# Supplementary material for: Rapid, accurate, computational discovery of Rho-independent transcription terminators illuminates their relationship to DNA uptake
Source: Genome Biol. 2007 Feb 21;8(2):R22. doi: 10.1186/gb-2007-8-2-r22 (PMC1852404; doi:10.1186/gb-2007-8-2-r22)
Supplement: Additional data file 4 — Best terminators found downstream of each of the genes of the 343 organisms studied. [file gb-2007-8-2-r22-S4.zip › Burkholderia_pseudomallei_1710b.bag]

        paaG NONE
        paaB NONE
        paaI NONE
        paaD NONE
        paaK   12305 ..   12348 + -37.6   -4.1964   TCGCTTACACTAGGG GCCGCCTGCGGGCCGGACGCG CGA CGCG-CCGGCCCGCAGGCGGC TTTTCCCATGTTGAC 100 79
BURPS1710b_0012 NONE
        paaR   13857 ..   13884 +  -8.5  -3.87075   ATTGCAGAGCAGCAA        GCGTTGCATCTG CGTAA CAG-TGCGACGC        TTTGTCCACACTCCT  69 53
BURPS1710b_0014   14743 ..   14767 + -20.7  -5.40072   AAGCACCAACGGGAA          CGGGCGGTCCG CAA CGGGCCGCCCG          TTTTTTTGAGCCGGC 100 50
        hppD   16743 ..   16768 + -17.7  -3.61654   CCTTCAAACGAAAAA         GGGCTGGAATC CCGG GATTCCAGCCC          TTTCGCATGGCTATC  93 167
BURPS1710b_0018   21424 ..   21438 +  -2.7  -4.17878   GCCGAGATCCGGTTC               GGCCG AGCGG CCGCC               TTTCCTTTCGTTTGG  58 514
        pyrE   25044 ..   25068 + -22.9  -5.75342   GCTGACGCGACGAAC          CGCCCGCCGTC GCC GACGGCGGGCG          TTTTTTTTGCGCGCA 100 80
BURPS1710b_0021   25938 ..   25960 +  -9.1  -2.73364   CCCGAAATCGCCCGC          GTGGC-GGCG ACGC CGCCCGCCGC           TCGTTCGGCTCGGCC  56 76
        wrbA   26842 ..   26900 +  -4.1  -3.60048   GGCTCGCCGGCAACG GCCGATGAGGGGGCCGTGCGGTCCGGC AAAGG GCCGGACCGCAAGCGCGGCGCCGCGGG GTTTTTTCGGCCGAA  53 18
        argC   27974 ..   27991 +  -9.8   -5.4505   TGCGGTGCGAGAGAA             GCCGGC CCGAGC GCCGGC              TTTTTTATTGCACCG 100 53
BURPS1710b_0024 NONE
BURPS1710b_0025 NONE
        ompW   32232 ..   32248 +    -5   -4.0274   CGGCATGTCCGCTTC              GCCGCC CAACC GCCGGC              TTCTTTCCTCCTCCA  62 236
BURPS1710b_0028   34519 ..   34546 + -19.8  -4.01419   CCGCTGAAACGACGA        CGCCCCGCGCCG TCAC CGACGCGGGGCG         TTTCATTCGTTCATG 100 34
BURPS1710b_0031   37189 ..   37212 + -18.2  -3.14564   ACGCATAAAAACAAA          CCCCGCGTTC GCGA GAACGCGGGG           TTCGTCACAACGTGC  89 95
BURPS1710b_0033   38511 ..   38549 +  -3.1  -4.56597   TTCGGCGCGCCGCCG  CGCAT-CGGA-CCGACGCG AAA CGCATGGAATCCGGATGCG  TTTTTGCCGAACGAC  69 163
BURPS1710b_0034   39050 ..   39068 + -12.4   -3.7108   CCATACTCTTCCTCG             CCGCGGTG CGC TACCGCGG             TTTAGCTGTACCGCT  80 123
BURPS1710b_0036   42534 ..   42560 + -12.4   -3.3363   CGTAACAATAGAAAA         GGGTTACAGG CAGATCA CCTGTAACCC         TTCGATTATTCTTGG  73 160
BURPS1710b_0042   45985 ..   46003 + -13.1  -4.36931   GCTGCAAAAGCGAAA             GGGCCGC ATGAA GCGGCCC             TTTTCGTCTGCGTTC  95 47
       glob1 NONE
         lrp NONE
BURPS1710b_0045   49545 ..   49560 +  -4.7  -3.57263   CGCAGCCCCGCTTTC              TCGAG CGTCGC CTCGA               TTTGCCCCTCGAGCT  55 62
BURPS1710b_0050   53798 ..   53816 + -10.2   -3.1577   CGCGCCCCGCCCCCT             CCGTCGGC CGT GCAGACGG             TATTACATCTTCACT  63 195
BURPS1710b_0053   57613 ..   57637 +  -2.7  -2.63301   TTCCGAATCGTTCGC          CGCTCGTCACC ACG GGGGATGACTG          TGCTGTCCGACTATC  38 102
        nylA   59436 ..   59446 +  -5.4  -3.40403   CCGCGCCGAACGCGC                 GGAT CGA ATCC                 TTGTCGTCGCCGAAG  52 340
BURPS1710b_0059   64473 ..   64483 +  -6.8  -3.62046   CGATCGTGTCGATCA                 GCAC CAT GTGC                 TTGTTGCGCAGCTCG  59 365
BURPS1710b_0067   72587 ..   72640 + -10.2  -3.02144   AGCAGCGATTCCGGC GT-CATTGCGCCGCCCGCC-TGCTCG GCGG CGAGCGCGGCGGCCGTCGCGGCGAAC TGTTCGCGGCGCTCG  59 375
BURPS1710b_0076   81835 ..   81857 +  -4.7  -3.72324   CCAATTGCCGGCGCA           GGGCCACGA TCAAT TCGAGGCCG           TTCTTCCTCGGCATG  58 92
BURPS1710b_0083   86838 ..   86865 + -14.3  -4.56597   ACGCTTTTCATAGCA        GAAAGCCGCAT CCGGAA ATGCGGCTTTC         TTTTTGCCAAGCGGC 100 80
        aqpZ   88310 ..   88327 + -14.1   -4.2558   GGACACAAGCGAAAA             CGGGCGC CGCG GCGCCCG              TTTTCGTGGCGGATG 100 142
         tag   91212 ..   91259 + -11.9  -2.92613   CAACGGAGCCGCAAC GGCGGCACGCGGGCGCGCAATG TCGGT CATT-CGCGCGGGCGCTCCGCC TCGTTTCGCCTCAAG  68 267
        fliC   93306 ..   93333 + -13.4  -3.85698   TAACGTGTACCGAAC        GACGGGCCGCGCT GCC AG-GCGGCCCGCC        TTTGTGCGGCGGAGC  86 38
        fliD NONE
BURPS1710b_0091 NONE
BURPS1710b_0093   95353 ..   95375 + -10.5  -4.82901   CGTGCTCGTTCACCT           CACGCCCGC CTCGC GCGGGCGTC           TTTTTGTCCGGCCGC  95 87
BURPS1710b_0094 NONE
        vioA NONE
        fabH NONE
BURPS1710b_0097 NONE
        fabH NONE
BURPS1710b_0100 NONE
BURPS1710b_0101 NONE
BURPS1710b_0102  104134 ..  104162 + -10.9  -2.70932   GAATCCGTTCGCACA        CGACCGTGTGCAG CAT CAGCACGCCGTCG        TCCTTCACCAGCCCG  59 380
BURPS1710b_0104  106781 ..  106798 + -14.1  -3.53091   CGTGCGGCGACGAAA             CCGGCCG GCCG CGGCCGG              TTTCCCGCCGAGCCT  81 294
BURPS1710b_0110  110998 ..  111056 + -15.1  -3.21395   GTTCGGGTCGCCACC CGCGGCG-GCGCCCGTGAAGGCGTGCGCG GCG CGCGCACGCCGGC-CGGCAGCGCATCGCG TGTTGTCCGCGCGAT  83 128
        pcaD  113160 ..  113205 +  -9.7  -3.19602   GCGAAGCCGCGCCCC TCCTCGC-CCGCGCGCG-CCG CCTCGA CGGCCGCGTTCAGCGCGAGGA TATTGGTCTGGAACG  60 460
BURPS1710b_0120  125555 ..  125582 + -10.4  -4.35524   ACGGCGAACGAAAAA        CCCCCGCGCCGC GCGA GCAATGCGGGGG         TTTTCGCTTTGCCGC  88 55
BURPS1710b_0121  128153 ..  128209 +  -8.5  -4.07568   GATGCCGCGCGCGCG GGGGCGGACGATCCGCGCGTTCGCGC GGCATG GCGCG-GCGCTCTGATAGCATGCCCC TTTTACCGGACGCCC  72 222
BURPS1710b_0123 NONE
BURPS1710b_0124  129914 ..  129924 +  -4.6  -4.19238   CGGCGCGAATGCGCG                 CGGG CTT TCCG                 TTTTCGCCTTGCCGG  64 115
BURPS1710b_0125  131393 ..  131448 +  -3.1  -3.73224   TTCGTGCGCGAAGCG GTCTGAGCGGGCAGCGCACCGCCGGTG CGCT CACGCGCGGCTCG-TGCC-GCCTGGAC TTTGATCGCCGATAA  54 20
BURPS1710b_0126  132359 ..  132386 + -11.2  -2.73159   CCCACGCCCGGCAAC        CGCCGCCGCTTG TCTT CAAGCGACAGCG         ATTTGCCCAAATTGA  62 455
        gcvT NONE
        gcvH  134858 ..  134877 +  -7.8  -2.78384   AAGCACGGGACCGGA            GTAAGCGC TGAA GCGCTAAC             TCTGGTCGACCGCAA  51 485
        gcvP  137879 ..  137906 + -15.5  -3.56704   GATTACGCCTGACGC        GCCGGCGCGGC CCGCGC GCCGCGCCGCC         TTCCTTTCATCGACG  90 29
BURPS1710b_0130 NONE
        sdaA  140577 ..  140627 + -12.3  -3.24021   TGCTGACGCGAAAAG GCCGCGCGCCGTTGCGCCGCGGC CTTCA GCCGCCGTTCGAGCGCGGGCGGC TTCGGTGTTTCGGCG  71 35
        ilvG NONE
BURPS1710b_0134  145148 ..  145174 +  -7.3  -3.14344   ATCCTGGAAGCAATA        CTGCAACGTGCG CCGG CTCACGT-GCAG         TTGCTCGCACAGCTC  55 363
        acoD NONE
BURPS1710b_0136  148293 ..  148349 + -16.4  -3.13403   CGCCAATGCGCCGAA GCGGGCACGCGTCGCGC-GCCGTC-GCG ACG CGCCGGCCGCCGCCCGGCGGGCGCCCGC TATTCCTGCGCGGGC  85 510
BURPS1710b_0144 NONE
BURPS1710b_0145  154031 ..  154088 + -11.8  -3.32844   GCGGTGCCGGGCTGA GCGGCGCGCGCCGAACCCACGCGCG AGCGGATAC CGCGCGTCGGCCCGGCG-GCTCCCC TTGTGCGATGCCGCC  73 26
BURPS1710b_0147  156401 ..  156419 +  -5.8  -3.06183   CGTGACGATGACAGG             CCACGCGG CCG CCGCGCGA             TTCGATCCGACTCCG  49 110
BURPS1710b_0149  159408 ..  159440 + -11.2  -4.07885   TCGCCCGACTGCGCG     CC-GCCGCGATCGGC TTCT GGCGTTCGCGGCCGG      TTTTCGGCCCGGGTG  81 129
        cadR  159983 ..  160027 + -21.4  -3.67481   GCACGTCGGCTGACG CGCAAGCCGCGTCACGCCCG GCCGG CGGGCGCAACACGGCTTGCG TTCCTTTATATCTAG 100 28
BURPS1710b_0152 NONE
BURPS1710b_0155  163168 ..  163213 + -11.2  -3.31248   GCCCGCGACGAGCTG CGCGAGACGCG-CGA-CGTCGGC CTC GCCGAGGATCGTCGCG-CTCGGG TTGTGCGGCGTGTTG  70 520
        aidB NONE
BURPS1710b_0161 NONE
         fcs NONE
BURPS1710b_0164  170142 ..  170165 +    -3  -3.85698   CCTTCGAACAGCACC          GC-GTCGAACG CCG CGTCCGCCTGC          TTTCTCACGCCCGCG  56 315
BURPS1710b_0167  174040 ..  174052 +  -4.1  -3.30243   CGATCGGTATTTTCC                CTGAT CCT GTCAG                TTCTACCGGCTCGAT  49 22
BURPS1710b_0168  174365 ..  174401 +  -4.1  -2.78384   CAGCGCAGCACGCCC    TTCAGCTCGCGCAGCAG CGG CTGCCACGCGCGCAGCG    TGTGCTGAAGCGCCG  40 82
BURPS1710b_0171 NONE
        pheC  179430 ..  179442 +  -7.7  -3.65902   GGCTTGCGAAACACG                TCGAC CAT GTCGA                TTTCGATGCCGTCGG  60 409
BURPS1710b_0175  182018 ..  182036 +   -16  -4.08692   GGAGGAAATGAAAAA             GGCAGCCC GAG GGGCTGCC             TTTTCGGCGCGATTG  95 178
BURPS1710b_0178  184395 ..  184408 +  -2.3  -3.78934   ATTCCTTCGTGATCG               CAGCC TGAC GGCTC                TTGTTGTACGACAGC  53 29
BURPS1710b_0203  212866 ..  212901 + -21.2  -3.57462   GCCACGCGAACGCCC    GCCGCGCGGCCGTTTCC GGC GGACACGGC-GCGCGGC    TTTCCGCGTCGCGTC 100 286
BURPS1710b_0204  213503 ..  213529 +  -5.8  -3.28712   GTCGATCTGCTCAAC        GCG-CAGGCCG AACCCA CGGCGTGACGC         TTGTCGGCGAGCACC  51 2
        phhA NONE
BURPS1710b_0207  215892 ..  215907 +    -6  -4.72272   GGCCGTCCTGCTTGC              CGCCGG GCTT CCGACG               TTTTTCGTGGAAACG  82 373
BURPS1710b_0208  216736 ..  216757 + -15.9  -4.35474   CGGCATGCTTGCCCT           GCGCCGCTT CGCG AAGCGGCGC            TTATTCTTTTCTTTC 100 90
        tctE  218656 ..  218707 +  -7.7  -4.40123   GCCGATTCGAACGCC GGGAAACCGCGGCGGCCGCGCGAG CTTGC CGCGCACCGCCGCCG-GGCGTCAC TTCTTCTTTTTCTTG  78 419
        gspD NONE
        gspE  234925 ..  234956 +  -3.8  -3.53811   AAGTGCTGCGCGTGA     CGGGAGGC-G-CAT AGCGTC ATGCCGGCCTTCCG      TTTCGAAGCGATCGA  51 12
        gspF  236631 ..  236650 +   -10  -3.31461   AAGGATCCGGATCGA            TAGCGCGT TCAT GCGCGCTA             TTGTACGGATGAATG  63 496
        gspG  237263 ..  237275 +  -4.7  -2.89659   TGACGCCCCGCTCAC                GCGCG ACG CACGC                CTTGTTCTCGATGTA  45 46
        gspH NONE
        gspI NONE
        gspJ NONE
        gspK  240260 ..  240273 +  -2.3  -2.69188   CGCCATTCGGGAGAG               GAGCT CTTG AGCAC                GTTGATTGTCCTATT  38 44
        gspL NONE
        gspM NONE
        gspN  243325 ..  243383 +  -9.5  -2.87211   GGCGCAACGGCCGCG GCCGGCATGGCCGCCG-GCGCCGACGCC CCGGCC GGCG-CGGCGGGCGCCTG-CATGCCGCC TGTCTCGCGCGCGAT  57 321
        marR  246050 ..  246063 +  -2.3  -3.58329   ACGATGAACGGCCTT               CGGAT CGCG ACCCG                TTTGCCGCCTATTTA  50 50
        bcrA NONE
BURPS1710b_0237 NONE
BURPS1710b_0238  250234 ..  250276 +   -11  -4.57569   TCGCCGATCGACCTC GGCGGCCGCGCGCGATTCGC CGC GTGACGCGCGCCGGGCCGGC TTTTTCCGGCACTCG  91 140
        fliL NONE
        fliM  252478 ..  252499 +  -6.5  -3.53012   CTCGACCCCCGAGGC           CGACGGCATC GAC GA-GCCGGCG           TTTGCGGACACCGCG  57 47
        fliN NONE
        fliO NONE
        fliP NONE
        fliQ  254730 ..  254788 +  -5.8  -2.54193   GTCGCGACGCTCGGC GCG-GGCTGAC-C-CCGCTCGGCGCATCG CGCC CGCCGCGCCGGGCGTCGCGTCCGCCTCGA TCGATTCGCCTGATC  45 17
        fliR  255736 ..  255764 + -13.7  -3.53012   TGCGTCGCTCGCCGG        CGGCGCGCGCTGC TCG GCGTCGCCCGCCG        TTTCGGCGCGGCGCG  81 122
BURPS1710b_0249 NONE
BURPS1710b_0250  257864 ..  257884 +  -8.1  -3.11936   CATCGGTTAGGGGCG            AAGCGGCGC CCG GCGCCGCGG            GTTTTCGCGTTGCTG  55 31
BURPS1710b_0251  259013 ..  259040 +  -2.7  -3.04517   CTTATACCAACGATT        TCGTGAGCGC GAAATAACA GCGC-CGCGA        GTTTTGAACCAGGCT  42 9
BURPS1710b_0252 NONE
BURPS1710b_0253  260801 ..  260831 +   -22  -4.16943   AAGACGATGCATCAA       CGAAACGGCGCATC TTC GGTGCGCCGTTTCG       TTTTGGGCTCTGGAG 100 40
BURPS1710b_0254 NONE
BURPS1710b_0255 NONE
BURPS1710b_0256 NONE
BURPS1710b_0257  264709 ..  264746 +  -9.8  -2.73364   ACACCGGTTCCGCCG  CTCGCGGCCCGGCCGGCG CGCC CGCCTGCCG--CCGCAAG   TCCTTGACCTGCGCG  56 135
         mod NONE
         res  269973 ..  270016 + -16.6  -3.75897   GGCATGCTCCGCTGC GCCGCCGCATCGCCGTTCGTT TTC GGCGCGCGGCGC-GCGGCGGC TTTGCGTTGGCCCTT  91 59
       omp38 NONE
BURPS1710b_0262  271846 ..  271857 +  -5.8  -4.19238   CGTCAAAATCGCTGC                TCGG GCAA CCGA                 TTTTCGCGTTCCGGA  66 55
BURPS1710b_0263  273063 ..  273078 + -11.8  -3.17075   GCTCGCCCGCCTCAC              GCGGCG TTCG CGCCGC               TTCCCTTCGACGCGA  69 152
BURPS1710b_0265  275396 ..  275423 +  -3.3  -2.62184   CGGAAATACGCCGCG        TCGCTCTGGCCG ACGAG CGGCC-GCGCCA        TCATCTGCCGCGCGC  40 401
BURPS1710b_0269  278023 ..  278044 +  -8.6  -3.36273   TCCCGCGGCGCCGAT           GCACGCGC CGGCAA GCGCGCGC            TTCATGTTGAGGGAA  60 447
BURPS1710b_0271  280185 ..  280221 +  -6.6  -3.73224   ATCATCGCGGCGGGA   TCG-CGCCGGTCG-GACG CCG CGTAATGATCGGCGACGA   TTTGGTAAGGGGTAC  62 322
BURPS1710b_0279 NONE
BURPS1710b_0280  285951 ..  285977 + -10.8   -5.8187   CCTTCGAAAGGACAA         GGGCGTTCGG GCGAATA CCGGGCGCCC         TTTTTTTGTTCCGTG 100 66
BURPS1710b_0285 NONE
BURPS1710b_0286 NONE
        fadB  295262 ..  295317 + -16.1  -3.10522   GCGCCGGTGCGTCGA CGCGCGCGGCGAATGCG-GCGCGGCGCG CGT CGGGCCGCGCGCGCAAACG-CGTG-GCG TGTCTTGCGTCGCAT  82 41
BURPS1710b_0288  296807 ..  296851 +  -8.4  -2.90496   AGCCGCCTCGCCCGC TCGATCCGCTGCG-CTCGGCGC GTT GCGCCGAGGCGC-GCGCCCCGC TCATTTCCCGCCGAC  55 57
BURPS1710b_0291 NONE
BURPS1710b_0292  299636 ..  299654 + -10.2  -4.11216   GCGGCGCTCGGTGGG             CAAGCCGC GTG GCGGCTGG             TTTTCCGAGTGGCGC  79 92
BURPS1710b_0295 NONE
BURPS1710b_0296  303354 ..  303377 + -19.6  -2.71011   TTCGAAGAAGGGACC          GCGGGCCGCA ATGA TGCGGCCCGC           TCGTTCGACCGAAAT  90 102
BURPS1710b_0297 NONE
BURPS1710b_0298  306521 ..  306559 + -12.5  -2.75064   CACCGCGCGCACAAG  GC-AAAAGGCCCGTGTTC CTGA GAACACGGGCCTCTGCGC   TAATTGGGTGGCGAA  65 89
        rnpA  313315 ..  313346 + -13.7  -3.05384   GTGACGCGCCGACGC      CCGGCGCGGACGGC AGGCA GCCGTCCGC-CCGA      TTGGCTCGAACGCGG  76 37
BURPS1710b_0303 NONE
BURPS1710b_0304  315358 ..  315375 +  -8.3   -5.0133   TCGCCTGACGAAAAA             GGGCGGC GCAA GCCGACC              TTTTTTGAGCCGCTC 100 46
        trmE  317780 ..  317800 +  -8.4  -4.26589   TTAGTACACATTTCA            GTACACAA ATCGA TTGTGTAC            TTTTGAGTGTGTACT  77 152
        intA  319218 ..  319237 + -10.6  -3.38046   TCAGTAGAGAAAAGA            CGCGGGTG TGAG CCCCCGCG             TGTTTGCCCTAGACG  67 192
BURPS1710b_0315  331969 ..  331984 + -11.8  -5.24129   TCGTCGCGGACCAGG              GGCGCC TTCG GGCGCC               TTTTTTGTGCCGGAA 100 268
        speG  333248 ..  333271 + -12.4  -6.10295   TTGCGACAGGACGAA          TGCCGGGTGC GAAT GCGCCTGGCA           TTTTTTTTGTATTCG 100 92
BURPS1710b_0318  334080 ..  334101 + -15.1  -3.20349   CACGGCGGAATCGAA           CGGCCCGGC GCGC GTCGGGCCG            TCTTGCGTTTACGGC  83 90
BURPS1710b_0319  334831 ..  334843 +  -6.9  -4.34402   CGCGGGATGGCGGCC                GGCTC GCC GGGCC                TTTTCGTCTGCCCGG  75 71
BURPS1710b_0322 NONE
        alkA  337961 ..  337989 +    -3  -3.07816   CCCGCCAGGTGATTC       GCGCGTGC-C-GCG GAT CGCCGAGCCCGCAC       TTGCATCAATGCCGA  43 147
        gshA  339783 ..  339824 +  -5.8  -4.07568   CGTCGCCGCCGATGC CGAAGCGCCGGCGCAGGATG TCGG CTTCCTGCGC-GGA-CATCG TTTTCAGCAGCGACG  66 197
BURPS1710b_0327  342172 ..  342230 + -12.2  -3.05715   GGCCGCTCCCGCTCG CCACG-CACC-GCCGGCGCGCGTGCCGT TCGAT GCATCTCGCGCGCCGGCAGGCGGCGCGG TTCGATCGAGCCGTT  69 145
BURPS1710b_0330 NONE
BURPS1710b_0331  345314 ..  345328 +  -7.8  -3.14881   GACGCGCTACTGGAC               CCGGTT CAA GACCGG               TTACTGAGCGGCTTC  55 4
       hdah1 NONE
BURPS1710b_0333  347612 ..  347624 + -10.5  -3.12351   TGACGAACGGCGTTC                GGCGC TTG GCGCC                TTGCATGTGACGCAG  63 275
BURPS1710b_0335  349482 ..  349512 + -16.1  -5.03145   CCCTTTCGTGCGGCA      GGACCGCGCACCGG GCAA CCGG-GCGCGGCCC       TTTTTTGCGGGCTTC 100 55
BURPS1710b_0339  354693 ..  354707 +  -2.1  -2.78384   CCGTTCACGCAACGT              CGA-CG TACG CGCTCG               TCTCCTGAGCGCGGG  38 3
BURPS1710b_0340  355984 ..  356001 +  -3.3  -4.63486   GGCCGGTTGCGCGCA             AGCGC-CG AAA CGAGCGCG             TTTTCTTCGAGCAGT  72 387
BURPS1710b_0342  358335 ..  358359 + -18.6  -5.60993   ACGCCAAAAGCAAAA          GCGCGGGCTC GTCGA GAGCCCGCGC          TTTTTTTCTGGAGCC 100 107
         def NONE
         fmt  364726 ..  364754 +  -3.8  -3.48276   CGGCCGAACGGCCAG       GTC-GCG-GCGCGC CGG GCGCGCGCGTAGAA       TTCTCTGACACCAGC  51 88
BURPS1710b_0348 NONE
        htpX  366466 ..  366506 + -19.8  -4.65895   CGCCGTATCCGGCGA TCGACCGAGCCCCGCATGCG TCG CGC-TGCGGGGCTCGG-CGC TTTTTGGGTCGGGGC 100 105
         sun NONE
BURPS1710b_0351  368914 ..  368946 + -10.6  -2.66692   AAGAGCCTGCTGATA     CG-CGTGATCGTGTC GACT GTCGCGATCACGGCG      CTTCTGCTGCTCGTG  59 69
        atoS NONE
BURPS1710b_0353  372112 ..  372137 + -16.3  -5.04601   ACCAGCAGTATCCCA         CCCCAAGAATC GCTA GATTCTTGGGG          TTTTTCGTTTGTGGA 100 173
BURPS1710b_0355 NONE
BURPS1710b_0357 NONE
        queD  374358 ..  374414 +   -16   -3.5394   TCGAGCGCGATCCGC GCGTCTGACGCGGGCAACGCACGGCGCG GTCGG CGCGCCGTGC---GCCCGCG-CATGCGC TTTCACGCGCGCTTT  90 18
        hpcH NONE
BURPS1710b_0361 NONE
        gatC  383783 ..  383834 + -10.7  -3.61398   AAGGTGATCGAGTAA GCGCCCGATTCG-GCGCGCGGCCGC GCAA GCGGCTCCGCGCCCGCCTCGC-CGC TTGTTCGCCCGGGCG  71 26
        gatA NONE
        gatB  386891 ..  386937 + -26.7  -3.53012   TTGAAGCCGTACCGA TGCGAGCGGGCCACCGCCGAAC CTGT GTTCGG-GGCGGCCCGCTCGCG TTTCACGAGGCGCCG 100 56
BURPS1710b_0370 NONE
         xth  388715 ..  388734 +   -15  -5.77853   ACGCGTGATAGAAAA            CGGACCGC GTGG GCGGTCCG             TTTTTTTTGCGGCTT 100 111
BURPS1710b_0373  391560 ..  391606 + -16.5  -4.56597   CGCCGCGCTGCTTCG CGCCGGCCGCG-GCGCCCGCGCC CGC GGCGTTCGCGCGCGCG-TCGGCG TTTTTGACGAGCGCC 100 434
BURPS1710b_0379  398521 ..  398531 +  -8.2  -3.51032   CCGCATGCAATTTCC                 GCGC GCG GCGC                 TTATGCTTGGCACGT  62 460
BURPS1710b_0381 NONE
BURPS1710b_0383 NONE
BURPS1710b_0384  401147 ..  401172 + -16.1  -5.14563   TGCCTAAACGAAAAA         CGGGCAGCCCC TCGC GGGACTGCCCG          TTTTTTCATCGGCAA 100 381
BURPS1710b_0388 NONE
BURPS1710b_0391  407725 ..  407752 +  -7.6  -3.74526   GTCGACGGCCGTGAG        GCTGTCGAGCGG GCGG CCGTTCGCGAGC         TTCTTCAGTTCGTCG  65 411
        metK  411947 ..  411964 + -14.1  -5.38497   CGAGCGCAAACAAAA             CCCCGGC TTCG GCCGGGG              TTTTTTCATTTCAGT 100 55
BURPS1710b_0397  413680 ..  413696 +  -2.1  -4.04997   GCGCGTGATGTGTTG              CGCTGCG CTG CGTTGTG              TTTCGTTGGTTTCGT  57 131
BURPS1710b_0398  414110 ..  414139 + -12.8  -3.15579   CGCAGTGTAGGGGAG       CGCCGCGGCGGCG TCCAT CGCGG-CGCGGCG       TTGCTGCACGATTCG  72 31
BURPS1710b_0400  415749 ..  415794 + -14.7  -3.58343   CCGGTGCTGCGATGC AATGAACGACGCGTCCGCG-TG TTG CAGCGCGGGCGCGTCGTTCCGA TTTCGCCGTCGTCGC  87 495
BURPS1710b_0404  418857 ..  418883 +  -4.4  -3.59979   TCCGTGCTCCCCGCG        GGCGCGGCGCT GCACTG AGCGCT-CGTC         TTTCGGCTCCGCGCG  53 8
BURPS1710b_0405  420123 ..  420170 +  -6.6  -3.89572   ATGTCGGTTTTCCTA ACGAGCGGGCGTGCCGCGGGCG AACG CGGCCGCCTCGCCCTCGCGCGA TTCTTCTCCTTGCAT  64 202
BURPS1710b_0408  422047 ..  422073 +    -5  -3.70417   CGTGATCGATGGTGG         CCGGCAGCGT GCCGAAG ACGCGTCCGG         TTTCGCTGCTGTCGT  58 128
BURPS1710b_0411  425674 ..  425685 +  -7.2  -3.14132   CGAGCTCGTCGAGCG                CGGC GTCG GCCG                 TTGATGCGCCGAACG  53 142
        fliE  433187 ..  433211 + -17.9  -2.95091   AACGTCGGTACAAGC          TCGCGCCGTGC CGC GCACGGTGCGA          TGTATCGATTCGAAT  88 97
        fliS  433938 ..  433951 +  -9.5  -3.61398   CGAGCCCGGAGGTCG               CGCGG CTGT CCGCG                TTCTTCCACGCGGGC  68 281
BURPS1710b_0420 NONE
BURPS1710b_0421  436088 ..  436126 + -16.6  -4.38712   ATTCTCATTTAATTG   TTGCGGGCGGCGTGCGAC TCG GTTGCGCGCCGCCCGATG   TTTTGTGCGAATGGA 100 182
BURPS1710b_0422  437227 ..  437247 + -12.5  -4.08767   GCCGCGAGCCGAGCG            CGCCGACGT AGA ACGCCGGCG            TTTTCAGCGCCTCCA  83 382
BURPS1710b_0430 NONE
BURPS1710b_0432  445087 ..  445135 + -13.7  -3.57792   GTGTCGCGTGCAGCA TCGCGCGCATGTTAGCAGCAGAC CCC GGCGGCTGCTTGCTTGCACGCGA TTTCGGGCTCGCTAC  84 56
        lon1  446163 ..  446176 +  -5.2  -4.07568   AGAGCGCGGGGCGGC               GCCG TCCGAT CGGC                TTTTGACGGGCGGCG  64 6
BURPS1710b_0434  447352 ..  447387 +  -5.2  -4.68601   CGCGTCGGCGACATG    GCGGCGCGCACGCGGC ATAC GTAGCGTGTGTGACGA     TTTCTTGTTTTCGGT  77 2
        hpiS  447879 ..  447905 + -18.1  -5.87996   ATCGAAGCGGAAAAA         TACCCGCCGTC GTTCG GACGGCGGGTA         TTTTTTTATTGCTTG 100 80
BURPS1710b_0436  449582 ..  449620 +  -2.9  -3.76224   AGGGATAACGCTGAT  CTCG-GCG-CGTCGCGCCG AAT CGGCTCGTCATCGCGCGCG  TTTCGTCCGTCAAAG  54 258
        dppA  451436 ..  451484 +  -8.6  -3.53012   AGCCCGACTGCACGA TAATCACCCGGCGACGGGGGGC CATGA GCTCCTCGTCGCCGGTCGCACA TTTCCCACAAGAAAA  62 59
        dppB NONE
        dppC NONE
        dppD NONE
        dppF NONE
BURPS1710b_0443  456885 ..  456919 +   -20  -3.51924   AACAGCGCGGGGGTA     GCGTTGCCGGCACGCT TTC GGCGTGCCGGCAGCGG     TTGTCTGCATGCACG 100 222
BURPS1710b_0445  458894 ..  458905 +  -2.2  -3.01712   TCTCCTGACATGGGT                TGAC GCGC GTCG                 TCTTCGGGCGGCGCG  41 355
BURPS1710b_0450  462871 ..  462881 +  -2.4  -3.51232   GAGCCCCGGCGAGCT                 GGCG ACC CGAC                 TTCATTTCCCCGCCG  47 197
BURPS1710b_0451 NONE
         slt  465555 ..  465582 + -11.9  -3.27994   CGGCGTGCCGCGCAC        GCGCTGTCCGG GCGCAG CCGGCCGGCGC         TTCGTATCACATTCG  71 60
BURPS1710b_0455 NONE
BURPS1710b_0456 NONE
         cca  468928 ..  468963 +  -6.1  -4.18018   CGGCGATGAACCGCT    CCGC-ACCGCGTGG CGACGAGAC CCGCCCGGTTGCGG    TTTTCGATCCGCCGC  66 403
        flgB  473149 ..  473163 + -12.8  -4.09685   ATTCGAGTTCGTGAC               GCGCCG CTT CGGCGC               TTTTCCCGCGTGCCG  89 27
        flgC NONE
        flgD NONE
        flgE NONE
        flgF NONE
        flgG NONE
        flgH  478195 ..  478213 +  -2.2  -2.78216   ATGCGTACCTTGTTC             GCGCGCGT CGT GCGCCCCC             TCGTTGCTGCGCGTC  39 46
        flgI NONE
        flgJ  480343 ..  480367 + -14.9  -4.25074   TCGGTACATTTTGGA          CCGCGCCGGGC CTG GCCTCGCGCGG          TTTTAACGTTTGCTG 100 59
BURPS1710b_0472  481325 ..  481375 +    -6  -5.03314   CCGCCGCCCCGGGGC GGTGAACGC-GCGCGCAAACGTC CATGGC GGCGCTCGCGCGCCGCATTCGCA TTTTTTGCGCGTGCG  87 67
        flgK  483493 ..  483503 +  -2.4  -3.54424   CTGAACGAGGTAGGC                 GGCG ATG CGCA                 TTTCCAGCACTCAGC  50 37
        flgL  484793 ..  484824 + -21.6  -3.53012   GCGCCATCGGTTGCG      ACGAAGCGGGCGGC GTGT GCCGCCCGCTTCGC       TTTGGGGCGGCGCAG 100 89
        uraA  486413 ..  486464 +  -9.3  -3.56092   GGTGTGAGCGGATGG GCGGCGGGGCGCGTCGATCGAGGTG CGCG CGGCGCGATCG-CGCGACG-GCCGC TTTCCGCCATCATCG  68 34
BURPS1710b_0478  487635 ..  487665 + -14.6  -3.07192   GATCCGAACCCGGCG       GCGGCGACGCGCGC GGC GTGAGCGTCGCCGA       TCTGTTCGCAGGCTT  80 5
        chrA NONE
BURPS1710b_0480  489049 ..  489089 + -12.5  -3.01712   CTTCGCGCTCGGGGC GCGGCGCGAAGCCCGCCG TCAGTC CGGCGCG-TGCGCGTCGC  TCTTGACGAGGCCGA  68 338
        phnA NONE
BURPS1710b_0483  491028 ..  491046 + -10.2  -5.20328   GCGTGATGACGACAA             CGCCGCGA TTC TCGCCGCG             TTTATTTTTTTACAG 100 432
BURPS1710b_0484  492324 ..  492348 + -17.2  -3.14132   GCGCGATTCAGATGG          CAAGGCCCGC TTCGC GCGGGCCTTG          TTCATGGCGGCGCGC  88 54
BURPS1710b_0490  499295 ..  499318 +  -2.4  -4.18506   TGCATCGCGCCGAAG          CTTTCGGCGTG CGC CG-GCCGAAAA          TTATTTTCGCGATGC  58 486
BURPS1710b_0492 NONE
BURPS1710b_0493  501834 ..  501850 +  -7.9  -3.28783   GCGCGGCGGCGGCGT              TCCGGCG ATT CGACGGA              TTCGATTCCTTTTCC  57 63
BURPS1710b_0495  502637 ..  502657 + -18.3  -5.96521   ACGGCACCCGATGAA            GCGGAGGGC GTC GCCCTCCGC            TTTTTTTTGGTTCAT 100 72
         gor NONE
BURPS1710b_0497  505560 ..  505572 + -10.5  -2.72379   GGCGGCGCGAGAGGC                CGCCG GGG CGGCG                TGATTCGCCCGTTCG  59 89
        argG NONE
BURPS1710b_0502  508183 ..  508220 +   -12  -2.73681   CTGCTCGCGGGCGAA  GCCGCGTGACG-CGCCAC GTGC GTCGCGGCG-CGCGCGGC   TCGTTGCCGTGCATG  65 17
BURPS1710b_0503  509010 ..  509066 + -10.6  -2.73364   GCGAAGCGCTGACGC GCCGCCGGCGTGCGGGGCCGGCTGGGCG AAG CGC-CGGCCG-CGGCGAGCGCGGGCCGC TCGTTGCGCTCGGGC  59 29
BURPS1710b_0504  509778 ..  509810 +  -8.9  -3.34895   CGGAACGTCGATGCG      CTCGCGCTCGCGAAC CGG GATGGCGCGCGCGCG      TTGCTTGCCGATGCG  60 227
BURPS1710b_0507  513030 ..  513050 +  -2.3  -3.61398   AACGGGGGGAAACGG            CGGAGGGCG CGC CGCGCACGG            TTCTTGCGGGCCGCG  50 150
BURPS1710b_0508 NONE
BURPS1710b_0509 NONE
BURPS1710b_0510 NONE
BURPS1710b_0511  515754 ..  515798 +    -2  -2.53911   CTTCCTTCCTACAGG TTCGCCGCACGCGCG-GCGGGA TCG TCCCGCATTCGGG-GCGCGGAA TCCGTTCGGGATTCC  38 46
        silC NONE
        silB NONE
        silA NONE
BURPS1710b_0515  522279 ..  522296 +  -8.3  -3.53444   CGTTGCACGTGCCGG             CCCGGCG CCGC CGGCGGG              TTTGCCGCGCGATGC  62 42
BURPS1710b_0516  522934 ..  522968 + -21.4  -3.09635   GGCCGGCGCGGCAGG     CGGGCGATCCGCGACG TCG CGCCGCGAATCGCCCG     TTCGGTCGTGCGCGT 100 50
BURPS1710b_0522 NONE
BURPS1710b_0523 NONE
BURPS1710b_0524  531120 ..  531134 +  -5.6   -3.8594   GCGGGTGTGCGCCTT               GGCCGT GTA AAGGCC               TTTCGTGTAGGTGTT  62 497
BURPS1710b_0531  538464 ..  538492 +  -6.8  -4.13767   CCGTGCAGTAACACG        GTGTTACACCGA TGCCT TTGGTCTAACAC        TTTTGCGCTCGACAC  68 204
BURPS1710b_0533  539158 ..  539204 +  -4.9  -4.14392   GCATTTCCTTGATTA CGCTATCTTTCGCGCCTCGTT GCGAG GACGACGCGCGCACGCCGGCG TTTTCCGCGTTCGAA  64 111
BURPS1710b_0534 NONE
BURPS1710b_0535  541775 ..  541791 + -13.7   -3.3771   CAAGCTGAGGACGAA              CCCTCGC GTC GCGAGGG              TCTTGTCGTTTACCG  80 122
        dehH  544313 ..  544357 + -11.3  -2.73875   TCGCGGCACCGCGCC CCGGC-CGCGCGGCGCGCGT GCGGCG AGGCGCGCCGCGCGCGTCAA TCCTCTTCGCGCGCG  62 66
BURPS1710b_0539 NONE
BURPS1710b_0540  547256 ..  547278 + -10.5  -3.59979   TACAGCACGTCTTCC           GTCGCGACG TTGCC CGTCGCGCC           TTTCGCGTACGGGCA  67 229
BURPS1710b_0546  550663 ..  550679 +  -5.8  -3.73302   CGGACGATGGCGGCG             CCGCAGC CGAC GC-GCGG              TTGTTCGGTGTGTTG  61 430
BURPS1710b_0548  550999 ..  551055 + -18.1  -2.53015   ATTCGATCTGCTCAT CGC-CGCCGCGCAGCGTGATCCGGCGCG CCGG CGCGCCGTA-CGCGTTGT-CGGCGAGCG TCAGTTGCACGCTCT  77 179
        azlC NONE
BURPS1710b_0553 NONE
BURPS1710b_0554  556254 ..  556283 + -12.7  -3.53811   TTGCATGTCCGCCTG       GCGCGCCGCGCGC GTGC GCGTCCGGCACGC        TTTCGGCGAGCTGCC  78 306
BURPS1710b_0558 NONE
        hydG  565608 ..  565657 + -12.7  -2.79183   GCATGGCGGTGACGA GCGCATCGCTCGCGCCGGCGGC AGGGCGC GCCGTCCGCGCGTGCGG-GCGA TGTGATCGCGATGCC  69 205
BURPS1710b_0560  567018 ..  567049 + -14.6  -5.63012   CCCGCCGGAAATCCG      CGGGCGTATTCC-AT CGA ATCGGAATGCGCCCG      TTTTTGTTTGTTTTT 100 133
BURPS1710b_0561  569116 ..  569143 +  -9.8  -3.33696   CTGAGATTGCGGCGA        GCGGGG-GCGCGT TAA GCGTGCGCTCCGC        TTCGTTGAACCCACG  64 37
BURPS1710b_0562 NONE
        iorA  574514 ..  574551 + -12.5  -5.00616   GCGCCGGGTGAGACG   CGGCGGCCGGTGGTGCG CGAA CGCGCGGCCGCCCGCGG    TTTTTTGCGGGGCGC 100 52
BURPS1710b_0565  578335 ..  578380 + -12.6  -3.36823   CCGGCGTGCGCTCGC CGCATGTGCC-GCATTCGCGCG GCCG CGCGCGCATGCCGGGACG-GCG TTGCATTTTGCGAAC  73 337
BURPS1710b_0566  578875 ..  578905 +    -9  -3.15544   CGAGTCGCGCGACGT      GCCTGCCGTGC-CG GTTCG CGCGCGCGGC-GGC      TTCGTCGCGATCGCG  57 42
BURPS1710b_0567 NONE
       phoA2  582412 ..  582426 +    -7  -3.85165   GGCGGCCGATGCGCA               CGCCGG CCA CCGGCA               TTTCGATTTCGACTC  64 408
BURPS1710b_0569 NONE
BURPS1710b_0571  586450 ..  586481 +  -7.3  -2.98823   CGAGCACGCCGAAGC     CGTGCGCGTCG-TCG ACGA CGAGCCACGCGC-CG      TGTGTCTCGGCGAGC  54 192
BURPS1710b_0582  597067 ..  597097 +  -4.4  -3.81137   GCCGTTTCGCTGCCT       CGCTGCCTCGCGGT CTT GCCGCGTCGCCGCC       TTTCAGTCTTTCAGA  56 212
        sitS  603315 ..  603327 +  -4.7  -4.37886   ATCTGCCATGGAATC                ACGCG AAA CGCGG                TTTTCTGCGAGATCG  69 290
BURPS1710b_0593  607952 ..  607982 + -19.8  -3.04398   CCGGCCCTTCGGTAC       CCGAAAAGCCCGCG TCT CGCGGGCTTTTCGC       ATTTTGGGGCGCGGC 100 51
BURPS1710b_0596  612343 ..  612353 +  -8.2  -3.79678   CGTCGATGAAGATTT                 CGCG CTG CGCG                 TTCTTGTCGACGATT  67 319
BURPS1710b_0602 NONE
BURPS1710b_0600 NONE
BURPS1710b_0603  617022 ..  617051 +  -9.2  -2.81464   CGCCGGATTTCACGG       GCG-GCGCGCCGT CTTGA GCGCCGCGCGCGC       TATGATCGATCATGA  58 9
BURPS1710b_0604 NONE
BURPS1710b_0605  619570 ..  619592 + -10.4  -3.53012   GCGGGGCCTTGCAAC           GAAGCCGGCG GTG CGCCGGCGCC           TTTCAGGCACGCGCG  69 377
BURPS1710b_0606  620712 ..  620734 +  -8.4  -5.08255   GCCGCATCGAGACAA          GCCCGCTCG CAGGCC CG-GCGGGC           TTTTCTTTTGCCGAT 100 51
        rfaE NONE
BURPS1710b_0612 NONE
BURPS1710b_0613 NONE
BURPS1710b_0614 NONE
BURPS1710b_0615  630885 ..  630935 +  -7.5  -2.71731   GCGCCGCGCTTGCCG CGCCG-TGCGCGGCGC-CGCCGAG ATGACA CCCGCCGCGCGCCG-GCAGCGTCG TCATTCGACGCTCGC  51 53
BURPS1710b_0616  632120 ..  632149 +  -7.9  -3.27215   CCACGACTAGCCTGC      CGATGCCGGCCGG CCTCTT CCGGCCG-C-TCG       TTCCTGTCCGAATTT  57 45
         fdx  632521 ..  632539 +    -3  -5.44119   GGCCAGGTCGTCGAG             CGCCTGAG AAT CTGAGCCG             TTTTTTTCGAGTCAC  93 11
BURPS1710b_0618  633315 ..  633339 +  -9.3   -3.1505   GCGGGAAGCGGGAAG         CGGCGATCGC GGCGCG GCG-TCGCCG          TTCGTAGCCGCTCGT  60 114
BURPS1710b_0619  633794 ..  633815 +  -7.9   -4.2349   ACGGATGTCCGATGC           GCCGCGCAGG CCG CC-GCGCCGC           TTTTCGCTCTGCGAA  75 319
         dac  635298 ..  635330 + -21.9  -3.85909   CTGTCCGCTCGCGTC      GAGCGCGGCGCCGGC CTC GCCGGCGCCGCGGGC      TTTCGCTTTCCGTCA 100 42
BURPS1710b_0621 NONE
BURPS1710b_0622  636659 ..  636680 +  -9.4  -2.79302   TCCTTGCCGCGCGCA           CGCGCGGCC GCATA GGCCGC-CG           TGTGCTGCGCCTCCT  58 61
BURPS1710b_0625 NONE
        lipB NONE
        lipA  639886 ..  639903 + -12.7  -5.60993   CGCCGAATGAGGAAA             CCGCAGC CTTC GCTGCGG              TTTTTTTATGCGCGC 100 70
BURPS1710b_0631  643497 ..  643521 + -22.9  -2.56596   CGATGCGCCGCGCCG          GCGCGCGACGC TGA GCGTCGCGCGC          TCCGTTCATCGGCGC 100 12
        pimF NONE
BURPS1710b_0635 NONE
BURPS1710b_0634 NONE
BURPS1710b_0636 NONE
BURPS1710b_0637  650695 ..  650725 + -12.4  -3.72893   TGTGTGCGGCGATTG       CGCCGCGGCGCGTC GCC GAAGCGACTCGGCG       TTTCATCCGGGCATG  80 172
BURPS1710b_0638 NONE
        actP  653066 ..  653102 +  -9.3  -3.55444   GCCGCACGCGATCCG    TCCGGCGTTCCGGACGG CCG CATTCCGGAAATCCGGA    TTTCCGGAATGCGCG  65 62
        dctA NONE
        dctB NONE
BURPS1710b_0642  658136 ..  658167 + -14.4  -2.52464   TGATGCACGGGCCGC      TCG-CCGAGGCGGGC GCG GCCCGCGTCGGGCGG      TCCGTTCGACGGCGG  70 38
BURPS1710b_0644  659752 ..  659776 +  -5.7   -4.1673   TGCGGGACTTTTTCG          ACTATCCACAG AGA CTGTGGATAAC          TTTGTTGAAAAGTTC  66 119
BURPS1710b_0646  662123 ..  662141 + -13.8  -2.78715   ACCAAAGATCGACAT             GCCGCGTC CGC GGCGCGGC             TGTGGTGCGCCGATT  73 79
BURPS1710b_0649  664697 ..  664716 + -13.6  -2.92463   CGTTCGGCCAAGGCG            CGCTTGCG TTCG CGCAAGCG             TGTGTCGGTGGTGGA  75 173
BURPS1710b_0651 NONE
         amt  666799 ..  666815 + -13.7  -5.75342   GCGCAGCGATTTGGA              CCCGCCT CCG AGGCGGG              TTTTTTTTCGCGCGG 100 103
        gshA NONE
        gshB NONE
BURPS1710b_0656  670060 ..  670088 +  -9.5  -4.15565   GATTCGTATCATCCC       CGTGCGGCCGGC AGGCCG GCC-GCCGCCCG        TTTTGACCTCATCGG  76 52
        ptsH  670417 ..  670436 + -10.7  -5.52986   GCTATCCAGCGAGAA            TGCCGCG CGACGT CGCGGCA             TTTTTTTCGTCCCGT 100 63
        ptsI NONE
BURPS1710b_0659  673085 ..  673127 +  -8.3  -3.61398   CGCGTTCACCTTCAC GTCCGGATTGAGCCGCG-CG AGCG CGTCGCGGCCCGATTCGACC TTCTTGCGGCCGACC  63 518
BURPS1710b_0663 NONE
        grxC  676918 ..  676951 +  -5.2  -2.53903   TCCAAGCACGATCGC    ACCG-GGCGTGCCGGA GGGT TCCGGC-CGCCGCGAA     ATCATTTTTAGGGAG  43 88
        secB NONE
        gpsA  678513 ..  678551 +   -26  -2.71731   CAATTCAATCCGAAC   CGAACGCGGGCGCGCTGC ACG GCGGCGCGCCCGCGCTTG   TGCTTGCGCGCTGCA 100 63
BURPS1710b_0667  679345 ..  679366 + -15.1  -3.14132   CAGCCGTTTGCCGCG           CGCCGCCGC TCGA GCGGCGGTG            TTCGTCGCCCGGCGA  80 209
BURPS1710b_0670  682024 ..  682036 +  -4.7  -4.00868   TCGCGCTTGGCTCGC                CGGGC GAT GGCCG                TTTGCTTGTGGATGA  62 126
BURPS1710b_0671 NONE
        coxB  684251 ..  684275 +  -2.7  -3.89501   GCGGGTCGAGATCGG          CCCGGCGGC TTGACGT GTCGCTGTG          TTTGTCGACGTATTC  55 13
        ctaD  685923 ..  685938 +  -2.5  -2.78384   CGAGTAATGATTTGA              C-GGCG TTCGC CGCCCG              TGTCGTACGACGCGG  38 34
BURPS1710b_0674  686107 ..  686128 +  -3.7  -3.03338   TCGTCCGGCAGTGGA           TTGCGTC CACGTCCT GACGCAG            TATTGAGGAAGTTCT  44 9
        ctaG NONE
BURPS1710b_0676  686991 ..  687002 +  -3.6  -2.52464   GGCGGATTCAGCGGA                CGCG CCGC CGTG                 TGCGTTCGCGAGCGC  39 46
BURPS1710b_0677  687967 ..  688002 +   -27  -3.40073   ACTGGCTGTAACAAT    GCAAACGGCCCGCGCG GCGA TGCGCGGGCCGTTTGC     TTGGTTCGTCGGCGT 100 30
BURPS1710b_0679  689123 ..  689175 + -18.4  -3.55071   GAGAAAGCAGTCCGG CGACGCATGACG-GCGGCGCCG-GCG AAT CGCGCGGCGCCGCGCGACGTCCATCG TTTCAAGAGGTCTCC  93 16
BURPS1710b_0680  689813 ..  689830 +  -4.1  -2.52464   AGGACGTGACGAAGC             TGCTCAA GTGG TCGAGCA              TCGGTTGAGCGCCGG  41 0
        ctaA NONE
        cyoE  691948 ..  691971 +   -16  -3.05844   AAACCCTGTTTGCAC          GCC-GCCGCGC GCA GCGCGGCTGGC          TGTTCGCCTGCGCGC  82 67
BURPS1710b_0683  692579 ..  692618 + -35.2  -4.72272   CGCCGGCGCGACATG  CACCCCGGAGCGCCGGAC CTTC GTCCGGCGCTCCGGGGTG   TTTTTCATGACGGCA 100 61
BURPS1710b_0685  694764 ..  694789 +    -4  -2.52742   GGCCATACCTATATG         AGCGGGA-TGT ATTTC ACAGTCCCGCG         ATCTTGTGACACCAT  41 46
      metQ-2  695747 ..  695767 + -19.7   -5.0925   AATCGCAGCAGAGAA            GGCCCGCGC GTC GCGCGGGCC            TTTTTCGTTTTCGGC 100 61
BURPS1710b_0687  697079 ..  697095 +  -5.7  -4.19817   CGCGGGCGGCGCATC              CGGCCCG GTT CGGTCTG              TTTTGGGTCGCTCGG  66 171
BURPS1710b_0688 NONE
BURPS1710b_0690 NONE
BURPS1710b_0689 NONE
BURPS1710b_0691 NONE
       dnaE2  704784 ..  704829 +  -9.6  -3.06162   GTGCCCGATCTTCCC CGCGCGGC-GTGCGC-GATCGC CGAT GCGCTCAGAGCGCGGCCGCGCA TGTTCGCATCACGTC  60 317
BURPS1710b_0697  710097 ..  710123 +  -3.7  -2.95116   CGCGATGAACTCCTT        CGATGCGAACCG GCGC CGGTTCG-GTCC         TGCTTTCAGTCCTGC  44 444
BURPS1710b_0701  712638 ..  712665 + -12.6  -3.04461   GCCCACGTGCGTGAC        CGTGAGGCTGCC GTCG GGCAGCCACTCG         TATTCGAGCTGCGTC  69 238
BURPS1710b_0708  719920 ..  719961 + -12.2  -3.02043   TCGGCGCACGATGCG CGTCGGCGGCGCCGGC CGGCACGAGC GTCGGCGCCGCCCAGG  TCTTCAGGACGGCTT  68 53
BURPS1710b_0713  723698 ..  723708 +  -8.2  -2.70932   ACTTGAGCAGCGCGC                 GGCG CGA CGCC                 TCCTTGAAGAACGGC  52 216
BURPS1710b_0719  729193 ..  729227 +  -9.8  -3.14564   GTGTTGCCCTCATCC     GCGCTCGCGCGTGC CGAGCGC GCCCGCGCTTGCGC     TTCCTCCCCACGTCA  60 208
BURPS1710b_0720 NONE
BURPS1710b_0721 NONE
BURPS1710b_0722 NONE
BURPS1710b_0723  735382 ..  735398 +  -7.9  -3.64103   TCGTCCGGCGAATCG              CGCGCGT GGC AAGCGCG              TTTCAGGTGTCAATC  63 51
        nagE  737302 ..  737324 + -13.4  -4.72986   GGGGAACACGAAAAA           CGGCTTGCGG ATA TCGCAGGCCG           TTTTTCCTGGGGGTG 100 92
BURPS1710b_0732 NONE
BURPS1710b_0733  747912 ..  747947 + -14.7   -4.4078   ATCGCGCGTCGCACC    GGTCG-TCGCGCGGCG GCGTG CGCCGCGCGAGTGTCC    TTTTCGTTCGCCCGC 100 215
BURPS1710b_0735  750239 ..  750264 + -12.5  -2.89564   CCGGCGACGCCTGCA         GCGCCGCGCGCG TGG CGC-CGAGGCGC         TCTCTCGCGTGCACG  64 428
BURPS1710b_0737  751706 ..  751748 + -11.9  -2.62983   CGCGACGCGGGCAGC TCGACGGG-CGGCGCGTCCG ACGA TGCGCGCGCCGGCTCGACGA TCGTCTCGCAATGCC  64 201
BURPS1710b_0742 NONE
        maiA NONE
BURPS1710b_0745  759964 ..  760021 + -23.6  -3.15249   TGCGTTCGCCCCAGA TCGCGAGCTGCTCG-CGCGCGGCGGCGCG AAA CGTGTCGCC-CGCGGCGAGCAGCAC-CGA TTGATCGAAGCTCTG 100 480
BURPS1710b_0747  761750 ..  761788 +  -3.7  -2.50816   CGCGACGTGCGCCCA  TGTCG--GCGGCCGCGCGC GAC GCGCCCGGCCGTGACCCCA  ATTGCTCGATGACAG  41 72
        coaD NONE
         fdx  762685 ..  762713 +   -16  -3.39288   CCCGTTCGCTGAGCG       CGGCGGTGC-CGG TTCG CCGCGCGCCGCCG        TATTGTTCCGACGTC  88 67
        mutM NONE
        mutY  772108 ..  772139 + -10.1  -3.57144   GGGGCACGGCGGCAT     GCGGAC-GGC-GCGC AGGG GCGCGGCCCGACCGC      TTTCGCGATGGCGCG  71 136
        kefB  783835 ..  783855 +  -6.8  -5.40474   CGAGCGATCGACGAA            CGGCGC GAGATTGCA GCGCCG            TTTTTTTCGGAGAGT 100 70
         apt  784427 ..  784470 +   -19  -3.72695   CGGTCACCGAATTCC CCGGGCACTGAGCGCGCCGGC CGCGC GCCGGC-CGC-C-GTGCCCGG TTTCGTGCCGCGCCT 100 15
BURPS1710b_0774 NONE
BURPS1710b_0775  786013 ..  786025 +  -3.3   -3.6279   CCGCCGGGCCTGGGT                TGAGC GCG GCGCA                TTGTTCGGAAGATTT  51 23
        purU  787046 ..  787079 + -15.3  -4.92239   GCGGGGACGAAAAAA     GGAAGGCCGCGTTCG ATGA CGCATGCGGCCTTTC      TTTTTGGATTTTTCG 100 123
BURPS1710b_0780 NONE
         ssb  793546 ..  793566 + -11.1  -5.24129   AAAAAGGTGACCTTA            GGGCGTCCT CTT AAGACGCCC            TTTTTTGTGCCACGG 100 98
   tISRso14a NONE
   tISRso14b  798254 ..  798265 +  -5.8  -3.62046   ATGACGACGTAGGCG                GGCT GTGC AGCC                 TTCTTGGCCGCGTCC  57 267
BURPS1710b_0785 NONE
BURPS1710b_0786  805214 ..  805231 + -14.1  -4.44667   CGCCAGCCTAATTTT             GGCCCCC TAAC GGGGGCC              TTTCTTCTTCGGGAA 100 425
BURPS1710b_0788  808208 ..  808255 + -15.5  -3.81428   GGGCGCTCGGTCGAT CGAGCCGTCGCCGGCATCCGCC GTTCG GGCG-AGGCCGGCGATGGGGCG TTTCGGTTGATTCGT  90 52
BURPS1710b_0794  821917 ..  821943 + -16.5  -3.60151   CTCGGCAAAATAAAA         CCCGACGGCCC TCGCC GGGCCGCCGGG         TTCTCGTTTGCGCGC  91 28
BURPS1710b_0800  825727 ..  825748 +  -8.6  -2.56475   GACGTTCGTCTCGCC           CGCCGCGC TCGGCT GAGCGGCG            CTTCATGTCCGCTTC  53 10
BURPS1710b_0801  829903 ..  829927 + -11.3  -3.53224   GATCGTGCAGGCGAT          CGCGGCGGCGT GGC ACGACGCCGAG          TTTCGCGAGGAACTG  72 96
BURPS1710b_0802  832944 ..  832960 + -15.1  -3.05384   GTTCCTGTAGCGCGG              GCCCGCC GCC GGCGGGC              TTGCATGCGCCGGCG  80 31
BURPS1710b_0803  833934 ..  833958 +  -6.3  -4.25104   TTATTTTCGGGTATG          CGAGAAGCCGT AAT ACGGCACTTCG          TTTTCATGCGCGGCA  72 175
BURPS1710b_0805  836916 ..  836929 +  -3.7  -3.14132   TCGGCGATCAGCACG               GCCGC CGCT GCGCC                TTGCTCGGCGAAGCA  45 312
BURPS1710b_0810  843225 ..  843250 + -13.9  -3.12142   CCTGCCGGAACGAAA         CGCTCGCGCGC ATCT GAGCGCGGGCG          TCTGTTCGATCTGAC  76 9
BURPS1710b_0811  843996 ..  844012 +  -3.5  -3.90291   TCTGGTTCGACGATG              CGCGCTG AAC CCGCGGG              TTTCGTTCAAGCGAT  56 18
BURPS1710b_0812 NONE
BURPS1710b_0813  846639 ..  846658 +  -3.4  -3.74693   CGTAGATCGCGGCCT            TCGCGCAG CAGG CGGCGCCA             TTTGCTCCAGTCGCG  55 340
BURPS1710b_0821 NONE
        wcaJ  858398 ..  858424 +   -18  -2.79823   AACGCATTCTGAGCC         GGCGCGCGTTCG CCG CGAACGCGCGGC         ATTCCTTTTCGACGA  89 29
         wza  859767 ..  859803 + -21.6  -3.28712   CTGACGCGCCGCGAG   CGCGGCGCGCGGCG-GC ATTC GCACGCCGTGTGCCGCG    TTGTGCGACGGAGCG 100 37
BURPS1710b_0824  861158 ..  861172 +  -9.2  -2.52464   CGAAGCAACTGATCG               GCGTGC TGC GCGCGC               TCGATTGACGCCGCG  55 3
BURPS1710b_0826  863370 ..  863382 +  -5.5  -2.55392   AGTATCGTCACATTG                TTCCG GTT CGGAG                TGCATTCGATGAGTT  45 96
BURPS1710b_0827 NONE
BURPS1710b_0829 NONE
BURPS1710b_0831  866923 ..  866948 +  -3.9  -2.80291   GCCGCAAGCTCGAGC         CGGCCGTC-CTC GCC GAGTGAGCGCCG         TCTCGTCCCCTCATT  43 6
BURPS1710b_0832  867764 ..  867775 +  -7.2  -3.73068   GCGGCGTGGCAAATT                GCCG CAAT CGGC                 TTCTTCGCTTCGGCG  64 364
BURPS1710b_0835 NONE
BURPS1710b_0837  872122 ..  872153 +   -18  -3.28712   CCGGCGATCGAACGT      CGCGCGCCGTCGCGC ATC GCG-GGCGGCGCGTG      TTGTCAAACGAAACG  93 90
BURPS1710b_0838  872619 ..  872640 +  -9.3  -5.40072   GGTTGAACGAGAAAA           CGGGGTCCC GGAC GGGGCACCG            TTTTTTTGGGGAGGG 100 76
BURPS1710b_0842 NONE
BURPS1710b_0843  880704 ..  880720 + -15.1  -3.67976   ACCACCACTGAACGA              CGGCGCC GGC GGCGCCG              TTTGCCATTGATAGA  87 440
        ubiE  881460 ..  881472 +  -3.3  -3.04322   CGTGGTAGCTTTACA                CGTGG GAA CCAAG                TATTAAGGGGTTCCA  42 7
BURPS1710b_0845  882602 ..  882628 +   -18   -4.8622   ACGTTACAATAGAAG         CCCGCGCAGGCG CCC TGCTTGCGCGGG         TTTTTCATTGCCAGC 100 88
BURPS1710b_0847  883299 ..  883311 +  -2.6  -2.52419   GCGCGCAGTGAGGGC                CGCG AGGCA TGCG                CATTTTCCGTTTCGT  37 30
        ubiB  884887 ..  884906 + -16.4  -3.53091   ATATGGCGGTTGAGG            CGCCGCCG GCGT CGGCGGCG             TTTGCGCGGCCCGGT  91 28
BURPS1710b_0849  885911 ..  885923 +  -7.7  -4.40572   TCGGCTATAATTCAA                GGCTT TGC AAGCC                TTTTATACCGGTTCT  78 78
BURPS1710b_0850  886306 ..  886353 +  -6.9  -4.56597   CAGCACTTGATCGCC GCGCCGCCCGTGTCGGCG-GCGCG CCC CGCGCTTGACG-CACCGGCG-CGA TTTTTCGACGGCAGA  79 31
BURPS1710b_0851 NONE
        aspS  888972 ..  889000 + -11.7  -5.44119   GCCGACGGGAACCGC        AGAAAGGGGCGCG CGA TGCGCCCTTTTCG        TTTTTTTGCGGTACA 100 120
        ntpA NONE
BURPS1710b_0854  890956 ..  890982 +  -9.4  -3.45634   TCCTTGTTTCGCCGC         CGGCCGCACT CAATAAT AGTACGGCCG         TTCGATTTTATTCGG  65 147
BURPS1710b_0855  891626 ..  891658 +  -4.6  -3.29147   CGAGAGCCGTTAGCG      GCGGCACGACCGCC GCCGG GGAGCTCGAGCCGA      TTGCCTTATCTTGGA  49 28
BURPS1710b_0857 NONE
        fadB  896200 ..  896219 +  -7.8  -2.78384   GGACATGGGACCAGA            GTAAGCGC TAAA GCGCTAAC             TCTGGTCGACAGGAG  51 164
        fadA NONE
BURPS1710b_0860 NONE
BURPS1710b_0862  898609 ..  898636 + -12.8  -2.70354   AAGCCGTTCGCCATG        TCGGCGCGCGTGA GCG TCA-GCGTGCCGA        TCAGTTTGTCGAGGG  68 206
BURPS1710b_0865 NONE
BURPS1710b_0864 NONE
BURPS1710b_0867  902688 ..  902740 + -11.9  -3.53012   CTGCGGTGCGATTGA CGGACGCG-TGACCGCCTCGCGCGG AGGAC TCGCGCGGAGCGG-CATCGCGAACG TTTCGAGCGACGGGC  75 226
BURPS1710b_0871  907334 ..  907357 +  -9.4  -3.65902   GACGAGGCGTTCGCG          GCGAGCGGCG TTTG CGCAGCCCGC           TTTCAATGGAGTACC  68 46
        surA NONE
        pdxA NONE
        ksgA  910733 ..  910780 +  -3.2   -3.9461   GGGCTTCGGTGAGCG TGCGGCGCGCGCGGCTGCGCCGG CGC TTGGCGTGGCCGGGTGGGG-GTA TTCTTCTTGCACCGC  58 117
        gloA  912629 ..  912687 + -14.6  -3.05384   GTCTCGCCGGCGCGG CGTGCCGCGC-CGGCCGGCGGCCGGGCGCG CGA TGTGCTCGG--G-CGGCCGCGCGCGGCCTG TTGCATGACCGGGGC  80 46
BURPS1710b_0879  916085 ..  916114 + -16.4  -3.53811   CCGTCGCGTCGGCGC       CGATCGCGGGCG CGATCT CGCCCGCGAGCG        TTTCGAGGCGCTCGA  91 507
BURPS1710b_0884  920514 ..  920555 +  -9.4  -3.04501   ACTGCTCGATCTCGG TCAGCGC-GCGCACG-CGGT AGCG GCCGTCGGGCGCGGCGATGA TGTTGCCGGCTTCCT  55 279
BURPS1710b_0892  929038 ..  929051 +  -3.1  -3.37245   AACTTTGTTTGATGG               CA-CCG TGG CGGATG               TTAGTCTTAGCCTCA  47 89
BURPS1710b_0893  930105 ..  930129 + -14.9  -3.21269   CGCGCGGCTTCGTCC          GCGCGGCGCGG AAG CGGCGTCGCGC          TGTCTGTTTGCTGAG  83 354
        ribB  931368 ..  931382 +  -2.7  -3.79113   TGTTCGACACGACCG               CCGCG GGCAA CGCGA               TTCTTGTCAGCGCGT  53 476
BURPS1710b_0901  937066 ..  937093 + -11.3  -3.01712   TCGCAAACGACCGTC        TTG-CGCCGCGC GCCGA GCGCGGCGACGA        TGTTCGCCGCGCAGA  62 134
BURPS1710b_0908  944253 ..  944278 + -12.5  -2.77899   TGATCGATCGCAAGG         CGGCGTCGCCG ATTT CGGTGACGCAG          TACTTCCTGCCGGAG  63 124
       ggt-1  947457 ..  947508 +    -6  -4.19238   GCGTGGTTCGTTGCA GGCGAAACGATATCGAAAGGCATTT CAA AAGAGGCTTTCGATATTGCT-CGTC TTTTGGAATTACGCG  66 65
BURPS1710b_0912  948529 ..  948541 +  -4.8  -3.73068   TCCGCTGACGAAGCT                CACG CAGCA CGTG                TTCTTCCGTTGAGCG  58 1
BURPS1710b_0913  949453 ..  949494 +  -9.9  -3.09492   GCTGGCTTGCCGCGC GCGGCGCGCGATTGCCGCGG CCG CCGTTGCCCGCGC-CGCCGC TGTTGCCGTTGCCGC  59 355
        copD  954444 ..  954477 +  -8.2  -3.28712   AGCGATGGTGAAGTC    GAGGTCGGTCGCTGGCC GAC GGCC-GCGGC-G-CCTC    TTGTCGCAAGGCGAG  59 199
BURPS1710b_0919  957142 ..  957193 + -20.1  -3.25823   GACGTAGACGGTCTT CGTCGCGGCGTGCGGCGCG-GCCGC CCGC GCGGCGCTCGC-GTTCGCCGCGGCG TTCGTCTCGCGGCCG  91 497
BURPS1710b_0921  959268 ..  959322 + -21.4  -3.16564   CGTAAGCGGCGCGGC CGACGCG-GCGGCGCGCTCGATCGCG CGGGC CGCG-TCGCGCGCGGCGCTCGCGCCG TTCGTGGCGTGCACG  93 36
BURPS1710b_0925  963963 ..  963986 + -19.6  -3.83026   CGGAACCGCAACGCA          CAGGCGGCGC GCGA GCGCCGCCTG           TTTGGTGTGAGACGC 100 132
BURPS1710b_0930 NONE
BURPS1710b_0931  970043 ..  970059 +  -5.8  -3.53012   GGGACGTGCCGCCGC              GCGTGA GATAA TCGCGC              TTTCACCCGCCAGCG  55 15
BURPS1710b_0932 NONE
BURPS1710b_0933  972594 ..  972627 + -13.8  -3.53012   GTGGCTCGACACGTT     CGGCAAGCGCTGCG CGGGAA CGCCGGGCTTGCCG      TTTGGGGCGGCGAGC  76 502
BURPS1710b_0937 NONE
BURPS1710b_0936 NONE
BURPS1710b_0938 NONE
        pncB NONE
BURPS1710b_0940  979842 ..  979875 + -15.9  -2.78384   CGATTGACGATCGAG     GGC-GGCGGGCCGGGC CGC GCGCGGCCCGCCTGCG     TGTGCTCAGCCGCGC  78 34
BURPS1710b_0941  983232 ..  983262 +  -5.3  -4.07568   TTTGCGCGCGGGGCG      GCGCCGTGA-CGGC CTTC GCCGCTCGCCGGGC       TTTTCCCGGCGACGG  64 407
BURPS1710b_0947  992894 ..  992925 +  -8.6  -2.52464   GCGGTCTGACGCCGG      T-CGGTGCGCGCACG CGC CGCGCGCGCTTCGCA      TGCGTTGCGCGCGCA  52 32
BURPS1710b_0948 NONE
BURPS1710b_0949 NONE
BURPS1710b_0950  996868 ..  996902 +  -7.8  -3.58854   ACCGGCGGGCGGGCG    TCGGCCGGCGCAGGA GCGCGA TCCGGC-CCGGCAGA     TTGTCCTTCTCGTTG  60 503
       acyII NONE
        ceoR 1003298 .. 1003317 +  -5.6  -3.57783   GCGTCGCGAGCATCG            CGCCCAGCG TTT CGC-GCGCG            TTCTCGTTGTCGTCG  54 523
BURPS1710b_0958 1007341 .. 1007398 + -10.5  -3.55486   TGAACTGAGGCAGGA C-AGGCGCGCCGCTGCCGATGCGTTCGC ATTCG GCGG-CGC-TCGACGGCGGCGCGCGAAG TCTTTCGTCTTCGAT  69 231
BURPS1710b_0962 NONE
BURPS1710b_0963 1012766 .. 1012804 + -12.5  -4.57304   TCAAGCAAGCGTGAT  TGCGAACTCGGCGC-TGC GCGA GCAAGCCCCGAGTTCGTG   TTTATTTACTTCGAT 100 72
        recA NONE
        recX 1024381 .. 1024405 +  -6.3  -4.26079   TCGGCGGCGATTGAG          CGGGCGGGC CCGCTTC GCCAGCCTG          TTTTCGGTGGTTTGC  70 27
BURPS1710b_0974 1025311 .. 1025323 +  -3.4  -2.89655   AATCGTCGGAAGAAG                CGAT CGTCA ATCG                ACTTTTTTTAGCCAA  41 54
        sucC 1026581 .. 1026597 +  -9.3  -4.56597   AGCGGGGCGGGAAGA              CTCGGGG CAG CCCCGCG              TTTTTCCGAGCGCAA  86 78
        sucD 1027580 .. 1027596 + -11.5  -5.58179   CATCGCCGCAAAAAA              CGCCGGT TCC GCCGGCG              TTTTTTGTTATGCTC 100 51
BURPS1710b_0978 1028486 .. 1028511 + -16.2  -4.19735   GCCGGCTACGATCGA         CACGCCTGCC TGATCC GGCAGGCGTG          TTTCGTTTTCGGAGC  95 93
        pilA NONE
BURPS1710b_0980 1031221 .. 1031239 +  -3.7  -5.59357   CGATCCATCGGGAAG             CCGCCGC TTGGT GCGATGG             TTTTTTTCCTGTGCT 100 66
BURPS1710b_0982 1032230 .. 1032243 +  -2.3  -3.28712   ACAAGGTGTTGTCGC               AAGCG AAGG CGCTG                TTGTAAGCACGGCCG  44 6
BURPS1710b_0983 1033327 .. 1033383 + -10.8  -4.15044   GAGCGGGATCAGATC GGCGGTGCGCTTGGCGCC-C-TGGATCG CCG CGATGCGCGCGACGCCGAGCACGTCGCC TTTCTTCGCGCGGCC  82 501
BURPS1710b_0985 1035412 .. 1035432 + -19.7  -2.78816   TCGGCGCGGTTGATT            CGCGGCGGC ACC GCCGCCGCG            TGTAATGGGGCGTGA  93 28
BURPS1710b_0989 1039471 .. 1039482 +  -2.2  -4.21194   ACGACGTCGAAGAAC                GC-GC TTT GCAGC                TTTTCGGTGATCGGG  61 363
BURPS1710b_0993 1041519 .. 1041546 +  -7.7  -3.25823   GTCGAACCACGATTT        CTACGCGGCGGC GGCGG GCC-TCGCGTGG        TTCCTGTGGCGGCGG  57 240
         pgk 1043324 .. 1043379 +   -21  -3.05715   GCCGGGCGCACGCAC CGGCGCGCGTTCCGAAGCGGCGGCGGC TGG GCCGC-GCGGCTTCGGCTCTCGCGGCG TTACATCCAGCGCTT 100 265
         pyk 1044917 .. 1044941 + -12.8  -5.81412   TTGCGCGCGCAAAGA          GCCGCGGGGT CGGAC GCCTCGCGGC          TTTTTTTTCGCTCGA 100 87
         fba 1046322 .. 1046351 + -15.8  -4.06851   GAAGTATTGCAAGGC       CGCCGTTC-CCGC CAGCC GCGGGGAACGGCG       TTTCCCTTTTTGTTT 100 147
        hemH NONE
        purE NONE
        purK NONE
BURPS1710b_1003 1050189 .. 1050202 +  -3.1  -3.45849   TCCGGCGGGCGGGAG               CG-AGC GCG GCTGCG               TTATGCTGCTGTCGC  49 64
BURPS1710b_1004 1050372 .. 1050404 + -20.6  -3.78597   GGTCCCCAAACGACA      ACGCCCCGTCACGC ATCAC GCGTGACGGGGCGG      TTTCACTTCGTCACT 100 1
BURPS1710b_1006 1052090 .. 1052102 +  -5.5  -3.01712   GCGGTGGATCGACGG                CGTGT TCA GCACG                TATTCGAGCCAGCCG  48 466
BURPS1710b_1010 1056835 .. 1056862 + -10.4  -3.60792   GCGCAACCGCTTTGA        CCGCGGCACGCG GCAT CGCGATCCGTGG         TTTGGCGATTCGCGC  71 118
        mucD 1058770 .. 1058791 +  -7.9  -4.07568   CGGCCTGCCGCGCTG           CG-CGGGCGG ACG CCGCCCATCG           TTTTCGCCGGCGGCC  71 104
BURPS1710b_1014 1059276 .. 1059310 +  -3.5  -3.56092   GAAGGCGCAGTGATC    CCGCCGCGGCGATGACG ACG CG-CAAT-TTGCGGCGG    TTTGGCCGATAATGC  51 28
BURPS1710b_1015 NONE
BURPS1710b_1016 1060885 .. 1060908 +    -3  -4.59773   GGGGCTCGTGCGCAG          CATGTCGAAG CAGC CGTCGACGAG           TTTTTCCGCATGCCG  71 388
BURPS1710b_1018 1063157 .. 1063167 +  -6.8  -3.73072   TCGAGCGCGCAATAA                 CAGG GGG CCTG                 TTTCATGGCAAAGTT  62 26
        bpeB NONE
        oprB 1068024 .. 1068047 + -19.6   -5.4505   TGCACGAACAAAAAA          CCCCGCGCTC TTCG GAGCGCGGGG           TTTTTTGTTGGGCCG 100 129
BURPS1710b_1022 1072125 .. 1072155 + -11.1  -4.56597   CCACCGTCTTCAGCG      GCAGCGCTTCCTGC TCGA GCAGGCGGCGC-GC       TTTTTCGAGCCGCGC  91 449
        flhA NONE
BURPS1710b_1024 NONE
        fghA 1075260 .. 1075289 + -19.3  -4.56597   CGCGCATGACGAAAA       GCCCGCACGGCTC GAGA GAGCGGTGCGGGC        TTTTTGCCGGCGAGC 100 93
         sdh NONE
        scrK NONE
        agaZ NONE
BURPS1710b_1034 NONE
BURPS1710b_1036 NONE
BURPS1710b_1037 NONE
BURPS1710b_1038 NONE
BURPS1710b_1040 1087762 .. 1087780 +  -2.2  -3.73068   GCTGTCGCCGAACAC             GAGCAGCG GCC CGTAGCCC             TTCTTCGCTTCGAGC  53 479
BURPS1710b_1043 NONE
BURPS1710b_1044 1093167 .. 1093212 +  -6.1  -3.30124   CGGGCAGTGCGCGCC GATGTTGCCG-ACGCCGACG AACGCGA CGTCGGCCTGCGCCGACAGC TTCTCGACGATCCGG  52 501
        mdlC NONE
         vdh NONE
        panE 1102646 .. 1102659 +  -4.5  -4.07568   CGATTCGCCCACGGC               CCG-CC GCC GGACGG               TTTTCCGACGGCCGC  63 399
        pcaK 1104838 .. 1104854 +  -7.9   -3.9461   GCCGGTGCGCGTGCG              GGCGCAG CAT CTGCGCG              TTCTTGTTGCCGAGG  67 458
BURPS1710b_1056 1108501 .. 1108512 +  -3.6  -3.74693   GAAATTCGGCGGGCT                CGCC TGTA GGTG                 TTTCATCGCGTGACG  55 510
BURPS1710b_1058 1109521 .. 1109564 + -13.9  -3.30124   GCCGAACGTCACGGC CGCG-CGTGACGCCGGCGG-GC AGG GCGTTGCCGGCG-CGCGTCGCG TTGTGCGGCGTGGCG  80 78
        moeB 1114504 .. 1114537 +  -6.7  -3.18264   GGAGGCCGAACCGCC     CGTCGCGCGCGATC CGCCGAC GTTCGC-CGCGATG     TTCGTGCCTGCGCGC  54 122
BURPS1710b_1066 NONE
        xerD 1122984 .. 1122998 +    -7  -2.91452   AACCTCGGCGTCGAC               GCGCGC AGG GCGCGA               TGTGCTTGACATGCT  49 77
        ybaK 1125417 .. 1125433 +  -5.7  -3.06796   GAGGGTTTCACCCGC              GTGGCCC GCT GCGCCGC              TTCGGTAGAATGAGC  49 39
BURPS1710b_1070 1126231 .. 1126259 + -13.2  -2.53213   AGACATCTAATCGCG       GCGCAA-CGGGCG CGCC TGCCCGATTGCGC        TGCGTTCGAGCGTTG  67 133
        murB 1128082 .. 1128102 + -12.5  -3.35679   TCCATCGATAAAGAA            CCTCGCTGC CGA GCCGCGAGG            TTCTGGGTCGCGCCG  73 83
BURPS1710b_1074 1130065 .. 1130081 + -10.8  -5.28176   CCTGCATGCAAAAAA              GCCCGC TTCGC GCGGGC              TTTTTTGTCGATCGC 100 196
        mviN NONE
BURPS1710b_1077 NONE
BURPS1710b_1078 1133384 .. 1133413 + -19.3  -2.53911   GCCGCGATATAAAGA       CGCCCGCGGATGC CGTC GCATCCGCGGGCA        TGCCTTCCCCATTCG  89 186
        xseA 1139352 .. 1139379 + -19.2  -2.52896   GTGGCGCGTGCGCGA        TACGCGGGCGGC GCGA GCCGTCCGCGTA         TCGCTTCGCGCGTGC  89 45
        sodB 1140193 .. 1140209 + -13.7  -5.82388   AGTCTCCACGCGAAA              GCCCTCC ACT GGAGGGC              TTTTTTTTCGCCTTT 100 111
BURPS1710b_1086 1142087 .. 1142134 + -22.6  -2.90496   TGCGCATCGGCTGAA GACGACGGCGGCGCATCGGCGC GCGT GCGCCGATGCGCCCGCGCCGGC TCGTTTCGCACCAGC 100 301
BURPS1710b_1090 1145390 .. 1145448 +  -8.2  -2.69151   CGCGCAACGCGCGCG TCTGAGCCGCGCCGCGCGCGAT-GGCGACG ATC TG-CGTCTATGGCGCG-GGCGCGG-TCGGC TGCTATCTCGGCGGC  53 21
        panE NONE
BURPS1710b_1093 1147692 .. 1147740 +  -8.6  -3.06183   CAACGGGCCGCGGAT GCCCGGGCGTTGCATACGGCGGC CTGG GCCGCCGCG-GCGGCGAACGGGA TTCAGTCGCGGTGCG  57 156
BURPS1710b_1096 NONE
BURPS1710b_1098 NONE
BURPS1710b_1099 1153022 .. 1153052 + -10.5  -2.80935   ATCAAAAGGAGCGCG      TCGTGCGGCGCGAT GCCC ATC-TGCCGCGCGA       TCTCGTCGGTCGCGT  56 110
BURPS1710b_1101 1154950 .. 1155003 + -15.9  -3.01712   GGCCGCCGCTCGGCT GG-ATCGGGCGGTTGCGCGGTGCGTC GAG GATGCGCGGCGCATGCGCCCGACGCC TGTTCAACCGGCGCG  81 308
BURPS1710b_1103 1157630 .. 1157652 +  -9.9  -3.55444   CGGACACGCATGCGG           TCGTTGCGT GGTCG ACGCAACGG           TTTGCGGCCTGCCCG  67 417
         icd NONE
BURPS1710b_1110 NONE
BURPS1710b_1111 1166268 .. 1166289 +  -5.8  -3.46088   GACGAATTGAAAAAA           GTGCCAGC TTGATT GTTGGCGC            TCTTTAATGGAGTGT  55 304
        clpS NONE
        clpA 1169299 .. 1169331 + -12.8  -4.86731   CCAAAACGTTTCGCA     TG-AACGGCGCGGGA AGTC TTCCGCGCCGTTTCG      TTTTATTTGCGGCAG 100 49
BURPS1710b_1116 NONE
BURPS1710b_1117 NONE
BURPS1710b_1118 1172504 .. 1172550 + -18.6  -3.59979   GGGCCGGGGACGGGG CGGAGCCGCGCGCGCGGGAGC GGCGGG GC-CCCTCGCGCGCGTCGCCG TTTCGAATCAGCCGC  93 60
BURPS1710b_1123 1178905 .. 1178925 +  -6.9  -2.90496   AATGGTAAAATCCGC            GGATGAAAA AAC TTGTCATCC            TGATTTCCGGCCGCG  49 136
        purN NONE
BURPS1710b_1127 NONE
        aefA 1182338 .. 1182349 +  -4.4  -3.53444   ATGCTTTCATTTTCT                TGAC GCAG GTCA                 TTTGAGCCGGCGTCC  51 171
BURPS1710b_1130 1183629 .. 1183644 + -11.8  -5.79595   TCAGGACGTCACAAA              CCCCGC GCTG GCGGGG               TTTTTTCTTTTGGGC 100 69
        nadA NONE
        nadC NONE
BURPS1710b_1133 NONE
BURPS1710b_1135 1188070 .. 1188080 +  -6.8  -3.96068   GATTCGGCAGGAAGC                 GACG CTT CGTC                 TTGTTGTTGGCGTGG  63 254
BURPS1710b_1138 1189207 .. 1189249 +   -12  -3.01712   GGACGATGGGGCGGC CGGCG-CGGCG-GCGCGGCGC CCGC GCGC-GCGCTCGTCGTCGACG TCTTCGCCGGCCGAG  68 80
        fkpB NONE
        ispH 1190899 .. 1190926 +   -20  -4.29981   GTCTCCGTTGGAATG        CAAAAGCGCGCC CTAG GGCGCGCTTTTG         TTTTGGGTGTATTTC 100 66
BURPS1710b_1142 1191657 .. 1191683 +  -9.4  -4.34402   AGACGGGACTCGCGG         CGGCACCGAA GCTTCAG TGCGGTGCCG         TTTTCGTATCCGCCC  83 46
BURPS1710b_1143 NONE
        livM NONE
        livG NONE
        livF 1195585 .. 1195623 + -11.6  -5.00616   GCGCGGTGCGGCGTT   CATGAAGCCGTCGCGGTG GTT CGCCGTGGCGGCTTTTAG   TTTTTTGACGGGCGG 100 69
BURPS1710b_1147 1196527 .. 1196538 +  -7.2  -3.53012   GGCGGGCGCGGCGGG                CCGC GGGC GCGG                 TTTGCGAGCCGGCAC  58 40
BURPS1710b_1152 1201038 .. 1201048 +  -6.8  -3.56643   GGCCCTCCGAGCTTA                 CCCT GAC AGGG                 TTTCCGCCGTGTCGC  59 326
BURPS1710b_1154 1202317 .. 1202369 + -15.3  -2.71364   ACGCGCGCGCGCCGA GCGCCGATGCCTCGCCGCGCTCGCC GGC GGCGCGCGGGCCGATGCGTATGCGC TCCTTCAGGAAATCG  75 72
BURPS1710b_1156 NONE
BURPS1710b_1158 1205779 .. 1205792 +  -3.8  -3.14132   GCGAGCTCGGCGTCG               GGCT CCACCC AGCC                TTCGTCGAGCACGCG  45 444
BURPS1710b_1162 1208827 .. 1208860 +  -7.2  -3.02471   ATGATGGGCGGCGGG     CGGTGGCGCGCGCG GCACGG CGCGCGGGCTCGCG      TATGTCTCGTGCCGG  50 122
BURPS1710b_1163 1209267 .. 1209293 + -14.5  -2.52464   GGCGCATATGAAAAA        GCCCCGCGCTGA AGCG TCAG-GCGGGGC         TCGATTGCAGCGGGC  73 263
        cysI NONE
BURPS1710b_1167 NONE
        cysH NONE
      cysD-1 NONE
        cysN NONE
        cobA 1217364 .. 1217382 + -13.1  -5.23316   CAAGACAAAAAACGA             CGCCGGC GACGA GCCGGCG             TTTTTTCATGTCGTC 100 168
        pepA NONE
        holC NONE
BURPS1710b_1178 1223284 .. 1223303 +  -8.6  -3.73068   TCAGCGTCTTGTCGA            TTGCATGG CAGG CCATGCAG             TTCTTGCGTTGCGCG  67 386
        ilvR NONE
         lgt 1227762 .. 1227780 + -17.4  -4.19817   GCCCCCAAGAAAAAA             CGCCGGCG CAT CGCCGGCG             TTTTGCATCGATCGC 100 323
BURPS1710b_1187 NONE
BURPS1710b_1189 NONE
BURPS1710b_1190 NONE
        cobT NONE
        cobS NONE
BURPS1710b_1193 NONE
BURPS1710b_1195 1239838 .. 1239877 +  -3.4  -2.52896   GCGCCGCCGCGCGCG  ACGAGTTGCGCGTGCCAGC GCA GCAGCCGCGTGCGA-TCGA  TGCGTTCGGCGGTCG  39 455
        cobQ 1243615 .. 1243625 +  -2.4   -4.8048   GGAAATAATATAAGC                 CGGC CAA GCCA                 TTTTTCATCTGAAGC  74 231
BURPS1710b_1201 1244093 .. 1244151 + -20.4  -2.90075   CGCGCGGCGCGGCAG GCCG-GGCGGCTTGAGCGGCGGGCGGCTT GCGC AAGCCGCCCGCCG--CGGCCCGCTGCGGC TGTCATTCGCCGCCG 100 12
BURPS1710b_1202 1245239 .. 1245258 +  -4.2  -3.98627   TCTGCGTCGGCACGT            GATCGCGG CTGC CCTTGATC             TTGTTGTCTTCGTCG  60 166
BURPS1710b_1206 NONE
BURPS1710b_1207 1254768 .. 1254791 +  -5.8  -3.44622   GCAGCGCGCGTGGGC          CGGCCGAGGC CGCC GCCGCGATCG           TTCGTTATGCAGATG  55 290
BURPS1710b_1209 NONE
BURPS1710b_1210 1256576 .. 1256633 + -11.8  -3.03441   GTGAAGCCGTGACGC CGCGCGCGGGTGCGGCGGGTGCG-CGGC GGCG GCCGACGCTCGTGACGTGCGCG-GCGCG TATTACGCCGTACTG  68 29
BURPS1710b_1213 1261712 .. 1261733 + -10.1  -3.53012   ATACGTAAAATCCCG           CGCCGGCCCG CGT CGGGC-GGTG           TTTGCGGCGCCGCGA  69 33
        sodC NONE
         dcd 1263085 .. 1263134 + -14.2  -4.58395   ACCTATCGCCAGTCC GGGTGACCGCTGCGCCGGGG CATGAACAGC CCCCCGCGCCGCGGTCGTTC TTTTTGGAGAATCGC 100 61
         adi 1265446 .. 1265462 +  -6.5  -3.53012   ACGATGACGGCAGTC              CGCAAGA CGC TCGTGCG              TTTCGCCGCCGCCGC  57 40
BURPS1710b_1217 1266185 .. 1266215 +   -11  -3.16421   AGCGTGCGCGTTCGG       TGCGCGCGTCGCTC ATC GGGCGGCGTGAGCG       TTCGCTCGTTGTTCC  66 54
BURPS1710b_1221 1272471 .. 1272505 +  -8.5   -3.1372   GCCGTATACGCTGAG    CGTCTGCGCGGTGCCG TTGC CGGTACCGCTCAC-CG     TGTTGGTGCCGACTG  56 102
BURPS1710b_1224 1274266 .. 1274307 +  -4.2  -3.06183   TACAGCGACACGATC ACCGCGACGATCACGTTC TGACGC GGGCTTGCTCGGCGCGGC  TTCGGTCGGCCTCGG  45 5
BURPS1710b_1225 1275029 .. 1275067 +  -7.3  -3.18383   CAGCGCGACGGCGAT  GCGCGCGAGCGCGTCGGC TGAC GCCGACAC-TTCGCGACC   TTGCTCGATCCACGT  57 5
BURPS1710b_1227 1276505 .. 1276526 + -18.7  -3.14051   CCGGGCCAAACAAAA           CGGCCGCGC GTGA GCGCGGCCG            TCTTCATCCCGATCC  89 318
        hemC NONE
        hemX NONE
        hemY 1284144 .. 1284164 + -16.1   -4.4078   GGCGGGATGAAGAAA            CGGCGGCCT CGC GGGCCGCCG            TTTTCGTTGGGGCGC 100 100
         ppa NONE
        ligA NONE
        bglB NONE
        bglB 1290808 .. 1290855 +  -7.7   -2.5805   CTGGTAGACGGCGAG C-GC-GCTCGCGATCGGCCGCCCG TCG CGCTCGG-CGATCACGAGCAGCAG GTTCTCCGGCATCGT  50 516
      nadE-1 NONE
BURPS1710b_1243 1293883 .. 1293935 + -17.6  -3.22298   GGCCGCGCCGCTTCG GCC-GGATGCCGGCCGAGCGCGCGG CGTG CGGTGCGATCGGCCGGGTTCCCGGC TTGCTGCTCGATCGG  91 41
BURPS1710b_1250 NONE
BURPS1710b_1249 1300776 .. 1300807 + -21.6  -2.56596   GGAGCGACGTGAAAA      CGCCGCGATCGGAC GAGT GGCCGATCGCGGCG       TCGGTTCGTCGCGGC 100 191
        ompR NONE
        envZ 1303851 .. 1303869 +  -8.8  -2.81045   AGCGTGCTGAGCGTC             TCGGCGGC GTT GCTGTCGA             TCGTGTTGTAGGTGA  52 127
BURPS1710b_1256 1306329 .. 1306348 +  -3.5  -2.72263   TACGCCGAAGCGAAG            CTGCGTC TCGATT GACACAG             ATTTGAGACCGATGT  40 11
BURPS1710b_1259 1308005 .. 1308025 + -18.3  -2.94695   GCCGCGCTTGCCGGG            CGGGCGTCG CCT CGACGCCCG            TGTGCTTCGTCGTGC  89 293
        otsA NONE
BURPS1710b_1264 1311849 .. 1311888 + -16.5  -3.58329   GCGGGTGCCGGTGGC  TGACGGCG-CCGGCCGAT ATCGC ATCGGCCCGACGCCGTCG  TTTCCAGCCTGTTTC  91 72
BURPS1710b_1266 1313405 .. 1313463 + -11.8  -3.89346   CGCGTAGAGCGCGAT CG-TCGGC-CCGTGCTGCGGCGCGATG CCGAAGAT CAGCGCGACG-AGCGCGGCGCCGAGCG TTTGTCCGGTGAGCC  81 339
BURPS1710b_1268 1315440 .. 1315468 +   -11  -2.52464   AGTCGGCGCATGCGG       CGGCACGGCGCTG GGAG CGG-GCCGTGTCG        TGCCTTGCGCGGGCG  61 48
BURPS1710b_1272 1318589 .. 1318628 +  -2.6  -3.39895   CGATGTCGACCGGCC  GCCCGCGCACCGCGTAGCG CAG CACCACGCAGTG-GCCCGC  TTCGTTGATGAAGCC  47 221
BURPS1710b_1276 1321171 .. 1321187 +  -7.2  -3.05463   CCGCGACGCGGGCCG              CGCGCT TGGCC GGCGCG              TTCCGTCGCGCGCGT  51 99
       fhaB2 1332657 .. 1332697 +  -7.6  -3.87815   AAACCAGAGATGTCG CCCATT-CTCCCCTCATGG TCGA CCATGACGTGGGTGATGGG  TTTCTGGAAATGGAC  67 519
        fhaC 1334866 .. 1334903 +  -4.1  -3.82187   CTTTTCATGCAGAAA   CTACACC-GGGTGGCTTG GGT CAAGTCATACAGGTGGGG   TGTTGTTTATTTTGT  58 348
BURPS1710b_1279 1335926 .. 1335948 +  -9.2  -2.50291   TGTGCCACTCGTCAA           TTCGTCAACG CAT CGTTGGTGAA           GTTGCTACCCTGCTT  55 421
BURPS1710b_1281 1337830 .. 1337859 +  -5.7  -2.50816   CAGTCACGCCGAACA       CGCGGAAC-AGC GGGCCGA GCAGGTTCCGCG       CTTCATCACTACCCA  45 154
BURPS1710b_1285 1343990 .. 1344015 +  -8.3  -2.70932   CCTTAAATTGCAGTC         TGTCTTTGCCA ATAG TGGCGCAGACA          TGCTTAAGGAAGCAC  53 101
BURPS1710b_1286 1344743 .. 1344753 +  -8.2  -5.47821   CAAGGCGGACGACCG                 CCGC AGT GCGG                 TTTTTTTACGTCCGT 100 197
BURPS1710b_1287 NONE
BURPS1710b_1288 1349233 .. 1349275 + -14.1  -3.55203   TCACGCTTGAGCTGT GAAAAGCGCCGCCGCCGTCC GGGA GGGCGGTGGCGG-GCATTCC TTTGCGCGGCATTTT  81 24
BURPS1710b_1292 1355742 .. 1355769 +  -9.8  -3.53012   GATGGCCGGCAACGT        CGGCGGCGCGCCG GCT TGGCG-GTTGCCG        TTTGCGCAAGCGCCA  65 254
BURPS1710b_1293 1356470 .. 1356492 + -14.8   -3.6993   TTCCAGATAACGCGG           GCGCTCGCCG GCA CGGCGACCGC           TGTTTTCCCTCCATC  89 454
BURPS1710b_1295 1357238 .. 1357273 + -15.4  -2.67017   TCGCGTGCCTGCGTC    TGCTCGCGCAGC-ACGC CAC GCGTCGCCGCGCGGGCG    CTTCCTTCTCAGCTT  78 442
        abcZ 1363375 .. 1363417 + -16.9  -2.72144   AAATACGCCGCGCTC CGGGCGACGCATCGCGC GGCCGTCGG GCGCGGCGCGCCGCCCG CTTTCGGAGCAATGC  81 63
        parE NONE
        parC 1368055 .. 1368096 + -12.9  -4.42653   GGGGGTGTCGACACG GCCCTGCGGATGACGCA-GC CGC GCATGCGGCGGCGGCAGGGC TTTTCTCGGTGCGCT  95 178
BURPS1710b_1302 1369030 .. 1369047 + -10.5  -3.36492   GTGACGATCGGGGCG             GCCGTGC TGTC GCGCGGC              TTCTGACCTTCGCGC  67 2
BURPS1710b_1304 1370679 .. 1370695 + -11.5  -5.10933   TGGTCCCTTTCGAAA              GCCGGCG CGA TGCCGGC              TTTTGTTTTGGGTAC 100 69
BURPS1710b_1307 NONE
      amaB-1 1374743 .. 1374794 +  -8.2  -3.53012   TCCGGCGGTGTGCGG GTTCGTGCATCGGATGTCGGATG GGCGCGG TGTTCGACATCCGATGTTC-AAC TTTCAACGCCGAACG  62 154
        aphA 1376401 .. 1376433 +  -4.1  -3.01712   ACAGCCACGCGATCA     CGCCGGTC--GCCCA ATACA TGGGCTCGGCGGGCG     TCTTCGCGACGAGGC  43 504
BURPS1710b_1317 NONE
        htpG NONE
       albXX NONE
BURPS1710b_1320 1389286 .. 1389335 +  -5.6  -3.71108   CTGGCAGCGTATCGT CGGTTGACGCATGCGC-GCGCCGC GTGC GCGGCGCGGTTCAGGC-TCGGGCG TTTCCCGTTCGTTTT  60 19
BURPS1710b_1321 1390470 .. 1390528 +    -3   -3.5771   GGCGTCTTCACGATC TGACACGCGAGCGCGGGG-GCCGC-CGGG GCCC CCCGCGCGACGCTCCGGGTTCGCCC-TCG TTTGCCGCCGTTTTT  51 23
BURPS1710b_1322 NONE
BURPS1710b_1323 1392488 .. 1392539 + -25.2  -3.14132   GGGCCGGCCGGGCGT GCA-CGTGAAAACGCCCGCGGCGCG CGT CGCGCCGCGGGCGTCGTAACGGTGC TTCATGAGCCGGCCC 100 63
BURPS1710b_1327 NONE
BURPS1710b_1329 1396012 .. 1396045 + -13.7  -3.15544   GGCGGAATCGGCGGG     GCGACGCGCGCGGCG GGCG CGGCGGGCGCGTCAC      TTGCTCAGCGTGCGC  76 60
       cytc1 NONE
BURPS1710b_1333 1399325 .. 1399345 + -10.4  -5.40072   GCGCGTCCGGAAGAA            TGCCCCGC CTCGT GCGGGGTA            TTTTTTTGCCCGGCG 100 76
BURPS1710b_1335 1402297 .. 1402316 + -10.6  -3.13403   CGAGCGCCTCGCGCT            CGGCGGGG ACTT CGCCGCCG             TATTGCTCGAGCAGG  60 484
BURPS1710b_1338 1404611 .. 1404667 + -12.8   -3.6502   CACGGGTTTTGGCGG CGGTGCGCTTCGCGCTCAGCTTGAGCG CGGC CGCTTTCGC-GGGCGCGGCGCTCGCCG TTTCGCTGCCCGATG  74 254
BURPS1710b_1341 NONE
BURPS1710b_1342 1409652 .. 1409683 +  -4.3  -4.96848   CGATCGATAAAAAAA      CCTCGC-CCCGCAT TACGC ACGCGGGCGAGGGG      TTTTTCTCTCGCCGC  79 71
BURPS1710b_1343 NONE
BURPS1710b_1345 1412991 .. 1413028 +  -9.7  -3.53012   CGCGTTGCGCCGATC   CGTCGACGGCCGCGGCGC CGT GCGCGGTGGCGG-CGGTG   TTTCCGACGAGGGCG  65 210
BURPS1710b_1346 1413323 .. 1413333 +  -2.4  -3.10164   GTGTCGGCGGCGATG                 GGCG GCG CGGC                 TTGAGTGATGCCTAC  42 11
BURPS1710b_1347 1414350 .. 1414376 + -15.8  -3.28712   CGCTCGGCGGCATCG         TCGCCGCGGCGG GCT TCGCGGCGGCGA         TTGTCGGCGCGGGCA  86 426
        purT 1418297 .. 1418335 + -13.7  -3.33696   GTCATCGATCCGGAC   TGATGGCGCGGCGCGCG GTTTG CGCGCGGCTCGCCGCCA   TTGCTTGACGAGGAA  80 347
BURPS1710b_1350 1418753 .. 1418781 + -13.7  -4.08767   GGGTTGAGCGCCGAG        GGCGCGCGGGCGT GAA GCGGCGGCGCGCC        TTTTCGGGCGCTGAC  93 34
BURPS1710b_1351 1419129 .. 1419161 +  -4.1  -3.53444   GGCGGCCCGGCGGCG     CGGATC-GCCGATG CCCGGC CGTTGGCCGAACCG      TTTCGCGAGGGATGC  51 229
       rhlE2 1420870 .. 1420901 +   -26  -4.56775   CGGATCGGTGGGGAA      GAAGGGGCGCACGC GCGA GCGTGCGCCCCTTC       TTTTTGGCGCGGCGT 100 77
        dnaE 1426062 .. 1426086 +  -9.2  -3.02144   CTTCAACAAGTCGCA         CGCG-GCCGCG TACG CGCTGCTCGCG          TATTACACCGCGTGG  59 63
        dnaE 1427317 .. 1427332 +  -3.3  -2.76823   GTCGTCGAGATCGTC              TACTG ATCCTC CAGTA               CGTTTTTTGCGGATT  40 20
        msbA NONE
        lgtG 1430375 .. 1430413 + -13.1  -3.34715   GCAAGTTGCGCTCGG  C-CTGCGCGCGCTTGCGA GGCG TCGCAGGGGCGCGCCGCG   TATTTGAGCCCGGTG  77 112
BURPS1710b_1360 NONE
BURPS1710b_1361 1433080 .. 1433096 +  -7.9  -2.54617   ACGTTGCCCGCCCGG              GCGTGCG GCG CGTGCGC              ATCCTTTTTCACATC  50 95
BURPS1710b_1362 1434316 .. 1434326 +  -2.4  -3.75105   AATTCGCTAAAATGT                 CCGG TCG CCCG                 TTCTTCATGCCTTCA  53 72
        rfaQ 1435703 .. 1435721 + -17.4   -3.2048   GCACATGCATGCGGC             GCGGCGCG TTG CGCGCCGC             TTGATGCCGTTTCCC  91 200
BURPS1710b_1366 1439877 .. 1439906 +   -10  -3.17723   GAGACGGCGAGGATC       GGC-TTGTCGCCC GCATA GGGCGGCGACGCC       TTCAGTTGCGCGTCG  65 8
BURPS1710b_1374 NONE
BURPS1710b_1375 1448710 .. 1448735 +  -8.3  -3.48064   GGACATCGGTCCTGA         GCGCGCGGCA CGCGTAT TGCCGC-CGC         TTCATTGCTTCTCGG  62 26
BURPS1710b_1380 1453512 .. 1453522 +  -5.4  -3.93262   TCGGTCAGGTGGCTC                 GTGT TGA ACAC                 TTTGATGTCTTGCGC  60 236
BURPS1710b_1388 NONE
        mgsA 1460441 .. 1460492 + -17.9  -4.11216   TGCAAGCGGCGTAAG CCGCGCGGGCGGCGGCGGGCGCTA TCGTT TCGCGTGCGCCGCCGGCT-CGCGG TTTTGCCCGTGCCGC 100 98
         qor 1462469 .. 1462520 + -20.7  -2.81191   CTCCGCCGTTTCCGA GCGAACGCGGCGCCGCCACGCGCG TGCGC CGCGCGCGGC-GCGCCCCGCCCGC GTTTACGCGTTTTTT 100 233
BURPS1710b_1392 NONE
        kdpA NONE
        kdpB 1466756 .. 1466774 +  -4.5  -3.53444   CTGATCGACGTCGTG            CTC-GCCG CGCT CGGCTGGG             TTTAAAGGAACATCG  51 2
        kdpC 1467568 .. 1467592 + -18.6   -3.9941   GCCGGCTCGAACGCC          GGACGGCGCG CCTGC CGCGCCGTCC          TTTCCTTCTCGGGCG 100 220
        kdpD NONE
        kdpE 1471644 .. 1471664 + -10.3  -5.16133   GCACGTTTTCGATCG            CGCCCGGCG CCG CGTCGGGCA            TTTTTCTCTTATGCT 100 339
BURPS1710b_1398 1472150 .. 1472180 + -14.7  -3.01712   CCTGTTGTTATACTT      TCG-CTGCCCGGGG ACGA CCCCGGGCCGTCGA       TGTTCAACGGGGACG  79 166
        sugE 1472586 .. 1472596 +  -8.2  -2.94099   GCTACGGCGGTTGTG                 CGCG GCG CGCG                 TCTATAATGAAGCGC  56 66
BURPS1710b_1400 1476014 .. 1476054 +  -4.6  -3.83257   GCGCACGCGGTATCT TCGGGCG-ATCCGCCGGGG CGTT CTCCGATGGGTTTGCGCGA  TCTTGTTTTTCGATT  60 46
BURPS1710b_1401 NONE
BURPS1710b_1402 1477418 .. 1477430 +  -3.3  -4.05446   TCGATTCCCGCGCGC                GCGAG GTG CTCGA                TTTCTGGTTCGGCGC  58 98
BURPS1710b_1403 1479734 .. 1479762 + -12.3  -3.90316   TGATGCGGTCGAGCC        GGCGCGCCGGCGT CGC ACGCTTGCCCGCC        TATTTTTCCCGCCCT  81 38
BURPS1710b_1404 NONE
BURPS1710b_1405 1481654 .. 1481678 +  -3.4  -3.75629   TCTCCTGCTCGTCGC         CCG-GCCGGGC ACCC GCCCAGAACGG          TTTCCATTCGGCGTC  55 51
BURPS1710b_1413 1489349 .. 1489381 +  -2.7   -3.9461   CGGCATTGCGCCATG     CG-GGCGTGACTGT GCCATG ACAGTCACGAGACG      TTCTTATTACGGGGA  57 61
        ilvB NONE
        ilvN 1494459 .. 1494485 +  -2.8  -2.54387   CCGCCGCGACCAACG         AGCCGGGTGC GCCGTCA GAGCCCGGCC         TCACTTACGAATTTC  39 43
        ilvC 1495588 .. 1495618 +    -6    -4.371   GGTCGGCATCAAAAA      GCCGCCCGAAGGC ACCGGA GCCCA-GGGCGGC       TTTTGCTATCCTACG  73 73
BURPS1710b_1422 NONE
        pssA 1497266 .. 1497286 + -15.4  -4.83615   CGATCGCGCCATGGA            CGGCGGCC CGCAA GGCCGCCG            TTTTTCTGGCCCGTG 100 90
        leuA 1499167 .. 1499196 + -19.3  -4.72272   GGCGCGCATGAACGA       CGCCCCGCG-GGCT AGA GGCCTCGCGGGGCG       TTTTTGCTCGACGCG 100 84
        livJ 1504091 .. 1504107 +  -3.6  -3.41602   GCCGTGACGGCCGGG              TTCGCC GGGCG GGCGAC              TTGTGCTACAATGCG  47 34
        rpsO 1504480 .. 1504517 + -18.7   -5.0133   GTTGCTCGCCTCCAG   CAAGATGCCTGTGTCAG TCTG CTGATACAGGCATTTTG    TTTTTTCGCGGCATG 100 48
BURPS1710b_1430 1506915 .. 1506943 + -19.6  -4.57569   TAAGCGGCAAGGCGA       CGGCCGGCAGCGC GAAT GCGC-GCCGGCCG        TTTTTCACAGGATGG 100 38
         qor 1508040 .. 1508055 +  -6.8  -3.63515   TGCGAACGCTTGACA              TCGGTC GTTT GACCGG               TTCTTCAGCGTCGCA  59 28
        tpiA 1508935 .. 1508950 +  -7.5  -3.33696   GAATATCGGGGGCGG              CCGGC AGGTGC GCCGG               TTGCTTGAAACCAAA  58 63
BURPS1710b_1433 1509559 .. 1509583 + -13.6  -5.04601   ACCAAAGTTACTCAA          TGCCAGCCGC TTCGT GTGGCTGGCA          TTTTTCATTTCTGGG 100 230
        nuoA 1510063 .. 1510077 +  -2.7  -3.64703   CTCGACTGGGAGTGA               CGGGC TAATC GCCGG               TTTGCATGGGCGGCC  50 26
        nuoB NONE
        nuoC NONE
        nuoD 1512596 .. 1512620 + -12.2   -3.7282   ACAGTGAGCGCCAGG          TCTGCCGCAT CGATC ATGCGGCAGG          TTGTTCGTGCGGTAG  80 130
        nuoE NONE
        nuoF NONE
BURPS1710b_1441 1516894 .. 1516905 +  -2.2  -3.31263   ATACGATCAACTCGG                GC-GG AGC CCAGC                TTCTCGGCGTCGCAT  45 54
        nuoH NONE
        nuoI NONE
        nuoJ NONE
        nuoK NONE
        nuoL NONE
        nuoM NONE
        nuoN 1524563 .. 1524581 +    -3  -2.62983   CTGCCTGCAGGCGAT             CAGCCACA CGC TGCCGCTG             TAATGTCGGCCTCCG  39 4
BURPS1710b_1450 1524895 .. 1524933 +  -3.8  -3.55444   ACGGCGCTGACGGCG  TAGGCCGTC-GC-GCCCC ACTGC GGAGCCGCCGATGGCCGA  TTTGCCGAATCACGA  51 31
BURPS1710b_1451 1525519 .. 1525541 +  -3.3  -3.53444   GATCCGGCCGTAGCG           CTGCTGCGC GCCGA GCGGGGTAG           TTTGCGAAGGGATAC  49 28
BURPS1710b_1452 1526067 .. 1526079 +  -3.3  -2.77043   CTGCCGGTTCCCGCC                GCGCT GAA AGAGC                CTTTGCAGTGATCGC  40 2
BURPS1710b_1453 NONE
        pimD 1528494 .. 1528510 + -15.1  -4.05788   TGCAGGATGCCTGAG              CGGGCGG TGT CCGCCCG              TTTCATTTCACGGAG  95 27
BURPS1710b_1455 NONE
BURPS1710b_1456 1529481 .. 1529519 + -16.1  -3.56099   TCTGAGCGGGTTCGC  GCGCGATGCGTATGTGCG CCGG CGCACATACGCG-CGAGC   TTTCGAACACTTATC  90 36
      csx032 NONE
BURPS1710b_1458 1531089 .. 1531137 + -11.1   -3.5764   CGCCGGCGTTCCCGG CGCGAA-GCGCGCGTCA-G-GCCG ATCG CGGCGCGTGACGCGCGAGTTCGAG TTTCGCGATCGCGTT  74 101
BURPS1710b_1462 1535178 .. 1535189 +  -2.2  -4.11394   AGTTGCTTTAGACTA                GCAT GAAC GTGC                 TTTTCGGCGTCACGT  58 30
BURPS1710b_1464 1535972 .. 1536028 + -27.2  -2.79098   GCGCCGTCTTGCGCG CCGCGCGGGCGCGTGCCGCTG-CGCGC GGTG GCGCGTCGGCGGCGCGGGCCGGCGGGG TGCTTGATCGCTCGC 100 81
BURPS1710b_1467 1538848 .. 1538882 +  -2.7  -3.01712   ACCTATGTGTTCCGC    CGCCGGGCGGGCGCTT GAAT AGGCGGCTATC-GGCG     TATTCGGCGGCCCGG  41 8
BURPS1710b_1468 1540138 .. 1540164 + -15.9  -5.08824   GGTCTGCATGAAAAA        GCCGGAGCGGCG TTGT CGC-GCTCCGGC         TTTTTTGCGTCGGGC 100 85
BURPS1710b_1478 1552686 .. 1552711 + -16.9  -5.40072   GCACAGGACAAAAAA         CGCCGCCGAAT ATTC GTTCGGCGGCG          TTTTTTTCGAGCGAG 100 69
        oruR 1555210 .. 1555228 +  -8.8  -3.05844   CATGCATCGCGGGTA             CACCTGCT GGT AGCAGGGG             TGTTCGCATCCGCCG  57 144
BURPS1710b_1481 1556784 .. 1556794 +  -8.2   -2.9155   CAGCGTTGGATTTCT                 CGCG GCC CGCG                 TGTAATATTGCGCAC  56 124
BURPS1710b_1482 1557939 .. 1557950 +  -2.2  -4.42976   GGCGCCTCACGCGAT                CG-GC CAT GCGCG                TTTCTTCGTTTCTCC  68 255
BURPS1710b_1485 1561972 .. 1561985 +  -9.5    -4.053   AACAAAAGTCGACAA               CGCGC GGCC GCGCG                TTTCTATAGAATCGT  75 227
BURPS1710b_1487 1563495 .. 1563515 +  -8.9  -3.53012   ACGAAATACCGCGCG            GCGCGCCGT GCA ACGTTGCGC            TTTCCCGGCAACCGG  62 156
       cytC4 1564474 .. 1564490 +  -5.8  -3.14564   GACATGCCGCTCGCA              TGCGGT AGCGA ACCGCG              TTAATGGAGGCCTCG  49 5
BURPS1710b_1489 NONE
BURPS1710b_1490 NONE
        cbaB NONE
BURPS1710b_1492 NONE
BURPS1710b_1493 1569051 .. 1569077 + -14.5  -5.12068   CGGTGGTGAAGAAAA         CGGCAAGCGGA ACACG TCCGTTTGCCG         TTTTTGTTGCGTGTC 100 118
BURPS1710b_1494 1571196 .. 1571221 + -11.2  -3.87815   TCTGCGCGAGGCCGA         CGACCGC-CGA CACGA TCGCGCGGTCG         TTTCTGGACGTCAAC  77 236
       bcp-3 1573962 .. 1573985 + -11.6  -3.18274   CGGGACGACCGGCGG          CGGGCCCCGG ACGA TCGGGGCGCG           TTGCGTTGCGCTGCG  68 396
BURPS1710b_1504 NONE
BURPS1710b_1505 1588402 .. 1588420 +  -7.4  -5.52986   TTTGAGTGACTATGA             TGGGGATC GTG GATCCCTG             TTTTTTTGATCGAAT 100 200
BURPS1710b_1506 1589483 .. 1589515 +  -3.9  -3.53012   CGACGCGCATGGCCT      GGCCGTTGTGCGCGG CAA TTGCGCACGCCCGCG      TTTCGCGAAGCGACG  51 388
BURPS1710b_1508 1591251 .. 1591309 + -19.6  -2.78679   CGTATCCTTTCGCGG CGGCGCGCGTTCGCCGC-GCGGCGCG CCGCCGTAT CGAGCCGCCGCGTCGAGC-CGCGCCG CTTTCGCTCAGCGCC  93 91
BURPS1710b_1512 NONE
BURPS1710b_1513 NONE
BURPS1710b_1515 NONE
BURPS1710b_1517 1599601 .. 1599615 +  -9.2  -3.29511   CGGGCCTCGCGATTG               CGGCGC ATG GTGCCG               TTCTCGCAGGCTGCC  59 432
        recB NONE
        recD NONE
BURPS1710b_1522 1610130 .. 1610140 +  -8.2  -4.36914   GTCGAATGACGGTGG                 CCGG CAG CCGG                 TTTTGTCGCGGCAAA  80 32
BURPS1710b_1526 1614876 .. 1614893 +  -9.8  -4.56597   CGCGCGCGCAAAAAA             GCCCGC GTTCGG GCGGGC              TTTTTCGGGGCGGCA  86 161
BURPS1710b_1529 1617322 .. 1617345 +  -5.9  -3.91352   TCGATCATGTGCCGG          CCGCGCGTCG GCATG CGCC-CGCGG          TTTGCTTGCGCGTGT  62 378
BURPS1710b_1530 1617848 .. 1617874 + -13.6  -3.36273   CGACGCGAACGGCTC         GGTCGCCCGTGC GCT GTTCGGGCGGCC         TTCGTCTTGCGGCGC  80 66
BURPS1710b_1531 NONE
BURPS1710b_1532 NONE
BURPS1710b_1533 1620789 .. 1620846 + -16.2  -3.87869   GCGGCCGCGCGGGCG GCGTGTGGCGC--CGTCGCGCGTGCGTGC CAC GCGCGC-CGCGCGTCGTTGCGCCTCGCGA TTTCTCGCGGCTTCG  93 52
       rhaT4 1622193 .. 1622230 + -11.1  -3.44051   GCGACATGAACGATG   GCCGCGCGCGGTCGGCG GCCG CATTGAACGCGCGCCGC    TTATCGTGATGGCGA  72 88
BURPS1710b_1537 1624813 .. 1624832 +   -10  -3.41978   GCGCTGAGGTCTTGC            CGTC-GCGG CTG CCGCTGACG            TTGCTGTTGCTGTTG  67 34
BURPS1710b_1538 1625604 .. 1625658 + -11.9  -2.71712   CCGTGCGGCCCGACG GCGCCGAGCCGCAAGCCGCCGC-CGA GGGA TCGCGCGAAGGCGCGCGCCTCGGCAC GTTTGCAGCGAGCCG  65 274
BURPS1710b_1542 1629583 .. 1629599 +  -5.8  -5.60689   GATGGCCAGGCACGA              GAGTGG CAACC CCGCTC              TTTTTTGTTGTCTAC 100 153
BURPS1710b_1543 1629844 .. 1629888 + -14.3  -3.14132   AAGTAGCCGCCGGCG CGACG-CGCGGCC-CGTGCCCG GCCC TGGGCTCGCGGCCGCGACG-CG TTGGTCCGGCGCACG  76 35
BURPS1710b_1549 NONE
BURPS1710b_1550 1638793 .. 1638834 + -15.2  -2.73619   AATCGGAAAGCCGCC GGCGC-CGGGCGCGGCGC-CG AGC CGCGCGCCGT-CTCGCGCGCC CTTTCGCACGTCCTT  75 246
BURPS1710b_1552 1639736 .. 1639750 +    -7  -3.75153   GTTCGTGATGCGTAG               CGTCGC GAA GCGCCG               TTTCGCTTCGCCCGC  62 33
BURPS1710b_1553 NONE
BURPS1710b_1555 NONE
BURPS1710b_1558 1643536 .. 1643563 +   -14  -3.19192   CCGGGCGCGTCACGT        GCGCGCGCGCCG CCGC CGGCGCGCACGG         TTCCGTTCGGTCGAC  78 286
        glmS NONE
BURPS1710b_1561 1648812 .. 1648833 + -12.3  -3.20723   GCTGTTGACGGTCAC           GCGTG-CGCG CAG CGCGACACGC           TTCACTTCGTCGCCC  68 361
BURPS1710b_1565 1650751 .. 1650770 +    -7  -3.18264   GGGCGGATTGCATCG            CGCCGGCG GTCG CGGTGGCG             TTCGTCGCTGCGGCC  53 284
BURPS1710b_1570 1657734 .. 1657768 + -12.1  -4.66163   CGCCGTCGTGCTTCA    C-GCAGCGGCGCGC ATGAAGGC GCGCGCCGCCGCCG     TTTTTCACTGCACGT 100 9
BURPS1710b_1573 1659614 .. 1659626 +  -4.7  -2.87132   CCCGAGCGCGGGCGC                AGGCG ACG CGCCG                TCTATCGCACGCACG  45 280
BURPS1710b_1574 1662257 .. 1662283 +  -5.8  -5.40072   CGCGAATCGAAACAA        CCGCATGACGC TTCGGC GCG-CAGGCGG         TTTTTTTGCGACGGG  95 158
BURPS1710b_1576 1663438 .. 1663490 + -11.2  -3.05384   GCGCGGCATCGAGCG CCCGCATGCGCGGCGCGGCCGGGCGA CGG TTGCT-GCTCGCGC-GCCCACGCGGG TTGGGTGGCCGCGAG  66 126
        mdcL NONE
        mdcM 1666276 .. 1666308 +   -22  -3.05384   GCGTGCGGCAACGAG      GCGGCGCGTGCCGC GCGAG GCGGCACGCGCGGC      TTCGATCCCGAGAGG 100 106
        mdcA 1668108 .. 1668139 +  -2.3  -3.57144   AGGGCCTCTACGCGC     CGC-CCGC-CCGATT CCGC AATTGGTGAGGAGCG      TTTCGCAATGGAACA  50 0
        mdcD NONE
        mdcB NONE
        mdcC NONE
        mdcG NONE
        citG 1672291 .. 1672303 +  -5.5  -2.80493   ACGCGCGGGCATTGC                CGTGA CGA TCGCG                ATTCTCTGTTCGGGG  47 21
BURPS1710b_1590 1673230 .. 1673285 +  -4.5  -3.59979   CGATCTCGACGCCTA GCG-CGCTTCG-CGTGCG-CGCGCGGCG ACG CGCCGCGTGCCGCTCGTCGACGAAACGG TTTGCAATGAAAGAG  54 25
BURPS1710b_1592 NONE
BURPS1710b_1593 NONE
BURPS1710b_1594 1675527 .. 1675577 +  -8.6  -2.50816   CCGACTGCCGATTGC CGATTGCCGGCTGCCGGCTGCCGG CTG CCGGCTGCCGATTGCCGATTGCCG ATTGCTGACTGCGGA  52 156
BURPS1710b_1595 1676494 .. 1676510 +  -2.9  -3.16191   AACATGGCGCTCGGG              GCGAATC GGG GCTTTGC              TTGCTGGACGTCTGA  43 102
BURPS1710b_1597 1679352 .. 1679385 +  -3.5  -2.72344   GGCGCCGACCGTGGG     CGGAGGCGAGGCGGG GGAA CACGCGCCGCGACCG      TGCTTGGCGGTGAGG  40 73
        gloB NONE
BURPS1710b_1603 1684372 .. 1684393 + -15.9  -4.54727   ACTATCATCGCCGGA           CGCCGTCAC CTGG GTGACGGCG            TTTTCGTTTGCGCGC 100 93
BURPS1710b_1604 1685741 .. 1685782 + -21.5  -3.25942   GCCGCGATCGCCGGC GTGGCGCGGCGACGGGCGT CGGC GCGCGCGTCGCCGCGGCGC  TTCATCTGCGCCGGT 100 89
BURPS1710b_1607 1688557 .. 1688601 +  -9.7  -4.86033   CGGCAGGATAGACAG GTCGGCGGCAAGGGTGTCCCC CAA GGAGCCCCCCGTGTTGCCGTC TTTTTCTCCCGCTTT 100 406
        carA NONE
BURPS1710b_1609 NONE
        carB 1693764 .. 1693818 + -20.3  -5.93809   CTGTCCAAGCAACAC GTGCCGCGATTAAGCGGCGTTTCCGA TGTT TCGGAAATGC-GCTTAATCGCGGTGA TTTTTTTTATGGCCG 100 53
        greA NONE
BURPS1710b_1612 1694849 .. 1694904 + -20.2  -2.64061   AGCCCACGGCGCACC GCGGTGCGCGGGCCCGCCGGCCGGCCG AAC CGGCCGCGCGGCGCGCCCG-GCGGCGA TCACTTCTCGTTCTG  91 40
        rrmJ 1696430 .. 1696459 +  -2.1  -2.91264   GATTAGAATGCCTGA       GGAGCGCC-GCA AGGCAAA TGTAGGCGCTCG       TCTATGAGTGAAGGA  40 140
        ftsH 1698390 .. 1698418 + -18.9  -4.70353   CGCGGCTTGGGTTCA        CGGGCTGGTGTGG CTG TCACACCGGCCCG        TTTTGCTTTGTTATC 100 46
        folP NONE
        glmM 1701029 .. 1701077 + -10.8  -3.65902   TTCCTACGCTCTACA GGCGGCCCGCTCCTCCCCGTCGCG AGC CCCGGCGGAG-GGCGCTG-CCGCC TTTCAATCGGGTCAC  71 298
        pstS NONE
        pstC NONE
        pstA NONE
        pstB NONE
        phoU 1705819 .. 1705831 +  -3.3  -2.66216   ACGGACCGAGGTGCC                GATGC CCA GCAAC                ATTCTCGTCATCGAA  40 53
        phoB 1706522 .. 1706560 +  -5.9  -2.86568   GCGAAACACGCGTAA  CGGC-CG-CGCGGCGCG CGGGGTT CGCGCCGCATCGTGCCA  TCCGTTTTCTCTTTC  47 26
        phoR 1707953 .. 1707991 + -13.6  -3.02511   GAGGGCCGTTCGATT   CGGCGGAGCCGCGCGCCG CAT CGCCGTGCGGAGCCGGCG   TCTTCGCGGCGTCGG  75 77
BURPS1710b_1627 1711993 .. 1712008 +  -6.1  -3.34192   TCCCGCTTTCGCCGG              CACGC GAGGGG GCGTG               TTCGTTGGCCGCGTT  53 68
BURPS1710b_1629 NONE
BURPS1710b_1630 1714366 .. 1714378 +  -4.8  -3.02829   GATGACGACGGACGT                TCGC ATCCC GCGA                TATTCGCCCCGTCTA  46 96
BURPS1710b_1631 1715361 .. 1715371 +  -8.2  -3.78775   GCCGAGCGCAAAGCG                 GCGC GCT GCGC                 TTTCGTCATCCGCCC  67 400
BURPS1710b_1644 1741883 .. 1741904 +  -5.9  -3.53012   TCAAGAGCGGTGCGC           CTATCGGCGT GCC GCGCC-ATAG           TTTCCAGAGCAGCAG  55 209
BURPS1710b_1645 NONE
BURPS1710b_1646 1744390 .. 1744406 +  -2.2   -3.2614   TACGAAAGTAGTTGA              GCAGGA AAAGA TCGTGC              TTGCTCTGAGCCGTG  44 86
BURPS1710b_1647 1747796 .. 1747815 +  -7.2  -2.92642   ATGGCTTTGTCTGGC            CTAGCCGAT CTC ATCGGC-AG            TATATGCCTAGTGAT  50 458
BURPS1710b_1648 1749117 .. 1749128 +  -5.8  -3.27653   CTACGGCGACGAATC                CGAG AGCC CTCG                 TATTGTGCTCGCGCT  51 132
BURPS1710b_1649 NONE
BURPS1710b_1650 1753185 .. 1753206 +  -8.7  -2.52464   CAGCAGCCGACCCGC           TGGCGTCGA TGGG TTGACGCCG            TGCGTTGACCACGGG  52 9
BURPS1710b_1651 1755731 .. 1755749 +  -7.4  -3.67597   CGTACACGTTACCGG             CGCAGC GCTTAAG GCTGCG             TTGTTGCATGCCGCA  63 55
BURPS1710b_1652 1760534 .. 1760555 +  -6.5  -2.71364   TGCTCGCATTGACTC           TTGCCGCTT GCGG GGGCGGCGA            TGATTCCCCGGCTGC  48 145
BURPS1710b_1656 NONE
BURPS1710b_1657 1766661 .. 1766684 +  -8.1  -4.15044   TTCGTTGTGCGTGCG          GCCGTCGAGC AGCCG GC-CGGCGGC          TTTCTTGCCGACGCG  73 131
BURPS1710b_1666 NONE
        proP 1779362 .. 1779377 +  -7.5  -4.11216   TCTTCACCTTCTTCC              CCGCC CCGACA GGCGG               TTTTCGCGATCGACG  71 509
BURPS1710b_1668 NONE
BURPS1710b_1669 NONE
BURPS1710b_1670 1783906 .. 1783921 +  -4.6  -3.28712   AAGACGAGCTGCGGC              GGCCGT CGAT ACGACC               TTCTCGCGGACGCAG  49 238
BURPS1710b_1671 1785048 .. 1785087 +  -6.2  -3.08679   CATTACGCGCCGGCC  CGGTCACCCGAGCGCCTA TCGC TTGACTCTCGGGAGAGCG   TCTTGACTCCGACCG  49 237
BURPS1710b_1672 1786217 .. 1786263 +    -5  -3.61715   ACTTCAACGACATCC CGCGCGATCAGGAGGCGACGT GACGAA GCG-CGCTTCATGGCCGCTCG TTGTTCCCGAGGGTA  55 3
BURPS1710b_1673 1786931 .. 1786945 +  -4.3  -3.07013   GGGCGCATACGAAAC               CTTCT CGGCA AGAAG               TATGTTGAGCGCATC  45 169
BURPS1710b_1674 1789120 .. 1789133 +  -2.3   -3.4811   CGGTCCATCTGCTGT               GTGGT CGAG GCCGC                TGTTATTGTGCAGGC  47 324
BURPS1710b_1675 1795520 .. 1795544 + -11.4  -5.08601   AGTTGCATGCGAGAA         GCCCTGC-CGG ATTG CCGAGCGGGGC          TTTTTGTTAAACTGA 100 507
BURPS1710b_1677 1796899 .. 1796914 +  -4.6  -3.14564   GCGGTGACGCGGGAG              CGGTCG CGCT CGGTCG               TTGATCGCCCGATGG  47 34
BURPS1710b_1678 NONE
BURPS1710b_1679 1799271 .. 1799314 +  -4.6  -3.64703   CAAACAAAGGGCGCT TGGGCGCATCAAGTCA AGCTTCTTGAAA TGGCTTGGCGTGCCCA TTTCGCTGACCGACG  55 48
BURPS1710b_1680 NONE
         sb5 NONE
BURPS1710b_1682 1802506 .. 1802525 + -11.4  -5.40474   TTCTGCAACCAATGG            TGGCCGCC CGCG GGCGGTCA             TTTTTTTGACAGGGT 100 47
BURPS1710b_1683 1803254 .. 1803265 +  -5.8  -4.65895   CACGCCAGTGTGTGG                GCGA ACGT TCGC                 TTTTTGAGTGGGAAG  79 141
BURPS1710b_1684 NONE
BURPS1710b_1685 1804252 .. 1804268 +  -7.2  -5.54907   ACGACAATTCATTTG              GCTCGC CGCGT GCGGGC              TTTTTCTTTTGTGAG 100 49
BURPS1710b_1686 NONE
BURPS1710b_1687 1805380 .. 1805392 +  -4.7  -3.64703   GCATGCGGCGATGAT                CGCGG CGG CGGCG                TTTCAGTCGCAGGGC  55 165
BURPS1710b_1688 NONE
BURPS1710b_1689 1809920 .. 1809930 +  -5.4  -2.89742   ACGGCGCAGTTCGAA                 GAGA CAT TCTC                 TGTATAGGAGTTCAG  45 8
BURPS1710b_1690 NONE
BURPS1710b_1691 1812041 .. 1812056 + -11.8  -5.60993   ATTTCGATACGAGGA              CCCGCC AAAC GGCGGG               TTTTTTTATGGACGA 100 52
BURPS1710b_1692 NONE
BURPS1710b_1693 NONE
BURPS1710b_1694 1816843 .. 1816869 +  -5.1  -3.61894   CTCTCGCGCGGGGAA        CCGTTCTGGGCA TTCA TGCCC-GATTGG         TTGTTCCGGCACATT  55 169
BURPS1710b_1695 NONE
BURPS1710b_1696 1819039 .. 1819078 + -27.3  -3.64103   AGTAACGAGAAACAG  GGCGACCGGCGTGCGTG CGGGAA CACGCATGCCGGTCGCC   TTTCCACTGTCCGTG 100 36
BURPS1710b_1697 1819939 .. 1819953 +  -7.1  -3.44319   TGGGACGATGCGGCG               CAGCC AGTCG GGCTG               TTCTGATCGATTGGC  57 5
BURPS1710b_1698 1820958 .. 1820979 + -17.3   -3.6502   ATAGTTCGTTCAGTT           GCCCCGGTC GCTC GACCGGGGC            TTTGCATCCAAAATC  93 37
BURPS1710b_1699 1823777 .. 1823791 +  -2.1  -4.28049   TCTGCCTCAGCTCGA              GCTGCG TCGA CG-AGC               TTTTGCGATTTTCCA  65 264
BURPS1710b_1701 1825156 .. 1825173 +  -9.8  -3.15544   CCCAAAAATGAAAAA             GCCCGC ACGGTG GCGGGC              TTCCTCGCGATCAAG  60 112
BURPS1710b_1703 1825964 .. 1825993 +  -2.3  -3.91197   GCCATTTCGCCCGAT       TTA-GTTTGATTGG GGC TCAATCAAACGTCA       TTTCCTGCTTTCTGC  55 17
BURPS1710b_1704 1826983 .. 1827009 + -20.2  -5.50499   GCCCGCACGCCACGA         CGGCACGGCGAT TGC GTCGCCGTGCCG         TTTTTTTACCTGTGA 100 66
BURPS1710b_1706 1828001 .. 1828047 +  -2.2  -3.62518   GGCGATGGGCGATGG GCGATGGGCGATGGGCGATGCGG ATTG CCGC--CGCGCTTCGGCCGT-GC TTTCGCCGTGTTTCC  50 203
BURPS1710b_1710 1832758 .. 1832775 +  -5.5  -4.08692   CGGCGAGCGATGCGA             CGACGAG CCGT CTCGTGG              TTTTCAGCAACATTG  66 84
        uppP 1835482 .. 1835493 +  -5.8  -4.59109   GGTTCGCGCCCGGTT                CGTC GCGG GACG                 TTTTTCACGGCTGTC  79 136
BURPS1710b_1715 1837157 .. 1837174 +  -7.7  -3.60395   GGCGAACCGTAACCG             CATGGCC GCTT GGTCATG              TTCCTTGTTGTCTAC  63 325
BURPS1710b_1716 1841682 .. 1841710 +    -6  -3.82084   AACTGACCAGTGCCG        CGAACCCGTT GAAGCCGGG GGCGGGTTCG        TTCTTGATCTTACAG  62 39
BURPS1710b_1717 1843670 .. 1843687 +  -4.1  -3.05384   ACGTTTATGGTTAGC             TCG-GCGG CAC TCGCGCGA             TTGCATGCGGAGGCG  45 364
BURPS1710b_1718 1846007 .. 1846039 +  -7.6  -3.19563   CCAAGTTACTCGGTT      CGTCCCGTGGTGGC CGGAA GTCACCGCCGTACG      TGTTCCTGCTCTGTC  57 99
BURPS1710b_1721 1852302 .. 1852317 +    -4  -3.19653   GGCGCTGGTTCGGCC              TCCAAT TCGG GTTGGA               TTGCTGGGATTCTCG  47 203
BURPS1710b_1729 1861409 .. 1861465 + -12.7   -2.6462   GTCTAACGGCGCGTC CGGTTTCCCCGGGCGGCCGGTTCGGCC GCG GGCGCCGCCGGCCGGCGGGGCGAATCG CTATTTCGATGGCTC  67 35
BURPS1710b_1731 NONE
BURPS1710b_1739 1883130 .. 1883162 + -13.3  -2.71924   CAGGCGAAGCTCGGT      TGCGTCGTCGCCGAC ACC GCGGGCGACGGCGCG      CTTTCGCCCAAGCTC  67 196
BURPS1710b_1741 1886325 .. 1886338 +  -3.1  -3.57792   CGCGAATGTCTCGAG               T-CCGC ACC GCGGCA               TTTCGCCATGCATCG  51 101
BURPS1710b_1742 NONE
BURPS1710b_1743 1889982 .. 1889996 +  -5.7   -5.4477   GCCGCGTGCTGGGAT               TGGGA TTTTT TCCCA               TTTTTTTCCGCATTT  93 375
BURPS1710b_1744 NONE
BURPS1710b_1745 1891224 .. 1891244 +  -3.9  -3.42374   CGCGCCGCCGATAGG            GCACGAC CGATGAA GTCGAGC            GTTTTGTTCATGGCG  49 27
BURPS1710b_1746 1891801 .. 1891826 + -10.4  -2.70826   CGAGCGTCGTCGGCG         CCGATGCCGC GGACCG GCGGCATCGC          TGATCTCTCAATGTA  56 222
BURPS1710b_1748 1893309 .. 1893331 +  -5.4  -4.06904   GCTTATTCGAGATAG           CGGCGCGCGT GAG ACAAGTGCCG           TTTCTAATTGGATGA  62 43
BURPS1710b_1749 1893532 .. 1893549 +  -2.7   -3.5511   GATTTAAAAGAACGC             TCGTC CTTTATTT GACGA              TCTTTATCGATGCGA  47 34
BURPS1710b_1750 NONE
        ompA NONE
BURPS1710b_1752 NONE
        bphA 1900027 .. 1900068 + -15.1  -2.52676   GTCGGCGCGAACGCC GCGCCGTGCGCGGCGGCC ACATGCC GGC-GCCGTGCGCGCCGC TCACTTCCAGGCGTC  73 442
BURPS1710b_1759 NONE
BURPS1710b_1761 1906203 .. 1906242 + -12.8  -3.68529   GCGATGCGCGTGTCG  CCGCGCAT-CGCGCGGC CGCTTGC GCCGCCCGCACGCGCGG  TTTCCGTCCTCGCCT  81 430
BURPS1710b_1762 1908510 .. 1908549 + -15.6  -3.60792   TCGCTCGCGCGCCAG  CCGGCGACGGCGATGGCGC CCA GCGCGAGCGCCG-CGCCGC  TTTCGCCGTTCGCGA  83 186
BURPS1710b_1766 NONE
BURPS1710b_1767 1914538 .. 1914553 +  -6.8  -4.18197   GTTGAACGATACGGA              TGTGCC GATC GGCGCA               TTTTACGTAGACGGT  68 317
BURPS1710b_1768 NONE
BURPS1710b_1769 1922235 .. 1922255 +  -2.4  -3.91911   GACGAGCGACGAAGG            GCAAGCCG AAATG CGGCTCGG            TTTCATTGGCGTGAG  55 152
BURPS1710b_1771 NONE
BURPS1710b_1772 1927941 .. 1927963 +  -3.4  -3.16881   CGACGAAATGAACCA           TCCATACAAG GAA CATGTATGAA           TTCGTCCGCTGGCTC  43 4
BURPS1710b_1773 NONE
BURPS1710b_1774 1931861 .. 1931883 +  -3.2  -2.88861   CCGGTTATTCGAAGC           GCAGCCGCGT TCG AAGCCGCCGC           TCTGTGCGGATGCTG  41 46
BURPS1710b_1775 NONE
BURPS1710b_1776 1933081 .. 1933098 +  -2.7  -3.19936   AGGCATTTGCGTTAG             CC-GCTTA ACC TGAGCAGG             TTCCGTTGGGTCATT  44 18
       tnp56 1933687 .. 1933702 +  -6.2  -4.97159   TTTCTTTGGGAATGC              TGCAAA AATT TTTGCA               TTGTTTTTTATTTTT  83 335
         tnp NONE
        vrgS 1938725 .. 1938749 +  -6.4   -4.0156   TTGTGTGTTGACCAG         GC-CACCGCGA TGTC TCGAGGTGCGC          TTCTTCTTGATATCA  67 211
BURPS1710b_1780 1940866 .. 1940888 +  -6.2  -3.53012   GCAAGCGGCCATCCC           GCGACTTTCC AGG GGAATGTCAC           TTTCGCGAAGCCCCG  55 154
        mntH 1942424 .. 1942444 +  -3.2  -5.14965   CCGTTCGCTTATGTG           CGGGCTGCG TTAT CG-AGCCGG            TTTTTTCATGGCCGT  86 139
BURPS1710b_1782 1943474 .. 1943528 + -11.1  -2.52896   CACCCGGCGTTCTGA CGGCCGCATCGCGGCGCGGCCACGT CTCGC ACGCGGCCGGGCGGCGGCGGGATCG TCGATTGCCCGATGG  62 26
        tnpA 1945099 .. 1945126 +  -6.1  -4.13945   ATCCACGAAGGCGGG        CGGCCGCGGCC GTTCCA GGTCGCGCCGG         TTTTCGGATCGCGAT  69 237
BURPS1710b_1787 NONE
BURPS1710b_1788 1949814 .. 1949852 +  -7.4  -4.08064   GCGTATGGCGGATCT  CGTGACGC-CGTTCGCGC ATGGC GCGCGTGTGCGCG-CACG  TTTTCCGAAAACCTT  71 242
BURPS1710b_1789 NONE
BURPS1710b_1790 1951375 .. 1951415 +    -6  -3.60098   ACCTATACCGACGTG CTGAACGTCACGCTCGGCT GGTA AGC-GAGCGCGCCGTCCCG  TTTGGCCTCGCGGCT  57 2
BURPS1710b_1791 NONE
BURPS1710b_1792 NONE
BURPS1710b_1793 NONE
        csuE 1956471 .. 1956483 +  -4.1  -3.75153   TCGCGATGCGCATGC                GTTGA TCG TCGAC                TTTCGCTTGCCGGCC  56 203
        mmoS NONE
BURPS1710b_1797 1959433 .. 1959477 + -16.4  -2.71364   ACGCGCCCGTCCGAC GCGGGCGAGCCGTGCG-ATGCG CGT CGCACGCGCGCGGC-CGCCCGG TGCTTGCGGCGATGC  81 40
BURPS1710b_1801 1963219 .. 1963236 +  -3.5  -3.60475   TCTTCGCCGTCGCCG             TGATCGAT GTC ATCG-TCA             TTTCAGATACACCTT  51 48
BURPS1710b_1805 1969667 .. 1969723 + -22.8  -2.70932   TGAACGCGCGGGCCG CGCGCGGGCGCGGCGGCGCGGCG-GCC GCGC GTCACGCGGCGGCGCGGCGGCCGCGCG TCATTCGCGCAGCGC 100 38
       cht60 1973011 .. 1973046 + -11.1  -3.09933   GTTATCCTTGAGCGC    TCTCCCGGCGCGC GCGACCGAAG GCGCGCCGGGGCA     TTCGATCGCTTCCAA  66 251
BURPS1710b_1809 NONE
        nudE 1974299 .. 1974328 + -13.6  -3.29043   ATTCTCCTTTCGGCG      CCGCGTCGCGCGGG TCGT CCCGCGC--CGCGG       TTATCAGGCCGGCTT  78 364
BURPS1710b_1813 1976734 .. 1976770 + -28.1  -3.56568   CGGCCCGCTAGGGTC    GGGCAACAGGGCGCGCC AGC GGCGCGCCCTGTTGCCG    TTTACGGCGTCGTTC 100 229
        alaS 1981348 .. 1981376 + -20.3  -3.71687   GTAACGCGGCCGGGC        CGCGGCGCGCC CGGAATC GGCGCGCCGCG        TTTGCGCTGTTTTGC 100 37
BURPS1710b_1816 1982872 .. 1982882 +    -4  -4.58663   GGGATGGATCGAATC                 TGAA TTA TTCA                 TTTTTCGAGAATGAT  71 23
BURPS1710b_1818 1984733 .. 1984765 +  -5.3  -3.72576   CCCGAATACATTCGG      CGAACGCTCGTCCCG CGC CGCGACGGGCGCGCA      TTTCGTGAAAGCCCG  58 190
        mucD 1986791 .. 1986802 +  -3.6  -3.96148   CCGATTCCGTTTCGA                TGCG CAAA CGCG                 TTTCTGATGCCGAGG  60 371
BURPS1710b_1821 1988650 .. 1988660 +  -2.4  -3.12668   ATGTGAAAATGTCCT                 TGCG CGG CGCC                 TCTTGGAATTTGCCG  42 491
        gbd1 1990022 .. 1990045 + -15.2  -4.08216   ATGCTCGCGCCGATG          CCCGCGCGGC CGTT GCCGCGCGCG           TTTTCGCGGGCGTCC  95 64
BURPS1710b_1824 NONE
BURPS1710b_1825 1991592 .. 1991607 + -10.4  -2.87132   GCGCGCGCGGCCTGT              TCGGCG AGCG CGCCGA               TGTCTAGCGCGCGCG  60 3
        livG NONE
BURPS1710b_1827 1994646 .. 1994689 +  -9.4  -2.71731   TCGGCTGCGTGTGCG CGGTTCGCCGGTTGCCCGCGC GGC GCGGCGGC-GTCGGCGGAGCG TCGTTCGGCCGTCAC  56 87
BURPS1710b_1835 NONE
        idhA NONE
BURPS1710b_1838 2006741 .. 2006796 + -14.5  -3.53012   AGCCCGACGTGCGCG CGCCGCACGGCGGGCAGCGCGGGCGCG CTCG CACGCCGGCCCCGCCCG-CGC-CGGCG TTTGCGCGCGCGCGG  86 39
BURPS1710b_1839 2007145 .. 2007174 + -16.5  -4.25104   CCGCGCGCCGCTTCC       GATGCCGCGC-GGG GTG CCCGGCGCGGTATC       TTTTCGTCGCACGCG 100 48
BURPS1710b_1840 NONE
BURPS1710b_1841 NONE
BURPS1710b_1842 NONE
BURPS1710b_1843 NONE
BURPS1710b_1844 2013321 .. 2013354 +  -8.8  -3.21063   CGGGGAAGGCGGCGG     CGCGGTACGCGCCGC CCGCT GCGGGGCTTACC-CG     TGTTGCGTTTCGCTG  59 59
        uvrD NONE
        mtnN 2020502 .. 2020526 +  -9.3   -3.6682   CCGGGGCGGGCGGCG         CGTGCCGGCG ACCGCC CGCCGG-ACG          TTTCGGTCGCTCGGG  68 56
BURPS1710b_1850 2024270 .. 2024305 + -23.4  -3.48276   CACGCCGTTAAAACG    CGAACGGCCGGCATGC CCGA GCATGCCGGCCGTTCC     TTGTGTCGCGCGCGC 100 246
BURPS1710b_1855 2030643 .. 2030690 +  -2.4  -4.11216   GCTCGAGCGCTTCAC CGTG-CAGACCTGATCCGCCGCG GCG CGCGGCGGCGCGGAATTGACGCA TTTTGACGCTGCCGC  58 13
BURPS1710b_1857 2031365 .. 2031422 + -21.1  -3.64703   CGCGGCGCGAAGTGG CGCGGGCCCGGCGCCGGTGCGTCCGCCG TTG CGGCGGGGGCGCTCGCGCCGG-CGGGCG TTTGCATCGCGCGGC 100 423
BURPS1710b_1860 2034544 .. 2034561 +  -3.3  -3.21924   GGATGTCTTTCATAA             GCCTCTT GAGT GAGCGGC              TATTATAGGGGCTGA  45 13
         rbn 2036221 .. 2036231 +  -4.6  -3.78934   TCGGGTGCCGGAACG                 TCGC GGG GCGG                 TTCTTCTCGAAGAAG  58 286
BURPS1710b_1864 2037147 .. 2037176 +  -5.6   -3.2557   TCGCCAGTTGAGCCC       GCGCGCGGACCGC CGCGC GCGTTCCG-GCCC       TTCGTCAATTCTTCT  51 30
BURPS1710b_1865 NONE
        aroC NONE
BURPS1710b_1868 2042687 .. 2042698 +  -7.2  -3.09015   GGAACAAAGAGGAGT                CGGC ATGG GCCG                 TTCGATCAATCTGGA  51 181
BURPS1710b_1870 2043468 .. 2043486 +  -2.2  -2.79492   GGCCTCGGGCTCGCG             TGAGCGGC CGC GCCGAACG             GTTTCACCTTGCAGA  40 23
BURPS1710b_1871 2044004 .. 2044054 + -14.1  -3.03124   TGATTCGCGGGGCTT CGCGAACGTAGGCCATGCAGTGCTG GAT CGGCACTGCATGG-CGGGG-TCGCG TCTTCCGGAATGGCG  75 83
BURPS1710b_1873 NONE
BURPS1710b_1874 2047455 .. 2047506 + -13.7  -3.67976   GAATGGTCGGTTCGA GACTCGG-GGCGCGGCCGATGCG-GG CGG CCGCGCGGCGGCC-CGTCGCCGTGTC TTTCGGATTCCTGAA  84 114
        scoA NONE
        scoB 2050221 .. 2050248 + -12.7  -5.86061   GCGGCGCAACGGGAA        CGCTCCGCGTT GGCGAG GACGCGGGGCG         TTTTTTTTGATCGGC 100 119
BURPS1710b_1883 2054220 .. 2054259 +  -9.9  -4.07568   CGCGCGCAGCAGCAC  GCCGATGCCGCGCCGTGC GGGCA GCGCGTCGCAG-GTCGGC  TTTTGCAGGAACAGG  76 162
BURPS1710b_1885 2056294 .. 2056312 +  -5.9  -2.64794   CCAATTTTTCGTCGG             GGACGCG CCGCA CGCGTCA             TAATATGCGGTTCGG  45 4
BURPS1710b_1886 2056817 .. 2056873 + -15.4  -3.40403   GCTTCCACCGCCGCG GCGC-CGTCGCTCGACGACGTGCTCGCGT TCGT GCGCGAGCACG-CG--G-GCGACGCGCGC TTGTCGTCGGGAGAG  88 100
        relA 2059370 .. 2059395 + -16.1  -6.09888   TTTTGAAGTATCGGA         TGCGGCCCCTC GAAA GCGGGGCCGCA          TTTTTTTTGTTGCGC 100 371
        thrS 2061391 .. 2061409 +  -4.4  -3.57012   CCAGGCGTTCAAGTA             ACCGCCCT GGC AGCGCGGC             TCGTTTTTTTAATTT  53 25
        infC 2061970 .. 2061989 + -12.8  -3.05715   AAAAGAAGTAACGAA            GCGCCGCG CGAG CGCGGTGC             TTCGATGAAGAGGTT  72 30
        rpmI NONE
        rplT 2062814 .. 2062831 + -12.7   -5.4833   CGCTGCAGCGAAAAC             GGGGCTC TTCC GAGCCCC              TTTTTTGTTGGGTCG 100 94
        pheS 2063944 .. 2063967 +  -7.4  -2.94872   CGCCCGGCCGGCCCG          TCGAGGCGGCG CGC CGG-GCCTCGA          TCTAATCTGTTTCGA  54 62
        pheT 2066425 .. 2066464 + -12.2  -4.86033   GCGCGTTTGCGCGGA  TAGGGCGCAAAAGCGGCGG AAA CCGCCGCTTTTGC-CGGTG  TTTTTGTCCAAGTTT 100 23
        ihfA 2066924 .. 2066940 +  -9.3  -3.02461   GCGTTTCGCCTCCTG              CGCGCGG CGC CCGCGCC              TCTTACCGACGGTTA  59 45
BURPS1710b_1898 2067419 .. 2067446 + -19.2  -5.40474   GAACATCGAAGACGA        GCCCGTGCGAAC TACC GTTCGCGCGGGC         TTTTTTTCGAGCGGT 100 77
        nlpB 2075307 .. 2075324 + -14.1  -6.23545   CCGTCGAGCTGCGAA             GCCCGCC GTAT GGCGGGC              TTTTTTTTATTTGCA 100 62
BURPS1710b_1906 2076527 .. 2076552 + -14.7  -3.53012   CACGCCAACGAAAAA         GCCGAACCCGG CAGG CCGGATTCGGC          TTTCGCGCAAGCGGG  86 428
BURPS1710b_1910 2080880 .. 2080894 +  -2.8   -4.1899   GTACGTTCTTTGTCT               TTACGC ACC GGGTAA               TTTTGCGTAAGATGG  60 222
        scpB 2082621 .. 2082657 + -18.7  -3.53012   CACCCGAGCAGTCCG   CAGCGGACGCGGGCGG CGAAGA CCGCCCGCG-CCGCGG    TTTGCGGCGCGGGCC  93 174
BURPS1710b_1912 2084378 .. 2084392 + -11.4  -6.06723   CCACCGGTAACAAGA               TGGGCG TTG CGCCCA               TTTTTTTTTGCCGAA 100 203
BURPS1710b_1913 NONE
        nusA NONE
        infB 2089478 .. 2089509 +   -23  -4.25104   GCGTGACGGCTTGAA      TGGGCGGGTCGGGC TTGG GCCCGTCCCGCCCA       TTTTCATGAACGGGG 100 46
        rbfA NONE
        truB 2091105 .. 2091126 + -17.3  -4.45544   TCGATAAAACAAAAA           CGCCCGGCT CGAC AGCCGGGCG            TTTTGCTTCGTGCGC 100 237
BURPS1710b_1920 2094351 .. 2094372 + -11.5  -2.71681   GTCGACCGAGCGAAT           CGACGCGAC TTGC GTCGCGACG            TCGTTCAGCGCGTTG  62 144
        typA 2098301 .. 2098316 + -11.8  -4.62069   TGCCCCCATCGAAAA              GCCGCC CTCG GGCGGC               TTTTTCGCATCCGCG 100 66
        sucA 2101473 .. 2101508 + -17.6  -3.53012   AAATAAAGAGACGTG    GCGAAGCGGGAAGGCGC GGT GCGCTTTCCCGCG-CGC    TTTCGGACGCCGCGC  93 35
        sucB 2102959 .. 2102972 +  -5.3  -2.62263   CGGCTTGCCGGAGCC               CAATC AAAG GATTG                TCATGTCGAAGGAAT  43 109
        lpdA 2104462 .. 2104493 + -23.8  -4.64657   GTCGCAGTTTCTCGG      CGAAGGCGGGCGGG GTTT CCCGCTCGCCTTCG       TTTTTGCCGGTTTGC 100 82
BURPS1710b_1927 2105701 .. 2105717 +  -3.8  -3.41988   AGACGGTTAACTTCG              GTTAAT TCGGT ATTAAC              TATTCTTAAATCGGC  49 117
BURPS1710b_1928 2106273 .. 2106301 + -15.2  -5.27335   GTGCGCATGAAAAAA        CCGGCCTCGCGT GACAG GCGCGCGGCCGG        TTTTTGTTTGCGCCG 100 84
BURPS1710b_1930 NONE
BURPS1710b_1933 NONE
BURPS1710b_1935 2112367 .. 2112378 +  -7.2   -3.5241   GTTCGGATATAAGAT                GCGC TCGT GCGC                 TATTTGTACGACCTG  57 263
        pilA 2112778 .. 2112810 + -11.4  -3.14564   ATTAGCGCGTGAGCA     CGAATTGCGGATTGC CTCG GCAATCCGCAAA-CG      TTGCTGGGCGGCTGA  66 53
BURPS1710b_1938 NONE
BURPS1710b_1939 NONE
BURPS1710b_1940 NONE
BURPS1710b_1941 NONE
BURPS1710b_1943 NONE
       cpaF2 NONE
BURPS1710b_1945 NONE
BURPS1710b_1946 NONE
BURPS1710b_1948 NONE
BURPS1710b_1947 NONE
BURPS1710b_1949 NONE
BURPS1710b_1950 2124059 .. 2124071 +  -3.4  -2.93382   GAAACACGAACGCAA                TCGA AGGGC TCGA                TCTGTACGTCTGGGA  42 61
BURPS1710b_1952 NONE
BURPS1710b_1953 2126341 .. 2126364 + -18.2  -3.84451   TCAGGCAAGAAAAAA          GGGCAAGCCG GTCG CGGCTTGCCC           TTTCGATTTGGCGGC  95 131
BURPS1710b_1955 2127674 .. 2127703 + -14.3  -4.72272   GCAACGAAAGAAGAA       CGCCGCGCGTGC GATGAAG GC-CGCGCGGCG       TTTTTCATCGCCGCC 100 86
BURPS1710b_1960 NONE
BURPS1710b_1961 2134879 .. 2134901 + -16.2  -3.33696   GTCCGGCGTGATCGC           GGCGCCGCGC TGA GCGCCGCGCC           TTCGTTCGCACGACG  88 13
        hvsT 2136916 .. 2136941 +  -8.9  -3.60899   GATCGAGTTCCCGGC         GCGCGTCCGCCG TAT CGGCGAGCG-GC         TTCATTTCGCTTTTC  65 291
BURPS1710b_1965 2139912 .. 2139945 +    -6  -3.85878   GCTGGCCTTTGCCGA     CATCGACACCGACGA AGACG TCGACGGAGTC-ATG     TTGTTGGTCTTGTTG  63 355
         tar 2144494 .. 2144509 + -10.4  -4.24948   CTTGAAAAAGAAAAA              GCCAGC TTGC GCTGGC               TTTTGAATCTGGTGC  86 425
         rnr 2147299 .. 2147340 + -22.4  -4.18018   ATCCGGCGGCGCCGA CCGAAA-CGCCGCGCGCCC CGCCA GGGCGCGCGGCGCTTTCCG TTTTCCATGCGGCGC 100 56
BURPS1710b_1971 2148355 .. 2148401 + -20.1  -2.71712   CGCGCCCGCGCCGCT TGCCTGCACGCCGCGCTCG-GC CTTC GCGCGGGCGCGGCGCGCAGCCG CTTTCGCAAAAGAGA  93 237
BURPS1710b_1972 2149447 .. 2149457 +  -3.2  -3.65351   GCGCGGCGGGCGGCA                 TGTC GGC GGCA                 TTTGCGTCGGCGTCG  51 56
        rpiA 2150482 .. 2150518 + -22.5  -5.42862   CGCACCATCCGATCC    GAGGTCCAGCAAGCTTG CAA CAAGCTTGCTGGACCTG    TTTTTTTAGGGCTGT 100 127
BURPS1710b_1974 2151475 .. 2151504 + -13.6  -3.51934   GGCCGTTATCATGAC      GGCCGGC-C-GGGC GCGA GCCCGGTGCCGGCC       TCTTTCTGCGACACG  81 69
BURPS1710b_1975 2152740 .. 2152787 + -10.5  -3.91897   GGCGAATGGCGCATC GCGC-G-AGGGCGCATGGCCGGC TTGC GCCGCGCGTGCGCGCTGCCGCGC TTTCTCGATGCGCGC  75 251
BURPS1710b_1983 NONE
        qacE 2159493 .. 2159515 +  -3.2  -3.69323   CGAAAATGCAGGCGC           ATTGACGGGC CGC GCCCGCCCAC           TTTCCATCGTCATGA  54 21
        paaG 2160717 .. 2160756 + -12.9  -2.52464   GCGGGGGCTGCCGGG TCGGCCGGCCCGGCGA-CG GTTT CGATTGCCGTGCCG-CCGA  TGCGTTGCGCGGCGC  67 73
BURPS1710b_1986 2160894 .. 2160911 +  -5.5  -3.05384   GCGCGATCGCTTCGA             GCGATCG ATTG CGATCGA              TTCGCTGAAGCAAGC  49 0
BURPS1710b_1987 NONE
        ssuD NONE
        ssuC NONE
        ssuB NONE
       mopII 2165260 .. 2165293 +  -8.7  -3.72051   CGCCCCCCCGTGCCG     GCCCGTGCGGACGGCG CCT TGC-GCCCGCGCGCGC     TTTGCCGTTGTTCCG  67 54
BURPS1710b_1994 2166210 .. 2166236 + -15.8  -3.71649   CCGATGCAAAAGAAA         GCCCCGGCTGCG TGA TGCGGTCGGGGC         TTTCGCGTTTGGGGC  90 350
BURPS1710b_2002 2172267 .. 2172282 +  -2.6  -3.19018   GGCAAGGCTCTGAAG              CA-ATCG TTT CGATGTG              TTAGCTTCGGATCTT  44 243
BURPS1710b_2003 2173628 .. 2173672 +  -7.1  -4.26189   AAACCGAGGCGCCGA TGAGCCGC-CGCC-CGCCGCAC GATG GTGCGGCGCGGCATGCGTC-CG TTTTCGGCTTTCTGC  76 276
BURPS1710b_2005 2174977 .. 2175030 +  -7.3  -2.54896   TCGATCGCGCGAGGG CGGCGCGGCCAGCCGGCAGG-CTGCC GCGCG GGCGGGCCGGCCGTC-GGC-GTGCGG TGCATTCAATCGGGC  50 208
BURPS1710b_2006 2175615 .. 2175627 +  -4.7  -3.05596   CGCGACGAACGCGGC                CAGGG CGA CCCGG                TTCGGTCAGCGCATC  47 113
BURPS1710b_2009 NONE
BURPS1710b_2010 2178285 .. 2178307 +  -2.7  -3.35344   AATGGGACGAGACAA           TGAACTGAA CCGGT TCCAGTTCG           TTCATATCGTTTGAA  45 201
BURPS1710b_2013 NONE
        cysT NONE
        cysW NONE
        cysA 2184826 .. 2184850 +  -9.2  -3.53012   CGCGCTGACGGCGCT          TCCGCGAGCG ACTCG CGCATGCGGA          TTTCAGACCAACAAA  65 33
BURPS1710b_2018 2185882 .. 2185907 + -13.2  -2.87132   GTTTGAAACCTCGCC         GCCGCGCCGG CGCGAA CCGGCGCGGA          TGTCTCCGCACAAAC  69 93
      rbsB-1 NONE
BURPS1710b_2020 NONE
        rbsC NONE
        rbsR NONE
        rbsK NONE
       cheD1 2194115 .. 2194132 + -14.1  -4.65895   TTGATTGAACGATGA             CGCCCGC GCCA GCGGGCG              TTTTTGCATCGGGAC 100 82
        prkA 2196938 .. 2196955 +  -2.5  -2.78547   CGGCGTATCGACATT             CGAGCGG GAGA CCGGGCG              TGCTTCATCAAATCA  38 132
BURPS1710b_2026 NONE
BURPS1710b_2027 NONE
BURPS1710b_2029 2200286 .. 2200305 +  -2.8  -2.71712   CGCCACGCCAAGGTG            GAAC-CGGT ATC ACCGCGTGC            GTTTCACAAGAAGGC  40 47
       kgtP1 2201685 .. 2201732 + -25.6  -3.53012   GCCCTGAGCGCGGCT CG-GCTGCGCGGCGGGCGGCG TCCGGTT CGGCGCCCGCCGCGCGGCGCG TTTGCCGGGCGCGGC 100 34
BURPS1710b_2032 2202983 .. 2203013 +  -3.1  -3.19442   GCAGTTGACGGGGGG      C-CGCCCGGCGGCA CGGG TGAGGCGGGGCGCG       TTGGATGTGTTGGAT  45 33
BURPS1710b_2033 2203426 .. 2203446 +  -8.2  -5.48825   CTTGACTGGGATTCT            CGCCCGCT CTCGC AGCGGGCA            TTTTTTTGGATGCTC 100 56
       nrtCD NONE
        nrtB 2205648 .. 2205692 +  -3.7  -3.94853   CGTTCTCCCGTGCGT TTCGT-CGTGAGATTGC-CCG CGCAA CGGCGCAATCTGACGAATGCA TTTCGTCTTGCCTTC  60 385
BURPS1710b_2037 2206051 .. 2206104 +  -3.7  -3.53012   ACAGACCAACGGCCA TTGACGATGAACGGCCGGTGGCGCC TGCCGT GGCGC-GCCGGCCGGACTTCC-CGA TTTCACGCACGCCCA  51 22
BURPS1710b_2038 2206577 .. 2206606 +  -4.9  -2.70543   GCCGGCGGCTTGCCG       GCTGCCCGGATGTC TCG GATGA-CGGGCGGC       TGATATGTCCCATTT  44 4
BURPS1710b_2039 NONE
       rhcC2 2209121 .. 2209138 +  -6.9  -2.78384   ATGCGCCGCGGCTCG             CGGGCCC GGCG GGGTTCG              TCTACTGACGACGGA  48 0
BURPS1710b_2041 NONE
BURPS1710b_2042 2210814 .. 2210839 +  -7.5  -3.01924   CGTGGTACGCGCGGC         TCGCCGGCGCGC GGG GGGCGC-GGTGA         TGTTCGGCCGGCGTC  54 0
        cpaF NONE
        tadB NONE
BURPS1710b_2046 NONE
BURPS1710b_2047 2214457 .. 2214469 + -10.5  -3.14564   GGGATAGGCGCGCAA                CGCGC GGG GCGCG                TTCGTCGCGCGATGC  63 34
BURPS1710b_2048 NONE
BURPS1710b_2049 NONE
BURPS1710b_2050 2216944 .. 2216994 + -20.3  -2.71011   CTCGCATACTGAACG TCCGCGCCGGCCGC-CGGCGCGCG CATG CGCGCGACGCGCGGGCCGCGCGAA TGCTTCGCGCCGCGT  93 29
BURPS1710b_2051 NONE
BURPS1710b_2052 NONE
       gltJ2 NONE
BURPS1710b_2054 2219961 .. 2219971 +  -4.6  -3.04144   GCGCCGTCACGACGT                 CGCG TAA TGCG                 TGTTGAAGATCGCGC  46 76
        amrA 2223735 .. 2223747 +  -3.3    -4.258   CTGACAGGCACAACC                CGATC ATG GCTCG                TTTCTTCATCGATCG  64 37
        amrB NONE
BURPS1710b_2059 2228726 .. 2228767 + -24.5  -2.77899   ATGCGATCAATGCGA TCGCGGAGCGCGCGCCG AACGAACG CGGCGCGCGCTCCGGGA  TGATTCATCACGCAC 100 333
        fimA 2230916 .. 2230940 +  -6.3  -4.58395   GCGCGCCTTTTCCTC          GCGCGAATCCG CTT CGCGTTCCCGC          TTTTTCCGCGATCCC  76 80
        mrfC NONE
        mrpD 2234304 .. 2234323 +  -5.6  -4.07568   GCCGCAGCGTGAAGC            GATGAGCG CGCT CGCCCGTC             TTTTGCCGCGGCGCG  66 21
BURPS1710b_2063 2235618 .. 2235628 +  -2.4  -3.72576   GCTGTGCGGATCGAG                 CCCC GAC GTGG                 TTTCGTCGAGCACGA  53 313
BURPS1710b_2067 2239462 .. 2239501 +  -2.1  -3.64703   GGCTTCGCGCGGCCG CCGGCGATTCGGCGA-CGA GGAT TCGGTCGGCGA-TCAGCGG  TTTCAATGCGCGCGG  50 308
BURPS1710b_2069 NONE
BURPS1710b_2070 NONE
        rbsC NONE
        gutB NONE
BURPS1710b_2073 NONE
BURPS1710b_2074 NONE
        psbS 2250500 .. 2250518 +   -16  -2.72855   TCTATCGAGTAGACG             CGGCGCAC GCG GTGCGCCG             TCCTTCGAACCTTTC  78 29
BURPS1710b_2077 2250779 .. 2250820 + -20.1  -3.72695   CCTGCGCCGCCATCT GGACGCGGCGCGCGCGTCGT GAT GCGCCGCGCGCGCCGC-TCG TTTCATCCACGCCGT 100 4
BURPS1710b_2078 2251868 .. 2251878 +  -2.4  -2.73124   ACCGCGAAAAGCGGG                 GCGC CTA GCGG                 ATTTGGCGGATGACG  38 18
BURPS1710b_2080 NONE
BURPS1710b_2081 NONE
        fhuF NONE
BURPS1710b_2083 2256918 .. 2256940 + -12.7  -2.62184   TGGCATTGCCGAAGC          CCGCGGCCGG CGCG CCG-CCGCGG           TGATGTCGGCGCGGG  67 0
BURPS1710b_2086 NONE
BURPS1710b_2088 NONE
        pvdA 2277204 .. 2277220 + -10.8  -3.60792   CTCTTTGATGAAGGT              GCGGCC CTCGC GGCCGC              TTTGCAACTTGGAGC  71 33
        orbA NONE
BURPS1710b_2092 2280487 .. 2280544 + -17.6  -3.17075   CCGCGGGCCGCACGC CCGCGTGCGTCTGCGCGCGCGATGACG GCGTG CGCCGTCGCGCGC-CGCGCGAGCGCGG TTCGATTCGCCGGCG  88 151
        hoxN NONE
        cobW NONE
        cobN NONE
BURPS1710b_2100 NONE
BURPS1710b_2101 2292563 .. 2292596 +  -9.6  -3.07816   CATCGGGCGGATGCC    G-CCGCTG-TCGCCGC GCAC GCGCCGAACAGCGGGC     TTCGATGGCTCGAAC  60 43
BURPS1710b_2102 2293343 .. 2293359 +  -7.2  -3.01712   CGGCGGCGAACGCGC              GCTCGC CATGC GCGGGC              TGTTCACGCGGCCCG  50 122
BURPS1710b_2107 2304710 .. 2304729 +  -5.6  -3.85698   CAAGCGGCGTGACCC            G-CCCGCCG GCG CGCCGGGGC            TTTGTCCGCGCGCGG  62 29
BURPS1710b_2114 NONE
        cbiD 2314787 .. 2314817 +    -9  -3.17051   CCGCGAGGGCCGCAT      CGTCGGCGTCGCGC CATGA GCGTG-CGCCG-CG      TGTTGCTGCTCGGCG  57 7
        cobK NONE
        cobM 2317048 .. 2317075 +  -7.7  -2.70932   GCGGTTCAAGCGCGT        CGT-CGCGCCGA GCCGG TCCGCGCGCACG        TCCTTCGCCGAGAAG  49 473
BURPS1710b_2120 2320196 .. 2320213 +  -9.1  -3.19668   CGGTCGATTGCGGGG             CGGCGCGC CCG GC-CGCCG             TTCGATTCGCTGGTC  62 44
BURPS1710b_2125 2325541 .. 2325585 + -13.4  -2.73875   TGAAGCTCGACGTGA CGTGCGCGCGCGAGCGCGCG CAGGC CGCGCGCTGGGACGTGGACG TGCTGTTGAACAACG  68 206
BURPS1710b_2130 2331870 .. 2331893 +  -3.2  -3.63694   CATCAAATCTGGTAT          TTGAATTCGC TTTC GTCAATTCAA           TTCTTCCCGATGGCT  51 233
BURPS1710b_2135 2337587 .. 2337598 +  -5.8  -3.49924   CGAACGCGGGAACTT                TCGG CGTG CCGA                 TTGTCCTCGTTTGCC  55 99
BURPS1710b_2139 NONE
       cheW2 2344867 .. 2344908 + -15.7  -4.67353   TGGCCGAGAGGCGCG GCATCGAGGGCGG-GCCGGC AAT GCCGGCGCCGCCCGCCGCGC TTTTTCGATCGATCG 100 48
       opcP1 NONE
BURPS1710b_2145 2349265 .. 2349289 + -15.7  -4.24342   GCATCCCGCGCATCC          TCGCCCGCTGC CGC GCAACGGGCGA          TTTCTTCGTCGCCGA  95 361
BURPS1710b_2147 NONE
BURPS1710b_2148 NONE
        hisC NONE
BURPS1710b_2150 2355082 .. 2355092 +  -2.4  -3.73224   ACTGATCCCCCAACG                 GCTC GAC GCGC                 TTTCGTGCGCGATCC  53 40
        lgrA NONE
        argG NONE
        argH NONE
BURPS1710b_2154 2359521 .. 2359539 +  -7.3  -3.17075   AGCCGCCGCGCCCGC             GCGGCCG AACCG CAGCCGC             TTCGCTTCGGCAAGG  55 39
BURPS1710b_2155 2360778 .. 2360805 +  -4.8  -2.62184   GCGCTGCGTCGACAC        GAAGGAGCAAGCA TGA TGCT-GCGCCGTC        TGCTGTACCGCGAAA  43 10
BURPS1710b_2156 NONE
BURPS1710b_2157 2362535 .. 2362547 +  -4.7  -3.05384   CAGATCCGCGACGTC                CGGCC CGC GCCCG                TTGCATGACGCCGCG  47 5
BURPS1710b_2158 NONE
BURPS1710b_2159 2366486 .. 2366503 +  -5.5  -3.35679   GGCCGCCGCATCGCA             GGCGC AATGATGA GCGCC              TTCTCGCTGACCCAC  53 16
BURPS1710b_2160 NONE
        sypC NONE
BURPS1710b_2162 NONE
       acyII 2390700 .. 2390718 + -11.7  -5.31275   TCATCTCCTTCGACA             CGCCTGC CATGA GCAGGCG             TTTTTTATGCTCGGC 100 471
BURPS1710b_2167 2395748 .. 2395758 +  -2.4  -3.62597   TGCATACCGTGATGG                 CCAG ATC CAGG                 TTCTTGAGAAATGCG  50 313
        tpnA 2404839 .. 2404869 +  -3.9  -3.83205   CGCTAATCGACAATG      GCTCGGGCTATACG GCGG CGAAAA-CCCGGGC       TTTCGTATCCGACAT  58 398
BURPS1710b_2170 2406259 .. 2406293 +  -8.5  -3.28712   CACGGACTGCCCTGA    GGCGATG-AAGGCCGC TGAG GCGGCTGTACAGCGCC     TTCTGGACGAACGCG  59 460
BURPS1710b_2173 2411991 .. 2412022 +  -4.4  -3.81951   GGCGCGTTGAATGCT      GACTCG-GTCGAATC GGC GGTTCGACACGACGC      TTTGATGGTGTGCAA  58 31
BURPS1710b_2174 NONE
BURPS1710b_2175 2415812 .. 2415826 +  -2.7  -3.29144   ATCGCGCGCCGCTGC               GCGCG CTCAC CTCGC               TTGTCAGCCGCGTGC  44 68
BURPS1710b_2176 2417079 .. 2417095 +  -2.2  -2.90615   GAGCAGATACCAGAC              GCCC CAGAATGCC GGGC              TCATTTCCGGGCAGT  40 119
BURPS1710b_2179 2420014 .. 2420035 +  -4.3  -2.56596   AGCACGCGCGTGCCG           TCGAGCAAC TGCT GCGGCTCGA            TCCATTCCTCCGAGC  40 151
BURPS1710b_2182 2423574 .. 2423590 +  -3.5  -2.53876   TCGACACACTGCACT              CGCTCGC TGC GCACGCG              TGAATTCCGCTGCCG  39 6
BURPS1710b_2183 NONE
        hutU NONE
BURPS1710b_2186 2427870 .. 2427882 +  -3.3  -2.71712   CGCTTTCTTCCACGC                CACGC CAC GCCTG                ATTTCGGAGAACCGC  40 12
BURPS1710b_2187 2429530 .. 2429548 +  -2.2  -2.69596   CTACGCGCATATCGC             GACTGAGC GAC GCACGGCC             CTTCCTTCGTTTCAC  38 20
         tnp NONE
        opcP 2431820 .. 2431855 +  -8.2  -3.61398   TGCATAAACGTCTGC    GTGTCGACCACCGCCA GAAA TGGCGTTGGTTGAGCC     TTCTTGAACCACACC  65 368
BURPS1710b_2191 2432883 .. 2432897 +   -10  -3.31274   TGTCCGTGTACAGTA               TCGCTG CCC CAGCGA               TTCGATTGTTGCTTG  67 111
BURPS1710b_2199 2451514 .. 2451533 +  -7.8  -2.64299   TGAAGCCCACCAAGA            CACTACCG TAGA CGGTCGTG             CTGTTTCCCATGTTG  50 15
BURPS1710b_2200 2454541 .. 2454558 +  -7.7  -2.59431   ACGCATTCGTGGTCG             CCGTG-CC AAG GGTCACGG             TCCCTTCTAGCAGCA  50 429
     tISRso7 2478781 .. 2478791 +  -2.4  -2.71731   GAGAAAAACGAGTGA                 TCCG GCT CGGC                 TCATTCGCCGATGCG  38 445
BURPS1710b_2223 2483872 .. 2483930 + -12.4  -2.52635   TTCCGCGATTTCGCT -GCCG-GCCTGCGCGACGAACGCGCTCGC ATAG GCGGGCG-GCACGTCGGGTAGGCCCGGCA GTTCGTCCTGCGCGT  64 163
BURPS1710b_2228 2491706 .. 2491732 +   -10  -3.01712   AAAGCTGCGAACCGT         TCACCGCGTCCG TGC TGGTCGCGGCGA         TCTTCCCCGCAGCCA  62 39
        phbZ 2502650 .. 2502664 +  -5.6  -3.05384   GACGACGATATCCGT               TCCGAC GCC GTCGGC               TTGAATCCAGCCGGG  46 418
BURPS1710b_2238 2505654 .. 2505681 +  -5.4  -3.35597   CGTCGCGTCGTGACT        CGGCGCGCCGCCG CGC CCGCG-TGCCCCG        TATTTCGGCGATCGA  51 306
BURPS1710b_2239 NONE
BURPS1710b_2240 NONE
        aviJ NONE
BURPS1710b_2242 NONE
BURPS1710b_2244 NONE
BURPS1710b_2245 2511823 .. 2511838 +  -4.6  -2.52623   GGCATTCTCGGCATG              CCGGAC TAGC GTCGGG               GTCTTCTCGGGGCCG  43 17
BURPS1710b_2247 2514588 .. 2514600 +  -6.2  -3.75718   GAGAAACAGGGGCAT                CGGC CGCTT GCCG                TTCGTTTTCATTGCC  60 419
BURPS1710b_2254 NONE
        nosZ NONE
        nosD NONE
BURPS1710b_2257 NONE
        nosY NONE
        nosL NONE
BURPS1710b_2260 NONE
BURPS1710b_2261 NONE
        nosC 2526869 .. 2526903 + -19.3  -3.63515   GGCGCACTGACCGCG    TTCGCGCGGGC-GCCG CGCG CGGCCGCCCGCGCGAC     TTCTTCCAAGTGCCC 100 31
        nosR 2529070 .. 2529120 +   -18   -2.8547   ACGCGCGCGTCGGCG CGCATGAGCGCCGCGCGGCCGGGG ACA CGCCTGTCGCGCGGCGGCCGGGCG TCTGATGTCCGGCGT  89 40
BURPS1710b_2264 2532236 .. 2532275 + -22.2  -2.87132   AAAGGACTGATCATT  CCGCCGCTCCTCGCGAGCG CGA TGCTCGCGGGGGGC-GCGG  TGTATCCGACGGAGC 100 413
BURPS1710b_2267 2536075 .. 2536090 +    -6  -3.18239   GCGAGCCCGCCACCG              CGCCGG AGGG CCGACG               TTCGTGACGTATCTG  51 3
BURPS1710b_2268 2536778 .. 2536807 + -24.3  -5.00616   GCGCCCACGACGAAA       CGCCGGGGCGGCC CCAC GGCCGTCCCGGCG        TTTTTTCGGAGCCGC 100 89
BURPS1710b_2270 2539065 .. 2539092 +  -6.2  -2.79831   TCGTAGCCGATCGCC        TGC-GCGCGCTCG CGC CGGCTGCGCCGCA        TCTCCTCGCGCTTGC  46 293
BURPS1710b_2277 NONE
BURPS1710b_2275 NONE
BURPS1710b_2279 2542920 .. 2542977 + -22.8  -3.62046   CGAATGCGTGACACG CGGGCGCGGGC-G-CGTCGGCCGTCGGCC GTC GGCAGACCGCC-ACGACCGCTCGCGCCCG TTCTTCACGCCATGC 100 47
BURPS1710b_2281 NONE
BURPS1710b_2282 NONE
BURPS1710b_2284 2547664 .. 2547695 +  -2.9  -3.97307   GCGCCTCGTGACGAG      CGGCCCGCGCCG CCTCGCGAA CGG-GCGGGTCA      TTGTTGTTGGATGAA  58 30
BURPS1710b_2290 NONE
BURPS1710b_2292 NONE
BURPS1710b_2293 2557590 .. 2557606 +  -5.8   -4.4078   ACGTCAGGATGTAAT              GCGTGA AGCGG TCGCGC              TTTTCCTTCACGAAC  75 518
BURPS1710b_2295 NONE
BURPS1710b_2296 NONE
        czcA 2564575 .. 2564609 +  -9.8  -4.07885   CGACGGCGGCTGACA     GCCGTGGTCGGCAACG CCC CGTTGCCTCCCTCCGC     TTTTGCGCCGACATG  76 192
        albA 2565963 .. 2566012 +  -8.5  -3.94333   TGACGATCCCGTTTT CCGGCGC-GGCGCGC-ATCGAAG GTCAGG CATCGAGCGCGTGCCTGCGCCCG TTTCCGTTTTCCGTT  69 78
BURPS1710b_2304 NONE
BURPS1710b_2303 2572577 .. 2572594 +  -4.8  -2.72461   CGCGAAACCCGAGAT             CGTCGGC TGACC GCCG-CG             CTTTGACGACCCTTG  44 16
BURPS1710b_2305 NONE
BURPS1710b_2306 2575063 .. 2575088 +  -8.1  -2.78816   CATCATCAGCAGGTT         GCGCGTGCCCG GGTT CGAGCGCGCGA          TGTAGTACGCCATCG  52 283
BURPS1710b_2311 2579766 .. 2579824 + -15.2  -2.72144   CCGCGGCCGGCACCC GTCATGCGCGG-CGGCC-CGCCGCACCG CCTTT CGGGCCGCCGCGGCCGGCTGCGCAGGAC GTTTCGCGCACATGC  75 325
BURPS1710b_2312 2580091 .. 2580126 + -10.3  -3.06183   TCCAGTACGACAAGC    TGTAGGCGTGCCGCG CACCAC CGCGGCGCGCACGCA     TTCGATCAGCATACC  63 21
BURPS1710b_2315 NONE
BURPS1710b_2316 2584852 .. 2584872 + -12.6  -3.33696   ACCGGGCGCCGGCAA            GGGCTTGC TTACT GCAAGCCC            TTGCTTGCGAGGAAA  73 163
BURPS1710b_2320 NONE
BURPS1710b_2321 2591502 .. 2591530 + -11.6  -2.64155   ACGCAATGCAAAACG        CGCGGGACGCGC GGCAG GCGCGTAGCGCG        TCGATTTCCGAGGCG  62 480
        serB 2593988 .. 2594016 + -13.8  -4.11216   GCATCGAACGAAAAA       CGGCGCCGCAGGC CCAT GCCCG-GGCGCCG        TTTTCGCCGTGCGCG  93 113
        comL 2608635 .. 2608653 +  -8.8  -5.45802   GCATCGACAAAGAAA             CCCGGC CTGTCGA GCCGGG             TTTTTCTTTTCGCGC 100 92
BURPS1710b_2335 2610366 .. 2610394 + -12.3  -3.30124   TGTCCTGCAGGTACG        CGGTGTCCTGCCG CGA CGGCAGGCGGCCG        TTGTCGGCGGTCCGC  73 367
         tex 2614627 .. 2614644 + -12.7  -4.59773   GCCGGTAGCGAAAAA             GCCCGCT TCGC AGCGGGC              TTTTTCGCCGTGAAA 100 50
BURPS1710b_2340 2616916 .. 2616926 +  -3.2  -3.65224   GCGCCGCGCCTACCC                 TTGC CGC GCGA                 TTCTTCGGATACCGT  51 54
        tnpA 2618288 .. 2618306 + -13.1  -3.85698   ATCGGGCGAAAAAAA             CGGCGCC GTCGA GGCGCCG             TTTCTCCGGGGCGAC  86 50
BURPS1710b_2348 2624388 .. 2624434 +  -7.2  -3.61398   TACCATACTCGTCCC GCTCGACCGCGCCGCCGCGGGC CGCGA GCTCG-GGCACCGC-GTCGATC TTGTTGAACACGAGA  60 166
BURPS1710b_2359 2635858 .. 2635873 + -11.8  -5.52384   CCCCCTGCCCCAAAA              CCGGCC TTCG GGCCGG               TTTTTTTCATGCACG 100 50
BURPS1710b_2361 NONE
BURPS1710b_2362 2639208 .. 2639227 +  -9.2  -3.05384   TGATGAATTACAGAA            CGGCGTCC TTGC GCACGCCG             TTGGATGCGAAAAAC  60 38
BURPS1710b_2369 2643183 .. 2643197 +    -7  -3.54543   CGGCAGCGGGATCTG               CGCGCC GTC GGCGAG               TTTGAAACGCTGGAT  60 136
        trxA 2648822 .. 2648842 +  -3.1  -3.28712   AGCCATCTCTAAAAC            CGGATGCGC CCC GCGCACGTG            TTGTCAACCGGCAAC  45 29
         rho 2650305 .. 2650324 + -12.1  -5.60993   TCGCAGCGCGACGAA            CCGCCCG CCTCGC CGGGCGG             TTTTTTTATCGCCAA 100 54
BURPS1710b_2377 NONE
        emrY NONE
BURPS1710b_2379 2653418 .. 2653430 +  -6.9  -3.53012   GACCTTAGGCAAGTG                GCTCG CGC CGGGC                TTTCGCACCGCGCAG  57 89
        rpmE 2653886 .. 2653901 + -10.4  -5.65177   CGGTTCCGCAAGAAA              GGCAGC CCAG GCTGCC               TTTTTTTATCCCTGT 100 79
BURPS1710b_2382 NONE
        norM NONE
BURPS1710b_2384 2657876 .. 2657894 +  -4.4   -3.9377   GCCGCGACGACGCGC             TCGCCGAC TTT GCCGTCGA             TTTCCTTCAGCTTGT  58 289
BURPS1710b_2387 NONE
BURPS1710b_2388 2660021 .. 2660040 +   -15  -4.54727   CGCCGGCGAAAAAAA            CACCCCGC TTGC GCGGGGTG             TTTTGCTTTCAAGGG 100 170
BURPS1710b_2391 2664532 .. 2664577 + -10.9  -3.75505   ACGCGCGAGCGCCGC GTCGTCGGCGCTGCGCGCGTCG ACC CAGCGCTCGCC-CGCCGGCGTC TTCTCCTTTTTCCAG  74 413
BURPS1710b_2398 NONE
        ubiE NONE
BURPS1710b_2400 2674464 .. 2674478 + -11.4  -4.41348   TGTTAAATGCGCGTG               TCGGGC AGC GCCCGA               TTTCTTTCACACGAC  90 106
BURPS1710b_2401 NONE
        pmrF 2676660 .. 2676690 +  -9.6  -3.07962   CGCCGCCGAGCGCCG       CGAGGCCGCGCG ATGAAGC CGCGCGCCGTCG       TCTTCGCGTATCACA  60 10
BURPS1710b_2403 NONE
BURPS1710b_2404 2678672 .. 2678686 +    -7  -3.07113   GAGCAGCACGGCTGA               GCGGGG CGC CACCGC               TTGGCTCGCATCGTC  51 26
BURPS1710b_2405 2679585 .. 2679606 + -14.5  -2.64218   TCCAGCCCGACTGAA           CGAAAGCCG GTGC CGGCTTTCG            CTTCTCATCCCGCAT  74 27
         bcp 2680251 .. 2680278 + -14.9  -5.75599   GACGGTTAAAGCCGA        GCCGCTCGCCCC TGTTC GGGG-GAGCGGC        TTTTTTTATGGTTTC 100 142
BURPS1710b_2407 2682301 .. 2682324 + -18.2  -4.96848   GTTCCCGGCATCCCG          CGGCGCCTGA TTCG TCAGGCGCCG           TTTTTATATGGGGGC 100 67
BURPS1710b_2408 2683847 .. 2683881 + -22.3  -3.08966   CCGTTGCCGAAAAGA    CGATGCGCCGCA-GCC TGTC GGCCTGCGGCGCATCG     TTCGCTAGACTTTCC 100 150
BURPS1710b_2418 NONE
BURPS1710b_2421 NONE
        soxH 2692364 .. 2692406 +  -4.7  -3.22884   ACGGCGTGCTCGTGG TCGGATAGCGCG-GGGGGGC CACC GCCCGCTGCCCGCTAATCGG TTGATCGGTTGATCG  49 18
         gcl 2695421 .. 2695433 +  -6.3  -2.52543   CGCCCGCCCGATCGA                TCAGT TCG ACTGA                TCGATTCGGCCGGCT  45 62
         hyi NONE
BURPS1710b_2426 2697763 .. 2697783 +  -2.5  -3.59979   GCGCGCATCATGCGC            GCGGC AGGCAAACGAA GCCGC            TTTCGGCTGAAAGCG  50 496
BURPS1710b_2427 2698557 .. 2698574 + -10.5  -5.45652   GTCATCGAGAAAAAA             GCGGGCC CTCG GGTCCGC              TTTTTTCTTGCGCGT 100 61
BURPS1710b_2429 NONE
        psiF NONE
BURPS1710b_2431 2701190 .. 2701200 +  -2.4  -3.61178   CCTCGAACCACCCCT                 CGAG CCC CCCG                 TTTCGCATCACTGAC  50 1
BURPS1710b_2432 2702092 .. 2702118 + -19.5  -5.75342   CGGCCGACGCGAGAA         CGGCGATGCGC TTGAC GCGCATCGCCG         TTTTTTTTGGGCGAA 100 78
BURPS1710b_2435 2707300 .. 2707335 +  -9.6  -3.05844   ACTTCTCGCGCGCGG    CGATCACGAGGAGCGG ATCG CCGTTCGGCGCGATCG     TGTTCGGGTCGAGGC  60 398
BURPS1710b_2445 NONE
BURPS1710b_2446 2714140 .. 2714177 +  -4.8  -3.85909   CACCGCGTCGCGAAT  CCG-CGATGCGTCGCCGC CGAG GCG-CGACCAGTCGCCGG   TTTCGATTTCGATGC  60 442
BURPS1710b_2452 2718764 .. 2718809 + -19.8  -3.14211   CGCCCGATCGGCGTG TCGAGCCGCTCGCCGCCGCATC GCGC GATGCGGCGGCG-GCG-CGCGG TTCGTCGCCCGGCGT 100 60
BURPS1710b_2457 2726679 .. 2726702 +    -8  -2.53263   TCGAGGTGAGCTGCT          CGTCGTGACG CCGC CGGCACGCCG           TGCGTTGCGCATGAA  50 18
        msrB NONE
        ispZ 2727973 .. 2728009 +  -9.9  -2.79796   CGTGGCCGCCGCGTT    CGCCGGCAAGAGCCGCG TGG CGCGGCATCGGCTGGTG    TATGATGCGCTCGCC  58 207
BURPS1710b_2460 2728939 .. 2728956 + -12.7  -4.72007   GCCGCGAACGAGCAA             GCCGCTC CGAC GAGCGGC              TTTCTTTTGGTCCGA 100 52
BURPS1710b_2462 NONE
        dadA NONE
BURPS1710b_2465 2736895 .. 2736906 +  -3.6  -3.70037   GCGCGGCCCATCCCC                CGGT TCAC GCCG                 TTTCGCTCCTGATTG  54 99
         pgi 2738832 .. 2738842 +  -8.2  -3.58343   TCGCCGCGCCGCTCG                 CCGG CCG CCGG                 TTTCCGGCTCGTCGC  65 311
        tesA 2740294 .. 2740316 +    -4   -3.1364   GTCATCGCGCTGATC           GCGCCGTG CCGGCAT CTCGGTGC           TTCGGTGCTTCGGTG  45 28
BURPS1710b_2469 2742791 .. 2742808 + -11.3  -3.58343   GCGGGCAAGAAAAAA             GGCGAAC CGGA GTTCGCC              TTTCGGGATGATGGC  74 77
        redA 2746211 .. 2746232 +  -7.1  -3.07816   CGCCGCGCTCGACCG           CGCGGCGCC GCCG GGCGACGCA            TTCGATCCATGCGGC  51 219
BURPS1710b_2478 2749608 .. 2749631 +  -6.6  -5.14563   GATAAACGAAAAAAA          GCCGCTCACG ATTC CATGAACGGC           TTTTTTCCTCACGAA  93 172
        glxK NONE
BURPS1710b_2483 NONE
BURPS1710b_2485 2755395 .. 2755425 +  -6.8  -2.82516   AACGCGAGGATTGAG      CCGCGGCCCGCTCG TCAGT CG-GCGGCCC-CGG      TCTCATGCTCGGGGC  49 27
      srm102 2756984 .. 2757015 +  -4.5  -3.44146   AAATAGTGGCGCACG     GTCGC-CGGCGCGAT CTCC ATC-TGCTGCGCGAC      TTCCTTGTGCGAGCG  52 35
BURPS1710b_2489 NONE
BURPS1710b_2490 2760623 .. 2760637 +   -10  -3.57106   CGCGCGCTGACGCCT               CGACAC TCC GTGTCG               TTGCTTTCCCTTCCC  71 31
BURPS1710b_2491 2761818 .. 2761839 +  -7.1  -3.14344   GGCACGATGCACGTT           CGGCACGGC GGGC GCGGCGCCG            TTCGTCGGCGGGGTG  51 60
         nuc 2762634 .. 2762683 +  -3.4  -3.57144   CGCACCGCTTGGCGC GTCAACTCGA-CGACGAGCGCAGC CTTC GCTGCGGACG-CGCTCGAGCAGCC TTTCGCGCTCGCCGG  51 58
BURPS1710b_2494 NONE
BURPS1710b_2495 2764622 .. 2764648 + -17.3  -2.83403   CGTCGATATCTGAAC         CTGCCGGCGCG ATTAC CGTGCCGGCAG         CTTTCGTCAAAACAA  87 28
BURPS1710b_2496 NONE
BURPS1710b_2497 NONE
BURPS1710b_2498 2767570 .. 2767593 +  -5.2  -2.88212   TGCGCAAGGCACCGT          CGTGCGCG CCAATCCC CCCGCACG           TCTGATGTGGTACTT  45 389
BURPS1710b_2499 2768636 .. 2768660 +  -5.8  -3.52073   ATCGCCCGCCCCCTT         GATCGACCGCAG CCG CT-CGG-CGATC         TTCTCGTATTCCGCG  55 245
BURPS1710b_2502 2770753 .. 2770808 +   -13  -3.03124   CACCGCGACGCCCTG CCCCGGCGCCGGCGTACGCTGCG-GCG TGT CGCACGCGGCGAGCACCTGCATCGCGG TCTTCACCGATGCGC  66 498
BURPS1710b_2505 2773836 .. 2773849 +  -8.1  -4.77036   GTAACCCGTCGAAAG               CCGCA GCCG TGCGG                TTTTTCCTAATCGCG  87 102
        ompR 2774633 .. 2774643 +  -2.4  -3.54459   GCAAAACACGTCCTC                 GACG CCA CGCC                 TTTGACGCCAGTTAG  47 54
        risS 2776055 .. 2776070 +  -4.7  -2.62667   ACCTGCCCCCCGATG              GTCGA ACCCTA TCGAC               GTCTTTGAAAATTCC  43 51
        ahpC 2776794 .. 2776822 +  -7.4  -5.00616   GTCCGATGCACGAAA       GCCCGC-GGCG CTGCGTCT TGCCTGCGGGC        TTTTTTAACGGCCCA  95 43
        ahpD 2777453 .. 2777489 + -20.3  -3.14132   TGGCTCGCGTTGCAA    TGAACACGCCACGCG GCGGTTG CGCGTGGCGTGTTCG    TTCATGCGCGGGCGG 100 97
         mfd NONE
        argE NONE
        tdcB 2786428 .. 2786464 + -14.4  -4.08945   AACGCGTTGCACGAT   CGCGTCGCGCCGGCC GTATGCCG GGCCGG-GCGCCGCG    TTTTCCACAGATCGT  93 272
BURPS1710b_2516 2787071 .. 2787090 +  -9.2   -3.2963   CGGTCGGACTCGTGC            TGGCGCGC GTTT GCGCGTCG             TTCTGAACGGATCGT  62 0
BURPS1710b_2517 2790643 .. 2790663 + -14.7  -3.32769   GCGAGGCATCGCCCG            CGGTGCGCG ATG CGCGCATCG            TTCATCATTTACGGA  84 252
BURPS1710b_2519 NONE
BURPS1710b_2520 NONE
        mscL 2793335 .. 2793352 +  -9.8  -5.55664   GCGAACCGCAACAAA             GCCCGC CTCCGC GCGGGC              TTTTTTTCGTCGTCC 100 50
BURPS1710b_2522 2794137 .. 2794157 + -16.9  -3.84246   CTCGCCATCATGAAA            CGGGCCGTT TGA AACGGCCCG            TTCTTCATTCATCCT  93 43
BURPS1710b_2524 2795659 .. 2795676 + -10.5  -2.57067   CGCGCGGCGGCTTAG             CGCCGCG GCCG TGCGGCG              TGCGTTCGATGTTCG  58 144
        toxR 2797484 .. 2797499 +  -7.5  -3.31144   CGCCGCGTCACAAAG              CGCGC GAGCCA GCGCG               TTGTGCCGCTCGACG  58 298
BURPS1710b_2527 NONE
BURPS1710b_2529 2801085 .. 2801106 + -15.1  -5.96219   CACCTCACGTGTCGA           CGGGCCCGC TTCG GCGGGCCTG            TTTTTTTTGTCGATC 100 46
BURPS1710b_2541 2813886 .. 2813899 +  -2.3  -3.88787   ATCCAGCGACGATTG               CGCCA ACCA TGCCG                TTTATCCGAATCTGG  55 66
BURPS1710b_2544 NONE
BURPS1710b_2545 2824391 .. 2824410 +  -7.8  -2.52464   CCAGCAACGCATCCA            CAGCGACT TCAA AGGCGCTG             TGCATTCGGCCACCG  50 193
BURPS1710b_2550 2829868 .. 2829912 + -10.6  -4.11216   CGCACCCACGGCAAC GCCGCGCGCTGCCGCGCGAGCG CGT CGC-CGCGCCG-GGTGTGCGCC TTTTCCGCATCGAGC  79 355
BURPS1710b_2553 NONE
BURPS1710b_2555 NONE
BURPS1710b_2556 2833343 .. 2833390 + -13.5  -3.06133   TCCGCTCAACGCGAA CCTCGGCGCGCACTGAGCGCGGGC GCC GCCCGCG--CATTG-GCGCGGAGG TTGGGTCGGCCGTTC  72 10
        smpB 2834898 .. 2834936 + -26.3  -3.18681   AGCCGCGCCGAAATC   GAAACGGCCTGCTTCGA ATCAA TCGAAGCAGGCCGTTTC   TTCATGCAATTGCGG 100 110
BURPS1710b_2566 NONE
BURPS1710b_2565 2844441 .. 2844458 +  -8.3  -2.84098   CGCCGCCTCGCGCCA             CCGGGCG GACA CGCCCGC              TCCTTCGTTGCCGAA  55 84
BURPS1710b_2575 2852655 .. 2852665 +  -2.4   -3.0263   GAAAGCCGACAAACC                 GAGC CGC GCGC                 TCTTGCCCGCGTAAT  41 234
         map 2861389 .. 2861429 + -13.2  -2.72511   CCCGCCCCGGCCCGC TCGCGCG-GCTCGCCCCGC CTGA GCGGCGCGAGCCCGCACCA  ATTTAGCCAGGTAGC  68 89
        glnD NONE
        rsuA 2865850 .. 2865899 + -23.4  -3.53012   GCCGCCGTGCCCGGG CCGCGGCTGCGCGCGGGGCGGC GCAATA GCCGCGCGCCGCGCCGCCGCGG TTTGCGGCAACGGGA 100 49
BURPS1710b_2591 2874283 .. 2874319 +  -9.5  -2.63073   GATGATCGACGCGCG   GTTCG-CCGGCACGCGC GCGAG GC-CGTGCTGGACGAGC   ATGTTGTTCGCCGCG  55 69
        dapD 2877405 .. 2877437 +  -6.8  -2.62616   CTGCTGCGAGGCGAC      TGATGGCGGGCGCG AAAGC CGCGGCCGGCACCG      TCGTCTACGGAATCC  47 23
BURPS1710b_2595 2877810 .. 2877829 + -10.7  -5.24531   CCGCCCCCAACCTGC            TGCCGGC CGTCGC GCCGGCA             TTTTTTATCGAAAGT 100 54
        dapE NONE
BURPS1710b_2597 2880063 .. 2880117 +  -6.9  -3.06796   GCATGTCCGCAACCG GCACGTCCGCGACCGGCATGTCCCGC TCAC GCGGGGTG-GCCGCTTGCGCGCACGC TTCGGTAAGATGCGC  51 157
         cls 2881695 .. 2881741 +  -3.5  -4.11216   CGGCCCGCGCAGCCC GCATGC-CCGATCCGGGCCGCGC GGC GCGCCGCCGGGCTCAAAGCA-GC TTTTCGACGTCCGCG  60 92
BURPS1710b_2600 2884497 .. 2884536 + -17.8  -2.52896   GCCTCGGTCACGTTG  ACGGCGGCGACGCGGCGGG CGA TCCGCC-CGTCTCCGCCGA  TCCATTCGACGATCC  77 225
        thiD 2889802 .. 2889816 +    -7  -2.52676   CCGGAATCGACGCAC               CGGTCC GAC GGCCCG               TGCCTTGCCGCGATC  47 116
BURPS1710b_2605 2890219 .. 2890243 +  -6.3  -3.53012   CGCCGTGGCCAATCG          TCGGGCGCG ATGAAGC CGCGCGCGG          TTTCGCGCCACCCCC  55 13
BURPS1710b_2611 NONE
BURPS1710b_2608 2894561 .. 2894605 +  -4.1  -3.64682   AAAAACAGCTTCTAA CGAAATTGTTGTCCGCACGTC GTC GACATGCGGACAATCGCCACG TTTCCCGATTTGCTC  53 215
       rhlE1 2896295 .. 2896312 + -14.1  -5.27335   CCCCGCCCCCGAAAA             CCGGCGC ATTC GCGCCGG              TTTTTGTTTGCGCCC 100 81
        aceA 2898097 .. 2898126 + -10.5  -5.75342   CGCCGCGCGACATTC       AAGCGCGCCGGTC CCTT GCCCGGCGCGCCG        TTTTTTTTGCGCGAC 100 184
       dehII NONE
        aceB 2902506 .. 2902520 + -12.8  -5.06414   CGCCGTGCCAGCGAA               GCGCCC GCT GGGCGC               TTTTTGTTGCGCGCG 100 130
BURPS1710b_2619 2905290 .. 2905303 +  -3.8  -3.72576   TCGCGCGAATCGCCC               GGAC ACATGC GTCC                TTTCATACGCGACGC  56 423
BURPS1710b_2627 2908590 .. 2908625 + -13.2  -2.80816   GCCGCGGTTCCTCGT    CGCGTCGCGCCCGG CTGCGCGA CCAGGCGCGGCGTG     TCTCGTCGCTCGCCC  69 153
BURPS1710b_2629 2910305 .. 2910336 +  -5.9  -4.11216   GCTTCGTCGAGAACT     GCGTCTCGATCCGGC GCGC GCCGG-T-GAAACGC      TTTTCCCAGTAGCCG  69 283
BURPS1710b_2632 2913547 .. 2913558 +  -2.2  -3.57971   GCGTCGGAAAATCGC                CG-CC GAA GGTCG                TTTCCGGGTAGCTCT  50 519
        fabI 2917999 .. 2918018 + -12.1  -5.52986   CGTCGGAGGATCGAA            CCGCCCG TTTCCC CGGGCGG             TTTTTTTCATGGGGT 100 133
BURPS1710b_2638 2922006 .. 2922047 + -12.2  -3.00946   CCCGAGGCGACATCT CGGTACGCG-CGGCGCGCG CCGGT CATGCGCCGACGCGCATCG TCATTTCTCGACGAA  68 158
BURPS1710b_2643 2925781 .. 2925838 + -12.5  -2.62983   ATCATCGCTTCGTAG GTCGCATCGAC-GAGACGCCGCGCCGGC GCG GCCGGCTCGCCGACGCAGTACATGCGGC TCGTGTCGCCATACC  62 523
BURPS1710b_2653 2937384 .. 2937397 +  -3.1  -2.52464   CAGCTGAACACCGGC               T-CGCG AAC CGCGTA               TCCGTTCGCGCGCAG  39 92
BURPS1710b_2659 2941492 .. 2941520 +  -6.7  -3.14564   GCGCGCTGTCGACAT       GGTCGTCGCGCG CCTCGA CGC-CGACCACC        TTCGTCGCGCCGTGC  51 368
BURPS1710b_2665 2954354 .. 2954393 +    -7  -3.35679   CAGCGACAGCGAGCG  CCCGGCCACCCAGGCCGGC GAT GCC-GTCTGGATCGTCAGG  TTGTAAGTCGAGACG  55 114
        mexE NONE
BURPS1710b_2671 NONE
BURPS1710b_2672 2966171 .. 2966193 +    -2  -2.53876   TCGCGGGATTCACGG           TGAGCG CGACCGACAGC CGCTCA           TAGGTTGCGCTCGCG  37 174
BURPS1710b_2676 2971934 .. 2971948 +  -2.7  -4.56597   GCGACGGCGCCGGCA               GGCCG GGTCG CGACC               TTTTTCCGCGCGCCC  67 72
BURPS1710b_2682 2977946 .. 2977965 + -10.6  -3.90112   ACAATGACGCAATGA            CGCGCGGC TGCC GCCGCGCC             TTTCCTTCCACCCAC  75 34
        ppiA NONE
BURPS1710b_2684 NONE
        lpxH NONE
BURPS1710b_2687 2982351 .. 2982367 +  -7.9  -3.14132   GTAAAATTACGCTTT              CGCATGC GGC GCTTGCG              TTGCTCGGCCCGCAC  55 146
        suhB 2983375 .. 2983405 + -26.9  -4.07246   GCGGGCAAGCCCGGG       CGGCCCGCGGCGC ATCGA GCGCCGCGGGCCG       TTTCGTTTCCGGTCG 100 84
        mutS NONE
BURPS1710b_2692 2989181 .. 2989196 +  -4.7  -3.55622   TCGTTGTCGTCGTCC              TCGTC CTCATC GACGA               TTTCGAGCCCTTCCG  54 51
BURPS1710b_2694 2990944 .. 2990969 +  -3.2  -4.52589   TGGGGTAGAGTTGCC         CGTCCGTACA CCCATA TGAACGCACG          TTTTGTATGGGAAAG  69 33
BURPS1710b_2698 2994514 .. 2994569 +  -4.6  -3.66646   GCGGAAGGCCGCCAG ATCGAGGCCGCCGTCCTCGAGCATCG GGGTGA CGAT-CGCGGGGAC-GCTGCCGCGGA TTTGAATGCCGTCTT  55 514
BURPS1710b_2707 3001577 .. 3001615 +  -6.5  -3.78775   GCGTATTTCAAGGAG   CAGCTCGTGCGGATCGG CTGAA TCGCCGCGCACGAGCCG   TTTGATCGTCGAGGA  62 5
        hslO NONE
BURPS1710b_2709 3003070 .. 3003089 + -10.6  -4.90917   GTAAAAAAGCCAAAA            GCGCGGCC AAAA GACCGCGC             TTTTTGATTGGGTTT 100 78
BURPS1710b_2717 3012856 .. 3012867 +  -4.4  -3.54743   CATTCGCGCGCGCCG                CCAT CCTG ATGG                 TTCTGATTCATCGTC  51 308
BURPS1710b_2719 NONE
        recJ 3017635 .. 3017679 +  -4.8  -4.67943   TTTAGCGCGATCGAA ACGGCGGGGGACGGTCCGTCTG CCC CATCCGG-CCG-CGCTCGCCGC TTTTCTCTCTTGCGC  77 155
        prfB NONE
        lysS 3020746 .. 3020770 +  -9.2  -3.85817   GGAAGGCGAAGCGCA         GCGGACGGCGG CCAG CC-CCGCCCGC          TTTGTAACCGCCCGT  73 180
BURPS1710b_2725 3021803 .. 3021827 + -16.5  -4.76644   GCAGGCATGAAAAAA          CGGCTCGTGAG TGC TTCACGAGCCG          TTTTTCCTGGGTCTT 100 113
BURPS1710b_2730 3025784 .. 3025804 +  -3.8  -3.75015   CCGCCGCTTACGCGG            CGGCCTTG CCGTC CTCGGCCG            TTTCGTGGCGCTTCT  56 384
BURPS1710b_2739 3032524 .. 3032547 +   -11  -4.84918   CAGACTGCTGACGAA          CCCCACGTTT TTGT GAGCGTGGGG           TTTTGTCTTTCTGGG 100 115
        phaP 3036540 .. 3036556 + -15.1  -5.14563   GCTCGTTTGGGGAAA              GCCGCGC ACT GCGCGGC              TTTTTTCATGGGCGC 100 59
BURPS1710b_2745 3043419 .. 3043453 +  -7.3  -3.13403   GGCGCGCAACAAAAT     TTTCGAATTATGAGA TCATT TCTCGTAATGCGGAA     TATTGCTGCGCCGCA  55 55
      csx050 NONE
      csx049 3046750 .. 3046774 + -14.9  -5.00616   CTCTCCCTCTGCCGC          CCGGCGCATGC CGG GCGAGCGCCGG          TTTTTTGCGGCGCGC 100 55
        folD 3047989 .. 3048029 +  -3.8  -3.53343   AGCAGCGGCACGGCC  ATCGCGCGGCGCGGAAAT CGTGC ATTGCAGCGCATCGCGAC  TTTCGCGGAACCGTT  51 120
        prlC 3050870 .. 3050895 + -20.5  -5.14563   CCGCGCAACGACGAA         CGGCAACCCGC ATCG GCGGGTTGCCG          TTTTTTCATCGCGCC 100 185
        narD NONE
BURPS1710b_2754 NONE
        narK 3055697 .. 3055715 +   -16  -3.02639   CGGTTCGCATTGCCC             GAGGGCGC GCC GCGCCCTC             TAGTTCTTTCGAACT  81 106
BURPS1710b_2757 NONE
        narH NONE
        narJ NONE
        narI NONE
        narX NONE
        narL NONE
       xth-2 3066509 .. 3066528 + -16.4  -3.14878   GCGATCCAAAGCAAA            CGGGGCGC CGAA GCGCCCCG             TCTTGCATTCGCCGC  85 233
BURPS1710b_2767 3068497 .. 3068519 +  -9.8  -3.28712   TGCGCACGATATTGA           GGAGCGCCTG GAT CAGTTGCTCC           TTGTCGCCGCGCAGA  63 275
BURPS1710b_2769 3071051 .. 3071084 +  -8.7  -4.07568   AACGCGCGAGGCCGC     GCCCCGTCAGGGCCGC AGC GCG-CACTTTCGGGGC     TTTTGCGCGCAGGAA  72 175
BURPS1710b_2771 3071900 .. 3071930 + -20.5  -2.73364   ACACGCCGCCGGCAG      CGCCGCGCGGCCTG CATG CAGGCCGCGC-GCG       TCGTTCGCCTGCGCG  93 170
        argA NONE
BURPS1710b_2778 3082208 .. 3082235 + -22.8  -5.40072   GCACGCTGGAAGCGA        GCCTCGGGCAGC GATT GCTGCCCGAGGC         TTTTTTTACGGGCGC 100 91
BURPS1710b_2782 3088510 .. 3088527 + -12.7  -5.52909   CTAGGCAAAGAAAAA             GCCCTGC ACTC GCAGGGC              TTTTTTTCGCTCTTC 100 353
BURPS1710b_2801 3113129 .. 3113166 + -18.3  -3.53343   GGCCGCAAGCGCGGT   GCGCGGCCGCGGCGAAC CGGC GTGCGCGGCTGCCGCGC    TTTCACCGAGCGGTT  93 78
        norB 3116115 .. 3116172 + -14.6  -3.17075   AACGCACGTAAGCGT CGCGGCG-CATCGCCGGCGGGCCGTGC ACGTC GCACGGCCCGCCGGCCTCCTCCCCCCG TTGCGTTCGGAGCCA  80 30
BURPS1710b_2804 NONE
BURPS1710b_2805 NONE
BURPS1710b_2806 NONE
BURPS1710b_2807 NONE
        nrdD NONE
BURPS1710b_2808 NONE
        nrdG 3122748 .. 3122758 +  -8.2  -3.57144   CTTCCCGCGAGCCGC                 GCCG CTT CGGC                 TTTCGCGATCGCGAG  63 368
BURPS1710b_2816 3128778 .. 3128812 +  -8.7  -3.74693   ATTCGGCGCGCGAAC    GCCGGGTTGTGATCGAG CTC CTCGGTCACGAC--GGC    TTTCGTCACGTGCAG  67 318
BURPS1710b_2820 3133197 .. 3133215 +  -6.1  -3.05384   AGATTCACGCATTAA             GATACAT AATAA ATGTATC             TTAACTGGAGAGCCA  49 3
BURPS1710b_2821 NONE
        sufB NONE
        sufC NONE
      sufB_2 NONE
        sufS NONE
BURPS1710b_2827 NONE
BURPS1710b_2828 3140727 .. 3140744 + -14.1  -3.61178   TCGTGAAGCCGCCCA             CGCCCGC GTTC GCGGGCG              TTTCGCCTGGATGAG  84 72
BURPS1710b_2830 3142029 .. 3142045 +  -2.1   -4.8622   GGCCGGTTTCGCAGT              CGGTTTC GCG GCATCCG              TTTTTCGTTCGGCGC  76 101
        cyoA NONE
        cyoB NONE
        cyoC NONE
        cyoD 3146859 .. 3146904 + -13.9  -3.31263   GGCATTGCCCTTGTC GCGGCCGGATC-GCGCGGGC TGTCGAC GCCCGCGCCGCTGCGCCCGC TTGTCCGCGTGCCGT  80 83
BURPS1710b_2837 3148568 .. 3148600 + -13.4  -2.60723   CGATTCGAACCCATC     GCG-GC-GCGGCGGCG AAC CGCCCCCGCCGCACGC     ATTACTTCAGCGTCA  67 417
BURPS1710b_2840 3150163 .. 3150221 + -18.8  -2.64616   CCTCGGCCGTTGACG CGCGCGGAGCGCCAGGCCGGCGCGCGCG CGTCA CGCGAGCGCC-GCGTGG-GTGTCGCGCG TCGTCTCGATCACGA  86 28
BURPS1710b_2844 3155274 .. 3155319 + -10.9  -3.14132   CAGCAGATAAGTGGT GC-CGCCGTGCGCGTGCGCCGC CTC GCGCACCGTGCGCTCGGCGTGC TTCGTCACGCACGCG  66 31
BURPS1710b_2848 3157891 .. 3157926 +    -6  -3.15354   TACCGCTCCGCCGGG    CGGTGC-GATGGCACGG AAC CTGCGCGATCCGCTCCG    TGTTCCATTCCGATG  49 87
BURPS1710b_2850 3159966 .. 3159987 +  -5.7  -3.23692   CTTATGGATGTCCCG           TGCCTCGAG CTTG CACGCGGCA            TTCGTGGTCGTGGTC  51 250
BURPS1710b_2856 3164247 .. 3164301 +  -2.1  -3.08679   GATCTCGCCGACGCC CGCCGGCAGC-TTCG-CGAGCGCGGCG AGCAG CGCCGC-CTCGTCCATCGC-GCCCGTG TGTTCGATGCCGACG  42 94
         amo 3169579 .. 3169637 + -11.4  -3.19463   GCGGTCGGCGGTCGG CGGTCGGCGGTCGGCGGTCGGCGGTCGG CGG TCGGCGGTCGGCGGTCGGCGGTCGGCGG TTGATGGCTGATGCA  68 298
BURPS1710b_2863 3172202 .. 3172234 + -11.9  -3.13403   CGCGTGGGTCACGGG      CGCGGATTGATGCGC GGC GCGCGCCGGTTCGCG      TGTTGATCCGCACGC  69 16
        plcN 3175000 .. 3175020 +    -9  -2.52464   CGACGGCCTGAGCGG           CGCATCGCG CGCT CGCG-TGCG            TCGCTTCGGCGGCGC  52 30
BURPS1710b_2866 3177050 .. 3177071 +  -3.5  -2.87132   AGACGATCGTCACGA           AGGGGGGCT GACC GGCCGCCCA            TGTATGGAGCGGACC  41 15
BURPS1710b_2867 NONE
        msbA 3183836 .. 3183848 +  -3.3  -3.28712   GAAGTGGTCGCGCCA                CACCG ACA CGTTG                TTCTCGCGCAACCGC  47 123
BURPS1710b_2874 NONE
BURPS1710b_2875 3188444 .. 3188471 +  -7.7  -2.52464   CCGCGCGCGCCGACT        CCCCGCGATTCC CGTAC GGAA-CGCGCGG        TGGATTCGGCGCGCC  50 112
      lysR10 NONE
BURPS1710b_2879 3191857 .. 3191914 + -11.2   -5.0133   TTGATTGCGCTGGTC GG-CGGATCGGCGC-TG-ACGGCGCGCGG CCG CCGGTCGCCGAACGCGCGCCGGTCCGATC TTTTTTGCGCGCATA 100 93
BURPS1710b_2885 NONE
         efp 3198668 .. 3198683 + -11.8  -5.47159   AACATATCGAATAAA              GCGCCC TTCG GGGCGC               TTTTTGTTTATTCGA 100 55
BURPS1710b_2887 3200324 .. 3200356 +  -9.1  -3.67976   CCCGCACGCGGCGAA     CG-AGCCGCCGCGC CGCCCC GTGCGTCGGCTGCG      TTTCCCCTTCATCGC  67 43
BURPS1710b_2890 3201969 .. 3201979 +  -8.2  -3.28712   TGATCGCCTTCATCT                 CGCG CAC CGCG                 TTGTCCCAGCCGACG  59 446
         maf NONE
BURPS1710b_2912 NONE
BURPS1710b_2914 NONE
         rne 3229169 .. 3229189 + -11.1  -5.43414   CCATTGCACGAAAAA            GCCCGCC CCCGAAA GGCGGGC            TTTTTTGTCTGTGCT 100 50
        moaA 3230386 .. 3230406 +  -4.7  -3.25823   TCGAAATGTCCTACA           TC-GGCGG CTAGGC CCGCCCGA            TTCGTATGCGCCCCG  49 15
        mobA 3231059 .. 3231102 +    -8  -3.53012   ACGCGCATGACGGGC CGCATCGCGTTCCGCGCGCCG CCC CGCCGCCTGCGATGCGA-GCG TTTCAAGCGGCGGCC  60 31
      moeA-1 NONE
BURPS1710b_2922 NONE
BURPS1710b_2923 3233436 .. 3233456 + -15.4  -4.67038   AAGCGGCCAAGCAGA            CGGGGCGC ATGCG GCGCCCCG            TTTTCATTTTGCACG 100 174
BURPS1710b_2925 3235325 .. 3235337 +  -9.1  -2.67708   TTCATCAGCGCGAGC                TCGGC CGC GCCGA                TCGTGTGATGACTTT  56 5
BURPS1710b_2927 3237459 .. 3237485 +  -8.7  -3.86283   TAATGCGCCTCCCAG        CGCCATGCCCGC CCAG GCGG-CATGTCG         TTTCATGTGAATTCC  70 38
BURPS1710b_2930 NONE
        fdxA 3240342 .. 3240358 + -12.3  -4.72986   CCAAGAATTGCAAAG              GCCCGTT GCT AACGGGC              TTTTTCATGGCCGTC 100 222
        creA NONE
BURPS1710b_2936 3242583 .. 3242619 + -28.1  -3.63515   AAACCCCCGACAACA    CGACGGCCCGGACCGCA CGA TGCGATCCGGGCCGTCG    TTCTTCAGCCTGAGC 100 101
BURPS1710b_2938 NONE
        norM NONE
        fumC 3247673 .. 3247692 +   -15  -3.65902   GATCTTCACAAAAAA            CGCCGCGA TCGT TCGCGGCG             TTTCCCTCGGCTCGA  87 420
BURPS1710b_2942 3248885 .. 3248897 +  -3.3  -3.54424   CGGGCTTCGGGCTTC                GGGCA TTC TGCCG                TTTAGCCACCTAACC  49 0
BURPS1710b_2943 3249967 .. 3249982 +  -2.5  -2.97029   CGATGCGTTGCTTAC              CG-GCG GATGA CGCGCG              CTTTCATTGCTCCGA  41 16
BURPS1710b_2944 3252733 .. 3252748 + -11.8   -5.4833   ACGCAAACGAAAAAA              CCCGCG AATT CGCGGG               TTTTTTCTTGGGTCG 100 62
BURPS1710b_2948 3255534 .. 3255554 +  -5.5  -5.47218   GTCGCGAGCTTGAAT            AGAAGATTA GAT TAATCTTCC            TTTTTTTGAATCAGC  93 102
BURPS1710b_2949 3256833 .. 3256858 +    -4  -4.56597   AACGGCAAACGTTTT        G-GTGCTCCGTC CCCC GGCGG-GCACTC         TTTTTGAAAGCGGAA  71 426
BURPS1710b_2951 3259632 .. 3259655 +    -3  -2.77522   CGCGCCGTCGCATGC          CGCGCGATCC GGTA GAATCGTGCC           CTTCTTCCGGCCTCT  40 187
        folA 3260275 .. 3260291 +  -7.2  -5.77571   AGATTGCTGACAAAC              CCTCGC CAAGT GCGGGG              TTTTTGTTTTTTAAT 100 114
BURPS1710b_2953 3261833 .. 3261853 + -15.4  -4.67641   TCGTCAGCAGTCTGA            GGCGCCGC TTGCC GCGGCGCC            TTTTGCTTTTGCGAT 100 82
BURPS1710b_2955 NONE
        mogA 3264774 .. 3264813 +  -6.2  -3.53012   GCGCCGCGGCGGCCG  CGCCCTGCATCGCGGCGCG CTT CGCGC-GCAAAGCGGCGGG  TTTGCGCCGCACGCC  55 152
BURPS1710b_2959 NONE
        rsgA NONE
BURPS1710b_2961 3268331 .. 3268347 + -10.8  -2.70932   ACCGCCGCAAAAAAA              GCCGGC GCGCA GCCGGC              TGGTTCGGGGCGAGC  59 124
BURPS1710b_2964 3271854 .. 3271882 + -26.1  -4.07568   CGGCCGAAAAAAAAA        GCGCCGTGCGGGA GCT TCCCGCACGGCGC        TTTTCCACGCCGGGC 100 259
BURPS1710b_2969 NONE
BURPS1710b_2970 NONE
BURPS1710b_2971 3276231 .. 3276264 + -15.1  -3.55444   GCTGGTCTCCGGTTT     GCGCCGCCGCACGCG GTCG CACGGGCGGCGGCGG      TTTCGACCGTCGCGG  83 95
        dadA 3279438 .. 3279469 +  -4.2  -3.59979   CGCCTCGCCCGCCCA      AAAGAAACGGCGCC CTCG GGCGCCGTTCCGCG       TTTGGCCTCCGGCGG  53 79
BURPS1710b_2981 3287075 .. 3287106 + -12.3  -2.72144   GCGAAAGCGAAGACG      GATCGGCGTCGACG GCATG CGGCG-CGCCGATC      GTTTCACGCGGATGG  65 68
        mltB 3289890 .. 3289911 + -10.9  -4.84918   AGACTGCTGACGAAA           CCCACGTTT TTCG AAGCGTGGG            TTTTGTCTTTATGGA 100 113
BURPS1710b_2989 3296874 .. 3296893 + -10.6  -3.91716   GCGCGCCAAAGAAAA            AGCGCCCC TTGC GGGGCGCC             TTCTTTCAGCCATGC  73 472
BURPS1710b_2994 3299979 .. 3300008 +  -6.3  -2.52464   TCGCCATCCGGTGAT       CGTCGTAGGTGTC GATC GACGCATTCGGCG        TGAGTTGCGCGGGCG  45 120
BURPS1710b_3001 3308260 .. 3308274 +  -2.8  -3.32946   AGCGGTGCCGCGTTT               TTTGTG CCG CACCAA               TGTTATACTTCGAGC  47 314
        ompA 3309064 .. 3309081 + -14.1  -4.90266   GCATCTGCTTCAAAA             GCCCCGC TCCG GCGGGGC              TTTTTCATTGATGCG 100 55
        ubiG NONE
         gph 3311045 .. 3311063 + -13.2  -5.93252   CCAATACCCCGGAAA             GCCCTTGT TTT ACAAGGGC             TTTTTTCTTTTTCCC 100 418
BURPS1710b_3006 3312329 .. 3312349 + -10.4  -3.28712   TGGTCGTTCAGGATG           C-CGCCCGG CATG CCGGGCGAG            TTCTGCGCGAACGCG  63 366
BURPS1710b_3009 3313719 .. 3313744 +  -2.7  -2.91264   ATCTCAAGGTCCGTT         TGCGCTCTAT ATGAATC ATA-AGCGCA         TATATGACTGCGGAG  40 52
        fdsG NONE
        fdsB NONE
        fdsA NONE
        fdsD 3319358 .. 3319388 + -13.8  -3.63627   GGCGCCGCCCGACGC       GCAGCCGCCCGCGC CCG GCGAGCGCGGCCGC       TTTCAAGTCTCCAGC  84 340
BURPS1710b_3015 3323355 .. 3323373 +   -16  -3.61764   TCGCCCCAACCCAAA             CGGAGCGC GAC GCGCTCCG             TTTGCCGATTCGTCG  90 345
BURPS1710b_3019 NONE
BURPS1710b_3018 3329144 .. 3329191 + -14.9  -4.08216   TGATCGGCGCCGCAC CGCAT-GCGATCGCGCGGTGCGGC ACC GCCGCACCGC-CGC-CGCTACGCG TTTTCCCGAGCATCG  95 38
BURPS1710b_3020 NONE
         add NONE
BURPS1710b_3022 NONE
        guaD NONE
BURPS1710b_3025 NONE
BURPS1710b_3026 3335920 .. 3335946 + -17.2  -3.14132   TCCGTTCTCCGTTTT         CCGGCGTGCCCG TTG CAGGCGCGCCGG         TTCGTCGACGCGCCG  88 313
        pepN 3339697 .. 3339723 + -19.5   -4.7373   TCCCGGGACGAAAAA         GCCGGCATCGC ATGAC GCGATGCCGGC         TTTTTCGTCGGCTCG 100 120
        metR 3343284 .. 3343320 +  -8.5  -4.07568   CTGCCCGAGATCGAG    CTGCTGTAAGCGGCGCG CCG CACGCCGCTTGCCCCCG    TTTTCGCCGAAAAAC  72 17
         fbp 3344842 .. 3344869 + -19.2  -3.71649   CACCAACGGATTCAA        GGGCTGCGATGC GAAA GCATCGCGGCCC         TTTCCCATTTCCGAC 100 430
BURPS1710b_3034 3345822 .. 3345860 + -13.1  -2.77182   GCGCGCGTCAATCGC  TCCGGCAGGCGGGCACGT CCGC GCGTGCCCGCC-GCGCGA   TCCTTCGGTATCCGG  68 55
BURPS1710b_3035 3347318 .. 3347330 + -10.5  -3.84808   TCCTTTTCTGGCGGC                CGCGC GTC GCGCG                TTCTTCTGCATTCCG  75 128
        aroH 3353324 .. 3353371 + -14.9  -3.64703   GGGCAGCACCAGCGC GGTCGGCTAGCGCCGGCTCGTCG CCGA CGAC-AGGCGG-GCGAGCCGGCC TTTGCGTCCGCAGCG  87 16
BURPS1710b_3042 3356062 .. 3356078 +  -9.3  -3.28791   GGAAAAATATTCTGC              GGCCCCG CCC CGGAGCC              TTGTCCCACAAGGGT  62 285
       opcP1 3357482 .. 3357499 + -14.1  -5.71712   TCGCGCCGATCGAAA             GCGCCCC GCCC GGGGCGC              TTTTTTTATGTCCGA 100 50
         rph NONE
        rdgB NONE
BURPS1710b_3053 3365911 .. 3365935 + -10.7  -3.76125   TGCGTGAATCGAACG         CGGCGTCGCG ACGATC CGCG-CGCCG          TTTCGGTTACAATGC  74 90
BURPS1710b_3055 3366891 .. 3366913 + -10.4  -2.70826   TCAAACAAGCAGCCA           AGCGGGCGGC TGC GCCGCCAGCC           TCCTGTGTCAATGTG  59 136
BURPS1710b_3057 NONE
BURPS1710b_3058 3368458 .. 3368497 + -17.9  -3.14132   TTCGGCCGCAAGGCC  CGC-TTGCGCGGTGCGCC TACCC GGCGCGCCGCGCAACGCA  TTGATCACGCGGCCG  88 183
BURPS1710b_3059 3370169 .. 3370181 + -10.5  -3.57144   CGTGCCGACAATGCC                GCGCG CGC CGCGC                TTTCGGCATCAGCCG  71 162
BURPS1710b_3060 3370734 .. 3370754 + -10.3  -3.09492   ACGGCGCCCGGCGCG            CGCGCGGCG ATC CGCTGCGCC            TCTTCCCGTTCACGC  59 364
BURPS1710b_3062 3373355 .. 3373367 +  -3.3  -3.73775   CGACGAGCGCGAGAG                CGAAC AAG GTCCG                TTTCATCGCCCTGCC  55 111
BURPS1710b_3068 3377434 .. 3377448 +  -2.8   -3.5936   ATTACCCGCGCATTT               CGATTG ACC CAATCC               TTTAACGAATTTCAG  51 169
BURPS1710b_3070 3377982 .. 3378010 + -16.8  -3.92267   GACGCAATAGAAAAA       CCCCCGCAA-GCC TTTT GGCGTTGCGGGGG        TTTCCTGTGTATCTG  93 212
BURPS1710b_3073 3379953 .. 3379996 +  -8.7  -3.62046   GCGCAAGCGCTGAAC CGACGGACGGCGACGGCCGC CACCC GCG-TCGGCGCCGCTAGTCG TTCTTGCCCGCGTCG  65 28
        trxB NONE
BURPS1710b_3080 NONE
BURPS1710b_3079 NONE
BURPS1710b_3081 3387441 .. 3387479 + -10.9  -2.95091   CGCCATGCGTCGCAT  GAAAAAGGGCGGCCCGCG CATG CGCG-GCCGCCCTTGCCC   TGTCTCGCTTCCAGT  65 60
BURPS1710b_3085 3392419 .. 3392435 +  -8.1   -3.1247   ACCCCTTGCGGCGGA              TTGTAGT TAA ACTACAA              TTCAGTGTCAAAAAT  55 247
         zwf NONE
         pgl NONE
         glk 3396701 .. 3396728 + -17.1  -4.18934   GCGACGCGCAGCCAT        GATGCCGGAGC CTTCGC GCTCCGGCATC         TTTCTTCGGATCATC  95 82
BURPS1710b_3091 NONE
BURPS1710b_3092 3398908 .. 3398950 +    -4  -3.05294   GCGCGGCTCGGCGAT CCGTCGGTCAAGCTCGCGC AGCTGC GCGCGCGCGTGGGC-ATGG TGTTCCAGCATTTCG  45 273
        dcyD NONE
BURPS1710b_3095 3401298 .. 3401310 + -10.5  -3.31144   GCCGAACACGGCGGC                CGCGG CGC CCGCG                TTGTGCGGATAGCGC  63 336
BURPS1710b_3097 3403071 .. 3403088 + -14.1  -3.18274   GCGCCCCGCACCCGC             GCGCGGG CTGG CCCGCGC              TTCGGTTAAGCTCGC  78 57
BURPS1710b_3098 NONE
        hemL NONE
        ribD NONE
        ribE 3407134 .. 3407150 +  -7.2  -2.74012   GAAATAAGCGCGCAT              CGGCGC CGCGC GCGTCG              TGCTTGGGCTCGTGC  48 34
       ribBA 3408728 .. 3408747 +    -2  -3.22951   GGCGCCGCATAACGG            GTTTCGCG TCAT CGCCACAC             TGTTGTCAGCCTGTG  44 29
        ribH 3409423 .. 3409433 +  -8.2  -2.52464   GATCGACGCGCAATT                 GCGC GGC GCGC                 TGGGTTACGACAAGG  52 123
        aspB 3411246 .. 3411264 +   -11  -3.57263   GTCGGCGTTCACGTG             CGGCGTTC GGC GAATGCCG             TTTGAGACTCGGACT  74 254
        ubiD 3414891 .. 3414905 +  -3.4  -2.78596   GCGTCGATCGTCTGT               GGACGG AGA TCGGCC               TGTCGTGAACGCCTG  40 3
        chpE 3415794 .. 3415815 +  -4.4  -2.63596   CTCGATTCCGGATCC          GGCC-GC-GG TATT CCAGCCGGCC           TGATATGCGGTCCGA  41 191
BURPS1710b_3110 NONE
BURPS1710b_3111 3419868 .. 3419888 +  -9.7  -3.05384   GCGCGACACGCGCTC            GATGAGCCG CTT CGCCTCATC            TTCCGTGACGACGAA  59 163
         php NONE
BURPS1710b_3114 3422845 .. 3422864 +  -6.4   -3.4252   TCCGATAGCCGTCGA            CGGGC-CAG AAC CTGTGTCCG            TTCTCGTCGATGCGC  55 83
        trmB 3426363 .. 3426379 +  -2.2   -2.8372   AGTCGACATTGAACG              CGCG CCAGTCCTT CGCG              GTTTCGTACAGCGTC  40 376
        hemN 3429554 .. 3429583 + -11.3  -3.73088   AAGACGGTCTGAGCG       CGCCGGCCGCCGCG GCG CGC-GCGGCCCGGG       TTGTTGATAAAGTGT  77 29
BURPS1710b_3123 3429891 .. 3429908 +  -4.1  -3.28712   ACAGCAAGCGCTAGG             CGCTT-CG GAT CGCAGGCG             TTCTGAAGGCAAGAC  47 27
         pcm NONE
        moeB 3430996 .. 3431043 + -14.1  -3.64703   CTACTGAGCGCGCAT CGCGGCGGCGCGCGCGACGCG CGCCGCTT CGCC-CGGGCGCGCCGCC-CG TTTCCCTGAGCGCGG  84 34
BURPS1710b_3127 3434073 .. 3434130 + -18.4  -3.95219   GCGCTCGCCTGACGC GCGTGCGGGCGCCG-CGCCAGCGCACGGC GTC GCCGT-CGCGCGCGTCCGCGCC-GCGCGC TTTCTCCCCTTTCGC 100 29
       livM2 NONE
BURPS1710b_3129 NONE
BURPS1710b_3130 NONE
BURPS1710b_3131 NONE
        ureD 3439734 .. 3439746 +  -5.5  -2.50443   ACGCGCGCAAACAAC                GCATG GCA CGTGC                CTTGCTCGCCTATGC  45 117
        ureA NONE
       ureAB NONE
        ureC NONE
        ureE NONE
        ureF NONE
        ureG 3444338 .. 3444376 +  -9.5  -2.52464   ACGCCGGCGATCCTG  C-CTCGAGCGCTCGCGGCG CCG CGCCGCCGGC-CTCGCGCG  TGGCTTCGCGCACGG  55 54
BURPS1710b_3142 NONE
BURPS1710b_3144 NONE
        wbsK 3451773 .. 3451818 +  -4.7  -2.50589   CGCCTGCTGTTCGCG CGG-CGCGGCGCG-GCATGACG CGCCC CGTCACGTTCGCGC-GCATCCG ATGATTTCTTTCCAG  43 8
        wbyC NONE
        galE NONE
         rfe 3455181 .. 3455204 + -12.4  -5.14563   GCGGACGGTAAAAAA          GCGCGAATCG GCTT CGACTCGCGC           TTTTTTCATCGAGCG 100 59
BURPS1710b_3164 NONE
BURPS1710b_3172 3481113 .. 3481127 +  -2.8  -3.84246   GCTGGTGCACCCCGC               CAATCA GCC TGTTTG               TTTCCTCATTCCCCA  56 371
        thiD 3482285 .. 3482316 + -21.8  -3.53012   TTCCGCCGCCCCAAA      CGAAAACACCCGCA TCGC TGCGGGTGTTTTCG       TTTGGGAGAACGCGC 100 314
BURPS1710b_3177 NONE
BURPS1710b_3181 NONE
BURPS1710b_3180 3490165 .. 3490194 +  -9.2  -4.25104   AGCGTGGCCGAAAAT       GC-CGCCAGCGCG CTCAA CGCGTCGGCGCGC       TTTTCGTCCGCGCCC  81 216
BURPS1710b_3187 3495025 .. 3495047 +  -9.9  -3.44146   TGGAACGACGTGCCC          GTCGGC-TGC AGAT GCACGCCGAC           TTCGTTGTAGACGCC  65 461
BURPS1710b_3190 NONE
BURPS1710b_3191 NONE
BURPS1710b_3192 3499715 .. 3499739 +  -4.2  -3.53012   GGCCGAGCCCGCTTT         CC-CGGCATTG CCGG CGTTGCCGCGG          TTTCGCCCCGCCCGC  51 43
        rhtB 3500713 .. 3500746 + -14.5  -2.71731   CGCCGAGCACCTCGC     GGCCGA-CGTCGCGGC GCT GCCGCGCCGGTCGGCA     TGCTTCGCACGTCCG  75 68
        glpQ NONE
        frnF 3504215 .. 3504238 +  -5.8  -4.70879   TCGCGGCTACCCGCC          GCGTCGGCCG GATG CGTCCGGGGC           TTTTTACGCTTTCCC  79 400
BURPS1710b_3196 3505135 .. 3505171 +  -8.6  -3.53811   TCCTGACGCCCGCCG   GCGCGCCCGCCGCGC GTTCGCCG GCACA-CGGGCGCGC    TTTGCCGCCCGTCGC  63 35
BURPS1710b_3199 3510112 .. 3510151 +  -6.2   -3.9461   GGGCGGCGTCGCTGC  GCCGCCCGCGCA-TCGCCG TCA CTGCGGCTGCACGGACAGC  TTGTTGTTGACCGAC  64 106
BURPS1710b_3203 NONE
BURPS1710b_3202 3512446 .. 3512462 +  -5.7  -3.13403   AACATTCAACAAAGA              GGCCGCG CGT TGCGTCC              TATTCCTCAGGAGAC  49 39
BURPS1710b_3204 NONE
BURPS1710b_3205 3514156 .. 3514191 +  -8.8  -2.53263   GAGCGGGCCGGCGAA    CGCGGCGCGCGACCGCG CCA TGCCG-CGCGCGACGCC    TCGATTCGCCGTGCG  53 39
BURPS1710b_3207 3515674 .. 3515685 +  -7.2  -3.35996   ATCGCGAGCGCGCCC                GCCG TCAT CGGC                 TTGTCGGTGCCGCTG  55 253
BURPS1710b_3214 3524454 .. 3524481 +  -3.4  -3.35679   CGCGCAGACGGCCGA        GATGTCGGAATCG AAG CGCTTC-GACAGC        TTGTACGTGCGAAAC  47 216
BURPS1710b_3216 3527215 .. 3527243 +   -16   -4.0031   GGTATAGGGACGAAA        GGCCGCCCGC CCGTGCATC GCGGGCGGCC        TTGTTTCATGCGGCT  95 105
BURPS1710b_3218 3529993 .. 3530005 +  -6.2  -3.30771   CGAGCAGCGCAGATG                CCGC GCGTA GCGG                TTCTCGAGCGTCTCC  52 398
BURPS1710b_3220 3532756 .. 3532793 + -12.1  -4.17048   CCGACTGAAGTAAAC   TGACGCGCAC-CTTTACC GGA GGCAAAGCGTGCGCGTGA   TTCTTTTCAGCAGCC  85 44
BURPS1710b_3221 NONE
BURPS1710b_3222 3535060 .. 3535083 +  -4.5  -3.06183   CATCCCGCGGCGCCG          GACGCGGCGG TCCTC CCGC-GAGTC          TTCCATGCCACTGCC  46 113
BURPS1710b_3223 NONE
BURPS1710b_3226 3538086 .. 3538144 +    -5  -3.01712   TCGCGCGCTCGAGCC -GC-GCCAGGCGCGCGGCCCGCTTCGCGC GCTA GCGCGTCACCGGCCCCGCGCC-GGCAGAA TCTTCCCGACGCACG  46 403
BURPS1710b_3233 3546252 .. 3546270 +  -8.1  -3.61894   CCCTCGCCGTCCGAA            C-CGGGCG CTGC CGCCCGCG             TTCTTCGCGGCGCTT  63 173
BURPS1710b_3237 3549560 .. 3549580 + -19.7  -5.54192   TCGAACGCAAAAAAA            GCCCCGGCG GCG CGCCGGGGC            TTTTTTTGCGTTCAT 100 206
        elaB 3550969 .. 3551000 +  -8.5  -3.28712   CGGGGCCCTGCGCTC      CGGCCCGCCGCGC CCAGTT GCGACGCCGGCCG       TTCTCCGCGCGCAAG  59 92
BURPS1710b_3241 3551449 .. 3551469 +  -5.3  -3.16564   TCCCTTCCCGCCCAT            CTCACGCCG ACG CGCCATGAG            TTACTCCGCTCCGGA  47 59
BURPS1710b_3242 3551981 .. 3552033 + -17.7  -3.01712   CGCGCCGACCGCGCC GGCCGGCTGC-CGGCGCCGGG-GAG ATCGA CACGCCCGGCGCTGCGCAGCTAGCC TGTTCGCCAGCAGGC  88 83
BURPS1710b_3249 NONE
BURPS1710b_3251 NONE
BURPS1710b_3252 3558527 .. 3558546 +  -4.2  -3.53012   GGCAAGCCGTGTCAA            CGGCGC CTGCGTGA GTGCCG             TTTAGACAAAGCCGA  51 1
        tolQ NONE
        tolR NONE
BURPS1710b_3255 NONE
        tolB NONE
        opcL NONE
BURPS1710b_3258 3563740 .. 3563763 + -14.6  -5.15969   TACCAAAGACATGAA          GGGGTTGCGT GTAA GCGCAACCCC           TTTTTTCACTTCCGG 100 181
        galU 3566300 .. 3566346 + -12.2  -2.68137   GCACCAACGAACGGC GGGCGCGCAGCGCGCCG-CCCG GATCA CGGTTCGCCG-GCTGCGCGCCG ATTCGTCTTTCGCTT  65 141
BURPS1710b_3269 NONE
BURPS1710b_3272 3576970 .. 3576986 +  -4.3  -2.73364   GCACGAGGCCGTTGC              CGTCGAC ATA GACGATG              TCCTTCGGCTCCAGC  42 77
BURPS1710b_3277 3581925 .. 3581940 +  -8.2  -2.78384   ACACGCGCGCTTGCG              GCCGCG CCCC CGTGGC               TATACTCCCAGGCAC  53 95
BURPS1710b_3279 NONE
BURPS1710b_3280 3584675 .. 3584697 +  -3.2  -3.84825   GGCCGGCGCATGCCG           ATCCCGACGC GAA GCGGCGCGAG           TTTCGTATCGGTGGG  56 79
BURPS1710b_3281 3586351 .. 3586365 +  -5.6  -3.25823   TCGACCATCAGGAAC               GCACCG TGA CGCTGC               TTGATCTCGACGAAG  51 482
BURPS1710b_3285 3595582 .. 3595606 +  -2.8  -3.78597   GGGTGCCGGTAAAAG         TCCGTGCCGAA GCGC TCCGGCG-GGA          TTTCGGTTACTGCGT  54 414
BURPS1710b_3294 3604767 .. 3604794 +    -4  -3.99678   ATGCGTAGAGACGCG        CCGATCTCCTCC AAGT GCCGGAGATAGG         TTTCCTTGTCCACAT  60 392
        wcbB NONE
        wcbA NONE
BURPS1710b_3304 3620386 .. 3620406 +  -4.6  -3.53012   CGCGACGAAGATCCG           CGGGCGCGC GCAT GCG-GACCG            TTTCACGCAGCGCGC  53 140
BURPS1710b_3305 3621383 .. 3621421 +  -5.2  -2.57132   GCTCGACGTAGCGCG  CGGCGCGCATGGCGAAGG TTGCT CCATCGCC--GCGAGTCG  GTTATAAAAAACCCC  43 30
BURPS1710b_3306 3622385 .. 3622411 + -10.8  -3.76952   CTCGCCGCCTGAGAA         TGCGCCCGCC ACGCCCA GGCAGGCGCA         TTTGCATTCGATCCG  74 94
        mutL NONE
        miaA 3626980 .. 3627024 + -13.5  -3.62032   AGAGTTAGCGCTTTA GCGCTTACTCTGGTCCCATGC TTT GCGGTCGACCAGAGTTAGCGC TTTAGCGCTTACTCT  81 477
BURPS1710b_3312 NONE
BURPS1710b_3313 NONE
        pcnB 3631546 .. 3631569 +  -2.2  -3.07816   GGCGCCGCGCGCGGC          GAGTCCGACG CGAA CGACTGACGC           TTGGCTCCGTCGAAC  42 5
        folK NONE
BURPS1710b_3316 3632818 .. 3632846 + -17.4  -4.26076   CGCGCTGACGAACGC        GCGCGGCGTCGC CGATC GCGACGCCGCCC        TTTTCCTCACCATCG 100 33
        panB 3633779 .. 3633806 + -22.8  -4.56597   AGCTCGACAAAAAAA        GCGGCATCCCGC ACGT GCGGGATGCCGC         TTTTTGCGAGCCGAA 100 114
BURPS1710b_3319 NONE
        gdhA 3639415 .. 3639451 + -13.7  -4.09685   TAAATTTTTTCAATC   GGCCGG-GCGGCGCGCG CCATC CGCGC-CCGCGCCGGCG   TTTTCGCCCATCGCC  93 168
        ppnK NONE
        recN 3646799 .. 3646813 +    -7   -4.1899   GCCGCGACCCGCTCG               GGCTCG ACG CGCGCC               TTTTCCATCCCGTCG  73 488
BURPS1710b_3332 NONE
        opaA NONE
        tldD 3656349 .. 3656394 +  -7.6  -4.07568   GTTGCCGCATCGCGG CGCAGACAATTCGCGCGA-AT CGCCC ATGTCGCGCGGATTGCCCGCA TTTTCACGCGCACAG  71 47
BURPS1710b_3336 3658059 .. 3658082 +   -11  -4.84918   CAGACTGCTGACGAA          CCCCACGTTT TTGT GAGCGTGGGG           TTTTGTCTTTCTGGG 100 274
BURPS1710b_3341 NONE
        glcD NONE
        glcE NONE
        glcF 3667140 .. 3667177 +  -6.7  -2.76696   ACGGTTGACGCCGGA   CGGCACATGCCGCCGCA CGCG TCCGGCCGCTCGCGCCG    GTTGTTCGCGCCCGG  48 33
BURPS1710b_3346 NONE
        proC 3669241 .. 3669274 + -18.9  -3.40597   CGCGGTGTGCGCCAC     GACGGCCGGCCGCGCA TCG TGCGCAGCCGGCC-TC     TCTTTCCCTCCGCGA 100 356
        phnF NONE
BURPS1710b_3358 NONE
        phnN NONE
BURPS1710b_3360 3682154 .. 3682170 +  -2.2  -5.42265   ACGCGGCAAAACGCC              GGGC CGCGCCATC GCCC              TTTTTTGTCGTTTCC  91 68
BURPS1710b_3363 3683958 .. 3683971 +  -8.1  -3.53012   CCAGTTTAGCGTAGA               TCGCG AGCG CGCGA                TTTGCGCGAAACGCA  60 27
        queA 3692009 .. 3692042 + -21.9  -3.02511   CCGATTGGCCCATCG     GCCGAACAGCCGATC GTTC GATTGGCTGTTCGGC      TGTTCGGCGGCTCGG 100 56
         tgt 3693791 .. 3693811 +  -7.5  -4.47118   GCTGTCGCGGATAGG            GCCGGTGGT AGA ATAACCGGC            TTATTTTTCGATCTT  81 400
        yajC NONE
        secD NONE
        secF NONE
BURPS1710b_3375 3699035 .. 3699062 + -11.2  -3.14132   GCCAAAAAAAGAAAA        CCGCCGCG-CCCG ATA TGGAACGCGGCGG        TTCGTCGGCGCGACG  66 249
BURPS1710b_3380 NONE
BURPS1710b_3381 NONE
BURPS1710b_3382 NONE
BURPS1710b_3383 3704972 .. 3704982 +  -2.4  -2.57721   GCCGCCTTGGCAGCG                 CACG CTT CGGG                 TGACTTGGTCGGTTC  38 97
        agmG NONE
BURPS1710b_3385 3708077 .. 3708090 +  -2.4  -4.07568   CCGCGCCCACCCCGC               GTAC AATGGC GTAC                TTTTGCACGCGACAG  58 95
BURPS1710b_3387 3709407 .. 3709426 + -10.7  -2.87344   GCCGACGGCGAGTAA            CGCGACG CGCGCT CGTCGCG             TATGTGCCGCGCATG  60 26
BURPS1710b_3388 3711444 .. 3711472 +    -3  -2.70932   CTGCCGTCGACGGCA       CGGGCG-GCGCTGC AGC GC-GCGCGCTCACG       TCGTTCGCGGCGGAG  39 224
BURPS1710b_3390 NONE
BURPS1710b_3391 3713101 .. 3713116 +  -4.6   -3.6501   CCTCGATGATCGGCA              TCCCCG CGAT CGGCGA               TTTCGGATCGTTCTT  55 117
BURPS1710b_3395 NONE
        trmU 3717811 .. 3717844 + -21.7  -3.14564   CGACGCACGCCGCGC     CGGCGAGGCGCCGTG CGCG CGCGCCGCCTCGCCG      TTCGTCGACGCATGG 100 69
BURPS1710b_3397 3719750 .. 3719765 + -11.8  -4.64676   CGCCCAAACGAAAAA              CGCCCC GGCC GGGGCG               TTTTCTTCACCGTCG 100 246
        pepP NONE
        ubiH NONE
BURPS1710b_3401 NONE
         fis 3725114 .. 3725130 +  -3.5  -3.17762   CACGGCCTGCTGTAG              GCGGCCG CCC CGTCCCC              GTTTTCCTGGCTATT  45 26
        purH 3726754 .. 3726772 +   -16  -5.40072   GGTTTCGGCCAAAGC             CGGCGGTC GCT GACCGCCG             TTTTTTTGGAGGCCG 100 56
        ruvC 3727667 .. 3727681 +  -5.6  -3.76952   CGCGCGCACCGCGGT               GCGCTA CAC TCGCGC               TTTCCGTTCCGTCCC  60 60
        ruvA NONE
        ruvB NONE
BURPS1710b_3408 3730573 .. 3730606 +  -3.7  -3.15861   TGACGGGTCCGCGCT     CGCG-CATCGATCGCG CGC CGCCGTCGCTGTCGCC     TTCGTCCCACTCATC  45 91
BURPS1710b_3409 3732022 .. 3732037 +  -4.7   -3.0497   ACGCGCGCGCGGCCG              TCGTC ATAATC GACGA               TGTTGACGCTCGTAT  46 266
BURPS1710b_3415 NONE
BURPS1710b_3413 3736412 .. 3736422 +  -2.4  -3.61715   CGTGGTCGACGAGCG                 CGGG AAT CCGG                 TTGTTCGGCGCGATG  50 491
BURPS1710b_3418 3738405 .. 3738421 + -10.8  -5.06414   CCGGGCAAAAAAAAA              CGGGGC GCCGA GCCCCG              TTTTTATTGGACGAA 100 155
BURPS1710b_3422 3740995 .. 3741020 +   -19  -3.78775   GCGAAACGGAAAAAA         GGCCGGCGCC GCATCG GGCGCCGGCC          TTTCGTCATCGGGCG 100 77
BURPS1710b_3424 3743551 .. 3743589 + -11.8  -3.72576   CCGCCGGATAGAGCT  TCACGCCGTGCACGC AGCCGCTTTC GCGTGCGCGGCG-GA   TTTCGTCGGCGGGCG  80 407
        gatC 3744994 .. 3745011 +  -4.8  -4.07568   TTCTGATCCGGATGG             GC-CGCG TTCGC CGCGTGC             TTTTCGCGAAAAGCC  64 35
        groS 3748067 .. 3748107 + -13.1   -3.0682   CGGCCGCAGCGGCTG  CCGTTCGGCGCCGTGCGCG TCG CGCGTACGGCACGGCGTGG  TGATTTCTGCTTGAG  72 258
BURPS1710b_3430 NONE
BURPS1710b_3431 3749058 .. 3749083 +  -8.3  -3.14051   GAGGATCTCGCCCTG         CTG-GAACGGCT CGA GGCCGTTCACGG         TCTTGATGAGCGTCG  57 112
        nasA NONE
        purB 3757883 .. 3757907 + -24.3  -4.85782   ACGCGATGTGAAAAA          GGCGCCCCGCG GTT CGCGGGGCGCC          TTTCTTTTTGCGGCC 100 60
BURPS1710b_3443 NONE
BURPS1710b_3444 NONE
BURPS1710b_3445 3764673 .. 3764693 +  -3.8  -2.66272   CGCGCCATCGCGAGC            AGCCGCCG GCGCG CGGCGGGA            TCGGTTTCCATCGCG  40 307
BURPS1710b_3448 3766724 .. 3766748 +  -4.9  -3.48807   CTCGAACGTCAGCGC         GC-CGGCCGG ATACAG CAGGCCGAGC          TTCTGGATTTCCTGA  53 378
BURPS1710b_3452 3771732 .. 3771779 + -15.4  -2.82623   GGCTCGACGCGCGAC GCG-GCGTCCGCTTCGCGCGCGG CTT CCGCGAGCGGCGCGAACACGCGC TCCTTGTCGGCCGCG  80 283
         fur 3774341 .. 3774369 + -13.8  -4.65895   GCCGCGCATGCGAAA       GGCCCGG-CCGGC GCAA GCCTGACCGGGCC        TTTTTGCATCGCGCG 100 87
        pdhR 3778407 .. 3778434 + -17.7  -2.71712   GCATACGGCGCACGG        GCGCGCGGGCG TTGCGC CGTCCGCGCGC         ATTTGCGCAAGCGCC  84 71
        cynS 3781301 .. 3781337 + -10.8  -3.60792   CGGTAGGCTGGTTTC   GCGCCACGCGCCGCGCGC ACC GCGGGCGGC-CGTT-CGC   TTTCGGCATTCCGGC  71 68
       proP7 3783005 .. 3783047 + -10.6  -2.55074   GAAACCGGACCGGGC TCGATCGCGACGCGGGCCGCC TCGC GGCG-CCCGCG-CGCGGG-GA TCACTTCGCGTTCGC  58 391
        speE 3787301 .. 3787315 +  -5.6  -3.53012   TGCATCGCTAAGTTC               GGCGAA GCA TCCGCC               TTTCCCGCAGGAGAA  55 30
BURPS1710b_3469 NONE
BURPS1710b_3470 3788998 .. 3789056 + -12.2  -2.93073   CGAGCACGATCACGA AGCCGGGCTGTGCGCCCGCCTTGTGGAC GAG GTCCGTCAGGCAGTCGTACAGCGCGTCG TAGTTCTTGCCGAAG  64 507
        thiL 3793811 .. 3793846 + -17.7  -3.42013   GATTCGCCGCAGGAT   CCGCAGCGGATCGCGCG CCGC CGCGCGA-CCG-TGCGG    TTCATGTTCTCGCAT  93 129
BURPS1710b_3476 3794294 .. 3794327 +  -5.8  -3.14931   GTGATCGCGCTGTGG     CGCTCGTTCGGCGT GCAATG ACGCCGCGCGCCCG      TTCGTCCCCGCTCGC  49 5
BURPS1710b_3477 3795136 .. 3795153 +  -7.7  -3.16564   CGGGATGCGGCGGGC             CGCGC-TC AGC GATGCGCG             TTGATCGCGTCGCGG  55 303
BURPS1710b_3481 3798422 .. 3798435 +  -5.9  -2.70932   TCGCGAGCGTGTTGC               GGCCG TACA CGGTC                TGGTTGAGCAGCACG  46 339
BURPS1710b_3486 3804621 .. 3804637 +  -2.1  -3.05384   GAACGTGTAGCCGCC              CGCCGCA TAG TGCGCCA              TTCGCTGCAGGAACG  42 31
BURPS1710b_3497 NONE
BURPS1710b_3498 3815424 .. 3815459 +    -4  -2.79803   TGCCCGGTAGACTGC    CGGACGTTGGCGGAATT TGA AATCTCGTTAGCG-CCG    ATTTGCATGAAGTTG  43 44
       aroQ1 3816075 .. 3816093 + -11.7  -3.66803   AGAAACTCGATTCAG             CGCCGGT CCCGA ACCGGCG             TTTCACGTATTGAAA  74 47
        accB 3816605 .. 3816628 + -11.7  -2.62184   GCTAAGACCCGCCGC          GCGGCG-CGC CGCCA GCGACGCCGC          TCCTCTCAAGGCGCG  62 36
        accC NONE
        prmA 3818939 .. 3818965 +  -2.2  -3.05384   CGCCGGAACGCGGCG         GGAAAGCCATTA GAA TAAGCGCTGTCC         TTCACTCAGGCCCCG  42 13
BURPS1710b_3503 NONE
BURPS1710b_3504 NONE
        pfkB NONE
        slyB 3822608 .. 3822631 + -16.8  -5.60993   CGCACGTACGGAAAA          CGCATGCGCA GTTT TGCGCATGCG           TTTTTTTATGGGCAC 100 100
         ffh 3832140 .. 3832158 +    -3   -4.1648   CGCACGGGTATATGC             TGTAGCGC GTG GCGTCGCA             TTGTTTCATTCTTAT  60 56
BURPS1710b_3516 3832810 .. 3832846 + -23.9  -3.56099   CGCCCGTCGGAAACA    AAAAAGCGGCTCGCGCA TCG TGCGCGAGCCGCTTTTC    TTTGCGCCGCTTATC 100 77
BURPS1710b_3519 3836227 .. 3836252 + -16.9  -5.00616   GAAAACGCATGACCG         GGCGCGGCATT GAAG GATGCCGCGCC          TTTTTTACGAGGCAC 100 65
BURPS1710b_3520 3836973 .. 3836988 + -11.8  -5.27923   TGACGAAAGCAAAAA              GCCCGC ATGC GCGGGC               TTTTTTGTCGCCTTC 100 168
        ispB 3841495 .. 3841513 + -11.7  -6.34424   AGATTTGCAGAAAAA             CCGCGCA CTTGA TGCGCGG             TTTTTTTTTTGCCCG 100 158
BURPS1710b_3526 3842965 .. 3842999 +  -2.7  -3.81951   GGTTGGCCGTTCGGC     CGACTGTCGGCCGTC CGCAC GACGCGCGATGATCG     TTTCATCGTGTCGAG  55 51
        pilB NONE
        pilC NONE
BURPS1710b_3529 NONE
        coaE 3847091 .. 3847105 +  -5.6  -3.06796   CGCGGAATTGACAAG               CTTGCG GCA CGCACG               TTGCGTGCCGTGCAC  49 30
BURPS1710b_3531 NONE
BURPS1710b_3532 3848328 .. 3848363 +  -6.8   -4.2461   CCGGCAGGACCGGTC    TGGATGGGCGTCGGC GCCGAAA GCCG-CGCGCGTCCG    TTTATTGCTGCGCGT  72 124
BURPS1710b_3536 3855387 .. 3855406 +  -4.9  -4.63048   CAACAAGCAACAAAA            AAGCGGC CCGCAA GCCGCTC             TTTCTTGTTTGTCGC  77 347
        opcP 3877207 .. 3877222 + -11.8  -5.31456   GGCAGTAACTTAAAA              GGCGCC CCAG GGCGCC               TTTTTTATCGATTCG 100 57
        paaN 3890281 .. 3890308 +  -5.5  -3.55622   CCGTTCACTACCATG        AATGAACCCGC CCGCTC GCGGGTTCACC         TTTGCCGGAATTCGA  55 70
        pcaF 3891533 .. 3891556 + -15.2  -2.87132   GCGCGTGTGATTGGC          GCCGCCGCGC GACA GCGCGGCGGA           TGTCTACAAGCGGCC  77 31
        paaB NONE
        paaI NONE
        paaF NONE
BURPS1710b_3569 3894911 .. 3894945 +  -7.7  -2.62371   TTCGTGTCGAGCAGC    GCGTCGACCCGCGACG GATT CG-CGCGCGCCCACGC     CTTGATTCCCTGCAT  50 268
         rpe NONE
         gph 3897856 .. 3897867 +  -4.4  -3.65554   GGATCAGCGGCAAGA                TCAG CCAT CTGA                 CTTTTTCTTCCATCC  53 14
        trpE NONE
        trpG NONE
        trpD NONE
        trpC NONE
BURPS1710b_3579 NONE
BURPS1710b_3580 3903867 .. 3903892 + -16.1  -4.88405   CGATGCAAGCAAAAA         CGCCGCGCACC TCCC GGTCCGCGGCG          TTTTCTTTCAGGGTT 100 180
BURPS1710b_3583 NONE
BURPS1710b_3586 3910232 .. 3910251 +  -4.8  -3.85698   GCGTGCGAAATCGTC            GGGCGCTG CCCG CTGCGGCC             TTTGTCCCGCCCCGG  60 377
        ychF 3911504 .. 3911520 + -10.8  -4.66833   CAAAATCGCAAAAAA              GCCCGC GACCG GCGGGC              TTTTTCGCATTCCAG  91 77
      nuoB-2 3912649 .. 3912666 +  -8.4  -2.69151   GCTATTTCGTCGAGC             TCGGGC GCGCGG GCCCGA              TGCTGTATCCGGCCA  53 112
BURPS1710b_3589 3913504 .. 3913547 + -11.5  -3.14931   GGTTAGCGGACACTC GCGACGCGGCGGGCGTCGGC TCGTC GCCGCCGCGCGC-GCGCCGG TTCATCCGCGATGCG  66 120
BURPS1710b_3591 NONE
BURPS1710b_3594 3917791 .. 3917836 + -17.5    -3.695   CTTCCATGAACCGAA TCCGCACGCCTGCGCCGCCGGC CCA GCCGGCG-CGCAGCCGCGTGAA TTTCCACTCTTTCAA  93 243
BURPS1710b_3595 3919534 .. 3919589 + -28.3  -3.53012   AGCCGGTAACGAACG GCCGGCGCGCGCACGCGTGCGCCGGCG CAGG CGTCGGCGC-CGCGCGCG-GCGGCGGC TTTCCGCGGGCGGCG 100 32
        hemA NONE
        prfA NONE
BURPS1710b_3602 NONE
BURPS1710b_3604 NONE
BURPS1710b_3605 NONE
        ubiX 3928204 .. 3928234 +  -3.9  -4.21936   GAGCACGGCTGACGC      CGCCTCGCCGGGCCG GGG CAGACCGGC-AG-CG      TTTTCCCGTTCTCCG  66 29
BURPS1710b_3607 3929556 .. 3929581 + -23.3  -3.33815   CCCCAAAACGACAAA         GCCCGCCCGGG ACAT CCCGGGCGGGC          TTCATTCGAAGGGCT 100 309
        cspD 3931909 .. 3931926 + -14.1  -5.38054   GCAGCACAGTAGAAA             GCCCCGC TTCG GCGGGGC              TTTTTGTTTGTCCGG 100 58
BURPS1710b_3611 3935648 .. 3935658 +  -2.4  -3.21099   CGATCAAATGCGTGC                 CGAC GTA GCCG                 TTCGTGCTCGCGCCG  43 497
BURPS1710b_3614 NONE
BURPS1710b_3616 3938406 .. 3938442 +  -4.1   -3.9644   GAACATGCCGAGGAT    CTCGTCGAGCCGTTCGC CCG GCTTGCGGCGCGGCAGG    TTCTTGTATTGCGCG  60 236
        pepN 3945737 .. 3945758 + -17.3  -5.06816   GCGAAGCCGATCATG           CGGGCCTCC GATC GGAGGCCCG            TTTTTGTTGCACCGT 100 131
BURPS1710b_3623 3946974 .. 3946985 +  -2.2  -2.74605   TCCTCTCTCCCTGTC                TCGG CCGC TCGA                 TGGATTTTCCAGCCA  38 76
BURPS1710b_3624 3947305 .. 3947317 + -10.5  -2.64695   ATGCCGAACGATCCT                CCGGC ATC GCCGG                CTTAGTTAGTCATGC  58 74
BURPS1710b_3625 NONE
BURPS1710b_3626 NONE
BURPS1710b_3628 3953221 .. 3953242 + -10.1  -3.61398   CGAGGTATCGGCCGA           GGTGGTTGC CGCC GCAGCCGCC            TTCTTCGGCGCCGCG  67 385
BURPS1710b_3630 NONE
BURPS1710b_3631 NONE
BURPS1710b_3632 NONE
BURPS1710b_3633 NONE
BURPS1710b_3635 3961228 .. 3961261 + -21.7  -4.36127   CGGCATGTGAAAAAA     GCGACGCAGCGGTCC CGCG GGGCCGCCGCGTCGC      TTTTCCGTTCTTGCG 100 149
BURPS1710b_3637 3965503 .. 3965560 +  -8.9  -2.56596   ATGTCGCGCTGCCAC ACGCGCTCGCCGACGAGCGCCGTCGCGC CGA GCGTCACGTT-CACGTCGCCGAGCACGC TCAATTGATCGGGCG  53 339
BURPS1710b_3644 3971165 .. 3971186 + -10.1  -3.57144   TTGACGAACTTGCGA           TCGCGCAGC TTCG GCTGCTCGA            TTTCGGACTGCCCCG  71 172
BURPS1710b_3647 NONE
BURPS1710b_3648 3974592 .. 3974604 +  -5.5  -3.77553   CTCGCTCGTCGATCT                GCTGT ACG ACGGC                TTCTTCATGCTGTTC  60 126
BURPS1710b_3649 3975283 .. 3975299 +  -2.2  -2.58579   CCTTGAAGAAAGCCG              GGCTTT TAGCC GAGGCC              GTTCTCCAAGATTGA  38 35
BURPS1710b_3650 3976134 .. 3976152 +  -3.1  -4.29396   ATTCGGCTACATAGT             GCTCATG GGCAA CATAAGC             TTTTACTGCATCGTT  64 419
BURPS1710b_3654 3981557 .. 3981572 + -11.8  -2.64218   AAAGCAACACAGAAA              CGGGCC TCGA GGCCCG               GTTGTCATGGCGCGT  64 50
BURPS1710b_3659 3995195 .. 3995221 + -15.9  -4.20868   TTCTCGTCCATCTTC        GGCCCGGTCAGG TTCG CCTG-CCGGGCC         TTGTTCTTTTCGGGA 100 52
BURPS1710b_3661 3999408 .. 3999427 +  -3.4  -4.20817   CTATCCGGCCCGCCG            GAGGCTCG TGCT CGCCCCTC             TTCTTTTGGAGTCTC  64 87
BURPS1710b_3662 4002839 .. 4002868 + -20.9  -5.71712   TCGCTTGTCAATCGA       GAGGGATTCGTGG ACGG CCACGAATCCCTC        TTTTTTTATATCGCC 100 63
BURPS1710b_3663 4003695 .. 4003711 +  -7.3  -2.60496   GAAAGAGATCGGGTA              TCAACTC CTT GAGTTGG              CTCTTTCCACCGCAC  50 57
BURPS1710b_3664 4006698 .. 4006708 +  -2.4  -3.77832   TGAGTGTGCCCCTCG                 TCGC CAT GCGC                 TTATTCGATTTCCGC  53 38
BURPS1710b_3675 4022863 .. 4022898 +  -9.6  -3.21416   GGCATCGAAGAAGCT    CTGCG-CGCCGCCCGTG CAC CACGCGACGCGGCGCAG    TTGCTGGTCCAGATC  60 444
BURPS1710b_3678 4024749 .. 4024767 + -13.2  -4.98531   GGCGGCAAACAAAAA             GGCAATCC ACC GGATTGCC             TTTTTCGTTTCGAGC 100 151
BURPS1710b_3706 4044964 .. 4044974 +  -8.2  -2.55351   AAGAAACCGGCCTCG                 GCCG CGC CGGC                 GTTCATCTGGCGACG  53 182
BURPS1710b_3708 4045809 .. 4045825 +  -6.5  -3.50853   CGATCTCGGTCGCGC              CGATCAC GTA GAGATCG              TTCTCCTTCGGCGCG  55 423
BURPS1710b_3711 4049135 .. 4049166 + -12.8  -2.82623   GCAGCGGGGATGAAG      CCGCGCGCGAGCGG CCCG CCGCCCCCGCGCCG       TGCTTATGCCGGCAG  69 220
BURPS1710b_3714 4051316 .. 4051326 +  -3.2  -3.03124   GACATGATATGACAG                 GTTG CAC CGAC                 TCTTACAAAATGAAA  42 34
BURPS1710b_3715 4053026 .. 4053050 + -18.5  -3.16971   CGGGTAAGGGGGACC          CGCGCCCGCCC ATC GGACGGGCGCG          TTCGCTATGTCGTCG  89 52
BURPS1710b_3717 4058216 .. 4058262 + -12.8  -3.29144   TGAGCGTCGCCTGCT GGAGCTGGTCGGCCTGGCGCTC GTC GAGCGGCTGCTCGCACAGCTCC TTGTACGCGCGCTGC  70 295
        ompW 4059740 .. 4059762 + -12.8  -4.28361   TTGGGGAATGGTTAA           TTCCGCTGCA ATT TGTAGCGGAA           TTTTCCTGAGGTTAC  95 55
BURPS1710b_3723 4062003 .. 4062023 +  -5.3  -3.01712   AGATGAACGTGATCA            CGAACAGCG CGG CGATGCTCG            TCTTCGACAGCGGCA  46 113
        mrcA 4074993 .. 4075008 + -11.8  -4.46212   CGCGGAAAGACAAAA              GCGGCC GAAA GGCCGC               TTTTGTCATAGGGAG 100 51
BURPS1710b_3736 4075739 .. 4075751 +  -3.3  -2.53995   CCAATGACCGATCCT                GCATG ACT CAAGC                TGCATTCGACTACGT  39 34
        lysA 4077097 .. 4077123 + -16.7  -4.55128   GGCCCGATCAAAAAA         GGCGATGTCCA ACAAG TGGACATCGCC         TTTTCGTTTGCGCGT 100 110
BURPS1710b_3740 4080166 .. 4080176 +  -2.4  -2.83715   GGGCACGGTGCCGAT                 CAGC ACG GCCG                 TGTCGTAATAGTCCA  40 350
BURPS1710b_3743 NONE
        engB 4084381 .. 4084391 +  -2.4    -3.767   GAAGCGGGGAGCATC                 ACGC AGT GCGC                 TTTGCTCGATCGCTA  53 207
        hemB 4085550 .. 4085572 + -16.3  -5.63517   GCGTGAAAACGAAAA           CGGCGAGGC CTGAA GCCTCGCCG           TTTTTTATTTCACCG 100 94
BURPS1710b_3780 4106614 .. 4106628 +  -2.8  -3.31598   GTGAACACTTCCAGC               GGGT CCTTGCC ACCC               TTGGTCTGGATTTGT  47 37
   tISRso14a NONE
   tISRso14a 4125697 .. 4125711 +  -4.2  -3.35774   TCAACATCTCCGAGC               GCCG CGCCTGC CGGC               TTGTCGGGCTTTCTC   0 86
         tuf 4123109 .. 4123130 -  -5.8  -4.67651   ACACTCTAAAACAAA           CGCCACGT AGAAGA ACGTGGCT            TATGTGGCAGGGGCA  79 165
        secE NONE
        nusG 4122053 .. 4122069 -    -5  -3.37796   TTCGATGAGTGATAA              CGCGGG TTCGT CCTGCG              ACTACTTGCGCTCCT  51 109
        rplK NONE
        rplA 4120795 .. 4120826 - -12.4  -2.57211   ACGGTCTTTGATAAC      CGGCCGTTCGA-CAA TGC CTGCTCGAACGACCG      CCCAAAGCCCTTTAA  64 76
        rplJ NONE
        rplL 4119599 .. 4119623 -   -15  -5.06735   CACAAAGCACAAAAA          GGCCGGCGGT GAAAA ACCGCCAGCC          TTCGCACAGCGCGCG 100 46
        rpoB NONE
        rpoC 4110850 .. 4110873 - -19.6  -5.54192   ATGAACCTAAAAAAA          GCCGCCCGGT CGAA ACCGGGCGGC           TCCATCGGCCGGCAA 100 66
        tnpA 4109480 .. 4109513 - -15.9  -3.17714   CGAAAGGTGGACGAA     GGTCGCACGTCGTCC ATTC GGCCGACGCGCGGCC      CACGCCGCGCACGCA  86 52
        recQ 4107363 .. 4107374 -  -4.4  -4.33165   TGAAATTGACCAAAA                TCGA CACG TCGA                 ACTCGGGCAAAGCGA  69 204
        rpsL 4106865 .. 4106877 -  -6.9  -3.14344   CATCTGCTCGACTAA                CCAGC TTG GCCGG                GTGACCACTTACTCG  51 105
        rpsG 4106253 .. 4106285 - -15.6   -4.1891   GCGCCTCAACACAAA     CGGGCGAG-GCGCTC GAAA AAGCGCACCCGCCCG      GAATTTTTCCGCTAA  95 56
        fusA NONE
         tuf 4102762 .. 4102807 - -18.5  -4.17416   AGATCAGATAAAGAA CG-T-GGGACCGGGCGCC-TGC GGAGA GCAAGGCGCCCGGTCCCGATCG GTACTTCTACTGCCA 100 78
        rpsJ 4102256 .. 4102288 -  -7.5   -4.4715   GGCTAATTTACAAAA      CGCCGCAACCCGAAG AAG CTCCGGCCAGCGGCT      TTTTTACGCGAATAC  81 133
        rplC NONE
        rplD NONE
        rplW NONE
        rplB NONE
        rpsS NONE
        rplV NONE
        rpsC NONE
        rplP NONE
        rpmC NONE
        rpsQ 4097360 .. 4097388 - -16.2  -3.26719   CCCATAAAGAGGGAA        GACCGGGATTAT AACAA ATAATCCCGGTC        ACGCAAGCAAAAACT  86 93
        rplN NONE
        rplX NONE
        rplE NONE
        rpsN NONE
        rpsH NONE
        rplF NONE
        rplR NONE
        rpsE NONE
        rpmD NONE
        rplO NONE
        secY NONE
        infA NONE
        rpmJ 4091284 .. 4091299 -  -3.9  -5.27335   TTCCTCAAACAAAAA              GCGCA AACAAA CGCGC               AGTCAGCCTTGGCGC  93 28
        rpsM NONE
        rpsK 4090424 .. 4090460 - -12.1  -5.08088   AATGCGCAACAAAAA    GCGCGGCCCGTCGACGC AAA GCGGCGACAGGCAAGGC    GCCAACGCATCGTTA 100 38
        rpsD 4089637 .. 4089692 -  -3.6  -4.24123   GTAACAACCTGAAAA TGAACAGCCGAGGT--CCTGC-C-TTGCG GGA CGCAATAAGCAGGTTACCTCGGCCAT-CA ATCGGATTAACGCGA  64 32
        rpoA 4088535 .. 4088571 - -15.4  -5.08824   CCGGTATGGAAAAAA    GCAAGATGCGGATTTT AAAGG AAAATCCGCATCTTGA    CCAGTTACTGCGATA 100 48
        rplQ 4088007 .. 4088039 - -14.9   -4.8622   TCGGTCAACGAAAAA      CAAAAAGGGCCAAGC ATC GCCTGGCCCTTCGTG      CTACGCGTGGGATGC 100 44
BURPS1710b_3748 NONE
        dsbD 4085550 .. 4085572 -   -17  -4.67038   GCGTGAAAACGAAAA           CGGCGAGGCC TGA AGCCTCGCCG           TTTTTTATTTCACCG 100 150
       cytc3 4082571 .. 4082605 -   -10  -5.22312   ACTCACAGCAAAAAA    GGGCAAGGCGGCCGT ACTTCG ACGGC-GCCCCACCC     TTTTCTTGTTCTAGC 100 96
BURPS1710b_3742 NONE
        nrfE 4079120 .. 4079145 - -15.5   -5.4505   CCGCGCAAGAAAAAA         CCGCCGA-GCAC GCA GTGCGTCGGCGG         TTATTAGTCGTTCGG 100 53
BURPS1710b_3739 NONE
BURPS1710b_3738 4077097 .. 4077123 - -16.7  -5.14563   GGCCCGATCAAAAAA         GGCGATGTCCA ACAAG TGGACATCGCC         TTTTCGTTTGCGCGT 100 167
        cyaY 4074986 .. 4075015 - -20.9  -3.57144   CCCCGTACGCGGAAA       GACAAAAGCGGCC GAAA GGCCGCTTTTGTC        ATAGGGAGCTCGGCT 100 93
BURPS1710b_3733 NONE
BURPS1710b_3732 4070595 .. 4070652 - -11.3  -3.19602   CGCCGCAGACGAACA CGCCGCACG-CGAACGCCGCGCGCATCG CCATT CGCCA-GC-CGGCGCCCGACATGCGGCG CGAATCGGCCCATCT  68 82
BURPS1710b_3731 NONE
        pilQ 4067995 .. 4068052 -  -5.4  -3.57462   CAGCTTACTGGCAAA GCGCCCGCCTTG-TCGAGC-CTGGCTCC CACG GGCGTCAGGGCCCGATCACGACGGTCGG CGTGATGTAGACGAC  55 2
        aroK NONE
        aroB NONE
         dgt NONE
        ugpB 4063590 .. 4063626 - -13.7  -4.09685   CCGCATGCGCGAAAA   GGCCGCGCCGGCCGAGC CGCAC GC-CGGC-GGCGCGGGC   TCAGCCGCCCGATTT  93 26
BURPS1710b_3725 NONE
        ugpE NONE
        ugpC 4060635 .. 4060654 -  -9.2  -3.53012   CTCTCTCGTCGGAAA            CCGCGAGC CGGG GCTCGGGG             ACTCGAATCAGCCGG  65 33
        ugpQ 4059446 .. 4059465 -  -4.9  -3.27923   CGCGAAGATCACGAA            CACCGCA TTCGAG CGCGGCG             CGCTCGGCGGGCCGA  49 416
       tnp24 4058031 .. 4058050 - -13.6  -4.40963   ATGGGGCAAAAACAA            GCGGCATC CGCG GATGCCGC             CTCGCGCCCGCCGCC 100 48
        gltB NONE
BURPS1710b_3716 4051460 .. 4051482 - -18.4  -5.75342   GCCGCGTAAAAAAAA           CCGGGCGCCC GCG GGACGCCCGG           TTTGTCGAAACGGCG 100 61
BURPS1710b_3713 NONE
BURPS1710b_3712 4049134 .. 4049167 - -11.5  -3.14931   CGCAGCGGGGATGAA     GCCGCGCGCGAGCGG CCCG CCGCCCCCGCGCCGT      GCTTATGCCGGCAGC  66 28
        thiO NONE
        thiS NONE
        thiG NONE
        thiE NONE
BURPS1710b_3704 NONE
BURPS1710b_3703 NONE
BURPS1710b_3702 NONE
        vacJ NONE
BURPS1710b_3699 NONE
BURPS1710b_3700 4038890 .. 4038935 - -21.1  -3.78329   GTTGATCAACGGAAA GGCAGCGGCTCGCCCACGGGCG CGA CGGCCGTGGGCGAGCC-CGGAC GCGGGCGTCAATGTC 100 33
BURPS1710b_3698 4037704 .. 4037725 -  -2.9  -3.29043   AATTTCCTTGTAGAA           CAGCGTGCGG AAC CCGCTCA-TG           CCAACCCCTCGATCA  45 21
BURPS1710b_3697 4036888 .. 4036935 -  -4.7  -3.92324   GTCGGCAACATGAAA TGCTCCTGTCAGTACGCGCCAGG CCGC CCGGGCGCGCGCCG-C-GAAGCG GCGGCGAACGCGGCG  60 59
BURPS1710b_3696 NONE
        murA NONE
        hisG NONE
        hisD 4033103 .. 4033148 -  -9.6  -3.54543   AGTCATGGTGGCAAA GGCGCGCGGG-CGCC--GGCGTG GCC CCGGCCAAGGCGTCCCGCGCGGC GCACCGGTCGCGCCG  65 126
        hisC 4032001 .. 4032035 -  -8.5  -3.96892   AATGGGGACGAGAAA    GGCGGCGCCCCG--GGG TGG CCCGTCAGGGCAGCGCC    AGCTTCAGTGCGGCC  72 13
        hisB NONE
BURPS1710b_3690 NONE
        hisH 4029932 .. 4029961 -  -9.2  -4.28375   TGAAGAGATCGAAAA       GAC-GCGCGCCGG CCCAT CCGGCGCGATGCC       GTCTCGCTAGTTTAG  81 122
        hisA 4029114 .. 4029133 -  -4.9  -3.04398   CGGCTTGGCGAAAAG            GCGTCGT GCCGAG ACGGCGC             GTCAGGCGTCGTCGA  47 27
        hisF NONE
        hisI NONE
        hisE 4027475 .. 4027499 -  -3.4  -4.46212   CCTTTGATGACAAAA          CTTACGCGGC GCGTG GCCGCATTGG          CTCAACCGCCGTTTT  69 27
BURPS1710b_3684 NONE
        hitA 4026618 .. 4026636 -  -9.5  -2.71712   TCTCGCGGCGCAAAT             CGCCGGC CCCGT GCCGGCA             TCGTTCCGATGGCGG  56 54
        tatA NONE
        tatB NONE
        tatC NONE
BURPS1710b_3679 4023534 .. 4023591 - -11.1  -2.71364   CCAGCTCGGCAAGCA GCTCGCGGCGCCGATCGTCGCGCTGCG GGAAGT CGC-GCCCGGCG-TCGGCGGCGCGCCC GCTCAATCCTCGTAT  62 371
BURPS1710b_3677 NONE
        petA NONE
        petB NONE
        petC 4019569 .. 4019627 - -19.5  -4.56597   GCGTTTCCTCAAAAA GCCGAGGGCCAGCGCGCGGAAAAGCCC CTTGC AGGCTCTTCCTTGCGCTGGCCCCACGC CAGTCTCGGCGTGAT 100 40
        sspA 4018888 .. 4018918 - -21.9  -3.75332   ATCCTCGAACGGAAA       CGGACGCGGCGGC GCAAT GCCGCCGCATCCG       CTCCCCAGTCACATA 100 45
        sspB 4018296 .. 4018315 -  -2.1  -3.99324   CCTGATGATTACAAA            TCAACTG CTCTAC CAGATGA             GCTAAGCCGGCGTTG  57 57
BURPS1710b_3669 4016791 .. 4016802 -  -2.2  -4.82667   TCAGGATAGTAAAAA                CTCA ACAC CGAG                 GGGCGCTACCTAAGC  74 84
BURPS1710b_3668 4014020 .. 4014039 -  -4.2  -2.78384   GCGGCCGCCATCACA            CCTCCCCA TCGG TCGAGAGG             TGATTCGTGCACTGC  42 1
BURPS1710b_3667 4012227 .. 4012270 -    -6  -3.15768   ACTAAAAGTCGAACA GGCCGCATGCCG-CCGCAAAT GCG ACTTACGGACGGCATGCAAAT AGCTGTCGGAGGGAA  49 214
BURPS1710b_3666 4010597 .. 4010614 -  -3.3  -3.73775   CCCATGGTCAGCAAA             CGCTCTG CTAA CGAAGCG              TATACGGCAGAGTCC  54 86
BURPS1710b_3665 4008266 .. 4008282 -  -5.7  -3.13164   CTTTCAATCACTCAA              GGCCGCG CCG CGCATCC              CCTTCAGCAAGAGTA  49 76
BURPS1710b_3660 3995427 .. 3995456 -  -7.7  -4.36914   TCTGGCTCGACAAAA       CCGGGCGCGGC GAAGGCAT GCCCCGCCCCG        CACCTGACGATACGA  78 472
        hepA NONE
BURPS1710b_3657 NONE
       sthIM NONE
BURPS1710b_3655 3981557 .. 3981572 - -11.8  -4.25437   AAAGCAACACAGAAA              CGGGCC TCGA GGCCCG               GTTGTCATGGCGCGT  95 297
BURPS1710b_3653 NONE
BURPS1710b_3652 NONE
BURPS1710b_3651 3976570 .. 3976584 -  -2.8    -3.737   TAATTTCGCATTAAA               GTCGAT TGA ATCGAG               CTCGATACGTAGCTG  54 203
BURPS1710b_3646 NONE
        evpA NONE
BURPS1710b_3643 3969230 .. 3969244 -  -2.8  -2.79968   TACCGAACTTCAAAT               GCATGT GTA ACATGG               TCTTTCGACTCCCCA  41 96
BURPS1710b_3642 3968698 .. 3968730 - -29.3  -4.45544   GGGCAGCAAGCAAAA      CGGGAACGGGGCACG CAC CGTGCCCCGTTCCCG      CGTCGAACTTAGACC 100 34
BURPS1710b_3641 NONE
BURPS1710b_3640 NONE
BURPS1710b_3639 NONE
        clpB NONE
BURPS1710b_3636 3961228 .. 3961261 - -22.5   -5.0538   CGGCATGTGAAAAAA     GCGACGCAGCGGTCCC GCG GGG-CCGCCGCGTCGC     TTTTCCGTTCTTGCG 100 67
BURPS1710b_3634 3958776 .. 3958815 -  -4.8  -3.21912   GCCGCAATGGACGAA  CTTCGTG-TGGCCGAACCC GCA GGGCTCGCCCGGCGCGACG  CTGTCCGCGACGACC  49 226
BURPS1710b_3629 3953024 .. 3953060 -    -5  -4.07885   GATGCCGGCTCAAAA   GCGCGACG-CGTTCACG TTTA CGTTCACGTCGCGGCGC    GCGCATCGCGTCACG  64 36
BURPS1710b_3627 3948686 .. 3948709 -    -8  -3.53444   TCACCGCGCCGGAAA          CGGGCACCGC GACC GCGGTGATCG           CCGAGCCGGGCCAGA  60 474
BURPS1710b_3621 3942326 .. 3942351 -    -9  -3.05384   GCGTGCGCGAGGCAA        GCG-GCGG-CGG CATA CCGTCCGCGCGC         GCGACGCTCAATAGC  57 33
BURPS1710b_3620 3940753 .. 3940789 -  -7.9  -2.78384   GGCCGCTCGACGATA   GGCGGCCGACGATCGG CAAGCC CCGA-CGCCGTGCGCC    CTGCCCGCTTTCGTC  51 39
BURPS1710b_3619 NONE
BURPS1710b_3618 3939275 .. 3939331 -   -10  -3.11208   GTTTACCGAAAACCA TCCGCGCCGCCGCACGCCCATGCAGCGC GCC GCGCT-CACGCGCGGGCGGCAA-GCCGC CAAAGCGACGTGATC  63 4
BURPS1710b_3617 3938072 .. 3938088 - -11.5  -2.79684   CTACGAACGCAATCA              GGCGACG ATG CGCCGCC              TCGGCCACGCGGGCT  64 217
BURPS1710b_3615 3936635 .. 3936669 -  -5.5  -3.53343   AAGGCCGCCGCCAAA    CCGGCCGGC-CGCCGC GCGC GCGGCACGCAGGTCGC     GGGTGCGCAGGCGCA  55 515
BURPS1710b_3613 3934895 .. 3934938 - -16.2  -3.57561   GCGCAACGGTTGAAA CGAACGACCGCGGCGCGCCGG CCGAT CCGGCGCGC-GC-GTC-TTCG TCCTCACGGCGCTCG  90 223
        tdsD 3933943 .. 3933993 - -14.6  -3.14132   CCCGCCGGCGAGCAA GGGGCGCCCCGC-CCGCGACCGCC CGACC GGCGGCCCCGGCGCGCG-CGGCCC TACCGTGGCGCCTCG  80 66
BURPS1710b_3610 3931909 .. 3931926 - -14.1  -4.03078   GCAGCACAGTAGAAA             GCCCCGC TTCG GCGGGGC              TTTTTGTTTGTCCGG  93 162
BURPS1710b_3608 3929556 .. 3929581 - -23.3    -4.208   CCCCAAAACGACAAA         GCCCGCCCGGG ACAT CCCGGGCGGGC          TTCATTCGAAGGGCT 100 82
BURPS1710b_3601 3923594 .. 3923614 - -10.3  -4.59773   GTCGATTTTCAAAAA            GGCGCGGCA TGG CGTCGCGCC            CTGCGAACGATTCGC  91 243
BURPS1710b_3599 NONE
BURPS1710b_3598 NONE
BURPS1710b_3597 NONE
BURPS1710b_3596 3919533 .. 3919590 - -24.8  -2.60392   CAGCCGGTAACGAAC GGCCGGCGCGCGCACGCGTGCGCCGGCG CAGG CGTCGGCGC-CGCGCGCG-GCGGCGGCT TTCCGCGGGCGGCGC 100 298
BURPS1710b_3593 3916100 .. 3916118 -    -8  -3.36273   CCGCGTGAAGACGAA             CCGCGCGA TCG CCGGGCGG             CCAACCCGTTTCGCC  58 52
BURPS1710b_3592 3915209 .. 3915225 - -15.1  -3.21912   TGGTGAATCGACGAA              CGCGCGG CGG CCGCGCG              ATTCGCTCGACACGG  83 350
        gabP 3913026 .. 3913067 -  -7.2  -3.61715   CACGTCGCCGAAGAA TTCGACGCAGGCGG-CATC CTGCT GCCGCCCGCCTGCGTGGAC GCGCCGCGCGAGGCG  60 439
        visC 3907350 .. 3907364 -  -2.1  -3.56836   AAATCATCCTTCAAA              GCG-TG CGTG CATCGC               CACAGTGTACGACTG  50 95
        dsbC 3906553 .. 3906579 - -19.5   -4.3467   ATGCGGATACGAAAA         GAGGCGTCGGC TACGC GCCGACGCCTC         CTTCGCGATGCAGGA 100 50
BURPS1710b_3582 3904606 .. 3904663 -  -6.2  -4.56597   CGCCGCCGCGAAAAA GCGGTG-GCCGGGTGACGGATTGTTGCA ATAG CGAAACAATCCG-CGCCCGGTTCGGCGC GATTATCGACCGCCG  76 28
        acpD 3903867 .. 3903892 - -16.1  -4.88407   CGATGCAAGCAAAAA         CGCCGCGCACC TCCC GGTCCGCGGCG          TTTTCTTTCAGGGTT 100 64
        apaG NONE
BURPS1710b_3572 NONE
        mltA 3894416 .. 3894455 - -22.9  -4.14598   TGGAAGCAAAGCAAA  GCGCGCCGCGCC-GCCCG ACGTG CGGGCAAACGCGGCGCGC  AGTCTGCCACTCAAA 100 126
        paaF 3887594 .. 3887613 -    -5  -3.08966   GGAAATTCGAGGCAA            GGGC-AAGC AGC ACTTTGCCC            TGTGCGTGTTCAGCG  47 35
BURPS1710b_3557 NONE
BURPS1710b_3556 3877207 .. 3877222 - -11.8  -4.30014   GGCAGTAACTTAAAA              GGCGCC CCAG GGCGCC               TTTTTTATCGATTCG  95 214
BURPS1710b_3554 3874992 .. 3875012 -  -9.6   -4.3467   AGTGGTACATGAAAA            GCGCGCCC CAGAT GGGCGCGG            CGGCAGGCATTTCGG  83 121
        mraW NONE
        ftsL NONE
        ftsI 3871147 .. 3871163 -  -2.1  -3.40403   TGCGCCGGATGAGAA              CTGCGCG CGG CGCTCAT              CGAACTACTCCAGGA  45 22
        murE NONE
        murF NONE
        mraY NONE
        murD NONE
        ftsW 3864116 .. 3864132 -  -5.8  -4.36343   GAAGGAATGAACAAA             CGGTCCG GCCA CGG-CCG              CGCGGCTCGGCTTCG  73 96
        murG NONE
        murC NONE
BURPS1710b_3544 NONE
        ddlB NONE
        ftsQ NONE
        ftsA 3858527 .. 3858559 -  -5.4  -4.43307   CCGTCAAGAAAAGAA      CCGCTACTCGGCCG TTATT CGGCGGAAGATCGG      GCAACCCTCCGTCGC  70 78
        ftsZ 3857281 .. 3857310 -  -8.6  -3.53012   TCGTGCCGCGCGAAA      CCG-CGCGGCGCGA TGCC TCGCGC-GCGTCAG       TCGGCCTGCTTGCGC  62 22
BURPS1710b_3538 3856504 .. 3856560 - -18.8   -3.5393   ATTACCCTGCGGAAA TGCGAGACGGGCCGACG-CCCGGAACG GAGG CGTTCCCGGTCGTCAGCCCGTGTTACA ACCGCGTGTCGGGCG  93 80
        lpxC 3855389 .. 3855404 -  -8.2  -5.57396   ACAAGCAACAAAAAA              GCGGCC CGCA AGCCGC               TCTTTCTTGTTTGTC 100 77
        secA 3850967 .. 3850986 - -10.7   -4.4078   CTGCCCGAAGGAAAA            TGCCGGC GTTCGA GCCGGCA             TCGATTGGATTGAAG  88 136
        argJ 3849620 .. 3849641 -  -2.3  -3.61398   GCGGCGGCGGAAGAA           TCGCTTCGAG GCG CCC-AAGCAA           CGCTTCGGCGCGGGT  50 85
        mutT 3848196 .. 3848224 - -13.8  -2.73875   GCCGTCCGAAGACGA       CGCCGCCGACCGC GAAG GCGG-CGGCCGCG        GCTGAACGCCCGTTG  71 166
        rpmA 3839489 .. 3839511 - -13.4  -5.79595   GCGCAAAATAAAAAA           GGCCCCGC TGCTATC GCGGGGCC           TTTTCTTGGCTACGA 100 59
BURPS1710b_3522 3838153 .. 3838163 -  -6.8  -3.09516   TCGGCGATGATCGAA                 CGCA TCG TGCG                 CTGTCTCCTTGAGTG  51 104
        proB 3836973 .. 3836988 - -11.8  -5.01811   TGACGAAAGCAAAAA              GCCCGC ATGC GCGGGC               TTTTTTGTCGCCTTC 100 76
        proS NONE
BURPS1710b_3517 3832815 .. 3832841 - -23.8  -5.63517   GTCGGAAACAAAAAA         GCGGCTCGCGCA TCG TGCGCGAGCCGC         TTTTCTTTGCGCCGC 100 133
BURPS1710b_3514 3829717 .. 3829743 -  -2.2  -2.85545   TCGCGAAGAACAGCA         CGATGAGAAGAA GGA TTTGTCGCATCG         GGATCAGGTGTTCAA  40 37
BURPS1710b_3513 NONE
        ampD 3828597 .. 3828629 - -11.2  -2.61264   CGCCGCACTGAGAAT     GTCGCGG-GCCGGCG ACGA CGCCGGAACCGCGAT      CGGGAACAGAAAATG  62 230
        nrdA 3825210 .. 3825224 -  -5.6  -3.65827   GAACGCGGATCGAAA               CGCGAC GTC GTCGGG               GATGTTTCGATCACG  57 177
        nrdB 3823510 .. 3823551 - -16.5  -3.24825   TTACGCTAATGAATA CGGTATGGCGCGCCGTGCC CCTT GGCACCGCGCGCCAAATCA  AGTCGGCAGCCGGCG  89 271
BURPS1710b_3509 3822686 .. 3822714 - -18.9   -5.1861   GCCACCACGAAAAAA        TCCCGCCACCGGC GAA GCCGATGACGGGA        TCTCGATCGAGTAGG 100 92
BURPS1710b_3508 3821993 .. 3822008 -  -3.2  -3.53444   CGACCCGCGCGGAAA              TCGACG CGCG CTTCGA               GACCGCGTTCGGCTA  49 38
BURPS1710b_3505 3820916 .. 3820928 -  -3.3   -4.2828   CGTGATCGACGAAAA                CGACA AGG TGACG                TACACCGAGCTCGTC  67 64
         mpl NONE
BURPS1710b_3495 3811832 .. 3811848 -    -5  -3.61103   CAATTCGACCTGAAA              CGCGTC GCCCT GGCGCG              ACAGCACGCTGCCCG  55 201
BURPS1710b_3494 NONE
        aroE NONE
        mtgA 3808012 .. 3808027 -  -6.1  -4.41348   GGCGGTCGAAATAAA              TCGGG GAAATA CCCGA               ATGCGGCGCGTATCG  73 154
BURPS1710b_3491 3805990 .. 3806006 -  -3.5  -2.97475   GCTCCGATGAGAAAT              GGGGTCG TCA CGTCCCG              CCCGCGCGGCGCGTG  42 80
BURPS1710b_3490 3805490 .. 3805519 - -15.7  -5.14563   GCGCGCATGAAAAAA       CGGGCTGAGCCGA TTGC CCGGCTGAGCCCG        TTCGATCCGCGCCCC 100 75
BURPS1710b_3489 NONE
        dgoK NONE
       eda-2 NONE
BURPS1710b_3485 NONE
BURPS1710b_3484 NONE
        araG 3799112 .. 3799151 -  -8.5  -3.53012   GCGCGCTTCGCGAAA CGTC-ATCGCGCCGGGCGG CGCG CCGCCCG-CGCGTTCGTCA  CGCGGCGTGCGCGGT  62 23
        araH 3798018 .. 3798032 -  -5.6  -3.53012   GTTCGTTCCCGGAAA               TGGGCG CCG CGCTCA               ATCGCGCGCGCCGCG  55 23
BURPS1710b_3480 NONE
BURPS1710b_3479 NONE
        pyrF 3795006 .. 3795031 - -17.5  -3.35798   ACCGGCGAGGCAGAA         CGCGCCGCGCG GATC CGCGCGGCGAG          CGGCGCGCGGCGTCG  93 135
        maeB 3789870 .. 3789880 -  -4.6  -3.85698   CTTGCGTGCCATAAA                 CGAG GTT CCCG                 CTGTTAAATCAATAA  60 340
BURPS1710b_3473 3789439 .. 3789454 -  -2.6  -3.17723   TTATTCCGAAGTCAA              TC-AACG ATA CGTTTGA              AACTGTTGTAGTGGT  44 6
BURPS1710b_3472 3788812 .. 3788827 -  -7.5   -5.1287   CCCAGACGCAAAAAA              CCCGC GCGAAG GCGGG               CGTGTGACAGGCCGG 100 53
BURPS1710b_3471 3787562 .. 3787582 -  -4.6  -3.31144   CGCGCACGCCGAGAA           GCGCCGACG CGAT CG-CGCCGC            AGTCGTTCTATCTGT  49 290
         tkt NONE
         gap 3782977 .. 3783004 - -12.7    -5.252   GACGGCGACAAAAAA        GCCCGG-CCGGC ATGAA ACCGGACCGGGC        TCGATCGCGACGCGG 100 69
BURPS1710b_3464 3780714 .. 3780740 - -17.2  -2.66964   TGACGCATGACACCA         CGCGCGCCGCCC CCG GCGCGGCGCGCA         GCACGCCGCGCGGCC  77 503
        cynR 3778545 .. 3778583 -  -3.9  -3.53811   CGCAGTCCGCGCAAA GCGCCACG-GCG-GCGAG ATCGGG CCCACACGCGCGTGG-GC  TCGCCGCATGCTCGG  51 434
      dctA-1 3776045 .. 3776079 - -12.1  -4.59773   CGCCAGCCTGAAAAA    CGAAGCGCCGGCGC GAAGCTGA GCGCCGGCGCG-CG     ATGATGCCGGGCGGG 100 47
BURPS1710b_3459 NONE
BURPS1710b_3458 3774341 .. 3774369 -   -16  -3.59979   GCCGCGCATGCGAAA       GGCCCGGCC-GGC GCAA GCCTGACCGGGCC        TTTTTGCATCGCGCG  90 72
        omlA 3772870 .. 3772889 - -10.6  -3.56844   GCTACGAATGAAAGA            CGGGCGGC GCGC GCCGCCCC             TGGTTAGGCTCGGAC  71 48
        dapB 3772020 .. 3772037 -  -3.4  -3.54543   ATCGATGCCCGGAAA             TG-GCGC TCGGG GCGCTCA             GCGCAGGCCGAGCAC  49 23
        exbB NONE
       exbD1 3770680 .. 3770717 - -14.7  -2.80575   AAAACGTCGATTATA   CCGTCCGCGCCGGCCGGC CAC GCCGTCCGG-GCGGCCGC   GAACCGCCGATCAGC  77 36
        leuS 3767903 .. 3767916 -  -3.1  -4.78107   CACGAGCATCAAAAA               CGATC TGCG GATCA                CCTTTGCTCCTTGCT  75 68
        rlpB NONE
        holA 3766145 .. 3766174 -  -7.7  -4.08945   ACGATTGTCGGAAAA       CGGGCGCGC-CGGG TGC CGCGTGCGCACTCG       CGGCCGTCCCGCCCG  71 83
        proA NONE
BURPS1710b_3446 3764280 .. 3764297 - -10.5  -4.07246   CGACGCCAAACGAAA             GGCCCCG GTCA CAGGGCC              GGGGCGACCTTCATC  75 106
         edd NONE
BURPS1710b_3441 3760013 .. 3760051 -  -5.5  -4.93365   TTCCATAAGCAAAAA  CCCTCG-A-AAAACAACCA GAT CGATTGTTTCGTCCGAGGG  TTTTCGCATGCGTGC  83 53
        gntT 3758506 .. 3758520 -  -3.4  -3.48276   CCCCTTGTTACAGAA               CCGCGC TCA GCGCCA               GCGTGAAGGTGAGAC  49 3
        aroK 3757883 .. 3757907 - -24.3  -4.62336   ACGCGATGTGAAAAA          GGCGCCCCGCG GTT CGCGGGGCGCC          TTTCTTTTTGCGGCC 100 87
BURPS1710b_3436 3753263 .. 3753289 - -12.2  -4.56597   CTTTTGCGCGAAAAA         CCGGGCGTTCGC CGT GCGAACGGCCGC         AATCCCGATGCGATT 100 263
        gdhA 3751671 .. 3751683 -  -6.3  -3.56704   TTTTTATGAAAGTAA                TGGTT GTT AACCA                CACTTTTGCCGGGCG  57 184
        gltI 3750653 .. 3750683 - -19.2  -5.09204   AGACTCCAACAAAAA       GAAACGGAAGAAGC CGT GCCTCTTCCGTTTC       GTCAGCGCTTGTTAG 100 58
        gltJ NONE
        gltK 3748745 .. 3748789 -  -3.4  -3.01712   TCGGCTCGTCGAACA GCATCGCGATCGGGTCCATCG ACAG CG-CGCGCGCGATCGCCACGC GCTGTTGCTGGCCGC  43 452
BURPS1710b_3428 NONE
BURPS1710b_3427 3745883 .. 3745904 - -13.7  -2.53876   GCCGAGCCGAACGCA           GGGC-CGCCG GCA CGGCGAGCCC           GTGCCCGGTGCGCGC  70 250
        pyrC 3742759 .. 3742791 - -12.6  -3.12668   CATGTCGACACCGAA     GCCGCCGCGCG-CGG CAAC CCGGCCCGCCGCGGC      GCCGCGAGCATCAGA  69 36
BURPS1710b_3423 3741522 .. 3741558 -   -18  -3.53012   GCGGCTTGCGCGAAA   GCGCGCACCG-GCGGTGC GCG GCGCCGCGCGG-GCGCGC   CGAGACAAGCGTCGT  93 77
        rplM NONE
        rpsI 3738950 .. 3738971 -  -9.4  -5.71712   GCGCATATAAAAAAA           CCGCCAGC ATGAAA ACTGGCGG            TTTTTCTTGCAGCGA 100 73
BURPS1710b_3419 3738405 .. 3738421 - -10.8  -6.06723   CCGGGCAAAAAAAAA              CGGGGC GCCGA GCCCCG              TTTTTATTGGACGAA 100 48
BURPS1710b_3417 NONE
BURPS1710b_3416 NONE
BURPS1710b_3414 NONE
        tyrS NONE
         dtd NONE
        gpmB 3731870 .. 3731927 - -12.7  -2.72344   GCCCACCCCGAAGGA TGCCCCGCCCGTCGGCCGGCGCCTGCA CGCCTC TGCACGCACCAGCCG-CGCG-GCGGCA CGACGATCGTCACAG  68 35
BURPS1710b_3404 3724564 .. 3724584 - -10.4   -3.5393   ATCATTTCCTGCAAA           GCGGCGAGC TTCT GC-CGCCGC            CGCGCATCGACGAGA  67 407
       gst-1 3719750 .. 3719765 - -11.8  -4.98531   CGCCCAAACGAAAAA              CGCCCC GGCC GGGGCG               TTTTCTTCACCGTCG 100 58
       pntAA NONE
       pntAB NONE
        pntB 3712903 .. 3712923 - -19.7  -3.07816   CCGCGATGCATCGAA            CGCCCGGCC GCC GGCCGGGCG            TGCCGCCGCGTCACT  93 36
BURPS1710b_3389 3710950 .. 3710960 -  -2.4  -3.53563   AGACCGTGCTGCAAA                 CGGC GTT GCAG                 CGCGAGGTGATCGGC  50 297
BURPS1710b_3384 3705194 .. 3705234 -  -8.8  -2.70932   CGCGGCCGCGAACCA  CGATCCGAGCCCGGCGGC TCGCG GCCGATAGCCGCGGATCG  CCCGCCCGGCGCCCG  53 262
BURPS1710b_3379 NONE
BURPS1710b_3378 NONE
BURPS1710b_3377 3699035 .. 3699062 - -14.1  -5.55855   GCCAAAAAAAGAAAA        CCGCCGCGCCC GATATG GAACGCGGCGG         TTCGTCGGCGCGACG 100 88
        proP 3697225 .. 3697258 -  -5.2   -3.8917   CGTCAAGGAGAAGAA     GTCCGCGCAC-GATC CGAAC GATCCGAACGCGGGC     GCGCAGGTGTAAGCG  60 283
BURPS1710b_3370 3690834 .. 3690851 -  -8.3  -2.78715   AACCCCGCCATCATA             GCGGCTC ATGC GCGCCGC              GACGCGCTTTGTCCA  55 13
        recG 3687981 .. 3688038 -  -6.8  -4.17048   CTTCGCCGAAAACAA GCCTGTCCGAAGCGCGCGGAACG-CCGC CCGC GCGGCCGTCGCGC-CTCCGCGCTCAGGC CTTCAGATACTGCTC  68 20
        oxyR 3686877 .. 3686894 - -10.5  -4.89966   ATAGGCAAAAATAAA             CGGGGCC CCGA AGCCCCG              ACCGATCACGGCGCG 100 69
        katG 3684185 .. 3684234 -   -20   -2.7314   CTTGAAACGATATCA GCGGCCCGGCGGGAAGCGGCCCGC GTCA GCCGGCCGTTCCCCGCC--GCCGC GCGCCGCCGCTCCGG  93 57
BURPS1710b_3365 3683846 .. 3683886 -  -4.5  -3.42684   AAATGCATCGAAAGA  TCCGCATGCCCGATGCGGG ATG CGCGCAGGCGACATGCGCA  TGGGCAGCTTATGCA  52 133
        dpsA NONE
BURPS1710b_3362 NONE
        ubiA 3681152 .. 3681175 - -14.6  -4.57569   GCATCGCCCCAAAAA          GAAAGCGGCC CGCA GGCCGCTTCC           CGATCGCGCCCGAGC 100 65
        phnG NONE
BURPS1710b_3355 NONE
BURPS1710b_3354 NONE
        phnK NONE
        phnL NONE
        phnM 3672360 .. 3672384 - -12.7   -4.4078   GCGTCGCAAGCAAAA          CGGGCCGCCCC GAG GGTCCGGCCCG          TTCAAGCGCGCGCGA  95 55
        phnC NONE
        phnD NONE
        phnE 3669183 .. 3669238 - -24.6  -3.07816   CGCCCACCGAGCGAA GGC-TTCGCCGCGCGTGCCGCGCGAAC GAC GCGCGCGCGGCACGCGCGGTGTGCGCC ACGACGGCCGGCCGC 100 154
BURPS1710b_3344 3664016 .. 3664030 -  -9.2  -3.38768   CGAGATGATGGACAA               GCCCGC GAC GCAGGC               GGTCGAGGCGTTCAC  64 257
BURPS1710b_3339 NONE
BURPS1710b_3340 NONE
        hmpA 3659584 .. 3659600 -  -7.2  -5.77571   ATTAAAAAACAAAAA              CCCCGC ACTTG GCGAGG              GTTTGTCAGCAATCT 100 111
BURPS1710b_3337 3658022 .. 3658042 - -19.7  -5.06414   CTCGCCCAAGAAAAA            GCCCGGCGC ATG GCGCCGGGC            TCAGACTGCTGACGA 100 82
BURPS1710b_3335 3654544 .. 3654591 -   -15  -3.28712   CCGCGCGGTCGAGAA CCAGTGCTACGTGCTCGCCGCC GCGCAA GGCGGCAAGCACG-AGAAC-GG CCGCCGCACGTGGGG  79 238
        glnE NONE
BURPS1710b_3330 3646119 .. 3646152 - -21.9   -2.8805   ATCAGCTCGGACAGA     TGCGGCAGGTGCTGTG CGT CAC-GCACCTGCCGCA     GGTCGCCGCGCGCGG  87 409
        hrcA 3642533 .. 3642546 -  -3.7  -4.15748   GGAGCGGAAAAAACA               GCGCC GGAT GCCGC                AAAAGCGCGCGCAAA  62 78
        hemH NONE
        hslR 3640450 .. 3640493 -  -9.4  -4.35926   AGGTTAAAGCCAAAA CGGCAGCCGGCTTCGCGCC TCGTTCG GGCGAACGGCCGGC-GCCG CACAATATCGGTGCA  83 442
        grpE NONE
BURPS1710b_3323 3639357 .. 3639400 -  -4.4  -2.96031   TGCACTCGAAATAAG TGCGGCCGCATCGTTTTCAA GACC CCGAACGCGATGCGGCCATT AAATTTTTTCAATCG  44 34
        dnaK 3637257 .. 3637293 - -20.8  -4.09864   ACGGATCCGGGAAAA    CCGCGCCGCGCGCCCC CGATC GAGGCGCCCGACGCGG    TAGACCGCCACCCGG 100 43
        dnaJ NONE
        pabB 3633779 .. 3633806 - -22.8  -5.61596   AGCTCGACAAAAAAA        GCGGCATCCCGC ACGT GCGGGATGCCGC         TTTTTGCGAGCCGAA 100 93
        purM 3627180 .. 3627205 - -11.8  -5.45652   ACGCCCAAGAAAAAA         GCCGCCCGGA TCGACC CCCAGGCGGC          TTTCGAGAACCTCTC 100 55
BURPS1710b_3310 3626132 .. 3626144 -  -4.7  -2.62184   GCCGCCGCGAGACGA                CGACG CGG CGGCG                GGCTTGCGGTTCGTG  43 427
        dedA 3622537 .. 3622555 - -11.7  -5.27923   GAAGCGCATAAAAAA             GCGTGGC TCGCC GCCACGC             CATGCAATCCTTCGC 100 107
        wcbC 3613889 .. 3613911 -  -8.4  -3.24858   GAAACAACGAACACA           TGCCCTTACC GTC GGCAATGGCA           CCCATCACCTGCAGC  59 48
        wcbD NONE
         wzm 3611101 .. 3611126 -  -3.9  -3.90038   AGGAAACAATCGAAA         TCCACTGCCAT CGAA ATGGCAAAGGC          AAGCTTGGCCCGCAT  58 415
        wcbE NONE
        wcbF 3607689 .. 3607703 -  -3.5   -4.2528   CTTGAATCGAATAAA               GACGC TCGGT ACGTC               CTTTACCGCCCCCAC  64 284
        wcbH 3604964 .. 3604990 -    -8  -3.86897   GCTATTCCTCAGAAA         TACCGACGAGTA CTT TTCTCCTCGGTA         CCCCTCCGAGACAGG  67 253
        wcbJ NONE
        wcbK NONE
        wcbL NONE
        gmhA NONE
        wcbM 3599556 .. 3599614 - -11.8  -3.20723   CCGTCAGGAACGGAA TGACGTCA-CGCGGATTGCGGACGACGGC GCTC GCCGTCGTC-GCCACACGCGATG-CGTCC CGGTCGCATATGAGG  71 489
        wcbO NONE
        wcbP NONE
        wcbQ NONE
        wcbR NONE
        lpxC NONE
        wcbT NONE
BURPS1710b_3282 3584652 .. 3584685 -  -7.9   -3.1489   GGAAAGACGACTGAA     CGCGATAGGGCCGGC GCAT GCCGATCCCGACGCG      AAGCGGCGCGAGTTT  55 422
BURPS1710b_3278 3581169 .. 3581207 -  -8.3  -2.79574   CATACGCATGAATTA  GCACGATTCGCGCCGATCG GCT CAAT-GGCGC-AATAGTGC  ACTTGCATCGCGCGA  55 501
BURPS1710b_3276 3579371 .. 3579397 -  -7.9  -3.12402   GAAACGACGATCGAA        CGC-CGCCCGCG GCTT CGCACGCGAGCG         TGGCGAAACGGACGT  55 76
        rfbP NONE
BURPS1710b_3274 NONE
        epsP 3576458 .. 3576471 -  -5.9  -2.62184   CGCGCGCTCACACGA               GCCGC AGCC GCGAC                AGCCAGCCGTTCACG  45 4
        epsB 3574044 .. 3574085 - -10.9  -2.65815   CGCACAGCGATATGA GCGAA-TCGCGGACGCGA ATCATCG TCGCGTCCTCGCGTTCGC GCGCGCGCATCGCCC  62 108
         wzx 3572819 .. 3572841 - -11.3  -4.31837   AAGAAATGGAATAAA          CGTCAGGCGC CGGC GCGCC-GACG           CGACACGCTGCCGCT  88 5
BURPS1710b_3268 3571506 .. 3571545 -  -9.2  -3.39784   CGATCCGGAAGAACA  CGACGACGCAGCGCG-TCT TGA AGAACGCGTTGCGCCTGCG  ATCCTCGGCGATCGC  64 72
        wcaB NONE
BURPS1710b_3266 NONE
        epsF NONE
        kdsA NONE
BURPS1710b_3263 NONE
        kpsF 3566296 .. 3566320 - -12.7  -3.40073   ATCGGCACCAACGAA          CGGCGGGCGCG CAG CGCGCCGCCCG          GATCACGGTTCGCCG  77 144
        flhD 3563881 .. 3563896 -  -7.5  -3.14132   GGCGCGGGGCAGCAA              GGCGC TCAAGC GCGCC               CCGTTCCTCTCCGCC  55 486
        glyA 3555499 .. 3555515 -  -3.6  -3.28712   GTCGTGCCGGCAGAA              CGGGCA GCGCA TGGCCG              ATCAGCGATAGACCG  47 27
BURPS1710b_3248 3555022 .. 3555043 -  -5.2  -3.29613   AAACGGGAAACGGAA           TGCGCAAGC TCAAC GCTTGCG-A           GGCGTCTTCGCGGGC  49 13
BURPS1710b_3247 NONE
        fimT NONE
BURPS1710b_3245 3552970 .. 3553026 - -10.9  -2.73364   CCGTTACGGCAAGTA CGCC-CGGCAGCGCGACGCCCCGCGA-AC CGC GCATC-CGCGGC-TCGCGCCGTCGCGGCG CGTCGCACGGCGTCG  62 95
BURPS1710b_3244 NONE
       pilE1 3551523 .. 3551541 -  -9.5  -2.62735   AGAGGCGGCACATGA             GCGCGGC CCAGT ACCGCGC             GCTGCGCAAGGAACT  55 512
        lsfA NONE
BURPS1710b_3238 NONE
BURPS1710b_3235 NONE
BURPS1710b_3234 NONE
BURPS1710b_3236 3546318 .. 3546356 - -18.9   -2.7035   GCCACGGACAGACGA  CGCGTGCGCGCCG-GGTGC GTC GCACCGCGGCG-GCGCGCG  CAAGCAAGCTCGGAT  90 40
BURPS1710b_3232 NONE
BURPS1710b_3231 NONE
BURPS1710b_3230 NONE
        pcaK NONE
        hmgA NONE
        fahA 3538010 .. 3538053 - -22.4  -3.53012   GCCCCGGCGCCCAAA CGGCACGGGCGCTTGCAACC TCGC GGCCGCAAGCGCCCGATCCG ATGACCGTGCGTCCC 100 94
BURPS1710b_3225 NONE
BURPS1710b_3224 3534933 .. 3534951 - -11.6  -3.40522   ATGCCTGTACGAGAA             CGGCTGGG ACG CCCCGCCG             ACGTCTGCGCGCAAC  70 60
BURPS1710b_3219 3529259 .. 3529303 - -13.3  -2.62184   TGCGCGGGCAGAGCA TGACGGGCGCCGGCGCGCCGT TCA AGGGCGGGCTCGCGCCCGCCG TGCGCTGGCGCGTGC  67 367
BURPS1710b_3217 3527215 .. 3527243 -   -16  -3.78022   GGTATAGGGACGAAA        GGCCGCCCGC CCGTGCATC GCGGGCGGCC        TTGTTTCATGCGGCT  90 423
        xdhA NONE
        xdhB NONE
BURPS1710b_3212 3521374 .. 3521392 -    -3   -3.9392   CGGTATCGGAAAGAA             GGCGACGA TCA TCTTCGCG             GAAACCGGTTCCGCT  56 116
BURPS1710b_3211 3520560 .. 3520571 -  -3.6  -2.72379   CCAAGCGGCGAATCA                GCGC GCCG GCAC                 CGGGTCGAGCCCCGT  40 11
BURPS1710b_3210 3519917 .. 3519959 -  -5.5  -3.53012   CCGCCCGGGTTGAAA CGCGAACGGCATGCGGCGTGG GAG CCGCGC-GCACGC-ATCGGCG CGGACGATTCACGCC  55 34
BURPS1710b_3209 NONE
BURPS1710b_3208 NONE
        btuC 3513836 .. 3513855 -  -3.4  -3.61398   CGGCGCGCGCAACAA            CGCGATCG AGCT CGGTCTCG             CGCGGGCGGGCATCG  51 395
BURPS1710b_3201 NONE
BURPS1710b_3200 3507853 .. 3507883 - -19.1  -5.14563   CGGGCGATGAAAAAA      CGGCTGG-CCGCAC GTGC GTGCGGGCCAGCCG       TCGCGACCGGCGGGC 100 53
BURPS1710b_3198 3505321 .. 3505351 - -26.2  -5.81412   CGCAGCTAAAAAAAA       CGCCTCACGCGCGC CAT GCGCGCGCGAGGCG       AAGATCGCCGCGAAG 100 132
BURPS1710b_3197 3504197 .. 3504220 -  -5.9  -3.05816   GCACGCCCGAGCCAA          CGCTCGCGGC TACCC GCCGCGT-CG          GCCGGATGCGTCCGG  49 294
BURPS1710b_3189 3496005 .. 3496015 -  -2.4  -3.97108   AATTTGAAAATACAA                 CTGC TCC GCCG                 ACCCCTCGTATGTGC  57 453
BURPS1710b_3188 NONE
BURPS1710b_3186 NONE
        ompW 3491867 .. 3491896 -   -10  -3.25823   GCTCGGTCACAGGAA      GCC-CGGGCGC-CG GCGC CGCGCGCCCACGGC       TCAGAACTTGTATGA  65 26
BURPS1710b_3184 3490793 .. 3490818 -    -4  -3.53733   GTCATCCGAGAAATA         GCGA-TGCGGA TCGTG TCCGCACTCGG         GCGACGGCCACTGTC  51 473
BURPS1710b_3183 NONE
BURPS1710b_3182 3488634 .. 3488678 -  -5.6  -2.86475   GAACGGCACACGATA CGCGCGCCGATCTCCCCGC CCGCCATT GCGGGCGCATCGGC-CGCA CACCGAGCGATGCGC  47 45
BURPS1710b_3179 3487640 .. 3487654 -  -2.8  -4.85599   TTGATTTCACAAAAA               TCCGTT TCA AATGGA               TCAGAAATTTCACCC  78 410
BURPS1710b_3178 3484839 .. 3484872 - -22.5  -2.91873   ACGAGGCGGAAACGA     CGAGGCGGCATGACG TCAC CGCCATGCCGCCCCG      CTTCGCCTTCCGGCT 100 95
       groES NONE
       groEL 3482285 .. 3482316 - -21.8  -3.53012   TTCCGCCGCCCCAAA      CGAAAACACCCGCA TCGC TGCGGGTGTTTTCG       TTTGGGAGAACGCGC 100 80
BURPS1710b_3173 3480670 .. 3480691 -  -7.1   -3.6363   AGCACCAGAAACGAA           GCCGCGCCG CAAG CGGCGCCTC            AACCCGTCGATGCCG  60 92
BURPS1710b_3171 NONE
BURPS1710b_3170 NONE
BURPS1710b_3169 NONE
        pyrR 3477551 .. 3477584 - -12.3  -3.53761   CAACGTGTTGCCAAA     CGG-CGCCCGGATGCG CGA CGCGCACGGGCGGCCG     GAATGCGTCGCGCGC  75 43
        pyrB NONE
        pyrX NONE
        plsC 3473920 .. 3473934 -  -4.9  -4.18018   CGCCCGGACGGAAAA               CCGCC GACGT GACGG               TCGTGTTCGGCCACT  66 328
        rfbB NONE
        rfbA 3470853 .. 3470869 -  -6.5   -3.9461   GCTCTCGAAGAAGAA              TCCGCGA GCA TCGCCGA              ATACCTTCGGTTCGA  67 71
        rfbD NONE
         wzm NONE
         wzt NONE
        wbiA NONE
        wbiB NONE
        wbiC NONE
        wbiD NONE
        wbiE NONE
        wbiF NONE
        wbiG NONE
        wbiH NONE
        wbiI 3455181 .. 3455204 - -14.6   -5.0538   GCGGACGGTAAAAAA          GCGCGAATCG GCTT CGACTCGCGC           TTTTTTCATCGAGCG 100 342
BURPS1710b_3148 3452897 .. 3452915 -    -6  -3.51934   GCGGCCGGAGAAAGA             TCGTCG CGGAATT CGACGA             GGCGAAGGTCGTCGA  55 95
BURPS1710b_3143 3447947 .. 3447973 - -14.5  -5.07275   CGACACAGACAAAAA        GCGGCGAACGCA CGCA TGCGT-CGCCGC         TTTTTGGACAAGGCT 100 98
        rfaC NONE
BURPS1710b_3140 NONE
        kdtA 3444459 .. 3444484 - -14.7  -3.53012   GCGCGGCTCCCGAAA         CGGCACGCCGCG CAA CGCGGCA-GCCG         ATGCGGCAACGCCCC  86 88
        aptA 3430928 .. 3430978 - -16.1  -2.59921   ACGAAGCTCTACAAC CTGCAAGGCGGGATCGACG-CGTG GTCG CGCGACGTCGATCCCGCGGTGCCG CGCTACTGAGCGCGC  77 127
BURPS1710b_3121 3427565 .. 3427623 -  -7.4  -3.78329   GGGGATGAACGGAAA CG-TCGACGCGCACGCGG-CGAGCGACAC GGTC ATGCC-CGCGGCCGCGCACGCGGCGATCA GGAAGCGGCGCCGGT  65 59
        uppP 3426000 .. 3426055 - -14.8  -4.06419   CGTGTTCAGAAAGAA GCACGCCGGCTGACGC-GCGACGC CGCGCGCATT ACG-CGCGGCGTCGGCCGGCATGC CCACCGGTCGAACCC  95 142
BURPS1710b_3117 3424712 .. 3424733 -  -6.5  -2.68775   CGACGATGAAATCCA           TCCCCGCGCG AAT CG-GCGGCGA           CGCCTTCAATTGCCG  48 31
BURPS1710b_3116 3423469 .. 3423517 - -16.6  -2.94872   GGTATTGAAGAATCA TGACAGCGCGCGGCCGC-CCCGG AATT CCGGGTATCGCCGCGCGCTGCCG AAATCGCCCGCAACC  85 86
BURPS1710b_3115 3422440 .. 3422460 - -12.6  -2.56914   CAGGCGATCAACGGA            GGCGATGC GCGCA GCATCGCC            TCTTTCGTTTGCGCC  64 183
BURPS1710b_3112 3419275 .. 3419287 -  -2.6  -2.57132   GTGCCGCCGTACAAC                CCCG TCACG CAGG                CCGTGCTGCAGGCGA  38 492
BURPS1710b_3109 3417736 .. 3417778 - -17.7  -4.09685   GCGGATGGCGGAAAA CGGCGGGC-GGCGGCAC-ACG CGC CGCCGCGCCGCCCGCCCGGCG CATGGTAATGAACGA 100 170
BURPS1710b_3108 3415872 .. 3415890 -  -4.5  -2.87683   ACAGCCCGTCACACA             GCCGG ATACGCGCG CCGGC             TCGCCCGCGCCGCGC  43 220
BURPS1710b_3105 3411543 .. 3411573 - -16.1  -4.54727   TGCCCCAAACGAAAA       GGCCGGGCCCCAC TCGAC GCGAGGCCCGACC       TTTTTTCGATGATTT 100 114
BURPS1710b_3096 3400620 .. 3400632 -  -2.6  -3.64703   CGCCGGTGACGCAAA                CCGA TCCGC CCGG                CGAGACAACCGTGAA  50 490
BURPS1710b_3093 3398632 .. 3398663 -  -9.2  -3.64822   AGGGCCGCATCGAAA      CGCGCTGCGCGCTG CCGT CCGCGCACTGAGCG       CGCCCGGCGACCGCC  68 110
BURPS1710b_3088 3392153 .. 3392167 -   -10  -2.71731   TCGAGCCGCGAACGA               CGCATC GTC GATGCG               TTCGGGCCGATGCCG  59 260
        malE 3390667 .. 3390700 -   -16  -2.78463   ACTCCTGGGACGAGA     TCGCCGCGCGCGGGC ACGAA GCCGGCGCG-GGCGA     CGGGTACGGCGCGAG  78 125
BURPS1710b_3084 NONE
BURPS1710b_3083 NONE
        gltK 3387447 .. 3387473 - -17.3  -4.72272   GCGTCGCATGAAAAA        GGGCGGCCCGCG CATG CGCG-GCCGCCC         TTGCCCTGTCTCGCT 100 191
        ftsK NONE
        lolA NONE
BURPS1710b_3074 NONE
BURPS1710b_3075 3379571 .. 3379625 - -12.7  -2.55551   GAGAATTCTAACGCA CCG-CGCGCGCGCCACGGCATCGGCC AACC GGCCGATGCCGCAAACCGGGCGTCCG TGGCAGTATCGCGTT  67 145
        serS 3377982 .. 3378010 - -16.8  -5.10767   GACGCAATAGAAAAA       CCCCCGCAA-GCC TTTT GGCGTTGCGGGGG        TTTCCTGTGTATCTG 100 240
BURPS1710b_3069 NONE
        minC 3375035 .. 3375048 -  -2.3  -2.70932   TGTGTTCGTCAATGA               GGACC GACC GACCC                GTTTGTCGCGCCACG  38 45
        minD NONE
        minE 3373879 .. 3373911 - -21.9   -2.6953   GCAACGAGAAGTAAG      GGCGCGCGCGGCGGC GGC GCGGCCGCGCGCGAC      GAGACGGAAAACGCG 100 41
BURPS1710b_3064 NONE
BURPS1710b_3063 3373044 .. 3373056 - -10.5   -2.7566   AGCGAATGCGAACGA                GCCCG ATG CGGGC                GACGCCGGCGGGCAT  56 232
        rfaC 3370033 .. 3370088 - -14.6  -3.52192   GCGAAGCTGACATAA GC-CGCACCGGCGCCCCCGCCGCTCG AGCCAG CGGACGGCG-GCTCGCCGGCGCGCGC GGAACGAGCGGCGAC  86 367
BURPS1710b_3056 3366892 .. 3366912 - -13.9  -3.17492   CAAACAAGCAGCCAA            GCGGGCGGC TGC GCCGCCAGC            CTCCTGTGTCAATGT  78 90
BURPS1710b_3050 NONE
         gmk NONE
        rpoZ NONE
        spoT 3358587 .. 3358608 - -15.9  -3.18264   CGCGCCATTTATGAA           GGGCCTTCC TCCG GGAAGGCCC            TTTGTTTTTGCCCGC  86 204
        greB 3357482 .. 3357499 - -14.1  -3.64703   TCGCGCCGATCGAAA             GCGCCCC GCCC GGGGCGC              TTTTTTTATGTCCGA  84 211
        cspA 3354885 .. 3354902 - -14.1  -4.77757   TCCGAAAAACCAAAA             CCCCCGC CTAA GCGGGGG              TTTGCACGGCCCTTG 100 56
         cho 3353499 .. 3353530 -  -4.4  -5.03314   CCCATCCCGAAAAAA      TCCGC-TCGCGGG CCGATAC CCCGCAAGGCTGA      TCGCCGTCTCACGTG  82 137
BURPS1710b_3038 3351612 .. 3351636 -  -6.9   -4.1466   AGCGAATCCTGAAAA          CGAGGTCGGCG AAT CGCCGCGCACG          CGAGCGTGCGCCGCG  68 127
BURPS1710b_3037 NONE
BURPS1710b_3036 3347750 .. 3347769 - -10.6  -2.54896   CGTCGAGCGAATCGA            GCGCGACG AGCG CGACGCGC             ACCTGCGGATGGCGC  58 252
BURPS1710b_3033 3344842 .. 3344869 -   -17  -3.10409   CACCAACGGATTCAA        GGGCTGCGATGC GAAA GCATCGCGGCCC         TTTCCCATTTCCGAC  85 76
        metE 3339697 .. 3339723 - -20.2  -4.72272   TCCCGGGACGAAAAA         GCCGGCATCGCA TGA CGCGATGCCGGC         TTTTTCGTCGGCTCG 100 251
BURPS1710b_3027 3335643 .. 3335661 - -13.1  -3.54424   CGTGACGGCGCGAAA             GCCGCGG CCGGC CCGCGGC             AAGACGCTCGCGCGC  78 330
BURPS1710b_3024 3333021 .. 3333037 -  -6.6  -3.10164   GTATTCATGATGGAA              TCGATC ACGAA GATCGA              ATGGCACCGCTTCGA  51 145
BURPS1710b_3017 3325142 .. 3325171 - -19.3  -3.34895   TGCACGCCGAACGAA       CGACGGGCCGCAC CGAA GTGCGGCCCGTCT        CGTTCCCGCCGGCGA 100 62
        citA 3323355 .. 3323373 -   -16  -3.75153   TCGCCCCAACCCAAA             CGGAGCGC GAC GCGCTCCG             TTTGCCGATTCGTCG  90 76
      mtmOII 3319339 .. 3319387 -  -9.4  -2.54896   GCCGCACGCAACCCA CGATGGCGC-CGCCCGACGCGCAG CCG CC-CGCGCCCGGCGAGCGCGGCCG CTTTCAAGTCTCCAG  55 29
BURPS1710b_3008 3312496 .. 3312526 -  -2.2  -3.76839   CAAGCGTAACGCAAA       TGCGCGCGCCTTGC AGC GCCGTGCGCCCGCC       CGTTTCGTTACCGCC  53 33
BURPS1710b_3007 3311879 .. 3311914 -  -4.5  -3.03124   TCGCATGGGCGAACA    TGCCGC-CCGCGGCCG TCTAC CGGCTGCAGCGCTGCG    CGGACTTTTCGGGTT  46 280
        gyrA 3305245 .. 3305255 -  -6.8  -3.31144   GCTCGACGGTCACAA                 CCTG ACT CAGG                 CGTCGCCGCCCTCCA  55 21
BURPS1710b_2999 3304499 .. 3304539 - -15.4  -3.14344   CACTCTCCTGATGAA CCCGCCAAACACGGGCGAC GCAC GTCGCCC-CGGCCGGCGGG  CCTCAGCCGATGCGG  82 42
        serC 3303290 .. 3303315 -   -14  -2.74286   AACAATGCGTAAGGA         GCGGCGC-GCG TCACG CGCAGCGCCGC         TCGAAATCCTTCATG  71 10
        pheA 3302114 .. 3302142 - -15.2   -3.3941   ACGAGAGCCAAGTAA        CGCGCGCCCCGG AAGAG CCCGGGCGCGCA        AGGTCAATATCGAAC  84 66
   aroA/tyrA NONE
         cmk 3299095 .. 3299117 - -15.6   -3.0782   TAAGGGTTTAACACA           CGCTTCGCGC GAC GCGCGAAGCA           CCTACTGCGCTTTTT  82 49
        rpsA NONE
        ihfB NONE
BURPS1710b_2991 3296386 .. 3296414 -   -13  -5.40474   ACGTGTCGAAAAAAA        CCGGGGCCGCGC GGCGT GCGCGGCGTCGG        CATCGTTAAATGACG 100 31
BURPS1710b_2990 NONE
         udg NONE
        rfaE 3292686 .. 3292720 -  -4.7  -2.66316   CTGCCGATGAGAGTA     TGCGTACGGCGCGCG GGCGG CGCGCGCCGCTGTCG     TTCAATGAAACAGTT  44 27
        rfaD 3291619 .. 3291638 - -12.8  -5.00884   ATCTCCGTGAAAAAA            CGGCCGGC GGCT GCCGACCG             TGAGACCCAGTCTAA 100 58
        comE 3291166 .. 3291187 - -12.9  -4.65895   GCGTCCATGCAAAAA           GCCCGCGGC ATGC GCCGCGGGA            ACCCGCCGCCGAAGC 100 120
        cysM 3289854 .. 3289871 - -14.1  -4.41895   AAGGCTGAATGAAAA             GCGCCGC GTCA GCGGCGC              TTCAGACTGCTGACG 100 183
         hda 3287066 .. 3287113 -  -8.6  -3.53012   GCGCGTCGCGCGAAA GCGAAGACGGATCGGCGTCGACG GCATG CGGCG-CGCCGATC-GT-TTCAC GCGGATGGCGCGATA  62 287
        metN 3284858 .. 3284870 -  -5.5  -3.10522   ATTTCACTCAACATA                CGAGA GCT CCTCG                ACGACCACGCCCTGC  49 1
        metI 3284172 .. 3284186 -  -2.7  -3.05384   CCGTCGCGTATCCAA               GCGCG GCGCT CGTGC               GTCTTCGATGGTCTT  42 42
      metQ-1 3283267 .. 3283285 -  -9.5  -5.63645   TTAAAAGAGAAAAAA             CCCGGAC GCCAA GCCCGGG             CTTTCGATCTTCGCC 100 69
BURPS1710b_2977 NONE
BURPS1710b_2976 3281324 .. 3281342 - -13.1  -4.08767   CTTATGGTGTGAAAA             GGGGCGC TCGCC GCGCCCC             TTTGTTCATGTTCGA  89 85
BURPS1710b_2975 3279445 .. 3279462 - -14.1  -4.64861   CCCGCCCAAAAGAAA             CGGCGCC CTCG GGCGCCG              TTCCGCGTTTGGCCT 100 61
         lrp 3277393 .. 3277428 - -22.2   -4.5442   CCGCCAATGACAAAA    CCGCCAATTACTGTAT AAAC ATACAGTAATTGGCGG     TTCGTGCCAAGCGCT 100 59
BURPS1710b_2972 3276162 .. 3276185 -  -7.4  -2.72049   CAGATTTCTCAATGA          CGTATCCGCCG GCG CGGCGCAT-CG          CCCGCGCCGCTCAGA  51 36
        rpsP NONE
BURPS1710b_2967 3273272 .. 3273287 -  -3.2  -3.16564   CGTCCATTTCAGTAA              TCGGCT TCCC AGTCGA               CGACGACGCGCCCCG  43 3
        trmD 3272414 .. 3272439 - -18.3  -2.64933   GATGGATTCACATCA         GGCGCCGCGCA CGCA TGCGCGGCACC          GCCTAATTCGCGAAC  86 55
        rplS 3271854 .. 3271882 - -26.1  -6.06723   CGGCCGAAAAAAAAA        GCGCCGTGCGGGA GCT TCCCGCACGGCGC        TTTTCCACGCCGGGC 100 85
BURPS1710b_2963 3269385 .. 3269417 -  -6.2  -3.24232   TTTCGCGTAAAGATA     GCACAGCGGGCGCAA CGGA TGGC-CCCGGCGTGC      ACCGACTGTGGCGCG  51 46
        cobD 3268331 .. 3268347 - -10.8  -5.40474   ACCGCCGCAAAAAAA              GCCGGC GCGCA GCCGGC              TGGTTCGGGGCGAGC 100 77
BURPS1710b_2958 NONE
BURPS1710b_2957 3264427 .. 3264441 -  -8.5  -3.55444   CGGTGATTCGCGAAA               CCGCG GATCA CGCGG               CGCTGATCGTGAATC  63 18
        pmbA 3261793 .. 3261816 -   -11  -4.84918   CCCAGAAAGACAAAA          CCCCACGCTC ACAA AAACGTGGGG           TTCGTCAGCAGTCTG 100 122
BURPS1710b_2950 3257185 .. 3257242 -    -4  -3.03159   GCAAGCGGGCGAAGA GGTTCG-GGCGATGC-GCGTGACGTCGG CGGC CCTGCGGCAAGCCGCATTGCCGCGAATC TTCTTCATGCGAGGC  44 30
BURPS1710b_2947 3253806 .. 3253823 - -10.5  -3.65046   CCGCCATTTTAACAA             GGCCCGC GCTA GCAGGCC              CGGCGCAGCCCCTCG  71 16
        thyA 3252733 .. 3252748 - -11.8  -5.38497   ACGCAAACGAAAAAA              CCCGCG AATT CGCGGG               TTTTTTCTTGGGTCG 100 63
BURPS1710b_2945 3249910 .. 3249930 -    -6  -3.56092   CGAGCACGCGGCAAA            GCCGCGCG TGCTG CGCGTGAC            GCCCGCCGGCCAACG  57 155
BURPS1710b_2941 3247673 .. 3247692 -   -15    -5.252   GATCTTCACAAAAAA            CGCCGCGA TCGT TCGCGGCG             TTTCCCTCGGCTCGA 100 104
BURPS1710b_2937 3242581 .. 3242621 - -27.7  -3.32294   GCAAACCCCCGACAA  CACGACGGCCCGGACCGCA CGA TGCGATCCGGGCCGTCGTT  CTTCAGCCTGAGCGC 100 96
        pncB 3238294 .. 3238332 -  -4.4  -4.72272   CGCCGGTACGAAAAA  CACGCTGCC-GGACCGC CCACGC GCGTTCCCGGCGCCGCG   TCCGCACCCGCGCGG  78 47
BURPS1710b_2929 NONE
BURPS1710b_2928 NONE
BURPS1710b_2926 NONE
BURPS1710b_2924 3233436 .. 3233456 - -15.4  -2.90571   AAGCGGCCAAGCAGA            CGGGGCGC ATGCG GCGCCCCG            TTTTCATTTTGCACG  80 91
        rluC NONE
BURPS1710b_2916 3223381 .. 3223436 - -13.8  -3.44552   AGCGCACGAAGAACA CGACGGCGGGCTCGCCGCGCAGCGTCG CGT CGA-GCCGCACGCCCTCGCCGCCGTCG ACGAGCGCGTCGGCC  81 72
        sohB NONE
BURPS1710b_2913 3220796 .. 3220827 -  -6.4  -3.82097   CCGAAATCGACGAAA      CGCCGCTGCCGGACG AAA CGCCCTGC-GCGACC      GCGCTGCGGCTCGCC  64 466
BURPS1710b_2910 NONE
        rpmF 3219413 .. 3219430 -  -8.4  -5.28176   TTCAGGCACAAAAAA             GCGGCA GTTGAA TGCCGC              CTTTTTGTTGAGCCA 100 118
        plsX NONE
        fabH 3217234 .. 3217277 -  -7.4  -3.17075   TCGTCCCCAATTGAA TCG-ATTCGAGCGGCGCGC TTGAATG GCGCGCCGATGGGATGCGA AGAAGGGCCGTCAGA  55 36
        fabD NONE
        fabG 3215432 .. 3215451 -  -3.5  -3.53012   GGCTTTGCGGCCAAA            CATGCGC CGATGC GCGAATG             CGCATGCACGGCGCG  49 59
        acpP 3214981 .. 3215021 - -12.5  -5.14626   ATGACTAAAACAAAA  GCCACAGCGGCCACAGGAA CCA CCCCTGCGAACCCTGTGGC  TGTTAGCTCGGCCGG 100 106
        fabF 3213684 .. 3213727 -    -3  -3.05816   CGATGCGGCATGGAA CGGCTCCGTCAAGCGACCCCG CGT CAGGCGCGCTTGA-AGACCAG CGTGCCGTTAGTCCC  43 5
BURPS1710b_2902 3213145 .. 3213170 -  -4.7  -3.39432   AAACGAGGGAAGCAA         CGCGGAGCGCTA TTG TAACGTTCC-CG         CTCGAGGCGCTCATG  51 77
        rpoE NONE
        rseA NONE
        rseB NONE
        mucD 3208778 .. 3208805 - -11.2   -4.7629   CGATCAAGCGAAAAA        GGCGCGCTCGAC GACC GCAGAGCACGCC         TTGTAAGTCGGTGAA 100 468
        lepA NONE
        lepB 3206009 .. 3206031 - -12.7   -3.0263   AGTAGTTCGGCAACA           CGCCGCGCA GCCCG TGCGCGGCA           TGTCGCAGCGTTCGA  71 47
        rncS 3204434 .. 3204459 -  -4.5  -2.62184   GGTGCGTTCATATCA         GGCTGCTGCTG GGTT CTGAAGCGGCC          GCGCAACCGTGCGCG  41 65
         era NONE
        recO NONE
        pdxJ NONE
        acpS NONE
        nagZ NONE
BURPS1710b_2888 3199786 .. 3199814 - -12.4  -2.73364   GGCTGATCGCAACGA       CGCG-CCGCCCCG CGCG CGAAGCGGTCGCG        AACGGCACGCTGCGC  63 484
        uvrC 3194147 .. 3194195 - -20.2  -3.44146   CGCCGCCACAAGCAA GGCG-CCCGGCACGGGCCGCGCC GCCC GGCGCGAGCCGCGCAAGGCCGCC CGGCGGCGCGCCCGC 100 43
        pgsA 3193062 .. 3193078 - -12.3  -5.33405   CCCATCAAACAAAAA              GGGAAGC CCG GCTTCCC              CTTGTTCTGGAGCGG 100 439
BURPS1710b_2877 3189184 .. 3189204 - -15.4  -3.57561   CGCGAATGCGCGAAA            CGCCCCGC TCGTC GCGGGGCG            TTCGTCAAGCGCTCA  90 30
BURPS1710b_2876 NONE
        otsB NONE
        otsA 3183695 .. 3183718 -   -11  -2.82516   CCGCGCACGACCATA          GCGACGACGA CGAT TCGTCGTCGG           ACGACGAGCGCGTCG  64 107
BURPS1710b_2870 3180173 .. 3180201 - -23.2  -4.27316   CCGCCGAATGCAAAA        TGCCCCGCCCGG TCGGC CCGGGCGGGGCA        TCGCGCGAAAACAGG 100 66
BURPS1710b_2869 3178976 .. 3179003 -    -9  -3.17075   TGTCGGCGAAGCGAA        CG-CGGCGGCGCG GGC CGGCCCGCCGGCG        TCATGCGATCTGCTT  57 26
BURPS1710b_2868 3178378 .. 3178436 -    -5  -4.13767   CGGCGGACGCGAAAA CCATG-AGCGGGCGCGGCGGCGGCATGC TCGAT GCG-GCGGCCGCCGCGACGGCGGCACGC GCGGCACGATGCCGC  64 76
BURPS1710b_2864 NONE
BURPS1710b_2862 3169317 .. 3169346 - -12.8  -2.87501   TTTGACGAAAGAGGA       CGGTCCGCGCGGC TGGCG GCCGCGCGG-CGG       CGGTGACGGTGACGA  69 488
BURPS1710b_2860 3166389 .. 3166413 -   -20  -3.04894   AAGTGTTTCGAAAAC          CGCGGGCGGC CTGCC GCCGCCCGCG          CATCCTGTGTATGAG 100 52
BURPS1710b_2859 NONE
BURPS1710b_2858 NONE
BURPS1710b_2857 3162963 .. 3162983 -  -6.8  -3.58305   AATCAATGCCCGAAA           GCAGGCGCC CGGC GGC-CCCGC            CGCGCGTTCACAGCG  59 33
BURPS1710b_2855 3162748 .. 3162759 -  -5.8  -4.26188   GGGAGAGAGTGAAAA                TCGG AAAG CCGA                 CGATCGCGTGGCCGC  70 111
BURPS1710b_2854 3161605 .. 3161619 -    -7  -3.99324   TTTTAGCAGGATAAA               CGCCGG CTC CGGGCG               TTGCCGCACGCGCGC  67 153
        hisQ NONE
        hisM NONE
        hisP NONE
        argR 3158045 .. 3158071 - -12.2  -5.10033   GCAAGACAAAGAAAA         GTCACCCCCGCC CCG GGGAGGGGCGAC         GCCAACCGACCACTG 100 105
        argD NONE
        astA NONE
        astA NONE
        astD NONE
        astB NONE
        astE 3149728 .. 3149744 -  -6.5  -2.80622   ACAGATGCGAGTAGA              CGGCACG CGC CATACCG              AGACGGCCGCGCTGC  46 474
        argT 3148528 .. 3148551 -   -16  -5.18371   CCCGATAAAACAAAA          CCGGCCGCTC GATG AAGCGGCCGG           CCGATTCGAACCCAT 100 76
BURPS1710b_2838 3147896 .. 3147914 -  -6.6  -2.66316   TGCTGCATCACATCA             TGGAGCAC ACC GCGCACCA             CGTCGACATGAGCAT  45 466
BURPS1710b_2832 NONE
BURPS1710b_2831 3141974 .. 3142002 - -15.2  -2.52464   GCGTCCGGCAACTGA        GCCGCCACGCGC CGCAC GAGCGCGGCGGC        CGATCGCTCGCGGCC  73 182
BURPS1710b_2829 3140546 .. 3140602 -  -5.8  -3.32844   TGCGGCATGGGAGAA GCGCTCGCCGACGAAGTGGCCG-ACAAG GTG CTCGCGCTGCCG-TTCGTCGGCGAAGTC AACGTCGACATGGTG  52 398
BURPS1710b_2824 3136545 .. 3136592 -  -2.5  -2.74523   GCAGCGGCAAGAGCA CGCTCGGCATGACGCT-CGCGGG CCAT CCCGCGTATCG-CGCGACGCACG GCCACGTGCGCTTCG  39 266
         tsr 3130697 .. 3130750 -  -4.5  -3.54408   CTTGATGCAAATCAA CCTCCGACGC-CGCGCGCTTGCCGCC GAACG GGCGGC--GCGCGTATACGCTGAAGG GCTGCCCGCCCGCTA  51 38
        hemN NONE
       dnrD1 3128173 .. 3128197 - -12.9  -3.14132   GTGGTCGGCGATCAA          CGGGATGCTCT ACA AGATCATCCCG          TTCCTGCTGTGGTAC  68 290
BURPS1710b_2815 3125675 .. 3125699 - -13.6  -4.23391   CAAAGAAACGAGAAA         CCGCTCG-CGG CAGG CCGGCGAGCGG          CGGGAACGGGCGGGC 100 58
BURPS1710b_2814 NONE
BURPS1710b_2813 3123643 .. 3123688 -    -9  -3.14931   GGGATTCCTCATCAA CGGGTCCGAAGCGGCGCGGCGCA CGC CGCGCCGCG--GCCTCAG-CGCG CGACGCGCTCGAGGC  57 18
BURPS1710b_2812 NONE
BURPS1710b_2811 3122663 .. 3122680 - -11.3  -2.52543   AGTCGGCGGAAGTCA             GCGCTTG CGTT CAAGCGC              GGCGCCGGCATCCTC  61 5
BURPS1710b_2803 3113757 .. 3113771 -    -7  -2.53263   TGCATGTTTAATCGA               CGGCCC GTT GCGCCG               CCGCATTGAACGTTT  47 142
        phrB NONE
        cysC 3109225 .. 3109251 - -16.5  -3.53012   CGGCCTGCGCCGAAA         GGGCGCGCGCG ATCCG CGAGCGCGCCC         GCGCGGCACGCGCGA  91 53
BURPS1710b_2798 3107435 .. 3107451 -  -2.1  -4.29139   GCAAACGCAAAATAA              TAGCGAC CAC GACGCGA              ATTCACGGCATTCGC  63 275
BURPS1710b_2797 3104447 .. 3104459 - -10.5   -3.8186   CATCGGAACGAAGAA                CGGCG AAA CGCCG                ATGTCGATCCCGCGC  75 161
        hutH NONE
        hutC NONE
        hutU 3099940 .. 3099970 -  -5.3  -3.33815   ATCCGCGCGAATCAA      GCTCGCCTGCATCG TGGA CGACGC-GGCCCGC       ATCAGCGCCCGAGCA  51 27
BURPS1710b_2793 3099307 .. 3099320 -  -2.4  -3.48276   GGTTGTGCCAGAGAA               TCGA TTTCAT TCGA                TCGAGCCTTGTGCGT  47 18
        hutI NONE
        hutF NONE
        hutG 3095582 .. 3095639 - -20.5  -3.05816   GTACCGGCGACGCAA GCG-CGGAGCCGTTCGCCGCGCGCGGCT CGA AGCGGCGCGCGGCGAACGAACATGCCGC AACGGCGGCGTCAAT 100 36
BURPS1710b_2789 NONE
BURPS1710b_2788 NONE
BURPS1710b_2787 3090800 .. 3090826 - -10.2  -3.54653   ACCTTTAGTAGATAA         CGGCACGATCTA TAA TACATCGTGCCA         CAGCCAATAGCATTC  69 221
BURPS1710b_2786 NONE
        staB 3089923 .. 3089939 -  -9.5  -3.93256   TAGAGGTGCAAAGAA              TAGAGTC TTG GACTCTA              CAAGGTCGATGAACT  73 144
BURPS1710b_2784 3088510 .. 3088527 - -12.7  -5.30616   CTAGGCAAAGAAAAA             GCCCTGC ACTC GCAGGGC              TTTTTTTCGCTCTTC 100 99
BURPS1710b_2781 NONE
BURPS1710b_2780 3083758 .. 3083799 -  -7.2  -3.01712   CCGTTCGGCCGAAGA CGGAT-CGCACGCCTTCCGG ACGT CCGGCCG-CGCGCGCACCCG GCGGCACCCTCGAGC  50 81
BURPS1710b_2779 3082208 .. 3082235 - -22.8  -2.52896   GCACGCTGGAAGCGA        GCCTCGGGCAGC GATT GCTGCCCGAGGC         TTTTTTTACGGGCGC 100 105
        hrpA 3076222 .. 3076255 -  -6.7  -4.13767   GGCGTGATTGTAAAA     CGCGCGAGAACGCC GCCGGTT GACGT-CTCGCGCC     CGAGTGTGAACCCGC  68 57
BURPS1710b_2775 NONE
BURPS1710b_2774 3073701 .. 3073718 -  -4.7  -4.56597   TGCGGGCGGCAAAAA             CGGGGCG GCAG CGCACCA              GGCGGCGAAAGCACG  74 494
BURPS1710b_2773 NONE
BURPS1710b_2772 3071795 .. 3071841 -  -6.5  -2.78384   GGCCGGCCGATGACA TGGCGATGACGGCCCGCACCGGC GCG GCCCATGCGCGACG-CACCGC-A TGGCGCATGCCGCCT  48 165
        glnA 3069354 .. 3069374 - -18.3   -5.4505   GGGCGGAACAAAAAA            GGGACGGCG TCC CGCCGTCCC            CTTTCAAGGTCCGAT 100 122
        glnL NONE
        ntrC 3066509 .. 3066528 - -16.4  -4.08485   GCGATCCAAAGCAAA            CGGGGCGC CGAA GCGCCCCG             TCTTGCATTCGCCGC  95 86
BURPS1710b_2762 3062677 .. 3062703 -  -2.3  -3.01791   AGCGGGGGCGCAACA        TTCGG-CAGGAC AATT GTCATGTCCAAA         AAAATCATGACGTGC  41 30
BURPS1710b_2760 3060844 .. 3060862 -  -8.8  -3.54638   ACAAGCGCGCGCAAA             CCGTGCAC GGC GCGCACGA             CGCGCAGGTGCTCGA  63 101
BURPS1710b_2756 3053968 .. 3053980 -  -3.3  -2.71364   CGAGTTCCCGAACGA                CATCG GCG CGGTG                TCGGGCGTCGTCGGC  40 288
        dinB 3050870 .. 3050895 - -20.5  -3.27298   CCGCGCAACGACGAA         CGGCAACCCGC ATCG GCGGGTTGCCG          TTTTTTCATCGCGCC 100 70
        aceE 3040563 .. 3040601 -    -3  -4.07568   TTCGTTCGTCGAAAA  CGTCGACAGCGGGAGCGG GCGCG CGGCTCGCGCGG-CG-CG  TGCGTTAAACCGTCA  60 30
        aceF 3038799 .. 3038814 -  -4.6  -5.28778   ATCACCGACAAAAAA              CCCACG CCCC CGCGAG               CCACTCCCACGCTCA  93 41
        lpdA 3036540 .. 3036556 - -15.1  -3.53012   GCTCGTTTGGGGAAA              GCCGCGC ACT GCGCGGC              TTTTTTCATGGGCGC  86 222
        pbpG 3034049 .. 3034065 -  -7.2  -5.77571   ATTAAAAAACAAAAA              CCCCGC ACTTG GCGAGG              GTTTGTCAGCAATCT 100 106
BURPS1710b_2740 3032489 .. 3032506 - -14.1  -5.93252   CCGAAAAACAAAAAA             GCCCCGC GAAT GCGGGGC              TTCAGACTGCTGACG 100 83
BURPS1710b_2738 NONE
BURPS1710b_2737 NONE
BURPS1710b_2736 3028703 .. 3028724 - -10.1  -3.41878   CGCTCGAATGGATAA           CGCGCCATT ATAC AAAGGCGCG            CCAATTCCCGCTTGC  67 54
BURPS1710b_2735 3028126 .. 3028148 -  -4.2  -4.05446   TTGGTCAAGTATAAA           TATTTGACCA ATT TAGTCAAGTA           TCCCTGCCGCTAAAA  60 59
        iscR NONE
        iscS 3026239 .. 3026261 -  -4.6  -4.56597   GGCGCCCGCGAAAAA           GTCGCCGCGC TCA GTGCGCCGCC           CATTCGATCGTCGAC  74 13
        iscU 3025697 .. 3025719 -  -2.7  -2.63382   TGTGATAGCCATAAT          GTCCTTCTTC GCAC GAAGC-GGAC           TTCGTGCGTCATGCG  38 82
        iscA 3025328 .. 3025343 - -11.8  -4.72272   GCCGCCCATTAAAAA              GGCGGC CCGC GCCGCC               TCTTGCCCGCCCCGC 100 52
        hscB 3024668 .. 3024692 -  -2.1  -3.75461   GAAATTTGCAGTAAA         GCCATC-TCG TGTGTT CGATGAGGGC          CGAAGCCCCGCTTGC  53 63
        hscA NONE
         fdx NONE
BURPS1710b_2726 3021803 .. 3021827 - -15.8   -5.1675   GCAGGCATGAAAAAA          CGGCTCGTGA GTGCT TCACGAGCCG          TTTTTCCTGGGTCTT 100 340
BURPS1710b_2724 3018911 .. 3018925 -  -7.1  -3.95424   ATGAGCAACACGAAA               GCCGT GCTCG ACGGC               GACCTCGACGACTTC  67 144
BURPS1710b_2720 3014283 .. 3014334 -   -13  -3.05384   TCCGGGCCGACCGAA CGTGCGCGGCGGCGCGT-GCCCAAG CCGCC CGCGGGCGAC-CGCC-CCGCGCTCG GGCGACGGACGGCGC  72 275
BURPS1710b_2718 3012582 .. 3012623 -  -4.6  -3.33708   GAACTGATAGACGAA GCCGAGCGCGCGATTGCGCA GCTCGT TGCGC--TCGC--GCTCGGC GAGCTGCGTGAACGG  51 300
        tatD NONE
BURPS1710b_2715 NONE
BURPS1710b_2714 3007826 .. 3007853 - -13.4  -2.71712   CTCGGCCGTGCAAAT        CCGTCGCGC-CGC CCG GCTTGCGCGACGG        CCGCGTTCAGCTGTT  68 90
        pyrG NONE
        kdsA NONE
         eno 3003694 .. 3003723 - -15.7  -3.92996   CCGCAGATATAAGAA       GCGCCGCTTCACG AGAT CGCGAAGCGGCGT        CATCAGTGAACAAGA  93 65
        ftsB 3003063 .. 3003096 - -11.7  -5.30155   GCAGGAAGTAAAAAA     GCCAAAAGCGCGGCC AAAA GACCGCGCTTTTTGA      TTGGGTTTCCGAAGC 100 169
BURPS1710b_2706 NONE
BURPS1710b_2705 NONE
BURPS1710b_2704 2998805 .. 2998862 - -12.6  -2.76261   CTGCAACGCGCAAAT TCG-CCACGCAGGC-CGCCG-CCCGGCGG AGA CGGCCGAGACGGCGCGCCCGCGCGTTCGC CCTTCCTTCGCGCCC  65 161
BURPS1710b_2703 NONE
BURPS1710b_2702 2997195 .. 2997229 - -11.3  -3.64703   GCGTGCGGACCGAAA    CGGCG-GCCGCTCCGG TGCG CCGGGACGGCGCGGCG     GCGCTCACGCGGCGA  74 30
      trpS-1 NONE
BURPS1710b_2700 2994611 .. 2994623 -  -3.4  -3.85603   GCCATGAAACAAACA                CGAT GAAAA ATCG                GTAAAGGTCGATTGT  56 47
        dapA NONE
BURPS1710b_2697 NONE
BURPS1710b_2696 2991452 .. 2991467 - -11.8  -6.09133   CAGCTGAAAAAAAAA              CCGGCC TGCG GGCCGG               TTTTTTTACGTCCTG 100 222
BURPS1710b_2695 2991243 .. 2991283 -  -5.9  -3.15427   AAGAGCTCCGAGCAA  GCTGCTTCGTCGGCTGC TAGCGAC GCAACCGCCGCTGCCGC  TTCGGCTGCTTCGAG  49 1
        slyD NONE
BURPS1710b_2690 2983493 .. 2983518 -  -5.3  -4.36595   GATTCAAACCGAAAA         CGCGCAGGCGTG CGC CCCTCCT-CGCG         AACGCGCAGACCATC  70 91
        lasT 2981111 .. 2981130 -  -6.3  -4.21922   CGATGCAAAAGGAAA            CCCGGTG CGCGGC CGCCGGG             CGGAGCCGTTATCGA  70 172
        cysE 2979837 .. 2979847 -  -8.2  -3.39327   CGGCCACACGCACAA                 GCCG GCG CGGC                 ATGTCGAGGCAGACG  59 480
        cysS NONE
BURPS1710b_2680 2974587 .. 2974611 -  -3.7  -4.21462   ATCGATTAGCGAAAA         GC-AATAGCT CCGATC AGCTATTAGC          GGTCAGCGGATCGAG  66 14
        accA 2973481 .. 2973536 - -10.9  -2.71144   CATGCGGGGGAATCA CTGCGGGAAGGCGCGACGCGCC-TCG CGACT CGACGGCGCGGCGCTCATGCGCGCGG CGTCGTTTCCTTGAA  62 14
        mesJ 2971857 .. 2971873 -  -6.5  -4.39002   AAAGCCTGCACAAAA              CGCTCGA AAA TCGAGCC              GAGCAAACGCCTGAG  75 155
         ask 2970162 .. 2970189 - -17.8  -5.38839   CACAGAAAAAGAAAA        GCCCCGCAAGTC CGAG AACTTGCGGGGC         TTGTTCCGCCATTTC 100 248
BURPS1710b_2674 2967976 .. 2967988 -  -3.3  -2.70932   CCGGGTCGGGAATCA                CGGTT GAA AGCCG                GCGGCCTCAGGGGTT  40 124
        estA 2965785 .. 2965795 -  -8.2  -3.28712   TTTCTTCCGCGACAA                 GCGC TAC GCGC                 TGATTCCCGAGCAGC  59 291
BURPS1710b_2669 2959291 .. 2959324 -  -4.6  -3.91072   GCAAACGCGGATAAA    TCCG-GCCACCGCC GCCCAGAA GGCGG-GGCGCGAA     TCGCTGCAGCACCGC  60 168
      cysN/C 2957386 .. 2957415 - -14.3  -3.45366   CGGCGAAGGAAGGAA       CGGAGTG-GCGGCG TCA CGCCGCGCACTCGG       CGGTGCCCGCACGCG  81 9
        dhbF NONE
BURPS1710b_2666 2954127 .. 2954160 -  -8.2  -2.75064   TTTCGCATCCAATGA    GCGAGC-GCGGTCG TTCATGTC CG-CCGCGGCTCGC     CGTGCGTCCGCTCGC  53 6
BURPS1710b_2664 2952454 .. 2952470 -  -3.6  -2.70932   TCCCGTCCTGAAGCA              CGACGG CCCGC CCACCG              TCCGCAAGCGGATGC  40 57
        lgrC NONE
BURPS1710b_2662 NONE
        tauD 2941755 .. 2941785 -  -5.9  -3.27525   TCGCGCTAAATTGAA       TGGTCCGCCGCGG GCGAT CCGCGGCGAGCGT       GTCTGCCGCCCGCGC  51 42
BURPS1710b_2660 NONE
BURPS1710b_2658 NONE
BURPS1710b_2657 NONE
        tkt3 2938146 .. 2938178 -  -9.8  -3.05463   AGCGCCTGCACGCAA     TGCGCGGCGGGCCTC ATGC GACGCCCTCCGCG-A      CGGCCACCGCGTGCC  60 6
BURPS1710b_2655 2937238 .. 2937270 -  -3.9  -2.82516   CCCGTCACGAGCAGA      TCGACCGGCATCGTC AAC GCCCCCGCCGCTCGA      GCTCGGCCGCGATCC  43 6
BURPS1710b_2654 NONE
BURPS1710b_2652 NONE
      serC-2 2933734 .. 2933761 -  -5.5  -2.52464   TTCGGGTTGAATCGA        CGC-CGTCGAAG TGCCG CGCCGACGCGCG        CGGCGGCGCGCCGGG  45 62
BURPS1710b_2650 NONE
      cysD-2 2931704 .. 2931719 -  -2.4  -3.14132   GCCCGCCGTGATGAA              CCGCAG TACG CCGAGG               TCTTCGTTGTTCTCG  42 74
BURPS1710b_2648 2930451 .. 2930488 -  -4.2  -3.55444   GCGCGACCGCGTAAA  GATTCGGCGCGAGCTGCAC GAT GCGCGGCTCG-GCC-A-TC  GCACCGGAGACGGTC  51 83
BURPS1710b_2647 2929421 .. 2929459 -  -5.6  -3.17714   CGAAACGTCGATGAA   GGTGGAGCCCGCCGCCCG TTC CGGGCGCCGGGCGAATGC   CGGCCGCGCGCCGCG  51 43
BURPS1710b_2646 2926605 .. 2926642 -  -8.3  -3.63744   CGCGCGCGGAAAACA   CGGCATTGCACACCGGCC ACC GGCCGG-ACGCATCGGCG   GCGCTCGCTCGCGAC  65 66
BURPS1710b_2645 NONE
         map 2925320 .. 2925373 - -13.8  -2.71712   CGCCGGCGCGCAAAC CGGCCGG-GCAACCCCGCGCACGGCCG ATT CGG-CGC-CGCTAGGCGGCGCCGGCCG CCCCCGTCGCCGCCG  71 9
        fdxA 2923797 .. 2923834 - -13.3  -2.52464   GCGCGGCCGAAGCGA   TCGACGAGCGCGCGCGCC ATC GACGCGCGCGG-CGCCGG   CTCGCCGCCGGCGCG  67 91
       moaA2 NONE
       fpr-1 2921916 .. 2921964 -  -5.5  -3.70902   GTCGGCACATCGAAA CGTGAATCGCTCGCTTCGCCGCG TGG CGCGGCGTTCCGCGCGCGGCGCG TCCCGCGTCGCGCCG  60 109
BURPS1710b_2639 2919201 .. 2919220 - -12.8  -3.14344   CACCGCGTGCACGAA            GGCGCACG AGCG CGCGCGCC             ATCAAGCCGATTCGG  72 27
BURPS1710b_2637 2917955 .. 2917984 - -14.3  -5.00616   GGCGCCCCCAAAAAA       GCATCCCGCGCTC GCGA AAGCGCGGGATTC        GTCGGAGGATCGAAC 100 185
BURPS1710b_2635 NONE
BURPS1710b_2634 NONE
BURPS1710b_2633 NONE
BURPS1710b_2631 2911007 .. 2911019 -    -2  -3.66908   GTTTGTCAAAAGGAA                TTGA TATTT TCAA                TCAAACTTCTTGCAC  50 59
BURPS1710b_2630 2910147 .. 2910172 - -16.9  -4.54727   CGCCCCAAAGCAAAA         GCCCCGC-CTCC ATA GGAGAGCGGGGC         TTCGACACCGGCATC 100 66
        gltX NONE
BURPS1710b_2626 2906383 .. 2906409 -  -9.5  -4.86621   ACCTTTAACGAAAAA         GCCCGTTCA CATGCAGCC TGAACGGGC         TTTCGATCTGGCGGA 100 409
BURPS1710b_2620 2905420 .. 2905466 - -10.2  -2.52464   CCGGGCCCGAAGCCA GC-GGGCA-ACGCCCGACACGGG AAGT CCGGCGTCGGG-GTGCGCCCCGC CGCCGCGTCGACTCG  58 51
        rraA 2903180 .. 2903202 - -11.2  -2.62184   CGTCGCCCCAGACGA           GATCGCGGCC ACC GCCCGCGACC           ATCCCCGGATAGTTG  62 225
        lysR 2898830 .. 2898857 -  -5.5  -3.60627   GCATTGGAGCGCAAA        TTCGGC-GGCGC GCACG ACGCCAGCCGGA        GCGGCGCGCGGAAAC  57 80
        uspA 2898099 .. 2898124 - -17.5  -3.12351   CCGCGCGACATTCAA         GCGCGCCGGTC CCTT GCCCGGCGCGC          CGTTTTTTTTGCGCG  88 99
BURPS1710b_2610 NONE
        rimI NONE
BURPS1710b_2607 NONE
BURPS1710b_2606 2890131 .. 2890189 - -10.8  -3.24232   CTCCGCCGAAACACA CCTCGCATCGACATGAACCGTCGTGCAT CGA ATGCCCGCCGATGCCGGTCAACGCGCGG CGAACGCGCTTGCCC  65 15
         alr NONE
        radA NONE
BURPS1710b_2601 2884290 .. 2884338 -    -8  -5.03715   ACGAGCTGGAAAAAA TCGGGTGACGAGCGCCGCACGGC AGCG GCATCGCAGCGCT-GTCACGCGG CGTTCAGCGCCCGGG  95 72
         gpo 2881385 .. 2881430 -  -5.4  -3.40403   CTTCCTGCACCAGAA GGTCGTGCTGATCGACCGGGCGG CTG CCGCC-G-TCGG-CAGCGCGAAC CTCGACAACCGTTCG  52 327
BURPS1710b_2593 NONE
         smc NONE
BURPS1710b_2590 2868995 .. 2869035 - -10.4  -3.17075   GGCGCGGCAACGCAA GCGCAAGCCGCTGCCCGCGC ACC GTTCGGGCAA-GGCT-GCGC CGCGGCGAAACCCGC  63 55
BURPS1710b_2589 NONE
        ligA 2866542 .. 2866561 -  -3.4  -3.31144   CGCCCATCTTCAGAA            TCTCGCGA ATCA TCGCGCGT             GGCCCTCCAGAAGTG  47 15
         def 2865927 .. 2865949 -  -2.6  -4.45664   GGAATCGAACGAAAA           CACCCCAACG CCC CATTGCGGTC           GCGGGCGTCCTACCG  65 97
        rpsB 2859243 .. 2859263 -    -9  -5.40474   AGCGGCTTAAAAAAA           GGGGGC-CT GTTG AGAGCCCCC            TTTTTGCGCCGGCTC 100 49
         tsf NONE
        pyrH 2857292 .. 2857308 - -15.1  -2.76261   GGGCAATGGCCAAAG              GCGGCGC GCG GCGCCGC              GGCCTCCCGCATCGG  75 48
         frr NONE
        uppS NONE
        cdsA NONE
         dxr NONE
BURPS1710b_2576 2852380 .. 2852410 - -16.8  -2.79133   TAAGCTTGCATCAGA       TCAGGCGGCCACCG TTA CGGCTGCCGCCCGA       CGCGTCAAAAATGGA  84 30
BURPS1710b_2574 2849976 .. 2849986 -  -3.2  -2.62616   CCAGCGCGCACATCA                 CTCG TTT CGAA                 AACTTACCGGTTAGC  39 80
BURPS1710b_2573 NONE
        lpxD 2848293 .. 2848314 -  -2.1  -2.71712   CCGCGTCGGGGAAAG           CGG-CGCGCG GTT CGATCGGCCG           GTGCGGCGGGCAGCC  38 79
        fabZ NONE
        lpxA NONE
        lpxB NONE
        rnhB NONE
BURPS1710b_2567 2844303 .. 2844319 - -13.7  -3.93136   AGAGCGAGCGAGAAA              GCGCGTG CGT CACGCGC              GAAGCGCGCGTTGCT  88 18
BURPS1710b_2564 2842791 .. 2842807 -  -7.9  -3.84648   TCGAACACCATGAAA              GCGGCCC GCC GAACCGC              TCGCGAACGAGCACC  67 367
BURPS1710b_2563 2840697 .. 2840740 - -10.2  -3.28912   CGACACCGACACCAA TGCCATCATCGCCGACGCCG ACGC CGACGCCGACGCCAATGCCA ATGCCAATGCCAATG  65 144
BURPS1710b_2562 2839706 .. 2839719 -  -3.8  -3.53012   GCGCGCCGCCGGAAA               TCGC CCACGT GCGA                GCCTCACGAATCAGC  51 29
        ppsA 2836478 .. 2836498 - -16.9  -5.27335   TTGCGCAAAGAAAAA            CACCCCGGT GTT ACCGGGGTG            TTTATAGCACGAACC 100 106
BURPS1710b_2560 2836008 .. 2836023 -  -2.4  -4.25848   AAGTGCGTATGAAAA              TGCGCG CGCT CACGCC               GGCGGCTTCGCGGCG  63 19
BURPS1710b_2559 2834897 .. 2834937 - -22.8  -2.71924   GAGCCGCGCCGAAAT  CGAAACGGCCTGCTTCGA ATCAA TCGAAGCAGGCCGTTTCT  TCATGCAATTGCGGA 100 78
BURPS1710b_2557 2833313 .. 2833355 -    -7  -3.31144   CCGGCACGGCGACAA GCGCGCGGCTGACGATCCGC TCAAC GCGAACC-TCGGC-GCGCAC TGAGCGCGGGCGCCG  55 173
BURPS1710b_2554 NONE
BURPS1710b_2552 NONE
BURPS1710b_2551 2828869 .. 2828879 -  -8.2  -3.84271   TCACAACACGAACAA                 CGGC TTA GCCG                 TTTGGGCCCCGAATC  70 365
        guaB NONE
BURPS1710b_2547 NONE
BURPS1710b_2548 NONE
        guaA 2824780 .. 2824809 -    -2   -3.6292   AGAAATACCGTTAAA       CTGGGCC-CGCTG CAACC CGGCACGGCACAG       ATTGAAATGAAAAAA  50 151
BURPS1710b_2543 NONE
BURPS1710b_2542 2815477 .. 2815492 -    -4  -4.72272   TTCTCCCATCAAAAA              CA-TGCG AAG CGCACTG              CAGCAGCAAAGGCCG  78 50
BURPS1710b_2540 2811283 .. 2811294 -  -7.2   -2.9914   GAGGTTTTAGACATA                GCGG AAAG CCGC                 TGTCCAAGGGCGAAC  50 482
BURPS1710b_2539 NONE
BURPS1710b_2538 NONE
        ldcA 2808915 .. 2808928 -  -9.5  -5.40474   ACGGGCGCAAAAAAA               GGCGG TCAC CCGCC                TTTTTGCTTCGCATC 100 55
BURPS1710b_2536 NONE
BURPS1710b_2535 NONE
BURPS1710b_2534 2805261 .. 2805295 -  -2.7   -4.1899   CCAGTGTAGCGAAAA    CACC-CCTGAGCGCCC ATAC GGGCACACGGATAGTG     CATGTCAGACGGAAT  58 30
BURPS1710b_2533 NONE
BURPS1710b_2532 NONE
BURPS1710b_2531 NONE
BURPS1710b_2530 2801827 .. 2801845 - -13.1  -4.87291   GAGCCCAATGAAAAA             CCCGCGC ACGAA GCGCGGG             CCGGATGTTGGGGGC 100 109
BURPS1710b_2528 2799451 .. 2799461 -    -4   -2.9062   GCGACTACACAAGGA                 CATT GCG AATG                 GGAAAGCTCACGACC  43 81
        atzB 2797369 .. 2797387 - -11.6  -2.71011   ATCCCGCCGCAAGCA             TCGGCCGC TCC GCGGCCGC             ATCCGCACGAGCGCG  62 101
BURPS1710b_2523 2794137 .. 2794157 - -16.9  -3.78775   CTCGCCATCATGAAA            CGGGCCGTT TGA AACGGCCCG            TTCTTCATTCATCCT  91 168
        mrcA 2787593 .. 2787611 - -13.8  -5.75342   CGCCGGCAAAAAAAA             CGAGCGCC GCC GGCGCCCG             TTTCCTCGTCATGCG 100 62
        ispD NONE
        ispF 2777457 .. 2777485 - -17.5  -3.33696   TCGCGTTGCAATGAA        CACGCCACGCG GCGGTTG CGCGTGGCGTG        TTCGTTCATGCGCGG  93 291
BURPS1710b_2506 2773146 .. 2773164 -  -8.8  -2.60496   CGTTCTCCGAAAGAG             GCAAGCCA CGC CGGCTCGC             GATGCGCGAGGCCAT  53 180
BURPS1710b_2504 NONE
BURPS1710b_2503 2770094 .. 2770131 - -11.1  -3.07816   GCGCGACGCACTCAA   CGCGTCGCTATCCGGCA TTCC CGCCGACGAGCGGCGCG    CGCAGCGCACGCTGC  62 215
BURPS1710b_2500 2768165 .. 2768186 -  -2.3  -4.59773   GGGTATTTCGAAAAA           CAGGTCT-TC GAT GACAAACCCG           GCGTTGGCTGGATGC  71 445
BURPS1710b_2493 2762471 .. 2762488 -  -8.3  -2.90075   GGTCGTTCAACTACA             GCGCCGC CGCG GCCGCGC              GCAATTCGGAAAACG  53 265
BURPS1710b_2488 2756831 .. 2756866 -  -9.1  -2.61383   AGTTGCATGCACAAC   CATC--CGGCCG-CGCGC ACC GCGCGTCAGCCGTCGATG   TCGCGCGCCGCGCCG  55 13
        panE 2755333 .. 2755349 -    -5  -4.36595   GAGCGAAAGCGAAAA              GGCGGC GTTCA GCCGCG              CGCTCGACAAGATCA  69 457
         tig 2751828 .. 2751867 - -22.9  -5.14563   GCGCCGATGAAAAAA  CGGCGTGCGGGCCGTCG TCGCTC CGACAGCCGGCACGCCG   CTAGAGCGACACTTA 100 38
        clpP NONE
        clpX 2749608 .. 2749631 -   -11  -5.75822   GATAAACGAAAAAAA          GCCGCTCACG ATTC CATGAACGGC           TTTTTTCCTCACGAA 100 54
         lon 2746989 .. 2747012 - -19.6  -4.33928   CACGCCAAAGACAAA          GCCCACGGCC TGAC GGCCGTGGGC           TGGTTCGACGAAACG 100 60
BURPS1710b_2477 2746615 .. 2746627 - -10.5  -3.76224   CGCCGATGCATGAAA                CGGCG CCC CGCCG                CATGTTGTCCGCCGC  74 218
BURPS1710b_2474 2744637 .. 2744649 - -10.5  -3.19192   TCCGAGCGAACGCAA                GCGGC AAC GCCGC                ACGCCATCGACGCAC  65 172
BURPS1710b_2473 2744176 .. 2744210 -  -8.5  -3.91488   AATCGCCCGAAAGAA    GCAGTCGTCACC-GGCG CGA CGCCTGGCG-CGGCCGC    CGCCGTCCAATTTCG  69 107
BURPS1710b_2472 2742956 .. 2742984 -  -8.8  -3.05384   GCGGCGCCGATCGAA       GGC-GC-GCCCGGC CGG GCCCGGCAGCTGCC       GCGACAGACAGCGCG  57 505
BURPS1710b_2470 2740731 .. 2740754 - -15.3  -4.05788   CTCGCCGAAACGAAA          CAGCCCCGC ACGATG GCGGGGCTG           TCTTTCATCGAACGG  95 70
BURPS1710b_2467 2738547 .. 2738599 - -19.1  -2.70932   GCGCTCGGCGAATGA CGCGCGGCCGACGCGGACGGCGGCG AGAGG CGCGGCCGTCCGCG-CGGCT-CGAG ATGCGCGTTGGCGTG  90 328
        purL NONE
BURPS1710b_2461 2728939 .. 2728956 - -12.7  -3.27298   GCCGCGAACGAGCAA             GCCGCTC CGAC GAGCGGC              TTTCTTTTGGTCCGA  74 79
        alkK 2723230 .. 2723241 -  -4.4  -5.60689   GGATACAACAAAAAA                GAAC GGTC GTTC                 AATTCGGTGGCGACC 100 131
BURPS1710b_2455 2720951 .. 2720987 -  -2.7  -2.87243   CGATCACGAGAAGGA    CATCGTCGGTGCGCTGC ATC GTGGTGCTCCGTCAATG    GGCCTGGGCCGCGCC  40 49
        pncA NONE
      atoB-2 2718997 .. 2719034 -  -7.7  -3.15544   CGGCATCGCGACGAA  CGACGCGAGCGCCGGCG CACACC CGCCG-CGC-CGGATCG   ACTCGCCGACCCGCC  55 85
BURPS1710b_2451 NONE
BURPS1710b_2450 2716684 .. 2716707 - -15.2  -3.59979   CGCGCCGACGGCAAA          CGGCTCCGCC GACG GGCGGGGCCG           CCCGCTCGCGTCATG  87 36
BURPS1710b_2449 2715605 .. 2715626 -  -9.4   -3.2964   AAAGGCCCGGGACAA           GCGCCGTA TGATGC CACGGCGC            GTCAGACGAGCGCGA  62 27
BURPS1710b_2448 2714217 .. 2714228 -  -7.2  -3.33261   GCCGAATCCTCATAA                GCGG GTTC CCGC                 CGAACCTGACGCCCG  55 360
BURPS1710b_2447 2713449 .. 2713482 -  -7.9  -2.64616   CGCTGATCGAGATGA     TGCGCGACACCCGCG AAGC CGCCGACGACGCGCT      GCCGCACACGGGCAT  48 302
BURPS1710b_2444 NONE
         tmk NONE
        holB NONE
BURPS1710b_2440 NONE
BURPS1710b_2441 NONE
BURPS1710b_2439 NONE
BURPS1710b_2438 2706780 .. 2706800 - -16.1  -3.59262   GCCGATACTTCGAAA            GGCGCGGCA AGC CGCCGCGCC            CCAAACCCTTATTTT  90 34
BURPS1710b_2437 NONE
BURPS1710b_2436 2704958 .. 2705001 -  -8.6  -3.07816   GTCGGATCGATGCAA CGG-CGGCGGACGGCGCGAAC GCG GACCGCGGCGCATGCCGGCCG AGCATCGGGCCGGCG  57 152
BURPS1710b_2434 2703454 .. 2703469 -  -4.6  -3.78736   GATACATTCAGGAAA              GCAGCA TGTT TGCAGC               CCCGGCCGGCGCTGT  58 244
BURPS1710b_2433 2702092 .. 2702118 - -19.5  -3.32844   CGGCCGACGCGAGAA         CGGCGATGCGC TTGAC GCGCATCGCCG         TTTTTTTTGGGCGAA 100 154
        ansB 2698557 .. 2698574 -  -8.3  -5.28176   GTCATCGAGAAAAAA             GCGGGCC CTCG GGTCCGC              TTTTTTCTTGCGCGT 100 148
        lysR NONE
BURPS1710b_2420 NONE
BURPS1710b_2419 NONE
BURPS1710b_2417 2688760 .. 2688787 -  -6.3  -3.48276   TCCTTGTGGATAGAA        GCCAC-CCGG GCGTCTGAA CCGGTGTGGC        AAGTGAGAAGCCGAA  55 211
        rpsF NONE
        priB NONE
        rpsR 2687710 .. 2687724 -  -4.3  -3.02144   CGACTTTTTCCAACA               GAATG ATTTG CATTC               GAATTCTCCTAATTG  44 51
        rplI 2687196 .. 2687224 -   -11  -5.42514   CGAGAAACGAAAAAA       GGCAGGAAC-CGG TTGC CCGAGCCCCTGCC        CTTCATGTCGGGCGG 100 71
        dnaB 2685629 .. 2685649 -  -4.6  -3.62518   TGAAAGATGGTCAAA            CGGCGGTC ACAAA AACCGGCG            ACATTGTACTGTTTA  55 120
BURPS1710b_2411 NONE
         pit 2683845 .. 2683883 - -19.7  -4.07885   TACCGTTGCCGAAAA  GACGATGCGCCGCA-GCC TGTC GGCCTGCGGCGCATCGTT   CGCTAGACTTTCCGT 100 100
BURPS1710b_2409 2683143 .. 2683187 - -11.2  -3.05816   CTATGCGGCAGTCAA TGCGCCGGCGGCGTCCGCCGC ACGC GCGGCAG-CGCCCTCCGCGCC CGGCTATGCGGCGAA  66 29
BURPS1710b_2397 2670148 .. 2670162 -  -4.2  -4.88407   CTATTGAATGAAAAA               GGGG GAACGCG CCCC               GGTCAGACCGAGTTG  79 28
         hom NONE
        thrC 2666895 .. 2666944 -  -5.5  -5.09895   GACCGATCGAAAAAA CA-GCCGCCGGAACAACCACCGAC GAC GCAAGCGGCCGATCGGGCGGCACG CCCAGGCCGCCCCGC  87 414
      moeA-2 NONE
        moaD NONE
        moaE 2664171 .. 2664185 -  -8.5  -4.07687   ACTGCGCCGGGAAAA               CGGCC CAGCC GGCCG               GCGCTTTCCCGGAGC  72 312
BURPS1710b_2390 2662881 .. 2662931 - -12.5  -4.09685   GCGCATGCGGGAAAA CCGTCGGG-AAGGCCGC-CCGCGCG GCG CGGGCGGCGCGTCGTCACCCGACGA CGGGCGCGGCCGCGC  85 15
        clpB 2660021 .. 2660040 -   -15  -5.40072   CGCCGGCGAAAAAAA            CACCCCGC TTGC GCGGGGTG             TTTTGCTTTCAAGGG 100 105
BURPS1710b_2386 NONE
BURPS1710b_2385 2657147 .. 2657176 -  -9.1  -3.63968   TCGGAAAGCGGGAAA       CGGGTGGCGCGCG GTAG CGCGCGGCAGGCG        GGGCGGGTGCGGTGG  68 403
BURPS1710b_2381 2653567 .. 2653579 -  -3.3  -4.84527   CTTACACAGGAAAAA                CCATG AAA CAAGG                CATTCACCCGGATTA  81 232
BURPS1710b_2376 2648923 .. 2648935 -  -4.8  -4.93365   TGCTAGAATCAAAAA                CGTC GATAA GACG                CATATAAGTCTCTGA  81 110
        dnaX 2645327 .. 2645349 -  -6.2  -3.81137   CGTGAAATATGGAAA           CCGGACAC GCGCGCG GCGCCCGG           CTCGCGTCAGTGCAG  60 32
BURPS1710b_2372 2644939 .. 2644954 -  -3.2  -3.31144   GGTTCATCGTCAGAA              CGGC AGCTTGAA GCCG               GGCGGCAGCGGCAGG  47 4
        recR NONE
BURPS1710b_2370 2642942 .. 2643000 -  -7.9    -3.794   TTGTAACCGAGGAAA GATTGCGCGAGAGCGACAGCCCGGAGCGC TTT GCGCGCCGCGC-G-CGACGGCGCGCAAAC GCATGCCGCGCGGCC  64 49
        surE 2642165 .. 2642180 -  -8.2  -3.14132   CTCGCCGCTCATGAA              GCGCCG CTCC CGGCAC               GCGCCCAATCGCGCG  57 3
         pcm NONE
        nlpD NONE
        rpoS NONE
BURPS1710b_2364 2638420 .. 2638430 -  -6.8  -3.16683   ATCGCATCGCATCAA                 GCGT CGA ACGC                 GGCGAGATACTCGGC  51 11
BURPS1710b_2363 2638065 .. 2638089 -   -10  -3.55444   GCGCCATCCGGGAAA         GACGC-CGCCG ATGA CAGCGGGCGTC          TACGACACCGCGCAA  67 145
        rumA 2635858 .. 2635873 - -11.8  -4.07568   CCCCCTGCCCCAAAA              CCGGCC TTCG GGCCGG               TTTTTTTCATGCACG  85 59
         ndk NONE
BURPS1710b_2357 2633216 .. 2633240 -  -6.9  -2.87344   CACCGTTGTCACACA          CTGCGCGGCGC CGC GCGCCGCCCCC          GATCGCTTTACGCGT  49 68
BURPS1710b_2356 2632020 .. 2632046 - -13.6   -4.4267   GCGCAAAAGGGAAAA         GCGCCGTGCCTG GCC CGGCCACGGCGC         TTGCCGTCAGGGCAA 100 32
        ispG NONE
BURPS1710b_2354 NONE
        hisS 2629247 .. 2629257 -  -6.8  -2.59431   CGTCGTGATAACTCA                 TCGC CTG GCGA                 TTCCTTCCTGTACAC  47 68
BURPS1710b_2352 2628608 .. 2628632 -  -3.5  -3.99678   AGTTGTAGAACGAAA         GCG-TGGGCG CTCAGC CGCCGAGCGC          GTCGAGCTTGAACTG  58 11
BURPS1710b_2351 2627418 .. 2627439 - -10.1  -5.00616   GGCCGCGCGAAAAAA           CGCCGCGCGC TTA GCGCG-GACG           GAAACCGTATACGCC 100 14
BURPS1710b_2350 2625391 .. 2625431 -   -14  -2.80245   GGAGGTCAAGATAAG GCGGCTGGCAT-CGGCTGCC GAC GGC-GACGCAAGCCAGCCGC GGCAATGGGTTAGGA  73 409
        hflX 2624116 .. 2624132 -  -5.8   -3.2794   GTTGATCGACAGCAA             GGC-GCG CATT CGCCGCC              AGGTACTCCGCTCGT  52 99
        hflK NONE
        hflC 2621576 .. 2621598 - -12.6  -3.86202   TCCTACGACAGGAAA           CACGGCGCGC GAC GCGCGCCTCG           GATTGGAATCGGGTC  81 307
        hisZ 2620359 .. 2620381 -    -4  -2.70932   GTTTCGCTTCAACGA           CATTGCACGC CGA ACGCGCATCG           GAAACCCGGCGGCGC  42 48
        purA NONE
BURPS1710b_2343 2618274 .. 2618320 - -10.1  -5.65513   GATGAACCAAAAAAA TCGGGCGAAAAAAACGGCGCC GTCGA GGCGCCGTTTCTCCGGGGCGA CGTCCGTTGCGCTTA 100 38
BURPS1710b_2341 2614627 .. 2614644 - -12.7  -4.65895   GCCGGTAGCGAAAAA             GCCCGCT TCGC AGCGGGC              TTTTTCGCCGTGAAA 100 217
BURPS1710b_2338 NONE
BURPS1710b_2337 2611024 .. 2611047 - -10.9  -2.73875   CGGTTCCTAATATCA          TCCGGCGCC TGCCGC GGCGCCGGC           GCTTGCCAGGCCGCG  62 43
BURPS1710b_2336 2608635 .. 2608653 -  -9.5  -4.57482   GCATCGACAAAGAAA             CCCGGCC TGTCG AGCCGGG             TTTTTCTTTTCGCGC  86 116
        rluD NONE
BURPS1710b_2332 2605592 .. 2605641 - -12.8  -3.90048   GGCGTTGCAAAAACA GC-GCCTGCCCGCCCTC-CCGGCTC GCC GCGCCGGCGATGGCGCGC-GGCTGC CCGCCGTCAGTCCGC  86 44
        phaC 2603299 .. 2603333 -  -4.9  -3.33744   CGCCCTGTTAAAAAT    CGGTCGCGACGCAAAG CGTG CTCCGCCTTGCG-CCG     TTCGTCAATCGCGTT  51 30
        phbA 2601963 .. 2601988 -  -5.3  -3.29144   TTATCGTTTTGAGAA         GCG-CCGAGCGG CAA CCTCTCCGTCGC         CTGCCTGCCGATCGC  49 97
      phbB-1 2601149 .. 2601198 - -22.1  -3.01712   GGCGTTCCCGGAACA TCCGACCCACACGGCCGGACGGC ACGC GCCGCCCGGCCGCATGGCTCAGC CCATATGCAAGCCGC 100 21
        phaR 2600273 .. 2600291 - -10.2  -4.85782   GGCCCCAAAAAGAAA             CGGCGCCC GCA AGACGCCG             TTCATTGCATGCGGC 100 219
BURPS1710b_2327 NONE
BURPS1710b_2326 2597466 .. 2597495 -    -7  -2.77781   CTTGATGAAAACCGA       TGGAGCGCGCGG TCGCGG CCGCGCACGTCA        TGCATTCGGATCGCG  48 57
        bktB NONE
BURPS1710b_2324 NONE
        metC 2593988 .. 2594016 -   -16  -4.88407   GCATCGAACGAAAAA       CGGCGCCGCAGGC CCAT GCCCG-GGCGCCG        TTTTCGCCGTGCGCG 100 173
BURPS1710b_2319 2586547 .. 2586561 -  -7.8  -4.07568   TTCGGGCCCCGAAAA               CGCACG GGC CATGCG               CTCTTTTCCGGCCGA  71 375
BURPS1710b_2318 2584820 .. 2584848 -   -16  -2.78891   AGCCGAACCGAACGA       CCGGCGGCCCGGC CTCG ACCGGGC-GCCGG        CAAGGGCTTGCTTAC  80 37
        aldA 2582207 .. 2582234 - -13.4  -5.15167   CATCATCAAGAAAAA        CGGCACGCATGC GCAT GTACGCGTGCCG         TGTCGCCACAAGAAA 100 118
BURPS1710b_2314 2580874 .. 2580903 -  -3.6  -2.73681   GACGCATGTTAAGGA       CCCCCTAAGAACA GGCTT CATTCTC-GGGGG       ATGGTTCCCTACTTA  40 60
        ompW 2580164 .. 2580190 -  -7.3  -5.86965   ACGCATTAAAAAAAA        GGACGGCACG CATGAAGC CGTGCCG-CC         AACCCCAACACTTTT 100 56
        potF 2576624 .. 2576644 - -11.8  -4.24342   CGTTTGACGAACAAA            GCCCCCGG GGACA CCAGGGGC            TTCTCGGTTTTGCCG  95 60
        potG NONE
        potH NONE
        potI 2573517 .. 2573543 - -19.4  -5.14563   GCGTTGACGAAAAAA         GCCCGGGCGGCC TTC AACCGCCCGGGC         TTTTTTGGGTCTTCG 100 169
BURPS1710b_2302 2568205 .. 2568235 -  -8.8  -3.14564   CTACGCGGCGAGCAA       GCCGCGCCCTCCCG CCT CAGACGAGCGCCGC       GCCCGCCTCGTTCGC  57 162
BURPS1710b_2301 2567505 .. 2567520 -  -2.5  -3.25823   CGCGCCTCAGACGAA              CTGCCG GTGCT CGGC-G              TCGAGTTCGCTCGCC  44 1
BURPS1710b_2300 NONE
BURPS1710b_2299 2566104 .. 2566115 -  -2.2  -3.50553   GAACACGACGAAACA                CG-GC AAA GCGCG                ACGATAGCGGCAACG  47 337
BURPS1710b_2294 2557128 .. 2557185 - -21.9  -3.05384   CGGCCGGCGACCGAA CGCCGCCGCGCGGCTTCGCCGGCGAGGC CGC GCCCGGCCGGCAAAGGCGCGCG-CGCCT CGCGCAGCGGAAATG 100 230
BURPS1710b_2291 2553058 .. 2553115 - -15.6  -2.71712   CCGTCCGCCCGAAAC GCCCG-AAACGCCGAGCCGCCGCGCGGGC GAC GGCCGC-CGGCG-CTAGTCGTTCGCGGGC GATCGAACCCGCGCC  78 75
BURPS1710b_2289 2551611 .. 2551654 -    -9  -3.14344   GACTCCTTCGATCAA CGGCCCGGCGTCGGCGCAAAC AACGA GCTTA-GCCGA-GCCGGGC-G ACGGTGGGTGGGTTT  57 40
        kdgK 2550549 .. 2550564 -  -7.5  -3.72576   CGGCGCCGTATGAAA              CGCGG GATTCG CCGCG               ATTGTGCCCGTCCTG  65 57
        kguT NONE
        tkrA 2547762 .. 2547787 -    -4  -3.08032   GGCCCGGCAAAACTA        CG-GACG-GCGC ACGA GCGCCCATCTCG         CCGCGACGGCTGTGC  45 490
        ptxS 2546562 .. 2546582 - -12.5  -3.53343   AATCCTTGTTCGAAA            CGCGCACCG GCG CGGTGCGTG            CCCCGAATGATACTC  75 44
BURPS1710b_2283 2545273 .. 2545297 -   -15  -3.57462   CACCCCATGCGGAAA          GCCCGCCGTC TGTCG AACGGCGGGC          TTTTTTGCAGCATGA  87 483
BURPS1710b_2280 NONE
        melD NONE
       snbDE NONE
BURPS1710b_2274 2540459 .. 2540509 -  -7.4  -2.78384   GGTGCCGCGATGATA GCGCCGA-ACGCCCGCGCGCC CAAGCCGGCC GTCGCGCGGGCGGGTTTGCGC GCGGGCGCGCTCGCC  51 200
BURPS1710b_2273 2539937 .. 2539975 - -12.2  -2.78679   CGTCGTGAGCGAAAT   CCGCTCCGTCGTCGCGCG CGG CGCGCGTCAGCCGAGCGT   CCCGCGATCGATCTT  66 14
BURPS1710b_2272 NONE
BURPS1710b_2271 2538167 .. 2538182 - -10.4  -4.09685   GTCGATTCGTCAAAA              TCGGCC GATC GGCCGA               CGGCCGCCGGCCATC  79 188
BURPS1710b_2269 2536778 .. 2536807 - -22.1  -3.78775   GCGCCCACGACGAAA       CGCCGGGGCGGCC CCAC GGCCGTCCCGGCG        TTTTTTCGGAGCCGC 100 132
        corA 2534281 .. 2534337 - -15.8  -3.84246   GCCGCAAGCACCAAA GCG-GC-CGGCGCGCGCGGTTCGCGC CGACGAT GCGCGAGCCGCGCGCGGAAAGCCCGC GCACGCGAGCGTTTG  93 442
BURPS1710b_2265 2533354 .. 2533373 -  -6.3  -3.57263   ATTCGCACGGCGAAA            CGCGCGG AGCAGG CAGCGCG             CATCGCTTCGACGCC  57 116
        rnfF NONE
        cinT NONE
BURPS1710b_2251 2516437 .. 2516479 -  -8.8  -3.61178   TTGAGTGAGGGGAAA CACCGCCACGGCGCCCGCCG GGT CCGCGCGCGCCCGCGCGACG CGCACGCCGCCGCGC  65 42
BURPS1710b_2250 2514672 .. 2514708 - -11.5  -3.07816   CGCGGACCGACCGAA   CGCCCGCGGCGCGCCT CGACCT ATGTGCGC-GCGGGCG    AACGCACGCCGCCGC  66 49
BURPS1710b_2249 2514120 .. 2514135 -  -2.4  -3.94746   CGACATCGAATGAAA              CGAACG GCTA CGCGCG               GGATGCGTCGAGCTC  57 17
         dak NONE
BURPS1710b_2246 NONE
BURPS1710b_2243 2508705 .. 2508758 -  -9.5  -2.64616   CGGGCATGCACATCA CCTGGACGACGG-CGC-ACGGGCGC TCGTCC GGGCTCGTCGCGACCGTCGTCGCGG GGTTCGGCATGGCGC  55 214
        eutG 2503658 .. 2503685 - -12.6  -3.17051   GTCGCATGACGAACA        GCGCGACGGGCG CGGA CATCCGCCGCGC         GAGCGCGTCGCCGGC  69 305
BURPS1710b_2236 2502263 .. 2502299 - -13.7  -3.39142   GGCACAGTGAATGAA   CGCGCCA-CACGGACG GCCTCG CGACCGTGACGGCGCG    CCCGACGCTGCGCCG  80 286
BURPS1710b_2234 2499716 .. 2499731 - -11.8  -3.54459   GCAATCGCGCGGAAA              GCCCGC AAGC GCGGGC               ACAGGGCACAACAAG  75 411
        bcfA 2498355 .. 2498375 -  -9.6  -3.53012   TCTCTCTCTGGGAAA            GCCGCGGC TCGGG GCCGCGTC            AAGGAATCCGGTTTT  65 82
        ecpD 2497527 .. 2497538 -  -7.2  -3.30124   TCGTATGCGCGAGAA                GCCG ACAT CGGC                 GACACGATGCCGAAT  55 50
        fimD NONE
        mrkD 2493535 .. 2493556 -  -6.5  -4.37886   TTAGCCCGGAGAAAA           CGGCCG-AGC CAG GCTGCGGCCC           GACGCATTCCCATTC  75 511
BURPS1710b_2229 2489583 .. 2489608 - -15.5  -5.53288   GCGAACGTAAAAAAA         GCCGTCGCATG CACA CATGCAACGGC          CCGGAAAGCGGCCCG 100 81
BURPS1710b_2227 NONE
BURPS1710b_2226 2487569 .. 2487583 -  -2.7   -3.8374   CGAAAAAAGCGGAAA               GCGCC TCCGT GCCGC               ACGAACGAGGTCCGG  55 274
        rcsB NONE
        rcsC 2483386 .. 2483405 -  -7.8  -3.53224   TATCGCTCTCCCAAA            GACGCCGC CGTC GCAGCATC             GCTCGTCGCGGCTTG  60 252
BURPS1710b_2222 2482331 .. 2482380 -  -8.5  -3.88291   CATGAGCGGCATAAA CGCCATCCGCG-ACGCCCGCGCCA GACAT CGGCGCGCGCGAGCGCGG-CG-CG GATCTCACCGGCCGC  70 156
BURPS1710b_2221 NONE
        bprA 2480651 .. 2480665 -  -7.1  -3.05384   GGCGTTGGCACGCAA               GGCTC CGTAC GAGCC               TTGCGAAGTTGCGCG  51 240
BURPS1710b_2218 2476582 .. 2476601 -  -7.8  -5.35224   CGTACAAAAACAAAA            GCCGCC GGAATCAG GGCGGC             TGGACGGAACGGCGA 100 51
BURPS1710b_2217 NONE
BURPS1710b_2216 NONE
        ntaB NONE
BURPS1710b_2214 NONE
        dhaS NONE
BURPS1710b_2212 2470825 .. 2470841 -  -2.2  -3.57615   TGAATAGTTCTTAAA              TCATCG AACCA CGATGT              CCGCGAACCCATTGC  50 53
BURPS1710b_2211 2469747 .. 2469767 -  -8.9  -3.06261   TTGTAACCGCCAACA            GCCCCTCGC CTG GCGAACGGC            TTACTTCGATTGCCA  57 26
BURPS1710b_2210 NONE
        potI NONE
BURPS1710b_2208 2466604 .. 2466626 - -10.6  -3.72576   TCGCTTTCGAGCAAA           GCGCGAATCT CAT AGATTTGCGC           GGCCGTATCGGAATC  74 300
        gabD NONE
       opcP1 NONE
BURPS1710b_2205 2462848 .. 2462861 -  -3.1  -3.44848   TCGCTCGATGAAAGA               TC-GGC CGC GCCTGA               TATATATGCAGCGTA  49 161
        bphA 2461610 .. 2461622 -  -3.4  -3.83066   AACCACATGACGAAA                GTTG CATGT CAAC                AGTCCATTCCCGCTG  56 284
        ompA NONE
BURPS1710b_2202 2458537 .. 2458563 -  -6.4  -3.36878   TTCAGGCACGCACAA         GCGGCTGCCTCA TTC CGAGGCGGCCAA         CCGCTACGGAGTGGT  55 29
        adhA NONE
BURPS1710b_2198 NONE
BURPS1710b_2197 NONE
BURPS1710b_2196 NONE
BURPS1710b_2195 2444449 .. 2444461 -  -4.8  -3.20361   AAAACGCGAAGCGAA                TGCC CTGCC GGCA                GTGCTGCCGAAATCA  49 76
BURPS1710b_2194 NONE
BURPS1710b_2193 2438341 .. 2438381 -  -4.6  -3.50853   CGGCCCGAACCACAA TCCGAAGCGT--CGGCGCCC GCA GCGCGCCATCACGCGTCGGG CTTGGACACGACACC  53 14
BURPS1710b_2192 2435373 .. 2435383 -  -2.4  -4.07885   TAGTGGCCTCGAAAA                 GCCC GTT GGGT                 CGTCAAGCGTACTCA  58 402
BURPS1710b_2190 2432119 .. 2432160 -  -3.5  -3.79747   GGACGGATCACGAAA CTGCGCAGCATGGCGTCGG TAGC CCGACGGCGCAATCCGCAA  GACCTTGCAGATCGG  54 82
BURPS1710b_2184 2424521 .. 2424541 -  -8.9  -3.57263   ATCGTGAGCGGCAAA            GTCGAGCGC AAT ACGCTCGCC            TACACGCGCGAGGCG  65 206
BURPS1710b_2181 NONE
BURPS1710b_2180 2419850 .. 2419878 - -16.8  -3.75153   TTTCCTGAATGGAAA       GCGGCCGGTCTCG TCGT CGAGACCGGC-GC        CGCCGACTGACGTGA  91 88
        sigD NONE
BURPS1710b_2177 2416797 .. 2416831 -   -12  -3.40371   CATGCGATGAAGCAA     CTCGCGCCGACGCG TCTCGTG CTCGCCGGCGCGGG     TGCCGGCCTTCTTGC  73 198
BURPS1710b_2172 2408154 .. 2408169 - -11.8  -3.22298   GCGATCCAGGATGAA              CGGCCG GCGA CGGCCG               AGAAGCTTCGGCGCG  71 490
BURPS1710b_2171 2405955 .. 2405966 -    -3  -3.68435   GCCTTGAAAAGAAGA                TTTC CGAA GAAA                 CGCATGAACCACACC  51 250
BURPS1710b_2168 2396972 .. 2396994 -  -7.6  -3.09492   TCGCCAACTCGAACA           TGTCAGCGCC CGT GGCGCTCACC           ACCAGATTCAGCGCG  55 139
BURPS1710b_2166 2392308 .. 2392321 -  -3.7  -2.64155   GCTTGGCGAAATGGA               CGGAG CCAT CGCCG                CACGCTCATGCCGAC  41 31
BURPS1710b_2165 2391675 .. 2391695 -  -6.7  -3.50393   GCTGATTCGAGATAA            TCCGCGGCG CTG CGCCTCGCA            CTGTTTGCCGGAAGC  57 162
BURPS1710b_2164 2390748 .. 2390764 -  -3.5   -3.0782   CAATCTCGTAATATA              CGCGCCG TCG CTTCGCG              TCATGGATTCCGCGC  43 143
        sypC 2348895 .. 2348920 -  -9.6  -3.33815   ACGGGGCGCAACGAA         CGGCCATCGC AGCGCG GCGGCGGCCG          CCGCGCTGATTCAGA  64 36
BURPS1710b_2143 NONE
BURPS1710b_2142 NONE
BURPS1710b_2140 2342028 .. 2342038 -  -2.4  -4.18494   GATCGTCATCGAAAA                 CCGC GAA GCTG                 TGCGCCGAACGTTTC  58 473
BURPS1710b_2138 NONE
BURPS1710b_2137 2339167 .. 2339218 -  -7.9  -3.14344   GAGGTTCTGCATGAA GAGCGCGCTCGCGACGACGGCCGCG GTCA CGCGAAAGTCGCCG-GCGCGCA-TC AGGGTTCGCCCCGCA  55 24
BURPS1710b_2136 2337514 .. 2337565 - -15.6  -2.52464   CGGGCGGGGAACTGA CGGGCGCTCGAGCGCGGCGGCGGCC GCG GGCGGCGGCCG-GCCCGCGCGCGGG AATGGGCGAACGCGG  77 274
BURPS1710b_2134 NONE
BURPS1710b_2133 NONE
BURPS1710b_2132 NONE
BURPS1710b_2131 2332123 .. 2332147 -  -7.9  -3.40597   CGCCCGATTGAAATA         TCGTCGTCGC TGCGTG GCGACG-CGA          ATGAACGAGCGGGCG  58 354
        arcD NONE
        arcA NONE
        argF NONE
        arcC NONE
BURPS1710b_2124 2323643 .. 2323679 -  -8.6  -4.64334   AATCGGTGAAGAAAA   CGCGACGCGCCCACG-GG GGG CCTCGCCGG-GCGGCGCG   GTCCGCACAATGTAG  88 239
BURPS1710b_2123 2322768 .. 2322826 - -18.1  -2.54204   GGAAAAGGGAAAAGG CGCGCGCGGGGCTGCGCCTGCCAGCA GGCTCGAG TGC-GGCAAGCGTCGCGCCGCACGCG CGACGCGGCGCGGCG  86 104
BURPS1710b_2122 2321814 .. 2321830 -  -5.8    -3.737   GAATGGGCGATGAAA             CGGGCGC TCAA GCGC-CG              TCGAGCAGGCGCTGC  60 16
BURPS1710b_2121 2320360 .. 2320386 - -13.7  -3.53012   CCCGCCGGGCGGAAA        CGCCGCA-GCGC AGCC GCGCACGCGGCG         GCGAACGGGCGCGCG  81 124
        igiE 2318294 .. 2318340 -  -8.5  -3.10464   CGAGCAAGCCCAATA GGGACCGCGGCG-CCGCGGCCGA GTT CCGGC-GCGGGCGGCGCGCGGCC GGGCGTTGCGCCATG  57 60
BURPS1710b_2118 2316296 .. 2316334 - -14.4  -3.02511   GCTACGCGGGCAAGA   CGACGATGCCCGCCGGCG AAT CGCTCGCGAGCCTCGCCG   CGCACCGCGCGACGC  69 370
        cobG NONE
        cobH NONE
        cobI NONE
        cobJ 2307205 .. 2307220 -  -5.4   -3.1994   CACATCATGGAGGAA              TCCACC GCAT GATGGA               ATCGTGAGTCGTTCT  49 250
        chiC 2305613 .. 2305656 - -24.6  -4.14739   TGACGCATCCGAAAA GAGACGGGCCGTTCGGCGCGC GCC GTGCGCCGAACGGCCCG-CGC GGCCGCACGCACCGG 100 108
BURPS1710b_2108 2305014 .. 2305055 - -19.3  -3.14211   ACGGCTGTCGATGAA TGGCGCCGCTCGCCGCGCG CTCG CGCGCGGCGAGCGTCACGG  CTGCGAATAGAAGCG  93 20
BURPS1710b_2106 NONE
        tnpR 2300445 .. 2300456 -  -7.2  -2.73875   TCGTTTGGAACAGTA                CGCG CTGA CGCG                 ATTGAAAGGTGGGCT  48 49
       rhsA2 NONE
         int 2293486 .. 2293514 -    -8  -3.75933   AGACACGTCACGAAA        CACGGCCGCCCG TCGCG CGGGCAAGCGCG        GCGCCGGTCATCCCG  65 163
BURPS1710b_2098 2285312 .. 2285350 -  -9.5  -2.81872   TCTACTACAACATGA   CGATCACGTTCGTATCG GTGCT CGTCGCGATCGTGATCG   GCGGCATCGAGGCGC  56 311
BURPS1710b_2095 2282916 .. 2282954 -  -9.4  -3.09492   TCGTGAATCGGAAGA  CCGCGCGCG-GCGCGCG TCACAG CGGGCCCGCGAGCGCGG   CCGTCACGCCGTCGA  60 3
        cobO NONE
        cobB 2280619 .. 2280677 - -25.2  -2.77043   CCGACGAGCCCAAAG CGCGCGGCAAGCGGCGCTGCGCGCCTTC GGT GAACGCGCGGCGCGCGGCTTACGGCGCG TCGCCCGCGAAAAGC 100 16
BURPS1710b_2089 NONE
BURPS1710b_2087 2260477 .. 2260493 - -15.1  -3.35813   GGCGACTTGAACGAA              CCGGCCG AGG CGGCCGG              ATCCAACGGACTTCA  84 38
      csw001 2257993 .. 2258032 - -17.7  -3.53012   GCTCGCCGGCCGAAA  GCGGCGCGGCCGCGCTC GGCGCG GCGAGCGGCTGCGCCGC   CCCGCACGCGATCAG  93 191
BURPS1710b_2084 2257072 .. 2257105 -  -4.6  -4.17701   GCGAGAAACGAGAAA    CGACCGCAG-GCTCCGG ATC CCAG-GCTCCG-GGTCG    CAACTGTCGGACGTT  64 55
BURPS1710b_2079 2251926 .. 2251968 -  -3.9  -4.09805   CGATGAACAACGAAA CGGT-GGCGGCGCTCGCGGC GCGC GCGTTGAGCGTCGGCTACCG GGATCACCGGGTGCT  62 290
BURPS1710b_2075 2248508 .. 2248534 -  -3.6  -3.02144   GCATTCGCGTGAACA         GCGTCAACCCGA CCG TCACGCTCACGC         CGATGGCCGAGCGCG  43 494
BURPS1710b_2068 NONE
BURPS1710b_2066 NONE
BURPS1710b_2065 NONE
BURPS1710b_2064 2235240 .. 2235253 -  -6.7  -3.40403   CGTGTCGTATCAGAA               CATCG TGCT CGATG                CGGTGCTGAAGTCGT  55 153
        amrR 2221605 .. 2221617 -  -5.5  -4.65916   TCGATGCCAACAAAA                GTGAC CGC GCCAC                ACGCGCAATTGTTCC  79 117
BURPS1710b_2055 2219913 .. 2219937 -  -5.5  -2.62184   CGGGCCGCGATAGGA          CGATTCGCGTC CGG GACGCGGCGCG          GCGTCACCGCGCCGT  45 40
BURPS1710b_2043 2209205 .. 2209256 - -19.2  -2.75826   GACCGGAACACACCA CGCGCCG-GCGCGCGTCGCGCGCGG TGG CCGCGTGCGCGGCGCTCGCGGCGCT CGCCGGCTGCATGTC  81 352
BURPS1710b_2034 2203591 .. 2203624 -  -7.3  -3.03124   CGTGACGCTCGAATA     CCGCCATCGCGAGCGC GTC GTGCGCGCGACG-CAG     CAGGTCAGCTTCGAC  54 43
BURPS1710b_2031 2200161 .. 2200180 -   -15  -2.78384   CCGCCTTGCATGAGA            CGCGAGCC CTTC GGCTCGCG             TTTTCGTTGGATGAC  75 199
BURPS1710b_2028 2198155 .. 2198178 -  -2.4  -4.24342   CTCGCGATGAAGAAA          GTGGA-ATCGG CTG CCGACATCTAC          CCCGTGTTCCGGGAA  61 22
BURPS1710b_2014 2180408 .. 2180424 -  -5.9  -3.54741   CAGTATCGCGGGAAA              TTCAAGC GTT ACTTGAA              GTTCGGCGCTATCGC  55 307
        lexA 2179284 .. 2179315 -    -5  -3.76952   GCGATGGAATTCAAA      TGGCCTCCCCG-GCG AAA CGAACGGCTAGGCCA      TCACAGACCCTGCTG  58 415
BURPS1710b_2011 2178146 .. 2178178 -  -8.9  -4.07568   CGCCGCCGGGCAAAA      CGGCGAGTGGGCGAC GCT GCCGCCCGGCCGCGG      CGGACATATGCGGCG  72 395
        nodI NONE
        nodJ 2175220 .. 2175246 -    -5  -3.01791   ACGCGCTCGGCAAGA         TGATCGTCGAGG CGT CGGCGACGATCG         GCGTCGAGGCGAGCA  46 412
BURPS1710b_2004 2173076 .. 2173104 - -17.3  -2.56164   CGGGCAAGTACGAAG        GCGGCGCGCGCCC CGA GGGCGCGCGCATC        ACGCGGTTCGAGCGC  83 144
BURPS1710b_2001 NONE
BURPS1710b_1999 NONE
BURPS1710b_2000 2169918 .. 2169944 -  -4.2  -2.62735   AGACGGGCGACAGGA         GGCGCACACCCG GTG CAAGCGGGCGCT         ATGTTACCTCAATTG  41 34
        gltP NONE
BURPS1710b_1997 2168241 .. 2168257 -  -5.7  -4.72272   GCCGCCGACTAAAAA              GGCGGCC GGC GAACGCC              GGCGATGGGCGGGAG  82 2
BURPS1710b_1996 2166673 .. 2166702 - -20.9  -3.54459   CGAATCGCGCGCAAA       GCAAAACAGGCGC CGAA GCGCCTGTTTTGC        TTTGAAACTCTGGGG 100 184
BURPS1710b_1992 2164260 .. 2164298 -  -8.1  -2.64155   GCTGCGGGAAATCCA  CGCTGCTGCGCCTCGTCGC GGA GCT-CGAGACGCCG-AGCG  CCGGCACGCTCGTCA  50 84
BURPS1710b_1988 2161001 .. 2161015 -    -7   -3.1355   CCGATCGACATCGAA               GGCCGC ATG GCTGCC               CGCATCGGCGACGCG  53 136
BURPS1710b_1981 NONE
         aat NONE
BURPS1710b_1979 2155680 .. 2155696 -  -2.9   -3.5616   CCGAAAAATTGACAA              CCCGCTA TTT TAGCCGA              GAAGTGCCGGCGAGC  51 81
        pyrD 2154552 .. 2154568 -  -3.7  -2.64274   AGGCCTTGAAATCGA              TCGCT CAATGAT AGCGA              AATAACAATCGATGT  41 67
BURPS1710b_1977 2153612 .. 2153669 -  -9.3  -4.06562   AAGCGCAATCATAAA CCGGGCGTGCAATGCCAAGGGCGGCA-CCG TTG CGGATGCCGCCCTC-GCGC-GCA-GCC-GG ATGTCGCGGCGAGGC  75 61
BURPS1710b_1976 NONE
BURPS1710b_1966 2140235 .. 2140270 - -13.8  -3.05384   GCGCGGGCGACGCAA    CGTCGCCGCGCGGCGC GATC GCGATGCGCGGCGGCA     TGCTGCGCGCGCGTC  76 115
BURPS1710b_1964 NONE
BURPS1710b_1963 2136610 .. 2136632 -  -5.4  -2.78816   TGAGCGTCGACGAGA           GCCTGCAATC GCT GACGGCGGGC           GAGTTGCCGCGCGCG  45 489
BURPS1710b_1959 2131872 .. 2131921 -  -6.4  -3.22298   GCGATGCAGCACGAA CGGCCTGCCGCA-CGCAGCGCAACG TAC CGTTGCGCGATGGTGCGCC-G-CCG CGCGCGAGCTCATCC  54 35
BURPS1710b_1958 2130681 .. 2130716 -   -11   -4.3534   GGTGAACGACGAAAA    CGCGGGCACCGGGC CGCGATTC GTCCGGCGCCCCCG     TATGCGGCCGCGCAC  90 73
BURPS1710b_1957 NONE
BURPS1710b_1956 2127668 .. 2127709 - -16.7  -3.90112   GCCGCCGCAACGAAA GAAGAACGCCGCGCGTGC GATGAAG GC-CGCGCGGCGTTTTTC ATCGCCGCCCGACGG  93 92
         hfq 2126341 .. 2126364 - -18.2   -5.4833   TCAGGCAAGAAAAAA          GGGCAAGCCG GTCG CGGCTTGCCC           TTTCGATTTGGCGGC 100 47
BURPS1710b_1951 2122015 .. 2122067 -  -6.8  -3.16564   GCTGCAGGCGAGCAA CCGGGAGGCGGCGCCAGCGCAGCCGA TGA TCGGC-GAGGCGGCGTCGC-TCGCGT ACGCGCGCTATATCG  50 179
BURPS1710b_1942 2113532 .. 2113573 -   -10   -3.5393   ATCAGGTCGCGCAAA CGCAGTCGGCGGC-GCTCG GGCTG CGCGCCGCGGCCGCCTGCA CGGCCGCGAACAATC  69 263
BURPS1710b_1936 NONE
BURPS1710b_1934 NONE
BURPS1710b_1932 NONE
BURPS1710b_1931 2107077 .. 2107123 -  -8.5  -5.15969   GGGGAACTGAAAAAA TGCAAACGC-GCGCGGCCCGTC GGGC GACGGGCCGCGATGCGCGAACG GGCAGGGGGGGGTAC 100 59
BURPS1710b_1929 2106273 .. 2106301 - -14.5  -5.14563   GTGCGCATGAAAAAA        CCGGCCTCGCG TGACAGG CGCGCGGCCGG        TTTTTGTTTGCGCCG 100 175
        marR NONE
BURPS1710b_1921 NONE
        emrA NONE
        emrB 2091105 .. 2091126 - -17.3  -5.54907   TCGATAAAACAAAAA           CGCCCGGCT CGAC AGCCGGGCG            TTTTGCTTCGTGCGC 100 62
BURPS1710b_1909 2078928 .. 2078953 - -14.7  -3.09004   GGAGGCCGAAAATGA         TGCTGGGCGGC CATT GCCGCCCAGAA          ATCGAATTTATGCCA  80 33
BURPS1710b_1908 2077106 .. 2077116 -  -8.2  -2.82623   GTGCGGCTAGAACCA                 GCCG AGG CGGC                 GGTACACATGAAATT  55 6
BURPS1710b_1907 2076133 .. 2076156 -   -16  -2.54896   GGCGTAGCGAAGCGA          GCGGGCCGCGC GCC GCGCGGCCC-C          GGCGGGTACAGCGGC  77 43
BURPS1710b_1904 NONE
BURPS1710b_1903 NONE
BURPS1710b_1902 2071637 .. 2071691 - -17.3  -4.38116   CCCAGAAAAAGGAAA GGCCCGGAAAGCTATGTCAGATAAGG AAAC CCTTTGCAGACA-AGCTTTCCAGGCC TTGATTCCTGGTCGG 100 339
BURPS1710b_1900 2069817 .. 2069829 -  -4.7  -3.72695   AGTGGCTGCACCAAA                CGTCG GCA CGTCG                TGCTGCGGTGCAAGA  58 305
BURPS1710b_1899 2067409 .. 2067456 - -15.6  -3.01712   GGCGGCGGCGGAACA TCGAAGACGAGCCCGTGCGAAC TACC GTTCGCGCGGGCTTTTTTTCGA GCGGTTCCCTCCGCG  81 58
BURPS1710b_1895 2062813 .. 2062832 -  -9.2  -4.18018   CCGCTGCAGCGAAAA            CGGGGCTC TTCC GAGCCCCT             TTTTTGTTGGGTCGG  76 84
BURPS1710b_1889 2058903 .. 2058913 -  -3.2  -3.76373   GCGTGAAGACGCAAA                 GTCG CCG CAAC                 GCGGCCTTCATGCAA  55 439
BURPS1710b_1884 2053288 .. 2053325 -    -9  -3.14132   GTCGGTGGTCAGCAA   GCGGCTCGCGCAGCTCG AAACG CG-GCTGGGCGTGCGGC   TGTTGCAGCGGACGA  57 284
BURPS1710b_1882 NONE
BURPS1710b_1881 NONE
BURPS1710b_1880 NONE
BURPS1710b_1879 2049446 .. 2049461 -  -3.2  -4.58395   GCGACGCCGGAAAAA              CGCATC GAAC AACGCG               TCGTGCGCGCGAAAG  69 109
        tdiS 2047860 .. 2047884 - -12.7  -2.70932   TTTGGGCGGCAATGA          CTCGGCGCGGG CGA CACGCGCCGGG          GCGCCGTGGGGGGGC  68 123
BURPS1710b_1875 2045769 .. 2045790 -  -3.5  -3.60296   CATGCGGAGCCGAAA           GCGCCCGCC CGGC GGCTACCGC            GCCTGACGCGATGCG  51 93
BURPS1710b_1872 2044014 .. 2044046 - -16.3  -2.52464   GGCTTCGCGAACGTA      GGCCATGCAGTGCTG GAT CGGCACTGCATGGCG      GGGTCGCGTCTTCCG  80 303
BURPS1710b_1869 2040754 .. 2040771 - -14.1  -4.70319   GCATCAAAACGAAAA             CGGGCGC TGAG GCGCCCG              TTTTTTTCGCTTCGC 100 91
BURPS1710b_1866 2038761 .. 2038771 -  -8.2  -3.04263   ACCGGATCTTCAACA                 CGCG CTT CGCG                 AGCTGGGCGTTCCGT  56 204
BURPS1710b_1863 2036067 .. 2036090 -   -16  -2.52464   CTTCGGTGCAATCCA          CGGGCCCGCGG GTG CCGCGGG-CCG          CTCGGACAGGCGGGG  77 76
BURPS1710b_1861 2033888 .. 2033932 - -10.8  -3.68351   GCGCGACGAGGCAAA GCGCGGCCGCGTGCGCGGCGA GCGGCT TCGCGGCG-ACG-GGC-GCGC TCATGCGGCCGCGGC  74 26
BURPS1710b_1859 2031987 .. 2032000 -  -4.5  -2.62616   GCAGGTCGGACAGCA               CGCGA ACTT TCACG                GGCGGCTCCTCGATG  41 56
BURPS1710b_1858 NONE
BURPS1710b_1856 2030520 .. 2030573 -  -2.3  -3.16564   GTCGCACGTGATGAA CATCTACGCGCTCTACGCGTCGCG CCAGTAT CTCGACGCGAAGATC-CGCACGTG GGTCGATTTCCTGCG  43 192
BURPS1710b_1854 NONE
BURPS1710b_1853 NONE
BURPS1710b_1852 NONE
BURPS1710b_1851 2024268 .. 2024306 - -19.7  -4.09511   AACACGCCGTTAAAA  CGCGAACGGCCGGCATGC CCGA GCATGCCGGCCGTTC-CT   TGTGTCGCGCGCGCG 100 100
         fsr 2020699 .. 2020720 - -11.5  -3.22884   TCACCAAGTCACCAA           GCGGCCGGA CCGC TCGGGCCGC            CGAGGCCGCCCCCGT  68 73
        valS 2014295 .. 2014310 -  -5.4  -3.14944   CAGCATTATAGTGAA              CGCAAG ATTC CTTACG               GATTGTTACGCCGGC  47 31
        galU 2012886 .. 2012906 -  -4.6  -3.14132   CGCGGCTTCGAGGAA           GCG-GCCGG CACG CAGGCCCGC            TATCGCGTGACGATC  47 467
BURPS1710b_1837 2004424 .. 2004439 -  -6.1  -3.91911   CGTACGGCAAGGAAA              CGCAG TACTGC CTGCG               CGCCGCGCGCCACAA  63 223
BURPS1710b_1834 2002444 .. 2002465 - -18.7  -2.71712   CGCCCGCCGGTAAAG           CGCGCGGGC GAGC GCCCGCGCG            TCGTGCGAATCGCTG  87 50
BURPS1710b_1833 NONE
BURPS1710b_1832 NONE
        iolC NONE
BURPS1710b_1830 NONE
        iolE NONE
        iolB 1994173 .. 1994225 -  -8.9   -3.4072   GAGCGTCGAGGACAA CCTGCGCCTCGGCCTGC-GCGGCGC GTCGG GCGCCGCCGCGCGC-GCGGCGCTCG CCGACGCGCGCGAGC  61 501
BURPS1710b_1822 1988212 .. 1988268 -  -8.4  -2.52464   GGCGGCGGCAAGGGA CGGCGAACGGCGCGCGGTTCGCGCCGGC ATC GCGGGC-CGCGCCG-GCGCGGCGTGCCG CCCTCGACGCGCGCG  52 41
BURPS1710b_1820 1986576 .. 1986596 -  -2.5  -2.70932   GCGCGTGCGGAAGCA            TCGGGTC TTCCTCT GACCGGA            GCGGCCGCAGGCCGG  38 93
BURPS1710b_1817 1981642 .. 1981693 -  -4.2  -2.84325   TGGGCGCAAATACCA CGCGATCGTAACGGTCCAATCGGC TCGC GCCGGTTGGACCGTTTTGCTTTTG TTTCGACGGGTTCGT  43 211
BURPS1710b_1814 1976742 .. 1976762 - -19.7  -3.01924   TAGGGTCGGGCAACA            GGGCGCGCC AGC GGCGCGCCC            TGTTGCCGTTTACGG  93 122
        glnS NONE
BURPS1710b_1811 NONE
BURPS1710b_1808 NONE
BURPS1710b_1806 1969510 .. 1969534 -  -8.5  -3.65046   GCGCTACTGGAAGAA          CCTGAACGACG AGC CGCCGTTCGAG          CGCAAGCGCGGCGAT  63 215
BURPS1710b_1804 1966375 .. 1966392 - -14.1  -5.00895   CGGACGATAGAAAAA             GGGCGGC CGAA GCCGCCC              GAAAGAAGCGATGCT 100 64
BURPS1710b_1803 1964558 .. 1964605 - -22.6    -4.258   TGACGCAGCAAGAAA CGGGCGGGCCGCGCCGCGCGGCG TGT CGCGGCG-GCCGCAGCCCGCCGG CGCGCCGCTCATGCC 100 460
BURPS1710b_1802 NONE
        emrB NONE
BURPS1710b_1799 NONE
BURPS1710b_1798 1959406 .. 1959426 -  -6.7  -3.36327   GTACGCGACGGAGAA            CGGGCTGGT CTG ACGCGCCCG            TCCGACGCGGGCGAG  55 321
BURPS1710b_1796 1956616 .. 1956627 -  -7.2  -3.36327   CGACCGTACCCATAA                GCGG AACG CCGC                 AGAAAAAGGAGGTGC  55 267
      proP16 NONE
BURPS1710b_1785 1945413 .. 1945426 -  -3.7  -3.72576   GTGTGTTGGATGAAA               GACGG CAAG CCGAC                CGCCGATCGGAAGAA  56 398
        bprA 1944899 .. 1944928 - -16.5  -5.96521   ATGAACCAAAAAAAA       GCCCACATGGCTC GCGC GAGCGATGTGGGC        TCCGCTTGCGGATCG 100 147
BURPS1710b_1770 1923565 .. 1923606 -  -3.6  -3.07816   CGGCGATGGATTCAA GCCGAACGTGCGA-TCCGA ATTCG TCGGCGTCGCGCCCTCGAC CGGCGCGACGACGTG  43 358
BURPS1710b_1765 NONE
BURPS1710b_1764 NONE
BURPS1710b_1763 1907721 .. 1907765 -  -2.7  -3.28712   CGCTTGTCGCGAGAA GCGAGCCGGGGCACG-AGCTG TCGCT CGGCTTCGT-CGACGGCGCGC TCGATCCGGTCGCGG  45 524
BURPS1710b_1760 1904140 .. 1904159 -  -4.8  -3.91911   GCGATGGGAATGAAA            GCGTGCGC AACG GCGCGTGC             GGATGGCTTGCCGGG  60 89
BURPS1710b_1758 NONE
BURPS1710b_1757 NONE
BURPS1710b_1756 NONE
BURPS1710b_1755 NONE
BURPS1710b_1754 1898805 .. 1898835 - -10.3  -3.06501   GACATGGGGATCGAA      TCCCGCGGCGG-CG GTGC CGTCCGCCGCGCGC       CGCGCCACGCGCAAG  63 162
BURPS1710b_1747 1891575 .. 1891611 -  -6.3  -3.12351   CGGCGGTATACCGAA    TTGCTGTTCGGCCGCCG ATC CGGCGGCTGATCAGGCT    CACGAGCGGCCTGGC  49 70
        phaZ 1882817 .. 1882830 -  -2.3    -3.727   CGGATCACACGGAAA               TGCGA CGGG TCGCG                GGCACGAAGGAGAGG  53 135
BURPS1710b_1738 1878842 .. 1878859 - -10.5  -3.14344   GAGCTTCGCGATCAA             GCCGGCG AAAT CGCCGAC              GCCGTCGTTGTTGGC  63 205
        glgB NONE
        glgX NONE
        treZ NONE
        malQ NONE
        treY NONE
BURPS1710b_1732 1863838 .. 1863851 -  -3.7  -3.91488   AAGGCTTTCAAAGAA               GCGAC GTCC GGCGC                CGTGATGACCAAAGG  58 263
BURPS1710b_1730 NONE
BURPS1710b_1728 NONE
BURPS1710b_1727 NONE
BURPS1710b_1726 1856978 .. 1857005 -  -8.3  -2.68487   GGAAGTACCACATCA        GTCGTGCTGGC GGATTG GCCCGCACGGC         CGCGCTCTGTCGTAT  53 387
BURPS1710b_1725 NONE
BURPS1710b_1724 1855455 .. 1855466 -  -7.2  -2.71011   ACTCCTCTCGAAGTA                CGGC GAGC GCCG                 CTGGTGTAGCGATGC  48 321
        intD 1854275 .. 1854289 -  -7.8  -3.21099   GCCGCCCAGCAGCAA               CGGCCT TCT AAGCCG               TAGGTCACACGTTCG  57 70
BURPS1710b_1722 1853050 .. 1853061 -  -2.2  -2.97667   TGATTCAGGAAAGGA                TCGC GGCG GCAA                 AGAATTGGACCACTC  41 120
   tISRso14a NONE
   tISRso14b 1847937 .. 1847949 -  -2.6  -3.89346   TCTGTAGCCGACAAA                GGCA TGAGC CGCC                GCAGATTTGAAGGCA  55 162
BURPS1710b_1712 1833089 .. 1833106 -  -6.9   -3.2794   GGCGATCGACATCAA             CCGAGTG GCGT CACGCGG              ATGCGCAGCGCGGCG  54 4
BURPS1710b_1711 1832004 .. 1832027 -  -2.3  -3.53012   GGCCGGCTGCGCAAA          CGCTGATCG TTTTCT CGATCCGCT           CGCCCGGCGCTCGCC  47 85
        acsA NONE
BURPS1710b_1708 NONE
BURPS1710b_1707 1827823 .. 1827836 -  -3.7  -3.34715   GACGCCCGCGAAATA               GCGGC GATA GCGGC                GGTGTAGACGCAGGC  49 281
BURPS1710b_1705 1826898 .. 1826912 -    -7  -2.55351   CTGTCGGACATCAAT               GCCCGC TAC GCGCGC               CACTTCCTGAGCGAT  48 407
BURPS1710b_1700 1823400 .. 1823442 -  -6.3  -3.28712   CGCGCCGGTCTACAA CACGCGCGAATCAACGGCAGC GTG GCTGC-GCCGCTTCGAG-GTG GGCGACGACGAATTG  52 254
BURPS1710b_1676 1795671 .. 1795696 -   -14  -3.72576   GGCCGCTCGACCAAA         GCCCGCAAGG TGAAAG CCTCGCGGGC          TTTTTCGTTTCCGCG  86 162
BURPS1710b_1665 NONE
BURPS1710b_1664 1774574 .. 1774611 -  -5.4  -3.58522   AGGATCATCCCGAAA  GCC-CGAGCGAGACGGCC GTTC GGCCGAG-CGCACGCGGC   GAGTAGGTCATTGTC  55 346
BURPS1710b_1663 1772618 .. 1772641 -  -3.1   -4.8048   TCCGCAGAGGAAAAA          GAGGGT-GCC GAACT GGCCACCCTT          AAAGGCCGCCCATAT  75 76
BURPS1710b_1662 NONE
BURPS1710b_1661 NONE
BURPS1710b_1660 1770494 .. 1770506 -  -3.3  -3.31461   CAGCGACGCGGACAA                GTAGG AGA CCTTC                TCTGATTCAGTCATC  47 153
BURPS1710b_1659 1768318 .. 1768342 - -10.7  -3.41125   GTCAGACATGGAGAA          TCCGGCCGATT GGC AGTCGGCCGAA          GCGTCCACGCCGAGT  67 96
BURPS1710b_1658 1766237 .. 1766248 -  -5.8  -3.76224   TCGGGACGTACGAAA                CCGA AGAG TCGG                 CCGTCGAGCGGGCGC  61 405
BURPS1710b_1655 1764321 .. 1764331 -  -2.4  -4.37092   AGCCTTGCCAGAAAA                 GGCC ATA GGGC                 AGATTATGTCTAATG  65 110
BURPS1710b_1653 1762638 .. 1762660 -  -5.5   -4.8622   TTTGGCAAGCAAAAA           GCCCGCG CTAACTGCT CGCAGGC           CATTACAGAATCACA  83 53
BURPS1710b_1643 NONE
BURPS1710b_1642 NONE
BURPS1710b_1641 NONE
BURPS1710b_1640 1733218 .. 1733230 -  -2.6  -3.30243   ATGTACCCGTTAGAA                CCGG GCGCA CCGA                TTGCCGATGCACCAA  45 331
BURPS1710b_1639 NONE
BURPS1710b_1638 NONE
BURPS1710b_1637 NONE
BURPS1710b_1636 1724205 .. 1724217 -  -9.1  -2.71011   ACGCCTTGCCAACTA                CAGCC CAT GGCTG                GGTCGCGATAGTCGA  56 518
BURPS1710b_1635 1722976 .. 1722990 -  -8.5  -3.85698   GGGGTTTCCGAGAAA               GGCGG TTACG CCGCC               GACAGCGGCGAGGGC  69 337
BURPS1710b_1634 1719172 .. 1719206 - -12.9   -3.1855   TGTTTGAACAGCCAA    TCCGGGGTGAACGCCC AAAA GGGCGTTC-CTCCAGA     CAAGTCCGCCTGGAT  74 151
BURPS1710b_1633 1716399 .. 1716423 -  -5.6  -3.97947   TGCAGCCACGAGAAA          GCTGGCGACG AGCAG CACGGCCAGC          AATACGTTCTCTTCG  64 198
BURPS1710b_1632 1715198 .. 1715230 -    -9  -3.65351   GCAGGCCGAGCGAAA     CCGTGCGC-CGGCTC GGCG GCGCCAAGCGCTCGG      TCGCGAGCGCGGGGC  65 202
BURPS1710b_1628 1711954 .. 1711977 -  -3.6  -3.36694   ACGGACGCGTAAATA          CCGGCGGCGC AACG GCGCTTCCGC           TCCCGCTTTCGCCGG  47 311
         ppk NONE
BURPS1710b_1624 1705401 .. 1705447 - -15.6  -2.53271   CGAGGCCGAGAAGAT CGCCAAGCGCGTGCGGCGCCTC GTC GACGAGCCGGCCGCGCGCGGCG TGAACATCGCCGAGA  77 296
BURPS1710b_1613 1694645 .. 1694665 -  -8.1  -3.14564   GCAGCCGTTCATGAA            CGCGCTGCG GGT CGCGGCGCT            CGAGGCGGGCACGGA  53 265
BURPS1710b_1606 NONE
BURPS1710b_1605 1685466 .. 1685480 -  -2.1  -3.01712   TCGGCCGTGCGAACA              CGA-CG CTCA CGCTCG               TCATCTTCGTGCTGA  41 102
BURPS1710b_1601 NONE
        rnhA NONE
        dnaQ NONE
BURPS1710b_1598 1678841 .. 1678862 -  -5.9  -3.35384   AGAAGCGACATAATA           GCACGAT GACGGAGG ATCGTGC            AAATTGCCGGTCATG  53 141
        proP 1676849 .. 1676899 - -39.2  -4.57073   GACGGCGCGCAAAAA CGCGGAGGCGGTCTCGCCACGCCC GAC GGGCATCGCGAGACCGCCTCCGCG GTCCGTCATCGAGCG 100 76
BURPS1710b_1591 1671856 .. 1671910 -    -7  -2.78384   GCTGGGGCGACGAGA TCGCCGGCGGTCCGCGCGCG-GCC GACAGTCAT GGCGCGCGCGCCGCGCGCCG-CTA CGGCGCGGGCGGCGC  49 74
BURPS1710b_1588 1670354 .. 1670393 -  -4.9  -2.78384   CCGCGCGCGAGCAGA TCGA-TTCGGCGTGCG-CG CTGC CGACGCTCGCCGACGTCGG  GCGGCAGGCGCCGCC  44 146
BURPS1710b_1586 1669152 .. 1669181 -  -7.8  -2.78384   CCTTTGTCGACGATA       CGATCGACGCGT TTCGCC ACGCCGCGATCG        CGCTTCTCGCGCGCG  49 263
BURPS1710b_1581 1665627 .. 1665660 -  -4.4  -2.70354   GCGGCGAGAAAGGTA     TCGCCGACGTGCCGC TGTTC GCGGG-CGTCGGCCT     GATGGGCGGCGCGAT  40 522
BURPS1710b_1578 NONE
BURPS1710b_1577 NONE
BURPS1710b_1575 1660093 .. 1660103 -  -3.2  -5.47399   CCAACCCTAAAAAAA                 CGAA CGC TCCG                 CCATTTTCGGAGTCG  93 160
         hsp NONE
BURPS1710b_1571 1657679 .. 1657734 - -12.5  -4.07568   CGGCGCGCGCGAAAA GCG-AGCGCG-CCGCGCGGCA-CGCCCG ATG CGTGCGCCGCCGCGCCGTCGTGCTTCAC GCAGCGGCGCGCATG  85 64
BURPS1710b_1569 1655284 .. 1655308 -  -8.5  -2.60075   TGGTGCGCAAGCAAT          GCGGTTCGC GCTTTCG GCGAGCCGC          GACAGCGGAGGATGG  53 308
        cysI NONE
BURPS1710b_1567 1652498 .. 1652549 -  -5.8  -3.05596   TACTCGCGTACGCAA GCCGG-GTGC-CCGCGTCGTCATCG GCTTG CG-CGACGGGGCGGCGCAAGCCGGC GGCCGCGCCGCGCGC  49 47
BURPS1710b_1566 1650574 .. 1650615 - -13.6  -3.16055   GAAAGCCGCGACGAA GCGCGTGGCGA-GGCGCGC GTCGG GCGGGCCGTGGCCCCGCGC CGCCGCGCACGCGGC  76 120
BURPS1710b_1564 NONE
BURPS1710b_1563 NONE
BURPS1710b_1562 1646210 .. 1646251 - -14.9  -3.36515   GGGCATCGCGAAATA CGCGGCGCGCGCAATGGGC CGGT GCGCCGAGCGCGCGCCGCA  GGCGGTGCGCGATTC  84 121
BURPS1710b_1559 1643160 .. 1643178 -  -2.3  -2.78384   TCGGCCGCGAGCAGA            TGGACGCG GCCG CGCG-CCG             GCTCGCCGAGGTGAT  39 430
BURPS1710b_1557 NONE
BURPS1710b_1556 NONE
BURPS1710b_1554 1639212 .. 1639223 -  -7.2  -3.31792   CGAGGACCCCGACAA                CGGC ACGT GCCG                 GGCGACGGTCGCCTA  55 514
BURPS1710b_1551 1636793 .. 1636850 -  -6.8  -3.92659   CCGGGAAAACTGAAA CGATGTGC-CCGCCCGTGC-CCGCGGGCG GCG CGAGCGCGGCGCGAAGGCGGTGCGC-TCG CGCCGCGGAGCCGCC  64 224
BURPS1710b_1548 NONE
BURPS1710b_1547 1634777 .. 1634809 -  -6.2  -2.64616   CGCGTATCGACATCA     GCACGCGAG-GGTTC GCCC GCTCCGCTCGCATGC      GAACCGGCGCCGTTC  45 113
BURPS1710b_1546 NONE
BURPS1710b_1545 1630970 .. 1630996 -  -4.3   -3.1505   ATGATGGGCGACGAA         CGACGAACGAC GAACG GCCGCCTGTCG         CCCCGCTTGCCGCGG  45 44
BURPS1710b_1544 1629834 .. 1629885 - -10.7  -2.96249   GTCGACGAAGAAGTA GCCGCCGGCGCGACGCGC-GGCCCG TGCC CGGCCCTGGGC-TCGCGGCCGCGAC GCGTTGGTCCGGCGC  62 236
BURPS1710b_1541 1627924 .. 1627964 -   -11  -3.90588   GAGGGCGCAACGAAA GCGCCGCGCGCACAGGCAT CGCG AAGGCGGCGCG-GCGGCGC  CGGCTCATCAGCGGC  79 33
BURPS1710b_1540 NONE
        cpdA 1625514 .. 1625552 - -10.1  -2.52464   GCGGGCCCGAATGCA  CGCCGTCGCGCGCATGAC GTTT GCCGGGCGCGTG-CGGCG   CCGCGTCGTGCGACG  58 184
BURPS1710b_1536 1622459 .. 1622504 -  -2.3  -2.72661   CACGAGCCGCAAGCA GTGAGC-CGTCGTAAGCCGCGA ACC TCGCGGCTCGTGTCCCGCCCCC GTACCCCGCAAGCGC  38 62
BURPS1710b_1534 1618868 .. 1618923 - -14.7  -3.36327   CGAGCGCATCGACAA CGGC-CATG-GCCGGCGCG-CGGGCG AGCGGGG CGGCCGACGCGCCGGCACGCGCGCCG ACCGGTGCGGACGTC  84 488
        thiC 1614876 .. 1614893 -  -9.8  -5.00616   CGCGCGCGCAAAAAA             GCCCGC GTTCGG GCGGGC              TTTTTCGGGGCGGCA 100 53
BURPS1710b_1527 1614405 .. 1614427 -   -17  -2.82516   GGCCGGAGGACGATA           CGCGCCGCCT CGA AGACGGCGCG           CACCGTCCGCATCCA  84 83
BURPS1710b_1525 1613886 .. 1613942 -  -6.3  -3.54935   GAAAGCTTGGGGAAA GCGCGCGCCGGCGAAGGCGTGTGCAC GAGTAG ACGCGCACGCGCAAGCCG-CTCGCGC CGCATGCGAACCCAC  55 92
BURPS1710b_1524 1612356 .. 1612409 -  -9.4   -4.1891   CGGCGGCAAGAGAAA GGTGACCGTCCGCGACGAGCTTGCCG GCGA CGGC--GCCGGCCGCGGGCGGTCTCG TGTTCGGTTACGTGG  76 422
BURPS1710b_1523 1610373 .. 1610384 -  -7.2  -4.28049   CGCAAAAGCGCAAAA                GCGC AAAA GCGC                 AGAGATGTAGAGACG  72 210
BURPS1710b_1519 1599246 .. 1599259 -  -2.3  -3.08996   GATTTCGACCGAATA               GCGCA TCGA TGGGC                GAGTGAGCCGGCGCC  42 339
BURPS1710b_1518 1596895 .. 1596941 - -12.3   -2.5919   GATCATACCAATCGA CGCGCGCGGGCA-GTAGTCAGGG AAT CCCTGAGTGCGTGCGCG-GCGCG AAACGGTGGAAAGGA  64 59
BURPS1710b_1516 NONE
BURPS1710b_1514 1594886 .. 1594905 -  -5.6  -3.15427   AAGACGTGCGAGGAA            GGGCGCTC TCGC GAACGCGC             CGACGGCGGTCGCGG  49 49
BURPS1710b_1511 NONE
       fbpA3 NONE
BURPS1710b_1509 1590848 .. 1590901 -    -5  -3.90291   AGCGGCTCAAGGAAA CGGGGGCGATCCGGGCGCAGGTCGC GCTGT GCGATCCGCGCC-GGCTCGGCGTGG GGACGACGGTGTTCG  60 441
BURPS1710b_1507 1589399 .. 1589429 - -16.8  -3.27525   GGCCGCGAAATGCAA       GCGGCGCGCCTGAA CGT TCCCGGCACGCCGC       GCCGCTACCGGGATA  89 511
BURPS1710b_1503 1584864 .. 1584888 - -11.4  -5.61596   ACGCGCATAAAAAAA          GCGCGACACC ACGAG GGCATCGCGC          CAATCCGGCGCCAGG 100 80
BURPS1710b_1502 1583121 .. 1583175 - -21.4  -2.62184   GTGCGGCGCATACGA CGGGC-GCGCACGGGCCGCGTTCGCG GTCGG CGCGA-CGCGGGCCGGCCGCAGCCCG GTCGCGACGCAAAAG 100 418
        sdeC NONE
BURPS1710b_1500 NONE
BURPS1710b_1499 1574861 .. 1574878 - -14.1  -2.62184   GCCTCGCGCACATGA             CCGGCGC GCGT GCGCCGG              ATTTTGCCGCGCGCG  70 467
BURPS1710b_1498 1573874 .. 1573923 -  -2.8  -3.53091   ATTGGTCGGGCTAAA TGTCGGCCGGCGCCG--CGCCGC GTGTGTG GCGACGATCGGCGCCAGGTG-CA AGCAGCATGCGGGCG  49 177
BURPS1710b_1496 NONE
BURPS1710b_1495 1569051 .. 1569077 - -12.3  -4.63218   CGGTGGTGAAGAAAA         CGGCAAGCGGA ACACG TCCGTTTGCCG         TTTTTGTTGCGTGTC 100 467
BURPS1710b_1486 1561964 .. 1561992 -  -2.4  -4.63218   GGCCGGCGAACAAAA       GTCGACAACGCGC GGCC GCGCGTT-TCTAT        AGAATCGTCGATCCT  70 131
BURPS1710b_1484 NONE
BURPS1710b_1483 1556924 .. 1556942 -    -3  -3.21416   GATGCCGACGACGAA             TCGCCTTG CCG CCATGCGA             GGCCCGATCGGCGGA  45 259
BURPS1710b_1479 1552686 .. 1552711 - -16.2  -5.34555   GCACAGGACAAAAAA         CGCCGCCGAA TATTCG TTCGGCGGCG          TTTTTTTCGAGCGAG 100 102
BURPS1710b_1472 NONE
BURPS1710b_1471 NONE
BURPS1710b_1470 1540939 .. 1540963 -  -6.4  -3.01708   TAAACGCGATAGAGA          CACCAGGCAC ATGAG ATGCCCGATG          AAGAGCAGGGTTCCA  50 131
BURPS1710b_1469 1540138 .. 1540164 - -15.9  -4.72272   GGTCTGCATGAAAAA        GCCGGAGCGGCG TTGT CGC-GCTCCGGC         TTTTTTGCGTCGGGC 100 150
BURPS1710b_1466 NONE
BURPS1710b_1465 1535846 .. 1535859 -  -9.5  -2.50935   AGCGCATCGAGGAAG               CGCGG CCGG CCGCG                AAGCGCGTGAGCGAC  55 302
       paaG2 NONE
BURPS1710b_1461 NONE
BURPS1710b_1460 1532325 .. 1532339 -  -3.4  -2.77043   CGGAGTAGTCGAAAT               GCATGG CTG CCTCGC               TGGTCGATCGGTTCG  40 58
BURPS1710b_1459 1530776 .. 1530811 -   -11  -3.53811   CGTATTTGCGGCAAA    CGGCGGCGCC-GTCCGC GGC GAAGGCGGGCACCGCCG    CGTCGGGCGAATGAG  72 316
BURPS1710b_1447 1521140 .. 1521162 -  -7.7  -3.30124   CTTCATCGGCCAGAA          CCACC-CGGC GCTC GCCGAGATGG           CGGAGGAGTTCCACG  55 457
BURPS1710b_1427 1501704 .. 1501718 - -11.4  -4.18018   GCGCCGCACCGAAAA               GGGCGT GAG ACGCCC               GTCCAGCGGGGCGCG  81 233
BURPS1710b_1426 NONE
        sul1 1499167 .. 1499196 - -18.6  -2.77899   GGCGCGCATGAACGA       CGCCCCGCG-GGC TAGAG GCCTCGCGGGGCG       TTTTTGCTCGACGCG  87 72
BURPS1710b_1418 NONE
BURPS1710b_1417 1490522 .. 1490548 -  -5.8  -2.78463   ACTCGCCCGATGACA         GCGCGATCGC CGCCGAC GCGATCACGG         GCGCGCTCGCCGCGG  46 177
BURPS1710b_1416 1489921 .. 1489937 -  -3.6   -3.1505   ACGAGCGCTTACGAA              CCGTTG AAGAG CGACGG              CGCCTCGGAAGGCGA  43 2
BURPS1710b_1415 NONE
BURPS1710b_1414 NONE
BURPS1710b_1412 1487318 .. 1487328 -  -2.4  -3.53091   ATGGCTGGTTTCAAA                 CGGC TGC GCCT                 TCGGTGTGTGGGCAG  47 10
BURPS1710b_1411 1486696 .. 1486750 - -19.9  -3.48276   CTGCGTCGCACACAA CCGCGA-GCCCGCCGCCGCGCGTGCCG CGC CGGC-CGGCCGGCGGCGAGCGCCGCCG CGGCGCGTCTAGCCG 100 34
BURPS1710b_1410 NONE
BURPS1710b_1409 1484946 .. 1484962 -  -5.7  -4.08767   CTGACGCCGCGAAAA              CCGCCCC GCC GGGGAAG              TAATCGAGCAAGGCG  66 282
BURPS1710b_1408 1483648 .. 1483664 -  -6.6  -4.39002   AAATTGTCGAGAAAA              TCCTGA AAGAG TCAGGA              GAATTGTGAAGTTTT  75 404
BURPS1710b_1407 NONE
BURPS1710b_1406 1481501 .. 1481520 -   -10  -3.78312   AAACGACGCATGAAA            CGGCGCATG AAT CA-GCGCCG            GCCGGCGTCGCGCGG  74 17
BURPS1710b_1389 NONE
         upp NONE
BURPS1710b_1386 NONE
BURPS1710b_1385 1456700 .. 1456738 - -11.5  -4.50976   CCGCAGACTAGAAAA   TAGGGCGGCCGGCGCGC GCGAT GCGGGCCGGCCGCGAGA   GACGGCCGCGGCCGC  91 74
        purD 1455310 .. 1455347 -  -6.4  -4.57073   GACGCCGTCGAAAAA  TGCTTCTGCCGGGCATTC TAGC GAAC-CCCGGCAGAGG-A   GAGGGCGCGCCGGCC  79 77
        hemF NONE
        nadD NONE
BURPS1710b_1381 1453114 .. 1453146 - -14.1  -3.76759   ATGAAGGCGACGAAA     CGGCGGCGCG-CGC TCAGCG GCGGCGCGCGGCCG      TCGCCTTGCGGGCGG  86 6
BURPS1710b_1379 NONE
         maf NONE
        cafA 1450433 .. 1450456 -    -6  -3.06696   GCTCTCGGGAAGAGA          TCGCCTTGCT TCAC ATCAAGACGA           TGTCGTACTGCTCCT  49 12
BURPS1710b_1376 1448517 .. 1448556 -  -4.3   -4.2828   GGGCATTCACGAAAA CGGCATCGACG-CGGACGT CGGC ACGTTCGTCGCCGAT-CTG  CTCAATCAGCAGGAC  67 206
BURPS1710b_1373 NONE
BURPS1710b_1372 NONE
BURPS1710b_1371 NONE
BURPS1710b_1369 NONE
BURPS1710b_1370 1441399 .. 1441418 - -11.4  -3.14132   GCTCGGCGCCAGGAA            CCCGG-CGC TCA GCGTCCGGG            AGTCGGGACATCAGC  66 14
BURPS1710b_1368 NONE
BURPS1710b_1367 NONE
BURPS1710b_1365 1437217 .. 1437233 -  -9.3  -4.25104   TCGCGGCGACGAAAA              CGCCGCG TGG CGCCGCG              GAGAGCGCCTGCCCG  81 470
        waaE 1435412 .. 1435423 -  -2.2  -3.05816   CGATGCCTGAGCGAA                CTGCC GTC GGC-G                CGTGTGATCGGCGTG  41 397
BURPS1710b_1359 1429595 .. 1429606 -  -7.2  -3.03159   CGAACGCCGTCAATA                CGCG CACG CGCG                 TTTTGTCATCGCGCA  52 368
BURPS1710b_1354 NONE
BURPS1710b_1353 1420873 .. 1420898 - -21.9  -3.61517   ATCGGTGGGGAAGAA         GGGGCGCACGC GCGA GCGTGCGCCCC          TTCTTTTTGGCGCGG 100 468
BURPS1710b_1348 NONE
BURPS1710b_1344 1409652 .. 1409681 - -12.2  -5.64274   CGATCGATAAAAAAA       CCTCGCCCCGCAT TACGC ACGCGGG-CGAGG       GGTTTTTCTCTCGCC 100 96
BURPS1710b_1340 1406142 .. 1406155 -  -5.2    -3.794   TCGCAATGCAGCAAA               CCCG CATTTC CGGG                CGTCGCATCGACATC  58 81
        phaZ 1404455 .. 1404493 - -20.4  -4.63218   GCCGCTCCAAGAAAA  CACGCGCCG-TTCGCGC CCGGTT GCGCGAAGCGGCGCGCG   GCGCGGCGGCGCGCG 100 57
BURPS1710b_1337 NONE
         nth 1401885 .. 1401905 -  -9.6  -3.72576   CGGCTTTGCAGCAAA            CGCCGCTG CGGCC CGGCGGCG            AACGCTCGGGCGTGC  71 91
BURPS1710b_1334 1399745 .. 1399784 - -22.9  -3.14564   GCATTCGTCGACGAA  GCGACGCGCGCCGCCGCG TCAGC CGCG-CGACGCGCGCCGC  AGGATGCGCTGCAGA 100 4
BURPS1710b_1331 NONE
BURPS1710b_1330 NONE
        benE 1394677 .. 1394713 - -12.9  -3.59979   GCGGCCCATGCGAAA    CATGCGGATCGCGCACG AAC CGTGCCCGATCCGGCCG    CGCGTGCCGCGACCG  81 44
         tal NONE
BURPS1710b_1325 NONE
        phnB 1392499 .. 1392527 - -28.9  -4.13767   GCGTGCACGTGAAAA        CGCCCGCGGCGCG CGT CGCGCCGCGGGCG        TCGTAACGGTGCTTC 100 76
BURPS1710b_1316 NONE
BURPS1710b_1315 NONE
BURPS1710b_1314 NONE
BURPS1710b_1313 NONE
         pab 1380088 .. 1380099 -  -4.4  -2.62616   CGAGGCCCGATATTA                CTGA ATGG TCAG                 TCTTTAATTTAGCGC  41 140
BURPS1710b_1311 1377600 .. 1377640 -  -3.7  -4.77036   TTGTATGAGCAAAAA  CGAGTACGCGGCGCGGCGC AGC GGGGTGCGCCGTTTAGTCG  CTGCCGAACGACTGT  78 19
BURPS1710b_1310 1376235 .. 1376289 - -16.3  -3.57144   GCGCCCAGCGCGAAA GCGCCGACGCGGGACGGCCGCGCGCCG CTC CGAAACGCCGCCG-CCCGCG-CGAAGC GCGCTCACCCGTGCG  91 30
BURPS1710b_1306 NONE
BURPS1710b_1305 1370679 .. 1370695 - -10.8  -3.53012   TGGTCCCTTTCGAAA              GCCGGC GCGAT GCCGGC              TTTTGTTTTGGGTAC  69 189
BURPS1710b_1303 1368945 .. 1368971 -  -4.3  -3.31144   GGTGCAGGCGCAGAA         CTGGCCGGACG GCGCG CGTGCGGTCAA         CGCGGTGCGCCTGCT  47 244
BURPS1710b_1299 1363064 .. 1363085 - -12.9  -2.72344   CGCGAGCGCGAAGGA           CGACGCGCC CAAG GGCGCGGCG            GGCCGCAATGCGCAG  68 60
BURPS1710b_1297 NONE
BURPS1710b_1296 NONE
BURPS1710b_1294 1355402 .. 1355423 -  -5.7  -3.33261   TTTCAAGCTCGACAA           CGCGCAAGC CTTC GATAGCGCG            GGCGATGCGCGCCGT  52 254
BURPS1710b_1290 1352556 .. 1352571 -  -3.2  -4.07885   GACGTTCGTGGAAAA              CTGCGA GCAA CCGCAA               AGTTGTCCGCTCCCA  60 91
BURPS1710b_1289 1349238 .. 1349270 - -12.6  -4.09685   CTTGAGCTGTGAAAA     GCGCCGCCGCCGTCC GGGA GGGCGGTGGCGG-GC      ATTCCTTTGCGCGGC  85 377
        tnpR 1340902 .. 1340933 -  -9.4  -2.87132   TTTTGTGCTGACACA      TGCCGGCCGACACGG CTC CCAAGT-GACCGGCA      TAGTCTTGCGGTTTA  58 127
BURPS1710b_1283 NONE
BURPS1710b_1282 1337299 .. 1337324 -    -6  -2.52516   TGTTGCACTACGAAT         CGCGCCGCCG AGTTGA CGACGAAGCG          CTGACTGGCCGGATG  45 406
BURPS1710b_1280 1335881 .. 1335893 -  -3.3  -4.82901   GGGCCGTTATAAAAA                TCAGG TTC CCTGC                TCGCCCGGATCGACC  75 192
BURPS1710b_1275 1319834 .. 1319876 - -19.9  -3.38291   GCGACAACGCGACAA CGCGACAACGCGACAACGCG ACAA CGCGTTG-CGCGCGGCCGCG ACAGGTAGCGGAAGG 100 89
        pbpG NONE
BURPS1710b_1273 1318070 .. 1318081 -  -2.2  -3.67843   GAAAAGCTGGAAGAA                GACA TTCG CGTC                 GAACTCGTCGTCGGC  53 286
BURPS1710b_1271 1317221 .. 1317266 - -15.3  -3.14132   CGTCGTCCCGATGAA CGGCATGTCGATGCGGCGCGA CCGT TCGCGCCGCATCGTATCGTCG ATACAACTCGTTGCA  80 60
BURPS1710b_1270 1315343 .. 1315389 -  -7.2  -2.89742   GTGAAGTTCGACAGA GTGACGCCTGCGC-CGCG-GCG ACGTA CGCGCGCGAGCACCGGCGTTAA GCCGGTCGAGTGTAT  50 523
BURPS1710b_1269 1314734 .. 1314769 - -13.9  -3.05384   TCGTTGCGCACGCAA    CCGCCGGCATGCGCGG GCGAG CCGTGCG-GCCGGCGG    CGAGGGCCGGGCGCA  76 59
      proP18 1313211 .. 1313230 -  -4.9  -3.36823   GGGGCTAAAACGCAA            CCGGACC TACGCG GGCCCAG             GCGGCCCAGGCGGAC  51 101
BURPS1710b_1265 1311350 .. 1311361 -  -7.2  -3.14132   GCGCGCTCGCACGAA                GCCG GGCG CGGC                 GTGATTCAGGATCAG  53 379
BURPS1710b_1262 1309274 .. 1309308 -  -9.8  -4.51847   AAACAATTGACAAAA     CGCCCATCGAGCACGC CGA GCGCGCGCGAGCGGCA     ATATTTTGGTGCAAA  86 251
BURPS1710b_1261 NONE
BURPS1710b_1260 1307782 .. 1307835 -   -10  -3.53012   GCCCGCCGGCGCAAA GGGCGAGGGCTCG-CGCACGCGGCG GCATT CGGCGCGCGCGTCATGCCCGCGGCG CGCAGCGCGAGTGCG  69 306
BURPS1710b_1257 NONE
BURPS1710b_1258 1306178 .. 1306194 -  -9.4  -2.51547   GGGCGACACCAAGAT              CGAGGC GCACG GCCTCG              GCGCGTACATCGCGC  55 60
BURPS1710b_1255 NONE
BURPS1710b_1254 1302361 .. 1302372 -  -2.2  -3.55444   GCCGGATCCTCGAAA                CCGA TCCG TCGA                 CGCCGCGCTTCATCC  50 35
BURPS1710b_1251 1300776 .. 1300807 - -21.6  -4.14739   GGAGCGACGTGAAAA      CGCCGCGATCGGAC GAGT GGCCGATCGCGGCG       TCGGTTCGTCGCGGC 100 158
        hisJ NONE
        hisQ NONE
        hisM NONE
        hisP 1296260 .. 1296291 - -11.4  -3.12351   GGCTGGGATACGGAA      CGGGGCAGGGCGAG GCGG CGCGCGCTGCGCCG       GCCCGCCGCCCGAGC  66 43
BURPS1710b_1244 1294238 .. 1294265 -   -20   -5.7946   CGCGGAATAAAAAAA        CGGTGCGATACC GTGA GGTATCGCACCG         GTACGCGCCTCTCGC 100 86
BURPS1710b_1241 1290388 .. 1290436 - -18.1  -3.29461   CAAGCGCGGGCACAA GCGCGGGCGCGAGCCGAACGC GAGTGGG GCGTTCAGTTCGCGCCCGGTC CGCCGGTTCCACGCT  93 58
BURPS1710b_1238 1288601 .. 1288630 - -21.5  -3.60098   ATGGGTCACGCGAAA       CCGCGCGCGCCTCG TCA CGAGGC-CGCGCGG       TTTTGTTTGGCGCGC 100 10
BURPS1710b_1235 1286376 .. 1286409 -  -8.7  -3.75153   TGTTGTGAATGCAAA     TGCCGCAATGCCGCCG AGA CGGCTGCGG-GCGGCA     GCGCGCGCTATCGCC  67 45
        tsaC NONE
      proP23 1284144 .. 1284164 - -15.4  -4.24342   GGCGGGATGAAGAAA            CGGCGGCC TCGCG GGCCGCCG            TTTTCGTTGGGGCGC 100 99
BURPS1710b_1230 1280504 .. 1280525 -  -7.2  -2.79183   TCGACGTCGACGACA           GCCTGCCC GCCGCG GGGCAGGG            CGCGCTCGGCATCGA  49 92
         ppc 1276505 .. 1276526 - -18.7  -4.86731   CCGGGCCAAACAAAA           CGGCCGCGC GTGA GCGCGGCCG            TCTTCATCCCGATCC 100 94
BURPS1710b_1226 1274007 .. 1274059 - -12.7  -3.16564   CGCGCAGTGCACGAA CGGCGACGCGTTCCGGATCGCGCTG AACGG CGGCGCGAGC-GGCA-ACGTCGCCG CGCGCGCGATGCAGC  68 425
BURPS1710b_1223 NONE
BURPS1710b_1222 1271203 .. 1271254 -  -6.4  -2.73681   TACGGAGGCGAACGA CGGCGATAGCGGTACCGACGGCCAC GTC GCCGCGATCGACACCGGC-CCGCCG GGCATGGGCGCCGCC  48 437
BURPS1710b_1220 NONE
        argH NONE
BURPS1710b_1218 1265983 .. 1266004 -  -2.8  -3.99324   CGCTATTACGAGAAA           CTGCGCGC GCGGAT GCCCGCCG            ATTCGCTGCCGACGC  58 311
        ompA 1259396 .. 1259416 - -11.1  -5.75342   GGCGGGCAAAAAAAA            CCGGGGC GGACTTT GCCCCGG            AGCAACAACGACAAG 100 196
        metG 1256874 .. 1256902 - -16.8  -3.63515   CCTGACGCGCAAGAA       CGACAAGGGCCGC TTGC GCGGCCCTTG-CG        GATGCGTCGCCGTGG  91 51
BURPS1710b_1208 1254203 .. 1254257 - -16.2  -3.40403   TCTCGGCCAGCAGAA CGCGATGACCACGGCGCTCGCGCTGC TCG GCAGCGCGACCGGCAAGCGCGTCGCG CAGACGGTCGGGCTC  84 240
        scpA 1246955 .. 1246982 - -11.2   -3.6761   TCGTCTGAAGAAATA        GCCGCGCGTACA ACGA TGAACTCGCGGC         ATGCTCGAACGCGCG  74 322
        panC 1245629 .. 1245653 -  -4.9  -3.86202   TGCTACCAGACGAAA         GGCGGC-GGC TGCGTG GCCGGCCGTC          AGATTTCCAGATTGT  60 24
        panD 1245040 .. 1245050 -  -4.6  -4.08767   GGGACGTCGCGAAAA                 GCCG CGT CGAC                 AAGGATCTCGAGCAA  63 188
        cobU NONE
        cobD NONE
        cobC NONE
        btuF NONE
BURPS1710b_1194 1237179 .. 1237200 - -11.5  -3.15544   GCGCATTGGGACGAA           TGACGCGCG CGCT CGCGCGTCC            CGCCGCGTCGTCGGG  66 149
BURPS1710b_1188 1232773 .. 1232787 - -12.8  -3.34239   CATACGCATACAACA               CGCCGC GCC GCGGCG               CCTATGTCACGCTCG  70 27
BURPS1710b_1186 NONE
BURPS1710b_1185 1229268 .. 1229292 - -17.2  -4.26881   CTGCACAAAAGGAAA          CGGCATCGGG ACTTG CCCGATGCCG          TCGAATAGGCCCCCG 100 295
BURPS1710b_1184 1228640 .. 1228673 - -12.4  -3.53012   GCGCTTTCCTCGAAA     CGCCCGGCGAACGC GGCACG GCATTCGTCGAGCG      CCCGTTAGGCCGCCG  75 113
BURPS1710b_1183 1227762 .. 1227780 - -17.4   -5.4505   GCCCCCAAGAAAAAA             CGCCGGCG CAT CGCCGGCG             TTTTGCATCGATCGC 100 70
        ilvD 1223574 .. 1223603 -    -5  -3.16564   GGCGCATGCGAGCAA       GCGGCCTGCGC TTTCTGCTC GCGCAA-CCGC       CGTGCCGCCGCGGTG  47 43
BURPS1710b_1179 1222870 .. 1222898 - -12.4  -3.18264   TGGGTGACGGAGGAA       GTCGGTGCGGCGC TCGC GCGCCGCAACG-C        GCCCGCGCGAAGCGA  68 211
BURPS1710b_1175 1220129 .. 1220147 -    -3  -3.35224   AGAGGGCGGGAAACA             GCGCAC GAGTGGG GGGCGC             TCACGCCGCACGGGA  47 26
BURPS1710b_1174 NONE
BURPS1710b_1173 NONE
BURPS1710b_1172 1217361 .. 1217385 -    -7  -5.47159   GGGCAAGACAAAAAA          CGACGCCGGC GACGA GCCGGCGTTT          TTTCATGTCGTCGCG 100 72
       cysB2 1209602 .. 1209624 - -11.2   -2.7535   GGCCCGAATAGACGA           GCGCGCCGTG TTT CACGACGCCC           ATGATGCCGACTCGC  62 251
BURPS1710b_1161 NONE
BURPS1710b_1160 NONE
BURPS1710b_1159 1205447 .. 1205467 -  -9.7  -4.14764   GGCGAAATAACGAAA            CGACGCG GTGACGA CGCGTCG            GGGCGACGACGCGTC  76 129
BURPS1710b_1157 1203423 .. 1203438 -  -7.5  -2.71681   GAACGTCTCGAACGA              GCGCG CCCGGC CGCGC               GTGCGCGTCATGGCT  51 33
BURPS1710b_1155 1201997 .. 1202009 -  -6.9  -4.24002   CGCGAAACCCGAAAA                GAGCG ATC CGCCC                GCGAATGCCGCGGTG  72 298
        rsuA 1200766 .. 1200777 -  -5.8  -3.99324   CTCGATCAGCAGAAA                GCAC AGCA GTGC                 GCCGATCAGCGCGCC  64 283
        ascD 1198544 .. 1198576 -   -14  -3.90112   GCGGCCTCAAGTAAA      CCGCCGCGGCGCGA CAATT CCGTGTCGCGGCGG      TTTTTCCGGGCCGAG  88 47
        argD 1197147 .. 1197157 -  -3.2  -3.14468   TGCGATCAGAGCGAA                 TCGA GCA CCGA                 ACGCAGCATCGCCAT  43 5
BURPS1710b_1149 NONE
BURPS1710b_1148 1195415 .. 1195440 -  -5.3  -3.40403   GCTCGTCGAGCAGAA         CGCACGCCTCGC GCT GC-AGGCGGCCG         ACCGCGGCTACGTGA  52 33
        radC 1188411 .. 1188433 - -16.2  -3.53012   GCCCGGCCGCGCAAA           CGCCCCGGGC GCG GCGCGGGGCG           TTTGCGCCGCGCTAG  90 37
        rpmB NONE
        rpmG 1187680 .. 1187697 - -14.1  -4.74103   GCGCCAACGCAAAAA             GCCCCGC GTTT GCGGGGC              TTTTCGTCATCGTCA 100 61
        nadB 1185872 .. 1185900 - -23.1  -3.05715   AACGGGCCGAGGCAA        GGCCGCCGGCGCG TGG CGCGCGGGCGGCC        TTTTTTGCCTCGTGA 100 89
BURPS1710b_1128 1180435 .. 1180467 -  -3.2  -3.37245   CGACGCGAAGATCAA     GCG-GCTCGCGGGCA AGAT CGACCGCGTGCTCGT      CGATGCGCCGTGCAG  47 311
BURPS1710b_1125 NONE
        ribF 1177725 .. 1177761 -  -4.8  -4.07568   CGCGCGTCGTGAAAA    CGGTGAGGCGCGGCGC CGTTC GCGCGGCGCGACGCTG    GCGGCGCCCGGCGCG  64 54
        ileS NONE
        lspA 1174295 .. 1174327 - -14.8  -3.53811   CTGAGGCCTCCGAAA     GCACGTGGGGCCGGC GCGC GCCGGCCCCT-GCGC      GAAGTGTATGCGCTT  86 39
       coaBC 1173035 .. 1173061 -   -15  -3.31461   GACGGAGGTTGAGAA         GGGGCGGCCGCG CTG CGCGGCCGCGGC         GATGCGTCAAATGAG  84 32
         dut 1172451 .. 1172477 - -10.8  -2.71263   AATGGGCTGGAAGCA         GCCGGCGCTC GAGGAGT GAGCGCCGCC         GAGCCGCGAAAGGGC  59 106
BURPS1710b_1115 1166527 .. 1166554 -   -22  -3.12351   TGCTGGCACATCGAA        CGGGCGCCGGCC CCGC AGCCGGCGCCCG         TTCGATGTGAGAGGG 100 353
       cspD2 1165885 .. 1165901 - -13.7  -5.75342   GCGCGCGAAAAAAAA              CCCGGCT GGA AGCCGGG              TTTTTCATTCTTGAT 100 52
BURPS1710b_1109 1162649 .. 1162704 -  -7.2  -3.22951   GAGAGCGCTAGAATA GCGGCTCGCCGTTGCGGACGCAGGGC CGGC GCCGCGCGCGCCCGACCGCGCACCAC CACAGATACCCACCA  54 52
BURPS1710b_1107 1161671 .. 1161689 -  -2.4   -4.0075   AGTTAATTAACCAAA             TGACCC GGCATAG GAGTCA             TGTCGTCTAACGTGC  57 236
BURPS1710b_1106 NONE
        fusA 1158224 .. 1158245 - -17.3  -5.21709   CGGCACAGCAAAAAA           GCCCGTCCG CTAC CGGACGGGC            TGGACGGGCTTTCTT 100 74
BURPS1710b_1104 NONE
BURPS1710b_1102 1154778 .. 1154801 -    -3  -3.61517   AGGCGTGCGCAATAA          CCGGCCCG TCCATTTG CGGATCGG           CTGTTCTCTGTCGAG  51 436
BURPS1710b_1100 1152725 .. 1152767 -    -3  -3.14132   CTCGGTCGTGACGAA GCGCGGGTGGGCGGCCGTGC GCG GCTCGGACGGCGAAGCGCCC GCATCGCCGTTCGGC  43 165
        cisZ NONE
        emrA 1149359 .. 1149412 -  -8.7   -3.0976   CCGAACACCCGAACA CCCGAACGCCCGAACGCCCGAACGC CCGA ACGCCCGAACGCCCGAACGCCCGAA CGCCCGAACGCTGAC  57 285
BURPS1710b_1094 1147680 .. 1147696 -  -6.5  -3.29364   ACGACCAACGACCAA              CGGGC CGCGGAT GCCCG              GGCGTTGCATACGGC  54 71
BURPS1710b_1091 1144773 .. 1144786 -  -2.3  -3.02511   GGTAGGGTTCGAAGA               GCGGA TGCA TCGGC                CGTGGCGGTGTCGGG  41 82
BURPS1710b_1089 NONE
        chrA 1142468 .. 1142498 -  -7.6  -3.82499   ATCAAACGCATCAAA       CGCATCAAACGCAT CAA ATGCATCAAATGCG       CCAAACCCCAAACCC  67 115
BURPS1710b_1087 1140193 .. 1140209 - -13.7  -3.60098   AGTCTCCACGCGAAA              GCCCTCC ACT GGAGGGC              TTTTTTTTCGCCTTT  84 500
        lpxK 1136480 .. 1136491 -  -5.8  -2.91452   AGGATTTCAAGCAGA                CGTG CGTC CACG                 GAGTTTCTCCACAAC  47 5
        lpxK NONE
        kdsB 1135228 .. 1135243 -  -6.8  -2.52464   GCGCGTCGGAAGCGA              CGCGCGG CGG CCG-GCG              GAGGTCGGGCTTGGG  47 101
         adk 1134390 .. 1134406 - -15.1  -6.11019   AAAAACGAAAAAAAA              CCGCCCG GAG CGGGCGG              TTCCTTCGTCATCGT 100 67
BURPS1710b_1079 1133382 .. 1133415 - -18.9  -4.03234   TGGCCGCGATATAAA     GACGCCCGCGGATGC CGTC GCATCCGCGGGCATG      CCTTCCCCATTCGAC 100 102
        rpsT 1130065 .. 1130081 - -10.8  -5.08824   CCTGCATGCAAAAAA              GCCCGC TTCGC GCGGGC              TTTTTTGTCGATCGC 100 82
        argF 1128079 .. 1128105 - -16.6  -3.91897   CGTTCCATCGATAAA         GAACCTCGCTGC CGA GCCGCGAGGTTC         TGGGTCGCGCCGCAG  93 136
BURPS1710b_1071 1126226 .. 1126264 - -12.4  -3.21872   TCGAAAGACATCTAA  TCGCGGCGCAA-CGGGC GCGCCT GCCCGATTGCGCTGCGT   TCGAGCGTTGCGTGC  71 114
BURPS1710b_1068 1123145 .. 1123194 - -15.8  -3.29144   CGAGCGCCGTCACAA GCGAACGGTATGCGG-GGCGCGAG CGGT CTCGCGCCGCCGCATCGC-CTCGC CGCATTGCCTCGCCG  86 48
BURPS1710b_1065 NONE
        amiC 1117971 .. 1117995 -    -5   -4.7078   GCAATGACCCAAAAA         CCGCGCGGCGCA TCA TGC-CCGC-CGA         GCGCCCCGAGCGCCC  77 84
         trx 1114608 .. 1114638 - -20.4   -5.4505   CGCTGCAAGAAAAAA       GCGGCGCACGCGCA ATA TGCGCGCCCGCCGC       ATGGCCGCTCCGGCC 100 71
        pdxH 1112672 .. 1112724 - -11.9  -3.22274   ACGAAATACAGCGAA GTTC-TCGGGCGGGCGGCCGGCGT GCGGGA ACGCCGCCCGCCCGCGAGTCAAAC GAAACGCGGGCAGGA  71 64
        cfa2 1111400 .. 1111426 -  -7.9  -4.62069   CCGTCATCGCAAAAA        GGCGCCGCC-CG TCAG CGCGGCAGCGCG         TGTTCGTACATGTAG  85 10
BURPS1710b_1059 1109794 .. 1109817 -  -5.3  -3.01712   GCGCGGCCGCGAACA         GGCGCCGGCGA AGCG TCGC-GG-GCC          GCGCGCGTTATGCCG  46 33
        tesA 1107573 .. 1107599 -  -7.3  -3.71848   GTCCTTCAGGAAGAA        GGCCGGATC-AG CAAC CTCGATCTGGCC         GAGCGCATTTCGCTG  64 429
BURPS1710b_1055 NONE
        kynU 1105387 .. 1105436 -    -4  -3.10344   TCTCCATGGAATAGA TGGGGCGGTGCGGGCGGCCGATC CGGCC GAT-GGCCGCACGCTTCGCGCGG CGCTCGCGCGGGCTC  45 39
BURPS1710b_1053 NONE
BURPS1710b_1050 1099280 .. 1099290 -  -8.2  -3.14132   GTCGTCGTCGAGGAA                 GCGC CGA GCGC                 GCGGCCGGCCATGCA  57 232
        dalD 1095389 .. 1095442 -  -7.9  -4.22652   GTACATGAGCGAAAA GCGGTGCGTCGACGGG-AAGCCGCTA CTT TAGCCGCGCGCCCGCCGCCGCGCCAA TGGCGATTTGGCCCG  75 73
        xylB NONE
BURPS1710b_1045 NONE
BURPS1710b_1042 NONE
BURPS1710b_1041 1087443 .. 1087473 - -11.1  -3.07816   GCGCGAGGCAGGCAA      GGC-GCGCGGCCTGC AGG GCCGGCC-CGCCGCC      CCGCCGCCCCGCCGC  66 71
BURPS1710b_1039 1084962 .. 1084976 -  -2.7  -2.77523   TGTCGACGAAGATGA               TGCCG TCCGT CGGCG               TGCTCGTGCCGATCT  39 216
BURPS1710b_1035 1083053 .. 1083088 - -14.6  -3.21395   AGGTCGCGGAGAAGA    TCGGTTTCGCGGCCGC GCCG GTGGCCGCGACGCCGA     AGGGCTCGCACTGGC  77 450
        np20 NONE
BURPS1710b_1029 NONE
        fhuC NONE
BURPS1710b_1027 1075260 .. 1075289 - -19.3  -4.30576   CGCGCATGACGAAAA       GCCCGCACGGCTC GAGA GAGCGGTGCGGGC        TTTTTGCCGGCGAGC 100 73
        darR 1071885 .. 1071904 -  -7.1  -3.64822   ACGTCCGGATGGAAA            CGCCCGCG GGGTT CGCG-GCG            ACAGATGTGCCGACC  59 91
BURPS1710b_1021 1068024 .. 1068047 - -19.6   -5.5112   TGCACGAACAAAAAA          CCCCGCGCTC TTCG GAGCGCGGGG           TTTTTTGTTGGGCCG 100 481
        bpeR 1060679 .. 1060729 - -18.3  -3.25169   CCAACAACGGACCAA CAACGGGCCGATCGGCGGGCCGACG AAC CGACGGCCGGCCG-TCGAC-CGTCG GCGCCACGGGCCGCC  93 145
BURPS1710b_1013 1057013 .. 1057046 -  -7.9  -3.87815   CCGCACCCGCACAAA     GCCGCGGCCGTCCCG CTGG CGGCATTGCCGCGCC      GCCGTCGATCGAACC  67 123
BURPS1710b_1011 1055779 .. 1055825 - -10.7  -3.28924   GATCGTCGGCGACAA CGTCGTGCAGCTCGCGCAGCCG CTAT CGG-TGCGCAACCGGCTCGCCG CGAGCGTCGCGCTGC  66 1
        dacB 1052845 .. 1052858 -  -5.2  -4.07568   GGCCGTCGGCGAAAA               CCCG GGCATG CGGG                CGTTCATGCGGCATC  64 208
BURPS1710b_1008 NONE
        estA NONE
BURPS1710b_1007 1050373 .. 1050403 - -24.8  -3.60151   GTCCCCAAACGACAA       CGCCCCGTCACGCA TCA CGCGTGACGGGGCG       GTTTCACTTCGTCAC 100 37
BURPS1710b_1002 1048265 .. 1048318 -  -8.8  -3.86897   CGGATCGCCGAGAAA CGATTC-ATCGCGGCGTCGGGCGTG CCCGT CGCGCCGCACGTCGTGATCGAATCG CACGCGCAGCTCGCC  70 484
BURPS1710b_0998 1044866 .. 1044882 - -10.8  -3.24166   ACTGAAGCAACCGAA              CGGGCG TTCGG CGCCCG              GGCGCGCCGGGCACG  65 291
BURPS1710b_0994 1041685 .. 1041699 - -12.8  -3.05816   GCATGCGCGACGCAA               CGGCGC ACT GCGCCG               CGAAATGGCGGGGAT  72 77
        ilvE NONE
BURPS1710b_0991 1039047 .. 1039068 - -15.1  -4.16016   CGATGTCGTAATAAA           GCGCGACGC TCGT GCGCCGCGC            TCGGGTTGCGGGGGA  95 104
        rfaF NONE
BURPS1710b_0988 NONE
BURPS1710b_0987 NONE
BURPS1710b_0986 1035616 .. 1035626 -  -8.2  -3.88291   GACGATGCGGACAAA                 GCGC ACA GCGC                 AAACAGCGTGGACGA  69 130
        moaC 1032686 .. 1032698 -  -7.7  -3.33261   GGGCAACGCGGAGAA                CGTCA CGG TGACG                ACGAGCAGCCGGAAC  55 375
BURPS1710b_0981 1031479 .. 1031502 -   -11  -2.79878   TCGAGCGACCCAAAG          GCGGCATGAG ACAC CTCATCCCGC           TTTCCGGTTTCGCAT  64 190
BURPS1710b_0976 1025135 .. 1025146 -  -7.2  -2.71364   CGACGGCGCGAACGA                GGGC GATC GCCC                 AGCCGGGCAGCCGCC  49 235
BURPS1710b_0972 1022257 .. 1022270 -  -5.2  -3.05596   CATTCGCGCACCTAA               CGGC TTGCTG GCCG                TGTCGTAGCCGGTGC  47 48
        tctE 1019599 .. 1019630 -    -7  -2.89742   TCCAATTTTGATATA      GGGGTCGCGCGCCC TCCC GGGAGGGCGGCTCC       GAGTCGATTATTGGA  49 194
       deh4p 1017563 .. 1017588 - -19.1   -4.3208   GCGCACAAGGCAAAA         GGCCCGTGTTC CTGA GAACACGGGCC          TCTGCGCTGATTTGG 100 355
BURPS1710b_0967 NONE
BURPS1710b_0966 NONE
BURPS1710b_0965 1014058 .. 1014091 -  -4.6  -4.17657   GACGAGATTTCAAAA     GGGACCCAA-TCGTC GTCCA GAAGAGTTGTGTCCC     CGATGATGAGCACCA  64 271
BURPS1710b_0964 1012498 .. 1012512 -  -2.7  -2.96444   TTCCTGAAGAAGAAC               GCCGG GCTGA CCGGA               ACCGACATGCTGCCG  41 342
BURPS1710b_0961 NONE
BURPS1710b_0960 NONE
BURPS1710b_0959 NONE
BURPS1710b_0957 NONE
BURPS1710b_0956 NONE
        mmoS 1002937 .. 1002986 - -24.9  -3.05384   GGGCGCCGCATCGAA GCGAAGGAAGCGCGCGCCGCCCG GAGC CGAGCGGCGCGCGGCCCCGCCGC TCAGCTTCGCAGCCG 100 26
BURPS1710b_0952 NONE
BURPS1710b_0951  996054 ..  996084 -  -3.2  -3.31144   TTCGTATTGCGACAA      CGACCGGCGCATG ATCGGG CATGCGCTCG-CG       TACATGTCGCTCGCG  47 378
        poxB NONE
BURPS1710b_0945 NONE
BURPS1710b_0944  985493 ..  985521 -    -3  -2.62983   TGCACGCCCACAGCA       GCCGGTGTTGCGCG CGT CGCGCG-CG-CGGC       GTATCGATGGCGCCG  39 57
BURPS1710b_0943  983406 ..  983421 - -11.8  -3.18681   GGTGAACGGGATGAA              CGCGCG GCCG CGCGCG               GGTTCACGCTCGCGC  71 98
BURPS1710b_0942  979782 ..  979825 - -23.8  -3.53012   GTGGGCGCGGCCAAA CG-CGCCGGACGCGCCGGACG CGC CGCCCGCCGCGGCCGGCGGCG ACGATTGACGATCGA 100 81
BURPS1710b_0935 NONE
BURPS1710b_0934  971968 ..  972025 - -15.6  -4.07687   AGGCGGCGCGCAAAA CGCGGC-CCGCCCGGCGTATCG-CGCGCA CGA TACGCGTCG-TGCGCCGGGCAGTACTGCG ATCACTGTACGGCCA  95 114
        choS  966414 ..  966441 -  -4.9  -2.94695   CGACGACGAACGATA        GTGCGCTGTC GCCCGCATG GAC-GCGCAC        GCCGACGCGGTGCCG  46 251
BURPS1710b_0928 NONE
         aer NONE
BURPS1710b_0926  963087 ..  963097 -  -3.2  -2.68823   CTCCCGTTACACAAG                 CGAC ACC ATCG                 TTGCACCTCGGTCGC  40 251
BURPS1710b_0924  962807 ..  962817 -  -2.4  -2.70932   TTTCGCGGGCAAGCA                 TCGC AGC GCGT                 GCATCGTCGAAGCGC  38 130
BURPS1710b_0923 NONE
BURPS1710b_0922  958957 ..  958969 - -10.5  -3.31144   CGTGTACGGCGAGAA                CCCGG CGA CCGGG                CTGCCGCAGGCGCGC  63 291
BURPS1710b_0920 NONE
        dgoA NONE
       cytC4 NONE
BURPS1710b_0915  950792 ..  950825 - -28.9  -5.61881   CCGGAAAAACAAAAA     GGGGCGCGGCCGCGG TTTC CCGCAGCCGCGCCCC      GTTAGCGTCACCCGA 100 44
       rhlE1  949166 ..  949196 - -11.7  -2.52464   GCCGGCGCGAACGTA       CCGGCCGCGCGCC GCGGG GGCGGGAAGCCGG       CGGGACGCGATGTGG  61 88
        glpR  944500 ..  944513 -  -5.2  -4.07568   GGCGTGGGGGGAAAA               GCCG CTGTCC CGGC                CTTGGCGTTATTGAC  64 249
BURPS1710b_0909  944017 ..  944069 - -12.6  -3.66908   GCGTTCGAAAACGAA CTCGCGCAACGTCACG-CGGCGCTCG GGA CGAACGCCGACGCGGCCGCGCGCG-G CCGCTGGGTGAGCTA  74 177
        glpD NONE
        glpK NONE
        glpF  939553 ..  939580 - -18.4  -5.18371   GGCGACAAAAGAAAA        CCCCCTCGCGCG TCGC CGGGCGAGGGGG         TTGGGGCCGCCGGCG 100 91
BURPS1710b_0904 NONE
BURPS1710b_0903 NONE
        aroA NONE
        asnB NONE
BURPS1710b_0899 NONE
BURPS1710b_0898 NONE
BURPS1710b_0897 NONE
BURPS1710b_0896  930509 ..  930530 -  -7.9  -3.79849   GAACGAGAGCAAGAA           CGGCACCGC GTTC ACGGTGTCG            ATCGAGGCACGCGCC  64 480
BURPS1710b_0894  929074 ..  929099 -  -8.1  -3.60296   TAGCCTCATCTGAAA         CCGCTGGGCCC GCTC GGGCCCTGGAG          GCAACGTCATGCATT  63 70
BURPS1710b_0891 NONE
BURPS1710b_0890 NONE
        miaB NONE
BURPS1710b_0888  923628 ..  923652 -  -9.9  -3.16564   CGCCGACTCGACCAA          CCATCCGCCGC CAC GCGGCGACTGA          ACGAGCGGCGCGACG  60 150
BURPS1710b_0887 NONE
BURPS1710b_0886 NONE
        corC  920199 ..  920214 - -10.4  -2.78384   CGGCCGTTGAGGAGA              CGCTCG ATTG CGAGCG               GGTCGAGATCGGTTC  56 89
         lnt  918471 ..  918513 - -16.3  -4.10453   GAAATCGCCGGAAAA CGCA-GCGGCG-GCGAGTGCG GCG CGGCCTCGCTCGCCGCGTGCG AACGCGCCGCGCGCG  95 41
        glyQ NONE
        glyS NONE
BURPS1710b_0880 NONE
        nlaB NONE
BURPS1710b_0877  912707 ..  912726 -  -7.8   -3.0263   ATGACCGGGGCAAGA            CGCGTGTC CCGC GAAACGCG             TGACCGGCAAGGCGC  54 120
BURPS1710b_0875  910578 ..  910591 -  -4.5  -3.01712   GCGCCGCGCGGAAGA               CATCG GTGT CGACG                AGTACGTGCGCGTCG  46 337
BURPS1710b_0870 NONE
BURPS1710b_0869 NONE
BURPS1710b_0868  902492 ..  902520 -    -8  -3.15427   AAGAGGTCTGACGAA        GCGGGGCGTGAC GCTCG GCGACGCCGCGC        GTTTGGGGCGGCGGG  55 485
BURPS1710b_0866  899700 ..  899730 - -10.3  -3.53012   CGCTCGTCGCGCAAA      GCGGGC-TCGCCGG CCTG CCGGCGCCGTCCGC       GTCGCAGTGGGCGAC  65 191
        fdhD NONE
BURPS1710b_0861  897276 ..  897286 -  -8.2   -2.6155   CCGTCGAAGATCAAC                 CCGC TCG GCGG                 CGCGATCGCGCTCGG  51 163
BURPS1710b_0856  890141 ..  890151 -  -8.2  -3.28712   CGCCGCCGGCCACAA                 GCGC TAC GCGC                 AATATCTGCCGCATG  59 364
BURPS1710b_0846  882545 ..  882579 -  -9.1  -3.08133   CACGCACTGACGGAA    GTCG-GGCCGCGCGTC GTGC GTCGCGAGGCCGCGCC     CGAACCGACGTTACA  60 36
BURPS1710b_0841 NONE
        ilvA  873767 ..  873777 -  -4.6    -3.214   GTTACGACAGGAAGA                 GACG ATA CGCC                 GGATTGCCGCTTTCT  49 1
        queF  872619 ..  872640 -  -7.1   -4.5442   GGTTGAACGAGAAAA           CGGGGTCCC GGAC GGGGCACCG            TTTTTTTGGGGAGGG  79 294
BURPS1710b_0836  869985 ..  869999 -    -7  -2.79183   CTCAGCGCGACGAGA               CGCCCG TTT CGCGCG               TGTACGAAGACGTGC  49 488
         dsd NONE
BURPS1710b_0833  867426 ..  867443 -  -9.8  -2.52464   GCCGGCGCGAAGTGA             GCGCGC GTCGAG GCGCGC              CGTGTGGGCGGCGCG  55 114
BURPS1710b_0830 NONE
       cvnA9  862884 ..  862935 - -14.5  -4.10657   GGACATTGCGCAAAA TCGGCGT-CGGGATGCTCGTCTGCG CGCT CGC-GACGGGCATCGCGCACGCGGA GACGGTGAAGCTCGT  95 325
BURPS1710b_0825  860694 ..  860731 -  -8.3  -3.61398   CGCGCCCGGCAAGAA   TCTCGCG-CGCACGCTCG AGG CGATCGCGCGGCTCGAGC   GCATGCGCCCCGAGC  63 503
BURPS1710b_0820  854396 ..  854451 - -15.9  -3.64703   GGGGCGCCAGCGAAA GTGTCGCGCGAGGCGCGCGCCGC TTGCGAATGC GCGGCGCGCGACGCGGGCGCCGC TTAGCTGCGCAATTC  90 26
BURPS1710b_0819 NONE
BURPS1710b_0818 NONE
BURPS1710b_0817 NONE
BURPS1710b_0816 NONE
BURPS1710b_0815 NONE
BURPS1710b_0814  846144 ..  846178 - -25.7  -4.10672   CCAATTGAAACGAAA     CGCCGGCGCGCCGCG GCGAA CGCGCCGCGCCGGCG     TGCGCGCCGCCGTCA 100 38
BURPS1710b_0809 NONE
BURPS1710b_0808  839356 ..  839379 - -15.2  -2.75963   ACTTTCATGCGAAAC          GGCGCGGGCG GATC CGCCCGCGCT           TCTTCATTGCGCGCC  75 29
        wcaO NONE
        rfbX  836765 ..  836813 - -18.1  -3.05022   GGCCGGAGATAGAGA CCGGCGAGGACGACGAACGACGA CAG CCGCCGTTCGCCGCCGTCACCCG CGGGACGCGGGGCGC  89 19
BURPS1710b_0804  833844 ..  833857 -  -3.1  -3.46285   GACTTCAAATATTAA               GAATC AATT GATCC                GGAATGCTTTCATTC  49 35
BURPS1710b_0799  823953 ..  823981 - -16.8    -5.626   TATTCGATAAAAAAA       GCCCGGCAATCCG TTTC CGGAT-GCCGGGC        GTTTTCGTTCGCTTG 100 166
BURPS1710b_0798  823677 ..  823694 -  -5.5  -4.23674   TTGTAGCAATAGAAA             GATGGAG GAAA CGCCATC              GCCGCCACGGTGCGT  70 92
BURPS1710b_0797  823176 ..  823194 - -13.1  -3.64703   CGTTCGCCACGGAAA             GGGGGCG TTTTC CGCCCCC             CGATTTCATCGGCTG  81 92
BURPS1710b_0796  822570 ..  822600 -  -6.1  -3.01712   TTGTCGTCGGCAACA      CGAAGCACACG-GC CGGC GCGCGTGCGCTCAG       TCGGCGTCGAGCGCC  48 22
BURPS1710b_0795  821917 ..  821943 - -18.7  -5.07652   CTCGGCAAAATAAAA         CCCGACGGCCC TCGCC GGGCCGCCGGG         TTCTCGTTTGCGCGC 100 278
BURPS1710b_0793 NONE
BURPS1710b_0792  811435 ..  811445 -  -2.4  -3.64822   ATCGGCGCATCGAAA                 CGGC AAC GCCT                 TTGCCCCGGATCGAA  50 190
BURPS1710b_0791  810309 ..  810319 -  -6.8  -4.46212   GCGCCGAGCATAAAA                 GCAG CGC CTGC                 CGTGCTGCCTGCCTT  79 411
BURPS1710b_0790  808675 ..  808723 -  -7.3  -3.53224   TATCGCGGCGGCAAA GCCATCGCT-GGCCGCGCGCGC TCGCTT GCGCAGGCCGCCGAATGACGGC GGTTTGCCTTTCTCG  60 87
BURPS1710b_0789  808176 ..  808204 -  -4.3  -3.53012   TTGCCGCTCGCGAAA        GTCTGAGCCGCCG TCA CGGGCGCTCGGTC        GATCGAGCCGTCGCC  51 182
BURPS1710b_0787  805445 ..  805462 -  -9.8  -3.61988   GCATGCAGAAATCAA             CCCCGC CCTTGC GCGGGG              TTTTTCTTTTCTCCG  68 90
BURPS1710b_0784  799189 ..  799203 -  -2.8  -5.04249   TGTCGAAAAAATAAA               CGAAAT GCT ATTGCG               TCGAAAAGGTTCATG  81 311
        uvrA  788454 ..  788507 - -12.1  -2.54098   TGTTGTAAGGAAGAT TTTGGCG-CCGCATCGGCGGCGCGCG ATC CACGCGCGGCCGGGGCGGCCGCCGGG CGCTCGCCCGGCCGG  64 52
BURPS1710b_0778  787231 ..  787250 -  -3.4  -2.53263   GGCAGCGCGAACGCA            TGCCCGCC GCGC GGCGCTCA             GATGAGGCGCAGGTA  39 23
BURPS1710b_0776 NONE
BURPS1710b_0773  783995 ..  784011 -  -3.6  -3.53012   CGCCGCTGCTGCAAA              GCGCGA AGGCG TTGCGC              GTGCTCGTCGACCTG  49 421
BURPS1710b_0770 NONE
BURPS1710b_0769 NONE
BURPS1710b_0768 NONE
BURPS1710b_0767 NONE
BURPS1710b_0766 NONE
        rpoN  776356 ..  776371 - -11.8  -4.07568   GCGGCGGCCGGAAAA              CGCCCG CCGA CGGGCG               ACGGGCTACAGAGAC  85 31
BURPS1710b_0764  775823 ..  775842 - -12.1  -5.55769   TTGCACAATAAAAAA            CCGCCCG TCGAGG CGGGCGG             TTCGGCTGGCGCTGT 100 51
        ptsN  775017 ..  775064 - -17.6  -2.73364   CCGTCACTCCAAGGA GCCGGCGCCCTGACGCAGCAAC GACG GTTGCTGCGCCGGCCCGGCGGC GGGCGGCTCGGCTCG  84 87
        ptsK NONE
BURPS1710b_0761 NONE
BURPS1710b_0760  772374 ..  772391 - -14.1  -2.72043   AACCGCGCGTCAAAC             GGCGCGC CGCT GCGCGCC              TACAGCCACCCGTGC  71 25
BURPS1710b_0757 NONE
        lolB  767519 ..  767545 -  -2.1  -4.07568   CTTGGTCGGGCAAAA         GCGCGCGTTCA GCGGT CGAGCACGAGC         TTGATGTCGAGGGGC  58 7
        ispE NONE
        prsA  765426 ..  765444 - -10.3  -4.58395   CCGATTGTGCAAAAA             GCGAAGC TCGTC GCTTCGC             CTTTTGCGCTAAACC  89 59
BURPS1710b_0752  764640 ..  764662 - -12.7  -5.54079   GCAAAAATGAAAAAA          CCCGCCG-GG CAAG CCGCGGCGGG           TCTCGTCGACCGTCG 100 63
         pth  763933 ..  763951 - -11.7  -2.54193   GACGAGCTTAACCGA             TGCGCGC GGCGG GCGCGCA             CGGCAGGCGCGGGCG  62 55
        hisC  762631 ..  762676 - -13.1  -3.40403   CGCCGCCGAGCAGAA GGAC-GACGCGTGACGCGCCGC GCG GCGGCGCGGCCCTCGCCCGTTC GCTGAGCGCGGCGGT  77 171
        ftsY  759489 ..  759525 -   -13  -3.53012   CTGCGCCCCGCCAAA   CGGATCG-GCCGCGCGGC CTA GCCGAGCAGCGCG-TCCG   CGAATTCCTCCGCGC  78 6
BURPS1710b_0743  758422 ..  758438 -    -5  -3.10597   GCCGCTATTTAAAAG              GCCCGC GAGGT GGGGGC              GGCGATCGCGCGCGT  47 2
        nirB NONE
      nirD-1 NONE
        narA NONE
       trpD3  751341 ..  751365 -  -2.8  -3.57144   CGGCTGATCGGCAAA         TCGGCG-CACC GGCG GATGACGGCGA          TCGAGCGCTCGGCCG  51 236
BURPS1710b_0736  749981 ..  750002 -  -4.3  -3.33696   GTGTTCTGGAAGGAA           CGCATGGCG ACAA CTCTATGCG            AAGTCGTCCGCGGCT  49 137
        leuA  747617 ..  747673 -  -6.5  -3.78034   GATGGAGACGAACAA CGGCGGC-CTCGTG-TTCTCGATCGCG TACAC CGCCGTCCAGACGCACGAGAGCGGCCG CTGGCGTCTCCTCGC  61 391
        rpoH  745358 ..  745381 -   -16  -5.24129   GCCGCGCATAAAAAA          GCCCGCCGTC CTGC GACAGCGGGC           TTTGCCGTTTCGGCG 100 69
BURPS1710b_0730 NONE
        cydA NONE
        cydB  741860 ..  741894 - -20.1  -2.73903   AAAATCGCGCGAAAG    GCCGGCCG-CGCGATGC GTC GCA-CGCGGCGGCCGGC    GGGACGTCAATACAT  93 32
BURPS1710b_0727  741581 ..  741599 - -13.1  -4.90266   CGCATCAAGTAAAAA             CCCCCGC GAAAG GCGGGGG             CCGTATCGGGAACGA 100 138
        bcc1 NONE
BURPS1710b_0726  737641 ..  737661 -  -6.8  -5.14682   CGACAAGAAAGAAAA            CACCGCGC GGGCG ACGCGATG            ACTCTGCGCGTTCCG  93 225
      fadD29 NONE
BURPS1710b_0717 NONE
BURPS1710b_0716 NONE
BURPS1710b_0715 NONE
BURPS1710b_0714 NONE
BURPS1710b_0711 NONE
BURPS1710b_0712 NONE
BURPS1710b_0710 NONE
        lysA NONE
BURPS1710b_0707 NONE
BURPS1710b_0706 NONE
BURPS1710b_0705 NONE
BURPS1710b_0704  714054 ..  714067 -  -4.5  -2.60615   ACGGGTGGGAAAGAG               GGCTA CAGC CAGCC                GACCGGCACGGCCGC  41 14
BURPS1710b_0703 NONE
BURPS1710b_0702 NONE
BURPS1710b_0700 NONE
BURPS1710b_0699 NONE
BURPS1710b_0698 NONE
        rhbA NONE
BURPS1710b_0695 NONE
BURPS1710b_0694 NONE
BURPS1710b_0693 NONE
BURPS1710b_0684  692188 ..  692224 -  -3.5  -2.82623   TGTGCCCGACAACGA    TGGCGGAACTCTCGCAG GCG CTGCAGCAGCTCGGCCC    GGACGGCAAGCGCGT  42 424
BURPS1710b_0678  687966 ..  688003 - -22.8  -3.61715   TACTGGCTGTAACAA   TGCAAACGGCCCGCGC GGCGAT GCGCGGGCCGTTTGCT    TGGTTCGTCGGCGTC 100 144
        comF NONE
BURPS1710b_0668  679301 ..  679359 -  -5.2  -4.07568   CGCCGGGCGGCAAAA GCGTCGATGACGGTCGCGCGCGCGAATCG CAGC CGTTTGCCGCGCGCCGCCG-C-TCGA-GC GGCGGTGTTCGTCGC  64 247
        gpmA  675220 ..  675265 - -16.2  -3.53224   CAGCGCCGCGCGAAA CAGGTTCGCGCGGCGCGCGCCG GCGA CGGGG-GCGGCGCG-GAACCTG CCGTCGCCCGCGCGG  90 53
        ctpA  673430 ..  673462 - -30.7  -4.86731   GGCGCGCAAAGAAAA      CGGGCCATCGCGGCG GCT CGCCGCGATGGCCCG      TGCACGGCGTCGCGC 100 43
        thiF  672288 ..  672325 -  -6.3  -3.68222   TTCGAACCGGAAGAA  GTGCAGGCCGCGCTCGCG CGGCT CGCGAGCGCGGA--GC-C  GAGGGCGGACGTCGC  61 317
BURPS1710b_0650 NONE
        pilL NONE
BURPS1710b_0648 NONE
BURPS1710b_0647 NONE
BURPS1710b_0645  660007 ..  660032 -  -5.3  -3.58269   CAACCGAGCCCGAAA         CCCTTGTGCCGG AGC CCG-CGCACGGG         TCGAACGGCCGTTTT  55 330
BURPS1710b_0643  658113 ..  658171 - -17.3  -4.13654   GCGCGAAAGGAGAAA CGGACCGCTGATGCACGGGCCGCTCGCCG AGG CGG-GCGCGGCCCGCGT-CGGGCGGTCCG TTCGACGGCGGCGTC 100 93
BURPS1710b_0632 NONE
       ggt-2 NONE
BURPS1710b_0629  639886 ..  639903 - -12.7  -3.84246   CGCCGAATGAGGAAA             CCGCAGC CTTC GCTGCGG              TTTTTTTATGCGCGC  86 148
BURPS1710b_0627  638527 ..  638555 -  -7.9  -2.57132   CTCGCGGCGTATAAT        CTCGCGTCGGCCC GCA AGGCCGGCGCGCC        CGGGATCTACGTGGA  50 157
BURPS1710b_0624 NONE
BURPS1710b_0623  636478 ..  636496 -  -8.2  -2.98072   TGCACGACAACGAGA             TCGATCTC GAG AAGATCGA             GGAGCGCGCGTCGAG  55 163
        cpdB NONE
BURPS1710b_0610 NONE
BURPS1710b_0609  622602 ..  622624 -  -4.6  -3.72576   CCGCTCGTGACGAAA           TGGCGCGCGG TGT CCGCGAGCGC           CCATTTGATGCGGCT  58 73
BURPS1710b_0608  621291 ..  621321 - -13.9  -3.61398   CGCGTTGTTGAAGAA       GGTGCGCGCGCAG TCGCG CTGAGCGCGCGCC       GGGCGGCGCCCGCGC  84 68
BURPS1710b_0601 NONE
BURPS1710b_0599  613994 ..  614020 - -16.5  -3.74747   CGAACGGCGACGAAA         CGGGGCGCGCG CGATT CGCGCGGCCCG         GGATGCGGCGGCGCC  91 43
BURPS1710b_0598 NONE
BURPS1710b_0597  612092 ..  612118 - -20.8  -4.55295   CGCCGGACAAACAAA         GCCCCCGCGCGG CGG CCGGGCGGGGGC         GGGGGGAGTGCGCCG 100 107
BURPS1710b_0595 NONE
        metH  607959 ..  607975 - -15.1  -4.13767   TTCGGTACCCGAAAA              GCCCGCG TCT CGCGGGC              TTTTCGCATTTTGGG  95 220
        argS  605572 ..  605594 - -18.4  -3.34517   AGTTTTCGTGAAACA           GCCGCGACGC GCT GCGCCGCGGC           GCTTGGCCGAGGGTC  93 47
BURPS1710b_0591 NONE
        dsbA NONE
BURPS1710b_0589 NONE
BURPS1710b_0588 NONE
BURPS1710b_0586  601358 ..  601376 - -13.1  -3.72576   GTCGCTTCGACGAAA             GGCCGCC CCGAT GGCGGCC             GACAGCGTGCGCGCC  84 280
        atoB NONE
BURPS1710b_0584  599034 ..  599069 - -24.7  -3.31144   GCGCGATGCGGACAA    GCGCGGCCCCGGCGC GGTGTT GCGCCGGGGCCGCGG     CGGCGTGTGCCGCGG 100 43
BURPS1710b_0583  596927 ..  596937 -  -2.4  -2.71681   GAAGGCGTCGAACGA                 TCGG GCT CCGC                 GGGCGCGCTTGCGAT  38 295
        aceK NONE
BURPS1710b_0580 NONE
        fadA NONE
BURPS1710b_0578  590968 ..  591008 -  -5.2  -3.16564   TCGTGATCGGAGGAA TGCGGCGGCGCGC-CGGCT CACC AGCCGAGCTCGACGCCATC  GTATTGGAAGAAGCG  47 2
BURPS1710b_0577 NONE
BURPS1710b_0575 NONE
BURPS1710b_0576  588595 ..  588626 -    -5  -4.37886   GTACTCGTTACAAAA      CGCCGGA-GCCTTGC TGG GCACGGAGTTCGGCG      CATTTCGGCGCGTCT  70 296
        bioA NONE
        bioF  585884 ..  585904 -  -3.1   -3.1372   TACCCGTCACGAACA            GCGAAAGCG GCG CGCTCATGC            GGCGGCTCCGATCGG  43 20
        bioD NONE
        bioB  584054 ..  584071 -  -9.8  -4.57569   GCATCGCGCGAAAAA             GCCGGG ACATCG CCCGGC              TGTTTTGCAGGAAGG  86 51
BURPS1710b_0564  574228 ..  574262 - -16.5  -2.83715   CCGACGACTACGAGA    CGACGA-TGCACCGCG CATT CGCGGCGCACTCGCCG     CAGACGGCCGAGCTC  75 518
        dapA  560339 ..  560361 -  -4.6  -3.05463   ACGGGCGGCATCGAA           TCGGCGCGTC GAC GGGGCGCCGG           CTGGCCGGCTCGCGC  47 420
BURPS1710b_0556 NONE
BURPS1710b_0555  556039 ..  556055 - -13.7  -3.61764   CGACGAATCGGCAAA              TGCGCGG CCG CCGCGCA              CTATTCGGCGAGCTC  84 307
BURPS1710b_0551 NONE
BURPS1710b_0550 NONE
BURPS1710b_0549  550736 ..  550753 -  -2.6  -3.06133   GAAGGGGCGACGCAA             GCATGC CGCGAT GCGTGC              CGTCGAAGCCGGGCG  41 107
BURPS1710b_0547  550153 ..  550208 -  -6.6  -3.34398   GCCGCGCGCGAAATA CTTCGTCGACACGC-TCGTGCACTGCG CGG CGCCGCTCAGGTTGCGCGACGACGATG CGCCGGCGTCCGGCG  52 104
BURPS1710b_0545 NONE
BURPS1710b_0544  548042 ..  548057 -  -3.2  -3.14132   CTGTTTTCTGATGAA              CGTAAC GGTT GTTGCG               GCGCATGGGCTCGTG  43 64
BURPS1710b_0543  547063 ..  547087 -  -5.5  -2.99837   GGTGAAAGATGAAAG          GGGCCGCGCGC GTC ACGCGCAGGCG          GACGGCGGCTCGGCG  48 13
BURPS1710b_0542 NONE
BURPS1710b_0541  545676 ..  545699 -  -5.2  -3.35679   CGGCGCGATCCAGAA          GCTGCCGACCG CGA CGATCGGG-GC          GCTGTCGTTCGTCTA  51 510
BURPS1710b_0538  544213 ..  544225 -  -6.2  -3.15249   TACATTCCGGAGGAA                GCGC CCGTC GCGC                TGATCGACGAGATCG  50 154
BURPS1710b_0536  541740 ..  541757 - -12.7  -5.69023   AAAAGACGAAAAAAA             GCGGACC GGAC GGTCCGC              TTCAAGCTGAGGACG 100 392
BURPS1710b_0532 NONE
       cheD1 NONE
BURPS1710b_0530  534941 ..  534956 -    -4  -2.57132   GGTGCTGCTTATAAG              CGCTTA TTTA TAAACG               GTAAATGAGATCATA  41 17
        rbsR NONE
BURPS1710b_0527 NONE
        cscK NONE
BURPS1710b_0525  530724 ..  530777 -  -7.3  -2.71712   GCCGGCGCGCGAAAT GCGTGCCG-GCGGCGCGGACGCGGC GATGGG GCCGCATGC-CGCCGAGCGTCACCC GCTTCGGGCGTGAAC  51 185
BURPS1710b_0521  528248 ..  528296 - -31.8   -3.6682   GGTGAGGCATGCAAA GGGGCGCGGCCGGGCGC-GGCAC CGAG ATGCCCGCGCCCGGCCGCGCCCG TCAATTCCGTTCGTC 100 26
        folB NONE
BURPS1710b_0519  526524 ..  526579 - -10.3  -3.01712   GCGCGCGGGCGAACA CGCGTGCCCCG-GCGGTGCGGGC--CGC CGT GCGATGCGCGCCACGCCCGACGCACGCG GATGACGTATGCGCC  62 265
        glmU  524847 ..  524872 - -12.5  -2.85508   GAAACTCGACAATGA         TGCAGGCGCGC CGCT GCGCGCCCGAA          AAACGGTTCAGCTCT  66 33
        glmS  522918 ..  522932 -    -7  -4.14243   GACTTGAGGGGAAAA               CGGCCG GCG CGGCAG               GCGGGCGATCCGCGA  68 77
        silP  510088 ..  510112 - -18.5  -3.05715   AAGCGGCTGATCGAA          GCGGCCCGCCG CCG CGGCGCGCCGC          TCGCTCAGATCTCGG  89 41
BURPS1710b_0505  509541 ..  509563 -  -7.6  -3.09516   GTCGCGATTATCGAA           GCGGCGGGAT TTC ATCCGGCCGT           CCTGGCCGCGTAATC  55 14
BURPS1710b_0500  505739 ..  505752 -  -3.7  -3.14564   TGATCGCCCGATTAA               CCGGC AACT GGCGG                CTCACGGCGGACGGT  45 48
BURPS1710b_0499  504027 ..  504041 -    -7  -2.66316   CGCTGCATGACAGTA               CGCGCG CGC CGCGCC               GCAAGAAATTCGAAA  48 72
        tnpA  502637 ..  502657 - -18.3  -3.16683   ACGGCACCCGATGAA            GCGGAGGGC GTC GCCCTCCGC            TTTTTTTTGGTTCAT  89 37
BURPS1710b_0494  499826 ..  499870 - -11.5  -2.78463   ATCGCGCGCATGACA TTCGGGCACGCAGCTTCCCGC CATGC GCGGGAA-CC-CGCGCCCGGA GAATCATCATGCAAT  62 296
BURPS1710b_0491 NONE
        oprB  496697 ..  496709 - -10.5  -2.87211   ACGCTCGTCGAGAGA                CGCCG GGC CGGCG                TTCGCGTGCGTCGCG  60 282
BURPS1710b_0488 NONE
BURPS1710b_0487  494206 ..  494259 -  -3.3  -3.11222   GCGGAAGTTGAAAAT GGCGTGA-CG-GCGCTCGTGCGAAT-CG CGG CGCATT-GCGCG-GCGCGCGCTCACGGC GCGCTGGCCGCAACC  43 19
BURPS1710b_0486 NONE
BURPS1710b_0485  492416 ..  492450 - -12.9  -3.53091   ACGCGGCGCGCGAAA    CGTGCGCTG-CGCACGC GTC GCG-GCTTCAGCGCACG    GCCGCCTTCGCCGCG  78 16
BURPS1710b_0481  488981 ..  489023 - -14.7  -3.14132   GCGCGGCGGCATGAA GCCCGCTCGCGCATCGGCGC CCGC GCGCGGCCGCGCC-GCGGGC CGGGTTCCGGCTTCG  80 69
        gcvA  486618 ..  486644 -  -3.5  -3.54741   GATGACTCGCTGAAA         TCCGCGCGAGC GCTCA GCTCGCCTGGG         CCTGCGCGTCGAGCC  49 12
BURPS1710b_0474  481289 ..  481343 -  -9.1  -3.72576   GCGCGCCTGACGAAA GCTGCCCGCGCGCGACCGACGCCGCCG CCC CGG-GGCGGTGAACGCGCGCGCA-AAC GTCCATGGCGGCGCT  71 148
BURPS1710b_0470  477838 ..  477874 - -19.5  -3.61398   CGGCCTCTTCAACAA    GGCGAACCTGTCCGCGC AGG GCGCGAACAAGTTCGCG    GCGACGGGCGGCGCG 100 259
BURPS1710b_0461  470798 ..  470808 -  -8.2  -3.44051   GTTTGACCACGATAA                 CGGC AAG GCCG                 GCCCGAACTTTAGCA  62 84
        flgM NONE
BURPS1710b_0459  469555 ..  469588 -  -2.4   -3.6993   GATCGACGGAAAATA    CGGCGCGAAC-TCG-GC AAA GCTCGATGGCCG-GCCG    GCCGAACCCGCGGTG  53 336
        rebB  468923 ..  468943 -  -4.5  -3.14132   CGGCTCGGCGATGAA            CCGCTCCGC ACC GCGTGGCGA            CGAGACCCGCCCGGT  45 281
BURPS1710b_0454  465323 ..  465342 - -12.1  -2.57211   ACGGCCGGCTACAAC            GCCGGCC CGGGCC GGCCGGC             CCAATGGCGGCAGGT  62 190
BURPS1710b_0452  462756 ..  462768 -  -4.7  -3.63968   GGCGAAACGGCGAAA                CGGCG AAA CGGCG                CGGCGACCGGGCGAC  55 204
BURPS1710b_0449 NONE
BURPS1710b_0448 NONE
BURPS1710b_0447  459415 ..  459428 -  -4.5   -3.7511   TCGCTGAGAAGACAA               GC-GCC GCC GGCCGC               GAGCGAATCGCGCGC  56 79
BURPS1710b_0446 NONE
BURPS1710b_0444  457128 ..  457141 -  -9.5  -3.76952   CCGATCGAAGCCAAA               GCGCC CGAG GGCGC                TTTTTTCATGGCCGC  71 51
BURPS1710b_0441  454136 ..  454153 -  -8.4  -2.57931   GTCACGCTGCAGAAG             GAGCGC GGGATG GCGCTC              GTGCTGATCTCGCAC  53 142
BURPS1710b_0431 NONE
BURPS1710b_0429  443438 ..  443450 - -10.5  -2.53213   CAAGCCGTTAATGTA                GCGCG CCG CGCGC                CGCCGTGCTCACGCC  58 34
BURPS1710b_0428  442564 ..  442590 -   -10  -4.08692   TAACGGGCCCCAAAA         CGGGCCCAAACC GAG GGCGTCGGCCCG         ATCACGGATCGGCCG  79 175
         fpr  441711 ..  441729 - -11.7  -5.60993   TTTGGCATAAAAAAA             CCGGAGC GCGAG GCTCCGG             TTTTTGATGTCGGTT 100 53
BURPS1710b_0426 NONE
        vsrD  439748 ..  439785 - -15.4  -3.14463   AATTGCTTGCATCAA   TCGCCCGGGGCGGCGC GACGTG GCGCCGCGGCGGGCGC    GCGCCCCGCATTCGC  82 76
BURPS1710b_0424  438099 ..  438115 -  -2.1  -5.40072   GGCCGCGCAAAAAAA              CTCGCTG AAG CCGGGAG              CGTGGCGTGGCAAGC  89 101
BURPS1710b_0423  436801 ..  436821 -  -2.3  -3.73783   GACCGAACTCAACAA            GCGGCGCAC GGT GGGCGTCGT            GCTCGTCGCGGGTTC  53 171
        fliF NONE
        fliG NONE
        fliH NONE
        fliI NONE
        fliJ NONE
BURPS1710b_0412  425079 ..  425126 - -12.8  -3.01712   CGCTGCGGCCGAAGA GCCGCGGCAACGTCGCGC-TCGC AAGCG GCGACGCGCG-CGTCGC-GCCGC TCATCGATCCGCGCT  66 496
        aidB NONE
        calB NONE
BURPS1710b_0406 NONE
BURPS1710b_0407  419376 ..  419418 -  -9.1  -3.14132   GGTCGGCGCGACCAA GCCGTACGCCGC-GCGGCCGA CGC TCGACCTCCGCA-CGTTCGGC TACGAGCCGCGCGAT  60 465
BURPS1710b_0403  416735 ..  416759 - -12.8  -3.05844   TCGCGCACGCGAACA          CGCCGCGCGC GCCAT GCGCGCAACG          GTTCGATCAGCGGCG  72 285
BURPS1710b_0402  415755 ..  415788 - -18.9  -3.37344   CTGCGATGCAATGAA     CGACGCGTCCGCG-TG TTG CAGCGCGGGCGCGTCG     TTCCGATTTCGCCGT 100 56
BURPS1710b_0401  415255 ..  415291 -   -13  -4.08692   CAATCTGTGGGAAAA    GCCGTCCACCGATCAG GCGAT CTGATCGGTAGCCGTC    CTGACGATGCGCGCG  89 100
BURPS1710b_0399  413800 ..  413824 - -15.7  -3.72576   TGCCGCCGGAGGAAA          CGGGCGGCC CACACGC GGCCGCCCG          TTTCGTTTCGGCATC  90 56
BURPS1710b_0396  411947 ..  411964 - -14.1  -4.88918   CGAGCGCAAACAAAA             CCCCGGC TTCG GCCGGGG              TTTTTTCATTTCAGT 100 145
        htrB  409588 ..  409605 - -14.1  -2.80816   GGCGGAGTCAGTAGA             CGCCCGG CTCG CCGGGCG              GGCGCGTCTTGAAGC  73 0
BURPS1710b_0393 NONE
        xerC  406865 ..  406883 - -11.6  -2.78679   TGTCGGGATCGAAAT             GGCCGCGC GGG GCGCGGCG             GAGTGTGATTCTGGG  64 81
BURPS1710b_0390  405445 ..  405477 -  -7.6  -4.61527   AAAACGGCTGAAAAA     CAGCGCGCCCGGCGA AACT TC-CCGAGCGCTCAG      CCATTTATTGAAACA  85 121
BURPS1710b_0389  404117 ..  404166 - -11.9  -4.84363   GCAAATCAGGAAAAA GCGATGACGGCCG-TGCGCCGGCC CAC GGCCGGCGCGGCGGGCTTCCCGGC ATGCGCGGGAAAGCC 100 178
        dksA  403284 ..  403303 - -16.4  -4.73108   GCGAGAAAAGCAAAA            GCGCGCGG CAGG CCGCGCGC             TTTGGACAAAGCGTG 100 75
BURPS1710b_0386 NONE
        hslU  401147 ..  401172 - -18.3  -4.98531   TGCCTAAACGAAAAA         CGGGCAGCCCC TCGC GGGACTGCCCG          TTTTTTCATCGGCAA 100 62
BURPS1710b_0382 NONE
        argB  397348 ..  397391 - -18.9  -3.12327   TGTCGAGATCGAAGA GC-CAGACGGGGCCGCCCGCC TGAG GGCGGGC-GCGCCGCCTGCGC GGTCGCTCGGGCGCC  93 90
         ttk  395799 ..  395849 - -12.5  -3.76968   AATCGAGTCAGCAAA TCGGCGCGCTTTCCGAGCGCCGCC GCGA AGCGGCGA-CGACAAGCGGGCCAA GTATAACGGAAAAAC  80 173
        metX NONE
        metW NONE
        ampG  392539 ..  392588 -  -2.5  -3.14344   GACGCCGCCCACGAA CGTGAGCG-CGGCGCGGGCGACGC GCA GCTTAGCCTGCACGGGCGGCCTCG TTGCCTGACATGCTG  42 4
BURPS1710b_0374  391337 ..  391373 -   -11  -3.41878   CCGGCGAATCGATAA   GCACATCGATCAGCCAA TCGA TCAGC-GATCGATGCGC    CACGCCCGAGCGATG  70 177
        adhC  388715 ..  388734 -   -15  -4.52857   ACGCGTGATAGAAAA            CGGACCGC GTGG GCGGTCCG             TTTTTTTTGCGGCTT 100 224
        mreB  382027 ..  382050 -    -3  -3.53012   GCGGTTCGTTCTAAA          CGAGCGAGCCT GCC ACGC-CGCGCG          AGCGCCATACGGATG  49 50
        mreC NONE
        mreD NONE
        mrdA NONE
        mrdB  376419 ..  376431 -  -4.7  -2.57013   GGGGAACCGAAGGCA                TGCCG GAT CGGCC                GAATTGGCGACCGGC  43 212
BURPS1710b_0360  374944 ..  374984 - -14.1  -2.71364   GCACGCGCCGAACGA CAGCCGCGACGTCGCCGCGC AACT GCGC-GCG-C-TCGCGGCCG CGCATCTGCCGAGCG  71 252
BURPS1710b_0356  371943 ..  371960 -  -9.1  -3.62046   CGAGCTCGGCAAGAA             GCCG-GCC GAA GGCGCGGC             ATAAATTTTTTGCAC  68 483
         smf NONE
BURPS1710b_0344  361257 ..  361271 -  -5.6  -3.54935   TAAACGGCCGGTAAA               GCGGCA TTT TGCGGC               CGATATTTCGGGGCC  55 49
        topB  358335 ..  358359 - -18.6  -4.67641   ACGCCAAAAGCAAAA          GCGCGGGCTC GTCGA GAGCCCGCGC          TTTTTTTCTGGAGCC 100 141
       serA1  355657 ..  355710 - -10.7  -2.53876   CTTCATGGCAAGCGA GGCGGCGCGTGCCGTGGC-CGGGCGC TCG GCGCGCGAAGCGCGGCAGGCGGCGCG GGACCGCCGCGCGCC  58 58
BURPS1710b_0337 NONE
BURPS1710b_0336  349224 ..  349258 -  -4.1  -3.82084   CTTCAACATCAAGAA     CGTGACGCGCGATGA CCTGC TCGCCGCACACCGCG     TGCCGCCGCAGTTGC  58 293
BURPS1710b_0334  345831 ..  345874 -  -8.7  -3.84406   CTGCTACTACAACAA CGTCGCGAT-CGCGGCGCGC CATGC GCAGGCCGCGCACGGCGTCG AGCGGGTGGCGATCG  70 290
BURPS1710b_0329  343113 ..  343139 - -13.1   -3.3344   AGGGAACGTGGAGAA        GCGCCGCTTGAC CGTC GTCAA-CGGCGC         GCGAGATCGGCGCAA  77 16
BURPS1710b_0328  342370 ..  342422 - -14.1  -3.06501   TACACGGGCACGTAA GCGAGCGCG-ACGCGCGACGCGACG ATCGG CGGCGCGTC-CACGCACACGCGCGC TTCCGGTCGGGGCAG  76 61
BURPS1710b_0326  341080 ..  341095 -  -7.5  -3.60296   GACTTTCATGGCAAA              CGCGG ATCGGG CCGCG               GTACGTCATGACGGA  63 266
        rpoD  339289 ..  339328 - -14.2  -2.78384   GCGTGCTCGACGACA  TCCGCGGCGACGACACGC ATGC GCGCGCGATCGCCGCGCA   GCGCGCGAAGCTGGA  67 322
BURPS1710b_0321 NONE
BURPS1710b_0320  333454 ..  333479 -  -4.5   -3.3692   GGGCATCCGAAAAAT         CGGGATGGCGC ATTT GCGCCGTGGCG          GCGCGCCCCGCCGCG  49 519
BURPS1710b_0316  332255 ..  332275 -  -9.7  -3.55444   CTCGTATGCGGCAAA            TCCGCGC GGCCGGT GCGCGGA            CGACTCGACGCGCTC  65 39
BURPS1710b_0314  329139 ..  329149 -  -6.8  -5.00616   TTCCCCCTCAAAAAA                 GACG CGG CGTC                 GCGGCCACGACCCCC  91 190
BURPS1710b_0313 NONE
BURPS1710b_0312  327900 ..  327910 -  -3.2  -3.54935   CAAAGTCCCTTTAAA                 CCAA CTC CTGG                 AAAGCGGCAGGAGCG  49 10
BURPS1710b_0311  323625 ..  323638 -  -5.2  -5.47821   ACGGACGTAAAAAAA               CCGC ACGTCG GCGG                CTGTCCGCCTTGGAA  93 210
BURPS1710b_0310  322652 ..  322682 - -24.2  -3.83318   GCGCGAAGAATAGAA       TGATGTTCGGCCGC CTA GCGGCCGAACATCA       TGATCGCCTTAGTGC 100 34
BURPS1710b_0309  319658 ..  319700 - -14.9  -3.55203   AAAATGCCGCGCAAA GGAATGC-CCGCCACCGCCC TCCC GGACGGCGGCAGTGCATTTC ACAGCTCAAGCGTGA  86 24
BURPS1710b_0306 NONE
BURPS1710b_0305  313180 ..  313218 -  -6.5  -3.78934   GCGCTTCGACAAGAA  GGCGATGCCGAGCGCCGC ATCC GCGCCGCTCG-CGGCGCT   GTGCGCAGGCGAGAT  61 510
        dnaA  310582 ..  310614 -   -12  -4.07885   TATTGTGCCTCAAAA      CCGAACCGCCCC TTTTAAATT GGGGCGGTTCCG      CCATTCTCAAGCGCT  85 49
        dnaN  309324 ..  309351 -   -12   -4.8543   GAATCGCCATAAAAA        CGCCAAAGGGGCG TGG CGCCCC-TTGGTG        TGTCCGGCGAATCGC 100 46
        gyrB  306527 ..  306552 - -19.1   -4.3208   GCGCACAAGGCAAAA         GGCCCGTGTTC CTGA GAACACGGGCC          TCTGCGCTAATTGGG 100 189
        prtI NONE
        prtR  300139 ..  300174 - -11.2  -3.53012   GGCTGCGCGGCGAAA   GCCGCTTGCCGCCCCGC CGATT GCGG-GCGGC--GCGGC   ATCGATGTGCCCGCG  72 88
BURPS1710b_0290  297667 ..  297715 -  -9.4  -3.26366   TACATCGAATCAACA CGTCGAGCGCGTACCGCGCGCCA TGCG TGGTGCGCCGGACGT-CTCGGCG GCGGCCGGTGCGTTC  62 64
BURPS1710b_0289  296770 ..  296822 - -13.4  -3.53012   GCGCTCGCCGCGAAA GAGTG-AGCGG-CCGGGCGCGCGAAG CCG CCTCGCCCGCTCGATCCGCTGCGCTC GGCGCGTTGCGCCGA  78 55
BURPS1710b_0284  288539 ..  288577 -  -5.1  -3.54935   GAAATGGCGGTGAAA  GTGGCGGTCGGCAGGGGC GGTC GCGCCTGTCG-CGGCGAC   GATGCACGAATCGGC  53 323
BURPS1710b_0283 NONE
BURPS1710b_0282  286448 ..  286475 -  -6.2  -3.37344   GGCGTAGCGAATCAA        CGGCGGT-TCGCG AGA CGAGAAACCGGCG        GGCGGAGATCGGATC  53 133
BURPS1710b_0281  284406 ..  284432 -  -6.4  -4.18488   ACCCAGTTGAAGAAA         GGCGCGCTCG ATATGTG CGTGCTCGCC         ATGCTGGCGCGGCGG  69 190
BURPS1710b_0278 NONE
BURPS1710b_0277 NONE
BURPS1710b_0276 NONE
BURPS1710b_0274 NONE
BURPS1710b_0275 NONE
BURPS1710b_0273  279820 ..  279836 -  -5.1  -3.07791   CGAAACAAAAAAACG              CGTTGGT TGA ACGAACG              GACGAAGGCGCTTAC  47 37
BURPS1710b_0272 NONE
BURPS1710b_0270  276722 ..  276759 -  -5.3   -2.6927   ACGCGCGATACAGCA   CGACGAGGCCGACGCCC GACA GCGCGTACACCGCGCCG    ACGCCGAGCCCGGAG  44 77
BURPS1710b_0268 NONE
BURPS1710b_0267 NONE
BURPS1710b_0266  273972 ..  274027 - -11.8  -3.01712   GGCGGGCGGCGAAGA CGTCGACGGCACTTGCCGCGCCGACG GCATCG CGGCGGCGCG-CAA-CGGCGCCGCCG ATCGCGGGCCGCCGG  68 161
        livF  272992 ..  273002 -  -8.2  -3.64703   GGGCGCCGATCGAAA                 CGGC GTC GCCG                 CGTGCGCGGCGGGCA  65 82
BURPS1710b_0258  262932 ..  262975 -  -7.2  -3.61715   GACGCGGCCGAATAA TCCGCGCGCAACGCACGCGC TCCG GCGCATGCGCTGCAAGTGCC GCCCGCCCGCGCCCG  60 148
BURPS1710b_0248 NONE
BURPS1710b_0246 NONE
BURPS1710b_0247  254125 ..  254157 - -10.6  -3.59979   GGCGTTCATGCTAAA     GCAGAC-GCGCGAGA CCGA TCTCGCGCTGTTCGC      GAAGATCTCGAAGGC  67 485
BURPS1710b_0236  247709 ..  247755 -  -6.3  -4.21319   ACGAAGCCGAAGAAA GGGGCCGGGCC-CGCGATCGGGC ACT GAGCGG-CGCTCGGCCCGGCCCG CTCCGGGCATGGGGC  70 65
BURPS1710b_0233  245034 ..  245055 -  -5.8  -3.72576   CGCGCGCCGACGAAA           GCGCGC CGGCGGTTTT GCGCGC            TCGCCGCTCACGAGC  60 33
        opmB  242784 ..  242805 -  -9.3  -3.53012   GTGTCGCGCGTGAAA           CCGCTCGGC TCGT ACCGTGCGG            TGCTCGAGGCGCGCG  61 445
        gspC  236166 ..  236196 - -16.1  -3.07816   GGTGCAGTGACGGAA      GGCCGGCGCGGCCG GCGG CGGCGG-GCCGGCC       GAAGTGAAGCGGCGC  82 61
        hpaH  230042 ..  230069 -    -9  -4.11216   GCCGCACCCCGAAAA        CGGGGCGGCACCG GCG CGG-GCCGGCGCG        AACGGACGGCGGGAA  72 264
BURPS1710b_0218  228571 ..  228588 - -12.7   -5.4505   TTCGCGAACAAAAAA             CCCGCTG GTTT CAGCGGG              TTTTTTCTTTTCGAC 100 86
BURPS1710b_0217  225593 ..  225611 -  -8.8  -3.28712   TTTTTCTGTGGATAA             CCGGCG TTTACGC CGCCGG             ATCATGCACTTGCGG  59 308
BURPS1710b_0216  225144 ..  225157 -  -2.3  -3.64915   GGGTAGAAACGAGAA               CGCTG ACTT CATCG                TGGTGACTTCTCCTT  50 240
BURPS1710b_0215 NONE
BURPS1710b_0214  222742 ..  222756 -  -8.5  -3.85909   CGAGGTAAACTTAAA               CCCGG GCTCG CCGGG               TGCGGGGATTTGCAA  69 50
BURPS1710b_0213  221608 ..  221622 -  -2.8  -2.70932   CTCCGGCGCGAACGA               GCGT TCGCTCG ACGC               GCATCACGCCTGCGC  40 29
BURPS1710b_0212  220694 ..  220706 -  -3.3   -4.4767   GCACGCAGCACAAAA                GCTTG CCG CAGGC                GCCGATGGCGCACGA  69 195
         frp  219407 ..  219425 -   -11  -2.50816   GCGCGATGCACGAAG             TCGCGCGA AAT TCGCGCAA             ATGGCGAAACATCGC  61 126
BURPS1710b_0210  218662 ..  218701 - -14.9  -3.55622   TCGAACGCCGGGAAA  CCGCGGCGGCCGCGCGAG CTTGC CGCGCACCGCCGCCG-GG  CGTCACTTCTTCTTT  86 28
         lrp  213241 ..  213274 - -10.9  -3.14344   CAGCCCGGTGACGAA     CGCGGACGCGATG CACGCGCT CCTCGCGACCGCG      CTCACGACCCGCGGC  64 378
        mmsA  209981 ..  210010 - -23.6  -3.05769   CCGTTAAAGCATAGA       CCGCGCGGCCCC GTTGCG GGGGCCGCGCGG        CGTGATCAGGATGTC 100 54
        betA  207930 ..  207955 -  -3.1   -2.6155   GTTTTGAAGATCAAT         GCGCCCGCTTA TTCG CACGCGAGCGT          TCGGTTCGCGCCGAA  39 249
BURPS1710b_0200 NONE
BURPS1710b_0199  206143 ..  206157 -  -9.2  -2.79492   GGGGGAACGGCAAAG               CGGCGC TAT ACGCCG               AGCAGATCATGCAGC  58 16
        livK  204801 ..  204837 - -20.9  -3.93288   GCGCATGCAACCAAA    TACGCGCGACGGCGG CGTTCGT CCGCCGTCGCGCGTG    CATTCGCCGCGCGCC 100 72
BURPS1710b_0197 NONE
BURPS1710b_0196  202719 ..  202731 -  -4.7  -3.19246   CGAAGGTTAATGCAA                GCTCG ATG CGTGC                GACAACCTAGCATTT  49 180
BURPS1710b_0195  201224 ..  201238 -  -3.4  -3.04398   TGTTCCGCTCAAAAC               GCCGAC GAT GCCTGC               CGTCACACGAACGCT  43 28
        livK  199640 ..  199681 - -22.3  -2.79968   CACGCAACGTGAAAC CGCCGTCGCGCGGCGTGACG CGT CG-CACGCCGCGCGATCGCG CAAGCGCCGCACGCC 100 107
        livH NONE
BURPS1710b_0192 NONE
        livF  195797 ..  195822 - -17.7  -5.31275   GCCGACCATAAAAAA         CGGCGTGTTTC ACGT GAAACACGCCG          TCGACCGGAACCAGC 100 51
        gidA NONE
        gidB  192991 ..  193021 -  -3.1  -3.53012   TTCCTTCTCTTCAAA      TGGTCCGG-GCGCC CTGC GGCGCACCGGTTAA       ATTGCTTCGTCGAGC  49 22
         soj  192200 ..  192213 -  -3.7  -3.53761   GAAGGCCGGCTCAAA               GCGCG CGCA CCCGC                TCGATCATTTCCGCG  51 7
       parB2 NONE
BURPS1710b_0186  189898 ..  189910 -  -6.3  -3.53012   CTGTTCGGCCCTAAA                GCTTT CCG AAAGC                TTTCAGGGGTGCCTA  55 246
        atpB  188322 ..  188334 -  -2.7  -2.53759   AAGACTTGGAACTGA                GATTT AAA AAACC                AAAACGGAAACTATC  38 57
        atpE  187928 ..  187944 -  -2.9  -4.32046   TCCGGAAAAATGAAA              CGGTAAG GCG CTCATCG              AGTTGCATTCGATCA  64 101
        atpF NONE
        atpH NONE
        atpA  185240 ..  185271 - -25.2  -3.05384   TGCTCCTTGACCGAA      GCGGCGCGGGC-GCG TTA CGCGGCCCGCGCCGC      TTCAAGGTGTCCCTC 100 46
        atpG NONE
        atpD  182741 ..  182760 -  -7.8  -3.05384   CGGCGGTCGACCGAA            GCGAACGC TTCA GCGCTCAC             CCCGATCCCATGCAG  55 136
        atpC  182018 ..  182036 -   -16  -5.01811   GGAGGAAATGAAAAA             GGCAGCCC GAG GGGCTGCC             TTTTCGGCGCGATTG 100 99
BURPS1710b_0176 NONE
BURPS1710b_0174 NONE
BURPS1710b_0173  179201 ..  179224 -  -5.2  -3.53012   GTGCCGCGGCGGAAA          TGACGCCCGCC GGC GACGCGCG-CA          CTGTCGGCCGACGCG  53 47
        hemE  176654 ..  176665 -  -4.4  -3.75153   GCCCGTGAAGTTAAA                GTGA AACG TCAC                 TTTCGGCGCTAAGTT  56 387
        priA  173931 ..  173961 - -14.1  -5.10461   GGCAGGCAATAAAAA       GGTGCAACCAGAT TTCAC ACCCGGTTGCACC       CCATATATCCCCTTT 100 383
        putA  169912 ..  169926 -  -4.2  -3.17075   GTTTCTTGAATCGAA               GGGCAA GGA TTGCTC               AGCCAATCGTCATCA  45 24
        livK  168597 ..  168624 - -18.4  -5.42198   CGCGAAAAAACAAAA        CCCCGGTTCCGC CGCC GCGGACCCGGGG         TTCGCCGATGCCGGC 100 102
BURPS1710b_0162  166209 ..  166224 -  -5.4  -3.53091   ATCTCGCGCTCGAAA              GCGAAGC GGC GCT-CGC              GCTCGCGATGCGGCT  53 493
BURPS1710b_0159 NONE
BURPS1710b_0158  163842 ..  163862 - -11.2  -2.78715   AAGTTCGTCATGACA            GCCATGAG AAAAA CTCATGGC            TTATGACGGCGGTGA  64 19
BURPS1710b_0157 NONE
        argT NONE
BURPS1710b_0154 NONE
BURPS1710b_0153  160445 ..  160470 - -13.2  -3.01712   GCTGTCCGTCGAAGA         CGCGCGCCGC CAGTTC GAGGCGCGCG          TCGCCGCGCTCGAAG  69 335
        cadA  156973 ..  157001 -  -2.9  -2.60423   ACTTGAACCAATCCA        TCGCCGCCTCC GTTCATT GGCCGCGGCGC        AACAGCCGCAAGCCG  39 10
BURPS1710b_0148  156509 ..  156533 - -14.9  -3.33261   TGCGAAGCCGCATAA          GCGGCACGCCG CAT CCGCGCGCCGC          CGGCGATTCGGGCCG  84 52
BURPS1710b_0146  153779 ..  153805 -   -18  -3.87075   ATGACGCCCGACAAA         GGCCGGATCGGC CGA GCCGATGCGGCC         TGAGCGACGGCGCAG  95 401
         eat NONE
BURPS1710b_0143 NONE
        eutB NONE
        eutC  148278 ..  148318 -  -7.4  -3.04799   CAGAATCGCCGAACA CGCCAATGCGC-CGAAGCG GGCA CGCGTCGCGCGCCGTCGCG  ACGCGCCGGCCGCCG  55 56
BURPS1710b_0139  147967 ..  148019 - -18.5  -2.70932   TTCGCCGTCGAAGCA TGGCGCGCCGGCGTCGAATCGGCC TAGCAC GGCCGAATCGACGCCAAC-CGGCA GGCGGCCGTCGCCGC  87 44
        carR NONE
        eutR  144722 ..  144743 -  -6.6   -4.4017   GCAATCGCCACAAAA           GCGATG-CG GCGAA CGACATCGC           ACAGGTCGACGCCGC  75 211
BURPS1710b_0132  140576 ..  140600 -   -15  -4.13767   GTGCTGACGCGAAAA         GGCCGC-GCGC CGTT GCGCCGCGGCC          TTCAGCCGCCGTTCG  95 27
         rep  125555 ..  125582 - -12.6  -4.86621   ACGGCGAACGAAAAA        CCCCCGCGCCGC GCGA GCAATGCGGGGG         TTTTCGCTTTGCCGC 100 288
BURPS1710b_0118 NONE
BURPS1710b_0117  122065 ..  122075 -  -5.4  -3.35695   GCGATAGAAATCCAA                 CCAA ATA TTGG                 TATCAATGAACAGAA  51 110
BURPS1710b_0116  118524 ..  118540 - -13.7  -2.58544   CCTCATGCTGATAAT              GCGGCGA GCC TCGCCGC              GTGGCGTCCAAACCA  70 143
BURPS1710b_0115  118172 ..  118202 - -18.3  -4.70659   CGCCAGACGCAAAAA      GGGCCGCGC-CCGA TTGC CCGGTGCGCGGCCC       TCCCCTTCTTCGGCG 100 76
BURPS1710b_0114  116571 ..  116619 -  -6.5  -3.61517   AGCCGGGGGGAACAA CCGCGCGGCGCGC-CCGCATCG TACAAG CGACGCGACGATCGCGGTGCGG GACGGCCATCGAACG  59 114
       glcD1  114634 ..  114651 -    -4  -3.53444   TTACGGCTGCGCAAA             CGCGCG ACTTGA CCCGCG              GGACGCTGTACGTCT  51 238
BURPS1710b_0112  112623 ..  112641 -  -8.8  -4.07885   CATCGGCTGCGAAAA             GGCGTTCG TGC CGAATGCC             GGACATATCTCGAAT  72 162
BURPS1710b_0109 NONE
BURPS1710b_0108 NONE
BURPS1710b_0107  108964 ..  108989 - -17.6   -4.8622   CGCGCCAAGCAAAAA         CGGCTCGGCC ATCCCG GGCCGAGCCG          TTTCGAGCCGATTGC 100 55
BURPS1710b_0106  108719 ..  108732 -  -4.5  -3.15324   TACTGTCACGAAAAC               GTCAC AATC GCGAC                TATAGCGCGCCGTCC  45 122
        acpA  106781 ..  106798 - -14.1  -3.72576   CGTGCGGCGACGAAA             CCGGCCG GCCG CGGCCGG              TTTCCCGCCGAGCCT  86 40
BURPS1710b_0103  103681 ..  103701 -  -6.2  -3.12351   GCGGCCGACACCGAA            GCGAAAAT CGATC ATTTCCGC            CGCGCGTGCCGCACG  50 183
BURPS1710b_0098   99936 ..   99953 -  -4.7  -3.54741   GACGATGCGGGCAAA             CGGCACG CTCG CGCGCGG              CATGCGTCTGATGCT  54 115
BURPS1710b_0089   91302 ..   91335 - -20.3  -5.07652   GGCGCCAAAACAAAA     CGGCGGCGCGGCTTC TTGC GAAGCGGCACCGCCG      TCGAGGCGAAGCGAA 100 47
BURPS1710b_0087 NONE
         cof   88304 ..   88333 - -22.3  -2.69471   GCAGCGGGACACAAG       CGAAAACGGGCGC CGCG GCGCCCGTTTTCG        TGGCGGATGCGGCCG 100 74
        bprA   86842 ..   86861 -   -10   -4.0162   TTTTCATAGCAGAAA            GCCGCATC CGGA AATGCGGC             TTTCTTTTTGCCAAG  78 51
        flhD   84742 ..   84752 -    -4  -3.98282   TTTACACCAACCAAA                 CAAT TCG ATTG                 CCCATTTCGATTGAT  60 78
        flhC   84089 ..   84120 - -19.4  -3.05266   AGCAGAAGGAAAGGA      GCGGCGTGCCGCCCG AAG CGCGCGGC-CGCCGC      GGGCGAACGCGCGTT  93 65
        motA NONE
        motB NONE
       cheY1   81646 ..   81662 -  -2.2  -3.34716   TCACCGCCTAAAAAC              GTCGTG TTCGT CACGAA              AGGCTCGACGACGCC  45 19
        cheA NONE
      cheW-2 NONE
         tsr NONE
        cheR NONE
        cheD NONE
        cheB   73734 ..   73784 -  -3.7  -3.40597   TGGCCGAGCCAAACA GGCGACGC-GCGACGGCCGGCACG AGTC CCTGCGGGACGCCGCAATGCGGCC GGCGGCGCGTTCCCC  49 196
        cheY NONE
        cheZ   72360 ..   72384 -  -2.2  -3.37975   ACGCATTATCGACAA          TCGAAAGC GAAAAGAAA GCTTTCAA          GAGCCTGCCGATCAG  45 122
BURPS1710b_0068 NONE
BURPS1710b_0066 NONE
BURPS1710b_0065 NONE
BURPS1710b_0064   69670 ..   69697 -    -9  -4.10657   CCATATCGCGCAAAA        GCCGCGCTGCCGC GAA GCGGC-GCGCCGA        ACGAACCGCCGCTCA  72 94
        flhB NONE
        flhA NONE
        flhF NONE
        flhG   63176 ..   63213 -    -4  -2.88544   CTTGAGCGTTATACA   TCATGCCCCCTCTTCG TCGTGG CGTTCAGGCGGCATGA    GCCGCGCCGCGTTCA  43 13
        fliA   62170 ..   62191 -  -7.3  -3.53012   CGGTCTCGGCGGAAA           CGATCGCCGC TAT GCGACGAT-G           CTGCGCCGACACACC  60 279
        ahcY   60566 ..   60612 - -20.1  -3.52073   CCCGGAAGATGAGAA CGCGCGGCGCGCCGGGCGGC GTTGCCGT GCCGACT-GCGCGCCGCGCG GGCGGGCGTCAGGCG 100 83
BURPS1710b_0056 NONE
        metF   59236 ..   59261 - -17.7  -5.40072   GCTCGCGCAAAAAAA         GAGGCGAAACC CGCG GGTTTCGCCTC          GTCATCGTCGCCGGC 100 69
        fabK   55086 ..   55123 -  -7.7  -3.40073   ACTTGCACCAATTAA   GCACGTGATGCACCGC ATGCGGG GCGGTGG-TCTCGTGC   CAGCGCGCAAGTGTA  58 319
BURPS1710b_0051   53758 ..   53791 - -26.1  -5.40072   TCGCCGGCAAAAAAA     CGAGGCGCGCATGCC TGAC GGCATGCGCGCCCCG      CCCCCTCCGTCGGCC 100 53
BURPS1710b_0049   51143 ..   51157 -  -2.8  -5.31275   GGTTAGCACAAAAAA               GAATTC AGT GAATAC               CGTATCGCAGAAAAT  93 295
        bprA   50687 ..   50729 - -20.9  -4.11216   GGCCGACTTTCAAAA CACCAAAGGCCACATACCCCT CGA AGGGG--TGTGGCCTTTGGTG TTTGGCTGGCGGGTT 100 45
BURPS1710b_0047   49327 ..   49343 -    -5  -2.82516   CCCCTGATCAGGACA              GCCGGC CAACC GCCGCC              GCGTCGCTTGACGCA  45 1
BURPS1710b_0043   45985 ..   46003 - -13.1  -3.92659   GCTGCAAAAGCGAAA             GGGCCGC ATGAA GCGGCCC             TTTTCGTCTGCGTTC  86 80
      hemU-1 NONE
        gmhA NONE
BURPS1710b_0039 NONE
BURPS1710b_0038   42534 ..   42560 - -13.8  -4.79752   CGTAACAATAGAAAA         GGGTTACAGGCA GAT CACCTGTAACCC         TTCGATTATTCTTGG 100 178
BURPS1710b_0035   39787 ..   39801 -  -4.2  -3.01924   GACCGTGCTTGAATA               TCCGCC GCG AGCGAA               GGATAACTTCGATAC  44 385
BURPS1710b_0032   37185 ..   37216 -   -21  -4.89852   GGAGACGCATAAAAA      CAAACCCCGCGTTC GCGA GAACGCGGGGTTCG       TCACAACGTGCCGGC 100 522
BURPS1710b_0030 NONE
BURPS1710b_0029   34513 ..   34551 - -15.3  -3.53012   GGCGCCCCGCTGAAA  CGACGACGCCCCGCGCCG TCAC CGACGCGGGGCGTT-TCA   TTCGTTCATGCGGCG  86 75
BURPS1710b_0027   32077 ..   32096 -   -15  -6.06723   GCGGGCAAAAAAAAA            GCCCGCCT GAAG AGGCGGGC             TGAATCCATATCAGA 100 137
      maeB-2   21131 ..   21161 - -12.7  -2.54371   AACGATGTTAATCGA      TCGAT-CGCGCTCG AAGC CAAGCGCGAATCGA       GGCTGAGGTCGCGCA  67 368
BURPS1710b_0017   16743 ..   16768 - -17.7  -4.98531   CCTTCAAACGAAAAA         GGGCTGGAATC CCGG GATTCCAGCCC          TTTCGCATGGCTATC 100 94
         lrp   14545 ..   14570 - -14.1  -3.06183   GGGATGCGCATCGAA         TACGCGTACGGC GAA GCCG-ACGCGTA         CCTGTCGCTGCCGCC  69 292
BURPS1710b_0006    6170 ..    6180 -  -2.4  -2.65264   GCACCACCCAGATCA                 CCGC CCC GCGC                 CCTCGGCCGCCTCTA   0 215
        pksN NONE
BURPS1710b_A0002   20055 ..   20075 +  -9.6  -3.33815   CGTGCCGACAGGTTG            CCCGCCGG ATTTC CCGACGGG            TTCATTGACGAAGAT  64 48
        prnC   21786 ..   21840 +  -6.1  -2.57092   TGAGGCCGCGCCGCG CGCCGG-CGC-CGCGCGGCGTCGGCCG CCG CCGCCGCCGCCGCGTGCGCATCCCCCA TCACTTCATGGAGTT  45 38
        rbmK   23636 ..   23680 + -12.9  -3.33162   GTCGCGCGCGCCGCC CG-CCGCGTTCGTCGTCGCGC GCGCG GCTCGGCGATGA-CGCGGGCG TTCTGCCGTGCGGTA  77 357
BURPS1710b_A0008   28829 ..   28873 + -12.9  -2.52464   GAGGTCGCGTAGCGG CG-GCGG-GCGCGACGCCGCG GATGG CGTGGCGTCGCGTGTCGCGTG TCGGTTCGCGCGCCG  67 29
BURPS1710b_A0010   32044 ..   32057 +  -5.3   -4.0641   GCCGTGCCGGTCGTA               TCGAT CCGT ATCGA                TTTGTGTCGATGGCC  62 116
        ecfR NONE
BURPS1710b_A0015 NONE
BURPS1710b_A0016   38568 ..   38598 +    -6   -5.1963   GCCGAGTTTGTCAGG      GCG-CGCGCGGAC CCGTGA GCCCGCGCGTCGG       TTTTTCTTCATTCGA  90 8
BURPS1710b_A0017   39010 ..   39048 + -16.7  -3.05384   CGGGGCGGCCGCGAA  CCCGCGCGCCGCGACGGC GATC GTCGTCGCGGCAT-CGGG   TTCGATCAGCCCGGC  85 51
BURPS1710b_A0018 NONE
BURPS1710b_A0019   40995 ..   41027 +  -2.5  -2.75708   GGCGCGCGATTGAGC      GCGATTGCGCACGCG CGC CGCATGCCTCATCGA      AATTTTTTCGCCGGG  38 28
BURPS1710b_A0020   43766 ..   43776 +  -2.4   -4.7254   CGCTGCAGTTCTGAT                 CCGC GTC GCCG                 TTTTTCGTGGCGGAT  74 27
BURPS1710b_A0024   49952 ..   49988 + -12.9  -2.57013   CCGAGGCCGGCCCGC   GCGCGGCGAC-CGACG CGCCGC CGCCGCGCCGCCGCGC    TGCATTCGCTTCCGC  67 60
BURPS1710b_A0025   50956 ..   50988 + -18.3  -3.14344   CGCGACGTTCGCGTC      GTGCTCGGCGGCCGC GTC GCCGCCGCCGCGCGC      TTCGTACGCGCGCTG  86 418
BURPS1710b_A0028   55292 ..   55340 + -12.5  -4.21194   AAACTTCAGCCAGAA CGTCGTGCG-CACGTGCGGC-TCG CTGT CGACGCCGCACGTGCCGC-CGTGG TTTTCCATGATCGAG  95 153
BURPS1710b_A0035   64349 ..   64394 + -19.7  -3.05384   AAACGGATTCGACTC CGGT-TCGGCGCGGGCGGCCCG TGA CGGCTTGCCCGCGCCGGCATCG TTCGATCGGGACGCG  93 343
BURPS1710b_A0038   66707 ..   66720 +  -5.2  -3.30159   GGGTGTGACAGCTAA               GCGG TAAGGT CCGC                TTCTAGCCAAGTTCA  51 233
BURPS1710b_A0042   70935 ..   70973 +  -2.8  -3.53012   ACCCGCGCGCCGCCG   GCCCGGCATCGCGCGAAG GCG CCCCGCGAGATGGCGGCA   TTTCGCGCCCGCCGA  49 102
BURPS1710b_A0044 NONE
BURPS1710b_A0045 NONE
BURPS1710b_A0047   76825 ..   76838 +  -8.1  -3.59979   TCGCGTTCCAGCACC               GCGTG CAGC CACGC                TTTGCCGTCGGCGGG  63 394
BURPS1710b_A0050 NONE
BURPS1710b_A0051   80186 ..   80199 +  -3.7  -3.41051   CGTCCTTTCCCGCTC               GCCGC AAGC GCAGC                TTGTGCTCGCGCTGC  49 138
BURPS1710b_A0056   86012 ..   86062 + -16.6  -3.53444   GCGCCGCCCGTGTCA CGGCTTCGCGCGATCGCCGGGCGC GGC GCGGGTGGCGAGCGCGCGCGGCAG TTTCGCCGCGGCTGA  91 282
BURPS1710b_A0063   90393 ..   90407 +  -8.5  -2.66316   CGCCGCTGAACTCGA               CGCGC TCGAT GCGCG               TGATCTCGTCGAGGC  53 32
BURPS1710b_A0065   91197 ..   91232 +  -6.7  -3.61356   GACGGCGATCACCGC    GACGCGCGGTGTCGCG AGCGC CGCGTCGCC-CGTGCC    TTTCGGATCAGTCAT  57 417
BURPS1710b_A0069 NONE
BURPS1710b_A0070   94068 ..   94100 + -10.3  -4.07568   GCGCCGAGCGCCACC      GCCGCGCATGCGGCG AAG CGCGGCCCGCTCGGC      TTTTCGCCGAGCCAG  75 261
        arcD   97068 ..   97095 +    -9  -3.04144   ATTCGGGCGAACCGC        CG-GGCCGCTCGG CCG CCGCGCGGGCGCG        TGTTCCGCGTGGCGG  56 44
BURPS1710b_A0073   98182 ..   98211 + -10.6  -3.17194   TCCCGACTTCCGCCG       GCGGCTTCGCCG GCGCGG CGCCGATGCCGC        TTCGCTTCGCCGCGT  60 241
BURPS1710b_A0075 NONE
BURPS1710b_A0076  104009 ..  104021 +  -3.3  -4.12198   GCACGCGCTCGGAGA                CCGGA ATT TCCTG                TTTTGAAAAATTATC  63 483
BURPS1710b_A0078 NONE
BURPS1710b_A0079 NONE
        oprB NONE
        toxB NONE
        toxC NONE
BURPS1710b_A0083 NONE
        toxD NONE
        ribD  115728 ..  115754 +  -6.5  -4.41348   GGGCGTCATCCCCTA        GCCG--CGCGGCG CAT CGCCGCGCACCGC        TTTATTTCAGGACCA  75 25
        grhL  116828 ..  116849 +  -2.9  -4.12188   CGGCCAACGTTCCTC           CG-GCGAGGT GTA ACCATGCTCG           TTTTCGAACTGATCA  60 13
BURPS1710b_A0087 NONE
BURPS1710b_A0088 NONE
BURPS1710b_A0089  119812 ..  119853 +  -7.8  -3.15544   GCCGGCTTCGAGTTG CGGCTGCTCGCGGGCCGC GTCGTG GCGATCCGCGAGAACCGG  TTCATCGACCTGCAA  55 131
BURPS1710b_A0091  121528 ..  121540 +  -5.5  -4.28375   GCTCGACGCGGAGAA                CTTGC AGC GCAGG                TTTTCCATGTATTGC  69 419
BURPS1710b_A0095 NONE
BURPS1710b_A0096  125931 ..  125945 +    -7  -3.53343   GCCGGAACGTTTACA               GTGCGG CGG CCGCCC               TTTCCCACCGCCATT  57 62
BURPS1710b_A0097  126880 ..  126918 +  -8.9  -3.34398   GCGAAACGGCGCGAG  TGATCCGCGCG-GGCGCAT CAC ATGCGCCGCGCCCGC-TCA  TCTTTCGACGCGGCG  60 23
BURPS1710b_A0098  127294 ..  127304 +  -4.6  -3.94003   ATTTGCCGACAAAAT                 TCGC AAC GCGG                 TTATTGATTTGTAAT  60 53
BURPS1710b_A0099  128332 ..  128356 + -12.7  -2.84276   GCGGCCGCTGCCCAC          CGCGGCGCGGC GTC GGCGCGCGGCG          TCGTTCCTTCCGGAT  69 93
BURPS1710b_A0100  129269 ..  129299 + -13.3  -3.12999   GGTCGTCGGCTAGGC      GCCGCCGCG-CGGGC GAT GCTCGACGCGG-GGC      TTGCGTCTGCAATGC  72 28
BURPS1710b_A0101  130190 ..  130230 +  -4.7  -3.31144   CGTTCGGCGCGCGAA TCGCGCCGAACCGGCCGGAA TGAG TACCG--CGGC-CGGCGCGA TTGTCGCAATCGGCA  51 185
BURPS1710b_A0103  130749 ..  130805 + -16.6  -4.08216   ATGGCGCTTGGGGTT CGC-CG-GC-CGGCGCG-GCGTGCGGGG CGGTT CCCGGCCCGCTCGCGCCGCGCGCGCGCG TTTTGACGACGCTCG  95 238
BURPS1710b_A0105  131874 ..  131925 + -26.6  -3.14132   GCCGGTGCGCGACGC GCGCCGACACGTGCGTGCCGGCGTG CGT CGCGCCGGCACGCGCGGCTCG-CGC TTGATCGAGCGCGGG 100 43
BURPS1710b_A0111  141510 ..  141533 + -11.2  -2.91796   CACTTTCCGAGAACG          CACATAACAT GTTA ATGTTATGTG           TATAGTCTCCTTTTC  65 172
BURPS1710b_A0112  142096 ..  142129 +  -2.2  -3.55622   GCACTGAGCGGGCAA     GCGCGCGCCGGC-CG AACGG CGCGCCGACGCATGA     TTTGAAGGAATTCCG  47 34
        ptsH NONE
BURPS1710b_A0114 NONE
BURPS1710b_A0115  143617 ..  143635 +    -3  -2.98942   CATGCCGTGGAAAAG             CCGCAATG ATA CCTTGCGA             TGTCTGTCGGCCGCT  42 61
BURPS1710b_A0116  143959 ..  143989 + -13.8  -2.72144   CCTGATTCGTCAGCG       CGGGGGCGCGCCCG TGA CGGGCACGCGCCGG       ATTTCCGCGAGGTAC  71 36
BURPS1710b_A0124  153753 ..  153800 + -12.7  -2.71712   TTGCCGCGTCGTACG GCGTC-GCGCGGC-TCGTGCTGC AGCA GGAGCGCCATGCCGCGCAGGCGC GTTTCGAGCGCCGCG  68 301
BURPS1710b_A0126 NONE
        vsrD  156328 ..  156362 + -16.3  -2.64099   GGCGACGAGATCTGA     GCGACGCGGGCGGCG GGCCG CGCCGCGCGCGGTGC     GTTCTCCTACGCGCG  81 26
        gacA NONE
        fnrL  158389 ..  158415 +  -7.3  -5.40072   CGAAAGAGGCGCTTC        AGGACGG-CGTA GCGA TACGACCGTCCA         TTTTTTTGCCCACGC 100 277
BURPS1710b_A0131  161832 ..  161852 + -15.4  -3.01712   CGCTTCGCCGCTTGC            CGGCGGCG GCCCA CGCCGCCG            TCTTCGCCCGCCGCC  81 111
        prlC  188064 ..  188085 +  -8.6  -2.87132   CCGCCCGGAGTTCGC           CGCCGGTG CGTCGT CTCCGGCG            TCTGTAGCGGCGAGC  55 48
BURPS1710b_A0142  189362 ..  189393 +  -8.5  -2.75064   AACGCCCGCCGCGCT      TCGCGCGTGCCGG ACCCGG CCGGCTCGCACGC       TCATTCGATCGGAAC  53 81
BURPS1710b_A0144 NONE
        bviI NONE
        lgrC  194944 ..  194956 +  -9.1  -3.08679   CCTGCCGCAGCGTGC                TCGGG ATT CCCGA                TCTTCAGTCCGACGA  60 77
       syrB2  196239 ..  196258 +   -15   -5.4505   ACGGAAAACCGCCCA            CGGGGAGC CGCC GCTCCCCG             TTTTTTCTTCGGAGG 100 75
BURPS1710b_A0148  196705 ..  196743 +  -5.1  -3.14344   TGACGCGCGCCGATC  GGCCTGCGGATGCGCGCG AGCA CGGACGGAG-CGCAGGCC   TTCGTCGAGCAGGTC  47 154
        shiA  197345 ..  197357 +  -4.7  -3.57263   GCCTCATAGCCGCAG                CGGCG GCA CGCAG                TTTCCAACTGCCGAT  55 399
BURPS1710b_A0152  200624 ..  200649 + -10.3  -3.25823   CCGCCAGTTATCGAT         CCAGGCTCGCG CGGC CGCGAGGCCGG          TTGATGTCACCAAAC  65 92
        fhaC  201537 ..  201550 +  -2.4  -3.14211   TCCGACTGTCGCGCC               GCTT CGGGCA AAGC                TTCATCGAAGACACT  42 42
        fhaC  202258 ..  202304 +  -9.2  -2.82623   CTTCGTTGAACAGGC CGAGCTGGTCGGCATGGCGCGC CTC GCTCGAGGCGCCGAACAGTTCG TGCTTGTAGGCCCGC  58 178
        toxR  232644 ..  232660 +  -7.9  -3.59979   TACTATCTTCTTCAC              ACCCCGA TAA TCGGGGG              TTTGACCTACCAGGC  63 57
   tISRso14a NONE
BURPS1710b_A0167  235332 ..  235350 +  -7.4  -3.54424   TCCGGATCAGATGCA             CGACGG GTCTGGA CCGTCG             TTTCCCGGAATACGG  60 411
BURPS1710b_A0169  239730 ..  239743 +  -4.5  -3.27298   CGGAAAATTGAGAGA               GGCAG CAAG CTGTC                TTGGTGCTTCGCGAG  47 223
BURPS1710b_A0173  243331 ..  243347 +  -4.3  -3.02144   GTAGGCGACGGAAGT              CGCCATC TAC GAAGGTG              TATTGAACCGCATCA  44 58
        tcaC NONE
BURPS1710b_A0176 NONE
       tcdB2  264696 ..  264713 +  -4.1  -4.03093   GGAATCGGCGGTTGC             CGTCC AGACGAAC GGACG              TTTGTGCTGGTTGTA  60 91
BURPS1710b_A0179  268695 ..  268711 +  -9.3  -2.80796   TGTTTCCGGACTCGC              CCGGCCG CGC CGCCCGG              ATTTCCATCCTGCGC  58 171
BURPS1710b_A0185  274853 ..  274911 + -10.1  -2.57132   TGACGGCCGAGCTCC G-CACGCTGCGCGTGCCCCGCATCGAGC AGCC GCGCGATGTCGGCCACGCCCACCGCGGC GTTCTGCGCGACGAG  58 38
BURPS1710b_A0192  297288 ..  297321 + -15.9  -2.84687   CATCGCGCGCTCGCG     CCCCCGCGCGCGCACG GGC CG-GCGCGCGAGGCGG     TCTCCTGGTAATTCC  80 110
BURPS1710b_A0194 NONE
BURPS1710b_A0195  298422 ..  298434 + -10.5  -3.05384   ATGCCGCCGCGCGCG                CGGCG GCG CGCCG                TTCGATCGGGGCGAC  63 111
        pyrB  300348 ..  300372 +  -3.5  -4.32131   CGCAGGCGCCGCCCA         TGGCCGCACG GCGGCG CG-GCGGACA          TTTCCTTTCTTTTCA  64 207
        piuA  302797 ..  302826 +  -7.7  -2.90075   GGCGTTCGTCACGCT       CAACGCGCGCTAT TGAC GTGGCGCGCGCGG        TATCGTTGAAGGCGC  52 10
BURPS1710b_A0199 NONE
BURPS1710b_A0200  304297 ..  304319 +  -3.5  -4.56597   ATCCGAAATTCCCCT          CC-AAGCC-TG AAC CACGGCTTAGG          TTTTTGGGAGGGAAA  69 82
BURPS1710b_A0206  310399 ..  310423 +  -8.5  -3.14344   GCCCCACTGGTGCGA          CGCCGACAGCA GCT TGATGTCGCCG          TTCGTGCCGAGCGTG  57 228
       proP7 NONE
       thiE2  317123 ..  317133 +  -8.2  -3.62046   GTGGCGAGCTATGCT                 GGCG GTA CGCC                 TTATTGACCACCTCG  65 164
BURPS1710b_A0211  319129 ..  319177 + -13.8  -3.53012   ACCCGTACGGTTCCG GCGAGCGCGCGCACGCCGCCT CCTCTGCC AGCCGGCGTGCGCG-GCCGGC TTTCGGACACGCCGC  81 302
BURPS1710b_A0212  321507 ..  321542 +  -3.9  -3.91897   CGCCCGCCTCCTTTC    CCACGGT-GGCGCG TAGAGTGAC CGCGCCGACCGCCG    TTTCTCGATACGCGA  58 190
        ftsI  323753 ..  323772 +  -2.8  -4.07568   ACGTGACGGCGGCGG            GCACGG GCGGCGAA TCGTGC             TTTTCCCGCGACGCC  60 35
BURPS1710b_A0214  325142 ..  325177 + -15.4  -3.27525   GCTCGGGCTGTGAAG    CG-CGCCGACGCCGC ACGGCTG GCGGCGCCGGCGGCG    TTGGGTTTCGAACCG  86 28
BURPS1710b_A0215  326003 ..  326027 +  -6.4  -3.55622   GCCGCGCAGCGGCCC         GTGCAGC-CGGC ATG GCCGAGC-GCGC         TTTCCACGCATTCCG  57 57
BURPS1710b_A0216 NONE
BURPS1710b_A0217  329936 ..  329963 +  -5.4  -3.54424   TGACGGCGGCGAAAT        AGCCGGCATCGGC CGC GCCGG-GCAGGCC        TTTCCAAGCGTGCAC  53 24
        ispA NONE
BURPS1710b_A0219  332380 ..  332392 +  -4.7  -3.85817   AATCGCCGACGGCGC                CCGTC CGT GCCGG                TTTGTCGGAAGGCCT  60 79
BURPS1710b_A0221  336586 ..  336642 +   -26  -2.73676   GAGCCCGCCCCCGCC TGAAGCGAGCCGCTCGAACGCGCGGCG CGAA CGCCGC-CGCTCGAGCGGCTCCGTTCA TCGATTTCGTTTGCC 100 39
BURPS1710b_A0222 NONE
BURPS1710b_A0223 NONE
BURPS1710b_A0224  339647 ..  339685 + -23.9  -3.55622   TGCCGTGCGCGAAAC  GGCGGCGGCCGTCG-GCC GCCC GGCGCGACGGCCTCCGCC   TTTCACACCCTTCAG 100 133
BURPS1710b_A0227 NONE
BURPS1710b_A0228  343958 ..  343990 + -18.4  -3.05463   AAGGCGATTCGCGCG     GCGGCCGCGCGC-CG GCAT CGTGCGCGCGGCCGG      TTGCATGCGACCCGT  89 163
BURPS1710b_A0230  346842 ..  346857 +  -3.2  -3.10796   GCCCGCGCGTCCGCT              TCGCAG GAGA CTCCGA               TGTTCAATCATGGCA  43 145
BURPS1710b_A0231 NONE
BURPS1710b_A0232 NONE
BURPS1710b_A0234 NONE
BURPS1710b_A0235 NONE
BURPS1710b_A0236 NONE
        xylB  353347 ..  353362 + -11.8  -3.18264   CCGCCGTGCGCACCC              GCGGCG CGCG CGCCGC               TTCGTCGGTGAGGCC  71 69
         dac  354926 ..  354982 + -11.4  -3.57039   GCATGCTCTGACGCC CGCG-CGGCGCCGCGTGCG-GGCGCGCC GGC GGCGCGACATGCGCGTGCAGTTGTCGCG TTGTCGTTGTCGATG  74 30
        ftsI  356997 ..  357037 +   -19  -3.40593   CGCCTGACGAGCGGC GGCGCCGGC-CGGTCGCCGC TGC GCGGCGGCCGTGGCG-CGCC TTGCTGTCTTATCGT 100 34
      cobA-2  367934 ..  367967 + -20.9  -2.78384   ACGCGGCCTGATCGG     CGCGAGCCGGCGCGG CGCA CCGCGCCCGCGCGCG      TATGGTAGAAACAAA 100 30
        nasT NONE
BURPS1710b_A0247  369764 ..  369807 + -10.8  -2.53213   CGCAGCACGCAGCAC AAGGCGCGCACCGCGCGGCGG ACT TCGC-GCGCGATCCGCGCCGC TCGCTTCGCCCGTTC  58 83
BURPS1710b_A0249  374404 ..  374420 +  -7.2  -3.14132   GCGAACGGCTTGAAT              GCCGTG AAAGG CGCGGC              TTCGTGACACGCCGG  51 2
         rne  378885 ..  378897 +  -3.4  -4.05033   ATTAATCCAGTTCTA                CGAT GCAAA ATCG                TTTCTCTGGAGTAAA  58 52
BURPS1710b_A0254  380205 ..  380226 +  -4.3  -3.37975   CGGCACGGACCGCGC           GGCCTCGATC GCG GG-CGCGGCC           TTGTGCATCGTGCGT  49 341
BURPS1710b_A0256  382427 ..  382479 + -17.6  -3.29144   GCGCGGCGGCGCGCG GTGACGCGCCGCGGCCCG-CGTGACC GGC GGACGCGACGCGACGCGGCGCG-CGC TTGTGCGCCGCGTCG  91 45
BURPS1710b_A0258  385239 ..  385286 +  -8.2  -3.17075   AGGCCGATCAGCGCC CGCGGCGCCGCGTCGAGCCCGTC GAC GACGTCCTCG-CGCGGCTTCACC TTGCCTTGCGCGACC  56 95
BURPS1710b_A0262  391548 ..  391571 +  -5.2  -3.82824   AGATAGTGATACACC          GCC-AGCGAGC CCT GCTTGCCCGGC          TTGTTCTCGATGCTC  60 450
BURPS1710b_A0264 NONE
BURPS1710b_A0266 NONE
BURPS1710b_A0267 NONE
BURPS1710b_A0268  396844 ..  396873 + -13.5  -3.01924   TGCCGTATGCCGCGC       CGGCGCATGCGGC CCAC GTGGCGTGCGCCG        TCTTCCCCGCCGCTC  71 55
       rpoE6  423016 ..  423029 +  -3.8  -3.66356   GCCCGCGCCGCCGGC               CGTC GCACAG GACG                TTTCGGATTCGGCCT  53 224
BURPS1710b_A0279 NONE
        cnrT  425869 ..  425927 +  -2.8  -3.53012   GATCGCCGCGCCCCT CGATGCGCCCGGCACGCCCGCGCCGAAC AGCAC GCGCGCCGCCTGCGGGCCG-GC-CACCG TTTCGAGCGCCGCGG  49 518
BURPS1710b_A0282  428470 ..  428490 +  -6.1  -3.54741   CGGCGAGCGCCCGCC            CACCATGTG TCG CACGTGCTG            TTTCGCGAGCTCGTC  57 280
BURPS1710b_A0285  430583 ..  430601 +  -5.8  -2.83894   GGCACGATCATCTCG             GCCGGCAC CGG GCGCCGGA             TGTAGTCGTCGTGAT  47 140
BURPS1710b_A0287 NONE
BURPS1710b_A0292 NONE
BURPS1710b_A0290  436341 ..  436371 + -12.4  -3.29381   GCGCGCGGCCTCGTG       CATCGCGCCCAAGC GCG GCGCGGGCGCGAAG       TTCGTGATGTTGTCG  71 313
BURPS1710b_A0296  440703 ..  440732 + -21.5  -3.53343   GCCGAAAACGCGAAA       GCGCGGCGCG-CGA CGG TCGGCGCGCCGCGC       TTTCGCCGGCCCGTT 100 173
BURPS1710b_A0298  442758 ..  442781 +  -2.2  -2.73875   TGACGGCGGCGAAGA          TGCAGGCGGC GGGG GCAGCCCGGA           TCGTATTGGGCGGGG  39 209
BURPS1710b_A0300  443970 ..  443990 +  -8.2  -2.52516   CGGGCGATGTCGGCT            CGGTCGTC CCGCC GACGTCCG            CTTGATCGTCGCCGC  52 47
BURPS1710b_A0301 NONE
BURPS1710b_A0302  445141 ..  445172 +  -5.1  -4.26903   GCGGATGAGCTGCCG      GCGTTGCG-AGGCG ACTCG CGCCTTCGCAACCA      TTTTCGTCCCGTACA  68 33
BURPS1710b_A0304 NONE
BURPS1710b_A0305  450539 ..  450588 +  -8.5  -2.89564   GCTTCGAGCCGCCCG CG-GCC-GACG-CGCTCGCCGCAC ACGCC GCGCCGCGCGCGTCGTCAGGCACG TCTGTCCCATCCGAA  55 59
BURPS1710b_A0307  452478 ..  452515 +   -17  -3.14931   CCGACGCGCCGCGAA   GCGTGGCGCGCGCCGTG CGCGT CGCT-CGCGCGCCACGC   TTCGTCACGCATCGC  85 344
BURPS1710b_A0309  453240 ..  453273 +    -8  -4.18934   CCGCGCCGCCGGGGC     CCGCCCCGCGCGCCG CGCCT CGGCGT-CAGGGCGC     TTTCTTGCCCTGCTC  73 135
BURPS1710b_A0312 NONE
BURPS1710b_A0313  455759 ..  455785 +  -2.2  -2.57211   ATCCTGGTTCCGCCG        GTCG-GCGACG CGCCCC TGCCGCACGAC         GTTGTCGGCGACGAT  38 450
BURPS1710b_A0316  459813 ..  459859 +   -10  -3.17763   GCGATACGGGCGGTT TGTCGTTCGTCGTCCGTCGTCC GTG GGATGTCGGATGCCGGATGCCG TTCGTCCGATGTCGA  65 79
        pcaH NONE
        pcaG  463070 ..  463095 + -11.1  -4.87318   GGTCGAAGCCAAACG         CCGGATGGCCG AAGT CCGCTATCCGG          TTTTTCGGTTTTCGG 100 188
BURPS1710b_A0328  476111 ..  476132 +  -7.9  -2.80816   CCCCAGCCGGGCCCG           CGCGTGCCGG CGG CCGGCCC-CG           TGTGATCGGTGCGCA  49 506
BURPS1710b_A0330  477589 ..  477634 +  -7.4  -4.57837   CATGGCGGGCGATCG CGCGGCTGCGGC-GCGGGCGCC CGTA GGCGCGCGCCGCCTC-GTCTTG TTTTTCCCGAAATAT  81 0
BURPS1710b_A0331 NONE
        albD  480688 ..  480698 +  -2.4  -3.61398   TCCCATGTGAAGCTC                 CCTG AAT CCGG                 TTCTTCACCGAAGAG  50 439
BURPS1710b_A0339  489784 ..  489794 +  -3.2  -4.56597   CCGAGCCGGACCCGA                 GGTC GAC GATC                 TTTTTCGGCCGCAGC  72 416
BURPS1710b_A0342  491992 ..  492033 + -14.9  -2.74012   ACGGCAACGGCCGCA GCCCGGCCGGCCGCCGCGC GGTT GCGCGCCGGACGCTCCGGC  TCGTTCGGCTCATCA  75 40
         lrp  495415 ..  495464 + -16.4   -2.8547   CCTCGCGTTCACTGC GCCGTTCACGGCGCGCTCGCACGG ATTT CCGCGCGAGCGCGCC--GACCCGC TATCATGTGCGCCAT  75 348
BURPS1710b_A0347  497156 ..  497172 +  -6.5  -3.14132   CGCCCGAGACGCCGC              CGCCG CGTCAAC CGGCG              TTCGTCAGGCCGCCA  51 208
BURPS1710b_A0349 NONE
BURPS1710b_A0350 NONE
BURPS1710b_A0351  501853 ..  501911 +  -7.4  -3.53811   CGGCAAGACAAGGCG CGCGGGGCCGGC-CG-ATCCCGACCCGGCT CGC AGC-GCG-CGCGATGCGAGCCGGCCGCCCG TTTCGCGGGAATCGC  60 87
BURPS1710b_A0352 NONE
BURPS1710b_A0353 NONE
BURPS1710b_A0354  506803 ..  506834 +    -7  -3.28712   TATGCACTGCCGAAC      CGGGCCCCCGCGCG ACGT CCCGCTCGGCCCCG       TTCTCGCCCACCACC  54 486
BURPS1710b_A0355  507412 ..  507456 +   -20  -2.75064   TGCATGGCGCGTGCT CGGCG--CGGCGCGGTTCCGCG CCA CGCGGCGCCGCGCCGCACGTCG TGATTCCCTGCGCGA  93 135
BURPS1710b_A0360  510359 ..  510379 +  -8.3  -3.14132   CGCGCGCACGCAAAT            GACGTGC CGCATGC GCACGTC            TTCATGCAAACGCAC  57 64
BURPS1710b_A0361  511185 ..  511204 +   -15   -5.0538   TGCATCGCTCTCTTC            GACCCGGC TCTC GCCGGGTC             TTTTTTCGCATGCCG 100 164
        ptrB NONE
BURPS1710b_A0369  523833 ..  523859 + -10.1  -3.35679   GCGCGCACCCGCTCG        CGCGCCGCCGCG TGCT CGT-GCGGCGTG         TTGTCGATCACCGCG  67 463
        betI NONE
        betB  531338 ..  531351 +  -2.3  -3.22475   GCAGGTCGAGCTCGG               CCGCT ATCA ACCGG                TGTTCTAAGCATCAG  44 4
        betA  533554 ..  533576 + -11.2  -2.52464   ACCCGCTCGAGCGCC           ATCTCCGCCG CTG CGGCGGGGAA           TCGCTTCGCGACGGC  61 503
BURPS1710b_A0378 NONE
BURPS1710b_A0379  539465 ..  539505 +  -6.1  -3.14564   GCTCGTCGCGAATGA TGTCGAGCGTGACTTCGG TCGCCT CCGAATGC-CGCGCGACA  TTGGTCAGCGCCTCC  50 327
BURPS1710b_A0386  546604 ..  546617 +  -3.8  -3.16881   GGCTTCCGCGCGTCG               CACG GCAAGA CGTG                TTCGTGACGTCGCTA  45 5
BURPS1710b_A0387  547436 ..  547446 +  -2.4   -3.2614   CAGCCTGGAGGCCTT                 TCGG GCC CCGC                 TTCGTCTCGAAGCTC  45 431
        rpsU  548590 ..  548647 + -14.3  -3.04322   CGCATCGCTCGTCAT GCCTGGCTC-GCG-TCATGCGCG-CGTGC AACC GC-CGTCGCGCATGAGCGCCGAGCCTCGC TGTTCGCCGCTTCGC  75 147
BURPS1710b_A0397  558231 ..  558258 +  -8.2  -3.06183   CGCCCCCTGCGGCAG        CCGCCGCCGCGC AAGT GCCCCGCCGCGG         TTCAATGCGCGTCGA  57 369
BURPS1710b_A0401  563141 ..  563192 +  -9.3  -3.01712   AACGCGATCACGCAC ACGAGCGCGCGCGCGGCCGCGACGCG CGC CGCG-CGCTGCAGCGGGC-CG-TCGG TCTTCAGCACGAGCC  59 349
        mgtC  566387 ..  566405 +  -5.2  -2.52464   ACCGAACGCCTCGTG             GCCGCG GTGCGCG CGTGGC             TCGCTTGCCACGGCA  43 115
BURPS1710b_A0408  570091 ..  570114 + -17.4  -3.55563   TCTGCGCGTCGCGCT          CGCGCGCGCG TTCG TGCGCGCGCG           TTTCGGCGATGCGGT  93 219
BURPS1710b_A0415  581806 ..  581822 +  -5.8  -4.07568   TTTGCAGCGCCTCGG             CG-GCCG GGCC CGGCACG              TTTTCCGAGCCGACC  66 400
        sctU NONE
        sctV  597468 ..  597486 +  -2.3  -4.07568   GATCGTCGGCATGCT            GGCGCGCG AGAT CG-GCGCA             TTTTGCAGCGACGGC  58 441
        sctQ NONE
        yscR NONE
        sctS  600423 ..  600443 + -11.8  -3.06796   GCCGAATCGCGCGCC            GCGGCTGC CCCAC GCGGCCGC            TTCGATGCGGTCGCC  69 492
        sctD  602334 ..  602346 +  -3.3  -3.86346   GAGCAATCTCGCGAA                GCTGT ATC GCGGC                TTTCTCGCGACATCC  56 253
        hpaB  603495 ..  603508 +  -5.3  -5.20333   AACCGCGTTATCCGA               TTGTC ATTG GACAA                TTTTTGTTCTGCCTC  89 126
        sepC  604961 ..  604989 +    -6  -3.65046   GGCCCGCCCTCGAAC       CGCGCATCATCAG CGAA CCGGTGAT-CGCG        TTCTTCGACTCGCCC  57 140
BURPS1710b_A0437  607489 ..  607512 +  -9.4  -3.83026   ATGGGCCTGGGGGTC          GCGCGCTCGC TGCT GCGCGCGGGC           TTTCGTGTGCACGCA  73 155
BURPS1710b_A0438  608320 ..  608338 +  -4.4  -3.08133   ATCGCGCTGCCGGCG             CGCCGCTG ATT CACCGGAG             TTGCCTGCCTCCATG  45 17
BURPS1710b_A0439 NONE
BURPS1710b_A0440 NONE
BURPS1710b_A0441  611795 ..  611833 + -10.1  -2.71712   TAGATAATCGACCGT  CGGCGGCGCCGCGCGCGT TCGG GCGCGCCCT-CGCCGCCC   CTTTCACCCACCGGA  59 38
         hyi NONE
BURPS1710b_A0444  613785 ..  613837 + -10.5  -2.73681   CGGCGGTTCGCGTCG GCGGTTCGAGTCGGCGGTTCGGATC GGC GGTTCGGATCGGCGGTTCGGATCGG TGGTTCGGATCGGTG  59 171
BURPS1710b_A0445  615554 ..  615570 +  -5.7  -4.08767   ACGCCGCGCCGCTAG              CGGCGCG CCG CGCTTCG              TTTTCCCGCGATCCG  66 298
BURPS1710b_A0451  623629 ..  623645 +  -4.4  -3.91084   CGCGCCGAGGATCGT              TCGTCC GCGCG GGATGA              TTTGCTTACGCATAA  58 521
BURPS1710b_A0452  623920 ..  623935 +  -6.1  -3.01712   CCGCTGGGGACGCCT              GTGGG TCGATT CCCAC               TGTTGAGCCGGCCGG  48 4
BURPS1710b_A0453  624939 ..  624993 +  -6.8  -2.83905   CTTCATCAGGAAGTG ATCGCGGGCG-GCGGCGCGCCTCGC GAGGGG GCATGGCTCGCCGCTTGCCGGCGCC TATCGTCGCTTGTCG  49 25
        arsR NONE
BURPS1710b_A0455 NONE
        arsC NONE
        arsB  628148 ..  628161 +  -8.1    -3.695   GAAATTACCCGACGT               CGCAC GAGC GTGCG                TTTCGCATGTTTGCG  65 298
        xadA NONE
BURPS1710b_A0461  637895 ..  637919 +  -4.9  -3.16564   GAGCGGTGAGCGGTG          AGCGGTGAGCA ACA TGTTCGTCGCG          TTCGTCACGTCCGGC  47 195
BURPS1710b_A0462  640119 ..  640137 +  -7.3  -3.01712   GTGGCGAAGCGAGGC             CCGCGCG CTCCA CGCGCCG             TCTTCGGCCGCACGC  54 101
        emaA NONE
BURPS1710b_A0465 NONE
BURPS1710b_A0466  648366 ..  648424 + -10.8  -2.71681   AGCGGCAACCGCCGA CCGAGCGC-GCGGCGCCACGCCGCCGGCG CAAG CGCACGCG-CGCGGCGCGTCAGCGC-CGG TCGTTGACGAGATTC  59 322
BURPS1710b_A0472  656900 ..  656914 +  -3.5  -3.53444   CGTCGACCATCGTCC               GATGC CAAGC GCGTC               TTTCCGAACCGATGC  49 477
        norB NONE
        norB NONE
        norB  659725 ..  659779 +  -7.5  -3.07994   ACGGCGCGAGCGCCG GCGCCGCCCG-GGAAGACGCGGGCCG GGCA CGGGCCGCATCCGCCGCCTGCCGCGC TTGGCTCGCGTTCGC  55 40
        aniA  661610 ..  661634 +  -3.5  -3.53444   ACCGACACATTCAAC          CGATCGTCG TCACGCC CGCCGATTG          TTTCGCCCGGCGTGC  49 321
BURPS1710b_A0478  661926 ..  661944 + -10.2  -3.55444   CCCTGCTCGACGGCG             TGCGCGGG ATG CACGCGCA             TTTCGACCATGCCGC  69 131
        nspC NONE
BURPS1710b_A0480 NONE
BURPS1710b_A0481  667525 ..  667580 + -16.2  -2.70932   GCGCGCGATCCGCCG GCGCCCG-CGTCGCCCAGCCGCG-CGGA TGCG TCCGGCGCGGC-GCGCC-CGTCGGGCGC TCGTTCGCACCGAGA  74 242
BURPS1710b_A0483  668324 ..  668361 + -19.7  -3.06737   GCCCGTGAGCCCGGC   CGCCGCCCAGGCGCGCC GCGC GGCGCGCCCGGCGGGCG    TCTTCGCCGTTCATG  93 33
BURPS1710b_A0484  669928 ..  669969 +  -2.7  -2.52464   CGCCCTGCGCGCCGG TACCCCGCGCACGCGAGCG CGCG CGCACGCGTCAACGCGATA  TCGCTTCGAGCGCGA  37 483
BURPS1710b_A0491  675486 ..  675498 +  -3.3  -2.59929   ACGTGCAGATTCGTT                GACGC GTG GCATC                GTGTTGTCGTGTTGT  39 24
BURPS1710b_A0492 NONE
BURPS1710b_A0493 NONE
BURPS1710b_A0494  680750 ..  680765 +  -5.4  -3.11073   CGCCGCCCTGCTCGC              GCGCATC GCC GA-GCGC              CTTTTGCATCGCGTC  47 501
BURPS1710b_A0497 NONE
BURPS1710b_A0499 NONE
BURPS1710b_A0500  686009 ..  686062 +  -4.8  -3.14132   CGCCGCGCCGCCGGC GCCGGCGCCGTGCACG-AT--ACGCGG CGCGC CCGCGTCCATCCGTGCA-GACGC-GGC TTCCTCGCAGGCAAG  47 134
       ordL3 NONE
BURPS1710b_A0502  688489 ..  688509 +  -5.4  -3.59979   GGCGGCCGCGCGAAA            TGCGCG GGCGAGCGG CGCGCA            TTTCGCGTGAACCGG  55 320
BURPS1710b_A0507 NONE
BURPS1710b_A0509 NONE
        rspA NONE
        rspB  699129 ..  699152 + -14.6  -2.78384   CGCGCGACGCGGCAA          TGCGCGGCGCG ACG CGCGCCGC-CA          TATCGTCGGAACGGA  75 256
BURPS1710b_A0513  700037 ..  700052 +  -3.2  -3.53012   CGCGATCGGCGCAGG              CC-GCGC GCA GTGCAGG              TTTCGACAAGACGGC  49 43
BURPS1710b_A0514  701419 ..  701473 +    -6   -2.6063   TCGGTCGTCGGTCGT CGGTCGTCGGTCGTCGGTCGTCGGTC GTC GGTCGCCGGCCATCGGCCATCGCTCG TCAGTTGTCGCTCAC  45 434
        nadE  702617 ..  702673 + -28.8  -3.28712   GCCGGCGACGGAACC GGACGCGCGCGGCGCGGCCGCGCATCGC GCG GCGATGCGCGGT-GCGCCCCGC-CGGCC TTATCCGCGACGGGC 100 185
BURPS1710b_A0517 NONE
BURPS1710b_A0518 NONE
BURPS1710b_A0519  706486 ..  706520 +    -7  -5.00884   GCCGGCCGTTTCTCG     GGTTCTGGCAATGGCC CTC GGATAAAGCCGGAACC     TTTTTTGGCCGACCT  91 114
BURPS1710b_A0520 NONE
BURPS1710b_A0521  709218 ..  709234 +  -2.2  -2.60496   CTCGATTTCTGGAGA              TCGACC ATGAA GCTCGA              CTATTTCACCGCGCG  38 16
        mnxC  709986 ..  710040 +  -6.9   -4.8543   ACGCGCCGCAGCGGC TCCGCCCGGCGACG-CGGGCGGC-TCG CCG CGACGCCGCCCGCCCCCGCCCTCCGAA TTTTTATCCCGCTTG  86 173
BURPS1710b_A0524  711905 ..  711917 + -10.5  -2.56596   GCGGCGGGCTCCACC                GCGGC GAA GCCGC                TCGCTTAGTCGAACG  58 5
        tibC  713539 ..  713554 +  -2.4  -3.11732   AGCTCCATTGCCACC              ACGCTC TGCC GGGCGC               TTGCATCCCTTTCCC  43 111
BURPS1710b_A0528 NONE
BURPS1710b_A0529  715489 ..  715532 + -13.9  -4.50661   GATGTCCTGATCCGT GC-GCGA-CGCGCCGCCCGAT CACT GTCGGGCGGCGCGCTTTCCGC TTTTCATTCTGCGTT 100 31
BURPS1710b_A0533 NONE
BURPS1710b_A0534  722588 ..  722616 +  -6.5  -3.16564   CGCACGCGCGACGCC        GGCGACGTCGGGT CGA GCCCGGAGCCGTC        TTCGTCAACTCGGCG  51 167
BURPS1710b_A0535 NONE
BURPS1710b_A0537 NONE
BURPS1710b_A0538  725390 ..  725400 +  -4.6  -2.62263   GCCGCCGCGGATGGG                 GGCG CAA TGCC                 TGCTCTAGAACCCGT  43 7
BURPS1710b_A0539 NONE
BURPS1710b_A0540 NONE
BURPS1710b_A0541  732574 ..  732590 +  -9.3  -2.62246   CGGCCAACTGATCCA              GCTCGGC TGA GCCGCGC              ATTCGTTCGGATTCC  55 16
BURPS1710b_A0542 NONE
BURPS1710b_A0543 NONE
BURPS1710b_A0544 NONE
BURPS1710b_A0545 NONE
BURPS1710b_A0546  740442 ..  740472 + -14.6  -2.55297   GGATCGCCGGCTGCT       CGCGCTCGCCGCGC TCA GTTGGGCGAGCGCG       CTCTATTTCGACTGG  74 65
BURPS1710b_A0547 NONE
BURPS1710b_A0548 NONE
BURPS1710b_A0549 NONE
BURPS1710b_A0550  746438 ..  746469 +   -13  -2.91264   CCAATCAGCGCTCGT      GCGCG-GCTTCGCGT TGA ACGCCGAGCGCGCGC      TGTCTAAGTCGAACG  69 99
        folE  747516 ..  747537 +  -3.7  -3.12684   AAGCTGCGGTCGAGA           CGCTATTGT GGGC GTGATAGCG            GTTTTCGATCAATTT  45 83
BURPS1710b_A0553  747880 ..  747909 +  -8.5  -3.17194   CGGTCGACATGATCA       GGCG-GCCGGCGCT TGA GGCGCTGGTGTGCC       TTCGATTGCCGGGGT  57 10
        tnpA  751895 ..  751922 +   -14  -3.28712   CATATCGAACATCCC        CGCGCGGCGCGG CGCA CCTCGCCGGGCG         TTCTGCCGAAGCGCC  78 125
BURPS1710b_A0557 NONE
BURPS1710b_A0559  755453 ..  755509 + -16.9  -3.16421   TGGGCATCGAAGCGG TATCGAGTCGGCCGCGCGCCGCCGCGC GAC GCACGGCTGCGCGCGCCCGGCGCGCCC TTCGCTCGTTCTTCA  85 420
BURPS1710b_A0563 NONE
        bopE  758510 ..  758554 + -19.4  -2.57092   GCGTGACGCGGTAGC GTGGTCCGGACCGTCC-GGCG CCTC CGCCCGGATGGTTCGGATCGC TGAATTCGTGGGGTT  89 35
BURPS1710b_A0574  770107 ..  770122 +    -6   -2.7556   TCTTCCTAAAAAAAA              GCGCGC GTCG GCGCGG               TCATTGCATCAGGTT  46 308
BURPS1710b_A0588  781268 ..  781278 +  -8.2  -2.55213   TCATGGCGAGGAACG                 CCGC CGG GCGG                 TACATTCCGTCCATC  53 117
BURPS1710b_A0589 NONE
        bsaK  783371 ..  783390 +  -2.8  -3.93695   TCAAGGCGCAATGAC            GCGATGAA GCGA TTCGTCTC             TTTCTCGCTGCTGCC  56 27
        basJ NONE
BURPS1710b_A0592 NONE
BURPS1710b_A0593 NONE
BURPS1710b_A0594  785864 ..  785908 + -14.3  -3.14132   CGCCCGGCGGGCGGA CGGCG-GCGCGCGTGAGCGCGG CAGG CCGCGC-CGCGC-CGCTCGGCG TTCGTCCGGAGAACC  76 58
BURPS1710b_A0595  786505 ..  786522 +  -4.1  -2.91593   GACCATTCACTATCG             GAGCG CCACACAC CGCTC              GTTTATCCGGACCTC  44 140
BURPS1710b_A0596 NONE
BURPS1710b_A0597  788135 ..  788159 + -12.7  -3.01791   CCGCACTCGGCTTGC          GGCCTTCGCGC GGC GCGCGCCGGCC          TCTTCGCGGCCACAT  71 68
        zmpA  791050 ..  791068 +  -6.6  -3.14931   GACGCCCCGTGTGCA             TCGGCCGC GAT GCGATCGA             TTCCTCCCGCATACA  51 242
BURPS1710b_A0601  793498 ..  793522 +  -4.9  -4.41348   GGCGATCCCGCTTGC          TCGCCATGCGT GCC ATGCGTGCCGG          TTTCTTTCCCGAACG  70 295
        kgtP  795135 ..  795185 + -38.4   -4.3255   GCCAGTTCGGCGGCG CGCGCGAGCGGGATGCCCGGCCGC ATG GCGGCCGGGCATCCCGCTCGCCGG TTTGTTGGTTCGCCG 100 46
        mdlB  797819 ..  797836 +  -9.1  -4.91109   CGCCGGCGGCGAATC             GCGCTGCG CTA CGC-GCGC             TTTTTCTCCTGCAAC 100 141
BURPS1710b_A0607 NONE
BURPS1710b_A0609  802032 ..  802077 +    -9  -3.62478   GCGACGCGCATGCGA CGCATG-CAGCGCGCCGCG-TCG ACG CGATCGCGG-GCGATGGCGCGCG TTTCGCGATTGGTTG  65 256
BURPS1710b_A0611  803483 ..  803502 + -16.4  -2.94416   GCCCATGGCGCGGGT            GGGCCGGC TGCG GCCGGCCC             TGTGTCCTCCGCGTC  85 79
BURPS1710b_A0612  804256 ..  804268 + -10.5  -3.60475   GCGCCCAGACCGTAG                CCGCG GAG CGCGG                TTTCGCATCGCAATT  71 131
BURPS1710b_A0613 NONE
BURPS1710b_A0615  807221 ..  807233 +  -4.7  -2.60075   CGCCATGGAAAGACG                CGGCG CGA CACCG                GTTCCTTGCAGGCGA  43 200
BURPS1710b_A0616  809238 ..  809293 +  -7.6  -2.54896   TCGAAACGCTCTGAA GAC-G-CGCCGGATCGCCGCGCG-AGAC GCTC GTCTACGCGCGACG-TCCGCCGTCCGCC TCCGTTGCCTACGCC  50 27
BURPS1710b_A0617  810724 ..  810772 +  -2.2  -3.06183   TCCGGATCCGTTAGC GCCGCCCGTTTCATC-CGCCACC GCGC GCCGACGCGATGCAACCGGCCGC TTGCATCGGACTGCC  42 53
        cepI  811648 ..  811669 +  -5.1  -4.61231   GAAGGCGGGCGCATC           GGGCAAGAC ACGC GTCTTGTCG            TTTTTGCCGATGTCG  77 45
        noxB  813363 ..  813377 +   -10   -3.7791   CGGCGCGCGGCATCG               GCGCAT CGA ATGCGC               TTTGCTCGATGCTTC  74 93
        tauD  817826 ..  817860 + -26.5  -3.09671   CCCCGCAATGTCGTG    CGCCGGCGGCGGCGCG TCGC CGCG-CGCCGCCGGCG     TGTTCCGATTCCCGT 100 417
BURPS1710b_A0627  825254 ..  825300 +  -4.1  -3.55761   CGGGCGAGCGCGCGC GCACCGGCCCCGCCGCTCG CGGGCCGGC CGGGCACCGGGTCCGGGGA TTTCACGCGTGAGTC  51 441
BURPS1710b_A0634 NONE
        hipA NONE
BURPS1710b_A0637  838695 ..  838709 +  -5.6  -2.89668   AAGTCGCCATTCTGG               CGGCGT ACA ACGCCC               TATGTCGGCGTATTC  47 61
BURPS1710b_A0639 NONE
BURPS1710b_A0641 NONE
BURPS1710b_A0642  844356 ..  844396 +  -7.4  -3.64703   GCTCGACGACCTGAG  TCGCGAGACGGTCGGCTG GCTGA CGCCCGAAAGCCTCGCGA  TTTCGCTGGACGAGC  60 286
BURPS1710b_A0644 NONE
BURPS1710b_A0646 NONE
BURPS1710b_A0645 NONE
BURPS1710b_A0647  847325 ..  847337 +  -3.4   -3.8211   GCCCGCCACGCGCAC                GAAG AACTG CTTC                TTGTTGTCCATCACC  58 477
BURPS1710b_A0655  855905 ..  855958 + -16.6  -3.05844   CCTCCAGCGCGATCG CGCGCGACACCATCGCGCC-GAGCG ACAGA TGCCCGGGCGCGAAGCCGTCGCGCG TGTTCGCGTAGCCCG  85 97
        pilT  860235 ..  860261 + -13.6  -2.52464   CGCCTGCGCGCGCGC         CGCGGGCTCGGC GGC GTCGGGCCCCCG         TGCGTTGGCGGCGAC  65 351
       hrpB1  865321 ..  865331 +  -4.6  -2.79492   TCGGTGTTGGTCGGG                 CGTG GAG CGCG                 GTTTGCAGTTCACGG  45 69
BURPS1710b_A0666  867414 ..  867446 + -10.5   -3.6422   AACCGATGCCCGCAC     GCGCGCC-GGCCGC CGTCGC GCGGCCCGGTCCGC      TCTTTTCGGCGGCTC  71 43
BURPS1710b_A0669 NONE
BURPS1710b_A0674  873308 ..  873326 + -14.6  -2.62184   ATGTAGAGGATGAAG             CCGATGCG GAA CGCATCGG             TCATCTGCGCGAGCG  69 297
BURPS1710b_A0681 NONE
BURPS1710b_A0682 NONE
        sctJ NONE
BURPS1710b_A0684 NONE
BURPS1710b_A0685 NONE
BURPS1710b_A0686 NONE
BURPS1710b_A0687 NONE
        sctT  885443 ..  885486 +    -5  -4.36914   GAGCCGTTCGGTCGC CGGCCCGGCCGGCGC-GCACG ATG CGCGTAGCGCTGCCCACGTCG TTTTGTCCGCACCGA  70 312
BURPS1710b_A0690 NONE
BURPS1710b_A0691  887763 ..  887814 +  -7.1  -2.70932   GCCGACCAGTTGCTC GAACGTGCTG-CGCAGCCG-CGGCG CGAG CGCCGACGGATGCCACAGCTCGGCC TGATTGAACCACAGC  49 250
BURPS1710b_A0696  927934 ..  927957 +  -8.9  -2.80816   TCTTTTGCAATACCG          CGT-CGCGCT CGTCC AGCGCGTACG          TCTGCTGCATCCACC  55 340
BURPS1710b_A0698  933791 ..  933831 +  -3.3  -4.74504   GTGAACGAAGCGCGT CAA-GAGGGCACGTGGCA CTCGTA TGCCGCGTGCTGTAATTG  TTTTTGCATTGCGAT  75 89
BURPS1710b_A0700  939329 ..  939358 + -10.8  -2.57211   TATCGACATGAACCG       GCACTCCTCGTT GAGCGA AACGACGAGTGC        ATTGTCGCCACCCGT  58 140
BURPS1710b_A0705  940874 ..  940930 + -14.2  -3.16881   GCCGGCCTGCGCACC GC-CTCCCGCCGGCGGCGCGCCGAGCG TCAA CCCTCCGCGCGCCGCCGAACGTAGCGC TTGATGAAATCGATC  76 95
BURPS1710b_A0707 NONE
BURPS1710b_A0708  944184 ..  944196 +  -6.2  -3.14881   GCCGTGCTCGACGAT                CGCC TGCGC GGCG                TTCATCAGCAGATTC  50 488
BURPS1710b_A0712 NONE
BURPS1710b_A0713 NONE
BURPS1710b_A0714  951763 ..  951786 +  -5.9  -3.70902   ACACGCCCTCCCAAG          CGGGCGTCT TCATGT AGGCGGCCG           TTTCGCTCTCCAGCA  61 168
BURPS1710b_A0718  956750 ..  956768 +  -2.4  -3.15544   TTGCAGGCGTAGCGC            TCG-CCG CATGGC CGGCCGA             TTCGTCCCCCTCGAC  42 29
BURPS1710b_A0719 NONE
BURPS1710b_A0720  961215 ..  961230 +  -6.2  -3.66356   GCTCGGCGCTTCGGG              CTACAA GAAC TTGTAG               TTTCACCTTCCGGCT  57 220
        gatA  962566 ..  962584 +  -5.2  -4.07687   TTTCCACTGTCCAAC             CGTAGGCA CTC TACCTGCG             TTTTCGGGACGCGGT  64 167
BURPS1710b_A0724  963672 ..  963704 +  -3.2  -3.53012   GCAGCCGGAGTCGAA      CCGACCTGGCGCGG GCTGA CCGCACCAACTGGG      TTTGAAGCCCAGCCG  49 427
BURPS1710b_A0731  973046 ..  973101 + -13.9  -2.92988   GACGAATACGGGTTA CGGACGGCGCGG-CCG-CTCCGGGCGCG CGG CGCGAC-GGCGACGGATCGCGCCGCCTG TCGTCTTTCCTTTAT  75 161
BURPS1710b_A0735 NONE
BURPS1710b_A0736  978841 ..  978894 +  -7.9  -2.72344   GCCCGCCGCCCCGAC GCGCC-GCCGCGGCAACGCGCCCGC CAGCCT GCCGACGAGC-GCCGCGGCCGGCGA TCGTTCCGGCTCGCG  51 418
BURPS1710b_A0743 NONE
BURPS1710b_A0744  988455 ..  988482 +  -2.9  -3.67792   CCCCGAATCGAAACA        GTCG-TTTATGT GGTTG ATATAAAACGAC        TTTCCATCGCTGTCA  51 336
       omp38  989816 ..  989845 +  -9.1  -5.26875   AGCCGCAGTTGCCAA       GCCAGCCTGACGC GTAT GCGGACGGCTGGC        TTTTTTCATTGCGCG 100 85
BURPS1710b_A0747  993716 ..  993744 + -16.7  -2.73364   ATGGATCCGCGCGAA        GCGAACGCGCGGT CGG GCGGCGCGTTCGC        TGGTTCGGCTCGCAA  74 324
BURPS1710b_A0751  997055 ..  997090 +  -5.6  -3.14132   CGGCCGAACGGCTCC   GGCGTGATCGACGT-GT GCGCG ACGACGTCGA-C-CGCC   TTCATGCAGGCGGCG  49 428
BURPS1710b_A0754 1002549 .. 1002569 +  -8.1  -4.05446   CTTGTCCGGCCAGAC            GCCCGGCGC GAC GAGCCGGCC            TTTCTCGTTGCCGAC  70 290
BURPS1710b_A0757 NONE
         gmd NONE
         rmd 1006654 .. 1006672 +  -2.3  -3.39482   CAGCGCGATCCCGCA             CTCCGCT TCGGC AACGGGG             TTGTGCATCGTGTTC  47 106
BURPS1710b_A0774 1022756 .. 1022790 +  -9.1  -2.71712   CACAACGGCCGGGAA    AGCCGGACGGACCCCG TTTT CGGGG-CCGCCGGGCC     GTTTCCCGGCGACGC  56 115
        aceE 1033392 .. 1033412 +  -3.2  -3.61398   AGGAAGCTCGGCAGT            TGACGCTT CAGGT ATGCGTCG            TTCTTCGCGCACCCC  51 412
BURPS1710b_A0787 1036809 .. 1036836 +   -17  -3.73224   CCGCTGAAAGCGAAA        CACCCCGACAGG CGAA CCCGTCGGGGTG         TTTCGTCGCACATGA  91 34
         mdh NONE
BURPS1710b_A0797 1045415 .. 1045439 +  -4.9  -3.63569   AGTTCCAACCCCACC          CGGTGGACG AGCTGTG CGTCCGCCC          TTGTTAACCGATTAA  55 124
BURPS1710b_A0798 NONE
        prpD 1047495 .. 1047524 +  -4.4  -2.99972   CGATGAGTACGTCGA       TCTGTATGTGAT CTAGCC GTCAAATACAGA        GTTCTTTCCTAGCCT  44 10
        acnA 1050335 .. 1050351 + -15.1  -5.95166   CGCGGTCGATTTGAA              GCCCGGC CTG GCCGGGC              TTTTTTTTGGTTCAG 100 85
BURPS1710b_A0803 1056786 .. 1056801 +    -9  -3.18264   CTGCTCCGAGTCCGG              CGGCAA CGGC TTGCCG               TTCATCGATCGCAGG  56 487
BURPS1710b_A0810 1063348 .. 1063373 +  -6.1  -3.91084   CCCATCAAAAAAGGC         GAATGTCGCAC GCGC GCGCCACATTC          TTTCGTTCAGCATCC  62 121
        scpB 1065744 .. 1065757 +  -2.3  -3.50853   CGCCGAGCGACAGGC               TCGCG CGCA CGAGA                TTCTGATTGAAGCCC  47 422
BURPS1710b_A0817 1071612 .. 1071638 +  -7.9  -3.12803   CGCGCGCGCACGCCT         GCCGCGCGCAT CGGAC ATGCGCTCCGC         TATTGCGTCTGCGTC  55 106
BURPS1710b_A0819 1074376 .. 1074401 +  -5.9  -2.78384   AACGACCCGCCACAG         CCCGCCCGCCG ACCA CGGCCCGCGAG          TGTACTCGACGCCGA  46 478
BURPS1710b_A0824 1078704 .. 1078717 +  -3.8  -3.31144   CATCGCCTTCGTTGA               CGAG CAGTTT CTCG                TTGTGGCCGTACGCG  47 302
         gcp NONE
BURPS1710b_A0838 1097513 .. 1097537 +  -9.9  -3.16564   CACGCCCAAACGAAA          AAGGCCGTTCG ATT CGAACGGCCCC          TTCCTCGAATACGGC  60 98
BURPS1710b_A0845 1103189 .. 1103205 +  -7.2  -5.77571   AGATTGCTGACAAAC              CCTCGC CAAGT GCGGGG              TTTTTGTTTTTTAAT 100 138
BURPS1710b_A0846 1104746 .. 1104763 + -12.7  -5.95539   TTCGTCAGCAGTCTG             GACGGGC TGCA GCCCGTC              TTTTTTTGTTTAGAC 100 81
        sseA 1105965 .. 1105983 +  -4.4  -3.17075   GTCCTTGCCGCCGTA             GAGGCCGA GCG TCGGCGCC             TTCAGTTGCGCCGCA  45 306
BURPS1710b_A0849 1109602 .. 1109617 +  -7.5  -3.53012   GAATTCGGGCAGCGG              CCGGC CTTCGA GCCGG               TTTGCGAGCGCGCGC  58 496
BURPS1710b_A0852 1114619 .. 1114646 + -14.9   -4.7373   TCGCGCATCCCCGGA        CGGGCGGA-GCC GACGA GGCGTCCGCCCG        TTTTTCGTCGCGTGC 100 68
BURPS1710b_A0854 1115386 .. 1115426 +   -22  -4.51363   CCGGCGGCGGCGAAG  CGAAGAGGCCGTCCATGA CGCGA TCATGGGCGGCCGCTTCG  TTTTCGTGTTTCCTA 100 133
BURPS1710b_A0855 1116748 .. 1116764 +  -7.9  -2.52464   TAGGATACGTTTACG              TCGGCGC TCA GCGACGA              TCACTTACAACACGG  50 344
BURPS1710b_A0856 1120002 .. 1120015 +  -2.3  -4.10552   CAACTGGCAAGACGT               GTCCG ACGA CGGAA                TTTCGTTTCGTCCAA  58 270
BURPS1710b_A0858 NONE
        thrB NONE
BURPS1710b_A0860 NONE
BURPS1710b_A0861 NONE
BURPS1710b_A0862 NONE
         ohr 1126037 .. 1126064 + -25.6   -5.1287   CGCCAACGACAAAAA        GGGCGCGCCGGC TTTG GCCGGCGCGCCC         TTTTTTCAGTCTGGC 100 55
BURPS1710b_A0866 1128641 .. 1128652 +  -7.2  -3.38291   GTCTCGGGCACTTCT                GCGC TTCT GCGC                 TTCTGCGCTTCTGCG  55 194
        modA NONE
        modB NONE
        modC 1131289 .. 1131307 + -13.1  -2.52464   GCGTGCGCCGCGAGC             GCGCCGC CTTCC GCGGCGC             TCCGTTCCCGGCGAC  67 100
BURPS1710b_A0874 1136152 .. 1136168 +  -6.5  -3.53811   TTCGTTGGCCGACCG              GCCGC CTTTCGC GCGGC              TTTCGCACGCCTGCC  57 52
BURPS1710b_A0875 NONE
BURPS1710b_A0876 1138057 .. 1138069 +  -5.5  -3.16668   CGCTTCGTTCATTCT                CGGAG TTC CTTCG                TTGATACAGATCTTC  49 98
BURPS1710b_A0877 NONE
       thiE2 1140046 .. 1140073 + -13.4  -3.62046   TGGTAGGAAATGATG        CGCGACCGGGCGC GGC GCGCCCG-TCGCC        TTGTTGCGCCCCTCG  81 35
BURPS1710b_A0880 NONE
BURPS1710b_A0881 1143941 .. 1143965 + -11.3  -3.16564   TCGCCCGATCGAGAC          CGCGCTGGCCC CGA GCGCCAGCGCC          TTGATCACGTCCGCA  64 336
BURPS1710b_A0883 1145113 .. 1145125 +  -2.6  -2.82324   TAATGTGATCTTCAT                CGGC CTTGC GTCG                CTCTTTTCAATCATT  40 33
BURPS1710b_A0884 1145705 .. 1145724 +  -4.2  -4.07568   CCGCACACATGCACA            CGCCGATCG TCC CGAAC-GCG            TTTTGACGACGGCAA  62 134
BURPS1710b_A0886 1147399 .. 1147421 +  -4.8  -4.46112   ACGTCCGACCGGACG           GCGGCG AAACACCCTCG CGCCGC           TTTCTTTCGATCGCC  74 43
BURPS1710b_A0887 1149186 .. 1149217 + -12.3  -3.05384   GCCCCGCCGGCTCGG      TCCGTCTCGCGGGC GGGCG GCCCGCGA-ACGGC      TTCAGTGCCCCAACA  69 59
BURPS1710b_A0896 1157432 .. 1157460 + -10.9  -3.05596   GGCTCGATCTCGCGG        ATCACGTGCGCGG TCG CCGCGCAGGTGGC        TTCGGTCGGCCCGTA  66 524
        pphA 1162458 .. 1162474 +  -5.7  -2.77899   TGTAGAGACGCATCT              GCTGGCG CAT CGGCGGC              TCCTTCGTCGCGGCG  46 425
BURPS1710b_A0907 NONE
BURPS1710b_A0908 1166912 .. 1166939 +    -4  -3.31144   CGCCTCCTCGTAGAC        CGCCGCGA-CGCG GCG CGCGATCACCGTG        TTGTCGAAATGCGCG  47 347
BURPS1710b_A0919 1181798 .. 1181827 +   -10  -3.53444   TCGTCGGCACCGACT      TGCCGGCCTGCCCG GCCA CGGGC-G-CCGGCG       TTTCGCGCACGCTCG  65 256
BURPS1710b_A0923 1185985 .. 1186012 +  -9.9  -3.30124   TCAGCGCGACGGCGC       GGGC-GCGA-GCG GCCA CGCGTCGCTGCCC        TTCTCGCCCGTCGGC  64 263
BURPS1710b_A0930 1190389 .. 1190418 +  -3.4  -3.63922   CGGCGCGACCACGTC       GCGCCGCCGATCG CGAAA CGG-CTGCGGCTC       TATTTTGAGCGGGCT  51 61
BURPS1710b_A0932 1190878 .. 1190932 + -12.7  -3.71848   CGCCGGCCAGAACGT ATCGATCGAGGCCGTCGTCACGGCCG ATTT CGGCGGCGCCGACGGCTTCGG-CGGC TTCTTCGTCCAGCAG  84 319
BURPS1710b_A0934 1192699 .. 1192750 +  -5.7  -3.30441   CGCCGATAGGCCGGG CG-TTC-GCGGACGCGGCGCCCG-GC ATC GCACGCGTGCCGCGCCGGCTGCATCG TTCTCGCCGGTCGTC  53 145
        elaB NONE
BURPS1710b_A0936 1194440 .. 1194462 + -17.7  -4.18018   GCCGCCCGCGCCGCG           CGCCGCGGC AGCTC GCCGCGGCG           TTTTCGATCGCAGCC 100 84
BURPS1710b_A0937 1195711 .. 1195726 + -10.4  -5.86332   ATCCCATTAAAAAAC              CCGGCT TTCA AGCCGG               TTTTTTTTGCGTTCG 100 69
BURPS1710b_A0940 NONE
BURPS1710b_A0942 1203640 .. 1203661 +  -4.3  -3.21276   GACATGAAGAAGTAG           CCGCGGATG TTCA CATCGACGG            TCTTCTGGAACGCGC  47 262
BURPS1710b_A0948 1208339 .. 1208358 + -10.6   -3.1886   TATGCTCGACCAGAC            GCGACCGG CGTG CCGGCCGC             TTCCTCCCCTTACCT  65 70
BURPS1710b_A0949 1209255 .. 1209278 +  -4.5  -3.16191   GCCTTCTGGTAGCGC          AGCGTCGCGA TCAGC TCGCG-CGCG          TTGGTCGAGGTGTCG  47 493
BURPS1710b_A0951 1211299 .. 1211309 +  -6.8  -3.47227   AGGCGGGCGCGTCCT                 CGAG CTC CTCG                 TTGTCGTCCTTGCGG  55 505
BURPS1710b_A0953 1214578 .. 1214634 + -13.6  -3.06915   GGCGATGGAGAAGTA GCGGCG-CGCGCGTGGGAACCCG ACGCAGGCGAAG CGGGCGCACGCGCGCGTCGCCGC TTGCGTCGCCTCGCT  76 25
        darR 1217177 .. 1217234 + -12.6  -3.04398   CGATCACGACCATGC CGCCGCA-TCCG-GCCGGCATCGCGTCG ATCG CGCCCCCAACCCGGCTCGGACTGCGGCG GTTTTCCCGGAGAAA  69 442
        trpS 1218643 .. 1218675 +  -9.8  -3.57615   ACCCGTGCGACGTGC      GTTTCTCGCCGCGC CATCC GCGCGGCAACAGAC      TTTACACACTGTTAC  68 372
        slyB 1219768 .. 1219820 +  -5.2  -3.13403   TGCCCGCCAACCTTC CGACGCCGACGCCCCGCACGCCTCC CCCG GGCAGCGCCCGGGACGTCG-CGCCC TCTTCCTGCAAGCGC  47 377
BURPS1710b_A0960 1221207 .. 1221244 + -13.4  -3.01712   CGCGGACGCCGGCAG   GCGG-CGTGAGCCGGCC TCGCC GACCGGCTCGCGATCGC   TCTTCCCGCGGCCCG  71 17
BURPS1710b_A0971 NONE
BURPS1710b_A0972 1235416 .. 1235461 + -13.1  -3.59979   TCCGGCAGGGCGCCG CGCCCCGCCGCGCGGCGAGCGG GCG CCGTTCGCCGCGCCCC-GCCCG TTTCGGATGACGAAG  81 64
BURPS1710b_A0978 1244417 .. 1244433 +  -6.5  -3.72576   GCTCTGCCTGCTGCT              GCCGATC GAC GATCAGC              TTTGATCGCGACGCG  62 4
        andR 1249803 .. 1249837 +  -9.2  -3.78775   GCCCGCCATCAGTTC    G-CGCGCGAGCGAGC AGAACA GCGCGGTCGCGCGGC     TTTCGTCGTGCAGCC  71 117
        catB NONE
        catA 1252853 .. 1252870 +  -2.6   -3.5032   ACCGTCCCATTCGTC             GCAAGG AGCAAG CCATGC              TGTTTCATGTGGAAA  47 49
        catC 1253200 .. 1253232 + -11.8  -2.71712   CCGCGCCGAAACGAC      AACGGGCGCACGGC CGTTC GCCGCGCGCCCGCG      CTTTCCCGCCCGCGC  65 68
BURPS1710b_A0996 1261530 .. 1261548 +  -4.5  -2.70932   TGCCGCGCGATCAGT             TGCGTCT GCCCG GGACGCG             TCATTCGCACCGCGA  43 463
BURPS1710b_A0998 1263379 .. 1263409 +    -6  -2.82623   CCGCGTGCTCATGAT       GATCGGCGACACGA GGT TCGGATCGTCGAGC       TCCTTGTAGCCGACG  47 315
        benB NONE
        benC NONE
        benD 1268500 .. 1268525 +  -4.5  -3.29144   CGTACGGACCGGCGA         GCCCGACCACG CCCG CGAGATCGCGC          TTGTCGAGACCGTGC  49 410
BURPS1710b_A1004 NONE
BURPS1710b_A1005 NONE
BURPS1710b_A1006 1271568 .. 1271597 +  -4.1  -3.05384   AACGCACGCGCGAAT       CGCCGCGCGTG ACGCGGAC CGCGCGCCGCA        TTCGCTCGCGCAGCG  43 14
BURPS1710b_A1008 NONE
BURPS1710b_A1009 1275576 .. 1275623 + -11.4  -5.00616   GCGTCCCCGGAACGA TCCG--CGGCGC-GC-CGCCCGGT GCCG ACCGGGCGCGCCGCGCCGCACGCA TTTTTTGCGCAGCGC 100 132
BURPS1710b_A1011 1276067 .. 1276091 + -20.1  -3.27012   GCGCCGAAAAAAACG          GAAGGGCCGCT CGT AGCGGCCCTTC          TCTTCTCCCTGATTT 100 176
BURPS1710b_A1013 1279152 .. 1279166 +  -8.5  -4.09685   AGGCCGCCGGGCGAG               CGGCG AGGCC CGCCG               TTTTGCCGCATCGAA  72 58
BURPS1710b_A1015 1280842 .. 1280862 +    -4  -3.83409   TAGGGGCAAGTCCGC           CGACGATCGC TCC GCG-TCG-CG           TTTCGTCGTCTATGC  58 201
        fnrL 1281908 .. 1281947 + -13.4   -3.0814   CGCGCGCGTGTGACG  CGCCGCTGCGGCGGC-GCG TTG CGAAGCGGCCGCGCCGGCG  TGTTGAAGTGTGGAT  72 28
BURPS1710b_A1017 1283205 .. 1283230 + -11.1  -3.78775   CAGATAGTCGTGAAT         GCGCGCGCCGTC CGC GA-GGCGCGCGA         TTTCGTCGTCGAGCA  77 34
BURPS1710b_A1020 1284549 .. 1284576 +   -14  -3.05596   GCCGAGACGGCCGTG        CGCGGCGCGCCC CTCG GGGCGCGGCTCG         TTCGGTCGAGCGATC  76 70
BURPS1710b_A1022 1286646 .. 1286674 + -13.2  -3.55444   GCCGTGCCCGTCGCC       GCCCGCTTGCGGG TTCC CCCGTAAG-GGGC        TTTCCCACGTCGGCG  78 243
BURPS1710b_A1023 1287365 .. 1287381 +    -3  -4.37886   ACACCATCTCCTCTC             GACGGCT CGCG AGC-GTC              TTTTCTCCCGCATGA  66 247
BURPS1710b_A1030 1294738 .. 1294782 +  -8.4  -2.50016   CGCGACCGTGTCCTG CAGCCGCTGCGCGCTCGCCTG CACC CACGCGAGC-CGCGCCTGCCG ATATTGCTGATCGGC  51 123
        cusC NONE
BURPS1710b_A1038 NONE
BURPS1710b_A1039 NONE
BURPS1710b_A1040 1308234 .. 1308274 +  -7.5  -3.14132   CTGTTCTAGAATGAG CG-GGCGATCGCGCTGCGC AGCAC GTGGAGCGCGC-CGCCACG TTCGTCACGGAGCGC  55 115
        cckA 1310193 .. 1310251 +  -6.5  -3.53224   CGGCGAAACGCTCGT CCG-GGCG-CTTCGCTTGCCGTGCGTGCG CGG CGTTCACACGGCGCGGGGATTCGCCTCGG TTTCGACAAACCGTC  57 89
BURPS1710b_A1042 1310431 .. 1310475 + -12.1  -3.10164   GCGCGTAGCGCCCAT GCGCTGCGCGGGCTGACGGC CGCGCC GCCGTCAGCAGCCG-AGCGC TTCCGTCCTGAATGC  69 87
BURPS1710b_A1044 1313498 .. 1313509 +  -7.2  -3.36273   CTGAGTTCGTACGTC                CGGC ATTC GCCG                 TTCATGTTGCGCACC  55 447
BURPS1710b_A1050 1319465 .. 1319484 +  -4.2  -3.14344   CCGAGAACAGCGGCA            CG-GTCGAC AGC GGCGACGCG            TTCATCGCCGCGCTC  45 402
        phbC NONE
BURPS1710b_A1058 NONE
        ackA 1327153 .. 1327168 +  -2.4  -2.90496   TTGCGCGCCTGAGCG              CGGACG CTAT CGATCG               TCGTTTGCAACACGC  40 129
BURPS1710b_A1062 NONE
BURPS1710b_A1064 1330795 .. 1330808 +  -9.5  -3.08133   TAGGCCTTTTCGCGC               GCGGC CTTC GCCGC                TTCGATCAATGCGTG  59 368
BURPS1710b_A1067 1333553 .. 1333579 + -12.3  -3.59979   CATCGAGCGGCGTGC        CGCTCGCGATCG AACG CGG-CGCGAGCG         TTTCGACTGACGCCG  77 248
        ptxR 1339700 .. 1339712 + -10.5  -3.14132   GCCGGTCAACAGCCA                CGCCG CGC CGGCG                TTCGTCAACGCGCCG  60 332
BURPS1710b_A1074 NONE
        ethA NONE
BURPS1710b_A1076 1343908 .. 1343937 + -15.7  -4.72272   AAGCTCGCCGGTTCA       CGCGCTGCGCG CCGCCATT CGCGCGGCGCG        TTTTTCATGAAAGCG 100 90
BURPS1710b_A1077 1346192 .. 1346208 +  -2.9  -2.56177   CCCGAAAGGAACCAG              GGCCG CGCGATC CGGTC              ATTCGTATACGCTAT  39 117
BURPS1710b_A1078 1346802 .. 1346826 +  -3.7   -3.5764   GAATTACGCCTCTAA          TTTTTTTAGAT CCA ATCAAAAAAAG          TTTGACGCTCCGATT  53 118
BURPS1710b_A1079 NONE
BURPS1710b_A1080 1349625 .. 1349652 + -13.4  -3.14931   GGGATGCGCGGCGGT        GTCCGCGCGC ATCGGGCG GCGCGCGGGC         TTGCTGGCAAGTCCG  72 71
BURPS1710b_A1081 1352157 .. 1352212 + -12.5  -2.78384   AGCGCGCAGGCAAGC CGAACGGCGCGGCGGCCGGGCC CAACCATTCCACA TGCCCGGCCGCC-CGCCGTCCA TGTCATGACACGGGG  65 39
BURPS1710b_A1083 NONE
BURPS1710b_A1084 NONE
BURPS1710b_A1085 NONE
BURPS1710b_A1086 1357078 .. 1357105 +  -9.8  -3.05816   AGCATGAGCGCCGTG        CCCGGCTTCATG ACCG CACGAAGCCGGA         TTCGCTCGACGCTCG  60 34
BURPS1710b_A1087 1359623 .. 1359644 + -14.5   -5.4833   ACAATCAACACAAAA           CCGGAGGTT TAAA AACCTCCGG            TTTTTTATTGGCTCA 100 91
BURPS1710b_A1088 1361436 .. 1361450 +    -7  -3.16683   TACAACGCAGCCGTT               GCGCGC CAG GCGCGG               TTCGTACAATGCAAT  51 241
BURPS1710b_A1089 NONE
BURPS1710b_A1090 1363984 .. 1364006 +  -4.9  -3.52941   AAAAAGCGGCATCGA          TCCGGCATCGC AAC GCG-T-CCGGA          TTGTGCTTACCGTTT  53 324
BURPS1710b_A1091 NONE
BURPS1710b_A1092 NONE
BURPS1710b_A1093 NONE
BURPS1710b_A1094 NONE
BURPS1710b_A1095 1371674 .. 1371688 +  -4.2  -2.83403   CCGACGCCGCTGCCG               CTGTTC GTC GAACCG               ATTTCATGAACGGCG  43 2
BURPS1710b_A1096 NONE
BURPS1710b_A1097 1373912 .. 1373939 + -20.6  -4.21439   GCGACGACCGGCGTT        GG-GCGGCGCGCG CGA CGCGCGCCGCTCC        TTTGTATTCGCGTTC 100 50
BURPS1710b_A1099 1375737 .. 1375771 + -20.7  -3.34398   ACCGCGTCCGAAAAC     GGCGTCGCCGCGGGC AAACC GCCCGCGGCGAAGTC     TCTTTCAGGCGGCGC 100 74
       irlR2 1381978 .. 1382000 +  -2.5  -2.62184   GCTGTCGACATCGGT           GCTGCTCGC GATCA GCGGCCTGC           TGCTGTACGAAACGC  38 93
       irlS2 NONE
BURPS1710b_A1105 1383893 .. 1383921 + -15.4  -4.66833   TCGCGGATGAAACGT       GCGGCAGGTCATC TCGC GATG-CCTGCCGC        TTTTTGCCGTTCACG 100 65
        copG 1393483 .. 1393496 +  -3.7  -3.14931   GGCCCAGCGTCCGAA               GCGGC CAGC GCCGA                TTCCTACAAAATCGC  45 380
        prnA NONE
        prnB 1397646 .. 1397687 +  -4.8  -3.12142   CGCGGTCCCGCCTCC GCGCCGCGCTCGACGGGC CCTGAC GCCCGATGCGCGCGCCCA  TGTGTTCGATCTCAC  47 3
        prnC 1399444 .. 1399458 +  -2.8  -3.05384   ACCGACACGAAAACG               ATGAAC GAC GTTCAA               TTGGATCAAGCGGAC  43 50
BURPS1710b_A1118 1400661 .. 1400680 +  -5.6  -2.79302   CGCCGGCAGCAGCTA            CGCGC-CCG GTA CGGCGCCCG            TGTGCTCGCCGTCAT  47 130
     tISRso7 1403028 .. 1403054 + -19.5   -3.6215   GCGTCAGTTTTAAAA         GGGGCGCTGGA AAAGC TCCAGCGCCCC         TTTGGCATGAGTTCG 100 86
BURPS1710b_A1123 1408158 .. 1408168 +  -3.2  -3.03771   TCATCACCTTGATCT                 GGAG TCC TTCC                 TCTTGCGCGCTGTCG  43 279
BURPS1710b_A1126 1411326 .. 1411340 +  -3.5  -3.26722   CCTGCCCGACGACCG              CGC-CG CGCA CGAGCG               TATTGTCGATGTCGA  47 482
BURPS1710b_A1130 NONE
BURPS1710b_A1131 NONE
BURPS1710b_A1132 1416479 .. 1416505 +  -6.6  -3.73775   GCTGCACTGCGTGCG        GC-CGCGCTCGC GTTCG GCGAGC-CGTGC        TTTCCTCGGGATGCG  62 461
BURPS1710b_A1135 1418977 .. 1418997 +  -4.7  -2.64144   CGCGCGCCCTTGAAA            GGAGTTTCA CCA TGAAATGCC            CTGTTTGCGTGACGC  43 158
BURPS1710b_A1136 1419327 .. 1419344 +  -7.7  -3.55622   TTCGATTGATCACCG             GCGTCGAC GCC GTCG-CGC             TTTCGCCGGATTGAC  60 32
BURPS1710b_A1137 NONE
BURPS1710b_A1138 1419998 .. 1420027 +  -8.4  -3.14132   GTGACCGCGCCCGAG       CGACGGGCCGCG AAACGA TGCGGCGCGGCG        TTCGTCGCGCCGCGA  57 37
BURPS1710b_A1140 1423047 .. 1423064 + -12.7  -3.83502   GCTCCCCGGATGACG             GGCTCGC GATC GCGAGCC              TTTCGTATCGACATC  86 340
BURPS1710b_A1141 1423580 .. 1423599 +  -2.8  -3.16564   GGTTCATCGCCGCGC            CGATCG GGAAGAAG CGGTCG             TTCATCGGATACACG  43 246
BURPS1710b_A1146 NONE
BURPS1710b_A1148 NONE
BURPS1710b_A1149 NONE
BURPS1710b_A1150 NONE
BURPS1710b_A1151 NONE
BURPS1710b_A1152 1438592 .. 1438611 +    -7  -3.05384   CGGCTCGAGCCGCAG            GCCGGCTG AACG CGGCCGCC             TTCGATACAAGGAGA  51 17
BURPS1710b_A1153 1439560 .. 1439576 +    -5  -3.05384   CCGTGACGATTCCGG              CCGCCG CCGCA CGCCGG              TTCGATCGACGCGCG  47 66
BURPS1710b_A1154 1441627 .. 1441646 +  -4.8  -4.13767   TCGGCACGCCGTTCG            GCGCGGCG CACG CGCCCCCC             TTTTGCCATGCGCCG  66 109
BURPS1710b_A1156 NONE
BURPS1710b_A1157 NONE
BURPS1710b_A1158 NONE
BURPS1710b_A1159 NONE
BURPS1710b_A1160 NONE
        safB NONE
BURPS1710b_A1162 NONE
BURPS1710b_A1163 1450551 .. 1450580 + -14.3  -3.29144   CCGATGCCGCTGCAA       TGACCGCGCGCTCG TCT CGCGCGC-CGGTCA       TTGTCGAACGCATGG  78 396
BURPS1710b_A1164 1451341 .. 1451359 +  -2.4  -3.13743   AGATCGGAGAGTCCG             TCGATATG CGT CACATTGA             TTGCGTCTCCCGTTT  42 120
BURPS1710b_A1165 1452708 .. 1452718 +  -5.4  -4.93296   CTTTCTTGTTAATAT                 CACT GTC AGTG                 TTTTTATGCTCGTAA  81 522
BURPS1710b_A1175 1477546 .. 1477556 +  -3.2  -3.70773   GCGAAGCCGAGTGAG                 CGAT GCT GTCG                 TTATTCGATGTCGAC  54 283
BURPS1710b_A1180 1481586 .. 1481596 +  -4.6  -4.08767   AGCGGTTTGGATAAC                 TCCG AGG CGGG                 TTTTAGCGAAATCAC  63 146
        tnpA 1492519 .. 1492550 + -15.2  -3.51934   GATCACTCTCTGTTT      GACG-GCTCGCGGCG TTT CGTTGCGAGCACGTC      TGTTTCTCCGGAAGC  86 278
BURPS1710b_A1189 1493835 .. 1493853 + -14.6  -3.85817   CCGCGCTGCGTGATG             GCCAGCCA TGG TGGCTGGC             TTTATCACCACGAGT  91 77
BURPS1710b_A1190 1494926 .. 1494946 +  -3.8   -4.1721   GAGCTCCAACAGCCA            CGCGCGCC AGGCC GTCACGCG            TTTTCCGATGTCGGT  63 112
[truncated: 195,935 more chars]
