# Supplementary material for: Rapid, accurate, computational discovery of Rho-independent transcription terminators illuminates their relationship to DNA uptake
Source: Genome Biol. 2007 Feb 21;8(2):R22. doi: 10.1186/gb-2007-8-2-r22 (PMC1852404; doi:10.1186/gb-2007-8-2-r22)
Supplement: Additional data file 4 — Best terminators found downstream of each of the genes of the 343 organisms studied. [file gb-2007-8-2-r22-S4.zip › Burkholderia_pseudomallei_K96243.bag]

        hupA    5791 ..    5808 + -12.7  -5.79595   TTCGCGAACAAAAAA             CCCGCTG GTTT CAGCGGG              TTTTTTCTTTTCGAC 100 50
        gspD NONE
        gspE   12145 ..   12176 +  -3.8  -3.53811   AAGTGCTGCGCGTGA     CGGGAGGC-G-CAT AGCGTC ATGCCGGCCTTCCG      TTTCGAAGCGATCGA  51 12
        gspF   13851 ..   13870 +   -10  -3.31461   AAGGATCCGGATCGA            TAGCGCGT TCAT GCGCGCTA             TTGTACGGATGAATG  63 496
        gspG   14585 ..   14606 +  -7.9  -3.02096   GCGGGGCCGCGAAAG           CGCGCGC-CG GCG CGTGCGCGGG           TGTCTCGTTCGTGCG  53 148
        gspH NONE
        gspI NONE
        gspJ   16314 ..   16358 +  -5.7  -3.53012   CGGCGCCGGCGCGTT CGCCGCACG-CGCCTCACGGCG GCAG CGCCGTG-GCCGATGTCCG-CG TTTGCCCGCCCGCGC  54 130
        gspK   17480 ..   17493 +  -2.3  -2.69188   CGCCATTCGGGAGAG               GAGCT CTTG AGCAC                GTTGATTGTCCTATT  38 44
        gspL NONE
        gspM NONE
        gspN   20622 ..   20677 + -11.8  -2.87211   GCAACGGCCGCGGCT GGCATGGC-CGCCGGCG-CCGCCGCCCC GGCC GGCGCGGCGGGCGCCTGCATGCC--GCC TGTCTCGCGCGCGAT  61 398
    BPSL0021   23343 ..   23356 +  -2.3  -3.58329   ACGATGAACGGCCTT               CGGAT CGCG ACCCG                TTTGCCGCCTATTTA  48 49
    BPSL0022 NONE
    BPSL0024 NONE
    BPSL0025   27584 ..   27604 + -15.4  -3.54424   CTCTTTCCGGCACTC            GCGCCGCC CGGCA GGCGGCGC            TTTCGCCGCCTGCCG  83 197
    BPSL0026 NONE
        fliM NONE
        fliN   30275 ..   30289 +  -9.2   -3.0814   ACCGCGCTTCGCGCC               GCTCGC CGC GCGGGC               TGTTCCGGTGTGCGT  59 42
        fliO   30928 ..   30986 +    -3  -3.05384   ATCGCTGACATGCCG CGCCT-TCGTTTCGTCGCGC-CGCGCGCGG ATG CCGC-CGCGTGCGCGCCTTC-CGACAGTCG TTCGATGAAAACCGC  42 33
        fliP NONE
        fliQ   32118 ..   32131 +  -2.3  -2.71364   GATTCGCCTGATCCG               CCCGA TTCG TCGGC                TCGTTCCGCCCGTCC  38 93
        fliR   33048 ..   33076 + -13.7  -3.53012   TGCGTCGCTCGCCGG        CGGCGCGCGCTGC TCG GCGTCGCCCGCCG        TTTCGGCGCGGCGCG  78 122
    BPSL0034 NONE
    BPSL0035   35176 ..   35196 +  -8.1  -3.11936   CATCGGTTAGGGGCG            AAGCGGCGC CCG GCGCCGCGG            GTTTTCGCGTTGCTG  54 31
    BPSL0036   36325 ..   36352 +  -2.7  -3.04517   CTTATACCAACGATT        TCGTGAGCGC GAAATAACA GCGC-CGCGA        GTTTTGAACCAGGCT  42 9
    BPSL0037 NONE
    BPSL0038   38113 ..   38143 +   -22  -4.16943   AAGACGATGCATCAA       CGAAACGGCGCATC TTC GGTGCGCCGTTTCG       TTTTGGGCTCTGGAG 100 40
    BPSL0039 NONE
    BPSL0040 NONE
    BPSL0041   41827 ..   41844 +  -8.3  -3.88232   CCGCGGCGTTCGACG             GCGCGGC TCAT GCCGGGC              TTCTTGTCTGCCCCG  68 159
    BPSL0042 NONE
    BPSL0043   47285 ..   47328 + -16.6  -3.75897   GGCATGCTCCGCTGC GCCGCCGCATCGCCGTTCGTT TCC GGCGCGCGGCGC-GCGGCGGC TTTGCGTTGGCCCTT  91 59
    BPSL0044   48952 ..   49005 + -15.8  -3.53811   AGCGGGCGCGCGGCA CGCGCGCCGGGCC-GGCCGGAGTTC GCCGG GTGCGCCGGCCTGGCTCGGGGCGGG TTTCGAACGCGTCGG  83 88
    BPSL0045   50375 ..   50390 + -11.8  -3.17075   GCTCGCCCGCCTCAC              GCGGCG TTCG CGCCGC               TTCCCTTCGACGCGA  66 152
    BPSL0056 NONE
    BPSL0057   63263 ..   63289 + -10.8   -5.8187   CCTTCGAAAGGACAA         GGGCGTTCGG GCGAATA CCGGGCGCCC         TTTTTTTGTTCCGTG 100 66
    BPSL0061   68872 ..   68882 +  -2.4  -2.57211   GCCGAGCTCGCGCCA                 ACGC CGA GCGG                 CTTGTCGAGCCGCGT  38 367
    BPSL0062 NONE
    BPSL0063   72550 ..   72608 + -16.5  -3.10522   TGAGCGCCGGTGCGT CGACGCGCG-CGGCGAGTGCGGCGCGGC GCGC GTCGGGCCGCGCGCGTAGACGCGTGGCG TGTCTTGCGTCGCAT  81 38
    BPSL0064   74508 ..   74540 +  -8.4  -3.02461   GTGATCATCGTGCGC     CACGCCGACAGATCG TCCT CGCCCT-TCGGCGTG      TATTCGAGCCGGTTG  55 475
    BPSL0067 NONE
    BPSL0068   76919 ..   76937 + -10.2  -4.11216   GCGGCGCTCGGTGGG             CAAGCCGC GTG GCGGCTGG             TTTTCCGAGTGGCGC  78 92
    BPSL0071 NONE
    BPSL0072   80637 ..   80660 + -19.6  -2.71011   TTCGAAGAAGGGACC          GCGGGCCGCA ATGA TGCGGCCCGC           TCGTTCGACCGAAAT  93 102
   BPSL0075a   87540 ..   87595 +  -2.3  -3.20991   CCATCTAAGGGCGGG CCGCGCGCCGTGTCCG-C-CGTCCGCA GCGA TGCGGGCGAGGCAGCCGCTGTCCGGGG TTCGATTCCGTTGCA  42 33
        rnpA   88028 ..   88059 + -13.7  -3.05384   GTGACGCGCCGACGC      CCGGCGCGGACGGC AGGCA GCCGTCCGC-CCGA      TTGGCTCGAACGCGG  72 37
    BPSL0077 NONE
    BPSL0078   90157 ..   90180 +   -16  -5.60993   GAAAGAATGAAAAAA          GCCGCCCGAT TCTC GTCGGGCGGC           TTTTTTTGTCGAGAC 100 132
        trmE   92494 ..   92514 +  -8.4  -4.26589   TTAGTACACATTTCA            GTACACAA ATCGA TTGTGTAC            TTTTGAGTGTGTACT  76 152
        intA   93932 ..   93951 + -10.6   -3.5032   TCAGTAGAGAAAAGA            CGCGGGTG TGAG CCCCCGCG             TGTTTGCTCTAGGCG  70 192
    BPSL0093  106462 ..  106474 + -10.5  -3.72588   GCAATACGAACGGAA                GGGGC ATG GCCCC                TTTCCCTCTACATTC  70 47
    BPSL0094  106683 ..  106698 + -11.8  -5.24129   TCGTCGCGGACCAGG              GGCGCC TTCG GGCGCC               TTTTTTGTGCCGGAA 100 50
    BPSL0095 NONE
        speG  107961 ..  107984 + -12.4  -6.10295   TTGCGACAGGACGAA          TGCCGGGTGC GAAT GCGCCTGGCA           TTTTTTTTGTATTCG 100 92
    BPSL0097  108792 ..  108813 + -15.1  -3.20349   CACGGCGGAATCGAA           CGGCCCGGC GCGC GTCGGGCCG            TCTTGCGTTTACGGC  76 90
    BPSL0098  109543 ..  109555 +  -6.9  -4.34402   CGCGGGATGGCGGCC                GGCTC GCC GGGCC                TTTTCATCTGCCCGG  75 71
    BPSL0100 NONE
    BPSL0101  112654 ..  112682 +    -3  -3.07816   CCCGCCAGGTGATTC       GCGCGTGC-C-GCG GAT CGCCGAGCCCGCAC       TTGCATCAATGCCGA  42 147
    BPSL0102  114481 ..  114522 +  -5.8  -4.07568   CGTCGCCGCCGATGC CGAAGCGCCGGCGCAGGATG TCGG CTTCCTGCGC-GGA-CATCG TTTTCAGCAGCGACG  66 202
    BPSL0105  117406 ..  117418 +  -6.2  -3.59738   TCATGTCGCCCATCA                GCGC CCAGT GCGC                TTTGCGCGTGTCGTC  57 341
    BPSL0108  120035 ..  120049 +  -7.8  -3.14881   GACGCGCTACTGGAC               CCGGTT CAA GACCGG               TTACTGAGCGGCTTC  54 4
    BPSL0109 NONE
    BPSL0110  122334 ..  122346 + -10.5  -3.12351   TGGCGAACGGCGTTC                GGCGC TTG GCGCC                TTGCATGTGACGCAG  62 276
    BPSL0111  124455 ..  124485 + -18.3  -5.03145   CCCTTTCGTGCGGCA      GGGCTGCGCACCGG GCAA CCGG-GCGCGGCCC       TTTTTTGCGGGCTTC 100 55
    BPSL0114  128060 ..  128074 +  -2.1  -2.78384   CCGTTCACGCAACGT              CGA-CG TACG CGCTCG               TCTCCTGAGCGCGGG  38 3
    BPSL0115  129351 ..  129368 +  -3.3  -4.63486   GGCCGGTTGCGCGCA             AGCGC-CG AAA CGAGCGCG             TTTTCTTCGAGCAGT  72 387
    BPSL0117  131702 ..  131726 + -18.6  -5.60993   ACGCCAAAAGCAAAA          GCGCGGGCTC GTCGA GAGCCCGCGC          TTTTTTTCTGGAGCC 100 107
         def NONE
         fmt  138094 ..  138122 +  -3.8  -3.48276   CGGCCGAACGGCCAG       GTC-GCG-GCGCGC CGG GCGCGCGCGTAGAA       TTCTCTGACACCAGC  49 88
    BPSL0123 NONE
    BPSL0124  139834 ..  139874 + -19.8  -4.65895   CGCCGTATCCGGCGA TCGACCGAGCCCCGCATGCG TCG CGC-TGCGGGGCTCGG-CGC TTTTTGGGTCGGGGC 100 105
         sun NONE
    BPSL0126 NONE
    BPSL0127 NONE
    BPSL0128  145465 ..  145486 + -14.5  -4.84918   CACCAGATTTGACAA           GGGTTCCGA GCAA TCGGAACCC            TTTTCTATTTCTGGC 100 172
    BPSL0141 NONE
    BPSL0142 NONE
    BPSL0143  155518 ..  155532 +  -3.4  -3.71649   CCTTCTTCACGAGCC               ACGGCG TCT CGTCGA               TTTCCGGTTTGAAGC  55 155
    BPSL0157  169155 ..  169174 +  -6.3  -3.93236   TACTGCGCGAGCGGC            CCGCCCG GCTCAA CGGGCGC             TTTCTGGCCTTCCTG  63 522
    BPSL0172 NONE
    BPSL0173  178506 ..  178543 + -14.2  -3.61398   CCGTCGATGGCGTTA  CGCGTGCGCAGC-CGTGC GAAC GCGCGAGC-GTGCACGCG   TTGTTGCCGGCGCGG  78 72
    BPSL0177 NONE
    BPSL0178 NONE
    BPSL0179  183997 ..  184053 +   -16   -3.5394   TCGAGCGCGATCCGC GCGTCTGACGCGGGCAACGCACGGCGCG GTCGG CGCGCCGTGC---GCCCGCG-CATGCGC TTTCACGCGCGCTTT  83 18
    BPSL0180 NONE
    BPSL0181  186289 ..  186305 + -15.1   -3.0792   ATCGCCACGAAAAAA              GCGGCGC GCC GCGCCGC              TTCGATCAACTCTTC  74 332
        gatC  193521 ..  193572 + -10.7  -3.61398   AAGGTGATCGAGTAA GCGCCCGATTCG-GCGCGCGGCCGC GCAA GCGGCTCCGCGCCCGCCTCGC-CGC TTGTTCGCCCGGGCG  70 26
        gatA NONE
        gatB  196629 ..  196675 + -26.7  -3.53012   TTGAAGCCGTACCGA TGCGAGCGGGCCACCGCCGAAC CTGT GTTCGG-GGCGGCCCGCTCGCG TTTCGCGAGGCGCCG 100 56
    BPSL0190 NONE
    BPSL0191  198472 ..  198491 +   -15  -5.77853   ACGCGTGATAGAAAA            CGGACCGC GTGG GCGGTCCG             TTTTTTTTGCGGCTT 100 131
    BPSL0193  201284 ..  201330 + -16.5  -4.56597   CGCCGCGCTGCTTCG CGCCGGCCGCG-GCGCCCGCGCC CGC GGCGTTCGCGCGCGCG-TCGGCG TTTTTGACGAGCGCC 100 434
    BPSL0201 NONE
    BPSL0202  210868 ..  210893 + -16.1  -5.14563   TGCCTAAACGAAAAA         CGGGCAGCCCC TCGC GGGACTGCCCG          TTTTTTCATCGGCAA 100 381
        metK  221668 ..  221685 + -14.1  -5.38497   CGAGCGCAAACAAAA             CCCCGGC TTCG GCCGGGG              TTTTTTCATTTCAGT 100 55
    BPSL0213  223510 ..  223542 + -20.7  -2.74144   CGACTGCCGCCGGAG      GAAACGGGCGGCC CGCACGC GGCCGCCCGTTTC      GTTTCGGCATCGGGC  95 240
    BPSL0214  223824 ..  223853 + -12.8  -3.15579   CGCAGTGTAGGGGAG       CGCCGCGGCGGCG TCCAT CGCGG-CGCGGCG       TTGCTGCACGATTCG  69 31
    BPSL0215  225464 ..  225507 + -18.2  -2.74792   CGGTGCTGCGATGCA ATGAACGACGCGTCCGCG-TG TTG CAGCGCGGGCGCGTCGTTCCG ATTTCGCCGTCGTCG  85 496
    BPSL0219  228589 ..  228615 +  -4.4  -3.59979   TCCGTGCTCCCCGCG        GGCGCGGCGCT GCACTG AGCGCT-CGTC         TTTCGGCTCCGCGCG  52 8
    BPSL0220  230105 ..  230128 + -10.2  -3.14881   GACGTGCAGCATCGA          CGCGCGGCCGG ATG CCG-CCGCGCC          TTCGTCCGCGCCTTC  62 452
    BPSL0224  235675 ..  235727 +  -2.1  -3.28712   TCGGCAGCGCGGCTT CCAC-CGCGTCGCGCACTT-G-CGCAT GCT GTGAGACGAAGAGCGC-ATGCGCGTGG TTGTCGGCGACGCGC  45 316
        fliE  243004 ..  243028 + -17.9  -2.95091   AACGTCGGTACAAGC          TCGCGCCGTGC CGC GCACGGTGCGA          TGTATCGATTCGAAT  86 97
        fliS NONE
    BPSL0233  243837 ..  243880 +   -11  -3.14211   AAGAACAGGGCGCGC CGC-CGCC-TTCGGGCGCGC CGGCTC GCGCGGACGAACGGCGCGCG TTCGTCGCCGCGGAT  64 40
    BPSL0234 NONE
    BPSL0235  245914 ..  245952 + -16.6  -4.38712   ATTCTCATTTAATTG   TTGCGGGCGGCGTGCGAC TCG GTTGCGCGCCGCCCGATG   TTTTGTGCGAATGGA 100 182
    BPSL0236  247053 ..  247073 + -12.5  -4.08767   GCCGCGAGCCGAGCG            CGCCGACGT AGA ACGCCGGCG            TTTTCAGCGCCTCCA  83 382
    BPSL0245  256013 ..  256026 +  -5.2  -4.07568   AGAGCGCGGGGCGGC               GCCG TCCGAT CGGC                TTTTGACGGGCGGCG  64 6
    BPSL0246  257202 ..  257237 +  -5.2  -4.68601   CGCGTCGGCGACATG    GCGGCGCGCACGCGGC ATAC GTAGCGTGTGTGACGA     TTTCTTGTTTTCGGT  77 2
    BPSL0247  257729 ..  257755 + -18.1  -5.87996   ATCGAAGCGGAAAAA         TACCCGCCGTC GTTCG GACGGCGGGTA         TTTTTTTATTGCTTG 100 80
    BPSL0248  259438 ..  259476 +  -2.9  -3.76224   AGGGATAACGCTGAT  CTCG-GCG-CGTCGCGCCG AAT CGGCTCGTCATCGCGCGCG  TTTCGTCCGTCAAAG  56 264
        dppA  261292 ..  261340 +  -8.6  -3.53012   AGCCCGACTGCACGA TAATCACCCGGCGACGGGGGGC CATGA GCTCCTCGTCGCCGGTCGCACA TTTCCCACAAGAAAA  62 59
        dppB NONE
        dppC NONE
        dppD NONE
        dppF NONE
    BPSL0254  266740 ..  266774 +   -20  -3.51924   AACAGCGCGGGGGTA     GCGTTGCCGGCACGCT TTC GGCGTGCCGGCAGCGG     TTGTCTGCATGCACG 100 221
    BPSL0260  272755 ..  272773 +  -5.8  -3.51232   GGCCACCCGAGCCCC             GGCGAGCC GGC GGCCCGAC             TTCATTTCCCCGCCG  54 213
    BPSL0262  275428 ..  275474 +  -7.6  -3.27994   CGCGCGCCGCGCAAC GCAGCGGCGTGCCGCGCACGCA CTG TCCGGGCGCAGCCGGCCGGCGC TTCGTATCACATTCG  56 41
    BPSL0263 NONE
    BPSL0264 NONE
         cca  278892 ..  278913 +  -9.3  -3.25823   CCGCCGCATCGGTTT           CGCGCCGCC GCCG GGCCGTGCG            TTCATCTCGCGACCA  61 475
    BPSL0270  283070 ..  283084 + -12.8  -4.09685   ATTCGAGTTCGTGAC               GCGCCG CTT CGGCGC               TTTTCCCGCGTGCCG  83 27
        flgC  283629 ..  283639 +  -5.4  -2.71144   GAGGAAGGCGAACCC                 GGAT GAC ATCC                 TCCTTCACCACCATC  45 77
    BPSL0272 NONE
    BPSL0273 NONE
        flgF NONE
        flgG NONE
        flgH  288092 ..  288114 +  -2.6   -2.6563   TTTCTTCCTCAACAT           CGCGCCGT GGTGAAG ACGATGCG           TACCTTGTTCGCGCG  38 13
        flgI NONE
    BPSL0278  290273 ..  290297 + -14.9  -4.25074   TCGGTACATTTTGGA          CCGCGCCGGGC CTG GCCTCGCGCGG          TTTTAACGTTTGCTG  95 59
    BPSL0279  291384 ..  291404 + -13.9  -3.05844   GAGTCCACGCAACCC            GGCGGCCGC GGC GCGGCCGGC            TCTTAGGATCGCGCA  72 196
    BPSL0280  293398 ..  293411 +  -8.1  -3.05844   GAACTCGGTATTCCA               GACCG TGCT CGGTC                TCTTCAACTGAACGA  53 1
    BPSL0281  294734 ..  294765 + -21.6  -3.53012   GCGCCATCGGTTGCG      ACGAAGCGGGCGGC GTGT GCCGCCCGCTTCGC       TTTGGGGCGGCGCAG 100 89
    BPSL0282  296357 ..  296405 + -10.3  -3.56092   GTGAGCGGATGGGCG GCGG-CG-CGCGTCGATCGAGGTG CGCG CGGCGCGATCG-CGCGACGGCCGC TTTCCGCCATCATCG  67 37
    BPSL0284 NONE
    BPSL0285  298966 ..  299006 + -12.5  -3.01712   CTTCGCGCTCGGGGC GCGGCGCGAAGCCCGCCG TCAGTC CGGCGCG-TGCGCGTCGC  TCTTGACGAGGCCGA  67 338
    BPSL0287 NONE
    BPSL0288  300945 ..  300963 + -10.2  -5.20328   GCGTGATGACGACAA             CGCCGCGA TTC TCGCCGCG             TTTATTTTTTTACAG 100 432
    BPSL0289  302241 ..  302265 + -13.6  -3.14132   GCGCGATTCAGATGG          CAAGGCCCGC TTCGC GCGGGTCTTG          TTCATGGCGGCGCGC  72 54
    BPSL0295  311762 ..  311778 +  -7.9  -3.28783   GCGCGGCGGCGGCGT              TCCGGCG ATT CGACGGA              TTCGATTCCTTTTCC  56 63
    BPSL0296  312565 ..  312585 + -18.3  -5.75342   ACGGCACCCGATGAA            GCGGAGGGC GTC GCCCTCCGC            TTTTTTTTGACGGGC 100 72
         gor  314175 ..  314187 + -10.5  -2.72379   GGCGGCGCGAGAGGC                CGCCG GGG CGGCG                TGATTCGCCCGTTCG  57 124
        argG NONE
    BPSL0299  316798 ..  316835 +   -12  -2.73681   CTGCTCGCGGGCGAA  GCCGCGTGACG-CGCCAC GTGC GTCGCGGCG-CGCGCGGC   TCGTTGCCGTGCATG  62 17
    BPSL0300  317625 ..  317681 + -10.6  -2.73364   GCGAAGCGCTGACGC GCCGCCGGCGTGCGGGGCCGGCTGGGCG AAG CGC-CGGCCG-CGGCGAGCGCGGGCCGC TCGTTGCGCTCGGGC  60 29
    BPSL0301  318391 ..  318427 + -17.9  -3.34895   TTCGGAACGTCGATG    CGCTCGCGCTCGCGAAC CGG GATGGCGCGCGCGAGCG    TTGCTTGCCGATGCG  89 225
    BPSL0303 NONE
    BPSL0304 NONE
    BPSL0305 NONE
    BPSL0306  324375 ..  324419 +    -2  -2.53911   CTTCCTTCCTACAGG TTCGCCGCACGCGCG-GCGGGA TCG TCCCGCATTCGGG-GCGCGGAA TCCGTTCGGGATTCC  38 46
    BPSL0307 NONE
    BPSL0308 NONE
        silA NONE
    BPSL0310  330900 ..  330917 +  -8.3  -3.53444   CGTTGCACGTGCCGG             CCCGGCG CCGC CGGCGGG              TTTGCCGCGCGATGC  62 42
    BPSL0311  331564 ..  331598 + -21.4  -3.09635   GGCCGGCGCGGCAGG     CGGGCGATCCGCGACG TCG CGCCGCGAATCGCCCG     TTCGGTCGTGCGCGT 100 50
    BPSL0317 NONE
    BPSL0318  339776 ..  339790 +  -5.6   -3.8594   GCGGGTGTGCGCCTT               GGCCGT GTA AAGGCC               TTTCGTGTAGGTGTT  60 497
    BPSL0325  347798 ..  347844 +  -4.9  -4.14392   GCATTTCCTTGATTA CGCTATCTTTCGCGCCTCGTT GCGAG GACGACGCGCGCACGCCGGCG TTTTCCGCGTTCGAA  62 111
    BPSL0326  349247 ..  349269 +  -8.3   -4.5366   GCACGAAAAAGTGAG           CGGCGTCAC ATTCG GGGGCGCCG           TTTTGCCTTTTTTGA  81 76
    BPSL0327  350405 ..  350421 + -13.7   -3.3771   CAAGCTGAGGACGAA              CCCTCGC GCC GCGAGGG              TCTTGTCGTTTACCG  77 112
    BPSL0329  352983 ..  353027 +   -12  -2.73875   TCGCGGCGCCGCGCC CCGGC-CGCGCGGCGCG-CGCG CGG CGAGGCGCGCCGCGCGCGTCAA TCCTCTTCGCGCGCG  62 66
    BPSL0331  354764 ..  354787 +  -9.6  -6.06723   TTCTCATTCGATACG          CCGTTCG-CCT GTC AGGTCGGACGG          TTTTTTTTTGCGCGC 100 251
    BPSL0336  359315 ..  359331 +  -5.8  -3.73302   CGGACGATGGCGGCG             CCGCAGC CGAC GC-GCGG              TTGTTCGGTGTGTTG  61 430
    BPSL0341 NONE
    BPSL0342 NONE
    BPSL0343  364905 ..  364934 + -12.7  -3.53811   TTGCATGTCCGCCTG       GCGCGCCGCGCGC GTGC GCGCCCGGTACGC        TTTCGGCGAGCTGCC  74 306
    BPSL0349  373065 ..  373091 +  -3.6  -4.24342   GACTGTGCCGAGCGG         GTTTGCGGTC CCCCCTC GTCCGCAGGC         TTTCTTGATGGCGCA  65 137
    BPSL0350  374259 ..  374308 + -12.7  -2.79183   GCATGGCGGTGACGA GCGCATCGCTCGCGCCGGCGGC AGGGCGC GCCGTCCGCGCGTGCGG-GCGA TGTGATCGCGATGCC  65 205
         sbp  375669 ..  375700 + -14.6  -5.63012   CCCGCCGGAAATCCG      CGGGCGTATTCC-AT CGA ATCGGAATGCGCCCG      TTTTTGTTTGTTTTT 100 133
    BPSL0353  377767 ..  377795 + -12.3  -3.33696   CTGAGATTGCGGCGA        GCGGGGGGCGCGT TAA GCGTGCGCTCCGC        TTCGTTGAACCCACG  71 37
    BPSL0354  378314 ..  378325 +  -2.2  -2.53903   ATTCCGGCGAGACCG                CGAT GAAC GTCG                 ATCCTTTTTCCCCGC  38 107
    BPSL0355 NONE
    BPSL0356  383136 ..  383173 + -12.5  -5.00616   GCGCCGGGTGAGACG   CGGCGGCCGGTGGTGCG CGAA CGCGCGGCCGCCCGCGG    TTTTTTGCGGGGCGC 100 52
    BPSL0358  386840 ..  386873 + -15.9  -3.18735   TGCGCGCTGCATCGC     CTGCGCGCGTCGTCG TGCC TGACGCCGCGCGCCG      TTCATCGCATATTGC  78 252
    BPSL0359  387465 ..  387495 +    -9  -3.15544   CGAGTCGCGCGACGT      GCCTGCCGTGC-CG GTTCG CGCGCGCGGC-GGC      TTCGTCGCGATCGCG  59 42
    BPSL0360 NONE
    BPSL0361 NONE
    BPSL0362  391574 ..  391609 +    -6  -3.14132   CGCTGCGCCACGCGA    TGCGACGCGATCCGGCG AGG CGGCGGCGCG-GTCGTA    TTCATGCGAAGCGGC  51 144
    BPSL0363  392625 ..  392642 +  -9.8  -3.63744   GCATCGCGCGAAAAA             GCCGGG ACATCG CCCGGC              TGTTTTGCAGGAAGG  70 109
    BPSL0374  405632 ..  405662 +  -4.4  -3.81137   GCGGTCACGCTGTTT       CGCTGCCTCGCGGT CTT GCCGCGTCGCCGCC       TTTCAGTCTTTCAGA  58 204
    BPSL0379  411851 ..  411863 +  -4.7  -4.37886   ATCTGCCATGGAATC                ACGCG AAA CGCGG                TTTTCTGCGAGATCG  69 282
    BPSL0384  416488 ..  416518 + -19.8  -3.04398   CCGGCCCTTCGGTAC       CCGAAAAGCCCGCG TCT CGCGGGCTTTTCGC       ATTTTGGGGCGCGGC 100 51
    BPSL0390  424631 ..  424666 +  -6.6  -3.54424   GCCCGGGCCGGATTG    CCCGCCGGGCCGCCGCG CCG CCCGACG-CGCGCCGGG    TTTCGCCGGATGACC  56 116
    BPSL0391  425570 ..  425599 +  -9.2  -2.81464   CGCCGGATTTCACGG       GCG-GCGCGCCGT CTTGA GCGCCGCGCGCGC       TATGATCGATCATGA  56 9
    BPSL0392 NONE
    BPSL0393  428155 ..  428177 + -10.4  -3.53012   GCGGGGCCTTGCAAC           GAAGCCGGCG GTG CGCCGGCGCC           TTTCAGGCACGCGCG  67 432
    BPSL0394  429297 ..  429319 +  -8.4  -5.08255   GCCGCATCGAGACAA          GCCCGCTCG CAGGCC CG-GCGGGC           TTTTCTTTTGCCGAT  89 51
    BPSL0395 NONE
    BPSL0401 NONE
    BPSL0402 NONE
    BPSL0403 NONE
    BPSL0404  439479 ..  439529 +  -7.5  -2.71731   GCGCCGCGCTTGCCG CGCCG-TGCGCGGCGC-CGCCGAG ATGACA CCCGCCGCGCGCCG-GCAGCGTCG TCATTCGACGCTCGC  51 53
    BPSL0405  440714 ..  440743 +  -7.9  -3.27215   CCACGACTAGCCTGC      CGATGCCGGCCGG CCTCTT CCGGCCG-C-TCG       TTCCTGTCCGAATTT  56 45
    BPSL0406  441115 ..  441133 +    -3  -5.78622   GGCCAGGTCGTCGAG             CGCCTGAG AAT CTGAGCCG             TTTTTTTTCGAGTCA 100 11
    BPSL0407  441910 ..  441920 +  -8.2   -3.1505   GCGGCGATAGCGGCG                 CGGC GTC GCCG                 TTCGTAGCCGCTCGT  56 114
    BPSL0408  443891 ..  443923 + -21.9  -3.85909   CTGTCCGCTCGCGTC      GAGCGCGGCGCCGGC CTC GCCGGCGCCGCGGGC      TTTCGCTTTCCGTCA 100 42
    BPSL0409 NONE
    BPSL0410  445252 ..  445273 +  -9.4  -2.79302   TCCTTGCCGCGCGCA           CGCGCGGCC GCATA GGCCGC-CG           TGTGCTGCGCCTCCT  55 61
    BPSL0412  446644 ..  446667 +  -3.1   -4.1899   GGACGGCGCGCGCTG          TCCG-GCACC GGCGA GGTGCATGGG          TTTTCGGTAAACTAC  63 50
        lipB NONE
        lipA  448479 ..  448496 + -12.7  -5.60993   CGCCGAATGAGGAAA             CCGCAGC CTTC GCTGCGG              TTTTTTTATGCGCGC 100 70
    BPSL0417  452111 ..  452135 + -22.9  -2.56596   CGATGCGCCGCGCCG          GCGCGCGACGC TGA GCGTCGCGCGC          TCCGTTCATCGGCGC 100 12
    BPSL0419  455522 ..  455554 +  -9.1  -2.75535   GAGCCTGAACCGCAT     CGACTGACGCCGCG CCGCGC CGC-GCGCCGGTCG      TCCTTCAAGTATTCG  55 19
    BPSL0420 NONE
    BPSL0421 NONE
    BPSL0422  459309 ..  459339 + -12.4  -3.72893   TGTGTGCGGCGATTG       CGCCGCGGCGCGTC GCC GAAGCGACTCGGCG       TTTCATCCGGGCATG  77 172
    BPSL0423 NONE
        actP  461672 ..  461708 +  -9.3  -3.55444   GCCGCACGCGATCCG    TCCGGCGTTCCGGACGG CCG CATTCCGGAAATCCGGA    TTTCCGGAATGCGCG  64 62
        dctA NONE
        dctB NONE
        dctD  466849 ..  466865 + -13.7  -2.57344   CGCTCGTGTCCTTAT              GCGCTCG TGT CGAGCGC              CTTCTGCAGCAACTG  69 145
    BPSL0429  468358 ..  468382 +  -5.7   -4.1673   TGCGGGACTTTTTCG          ACTATCCACAG AGA CTGTGGATAAC          TTTGTTGAAAAGTTC  69 119
    BPSL0431  470728 ..  470746 + -13.8  -2.78715   ACCAAAGATCGGCAT             GCCGCGTC CGC GGCGCGGC             TGTGGTGCGCCGATT  69 79
       glnB1 NONE
    BPSL0435  475414 ..  475430 + -13.7  -5.75342   GCGCAGCGATTTGGA              CCCGCCT CCG AGGCGGG              TTTTTTTTCGCGCGG 100 103
        gshA NONE
        gshB  478128 ..  478144 +  -3.6   -5.1675   GGCCTGCTACAATGT              CCGTTC GCCCG GCACGG              TTTTTTCGTGCGTCA  83 129
    BPSL0438  478697 ..  478725 +  -9.5  -4.15565   GATTCGTATCATCCC       CGTGCGGCCGGC AAGCCG GCC-GCCGCCCG        TTTTGACCTCATCGG  75 52
        ptsH  479054 ..  479073 + -10.7  -5.52986   GCTATCCAGCGAGAA            TGCCGCG CGACGT CGCGGCA             TTTTTTTCGTCCCGT 100 63
    BPSL0440  481033 ..  481061 +  -8.7  -3.78409   CGGCGGGGGCTGAAG        CGGGGAGGCGG GGCGCGG CCGCCCGCCCG        TTTGGGTTCGATTGC  68 74
    BPSL0444 NONE
        grxC  485555 ..  485588 +  -5.2  -2.53903   TCCAAGCACGATCGC    ACCG-GGCGTGCCGGA GGGT TCCGGC-CGCCGCGAA     ATCATTTTTAGGGAG  44 88
        secB NONE
        gpsA  487150 ..  487188 +   -26  -2.71731   CAATTCAATCCGAAC   CGAACGCGGGCGCGCTGC ACG GCGGCGCGCCCGCGCTTG   TGCTTGCGCGCTGCA 100 63
    BPSL0448  488032 ..  488065 +  -7.3  -4.56597   GAGTTGCCGTACGTA     CGCGCGGCGTTTGGCG GTG CGTCGCAGG-CGCGCG     TTTTTCCCGGCCCGA  77 259
    BPSL0451  490661 ..  490673 +  -4.7  -4.00868   TCGCGCTTGGCTCGC                CGGGC GAT GGCCG                TTTGCTTGTGGATGA  61 126
    BPSL0452 NONE
    BPSL0453  492888 ..  492912 +  -2.7  -3.89501   GCGGGTCGAGATCGG          CCCGGCGGC TTGACGT GTCGCTGTG          TTTGTCGACGTATTC  58 13
        ctaD  494560 ..  494575 +  -2.5  -2.78384   CGAGTAATGATTTGA              C-GGCG TTCGC CGCCCG              TGTCGTACGACGCGG  38 34
    BPSL0455  494744 ..  494765 +  -3.7  -3.03338   TCGTCCGGCAGTGGA           TTGCGTC CACGTCCT GACGCAG            TATTGAGGAAGTTCT  44 9
    BPSL0456 NONE
    BPSL0457  495628 ..  495639 +  -3.6  -2.52464   GGCGGATTCAGCGGA                CGCG CCGC CGTG                 TGCGTTCGCGAGCGC  40 46
    BPSL0458  496609 ..  496634 + -19.7  -4.01419   CTGTAACAATGAAAG         CGGCCCGCGCG GCGA TGCGCGGGCCG          TTTGCTTGGTTCGTC 100 35
    BPSL0459  497760 ..  497812 + -18.4  -3.55071   GAGAAAGCAGTCCGG CGACGCATGACG-GCGGCGCCG-GCG AAT CGCGCGGCGCCGCGCGACGTCCATCG TTTCAAGAGGTCTCC  95 16
    BPSL0460  498560 ..  498570 +  -2.4  -2.82015   CGGCCTCTGCATCGC                 GCTG CTG CCGC                 TGTCGTACGTGTGGG  40 110
    BPSL0461 NONE
    BPSL0462 NONE
    BPSL0463  501216 ..  501255 + -35.2  -4.72272   CGCCGGCGCGACATG  CACCCCGGAGCGCCGGAC CTTC GTCCGGCGCTCCGGGGTG   TTTTTCATGACGGCA 100 61
    BPSL0465 NONE
    BPSL0466  504384 ..  504404 + -19.7   -5.0925   AATCGCAGCAGAGAA            GGCCCGCGC GTC GCGCGGGCC            TTTTTCGTTTTCGGC 100 61
    BPSL0467  505716 ..  505732 +  -5.7  -4.19817   CGCGGGCGGCGCATC              CGGCCCG GTT CGGTCTG              TTTTGGGTCGCTCGG  69 171
    BPSL0468 NONE
    BPSL0469  507682 ..  507704 +  -4.1  -4.18018   CGATCGCTTTTCCCG          CCGGTCCTCT GCCG AAAGG-CCGG           TTTTGCATCGGCCGC  65 137
    BPSL0471 NONE
    BPSL0472  513429 ..  513474 +  -9.6  -3.06162   GTGCCCGATCTTCCC CGCGCGGC-GTGCGC-GATCGC CGAT GCGCTCAGAGCGCGGCCGCGCA TGTTCGCATCACGTC  57 335
    BPSL0494  537830 ..  537864 +  -9.8  -3.14564   GTGTTGCCCTCATCC     GCGCTCGCGCGTGC CGAGCGC GCCCGCGCTTGCGC     TTCCTCCCCACGTCA  62 208
    BPSL0495 NONE
    BPSL0496 NONE
    BPSL0497 NONE
    BPSL0498  544004 ..  544020 +  -7.9  -3.64103   TCGTCCGGCGAATCG              CGCGCGT GGC AAGCGCG              TTTCAGGTGTCAATC  63 51
    BPSL0499  545868 ..  545892 + -20.1  -3.06183   GCGGCGACGCGGCCG          GCCGAATCCGC GAG GCGGATTCGGC          TTCGGTCCGGATGCG 100 42
    BPSL0505 NONE
    BPSL0506  556557 ..  556592 + -14.7   -4.4078   ATCGCGCGTCGCACC    GGTCG-TCGCGCGGCG GCGTG CGCCGCGCGAGTGTCC    TTTTCGTTCGCCCGC 100 215
    BPSL0513  568084 ..  568112 +  -4.4  -3.53012   ACATCGAATCCGGCA       CGAGGCGTGCGGC TCGC GCAGGGCGCC-CG        TTTCGCGGCGGGACG  52 105
    BPSL0515  570405 ..  570443 +  -3.7  -2.50816   CGCGACGTGCGCCCA  TGTCG--GCGGCCGCGCGC GAC GCGCCCGGCCGTGACCCCA  ATTGCTCGATGACAG  40 72
        coaD NONE
         fdx  571340 ..  571368 +   -16  -3.39288   CCCGTTCGCTGAGCG       CGGCGGTGC-CGG TTCG CCGCGCGCCGCCG        TATTGTTCCGACGTC  82 67
        mutM NONE
        mutY  580754 ..  580785 + -10.1  -3.57144   GGGGCACGGCGGCAT     GCGGAC-GGC-GCGC AGGG GCGCGGCCCGACCGC      TTTCGCGATGGCGCG  67 136
    BPSL0539  592481 ..  592501 +  -6.8  -5.40474   CGAGCGATCGACGAA            CGGCGC GAGATTGCA GCGCCG            TTTTTTTCGGAGAGT  95 70
    BPSL0540  593073 ..  593116 +   -19  -3.72695   CGGTCACCGAATTCC CCGGGCACTGAGCGCGCCGGC CGCGC GCCGGC-CGC-C-GTGCCCGG TTTCGTGCCGCGCCT  95 15
    BPSL0541 NONE
    BPSL0542  594659 ..  594671 +  -3.3   -3.6279   CCGCTGGGCTTGGGT                TGAGC GCG GCGCA                TTGTTCGGAAGATTT  53 23
    BPSL0543  595692 ..  595725 + -15.3  -4.92239   GCGGGGACGAAAAAA     GGAAGGCCGCGTTCG ATGA CGCATGCGGCCTTTC      TTTTTGGATTTTTCG 100 123
    BPSL0546 NONE
         ssb  602188 ..  602208 + -12.5  -5.24129   AAAAAGGTGACTTTA            GGGCGTCCT CTC GGGGCGCCC            TTTTTTGTGCCACGG 100 98
    BPSL0548  606801 ..  606826 + -11.8  -3.36273   ACATTCGCTATTACC         CGAGCCGGGG CGTCTT CCCCGGCTGG          TTCCTGTTCGCCGAC  66 260
    BPSL0550  607965 ..  607978 +  -5.2  -2.89881   ATTTCGAAGGCAACG               GCGG TGCTGC CCGC                TCTGTCGGATGGCTC  46 84
    BPSL0551 NONE
    BPSL0552 NONE
    BPSL0553  609666 ..  609685 +  -2.8  -3.96705   ATTGATTTAAAACAA            TTGGCCGT GTAA ATGGCAAA             TTTCGATTTTATGCG  58 281
    BPSL0554 NONE
    BPSL0555 NONE
    BPSL0556  612412 ..  612430 +  -4.5  -3.60792   CGTCGCCATCGCACT             CGAGGCT AGTCG AGCGTCG             TTTGCCCCTTCCACG  54 264
    BPSL0558 NONE
    BPSL0559  614352 ..  614369 +  -5.5  -3.55444   CTTCACGGCCGTGGT             GATGTCG CGTT CGCCATC              TTTCGAGCATCGGAC  54 456
    BPSL0562  616152 ..  616189 +  -3.3   -3.8901   GCCAAGGCCATCCCC   GACAG-GCCCCACGAGTT TGA GGCTCGTGGGGAGCTCGC   TTTCATGCTTTAACG  56 98
    BPSL0569 NONE
    BPSL0570 NONE
    BPSL0571  628745 ..  628766 +  -5.9  -3.61709   CCTCCTTTGATACCT           CGCGAA-GTT TGT AGCGTTCGCG           TTCGTTATCTTTTCC  57 222
    BPSL0573  631357 ..  631367 +  -6.8  -3.17075   CATTCGCTCGACCGG                 GTGC AAC GCAC                 TTGAGTTGGCAGGCA  52 475
    BPSL0574  633251 ..  633263 +  -3.3  -5.14965   TGACAGAACCGCCTC                GGCGT GAC GTGCC                TTTTTTGCTCGCCAT  83 38
   BPSL0574A  633658 ..  633669 +  -2.2  -3.99062   CCATCTTTCAAGCCA                TTCG TTTT CGAG                 TTTCTCGTACATCTT  58 222
    BPSL0579  642726 ..  642773 + -15.5  -3.81428   GGGCGCTCGGTCGAT CGAGCCGTCGCCGGCATCCGCC GTTCG GGCG-AGGCCGGCGATGGGGCG TTTCGGTTGATTCGT  90 52
   BPSL0586a  652152 ..  652163 +  -3.6  -4.28548   ATCTCAAATTGCACG                GGCC GCTG GGTC                 TTTTGCTGCATGACT  67 510
    BPSL0596  668133 ..  668154 +  -8.6  -2.56475   GACGTTCGTCTCGCC           CGCCGCGC TCGGCT GAGCGGCG            CTTCATGTCCGCTTC  52 10
    BPSL0597 NONE
    BPSL0598 NONE
    BPSL0599  672955 ..  672965 +  -2.4  -3.14132   GTACCTGTTCACCTG                 CTGC TGA GCCG                 TTCATCCGGCGAGCC  42 19
    BPSL0600  675359 ..  675375 + -15.1  -3.05384   GTTCCTGTAGCGCGG              GCCCGCC GCC GGCGGGC              TTGCATGCGCCGGCG  74 31
    BPSL0601  676350 ..  676374 +  -6.3  -4.25104   TTATTTTCGGGTATG          CGAGAAGCCGT AAT ACGGCACTTCG          TTTTCATGCGCGGCA  70 176
    BPSL0602  679332 ..  679345 +  -3.7  -3.14132   TCGGCGATCAGCACG               GCCGC CGCT GCGCC                TTGCTCGGCGAAGCA  45 312
    BPSL0607  685641 ..  685666 + -13.9  -3.12142   CCTGCCGGAACGAAA         CGCTCGCGCGC ATCT GAGCGCGGGCG          TCTGTTCGATCTGAC  73 9
    BPSL0608  686412 ..  686428 +  -3.5  -3.90291   TCTGGTTCGACGATG              CGCGCTG AAC CCGCGGG              TTTCGTTCAAGCGAT  59 18
    BPSL0609  688645 ..  688700 + -15.5  -2.79188   CGGACGCCGCATGCG CCGCGC-CGC-GC-CG-GGCGCCGGCC GGCCGG GGCCGGGGCCGCGAGCCGCGTGTGCGG TCGTTCCATTGCGTC  70 118
    BPSL0617 NONE
    BPSL0618  700821 ..  700847 +   -18  -2.79823   AACGCATTCTGAGCC         GGCGCGCGTTCG CCG CGAACGCGCGGC         ATTCCTTTTCGACGA  85 29
    BPSL0619  702190 ..  702226 + -21.6  -3.28712   CTGACGCGCCGCGAG   CGCGGCGCGCGGCG-GC ATTC GCACGCCGTGTGCCGCG    TTGTGCGACGGAGCG 100 37
    BPSL0620  704005 ..  704020 +  -8.2   -3.0497   CTGCCGCCGAGCGCG              GTCGGC GAGC GCCGGC               TGTTGAGGATCGTCT  55 427
    BPSL0622  705754 ..  705766 +  -5.5  -2.55392   AGTATCGTCACATTG                TTCCG GTT CGGAG                TGCATTCGATGAGTT  44 96
    BPSL0623  706952 ..  706962 +  -8.2  -2.87211   CGAGGCGCAGCAGCG                 CGGC CGA GCCG                 TGTGTCGCGAAACCT  53 237
    BPSL0625  709307 ..  709332 +  -3.9  -2.80291   GCCGCAAGCTCGAGC         CGGCCGTC-CTC GCC GAGTGAGCGCCG         TCTCGTCCCCTCATT  41 6
    BPSL0626  710159 ..  710170 +  -7.2  -3.73068   GCGGCGTGGCAAATT                GCCG CAAT CGGC                 TTCTTCGCTTCGGCG  64 375
    BPSL0629 NONE
         dan  714517 ..  714548 +   -18  -3.28712   CCGGCGATCGAACGT      CGCGCGCCGTCGCGC ATC GCG-GGCGGCGCGTG      TTGTCAAACGAAACG  89 90
    BPSL0631  715014 ..  715035 + -15.1  -4.56597   GGTTGAACGAGAAAA           CGGGGTCCC GGAC GGGGCCCCG            TTTTTGGGGGAGGGC 100 76
    BPSL0634 NONE
    BPSL0635 NONE
    BPSL0636  723098 ..  723114 + -15.1  -3.67976   ACCACCACTGAACGA              CGGCGCC GGC GGCGCCG              TTTGCCATTGATAGA  83 30
        ubiE  723854 ..  723866 +  -3.3  -3.04322   CGTGGTAGCTTTACA                CGTGG GAA CCAAG                TATTAAGGGGTTCCA  42 7
    BPSL0638  724996 ..  725022 +   -18   -4.8622   ACGTTACAATAGAAG         CCCGCGCAGGCG CCC TGCTTGCGCGGG         TTTTTCATTGCCAGC 100 88
    BPSL0639  725693 ..  725705 +  -2.6  -2.52419   GCGCGCAGTGAGGGC                CGCG AGGCA TGCG                CATTTTCCGTTTCGT  37 30
    BPSL0640  727281 ..  727300 + -16.4  -3.53091   ATATGGCGGTTGAGG            CGCCGCCG GCGT CGGCGGCG             TTTGCGCGGCCCGGT  86 28
    BPSL0641  728296 ..  728308 +  -7.7  -4.40572   TCGGCTATAATTCAA                GGCTT TGC AAGCC                TTTTATACCGGTTCT  77 78
    BPSL0642  728691 ..  728738 +  -6.9  -4.56597   CAGCACTTGATCGCC GCGCCGCCCGTGTCGGCG-GCGCG CCC CGCGCTTGACG-CACCGGCG-CGA TTTTTCGACGGCAGA  77 31
    BPSL0643 NONE
        aspS  731355 ..  731383 + -11.7  -5.44119   TGCCGACGGGAACCG        CAGAAAGGGCGCG CGA TGCGCCCTTTTCG        TTTTTTTGCGGTACA 100 118
        ntpA NONE
    BPSL0646  733339 ..  733365 +  -9.4  -3.45634   TCCTTGTTTCGCCGC         CGGCCGCACT CAATAAT AGTACGGCCG         TTCGATTTTATTCGG  63 147
    BPSL0647  734009 ..  734041 +  -4.6  -3.29147   CGAGAGCCGTTAGCG      GCGGCACGACCGCC GCCGG GGAGCTCGAGCCGA      TTGCCTTATCTTGGA  49 28
    BPSL0648 NONE
    BPSL0649  738583 ..  738602 +  -7.8  -2.78384   GGACATGGGACCAGA            GTAAGCGC TAAA GCGCTAAC             TCTGGTCGACAGGAG  51 164
    BPSL0650  739847 ..  739875 + -19.6   -5.5112   CGCGACGGATGACGA        CGGTGCGCGGGC AACGA GCTCGCGCACCG        TTTTTTGTTGATCGA 100 49
    BPSL0651  740988 ..  741023 +  -6.8  -3.86194   TACGAAGCCGTTCGC    CATGTCGGCGCGCGTGA GCG TCA-GCGTGCCGATCAG    TTTGTCGAGGGCGTT  63 331
    BPSL0653  742254 ..  742278 +  -7.8  -3.61398   GCGCCGCGCCGCGCG         CGGACGGCGGC GTAT GCCG-CGTACG          TTATTCGAGCGGCGG  60 45
    BPSL0655  745071 ..  745123 + -17.7  -3.53012   CTGCGGCGCGATTGA CGGACGCG-TGACCGCCTCGCGCGG AGGAC TCGCGCGGGGCGG-CATCGCGAACG TTTCGAGCGACGGGC  90 226
    BPSL0658  749717 ..  749740 +  -9.4  -3.65902   GACGAGGCGTTCGCG          GCGAGCGGCG TTTG CGCAGCCCGC           TTTCAATGGAGTACC  68 46
    BPSL0659 NONE
        pdxA NONE
        ksgA  753131 ..  753178 +  -3.2   -3.9461   GGGCTTTGGTGAGCG TGCGGCGCGCGCGGCTGCGCCGG CGC TTGGCGTGGCCGGGTGGGG-GTA TTCTTCTTGCACCGC  58 117
        gloA  755027 ..  755085 + -14.6  -3.05384   GTCTCGCCGGCGCGG CGTGCCGCGC-CGGCCGGCGGCCGGGCGCG CGA TGTGCTCGG--G-CGGCCGCGCGCGGCCTG TTGCATGACCGGGGC  74 46
    BPSL0676  771436 ..  771449 +  -3.1  -3.37245   AACTTTGTTTGATGG               CA-CCG TGG CGGATG               TTAGTCTTAGCCTCA  48 89
    BPSL0677  772187 ..  772212 + -14.7  -3.55801   TGAAGCGGCGGGGCG         TCGCGCACGCGC GCG GCGCG-GCGCGG         TTTAGACGGATTCGT  81 38
        ribB  773771 ..  773785 +  -2.7  -3.79113   TGTTCGACACGACCG               CCGCG GGCAA CGCGA               TTCTTGTCAGCGCGT  53 476
    BPSL0689  786656 ..  786681 + -12.5  -2.77899   TGATCGATCGCAAGG         CGGCGTCGCCG ATTT CGGTGACGCAG          TACTTCCTGCCGGAG  63 124
    BPSL0692  789860 ..  789911 +    -6  -4.19238   GCGTGGTTCGTTGCA GGCGAAACGATATCGAAAGGCATTT CAA AAGAGGCTTTCGATATTGCT-CGTC TTTTGGAATTACGCG  70 65
    BPSL0693  790932 ..  790944 +  -4.8  -3.73068   TCCGCTGACGAAGCT                CACG CAGCA CGTG                TTCTTCCGTTGAGCG  55 1
    BPSL0694  791858 ..  791899 +  -9.9  -3.09492   GCTGGCTTGCCGCGC GCGGCGCGCGATTGCCGCGG CCG CCGTTGCCCGCGC-CGCCGC TGTTGCCGTTGCCGC  59 357
    BPSL0698  796853 ..  796886 +  -8.2  -3.28712   AGCGATGGTGAAGTC    GAGGTCGGTCGCTGGCC GAC GGCC-GCGGC-G-CCTC    TTGTCGCAAGGCGAG  58 199
    BPSL0700  799674 ..  799722 + -20.3  -3.25823   GTAGACGGTCTTCGT CGCCGCGTGCGG-CGCGGCCGCC CGTGC GGCGCTCGCGTTCGC-CGCGGCG TTCGTCTCGCGGCCG  91 478
    BPSL0702  801797 ..  801851 + -21.4  -3.16564   CGTAAGCGGCGCGGC CGACGCG-GCGGCGCGCTCGATCGCG CGGGC CGCG-TCGCGCGCGGCGCTCGCGCCG TTCGTGGCGTGCACG  93 36
    BPSL0705  806492 ..  806515 + -19.6  -3.83026   CGGAACCGCAACGCA          CAGGCGGCGC GCGA GCGCCGCCTG           TTTGGTGTGAGACGC 100 132
    BPSL0709  812573 ..  812589 +  -5.8  -3.53012   GGGACGTGCCGCCGC              GCGTGA GATAA TCGCGC              TTTCACCCGCCAGCG  54 15
    BPSL0710  814138 ..  814189 +  -9.8  -3.27743   GCCGGGCGACGCGGA CTGTCCCGGCGTGCCGCCGCGGGG GGCG CCCGGCGCCGACGCGCCCGCATCG TGTTGCTTGATGGTG  63 451
    BPSL0716 NONE
    BPSL0717 NONE
    BPSL0718  822390 ..  822423 + -15.9  -2.78384   CGATTGACGATCGAG     GGC-GGCGGGCCGGGC CGC GCGCGGCCCGCCTGCG     TGTGCTCAGCCGCGC  75 34
    BPSL0725  835406 ..  835416 +  -2.4  -3.63627   AGCTGAAAGCGCAGG                 ACGC GGC GCGC                 TTTGCGGTCTGACGC  51 3
    BPSL0726 NONE
    BPSL0727 NONE
    BPSL0728  839401 ..  839435 +  -7.8  -3.58854   ACCGGCGGGCGGGCG    TCGGCCGGCGCAGGA GCGCGA TCCGGC-CCGGCAGA     TTGTCCTTCTCGTTG  60 503
    BPSL0730  844097 ..  844112 +  -3.2  -3.34895   GGCCGACCGAGCACA              CGCTGCG TTT CGT-GCG              TTGATTCGAGATGCG  46 6
    BPSL0731  845824 ..  845843 +  -5.6  -3.57783   GCGTCGCGAGCATCG            CGCCCAGCG TTT CGC-GCGCG            TTCTCGTTGTCGTCG  54 510
    BPSL0735  849871 ..  849928 + -12.7  -3.55486   TGAACTGAGGCAGGA C-AGGCGCGCCGCCGCCGATGCGTTCGC ATTCG GCGG-CG-ATCGACGGCGGCGCGCGAAG TCTTTCGTCTTCGAT  74 231
    BPSL0737 NONE
    BPSL0738  854082 ..  854120 + -12.5  -4.57304   TCAAGCAAGCGTGAT  TGCGAACTCGGCGC-TGC GCGA GCAAGCCCCGAGTTCGTG   TTTATTTACTTCGAT 100 72
    BPSL0745  860615 ..  860625 +  -6.8   -3.4072   CGCATCTGTCTAGTT                 TGCG GGA CGCA                 TTGTGCTACGCGATG  56 360
    BPSL0746 NONE
    BPSL0747 NONE
   BPSL0747a  863314 ..  863329 + -10.4  -3.39595   TTTTTGAGCTATTGC              GGCACG AGAG CGTGCC               TTCTGCATCCTTGAC  65 430
    BPSL0748 NONE
    BPSL0749 NONE
    BPSL0750  866952 ..  866971 +  -4.2  -3.66178   CTGCATACAACCGGA            GAATGCCC AGCA GCGCGTTC             TTTAAACTTCGCGGA  54 104
    BPSL0751 NONE
    BPSL0752  869650 ..  869673 +    -6  -4.13767   TGCCCAGCATGGCAA          CCGTCAGT AAAGGCAG GCTGACGG           TTTTGAACTGGCAGC  66 165
    BPSL0753  870478 ..  870505 + -19.2  -2.91144   CCGAGGCTATCTTCT        TCGCTGGCGCCCG GGG CGGGCGCC-GCGA        TGCTTTCGACCGTGC  95 84
    BPSL0757 NONE
    BPSL0758  875529 ..  875542 +  -2.4  -4.02571   GGGGCATTGTCCTGC               GACT ACTGCG AGTC                TTGTTTCCTGAATTG  56 192
    BPSL0759 NONE
    BPSL0760 NONE
    BPSL0761  877016 ..  877032 +  -4.3  -3.31144   GTCAAGCCAAGCTAA              TGCCGCA CGT TGCGACG              TTGTCCGCCTACCCA  49 26
    BPSL0762  878155 ..  878165 +  -8.2  -3.07994   CGGCAAGCGAAAGCT                 CGCC GAT GGCG                 TTGCGTAAGGTTGGG  56 376
    BPSL0763 NONE
    BPSL0764  886032 ..  886043 +  -2.2  -3.28791   GGGCCGTCTAGTGTG                CAGG GCGA CTTG                 TTCTAAAACGCACGT  44 8
    BPSL0765 NONE
    BPSL0766 NONE
    BPSL0767 NONE
    BPSL0768 NONE
    BPSL0769 NONE
    BPSL0770  896173 ..  896191 + -11.6  -3.67296   GGCGGACGATGCACT             GCGCAGCG CAG CGCAGCGC             TTTGCATAGCTCATC  75 169
        recA  904547 ..  904570 + -16.8  -4.06055   CTGGCCGCCCGGCAA          CGAGGGCATC CGAC GATGCCCTCG           TTTCGTTTCGGCGGT 100 164
        recX  905393 ..  905417 +  -6.3  -4.26079   TCGGCGGCGATTGAG          CGGGCGGGC CCGCTTC GCCAGCCTG          TTTTCGGTGGTTTGC  70 27
    BPSL0778  906323 ..  906335 +  -3.4  -2.89655   AATCGTCGGAAGAAG                CGAT CGTCA ATCG                ACTTTTTTTAGCCAA  41 54
        sucC  907593 ..  907609 +  -9.3  -4.56597   AGCGGGGCGGGAAGA              CTCGGGG CAG CCCCGCG              TTTTTCCGAGCGCAA  84 78
        sucD  908592 ..  908608 + -11.5  -5.58179   CATCGCCGCAAAAAA              CGCCGGT TCC GCCGGCG              TTTTTTGTTATGCTC 100 51
    BPSL0781  909498 ..  909523 + -16.2  -4.19735   GCCGGCTACGATCGA         CACGCCTGCC TGATCC GGCAGGCGTG          TTTCGTTTTCGGAGC 100 93
    BPSL0782  910311 ..  910361 +  -2.9   -6.0427   CGCACCGCGATGGTG CGCCGCGCGATGTCGGTGCGTGT CGGAC GCCCGCGCCCGCACAGCACGGGG TTTTTTTTGTATAGT 100 169
    BPSL0783  912233 ..  912251 +  -3.7  -5.59357   CGATCCATCGGGAAG             CCGCCGC TTGGT GCGATGG             TTTTTTTCCTGTGCT  95 66
    BPSL0784  913436 ..  913456 + -10.3  -2.52676   GGCGGAATCGCATGG            CGGCGCGCG ACG CGCATGCCG            TCGATTCACGCGATG  56 200
    BPSL0785  914336 ..  914392 + -10.8  -4.15044   GAGCGGGATCAGATC GGCGGTGCGCTTGGCGCC-C-TGGATCG CCG CGATGCGCGCGACGCCGAGCACGTCGCC TTTCTTCGCGCGGCC  82 498
    BPSL0787  916425 ..  916445 + -19.7  -2.78816   TCGGCGCGGTTGATT            CGCGGCGGC ACC GCCGCCGCG            TGTAATGGGGCGTGA  93 28
    BPSL0794 NONE
    BPSL0795  922835 ..  922881 +  -9.9  -3.40073   CGCGCAAAGCCGGCG GGCCGCGCGAGGCGCCCGGCGC GGCA GC-CCGCGCGCGTCGAACCGCC TTCCTTCATCAACCT  65 219
         pgk  924341 ..  924396 +   -21  -3.05715   GCCGGGCGCACGCAC CGGCGCGCGTTCCGAAGCGGCGGCGGC TGG GCCGC-GCGGCTTCGGCTCTCGCGGCG TTACATCCAGCGCTT 100 265
        pykA  925934 ..  925958 + -12.8  -5.81412   TTGCGCGCGCAAAGA          GCCGCGGGGT CGGAC GCCTCGCGGC          TTTTTTTTCGCTCGA 100 87
        cbbA  927358 ..  927374 +  -8.7  -5.30616   GTTCCCGCCAGCCGC              GGGGAAC GGC GTTTCCC              TTTTTGTTTGGCTCC 100 166
        hemH NONE
        purE NONE
        purK NONE
    BPSL0802  931360 ..  931392 + -20.6  -3.78597   GGTCCCCAAACGACA      ACGCCCCGTCACGC ATCAC GCGTGACGGGGCGG      TTTCACTTCGTCACT 100 221
    BPSL0806 NONE
    BPSL0807  938236 ..  938257 + -11.5  -3.29263   TGCACGTGGCGCAGT           TGCCGTGGC TGTC GCCGCGGCG            TTGTCGGCAGGCTAT  68 519
    BPSL0808  939770 ..  939791 +  -7.9  -4.07568   CGGCCTGCCGCGCTG           CG-CGGGCGG ACG CCGCCCATCG           TTTTCGCCGGCGGCC  69 104
    BPSL0809  940276 ..  940310 +  -3.5  -3.56092   GAAGGCGCAGTGATC    CCGCCGCGGCGATGACG ACG CG-CAAT-TTGCGGCGG    TTTGGCCGATAATGC  51 28
    BPSL0810 NONE
    BPSL0811  941880 ..  941903 +    -3  -4.59773   GGGGCTCGTGCGCAG          CATGTCGAAG CAGC CGTCGACGAG           TTTTTCCGCATGCCG  71 383
        bpeA  944152 ..  944162 +  -6.8  -3.73072   TCGAGCGCGCAATAA                 CAGG GGG CCTG                 TTTCATGGCAAAGTT  61 26
        bpeB NONE
        oprB  949019 ..  949042 + -19.6   -5.4505   TGCACGAACAAAAAA          CCCCGCGCTC TTCG GAGCGCGGGG           TTTTTTGTTGGGCCG 100 129
    BPSL0818  953120 ..  953150 + -11.1  -4.56597   CCACCGTCTTCAGCG      GCAGCGCTTCCTGC TCGA GCAGGCGGCGC-GC       TTTTTCGAGCCGCGC  91 449
        flhA  955285 ..  955299 +  -3.5  -2.67515   TGAAGAAGGGCGAAT               CGATC CGCTC GGTCG               TGCTGTACTGATCGG  41 0
        fghA  956252 ..  956281 + -19.3  -4.56597   CGCGCATGACGAAAA       GCCCGCACGGCTC GAGA GAGCGGTGCGGGC        TTTTTGCCGGCGAGC 100 93
    BPSL0826 NONE
        scrK NONE
    BPSL0828 NONE
    BPSL0829 NONE
    BPSL0830 NONE
    BPSL0831 NONE
    BPSL0832 NONE
    BPSL0833  968744 ..  968762 +  -2.2  -3.73068   GCTGTCGCCGAACAC             GAGCAGCG GCC CGTAGCCC             TTCTTCGATTCGAGC  53 487
    BPSL0836 NONE
    BPSL0837  974149 ..  974194 +  -6.1  -3.30124   CGGGCAGTGCGCGCC GATGTTGCCG-ACGCCGACG AACGCGA CGTCGGCCTGCGCCGACAGC TTCTCGACGATCCGG  52 501
    BPSL0842 NONE
    BPSL0843 NONE
    BPSL0844  983625 ..  983656 +  -5.7  -3.63895   CGCCGCCGAACGGTT      TTCCGACGGCCGC ATGCCA GCCGCCGTAGGGG       TTTCCAATAATTCAA  57 396
   BPSL0844a NONE
    BPSL0845  985801 ..  985817 +  -7.9   -3.9461   GCCGGTGCGCGTGCG              GGCGCAG CAT CTGCGCG              TTCTTGTTGCCGAGG  67 458
    BPSL0849  989464 ..  989475 +  -3.6  -3.74693   GAAATTCGGTGGGCT                CGCC TGTA GGTG                 TTTCATCGCGTGACG  55 510
    BPSL0851  990772 ..  990828 + -11.4  -3.90112   GGCGCCGGCGAAGCG TCGCGGGCCGCGCGCGTTATGCCGCCTC GCC GCGCCAGCGCA-CGCACGCGGCC-GCGA TTTCCTTCGCGAGCG  81 366
    BPSL0855  995441 ..  995496 +  -5.9  -3.18264   CGGCATGCGCATGGG CGCCGC-GCGGGGGCGGCCGAATCGC CGCGC GCGATCCGCCGGCGTTCGCCGCGATG TTCGTGCCTGCGCGC  51 96
    BPSL0858  998578 ..  998606 + -10.2  -3.28712   GGGCGCGCTTGTTGC       GCCGGCCGCGCCG ATCG CGGCGCCG-TGGC        TTGTGGCGCGGGCAG  63 108
    BPSL0861 NONE
    BPSL0862 NONE
        xerD 1003944 .. 1003958 +    -7  -2.91452   AACCTCGGCGTCGAC               GCGCGC AGG GCGCGA               TGTGCTTGACATGCT  50 77
    BPSL0865 1006377 .. 1006393 +  -5.7  -3.06796   GAGGGTTTCACCCGC              GTGGCCC GCT GCGCCGC              TTCGGTAGAATGAGC  47 39
    BPSL0866 1007191 .. 1007219 + -13.2  -2.54387   AGACATCTAATCGCG       GCGCAA-CGGGCG CGCC TGCCCGATTGCGC        TGCGTTCGAGCTTTG  67 133
        murB 1009042 .. 1009062 + -12.5  -3.35679   TCCATCGATAAAGAA            CCTCGCTGC CGA GCCGCGAGG            TTCTGGGTCGCGCCG  73 83
    BPSL0870 1011025 .. 1011041 + -10.8  -5.28176   CCTGCATGCAAAAAA              GCCCGC TTCGC GCGGGC              TTTTTTGTCGATCGC 100 196
    BPSL0872 NONE
    BPSL0873 1014344 .. 1014373 + -19.3  -2.53911   GCCGCGATATGAAGA       CGCCCGCGGATGC CGTC GCATCCGCGGGCA        TGCCTTCCCCATTCG  93 186
    BPSL0879 1020312 .. 1020339 + -19.2  -2.52896   GTGGCGCGTGCGCGA        TACGCGGGCGGC GCGA GCCGTCCGCGTA         TCGCTTCGCGCGTGC  93 45
        sodB 1021153 .. 1021169 + -13.7  -5.82388   AGTCTCCACGCGAAA              GCCCTCC ACT GGAGGGC              TTTTTTTTCGCCTTT 100 111
    BPSL0881 1023046 .. 1023093 + -22.6  -2.90496   TGCGCATCGGCTGAA GACGACGGCGGCGCATCGGCGC GCGT GCGCCGATGCGCCCGCGCCGGC TCGTTTCGCACCAGC 100 301
    BPSL0884 1026341 .. 1026399 +  -6.1  -2.69151   CGCGCAACGCGCGCG TCTGAGCCGCGCCGCGCGCGATGGCAACG ATCTG CGT--CTATGGCGCG-GGCGCGG-TCGGC TGCTATCTCGGCGGC  47 21
    BPSL0885 1027687 .. 1027723 +  -2.1  -3.10344   CGATCGGCACGAGAT   G-GGCCGGCCGTCGCCG ATGTC CCGCG-CGCGCGGCCAC   TGTATTGCCTCGGGC  42 326
    BPSL0886 1028576 .. 1028624 +  -9.4  -3.06183   CAACGGGCCGCGGAT GCCCGTGCGTTGCGTATGGCGGC CTGG GCCGCCGCG-GCGGCGAACGGGA TTCAGTCGCGGTGCG  57 86
    BPSL0889 1032771 .. 1032799 +  -6.7  -3.28712   CGAGCGTGCGCTCGA       GCGCGACGAGCG CGAAAT CGATCGTCG-GC        TTGTCGCCGAGCGCG  52 153
    BPSL0892 1036727 .. 1036780 + -15.9  -3.01712   GGCCGCCGCTCGGCT GG-ATCGGGCGGTTGCGCGGTGCGTC GAG GATGCGCGGCGCATGCGCCCGACGCC TGTTCAACCGGCGCG  77 308
         icd 1045479 .. 1045509 + -20.5  -4.23781   GCCGATGTCGAGCGA      CACCCCGGCGGGCC GCGT GGCC-GCCGGGGTG       TTTCATTTTGGTGCC 100 54
    BPSL0897 1047324 .. 1047340 + -13.7  -5.00339   GCGCGCGAAAAAAAA              CCCGGCT GGA AGCCGGG              TTTTTCATTCTTGAT 100 112
        clpS NONE
        clpA 1050738 .. 1050770 + -12.8  -4.86731   CCAAAACGTTTCGCA     TG-AACGGCGCGGGA AGTC TTCCGCGCCGTTTCG      TTTTATTTGCGGCAG 100 49
    BPSL0900 NONE
    BPSL0901 NONE
    BPSL0902 1053988 .. 1054034 + -12.8  -3.59979   GGGCCGGGGACGGGG CGGAGCCGCGCGCGCGGGAGC GGCGGG GC-CCCTCGCGAGCGTCGCCG TTTCGAATCAGCCGC  74 60
        purN NONE
    BPSL0909 NONE
    BPSL0910 1063822 .. 1063833 +  -4.4  -3.53444   ATGCTTTCATTTTCT                TGAC GCAG GTCA                 TTTGAGCCGGCGTCC  52 171
    BPSL0911 1065113 .. 1065128 + -11.8  -5.79595   TCAGGACGTCACAAA              CCCCGC GCTG GCGGGG               TTTTTTCTTTTGGGC 100 69
        nadA NONE
        nadC 1067356 .. 1067384 + -23.1   -5.1101   AACGGGCCGAGGCAA        GGCCGCCGGCGCG TGG CGCGCGGGCGGCC        TTTTTTGCCTCGTGA 100 126
    BPSL0918 NONE
        lytB 1072383 .. 1072410 +   -20  -4.29981   GTCTCCGTTGGAATG        CAAAAGCGCGCC CTAG GGCGCGCTTTTG         TTTTGGGTGTATTTC 100 66
   BPSL0919A 1073141 .. 1073167 +  -9.4  -4.34402   AGACGGGACTCGCGG         CGGCACCGAA GCTTCAG TGCGGTGCCG         TTTTCGTATCCGCCC  83 46
    BPSL0920 NONE
    BPSL0921 NONE
    BPSL0922 NONE
    BPSL0923 1077037 .. 1077066 + -19.3  -3.14564   GTAAGCGCCGAGCGG       CGCC-CGCCGCGCG GCT CGCGCGGTGCGGCG       TTCATGAAGCCATCG 100 37
    BPSL0924 1078011 .. 1078022 +  -7.2  -3.53012   GGCGGGCGCGGCGGG                CCGC GGGC GCGG                 TTTGCGAGCCGGCAC  58 40
    BPSL0928 1082522 .. 1082532 +  -6.8  -3.56643   GGCCCTCCGAGCTTA                 CCCT GAC AGGG                 TTTCCGCCGTGTCGC  58 326
    BPSL0931 1083801 .. 1083853 + -15.3  -2.71364   ACGCGCGCGCGCCGA GCGCCGATGCCTCGCCGCGCTCGCC GGC GGCGCGCGGGCCGATGCGTATGCGC TCCTTCAGGAAATCG  70 72
    BPSL0934 1087263 .. 1087276 +  -3.8  -3.14132   GCGAGCTCGGCGTCG               GGCT CCACCC AGCC                TTCGTCGAGCACGCG  45 444
    BPSL0938 1090237 .. 1090252 +  -2.4  -2.87931   CCGCATCGGCCGTAT              CGCGCG CGTT CGTCCG               TGTGTGCGGCATGCG  40 48
   BPSL0938A 1090751 .. 1090777 + -14.5  -2.52464   GGCGCATATGAAAAA        GCCCCGCGCTGA AGCG TCAG-GCGGGGC         TCGATTGCAGCGGGC  71 46
    BPSL0939 1092431 .. 1092469 +  -6.7  -2.79074   AAAATATCGTACCGA   TGCGAGTTAGTGGCTCA GTCCG TGAGCCACTACCCTGGA   TACTATGTCTTTCAT  48 16
    BPSL0940 1093011 .. 1093032 +  -2.8  -3.07816   ACTTGACGAGCCGAG           ACGGGCAC CAGGCA GCGCCCGC            TTGCGTGCCTGGCCG  42 44
    BPSL0941 1097298 .. 1097308 +  -2.4   -2.7185   CTACAATGACAATCT                 GGTC GGT GTCC                 TGCTTGCGCGATAGT  38 1
    BPSL0942 1099670 .. 1099694 +  -9.9  -3.28447   GCAGGCGTCAGATAG          CCGAGCGAACT ATG AGGCCGCTCGG          TGTTGTACTCGATAC  63 146
    BPSL0944 1102257 .. 1102295 + -17.7  -3.32844   GGTTTGTCTCAAGCA  C-TCTCACGGGTTTTGAG AATT CTCAAAGCCCGTGAGAAG   TTCTGACGTGCGACG  89 161
    BPSL0950 1110697 .. 1110715 +  -4.4  -3.86346   ATCTCCGAGCGCCGC             GCCTGCCG GCT TGTCGGGC             TTTCTCGCAGCGTGC  58 91
        cysI NONE
    BPSL0957 NONE
        cysH NONE
        cysD NONE
        cysN NONE
    BPSL0961 1120273 .. 1120291 + -13.1  -5.23316   CAAGACAAAAAACGA             CGCCGGC GACGA GCCGGCG             TTTTTTCATGTCGTC 100 167
        pepA NONE
    BPSL0966 NONE
    BPSL0967 1125939 .. 1125992 +  -7.9  -4.00042   GTTGCGCGCGCAACC GTCGGACGCGGCGCTGC-CGGCGC GCCGTCG GCGCCGCGCGTCGATGCGAACGGC TTATTTGCTCGACAG  68 129
        ilvR NONE
         lgt 1130678 .. 1130696 + -17.4  -4.19817   GCCCCCAAGAAAAAA             CGCCGGCG CAT CGCCGGCG             TTTTGCATCGATCGC 100 330
    BPSL0976 NONE
    BPSL0977 NONE
    BPSL0978 NONE
    BPSL0979 NONE
    BPSL0980 NONE
    BPSL0981 1140141 .. 1140188 + -12.7  -3.55622   GGCGCATCGCGATTG CCGCCG-CTCC-AGGCGGGCGGGC GCG GCGCGCC-GCTTCGGCGACGGCGG TTTGCGCGCGTTGCG  74 73
        cobQ 1146539 .. 1146549 +  -2.4   -4.8048   GGAAATAATATAAGC                 CGGC CAA GCCA                 TTTTTCATCTGAAGC  74 231
    BPSL0988 1147017 .. 1147075 + -20.4  -2.90075   CGCGCGGCGCGGCAG GCCG-GGCGGCTTGAGCGGCGGGCGGCTT GCGC AAGCCGCCCGCCG--CGGCCCGCTGCGGC TGTCATTCGCCGCCG 100 12
    BPSL0989 1148163 .. 1148182 +  -4.2  -3.98627   TCTGCGTCGGCACGT            GATCGCGG CTGC CCTTGATC             TTGTTGTCTTCGTCG  60 166
    BPSL0994 NONE
    BPSL0995 1157658 .. 1157678 +  -4.5  -3.44622   GCAGCGCGCGTGGGC            CGGCCGAGG CCG CCGCGATCG            TTGGTTATGCAGATG  51 292
    BPSL0996 NONE
    BPSL0997 1159463 .. 1159520 + -11.8  -3.03441   GTGAAGCCGTGACGC CGCGCGCGGGTGCGGCGGGTGCG-CGGC GGCG GCCGACGCTCGTGACGTGCGCG-GCGCG TATTACGCCGTACTG  65 29
    BPSL1000 1164598 .. 1164619 + -10.1  -3.53012   ATACGTAAAATCCCG           CGCCGGCCCG CGT CGGGC-GGTG           TTTGCGGCGCCGCGA  67 33
    BPSL1001 1165309 .. 1165329 + -14.7  -3.34895   TGTGCGCCTTTCGTG            GCCGCCGGA CCG TTCGGCGGC            TTCCTTCCCGATAGC  78 72
         dcd 1165971 .. 1166020 + -14.2  -4.58395   ACCTATCGCCAGTCC GGGTGACCGCTGCGCCGGGG CATGAACAGC CCCCCGCGCCGCGGTCGTTC TTTTTGGAGAATCGC 100 61
    BPSL1003 NONE
    BPSL1004 1169071 .. 1169101 +   -11  -3.16421   AGCGTGCGCGTTCGG       TGCGCGCGTCGCTC ATC GGGCGGCGTGAGCG       TTCGCTCGTTGTTCG  64 54
    BPSL1010 1177162 .. 1177197 +  -8.8  -3.11732   CTCGGCGCGGCTTCG    GTCGGCCTCGG-CCGCC CCG GACGGGCCGCGACCGGC    TTCGATGGGTTTCGC  56 51
    BPSL1012 1179390 .. 1179411 + -18.7  -3.14051   CCGGGCCAAACAAAA           CGGCCGCGC GTGA GCGCGGCCG            TCTTCATCCCGATCC  90 353
    BPSL1014 NONE
        hemC NONE
    BPSL1016 NONE
    BPSL1017 1187029 .. 1187049 + -16.1   -4.4078   GGCGGGATGAAGAAA            CGGCGGCCT CGC GGGCCGCCG            TTTTCGTTGGGGCGC 100 100
         ppa 1191483 .. 1191522 + -25.2  -3.53012   CGCCCATGGGTCACG  CGAAACCGCGCGCGCCTCG TCA CGAGGC-CGCGCGGTTTTG  TTTGGCGCGCGCGCC 100 65
    BPSL1026 NONE
       glnB2 1196679 .. 1196731 + -17.6  -3.22298   GGCCGCGCCGCTTCG GCC-GGATGCCGGCCGAGCGCGCGG CGTG CGGTGCGATCGGCCGGGTTCCCGGC TTGCTGCTCGATCGG  89 41
    BPSL1034 1204884 .. 1204915 + -17.2  -2.56596   GGAGCGACGTGAAAA      CGCCGCGACCGGAC GAGT GGCCGATCGCGGCG       TCGGTTCGTCGCGGC  80 211
    BPSL1036 NONE
    BPSL1037 1207957 .. 1207975 +  -8.8  -2.81045   AGCGTGCTGAGCGTC             TCGGCGGC GTT GCTGTCGA             TCGTGTTGTAGGTGA  52 127
    BPSL1039 1210435 .. 1210454 +  -3.5  -2.72263   TACGCCGAAGCGAAG            CTGCGTC TCGATT GACACAG             ATTTGAGACCGATGT  41 11
    BPSL1040 1212117 .. 1212137 + -18.3  -2.94695   TTGCCGGGCGGCGGG            CGGGCGTCG CCT CGACGCCCG            TGTGCTTCGTCGTGC  82 299
        otsA NONE
    BPSL1045 1215961 .. 1216000 + -16.5  -3.58329   GCGGGTGCCGGTGGC  TGACGGCG-CCGGCCGAT ATCGC ATCGGCCCGACGCCGTCG  TTTCCAGCCTGTTTC  86 72
    BPSL1047 1217625 .. 1217683 + -11.8  -3.89346   CGCGTAGAGCGCGAT CG-TCGGC-CCGTGCTGCGGCGCGATG CCGAAGAT CAGCGCGACG-AGCGCGGCGCCGAGCG TTTGTCCGGTGAGCC  77 325
         eco 1222812 .. 1222851 +  -2.6  -3.39895   CGATGTCGACCGGCC  GCCCGCGCACCGCGTAGCG CAG CACCACGCAGTG-GCCCGC  TTCGTTGATGAAGCC  47 221
    BPSL1057 1225338 .. 1225354 +  -7.2  -3.05463   TCGCGACGCGGGCCG              CGCGCT TGGCC GGCGCG              TTCCGTCGCGCGCGT  51 99
    BPSL1059 NONE
    BPSL1060 NONE
    BPSL1061 1228253 .. 1228279 +   -10  -4.19817   TCTTCCAGATAACGC         GGGCGCTCGCCG GCA CGGCGACCGCTG         TTTTCCCTCCATCCA  85 452
        infA 1228595 .. 1228610 +  -5.4  -3.53012   CCGAGGGCATCGGCT              CGTCGTC GTT GACG-CG              TTTCGGCGGCGGCGC  54 14
    BPSL1063 1229027 .. 1229062 + -15.4  -2.67017   TCGCGTGCCTGCGTC    TGCTCGCGCAGC-ACGC CAC GCGTCGCCGCGCGGGCG    CTTCCTTCTCAGCTT  74 82
    BPSL1067 1233185 .. 1233224 + -11.3  -3.53012   CAAGGTTCCCGCCAG  CCCGCGCCGCCGGT-CGC CGCGC GCGCGCCGGCGTTGCGCG  TTTCGCGCCCGGCCA  70 65
    BPSL1068 1235297 .. 1235339 + -16.9  -2.72144   AAATACGCCGCGCTC CGGGCGACGCATCGCGC GGCCGTCGG GCGCGGCGCGCCGCCCG CTTTCGGAGCAATGC  80 63
        parE NONE
        parC 1239976 .. 1240017 +  -9.3  -4.42653   CGGGGTATCGACACG GCTCTGCGGATGACGCA-GC CGC GCATGCGGCGGCGGCAGGGC TTTTCTCGGTGCGCT  83 177
    BPSL1071 1240952 .. 1240969 + -10.5  -3.36492   GTGACGATCGGGGCG             GCCGTGC TGTC GCGCGGC              TTCTGACCTTCGCGC  65 2
    BPSL1073 1242610 .. 1242626 + -11.5  -5.10933   TGGTCCCTTTCGAAA              GCCGGCG CGA TGCCGGC              TTTTGTTTTGGGTAC 100 69
    BPSL1075 NONE
    BPSL1076 1246659 .. 1246710 +  -8.2  -3.53012   TCCGGCGGTGTGCGG GTTCGTGCATCGGATGTCGGATG GGCGCGG TGTTCGACATCCGATGTTC-AAC TTTCAACGCCGAACG  62 154
    BPSL1078 1248325 .. 1248357 +  -4.1  -3.01712   ACAGCCACGCGATCA     CGCCGGTC--GCCCA ATACA TGGGCTCGGCGGGCG     TCTTCGCGACGAGGC  43 512
    BPSL1086 NONE
        htpG NONE
    BPSL1088 NONE
    BPSL1089 1261254 .. 1261270 +  -3.6  -4.08216   GGCGCGGTTCAGGCT              CGGGCG TTTCC CGTTCG              TTTTCGCGCCGGTCC  61 63
    BPSL1091 1262459 .. 1262472 +  -5.2  -2.66316   TCGCCCTCGTTTGCC               GCCG TTTTTT CGGC                TCCTATACTGGCCGA  44 88
    BPSL1092 NONE
    BPSL1093 1264412 .. 1264463 + -25.2  -3.14132   GGGCCGGCCGGGCGT GCA-CGTGAAAACGCCCGCGGCGCG CGT CGCGCCGCGGGCGTCGTAACGGTGC TTCATGAGCCGGCCC 100 63
    BPSL1099 NONE
    BPSL1100 1271249 .. 1271269 + -10.4  -5.40072   GCGCGGCCGGAAGAA            TGCCCCGC CTCGT GCGGGGTA            TTTTTTTGCCCGGCG 100 76
    BPSL1102 1274215 .. 1274234 + -10.6  -3.13403   CGAGCGCCTCGCGCT            CGGCGGGG ACTT CGCCGCCG             TATTGCTCGAGCAGG  60 484
    BPSL1105 1276521 .. 1276577 + -12.8   -3.6502   CACGGGTTTTGGCGG CGGTGCGCTTCGCGCTCAGCTTGAGCG CGGC CGCTTTCGC-GGGCGCGGCGCTCGCCG TTTCGCTGCCCGATG  74 246
    BPSL1108 1281616 .. 1281647 +  -4.3  -4.96848   CGATCGATAAAAAAA      CCTCGC-CCCGCAT TACGC ACGCGGGCGAGGGG      TTTTTCTCTCGCCGC  82 276
        purT 1289954 .. 1290009 +  -7.4  -3.14053   CGCATCGCGCGCCTG CGCATGCCG-GGGCGGGGCGCGCCGG CCGCGA CTGGC-CGCCGCGGTCGCGGCAATCG TATTGGGTGGTTTCC  54 70
    BPSL1112 1290231 .. 1290269 + -13.7  -3.33696   GTCATCGATCCGGAC   TGATGGCGCGGCGCGCG GTTTG CGCGCGGCTCGCCGCCA   TTGCTTGACGAGGAA  75 23
    BPSL1113 1290687 .. 1290715 + -13.7  -4.08767   GGGTTGAGCGCCGAG        GGCGCGCGGGCGT GAA GCGGCGGCGCGCC        TTTTCGGGCGCTGAC  85 34
       rhlE2 1292863 .. 1292894 +   -26  -4.56597   CCGGATCGGTGGGAA      GAAGGGGCGCACGC GCGA GCGTGCGCCCCTTC       TTTTTGGCGCGGCGC 100 76
        dnaE 1299278 .. 1299293 +  -3.3  -2.76823   GTCGTCGAGATCGTC              TACTG ATCCTC CAGTA               CGTTTTTTGCGGATT  40 20
    BPSL1118 1301162 .. 1301179 +  -5.5  -2.78384   AGCGCGAGGATCGCC             GCCCGAT GAAA ATCGGCC              TGTCGTGCAACGCGC  45 74
    BPSL1119 1302336 .. 1302374 + -13.1  -3.34715   GCAAGTTGCGCTCGG  C-CTGCGCGCGCTTGCGA GGCG TCGCAGGGGCGCGCCGCG   TATTTGAGCCCGGTG  73 112
    BPSL1120 NONE
    BPSL1121 1304957 .. 1304993 +  -2.2  -3.53012   CGCGTATCGCAGAAC   GCGGACGCA-CGATG ACGCCGCC CGTCGCTCCGCCCGC    TTTCACCGCGCAGCC  48 11
    BPSL1122 1306277 .. 1306287 +  -2.4  -3.75105   AATTCGCTAAAATGT                 CCGG TCG CCCG                 TTCTTCATGCCTTCA  51 72
    BPSL1123 1307664 .. 1307682 + -17.4   -3.2048   GCACATGCATGCGGC             GCGGCGCG TTG CGCGCCGC             TTGATGCCGTTTCCC  85 200
    BPSL1125 1309567 .. 1309577 +  -6.8  -4.20918   GTTCAGCATCGTTTC                 GCGT CGC ACGC                 TTTCTTGCGCTTGCC  72 236
    BPSL1133 1317356 .. 1317385 + -11.4  -5.00616   GGTGCCGCGGACGAA       GCGCGGCGACGAC TGACC GGCGTCG-CGCGC       TTTTTTACAACGCCA 100 10
    BPSL1134 NONE
    BPSL1135 1321044 .. 1321100 +  -5.8  -3.78934   AGCAGCACGAGCATG C-CCGCGATCCAGAT-GCCGACATGGCG GCT CGCGATGCCGGTGAGCTGGATCACGCCG TTGTTCTGCGCGAAG  61 372
    BPSL1137 NONE
    BPSL1138 1324845 .. 1324882 +  -2.7  -5.46129   TCAAACGAAATAAAA   ACGCACTGAGATTCTTGT ACC ACAAGGTTCTCAGC-CGA   TTTTTTGATTTCTTC  90 213
    BPSL1167 NONE
        mgsA 1347602 .. 1347653 + -17.9  -4.11216   TGCAAGCGGCGTAAG CCGCGCGGGCGGCGGCGGGCGCTA TCGTT TCGCGTGCGCCGCCGGCT-CGCGG TTTTGCCCGTGCCGC 100 98
         qor 1349563 .. 1349614 + -20.7  -2.81191   CTCCGCCGTTTCCGA GCGAACGCGGCGCCGCCACGCGCG TGCGC CGCGCGCGGC-GCGCCCCGCCCGC GTTTACGCGTTTTTT 100 233
    BPSL1170 NONE
        kdpA 1351745 .. 1351770 + -20.5  -2.89742   ACACGAGAGGACTCG         CGCAACGCCGG CCGG CCGGCGTTGCG          TATCTGAGGATTGCA 100 53
        kdpB 1353850 .. 1353868 +  -4.5  -3.53444   CTGATCGACGTCGTG            CTC-GCCG CGCT CGGCTGGG             TTTAAAGGAACATCG  52 2
        kdpC 1354662 .. 1354686 + -18.6   -3.9941   GCCGGCTCGAACGCC          GGACGGCGCG CCTGC CGCGCCGTCC          TTTCCTTCTCGGGCG 100 220
        kdpD NONE
        kdpE 1358743 .. 1358763 + -10.3  -5.16133   GCACGTTTTCGATCG            CGCCCGGCG CCG CGTCGGGCA            TTTTTCTCTTATGCT 100 344
    BPSL1176 1359249 .. 1359279 + -14.7  -3.01712   CCTGTTGTTATACTT      TCG-CTGCCCGGGG ACGA CCCCGGGCCGTCGA       TGTTCAACGGGGACG  74 166
        sugE 1359685 .. 1359695 +  -8.2  -2.94099   GCTACGGCGGTTGTG                 CGCG GCG CGCG                 TCTATAATGAAGCGC  54 66
    BPSL1178 NONE
    BPSL1179 1363113 .. 1363153 +  -4.6  -3.83257   GCGCACGCGGTATCT TCGGGCG-ATCCGCCGGGG CGTT CTCCGATGGGTTTGCGCGA  TCTTGTTTTTCGATT  58 46
    BPSL1180 NONE
    BPSL1181 NONE
    BPSL1182 1365293 .. 1365334 +  -7.8  -4.76892   GCCGATCGAAGAAAA GGGCGGCGCGCGATGCGA GGCCGG TCGCGCTGTCCGCCGCCG  TTTTTGCGTTGCTAT  85 236
    BPSL1183 1366833 .. 1366861 + -10.1  -3.90048   TGATGCGGTCGAGCC        GGCGCGCCGGCGT CGC GCGCTTGCCCGCC        TATTTTTCCCCGCCC  77 38
    BPSL1184 1368763 .. 1368787 +  -3.4  -3.75629   TCTCCTGCTCGTCGC         CCG-GCCGGGC ACCC GCCCAGAACGG          TTTCCATTCGGCGTC  55 404
        ilvI NONE
        ilvH 1381547 .. 1381573 +  -2.8  -2.54387   CCGCCGCGACCAACG         AGCCGGGTGC GCCGTCA GAGCCCGGCC         TCACTTACGAATTTC  39 43
        ilvC 1382676 .. 1382706 +    -6    -4.371   GGTCGGCATCAAAAA      GCCGCCCGAAGGC ACCGGA GCCCA-GGGCGGC       TTTTGCTATCCTACG  73 73
    BPSL1199 NONE
    BPSL1200 1384354 .. 1384373 + -16.4  -5.06414   CGATCGCGCCATGGA            CGGCGGCC CCAA GGCCGCCG             TTTTTCTTGCCCGCG 100 90
        leuA 1386254 .. 1386283 + -19.3  -4.72272   GGCGCGCATGAACGA       CGCCCCGCG-GGCT AGA GGCCTCGCGGGGCG       TTTTTGCTCGACGCG 100 84
    BPSL1205 1391179 .. 1391195 +  -3.6  -3.41602   GCCGTGACGGCCGGG              TTCGCC GGGCG GGCGAC              TTGTGCTACAATGCG  49 34
        rpsO 1391568 .. 1391605 + -18.7   -5.0133   GTTGCTCGCCTCCAG   CAAGATGCCTGTGTCAG TCTG CTGATACAGGCATTTTG    TTTTTTCGCGGCATG 100 48
         pnp 1394003 .. 1394031 + -19.6  -4.57569   TAAGCGGCAAGGCGA       CGGCCGGCAGCGC GAAT GCGC-GCCGGCCG        TTTTTCACAGGATGG 100 38
    BPSL1208 1395128 .. 1395143 +  -6.8  -3.63515   TGCGAACGCTTGACA              TCGGTC GTTT GACCGG               TTCTTCAGCGTCGCA  61 28
        tpiA 1396023 .. 1396038 +  -7.5  -3.33696   GAATATCGGGGGCGG              CCGGC AGGTGC GCCGG               TTGCTTGAAACCAAA  56 63
        secG 1396647 .. 1396671 + -13.6  -5.04601   ACCAAAGTTACTCAA          TGCCAGCCGC TTCGT GTGGCTGGCA          TTTTTCATTTCTGGG 100 230
        nuoA 1397151 .. 1397165 +  -2.7  -3.64703   CTCGACTGGGAGTGA               CGGGC TAATC GCCGG               TTTGCATGGGCGGCC  53 26
        nuoB NONE
        nuoC NONE
        nuoD 1399684 .. 1399708 + -12.2   -3.7282   ACAGTGAGCGCCAGG          TCTGCCGCAT CGATC ATGCGGCAGG          TTGTTCGTGCGGTAG  77 130
    BPSL1215 NONE
        nuoF NONE
    BPSL1217 NONE
        nuoH NONE
    BPSL1219 NONE
        nuoJ NONE
        nuoK NONE
        nuoL NONE
        nuoM NONE
        nuoN 1411651 .. 1411669 +    -3  -2.62983   CTGCCTGCAGGCGAT             CAGCCACA CGC TGCCGCTG             TAATGTCGGCCTCCG  39 4
    BPSL1225 1411983 .. 1412021 +  -3.8  -3.55444   ACGGCGCTGACGGCG  TAGGCCGTC-GC-GCCCC ACTGC GGAGCCGCCGATGGCCGA  TTTGCCGAATCACGA  51 31
    BPSL1226 1412607 .. 1412629 +  -3.3  -3.53444   GATCCGGCCGTAGCG           CTGCTGCGC GCCGA GCGGGGTAG           TTTGCGAAGGGATAC  49 28
    BPSL1227 1413155 .. 1413167 +  -3.3  -2.77043   CTGCCGGTTCCCGCC                GCGCT GAA AGAGC                CTTTGCAGTGATCGC  40 2
    BPSL1228 NONE
    BPSL1229 1415582 .. 1415598 + -15.1  -4.05788   TGCAGGATGCCTGAG              CGGGCGG TGT CCGCCCG              TTTCATTTCACGGAG  89 27
    BPSL1230 NONE
    BPSL1231 1416569 .. 1416607 + -16.1  -3.56099   TCTGAGCGGGTTCGC  GCGCGATGCGTATGTGCG CCGG CGCACATACGCG-CGAGC   TTTCGAACACTTATC  86 36
    BPSL1233 1418177 .. 1418225 + -11.1   -3.5764   CGCCGGCGTTCCCGG CGCGAA-GCGCGCGTCA-G-GCCG ATCG CGGCGCGTGACGCGCGAGTTCGAG TTTCGCGATCGCGTT  70 289
    BPSL1238 1423060 .. 1423116 + -27.2  -2.79098   GCGCCGTCTTGCGCG CCGCGCGGGCGCGTGCCGCTG-CGCGC GGTG GCGCGTCGGCGGCGCGGGCCGGCGGGG TGCTTGATCGCTCGC 100 81
    BPSL1241 1425936 .. 1425970 +  -2.7  -3.01712   ACCTATGTGTTCCGC    CGCCGGGCGGGCGCTT GAAT AGGCGGCTATC-GGCG     TATTCGGCGGCCCGG  42 8
    BPSL1242 1427226 .. 1427252 + -15.9  -5.08824   GGTCTGCATGAAAAA        GCCGGAGCGGCG TTGT CGC-GCTCCGGC         TTTTTTGCGTCGGGC 100 85
    BPSL1247 1439779 .. 1439804 + -16.9  -5.40072   GCACAGGACAAAAAA         CGCCGCCGAAT ATTC GTTCGGCGGCG          TTTTTTTCGAGCGAG 100 69
    BPSL1249 1442303 .. 1442321 +  -8.8  -3.05844   CATGCATCGCGGGTA             CACCTGCT GGT AGCAGGGG             TGTTCGCATCCGCCG  55 144
        serA 1443796 .. 1443851 + -10.5  -2.74605   CCCCGCGCGGGCCGC CGGTGTGCGGTTCGCGCG-CGA-TGCAC GCT GTGCAGTTGACGCGCC-GCCGCACCCTG TCGATTTTGACAGCG  57 43
    BPSL1251 1445032 .. 1445043 +  -2.2  -4.42976   GGCGCCTCACGCGAT                CG-GC CAT GCGCG                TTTCTTCGTTTCTCC  65 255
    BPSL1253 1449292 .. 1449325 + -20.4  -3.20723   TCCATCCTCCATCCT     CGCGCGCTGGCGAGC ATCGC GCTCGCCAGCGC-CG     TTGCATTGATCGCGG 100 454
    BPSL1254 1450469 .. 1450508 +  -4.9  -3.55444   TGCGGATTTGACGCA CGTCAT-GAACGGGGCCGC GCAC GCGGCCGCGGGCGATG-CG  TTTCACGCGTCGCGA  52 30
    BPSL1255 NONE
    BPSL1256 1451574 .. 1451590 +  -5.8  -3.14564   GACATGCCGCTCGCA              TGCGGT AGCGA ACCGCG              TTAATGGAGGCCTCG  49 5
    BPSL1257 NONE
    BPSL1258 NONE
    BPSL1259 NONE
    BPSL1260 NONE
    BPSL1261 1456151 .. 1456177 + -14.5  -5.12068   CGGTGGTGAAGAAAA         CGGCAAGCGGA ACACG TCCGTTTGCCG         TTTTTGTTGCGTGTC 100 118
    BPSL1264 1461125 .. 1461148 + -11.6  -3.20991   CGGGACGACCGGCGG          CGGGCCCCGG ACGA TCGGGGCGCG           TTGCGTTGCGTTGCG  66 431
    BPSL1271 NONE
    BPSL1272 1475570 .. 1475588 +  -7.4  -5.52986   TTTGAGTGACTATGA             TGGGGATC GTG GATCCCTG             TTTTTTTGATCGAAT 100 200
    BPSL1273 1476651 .. 1476683 +  -3.9  -3.53012   CGACGCGCATGGCCT      GGCCGTTGTGCGCGG CAA TTGCGCACGCCCGCG      TTTCGCGAAGCGACG  51 388
    BPSL1275 1478419 .. 1478477 + -19.6  -2.78679   CGTATCCTTTCGCGG CGGCGCGCGTTCGCCGC-GCGGCGCG CCGCCGTAT CGAGCCGCCGCGTCGAGC-CGCGCCG CTTTCGCTCAGCGCC  93 91
    BPSL1279 1482671 .. 1482681 +  -8.2  -2.79183   GGCGCCGACGAAGAG                 CGCG ACG CGCG                 TATCGTCGAAGTAGC  52 254
    BPSL1282 NONE
    BPSL1283 NONE
    BPSL1284 NONE
    BPSL1285 1497267 .. 1497277 +  -8.2  -4.36914   GTCGAATGACGGTGG                 CCGG CAG CCGG                 TTTTGTCGCGGCAAA  79 32
    BPSL1291 1504975 .. 1505001 + -13.6  -3.36273   CGACGCGAACGGCTC         GGTCGCCCGTGC GCT GTTCGGGCGGCC         TTCGTCTTGCGGCGC  75 66
    BPSL1292 NONE
    BPSL1293 NONE
    BPSL1294 1507908 .. 1507966 + -24.5  -4.08216   GACCGGGCGCGGCCG CGCGGGCGGCGTGTGGCGC-CGTCGCGC GTGC GTGCCACGCGCGCCGCGCGCCGCGCGGG TTTTGCCGCGCGTCG 100 44
    BPSL1295 1509597 .. 1509613 + -13.7  -2.62184   AGCCGTCAGTCGTAA              GCCGCGA ACC TCGCGGC              TCGTGTCCCGCACCC  69 344
    BPSL1297 1511937 .. 1511980 + -14.4  -3.41978   GCGCTGAGGTCTTGC CGTC-GCGGCTGCCGCTGCCG CTG CCGCTGCCGCTGCCGCTGACG TTGCTGTTGCTGTTG  77 34
    BPSL1298 1512754 .. 1512810 +  -8.4  -3.53012   ACCGTGCGGCCCGAC GGCGCCGAGCCGCAAGCCGCCGC-CGA GGGA TCGCGCGAAGGCGCGCGCCTCGGCACG TTTGCAGCGAGCCGC  62 273
    BPSL1307 1526815 .. 1526829 +  -9.2  -3.75153   GTTCGTGATGCGTAG               CGGCGT GAA GCGCCG               TTTCGCTTCGCCCGC  68 33
    BPSL1308 1528037 .. 1528053 + -10.1  -3.09518   GAATGCAACGCGCCC              GGCGCGA TCA TTGCGCC              TATTCGGGCTTTTCG  62 405
    BPSL1310 1530555 .. 1530582 +   -14  -3.19192   CCGGGCGCGTCACGT        GCGCGCGCGCCG CCGC CGGCGCGCACGG         TTCCGTTCGGTCGAC  73 226
       glmS2 1533342 .. 1533358 + -15.1  -4.21194   CGGCTCGGCTCGGCT              CGCCGCG CGG CGCGGCG              TTTTCGCTCATGCGC  95 211
    BPSL1316 1537766 .. 1537785 +    -7  -3.18264   GGGCGGATTGCATCG            CGCCGGCG GTCG CGGTGGCG             TTCGTCGCTGCGGCC  53 284
    BPSL1320 1542458 .. 1542507 + -12.8  -2.64616   ACCGTGATTCACTGA GCGGTGCGCGTCGCCCGGCACGGCC GTC GGCCGCGC-GCGCGGCG-G-GCCGC TCGTGTCGCTCGCGC  64 26
   BPSL1323a NONE
        pckG 1549218 .. 1549244 +  -5.8  -5.40072   CGCGAATCGAAACAA        CCGCATGACGC TTCGGC GCG-CAGGCGG         TTTTTTTGCGACGGG  95 158
    BPSL1325 1550617 .. 1550675 +   -16  -3.13522   CGTCGACGCGAGCGC CGACGTCGCGCTC-AGC-GCGGCGGCCGC GACG GCGGCCGTCGCGGCGAGAAAGCGACG-CG TATTCATCGAAAGCT  78 344
    BPSL1327 NONE
    BPSL1328 1553244 .. 1553276 +   -22  -3.05384   GCGTGCGGCAACGAG      GCGGCGCGTGCCGC GTGAG GCGGCACGCGCGGC      TTCGATCCCGAGAGG 100 106
    BPSL1329 1555077 .. 1555108 +  -2.3  -3.57144   AGGGCCTCTACGCGC     CGC-CCGC-CCGATT CCGC AATTGGTGAGGAGCG      TTTCGCAATGGAACA  48 0
    BPSL1330 NONE
    BPSL1331 NONE
    BPSL1332 NONE
    BPSL1333 1558222 .. 1558237 +  -2.6  -3.53012   CAGCGGTGTCGAGCA              TA-TGGG CTT CCCAGTA              TTTCCCCCCGGCCAC  48 257
    BPSL1334 1559338 .. 1559350 +  -5.5  -2.80493   ACGCGCGGGCATTGC                CGTGA CGA TCGCG                ATTCTCTGTTCGGGG  45 21
    BPSL1335 1560277 .. 1560332 +  -4.5  -3.59979   CGATCTCGACGCCTA GCG-CGCTTCG-CGTGCG-CGCGCGGCG ACG CGCCGCGTGCCGCTCGTCGACGAAACGG TTTGCAATGAAAGAG  52 25
    BPSL1336 1561261 .. 1561316 +  -3.4  -3.17392   CAAGGCCGCCGCAAC CG-GTTGCGGTTCGCCA-CCGCACCTTCG CGA TGGAGG-GCGGCTGGCGG-CCG-ATCGCG TTCGCTTGCACAATA  44 370
    BPSL1337 1562477 .. 1562499 +  -4.6  -3.18264   TGCTGACTGCTGACT           GCTGACTGCG GAT CGCCGACTGC           TTGCTGACTGCCAAC  47 266
    BPSL1338 1563726 .. 1563783 +  -7.3  -3.25823   GGCCGAACCTCACGC GCGCAACGCCGCGGCCGA-CGGGTAGCC GCT GTCGTCGCGCTCGGCCGCCTCGCGGCGC TTGATCTCGCGCGCG  54 438
    BPSL1340 1566569 .. 1566595 +  -7.8  -3.15249   CGCCATTCGCGGCGC         GTCGCCGTTGCG ATG CGCGTCGCCGGC         TTCGTCGAGCATGTC  53 520
    BPSL1344 NONE
    BPSL1345 1571094 .. 1571115 + -15.9  -4.54727   ACTATCATCGCCGGA           CGCCGTCAC CTGG GTGACGGCG            TTTTCGTTTGCGCGC 100 93
    BPSL1346 1572463 .. 1572504 + -17.9  -3.25942   GCCGCGATCGCCGGC GTGGCGCGGCGACGGGCGT CGGC GCGCGCGTCGCCGTGGCGC  TTCATCTGCGCCGGT  89 89
    BPSL1348 1575270 .. 1575314 +  -9.7  -4.86033   CGGCAGGATAGACAG GTCGGCGGCAAGGGTGTCCCC CAA GGAGCCCCCCGTGTTGCCGTC TTTTTCTCCCGCTTT  93 406
        carA NONE
    BPSL1350 NONE
        carB 1580477 .. 1580531 + -20.3  -5.93809   CTGTCCAAGCAACAC GTGCCGCGATTAAGCGGCGTTTCCGA TGTT TCGGAAATGC-GCTTAATCGCGGTGA TTTTTTTTATGGCCG 100 53
        greA NONE
    BPSL1353 1581562 .. 1581617 + -20.2  -2.64061   AGCCCACGGCGCACC GCGGTGCGCGGGCCCGCCGGCCGGCCG AAC CGGCCGCGCGGCGCGCCCG-GCGGCGA TCACTTCTCGTTCTG  95 40
    BPSL1355 1583143 .. 1583172 +  -2.1  -2.91264   GATTAGAATGCCTGA       GGAGCGCC-GCA AGGCAAA TGTAGGCGCTCG       TCTATGAGTGAAGGA  40 140
        ftsH 1585103 .. 1585131 + -18.9  -4.70353   CGCGGCTTGGGTTCA        CGGGCTGGTGTGG CTG TCACACCGGCCCG        TTTTGCTTTGTTATC 100 46
        folP NONE
    BPSL1358 1587742 .. 1587790 + -16.6  -3.65902   TTCCTACGCTCTACA GGCGGCCCGCTCCTCCCCGTCGGG AGC CCCGGCGGAG-GGCGCTG-CCGCC TTTCAATCGGGTCAC  88 298
        pstS NONE
        pstC NONE
        pstA NONE
        pstB NONE
    BPSL1363 1592532 .. 1592544 +  -3.3  -2.66216   ACGGACCGAGGTGCC                GATGC CCA GCAAC                ATTCTCGTCATCGAA  39 53
        phoB 1593235 .. 1593273 +  -5.9  -2.86568   GCGAAACACGCGTAA  CGGC-CG-CGCGGCGCG CGGGGTT CGCGCCGCATCGTGCCA  TCCGTTTTCTCTTTC  48 26
    BPSL1365 1594870 .. 1594892 + -11.2  -3.64703   CGCCTTGCCCGCGCG           GCGGCGGCGA TAG TGGCCGTCGC           TTTGCATGAGCCACG  71 281
    BPSL1367 1598706 .. 1598721 +  -6.1  -3.34192   TCCCGCTTTCGCCAG              CACGC GAGGGG GCGTG               TTCGTTGGCCGCGTT  53 68
    BPSL1369 NONE
    BPSL1370 1601738 .. 1601750 +  -9.1  -2.50816   GCGGATCGTTACACG                GCCGT TCG ACGGC                GTTCGTCGATCGGGG  54 64
   BPSL1371A 1602400 .. 1602420 +  -3.9  -3.33696   CCCTCCGTTCGTGCT            CGCCTCGAT CAT GTTGACGCG            TTGCTTGCAACGGAA  47 9
    BPSL1374 1604734 .. 1604763 +  -2.3  -3.91197   GCCATTTCGCCCGAT       TTA-GTTTGATTGG GGC TCAATCAAACGTCA       TTTCCTGCTTTCTGC  56 17
    BPSL1375 1605753 .. 1605779 + -15.8   -5.1287   GCCCGCACGCCACGA         CGGCACGGCGAT TGC GTCGCCGCGCCG         TTTTTTACCTGTGAG 100 66
    BPSL1377 1606670 .. 1606685 +    -6  -2.87564   AGCTTGACGCTAATG              CGCGCG GATT CGGGCG               TGTCTCGGGCGATAC  48 103
        uppP 1614445 .. 1614464 +  -4.2  -4.87273   TATATCAACTGCTTA            CGCTGC CTTCGACT GCGGCG             TTTTTATCGCCTCTT  79 337
    BPSL1398 1626693 .. 1626738 +  -7.4  -3.34398   ACGCATATGGATCGA GCACCGGTGCGCGCGGCGATC GTCGG GATCGGCGCGATCGGCGG-GC TGTTTGCGGCGGGGC  56 118
    BPSL1399 1628119 .. 1628135 +    -5  -4.36595   TGATCTTGTCGAGCG              CGCGGC TGAAC GCCGCC              TTTTCGCTTTCGCTC  69 459
         tig 1631605 .. 1631644 + -22.9  -5.14563   TAAGTGTCGCTCTAG  CGGCGTGCCGGCTGTCG GAGCGA CGACGGCCCGCACGCCG   TTTTTTCATCGGCGC 100 38
        clpP NONE
        clpX 1633841 .. 1633864 +   -11  -5.75822   TTCGTGAGGAAAAAA          GCCGTTCATG GAAT CGTGAGCGGC           TTTTTTTCGTTTATC 100 54
         lon 1636460 .. 1636483 + -19.6  -4.33928   CGTTTCGTCGAACCA          GCCCACGGCC GTCA GGCCGTGGGC           TTTGTCTTTGGCGTG 100 60
   BPSL1406A NONE
    BPSL1407 1638823 .. 1638835 + -10.5  -3.19192   GTGCGTCGATGGCGT                GCGGC GTT GCCGC                TTGCGTTCGCTCGGA  62 172
    BPSL1409 1640496 .. 1640524 +  -8.8  -3.05384   CGCGCTGTCTGTCGC       GGCAGCTGCCGGGC CCG GCCGGGC-GC-GCC       TTCGATCGGCGCCGC  55 513
    BPSL1410 1642726 .. 1642749 + -15.3  -4.05788   CCGTTCGATGAAAGA          CAGCCCCGC CATCGT GCGGGGCTG           TTTCGTTTCGGCGAG  93 70
    BPSL1412 1644881 .. 1644933 + -19.1  -2.70932   CACGCCAACGCGCAT CTCG-AGCCG-CGCGGACGGCCGCG CCTCT CGCCGCCGTCCGCGTCGGCCGCGCG TCATTCGCCGAGCGC  87 328
        purL NONE
    BPSL1417 1654524 .. 1654541 + -12.7  -3.27298   TCGGACCAAAAGAAA             GCCGCTC GTCG GAGCGGC              TTGCTCGTTCGCGGC  71 79
    BPSL1423 1660233 .. 1660244 +  -4.4  -5.60689   GGTCGCCACCGAATT                GAAC GACC GTTC                 TTTTTTGTTGTATCC 100 131
    BPSL1424 1662487 .. 1662523 +  -2.7  -2.87243   GGCGCGGCCCAGGCC    CATTGACGGAGCACCAC GAT GCAGCGCACCGACGATG    TCCTTCTCGTGATCG  41 49
    BPSL1425 NONE
    BPSL1426 1664845 .. 1664871 +  -3.5  -3.78934   AGCGCGCGCTGCAAC         GGCGACGCGGG CGTGA CGGGCTTCGCC         TTGTTGTGCCGAGGC  55 490
    BPSL1428 NONE
    BPSL1429 1666762 .. 1666785 + -15.2  -3.59979   CATGACGCGAGCGGG          CGGCCCCGCC CGTC GGCGGAGCCG           TTTGCCGTCGGCGCG  81 36
    BPSL1430 1667843 .. 1667864 +  -9.4   -3.2964   TCGCGCTCGTCTGAC           GCGCCGTG GCATCA TACGGCGC            TTGTCCCGGGCCTTT  61 27
    BPSL1431 1669241 .. 1669252 +  -7.2  -3.33261   CGGGCGTCAGGTTCG                GCGG GAAC CCGC                 TTATGAGGATTCGGC  54 360
    BPSL1432 1669987 .. 1670020 +  -7.9  -2.64616   ATGCCCGTGTGCGGC     AGCGCGTCGTCGGCG GCTT CGCGGGTGTCGCGCA      TCATCTCGATCAGCG  48 302
    BPSL1435 NONE
    BPSL1436 NONE
    BPSL1437 NONE
    BPSL1438 NONE
    BPSL1439 NONE
    BPSL1440 1676669 .. 1676689 + -16.1  -3.59262   AAAATAAGGGTTTGG            GGCGCGGCG GCT TGCCGCGCC            TTTCGAAGTATCGGC  86 34
    BPSL1441 NONE
    BPSL1442 NONE
    BPSL1443 1679983 .. 1679998 +  -4.6  -3.78736   ACAGCGCCGGCCGGG              GCTGCA AACA TGCTGC               TTTCCTGAATGTATC  58 244
    BPSL1444 1681334 .. 1681360 + -19.5  -3.32844   TTCGCCCAAAAAAAA         CGGCGATGCGC GTCAA GCGCATCGCCG         TTCTCGCGTCGGCCG 100 154
        ansB 1684880 .. 1684897 +  -8.3  -5.28176   ACGCGCAAGAAAAAA             GCGGACC CGAG GGCCCGC              TTTTTTCTCGATGAC 100 148
    BPSL1453 1690917 .. 1690942 +  -8.1  -4.15044   TGGGAAGGAGCCGAG         TGAGCGCGCTG GGCG CTGCGCGCGCG          TTTCTTCGCGCGCGG  69 23
    BPSL1456 NONE
    BPSL1457 1694564 .. 1694603 +  -9.1  -3.61398   CCCGCGCGGCTGCCG  CGCGGGCGTGGCCGGCCG AACGC CCGCCGGCC-TGCCCAAG  TTGTTGAAAACACGG  64 82
        rpsF NONE
    BPSL1459 NONE
        rpsR 1695757 .. 1695771 +  -4.3  -3.02144   CAATAAGGAGAATTC               GAATG CAAAT CATTC               TGTTGGAAAAAGTCG  45 51
        rplI 1696257 .. 1696285 +   -11  -5.42514   CCGCCCGACATGAAG       GGCAGGGGCTCGG GCAA CCG-GTTCCTGCC        TTTTTTCGTTTCTCG 100 71
        dnaB 1697832 .. 1697852 +  -4.6  -3.62518   TAAACAGTACAATGT            CGCCGGTT TTTGT GACCGCCG            TTTGACCATCTTTCA  55 120
    BPSL1463 NONE
    BPSL1464 1699597 .. 1699635 + -19.7  -4.07885   AGCGGAAAGTCAGCG  AACGATGCGCCGCAGGCC GACA GGC-TGCGGCGCATCGTC   TTTTCGGCAACGGTA 100 99
    BPSL1476 1713308 .. 1713322 +  -4.2  -4.88407   CAACTCGGTCTGACC               GGGG CGCGTTC CCCC               TTTTTCATTCAATAG  79 28
         hom NONE
        thrC 1716532 .. 1716581 +  -5.5  -5.09895   GCGGGGCGGCCTGGG CGTGCCGCCCGATCGGCCGCTTGC GTC GTCGGTGGTTGTTCCGGCGGC-TG TTTTTTCGATCGGTC  85 420
        moeA NONE
        moaD NONE
        moaE 1719390 .. 1719416 +  -9.4  -3.53811   AAACGGCTCGCCGCG        CGGCCGGTGCG CGGCGT CGT-CCGGCCG         TTTCGGCGCGATCAG  63 410
    BPSL1483 1720546 .. 1720596 + -12.5  -4.09685   GCGCGGCCGCGCCCG TCGTCGGGTGACGACGCGCCGCCCG CGC CGCGCGG-GCGGCCTT-CCCGACGG TTTTCCCGCATGCGC  83 15
        clpB 1723437 .. 1723456 +   -15  -5.40072   CCCTTGAAAGCAAAA            CACCCCGC GCAA GCGGGGTG             TTTTTTTCGCCGGCG 100 105
    BPSL1487 NONE
    BPSL1488 1726296 .. 1726323 +  -8.2  -3.63968   CGCCCGCCCGCCCCG        CCTGCCGCGCGC TACC GCGCGCCGCCCG         TTTCCCGCTTTCCGA  65 409
        dnaX 1738129 .. 1738151 +  -6.2  -3.81137   CTGCACTGACGCGAG           CCGGGCGC CGCGCGC GTGTCCGG           TTTCCATATTTCACG  62 32
    BPSL1499 1738524 .. 1738539 +  -3.2  -3.31144   CTTGCCGCTGCCGCC              CGGC TTCAAGCT GCCG               TTCTGACGATGAACC  46 4
        recR NONE
    BPSL1501 1740478 .. 1740536 +  -7.9    -3.794   GGCCGCGCGGCATGC GTTTGCGCGCCGTCG-C-GCGCGGCGCGC AAG GCGCTCCGGGCTGTCGCTCTCGCGCAATC TTTCCTCGGTTACAA  66 49
        surE 1741298 .. 1741313 +  -8.2  -3.14132   CGCGCGATTGGGCGC              GTGCCG GGAG CGGCGC               TTCATGAGCGGCGAG  56 3
    BPSL1503 NONE
    BPSL1504 NONE
        rpoS NONE
    BPSL1506 1745389 .. 1745413 + -13.6  -3.55444   TTGCGCGGTGTCGTA         GACGCCCGCCG TCAT CGGCGG-CGTC          TTTCCCGGATGGCGC  78 352
        rumA 1747605 .. 1747620 + -11.8  -4.07568   CGTGCATGAAAAAAA              CCGGCC CGAA GGCCGG               TTTTGGGGCAGGGGG  82 59
         ndk NONE
    BPSL1511 1750238 .. 1750262 +  -6.9  -2.87344   ACGCGTAAAGCGATC          GGGGGCGGCGC GCG GCGCCGCGCAG          TGTGTGACAACGGTG  50 68
    BPSL1512 1751432 .. 1751458 + -13.6   -4.4267   TTGCCCTGACGGCAA         GCGCCGTGGCCG GGC CAGGCACGGCGC         TTTTCCCTTTTGCGC 100 32
    BPSL1513 NONE
        hisS 1754221 .. 1754231 +  -6.8  -2.59431   GTGTACAGGAAGGAA                 TCGC CAG GCGA                 TGAGTTATCACGACG  47 68
    BPSL1515 1754846 .. 1754870 +  -3.5  -3.99678   CAGTTCAAGCTCGAC         GCGCTCGGCG GCTGAG CGCCCA-CGC          TTTCGTTCTACAACT  59 11
    BPSL1516 1756039 .. 1756060 + -10.1  -5.40072   GGCGTATACGGTTTC           CGTC-CGCGC TAA GCGCGCGGCG           TTTTTTTGCGCGGCC 100 14
    BPSL1517 NONE
         hfq 1758046 .. 1758088 + -10.5  -3.67611   GTCCTAACCCATTGC CGCGGCTGGCTTGCGTC-GCC GTC GGCAGCCG-ATGCCAGCCGCC TTATCTTGACCTCCG  70 34
        hflX NONE
    BPSL1520 NONE
    BPSL1521 NONE
    BPSL1522 1761865 .. 1761887 + -12.6  -3.86202   GACCCGATTCCAATC           CGAGGCGCGC GTC GCGCGCCGTG           TTTCCTGTCGTAGGA  81 91
    BPSL1523 1763082 .. 1763104 +    -4  -2.70932   GCGCCGCCGGGTTTC           CGATGCGCGT TCG GCGTGCAATG           TCGTTGAAGCGAAAC  41 48
        purA NONE
    BPSL1525 1765157 .. 1765175 + -13.1  -5.75342   GTCGCCCCGGAGAAA             CGGCGCC TCGAC GGCGCCG             TTTTTTTTCGCCCGA 100 52
         kup 1767376 .. 1767418 + -11.9  -4.35524   AATGCCGCATGTCGT CCGCC-CGGGGGGCG-CGGCT GAA AGCGGGCGACCCGCGCGGCGG TTTTCCATTTAGCGG 100 87
    BPSL1528 1770820 .. 1770852 +  -9.9  -3.05384   TTTCGCAAGGCAATC     TCGGGCATGCGGGC GGTTCG GCCGGCATGCC-GA      TTCAGTGAGGAGGCG  60 82
    BPSL1529 1771105 .. 1771128 + -10.9  -2.73875   CGCGGCCTGGCAAGC          GCCGGCGCC GCGGCA GGCGCCGGA           TGATATTAGGAACCG  60 43
    BPSL1530 1773499 .. 1773517 +  -9.5  -4.57482   GCGCGAAAAGAAAAA             CCCGGCT CGACA GGCCGGG             TTTCTTTGTCGATGC  86 116
    BPSL1532 NONE
    BPSL1533 1776511 .. 1776560 + -12.8  -3.90048   GCGGACTGACGGCGG GCAGCC-GCGCGCCATCGCCGGCGC GGC GAGCCGG-GAGGGCGGGCAGGC-GC TGTTTTTGCAACGCC  82 44
        phbC 1778819 .. 1778853 +  -4.9  -3.33744   AACGCGATTGACGAA    CGG-CGCAAGGCGGAG CACG CTTTGCGTCGCGACCG     ATTTTTAACAGGGCG  49 30
        phbA 1780164 .. 1780189 +  -5.3  -3.29144   GCGATCGGCAGGCAG         GCGACGGAGAGG TTG CCGCTCGG-CGC         TTCTCAAAACGATAA  51 97
        phbB 1780954 .. 1781003 + -22.1  -3.01712   GCGGCTTGCATATGG GCTGAGCCATGCGGCCGGGCGGC GCGT GCCGTCCGGCCGTGTGGGTCGGA TGTTCCGGGAACGCC 100 21
    BPSL1537 1781861 .. 1781879 + -10.2  -4.85782   GCCGCATGCAATGAA             CGGCGTCT TGC GGGCGCCG             TTTCTTTTTGGGGCC 100 219
    BPSL1538 NONE
    BPSL1539 1784605 .. 1784634 +    -7  -2.77781   CGCGATCCGAATGCA       TGACGTGCGCGG CCGCGA CCGCGCGCTCCA        TCGGTTTTCATCAAG  48 57
    BPSL1540 NONE
    BPSL1541 1786680 .. 1786714 +  -5.6  -4.09864   TGTACCGGGCCAAAC     GCGCGGAATCAGGCTA AGC TAGCCGGATTCCAATC     TTTTCGGGGCTCCGT  64 254
    BPSL1542 1788084 .. 1788112 +   -16  -4.88407   CGCGCACGGCGAAAA       CGGCGCC-CGGGC ATGG GCCTGCGGCGCCG        TTTTTCGTTCGATGC 100 173
    BPSL1544 1790536 .. 1790550 + -12.8  -4.28774   GCGCTACGCGCCTGC               CGCGCG TCC CGCGCG               TTTTGCATTGCGTGG  91 114
    BPSL1547 1795591 .. 1795647 +  -5.1  -4.39696   CGCGCATGCGCGGCA TGCCGCCGAAACGGCACGCGCAAGCCGC GCAC GCGACG-GC-C-TGCCGGTTTGGCGCCA TTTCTTCGTTTCCGC  72 286
    BPSL1548 1797390 .. 1797424 + -13.5   -3.1996   GCAGTAAGCAAGCCC    TTGCCGGC-GCCCGGT CGAG GCCGGGCCGCCGGCCG     TTCGGTTCGGCTTTG  72 34
    BPSL1550 1800008 .. 1800035 + -13.4  -5.15167   TTTCTTGTGGCGACA        CGGCACGCGTAC ATGC GCATGCGTGCCG         TTTTTCTTGATGATG 100 118
    BPSL1551 1801338 .. 1801368 +  -2.5  -2.73681   ATAAGTAGGGAACCA       TCCCCGGAGAATG AAGCC TGTTCTTAGGGGG       TCCTTAACATGCGTC  38 59
    BPSL1552 1802052 .. 1802078 +  -7.3  -5.86965   AAAAGTGTTGGGGTT        GG-CGGCACG GCTTCATG CGTGCCGTCC         TTTTTTTTAATGCGT 100 56
        potF 1805590 .. 1805610 + -11.8  -4.24342   CGGCAAAACCGAGAA            GCCCCTGG TGTCC CCGGGGGC            TTTGTTCGTCAAACG  91 60
        potG NONE
        potH NONE
        potI 1808691 .. 1808717 + -19.4  -5.14563   CGAAGACCCAAAAAA         GCCCGGGCGGTT GAA GGCCGCCCGGGC         TTTTTTCGTCAACGC 100 169
    BPSL1562 1814098 .. 1814113 +  -6.2  -4.18697   ATAATCAAATTTTTA              CAATCA AAAA TGATTG               TTTTGCGATAATTTT  70 261
    BPSL1563 1814714 .. 1814729 +  -2.5  -3.25823   GGCGAGCGAACTCGA              C-GCCG AGCAC CGGCAG              TTCGTCTGAGGCGCG  44 1
    BPSL1564 1815170 .. 1815222 +  -8.3  -3.34344   CACTGCCGGCAGGCA CGGC-CG-CG-GCGCCCGATGCGCCG CGCC TGGCGAGGCGGGCGCTCGTCGTGACG TTGATTCCGCGATCG  58 222
    BPSL1569 1824819 .. 1824847 + -15.3  -3.64703   GCGCGCGTCGTGCTC       GCGCGCGCGCCG GACTGA CGGCGCGCG-GC        TTTCGATCGGGCCGC  85 8
    BPSL1572 1829108 .. 1829165 + -15.6  -2.71712   GGCGCGGGTTCGATC GCCCGCGAACGACTAG-CGCCG-GCGGCC GTC GCCCGCGCGGCGGCTCGGCGTTT-CGGGC GTTTCGGGCGGACGG  75 75
    BPSL1574 1830569 .. 1830612 +    -9  -3.14344   AAACCCATCCACCGT C-GCCCGGC-TCGGC-TAAGC TCGTT GTTTGCGCCGACGCCGGGCCG TTGATCGAAGGAGTC  59 40
    BPSL1575 1831659 .. 1831674 +  -7.5  -3.72576   CAGGACGGGCACAAT              CGCGG CGAATC CCGCG               TTTCATACGGCGCCG  63 57
    BPSL1576 NONE
        tkrA 1834436 .. 1834461 +    -4  -3.08032   GCACAGCCGTCGCGG        CGAGATGGGCGC TCGT GCGC-CGTC-CG         TAGTTTTGCCGGGCC  45 490
    BPSL1578 1835641 .. 1835661 + -12.5  -3.53343   GAGTATCATTCGGGG            CACGCACCG CGC CGGTGCGCG            TTTCGAACAAGGATT  74 44
    BPSL1579 1836445 .. 1836472 +  -3.2  -3.02511   CTGATGAAACTGTGC        CGG-CCCGCGCGC GCC GCACGCTGAACCG        TGTTCCGACGATGGA  42 2
    BPSL1580 1836926 .. 1836950 +   -15  -3.57462   TCATGCTGCAAAAAA          GCCCGCCGTT CGACA GACGGCGGGC          TTTCCGCATGGGGTG  81 106
    BPSL1582 NONE
    BPSL1588 1842535 .. 1842575 +  -8.7  -3.64703   CAAGATCGATCGCGG  GACGCTCGGCTGACGCGCG CCG CGCGCGACGACGGAGCGGA  TTTCGCTCACGACGG  65 13
    BPSL1589 1843783 .. 1843810 +  -3.2  -3.65522   CGCCTTGTTCGCGAC        GCGCGCC-GCCAG GTT CGTGCGGGCGAGC        TTCTTCGCCTCGGTG  51 124
    BPSL1591 1845704 .. 1845733 + -22.1  -3.78775   GCGGCTCCGAAAAAA       CGCCGGGACGGCC GTGG GGCCGCCCCGGCG        TTTCGTCGTGGGCGC 100 132
    BPSL1593 1848174 .. 1848230 + -15.8  -3.84246   CAAACGCTCGCGTGC GCGGGCTTTCCGCGCGCGGCTCGCGC ATCGTCG GCGCGAACCGCGCGCGCCG-GC-CGC TTTGGTGCTTGCGGC  90 442
    BPSL1595 1849138 .. 1849157 +  -6.3  -3.57263   GGCGTCGAAGCGATG            CGCGCTG CCTGCT CCGCGCG             TTTCGCCGTGCGAAT  56 116
    BPSL1597 1850601 .. 1850616 +  -8.2  -3.33696   AAACGGATGCACGCA              CGGCCG GTGA CGGTCG               TTCATTCGCGCAACG  58 190
    BPSL1608 NONE
    BPSL1609 NONE
    BPSL1610 1866170 .. 1866212 + -10.5  -3.61178   GCGCGGCGGCGTGCG CGTCG-CACGGGCGCGCGCGG ACC CGGCGGGCGCC-GTGGCGGTG TTTCCCCTCACTCAA  67 42
    BPSL1611 1867941 .. 1867977 + -11.5  -3.07816   GCGGCGGCGCGCGTT   CGCCCGC-GCGCACAT AGGTCG AGGCGCGCCGCGGGCG    TTCGGTCGGTCCGCG  65 49
    BPSL1612 1868515 .. 1868530 +  -2.4  -3.94746   GGGCTCGACGCATCC              CGCGCG TAGC CGTTCG               TTTCATTCGATGTCG  56 17
    BPSL1613 NONE
    BPSL1621 NONE
    BPSL1622 1880343 .. 1880379 + -13.7  -3.39142   CGGCGCAGCGTCGGG   CGCGCCGTCACGGTCG CGAGGC CGTCCGTG-TGGCGCG    TTCATTCACTGTGCC  77 286
    BPSL1625 1882909 .. 1882924 + -11.8  -3.54459   CTTGTTATGCCCTGT              GCCCGC GTTT GCGGGC               TTTCCGCGCGATTGC  72 410
    BPSL1626 1884266 .. 1884286 +  -9.6  -3.53012   AAAACCGGATTCCTT            GACGCGGC CCCGA GCCGCGGC            TTTCCCAGAGAGAGA  64 82
    BPSL1627 NONE
    BPSL1628 NONE
    BPSL1629 1889088 .. 1889132 +  -2.8  -4.54047   TGGGAATGCGTCGGG C-CGCTGCCCGTCTCGGCCG TTTTCTC CGGGCTA-ACGGGCGGTGCG TTTTCTGTGGCGTCG  69 514
    BPSL1630 1889633 .. 1889655 +  -2.6  -3.21258   AGCCCGATAGTGCGA          GCGTCCGGG GTTCAG CCCGC-CGC           TTCGATTGACTTCAT  42 31
    BPSL1631 1893201 .. 1893226 + -15.5  -5.53288   CGGGCCGCTTTCCGG         GCCGTTGCATG TGTG CATGCGACGGC          TTTTTTTACGTTCGC 100 81
    BPSL1632 1895226 .. 1895240 +  -2.7   -3.8374   CCGGACCTCGTTCGT               GCGGC ACGGA GGCGC               TTTCCGCTTTTTTCG  56 274
    BPSL1633 NONE
    BPSL1634 1899404 .. 1899423 +  -7.8  -3.53224   CAAGCCGCGACGAGC            GATGCTGC GACG GCGGCGTC             TTTGGGAGAGCGATA  60 252
    BPSL1635 1900299 .. 1900321 +  -7.7  -3.72893   GAGCCGCCGTTCTGA          CGCG-GCGAGC CTG GC-CGCTCGCG          TTTCATCCCGAGGTG  63 26
    BPSL1636 1902154 .. 1902168 +  -7.1  -3.05384   CGCGCAACTTCGCAA               GGCTC GTACG GAGCC               TTGCGTGCCAACGCC  51 240
    BPSL1642 1905761 .. 1905780 +  -7.8  -5.35224   TCGCCGTTCCGTCCA            GCCGCC CTGATTCC GGCGGC             TTTTGTTTTTGTACG 100 51
    BPSL1643 NONE
    BPSL1644 NONE
    BPSL1645 NONE
    BPSL1646 NONE
    BPSL1647 NONE
    BPSL1648 1911523 .. 1911539 +  -2.2  -3.57615   GCAATGGGTTCGCGG              ACATCG TGGTT CGATGA              TTTAAGAACTATTCA  48 53
    BPSL1649 1912597 .. 1912617 +  -8.9  -3.06261   TGGCAATCGAAGTAA            GCCGTTCGC CAG GCGAGGGGC            TGTTGGCGGTTACAA  55 26
    BPSL1650 NONE
    BPSL1651 NONE
    BPSL1652 NONE
    BPSL1653 NONE
        gabD NONE
    BPSL1655 1919053 .. 1919066 +  -3.8  -3.07895   ATAGGTGTTGCATTT               GCGA GAGTTA TCGC                TGTCTTCGCGGTGAG  44 126
    BPSL1656 1919759 .. 1919769 +  -6.8  -3.17194   GAACGATTCGATGTA                 CGCA TTC TGCG                 TTGGCTTGCCCGCCT  50 417
   BPSL1658a 1921982 .. 1921994 +  -3.4  -3.83066   CAGCGGGAATGGACT                GTTG ACATG CAAC                TTTCGTCATGTGGTT  56 284
    BPSL1659 1923223 .. 1923253 +  -3.3  -3.55071   GCATGCGCAGCGATC      GGACTG-T-GCGGAA CGA TGCCGCGAGCGGTCC      TTTCCCAAGGTATCG  49 139
    BPSL1660 1925042 .. 1925066 +  -9.9  -2.61912   CCACTCCGTAGCGGT          TGGCCGCCTCG GAA TGAGGCAGCCG          CTTGTGCGTGCCTGA  57 30
    BPSL1661 NONE
    BPSL1662 NONE
    BPSL1663 NONE
    BPSL1664 NONE
    BPSL1665 1940097 .. 1940109 +  -4.8  -3.20361   TGATTTCGGCAGCAC                TGCC GGCAG GGCA                TTCGCTTCGCGTTTT  47 76
    BPSL1666 NONE
    BPSL1667 1946177 .. 1946217 +  -4.6  -3.50853   GGTGTCGTGTCCAAG CCCGACGCGTGATGGCGCGC TGC GGGCGCCG--ACGCTTCGGA TTGTGGTTCGGGCCG  52 14
    BPSL1668 1947297 .. 1947308 +  -2.2  -2.72043   AGACAGCATGGGTTG                CGTGC GCC GC-CG                GTTTCAGGCCAGCTT  38 251
    BPSL1669 1949173 .. 1949183 +  -2.4  -4.07885   TGAGTACGCTTGACG                 ACCC AAC GGGC                 TTTTCGAGGCCACTA  58 401
    BPSL1671 1951014 .. 1951034 +  -7.5  -2.90075   CCTATGCCGCAGTAG            CCGGGAACA ACG TGGTTCCGG            TGTACTTCGAAAGCG  52 215
    BPSL1672 1952392 .. 1952433 +  -3.5  -3.79747   CCGATCTGCAAGGTC TTGCGGATTGCGCCGTCGG GCTA CCGACGCCATGCTGCGCAG  TTTCGTGATCCGTCC  57 346
    BPSL1681 NONE
    BPSL1682 1964686 .. 1964714 + -16.8  -3.75153   TCACGTCAGTCGGCG       GC-GCCGGTCTCG ACGA CGAGACCGGCCGC        TTTCCATTCAGGAAA  91 88
    BPSL1686 NONE
    BPSL1687 1967740 .. 1967774 +  -8.4  -3.40371   GCAAGAAGGCCGGCA     CCCGCGCCGGCGAG CACGAGA CGCGTTGGCGCGAG     TTGCTTCATCGCATG  61 198
    BPSL1696 1976402 .. 1976417 + -11.8  -3.22298   CGCGCCGAAGCTTCT              CGGCCG TCGC CGGCCG               TTCATCCTGGATCGC  68 490
   BPSL1704a 1982415 .. 1982425 +  -2.4  -5.18726   AAAATAGGGCGGCCA                 AGGC ATA GCCA                 TTTTTATTGTCGAGC  83 188
    BPSL1705 1987472 .. 1987517 +  -7.5  -2.62184   GTGGTAAGGCGGCGA CTGACGCCATGGACGAGGGACG ATT CGTCCCTCGTCCGC-GTATCGA TGGTATCCAAAAGAA  50 34
    BPSL1706 1989553 .. 1989570 +  -3.4  -3.86909   CAATTGCAATTAAAA             CATGCG CACATA TGCATG              CTTTTTTATTGAACT  56 99
    BPSL1707 1992250 .. 1992263 +  -3.7  -2.64155   GTCGGCATGAGCGTG               CGGCG ATGG CTCCG                TCCATTTCGCCAAGC  40 31
    BPSL1708 1992876 .. 1992896 +  -6.7  -3.50393   GCTTCCGGCAAACAG            TGCGAGGCG CAG CGCCGCGGA            TTATCTCGAATCAGC  58 162
    BPSL1727 2035742 .. 2035774 + -16.1  -3.06696   CGGCGATCGGTCGTG      GCGCGGCCGGCCGCG TCG CGCTTCCGGCCGAGC      TGTCTTCGCGGCGAA  79 128
    BPSL1729 NONE
    BPSL1730 2039944 .. 2039965 +  -6.5  -3.40403   CGCCGCGACGTTCAG           CACGATGAC CACC GTCGACGTG            TTGTACTCGGCCGAA  55 441
    BPSL1734 2045351 .. 2045402 +  -7.9  -3.14344   TGCGGGGCGAACCCT GA-TGCGCGC-CGGCGACTTTCGCG TGAC CGCGGCCGTCGTCGCGAGCGCGCTC TTCATGCAGAACCTC  54 101
    BPSL1735 2047044 .. 2047095 +  -9.8  -2.52464   CCGCGTTCGCCCATT CCCGCGCGCGGGC-CGGCCGCCACC CGC GGCCGCCGCCGCGCTCGAGCGCCCG TCAGTTCCCCGCCCG  56 314
    BPSL1737 NONE
    BPSL1738 NONE
    BPSL1739 NONE
    BPSL1740 2052366 .. 2052403 + -20.5  -2.72461   CCCCTCGCCGAAGAA   CATGCCGCGCGACCCTC GATC GAGGGCCGCGCGGCGCG    CTTTCGCGACGGTTG  95 258
    BPSL1741 2053794 .. 2053815 +  -7.1  -4.62471   CCGGGCCGGGATGCG           CGAGGCCCG CGTG CGCGCCGCG            TTTTTGCACGTTCCC  79 131
        arcD NONE
        arcA NONE
        arcB NONE
        arcC 2058888 .. 2058946 +   -13  -3.28924   CACTCGGCCTCGGCG CGGGCCGCGCGGCTCGTCGCGATCGCCG CGCGC CGGCTG-CTC-ACGCGCCGCGCCGCTCG TTCTGACGGCGCGTC  73 228
    BPSL1748 2061412 .. 2061437 +  -8.1  -4.64334   GACCGCACCGCCCGG         CGAGGCCCGCC CGTG GGCGCGTCGCG          TTTTCTTCACCGATT  81 251
    BPSL1749 2062295 .. 2062314 +  -7.1  -4.07678   TCGAGCCTGCTGGCA            GGCGCAGC CCCGC GC-GCGCC            TTTCCTCTTTTCCCC  67 145
    BPSL1750 2063261 .. 2063277 +  -5.8    -3.737   GCAGCGCCTGCTCGA             CG-GCGC TTGA GCGCCCG              TTTCATCGCCCATTC  57 16
    BPSL1751 2064615 .. 2064643 +   -13  -3.53012   CGACTGACACGCGAT        GCGGCGGCCGCG GAAGG CGCGCGCGCCGC        TTTGCCGAAGGCGCC  77 34
    BPSL1753 2066751 .. 2066797 +  -8.5  -3.10464   CATGGCGCAACGCCC GGCCGCGCGCCGCCCGC-GCCGG AAC TCGGCCGCGG-CGCCGCGGTCCC TATTGGGCTTGCTCG  56 60
    BPSL1754 2068757 .. 2068795 + -14.4  -3.02511   GCGTCGCGCGGTGCG   CGGCGAGGCTCGCGAGCG ATT CGCCGGCGGGCATCGTCG   TCTTGCCCGCGTAGC  69 370
    BPSL1759 NONE
        cobH NONE
        cobI NONE
        cobJ 2077871 .. 2077886 +  -5.4   -3.1994   AGAACGACTCACGAT              TCCATC ATGC GGTGGA               TTCCTCCATGATGTG  49 250
    BPSL1763 2079435 .. 2079478 + -24.6  -3.57792   CCGGTGCGTGCGGCC GCG-CGGGCCGTTCGGCGCAC GGC GCGCGCCGAACGGCCCGTCTC TTTCCGGATGCGTCA 100 108
    BPSL1764 2080036 .. 2080077 + -19.3  -3.14211   CGCTTCTATTCGCAG CCGTGACGCTCGCCGCGCG CGAG CGCGCGGCGAGCGGCGCCA  TTCATCGACAGCCGT 100 20
    BPSL1771 2091744 .. 2091782 +  -9.4  -3.09492   TCGACGGCGTGACGG  CCGCGCTCGCGGGCCCG CTGTGA CGCGCGC-CGCGCGCGG   TCTTCCGATTCACGA  59 3
        cobO NONE
        cobB 2094030 .. 2094088 + -25.2  -2.75844   GCTTTTCGCGGGCGA CGCGCCGTAAGCCGCGCGCCGCGCGTTC ACC GAAGGCGCGCAGCGCCGCTTGCCGCGCG CTTTGGGCTCGACGG 100 16
    BPSL1779 2116597 .. 2116616 +  -8.5  -3.33696   GACGGGCGCGATGAA            GCGCGGC TGACGC GTCGCGC             TTCATTCGGCCCGGA  58 104
    BPSL1780 2117631 .. 2117664 +  -4.6  -4.17701   AACGTCCGACAGTTG    CGACC-CGGAGC-CTGG GAT CCGGAGC-CTGCGGTCG    TTTCTCGTTTCTCGC  66 55
    BPSL1795 2135752 .. 2135768 + -15.1  -2.62184   CGCGTGGACGGACGC              GGCCGCG CAT CGCGGCC              TGCTGTCCCGCGCGG  71 47
    BPSL1796 2137440 .. 2137495 + -16.7  -3.81951   GAACCGTTTCGCCGC GCGCG-CGCCCATGCGC-GCGCGCCCG CATC CGGCCCCGCCGCGCGCGGGCGTCGGGC TTTCCTCCTGTGCAA  91 57
    BPSL1797 2139433 .. 2139446 +  -6.7  -3.40403   ACGACTTCAGCACCG               CATCG AGCA CGATG                TTCTGATACGACACG  55 153
        amrR 2153072 .. 2153084 +  -5.5  -4.65916   GGAACAATTGCGCGC                GTGGC GCG GTCAC                TTTTGTTGGCATCGA  77 117
    BPSL1806 2154755 .. 2154779 +  -5.5  -2.62184   ACGGCGCGGTGACGC          CGCGCCGCGTC CCG GACGCGAATCG          TCCTATCGCGGCCCG  44 40
        lexA NONE
    BPSL1841 2195410 .. 2195441 +    -5  -3.76952   CAGCAGGGTCTGTGA      TGGCCTAGCCGTTCG TTT CGC-CGGGGAGGCCA      TTTGAATTCCATCGC  58 26
    BPSL1842 2196523 .. 2196555 +  -8.9  -4.07568   CGCCGCATAGGTCCG      CCGCGGCCGGGCGGC AGC GTCGCCCACTCGCCG      TTTTGCCCGGCGGCG  72 371
    BPSL1844 NONE
    BPSL1845 2199455 .. 2199481 +    -5  -3.01791   TGCTCGCCTCGACGC         CGATCGTCGCCG ACG CCTCGACGATCA         TCTTGCCGAGCGCGT  46 412
    BPSL1850 2204166 .. 2204189 +  -9.4  -4.07687   CACACGAACGGCAAG          GCGGGCGCGC GGCA GCGAGCGCGC           TTTTGCCACCCGCCT  75 429
    BPSL1851 2206458 .. 2206474 +  -5.7  -4.72272   CTCCCGCCCATCGCC              GGCGTTC GCC GGCCGCC              TTTTTAGTCGGCGGC  81 235
    BPSL1852 2208004 .. 2208033 + -20.9  -3.54459   CCCCAGAGTTTCAAA       GCAAAACAGGCGC TTCG GCGCCTGTTTTGC        TTTGCGCACGATTCG 100 184
    BPSL1859 2213712 .. 2213746 +  -6.6  -2.51257   GTCGATCGGCGCGCA   TGCCGGCGAATCGACGC TTGC GCGTC-AT--GCCGGCA    AATCTTTTTTTCGGC  45 172
    BPSL1863 2217278 .. 2217311 +  -3.8  -3.07816   CACGGGCGACATCTT     CCGTTCGCTGCGC AACGGCTAG GCGC-GCGCATGG     TTCCGTGGCTCGGCC  44 4
         aat NONE
    BPSL1865 2218956 .. 2218991 +  -4.5  -3.33162   GCGCCTGGGCCGCTT    GCGCCGCCGCGCC GCCCGATTCA GGCTCGCCGGCAC     TTCTCGGCTAAAATA  49 42
        pyrD 2220063 .. 2220078 +  -7.5  -2.62983   CGTGAAGGCGATCGC              CCGCG GCTAAG CGCGG               TGATATAGAAATAAA  50 16
    BPSL1867 2221022 .. 2221079 + -10.7  -4.06562   GCCTCGCCGCGACAT CC-GGCG-GC-GCGC-GAGGGCGGCATCCG CAA CGG-TGCCGCCCTTGGCATTGCACGCCCGG TTTATGATTGCGCTT  81 61
    BPSL1868 NONE
    BPSL1876 2234336 .. 2234356 +  -9.6  -4.56597   GCCGCTGAAACACCC            GGGCGGCG ACGCG CGCGGCCC            TTTTTCGACGCACGC  84 33
    BPSL1877 2236571 .. 2236593 +  -5.4  -2.78816   CGCGCGCGGCAACTC           GCCCGCCGTC AGC GATTGCAGGC           TCTCGTCGACGCTCA  45 435
    BPSL1881 2241282 .. 2241331 +  -2.8  -3.22298   GGATGAGCTCGCGCG CGG-C-GGCGCACCATCGCGCAACG GTA CGTTGCGCTGCG-TGCGGCAGGTCG TTCGTGCTGCATCGC  46 35
    BPSL1882 2242493 .. 2242528 +   -11   -4.3534   GTGCGCGGCCGCATA    CGGGGGCGCCGGAC GAATCGCG GCCCGGTGCCCGCG     TTTTCGTCGTTCACC  93 73
    BPSL1883 NONE
    BPSL1884 2245500 .. 2245541 + -16.7  -3.90588   CCGTCGGGCGGCGAT GAAAAACGCCGCGCG-GC CTTCATC GCACGCGCGGCGTTCTTC TTTCGTTGCGGCGTC  93 104
   BPSL1885A 2246858 .. 2246881 + -18.2   -5.4833   GCCGCCAAATCGAAA          GGGCAAGCCG CGAC CGGCTTGCCC           TTTTTTCTTGCCTGA 100 47
    BPSL1901 NONE
    BPSL1902 NONE
    BPSL1903 2266101 .. 2266135 + -19.3  -4.05875   CCCCCTGCCCGTTCG    CGCATCGCGGCCCGTC GCCC GACGGGCCGCGC-GCG     TTTGCATTTTTTCAG 100 64
    BPSL1904 2266917 .. 2266945 + -14.5  -5.14563   CGGCGCAAACAAAAA        CCGGCCGCGCG CCTGTCA CGCGAGGCCGG        TTTTTTCATGCGCAC 100 175
    BPSL1910 2276494 .. 2276509 + -11.8  -4.18018   TCGTCAGCAGTCTGA              GCCGCC CGAG GGCGGC               TTTTCGATGGGGGCA  91 82
    BPSL1912 NONE
    BPSL1913 NONE
        emrA NONE
        emrB 2283684 .. 2283705 + -17.3  -5.54907   GCGCACGAAGCAAAA           CGCCCGGCT GTCG AGCCGGGCG            TTTTTGTTTTGTCGA 100 62
    BPSL1924 2295855 .. 2295880 + -14.7  -3.09004   TGGCATAAATTCGAT         TTCTGGGCGGC AATG GCCGCCCAGCA          TCATTTTCGGCCTCC  76 33
    BPSL1925 2296413 .. 2296435 + -13.5  -5.52384   AATGTACCCGGTACC           GCCCGTATC CTCGC GATACGGGC           TTTTTTTCGTGCGAA 100 128
    BPSL1927 2297690 .. 2297705 +  -6.8  -3.28712   GCAATTTCATGTGTA              CC-GCCG CCT CGGCTGG              TTCTAGCCGCACCGC  54 4
    BPSL1929 2298256 .. 2298281 + -16.9  -4.87291   CCCGCTTGCGCGAAA         GCCGAATCCGG CCTG CCGGGTTCGGC          TTTTTCGTTGGCGTG 100 53
    BPSL1930 2298652 .. 2298675 +   -16  -2.54896   GCCGCTGTACCCGCC          G-GGGCCGCGC GGC GCGCGGCCCGC          TCGCTTCGCTACGCC  74 43
        tnpA 2300637 .. 2300648 +    -3  -4.71482   GCCGGAAGCCAGCCA                TCAA ACGA TTGA                 TTTTTAACGTTTAAT  75 290
    BPSL1934 NONE
    BPSL1935 2304434 .. 2304488 + -17.3  -4.38116   CCGACCAGGAATCAA GGCCTGGAAAGCT-TGTCTGCAAAGG GTTT CCTTATCTGACATAGCTTTCCGGGCC TTTCCTTTTTCTGGG 100 333
    BPSL1936 2306459 .. 2306498 +  -9.1  -3.66356   CAACGCAGGCCTTCT  C-GCCGCGCGCCCGGCGC ATGGC GCGCCGTGCATACGGCCG  TTTCGGCTTCACGCT  68 471
    BPSL1937 2308682 .. 2308709 +   -17  -2.77678   ACCGCTCGAAAAAAA        GCCCGCGCGAAC GGTA GTTCGCACGGGC         TCGTCTTCGATGTTC  80 68
    BPSL1951 NONE
    BPSL1952 NONE
    BPSL1953 2325957 .. 2326004 + -15.4  -3.20841   GTCCCGCCGCAGGCG CGTGCGCGTCGCGTTACGCGAG CGCG CTCACGTCGAGCGGCGCGCCCG TCTTCGTCTGGATCT  78 408
    BPSL1956 2328213 .. 2328237 + -12.7  -2.70932   GCCCCCCCACGGCGC          CCCGGCGCGTG TCG CCCGCGCCGAG          TCATTGCCGCCCAAA  65 123
    BPSL1957 2330307 .. 2330328 +  -5.7  -3.60296   CGCATCGCGTCAGGC           GCGGTAGCC GCCG GGCGAGCGC            TTTCGGCTCCGCATG  54 93
    BPSL1958 2332519 .. 2332551 + -16.3  -2.52464   CGGAAGACGCGACCC      CGCCATGCAGTGCCG ATC CAGCACTGCATGGCC      TACGTTCGCGAAGCC  77 303
    BPSL1961 2335794 .. 2335811 + -14.1  -4.70319   GCGAAGCGAAAAAAA             CGGGCGC CTCA GCGCCCG              TTTTCGTTTTGATGC 100 91
    BPSL1965 2340475 .. 2340498 +   -16  -2.52464   CCCCGCCTGTCCGAG          CGG-CCCGCGG CAC CCGCGGGCCCG          TGGATTGCACCGAAG  73 76
    BPSL1967 2342656 .. 2342712 + -13.5  -2.80796   GTCGCAGCTCGGCGC CGCGGCCGCATGAGCGCGCCCGTCGC CGCGAA GCCGCTCGC-CGCGCACGCGGCCGCG CTTTGCCTCGTCGCG  69 13
    BPSL1968 NONE
    BPSL1969 2344601 .. 2344614 +  -4.5  -2.62616   CATCGAGGAGCCGCC               CGTGA AAGT TCGCG                TGCTGTCCGACCTGC  42 56
    BPSL1970 2346004 .. 2346057 +  -2.3  -3.16564   CGCAGGAAATCGACC CACGTGCG-GATCTTCGCGTCGAG ATACTGG CGCGACGCGTAGAGCGCGTAGATG TTCATCACGTGCGAC  43 456
    BPSL1972 NONE
    BPSL1973 NONE
    BPSL1974 NONE
    BPSL1975 2352361 .. 2352399 + -19.7  -4.09511   CGCGCGCGCGACACA  AG-GAACGGCCGGCATGC TCGG GCATGCCGGCCGTTCGCG   TTTTAACGGCGTGTT 100 100
         fsr 2355983 .. 2356004 + -11.5  -3.22884   ACGGGGGCGGCCTCG           GCGGCCCGA GCGG TCCGGCCGC            TTGGTGACTTGGTGA  68 73
        valS 2362457 .. 2362472 +  -5.4  -3.14944   GCCGGCGTAACAATC              CGTAAG GAAT CTTGCG               TTCACTATAATGCTG  49 31
        galU 2363861 .. 2363881 +  -4.6  -3.14132   GATCGTCACGCGATA           GCGGGCCTG CGTG CCGGC-CGC            TTCCTCGAAGCCGCG  47 467
    BPSL1991 2374302 .. 2374323 + -18.7  -2.71712   CAGCGATTCGCACGA           CGCGCGGGC GCTC GCCCGCGCG            CTTTACCGGCGGGCG  87 50
    BPSL1992 NONE
    BPSL1993 NONE
    BPSL1994 NONE
    BPSL1995 NONE
    BPSL1996 NONE
    BPSL1997 2382542 .. 2382594 +  -8.9   -3.4072   GCTCGCGCGCGTCGG CGAGCGCCGC-GCGCGCGGCGGCGC CCGAC GCGCCGC-GCAGGCCGAGGCGCAGG TTGTCCTCGACGCTC  61 501
    BPSL2003 2388562 .. 2388618 +  -8.4  -2.52464   CGCGCGCGTCAAGGG CGGCACGCCGCGC-CGGCGCG-GCCCGC GAT GCCGGCGCGAACCGCGCGCCGTTCGCCG TCCCTTGCCGCCGCC  51 41
    BPSL2005 2390234 .. 2390254 +  -2.5  -2.70932   CCGGCCTGCGGCCGC            TCCGGTC AGAGGAA GACCCGA            TGCTTCCGCACGCGC  38 93
    BPSL2008 2395276 .. 2395327 +  -4.2  -2.84325   ACGAACCCGTCGAAA CAAAAGCAAAACGGTCCAACCGGC GCGA GCCGATTGGACCGTTACGATCGCG TGGTATTTGCGCCCA  43 211
    BPSL2010 2400109 .. 2400129 + -19.7  -3.01924   CCGTAAACGGCAACA            GGGCGCGCC GCT GGCGCGCCC            TGTTGCCCGACCCTA 100 122
        glnS 2402581 .. 2402612 + -11.6   -5.1971   GACGCGGCGCCGAAA      GGAGAATGCCCGGT GCGA GCCGGGCATTTTCG       TTTTTCGTTTTTCGT 100 67
    BPSL2016 2407306 .. 2407330 +  -8.5  -3.65046   ATCGCCGCGCTTGCG          CTCGAACGGCG GCT CGTCGTTCAGG          TTCTTCCAGTAACGC  63 198
    BPSL2018 2410439 .. 2410456 + -14.1  -5.00895   AGCATCGCTTCTTTC             GGGCGGC TTCG GCCGCCC              TTTTTCTATCGTCCG 100 64
    BPSL2019 2412231 .. 2412278 + -22.6    -4.258   GGCATGAGCGGCGCG CCGGCGGGCTGCGGC-CGCCGCG ACA CGCCGCGCGGCGCGGCCCGCCCG TTTCTTGCTGCGTCA 100 465
    BPSL2020 2413705 .. 2413760 + -10.3  -2.78526   ATCCCGTTCGCCGCA TTCGCCG-CGCCG-CCGCGCCTGAGCG CGCA CGCTTGGCCGCCGTCGGCGGCGCCGCA TCGTCTCTTCTCGCC  57 128
    BPSL2021 2415437 .. 2415491 +  -6.4  -3.78775   GCGATGGCGGCTGTC GTTCGCGCTCGGCGCGCTCGCCGCGCT CGCG AGCGCG-TGCACG-GTCGGGC-CGGAC TTTCATCCTCCGCGC  62 59
    BPSL2022 2417410 .. 2417430 +  -6.7  -3.36327   CTCGCCCGCGTCGGA            CGGGCGCGT CAG ACCAGCCCG            TTCTCCGTCGCGTAC  56 321
    BPSL2033 2430020 .. 2430030 +  -2.4  -3.17054   TCTAGACGCCGAGCG                 GCGC AAC GGGC                 TTCCGTCATTTCGTG  42 36
    BPSL2034 2431410 .. 2431423 +  -3.7  -3.72576   TTCTTCCGATCGGCG               GTCGG CTTG CCGTC                TTTCATCCAACACAC  54 398
    BPSL2035 2431908 .. 2431937 + -16.5  -5.52986   CGATCCGCAAGCGGA       GCCCACATCGCTC GCGC GAGCCATGTGGGC        TTTTTTTCGTCGCGT 100 147
    BPSL2037 2432910 .. 2432944 +  -3.5  -4.07526   CGGCGAGTGCGGCGC    TCGTCATCGCATTCGC AACC GCCAA-GCGCAGACGA     TTTCTGTCAATACTT  61 69
    BPSL2051 NONE
    BPSL2052 2456707 .. 2456721 +  -2.8   -3.1372   AAGGTGTGGACACCC               GTGC CCGCGAA GCAC               TCTTCGTCGACCGTG  43 204
    BPSL2056 NONE
    BPSL2057 2463985 .. 2464015 +  -4.5  -2.66733   CCTCCATCCCTGATC      CGGCGCCGCC-TCG TGCT CGCCGGCGCCGCCC       TCGTCTCGCTTCCGG  42 48
    BPSL2058 NONE
    BPSL2059 2465215 .. 2465248 + -10.2  -3.18582   TGCCCTCGCCCCCGC     GCCGACG-GCACGCG GCGCG CGCATGCACGGCGGC     TTCCTGCCTCACCTG  62 404
    BPSL2072 2479920 .. 2479977 + -14.7  -2.52464   AATTGAGCGGAAGCG GCGGC-CGACCG-GGCGCTCGGCCCGG TCAGGT CCGGGCCGCCTGCCGCAGCCGCGCCGC TGGGTTCGGCAAACC  71 156
        phaZ 2482093 .. 2482106 +  -2.3    -3.727   CCTCTCCTTCGCGCC               CGCGA CCCG TCGCA                TTTCCGTGTGATCCG  51 135
    BPSL2074 NONE
    BPSL2075 2489264 .. 2489287 +  -2.3  -3.05384   CGCGCCGCAGCAGGA          GGACGCG CGATGACGGA CGCGCCC           TTCGATCGCGCCGAC  41 13
        glgB NONE
    BPSL2077 NONE
    BPSL2078 NONE
    BPSL2079 NONE
    BPSL2080 2501051 .. 2501064 +  -3.7  -3.61894   CCTTTGGTCATCACG               GCGCC GGAC GTCGC                TTCTTCGAAAGCCTT  51 487
    BPSL2083 NONE
    BPSL2086 2507321 .. 2507348 +   -14  -4.38129   CGAAGGCATGGCTCA        CGCGCCCCGGCC GCTC GGCCGACGCGCG         TTTTCATGATTATCT 100 277
   BPSL2087A NONE
    BPSL2088 2509174 .. 2509205 +  -7.8  -3.25823   CACCCATACGCAATA      GATTCAGGCGCGGG CAAA CCCGCGCCGCAGCC       TTCGTATCACGAACA  56 457
    BPSL2090 2511068 .. 2511123 +   -13  -3.03124   CACCGCGACGCCCTG CCCCGGCGCCGGCGTACGCTGCG-GCG TAT CGCACGCGGCGAGCACCTGCATCGCGG TCTTCACCGATGCGC  66 498
        ompR 2514948 .. 2514958 +  -2.4  -3.54459   GCAAAACACGTCCTC                 GACG CCA CGCC                 TTTGACGCCAGTTAG  48 54
    BPSL2095 2516370 .. 2516385 +  -4.7  -2.62667   ACCTGCCCCCCGATG              GTCGA ACCCTA TCGAC               GTCTTTGAAAATTCC  42 51
    BPSL2096 2517109 .. 2517137 +  -7.4  -5.00616   GTCCGATGCACGAAA       GCCCGC-GGCG CTGCGTCT TGCCTGCGGGC        TTTTTTAACGGCCCA  88 43
    BPSL2097 2517768 .. 2517804 + -20.3  -3.14132   TGGCTCGCGTTGCAA    TGAACACGCCACGCG GCGGTTG CGCGTGGCGTGTTCG    TTCATGCGCGGGCGG 100 97
         mfd 2523343 .. 2523374 +  -2.2  -2.90496   GGCCGAAGCTCACGG      TCGGCATACACGCGC CGC GTACGA-TGTGCCGA      TGCTTTGCCGCCCGC  40 473
    BPSL2101 NONE
    BPSL2102 2526645 .. 2526681 + -14.4  -4.08945   AACGCGTTGCACGAT   CGCGTCGCGCCGGCC GTATGCCG GGCCGG-GCGCCGCG    TTTTCCACAGATCGT  85 272
    BPSL2103 2527813 .. 2527831 + -17.4  -3.80573   CGCCGGCCAAAAAAA             CGGGCGCC GCC GGCGCCCG             TTTCCTCGTCATGCG  95 525
    BPSL2105 NONE
    BPSL2106 2532940 .. 2532957 + -12.7  -4.82901   ACACAAGTGACGAAA             TGGGCCG GAAA CGGCCCA              TTTTTCTGCGCGCGC 100 50
        mscL 2533555 .. 2533572 +  -9.8  -5.55664   GCGAACCGCAACAAA             GCCCGC CTCCGC GCGGGC              TTTTTTTCGTCGTCC 100 50
    BPSL2108 2534357 .. 2534377 + -16.9  -3.84246   CTCGCCATCATGAAA            CGGGCCGTT TGA AACGGCCCG            TTCTTCATTCATCCT  95 43
    BPSL2110 2536164 .. 2536185 +  -9.4  -3.61922   GCGTGTCGCCCGCAA           CC-GGCGCG GCCCA CGCGCCCGG           TTTGCCGTCGCTGTT  64 428
    BPSL2111 2537725 .. 2537740 +  -7.5  -3.31144   CGCCGCGTCGCAAAG              CGCGC GAGCCA GCGCG               TTGTGCCGCTCGACG  56 316
    BPSL2113 NONE
    BPSL2114 2541326 .. 2541347 + -15.1  -5.64274   CACCTCGCGTGTCGA           CGGGCCCGC TTCG GCGGGCCTG            TTTTTTTGTCGATCG 100 46
    BPSL2126 2554119 .. 2554132 +  -2.3  -3.88787   ATCCAGCGACGATTG               CGCCA ACCA TGCCG                TTTATCCGAATCTGG  54 66
    BPSL2133 NONE
    BPSL2134 2563524 .. 2563571 + -13.5  -3.06133   TCCGCTCAACGCGAA CCTCGGCGCGCACTGAGCGCGGGC GCC GCCCGCG--CATTG-GCGCGGAGG TTGGGTCGGCCGTTC  70 10
        smpB 2565087 .. 2565125 + -26.3  -3.18681   AGCCGCGCCGAAATC   GAAACGGCCTGCTTCGA ATCAA TCGAAGCAGGCCGTTTC   TTCATGCAATTGCGG 100 111
    BPSL2143 2574495 .. 2574509 + -12.8  -3.14881   AAAGCGCGTGCGTCA               CGCGCG AAG CGCGCG               TTGCTGCCGGCATTG  69 230
         map 2591564 .. 2591604 + -13.2  -2.72511   CCCGCCCCGGCCCGC TCGCGCG-GCTCGCCCCGC CTGA GCGGCGCGAGCCCGCACCA  ATTTAGCCAGGTAGC  67 84
    BPSL2161 2594708 .. 2594741 + -14.5  -3.05384   CCCAGCCGGCCGCGA     CGAGCGCGCA-CCGCG CGA CTCGGATGCGCGCGCG     TTCGATGCGGGCACG  74 486
    BPSL2162 2596010 .. 2596059 + -23.4  -3.53012   GCCGCCGTGCCCGGG CCGCGGCTGCGCGCGGGGCGGC GCAATA GCCGCGCGCCGCGCCGCCGCGG TTTGCGGCAACGGGA 100 49
    BPSL2168 2606688 .. 2606704 +  -3.5  -2.64695   CTCGCCCGCTGAACG              CGCGCCG AAA CGCCCCG              ATTCATTCATCATCC  40 29
        dapD 2607566 .. 2607598 +  -6.8  -2.62616   CTGCTGCGAGGCGAC      TGATGGCGGGCGCG AAAGC CGCGGCCGGCACCG      TCGTCTACGGAATCC  47 23
    BPSL2170 2607971 .. 2607990 + -10.7  -5.24531   CCGCCCCCAACCTGC            TGCCGGC CGTCGC GCCGGCA             TTTTTTATCGAAAGT 100 54
        dapE NONE
    BPSL2172 NONE
    BPSL2173 NONE
         cls 2611835 .. 2611881 +  -9.3  -4.11216   CAGCCCGCGCAGCCC GCATGC-CCGATCCCGGCCGCGC GGC GCGCCGCCGGGCTCAAAGCA-GC TTTTCGACGTCCGCG  75 101
    BPSL2176 2614637 .. 2614676 +   -12  -2.52896   GCCTCGGTCACGTTG  ACGGCGGCGACGCGACGGG CGA TCCGCC-CGTCTCCGCCGA  TCCATTCGACGATCC  62 225
    BPSL2180 2618990 .. 2619002 + -10.5  -3.57144   GACCCGGCGACGCCG                CGCGC CCT GCGCG                TTTGCCCGTGAGCGC  67 84
        thiD 2620311 .. 2620335 +  -6.3  -3.53012   CGCCGTGGCCAATCG          TCGGGCGCG ATGAAGC CGCGCGCGG          TTTCGCGCCACCCCC  55 485
    BPSL2186 2624596 .. 2624640 +  -4.1  -3.64682   AAAAACAGCTTCTAA CGAAATTGTTGTCCGCACGTC GTC GACATGCGGACAATCGCCACG TTTCCCGATTTGCTC  54 343
    BPSL2187 2626330 .. 2626347 + -14.1  -5.27335   CCCCGCCCCCGAAAA             CCGGCGC ATTC GCGCCGG              TTTTTGTTTGCGCCC 100 81
        aceA 2628132 .. 2628161 + -10.5  -5.75342   CGCCGCGCGACATTC       AAGCGCGCCGGTC CCTT GCCCGGCGCGCCG        TTTTTTTTGCGCGAC 100 184
    BPSL2191 NONE
        aceB 2632541 .. 2632555 + -12.8  -5.24129   CGCCGTGCCAGCGAA               GCGCCC GCT GGGCGC               TTTTTTGTCGCGCGC 100 130
    BPSL2195 2635380 .. 2635393 +  -3.8  -3.72576   TCGCGCGAATCGCCC               GGAC ACATGC GTCC                TTTCATACGCGACGC  54 427
    BPSL2198 2640310 .. 2640341 +  -5.9  -4.11216   GCTTCGTCGAGAACT     GCGTCTCGATCCGGC GCGC GCCGG-T-GAAACGC      TTTTCCCAGTAGCCG  69 283
        fabI 2648001 .. 2648020 + -12.1  -5.52986   CGTCGGAGGATCGAA            CCGCCCG TTTCCC CGGGCGG             TTTTTTTCATGGGGT 100 133
    BPSL2206 2649371 .. 2649383 + -10.5  -3.30124   GAGCTCGGGACCGAC                GGGCG GCC CGCCC                TTGTAGCGCATGCCG  63 422
    BPSL2211 2655785 .. 2655842 + -12.5  -2.62983   ATCATCGCTTCGTAG GTCGCATCGAC-GAGACGCCGCGCCGGC GCG GCCGGCTCGCCGACGCAGTACATGCGGC TCGTGTCGCCATACC  62 523
    BPSL2234 NONE
    BPSL2235 NONE
    BPSL2236 2696164 .. 2696186 +    -2  -2.53876   TCGCGGGATTCACGG           TGAGCG CGACCGACAGC CGCTCA           TAGGTTGCGCTCGCG  37 174
    BPSL2244 2707918 .. 2707937 + -10.6  -3.90112   ACAATGACGCAATGA            CGCGCGGC CGCC GCCGCGCC             TTTCCTTCCACCCAC  79 34
        ppiA 2708544 .. 2708592 +   -13  -3.53811   CGTCTCGAAATAAGC CGGCCCG-AGCCTCTCGCG-CGGC CGC GCCGTCCCGAGCGGCCGCGCGCCG TTTAAACCCCATCCA  77 28
        ppiB 2709172 .. 2709215 + -16.7  -3.40907   CACGAAGCGTGTTTG CGGGCGTGCCCGGCGAGCGCG GGCT CGCGCATGC-GG-CGCGCCCG TTCCTGTTCGTCTCC  85 84
    BPSL2247 2710386 .. 2710430 + -10.6  -3.56092   TCCAGGTGCGCGCCG AGACGCTCGAGCGCGACGACG ATTT CGTCGACGCGCT-GCGCCTCC TTTGCCGCATGATCG  67 473
        suhB 2713321 .. 2713351 + -26.9  -4.07246   GCGGGCAAGCCCGGG       CGGCCCGCGGCGC ATCGA GCGCCGCGGGCCG       TTTCGTTTCCGGTCG 100 84
        mutS NONE
    BPSL2253 2719137 .. 2719152 +  -4.7  -3.55622   TCGTTGTCGTCGTCC              TCGTC CTCATC GACGA               TTTCGAGCCCTTCCG  54 51
    BPSL2255 2720900 .. 2720925 +  -3.2  -4.52589   TGGGGTAGAGTTGCC         CGTCCGTACA CCCATA TGAACGCACG          TTTTGTATGGGAAAG  69 33
   BPSL2255A 2721407 .. 2721422 + -11.8  -5.48825   TCAGCTGAAAAAAAA              CCGGCC TGCG GGCCGG               TTTTTTTACGTCCTG 100 54
    BPSL2266 2731545 .. 2731583 +  -6.5  -3.78775   GCGTATTTCAAGGAG   CAGCTCGTGCGGATCGG CTGAA TCGCCGCGCACGAGCCG   TTTGATCGTCGAGGA  62 5
    BPSL2267 2732536 .. 2732550 +  -7.1  -3.33696   CGGGGTCGCGCCCGC               TGCCG CGCAA CGGCA               TTGATTCGCCCGCCC  54 7
    BPSL2268 2733038 .. 2733057 + -10.6  -4.90917   GTAAAAAAGCCAAAA            GCGCGGCC GAAA GACCGCGC             TTTTTGATTGGGTTT 100 78
    BPSL2278 NONE
    BPSL2279 2747568 .. 2747591 +    -3  -3.54424   GAATTCGCGCATCGC          CGCCCGTTAT CCCC ATTGCGCGCG           TTTAGCGCGATCGAA  49 116
        supK NONE
        lysS 2750668 .. 2750692 +  -9.2  -3.85817   GGAAGGCGAAGCGCA         GCGGACGGCGG CCAG CC-CCGCCCGC          TTTGTAACCGCCCGT  71 132
    BPSL2282 2751711 .. 2751761 + -19.2  -3.14881   CTGCCGCCCGTCGCG CAGGCAGGAAAAACGGCTCGTGAG TGC TTCACGAGCCGTTTTTCCTGGGTC TTCGTCAAACGCTTG 100 99
    BPSL2295 2762455 .. 2762478 +   -11  -4.84918   CAGACTGCTGACGAA          CCCCACGTTT TTGT GAGCGTGGGG           TTTTGTCTTTCTGGG 100 115
        phaP 2766471 .. 2766487 + -15.1  -5.14563   GCTCGTTTGGGGAAA              GCCGCGC ACT GCGCGGC              TTTTTTCATGGGCGC 100 59
    BPSL2302 NONE
    BPSL2303 2776713 .. 2776737 + -14.9  -5.00616   CTCTCCCTCTGCCGC          CCGGCGCATGC CGG GCGAGCGCCGG          TTTTTTGCGGCGCGC 100 55
        folD 2777952 .. 2777992 +  -3.8  -3.53343   AGCAGCGGCACGGCC  ATCGCGCGGCGCGGAAAT CGTGC ATTGCAGCGCATCGCGAC  TTTCGCGGAACCGTT  51 120
    BPSL2305 2780827 .. 2780852 + -20.5  -5.14563   CCGCGCAACGACGAA         CGGCAACCCGC ATCG GCGGGTTGCCG          TTTTTTCATCGCGCC 100 187
    BPSL2307 2784229 .. 2784249 +  -2.3  -3.41961   GACCAGCGCGTGCTC            GCCACCCGC TCC GCGTGAGCC            TTGCTTCCTCGTCAT  46 8
        narK 2785753 .. 2785777 + -11.3   -3.9281   ACCCGGTTCGCATTG          CCCGAGGGCGC GCC GCGCCCTCTAG          TTCTTTCGAACTAGT  79 103
        narG NONE
        narH NONE
    BPSL2311 2791877 .. 2791923 +  -7.8  -3.57462   ACCCGCCGCGCCGCG CGGCGACGC-CCGCTCCCCGCG CGTGA CGCGGGG-GCGTCGCGAACCCG TTTCGAGGTCACGTC  60 0
    BPSL2312 2792690 .. 2792735 +  -2.5  -2.67747   GTGCGCCGCGATGCC TCACGTGCTCGAATGTCGCAGC GGG GGTGCAACATTCG-GCAGGACA ATTGTCATGTCCAAA  38 90
    BPSL2313 NONE
    BPSL2314 2795462 .. 2795507 +   -11  -2.75844   GCCGGCCGCGGCCCC GAGCGGCGCGGCGCCG--GCGG CCCG CCGCGGCGGCGTCTCGCCCCCC CTTTCCCGTCGGCCG  60 61
    BPSL2315 2796558 .. 2796577 + -16.4  -3.14878   GCGATCCGAAGCAAA            CGGGGCGC CGAA GCGCCCCG             TCTTGCATTCGCCGC  81 234
    BPSL2319 2801950 .. 2801979 + -18.5  -2.73364   CACGCCGCCGGCAGC       GCCGCGCGGCCTG CATG CGGGCCGCGCGCC        TCGTTCGCCTGCGCG  87 171
    BPSL2325 NONE
    BPSL2326 2812259 .. 2812286 + -22.8  -5.40072   GCACGCTGGAAGCGA        GCCTCGGGCAGC GATT GCTGCCCGAGGC         TTTTTTTACGGGCGC 100 91
    BPSL2330 2818588 .. 2818605 + -12.7  -5.52909   CTAGGCAAAGAAAAA             GCCCTGC ACTC GCAGGGC              TTTTTTTCGCTCTTC 100 353
    BPSL2350 2843219 .. 2843256 + -18.3  -3.53343   GGCCGCAAGCGCGGC   GCGCGGCCGCGGCGAAC CGGC GTGCGCGGCTGCCGCGC    TTTCACCGAGCGGTT  90 78
    BPSL2351 2846197 .. 2846254 + -14.6  -3.17075   AACGCACGTAAGCGT CGCGGCG-CATCGCCGGCGGGCCGTGC ACGTC GCACGGCCCGCCGGCCTCCTCCCCCCG TTGCGTTCGGAGCCA  76 30
    BPSL2354 2847881 .. 2847897 +  -5.8  -3.87505   CCGCGCAATCTTGTC             GCAGCGC ACGT GCGC-GC              TTCTTCTCCTATCAT  60 103
    BPSL2355 2849565 .. 2849602 +   -17  -3.05384   TCGCGCATTCGCGGC   CGCGCGGCGCATCCTGC CATCC GCGCGA-GCGCCGCGCG   TTCGATCCGCGCAAC  82 418
    BPSL2356 NONE
    BPSL2357 NONE
    BPSL2358 2852822 .. 2852832 +  -8.2  -3.57144   CTTCCCGCGAGCCGC                 GCCG CTT CGGC                 TTTCGCGATCGCGAG  63 361
    BPSL2364 2858852 .. 2858886 +  -8.7  -3.74693   ATTCGGCGTGCGAAC    GCCGGGTTGTGATCGAG CTC CTCGGTCACGAC--GGC    TTTCGTCACGTGCAG  67 318
    BPSL2368 2864766 .. 2864782 +  -5.8  -3.53012   CTCTTGTCGCACGCG             CG-GGCG CCGC CGCCTCG              TTTGCCGGCCGCGCC  54 302
    BPSL2369 NONE
    BPSL2370 NONE
    BPSL2371 NONE
    BPSL2372 NONE
    BPSL2373 NONE
    BPSL2374 2870789 .. 2870806 + -14.1  -3.61178   TCGTGAAGCCGCCCA             CGCCCGC GTTC GCGGGCG              TTTCGCCTGGATGAG  78 75
    BPSL2376 2872103 .. 2872119 +  -2.1   -4.8622   AGTCGGTTTCGCAGT              CGGTTTC GCG GCATCCG              TTTTTCGTTCGGCGC  76 113
        cyoA NONE
        cyoB NONE
        cyoC NONE
        cyoD 2876933 .. 2876978 + -13.9  -3.31263   GGCATTGCCCTTGTC GCGGCCGGATC-GCGCGGGC TGTCGAC GCCCGCGCCGCTGCGCCCGC TTGTCCGCGTGCCGT  75 83
    BPSL2382 2878509 .. 2878541 + -13.4  -2.60723   CGATTCGAACCCATC     GCG-GC-GCGGCGGCG AAC CGCCCCCGCCGCACGC     ATTACTTCAGCGTCA  67 284
    BPSL2400 2899517 .. 2899575 + -11.4  -3.19463   GCGGTTGGCGGTTGG CGGTCGGCGGTCGGCGGTCGGCGGTCGG CAG TCGGCAGTCGGCAGTCGGCGGTCGGCGG TTGATGGCTGATGCA  66 266
        pdxY 2902170 .. 2902202 + -11.9  -3.13403   CGCGTGGGTCACGGG      CGCGGATTGATGCGC GGC GCGCGCCGGTTCGCG      TGTTGATCCGCACGC  66 16
        plcN 2905245 .. 2905259 + -11.4  -3.54424   TCGCGAACGCAGGCA               TGCCGC CCG GCGGCA               TTTCGCCACGTCGCA  72 298
    BPSL2404 2906930 .. 2906951 +  -3.5  -2.87132   AGACGATCGTCACGA           AGGGGGGCT GACC GGCCGCCCA            TGTATGGAGCGGACC  43 15
    BPSL2405 NONE
    BPSL2409 2913716 .. 2913728 +  -3.3  -3.28712   GAAGTGGTCGCGCCA                CACCG ACA CGTTG                TTCTCGCGCAACCGC  47 123
    BPSL2412 NONE
    BPSL2413 NONE
    BPSL2414 2918324 .. 2918351 +  -7.7  -2.52464   CCGCGCGCGCCGACT        CCCCGCGATTCC CGTAC GGAA-CGCGCGG        TGGATTCGGCGCGCC  49 112
    BPSL2417 NONE
    BPSL2418 2921735 .. 2921792 + -11.2   -5.0133   TTGATTGCGCTGGTC GG-CGGATCGGCGC-TG-ACGGCGCGCGG CCG CCGGTCGCCGAACGCGCGCCGGTCCGATC TTTTTTGCGCGCATA 100 93
    BPSL2421 NONE
    BPSL2422 2928534 .. 2928549 + -11.8  -5.47159   AACATGTCGAATAAA              GCGCCC TTCG GGGCGC               TTTTTGTTTATTCGA 100 55
    BPSL2423 2930184 .. 2930229 + -14.1  -3.15579   CTGACGCCCGCACGC GGCGAA-CG-AGCCGCCGCGC CGCCCC GTGCGTCGGCTACGTTTCGCC TTCATCGCGCCTTCG  73 37
         maf NONE
    BPSL2447 2951991 .. 2952039 + -11.1  -3.91352   GCCGCCTTCAGCGCG GCCTTGCCGA--GCG-C-CGCGCCG AAG CGGCGCGCGACGCGATCGGTCAGGC TTTCCTTGACCGTGT  77 110
    BPSL2452 2959034 .. 2959054 + -11.1  -5.43414   CCATTGCACGAAAAA            GCCCGCC CCCGAAA GGCGGGC            TTTTTTGTCTGTGCT 100 50
    BPSL2453 2960251 .. 2960271 +  -4.7  -3.25823   TCGAAATGTCCTACA           TC-GGCGG CTAGGC CCGCCCGA            TTCGTATGCGCCCCG  49 15
    BPSL2454 2960924 .. 2960967 +    -8  -3.53012   ACGCGCATGACGGGC CGCATCGCGTTCCGCGCGCCG CCC CGCCGCCTGCGATGCGA-GCG TTTCAAGCGGCGGCC  60 31
    BPSL2455 NONE
    BPSL2456 NONE
    BPSL2457 2963301 .. 2963321 + -15.4  -4.67038   AAGCGGCCAAGCAGA            CGGGGCGC ATGCG GCGCCCCG            TTTTCATTTTGCACG 100 174
    BPSL2463 2970207 .. 2970223 + -12.3  -4.72986   CCAAGAATTGCAAAG              GCCCGTT GCT AACGGGC              TTTTTCATGGCCGTC 100 222
    BPSL2464 2971113 .. 2971171 +  -6.5  -3.83026   TGGATTCGGTCCGGT CGCCCGACCGGCCGA--CGGGTTCGCGCG CTC CGCGCAAGCGCGACTCGGCCACTCGGCGG TTTGCTGTCCACCGA  62 161
    BPSL2465 2972406 .. 2972442 + -28.1  -3.63515   AAACCCCCGACAACA    CGACGGCCCGGACCGCA CGA TGCGATCCGGGCCGTCG    TTCTTCAGCCTGAGC 100 101
    BPSL2467 2973585 .. 2973613 +  -4.4  -2.78384   GCGCGTCATAGCGAG       CCC-CTGTCGGCC GTAA GGCCATCGGCGGG        TCTCGTCGACAGCGC  43 30
        norM 2975587 .. 2975597 +  -8.2  -2.90723   GCACGACACGAAATC                 GCGC GCG GCGC                 TATGCTTGCCCATCA  54 501
        fumC 2977475 .. 2977494 +   -15  -3.65902   ATCTTCACAAAAAAA            CGCCGCGA TCGT TCGCGGCG             TTTCACTCGGCTCGA  83 406
    BPSL2471 2979830 .. 2979845 +  -2.5  -2.97029   CGATGCGTTGCTTAC              CG-GCG GATGA CGCGCG              CTTTCATTGCTCCGA  41 16
    BPSL2472 2982605 .. 2982620 + -11.8   -5.1675   AAGCAAACGAAAAAA              CCCGCG AATT CGCGGG               TTTTTTCATGGGTCG 100 62
   BPSL2474A NONE
   BPSL2474B 2987221 .. 2987254 +  -7.4  -4.56597   GCAGGACAACCACTC     GCCGTCGCCGCGC TGAAGCGTT GC-CGTCGACGGC     TTTTTAACGGGGAAC  79 10
    BPSL2475 2989499 .. 2989522 +    -3  -2.77522   CGCACCGTCGCATGC          CGCGCGATCC GGTA GAATCGTGCC           CTTCTTCCGGCCTCT  40 182
    BPSL2476 2990142 .. 2990158 +  -7.2  -5.77571   AGATTGCTGACAAAC              CCTCGC CAAGT GCGGGG              TTTTTGTTTTTTAAT 100 114
    BPSL2477 2991700 .. 2991720 + -15.4  -4.67641   TCGTCAGCAATCTGA            GGCGCCGC TTGCC GCGGCGCC            TTTTGCTTTTGCGAT 100 82
    BPSL2479 NONE
        mogA 2994873 .. 2994894 +  -7.9  -3.29461   CTCGTGGATATCGGC           GAGCGCGGT ATGC ATCGCGCGC            TTCTGGAAACCCTTG  55 393
    BPSL2482 NONE
    BPSL2483 NONE
    BPSL2484 2998195 .. 2998211 + -10.8  -2.70932   ACCGCCGCAAAAAAA              GCCGGC GCGCA GCCGGC              TGGTTCGGGGCGAGC  60 124
    BPSL2487 3001915 .. 3001927 +  -6.2  -3.74519   GCGAACTTTTGCAAG                GCGG CGATC CCGC                TTTGCTGAGCCTGTT  61 450
    BPSL2493 NONE
    BPSL2494 3007406 .. 3007439 + -15.1  -3.55444   GCTGGTCTCCGGTTT     GCGCCGCCGCACGCG GTCG CACGGGCGGCGGCGG      TTTCGACCGTCGCGG  83 95
        dadA 3010830 .. 3010857 +  -5.5  -3.53012   TCGTCGGCCCGCTTC        TGCTGCGCGACG AGCAG CG-CGCGCGCCA        TTTGCCAGCCGCACA  52 296
    BPSL2504 3018243 .. 3018274 + -12.3  -2.72144   GCGAAAGCGAAGACG      GATCGGCGTCGACG GCATG CGGCG-CGCCGATC      GTTTCACGCGGATGG  65 68
    BPSL2506 3021034 .. 3021055 + -10.9  -4.84918   AGGCTGCTGACGAGA           CCCACGTTT TTCG AAGCGTGGG            TTTTGTCTTTATGGA 100 113
        ompA 3040348 .. 3040365 + -14.1  -4.90266   GCATCTGCTTCAAAA             GCCCCGC TCCG GCGGGGC              TTTTTCATTGATGCG 100 55
        ubiG NONE
    BPSL2524 3042329 .. 3042347 + -13.2  -5.93252   CCAATACCCCGGAAA             GCCCTTGT TTT ACAAGGGC             TTTTTTCTTTTTCCC 100 418
    BPSL2525 3043613 .. 3043633 + -10.4  -3.28712   TGGTCGTTCAGGATG           C-CGCCCGG CATG CCGGGCGAG            TTCTGCGCGAACGCG  63 366
        fdsG NONE
        fdsB NONE
        fdsA NONE
        fdsD 3050636 .. 3050666 + -13.8  -3.63627   GGCGCCGCCCGACGC       GCAGCCGCCCGCGC CCG GCGAGCGCGGCCGC       TTTCAAGTCTCCAGC  80 334
    BPSL2533 3054629 .. 3054655 +   -21  -2.56596   CGCTTCGCCCCAACC         CAAACGGAGCGC GAC GCGCTCCGTTTG         TCGATTCGTCGACGG 100 341
    BPSL2536 NONE
        dsbB 3060432 .. 3060479 + -14.9  -4.08216   TGATCGGCGCCGCAC CGCAT-GCGATCGCGCGGTGCGGC ACC GCCGCACCGC-CGC-CGCTACGCG TTTTCCCGAGCATCG  89 38
    BPSL2538 NONE
         add NONE
    BPSL2540 NONE
        guaD 3066044 .. 3066100 +  -5.5  -2.79684   GTCATCGCCGTCCGG CGCATGCGGCCCGTCGACGCGCGGCTC GAC GATCGACGCGTCGACGGCTCGCAACAA TCGTTCCCTTCGTGC  45 209
    BPSL2542 3067208 .. 3067234 + -17.2  -3.14132   TCCGTTCTCCGTTTT         CCGGCGTGCCCG TTG CAGGCGCGCCGG         TTCGTCGACGCGCCG  84 313
    BPSL2544 3070985 .. 3071011 + -20.2   -4.7373   TCCCGGGACGAAAAA         GCCGGCATCGCG TCA TGCGATGCCGGC         TTTTTCGTCGGCTCG 100 120
        metR 3074573 .. 3074610 +  -2.5  -4.07568   CTGCCCGAGATCGAG   C-TGCTGTAAGCGGCGCG CCG CACGCCGCTTGCCCCCCG   TTTTCGCCGAAAAAC  58 17
         fbp 3076133 .. 3076160 + -19.2  -3.71649   CACCAACGGATTCAA        GGGCTGCGATGC GAAA GCATCGCGGCCC         TTTCCCATTTCCGAC 100 431
   BPSL2547A NONE
    BPSL2548 3077113 .. 3077151 +  -9.5  -2.77182   GCGCGCGTCAATCGC  TCCGGCAGGCGGGCACGT CCGC GCGTGCCCGTC-GCGCGA   TCCTTCGGTATCCGG  55 55
    BPSL2549 3077683 .. 3077694 +  -7.2  -4.07568   GACATGAAACTATGT                CGGC ACCC GCCG                 TTTTCCCGAACGGCG  67 208
    BPSL2550 3078606 .. 3078618 + -10.5  -3.84808   TCCTTTTCCGGCGGC                CGCGC GTC GCGCG                TTCTTCTGCCTTCCG  74 128
    BPSL2555 3084612 .. 3084659 + -14.9  -3.64703   GGGCAGCACCAGCGC GGTCGGCTAGCGCCGGCTCGTCG CCGA CGAC-AGGCGG-GCGAGCCGGCC TTTGCGTCCGCAGCG  83 16
    BPSL2558 3087503 .. 3087523 +  -3.9  -3.85698   GGCGTCGGTACACGC            CCGAGCC ATGCCCC GGCTCCG            TTTCTCGCAGCAGCG  57 440
    BPSL2559 3088768 .. 3088785 + -14.1  -5.71712   TCGCGCCGATCGAAA             GCGCCCC GCTC GGGGCGC              TTTTTTTATGTCCGA 100 50
         rph NONE
    BPSL2566 NONE
    BPSL2567 3097197 .. 3097221 + -10.7  -3.76125   TGCGTGAATCGAACG         CGGCGTCGCG ACGATC CGCG-CGCCG          TTTCGGTTACAATGC  77 90
    BPSL2568 NONE
    BPSL2569 3098722 .. 3098737 +  -4.6  -3.50335   TCACGGCACTATCCC              CGGCAG AATA CTACCG               TTCCTCTTTATCGCC  52 284
    BPSL2589 3109471 .. 3109504 + -15.4  -3.00704   CGTCGTGACGCCGTC    GC-ACGCGGCTCGCGA CGGC TCGCG-GCCGCGTCGC     TATAATTTCCCGCAT  77 114
    BPSL2590 3111227 .. 3111263 + -12.2  -3.57144   CTGTCTATACTCGAT   GCACGG-GCGCGTGCCG ACAA TGCCACGCGCGCCGCGC    TTTCGGCATCAGCCG  74 138
    BPSL2591 3111816 .. 3111836 + -10.3  -3.09492   ACGGCGCCCGGCGCG            CGCGCGGCG ATC CGCTGCGCC            TCTTCCCGTTCACGC  59 364
    BPSL2593 3114443 .. 3114455 +  -3.3  -3.91911   CGACGAGCGCGAGAG                CGAAC AAG GTCCG                TTTCATTGCCCTGCC  58 111
    BPSL2599 3119070 .. 3119098 + -16.8  -3.92267   GACGCAATAGAAAAA       CCCCCGCAA-GCC TTTT GGCGTTGCGGGGG        TTTCCTGTGTATCTG  95 212
    BPSL2601 3121222 .. 3121273 + -10.9  -3.19157   CTCGCCCGCCGCATA GGCGTTCGGCT-CGTCGTGCGCGTA ACGG TACGCGTG-GCCGTAGCCGAGCTCC TTCATCAGCTTCGTC  64 209
        trxB 3127013 .. 3127037 + -22.9  -4.72272   GTTCGACACACCGCA          GCCGCTGCGCG CAT CGCGCAGCGGC          TTTTTCATGCCCGCC 100 93
    BPSL2606 NONE
    BPSL2607 3128529 .. 3128567 + -10.9  -2.95091   CGCCATGCGTCGCAT  GAAAAAGGGCGGCCCGCG CATG CGCG-GCCGCCCTTGCCC   TGTCTCGCTTCCAGT  62 60
         zwf NONE
         pgl NONE
         glk 3137811 .. 3137838 + -17.1  -4.18934   GCGACGCGCAGCCAT        GATGCCGGAGC CTTCGC GCTCCGGCATC         TTTCTTCGGATCATC 100 102
    BPSL2615 NONE
    BPSL2616 NONE
    BPSL2617 3140554 .. 3140572 +  -5.8  -3.14132   CAAGATCCTGCACTG             AGCCGCGC CGC GCGCGCCG             TTCGTCGCGCGCCGC  49 25
    BPSL2618 NONE
    BPSL2619 3142419 .. 3142431 + -10.5  -3.31144   GCCGAACACGGCGGC                CGCGG CGC CCGCG                TTGTGCGGATAGCGC  63 336
    BPSL2621 3144192 .. 3144226 + -11.3  -3.78409   GCGCCCCGCACCCGC     GCGCGGGCTGGCCCG CGCTT CGGTTAAGCTCGCGC     TTTCCGTTCAATTCA  77 57
    BPSL2622 3145102 .. 3145140 + -14.5  -2.87931   CAGTCGGATCGATAC  GCGCGACGCGAGCCGCGG CGCT TCGCCGCTCGCG-CGCAC   TCTCTCGCAGGTCCA  73 409
        hemL NONE
        ribD NONE
        ribE 3148656 .. 3148677 +  -5.1  -3.75629   CGGCGAAAACCCGCC           GCGCGTG GCGTAAAA TACGCGC            TTTCCCTTCCCCCTG  57 444
        ribB 3149841 .. 3149860 +    -2  -3.22951   GGCGCCGCATAACGG            GTTTCGCG TCAT CGCCACAC             TGTTGTCAGCCTGTG  44 29
        ribH NONE
        nusB 3150857 .. 3150873 +  -2.1  -2.70525   GGCCGAGACGCAAGC              GCGACGC GGC GCGTAAC              CTTCCTTTGCGGGCG  38 10
    BPSL2629 3152626 .. 3152656 +  -9.5  -5.12617   TGCCCCAAACGAAAA       GGCCGGGCCCCAC TCGAC GCGAGGCCCGACC       TTTTTTCGATGATTC 100 521
        ubiD 3155974 .. 3155988 +  -3.4  -2.78596   GCGTCGATCGTCTGT               GGACGG AGA TCGGCC               TGTCGTGAACGCCTG  40 3
    BPSL2632 3157015 .. 3157026 +  -7.2  -2.52464   CCGCTGCGTGTTCCC                GCGC TATC GCGC                 TCCGTTCGAACGCGC  47 329
    BPSL2635 NONE
    BPSL2636 3160949 .. 3160969 +  -9.7  -3.05384   GCGCGACACGCGCTC            GATGAGCCG CTT CGCCTCATC            TTCCGTGACGACGAA  59 163
    BPSL2639 3163519 .. 3163543 + -15.8  -4.05788   TCCAGGCGATCAACG          GAGGCGATGC GCGCA GCATCGCCTC          TTTCGTTTGCGCCGA  93 113
    BPSL2642 3167460 .. 3167476 +  -2.2   -2.8372   AGTCGACATTGAACG              CGCG CCAGTCCTT CGCG              GTTTCGTACAGCGTC  40 372
        hemN 3170651 .. 3170680 + -11.3  -3.73088   AAGACGGTCTGAGCG       CGCCGGCCGCCGCG GCG CGC-GCGGCCCGGG       TTGTTGATAAAGTGT  73 29
    BPSL2647 3170988 .. 3171005 +  -4.1  -3.28712   ACAGCAAGCGCTAGG             CGCTT-CG GAT CGCAGGCG             TTCTGAAGGCAAGAC  47 27
         pcm NONE
    BPSL2649 3172093 .. 3172140 + -14.1  -3.64703   CTACTGAGCGCGCAT CGCGGCGGCGCGCGCGACGCG CGCCGCTT CGCC-CGGGCGCGCCGCC-CG TTTCCCTGAGCGCGG  80 34
    BPSL2651 3175170 .. 3175227 + -18.4  -3.95219   GCGCTCGCCTGACGC GCGTGCGGGCGCCG-CGCCAGCGCACGGC GTC GCCGT-CGCGCGCGTCCGCGCC-GCGCGC TTTCTCCCCTTTCGC 100 29
    BPSL2652 NONE
    BPSL2653 NONE
    BPSL2654 NONE
    BPSL2655 NONE
        UreD 3180853 .. 3180865 +  -5.5  -2.50443   ACGCGCGCAAACAAC                GCATG GCA CGTGC                CTTGCTCGCCTATGC  44 117
        ureA NONE
        ureB NONE
        ureC 3183426 .. 3183438 +  -5.5  -2.64726   CCGCCGTGCTGCCGA                TGGCG CAA CGCTA                CTTCCTGTTCTGAAG  44 0
        ureE NONE
        ureF NONE
        ureG 3185463 .. 3185501 +  -9.5  -2.52464   ACGCCGGCGATCCTG  C-CTCGAGCGCTCGCGGCG CCG CGCCGCCGGC-CTCGCGCG  TGGCTTCGCGCACGG  54 54
    BPSL2667 NONE
    BPSL2668 3192897 .. 3192942 +  -4.7  -2.69257   CGCCTGCTGTTCGCG CGG-CGCGGCGCG-GCATGACG CGCCC CGTCACGTTCGCGC-GCATCCG ATGATTTTTTTCCAG  43 8
    BPSL2669 NONE
    BPSL2670 NONE
    BPSL2671 3196305 .. 3196328 + -12.4  -5.14563   GCGGACGGTAAAAAA          GCGCGAATCG GCTT CGACTCGCGC           TTTTTTCATCGAGCG 100 59
        apaH NONE
    BPSL2696 3223393 .. 3223424 + -21.8  -3.53012   TTCCGCCGCCCCAAA      CGAAAACACCCGCA GCGA TGCGGGTGTTTTCG       TTTGGGAGAACGCGC 100 298
    BPSL2701 3231393 .. 3231422 +  -9.2  -4.25104   AGCGTGGCCGAAAAT       GC-CGCCAGCGCG CTCAA CGCGTCGGCGCGC       TTTTCGTCCGCGCCC  78 461
    BPSL2708 3239774 .. 3239787 +  -6.7  -4.83615   CCCCCGCACCGTCAA               TCCAG TATT CTGGA                TTTTTATCCAACATA  84 166
    BPSL2709 NONE
    BPSL2710 3241213 .. 3241250 + -11.9  -3.72576   GACGCGAGCCAATGC   CGTTTCCGGCCGTCGCTC AGC GA-CGGCGGCCGGCCGCG   TTTCCTCGACGAGCG  75 315
    BPSL2711 3241939 .. 3241972 + -14.5  -2.71731   CGCCGAGCACCTCGC     GGCCGA-CGTCGCGGC GCT GCCGCGCCGGTCGGCA     TGCTTCGCACGTCCG  72 68
    BPSL2712 NONE
    BPSL2713 3245432 .. 3245455 +  -5.8  -4.70879   TCGCGGCTACCCGCC          GCGTCGGCCG GATG CGTCCGGGGC           TTTTTACGCTTTCCC  77 400
    BPSL2714 3246352 .. 3246388 +  -8.6  -3.53811   TCCTGACGCCCGCCG   GCGCGCCCGCCGCGC GTTCGCCG GCACA-CGGGCGCGC    TTTGCCGCCCGTCGC  62 35
    BPSL2718 3253688 .. 3253704 +  -5.7  -3.13403   AACATTCAACAAAGA              GGCCGCG CGT TGCGTCC              TATTCCTCAGGAGAC  49 86
    BPSL2719 NONE
    BPSL2720 3255398 .. 3255433 +  -8.8  -2.53263   GAGCGGGCCGGCGAA    CGCGGCGCGCGACCGCG CCA TGCCG-CGCGCGACGCC    TCGATTCGCCGTGCG  51 39
    BPSL2729 3268448 .. 3268472 + -18.5   -4.0031   TAGGGACGAAAGGCC          GCCCGCCCGCG CAT CGCGGGCGGCC          TTGTTTCATGCGGCT 100 109
    BPSL2731 3271242 .. 3271254 +  -6.2  -3.30771   CGAGCAGCGCAGATG                CCGC GCGTA GCGG                TTCTCGAGCGTCTCC  52 398
    BPSL2733 3274005 .. 3274042 + -12.1  -4.17048   CCGACTGAAGTAAAC   TGACGCGCAC-CTTTACC GGA GGCAAAGCGTGCGCGTGA   TTCTTTTCAGCAGCC  91 44
        ldhA 3275369 .. 3275382 +  -3.7  -3.18681   CTCGCCGCACAACGC               GCGCC CCCC GCCGC                TTCATCGGATTCGCC  45 357
    BPSL2735 3276324 .. 3276347 +  -4.5  -3.06183   CATCCCGCGGTGCCG          GACGCGGCGG TCCTC CCGC-GAGTC          TTCCATGCCACTGCC  45 113
    BPSL2736 NONE
    BPSL2737 3279032 .. 3279052 +  -2.4  -2.52464   GCGCGGCGCCCGGGT            TCGCCGCG ACGAA CGCGCCAA            TGCGTTCGCCCGCGC  37 72
    BPSL2744 3287548 .. 3287566 +  -8.1  -3.61894   CCCTTGCCGTCCGAA            C-CGGGCG CTGC CGCCCGCG             TTCTTCGCGACGCTT  60 173
    BPSL2747 3290954 .. 3290974 + -19.7   -4.7629   CCTCGAACGCAAAAA            GCCCCGGCG CGC CGCCGGGGC            TTTTTGCGTTCATGA 100 204
    BPSL2749 3292361 .. 3292392 +  -8.5  -3.28712   CGGGGCCCTGCGCTC      CGGCCCGCCGCGC CCAGTT GCGACGCCGGCCG       TTCTCCGCGCGCAAG  58 92
    BPSL2750 3292841 .. 3292861 +  -5.3  -3.16564   TCCCTTCCCGCCCAT            CTCACGCCG ACG CGCCATGAG            TTACTCCGCTCCGGA  49 59
    BPSL2751 3293373 .. 3293425 + -17.7  -3.01712   CGCGCCGACCGCGCC GGCCGGCTGC-CGGCGCCGGG-GAG ATCGA CACGCCCGGCGCTGCGCAGCTAGCC TGTTCGCCAGCAGGC  86 83
    BPSL2759 NONE
    BPSL2760 3299921 .. 3299940 +  -4.2  -3.53012   GGCAAGCCGTGTCAA            CGGCGC CTGCGTGA GTGCCG             TTTAGACAAAGCCGA  51 1
        tolQ NONE
        tolR NONE
        tolA NONE
        tolB NONE
    BPSL2765 NONE
    BPSL2766 3305134 .. 3305157 + -14.6  -5.15969   TACCAAAGACATGAA          GGGGTTGCGT GTAA GCGCAACCCC           TTTTTTCACTTCCGG 100 181
    BPSL2769 3307699 .. 3307745 + -12.2  -2.68137   GCACCAACGAACGGC GGGCGCGCAGCGCGCCG-CCCG GATCA CGGTTCGCCG-GCTGCGCGCCG ATTCGTCTTTCGCTT  65 141
    BPSL2783 3323312 .. 3323327 +  -8.2  -2.78384   ACACGCGCGCTTGCG              GCCGCG CACC CGTGGC               TATACTCCCAGGCAC  52 95
    BPSL2784 NONE
    BPSL2785 3326064 .. 3326088 +  -5.5  -3.28119   GGGCCGGCGCATGCC          GATCCCGACGC GAA GCGGCGCGAGC          TTCGTATCGGTGGGT  51 78
        wcbB NONE
        wcbA NONE
        manC 3361782 .. 3361802 +  -4.6  -3.53012   CGCGACGAAGATCCG           CGGGCGCGC GCAT GCG-GACCG            TTTCACGCAGCGCGC  52 140
    BPSL2811 3362779 .. 3362817 +  -5.2  -2.57132   GCTCGACGTAGCGCG  CGGCGCGCATGGCGAAGG TTGCT CCATCGCC--GCGAGTCG  GTTATAAAAAACCCC  44 30
    BPSL2812 3363781 .. 3363807 + -10.8  -3.76952   CTCGCCGCCTGAGAA         TGCGCCCGCC ACGCCCA GGCAGGCGCA         TTTGCATTCGATCCG  77 94
        mutL NONE
        miaA 3368375 .. 3368419 + -13.5  -3.62032   AGAGTTAGCGCTTTA GCGCTTACTCTGGTCCCATGC TTC GCGGTCGACCAGAGTTAGCGC TTTAGCGCTTACTCT  77 477
    BPSL2819 NONE
    BPSL2820 NONE
    BPSL2821 3374254 .. 3374277 +  -2.2  -3.07816   GGCGCCGCGCGCGGC          GAGTCCGACG CGAA CGACTGACGC           TTGGCTCCGTCGAAC  41 5
    BPSL2822 NONE
    BPSL2823 3375526 .. 3375554 + -17.4  -4.26076   CGCGCTGACGAACGC        GCGCGGCGTCGC CGATC GCGACGCCGCCC        TTTTCCTCACCATCG 100 33
        panB 3376487 .. 3376514 + -22.8  -4.56597   AGCTCGACAAAAAAA        GCGGCATCCCGC ACGT GCGGGATGCCGC         TTTTTGCGAGCCGAA 100 114
        ppnK NONE
    BPSL2834 3389507 .. 3389521 +    -7   -4.1899   GCCGCGACCCGCTCG               GGCTCG ACG CGCGCC               TTTTCCATCCCGTCG  73 488
    BPSL2836 NONE
    BPSL2837 NONE
        tldD 3399290 .. 3399308 + -13.1  -5.75342   CGAATTCCCGAAAAA             CCGCCGG CGAAC CCGGCGG             TTTTTTTTCGCCCCG 100 280
        aroG 3400730 .. 3400750 + -19.7  -3.72765   CTCGCCCAAGAAAAA            GCCCGGCGC ATG GCGCCGGGC            TTTGCCGTTTCGCTT 100 237
    BPSL2842 NONE
        glcD NONE
        glcE NONE
        glcF 3408356 .. 3408391 + -17.5  -3.41013   GCTTGTCCGTGCTCG    CCCGCGTGGGCGGCC CGCATC GGCCGCTCGCGCCGG     TTGTCCGTATAATTC  87 138
    BPSL2846 NONE
    BPSL2847 3410335 .. 3410361 + -15.8  -3.84185   GTGTGCGCCACGACG         GCCGGCCGTGCA TCG TGCGCAGCCGGC         TTCTCTTTCCCTCCG  90 326
        phnF NONE
    BPSL2859 3421305 .. 3421331 +  -3.5  -2.65264   GCGGCCGAGTCCGGC         GAGGCGCGACG ATGAG CGCCGAGCGTC         TCGTCTACGTGATGG  40 11
        phnN 3421894 .. 3421928 +  -3.3  -4.03093   GCAACGGCGACGCCG    GGCGGACG-GCGCTCG CCGT CGCGCACACGCCCCCC     TTTCTCGTACTTCTC  59 49
        queA 3433151 .. 3433200 + -31.7   -3.0976   CCGATTGGCCCATCG GCCGAACAGCCGATCAGCCGATC GTTC GATTGGCTGTTCGGCTGTTCGGC TGTTCGGCTGTTCGG 100 56
         tgt 3434989 .. 3435009 +  -7.5  -4.47118   GCTGTCGCGGATAGG            GCCGGTGGT AGA ATAACCGGC            TTATTTTTCGATCTT  79 400
        yajC NONE
        secD NONE
        secF 3438491 .. 3438511 + -12.6  -5.52384   CCCCGCACGACACAG            GCCGGTTC CTCGC GAACCGGC            TTTTTTTCGTCAGCG 100 48
    BPSL2877 NONE
    BPSL2878 NONE
  lpw206-207 NONE
    BPSL2880 3445286 .. 3445296 +  -2.4  -2.57721   GCCGCCTCGGCAGCG                 CACG CTT CGGG                 TGACTTGGTCGGTTC  38 98
    BPSL2881 3448397 .. 3448410 +  -2.4  -4.07568   CCGCGCCCACCCCGC               GTAC AATGGC GTAC                TTTTGCACGCGACAG  58 157
    BPSL2882 3449727 .. 3449746 + -10.7  -2.87344   GCCGACGGCGAGTAA            CGCGACG CGCGCT CGTCGCG             TATGTGCCGCGCATG  61 26
    BPSL2883 3451764 .. 3451792 +    -3  -2.70932   CTGCCGTCGACGGCA       CGGGCG-GCGCTGC AGC GC-GCGCGCTCACG       TCGTTCGCGGCGGAG  40 224
    BPSL2884 3452747 .. 3452779 +   -12  -3.29364   CGCGACGCGGCCGTC     GC-GCGCGATCCCGC ACGC GTGGGATCGCACCGC      TTCGTGCTTCGTGCT  68 42
    BPSL2888 NONE
        trmU 3458117 .. 3458150 + -21.7  -3.14564   CGACGCACGCCGCGC     CGGCGAGGCGCCGTG CGCG CGCGCCGCCTCGCCG      TTCGTCGACGCATGG 100 69
    BPSL2890 3460055 .. 3460070 + -11.8  -4.64676   CGCCCAAACGAAAAA              CGCCCC GGAC GGGGCG               TTTTCTTCACCGTCG 100 245
    BPSL2892 NONE
    BPSL2893 NONE
    BPSL2894 NONE
         fis 3465419 .. 3465435 +  -3.5  -3.17762   CACGGCCTGCTGTAG              GCGGCCG CCC CGTCCCC              GTTTTCCTGGCTATT  45 26
        purH 3467059 .. 3467077 +   -16  -5.40072   GGTTTCGGCCAAAGC             CGGCGGTC GCT GACCGCCG             TTTTTTTGGAGGCCG 100 56
        ruvC 3467972 .. 3467986 +  -5.6  -3.76952   CGCGCGCACCGCGGT               GCGCTA CAC TCGCGC               TTTCCGTTCCGTCCC  60 60
        ruvA NONE
        ruvB NONE
    BPSL2900 3470892 .. 3470925 +  -3.7  -3.15861   TGACGGGTCCGCGCT     CGCG-CATCGATCGCG CGC CGCCGTCGCTGTCGCC     TTCGTCCCACTCATC  45 91
    BPSL2901 3472341 .. 3472356 +  -4.7   -3.0497   ACGCGCGCGCGGCCG              TCGTC ATAATC GACGA               TGTTGACGCTCGTAT  46 266
    BPSL2905 3476224 .. 3476272 +  -9.6  -2.71731   GCTCGCGTCCTGCCC GAACAACACGCCGCGCGACTG CTGATCGA CCGTCG-GCGCCGTGTTGATC TCCTTCGCCCGTGCA  56 163
    BPSL2908 3478730 .. 3478746 + -10.8  -5.06414   CGGGCAAAAAAAAAA              CGGGGC GCCGA GCCCCG              TTTTTATTGGACGAA 100 156
    BPSL2912 3481320 .. 3481345 +   -19  -3.78775   GCGAAACGGAAAAAA         GGCCGGCGCC GCATCG GGCGCCGGCC          TTTCGTCATCGGGCG 100 77
    BPSL2915 3485364 .. 3485381 +  -4.8  -4.07568   TTCTGATCCGGATGG             GC-CGCG TTCGC CGCGTGC             TTTTCGCGAAAAGCC  62 35
      groES2 3488434 .. 3488474 + -13.1   -3.0682   CGGCCGCAGCGGCTG  CCGTTCGGCGCCGTGCGCG TCG CGCGTACGGCACGGCGTGG  TGATTTCTGCTTGAG  70 258
    BPSL2920 3489133 .. 3489159 + -10.1  -3.14132   GATCGGGTCCATCGA        CAGCGCG-CGCG CGAT CGCCACGCGCTG         TTGCTGGCCGCCCGA  60 408
    BPSL2927 NONE
        purB 3498249 .. 3498273 + -24.3  -4.85782   ACGCGATGTGAAAAA          GGCGCCCCGCG GTT CGCGGGGCGCC          TTTCTTTTTGCGGCC 100 60
    BPSL2933 3504434 .. 3504449 +  -6.8  -3.31589   CGCATCGTGCTCGCG              GCTCGCG GCT CGCG-GC              TTGCTGCTTCTGCTT  54 214
         fur 3514661 .. 3514689 + -13.8  -4.65895   GCCGCGCATGCGAAA       GGCCCGG-CCGGC GCAA GCCTGACCGGGCC        TTTTTGCATCGCGCG 100 87
    BPSL2947 3518728 .. 3518755 + -17.7  -2.71712   GCATACGGCGCACGG        GCGCGCGGGCG TTGCGC CGTCCGCGCGC         ATTTGCGCAAGCGCC  85 71
        cynT NONE
        cynS 3521613 .. 3521638 + -12.5  -3.28269   ACGGCAGGCTGGTTT         CGCGCCGCGCGC ACC GCGGGCGGC-CG         TTCGCTTTCGGCATT  71 67
    BPSL2951 3523308 .. 3523350 + -10.6  -2.55074   GAAACCGGACCGGGC TCGATCGCGACGCGGGCCGCC TCAC GGCG-CCCGCG-CGCGGG-GA TCACTTCGCGTTCGC  59 390
        speE 3527604 .. 3527618 +  -5.6  -3.53012   TGCATCGCTAAGTTC               GGCGAA GCA TCCGCC               TTTCCCGCAGGAGAA  54 30
    BPSL2955 3528054 .. 3528087 + -11.5  -3.71848   GGCGCATCGGCGCAT     GAGCGGCGCCGGCAC GACC GCGGCGGTGCCGCGC      TTCTTCGTCGACGCG  75 24
    BPSL2956 3529203 .. 3529219 +  -3.5  -3.53091   GGCGGGCGTGTGACA              GGCCGGG CAG CCCGGAA              TTTACGCGAACGAGT  51 409
    BPSL2960 3534177 .. 3534212 + -17.7  -3.42013   GATTCGCCGCAGGAT   CCGCAGCGGATCGCGCG CCGC CGCGCGA-CCG-TGCGG    TTCATGTTCTCGCAT  89 129
    BPSL2961 3534660 .. 3534693 +  -5.8  -3.14931   GTGATCGCGCTGTGG     CGCTCGTTCGGCGT GCAATG ACGCCGCGCGCCCG      TTCGTCCCCGCTCGC  49 5
    BPSL2962 3535226 .. 3535236 +  -8.2  -3.53012   AGCAGGAGCGCTGAA                 GCGC TCG GCGC                 TTTCGCCGCGCGCGG  62 27
    BPSL2980 3555259 .. 3555283 + -11.3  -3.05384   TCGCGGCCGTTGCGG          TCGCGGGCGGC CTC GCCGCCGGCCA          TTGGATGCGCGGCAA  62 67
    BPSL2981 3555766 .. 3555802 +  -3.5  -2.78706   GCACGCTCGATACGC    TCTGACCGTGCCCGGTA GAC TGCCGGACGTTGGCGGA    ATTTGAAATCTCGTT  41 21
       aroQ1 3556440 .. 3556458 + -11.7  -3.66803   AGAAACTCGATTCAG             CGCCGGT CCCGA ACCGGCG             TTTCACGTATTGAAA  75 47
        accB 3556970 .. 3556993 + -11.7  -2.62184   GCTAAGACCCGCCGC          GCGGCG-CGC CGCCA GCGACGCCGC          TCCTCTCAAGGCGCG  61 36
        accC NONE
        prmA 3559304 .. 3559330 +  -2.2  -3.05384   CGCCGGAACGCGGCG         GGAAAGCCATTA GAA TAAGCGCTGTCC         TTCACTCAGGCCCCG  41 13
    BPSL2986 NONE
         tpx NONE
    BPSL2988 NONE
    BPSL2989 3562955 .. 3562978 + -16.8  -5.60993   CGCACGTACGGAAAA          CGCATGCGCA GTTT TGCGCATGCG           TTTTTTTATGGGCAC 100 100
         ffh 3572487 .. 3572505 +    -3   -4.1648   CGCACGGGTATATGC             TGTAGCGC GTG GCGTCGCA             TTGTTTCATTCTTAT  59 56
    BPSL2996 3573157 .. 3573193 + -23.9  -3.56099   CGCCCGTCGGAAACA    AAAAAGCGGCTCGCGCA TCG TGCGCGAGCCGCTTTTC    TTTGCGCCGCTTATC 100 77
    BPSL2999 3576574 .. 3576599 + -16.9  -5.00616   GAAAACGCATGACCG         GGCGCGGCATT GAAG GATGCCGCGCC          TTTTTTACGAGGCAC 100 65
    BPSL3000 3577355 .. 3577378 +   -11  -4.84918   CAGACTGCTGACGAA          CCCCACGTTT TTGT GAGCGTGGGG           TTTTGTCTTTCTGGG 100 203
        ispB 3583439 .. 3583457 + -11.7  -6.06723   AGATTTGCAGAAAAA             CCGCGCA CTTGA TGCGCGG             TTTTTTTTTGCCCGG 100 158
    BPSL3007 3584908 .. 3584942 +  -2.7  -3.81951   GGTTGGCCGTTCGGC     CGACTGTCGGCCGTC CGCAC GACGCGCGATGATCG     TTTCATCGTGTCGAG  56 51
    BPSL3008 NONE
        pilC NONE
        gspO NONE
        coaE 3589034 .. 3589048 +  -5.6  -3.06796   CGCGGAATTGACAAG               CTTGCG GCA CGCACG               TTGCGTGCCGTGCAC  47 30
    BPSL3012 NONE
   BPSL3012a 3590271 .. 3590306 +  -6.8   -4.2461   CCGGCAGGACCGGTC    TGGATGGGCGTCGGC GCCGAAA GCCG-CGCGCGTCCG    TTTATTGCTGCGCGT  72 124
    BPSL3017 3597242 .. 3597261 +  -9.2  -4.63048   CAACAAGCAATAAAA            AAGCGGCC CGCA GGCCGCTC             TTTCTTGTTTGTCGC  86 349
    BPSL3036 3619063 .. 3619078 + -11.8  -5.31456   GGCAGTAACTTAAAA              GGCGCC CCAG GGCGCC               TTTTTTATCGATTCG 100 57
        paaZ 3632100 .. 3632125 +    -9  -2.73159   CGTTCACTACCATGA         ATGAACCCGC CCGCTC GCGGGTTCAC          CTTTGCCGGAATTCG  55 71
        paaJ 3633351 .. 3633374 + -15.2  -2.87132   GCGCGTGTGATTGGC          GCCGCCGCGC GACA GCGCGGCGGA           TGTCTACAAGCGGCC  73 31
        paaG NONE
        paaI NONE
        paaA 3636038 .. 3636048 +  -2.4  -3.55444   ATCGTCGACAAGCGG                 CGGC CGT GACG                 TTTCGCGCATGGCGG  48 17
    BPSL3048 NONE
    BPSL3049 3639674 .. 3639685 +  -4.4  -3.65554   GGATCAGCGGCAAGA                TCAG CCAT CTGA                 CTTTTTCTTCCATCC  55 14
        trpE NONE
        trpG NONE
        trpD NONE
        trpC NONE
    BPSL3054 NONE
         ung 3645679 .. 3645704 + -16.1  -4.88405   CGATGCAAGCAAAAA         CGCCGCGCACC TCCC GGTCCGCGGCG          TTTTCTTTCAGGGTT 100 180
    BPSL3060 3650923 .. 3650951 +   -16  -2.57931   CCGGCGGCGGCGAAG       CGGCG-GCGCGTC GCCC GGCGCGCGCGCCG        GTTCTCGCACATGGC  74 78
    BPSL3061 3652068 .. 3652087 +  -4.8  -3.85698   GCGTGCGAAATCGTC            GGGCGCTG CCCG CTGCGGCC             TTTGTCCCGCCCCGG  58 401
    BPSL3062 3653340 .. 3653356 + -10.8  -4.66833   CAAAATCGAAAGAAA              GCCCGC GACCG GCGGGC              TTTTTCGCATTCCAG 100 77
    BPSL3063 3654490 .. 3654507 +  -8.4  -2.69151   GCTATTTCGTCGAGC             TCGGGC GCGCGG GCCCGA              TGCTGTATCCGGCCA  52 112
    BPSL3064 3655345 .. 3655388 + -11.5  -3.14931   GGTTAGCGGACACTC GCGACGCGGCGGGCGTCGGC TCGTC GCCGCCGCGCGC-GCGCCGG TTCATCCGCGATGCG  66 120
    BPSL3067 3661378 .. 3661433 + -28.3  -3.53012   AGCCGGTAACGAACG GCCGGCGCGCGCACGCGTGCGCCGGCG CAGG CGTCGGCGC-CGCGCGCG-GCGGCGGC TTTCCGCGGGCGGCG 100 32
        hemA 3667013 .. 3667033 +  -4.6  -2.93361   ACACGTCGGACCGTT           AGCGGCGCC CGCC GGC-CCGCC            TCTCCTTCCCCTTTT  44 24
        prfA NONE
        hemK NONE
    BPSL3075 NONE
    BPSL3076 3670067 .. 3670097 +  -3.9  -4.21936   GAGCACGGCTGACGC      CGCCTCGCCGGGCCG GGG CAGACCGGC-AG-CG      TTTTCCCGTTCTCCG  65 29
    BPSL3077 3671502 .. 3671527 + -23.3  -3.33815   CCCCAAAACGACAAA         GCCCGCCCGGG ACAT CCCGGGCGGGC          TTCATTCGAAGGGCT 100 392
        cspD 3673855 .. 3673872 + -14.1  -5.38054   GCAGCACAGTAGAAA             GCCCCGC TTCG GCGGGGC              TTTTTGTTTGTCCGG 100 58
    BPSL3083 3679428 .. 3679446 +  -5.9  -3.55444   CGCCCGCTACAATCG             CGGCTTG ACCGC CACGCCG             TTTCCGCCATGACCG  56 343
    BPSL3084 3680197 .. 3680225 + -11.5  -2.87132   GCATCCGCCGCGGCC        GGTTCGGCGTGCG CGC CGCCCGCCGTCCC        TGTATCGGGCGCGAA  61 144
    BPSL3089 3687614 .. 3687635 + -17.3  -5.06816   GCGAAGCCGATCATG           CGGGCCTCC GATC GGAGGCCCG            TTTTTGTTGCACCGT 100 131
    BPSL3090 3688851 .. 3688862 +  -2.2  -2.74605   TCCTCTCTCCCTGTC                TCGG CCGC TCGA                 TGGATTTTCCAGCCA  38 76
    BPSL3091 3689182 .. 3689194 + -10.5  -2.64695   ATGCCGAACGATCCT                CCGGC ATC GCCGG                CTTAGTTAGTCATGC  57 74
    BPSL3092 NONE
    BPSL3093 NONE
    BPSL3094 3695098 .. 3695119 + -10.1  -3.61398   CGAGGTATCGGCCGA           GGTGGTTGC CGCC GCAGCCGCC            TTCTTCGGCGCCGCG  67 385
    BPSL3096 3697107 .. 3697141 + -17.1  -2.53015   GTCACGCTGGATCGC    GC-GCGGCGCGCGGCG CGCG CGCTTCGCGCCGCAGC     TCCATTCGCCAGTAT  79 221
    BPSL3097 NONE
    BPSL3098 NONE
    BPSL3099 3703130 .. 3703163 + -29.7  -4.36127   CGGCATGTGAAAAAA     GCGACGCAGCGGCCC CGCG GGGCCGCTGCGTCGC      TTTTCCGTTCTTGCG 100 149
    BPSL3109 NONE
    BPSL3110 NONE
    BPSL3111 3717483 .. 3717500 +  -2.7  -3.78607   GCTTGTACCTCGCCC             TTCCGGAG GGC CTC-GGAG             TATTTCTTCTGCTCT  56 332
    BPSL3114 NONE
    BPSL3115 NONE
    BPSL3116 NONE
    BPSL3117 3722009 .. 3722028 +  -3.6  -3.76224   AAGGAAAGCTCGAGC            GATTTGCGT GGC GCGCAA-TC            TTTGCTCGGTCACGG  57 320
    BPSL3125 3731358 .. 3731376 +  -8.8  -5.27335   GGCGGCAAACAAAAA             GGCAATCC ACC GGATCGCC             TTTTTGTTTGCCGCC 100 151
    BPSL3155 3755817 .. 3755837 +  -8.9  -3.53012   CCATGCGCGTGAGGA            CGCTCTCGT AGA GCGTGAGCG            TTTCGAACCGCAACG  61 313
    BPSL3161 3766329 .. 3766351 + -12.8  -4.28361   TTGGGGAATGGTTAA           TTCCGCTGCA ATT TGTAGCGGAA           TTTTCCTGAGGTTAC  91 55
        mrcA 3781574 .. 3781589 + -11.8  -4.66537   CGCGGAAAGACAAAA              GCGGCC GAAA GGCCGC               TTTTGTCTTAGGGGG 100 51
   BPSL3175A 3782320 .. 3782332 +  -3.3  -2.53995   CCAATGACCGATCCT                GCATG ACT CAAGC                TGCATTCGACTACGT  39 34
        lysA 3783678 .. 3783704 + -16.7  -4.55128   GGCCCGATCAAAAAA         GGCGATGTCCA ACAAG TGGACATCGCC         TTTTCGTTTGCGCGT 100 110
        engB 3790968 .. 3790978 +  -2.4    -3.767   GAAGCGGGGAGCATC                 ACGC AGT GCGC                 TTTGCTCGATCGCTA  54 207
        hemB 3792137 .. 3792159 + -16.3  -4.98531   GCGTGAAAACGAAAA           CGGCGAGGC CTGAA GCCTCGCCG           TTTTTCATTTCACCG 100 94
        paaA NONE
        paaB NONE
        paaC NONE
        paaD NONE
        paaE 3842571 .. 3842614 + -37.6   -4.1964   TCGCTTACACTAGGG GCCGCCTGCGGGCCGGACGCG CGA CGCG-CCGGCCCGCAGGCGGC TTTTCCCATGTTGAC 100 79
    BPSL3235 NONE
    BPSL3236 3844123 .. 3844150 +  -8.5  -3.87075   ATTGCAGAGCAGCAA        GCGTTGCATCTG CGTAA CAG-TGCGACGC        TTTGTCCACACTCCT  68 53
    BPSL3237 3845010 .. 3845034 + -16.4  -5.40072   AAGCACCAACGGGAA          CGGGCGGTCC ACAAC GGGCCGCCCG          TTTTTTTGAGCCGGC 100 50
    BPSL3239 3847010 .. 3847035 + -17.7  -3.61654   CCTTCAAACGAAAAA         GGGCTGGAATC CCGG GATTCCAGCCC          TTTCGCATGGCTATC  90 167
    BPSL3241 3851665 .. 3851721 + -19.2  -3.35813   GGCCGCCTTTCCTTT CGTTTGGCTGCCGCGCGACGCCCGCC CGAAC GGCGCGCGACGCGTGGCTTCCGGGCG TTACTTCACCTGAAC 100 488
        pyrE 3855262 .. 3855286 + -22.9  -5.40072   GCTGACGCGACGAAC          CGCCCGCCGTC GCC GACGGCGGGCG          TTTTTTTGCGCGCAC 100 80
    BPSL3244 3856435 .. 3856461 + -16.5  -3.81951   CACGGACATCGTTCG         CCGCGCGGGCC GCCCG GGCGCGCGCGG         TTTCGTCGTCTCACC  91 356
    BPSL3245 3857059 .. 3857117 +  -4.1  -3.60048   GGCTCGCCGGCAACG GCCGATGAGGGGGCCGTGCGGTCCGGC AAAGG GCCGGACCGCAAGCGCGGCGCCGCGGG GTTTTTTCGGCCGAA  51 18
        argC 3858191 .. 3858208 +  -9.8   -5.4505   TGCGGTGCGAGAGAA             GCCGGC CCGCGC GCCGGC              TTTTTTATTGCACCG 100 53
    BPSL3247 NONE
    BPSL3248 NONE
    BPSL3249 3862448 .. 3862464 +    -5   -4.0274   CGGCATGTCCGCTTC              GCCGCC CAACC GCCGGC              TTCTTTCCTCCTCCA  61 236
    BPSL3251 3864735 .. 3864762 + -19.8  -4.01419   CCGCTGAAACGACGA        CGCCCCGCGCCG TCAC CGACGCGGGGCG         TTTCATTCGTTCATG 100 34
    BPSL3254 3867427 .. 3867450 + -18.2  -3.14564   GCGCATAAAAACAAA          CCCCGCGTTC GCGA GAACGCGGGG           TTCGTCACAACGTGC  86 117
   BPSL3254A 3867826 .. 3867842 + -10.9  -3.66874   GATTCACGACTCGCG              CCTTACG TGA CGTAAGG              TTTAAGTCGGCTTGA  73 108
   BPSL3254B 3869288 .. 3869306 + -12.4   -3.7108   CCATACTCTTCCTCG             CCGCGGTG CGC TACCGCGG             TTTAGCTGTACCGCT  77 123
    BPSL3256 3872772 .. 3872798 + -12.4   -3.3363   CGTAGCAATAGAAAA         GGGTTACAGG CAGATCA CCTGTAACCC         TTCGATTATTCTTGG  71 160
    BPSL3257 NONE
    BPSL3258 3876977 .. 3876999 +  -4.7  -3.59979   AAGGTCATCCTGACG           CGCGCAGAA GTGAA TCCGGCGCG           TTTGAGGTGCAGCGC  54 420
    BPSL3267 NONE
    BPSL3268 NONE
    BPSL3269 3885881 .. 3885921 +  -9.7  -2.58663   AATAGTGAGGCCCCC  TTGCGACCTGATCTGACTG TGT CTGTCAGATCGCGTCTCGA  CTTGTACAGATAAGT  54 131
    BPSL3275 3891587 .. 3891605 + -13.1  -4.36931   GCTGCAAAAGCGAAA             GGGCCGC ATGAA GCGGCCC             TTTTCGTCTGCGTTC 100 47
    BPSL3277 NONE
    BPSL3278 3894193 .. 3894203 +  -6.8  -2.90813   CGGCCCGAGAAATTA                 GCGA ATA TCGC                 TCGTTTCAACGGCTC  50 25
    BPSL3279 3894845 .. 3894895 + -11.8  -3.69216   CGCCGGCGCGCGCTC G-CCGGCCCGGCGCTCGGCGCGCGC CGCG GCACGCGC--AGCGCCGTGCCGCAC TCTTTTGCATCGCGC  75 128
    BPSL3283 3899398 .. 3899416 + -10.2   -3.1577   CGCGCCCCGCCCCCT             CCGTCGGC CGT GCAGACGG             TATTACATCTTCACT  62 193
    BPSL3286 3903219 .. 3903237 +    -3  -2.85668   AATCGTTCGCCGCTC             GTCACCAC GGG GGGATGAC             TGTGCTGTCCGACTA  41 107
    BPSL3287 3905038 .. 3905048 +  -5.4  -3.40403   CCGCGCCGAACGCGC                 GGAT CGA ATCC                 TTGTCGTCGCCGAAG  52 340
    BPSL3312 3932386 .. 3932413 + -14.3  -4.56597   ACGCTTTTCATAGCA        GAAAGCCGCAT CCGGAA ATGCGGCTTTC         TTTTTGCCAAGCGGC 100 80
        aqpZ 3933858 .. 3933875 + -14.1   -4.2558   GGACACAAGCGAAAA             CGGGCGC CGCG GCGCCCG              TTTTCGTGGCGGATG  91 142
         tag 3936760 .. 3936807 + -11.9  -2.92613   CAACGGAGCAGCAGC GGCGGCACGCGGGCGCGCAATG TCGGT CATT-CGCGCGGGCGCTCCGCC TCGTTTCGCCTCAAG  63 267
        fliC 3938854 .. 3938881 + -13.4  -3.85698   TAACGTGTACCGAAC        GACGGGCCGCGCT GCC AG-GCGGCCCGCC        TTTGTGCGGCGGAGC  83 38
        fliD NONE
    BPSL3321 3940901 .. 3940923 + -10.5  -4.82901   CGTGCTCGTTCACCT           CACGCCCGC CTCGC GCGGGCGTC           TTTTTGTCCGGCCGC 100 87
    BPSL3322 NONE
    BPSL3323 NONE
    BPSL3324 NONE
    BPSL3325 NONE
    BPSL3326 NONE
    BPSL3327 NONE
    BPSL3328 NONE
    BPSL3329 3949682 .. 3949710 + -10.9  -2.70932   GAATCCGTTCGCACA        CGACCGTGTGCAG CAT CAGCACGCCGTCG        TCCTTCACCAGCCCG  59 380
    BPSL3332 3952328 .. 3952345 + -14.1  -3.53091   CGTGCGGCGACGAAA             CCGGCCG GCCG CGGCCGG              TTTCCCGCCGAGCCT  78 294
    BPSL3337 3958710 .. 3958755 +  -9.7  -3.19602   GCGAAGCCGCGCCCC TCCTCGC-CCGCGCGCG-CCG CCTCGA CGGCCGCGTTCAGCGCGAGGA TATTGGTCTGGAACG  60 460
    BPSL3354 3977154 .. 3977181 + -10.4  -4.35524   ACGGCGAACGAAAAA        CCCCCGCGCCGC GCGA GCAATGCGGGGG         TTTTCGCTTTGCCGC  88 55
    BPSL3356 3980605 .. 3980636 +    -5  -2.78384   ACCGCGCTCGCGCAG      ACGGCGACGCCCG ATTGACC CGCGCG-CGCCGC      TATCATGAGCACACA  43 8
    BPSL3357 3981512 .. 3981522 +  -4.6  -4.19238   CGGCGCGAATGCGCG                 CGGG CTT TCCG                 TTTTCGCCTTGCCGG  66 115
    BPSL3358 3983104 .. 3983115 +  -7.2  -3.25356   ACGTCATCTCAATGC                CGGC CTGA GCCG                 TTCGTCCATTTGCCT  54 141
    BPSL3359 3983591 .. 3983631 + -11.1  -3.53012   TTCGGCGCCCTTCCC  GCCCAAGCCGCGCGC ACCGTCGAAAC GCTCGGGGCTTGGGC  TTTCGACCCCGGCAC  70 97
        gcvT NONE
        gcvH 3986379 .. 3986398 +  -7.8  -2.78384   AAGCATGGGACCGGA            GTAAGCGC TGAA GCGCTAAC             TCTGGTCGACCGCAA  51 436
        gcvP 3989498 .. 3989525 + -15.5  -3.56704   GATTACGCCTGACGC        GCCGGCGCGGC CCGCGC GCCGCGCCGCC         TTCCTTTCATCGACG  83 29
    BPSL3363 NONE
        sdaA 3992196 .. 3992246 +   -11  -3.24021   TGCTGACGCGAAAAG GCCGCGCGC-CGTTGCGCCGCGGC CTTCA GCCGCCGTTCG-CGCGCGGGCGGC TTCGGTGTTTCGGCG  66 35
        ilvG NONE
    BPSL3367 3996763 .. 3996789 +  -7.3  -3.14344   ATCCTGGAAGCAATA        CTGCAGCGTGCG CCGG CTCACG-TGCAG         TTGCTCGCACAGCTC  53 363
        acoD 3999430 .. 3999481 + -11.4  -3.56594   GCAGCATGAACGGCT TGGCCGGGCCCGGCGGAATCGCGT GTCG ATGCGCGTCTGTCGGGCCTGACGA TTTCGGGGCCTTTCG  72 67
    BPSL3374 NONE
    BPSL3375 4005646 .. 4005703 + -11.8  -3.32844   GCGGTGCCGGGCTGA GCGGCGCGCGCCGCACCCACGCGCG AGCGGATAC CGCGCGTCGGCCCGGCG-GCTCCCC TTGTGCGATGCCGCC  68 26
    BPSL3379 4011631 .. 4011682 + -17.3  -4.62984   GCTCGCACGTCGGCT GACGCGCAAGCCGCGTCACGCCCG GCCGG CGGGCGCAACACGGCTTGCGT-TC TTTTATATCTAGTCA 100 24
    BPSL3380 4012761 .. 4012777 +  -3.5  -2.63631   GGCGAACGTGTCCAG              TCCAGCC ATG GGCAGGC              TCATGTCGAAATTCA  40 413
    BPSL3386 NONE
    BPSL3387 4020461 .. 4020488 + -18.4  -3.18264   CGCGAAAAAACAAAA        CCCCGGTTCCGC CGCC GCGGACCCGGGG         TTCGTCGATGCCGGC  90 169
   BPSL3389A 4026229 .. 4026265 +  -4.1  -2.78384   CAGCGCAGCACGCCC    TTCAGCTCGCGCAGCAG CGG CTGCCACGCGCGCAGCG    TGTGCTGAAGCGCCG  40 82
        pheC 4030939 .. 4030995 +  -8.1  -3.02649   CCGCGGCGCGCGCGA TGGACGTTGCGCCGCGACACGCG-CCGCG GCG TGCGGACATGTG-CGCG-CGC-ACATCCA TGTATATGCTCGCGT  53 54
    BPSL3421 4064639 .. 4064674 + -21.2  -3.57462   GCCACGCGAGCGCCC    GCCGCGCGGCCGTTTCC GGC GGACACGGC-GCGCGGC    TTTCCGCGTCGCGTC 100 287
    BPSL3422 4065276 .. 4065302 +  -5.8  -3.28712   GTCGATCTGCTCAAC        GCG-CAGGCCG AACCCA CGGCGTGACGC         TTGTCGGCGAGCACC  51 2
        phhA 4066958 .. 4066992 + -16.4  -3.01712   AGAATGGCCGATACG    GC-GCGCCGCCGCGC GAATGG GCGCGGCCGCGCCGC     TATTGGACGAGGGAC  79 55
    BPSL3425 4067665 .. 4067680 +    -6  -4.72272   GGCCGTCCTGCTTGC              CGCCGG GCTT CCGACG               TTTTTCGTGGAAACG  82 373
    BPSL3426 4068509 .. 4068530 + -15.9  -4.35474   CGGCACGCTTGCCCT           GCGCCGCTT CGCG AAGCGGCGC            TTATTCTTTTCTTTC 100 90
    BPSL3427 4070429 .. 4070480 +  -7.7  -4.40123   GCCGATTCGAACGCC GGGAAACCGCGGCGGCCGCGCGAG CTTGC CGCGCACCGCCGCCG-GGCGTCAC TTCTTCTTTTTCTTG  77 419
    BPSL3431 4073370 .. 4073384 -  -2.8  -2.70932   CTCCGGCGCGAACGA               GCGT TCGCTCG ACGC               GCATCACGCCTGCGC  40 29
    BPSL3430 4072582 .. 4072623 - -10.8  -3.01712   CTTTCGGGCCGAACA CGCGCGGCCGGCACGGC CCGTTCGCC GCCGCCCCG-CCGCGCA GTTGCCCTGCCCTCC  62 40
    BPSL3429 4071180 .. 4071198 -   -11  -2.50816   GCGCGATGCACGAAG             TCGCGCGA AAT TCGCGCAA             ATGGCGAAACATCGC  59 126
    BPSL3428 4070435 .. 4070474 - -14.9  -3.55622   TCGAACGCCGGGAAA  CCGCGGCGGCCGCGCGAG CTTGC CGCGCACCGCCGCCG-GG  CGTCACTTCTTCTTT  81 28
    BPSL3423 4065014 .. 4065047 - -10.9  -3.14344   CAGCCCGGTGACGAA     CGCGGACGCGATG CACGCGCT CCTCGCGACCGCG      CTCACGACCCGCGGC  64 378
        msdA 4061753 .. 4061782 - -23.6  -3.05769   CCGTTAAAGCATAGA       CCGCGCGGCCCC GTTGCG GGGGCCGCGCGG        CGTGATCAGGATGTC 100 54
    BPSL3419 4059841 .. 4059852 -  -3.6  -4.74103   GCTCGAATCGAAAAA                CCGC CGCC GCGA                 TCGAGTGCGCGCGAG  77 124
    BPSL3418 NONE
    BPSL3417 4057914 .. 4057930 -  -5.7  -3.66178   CGGGGGAACGGCAAA              GCGGCGC TAT ACGCCGA              GCAGATCATGCAGCA  57 15
    BPSL3416 4056573 .. 4056609 - -20.9  -3.93288   GCGCATGCAACCAAA    TACGCGCGACGGCGG CGTTCGT CCGCCGTCGCGCGTG    CATTCGCCGCGCGCC 100 72
    BPSL3415 NONE
    BPSL3414 4054368 .. 4054394 - -16.7  -5.38958   ACGCACAAATAAAAA         GCGCTGTTGGA ACGAA TCCAACAGCGC         TTTCGATCGGGCACT 100 289
    BPSL3413 4052920 .. 4052952 -  -4.8  -5.31275   CGCGATTACAAAAAA     CG-CGGCCGGCCGC CCGTATC GCCGCC-GCCGTCG     CCATGCGTTACCGTC  93 86
    BPSL3412 4051412 .. 4051453 - -22.3  -2.79968   CACGCAACGTGAAAC CGCCGTCGCGCGGCGTGACG CGT CG-CACGCCGCGCGATCGCG CAAGCGCCGCACGCC 100 107
    BPSL3411 NONE
    BPSL3410 NONE
    BPSL3409 4047569 .. 4047594 - -17.7  -5.31275   GCCGACCATAAAAAA         CGGCGTGTTTC ACGT GAAACACGCCG          TCGACCGGAACCAGC 100 51
        gidA NONE
        gidB 4044763 .. 4044793 -  -3.1  -3.53012   TTCCTTCTCTTCAAA      TGGTCCGG-GCGCC CTGC GGCGCACCGGTTAA       ATTGCTTCGTCGAGC  49 22
    BPSL3406 4043972 .. 4043985 -  -3.7  -3.53761   GAAGGCCGGCTCAAA               GCGCG CGCA CCCGC                TCGATCATTTCCGCG  51 7
    BPSL3405 NONE
    BPSL3404 4041670 .. 4041682 -  -6.3  -3.53012   CTGTTCGGCCCTAAA                GCTTT CCG AAAGC                TTTCAGGGGTGCCTA  56 246
    BPSL3403 4041019 .. 4041071 - -10.6  -4.12942   CCAAATTGTCGAAAA TCGTTTTGGCGCGATTTCCCGCAACA GCT TGTTGCGGGAA--CGCGCCGGCGCGA GTACGAGTCGAACCC  81 56
        atpB 4040094 .. 4040106 -  -2.7  -2.53759   AAGACTTGGAACTGA                GATTT AAA AAACC                AAAACGGAAACTATC  39 57
        atpE 4039700 .. 4039716 -  -2.9  -4.32046   TCCGGAAAAATGAAA              CGGTAAG GCG CTCATCG              AGTTGCATTCGATCA  66 101
        atpF NONE
        atpH NONE
        atpA 4037012 .. 4037043 - -25.2  -3.05384   TGCTCCTTGACCGAA      GCGGCGCGGGC-GCG TTA CGCGGCCCGCGCCGC      TTCAAGGTGTCCCTC 100 46
        atpG NONE
        atpD 4034513 .. 4034532 -  -7.8  -3.05384   CGGCGGTCGACCGAA            GCGAACGC TTCA GCGCTCAC             TCCGATCCCATGCAG  53 136
        atpC 4033882 .. 4033900 -   -16  -5.01811   GGAGGAAATGAAAAA             GGCAGCCC GAG GGGCTGCC             TTTTCGGCGCGATTG 100 99
    BPSL3394 4031998 .. 4032010 -  -4.7  -3.59979   TTCGTCCATTGGAAA                CGTGC GCG GCGCG                TCAAGCCGTCTGCTG  52 26
    BPSL3393 4031065 .. 4031088 -  -5.2  -4.56597   GTGCCGCGGCAAAAA          TGACGCCCGCC GGC GACGCGCG-CA          CTGTCGGCCGACGCG  74 47
        hemE 4028783 .. 4028795 -  -6.3  -3.36518   GGAAAATGTGCATAA                GTCAA GTC TTGAC                AAGCATAAGAGTGCC  55 121
        priA 4025795 .. 4025825 - -14.1  -5.10461   GGCAGGCAATAAAAA       GGTGCAACCAGAT TTCAC ACCCGGTTGCACC       CCATATATCTCCTTT 100 383
        putA 4021776 .. 4021790 -  -4.2  -3.17075   GTTTCTTGAATCGAA               GGGCAA GGA TTGCTC               AGCCAATCGTCATCA  45 24
    BPSL3388 4020461 .. 4020488 - -18.4  -5.42198   CGCGAAAAAACAAAA        CCCCGGTTCCGC CGCC GCGGACCCGGGG         TTCGTCGATGCCGGC 100 102
    BPSL3385 4016225 .. 4016247 -  -6.2  -4.54727   GCCTCGAAAGCAAAA           CCAGCGGC AAGGAAA GCCGCCAG           CGACACCAAACGCCC  76 44
    BPSL3384 NONE
    BPSL3383 4013074 .. 4013132 - -13.6  -2.69964   CCTCGAAGCAGACGA CGCCCGGCAGCGTCGCGCGCACGCGGC GCCAGA GCTGCACGAGCGCGCCGTAGCCGGGC- ACGCGGCAGAGCGCC  67 274
    BPSL3378 4008131 .. 4008155 - -14.9  -3.33261   TGCGAAGCCGCATAA          GCGGCACGCCG CAT CCGCGCGCCGC          CGGCGATTCGGGCCG  78 478
    BPSL3376 4005394 .. 4005420 -   -18  -3.87075   ATGACGCCCGACAAA         GGCCGGATCGGC CGA GCCGATGCGGCC         TGAGCGACGGCGCAG 100 401
    BPSL3373 NONE
        eutB NONE
        eutC 3999893 .. 3999933 -  -7.4  -3.04799   CAGAATCGCCGAACA CGCCAATGCGC-CGAAGCG GGCA CGCGTCGCGCGCCGTCGCG  ACGCGCCGGCCGCCG  53 56
    BPSL3370 3999582 .. 3999634 - -18.5  -2.70932   TTCGCCGTCGAAGCA TGGCGCGCCGGCGTCGAATCGGCC TAGCAC GGCCGAATCGACGCCAAC-CGGCA GGCGGCCGTCGCCGC  87 44
    BPSL3368 3996337 .. 3996358 -  -6.6   -4.4017   GCAATCGCCACAAAA           GCGATG-CG GCGAA CGACATCGC           GCAGGTCGACGCCGC  75 211
    BPSL3365 3992195 .. 3992219 -   -15  -4.13767   GTGCTGACGCGAAAA         GGCCGC-GCGC CGTT GCGCCGCGGCC          TTCAGCCGCCGTTCG  89 27
         rep 3977154 .. 3977181 - -12.6  -4.86621   ACGGCGAACGAAAAA        CCCCCGCGCCGC GCGA GCAATGCGGGGG         TTTTCGCTTTGCCGC 100 281
    BPSL3352 NONE
    BPSL3351 3974355 .. 3974384 - -14.9  -4.72272   CCGTTCCATGAAAAA       GCCCCCGGCGCGC CGAG GCATACCGGGGGC        TTGTCGTGTTGCGCT 100 42
    BPSL3350 3973952 .. 3973985 -  -3.1   -3.4878   CGACATGACAATCAA     CGCGGCGGT-ATAG ATCGTCA CGACGACCACCGCG     AACTCAATGCAGAAC  49 51
    BPSL3349 3971986 .. 3972007 -  -3.6  -2.97245   GCATGTAGAACGACA           CGCGTGCGG ATATA CCGC-CGAG           CACATACGCGATAGC  44 232
    BPSL3348 NONE
    BPSL3347 3969620 .. 3969640 -    -2  -4.72188   GTAACGTAAAATAAA           TATCCGTTA CACG TAACG-ATA            AATAAAATTCGCCGA  74 46
    BPSL3346 3968545 .. 3968570 - -10.4  -3.14132   GCGCTGTTTCACCAA         GCCCTGACCG TGCCAG CGTTCAGGGC          TTTTCTTTTTTCCGA  62 423
    BPSL3345 3967658 .. 3967668 -  -4.6  -3.61371   AAATGTCATTCCAAA                 CGCC TCT AGCG                 CTATTGAATCATCAG  52 89
    BPSL3344 NONE
    BPSL3343 3966165 .. 3966181 -  -2.2  -3.51411   AGCGTCGCAAACGAA              GGCGAA TGCTT TTCGCT              AGTTAGCGATGCTTC  48 267
    BPSL3342 3964411 .. 3964423 -  -3.3  -4.57569   CTATTTGCTCAAAAA                GACCG TCT CCGTC                GCTTCACAGTTAAGA  71 57
    BPSL3341 3963257 .. 3963274 -  -4.7  -4.18018   CGCCGGCATGGAAAA             GCGCGCC CTGC GGCGAAC              AATGCGCCGGGCTGC  66 166
    BPSL3340 3962122 .. 3962134 - -10.5  -3.61517   AGCCGGGGGGAACAA                CCGCG CGG CGCGG                CGCGCCCGCATCGTA  67 155
    BPSL3339 3960184 .. 3960201 -    -4  -3.53444   TTACGGCTGCGCAAA             CGCGCG ACTTGA CCCGCG              GGACGCTGTACGTCT  51 238
    BPSL3338 3958173 .. 3958191 -  -8.8  -4.07885   CATCGGCTGCGAAAA             GGCGTTCG TGC CGAATGCC             GGACATATCTCGAAT  72 162
    BPSL3336 NONE
    BPSL3335 NONE
    BPSL3334 3954505 .. 3954530 - -17.6   -4.8622   CGCGCCAAGCAAAAA         CGGCTCGGCC ATCCCG GGCCGAGCCG          TTTCGAGCCGATTGC 100 55
        acpA 3952328 .. 3952345 - -14.1  -3.72576   CGTGCGGCGACGAAA             CCGGCCG GCCG CGGCCGG              TTTCCCGCCGAGCCT  80 40
    BPSL3331 3950419 .. 3950454 - -13.2  -3.36492   GGTTCAATGCGACAA    CATGC-CACCGCGCCGC ATT GCGGCGTGGCGTGCTTG    GCCGAAGCTCAGACT  75 40
    BPSL3330 3949229 .. 3949249 -  -6.2  -3.12351   GCGGCCGACACCGAA            GCGAAAAT CGATC ATTTCCGC            CGCGCGTGCCGCACG  50 183
        rpsU 3936850 .. 3936883 - -20.3  -5.07652   GGCGCCAAAACAAAA     CGGCGGCGCGGCTTC TTGC GAAGCGGCACCGCCG      TCGAGGCGAAGCGAA 100 47
    BPSL3316 NONE
    BPSL3315 3933852 .. 3933881 - -22.3  -2.69471   GCAGCGGGACACAAG       CGAAAACGGGCGC CGCG GCGCCCGTTTTCG        TGGCGGATGCGGCCG 100 74
    BPSL3313 3932390 .. 3932409 -   -10   -4.0162   TTTTCATAGCAGAAA            GCCGCATC CGGA AATGCGGC             TTTCTTTTTGCCAAG  77 51
        flhD 3930290 .. 3930300 -    -4  -3.98282   TTTACACCAACCAAA                 CAAT TCG ATTG                 CCCATTTCGATTGAT  59 78
        flhC 3929637 .. 3929668 - -19.4  -3.05266   AGCAGAAGGAAAGGA      GCGGCGTGCCGCCCG AAG CGCGCGGC-CGCCGC      GGGCGAACGCGCGTT 100 65
        motA NONE
        motB NONE
       cheY1 3927193 .. 3927210 -    -2  -4.58395   TTCACCGCCTAAAAA             CGTCGTG TTCGT CACGA-G             AGGCTCGACGACGCC  70 19
        cheA NONE
        cheW NONE
         tsr NONE
        cheR NONE
    BPSL3302 NONE
        cheB 3919311 .. 3919343 -   -15  -2.56164   CGTGCAACGAGCAAG     GCG-CGCC-GTTTGGC CGA GCCAAACAGGCGACGC     GCGACGGCCGGCGCG  71 239
        cheY NONE
        cheZ 3917962 .. 3917986 -  -2.2  -3.37975   ACGCATTATCGACAA          TCGAAAGC GAAAAGAAA GCTTTCAA          GAGCCTGCCGATCAG  46 122
    BPSL3298 NONE
    BPSL3297 3915976 .. 3915997 - -17.3  -3.70505   CAAACCAATGCTAAA           CGGGCGCGA TTCC TCGCGCCCG            TTCGGCCCTCAATCC  91 83
    BPSL3296 3915272 .. 3915299 -    -9  -4.10657   CCATATCGCGCAAAA        GCCGCGCTGCCGC GAA GCGGC-GCGCCGA        ACGAACCGCCGCTCA  75 94
        flhB NONE
        flhA NONE
        flhF NONE
        flhG NONE
        fliA 3907775 .. 3907791 - -10.1  -2.90496   TCTCGGCGGAAACGA              TCGCCGC TAT GCGACGA              TGCTGCGCCGACACA  59 281
        ahcY 3906168 .. 3906214 - -20.1  -3.52073   CCCGGAAGATGAGAA CGCGCGGCGCGCCGGGCGGC GTTGCCGT GCCGACT-GCGCGCCGCGCG GGCGGGCGTCAGGCG 100 83
    BPSL3289 NONE
        metF 3904838 .. 3904863 - -17.7  -5.40072   GCTCGCGCAAAAAAA         GAGGCGAAACC CGCG GGTTTCGCCTC          GTCATCGTCGCCGGC 100 69
    BPSL3285 3900686 .. 3900723 - -12.1  -3.40073   ACTTGCACCAATTAA   GCACGTGATGCACCGC ATGCGGG GCGGTG-ATCTCGTGC   CAGCGCGCAAGTGTA  73 320
    BPSL3284 3899358 .. 3899391 - -26.1  -5.40072   CTTCGCGGAAAAAAA     CGAGGCGCGCATGCC TGAC GGCATGCGCGCCCCG      CCCCCTCCGTCGGCC 100 53
    BPSL3282 3896745 .. 3896759 -  -2.8  -5.31275   GGTTAGCACAAAAAA               GAATTC AGT GAATAC               CGTATCGCAGAAAAT  89 295
    BPSL3281 3896289 .. 3896331 - -20.9  -4.11216   GGCCGACTTTCAAAA CACCAAAGGCCACATACCCCT CGA AGGGG--TGTGGCCTTTGGTG TTTGGCTGGCGGGTT 100 45
    BPSL3280 3894514 .. 3894527 -  -2.3  -3.30124   CCTGACCCGGCACAA               CGAAG GCGG CGTCG                AGCAGTTCGAGCGGG  45 419
    BPSL3276 3891587 .. 3891605 - -13.1  -3.92659   GCTGCAAAAGCGAAA             GGGCCGC ATGAA GCGGCCC             TTTTCGTCTGCGTTC  84 80
    BPSL3274 NONE
    BPSL3273 NONE
    BPSL3272 NONE
    BPSL3271 3888127 .. 3888158 - -18.2  -4.35524   CTTCCAAATGCAAAA      CAACGCACTACATC GCAA GACGTAGTGCGTTG       TTTTTACTGGAATTT 100 182
    BPSL3270 3885935 .. 3885955 -  -6.7  -3.59202   GACTTGTACAGATAA            GTTGACGGC GAT GCCGACAGC            AATACCGGCCAATCC  58 392
    BPSL3266 3882570 .. 3882609 -  -9.2  -4.07618   GTGCGAATAAGGAAA  GTGAAGTAGGAACGCCGG CTTG CCGGTGGGACTACTTCAC   ACATCCTGCCCGCTA  75 194
    BPSL3265 NONE
    BPSL3264 3880076 .. 3880099 -    -3  -2.82834   CACGGTATCAGCACA          CTTGACCGTC GATG GACCGCCTAG           CGTCTATGCCTTGCC  41 52
    BPSL3263 NONE
    BPSL3262 NONE
    BPSL3261 NONE
    BPSL3260 NONE
    BPSL3259 3876126 .. 3876140 -  -4.2  -4.57882   TCTAATAACAAGAAA               GCAATC GTC GAGTGC               GATCGGATTGATGCC  72 496
    BPSL3255 3870025 .. 3870039 -  -4.2  -3.01924   GACCGTGCTTGAATA               TCCGCC GCG AGCGAA               GGATAACTTCGACAG  44 385
    BPSL3253 NONE
    BPSL3252 3864729 .. 3864767 - -15.3  -3.53012   GGCGCCCCGCTGAAA  CGACGACGCCCCGCGCCG TCAC CGACGCGGGGCGTT-TCA   TTCGTTCATGCGGCG  83 75
    BPSL3250 3862293 .. 3862312 -   -15  -6.06723   GCGGGCAAAAAAAAA            GCCCGCCT GAAG AGGCGGGC             TGAATCCATATCAGA 100 137
    BPSL3242 3851585 .. 3851598 -  -3.7  -4.17316   ACGCCCCGAAAAGAA               GGCGG CCGC CCGAC                TGAACCGGTCGTCAA  65 149
    BPSL3240 3847010 .. 3847035 - -17.7  -4.98531   CCTTCAAACGAAAAA         GGGCTGGAATC CCGG GATTCCAGCCC          TTTCGCATGGCTATC 100 94
    BPSL3238 3844812 .. 3844837 - -14.1  -3.06183   GGGATGCGCATCGAA         TACGCGTACGGC GAA GCCG-ACGCGTA         CCTGTCGCTGCCGCC  69 292
    BPSL3229 3836330 .. 3836348 -    -3  -3.08046   TTGCGATCCGAAAAT             CGCCCGCT TCC ATCAAGCG             CCCACACTTATCGGC  44 399
         tuf 3828383 .. 3828404 -  -5.8  -4.67651   ACACTCTAAAACAAA           CGCCACGT AGAAGA ACGTGGCT            TATGTGGCAGGGGCA  77 165
        secE NONE
        nusG 3827327 .. 3827343 -    -5  -3.37796   TTCGATGAGTGATAA              CGCGGG TTCGT CCTGCG              ACTACTTGCGCTCCT  51 109
        rplK NONE
        rplA 3826069 .. 3826100 - -12.4  -2.57211   ACGGTCTTTGATAAC      CGGCCGTTCGA-CAA TGC CTGCTCGAACGACCG      CCCAAAGCCCTTTAA  64 76
        rplJ NONE
        rplL 3824873 .. 3824897 -   -15  -5.06735   CACAAAGCACAAAAA          GGCCGGCGGT GAAAA ACCGCCAGCC          TTCGCACAGCGCGCG 100 46
    BPSL3221 NONE
        rpoC 3816124 .. 3816147 - -19.6  -5.64274   GCACGCATAAAAAAA          GCCGCCCGGT CGAA ACCGGGCGGC           TCCATCGGCCGGCAA 100 66
        recQ 3813950 .. 3813961 -  -4.4  -4.33165   TGAAATTGACCAAAA                TCGA CACG TCGA                 ACTCGGGCAAAGCGA  69 204
        rpsL 3813452 .. 3813464 -  -6.9  -3.14344   CATCTGCTCGACTAA                CCAGC TTG GCCGG                GTGACCACTTACTCG  52 105
        rpsG 3812840 .. 3812872 - -15.6   -4.1891   GCGCCTCAACACAAA     CGGGCGAG-GCGCTC GAAA AAGCGCACCCGCCCG      GAATTTTTCCGCTAA  95 56
        fusA NONE
         tuf 3809349 .. 3809394 - -18.5  -4.17416   AGATCAGATAAAGAA CG-T-GGGACCGGGCGCC-TGC GGAGA GCAAGGCGCCCGGTCCCGATCG GTACTTCTACTGCCA 100 78
        rpsJ 3808843 .. 3808875 -  -7.5   -4.4715   GGCTAATTTACAAAA      CGCCGCAACCCGAAG AAG CTCCGGCCAGCGGCT      TTTTTACGCGAATAC  79 133
        rplC NONE
        rplD NONE
        rplW NONE
        rplB NONE
        rpsS NONE
        rplV NONE
        rpsC NONE
        rplP NONE
        rpmC NONE
        rpsQ 3803947 .. 3803975 - -16.2  -3.26719   CCCATAAAGAGGGAA        GACCGGGATTAT AACAA ATAATCCCGGTC        ACGCAAGCAAAAACT  82 93
        rplN NONE
        rplX NONE
        rplE NONE
        rpsN NONE
        rpsH NONE
        rplF NONE
        rplR NONE
        rpsE NONE
        rpmD NONE
        rplO NONE
        secY NONE
        infA NONE
        rpmJ 3797871 .. 3797886 -  -3.9  -5.27335   TTCCTCAAACAAAAA              GCGCA AACAAA CGCGC               AGTCAGCCTTGGCGC  89 28
        rpsM NONE
        rpsK 3797011 .. 3797047 - -12.1  -5.08088   AATGCGCAACAAAAA    GCGCGGCCCGTCGACGC AAA GCGGCGACAGGCAAGGC    GCCAACGCATCGTTA 100 38
        rpsD 3796224 .. 3796279 -  -3.6  -4.24123   GTAACAACCTGAAAA TGAACAGCCGAGGT--CCTGC-C-TTGCG GGA CGCAATAAGCAGGTTACCTCGGCCAT-CA ATCGGATTAACGCGA  65 32
        rpoA 3795122 .. 3795158 - -15.4  -5.08824   CCGGTATGGAAAAAA    GCAAGATGCGGATTTT AAAGG AAAATCCGCATCTTGA    CCAGTTACTGCGATA 100 48
        rplQ 3794594 .. 3794626 - -14.9   -4.8622   TCGGTCAACGAAAAA      CAAAAAGGGCCAAGC ATC GCCTGGCCCTTCGTG      CTACGCGTGGGATGC 100 44
    BPSL3185 NONE
        dsbD 3792137 .. 3792159 -   -17  -4.67038   GCGTGAAAACGAAAA           CGGCGAGGCC TGA AGCCTCGCCG           TTTTTCATTTCACCG 100 150
    BPSL3181 3789158 .. 3789192 -   -10  -5.22312   ACTCACAGCAAAAAA    GGGCAAGGCGGCCGT ACTTCG ACGGC-GCCCCACCC     TTTTCTTGTTCTAGC 100 96
    BPSL3180 NONE
    BPSL3179 3785707 .. 3785732 - -15.5   -5.4505   CCGCGCAAGAAAAAA         CCGCCGA-GCAC GCA GTGCGTCGGCGG         TTATTAGTCGTTCGG 100 53
    BPSL3178 NONE
    BPSL3177 3783678 .. 3783704 - -16.7  -5.14563   GGCCCGATCAAAAAA         GGCGATGTCCA ACAAG TGGACATCGCC         TTTTCGTTTGCGCGT 100 173
        cyaY 3781567 .. 3781596 - -20.9  -3.57144   CCCCGTACGCGGAAA       GACAAAAGCGGCC GAAA GGCCGCTTTTGTC        TTAGGGGGCTCGGCT 100 93
    BPSL3173 NONE
    BPSL3172 NONE
    BPSL3171 3776163 .. 3776198 -    -6  -3.17075   GCGCGCCGAATCGAA    TCGCCATTGCGGCGCGG CCG CCTC-CGGCAACGGCGC    ACGCCCCGCTGCGCC  51 160
    BPSL3170 3774584 .. 3774641 -  -5.4  -3.57462   CAGCTTACTGGCAAA GCGCCCGCCTTG-TCGAGC-CTGGCTCC CACG GGCGTCAGGGCCCGATCACGACGGTCGG CGTGATGTAGACGAC  54 2
        aroK NONE
        aroB NONE
    BPSL3167 NONE
    BPSL3166 3770179 .. 3770215 - -13.7  -4.09685   CCGCATGCGCGAAAA   GGCCGCGCCGGCCGAGC CGCAC GC-CGGC-GGCGCGGGC   TCAGCTGCCCGATTT  85 26
    BPSL3165 NONE
    BPSL3164 NONE
    BPSL3163 3767224 .. 3767243 -  -9.2  -3.53012   CTCTCTCGTCGGAAA            CCGCGAGC CGGG GCTCGGGG             ACTCGAATCAGCCGG  64 33
        ugpQ 3766035 .. 3766054 -  -4.9  -3.27923   CGCGAAGATCACGAA            CACCGCA TTCGAG CGCGGCG             CGCTCGGCGGGCCGA  49 416
    BPSL3160 3764620 .. 3764639 - -13.6  -4.40963   ATGGGGCAAAAACAA            GCGGCATC CGCG GATGCCGC             CTCGCGCCCGCCGCC 100 48
        glt1 NONE
        glt2 3758049 .. 3758071 - -18.4  -5.60993   CCGCGTATAAAAAAA           CCGGGCGCCC GCG GGACGCCCGG           TTTGTCGAAACGGCG 100 61
    BPSL3157 NONE
    BPSL3156 3755710 .. 3755767 - -12.7  -3.14931   CGCAGCGGGGATGAA GCCGCGCTGAAGC-CGCGCGCGAGCGGC CCGCC GCCCCCCGCGC-CGTGCTTATGC-CGGC AGCGCCGCTGCCGCG  69 16
        thiO NONE
        thiS 3751751 .. 3751796 -  -7.4  -2.52464   TCCTGTGGGAACGGA GAGCGGGGGCGAGGCG-CGCGC GGCG GCGCGTCAGC-CGCCCGCGACC GGATGCACGATGTCG  49 10
        thiG NONE
        thiE NONE
    BPSL3150 NONE
    BPSL3149 NONE
    BPSL3148 NONE
    BPSL3147 NONE
    BPSL3146 NONE
    BPSL3145 3745494 .. 3745539 - -21.1  -3.78329   GTTGATCAACGGAAA GGCAGCGGCTCGCCCACGGGCG CGA CGGCCGTGGGCGAGCC-CGGAC GCGGGCGTCAATGTC 100 33
    BPSL3144 3744308 .. 3744329 -  -2.9  -3.29043   AATTTCCTTGTAGAA           CAGCGTGCGG AAC CCGCTCA-TG           CCAACCCCTCGATCA  46 21
    BPSL3143 3743492 .. 3743539 -  -4.7  -3.92324   GTCGGCAACATGAAA TGCTCCTGTCAGTACGCGCCAGG CCGC CCGGGCGCGCGCCG-C-GAAGCG GCGGCGAACGCGGCG  61 59
    BPSL3142 NONE
        murA NONE
        hisG NONE
        hisD 3739707 .. 3739752 -  -9.6  -3.54543   AGTCATGGTGGCAAA GGCGCGCGGG-CGCC--GGCGTG GCC CCGGCCAAGGCGTCCCGCGCGGC GCACCGGTCGCGCCG  64 126
        hisC 3738605 .. 3738639 -  -8.5  -3.96892   AATGGGGACGAGAAA    GGCGGCGCCCCG--GGG TGG CCCGTCAGGGCAGCGCC    AGCTTCAGTGCGGCC  70 13
        hisB NONE
    BPSL3136 NONE
        hisH 3736536 .. 3736565 -  -9.2  -4.28375   TGAAGAGATCGAAAA       GAC-GCGCGCCGG CCCAT CCGGCGCGATGCC       GTCTCGCTAGTTTAG  80 122
        hisA 3735718 .. 3735737 -  -4.9  -3.04398   CGGCTTGGCGAAAAG            GCGTCGT GCCGAG ACGGCGC             GTCAGGCGTCGTCGA  45 27
        hisF NONE
        hisI NONE
        hisE 3734079 .. 3734103 -  -3.4  -4.46212   CCTTTGATGACAAAA          CTTACGCGGC GCGTG GCCGCATTGG          CTCAACCGCCGTTTT  69 27
    BPSL3130 NONE
    BPSL3129 3733221 .. 3733241 -    -6  -3.53012   GTCTCGCGGCGCAAA            TCGCCGGC CCCGT GCCGGCAT            CGTTCCGATGGCGGG  56 53
        tatA NONE
        tatB 3732403 .. 3732416 -  -4.5   -3.8647   ATCGATCAGAGGAAA               CG-CGC GGG GCGGCG               CAGGCTCGCCGGCCG  58 2
        tatC 3731358 .. 3731376 -   -11  -5.27335   GGCGGCAAACAAAAA             GGCAATCC ACC GGATCGCC             TTTTTGTTTGCCGCC 100 221
    BPSL3124 NONE
        petA NONE
        petB NONE
        petC 3726178 .. 3726236 - -19.5  -4.56597   GCGTTTCCTCAAAAA GCCGAGGGCCAGCGCGCGGAAAAGCCC CTTGC AGGCTCTTCCTTGCGCTGGCCCCACGC CAGTCTCGGCGTGAT 100 40
    BPSL3120 3725497 .. 3725527 - -21.9  -3.75332   ATCCTCGAACGGAAA       CGGACGCGGCGGC GCAAT GCCGCCGCATCCG       CTCCCCAGTCACATA 100 45
    BPSL3119 3724829 .. 3724851 - -14.9  -6.17268   GTAGAACAAAAAAAA           GCGGGTTCC TCGGT GGAACCCGC           TTAGTGTCTGGTGCC 100 130
    BPSL3118 3721922 .. 3721932 -  -4.6  -3.85698   TTGCGCTTCGATAAA                 GCGC GTG ACGC                 CGCAGGAATCCCCAA  58 210
    BPSL3108 NONE
    BPSL3107 NONE
    BPSL3106 3711132 .. 3711146 -  -2.8  -2.79968   TACCGAACTTCAAAT               GCATGT GTA ACATGG               TCTTTCGACTCCCCA  40 96
    BPSL3105 3710600 .. 3710632 - -29.3  -4.45544   GGGCAGCAAGCAAAA      CGGGAACGGGGCACG CAC CGTGCCCCGTTCCCG      CGTCGAACTTAGACC 100 34
    BPSL3104 NONE
    BPSL3103 NONE
    BPSL3102 NONE
        clpB NONE
    BPSL3100 3703130 .. 3703163 - -29.7   -5.0538   CGGCATGTGAAAAAA     GCGACGCAGCGGCCC CGCG GGGCCGCTGCGTCGC      TTTTCCGTTCTTGCG 100 67
    BPSL3095 3694757 .. 3694772 -  -3.2  -4.19177   ATGCGCGAACACAAA              GGCG AAGGCGAA CGCC               CCTCGCGCTCGCGCA  63 201
    BPSL3088 3684203 .. 3684228 -    -9  -3.05384   GCGTGCGCGAGGCAA        GCG-GCGG-CGG CATA CCGTCCGCGCGC         GCGACGCTCAATAGC  57 33
    BPSL3087 3682409 .. 3682420 -  -7.2  -5.00616   CCGGCCGGCAAAAAA                GCGC GGCG GCGC                 ATGAAAGCGCGGCGC  87 285
    BPSL3086 3681152 .. 3681208 -   -10  -3.11208   GTTTACCGAAAACCA TCCGCGCCGCCGCACGCCCATGCAGCGC GCC GCGCT-CACGCGCGGGCGGCAA-GCCGC CAAAGCGACGTGATC  62 4
    BPSL3085 3679955 .. 3679971 - -11.5  -2.79684   CTACGAACGCAATCA              GGCGACG ATG CGCCGCC              TCGGCCACGCGGGCT  59 217
    BPSL3082 3676794 .. 3676837 - -16.2  -3.57561   GCGCAACGGTTGAAA CGAACGACCGCGGCGCGCCGG CCGAT CCGGCGCGC-GC-GTC-TTCG TCCTCACGGCGCTCG  86 212
    BPSL3081 3675842 .. 3675892 - -14.6  -3.14132   CCCGCCGGCCAGCAA GGGGCGCCCCGC-CCGCGACCGCC CGACC GGCGGCCCCGGCGCGCG-CGGCCC TACCGTGGCGCCTCG  76 66
    BPSL3080 3673855 .. 3673872 - -14.1  -4.03078   GCAGCACAGTAGAAA             GCCCCGC TTCG GCGGGGC              TTTTTGTTTGTCCGG  85 162
    BPSL3078 3671502 .. 3671527 - -23.3    -4.208   CCCCAAAACGACAAA         GCCCGCCCGGG ACAT CCCGGGCGGGC          TTCATTCGAAGGGCT 100 82
    BPSL3071 NONE
    BPSL3070 NONE
    BPSL3069 NONE
    BPSL3068 3661377 .. 3661434 - -24.8  -2.60392   CAGCCGGTAACGAAC GGCCGGCGCGCGCACGCGTGCGCCGGCG CAGG CGTCGGCGC-CGCGCGCG-GCGGCGGCT TTCCGCGGGCGGCGC 100 298
    BPSL3066 3657616 .. 3657628 -  -4.7  -4.14243   CACCGTACCCGAAAA                TCGCG CCT CGCGC                CCGTTCGCCCGTCTG  62 383
    BPSL3065 3654867 .. 3654908 -  -7.2  -3.61715   CACGTCGCCGAAGAA TTCGACGCAGGCGG-CATC CTGCT GCCGCCCGCCTGCGTGGAC GCGCCGCGCGAGGCG  60 439
    BPSL3059 3649162 .. 3649176 -  -2.1  -3.56836   AAATCATCCTTCAAA              GCG-TG CGTG CATCGC               CACAGTGTACGACTG  48 95
        dsbC 3648365 .. 3648391 - -19.5   -4.3467   ATGCGGATACGAAAA         GAGGCGTCGGC TACGC GCCGACGCCTC         CTTCGCGATGCAGGA 100 50
    BPSL3057 3646418 .. 3646475 -  -6.2  -4.56597   CGCCGCCGCGAAAAA GCGGTG-GCCGGGTGACGGATTGTTGCA ATAG CGAAACAATCCG-CGCCCGGTTCGGCGC GATTATCGACCGCCG  76 28
        acpD 3645679 .. 3645704 - -16.1  -4.88407   CGATGCAAGCAAAAA         CGCCGCGCACC TCCC GGTCCGCGGCG          TTTTCTTTCAGGGTT 100 64
    BPSL3047 3637632 .. 3637642 -  -4.6  -2.96444   TCGGGCAAGAAGAAG                 CAGC CCA GCCG                 GCACGACAAGCCCCA  45 92
    BPSL3046 3636234 .. 3636273 - -22.9  -4.14598   TGGAAGCAAAGCAAA  GCGCGCCGCGCC-GCCCG ACGTG CGGGCAAACGCGGCGCGC  AGTCTGCCACTCAAA 100 126
        paaF 3629412 .. 3629431 -    -5  -3.08966   GGAAATTCGAGGCAA            GGGC-AAGC AGC ACTTTGCCC            TGTGCGTGTTCAGCG  47 35
    BPSL3038 NONE
        fadD 3619063 .. 3619078 - -11.8  -4.30014   GGCAGTAACTTAAAA              GGCGCC CCAG GGCGCC               TTTTTTATCGATTCG  91 214
    BPSL3035 3616847 .. 3616867 -  -9.6   -4.3467   AGTGGTACATGAAAA            GCGCGCCC CAGAT GGGCGCGG            CGGCAGGCATTTCGG  83 122
        mraZ NONE
        mraW NONE
        ftsL NONE
        ftsI 3613002 .. 3613018 -  -2.1  -3.40403   TGCGCCGGATGAGAA              CTGCGCG CGG CGCTCAT              CGAACTACTCCAGGA  46 22
        murE NONE
        murF NONE
        mraY NONE
        murD NONE
        ftsW 3605971 .. 3605987 -  -5.8  -4.36343   GAAGGAATGAACAAA             CGGTCCG GCCA CGG-CCG              CGCGGCTCGGCTTCG  72 96
        murG NONE
        murC NONE
        ddlB NONE
        ftsQ NONE
        ftsA 3600382 .. 3600414 -  -5.4  -4.43307   CCGTCAAGAAAAGAA      CCGCTACTCGGCCG TTATT CGGCGGAAGATCGG      GCAACCCTCCGTCGC  72 78
        ftsZ 3599136 .. 3599165 -  -8.6  -3.53012   TCGTGCCGCGCGAAA      CCG-CGCGGCGCGA TGCC TCGCGC-GCGTCAG       TCGGCCTGCTTGCGC  62 22
    BPSL3019 3598359 .. 3598415 - -18.8   -3.5393   ATTACCCTGCGGAAA TGCGAGACGGGCCGACG-CCCGGAACG GAGG CGTTCCCGGTCGTCAGCCCGTGTTACA ACCGCGTGTCGGGCG  95 80
        envA 3597244 .. 3597259 - -11.8  -5.57396   ACAAGCAATAAAAAA              GCGGCC CGCA GGCCGC               TCTTTCTTGTTTGTC 100 77
        secA 3592910 .. 3592929 - -10.7   -4.4078   CTGCCCGAAGGAAAA            TGCCGGC GTTCGA GCCGGCA             TCGATTGGATTGAAG  93 136
        argJ NONE
    BPSL3014 NONE
    BPSL3013 3590139 .. 3590167 - -13.8  -2.73875   GCCGTCCGAAGACGA       CGCCGCCGACCGC GAAG GCGG-CGGCCGCG        GCTGAACGCCCGTTG  69 166
        rplU NONE
        rpmA 3581433 .. 3581455 - -13.4  -5.79595   GCGCAAAATAAAAAA           GGCCCCGC TGCTATC GCGGGGCC           TTTTCTTGGCTACGA 100 59
    BPSL3003 3580097 .. 3580107 -  -6.8  -3.09516   TCGGCGATGATCGAA                 CGCA TCG TGCG                 CTGTCTCCTTGAGTG  52 104
        proB 3578880 .. 3578896 -  -7.2  -5.77571   ATTAAAAAACAAAAA              CCCCGC ACTTG GCGAGG              GTTTGTCAGCAATCT 100 112
    BPSL3001 3577320 .. 3577335 - -11.8  -5.01811   TGACGAAAGCAAAAA              GCCCGC ATGC GCGGGC               TTTTCAGACTGCTGA 100 85
        proS NONE
    BPSL2997 3573162 .. 3573188 - -23.8  -5.63517   GTCGGAAACAAAAAA         GCGGCTCGCGCA TCG TGCGCGAGCCGC         TTTTCTTTGCGCCGC 100 133
    BPSL2994 3570064 .. 3570090 -  -2.2  -2.85545   TCGCGAAGAACAGCA         CGATGAGAAGAA GGA TTTGTCGCATCG         GGATCAGGTGTTCAA  40 37
   BPSL2993a NONE
        ampD 3568943 .. 3568977 -  -7.7  -3.35679   GCGCCGCACTGAGAA    TGTCGCGG-GCCGGCG ACGA CGCCGGAACCGCGATC     GGGAACAGAAAATGC  59 229
    BPSL2992 3565557 .. 3565571 -  -5.6  -3.65827   GAACGCGGATCGAAA               CGCGAC GTC GTCGGG               GATGTTTCGATCACG  57 177
        nrdB 3563858 .. 3563897 - -17.8  -2.54574   TACGCTAATGAATAC  GGTATGGCGCGCCGTGCC CCTT GGCACCGCGCGCCAAATC   AAGTCGGCAGCCGGC  85 272
        hctB 3563033 .. 3563061 - -14.6   -5.1861   GCCACCATGAAAAAA        TCCCGCCACCGG TGAAG CCGATGACGGGA        TCTCGATCGAGTAGG 100 92
         mpl NONE
    BPSL2978 NONE
    BPSL2977 NONE
        aroE 3549276 .. 3549297 -  -2.2  -3.53012   CCGGGCCGGGCGAAA           CG-GGGCTG TTGCG CATCCCGCG           TGCGCCTCCCGCGCT  48 40
        mtgA 3548377 .. 3548392 -  -6.1  -4.41348   GGCGGTCGAAATAAA              TCGGG GAAATA CCCGA               ATGCGGCGCGTATCG  73 154
    BPSL2974 3546356 .. 3546372 -  -3.5  -2.97475   GCTCCGATGAGAAAT              GGGGTCG TCA CGTCCCG              CCCGCGCGGCGCGTG  44 80
    BPSL2973 3545856 .. 3545885 - -15.7  -5.14563   GCGCGCATGAAAAAA       CGGGCTGAGCCGA TTGC CCGGCTGAGCCCG        TTCGATCCGCGCCCC 100 75
    BPSL2972 NONE
    BPSL2971 NONE
    BPSL2970 NONE
    BPSL2969 NONE
    BPSL2968 NONE
        araG 3539478 .. 3539517 -  -8.5  -3.53012   GCGCGCTTCGCGAAA CGTC-ATCGCGCCGGGCGG CGCG CCGCCCG-CGCGTTCGTCA  CGCGGCGTGCGCGGT  62 23
        araH 3538384 .. 3538398 -  -5.6  -3.53012   GTTCGTTCCCGGAAA               TGGGCG CCG CGCTCA               ATCGCGCGCGCCGCG  54 23
    BPSL2965 NONE
    BPSL2964 NONE
        pyrF 3535372 .. 3535397 - -17.5  -3.35798   ACCGGCGAGGCAGAA         CGCGCCGCGCG GATC CGCGCGGCGAG          CGGCGCACGGCGTCG  87 135
        maeB 3530341 .. 3530355 -  -3.5  -3.90684   AATGAAAGGACGAAA              CGG-GG CTCT CCGCCG               TTATTTTTTATCTTT  59 231
    BPSL2958 3529805 .. 3529820 -  -2.6  -3.17723   TTATTCCGAAGTCAA              TC-AACG ATA CGTTTGA              AACTGTTGTAGTGGT  42 6
    BPSL2957 3529178 .. 3529193 -  -7.5   -5.1287   CCCAGACGCAAAAAA              CCCGC GCGAAG GCGGG               CGTGTGACAGGCCGG  95 53
        tktA NONE
        gapA 3523280 .. 3523307 - -12.7    -5.252   GACGGCGACAAAAAA        GCCCGG-CCGGC ATGAA ACCGGACCGGGC        TCGATCGCGACGCGG 100 69
        cynR 3518840 .. 3518870 -  -8.1   -3.5393   ATGAGGGTCGCGAAA       GGCGGGATGCGCG CAGTC CGCGCAAAGCGCC       ACGGCGGCGAGATCG  60 460
        dctA 3516365 .. 3516400 -  -6.1  -4.59773   CGCCAGCCTGAAAAA   CGAAGC-GCCGGCGC GAAGCTGA GCGCCGGCCGCG-CG    ATGATGCCGGGCGGG  78 47
    BPSL2945 NONE
    BPSL2944 3514661 .. 3514689 -   -16  -3.59979   GCCGCGCATGCGAAA       GGCCCGGCC-GGC GCAA GCCTGACCGGGCC        TTTTTGCATCGCGCG  83 72
        omlA 3513190 .. 3513209 - -10.6  -3.56844   GCTACGAATGAAAGA            CGGGCGGC GCGC GCCGCCCC             TGGTTAGGCTCGGAC  70 48
        dapB 3512340 .. 3512357 -  -3.4  -3.54543   ATCGATGCCCGGAAA             TG-GCGC TCGGG GCGCTCA             GCGCAGGCCGAGCAC  49 23
    BPSL2940 NONE
    BPSL2939 3511018 .. 3511055 - -14.7  -2.80575   AAAACGTCGATTATA   CCGTCCGCGCCGGCCGGC CAC GCCGTCCGG-GCGGCCGC   GAACCGCCGATCAGC  72 36
        leuS NONE
    BPSL2937 NONE
    BPSL2936 NONE
        proA NONE
    BPSL2934 3504618 .. 3504635 - -10.5  -4.07246   CGACGCCAAACGAAA             GGCCCCG GTCA CAGGGCC              GGGGCGACCTTCATC  78 106
         edd NONE
         eda 3500382 .. 3500420 -  -5.5  -4.93365   TTCCATAAGCAAAAA  CCCTCG-A-AAAACAACCA GAT CGATTGTTTCGTCCGAGGG  TTTTCGCATGCGTGC  84 53
    BPSL2930 3498875 .. 3498889 -  -3.4  -3.48276   CCCCTTGTTACAGAA               CCGCGC TCA GCGCCA               GCGTGAAGGTGAGAC  48 3
    BPSL2929 3498249 .. 3498273 - -24.3  -4.62336   ACGCGATGTGAAAAA          GGCGCCCCGCG GTT CGCGGGGCGCC          TTTCTTTTTGCGGCC 100 87
    BPSL2926 3493629 .. 3493655 - -12.2  -4.56597   CTTTTGCGCGAAAAA         CCGGGCGTTCGC CGT GCGAACGGCCGC         AATCCCGATGCGATT 100 263
    BPSL2925 3492037 .. 3492049 -  -6.3  -3.56704   TTTTTATGAAAGTAA                TGGTT GTT AACCA                CACTTTTGCCGGGCG  56 184
        gltI 3491019 .. 3491049 - -19.2  -5.09204   AGACTCCAACAAAAA       GAAACGGAAGAAGC CGT GCCTCTTCCGTTTC       GTCAGCGCTTGTTAG 100 58
        gltJ NONE
        gltK NONE
        gltL 3488799 .. 3488818 - -16.4  -5.40072   CCGCGCCCAAAAAAA            CGCCCGGC GCGC GCCGGGCG             GCTCGCGGCCGGTGC 100 67
    BPSL2918 NONE
    BPSL2917 3486235 .. 3486292 - -16.1  -3.10715   TCGAGCACGACCGAA TCCGC-CGAGCCGAACGCAGGGCCGCCG GCA CGGCGAGCCCGTGCCCGGCGCGCGCGCA GACCGCGCGCCGCGG  81 229
    BPSL2916 3485534 .. 3485579 -  -8.2  -3.76952   CGCACCGAATGCAAA CGCGC-CGCAACCGAGGACGCC ATAC GTCGCGCCC-GCTGCGCGCGCG TCGCGATCGCGACAC  68 247
        pyrC 3482790 .. 3482837 - -10.5  -4.01603   CATCGAAACAGCAAA CGCGCGGGGTGCGTCAGGGCCGCC GCC GGCGGCC--GA-GCGCCGCGCGTG CTCGGGGTGCGCCGG  77 360
    BPSL2913 3481847 .. 3481883 -   -18  -3.53012   GCGGCTTGCGCGAAA   GCGCGCACCG-GCGGTGC GCG GCGCCGCGCGG-GCGCGC   CGAGACAAGCGTCGT  90 77
        rplM NONE
        rpsI 3479275 .. 3479296 -  -9.4  -5.71712   GCGCATATAAAAAAA           CCGCCAGC ATGAAA ACTGGCGG            TTTTTCTTGCAGCGA 100 73
    BPSL2909 3478730 .. 3478746 - -10.8  -6.34424   CGGGCAAAAAAAAAA              CGGGGC GCCGA GCCCCG              TTTTTATTGGACGAA 100 48
    BPSL2907 NONE
    BPSL2906 3475762 .. 3475808 -  -5.8  -4.07568   CCTCGCGCCCGAAAA CGTGCAGGCGACGCTCACCGCG CTGAC CGCCGCCACCGTCGCC-G-ACG AGATCGCGCGGCATG  66 414
        tyrZ 3473403 .. 3473458 -  -3.7  -3.14344   CACGCGCTGGATCAA GGCGATCATGCGC-GCGTCCGCGTCAC GCAC GCGGCGCGGCGGCCACGCGCGG-CGCC GCGCACCGCGCGCGG  45 70
         dtd NONE
    BPSL2902 3472189 .. 3472246 - -12.7  -2.72344   GCCCACCCCGAAGGA TGCCCCGCCCGTCGGCCGGCGCCTGCA CGCCTC TGCACGCACCAGCCG-CGCG-GCGGCA CGACGATCGTCACAG  65 35
    BPSL2891 3460055 .. 3460070 - -11.8  -4.98531   CGCCCAAACGAAAAA              CGCCCC GGAC GGGGCG               TTTTCTTCACCGTCG 100 58
       pntAA NONE
       pntAB NONE
        pntB 3453209 .. 3453229 - -19.7  -3.07816   CCGCGATGCATCGAA            CGCCCGGCC GCC GGCCGGGCG            TGCCGCCGCGTCACT 100 36
    BPSL2876 NONE
    BPSL2875 NONE
    BPSL2874 3439348 .. 3439375 - -14.1  -5.55855   GCCAAAAAAAGAAAA        CCGCCGCGCCC GATATG GAACGCGGCGG         TTCGTCGGCGCGACG 100 88
    BPSL2873 3438423 .. 3438456 -  -5.2   -3.8917   CGTCAAGGAGAAGAA     GTCCGCGCAC-GATC CGAAC GATCCGAACGCGGGC     GCGCAGGTGTAAGCG  60 283
        recG 3429123 .. 3429180 -  -8.5  -4.17048   CTTCGCCGAAAACAA GCCTG-TC-CGAAGCGCGCGAAACGCCGC CCGC GCGGC-CGTCGCGC-CTCCGCGCTCAGGC CTTCAGATACTGCTC  76 20
        oxyR 3428019 .. 3428036 - -10.5  -4.89966   ATAGGCAAAAATAAA             CGGGGCC CCGA AGCCCCG              ACCGATCACGGCGCG 100 69
        katG 3425327 .. 3425376 -   -20   -2.7314   CTTGAAACGATATCA GCGGCCCGGCGGGAAGCGGCCCGC GTCA GCCGGCCGTTCCCCGCC--GCCGC GCGCCGCCGCTCCGG  95 57
    BPSL2864 3424988 .. 3425028 -  -4.5  -3.42684   AAATGCATCGAAAGA  TCCGCATGCCCGATGCGGG ATG CGCGCAGGCGACATGCGCA  TGGGCAGCCTATGCA  51 133
    BPSL2863 3424341 .. 3424366 - -12.6  -5.47218   CCGCACGCAAAAAAA         CCCCTCGTGG GCACAG CCACGAGAGG          CTTTCGTCACATCGC 100 107
    BPSL2862 3423316 .. 3423364 -  -8.7  -3.53012   CGGCCGGGCGCGAAA CGGGCAGGC-AGCCGAGGC-GCG TGCGG CGCCGCCGCGGGTCGCCAGCGCG GCAAACGACGGCGGC  62 288
        ubiA 3422238 .. 3422261 - -14.6  -4.57569   GCATCGCCCCAAAAA          GAAAGCGGCC CGCA GGCCGCTTCC           CGATCGCGCCCGAGC 100 65
        phnG NONE
        phnH NONE
        phnI NONE
        phnJ NONE
        phnK NONE
        phnL NONE
        phnM 3413450 .. 3413474 - -12.7   -4.4078   GCGTCGCAAGCAAAA          CGGGCCGCCCC GAG GGTCCGGCCCG          TTCAAGCGCGCGCGA 100 55
        phnC NONE
        phnD NONE
        phnE 3410284 .. 3410336 - -12.5  -3.05384   CGCCCGCCGAGCGAA GGCTTCGCCGCGCGTACCGCGCG AACGACG CGCGCGGTGTGCGCCACGACGGC CGGCCGTGCATCGTG  67 146
    BPSL2841 NONE
        hmpA 3400730 .. 3400750 - -19.7  -5.06414   CTCGCCCAAGAAAAA            GCCCGGCGC ATG GCGCCGGGC            TTTGCCGTTTCGCTT 100 72
        glnE 3389031 .. 3389055 -  -3.3  -3.92178   AGCATGCGAAGGAAA          TGCTCACCGCG TGA CGTGGCGCGCG          CCGGCCGCGACGGCT  58 413
    BPSL2832 3385241 .. 3385254 -  -3.7  -4.15748   GGAGCGGAAAAAACA               GCGCC GGAT GCCGC                AAAAGCGCGCGCAAA  61 78
    BPSL2831 NONE
        hslR 3383158 .. 3383201 -  -9.4  -4.35926   AGGTTAAAGCCAAAA CGGCAGCCGGCTTCGCGCC TCGTTCG GGCGAACGGCCGGC-GCCG CACAATATCGGTGCA  83 442
    BPSL2829 3382435 .. 3382465 -   -11   -3.7941   GACGCCCCAGAAGAA       CACGACAGCGAGCG CAT CGCCCGCGCTCGCG       AGCCCGGCGTCGAAG  77 124
        dnaK 3379965 .. 3380001 - -20.8  -4.09864   ACGGATCCGGGAAAA    CCGCGCCGCGCGCCCC CGATC GAGGCGCCCGACGCGG    TAGACCGCCACCCGG 100 43
        dnaJ NONE
    BPSL2825 3376487 .. 3376514 - -22.8  -5.61596   AGCTCGACAAAAAAA        GCGGCATCCCGC ACGT GCGGGATGCCGC         TTTTTGCGAGCCGAA 100 93
        purM 3369888 .. 3369913 - -15.4  -5.38249   ATGAACCAGAAAAAA         GCCGCCCGGA TCGACC CCCGGGCGGC          TTTCGAGAACCTCTC 100 55
        tnpA 3368465 .. 3368476 -  -7.2  -3.02471   GGTCGACCAGAGATA                GCGC TTCA GCGC                 TTACTCTGATCCCAT  51 127
    BPSL2816 3367527 .. 3367539 -  -4.7  -2.62184   GCCGCCGCGAGACGA                CGACG CGG CGGCG                GGCTTGCGGTTCGTG  42 427
    BPSL2813 3363933 .. 3363951 - -11.7  -5.27923   GAAGCGCATAAAAAA             GCGTGGC TCGCC GCCACGC             CATGCAATCCTTCGC 100 107
        wcbC 3355285 .. 3355307 -  -8.4  -3.24858   GAAACAACGAACACA           TGCCCTTACC GTC GGCAATGGCA           CCCATCACCTGCAGC  58 48
        wcbD NONE
         wzm NONE
        wzt2 NONE
        wcbE NONE
        wcbF 3349364 .. 3349376 -  -3.3  -2.78679   TTCTTTTACCTAAAC                GCTGT AAG ACTGC                AAGCGCAATAGAAGC  40 7
        wcbG 3348399 .. 3348414 -  -3.3  -3.92832   AAACGGCGTAAAGAA              TGCAA GCTTCA TTGCA               GTGCGTCCATCAAAA  58 18
        wcbH NONE
        wcbI NONE
        wcbJ NONE
        wcbK NONE
        wcbL NONE
        gmhA NONE
        wcbM NONE
        wcbN 3340914 .. 3340932 -    -8  -3.30159   CCAAGCCCCCTAGAA             CGATCCGG CAT CCGGTCCG             GGGCCCGTCAGGAAC  56 1
        wcbO NONE
        wcbP NONE
        wcbQ NONE
        wcbR NONE
        wcbS NONE
        wcbT NONE
    BPSL2786 3326042 .. 3326075 -  -7.9   -3.1489   GGAAAGACGACTGAA     CGCGATAGGGCCGGC GCAT GCCGATCCCGACGCG      AAGCGGCGCGAGCTT  54 422
    BPSL2782 3320811 .. 3320831 - -10.3  -3.05463   ACGTGGGGGAGTGAA            GCGACGAGC GCG GCGCGCCGC            CTGTTATGAAACCGA  60 29
    BPSL2781 NONE
    BPSL2780 NONE
    BPSL2779 3317845 .. 3317858 -  -5.9  -2.62184   CGCGCGCTCACACGA               GCCGC AGCC GCGAC                AGCCAGCCGTTCACG  46 4
    BPSL2778 NONE
    BPSL2777 3314218 .. 3314240 - -11.3  -4.31837   AAGAAATGGAATAAA          CGTCAGGCGC CGGC GCGCC-GACG           CGACACGCTGCCGCT  93 5
    BPSL2776 NONE
    BPSL2775 NONE
    BPSL2774 NONE
    BPSL2773 3310290 .. 3310348 - -19.5  -2.72855   CAAATCTCCCAATGA GCCGCCTCGTGCGCGCCGCG-CGCCG-AT GCC ATGCGGCGGCGCGTGACGCTCGGGGCGGC GAATCCTCAAGATAC  93 32
        kdsA NONE
    BPSL2771 3308848 .. 3308872 -   -10  -3.14931   CGCACGCTGCATGAA         GCCGGCG-GCCG CTG CGGCGCGC-GGC         GCCCTCATTGGACGA  62 30
    BPSL2770 3307695 .. 3307719 - -12.7  -3.40073   ATCGGCACCAACGAA          CGGCGGGCGCG CAG CGCGCCGCCCG          GATCACGGTTCGCCG  73 144
    BPSL2768 3305870 .. 3305898 -  -3.7  -3.53444   CCAGTTCTCCGGAAA        TGCCGAGCACG GTCCGGG CGCGTTCGGCG        TCCTCGCACAGCCAG  51 373
        glyA 3296891 .. 3296907 -  -3.6  -3.28712   GTCGTGCCGGCAGAA              CGGGCA GCGCA TGGCCG              ATCAGCGATAGACCG  47 27
    BPSL2757 3296339 .. 3296350 -  -5.8  -3.46602   CCGGGCACACGACAA                TCGC CCAG GCGA                 GCACGCACACCGCGT  53 98
    BPSL2756 NONE
    BPSL2755 NONE
    BPSL2754 NONE
    BPSL2753 NONE
    BPSL2752 3292915 .. 3292933 -  -9.5  -2.62735   AGAGGCGGCACATGA             GCGCGGC CCAGT ACCGCGC             GCTGCGCAAGGAACT  55 512
    BPSL2748 3290954 .. 3290974 - -19.7  -4.74103   CCTCGAACGCAAAAA            GCCCCGGCG CGC CGCCGGGGC            TTTTTGCGTTCATGA 100 77
    BPSL2746 3288335 .. 3288371 - -17.9  -3.55447   GCATCTACGATACAA    CCGATTGCGCGCGCCGC CTC GCGACGCGCGCGACAGG    CGGCGTGAAATCGAA  90 374
    BPSL2745 3287614 .. 3287654 - -19.8   -2.7035   GCCACGGACAGACGA TGCGGGCG-CGCCG-GGTGC GTC GCACCGCGGCGGCGCGCGCA AGCAAGCAAGCTCGG  93 239
    BPSL2743 NONE
    BPSL2742 NONE
    BPSL2741 NONE
        pcaK NONE
        hmgA NONE
    BPSL2738 3279306 .. 3279349 - -22.4  -3.53012   GCCCCGGCGCCCAAA CGGCACGGGCGCTTGCAACC TCGC GGCCGCAAGCGCCCGATCCG ATGACCGTGCGTCCC 100 94
    BPSL2732 3270466 .. 3270499 -    -8  -3.90112   TGCGCGTGAACGAAA     CCGCGCACGAGGTG CTGAGC CTCCTGCTGCGCGG      GCAGAGCATGACGGG  67 420
    BPSL2730 3268444 .. 3268472 -   -16  -3.78022   GGTATAGGGACGAAA        GGCCGCCCGC CCGCGCATC GCGGGCGGCC        TTGTTTCATGCGGCT  90 443
        xdhA NONE
        xdhB 3262603 .. 3262621 -    -3   -3.9392   CGGTATCGGAAAGAA             GGCGACGA TCA TCTTCGCG             GAAACCGGTTCCGCT  58 356
    BPSL2726 3261712 .. 3261730 -  -4.4  -3.04322   GGCAACCGGCGAAGA             CGCTTCGC GCC GCGTATCG             CCCGTCACGCATCAC  45 81
    BPSL2725 3261146 .. 3261188 -  -5.5  -3.53012   CCGCCCGGGTTGAAA CGCGAACGGCATGCGGCGTGG GAG CCGCGC-GCACGC-ATCGGCG CGGACGATTCACGCC  54 34
    BPSL2724 3258441 .. 3258452 -  -3.6  -2.57132   CCGCCGGGCTAGAAG                CGCA GCGT CGCG                 ACGAGCTCGACCGAG  40 7
    BPSL2723 NONE
    BPSL2722 NONE
    BPSL2721 NONE
    BPSL2717 NONE
    BPSL2716 3249070 .. 3249100 - -19.1  -5.14563   CGGGCGATGAAAAAA      CGGCTGG-CCGCAC GTGC GTGCGGGCCAGCCG       TCGCGACCGGCGGGC 100 53
    BPSL2715 3246538 .. 3246568 - -26.2  -5.81412   CGCAGCTAAAAAAAA       CGCCTCACGCGCGC CAT GCGCGCGCGAGGCG       AAGATCGCCGCGAAG 100 132
    BPSL2707 3237233 .. 3237243 -  -2.4  -3.97108   AATTTGAAAATACAA                 CTGC TCC GCCG                 ACCCCTCGTATGTGC  56 457
    BPSL2706 NONE
    BPSL2705 NONE
    BPSL2704 3233095 .. 3233124 -   -10  -3.25823   GCTCGGTCACAGGAA      GCC-CGGGCGC-CG GCGC CGCGCGCCCACGGC       TCAGAACTTGTATGA  63 26
    BPSL2703 3232021 .. 3232046 -    -4  -3.53733   GTCATCCGAGAAATA         GCGA-TGCGGA TCGTG TCCGCACTCGG         GCGACGGCCACTGTC  51 473
    BPSL2702 3230534 .. 3230558 -  -4.2  -4.25104   GTCGTCGGACGAAAA         GCTGGAACGCG CACG CGCGCTCG-GC          GCCGATCACGTCGTC  67 448
    BPSL2700 3228868 .. 3228882 -  -2.8  -4.85599   TTGATTTCACAAAAA               TCCGTT TCA AATGGA               TCAGAAATTTCACCC  77 410
    BPSL2699 3225947 .. 3225980 - -22.5  -2.91873   ACGAGGCGGAAACGA     CGAGGCGGCATGACG TCAC CGCCATGCCGCCCCG      CTTCGCCTTCCGGCT 100 95
       groES NONE
       groEL 3223393 .. 3223424 - -21.8  -3.53012   TTCCGCCGCCCCAAA      CGAAAACACCCGCA GCGA TGCGGGTGTTTTCG       TTTGGGAGAACGCGC 100 80
        rubA 3221794 .. 3221815 -  -7.1   -3.6363   AGCACCAGAAACGAA           GCCGCGCCG CAAG CGGCGCCTC            AACCCGTCGATGCCG  61 92
    BPSL2694 3220265 .. 3220318 - -11.5  -3.76492   TTGAATTTTAGCAAA GACCCCGCGGCGCGAATGACGCCGCG TGT CGCGGCCTCGTAAGCCGCGCGGG-TC GACACGACATACGCT  79 159
    BPSL2693 NONE
    BPSL2692 NONE
        pyrR 3218675 .. 3218708 - -12.3  -3.53761   CAACGTGTTGCCAAA     CGG-CGCCCGGATGCG CGA CGCGCACGGGCGGCCG     GAATGCGTCGCGCGC  74 43
        pyrB NONE
        pyrX NONE
        plsC 3215044 .. 3215058 -  -4.9  -4.18018   CGCCTGGACGGAAAA               CCGCC GACGT GACGG               TCGTGTTCGGCCACT  66 328
        rmlB NONE
        rmlA NONE
        rmlC NONE
        rmlD NONE
         wzm NONE
         wzt NONE
        wbiA NONE
        wbiB NONE
        wbiC NONE
        wbiD NONE
        wbiE NONE
        wbiF NONE
        wbiG NONE
        wbiH NONE
        wbiI 3196305 .. 3196328 - -14.6   -5.0538   GCGGACGGTAAAAAA          GCGCGAATCG GCTT CGACTCGCGC           TTTTTTCATCGAGCG 100 342
         pgm 3189071 .. 3189097 - -14.5  -5.07275   CGACACAGACAAAAA        GCGGCGAACGCA CGCA TGCGT-CGCCGC         TTTTTGGACAAGGCT 100 98
       waaC1 NONE
    BPSL2664 3187102 .. 3187112 -  -8.2  -2.90496   CGCGCGCTCAAACGA                 GGGC CCT GCCC                 TGCAGACGCTCGAGG  54 7
        waaA 3185584 .. 3185609 - -14.7  -3.53012   GCGCGGCTCCCGAAA         CGGCACGCCGCG CAA CGCGGCA-GCCG         ATGCGGCAACGCCCC  81 87
    BPSL2650 3172025 .. 3172075 - -16.1  -2.59921   ACGAAGCTCTACAAC CTGCAAGGCGGGATCGACG-CGTG GTCG CGCGACGTCGATCCCGCGGTGCCG CGCTACTGAGCGCGC  77 127
    BPSL2645 NONE
    BPSL2644 3168141 .. 3168168 - -20.6  -3.06915   ACCGAGGCCACGGAA        CCGC-CGCGGCCG CTC CGGCCGCGCGCGG        CGCGATGTCATTTCT 100 33
        uppP 3167101 .. 3167156 - -11.1  -4.06419   CGTGTTCAGAAAGAA GCACGCCGGCTGACG-CGCG-ATGCCG CGCG CATTACGCGCGGCGTCGGCCGGCATGC CCACCGGTCGAACCG  81 138
    BPSL2641 3164562 .. 3164610 - -16.6  -2.83822   GGTATTGGAGAATCA TGACAGCGCGCGGCCGC-CCCGG AATT CCGGGTATCGCCGCGCGCTGCCG AAATCGCCCGCAACC  79 86
    BPSL2640 3163521 .. 3163541 - -12.6  -2.56914   CAGGCGATCAACGGA            GGCGATGC GCGCA GCATCGCC            TCTTTCGTTTGCGCC  64 183
    BPSL2638 3161183 .. 3161224 -  -5.5  -2.51186   AAAACGCAGGAAGAT CCCGTCCATAGCCGCCTCC CCCG GGTGCCGGCTCAGGCCGGC  GCGAGCCACGCCCGC  44 16
    BPSL2637 3160356 .. 3160368 -  -2.6  -2.57132   GTGCCGCCGTACAAC                CCCG TCACG CAGG                CCGTGCTGCAGGCGA  38 492
    BPSL2634 3158234 .. 3158265 - -18.7  -5.09259   CACCTGAAAAGAAAA      CGGCGCGGCACGG ACATCG CCGTGACGCGCCG       GGGCGCCGGACGCGC 100 71
    BPSL2633 3156717 .. 3156741 -  -4.9  -3.05384   GGCGGCCTGATGCAA         CGCG-GCGCG GCTTGA CGCCCTCGCG          GGCGGCGCATGCGGA  45 450
    BPSL2630 3152626 .. 3152656 - -16.1  -4.54727   TGCCCCAAACGAAAA       GGCCGGGCCCCAC TCGAC GCGAGGCCCGACC       TTTTTTCGATGATTC 100 114
    BPSL2620 3141741 .. 3141753 -  -2.6  -3.64703   CGCCGGTGACGCAAA                CCGA TCCGC CCGG                CGAGACAACCGTGAA  50 490
        malE 3131755 .. 3131788 -   -16  -2.78463   ACTCCTGGGACGAGA     TCGCCGCGCGCGGGC ACGAA GCCGGCGCG-GGCGA     CGGGTACGGCGCGAG  75 125
    BPSL2610 NONE
    BPSL2609 NONE
    BPSL2608 3128535 .. 3128561 - -17.3  -4.72272   GCGTCGCATGAAAAA        GGGCGGCCCGCG CATG CGCG-GCCGCCC         TTGCCCTGTCTCGCT 100 191
    BPSL2604 NONE
        lolA 3122520 .. 3122553 - -28.3  -3.53091   AGCGGCGCGCCGAAA     CGAACGGGCCCGCCA TCGC TGGCGGGCCCGTTCG      TCGGCCGAGGCAGCC 100 47
    BPSL2602 3120659 .. 3120713 - -12.7  -2.55551   GAGAATTCTAACGCA CCG-CGCGCGCGCCACGGCATCGGCC AACC GGCCGATGCCGCAAACCGGGCGTCCG TGGCAGTATCGCGTT  64 390
        serS 3119070 .. 3119098 - -16.8  -5.10767   GACGCAATAGAAAAA       CCCCCGCAA-GCC TTTT GGCGTTGCGGGGG        TTTCCTGTGTATCTG 100 240
    BPSL2598 NONE
        minC 3116123 .. 3116136 -  -2.3  -2.70932   TGTGTTCGTCAATGA               GGACC GACC GACCC                GTTTGTCGCGCCACG  38 45
        minD NONE
        minE 3114967 .. 3114999 - -21.9   -2.6953   GCAACGAGAAGTAAG      GGCGCGCGCGGCGGC GGC GCGGCCGCGCGCGAC      GAGACGGAAAACGCG 100 41
    BPSL2594 3114386 .. 3114415 - -16.4  -2.78384   CGGGCCGGTAGTACA       CCGGCCGCGCCG GCACGA CGACGCAGCCGG        CCAGCGTCAGCGCGA  77 84
       waaC2 3111115 .. 3111170 - -18.2  -3.52192   GCGAAGCTGACATAA GC-CGCACCGGCGCCCCCGCCGCTCG AGCCAG CGGGCGGCGGCT-CGCCGGCGCGCGC GGAACGAGCGGCGAC  90 367
    BPSL2588 3107974 .. 3107994 - -13.9  -3.17492   CAAACAAGCAGCCAA            GCGGGCGGC TGC GCCGCCAGC            CTCCTGTGTCAATGT  73 167
    BPSL2586 NONE
    BPSL2585 NONE
    BPSL2584 3105086 .. 3105139 -  -9.5  -2.87211   AGGTGGGGGTAGATA TCGGCGGCGGCCGCCGGACGCCCAT GCCTTA ATG-GCGTCCGGCGGATGCAGC-GT CAGTCGCAGAGCTGC  56 25
    BPSL2583 NONE
    BPSL2582 NONE
    BPSL2581 3103858 .. 3103874 -  -2.1   -2.7035   CGCATGTAGAGATCA              CGCACGG CTT CCCTCCG              CCTTGAGCTCGTTGT  38 6
    BPSL2580 NONE
    BPSL2579 NONE
    BPSL2578 NONE
    BPSL2577 3101938 .. 3101948 -  -8.2  -3.53012   TTCGTGTTGCTCAAA                 CGGC CGC GCCG                 GTGATCGGGTCGCGC  62 10
    BPSL2576 NONE
    BPSL2575 NONE
    BPSL2574 NONE
    BPSL2573 NONE
    BPSL2572 3099655 .. 3099686 -  -2.8  -3.13403   GGCCGGCGATGAACA      CCTCCGAGG-CGGGC TTC ACTCGACCTCCGCGG      CGAGCTTCCGCTGCT  44 9
    BPSL2571 NONE
    BPSL2570 3098316 .. 3098328 -  -6.9  -3.68222   CGCGAAGTGGAAGAA                GGCGC GCG ACGCC                TCGTGCGAGAAGTCT  61 508
    BPSL2564 NONE
         gmk NONE
        rpoZ NONE
        spoT 3090007 .. 3090065 -  -2.3  -4.41348   CGCGCCCGAAACAAA TGGCGGCCCGAGGGCG-TC-GTCGCG ATTGCCGGCG CGCGCCCGCTCGCCGTCGGGC-GCCG CGCGGCGCTAGTAAT  65 33
        greB 3088768 .. 3088785 - -14.1  -3.64703   TCGCGCCGATCGAAA             GCGCCCC GCTC GGGGCGC              TTTTTTTATGTCCGA  80 211
        cspA 3086171 .. 3086188 - -14.1  -4.77757   TCCGAAAAACCAAAA             CCCCCGC CTAA GCGGGGG              TTTGCACGGCCCTTG 100 56
    BPSL2556 3084785 .. 3084816 -  -4.4  -5.03314   CCCATCCCGAAAAAA      TCCGC-TCGCGGG CCGATAC CCCGCAAGGCTGA      TCGCCGTCTCACGTG  83 137
    BPSL2554 3082900 .. 3082924 - -11.3   -4.1466   AGCGAATCCTGAAAA          CGTGGTCGGCG AAT CGCCGCGCACG          CGAGCGTGCGCCGCG  81 127
    BPSL2553 NONE
    BPSL2552 NONE
    BPSL2551 NONE
        metE 3070985 .. 3071011 - -19.5  -4.72272   TCCCGGGACGAAAAA         GCCGGCATCGC GTCAT GCGATGCCGGC         TTTTTCGTCGGCTCG 100 252
    BPSL2543 3066931 .. 3066949 - -13.1  -3.54424   CGTGACGGCGCGAAA             GCCGCGG CCGGC CCGCGGC             AAGACGCTCGCGCGC  77 330
    BPSL2535 3056428 .. 3056457 - -19.3  -3.45945   CGCACGCAGAACGAA       CGACGGGCCGCAC CGAA GTGCGGCCCGTCT        CGTTCCCGCCGGCGA 100 62
        citA 3054633 .. 3054651 -   -16  -3.75153   TCGCCCCAACCCAAA             CGGAGCGC GAC GCGCTCCG             TTTGTCGATTCGTCG  85 76
    BPSL2532 3050617 .. 3050665 -  -9.4  -2.54896   GCCGCACGCAACCCA CGATGGCGC-CGCCCGACGCGCAG CCG CC-CGCGCCCGGCGAGCGCGGCCG CTTTCAAGTCTCCAG  54 29
    BPSL2527 3043780 .. 3043810 -  -2.2  -3.76839   CAAGCGTAACGCAAA       TGCGCGCGCCTTGC AGC GCCGTGCGCCCGCC       CGTTTCGTTACCGCC  54 33
    BPSL2526 3043163 .. 3043198 -  -4.5  -3.03124   TCGCATGGGCGAACA    TGCCGC-CCGCGGCCG TCTAC CGGCTGCAGCGCTGCG    CGGACTTTTCGGGTT  46 280
        gyrA 3036527 .. 3036537 -  -6.8  -3.31144   GCTCGACGGTCACAA                 CCTG ACT CAGG                 CGTCGCCGCCCTCCA  54 21
    BPSL2520 3035730 .. 3035759 - -20.1  -4.19735   CGCGGGAAAAGGAAA       TGGCCGCTTGCGC TGTC GCGCAAACGGCCA        TTATCGCACTGTCCT 100 104
        serC 3034572 .. 3034597 -   -14  -2.74286   AACAATGCGTAAGGA         GCGGCGC-GCG TCACG CGCAGCGCCGC         TCGAAATCCTTCATG  69 10
        pheA 3033286 .. 3033343 -   -19  -3.19293   AAGGTCAATATCGAA CGGTCGCCCGCGCCGCGCGCCGCGCGTG CGCA CGCGCGCGCCGGACGGCGCGC-CG-CCG GCCCCCGGAGCACGC  90 147
   aroA/tyrA 3030971 .. 3030995 -  -4.2  -3.01712   TCGGGTGGGTCAATA         CGGGCGTCACG CGTT CGCGA-GCGCG          AGGAAACGGTCGAAA  44 7
         cmk 3030224 .. 3030246 - -15.6   -3.0782   TAAGGGTTTAACACA           CGCTTCGCGC GAC GCGCGAAGCA           CCTACTGCGCTTTTT  77 49
        rpsA NONE
        ihfB NONE
    BPSL2513 3027515 .. 3027543 -   -13  -5.40474   ACGTGTCGAAAAAAA        CCGGGGCCGCGC GGCGT GCGCGGCGTCGG        CATCGTTAAATGACG 100 31
    BPSL2512 NONE
         udg 3024741 .. 3024783 - -14.1  -3.40403   CGTCGCCGACGACAA GCACGCGCGACTTCGCG ATCTGCTCG CGCGACACCGCGCGCGC GGTCGCGGCAAGCGA  77 48
        waaE 3023812 .. 3023852 -  -4.4  -2.78384   GTTCTGCCGATGAGA  GTATGCGTACGGCGCGCG GGCGG CGCGCGCCGCTGTCGTTC  AATGAAACAGTTCGT  43 24
        gmhD 3022748 .. 3022767 - -12.8  -5.00884   ATCTCCGTGAAAAAA            CGGCCGGC GGCT GCCGACCG             TGAGACCCAGTCTAA 100 58
    BPSL2508 NONE
   BPSL2507A 3022075 .. 3022089 -  -2.8  -2.52676   TAGTTTTGTAAGCCA               TGAACG TCA CGTTTA               TCCGATGCCGATGAA  39 23
        cysM 3020998 .. 3021015 - -14.1  -4.41895   AAGGCTGAATGAAAA             GCGCCGC GTCA GCGGCGC              TTCAGGCTGCTGACG 100 183
    BPSL2505 3018234 .. 3018281 -  -8.6  -3.53012   GCGCGTCGCGCGAAA GCGAAGACGGATCGGCGTCGACG GCATG CGGCG-CGCCGATC-GT-TTCAC GCGGATGGCGCGATA  62 287
    BPSL2503 NONE
    BPSL2502 3015341 .. 3015355 -  -2.7  -3.05384   CCGTCGCGTATCCAA               GCGCG GCGCT CGTGC               GTCTTCGATGGTCTT  42 42
    BPSL2501 3014442 .. 3014460 -  -9.5  -5.63645   TTAAAAGAGAAAAAA             CCCGGAC GCCAA GCCCGGG             CTTTCGATCTTCGCC 100 69
        etfB NONE
        etfA 3012499 .. 3012517 - -13.1  -4.08767   CTTATGGTGTGAAAA             GGGGCGC TCGCC GCGCCCC             TTTGTTCATGTTCGA  85 85
    BPSL2498 3010616 .. 3010641 - -16.9  -4.07568   CTCGCCCGCCCAAAA         GAAACGGCGCC CTCG GGCGCCGTTCC          GCGTTTGGCCTCCGG 100 57
         lrp 3008568 .. 3008603 - -22.2   -4.5442   CCGCCAATGACAAAA    CCGCCAATTACTGTAT AAAC ATACAGTAATTGGCGG     TTCGTGCCAAGCGCT 100 59
    BPSL2495 3006985 .. 3007015 -  -8.1  -2.71364   GTACGGCTGGAAGGA       CCTCGCGGGCTGG GCGCA CCTGCTCGCGACG       ATCGTCGGCGTTCCC  49 381
        rpsP 3005075 .. 3005089 -  -8.5  -3.13403   GCTTGCGGACGAACA               CGCCG AACGA CGGCG               ACCGCCCGCGCTTTG  56 110
        rimM 3004447 .. 3004462 -  -3.2  -3.16564   CGTCCATTTCAGTAA              TCGGCT TCCC AGTCGA               CGACGACGCGCCCCG  44 3
        trmD 3003589 .. 3003614 - -18.3  -2.64933   GATGGATTCACATCA         GGCGCCGCGCA CGCA TGCGCGGCACC          GCCTAATTCGCGAAC  85 55
        rplS 3003029 .. 3003057 - -26.1  -5.96521   ATGAACCAAAAAAAA        GCGCCGTGCGGGA GCT TCCCGCACGGCGC        TTTTCCACGCCGGGC 100 85
        tnpA 3001498 .. 3001519 -  -7.9  -4.27316   TCCTGTAACGGAAAA           GC-CGCGCCG CGC CGGCCCGCGC           GCCGATATCGGCGTC  74 225
    BPSL2486 2999250 .. 2999291 -  -8.8  -2.54325   TTCGCGTAAAGATAG CACAGCGGGCGCA-G-CGGA TGGC TCCGGCGTGCACCGACTGTG GCGCGCGCCATTAGG  52 36
    BPSL2485 2998195 .. 2998211 - -10.8  -5.40474   ACCGCCGCAAAAAAA              GCCGGC GCGCA GCCGGC              TGGTTCGGGGCGAGC 100 77
         orn 2994577 .. 2994606 -  -9.9  -3.95986   GGGAAGCGAAGGAAA       GGTCGCGCG-GCGC GCG GCGCTCGCGGGAAC       GCCGGGCCGGCGGCA  77 205
    BPSL2478 2991660 .. 2991683 -   -11  -4.84918   CCCAGAAAGACAAAA          CCCCACGCTC ACAA AAACGTGGGG           TTCGTCAGCAATCTG 100 122
    BPSL2474 2983678 .. 2983695 - -10.5  -3.65046   CCGCCATTTTAACAA             GGCCCGC GCTA GCAGGCC              CGGCGCAGCCCCTCG  70 16
    BPSL2473 2982597 .. 2982628 - -18.2  -3.93288   GTCGATCGAAGCAAA      CGAAAAAACCCGCG AATT CGCGGGTTTTTTCA       TGGGTCGGTCGAAAC 100 55
   BPSL2470A NONE
    BPSL2470 2977475 .. 2977494 -   -15  -5.61596   ATCTTCACAAAAAAA            CGCCGCGA TCGT TCGCGGCG             TTTCACTCGGCTCGA 100 104
    BPSL2466 2972404 .. 2972444 - -27.7  -3.32294   GCAAACCCCCGACAA  CACGACGGCCCGGACCGCA CGA TGCGATCCGGGCCGTCGTT  CTTCAGCCTGAGCGC 100 96
    BPSL2462 2968159 .. 2968197 -  -4.4  -4.72272   CGCCGGTACGAAAAA  CACGCTGCC-GGACCGC CCACGC GCGTTCCCGGCGCCGCG   TCCGCACCCGCGCGG  79 47
    BPSL2461 2967384 .. 2967425 -   -16  -2.56046   TGAAATGCGAATGGA TACG-G-CGCGTGACGCGGC GGCG GCCGCATCACGCGTCACGCA CGACGATCGCGTGAA  74 12
    BPSL2460 NONE
    BPSL2459 NONE
    BPSL2458 2963301 .. 2963321 - -15.4  -2.90571   AAGCGGCCAAGCAGA            CGGGGCGC ATGCG GCGCCCCG            TTTTCATTTTGCACG  76 91
        rluC NONE
    BPSL2450 NONE
    BPSL2449 NONE
    BPSL2448 2951849 .. 2951877 - -11.7  -4.78149   GGCACAATGGAAAAA        GGCGCCCGTGC CCGATCT GCACAAGCGCC        CCGCGATCTTCCTGC 100 93
    BPSL2445 2949603 .. 2949616 -  -4.5  -3.08813   CCGGATTCTAACACA               GC-CCG ATC CGGCGC               TTGCTACCCCGGCCC  47 73
        rpmF 2949278 .. 2949295 -  -8.4  -5.28176   TTCAGGCACAAAAAA             GCGGCA GTTGAA TGCCGC              CTTTTTGTTGAGCCA 100 118
    BPSL2443 NONE
        fabH 2947147 .. 2947177 -    -4  -3.65224   ATGGGATGCGAAGAA      GGGC-CGTCAG AAGCGGAAGA CCGACGCGCCC       CACGTGAAGCCGCCG  54 1
        fabD NONE
        fabG 2945297 .. 2945316 -  -3.5  -3.53012   GGCTTTGCGGCCAAA            CATGCGC CGATGC GCGAATG             CGCATGCACGGCGCG  51 59
        acpP 2944846 .. 2944886 - -12.5  -5.14626   ATGACTAAAACAAAA  GCCACAGCGGCCACAGGAA CCA CCCCTGCGAACCCTGTGGC  TGTTAGCTCGGCCGG 100 106
        fabF 2943549 .. 2943592 -    -3  -3.05816   CGATGCGGCATGGAA CGGCTCCGTCAAGCGACCCCG CGT CAGGCGCGCTTGA-AGACCAG CGTGCCGTTAGTCCC  42 5
    BPSL2437 2943010 .. 2943035 -  -4.7  -3.39432   AAACGAGGGAAGCAA         CGCGGAGCGCTA TTG TAACGTTCC-CG         CTCGAGGCGCTCATG  51 77
        rpoE NONE
    BPSL2435 NONE
    BPSL2434 NONE
    BPSL2433 NONE
    BPSL2432 2938644 .. 2938671 - -11.2   -4.7629   CGATCAAGCGAAAAA        GGCGCGCTCGAC GACC GCAGAGCACGCC         TTGTAAGTCGGTGAA 100 216
        lepA NONE
        lepB 2935875 .. 2935897 - -12.7   -3.0263   AGTAGTTCGGCAACA           CGCCGCGCA GCCCG TGCGCGGCA           TGTCGCAGCGTTCGA  67 47
         rnc 2934300 .. 2934325 -  -4.5  -2.62184   GGTGCGTTCATATCA         GGCTGCTGCTG GGTT CTGAAGCGGCC          GCGCAACCGTGCGCG  42 65
         era NONE
        recO NONE
        pdxJ NONE
    BPSL2425 NONE
    BPSL2424 2930193 .. 2930218 -  -7.4  -2.71364   GCACGCGGCGAACGA         GCCGCCGCGC CGCCCC GTGCGTCGGC          TACGTTTCGCCTTCA  51 93
    BPSL2420 2924025 .. 2924073 - -20.2  -3.44146   CGCCGCCACAAGCAA GGCG-CCCGGCACGGGCCGCGCC GCCC GGCGCGAGCCGCGCAAGGCCGCC CGGCGGCGCGCCCGC 100 43
    BPSL2419 2922940 .. 2922956 - -12.3  -5.33405   CCCATCAAACAAAAA              GGGAAGC CCG GCTTCCC              CTTGTTCTGGAGCGG 100 439
    BPSL2416 2919064 .. 2919084 - -15.4  -3.57561   CGCGAATGCGCGAAA            CGCCCCGC TCGTC GCGGGGCG            TTCGTCAAGCGCTCA  83 30
    BPSL2415 NONE
        otsB NONE
        otsA 2913525 .. 2913547 - -12.6  -2.70932   CCTGCTCGCGAAGCA           GCACGGCCGG CAC CTGGCCGCGC           CGGCGCCCGCGCCCG  63 125
    BPSL2408 2910053 .. 2910081 - -23.2  -4.27316   CCGCCGAATGCAAAA        TGCCCCGCCCGG TCGGC CCGGGCGGGGCA        TCGCGCGAAAACAGG 100 66
    BPSL2407 2908856 .. 2908883 -    -9  -3.17075   TGTCGGCGAAGCGAA        CG-CGGCGGCGCG GGC CGGCCCGCCGGCG        TCATGCGATCTGCTT  59 26
    BPSL2406 2908258 .. 2908316 -    -5  -4.13767   CGGCGGACGCGAAAA CCATG-AGCGGGCGCGGCGGCGGCATGC TCGAT GCG-GCGGCCGCCGCGACGGCGGCACGC GCGGCACGATGCCGC  62 76
    BPSL2401 2899707 .. 2899726 -    -7  -3.59946   CCGCGAACGAGACAA            CGAGCGCG CACG CGCTCCCG             GCCGGTCTCGCCGCC  58 46
    BPSL2399 2896359 .. 2896383 -   -20  -3.04894   AAGTGTTTCGAAAAC          CGCGGGCGGC CTGCC GCCGCCCGCG          CATCCTGTGTATGAG 100 52
    BPSL2398 NONE
    BPSL2397 NONE
    BPSL2396 2892451 .. 2892463 -  -6.2  -4.25104   TGCGCCGTAGCAAAA                CGGC GCGCG GCCG                ACGGCTTCACGGCTG  70 505
    BPSL2395 2891547 .. 2891561 -    -7  -3.99324   TTTTAGCAGGATAAA               CGCCGG CTC CGGGCG               TTGCCGCACGCGCGC  66 153
        hisQ NONE
        hisM NONE
        hisP NONE
    BPSL2391 2887986 .. 2888012 -  -7.3  -5.10033   GCAAGACAAAGAAAA        GT-GCCCCCCGCC CCG GG-GAGGGGCGAC        GCCAACCGACCACTG  87 106
        argD NONE
    BPSL2389 NONE
    BPSL2388 NONE
        astD NONE
        astB NONE
        astE 2879669 .. 2879685 -  -6.5  -2.80622   ACAGATGCGAGTAGA              CGGCACG CGC CATACCG              AGACGGCCGCGCTGC  47 474
    BPSL2383 2878469 .. 2878492 -   -16  -5.18371   CCCGATAAAACAAAA          CCGGCCGCTC GATG AAGCGGCCGG           CCGATTCGAACCCAT 100 76
    BPSL2377 2872036 .. 2872064 - -15.2  -2.52464   GCGTCCGGCAACTGA        GCCGCCACGCGC CGCAC GAGCGCGGCGGC        CGATCGCTCGCGGCC  71 194
    BPSL2375 2870605 .. 2870661 -  -5.8  -3.32844   TGCGGCATGGGAGAA GCGCTCGCCGACGAAGTGGCCG-ACAAG GTG CTCGCGCTGCCG-TTCGTCGGCGAAGTC AACGTCGACATGGTG  52 401
    BPSL2367 2860771 .. 2860824 -  -4.5  -3.54408   CTTGATGCAAATCAA CCTCCGACGC-CGCGCGCTTGCCGCC GAACG GGCGGC--GCGCGTATACGCTGAAGG GCTGCCCGCCCGCTA  52 38
    BPSL2366 NONE
    BPSL2365 2858247 .. 2858271 - -12.9  -3.14132   GTGGTCGGCGATCAA          CGGGATGCTCT ACA AGATCATCCCG          TTCCTGCTGTGGTAC  68 290
    BPSL2363 2855749 .. 2855773 - -13.6  -4.23391   CAAAGAAACGAGAAA         CCGCTCG-CGG CAGG CCGGCGAGCGG          CGGGAACGGGCGGGC  91 58
    BPSL2362 NONE
    BPSL2361 2853717 .. 2853762 -    -9  -3.14931   GGGATTCCTCATCAA CGGGTCCGAAGCGGCGCGGCGCA CGC CGCGCCGCG--GCCTCAG-CGCG CGACGCGCTCGAGGC  59 18
    BPSL2360 NONE
    BPSL2359 2852737 .. 2852754 - -11.3  -2.52543   AGTCGGCGGAAGTCA             GCGCTTG CGTT CAAGCGC              GGCGCCGGCATCCTC  59 5
    BPSL2349 2839807 .. 2839818 -  -7.2  -4.07568   GTCCGCGTCGGAAAA                GCCG AGAT CGGC                 GCAAAGGCCGCTGCG  67 327
    BPSL2347 2837743 .. 2837776 -  -6.6  -3.87815   CCGGACGCGCACAAA    CGCGCTCGCGGCGAGC TTAC GC-CGCC-CGGGCTCG     CCGGCCCCGCCACCC  62 45
    BPSL2346 2835537 .. 2835591 - -15.5  -2.52464   CGCGCGCCGAACGCA GCCGGCGG-CGGCCGCCGCGCGTCTCG CGC CGCTCAGCG-GGCGGCCGTCCGCCCGC TCGCCTCGTCGCGTG  73 3
    BPSL2345 2834525 .. 2834537 - -10.5   -3.8186   CATCGGAACGAAGAA                CGGCG AAA CGCCG                ATGTCGATCCCGCGC  74 161
        hutH NONE
    BPSL2343 NONE
        hutU NONE
    BPSL2341 2829385 .. 2829398 -  -2.4  -3.48276   GGTTGTGCCAGAGAA               TCGA TTTCAT TCGA                TCGAGCCTTGTGCGT  46 18
    BPSL2340 NONE
    BPSL2339 2826626 .. 2826677 - -11.5  -3.53091   ATCGTGCGCGCGAAA CGCT-CGACGGGCGGGCA-TTGCGC CGAG GCGCGAGCGGCGGCCCGCCGTAGCG CTCGACGCCGCGCGC  72 123
    BPSL2338 2825660 .. 2825717 - -20.5  -3.05816   GTACCGGCGACGCAA GCG-CGGAGCCGTTCGCCGCGCGCGGCT CGA AGCGGCGCGCGGCGAACGAACATGCCGC AACGGCGGCGTCAAT 100 36
    BPSL2337 NONE
    BPSL2336 NONE
    BPSL2335 2820878 .. 2820904 - -10.2  -3.54653   ACCTTTAGTAGATAA         CGGCACGATCTA TAA TACATCGTGCCA         CAGCCAATAGCATTC  67 221
    BPSL2334 NONE
    BPSL2333 NONE
    BPSL2332 2818982 .. 2819005 -  -5.9  -3.17075   CTCCTTGCAAGGTAA          TCGACCGCG ACTCCA CGCGGCCTA           GGCGCTGGTCGTCCG  51 250
    BPSL2331 2818588 .. 2818605 - -12.7  -5.30616   CTAGGCAAAGAAAAA             GCCCTGC ACTC GCAGGGC              TTTTTTTCGCTCTTC 100 99
    BPSL2329 2815312 .. 2815369 - -14.8    -3.727   CGGACGACATGCAAA GCCCGC-CCGCCGGCG-G-CAACGGATGC GCC GCGTCCGCGAACGCGCCGGCGGTGCCGGC CGCCCCTGCCGCATC  83 112
    BPSL2328 2813809 .. 2813850 -  -7.2  -3.01712   CCGTTCGGCCGAAGA CGGAT-CGCACGCCTTCCGG ACGT CCGGCCG-CGCGCGCACCCG GCGGCACCCTCGAGC  51 81
    BPSL2327 2812259 .. 2812286 - -22.8  -2.52896   GCACGCTGGAAGCGA        GCCTCGGGCAGC GATT GCTGCCCGAGGC         TTTTTTTACGGGCGC 100 105
    BPSL2324 2806273 .. 2806306 -  -6.7  -4.13767   GGCGTGATTGTAAAA     CGCGCGAGAACGCC GCCGGTT GACGT-CTCGCGCC     CGAGTGTGAACCCGC  67 57
    BPSL2323 NONE
    BPSL2322 2803806 .. 2803843 - -21.4   -2.7263   ACCAGGCGGCGAAAG  CGCGCGCCGCGCGCGTCG CCGG CGACG-G-GCGGCGCGCG   ATGGACGGCGGCAGG 100 420
    BPSL2321 NONE
    BPSL2320 2801844 .. 2801890 -  -6.5  -2.78384   GGCCGGCCGATGACA TGGCGATGACGGCCCGCACCGGC GCG GCCCATGCGCGACG-CACCGC-A TGGCGCATGCCGCCT  47 192
        glnA 2799403 .. 2799423 - -18.3   -5.4505   GGGCGGAACAAAAAA            GGGACGGCG TCC CGCCGTCCC            CTTTCAAGGTCCGAT 100 122
        glnL NONE
        glnG 2796558 .. 2796577 - -16.4  -3.91911   GCGATCCGAAGCAAA            CGGGGCGC CGAA GCGCCCCG             TCTTGCATTCGCCGC  93 86
    BPSL2306 2780827 .. 2780852 - -20.5  -3.27298   CCGCGCAACGACGAA         CGGCAACCCGC ATCG GCGGGTTGCCG          TTTTTTCATCGCGCC 100 70
        pdhA 2770526 .. 2770564 -    -3  -4.07568   TTCGTTCGTCGAAAA  CGTCGACAGCGGGAGCGG GCGCG CGGCTCGCGCGG-CG-CG  TGCGTTAAACCGTCA  59 30
        pdhB 2768765 .. 2768780 -  -4.6  -5.28778   ATCACCGACAAAAAA              CCCACG CCCC CGCGAG               CCACTCCCACGCTCA  93 41
    BPSL2299 2766471 .. 2766487 - -15.1  -3.53012   GCTCGTTTGGGGAAA              GCCGCGC ACT GCGCGGC              TTTTTTCATGGGCGC  81 257
    BPSL2297 2763980 .. 2763996 -  -7.2  -5.77571   ATTAAAAAACAAAAA              CCCCGC ACTTG GCGAGG              GTTTGTCAGCAATCT 100 106
    BPSL2296 2762420 .. 2762437 - -14.1  -5.93252   CCGAAAAACAAAAAA             GCCCCGC GAAT GCGGGGC              TTCAGACTGCTGACG 100 83
    BPSL2294 NONE
    BPSL2293 NONE
    BPSL2292 2758634 .. 2758655 - -10.1  -3.41878   CGCTCGAATGGATAA           CGCGCCATT ATAC AAAGGCGCG            CCAATTCCCGCTTGC  65 54
    BPSL2291 2758057 .. 2758079 -  -4.2  -4.05446   TTGGTCAAGTATAAA           TATTTGACCA ATT TAGTCAAGTA           TCCCTGCCGCTAAAA  61 59
    BPSL2290 NONE
        iscS 2756170 .. 2756192 -  -4.6  -4.56597   GGCGCCCGCGAAAAA           GTCGCCGCGC TCA GTGCGCCGCC           CATTCGATCGTCGAC  72 13
    BPSL2288 2755679 .. 2755689 -  -2.4  -2.90349   CGTCCAAACCCAAAC                 CCGC CGT GCGT                 CGAACCCGAGACGCC  40 43
    BPSL2287 2755259 .. 2755274 - -11.8  -4.72272   GCCGCCCATTAAAAA              GGCGGC CCGC GCCGCC               TCTTGCCCGCCCCGC 100 52
        hscB 2754599 .. 2754623 -  -2.1  -3.75461   GAAATTTGCAGTAAA         GCCATC-TCG TGTGTT CGATGAGGGC          CGAAGCCCCGCTTGC  51 63
        hscA NONE
         fdx NONE
    BPSL2283 2751724 .. 2751748 - -15.8   -4.7497   CGCAGGCAGGAAAAA          CGGCTCGTGA GTGCT TCACGAGCCG          TTTTTCCTGGGTCTT 100 350
    BPSL2277 NONE
        lolD NONE
    BPSL2275 NONE
    BPSL2274 NONE
    BPSL2273 2737797 .. 2737826 -  -9.9  -3.53012   GCTCGGCCGTGCAAA       TCCGTCGCGC-CGC CCG GCTTGCGCGACGGC       CGCGTTCAGCTGTTC  67 89
        pyrG NONE
    BPSL2271 NONE
         eno 2733666 .. 2733693 - -19.2  -2.95316   CGCAGATATAAGAAG        CGCCGCTTCACG AGAT CGCGAAGCGGCG         TCATCAGTGAACAAG 100 66
        ftsB 2733031 .. 2733064 - -11.7  -5.26875   GCGGGAAGTAAAAAA     GCCAAAAGCGCGGCC GAAA GACCGCGCTTTTTGA      TTGGGTTTCCGAAGC 100 172
    BPSL2265 2729979 .. 2730007 -   -11  -3.33696   GCCCGCGCGAACGAA       GCGCGGCCGCG GTCCGGCA CGCGGC-GCGC        CCGCCTCATCCGTTC  66 31
    BPSL2264 2728759 .. 2728817 -  -4.4  -3.60971   ACTGCAACGCGCAAA TTCG-CCACGCAGGC-CGCCG-C-CGGCGG AGA CGGCCGAGACGGCGCGCCCGCGCGTTCGCC CTTCCTTCGCGCCCT  52 176
    BPSL2263 NONE
    BPSL2262 2727150 .. 2727184 - -11.3  -3.64703   GCGTGCGGACCGAAA    CGGCG-GCCGCTCCGG TGCG CCGGGACGGCGCGGCG     GCGCTCACGCGGCGA  73 30
    BPSL2261 NONE
    BPSL2260 NONE
    BPSL2259 2724566 .. 2724578 -  -3.4  -3.85603   GCCATGAAACAAACA                CGAT GAAAA ATCG                GTAAAGGTCGATTGT  56 47
        dapA 2723565 .. 2723577 -  -9.1  -3.28712   TTCGTCTTGCTAGAA                CGCGT GTC ACGCG                CGGCGCCGGGAGCGT  61 101
    BPSL2257 NONE
    BPSL2256 2721407 .. 2721422 - -11.8  -5.78622   TCAGCTGAAAAAAAA              CCGGCC TGCG GGCCGG               TTTTTTTACGTCCTG 100 222
    BPSL2254 NONE
    BPSL2251 2713439 .. 2713464 -  -5.3  -4.36595   GATTCAAACCGAAAA         CGCGCAGGCGTG CGC CCCTCCT-CGCG         AACGCGCAGACCGTC  72 103
    BPSL2249 2711081 .. 2711100 -  -6.3  -4.33653   GATGCAAAAAGGAAA            CCCGGTG CGCGGC CGCCGGG             CGGAGCCGTTATCGA  73 172
    BPSL2248 2709918 .. 2709950 - -11.2  -3.24329   GACGCGGAAGGAATA     CGCGCGCTGCCGCTC GATT GAGCGTC-GCGCCCG      TTCGCGTCAAGCGGG  66 346
        cysS NONE
    BPSL2242 2704559 .. 2704583 -  -3.7  -4.21462   ATCGATTAGCGAAAA         GC-AATAGCT CCAATC AGCTATTAGC          GGTCAGCGGATCGAG  65 14
        accA 2703453 .. 2703508 - -10.9  -2.71144   CATGCGGGGGAATCA CTGCGGGAAGGCGCGACGCGCC-TCG CGACT CGACGGCGCGGCGCTCATGCGCGCGG CGTCGTTTCCTTGAA  60 14
    BPSL2240 2701838 .. 2701854 -  -6.5  -4.39002   AAAGCCTGCACAAAA              CGCTCGA AAA TCGAGCC              GAGCAAACGCCTGAG  73 155
         ask 2700143 .. 2700170 - -14.2  -5.38839   CACAGAAAAAGAAAA        GCCCCGCAAATC CGAG AACTTGCGGGGC         TTGTTCCGCCATTTC 100 248
    BPSL2238 2697969 .. 2697981 -  -3.3  -2.70932   CCGGGTCGGGAATCA                CGGTT GAA AGCCG                GCGGCCTCAGGGGTT  40 133
    BPSL2237 2695778 .. 2695788 -  -8.2  -3.28712   TTTCTTCCGCGACAA                 GCGC TAC GCGC                 TGATTCCCGAGCAGC  59 291
    BPSL2233 2687379 .. 2687408 - -12.1  -3.45366   CGGCGAAGGAAGGAA       CGGAGCG-GCGGCG TCA CGCCGCGCACTCGG       CGGTGCCCGCACGCG  73 9
    BPSL2232 NONE
    BPSL2231 2684120 .. 2684153 -  -8.2  -2.75064   TTTCGCATCCAATGA    GCGAGC-GCGGTCG TTCATGTC CG-CCGCGGCTCGC     CGTGCGTCCGCTCGC  52 6
    BPSL2230 NONE
    BPSL2229 NONE
    BPSL2228 NONE
    BPSL2227 2671693 .. 2671723 -  -5.9  -3.27525   TCGCGCTAAATTGAA       TGGTCCGCCGCGG GCGAT CCGCGGCGAGCGT       GTCTGCCGCCCGCGC  53 42
    BPSL2226 NONE
    BPSL2225 NONE
    BPSL2224 2668937 .. 2668962 -  -3.1  -3.90744   TCCTGTTCGAAACAA         GGGTTCAGCGC AGGC GCGCCAAGCCG          TGCTCGCGCAACAGC  58 4
    BPSL2223 2668084 .. 2668116 -  -9.8  -3.05463   AGCGCCTGCACGCAA     TGCGCGGCGGGCCTC ATGC GACGCCCTCCGCG-A      CGGCCACCGCGTGCC  60 6
    BPSL2222 2667176 .. 2667208 -  -3.9  -2.82516   CCCGTCACGAGCAGA      TCGACCGGCATCGTC AAC GCCCCCGCCGCTCGA      GCTCGGCCGCGATCC  43 6
    BPSL2221 NONE
    BPSL2220 NONE
    BPSL2219 2663662 .. 2663697 -  -7.4  -2.52464   TTCGGGTTGAATCGA    CGCCGTCG-AAGTGTCG CGC CGACGCGCGCGGCGGCG    CGCCGGGTGCCGGCC  49 46
    BPSL2218 2662768 .. 2662816 - -16.6  -3.17075   CCGCGGCGAATCGAA TCGGCCGCGCGGCCGCGGCGCGGC TTC ACGGCGGCGCGGC-GCGC-GCCGC TCACGAGCACGCGAG  81 26
    BPSL2217 NONE
    BPSL2216 NONE
    BPSL2215 2659349 .. 2659387 -  -5.6  -3.17714   CGAAACGTCGATGAA   GGTGGAGCCCGCCGCCCG TTC CGGGCGCCGGGCGAATGC   CGGCCGCGCGCCGCG  49 43
    BPSL2214 2656416 .. 2656437 -  -9.5  -2.56914   CATCGCACGAATTTA           TACGGTTCA TATA CGAACCGTA            TATTATCGACAAGTC  54 217
    BPSL2213 NONE
        map2 2655284 .. 2655309 -  -6.7  -4.44608   CGCACGGAAAAAGAA         GTGACGCACGC GCAT GCGCGCCGCAC          GCCGGCGCGCAAACC  77 77
        fdxA 2653801 .. 2653838 - -13.3  -2.52464   GCGCGGCCGAAGCGA   TCGACGAGCGCGCGCGCC ATC GACGCGCGCGG-CGCCGG   CTCGCCGCCGGCGCG  66 91
    BPSL2209 NONE
         fpr 2651589 .. 2651615 -   -11  -3.97812   AGAATGAATATGAAA         TAACGATCGTTA CGG TAACGAACGTTA         TGCGATGTATTGATC  79 460
    BPSL2207 2649203 .. 2649222 - -12.8  -3.14132   CGCCGCTTGCACGAA            GGCGCACG AGCG CGCGCGCC             ATCAAGCCGATTCGG  69 27
    BPSL2205 2647957 .. 2647986 - -14.3  -5.00616   GGCGCCCCCAAAAAA       GCATCCCGCGCTC GCGA AAGCGCGGGATTC        GTCGGAGGATCGAAC 100 185
    BPSL2203 2644975 .. 2645023 - -20.9  -2.52464   GCGGCGCGCAAGGCA CGCGCGCCGGACGGGCCGCGGC CTGGCC GCCGCGCCCGGGCCG-CGCGCG CCGGGCTAACGCGCG 100 31
    BPSL2202 NONE
    BPSL2201 NONE
    BPSL2200 2641009 .. 2641021 -    -2  -3.66908   GTTTGTCAAAAGGAA                TTGA TATTT TCAA                TCAAACTTCTTGCAC  51 59
    BPSL2199 2640152 .. 2640177 - -16.9  -4.54727   CGCCCCAAAGCAAAA         GCCCCGC-CTCC ATG GGAGCGCGGGGC         TTCGACACCGGCATC 100 66
        gltX 2636651 .. 2636667 -  -2.2  -3.53012   TCGTTTCTGCTGAAA              CGCC GCGATGTCT GGCG              TCCCCTAGGGGATTC  48 493
    BPSL2196 2635510 .. 2635556 -  -8.5  -2.52464   CCGGGCCCGAAGCCA GC-GGGCAACGCCCGACACGGG AAGT CCGGCGTCGGGATGCGCCCCGC CGCCGCATCGACTCG  51 51
        menG 2633472 .. 2633507 -  -5.2  -3.05715   AATCGTGCCATCGAA    CCGGCACGCCGC-CGCG TCA CTCGAGCAGCGCGTCGT    CGCTGACGAGAACGC  47 6
    BPSL2193 2632901 .. 2632926 - -13.3  -2.54812   AGTCACAGCACGAAT         CGAACCGCCGA ATCG TCGACGGCTCG          CGCGACGAACGCTTG  67 132
    BPSL2190 2628907 .. 2628922 -    -6  -3.53091   AGCGGCGCGCGGAAA              CGCCGC GCCT GCGGCC               ATGGCACGCGCCGTC  56 50
    BPSL2189 2628134 .. 2628159 - -17.5  -3.12351   CCGCGCGACATTCAA         GCGCGCCGGTC CCTT GCCCGGCGCGC          CGTTTTTTTTGCGCG  84 99
    BPSL2185 NONE
    BPSL2184 NONE
    BPSL2183 NONE
    BPSL2182 2620223 .. 2620281 - -10.8  -3.24232   CTCCGCCGAAACACA CCTCGCATCGACATGAACCGTCGTGCAT CGA ATGCCCGCCGATGCCGGTCAACGCGCGG CGAACGCGCTTGCCC  66 15
         alr NONE
        radA NONE
    BPSL2177 2614432 .. 2614490 - -15.9  -2.76422   GAGCTGGAAAAAATC GGGTGACGAGCGCCGCACGGCAGCG GCATCGCAG CGCTGTCATGCGGCGTTCAGCGCCC GGGCGCCCGGGGCCG  75 60
         gpo 2611516 .. 2611561 -  -5.4  -3.40403   CTTCCTGCACCAGAA GGTCGTGCTGATCGACCGGGCGG CCG CCGCC-G-TCGG-CAGCGCGAAC CTCGACAACCGTTCG  52 336
    BPSL2167 2604197 .. 2604226 - -11.4  -4.66953   CCAAGATTCGAAAAA       CGGGGCCGTGCTG TCAAG CAGT-CGGCCCCG       CGAATGGGGCCAATC 100 39
    BPSL2166 NONE
    BPSL2165 2599099 .. 2599123 -  -9.9  -4.08887   ACCACCGAAACGAAA          CGCCCGGCG TTCGAGC CGCCGCGCG          CGGCGGTCCGGATGA  78 128
        ligA 2596702 .. 2596721 -  -3.4  -4.11216   CGCCCATCTTCAAAA            TCTCGCGA ATCA TCGCGCGT             GGCCCTCCAGAAGTG  59 15
         def 2596038 .. 2596067 - -10.5  -3.01712   CGGGGCGGCGCAATA       GCCGCGCGCCGCG CCGC CGCGGTTTGCGGC        AACGGGAATCGAACG  60 139
        rpsB 2589423 .. 2589443 -    -9  -5.40474   AGCGGCTTAAAAAAA           GGGGGC-CT GTTG AGAGCCCCC            TTTTTGCGCCGGCTC 100 49
         tsf NONE
        pyrH 2587471 .. 2587489 - -11.6  -3.60792   CGGGCAATGGCCAAA             GGCGGCGC GCG GCGCCGCG             GCCTCCCGCATCGGC  72 47
         frr NONE
        uppS NONE
    BPSL2154 NONE
         dxr NONE
    BPSL2152 2582560 .. 2582590 - -16.8  -2.79133   TAAGCTTGCATCAGA       TCAGGCGGCCACCG TTA CGGCTGCCGCCCGA       CGCGTCAAAAATGGA  80 30
    BPSL2151 NONE
    BPSL2150 NONE
        lpxD 2578473 .. 2578494 -  -2.1  -2.71712   CCGCGTCGGGGAAAG           CGG-CGCGCG GTT CGATCGGCCG           GTGCGGCGGGCAGCC  38 79
        fabZ NONE
        lpxA NONE
        lpxB NONE
        rnhB 2575291 .. 2575301 -  -5.4  -2.95652   TTCATCGAATCAAAT                 CGAA GGC TTCG                 CGCACCGGCGCGAAC  47 1
    BPSL2144 2574483 .. 2574499 - -13.7  -3.93136   AGAGCGAGCGAGAAA              GCGCGTG CGT CACGCGC              GAAGCGCGCGTTGCT  84 18
    BPSL2142 2570670 .. 2570687 - -10.5  -3.09516   CGTTCGACGAGCGAA             GCGCCGC TCGC GCGACGC              CCGCACGAGCATAGC  62 374
    BPSL2141 2569889 .. 2569902 -  -3.8  -3.53012   GCGCGCCGCCGGAAA               TCGC CCACGT GCGA                ACCTCACGAATCAGC  51 29
        ppsA 2566667 .. 2566687 - -16.9  -5.27335   TTGCGCAAAGAAAAA            CACCCCGGT GTT ACCGGGGTG            TTTATAGCACGAACC 100 106
    BPSL2139 2566197 .. 2566212 -  -2.4  -4.25848   AAGTGCGTATGAAAA              TGCGCG CGCT CACGCC               GGCGGCTTCGCGGCG  62 19
    BPSL2138 2565086 .. 2565126 - -22.8  -2.71924   GAGCCGCGCCGAAAT  CGAAACGGCCTGCTTCGA ATCAA TCGAAGCAGGCCGTTTCT  TCATGCAATTGCGGA 100 78
    BPSL2136 NONE
    BPSL2135 2563494 .. 2563536 - -12.8  -3.31144   CCGGCACGGCGACAA GCGCGCGGCCGACGATCCGC TCAAC GCGAACC-TCGG-CGCGCAC TGAGCGCGGGCGCCG  71 180
    BPSL2130 2559553 .. 2559572 - -10.6  -3.36515   CCGCACGGCGAAATA            CGGCGGGC GCAT GCCGGCCG             GCCTCGACGCGAACG  68 147
        guaB NONE
    BPSL2128 2557067 .. 2557085 - -11.7  -4.91987   AAGGGAATAACAAAA             GCAGCGC ACGCG GCGCTGC             ATCGAATATGTATCG 100 97
        guaA 2555179 .. 2555190 -  -3.6  -4.41241   GAAAGCCGCACAAAA                CGAG CTTT CCCG                 AAAAGATTTTCACCC  68 245
    BPSL2125 2551777 .. 2551794 -    -4  -3.28712   TGCGTCCGCCGACAA             GCCGCG CCGTTT CGCGCC              CCTTTTCTCCCCGCC  47 215
    BPSL2124 2550709 .. 2550722 -  -3.1  -3.53012   CGGCGGCCGCGGAAA               GCAACG CGG CGT-GC               GGCGGGGATTGCGTT  49 84
    BPSL2123 NONE
    BPSL2122 2549148 .. 2549161 -  -9.5  -5.40474   ACGGGCGCAAAAAAA               GGCGG TCAC CCGCC                TTTTTGCTTCGCATC 100 55
    BPSL2121 2548065 .. 2548097 -    -4  -3.65351   CGATCGTCATTGAAA     TCGCGGC-TCGAACG GGAT CGCCCGATGCCGCCC      TGGCGAGGCGTCCGC  54 100
    BPSL2120 NONE
    BPSL2119 2545503 .. 2545537 -  -2.7   -4.1899   CCAGTGTAGCGAAAA    CACC-CCTGAGCGCCC ATAC GGGCACACGGATAGTG     CATGTCAGACGGAAT  63 30
    BPSL2118 NONE
    BPSL2117 2543775 .. 2543831 - -24.9  -2.87132   GGCTCGGGCGACAGA GGCGGCGCGTCTGGCGCGCCGCAGCGG ATG CCGTCGCGGCGAACCCGCCGCGCCGCG CATCGCCGGATTCGT 100 116
    BPSL2116 NONE
    BPSL2115 2542069 .. 2542087 - -13.1  -4.87291   GAGCCCAATGAAAAA             CCCGCGC ACGAA GCGCGGG             CCGGATGTTGGGGGC 100 109
    BPSL2112 2537610 .. 2537628 - -11.6  -2.71011   ATCCCGCCGCAAGCA             TCGGCCGC TCC GCGGCCGC             ATCCGCACGAGCGCG  62 101
    BPSL2109 2534357 .. 2534377 - -16.9  -3.78775   CTCGCCATCATGAAA            CGGGCCGTT TGA AACGGCCCG            TTCTTCATTCATCCT  95 169
    BPSL2104 2527813 .. 2527831 - -17.4  -5.40072   CGCCGGCCAAAAAAA             CGGGCGCC GCC GGCGCCCG             TTTCCTCGTCATGCG 100 62
        ispD NONE
        ispF 2517772 .. 2517800 - -17.5  -3.33696   TCGCGTTGCAATGAA        CACGCCACGCG GCGGTTG CGCGTGGCGTG        TTCGTTCATGCGCGG  86 291
    BPSL2093 2513346 .. 2513397 -  -4.3  -3.96148   GCGCGTCAGCAGAAA GC-GCGCGTCGTCCGCGTCGA-GCAG GGT CTGCATCGCCGCCGGCATC-CGCTGC GGCTTCGCCGGGGGC  61 262
    BPSL2092 NONE
    BPSL2091 2510129 .. 2510180 -    -7  -3.73775   GTTACGCCGATCAAA CGGGCGGCATGTTCGCC-GCGCTCG TCG CAAGCGCCAGCGCCGGCGCCGGCCG GCCCACCGCGAACGG  64 481
    BPSL2084 2503437 .. 2503493 - -12.7  -2.64888   AAGCCATCGAAATAG CGATTCGCCCCGCCGGCCGGCGGCGCC CGC GGCCGAACCGGCCGCCCGGGGAAACCG GACGCGCCGTTAGAC  64 35
    BPSL2082 NONE
    BPSL2081 2500472 .. 2500502 - -13.2  -2.71364   CGACGTGCTGAACGA       CGGCACGCTCGACG CGC CGTCGGGCATGCTG       CCGCTTGCCGCCGCA  67 297
    BPSL2071 2478179 .. 2478198 -   -10  -6.36459   CGCAACAAAAAAAAA            CACCGCCA CGAG TGACGGTG             CGAAAGTCCCACGGA 100 518
    BPSL2070 NONE
    BPSL2069 2474944 .. 2474958 -  -5.7   -5.4477   AAATGCGGAAAAAAA               TGGGA AAAAA TCCCA               ATCCCAGCACGCGGC  95 375
    BPSL2068 NONE
    BPSL2067 2473696 .. 2473716 -  -3.9  -3.42374   CGCCATGAACAAAAC            GCTCGAC TTCATCG GTCGTGC            CCTATCGGCGGCGCG  49 27
    BPSL2066 2473114 .. 2473139 - -10.4  -2.70826   TACATTGAGAGATCA         GCGATGCCGC CGGTCC GCGGCATCGG          CGCCGACGACGCTCG  57 222
    BPSL2065 2471610 .. 2471632 -  -5.4  -4.06904   TCATCCAATTAGAAA           CGGCACTTGT CTC ACGCGCGCCG           CTATCTCGAATAAGC  64 43
    BPSL2064 NONE
    BPSL2063 NONE
    BPSL2062 NONE
    BPSL2061 NONE
    BPSL2060 2464837 .. 2464878 - -15.1  -2.52676   GACGCCTGGAAGTGA GCGGCGCGCACGGC-GCC GGCATGT GGCCGCCGCGCACGGCGC GGCGTTCGCGCCGAC  71 442
    BPSL2055 2459420 .. 2459431 -  -7.2  -3.53012   TGCTCGCCGCGCAAA                CCGC GTAC GCGG                 ACAGCTACGGCGCCG  58 266
    BPSL2054 2458663 .. 2458702 - -12.8  -3.68529   AGGCGAGGACGGAAA  CCGCGCGTGCGGGCGGC GCAAGCG GCCGCGCG-ATGCGCGG  CGACACGCGCATCGC  77 140
    BPSL2053 2456356 .. 2456395 - -15.6  -3.60792   TCGCGAACGGCGAAA  GCGGCG-CGGCGCTCGCGC TGG GCGCCATCGCCGTCGCCGG  CTGGCGCGCGAGCGA  83 186
    BPSL2050 NONE
    BPSL2049 NONE
   BPSL2048A NONE
    BPSL2048 NONE
    BPSL2047 NONE
    BPSL2046 NONE
    BPSL2045 NONE
    BPSL2044 NONE
    BPSL2043 2442155 .. 2442169 -  -2.1  -3.16055   CAAACTTGGCAGCAA               TTCGA TAGCG CCGAA               GCGAAACTCACGATA  42 66
   BPSL2042A NONE
    BPSL2042 NONE
    BPSL2041 NONE
    BPSL2040 2437680 .. 2437702 -  -3.4  -3.16881   GAGCCAGCGGACGAA           TTCATACATG TTC CTTGTATGGA           TGGTTCATTTCGTCG  44 4
    BPSL2039 2434705 .. 2434723 -  -5.2  -3.16742   GCTAATTCTCACCAA             GCCCAACC TTT GATTCGGC             CCAATACCATTCTGG  49 128
    BPSL2038 2433291 .. 2433309 -  -3.1  -4.42806   GCATTCCCAAAGAAA            GCCCATCG CCCT CGA-GAGC             AATGCGGATATAACG  66 506
    BPSL2036 2431710 .. 2431737 -  -6.1  -4.13945   ATCGCGATCCGAAAA        CCGGCGCGACC TGGAAC GGCCGCGGCCG         CCCGCCTTCGTGGAT  69 337
    BPSL2032 2426984 .. 2427022 -  -7.4  -4.08064   AAGGTTTTCGGAAAA  CGTG-CGCGCACACGCGC GCCAT GCGCGAACG-GCGTCACG  AGATCCGCCATACGC  69 416
    BPSL2031 NONE
    BPSL2030 2425421 .. 2425461 -    -6  -3.60098   AGCCGCGAGGCCAAA CGGGACGGCGCGCTC-GCT TACC AGCCGAGCGTGACGTTCAG  CACGTCGGTATAGGT  56 2
    BPSL2029 NONE
    BPSL2028 NONE
    BPSL2027 NONE
    BPSL2026 2420516 .. 2420529 -  -5.3  -3.55444   CTCGCATGCCCGAAA               CGATT GCAG AATCG                CGCCGATTTTCGGCT  54 39
    BPSL2025 NONE
    BPSL2024 2417359 .. 2417403 - -16.4  -2.71364   GCATCGCCGCAAGCA CCGGGCG-GCCGCGCGCGTGCG ACG CGCAT-CGCACGGCTCGCCCGC GTCGGACGGGCGCGT  77 40
    BPSL2017 2407144 .. 2407185 - -15.7  -2.72463   AGTGACGCGCAACCA CCGCGCACGCCGCGCCGCCG CGC CCGCG-CGCGGCCCGCGCGT TCAGCGCGCGCCGCC  75 26
    BPSL2015 2403811 .. 2403846 - -11.1  -3.09933   TTGGAAGCGATCGAA    TGCCCCGGCGCGC CTTCGGTCGC GCGCGCCGGGAGA     GCGCTCAAGGATAAC  64 251
    BPSL2014 NONE
    BPSL2013 2402543 .. 2402572 - -13.6  -3.29043   AAGCCGGCCTGATAA      CCGCG--GCGCGGG ACGA CCCGCGCGACGCGG       CGCCGAAAGGAGAAT  73 350
    BPSL2011 2400101 .. 2400137 - -28.1  -3.56568   GAACGACGCCGTAAA    CGGCAACAGGGCGCGCC GCT GGCGCGCCCTGTTGCCC    GACCCTAGCGGGCCG 100 229
        alaS 2395593 .. 2395621 - -20.3  -3.71687   GCAAAACAGCGCAAA        CGCGGCGCGCC GATTCCG GGCGCGCCGCG        GCCCGGCCGCGTTAC 100 37
    BPSL2007 2392076 .. 2392108 -  -5.3  -3.72576   CGGGCTTTCACGAAA      TGCGCGCCCGTCGCG GCG CGGGACGAGCGTTCG      CCGAATGTATTCGGG  57 201
    BPSL2006 2390028 .. 2390039 -  -3.6  -3.96148   CCTCGGCATCAGAAA                CGCG TTTG CGCA                 TCGAAACGGAATCGG  60 382
    BPSL2004 2388170 .. 2388180 -  -2.4  -3.12668   CGGCAAATTCCAAGA                 GGCG CCG CGCA                 AGGACATTTTCACAT  42 491
    BPSL2002 2386785 .. 2386808 - -15.2  -4.08216   GGACGCCCGCGAAAA          CGCGCGCGGC AACG GCCGCGCGGG           CATCGGCGCGAGCAT  89 64
    BPSL2001 NONE
    BPSL2000 2385214 .. 2385229 - -10.4  -2.87132   CGCGCGCGCTAGACA              TCGGCG CGCT CGCCGA               ACAGGCCGCGCGCGC  59 3
    BPSL1999 NONE
    BPSL1998 2382078 .. 2382121 -  -9.4  -2.71731   GTGACGGCCGAACGA CGCTCCGCCGAC-GCCGCCGC GCC GCGCGGGCAACCGGCGAACCG CGCACACGCAGCCGA  55 87
    BPSL1990 NONE
    BPSL1989 NONE
    BPSL1988 2369971 .. 2370026 - -14.5  -3.53012   CCGCGCGCGCGCAAA CGCCG-GCG-CGGGCGGGGCCGGCGTG CGAG CGCGCCCGCGCTGCCCGCCGTGCGGCG CGCGCACGTCGGGCT  81 39
    BPSL1987 2369593 .. 2369622 - -16.5  -4.25104   CGCGTGCGACGAAAA       GATACCGCGCCGGG CAC CCC-GCGCGGCATC       GGAATCGGCGCGCGG 100 48
    BPSL1986 NONE
    BPSL1985 NONE
    BPSL1984 NONE
    BPSL1983 NONE
    BPSL1982 2363406 .. 2363451 -    -6  -3.64703   GCTCGCGCAGCGAAA CGCAACACGGGTAAGCCCCGC AGCGG GCGGCGCGTAC-CGCGCCGCC GCCTTCCCCGCCCCG  59 54
    BPSL1979 NONE
    BPSL1978 2356241 .. 2356265 -  -9.3   -3.6682   CCCGAGCGACCGAAA         CGT-CCGGCG GGCGAT CGCCGGCACG          CGCCGCCCGCCCCGG  68 56
    BPSL1976 2352362 .. 2352397 - -23.4  -3.48276   GCGCGCGCGACACAA    GGAACGGCCGGCATGC TCGG GCATGCCGGCCGTTCG     CGTTTTAACGGCGTG 100 285
    BPSL1971 2345615 .. 2345640 - -11.2  -3.55444   TCCGCAGCGCTCAAA         GCACCGTG-CG CCGGC CGTCACGGTGC         GGACGGCGCGTACGC  70 307
    BPSL1966 2340334 .. 2340344 -  -4.6  -3.78934   CTTCTTCGAGAAGAA                 CCGC CCC GCGA                 CGTTCCGGCACCCGA  58 322
    BPSL1964 2339390 .. 2339428 -  -8.7  -2.54619   GAAGAATTGACGAAG  GGCCGGAAC-GCGCGCGG CGGC CCGCGCGCGGGTTCAGCT   GGCGAGCGGCTTGCG  52 20
    BPSL1963 2337196 .. 2337229 -    -8  -3.53091   ACGCGCCGCCCGAAA     CGGCGGACGCACACG CCGAT CG-GCGCGGCCGCGG     CTCGCCTGCGCACGA  60 185
        aroC 2335794 .. 2335811 - -14.1  -5.53288   GCGAAGCGAAAAAAA             CGGGCGC CTCA GCGCCCG              TTTTCGTTTTGATGC 100 129
    BPSL1960 2333079 .. 2333097 -  -2.2  -2.79492   TCTGCAAGGTGAAAC             CGTTCGGC GCG GCCGCTCA             CGCGAGCCCGAGGCC  38 23
    BPSL1959 2332511 .. 2332561 - -14.1  -3.03124   CGCCATTCCGGAAGA CGCGA-CCCCG-CCATGCAGTGCCG ATC CAGCACTGCATGGCCTACGTTCGCG AAGCCCCGCGAATCA  72 83
        scoA NONE
        scoB 2325849 .. 2325876 - -12.7  -5.52384   GGCCGATCAAAAAAA        CGCCCCGCGTC CTCGCC AACGCGGAGCG         TTCCCGTTGCGCCGC 100 119
    BPSL1950 2321867 .. 2321906 -  -9.9  -4.07568   CCTGTTCCTGCAAAA  GCCGAC-CTGCGACGCGC TGCCC GCACGGCGCGGCATCGGC  GTGCTGCTGCGCGCG  78 162
    BPSL1948 2319815 .. 2319833 -  -5.9  -2.64794   CCGAACCGCATATTA             TGACGCG TGCGG CGCGTCC             CCGACGAAAAATTGG  46 4
    BPSL1947 2319373 .. 2319401 -    -3  -2.75708   TTGCCTGAAAAAACG       TGCGC-GCGCCGGC TCA GCC-GCGTTGCGCG       GCGACCACCACCACC  40 10
        relA 2316733 .. 2316758 - -16.1  -6.09888   GCGCAACAAAAAAAA         TGCGGCCCCGC TTTC GAGGGGCCGCA          TCCGATACTTCAAAA 100 371
        thrS 2314719 .. 2314737 -  -4.4  -3.57012   AAATTAAAAAAACGA             GCCGCGCT GCC AGGGCGGT             TACTTGAACGCCTGG  52 25
        infC 2314139 .. 2314158 - -12.8  -3.05715   AACCCCTTCATCGAA            GCACCGCG CTCG CGCGGCGC             TTCGTTACTTCTTTT  67 30
        rpmI NONE
        rplT 2313297 .. 2313314 - -12.7   -5.4833   CGACCCAACAAAAAA             GGGGCTC GGAA GAGCCCC              GTTTTCGCTGCAGCG 100 94
        pheS 2312161 .. 2312184 -  -7.4  -2.94872   TCGAAACAGATTAGA          TCGAGGC-CCG GCG CGCCGCCTCGA          CGGGCCGGCCGGGCG  53 62
        pheT 2309664 .. 2309703 - -12.2  -4.86033   AAACTTGGACAAAAA  CACCG-GCAAAAGCGGCGG TTT CCGCCGCTTTTGCGCCCTA  TCCGCGCAAACGCGC 100 23
        ihfA 2309188 .. 2309204 -  -9.3  -3.02461   TAACCGTCGGTAAGA              GGCGCGG GCG CCGCGCG              CAGGAGGCGAAACGC  57 45
    BPSL1938 2308682 .. 2308709 - -19.2  -5.40474   ACCGCTCGAAAAAAA        GCCCGCGCGAAC GGTA GTTCGCACGGGC         TCGTCTTCGATGTTC 100 77
    BPSL1933 2300795 .. 2300812 - -14.1  -5.95539   GTGCAAATAAAAAAA             GCCCGCC ATAC GGCGGGC              TTCGCAGCTCGACGG 100 62
    BPSL1931 2298256 .. 2298281 - -14.7  -3.53012   CCCGCTTGCGCGAAA         GCCGAATCCGG CCTG CCGGGTTCGGC          TTTTTCGTTGGCGTG  81 428
    BPSL1926 2296328 .. 2296361 -    -3  -4.72272   GCGCGCGACGAAAAA     TCCGCGC-CCCCGGG AACTG CGCGATGCGCGCAGA     GTCTGATGGTTGCCA  75 135
    BPSL1923 2293914 .. 2293928 -  -2.8   -4.1899   CCATCTTACGCAAAA               TTACCC GGT GCGTAA               AGACAAAGAACGTAC  63 222
    BPSL1922 NONE
    BPSL1921 2290419 .. 2290433 - -11.4  -6.06723   TTCGGCAAAAAAAAA               TGGGCG CAA CGCCCA               TCTTGTTACCGGTGG 100 203
    BPSL1920 NONE
        nusA NONE
        infB 2285302 .. 2285333 -   -23  -4.25104   CCCCGTTCATGAAAA      TGGGCGGGACGGGC CCAA GCCCGACCCGCCCA       TTCAAGCCGTCACGC 100 46
    BPSL1917 NONE
        truB 2283684 .. 2283705 - -17.3  -4.45544   GCGCACGAAGCAAAA           CGCCCGGCT GTCG AGCCGGGCG            TTTTTGTTTTGTCGA 100 238
        typA 2276454 .. 2276477 -   -11  -4.84918   CCCAGAAAGACAAAA          CCCCACGCTC ACAA AAACGTGGGG           TTCGTCAGCAGTCTG 100 98
        sucA 2271711 .. 2271746 - -16.2  -3.53012   GCGCGGCGTCCGAAA    GC-ACGCGGGAAAGCGC ACC GCGCCTTCCCGCTTCGC    CACGTCTCTTTATTT  86 35
        sucB 2270247 .. 2270260 -  -5.3  -2.62263   ATTCCTTCGACATGA               CAATC CTTT GATTG                GGCTCCGGCAAGCCG  44 109
        odhL 2268726 .. 2268757 - -23.8  -4.64657   GCAAACCGGCAAAAA      CGAAGGCGAGCGGG AAAC CCCGCCCGCCTTCG       CCGAGAAACTGCGAC 100 82
    BPSL1906 2267501 .. 2267517 -  -3.8  -3.41988   GCCGATTTAAGAATA              GTTAAT ACCGA ATTAAC              CGAAGTTAACCGTCT  49 118
    BPSL1905 2266917 .. 2266945 - -15.2  -5.27335   CGGCGCAAACAAAAA        CCGGCCGCGCGC CTGTC ACGCGAGGCCGG        TTTTTTCATGCGCAC 100 84
    BPSL1900 NONE
    BPSL1899 2260433 .. 2260465 - -11.4  -3.14564   TCAGCCGCCCAGCAA     CG-TTTGCGGATTGC CGAG GCAATCCGCAATTCG      TGCTCACGCGCTAAT  66 53
    BPSL1898 NONE
    BPSL1897 2259408 .. 2259422 -    -7  -4.08216   TGACGTTGGGGAAAA               CCGGCG GCG CGCCGC               TGCGGCCTAGTCGCT  67 49
    BPSL1896 NONE
    BPSL1895 NONE
    BPSL1894 NONE
    BPSL1893 NONE
    BPSL1892 NONE
    BPSL1891 NONE
    BPSL1890 2251445 .. 2251457 -  -4.8  -2.58544   TGTCATTGCGAGAAT                CGCT GCAAG AGCG                GCACCGTCGGCTCGA  42 0
    BPSL1889 2250933 .. 2250991 - -22.3  -2.72661   GACGACCGCGAACGA GCCGCGCTCGCGCGCGATCGGCCCGCGCC CGC GG-GCGGGCGGGCGGCGCTCG-GCGCGGC GGCGGGCTAACGGCA 100 49
    BPSL1888 NONE
    BPSL1887 NONE
    BPSL1886 2246858 .. 2246881 - -18.2  -3.84451   GCCGCCAAATCGAAA          GGGCAAGCCG CGAC CGGCTTGCCC           TTTTTTCTTGCCTGA 100 131
    BPSL1885 2245506 .. 2245535 - -14.3  -4.72272   GGCGGCGATGAAAAA       CGCCGCGCG-GC CTTCATC GCACGCGCGGCG       TTCTTCTTTCGTTGC 100 99
    BPSL1880 NONE
    BPSL1879 2238302 .. 2238324 - -16.2  -3.33696   CGTCGTGCGAACGAA           GGCGCGGCGC TCA GCGCGGCGCC           GCGATCACGCCGGAC  82 13
    BPSL1878 2236311 .. 2236336 -  -8.9  -3.60899   GAAAAGCGAAATGAA         GC-CGCTCGCCG ATA CGGCGGACGCGC         GCCGGGAACTCGATC  62 242
    BPSL1875 2230180 .. 2230195 - -10.4  -4.24948   GCACCAGATTCAAAA              GCCAGC GCAA GCTGGC               TTTTTCTTTTTCAAG  85 425
    BPSL1874 2227349 .. 2227390 - -22.4  -4.18018   GCGCCGCATGGAAAA CGGAAAGCGCCGCGCGCCC TGGCG GGGCGCGCGGCG-TTTCGG TCGGCGCCGCCGGAT 100 56
    BPSL1873 2226288 .. 2226334 - -20.1  -2.71712   TCTCTTTTGCGAAAG CGGCTGCGCGCCGCGCCCGCGC GAAG GC-CGAGCGCGGCGTGCAGGCA AGCGGCGCGGGCGCG  95 237
    BPSL1872 2225232 .. 2225242 -  -3.2  -3.65351   CGACGCCGACGCAAA                 TGCC GCC GACA                 TGCCGCCCGCCGCGC  53 56
        rpiA 2224171 .. 2224207 - -22.5  -5.42862   ACAGCCCTAAAAAAA    CAGGTCCAGCAAGCTTG TTG CAAGCTTGCTGGACCTC    GGATCGGATGGTGCG 100 127
    BPSL1870 2223183 .. 2223217 - -10.8  -3.85698   TCCGTGTCGCAGAAA   GA-GGCCGGCACCGGGC TCGC GCCC-G-GCCGGCCGTC    ATGATAACGGCCGGC  77 66
    BPSL1869 2221903 .. 2221950 - -10.5  -3.91897   GCGCGCATCGAGAAA GCGCGGCAGCGCGCACGCGCGGC GCAA GCCGGCCATGCGCCCT-C-GCGC GATGCGCCATTCGCC  77 250
    BPSL1862 NONE
        qacE 2215176 .. 2215198 -  -3.2  -3.69323   TCATGACGATGGAAA           GTGGGCGGGC GCG GCCCGTCAAT           GCGCCTGCATTTTCG  53 21
    BPSL1860 2213935 .. 2213974 - -12.9  -2.52464   GCGCCGCGCAACGCA TCGG-CGGCACGGCAATCG AAAC CG-TCGCCGGGCCGGCCGA  CCCGGCAGCCCCCGC  66 73
        ssuD NONE
        ssuC NONE
        ssuB NONE
       mopII 2209413 .. 2209446 -  -8.7  -3.72051   CGGAACAACGGCAAA     GCGCGCGCGGGC-GCA AGG CGCCGTCCGCACGGGC     CGGGCACGGGGGGCG  65 54
    BPSL1854 NONE
    BPSL1853 2208470 .. 2208496 - -15.8  -3.71649   GCCCCAAACGCGAAA         GCCCCGACCGCA TCA CGCAGCCGGGGC         TTTCTTTTGCATCGG  85 350
    BPSL1849 2202423 .. 2202438 -  -2.6  -3.19018   AAGATCCGAAGCTAA              CACATCG AAA CGAT-TG              CTTCAGAGCCTTGCC  42 254
    BPSL1848 2201025 .. 2201082 -    -9  -4.06904   GCATCGAAGCAGAAA GCCGA-AAACGGACGCATGCCGCGC CGCACCATC GCGCGGCGGGCGGCGGCTCATCGGC GCCTCGGTTTCGAAT  75 271
    BPSL1847 2199667 .. 2199723 -  -6.2  -3.05463   ATCGGCCCGATTGAA TGCACCGCACGCCGAC-GGCCGGCCCG CCCG CGCGGCAGCCTGCCGGCTGGCCGCGCC GCCCTCGCGCGATCG  49 213
    BPSL1846 2199074 .. 2199119 -  -5.3  -3.05596   GATGCGCTGACCGAA CCGG-GTGGC-CCTGGC-CGCG TTCGT CGCGCGCCGCGTGCCGCGCCGG GCATGCCGGCGGTTC  47 80
    BPSL1843 2196415 .. 2196437 -  -4.9  -3.00525   TCGCTTCAAACGATA           TGAACTGGA ACCGG TTCAGTTCA           TTGCCTCGTCCCATT  45 180
         sbp NONE
        cysT 2191804 .. 2191855 - -11.6  -3.16935   AAAGAGCGCGAGGAA CGCGAGC--GCCGCGC-CCGTGAGC AGCCA GCGCACCGCGCGCGGCTCGCTCACG GGGTCGAGCCGGCGC  66 177
        cysW NONE
        cysA 2189875 .. 2189899 -  -9.2  -3.53012   TTTGTTGGTCTGAAA          TCCGCATGCG CGAGT CGCTCGCGGA          AGCGCCGTCAGCGCG  64 33
         cbl 2188819 .. 2188844 - -13.2  -2.87132   GTTTGTGCGGAGACA         TCCGCGCCGG TTCGCG CCGGCGCGGC          GGCGAGGTTTCAAAC  69 92
    BPSL1834 2187469 .. 2187495 - -12.2  -4.08216   CGATCCTGGTGAAAA         GCGGTTGCCGCG ATC CGCGCGAACCGC         GCGGACGAGGACGCG  83 121
    BPSL1833 NONE
    BPSL1832 NONE
    BPSL1831 NONE
    BPSL1830 NONE
    BPSL1829 2180597 .. 2180614 - -14.1  -4.65895   GTCCCGATGCAAAAA             CGCCCGC TGGC GCGGGCG              TCATCGTTCAATCAA 100 82
    BPSL1828 2177731 .. 2177748 -  -2.5  -2.78547   TGATTTGATGAAGCA             CGCCCGG TCTC CCGCTCG              AATGTCGATACGCCG  38 132
    BPSL1827 NONE
    BPSL1826 2174501 .. 2174520 -   -15  -4.43477   GTCATCCAACGAAAA            CGCGAGCC GAAG GGCTCGCG             TCTCATGCAAGGCGG 100 289
    BPSL1825 2172949 .. 2172996 - -29.2  -3.53012   GCCGCGCCCGGCAAA CGCGCCGCGCGGCGGGCGCCG AACCGGA CGCCGCCCGCCGCGCGGC-CG AGCCCCGCTCAGGGC 100 34
    BPSL1824 2171190 .. 2171210 -  -8.2  -5.48825   GAGCATCCAAAAAAA            TGCCCGCT GCGAG AGCGGGCG            AGAATCCCAGTCAAG 100 521
    BPSL1823 NONE
    BPSL1822 2169120 .. 2169138 -  -4.5  -3.90112   TTCGTCCGAAGGAAA            CGCACGGC ATGG GCCG-GCA             TGGCCGAGTGAGCGC  61 235
    BPSL1821 2168554 .. 2168607 -  -3.7  -3.53012   TGGGCGTGCGTGAAA TCG-GGAAGTCCGGCCGGC-GCGCC ACGGCA GGCGCCACCGGCCGTTCATCGTCAA TGGCCGTTGGTCTGT  51 22
    BPSL1820 2168052 .. 2168081 -  -4.9  -2.70543   AAATGGGACATATCA       GCCGCCCG-TCATC CGA GACATCCGGGCAGC       CGGCAAGCCGCCGGC  43 4
    BPSL1819 2166859 .. 2166893 - -17.9   -3.4252   CGCGAGCCACCACAA    CG-CCGCGGCGGCCGCG CGC CGC-GCCGCCGCGAACG    CCCGCGCGCGCGGCG  89 127
    BPSL1818 NONE
    BPSL1817 NONE
    BPSL1816 2163819 .. 2163844 -  -7.5  -3.01924   GACGCCGGCCGAACA         TCACC-GCGCCC CCC GCGCGCCGGCGA         GCCGCGCGTACCACG  53 0
    BPSL1815 NONE
    BPSL1814 NONE
    BPSL1813 NONE
    BPSL1812 NONE
    BPSL1811 2158737 .. 2158779 -    -9  -2.70936   GCACGAACCACAGCA TGACCGCGCCGCGCTCGCG GCGTCG CGCGAAGGCGGCCCGG-CG CTCATTCATAGTTCA  55 27
    BPSL1810 2157703 .. 2157753 - -20.3  -2.71011   ACGCGGCGCGAAGCA TTCGCGCGGCCCGCGCGTCGCGCG CATG CGCGCGCCG-GCGGCCGGCGCGGA CGTTCAGTATGCGAG  95 29
    BPSL1809 NONE
    BPSL1808 NONE
    BPSL1807 2154244 .. 2154291 -  -6.1  -3.05022   TCCTGCAGATACATA CGGGCGTCGATCTCGC-CGCGCC CACC GGCACGCGCGTGAACG-CGGCGG CGGCGGGCGTCGTGT  48 516
        amrA 2150942 .. 2150954 -  -3.3    -4.258   CGATCGATGAAGAAA                CGAGC CAT GATCG                GGTTGTGCCTGTCAG  63 37
        amrB NONE
    BPSL1802 2145929 .. 2145970 - -24.5  -2.77899   GTGCGTGATGAATCA TCCCGGAGCGCGCGCCG CGTTCGTT CGGCGCGCGCTCCGCGA  TCGCATTGATCGCAT 100 326
    BPSL1801 2143755 .. 2143779 -  -6.3  -4.58395   GGGATCGCGGAAAAA          GCGGGAACGCG AAG CGGATTCGCGC          GAGGAAAAGGCGCGC  78 80
    BPSL1800 NONE
    BPSL1799 2140363 .. 2140382 -  -5.6  -4.07568   CGCGCCGCGGCAAAA            GACGGGCG AGCG CGCTCATC             GCTTCACGCTGCGGC  64 21
    BPSL1798 2139058 .. 2139068 -  -2.4  -3.72576   TCGTGCTCGACGAAA                 CCAC GTC GGGG                 CTCGATCCGCACAGC  53 313
    BPSL1794 NONE
    BPSL1793 NONE
    BPSL1792 NONE
    BPSL1791 2129406 .. 2129433 -  -8.4  -4.38712   CTGAGTTCGAGAAAA        CG-GCAGGCCG GATGCGG CGGCCCGCGCG        CGGATGAAGCGGATG  79 168
    BPSL1790 2128107 .. 2128123 -  -3.5  -2.90075   CCGCGTCGAACCACA              CGTGCGG CCA CTGCTCG              GCCCACAGCGGCTTG  43 184
    BPSL1789 NONE
    BPSL1787 2124185 .. 2124203 -   -16  -2.72855   GAAAGGTTCGAAGGA             CGGCGCAC CGC GTGCGCCG             CGTCTACTCGATAGA  75 29
    BPSL1786 2123889 .. 2123930 - -20.1  -3.72695   ACGGCGTGGATGAAA CGA-GCGGCGCGCGCGGCGC ATC ACGACGCGCGCGCCGCGTCC AGATGGCGGCGCAGG 100 4
    BPSL1785 2122831 .. 2122841 -  -2.4  -2.73124   CGTCATCCGCCAAAT                 CCGC TAG GCGC                 CCCGCTTTTCGCGGT  38 18
    BPSL1784 NONE
    BPSL1783 NONE
    BPSL1782 2118881 .. 2118914 -  -5.7  -3.06796   CCGCAGGCGACCGAA     GCGTCGCCGGCTCCG CATC CGCCGCCCGCATCGC      CCGAACGAGCACCGC  47 97
    BPSL1781 2117748 .. 2117760 -  -6.2  -3.15249   GACAGCGGCCATCAA                GCCG CCCCC CGGC                GCGCCGCCCCGCCCC  51 58
    BPSL1778 NONE
    BPSL1777 NONE
    BPSL1776 NONE
    BPSL1775 NONE
    BPSL1774 2094163 .. 2094220 -   -14  -3.17075   CGCCGGCGAATCGAA CCGCGCTCGCGCG-GCGCGCGACGGCG CACGC CGTCATCGCGCGCGCAGACGCACACGG GCGTGCGGCCCGCGG  73 151
        hoxN NONE
        cobW NONE
    BPSL1768 2083492 .. 2083546 - -12.1  -3.53012   GCCGCGCCCGGCAAA GCGCGCGCGGCGTCCGCG-CGTATC GCGTCAT GAT-CGACGCGGGCACGGCTCGCGC CACTCGCGCACGCAG  74 520
    BPSL1767 2082102 .. 2082135 -  -9.6  -3.07816   GTTCGAGCCATCGAA    GCCCGCTGTTCGGCGC GTGC GCGGCGA-CAGCGG-C     GGCATCCGCCCGATG  57 43
    BPSL1766 2081345 .. 2081361 -  -7.2  -3.01712   CGGGCCGCGTGAACA              GCCCGC GCATG GCGAGC              GCGCGTTCGCCGCCG  51 122
    BPSL1765 2079948 .. 2079958 -  -8.2  -3.55761   CACGCAGCGGGCAAA                 GCCG CAT CGGC                 ATCCCGTGCGCCGCA  63 452
        cobL NONE
    BPSL1757 2070274 .. 2070304 -    -9  -3.17051   CGCCGAGCAGCAACA      CG-CGGCG-CACGC TCATG GCGCGACGCCGACG      ATGCGGCCCTCGCGG  59 7
        cobK NONE
        cobM 2068150 .. 2068161 -  -7.2  -2.52464   TGCGCGCGCAACGCA                CGCC TGAC GGCG                 TGCGGCTGCAATGGC  48 355
    BPSL1752 2064878 .. 2064895 -  -9.1  -3.19668   GACCAGCGAATCGAA             CGGCG-GC CGG GCGCGCCG             CCCCGCAATCGACCG  59 44
    BPSL1747 NONE
    BPSL1746 2058863 .. 2058899 - -11.3  -3.18264   GTCGGTAGCGACCAA    CGGCGCGGCGCACTCGG CCT CGGCGCGGGCCGCGCGG    CTCGTCGCGATCGCC  64 54
    BPSL1736 2047011 .. 2047022 -  -5.8  -3.49924   GGCAAACGAGGACAA                TCGG CACG CCGA                 AAGTTCCCGCGTTCG  54 99
    BPSL1733 2042691 .. 2042717 -  -9.2  -3.71848   TCGGGCGATTAACAA         CCGCCGCGCATC AAT GCGGCGCGGCGC         GCGCGATCAATGTGT  68 32
    BPSL1732 NONE
       cheW2 2039655 .. 2039696 - -15.7  -4.67353   CGATCGATCGAAAAA GCGCGGCGGGCGGCGCCGGC ATT GCCGGC-CCGCCCTCGATGC CGCGCCTATCGGCCA 100 48
    BPSL1728 2035644 .. 2035664 - -19.7  -2.74012   GCATGATCTGAATCA            GCGCGGCGG CCG CCGCCGCGC            TGCGATGGCCGTTCG  93 415
    BPSL1726 NONE
    BPSL1725 NONE
    BPSL1724 NONE
    BPSL1723 2029473 .. 2029483 -  -2.4  -3.73224   GGATCGCGCACGAAA                 GCGC GCC GAGC                 CGTTGGGGGATCAGT  51 40
    BPSL1722 NONE
    BPSL1721 NONE
    BPSL1720 NONE
    BPSL1719 2024999 .. 2025018 -  -3.4    -4.431   GACGGATTCAGAAAA            TGGCATGG TCGT CCTTGCCG             AAGCGAAGCGGCTGC  66 65
    BPSL1718 2023760 .. 2023787 -  -4.8  -2.62184   TTTCGCGGTACAGCA        GACGGCGC-AGCA TCA TGCTTGCTCCTTC        GTGTCGACGCAGCGC  42 10
    BPSL1717 NONE
    BPSL1716 NONE
    BPSL1715 NONE
    BPSL1714 2018062 .. 2018079 -  -5.5  -3.35679   GTGGGTCAGCGAGAA             GGCGC TCATCATT GCGCC              TGCGATGCGGCGGCC  53 16
    BPSL1713 NONE
    BPSL1712 NONE
    BPSL1711 NONE
    BPSL1710 1993853 .. 1993871 - -11.7  -5.31275   GCCGAGCATAAAAAA             CGCCTGC TCATG GCAGGCG             TGTCGAAGGAGATGA 100 471
    BPSL1704 1979702 .. 1979732 -  -3.9  -3.83205   ATGTCGGATACGAAA      GCCCGGG-TTTTCG CCGC CGTATAGCCCGAGC       CATTGTCGATTAGCG  57 398
    BPSL1702 1978278 .. 1978312 -  -8.5  -3.28712   CGCGTTCGTCCAGAA    GGCGCTGTACAGCCGC CTCA GCGGCCTT-CATCGCC     TCAGGGCAGTCCGTG  58 460
    BPSL1699 1976697 .. 1976712 -  -7.5  -2.56596   GCGCCGACGAACTCA              CCGGC GCGCAA GCCGG               TCGCGTAACCCAAGT  50 380
    BPSL1695 1972549 .. 1972580 -  -4.4  -3.81951   TTGCACACCATCAAA      GCGTCGTGTCGAACC GCC GATTCGAC-CGAGTC      AGCATTCAACGCGCC  58 31
    BPSL1692 1970476 .. 1970487 -  -2.2  -2.72626   CAATACTGACAGAAT                CACT CATG AGCG                 CCTCCGGATTTCCTC  38 54
    BPSL1691 NONE
    BPSL1690 NONE
    BPSL1689 NONE
    BPSL1688 1967476 .. 1967492 -  -2.2  -2.90615   ACTGCCCGGAAATGA              GCCC GGCATTCTG GGGC              GTCTGGTATCTGCTC  40 119
    BPSL1680 1960974 .. 1960990 -  -3.5  -2.53876   CGGCAGCGGAATTCA              CGCGTGC GCA GCGAGCG              AGTGCAGTGTGTCGA  40 6
    BPSL1679 NONE
    BPSL1678 NONE
    BPSL1677 1956682 .. 1956694 -  -3.3  -2.71712   GCGGTTCTCCGAAAT                CAGGC GTG GCGTG                GCGTGGAAGAAAGCG  40 12
    BPSL1676 1955016 .. 1955034 -  -2.2  -2.69596   GTGAAACGAAGGAAG             GGCCGTGC GTC GCTCAGTC             GCGATATGCGCGTAG  38 20
    BPSL1675 NONE
    BPSL1674 1952989 .. 1953016 -    -4  -4.09117   CGTATGGAGAAAGAA        GGCGCGCGGGAGC TTG ACTGC-GCCCGCC        GAGCGGAATGGTCGA  61 84
    BPSL1670 1949143 .. 1949153 -  -3.2  -3.56643   CGTAGATGGCGGAAA                 TGAC GCA GCCA                 AGCATGAGTACGCTT  49 68
    BPSL1658 NONE
    BPSL1657 1919354 .. 1919364 -  -5.4  -3.14468   GGGTATCAGAGGCAA                 TACG ATG CGTA                 TGACCCTGAATCTCC  49 204
    BPSL1637 1902067 .. 1902118 -  -4.4  -4.63218   CCCGCGCGAAGAAAA CACGTCATGCCGGGAGGTTGGCGA TATTTT CCGC-AACCGCCCG-CATGGCCCG CGCGTGGCCTCGTTT  75 103
    BPSL1624 1881737 .. 1881775 -  -3.7   -3.5882   TACATGACGTGGAAA  GCTGCGCGAGCGCGACGC CGAG GCGTATCACTCG-ACCGC   CGAGACCGGTGCGTT  51 14
    BPSL1623 1880133 .. 1880168 -  -9.6  -2.53876   CTTGACGGCAACGGA    GCGCGTGCCTTCGGACG CAG CG-CCGAGGGCATGCGG    TTCGCCGTCACCGGG  54 242
    BPSL1618 NONE
    BPSL1617 NONE
    BPSL1616 1872857 .. 1872871 -  -4.2  -3.41807   CGGAAAGAAACGGAA               CGATGG TAT CCATGG               GTATTCATCGCGACG  49 30
    BPSL1615 NONE
    BPSL1614 1870313 .. 1870361 - -11.5  -3.14132   CGCGCGGCCGACGAA GGCGCGGCGCGCACCGCGGGCA TGACGC CGCGCGCGGGGCGCGC-GAGCT ATCTGGGCGCGCGCG  64 495
        nosZ NONE
    BPSL1606 NONE
    BPSL1605 NONE
    BPSL1604 NONE
    BPSL1603 NONE
    BPSL1602 NONE
    BPSL1601 NONE
    BPSL1600 1855738 .. 1855772 - -19.3  -3.15544   GGTCACTTGGAGGAA    GTCGCGCGGGCGGCCG CGCG CGGC-GCCCGCGCGAA     CGCGGTCAGTGCGCC 100 31
    BPSL1599 1853521 .. 1853576 - -13.2  -2.63112   AAACGCCGGACATCA GACGCCCA-G-CCGCCGCGCGACAGG CGTGTC CCGGCCGCGCGGCGCTCATGCGCGCC GACGCGCGCGTCAAA  67 36
    BPSL1598 1850361 .. 1850400 - -22.2  -2.87132   GCTCCGTCGGATACA  CCGC-GCCCCCCGCGAGCA TCG CGCTCGCGAGGAGCGGCGG  AATGATCAGTCCTTT  89 405
    BPSL1596 1849393 .. 1849421 -    -8  -2.73483   ACCGGATGGCAAGCA       GCGTGGCCGC-CG TGAT CGCGAGGCCGCGC        GCAGGCTTGACGATC  51 313
    BPSL1594 1847742 .. 1847780 -  -5.9  -3.14132   GCGGCGCTTCAGGAA  GGCCG-GCTGGCTGTGAGC GGC GCTCAC-GCGGGCGCGGCG  AGCTTGCCGATGACG  51 10
    BPSL1592 1845704 .. 1845733 - -24.3  -5.00616   GCGGCTCCGAAAAAA       CGCCGGGACGGCC GTGG GGCCGCCCCGGCG        TTTCGTCGTGGGCGC 100 89
    BPSL1590 1843419 .. 1843446 -  -6.2  -2.79831   GCAAGCGCGAGGAGA        TGCGGCGCAGCCG GCG CGAGCGCGC-GCA        GGCGATCGGCTACGA  46 293
    BPSL1583 1839194 .. 1839206 -  -4.7  -2.80816   CGGCGAGGCAGGAGA                GCGAC GCA GGCGC                GACAGAGAGGCGATT  44 461
    BPSL1581 1836926 .. 1836950 - -14.3  -5.02074   TCATGCTGCAAAAAA          GCCCGCCGT TCGACAG ACGGCGGGC          TTTCCGCATGGGGTG 100 409
    BPSL1573 NONE
    BPSL1571 NONE
    BPSL1570 1824620 .. 1824636 -  -5.8   -4.4078   GTTCGTGAAGGAAAA              GCGCGA CCGCT TCACGC              ATTACATCCTGACGT  75 515
    BPSL1568 NONE
    BPSL1567 NONE
    BPSL1566 1817615 .. 1817649 -  -9.8  -4.07885   CATGTCGGCGCAAAA     GCGGAGGGAGGCAACG GGG CGTTGCCGACCACGGC     TGTCAGCCGCCGTCG  78 194
    BPSL1565 1816212 .. 1816261 -  -8.5  -3.94333   AACGGAAAACGGAAA CGGGCGCAGGCACGCGCTCGATG CCTGAC CTTCGAT-GCGCGCC-GCGCCGG AAAACGGGATCGTCA  70 78
    BPSL1561 NONE
    BPSL1560 1809640 .. 1809657 -  -4.8  -2.72461   CAAGGGTCGTCAAAG             CG-CGGC GGTCA GCCGACG             ATCTCGGGTTTCGCG  43 16
    BPSL1559 1808691 .. 1808717 -   -18   -5.1615   CGAAGACCCAAAAAA         GCCCGGGCGG TTGAAGG CCGCCCGGGC         TTTTTTCGTCAACGC 100 110
    BPSL1554 1802418 .. 1802476 - -19.5  -2.72144   GCATGTGCGCGAAAC GTCCTGCGCAGCCGGCCGCGGCGGCCCGC AAG GCGGTGCGGCG-GGCCG-CCGCGCATGAC GGGTGCCGGCGTCGC  93 317
    BPSL1553 1802116 .. 1802151 - -10.3  -3.06183   GGTATGCTGATCGAA    TGCGTGCGCGCCGCG GTGGTG CGCGGCACGCCTACA     GCTTGTCGTACTGGA  60 21
    BPSL1549 1797369 .. 1797389 - -12.6  -3.14132   TTTCCTCGCGAGCAA            GGGCTTGC AGTAA GCAAGCCC            TTGCCGGCGCCCGGT  69 164
    BPSL1546 NONE
    BPSL1545 1791151 .. 1791166 -    -6  -2.52464   GGCCGTGCGAATCCA              CGAGCC ATCC GGCGCG               CGGCCGACGAATCCG  45 71
    BPSL1543 1788084 .. 1788112 - -13.8  -4.11216   CGCGCACGGCGAAAA       CGGCGCC-CGGGC ATGG GCCTGCGGCGCCG        TTTTTCGTTCGATGC  85 113
    BPSL1531 1773499 .. 1773517 -  -8.8  -5.45802   GCGCGAAAAGAAAAA             CCCGGC TCGACAG GCCGGG             TTTCTTTGTCGATGC 100 92
         tex 1767508 .. 1767525 - -12.7  -5.42259   TCACGGCGAAAAAAA             GCCCGCT GCGA AGCGGGC              TTTTTCGCTACCGGC 100 50
    BPSL1509 1747605 .. 1747620 - -11.8  -5.52384   CGTGCATGAAAAAAA              CCGGCC CGAA GGCCGG               TTTTGGGGCAGGGGG 100 50
    BPSL1507 1744882 .. 1744903 -  -2.3  -3.15056   AGGGCGAATCGAAGA           GAT-TCGCAA TTA CTGCGAGACC           GACGTCGTGAACACC  43 358
        trxA 1734628 .. 1734648 -  -3.1  -3.28712   GTTGCCGGTTGACAA            CACGTGCGC GGG GCGCATCCG            GTTTTAGAGATGGCT  46 29
    BPSL1496 NONE
         rho 1733146 .. 1733165 - -12.1  -5.60993   TTGGCGATAAAAAAA            CCGCCCG GCGAGG CGGGCGG             TTCGTCGCGCTGCGA 100 54
    BPSL1494 NONE
    BPSL1493 NONE
    BPSL1492 1730040 .. 1730052 -  -6.9  -3.53012   CTGCGCGGTGCGAAA                GCCCG GCG CGAGC                CACTTGCCTAAGGTC  58 89
    BPSL1491 1729569 .. 1729584 - -10.4  -5.65177   ACAGGGATAAAAAAA              GGCAGC CTGG GCTGCC               TTTCTTGCGGAACCG 100 79
    BPSL1490 NONE
    BPSL1489 1726141 .. 1726153 -  -9.1  -3.55622   TTGAACGGCTGGAAA                CCTGC CCC GCAGG                TCGCGCATGGACGCC  64 179
    BPSL1486 1724083 .. 1724099 - -15.1  -3.81146   CGGTGGAACGAAGAA              GCCGCGC GTC GCGCGGC              GCCCGACTTATGCGC  87 33
    BPSL1485 1723437 .. 1723456 -   -15  -4.54727   CCCTTGAAAGCAAAA            CACCCCGC GCAA GCGGGGTG             TTTTTTTCGCCGGCG 100 175
    BPSL1482 1718900 .. 1718945 - -10.9  -3.61089   CTGGAAGAAGGAGAA GACGCCGGCG-GGCGAGCGCTG GGT CGACGCGCGCAGCGCCGACGAC GCGGCGCTCGCGCGT  71 413
    BPSL1475 NONE
    BPSL1474 NONE
    BPSL1473 1708992 .. 1709006 - -11.4  -4.41348   GTCGTGTGAAAGAAA               TCGGGC GCC GCCCGA               CACGCGCATTTAACA 100 106
    BPSL1472 NONE
    BPSL1471 1706563 .. 1706610 -  -4.7  -3.98762   AACGAGAAGATGAAA TCGGGCTTCGCGCTCG-CGAGCGC CGC GCGCACGTCG-GCGCCG-GCCGGA TCGGCGGGCGTGATG  61 210
    BPSL1468 1703865 .. 1703886 - -14.5  -2.64218   ATGCGGGATGAGAAG           CGAAAGCCG GCAC CGGCTTTCG            TTCAGTCGGGCTGGA  71 27
    BPSL1467 1703193 .. 1703220 - -14.9  -5.75599   GAAACCATAAAAAAA        GCCGCTC-CCCC GAACA GGGGCGAGCGGC        TCGGCTTTAACCGTC 100 142
    BPSL1466 1701147 .. 1701170 - -18.2  -4.96848   GCCCCCATATAAAAA          CGGCGCCTGA CGAA TCAGGCGCCG           CGGGATGCCGGGAAC 100 67
    BPSL1465 1699599 .. 1699633 - -22.3  -3.11732   CGGAAAGTCAGCGAA    CGATGCGCCGCAGGCC GACA GGC-TGCGGCGCATCG     TCTTTTCGGCAACGG 100 150
    BPSL1455 1691477 .. 1691487 -  -2.4  -3.87914   GATCGAAGAAAAAAT                 GGCG CAT CGCA                 GTCTCCTCAGGCGCG  54 32
    BPSL1454 1690752 .. 1690766 -  -7.1  -3.15249   GAGATCGCGCAGCAA               CTCGC GCGCG GCGAG               CTCGAGACGGTGCTC  53 317
         gcl 1688021 .. 1688033 -  -6.3  -2.52543   AGCCGGCCGAATCGA                TCAGT CGA ACTGA                TCGACCGGGCGGGCG  45 62
         hyi 1687125 .. 1687168 -  -4.5  -2.84276   ATTCGGAATGAATGA GTGATGCGCGGATGAGCTCG GGCGT CGA-CGCGTGCGCGGATCAC GCGGCGACGCGCGCG  44 22
        glxR 1685671 .. 1685691 -  -2.5  -3.59979   CGCTTTCAGCCGAAA            GCGGC TTCGTTTGCCT GCCGC            GCGCATGATGCGCGC  48 496
    BPSL1449 1684880 .. 1684897 - -10.5  -5.45652   ACGCGCAAGAAAAAA             GCGGACC CGAG GGCCCGC              TTTTTTCTCGATGAC 100 61
    BPSL1447 1682875 .. 1682903 - -16.8  -5.45802   CGCCGAAAAGAAAAA       TGCCGCGC-CCGT CGAA ACGGTGCGCGGCA        TCGTGCCGATTCGCT 100 48
    BPSL1446 1682252 .. 1682262 -  -2.4  -3.61178   GTCAGTGATGCGAAA                 CGGG GGG CTCG                 AGCGGCGGTTCGAGG  48 1
    BPSL1445 1681334 .. 1681360 - -19.5  -5.75342   TTCGCCCAAAAAAAA         CGGCGATGCGC GTCAA GCGCATCGCCG         TTCTCGCGTCGGCCG 100 78
    BPSL1434 NONE
    BPSL1433 1669292 .. 1669329 -  -4.8  -3.85909   GCATCGAAATCGAAA  CCGGCGACTGGTCG-CGC CTCG GCGGCGACGCATCG-CGG   ATTCGCGACGCGGTG  60 442
    BPSL1427 1664665 .. 1664702 - -34.3  -3.14211   ACGCCGGGCGACGAA   CCGCGCGCCGCCGCATC GCGC GATGCGGCGGCGCGCGG    CTCGACACGCCGATC 100 65
    BPSL1422 1656778 .. 1656801 -    -8  -2.53263   TTCATGCGCAACGCA          CGGCGTGCCG GCGG CGTCACGACG           AGCAGCTCACCTCGA  49 18
        msrB NONE
    BPSL1420 NONE
    BPSL1419 NONE
    BPSL1418 1654524 .. 1654541 - -12.7  -4.72007   TCGGACCAAAAGAAA             GCCGCTC GTCG GAGCGGC              TTGCTCGTTCGCGGC 100 52
    BPSL1415 NONE
    BPSL1414 1646574 .. 1646585 -  -3.6  -3.70037   CAATCAGGAGCGAAA                CGGC GTGA ACCG                 GGGGATGGGCCGCGC  54 99
         pgi 1644638 .. 1644648 -  -8.2  -3.58343   GCGACGAGCCGGAAA                 CCGG CGG CCGG                 CGAGCGGCGCGGCGA  62 311
    BPSL1411 1642791 .. 1642828 - -21.3  -3.53012   GGTTTCGCGCCTAAA   CGGG-CGGCTCCCGGCGG CGG CCGCTGGAAGCCGGCCCG   GCCGGTCGGCCCGGC 100 386
    BPSL1406 1637240 .. 1637261 -  -7.1  -3.07816   GCCGCATGGATCGAA           TGCGTCGCC CGGC GGCGCCGCG            CGGTCGAGCGCGGCG  51 219
    BPSL1401 NONE
    BPSL1400 1627981 .. 1627999 -    -8  -3.96148   CGGCCGCACCACAAA             GCTCGACG AAT CGCCGCGC             GCGCCGCTTGCTCGG  68 101
    BPSL1397 NONE
    BPSL1396 1622817 .. 1622831 -   -10  -3.57106   GGGAAGGGAAAGCAA               CGACAC GGA GTGTCG               AGGCGTCAGCGCGCG  67 31
    BPSL1395 1621615 .. 1621636 -  -7.1  -3.14344   CACCCCGCCGACGAA           CGGCGCCGC GCCC GCCGTGCCG            AACGTGCATCGTGCC  52 60
    BPSL1394 1620771 .. 1620820 -  -3.4  -3.57144   CCGGCGAGCGCGAAA GGCTGCTCGAGCG-CGTCCGCAGC GAAG GCTGCGCTCGTCG-TCGAGTTGAC GCGCCAAGCGGTGCG  49 58
    BPSL1393 NONE
    BPSL1392 1618806 .. 1618832 - -17.3  -2.83403   TTGTTTTGACGAAAG         CTGCCGGCACG GTAAT CGCGCCGGCAG         GTTCAGATATCGACG  82 28
    BPSL1390 1617501 .. 1617519 -    -3  -4.12188   GGAGGATCGGGAAAA             CGCCCTTG CAG CGAGGACA             AAGTACCTGGTGGCC  59 429
    BPSL1388 NONE
    BPSL1387 NONE
    BPSL1386 NONE
    BPSL1385 1614937 .. 1614951 -  -2.7  -3.53012   GGTCGGTGGCGGAAA               GGGCG TCGAG CGCCG               CGAGCGGATTACTTT  49 122
    BPSL1382 1611851 .. 1611868 -  -6.9   -3.2794   GGCGATCGACATCAA             CCGAGTG GCGT CACGCGG              ATGCGCAGCGCGGCG  54 4
    BPSL1381 1610766 .. 1610789 -  -2.3  -3.53012   GGCCGGCTGCGCAAA          CGCTGATCG TTTTCT CGATCCGCT           CGCCCGGCGCTCGCC  48 85
    BPSL1380 1608815 .. 1608847 - -11.1  -3.55444   CGCGCATGCCGCAAA      CGCGACGAGGCGCGC CGC GCGTGCCCCGTATCG      CGGGCGTCGGGCCTC  70 46
    BPSL1379 NONE
    BPSL1378 1606592 .. 1606605 -  -9.5  -3.34715   GACGCCCGCGAAATA               GCCGC GATA GCGGC                GGTGTAGACGCAGGC  61 274
    BPSL1376 1605668 .. 1605682 -    -7  -2.55351   CTGTCGGACATCAAT               GCCCGC TAC GCGCGC               CACTTCCTGAGCGAT  48 406
    BPSL1373 NONE
    BPSL1372 1602631 .. 1602687 -  -4.5  -3.50393   GCCGATGCCACAGAA GGGCCGGCG-GTATTGCTACGACACG AAGTTAAG CG-GTC-TAGCGATCGGCGCCGGCCC GAGCGGTATCAAGGC  52 391
    BPSL1368 1598667 .. 1598690 -  -3.6  -3.36694   ACGGACGCGTAAATA          CCGGCGGCGC AACG GCGCTTCCGC           TCCCGCTTTCGCCAG  49 311
         ppk NONE
    BPSL1354 1581358 .. 1581378 -  -8.1  -3.14564   GCAGCCGTTCATGAA            CGCGCTGCG GGT CGCGGCGCT            CGAGGCGGGCACGGA  53 265
    BPSL1347 1572378 .. 1572428 -  -2.5  -3.28712   TCGCGCGCTCGACAA GTCCGCCCGGCACG-CGGG-GTGA TTCGCG TCACGCCCGTCGCGGC-GGCGCGC GGGCGTCGGCCGGCC  44 103
    BPSL1343 NONE
        rnhA NONE
        dnaQ 1566270 .. 1566286 -    -3  -3.16564   CGGCGAGCGCAGGAA             CGTCTGA ATTC TC-GACG              GCCCGAAGGCTGAAA  44 158
    BPSL1339 1563619 .. 1563669 - -39.2  -4.56597   GGCGGCGCGCAAAAA CGCGGAGGCGGTCTCGCCACGCCC GAC GGGCATCGCGAGACCGCCTCCGCG GTCCGTCATCGAGCG 100 76
    BPSL1326 1550708 .. 1550742 -    -2  -3.09234   ACAAAGGTGACGGAA    TCGGAGGCGCGAAGC GCGGCG GCTTCGCGTG-CCGG     TGAAGTCGCATTCCG  42 152
    BPSL1323 NONE
    BPSL1322 1544620 .. 1544675 - -12.5  -4.07568   CGGCGCGCGCGAAAA GCG-AGCGCG-CCGCGCGGCA-CGCCCG ATG CGTGCGCCGCCGCGCCGTCGTGCTTCAC GCAGCGGCGCGCATG  83 64
    BPSL1321 1542227 .. 1542251 -  -8.5  -2.60075   TGGTGCGCAAGCAAT          GCGGTTCGC GCTTTCG GCGAGCCGC          GACAGCGGAGGATGG  52 308
    BPSL1319 NONE
    BPSL1318 1539348 .. 1539405 - -18.3  -2.50443   CGAGAGGCGACGAAC GCGCCGCCGAGCCGGCGGTTCGCGGCC CGCATC GGCCGCGCGC-GCCCGC-CTGCGGCGC TTTGCGTACTCGCGT  85 120
    BPSL1317 1537589 .. 1537630 - -13.6  -3.16055   GAAAGCCGCGACGAA GCGCGTGGCGA-GGCGCGC GTCGG GCGGGCCGTGGCCCCGCGC CGCCGCGCACGCGGC  72 120
    BPSL1315 NONE
    BPSL1314 NONE
    BPSL1313 1533229 .. 1533270 - -14.9  -3.36515   GGGCATCGCGAAATA CGCGGCGCGCGCAATGGGC CGGT GCGCCGAGCGCGCGCCGCA  GGCGGTGCGCGATTC  80 121
    BPSL1311 1530491 .. 1530503 -  -6.2  -2.74488   GAACGACGCGAACGA                CGCG GACGA CGCG                GACGGCGCGGACGAC  47 124
    BPSL1309 1528030 .. 1528042 - -10.5  -3.18274   CGCATCCGAATGCAA                CGCGC CCG GCGCG                ATCATTGCGCCTATT  62 36
    BPSL1306 1523896 .. 1523931 -  -3.2  -3.92659   CCGGGAAAACTGAAA   CGAT-GTGCCCGCCCG TGCCCG CGGGCGG-CGCGAGCG    TGGCGCGAAGGCGGT  58 222
    BPSL1305 1522124 .. 1522138 -  -2.7  -5.14563   CGTTCGACGAAAAAA               TCGCG TAAAC CGCGT               GGCGTGCATGGCGCG  83 519
   BPSL1304B 1521419 .. 1521456 -    -6  -3.34398   CTCGGTCGTCAAAGA   GCGTGACGACTGCCGG GCGCGG CCGGCGGCCGATGCGC    GAGACGGCTCGCCGG  53 183
   BPSL1304A 1520542 .. 1520564 -  -4.7  -3.72576   CGGCGCGCGACGAAA           GCGGGGCCT GCGCG AGGCGGCGC           GGATGCGGATTGCCG  55 439
    BPSL1304 1519172 .. 1519190 -  -2.3  -3.62597   GCGAGCGCGGAAGAA             GCGAACG GCGGA CGGTCAC             GGCGGGTCTCCTTGA  51 82
    BPSL1303 1518077 .. 1518113 -  -5.6   -3.1505   ATGATGGGCGACGAA    CGGCGAACGGCGAACG ACGAA CGGCCGCCTGTCGCCC    CGCTTGCCGCGGCGG  49 41
    BPSL1302 1516941 .. 1516992 - -10.7  -2.96249   GTCGACGAAGAAGTA GCCGCCGGCGCGACGCGC-GGCCCG TGCC CGGCCCTGGGC-TCGCGGCCGCGAC GCGTTGGTCCGGCGC  62 236
    BPSL1301 1515040 .. 1515080 -   -11  -3.90588   GAGGGCGCAACGAAA GCGCCGCGCGCACAGGCAT CGCG AAGGCGGCGCG-GCGGCGC  CGGCTCATCAGCGGC  79 33
    BPSL1300 1513849 .. 1513875 -  -7.8  -3.08679   TCGCGGGACGCAAGA         CCCCCGACGCAG TGC CCGCGCCGCGCG         CACGCGCATCACGCG  54 34
    BPSL1299 1512665 .. 1512703 - -10.1  -2.52464   GCGGGCCCGAATGCA  CGCCGTCGCGCGCATGAC GTTT GCCGGGCGCGTG-CGGCG   CCGCGTCGTGCGACG  56 184
    BPSL1296 1509336 .. 1509384 -  -5.8  -3.25823   GCGGCGCGACATGAA CGAT-GGCCGCGCGCGGTCGGCG GCCG CATTGAACGCGCGCCGCTTATCG TGATGGCGAACCGCG  51 306
   BPSL1290a 1504169 .. 1504183 -  -3.5   -3.5882   CAGATCAGGTTCAAA               GGGTA TTTCT CACCC               GCTGCGCACGATCGT  51 108
        thiC 1502018 .. 1502035 -  -9.8  -5.00616   CGCGCGCGCAAAAAA             GCCCGC GTTCGG GCGGGC              TTTTTCGGGGCGGCA 100 53
        osmB 1501547 .. 1501569 -   -17  -2.82516   GGCCGGAGGACGATA           CGCGCCGCCT CGA AGACGGCGCG           CACCGTCCGCATCCA  82 83
    BPSL1288 1501028 .. 1501084 - -12.1  -3.54935   GAAAGCTTGGGGAAA GCGCGCGCCGGCGAAGGCGTGCGCAC GAGTAG ACGCGCACGCGCAAGCCG-CTCGCGC CGCATGCGAGCCCAC  74 92
    BPSL1287 1499475 .. 1499528 -  -9.4   -4.1891   CGGCGGCAAGAGAAA GGTGACCGTCCGCGACGAGCTTGCCG GCGA CGGC--GCCGGCCGCGGGCGGTCTCG TGTTCGGTTACGTGG  80 423
    BPSL1286 1497556 .. 1497577 -  -3.6  -3.68256   GGTTCAGCAAAAAAC           GACCCGCG TCCCGC CGCATGTC            CCCGTCCGGCCAGCT  54 118
    BPSL1281 1484053 .. 1484099 - -12.3   -2.5919   GATCATACCAATCGA CGCGCGCGGGCA-GTAGTCAGGG AAT CCCTGAGTGCGTGCGCG-GCGCG AAACGGTGGAAAGGA  64 59
    BPSL1280 1482131 .. 1482162 -    -8  -3.66654   GATTGTAATGCGAAA      CGGGAACGATTCAC ACAT GCGAATCGCTCGCA       AAAAGACTGACGAAT  63 447
    BPSL1278 NONE
    BPSL1277 NONE
    BPSL1276 1478016 .. 1478069 -    -5  -3.90291   AGCGGCTCAAGGAAA CGGGGGCGATCCGGGCGCAGGTCGC GCTGT GCGATCCGCGCC-GGCTCGGCGTGG GGACGACGGTGTTCG  60 441
    BPSL1274 1476567 .. 1476597 - -16.8  -3.27525   GGCCGCGAAATGCAA       GCGGCGCGCCTGAA CGT TCCCGGCACGCCGC       GCCGCTACCGGGATA  86 511
    BPSL1270 1472032 .. 1472056 - -11.4  -5.61596   ACGCGCATAAAAAAA          GCGCGACACC ACGAG GGCATCGCGC          CAATCCGGCGCCAGG 100 80
    BPSL1269 1470289 .. 1470343 - -21.4  -2.62184   GTGCGGCGCATACGA CGGGC-GCGCACGGGCCGCGTTCGCG GTCGG CGCGA-CGCGGGCCGGCCGCAGCCCG GTCGCGACGCAAAAG 100 418
    BPSL1268 NONE
    BPSL1267 NONE
    BPSL1266 1462029 .. 1462046 -  -8.3  -2.62184   GCCTCGCGCACATGA             CCGGTGC GCGT GCGCCGG              ATTTTGCCGCGCGCG  52 467
    BPSL1265 1461002 .. 1461058 -  -3.6  -3.53091   ATTGGTCGGGCTAAA TGTCGGC-CGGCGCCGCGCCG-CGATGC CGCGT GTGTGGTCGGC-CGGCGCCGCGCCG-CG TGTGTGGCGACGATC  51 210
    BPSL1263 NONE
    BPSL1262 1456151 .. 1456177 - -12.3  -4.63218   CGGTGGTGAAGAAAA         CGGCAAGCGGA ACACG TCCGTTTGCCG         TTTTTGTTGCGTGTC 100 495
    BPSL1252 1445176 .. 1445207 - -14.4  -2.60808   ACGACGCAGAATCGA      CCGAAGCGCCGG TGCTGGGT CCGGCGCGTCGG       GGCCGCGCGAGCGCC  69 40
    BPSL1248 1439779 .. 1439804 - -16.2  -5.34555   GCACAGGACAAAAAA         CGCCGCCGAA TATTCG TTCGGCGGCG          TTTTTTTCGAGCGAG 100 102
    BPSL1246 1429860 .. 1429902 -   -20  -4.65153   TCAGACAAACCAAAA CGC-GAAGGCCGCGTCGAG CGGAAC CTCGAGGCGGCCTTCGGCG GTGCGCCCGCGCCTG 100 63
    BPSL1245 NONE
    BPSL1244 1428027 .. 1428051 -  -6.4  -3.01708   TAAACGCGATAGAGA          CACCAGGCAC ATGAG ATGCCCGATG          AAGAGCAGGGTTCCA  49 131
    BPSL1243 1427226 .. 1427252 - -15.9  -4.72272   GGTCTGCATGAAAAA        GCCGGAGCGGCG TTGT CGC-GCTCCGGC         TTTTTTGCGTCGGGC 100 150
    BPSL1240 NONE
    BPSL1239 1422934 .. 1422947 -  -9.5  -2.50935   AGCGCATCGAGGAAG               CGCGG CCGG CCGCG                AAGCGCGTGAGCGAC  55 302
    BPSL1237 NONE
    BPSL1236 NONE
    BPSL1235 1419413 .. 1419427 -  -3.4  -2.77043   CGGAGTAGTCGAAAT               GCATGG CTG CCTCGC               TGGTCGATCGGTTCG  40 58
    BPSL1234 1417864 .. 1417899 -   -11  -3.53811   CGTATTTGCGGCAAA    CGGCGGCGCC-GTCCGC GGC GAAGGCGGGCACCGCCG    CGTCGGGCGAATGAG  70 316
    BPSL1204 1388792 .. 1388806 - -11.4  -4.18018   GCGCCGCACCGAAAA               GGGCGT GAG ACGCCC               GTCCAGCGGGGCGCG  91 233
    BPSL1203 NONE
    BPSL1202 1386254 .. 1386283 - -18.6  -2.77899   GGCGCGCATGAACGA       CGCCCCGCG-GGC TAGAG GCCTCGCGGGGCG       TTTTTGCTCGACGCG  87 72
    BPSL1195 NONE
    BPSL1194 NONE
    BPSL1193 1377009 .. 1377025 -  -3.6   -3.1505   ACGAGCGCTTACGAA              CCGTTG AAGAG CGACGG              CGCCTCGGAAGGCGA  45 2
    BPSL1192 1376489 .. 1376501 -  -4.7  -2.72661   TATTACGGGGAATCA                GCCGC GGC GGGGC                GTGTCGACGATGCGG  43 10
    BPSL1191 NONE
    BPSL1190 1374406 .. 1374416 -  -2.4  -3.53091   ATGGCTGGTTTCAAA                 CGGC TGC GCCT                 TCGGTGTGTGGGCAG  48 10
    BPSL1189 1373784 .. 1373838 - -19.9  -3.48276   CTGCGTCGCACACAA CCGCGA-GCCCGCCGCCGCGCGTGCCG CGC CGGC-CGGCCGGCGGCGAGCGCCGCCG CGGCGCGTCTAGCCG 100 34
    BPSL1188 NONE
    BPSL1187 1371928 .. 1371967 - -13.5    -3.695   CGGAAAGAGGGGAAA  GGCACCGCGCGAGCCTCG CATGC CGTGGC-CGCGCGGTATC  GTATCTACGAGGCAG  79 365
    BPSL1186 1370757 .. 1370773 -  -6.6  -4.39002   AAATTGTCGAGAAAA              TCCTGA AAGAG TCAGGA              GAATTGTGAAGTTTT  73 369
    BPSL1185 1368610 .. 1368629 -   -10  -3.78312   AAACGACGCATGAAA            CGGCGCATG AAT CA-GCGCCG            GCCGGCGTCGCGCGG  74 91
         upp 1345160 .. 1345178 -  -8.1  -3.53012   GCGCGCGGGGGTAAA            CCCGCGCG GGCA CG-GCGGG             CAAGCGCTTCTCGCG  60 67
    BPSL1165 1343895 .. 1343933 - -11.5  -4.50976   CCGCAGACTAGAAAA   TAGGGCGGCCGGCGCGC GCGAT GCGGGCCGGCCGCGAGA   GACGGCCGCGGCCGC 100 74
        purD 1342505 .. 1342542 -  -6.4  -4.57073   GACGCCGTCGAAAAA  TGCTTCTGCCGGGCATTC TAGC GAAC-CCCGGCAGAGG-A   GAGGGCGCGCCGGCC  76 77
        hemF NONE
    BPSL1162 NONE
    BPSL1161 1340309 .. 1340341 - -14.1  -3.76759   ATGAAGGCGACGAAA     CGGCGGCGCG-CGC TCAGCG GCGGCGCGCGGCCG      TCGCCTTGCGGGCGG  83 6
    BPSL1160 NONE
         maf NONE
        cafA 1337572 .. 1337591 -  -2.8  -4.10855   AAAATTCTTTGAAAA            TGACGGAGC CTT GCTGCG-CA            AGGCTTTCCGGGGTG  59 72
    BPSL1157 1336150 .. 1336183 -  -5.9  -3.72576   TTGCCCTGTAGCAAA     GCCCTACTCAG-GAGC CGC GCCAGCCGGGTAGGGC     ACCCGGTTTTCGTCC  59 65
    BPSL1156 1335375 .. 1335406 -   -16  -2.82742   ATCGCTCCATAAGCA      CGGCGCGATACT-GC CCG ACGAGTATCGCGCCG      TCTTGATTCAAACTG  76 142
    BPSL1155 NONE
    BPSL1154 NONE
   BPSL1153A NONE
    BPSL1153 NONE
    BPSL1152 1333886 .. 1333902 -  -3.7   -3.6502   TACCCTCGATGGAAA              TGTCG CTCATGC CGACA              CCTCCGCTCGCGAAA  54 15
    BPSL1151 NONE
    BPSL1150 NONE
    BPSL1149 NONE
    BPSL1148 NONE
    BPSL1147 NONE
    BPSL1146 1332115 .. 1332150 -  -4.7  -4.69027   AAATCGACGTAAAAA    CACCCGAAAC-CCCTT ATAAA ACGGGCATTCCGGGCG    TTTTCTCTCCCTGTT  75 72
    BPSL1145 1331104 .. 1331136 -  -3.2  -3.65554   CGACGCAAGAAAAAT      CGACCATCCCCCCC CGGCC GGGGTCGCCGGTCA      TGACCAACTGCCATC  53 23
    BPSL1144 NONE
    BPSL1143 NONE
    BPSL1142 NONE
    BPSL1141 1326940 .. 1326964 -  -3.5  -3.76224   TTCGTATCCACGAAA          GCAGCCG CATCAATCCCC CGGCCGC          ATGTCGCGTCGCATG  57 10
    BPSL1140 NONE
    BPSL1139 1324846 .. 1324881 -  -6.2  -5.41941   CAAACGAAATAAAAA    CGCACTGAGATTCTTGT ACC ACAAGGTTCTCAGC-CG    ATTTTTTGATTTCTT  95 497
    BPSL1136 1320505 .. 1320544 -  -4.3   -4.2828   GGGCATTCACGAAAA CGGCATCGACG-CGGACGT CGGC ACGTTCGTCGCCGAT-CTG  CTCAATCAGCAGGAC  67 206
    BPSL1132 1315812 .. 1315836 - -12.7  -3.52316   CGTATAGACAATGAA          GCCGAGCGGCG CGT CGCCGAACGGC          GCGTGGCGCACGCCG  74 226
    BPSL1130 1314239 .. 1314249 -  -4.6  -4.13767   GCGTCGAGCCGAAAA                 GGAC CGG GCCC                 TGAAGCGGCGGCGCG  62 173
    BPSL1129 1313366 .. 1313385 - -11.4  -3.14132   GCTCGGCGCCAGGAA            CCCGG-CGC TCA GCGTCCGGG            AGTCGGGACATCAGC  66 82
    BPSL1128 NONE
    BPSL1127 1310255 .. 1310291 -  -5.8  -2.70932   GCGGCGGGCGAACGA   GCCGGTCGCCGCGCCC TCGATAC GGGCGCGACG-C-GGT   GGCGGCGCCGCGCCG  45 241
    BPSL1126 1309176 .. 1309192 -  -9.3  -4.25104   TCGCGGCGACGAAAA              CGCCGCG TGG CGCCGCG              GAGAGCGCCTGCCCG  78 470
    BPSL1124 NONE
   BPSL1123b 1307373 .. 1307384 -  -2.2  -3.05816   CGATGCCTGAGCGAA                CTGCC GTC GGC-G                CGTGTGATCGGCGTG  41 105
    BPSL1116 NONE
    BPSL1115 1292866 .. 1292891 - -21.9  -3.61715   GATCGGTGGGAAGAA         GGGGCGCACGC GCGA GCGTGCGCCCC          TTCTTTTTGGCGCGG 100 444
    BPSL1110 NONE
    BPSL1109 1281616 .. 1281645 - -12.2  -5.64274   CGATCGATAAAAAAA       CCTCGCCCCGCAT TACGC ACGCGGG-CGAGG       GGTTTTTCTCTCGCC 100 96
    BPSL1107 1278052 .. 1278065 -  -5.2    -3.794   TCGCAATGCAGCAAA               CCCG CATTTC CGGG                CGTCGCATCGACATC  60 81
    BPSL1106 1276373 .. 1276411 - -20.4  -4.63218   GCCGCTCCAAGAAAA  CACGCGCCG-TTCGCGC CCGGTT GCGCGAAGCGGCGCGCG   GCGCGCGAGACCGCG 100 49
    BPSL1104 NONE
         nth 1273803 .. 1273823 -  -9.6  -3.72576   CGGCTTTGCAGCAAA            CGCCGCTG CGGCC CGGCGGCG            AACGCTCGGGCGTGC  68 91
    BPSL1101 1271679 .. 1271718 - -20.7  -3.14564   GCATTCGTCGACGAA  GCGACGCGCGCCGCCGCG TCAGC CGCG-CGCCGCGCGCCGC  AGGATGCGCTGCAGA 100 4
    BPSL1098 1269132 .. 1269143 -  -4.4  -3.87211   GCGAATAGAAAAAAT                CGAT CAGC ATCG                 GCGGGCCCTCGGATC  58 236
    BPSL1097 1267920 .. 1267933 -  -3.7  -4.57569   TGAGGCGTTGAAAAA               CGGCG GAAT CGGCG                GGGCGACGCGCGCGG  73 58
    BPSL1096 1266387 .. 1266430 - -12.4  -2.56046   CGAAACCGGAACCGA TGCCGAACGCGCGTGCGGCG GCGGGG CGCCGCACGCGCGG--GGCG GGCCCGACACGCGCG  64 251
        talB 1265250 .. 1265304 - -14.9  -3.34344   GCAGCGCGGAATGAA CGGACGCGATGCGGCTCGCCGCGAGCC GTA AGCATGCGGCGAGCC-CG-CGCGTCAG CGCAGCGCCTCGATC  78 22
    BPSL1094 1264423 .. 1264451 - -28.9  -4.13767   GCGTGCACGTGAAAA        CGCCCGCGGCGCG CGT CGCGCCGCGGGCG        TCGTAACGGTGCTTC 100 76
    BPSL1085 NONE
    BPSL1084 NONE
    BPSL1083 NONE
    BPSL1082 NONE
    BPSL1081 1252012 .. 1252023 -  -4.4  -2.62616   CGAGGCCCGATATTA                CTGA ATGG TCAG                 TCTTTAATTTAGCGC  42 140
    BPSL1080 1249524 .. 1249564 -  -3.7  -4.77036   TTGTATGAGCAAAAA  CGAGTACGCGGCGCGGCGC AGC GGGGTGCGCCGTTTAGTCG  CTGCCGAACGACTGT  77 19
    BPSL1079 1248159 .. 1248213 - -16.3  -3.57144   GCGCCCAGCGCGAAA GCGCCGACGCGGGACGGCCGCGCGCCG CTC CGAAACGCCGCCG-CCCGCG-CGAAGC GCGCTCACCCGTGCG  86 30
    BPSL1074 1242610 .. 1242626 - -10.8  -3.53012   TGGTCCCTTTCGAAA              GCCGGC GCGAT GCCGGC              TTTTGTTTTGGGTAC  70 174
    BPSL1072 1240867 .. 1240893 -  -4.3  -3.31144   GGTGCAGGCGCAGAA         CTGGCCGGACG GCGCG CGTGCGGTCAA         CGCGGTGCGCCTGCT  47 253
        rubA 1231692 .. 1231736 - -16.4  -3.61328   AGGAATACCTTCAAA CGTCGTCGGGCCGGT-CGATGG CGC CCGCCGGACCGGCCCG-CGGCG GGGTGTGGCTCAGTG  86 339
    BPSL1065 NONE
    BPSL1064 1228997 .. 1229015 -   -16  -2.78891   AGGCGAATCGAACGA             GCGACGCG CGT CGCGTCGC             GTGCCTGCGTCTGCT  75 81
    BPSL1055 1222617 .. 1222660 - -12.2  -3.44146   GCGGTCGAGAAGTAA GCGGCGCGGCGGCTCGCTGCG ATC CGCGGCG-GTCGCGGCGCGAC GTGCCGCGCGCGGAT  73 79
    BPSL1053 1221195 .. 1221221 - -11.4  -3.50853   CCGCGGCAACGAGAA         CTGCGGCGGCCC GAC GGGCCATCGCCG         CAGGCGTGTGAAGCG  72 328
    BPSL1050 1219563 .. 1219611 -  -5.9  -2.89742   GTGAAGTTCGACAGA GTGACGCCTGCGCGCCGCG-GCG ACGTA CGCGCGCGA-GCACCGGCGTTAA GCCGGTCGAGTGTAT  48 524
    BPSL1049 1218954 .. 1218989 - -13.9  -3.05384   CCGTTGCGCACGCAA    CCGCCGGCATGCGCGG GCGAG CCGTGCG-GCCGGCGG    CGAGGGCCGGGCGCA  72 59
    BPSL1048 1217333 .. 1217370 -  -7.6  -3.36823   GGGGCTAAAACGCAA   CCGGACCTACGCGGGCC CAGGC GGCCCAGGC-GGCCCAG   GCGGCCCAGGCGGAC  59 181
    BPSL1046 NONE
    BPSL1043 NONE
    BPSL1042 NONE
    BPSL1041 1211887 .. 1211940 -   -10  -3.53012   GCCCGCCGGCGCAAA GGGCGAGGGCTCG-CGCACGCGGCG GCACT CGGCGCGCGCGTCATGCCCGCGGCG CGCAGCGCGAGTGCG  67 95
   BPSL1038a 1208276 .. 1208323 -  -7.4  -3.14132   CCGTTCGTCGACGAA GGCCTCGCCCGCGCTCGC-CGCG CGT CGCGCATGCGCGCAGGCGGGTTC ACGGCAGGGCCGGAT  54 24
    BPSL1038 1207538 .. 1207559 -  -4.3  -2.57463   AACCTGCTCGACAAT           GC-GCATGCC TAT GGCGCGCCGC           CCGTCGTGATCGCGA  40 395
    BPSL1035 1204884 .. 1204915 - -19.4  -4.14739   GGAGCGACGTGAAAA      CGCCGCGACCGGAC GAGT GGCCGATCGCGGCG       TCGGTTCGTCGCGGC 100 156
        hisJ 1202626 .. 1202660 - -14.3  -3.46051   GAAGAAACATATGAA     GTCCTTGACGGCGCG TCGTG CGCGCCGCGAAAGAC     GCGTCCCGCGTGTCG  77 196
        hisQ 1201936 .. 1201952 -  -2.1  -2.79302   ATCAGCTCGATCATA              GGTCCGC CTT GCGTACG              CCGGTCGAATAACGC  38 4
        hisM NONE
        hisP 1200371 .. 1200413 -   -17  -3.12351   GGCTGGGATACGGAA CGGGGCAGGCGAGGCGGCGC GCGCT GCGCCGGCCCGCC-GC-CCG AGCGCTTATTTGAGG  84 31
    BPSL1029 1198349 .. 1198376 -   -20  -5.71983   TGAACCATAAAAAAA        CGGTGCGATACC GTGA GGTATCGCACCG         GTACGCGCCTCTCGC 100 86
        tnpA 1196648 .. 1196678 - -13.3   -4.2558   CACGGGCGAGGAAAA      CGAAGCGGC-CGTC TGAG GCCGCGCCGCTTCG       GCCGGATGCCGGCCG  91 383
    BPSL1025 1193184 .. 1193232 - -18.1  -3.30338   ACAAGTCGGGCACAA GCGCGGGCGCGAGCCGAACGC GAGTGGG GCGTTCAGTTCGCGCCCGGTC CGCCGGTTCCACGCT  89 58
    BPSL1022 1191488 .. 1191517 - -21.5  -3.60098   ATGGGTCACGCGAAA       CCGCGCGCGCCTCG TCA CGAGGC-CGCGCGG       TTTTGTTTGGCGCGC 100 10
    BPSL1020 1189261 .. 1189294 -  -8.7  -3.75153   TGTTGTGAATGCAAA     TGCCGCAATGCCGCCG AGA CGGCTGCGG-GCGGCA     GCGCGCGCGTCACCG  65 47
    BPSL1019 NONE
    BPSL1018 1187029 .. 1187049 - -15.4  -4.24342   GGCGGGATGAAGAAA            CGGCGGCC TCGCG GGCCGCCG            TTTTCGTTGGGGCGC  95 99
    BPSL1013 1179390 .. 1179411 - -18.7  -4.86731   CCGGGCCAAACAAAA           CGGCCGCGC GTGA GCGCGGCCG            TCTTCATCCCGATCC 100 94
    BPSL1011 1176857 .. 1176909 - -12.7  -3.16564   CGCGCAGTGCACGAA CGGCGACGCGTTCCGGATCGCGCTG AACGG CGGCGCGAGC-GGCA-ACGTCGCCG CGCGCGCGATGCAGC  68 425
    BPSL1009 NONE
    BPSL1008 1174053 .. 1174104 -  -6.4  -2.73681   TACGGAGGCGAACGA CGGCGATAGCGGTACCGACGGCCAC GTC GCCGCGATCGACACCGGC-CCGCCG GGCATGGGCGCCGCC  47 437
    BPSL1007 1171419 .. 1171442 -  -2.3  -2.71712   GGCGGGTGGGGAAAG          GGGCGCC GGAGATCGGG GGCGCGC           ATGCGCGCGTCGCTC  38 44
        argH NONE
    BPSL1005 1168869 .. 1168890 -  -2.8  -3.99324   CGCTATTACGAGAAA           CTGCGCGC GCGGAT GCCCGCCG            ATTCGCTGCCGACGC  58 311
    BPSL0999 1162283 .. 1162303 - -11.1  -5.75342   GGCGGGCAAAAAAAA            CCGGGGC GGACTTT GCCCCGG            AGCAACAACGACAAG 100 196
        metG 1159761 .. 1159789 - -16.8  -3.63515   CCTGACGCGCAAGAA       CGACAAGGGCCGC TTGC GCGGCCCTTG-CG        GATGCGTCGCCGTGG  91 51
    BPSL0993 NONE
    BPSL0992 1149867 .. 1149894 - -11.2   -3.6761   TCGTCTGAAGAAATA        GCCGCGCGTACA ACGA TGAACTCGCGGC         ATGCTCGAACGCGCG  73 298
        panC 1148553 .. 1148577 -  -4.9  -3.86202   TGCTACCAGACGAAA         GGCGGC-GGC TGCGTG GCCGGCCGTC          AGATTTCCAGATTGT  58 24
        panD 1148035 .. 1148073 - -18.1  -2.78596   TAGCGCGCGATTATA  GCCGCAGCCCGGCGACGC GCGG GCGGGGCCGGGCTGC-GC   ACGCCGCGCCGGGAG  85 89
    BPSL0986 NONE
    BPSL0985 NONE
        cobC NONE
        btuF NONE
    BPSL0982 1140091 .. 1140112 - -11.5  -3.15544   GCGCATTGGGACGAA           TGACGCGCG CGCT CGCGCGTCC            CGCCGCGTCGTCGGG  66 149
    BPSL0975 NONE
    BPSL0974 1132184 .. 1132208 - -17.2  -4.26881   CTGCACAAAAGGAAA          CGGCATCGGG ACTTG CCCGATGCCG          TCGAATAGGCCCCCG 100 295
    BPSL0973 1131556 .. 1131589 - -12.4  -3.53012   GCGCTTTCCTCGAAA     CGCCCGGCGAACGC GGCACG GCATTCGTCGAGCG      CCCGTTAGGCCGCCG  74 113
    BPSL0972 1130678 .. 1130696 - -17.4   -5.4505   GCCCCCAAGAAAAAA             CGCCGGCG CAT CGCCGGCG             TTTTGCATCGATCGC 100 70
        ilvD 1126368 .. 1126403 - -14.1  -4.46212   GCGCGCATTATAAAA    GGA-AAGGGGGCGCGA GTACG TCGCGCCCCCTTCTTC    GTCTTGTCGCTTTTT 100 152
    BPSL0968 1125780 .. 1125817 - -11.4  -2.50816   GGGTGACGGAGGAAG  TCGGCGC-GGCGC-TCGCG CGC CGCAACGCGCCCGCGC-GA  AGCGATACCACTCAA  61 201
    BPSL0964 NONE
    BPSL0963 NONE
    BPSL0962 1120270 .. 1120294 -    -7  -5.47159   GGGCAAGACAAAAAA          CGACGCCGGC GACGA GCCGGCGTTT          TTTCATGTCGTCGCG  95 72
    BPSL0955 NONE
    BPSL0954 1112218 .. 1112229 -  -2.2   -4.1964   GTCAACACGCTAAAA                CCAT GTGC ACGG                 TCAGCCCGCTTTGCT  62 221
    BPSL0953 NONE
    BPSL0952 1110570 .. 1110583 -  -2.4  -3.11988   CCCGACTGAAGAAAC               TGCT GGCCGA AGCA                ATGCTCGATATGGAA  43 322
    BPSL0949 1109873 .. 1109893 -  -7.5   -3.0814   ACCGATACGCGAAGA            GGTTCAGCG TCT CGCCGAACT            ACATGCGATTGAACT  54 24
    BPSL0948 NONE
    BPSL0947 NONE
    BPSL0946 NONE
    BPSL0945 1102257 .. 1102294 - -17.9  -2.70932   GGTTTGTCTCAAGCA   CTCTCACGGGTTTTGAG AATT CTCAAAGCCCGTGAGAA    GTTCTGACGTGCGAC  85 64
    BPSL0943 1099498 .. 1099519 -  -2.3  -3.28712   TGTTGCTGGCGATAA           CTCGAAAAT GAGC ATTCTGGAG            AAGCTTGTTCGCTTA  45 91
    BPSL0937 NONE
    BPSL0936 NONE
    BPSL0935 1086931 .. 1086951 -  -9.7  -4.14764   GGCGAAATAACGAAA            CGACGCG GTGACGA CGCGTCG            GGGCGACGACGCGTC  75 129
    BPSL0933 1084907 .. 1084922 -  -7.5  -2.71681   GAACGTCTCGAACGA              GCGCG CCCGGC CGCGC               GTGCGCGTCATGGCT  51 33
    BPSL0932 1083481 .. 1083493 -  -6.9  -4.24002   CGCGAAACCCGAAAA                GAGCG ATC CGCCC                GCGAATGCCGCGGTG  69 298
    BPSL0930 NONE
    BPSL0929 1081695 .. 1081726 -  -7.9  -3.72576   CGCGGGTTGACGAAA      CGCGTGCGG-TGCG GCCCG CGAATCCGCGCGCG      CGGCGGCGCGTGTCG  64 513
    BPSL0927 1079851 .. 1079868 - -12.7  -5.89921   AGGACAATAAAAAAA             GCCACGG GGCG CCGTGGC              TTGATGGTTCGAACA 100 239
        argD 1078631 .. 1078641 -  -3.2  -3.14468   TGCGATCAGAGCGAA                 TCGA GCA CCGA                 ACGCAGCATCGCCAT  44 5
    BPSL0925 1078112 .. 1078144 - -13.3  -3.54424   CGCGAGCCGCGCAAA      GCGGCGCTGCGCC GCGTTCG GGCGCGGCGCGGC      GTCAATCCGTCGCGA  77 27
    BPSL0917 1069895 .. 1069917 - -16.2  -3.53012   GCCCGGCCGCGCAAA           CGCCCCGGGC GCG GCGCGGGGCG           TTTGCGCCGCGCTAG  86 37
        rpmB NONE
        rpmG 1069164 .. 1069181 - -14.1  -4.74103   GCGCCAACGCAAAAA             GCCCCGC GTTT GCGGGGC              TTTTCGTCATCGTCA 100 61
        nadB 1067356 .. 1067384 - -23.1  -3.05715   AACGGGCCGAGGCAA        GGCCGCCGGCGCG TGG CGCGCGGGCGGCC        TTTTTTGCCTCGTGA 100 89
    BPSL0907 1059209 .. 1059245 -  -4.8  -4.07568   CGCGCGTCGTGAAAA    CGGTGAGGCGCGGCGC CGTTC GCGCGGCGCGACGCTG    GCGGCGCCCGGCGCG  62 54
       ileS1 NONE
        lspA 1055779 .. 1055811 - -14.8  -3.53811   CTGAGGCCTCCGAAA     GCACGTGGGGCCGGC GCGC GCCGGCCCCT-GCGC      GAAGTGTATGCGCTT  81 39
         dfp 1054519 .. 1054545 -   -15  -3.31461   GACGGAGGTTGAGAA         GGGGCGGCCGCG CTG CGCGGCCGCGGC         GATGCGTCAAATGAG  78 32
         dut 1053935 .. 1053961 - -10.8  -2.71263   AATGGGCTGGAAGCA         GCCGGCGCTC GAGGAGT GAGCGCCGCC         GAGCCGCGAAAGGGC  60 106
    BPSL0898 1047324 .. 1047340 - -13.7  -5.75342   GCGCGCGAAAAAAAA              CCCGGCT GGA AGCCGGG              TTTTTCATTCTTGAT 100 52
    BPSL0895 1043116 .. 1043134 -  -2.4   -4.0075   AGTTAATTAACCAAA             TGACCC GGCATAG GAGTCA             TGTCGTCTAACGTGC  56 236
    BPSL0894 1042088 .. 1042137 - -13.3  -5.00616   GCGGCGCGCAAAAAA GCCGGCGCGCGGCCGGCGCTCGGG CGG CAAGGGCGCGGGGCACGCGC-GGC ATGCGCCGGCCGCGC 100 51
        fusA 1039678 .. 1039699 - -17.3  -5.14563   CGGCCCAGCAAAAAA           GCCCGTCCG CTAC CGGACGGGC            TGGACGGGCTTTCTT 100 74
   BPSL0892a 1036555 .. 1036578 -    -3  -3.61517   AGGCGTGCGCAATAA          CCGGCCCG TCCATTTG CGGATCGG           CTGTTCTCTGTCGAG  49 436
    BPSL0891 1034502 .. 1034544 -    -3  -3.14132   CTCGGTCGTGACGAA GCGCGGGTGGGCGGCCGTGC GCG GCTCGGACGGCGAAGCGCCC GCATCGCCGTTCGGC  44 165
    BPSL0890 NONE
    BPSL0888 1030243 .. 1030296 -  -8.7   -3.0976   CCGAACACCCGAACA CCCGAACGCCCGAACGCCCGAACGC CCGA ACGCCCGAACGCCCGAACGCCCGAA CGCCCGAACGCCCGA  56 301
    BPSL0887 1028564 .. 1028580 -  -6.5  -3.29364   ACGACCAACGACCAA              CGGGC CGCGGAT GCCCG              TGCGTTGCGTATGGC  53 71
    BPSL0883 NONE
    BPSL0882 1023048 .. 1023091 -   -26  -3.02511   CGCATCGGCTGAAGA CGACGGCGGCGCATCGGCGC GCGT GCGCCGATGCGCCCGCGCCG GCTCGTTTCGCACCA 100 473
    BPSL0878 1017440 .. 1017451 -  -5.8  -2.91452   AGGATTTCAAGCAGA                CGTG CGTC CACG                 GAGTTTCTCCACAAC  46 5
    BPSL0877 1017105 .. 1017134 - -11.3  -4.60889   AAGGAGTTCGAAAAA       TGC-GCCCGCACGC GAT GCGGGCGGGCAGCG       GCGTGGCGTGCTCGG 100 135
        kdsB 1016188 .. 1016203 -  -6.8  -2.52464   GCGCGTCGGAAGCGA              CGCGCGG CGG CCG-GCG              GAGGTCGGGCTTGGG  47 101
         adk 1015350 .. 1015366 - -15.1  -6.11019   AAAAACGAAAAAAAA              CCGCCCG GAG CGGGCGG              TTCCTTCGTCGTCGT 100 67
    BPSL0874 1014344 .. 1014373 - -21.5  -3.19602   GCCGCGATATGAAGA       CGCCCGCGGATGC CGTC GCATCCGCGGGCA        TGCCTTCCCCATTCG 100 104
        rpsT 1011025 .. 1011041 - -10.8  -5.08824   CCTGCATGCAAAAAA              GCCCGC TTCGC GCGGGC              TTTTTTGTCGATCGC 100 82
        argF 1009039 .. 1009065 - -16.6  -3.91897   CGTTCCATCGATAAA         GAACCTCGCTGC CGA GCCGCGAGGTTC         TGGGTCGCGCCGCAG  93 136
    BPSL0867 1007186 .. 1007224 - -12.4  -3.17797   TCGAGAGACATCTAA  TCGCGGCGCAA-CGGGC GCGCCT GCCCGATTGCGCTGCGT   TCGAGCTTTGCGTGC  69 114
    BPSL0864 1004105 .. 1004154 - -15.8  -3.29144   CGAGCGCCGTCACAA GCGAACGGTATGCGG-GGCGCGAG CGGT CTCGCGCCGCCGCATCGC-CTCGC CGCATTGCCTCGCCG  80 48
    BPSL0860 NONE
    BPSL0859  998932 ..  998956 -    -5   -4.7078   GCAATGACCCAAAAA         CCGCGCGGCGCA TCA TGC-CCGC-CGA         GCGCCCCGAGCGCCC  75 84
    BPSL0857 NONE
    BPSL0856  995567 ..  995597 - -20.4   -5.4505   CGCTGCAAGAAAAAA       GCGGCGCACGCGCA ATA TGCGCGCCCGCCGC       ATGGCCGCTCCGGCC 100 71
        pdxH  993635 ..  993687 - -11.9  -3.22274   ACGAAATACAGCGAA GTTC-TCGGGCGGGCGGCCGGCGT GCGGGA ACGCCGCCCGCCCGCGAGTCAAAC GAAACGCGGGCAGGA  68 64
    BPSL0853  992363 ..  992389 -  -7.9  -4.62069   CCGTCATCGCAAAAA        GGCGCCGCC-CG TCAG CGCGGCAGCGCG         TGTTCGTACATGTAG  81 10
    BPSL0852  990757 ..  990780 -  -5.3  -3.01712   GCGCGGCCGCGAACA         GGCGCCGGCGA AGCG TCGC-GG-GCC          GCGCGCGTTATGCCG  47 33
    BPSL0850  988536 ..  988562 -  -7.3  -3.71848   GTCCTTCAGGAAGAA        GGCCGGATC-AG CAAC CTCGATCTGGCC         GAGCGCATTTCGCTG  64 429
    BPSL0848 NONE
    BPSL0847  986350 ..  986399 -    -4  -3.10344   TCTCCATGGAATAGA TGGGGCGGTGCGGGCGGCCGATC CGGCC GAT-GGCCGCACGCTTCGCGCGG CGCTCGCGCGGGCTC  45 39
    BPSL0846 NONE
    BPSL0841  977911 ..  977937 -  -5.2  -2.88579   CGAATTTTGTATAGA         TCATTTGCTC TTTATGT GAGCGAATGA         TCGTATTCGGGTGGG  46 174
        dalD  976371 ..  976424 -  -7.9  -4.22652   GTACATGAGCGAAAA GCGGTGCGTCGACGGG-AAGCCGCTA CTT TAGCCGCGCGCCCGCCGCCGCGCCAA TGGCGATTTGGCCCG  74 73
        dalK NONE
    BPSL0838 NONE
    BPSL0835  969907 ..  969961 -  -6.3  -4.36914   TCGTTGCCCATAAAA CG-GCGCGCCCGTCGAAAACGGACAT CCGG ATGTCGAAATGCGACCGACGCGCGCG GCGCGGGCGGTTTTG  73 311
    BPSL0834  968417 ..  968444 - -10.5  -3.07816   GCGCGAGGCAGGCAA        GGCGCGC-GGCC TGCAG GGCCCGCCCGCC        GCCCCGCCGCCCCGC  60 82
    BPSL0825  959129 ..  959147 - -10.2  -4.20918   GCGAACCGGAAGAAA             CGGCGGAC GGC GTCAGCCG             TGGTGCGCGTGCTTC  85 19
    BPSL0824 NONE
    BPSL0823 NONE
    BPSL0822  956252 ..  956281 - -19.3  -4.30576   CGCGCATGACGAAAA       GCCCGCACGGCTC GAGA GAGCGGTGCGGGC        TTTTTGCCGGCGAGC 100 73
    BPSL0819  952880 ..  952899 -  -7.1  -3.64822   ACGTCCGGATGGAAA            CGCCCGCG GGGTT CGCG-GCG            ACAGATGTGCCGACC  61 91
    BPSL0817  949019 ..  949042 - -19.6   -5.5112   TGCACGAACAAAAAA          CCCCGCGCTC TTCG GAGCGCGGGG           TTTTTTGTTGGGCCG 100 481
        bpeR  941701 ..  941725 -   -15  -3.14132   CGCCGGGCCGATGAA          CCGACGGCCG GCCGT CGACCGTCGG          CGCCACGGGCCGCCG  76 144
    BPSL0805  933833 ..  933846 -  -5.2  -4.07568   GGCCGTCGGCGAAAA               CCCG GGCATG CGGG                CGTTCATGCGGCATC  64 220
    BPSL0804 NONE
    BPSL0803  931361 ..  931391 - -24.8  -3.60151   GTCCCCAAACGACAA       CGCCCCGTCACGCA TCA CGCGTGACGGGGCG       GTTTCACTTCGTCAC 100 114
        ilvE NONE
    BPSL0792  920064 ..  920085 - -15.1  -4.16016   CGATGTCGTAATAAA           GCGCGACGC TCGT GCGCCGCGC            TCGGGTTGCGGGGGA  89 104
        waaF NONE
    BPSL0790 NONE
    BPSL0789 NONE
    BPSL0788  916615 ..  916625 -  -4.6  -3.88291   GACGATGCGGACAAA                 GCGC ACA GCAC                 AAACAGCACAAACAG  58 148
        moaC  913698 ..  913710 -  -7.7  -3.33261   GGGCAACGCGGAGAA                CGTCA CGG TGACG                ACGAGCAGCCGGAAC  55 372
    BPSL0775  902355 ..  902402 -    -4  -3.14132   CGTGGGCGGGACGAA CCGGCGTGGCCATCGGCCGCTC GCGCGT GGGCGGC-GCTAGCG-CACCGG CTGGCCGGCGACGGC  45 14
    BPSL0774  900611 ..  900642 -    -7  -2.89742   TCCAATTTTGATATA      GGGGTCGCGCGCCC TCCC GGGAGGGCGGCTCC       GAGTCGATTATTGGA  50 194
    BPSL0773  898569 ..  898608 - -17.2  -4.03234   GTGGCGCCAGACAAA  GAAAAAGGCCGCTGAACC TTGC GGTGCAGCGGCCTTTCGC   ATTTGGTGGCGAATC 100 347
    BPSL0772 NONE
    BPSL0771  896085 ..  896097 -  -4.8  -2.82856   AAGGAATATAAATAG                CGTC AGGAA GACG                GGAAGGTTGACCATG  44 251
    BPSL0756  872926 ..  872945 -  -4.2  -4.37886   CTATCTTCTAGAAAA            CCCTCTCT TTTG AGAACGGG             ATTTATTTGAAAGAA  68 480
    BPSL0744 NONE
    BPSL0743 NONE
    BPSL0742 NONE
    BPSL0741  854778 ..  854812 -  -8.5  -3.53012   CCCGTCGCCGTGAAA    GAGCCAC-CGCCGGCCC CCG GGGCCG-CGAGCAGCGC    GACGATCGCGTTGTT  62 307
    BPSL0740 NONE
    BPSL0739  853814 ..  853828 -  -2.7  -2.96444   TTCCTGAAGAAGAAC               GCCGG GCTGA CCGGA               ACCGACATGCTGCCG  40 342
    BPSL0736 NONE
    BPSL0734 NONE
    BPSL0733 NONE
    BPSL0732  845463 ..  845512 - -24.9  -3.05384   GGGCGCCGCATCGAA GCGAAGGAAGCGCGCGCCGCCCG GAGC CGAGCGGCGCGCGGCCCCGCCGC TCAGCTTCGCAGCCG 100 26
    BPSL0729  838587 ..  838617 -  -3.2  -3.31144   TTCGTATTGCGACAA      CGACCGGCGCATG ATCGGG CATGCGCTCG-CG       TACATGTCGCTCGCG  47 378
    BPSL0724 NONE
    BPSL0723 NONE
    BPSL0722 NONE
    BPSL0721 NONE
    BPSL0720  825643 ..  825693 -  -2.3  -4.59773   GTTGACTCTGAAAAA CCACAGGCGTCGCGCGGGCTGGAA ACGT TTCC-GCTTTCGCGCGGCTTGCGG CATGAACGACGGCCG  70 374
    BPSL0719  822330 ..  822373 - -23.8  -3.53012   GTGGGCGCGGCCAAA CG-CGCCGGACGCGCCGGACG CGC CGCCCGCCGCGGCCGGCGGCG ACGATTGACGATCGA 100 81
    BPSL0713 NONE
    BPSL0712  814510 ..  814567 - -15.6  -4.07687   AGGCGGCGCGCAAAA CGCGGC-CCGCCCGGCGTATCG-CGCGCA CGA TACGCGTCG-TGCGCCGGGCAGTACTGCG ATCACTGTACGGCCA  93 114
    BPSL0711  813888 ..  813904 -  -5.1  -3.64703   GCGTCCGCATCGAAA              GGGAATC GGC GATTCCG              ATCGACGACCGTCGA  57 220
    BPSL0707  808841 ..  808865 - -14.9  -2.94144   GCGCCATCGAAATGA          GCCGCGCCGCG TAT CGCTGCGCGAC          AGCACGACGGCCTTC  73 356
    BPSL0706  806492 ..  806515 - -19.6  -2.55074   CGGAACCGCAACGCA          CAGGCGGCGC GCGA GCGCCGCCTG           TTTGGTGTGAGACGC  93 63
    BPSL0704 NONE
    BPSL0703  801486 ..  801498 - -10.5  -3.31144   CGTGTACGGCGAGAA                CCCGG CGA CCGGG                CTGCCGCAGGCGCGC  63 291
    BPSL0701 NONE
    BPSL0699 NONE
    BPSL0697 NONE
    BPSL0696  793197 ..  793230 - -28.9  -5.61881   CCGGAAAAACAAAAA     GGGGCGCGGCCGCGG TTTC CCGCAGCCGCGCCCC      GTTAGCGTCACCCGA 100 44
       rhlE1  791569 ..  791593 - -12.7  -2.52464   GCCGGCGCGAACGTA          CCGGCCGCGCG CGC CGCGGGGGCGG          GAAGCCGGCGGGATG  63 96
        glpR  786903 ..  786916 -  -5.2  -4.07568   GGCGTGGGGGGAAAA               GCCG CTGTCC CGGC                CTTGGCGTTATTGAC  64 249
    BPSL0690  786420 ..  786472 - -12.6  -3.66908   GCGTTCGAAAACGAA CTCGCGCAACGTCACG-CGGCGCTCG GGA CGAACGCCGACGCGGCCGCGCGCG-G CCGCTGGGTGAGCTA  74 177
        glpD NONE
        glpK NONE
        glpF  781955 ..  781982 - -18.4  -5.18371   GGCGACAAAAGAAAA        CCCCCTCGCGCG TCGC CGGGCGAGGGGG         GTGGGGGCCGCCGGC 100 92
    BPSL0685 NONE
    BPSL0684 NONE
    BPSL0683 NONE
    BPSL0682 NONE
    BPSL0681 NONE
    BPSL0680  774176 ..  774203 -  -7.6  -3.14211   ACGCGCCGCCATGAA        CGGCGCGCGTGAA GCG TGCCCGC-CGCCG        CTACGCGGCGAGCGC  54 26
    BPSL0679  772912 ..  772933 -  -7.9  -3.79849   GAACGAGAGCAAGAA           CGGCACCGC GTTC ACGGTGTCG            ATCGAGGCACGCGCC  64 480
    BPSL0675  769068 ..  769084 -  -2.1  -3.16564   CCGCGACGCGACGAA              CCGAACC CGT GGGCCGA              TGCGCGGCGAAACCG  42 63
        miaB NONE
    BPSL0673  766055 ..  766110 - -13.1  -2.75064   GCGGCGACTGAACGA GCGGCGCGACGCCCGCGCGACGCACGC AGCA GGGATCG-CGCGCGGCCGTC-CGCCGA TCGCGTCGGCCCGGA  67 90
    BPSL0672 NONE
    BPSL0671  763786 ..  763814 - -12.4  -2.72043   AAGCGGGGCGGAAAG       GGGAGCCGG-CGG CGGG CCGGCCGGCTCGC        GGGCGGGAGGATGCC  65 287
    BPSL0670 NONE
         lnt  760869 ..  760911 - -16.3  -4.10453   GAAATCGCCGGAAAA CGCA-GCGGCG-GCGAGTGCG GCG CGGCCTCGCTCGCCGCGTGCG AACGCGCCGCGCGCG  95 41
        glyQ NONE
        glyS NONE
    BPSL0666 NONE
    BPSL0665 NONE
    BPSL0664  755105 ..  755124 -  -7.8   -3.0263   ATGACCGGGGCAAGA            CGCGTGTC CCGC GAAACGCG             TGACCGGCAAGGCGC  53 120
    BPSL0662  752976 ..  752989 -  -4.5  -3.01712   GCGCCGCGCGGAAGA               CATCG GTGT CGACG                AGTACGTGCGCGTCG  46 337
    BPSL0657 NONE
    BPSL0656  744929 ..  744957 -  -5.2  -3.53012   GCGGGCGGGCCGAAA       CGTCGG-ACGGCC GATC AGCCGTGCCGGCA        GCCTGCGCATGCGCG  54 431
    BPSL0654  742083 ..  742113 - -10.3  -3.53012   CGCTCGTCGCGCAAA      GCGGGC-TCGCCGG CCTG CCGGCGCCGTCCGC       GTCGCAGTGGGCGAC  65 191
    BPSL0652  740544 ..  740569 -  -4.5  -3.61398   GGCGTTCCTCAAGAA         GGGCAGCGCCG CGGA CATCGCCGCGC          GGATGTCGGAAGAGG  54 252
        ilvA  716161 ..  716171 -  -4.6    -3.214   GTTACGACAGGAAGA                 GACG ATA CGCC                 GGATTGCCGCTTTCT  47 1
    BPSL0632  715014 ..  715035 - -12.9   -4.5442   GGTTGAACGAGAAAA           CGGGGTCCC GGAC GGGGCCCCG            TTTTTGGGGGAGGGC 100 293
    BPSL0628 NONE
    BPSL0627  709810 ..  709827 -  -9.8  -2.52464   GCCGGCGCGAAGTGA             GCGCGC GTCGAG GCGCGC              CGTGTGGGCGGCGCG  56 125
    BPSL0624  706560 ..  706584 -  -4.8  -3.28712   GCGCGTCGCCGAGAA          GGCGCGCGCG GCGGG CGTGCACGTC          GAGCTGGAGATATGG  49 151
    BPSL0621  703117 ..  703154 -  -8.3  -3.61398   CGCCCCCGGCAAGAA   TCTCGCG-CGCACGCTCG AGG CGATCGCGCGGCTCGAGC   GCATGCGCCCCGAGC  63 503
    BPSL0616  696819 ..  696874 - -15.9  -3.64703   GGGGCGCCAGCGAAA GTGTCGCGCGAGGCGCGCGCCGC TTGCGAATGC GCGGCGCGCGACGCGGGCGCCGC TTAGCTGCGCAATTC  85 26
    BPSL0615 NONE
    BPSL0614 NONE
    BPSL0613 NONE
    BPSL0612 NONE
    BPSL0611 NONE
    BPSL0610  688560 ..  688594 - -25.7  -4.10672   CCAATTGAAACGAAA     CGCCGGCGCGCCGCG GCGAA CGCGCCGCGCCGGCG     TGCGCGCCGCCGTCA 100 38
    BPSL0606 NONE
        manC  681771 ..  681796 - -11.7  -3.60296   TACTTTCATGCGAAA         CGGCGCGGGCG GATC CGCCCGCGCTT          CTTCATTGCGCGCCG  72 28
    BPSL0604 NONE
    BPSL0603  679181 ..  679229 - -18.1  -3.05022   GGCCGGAGATAGAGA CCGGCGAGGACGACGAACGACGA CAG CCGCCGTTCGCCGCCGTCACCCG CGGGACGCGGGGCGC  86 19
    BPSL0595  666359 ..  666387 - -16.8    -5.626   TATTCGATAAAAAAA       GCCCGGCAATCCG TTTC CGGAT-GCCGGGC        GTTTTCGTTCGCTTG 100 166
    BPSL0594  665582 ..  665600 - -13.1  -3.64703   CGTTCGCCACGGAAA             GGGGGCG TTTTC CGCCCCC             CGATTTCATCGGCTG  79 92
    BPSL0593  664976 ..  665006 -  -6.1  -3.01712   TTGTCGTCGGCAACA      CGAAGCACACG-GC CGTC GCGCGTGCGCTCAG       TCGGCGTCGAGCGCC  49 22
    BPSL0592  664323 ..  664349 - -18.7  -5.07652   CTCGGCAAAATAAAA         CCCGACGGCCC TCGCC GGGCCGCCGGG         TTCTCGTTTGCGCGC 100 278
    BPSL0591 NONE
    BPSL0590  653841 ..  653851 -  -2.4  -3.64822   ATCGGCGCATCGAAA                 CGGC AAC GCCT                 TTGCCCCGGATCGAA  51 190
    BPSL0589  653267 ..  653278 -  -2.2  -3.10245   CCAGTCGAATAGACA                GACA AAGA CGTC                 GCTCATACGATCCAG  42 143
    BPSL0588  652429 ..  652450 -  -7.3  -3.41602   CGGATTCCATGACAA           TCTCCTTTC AAGC GAATGGAGA            TTGAGTGTGCGCCGC  56 202
    BPSL0587  651760 ..  651788 - -14.6  -4.14392   GGCGAACGGCCAAAA       CTGGCCGGCAAGC GACC GCTCGCCGGCC-G        CCATGCCATCAAACC  89 34
    BPSL0586 NONE
    BPSL0585 NONE
    BPSL0584  648087 ..  648098 -  -7.2   -4.6902   TCACAACGCTAAAAA                GGCC AGTC GGCC                 CGCTGTCCGTCTGGA  79 7
    BPSL0583 NONE
    BPSL0582  643979 ..  643998 -  -2.8  -3.75766   CCGACAAGTGAATAA            GACGGC CCGCTCCT ACCGTC             TGTTTACCCACCCCC  53 117
    BPSL0581  643175 ..  643223 -  -7.3  -3.53224   TATCGCGGCGGCAAA GCCATCGCT-GGCCGCGCGCGC TCGCTT GCGCAGGCCGCCGAATGACGGC GGTTTGCCTTTCTCG  58 87
    BPSL0580  642694 ..  642722 -  -4.3  -3.53012   TTGCCGCTCGCGAAA        GTCTGAGCCGCCG TCA CGGGCGCTCGGTC        GATCGAGCCGTCGCC  52 164
    BPSL0578  639963 ..  639980 -  -9.8  -3.61988   GCATGCAGAAATCAA             CCCCGC CCTTGC GCGGGG              TTTTTCTTTTCTCCG  67 90
    BPSL0577 NONE
    BPSL0576 NONE
    BPSL0575 NONE
   BPSL0574B  633350 ..  633374 -  -2.8  -4.81249   GGTGAAATGGAAAAA         GACGGTCGT-GG TAG CCGACGGCCG-C         GAAGTGATAATCACG  76 201
    BPSL0572  628588 ..  628644 -    -3  -3.58726   CTTCGCCATAGACAA CGGTACATCAG-CGCTACCATCTGCAAG GCG CCGGCAAA-GTCTACGACCGATGTACCG CCAATCACCAAAATG  49 49
    BPSL0568 NONE
    BPSL0567 NONE
    BPSL0566 NONE
    BPSL0565 NONE
    BPSL0564 NONE
    BPSL0563  615793 ..  615808 -  -2.5  -3.83026   CCGTCGCAGAGCAAA              TCGAC GTCGAT GCCGA               GACGGTCTCTAGGTT  56 409
    BPSL0561  614838 ..  614856 - -12.4  -2.54702   ACATACCGTAACGGA             GGCGCTAC ATG GCAGCGCC             TCGGGCGGTTTCAGG  64 49
    BPSL0560  613670 ..  613682 -  -6.2  -3.59979   CGCGCCCATGCCAAA                CGGC GCAAG GCCG                ACGGTCCCTTCCTCG  57 431
   BPSL0557A NONE
    BPSL0557  612169 ..  612182 -  -3.1  -3.39803   TAGGTAGACGCATAA               CCTAA GAAT CTAGG                ACCGCTAAGTCGAGA  48 108
   BPSL0549A  606281 ..  606291 -  -8.2  -2.56596   CGCCTCAGCAATTTA                 CCGG CAT CCGG                 CATTCCGTTCAGTGG  51 327
        uvrA  597099 ..  597152 - -12.1  -2.54098   TGTTGTAAGGAAGAT TTTGGCG-CCGCATCGGCGGCGCGCG ATC CACGCGCGGCCGGGGCGGCCGCCGGG CGCTCGCCCGGCCGG  64 52
    BPSL0544  595692 ..  595725 - -10.9  -5.14563   GCGGGGACGAAAAAA     GGAAGGCCGCGTTCG ATGA CGCATGCGGCCTTTC      TTTTTGGATTTTTCG 100 193
    BPSL0538 NONE
    BPSL0537 NONE
    BPSL0536 NONE
    BPSL0535 NONE
    BPSL0534 NONE
        rpoN  585002 ..  585017 - -11.8  -4.07568   GCGGCGGCCGGAAAA              CGCCCG CCGG CGGGCG               ACGGGCTACAGAGAC  82 31
    BPSL0532  584469 ..  584488 - -12.1  -5.55769   TTGCACAATAAAAAA            CCGCCCG TCGAGG CGGGCGG             TTCGGCTGGCGCTGT 100 51
    BPSL0531  583663 ..  583710 - -17.6  -2.73364   CCGTCACTCCAAGGA GCCGGCGCCCTGACGCAGCAAC GACG GTTGCTGCGCCGGCCCGGCGGC GGGCGGCTCGGCTCG  85 87
    BPSL0530 NONE
    BPSL0529 NONE
    BPSL0528  580837 ..  580854 -  -5.5  -3.17392   GAGGCGGTAAGCGAA             CGCGAAG CCCG CTTCGAG              CGCGGATGCGGGCTT  49 208
    BPSL0525 NONE
        lolB  576165 ..  576191 -  -2.1  -4.07568   CTTGGTCGGGCAAAA         GCGCGCGTTCA GCGGT CGAGCACGAGC         TTGATGTCGAGGGGC  58 7
    BPSL0523 NONE
         prs  574072 ..  574090 - -10.3  -4.58395   CCGATTGTGCAAAAA             GCGAAGC TCGTC GCTTCGC             CTTTTGCGCTAAACC  93 59
    BPSL0520  573286 ..  573308 - -12.7  -5.54079   GCAAAAATGAAAAAA          CCCGCCG-GG CAAG CCGCGGCGGG           TCTCGTCGACCGTCG 100 63
         pth  572563 ..  572612 -  -3.5  -4.09685   CCTGATGCGTTAAAA CGAC-GAGCTTAACCGATGCGCGC GGCGG GCGCGCA-CGGC-AGGCGCGGGCG GCACCCGCGGCGGCT  61 40
    BPSL0518  571286 ..  571331 - -13.1  -3.40403   CGCCGCCGAGCAGAA GGAC-GACGCGTGACGCGCCGC GCG GCGGCGCGGCCCTCGCCCGTTC GCTGAGCGCGGCGGT  75 162
    BPSL0514  568144 ..  568180 -   -13  -3.53012   CTGCGCCCCGCCAAA   CGGATCG-GCCGCGCGGC CTA GCCGAGCAGCGCG-TCCG   CGAATTCCTCCGCGC  77 6
    BPSL0512 NONE
    BPSL0511 NONE
    BPSL0510 NONE
    BPSL0509  559793 ..  559805 - -10.5  -3.18031   CGGCGAAAAAGTATA                CGCGC ATT GCGCG                GGGCGTCGGCGTTAG  62 451
    BPSL0508  558636 ..  558657 -  -4.3  -3.33696   GTGTTCTGGAAGGAA           CGCATGGCG ACAA CTCTATGCG            AAGTCGTCCGCGGCT  49 137
    BPSL0507  556262 ..  556318 -  -6.5  -3.78034   GATGGAGACGAACAA CGGCGGC-CTCGTG-TTCTCGATCGCG TACAC CGCTGTCCAGACGCACGAGAGCGGCCG CTGGCGTCTCCTCGC  61 401
        rpoH  554003 ..  554026 -   -16  -5.24129   GCCGCGCATAAAAAA          GCCCGCCGTC CTGC GACAGCGGGC           TTTGCCGTTTCGGCG 100 69
    BPSL0503 NONE
        cydA NONE
        cydB  550530 ..  550564 - -20.1  -2.73903   AAAATCGCGCGAAAG    GCCGGCCG-CGCGATGC GTC GCA-CGCGGCGGCCGGC    GGGACGTCAATACAT  95 32
   BPSL0500A  550251 ..  550269 - -13.1  -4.90266   CGCATCAAGTAAAAA             CCCCCGC GAAAG GCGGGGG             CCGTATCGGGAACGA 100 138
    BPSL0500  546487 ..  546544 - -23.6  -2.62184   CGCCTCGCGAGACGA TGCGCGTGACGAGCGGGCCGGCCG-CGCG CGG CGCGTCGCCCGGCCCGTTCGTCAC-CG-A TGCGATCGGCCCATC 100 50
    BPSL0493 NONE
    BPSL0492 NONE
    BPSL0491 NONE
    BPSL0490 NONE
    BPSL0489 NONE
    BPSL0488 NONE
    BPSL0487 NONE
    BPSL0486 NONE
    BPSL0485 NONE
    BPSL0484 NONE
    BPSL0483 NONE
    BPSL0482  522699 ..  522712 -  -4.5  -2.60615   ACGGGTGGGAAAGAG               GGCTA CAGC CAGCC                GACCGGCACGGCCGC  42 14
    BPSL0481 NONE
    BPSL0480 NONE
    BPSL0479 NONE
    BPSL0478 NONE
    BPSL0477 NONE
    BPSL0476 NONE
    BPSL0475  515540 ..  515573 -  -2.9  -3.62597   CGGATTGTTGAAGAA     TGACAGTCTCGCGCG AGCG CGCGCATTCCCGCCA      ATACCGAATTCCGAC  53 169
    BPSL0474 NONE
    BPSL0473 NONE
    BPSL0464  500825 ..  500861 -  -3.5  -2.82623   TGTGCCCGACAACGA    TGGCGGAACTCTCGCAG GCG CTGCAGCAGCTCGGCCC    GGACGGCAAGCGCGT  42 424
   BPSL0458a  496608 ..  496635 - -15.5  -4.07618   GCTGTAACAATGAAA        GCGGCCCGCGC GGCGAT GCGCGGGCCGT         TTGCTTGGTTCGTCG  93 149
    BPSL0450  488711 ..  488755 -    -7  -4.09685   TTCGATCGGTGAAAA GCGTGGGAATG-CGGCG-GCGG ATG CGGCGCGCCGTCAATCCTTCGC GGTGCGCAGCGCGAC  67 14
    BPSL0449  487938 ..  487996 -  -5.2  -4.07568   CGCCGGGCGGCAAAA GCGTCGATGACGGTCGCGCGCGCGAATCG CAGC CGTTTGCCGCGCGCCGCCG-C-TCGA-GC GGCGGTGTTCGTCGC  64 247
        gpmA  483857 ..  483902 - -12.6  -3.53224   CAGCGCCGCGCGAAA CAGGTTCGCGCGGCGCGCGCCG GCGA CGGGG-ACGGCGCG-GAACCTG CCGTCGCCCGCGCGG  74 53
    BPSL0442  482085 ..  482117 - -30.7  -4.86731   GGCGCGCAAAGAAAA      CGGGCCATCGCGGCG GCT CGCCGCGATGGCCCG      TGCACGGCGTCGCGC 100 43
    BPSL0441  480925 ..  480962 -  -6.3  -3.68222   TTCGAACCGGAAGAA  GTGCAGGCCGCGCTCGCG CGGCT CGCGAGCGCGGA--GC-C  GAGGGCGGACGTCGC  59 335
    BPSL0433 NONE
    BPSL0432  470721 ..  470759 -  -6.4   -3.4582   GCATCGCACCAAAGA   TCGGCATGCCGCGTCCGC GGC GCGGCTGTGGTGCGCCGA   TTGCAATGGCGCATG  55 385
    BPSL0430  468850 ..  468908 -  -8.5  -3.32844   CGCCGGAGGCCACAA GCGGGGCTTCGGGAGGGGGCAGGCGCGC GATC GCGCGCCCGGCCGG-CACGATGCGCTGC GCACCGCGGCGCGCG  58 67
    BPSL0428  466719 ..  466777 - -17.3  -4.13654   GCGCGAAAGGAGAAA CGGACCGCTGATGCACGGGCCGCTCGCCG AGG CGG-GCGCGGCCCGCGT-CGGGCGGTCCG TTCGACGGCGGCGTC 100 93
    BPSL0418 NONE
    BPSL0416  448754 ..  448796 - -18.5  -3.21099   CCCGTCGAGCACGAA GCGCGTC-GCGGCG-TCGAGC TTC GCCGGATCGCCGCCGACGCGC TTGTACCGGTAGCCG  90 239
    BPSL0411  445071 ..  445089 -  -8.2  -2.98072   TGCACGACAACGAGA             TCGATCTC GAG AAGATCGA             GGAGCGCGCGTCGAG  55 163
        cpdB NONE
    BPSL0399  432329 ..  432340 -  -7.2  -2.78596   GATGCGCCCATCATA                GCCG CGTG CGGC                 CGGCGGCGTGCGATT  48 276
    BPSL0398  431245 ..  431263 -  -5.8  -2.94695   CGATCAGCAAGCACA             TGCCGCTC ATC GGGCGGCC             CCCGGCGTGCGCAGC  47 13
    BPSL0397 NONE
    BPSL0396  429876 ..  429906 - -13.9  -3.61398   CGCGTTGTTGAAGAA       GGTGCGCGCGCAG TCGCG CTGAGCGCGCGCC       GGGCGGCGCGCGGAC  78 62
    BPSL0389  422427 ..  422467 - -29.7  -3.31792   GCACGAGCGCGAGAA  CGCACGCGGCGCGGCGCAC GCG GCGCGCCGCGCCGCGCGGG  TTCGACGAAACGATG 100 133
    BPSL0388 NONE
    BPSL0387  420628 ..  420655 - -19.8  -4.55295   CGCCGGACAAACAAA        GCCCCCGCGCGG CGGG CCGGGCGGGGGC         GGGGGGAGTGCGCCG 100 107
       metH2 NONE
       metH1  416495 ..  416511 - -15.1  -4.13767   TTCGGTACCCGAAAA              GCCCGCG TCT CGCGGGC              TTTTCGCATTTTGGG  89 220
        argS  414108 ..  414130 - -18.4  -3.34517   AGTTTTCGTGAAACA           GCCGCGACGC GCT GCGCCGCGGC           GCTTGGCCGAGGGTC  93 47
    BPSL0382 NONE
        dsbA NONE
    BPSL0380  411360 ..  411394 - -17.9  -2.72344   CGCGATCCGCAACGA    GCTGCGCGAGCA-GCG CACG CGCGTGCTCGCGCTGC     ATTCGGCGTACATCG  78 370
    BPSL0378 NONE
    BPSL0377 NONE
    BPSL0376  407559 ..  407594 - -24.7  -3.31144   GCGCGATGCGGACAA    GCGCGGCCCCGGCGC GGTGTT GCGCCGGGGCCGCGG     CGGCGTGTGCCGCGG 100 43
    BPSL0375  405500 ..  405554 -  -3.3  -2.71681   GAAGGCGTCGAACGA TCGGGCTCGGCGG-GCGCG-CTTGCGA TTT CCGGACGGCGCGCTCCGGCGAGGGCGG TCGATCCGGGCGCGG  40 203
        aceK NONE
    BPSL0372 NONE
    BPSL0371 NONE
    BPSL0370  399540 ..  399580 -  -5.2  -3.16564   TCGTGATCGGAGGAA TGCGGCGGCGCGC-CGGCT CACC AGCCGAGCTCGACGCCATC  GTATTGGAAGAAGCG  49 2
    BPSL0369  398940 ..  398954 -  -3.4  -2.72379   GCAACGCCGGAATTA               CCCGGC CAT GCCGAC               GCGCGCCGCCGAATG  40 144
    BPSL0368  397166 ..  397197 -    -5  -4.37886   GTACTCGTTACAAAA      CGCCGGA-GCCTTGC TGG GCACGGAGTTCGGCG      CATTTCGGCGCGTCT  69 389
        bioA NONE
        bioF  394455 ..  394475 -  -3.1  -3.13403   TGCCCGTCACGAACA            GCGAAAGCG GCG CGCTCATGC            GGCGGCTCCGATCGG  44 20
        bioD NONE
        bioB  392625 ..  392642 -  -9.8  -4.57569   GCATCGCGCGAAAAA             GCCGGG ACATCG CCCGGC              TGTTTTGCAGGAAGG  93 51
    BPSL0357  382850 ..  382884 - -16.5  -2.83715   CCGACGACTACGAGA    CGACGA-TGCACCGCG CATT CGCGGCGCACTCGCCG     CAGACGGCCGAGCTC  75 486
    BPSL0348  371384 ..  371398 -  -6.4  -3.86776   CAATTAATTAGGAAA               CCAATC AAA GATCGG               TGTGCCGAGGGTGGT  62 104
    BPSL0347  370387 ..  370427 -   -14  -3.02043   AATGGTGTGTGAACA CGCGGGCATCCCGTCCGGC GATC GCCTGACGGGATA-CGGCG  TCCCCGTCAGTCGGG  72 171
    BPSL0346  369357 ..  369378 -  -3.6  -3.22521   CGTAGACGAACGTAA           TTCCCCGC TGCATG GCGGAGAT            GCCGCCGGCCGTCGG  47 54
    BPSL0345  365550 ..  365582 -  -3.4  -3.06831   GCAAGGGCGAGTGAA      CATAACGCGCCCAA CGCCT TTCGCCGCATCATG      CTTGTTTCGTTCATC  42 52
    BPSL0344  364690 ..  364706 - -13.7  -3.61764   CGACGAATCGGCAAA              TGCGCGG CCG CCGCGCA              CTATTCGGCGAGCTC  78 307
    BPSL0340 NONE
    BPSL0339 NONE
       plcN2  359388 ..  359405 -  -2.6  -3.06133   GAAGGGGCGACGCAA             GCATGC CGCGAT GCGTGC              CGTCGAAGCCGGGCG  41 107
    BPSL0337  358805 ..  358860 -  -6.6  -3.34398   GCCGCGCGCGAAATA CTTCGTCGACACGC-TCGTGCACTGCG CGG CGCCGCTCAGGTTGCGCGACGACGATG CGCCGGCGTCCGGCG  52 104
    BPSL0335 NONE
    BPSL0334  356694 ..  356709 -  -3.2  -3.14132   CTGTTTTCTGATGAA              CGTAAC GGCT GTTGCG               GCGCATGGGCTCGTG  44 64
    BPSL0333  355715 ..  355739 -  -5.5  -2.99837   GGTGAAAGATGAAAG          GGGCCGCGCGC GTC ACGCGCAGGCG          GACGGCGGCTCGGCG  47 13
    BPSL0332  354639 ..  354666 -  -6.2  -2.52896   GGAGCGCGCAAGGGA        GCGCGCGCTGCGA CAT TC-CGACACGCGC        AATAAAGTTGTAGGG  45 524
    BPSL0330  352883 ..  352895 -  -6.2  -3.15249   TACATTCCGGAGGAA                GCGC CCGTC GCGC                TGATCGACGAGATCG  50 154
    BPSL0328  350370 ..  350387 - -12.7  -5.69023   AAAAGACGAAAAAAA             GCGGACC GGAC GGTCCGC              TTCAAGCTGAGGACG 100 432
    BPSL0324  345741 ..  345775 -  -6.2  -3.38291   CGGAGAAGCGGAGAA     GCGCTTCCCCCTGCAA GCT TCGCCGGCGCAGGCGC     GGCGGCCGCGCCGAG  55 63
    BPSL0323  343555 ..  343574 -  -2.8  -5.21709   TTGTATAGTAAAAAA            CGCCGCGAA ACG TTC-CGGGG            TGGGGCGGGTGCTGC  83 129
    BPSL0322 NONE
    BPSL0321 NONE
    BPSL0320 NONE
    BPSL0319  339379 ..  339397 -  -4.4  -3.53012   GGCCGGCGCGCGAAA             TGCGTGCC GGC GGCGCGGA             CGCGGCGATGGGGCC  52 221
    BPSL0316  336904 ..  336952 - -31.8   -3.6682   GGTGAGGCATGCAAA GGGGCGCGGCCGGGCGC-GGCAC CGAG ATGCCCGCGCCCGGCCGCGCCCG TCAATTCCGTTCGTC 100 26
    BPSL0315 NONE
    BPSL0314  335153 ..  335208 - -10.3  -3.01712   GCGCGCGGGCGAACA CGCGTGCCCCG-GCGGTGCGGGC--CGC CGT GCGATGCGCGCCACGCCCGACGCACGCG GATGACGTATGCGCC  60 292
        glmU  333477 ..  333502 - -12.5  -2.85508   GAAACTCGACAATGA         TGCAGGCGCGC CGCT GCGCGCCCGAA          AAACGGTTCAGCTCT  66 33
       glmS1  331548 ..  331562 -    -7  -4.14243   GACTTGAGGGGAAAA               CGGCCG GCG CGGCAG               GCGGGCGATCCGCGA  67 77
        silP  318709 ..  318733 - -12.7  -3.05715   AAGCGGCTGATCGAA          GCGGCCCGCCG CCG CGGCGCGCCGT          TCGCTCAGATCTCGG  67 41
    BPSL0294  306516 ..  306540 -  -7.8  -3.51924   CTTCGACGGACACAA         CCGCGC-ACGG ACGG CCGCCGCGCGA          TCGATCCGGCGATCG  60 380
    BPSL0293 NONE
    BPSL0292  304135 ..  304188 -  -3.3  -3.11222   GCGGAAGTTGAAAAT GGCGTGA-CG-GCGCTCGTGCGAAT-CG CGG CGCATT-GCGCG-GCGCGCGCTCACGGC GTGCTGGCCGCAACC  44 19
    BPSL0291 NONE
    BPSL0290  302345 ..  302379 - -12.9  -3.53091   ACGCGGCGCGCGAAA    CGTGCGCTG-CGCACGC GTC GCG-GCTTCAGCGCACG    GCCGCCTTCGCCGCG  77 16
    BPSL0286  298898 ..  298940 - -14.7  -3.14132   GCGCGGCGGCATGAA GCCCGCTCGCGCATCGGCGC CCGC GCGCGGCCGCGCC-GCGGGC CGGGTTCCGGCTTCG  76 69
    BPSL0283  296535 ..  296561 -  -3.5  -3.54741   GATGACTCGCTGAAA         TCCGCGCGAGC GCTCA GCTCGCCTGGG         CCTGCGCGTCGAGCC  51 12
    BPSL0269  280719 ..  280729 -  -8.2  -3.44051   GTTTGACCACGATAA                 CGGC AAG GCCG                 GCCCGAACTTTAGCA  60 84
    BPSL0268 NONE
    BPSL0267  279645 ..  279662 -  -6.3  -3.54424   GTCGACCGGGCGAAA             CGTTTCA GGCG CGAAACG              TTTCAGGTGCTTTAG  56 183
    BPSL0266  278829 ..  278849 -  -4.5  -3.14132   CGGCTCGGCGATGAA            CCGACCCGC ACC GCGTGGCGA            CGAGACCCGCCCGGT  47 280
    BPSL0261  272656 ..  272669 -  -4.5  -3.63968   GGCGAAACGGCGAAA               CGG-CG CGG CGACCG               GGCGACCTGACATCC  55 195
    BPSL0259 NONE
    BPSL0258 NONE
    BPSL0257  269281 ..  269296 -    -6   -3.7511   TCGCTGAGAAGACAA              GCGCCG CCGG CCGCGC               GGGCGAATCGCGCGC  59 79
    BPSL0256 NONE
    BPSL0255  266983 ..  266996 -  -9.5  -3.76952   CCGATCGAAGCCAAA               GCGCC CGAG GGCGC                TTTTTTCATGGCCGC  71 51
    BPSL0244 NONE
    BPSL0243  253288 ..  253300 - -10.5  -2.53213   CAAGCCGTTAATGTA                GCGCG CCG CGCGC                CGCCGTGCTCACGCC  56 34
    BPSL0242  252414 ..  252440 -   -10  -4.08692   TAACGGGCCCCAAAA         CGGGCCCAAACC GAG GGCGTCGGCCCG         ATCACGGATCGGCCG  78 175
         fpr  251561 ..  251579 - -11.7  -5.60993   TTTGGCATAAAAAAA             CCGGAGC GCGAG GCTCCGG             TTTTTGATGTCGGTT 100 53
    BPSL0239  249470 ..  249495 -    -9  -4.21936   CGGACAAGTGGAAAA         CCCGCCATTT TAGCGG ATATGGCGGG          CATGCCCGCGCCGGA  80 192
    BPSL0238  247925 ..  247941 -  -2.1  -5.40072   GGCCGCGCAAAAAAA              CTCGCTG AAG CCGGGAG              CGTGGCGTGGCAAGC  90 101
    BPSL0237  246627 ..  246647 -  -2.3  -3.73783   GACCGAACTCAACAA            GCGGCGCAC GGT GGGCGTCGT            GCTCGTCGCGGGTTC  53 171
        fliF NONE
        fliG NONE
        fliH NONE
        fliI NONE
        fliJ NONE
    BPSL0225  235362 ..  235411 - -12.7  -3.05384   CCGCGCGCGAGCGAA TCGCGGCGACGCACGGCGGCTG ATGCGCG CGGCCGCCGTGCGAGGC-GCGC ACGGCGCGAACGTCA  67 38
        aidB NONE
        calB  230326 ..  230345 - -12.1  -4.54727   GCCCGCAAAGGAAAA            GGGCCGC GCGCGG GCGGCCC             TTCGCTTGCGATGCG 100 55
    BPSL0218  226449 ..  226473 - -12.8  -3.05844   TCGCGCACGCGAACA          CGCCGCGCGC GCCAT GCGCGCAACG          GTTCGATCAGCGGCG  67 303
    BPSL0217  225465 ..  225506 - -19.5  -3.05384   GGTGCTGCGATGCAA TGAACGACGCGTCCGCG-TG TTG CAGCGCGGGCGCGTCGTTCC GATTTCGCCGTCGTC 100 52
    BPSL0216  224969 ..  225005 -   -13  -4.08692   CAATCTGTGGGAAAA    GCCGTCCACCGATCAG GCGAT CTGATCGGTAGCCGTC    CTGACGATGCGCGCG  85 100
   BPSL0212A  221668 ..  221685 - -14.1  -4.88918   CGAGCGCAAACAAAA             CCCCGGC TTCG GCCGGGG              TTTTTTCATTTCAGT 100 145
    BPSL0211 NONE
        dapF NONE
    BPSL0209 NONE
    BPSL0208  216585 ..  216605 -  -8.1  -3.64822   ATGTCGGGATCGAAA            TGGCCGCGC GGG GCGCGGCGG            AGTCTGATTCTGGGA  63 80
    BPSL0207  215166 ..  215198 -  -7.6  -4.61527   AAAACGGCTGAAAAA     CAGCGCGCCCGGCGA AACT TC-CCGAGCGCTCAG      CCATTTATTGAAACA  81 121
    BPSL0206  213838 ..  213887 - -11.9  -4.84363   GCAAATCAGGAAAAA GCGATGACGGCCG-TGCGCCGGCC CAC GGCCGGCGCGGCGGGCTTCCCGGC ATGCGCGGGAAAGCC 100 178
    BPSL0205  213005 ..  213024 - -16.4  -4.73108   GCGAGAAAAGCAAAA            GCGCGCGG CAGG CCGCGCGC             TTTGGACAAAGCGTG 100 75
        hslV NONE
        hslU  210868 ..  210893 - -18.3  -4.98531   TGCCTAAACGAAAAA         CGGGCAGCCCC TCGC GGGACTGCCCG          TTTTTTCATCGGCAA 100 62
        argB NONE
    BPSL0199 NONE
    BPSL0198  205523 ..  205573 - -12.5  -3.76968   AATCGAGTCAGCAAA TCGGCGCGCTTTCCGAGCGCCGCC GCGA AGCGGCGA-CGACAAGCGGGCCAA GTATAACGGAAAAAC  81 173
    BPSL0197 NONE
    BPSL0196 NONE
    BPSL0195  202263 ..  202312 -  -2.5  -3.14344   GACGCCGCCCACGAA CGTGAGCG-CGGCGCGGGCGACGC GCA GCTTAGCCTGCACGGGCGGCCTCG TTGCCTGACATGCTG  42 4
    BPSL0194  201061 ..  201097 -   -11  -3.41878   CCGGCGAATCGATAA   GCACATCGATCAGCCAA TCGA TCAGC-GATCGATGCGC    CACGCCCGAGCGATG  68 177
        adhC  198472 ..  198491 -   -15  -4.52857   ACGCGTGATAGAAAA            CGGACCGC GTGG GCGGTCCG             TTTTTTTTGCGGCTT 100 189
        mreB  191765 ..  191788 -    -3  -3.53012   GCGGTTCGTTCTAAA          CGAGCGAGCCT GCC ACGC-CGCGCG          AGCGCCATACGGATG  49 50
    BPSL0185 NONE
    BPSL0184 NONE
        mrdA NONE
        rodA  186289 ..  186305 - -15.1  -5.14965   ATCGCCACGAAAAAA              GCGGCGC GCC GCGCCGC              TTCGATCAACTCTTC 100 31
    BPSL0176  179950 ..  179966 - -15.1  -5.76949   GACCGGCAAAAAAAA              GCCCCGC AAA GCGGGGC              CCTGATGGAATTGCA 100 47
    BPSL0175 NONE
    BPSL0174  178231 ..  178265 -  -4.1  -3.82084   CTTCAACATCAAGAA     CGTGACGCGCGATGA CCTGC TCGCCGCACACCGCG     TGCCGCCGCAGTTGC  58 263
    BPSL0171 NONE
    BPSL0170 NONE
    BPSL0169  172895 ..  172905 -  -4.6  -3.29511   TGGACCGGCGCACAA                 GGCC CGT GACC                 GTCAGGCGTAGGGGC  49 75
    BPSL0168  172384 ..  172398 -  -4.2  -2.66316   CGGGCCATCAGATCA               GCTCCA CCG TCGAGC               GCGCGATGCCGAGGA  40 3
    BPSL0167 NONE
    BPSL0166 NONE
    BPSL0165 NONE
    BPSL0164 NONE
    BPSL0163 NONE
    BPSL0162 NONE
    BPSL0161 NONE
    BPSL0160 NONE
    BPSL0159 NONE
    BPSL0158  168318 ..  168342 -   -15  -3.23393   CGGTATGGGACAAGA         CGCC-CGGCCG CACG CGGCCGCGGCG          CGGCGGCTTCGCGCA  77 338
    BPSL0156 NONE
    BPSL0155 NONE
    BPSL0154 NONE
    BPSL0153 NONE
    BPSL0152 NONE
    BPSL0151  162147 ..  162162 -  -3.2  -4.65895   CCTGTTACGTAAAAA              TCGGGA GGAT TCCCTA               TGATCGGCCGGCGTC  71 39
    BPSL0150 NONE
    BPSL0149  160392 ..  160422 -  -4.7  -2.75844   GGTTGGATGTGAAAT      TGGACTGGCCCGCGC TCG ACGCGGGC--GTCGA      TTACAGGCCCATCGC  43 26
    BPSL0148  159962 ..  160013 -  -5.9  -3.35679   TTCGGCCAGGGAGAA GGCGGCC-ATATCGTG-CGGCGTCC AGCC AAACACCGTCGCGATATCGGCCATC GCGTCTTCTACGCGG  55 33
    BPSL0147 NONE
    BPSL0146 NONE
    BPSL0145 NONE
    BPSL0144  155237 ..  155250 -  -4.5  -4.58395   TGTACGTTCGAAAAA               GCGGCG TGA CGC-GC               GGACTGACATTTCTA  75 171
    BPSL0140 NONE
    BPSL0139 NONE
    BPSL0138  152672 ..  152705 -  -9.5  -5.40072   CTTCGGGCAAAAAAA     CCCCCTCGCGCCG GTTAGGCA CGATGCGAGGGGA      AACAGCGGAAGCGAG 100 49
    BPSL0137 NONE
    BPSL0136 NONE
    BPSL0135 NONE
    BPSL0134 NONE
    BPSL0133  151027 ..  151054 -  -9.1  -4.58395   GTCACCCTCGAAAAA        GCCGGGGC-GTC GTGCG GACCGCCCCGGA        AAAGCGCCGCGCCCC  86 151
    BPSL0132 NONE
    BPSL0131 NONE
   BPSL0130a NONE
    BPSL0130  147161 ..  147174 -  -3.7  -4.56597   GCCCCTGTGGAAAAA               TCCGC CCGC GCGGC                CCCGCTCCCTCTCGG  70 239
         int  145297 ..  145314 -  -9.1  -3.62046   CGAGCTCGGCAAGAA             GCCG-GCC GAA GGCGCGGC             ATAAATTTTTTGCAC  64 101
    BPSL0120 NONE
    BPSL0119  134625 ..  134639 -  -5.6  -3.54935   TAAACGGCCGGTAAA               GCGGCA TTT TGCGGC               CGATATTTCGGGGCC  54 49
    BPSL0118  131702 ..  131726 - -18.6  -4.67641   ACGCCAAAAGCAAAA          GCGCGGGCTC GTCGA GAGCCCGCGC          TTTTTTTCTGGAGCC 100 142
    BPSL0116  129024 ..  129077 - -10.7  -2.53876   CTTCATGGCAAGCGA GGCGGCGCGTGCCGTGGC-CGGGCGC TCG GCGCGCGAAGCGCGGCAGGCGGCGCG GGACCGCCGCGCGCC  59 58
   BPSL0113A  125527 ..  125556 -  -9.2  -2.71731   CCGATGTGCGAAGGA       GGGGGCCGCG GTCGTCTTTG CGCGGTCCCC        CTCCTCGCCTGCGGT  55 269
    BPSL0113 NONE
    BPSL0112  124197 ..  124231 -  -4.1  -3.82084   CTTCAACATCAAGAA     CGTGACGCGCGATGA CCTGC TCGCCGCACACCGCG     TGCCGCCGCAGTTGC  58 293
    BPSL0107  117834 ..  117860 - -13.1   -3.3344   AGGGAACGTGGAGAA        GCGCCGCTTGAC CGTC GTCAA-CGGCGC         GCGAGATCGGCGCAA  73 16
    BPSL0106  116686 ..  116734 - -21.1  -3.53444   TTACGGGGGCTGAAA CGC-CGCC-CGCGCGATGCGACA TGTCT TGCCGCGTCGCGCGCGGCGTGCG ATGCATACAAGCGTA 100 470
    BPSL0104  115778 ..  115793 -  -7.5  -3.60296   GACTTTCATGGCAAA              CGCGG ATCGGG CCGCG               GTACGTCATGACGGA  60 266
    BPSL0103  113982 ..  114021 - -17.8  -2.78384   GCGTGCTCGACGACA  TCCGCGGCGACGACGCGC ATGC GCGCGCGATCGCCGCGCA   GCGCGCGAAGCTGGA  78 327
    BPSL0099  109229 ..  109245 - -15.1  -3.17723   GTATCGCGAAGGCAA              GCGGCCG AGC CGGCCGC              GTGAACGTGATCGCG  77 462
    BPSL0092  103853 ..  103863 -  -6.8  -5.00616   TTCCCCCTCAAAAAA                 GACG CGG CGTC                 GCGGCCACGACCCCC  87 190
    BPSL0091 NONE
    BPSL0090  102287 ..  102297 -  -5.4  -3.21934   GTCGCGTCAGAAAAT                 GCTT CGC AAGC                 TAGCGTTAGCGCTTG  51 337
    BPSL0089 NONE
    BPSL0088  100054 ..  100065 -  -2.2  -3.72695   ACGCCTTGGACGAAA                GC-CG GAG CGTGC                TTTGTTTGTGAAAAG  51 298
    BPSL0087   99336 ..   99370 - -19.4  -2.73542   CGGAAGCCTGAAGCA     CGAAACGCGATCGACG TAT CGACAATCGCGTTTCG     GTCACATAAAACAAG  93 64
    BPSL0086   98339 ..   98352 -  -5.2  -5.47821   ACGGACGTAAAAAAA               CCGC ACGTCG GCGG                CTGTCCGCCTTGGAA  95 210
    BPSL0085 NONE
    BPSL0084 NONE
    BPSL0083   97366 ..   97396 - -24.2  -3.83318   GCGCGAAGAATAGAA       TGATGTTCGGCCGC CTA GCGGCCGAACATCA       TGATCGCCTTAGTGC 100 34
    BPSL0082   94372 ..   94414 - -18.5  -3.55203   AAAATGCCGCGCAAA GGAATGC-CCGCCACCGCCC TCCC GGACGGCGGCGGTGCATTTC ACAGTTCAAGCGTGA  95 24
    BPSL0079   90157 ..   90180 - -15.3   -5.4148   GAAAGAATGAAAAAA          GCCGCCCGA TTCTCG TCGGGCGGC           TTTTTTTGTCGAGAC 100 52
        dnaA   85295 ..   85327 -   -12  -4.07885   TATTGTGCCTCAAAA      CCGAACCGCCCC TTTTAAATT GGGGCGGTTCCG      CCATTCTCAAGCGCT  82 49
        dnaN   84037 ..   84064 -   -12   -4.8543   GAATCGCCATAAAAA        CGCCAAAGGGGCG TGG CGCCCC-TTGGTG        TGTCCGGCGAATCGC 100 46
    BPSL0073   81352 ..   81380 - -23.3    -4.371   TTCACTACATCAAAA        GCAAACGCCCGGT AGC ACCGGGCGTTTGC        TTTCTACTTTGATCG 100 73
    BPSL0070 NONE
    BPSL0069   77423 ..   77462 -  -9.2  -2.71712   GCTGCGCGGCGAAAT  CCGCTTGCCGCTCCGCC GCCTGCG GGCGGCGCGGCAT-CGA  TGTACCCGCGCGCGA  55 83
    BPSL0066   74950 ..   74998 -  -9.4  -3.26366   TACATCGAATCAACA CGTCGAGCGCGTACCGCGCGCCA TGCG TGGTGCGCCGGACGT-CTCGGCG GCGGCCGGTGCGTTC  61 64
    BPSL0065   74053 ..   74105 - -13.4  -3.53012   GCGCTCGCCGCGAAA GAGTG-AGCGG-CCGGGCGCGCGAAG CCG CCTCGCCCGCTCGATCCGCTGCGCTC GGCGCGTTGCGCCGA  77 55
    BPSL0060   65900 ..   65935 -  -8.2  -3.19463   GCGACGATGCACGAA    TCGGC-CTTCGCCTTGC GCG GCGGGGCGAAGCGGCGA    TTGTGCAGAGCGAAA  56 277
    BPSL0059 NONE
    BPSL0058   63760 ..   63787 -  -6.2  -3.37344   GGCGTAGCGAATCAA        CGGCGGT-TCGCG AGA CGAGAAACCGGCG        GGCGGAGATCGGATC  55 133
    BPSL0055   59240 ..   59280 -  -3.8  -2.60075   CTCCTTCGAATGAAT GTGACAGCGCGATCGTGACG GCC CG-CGCGCTCGCGCGG-CGC GACGGCGAGCGCGCG  40 45
    BPSL0054   58391 ..   58419 -  -6.6  -4.08216   TGAGTCCTCGGAAAA       GTTCGTCGGGCGC GGCC GCGCCCGGC-ATC        AGCGCGCGAATTCGA  66 24
    BPSL0053 NONE
    BPSL0052   57132 ..   57148 -  -5.1  -2.96982   CGAAGCAAAAAAACG              CGTTGGT TGA ACGAACG              GACGAAGGCGCTTAC  47 37
    BPSL0051 NONE
    BPSL0050 NONE
    BPSL0049 NONE
    BPSL0048 NONE
    BPSL0047   51284 ..   51339 - -11.8  -3.01712   GGCGGGCGGCGAAGA CGTCGACGGCACTTGCCGCGCCGACG GCATCG CGGCGGCGCG-CAA-CGGCGCCGCCG ATCGCGGGCCGCCGG  65 161
    BPSL0046   50304 ..   50314 -  -8.2  -3.64703   GGGCGCCGATCGAAA                 CGGC GTC GCCG                 CGTGCGCGGCGGGCA  65 82
    BPSL0033   33124 ..   33145 -  -2.1  -2.62184   GGCTCCGTCACAGTA           CCCGCGTGCG TTG CGC-CGTGGC           GCGGGCGTCGGGCCT  38 151
    BPSL0023   25002 ..   25048 -  -6.3  -4.21319   ACGAAGCCGAAGAAA GGGGCCGGGCC-CGCGATCGGGC ACT GAGCGG-CGCTCGGCCCGGCCCG CTCCGGGCATGGGGC  70 65
    BPSL0020   22328 ..   22349 -  -5.8  -3.72576   CGCGCGCCGACGAAA           GCGCGC CGGCGGTTTT GCGCGC            TCGCCGCTCACGAGC  57 33
    BPSL0019   20004 ..   20025 -  -9.3  -3.53012   GTGTCGCGCGTGAAA           CCGCTCGGC TCGT ACCGTGCGG            TGCTCGAGGCGCGCG  61 480
        gspC   13386 ..   13416 - -13.8  -3.07816   GGTGCAGTGACGGAA       GGCCGGCGCGGCCC GCG GCGGCGGGCCGGCC       GAAGCGAAGCGGCGC  72 61
    BPSL0006    7262 ..    7289 -    -9  -4.11216   GCCGCACCCCGAAAA        CGGGGCGGCACCG GCG CGG-GCCGGCGCG        AACGGACGGCGGGAA  75 264
    BPSL0005    5791 ..    5808 - -12.7   -5.4505   TTCGCGAACAAAAAA             CCCGCTG GTTT CAGCGGG              TTTTTTCTTTTCGAC 100 86
    BPSL0003    2813 ..    2831 -  -8.8  -3.28712   TTTTTCTGTGGATAA             CCGGCG TTTACGC CGCCGG             ATCATGCACTTGCGG  58 308
    BPSL0002    1137 ..    1184 -  -8.4   -2.5294   GATTCCGGATAACAG GGCGAAAAGCGTCGA-GCGCGC GGCTCA GCTCGCGTCG-CGCCGCTCGCC GACGGCCGACAGGCT  51 2
    BPSL0001 NONE
    BPSS0001    1206 ..    1221 +  -7.6  -4.07568   GAAGGCGCCCCGAAG              TCCTCA AAGG TGAGGA               TTTTCGGGACCCGGA  69 43
         kbl    4903 ..    4915 +  -9.1  -2.72461   CGTGCGCGTCGGCAA                GACGC TCG GCGTC                ATTTGACGGGAGTTC  55 7
         tdh    6250 ..    6268 +  -3.9  -4.15222   CGGCGATGCGTGAAG            C-CATGAC GGAC GTCATGCG             TTTCTTCGGACGGCT  61 310
    BPSS0008    7698 ..    7732 +   -17  -4.15565   GAACCGCAGTACCCC     GACCTGCCCGCCGCGC TCG GCGAGCCGGGCAGGCC     TTTTCACGTCCTCAA 100 63
    BPSS0009    8222 ..    8235 +  -2.3  -3.72576   CGATCATCCGGGCTT               GTCGG ATCT CGGAC                TTTGATCGGCGGCGG  51 7
    BPSS0012 NONE
    BPSS0013   13195 ..   13205 +  -6.8  -2.78384   CGTGCACTGGCGGCT                 CGTG CCG CACG                 TCTGGTGACGCCGCC  48 7
    BPSS0014   14138 ..   14180 + -12.5  -2.87132   GCGCGTCGAACGCGA GCGCGGGTGCGCGGGTGCG TGTTC CGCACCCAAGCGCACGCGA TGTGTCGACGAACGG  66 92
    BPSS0019   19245 ..   19255 +  -4.6  -4.23758   CGAAAATACCGCGGT                 GCGC GCC GTGC                 TTTTCCCTATCCGGT  66 358
    BPSS0023   23364 ..   23374 +  -2.4   -5.1101   CAAATCGGCATGCAC                 ACCC GAC GGGA                 TTTTTTCGGTCATCG  79 72
    BPSS0024   23674 ..   23705 + -19.4  -2.64747   TACGACTGACGTCCG      GCGGCGCGCGCGGGC CTT GCCGGC-CGCGCCGC      ATTCTCGTCGCCTCG  93 32
    BPSS0025 NONE
    BPSS0026 NONE
    BPSS0027 NONE
    BPSS0028   28918 ..   28962 + -11.1  -3.72695   GCACGATCGGCCAGG CGCGCTGCGCGGGCGGCGCGG CAA CCGCGCCCGTCGCATCGAGCG TTTCGTGGCCGGGCT  74 478
    BPSS0030   30568 ..   30591 + -13.2  -2.81464   GCGAGCCGAGCACCA          TCGTCTGCGA CGTC TCGCGGACGA           TCTGCTCGCTCATCA  67 335
    BPSS0033   32570 ..   32605 +  -5.9   -3.7108   CGCATGCCGAGGGCG    CCGAGGGCGCCGCGC GCGGCG GCGCGCCGTCTCCGA     TTTCCGTATCGAGAT  59 255
    BPSS0034   34689 ..   34722 +  -7.5  -2.57132   CGGCCAACTCGGCAA     GGCGTGAGCGCGAT GAGCGAG ATCG-GCTCACGGC     GTTATCCCGACCCCG  50 19
    BPSS0035   35797 ..   35837 +  -7.4  -2.70932   GAGCGCCGTTCGAGT GTGGCCGCCGTCGCGCCGC GGGC GCG-CTCGATGAGGGCCGC  TGCTTGCCGGCGCGA  51 180
    BPSS0037   37404 ..   37421 +  -2.6  -4.72846   CCCGGCGGCCGCCTG             CGCAAG CTCGGC CGTGCG              TTTTTGCCTATGTCG  74 122
    BPSS0038   38680 ..   38699 +  -4.8  -3.48276   GATTCTGCCCCGCGT            CGACGACG AAAT CGGCGCCG             TTGTATGCCGGCCCC  52 351
        pobA   42635 ..   42650 +    -4  -3.02144   CAAACCGTTCGCTAA              TCGAAT CCGT GTTCGA               TATTCGAACCAATCG  44 121
        pcaI NONE
        pcaJ   44112 ..   44163 + -10.2  -3.53444   GTGCCGCTCATCGAC GCGACGCAGAAGGCCGCCGCGTG AGACGCCGA CGCGCGGCGGCCG-C-GC-TCGC TTTGCCCGGCCGTGC  67 2
        pcaB NONE
    BPSS0046 NONE
        pcaC NONE
        pcaK   48637 ..   48661 +  -9.9   -3.5594   ACTCGGCGACCCAAT          GCAGGCCTTCG ATC CGATCGCCTGC          TTTCAGCAGTGGCTT  67 299
    BPSS0055 NONE
    BPSS0056 NONE
    BPSS0057 NONE
        uvrA   62934 ..   62959 +  -9.7  -3.28712   CGATCTTGAATTCGA         GGTGCTCGGTG TCGT TATCGAGCGCC          TTATAGACGACGCCC  61 192
    BPSS0060   65251 ..   65272 + -18.7  -3.79747   CGACGACGCGCCAGG           CGGCGCGCG TCAG CGCGCGCCG            TTTACTGCTGAATCA 100 285
        kgtP NONE
    BPSS0062 NONE
        dctD   70828 ..   70856 + -18.1  -2.78384   TGGGGCGGGCGCGAA        ACCCGTTCGCCGC GAT GCGGCGGACGGGG        TATGGTCGAGCGCCG  85 63
    BPSS0065   75073 ..   75089 +  -5.7  -3.85817   CCGGGCGAAGCGGCG              TGCGGAC GGG GGCCGCG              TTTCTCCGAGCGGGT  60 53
    BPSS0066   75933 ..   75966 + -15.9  -3.53761   GCTTCGCCCACGGCT     GCCGCCGCCGCGC-CC ACG GGTGCGCCGCGGCGCC     TTTCCCGGCCGCTTC  83 156
    BPSS0067 NONE
    BPSS0068   79603 ..   79646 + -10.4  -3.65351   GCTGGTTGGTTTAAG TTAATGCAGGCAGTTCAGCG GCAG TGCTGAGTTGCCTGTAGTAG TTTGCCTCAGCCTCA  70 27
    BPSS0070   81762 ..   81780 +  -4.4  -3.14878   TGCTTCCAGACCTTC             GGCATGCC ATG GGCCTGCA             TGTTGGCTTGCCAAA  47 463
    BPSS0074   84828 ..   84848 +  -6.7  -2.90763   GGAGATAACAGATTG            GCGCGGTGG GCA TCGCCCCGC            TCTATAGAATATGGC  50 442
    BPSS0075 NONE
    BPSS0076 NONE
    BPSS0077   88155 ..   88180 +  -8.9  -5.08601   CGGAGCAGGCGGTTT         TGCGATCGCCG ATAT CGACGATCGCC          TTTTTATTCCCGTCA  89 481
   BPSS0077A   88656 ..   88666 +  -5.4  -3.54424   CAAGCTGGTTCCGCT                 TGGA AGG TCCA                 TTTCGGGGCCTGGAA  54 89
    BPSS0078 NONE
    BPSS0079   94234 ..   94257 +    -8  -2.51133   CCCGGCTATCCTCCC          GCCTGGGAAC AACA GCTCCCCGGC           ATTGCTCGCTCAGTC  49 313
    BPSS0080 NONE
   BPSS0080a   95874 ..   95896 + -13.4   -3.6053   CGTCCATTCCGACAT           CGGGGCGCGT GTG ACGCGCTTCG           TTCGTTTCTGCGCCA  77 12
    BPSS0083   98706 ..   98729 + -11.6  -3.29461   TCGCGTATGCGAACG          CCGCGCATGC GCCG GCGAGCGCGG           TTGTCGGCGAAGTTC  68 500
    BPSS0088  107393 ..  107418 +  -4.8  -3.33815   AATATACGTTTGGCT         CGTTGCGACGA ATCCA TCGTCG-AATG         TTGCTTCGACGAAGT  49 191
    BPSS0091 NONE
    BPSS0092  111650 ..  111675 +  -6.1  -3.14963   CCGCCAGATGATGAT         CGCCGC-TGGAG CAG TTGCATGCGGCG         TTGGATCGTTGTGCA  51 146
    BPSS0093 NONE
    BPSS0094  115001 ..  115015 + -11.4  -2.63073   TCGATTGAAATGCCC               GCGCAG CCG CTGCGC               ATGTTATTGCAGGAC  61 75
    BPSS0095 NONE
    BPSS0096  117415 ..  117463 + -13.4  -2.64155   CGCGCAATCGATCAG CGTG-GAAGTTCGAAGGCGCTCG GACGAG CGAGCGCC-TCGG-CTTCGCACG TGCCTTTCAGGCGAA  67 89
    BPSS0097 NONE
    BPSS0098  119930 ..  119943 +  -2.3  -3.17797   TGTTCGGCAGAGCGG               TGGGC AGGC GCTCG                TTAAATCTCTCTGAC  42 154
    BPSS0099  120539 ..  120583 + -28.7  -4.07568   GGGCGAGGCCCGGAG GCTGCTGTTCGCGGCGCTCGT ATC GCGAGCGCCGGGAACAGCGGC TTTTCCCGGGGCGAC 100 81
    BPSS0100 NONE
    BPSS0101 NONE
    BPSS0102 NONE
    BPSS0103 NONE
    BPSS0104  128499 ..  128551 +  -8.2  -4.89063   CTTGAGCGGTGATCG AATCGGGCCGGAAGCG-GGCGGCGC CTCG GCGCGGGCGCGCTTCGGGCCGGACA TTTGTTTTTAGGTAA  88 36
    BPSS0105  131380 ..  131399 +  -9.3  -3.13403   ACATGGCGGCGTTCT            CGTCACC GGCTCA GGTGACG             TATTCATGAACGGCA  59 153
    BPSS0116  147049 ..  147072 + -15.2  -3.18571   GGGAGAACCACGTGA          CGGGCCGGCG GTTT CGCCAGCCCG           TGTCTCTTTGCCGAC  76 156
    BPSS0118  151737 ..  151763 +  -2.8  -3.59946   TGGCGGATGTGGCTG         CCGGCTGCGAAC GTG GTGTGCGGTGGG         TTGTCTGATTGGGCC  49 477
    BPSS0124  160492 ..  160514 +  -2.6  -3.61398   TGACGCGCGTGCGCT           TGCCTGATCC GGC GCATCGTGCA           TTCTTCGCCGCGAGA  48 193
    BPSS0126  162723 ..  162759 + -17.2  -3.79251   TGATGCGCACGCACG   CGCGCGGAGCCGGCCGC TGAC GAGGC-GGCCCCGCGCG    TTTGGTCATGACATG  95 6
        glxK  164106 ..  164131 + -19.7  -2.57344   ACGCCGCCCGCATCC         CGCGCCGCCCG TTGC CGGGCGGTGCG          CTTCTCCGAACCCTC  93 149
         pyk  165681 ..  165700 + -12.1  -3.58269   CTGGCGGACCGTTTC            GCGGGCG GCTTCG CGCCCGC             TTTGCAGATCGCTTC  74 77
    BPSS0129  167188 ..  167213 + -15.4   -4.3129   CGCGGGCCCATGCGC         CGGCGTGCGC GATGCG GCGCGCGCCG          TTTTCCTCATGCGTG 100 117
    BPSS0130 NONE
    BPSS0131 NONE
    BPSS0132  172525 ..  172548 +  -8.2  -2.54896   GGGTTGCGCTGAATC          GCGCTGATTCG TGC TGAATC-GCGC          TGAGTTGCATCGAGC  52 147
    BPSS0133  173720 ..  173749 +  -7.8  -3.53224   GGACCGCGCCGGGGC       CGCGCG-GAGTGC TCAGC GCGCTCGCGCGAG       TTTGACGAGCACGTC  60 54
    BPSS0135  175235 ..  175268 + -16.7  -3.02511   GTATCCTGCATGTCG     TGGTGGGGCGCGGCG CTGA CGTTGCGCCCCAGCA      TCTTCGCGCGGTAGA  78 101
    BPSS0137  178296 ..  178324 +  -6.6  -3.59979   CGCCGCCTTCGTCGT       TCG-ACGTCGGCG CCCT CGCCGGCGCGCGG        TTTCCGGTGCCGGGG  56 156
    BPSS0138  178647 ..  178688 + -10.8  -2.54896   CGCCTGTGCTATTAG CGGCG--CGCCCCGCCGCGCG CAG CGC-CGGCGCGACGAACGCCG TCAATTGAATCGAAG  59 26
    BPSS0139  180785 ..  180809 + -14.9  -2.55074   CGGCGCGCCGTCCGG          CCGCGCGCCGC ATC GCGTCGTGCGG          TGCCTTGCCGTTCCG  71 73
    BPSS0149  196091 ..  196118 +    -9  -3.15249   TGCCCGAAACCGCCC        GTCCCACGGGGG ACTT CCTGCGGGGGAC         TTCCTGCGGGGTGTC  59 149
    BPSS0151  198566 ..  198596 + -13.3  -3.53012   CACGAAAAACGCCGC      CGCGTGCCGGCATC GCGC GATGCAGGC-CGCG       TTTCGCGCCCGCCGG  77 132
    BPSS0152  199891 ..  199913 + -16.4  -4.98531   GCCGTCAAGAGAAAA           CGGAAGAAGC CGG GCTTCTTCCG           TTTTTCGTTTCAACC 100 525
    BPSS0157  205507 ..  205533 +  -7.9  -4.09685   CGGCTGTATTTTCTA         CCGCCGCCG AAGCGGAAC CGCCGGCGG         TTTTACCGAATGAAG  69 70
    BPSS0158  207850 ..  207869 +  -7.1  -3.14132   AGCGTGCGAAAACGG            GCGGCGCC GGGGG GGCG-CGC            TTGATGCGCACGCGG  52 55
    BPSS0159  211455 ..  211467 +  -7.7  -5.63103   GTGGCTTGAAAGAAG                CCGTT AAA AACGG                TTTTTTTAATTCGCC 100 487
    BPSS0160  212642 ..  212661 +  -4.2  -3.14132   CTCGTCATTTCCGGG            GAGGCCGT ATGA ACGATCTC             TTCCTGCCGCGGGCG  45 14
    BPSS0161 NONE
    BPSS0162 NONE
        asnO NONE
    BPSS0164 NONE
    BPSS0165  218981 ..  219031 +  -8.7  -3.85698   TTGAGCGGCGCGATG CGACGTGCAG-GCGGGCGACGGCG CTCA TGCCGGCGCCCGCGCGGCCAGCTG TTTGTGACGCCGGCC  68 37
    BPSS0175  235770 ..  235785 +  -3.2  -2.52464   GCGACTTCGGAGCAC              GGCG CATGACGA CGCC               TGCCTTCCCGGCGCC  39 17
    BPSS0176 NONE
    BPSS0177 NONE
    BPSS0178 NONE
    BPSS0179 NONE
    BPSS0180  241497 ..  241508 +  -5.8  -3.86346   GCTTGGGGGCTTCAT                CGGT TCAC ACCG                 TTTGTGGAGAGATCA  60 67
    BPSS0181 NONE
    BPSS0182 NONE
    BPSS0183  247504 ..  247527 +   -11  -3.30159   GCTTCGTCTGCGCTT          CGCCGCCGGCT CGG AGCCGGTG-CG          TTGTCGGCGCGTTGC  66 87
    BPSS0184 NONE
    BPSS0185  249056 ..  249103 + -15.5  -4.08064   CATGTTGTGTTGTTG ATCGACCTGTCGCACTGCGTC ATGAAC GGCGCGGGGCGGCGGGTCGAC TTTTCCGGACGGATT  93 377
    BPSS0188  253487 ..  253536 + -14.9  -3.14132   CGGCGGCGGCCGACG CCGCG-CGGCTCGCGGTGGCGC CGCTCGT GCGCGACGGCGGGCAGGCGCGG TTCATCGCGAGCGAG  76 85
    BPSS0199  265953 ..  265987 +  -9.9  -3.64703   CTGACGCGATCCCGA    CTGTCGGCGCGTCGGC ATTC GCCG-CGCGCGGGTGG     TTTCGCTCGGGCGCG  70 469
    BPSS0200  268775 ..  268815 + -17.6  -2.51133   CGCGGCGTTCGCCAC GCATGCGCGCGC-G-CGTCG AGC CGGCGCCCGCGCGCGCAAGC ATTCATGCATGCATC  85 59
         pip  270047 ..  270086 + -10.6  -2.73542   TCGCGGCGACCGACC  GCTTCGCGCGCGAGCGCT GATC GGCCTTCCCGCGCGAACC   TCGTTCGCCGTTCGC  60 6
    BPSS0202  271132 ..  271157 + -13.9  -3.53012   AGCAAGCCGTGCGGG         TAGGCCGCCGC GTCG GCGGCGGCCGG          TTTCGGCGGGGCGGC  78 23
        prpB NONE
        prpC  280557 ..  280579 +   -22   -3.5393   ATCGGCGGCACCCGG           CGGCCGGGCG TCG CGCCCGGCCG           TTTCGCGACGATCGT 100 40
        acnA  283261 ..  283295 + -22.9  -3.23899   GACGCGCCGCCCTTC     GCGGGCCCGTTCGCC GCCGA GGCGAACGGGCCCGG     TTCACTTGCTTCGCA 100 76
    BPSS0209  284590 ..  284610 + -16.1  -3.55907   CGCGGCGATCGGGCG            TGCGGCGGC CTT GCCGCCGCG            TTATGCCTTTTCTTC  86 57
    BPSS0211  286331 ..  286364 + -18.1  -3.59262   AAGTAGCCGCGAATC     CGCCGCTTCGGCGAGC CGT GC-CGCCGCGGCGGCG     TTTCAGCGTGTCAAC  90 35
    BPSS0212  287045 ..  287063 +  -3.7  -3.06302   CCAAGCTCGAAAGCC             GGCAGTG AGCGG CGCGGCC             TTGCATCGCCATCGT  44 18
    BPSS0213  287693 ..  287730 + -16.1  -3.55444   CTCGAAGCGCGCCGC   TGAGCCCGCGCGCGCCG TTTG CCGCACGCGCGGGCCCG    TTTCGCGCGTGCGGC  86 23
    BPSS0214  289418 ..  289471 +  -5.4  -3.02144   GCTCAAGTCCGCCGC TGAAATGCCGCTAACGCCAAGGCAG TATCT CT-TCTTGGCTCTAACGGAATTTCA TGTTCAGCAAAATCA  47 194
         tar  291108 ..  291131 +  -5.8  -2.54896   GCGCCGTTTCGCGCC          CGCCGCCCGC GCTC GCGGCCGCTG           TCGATTCGCTCGCGC  44 49
    BPSS0217  294050 ..  294065 +  -8.2  -3.53012   GCGGTGCGCGCTTTC              GTGCGG CAGG CCGCGC               TTTAGCGCACGGGCG  62 5
    BPSS0219  296043 ..  296100 +  -9.7  -2.51738   TCAGCGAGCGCAAGG GCGGC-TTGCCGGATGACTGACGCGCGG GCC TCGTGCGGCGGGCATGAGACAATGCCGC CTTCCTGAAATTGTT  54 6
    BPSS0220  297742 ..  297758 +  -4.3  -3.61889   GGCCGGCTCCGAATA              CGGCTCT CAA AGGGCGG              TTTGCAAGATTTTTG  52 105
    BPSS0222  299972 ..  299992 +  -4.6  -3.57263   TGCCGGGCGTCGGAT            TCTGCAGC CAGCC GCAGCGGA            TTTCGGCGTGCGCGT  54 497
    BPSS0225  305365 ..  305397 +  -6.2  -3.54424   CGCCCGCGGCGTGTC     GAGCGTGTC-CCGCT GCTC AGCGGCGACGCGCGG      TTTGGCGCGATGGGC  56 213
    BPSS0226  307474 ..  307493 +  -3.4  -3.76402   CCTATACTGGCGAAA            GCCGGACG CTCC CGTCCCGA             TTTCCTCGCTGCCGT  56 127
    BPSS0227  311534 ..  311559 + -19.7  -5.00616   CGCGAAGGCGACGAA         GGCGGCGCGGC TTTG GCTGCGCCGCC          TTTTTTGCCGGCGCG 100 73
    BPSS0232  316485 ..  316532 +  -8.8  -4.08692   GCTCATCGCGTGATG CGCGGCGCGCCCGGCCGCGCGCG TCA CGGACGCGTCCACGC-CGCCGCC TTTTGCGCGGCATTC  72 28
        ltaE  322097 ..  322145 + -16.7  -3.14344   GAGCGGGCGCCGCCG CGGCGCGC-CCGCCCGCCGCGGCG GCGC CGC-GCGGCGG-CGGCGCGAGCAG TTGCTGCGCGGCCTC  80 44
    BPSS0238 NONE
    BPSS0239  325973 ..  325989 +  -9.3  -2.62983   GGGTGACACGTCGCC              GCGGGCG CGG CGGCCGC              TCATGTGCCGCTCGC  54 35
    BPSS0247 NONE
    BPSS0248 NONE
    BPSS0249 NONE
    BPSS0250 NONE
    BPSS0251  339503 ..  339523 +  -2.6  -3.86835   CGCATCGGGGGCGGG            GGAATGAA CACGC TTCATTCG            TTTGATGCTATTTGA  54 42
    BPSS0252  340745 ..  340778 + -10.9  -3.53012   TCGGCGTGCGTCACA     CGTTCTGACGCACGCG GCG CGCGTGCGCCGGC-CG     TTTCGCGCGGGCGGC  70 18
    BPSS0255 NONE
        rbsC NONE
    BPSS0257 NONE
    BPSS0258 NONE
    BPSS0259 NONE
    BPSS0260 NONE
    BPSS0261  350187 ..  350215 + -18.1  -2.52464   CGGCCACAGCGCGCG        GCGAAGCTGCCGC CAT GCGGCGGCGTCGC        TCGCTTGCGCGGCGC  77 458
    BPSS0266  353976 ..  353996 + -11.8  -4.41348   CATTCGAATGGCCAC            TCGCCCGC TTCGC GCGGGCGG            TTTGTTTCGCGCGGG 100 139
    BPSS0268 NONE
   BPSS0268A  358001 ..  358026 + -16.2  -3.56092   AAGCGCATGAAAAAA         CGGGCTTCGC CGCGAA GCGAAGCCCG          TTTCCGCCGTGGTCG  86 31
    BPSS0271  361476 ..  361497 +  -6.5  -3.14132   CGATCGCAGCTTGCA           TCGGCCGACG CAC TG-CGGCCGG           TTCATGCCGCCCGAC  51 174
    BPSS0272  363164 ..  363188 +  -7.8  -3.67597   GGAAACATCGGGGCG          GGCCATCGCC CGTTC GATGATGGCC          TTGTTGAATGCCAGC  63 258
        pcaF  366827 ..  366852 + -16.9   -4.1891   GCGGATGTCTACAGG         CGGCCCG-CGCT CGA AGCGTCGGGCCG         TTTGTCTTGCCGGCC 100 65
         aer  369125 ..  369172 + -19.9  -2.53995   GCTGACGGCGGGAGG GCGGGGCGGCGATGCG-CGGGCG CTGC CGCCGGCCGCATCGC-GCCGCGC TGCGTTGCGCTGCGT  93 36
    BPSS0282  379162 ..  379174 +  -7.7  -3.16564   CATCAGCAGCGCCGC                GAGCA TCA TGCTC                TTCATGCCGTCGACG  53 480
        selD  385263 ..  385302 + -18.6  -3.36785   ATGAGCCTGCCGATG  CGCGC-GCAGGGCCGGC CGCTGGC GCCGGGCCTGCCGCGCG  TTCGTTCGAATGTCG  93 311
    BPSS0288  387593 ..  387634 + -23.7  -3.53012   AGCGGCTGCAGGCAG GACGACGCGCCGCGCATCG GCTC CGGTGCGCGGCGCGTCGCG  TTTACCGGCCCGCGC 100 222
    BPSS0291 NONE
    BPSS0292 NONE
    BPSS0293 NONE
    BPSS0294  397396 ..  397446 +  -2.6  -3.86252   TCGCGTCGGCGGCAC ACCGC-CTGC-G-ATGCGCGCCG AATCGGGC CGGCGTGCATGCTGCAGCGCGAA TTCTGTTTCGTGCGC  54 450
    BPSS0297  400397 ..  400418 + -12.9  -3.10028   CGTGCGTGACGCTCG           CGCGGGGCG GTGC CGCGCCGCG            TGTTCCGCTGTTCGT  72 32
    BPSS0312  439455 ..  439467 +  -9.1  -4.06055   CGCGTTCGCGCCATA                TCGCC CGC GGCGA                TTTACTTTGCGAAAT  75 174
    BPSS0313 NONE
    BPSS0314 NONE
    BPSS0315 NONE
    BPSS0316  444091 ..  444111 +  -4.5  -4.11216   CATACATGCATGCGA            TGCCGCAAC CGC GCCGCGGCG            TTTTCGCGATGGCGA  62 369
    BPSS0317  445878 ..  445911 +  -5.8  -2.77899   GGCGATGTCCGCGCG     CGGCGTGCCGAGCG CCGCGT CGCTCGGGCCGATG      TCGTTCATCAGCACG  46 190
    BPSS0321 NONE
    BPSS0322  450986 ..  451007 +  -2.1  -2.58249   ATCAACCGGAGGTGC           GTCGATGAG CGCG CGCGACGAC            ATTCTCGGCCGTATC  38 18
    BPSS0323  451903 ..  451918 +    -4  -3.05046   GCTTCGCCGGCCCGT              CGAT-CC GCC GGCATCG              CTTTTCCCGCCATCG  44 213
        glcA  453813 ..  453867 +  -8.5  -4.65916   CTGAATGCGGACGGA ACGCGCG-GGCGGCGAGCG-CGTTCG CGTGTT CGC-CGTCGTTCGCGGCCGCGCGCGG TTTTGTTCGAATCGC  83 37
    BPSS0325  454705 ..  454736 + -10.7  -2.55074   TCGCTCATGACATGA      CGCGCGCGCGGCG GGTTCG CGCCGCGTCAGCG       TGCGTTCGCGTTCGC  59 190
    BPSS0332 NONE
    BPSS0333 NONE
    BPSS0334 NONE
    BPSS0335  467795 ..  467844 + -20.1  -2.90075   AGTTGCCCGCCGCAT CG-GCCGCCTCCACGGCCGCCGGC CCGAC GCCGGCGGCCG-GGAA-CGGCGCG TGTGCTTCGCCGCCG 100 107
    BPSS0336  468844 ..  468854 +  -8.2  -3.08679   CGAGGCCCTTGAGCA                 CGGC GTT GCCG                 TCTTCCGTCAGACGA  55 248
       aroQ2  473428 ..  473444 +    -5  -3.63228   GATCGGCGGGGAGGG              CGCGCG ATGAG CGGGCG              TTCGTTTCTGATCGG  55 16
        aroE  474265 ..  474289 +  -5.6  -4.08767   CGAATGTTCGAGCAC          TTCCGGGCGC TCGTC GCGCGCTGAA          TTTTCCCCCAATCCG  64 2
    BPSS0342  475705 ..  475736 + -18.6  -5.14563   CACGCGGCGCGAGCG      GCGCGCGCCGCACC GGAC GGAGCCGCGCGCGC       TTTTTTCATCGCCGC 100 48
    BPSS0344 NONE
    BPSS0345 NONE
    BPSS0346 NONE
    BPSS0347 NONE
    BPSS0348 NONE
    BPSS0349 NONE
    BPSS0350  484798 ..  484813 +    -6  -3.60627   GATAGGGAGATGTGT              CGCGCG CGAA CGCTCG               TTTGGCGTGCCGTGC  56 64
    BPSS0351  491879 ..  491896 + -12.7  -4.48449   CGCAAGCAAAGGAAA             GCCCCGT ATTG ACGGGGC              TTTGTCTTTTCGTAA 100 440
    BPSS0354  495395 ..  495414 +   -15  -4.54727   GCTTCGAACATGAAA            CGCGCTCC GAAT GGAGCGCG             TTTTCATTTGCGCGG 100 157
        uvrB  499073 ..  499091 + -11.6  -2.82023   GGCGAGTGAGGGCCC             CCGCGGCG CCG CGCCGCAG             TCGTTAATCTCGCTG  63 32
    BPSS0357  499860 ..  499884 +   -15  -3.35046   CACCAGCGGTACACG          GACGGCGCGC GACGA GCGCGCTGTC          TCTTTAGAGAAATAC  78 44
    BPSS0358  500221 ..  500241 +  -4.7  -3.53012   GCAAGGCGTCATCGT            CGCGAAG TAACGGT TTTCGCG            TTTGACGCGCGGCAC  52 16
    BPSS0359 NONE
    BPSS0360 NONE
    BPSS0361  503117 ..  503140 + -18.2  -4.78848   GTGCCCAACAAAAAA          GCGACGCGTC CGGT GACGCGTCGC           TTTTCTCTTTCACGC 100 143
    BPSS0365  506570 ..  506593 + -15.4  -4.55128   GTGCGCATGAAAAAA          GGCCTTCATC TGGC GATGAAGGCC           TTTTACTTTGCGGCT 100 316
        acoE  516391 ..  516427 + -23.2  -4.72272   ACGCGCGCCGCGCGA   GCCCCTGCGC-GGCAAT CCCG ATTGCCCGCGCAGGGGC    TTTTTGCTACACAAG 100 68
    BPSS0376 NONE
    BPSS0377  518826 ..  518842 +  -7.9  -4.07885   TGTCGACTATATCCG              GCACCCG TGA CGGGTGG              TTTTCGCCGGGGCTG  69 16
    BPSS0378  520476 ..  520499 +  -2.4   -3.5332   ACCGAGAAAACGGGG          GTGACCTGGGT GTG ACTC-GGTCAA          TTGATTTAGCCGTTT  48 130
    BPSS0379 NONE
    BPSS0380  521741 ..  521762 + -10.1  -3.17334   GATCAGATTAGATGG           TGGTGCACC GCTC GGCGCACCA            TGTGTGTTGCTTTAA  62 442
    BPSS0381  522948 ..  522969 + -11.5  -3.14881   CGGATAGCCGTCGCT           GCGCGGCAT CAGC ACGCCGCGC            TTCATCAACGCCTTG  64 253
    BPSS0385  532587 ..  532625 +  -5.5   -2.7127   GACATGGACACACAA   CTATGTCCGAAAA TAAGGTTTCGAAT TTTTCGGACATGG   ATTATGATTCGGTCA  45 321
        tnpR  533323 ..  533339 +  -4.3  -4.38712   ACAAGATTACGTGGA              CGGCGAG AGT TTCGGCG              TTTTGTGCAGCTCGA  69 105
    BPSS0390  536143 ..  536166 + -13.1  -4.59109   AAAGCATCCAGAAAT          CCGCCGGCC TGTGAT GGCCGGTGG           TTTTTCGACGCTATG 100 12
    BPSS0391  536641 ..  536660 +   -15  -5.35224   GCGCCTGTAGTGATA            GGCCCGCA TCTC TGCGGGCC             TTTTATTTTTATGCC 100 49
    BPSS0396 NONE
    BPSS0397 NONE
   BPSS0397A NONE
    BPSS0398  541417 ..  541454 +  -5.4  -3.58522   GACAATGATCTACTC  GCCGCGTGCG-CTCGGCC GAAC GGCCGTCTCGCTCG-GGC   TTTCGGGATGATCCT  54 346
    BPSS0401 NONE
    BPSS0402  544149 ..  544161 +  -3.3  -4.82901   GGTCGATCCGGGCGA                GCAGG GAA CCTGA                TTTTTATAACGGCCC  75 476
    BPSS0403  546185 ..  546226 +    -5  -3.26471   GCGCGCATCGCGTAC GCGGGGTGTCGCG-CGC-CG GCCG CGCGCGCCGTGTCACCGCCC TTGCTCTCGCACTCG  49 71
    BPSS0404  547627 ..  547640 +  -3.9  -3.72765   CATCCATGGAAATCA               TCAAA CAAT TTTGA                TTTAAAATTTAAATT  54 92
    BPSS0405 NONE
    BPSS0406 NONE
    BPSS0407  550271 ..  550314 +   -10  -3.53012   GGCGTCGGTCGGAAT GCCGAGCCGTGCCGCGGGCG CGAT CGACCACGGTACGACGCTGC TTTGCCACAGCGCGA  65 508
    BPSS0413  568923 ..  568935 +  -4.7  -3.05384   TCGCTCGAGCCCGGT                CCCGC GGC GCGGA                TTGCGTCAACGAAGA  45 156
    BPSS0414  571197 ..  571209 +  -4.7  -3.50853   GCGCCGCGAGATGTC                GAGCG TCG CGCCC                TTGTCCTTCGCCAGA  52 479
   BPSS0416A  575407 ..  575419 +  -2.6  -5.28414   CGGATTATCGTTTCA                GTGC CGCGT GCGC                TTTTTGTATTTATTG  89 447
    BPSS0417 NONE
    BPSS0418 NONE
        rfbF NONE
        rfbG NONE
        rfbH NONE
    BPSS0422  584838 ..  584853 +  -7.5  -3.53012   CGCCGGCCGCCGTTG              GGCCG CGCCGA CGGCC               TTTGCGGGCCGCGCC  60 239
    BPSS0423  586208 ..  586221 +  -8.1  -3.14132   TTCGTGCGAAAGAGA               GCCGA ATTC TCGGC                TTCGTGACGACAGGG  54 5
    BPSS0424  587330 ..  587344 +  -2.2  -3.51232   GCCGCAGCTTTTCGA               TAAAGA CAA TTTTTA               TTCGTTTCGAGAAAC  48 69
    BPSS0425 NONE
    BPSS0426  589664 ..  589679 +  -4.6  -3.30816   TCACGTCGTGCCGAT              CGCGCA TGCT TGAGCG               TCTGTTCTTCCTGTT  49 13
    BPSS0427 NONE
    BPSS0428 NONE
    BPSS0429  592487 ..  592523 +  -7.8  -3.86897   GCATGAGCGCGACAG   GGCCGGGCGCGTCGAGC CTGC GC-CGGCCCGCACGGCG    TTTCTCGCCGATGCC  66 163
    BPSS0432  595182 ..  595212 + -19.6  -3.12327   AGCGGTGCGGAGCAT       GCGCCGCTGCGGGG TTG CCCCGCTGCTGCGC       TGTTCGATGTCCCGA 100 60
    BPSS0433  596219 ..  596269 +  -8.8  -3.59979   CGCCGAGCGCGGAGC GC-CGCGGCCCCGCGCGCACGGCG CCGAT CGC-GAACACGCCGGGCTGCGAGC TTTCGAATGCGGCGG  63 135
    BPSS0435  598793 ..  598824 + -10.1  -3.29471   TCTCCTTCGCGCGCC     GC-TCGAGCGGCGCC GACA GGCGCCGC-CGCTGC      TTCGTCTCGTCGGCG  63 383
    BPSS0438  602435 ..  602451 + -11.5   -2.5805   ATGTCGTGCGCGTTC              GCGGTGC GCT GCGCCGC              CTTGTGAACCATCGT  59 195
    BPSS0440 NONE
    BPSS0441  605934 ..  605974 +  -9.7  -3.14881   CGATGCGCGAACGCG CAT-TGGCACGCCGGCGCG CGCAT CGCGACGGCG-GCCGCGTG TTACTCGCCGGATTC  59 146
    BPSS0442  607245 ..  607263 + -10.2  -2.65264   GCGCGCCGCGCCGTC             GCGCTCGG GGG CTGGGCGC             TGATGTCGGTCCTCG  57 43
    BPSS0443  609246 ..  609277 + -15.8  -3.29144   GCCGCGATGCGGGCG      CGCCGTGCGCTGGCG CAT CGGCGGCGC-CGGCG      TTGTGCGCCGCATGG  80 368
         cpo  610383 ..  610441 + -12.4  -2.87564   GCGCGCTCGAGGATT CGGGTCTCGTCGCGCGCCGTGT-CGGCGC GATG GCGCCGTGCACG-TGCGCGACGCC-CGCG TATCTGCAGCGCTAC  66 118
    BPSS0446  611849 ..  611862 +  -3.7  -4.38712   GCCGGCGATTCTCGG               CCGTG GGCC CTCGG                TTTTCTGCACCTCGG  68 65
    BPSS0447  613511 ..  613525 +  -2.8  -3.90744   TGCTTGAAGATGAGG               CTCG TATTGAT CGAG               TTGTTTGCCGCCACC  56 424
    BPSS0450  616158 ..  616194 + -12.1  -2.52464   CCATGCGTCGGGAGC    GGGGCGCGCGAAGCGGC GGC GTTGCCTCGCGCGGCGC    TCGATTGCGCGGCGC  63 180
    BPSS0452  620708 ..  620731 + -13.8  -3.55866   GCGCGCGGCCGGCCA          TCGCGGCGGC GCGC GCCGCCGCCA           TTCATTTCGCTGTGC  78 209
    BPSS0453 NONE
    BPSS0454  621574 ..  621601 +  -9.1  -3.65351   CCACGGCGCGATGCA        CGGGG-GCGCCG AATGA CGGCGCGCTTCG        TTTCCCTCCGGATCG  68 10
    BPSS0455 NONE
    BPSS0456  624611 ..  624636 + -18.3  -4.07568   ACAACCGAGTTTTAC         CGGGCCGGACG GCGG CGTCCGGTCCG          TTTTCCCACCCCAAC 100 88
    BPSS0457 NONE
    BPSS0458 NONE
    BPSS0459  626460 ..  626505 + -11.4  -3.20723   GCGGTAGCGGCACGC GTGTTGCCGTCGAT-CACCGGTC GGC GACCGGTGTGTCGA-G-CAGCAC TTCAGTTAGTGCGCA  66 88
    BPSS0460  628767 ..  628819 + -18.9  -3.01924   GCGAACGCCTCCGCG CGCGCTGGCACGCCGCCCGCTTGCG CGC CGCGTGCCGCCTGCCTGCCGGCGCG TGTTCGACCACGGTG  90 253
    BPSS0471  642138 ..  642155 +  -7.7  -3.90922   TTTTGCATAAGCGAA             TGCATGC TGCC GCGTGCA              TTATTTCGAACGCCT  68 182
    BPSS0472  642875 ..  642890 + -11.8  -3.06796   CCGCCCGCCCGCCCG              CGCGCG GCGC CGCGCG               TTACATGCGCTCGCG  65 68
    BPSS0473  644507 ..  644550 +  -9.4  -3.86015   CAATGAATCCGATCG CCGGCCCGTTCGCCTTTTTCG AAG CGGC-ATCGCGGGCGGGCCGG TTTCTCCACCGGGTC  71 92
        speB NONE
    BPSS0475  646103 ..  646136 +  -8.7  -4.40358   GGCGCGCGCAAGCGG     CGGATCGGCCGCGGC CGGC GCGGCGGCTAATGCG      TTTTCTCCGATAAGT  79 63
       groES  646528 ..  646538 +  -2.4  -2.57795   GCGCGAAGAGGACAT                 CGTC GCA GTCG                 TACATTCCTGATCAG  38 4
        groL  648686 ..  648696 +  -2.4  -3.64773   TCAGCTCGAAGCATG                 CGAC ATA GACG                 ATTTTTCTCTTGAAA  50 500
    BPSS0479  652141 ..  652181 + -29.1  -3.05384   CTCATCCAAACCCCG  CGCGCCGCGCCGATGTCCG ACG CCGACATCGGCGCGGTGCG  TTCGATGCCCGCGCA 100 305
    BPSS0480  652828 ..  652863 +  -2.4  -3.92641   ATCGCGACGCCGGCG    CATGCACG-TTCGGCGC GCG GCGCCGAATCATCCTCG    TTTCTCAGTCAACTT  56 309
    BPSS0481 NONE
    BPSS0482 NONE
    BPSS0483 NONE
        fabH NONE
    BPSS0485  658484 ..  658519 + -11.1  -3.53012   GATCGACCTGTTCCA   G-CGCGCCGCGTAGGCG CGCA CGCCGGCGCGG-GCGGC    TTTCGCGCCGAACGC  70 13
    BPSS0486 NONE
    BPSS0487  664885 ..  664902 +  -5.5  -4.07568   CGCAATCCGCCCCCC             GCGGC TCACCGTT GCCGC              TTTTGCGCCGACGCG  64 262
    BPSS0488  665512 ..  665548 +  -8.2  -4.07568   TGTGCTTCGCGCCGA   TGATCGCGATCGCGATCG CGG CGATCGAGATCG--ATCA   TTTTCGCGACGCGCG  72 151
    BPSS0489  666902 ..  666913 +  -3.6  -4.14392   GAAGTTGGCTGAGCC                CGGG CATG CTCG                 TTTTGCACGTTAAGC  61 245
    BPSS0496 NONE
    BPSS0497 NONE
    BPSS0498  677310 ..  677345 + -20.4  -3.53012   GACGGCACGGCCAAC    GGCGGCGTGCGGCGCGC GAT GC-CGCCGCGCGCAGCC    TTTCGCCGCACGCCG 100 55
    BPSS0499  680975 ..  681008 + -15.9  -2.71731   TTCGACATCGACGGG     CGGCGTGCGCCGCCCC GGC GGCTCGGCGC-CGCCG     TCCTTGAAGAATCGA  75 161
    BPSS0500 NONE
    BPSS0501  685049 ..  685079 +  -9.8  -3.21912   GCTCGAGCGCGAGAC      CG-ATGTTCGCCG CTTCTT CGGCGAACGTGCG       TTCGTCGATTCCGCG  60 371
    BPSS0503  688073 ..  688091 + -10.2  -3.13299   TTGCGGCGCGGTGTC             GCGCAGGC GCT GCCTGAGC             TGTTCGATCTCGTGC  60 390
    BPSS0506  691183 ..  691230 + -12.6  -4.07568   GCGCCGCACGGCGTG CGCGACGCGGACTCGGGCGCGC GATCGG GCG-GCCCGCG-CGGCGGCGCG TTTTCGCGGGGAGCA  83 45
    BPSS0514  700456 ..  700484 + -18.2  -3.76224   GACCGGCGATTGAAA       CGGCGCGG-CACC GCAA GGTGGCCGCGCCG        TTTCGTCAATGCGCG 100 85
    BPSS0515 NONE
    BPSS0516 NONE
    BPSS0517  705286 ..  705298 +  -3.4  -4.02021   AATTAGGAGTTCATA                GCAT GGCAA ATGC                TTTGGTTGATTACTT  58 167
    BPSS0518  705821 ..  705832 +  -2.2  -2.74322   GCCGATCTAACCCGT                CGGA AGGT TCTG                 GTTTCCAGGCTTAAC  38 31
    BPSS0519 NONE
    BPSS0520 NONE
    BPSS0521 NONE
    BPSS0522 NONE
    BPSS0523  714419 ..  714440 +    -5  -2.91264   ACGGAACAGTAGCGT           CGCCGCGC CTGAAC GTGCGGCC            TCTATCGATGCCCGC  44 101
    BPSS0524 NONE
    BPSS0525 NONE
    BPSS0526 NONE
    BPSS0527  720798 ..  720826 +  -5.2  -3.85817   GCGGGCCAGATTCAC       ATGGGC-TGAGCG TTCT CGCTCGTGCCCGG        TTTCTAGAAGGAGGT  60 17
    BPSS0528 NONE
    BPSS0529 NONE
    BPSS0530 NONE
    BPSS0531 NONE
    BPSS0532  728441 ..  728451 +  -3.2  -3.13403   GTCCGTCGTGATGCG                 TCGA GCA TCGG                 TATTCATGCGCCGCA  44 30
    BPSS0533  728865 ..  728876 +  -5.8  -3.06183   AGTGACGCGCTTCGG                CTGC GTGG GCAG                 TTGCGTCGGCGTGCG  47 36
    BPSS0534  729374 ..  729387 +  -3.7  -4.42806   TGCCGGACGGCTTTC               GCGAC GCGT GGCGC                TTTCTTTCGGCGTCG  68 97
    BPSS0535  729892 ..  729916 +  -9.9  -3.14132   GCTGGCCGGCGCCGG          CCGTTGACGCC GTC GGCCGCAACGG          TTCGTCGCGCGACGG  62 19
    BPSS0536  731361 ..  731385 +  -5.6  -2.70932   TAGCGGCGTGCATCG         GCCGCG-GCGT GCGG GCGCTCGGGGC          TCCTTCAACCAGGCG  45 38
    BPSS0537 NONE
    BPSS0538 NONE
    BPSS0539 NONE
    BPSS0540  737694 ..  737730 +  -2.2  -3.12351   GCCGATGCGTCCGGC   GCA-CGTGCG-CGGCGCC CCC GGCTTCGGCGGATGATGC   TTCGGTGTCCGAGGC  42 111
    BPSS0541  739403 ..  739440 +  -9.1  -2.73364   TGGGACGGGCGCAGG   CGTCGATCGAGTCGGGCG GGG CGCTGGAG-CGATCGGCG   TGATTGCGCTGCGCG  55 74
    BPSS0544  744778 ..  744802 +  -5.5  -4.58395   GCCCTTCTCCCAATG          TCGGCCGCGGC CAA GCCGATGTCGG          TTTTTGGACGCTCGG  77 369
        fdhA  746178 ..  746218 +   -22  -3.71645   ACACCGCCCGCGCAG CGACGCGGCCCGCCGGTTT TCGC GAACCGGCGGGCCGT-TCG  TTTCGGTATGCGATT 100 74
        glyA NONE
    BPSS0548  750187 ..  750212 + -18.3  -4.07568   GCGCGTGGACGATGC         CGCGCGTGCGCC GAG GGCGC-CGCGCG         TTTTACCCCACGGAG 100 128
    BPSS0549  750821 ..  750833 +  -3.3  -3.30007   TCGAACGCCAGAGGT                CGCCT GCG ATGCG                TTATCCCCACCTGTT  46 78
    BPSS0550 NONE
    BPSS0551 NONE
    BPSS0552 NONE
    BPSS0553 NONE
    BPSS0554 NONE
    BPSS0555  759307 ..  759320 +  -2.3  -4.08216   TGGTTGAAGAACCTA               GAGAG GCCC CTCGC                TTTTCGACAACCTCA  58 94
    BPSS0556  760372 ..  760385 +  -3.1  -4.19817   TACCCTTGTGCGGAG               TCTTC ACAG GAGGA                TTTTGGATGAGTCAA  63 186
    BPSS0557  762426 ..  762447 +  -5.7  -2.52464   TGATGGATGTTGATC           GCGCGATTC GCGA GCCTCGCGC            TCGCTTCCGGCGACA  44 404
    BPSS0560  765735 ..  765757 +  -7.6  -4.13767   TTTTCCTCGTCCGCA           CGCATGACGC CCG GCGTCACGCA           TTTTCAAATGGAGCA  69 19
    BPSS0561  766938 ..  766968 +  -3.9  -4.32177   GTTTCAGCAATAGTC       GCGGATTCGCGTG CGCAA CGCGGGAATCTAC       TTTCTTATCGAATGA  68 188
    BPSS0562  768164 ..  768198 + -17.9  -3.60792   GCGGGCGATGCGTTG    CGGC-TCGGGAGCGGT GCGC GCCGCTCCCGGTGCCG     TTTACCGCTTCGCGG  90 44
    BPSS0566 NONE
    BPSS0567  774917 ..  774969 + -10.4  -2.81725   CGCCGCGCATCGACG GCCGCG-CAACGTGGCGAAGGCG-GC CGG GCGCGCATGCGTCGCGCCGGCGCGGC TCCTTCGTATGCCGT  59 49
    BPSS0568 NONE
    BPSS0569 NONE
    BPSS0570  777561 ..  777599 +  -6.1  -4.74103   CGGGGCGATAAATGA   AAAAATCGATCCTTACA TATTC TGTAAGGATCGATTCCG   TTTTTCCATTCGCGG  82 118
        braC NONE
        braD NONE
        braE NONE
        braF NONE
        braG  787989 ..  788007 + -11.6  -3.25088   TGCGTTCGGCTGCCG             CGCGCGCG TGC CGCGCTCG             TTCATGCGTTTGCGG  68 276
    BPSS0580  789915 ..  789927 +  -4.7  -5.41746   CGGAACCGATCGAAC                CGGAC GAC GCCCG                TTTTTTTCCCGGCTT  95 232
        pchR  795828 ..  795842 +  -4.3  -3.70902   GCTCGTGGGTGCGAA               TGAGA TAGAT TCTCA               TTTGCGTGTCGCCGC  55 75
        pchE NONE
        pchF NONE
        pchG NONE
        pchH NONE
        pchI  811040 ..  811084 +  -7.3  -3.89346   ATCGAAAAAAGCCGG CCCCCTTCTATTTGATAATGA GAA TGATTATCAAATGCGAGGGGA TTTATGCGGTACGGG  64 54
        fptA  813317 ..  813334 +  -6.9  -3.40403   CCGCGCAACGTGATG             CTGACCG TGCG CGGGCAG              TTCTGATGGCGGGCG  56 2
    BPSS0592 NONE
    BPSS0593 NONE
    BPSS0594  816839 ..  816859 +  -3.1  -4.63932   GCGATCGCGACGCAC            GGCAGGATG TAG CCTTCGGCC            TTTTCTTCGGCGCTC  71 454
    BPSS0597  819897 ..  819937 + -23.3  -3.02511   ACGAAAAGAAGTGAC  CGGCCATCGCGCCGGCGAG GCG TTGGCCGGCGCGATGGCCA  TGTTCGCCCGGTCCG 100 27
    BPSS0598  820899 ..  820924 + -16.9  -5.41143   CGCCGACGTCGCGAG         CGAGCGCTGCC CACG GGTAGCGCTCG          TTTTTTTGAGGCATC 100 59
    BPSS0599  821081 ..  821123 +  -3.1  -3.10611   GGACCGCACGGATGA CGGCGTGAGCCCGGGGCCG CTGAA CGTTCGCCGTTTCTCGCCG CTTTCTTCCCATCCC  44 18
    BPSS0600  821749 ..  821784 + -13.2  -3.14344   ACGGCGCTGCGCGTC    CGATTCCGTGCGTGCG CCGG CGCGCGCACGAAGCCG     TTCGTCGCGGCCATC  72 405
    BPSS0602  824298 ..  824310 +  -5.5  -2.69151   TGCGCCACGCAGGTG                CGATG CCC CGTCG                TCATATATACGGGGG  45 318
    BPSS0603  825277 ..  825322 + -16.9   -2.5619   CCATTCGATCCATGC GTTGCGCGCGTCGGTTCAGAT CATC ACCTGAACCGACGCAGGCGAC ATTCATCCGTTTTCC  80 161
    BPSS0606  829263 ..  829283 + -13.9  -3.14132   GTGGCCGAGCAGCAC            GCGCGCGCC GGC GTCGCGCGC            TTCGTCGACGCGCCG  72 469
    BPSS0617  842955 ..  843000 +   -12  -3.65902   CTGATCGACAGCTTT GCATG-GGATCGGAGTAAGCGC TGAA GCGCTAACTCCGATCGACA-GC TTTGCATGGGATCGG  75 275
    BPSS0618 NONE
        mmsA NONE
        mmsB NONE
    BPSS0621 NONE
    BPSS0622  849520 ..  849544 +  -7.7  -4.25104   CCTCGAATGATCGCG          CGGGCTGCGGC GGC GGCGCAGTCGG          TTTTCATCGCCGGAA  74 188
    BPSS0626  855925 ..  855960 + -10.2  -3.75897   CGGCGGCGCGCATGT    CGACGCGCAAGCCGGC ACCC GCGCGCATGCGCGACG     TTTGAATTCGACGTT  74 159
    BPSS0627  857279 ..  857289 +  -2.4  -3.55444   TGAGCCGGACGAGGC                 GCGC TCG GGGC                 TTTCGCGCATCGGAC  48 412
    BPSS0629  858650 ..  858683 +  -4.6  -2.78935   TTTTGGGGGGCGCGG    ATGCGACAGGTGCGTC GGCT GACGCGC--GTCGCAG     TATCATGCGAAATGT  43 4
    BPSS0630  859697 ..  859734 + -11.2  -4.25104   CTTCGCGATGCGGTG   CGGCGGCGCATGGCGA AGCCGC TCGGCGTGCGTCGCGG    TTTTACTAGACGAAA  89 218
    BPSS0631  861023 ..  861060 + -20.5  -2.78816   TGCGCGGCGGGAAGG   CGCGAGCGCGGGCGCGCC GCG GGCG-GCCCGCACGCGCG   TCTGGTCACGGCTGG  95 41
        mreB  865749 ..  865783 +  -5.6  -4.11216   AATCGGCGTGCTGTC    CCG-CGAGCCGCGGG AACGTG CCCGCGCCTTGGCCG     TTTTGCCCGTGGCAC  64 220
    BPSS0634  866825 ..  866851 + -10.7  -3.71848   CGACCCCGCTTCCCC         GCGCGCGCCGC AAGCC GCCGCGCCCGC         TTCTTCATCCGCGCG  73 155
    BPSS0635 NONE
    BPSS0636  869495 ..  869514 +  -5.6  -3.96216   CTCGAGAATCGCTGA            CGCGGCGCG CTG CCCGCC-CG            TTCTTTGCATCGGCG  63 26
    BPSS0639  871566 ..  871624 + -10.8   -3.0218   TGGCGAGCTGCGTGC CGC-CCGCGCAGTGACCGCGCGGCGGGC GAGGG GCTCGCCGCGTGCAGGC-GCGCGGCGCA TGTGTGTGCGTATGT  62 12
    BPSS0640  872554 ..  872566 +  -4.7  -3.05384   CGGGACTAGCGCAAA                CGGGC CCT GACCG                TTCGATCGACAGGAG  45 32
    BPSS0641  873599 ..  873637 +  -4.6  -3.91072   GGCGGACGGCGCCCG  TGAGGCA-CGCAGC-GAA CCGAT TTCAGCCGCGATGCCGCA  TTTCTGACGGTTTCG  61 326
    BPSS0644  878236 ..  878250 +  -5.6  -2.63596   AGGCCGAATTGCACG               CGAAGG GCG CCTACG               TCGTCTGACATGCCG  44 3
    BPSS0645  879004 ..  879014 +  -8.2  -3.61398   CGCCGAAAGGGCGCG                 CGGC GTT GCCG                 TTGTTGCACGCCGCG  62 116
        ftrA  881552 ..  881576 +  -6.4  -3.85698   ACGTTATGCCCAACG         CGCTCGC-ATG ACGC CGTAGCGGGCG          TTTCTGGCGCGGACG  62 486
    BPSS0649  882103 ..  882135 +  -6.2  -2.79133   CAACGCCGAACGCTT     TC-CCGATGCGTGCG TAGT CGTCCGCATCGGCGC      TATCATCGCCACTTC  47 9
    BPSS0650  883613 ..  883654 + -15.1  -2.53876   GGCCGCGGTGGCCGA CGTGATCGCCGCCGCGC ATTGATTC GCGTGGCGGCGGGCATG  TCCGTTGCGATGACG  71 4
    BPSS0651  884108 ..  884140 + -14.7  -2.83271   GCGCGAAGCGCAAGG      CGTAGCGAGGCTGCG GCA CGCCGCCGCGCGACG      TGCTTCTGCGCGTCC  73 21
    BPSS0652  885243 ..  885260 +  -6.3  -3.72576   CGGGCGGCGGCGGGG             CGTGCGAT GCG ATCGC-CG             TTTGGTCGCGGAGCC  59 46
    BPSS0654  888790 ..  888806 +  -2.2  -4.02581   CGACGAACGGGCTTT              CGGGTT GATTG AAGCCG              TTGTGTTTTATAAGC  56 118
    BPSS0655 NONE
    BPSS0656  891042 ..  891064 +  -6.3  -4.10672   GTAACGTGGAGTAGA           TTCCCCG CTGCGTATA CGGGGAA           TTTCGTTTCCGTTCA  66 43
    BPSS0658  894684 ..  894709 + -17.7  -3.61715   TGTCACTTGGCTAAA         CGCTTATGCGC TGCC GCGCATAAGCG          TTCTTGGGCACAGTC  90 102
    BPSS0659  895565 ..  895575 +  -4.6  -2.81133   AACAGTTCCACCGGG                 GTGG TGA CCGC                 TGTCATACATCCGTC  44 190
    BPSS0663  898335 ..  898357 +    -4  -3.60151   ACCCGGGTTTCGAGA           GGGTGGCC ATGAATA GGCCCCTC           TTGTGCTTTCGGCGG  51 204
    BPSS0664  899820 ..  899845 +  -9.6  -4.90266   GTGAGCCAGACACTT         TGCGTGGCGG CTGCCA CCGCCGCGCC          TTTTTGGTTCATCGC  93 189
    BPSS0665  902186 ..  902211 +  -7.5  -3.73072   GCGCTGGCGAACTTG         CGCTCGCTGTA GAAG TACCGCCAGCG          TTTGATGAGCACCTT  63 215
    BPSS0668  905281 ..  905328 + -17.7  -2.71144   CGCGTCGGTGGGCCC GCGCGC-CGGGCGCATCGGTCG CGCGC CGGGCGATGCGCGCGTGTGCGC TCGTTGCAGCCCGTG  85 61
    BPSS0671  910886 ..  910928 + -30.6  -3.27298   GACGCGCGCGCATCG CGCCGCGCACGCGGGCGG CGCATGC CCGCCCGCGCGCGCGGCG TTGGTCGTTCGCGAC 100 39
    BPSS0672  912095 ..  912131 + -12.2  -3.05384   CGATGAACGGGCGCG   CGACGCGCGGCGGCGCGC GAT GCG-GCC-CGGCGCGCCG   TTCGATGCGGCGGGC  67 35
    BPSS0673 NONE
    BPSS0674  913203 ..  913222 +  -3.5  -3.55622   TAAGTCAGCTGAATC            CGGTTCG CGACGC CGAAGCG             TTTGCGCAGCTTGCG  51 161
    BPSS0676  915526 ..  915540 +  -2.8  -2.62184   AGCCGGATTAATTAA               CGAATA TTT TCTTCG               TAATATGCGCCCAAC  39 153
    BPSS0677  918039 ..  918073 +  -5.8  -3.41978   GGGTCAGGCTGATCG    CTTCG-CCGTCG-ATC TCGAT GATGCGTCGGACGAAG    TTGATCTTGATGTTG  53 478
    BPSS0681  922637 ..  922649 + -10.5  -3.35798   TTCAGGAGTGACGTG                CGCGC GCG GCGCG                TTGTCGCTGGAGGGT  65 30
    BPSS0682  923552 ..  923578 + -15.2  -3.31792   GCCGACGATACAAAA         CGGCGTTCGC CTGTTGC GCGAACGCCG         TTGTCGAGATGATCC  78 328
    BPSS0684 NONE
    BPSS0685 NONE
    BPSS0686 NONE
   BPSS0686a  928734 ..  928748 + -12.8  -2.78384   TGATCGCGAAGCGCG               CGCCGC CGA GCGGCG               TGTCGTCGAGCCGCA  63 169
    BPSS0689 NONE
    BPSS0690  932917 ..  932972 + -13.9  -2.70354   CCCGCTAGCGCCCGT TCG-CGCCGACGGCGCGCG-CGCGGCGG GCG CCG-CGCGTCACGAGCCGCCGACGTCGA TCAGTTTGTCGAGCG  69 33
    BPSS0692 NONE
    BPSS0693 NONE
        hpcC NONE
        hpcB  937406 ..  937426 +  -8.2  -3.17075   AACGCGATCTTCCCG            CTGCCGTG AGCGG CGCGGCGG            TTCGCTTCGAGCGCC  56 17
        hpcD NONE
        hpcG  938694 ..  938706 +  -3.3  -3.15663   CATTTCGAATGACGG                TGAGC GAT GCGCA                TTCCTGAGAATACGT  44 29
        hpcH  939869 ..  939921 +   -19  -3.75665   GGCGATCCGCCTGAG GCGCGGATCGCGCGGGCGGGGCAGC CCGC GCGGCCCCGTCTGCGCGG-CGGCGA TTTCGTCGAGTATCA  95 388
    BPSS0700  941588 ..  941624 + -15.8  -3.16564   GCGCCGGGATGATCG   CGTGCGGGCGACGCGGC GGAC GCCGTGCCGCCC-CGCG    TTCATCCCGTGCCGC  78 29
    BPSS0705 NONE
    BPSS0706  949990 ..  950003 +  -5.9  -3.15861   GCTGCGAAGAGTGGT               CGTGC GATG GCGCG                TTCGTCGCGATGATG  51 449
    BPSS0708  954418 ..  954434 +  -7.2  -5.77571   AGATTGCTGACAAAC              CCTCGC CAAGT GCGGGG              TTTTTGTTTTTTAAT 100 110
    BPSS0709  955974 ..  955995 + -11.5  -5.47218   GTTCGTCAGCAGTCT           GAGCCGGCC TTCG GGCCGGCTG            TTTTTTTGCGTGAGC 100 80
    BPSS0710  958434 ..  958480 + -20.1  -3.53811   TCGAACGCGAAGCCC GTCGGCGCGCGTGCGACGCGCCG GGC CGGCTCC-CGC-CGCGCGCCGGC TTTCGCCGGCGTCGG 100 249
    BPSS0712  960591 ..  960630 + -17.8  -3.00213   CGCGCAAGCGGTGCT  CGCGCGCGAAGCCGCGAT TGCG GTCGCGATGTCGCGCGCG   TGTCCTATTCTTTGT  86 75
    BPSS0713 NONE
    BPSS0714  963077 ..  963129 + -11.8  -3.19425   TGCGTCGGTGCGTGC GTC-GGGCGCGCGCGCACCGGCGCCG GGG CGGCGC-GAAGCGCTCGTGCGCAGGC TTCCTCGCGTTACTT  66 182
    BPSS0718  967683 ..  967718 +  -3.1  -5.03715   AACAGACAGGGAATG    CGCGACGGCGCGT ACGATGGAAA GCATGCCGCCGCG     TTTTTTCACGATCAT  79 40
    BPSS0719  968900 ..  968934 + -10.8  -3.01924   GAGACGTAATGCGCG    GCGCGGGCGGACGCGT CGCGC AC-CGTTCGCC-GCGC    TGTTGCCGAGCCCTG  62 32
    BPSS0720  970777 ..  970787 +  -8.2  -3.50447   GTGCGCGTCGCCGTC                 GCGC ATT GCGC                 TTCTATCCCGCTTGC  62 522
    BPSS0721  972380 ..  972423 + -10.9  -3.01924   GGGCCTTGCCGCGTA CCACGTCGAGCGCGC-CGGCG TGAT CGACGAGCGCGCGCT-CGTGG TGTTCGCGCGGGATC  62 369
    BPSS0723 NONE
    BPSS0724  974926 ..  974978 + -13.5  -3.07895   CGGCCGCTGGATGAT CGAGC-TCGAGCGGTGCGTGCGCACG AAAT CGA-CGCCCGC-CTGCTCGATGCTCG TGTGTTCGGCGTCGG  69 432
    BPSS0727  978523 ..  978572 + -11.4  -3.72893   GGCTCGTTGCGCTGT CGCG-C-GGCATCGCGCGATAGCG GCTA CGCCATGGTGCGTTGCCTGACGCG TTTGCTGCGCCGATG  75 283
    BPSS0731  982252 ..  982292 + -12.3  -3.64703   GTTGCGGGCCGCGTG  CGCCGCGCGCTCCCCGCCT GCC GGGCACGTGGCGCTCGGCG  TTTCGATCGACGGCG  77 83
    BPSS0732  983642 ..  983678 + -10.2  -2.90075   ATCCGGAAGCCGTGC   TCGGC-CG-TCGTCGCCG ATT CGCCGACGAGCGCGTCGA   TCTCCTTGGCCGCCG  57 436
    BPSS0738  994142 ..  994173 +   -18  -3.83026   CGTCCGCGTCGCGAT      CGGGCCGCGAC-GCT CGC AGCCGGCGCGGCCCG      TTTCATGTGCGACGC 100 243
    BPSS0742  999693 ..  999705 + -10.5  -3.14132   CGGTCCGCTTCGATC                CGCGC GGT GCGCG                TTCCTCGCGCGCGCG  62 152
    BPSS0743 1001362 .. 1001380 + -13.1   -4.1023   ACGGCCTGTTTCAAA             GCCCGCG CAGCA CGCGGGC             TTCTTCTTTGCGCTT  85 93
    BPSS0747 1005935 .. 1005963 +    -8  -4.26344   GAATGATTTCCGAAG        GCGCCGTCCGCA GCCGA TGCATGCGGCGC        TTTTCATGAGCGTCT  74 105
    BPSS0750 NONE
    BPSS0751 1010913 .. 1010932 +  -2.7  -4.72986   TAGGTGATGGGGTTC            GTCTCGG CGATAC CCGGGCC             TTTTTCGTAGAAATC  76 422
    BPSS0755 1016106 .. 1016133 +  -6.2  -4.16943   TCGGGCTCGAATCGG        CGCACGCGCTCAG TCA CTGAGCCCGC-CG        TTTTCCGATGTCGGC  70 6
    BPSS0757 1018438 .. 1018466 +  -2.9  -3.60971   CGGGCGCGGCGCCGC        ATCGCGCGCTGCC GGG GACAGAGCCCGAA        TTTACGGCTTGACAT  49 41
    BPSS0758 1018995 .. 1019042 + -11.9   -3.5764   TCGATCGAAGGAGGG CGGTGA-GCGCCGCGCGACGCGG CCGG CGGCC-CGCACGGCGCTTCGCCG TTTCGCCATGCCGTT  72 20
    BPSS0759 NONE
    BPSS0760 NONE
        codA 1023404 .. 1023435 +   -18  -3.15544   CCGCTCACCGCTCAC      CGCGCGCGGCTCGGC CGC GCCGGG-TGCGCGCG      TTCGTGCCCGTGCCG  86 124
    BPSS0766 1029458 .. 1029500 +  -9.9  -3.28791   GATGCTAGCGGCCTG TCGGCGATGCCTGCACCCAT CGCG ATTCG-GTGGGCATCGCCGA TTGTCGAGCGGGAAT  63 248
    BPSS0771 1034293 .. 1034335 +   -14  -3.48593   CAGACGCCGTTTCTC GCCGCGCCGCCGCGACGC GCGGGCG GCATCGCGACGGCGTCGC TTGTGTGACGGCGTC  77 352
    BPSS0772 1035385 .. 1035398 +  -5.3  -2.52896   CGTCCGTGCGCGTGA               CGATT CCGA AATCG                TCCATTCGGCCATCC  44 360
    BPSS0776 1037879 .. 1037899 + -10.3  -3.53012   AACGCGTTGTGCGAA            CGCCGGCGT GAA GCGACGGCG            TTTCAGCGACGGCGG  67 40
    BPSS0777 1038935 .. 1038953 +   -16  -3.73775   CGCCGCGGCCCCACG             CGCGCGAG ACG CTCGCGCG             TTTCGTGCACATCGC  85 62
    BPSS0779 NONE
    BPSS0780 NONE
    BPSS0781 1045738 .. 1045750 +  -7.7  -3.01712   CCTGCGCGCTAAAAA                TCAGG TTT CCTGA                TATTGAGGCAGGCGA  53 228
    BPSS0782 1047425 .. 1047438 +  -3.1  -2.52464   AACCACCGGGCCGCA               TTCGG CCGT TCGAA                TCGCTTCACCCCGAC  39 405
    BPSS0783 1048650 .. 1048666 +  -7.9  -3.37622   CACATGTTCTGAGCC              CGCGCGG CCG TCGTGCG              TTCTCCGTCGGTATT  59 29
    BPSS0784 1050921 .. 1050975 + -10.7  -2.80732   CGCACGTGCCCGGCC GCGCG-AATCGCGTCGACGCGCGCA TCGAGAT TGCGCGCGGCGA-GCGGCTGCTCGC CTTTCACCTTCGTAT  59 503
    BPSS0786 NONE
    BPSS0787 NONE
    BPSS0788 NONE
    BPSS0789 1055600 .. 1055632 +  -4.3   -4.1822   GCGCGACGCGGGCCG    CGCGTT-CGTCGCGCA TTGA TGCGC-ACGCAAC-CG     TTTATTCAGGTGAAC  66 7
    BPSS0790 1056992 .. 1057016 +  -9.9   -3.1855   CGCGCGGGCGCGGCG          GACGGCGGCGA CGG TGGCCGGCGTC          TTCGATATTGGGCGA  62 42
    BPSS0791 1058134 .. 1058186 +  -6.9  -3.72576   CGTCCGGCCGCGGCG AACGGCGAACTGGCGAATGCGAACG GCAAA CGT-CGCGT-CGCCAGGCCGCCGCG TTTCATCCGGCGGAC  61 73
    BPSS0792 1058963 .. 1059020 + -10.9  -3.38522   CGACGGCGGCTGGTC GAACTGACGCGCGCCGCGCGGCGGCCG CGAT CCGTTGCCGCGCCGCGCCCGGCACACC TGTTTGAACTCACTG  68 19
    BPSS0793 1059996 .. 1060029 + -21.7  -3.14564   GCCCGGCGATGCGCG     CGGCACGCGCCGGCG CTTG CTTCGGCGCGTGCCG      TTCGTCGAAACATCG 100 134
    BPSS0794 NONE
    BPSS0795 1061578 .. 1061597 +  -7.8  -2.96695   GTGACAGCTCGATCT            CGTGTGAC TTTC GTCGCGCG             TCATTTCCTCGCCGC  53 398
    BPSS0796 1068434 .. 1068458 + -17.9  -2.70932   CTGTGCGCCGAATCA          GGGGGAGGAGG CCG CCTTCTCCCCC          TGATTCGGGCGGCGC  85 165
    BPSS0801 1074392 .. 1074412 +  -6.1  -2.85351   CGCTGCAACGAATTT            TGAACGGGT ATC ATCCGATCA            TATGATCTACGCCCG  48 120
    BPSS0802 1075621 .. 1075674 + -15.2  -4.81863   TGCCGCTCATTGCGC CGATCGATGCGACGGGCGGACGCC GGATTG GGCGTCCGCCCGTTTTGTTGTCCG TTTTGTTGTCCGTTT 100 58
    BPSS0803 1077076 .. 1077114 +  -3.6  -4.56597   CGTCGTCGCGGCAAA   CGCCGCGGCGGCGAAATT CTG GAGTTCGCCGACGGTGCC   TTTTTGCGCAAGCGG  72 404
        aroP 1082331 .. 1082356 +  -3.9  -3.54687   GCGCCGGCTATGCAC         TCGGCGGCGGCG TAT CGGC-CCGTTGA         TTCCGTTTTTTCCTT  51 0
       tyrB1 1083688 .. 1083727 + -12.1  -3.24747   GGCTGCGCGCCGGCG  CGGCATCGCTTCGTCGA AGGCGG TCGGCGGCGCGATGCGG   TTGGTCGTGTCGCCG  71 123
    BPSS0809 1084338 .. 1084386 +  -5.1  -3.28712   GGTGTGGACGGATGT GCG-CTGCTTGCGCCGAGGCGAG CCGAT CTCGCC-CGAGGCGCGCCGACGC TTCTACCCGACCGGC  51 62
    BPSS0810 1086216 .. 1086257 + -15.1  -3.29144   GCCAGCCCGATCGCG CCGCGCCGGCCGG-GCGC TCACGCC GCGCGCCGGTTGGCGCCG TTGTGCCGCGAGTAG  78 173
   BPSS0812A 1089517 .. 1089531 + -12.8  -3.42147   AGTCAGCCGGCTGGC               CGGCCG AAA CGGCCG               TTCGTATTCGTTCAA  73 265
    BPSS0813 1091513 .. 1091528 +  -2.5  -3.21218   AGCTGAGGAGGACAC              CATGG CGTTGC CCGTG               TTGGTGGTCGACGAT  42 35
    BPSS0814 NONE
    BPSS0815 1092515 .. 1092527 +  -9.1  -3.05384   GGGCGGCGCGCGCGG                GCCGT CTC ACGGC                TTCGGTGGGGCCGCC  57 54
    BPSS0818 1102612 .. 1102624 +  -9.1  -3.53224   ATTTGACGCATTTGA                CGCGT TTG ACGCG                TTTGACGGCGGAGTG  64 75
    BPSS0819 NONE
    BPSS0820 NONE
    BPSS0821 NONE
    BPSS0822 1108106 .. 1108150 + -10.5  -3.27525   ATCGGCCGCCATTGC GCTGGGCAACGCATGAGCGCC GCC GGCATCCGCGCGTTTCCCGGC TTCGCTTTCGGCGGC  63 10
    BPSS0823 NONE
    BPSS0824 1110595 .. 1110608 +  -3.7  -2.83403   GCTATGTGCGCGGGG               CCGCG CAAC CGGGG                GTTTCGTAGACCGCG  43 3
    BPSS0826 1112901 .. 1112942 +  -7.9  -2.52676   ACGCAGTTGAGCGCG CACGCGGCTCCAGTCGCGCT CGC GGCGCCACTGGTCTCGC-TG TCGATTCCAGCCCTG  49 469
    BPSS0827 1115372 .. 1115425 + -16.6  -2.72344   GCTGCCGACGAAGCG TTGAGC-CGGCGCGGCCGG-CCGCGC GCGA GCGCGGGCCGGCCGCGAAGCGCACGG TACTTCGCGCTCGCG  77 22
    BPSS0831 1120054 .. 1120082 + -10.2  -4.60924   GGCAGCGCGCCCCAC        GTGAGCGGTACG AACAC CGTGCCGCCCGC        TTTTTCGACCGTTTC  86 358
    BPSS0833 NONE
    BPSS0834 1121545 .. 1121573 + -10.2  -2.72991   ACTCGCGGTCCGACA       GCCGGTGGTG-CG GCAG CGTCTCCGCCGGC        TCGTTCAGGCTCTGC  56 307
    BPSS0836 1123234 .. 1123259 + -19.1  -2.52464   ACGCCGCAATGAAAG         CAAGGCGCTCG GCAA CGAGCGCCTTG          TGCGTTGGACGAAGG  87 244
    BPSS0840 1127025 .. 1127053 +  -5.9  -4.70879   GTAGGCGGGCGCGCG        GCGGCAGGCAC GGCGCGA GAGCTTGTCGC        TTTTTGCCGTTTGCG  78 37
    BPSS0841 1128570 .. 1128591 + -11.5  -3.23853   GCGGATGCCGCGTCG           CGCCGATGC GTCG GCTTCGGCG            TATTGCTTCGAGACA  68 91
    BPSS0842 1130088 .. 1130112 + -13.5  -3.28712   GCGGTTGCCGCGCGA          CGTGGCGCGTG CGT CGCGCGCCGTG          TTCTCGGCGCCGGGC  73 212
    BPSS0843 NONE
    BPSS0844 1132372 .. 1132383 +  -7.2  -4.13014   GAGCGCCGGAGTGCC                GCGC GCAT GCGC                 TTTTCAACGTCTCGC  67 339
        proY 1134589 .. 1134611 +  -5.4  -3.08679   GATGGGTTCGTCAAC           CGGTCCGTTC GGC GGACGGCGCG           TGTTGCGTGCCGCCG  49 208
    BPSS0846 1135852 .. 1135902 + -13.9  -3.54676   GCGGCCCGGCCGGTC GCTCGCCG-CGACGCGTTGCTCCGC CGG GCGGTGCAGCG-GCTGACGGCGCGC TTCATTTGCATCGGT  78 234
    BPSS0850 1140289 .. 1140334 + -11.1  -3.02511   GGGCGGTGGCGACGA GGGCTCG-GCG-GCGACGCGG CCCAAC CCTCGTCGCTCGCACGGGCCA TGTTGCCCGCATCGC  62 49
    BPSS0851 1141806 .. 1141853 + -16.3  -3.05384   GGGGCCGCGAATGCG CCGACGGCGGCCGAGCCGACGAGC GGC GCGCGCCGGCTCG-CCG-CG-CGG TTCGATCACGCGCGA  79 65
    BPSS0852 1143231 .. 1143285 +  -9.2  -2.62184   GCGCTCTACCGCAAG AC-GC-TCGTCGGCTGACGGGCGGCG TGGTC CGCCGCCTGTCACGCGCCGAAGCCGA TCGTCTGCAGGAAGC  54 11
    BPSS0854 1145102 .. 1145146 +  -2.6  -3.54408   CACACACGCACGCGC CGTCGG-CCGGCCCTGCGCTA TCAT TTGCGCATGACCTGTCCGGCC TTGGTTTCCGTCCCC  48 140
    BPSS0855 NONE
    BPSS0856 1149141 .. 1149172 +  -3.5  -3.06796   GTGCGGCGGCTGTTG      CCGCGGTGGTGGC GGCTGA GCTGACGCGGCGG       TTGCATGGGCTGCGC  44 2
    BPSS0857 1150548 .. 1150562 +  -8.5  -2.89564   CGCAAATCGGCGCGA               CGCCG AAAGG CGGCG               TGTGTCGGCTCGCGC  54 91
    BPSS0860 1152872 .. 1152908 + -24.5  -4.72272   CTTTCCTCGACCCGA    CGGCGGCCATGCGCG GCGGTAG CGCGCGTGGCCGCCG    TTTTTCGTCGCCCGA 100 117
    BPSS0862 1155085 .. 1155134 +  -6.1  -4.98255   GGCAGCGCGAGCCTT GCGTGCCGCGGCCTCGGCCGCCGG CGC TCGGC-GTCGTGCGCGTCGCCCGC TTTTTGTCGTTCACC  86 246
    BPSS0864 1156731 .. 1156761 +  -2.5    -3.794   TCCGATTCGCACGCG      CTGC-GCAGACG CTCGCATT CGACTGCGGCGG       TTTCCTCCGTTCAAC  54 315
    BPSS0865 1157737 .. 1157786 + -17.7  -3.04398   CGCTCGCGCGATGAA CGGCGTCGATTCGAGGCGCGCGGC ACC GCCGCGCGGCG-GGCTCGCCGCCG ATTTTCGCGGCCGCA  86 27
    BPSS0866 1158940 .. 1158966 +  -9.5  -3.06492   ATAACGAGCGTACGG        GCCG-TG-CGCGT TCG ACGCGGCATCGGC        TGTTCGGCTGAATGG  57 400
    BPSS0867 1159966 .. 1159977 +  -7.2  -2.79684   TTTGCGCTAACCGGC                CGCG AAAC CGCG                 TCGTTACATTGATGC  48 192
        feaB 1161560 .. 1161574 +  -3.4  -2.76696   GCATCGCGCACTGAA               CGCGCG GAC CGTTCG               ATTCTTCCCCGGAGC  40 27
    BPSS0869 1163044 .. 1163075 + -20.8  -4.17089   CTGAAATACGGCTGA      CGGCCGGGGCGGCG AAGG CGCGGCTCCGGCCG       TTTTGCCAATTTGCG 100 124
    BPSS0870 NONE
    BPSS0871 1165255 .. 1165297 +  -9.7  -2.70932   TGCGCGCATGCCGCA CGCGTGACGCCGCAGGCGCGC CAG GCG-GCC-GCGCCGCCGCGGG TGCTTGCCGCCGCGC  55 19
    BPSS0872 1166304 .. 1166348 + -12.8  -3.23395   GCGCCGCTTCCGCCG CGAAGCCCGCGCGCTGCGCGCC CAC GGCGCGGGGCGA-TGGGCT-CG TTCGTCCTCCTGAAT  71 52
    BPSS0873 1167959 .. 1167983 +  -9.9  -2.70932   CGCGTGCCGATACGG          GCGGCACGCAT GGG ATGCGCGCCGA          TCATTGGCCGCGAGC  57 275
    BPSS0874 1168319 .. 1168334 +  -6.8  -4.14739   TGCAGGCGCTGGGTA              CGCGTCG CCA CG-CGCG              TTTTGACGTGCGTCG  67 54
    BPSS0876 1169682 .. 1169693 +  -5.8  -3.03124   CAGCCGGCGCTGGCA                TGCG ATCT CGCA                 TGTTGAACGATGACG  47 46
    BPSS0879 1173703 .. 1173718 + -11.8  -5.60993   GTCCAGTCTCGAAAA              GGCGCC TTCG GGCGCC               TTTTTTTATGCGCGA 100 57
    BPSS0881 1175300 .. 1175324 + -16.5  -5.14965   GCATTTCGGCGGCTT          TGCCCAGACGC GAT GCGTTTGGGCA          TTTTTTGATGGGCGT 100 177
        ribA 1177024 .. 1177066 + -19.1  -2.53263   CGATTCGGGGCGCGC CGCGTCGGCGCG-CGGTGCG GTAT CGCGCCGGCGGGCCGACGCC TGCGTTGCCGGTGCC  79 402
        pmlR 1179656 .. 1179680 +  -2.8  -4.43844   GGTTCCGCTTCCTTC         GCG-GTCCAGC TCAC GCTGGAGATGC          TTTTCTCCATGCTCA  68 89
    BPSS0891 1183656 .. 1183678 +  -3.3  -3.55181   CGCGCGCCGAAACCG           CGCGGCCTT CGGAT GATGTCGCG           TTATGATTCGGTTTC  49 53
    BPSS0892 1184843 .. 1184863 +    -6  -4.67904   CGCGGAAAGGAAAAA            GCCCCCGT TTTGC GCGGAGGC            TTTTTCGCGTTCGTG  78 203
    BPSS0894 NONE
    BPSS0895 NONE
    BPSS0896 NONE
    BPSS0897 NONE
    BPSS0898 NONE
    BPSS0899 NONE
    BPSS0900 NONE
    BPSS0901 NONE
    BPSS0902 NONE
    BPSS0903 NONE
    BPSS0904 1196141 .. 1196155 +  -2.8  -2.58544   CGAACTGACGGAGAG               GATCAT CGC ATGAGC               ATTCTGGGCATCGAA  39 33
    BPSS0905 NONE
    BPSS0906 NONE
    BPSS0907 1199837 .. 1199854 +  -9.1  -5.61596   GGTGCAGCAAAAGAG             GCTCGGA TTAT TCCGGGC              TTTTTTTGTGCGCGT 100 66
    BPSS0908 NONE
    BPSS0909 1203751 .. 1203776 + -16.2  -3.08032   CTGCACGTCGGCCTG         CATCGGCGCC CATCGC GGCGCCGATG          TGCTTTTGGCGCGCA  81 71
    BPSS0911 1206454 .. 1206485 +    -3  -4.03141   GCGGCGCAGAACGAT      TCGTGCCGATT-CGG CGT TCGCAATCGGCGTCA      TTGTTTCGTGATCCT  59 161
    BPSS0913 1208907 .. 1208918 +  -2.2  -4.66953   TTCGGTTGGTCAATT                CGTC GATC GATG                 TTTTTGCGATGTTCG  70 478
    BPSS0915 1209999 .. 1210028 +   -15  -3.83323   GCGCGCGTTCCCCCG       GCGCGCGCCG ATATGGCCGC CGGCGCGCGC        TTTCCCTTGTGTCGA  87 40
    BPSS0916 NONE
    BPSS0917 1212052 .. 1212067 +  -6.1  -3.54475   CGAGCAGCAAGGCCT              GCGCT TCGCCC AGCGC               TTCTCTCATGCGGGC  57 261
    BPSS0919 1213614 .. 1213626 +  -5.5  -4.29981   GTTGACCGAATCAGC                TCCGG GTG TCGGA                TTTTACGTATGTTTC  69 201
    BPSS0921 NONE
    BPSS0922 1218197 .. 1218213 +  -4.4  -3.14931   TTTGCCGAAGGGCGT             CG-CCGA AGGT TCGGGCG              TTCGTCGGCCATCCG  47 216
    BPSS0931 1228167 .. 1228214 + -20.4  -4.07568   GCAAGCGCAGCGGGC AGTGAGCGAGCGGCGGCGCCGC GCGC GCGGCGCCGCCGATCACGCGCG TTTTCCGAGCGGCGC 100 21
    BPSS0933 1231734 .. 1231780 + -10.5  -3.53012   TCGGCAGACGTGGGG CGCGCGCCGCTCCGTCACGCG GAAGG CGCGATCCGCTGCGCCGCGCG TTTCGACGCGACGAC  67 244
    BPSS0936 1236668 .. 1236703 +  -8.9  -3.54424   GGCGCTCCCACCGCA   C-CCGCCGCGGCCCGGC TTTC GCCGCG-CGCGGCGCCG    TTTCGCGGCGTAAAA  62 223
    BPSS0937 1237925 .. 1237975 + -11.7  -2.52464   CAGGCGTCGATCAGT TCGCGGCGGCCGCCGCGAGCGG-GC CGG GCGCCGCGCCCGGCT-TCACCGCGA TCGATTCGCGCACGA  61 94
    BPSS0939 1239660 .. 1239692 + -16.1  -2.64735   GGCGCGCAGGTCGGG      CGCGAGGGCGGCGGC ACG GCGGCCGGCCGCGCG      TCGTATGCATCGCAT  77 102
    BPSS0940 1241482 .. 1241521 +  -9.2  -2.53263   ACGATCCGCAACGCG  GCGGGGTTCTGCGCGCGCC GCA GGCTCGTGTAGAGCGC-GC  TCGATTCGGCCTGGA  51 91
    BPSS0943 1245105 .. 1245149 + -19.4  -2.60075   CCCGGTTCGTCGCAG CGTCGCGATC-GGCCGGCTCGG CAT CCGGG-CGGCCTGATCGGGACG ATTCGTTCAGCGCGG  93 91
    BPSS0945 1248122 .. 1248170 + -13.9   -3.1855   GAGCTGATACGCTAG CGAGCCGCGATGTCGGGTGCGCG CACGC CGCGTGCCCGAT-TCGCGCC-CG TTCAATCTTCCCGCG  73 127
        penA 1249510 .. 1249533 + -15.2   -2.6155   GATCGTCCGCGATAG          CGGCGCGGCG GAAG CGGCGCGCCG           ATTCGTGTTCGACAA  71 453
    BPSS0948 1250847 .. 1250868 +    -5  -3.57144   AGCTCGGTGAACGTG           ACGGTGCG AAGCGC CGCGCCGC            TTTGCGGATCGACGA  54 227
    BPSS0958 1263392 .. 1263412 +  -2.3  -4.62783   CGGCGGGCCGCGGAT            GGCCGCGCC CAT GGCGACTCC            TTTTTCGCGTGCATC  70 50
    BPSS0959 1263875 .. 1263917 +  -3.4  -4.63184   CTTCAGATTTCACCG CGGCG-CGCAACTTCCCGCTT CGTG ATGCCGGGAG--GCGACGCCG TTTTTCCGGTCACTT  71 1
    BPSS0960 NONE
    BPSS0961 1269227 .. 1269281 + -14.8  -2.55551   GCATGGCGCATCGTA CGGCGCGGCGCGCGATGCGGCGGG GGAGGGG CCCGGCGTAGCGCGCGGTTCGTCG TGCCTTCGGGTTATG  71 190
    BPSS0962 NONE
    BPSS0963 1274394 .. 1274423 + -12.7  -3.53712   AGCGCGCCGCCGGAT       TCGCGACGGCGCG CGCC CGCGCCCACGCGG        TTACTTCTTCAAGGT  74 193
    BPSS0965 1277600 .. 1277650 +  -9.6  -2.75074   CGAACCGGCCGCCGC CCGGTC--GCGCGGC-CGGCGGGCC GCGC GGCCTGCCGCGCCGCGCATGTCCAA TCATGTTGCACTCCA  55 61
    BPSS0966 1278994 .. 1279021 +  -6.1  -3.53012   CGGCGTTCAATTGAA        CGAGCGCGCAG GCGGGG CGGCGCGCGTG         TTTCGCGCCGGCGGA  56 27
    BPSS0970 NONE
    BPSS0971 1285655 .. 1285684 +  -9.9  -3.05384   CCCGCGATCACGTAC       GCCGGATGCGCGCC GGC GCCGCGC-TCCGGA       TTGCGTGAAACGCCG  59 259
    BPSS0975 NONE
    BPSS0976 NONE
    BPSS0977 1296617 .. 1296653 + -17.1  -2.52464   CGCAGTCGACAAGGA    GGCGGCGCACCGCGCGC GAT GCGCGGCGCGCGCCGTC    TCGGTTCGCAACCGG  79 109
    BPSS0978 1297130 .. 1297155 +  -5.3  -4.11216   CGCTATTCGCTCGAT         CGCGGCTGAGCG GCG CGC-CGGACGTG         TTTTGAACCTGAGAG  64 17
    BPSS0979 1298338 .. 1298359 + -11.6  -5.47399   GGCGGGAAAGCAAGG           GCTTCGGC GTGTCG GCCGAAGC            TTTTTTTCACCTTCC 100 57
        hisQ NONE
        hisM NONE
        hisP 1302031 .. 1302074 + -26.7   -2.7185   CCGACAGGCATGGGC GCCGGCGCGCGGCGTCGGC ACGCGC GCCGGCGCCGCGCGTGGGC TCATTCGCCGCTCGT 100 46
    BPSS0985 1304229 .. 1304267 +  -8.6  -4.18018   GCCGGCCCCGCGCGA   TGGCCGACCGGATGTGCG CGC CGCGCGGACGCACGGCCA   TTTTGCGTCGGCGCG  76 128
    BPSS0986 1305180 .. 1305207 + -16.2  -3.78329   GTCAGACGCGTGAAA        TGCCGGCGCCGC TTGC GCCGCGCCGGCG         TTTCGGTTCATGCGA  91 74
    BPSS0988 1307508 .. 1307540 + -11.8  -2.53876   TTGAACGGCGGCGGC      CGCTGCGGGCGCCG ATTCG CCGCGCGCGCCGCG      TCAATTCGAATCGAG  61 37
    BPSS0990 1309956 .. 1309978 +    -9  -3.13522   CCTGAAGCTCGCGAG           CCTCGTGCCC GAC GTGCACGTGG           TGTTCGTGACGGCGT  59 230
        katB 1312346 .. 1312362 +  -6.5  -3.53012   GCGTGCCGGCCTAGG              CGGTTGC GGC GCAAGCG              TTTGCACCGGGGCGG  56 87
    BPSS1006 1341864 .. 1341880 +  -3.5  -2.87132   GCTCGGCGGGCAATC              TCCGGAC TGG GGCCGGC              TGTATCCCGCCGGCC  43 74
    BPSS1007 NONE
    BPSS1008 NONE
    BPSS1009 1379342 .. 1379362 +  -2.3  -3.53761   ATTGACGGGCCGCGT            GCCGACAGG TTG CCCGCCGGA            TTTCCCGACGGGTTC  48 36
    BPSS1010 1381070 .. 1381127 +  -8.3  -2.57092   ACCGCGGACGTCGCG T-GAGGCCGCGCCGCGCGCCGCGCGGCG TCGGC CGCCGC-CGCCGCGT-GCGCATCCCCCA TCACTTCATGGAGTT  52 23
    BPSS1011 1383021 .. 1383065 + -12.9  -4.14243   GTCGCGCGCGCCGCC CG-CCGCGTTCGTCGTCGCGC GCGCG GCTCGGCGATGA-CGCGGGCG TTTTGCCGTGCGGTA  85 455
    BPSS1015 1388262 .. 1388306 + -12.9  -2.52464   GAGGTCGCGTAGCGG CG-GCGG-GCGCGACGCCGCG GATGG CGTGGCGTCGCGTGTCGCGTG TCGGTTCGCGCGCCG  66 29
    BPSS1017 1391477 .. 1391490 +  -5.3   -4.0641   GCCGTGCCGGTCGTA               TCGAT CCGT ATCGA                TTTGTGTCGATGGCC  64 116
    BPSS1021 NONE
    BPSS1022 NONE
    BPSS1023 1397017 .. 1397031 +  -4.9  -2.52543   GCCGCGACGCTCGCG               TGCGC ACTTA GCGCG               TGGCTTGCGCCGAGT  42 139
    BPSS1024 1397941 .. 1397971 +    -6   -5.1963   GCCGAGTTTGTCAGG      GCG-CGCGCGGAC CCGTGA GCCCGCGCGTCGG       TTTTTCTTCATTCGA  90 8
    BPSS1025 NONE
    BPSS1026 1398621 .. 1398634 +  -3.7  -3.57144   CACGCAGCCGACGCC               GCCGC AGTC GCGAC                TTTCCGCCTGAGCGC  51 65
    BPSS1027 NONE
    BPSS1028 1400528 .. 1400568 + -14.5  -3.53012   CGCCCCCGCCGCGCG  CACGCCGGCGTGTGCGCGG ATA CGGCGAACGCGCCGGCCGG  TTTGCCCGAGGCGGC  81 188
    BPSS1029 1403160 .. 1403170 +  -2.4   -4.7254   CGCTGCAGTTCTGAT                 CCGC GTC GCCG                 TTTTTCGTGGCGGAT  74 27
    BPSS1034 1409691 .. 1409727 + -18.7  -2.57013   CCGAGGCCGGCCCGC   GCGCGGCGGC-CGACG CGCCGC CGCCGCGCCGCCGCGC    TGCATTCGCTTCCGC  87 60
    BPSS1038 1415051 .. 1415099 + -12.5  -4.21194   AAACTTCAGCCAGAA CGTCGTGCG-CACGTGCGGC-TCG CTGT CGACGCCGCACGTGCCGC-CGTGG TTTTCCATGATCGAG  86 153
    BPSS1046 1426641 .. 1426666 +  -2.5  -4.46212   GAACGGATCGACGCC         CAGAATTTCCGC AAC GCGGATAG-CTG         TTTTCTCGTCGAACA  68 401
   BPSS1047a NONE
    BPSS1048 1427969 .. 1427994 +  -4.7  -3.98204   CTCGATAGTTGCGGG         TGAATTCGGAG AATC CTTCGTGTTCA          TTTCTGCCTCTGTTT  61 23
   BPSS1048a NONE
   BPSS1048b NONE
   BPSS1048c NONE
   BPSS1048d 1428949 .. 1428972 +   -11  -5.40474   ACGGCGAGTTTTGGG          CGGGGCGGCTT GGA GAGC-GCCCCG          TTTTTTTACGGGAAT 100 101
    BPSS1049 1429356 .. 1429374 +  -2.2  -3.06696   CATGGTTCAGCGAAA             TCGAGCGG TTT CCGTGCGC             TGTCTTGCGCCACCA  41 135
    BPSS1050 NONE
    BPSS1051 NONE
    BPSS1052 NONE
    BPSS1053 NONE
    BPSS1054 1433190 .. 1433232 + -11.3  -3.12351   CTGCTGCGAAGTGGA GCGGTATCGACACGGTGTC TAAAC GGCATCGAGTCGATATCGA TTCGATATCGAACAG  64 42
    BPSS1055 1433930 .. 1433954 + -11.6  -2.62184   AGTGAAAAGACATCA          TGTCGATATC GAATG GATATCGACA          TGGTATCGAGAGGAC  61 39
    BPSS1056 1434345 .. 1434366 +  -2.2  -3.31263   GAGTACATGCTACAT           TCCCCG CCAAATACTC CGGGGG            TTGTCAACATGGGAT  44 98
    BPSS1057 NONE
    BPSS1058 NONE
    BPSS1059 1436990 .. 1437008 +  -3.1  -2.88544   GCGACTGCCGGTGCG            TGGGCGGC CCTG GCC-CTCA             TATATCGCCGTACGG  41 243
    BPSS1060 NONE
    BPSS1061 1438257 .. 1438291 +  -9.9  -3.82084   GCAACTGCGGCGGCA     CGCGGTGCGCGGCGA GCAGA TCGTCGCGCGTTACG     TTCTTGATGTTGAAG  73 263
    BPSS1064 NONE
    BPSS1065 NONE
    BPSS1066 1443620 .. 1443630 +  -4.6  -3.29511   GGCCCTACGCCTGAC                 GGTC ACG GGCC                 TTGTGCGCCGGTCCA  49 75
    BPSS1067 NONE
    BPSS1068 NONE
    BPSS1069 NONE
    BPSS1070 NONE
    BPSS1071 NONE
    BPSS1072 NONE
    BPSS1073 NONE
   BPSS1073A NONE
    BPSS1074 1446983 .. 1446995 +  -2.6  -2.78384   CACATCGACGACGCA                GCCG ACGAG TGGC                TCTCATGACGGACGA  38 5
    BPSS1075 1447559 .. 1447580 +  -3.7  -3.39717   TTGCACAGTCTGTTC           GCTCG-ACAT CCG ATGTGCGTGC           TTGGTCTTCATAGAT  49 117
    BPSS1076 1448624 .. 1448648 +   -15  -3.23393   TGCGCGAAGCCGCCG         CGCCGCGGCCG CGTG CGGCCG-GGCG          TCTTGTCCCATACCG  77 525
    BPSS1078 NONE
    BPSS1079 NONE
    BPSS1080 NONE
    BPSS1081 NONE
    BPSS1082 NONE
    BPSS1083 1454804 .. 1454819 +  -3.2  -4.65895   GACGCCGGCCGATCA              TAGGGA ATCC TCCCGA               TTTTTACGTAACAGG  71 39
    BPSS1084 NONE
    BPSS1085 1456544 .. 1456574 +  -4.7  -2.75844   GCGATGGGCCTGTAA      TCGAC--GCCCGCGT CGA GCGCGGGCCAGTCCA      ATTTCACATCCAACC  43 26
    BPSS1086 1456953 .. 1457004 + -11.7  -3.35679   CCGCGTAGAAGACGC GATGGCCGATATCGCGACGGTGTTT GGCT GGACGCCG-CGCGATAT-GGCCGCC TTCTCCCTGGCCGAA  70 33
   BPSS1086a NONE
    BPSS1087 NONE
    BPSS1088 NONE
    BPSS1089 1461707 .. 1461721 +  -2.1  -3.72363   CCATTTCGCCAGCAC              GGC-TG CGAA CACGCC               TTTGGCCTTTGAATG  51 159
    BPSS1093 1466767 .. 1466778 +  -2.2  -3.99324   CCGCCCGAAAGGCGG                GC-CC AAT GGAGC                TTTATCCTCATGACC  56 374
    BPSS1094 NONE
    BPSS1095 NONE
    BPSS1096 1472392 .. 1472405 +  -8.1  -3.59979   TCGCGCTCCAGCACC               GCGTG CAGC CACGC                TTTGCCGTCGGCGGG  60 399
    BPSS1102 1481562 .. 1481612 + -16.6  -3.53444   GCGCCGCCCGTGTCA CGGCTTCGCGCGATCGCCGGGCGC GGC GCGGGTGGCGAGCGCGCGCGGCAG TTTCGCCGCGGCTGA  86 282
    BPSS1109 NONE
    BPSS1110 1489614 .. 1489646 + -10.3  -4.07568   GCGCCGAGCGCCACC      GCCGCGCATGCGGCG AAG CGCGGCCCGCTCGGC      TTTTCGCCGAGCCAG  75 262
    BPSS1112 1492628 .. 1492655 +    -9  -3.04144   ATTCGGGCGAACCGC        CG-GGCCGCTCGG CCG CCGCGCGGGCGCG        TGTTCCGCGTGGCGG  57 44
    BPSS1113 1493551 .. 1493582 + -19.4  -2.60763   AACGAGCGCGCGCGA      CGG-GCGGCGAGCGG CGG CCGCGCGCCGCGCCG      ATTCTCGACTCTCGA  93 50
    BPSS1116 1498930 .. 1498962 + -16.1  -2.70932   GCGTTCGGCTCGGGC      GCGGCGCGCCGCCCG GCT CCGTCGGCGCGCCGA      TCATTCGCCCCCGGC  77 123
    BPSS1118 1500904 .. 1500951 +  -8.2  -2.65442   GCGCGCCCCACGATT CCGGCGCGGCCCGCGCGCGCTTC ACG GACGTGTTCGTCCGCCGC-CCGG TGCTGTCGCTCGTGT  52 47
    BPSS1119 1504070 .. 1504086 + -15.1  -3.14881   CGCGCGGGCGGCGCC              GCGCGCG CTT CGCGCGC              TTCGTGCGCCGCTTC  76 106
    BPSS1120 NONE
    BPSS1121 NONE
    BPSS1122 NONE
    BPSS1123 NONE
    BPSS1124 1510032 .. 1510050 + -11.6  -3.07816   AACGCCGGATCGAGC             GCCGGCCG GCG CGGACGGC             TTCCGTCGATGCAAC  65 40
    BPSS1125 1511314 .. 1511340 +  -6.5  -4.41348   GGGCGTCATCCCCTA        GCCG--CGCGGCG CAT CGCCGCGCACCGC        TTTATTTCAGGACCA  73 25
    BPSS1126 1512414 .. 1512435 +  -2.9  -4.12188   CGGCCAACGTTCCTC           CG-GCGAGGT GTA ACCATGCTCG           TTTTCGAACTGATCA  59 13
    BPSS1127 NONE
    BPSS1128 NONE
    BPSS1129 NONE
    BPSS1130 1517108 .. 1517120 +  -5.5  -4.28375   GCTCGACGCGGAGAA                CTTGC AGC GCAGG                TTTTCCATGTATTGC  69 413
    BPSS1134 1521474 .. 1521488 +    -7  -3.53343   GCCGGAACGTTTACA               GTGCGG CGG CCGCCC               TTTCCCACCGCCATT  58 122
    BPSS1135 1522837 .. 1522847 +  -4.6  -3.94003   ATTTGCCGACAAAAT                 TCGC AAC GCGG                 TTATTGATTTGTAAT  61 437
    BPSS1136 1523875 .. 1523899 + -18.5  -2.84276   GCGGCCGCTGCCCAC          CGCGGCGCGGC GTC GGCGCGCCGCG          TCGTTCCTTCCGGAT  89 93
    BPSS1137 1524812 .. 1524842 + -13.3  -3.12999   GGTCGTCGGCTAGGC      GCCGCCGCG-CGGGC GAT GCTCGACGCGG-GGC      TTGCGTCTGCAATGC  72 28
    BPSS1140 1527722 .. 1527742 +    -9  -3.14132   TCCTCGAACAGCACG           GC-GAGGCC GCCC GGCCTCAGC            TTCCTCACGGCGGCC  56 299
    BPSS1148 1537102 .. 1537125 + -11.2  -2.91796   CACTTTCCGAGAACG          CACATAACAT GTTA ATGTTATGTG           TATAGTCTCCTTTTC  61 172
    BPSS1149 1537688 .. 1537721 +  -2.2  -3.55622   GCACTGAGCGGGCAA     GCGCGCGCCGGC-CG AACGG CGCGCCGACGCATGA     TTTGAAGGAATTCCG  48 34
    BPSS1150 NONE
    BPSS1151 NONE
    BPSS1152 1539209 .. 1539227 +    -3  -2.98942   CATGCCGTGGAAAAG             CCGCAATG ATA CCTTGCGA             TGTCTGTCGGCCGCT  42 61
    BPSS1153 1539551 .. 1539581 + -19.6  -2.72144   CCTGATTCGTCAGCG       CGGGGGCGCGCCCG TGA CGGGCGCGCGCCGG       ATTTCCGCGAGGTAC  93 36
    BPSS1160 NONE
    BPSS1161 1551909 .. 1551943 + -16.3  -2.64099   GGCGACGAGATCTGA     GCGACGCGGGCGGCG GGCCG CGCCGCGCGCGGTGC     GTTCTCGTACGCGCG  77 26
    BPSS1162 NONE
    BPSS1163 1553899 .. 1553925 +  -7.3  -5.40072   CGAAAGAGGCGCTTC        AGGACGG-CGTA GCAA TACGACCGTCCA         TTTTTTTGCCCACGC  95 259
    BPSS1165 1557334 .. 1557351 + -14.1  -3.01712   TTCGCCGCTTGCAGG             CGGCGGC CCAC GCCGCCG              TCTTCGCCCGCCGCC  72 114
    BPSS1175 1583572 .. 1583593 +  -8.6  -2.87132   CCACCCGGAGTTCGC           CGCCGGTG CGTCGT CTCCGGCG            TCTGTAGCGGCGAGC  54 48
    BPSS1176 1584870 .. 1584901 +  -8.5  -2.75064   AACGCCCGCCGCGCT      TCGCGCGTGCCGG ACCCGG CCGGCTCGCACGC       TCATTCGATCGGAAC  52 81
    BPSS1179 NONE
    BPSS1180 NONE
    BPSS1181 NONE
    BPSS1182 NONE
    BPSS1183 1591755 .. 1591774 +   -15   -5.4505   ACGGAAAACCGCCCA            CGGGGAGC CGCC GCTCCCCG             TTTTTTCTTCGGAGG 100 75
    BPSS1184 1592190 .. 1592204 +    -7  -3.05463   ATCTCGAAGAAGATC               TCGCCG GGC CGGCGC               TTGACTCGCGCCGAT  51 123
   BPSS1185a 1593146 .. 1593180 +  -9.3  -4.70659   GCGGTATGAGCCAGT    GAACCACCGCATCCTC CCCG GAGGCC-CGGTGGTTC     TTTTTCCGTGTCGAC  86 116
    BPSS1187 1594495 .. 1594513 +  -5.8  -3.68351   ATGTTTCCGGACTCG             CCCGGCCG CGC CGCCCGGA             TTTCCATCCTGCGCA  57 170
    BPSS1200 1623113 .. 1623146 + -15.9  -2.84687   CATCGCGCGCTCGCG     CCCCCGCGCGCGCACG GGC CG-GCGCGCGAGGCGG     TCTCCTGGTAATTCC  76 110
    BPSS1201 NONE
    BPSS1202 1624471 .. 1624510 +  -9.8  -3.28712   GCCGGCGTATCGAAA  TCGAAATCCGCCCGCGCG GGCG CGCGGGGACGGGTCCCGA   TTATACGGACGCGCC  63 335
        pyrB 1626162 .. 1626195 +  -3.8  -4.32131   CGTCCTCGGCGCAGG    CG-CCGCCCGTGGCCGC ACG GCGGC-GCGG-CGGACA    TTTCCTTTCTTTTCA  68 197
    BPSS1204 1628622 .. 1628649 +  -3.3  -2.90075   CGTTCGTCACGCTCA        ACGCGCGCT ATTGACGTGG GGCGCGCGG         TATCGTTGAAGGCGC  41 12
    BPSS1205 NONE
    BPSS1206 1630120 .. 1630142 +  -3.5  -4.56597   ATCCGAAATTCCCCT          CC-AAGCC-TG AAC CACGGCTTAGG          TTTTTGGGAGGGAAA  70 82
    BPSS1214 NONE
    BPSS1215 NONE
    BPSS1216 1642965 .. 1642975 +  -8.2  -3.62046   GTGGCGAGCTATGCT                 GGCG GTA CGCC                 TTATTGACCACCTCG  62 164
    BPSS1217 1644976 .. 1645024 + -13.8  -3.53012   ACCCGTACGGTTCCG GCGAGCGCGCGCACGCCGCCT CCTCTGCC AGCCGGCGTGCGCG-GCCGGC TTTCGGACACGCCGC  78 302
    BPSS1218 1647265 .. 1647288 +  -8.8  -3.54424   CGCAGCCGAACCCTC          GCATGCG-GCG TCA CGCCCGCCTGC          TTTCCCACGGTGGCG  62 145
    BPSS1219 1649536 .. 1649555 +  -2.8  -4.07568   ACGTGACGGCGGCGG            GCACGG GCGGCGAA TCGTGC             TTTTCCCGCGACGCC  59 35
        araF 1650918 .. 1650953 + -15.4  -3.27525   GCTCGGGCTGTGAAG    CG-CGCCGACGCCGC ACGGCTG GCGGCGCCGGCGGCG    TTGGGTTTCGAACCG  80 28
    BPSS1221 1651908 .. 1651929 +  -7.2  -3.14132   CCCTTCGTTCGCGAG           CAGCGCCG CCTCCT CGTCGCTG            TTCGTGCAAAGCGCG  53 186
    BPSS1223 1655679 .. 1655735 +   -26  -2.73676   GAGCCCGCCCCCGCC TGAAGCGAGCCGCTCGAACGCGCGGCG CGAA CGCCGC-CGCTCGAGCGGCTCCGTTCA TCGATTTCGTTTGCC 100 39
    BPSS1224 NONE
    BPSS1225 1658115 .. 1658146 +  -5.1   -2.8511   CGGCGCGTAGGGTTC     TCGGGCGCG-CGCCG GGGC CGGCGATGCGGC-GA      TGTGGTGATGTGGTG  46 31
    BPSS1226 1658702 .. 1658756 + -16.4  -3.55622   GCACGCCGGCGCCTC GGCGGCGTGCCGTGCGCGAAACGGCGG TCGG CCGCCCGG-CGCG-ACGGC-CGCCGCC TTTCACACCCTTCAG  86 111
    BPSS1229 NONE
    BPSS1230 1663057 .. 1663089 + -18.4  -3.05463   AAGGCGATTCGCGCG     GCGGCCGCGCGC-CG GCAT CGTGCGCGCGGCCGG      TTGCATGCGACCCGT  90 198
    BPSS1232 1666014 .. 1666029 +  -3.2  -3.10796   GCCCGCGCGTCCGCT              TCGCAG GAGA CTCCGA               TGTTCAATCATGGCA  44 197
    BPSS1233 NONE
    BPSS1234 NONE
    BPSS1235 NONE
    BPSS1236 NONE
    BPSS1237 NONE
    BPSS1238 1672456 .. 1672510 + -16.4  -3.18264   CCGCCGTGCGCACCC GCCGTGCGCAC-CCGC-CGTGCGCAC CCGCC GTGCGCACCCGCGGCGCGCGCGCCGC TTCGTCGGTGAGGCC  81 69
    BPSS1239 1674232 .. 1674270 + -15.3  -2.52516   TCGCCGTTCATCTCT  CGCCTGCGGTCGCGCGGCG TCA CGCCCCGCG-CTG-AGGCG  CTTCATCGTGCCCGC  73 188
        ftsI 1676145 .. 1676185 +   -19  -3.40593   CGCCTGACGAGCGGC GGCGCCGGC-CGGTCGCCGC TGC GCGGCGGCCGTGGCG-CGCC TTGCTGTCTTATCGT  93 34
    BPSS1245 1687157 .. 1687190 + -20.9  -2.78384   ACGCGGCCTGATCGG     CGCGAGCCGGCGCGG CGCA CCGCGCCCGCGCGCG      TATGGTAGAAACAAA 100 30
    BPSS1246 NONE
    BPSS1247 1689264 .. 1689305 +  -7.2  -3.30124   TCGCGCTCGAATTCG CCGGCGTAGC-AC-TGCGTG ATCA CACGCTCGTCGCCTCGCCGG TTCTCGCCCATCAAC  55 360
    BPSS1249 1693596 .. 1693612 +  -7.2  -3.14132   GCGAACGGCTTGAAT              GCCGTG AAAGG CGCGGC              TTCGTGACACGCCGG  52 2
    BPSS1253 1699387 .. 1699408 +  -4.3  -3.37975   CGGCACGGACCGCGC           GGCCTCGATC GCG GG-CGCGGCC           TTGTGCATCGTGCGT  51 340
    BPSS1256 1701609 .. 1701661 + -17.6  -3.29144   GCGCGGCGGCGCGCG GTGACGCGCCGCGGCCCG-CGTGACC GGC GGACGCGACGCGACGCGGCGCG-CGC TTGTGCGCCGCGTCG  89 45
    BPSS1260 1710809 .. 1710832 +  -5.2  -3.82824   AGATAGTGATACACC          GCC-AGCGAGC CCT GCTTGCCCGGC          TTGTTCTCGATGCTC  60 457
    BPSS1262 NONE
    BPSS1263 NONE
    BPSS1264 NONE
    BPSS1265 1716318 .. 1716347 + -13.5  -3.01924   TGCCGTATGCCGCGC       CGGCGCATGCGGC CCAC GTGGCGTGCGCCG        TCTTCCCCGCCGCTC  70 55
    BPSS1275 1742663 .. 1742677 +   -10  -3.14132   GGACCCTTGGACCCT               TGGACC CTT GGTCCA               TTGCTCGCCGCGCCG  62 484
    BPSS1276 1743652 .. 1743672 +  -3.9  -3.31461   GACCGCCGGCCCCGC            GTTGCGCTA TCG TGGCGTCAC            TTCTCCACGTCGATC  47 104
        cnrT 1745249 .. 1745307 +  -2.8  -3.53012   GATCGCCGCGCCCCT CGATGCGCCCGGCACGCCCGCGCCGAAC AGCAC GCGCGCCGCCTGCGGGCCG-GC-CACCG TTTCGAGCGCCGCGG  49 501
   BPSS1278a 1747850 .. 1747870 +  -6.1  -3.54741   CGGCGAGCGCCCGCC            CACCATGTG TCG CACGTGCTG            TTTCGCGAGCTCGTC  57 280
    BPSS1280 1749963 .. 1749981 +  -5.8  -2.83894   GGCACGATCATCTCG             GCCGGCAC CGG GCGCCGGA             TGTAGTCGTCGTGAT  47 140
    BPSS1287 1760023 .. 1760052 + -21.5  -3.53343   GCCGAAAACGCGAAA       GCGCGGCGCG-CGA CGG TCGGCGCGCCGCGC       TTTCGCCGGCCCGTT 100 151
    BPSS1289 1763267 .. 1763300 +    -6  -3.21218   GTGTGACGCCGTCGG    GC-GATGTCGGCTCGG TCGT CCC-GCCGACGTCCGC     TTGATCGTCGCCGCT  51 35
    BPSS1290 1764486 .. 1764517 +  -5.1  -4.26903   GCGGATGAGCTGCCG      GCGTTGCG-AGGCG ACTCG CGCCTTCGCAACCA      TTTTCGTCCCGTACA  69 393
    BPSS1291 1769887 .. 1769936 +  -8.5  -2.89564   GCTTCGAGCCGCCCG CG-GCC-GACG-CGCTCGCCGCAC ACGCC GCGCCGCGCGCGTCGTCAGGCACG TCTGTCCCATCCGAA  54 318
    BPSS1292 1771824 .. 1771861 +   -17  -3.14931   CCGACGCGCCGCGAA   GCGTGGCGCGCGCCGTG CGCGT CGCT-CGCGCGCCACGC   TTCGTCACGCATCGC  84 342
    BPSS1293 1772599 .. 1772618 + -10.6  -4.18934   CCCGCCCCGCGCGCC            GCGCCCCG GCGT CAGGGCGC             TTTCTTGCCCTGCTC  89 127
        aroG 1774677 .. 1774706 +    -2  -2.52795   CCGGAAGCAATACGG       CGTGACGCCCGCC CCGAT GGCGCGT-TCCCG       TCGATTCCGGACATT  37 298
    BPSS1298 1779084 .. 1779130 +   -10  -3.17763   GCGATACGGGCGGTT TGTCGTTCGTCGTCCGTCGTCC GTG GGATGTCGGATGCCGGATGCCG TTCGTCCGATGTCGA  62 79
        pcaH NONE
        pcaG 1782465 .. 1782476 +  -5.8  -3.55563   TTCGGCTTTCGGCTT                TCGG GTAT CCGA                 TTTCGAGCGTGAAAT  54 317
    BPSS1310 1795470 .. 1795491 +  -7.9  -2.80816   CCCCAGCCGGGCCCG           CGCGTGCCGG CGG CCGGCCC-CG           TGTGATCGGTGCGCA  49 486
   BPSS1311A 1796948 .. 1796993 +  -7.4  -4.57837   CATGGCGGGCGATCG CGCGGCTGCGGC-GCGGGCGCC CGTA GGCGCGCGCCGCCTC-GTCTTG TTTTTCCCGAAATAT  81 0
    BPSS1312 1798512 .. 1798532 +  -5.3  -3.14211   GGCAAAAACGGCTTA            GCGGCTTAG CGG CTTAGCAGC            TTGATCGGGCAACGT  49 25
    BPSS1313 1800017 .. 1800033 +  -4.4  -3.53012   TCGCACCGTCGATGT             CGTTCGG CTTC CCGA-CG              TTTGCGCGACGGCGC  49 378
    BPSS1322 1811364 .. 1811405 + -14.9  -2.74488   ACGGCAACGGCCGCA GCCCGGCCGGCCGCCGCGC GGTT GCGCGCCGGACGCTCCGGC  TCGTTCGGCTCGTTC  72 40
         lrp 1814659 .. 1814676 +  -5.5  -3.55444   ATTTTCGCGTTTCCG             CGTTCGA GTAG TCGGGCG              TTTAAGCCGTCGAGC  54 196
    BPSS1326 1816519 .. 1816535 +  -6.5  -3.14132   CGCCCGAGACGCCGC              CGCCG CGTCAAC CGGCG              TTCGTCAGGCCGCCA  51 206
    BPSS1328 NONE
    BPSS1329 NONE
    BPSS1330 1821213 .. 1821271 +  -7.4  -3.53811   CGGCAAGACAAGGCG CGCGGGGCCGGC-CG-ATCCCGACCCGGCT CGC AGC-GCG-CGCGATGCGAGCCGGCCGCCCG TTTCGCGGGAATCGC  60 87
    BPSS1331 NONE
    BPSS1332 NONE
    BPSS1333 1826164 .. 1826195 +    -7  -3.28712   TATGCACTGCCGAAC      CGGGCCCCCGCGCG ACGT CCCGCTCGGCCCCG       TTCTCGCCCACCACC  54 486
    BPSS1334 1826773 .. 1826817 + -14.2  -2.75064   TGCATGGCGCGTGCT CGGCG--CAGCGCGGTTCCGCG CCA CGCGGCGCCGCGCCGCACGTCG TGATTCCCTGCGCGA  69 135
    BPSS1335 1827425 .. 1827443 +  -8.8  -2.88544   ATTCGGGCCCATTCG             CATGAGCG GCA CGCGCATG             TCTGTACGCATCGAG  54 219
    BPSS1340 1830554 .. 1830573 +   -15   -5.0538   TGCATCGCTCTCTTC            GACCCGGC TCTC GCCGGGTC             TTTTTTCGCATGCCG 100 164
    BPSS1346 1838094 .. 1838121 + -12.6  -3.76224   CGAGTGAATCGCCGT        GACGGTGCGTGC GGTC GCTCGCCCCGTC         TTTCCTGCATGCGGG  81 34
        betI NONE
        betB 1850555 .. 1850568 +  -2.3  -3.22475   GCAGGTCGAGCTCGG               CCGCT ATCA ACCGG                TGTTCTAAGCATCAG  44 4
        betA 1852547 .. 1852570 +  -6.6  -3.53012   CGCACGCCGCATTGC          GGGATTCCCG CCGC CGGCAAACCC           TTTCGCGACGCAAGC  56 279
    BPSS1356 1856823 .. 1856849 + -16.5  -2.52464   CCCGGCGCGCGCCGA         CGCGCCGGCCG GCAGG CGCCCGGCGCG         TCGCTTCCCAGGCGC  77 54
    BPSS1357 1858757 .. 1858797 +  -6.1  -3.14564   GCTCGTCGCGAATGA TGTCGAGCGTGACTTCGG TCGCCT CCGAATGC-CGCGCGACA  TTGGTCAGCGCCTCC  50 327
    BPSS1363 1865891 .. 1865904 +  -3.8  -3.16881   GGCTTCCGCGCGTCG               CACG GCAAGA CGTG                TTCGTGACGTCGCTA  45 5
        rpsU 1867877 .. 1867934 + -14.3  -3.04322   CGCATCGCTCGTCAT GCCTGGCTC-GCG-TCATGCGCG-CGTGC AACC GC-CGTCGCGCATGAGCGCCGAGCCTCGC TGTTCGCCGCTTCGC  72 147
    BPSS1371 1877537 .. 1877564 +  -8.2  -3.06183   CGCCCCCTGCGGCAG        CCGCCGCCGCGC AAGT GCCCCGCCGCGG         TTCAATGCGCGTCGA  55 359
    BPSS1379 NONE
    BPSS1380 1886409 .. 1886447 + -13.7  -3.59979   CCGCGATTGACGCGC  CGGCACGGCCCCGCCCGC GCCC GCGCGCGGCGCCGC-CCG   TTTCCGCTCAGCCGG  78 31
    BPSS1381 NONE
    BPSS1382 NONE
    BPSS1383 1890047 .. 1890063 + -15.1  -2.64155   TACCGAGGATGTGAT              GCGCGGC CGC GCCGCGC              TGCGTTTGCCGCCGG  71 27
        sctU NONE
        sctV NONE
    BPSS1402 1917767 .. 1917787 +  -2.3  -3.68351   TCGCCGCATCCGTGT            CCGGCCTCG CGT CGTGGCATG            TTTCGGTGGTCGACA  51 287
        sctQ NONE
        sctR NONE
        sctS NONE
    BPSS1406 1920685 .. 1920701 +  -2.3  -3.60296   CACGCCTCATCGAGC              GAATG ACGGATG CATTC              TTTCGCATACCCCTG  48 20
        sctD NONE
    BPSS1408 1922259 .. 1922274 +  -2.4  -3.35465   GCGGTGACATCTCGA              CGCAGG GGAA TCGGCG               TTAATCTGTATCACT  46 99
    BPSS1409 1922643 .. 1922675 + -12.7  -4.56597   CTTTCGGGCCCCGGA      AAGCCGGCCAGTTTC CAA GACACTGGCCGGTTC      TTTTTCCGCCGCACC 100 66
    BPSS1410 1923271 .. 1923284 +  -5.3  -5.20333   AACCGCGTTATCCGA               TTGTC ATTG GACAA                TTTTTGTTCTGCCTC  89 126
    BPSS1411 1924737 .. 1924765 +    -6  -3.65046   GGCCCGCCCTCGAAC       CGCGCATCATCAG CGAA CCGGTGAT-CGCG        TTCTTCGAGTCGCCC  59 140
    BPSS1414 NONE
    BPSS1415 1928079 .. 1928101 +  -6.8  -2.71263   TCAAGACGTTCCCCG           GCATCGCGCT GCC GGCGCGCCGC           TGATTCACCGGAGTT  48 0
    BPSS1416 NONE
    BPSS1417 NONE
    BPSS1418 1931595 .. 1931633 + -10.1  -2.71712   TAGATAATCGACCGT  CGGCGGCGCCGCGCGCGT TCGG GCGCGCCCT-CGCCGCCC   CTTTCACCCACCGGA  57 38
         hyi NONE
    BPSS1420 1933786 .. 1933805 +    -7  -3.56092   TCCAAACACGCGAAA            CGCCCTGC GTCC GCGCGGCG             TTTCGGCCGTGCTCG  58 372
    BPSS1421 1935290 .. 1935300 +  -8.2  -3.66908   GCCGCGCCGCTAGCG                 GCGC GCC GCGC                 TTCGTTTTCCCGCGA  65 301
    BPSS1427 1943350 .. 1943366 +  -4.4  -3.91084   CGCGCCGAGGATCGT              TCGTCC GCGCG GGATGA              TTTGCTTACGCATAA  61 514
    BPSS1428 1943641 .. 1943656 +  -6.1  -3.01712   CCGCTGGGGACGCCT              GTGGG TCGATT CCCAC               TGTTGAGCCGGCCGG  49 4
    BPSS1429 1944759 .. 1944775 + -10.1  -2.83905   TACACCGTCGCCTAC              CGTCGCG TAT CGTGACG              TGTCGTCGCTTGTCG  59 124
    BPSS1430 NONE
    BPSS1431 NONE
    BPSS1432 NONE
    BPSS1433 1947861 .. 1947874 +  -8.1    -3.695   GAAATTACCCGACGT               CGCAC GAGC GTGCG                TTTCGCATGTTTGCG  63 291
    BPSS1434 1956687 .. 1956730 +    -3  -2.52896   GCCGGCGCAAGCCGC TTCGCAA-CGGCAGGCGCG CCCGATT CGCGGCCGCCGCTTACGCA TCGCTTGGAGAATCA  39 120
    BPSS1437 1957377 .. 1957387 +  -5.4  -3.18199   CGGATTCGATCCGCG                 TCAC GCC GTGA                 TTCGATTCAGCGTTC  49 334
    BPSS1438 1959498 .. 1959516 +  -7.3  -3.01712   GTGGCGAAGCGAGGC             CCGCGCG CTCCA CGCGCCG             TCTTCGGCCGCACGC  51 101
    BPSS1439 NONE
    BPSS1442 NONE
    BPSS1443 1967487 .. 1967545 + -10.8  -2.71681   AGCGGCAACCGCCGA CCGAGCGC-GCGGCGCCACGCCGCCGGCG CAAG CGCACGCG-CGCGGCGCGTCAGCGC-CGG TCGTTGACGAGATTC  60 322
    BPSS1449 1976015 .. 1976029 +  -3.5  -3.53444   CGTCGACCATCGTCC               GATGC CAAGC GCGTC               TTTCCGAACCGATGC  51 477
    BPSS1452 1980722 .. 1980746 +  -3.5  -3.53444   ACCGACACATTCAAC          CGATCGTCG TCACGCC CGCCGATTG          TTTCGCCCGGCGTGC  51 321
    BPSS1453 NONE
    BPSS1454 NONE
    BPSS1455 1986491 .. 1986545 + -16.3  -2.52464   GCCGCCGCGTCGGCG GCCGGCGCGCATCGCGACAGCGACATG ACG CGCGTCGCGGCCGCC--GCGCGCCGGC TGCGTTCGGCGCCGG  77 132
    BPSS1456 1987400 .. 1987437 + -13.9  -3.06737   GCCCGTGAGCCCGGC   CGCCGCCCAGGCGCGCC GCGC GGCACGCCCGGCAGGCG    TCTTCGCCGTTCATG  72 33
    BPSS1457 1989018 .. 1989057 +  -4.8  -2.52464   CGCCCTGCGCGCCGG  TATCCCGCGCACGCGAGC GCGC GCACGCGTCAACGCGATA   TCGCTTCGAGCGCGA  42 497
    BPSS1462 1994999 .. 1995023 +  -9.1  -3.09933   GCAATGACATCGCGA          TGGCAGGCGCG GCG CGCGCCGGCGG          TTCGATCGATTGCCG  59 449
    BPSS1463 NONE
    BPSS1464 NONE
    BPSS1465 1999878 .. 1999893 +  -5.4  -3.11073   CGCCGCCCTGCTCGC              GCGCATC GCC GA-GCGC              CTTTTGCATCGCGTC  47 501
    BPSS1469 NONE
   BPSS1469a 2005143 .. 2005196 +  -4.8  -3.14132   GCCGCCGGCGCCGGC GCCGGCGCCGTGCACG-AT--ACGCGG CGCGC CCGCGTCCATCCGTGCA-GACGC-GGC TTCCTCGCAGGCAAG  47 140
    BPSS1470 NONE
    BPSS1471 2007786 .. 2007802 + -10.1  -3.53012   CGTTACTATCTTCAT              GCCCCGA TAA TTGGGGC              TTTGGCCAGCCAGGC  67 483
    BPSS1472 2009277 .. 2009291 +    -7  -3.40899   GCCACCGGCGCCGCA               AGCGCG ATC CGCGCC               TTCTCCTCCGGGCTT  58 99
    BPSS1477 NONE
        rspA NONE
        rspB 2019676 .. 2019699 + -14.6  -2.78384   CGCGCGACGCGGCAA          TGCGCGGCGCG ACG CGCGCCGC-CA          TATCGTCGGAACGGA  72 256
    BPSS1480 2020596 .. 2020611 +  -3.2  -3.53012   CGCGATCGGCGCAGG              CC-GCGC GCA GTGCAGG              TTTCGACAAGACGGC  49 43
    BPSS1481 2021751 .. 2021799 +  -2.7  -3.35798   GTTATCGGTTATCGG TTGTCGTTCGCCGGTCGCCGGCC ATC GGCCATCGGCCATCGCTCGTCAG TTGTCGCTCACCGGT  48 207
        nadE 2022939 .. 2022995 + -28.8  -3.28712   GCCGGCGACGGAACC GGACGCGCGCGGCGCGGCCGCGCATCGC GCG GCGATGCGCGGT-GCGCCCCGC-CGGCC TTATCCGCGACGGGC 100 185
    BPSS1484 NONE
    BPSS1485 NONE
    BPSS1486 2026817 .. 2026851 +    -7  -5.00884   GCCGGCCGTTTCTCG     GGTTCTGGCAATGGCC CTC GGATAAAGCCGGAACC     TTTTTTGGCCGACCT  87 114
    BPSS1487 NONE
    BPSS1488 2029549 .. 2029565 +  -2.2  -2.60496   CTCGATTTCTGGAGA              TCGACC ATGAA GCTCGA              CTATTTCACCGCGCG  38 16
    BPSS1489 2030317 .. 2030371 +  -3.3   -4.0492   ACGCGCCGCAGCGGC TCCGCCCGGC-GACGCGGGCGGC-TTG CCG CGACGCCGCCCGCCCCCGCCCTCCGAA TTTCTATCCCGCTTG  59 173
    BPSS1490 2032213 .. 2032225 + -10.5  -2.56596   GCGGCGGGCTCCGCC                GCGGC GAA GCCGC                TCGCTTAGTCGAACG  57 5
    BPSS1491 NONE
    BPSS1492 2035797 .. 2035840 + -13.9  -4.50661   GATGTCCTGATCCGT GC-GCGA-CGCGCCGCCCGAT CACT GTCGGGCGGCGCGCTTTCCGC TTTTCATTCTGCGTT 100 488
    BPSS1496 NONE
    BPSS1497 2042974 .. 2043002 +  -6.5  -3.16564   CGCACGCGCGACGCC        GGCGACGTCGGGT CGA GCCCGGAGCCGTC        TTCGTCAACTCGGCG  51 167
    BPSS1498 NONE
    BPSS1499 NONE
    BPSS1500 2045776 .. 2045786 +  -4.6  -2.62263   GCCGCCGCGAATGGG                 GGCG CAA TGCC                 TGCTCTAGAACCCGT  42 7
    BPSS1501 NONE
    BPSS1502 NONE
    BPSS1503 2052870 .. 2052886 +  -9.3  -2.62246   CGGCCAACTGATCCA              GCTCGGC TGA GCCGCGC              ATTCGTTCGGATTCC  54 16
    BPSS1504 NONE
    BPSS1505 NONE
    BPSS1506 NONE
    BPSS1507 NONE
    BPSS1508 NONE
    BPSS1509 NONE
    BPSS1510 NONE
    BPSS1511 2065080 .. 2065097 +  -3.3  -4.07568   CCGCGACGGCGCGCG             CCGCTCGG CAT CCG-GCGA             TTTTCCGGGCGCAAG  59 436
    BPSS1512 2066683 .. 2066714 +   -13  -2.91264   CCAATCAGCGCTCGT      GCGCG-GCTTCGCGT TGA ACGCCGAGCGCGCGC      TGTCTAAGTCGAACG  69 99
    BPSS1513 NONE
        folE 2068125 .. 2068154 +  -8.5  -3.17194   CGGTCGACATGATCA       GGCG-GCCGGCGCT TGA GGCGCTGGTGTGCC       TTCGATTGCCGGGGT  56 447
    BPSS1519 2072141 .. 2072168 +  -8.2  -3.28712   CATATCGAACATCCC        CGCGCGGCACGG CGCA CCTCGCCGGGCG         TTCTGCCGAAGCGCC  58 125
        bopE 2078815 .. 2078859 + -19.4  -2.56715   GCGTGACGCGGTAGC GTGGTCCGGACCGTCC-GGCG CCTC CGCCCGGATGGTTCGGATCGC TGAATTCGTGCGGAT  93 35
    BPSS1547 NONE
    BPSS1548 NONE
    BPSS1549 2103633 .. 2103652 +  -2.8  -3.93695   TCAAGGCGCAATGAC            GCGATGAA GCGA TTCGTCTC             TTTCTCGCTGCTGCC  58 27
    BPSS1550 NONE
    BPSS1551 NONE
[truncated: 140,733 more chars]
