# Supplementary material for: Rapid, accurate, computational discovery of Rho-independent transcription terminators illuminates their relationship to DNA uptake
Source: Genome Biol. 2007 Feb 21;8(2):R22. doi: 10.1186/gb-2007-8-2-r22 (PMC1852404; doi:10.1186/gb-2007-8-2-r22)
Supplement: Additional data file 4 — Best terminators found downstream of each of the genes of the 343 organisms studied. [file gb-2007-8-2-r22-S4.zip › Burkholderia_thailandensis_E264.bag]

  BTH_II0001    1306 ..    1351 +  -8.9  -3.54638   CTTGACGCGGCCAAC GCTTCATCGGTGAGCGATTCG GCGT CGGGTAGCGCACTGACGAGGC TTTCCCGCCAATTCT  63 143
         kbl    4907 ..    4919 +  -9.1  -2.71924   CGTGCGCGTCGGCAA                GACGC TCG GCGTC                ATTTGACGGAGGCTC  56 7
         tdh    6058 ..    6080 + -14.9  -2.61199   ATGATGATCCGCGAC           CCGCATCGC GCTTG GCGATGCGG           CTTCGTTCGGCCTTC  74 114
  BTH_II0010    9517 ..    9531 +  -3.4  -3.62096   CCCGCTGTACCCGGC               GAGCCG GAC CGGTAC               TTTCACGTCCTCAAC  51 84
  BTH_II0011   10177 ..   10201 +    -2  -3.40403   AGCGAGGTTGAATAT         CG-AACGCCGA TTGT TCGGCGCCGCG          TTGTGCTGCAAGGCA  45 164
  BTH_II0014   13674 ..   13697 + -13.1  -3.17075   TAACGGCCTATCCAG          CGCGCGTCG GCGCCG CGGCGCGCG           TTGGCTTGCGGAACG  72 184
  BTH_II0015   14572 ..   14617 +  -5.8  -3.14132   GACGCCGTCGCGGGT TCGGCGGCCCGCTCCGGCGC TTGCGC GCGCCGGCGAGGCGCATCGG TTGATAGACGCCGAA  49 39
  BTH_II0016   15439 ..   15467 + -12.4  -3.35679   CGGCCGGTCGAGCGG        CGCGCGCGTC GAGCTCGAA GGCGCGCGCG        TTCTACCTCGGAGAG  73 139
  BTH_II0021   20492 ..   20502 +  -4.6   -5.1287   CAAGAAACGCAGTAA                 CGCG CGT CGTG                 TTTTTTCGATATCCG  87 362
  BTH_II0025 NONE
  BTH_II0026   25214 ..   25224 +  -2.4  -5.07053   CGAATCGGCATGCAT                 GCCC ATC GGGA                 TTTTTTCCAGTCATT  79 72
  BTH_II0027   25523 ..   25537 +  -3.4  -4.07568   CTCTACGACTGATGT               CCGGCG GCG CTCTGG               TTTTCGCCGGCGGCG  60 29
  BTH_II0028 NONE
  BTH_II0029 NONE
  BTH_II0030   29293 ..   29306 +  -2.3  -3.11999   CTGCGCAGAGGCATC               CTGGT GTCG GCCGG                TTAAATCCATTTCGT  42 8
  BTH_II0031   30508 ..   30527 +  -7.8  -4.11216   CGGCATCGGGCATCG            GCGTGCCGC CCG GCG-CGCGC            TTTTCCCGGTGCCGC  71 220
  BTH_II0034   32564 ..   32583 +  -6.4  -3.23899   GATAGCTGCCGATGT            CCTCGCGGG TCA TCCGC-AGG            TTGAATTCGTTCGGC  50 210
  BTH_II0037   34487 ..   34509 +  -4.6  -4.13767   GTTTGGATGCCCTGA           ACCGGCGCGG CGC CCGCGGCGAA           TTTTCCAATCCGGAG  64 59
  BTH_II0038   36280 ..   36306 +  -5.1   -3.7347   CGCGTGGCGAAGCCG        GCCGGCG-GAGCG CAA CGATCGCG-CGGC        TTGTTGCGTATTCAA  58 195
  BTH_II0040 NONE
  BTH_II0041   38650 ..   38669 +  -4.8  -3.48276   GATTCTGTCCCGCGT            CGACGACG AAAT CGGCGCCG             TTGTATGCGGGCCCA  52 206
  BTH_II0045 NONE
  BTH_II0046 NONE
  BTH_II0047   44183 ..   44225 + -20.5  -3.30781   TGCCGCTCGTCGATG CGACGCAGCGGGCCGCGGC GTGAA GCGGCGGCTTGCGGCGTCG TTCGCTTTCGCTTCG 100 3
  BTH_II0048 NONE
  BTH_II0049 NONE
        pcaC   46989 ..   47016 +  -4.6  -2.62184   GCTGAAAACGGCTGC        CGCCCGTGCGCG ACGA CTCGCGCCGGCA         TCGTATCGGCGCAGG  43 112
  BTH_II0051   48465 ..   48491 + -15.9  -2.56728   GCCGTCGCGGCGATC        GACGGGGCGGCG CGAT CGC-GCCCCGTC         ATTCCTCTGCGTCGT  77 62
  BTH_II0062 NONE
  BTH_II0063 NONE
  BTH_II0064   64746 ..   64762 +  -7.3  -3.60296   CAACGGCAACGACGT              GTGCATT TTC AATGCGC              TTTCCGGTCGACCTG  63 70
  BTH_II0066 NONE
  BTH_II0067 NONE
  BTH_II0068 NONE
  BTH_II0069   70413 ..   70423 +  -4.6  -3.05463   TTCGATACCCGAGCC                 GTGG CAG CCGC                 TTCAGTCGCGCAAGT  47 317
  BTH_II0070   71300 ..   71320 +  -4.6  -4.82901   CCCGCGCGGAACTCG            TCCTGGCC AACCC GTCCGGGA            TTTTTGTCGACGGCG  80 47
  BTH_II0071   73062 ..   73075 +  -3.7  -3.87994   TACCAATCGCTGATG               GCGGC CGGC GCCGA                TTTGTCGAAGTCGCT  58 28
  BTH_II0072   74476 ..   74490 +  -3.4  -4.15044   AGCGGCTGCCACGAT               CACCGG CTC CTGGAG               TTTCTTGAAGCGCCA  63 489
  BTH_II0075   83185 ..   83208 +   -11  -3.14132   GACGATCGCGCATCG          CCGGCTTGCGC GGC GCGCGA-CCGG          TTCCTGCACGAGCGC  66 124
  BTH_II0077   86546 ..   86588 + -19.7  -3.18912   CGATGCCCGACGCCA CCGGCGCGCCGCGCGCGCG GCCGG CGCGTGCGCGCATCGCCGG TTCATCGCTCGGTCA 100 494
  BTH_II0078 NONE
  BTH_II0079   89477 ..   89505 +  -8.1  -3.86822   TCTCGCCAGCGCGGT        GGATCTGACGCGT CGA GCGCTTCAGATGC        TTTGTGAACGCCTTG  67 315
  BTH_II0084 NONE
        potC NONE
  BTH_II0086   95764 ..   95781 +  -4.8  -4.15565   CTGGTGTCCTCCGAA             CTGCCT CGGAGC AGGCGG              TTTTGCGATCGTCGA  64 515
  BTH_II0088   97444 ..   97460 +  -4.3  -2.72344   GTCCATTTCGGGGCC              TGGGATG GTG CGGCCCA              TGCTTGAGCGTACCA  42 111
  BTH_II0089 NONE
  BTH_II0090  102750 ..  102761 +  -7.2  -2.53382   GAAACCTCGTATCTG                GCCG TTCG CGGC                 TGCGTTCGCACTGAT  47 61
  BTH_II0091 NONE
  BTH_II0092  104925 ..  104953 + -10.9  -3.61268   CTCATGCTCTGCTGT        ATCCGATAGCGCC AGA GGCGCTGACGGAA        TTTCCGGCTTGCATA  74 286
  BTH_II0094 NONE
  BTH_II0095 NONE
  BTH_II0096 NONE
  BTH_II0097 NONE
  BTH_II0098  109084 ..  109097 +  -5.2  -4.09685   TGGCAACGACAACAG               GCGC ACTGCG GCGC                TTTTCCGGGCTCGCC  64 134
  BTH_II0101  111369 ..  111420 +  -9.5  -2.57931   GCGGATTGATCGCCG CGCGCATCGCACCG-A-ACCGCGCGG GCG TTGCGCGGTATCCGGT-CGAGCCGCG ATTGTCCGGCGTGCG  55 74
  BTH_II0112  130313 ..  130342 +  -9.2  -2.85847   CCACAACAGCAGTTG       CCTCGGCTGCTC CGACGT GCGCAGCCGAAG        TATCGTCTGGCCGTT  53 389
  BTH_II0115 NONE
  BTH_II0116 NONE
  BTH_II0117 NONE
  BTH_II0118 NONE
  BTH_II0119 NONE
  BTH_II0120  140371 ..  140397 +  -4.5   -3.5002   CAAATTTCTATTGCG        CGGGCAA-TGCT GAGG AGCACTTGTTCG         TTGATTCTCATTCCG  51 308
  BTH_II0121 NONE
  BTH_II0122  142634 ..  142647 +  -2.3  -3.17797   TGTTCGGCAGAGCGG               TGGGC AGGC GCTCG                TTAAATCTCTCTGAC  44 155
  BTH_II0123  143243 ..  143287 + -22.1  -4.07568   CGGCGGGGCCCGGAG GCTGCTGTCCATGGCGCGCGC GAC GCGGGCGCCACGAACAGCGGC TTTTCCCGGGGCGAC 100 81
  BTH_II0124 NONE
  BTH_II0125 NONE
  BTH_II0126 NONE
  BTH_II0127 NONE
  BTH_II0128  151184 ..  151238 +  -3.4  -4.89063   TTGAGCGGTGTATCG AATCGGGCCGGAAGCG-G-G-CGGCGC ATCA GCGCCGGCGCGCGCGTCGGGCCGGACA TTTGTTTTTAGGTAA  78 37
  BTH_II0129  153869 ..  153885 +  -2.2  -2.75294   CAACGCCAACGCCAA              CTCCGA CCAGT TCCGAG              ATTTGAGCAATTTCC  38 3
  BTH_II0130 NONE
  BTH_II0131  158092 ..  158105 +  -8.1  -3.18681   AGCAGCGCGCGGTTA               CGCTC GTGC GAGCG                TTGATCGAGTTCGCC  57 417
  BTH_II0140  169743 ..  169775 + -14.2  -4.72986   TCTGCGGGAAATCTG     AACGACGGGCTGGCG GTTC CGCCAGCCCGT-GTC      TTTTTGCTGAAGATC 100 155
  BTH_II0143  177172 ..  177195 +  -4.5  -4.26903   TGTGCGCGATGTCAT          GC-ACGCGCA TCACT TGCGCGGCGC          TTTTGATGCGGTGCG  69 253
  BTH_II0145 NONE
  BTH_II0146 NONE
  BTH_II0147 NONE
  BTH_II0148 NONE
  BTH_II0149 NONE
  BTH_II0150  185477 ..  185490 +  -3.8   -2.9176   CTGGCAATCGATGCC               TGCC TGAGAT GGCA                TGTCTCGATGCGATT  44 19
  BTH_II0151  186632 ..  186646 +  -3.5  -3.28712   GTTTCGCCTTCGAGC              CGCGCG CGAT CGC-CG               TTCTCGCCGGCAACG  47 171
  BTH_II0153 NONE
  BTH_II0154 NONE
  BTH_II0155 NONE
  BTH_II0156  191367 ..  191380 +  -3.1  -3.33696   CGGAAGTGGAAAGCG               TGTAG GAGG CTGCA                TTGATTGAGACGGAA  47 21
  BTH_II0157  191905 ..  191924 +  -4.2  -2.79302   AAGATCATTTCCGCA            TTCGCGGT CATC ATCGCGGG             TGTGATCGGGATGCT  43 76
  BTH_II0158 NONE
  BTH_II0159 NONE
  BTH_II0160 NONE
  BTH_II0161  196930 ..  196948 +  -2.2  -2.74605   CGAAGCGCTGCAGTG             ACGCGCCG CGC CGGCCTGA             TGGCTTTTGACAGAA  38 25
  BTH_II0162  198064 ..  198085 + -12.3  -5.24129   CCGGAGCGCGCATGT           GGCCGGATC GTGC GATTCGGCC            TTTTTTGTCGCGAAG 100 52
      fliE-2 NONE
      fliF-2 NONE
  BTH_II0172  208223 ..  208236 +  -3.8  -2.66316   GATCGAACTGCGCCT               CGTC GAGGAG GACG                TCGTCTCGTGAAGGC  42 1
      fliH-2 NONE
  BTH_II0174 NONE
  BTH_II0175  210719 ..  210746 + -11.2  -2.54325   ATGACGGCATTGATG        GGCGTTGGCGGC GATC GCCGCCAACACG         GTGTATTTCGAGAAA  62 37
  BTH_II0176 NONE
      fliS-2  212498 ..  212515 +  -2.6  -3.95022   GCGAGGGGTGGCAGG             GTGCGC AAAATG GCGGAC              TTTGATGTTGCTCGG  57 3
  BTH_II0178 NONE
  BTH_II0179  214032 ..  214044 +  -9.1  -3.27298   CGTTGTGTCGATGAT                CGTCG GCG CGACG                TTACTGGTTGGCGGC  62 79
  BTH_II0180 NONE
  BTH_II0181  215713 ..  215767 + -14.3  -3.14132   GGCGCGCCGGCAATG CGCGCGCGTGCTCGCCGATCCGAAGCG GCC CGCATCG-ATGAGCGAGC-TGTGCGCG TTGCTGCGGGGCGCG  76 222
  BTH_II0182  217077 ..  217093 +  -2.1  -3.14132   TCGTCGCCGTGACCT              GGGCACG GGC CGTGAGC              TTCGTCACGCGGCCG  43 383
      flgB-2  217906 ..  217932 +    -8  -3.68435   CAAGGGCCTGCAAAC         CGCGATTACG GGCAATG CGTAAGCGCG         TCTTCTTTTCAAACC  63 4
      flgC-2 NONE
  BTH_II0186 NONE
        flgE NONE
  BTH_II0188 NONE
  BTH_II0189  221822 ..  221858 +    -2  -2.55213   TGCAGCAACTTTCGC    AGGCCGCGCGATGATG CGCAT CCTCCTCGCGCTGACG    TGGCTTGCCTGGCTG  38 12
      flgH-2 NONE
      flgI-2  223630 ..  223646 +  -4.4  -2.78463   AGCCGGTGCGCTGAA              TGGCGA ATTGG TCGTCA              TCTGATGAGGAGGAT  42 4
  BTH_II0192  224016 ..  224051 + -20.4  -3.64703   GGCGCGCAGGCCGGC    GCCGCCGCGCGCTGACG CCG CG-CGGCGCGCGGCGGA    TTTAAGTGACGCGCG 100 11
  BTH_II0193 NONE
  BTH_II0194 NONE
  BTH_II0195 NONE
  BTH_II0196  228415 ..  228456 + -10.2  -3.21099   GAAACGAAGCGTGCG CCGCCAGTTCCGTGCGCGGCC GGC GGGCG-GCGCGG-A-TGGCGG TTCGTGCTGCGCGAG  60 386
  BTH_II0198  231773 ..  231787 +  -9.2  -3.29511   TCGCTTCGCCGTGTA               GCGGGG GCG CTCCGC               TTGTCGCGAGATCCG  62 44
  BTH_II0200  234291 ..  234308 +  -9.1  -3.76968   CGCGCGGGCCGCTGA             CGCG-GGC AAC GCCGCGCG             TTTCGTCACTGCATT  71 26
  BTH_II0201 NONE
       pyk-2  237082 ..  237125 +  -7.2  -3.76492   GGGCCGGGCGCCGGC CCGCGGCGTGCGTCGCGGC ATGACTC GCGGCC-CGCTCGCCGCCG TTTCCTGCCATTCGA  62 45
  BTH_II0203  238494 ..  238522 + -13.9  -2.94416   GCGATGCGTGAAAGC        GATGCCGATGCGC AAT GGGCATTGGCATC        TGTCTGCTCGGCATC  75 157
  BTH_II0204 NONE
  BTH_II0205 NONE
  BTH_II0206 NONE
  BTH_II0207  244894 ..  244933 +    -9   -3.1355   TGGATCGCGCCGGGC  GGCGCGGTTCGCGGCCGA AGGA TCGCCGGCGTCGCGCGCC   TTACCTGTGCGTCGC  57 53
  BTH_II0218  262779 ..  262795 + -10.8  -2.74286   CGCGCGTTCGACGCC              GCCGGC TATAC GCCGGC              TCGTTACGGCTTGTT  59 140
  BTH_II0220  265104 ..  265156 +  -8.7  -3.01712   GAACCGACGCGCCGG TCGGGCGAACGCAGACGCCGGCACG TCG CACGCAGGCGGCGCCGCGCGCCCGA TGTTGAGAGAACGGC  56 50
  BTH_II0221  266432 ..  266454 + -16.4  -4.74103   AAGAAACGGAAGAAA           CGGAAGAAGC CGG GCTTCTTCCG           TTTTTCGCTTCGGCG 100 480
  BTH_II0226  271615 ..  271625 +  -8.2  -3.89346   TGGATGCCGAATGCG                 CCGG CGG CCGG                 TTTATCGAGTGAACG  69 166
  BTH_II0227  273804 ..  273836 + -19.1  -3.05384   TCGAAAGCGGGTGAG      CGCCGGAGCGTGTCC GCC GCGCGCGCTCCGGCG      TTCGATGGCCGCACG  93 60
  BTH_II0228  277428 ..  277450 +  -4.2  -6.34424   GATCCCGATTCGCCG          CGCCT-GAA AAACTG TTCGAGGCG           TTTTTTTTTTGACCG 100 492
  BTH_II0229  278621 ..  278634 +  -2.3   -2.8806   GCCCACGCCCTGATC               GCATC CGAG GAGGC                TGTATGAGCGACTTT  40 5
        pvcB NONE
  BTH_II0231 NONE
      asnB-1 NONE
  BTH_II0233 NONE
  BTH_II0234  285245 ..  285257 +  -4.8  -3.27525   CGCCATCTGATGCGC                GAGC AGCAC GCTC                TTCACTTTCAGCCGC  49 333
  BTH_II0236  287892 ..  287937 + -17.5  -4.67234   ATGTTGTATGGTTGA TCGACCTGCCGCACTGCGTCA TGAC TGTCGCGGCGCGGCGGGTCAA TTTTTCCGGTTGACT 100 391
  BTH_II0237 NONE
  BTH_II0238 NONE
  BTH_II0239  291702 ..  291730 + -13.8  -3.14132   GCCGCTCGACGACTT       GCGGCGCGCG-GC TGTC GCGCACGCGCCGC        TTGCTGAAGAGCGCG  76 232
  BTH_II0243  296218 ..  296263 + -14.8  -3.06796   CAGACCGAAGGACGA TGAC-GTGGC-GGCCGGCGAGC GGTC GCTTGCCGGCCAGGCGCCGTCA TTGACTCAGATGAAC  80 154
        dsdA  299030 ..  299058 +  -2.3  -4.13282   CTACGCGCCGTCGCG       CCG-CGCCTCGC GGATCA GCCAGGCCTCGG        TTTTCGCGATGTCGT  58 300
  BTH_II0247  300841 ..  300851 +  -8.2  -3.14132   CGGCGCATGCCGGCT                 CGCG CGC CGCG                 TTCATCGCGGCCCGC  57 47
  BTH_II0248  303339 ..  303354 +  -6.8  -3.56092   TGCAGATCCTGGAAC              GCGTCGG ACA CCG-CGC              TTTGCGGCGTCATGA  57 296
  BTH_II0251 NONE
  BTH_II0252 NONE
  BTH_II0253 NONE
  BTH_II0254 NONE
  BTH_II0255  313360 ..  313400 + -32.8  -3.29144   GCGTGTAGCGGACGC  GCGCATCGCACGCGTGCG ACGCA CGCACGCGTGCGATGCGC  TTGTAACGGCAATCG 100 33
  BTH_II0256 NONE
  BTH_II0257 NONE
  BTH_II0258 NONE
  BTH_II0259 NONE
  BTH_II0260 NONE
  BTH_II0261 NONE
  BTH_II0262 NONE
  BTH_II0263 NONE
  BTH_II0264 NONE
  BTH_II0265 NONE
  BTH_II0266 NONE
  BTH_II0267  334687 ..  334699 +  -4.7  -3.68036   CCGCTTTCAGGATGT                CGCCG ACG CCGCG                TGTTTTCAGGTCGTT  58 230
  BTH_II0283  348844 ..  348861 +  -3.3   -3.6761   GCTGTCGAATGCGAT             CGGCAAG CTGA TTCGCCG              TCTTTATTCGAAGCG  51 202
  BTH_II0292  360104 ..  360114 +  -3.2  -3.48395   CGCCGGTTCGAAACA                 TCGC ATT GTGA                 TTCTATGAGCGCCAT  49 307
  BTH_II0293  361039 ..  361054 +    -4   -4.8048   AAGAGCGATGAGCGG              CG-GCAT CGG ATGCACG              TTTTTCATGTCGCCC  78 265
  BTH_II0301  371742 ..  371757 +  -3.9  -3.87641   GGTCGACCTTGGCCG              CCGCG CTCGGA TGCGG               TTTCTCCACCGTGTT  58 313
  BTH_II0302 NONE
  BTH_II0303 NONE
  BTH_II0304 NONE
  BTH_II0305 NONE
  BTH_II0306  375560 ..  375570 +  -3.2  -3.64599   ACGAACACGCGACGG                 TCGT CGA GCGA                 TTTGCGATCTGATCG  51 3
  BTH_II0307  377522 ..  377550 +  -5.7  -3.01712   GCGATCTCTCTTCTG        AACGGCGCGCGCG GCT CGCGAACGCCGGG        TCTTGGGCGCGCGCG  48 25
  BTH_II0308  377714 ..  377727 +  -2.4  -2.98666   AATATCGATGAACGT               CGAT CGGATA ATCG                TCTGATATATTTTTC  41 7
  BTH_II0309  379283 ..  379337 + -16.5  -3.03159   GCCCGCTTTAGCCGG CAATGCAGCGGCTGCCGTGTCGCGCAT CGC ATTCGCGGCGCGGCGGCCG--GCATCG TCTTCGAGCGCTTCG  85 30
  BTH_II0311 NONE
        nhaR  385271 ..  385300 +  -9.2  -3.05384   CGCGCGCGTTCGCCG       CCGCGCGGCC TCAGGCGGCC GGCCGCGCGA        TTCGATGGAACGCGC  60 43
  BTH_II0317  387293 ..  387348 + -10.5  -4.00042   AAGCGCGTGCCGCTT GGGTTCTGCCG-CGCGGCGATGCCGGCG AGC TGTCGG-ATCGCCTCGTCGG-AAAGCCC TTCTTTCATGAAGCC  75 488
  BTH_II0324  394895 ..  394914 +  -7.1  -3.44527   CGCTCGCGTCGGACA            GCGCGGCG ATCAG CGC-GCGC            TTCTGATCGTCGGTG  58 192
  BTH_II0328  398213 ..  398245 +  -6.8  -3.35679   CCGCTGGGCCGAATG      CGGTCGCGGGCCCG CGGCT CGACCCGGCGATCG      TTGTGCGTGACGCCC  55 148
  BTH_II0333  406746 ..  406800 +  -5.2  -3.53012   GCATCGAGCACGAAA TCGTCGCGCAGCGCAAGCCGCGCCGC CGC GCGGCGCGACATCAGCAGCACGCAGC TTTCCCGCAGCAGCG  52 440
  BTH_II0336 NONE
  BTH_II0337  411097 ..  411111 +  -2.7  -3.09516   GTGGCCGAGCGCGAC               GCCCG AATAG CGGAC               TTCGGTGCTGAACAG  41 379
  BTH_II0342  417378 ..  417403 +  -8.9  -3.15861   TCAATGTGATGATGC         CGGTGGCGGGA ATGC TCACGCTGCCG          TTCCTGCCGCTGCTG  57 54
  BTH_II0343 NONE
  BTH_II0344 NONE
  BTH_II0345  420681 ..  420722 +   -13  -3.25823   TCGGACCGGTCCGTT GCGCGGC--GCG-CTGGCCGC ATC GCGGCCGGTCGCGAGCCGCCC TTCCTGTAGAGAGGA  74 285
  BTH_II0346 NONE
  BTH_II0347 NONE
      glmS-2  426060 ..  426085 + -13.3  -5.42259   GAACGAATGTCAAAG         GGGCGCTGGAG CGTT TTTCAGCGCCC          TTTTTTTGCGGCTGG 100 162
  BTH_II0350 NONE
  BTH_II0351  428499 ..  428510 +  -5.8  -4.58773   CGCGCCGTTCTTCTT                CTCG TTTC CGAG                 TTTTCCTTTGATCGC  76 216
  BTH_II0352 NONE
  BTH_II0353  430848 ..  430867 +  -5.6  -3.73402   TTCCTGTCAGGCTCG            GCGC-GGCG GTG CGCCAGCGA            TTTGCTAGGGCGTGT  60 41
  BTH_II0354 NONE
  BTH_II0355  431798 ..  431812 +  -3.5  -3.27298   GCAATTACGCGGCAT               CGCGA CGCGC TTGCG               TTGATCATTGCCACG  45 149
  BTH_II0356 NONE
  BTH_II0357  432537 ..  432550 +  -3.8  -2.91276   TGAGGCATAAACTGA               TGGC CAAGGA GCCA                CTTTATGCCACGCAA  43 31
  BTH_II0358  433970 ..  433989 +  -4.2  -3.38291   AGGTCCTCGGTGAGG            C-GGCGAGG CAA CCTCGCAAG            TTCTCGGATTCTCGG  49 181
  BTH_II0368  441630 ..  441661 +  -7.3  -3.53012   GTCGTCATTTATGAG      CCG-CATGCCGG TTAGCGCGC CCGGCGTGACGG      TTTCGAGGAAGGCGA  60 450
  BTH_II0369  442353 ..  442399 +  -2.1  -2.71681   AGGCCGGCCGCTGAC ACGGCTG-GCGATCGTCGCCGGC GAT GTCG-CGACGAATGCGCCGCAGG TCGTTGCGCGCATTC  38 27
  BTH_II0370 NONE
  BTH_II0371 NONE
  BTH_II0372  443880 ..  443905 + -11.3  -2.77007   CTATAAAATCGTCGG         CTCGATCGTTCG GGC CGAACGAT-GAG         TCATTCCCTACTCTT  62 1
         oxa  444825 ..  444859 +  -4.9  -3.73224   ACTCGTGGACGGCAG    AAAGCGGCAGG-CATC GCGA GATGGCCTGCCGCACG     TTTCATCCGCGCTCA  58 108
  BTH_II0378  448777 ..  448801 + -17.2  -3.05384   CTGACGGAAGACGAA          CCGTCCGGCT CGCGC AGCCGGACGG          TTCGGTCGACCGCAA  88 425
  BTH_II0379 NONE
  BTH_II0380  452757 ..  452793 + -23.1  -3.86194   TGCGCCGCCTGAACG    AGATTTCGCCGCGGGCG GTT CGCCTGCGGCGAAATCG    TTTGTGGAAGCGATT 100 76
  BTH_II0382  454964 ..  455022 +  -5.2  -3.68222   CGTCGCGCGGCACGG CGAGCGTGTTGATC-ACGACGGGCGCGGC GATC GCCG-GCCCGCCGAAGAAAAGCG-GCTCG TTCTTCGGATTGAAA  58 488
  BTH_II0405  488647 ..  488704 + -10.9  -3.28712   TGCGGTGAGCGGGCG GCGGCGGCGTCCGGCGCCGCGCCGCCGC TTC GAGTCGGCGCG-CGCTTGCGGCCCGCGC TTGTGCGGCGAGCCG  68 33
  BTH_II0407  490513 ..  490546 +  -5.7  -2.52464   CGGCCGACGCGGCCT     GACGCTGACGCGCGC TGCC GCGCGCGACGCCGAA      TCCATTGCGAAGGAG  45 24
  BTH_II0408  493027 ..  493057 + -13.2  -3.21912   CGTGACGCTGGATCT       GTAGCGCGGCGGAT CGA AGCCGCCTCGCTGC       TTCGTCGCTTCGCGG  74 22
  BTH_II0409  494625 ..  494637 +  -4.8  -3.93288   TTTCCTGAACGAGGT                GCTC GCATG GAGC                TTTCGTTGAATCGCA  60 33
        deoC  495646 ..  495664 +  -4.4  -3.69618   AACGCGCCCGGCTGA             TGCGCGGC TGC GCCGATCA             TGTTTTCCGCTTGCC  56 255
  BTH_II0412  498186 ..  498208 +    -4  -3.53012   TATCGGATAGGCCGC           GGCGTGTTGC ACG GCGATGCGCG           TTTGCGCAAGAACGC  51 99
         cdd  498750 ..  498791 + -17.9  -3.91488   CGACGCGTTCCACCT GGCGTGACGCGCGCGGCGCC GGC GGCGC-GTGCGCGATTCGCC TTGTTTCGCGCGCTT  95 19
  BTH_II0414  499873 ..  499884 +  -7.2  -3.28712   AGCGGCAAGCGGCAA                GCGG CAGT CCGC                 TTGTGCCCAAGCGGA  54 149
  BTH_II0415  501123 ..  501139 + -13.7  -3.05384   CGCCGGCCGGGGCGC              TCGCGCG CGC CGCGCGA              TTGAGTCCGCCCGGC  76 209
      atpD-2 NONE
  BTH_II0420 NONE
  BTH_II0421 NONE
  BTH_II0422 NONE
      atpB-2 NONE
  BTH_II0424 NONE
  BTH_II0425 NONE
      atpA-2 NONE
      atpG-2  513006 ..  513021 +  -6.1  -3.61764   GGCGTGACGACGCAA              TCGCG CGATCT CGCGA               TTTCGCGATTGCTCG  57 54
  BTH_II0428  514243 ..  514267 +  -5.6  -2.71731   GCGGCCGCCTGTGCC          GAGCGGATCG CACAT CGATCGGCGC          TGCTTGGCCGATACC  46 60
  BTH_II0429  515224 ..  515238 +  -7.1  -3.56092   CACGAGCGAGCGCGG               GCAGC AGATC GCTGC               TTTGCGCGATCGTCG  60 507
  BTH_II0434  521448 ..  521458 +  -8.2   -3.0464   CCCGCTTGCCCGTGC                 CGCC TAG GGCG                 TGTTCACACTACATT  57 336
  BTH_II0435 NONE
  BTH_II0436  522414 ..  522435 +  -7.3  -2.66316   CCGATCTCGACGAAG           TGCGTCGTCG GCG CGGCGA-GCA           TGATGTCCTGCACCG  48 186
  BTH_II0441  530018 ..  530033 +  -7.6  -4.25104   GCCGCGCGGCGGAAC              GTTGAC GGAA GTCAAC               TTTTCGTACGCAGAA  75 61
  BTH_II0442 NONE
  BTH_II0443  530948 ..  530978 +  -6.8  -2.64099   GCGTGCGCGACGCAT       CGTGAACGGAATCC TGA GGCTTGCGTTCAAG       CTTCTCGTCAACGAC  47 21
  BTH_II0444 NONE
  BTH_II0445 NONE
  BTH_II0446 NONE
  BTH_II0447  535347 ..  535374 + -16.2  -3.14132   GCTTCCGCACGTTGC        GTGCCGCGGCGC ATCA GCGCCGCGCCGC         TTCCTCGCGCGCCGC  82 42
  BTH_II0449  538839 ..  538887 + -12.4  -2.73875   AGCGCATTCCGAGGT TCGCCGC-GCAATCGTTTGGCGA TCGT TTGCCATCCGTTTGCCGCGGCGG TGCTCTTCGGCCACC  65 40
  BTH_II0450 NONE
  BTH_II0451 NONE
  BTH_II0452  541161 ..  541178 + -10.5  -3.53012   ATGCGGAATGCGGCC             CGGTGCG ATCG CGCGCCG              TTTCGCCGGCGCGGC  69 108
  BTH_II0453  542347 ..  542397 + -10.1  -3.53012   TGCGCGCGCGGGCGG CGACGGCGCGCGGCACGCGCGTGC CGTG GCTC-CGCGAGCAGCGGGCCGAGG TTTCGCAGGCGAGCA  69 374
  BTH_II0455  544928 ..  544969 +    -8  -3.72695   CGTCCGCTCAGGACG TC-TCGCGCCCCGTGAACA GCTCG TGTTCGGCGGGCGCGACGG TTTCGTCGACGCACT  65 406
  BTH_II0458  546141 ..  546161 +  -9.6  -3.14344   GGCCGACGACGCGCA            CGCGCGCC GTTCG GGAGCGCG            TTGATGCGCGCGATG  60 1
  BTH_II0459  547235 ..  547270 +  -9.6  -3.07816   TCGCGCGTCCGGCTG    CGCGTCGACACGTCGA CACG TTGGCGTGCCGGCTCG     TTCGCTCGATACCGC  60 109
  BTH_II0461  549562 ..  549616 + -10.5  -2.90194   CCGGGCGGGGCGCTT CGCCTCGATG-CGTCGCGCGCGGGGCG GCC CACGCCGCGCGTGGCGTCGCCG-GACG TCTGGTTCGCGCGGT  60 87
  BTH_II0463  552984 ..  553012 + -13.1  -5.00616   GCAAATCAGGGAGAA        GAGAAGGGCCGCT ACG AGCGGCCCTTCCG        TTTTTTCGGGCCCCG 100 55
  BTH_II0464  555094 ..  555122 + -19.6  -5.30155   CTGCGAATTCGACAG       GCGGCCG-GCCCG GCAT CGGGCGCGGCCGC        TTTTTTGGTTCATCG 100 73
  BTH_II0465  556457 ..  556469 +  -3.3  -3.59979   TTTGTTTGCGTTGCC                CGTCG CGC CGGTG                TTTGGGCTCGACGGC  51 52
  BTH_II0469  560406 ..  560417 +  -7.2  -3.12351   CGGGAACAGCGAGCG                GCGG ATTT CCGC                 TTCGATCTGCGCGAC  53 521
  BTH_II0474 NONE
  BTH_II0476  565788 ..  565834 + -19.4  -3.04263   ATTGCGTGAGCTCCG CGCGCACGCGCGCGACGAGG TCGCCCT CCTCGTGGCGCACGTCCGCG TATTCCCGCTCGACT  85 281
  BTH_II0478  569003 ..  569036 + -10.9   -2.5955   GGCGGCCGCCGTCTC     GCGCGTATACGCGTG CGCA CGCGCGCATGCGCAC      TCCATTCTCCCGGCT  62 312
  BTH_II0479 NONE
  BTH_II0480 NONE
  BTH_II0481 NONE
  BTH_II0482  573120 ..  573148 + -24.6  -4.19735   GCACGCGCGAAAGCG        CGGGCGCGCGGC GAACG GCCGCGCGCCCG        TTTCCTTTTCGGCGC 100 73
  BTH_II0486  577037 ..  577070 +  -9.6  -3.21199   CGGGTTCGCGCTTGC    GCTCG-CGAGCAGCTC CGGC GAGC-GCGCGACGAGC     TTCAGTTGCTGCATC  60 501
  BTH_II0488 NONE
  BTH_II0489 NONE
  BTH_II0490 NONE
  BTH_II0491  581184 ..  581209 + -18.3  -2.52543   CGGGATGGAGCGTAA         CG-GCCGGCGCG CAA CGCGCCGGCGCG         TGCGTTGCGCGAAAT  86 26
  BTH_II0492  581797 ..  581850 + -10.1  -2.93164   ATTCGCGCGGCGCTT TGAGGGCGGGGGCG-GCATCGCGCGC GGT GCGTGCGGTGCGCGTCGCCGTATGCG TCTCGTTGCGTCTCG  62 23
  BTH_II0494 NONE
  BTH_II0495  585749 ..  585761 +  -2.6  -3.16177   GGCCGCTCAACCCTT                GCGT AGAAG GCGC                TTCCATGTCTCCCGT  42 186
  BTH_II0496  587479 ..  587515 + -13.5   -3.6215   GCGCCTCGAGCGCGC    CGGCTGAAGCGGGCCGC GCC GCGCGCCGCCGCAGCCG    TTTCGCATGGCTTGC  81 158
  BTH_II0497  589267 ..  589278 +  -2.2  -2.71712   CGCGAAATCAAACGC                CTGT CGGC GCAG                 CTTTGACGCGGCCGG  38 8
  BTH_II0498  590785 ..  590816 + -10.8  -3.06679   TGCGCCGGCGCTGAA      CGCGGCGCGGCGC TGCGCTT GC-CCGCGCCGCC      TTGGCTCGACATGTT  63 27
  BTH_II0500 NONE
  BTH_II0501 NONE
  BTH_II0502  595655 ..  595683 +  -2.4    -3.767   GGCGCACCGGCGGGA       G-GCGGG-CGATGA ACG TCTTCGATCCGCGC       TTTCATGCGTGGCTG  53 14
  BTH_II0503 NONE
  BTH_II0504 NONE
  BTH_II0505 NONE
  BTH_II0506  602133 ..  602159 +  -7.1  -3.65522   TCAGACGTGCAGAAG         CGGTGGTCCGC GTGCG GCGGGCCTGCG         TTCTTCGCCTGCGTG  59 199
     dehII-2  603235 ..  603289 +  -9.9   -3.8766   TGATGCCTACGCGTT CCTGGGT-GCAGGAGGTCGTAGGCCA TCCG TGACAAGCGGCGTCCTGCCGCCCAGG TTTGATGTCCTGTCG  73 235
  BTH_II0508  605059 ..  605083 +  -7.2  -3.52539   GACGAGCCCGTAGAT         CA-CGACGGGCA CGA TGCCCG-CGATG         TTCTCGTTGCGATTC  58 483
  BTH_II0514  610901 ..  610959 + -16.6  -2.82623   GGGCGCAGGCGGGGT GCGGC-GGCGCGGCGGAGGCGC-CGCCG GACCA CGGGGCGCGGTTCGGCCGCGACAGCCGC TACTTCTCGACCGCC  84 53
  BTH_II0516  614657 ..  614710 + -21.6  -2.50816   CGCAACATCGCGACA GCGCGTCG-ACGTCCGCGCGGCCGG CGTGA CCTGGCGCGCGGACGCACGTCGCGC GTTCATCGGTCGGGC 100 47
  BTH_II0517  617129 ..  617165 +   -10  -3.42574   CAGCACGAGCTCGTA   CG-GCGCGGGGCCGACG TTGC CGCCGCCCTCGTGCTCG    TTCTCGTCGCCTTGC  65 463
  BTH_II0520 NONE
  BTH_II0521  620740 ..  620754 +  -2.7  -3.17051   GGGGCGGCCGGGGGC               GCGCG ATGAC CGAGC               TGTTCCTGATCCGCC  42 17
  BTH_II0522  621413 ..  621431 +  -5.8  -2.83004   CGGCGAGCACGGCGA             GCGGCTCG TCA CGCACCGC             TGATTCCATTTCCTT  47 4
  BTH_II0523  622239 ..  622254 +  -2.5  -2.75064   TATCTGTCGGCTTGA              TCGTC GATAGG GGCGA               TGGTTGACTGCCGGC  38 26
  BTH_II0524  623357 ..  623368 +  -7.2  -4.56597   TGACGCCGCGCATGC                GCCG GCGG CGGC                 TTTTTCGCGCGACCG  79 38
  BTH_II0525  624726 ..  624750 +  -4.2  -3.06492   GCGTGCTCGGGTAGC          GGCGCGCATT GGCCG AATGCGAGCG          TGTTGCCGTCCCTGC  45 133
  BTH_II0527  628458 ..  628481 + -11.6  -3.86252   ACGTTCTGAGCGCGC          GGCGCGGGCG CGTT CGCCCGCCTC           TTCTGTTTGCTGACG  79 32
  BTH_II0528  629163 ..  629182 + -12.8  -3.91084   ATCGCCAAAGCAAAA            CCCGGCCT GAGA GGGCCGGG             TTTCATTCGGCATCC  86 162
  BTH_II0533  634720 ..  634738 +  -8.8  -3.66095   CGCGACCGGCGGCCG             CCGGGC ATCGCGC GCCCGG             TTTGGGTAGGGGTTT  65 56
  BTH_II0534 NONE
  BTH_II0535 NONE
  BTH_II0536  637527 ..  637542 +  -6.8  -3.60792   CCTCGCCGCAACATC              GCGTCCG CCT CGG-CGC              TTTCCCGCTTCCCGA  59 458
  BTH_II0537  638762 ..  638801 +    -9  -2.91144   GCGCCGCGCCCGATG  CGGCGCGGCCGGCGCCAG CCCT CGGCCGCTTCCCGCGTCG   TCGTTTCCCGCCTCG  55 57
  BTH_II0538 NONE
  BTH_II0539 NONE
  BTH_II0540 NONE
  BTH_II0541  643086 ..  643138 + -15.5  -3.78022   AGCGCGGCGCCGCGC CGAGCCGCGCGGCA-CGCTCGCGCG CGGGC CGCGCGGCCGCTTCGGCGCGGC-CG TTTCGTCAGTGTCGA  90 40
  BTH_II0543  646471 ..  646482 +  -7.2  -4.11692   GCAACGCGTACTGAG                CGCG GCAT CGCG                 TTTTACGACTCACTG  68 27
  BTH_II0544 NONE
  BTH_II0545 NONE
  BTH_II0546 NONE
  BTH_II0547  651839 ..  651852 +  -2.3  -3.05463   AGCGCATGACGCCAT               GACGC GAGC GCTTC                TTCGATCGACGAGGT  42 32
  BTH_II0548 NONE
  BTH_II0549 NONE
  BTH_II0550 NONE
  BTH_II0551 NONE
  BTH_II0552  658057 ..  658078 +  -5.1  -3.53343   GCGTCGAGCCGCAAC           CGCTGCA GATAGCGA TGCGGCG            TTTCGCCGAACGCTT  52 246
  BTH_II0555  660451 ..  660475 +   -10  -2.64981   GCCGGCGTGAATAGG         GGCGGCGGGCA ACGG TGCTCGC-GCC          TCGGTTTCGCGATGT  58 31
  BTH_II0556 NONE
  BTH_II0557  662151 ..  662163 +  -4.7  -2.74563   GGCGTCTCGGCGTCT                CGGCG TCT CGGCG                TCGTTGCGCTATCGC  44 90
  BTH_II0559  663788 ..  663839 +    -2  -3.98173   ACGGGCGGAGCGAGC CGGC-GCGCGTGGGCCGAGGCGAGC CCG GATCGCCATCGTCCATATGCAGCCA TTTCATTGCGTTTCA  57 87
  BTH_II0560 NONE
  BTH_II0561  664821 ..  664872 +  -2.1  -5.03314   CCGCGCGGACAGATC CGGAATTGCGACGAGTGGCCGCCCG AACG CGGTCCGGCA-TCG-CGCGCATCCG TTTTTTCGGCATCGC  79 144
  BTH_II0562 NONE
  BTH_II0563  667626 ..  667642 +    -5  -4.57569   AGCCGCGCGAGCGGC              GGCCGC GACAA GCGGAC              TTTTTCAGGACATGG  74 60
  BTH_II0564  668600 ..  668631 +  -7.3  -2.84723   TCGCGTAAGCGATGG     GCGGCGC-CGACATG AATG CATG-CGAGCCCCGC      TGGTTCCTGTTCGGC  52 33
  BTH_II0565 NONE
  BTH_II0566 NONE
      ilvE-2 NONE
  BTH_II0568 NONE
        mhpF NONE
        mhpE NONE
  BTH_II0571 NONE
  BTH_II0572  674957 ..  674999 + -14.7  -3.05343   GCCGTCGACGATCGC ACGAAC-GGGCGGGGCGCCG TGCG CGGCGCCCCGCCTAGGGCGG TGTTCACACTATCGA  80 73
  BTH_II0577  679523 ..  679535 +  -2.6  -3.29511   CGCACTCGCTTGACC                GTCC ATTGC GGGC                TTGTGAAGCCCTCCG  45 403
  BTH_II0579  681510 ..  681546 +   -10  -3.72576   GAGAGACCGAACGGA   CAGACGCCGCCCACCGG ATGG CCGGTGA-CGGCGACCG    TTTCCTCCGCGGAGA  71 244
  BTH_II0582  684950 ..  684978 + -14.6  -2.70932   GCCGTGCGCGTGATG       CGCGCGCGCCGTC GCCA GATG-CGCGCGCG        TCATTCCGCCCAACG  70 221
  BTH_II0588  690230 ..  690266 + -19.4  -3.39595   CATGACGGGTTCAGA    CGCGGCGCGCGGGCGA TTCGC TCGTTCGCGCGCGGCG    TTCTGCCTCATTGGC 100 89
  BTH_II0589 NONE
  BTH_II0590  693048 ..  693064 + -10.8  -4.88228   CGACGGCGTAGCGGA              GCCGGC TCGAT GCCGGC              TTTTTCATCTTCGAT 100 84
  BTH_II0595 NONE
  BTH_II0596  698222 ..  698249 + -22.8  -4.98255   CATCAAATTGAAAAA        GGGCGTGCCGAC CGGA GTCGGCACGCCC         TTTTTGTCATTGCGG 100 80
         amn  703813 ..  703853 + -27.9  -4.19953   GCGAAGCGCGGAAAG  CGGAAAGGCCGTCCATGAT CCG ATCATGGACGGCCTTTCTG  TTTTACGATTCACTC 100 88
  BTH_II0605  708109 ..  708143 + -11.4  -3.70149   CGGCTTTTGCGCCGC     GGGTATGCGCCGTGGA TCG TGCACGGTGCGTACCG     TTTCCATCGTATCGC  77 54
  BTH_II0606  709936 ..  709950 +   -10  -2.60194   CGACGTTCGACGCGA               CACACG ATC CGTGTG               CTTGGTTCGACGACT  55 182
  BTH_II0609  713820 ..  713862 +   -12  -2.96274   TTGTCCTTGAAGAAA CGATTGAGCGCGCCGG-GG ATATGC CCGCCGACGCGATCGATCG TCTCGTTCTCGCCGC  64 320
  BTH_II0612 NONE
  BTH_II0613  717151 ..  717193 +  -8.9  -4.72007   GCGAAAGCCCGCCGC CGCGCCCACGCTACGGGTG GTGCG CGCAAGAAGTGCGGGCGCG TTTGTTTTCCTACAA  91 42
         dxs  719174 ..  719193 + -13.6  -3.27525   GCTTTCCCTCGAATG            CATGGGCC TGCG GGCCCATG             TTGCATTTCCGGCAG  78 76
  BTH_II0615  720115 ..  720135 + -16.9  -4.98531   CGCATTCGAGGAAGG            GGCCGTTCG AAT CGAACGGCC            TTTTTCGTTTGGGCG 100 68
  BTH_II0617  722891 ..  722903 +  -4.8  -2.78463   AGTTAGTGCGTTTGT                GCAG CGCGT CTGC                TATACTCGAAAACCT  44 35
      rpsU-1  723256 ..  723282 + -16.7   -5.0916   CCGAATTCGAGCAAA         CCCGCTTGAGA AACCG TCTCAAGCGGG         TTTTTGTGTTGACGC 100 108
  BTH_II0619  723829 ..  723863 + -13.4  -3.06492   CTCGTTCAAGCGGCC     CGCGCCGGCCGCTGTG GCG CGTGTCGGCCGGCACG     TCTTCCGATCGATCC  72 68
  BTH_II0620 NONE
  BTH_II0621  728323 ..  728345 +  -8.5  -5.47218   AGTTGTTACAATGCC          GACCCGGCTA GCAT TA-CCGGGTC           TTTTTTTGCGTCGCA 100 102
  BTH_II0624 NONE
  BTH_II0625 NONE
  BTH_II0628 NONE
  BTH_II0629 NONE
  BTH_II0630  737782 ..  737794 + -10.5  -4.62069   TCAACGCCGGAACGC                CGCCG AAT CGGCG                TTTTTCCGCTGGCCG  91 236
         gnd  739524 ..  739539 +  -3.3  -3.21551   GATTGTTATCGGTCG              CGAAA CAGTGT TTTCG               TTGATACATGGTTTT  45 108
  BTH_II0632  739985 ..  740021 + -20.9  -3.54543   TGAGCGGCACGGCCG   CCCGTCGCGCGTCGCG GCTGAA CGCG-CGCGCGGCGGG    TTTCGGCCCGTGCAT 100 38
  BTH_II0633  740890 ..  740908 +  -6.6  -3.05384   CCGTCCCGGCAGGCT             TCGGCCCG ACG CGGCTCGA             TTCGATGCGACGCGG  51 187
  BTH_II0634  741767 ..  741809 + -16.8  -2.62184   CTACTGACCGATTTC CCGCGCCGTCCCGCCGCGCG CGA TGCGCGGCCGCGCGGCGTGA TCGTGTCGCCGCCGG  81 34
  BTH_II0636  743326 ..  743384 +  -4.4  -2.75343   AGCTGGGGCGAGCAT CGTTGCGGATGCAACGATGCGCCTGCGC TGACC GCGCGAGCGCAAC-TGGCC-CCGCGACC GTTTCACGCTATCCA  42 51
  BTH_II0637  743884 ..  743926 +  -4.7  -3.72765   ATTTCCGTTCATGCA GCCTCCGCATCCGTTCGATC CGAC GATCGCGCGGAGG-GGCGTC TTTCGAGTTTCGATT  58 53
  BTH_II0638  746359 ..  746373 +  -4.2  -3.71527   CACTCCGTTAGCCGA               TGCAGG GGG CTTGCG               TTTCAATCGTTAAAG  56 180
  BTH_II0639 NONE
  BTH_II0640  748869 ..  748879 +  -8.2   -3.4759   AGCAATCCATCGCGC                 GCGG TGT CCGC                 TTGGTTGTAGTACGT  61 231
  BTH_II0642  751504 ..  751523 +  -4.2  -3.25823   CGCATGAACGCGCGG            GCGC-ACGC CAT GCATCGCGC            TTCGTATAACCACCA  47 34
  BTH_II0643  752643 ..  752673 + -21.1  -3.14132   GCCGATGAAGCAAAC       GGCCGCGCGCGCC ACGGC GGCGCGCGCGGCG       TTCCTCCGAACGGCG 100 52
  BTH_II0644 NONE
  BTH_II0645  754902 ..  754924 + -16.2  -2.52464   CGCGCACCGCCGGCC           GCCGGCGCGC TAC GCGCGCCTGC           TCAATTGAAGCCGCC  77 80
  BTH_II0648  758808 ..  758839 +  -4.3  -3.05463   CGGCGCGGACCTGCC      CGGC-AGCTTGGCC CGCGA GGCCCGGCTCGCCA      TTCAGTACAACCCAT  45 71
  BTH_II0649  760661 ..  760698 + -24.9  -5.10461   ACTGAACGCAATCGA   GGCGC-GGCGAGGGCGCG GTC CGCACCCTCGCCGGCGCC   TTTTTCTTCGATGCA 100 36
  BTH_II0650  761229 ..  761264 + -16.8  -3.27022   CGATCCTCGGCGATC    CGGACAGCCGCCCGCCC GGC GGCCGGGCCGCTG-CCG    TTCCTCTACCGTCGC  89 54
  BTH_II0651  762041 ..  762060 + -12.8  -3.21395   CGGGCTCACGCCGAC            GCGCGGTG CGAG CGCCGCGC             TCTTCTCGCGCGCAT  74 308
  BTH_II0652  763667 ..  763712 + -14.8  -3.91984   GAGTTGCCACCTCAA CGCGGGTACGGTCGCCG-ACGG CTCG CCGTACGTCGGC-GTATCCGCG TTCTTTCCCGGCTAT  91 48
  BTH_II0653  764707 ..  764752 + -13.9  -3.65522   GTAATCGACTTCGAT CGGCGTATCGATGCGC-AGCAG CAC CTGCACGCGCTTCGTTTCGCCG TTCTTGCGATGGATC  78 453
  BTH_II0659  772967 ..  772979 +  -4.7  -3.53343   TAATTGCGCGCCCCA                CGCGC ATA GCACG                TTTCGCGGCGCGGTT  53 94
  BTH_II0660 NONE
  BTH_II0661 NONE
        sdhA NONE
  BTH_II0663 NONE
  BTH_II0664  776646 ..  776657 +  -2.2  -3.56099   CCAGGCTGCTGGAGA                TGCT GCGC AGCG                 TTTGAGAGCGTTGTG  50 9
        gltA  778074 ..  778111 + -22.1  -2.71791   GCGCGTAACGTGCAA   TGAAACACCCCGACGGG TTCG CCCGCCGGGGTGTTTCG    CTTTCGGCGGCCGAT 100 83
  BTH_II0667  779573 ..  779599 + -13.7  -3.04322   TAGCTGTGTGCGCCG        CCGCGCCGGTGC CCGT GCGCCGGC-CGG         TGTTCGGGGCTTCGG  75 38
  BTH_II0668 NONE
  BTH_II0669  781881 ..  781898 +  -9.1  -3.60627   GGCGTTCGATATCGC             TCGCGCG TGAT CGTGCGA              TTTGCGATCGCGTGA  68 287
  BTH_II0671  785659 ..  785698 +  -2.7  -2.73441   CCGCAGGAATGGGTG TGAGCGCACG-GCGCGCTC GCCA GGGC-CGCACGGGCGCGGA  GTTTGCCGGGTAATC  38 23
        leuC  787303 ..  787316 +  -2.3  -3.78953   CGCATCGCCGCCATG               TTCGC GCTG GCGGG                TTTCGTGCTCGGCCT  53 64
        leuD  788142 ..  788184 + -29.8  -3.02144   CTGGTCGGCTGACGC CGCCCTTCGGGCGGGCGCGC CGC GCGCGCCCGCCGGCGGGGCG TGTTCGCAAGCCTGC 100 29
        leuB  789409 ..  789445 +  -9.4  -3.29461   AAGAAAGCGGCGTGA   CGGCCCGGAAA-CGGGG TCCG TCCGGCTTTCCCGGCCG    TTGTGCGGCCACTTG  62 115
         asd  790851 ..  790871 + -16.9  -5.95539   GTACACAACCCGAAA            GCGTCGCGT TTC ACGCGACGC            TTTTTTTATTTGCGG 100 64
  BTH_II0676  793467 ..  793520 +  -6.5  -3.31144   GATGCTCGCCAAGCT CGCCGACCTGTCGTGATGAGAATCG CACT CGGCATTCAGTACGACGGCGCGGCG TTCTGCGGCTGGCAG  55 10
        truA NONE
  BTH_II0678 NONE
        trpB NONE
  BTH_II0680 NONE
        trpA NONE
        accD  799002 ..  799031 + -26.5  -5.04249   GTGATCGCACGACCG       CGCGCCGCTCGGC TTGC GCCGAGCGGCGCG        TTTGTTTTTTCGGCG 100 52
  BTH_II0683 NONE
  BTH_II0684  801250 ..  801263 +  -2.3  -3.75332   CTCACGCAGTAACGG               GCGAT GCTG ACCGC                TTTCGATTACGCCGT  53 29
        cvpA NONE
        purF  803488 ..  803515 + -15.6  -5.16841   TGCTCCGCACACCAA        GCCCGCTGATGC CGAC GCATGAGCGGGC         TTTTTGTTGGTCTGC 100 178
        metZ  804807 ..  804820 +  -9.5  -3.21747   ACAAACGCACGGCCG               GCGCG TTCA CGCGC                TTGCTGCTAAGCTGC  62 57
  BTH_II0688  805253 ..  805276 + -11.6  -2.83164   TCGCCGGCTGACCCG          CGCGTGCGGC GAGC GCCGCGCGCA           TGTCGTCGTGCATCC  64 30
  BTH_II0692  808781 ..  808807 +  -4.3  -3.63627   ACCTATTTTGCGATG         CGTGCATGCGT CGCAA ACGCACGAGCG         TTTCGCATGTCGGGC  53 77
  BTH_II0693 NONE
  BTH_II0694 NONE
  BTH_II0695  815034 ..  815046 +  -3.3  -4.36914   CGAGACTGCGCGGCG                GCGGT GAA ACCGG                TTTTGTCGCGAACGG  66 19
  BTH_II0696  815386 ..  815399 +  -8.1  -3.65581   CCCGTGACATCGGCG               TCCGG ATGC CCGGA                TTGTTGCGCGTTCGT  63 195
  BTH_II0698  817364 ..  817391 +    -2  -2.54568   CCGAATCCGCGACGA        TTATCCGAATAT GCTT ATATCCGGACAG         CGTTTTCATATTAAC  38 103
      galU-3  818494 ..  818519 + -12.5  -4.96848   GGTGGTTGTTCCGTT         GGCCCCGGTTC TCGC GAGCCGGGGCA          TTTTTGTGTCCGGAC 100 71
  BTH_II0701  820747 ..  820772 + -18.3  -5.64274   GACAGTCCGAAAAAA         TCCCCGCGTGC GCGA GCGCGCGGGGA          TTTTTTTGTCCGTGC 100 79
  BTH_II0705 NONE
  BTH_II0706  826905 ..  826958 +  -7.1  -4.21275   GGAACCCGGCGCGGA CGCAGCCCGGCGACGCGTGAGC-GCG GCG CGCCGTCCGTGCGCCGTCGGGGCCCG TTTTGCCTGGGTTGC  72 6
  BTH_II0707 NONE
        fdxH NONE
  BTH_II0709  832465 ..  832488 +   -11  -5.40474   ACGGCGACGAAATCC          AAAGCGCCGA CGAT TCGGCGCTTG           TTTTTTTAGGGCACT 100 170
        fdhE NONE
        selA NONE
        selB  837254 ..  837296 +    -9  -3.35798   CGGCGGTGGGCGGTA CCTGTAGATCAGCGCCAGCG GCT CGCGGTCGTGGATCTATCGG TTCTCGATCGCGGGT  60 449
  BTH_II0716  840081 ..  840095 +  -2.1  -2.64616   CGCTCTGCGGTGGTG               GTGAA GCGGA TTCGC               TCGTCTGACTGGCGC  38 70
  BTH_II0717  841259 ..  841279 +  -3.1  -3.40788   TGGCTGCAGCGTCAG            CGTGTCGAG TTG CGCGACGAG            TTCGTTGCCTTCGGT  47 465
  BTH_II0725 NONE
  BTH_II0726  856067 ..  856105 +  -4.3  -4.15201   GCGTGTCGGACATCG   GCAACCCGTTCCGGCGC GATCG GCGACGGCCCGCCTTGC   TTTGCTTTGCTTCGT  62 217
  BTH_II0727  857434 ..  857487 + -14.9  -2.71712   CGCCGCGCGCGGGAG GCGAGCCGGGCGGCGCGGCGTCGCC GTCA GGCGCGGCCGAGCAGCGCGGCGAGC GTTTCCGGCGACGGC  75 73
  BTH_II0731  862864 ..  862900 +  -2.9  -2.71144   ACCACGGCCCGCGGC   GGCGATCGGCGTCGCG CACGGC CGCGAAGAC-ATCGGC    TCGTTCGAAGCCGTC  40 44
  BTH_II0732 NONE
  BTH_II0733  865394 ..  865427 + -12.4  -3.73775   TGGACGTTGCTCGAC     CGTCGCTCGACCGCG GCTCA CGCCG-CGAGCGGCG     TTTCATGCAGATGCC  80 161
  BTH_II0736  868403 ..  868458 +  -5.3  -2.75074   ATACGGGAACGGCGA GCC-GCTCGGCGCGGATGCGCTCGCCGG GGG CCGGCGGGCAT-TGCGGG-CGAACAGGC TGATGTTCGACTGGC  44 196
  BTH_II0737  868800 ..  868813 +  -2.3  -3.96387   GAAGCCGAGATCGAG               CGCGA GTTG TCGGG                TTTCGTTACCTTCGT  58 251
  BTH_II0750 NONE
  BTH_II0751 NONE
  BTH_II0752 NONE
  BTH_II0753  884062 ..  884100 +  -3.8  -3.14051   GCGGATCGACCGGAT  GGCGGGCGACGATGGTT CAGTTT AACGA-CGTCACCGGCC   TCTTGATCGCCGTGC  45 1
  BTH_II0754 NONE
  BTH_II0755 NONE
  BTH_II0756 NONE
  BTH_II0757 NONE
  BTH_II0758 NONE
  BTH_II0759  887392 ..  887413 +  -3.6  -2.71712   TGCACGAGGCGAACG           CGACGGCCG CCTGA CGGCCA-CG           GTTTCGCCGCGCGGC  40 12
  BTH_II0760  887801 ..  887825 + -18.6  -5.40072   TCGACGAATGTCGGA          CAGCCGGCGC TTCGT GCGCCGGCTG          TTTTTTTGCGGCACG 100 53
  BTH_II0761 NONE
  BTH_II0762  890509 ..  890531 +  -8.3  -2.75481   CGACGTCGTCGTCGT           GCGCGCCGG AGCCG CTCGCGCGC           TCGTTCACCTTGAGA  52 475
  BTH_II0764  891871 ..  891888 +  -2.5  -3.04792   ACTTGAGCGTGTCGC             AACGGGC CGAT GCCCGAA              TCTTCGAGGTGATGC  42 161
  BTH_II0765 NONE
  BTH_II0766 NONE
  BTH_II0767  895601 ..  895620 +  -4.8  -4.21098   ATCGCGCACGATTTA            GGCGCGCG ACGG CGATCGCC             TTTTGAAATTAATGT  68 80
  BTH_II0769  899488 ..  899506 +    -3  -2.73364   CGGCGCGTAACGGAG             CCGGCG ATGAGCG CGCAGG             TGATTCAAATCGGCC  40 31
  BTH_II0770 NONE
  BTH_II0771 NONE
  BTH_II0772 NONE
  BTH_II0773  903960 ..  903981 +  -9.4  -4.56597   TCGCCGCGATGACGC           GCGCGATG CATTGA CGTCGCGC            TTTTTCAAGCCGCGC  86 12
  BTH_II0774  904576 ..  904586 +  -2.4  -4.11484   ACGTCGAACTGACGC                 CGCC CGA GTCG                 TTTTCCAACATTCAC  58 29
  BTH_II0775  905083 ..  905094 +  -2.2   -2.7976   GTCTGGATGGGGCAG                GCGT ACTG ATGC                 ATTTCAAGTCTTCCC  40 17
  BTH_II0776  906779 ..  906816 + -16.1  -3.05596   GTTCTATTGAACGGG   CCTTCGCCGCGCGCGGC CGCC GCCGCGCGCCGCTGCGG    TTAACTGCAGGGGTC  82 31
  BTH_II0777  908832 ..  908876 +  -4.1  -3.04144   ACGCCGCCGCCACGA TCGTCGCG-GCGAGCGGCAG GCGGAA CTGCGGCGCGCACTGGGCGA TCTTGAGCATGAAGC  43 146
  BTH_II0779  910114 ..  910159 + -11.2  -2.53876   CATGAACCGCTGAAT GCAACCGCATCGGC-CGCCGCGC TTG GCGCCGCGAGCCGATGC--TCGC TCCGTTCCGATCGAG  62 263
  BTH_II0782  911774 ..  911800 + -20.8  -3.03159   ATCGTGACGATGTGC         GCGGCCGGCGCG CGG CGCGCCGGCCGG         TCTTGCCCGCGTTGC 100 271
  BTH_II0785  915652 ..  915710 +  -8.1  -6.06723   GCTTGATTTCCCGCA TGATTC-CGCGCGGTTCGGCGGCG-CG CGCGCAT CGATGCCGCCGGGCGGTGCGCGATTCG TTTTTTTTTGCGGCG 100 109
  BTH_II0786 NONE
  BTH_II0787 NONE
  BTH_II0788  919498 ..  919524 + -20.2  -2.73364   ATTACGCGCTCGCGC         CGTGACGGCGAG GCG CTCGCCGTCGCG         TGCTTCCGGTGGCCG  93 21
  BTH_II0791 NONE
  BTH_II0792 NONE
  BTH_II0793 NONE
  BTH_II0794 NONE
  BTH_II0795 NONE
  BTH_II0796 NONE
  BTH_II0797  935079 ..  935089 +  -6.8  -3.36202   CTGACGACGGAGTCA                 CGTC GAT GACG                 TTCTGGAATCTGTAT  55 54
  BTH_II0798  937122 ..  937140 +  -5.8   -3.9461   GATGCGCGAACAGGA             AGCGCAGC AGC GCCGCGCC             TTCTTCTTCGGGCAG  63 498
        tauA NONE
  BTH_II0801 NONE
  BTH_II0802  941098 ..  941109 +  -7.2  -3.72576   TGCTGAGCGGCTTCA                CGCG ATGC CGCG                 TTTCCTCGCCGCGCA  64 367
  BTH_II0810 NONE
  BTH_II0811  951406 ..  951440 +  -4.7  -3.66178   ATGGCGACGTGATGC     GCAACGCCGCCGCGC AGCCC GCGCGGCGGTAACGG     TTTCGAATTCCCGGC  55 269
  BTH_II0812  953743 ..  953768 + -10.4  -2.71144   TTCGCATCGGCGATA         CGGC-GCCGTC CAACT GGCGGCCGCCG         TGGTTGGACAGGATG  56 435
  BTH_II0814  955936 ..  955952 +  -9.3  -3.15544   GACCGGCGGGATGAC              CGGCGGC CGC GCAGCCG              TTCGTCCCGCTCGCA  60 295
  BTH_II0817  960348 ..  960394 +   -13  -3.12351   CGAAGCGGCGGCAAC CGCGTGCGACGTGCCG-G-CTGC GTCG GCTGACGCGGCTCGTCGC-CGCG TTGCGTATCGGAGCG  72 500
  BTH_II0827 NONE
  BTH_II0828 NONE
  BTH_II0829  971230 ..  971255 +  -7.6  -2.71144   GGCGCGCCCGCACGC        GGA-CGCCG-GC TGAT GCGCGGCGCTCC         TCATTCGAACCGGTC  51 13
  BTH_II0830 NONE
  BTH_II0831 NONE
  BTH_II0832 NONE
        spaM NONE
  BTH_II0834 NONE
  BTH_II0835 NONE
  BTH_II0836  978369 ..  978382 +  -9.5  -5.00616   ATCTGATGAAATAGC               CGCGC CGCG GCGCG                TTTTTTAGGAAGACA 100 27
  BTH_II0837 NONE
  BTH_II0838 NONE
  BTH_II0839 NONE
  BTH_II0840 NONE
  BTH_II0841  983095 ..  983113 +  -3.8  -2.78463   ACGGGCAAGCTGATC             CTGCGT AACGCCC GCGCAG             TGTAATACGGGCGAT  42 2
  BTH_II0842  984390 ..  984432 + -14.1  -3.53012   AATTTGCGGACCTGA CG-GTTTGCGTCGCGGCGGGC GTC GCCTGCCGCG-CGCGGCCGCG TTTCGCGGGACGGGC  81 26
  BTH_II0843 NONE
  BTH_II0844 NONE
  BTH_II0845 NONE
  BTH_II0846 NONE
  BTH_II0847  989766 ..  989814 + -18.2  -2.80016   CAATCCCCACGAATT CAGCGATCCGAACCATCCGGGCG GATG CGCC-GGACGGTTCGGATCGCGC TACTTCGTCATGCGC  89 466
  BTH_II0849  992846 ..  992889 + -10.8  -3.06831   TCGCATGAAGGCCCC GCGAGGCTCGCGCAGCCGTGC GTT GCGCCGCTGCGCGCGGC-CGA TTCGATGCCGATTCG  63 93
  BTH_II0850  993419 ..  993438 +    -7  -2.70932   TTGCGCGGCTAAAGC            GGCGAGGC GGCG GCCGTGCC             TGATTGCGGCGCACG  48 29
  BTH_II0851  994334 ..  994387 +  -8.1  -3.14132   TAGCGCGGGGCGGGG GCGGA-CG-CGGCCG-CCGCGCGGTG CGGCA TGTCGCGAGGGCGGCCGTCGCTCCGG TTCATGCCGCGCGGC  55 38
  BTH_II0852  995040 ..  995098 +  -8.9  -2.54896   GCCTGCGTCTGACGG AC-GCAAGCGG-GCG-G-GGCG-GCGCGGG ACCT CCCGCGCACGCCGCGCGTGCCGCCTGCCGA TGCGTTGCCTGAGCG  53 76
  BTH_II0853  996771 ..  996792 +  -6.5  -3.14463   GAGCGCAGCCGAATG           CACGGC-CAG TTG CAGCGCCGTG           TTGATGAAGCAGGTT  50 511
  BTH_II0871 NONE
  BTH_II0872 NONE
  BTH_II0873 1026255 .. 1026294 +  -9.3  -3.27923   CGCGCCAGTCGGCGC GGCGCATGCCGACGCGGCCG GCT CGG-CG-GACGGCGT-CGCC TTGATCGTGTTGAAG  59 394
  BTH_II0878 1032549 .. 1032590 + -21.5  -3.73647   GATGACGGAGCGCCG CGCCGCGGCGGTCGCGGCG TCGC CGTTGCGGACGTCGCGGCG  TTCTTACTGGATGGC 100 97
  BTH_II0885 1039741 .. 1039780 + -22.2  -3.09015   GCTCGACAGGCGGCG  CATGCGCCGCGCGCCG-CG CCA TGACGGTGCGCGGCGCGTG  TTCGATCGCTCTCCG 100 155
  BTH_II0889 1043242 .. 1043285 + -11.7   -3.8901   CAGGTCCGCTGGGGG CCACGCTG-CGCGATG-CGGC GTGA GCCGGCATCGCGGCGGCCCGG TTTCGTCGTTTGCGG  79 118
  BTH_II0890 1045538 .. 1045561 +  -7.4  -3.76411   GTTGGTTCGCGCATG          TGCATCG-GCG TCG CGCGCGGTGCG          TTTCAATGCTTTTCA  65 58
  BTH_II0895 NONE
  BTH_II0896 1052041 .. 1052067 +  -7.9  -3.05384   GATGCCGGCGCGAGC        GGGCGCTAGGCC GAAT GGCC-GGCGCGC         TTGCATGCGGCGCGC  55 46
  BTH_II0897 NONE
  BTH_II0898 1054056 .. 1054087 +    -5  -3.65351   TCGTAGTCGGGCGCT      TCGAGCGCGATCGCC CAA GGCGAGC-CGTCCGG      TTTGCATCCGCGTGC  54 412
  BTH_II0903 NONE
  BTH_II0904 1060797 .. 1060818 + -10.9  -3.05596   CGGGCTGCGCGATCA           C-CGTCACGC CCG GCGTGACGAG           TTCCGTCCACGCGTC  66 295
  BTH_II0906 NONE
        pfkB 1065444 .. 1065456 +  -6.2  -2.63723   CACGCTGGCCGCCGA                GGCG GACGG CGCC                GTTCATTCATAAGCC  45 1
  BTH_II0908 1067278 .. 1067297 +  -3.4  -3.53012   GGTGGCGGGAGGCTG            ACGGCGGG GCGG CTTGCCGA             TTTGCCGAACGCCGA  49 25
  BTH_II0909 1068367 .. 1068414 + -13.3  -4.15565   GCGGCGAGCGCGGGC GGCCG-GCGCCGCGCCCGG-CGT TCGG GCGACCGCCCGCGGCGCGCGGCA TTTTGGCGTGCTCGA  89 48
  BTH_II0910 1070556 .. 1070581 + -17.6  -3.07935   CATTCGTGCGACGCG         GCGACGCCGG ACGCAA CCGGCGTCGC          TTCCGTCGGTCGGCT  88 319
  BTH_II0914 NONE
  BTH_II0915 1074792 .. 1074846 + -18.7  -2.57244   GTCAAGCCCGCGCCG TCCTGCTCGAGCGCGCGGCG-CGCGC GCAGCA GCGCGACGCCGC-CGC-CGGGCACGA TGCCTTCCTCCATCG  79 441
  BTH_II0917 1077632 .. 1077642 +  -2.4  -3.40403   GCGGCGCGCTGTCGA                 GCAC CGT GAGC                 TTGTCCTGCAGCGCG  47 83
  BTH_II0920 NONE
  BTH_II0921 NONE
         ald 1083305 .. 1083358 +   -10  -2.57132   TGCCGCGTCGCATTC GGCGCGCCGC-CTCCGTGCGGCGCG CCCGT CGCGGCGATCCGAGCGCGGCGATCC CTTCTCCGAAGCCGC  58 99
  BTH_II0923 1084183 .. 1084205 + -11.3   -3.2128   CCGGGGGGCGCGAGG          GGCGGGC-GA GGCA TCAGCCCGCC           TTGACTTCGATCTTT  68 351
  BTH_II0927 NONE
  BTH_II0928 NONE
  BTH_II0929 NONE
  BTH_II0930 NONE
  BTH_II0931 1094512 .. 1094529 +  -3.3  -3.45832   ATCACCGGCGTCCGG             GCGGGAG AGCA TTGCCGC              TTCGTTGTCCGATTC  49 331
  BTH_II0933 NONE
  BTH_II0934 1098738 .. 1098748 +  -2.4  -4.11484   CTCCGACGAGCCGTG                 CTCG CGA CGTG                 TTTTGCCGCATTCAC  58 84
  BTH_II0935 NONE
  BTH_II0936 1099951 .. 1099964 +  -5.3  -2.62184   ACTTCGCCCTGATTA               TCGAA GCCC TTCGA                TAGTGTGAACACGCC  43 9
  BTH_II0937 1101949 .. 1101963 +  -6.4  -3.54459   CCAGACGGGGATCGC               TCGCGT GGT ATGCGA               TTTCCCCGCCGTTGG  57 352
  BTH_II0940 NONE
  BTH_II0941 1113824 .. 1113853 +  -4.3  -4.18018   CGATTTTCTTTCGGC       CGC-CTGAATTGCA CAG TGCGATGCAGCGTG       TTTTCCGTCGCAAAC  62 272
  BTH_II0942 NONE
  BTH_II0943 1117543 .. 1117560 + -12.7  -2.59431   GATCTGCGCCGGCTT             GTCCGCC GGCC GGCGGAC              TGCGTTCTCCCGAGC  67 274
  BTH_II0947 NONE
  BTH_II0948 NONE
  BTH_II0949 1126811 .. 1126831 + -10.3  -2.96695   TCGTTTCTCGAGAAG            CGCACGCCG TCG TGGCGCGCG            TGATTTCGTCGCGCC  62 2
  BTH_II0950 NONE
  BTH_II0951 1130233 .. 1130261 + -13.8  -3.30854   GACGGGCGCTGAGGT       GTCGCGCG-CGCC GGCC GGCGTCGCGCGCC        TTGGTCTGCCTTGTT  80 29
  BTH_II0966 NONE
  BTH_II0967 1153866 .. 1153901 + -15.5  -3.14463   CGTTTCGCCGATCCG    GCCGTCTCCGGCGG GCCCGCCCG CCGCCGGAG-CGGC    TTCGTGCAACCCGTT  82 76
  BTH_II0968 NONE
  BTH_II0969 1156033 .. 1156079 + -18.9  -2.87501   CGCCGCGCGCCGCGC CGCCGAACCGGCTTCGGC ATGCGCCGTTGC GCCGA-GCCGGTTCGGCG TGGTGTTTCATCGAG  93 78
  BTH_II0979 1166331 .. 1166350 +    -7  -3.87505   TTGCATTCGAGTCCG            CGCGCGGG TTCG CCCGTGCC             TTATTGTCATGTCAT  64 106
  BTH_II0980 1168657 .. 1168714 + -12.6  -3.53224   GCCCTGGCTTCGGCC TCTCGGCTCCGGCGCGGCT-TTCCGGCT TGGG AGCCGGGCCAGCCG-GCCGGCACCGCGG TTTCAGCCGCGCCTA  75 222
  BTH_II0986 NONE
  BTH_II0987 1176128 .. 1176141 +  -2.3  -3.96387   GAAGCCGAGATCGAG               CGCGA GTTG TCGGG                TTTCGTTACCTTCGT  58 411
  BTH_II0990 1177693 .. 1177717 +  -8.6  -3.31144   TGCGATGCCGGAAAA         GCGCGTCGGCGT CCC ACGC-G-CGCGC         TTCTGAGGATCGGCG  60 133
  BTH_II0992 1179320 .. 1179344 + -10.6  -3.40052   CAGCGAGCGCCCCTC          CCGCCGCCGG CCGCA TCGGCGTCGG          TGTTCTTCCCCCTAT  67 334
      sdaA-2 NONE
  BTH_II0996 NONE
  BTH_II0997 NONE
  BTH_II0998 NONE
  BTH_II0999 NONE
  BTH_II1000 1188055 .. 1188069 + -11.4  -4.07568   GGGGCGGGGCGCTCA               TGGCGC GCG GCGCCA               TTTTCCGCGGGCGAA  81 96
  BTH_II1002 1189577 .. 1189591 +  -3.5  -4.40561   TCGATCATTCGCCCA               TCGTC TGCCC GACGG               TTATTTTTCCGCGAA  66 273
  BTH_II1004 1191273 .. 1191284 +  -7.2  -3.96624   GCGTACCGCTATTTC                GCCG CGCT CGGC                 TTTCTCGTCAACGTG  67 281
  BTH_II1005 NONE
  BTH_II1006 1192108 .. 1192152 + -14.2  -2.53876   CGGGCGGCGGCGCAT GGCGGGCGCCGG-GGGCGC TGCGGATC GCGCCCGCCGCCGCTCGGC TCGGTTCCGCTCGGC  70 63
  BTH_II1007 NONE
  BTH_II1008 1195293 .. 1195346 + -13.2  -2.62184   ATGCGCTGCTCATCG GCGAGGCGTTGATCGACGTGACGGAG TTCA CGCCG-CACGT-GGTCAACGCCGAGC TGCTGTCGGCGGCGC  67 92
  BTH_II1009 1196771 .. 1196804 + -18.8  -3.58037   ACGCGGCGCTCAGTT     CGCCGCCGCGCCCG CGGCGT CGTGCGCGGTGGCG      TTTGCGGCGTTCGTC  93 95
  BTH_II1022 1205654 .. 1205670 +  -5.1  -3.65996   TGCCATGGATCGAAC              TTTAGCG AAA CGCGAAA              TCTTTGTCTATAGCG  55 21
  BTH_II1023 1205968 .. 1206026 + -13.2  -2.56747   CGTTGTGGCGGTAAA TCCGGAG-CTGTTGGG-CGCTGTCGC-GC TTGT GCAGCGGCGGCGTCCCGACGGACGCTGGA ATGTTCTCCTAGATA  67 62
  BTH_II1025 1207481 .. 1207509 +  -5.4  -3.75437   GTCGATCACGTCCTG       GCGGACAACGACGT TGT AC-TTGTTG-CCGC       TTTCGTCGACTGCTT  58 172
  BTH_II1027 NONE
  BTH_II1028 NONE
  BTH_II1029 NONE
  BTH_II1030 NONE
  BTH_II1031 NONE
  BTH_II1032 1212631 .. 1212648 +  -5.5  -3.05384   GAGCGCCTATCGCTT             GACTCTC GGGA GAGCGTC              TTGACTCCGACCGAC  49 4
  BTH_II1033 1213776 .. 1213822 +    -5  -3.61715   ACTTCAACGACATCC CGCGCGATCAGGAGGCGACGT GACGAA GCG-CGCTTCATGGCCGCTCG TTGTTCCCGAGGGTA  55 3
  BTH_II1034 NONE
  BTH_II1035 NONE
  BTH_II1036 NONE
  BTH_II1037 NONE
  BTH_II1038 NONE
  BTH_II1039 NONE
  BTH_II1040 NONE
  BTH_II1041 1216829 .. 1216854 + -16.1   -4.7629   GTGCGCCCAAACGAA         GCCCGCTAGGC GAAA GCCTTGCGGGC          TTTTTGCATTGGTGG 100 120
  BTH_II1042 NONE
  BTH_II1043 NONE
  BTH_II1044 NONE
  BTH_II1045 NONE
  BTH_II1046 NONE
  BTH_II1047 1223019 .. 1223041 + -10.6  -5.40072   ATGGGAAGCGGGGTT           GAAGGGGC ACTTGTG GCCCCTTC           TTTTTTTGCAGGAGG 100 53
  BTH_II1048 NONE
  BTH_II1049 NONE
  BTH_II1050 NONE
  BTH_II1051 NONE
  BTH_II1052 NONE
  BTH_II1053 NONE
  BTH_II1054 NONE
  BTH_II1055 NONE
  BTH_II1056 NONE
  BTH_II1057 1230392 .. 1230402 +  -5.4  -2.89742   ACGGCGCAGTTCGAA                 GAGA CGT TCTC                 TGTATAGGAGTTCAG  45 8
  BTH_II1058 NONE
  BTH_II1059 1232531 .. 1232546 + -11.8  -5.60993   ATTTCGATACGAGGA              CCCGCC AAAC GGCGGG               TTTTTTTATGGACGA 100 52
  BTH_II1060 NONE
  BTH_II1061 NONE
  BTH_II1062 NONE
  BTH_II1063 NONE
  BTH_II1064 NONE
  BTH_II1065 NONE
  BTH_II1066 NONE
  BTH_II1067 1239490 .. 1239527 + -17.8  -3.08934   CGCGATAGAAACAGG   GCGACAGAGGGTTGTG CGGCAA CACGCCCCTCTGTCGC    TATTCCACTGTCTGA  88 33
  BTH_II1068 1240415 .. 1240433 + -13.1  -4.32857   CCTGTTCTAACCGAG             GCCCGCG CTTGC CGCGGGC             TTTCTATTTCCAGAA  95 31
  BTH_II1069 1241419 .. 1241440 + -17.3  -3.57792   AGTAGTTCCTTCGTT           GCCCCGGTC GCTC GACCGGGGC            TTTACGCGTCGATCA  93 36
  BTH_II1075 1253015 .. 1253057 + -15.5  -2.70932   TAGCGGCGCGCCGTG GCC-GGGCCGCGCGG-GCGCG AGG CGCGCGCCGGGCGGTCGAGGC TCCTTCAAACAGGCA  78 38
  BTH_II1076 NONE
  BTH_II1077 NONE
  BTH_II1078 NONE
  BTH_II1079 NONE
  BTH_II1080 NONE
  BTH_II1081 1260578 .. 1260599 + -10.1  -3.09131   AACTGATTAACTGCT           TGCCGCCAA GTGA TAGGCGGCA            TCTTCCAATCCTTTT  59 300
  BTH_II1085 1265782 .. 1265792 +  -6.8  -3.33762   AACAAAAAGGGGAAG                 CGAC GTG GTCG                 TTGATCTCGTTCATT  55 11
  BTH_II1086 NONE
  BTH_II1087 1266682 .. 1266717 +    -4  -4.35926   CGAGGGCGCGCGGCA    CGGTGGAGCCGGGAT ATGTACG ATCGCGGCTTT-CCG    TTTTCGATTTCGGAT  69 63
  BTH_II1088 1267448 .. 1267487 + -15.7  -4.07618   CGAATATCGAATGAT  GA-GCGGCTTGCGCTCGC ACGAA GCGCGCGCGGGCCGCATC  TTTGCTTCTTCCGCA  95 226
  BTH_II1097 1277559 .. 1277589 + -20.5  -3.51232   TCGGCGTGAAATTGT      CCGGGCGGCGTTGC GCGA GCA-CGCCGCCCGG       TTCGTTTGGCGCGCG 100 87
  BTH_II1098 1278661 .. 1278708 + -11.1  -3.55444   GCGGAAGGGCGCGCG GCCGGGC-CGATGCCGCCTGCG TCGTT CGTCGGCGGCGCTGCGCGCGGC TTTGCAGGCTGAGCG  72 213
  BTH_II1101 NONE
  BTH_II1102 NONE
  BTH_II1103 1282758 .. 1282778 + -16.9  -3.16039   GTTAGTCGGGCGCAC            GCGGCACGA AAG TCGTGCCGC            TTCGTGCCGCTCGTT  85 45
  BTH_II1104 1283434 .. 1283471 + -10.3  -2.87132   CCACGCCGCCGACGG   ACGGCCCCCGGGCGCCG AGCC CGCCGCCTTGCGGCCGA    TGTCTCGCGGCCGCC  60 48
  BTH_II1108 1288053 .. 1288094 +  -6.3  -4.56597   CGGCCCGAGCCTCTA CTTCATCGTCGGACCG-GCC CTC GGCCCGGCCCGGCGCAGGCG TTTTTCCGCCGCCGC  76 242
  BTH_II1110 NONE
  BTH_II1111 NONE
  BTH_II1112 NONE
  BTH_II1113 NONE
  BTH_II1114 NONE
  BTH_II1115 NONE
  BTH_II1116 NONE
  BTH_II1117 1300656 .. 1300711 + -12.5  -3.21416   GTCGCGATCAGCGTC GC-GCGCCG--CGCGGCGGGCACGGCTT CGA GAGCCGCGTCGGCCGCGTTCGCCGCCGC TTCGTCGTCGAAGTA  68 302
  BTH_II1120 1302968 .. 1303015 +  -9.9  -3.19936   GCAACGCGTGACGCC G-GCGGCCGGTCATGCGATGCAG GGCG CTGCGTTGCGTG-CCGGATGCGC TTCGATTGGCTGATT  62 30
  BTH_II1122 1306328 .. 1306356 +  -8.7  -3.19463   CGAAACGATGCGGTT        CGCCGGGCGTCGA TGC TCGCCGTTCGCCG        TTCGTCGCTCGTCGC  59 72
  BTH_II1123 1307542 .. 1307563 +  -5.9  -3.68222   GAGGTCCTCGGCGAC           GTCG-ATCTG CCG CAGGTGCGAC           TTGTTCGAATTCGCA  61 407
  BTH_II1125 1308662 .. 1308713 +  -4.4  -2.75064   CCCGATCGTCGACAC GTCGTGGCCGCCCGATGAAACCGGA CCCGA TCCGGCGCC-T-GGGCGGCT-CGAC TCGTTCACTCAAGGA  42 8
  BTH_II1126 1309637 .. 1309695 +    -5  -3.33261   GGCCCGCGTGCCGCG CGATGCACGCGGCGAGCCGCTTGAGCG CGAGAT CGCCCT-GCGTGTGGCCGTGCGCGTCG TTGTAGCGCTTGAAG  49 487
         ggt 1322010 .. 1322050 + -16.9  -3.78409   ATGACGAACGCGCGG GCGAAAGCGCGGCGCGCC AATCGA GGCGCGGTGCGCTT-CGC  TTTCGCTTGAGTTCG  91 78
  BTH_II1136 1324061 .. 1324091 + -11.8  -2.65766   AGTCCTAGCCGTCGC       ATTTGCGCGGGGAG GCG CCCCCCGCGTAAAA       TCATCTGAAGTTTGA  65 40
  BTH_II1137 1324553 .. 1324579 + -17.2  -2.67747   GCGCGAAGGCCCCGA         GCCGGATCGCGC CGC GCGCGGGCCGGC         ATTGTCGTGTCAAGC  84 107
  BTH_II1138 1326732 .. 1326742 +  -4.6  -3.25073   AGGTGCAGAAATGAC                 GCTG ATG CGGC                 TCTTCCTGTTCAACG  49 27
  BTH_II1139 NONE
  BTH_II1140 1329042 .. 1329059 +  -3.3  -2.51464   CCGGCAGCGGATATT             CGGTACG CCTG CGTGACG              GTTGATGCGTGATGG  39 10
  BTH_II1141 1330717 .. 1330735 + -13.8  -2.71011   GACCGGCGGACAACC             TCGCGGCC GCG GGCCGCGG             TCATTGCCCGGACAT  71 157
  BTH_II1142 1332010 .. 1332028 +  -3.7  -3.79747   CCGCCGTCGTAGTAG             CCGCCCG ACACG TGGGCGA             TTTCCTGCTGGCTGA  56 295
      ilvA-2 1334202 .. 1334244 + -11.8  -3.55824   GGCGACGAGATCGCG CGCGTCGCGCTCGTGGCGAT CGC GTTGCCGCCCGCGCGGCGCC TATTTGTGGATCGTG  75 163
  BTH_II1151 1341782 .. 1341806 + -11.4  -2.52464   CTTCGGCAAGGTGGC         CGTGCGCGTCG GGCA CGGCGCGC-CG          TCAGTTCACCGCGCA  61 127
  BTH_II1153 1342292 .. 1342315 +  -2.3  -4.64861   AAAACGCTCTGCCGC          TCGGCAGGC ACGCGC GCATCCCGA           TTTGTTTTCAAGGGC  70 274
  BTH_II1154 1344265 .. 1344284 +  -4.2  -3.90744   GCGACGACGTTCACG            CTCACGCGG CGT CCGCGC-AG            TTCTTTCGCGAACAC  58 436
  BTH_II1156 1345825 .. 1345846 +  -7.9  -3.67417   CGGGGGCGGGGTGAC           GGCGCG-CGC GGC GCGGCGGGCC           TTTCCGGTTCCATCT  63 27
  BTH_II1157 NONE
  BTH_II1158 1347673 .. 1347684 +  -7.2  -3.50393   CGATTTCCTGCGGGC                GCGG ATCG CCGC                 TTATCTCGCGTAGCG  57 1
  BTH_II1162 NONE
  BTH_II1163 NONE
  BTH_II1164 1355272 .. 1355293 + -17.3  -4.98672   ATGCAGGCGGATTTT           GCCGCGCGA GCGA TCGCGCGGC            TTTTCTCTTTTTGCG 100 165
  BTH_II1169 NONE
      nirB-2 1365875 .. 1365890 +  -3.2  -3.03124   AAACCGAAACCGAGA              CGGC CTGAGCGT GCCG               TCTTCGCCCATCAAC  42 18
        nirD NONE
  BTH_II1172 1370999 .. 1371012 +  -5.9  -2.64472   GCAGGCCCGCTGTGG               CTGGC TCGG GCCGG                TAGGTTTCCGCGATC  45 426
  BTH_II1180 1380162 .. 1380199 +    -9  -3.28712   CCGCCGACGGCTCTT   GCG-GGACCCGCGCGGC TGCCT GCCGCGCGCTTCGGCGC   TTCTCCGGCCGCGGC  59 135
  BTH_II1194 1400025 .. 1400049 +  -8.4  -3.04144   ACCTGCGGGTTTTGC          CGCACGCGCG CTTCC CACGCGGGCG          TCTTCACGGTGCCCG  55 288
  BTH_II1200 1408699 .. 1408731 +  -8.4  -3.86897   ATTGTGATAGATCCC      GGTGAGCGCGAT CACGCTCGC ATCGCGCCCGCC      TTTCTCGGCGGTCAA  70 261
  BTH_II1205 1414528 .. 1414561 + -18.2  -3.55622   GCGGGTGCGACGGCA     TGA-GCGGGCCCGGC ATCCA GCCGGGCCCGCGTCG     TTTCGGGCGCTTGCC  93 76
  BTH_II1209 1418077 .. 1418112 + -20.4  -2.70525   TCGCGGTGATCGCTC    GCGAAGGGCGCGGCGC CGTT GCGGCGGGCCCTTCGC     ATTCCTTTCACGAGC  93 55
  BTH_II1210 NONE
  BTH_II1211 NONE
  BTH_II1212 1429040 .. 1429056 +  -7.9  -3.05384   CGCGCGCGAGATGGC              CGCGCTC AAG GAGCGCC              TTGCATGAGCGCGAC  55 1
  BTH_II1213 NONE
  BTH_II1214 NONE
  BTH_II1215 NONE
  BTH_II1216 NONE
  BTH_II1217 NONE
  BTH_II1218 NONE
  BTH_II1219 1443652 .. 1443668 + -10.9  -3.15544   ACGTATGCGGATTCG              TTGAGCG TCG CGCTCAA              TTGCTGCAGATACGG  66 517
  BTH_II1222 1447200 .. 1447236 + -17.3   -4.1899   GCTCGCGCGGGATTA   CGCG-GCGGCGTGGCG GACGAA CGGCACGCCGCGCGCG    TTTTGCGTGACCTGA 100 405
  BTH_II1229 NONE
  BTH_II1230 1454392 .. 1454410 +  -3.7  -2.59431   GTTGCGGAATTTCTC             GGCCGTG TCGAT CGCGTCC             TGCCTTCTCGACAAC  40 409
  BTH_II1233 NONE
  BTH_II1234 NONE
  BTH_II1235 NONE
  BTH_II1236 NONE
  BTH_II1237 NONE
  BTH_II1238 NONE
  BTH_II1239 NONE
  BTH_II1240 1479869 .. 1479885 +  -3.5  -4.50761   GAAAGCACGCTCGTC              GGCTGAG CGG CGCCGCC              TTTCTTTCCATTCCT  69 20
  BTH_II1241 1481598 .. 1481617 +  -8.6  -3.82218   GCAATGCGCGAAGAT            GCGATCGAG GAT CTCG-TCGC            TTTCCTCGTGTGAAT  70 462
  BTH_II1243 1485190 .. 1485230 +  -2.5  -3.73224   GAACTTCGACAGCAT CCGGCTGACCGTCTCGAGC TTCAT GC-CGAGGTAG-CAGCCGA TTTCCTCGCGCGTCA  53 454
  BTH_II1249 NONE
      narH-2 NONE
  BTH_II1251 NONE
      narI-2 NONE
  BTH_II1253 NONE
  BTH_II1254 1499547 .. 1499568 + -13.7  -3.24924   GGCTTCGCGGCGCCG           CGCGCGGCA ACGG TGCTGCGCG            TCTTGTAGCTCACGC  72 444
  BTH_II1261 NONE
  BTH_II1262 NONE
  BTH_II1263 NONE
  BTH_II1264 NONE
  BTH_II1265 NONE
  BTH_II1266 1510602 .. 1510621 +  -4.4  -3.49419   GCCGCTCTCGTCTTT            TG-CTGATT TTC AATCAGGCA            CTTTTTATCGCACCC  51 226
  BTH_II1267 1511237 .. 1511257 + -15.4  -5.27335   GGACGAAACCGGTAG            GCGGCGGC GGTGG GCCGCCGC            TTTTTCTTTGCGGCG 100 59
  BTH_II1269 1513260 .. 1513308 + -11.6  -3.14132   TCGTTCAGTGATCGG CGCCGCCGCACG-CACGGGCGGCG CGC CACCGTTCGCGGCGTTC-GCGGCG TTCGTGAGCGCGCGC  66 30
  BTH_II1270 1514020 .. 1514056 + -13.8  -2.71712   CCGCTGATGCGCGAG   CGCGTTGCCGCGCGTGCG GCG TG-ACGCGCGGCGA-GCG   ATTTCCACGGCGCGC  71 34
  BTH_II1273 NONE
  BTH_II1274 1518584 .. 1518609 + -10.5  -4.88918   GATCCCTTTTGCCGA         CGATTCGCG AACGAAAC CGCGAATCG          TTTTATTTGGAATGC 100 178
  BTH_II1275 1519920 .. 1519962 +  -6.7  -3.54424   CGCGCCGCTGCGCGT CGGGTGTCGGCGTCCACGC GGCGG GCGCGATCGCCAGCAGCCG TTTCAGCGCGTCCAC  57 324
  BTH_II1289 1537992 .. 1538023 +  -9.3  -3.28924   CGGCGCGCTCGGCCT      CGCGCACGCGGCGC AGGAA GCGCA-CGGGCGCG      TTGTAGAACGCCATG  59 421
  BTH_II1291 NONE
  BTH_II1292 NONE
  BTH_II1293 NONE
  BTH_II1294 NONE
  BTH_II1295 1545226 .. 1545240 + -12.8  -2.60257   GCACGTCAAGCGGCG               GCGCCG CCG CGGCGC               TACGTTGTGACGTAT  67 73
  BTH_II1296 1545886 .. 1545911 +  -5.3  -3.14132   CGCCGCCCGGGCCGG         CGCTCGC-GCGC CGA GCGCAGCTAGCC         TTCATGGGCCGCGCG  47 99
  BTH_II1297 1546789 .. 1546814 +  -2.6  -3.75629   GCGCGCGCGCTGGAT        G-CGCGAGACCGC ATA GCG-TC-CGCGGC        TTTCGCTTCCCCGTA  53 10
  BTH_II1298 1548942 .. 1548969 + -14.8  -2.71712   CCGCCGGCGAACCAC        GCGCGTTCGCTC ATTC GAGCGGCCGCGC         CTTTCGCGACCGCGC  75 122
  BTH_II1301 NONE
       deoxy NONE
  BTH_II1303 NONE
  BTH_II1304 NONE
  BTH_II1305 1554565 .. 1554600 +  -4.5  -2.70932   CGCCGCGCGCCGGCA    AGCGCGCGCATCGGC AGGCGC GCCGATCCCCACGCG     TCATTCGACAAGGAA  42 47
  BTH_II1306 NONE
  BTH_II1308 1558276 .. 1558286 +  -2.4  -3.05384   TCCCCGTCAACGTTG                 AGCG TCG CGCG                 TTCGATCGCGCCGCG  42 25
  BTH_II1309 NONE
  BTH_II1310 1561676 .. 1561730 + -14.9  -3.53012   GCCGCATCCGCAGCG GCGTCAGGACGGGCGGCGCG-CGCCGC GTT GCGCCGGCGCGTCGGTCGTCTCG-CGC TTTCGGGCCGCGCGA  86 178
  BTH_II1313 NONE
  BTH_II1314 NONE
  BTH_II1315 1568116 .. 1568158 + -12.1  -2.80195   GGTCGCCGCGACGCG CGGCGTTCGCGCCGCGCGA CACGCGC TCGCGCGCC-CGAA-GCCG TCATTCATCGTCGGT  66 80
  BTH_II1316 1568899 .. 1568911 +  -6.2  -3.28712   CGCCAGGCCGTGATC                GGCG GCAAG CGCC                TTGTCGCGCGGCGGC  51 28
  BTH_II1317 1569374 .. 1569390 +  -7.9  -4.03234   GCACGCGCCGCCGGG              CAACCCG CAA CGGGCTG              TTTGTCTGAAGGAGC  70 72
  BTH_II1318 1570880 .. 1570913 +  -5.2  -3.65046   GCCCGTCATCCGCGC    GATCTGCG-CGGCCGC AAAC GCGGCCGGCTC-GACC     TTCTTCCAGTCGACG  54 336
  BTH_II1323 NONE
  BTH_II1324 1578804 .. 1578823 +  -6.6  -2.71731   AGGTTGATTCACGAA            TTTGTAAA CATA TTTACAAA             TCGTTACAGAATCCC  48 402
  BTH_II1338 1592963 .. 1592977 +  -5.6   -3.6502   AGAATAGACGCCGAC               GCCAGC TGA GCTGGA               TTTGACTAGAGCATA  54 305
  BTH_II1352 NONE
  BTH_II1353 NONE
  BTH_II1354 NONE
  BTH_II1355 1603545 .. 1603573 + -19.6   -5.1287   ATCGGTCAAATGCAG       GGCCGCGCACCGG GCAA CCGG-GCGCGGCC        TTTTTTGCGTCTGGA 100 49
  BTH_II1368 1615119 .. 1615137 +  -3.1  -3.17051   CGAAAGAAACTCGTC            GC-GGTCC ATGT GGATCAGC             TCTTCGTGATCGCCG  43 238
  BTH_II1371 1616801 .. 1616848 +  -3.2  -3.53012   CGCGGCGGTTGGCCA CGCGGCCG-GCGGGCGCCG GATCGTTCCGG CGGCGCCCTCGCGAACGCA TTTCCAACCCGCCGC  49 164
  BTH_II1372 1617670 .. 1617698 + -12.4  -3.01712   CTTCGCCGCATCATC        CGCGTTCGCGCA CGGCA TGCCCGAGCGCG        TGTTCAAGGAGCGCA  68 442
  BTH_II1373 NONE
  BTH_II1374 1620991 .. 1621025 + -10.6  -4.88293   GGCCGCCTCCGAGTA    GCGCCGACGCGCCGC GCGGCG GCGGCGCG-CATCGC     TTTCTTTTTCGCATT 100 25
  BTH_II1375 NONE
  BTH_II1376 NONE
  BTH_II1377 1626860 .. 1626879 + -10.6  -3.05463   GCGCGATGCGCGGAA            ACGGCCGC GAGC GCGGCCGG             TTCGATGACGAAAAT  63 508
  BTH_II1379 1629507 .. 1629519 +  -3.3  -3.30243   GGCACCCGTGCGGCG                TCGGT CGA GCCGG                TTCTGGCCGGTCGAT  47 89
  BTH_II1388 1639671 .. 1639725 + -12.8   -3.5771   CCGACGACGCTCACC GCGA-CGCGCGGCCGGGCGCTGCGCCG CCGC CGG-GCGCCGCC-GCCCGCGCCTTCGC TTTCCGACACTTTTT  81 106
  BTH_II1389 1640451 .. 1640462 +  -7.2  -4.08216   TCGGGGAAAAGCCGG                CCGC GTGA GCGG                 TTTTCCCGCGCGTGC  68 18
  BTH_II1390 1641920 .. 1641948 + -10.2  -3.81488   ACTCGTCGCGCCCTT        TCACGCGCGCCC AGGCC GGCCGCGCGTCA        TTCTCTTTCGCCGGC  74 214
  BTH_II1393 1645602 .. 1645622 +  -2.6  -4.07568   GCGCCGCCGTTCAGC           CGGT-TGAG CTCC CTCAGATCG            TTTTCGAGCGCCGGC  58 183
  BTH_II1395 NONE
  BTH_II1396 NONE
  BTH_II1397 1650552 .. 1650590 +  -4.5   -4.6313   GACCCGCCTGGGCCC  GGC-ACGCTGCGCGCCCGC GCC GCCGGT-TGCAACGTCGCC  TTCTTTTGTTTTGAA  75 91
  BTH_II1398 NONE
  BTH_II1399 1653842 .. 1653861 +  -7.9  -3.53091   AGCACGTCGTCGACG            GACACGA GCCGCG TCGTGTC             TTTCAGCCCCACCGT  58 392
  BTH_II1402 1656162 .. 1656219 +  -8.4  -2.78463   TGCAACAGCCCGGTG TC-G-CTCGCGCTCGCGCCGAGCGTCAGC ACG GC-GACGAGCGGCGTCACCGCGAGGCCGA TCTGCTCGGCCGACT  52 404
  BTH_II1404 1657733 .. 1657760 + -18.4  -3.56643   TGACATGAACCGAAA        CGCCGGCACGAC GAAA GTCGCGCCGGCG         TTTCGCGCATCTGCC  93 67
  BTH_II1407 1660164 .. 1660176 + -10.5  -2.70932   ATGCGCGCGCCGCCT                GCCGG CTG CCGGC                TACTTGAGCCGGCCC  59 72
  BTH_II1411 1663904 .. 1663938 + -12.8  -3.04263   CATCATCCCGGCATA     CGCGCCCGTTTGCG ATTCCCC CGCGAGCGGGCTCG     TGTTCGGCGTCGCGT  66 257
  BTH_II1417 1672541 .. 1672569 + -12.4  -3.35046   AGAGCCCCACGCTTC        TGCCGCATCCCG GCCAG CAGGATGCGGCG        TCTTTCCGGCCATCC  73 296
        mgtA NONE
  BTH_II1419 1676663 .. 1676675 + -10.5  -3.61398   CGGTTGCGGCTTGCC                GGGCG CCC CGCCC                TTCTTCACGCCGCCG  71 73
  BTH_II1422 NONE
  BTH_II1423 1681983 .. 1681996 +  -5.2  -2.78384   CGAAATCCGCGCCGG               GCCG AGCTAC CGGC                TGTCGTGACGGCGGC  44 4
  BTH_II1424 1682433 .. 1682457 +  -3.4  -3.07816   GCCGCTGGCACCAAA         CGCGCCGCCCG CCGT CGCTCG-CGCG          TTCGCTCAATGGAAC  43 155
  BTH_II1427 1687108 .. 1687139 + -11.4  -3.18728   CGGCAGCGCGAGCGC      GGGCGCCCGCATCG CGCG CGCTACGGGCGCCA       TTGCGTCTTGAACAT  68 97
  BTH_II1431 NONE
  BTH_II1432 1693308 .. 1693319 +  -3.6  -3.67976   AAGTTGCGCGAAGCT                TCGG CATC CCGG                 TTTCACCTTGCTCGC  51 237
  BTH_II1437 1702786 .. 1702841 + -18.9  -4.25104   CTGACCGGTTACGCC GAGCACC-CCGGCGATCGGCCGCGCGG CGCG CCGGGCGGCCG-TCGCGGGCGGCGCGC TTTTCATCGGCGCGG 100 37
  BTH_II1439 1703195 .. 1703211 +  -5.7  -3.18681   TGACGTTCGAGCGCG              CGACGCG CAC TGCGGCG              TTCGTCCGCTTCGCG  51 38
  BTH_II1440 NONE
  BTH_II1441 NONE
  BTH_II1442 NONE
  BTH_II1443 1707772 .. 1707808 +  -5.5  -2.52635   TGTTCGATCCGCGCG    CCCGCTGACCCGGCGCG GGC CGCGCCGGTCCGACCGA    ATTCATCATGCACAT  45 18
  BTH_II1444 NONE
  BTH_II1445 NONE
  BTH_II1446 1710531 .. 1710577 + -12.9  -2.52676   AACCGGCTCGACGCC CTGCGCGA-GCGACG-CGCGCCG TGC CGGCGCGCCGGCGCATCACGCGC TCACTTCGCGCCGTA  67 146
  BTH_II1447 1711103 .. 1711113 +  -5.4  -3.28791   TCGTTCAAAGGACAT                 CGAA CCG TTCG                 TTGTCGACGCAACCT  49 183
  BTH_II1448 1711832 .. 1711866 +  -2.7  -3.08996   TCTTCAGCACGATGT    CGAGCGGCGTCGCGAG CCGC CTCGCGGCGA-GATCC     TCTTCGCTGAGCGTA  41 276
  BTH_II1453 1716789 .. 1716814 + -13.3  -3.85698   CCGCGAGGTTCCGGG         GTGCGGCGC GAACGGCG GCGCCGCAC          TTTCTCGCGCGCACA  86 120
  BTH_II1455 NONE
  BTH_II1456 NONE
  BTH_II1459 1724139 .. 1724160 + -11.5  -3.13403   CGGCTCTCGACCGCG           TCGGCGAGC AACA GCGCGCCGA            TCTTCGTCGACGACA  64 348
  BTH_II1462 1727676 .. 1727708 +  -5.4  -4.19238   GCGGCCCGCAGCTCT     CGCGCATGCCGCGGC GGCC GCCGCGGCAC-CGAA      TTTTGAGATTGCGCC  64 67
  BTH_II1463 1729819 .. 1729873 + -17.9  -3.40403   GCGGCGCAGCCCGTC CGC-CTGCTCCTCGAGCGACGCGGCGG CCG CCGCCGCCT-GCTCGACGAGCGCCGCG TTCTGCTGCGACACC  90 197
  BTH_II1465 1733100 .. 1733138 + -15.9  -2.52464   GCGTAACCGGCGTCA  ACGCGCGGGGCCGCCGCG CGCG CGTGGCG-CCCCGGGCGG   TCACTTCGCACCCCG  77 35
  BTH_II1467 NONE
  BTH_II1468 1736089 .. 1736119 +  -9.7  -3.55444   GATATCGGCAATGCT      TGGTTCGCGCGGGC GCTC GCCCGTGCGA-CGA       TTTCCCGACTCGGGC  65 59
  BTH_II1469 NONE
  BTH_II1470 1737989 .. 1738026 +  -5.5  -4.07568   CGAAATAATCGAAAT   CGCGCCGTCATCCTC CAACTGCT GACGATGACGGCGAA    TTTTGCGACGCACCA  66 33
  BTH_II1471 NONE
  BTH_II1472 NONE
  BTH_II1473 NONE
  BTH_II1474 1743103 .. 1743123 +  -4.7  -2.70932   GTCCGCCGCCATGCT            CTGATGC ATCGCGA GCGTCAG            TCCTTCGCCCGCGCA  43 470
  BTH_II1476 1745779 .. 1745813 + -16.4  -3.72576   GCGGACCGCTTCGAG    CGCAGG-CGCGGCGC CGACAA GCGCCGCGACCGGCG     TTTGCTCGACCGCAA  90 355
  BTH_II1478 1747157 .. 1747202 +  -6.7  -3.73775   TAATCGATCACAAGT CCGTCTCGATCGACTTC-CAGC CGC GCGGTGAAGCCGCTCGCGACGC TTTCGTAGCGATAGA  61 199
  BTH_II1483 1750334 .. 1750374 + -21.3  -3.63627   AACGGCCGTGATCGA  TCGACTTCGGTTGACGGTG CGC TGCCGTCAACCGAAGCCGA  TTTCGGGTGTCCGAC 100 62
  BTH_II1485 1752523 .. 1752541 +  -5.9  -2.79796   ACAATAACTCGGCGC             TGCCCGG CCGCA CCGTGCA             TGTACTCGCCTGCAC  47 91
  BTH_II1487 1755477 .. 1755514 +  -9.7  -3.85698   GCGATCCGGTCCAGC   TCCGCGC-GCCCGGCCGG CAG CAGGTCGCGCAGCGCCGA   TTTGTCGAACGGGAA  73 505
  BTH_II1504 1774058 .. 1774077 +  -9.2  -5.54907   CGCGAATGCGAAAAA            GCCTCCGC TACC GCGAAGGC             TTTTTCTTTTATGCG 100 188
  BTH_II1507 1776578 .. 1776603 + -17.5  -2.89564   TCGAATAAGCGCGCA         ACGGCGGCGCG TTCG CGCGCCGCCGC          TCTCTCGGCTCCCCC  87 33
  BTH_II1508 1778166 .. 1778193 +  -9.8  -3.71649   GCCGGCCGATTGCCG        CCACACGCGTTC GTCG GAACGCGTGCGA         TTTCCCGTTTCACAC  71 350
  BTH_II1509 1779124 .. 1779139 +  -2.5  -3.31248   GACGGCCTGCACCTT              GTTCG TCGCGC CGAGC               TTGTCGAGGATGTTG  45 108
  BTH_II1511 1780298 .. 1780330 +  -3.4  -2.64938   CATGCGGGCCCCACC     CTGCAGTGA-TGCGC GTCA GCGCAATCGGTGCAC      ATTGTCCAATTTTCC  39 17
  BTH_II1512 1781157 .. 1781169 +  -3.3  -3.27298   CCGATCGACGGTCCT                CGGAA CCG TGCCG                TTCGTCATTCAAGGA  45 47
  BTH_II1513 1782044 .. 1782062 +    -3  -4.25104   GAACTTGAGCTGCTT             CGTGCG GATATAG CGCTCG             TTTTCCTCGCGCACC  65 33
  BTH_II1515 1783387 .. 1783420 +  -8.8  -3.89346   GGTTCGGCTCCCGCT     CCACGAGCCCAGCGC ATCGC GTGC-GGGCTTGCGG     TTTATAGAATCGACC  69 122
  BTH_II1517 1784851 .. 1784865 +  -2.7   -3.0464   GGCGCGCGGCCTAAA               CGGCC GACTA GGGCG               TGTTCACACTACATT  42 93
  BTH_II1518 NONE
  BTH_II1519 1785713 .. 1785737 +  -6.4  -5.79595   GGCCGCCCCAAAGAA         GCGAGG-ATGC GAAC GCAGGCCTCGC          TTTTTTGTTTTCGCG 100 78
  BTH_II1521 1788063 .. 1788078 +  -4.6  -3.72576   ACGGATTGTCGAGCA              AGTGCG CCCC CGCACG               TTTGCTGGCGGAGAG  58 138
  BTH_II1522 NONE
  BTH_II1523 1789697 .. 1789710 +  -4.5  -3.15544   GGGCCGGGACGCTGC               GGTTG AGGG CGACC                TTGGTCCACGTCGCG  45 50
  BTH_II1525 1790852 .. 1790893 +  -6.5  -3.28712   GGCTGATCTGCCGCG CCAGGAATGCCTGTAGATT GAAA GGTCTACAGGCACCTCCGG  TTCTCCGGCCCGAAA  54 81
  BTH_II1543 1813307 .. 1813349 + -19.1  -2.71503   GCGCCCCCCGCCCCC CGC-TTCGGCGCGCGCCGGGC AAG GCCCGGCGCGC-CCGTTCGCG TCACTTGTTGTTCGC  90 295
  BTH_II1545 1817124 .. 1817181 +    -9  -2.82623   CGCGCGTCGATCCTC CCGA--CCGTCG-CGCGCCCGTGCGGCGC ATG GCGCCGGCCGAGCGCGTCGACGAAATCGA TCATTCTCGCCGCGC  53 497
  BTH_II1549 1821461 .. 1821471 +  -2.4  -2.86343   GAAGCGCGCCTCCAT                 CGCG CGC CGCA                 TCTCCTCGTTGACGT  40 348
  BTH_II1554 1827278 .. 1827301 +   -11  -3.41053   CCGTCCCAGTCCGGA          GCCGGC-ACGG TCA TCGTCGCCGGC          TTCTGGATCGTTTCG  69 145
  BTH_II1556 1829846 .. 1829898 + -20.6  -3.57144   CCAGGCGAGCTGAGC GCCGC-GCGATCGCCTGCGCCGCAT ACGC ATGCCGCGCGGGCGATCGCCGCATC TTTCGCAGTCGCGAG 100 28
  BTH_II1557 1830524 .. 1830547 +  -6.6  -3.06796   AACTTGCGCGAGCGA          AGGCGCGG CATGCCGC CCGCGCCC           TTCCATCGCATCGCC  51 79
  BTH_II1559 1831492 .. 1831513 +  -7.1  -4.65895   GCACACGTATCCTAT           CGGGCGGCG TATC CGCCGGACG            TTTTTCCGTCGCCGG  82 213
  BTH_II1566 NONE
  BTH_II1567 NONE
  BTH_II1568 1841650 .. 1841669 +   -15  -4.78572   GTGCCCAACGCAAAA            GGCGCTCG GAAA CGAGCGCC             TTTTCTTGGTTCCCG 100 146
  BTH_II1570 1843955 .. 1843982 + -10.7  -3.02511   TTGCCGCCGATCTCG        TCGAGCAT-CCG GCGCG CGGCATGCTCGA        TCTTGCCGCGATGCA  62 450
  BTH_II1573 1845082 .. 1845108 +  -7.9  -2.72344   CCGACCGACGCGGCT        CGCGCGC-GGCG ACGT CGTCAGCGCTCG         TCCTTCGCCGTCGGA  51 246
  BTH_II1575 1846622 .. 1846636 +  -2.8  -3.46936   CCAATCATATTTATT               TGCATA TTT TTTGCA               TCTTTAATACGATTT  49 259
  BTH_II1576 1848375 .. 1848406 + -16.6  -3.11687   CACGATCGCGGATCG      CCGCATGCGCG-CGC AGC GCGCCGCGCATGCCG      TTCGCTCCTCGTTCC  85 272
  BTH_II1577 NONE
  BTH_II1579 NONE
  BTH_II1580 1853512 .. 1853566 +  -6.4  -3.29144   GCACGATTTGCTCCT GCCGT-GCGCGCGGCCGTTCG-GT GAGGACGGG ACTCGATCGGCCGCGGATGACGGC TTCTGCCGAACCTCG  54 98
  BTH_II1581 1854992 .. 1855008 +  -5.1  -4.09685   GGCAATGAAACTGAT              CGCATTT CCG AATTGCG              TTTTCGCCGATGCGA  63 124
  BTH_II1583 NONE
        pbpC 1864577 .. 1864589 + -10.5  -3.72576   GGTGACGCGAACTGG                GCGCC AGC GGCGC                TTTGCTCGCACCGCG  74 36
  BTH_II1585 1864850 .. 1864880 +  -3.2  -2.64993   AAGCGGCCCCCGTTC      ACAGCGCATCGAG AAACTG CTCGA-GCGCCGC       CTTCATCTTGTGGAT  39 183
  BTH_II1590 1869960 .. 1869983 +  -3.2  -4.70659   GCATTGCGCGGCGGC          GCGCTTC-ATA GGA TATCGAAGCGA          TTTTTGCATATCGGA  72 99
  BTH_II1591 1871146 .. 1871184 +  -6.7  -3.83026   CGACGTCGTCGACAA  CACGGCGAGCACG-TCGAG CAC CTTGCTCGCG-TCGCCGTG  TTTCATCTCCGCGCG  63 493
  BTH_II1595 NONE
  BTH_II1596 1876191 .. 1876205 +    -7  -2.78816   GAACGGCTTTCAGCC               GCGGGC CAC GCACGC               TGTGGTAAAGCGTCG  49 510
  BTH_II1600 1879108 .. 1879131 + -12.4  -2.71364   GTCGGTTTCGAAAGC          GTGAGGCGCG CCGC CGCGCGTCAC           TGCTTCGACAGATCG  65 22
  BTH_II1611 1889782 .. 1889835 + -11.1  -3.18681   CAAACCGCCGGCGGA TCGCCGAGCCACCGCCGCG-CGCCCGG GCCG CCGCGCGACGCG-CGGTCG-TCGG-GA TTCGTCAGCTTGCAG  68 162
  BTH_II1613 1891042 .. 1891067 + -11.9  -5.41359   TGGAACGTCCTGAAA         CCCGCGACAGCT CAA GGCT-TCGCGGG         TTTTTTGCTTTCATT 100 167
  BTH_II1616 1893430 .. 1893440 +  -2.4   -2.6563   CGGGCGGCTGCCGAA                 CCGC CAT GCGA                 TGAATTCTTCCAGGA  38 61
  BTH_II1617 1894933 .. 1894975 +   -19   -2.5655   AAGCGTGCCCATGAA CGTGCGCGACGGGCCTTGCC GGC GGCGAGAACCGGCGCGCGCG ATTCGTCTCAATGCA  89 498
  BTH_II1618 NONE
  BTH_II1619 NONE
  BTH_II1620 NONE
  BTH_II1621 NONE
  BTH_II1622 NONE
  BTH_II1623 1902695 .. 1902708 +  -8.1  -2.71364   GCGGCCGCAGGATCG               CGTGC TTGC GCACG                TACTTCGGCACGTGC  49 170
  BTH_II1633 1915402 .. 1915432 + -17.7  -4.13014   CGCCGGTCGCGCCCC      CG-TTTGCGCGGCG CACG CGCCGCGCAAAGCG       TTTTCGCCGTGTCGG 100 493
  BTH_II1634 1916997 .. 1917044 + -20.4  -3.01924   GCGCACCTTCGACGT CGGCTGCGCGCTCGGCGAGCGC GACG GCGCCCGGCGGGCGCGCACGCG TGTTGCCCCGCGATG 100 386
  BTH_II1635 1918302 .. 1918314 +  -9.1  -3.59979   CACGCGAAACGGCCG                GACGC AAC GCGTC                TTTCGCGTCACCGCC  68 235
  BTH_II1636 1920315 .. 1920362 +   -19  -5.45802   CGCGATGCGCATCCG GCCGGCGTGCACCACGCCGG CCGTCGCT CCGGCGCGGCGCGCGCCGGA TTTTTCTTTTGCACG 100 99
  BTH_II1637 1921985 .. 1922033 +  -7.8  -3.28924   GCCCCGACCGGCCGC CGCGAACG-CGCGGCGCTCGCGC GCCT GCACGCCCGCCGCCTCGCCCGCG TTGTCACGAACGCTC  57 112
  BTH_II1638 1922505 .. 1922529 +  -8.6  -3.18274   CGTACATCGCCGAGA         CGCCCG-CG-TG ACG CAGCGCCGGGCG         TTGCATTCGCGTCGC  59 15
  BTH_II1644 1929352 .. 1929377 + -16.9  -3.62032   GGCGTCGTCAGTGAA         GAGGCAGGCGCG CGA CGCGCC-GCCTC         TTTGCCGGTTGATGT  91 73
  BTH_II1647 1933303 .. 1933313 +  -2.4  -3.03701   CGATTAATCCGCACC                 GGTC CGA GTCC                 TATAGTTTCATCACC  41 90
  BTH_II1648 1933611 .. 1933635 + -18.7  -3.09933   GCGCTCCCGGCTGAA          CGGAAAGCTCG CAT CGAGCTTTCCG          TTCGATGACTTCAAG  89 55
  BTH_II1649 1935874 .. 1935910 + -21.5  -2.73364   CAGCACTTCGCCGAC    CGGGTAGCCCGCGACGC GCA GCGCCGCGCGCTGCCCG    TAGTTCGCCTGCACG 100 502
  BTH_II1652 1938940 .. 1938952 +  -9.1  -3.76224   GCGCTCCCGCCCGCG                GGCGA CGA TCGCC                TTTCCTCCATGCGCA  71 62
  BTH_II1653 1939595 .. 1939629 +  -4.3  -4.18018   CGATGGCGACGGCCG    CGCTAT-CGGCGCGC CGATCGT GCGCGGCGTAT-GCG    TTTTAGATGGAACAA  62 175
  BTH_II1659 NONE
  BTH_II1660 1949541 .. 1949553 +  -5.5  -4.09864   CACCGCCGCCCGCTC                TGCGA TAA TCGCG                TTTTCCCGCGTCCCT  66 117
  BTH_II1661 1950299 .. 1950323 +  -7.8  -3.57144   GGCCTCGGCCATGCC         GCGATCG-GGC CTTT GCCTCGCTCGC          TTTCCCGGTCGCGGC  60 233
  BTH_II1677 2034038 .. 2034074 + -11.6  -3.35996   TGGATCGACGCGCAC   G-CCCATGCGTTGCGCG AGCT CGCGCAACGCATGCCAC    TTGTCGATCGACGTC  66 510
  BTH_II1684 2043037 .. 2043049 +  -6.9  -3.55444   TTGACCCAACCCACC                CGCGC CCG GCGTG                TTTCAGGGCTGGACG  57 37
  BTH_II1687 2046902 .. 2046936 + -13.5  -3.40899   GCGCGCCCGAGCACT    CCCG-TCCGGCGCCGC GAAC GCCGCGCCGAAGCGGG     TTATCATGGCCCGTT  77 247
  BTH_II1688 2047909 .. 2047921 +  -6.2  -3.17797   GCATCGCCGTCGATG                CCGG ATTCA CCGG                TTGGATGTGTGTCCG  51 80
  BTH_II1689 2048238 .. 2048252 +  -3.4  -3.06162   CGCCAGTGAAGCGCT               GCGGTC AAA GGCGGC               TCTTGCGATCCCGTG  43 32
  BTH_II1691 2049838 .. 2049855 +  -8.3  -3.15579   GCTTCGTCGTCCTTC             GGGCCGC CCGT GCGGACC              TTCGTCGCGGCTTCG  56 292
  BTH_II1693 NONE
  BTH_II1694 NONE
  BTH_II1701 2059283 .. 2059319 +  -2.7  -3.69216   GCGCGACGGGTGCTC    GCCATCGCGACCGCCAG CGG CTCGCCGTTGCGCCGGA    TCTTTTCGATCAGCG  53 149
  BTH_II1703 2063400 .. 2063433 +  -3.7  -3.68988   GGGCAAGTGGCCTCG     CCGATG-GCTGCCGGC GAT GCCGGCAGTGCCTCCA     TTCTCTTCCGTGAAC  55 280
  BTH_II1706 2066441 .. 2066451 +  -4.6  -3.65902   ATGTTGTCCGTGCAC                 CTGG ATG CCGG                 TTTGGGTGAGCTGCC  55 212
  BTH_II1707 NONE
  BTH_II1708 NONE
  BTH_II1709 NONE
  BTH_II1710 2072269 .. 2072311 +  -4.1  -3.31144   CTGGCAAGAGGCGAG CACCG-GGATACACCAGC ACGAATTC GCGGGTGCGTTCTCGGTG TTGTGCGGATCAAGC  49 306
  BTH_II1711 2074753 .. 2074768 +  -5.4  -3.14051   GCGCCGGCTCACGAG              GTGCAT CTCG ATGCGC               TGTTGATCGACGTCG  47 434
       alr-2 2079420 .. 2079447 + -13.4  -3.02144   TGCCGGTCGAACATC        GCCTTGCCGTAG CGCA CTGCGGCGGGGC         TCTTCGACACGATCG  69 484
  BTH_II1718 2081323 .. 2081346 + -13.8  -2.75481   CATGCGCATAAAAAA          ACAGCCGGCC CGAA GGCCGGCTGC           TCGTTCGACTTCGCG  71 245
  BTH_II1721 2083323 .. 2083335 + -10.5  -2.67992   CTCGCTCGAGTTATC                CGCGC GAT GCGCG                TGCTATGCTCATGTA  59 300
  BTH_II1722 2084838 .. 2084854 +    -5  -3.61398   CGCACGACGAGCCCG              CGGCCG CGCGC CGCCCG              TTGTTCGGCCGAGCG  54 240
  BTH_II1725 2088209 .. 2088240 + -17.2  -3.22448   TGAGCCCGCGCGCGT      GACGCTCGCGCGGC GCCC GCCGCGCGAGCCCC       TTCCCTTCGCTTTCC  91 38
  BTH_II1726 NONE
  BTH_II1727 2091300 .. 2091315 +    -6  -2.70932   GCCTTCGCGCGAATC              CGCCGC GCAT GCGCCG               TCGTTCGCCGCCCCG  46 213
  BTH_II1728 2092614 .. 2092650 + -21.7  -2.62184   TCTGATCGGACGGCG   CGGTGCGTCGCGTCGC AGAATC GCG-CGCGACGCACCG    TGCTGTCGCGAAGCG 100 36
        hpaR 2099436 .. 2099475 +  -9.2  -2.74012   CGCCGTCCTCGGCAT  TTGCGCGAGCACGTCGACG CCG CG-CGACGTGCGCATGCAC  TCGTTCACGTAATCG  56 72
  BTH_II1739 2102302 .. 2102318 +  -3.6  -3.09834   GGCTATCTGTTCAGC              CCGTCC GCGTG GGACGA              TTGAATGCTGCGCTC  43 5
  BTH_II1740 2103849 .. 2103880 + -24.4  -3.16106   TCGAATCGCCGCCGA      ACGGCGGCGCCGCC GAAC GGCGGCGCCGCCGC       CTTTTCGCCTTTTCG 100 223
  BTH_II1743 2107678 .. 2107704 + -15.2  -4.57353   ATCACGTCAACCACA         CGGCGTTCGC GAAACAG GCGAACGCCG         TTTTGTATCGTCGGC 100 156
  BTH_II1746 NONE
  BTH_II1747 2112403 .. 2112448 + -11.9  -2.70932   AAACGACGGCTTGAC GGGCGGACTGGTGCGGCCGGCG CGCGT CGTCGGCCG--CC-GTCCGCCA TGCTTGCCGGCCCGC  65 27
  BTH_II1748 2113558 .. 2113589 +  -7.2  -3.14132   TGGTGCTGCCGCCAC      AGCCG-CTCGACGCG CGT CGCGTCGAGATAGCC      TTCGTCGCGCAGGCG  53 166
  BTH_II1751 2117800 .. 2117826 +  -3.7  -3.44319   ACTTATTTCGCGTCG         TCGCGCG GGCTGATCTGATG CGCGCGA         TTGTGCTCGATTGAG  51 8
  BTH_II1753 2121763 .. 2121803 + -15.3  -2.50935   GGATGTCCGCTTGAA  CGGCTCCGGCCGCCTCGAC GGG GGTGAGGCGCCCGGACTCG  CTTCCTGCGTGCCAT  73 206
  BTH_II1754 2123719 .. 2123745 +  -7.2  -3.31726   CCTGCTCGGTCATGA         TGCGCTCCATGA AAA TCAACGAGCGCG         TATTGTATGCGCGGC  55 494
  BTH_II1761 NONE
  BTH_II1762 2130710 .. 2130732 +  -6.2  -4.29106   ATTTATTTATTCATT           TTTCCGGATC TTC GATCCGGCTA           TTTGTTCATCTCCCG  70 504
  BTH_II1765 2132746 .. 2132792 +    -8  -2.65264   GCGCATGACGGGCGC GC-GCGGCTTCGCGCGGCGCATG ACCG CGT-CGCTGCGCG-GGCGGCTGC TGATGTGGCTACTGC  50 33
  BTH_II1766 2134158 .. 2134187 +   -15  -3.32647   CATGCCGTTCGCGAT       CGACCGCGCGCCG GTGGG TGGCGCGCGG-CG       TTCCTGTCGTTCGCG  84 69
  BTH_II1776 2148070 .. 2148107 + -11.1  -3.41693   GCAACGCTTCGAGCC   GGGCGTTGCGCGGACGA CGAA TCGCGCACGCGGCGCCC    TTCGTTGCTGATCCA  70 509
  BTH_II1778 2149680 .. 2149692 +  -2.6  -3.32844   CACGCTGTACCTGCT                CGCG TGGTT CGTG                TTCTGACGTCGCCCG  45 7
        c552 2150631 .. 2150648 +  -9.1  -3.02144   TGATCAGCTCGGGCG             GCGCGTT CTCG AGCGCGC              TCTTCACCGCGCTCA  55 291
  BTH_II1781 2154738 .. 2154751 +  -3.7  -3.31144   GCAGCGGATCGACGA               CGGCC ACGC GCCCG                TTGTGCGCCTGCAGC  47 439
  BTH_II1784 2157465 .. 2157476 +  -2.2  -2.91274   TCAGCGTCGGTACGA                CGTT GCGA AGCG                 TGTGCTTACGGTGGC  40 45
  BTH_II1785 2157972 .. 2157994 +  -3.3  -4.23213   AAATTCCTGACACGT           CCACCGAAG CGCTT CTTCGCGGG           TTTCTTCGATATGAG  64 66
  BTH_II1786 2158986 .. 2158996 +  -2.4  -3.53811   TAATCAGTTCCCGAC                 GCGC AAC GCCC                 TTTCCGCCGCCTACC  50 120
  BTH_II1788 2160637 .. 2160659 + -14.9  -2.63901   ACCTGTCGGATCGGC           GGCAACGCC GATCA GGCGTTGCC           CTTCCTTGCTGCCCT  74 351
  BTH_II1791 NONE
        macB NONE
  BTH_II1793 2168205 .. 2168244 +  -4.8  -4.18197   CCGCCTGAGCGCCTT  CGACGGGCGGCCGCCTG CCGGCCC CCGCCGCCCGCCTG-CG  TTTTGAGTCCGCACT  64 33
  BTH_II1794 NONE
  BTH_II1795 NONE
  BTH_II1796 NONE
  BTH_II1797 2171050 .. 2171080 + -11.8  -2.62184   CGATGCGAGGCGGAT      CGGCCGG-GCGCC GATCCG GGCGCGCCGGCCA       TCATGTCACGCCGCG  64 89
  BTH_II1804 NONE
  BTH_II1805 NONE
  BTH_II1806 2182249 .. 2182280 +    -5  -3.14931   GGTGCTCGAACGCTT      CGGGCGCACGCCG CAGTGAT CCGCG-GCGCCGG      TTCCTGCGCGATGGC  47 7
  BTH_II1807 2183634 .. 2183657 + -12.4  -3.12351   CGCGCACGAACAGGC          GGCGTGACGGC ATC GCCG-CGCGCC          TTCCCTCTCCGCCCA  69 19
  BTH_II1808 NONE
  BTH_II1809 2186784 .. 2186809 + -13.9  -4.87291   ATCGGATGTCAAAGA         GGCCCCCGCCG GTAA CGGTCGGGGCC          TTTTTCGTTGCGCTG 100 383
  BTH_II1810 2187538 .. 2187589 +  -6.2  -3.85698   TCGCGAATACGACTC GCGCGGCATGCAGGCGCGCG-GTCA TCG TGTCGCGCGCGCCGTCTCGCATCGC TTTGTCGCGAGCGCG  63 318
  BTH_II1814 2191175 .. 2191217 +  -3.9  -3.83154   AATGAACGGCGCGAC GCG-CGGCGGCGGCGAATGC GCGG GCGATCCGCGCCGCTGACGG TTTCGCTTGTGCTTC  58 36
  BTH_II1819 2194877 .. 2194887 +  -4.6  -3.53091   ACGTGATTGTCGCGG                 TCGG TTT CCGG                 TTTCCAGCGACCGGT  53 35
  BTH_II1820 2195874 .. 2195888 +  -3.5  -2.62396   ATGACGCGATCAGCT              CGC-CG AGAT CGCGCG               TGCTCTGCACCGCTG  40 257
        pchD NONE
        pchC NONE
        pchB 2219963 .. 2219986 +  -2.2  -3.38272   GCATTGGCGCAGCGA          ACGGGGGCTC GCAT GAACGCCCGC           TTCTCGGTGCTGCTC  45 10
  BTH_II1833 2221903 .. 2221942 +    -7  -3.14132   CGCCTTCACGGGCCG  CGACGGCTCGGTCGGC CCGCCGCT GTCGTCGGAGCCGTAG   TTGGTCAGCGACGCC  53 508
  BTH_II1840 2231091 .. 2231111 +    -9  -3.75153   GTGACAAAGCGCGCG           CCG-ACGCG TGCC CGCGTGCGG            TTTCACTTGCGAACG  67 430
  BTH_II1841 2231787 .. 2231803 +  -2.1  -2.76171   GCCTGCCCCTTGTCT              TTGCCGC GCC GCGTCAC              TACTGTTACATCGAT  38 120
  BTH_II1842 2232959 .. 2232998 + -19.3  -5.14563   CGCCAAGCCCGGACT  CGCCGCTTCGGCCGCCGC AGTGC GCGGCGGTCGA-GCGGCC  TTTTTTCGTGCCGCG 100 48
  BTH_II1843 NONE
  BTH_II1844 2233624 .. 2233642 + -13.8  -4.66833   AGCGGCTTAGCCTGG             GCGCCTGG CGC CCGGGCGC             TTTTTCGGCTTGAGG 100 60
  BTH_II1850 2239869 .. 2239899 +    -6  -4.16943   GGCGGCCGACGATTG       CGGCGGTGCAAGAT CGT ATGCTGCGCAGCCG       TTTTCGCCTATGGAA  66 58
  BTH_II1851 NONE
  BTH_II1852 2243441 .. 2243452 +  -7.2  -3.13728   GTGACGCATCCCGAT                GCGG ATGT CCGC                 TTGCGTCTGCGTGGT  51 108
  BTH_II1856 2248429 .. 2248454 +  -3.9  -3.54475   CCGGACGTTGGCGCG         CCGATTC-CAGC AGC GCGGCGATTCGG         TTCTATCCTCACGCG  51 45
      purU-2 2249569 .. 2249588 +  -4.8  -3.01712   CAGGGCGGCGGCCGC            GAGCGCCG CATA CGGCGCCA             TGTTCAGCCACACGC  46 166
  BTH_II1869 2265726 .. 2265742 +  -9.3  -2.64616   GCCGGGAATGCCGAT              CGCGCCC GCG GGCCGCG              TGATCTCCATCAGCG  51 523
  BTH_II1872 2269826 .. 2269852 +  -9.2  -2.52464   ATGCCCGCCCGTCCT         CGCGCATCGCGC CGC GCGCGTCGCGCA         TGCATTCAAGCAGGA  55 118
  BTH_II1873 NONE
  BTH_II1874 2272074 .. 2272109 +  -8.1   -3.2614   CGCAGCCCCGGCAGC    GGCGCGTCGCCGTCG AGCAGG CGGCCGCCACGCACC     TTCGTCTCCACCGTC  55 315
  BTH_II1904 NONE
  BTH_II1905 NONE
  BTH_II1906 2314521 .. 2314549 +  -8.9  -2.94144   CGCGCCGCTGCCGAT       CGCCGACTGATC CGACGT GA-CGGTCGGCG        TCCTTTGCGTGGAGA  56 16
  BTH_II1907 NONE
  BTH_II1908 NONE
  BTH_II1909 NONE
  BTH_II1910 2319293 .. 2319323 +   -19  -4.15788   CTGACGCCTCGCTTG       GCGGCGTCGCGC CCGAACC GCGCGGCGCCGC       TTTCTTCCGCACATT 100 37
  BTH_II1912 2320770 .. 2320803 + -15.9  -4.13767   AGCGTAACGATCGAT     CCCG-CCGCGGCGCGC ATC GCGCGCGGCGGTCGGC     TTTTCGCCTACACCG  95 217
  BTH_II1913 2322183 .. 2322196 +  -2.4  -2.52464   CGCCTTGCCCCGAAC               TCGA CGAAGC TCGA                TAAATTCAGCGCGGA  37 309
  BTH_II1914 2323372 .. 2323386 +  -3.4  -3.01791   AGAAGAACAACCCGG               ATGCGG TGC CCGCGA               TCTTCGCGAACGGCT  43 412
  BTH_II1916 2326000 .. 2326040 + -14.6  -3.53224   CGCCGGCATGCGGCG CGGCG-GCGCCGCGTGACC GATC GGCCGCGCGGCGCTCGATG  TTTCGGCACCCGATG  86 10
  BTH_II1923 NONE
  BTH_II1924 2339029 .. 2339046 +  -2.5  -2.60199   TAACGCTCACCTCCG             CGCTGAC GATA GGCTGCG              ATCTCTTTGCTTGCG  38 98
  BTH_II1925 2340492 .. 2340520 + -11.7  -5.75342   TCGATATCCGCATTG        GGCGACGCATC TCGACTC GATGCGCCGCC        TTTTTTTTCGCCGCG 100 111
  BTH_II1926 NONE
        ahpF 2343006 .. 2343044 + -17.5  -5.68438   CAACCGGCTACCGTT   GGCCCTCGTCGCGATGT GGAGA GCATCGTGACGAGGGCG   TTTTTTGTTTCCTCG 100 58
  BTH_II1937 2360827 .. 2360872 + -24.1  -2.72379   TCAGAAATCGAAGCC CGTGCCGCCCGCGC--CCGGC ACGCCC GCCGGCTGCGCGGGCGGCGCG TCCTTCGGCGCTTCG 100 438
  BTH_II1945 NONE
  BTH_II1946 NONE
  BTH_II1947 2371230 .. 2371257 + -14.8  -3.21099   ATTGCCAATCGGGCA        GGCGG-CGCGCGG GCG CCGCGCGCCCACC        TTCATCATCAGGGGA  83 45
  BTH_II1948 2372461 .. 2372496 + -10.4  -2.53263   CCGAGCAAGCAATCC    GGCGCCGGTGCG-TTCG ACC TGAAACGCACGGGCACC    TCGATTCCCGGTCGC  58 87
  BTH_II1949 NONE
  BTH_II1950 NONE
  BTH_II1951 NONE
  BTH_II1952 2377294 .. 2377352 +   -11  -5.08824   ATTTACTCGTTCTGA -C-GCCGGCGGCGC-AACG-GCGTGCGGCG GAT TGCCGCTCGCTCGTTCGCGCCGCCTCCTGC TTTTTTGCATGGCCC 100 26
  BTH_II1953 NONE
  BTH_II1954 2380384 .. 2380436 +  -8.1  -3.01791   CTTCCCGGCGTCGAG CGCGCGCGCCGCAGGCGGCGTATGC GGC GTATGCACGGCCCGTGTCGCGGACG TCTTCACCGCCGCGT  52 320
  BTH_II1964 2392157 .. 2392173 +  -3.6  -3.14132   ATGACGGAAGCGAAT              TCGGCG GCGAG CGCCAA              TTGATGCGACGCGCG  43 5
  BTH_II1965 2392474 .. 2392484 +  -2.4  -3.05384   CTTCTGTGCGCCCTC                 CGCC GCC GCCG                 TTCGCTCACGCAGCC  42 179
  BTH_II1967 2394856 .. 2394869 +  -2.3  -3.12895   GCTTCGCACGCGCAA               GGAGA GCGT TCCCC                TGTCTTCCTCGCCGG  42 351
  BTH_II1970 NONE
  BTH_II1971 2398437 .. 2398451 + -12.8    -2.674   TGCCGCACAAGCAGC               GGCGGC CGA GCCGCC               ATGTTTCCATGTTGA  68 516
  BTH_II1972 2398603 .. 2398617 +  -3.5  -3.53343   TGGTGCCGTTCGGCA              CCGCGC TCTG GC-CGG               TTTAAGCGGGCCATT  49 6
  BTH_II1973 2399863 .. 2399920 + -11.1  -3.08314   ATCCGGCGTCCTTCC GGCACACCGCGC-GACGATCGGATGACG AGG CGTCATCCCGTCGCCAGCGCCGCGGCCC GTTTTCGCGCTTGAG  66 254
  BTH_II1987 2418337 .. 2418375 +  -6.4  -3.41602   TGCCGAAGCATGAGA   CGGCGAGCCGCAGGCGGC GCG GCGGCACATGGCTGGCCG   TTGTGCTCGCGTGCG  55 43
        o698 2421317 .. 2421355 + -16.8  -2.62515   GCCGTGAGATGTGAC  TGCCGGTACGGCCCGTG CGGTCT CGCGGG-CGTGCCGGCA   TGGTCTCGCGGCGTT  81 34
  BTH_II1991 2424823 .. 2424840 +  -7.7   -2.9627   CAGTTCAGGTAGTTT             GACG-GCC CGA GGCGCGTC             TATATGATGAATTGG  54 29
  BTH_II1992 NONE
  BTH_II1993 NONE
  BTH_II1994 NONE
  BTH_II1995 NONE
  BTH_II1996 2443106 .. 2443128 +    -4  -3.60431   GGAATTCTGGCGGAG           AGAGGGGGAT TCT AACCCTCTCA           TTTGACAATGGTTTT  53 76
  BTH_II1997 2444358 .. 2444383 +  -3.1  -3.59979   CCACCCGATACGTTT         TTCAACAGCCC GCTG GGGCCGGAGAA          TTTCCGCTCAAGCAC  51 212
  BTH_II2000 NONE
  BTH_II2001 2446862 .. 2446910 +  -4.4  -2.69964   TTCGGGCTCTACGAG CCCC-CGTACCGCAAGGGGATCA CTGG TGCCGCCCTGGTAGTACGCGGGG TGCTGTACTTCCGCA  42 110
  BTH_II2002 2447927 .. 2447942 +  -4.6  -3.74872   GCCCCGAATGAAAAC              GGGCTG GGTT TGGCCC               TTTGGTCAAGTGACT  58 50
  BTH_II2005 2454421 .. 2454473 +  -4.3   -3.9777   GATTGGCATGCGCGA GCCTTCTA-G-ACTCCGTTCCAATC CTTGC GATTGGCAGGGAATACCTAGGAGGC TTTATGACTGTTCAA  60 62
  BTH_II2006 2454765 .. 2454798 +    -4  -3.91911   ACGCTTGCGCGGCGT    TCGAAGAT-GC-GCGCG TGA CGTGCGGCGATCT-CGA    TTTGCTTCGGATGAC  58 95
  BTH_II2007 2455157 .. 2455189 +  -9.2  -3.28745   GCACTGATGCGACCA     TGATGC--CCGGCCGC TAG GCGGCCGTCAGCATCA     TTCAATTCTTCGCGC  62 34
  BTH_II2008 2458146 .. 2458177 +   -13  -2.70525   CTCGAACTGTGAACC      GCGCCGCCGCCGT GCGGGAA GCGGCGGCGG-GC      ATTCCTTTGCGCGCG  68 29
  BTH_II2010 2459067 .. 2459080 +  -6.7  -3.10164   ACTTCCTTATCCCTC               GGACT CAAT AGTCC                TTACATCGTGAATCA  51 15
  BTH_II2011 2459530 .. 2459565 +  -3.7  -3.51232   ACGCTCGAACTGTGA    ACCGCGCCACCGCCT GCGGGA GGGCGGCGGCGGGCA     TTCCTTTGCGCGCGA  51 26
  BTH_II2018 2467842 .. 2467854 +  -4.7  -2.71364   CCACGGCTTCCCGTT                CGCGC GGC GCGCC                TCGTTCGCGCACTGA  44 54
  BTH_II2019 2468644 .. 2468657 +  -4.5  -3.40403   GAGCCGGCGCAACAG               TCGGC CTGA GTCGA                TTCTCATACCCACCG  49 17
  BTH_II2020 NONE
  BTH_II2021 NONE
        murI NONE
  BTH_II2023 2472164 .. 2472184 + -10.3  -4.05788   GCGTGCCGGGATCGC            ACGCGGCGC CGC GCGCCGTGC            TTTCGTTTAACCAGC  78 44
  BTH_II2024 NONE
  BTH_II2025 NONE
  BTH_II2026 2474364 .. 2474387 + -15.4  -5.14563   GGCCATAAAGTAAAA          GGCCTTCATC GCCA GATGAAGGCC           TTTTTTCATGCGCAC 100 78
  BTH_II2028 2476656 .. 2476695 +  -4.2  -3.65529   GCCGCCCCGTCATTG GCCGAACGGCGGAGGGCGG AAGCC CCGC-CGCCGCCG--CGGA TTTGCGTCACAATAT  53 43
  BTH_II2029 2477251 .. 2477271 + -11.8  -2.51969   GCACTGACAACCGCT            GGCGGCGG TGCAT CCGTCGCC            CTCTTCGCTTCTTCC  64 34
  BTH_II2030 2477809 .. 2477842 + -24.1  -4.08939   TCACTGCGTAAAACA     CAAAAGCGACGCGTC ACCG GACGCGTCGCTTTTG      TTTGTGTGAATGTTC 100 182
  BTH_II2037 2485524 .. 2485543 +   -15   -5.4251   CCGCGCAAACGAAAA            CGCGCTCC ATCC GGAGCGCG             TTTTTTATGTCTGAA 100 90
  BTH_II2039 2487679 .. 2487728 +    -2   -4.1721   GCATCAGCCGGCCAC TCCCGCGAGTGCGTGTCGCCGCA TGAAC TGCG-CGCCAGGCACTTGGCCGA TTTTCACGTATCGCT  58 92
  BTH_II2040 2489017 .. 2489034 + -12.7  -4.78077   TTACGCAAAGACAAA             GCCCCGT CAAT ACGGGGC              TTTCTTTTGCTTGCG 100 437
        phnW 2505417 .. 2505453 +  -2.7  -2.81547   CGCGGCCATCCCCTG    CGCGAAGAACGCGACCG ACA TGATCGCGATCACCGCC    TCGTTGCTCTGCACG  39 363
  BTH_II2059 2510396 .. 2510417 +  -6.5  -3.28924   CCCTTTCAGATCGGT           CGTCGACAC GCCC GTGGCGATG            TTCTGCGGCGAGATC  52 231
  BTH_II2062 2514944 .. 2514996 +    -4  -4.57569   GCAGCCGAGCGCCGC CGG-CACGCCCGC-CC-GCGTTCGG ACATGA CCGGCCCCCGGTGCGGGCGGGTTCG TTTTTGCGCGCGTGA  71 77
  BTH_II2068 NONE
  BTH_II2069 2522931 .. 2522949 +  -8.1  -4.72272   GACGAGAACTGACGC            GCGG-CGC AACC GCGTCCGC             TTTTTCATCGGCCGG  87 29
  BTH_II2070 NONE
  BTH_II2071 2525855 .. 2525884 + -12.7  -3.27022   GTCGCGTTCGTCTTC       CCGTGCGGCTCCC ATCC GGCCGCCGCGCGG        TTCGTGTCCCGTGCG  74 259
  BTH_II2072 2527293 .. 2527327 + -12.9  -3.35597   ACGCCGAATAACGTC    CGT-TGCGCGGGCGGCG CAA TGCCGCCCGC-CACGCG    TCTTTCGGGCCTCGC  77 30
  BTH_II2073 2529280 .. 2529294 +  -2.1  -2.64616   AGAAGTTGTGCCCGA              TCAGCG CGGT CGC-GA               TCGTGTAGATCGCGA  38 309
  BTH_II2081 2537915 .. 2537927 +  -3.3  -2.89267   CGCACATCGGCGTGT                CACAC ATC GCGTG                TCTGATCTGATTCGG  41 255
  BTH_II2082 2539068 .. 2539088 +  -8.1  -3.05844   CCTCGCTGACATCGA            GCGCCGCGC GCT GCGCGACGA            TCTTCGCCTCCGAGA  52 292
  BTH_II2088 NONE
  BTH_II2089 NONE
  BTH_II2090 NONE
  BTH_II2091 NONE
  BTH_II2092 2558578 .. 2558604 + -17.2  -3.85698   TGTGGCGGCATTGAC         GCGCGCGGCGCG CCG TGCGGCGCGCGC         TTTCTCGAACCCGAC  95 27
  BTH_II2093 NONE
      ilvC-2 NONE
  BTH_II2095 NONE
  BTH_II2096 NONE
  BTH_II2097 NONE
      fabD-2 NONE
  BTH_II2099 2579951 .. 2579971 +  -6.7  -4.11216   ACACGGCCCGTCGCA            TCCGCGCCG GCC CCGCGCCGA            TTTTCGACATCAACC  68 323
  BTH_II2100 2581109 .. 2581162 +  -9.4  -3.30701   CGCGAACGCCCAGAT CGCCCGTCG-CCGACGGCGCACG-CG CCAC CGTCACGCGCCGTCGGGCAACAGGCA TTGCATTTCGTAGAA  64 194
  BTH_II2102 NONE
  BTH_II2103 2583952 .. 2583985 +  -8.8  -5.06414   CGGATGCAGGCGGTT     ACGCAGTCCCTGTCG CCCCA CG-CTGGGACTGCGC     TTTTTATTGCCGGAC 100 328
  BTH_II2108 2592581 .. 2592601 +  -3.3  -2.70298   AGCGGTTAGGGCGTG            TTCACACTA CAT TAGTTTGAG            GTTATGCTTCGGAGA  40 40
  BTH_II2109 NONE
  BTH_II2110 2593399 .. 2593427 + -16.7  -3.19463   CCCTAGTCGCGCGGG        CGGATGCGCGCGG ATG CCACGCGCATTCG        TTGGTCCGTCATACG  89 51
  BTH_II2111 2594523 .. 2594561 + -13.7  -3.19192   TGATCGGCACGCGCC  GCGC-GCGCGCCGCTCCG TCAA CGGCGCGGCACGCCGCCC   TTCCATTCGCTCCAG  78 212
  BTH_II2115 2597697 .. 2597718 + -10.1  -2.52896   GCGCGTCAGCTCACG           TCGACGCGC GCCG GCCCGTCGA            TCACTTCGCCGATCA  58 219
  BTH_II2117 2600064 .. 2600120 + -15.1  -2.65442   GGCGCGCGCGCCGCT TCAGCGCGCGGCGGCGGC--CGGCAGCC GATC GGCCGCCGATGCCGCCGATGC-CGCCGA TGCTGTCGATGCTGT  74 297
        gabT 2603188 .. 2603244 + -15.6  -2.91695   CCTGAGCCGCTCGAG TCTTCGCCGCCGCGCGCGCGTCACGGC CTTC GCCGCGCCGCGCCCG-GGCGGCGCCAA TCGTTTCCGCATACG  81 36
  BTH_II2120 2605122 .. 2605138 +    -5  -3.60151   GGATCGTCGCCATCC              GCGCTC CGGTC GCGCGC              TTCTCCTTTCCGGCC  55 407
  BTH_II2121 2607728 .. 2607742 +  -6.4  -3.01912   GCGTGCTACCCGGTC               GTCGAA CGA TTCGGC               TATGTATGGGTGTGG  50 301
  BTH_II2122 2608215 .. 2608234 +  -4.2  -3.39482   ACTTCGCGTTGAACG            CGACGCAGG CGC CCTG-GCCG            TTGTGCCTGCTCTTG  49 51
  BTH_II2123 2608536 .. 2608565 +  -9.9  -4.07568   CCCGCTTCTCTCGCG       CACGCCGTCCGGT CTGC ATCGGCCGCCGTG        TTTTCGCAGACAACG  76 72
  BTH_II2124 2609776 .. 2609824 +  -6.6  -3.61268   GCAAGAAAATTCGCG CGGCGCGGACAA-GGCGAACG ATGTCCGG CGGCTGCCTTTGCCCGCGTCG TTTCAGGCTTGCATA  59 97
  BTH_II2127 2614541 .. 2614577 + -15.9  -3.17792   GCTGAGGCTGACACT   G-GCGCGCTTGGGAGC CGCCCC GCCCCCAAGCGCGCAC    TCTTCGCTTCATCTT  86 36
  BTH_II2128 2615756 .. 2615780 +  -4.2  -4.58698   CCAAGGGCGAAGACT         GGCCGCCG-TC GTCC GATCGGCCGTC          TTGTTTTTCCTTTCC  71 206
  BTH_II2130 2616872 .. 2616884 +  -3.3  -4.71186   GGGGCTTCCACTAAG                CAGCC TCG GGCTA                TTTTGTCTTGGTAAT  72 109
  BTH_II2131 2617847 .. 2617872 + -16.9  -5.86332   CGGCCGCGGCGGCAA         CGGGCTTCGCT TCGC GGCGAAGCCCG          TTTTTTTTGACTTGC 100 74
  BTH_II2133 2621794 .. 2621825 +  -5.8  -3.14132   TTTCGATGAACTTGC      GCACGTCGTC-CG ATTCGTA CGCGGCGACGAGC      TTCCTCACCCACGGC  50 337
  BTH_II2135 2624044 .. 2624064 + -15.4   -5.5943   ACACTACGGCAAGAA            CGCCCCGC CTCGT GCGGGGCG            TTTTTTTGCTGCTTT 100 64
  BTH_II2136 2624600 .. 2624623 +  -8.8  -5.59564   CGATCGCGCGCAAAG          GCGGCCGGCGA TCA TGGCC-GCCGC          TTTTTTTCGCTTTAT 100 153
  BTH_II2137 2625672 .. 2625722 + -17.5  -4.07687   CGTGCGTGCGCGCGC GCCGCG-GACGC-CGCGTGCGCCGG AAT CCGGCGAATGCGCGCGCCGCTCGGC TTTTGCGCGCGGCGT 100 405
  BTH_II2138 2626407 .. 2626422 +  -3.2  -4.54727   TCAATTACACTCTCC              GTTCGT TTTC ACGACC               TTTTCCTTTCAACCC  69 398
  BTH_II2139 2628827 .. 2628839 +  -3.3   -2.6933   GAAGGTGGATTTCTG                ATGCG GCC CGCAC                GCTTTTTATCCAGCC  40 25
  BTH_II2140 NONE
  BTH_II2141 2631014 .. 2631027 +  -2.3  -2.75957   GAGCCGCGCCGCGCA               TCGCG CATT CGCAA                TCGTTCGGGTTCCTG  38 81
  BTH_II2142 2632398 .. 2632419 +  -3.5  -2.91276   GTTCGCCGCGGCGAT           TCCGAACGC GAAC GCGCGCGGG            CTTTCTCGAGCGGCC  41 114
  BTH_II2143 2633425 .. 2633437 +  -4.7  -3.14564   CGCGAGACCTTCCGC                GACGC CGA GCGCC                TTCATGCCGACATAC  47 162
  BTH_II2146 2637450 .. 2637469 +   -10  -3.40403   CGGCGTTCGCGTGAT            CGTCG-GCG AGG CGCTCGACG            TTGTGCTCGAGCGCA  67 254
  BTH_II2148 NONE
      cydB-2 NONE
  BTH_II2150 2641605 .. 2641643 +  -4.6  -3.15503   GAAATCGCCGCCGCA GGCTGCT-GGCC-GCG-CCC TCA GGAACGCCGGCCGAGC-GCC TCTTCGATCTTCCGG  47 226
  BTH_II2155 2646836 .. 2646848 +  -4.7  -3.08996   CCGCAACAGGTCTTC                CGCGC ACA GCCCG                TATTCGCTCAGCATC  46 423
  BTH_II2158 NONE
  BTH_II2159 NONE
  BTH_II2160 NONE
  BTH_II2161 NONE
  BTH_II2162 NONE
  BTH_II2163 2657894 .. 2657906 +  -5.5  -2.63596   CGCGATCCGCCACTG                TCCGA GTA TCGGG                TGGTATCGCATGGCC  45 361
  BTH_II2164 2658324 .. 2658346 + -10.4  -2.52464   GCGATCCGGTTGCCG           CCGCGCGCTG ACG CCGCGCGCCG           TCACTTCAGGCCGAA  58 15
  BTH_II2168 NONE
  BTH_II2169 2669480 .. 2669517 +  -4.6  -3.50853   TCGTCGTCGCGGCGG   CGAAGCCCAGCTCGCG ATACAG CGCGAGCGCGGCCGTG    TTGTGATTGAACACC  52 292
  BTH_II2171 2670983 .. 2671004 +  -6.6  -4.18018   AACGTCTAGGGTTTT           CCCTTAGA TGTAAT TCTAGGGG            TTTTCCCTAGGAACA  68 488
  BTH_II2173 2671918 .. 2671946 + -13.7  -3.55563   ATCGGCCGCCGCGCG        GCCCGCGAGCGGC AAT GCCGGCTGCGGGC        TTTCCGAACTCGAAT  81 127
  BTH_II2175 2672979 .. 2673035 +  -9.2  -3.27475   AGCAATTTCGGGAAG GCGGCATTGTCTCACGCCCGCCGCGCG AGCC CGCGCGTCAATCGTCCGGCAA-GCCGC TCTTCTGCTCGGCAA  62 106
  BTH_II2177 2675151 .. 2675165 +    -7  -4.02022   GTACCGCACGAACGC               GCGCAC CGC GGGCGC               TTTCTCATGCTTGCG  69 253
  BTH_II2179 2678295 .. 2678340 +  -9.7  -3.19602   GCGAAGCCACGCCCC TCCTCGC-CCGCGCGCG-CCG CCTCGA CGGCCGCGTTCAGCGCGAGGA TGTTGGTCTGGAACG  60 525
  BTH_II2185 2684301 .. 2684321 +  -8.1  -2.62616   CGATCAGGCCCATGC            GCAGCGCGC CGT GCGCGCGGA            TCGTCTCGAACATCG  48 513
        prpR NONE
  BTH_II2191 2694651 .. 2694672 +  -3.7  -3.54919   CTCGCGCGCCTCTGT           TCC-GCCG CTTCATT CGGCAGGA           TTTCGAACGATCATT  51 388
  BTH_II2194 NONE
  BTH_II2195 2698126 .. 2698138 + -10.5  -3.19509   CCGCACGATCGCGCA                CGCCG CCC CGGCG                TCTGTCTTGTTCGGG  65 138
  BTH_II2196 2699697 .. 2699726 + -12.1  -2.90992   TGAAGCGAGCACAAG       GCCGTGCGTC-GCG AAC CGCCGGCGTGCGGC       TGCTTTCACCGCCTT  66 165
  BTH_II2198 2701124 .. 2701146 +  -6.2  -2.73771   CCAATTCGGGGTGGA           TCGCACGC AAGCGGA GCGCGCGA           TGATCTATCTGCTGC  46 0
  BTH_II2199 2701729 .. 2701771 + -22.8  -2.63102   GCCGCCGACCGCCGG C-CGCGCGGCGGCGTCACG CCGCCA CGTCACGCCGCCGCGCGCG TGGTCTGCCGCTGCT 100 207
  BTH_II2201 NONE
  BTH_II2202 2704631 .. 2704643 +  -4.7  -3.74693   AGGCATATGCGCCGC                GCTCG GTT CGCGC                TTTGCTGCCGTGCGC  58 81
  BTH_II2203 2705114 .. 2705130 +  -2.9  -2.61548   GCTGCCTACATCGCG              CGCCG GCTCAAG CGGTG              TCCATTGTGCTCCGC  39 69
  BTH_II2204 2706638 .. 2706665 + -10.4  -3.01924   GGTGGAACGGCTGCT        CGCGCATGCGCG GTGA CGCGCGCGAGCG         TATTCCCGGCACATG  62 10
  BTH_II2205 2707610 .. 2707641 + -10.8  -3.66178   TTCCGCGCTTCTTTC      TCCGAAGCGCCGGCG ACA CGC-GACGCGTCGGA      TTTCGAATTGCCGGC  71 317
  BTH_II2209 2713638 .. 2713651 +  -3.7  -3.04322   ATCGGAGAGCATCAG               CGCAC GCTC GAGCG                TGTTGCGCAGTTCGC  43 349
  BTH_II2211 2716591 .. 2716637 + -20.9   -3.1154   CATGCCGCTGCCCGC CG-TATCGGCCCGGCGCGCC-CC CTC GGCGGCGCACCGGGCCGATCTCG TCTTCGCTCATACTT 100 82
  BTH_II2212 2717141 .. 2717172 + -13.7  -3.48276   GCCCTGATCCCGCCA      CGGTGAGGCCGCG CCCGCT CGCGCTCTCACCG       TTCTCTCCGCGCGCC  81 34
  BTH_II2213 2718419 .. 2718453 + -12.1  -3.19246   TCGCGCCGAACGTTG    CCGGGCGGCGACGG CCGACTCC CCGCCG-CGCCCGG     TTCGCTTCGGCTTCG  71 165
  BTH_II2221 NONE
  BTH_II2222 2728917 .. 2728945 + -17.4  -3.71848   CACTGATGGCGCCGC        GCCGCACGCGCA ACTGA TGCGCGCGCGGC        TTCTTCGTCAGCCCG  93 35
  BTH_II2235 2745723 .. 2745745 +    -2  -2.73124   CATAGGTGGAGACAA          CGATGGACA AGCGAC TGTCCG-CG           CTTTGCGGACTCGGC  38 312
  BTH_II2236 2746779 .. 2746820 +  -3.7  -2.56596   GCAGCGCGGGCGTCG CCGTCGGCGTGCGCAAGCT GTTCTG AGCCT-CGCGCGCC-ACGA TCCCTTCATCACAGG  41 0
  BTH_II2237 NONE
  BTH_II2241 2752481 .. 2752504 +  -5.9  -3.05816   CTCGAACCTGCACGA          GGCCTGCGG GTAAAA TCGCGGGTC           TTACGTAGAGAATGC  49 205
      ispH-2 2756537 .. 2756547 +  -3.2  -3.68738   CCCGCGAAGTTTAAG                 GAGG ACA TCTC                 TTGTCTATTCCGCTG  54 27
  BTH_II2244 2757756 .. 2757782 + -21.6  -5.34655   TCCGCCGTCGCCCAG         GGCGCCCCGGAC GAT GTTCGGGGCGCC         TTTTGTTTTTGCTTG 100 73
  BTH_II2245 2758759 .. 2758774 +  -3.2   -3.6053   CCGGGTCGAACGGCG              GTCGAC AATC GTTGGC               TTGGTTTGTCGAAGC  51 174
  BTH_II2246 2759691 .. 2759740 +  -9.2  -3.14132   GGCAGCGCCATCCGT TCGCGCCGCCGCGACCGCGCGGACG GCT CG-CCGCATGG-CG-GGCGTCGCCA TTGGTCGAGCCGCAA  60 285
  BTH_II2247 2760937 .. 2760951 +  -2.7  -3.29096   TCCGAACGCACGCGC               CGCCG ATAGA CTGCG               TTCGTCCTTGATCGC  44 93
  BTH_II2248 NONE
  BTH_II2249 2763628 .. 2763638 +  -6.8  -3.49886   GGCTCTCACGGATAT                 TCGG CAC CCGA                 TTAATTATCTCGCAT  57 136
  BTH_II2250 2764362 .. 2764385 + -13.8  -3.30124   GCGCAGCAAAAAAAA          GCGCCACGGC CCGC GCCGTGACGC           TTCTGCGCGATCGCG  80 114
  BTH_II2256 2771549 .. 2771574 +  -4.5  -2.53164   TGCAAGCCCTCGCTC         GCGGATGCGCG CGAA CGCGCGATCGA          ATTCGTCGTCAATCA  42 154
  BTH_II2263 2777870 .. 2777925 +  -7.7  -3.37612   CGATCTGTAAGGGTA CGTCGCCGGAAG-GACGGATGGC TTTGCGCAACTC GCCGTCCGTCACTTCCCGTG-CG TTCGTTGCCCTTCGA  58 31
  BTH_II2264 2778199 .. 2778246 + -17.1  -3.14344   TGTGTGATCTCAAGC CCGCCTGGATG-CGCCAGTCCGG CACG CCGG-CTGGCGTCATCGAAGCGG TTCATCGAACGACTG  85 34
  BTH_II2265 NONE
  BTH_II2266 NONE
  BTH_II2267 2781168 .. 2781191 +  -5.2  -3.09516   ATGCCTGGCGTTTCC          GCTGCCCG TTTGCGTT CCGGCAGC           TTCGATAGTCAAACC  47 63
  BTH_II2268 NONE
  BTH_II2269 NONE
  BTH_II2270 NONE
  BTH_II2271 NONE
  BTH_II2272 NONE
        cpaE NONE
  BTH_II2274 NONE
  BTH_II2275 NONE
  BTH_II2276 2790540 .. 2790564 +  -5.6  -5.03314   GGCGGGCGGCTGAGC         GACGCT-CGCG GCGG CGCGGGGCGGC          TTTTTTCGCCGTGCC  87 28
  BTH_II2277 NONE
  BTH_II2278 2791797 .. 2791815 +  -3.7  -3.72027   ATTCGTCGACATCAC             GCCGCGC GCGCG GTGCAGC             TTGTTCATCACGAAT  55 122
  BTH_II2280 NONE
  BTH_II2281 NONE
  BTH_II2282 2795600 .. 2795625 +   -14  -2.52676   TCGTTCGCGACGATC         TTGCGGGCGC CGCGGC GCGCCCGCGA          TCCATTACGACAATC  70 54
  BTH_II2283 2797439 .. 2797470 +   -18  -3.73775   CGCGTCGCGCAGCGC      CGCATGCGCGGCGCG CAC CGCGCGGCGC-TGCG      TTTCGTCAGAATGCA  95 380
  BTH_II2287 2802779 .. 2802796 +  -9.1   -3.1552   CGCCGGCGACACACT             GCGC-GCG GCC CGCAGCGC             TATTCGTGCATGAAC  60 337
  BTH_II2289 2806367 .. 2806380 +  -9.5  -3.05384   TCCGCCCTGGGCCCT               CGGGC TCCG GCCCG                TTGCGTCCGCGCCGC  60 399
  BTH_II2305 2824461 .. 2824488 +   -12  -3.31322   TCGAGTACGTCGATT        GCGACGCGTC-GC AGC GCTGACGCCTCGC        TTCTCGCCGGTTCCG  73 6
  BTH_II2306 2825832 .. 2825861 +  -6.2  -3.05384   GCTGCCGGCCTCGTT       CGAGGCGCGCGC CTGCCA GAGCGCGCCGGG        TTCGGTGCGCACGAC  48 486
  BTH_II2308 2828066 .. 2828123 + -11.8  -3.14931   CGAGGCCGGGGATGT CGCCCGCACGCAGGCTGCGCGTC-TCCG GCAT CGGCCGGTTCGCGGCC-GCGCGCGCGCG TTCGTAACGCATCAG  69 115
  BTH_II2309 2830607 .. 2830626 + -10.7  -3.14132   CCGCCGCGCATCGCA            TCGCGCC GTGCCG GGCGCGA             TTCGTCCGCGCCAAG  63 135
  BTH_II2312 NONE
  BTH_II2313 NONE
  BTH_II2314 2839504 .. 2839516 +  -3.3  -2.52464   GCGACGGCCCGGCCA                TACGC GCG GCGCA                TCGCTTGCGCGAACG  39 103
  BTH_II2315 NONE
  BTH_II2316 2842840 .. 2842873 +  -3.8  -2.60723   GCGACCGGCGCGGAC     ATGATTTCGCCGACG AACAG CG-CGGCGGGATCGA     CTTCCTTCGCGATCA  40 280
  BTH_II2318 NONE
  BTH_II2319 NONE
  BTH_II2320 2844526 .. 2844538 +  -7.7  -4.20868   CACACGCGAATTTCA                GCTGA TCG TCAGC                TTCTTCTTTTCCGAC  75 21
  BTH_II2322 2847190 .. 2847214 + -12.7  -3.14522   GCCGCGACCGCGGCC          GCCCGCCCGCC GCC GGCCGGCGCGC          TTGGATGTGCATTCG  72 125
  BTH_II2323 2848794 .. 2848811 + -14.1  -2.70932   TGCCGAAGTAGGCGC             GCGGCGG CGCG CCGCCGC              TAGTTGCCGCCGCCC  71 30
  BTH_II2332 2857983 .. 2857999 +  -5.7  -2.78384   GATCAGCAGCGGCGT              CTGCCGC GCG GCGACGG              TCTCCTCGCGCGCCG  46 207
  BTH_II2334 NONE
  BTH_II2335 2860491 .. 2860506 + -11.8  -3.78775   CGCCACAACGAAAAA              GGGCGC CAAC GCGCCC               TTTCCTCATGACAAA  80 112
  BTH_II2350 NONE
  BTH_II2351 2889647 .. 2889687 + -27.8  -4.11216   TTCGCCCCGCTCAAC GACG-CGGCGGCCGTTTCG GATG CGAAACGGCCGCCGTCGTC  TTTTGCGGGTCGGGC 100 43
  BTH_II2362 2901115 .. 2901140 + -11.8  -3.48276   GCACGACGTCCGCGA         CGCGCTGCGC CATCAC GCGCAGCACG          TTGTCTCCGACGACA  69 367
  BTH_II2366 2905733 .. 2905758 +  -6.1  -3.21354   TGACGACGTTGCCCT         GCGCGTCG-ATC TTC GATCCGTCGTGC         TTGATGAATATCTCG  50 250
  BTH_II2368 NONE
  BTH_II2369 2907571 .. 2907608 +  -3.3  -4.68705   ATGCGGCCCGGCGCG   TATCG-TGTCTACCGCGC GAA GCGCTGCCGACACCGACA   TTTTCTTCGAATTAT  72 253
  BTH_II2371 NONE
  BTH_II2372 2910288 .. 2910306 + -17.4  -4.90266   CGAGTCGAAAAGGAA             CGGGGCCC AGC GGGCCCCG             TTTTTCATTACTCGC 100 46
  BTH_II2373 2910288 .. 2910306 - -17.4  -3.68366   CGAGTCGAAAAGGAA             CGGGGCCC AGC GGGCCCCG             TTTTTCATTACTCGC  93 80
        arsC 2907130 .. 2907141 -  -3.6  -4.65895   TGTCTCACCGAAAAA                GGCC TGAC GACC                 GAAGATGCTACTGGG  72 522
  BTH_II2367 2905304 .. 2905331 -  -4.8  -3.21099   GCCGGGCACGATCAA        CGGGATCGACCTC GCG GAGG-CGATCGAG        CGCGGCGACATGAAG  47 332
  BTH_II2365 NONE
  BTH_II2364 2901746 .. 2901760 -  -2.8   -2.8552   GCTCAGCGAGGAAAG               CAGGTT CAT AAGCTG               GACAGCAACAAATCG  41 16
  BTH_II2363 2900456 .. 2900494 - -10.8  -3.53012   CGCGCGGCGGCCAAA   CGCGCGCTCTGCGACGAT GCG AACGACGCCGATCACGCG   GCCGTCGGCCATCTG  69 350
  BTH_II2361 NONE
  BTH_II2360 NONE
         shc NONE
  BTH_II2358 2895391 .. 2895411 - -12.5  -2.71712   CCGCGCCGGCGAAAC            GGGACCGGC AAT GCCGGTCGC            TGAGCGCCGGCCCGC  65 43
  BTH_II2357 NONE
  BTH_II2356 NONE
  BTH_II2355 NONE
  BTH_II2354 NONE
  BTH_II2353 2890336 .. 2890379 -  -7.5  -3.67597   GGTTCGACGGAACAA GGAT-AGCGCGGCCGCGCGTCA GCG CGACGC-CG-CCGCGCCGATCG ACGCGAGCGCCGCAT  63 0
  BTH_II2352 2889649 .. 2889685 - -24.6  -2.70932   CGCCCCGCTCAACGA   CG-CGGCGGCCGTTTCG GATG CGAAACGGCCGCCGTCG    TCTTTTGCGGGTCGG 100 94
  BTH_II2349 2883755 .. 2883776 -  -3.7  -2.68761   AGGATTACCAAACAT           TCGGAC-GAG ACT CTCCGTCTGA           TCCGGCCCTCTCCTC  42 76
  BTH_II2348 NONE
  BTH_II2347 NONE
  BTH_II2346 NONE
  BTH_II2345 NONE
  BTH_II2344 2869490 .. 2869506 -  -2.2   -3.7948   CCAACATTGACGAAA              CAAGCG ACGCA CGCTTC              ACCTCCCGATCGATT  53 77
  BTH_II2343 NONE
  BTH_II2342 NONE
  BTH_II2341 2866942 .. 2866971 -  -5.5  -3.55622   CCTAAGTGTTTCAAA       CGTTCGC-CGGCCG CTC CGGCCGCGCGTGCC       GCCCGCGTCGGCCCG  55 41
  BTH_II2340 2866099 .. 2866151 - -12.7  -2.73364   GCGTTACTCGAACGA TGCCGCCCGCCCGTGCGCGGCGATC TCCGC GATCGCGACGC-CGAACGG-CGGCT CACCACCCCAGACAG  68 25
  BTH_II2339 2864730 .. 2864761 - -20.8  -3.51976   AACGCCGGAAACGAA      CCGGCGGCGGCCCG TTGC CGGTCCGCCGCCAG       ATGCTCGAAGCGTGG 100 224
  BTH_II2338 2862160 .. 2862174 -  -2.8  -3.04398   CGTCGCGTTCAAAAG               GGATAT GCA ATTTCC               TCTCCTTAGTAAAGT  43 53
  BTH_II2337 2861416 .. 2861438 - -15.6  -2.62184   CCCTTCGCCAGACGA           CGACGCGCGA GAC TCACGCGTCG           AGGCAGCAGGACAGG  77 16
  BTH_II2336 2860491 .. 2860506 - -11.8  -4.93365   CGCCACAACGAAAAA              GGGCGC CAAC GCGCCC               TTTCCTCATGACAAA 100 61
  BTH_II2333 2857699 .. 2857732 - -10.2  -3.29461   GAAGCTGCCCGAGAA     CGCCCCGC-TCGCCG AGCAG CAGCGCTGCGAGGCG     ATCCAGCGCGAGCTT  63 60
  BTH_II2331 2855261 .. 2855273 -  -4.7  -5.40072   TTCCTCCGAAAAAAA                CGCGC CGT GCGCC                GTTCGTGCCGCCACG  93 177
  BTH_II2330 NONE
  BTH_II2329 NONE
  BTH_II2328 NONE
  BTH_II2327 NONE
  BTH_II2326 2852043 .. 2852056 -  -3.7  -2.64616   CTGCGATGGATATGA               TGCGC GAAT GCGCG                GCGCGGGCGGGTGCC  41 138
  BTH_II2325 2851165 .. 2851192 -  -5.5  -2.78712   GCGTGAACGGAATCA        GCGC-GAGCACG TAGAG CACGCCCAGCGC        GGGGACGGCGGCGAC  47 425
  BTH_II2324 2848789 .. 2848831 - -15.5  -2.71364   GCAGTTGCCGAAGTA GGCGCGCGGCGGCGCGCCGCC GCT AGTTGC-CGCCGCC-CGCGCC GGGCGCGCCGGGCGC  78 5
  BTH_II2321 2844445 .. 2844481 - -12.3  -4.36914   TCGGCTCGGACAAAA   GCATGACAGGCGCGCG ACCGAA CGCACGCCTGCC-CGC    TTCGCCGCGCGCCGC  88 67
  BTH_II2317 2842555 .. 2842609 - -10.6  -2.71364   GCAGGCGCGCAAGGA CGCGGCGGCGGTGCGGCGGG-CGCGGC GTTA GCGACGTCCCGCC-CTC-GCCGCGACG CCCCCCGTCAATCCC  59 33
  BTH_II2311 2833024 .. 2833049 - -13.9  -2.71712   GCGCGGCGTGCAAAC         GGCCGGCGCCG TTCA CAGCGACGGCC          TCGGCTGCGTCGCGA  71 12
  BTH_II2310 2830644 .. 2830690 - -10.7  -2.70932   CGTCCGCGCCAAGCA TCCGCGGCGCAACGC-GCGAAC GGCC GCCCGCCGCGCCACGCCGCGCG CGCCGGGCGGCCCAT  59 46
  BTH_II2307 2825490 .. 2825520 - -11.7  -3.14132   GGCCGGCGTGACGAA       CGACGCGCCGCAC GACCT GCGCCGCGCGGCG       GACCATCGGGCGCGC  66 127
  BTH_II2304 NONE
  BTH_II2303 NONE
  BTH_II2302 NONE
      lpdA-2 2817270 .. 2817286 - -15.1  -4.19953   CACCGAAGGCGAAAA              CGCGCGC GAC GCGCGCG              GCAGAGGCTGCGTTC  95 314
  BTH_II2300 2815634 .. 2815644 -  -6.8  -3.15544   GCGCATCCGCACGAA                 GCAC CGC GTGC                 GTGTGCGGCGTATCG  51 148
  BTH_II2299 NONE
  BTH_II2298 NONE
  BTH_II2297 2812679 .. 2812689 -  -2.4  -2.70932   TCGCGCGGGTAATCA                 GGCC CAT GTCC                 ACGCCGGCGGTCGCA  38 97
  BTH_II2296 2811586 .. 2811632 - -15.8  -3.39772   CGAAACGTTCAAACA GCGCGCGCGAACGCG-GCGGCG GAACA CGCCGCTCGGG-CCGCGCGCCC AGGAAGGCCGCGCGC  88 213
  BTH_II2295 NONE
  BTH_II2294 NONE
  BTH_II2293 2808833 .. 2808849 - -12.3  -3.09492   TCGGGAAGCGGAAGA              TGGCGCA GCC TGCGCCA              CGCGATCACTATCGC  69 34
  BTH_II2292 2807464 .. 2807516 - -15.5  -2.78018   AGGCGGCATCAATGA TCGCCGCCAGACGCGC-TCGGCGCG GGCGG CGCGCCGTTGC-CGTCGGACGGCGT GATGGCGGCCGGAGC  78 100
  BTH_II2290 2805988 .. 2806028 - -11.8  -3.65351   GCATTCGGACGCAAA CCCTGAC-GCGCGCCGCGCG TTA CGCG-GGCACGCCGTCCGCG CGCGCCTCGCGCGGC  77 392
  BTH_II2288 2802595 .. 2802618 -  -9.5  -4.58283   CAATGTCCGGAAAAA          CGACGCGCG CTCTTC CGCGAGTCG           ACACGCGCGCGCATC  86 203
  BTH_II2286 NONE
  BTH_II2285 NONE
  BTH_II2284 2797134 .. 2797151 -  -2.6  -3.28712   GGCGCGCGTCGAGAA             GGGCTG CCGCGT CAGGCC              GGATCGAGGCTCGTC  44 19
  BTH_II2279 2791474 .. 2791487 -  -2.3  -3.96387   ACGAAGGTAACGAAA               CCCGA CAAC TCGCG                CTCGATCTCGGCTTC  58 251
  BTH_II2262 NONE
  BTH_II2261 NONE
  BTH_II2260 NONE
  BTH_II2259 NONE
  BTH_II2258 2771636 .. 2771663 - -19.8  -3.05343   TCGACATCGTCAAGA        CCGCCGCGCGCG GTCT CGCGAGCGGCGG         CCACGACACCGGCCG 100 84
  BTH_II2257 2771253 .. 2771280 -  -2.4  -3.57144   CGGCTGATCGTGAAA        TCGGGGCGGCCG TTGG CGCCGGCGCCGG         TGGAGCTGATCAGGT  50 141
  BTH_II2255 2768603 .. 2768646 -  -8.8  -4.07687   AGGGTTGTCGGAAAA CGCCGCG-CCGTTCCG-CGC CGATGC GCGCCGGATCGTTCGCGGCA TACCGGCGGGATGCG  72 130
  BTH_II2254 NONE
  BTH_II2253 2766971 .. 2767016 -    -6  -4.13995   CGGCGAGAAAGGAAA CCGCGAGGC-CGCCGC-GCGCG GTCC CGCACTACGGCGCGAATCGCGT GAACACGAAATCGCG  66 8
        cstA NONE
  BTH_II2251 2764362 .. 2764385 -   -16  -5.86061   GCGCAGCAAAAAAAA          GCGCCACGGC CCGC GCCGTGACGC           TTCTGCGCGATCGCG 100 83
  BTH_II2242 2753831 .. 2753854 -  -8.8  -3.35679   GCTGCTCACGCAGAA          GTGACGCGGCG ACG CGCGGCGTC-C          GAAGCGGCCCTCGTG  60 187
  BTH_II2240 NONE
        rarD 2749625 .. 2749637 - -10.5  -3.05596   GATGCGCCGACGTAA                GGGCG CAG CGCCC                CTGCGACGTGAAGAC  63 335
  BTH_II2238 2748200 .. 2748243 - -10.1  -3.64283   GAAATTCGTGAAGAA CG-GCGGCGCGCGCCTGAGC GCACG GCGGATGCGCGCGGCGCTCG ACCAGATTTGGCGGC  67 161
  BTH_II2234 NONE
  BTH_II2233 NONE
  BTH_II2232 NONE
  BTH_II2231 2739280 .. 2739298 -  -5.8  -3.59202   CATGCCGATAGAGAA             TGCGCGGC ATG GACGCGCG             TGATGAGCGGGGGTG  57 329
  BTH_II2230 NONE
  BTH_II2229 NONE
  BTH_II2228 2735750 .. 2735780 -   -19  -2.52635   ATTTGGATGACTAAT       CGTCGTCCGATGCG CAT CGCCCCGGACGACG       CCGGTTCGTCAGACG  89 34
  BTH_II2227 NONE
  BTH_II2226 NONE
  BTH_II2225 NONE
  BTH_II2224 2731014 .. 2731039 - -23.3  -5.81412   CGCACGCAAAAAAAA         CGCGCGGCGGC CGAA GCCGCCGCGCG          CGCCCTCTCGGGTTG 100 48
  BTH_II2223 2729375 .. 2729391 -  -3.5  -3.91144   TTGACAGTCCAGAAA              TCGCCCG CAC CCGGCGC              ACCGCGCTCGATCTG  56 481
  BTH_II2220 2725781 .. 2725791 -  -8.2  -3.85817   AGGGCTGCGGAGAAA                 GGGG AGG CCCC                 TGGTGCCTGTATCTC  69 106
  BTH_II2219 NONE
  BTH_II2218 2723100 .. 2723116 -  -2.1   -3.3449   ATCGAAGAAGTAACA              GGCGTCA TCG CGTCACC              CTCTCAATAGCGGAT  45 29
  BTH_II2217 NONE
  BTH_II2216 NONE
  BTH_II2215 2720011 .. 2720029 -  -5.2  -2.70932   GCGCCGCCGTAACGA             CACGCC TTCCCGC GGCGCG             AGGATCTTTCGCGCC  44 83
  BTH_II2214 2718365 .. 2718378 -  -5.9  -3.05463   ATTCGTCCGATCGAA               CGGCC GCGC GGCCA                CGCATGCATTGCGAA  49 116
  BTH_II2210 2712873 .. 2712898 -  -6.7  -4.11216   GGGCGATGCCGAAAA         CGCGGGCGATG CCGG CACCGCCACCG          AAGCGGGCAAAGCGG  69 405
  BTH_II2208 2712308 .. 2712329 -  -4.3  -3.61398   TCCCGTCCGCAAGAA           CGCGCCG CATTGCCC CGGCGCT            GGCGCACCCGTCTGT  53 113
  BTH_II2207 2711603 .. 2711634 - -18.8  -5.07652   TCGCCGAAAACAAAA      CGGTGCGACTGGCA AACC TGCCACTCGCACCG       TCGTTCAAGGCGCCA 100 60
  BTH_II2206 2707409 .. 2707427 -    -3  -2.77895   GCGATCGGCAACAAG             CCACTCGC GCT GCGATTCG             TTCCGCTGGGTCGCC  40 335
  BTH_II2200 2701614 .. 2701635 -  -7.9  -4.09685   GGGCAGGCGGCAAAA           CGCTG-CGCG AAG CGCGTCGGCG           ATAGGTCGGTTCGCG  71 145
  BTH_II2197 2699552 .. 2699607 -  -8.1  -3.55761   CAGGCACTCGCGAAA GTCTGAACGGCATCGTGATCGGGTG ATCGGG CGCCCGATCACGGCGCGGTGCGCAC AGCGAATCGTCGAAT  60 212
  BTH_II2193 2694542 .. 2694564 -  -4.9  -3.32963   ACGCGCATCGCATAA          GCGTCGAACA CCCG CGTTC-ACGC           GCTCCTCTTCGCCGA  51 220
  BTH_II2192 2694108 .. 2694162 - -12.7  -3.01712   GGCGCTCGTCGAAGA GGCGTCCGCCGCGGCGCACGCGCTCGC CGA ACAGGCGCGCGCGCTGCA-CGG-CGCG GTGGCGGCGTTCACG  71 200
        prpB NONE
  BTH_II2188 2687863 .. 2687885 -   -22   -3.5393   ACGATCGTCGCGAAA           CGGCCGGGCG CGA CGCCCGGCCG           CCGGATGCCGCCGAT 100 40
        acnD 2685181 .. 2685211 - -11.1  -2.52464   GCTCGGGCGAACGGA      CCCGCGGCGACGCG TCAC CGCATCGCC-CGGT       GAAGGCGCGTCACCG  61 46
        prpF 2683894 .. 2683911 -  -7.7  -3.28712   CCCGCCGCGTCAGAA             CGCGTCGC CCG GC-ACGCG             CACCCAGCCTTCCAT  57 2
  BTH_II2184 2682499 .. 2682514 -  -6.8  -3.60006   AACGACACGCTGAAA              TGCCGC CACG GCGACA               CGGCGGGCCGGAGCG  59 53
  BTH_II2183 2681806 .. 2681826 -  -4.6  -3.65351   CGATGTCGATGCAAA           GCCGCGCCG CTCA CTGC-CGGC            TTTCGAGCTTGGCGA  55 15
  BTH_II2182 NONE
  BTH_II2181 2679574 .. 2679621 -  -9.6  -4.07885   GACGCCCGCCGAAAA TGCGCGGCCTGGAGCCCGCGCCC GCC GAGAACGGGC-CCGAGCCGGGCG CGGCCGCGCGGGCGT  76 40
  BTH_II2180 2677617 .. 2677631 -    -7  -3.53012   GCCTGCCGCCGCAAA               CGGGCG CGG CGCTCG               CGCAAATCGCGCCCG  58 235
  BTH_II2178 2674832 .. 2674858 - -10.7  -3.07043   GGTACGAGTGCAAGA         CCGCGCGGGGC GACGT GTCGCGCGCGG         ACATGCCGTCGACGA  62 282
  BTH_II2176 NONE
  BTH_II2174 2670996 .. 2671016 -  -5.4  -3.12351   TTCCCTTAGATGTAA            TTCTAGGG GTTTT CCCTAGGA            ACATCTAGTGCGTCG  47 156
  BTH_II2172 2670380 .. 2670432 - -13.2  -2.71984   CAATTCAACGAGAAG TCGGCGACGTTCGCCGCCGGCGCTG TGCG CGGCGCCGCCG-CGATTGCCGCCGT GATCGGCCTCCATCG  67 387
  BTH_II2170 2669273 .. 2669311 - -13.1  -3.07994   GGGAACGTGACGGAA  CGCGCGCGGCG-TCGCGCC GTC GTCGCGAACGCCGGGC-CG  GATGCCGGATCGACC  72 150
  BTH_II2167 2664053 .. 2664074 - -10.1  -4.17048   CCCCGGCCAAAACAA           TGCCCGATC GCGA GATCGGGCG            ATTCGGGCAACGCGG  79 283
  BTH_II2166 NONE
  BTH_II2165 2657957 .. 2657980 -  -8.8  -3.30124   GGCCATCGCGGAGAA          CCGCGCCTGGA GGA TCCCG-CGCGG          CTGGGGCGTTACCAC  60 392
  BTH_II2157 2648904 .. 2648916 -  -6.9  -4.65895   TCCCGCATCGAAAAA                CACGC CCG GCGCG                TCTCGATTAGCGGAT  82 32
  BTH_II2156 2646414 .. 2646453 - -12.8  -4.08692   GAATCCCGCGCAAAA  GGCGGCGGCATGGGCGC GCCCGTG ACGCCCGCGC-GCCGCC  CAACGGCGTGCGCGG  89 57
  BTH_II2154 NONE
  BTH_II2153 2643360 .. 2643370 -  -2.4  -4.32857   GGTCGGAAAGAGAAA                 GGGC GCC GCGC                 GTTCAGTCCCATTGC  63 28
  BTH_II2152 2642148 .. 2642176 -  -5.2  -3.91144   TCGACATGCGATAAA       GATGCGCGCGTCG TCTT CATCACGCGC-TC        GCCGTGAACGTTCAC  60 37
  BTH_II2151 2641594 .. 2641619 -  -5.3   -3.6502   GACGTCGCAGTGAAA         TCGCCGCC-GCA GGC TGCTGGCCGCGC         CCTCAGGAACGCCGG  55 28
  BTH_II2147 2636965 .. 2637022 -  -9.6  -3.05384   GGCTGGGCTATGCAA TGGTGCCCGAGCTGCTGCTCGGCGCG GTGCCG CTCGCCGAGCAGCGGCTCGTCGATCT CGCGCCCGCGCATTC  59 193
  BTH_II2145 2633911 .. 2633934 -  -2.2  -3.45324   GATCGCGATCAAATA          GAGCGTATGC ATGT GCGCCCGCCC           TCAGTCTTCGGTGCG  47 26
  BTH_II2144 2632973 .. 2632990 - -14.1  -3.01712   CTGGCCGTCGGAAGA             CGCGGCG CGCG CGCCGCG              CTACCTGCTGCTCGA  69 349
  BTH_II2134 2621658 .. 2621699 - -21.5  -2.62515   AATGTGTCGATATGA GCGTGCGCGCCGCGCCGGGC CAA GCCCCGCGCGACGCGCT-GC CTCGGGCGCACGCAG 100 70
  BTH_II2132 2617799 .. 2617841 - -16.4  -3.35813   GTTTACGGCAAGTAA GCCGGCGGCCGGCGTGC-CGCC TCA GGCGCGC-CGC-GGCCGC-GGC GGCAACGGGCTTCGC  90 169
  BTH_II2129 2615477 .. 2615525 -  -3.1  -3.19463   GCGACGACCGACGAA GT-CGTGCGGCTGGTCCTGCGCGCC TGC GGCGCGC-GGTC--GCCGGATGCAC CGGATGCGCCGGATG  43 355
  BTH_II2126 2612279 .. 2612301 -   -22  -3.05384   GGCCGCTTGAGGGAA           GCCGCCGCGC GAC GCGCGGCGGC           GCGCATCACACGCGC 100 31
  BTH_II2125 2609956 .. 2609990 - -14.8  -3.09516   GCCGCGACGACGCAA     GCGCACGGCGCCGCGG CGG CCGAGGCCGCGCGCGC     CTCGCCGTCAGCGAA  80 33
  BTH_II2118 2599827 .. 2599851 -  -9.2  -3.53012   GGCCGCGCGGCGAAA         CGCGG-GCCGG ATGC CCGCCACCGCG          ATGCCCCGCGTACGC  65 238
        selD 2597272 .. 2597294 - -20.6  -2.72344   CTTCACGGCGAACCA           CGGCGACGCG TTG CGCGTCGCCG           CGCTGCAGGGCCTCG  83 418
  BTH_II2114 2596189 .. 2596214 -  -6.7  -2.57211   ATGCCCGGCGACAAG         CGATCAGCGCG CTTG CGCGTCGAACG          TCGCGGCGACGGCTC  47 114
  BTH_II2113 2595624 .. 2595636 -  -3.4  -3.28472   CCTTATTAAAAATGA                GTTC GATGA GAAC                GGCGTTCGGAGACTG  45 68
  BTH_II2112 2594338 .. 2594379 - -20.1  -3.53012   GCGCGGGCCGGTAAA CGCAACGCGCCGCGCATCG AAAC CGATGCGCGGCGCGCCGTC  CCGCATGCAGCCGCT 100 186
  BTH_II2107 NONE
  BTH_II2106 NONE
  BTH_II2105 NONE
  BTH_II2104 2584432 .. 2584449 - -10.5  -4.07568   GGCGGCCCGCGAAAA             CGCGGCA CCGC CGCCGCG              CGCTCAACGTGCCGC  79 29
  BTH_II2101 2581076 .. 2581134 - -16.7  -3.93369   GCAACCGGAACGAAA GGCGCGTCGCGGGGCCGGCG-CGAACG CCCAGAT CGCCCGTCGCCGACGGCGC-ACGCGCC ACCGTCACGCGCCGT  93 30
  BTH_II2087 2543096 .. 2543108 -  -5.5  -4.06055   ATTTCGCAAAGTAAA                TCGCC GCG GACGA                TATAGCGCGAACGCG  64 162
  BTH_II2086 NONE
  BTH_II2085 NONE
  BTH_II2084 2540259 .. 2540298 -    -7  -3.53563   ATATGTGTCTGTAAA  GTGTCGCGACGCGCAGCCG AGC CGGC-GCGCATCGGAATGC  TCGGCGCGCGGCCGG  57 439
  BTH_II2083 2538826 .. 2538851 -  -6.7  -4.56914   CGAGCGAAACGAAAA         CGCGGCGAACG AGCG CATGCGCGGCG          AACGAGCGATGCACC  79 57
  BTH_II2080 NONE
  BTH_II2079 NONE
  BTH_II2078 2533464 .. 2533474 -  -8.2  -2.57931   TCGATGCCGCAGAAG                 GCCG TGT CGGC                 GAATTGCCGGGCCAA  53 161
  BTH_II2077 2531555 .. 2531575 -  -2.4  -2.52464   TCGGCGGCGAACGCA            CGCATGCA TTCGC CGCCCGCG            CATTCAGTGCACGAT  37 29
  BTH_II2076 2531075 .. 2531086 -  -7.2  -4.66318   ACTACCCCAACAAAA                CGGC CGCA GCCG                 CGCCGAGGTCATCGA  82 376
  BTH_II2075 2530368 .. 2530391 -    -3  -4.21275   CCAATCCAGTGAAAA          CGGC-CCGCCG ACA CTACGACGCCG          TGCGCTCATCTACGC  64 377
  BTH_II2074 2528788 .. 2528811 -  -7.3  -3.01712   CCGCCGTGCTCAACA          CCGCGCGGC AGGCGG GCGGCGCGA           TCGGCGTCGCGGGTT  52 318
  BTH_II2067 NONE
  BTH_II2066 NONE
  BTH_II2065 NONE
  BTH_II2064 NONE
  BTH_II2063 2514912 .. 2514946 - -14.9  -2.68071   GGGAATCGAAATCGA    CCGTGCGGCGCGAGGC GGCA GCCGAGCGCCGC-CGG     CACGCCCGCCCGCGT  75 175
        glcB NONE
  BTH_II2060 2510206 .. 2510255 - -24.1  -4.56597   GCGCGGCGCGAAAAA CCACGCGGGCGACGCTCGGCGCG CAAA CGCGTCGCGCGGCGCCCGCGCGC CGTCAGTGCGGCAGC 100 28
  BTH_II2058 NONE
  BTH_II2057 2506564 .. 2506578 -    -7  -2.54896   GGGTGAGGGAATTCA               GCGCGC GAC GAGCGC               CTGGAAGTGCTCGAA  47 8
  BTH_II2056 2505112 .. 2505147 - -23.2  -3.71848   CGCGCCCATGAACAA    CGGCGCGCGCCGGCCG AAGC CGGGCCGCGCGCGCCG     CTCATGCGGCCCGCC 100 46
  BTH_II2054 NONE
  BTH_II2053 NONE
  BTH_II2052 2500569 .. 2500585 -  -5.7  -3.08032   CGCGTCGGAAAATCA              GCGGGCA TCG CGCCCTC              CTTCGTTCGCGCGGC  49 6
  BTH_II2051 NONE
      phnA-2 NONE
  BTH_II2049 NONE
  BTH_II2048 2496287 .. 2496315 - -10.2  -3.53012   TTCGGGCCGGCGAAA       CG-GCCGATGCGC GCGG GCGCGCCGGCTCG        GAGCGGGGCGCTCGG  69 92
  BTH_II2042 2489959 .. 2489969 -  -2.4  -3.86346   CCACTGCGGCACAAA                 CCGG AAG CGGG                 CTCGTGCCAACGATG  55 108
        cueR 2489017 .. 2489034 - -12.7  -4.35044   TTACGCAAAGACAAA             GCCCCGT CAAT ACGGGGC              TTTCTTTTGCTTGCG  95 444
  BTH_II2038 2485524 .. 2485543 -   -15  -4.54727   CCGCGCAAACGAAAA            CGCGCTCC ATCC GGAGCGCG             TTTTTTATGTCTGAA 100 147
        uvrB 2481858 .. 2481874 -  -9.3  -2.58892   AGCGAGATTAACGGA              TGCGGCG GGG CGCCGCG              GGCCCCTCACTCCGC  55 32
  BTH_II2035 2481064 .. 2481088 - -18.6  -3.35046   GTATTTCTCTAAAGA          GACGGCGCGC TCGTC GCGCGCCGTC          CGTTTGCTGCCCGTG  93 44
  BTH_II2034 2480707 .. 2480727 -  -4.7  -3.53012   GTGCCGCGCGTCAAA            CGCGAAA ACCGTTA CTTCGCG            ACGATGACGCCTTGC  53 16
  BTH_II2033 NONE
  BTH_II2032 2478405 .. 2478417 -  -3.3  -2.78596   GACGGCTGCATCATA                CCGCT CGA AGCGC                GTCAGAATCCCCAGA  40 27
  BTH_II2031 2477807 .. 2477844 - -21.5  -4.09685   TCTCACTGCGTAAAA   CACAAAAGCGACGCGTC ACCG GACGCGTCGCTTTTGTT    TGTGTGAATGTTCGG 100 130
  BTH_II2027 2474364 .. 2474387 - -15.4  -4.61873   GGCCATAAAGTAAAA          GGCCTTCATC GCCA GATGAAGGCC           TTTTTTCATGCGCAC 100 315
        acsA 2464563 .. 2464599 - -23.2  -5.06414   CTTGTGTAACAAAAA   GCCCCTGCGCGAGCAAT CGGG ATTGC-CGCGCAGGGGC    TCGGGCGGCGCGCAT 100 68
  BTH_II2016 NONE
  BTH_II2015 2462140 .. 2462164 -  -4.9  -4.07885   CAGCCCCGGCGAAAA          CCACCCGTCAC GGA GTCACGGATGC          CGGATATAGTCGACG  64 16
  BTH_II2013 2460300 .. 2460311 -  -3.6  -4.18018   GGCGGCCATCGAAAA                CGCG TTTC CGCA                 AGGAAGGTCCGCGAC  60 325
  BTH_II2012 2459605 .. 2459625 -  -5.3  -4.26327   TACGCATCAAAATAA            CCTGGGGCA GTG CGCACCAGA            TGGAACCGGGCGGCG  68 61
  BTH_II2009 2458025 .. 2458046 - -11.5  -3.14881   CAAGGCGTTGATGAA           GCGCGGCGT GCTG ATGCCGCGC            AGCGACGGCTATCCG  64 252
  BTH_II2004 2450173 .. 2450207 -  -2.2  -4.01888   AGTTCATATGACAAA   GCCAGATCTGATCCGCG TACG CGCGGAT--GAAC-GGC    GCTGCATCGATGGTG  57 436
  BTH_II2003 2447877 .. 2447893 -  -4.3  -4.38712   TCGAGCTGCACAAAA              CGCCGAA ACT CTCGCCG              TCCACGTAATCTTGT  69 105
  BTH_II1999 2445050 .. 2445073 - -13.1  -4.57073   CATCGCGTCGAAAAA          CCACCGGCC ATCACA GGCCGGCGG           ATTTCTGGATGCTTT 100 12
  BTH_II1998 2444557 .. 2444576 -   -15  -5.35224   GGCATAAAAATAAAA            GGCCCGCA GAGA TGCGGGCC             CATCACTACAGGCGC 100 49
  BTH_II1990 NONE
  BTH_II1989 2421423 .. 2421437 - -12.8  -3.10012   AAGCGCATGATGCAA               GCGGCG TTG CGCCGC               GCGCCGAGCGAATGC  72 255
  BTH_II1986 NONE
  BTH_II1985 NONE
        rfbF NONE
        rfbG NONE
        rfbH NONE
  BTH_II1981 2407395 .. 2407423 - -15.9  -3.14132   CGGCGCTCCGAGCAA        CGGCCGGCGGCGA GAC TCGACGCGGGCCG        ACTGTCGTCCGCCGC  82 257
  BTH_II1980 2406028 .. 2406041 -  -8.1  -3.15544   CCCTATCGTCACGAA               GCCGA GAAT TCGGC                TTTCTTTCGCACGAA  55 5
  BTH_II1979 2404900 .. 2404914 -  -2.8  -3.44487   CAGGATATCGAAACA               TTCGAT GAA ATCGCA               TTTATTGAAAAGCAG  49 73
  BTH_II1978 NONE
  BTH_II1977 2402562 .. 2402585 -   -11  -3.82486   ATGCAACAGGAAGAA          CAGGCGCTCA AGCA TGAACGCCCG           GCACGACATGTATCC  79 9
  BTH_II1976 NONE
  BTH_II1975 NONE
  BTH_II1974 2399696 .. 2399719 - -17.4  -3.05384   GGTTGCCGTACGCAA          GCGCGCCGGC CGAT GCCGGCGCAC           CGGCCGAGCACATTC  88 201
  BTH_II1969 2395756 .. 2395814 -  -2.4  -2.78384   CTCGCGTGCAGGATA CGGGATATCG-GCCG-CGCGCGGCGATTCG GCG CGAA-CGGCGGGCGACGGCTCG-CATCCAT CACGCGCCGATGCCG  38 101
  BTH_II1968 2394799 .. 2394842 - -16.1  -2.77043   CGGACGACGCGAAAC GCGTGCGCCAC-CGCCCGCTGT CGA ACGGCGGGCGCGTG-CGC-CGC TTCGCACGCGCAAGG  78 92
  BTH_II1966 2392254 .. 2392293 - -12.8  -3.35996   GACGCGGATCGACAA  CCGGCGCCGGGCGACGA TGCCGTT TCG-CGCAGGGCGCCGG  ATCGCACCGGGCCTG  70 222
  BTH_II1963 2388100 .. 2388157 -  -7.1  -3.64609   GAGAACGACTGGAAA CGCACGGCAA-CCG-CT-CGATAGCGGCG GCGA CGCCGC-ATCGCATTCAGAGTGCCGCGCG CCGTCCCTTCTTCGT  59 11
  BTH_II1962 2387439 .. 2387472 -  -8.7  -2.52516   GCCGTCAGGACGAAT     GTGCGTATCGCGGCG AATG CGCCGCGACCCGAAG      GATCAGACGAGAGCG  52 28
  BTH_II1961 NONE
  BTH_II1960 NONE
  BTH_II1959 2384112 .. 2384137 - -20.5  -4.07568   GTTGGGGTGGGAAAA         CGGACCGGACG CCGC CGTCCGGTCCG          GTGAAACTCGTTTGT 100 65
  BTH_II1958 NONE
  BTH_II1957 NONE
  BTH_II1956 NONE
  BTH_II1955 2380110 .. 2380128 -  -8.1  -2.91681   CGGCAATCGCACACA            CGCCG-GC CGAC GCGCGGCG             CGCGCGGGTATCGCC  54 164
  BTH_II1944 2366767 .. 2366780 -  -3.1  -3.90922   AGGCGTTCGAAATAA               TGCACG CCC CG-GCA               CGCTTTCGTTGATGC  56 168
  BTH_II1943 2365996 .. 2366034 -  -3.7  -2.96274   CCTCGTAGAATGAGA  TTCGCCCCGC-GGGCGTGG CGT CC-CGCCATGCGTGACGGA  TGCGGCGCTGCTTGC  44 81
  BTH_II1942 2364371 .. 2364417 - -10.9  -2.91582   GACCCGATGGAGAGA CCGGCTCGCTCGCGATGCCGCT CCGA AGAAAGAT-GCGAGCGAACCGG CGGTCGGATTCATTG  65 90
  BTH_II1941 NONE
  BTH_II1940 2362878 .. 2362890 -  -4.8  -4.09864   ACTTATCGGGGAAAA                CGCA TTAGC TGCG                GCTTCAGGAGCGGCC  64 52
     groES-2 2362476 .. 2362486 -  -2.4  -3.39895   CCGCTCAGGAATGAA                 CGAC TGC GACG                 ATCTCTTCCTCGCGC  45 4
      groL-3 2360641 .. 2360693 - -13.4  -3.17075   CCGCTCGCAAGCGAA TCGCCGTCGATCGCGTCGCGCGCACT GGC AGCGTGCGCGACG-GA-CGTCGACGC GCGCCAGGCCAAGGA  72 144
  BTH_II1936 2356699 .. 2356731 -  -9.7  -3.93262   CCGGAAGAGATGAAA      CGATCGTGCGTCGCG CGG CGCGGCGCGGAATCG      CCAATTCCGCCCGCC  73 117
  BTH_II1935 NONE
  BTH_II1934 NONE
  BTH_II1933 NONE
        fabH NONE
  BTH_II1931 NONE
  BTH_II1930 NONE
  BTH_II1929 2343853 .. 2343873 - -11.1  -2.63596   TTGCACTGCATATCA            CGCACCGCA ACA TGCGGTTCG            AGCGGGCGTCCGTCA  62 127
  BTH_II1928 2342752 .. 2342784 -  -5.3  -3.54424   GTCGAGCTGTCGAAA      CACGGCGAGATCGTC GTC GACGCGCGCGGCGCG      ACGTCGGTGCCCGGG  54 495
  BTH_II1922 2335592 .. 2335617 -  -8.9  -2.52464   GCGCGCGCGAACGCA         TCGCGCGCATG CGCG CGTTCGCGCGA          GCGCCGCCGTGCGCG  52 46
  BTH_II1921 NONE
  BTH_II1920 2333645 .. 2333661 -  -2.1  -2.62184   GCTCCCGTCAGACGA              GCTCCGG GGT CTGGATC              ACGCTGATCTCGACG  38 1
  BTH_II1919 2329911 .. 2329955 -  -5.4  -3.09492   TGTCGAATCCTAACA TTCCCGCCCCCCG-GCGCCGC CCGC GCGGCGCGCGCCGCGCGGATG CCGATGCCGCCGCTG  47 145
  BTH_II1918 NONE
  BTH_II1917 2325638 .. 2325651 -  -4.5  -3.14931   GGCACGGTGGAGCAA               CTCGC GCTC GCAAG                CTTCGTCGGCAGCGG  47 523
  BTH_II1915 2322768 .. 2322780 - -10.5  -2.90496   CGGTCGTTGAAACGA                CCGGC GAT GCCGG                CTATCTCGCCGCGCT  57 417
  BTH_II1911 2318973 .. 2319031 -  -9.4  -3.15544   CGCGAGTTCGACGAA GCGGGCGGCTG-GCG-CGCGCGCCACGT GCGTT ACGCGGCGCTCGCCGAGCAGGTGCGCGC GGGCCTCGCCGCGCG  56 405
  BTH_II1903 2310105 .. 2310133 - -13.8  -3.93038   GACGCCAACACGAAA       CGGCGCGGCCGCC TTCC GGT-GCCGCGCCG        TTGCCTCCGCGTGCC  88 82
  BTH_II1902 NONE
  BTH_II1901 NONE
  BTH_II1900 2305378 .. 2305390 -  -3.4  -4.02021   AAGTAATCAACCAAA                GCAT TTGCC ATGC                TATGAACTCCTAATT  58 167
  BTH_II1899 NONE
  BTH_II1898 NONE
  BTH_II1897 NONE
  BTH_II1896 NONE
  BTH_II1895 NONE
  BTH_II1894 2296226 .. 2296276 -  -3.1  -3.31144   TTCGCATTCGCAGAA GCCCATGC-CTCGATGC-GGCCG CGGGCAT CGACCGGCGCCGCGCGCTCGGGC GCCGCGATGCTGCCG  47 110
  BTH_II1893 NONE
  BTH_II1892 NONE
  BTH_II1891 NONE
  BTH_II1890 2289875 .. 2289903 -  -5.2  -3.85817   ACCTCCTTCTAGAAA       CCGGGCGCGAGCG ACGA CGCTCA-GCCCAT        GTGAATCTGGCCCGC  60 17
  BTH_II1889 2289386 .. 2289401 -  -8.2  -4.30576   CTTCGATGACGAAAA              CGCGGA GCAG CCCGCG               AGCACGCCGAGCGCG  77 90
  BTH_II1888 NONE
  BTH_II1887 NONE
  BTH_II1886 NONE
  BTH_II1885 2282193 .. 2282203 -  -3.2  -3.13403   TGCGGCGCATGAATA                 CCGA TGC TCGA                 CGCATCACGACGGAC  43 30
  BTH_II1884 2281768 .. 2281779 -  -2.2  -3.06183   CTGACGCCGACGCAA                CTGC CCAC GCAA                 CCGAAACGCATCACT  42 36
  BTH_II1883 2281280 .. 2281330 -   -19  -3.53012   TCGCGCGTCGCGAAA GCCGT-CCGGCATGCCGCCGCCA ACCGCA CGACGGCCGCCTGCCGGCACGGC GCAGCCGGCCGTTAC 100 37
  BTH_II1882 2280556 .. 2280566 -  -5.4  -3.62518   GTAAACATTTTTAAA                 TCGA TTT TCGA                 TTTTTGAAGCGGGTT  55 209
  BTH_II1881 2279223 .. 2279265 - -15.5  -2.70932   TGCCTGTTTGAAGGA GCCTCGACCGCCCGGCGCGCG CCT CGCGC-CCGCGCGGCCC-GGC CACGGCGCGCCGCTA  78 38
  BTH_II1880 NONE
  BTH_II1879 NONE
  BTH_II1878 NONE
  BTH_II1877 NONE
  BTH_II1876 NONE
  BTH_II1875 2271804 .. 2271838 -  -4.1  -4.15565   GCGATGATTGCAAAA     GTAGCGCGATCGCGC CCGGC GCACAGTCGCCCTTC     CTGCGATTCGATTGC  62 164
  BTH_II1871 2266817 .. 2266874 -  -9.9  -2.63858   CACCATAGGCACAAT CGGCGACAGCGGCGATCCGCGCGACGCG CAAGC CGCACCT-GCGGA-CACCGCT-TCGCAG CGTGTCGTGAAGGCT  55 110
  BTH_II1870 2265317 .. 2265357 -   -22  -3.71645   AATCGCACACCGAAA CGA-ACGGCCCGCCGGTTC GCGA AAACCGGCGGGCCGCATCG  CTGCGCGCGCGTGGT 100 82
        glyA NONE
  BTH_II1867 2261352 .. 2261376 - -10.7  -2.71712   CTCCGTGGGGTAAAT         CGCGCG-GCG TCCGGG CGCGCGCGCG          GCATCGTCCGCGCGC  59 126
  BTH_II1866 2260731 .. 2260743 -  -3.3  -3.30007   AACAGGTGGGGATAA                CGCAT CGC AGGCG                ACCTCTGGCGTTCGA  45 78
  BTH_II1865 NONE
  BTH_II1864 NONE
  BTH_II1863 NONE
  BTH_II1862 NONE
  BTH_II1861 NONE
  BTH_II1860 NONE
  BTH_II1859 2251311 .. 2251341 - -15.5  -2.73542   TCGAATTTTCAACCA      CGCCTCAGGCCCGC GTGC ACGGGCCTGAG-CG       GTCGAAATTCACTGC  78 34
  BTH_II1858 2249112 .. 2249126 -  -7.1  -3.53012   TGCTGTCGCCGGAAA               CGAGC GCGAA GCTCG               CGAATCGCGCGATCA  58 414
  BTH_II1855 NONE
  BTH_II1854 NONE
  BTH_II1853 2243363 .. 2243397 - -21.4  -2.53911   CGAAGCGGTAAGCGA     CATCGGCGGCGGCGCG CCA CGCGCCGCTGCCGATT     CGCGACGCATCGCCG 100 45
  BTH_II1849 NONE
  BTH_II1848 2236579 .. 2236611 -  -6.2   -2.7419   AGATCACGCGAAGGA     GCCGATTTCGCGCGCC GCT GACGCGCGC--CCGGC     CGCTTTCGCCACGTT  46 71
  BTH_II1847 NONE
  BTH_II1846 NONE
  BTH_II1845 2233696 .. 2233730 -  -2.1  -3.46068   TCGCGAATGGAAACA     GCGTCGATCCTTACA AAATA CGTAAGGATCGATTT     TTTATTTCCTGCGCT  47 377
        braC 2227351 .. 2227406 - -11.2  -4.44046   CGCACTTGAAAGAAA CGGCGCACGCCGCGCA-CGGGCGT-CCG ATCT CGACACGCCCGCCGCCCGGCGC-C-CCG GGTGTTCCCGCGGCG  90 109
        braD NONE
        braE NONE
        braF NONE
  BTH_II1835 2223357 .. 2223387 - -15.5  -2.71483   ACATGCGGGCAAGCA      TGACGCGCCC-GCG CAAT CGCCGGACGCGTCA       ACCGATTCAAGCGCG  78 260
  BTH_II1834 2221485 .. 2221501 - -15.1  -4.30809   CAACACGCAGGAAAA              GCCGGGC GCG GCCCGGC              CGCCGACGATCACAT 100 172
        pchR 2215753 .. 2215767 -  -4.3  -3.70902   GCGGCGACACGCAAA               TGAGA ATCTA TCTCA               TTCGCACCCATGAGC  56 75
        pchE NONE
  BTH_II1827 NONE
        pchG 2204557 .. 2204576 -  -6.3  -3.57615   GCAACATCCGGGAAA            GCGGCGC GTTCAT GCGGCGC             GCTCCAGCAACGCCT  57 15
  BTH_II1825 NONE
        pchI 2200998 .. 2201041 -    -4  -3.74693   TCGTACTGCATGAAA GCCCCCGC-ATTTGATAATCA TTC TCATTATCAAATAGAAGGGGG ACCGTTTTTTTCGAT  56 54
        fptA 2198525 .. 2198554 - -12.7  -3.02511   CGCACGGCGTCAACA       CCGCGAGCCACGC GCAC GCGCGCCACGCGG        CCTGCCGAGCGTCGC  71 221
  BTH_II1822 NONE
  BTH_II1821 2195567 .. 2195587 -  -3.1   -4.2558   GAGCGCCGAGGAAAA            GGCCGAAGG CTA CATCCTGCC            GTGCGTCGCGATCGC  65 145
  BTH_II1818 2192426 .. 2192443 -  -5.5  -3.55444   CCGCGATGCGGCAAA             CGCACCGG CTT CCGGC-CG             CCCGTCACTTCTTTT  55 30
  BTH_II1817 2191896 .. 2191936 -  -8.8  -4.27467   CGAGAATGCAAGAAA CCGCGCG-CCGCCGGAAGC GTTC GCCGGCCGCAGACGCGCGG  GCTGACCGGAGCGGA  77 92
  BTH_II1816 2191526 .. 2191551 - -16.9  -5.61596   AGCGGCACAAAAAAA         CGAGCGCTACC CCCG GGCAGCGCTCG          TTCGCGACGCCGGCG 100 45
  BTH_II1815 2191166 .. 2191182 -  -9.3  -3.33696   TCGGCGCCGAATGAA              CGGCGCG ACG CGCGGCG              GCGGCGAATGCGCGG  64 230
  BTH_II1813 2188769 .. 2188784 -  -4.6  -3.93288   TCGCATCGAAGGAAA              CAGGCG GCCG CGCATG               CCGCACTTTACGCCA  60 242
  BTH_II1812 2187784 .. 2187816 - -15.6  -2.73681   TACTCACGGCAAGCA     TCGCGACGGCACGGC ATCC GCCGCGC-GCCGCGA      ACCGTGCGTGCGACG  78 43
  BTH_II1811 2187313 .. 2187359 -   -13  -2.70932   CGGCTTCGCGAAGCA TCG-GGCGTCCATCGCTGTGC TGTCGC GCACGGCGATGCACGCCGCGC GACAACATCGATGAG  68 100
  BTH_II1803 2177314 .. 2177359 -   -12  -3.65902   CCGATCCCATGCAAA GC-TGTCGATCGGAGTTAGCGC TTTA GCGCTTACTCCGATCC-CATGC AAAGCTGTCGATCGG  77 226
  BTH_II1802 NONE
      mmsA-3 2173921 .. 2173932 -  -4.4  -3.25191   CCAAGCCGATAAAAC                CGAT CTTC ATCG                 CGCCCTCCAGTCAGT  47 36
        mmsB NONE
  BTH_II1799 NONE
  BTH_II1798 2170908 .. 2170924 -  -7.9  -3.35522   CAAGCGCCCGAAATA              CGTCGAG TTT CGCGACG              ATCTGCCGAAGAGCA  55 202
        msuD 2162053 .. 2162080 - -11.2  -3.75897   AACGCCGAATTCAAA        CG-GCCTGCGCCG GCT CGGCGCCGGCACA        TGCGTCGCCATCGAC  77 111
  BTH_II1789 2160844 .. 2160881 -  -8.9  -3.11634   CGGCACAGTATCGAA   GCCGTCCACGGTCGCCC TCAA GGTCGACGGCGGCAGGC    TGCTCTTGACGAGTT  57 240
  BTH_II1787 2158897 .. 2158917 - -16.1  -2.50443   CGATATCTGAGCAAG            CCGGCGCGA TTA CCGCGCCGG            GAGCGTTCGTCAAAA  77 68
  BTH_II1783 2155848 .. 2155902 -   -11  -2.80056   ATCATCGAGCGAAAT CCGGCCGTGCCGGCGACGGACGCTCG CGG CGAGCCGACGGCGGGCGCGCGGCCGG CTCGTCGGCGACGCG  64 264
  BTH_II1782 2154617 .. 2154647 - -12.7  -3.64703   GGCCGCGGATTGAAA      GCGCGAATCGGA-GC CGC GCATCCG-TTCGCGC      GCGATGCGCGACGAA  81 60
  BTH_II1780 2150335 .. 2150347 - -10.5  -3.68827   TAGCGACCAGGCAAA                GGCCG TCG CGGCC                TGGCTGCAGTCGCGC  74 85
  BTH_II1777 2147538 .. 2147557 -  -5.7  -2.93073   GTTCCTGAACAAGTA            TGC-GCCG GTGCG CGGCGGCA            CCGCCATCCACCTCA  47 98
  BTH_II1775 2146376 .. 2146400 -  -7.9   -3.5936   GGCAAATCGTCGAAA          CGAAGCAAC GCTTCCG GCTGCTTCG          GAAAACGAAAATCGG  63 169
  BTH_II1774 2141513 .. 2141531 -  -7.4  -3.05384   CGCCGGCGCATCGAA             CGCGCA GAAGTCA TGCGCG             CGGCGGGAGCGTGCG  55 251
  BTH_II1773 NONE
  BTH_II1772 2140864 .. 2140899 - -11.8   -2.8844   GCACAGGATAGGACA    GAAAGCGCGACGCGCGC AGC GGGCGCGCC-CGCTATC    GCGCCGGCGGCTGCC  66 21
  BTH_II1771 NONE
  BTH_II1770 2138111 .. 2138133 - -10.5  -3.55622   GCCAAGCCTTTGAAA           CCACGGCGC TTTCC GCACCGCGG           CAAGGAACGGGCAGC  69 58
  BTH_II1769 2137124 .. 2137150 -  -9.5  -3.83026   TGGCCGCAGATCAAA        CGGCGGACGGCGA GTC TCGCC-TC-GCCG        CTTCATCGCGCCGCC  73 122
  BTH_II1768 NONE
  BTH_II1767 2135555 .. 2135597 - -19.1  -3.53444   CGATGCGCCGGCAAA CGGCACGCGCGGCGCGC GGCGCGAAT GGGCGCAGCGCGTGCCG GCCCGCCTGCGCGGC 100 79
  BTH_II1764 2131028 .. 2131055 - -11.2  -2.54325   CGGGGCGAAAGACAT        TCGCCATCCGCG CGCA CGCGGATCGCGC         GTCAGGCGACGTAGG  62 27
  BTH_II1763 2130216 .. 2130228 -  -5.5  -4.08216   GCAGTGGGCCGAAAA                GCAAG GCA CTCGC                TGAGCTGCCCCCGCC  66 201
  BTH_II1760 2127738 .. 2127776 -  -7.6  -3.02144   CGATCTCGTGGAAGA CGGCG-TGATCGAC--TGC CAAG GCATCGCCGATCATCGCCG  GGAACCCGTCGTGGC  54 519
  BTH_II1759 2126132 .. 2126160 -  -8.8  -4.53398   GAAGAGGAAAAAGAA       TCGGCA-CGCGCG TCAA CGCGCGGCGGCGA        TCACGTCGGCCACCG  84 9
  BTH_II1758 2125624 .. 2125663 -  -9.8  -2.64243   GCACACCGTACACCA  TTGC-GCGCGCGGGCGCGC GTC GCGCGGCGGCGTGCCGCAG  CCTCGCTACTTCCGC  55 31
  BTH_II1757 2124446 .. 2124480 -  -8.6  -3.23692   GACGAGCACGACGAA    CACGACGATCCGCCG GGCCTG CGGCGAATC-CCGCG     AGAAGCCGGTCGCGC  59 196
  BTH_II1756 2123738 .. 2123763 -  -3.9  -3.71672   CTCCATGAAAATCAA         CGAG-CGCGTAT TGT ATGCGCGGCGCG         CCCGGCGCGGCGGCA  56 69
  BTH_II1755 2123412 .. 2123459 - -13.5  -3.14132   CCGGCTGCGCACGAA CGCGCACGATCCGGCGCAGCGC GCGACAT GCG-TGCGCCGG--CGGGCGCG TCGCGAATGCGCCGC  72 64
  BTH_II1752 2117937 .. 2117994 - -12.5  -3.84915   GACAGCAACGAACAA CGGGCGACGCCCCCCGAACGGCGAACGC GAA GCG-CCGGCATTCGGCGGGCGACAAGCG AAACGCGCGGCGGGC  81 201
  BTH_II1750 2115571 .. 2115584 -  -2.3  -2.89102   CAGTGAAAAATTAAT               TCGCT CGTA AGCGG                TTTTGTATACGATGC  40 90
      asnB-2 2113411 .. 2113421 -  -4.6  -3.01712   GCGCTTCGCCGAATA                 CCAC TGA GCGG                 CCCGCGCCGCCGCGC  46 65
  BTH_II1745 2108478 .. 2108505 -  -6.2  -3.06183   CGCATGCCGACTCAA        GACCGACGTCTCA CGC CGCG-CGTCGGCC        GCGGATCGCCGCGCG  49 43
  BTH_II1744 2107678 .. 2107704 - -15.2  -2.91452   ATCACGTCAACCACA         CGGCGTTCGC GAAACAG GCGAACGCCG         TTTTGTATCGTCGGC  77 264
  BTH_II1742 2105544 .. 2105567 -    -6  -3.53012   CGGCGTCGCTCGAAA          CCGG-TCGC GCCGCAT GCGAGCCGG          CCGGCCGCGTGATCG  55 52
  BTH_II1741 2103839 .. 2103874 - -17.4  -3.05384   CGCCGCCGCATCGAA    TCGCCGCCGAACGGCG GCGC CGCCGAACGGCGGCGC     CGCCGCCTTTTCGCC  88 50
  BTH_II1738 2100596 .. 2100606 -  -2.4  -2.62184   CGGTTTTCCAGATCA                 GCAC GAT GGGC                 ACCTCCTTCTTCAGA  38 42
  BTH_II1737 2099375 .. 2099427 - -14.9  -3.08471   GACAAGCTGATCGAA GTCGGCGGCTCG-TG-ACGCGCG-GC CGCC GCGCGCGCATTCAGCGGGCCGCCGTC CTCGGCATTTGCGCG  80 10
      hpaG-2 2098085 .. 2098108 -  -2.2  -2.73875   CGCCGTTGAACACTA          CGCGTGCGGT CTTC ATCGCGCGCC           CTCCGCAATCAGCGT  38 14
      hpaG-1 NONE
        hpaE NONE
        hpaD 2094919 .. 2094942 -  -8.8  -3.17075   GGCGTTCGAAGCGAA          CCGCCG-CGCG GCT CACGGCAGCGG          GAAGATCGCGTTGAT  57 14
        hpcD NONE
        hpaH NONE
        hpaI 2092689 .. 2092710 -  -8.7  -3.05816   TCACCGCGCATTCAA           GCGCCGCAGA CGC TCCGCGGC-C           ATGCGCCGGAATCCG  57 145
  BTH_II1724 NONE
  BTH_II1723 2084700 .. 2084757 - -18.9  -3.05384   CGCGGCGCGATGCAA GCCGCCGTTCACGCGCCGCCGCCGTCA CGCT CGCCCGAGCCGGCGCGCGACCGACGGC CAAGGGCCCTCACGC  93 63
  BTH_II1720 2081324 .. 2081345 - -17.3  -5.61596   ATGCGCATAAAAAAA           CAGCCGGCC CGAA GGCCGGCTG            CTCGTTCGACTTCGC 100 73
  BTH_II1719 2080589 .. 2080610 - -13.7  -3.14132   CGCTGCCGCGACGAA           GCGCAGGCGC GCC GCGCC-GCGC           GTCGTCGAGGCGCGA  76 205
  BTH_II1717 2079210 .. 2079236 -  -2.1  -3.16683   ATCGGATCGCACGAA        CCCGTTGCGCCG CACG CGACGCC-CGTG         GACGGCCGCCCCGCG  42 64
  BTH_II1716 2078997 .. 2079041 - -18.7  -3.53012   GGCCGGCCGGCGAAA GCCG--GCGCGCGGCGCGAGCG GGTT CG-TCACGCCGCGCGCATCGGC AGCCTCGCGTTCGAT  93 7
  BTH_II1714 2076829 .. 2076881 - -22.8  -4.22554   CCATGCAACAAAGAA TAGGACACGCGCGCGGCATCGCGAC CGCA ATCGCGATGCCGCGCGCGCGAGC-A CCGCTTTCGCGGCGC 100 71
  BTH_II1713 NONE
  BTH_II1712 2074419 .. 2074441 -  -6.9  -3.53091   ACGCGCGCCGCCAAA           GCACATGCG ATTGG CGCGCGTGC           GCTCACGACGCACGT  57 130
  BTH_II1705 NONE
  BTH_II1704 2062677 .. 2062691 -  -5.6  -3.02144   CGACGGTTGGCAACA               GGCCAG CGG CTGGGC               AGCGCACCCCGATCC  46 449
  BTH_II1702 2059193 .. 2059225 -   -12  -5.04987   AATAGTCGTAAAAAA     CGCGGCG-GTGCGAC TTCC ATCGCACGCGCCGCC      GCGCATCGCATTCGT 100 43
  BTH_II1700 2057944 .. 2057986 - -19.8  -2.62184   GGCGCGGCTAGACGA CGGCGCGCGGGCGGCGCGC GACGCG GCG-GCCGCCCGCGCCGCG GGTCACGACGTCTCG  91 28
  BTH_II1699 2056478 .. 2056504 - -11.4  -2.52464   CGCCGCCGGAAGGCA         CCGCGCGGCGTG CCG CGCGCCACGCCG         CCGAGCGTGCGGGGC  61 195
  BTH_II1698 2055265 .. 2055319 - -14.9  -3.53012   CGCGGCGCGCTCAAA TGCGCCGGACCGGCCGCCACGCGCGCG CGC CGCGCGCGCCGCCGTCAG-CCGACG-A CGTGATAGCCGCCGT  86 15
  BTH_II1697 2054686 .. 2054733 - -13.4  -3.60296   CACCGCCATCTTAAA GGACGCGCGCGA-GCGCG-CCG GTGCGG CGGCCGAGCGTCGCGCACGGCC GCGCTTCAGCGCAGC  81 31
  BTH_II1696 2053529 .. 2053548 - -12.1   -4.5448   CAGTCAGAAAAACAA            CGCGCCG TTCGTT CGGCGCG             CGCCGTCAATCGACC 100 31
  BTH_II1695 2052831 .. 2052889 -  -7.1  -3.14931   GCGACTTGCGACGAA GTCGCGAACCTCGTCGTCTACGTGTGC TCGCC GCAGGCGTCGGCGACGACGGGCGCGGC GCTGCGCGTGGACGG  53 164
  BTH_II1692 2049148 .. 2049169 -  -3.5  -4.19238   GGCGCAAGCGGAAAA           GCGCCACCG CGAA CGAAGCCGC            CTTCACCACGCAAAG  63 507
  BTH_II1690 2048281 .. 2048312 - -17.3  -2.70932   TGGCGCGCCCAAGCA      CCGC-GCAGGCGGC TTGCC GCCGCCCGCAGCGG      GGCGGTGATACGGTC  84 70
  BTH_II1686 2043790 .. 2043820 - -19.2  -2.81133   TAGTCAGTCATGACA       TCGCCCCATATCAT CAG ACGATATGGGGCGA       CTTTGACAACGGGGT  93 281
  BTH_II1685 2042691 .. 2042720 -  -5.8  -3.90112   CGGCCGCCAAGGAAA      TCGACG-CG-CTCG TCGG CGAATCGGCGTCGA       CGGCCGAGCACGGCT  63 357
  BTH_II1683 2039000 .. 2039032 -   -17  -3.84451   GCGCCCAAATGGAAA      GTGCGCATCGGGCG CGATC CGCTCGACGCGCAC      GCAATATCCGTCACG  93 151
  BTH_II1682 2037113 .. 2037137 -  -9.1  -2.71712   CGCCCCGCGCGAAAT          CGCGCCGCCAC GCG GCCGCCGCGCG          CATCCGCACCGCATC  56 503
  BTH_II1681 NONE
  BTH_II1680 2035523 .. 2035534 -  -2.2  -3.19602   GCCGCGATACTAACA                CACCG CCC CGG-G                TTCATTGTGCGGCGC  44 164
      accA-2 NONE
  BTH_II1678 2033186 .. 2033230 -  -9.5  -4.18018   CCGCGTCATGGAAAA GCGCGGCGAACCGAATGATGAT GCAA ATCA-CGTTC-GT-CGCCGCGC GCGGCAGCGCCGCAT  76 356
  BTH_II1676 2031911 .. 2031930 -  -8.6  -4.07568   GCCTTGCCCCGAAAA            CATCCAGA CGAT TCTGGACG             GGCCGAATGCATCGC  72 54
  BTH_II1675 2028405 .. 2028425 -  -6.7  -4.62069   TCCCCATCGGAAAAA            TCGCTCGCC GTC GGCGCTCGA            TCGGTTGTCCGGGCC  82 49
  BTH_II1674 NONE
  BTH_II1673 NONE
  BTH_II1672 NONE
  BTH_II1671 NONE
  BTH_II1670 NONE
  BTH_II1669 NONE
  BTH_II1668 NONE
  BTH_II1667 NONE
  BTH_II1666 NONE
  BTH_II1665 NONE
  BTH_II1664 1953905 .. 1953934 -  -2.7  -3.31144   CGTGTAGCGCGAGAA       CTGCGCATAGTCG CGAT CGATCATGCGTCG        CTCCCGACCGGCGCG  45 16
  BTH_II1663 NONE
  BTH_II1662 1950000 .. 1950056 - -24.4  -3.90856   AAGCCGGCAACGAAA CGGCGCGCGAGAACTGCCGCGTCGCGC TGCT GCGCGA-GCGCCGGTTCGCGCGCGGCG CGCCGGACACCGCAC 100 192
  BTH_II1658 NONE
      mmsA-2 1943844 .. 1943859 - -11.8   -5.1963   TTGAACCAAGAAAAA              GCCCGC TCGC GCGGGC               TTTGAAACAGGCCGT 100 93
  BTH_II1656 1942290 .. 1942302 -  -6.9  -4.07568   CCTGCTTTCGGAAAA                CAGGG TTG CCCCG                ACCAGGGGCGTGGAA  68 257
  BTH_II1655 1940855 .. 1940867 - -10.5  -3.53012   TGCCGCGTCGGCAAA                CGCGC CGC GCGCG                AATCGGCGAACGTTG  69 321
  BTH_II1654 1939645 .. 1939703 - -12.6  -3.70773   TTTTAGATGGAACAA TCGCCCGACGGATCGCGCCGTCGTCGTGCG AAC CGCAT-ACG-CGCCGCGATC-G-CGGACGA CGAACGTGTCTGCCC  80 426
  BTH_II1651 NONE
  BTH_II1650 1934972 .. 1934986 -  -4.2  -3.96624   GATTTCTACGAGAAA               GGCC CGGGCGT GGCC               GAAGCGAATCCCGTC  60 427
  BTH_II1646 1929720 .. 1929768 - -21.7  -2.80935   ACGCGATGCACGACA CGCGATGCGCCGCCGCCCAAC GCACGCG GGCACGCGGCGGCGCATCGCG CCGACATCGAAGAAT 100 48
  BTH_II1645 1929352 .. 1929377 - -16.9  -3.05384   GGCGTCGTCAGTGAA         GAGGCAGGCGCG CGA CGCGCC-GCCTC         TTTGCCGGTTGATGT  85 183
  BTH_II1643 1927471 .. 1927508 -  -7.6  -3.53091   ACGCCGCGCGCGAAA   CCGAATG-CGCGCCCGA GCCAT TCGAGCGCGGCGCGCGG   ATCGCGGTGTGCGAA  60 44
  BTH_II1642 1927053 .. 1927085 - -19.1  -2.63234   CAATACGACAACCCA      GCGACGCGCCGTGCG AAC CGCACGCCGCGTTGC      GACGACGCGCTCACC  89 36
  BTH_II1641 NONE
  BTH_II1640 NONE
  BTH_II1639 1922575 .. 1922615 - -23.3  -4.07885   CATGCGTGCGGAAAA  CGGCGATGCCCGCCGAATC GCG GTTGCGACGGGCATCGCCG  CCGATCGGCCTGTTC 100 209
  BTH_II1632 NONE
  BTH_II1631 1910384 .. 1910414 -  -3.1  -3.86015   GATCCGCGCGAGAAA      CG-GCTCCGGCTTG CGTG CGAGCAGGCGCACG       ATGCGGCGCTCGTCG  56 101
  BTH_II1630 NONE
  BTH_II1629 NONE
  BTH_II1628 NONE
  BTH_II1627 NONE
  BTH_II1626 NONE
  BTH_II1625 1903091 .. 1903107 - -10.1  -3.60296   CACGGCCATCGGAAA              CGACGGA ACC TCCGCCG              GAGCCGGCGAGCGTC  71 314
  BTH_II1624 1902556 .. 1902605 - -13.6  -3.09516   CGCGCCATGACGCAA CGCGCGACACGCGCGGCAAACGCA CCCG CGCGCGTGCCCCGC-T-TCGCGCG CCCGCGATCTCACCG  76 35
  BTH_II1615 1891042 .. 1891067 - -11.2  -3.55622   TGGAACGTCCTGAAA         CCCGCGACAGC TCAAG GCT-TCGCGGG         TTTTTTGCTTTCATT  72 199
        soxR 1889701 .. 1889755 - -17.9  -3.33696   CGTCTCGCGAACCAA GCGAGAC-GCG-CGCAACGCGCGGC TTCGCCG GCCGCGCGTTGCGGCGAAGCCGCGC GTTCGGCCGGTCAAA  93 36
  BTH_II1610 NONE
  BTH_II1609 NONE
  BTH_II1608 NONE
  BTH_II1607 1884720 .. 1884730 -  -5.4  -2.71791   ACCCGGCGTCGAAAC                 TGTC ATT GACA                 TGAATGGTTCACCTG  44 61
  BTH_II1606 NONE
  BTH_II1605 1882162 .. 1882184 -  -4.6  -3.76224   TTCCGATGGATGAAA           CGTGTCGTCG GCG CGCCGTCTCG           CCGGCCGCTCGCGTT  58 124
  BTH_II1604 1881352 .. 1881369 -    -4  -2.53263   GTGAGTGGCAATGGA             TGGCGG ACGCGG CCGCCT              CGCGGCGGGCTTCAG  41 37
  BTH_II1603 1880372 .. 1880408 - -20.9  -2.65354   GGCAGGCGAAAGCGA    CGCCGGCATCGCGCG TGCCCGG CGCGCGATGCCGGCT    CAATAGCCAGCTTAA 100 96
  BTH_II1602 1879462 .. 1879472 -  -4.6   -3.1876   AAGGCCAGGCAGTAA                 CGCA TCG CGCG                 CTCCGTCGTCGATCG  49 59
  BTH_II1601 1879106 .. 1879134 -   -11  -3.53012   CGGTCGGTTTCGAAA       GC-GTGAGGCGCG CCGC CGCGCGTCACTGC        TTCGACAGATCGAAG  72 19
  BTH_II1599 1877841 .. 1877861 -  -6.1   -2.9155   CGGGCGAAGATCATA            TGATCGGAT GAT ACCCGTTCA            AAATTCGTTGCAGCG  48 103
  BTH_II1598 1876596 .. 1876623 -   -22   -4.8622   GCGCCGAACGAAAAA        CGGGCGGACGCC GCCC GGCGCCCGCCCG         CTTGTCACGATCGGC 100 67
  BTH_II1597 1875708 .. 1875765 - -19.1  -3.65902   TGCACGGCAGCTAAA CCCACGGCGACGTCGCC-CGGCACCGG AACGAA CCGGCGCCGCGGCC-CGCCGCCGCGCG TCACGCGACGTAGCC 100 26
  BTH_II1594 NONE
  BTH_II1593 NONE
  BTH_II1592 1870679 .. 1870737 - -20.5  -2.52464   CGGCGCGCGAATTGA GCGCCCGAGCGGCGAGCCGGCAACGATC GTGAGG GATCG--ACCGGCTCGCCGCTCGG-CGG TCGGCTACCTGCGCG  91 320
  BTH_II1589 1867487 .. 1867499 -  -9.1  -3.05596   CATCGGCGCACGGAA                GACGC GAC GCGTC                ACCGCCTCGACCAGC  60 82
  BTH_II1588 NONE
  BTH_II1587 NONE
  BTH_II1586 1864741 .. 1864783 - -19.1  -3.01712   GTCGCGCCGGCAACA GCGCGGCGGCCGCGAACAC GCCCG GCATTCGCCGCCGACGCGC CGACGCTGCGCGTCG  93 90
  BTH_II1582 1854679 .. 1854694 - -10.4  -3.06969   GAATCGATTGCAAGA              CTCGCG GCGC CGCGAG               CGCAGTTGCATGCGT  63 197
  BTH_II1578 1848673 .. 1848687 -    -7   -4.3129   GATCCAGTACGAAAA               GGCAGG CTA CCAGCC               TTCGAAGAACCAGTA  76 430
  BTH_II1574 1844769 .. 1844797 -    -3  -3.94409   GAGACGATCGAGAAA        GCAGGCGGCATG GTGTT CATTCCGCTCAC        ATGGGGCGCATTGCC  56 327
  BTH_II1572 NONE
  BTH_II1571 1843199 .. 1843220 -  -5.1  -3.95852   ATCTGACGAAGGAAA           GCG-CGAGCT CGG AGCTCGTCGG           CGCGGTGACGAAGGT  60 402
  BTH_II1569 1841650 .. 1841669 -   -15  -4.27316   GTGCCCAACGCAAAA            GGCGCTCG GAAA CGAGCGCC             TTTTCTTGGTTCCCG 100 230
  BTH_II1565 1837597 .. 1837648 - -13.4  -2.50994   TCGAACGCGACGAAT GCCGAGCCGGGTGGCGCAGGCGCC CGCG GACAGCCGCGGCGCCCGCCGCGGC GCGTGCGCGGTATGG  67 264
  BTH_II1564 1836438 .. 1836454 -  -9.3   -3.1875   GATACGCGAAGCCAA              TGCGCCG AAG CGGCGCG              CCGAAGCGATGCGGC  62 102
  BTH_II1563 1835103 .. 1835131 - -12.4  -3.29461   GAAGTCCTCCGAGAA        CGTCAGCGCGAC GCGCG ATCGCGCTGCCG        ATCATCCGCATCGAC  71 59
  BTH_II1562 NONE
  BTH_II1561 1833863 .. 1833885 - -11.9  -3.53012   TCGCTCTCGCGCAAA           GGGCCGCGC ACGCG GCGCGGCGC           GCGTTCGCCGGTCAC  75 71
  BTH_II1560 1831683 .. 1831708 - -16.1  -3.53012   GCGCGCCTGCCGAAA         GCGCCGGCCGA CGAA TCGGCCGCCGC          CCGGCCCCGCGCGTG  90 164
  BTH_II1558 1830525 .. 1830546 - -10.1  -3.05463   ACTTGCGCGAGCGAA           GGCGC-GGCA TGC CGCCCGCGCC           CTTCCATCGCATCGC  63 100
  BTH_II1555 1826785 .. 1826800 -  -4.6  -3.90112   TCGTGCCGAACGAAA              CCGAGC TCGC GCTCGT               GTCAGGGATGCCGAC  60 409
  BTH_II1553 1825960 .. 1825972 -  -4.7  -2.66316   GGCGCCACTATATCA                GCGGC CGT GCCGA                ATGCCGCGATTGCCC  44 10
  BTH_II1552 1825321 .. 1825346 - -10.4  -2.89475   GATCCACAGATGATA         GCGCACGGCCG CCCCC CGGC-GCGCGC         ATGCGAGCGCGTGCG  60 120
  BTH_II1551 1823534 .. 1823545 -  -5.8  -2.94416   CACGGCGACGACATA                GCTC ACGC GAGC                 GCCCCCTCGTCTTGC  48 16
  BTH_II1550 1821123 .. 1821143 -  -8.1  -3.60627   GCAGTCGATGGGAAA            GCGCGGCGC GGG GTGACGCGC            CCGGCAGTTCGAACG  63 157
  BTH_II1548 NONE
  BTH_II1547 NONE
  BTH_II1546 1816658 .. 1816688 -    -4  -3.72893   TACCGCTTGACGAAA      CACATAGG-GGCA CCCCTC CGCCGCCTACGCG       TCGCGAGCGCTCGCG  56 19
  BTH_II1544 1813241 .. 1813264 - -19.6  -5.03747   AAACGGCGCAAAAAA          CGGCGGCCAC GCGC GTGGCCGCCG           TCGAGACGAGGCGCC 100 111
  BTH_II1542 1811095 .. 1811138 - -19.5   -3.2963   ACCATGCGCCGACAA GCGATCGGCAAGCCGCCGGC GGCCG GCCGGCGGCGGGCCG-CCGC GGCGAGCGCCACCGT 100 238
  BTH_II1541 1809965 .. 1809993 -   -11  -2.57344   GAGCGCCGCGACAAT       CCGCAC-CGCGCA CAAA CGCACGCGTGCGG        CGGACCTGCGGCGGG  62 50
  BTH_II1540 NONE
  BTH_II1539 1807788 .. 1807824 - -20.9  -2.50016   CGGCACGAGGAATAC    GGGCGGATGCCGTGC GGCCTTT GCGCGGCATCCGCCC    CCGAGCCGCCCCGGG 100 78
  BTH_II1538 1806841 .. 1806857 -  -4.3  -3.07994   CCGAACCGCAGCCAA              CGACCGG CCG CCCGTCA              CAGAAACAGCGCGCC  45 23
  BTH_II1537 1805057 .. 1805084 -  -2.6  -3.45031   CGGGGAAAAATCGAA        CAGC-CCGCGC GTTCAGT GCGCGATGCAG        ACGGATTTGGTTTCG  47 10
  BTH_II1536 1803608 .. 1803637 - -22.1  -4.17089   CGCAAATTGGCAAAA       CGGCCGGGGCCGC GCGC GCCGCCCCGGCCG        TCAGCCGTTTTTCGG 100 70
  BTH_II1535 NONE
  BTH_II1534 1801333 .. 1801344 -  -4.4  -3.40611   GCGACTGGAACAACA                TGGA TGCC TCCA                 GAGAATTCCGATGCA  49 103
  BTH_II1533 1800203 .. 1800228 - -10.5  -3.60296   GATCGGGATTGCAAA         CCAATCGA-CCG AAT CGGCTCGATCGG         CGGCAGTGGAGGAAC  71 192
  BTH_II1532 1798582 .. 1798610 -  -7.4  -3.58037   GAGCAATTCCTCAAA        TCGGCATGGC TTCCGGCCC GCCATGCCGG        CGGTCATTCAATCGA  63 379
  BTH_II1531 NONE
  BTH_II1530 NONE
  BTH_II1529 NONE
  BTH_II1528 NONE
  BTH_II1527 1791404 .. 1791417 -  -5.2  -3.85698   GTTGGTGCCCATAAA               GGCG GAGATG CGCC                GCGTTCACGCGACGG  60 30
  BTH_II1524 1789641 .. 1789651 -  -6.8  -2.89742   GCGAAGCGGGATATA                 CGGA CTA TCCG                 GCGCTGGAAAGCGCA  49 167
  BTH_II1520 1785787 .. 1785802 - -11.8    -5.626   GAGCGCATAAAAAAA              GGCGCC CGAA GGCGCC               TTTTCGAGACTGGAC 100 57
  BTH_II1516 1783323 .. 1783347 - -16.5  -5.14965   ACGCGCATCAAAAAA          TGCCCAAACGC AGC GCGTCTGGGCA          AAGCCGCCGGAATGC 100 180
        ribA 1781579 .. 1781603 -    -7  -3.29511   GCGAGCGCGCGACAA          CGGCGACGCA GGCCG CGCCCCGCCG          GCACGACTCCGCGAA  55 421
  BTH_II1510 1778693 .. 1778711 - -10.2  -3.14132   CGTGCTGCTCACGAA             CACGCTGC TGC GCGGCGTG             AGCCAGGCGATCAAC  60 384
  BTH_II1506 1775187 .. 1775199 -  -6.9  -3.55181   GAAACCGAATCATAA                CGCGA AGG CCGCG                CGGCTTCGACGCGCG  57 55
  BTH_II1505 1774058 .. 1774077 - -11.4  -4.66833   CGCGAATGCGAAAAA            GCCTCCGC TACC GCGAAGGC             TTTTTCTTTTATGCG  93 148
  BTH_II1503 NONE
  BTH_II1502 NONE
  BTH_II1501 NONE
  BTH_II1500 NONE
  BTH_II1499 NONE
  BTH_II1498 NONE
  BTH_II1497 NONE
  BTH_II1496 NONE
  BTH_II1495 NONE
  BTH_II1494 1764205 .. 1764222 -  -3.3  -3.40403   CGCCGCCGATCAGAA             TGTCGCC CGAC GGCACCA              GGGAAGAATCGAATG  47 69
  BTH_II1493 NONE
  BTH_II1492 NONE
  BTH_II1491 NONE
  BTH_II1490 1759033 .. 1759053 - -18.3  -5.61596   ACGCGCATAAAAAAA            CGGCCCGGA ATA TCCGGGCCG            TTTCTGCCGCGCCAC 100 63
  BTH_II1489 NONE
  BTH_II1488 1755084 .. 1755117 - -12.4  -4.36914   CGCGTCCGCACAAAA     CGCACATCGGCGCC ACGATG GGCGCCGATGCGTA      CCGATACATGCCGAC  95 81
  BTH_II1486 1752216 .. 1752237 -  -7.1  -4.45083   GCCACACGGAGAAAA           CCTGCCGCG CGTT CGAGGCGGG            CGTGATGGCGATGCC  79 347
  BTH_II1484 1750001 .. 1750012 -  -2.2  -5.08824   CGGGCATTGAAAAAA                CATC AATC GACG                 AATTGACCATTCGCG  79 502
  BTH_II1482 1748851 .. 1748880 - -18.5  -4.43477   CCGATGCAAGGAAAA       GCGCGCGCCGGCG AACG CGGCGGCACGCGC        ACCGACGAAATGCAC 100 40
  BTH_II1481 1747854 .. 1747866 -  -3.3  -2.71791   AGCCTGCTTCGAAAC                TCCGC CGA GCGCA                TCGGGTGCCGCCCCG  40 67
  BTH_II1480 NONE
  BTH_II1479 1746934 .. 1746945 -  -2.2  -3.65542   GGGACTTCGAAAAGA                GGCT CGCC AACC                 ACAAGGCCGGGAAAC  50 182
  BTH_II1477 1745394 .. 1745420 -  -5.6  -3.73775   GGCAGCTCGAGCAAA         CCATCCCGTGGC GCC GCCGCCGGCCGG         CGGTGTGGGCCGGCT  58 87
  BTH_II1475 1742468 .. 1742506 -  -8.1  -3.74872   ATCGACGCGACGAAA   TCGCCGCGTCGCA CTGGACGGTGATC CGCGACGCGGCGC   TGATCGCCGCGCGGA  64 442
  BTH_II1466 1733082 .. 1733106 -  -8.6  -3.72576   GCGCCGCTCAGGAAA         CGCGCG-TAAC CGGC GTCAACGCGCG          GGGCCGCCGCGCGCG  67 58
  BTH_II1464 1729690 .. 1729747 - -13.3  -3.60971   AGCGCAACGCGCAAA CGGCGCGAGCGTGGCGCGCCGGC-CGGG AATCG CGCGCGCCCG-GCGTC-CGCGCGCGCCG CACGACGGCCGGCTG  81 52
  BTH_II1461 NONE
  BTH_II1460 1723736 .. 1723770 -  -4.9  -3.15861   CACGACGCCGAGCAA     CTCGCCGCGCTCG TGCGCGAAT CGATCGCGGTGAA     GCCGGACGCGGCGGC  47 123
  BTH_II1458 1722116 .. 1722142 -  -3.6  -3.29511   CCGACGCCGCGACAA         CGTCACGCCC CGTCATC GGGCATGTCA         AGCCCCAGCGCATCG  45 1
  BTH_II1457 1720362 .. 1720372 -  -4.6  -3.57144   TTCCCGATGTCGAAA                 CGCA TTA CGCG                 GTGTCGAACCAGCGC  54 444
  BTH_II1454 1717131 .. 1717168 -   -14  -3.14881   GAACGCCTTGATGAA   GCGGCCGCGGCGGCGA GCCCGA TCGCCTCCGCCGCAGC    CGACGCGATCAGAAC  76 34
  BTH_II1452 1715365 .. 1715398 -  -5.3  -4.08394   ACACGCGGCGCAAAA     CGCGCGTTCGACCCTC TAA AAATATCGAACG-GCG     CCCATTTCGGGTGAA  64 141
  BTH_II1451 1714088 .. 1714127 -  -9.1  -2.73159   TGAATGCGTGCAAAT  TTGTGGCCGCACGCGTG TGGCCG CGCGCGTGTGGCCGCAC   GCGCGGTGCCGTGCG  56 95
  BTH_II1450 1712948 .. 1712995 -  -6.1  -4.06419   GCGCGTGACAAACAA GCCGCGCGGCCCGC-GGA-CGCC ATCG AGCGCTCCTGTTGGCCGCGAGCC GATGCCGGCCGCGAC  64 114
  BTH_II1449 1711648 .. 1711682 - -11.2  -2.81464   GCATGACGGATCACA     TGCGGCGCGCGGCTTG CGG CATGACCCGCGCCGCG     TACGACGTGCGGCGC  64 65
  BTH_II1438 1702434 .. 1702451 -  -3.3  -3.72588   CAATGCAGACCGAAA             CGAGCAGC CTG GCGGC-CG             GCGTGCGCCGCGCGC  55 291
  BTH_II1436 1699218 .. 1699268 - -10.3  -4.60041   ACGCACGCGGAAAAA GGCCGTCGCGACGGG-CGCGGCC ATCCACA GCCCGCGGCCCGCCGCC-CGGGC GGTCAGCTCTTCGAA  91 28
  BTH_II1435 1698706 .. 1698718 -  -4.7  -4.63184   AAGTGACCGGAAAAA                CGGCG TCG CCCCG                CGGCATCACGAAGCG  77 31
  BTH_II1434 NONE
  BTH_II1433 1693374 .. 1693389 -    -6  -3.62096   TCGCATCAGGCGAAA              CAGGCC ACGT GGCCGG               ATGCGTCGCCGTACA  57 44
  BTH_II1430 1691557 .. 1691582 -  -5.3  -3.47071   AAACACGAACAAAAT         CCCCGGTGCAA TACG TCGCGCCGAGA          TTTGTATACATGGGA  53 62
  BTH_II1429 1687782 .. 1687822 -  -4.6  -3.53012   CGTGCGTCCCCGAAA CGGCCGTGCACACGGCGCAC GAT GTGCGCGGGATGC--GGCCC TCGCTCGCGCCCCGC  53 53
  BTH_II1428 1686778 .. 1686799 -  -6.6  -3.34233   CGACAATTCGGACAA           CGCGAAGCA CAAGC TGCT-CGCG           TGGCGCAACGGCTGG  52 354
  BTH_II1426 1683805 .. 1683861 -  -2.1  -2.71731   TCGAGTGCTGAATGA TTCGACATGCGCGGCGCGCCCGGCCGCCG AGC CCGCGGCCGGGCG-ACTGCG---GCCGGT CCGGCCGCTCGCCCG  38 49
  BTH_II1425 1682234 .. 1682257 -  -2.3  -4.82901   GGCTGTGCAGAAAAA          CACGCGG GACCTCAAGG CCGCGGG           GCGCGGACGGGCCGA  79 231
  BTH_II1421 NONE
  BTH_II1420 1676246 .. 1676285 -    -7  -2.72344   GCCGACCGGCAATGA  CGCGCGCGGCCTCG-GCAA CGC TCGCGCGAACGCGGGCGCG  ACACTGCTCGCGCAG  49 481
  BTH_II1416 NONE
  BTH_II1415 NONE
  BTH_II1414 NONE
  BTH_II1413 1665028 .. 1665053 -  -5.3  -3.04144   CTCTCAGGTTCAACA         CACGTCCG-GCG CGC CGCTCAGCCGCG         ATCGAGCGAATAGCG  46 17
  BTH_II1412 1663822 .. 1663837 -    -6  -4.20918   CGGAAGGTGAAGAAA              CGGCTC CGGC GTGCCG               GCCAAAGCCCTTCCT  70 65
  BTH_II1410 NONE
  BTH_II1409 NONE
  BTH_II1408 1660118 .. 1660169 - -17.2   -3.1505   ACGAGCGGCGAGTAA GCCGCCTTGCGGCGGCGCGCACG ATCGCGG CATGCGCGC-GCCGCCTGCCGGC TGCCGGCTACTTGAG  88 32
  BTH_II1406 NONE
  BTH_II1405 1657727 .. 1657766 - -24.4   -3.2614   CAGGCGTGACATGAA  CCGAAACGCCGGCACGAC GAAA GTCGCGCCGGCGTTTCGC   GCATCTGCCGCGGGC 100 74
  BTH_II1403 1655474 .. 1655524 - -10.9  -3.14132   GCCGCGTGCGACGAA CGGCGCCGGCGCGCGACGAGGCGC CGCT GCATC-CGACGCGCCGCGACGCCA CGGTGACGATTGTAG  66 344
  BTH_II1401 NONE
  BTH_II1400 1653424 .. 1653449 -  -3.2  -3.53343   AAGCGCCGCGCGAAA         CTGC-CCGGCG GCGCT CGCCGACGCAT         TCCCGTCCCCGCAGG  49 144
  BTH_II1394 1645197 .. 1645217 -  -7.5  -3.54459   CGAACCGGCTGCAAA            CGAGCATGA ATC TCGCGCTCG            GCTCCGCGCTCGCGA  60 367
      paaF-2 1642725 .. 1642751 -  -7.9  -2.63596   CGCCATTGTAGAGCA         TGCGCGGCGGA CGCAC TCCGTTGCGCA         GGCATGAGCGTCAGG  50 36
  BTH_II1391 1641891 .. 1641942 - -15.8  -2.71712   CCGCGCCGTTCAAAG GCGGCCGGCCAGCGACTCGTCGCG CCCTTT CACG-CGCGCC-CAGGCCGGCCGC GCGTCATTCTCTTTC  78 82
  BTH_II1387 NONE
  BTH_II1386 NONE
  BTH_II1385 1635608 .. 1635639 -  -2.1   -5.1963   TCGAACGAAGAAAAA      CACACGCGCGG-GC TCAAG GCTCCGCGCGCTCC      CTGACGAACTCGGCG  83 7
  BTH_II1384 1635163 .. 1635203 -  -6.9  -2.82623   CCGTCGCGACAATCA CGCG-CACATCGACGGCATC GCGT GCTGCCG-CG-TGCGGCGCG CCGCGCCGTTCCAGC  49 44
  BTH_II1383 NONE
  BTH_II1382 1633211 .. 1633267 - -24.4  -2.53747   GAACGCCGAGAACAG CGCGGCGGCGGCCACGCTCGCGACGACG CGG CG-CGGCGCGAACGGCGCCGCCGC-GCG GCTTCGCCGGCTCAC 100 285
  BTH_II1381 1630633 .. 1630645 -  -4.7  -3.05384   GCTCTTTCGATTCAA                CGGCG CGT CGCCC                GATTGATCCGGCATT  47 200
  BTH_II1380 1629434 .. 1629453 -  -4.2  -4.53036   GCAGAAACACGAAAA            GGCCGCATG ACC CA-GCGGCG            GCGGGCGGGTTCGCG  71 127
  BTH_II1378 1626299 .. 1626341 - -17.2  -2.85216   GATCATGGAGAACCA CG-GCGGCACGTGCGGCGTCG ACAG CGA-GCCGCACGTG-CGCACG ACGTTCTGGCTGAAG  80 153
  BTH_II1370 1615613 .. 1615627 - -11.4  -3.61398   CGCTCGTCCGAACAA               TGCGGC ATC GCCGCA               CCTACGTCGGCTCGA  74 157
  BTH_II1369 1614710 .. 1614735 -  -2.5  -4.46212   TGTTCGACGAGAAAA         CAG-CTATCCGC GTT GCGGAAATTCTG         GGCGTCGATCCGTTC  68 334
  BTH_II1367 1613382 .. 1613407 -  -4.7  -3.98204   AAACAGAGGCAGAAA         TGAACACGAAG GATT CTCCGAATTCA          CCCGCAACTATCGAG  62 23
  BTH_II1366 1612767 .. 1612786 -  -3.4  -4.04174   GTGTACACAACGAAA            GCCGGCAC GCAA ACGCCCGC             GCCTATCCCAAGTTC  58 107
  BTH_II1365 NONE
  BTH_II1364 NONE
  BTH_II1363 NONE
  BTH_II1362 NONE
  BTH_II1361 NONE
  BTH_II1360 1606897 .. 1606921 - -11.6  -2.62263   ATCCTCTCGATACCA          TGTCGATATC CATTC GATATCGACA          TGATGTCTTTTCACT  62 39
  BTH_II1359 1606485 .. 1606506 -  -2.2  -3.31263   ATCCCATGTTGACAA           CCCCCG GAGTATTTGG CGGGGA            ATGTAGCATGTACTC  45 98
  BTH_II1358 NONE
  BTH_II1357 NONE
  BTH_II1356 1603592 .. 1603613 -  -5.1  -3.28712   TTTGCGTCTGGAGAA           CGCGAACCGC AGA GCGACTCG-G           TGGGACGGCGCGCGG  49 491
  BTH_II1351 NONE
  BTH_II1350 NONE
  BTH_II1349 1597343 .. 1597353 -  -4.6  -3.29511   TGGACCGGCGCACAA                 GGCC CGT GACC                 GTCAGGCGTAGGGCC  49 75
  BTH_II1348 1596832 .. 1596846 -  -4.2  -2.66316   CGGGCCATCAGATCA               GCTCCA CTG TCGAGC               GCGCGAGGCCGAGGA  42 3
  BTH_II1347 NONE
  BTH_II1346 NONE
  BTH_II1345 NONE
  BTH_II1344 NONE
  BTH_II1343 NONE
  BTH_II1342 NONE
  BTH_II1341 1593978 .. 1593990 -  -2.6  -2.78384   TCGTCCGTCATGAGA                GCCA CTCGT CGGC                TGCGTCGTCGATGTG  38 5
  BTH_II1340 1593393 .. 1593414 -  -3.7  -3.39717   ATCTATGAAGACCAA           GCACGCACAT CGG ATGT-CGAGC           GAACAGACTGTGCAA  49 117
  BTH_II1339 1592325 .. 1592349 -   -15  -3.23393   CGGTATGGGACAAGA         CGCC-CGGCCG CACG CGGCCGCGGCG          CGGCGGCTTCGCGCA  77 525
  BTH_II1337 NONE
  BTH_II1336 NONE
  BTH_II1335 NONE
  BTH_II1334 NONE
  BTH_II1333 NONE
  BTH_II1332 1586154 .. 1586169 -  -3.2  -4.65895   CCTGTTACGTAAAAA              TCGGGA GGAT TCCCTA               TGATCGGCCGGCGTC  72 39
  BTH_II1331 NONE
  BTH_II1330 1584399 .. 1584429 -  -4.7  -2.75844   GGTTGGATGTGAAAT      TGGACTGGCCCGCGC TCG ACGCGGGC--GTCGA      TTACAGGCCCATCGC  44 26
         gpE 1583969 .. 1584020 - -11.7  -3.35679   TTCGGCCAGGGAGAA GGCGGCC-ATATCGCG-CGGCGTCC AGCC AAACACCGTCGCGATATCGGCCATC GCGTCTTCTACGCGG  70 33
  BTH_II1328 NONE
  BTH_II1327 NONE
         gpU NONE
  BTH_II1325 1579252 .. 1579266 -  -2.1  -3.72363   CATTCAAAGGCCAAA              GGCGTG TTCG CA-GCC               GTGCTGGCGAAATGG  53 159
  BTH_II1322 1576181 .. 1576224 -  -6.4  -3.68351   GCGCGACGACGCAAA CGCCAG-GCCTCCCGAGCCGC GGA GCGGCGCTAGCCGCTCAGGCG CGCCACTCAGCCGCG  59 19
  BTH_II1321 NONE
  BTH_II1320 NONE
  BTH_II1319 1570508 .. 1570521 -  -5.2  -3.66178   TGCTCGAACGCGAAA               GCCG GCGCTT CGGC                ACGCACGTGTCGGCA  54 189
  BTH_II1312 NONE
  BTH_II1311 1561628 .. 1561669 - -13.8  -4.07568   GTTGCCGCGCGAAAA GGATGC-GC-CGGGCCGTGCG AAT CGC-CGGCGCGCGCCGCATCC GCAGCGGCGTCAGGA  93 35
  BTH_II1307 1555998 .. 1556048 -   -13  -3.53444   TCAGCCGCCGCGAAA CCGCCGCGCGCGCTCGCCACCCGC GCC GCGCCTGCCGAGCGCGAGAAGCCG TGACGGACGGCGCCC  78 109
  BTH_II1300 1549758 .. 1549802 - -19.2   -2.5194   GAAGCACGGACGAAG CACGGGCGGCGCGCGGCGGCC GATC GTTC-CCGCGCTCCGCCCGTG TGCGCTACAGGCTGA  89 30
  BTH_II1299 1548911 .. 1548945 - -13.4  -3.53012   GCCGTGCGCCGGAAA     GCGCGCATCGCGCCGG CCG CCGGCGAACCACGCGC     GTTCGCTCATTCGAG  78 32
  BTH_II1290 1537299 .. 1537332 - -18.9  -3.31461   GACGGACCCGGAGAA     GCGGATCGCGCGGCTC GCC GAGCTGCGCGA-CCGC     GAGGGCTATTTCGCC  89 341
  BTH_II1288 NONE
  BTH_II1287 NONE
  BTH_II1286 NONE
  BTH_II1285 NONE
  BTH_II1284 NONE
  BTH_II1283 NONE
  BTH_II1282 NONE
      ribD-2 1525250 .. 1525276 -  -6.5  -4.41348   TGGTCCTGAAATAAA        GCGGTGCGCGGCG ATG CGCCGCG--CGGC        TATGGGGTGACGCCC  75 25
  BTH_II1280 1524155 .. 1524176 -  -2.9  -4.12188   TGATCAGTTCGAAAA           CGAGCATGGT TAG ACCTCGC-CG           GAGGAACGTTGACCG  60 13
  BTH_II1279 NONE
  BTH_II1278 NONE
  BTH_II1277 NONE
  BTH_II1276 1519426 .. 1519438 -  -5.5  -4.28375   GCAATACATGGAAAA                CCTGC GCT GCAAG                TTCTCCGCGTCGAGC  69 448
  BTH_II1272 1515020 .. 1515058 -  -4.5  -4.08767   GCGATTGCGGGAAAA  GGGCGCTGCGGCACTGTAA ACG CTACGGCGC-GC-GCGCGC  ATCGATCGCCGTCAA  62 138
  BTH_II1271 1514084 .. 1514105 -  -2.2  -2.62184   CGCGGCCGGACAGCA           GCC-GCACG CCGGT CGTGAAGGC           TTATCGCGCGATCAT  38 37
  BTH_II1268 1511439 .. 1511466 -  -8.4   -2.6381   ACAATCTTGACATGA        GGCGCGCGCCG CCAGGAT CGGCGCG-ACC        GGCGCGGGCGAATGC  53 209
  BTH_II1260 1501890 .. 1501917 - -14.1  -3.28924   GATCGCTGCGCACAA        CGCGTGCGGCG TGCGCC CGGCGCACGCG         CTCCGGATTACCGGC  78 89
  BTH_II1259 1500959 .. 1501004 -  -6.9  -2.52676   GATTCCTTCAAGTGA TGCGTCGGGC--GCGCGCGG TTCAGCCGG CCGCGCGCTTGCCCG-CTCA ATGCATGACGCGCGC  47 23
  BTH_II1258 1500545 .. 1500572 -  -5.6  -2.90075   GCTCGTCGAAGCACA        GCGATACGAGATG CGG CGTCTCG-ATCAC        GACGGGCGAATTCGC  47 133
  BTH_II1257 1499734 .. 1499770 -  -3.7  -2.87564   CCATGGCGGGACACA    GTGGCAAGTATGTTAAT CAA ATTATAATACATGCCGC    TTCCCGGACGATTTT  43 84
  BTH_II1256 NONE
  BTH_II1255 1498900 .. 1498910 -  -6.8  -2.72344   GTCGACGTTCAAGTA                 CGTC GCC GACG                 ATTTCCCCCACAACA  46 249
  BTH_II1248 NONE
  BTH_II1247 1486818 .. 1486844 - -12.9  -2.70932   CGTCGGCGCGAAGGA         GCGCGCCGCGA CCGGC CCGCGGCCCGC         GCCGCGTCGATCAGA  68 36
  BTH_II1246 NONE
  BTH_II1245 NONE
  BTH_II1244 1484858 .. 1484884 -  -7.3  -5.60993   GCGTCGACAAAAAAA        TGGACGGTCGTA TCGC TACG-CCGTCCT         GAAGCGCCTCTTTCG 100 241
  BTH_II1242 1481161 .. 1481218 -  -9.4  -2.66733   GCTGAATTCAGACTA GCGTTCGGCCGGATTCGATTCGCCCCGCG CGTGT CGCGGGGCGA-TCG--TCCGGG-GAA-GC GGGCAAGGCGGTGGA  56 231
  BTH_II1232 1455123 .. 1455141 -  -3.8  -4.57569   CGATTTGGCGAAAAA             TTGACGCA ACT TGCAACAA             TGCCGTGTATTTTTT  71 245
  BTH_II1231 1453957 .. 1453979 -  -3.3  -3.07487   CGACATCGTCAAAAG           CGTCGTCGA GTTTT TGGACGCCG           ACGAACCGACGCTTC  43 153
  BTH_II1228 1450771 .. 1450781 -  -2.4  -2.85668   GATGCGCACATTAGA                 GACG ATG CGAC                 GCCTTTGCGAAACTA  40 65
  BTH_II1227 NONE
  BTH_II1226 NONE
  BTH_II1225 NONE
  BTH_II1224 1447128 .. 1447147 -   -15   -5.4505   CCTCCGAAGAAAAAA            CGGGGAGC GGCG GCTCCCCG             TAGGCGGTTCCCAGT 100 75
  BTH_II1223 1446501 .. 1446531 -  -7.5  -2.80816   TCGCGACCGACGACA      TTC-TCGCGTGCGC GGAC GCGCTCGCGGCGAA       CGGCGTCGAGTTCGT  49 304
  BTH_II1221 NONE
  BTH_II1220 1442861 .. 1442877 - -10.8  -2.93382   GCCCATATCGATAGA              GGCGGG GCGCG CCCGCC              GGGAGGAAGCATGAA  62 337
  BTH_II1208 1415686 .. 1415722 -  -2.2  -4.11216   CCTCGAGTCCGAAAA    TCCGTGCGCCCGAA AGCCCGAAA CTCACGCGCACCGA    CTCAACACGTCCGCG  58 13
  BTH_II1207 NONE
  BTH_II1206 1414133 .. 1414175 -  -3.3  -4.75776   AAGTCAAGCGAAAAA TGCGCGCCGATTGACGGAGAC ACT GACGCGGACAA--GGCGCGCA GGCGTTGCGCGACAT  75 461
      pyrB-2 1412613 .. 1412646 - -13.7  -3.61517   ACGTGGCGGTAAGAA     TCGGCCCGGCGACGC AGGG GCGACGCGGGGGCGA      TGCGGGCGCCGCAGG  84 144
  BTH_II1203 NONE
  BTH_II1202 NONE
  BTH_II1201 1408256 .. 1408274 -  -4.4  -3.75024   TGTCATCACGAACAA             TTCGGTCG AAT CGACCGCG             CGCTCGGCGGGCAAT  55 408
  BTH_II1199 1406427 .. 1406437 -  -8.2  -3.74693   GGCGATCCGAGCAAA                 GCGC CGT GCGC                 GGGCCACGGCCTGCG  67 411
  BTH_II1198 1404330 .. 1404362 - -12.6  -4.65494   AAACGAGACAGAAAA     CGGCGCG-GCTGCGC CGCT GCGTTGCGCGCGCCG      GGCCCGCTCAGGCGG 100 33
  BTH_II1197 1401677 .. 1401695 -  -3.7  -2.52464   TCCGTTTTCAATGGA             TGCGGCC TTGCG AGCCGCG             CAACGGCATGCATGT  41 231
  BTH_II1196 1400610 .. 1400649 -  -3.4  -4.07568   CCTCCGGTTGGAAAA  GCAATG-TCGGCGCCGC TTGCCGC GCGGTGCCGCTCACAGC  CCGAGCTGCGCGCGC  60 19
  BTH_II1195 1399677 .. 1399713 - -11.4  -3.64703   TGTTCGTCAGCGAAA    CCGAGCTCGCGCGCGG GATGA CCGAGCACGTGCTCGC    GCGGATGGGGGCCGA  71 132
  BTH_II1193 1396035 .. 1396075 - -14.6  -2.57988   AAATCGATGAATGGA GGCGCGCGAGCG-GCGGCG CTTG CGCCGCGCGTTCGCGCGGT  TTCGCTCAGGTGGCC  74 31
  BTH_II1192 NONE
  BTH_II1191 1393513 .. 1393560 - -15.5  -2.52543   ATCGCGCGCAATGCA CGCCGG-ACGCTCGGCGCGG CGTTCCGGT CCGCGCCGGGCGCGCCGTCG CGCCGCGCTTTCGCG  77 88
  BTH_II1189 NONE
  BTH_II1188 1391018 .. 1391062 -  -2.7  -3.53012   GGGCTCCTTCGTAAA GGGTGGATGCGCTTTCCGG AAACACG CGGGAAGGCCCATGAACCC ATGCTACGCAGCCGC  47 55
  BTH_II1187 NONE
  BTH_II1186 NONE
  BTH_II1185 NONE
  BTH_II1184 1384851 .. 1384864 -  -4.5  -3.16742   TTCAATGCCGACGAA               CCACG GGTG CATGG                GCGAATTCCGGTCAA  45 67
  BTH_II1183 1382578 .. 1382594 -  -4.3  -3.31461   CAGTCAGGCGGAGAA              CGATGCG CGC CGCAGCA              TGCGGCGATCCGGGC  49 260
  BTH_II1182 NONE
  BTH_II1181 1380133 .. 1380180 -  -2.5  -3.59262   GGCGACATCGCGAAA GC-GCCGCCTTGCTCCCGC-CGA CGGC TCTTGCGGGACCCGCGCGGCTGC CTGCCGCGCGCTTCG  50 126
  BTH_II1179 1377418 .. 1377431 -  -2.3  -3.19522   TGATTGAACATCGAA               GTCTC CTGC GAGGC                GGGCGGCGGGCGGCG  44 190
  BTH_II1178 NONE
  BTH_II1177 NONE
  BTH_II1176 NONE
  BTH_II1175 NONE
  BTH_II1174 NONE
      xylB-2 1370600 .. 1370620 -  -8.1  -3.06501   GAGACGTTTATTGAA            GCGGGCGCG CCG CGCGACGGC            GGCGCGGCGATGCCG  55 324
      cobA-2 1360095 .. 1360124 - -13.6  -4.25104   TGTGTCGGACGAAAA      GAGGCGGGCG-CGC CGCG GCGGCGCCCGCC-C       ATGCTTGTGTGTTGA 100 84
  BTH_II1167 NONE
  BTH_II1166 NONE
  BTH_II1165 1355437 .. 1355491 -  -6.5  -3.01712   CGGCGGCCGCGAATA TGCGCCG-GCGC-GCGTC--GCGG-CGA ATGC TCGGCCGCTCGACGCCGCGATCGGCGCC GCGCCGATCGCGCCG  50 122
  BTH_II1161 1350103 .. 1350121 -  -9.5  -2.87132   CTCGGCGGCGAGAGA             GGCGACG TGCCG CGCCGCC             GTGTTCGGCGCGATC  58 135
  BTH_II1160 1348708 .. 1348751 -  -7.9  -3.62046   CGACCTCCGGAACAA GGCGAAGCGGCGGCGCGGC GGGCGG GCCGCGCCGCGGATCAATC GATCAGAAGCCTTCG  63 28
  BTH_II1159 1347830 .. 1347840 -  -8.2  -4.06419   GGGGCCGAGAAACAA                 CCGG CAA CCGG                 CAATCGGCAATCGGC  72 69
  BTH_II1155 1343681 .. 1343694 -  -9.5  -3.14132   GGCGGCCTGCAGGAA               GGGGG CCGG CCCCC                GATCGCGCGGGAGAC  60 388
  BTH_II1152 1341467 .. 1341490 -  -5.2  -3.82824   CAGCATCGAGAACAA          GCCGGGCAAGC AAG GCTC-CCTGGC          GGTCTATCACTATCT  60 342
  BTH_II1150 NONE
  BTH_II1149 NONE
  BTH_II1148 NONE
  BTH_II1147 1336445 .. 1336502 -  -4.7  -4.56597   GTTGCTGGCGAAAAA CGCATTGTATTCGACGTCG-CGGCGCG ATTCCG CGCGCCGGCG-CGTCGAACGGCGGGCG GCGCGATGCGTCGTC  74 166
  BTH_II1146 NONE
  BTH_II1145 1334584 .. 1334596 -  -4.7  -3.87815   GGGGAGTCGGACAAA                TCGGC AAT GCCGG                CCGCGATGCGGCGCG  60 50
  BTH_II1143 1331742 .. 1331790 - -19.4  -3.09015   CGGAGATTTACTGAA GTGTTCGCGCGGCGCGCGCGGGC GAAC GTCCGCGCGCGCCG-GCGCCCGC TCGCGTCAGTAGTGC  93 31
  BTH_II1135 1322016 .. 1322045 -   -12  -3.53343   AACGCGCGGGCGAAA       GCGCGGCGCGCC AATCGA GGCGCGGTGCGC        TTCGCTTTCGCTTGA  75 142
  BTH_II1133 1318955 .. 1318970 -  -4.7  -3.53012   GCGTTGTGTCGCAAA              CGATC CGGCCC GATCG               TCGAAGGGGGCGGCG  53 291
  BTH_II1132 NONE
  BTH_II1131 NONE
  BTH_II1130 1312974 .. 1312986 -  -4.7  -3.02144   GCATCGGGCGGAAGA                TCCGC CGG GCGGC                GCGCAACGCGAGCGG  46 289
  BTH_II1129 1311344 .. 1311369 - -11.9  -3.28712   GCGGTGCGTCGACAA         CGGCGAAGCGCA GCA CGCGCTTCGC-G         TCGTGCGGGGCGCGG  71 266
  BTH_II1128 NONE
  BTH_II1127 1309220 .. 1309277 - -16.3  -2.90496   GCGGGCGCGAAACGA GCGC-GCGGC-ACGCGGAAGAGCGCCGC AGCCG GCGGCGCA-TGCCGTGTCGCCGCCGCGC GCGGGCGCGCCTGCG  84 65
  BTH_II1124 1307287 .. 1307319 - -11.2  -3.16564   CCTGCACCGCAGCAA     GCCGGGCCGCGCGGT TCAC ACCGC-CGGCCGCGC      GCGGCGTCAGGCGGT  66 32
  BTH_II1121 1302696 .. 1302747 -  -6.5  -3.28712   GCTCGCGCTCGAGAA CGACGCG-G-TCTGGTTCGTGCCGCG CTA CGCGGC-CGAATTCGATCTCGCGGCG GGCACGCTCGTGCGG  52 457
  BTH_II1119 NONE
  BTH_II1118 1300487 .. 1300540 - -14.3  -2.64274   AGCCGGGCAAAGCGA CGCGCGTGCGCGCCGATGCCGGCCCG AAG CGGGCCCGAAGCGGGCCGC-CGCGCC TCGCACGCCGGATCA  70 38
  BTH_II1109 1287868 .. 1287925 -  -4.7  -3.72576   CGCGGCGCGACGAAA GCTGCG-CGCTCG-GCATCGTCCCGCGC AGATG GCGCCA-ACGGCGCGCGCGCGTCGCCGC CGCGCGCCGGAGCGC  58 210
  BTH_II1107 1285856 .. 1285870 -    -7  -4.40561   TTCCGGGAAAAACAA               GGCGGC GCG GCCGGC               GTTCCAGCGACGCGG  75 286
  BTH_II1106 NONE
  BTH_II1105 1283138 .. 1283191 - -10.8  -3.21416   GACGCTGATCACCAA GGTGGCG-TCCGAGCCGCTCGCCGC GCTTG GCGGCGCGCGATCCGAAGCGACGCC GCCGCTCACGCTGTA  64 333
  BTH_II1100 1280515 .. 1280533 - -11.6  -3.53761   GAACGCGGGGCGAAA             GCGGGCGC GCC GCGCCCTC             TCTGCGTCGCGCCGA  72 178
  BTH_II1099 1278605 .. 1278615 -  -2.4   -3.3579   AAATGGCTCGAAATA                 GGCC TCA GGCG                 CGACGGACCAAGCGC  45 342
  BTH_II1096 NONE
  BTH_II1095 1273810 .. 1273860 -  -3.8  -3.01791   ACCCCGTTTCGAACA CG-TGCGCGTGCGCGTCGATCGCC GTGAT GTCGCTGGCCGCGCGC-CGCATCG CCGCTGCATGCGCGC  44 117
  BTH_II1094 1272990 .. 1273002 -  -4.7  -3.05384   CGCGGCGCGACGCAA                TGCGC GCC GCGCC                CGCTGCATCATGCGC  47 33
  BTH_II1093 NONE
  BTH_II1092 NONE
  BTH_II1091 NONE
  BTH_II1090 1267976 .. 1268001 - -14.7  -3.52652   CGCATGGAATCACAA         GGTGCGACGCA ACGC CGCGCCGCACC          CGACGGCCGCCGCCG  86 100
  BTH_II1089 1267140 .. 1267150 -  -4.6  -3.54919   AACGAGCCTGCGAAA                 GCGC TTT ACGC                 ATCGCTCGGATTCGA  54 434
  BTH_II1084 1264239 .. 1264258 -   -15  -5.41746   AACTGGTGAAAAAAA            GACCCGGC CGGA GCCGGGTC             GAAGAGAGCGATGCA 100 163
  BTH_II1083 NONE
  BTH_II1082 1260171 .. 1260206 -  -8.1   -3.2614   GACGGTGGAGACGAA    GGTGCGTGGCGGCCG CCTGCT CGACGGCGACGCGCC     GCTGCCGGGGCTGCG  55 339
  BTH_II1074 NONE
        betB 1249010 .. 1249023 -  -2.3  -3.22475   CTGATGCTTAGAACA               CCGGT TGAT AGCGG                CCGAGCTCGACCTGA  44 4
        betA 1247149 .. 1247181 -  -3.1  -3.28712   CGGCTTGGGCGAGAA      GGGCGCGGCATGCAC ATC GAGCCTGCCGGTCTC      GTTGCCACGCTCGCG  45 129
  BTH_II1071 NONE
  BTH_II1070 1241901 .. 1241914 -  -3.1  -3.15056   AGGCGCAAGCCAAGA               TGCTA CCCG CAGCA                TTCAGCGCCTCTAGT  43 393
  BTH_II1026 1207045 .. 1207057 -  -5.5  -3.08464   TGACGATCGAGGCAA                GTCCC ATT GGAAC                GGGGCGCGTCTTGAT  46 299
  BTH_II1024 1205852 .. 1205871 -  -5.1  -3.28712   TTGTCCTTGGCAGAA            TACTGTA TGTATT TACAGTA             TTTAATAAGATGAAA  49 313
  BTH_II1021 NONE
  BTH_II1020 NONE
  BTH_II1019 1204459 .. 1204489 - -10.3  -5.00884   ATCTCCGGTAAAAAA      TGGCGGGGC-GCAC GTAC GGGCCGCCCCGCCG       AAAGGCCGCGCTTAT 100 250
  BTH_II1018 NONE
  BTH_II1017 1203372 .. 1203395 -  -3.1  -4.62069   TCCGCAGGGGAAAAA          GAGGGT-GCC GAACT GGCCACCCTT          AAAGGCCGCCCATAT  72 78
  BTH_II1016 NONE
  BTH_II1015 NONE
  BTH_II1014 NONE
  BTH_II1013 NONE
  BTH_II1012 1199270 .. 1199293 -  -5.8  -3.01712   GGTGCTCGCCGAATA          CCGCGTCGGC CCAA GCCGCCACTG           GAATCAGCCTCGCTG  48 81
  BTH_II1011 1197975 .. 1197998 -  -2.4  -4.10855   AAAATTCTCCCAAAA          TTCGTCCAAA ATTA TTTGGACTGA           GCCAGCTTGACTTCC  58 13
  BTH_II1010 1196389 .. 1196402 -  -5.9  -3.07443   CGACATCGCATTCAA               CCGCG GCAG CGCGA                CCGAGGTGTTCCGCA  48 388
  BTH_II1003 1189622 .. 1189635 -  -3.8  -4.07568   TCTGTTGCTCGAAAA               CGCA CGGCTT TGCG                ACGGCGGCGGCCGTT  62 428
      rpsU-2 1188238 .. 1188256 -  -7.3  -3.14132   GTGCGCGCCGATCAA             GCGCGCG CCGGT CGAGCGC             GTGGGCTCAGTACTT  55 32
  BTH_II0994 1179170 .. 1179180 -  -6.8  -4.57569   GCATGGCGCGAAAAA                 GTCC GCC GGAC                 AGCATGATCGGCGAC  79 149
  BTH_II0993 1178724 .. 1178742 -  -3.8  -2.52464   GCGCGCGGCAATCTA             CGATGAGG CTT CGTCATCA             CCACACTGGAGTTCA  41 4
  BTH_II0991 1177693 .. 1177713 - -12.5  -4.09685   TGCGATGCCGGAAAA            GCGCGTCGG CGT CCCACGCGC            GCGCTTCTGAGGATC  85 164
  BTH_II0989 NONE
  BTH_II0988 1175841 .. 1175867 -  -6.5  -3.53811   CGCACGCTCGCGAAA        GCGCTGCGCCGCC GCG GG-GGCGCGGC-C        GATGGGCGACGCATC  57 73
  BTH_II0985 NONE
  BTH_II0984 NONE
  BTH_II0983 NONE
  BTH_II0982 NONE
  BTH_II0981 1168400 .. 1168428 - -11.7  -3.16683   ACGCTATCTCACGAA        CCGCGCCGATG GACTTCG CATCGGCGCTG        CGCCGGTGCGTCTGA  64 324
  BTH_II0978 1164750 .. 1164763 -  -3.7  -3.79251   GATCGGATCAGCAAA               TGCCG GCTT CGGCG                AGACGGCGCGCCGCG  56 4
  BTH_II0977 1163781 .. 1163795 -  -3.4  -3.54129   GAGATCTCCGGGAAA               TCAGCG GCG CGCCGG               CAGTGCGATGCCGGG  49 11
  BTH_II0976 NONE
  BTH_II0975 NONE
  BTH_II0974 NONE
  BTH_II0973 NONE
  BTH_II0972 NONE
  BTH_II0971 NONE
  BTH_II0970 1155982 .. 1156040 - -19.5  -2.50816   TCGGCATTCAGTAAC GTCCG-C-ACGCGTCGTACGGTGCGGGCG TGT CGCCCGCGCCGCGCGCCGCGCCGCCGAAC CGGCTTCGGCATGCG  89 236
  BTH_II0965 1149981 .. 1150013 -  -5.6  -2.75064   TCGCCGAGGCAATGA     CGGCG-ACCA-TCGGG GCG CTCGATTGATTCGCCG     GAATTCCGGATGCGC  46 240
  BTH_II0964 1148297 .. 1148320 - -15.3  -3.53012   GGCTGTCGCGCGAAA          CGCGTGGCG TGGCTG CGCCACGCG           GGCGGCAAGTCGGAT  86 168
  BTH_II0963 1147684 .. 1147699 -  -6.1  -3.05343   GCGACAGGCTCAACA              GTGGG AGTCGA CCCAC               AGGCGTCCCCAGCGG  49 4
  BTH_II0962 1146547 .. 1146565 -  -4.4  -3.93288   GGCGAGGGAACGAAA             GGGTGCCC GTC GCGCACCG             GGGAGTGATGCGCCG  58 108
  BTH_II0961 NONE
  BTH_II0960 NONE
  BTH_II0959 NONE
  BTH_II0958 1143511 .. 1143530 -  -3.4  -3.21416   GATGGCGAGCATGAA            GCCGCTCG AATC CGAGGCGC             GCCATTTCGGATCGA  45 310
  BTH_II0957 NONE
  BTH_II0956 1135672 .. 1135691 -  -4.8  -3.16564   CGGCGACTGCATCAA            CGGCGGCC CGTC GCCCGGCG             TCAGGGCGATTGCGC  47 119
  BTH_II0955 NONE
  BTH_II0954 1132643 .. 1132683 -  -2.9  -3.01712   CGTCGCGGGCGAAGA  GCGAGATGCCGACGGCGAG GCG CCTGCCGGGCGCGTCACGC  GGCCCGGCTGACGAA  42 140
  BTH_II0953 NONE
  BTH_II0952 1129875 .. 1129917 -  -9.8  -3.14132   CGTGCGCGCGAGCAA GGCGAGCTTCGTCGGCCGT TTCGAT AC-GCCGACGTTCCTCGCC GAGCATACGGACGTC  60 503
  BTH_II0946 1121919 .. 1121950 -  -9.2  -3.32294   TTAAACGCTCGAGAA      CCGCTTGCGGGCGC GGCG GCGCCGGCGCGCGA       AGCATCGCGGTCGAA  64 311
  BTH_II0945 1119197 .. 1119253 - -11.4  -3.21912   GCGCGAACGCATCAA CGCTTGCACGCCCGACGATGCCGCGCC CGGC GGC-CGAAATCGGCCGGCCCGCACGCG GCTTGCCGCCGCCCG  68 84
  BTH_II0944 1117299 .. 1117347 -  -9.3  -2.52464   CGGTCGCGTAATGCA TGGGGCGCTTCGCCGCGCGCCG TTGCGC CCGCGCGCGGCGC-GCTCGCCG ATCGGCGCCGCCCGC  55 340
        glgB NONE
  BTH_II0938 1102491 .. 1102507 -  -6.5  -3.21416   CACTCGTATGAGCAA              CGGCC GGCGCAT GGCCG              GATGGGCGGCGCGCA  54 223
  BTH_II0932 1093708 .. 1093735 -   -12  -2.52543   AGCTGTCGCAATCGA        CGATCACCGTGA CGAA TCTCGGCGATCG         CGGCGCCGCGGAGGT  62 493
  BTH_II0926 NONE
  BTH_II0925 1084831 .. 1084881 - -13.6  -3.60475   AACGGGGACGCGAAA TGCGGGCGCGCGGCGGCCCGCCCG CCT CGGGCGGCGCGCGGCCCGGCCGGC GAGGGCGCGCGCGTC  84 39
  BTH_II0924 1084096 .. 1084133 - -19.9  -3.92542   TGCATTCCGAAAGAA   CGTCCGGCGACCTCGAA CGCT TTCGGCGTCGCCGGACG    TGCGCCCGCGTACGC 100 88
  BTH_II0919 1078583 .. 1078595 -  -4.8  -2.78384   GCCGGGGTGACGAGA                GACG GGACG CGTC                GGCGCGATCGGCGCG  44 59
  BTH_II0918 1077396 .. 1077422 - -11.5  -2.79183   TGCATTTCCATCAGA        GCTGC-CGCGCG ATGA CGCGCGCGCGGC         TTGCCGCATGGCATC  59 155
      groL-2 1074138 .. 1074179 -  -5.1  -3.53012   TCGGGTGTCGGGAAA TCGGC-GCCGATCG-CGAG GGTTTT CGCGACGATCGGCAACCGC CTCGTGCGCGGCCAG  53 286
  BTH_II0913 1072395 .. 1072414 -    -5  -2.84586   GCGAAAATCTAACGA            GCCACG-GA TCG TCTCATGGC            AGGCCTTGCCGCGTC  45 315
  BTH_II0912 1071703 .. 1071724 -  -7.1  -3.06261   CGCGAACGGCGAAGA           CGCCCGCCG AGTG CGCCGCGCG            GCCTAGGAGCCGCAG  51 28
  BTH_II0911 1070457 .. 1070471 -  -8.5  -3.10012   AACTGCATCAGCGAA               GCCGC GTTAG GCGGC               CCGCTCCGCGCACGT  57 150
  BTH_II0905 1060563 .. 1060586 -    -8  -3.36327   CGATTCGAGCGACAA          CGCGTTCCTC GCGT GAGGCGCGCG           ATTCGAGGAAGTCGT  58 87
  BTH_II0902 1057842 .. 1057881 - -20.7  -3.07816   GGGCGATCGACCGAA  CCGCCGGCGCGACGCGGC GGCAT GCCGCGCGGCGCC-GCGG  AACCGCTGCGCGCCG 100 45
  BTH_II0901 1057038 .. 1057050 -  -3.3  -2.63991   GGGAATCGAATGAAG                CTTGC GCA GCATG                GGGGGCCTCTCGTCT  39 46
  BTH_II0900 NONE
  BTH_II0899 1053551 .. 1053563 -  -4.7   -3.9941   GCGGCGAGAAGGAAA                CGGGC GGC GGCCG                CGAGTCCGGTTCCGA  63 163
  BTH_II0894 NONE
  BTH_II0893 NONE
  BTH_II0892 NONE
  BTH_II0891 1045466 .. 1045516 -  -8.6   -3.4072   CAGCCCGGAGGAGAA GGCGCGGATCGCGCTCGCGGCGCC GGT GGCGGCGCGTTGACGAGCCGGGGC GCTTGCGTTGGTTCG  60 438
  BTH_II0888 1041781 .. 1041816 - -10.2  -2.71712   TCGTCTTGTCGAAAT    CTGCACCGCGCCCGGC TTGG GCCGGTGGCGGGTCAG     TCGAGCGAGAACGTG  59 22
  BTH_II0887 NONE
        nadE 1039803 .. 1039835 -  -8.3  -3.17075   GCTCTCCGAAGCCAA      GCGACGGAGCCGG GCCGACG CCGATTCCGACGC      CGCTCGCGCTCACGC  57 35
  BTH_II0884 NONE
  BTH_II0883 NONE
  BTH_II0882 1035885 .. 1035910 - -12.5   -4.0371   GATTTCGGATAGAAA         GCGGCCGACCG GTTA CGGTCGGCCAA          AAAGGTTCCGGCTTT  84 155
  BTH_II0881 NONE
  BTH_II0880 NONE
  BTH_II0879 1032354 .. 1032397 - -17.4  -3.28712   TTTGGGGTCCTACAA GGGC-TGCCACGCGATGGCGC TCG GCGGCACCGCATGGCTTGCCC GCAACCTGAAAGTGC  91 222
  BTH_II0877 1029811 .. 1029827 -  -2.2  -3.73224   TTACGGTCGACTAAA             CGA-GCG GCTT CGCGCCG              GCGGCCTCCGGTGCC  53 4
  BTH_II0876 1028188 .. 1028202 -  -4.2  -3.43722   TGGATGAACACAATA               GGCG TGCGAAG CGCC               GAGATCGGGCGTTCG  51 147
  BTH_II0875 1026492 .. 1026504 -  -3.3  -3.35679   GCTCGCGAGCGATAA                CGCGA GCA TCGGG                ATGGCGTGGTGAAGG  47 105
  BTH_II0874 1026121 .. 1026173 - -20.4  -3.19789   AGAGCGAAGAGCGAA GAGCGCGCCGCGCCG-GCCCTTCCG CGAG CGGCCGGGCACGTCGCGGCGCGACC GGATCAGGACATCCG 100 29
  BTH_II0870 NONE
  BTH_II0869 1019238 .. 1019269 -  -2.7  -3.46647   GTCACGGATGAAACA      TTCGGCGCGGGCC GGGACG GGTGCGCGCCGTC       AGCGCTTCTCGAGCT  47 24
  BTH_II0868 NONE
  BTH_II0867 NONE
  BTH_II0866 NONE
  BTH_II0865 NONE
  BTH_II0864 NONE
  BTH_II0863 1009420 .. 1009434 -  -2.1  -2.71144   GAGCGGGCCGAATGA              GC-AGG TCAG CCTAGC               TGGATCAACTGTCCG  38 16
  BTH_II0862 NONE
  BTH_II0861 NONE
  BTH_II0860 NONE
  BTH_II0859 NONE
  BTH_II0858 NONE
  BTH_II0857 NONE
  BTH_II0856 NONE
  BTH_II0855 NONE
  BTH_II0854  996217 ..  996231 -  -5.6  -3.14132   GGGCGCCGCGATGAA               GCCGAG CCG CCCGAC               ACCGCGCAAGGCGGC  47 70
  BTH_II0848  989768 ..  989812 - -27.4  -2.56715   ATCCCCACGAATTCA GCGATCCGAACCATCCGGGCG GATG CGCC-GGACGGTTCGGATCGC GCTACTTCGTCATGC 100 35
  BTH_II0826 NONE
        yscF NONE
  BTH_II0824 NONE
  BTH_II0823 NONE
  BTH_II0822 NONE
  BTH_II0821 NONE
  BTH_II0820  962266 ..  962279 -  -9.5  -3.51934   GCTTGGCGAGAAACA               GGGCG GTGC CGCCC                GAATCGGTGAGGGAA  65 353
  BTH_II0819 NONE
  BTH_II0818  960451 ..  960500 - -14.3  -3.53444   CGAGGCGGCGGCAAA CATCCCGGCGCG-CGCCGCG CGAAGGCCGAT CGCGGCGACGCGGCGCGATG CGGCCGGTCAGGGCT  81 33
  BTH_II0816  957510 ..  957552 - -30.7  -3.53012   CGTGTCGCGCCGAAA GCCG-GACGCGCCGCGCGAC GGTT GCCGCGCGGCGCGTCACGGC TCCGGATATTCCCGC 100 292
  BTH_II0815  955900 ..  955912 -  -5.5   -3.5944   AGTGAGACGGCGAAA                CGACG AAA CGTCA                GGCGGGATGACCGGC  57 102
  BTH_II0813  953324 ..  953341 -  -9.1  -4.91109   GCTGCAGGAGAAAAA             GCGC-GCG TAG CGCAGCGC             GATTCGCCGGCGGCG 100 137
  BTH_II0809 NONE
  BTH_II0808  947345 ..  947363 -  -5.9  -2.79183   GGCAGTTTGATGACA             GCGCGCA AAGGG TGCGCGA             TTCGTGGGCGACTCG  47 72
  BTH_II0807 NONE
  BTH_II0806  944330 ..  944345 -  -6.2  -4.04415   GCAAATAATATCAAA              TGCAAT AACG ATTGCA               AGAGCGGCGTTCGGA  64 459
  BTH_II0805  943357 ..  943378 - -11.5  -3.07994   GGCAATCCGATGCAA           GCCGCCGAT CGCA AGCGGCGGC            GCGCGGCGGCAAATG  66 79
  BTH_II0804  942472 ..  942493 -  -2.9  -4.59773   CGCCATCGGCAAAAA           TGACAAGAC GCGC GTCTCGCCG            ACGCGCATGCGCTGG  72 44
  BTH_II0803  940446 ..  940461 -  -7.5  -3.59979   GCGGCGTATCGGAAA              GCCGC CTGCGC GCGGC               CGCGTCGCTCGGCGC  60 396
        tauD  936936 ..  936949 -  -3.7   -3.7347   GCGAAGAGCGAAGAA               GCGCC GCGC GGCCC                GCTCAATAGGGCTTG  56 28
  BTH_II0790  920075 ..  920115 -  -6.3  -4.16943   CCGTACACCGGAAAA  CAGCCTATATGCTGTCAAT CGA ATTTACAAGATATAGCCTG  TATTTTCATGAAACA  66 338
  BTH_II0789  919567 ..  919610 - -10.1  -2.71731   CTCATCCGCGAATGA GCGGCGCGTCGGGCGCGCGC GAACG GCGCGCGCTCATCG-GCCAT CCCGCTTTTTCGGGG  59 15
  BTH_II0784  913472 ..  913511 -  -2.8  -3.59979   TGGCGCGACGCGAAA GATGCCGCCCGTCGCC TTTCTTCGCC GGCG-CGCGCGGC-CC  GCCATGGCGCCGGTT  51 61
  BTH_II0783  911519 ..  911536 -  -5.5  -3.21747   GGAGCTGAGCAGCAA             GCCGG GATGACGG CCGGC              GCGATGCGTGCGTTC  51 348
  BTH_II0781  910118 ..  910157 - -14.2  -3.17571   AACCGCTGAATGCAA  CCGCATCGGC-CGCCGCGC TTG GCGCCGCGAGCCGATGCTC  GCTCCGTTCCGATCG  78 175
  BTH_II0780  909599 ..  909631 -  -7.6  -4.10429   AATCATCGCCGAAAA     CGTTCGGCGCCGGGG GCGG CCGCGATGCCG-ACG      GTGCGGAGCTATCGT  71 192
  BTH_II0778  908747 ..  908784 -  -9.2  -3.53012   TCGCGCGGGCGGAAA  CCGC-ATGCGCGCCGGCCC GAA GTGC-G-CGCGCATCGCGG  TCATCGTCCGAGATA  65 26
  BTH_II0768  895581 ..  895614 -  -8.1  -3.75461   TAAACGTCGATCAAA     CGACGATCGCGCAC GATTTAG GCGCGCGA-CGGCG     ATCGCCTTTTGAAAT  65 140
  BTH_II0763  890282 ..  890314 -  -2.5  -4.05446   GCTTCGAACGACAAA      TCACGAACGAGGAAC CGA GAACCTCGACCGTCA      AACCGCGAACCGCGC  57 128
  BTH_II0749 NONE
  BTH_II0748 NONE
  BTH_II0747 NONE
  BTH_II0746 NONE
  BTH_II0745 NONE
  BTH_II0744 NONE
  BTH_II0743 NONE
  BTH_II0742 NONE
  BTH_II0741  870339 ..  870354 -  -4.6  -3.05384   GCCGCGCGGACGCAA              TTGCGC ATGA GCGCAT               GATCGCGTCGCACGC  47 52
  BTH_II0740  869442 ..  869452 -  -8.2  -3.64703   CCGCGTGGACGGAAA                 GCGG CCG CCGC                 GCCGCGTGACGTTCC  65 48
  BTH_II0739 NONE
  BTH_II0738  868295 ..  868346 -  -8.5  -2.70932   GCTCGGGTTCAATCA GGCCGAGCCGTGGCATCCGTCGGCG CTCG CGCCG-CGGCTGCG-CGGCACGTTC GAGAAACTGGCCGGC  53 266
  BTH_II0735 NONE
  BTH_II0734  865151 ..  865162 -  -2.2  -4.58395   GGGATCGTCGAAAAA                CACGG CGG CCG-G                ATCGAGGTCGACAGC  71 274
  BTH_II0730 NONE
  BTH_II0729 NONE
  BTH_II0728  857085 ..  857109 -  -2.8    -4.053   AGGACGGCATACAAA         CGAGCGCGG-TC GGC GATCCGCTC-CG         ATGGGGCGTGACGAC  58 376
  BTH_II0724  850973 ..  851003 -  -5.5  -3.33696   TGGTCGCCGAATCAA      TCGG-CGAACGATCG ATG CGAT-GTGCGGCCGA      TGGAATGGCGGCGAC  53 92
        bglB  848006 ..  848020 -  -3.5  -4.23674   GCGCACGAAGAGAAA              CGTGCC TGAC GGC-CG               ATTCATGACGGCCGG  64 402
  BTH_II0722  847047 ..  847087 - -12.7  -4.58395   CCTACTTGCGAAAAA CGA-TCG-GCGCCGGCGAA TTCGC TTCGCCGGCGCGCGAATCT TCGGCGCTCATCGCA 100 106
  BTH_II0721 NONE
  BTH_II0720  843510 ..  843523 -  -3.7  -4.07568   TCGTTCGGTGCAAAA               CGGCC GATG GGCAG                ACAATCGAGTCGTGG  62 163
  BTH_II0719  842183 ..  842211 -  -4.5  -3.09004   GTACTGCCAAAATGA        GTTGCAGGAGGCT GTT AACCTGCCGCAAG        CTTCGTTAGGTCGTA  45 199
  BTH_II0718  840750 ..  840769 -    -2  -3.50393   TTCCATTGCACAGAA            GCGTTATC CATT GATTGCGC             GCCCGATCGCGCCGA  47 377
  BTH_II0715  838054 ..  838070 -  -2.3  -2.59039   AACCAGTGCGACAAG              TGCTA TAGCGAG TAGCA              GTCTACGGCTGCGCG  38 166
  BTH_II0704  824471 ..  824518 -  -9.8  -3.25015   GCGAAGCAGGACGAA GCAGGGCGACG-G-AGCGCGGC GTCGGG GCCGGGCCGCGCGTCGCGCCGC GGCGGGGGCGCGTCG  62 115
  BTH_II0703 NONE
  BTH_II0702  821733 ..  821762 - -12.2  -4.93365   CCGCATAACGAAAAA      GCCAGCCGCG-CGC GTAT GCGTCG-GGCTGGC       TTTGCGGTCGCGGCC 100 85
  BTH_II0700  818676 ..  818720 -  -9.1  -2.70932   GCTTCGCGCGAATCA TCCGGGGCGCACAACGCCGTC CCG AAGGGCGCTCGACGCCGCGGA TGTCCGCACTCCCGA  56 153
  BTH_II0697  815725 ..  815744 - -10.6   -4.0896   AAAGCGCGCCGAAAA            GCGCGCCG AGAG CCGCGCGC             ATCGCCCGTCACACG  79 34
  BTH_II0691 NONE
       gmd-2 NONE
  BTH_II0689  804797 ..  804811 -  -4.9  -3.85698   GCGGGCCGTGACAAA               CGCAC GGCCG GCGCG               TTCACGCGCTTGCTG  60 447
  BTH_II0670  782160 ..  782206 -  -8.8  -3.53012   CGGCGTTGTCCGAAA CGTTC-GC-CCAGCTCGA-CCGC CGAA GCGGATCGAGCTGCCGCCGCACG CGTCAAGCTCGCGTC  62 42
  BTH_II0666  778079 ..  778106 - -20.6  -3.91798   TAACGTGCAATGAAA        CACCCCGACGGG TTCG CCCGCCGGGGTG         TTTCGCTTTCGGCGG 100 46
  BTH_II0658  770714 ..  770750 -  -3.6  -3.53012   GGCGCTTGCGGCAAA    GCCCGTGCGAATCG GATATCGGA CGATTCGGGCGGCC    GGCGGCCGGACGCGA  49 91
  BTH_II0657  769476 ..  769500 -  -4.9  -3.63569   TTAATCGGTTAACAA          GGGCGGACG CACAGCT CGTCCACCG          GGTGGGGTTGGAACT  55 124
  BTH_II0656 NONE
        prpD  767389 ..  767418 -  -4.4  -2.99972   AGGCTAGGAAAGAAC       TCTGTATTTGAC GGCTAG ATCACATACAGA        TCGACGTACTCATCG  44 10
        acnA  764563 ..  764579 - -15.1  -5.84381   CGATGAACAAAAAAA              GCCCGGC TGA GCCGGGC              TTCAAATCGACCGCG 100 84
  BTH_II0647  756905 ..  756923 -  -5.3  -2.77256   TGAACGAAAGAATAT            GATG-CGC GTGC GCGACATC             CGCCCTATTTGATGG  44 135
  BTH_II0646  754532 ..  754545 -  -2.3  -3.40403   GGGTTTCGACCAGAA               TCTCG TGCG CGCGA                GCCAGTCCCTCGGCG  47 405
  BTH_II0641  748663 ..  748701 - -13.1  -3.12327   GGCGCAGACGCAATA  GCGCGGCGCGCATGCAAC GCGC GCGGCATGCGC-CCGTGC   GCGGCCATGCCGTGC  72 69
  BTH_II0635  741446 ..  741459 -  -6.7  -3.14132   CGGCGCCGGCAGGAA               TCACG GGAT CGTGA                TCACCTCCACCGACG  50 440
  BTH_II0627 NONE
  BTH_II0626  731574 ..  731595 - -10.1  -3.09131   AAAAGGATTGGAAGA           TGCCGCCTA TCAC TTGGCGGCA            AGCAGTTAATCAGTT  63 274
  BTH_II0623  728464 ..  728480 -  -5.1  -4.18018   CTTTTCTATTGAAAA              TCAGCGT GTT ACGTTGA              TTTTTCCTTCGCCTG  64 17
  BTH_II0616  720057 ..  720085 - -13.8  -3.31461   GATCGAGCGCGACAA       GCGGCGACG-CGC GTAA GCGTCGACGCCGC        GCGGCGACGCTCGCC  80 427
  BTH_II0611  714488 ..  714505 - -12.7  -5.95539   GTCTAAACAAAAAAA             GACGGGC CGCA GCCCGTC              TTTTCCGTGCATGCC 100 104
  BTH_II0610  713318 ..  713331 -  -4.5  -3.55444   CCTTTACGGCGGAAA               GGACG ACAG CATCC                CGCAGAGCTCGCTCG  54 261
  BTH_II0608  710100 ..  710116 -  -4.3  -3.06696   CGCGGCGTCAATAGA              CGAGCTG CGA CACCCCG              CAGGTTAGCGACATG  45 1
  BTH_II0607  709388 ..  709412 -    -5  -3.70902   CGCTGCAGACCGAAA         CCGA-CCCGAA CGTA TTCGCGCTCGG          CGATTGCGCGGGCTG  58 389
  BTH_II0604  704476 ..  704503 - -14.9  -5.31275   GCGCACGAGAAAAAA        CGGGCGGACGCC TCGTC GGC-TCCGCCCG        TGCGGTGATGTGCGG 100 71
  BTH_II0603  703812 ..  703854 - -22.2   -3.5774   AGCGAAGCGCGGAAA GCGGAAAGGCCGTCCATGAT CCG ATCATGGACGGCCTTTCTGT TTTACGATTCACTCG 100 48
  BTH_II0601  701569 ..  701579 -  -2.4   -4.0896   AAACTGCGGTGAAAA                 CGGC CAT GCAG                 GAAACGTCGGTTCAG  58 116
        thrB NONE
  BTH_II0599 NONE
  BTH_II0598 NONE
  BTH_II0597  698222 ..  698249 - -22.8  -4.82855   CATCAAATTGAAAAA        GGGCGTGCCGAC CGGA GTCGGCACGCCC         TTTTTGTCATTGCGG 100 57
  BTH_II0594 NONE
  BTH_II0593  694689 ..  694733 -  -4.1  -2.54193   CAGCAGCGGAACCCA GGCGTCGTGCATCGCGTATT CCGATC AGTTCGCGGCGCTCG-CGCC GTTCGCGGCCGGCCT  41 5
        modB NONE
  BTH_II0591  693161 ..  693183 -  -6.1  -3.33696   CGCGGGCGGAACGAA           CGGCGCGGC GAATG GCGGCGGCG           CGGCATGCGTGAGTC  53 165
  BTH_II0587  688757 ..  688771 -  -4.2  -4.07568   TGCGGCGGCGGAAAA               GCGG GCGAAAG CCGC               ACGAAAGGCGGCGAA  62 64
  BTH_II0586  687788 ..  687815 -  -3.3  -2.87522   CGAATCGACATTATA        GGGACCGGACGC GCGCG GCGGCCG-TCGC        GCGTCATGCGGGAAG  41 29
  BTH_II0585  686875 ..  686887 -  -5.5  -3.16668   GAAGATCTGTATCAA                CGAAG GAA CTCCG                AAAATGAACGAAGCG  49 98
  BTH_II0584 NONE
  BTH_II0583 NONE
  BTH_II0581 NONE
  BTH_II0580  680823 ..  680848 -  -7.5  -4.01853   CAAGATCATCATAAA         GGGCATCCTCG ATCC CGACGATGCGC          GGCGCGCGGTCGACG  69 524
  BTH_II0578  679237 ..  679292 -  -4.7  -2.70932   TTCGGCGCCGAAGCA GATCCGGCGCTCGCC-ATGGTCG-GAAC CCG GTCCTCG-CGATCGGCGGGCGCGCGATC AGGCGCCCGGCTACA  44 123
  BTH_II0576  677225 ..  677269 -   -12  -2.71731   TTGAGCGTGCAACTA CCGGCGATCGAGCCGGCGCCG TTTT CGGTG-CGGCGCGATCGCAGC ATCCGAGGGCGCGCG  65 358
  BTH_II0575  675780 ..  675800 -  -3.3  -2.70298   TCTCCGAAGCATAAC            CTCAAACTA ATG TAGTGTGAA            CACGCCCTAGTCCGA  40 32
  BTH_II0574 NONE
  BTH_II0573  674962 ..  674993 - -20.8  -3.17212   CGACGATCGCACGAA      CGGGCGGGGCGCCG TGCG CGGCGCCCCGCCTA       GGGCGGTGTTCACAC 100 40
  BTH_II0558  661771 ..  661787 -  -5.7  -2.77899   CGCCGCGACGAAGGA              GCCGCCG ATG CGCCAGC              AGATGCGTCTCTACA  46 455
         fbp  658677 ..  658712 -  -5.3  -2.80113   CATGATCGGACTAGA   CGGCCGGCG-AACGCGG GCGA CCGGGCGACGCCGG-CG    TCAGACGTCGAGCAG  45 26
  BTH_II0553  657432 ..  657447 -    -4  -3.92522   GGCGAATTGCAGAAA              CGG-ATC GAC GATGCCG              AGCTCGGCAACAACG  58 475
  BTH_II0542  642972 ..  642998 -  -7.8  -3.44334   CGAAACCAACATCAA         GCACTTCGCGGC CGA GCGGCGCCGTGC         GCTGGCGGAGGGCCG  58 171
  BTH_II0532  631951 ..  631965 -  -2.7  -3.09516   CGTCGCATCAGCGAA               CGCCC GGCAT GGGTG               AGTCGTCAGGCATCG  42 159
  BTH_II0531 NONE
  BTH_II0530  630428 ..  630450 -  -6.9  -4.18018   GGCTGCGATCGAAAA           TGCCGCGAT GGGGA ACCGCGGCG           CGCGGCGCAGGCGGC  68 84
  BTH_II0529  629163 ..  629182 - -12.1  -4.55128   ATCGCCAAAGCAAAA            CCCGGCC TGAGAG GGCCGGG             TTTCATTCGGCATCC 100 65
  BTH_II0526  624369 ..  624385 - -11.5  -3.51329   GATCGCGAACTACAA              CAGCGGG CGG CCCGCCG              ACGACGTCAGCGTGC  69 475
  BTH_II0519  617325 ..  617365 -  -8.1  -2.80443   CGATAGGCGAGCATA GCCGGCTTCGCGCGCGCC TGCAGC GGCGCCTACGC-GCCGGC  GGGATGCGACGACGC  52 14
  BTH_II0518  616840 ..  616858 -    -8  -3.53012   GCGCGCGCGGCGAAA             GCACGTCG CGC CGCCGCGC             CCATTACTTCAACGT  60 29
  BTH_II0515  610805 ..  610841 -  -7.8  -3.14132   GCGCGGCGCGAGCAA   GTGGTCGCGCGCGTCGC GGCG GCG-CTCGCGCAGCCGC    GGGCCGACGGGGGAT  53 143
  BTH_II0513 NONE
        trpS  607619 ..  607654 -  -8.8  -4.25104   TCCGTCCGATGAAAA    GGCGGTGTCTTCGGCG CGTG CGCCGAATGCTCCGCG     TATCTCGAAACGCGC  77 141
  BTH_II0511  606726 ..  606754 -    -8   -4.1964   CCGAACATGCGAAAA        GCGACGGGAGGC ACGAA GCCGGCCATCGC        GGCCGTCCGGCTTCC  71 94
  BTH_II0510 NONE
  BTH_II0509  604622 ..  604652 - -16.9  -3.14132   CGCCGCGCCGACGAA      GCG-GCCCGCGCGCG ATC CGCG-GCGGGCGCGC      CGAACGCGCGGCCTG  85 117
  BTH_II0499  590887 ..  590935 - -10.3  -2.52464   GCCGCGGCGAACGGA GCGGCAC-GCA-C-GCGCGGGCGG CCTG CCACCCGGGCCGGCGCTATGCCGC CGCGATCGCGTCGTC  58 17
  BTH_II0493  581589 ..  581599 -  -8.2  -3.28637   GATGAAGATGACCAA                 GCGC GTC GCGC                 TCGCGCTGCGCCGCA  59 331
  BTH_II0487  576506 ..  576540 -  -5.6  -3.78775   GGGTGCACGACGAAA    GCCGCGCGACCACGC TGTTCT GCTCGCTCGCGC-GC     GAGTTGATGACGGGC  60 84
  BTH_II0485 NONE
  BTH_II0484  573476 ..  573493 -  -2.6   -3.5032   TTTCCACATGAAACA             GCATGG CTTGCT CCTTGC              GACGAATGTGACCGC  47 49
  BTH_II0483  573118 ..  573150 - -17.6  -2.73124   GCGCACGCGCGAAAG      CGCGGGCGCGCGGC GAACG GCCGCGCGCCCGTT      TCCTTTTCGGCGCGC  84 64
  BTH_II0477  565166 ..  565195 -   -10  -3.17051   CGCGCACGATCAACA      CGCGCG-CGCCCGC CTCC GCGG-CGTCGCGCA       GGCGTCGCTCCATTT  63 316
  BTH_II0475  564670 ..  564700 -    -6  -2.82623   CGTCGGCTACAAGGA       GCTCGACGATCCGA ACC TCGTGTCGCCGATC       ATCATGAGCACGCGG  47 296
  BTH_II0473 NONE
  BTH_II0472 NONE
  BTH_II0471 NONE
  BTH_II0470  559735 ..  559776 -  -9.9  -3.03159   TCAAGCCGGGCAACA CCGCGCGATTCGCCGC-GCG CGT CGCCGCCGCGGGCGGCGCGG TGCAGGTAAGGCTCT  59 214
  BTH_II0468 NONE
  BTH_II0467 NONE
  BTH_II0466  556222 ..  556234 -  -6.2  -3.74519   AACAGGCTCAGCAAA                GCGG GATCG CCGC                CTTGCAAAAGTTCGC  61 326
  BTH_II0462  549961 ..  549988 -  -9.8  -3.14132   GCTCGGCTTCACGAA        GCGCAGGACATCG GCG CG-TGCCCGGCGC        TTCGCGCGTCACGTC  60 45
  BTH_II0460  546813 ..  546838 - -13.3  -3.18264   GGCGGCAGCGACGAA         GCCGCGCCCGAG CCG CTCG-ACGCGGC         GCTGATCTTCGCGTC  72 491
  BTH_II0457 NONE
  BTH_II0456  544721 ..  544772 - -14.9  -2.56914   GATTCGATGAATCGA CGAGCCTGCGCACTCGCGCGCCG CCGAAT CGGCGAGCGGGCGGGCGAGCCCG TCCTAACGCATCCGC  74 173
  BTH_II0454  542905 ..  542951 - -12.1  -3.07233   GGAGAACCCGGAAGA CCGCGGCGGCACGGGCGCGGGCG GGA CGCGGGCGACCG-GC-GCGGCGG GGCCGTGCCGGATTA  69 48
  BTH_II0448  534994 ..  535030 - -12.9  -3.20723   GTGGTATCAACGCAA    GGCCGCGATCGACGCGT TCG ACGAATCGAGCGCCGCC    TATCGGCAAGTGGTG  68 355
  BTH_II0440 NONE
  BTH_II0439 NONE
  BTH_II0438 NONE
  BTH_II0437  522027 ..  522040 -  -2.3  -3.96387   ACGAAGGTAACGAAA               CCCGA CAAC TCGCG                CTCGATCTCGGCTTC  58 251
  BTH_II0433  518637 ..  518659 -  -4.1  -3.05844   TTTTCGATCGCAACA          TGGCCGTTCG AGAA CGATCG-CCA           TTCGGCGTTGATCAC  45 37
  BTH_II0432  518262 ..  518286 -  -6.4  -4.07885   GACGGTCCGGCAAAA         TCCGCTGC-CG ATCA CGCGCAGCGTA          ACGGCAAAGCCGGTG  68 42
  BTH_II0431  515684 ..  515714 -  -2.5  -3.05384   GGCGCCTTCATTCAA      CGAAAGCCCGGCAA GCAG TTGC-GGTCACTCG       CTCGGGGGTATCCGG  42 68
  BTH_II0430  514774 ..  514786 -  -9.1  -3.73775   CGGATCGCGATGAAA                GGCGA AGC TCGCC                CGGCTGTCGCTCGCG  71 122
  BTH_II0418 NONE
  BTH_II0417  502436 ..  502460 -    -5  -3.05816   CGAGCCGGCATTGAA         CGTGAGC-AGC AGCG GCTCGCTCATG          ACGCGAGCGCGCCGG  47 21
        ackA  501078 ..  501110 - -13.4  -3.05596   CATCGGTCGACGCAA     TCGGC-GCGACGCAG CAAG CCGCGTCGCGGCCGC      CGGCCGGGGCGCTCG  72 196
  BTH_II0411  495705 ..  495721 - -10.8  -3.01712   CGGCGCGCTTGAACA              GGCCGC GCTTT GCGGCC              GGCCGTATCGTCTTC  62 209
  BTH_II0406  488471 ..  488520 - -22.9  -3.08679   GCCGGTGAGCGAAGA CGCCGACGAGCGCGCGAACCAACG GAT CATCGGG-CTCGCGCTCGTCGGCG CGATGACGAACGTCG  95 236
  BTH_II0404 NONE
  BTH_II0403 NONE
  BTH_II0402  484305 ..  484327 - -18.4  -5.86061   GCCGATCAAAAAAAA           CGCGCCGCCC GAA AGGCGGCGCG           CATCGCGCGAACCGG 100 97
  BTH_II0401  482081 ..  482097 -  -2.9  -2.56177   ATAGCGTATACGAAT              GACCG GATCGCG CGGCC              GCGGTTCCTTCCGGG  39 88
  BTH_II0400  481519 ..  481542 - -12.4  -2.61681   CGCGAATTCGATAAG          CGCGGGTTGC CGGC GCAATCCGCG           GAAGGCGTTCGAGGC  64 64
  BTH_II0399  478295 ..  478310 -  -3.2  -3.09574   TAAAAAATATTAAAT              GATCGA TTAA TCGTTC               GAAATTCGCCGGAAA  43 425
  BTH_II0398  476318 ..  476373 -  -8.9  -2.78384   CCCCGTGTCATGACA TGGACGGCG-GGCGGCCGGGCG TTTGGAATGGTTG GACCCGGCCGCCGCGCCGTTCG GCTTGCCTGCGCCTA  53 38
  BTH_II0397  474532 ..  474542 -  -8.2  -2.64243   CGACAGCCCACACTA                 CGCG GAT CGCG                 CAGAAGGCGGGGAAT  53 496
  BTH_II0396 NONE
  BTH_II0395  471529 ..  471539 -  -2.4  -3.05816   CGAGCGTCGAGCGAA                 TCCG GCC CGGT                 GCGGCCGTGGAGCCG  42 51
  BTH_II0394  468991 ..  469012 -  -8.7   -5.4833   TGAGCCAATAAAAAA           CCGGAGGTT TTTA AATCTCCGG            TTTTGCGTTGATTGC 100 91
  BTH_II0393  467277 ..  467302 - -10.4  -2.78384   CGCGCGCGGACGAGA         GCCGTGCGCGC CGGAT GCGCGC-CGAC         CGCGGGCGCATGTAC  59 144
  BTH_II0392  466696 ..  466724 - -21.1  -3.55444   GTCGGACGCCCGAAA        CGACAAGGGCGCC ACT GGCGCCCTTGTCA        TCAATATCGCGTGCT 100 53
  BTH_II0391 NONE
  BTH_II0390  464700 ..  464733 -    -3  -3.36273   CGGTCCGAAGAGGAA     CCGGCGCGCAGGATG GCCGT CATGC-GCGGGCCTG     TTCATTGCCCGCCTG  47 142
  BTH_II0389 NONE
  BTH_II0388 NONE
  BTH_II0387 NONE
  BTH_II0386 NONE
  BTH_II0385  456739 ..  456797 -  -7.5  -3.05384   TCCTTTGCGATCGAA CGGTCGGGGGATCGGCGA-GCCGG-GCGC GATTG GCGCTCCGGCGTCGCCGATCGCTC-AT-G AAATCGATTCGACGA  55 21
  BTH_II0384 NONE
  BTH_II0383  454550 ..  454577 - -16.3  -4.19624   GAGCTCGAACACAAA        GGAGCGGCGCGC CTTGC GCGCGCCGC-CC        AACGCCGGTCGTCGT  95 50
  BTH_II0381  452758 ..  452792 - -24.4  -2.70932   GCGCCGCCTGAACGA     GATTTCGCCGCGGGCG GTT CGCCTGCGGCGAAATC     GTTTGTGGAAGCGAT 100 75
  BTH_II0377 NONE
  BTH_II0376 NONE
  BTH_II0375  445361 ..  445378 -  -4.2  -2.79518   TGAAAAGGCTGAAAT             CGAATT TAAAAT AATTCG              CGAAATGACTCAAGT  43 35
  BTH_II0374  444828 ..  444856 - -15.4  -3.89346   CGTGGACGGCAGAAA       GCGGCAGG-CATC GCGA GATGGCCTGCCGC        ACGTTTCATCCGCGC  93 65
  BTH_II0367 NONE
  BTH_II0366  439638 ..  439655 -  -3.5  -3.59233   TAACTATGAAACCAA             CCG-AATT CAA AATTACGG             TTTCGGGCGCGGCGT  51 104
  BTH_II0365  438128 ..  438149 - -17.3  -5.00138   CATCGAAATGAAAAA           CGGCCAGGG GGAG CCCTGGCCG            CCGTTCGGTGGTGCA 100 321
  BTH_II0364  437208 ..  437224 -  -7.9  -3.34013   GAGCCGCCGAACGAA              GCAGCGC TGC GCGGTGC              CATGATCGGCCATCG  58 68
  BTH_II0363  436800 ..  436817 -  -6.3  -2.80816   TTTGCAGGGATTACA             TGGCGCTC AAC GAGCGC-A             TCGGGAACGGGCCAT  47 96
  BTH_II0362 NONE
  BTH_II0361  435370 ..  435380 -  -2.4  -3.21099   GCGTTCGATCAGGAA                 CTCG ATG CGTG                 CGCGCTCGCTCATTC  44 107
  BTH_II0360 NONE
  BTH_II0359  434042 ..  434054 - -10.5  -3.85698   CTTCTGGCTCATAAA                CCCGG CGA CCGGG                ATCAAACCGGCGGGA  75 117
  BTH_II0349  426059 ..  426086 -  -6.9  -3.69434   GGAACGAATGTCAAA        GGGGCGCTGGA GCGTTT TTCAGCGCCCT         TTTTTTGCGGCTGGC  62 213
  BTH_II0341  414838 ..  414871 -  -5.1  -3.77831   CGAGCAATATTCAAA     CCAGCGTCGTCGCAGC TTC GCCGCGCCCG-GCTGG     GCGCCGCGCCGGCAC  58 81
        wecB  412853 ..  412864 -  -7.2  -3.76379   GAACAGCGCAGCAAA                GCCC TTGC GGGC                 GAGCGCTTTCATCCG  62 461
  BTH_II0338  410779 ..  410837 - -11.6  -2.52516   GCGCGCAGGACGAAG GCGCGGACGTCGATG-GCGCGAGCGCCG CACGC CCGTGC-CGCGCGCACGGACGCGCGCGC CGCCGCGCGTCGGCC  61 75
  BTH_II0335 NONE
  BTH_II0334  406120 ..  406144 -  -6.3  -3.07043   GTCATTACCGGAAGA          TCGGCGACAGC GAG GGTAACGCCGA          TTCATACGGTGTCCG  48 209
  BTH_II0332  403380 ..  403429 -  -8.4  -2.63102   ATGATGCGGATATCA CGATGGCGTCACGAAGCGTCGCCG GGAT CGCCG-CGCC-CGCGCCGCCGCCG CGATGTGGTCACGCT  53 40
  BTH_II0331 NONE
         pad  399899 ..  399931 - -14.7   -4.2772   GGGAACGAAGAGAAA      GAAGCCCGCGAGCGC CGC GTGCACGCGGGCTGC      CCCGCGCGCCCCCTC 100 72
  BTH_II0329  398498 ..  398514 -  -4.3  -3.65902   GCGAGCGGAGCGAAA              CGCGAAA GCG CCCCGCG              TGGTCGGCGTCAAAG  53 35
  BTH_II0327 NONE
  BTH_II0326  395191 ..  395241 -  -7.6  -4.63486   AGGCGTCGAAGAAAA GGCGT-TCGCCGCGTACGCGCATGC GGCT GCATGCGCGC-CGCG-CGTTACAGC AGGAAGCCGATCGCG  85 19
  BTH_II0325  394603 ..  394614 -  -2.2  -3.53012   TTTTCGTCGTCGAAA                GTCG GCGG CAAC                 GGGATCGGGCTGTCG  47 184
  BTH_II0323  391828 ..  391840 -  -6.2  -2.86271   GTCGGATCACAAGTA                GCCG GGAAA CGGC                GCGACGCCGGTGAAC  47 4
  BTH_II0322 NONE
  BTH_II0321 NONE
  BTH_II0320  389387 ..  389410 -  -8.9  -2.76442   AGGATGATTGAATGA          TGCGGTGCGC TTCTC GCGCAC-GCA          CGTTGGCTTGCGGCG  53 47
  BTH_II0319 NONE
  BTH_II0318  386831 ..  386880 -  -8.9  -3.32844   CCGCCGAGCCGATAA GCCGCGCGCCGCGCCCGAACCGC GCCC GCGGTGCTCGGGCGGCCGGCCGC ACCCGAGCCGCCTCA  60 38
        hpaC NONE
  BTH_II0314 NONE
  BTH_II0313  383063 ..  383075 -  -3.4  -3.75153   GCGTGTCAATCGAAA                TCGA ACATG TCGA                ACAACGATTTTTTCT  54 3
  BTH_II0312 NONE
  BTH_II0310  379290 ..  379332 - -13.2  -2.52896   TTAGCCGGCAATGCA GCGGCTGCCGTGTCGCGCAT CGC ATTCGCGGCGCGGCGGCCGG CATCGTCTTCGAGCG  67 308
  BTH_II0300  369219 ..  369233 - -12.8  -3.05596   GACTGTGTGATGGAA               CGGGGC GTC GCCCCG               CACGGTCCGGACCGA  72 69
  BTH_II0299  367450 ..  367465 -  -3.2  -4.02022   CGGAATGAGCAGAAA              GCGGAT GCCG ACCCAC               GCACCGGCAAGCGGC  58 259
  BTH_II0298  366634 ..  366655 -  -2.9  -2.52464   GGTCCGGCGAACGCA           TCCGGCCTC TGCA AAGGGCGAA            TGCGCAGACGCTTGC  39 109
  BTH_II0297  365705 ..  365722 -  -2.6  -3.05384   GCCGTGGCGACGGAA             TCGCGC GGGTCA GCCCGA              CTGCAACGACCTTGG  42 17
  BTH_II0296 NONE
  BTH_II0295  362577 ..  362622 - -15.3  -4.07568   GCGGCGCGCGCAAAA GCCCGGCGCGCGGATGCGCAG CGCG CAACGCATCGGCGCAGCAGGC CGCCGATGGGCGTCG  95 119
  BTH_II0294  360777 ..  360811 -  -7.7  -3.65812   GCGCGGCGAAGAGAA    GGCGCG-CCGCGAAAG CGGG CTGACGCGGGCGAGCC     GCCTTTCGTTCGATG  63 519
  BTH_II0291 NONE
  BTH_II0289 NONE
  BTH_II0288 NONE
  BTH_II0287 NONE
  BTH_II0286  351818 ..  351837 -  -3.4  -3.05384   TCTCCTTGTATCGAA            TGCGGCTG CGCT CAGCCGGC             CTGCGGTTCGAGTTG  43 17
  BTH_II0285  350678 ..  350689 -  -7.2  -3.07043   CGGAGCATTCGAACA                GCGC CGAC GCGC                 GCCGGTTTTCGTCGG  51 247
  BTH_II0284  348762 ..  348800 -  -2.2  -2.78384   TCGTGCGGGACGACA   TCGCCGCCGAATTGGC GTTCCCG GCCGATCCGGCGCCCG   CGCATTCGCTCGAGG  38 151
  BTH_II0282  346577 ..  346589 -  -4.8  -3.75005   AAAACTGAAGAAATA                CTCG ACTCG CGAG                CCGATCTGCTTTTTT  58 349
  BTH_II0281 NONE
  BTH_II0280 NONE
  BTH_II0279 NONE
  BTH_II0278  342930 ..  342952 -  -6.1   -3.3761   GGGTTCGAAGAAAAG           GCCGGCGCG GGCTA CGCGTCGTC           GCGCCGCGCGTTCGC  53 14
  BTH_II0277 NONE
  BTH_II0276 NONE
  BTH_II0275  339501 ..  339555 -    -4  -2.54896   GCCGCAGCGAATCGA GCCACGTCATGTCGAGGCCGTCGCGC CGCCC GCGCG-CGGCCGCGTG-CGGCGCGTC CTTCAAATGTTGCGT  41 53
  BTH_II0274  338206 ..  338235 - -14.3  -3.29144   CCATGCGTTCGACAA       TGACCG-GCGCGCG AGA CGAGCGCGCGGTCA       TTGCAGCGGCATCGG  78 395
  BTH_II0273  337427 ..  337445 - -11.8  -3.13743   AAACGGGATACGCAA             TCGATGTG GCG CACATCGA             CGGCATTCCGATCCT  69 120
  BTH_II0272  336642 ..  336658 -    -5  -2.90075   GCGCGCGGAATTACA              GGCGGG TTCTT CCCGTC              CAGTCAATCTATCGG  45 34
  BTH_II0271 NONE
  BTH_II0270 NONE
  BTH_II0269 NONE
  BTH_II0268  334246 ..  334264 -  -5.2  -4.15222   AGCGCTGGTAAGAAA             TCGCATTC CGA GGACGCGA             TCATTGACTTTATAA  66 377
  BTH_II0250  304424 ..  304468 -  -9.7  -3.53012   GCCCGGCGGGTGAAA CACGACGGCGTTGCGGTCGTC GGT GCCGACCGGCTCGCCCGCGTG TTCGATAACGGTCAG  65 101
  BTH_II0249  302892 ..  302927 -    -6  -3.61398   TGCTCGCCGGAAGAA    TTCGACGCG-GCGCGCG CGT CGCTCGAGCGCATCGAG    CGCGATGCGCTCGCG  57 142
  BTH_II0246  298698 ..  298745 -  -2.5  -2.73875   GCCGGCGGAAGAGCA TCGGCGCT-TCCAGGCGCGGGCG TGCG CGCA-GCGGCGGGAGAGCGGCGC GGGCGCGTGAGGGCG  38 295
  BTH_II0244  296215 ..  296266 - -10.1  -2.77926   AAGCAGACCGAAGGA CGATGAC-GTGGC-GGCCGGCGAGC GGTC GCTTGCCGGCCAGGCGCCGTCATTG ACTCAGATGAACTGT  59 136
  BTH_II0242 NONE
  BTH_II0241  292194 ..  292250 -  -6.4  -3.20382   CGCGATACCGAGGAA GCCGGGCGCAGGCGGCCGTGCGTCATGC GGC GAAGGACGCA-G-CCGCCCGGACGCCGC GCGCGCGCCGCCGCA  54 53
  BTH_II0240  290924 ..  290969 -  -3.8  -3.53012   TGGCGCGCGCGCAAA GCGAGG-TGGCCGCGGCGACCG TGAT CGA-CGACGCCGACATCCACGC GTGGCCCGCGGGCGC  51 476
  BTH_II0235  284923 ..  284974 - -12.4  -3.35679   CGGGCTGAGCGAGAA GCGGCGCGCGCGT-GATCGCCGC GATGCGCGG GCGGCGTTCGACGC-CGC-CCGC GCAGCCGGCCGCCAT  73 47
  BTH_II0225  269940 ..  269957 -  -2.5  -3.05384   CTGTTCGGCACGGAA             GGCGGCC GCCC GGGCGTC              ACCTCGGATCGCGGA  42 24
  BTH_II0224  268887 ..  268921 -  -5.7  -2.53396   GGCAAATGAACAGAT    GTACGGC-CCCATAACC GTG GGTTAAGGGCGCCGG-C    GCGCGCGGCTCAGCG  45 35
  BTH_II0223  267452 ..  267500 -  -6.6  -3.85817   ATTGCGGGTGATAAA TCGAGTCGCGCAA-CGGGCAGGCG GCG CGCTTGCCGGGCGGCGCGA-TCGG CGTTCGATCGACGCG  64 86
  BTH_II0222  266432 ..  266454 - -16.4  -4.31837   AAGAAACGGAAGAAA           CGGAAGAAGC CGG GCTTCTTCCG           TTTTTCGCTTCGGCG 100 87
  BTH_II0219 NONE
  BTH_II0217  260352 ..  260362 -  -4.6  -3.05596   GACGTTTCCATGTAA                 CCCC CGA GGAG                 CGCGAGACGGCGAGG  47 51
  BTH_II0216  258803 ..  258851 - -11.6  -2.78816   CCATTGCGGATCAGA GGCGCG-CGCTGGA-AGGCCGGGC CGC GCCCGGCGTCTCTGGCGACGCGAC GGGCGCAGTGTAATG  64 208
  BTH_II0215 NONE
  BTH_II0214  255739 ..  255750 -  -2.2  -4.07687   ATTCTTGTGGCAAAA                CAAC ATCC GCTG                 TATCTCATGCGAAGT  58 289
  BTH_II0213  253015 ..  253036 -  -2.8  -3.53444   GCAGCGCCGCCGAAA           CGAGCGCG ATCCAG CGCGTGCG            CGACGCCGTCACCAG  49 34
  BTH_II0212 NONE
  BTH_II0211  249397 ..  249432 -   -19  -3.60419   AGGGTGAAATGACAA    GACGACGGCGGCCGCTC AGT GCGCGGCCGCCGCC-TC    GGTGCTGGAGCCGGT 100 5
  BTH_II0210  248291 ..  248320 - -15.7  -3.14211   ATGGTCCGGGATGAA       GGGCGCGCGCG-AG GAC CTGCGCGCGCGCCG       CATGGCGGCCGATGC  82 43
  BTH_II0209  246793 ..  246834 -  -3.5   -5.1356   GTCGACGAAGAAAAA GCCACCCGGCGCACCATGC AGCG GCATGTCCCGTCAGATTGC  GAACAATTCCGAACG  86 505
  BTH_II0208  244831 ..  244871 -  -5.5  -3.06796   GTTCATCCCACGGAA GGCGCG-CACAGCGTGATCG AGGG CG-TCAAGCCGTGACG-GCC GCCGCCGTGGATCGC  49 88
  BTH_II0199  231693 ..  231711 - -11.6  -3.84825   GCTATGCATATGAAA             CCGGCCTC ATG GCGGCCGG             CGTGCCGTCCGAGAT  77 271
  BTH_II0197  227670 ..  227689 -  -5.6  -4.01939   GAAGGGAGAACGAAA            TGCCGG-CG TCT CGTCCGGCG            CTGCAACGAACGTTG  63 430
  BTH_II0183  216619 ..  216661 - -11.2  -2.53911   CGAAGCTGCAACGGA TCGCGGCCGACGTGGCGGCG TCGCG CGCCGCC--GCCGGCGGCGT CAGCGGGACGCGTCC  62 25
  BTH_II0169 NONE
  BTH_II0168 NONE
  BTH_II0167 NONE
  BTH_II0166 NONE
  BTH_II0165 NONE
  BTH_II0164 NONE
  BTH_II0163  198004 ..  198032 - -16.7  -2.52623   GCCGCTCGAGAAGAT        CGCCGGCAAGCTC ATG GAGCTCGACGGCG        CATGAGACGGCGCGC  80 119
  BTH_II0152  186503 ..  186525 - -14.1  -3.33696   CGCGGGCGGAAGGAA           GGCGCCGCC GCTTG AGCGGCGCC           ACGGGCCGGAGCTCG  80 43
  BTH_II0144  176900 ..  176910 -  -3.2  -3.36175   AAGCTCGAGCGAGAA                 CTGC TCG ACAG                 CTCGGGCGAAGCGGG  47 144
  BTH_II0142  174362 ..  174408 -  -3.6  -3.86822   CAACGTGTCGACAAA TGATGGCAGACGATGCCAGCC GCTTGT GGCCGGCCTC-TCTGCGTTCG CGAATCGCGAGCCTT  56 276
  BTH_II0141  169748 ..  169771 - -19.6   -2.7728   GGGAAATCTGAACGA          CGGGCTGGCG GTTC CGCCAGCCCG           TGTCTTTTTGCTGAA  90 260
  BTH_II0139 NONE
  BTH_II0138 NONE
  BTH_II0137 NONE
  BTH_II0136 NONE
  BTH_II0135 NONE
  BTH_II0134 NONE
  BTH_II0133  158965 ..  158983 - -12.4  -3.34522   ATAGTGTCGAACCAA             CGCCGTCG CAT CGACGACG             TCACAAAATGGTTAG  73 26
  BTH_II0132  157528 ..  157545 -  -4.7  -3.60792   TCTCGAATCCTCAAA             CCGCCTG CAAT CCGACGG              GGCGCGCGGTAACGC  55 73
  BTH_II0114  131603 ..  131621 -  -8.1  -2.56122   GCCTACGACAAAATC             GCCGGCT GTTCG AGCCGAC             CGTGACGATGCCGCG  50 131
  BTH_II0113  130032 ..  130042 -  -8.2  -3.32769   CGCTGAAATCATGAA                 CGCG TAT CGCG                 GCCGGGCAATGTCCG  60 8
  BTH_II0111  124250 ..  124274 - -21.5  -5.43866   CAAGTCGCAAAAAAA          CCCTCACGCCC AAC GGGCGTGAGGG          CAAACGGATGGAAAC 100 127
  BTH_II0110  121148 ..  121180 -  -3.1   -4.1851   CCAAAGGAGAAAGAA      CGCGGCCAGCTCGAG CAG CGCGGGCTGCCAGAG      GAACAGACGCAACGG  60 145
  BTH_II0109 NONE
  BTH_II0108 NONE
  BTH_II0107  117527 ..  117546 -  -9.2  -3.14132   GCCGCGCGCGATGAA            CGCGCGTT GGCG ATCGCGCG             CGACGTCAAGAATCG  60 31
  BTH_II0106  116682 ..  116719 -  -6.8  -4.10855   AAAATCCCGGGAAAA   TGCGTGCGAAGCCGGC GCGATG GCCGGCGTGGCAGGCG    TTTCGCGTAATCGAT  68 480
  BTH_II0105  116218 ..  116232 -  -7.1  -3.25015   GGTAAGCATCACGAA               CGGCA TCAGC TGCCG               AAGTACGGGTTGCAG  54 16
  BTH_II0104  114634 ..  114645 -  -7.2  -3.05384   CGTGCCCGCAGTCAA                GCGC TCAA GCGC                 CCGATCGGTCAAGCG  51 118
  BTH_II0103  112814 ..  112839 -  -8.1  -3.41878   CTGCGGAACGCATAA         GCGCGGACTCG CAAG CGGAACCGCGC          TGCCGCAAACGCGTG  58 150
  BTH_II0102  111956 ..  111997 -  -2.2  -3.53012   TGGGTTGCTCGGAAA CGGGGGCTTTGGACG TTCGCCGGATAGG CGTCCGC-GCCCCCG ATCCGCATCGCGTGT  47 158
         trx  109839 ..  109851 -  -4.7  -2.57468   GTTGATCAGACCAAC                GCGGC GAA GCCGA                TGGTTTCGATCTGCT  43 3
  BTH_II0099  109204 ..  109221 -  -4.8  -3.61398   CCTGTCGGTGAAGAA             CGCGTGC CGGCC GC-CGCG             CATGACCGAGCTTTG  55 194
  BTH_II0093  104287 ..  104301 -  -4.2  -3.45945   GCGAGCTACAACGAA               GGCG GGGCCAG CGCC               ACGATCCATCGCCGG  49 408
  BTH_II0087   95393 ..   95437 - -14.3  -2.78679   CTGGCGTACTGAAAT GATGCGGTCGTGGGCAATGCT GCG AACATTGCCCACGGCCTGACC TAGGTGTACACATTG  73 411
  BTH_II0083 NONE
  BTH_II0082   90105 ..   90133 -    -3   -3.0497   AGAGGAGCGTGAACA        TGCGCATTACGT CGTAT ACGCGCCGCGCA        GTAAGGCCACACGGC  43 429
  BTH_II0081 NONE
  BTH_II0080   88963 ..   88977 -  -4.2   -2.9356   ACGGACAGTCAGATA               CTGGAG GCG CTCAAG               CGCGCGGAGGCTGGG  42 343
  BTH_II0076   83146 ..   83157 -  -7.2  -3.40403   GGCGCTTCACGAGAA                GCGC GGGC GCGC                 GGGCCTGCTTGTGAC  55 203
  BTH_II0074 NONE
        chrA   73952 ..   73972 - -12.5  -3.35996   CATGCCGATCTACAA            GCCGTCCGG ATT CCCGACGGC            GCGAGTCACGGTTGG  70 472
  BTH_II0065   64872 ..   64888 -  -9.4  -2.70932   TGCCTGCCGGAACCA              CGCCGT AGTGG ACGGCG              AGATCGCGTGTCGTC  56 397
  BTH_II0061 NONE
  BTH_II0060   58479 ..   58505 -  -7.3  -3.53811   TTTATTCGCGCGAAA        CGCGCTACG-GCG CTG CGCACG-AACGCG        TGCATTCGAGCCGGA  60 114
  BTH_II0059 NONE
  BTH_II0058 NONE
  BTH_II0057 NONE
  BTH_II0056   52247 ..   52263 -  -3.5  -4.83615   CAGTTCGGATAAAAA              GGGCGCG CGC CGCTGCC              TGAAATCGGAATGCC  75 51
  BTH_II0055 NONE
  BTH_II0054   50308 ..   50361 -  -5.8  -4.18494   CATGCCCAGGCAAAA GCGGGCATGGCGGC-GCGACGC-GAC GCTC GACAGCGTCGATACCGCGGTGCCGGC AGCGACCCTTCTCAA  66 100
  BTH_II0053 NONE
  BTH_II0052   48407 ..   48420 -  -3.7  -3.65351   CGACGCGCAGCCAAA               TGCGC CGAC GCGCG                CGGCGTGACCGGATT  53 95
  BTH_II0044   40208 ..   40232 -   -10  -2.70932   CGCGTTTGCGAACGA         CGA-GCGTGCG TTGG CGCACGCGCCG          CTCGCGGCCGGCGCC  59 46
  BTH_II0043 NONE
  BTH_II0042   38466 ..   38515 - -10.5  -2.83271   TCAGGCCGAGAAGGA CTGAGCGGGCGGCGCGGTTGCCGC TTG ACGCCG-CCGCGTCGCTCGCTCAC GCTGACTACGCGGCT  60 86
  BTH_II0039   36415 ..   36446 - -16.6  -3.01712   GCTGCTGCGCGAAGA      TCGTGCGGCGACCA TCAT CGCTCGCCGCACGA       ACCGGTTCCCCGCCG  85 90
  BTH_II0036   33257 ..   33310 -  -3.8  -4.42386   TGTTTAGCGACAAAA CGCCGCGACTCCCCG-TGCGA TTTCCTTGTTCGG CCGCAACGCGCAGTTGCGGCG AAACATCGCAGCCAT  69 50
  BTH_II0035   32409 ..   32419 -  -2.4  -2.88054   TCGGAGAAGGGAAAG                 GGGG GGA CGCC                 TTGCGCCCGGTTACA  40 36
  BTH_II0033   30746 ..   30758 -  -3.3  -3.53012   CGCCGGCGCGGCAAA                CCGGA ACT TCCGT                CACCGCAACTGCACC  49 25
  BTH_II0032   30342 ..   30368 -  -6.5  -3.01712   GCCGCTCGCCGAAGA        CG-TCCGCGCCG AATG CGGCCCGAATCG         TCTCGCTGGTCATTT  50 205
  BTH_II0024 NONE
  BTH_II0023   20999 ..   21022 -    -3  -4.56729   ACGAAAATAGGAAAA          CGCGACGC GATGAGCG GGGCCGCG           TGAAGGGGGCGTCGC  69 251
  BTH_II0022   19733 ..   19767 - -11.4  -3.06796   CGCCAGGCGATCGAA    GCGGGCGTCG-GCGCG TGCAT CGCGCTCG-CGCTCGC    GCAGGTGATCGGCCA  62 442
  BTH_II0020   18336 ..   18353 -  -8.4  -2.54881   GAGGGAACGAAAAGG             CTCGCG TCACTG CGCGAG              GTAATCGTAGACGAC  53 14
  BTH_II0019 NONE
  BTH_II0018   16235 ..   16262 -   -14  -4.21408   AATGGCAAAACGAAA        GGCGCGGCCGGC GCGC GCCGGCCGCGTG         CGGCGAGCATCACCG 100 35
  BTH_II0017   15560 ..   15592 -    -7  -3.54475   CGCTTGAGGAGACAA     CCGTCGATGCCCGTTC GGC GAACGAGC--CGGCGG     CCCGCTTCGACACGT  57 176
  BTH_II0013   11271 ..   11302 -  -2.9  -2.72511   GGGAGCCGGGGAAAT     GCCG-CGCGCGTACC TGGC GGAA-GCGCGTCGGG      CCGATGTCGCCGCCG  40 70
  BTH_II0012   10181 ..   10196 - -10.4  -3.18728   AGGTTGAATATCGAA              CGCCGA TTGT TCGGCG               CCGCGTTGTGCTGCA  65 79
  BTH_II0009    8051 ..    8070 -  -4.2  -3.55444   CGGCGATGCGCGAAA            CCGCGGCGA ATG TCGC-GCGT            TTCCCCGCGCGACGG  51 58
  BTH_II0008    6998 ..    7010 - -10.5  -2.87132   CCGTGCTTCGAGATA                CGCGC GTC GCGCG                TCGGCTTGCAGCCAG  60 297
  BTH_II0007    6169 ..    6205 -  -6.6  -3.62597   CTGATGCGTCAACAA   CGTCGTC-AGCATGACCG TTC CGTTCA-GCAGGACGACG   GAGCCCGTGCCGCGC  59 12
  BTH_II0004 NONE
  BTH_II0003    2431 ..    2489 -  -4.1   -3.1505   ACGATTCGCCAGGAA CCGGGCGTCCGCGTGCGACGTGCGGGCC GGGC GGGCTGCCGGGCAAGCGCGG-CGACCGG CTAATCGCCCCATGC  45 26
  BTH_II0002    1247 ..    1280 -  -3.8  -4.13767   CGGTGGATGGGAAAA     GGTGAGCGTTTTCG GGAGAT CGAAAACGCGGATC      TCAAGCCTGGCTTGA  62 26
   BTH_I0004    5742 ..    5794 +  -8.6  -6.06723   AGCGCTGAAACGAGC TGT-TCGCGAACAAAAAACCCGCTG GTTT CAGCGGGTTTTTTCTTTTCGGCGCG TTTTTTTTTGCCGCG 100 33
   BTH_I0007 NONE
   BTH_I0008   12062 ..   12093 +  -4.3  -3.53811   AAGTGCTGCGCGTGA      CGGGAGGCGCGTA GCGTCA TGCCGGCCTTCCG       TTTCGAAGCGATCGA  51 12
        gspF   13774 ..   13793 +   -10  -3.31461   AAGGAGCCGGATCGA            TAGCGCGT TCAT GCGCGCTA             TTGTACGGATGAATG  63 502
        gspG   14416 ..   14430 +  -2.7  -4.45083   TGACGCCACGCTCAC               GCGCG ACGCA CGCAC               TTTTCTCGATGTACG  65 46
   BTH_I0012 NONE
   BTH_I0013 NONE
   BTH_I0014 NONE
        gspK   17416 ..   17429 +  -2.3  -2.69188   CGCCATTCGGGAGAG               GAGCT CTTG AGCAC                GTTGATTGTCCTATT  38 44
   BTH_I0016 NONE
   BTH_I0017 NONE
   BTH_I0018   20283 ..   20336 +  -8.1  -2.75183   CGTCGACGTTGATGC CGGCGGT-GCCGGCGAATCGCCGGT GCGACG ACCGGCAGTTC-CCGGCCGGCCCCG TCATTGCGTGGGCGT  51 141
   BTH_I0021   23183 ..   23200 +    -4  -3.68183   GGACGACCCTCGGAT             TGCGGC CCGTTT GCCGCC              TATTTATCTGTCTGG  53 55
   BTH_I0022   24875 ..   24914 + -12.6  -3.25823   TTGAGCGGCGGGCTC  CCGCGCGCGCCGTGCGTC ATGC GCCGCGCGCCTCGGGCGG   TTCGTGTGCGGCAGG  71 37
   BTH_I0024 NONE
   BTH_I0025   27705 ..   27756 +   -10  -3.30243   CCCCCTCCCCGTCCT CGG-CCGGCCGCGACCGTTCG TCCGGAGTTTC CGGTCGGCCCCGGCCGGTCCG TTCTCACGCCTGCCT  67 340
   BTH_I0026 NONE
        fliM NONE
   BTH_I0028 NONE
   BTH_I0029 NONE
        fliP NONE
        fliQ   31778 ..   31804 +  -6.5  -3.61398   ATCCTGCTGCGCGTC        GCGACGCTCGGC GCGG GCTGA-CGCCGC         TTCTTCGCGCGGCGC  59 5
        fliR   32803 ..   32854 +   -13  -3.61398   CGGCCACCCGGCCGT GG-CCCGCCGGCGATGCC-CGTCGG CCTAA CCG-CGCGGTAGCGACGGCGGGGCC TTCTTCGCCCGGCGC  81 135
   BTH_I0034   34277 ..   34302 +  -2.3  -3.67976   GTGATCGGCACGGGC         GCGAAGCGGCG CATC TGCCGCGGGGC          TTTCGCGTTGCTGGA  50 69
   BTH_I0035   35453 ..   35480 +  -5.5  -4.07885   CGAAATGAACGCGAA        TTGAGCCCCGCG AACGC CGCGCGGC-CAG        TTTTGAACCAGGCTC  66 33
   BTH_I0036   36436 ..   36447 +  -2.2  -3.53012   AGACGACGAGCGCGC                CGCGC AGA GC-CG                TTTGCGGCGGCGCCG  47 112
   BTH_I0037   37243 ..   37273 +   -22  -4.07687   AAGACGATGCATCAA       CGAAACGGCGCATC TTC GGTGCGCCGTTTCG       TTTTCGGGCCGGAGT 100 40
   BTH_I0038 NONE
   BTH_I0039   39399 ..   39432 +  -7.3  -4.42806   CGCACGCGGCCCCGG     CGCATGCGACGCAAGC GTC GCCCGCG-CGCATCCG     TTTATTTCGGCATGC  78 52
   BTH_I0040   40955 ..   40974 + -16.4  -4.52857   GCTGCGGCATTCCAC            GGCCCGGC TCAT GCCGGGCC             TTTTGTCTGCCGCGT 100 160
   BTH_I0041 NONE
   BTH_I0042   46419 ..   46433 + -12.8   -3.6106   GCCGCTTCGTCGCTT               CGCCGC TGC GCGGCG               TTTCGGCATGTTCCG  81 49
   BTH_I0043   47907 ..   47944 + -33.5  -3.34013   CTCGCGTCGGCGCGG   CGGCGCGGCGCCCGGCG CGAG TGCCGGGCGCCGCGCCG    TTCATTCGGCCCATC 100 68
   BTH_I0044   49310 ..   49327 +  -9.1  -3.53012   GCTCGCCCCGTCGTT             CGCCGGCG TCA CGCCG-CG             TTTGCGCCGCCGCCC  65 136
   BTH_I0055 NONE
   BTH_I0056   61455 ..   61476 + -11.5  -5.71712   TGGGGAGATTCAAAA           GCGCTCGGG CGAT TCCGGGCGC            TTTTTTTCTGTGAGG 100 69
   BTH_I0060   66744 ..   66756 +  -6.2  -3.23899   TGCCGCACGGCGCTT                GCGC CGGAC GCGC                TTCGCTTGCTTGAGG  51 154
   BTH_I0061 NONE
   BTH_I0062   70845 ..   70857 +  -6.2  -3.53811   GAACCTCACGGGAGC                GGGC AATGG GCCC                TTTGCACGGAATCCG  57 363
   BTH_I0064   72024 ..   72036 + -10.5  -3.05384   GCCCGATCGATCCGC                CGCGC TCG GCGCG                TTGCGTCACGGCGCC  63 66
   BTH_I0067   73900 ..   73912 +  -9.1  -3.19936   CGTTTCCCGCATCTG                CCGGA CAA TCCGG                TTCGCTTGGCTGGTT  62 113
   BTH_I0068 NONE
   BTH_I0069   74848 ..   74891 + -13.8  -3.61398   TCGCATGCGACGCGC GCGA-CGCGGCGCGGCGCG GGGCGAG CGCGTCGCGCCGCAATCGG TTCTTCGAGCGGCGC  84 84
   BTH_I0072 NONE
   BTH_I0073   78158 ..   78210 +  -5.6  -2.56596   CGTAATGTAGTTGTT GTCGCCGTACATT-TGAAGACGG CGCCGATT CCGTCGTCGGAATGAACTGCGGC TACATTGCTAGACGC  45 120
   BTH_I0075   82488 ..   82546 +  -3.9  -3.09327   GCAGCCCGGAGAAAT TCGGATGATTCCGGTCTCTCAGATTGA GGTCA TTAATCCGAGAGAGCGCAATGGTCGGG TATTCAATGAAATCG  45 51
   BTH_I0076   83340 ..   83352 +  -3.3  -3.87815   ACTTGTTATTCAAAT                GGCGT CGC GCGTC                TTTGTGCGGCTGGGC  56 232
   BTH_I0078   85549 ..   85567 +  -2.4  -3.59023   TACGGCGGGCTCGGT             CTCGAA CGTCAAT TTCGGG             TTCTGATTGTCTGCA  50 1
   BTH_I0079   85819 ..   85834 + -11.8  -5.60993   CGTTGCGGACCCAAG              GGCGCC TTCG GGCGCC               TTTTTTTGTGCCGGA 100 51
        speG   87095 ..   87118 + -12.4  -5.80817   TCGCGACAGGACGGA          TGCCGGGTGC GAAT GCGCCTGGCA           TTTTTTTGTATTCGG 100 93
   BTH_I0082 NONE
   BTH_I0083   88713 ..   88757 +  -9.8  -2.78384   TGATCGTCTCCGCCC CGGGCTTGGGCCGCCGGAAC TTGCC GTGCCGCCGGCTCATGCATG TGTCCTCAGGGCGCG  56 103
   BTH_I0085 NONE
   BTH_I0086 NONE
      gshA-1   93439 ..   93485 + -14.4  -3.91897   GCGTCGAGGAAGTCG CGCGCGTTGCATGCGTCGGCG GTGATG CGCAG-CGTTTGCAGCGCGCG TTTCTCGATGCGGCG  86 66
   BTH_I0091   97562 ..   97592 +  -3.9  -4.28361   CCCTTTCATTCAGCG      GGGCCGCGCATCGGG CAA CCAGA--CGAGGCCC      TTTTCGTGAGCTTCA  66 54
   BTH_I0092   98631 ..   98645 +   -10  -3.46602   TATTGGACGTTGACA               CGTCCA AAT TGGACG               TTATAATGTCGACAA  69 78
   BTH_I0093   99717 ..   99750 +  -3.9  -3.60971   GGGGGTGGGGTAGTC     TGCGGAAGTGCCTCGA TTC TTGAGGCACTTG-GAA     TTTGCCCGTTGAACT  53 47
   BTH_I0094  101384 ..  101404 +  -2.5  -3.90889   CGGCTTGAAATACGA           G-GGGGCG ATCAGC CGCTCCGC            TTTCCGTTTCTAGTT  55 33
   BTH_I0095  102613 ..  102639 +  -6.5  -3.31144   GCGTTGGGCGTGATG         CCTGCCGCC GGCGAACAG GGCGCCAGG         TTGTCGGCGTGGCGC  52 399
   BTH_I0097 NONE
   BTH_I0098  110197 ..  110210 +  -2.3  -3.75292   GCAGCTTGAGGACAT               GCACG ACCA CCTGC                TTGTTCATCATGGGT  53 226
   BTH_I0100 NONE
   BTH_I0101 NONE
   BTH_I0102  118975 ..  119013 +  -7.4  -3.95051   GGCAGTAAGGAAGCT   GTCGGTAGATTGATCAGC CGG GCTGACTACTCTAGCGGC   TTTCTAAAATTATTG  70 224
   BTH_I0103  120988 ..  121014 +   -21  -3.34962   AATTAGTCTGCGCTA         GACGATGCGCCT CAA AGGCGCATCGTC         TTATGCCGTATCCAC 100 208
   BTH_I0107  124826 ..  124862 +  -2.2  -2.52676   CAGGCGGCGAGCCTC   G-GTTCGACTGCGGC-CG GAT CGAGCAGCAGTAGGGCGC   TGGGTTCGAAAGCTC  37 160
   BTH_I0112  131894 ..  131910 +  -4.3  -3.92869   TCGTCTAGCTATGGC              CTCCAGC GTA GTAGGAG              TTTATCGATGAGTGG  58 91
   BTH_I0113 NONE
   BTH_I0114 NONE
   BTH_I0115 NONE
   BTH_I0116  146147 ..  146158 +  -2.2  -4.38712   CCGCTTTGCTGCTAT                CGACC GTC GG-CG                TTTTGTGCAACTCGC  65 431
   BTH_I0121  149533 ..  149547 +  -2.1  -2.78384   CCGTTCACGCGACGT              CGA-CG TACG CGCTCG               TCTCCTGAGCGCGGG  38 3
   BTH_I0122  150820 ..  150843 +  -3.7  -4.63486   ATCCCTGGCCGGTTG          CGCGCCAGT GCGGAA ACGAGCGCG           TTTTCTTCGAGCAGT  72 382
   BTH_I0124  153157 ..  153211 + -29.5  -2.54523   CGCGGCGAATCTCCT CCGCCAAAAGCAAAAGCGCGGGCTC GTCGA GAGCCCGCGCTTTTGCTTGGGGTGG TGCATTGCAGTGTAG 100 88
       def-1 NONE
         fmt  159577 ..  159605 +  -3.8  -3.48276   CGGCCGAACGGCCAG       GTC-GCG-GCGCGC AGG GCGCGCGCGTAGAA       TTCTCTGACACCAGC  51 88
   BTH_I0130 NONE
   BTH_I0131  161321 ..  161358 + -18.5  -4.19817   GCGCGTCCGGTGATC   GGCCGAACCCCGCA-TGC ATC GCGCTGCGGGGTTCGGCG   TTTTGGGTGGGTGGC 100 110
   BTH_I0132 NONE
   BTH_I0133  163680 ..  163712 + -10.6  -2.66692   AAGAGCCTTCTGATA     CG-CGTGATCGTGTC GACT GTCGCGATCACGGCG      CTTCTGCTGCTCGTG  59 69
   BTH_I0134 NONE
   BTH_I0135  166881 ..  166906 + -16.3  -5.04601   ACCAGCAGTATCTCA         CCCCAAGAATC GCCA GATTCTTGGGG          TTTTTCGTTTATGGA 100 173
   BTH_I0137  167941 ..  167978 +  -2.6  -3.16564   TGATGCGCGTGGCGC  GGC-GTGGC-GCTCGCGC GTGG GCGCGAGCGGCAACAGGA   TTCATCGAGTAACGG  42 38
   BTH_I0138 NONE
   BTH_I0139  169143 ..  169174 + -14.3  -3.57144   TGATTTCGCGCATCT      GGCGCGGCCGCCG CGCGGT CGGCCGCCGCGCG       TTTCCGCGTGCGCGA  84 38
   BTH_I0140 NONE
   BTH_I0141  171121 ..  171137 + -15.1   -3.0792   CGATACTCAAAAAAA              GCGGCGC ATC GCGCCGC              TTCGATCAACTCTTC  80 121
        gatC  178365 ..  178378 +  -3.7  -3.04398   ATTCGCCAGCTTGTT               CGCCC GGGC GTGCG                CTTTTCGCCGCGCGC  45 99
        gatA NONE
   BTH_I0149  181414 ..  181460 + -24.5  -3.53012   TTGAAGCCGTACTGA TGCAGGCGGGCCGCC-CCGAAC GCAG GTTCGGCGGCGGCCCGCTCGCG TTTCGCGGGGCGCCG 100 56
   BTH_I0150 NONE
       xth-1  183219 ..  183238 + -16.4  -3.39784   GCGATGAAGGAAGAA            CGGGCCGC GTGC GCGGCCCG             TGTTCTTACGGCTCG  90 93
   BTH_I0153  185756 ..  185807 + -17.3  -3.61398   CGTCGCTCAGCGGTT CGCCGTCGCG-GCGCCGCG-CTG CTTCGCGC CGGCCGCCGCGCCCGCGGCGGCG TTCTTGACGAGCGCC  93 262
   BTH_I0161 NONE
   BTH_I0162 NONE
   BTH_I0163  195307 ..  195336 + -19.3  -4.36914   CGCGGAAAAACGAAA       GACGGGCAGCCCC GCGA GGGACTGCCCGTC        TTTTCTCGAGCAACG 100 367
        metK  206047 ..  206064 + -10.5  -5.56673   GACAGCAAACAAAAA             CCCCGGT TTAG GCCGGGG              TTTTTTATTGTCGGT 100 52
   BTH_I0175 NONE
   BTH_I0176 NONE
   BTH_I0177  208214 ..  208232 +  -8.8  -2.72991   GCTGGGGGTACGTCC             GGCCGG CGCGCAT CCGGCC             TCGTTCAACGTCTCG  53 113
   BTH_I0178  209720 ..  209734 +  -2.8  -5.28942   GGCGCGAACAATCCG               ACGAAA CGC TTTCGG               TTTTTCTTTCCGGTC  93 442
   BTH_I0182  212928 ..  212954 +  -4.4  -3.61178   TCCGTGCTCCCCGCG        GGCGCGGCGCT GCACTG AGCGCT-CGTC         TTTCGGCTCCGTGCG  53 8
   BTH_I0183  214031 ..  214069 +    -8  -3.53224   GATGCGGCGCTCTGA  TCGCGAGCG-CGCGCCG CTTCAA CGGCTCGCCGCGAGCGA   TTTGCGCAGCACGTC  60 39
   BTH_I0185 NONE
   BTH_I0186 NONE
   BTH_I0187 NONE
   BTH_I0188 NONE
   BTH_I0189 NONE
   BTH_I0190 NONE
   BTH_I0191  223477 ..  223496 + -12.1  -3.34895   CTGGATCGACATCAC            GGGCCGC GCGTGA GCGGCCC             TTCGTTCGCCGTGCG  73 150
   BTH_I0194  228688 ..  228729 + -14.5  -3.01712   CCGGACGCGCGTCGC GCAGCGGACCCGTCCGACGA TTG TCGTTGCG-GGGTCTGCTGC TGTTGCGCGGACGCG  74 174
      fliE-1  236096 ..  236120 + -17.1  -2.63596   AACGTCGGTACAAGC          CCGCGCCGTGC TGC GCACGGAGCGG          TGGTATCGAATCGAA  81 96
      fliS-1 NONE
   BTH_I0203  236924 ..  236972 + -15.8  -2.60075   CGGCTAAACGGCAGG GCGCGCCG-CCGCCTTCGGGCGC GCCG GCTCGCGCGGACGGACGGCGCGC GTTCGTTCGCGCGAA  77 34
   BTH_I0204 NONE
   BTH_I0205  239340 ..  239378 + -18.8  -4.38712   ATTCTCATTTAATTG   AAGCGGGCGGCGCGCGAC TCG GTTGCGTGCCGCCCGATG   TTTTGTGCGAATGGA 100 497
   BTH_I0206  240265 ..  240280 +  -3.2  -4.57073   GACTTGCAGGATCGT              CGGC AACGACAC GCCG               TTTTTCGCCGCCGTC  72 168
   BTH_I0215  247964 ..  248012 +  -7.9  -3.57792   GTGCCGCGTGCAGCA TCGCGAGCATGTTAGCAGCAGAC CCC GGCGGCTGCTTGCTTGCGCGGGA TTTCGGGCTCGCTAC  63 11
   BTH_I0216  249040 ..  249053 +  -5.2  -4.07568   AAAGCGCGGGACGCC               GCCG TCCGAT CGGC                TTTTGACGGCCGCCA  64 6
   BTH_I0217 NONE
   BTH_I0218  250762 ..  250788 + -19.5  -5.87996   ATCGAAGCGGAAAAA         CACCCGCCGTC CGAAT GACGGCGGGTG         TTTTTTTATTGCTTG 100 88
   BTH_I0219  252491 ..  252507 +  -2.1  -3.74397   TGCAATTGACGATCG              CGAGCGT ATA ACGGACG              GTTTTTTCTCCAGCT  53 293
   BTH_I0220  254263 ..  254311 +  -8.6  -3.53091   AGCCCGACTGCACGA TAATCACCCGGCGACGGGGGGC CACGA GCTCCTCGTCGCCGGTCGCACA TTTCCCACAAGAAAT  62 59
   BTH_I0221 NONE
   BTH_I0222 NONE
   BTH_I0223 NONE
   BTH_I0224 NONE
   BTH_I0225  259691 ..  259725 +   -20  -3.51924   AACAGCGCGGGGGTA     GCGTTGCCGGCACGCT TTC GGCGTGCCGGCAGCGG     TTGTCTGCATGCACG 100 201
   BTH_I0231  265431 ..  265448 +  -2.5  -2.78996   GCCGCGCGTCAGTCG             CCGGACC GATA GAGCCGG              GTTTCGGTGACGATC  40 97
   BTH_I0233  268079 ..  268099 + -19.7  -3.72576   ATGAGATTCGCCGCC            GCGCGCCGC GCG GCGGCGCGC            TTTGGTGAGGCACGA 100 107
   BTH_I0234 NONE
   BTH_I0235 NONE
   BTH_I0236  271099 ..  271128 + -15.7  -3.28001   TGCGCGCTTGGGCCG       GCGGCAATGCGCGC GTC GCGCGCAC-GCCGC       TTCGATTTCAGCGTG  86 98
      flgB-1  274472 ..  274486 + -12.8  -4.09685   ATTCGGGTTCGTGAC               GCGCCG CCT CGGCGC               TTTTCCCGCGTGCCG  89 27
      flgC-1  275031 ..  275041 +  -5.4  -2.71144   GAGGAAGGCGAACCC                 GGAT GAC ATCC                 TCCTTCACCACCATC  44 77
   BTH_I0242 NONE
   BTH_I0243 NONE
   BTH_I0244 NONE
   BTH_I0245 NONE
      flgH-1  279477 ..  279499 +  -2.6  -2.56596   CTTTTTCCTCAACAT           CGCGCCGT GGTGAAG ACGATGCG           TACCTTGCTCGCGCG  38 13
      flgI-1 NONE
   BTH_I0248  281655 ..  281679 + -14.9  -4.25074   TCGGTACATTTCGGA          CCGCGCCGGGC TTC GCCTCGCGCGG          TTTTAACGTTTGCTG 100 59
   BTH_I0249  282643 ..  282687 +  -7.6  -4.59773   TCGGGGCGGCAGAAA CGCATGCGGCGGCGCTCGCGC GCAG GC-CGCACGCCGCGGCACGCA TTTTTGCGCGTGCGA  85 73
   BTH_I0250  284804 ..  284814 +  -2.4  -3.59262   CTGAACGAGGTAGGC                 GGCG ATG CGCA                 TTTCCAGCTCTCAGC  50 37
   BTH_I0251 NONE
   BTH_I0252  287782 ..  287838 +  -7.1  -4.15106   GATGGTGTGAGCGCG CGGGCGCCGACGATG-CGTGCCGCTCG ATGCG CGGGCGGTGAGATGACG-CGGCGGCCG TTTTCCGCGTTCATC  68 31
   BTH_I0254 NONE
   BTH_I0255  290136 ..  290188 + -19.3  -2.53263   GCGATGCGGCGACGG GGCACGCG-ATGTCGCCGTGCGTCG CGCAA CGACGCACGGCGACATACGCA-GCA TGCGTTCGCGATCCG  89 101
      phnA-1 NONE
   BTH_I0258  291950 ..  291960 +  -8.2  -3.85698   GCTTGCGCGATTCCG                 GCGC TGC GCGC                 TTTCTCCGCGCAGAA  69 65
   BTH_I0259  292347 ..  292365 +   -16  -5.04249   GCGCCACGACGACAA             CGCCGCGA TTC TCGCGGCG             TTTATTTTTTACAGA 100 150
   BTH_I0260  293650 ..  293669 + -12.1   -4.4078   CGGCAGCAATGAAAA            GGCCCGC GCAAAA GCGGGCC             TTTTCGTTGCGGCGC  95 57
   BTH_I0265 NONE
   BTH_I0266  299343 ..  299371 + -15.4  -3.35867   GAAACGGGTCAGAAC       GCGATCGTCGTGC GTAC GC-CGACGATCGC        TTCATTGCCGATTCG  88 150
   BTH_I0269 NONE
   BTH_I0270  304561 ..  304603 + -13.5  -2.55074   AGCTAAGCTGCTTCG CGCGCGGCG-ACGATCG-CGA TCG TCGTCGATCTTGCGCCGCGCA TGCGTTCCGGTTCGC  67 164
   BTH_I0271  305045 ..  305065 + -18.3   -5.4505   CACGGCACCGATGAA            GCGGAGGGC GTC GCCCTCCGC            TTTTTTCTTGGCGGC 100 71
         gor  306897 ..  306927 +  -3.1   -3.5032   GGCGCCGAACGTCAG      CGCGAACGCGCACG CGAG CGTGCG-GACCGGG       TATTTCATCTGCGGC  47 367
   BTH_I0274  308496 ..  308507 +  -2.2  -4.62069   CGCGGGCTACATCCT                TTCG TAAG CGGA                 TTTTTCCGATGGACG  70 19
   BTH_I0275  310509 ..  310539 + -14.8  -2.78384   CGTCGGCACGTCGCG       CGACATTCGGTGTG CAT CGCATCGGATGTCG       TCTGATGCGCGACGC  70 303
        argG  313682 ..  313696 +  -3.5  -3.14344   TCAACCGCTGAACGG              CGCCGC TCTC GCG-CG               TTCGTCGAACCGATA  43 278
   BTH_I0280 NONE
   BTH_I0281  315056 ..  315070 + -12.8  -2.64616   GGCGCATCGTCGGTC               GCGGCG GAC CGCCGC               TCGTGTCGATCGCCG  67 61
   BTH_I0282  315662 ..  315682 +  -8.2  -4.07568   GCGCGGGATTCGCCG            CCTGTGCG CCGCT CGCTCAGG            TTTTCGCGGCGCGCA  72 147
   BTH_I0284 NONE
   BTH_I0285 NONE
   BTH_I0286  321281 ..  321310 +  -2.8  -3.83568   CGGTGAATCAGTGAA       TCGTCCGTCGCT GCCGCG AGCGATGAACTA        TTGTTCTAGATATCC  56 199
   BTH_I0287  322045 ..  322095 + -18.2   -3.2218   TTCGTCGTTGACGAT GTGCGTGTCCGCGTCGGCGAAC ACGTACA GCTCGCCGCCGCGCGCGCGCAC TTCCTGCATGTTCGA  85 270
   BTH_I0293 NONE
   BTH_I0294 NONE
   BTH_I0295  329490 ..  329504 +  -5.6   -3.8594   GCGGGTGTGCGCCTT               GGCCGT GTA AAGGCC               TTTCGTGTAGGTGTT  60 297
   BTH_I0303  337253 ..  337299 +  -7.1  -4.14472   GCATTTCCTTGATTA CGCTATCTTTCGCGCGTTGTT GCGAG GACGACGCGCGCACGCCGGCG TTTTCCCCGTGTTCG  68 110
   BTH_I0304  337488 ..  337512 +  -2.7  -3.02511   ATGGCTCGGGAAGAT          GGCGACGCC CCCGAAC GGCATCGCG          TCTTCCGGACGTCGC  41 65
   BTH_I0305  338700 ..  338722 +  -5.5   -4.5366   GCACGAAAAAGTGAG           CGGCGTC ACATTAAAC GGCGCCG           TTTTGCCTTTTTTGA  76 76
   BTH_I0306  339847 ..  339863 + -13.7  -4.61566   AAGACTCAAGACGAA              CCCTCGC GCG GCGAGGG              TTTTGTCGTTTACCG 100 101
   BTH_I0308  342147 ..  342168 +  -8.6  -3.53012   GGCGGCATCGCGATG           CGCTGCGC TGAGAT GCGCTGCG            TTTCGCGCCGCCCGC  62 66
   BTH_I0310  343857 ..  343882 + -10.5  -5.96521   ATTCTCATTCGATAC         GCCGTTC-GCCT GTC AGGTTGAACGGC         TTTTTTTTGGTTCAT 100 181
   BTH_I0316  348248 ..  348259 +  -2.2  -3.06492   GTCGCGAATCGAGTT                C-GGC CCG GCCTG                TCTTGCCATACGTGC  42 271
   BTH_I0320 NONE
   BTH_I0321 NONE
   BTH_I0322  353675 ..  353685 +  -2.4  -3.61398   GCGTGACATCGGCGG                 CGCG CGG CGGG                 TTCTTGCCGCGCGAA  50 44
   BTH_I0325  356603 ..  356634 + -18.2  -5.41941   CCATTCGAAAATTGG      CGGGCGCATTCC-AT TGA ATCGGAATGCGCCCG      TTTTTGTTTCCTTTG 100 142
   BTH_I0326  358735 ..  358761 + -18.7  -2.52464   CTGAGATTGCGGCGA         GCGGGCCGCGT CACGC GCGCGGCCCGC         TCCGTTGAACCCCCG  86 37
   BTH_I0327 NONE
   BTH_I0328  364184 ..  364220 +  -9.3  -4.06903   GCGGGCTATGAAACG   CGGCGGGCGG-GGGGC ACAAGC GCACGGCCGCTCGCCG    TTTCATTTGCGCGTT  75 52
   BTH_I0330  367817 ..  367829 + -10.5  -3.37091   GCCCAAGCGCCCAAG                CGCCG CAA CGGCG                TTGCATTTTGCGCAT  67 183
   BTH_I0331  368310 ..  368328 +  -3.7  -3.14132   GCGCGGCATGATGAA             CGCGCGG CGCCA TCGCGGG             TTCGTCGCCGGCGGC  45 30
   BTH_I0332 NONE
   BTH_I0333 NONE
   BTH_I0334 NONE
   BTH_I0335 NONE
   BTH_I0336  373503 ..  373520 +  -9.8   -4.7373   GCATCGCGCAAAAAA             GCCGGG ACGTCG CCCGGC              TTTTTGCTGGCATGC  91 90
   BTH_I0347  386254 ..  386276 + -10.4  -2.52464   CGATCCGGGTGCGGT           CCGCGTGCCG CGG CGGCCGGCGG           TCGATTGCCGCCGCC  58 132
   BTH_I0351  391824 ..  391870 +  -8.5  -2.57132   GGGTCGATGAACGCC GCGCGCCGGCCGGCTCAGCCCG CCTT CGCCCTGGGCTTGCGGG-GCGC CTTCTCGAACAGGCG  53 42
   BTH_I0356  396602 ..  396618 + -10.8  -4.89729   TCAGGCACCCGAAAA              GCCCGC ATCGC GCGGGC              TTTTTGCATTTTGTG 100 58
   BTH_I0362  404773 ..  404788 + -11.8  -3.54424   GCGCTCGCCGCCTTG              CCCGGC GCGC GCCGGG               TTTCGCCGGATGACC  75 127
   BTH_I0363  405740 ..  405754 + -12.8  -4.07568   ATCGATCATGGACGC               CGCCGC CGT GCGGCG               TTTTCCCGCGACCCG  89 58
   BTH_I0364 NONE
   BTH_I0365  408119 ..  408141 + -10.4  -3.53012   GCGGAGCCCGGCAAC           GAGGCCGGCG GTG CGCCGGCGCC           TTTCAGGCACGCGCG  69 240
   BTH_I0366  409259 ..  409281 +  -8.4  -5.07652   GCCGCACCGAGACAA          GCCCGCTCG CAGGTC CG-GCGGGC           TTTTCTTTTGCCGCG 100 49
   BTH_I0367  409868 ..  409901 + -18.1  -3.62597   GAGTGCGCGCGGCCG     CGCTCGCGCGCGACGG TGG CTGCCGCGCGCG-GCG     TTATTGCGCGGTGGG  93 43
   BTH_I0373 NONE
   BTH_I0374 NONE
   BTH_I0375 NONE
   BTH_I0376 NONE
   BTH_I0377  420697 ..  420718 +  -7.2  -3.65199   GCTAGCCCGCCGATT           CCGGCCGA TCGTCT TCGTCCGG            TTTCCGTCCGAGGTT  59 72
   BTH_I0378 NONE
   BTH_I0379  422055 ..  422067 +  -4.7   -4.2349   CGATGCGCCGTGCAG                GCCGC CGC GCCGC                TTTTCGCTCTGCGAA  68 273
   BTH_I0380  423536 ..  423580 + -34.4  -3.66095   AAAGAAGTAAGCTGT CCGCAAGCCCGCGGCGCCGG ACACG CCGGCGCCGCGGGCTTGCGC TTTCCGTCACGATTT 100 31
   BTH_I0381 NONE
   BTH_I0382  424918 ..  424954 + -12.3  -2.80816   CAATCCCCTGTCTTG   AGC-GCACGC-GCGGCC GCGTA GGCCGCCGCGTGCCGCG   TCTCCTGCGTCGCGC  66 75
   BTH_I0384  426302 ..  426319 +  -9.1  -3.05384   GGTCTGAGCGTTCGT             C-GGCCGC CGC GCGGCCCG             TTCGATCCGGCACCG  60 34
        lipB NONE
        lipA  428198 ..  428217 + -10.6  -5.60993   GCGTCGAACGAGAAA            CCCGCAGC GGAC GCCGCGGG             TTTTTTTATGCGCGC 100 81
   BTH_I0388  430548 ..  430569 +  -6.5   -3.3482   TCGACCCCAGCTCGA           CGACGCGCAC GTC GTGCCCG-CG           TTCCTTCAGCGCTTG  55 236
   BTH_I0390 NONE
   BTH_I0391  433464 ..  433496 +   -14  -3.90318   CGCGCCGGACATCGG      CGTCGCGCGCCGCG TCACC CGCCGCGCCCGGCG      TTTCTCGCCTCGTCG  88 109
   BTH_I0393 NONE
   BTH_I0394 NONE
   BTH_I0395 NONE
   BTH_I0396 NONE
   BTH_I0397 NONE
   BTH_I0398  442506 ..  442527 + -17.3  -2.52676   CGCGGCGGCGCGCGA           GCCGTCCGG CGAT CCGGACGGC            TGCATTCCGGAAATC  83 58
   BTH_I0399 NONE
        dctB  446152 ..  446168 +  -9.3  -3.53012   TCCGGACACTTCCGC              CGCGAGC TGA GCGCGCG              TTTCGCGCGCGGCCC  65 16
   BTH_I0401  447650 ..  447668 + -10.2  -4.09739   CGAAGGGCGCGCTTA             CGCGCTCG TGT CGAGCGCC             TTTTGCAGCAGTTGA  79 110
   BTH_I0403  449114 ..  449152 +  -3.7  -5.50499   CGGAAGTGAAAGTTC   CTTCGCAAGAACGGGCG CTAAT CGCCGGATTTTGCGGGA   TTTTTTTGACTATCC 100 72
   BTH_I0407 NONE
         amt  455291 ..  455307 + -10.8  -5.40474   GCGCAGCGATTTCGG              CCCGCC CTCGA GGCGGG              TTTTTTTCGCGCGCT 100 103
      gshA-2 NONE
        gshB NONE
   BTH_I0411  458484 ..  458514 + -10.3  -4.15565   CCGATTCGCATTACC      CCCGC-GCGGCCGG CACG CCGGCCGCAGCCCG       TTTTGACCTCATCGG  79 50
   BTH_I0412  458843 ..  458862 + -10.7  -5.52384   GCCATCCAGCGAGAA            TGCCGCG CAACGT CGCGGCA             TTTTTTTCGTCCCGC 100 63
        ptsI  460840 ..  460865 +  -4.5  -4.62069   GGCAGGAGCCGGGTA         TGGGGCACGCG CGAT CGCGCGCCAGA          TTTTTGCGCTAACGG  75 91
   BTH_I0417 NONE
        grxC  465120 ..  465133 +  -3.7  -3.01712   CAAGGCGCAAGCCAT               CCGCG CGGC CGCCG                TCTTGCGGGCGGCGC  44 41
        secB NONE
   BTH_I0420  466753 ..  466796 +   -26  -3.05384   GAATCCAATCCGAAT CGAACGAACGCGGGCGCGCT GCGC GGCGCGCCCGCGTTCGCGCG TTCAGTGCGACCGGC 100 59
   BTH_I0421  467373 ..  467389 + -11.5  -3.40775   ATGCTCGATCTTTAT              CGCGCGG CGC TCGCGCG              TGTTTGAGTGCGCGT  70 2
   BTH_I0424  469847 ..  469859 +  -4.7  -4.00868   TCGCGCTTGGCTCGC                CGGGC GAT GGCCG                TTTGCTTGTGGATGA  62 125
   BTH_I0425 NONE
   BTH_I0426  472074 ..  472098 +  -2.7  -3.89501   GCGGGTCGAGATCGG          CCCGGCGGC TTGACGT GTCGCTGTG          TTTGTCGACGTATTC  55 13
   BTH_I0427  473886 ..  473896 +  -2.4   -5.0065   CTTGATCCTGCTCAT                 CGTC GTC GCCG                 TTTTCTTTGTGGGTG  79 174
   BTH_I0428 NONE
   BTH_I0429 NONE
   BTH_I0430  475789 ..  475824 + -23.4  -3.07816   ACTGGCTGTAACAAC    GAAAACGGCCCGCGCA GCGA TGCGCGGGCCGTTTGC     TTGGCTCCGTCGGCG 100 30
   BTH_I0432 NONE
   BTH_I0433 NONE
   BTH_I0434 NONE
        cyoE  479772 ..  479795 +   -16  -3.05844   AAACCCTGTTTGCAC          GCC-GCCGCGC GCA GCGCGGCTGGC          TGTTCGCCTGCGCAC  82 67
   BTH_I0436  480403 ..  480441 + -25.5   -4.8622   CGCCGTTGCGACACG  CACCCCGAAGCGCCGGAC GTTT GTCCGGC-CTTCGGGGTG   TTTTTCATTACGGCA 100 61
   BTH_I0438  482649 ..  482678 +  -4.1  -2.91924   TGCGCTTTCGTCAGC       GCGGCCCGGCCGGT CAG GCCG-TCGCGCCCC       CTTTATCGAGCCTGG  44 103
   BTH_I0439  483575 ..  483595 + -19.7  -5.45802   AATCGCAGGAGGGAA            GGCCCGCGC ATC GCGCGGGCC            TTTTTGTTTTCGGCC 100 61
   BTH_I0440  484845 ..  484868 +  -9.5   -2.6732   CGCCGGGCGCCGGTA          GGCCGGGCG CCGACA CGCTTGGCC           GTGTTTGGCTTCGGC  56 110
   BTH_I0441 NONE
   BTH_I0442  486754 ..  486769 +  -7.5  -4.18018   ATCGGCCGCCGCGAC              CCGCC GGCATG GGCGG               TTTTCGGTGACCGCC  71 69
   BTH_I0443 NONE
   BTH_I0444 NONE
        dnaE  492329 ..  492345 +    -8  -3.85256   GCGAATCGATGCATA              CCAGTG CGCAA CACTGG              TTCTATTTCGGTATC  67 47
   BTH_I0446 NONE
        nagA NONE
   BTH_I0448 NONE
   BTH_I0449  498202 ..  498216 +  -7.8  -3.64703   GTCCGGCGAATCGCG               CGCGTT TCA GACGCG               TTTCAATCAACAGAG  63 53
   BTH_I0450  500113 ..  500135 + -17.8   -5.4505   GGCCGGCATGGAAAA           CGGCTTGCGA ATA TCGCAAGCCG           TTTTTTCTTGGGCGC 100 89
   BTH_I0457 NONE
   BTH_I0458  510034 ..  510075 + -20.1  -3.11786   CGGCGCGCCGCGGAT CGCGCGTCGCAC-CGGCCGT TGC GCGGCGGCGTGCGCCGCGCG TGTGTCTTGCGTCTG 100 204
        maiA  521387 ..  521407 +  -8.2  -3.53761   AGCCGCGCCGTCGAC            GGCCGGAC ATCGA GTCCGGCG            TTTGACGCGCGGTTC  62 85
   BTH_I0467  522979 ..  522993 +  -9.2  -3.55801   ACGTGCGCGTCATCG               CGGTGC GTC GCGCCG               TTTCAGCCGGTTCAT  65 40
   BTH_I0468 NONE
        coaD NONE
   BTH_I0470  524642 ..  524690 +  -7.4  -3.73756   GTCGTCGCCCTCCGC CCGCGCGCGGTG-A-C-GGCGGC CGATTC GCCGCCCGATTCGCCGCCCGCCG TATTTTCCTCACATC  65 60
        mutM NONE
   BTH_I0480  533951 ..  533991 + -13.2  -3.53012   GACGCAAGCGGATGG CGCCGCATGTGCGGCACGG CGCG CCGCGA-GCGCGTGCGGCG  TTTAGCGGCGGCGCG  78 70
   BTH_I0492  545642 ..  545673 +  -9.2   -5.1101   CGCGAAGGCGGATCG      ACCGCGGCGGCGTG ACGC CGCGCGGCCGCCGA       TTTTTTGAGTCGTCG 100 11
         apt  546323 ..  546349 +  -7.2  -3.73072   GCGCGGCGCGCCGCC        CCGCACGCCGG ACATCC CCGGCGC-CGG         TTTCATCCCGCGCTT  62 41
   BTH_I0494 NONE
   BTH_I0495  547898 ..  547915 +  -3.3  -2.77192   GCCGCTTGGCTGAGC             GCGACGC GAAC GCATTGC              ATTGTTCGGAAGATT  40 28
      purU-1  548925 ..  548959 + -22.3  -4.19238   CGCGCGACGGCAAAA    G-GAAGGCCGCGTCCG ATGA CGGACGCGGCCTTCTC     TTTTGGGGTTGGCAA 100 119
   BTH_I0499 NONE
   BTH_I0500  555305 ..  555322 +  -9.8  -5.04601   GCATGCAGCAATCAA             CCCCGC CCTTGC GCGGGG              TTTTTCATTTCTCCG 100 55
   BTH_I0502  558035 ..  558083 + -15.2  -3.54543   GGGCGTTCGGTCGAT CGAT-CCGTCGCCGGCGTCGACC GTTC GGGCGAGGCCGGCGATGGCGGCG TTTGGGGCGATGCGT  86 52
   BTH_I0513  576901 ..  576922 +  -4.4   -2.5474   CCGTCGCGCTCGGCT           GAGCGGCGC TACAT GT-CCGCTC           CTGTTCTGGATGAAC  41 24
   BTH_I0514 NONE
   BTH_I0515 NONE
   BTH_I0516  581720 ..  581753 + -17.4  -4.18494   ACACGGCGACCTGCG     GCGCGGCCCG-GCGC ATTTC GCGCGCGGACCGCGC     TTTTCGATCGCGGTA 100 48
   BTH_I0517  584093 ..  584117 + -16.5  -2.90075   GCGAGCGCCGCGCGT          TCGATGCGTGC GGC GCGCGCATCGA          TATCATTCGACGAGG  84 62
   BTH_I0518  585258 ..  585270 +  -7.7  -3.54459   CGCAATCGAAATCGA                TTCGG CAT CCGAA                TTTAGGACCGATTAA  60 367
   BTH_I0519  587667 ..  587692 +  -8.2   -2.7083   CGGCGCGGGCGCCTC         TCGCGTGCCG AATGCC CGGCGCCCGA          TCGCTTTGTCGCGTC  53 53
   BTH_I0524  594133 ..  594158 + -16.1  -2.90763   CTTCCCGGAACGGAA         CGCTCGCGCGC ATCT GAGCGCGAGCG          TCTCTGCGATCTGAC  80 9
   BTH_I0525  595012 ..  595029 +  -2.7  -3.95584   CCGGGCGGAAGCCGG             CCAATTC GGAG GAATTTG              TTTCATTCATACACA  57 147
   BTH_I0526  597387 ..  597399 +  -9.1  -3.40403   ATCGTGCGCACGTTC                CGCTC GGC GAGCG                TTCTGATCAGGCCGC  64 376
   BTH_I0534 NONE
   BTH_I0535  609212 ..  609232 +  -6.7  -3.05384   ATTCGTCGGCCGCAA            CGCGTTCTG AGC CGGCGCGCG            TTCGCTGCGAACGCG  51 16
   BTH_I0536  610593 ..  610629 + -17.2  -3.28712   GATGATGTGCGCGAT   CGCGGCGCACGGCG-GC ATTC GCGCGCCGCACGCCGCG    TTGTGCGACGGAGCG  91 36
   BTH_I0537  612439 ..  612456 +  -3.3  -2.66964   ACCTTTCGCATTGTT             TCGATCC GAAC GGGCCGA              TGGTCTCGTCAATCG  40 461
   BTH_I0538  613490 ..  613507 +    -4  -2.66812   GACCCGATCGACGGA             CGCGCG CCGGAA CGCACG              TAGTATCGTCACATT  42 62
   BTH_I0539  614621 ..  614649 +  -5.8  -3.54129   GTGTTGACCATCGCG        CCGAGCACGGCG CCGAT CGCCGGGATCGA        TTTCGCGGCGATCTG  57 137
   BTH_I0541 NONE
   BTH_I0542  617645 ..  617685 + -21.8  -3.30243   CGGCGCGGGTTCGAC GCGCCGCGCG-GGCCGCGG CGGG CCGCGGCCGCGCGCGCCGG  TTCTCAGAGCTCGAT 100 67
   BTH_I0545 NONE
   BTH_I0546  622568 ..  622591 + -11.6  -3.28712   CCGGCGACCGAACGT          CGCGCATCGC GCGG GCGGCGCGCG           TTGTCAAACGAAACG  68 92
   BTH_I0547  623056 ..  623076 + -16.1   -5.4505   CGGCTGAGCGAAAGA            CGGGGTCCC GGC GGGGCCCCG            TTTTTTCTTGGAAAG 100 75
   BTH_I0550 NONE
   BTH_I0551 NONE
   BTH_I0552  630997 ..  631014 + -14.1  -3.67976   ACCACCACTGAACGA             CGGCGCC GGGC GGCGCCG              TTTGCCATTGATAGA  84 30
   BTH_I0553 NONE
   BTH_I0554  632899 ..  632927 + -19.5   -4.4078   GACGTTACAATAGAA        GCCCGCGCCGGCG CCC TGCCTGCGCGGGC        TTTTCATTGCCACCC 100 87
   BTH_I0555  633581 ..  633609 +  -2.9  -2.52419   GGCGGCAGCTCGCGA        CGCGTGCAGTGAG GGC CGCGAGGCATGCG        CATTTTCCGTTTCGT  39 14
        ubiB NONE
   BTH_I0557  636111 ..  636123 +  -7.7  -4.52803   TCGGCTATAATTCAA                GGCTT TGC AAGCC                TTTTATACGTTTCTG  81 76
   BTH_I0558  636520 ..  636542 +  -2.5  -4.56597   TGTCGGCGGCGCATC           CCGCGCTTG ACGTA CCGGCGCGA           TTTTTCGACGGCAGA  67 56
   BTH_I0559 NONE
        aspS  639161 ..  639189 + -13.9   -5.0538   CAGAAAGGAACCGCG        GGAAAAGGGCGCG CGA TGCGCCCTTTTCG        TTTTTTGCGGTACAG 100 120
   BTH_I0561 NONE
   BTH_I0562  641140 ..  641175 +  -5.4  -4.67982   AATTTCCTTGTTTCG    CCGA-CGGCCGCACT CAATAAT AGTACGGCCGTTCGA    TTTTATTCGATCACC  77 143
   BTH_I0563  641813 ..  641845 +  -4.6  -3.29147   CGAGAGCCGATAGCG      GCGGCACGACCGCC GTCGG GGAGCTCGAGCCGA      TTGCCTTATCTTGGA  49 28
   BTH_I0564  643657 ..  643700 +   -10  -3.63515   AAGCGCTGTTCTGAC GCGACCG-CCGGGCGGCGCGC GAC GCACGCCGCCCGAACGACCGA TTATTCGCACTCACA  71 27
   BTH_I0565  646291 ..  646310 +  -3.4  -2.78384   GGGCATGGGACCAGA            GTCAGCGC TGAG GCGCCAAC             TCTGGTCGACAGGAG  40 112
   BTH_I0566  647555 ..  647583 + -19.6  -5.86061   CGCGACGCATGACGA        CGGTGCGCGGGC GGCGA GCTCGCGCACCG        TTTTTTTTGATCGAG 100 49
   BTH_I0567 NONE
   BTH_I0568  648980 ..  649001 + -12.9   -4.4078   CACGCCGCAGCCGGT           GCGCCCCGC GAGC GCGCGGCGC            TTTTCCTTCAGCGCG  90 484
   BTH_I0570  649970 ..  650013 + -10.9  -3.61398   GCGCGCCGCCTCGTG GGGCGGCGCGCGTGT-GCGG GCGGG CGGCGATGCGTGCGCCGCGC TTATTCGAGCGGCGG  74 60
   BTH_I0572  652619 ..  652637 + -11.6  -3.61178   TTGATGGAGCGGGGG             CGGGCGGC GGT GCCGCGCG             TTTCGGCTGGCTGAC  74 37
   BTH_I0575  657217 ..  657240 +  -9.4  -3.65902   GACGAGGCGTTCGCG          GCGAGCGGCG TTCG CGCAGCCCGC           TTTCAATGGAGTACC  68 46
   BTH_I0576  658616 ..  658627 +  -2.2  -2.55351   GGCCAGTAAGCACAA                GC-CC ATA GGCGC                ATTCATGTCCGCCCG  38 32
        pdxA NONE
        ksgA  660699 ..  660712 +  -2.3  -3.90744   CCACCGGCCGTCGCC               GAGTG CGAG CACGC                TTCTTTCACGCGGCA  55 184
        gloA  662505 ..  662546 + -10.7  -4.83169   CCGCGGCGCCGCCGT GTCTCGGCGCGCGATGCGCT TTA AGCGTG-CGCGCGCCACGTC TTTTTCTCCACCAAT  95 52
   BTH_I0593  678505 ..  678518 +  -3.1  -3.52522   AACTTTGTTTGATGG               CA-CCG TGG CGGATG               TTAGTCTTTGTCTCA  49 89
   BTH_I0594  679247 ..  679263 + -10.8  -3.55801   TGACGCCGCATTTCG              CCGCGC ACCCC GCGCGG              TTTAGACGGATTCGT  69 38
   BTH_I0595  680394 ..  680426 +  -7.6  -3.54424   GCCGGGCGACCGCGT     GCTGCGT-GCAAGCG GCGC CGCACGCGACGCGGC      TTTGCCCGGCTACGA  60 54
   BTH_I0601  686159 ..  686184 + -16.9  -3.44848   TGATTGATCGCAAGG         CTGCGTCGCCG ATTT CGGTGACGCAG          TATTTCCTGCCGGAG  84 124
   BTH_I0604  689334 ..  689357 + -13.2  -3.90112   GTTTTTGACGTGCGC          CG-GCGCGCAT GGA ATGCGCGCGCG          TTTCGTTGCGGGCGA  86 33
   BTH_I0605  690441 ..  690453 +  -4.8  -3.65046   TCCGTTGACGAAGCT                CACG CAGCA CGTG                TTCTTCCGCTGAACG  55 1
   BTH_I0606  691514 ..  691524 +  -6.8  -4.25104   GCCGTTCGATGTCGC                 GCAG CAA CTGC                 TTTTCGTCGACGCAC  72 504
   BTH_I0610  696337 ..  696389 +  -9.5  -3.14881   ATCGTCGCAACGCGG GGCGGGCATCCGCTATCGGCCGCGC GAC GTGCGGCCGGCCGCCGACACCTGAC TTGATCGGCCGATTC  60 218
   BTH_I0612  698400 ..  698429 + -19.3  -4.05788   ATAAGGTGTCGGCGC       CGACGCGCACGGC GAAC GCCGTTCGCGTCG        TTTCCTTTCCGCAGA 100 118
   BTH_I0613  700176 ..  700227 + -12.8  -2.66964   GGCGCGGCGGCGCGC CCGATTGCGCGGGCCGC-CGCGCGC ACG GCGCTCGCGCGGCTCGCCTCGTCGC TAGTCTCATCGCTCG  62 52
   BTH_I0617  704706 ..  704729 +   -16  -4.34402   GGGATCGCAAACGAA          CAGGCGGTGC GCGA GCGCCGCCTG           TTTTCGTCTCGACGC 100 133
   BTH_I0620  710750 ..  710780 + -10.3  -3.79113   CGTGCCCGGGCAATG      CGCTCGCGCGCCCG CGTT CGCTCGCGCG-GCG       TTCTTGTCGCCGGCT  74 254
   BTH_I0623 NONE
   BTH_I0624 NONE
   BTH_I0625  718351 ..  718371 +  -4.6  -3.28712   CGGTATGCAGTCGAA           CGGGC-CGC AGGG GCGAGACCG            TTGTCCGCGCCGCGG  49 103
   BTH_I0626  719129 ..  719186 + -14.8  -3.29626   GGGCGGCGATCGGCG CGGCGCGCGCCCGC-GCCGGAACGCTCAA CCG TTG-GCGG-CCGCCTGCGCGCTCGCGCCG TTCGTGTCCGTGTTC  83 56
   BTH_I0630 NONE
   BTH_I0631  728145 ..  728195 + -15.8  -3.01712   GCATCGGTGCCCGGT GCCCGGTGCCCGGCGCGCGGCGCG CGG CGCGCGGCGCGCGCAACGCCGGAC TATTCGGCGAAAGCG  81 158
   BTH_I0632  729359 ..  729374 +  -7.5  -3.32844   GCCCGACGCCCGACG              GCGGG CGCGGC CCCGC               TTCTCAGCTGCGCAG  58 123
   BTH_I0636 NONE
   BTH_I0637  734031 ..  734061 + -19.6  -3.04263   ATAGCACGAGGGGTA       GCGCGCCGCGGCCG ACT CGGGCGCGGCGGGC       TGTTGCAGGTCAACT  87 37
        recA NONE
   BTH_I0644  742915 ..  742949 + -20.1   -2.9583   CGTCGACGAATTCGG     AGGCGATTGAGCGGG GCAAG CCCGCTCAATCGCCG     TGATTTCGCTGATTG 100 16
   BTH_I0645  743849 ..  743861 +  -3.4  -2.75708   AATCGTCAGAAGAAG                CGAT CGTCA ATCG                ACTTTTTTAGCCAAC  40 54
   BTH_I0646  745120 ..  745135 +    -6  -4.56597   AGCGGGGCGGGAAGA              CTCGGG CAGT CCCGCG               TTTTTCCGAGCGCAA  76 80
   BTH_I0647  746119 ..  746135 + -11.5  -5.58179   CATCGCCACAAAAAA              CGCCGGT TCC GCCGGCG              TTTTTTGTTATGCTC 100 51
   BTH_I0648  747027 ..  747052 + -16.2  -4.19735   GCTGGCTACGATCGA         CACGCCTGCC TGATTC GGCAGGCGTG          TTTCGTTTTCGGAGC  95 94
   BTH_I0649  747875 ..  747893 +  -5.8   -6.0427   GTGCGCCGGGCGCCA             GCGCCCGC ACA GCGGGAGG             TTTTTTTTGTATAGT 100 204
   BTH_I0650  749763 ..  749781 + -13.1  -5.60993   CGATTGATTGAGAAA             CCGCCGC TCGAT GCGGCGG             TTTTTTTGTAGGGGG 100 64
   BTH_I0651  750698 ..  750711 +  -2.3  -3.29144   ACAAGGTGTTGTCGC               AAGCG AAAT CGCTG                TTGTAAGCACGGTCG  44 6
   BTH_I0652  751783 ..  751839 + -10.8  -4.16016   GAGCGGAATCAGATC GGCGGCGCGCTTCGCG-C-CCTGGATCG CCG CGATTCGCGCGACGCCGAGCACGTCGCC TTTCTTCGCGCGTCC  82 485
   BTH_I0654  754024 ..  754071 + -10.5  -3.06796   CGAGCGAAGCGGACG AGGCGGACGAAGCGCAGTGGCCG CGCA CGGC-GC-GCGGTTCGCCCGCCA TTCGCTCCCGTGGCC  63 194
   BTH_I0661 NONE
   BTH_I0662  760202 ..  760248 +  -9.9  -3.40073   CGCGCGAAGCCGGCG GGCCGCGCGAGGCGCCCGGCGC GGCA GC-CCGCGCGCGTCGAACCGCC TTCCTTCATCAACCT  64 229
         pgk  761536 ..  761585 + -12.8  -2.83522   GCGGGCGGCAGCCGC CCGCGTGACGCCGGCG-GGCACGCG CGT TGCGCGCCTCGCCGGCC-CG-GCGG CTTTCGTCAGGCCGT  69 93
       pyk-1  763300 ..  763324 + -16.4  -5.15969   CGCGGTCACGAGGAA          GCCGCGGGGT CCGAC GCCCCGCGGC          TTTTTTCGCTTGAAG 100 91
         fba  764696 ..  764738 +  -9.2  -5.34309   GTTCGCCGAAGTATT GCGAGGCCGCCGTTC-CCGC CAGCC GCGGGGAACGGCG-TTTCCC TTTTTGTTTGCTCCT 100 139
        purC NONE
   BTH_I0667 NONE
        purK NONE
   BTH_I0669  768724 ..  768752 + -21.8  -3.60151   GGCTCCGATGACAAA        CGCCCGGTTCGC ATTAC GCGAACCGGGCG        TTCTCATTTGAAGCG 100 223
   BTH_I0673 NONE
   BTH_I0674  774985 ..  775023 +  -2.9  -3.16564   GCCGCGCGCGGGCGA  CGCGTG-ACGGGCCCGCG CGCA CGGGGGGCGGCGCATGCG   TTCCTCGCGTGCGGC  43 19
   BTH_I0675  776739 ..  776789 +   -16  -2.53382   CGGGCGGGCCGGCGC GGCGGCGCGGCG-CGCGGGCGGC AAGACG GCCGTCCGCCTCATCGCGCGGCC TGCCTTGCCCGTCAT  77 67
   BTH_I0676  777305 ..  777322 +  -7.7  -3.56092   GCTGCGGCGATGACG             CCG-CGCA ATT TGCGGCGG             TTTGGCCGATAATGC  63 45
   BTH_I0677 NONE
   BTH_I0678  778616 ..  778638 +  -3.2  -4.67173   GCGCGTGCGGTCGGC           GGGCGGGTGC CGC GCTTCCCTCC           TTCTTTTTTGCATTC  72 110
   BTH_I0680  781026 ..  781038 +  -3.3   -3.1506   GTCGAGCGCGAAATA                ACAGG GGG CCTGC                TTCATGGCAAAGTTT  43 25
   BTH_I0681 NONE
   BTH_I0682  785905 ..  785927 +   -17  -5.39721   ATGCATACGCGAAAA           CCCCGCGCTT TTC GAGCGCGGGG           TTTTTTGTCTGGTCG 100 125
   BTH_I0684  789621 ..  789633 +  -4.7  -4.07687   GGCGGACGGATTACG                CGCGC GCG GGGCG                TTTTGCAGGGCGCCT  64 172
   BTH_I0686 NONE
   BTH_I0687  793197 ..  793232 +   -19   -3.7941   GCGAGAATGACGGAA    GAAGCCCGCACGGCTC GCAA GCGCGGTGCGGGCTTC     TTGTTGTCGACGCTC 100 88
   BTH_I0692  797666 ..  797690 +  -9.2  -3.53012   CGGCCAGGGTTTCGC         CGCGCCGGGCG AGTT CGCC-GGCCCG          TTTCCGAGCGGCGCG  65 101
   BTH_I0693  798533 ..  798591 +  -4.4  -2.76815   TCTGGCCGAGCGGGG TGTGCGATGCGCGGCGTGAGCGCGGTTG CCGAA CGCCCGCGCGCGGGCGGC-CA-CGTGCA GTTGTTGCGCGAGAT  42 7
   BTH_I0694 NONE
   BTH_I0695 NONE
   BTH_I0696 NONE
   BTH_I0697 NONE
   BTH_I0698 NONE
   BTH_I0699  805407 ..  805454 +  -3.3  -3.40639   GAGCCGCGCGTCCTT CGCGCCGATCTG-CTCGGCCGCC TTGC GGCTGTCGAGGCCGATCT-CGCC TTGCTTCATCCGGTT  49 311
   BTH_I0705  813756 ..  813767 +  -3.6  -3.15544   GAGCCCCACGAACTG                CGCT CGAT GGCG                 TTCATGAGCGTCGCG  43 57
   BTH_I0706 NONE
      panE-1  816516 ..  816549 +  -6.5  -4.02022   ATCGGCCGTCCGCTG     TCCGCGCGACGACCG TTGC CGGCCGTCGTTAGGG      TTTCTAATAATTCAA  67 327
   BTH_I0708  818731 ..  818745 +  -3.5   -3.9461   CGGTGCGCATGCGGA              CGCAGC ATCT GC-GCG               TTCTTGTTGCCGAGG  58 486
   BTH_I0712  822397 ..  822412 +  -3.9  -3.55604   GGCATCGAAATTTGG              CGGGC TGGCCT GTCCG               TGTTTCATTGCGTGA  51 504
   BTH_I0714  823313 ..  823357 + -14.3  -2.76468   TCGGCTGAAGTCGCG CGGCGCGTGACGCGATGCGG AGACGC CCGTGT-GCGTCGCGCGGCG TCCTGTTGCGTGATC  71 16
   BTH_I0718  828143 ..  828155 +  -6.9  -3.53012   CGGCTGAGCCGTGCG                TGCCG GAA CGGCG                TTTCCCGGGAGCGGA  57 84
   BTH_I0721  831255 ..  831304 +   -14  -3.09635   CGCGCGAGCCGGAAG GCGGCACTCGGGGCGCGGCGGC CACGGC GTCGCCGCGCCGCGCGCGCGGG TTACGTCATCCGGCT  76 66
   BTH_I0724  834670 ..  834699 + -19.3  -3.53012   AAGTGGCGGTTTGGC       GGGCG-GCCCGCGC ATT GCGCGGGCGCGTCC       TTTCAGGAGGGAACG 100 51
   BTH_I0725  835159 ..  835176 +  -3.3  -3.40403   AAGCGCTGGTTGCTC             GCGCATG AGGG CGTGCGG              TTCTGATGGCGCGCG  47 2
        xerD  836358 ..  836412 + -12.9  -2.71712   TAGCATTTCGCGCAA TCG-GTGCTTGAGCACCTTGCCCGTCG ACG CGGCGGGCAGCGCG-TCGAGCGCGCGA ATTTGCGCGGGACGC  68 200
        ybaK  838549 ..  838565 +  -5.7  -3.06796   GAGGGTTTCACCCGC              ATGGCGC GCC GCGCCGC              TTCGGTAGAATGAGC  49 39
   BTH_I0729  839352 ..  839368 +  -5.7  -4.35524   CGGAGGGGGCGGTTT              TGCCCGG ACG CCGTGCG              TTTTGGGTTTCGCGC  73 124
        murB  841495 ..  841515 + -12.6  -4.44667   CTAGCGATAAAAAAA            CCTCGCTG TCGAT CAGCGAGG            TTTCTTCTTGCGCCG  95 78
   BTH_I0733 NONE
   BTH_I0734  844762 ..  844778 + -10.8  -4.87665   ATCCCCAAGCAAAAA              GCCCGC GTGAA GCGGGC              TTTTTGTCGATCGCA 100 189
        mviN NONE
   BTH_I0737  848077 ..  848107 + -17.7  -5.26316   CAAGCGGCATGAAGA      CGCCTGCGG-ATGC CGCT GCATTCCGCAGGCG       TTTTTTGTCCGCTCG 100 184
   BTH_I0743  854017 ..  854075 +  -7.5  -4.64766   GAAGACGCGCCGCGC GTG-CGGC-ACGCGG--TGCGCG-CGCGCC GTTT GGCGCGTCGCGCATGCCGCGTCGACGTCGA TTTTTCGGATATGAC  85 39
   BTH_I0744  854869 ..  854885 + -13.7   -5.9663   CAGTCCCGACAAAAA              GCCCTCC GAT GGAGGGC              TTTTTTTTCGTCTTT 100 120
   BTH_I0745  856510 ..  856553 + -20.5  -3.53012   GTTCCCCTGATCGGC G-CGTGAGTCCGGCGGGCGATG GCG CA-CGCCCGCCGGACTC-CGTC TTTGCCGCCGGGCGC 100 31
   BTH_I0748 NONE
      panE-2  861171 ..  861194 +  -9.4  -2.55544   CATCCCGGCCGATAT          CCCGGCCGCG TGGC CGCGGCCGCA           TCGCTTCGGTCGTCG  55 340
   BTH_I0750  862031 ..  862082 +  -7.9  -3.39895   CGACGCACAGCACCT GCATGCC-CTGCGCGGCGGGCGTCG CGAT CGACGCC-GTCACGCACAGGTGCGC TTCGTTGATCGACAG  58 134
   BTH_I0755  868692 ..  868713 + -17.3  -4.50627   GCGCGCAGCAAAAAA           GCCCGTCCG TTTC CGGACGGGC            TTTCTTTCATCGATC 100 270
         icd NONE
   BTH_I0760  876293 ..  876309 + -13.7  -4.85822   TCGGGCGAAAAAAAA              CCCGGCT GGA AGCCGGG              TTTTCTATTTCTGAT 100 94
   BTH_I0762 NONE
   BTH_I0763  879705 ..  879737 + -12.8  -4.63218   CCAAAATGTTTCGCA     TG-AACGGCGCGGGA GGTC TTCCGCGCCGTTTCG      TTTTATTCGCGGCAG 100 49
   BTH_I0764  881142 ..  881156 + -12.8  -3.33696   CCGGCTGCATTACCG               CGCGCG GCA CGCGCG               TTAGTTCGCGCGGCG  77 7
   BTH_I0765  881999 ..  882016 + -11.3  -3.61398   AACAGAGATAACGCG             CATGCCG AAAG CGGCATG              TTCTTCGCGCGCGCA  74 30
   BTH_I0766  883013 ..  883058 + -12.3  -3.07816   CAGGCGAGCACGTGT GGGGCTG-CCGGGCCGCGCGAG GCC CCCGCGCGGCCCGGTCCGGGGC TTCGGTCAGTGGCGG  69 73
        purN NONE
   BTH_I0773 NONE
   BTH_I0774  892847 ..  892858 +  -4.4  -3.53444   ATGCTTTCATTTTCT                TGAC GCAG GTCA                 TTTGAGCCGGCGTCC  51 172
   BTH_I0775  894138 ..  894153 + -11.8  -5.79595   TCAGGACGTCACAAA              CCCCGC GCTG GCGGGG               TTTTTTCTTTTGGGC 100 69
        nadA NONE
        nadC  896371 ..  896399 + -18.8  -5.26918   ATGAGCCAAAGGCGA        GGCCGCCGGCGC TTGAC GCGCGGGCGGCC        TTTTTTGTCGCGTAT 100 117
   BTH_I0782 NONE
      ispH-1  901319 ..  901335 + -15.1  -5.07652   CGTCGCAATGCAAAA              GCGCGCC CCG GGCGCGC              TTTTCTTTTGCGCGC 100 57
   BTH_I0784  902085 ..  902111 +  -9.4  -4.34402   AGACGGGACTCGCGA         CGGCACCGAA GCTTCAG TGCGGTGCCG         TTTTCGTATCCGCCC  83 46
   BTH_I0785 NONE
   BTH_I0786 NONE
   BTH_I0787 NONE
   BTH_I0788  906023 ..  906046 + -18.2  -4.77757   TGCGGCGTTCATGAA          GCCGTCACGG TTCG CCGTGACGGC           TTTTGGTTTTTCGGC 100 78
   BTH_I0789  907177 ..  907203 +  -4.2  -3.14132   CTTGCCGAACGAGAT         GCGCTCCTCCGC GCA GTAGCCGAGCGC         TTCGTAGAACCGGCA  45 254
   BTH_I0793  911507 ..  911517 +  -6.8  -4.64766   GGCCCTTCTCGCTTA                 CCCT GAT AGGG                 TTTTTGCCGTGTCGC  82 325
   BTH_I0796  912772 ..  912804 +  -2.7  -4.14392   AGGGCCGCCGCGGTG     TTCCGATGCGCGGCG GCATG CGCCGGG-A-CGGGA     TTTTGCCGATTCGCC  61 52
   BTH_I0798  913494 ..  913506 +  -3.3   -3.9941   AGCCCGGAGACGGCG                GCTTC GCG GATGC                TTTCGTTGTCGCCGA  60 286
   BTH_I0801  916598 ..  916627 +  -8.5  -2.53822   CGGTAGTACCAGCCG       GTCCGCCCGCTCTG CTG CAC-GCGCGCGGAC       ATCTTCTGGAATCCG  51 310
   BTH_I0805  919884 ..  919902 +  -2.3  -4.15044   CGTACGGCGAAACTT             TTGGCGG GTAAG CCGGCGA             TTTCTTCCGGAGAGA  58 408
   BTH_I0807 NONE
   BTH_I0808 NONE
   BTH_I0809  921688 ..  921714 + -10.9  -4.93547   TCTTCCAGCTTGATA        CGCCGCAATGCG CCTT TGC-TTGCGGCG         TTTTTCATTCGTTCG 100 68
   BTH_I0810 NONE
   BTH_I0811 NONE
   BTH_I0812  926263 ..  926298 + -20.6  -3.20723   CTGGTTACCAACGAG    AAAAAGCCGCCTCTGC ATGA GCAGAGGCGGCTTTTC     TTGAATTGGTGCCCG 100 440
   BTH_I0814 NONE
   BTH_I0815 NONE
   BTH_I0816 NONE
   BTH_I0817 NONE
   BTH_I0818 NONE
      cobA-1  934677 ..  934695 + -13.1    -5.626   GCGAAACGAACGATG             CGCCGGC GATGA GCCGGCG             TTTTTTTATGCCGTC 100 173
   BTH_I0823 NONE
   BTH_I0824 NONE
   BTH_I0825  940462 ..  940490 +  -6.7  -3.86897   ATCGTCTGCGCGAGA       TAGGCGGCG-GC ATCGCC GCGCGCCGCGTA        TTTGTCGGCGATCGC  63 293
   BTH_I0828  943699 ..  943713 +  -5.6  -4.11216   GCGCGTGCGTCGAAT               CGCGGT CGC AACGCG               TTTTCGCGGTGGCGG  66 52
         lgt  944975 ..  944993 + -13.1  -4.66609   GCACGCAATGAAAAA             CGCCGGC GACGA GCCGGCG             TTTTTGCATCGACTG 100 331
   BTH_I0834 NONE
   BTH_I0835 NONE
   BTH_I0836  951927 ..  951947 +  -2.3  -2.83403   TCCCGCATCACCTGA            TCGACGCGC ATC GCGCGCCCC            ATTTCATCCACGAGA  40 26
   BTH_I0837 NONE
        cobS  953773 ..  953787 +  -4.2  -2.72344   TATCTGGTGATGCTC               GGATGG ATG TCGTCC               TGATTCGCCATCCGG  42 8
   BTH_I0839  954413 ..  954463 +  -8.1  -4.07568   CGCGATCGGCAAGCG GGCCCGCGCGCG-GTGCTTG-CGGT GAT GCCGGCATGTTCTCGAGCGCGGCCC TTTTGGGCGCAGGCC  71 73
        cobQ  959685 ..  959736 +  -8.5  -3.84451   TGACGGTCTCGTCGC CGCCGCGC-TTGCGCCGGGCGTGC GGGCG GTGCGCCGAGGGCGACGCGCGGGG TTTCGGTTTCGAGGG  69 55
   BTH_I0845  960609 ..  960645 + -21.5  -2.76815   CTGTATCCGCATTTT    TCGCGGCGCGGCGCCTG TGC CGGGCATCGCGCCGCGG    CTTCTTCGGGGGAAT 100 202
   BTH_I0846  961330 ..  961382 +  -8.9  -3.08471   GTCCGACGTGCGCCG CGCCGCACGCGGGCCGGCGGCGCC ATTCCC GCCGCGGCCGGCCGGA-TGAGGTG TTACGTCCAGTTCTG  57 69
   BTH_I0851 NONE
   BTH_I0852  970668 ..  970704 +   -10  -3.21099   CTTTTCGCACGGTAT   CGCGCGCGTGCGTCGAC GCGT GTCGCCGC-CGCGATCG    TTCGTGATGCAGACG  65 251
   BTH_I0854 NONE
   BTH_I0855  972881 ..  972935 + -14.3  -3.14132   CTTGCGCGGCGCGAG GTTCGCG-ACCATCACGGTCAGCTTG CCGA CGAGCTGCTCGGGCTGGTACGCGGAC TTGATGCCGGAGAAC  72 421
   BTH_I0858  977520 ..  977532 +  -6.9  -3.34398   AAATCCCGCGCCGGC                CCGCG TCG TGCGG                TGTTTGCGGCGCCGC  55 40
   BTH_I0859  978224 ..  978244 + -14.7  -3.34895   TGTGCGCCTTTCGTG            GCCGTCGGA CCG TCCGGCGGC            TTCCTTCCCGATACG  84 72
         dcd  978887 ..  978936 + -14.2  -4.58395   ACCTATCGCCAGTCC GGGTGACCGCTGCGCCGGGG CATGAACAGC CCCCCGCGCCGCGGTCGTTC TTTTTGGAGAATCGC 100 61
   BTH_I0861  981212 ..  981264 +  -2.7  -2.72511   GCGCATCGAGTATTA CGT-CGACTG-CGTGCGCGACTGACG ATGA CGGCAGTC-CGCAAGACGCTCGCGCG CTTTGCCGCCGTCGC  38 4
   BTH_I0862  982054 ..  982076 + -10.4  -4.07885   CCTGGATTGCGCGCG           CGGGCCGGCG GTG CGCCGCGCCG           TTTTCGCGCGAGCTC  79 127
   BTH_I0868  989964 ..  989976 +  -4.8  -3.85698   GACGCCCAGTAGTGC                GCGA ACGCG TCGC                TTTCTGCGAGCAGCG  60 319
   BTH_I0870  991752 ..  991773 + -18.7  -3.34609   CCGGCCACAGTAAAA           CGGCCGCGC TCGC GCGCGGCCG            TCTTCGTTTCGATGC  93 212
   BTH_I0872 NONE
   BTH_I0873 NONE
   BTH_I0874  999374 ..  999394 + -15.4  -4.42238   GTGGAATCGAAAAAA            CGGCGGCC TCGAC GGCCGCCG            TTTTCGTTGGGGTGC 100 92
         ppa 1003804 .. 1003843 +   -18  -4.09739   ATGCCGGTTGAGAGA  AAAAACCGCGCGTGTCTCG TGA CGAGGC-CGCGCGGTTTTG  TTTTGCGCGCGTTCC 100 68
   BTH_I0882 NONE
   BTH_I0883 1010323 .. 1010338 +    -6  -3.64703   AACAGGTGCTGGATG              CCGGCG TACA CGCCCG               TTTGGCTGCCGCCGA  57 301
   BTH_I0886 1013709 .. 1013720 +  -7.2  -3.71848   GCCGCCGAACACGTC                GGCG GGCG CGCC                 TTCTTCCTCGACGCG  64 159
   BTH_I0891 1018319 .. 1018332 +  -9.5  -3.44051   CGGAAGCCGTCTGCT               CGCGC AACT GCGCG                TTCTGCTGCTCGGCC  65 424
   BTH_I0893 NONE
   BTH_I0894 1021039 .. 1021057 +  -8.8  -2.81045   AGCGTGCTGAGCGTC             TCGGCGGC GTT GCTGTCGA             TCGTGTTGTAGGTGA  52 117
   BTH_I0896 1023519 .. 1023532 +  -6.7  -2.90615   CCGAAGCGAAGCTGC               GTCTC GATT GAGAC                TGATTTGAGACCGAT  49 15
   BTH_I0897 1024977 .. 1025028 +  -4.2  -4.33621   GGTTCGAGCGGCAGA GGGCTGCACGGGTCGATACGACGGC ATC GCTGCCGTGTTCGCC-GCGCGGGCC TTTGTTGCTTCAGTG  69 79
   BTH_I0900 NONE
   BTH_I0901 1028839 .. 1028870 + -14.5  -4.35926   AACGTCGACGTCGAC      GGCGCCGG-TCGAT CTCGC ATCGGTCCGGCGCC      TTTTCCGTTTCGGCT 100 80
   BTH_I0907 1035046 .. 1035071 +  -7.5  -3.28924   GAAGCACCACGCAGT         GGCCCGCTTCG TTGA TGAAGCCGGTC          TTCTGCAGCACGATG  55 256
   BTH_I0912 1037908 .. 1037930 +  -3.2   -3.4072   GGGCGTCAAAACGGC           CGCGATGGCG AGG CGCAAGAGCG           TTCTCATCGGACGTC  47 374
   BTH_I0913 1039190 .. 1039203 +  -3.1  -3.74056   TTTCCCCATGTGAAT               CC-CCT TCA AGGTGG               TTTCGGTAGTTGTTG  54 3
   BTH_I0914 NONE
   BTH_I0915 1041017 .. 1041038 + -15.1  -5.38249   GCGGTTGTGACGGAT           GCCGGGGGC GCTT GCTCCCGGC            TTTTTTGTGGTTCAT 100 57
   BTH_I0917 NONE
   BTH_I0918 1043628 .. 1043646 +  -7.5  -3.39018   GTGCAACTCATCGCG             TTCGAGA GCGCG TCTCGAA             TCTTTGGCGTGATCA  58 108
   BTH_I0919 NONE
   BTH_I0920 1045834 .. 1045847 +  -2.3  -3.96387   GAAGCCGAGATCGAG               CGCGA GTTG TCGGG                TTTCGTTACCTTCGT  58 251
   BTH_I0923 1046621 .. 1046656 +  -5.5  -3.37344   CGGACGAGGACTACG   GCGCGTATC-CCGAGGTC GAC GACC-CGGCGTTAC-CGC   TTCATTCCATGCAGG  53 97
   BTH_I0924 1046915 .. 1046925 +  -2.4  -2.59564   CAGCATACGCGCGCG                 CCGG CGG CCAG                 ATTGTGGAGTGAAAG  38 3
   BTH_I0925 1047399 .. 1047428 +  -6.4  -2.70932   TGGCTCGCCGTGGTC       GTCG-CCGCCG TGATCGGTT CGGCGGGCGGC       TACTTCAAAGGACAC  48 61
   BTH_I0926 1048940 .. 1048957 +  -4.7  -3.18024   CGAACCACCAACGCA             CGGCCGC TCTC GCGGATG              CTTTTGCTGCTCGCG  49 135
   BTH_I0930 NONE
   BTH_I0931 NONE
   BTH_I0932 NONE
   BTH_I0933 1055184 .. 1055197 +  -2.4  -4.43844   CGTCGAATTCGGCTT               GATC AAGGCA GATC                TTTTCTGACTCGTCA  65 4
   BTH_I0934 1056074 .. 1056084 +  -4.6  -3.90112   GCGTGCTTGCGAAAC                 GCGG CAA TCGC                 TTTCATTCGGCCGCG  60 51
   BTH_I0935 1057517 .. 1057535 +  -2.3  -2.57683   CAAATTTCGTCGTCG             GCGTGCG TTTCC CGTACAC             GTTCTGACGCACTAT  38 0
   BTH_I0936 1059235 .. 1059247 +  -4.7  -3.30771   GCCGACGTCGCACAG                CGGGC AGC GCCAG                TTGTCCGGAATGTCG  49 263
   BTH_I0938 NONE
   BTH_I0939 1062121 .. 1062131 +  -3.2  -4.87786   CGAGCACGCCATTGT                 TTCG ACT CGGA                 TTTTTATCGAATTCA  78 110
   BTH_I0940 NONE
        parC 1066649 .. 1066667 +  -5.9  -4.05788   GCGGCGCGTCGGGCG             GGCGTCG GTGAG CGAGGCC             TTTGCTTTGCGCCGC  64 98
   BTH_I0942 1067505 .. 1067522 + -10.5  -3.32963   GTGACGATCGGCGCG             GCCGTGC TGTC GCGCGGC              TTCTGACGTGCGGCT  67 2
   BTH_I0944 1069109 .. 1069135 + -15.2  -4.72272   TTCGATGGTCCCTTT         CGAAAGCCGGCG CGA TGCCGGCTTTTG         TTTTTGGTGCGGCCG 100 64
   BTH_I0945 1069499 .. 1069556 + -11.2  -2.71011   CCGGAAGGCGGCGCG TCGAACCGGC-CGGCTCTCGTCGATGC GATGG GCCGCGGCGAGAGCGATGCCGATTCGA TGATTGCGCGAGCGT  62 73
   BTH_I0946 1071196 .. 1071228 +  -3.4  -4.07568   ACAGCCACGCGATCG     CGCCTGTC--GCCC AATACAC GGGCTCGGCGGGCG     TTTTCGCGACAAGGC  60 469
   BTH_I0954 NONE
   BTH_I0955 NONE
   BTH_I0956 1083560 .. 1083591 +  -4.2  -3.05046   ACGGCGAGCGCCGCG      CGCGCGACTTCGAG GGGG CGTGATGCTGCGCG       GTTTTCCCCCCGTCG  45 3
   BTH_I0957 1084066 .. 1084099 + -13.7  -3.59583   TCGCCTGACACGCGA     CGCGCGACGCGCGAC GCGG GTCGCAGGCCGCGCG      TTTCACGATCGTTCT  84 33
   BTH_I0958 1085265 .. 1085320 +  -3.2  -5.06451   GTGCGAGCCGCCGCG CGGCCCGCGCGCGAGG-CG-GCCCGGG CGGGC TTCGGGTTCGCCCTCGTTTGCCG-CCG TTTTTTCGACTCCTA  81 82
   BTH_I0959 NONE
   BTH_I0960 1087332 .. 1087350 + -14.6  -3.30203   GAGCGCCGACCCGAA             CGCTTCGG CTT CCGAAGCG             TTCACTTCTTCATGG  84 124
   BTH_I0966 NONE
   BTH_I0967 1093980 .. 1094000 +   -14    -5.626   GTGCGCCCCGAAGAA            TGCCCCGC TTCGT GCGGGGCA            TTTTTTTGTCCGGTG 100 83
   BTH_I0969 1096379 .. 1096391 + -10.5  -3.08133   GCCGCGCACCGCATC                GCGGG CGA CCCGC                TTGCGTCACTGCATG  63 209
   BTH_I0972 1098951 .. 1098993 +  -6.1  -4.07568   CGCGCCGATGCGACC TTCGTCGCGGCGCGCTTGGC GGCG GCCGGCTTCGCCGCG-CGGG TTTTCGCGGCAGGGC  66 192
   BTH_I0975 1103994 .. 1104028 + -12.9  -4.66537   GCCAATCATCAAAAA    CCCCTCG-CCG-CCGCA CTG TGCGCACGGACGAGGGG    TTTTCTCTTGCCGCG 100 171
   BTH_I0978 NONE
        purT 1112119 .. 1112164 + -18.2  -2.52543   GCGCGCTGACGAACG GCGGCGTGCGCTGCGACCGG ATCGTG CCGGTCGCGCCGTGAGCCGC TGCGTTCGCAGCAGT  86 32
   BTH_I0980 1112842 .. 1112891 +  -7.8  -3.62046   AGAAGCGCGGGAACG GCTGAGCGCCGGGGCGTGCGTCGGC TTT GCCGGCGC-CGCGGCGG-G-TGAGC TTGTTCCGCGCGTCC  63 21
   BTH_I0981 1114863 .. 1114886 + -13.8  -4.85782   AACCGATGAGACGAG          GGGCGGACGC GCAG GCATCCGCCC           TTTCTTTTTGCGCAG 100 79
   BTH_I0984 NONE
        msbA NONE
   BTH_I0986 1123837 .. 1123883 + -14.4  -2.71144   GGTATACTTCGCAAG CTCAGCTTGGCCCGCG-CGCA CTGCAA TGCGTCGCGGGCCGAGTCGCG TACTTGGGCCCGGTG  71 110
   BTH_I0987 NONE
   BTH_I0988 NONE
   BTH_I0989 NONE
   BTH_I0990 1129032 .. 1129074 +  -5.5  -4.48902   CAGCGGCTCCCCGAA TCAAACCGGTG-CGTCGCAG TGTG CCGCGACGTCAGCGATGTGA TTTGTTTCGCTGTGT  76 43
   BTH_I0992 1131022 .. 1131057 +  -8.8  -3.91144   ATCGGAGCGTCGCGT    GGCGCAGTGTCGTTCA GCGC TGCTCGGCGCAGCGCC     TTTCTCGCATGTCGC  69 176
   BTH_I1000 1138550 .. 1138566 +  -2.1  -3.33525   GCTGCTCATGCCCTG              GGCGCTG ATG CAGGACC              TGTTCTATCCGTCGC  45 18
   BTH_I1001 1139157 .. 1139175 +  -9.5  -3.06162   CGCGTACGCAAGGTA             CGTGCGC CCCGC GCGCGCG             TATTCGGCTGGGGTG  59 314
   BTH_I1005 NONE
   BTH_I1006 1143949 .. 1143968 +  -9.2  -4.30719   CGTTTCGCGAGCGGT            TGTCGCGC CGCG GCGCGTCA             TTTCTTCTCGGGCAG  81 194
   BTH_I1017 1154725 .. 1154780 + -10.2  -3.14132   GCGAGCGGACGAAAT TCGATGAGGTCCGACGGCGTGGGCCG CGAT CGGCGCGCGCATTCGGCTTGCGTCGA TTGATCAGCAGAAAA  63 153
        mgsA 1155218 .. 1155243 +  -3.9  -2.80796   CGGCGGCCGCGCGCG         GGCGGC-TCGGC CAG GCTGAAGTCGGC         GTTTGCGTCGTCGCG  43 45
   BTH_I1019 1156608 .. 1156662 + -14.1  -4.57569   CCAAATCCAGATTCC GGACGAACACGGCGATCGCGC-GCGC CTTC GCGCCGCGCGGCCGCCGTTTACGCGC TTTTTACACCCCTGC 100 202
   BTH_I1020 NONE
        kdpA NONE
        kdpB 1160911 .. 1160929 +  -4.5  -3.53444   CTGATCGACGTCGTG            CTC-GCCG CGCT CGGCTGGG             TTTAAAGGAACATCG  51 2
        kdpC 1161545 .. 1161599 + -23.5  -2.77962   GCGATGCGCCGCAAG CGCGCCGCCCG--CGCCGCCCGCGCGC GCG GCGCGTCCGCGGCGAACGCGCGGCGCG GTTTGGCGTGTGGGC 100 42
        kdpD NONE
   BTH_I1025 1165594 .. 1165627 +  -5.8  -2.72049   GGCGGCACCGGCGCG     CATTCG-GGCGCCGC TGCTC GCGGCGCCTCGTCCG     TCGTTCGCCGATCTC  46 48
   BTH_I1026 1166238 .. 1166248 +  -8.2  -3.53012   GTCGAAGTGACGGCG                 GCGC GTC GCGC                 TTTCGCGCCGGCACG  62 31
   BTH_I1027 1166825 .. 1166841 +  -7.9  -2.78384   TGTCGCTGCGGCGGT              GGCGTGC GTC GCGCGTC              TATAATGAAGCGGAA  51 51
   BTH_I1028 NONE
   BTH_I1029 NONE
   BTH_I1030 1170840 .. 1170853 +  -8.1  -2.57344   AAGACGCTTATCTGA               CGCGT TGCG ACGCG                CTTGTCACCGCCGTC  50 175
   BTH_I1031 1172217 .. 1172260 + -13.2  -3.02043   ATGCCGAAGCGCTCG TGCCGTCG-CGCGCGGAACG CCGGTT CGTGCCGCGCGCCGGC-GCA TGTTCGACGCGCGTT  71 73
   BTH_I1032 1173914 .. 1173967 + -15.4  -2.60194   GGCGCCGCGCTGACG CGGCTG-A-ATGCGCGGCG-CGCCGCG TGC CGCCGTGCCGCCGTGCGTGTGCAGCCG GTTCCTTCGCCGCCT  77 28
   BTH_I1033 1175827 .. 1175854 +  -8.2  -3.17723   CATTTCCTGATCGTC        GCCCGGCCGGGC GCCT GCCCAGAAGGGC         TTCCATTCGACGTCG  56 382
        ilvB NONE
        ilvN 1188420 .. 1188446 +  -2.9  -2.54387   CCGCCGCGACGAACG        AGCCGGG-TATG CCGT CAGAGCCCGGCC         TCACTTACGAATTTC  39 43
      ilvC-1 1189568 .. 1189579 +  -7.2    -4.371   CCCGAAGGCACCGGA                GCCG AGGG CGGC                 TTTTGCTATCCTACG  75 92
   BTH_I1048 NONE
   BTH_I1049 1191229 .. 1191249 + -15.4  -4.64861   CGGACGCACCGACGA            CGGCGGCC CGCCA GGCCGCCG            TTTCTTTTGCCCGCA 100 92
      leuA-2 1193122 .. 1193151 + -22.9   -4.8622   GCCGCGAATGAACGA       CGCCCCGCG-GGCC GAA GGCCGCGCGGGGCG       TTTTTGCTTGCGCCG 100 76
   BTH_I1054 1198019 .. 1198052 +    -4  -3.35679   TGAAGGCGAGGTTCG    CCGGCCGTGCGACTTGT GCT ACAA-T-GCGCG-CCGG    TTGTAAATCACGGCA  49 38
   BTH_I1055 1198403 .. 1198440 + -18.7  -5.00616   CGTTGCTCGCCTCAG   CAAGATGCCTGTGTCAG TCTG CTGATACAGGCATTTTG    TTTTTTCGCGGCAAG 100 47
   BTH_I1056 1200836 .. 1200864 + -19.6  -4.57569   TAAGCGGCAAGGCAA       CGGCCGGCAGCGC GAAC GCGC-GCCGGCCG        TTTTTCACAGGATGG 100 38
   BTH_I1057 1201961 .. 1201976 +  -6.8  -3.63515   TGCGAACGCTTGACA              TCGGTC GTTT GACCGG               TTCTTGAGCGTCGCA  59 28
        tpiA 1202854 .. 1202871 +    -4  -2.70932   AAGAATATCGGGGCG             GCCGGC AGGTGC GCGGGC              TGCTTGAAACCAAAC  42 61
   BTH_I1059 1203480 .. 1203504 + -13.6  -5.04601   CACCAAGTTACTCAA          TGCCAGCCGC TTCGT GTGGCTGGCA          TTTTTCATTTCTGGG 100 231
   BTH_I1061 1203984 .. 1203998 +  -2.7  -3.64703   CTCGACTGGGAGTGA               CGGGC TAATC GCCGG               TTTGCATGGGCGGCC  50 26
   BTH_I1062 NONE
   BTH_I1063 NONE
        nuoD 1206509 .. 1206533 + -12.2   -3.7282   AAAGTGAGCGCCAGG          TCTGCCGCAT CGATC ATGCGGCAGG          TTGTTCGTGCGGTAG  80 123
   BTH_I1065 NONE
        nuoF NONE
   BTH_I1067 NONE
   BTH_I1068 NONE
   BTH_I1069 NONE
   BTH_I1070 NONE
   BTH_I1071 NONE
   BTH_I1072 NONE
   BTH_I1073 NONE
   BTH_I1074 1218500 .. 1218518 +    -3  -2.62184   CTGCCTGCAGGCCAT             CAGCCACA CGC TGCCGCTG             TAATGTCGGCCGCCG  39 4
   BTH_I1075 NONE
   BTH_I1076 1219483 .. 1219520 +  -5.6  -4.60041   GCCGATTTTGCGAAG   GGATACAATCGGTGCCG TCGGC CGGC-TCGATCGTGTTC   TTTTTCGGACTGAAT  79 55
   BTH_I1077 NONE
   BTH_I1078 NONE
   BTH_I1079 1222423 .. 1222439 + -15.1  -4.05788   TGCAGGATGCCTGAG              CGGGCGG CGC CCGCCCG              TTTCATTTCACGGAG  95 27
   BTH_I1080 NONE
   BTH_I1081 1223406 .. 1223418 +  -3.3  -2.90941   TATTTCTGAACGGGG                TTCGC GCG GCGCA                TGTGTGCGATCTCGT  41 32
   BTH_I1082 1223999 .. 1224034 + -20.4  -4.13654   AATGAGACAAACGGG    ACGGCGGGCGGCGG-GC CGC GCGCCGTCGCCCGCCGG    TTTCTCGTTTCGCCG 100 169
   BTH_I1087 1229319 .. 1229336 +  -6.2  -3.84406   GTGTTCGCGAGCCCC             GCGCGG AAGAAG TCGCGC              TTCTTCTGATAGAAC  63 461
   BTH_I1090 1231780 .. 1231794 +  -3.4  -3.12351   CACCTTCGTGTTTCG               CCGCCG TGC TGGCGC               TTGAATGTCCGGCGG  43 7
   BTH_I1091 1233055 .. 1233081 + -12.3  -5.08824   GGCGCGCATGAAAAA         GCCGGAGCG GCATCGCCG CGCTCCGGC         TTTTTTGCGTCCGGC 100 85
   BTH_I1101 NONE
   BTH_I1102 1243876 .. 1243911 +   -16  -2.56432   CAGCCAGATCAGTTT    GAGCGCGGCCTCGTCC GACG GGAAGTGGCCGCGCGC     CTTGATGATCTTCCG  73 118
   BTH_I1104 1245683 .. 1245697 +  -2.1  -3.06796   CCCGTCGTCAAGACG              GCGCTG CCGA CA-CGC               TTACGTCGCCTCGCC  42 50
   BTH_I1105 NONE
   BTH_I1106 1249865 .. 1249880 + -11.8  -4.08767   CGGGTCGATAAAAAA              GGCGCC CGAA GGCGCC               TTTTAAACGACTGCA  85 215
   BTH_I1108 1252074 .. 1252094 +  -9.6   -4.3467   CCGAAATGCCTGCCG            CCGCGCCC ACCTG GGGCGCGC            TTTTCATGTACCACT  83 120
   BTH_I1109 NONE
        mraW NONE
   BTH_I1111 NONE
   BTH_I1112 NONE
   BTH_I1113 NONE
   BTH_I1114 NONE
        mraY NONE
        murD NONE
   BTH_I1117 NONE
        murG NONE
        murC NONE
   BTH_I1120 NONE
   BTH_I1121 NONE
        ftsA 1268403 .. 1268435 +  -5.4  -4.43307   GCGACGGAGGGTTGC      CCGATCTTCCGCCG AATAA CGGCCGAGTAGCGG      TTCTTTTCTTGACGG  70 79
        ftsZ 1269779 .. 1269805 +  -2.2  -3.07013   GTCGCCCGCTTCGCT        CGAGCGAGGCC GGGTTG GGCCGTG-TCG         TCTGTTGCGGACGTA  42 149
   BTH_I1124 1270405 .. 1270461 + -18.8   -3.5393   CGCCCGACACGCGGT TGTAACACGGGTCGACGACCGGGAACG CCTC CGTTCCGGG-CGTCGGCCCGTCTCGCA TTTGCGCAGGGTAAT  93 80
        lpxC 1271549 .. 1271564 + -11.8   -5.8187   GACGACGACAAGAAG              GCGGCC TGCG GGCCGC               TTTTTTTATTGCGTC 100 65
        secA 1275820 .. 1275839 + -10.7   -4.4078   CTTCAATCCAATCGA            TGCCGGC TCGAAT GCCGGCA             TTTTCCTTCGGGCAG  88 137
        argJ NONE
   BTH_I1129 NONE
   BTH_I1130 1278601 .. 1278620 + -11.4   -3.2327   CCCTCGCGATTGCCG            GCGTCGTC TTCG GACGGCGC             TTCGTCGTCCGTTCC  64 186
        rplU NONE
        rpmA 1287283 .. 1287305 + -16.2  -5.79595   TCGTAGCCAAGAAAA           GGCCCCGCGG TAG CAGCGGGGCC           TTTTTTATTTTGCGC 100 59
   BTH_I1142 1288565 .. 1288602 +  -5.6  -3.05816   TGAGCGCCGCGTCCA  TCGCGAATGGCGCCGGGCG ACT CGCCCGGCGT-A--CGAGA  TTCAATCGCGCATCA  49 38
        proB 1289881 .. 1289908 + -12.1  -3.53012   CGGCGCGCTCGCGCA        TGTCTACGCGT ATCGAC GCGCGTAGACA         TTTCGCACCCGCCGG  75 151
        proS NONE
   BTH_I1147 1293924 .. 1293950 + -23.8  -4.46854   GCCTGATAAAGAAAA         GCGGCTCGCGCA TGA TGCGCGAGCCGC         TTTCTTGTTGCGTGC 100 105
   BTH_I1150 1297014 .. 1297040 +  -2.2  -2.85545   TTGAACACCTGATCT         CGATGCGACAAA TCC TTCTTCTCATCG         TGCTGTTCTTCGCGA  40 37
   BTH_I1151 NONE
   BTH_I1152 1298113 .. 1298145 + -11.2  -2.57132   CGTTTTCCGCTCCCG     ATCGCGGTCCCGGCG TTGC CGCCGGC-CCGCGAC      ATTCTCAGAGCGGCG  62 218
   BTH_I1153 1301518 .. 1301532 +  -5.6  -3.65827   AGTGATCGAAACATC               CCCGAC GAC GTCGCG               TTTCGATCCGCGTTC  57 176
   BTH_I1154 1303193 .. 1303234 + -16.5  -3.24825   CGCCGGCTGCCGACT TGATTTGGCGCGCGGTGCC AAGA GGCACGGCGCGCCATACCG  TATTCATTAGCGTAA  89 270
   BTH_I1155 1304045 .. 1304072 + -15.6  -5.14563   CCTACTCGATCGAGA        TCCCGTCATCGG TTTG CCGGTGGCGGGA         TTTTTTCATGGCGGC 100 92
   BTH_I1156 1304556 .. 1304577 + -11.6  -3.04144   CGCGCGGACGCTTTC           GACCGTGC CCATCC GCACGGTC            TGTTCGCGCTGCGCC  62 345
         mpl 1314078 .. 1314092 +  -2.8   -2.8806   GGCGCCGGCCCGGGG               CAGCAT GTG ATCCTG               TATCTGCACGGCTTT  41 16
   BTH_I1169 1314821 .. 1314837 +    -5  -3.61103   CGGGCAGCGTGCTGT              CGCGCC AGGGC GACGCG              TTTCAGGTCGAATTG  55 193
   BTH_I1170 NONE
        aroE 1317727 .. 1317746 +  -4.3  -3.53012   CGCGAGAGGCGAAGG            CGGGA-TG CGCAA CAGTCCCG            TTTCGCCCGGCCCGG  51 42
        mtgA 1318534 .. 1318554 + -19.7  -2.96695   CGCGCCCGCCGCATG            CGCGCCCGG CGG CCGGGCGCG            TGCTTTCATGCGGCG  93 58
   BTH_I1173 NONE
   BTH_I1174 1321133 .. 1321162 + -13.5   -5.1675   GGGGCGCGCATCGAA       CGGGCTCAGCCGG GCAA TCGGCTCGGCCCG        TTTTTTCATGCGTGC 100 75
   BTH_I1175 NONE
   BTH_I1176 NONE
   BTH_I1177 NONE
   BTH_I1178 NONE
   BTH_I1179 NONE
   BTH_I1180 1327534 .. 1327575 +  -6.6  -3.53012   CGATCGCGCACGCGG CGTGA-CGAGCG-CGCGATCG GCG CGA-CGCGCCGCACGATGACG TTTCGCGAAGCGCGG  57 21
   BTH_I1181 1328639 .. 1328653 +  -7.1  -3.08464   CGACCAGTTGAAGAA               TCGCG GCGCG CGCGA               TTGAGTGCATCGTCC  51 7
   BTH_I1182 1329492 .. 1329503 +  -2.2  -2.61274   TTGTCGTCGACGGCG                GCTG GGCA TAGC                 ATTCGTTCGGATGAC  38 15
   BTH_I1183 NONE
        pyrF 1331553 .. 1331594 + -18.5  -3.33696   CTGAGCGGCCGCGCC CGCCGGCGCCCGCCGCGCG ATGC CGGGCGTCGTGCGCCGCCG  TTCATTCGACGCGGC  93 37
   BTH_I1185 1331708 .. 1331755 + -10.5  -2.79183   GTTCCTGCTCGTCGA TCAGCTTG-ATGAGGCCGCGCA GCGCG TGCGCGGCCGCCTGCACGCGGA TCTGCTCGCGATCGC  60 42
   BTH_I1189 1336620 .. 1336631 +    -3  -3.53012   CGCCTTTCTTGGTCG                TCAA CTTA TTGA                 TTTAACAGCGGGAAC  49 318
   BTH_I1190 1337067 .. 1337082 +  -2.6  -3.17723   ACCACTACAACAGTT              TCAAACG TAT CGTT-GA              TTGACTTCGGGATGA  44 6
   BTH_I1191 1337692 .. 1337709 +  -9.8  -4.59773   CAAGGCCCGCCTAAA             GCCCGC CTTCGA GCGGGC              TTTTTGCGCCTGCGG  88 51
         tkt NONE
         gap 1343854 .. 1343881 + -16.3  -5.24129   CTGCGTCGCGATCGA        GCCCGGTCCGGC TTCAT GCCGG-CCGGGC        TTTTTTGTCGCCGCG 100 70
   BTH_I1200 1347750 .. 1347760 +  -2.4  -3.75897   AGCATCATGCGGCAT                 GCGC AGC GCGA                 TTTCCGTTCGCCGTT  53 165
   BTH_I1203 1350231 .. 1350265 + -17.1   -4.7416   GCCGCCCGGCATTAT    CG-CGCGCCGGCGCGG CAGG TCGCGCCGGCGCTTCG     TTTTTCAGGTTTTCG 100 47
   BTH_I1204 NONE
        allA 1351909 .. 1351937 +   -16  -3.59979   CGGGCGACGCAAAAA       GGCCCGGTCAGGC TTGC GCC-GGCCGGGCC        TTTCGCATGCGCGGC  90 62
   BTH_I1207 1353408 .. 1353427 + -10.6  -3.56844   AGTCCGGGCCAAACC            GGGGCGGC GCGC GCCGCCCG             TCTTTCATTCGTAGC  71 49
        dapB 1354243 .. 1354268 +  -3.1  -3.54543   TCTTCGACATGCAGG         ACGTGCTCGGC CTGC GCTGAGCGCCA          TTTCCGGGCATCGAT  49 6
   BTH_I1209 NONE
   BTH_I1210 1355621 .. 1355663 +  -9.1  -3.65902   GCGGACGGTATAATC GACGT-TTTCCCCGCGCCGCC CGC GGCCGC-CGGGGAAGCGCGAC TTTCGATCCACTCGA  68 80
        leuS 1358378 .. 1358391 +  -3.1  -4.78107   AGCAAGGAGCGAAGG               TGATC CGCA GATCG                TTTTTGATGCTCGTG  75 70
   BTH_I1212 NONE
   BTH_I1213 1360100 .. 1360137 + -11.1  -4.08945   ACAATCGGCGTGAAC   CGGCAGCG-CGAGCGCCG ACG CGGTGCCCGGCGCCCCCG   TTTTCCGACAATCGT  81 63
        proA NONE
   BTH_I1215 1361969 .. 1361989 + -19.7  -4.99134   GGTCCGATGACAGAG            CCCCGGCCG TTG CGGCCGGGG            TTTTTCATTTGGCGT 100 90
         edd NONE
   BTH_I1218 1366037 .. 1366051 +  -2.8  -4.61527   AACCTTCGGACGAAA               CAATCG ATC TGGTTG               TTTTTCGAGGGTTTT  72 69
   BTH_I1219 NONE
   BTH_I1220 1368167 .. 1368199 + -24.3  -3.24747   CTGTGGCGGCAAAAA      GAAAGGCGCCCTGCG AAC TGCAGGGCGCCTTTC      TTCATCGTGTCGACG 100 80
   BTH_I1223 1372780 .. 1372805 +  -3.9  -4.56597   ATCGCATCGGGATTG         CAGCG-GTTCGC ACG GCGAACGCACGG         TTTTTCGCGCAAAAG  71 214
   BTH_I1224 1374371 .. 1374383 +  -3.4  -3.56704   GCCCGGACAGGAGTG                TGGT TAACT ACCA                TTACTTTCATAAAAA  51 170
   BTH_I1225 1375374 .. 1375404 + -19.2  -5.09204   CTAACACGCGCTGAC       GAAACGGAAGAGGC CCG GCTTCTTCCGTTTC       TTTTTGTTGGAGTCT 100 58
   BTH_I1226 NONE
   BTH_I1227 NONE
   BTH_I1228 1377615 .. 1377640 + -19.7  -5.28176   CCCTGGTGCGAAGAA         GGCCGTCCGGC GTGA GCCGGGCGGCC          TTTTTTGTCGATCGC 100 77
        pyrC NONE
   BTH_I1231 1381096 .. 1381134 +  -5.9  -3.05384   GAGAGGCGTGACGCG  CGCCGGCGCCTCCAGC CCGCAACC GC-GCATGCGCTGGCG   TTCGATCCGCGCGGA  49 30
   BTH_I1233 NONE
        rpsI 1383715 .. 1383736 +  -9.4  -5.76633   TCGCTGCAAGAAAAA           CCGCCAGT TTTCGC GCTGGCGG            TTTTTTTATGTGTGC 100 73
   BTH_I1235 1384265 .. 1384281 + -10.8   -5.1287   CAGATGCGACAAAAA              CGGGGC TAGAT GCCCCG              TTTTTTGCATATGGA 100 48
   BTH_I1237 NONE
   BTH_I1238 1387242 .. 1387252 +  -4.6  -4.20106   GGCGTTGAAGAGGTC                 GCGC CCG GTGC                 TTTTCGGTGCGCTTT  66 501
        tyrS NONE
   BTH_I1241 NONE
         dtd NONE
   BTH_I1243 NONE
   BTH_I1244 1390823 .. 1390851 +  -7.4  -3.36492   ACGCGATCTTGCCCG       GCT-TGTCGGCCG TGAT CGGCTGGCGCAGC        TTGTCGAATTCCCCC  55 51
   BTH_I1255 1402738 .. 1402753 + -11.8  -4.98531   GCGACGATGAAAAAA              CGCCCC GTCC GGGGCG               TTTTTCGTTTGGGCG 100 57
   BTH_I1259 NONE
   BTH_I1260 1408144 .. 1408175 +  -2.3  -3.05914   GCCACGCGAAGGAGG     GC-GCGCGATGAGCA TGAA TG-TCGTCACGCTGC      TGTATCTCGTTGCGT  42 15
   BTH_I1261 1409683 .. 1409730 + -16.2  -4.73108   TGTGAGTTGTGAATT GCGCCGG-TCGGCTTGCGGCCCT TGG AGGGAAGCGCGCCGATTCGGCGC TTTTCCTTTTGTGGC 100 103
   BTH_I1264 1412169 .. 1412182 +  -9.5  -3.05343   GCGGCGGAACGCGTC               GCCGC CGCC GCGGC                TCTTGCCCGTCTCGC  59 383
   BTH_I1271 NONE
   BTH_I1272 NONE
   BTH_I1273 1422053 .. 1422080 + -20.6  -5.75342   CGTCGCGCCGACGAA        CCGCCGCGTCCCG TAT CGGG-CGCGGCGG        TTTTTTTTGGGGCGC 100 87
   BTH_I1274 1423576 .. 1423598 +  -9.1  -3.40403   CGGCGGACGAAAAAA           AGCCGGTTC GCGAG GAACCGGCC           TTGTCGTGCGGGCAG  64 67
   BTH_I1280 1432514 .. 1432551 +  -3.3  -4.08064   CCTGAAGGCTTGAGC   GTTCGGC-GTGGCGGC CGCGCGC GCCGCGACAGCGGATC   TTTTCGGCGAAGGTT  60 28
   BTH_I1281 1433614 .. 1433631 + -14.1  -4.89966   GCGCATCCGCCCGGG             CGGGGCC TTGC GGCCCCG              TTTATTTTTGCCTAT 100 48
        katG 1436280 .. 1436301 + -18.7  -4.09685   GCAATGGAACGGGAG           CGGCCGGCC GGAT GGCCGGCCG            TTTTCCGCCGTGCCG 100 65
   BTH_I1283 1436603 .. 1436626 +  -2.3  -3.40331   GCGCATGTCGCAGAC          GCGCATGTC GCATCA GGCGTGCGG           ATTTTTCGATGCATT  45 120
   BTH_I1284 1437264 .. 1437290 +   -18  -4.20516   ACCGGTTCGATGGAA         GCCTCTTGCGGC CCG GCCGCGGGAGGC         TTTGTTGCGTGCGGC 100 122
   BTH_I1285 1437538 .. 1437553 +  -6.8  -3.40403   CCGCGTGTCCATTGC              GCGGGCG CCG CGC-CGC              TTGTCGTGCCGACCA  55 120
        ubiA 1438665 .. 1438691 + -13.1  -4.82901   CGCGCGGCAGAGAAC        G-GAAAGCGGCC GTCA GGCCGCTTTCTC         TTTTTGTGCGCCGAC 100 67
   BTH_I1293 1446688 .. 1446706 +  -3.8  -3.53012   GCAATCGCGGGCCTG             TTGTGGCG AGG TGCGACAA             TTTGACCGCCGGGCG  51 61
   BTH_I1294 1448028 .. 1448048 + -16.1  -5.06816   ACGCAGAACGAAAAA            GCCCGGCGC AAC GCGTCGGGC            TTTTTCTTGGGCAAT 100 72
   BTH_I1299 1459435 .. 1459455 + -10.4  -4.10453   GCGACGCGGGGGGAG           CCGGC-CGC CGCC GCGTGCCGG            TTTTCGCGCGATTTC  79 110
        hrcA 1463472 .. 1463507 + -13.8  -2.82193   GGCGCCGCGCAATTG    GCCGGACGGCCGAGTG GTGG CGCCCGGCCGCCCCGC     TATAATGAGTGTCGT  73 166
        hemH NONE
   BTH_I1304 1465444 .. 1465486 +  -5.3  -4.35926   TGCACCGATATTGTG CGGC-GCCGGCCGCTCGCGT GAAC AGGCGCGGAACCGGCTGCCG TTTTGGCTTTAACCT  70 437
        grpE NONE
   BTH_I1307 NONE
        dnaK 1468697 .. 1468730 + -12.3  -4.77173   TTGGCGGATCATACT     TGCGCCTGGCGGGCC TCGC GGCTCTCCGGGCACA      TTTGTTTTATGGCGA 100 124
        dnaJ NONE
   BTH_I1310 1472097 .. 1472125 + -15.4  -5.10208   CGGCTCGCAAAAAAA       TGCGGCATCCCGC ACGT GCGG-ATGCCGCA        TTTTTGTTGAGCTTC 100 89
        purM 1478696 .. 1478720 +   -15  -5.60993   GAGACGATCTCGAAA          GCCGCTCGGA GCCGA TCCGGGCGGC          TTTTTTTCTGGCCGC 100 55
   BTH_I1318 1479366 .. 1479388 + -11.3  -3.01712   GCACCCGTTCGAGCG          CGTCGACCGC GCGC GCGGTCG-CG           TCTTGCGCACAGCAA  62 88
   BTH_I1321 1483276 .. 1483298 + -16.3  -5.75342   CGTGAAGGATCGCAA           CGGCGTGGC GGCAA GCCACGCCG           TTTTTTTTCGCGCGG 100 98
   BTH_I1327 1491676 .. 1491712 +  -7.2  -3.59979   GGCGGCCGTAGGTGC   CGACGCCGTTTGCGGCG CGCG CGATGCGAACGGCC-CG    TTTGGCATCAGCAGC  59 61
   BTH_I1328 NONE
   BTH_I1329 NONE
   BTH_I1330 1497172 .. 1497188 +  -5.7  -2.77899   GTAGAAGGTATCGAG              CGCGTCG GCC CGGCGAG              TGCTTCGTCCGGCCG  46 37
       gmd-1 NONE
   BTH_I1332 1499168 .. 1499180 +  -3.3  -2.58544   GGATGCTGGAGCGTA                CCGCT TGA AGCTG                ATTCTCGCGGTGGAC  39 18
   BTH_I1333 1500309 .. 1500324 +  -5.4  -3.78329   AGGAGGCTTCGGCGA              GCG-TCG CGA CGAGCGC              TTTCAGTTGATCGGC  58 44
   BTH_I1338 1505897 .. 1505930 +  -6.6  -2.82516   CGCGCTCGAACGGCT     CGAGGCGGCGC-GTG ACTAG CGCCGCGCCGCATCA     TGTCGTCGTCACGGG  49 7
   BTH_I1339 NONE
   BTH_I1340 NONE
   BTH_I1341 NONE
   BTH_I1342 NONE
   BTH_I1343 NONE
   BTH_I1344 1518943 .. 1518958 +  -8.2  -3.28924   GCTCCCGTTGAAGTA              CGCGTC CACC GGCGCG               TTCTGCGCGGCCGTC  59 136
   BTH_I1346 1523224 .. 1523235 +  -7.2  -3.53012   GGAAGCCGTGCCGTT                GCGC ATCG GCGC                 TTTGCAGCAGCACGC  58 328
   BTH_I1350 1528500 .. 1528512 +  -3.3  -4.21989   CGACATTGCGGTGAT                CGTGT TCG GCGCG                TTTCTTCCGATTCTG  64 301
        rfbP 1529506 .. 1529520 +  -4.2  -3.05268   GTCAATGTCGTCCTG               CGCG GATCGGG CGCG               TATTGAGCGTGCTTC  45 5
   BTH_I1352 NONE
   BTH_I1353 1531191 .. 1531204 +  -3.7  -2.62184   CGTGAACGGCTGGCT               GGCGC GGCT GCGGC                TCGTGTGAGCGCGCG  41 4
   BTH_I1354 NONE
   BTH_I1355 1534869 .. 1534881 +  -3.3  -3.06133   CGCAGATCATGATTG                TCGTC GTC GTCGA                TTCGATGGAGCGTTA  43 65
   BTH_I1356 NONE
   BTH_I1357 NONE
   BTH_I1358 NONE
   BTH_I1359 1538681 .. 1538735 + -17.1   -3.5332   CATCATGAGGATTCG CCGTCCCGAACGCG-AGCTCGCCG CGCGGAAT CGGCGCGTTGCGCGCACGGGACGG TTCATTTGGAGATTT  91 33
      kdsA-1 NONE
   BTH_I1361 1540174 .. 1540186 +  -4.7  -3.15544   GCATCACGTTGCCGT                ACCGG CCG CCGGG                TTCATGCCGCTCACG  47 50
   BTH_I1362 1541309 .. 1541332 +   -11  -3.15544   GAGCCGGCTCGCCTG          CGT-CGGCGCG GCG CGCGCTGAACG          TTCGTCGGCCTGACG  66 143
   BTH_I1364 1543709 .. 1543742 + -10.9  -3.19246   CCGGGCGCACATCCG     GCGCGAACGTCGATG ACTG TGTCGCCGTACGCGC      TTCGATTGCAGTTCC  68 456
   BTH_I1365 NONE
   BTH_I1366 NONE
   BTH_I1367 1547091 .. 1547128 +  -3.3   -3.7282   CTTTTCAGTTCGACG   TGACGCGCACGCTGCTTC GGT GAATCAGGGGACGCG-CA   TTATTCATCGAATCG  54 23
   BTH_I1368 1548133 .. 1548145 +  -4.7  -3.37522   ATCCGTATCCGTCGG                CGCGG AAT CCACG                TTGATTCGCTGAGAT  51 41
   BTH_I1369 1548728 .. 1548759 +   -10  -4.71426   GACGCCGCAGATGCG      AGAAGGGCCCGGCG CGAA CGCCAGGCCCTTGA       TTTTCTTGGTAGGCC  91 385
   BTH_I1379 1556952 .. 1556968 +  -3.6  -3.28712   CGGTCTATCGCTGAT              CGGCCA TGCGC TGCCCG              TTCTGCCGGCACGAC  45 27
   BTH_I1380 1557481 .. 1557520 +  -7.8  -3.44319   CCCAGTCCATTCGTT  TCTCCTGCG-GAGCACGCG GTG TGCGTGCTCGCCTGGGCGA  TTGTCGTGCGTTCGA  60 70
   BTH_I1381 1558220 .. 1558257 + -11.9  -3.29471   GAGCACGTTGCTCGA   G-GCGGCGATCGCGTGCG CGC TGCTCGCGGTCGCGGCAC   TTGGTGTGGTCGCCG  71 63
   BTH_I1382 1559444 .. 1559500 +  -7.3  -2.78712   CGCCGCACTATGCGC CGCAGCGGCGGCGCGA-GCCGC-TGATGC GCG GT-TCGCGGGGCATCGCGCTGCCGG-GCG TGCTTGCCTTGACGG  52 98
   BTH_I1383 1559983 .. 1559993 +  -4.6  -2.87132   TAGAAGGCGGAGGAA                 CGGC GAT GTCG                 TGTATCGAACGCAGC  45 38
   BTH_I1384 1560910 .. 1560937 + -10.6  -4.07885   TTCCTTGCGCAGCGC        GCGGTAC-TGGGC CGC GCTCATGTGCCGC        TTTTGCGAAGCGGTG  75 495
   BTH_I1388 1562874 .. 1562895 + -15.1  -5.01811   TCATATGACGAAAAA           GCCCCGGCG ATCA TGCCGGGGC            TTTTTCGTTTGCTGC 100 77
   BTH_I1389 1563295 .. 1563341 +  -2.3   -3.8211   TCCGGCCGAGCCGCA GCACGC---CCTGCAGGCCGAG CGTGAT CTCGGTCTGCATGTCCGCGAGC TTCTTCTGGATCAAC  56 267
   BTH_I1391 1565154 .. 1565181 +  -9.2  -3.92522   TCGCCGCCGTAATTC        GAT-GCCGCGC ATGGGCG GCGCGGCCATC        TTTGTCCGCTTCGAC  73 86
   BTH_I1392 1565793 .. 1565807 +  -5.6  -3.53012   AACTGCGTTGCGGCG               CACGAG TGG CGCGTG               TTTCGCGCGCGCGGG  55 111
   BTH_I1394 NONE
   BTH_I1395 NONE
   BTH_I1396 NONE
        hmgA NONE
        fahA 1573940 .. 1573983 +   -21   -3.5882   GCTGCGCGCGGTCAT CGAATCGGGCGCTTGCGGCT TCGA GGCCGCAAGCGCCCGCGTTG TTTGGGCATCATGTC 100 108
   BTH_I1404 1582661 .. 1582694 +    -8  -3.90112   TGGGTCATGCTTTGC     CCGCGCAGCAGGAG GCTCAG CACCTCGTGCGCGG      TTTCGTTCACGCGCA  67 429
   BTH_I1406 1584703 .. 1584725 +  -6.8  -3.20307   CGCGAACGACACGAT           CGCGACGCGG AAC CCGCCGTGCG           TCTTGATCGTATTCG  50 467
   BTH_I1408 1587342 .. 1587358 +  -9.3  -3.14931   AACGTGCGCGAAGTC              GCCGCCG AGC CGGCCGC              TTCCTGACCGATCGA  60 2
   BTH_I1409 1590081 .. 1590097 +  -6.5  -3.86015   GCGGAACTGGTTTCC              GCGAAGA TGA TCGTCGC              TTTCTCCCCAACCTC  64 347
   BTH_I1410 1591052 .. 1591067 +  -6.1  -3.55071   CGTCGGACGCGCGCT              TCGCG TAAACT CGCGA               TTTCGCGCGCTGTCC  55 162
   BTH_I1411 1591515 .. 1591534 +  -7.8  -3.48593   CGCGGCGTGAATCAT            CCGCGC CAATGCGC GCGCGG             TTCTCTCGCCGCATG  60 31
   BTH_I1412 NONE
   BTH_I1413 NONE
   BTH_I1414 NONE
   BTH_I1415 1597258 .. 1597274 +  -3.5  -3.53224   CGCGCGCCGCGTTCG              CCGGCTC TCA GCGCCGC              TTTCCGCGCAAAGTC  49 90
   BTH_I1419 NONE
   BTH_I1420 1603382 .. 1603412 + -20.5  -4.72272   GCTCGCTGGTCACGA      CGGCCGGCCCGCAC ATAC GTGCGG-CCGGCCG       TTTTTCATGGGCCGG 100 53
   BTH_I1421 1605822 .. 1605862 + -30.5  -3.53091   GCTGGCCGTTTTCGG  CCGCGCTGCCCGTTGCCGT GTG ACGGCGGCGGGCGGCGCGG  TTTGCGCGAACGGCT 100 47
   BTH_I1423 NONE
   BTH_I1430 1614504 .. 1614518 +  -4.2  -3.23216   CGAAAAGGGTTGCCT               TGGTGC GCT GCGTCA               TTCATCATGCTGGCG  47 196
   BTH_I1431 NONE
   BTH_I1432 NONE
   BTH_I1433 1618882 .. 1618911 +   -10  -3.25823   TCCTACAAGTTCTGA      GCCGCGGGCGTGCG ATGC CG-GCGCCCG-GGC       TTCCTGTGACCGAGC  65 26
   BTH_I1434 1619974 .. 1619985 +  -4.4  -4.07877   GCCCGAGTGCGGACA                CGAT TCGC ATCG                 TTATTTCTCGGATGA  62 486
   BTH_I1435 1621042 .. 1621073 +   -15  -3.06796   TCGTAAGGCGCATGG      CCGGCGCGGGCGTC GCGG GCCGCTCGCGCCGC       TTCGCTCAGATCGAC  80 44
   BTH_I1437 1622899 .. 1622913 +  -5.6  -4.78326   CCTGGCTCGCGCGTT               TGAGCC GTC GGCCCA               TTTCTTTCTTTCAGA  82 145
   BTH_I1438 1625291 .. 1625324 + -21.1  -3.08032   AGCCGGAAGGTAATG     CGGGGCGGCATGGCGG CGA CC-CCATGCCGCCCTG     TCGTTTTCGCAACGC 100 88
   BTH_I1443 NONE
   BTH_I1444 1637227 .. 1637245 +  -4.4  -3.22951   AGCGGCAAGTGGTAC             GACGCGAC CGT GTCGCAGC             TCTTGTGCGACTCTC  47 43
   BTH_I1445 NONE
   BTH_I1446 1638124 .. 1638137 +  -3.7  -3.29511   CGATACGAACGACCG               AGCCG ACAT CGGCG                TTGTAAACCCGTCGG  47 6
   BTH_I1447 NONE
   BTH_I1448 1640176 .. 1640189 +  -3.7  -3.29511   CGATACGAACGACCG               AGCCG ACAT CGGCG                TTGTAAACCCGTCGG  47 6
   BTH_I1449 1641953 .. 1641963 +  -5.4   -3.7108   CTGCAGTCATGGTGG                 CTTG CGC CAAG                 TTTCGGTCTGGCGAT  58 182
   BTH_I1455 NONE
   BTH_I1456 1652852 .. 1652865 +  -4.5  -3.25652   TGACTCGTTGGTAAC               GGCTT CACA GAGCC                TGTTGCTTCAGTCAC  47 310
     groES-1 NONE
      groL-1 1655391 .. 1655422 + -21.8  -3.53444   GCGCGTTCTCCCAAA      CGAAAACACCCGCA GCGC TGCGGGTGTTTTCG       TTTGGGGCGGCGTGG 100 80
   BTH_I1460 1656912 .. 1656963 + -15.1   -3.6363   GCATTGAGCGAACCG GCGGCGCCG-GCGCGGCGGCATCGA CGGG TTGAGGC-GCCGCTCGCGGCGCGGC TTCGTTTCTGGTGCT  87 62
   BTH_I1461 1658430 .. 1658483 + -13.7  -3.76492   GCGATATGTCGTGTC GACC-CGCGCGGCGTACGAGGCCGCG ACA TGCGGCGTCCTTCGCGCCGCGAGGTC TTTGCTAAAATTCAA  86 150
   BTH_I1462 NONE
   BTH_I1463 NONE
   BTH_I1464 1660039 .. 1660072 +    -8  -3.53761   GCGCGCGACGCATTC     CGGCCGCCCGCGCGC ATCGC GCATCCGGGCG-CCG     TTTGGCAACACGTTG  60 42
      pyrB-1 1661134 .. 1661174 + -13.1  -2.72144   GGCACGAACGACTGA  CGCGGCGCGGCGCCGCG AAACGCC TGGGGCGCCGCGCATCG  GTTTCGGCGAAATCA  68 26
   BTH_I1466 1662551 .. 1662564 +  -5.2   -3.3197   CGTCCTGCATCTGCT               GCGC GGGATG GCGC                TTGTCGCGCTGCTCT  51 81
   BTH_I1467 1663422 .. 1663478 + -17.2  -3.38812   GCGCGCACTTCAAAC GC-GTGCGGGCGGATGCGGGCGAGGCA GGCA TGTGTCGGGCGCACCCGCCCGCGCGGC TATTCTTCCGCCGCC  93 68
        rfbB NONE
        rfbA NONE
   BTH_I1471 NONE
        rfbD NONE
   BTH_I1473 NONE
   BTH_I1474 NONE
   BTH_I1475 NONE
   BTH_I1476 NONE
   BTH_I1477 NONE
   BTH_I1478 NONE
   BTH_I1479 1677319 .. 1677329 +  -2.4  -2.71791   TCTACAGGGTTGTCC                 GCGG GTG CCTC                 ATTTCGAACCGAAAT  38 94
   BTH_I1480 NONE
   BTH_I1481 NONE
   BTH_I1482 NONE
        wbpM 1682208 .. 1682232 + -15.8   -5.4505   GAAGTCCAACAAAAA          GCGCGAATCG AAGAC CGATTCGCGC          TTTTTTGTTGCCCGC 100 178
   BTH_I1489 1689443 .. 1689469 + -14.5  -5.03994   AGCCTCGTCGAAAAA        GCGGCG-ACGCA TTCG TGCGTTCGCCGC         TTTTTGTCTGTGCCG 100 98
      rfaC-1 NONE
   BTH_I1491 NONE
   BTH_I1492 1692951 .. 1692979 + -10.9  -3.60627   CCATTGCTGCCGGCG        GCTGCGGCGTCGT GCG GCGACGGTGCGGC        TTTGCGATCGCGTGG  74 107
   BTH_I1505 1706274 .. 1706296 + -14.1  -3.08464   CGGTGCTCAGACGAA           GCGGCGCGC ATCGC GTGCGCCGC           TTCGATGCGTGCTCA  76 62
   BTH_I1510 NONE
   BTH_I1511 1710223 .. 1710260 + -13.3   -3.4052   ATGACGTCGTGTCGC   CCGCGGCCGCAGCGGCCG CGG CGGTTCC-GCGGCCTCGG   TTGATTCACTTCGAA  77 37
   BTH_I1512 1711252 .. 1711290 + -11.6  -3.71848   AGTCCGGCCGACCCC  GCGCGCAGTC-GGCGCG GCGTCG CGCGTCAGCCCGCGCGC   TTCTTCCTGAACACG  77 159
   BTH_I1515 1716082 .. 1716114 +  -5.3  -2.96216   GTCGATGTGGCGTGA      ACGGCGCCGGCCGCC GCC GGCGGTCCATGTCGA      TGTCTCGTCATGCGC  46 73
   BTH_I1517 NONE
   BTH_I1518 1719427 .. 1719452 +  -7.4  -3.76952   CAGGTAAAAGCGAAA         GAGGCGGCGC CCGCGC GCACCGCCGC          TTTGGGTTGCCTCAC  65 166
        crcB NONE
   BTH_I1521 NONE
   BTH_I1524 1726119 .. 1726157 +  -6.6  -3.04144   GCGCGTCGTCGCCGA  TGTCGCGCGCCG-GCTC GGGAAA GAGCGCCTCGCGCGCCA   TCTTCCACGTGAGGA  48 462
   BTH_I1527 1729814 .. 1729841 + -14.9  -4.81249   GACATCATTGAAAAG        GCCGG-GCCTGC GTCGA GCAGGCGCCGGC        TTTTTCCGTTTGAGG 100 124
   BTH_I1535 1737718 .. 1737747 +  -5.8  -4.08394   CCGCGTCCGGCTTCG       GCATGAAG-GCGA CGTAA TCGCGCTTCATGG       TTTTCACGAAGCTCT  66 180
   BTH_I1538 1739728 .. 1739748 +  -7.6  -2.68487   GAAGTGCTATCAGAT            TGCCGAAG CCACC TTTCGGCA            TCGTGTCCTGGTTAG  51 405
   BTH_I1540 1741554 .. 1741566 +  -4.7  -4.14392   GCCCAGGCGGTCGTG                CGCGC GCA GCGCC                TTTTCGAGATTCACG  66 423
   BTH_I1546 1747405 .. 1747434 +  -5.5  -3.51232   CGCAGCCCGATGTCG       CGCGCTTCGTCGC GCTC GCGGCGCAGCACC        TTGGTTTGCGCGAGC  52 437
   BTH_I1553 1755610 .. 1755643 + -20.3  -3.21099   TAACGCACGGCGCGA     GCGCCCGGATGCGCGC ATC GTGCGCG-CCGGGCGC     TTCGTGCTGCAAGCG 100 38
   BTH_I1554 NONE
   BTH_I1555 NONE
   BTH_I1556 1758937 .. 1758963 + -17.3   -4.8048   AAGGAAAAGAGAGAA        GGGCGGC-CGCG CTTG CGCGGGCCGCCC         TTTTTCATGTCGCGA 100 200
   BTH_I1561 NONE
   BTH_I1562 1764981 .. 1765015 + -23.7  -3.53012   GGGCGCTTCGATCCG    CG-ACCGGGCCCGCCA GCGA TGGCGGGCCCGGTTCG     TTTCGGCGCGCCCGA 100 49
   BTH_I1563 1766858 .. 1766880 + -13.4  -3.53091   CGATACTGCCACGGA           CGGCCGGTTT GCG ACACCGGCCG           TTTGGCCGACGCCGT  78 395
        serS 1768468 .. 1768496 + -12.5  -5.10767   CAGATACACAGGAAA       CCCCCGCAACGC CGAACA GC-TTGCGGGGG        TTTTTCTATTGCGTC 100 239
   BTH_I1568 1770468 .. 1770478 +  -6.8  -3.44146   AGCGGCGTGCGGACC                 GGTC CCG GACC                 TTCCTTGTCGCGCCC  57 40
        minC 1771433 .. 1771446 +  -4.5  -2.70932   CGTGGCGCAACAAAC               GGGTC GGTC GATCC                TCATTGACGAACACA  42 45
        minD NONE
        minE 1772579 .. 1772601 + -12.7  -3.74158   CGCCTCATTGCGCGC          GGCGCGTCGC CGCC GCG-CGCGCC           TTTACGTCTCGTTGC  84 50
   BTH_I1572 1773154 .. 1773183 + -16.4  -3.06696   TCGCGCTGACGCTGG       CCGGCTGCGTCG TCGTGC CGGCGCGGCCGG        TGTATTACCGGCCGG  85 85
      rfaC-2 1776375 .. 1776389 +    -7  -4.07885   ATGCGCGCCGTAACC               CCGGCC GGC GGCCGC               TTTTCAGGCGGGATC  68 344
   BTH_I1578 1779949 .. 1779988 +  -9.8  -3.51161   AACCGCCGACCGGAA  GGCGAC-CGGCGGCCAGAC GTC GAATTGCCGCCGCGCCGCC  TTGTCTCGCCCTTTC  65 231
   BTH_I1585 NONE
   BTH_I1586 NONE
        rpoZ NONE
   BTH_I1588 1789209 .. 1789226 + -14.1  -4.87291   AACTGCAACAACGAC             GGCGGCC TCGG GGCCGCC              TTTTTCATTGGCGTG 100 76
        greB 1790721 .. 1790743 +  -9.8  -3.33171   ACCGTCCATGCCGGC           GTGATCGCGT AGC GCGCGTTCAC           TTCGTAGTTGTTGAA  63 495
   BTH_I1594 1793033 .. 1793050 + -14.1  -4.77757   CGAGGGCCGTGCAAA             CCCCCGC CTAG GCGGGGG              TTTTGGTTTTTCAGG 100 56
   BTH_I1595 1794290 .. 1794303 +  -9.5  -3.31144   TGCCGCCGCGTAGGG               CCGGC GCAA GCCGG                TTATGAGCGTGGCCG  64 28
   BTH_I1597 1796007 .. 1796046 +  -5.5  -4.11394   TTCCGCGGGGACGGG  CGCGGCGGGCG-TTCGCC CGCGC GGCGATTCGCCGACCTCG  TTTTCAGGATCCGCT  66 114
   BTH_I1598 NONE
   BTH_I1599 NONE
   BTH_I1600 1800179 .. 1800193 +  -5.6  -3.53224   GATGCCGTCGGCGAA               CGGGTG TCG CAGCCG               TTTGCCGACGACGTG  55 57
   BTH_I1603 1802202 .. 1802218 +  -7.9  -3.54408   CATACTCGCGCGTGT              CCTCCGG AAT CCGCAGG              TTGCTTTGCGTGAGC  60 432
        metE 1806286 .. 1806300 +    -7  -3.14132   GCGGCAGACGGTCGA               GCAGGC GGT GCCGGC               TTGATGCGGCGCGAG  51 7
   BTH_I1607 1806501 .. 1806527 + -23.8   -4.8048   CGGTTCGACAAGAAA         GCCGGCATCGCG TGA CGCGATGCCGGC         TTTTTCGTCTGCGGC 100 11
   BTH_I1616 1819509 .. 1819523 +  -3.5  -2.66316   ATTGACGAAATTCTG               TCGGT TTGCC GCCGA               TCGTGTACTGAAGCA  40 36
   BTH_I1617 1820960 .. 1820989 + -22.9  -3.34895   ACGCAAGCAGGAAAG       CGGCGGGCCGCAC TTCG GTGCGGCCCGTCG        TTCGTTCGGCATCCG 100 62
   BTH_I1618 1822678 .. 1822696 +   -16  -5.63517   CGGCGAATCGGGAAA             CGGAGCGC GCC GCGCTCCG             TTTTTTGTTTGAGCG 100 75
   BTH_I1620 1826778 .. 1826822 +  -9.8  -3.36505   CCCGCCGTCCGCTAC GCGGCGTGCGGCGCGGCGGGC GCGG GCTCGA-GCGACGCGCGGTGC TTGTCGATCGCCTCT  64 198
   BTH_I1625 1833301 .. 1833323 +  -3.3  -3.76839   ACGAAAAGGGGCGCG          AGCG-GCGCT GCAA GGCGCGCGCA           TTTGCGTTACGCTTG  54 40
   BTH_I1626 1833689 .. 1833717 + -13.7  -3.14344   GCGGCCGCGCGAGAT        CTCGACGGACGCG CGT CGCGCCCGGCGGG        TTCATGCGCGACGTA  76 65
        gyrA 1840595 .. 1840605 +  -6.8  -3.31144   CGGAGGCCGGCGACG                 CCTG AGT CAGG                 TTGTGACCGTCGAGC  55 21
   BTH_I1633 1841370 .. 1841409 + -21.6  -4.07568   TCGTCAGGACAGTGC  GATAATGGCCGTTTGCGC AACA GCGCAAGCGGCCATTTTC   TTTTCCCGCGCGGCA 100 99
        serC 1842533 .. 1842573 +  -8.7   -3.2327   GAGTACATGAAGGAT  TTCGAGCGGCGCTGCGCGT GAC GCGCGCCGCTCCTCACGCA  TTGCTGGTCAATTCA  59 5
   BTH_I1635 1843659 .. 1843679 + -10.4  -3.05384   CTCGGTTCGTATCCG           CGCG-CGCG GTGA CGCGTCGCG            TTGCGTCGCGCGGCG  63 14
   BTH_I1636 NONE
         cmk 1846898 .. 1846920 + -13.4   -3.0782   CAAAAGCGCAGTAGG           TGCTTCGCGC GTC GCGCGAGGCG           TGTGTTAAACCCTTA  72 48
        rpsA NONE
        ihfB 1849122 .. 1849138 + -10.8  -5.28942   CATGGCTGAAAGAAA              GCGCCC CTTGC GGGCGC              TTTTTCTTTGGCGTG 100 70
   BTH_I1640 1849601 .. 1849629 + -10.1  -5.40474   CGTCATTTAACGATG        CCGACGCCGCGCA CGA TGCGCGGCCCAGG        TTTTTTTCGACACGT 100 31
   BTH_I1641 NONE
   BTH_I1642 NONE
   BTH_I1643 1853292 .. 1853333 +  -8.7  -3.28712   GCGAACTGTTTCATT GAACG-GCG-ACGGCGCGC ACCGCC GCGCGCCGTGCGCACACTC TTATCGGCAGAACGA  59 24
        rfaD 1854376 .. 1854395 + -12.8  -2.71791   TTAGACTGGGTCTCA            CGGTCGGC AGCC GCCGGCCG             CTTTCCCACGGAGAT  68 58
   BTH_I1645 1854827 .. 1854848 + -12.9  -4.65895   GCTTCGGCGGCGAAT           TCCCGCGGC GCAT GCCGCGGGC            TTTTTGCATGGGCGC 100 120
        cysM 1856004 .. 1856021 +  -9.8   -4.5442   GGCACCCGAAAAAAA             GCGCCG CATCTA CGGCGC              TTTTCTCATTCGGGC  86 60
   BTH_I1648 1858497 .. 1858544 + -19.2  -3.76224   CAGCATAGGTTGGCG CATG-ACCGACGTGCGTCGCCGA GCA TCGGGGACGCACGTCGGTGCCCG TTTCCTCCATGCCGC 100 115
   BTH_I1650 NONE
   BTH_I1651 NONE
   BTH_I1652 1862487 .. 1862505 +  -9.5  -5.63645   GGTGGAGATCGAAAG             CCCGGGC TTGGC GTCCGGG             TTTTTTCTCTTTTAA 100 71
   BTH_I1653 NONE
   BTH_I1654 1864430 .. 1864448 + -13.1  -4.08767   TCGAACATGAACAAA             GGGGCGC GGCGA GCGCCCC             TTTTCACACCATAAG  89 85
   BTH_I1655 1866307 .. 1866330 + -12.4  -4.56597   AGGCGCCGCAACGCG          GAACGGCGCC CTCG GGCACCGTTC           TTTTTGGAGAGGCGG 100 58
   BTH_I1657 1868341 .. 1868376 + -22.2   -4.5442   AGCGCTTGGCACAAA    CCGCCAATTACTGTAT GTTT ATACAGTAATTGGCGG     TTTTGTCATTGGCGG 100 61
   BTH_I1658 1869595 .. 1869624 + -10.7  -2.72855   ACACGGGCGGCGCGT       CGTGTCACGCTGGC TGA GCCGGCG-GATGCG       TCATTGCGAAATTTG  59 44
        rpsP NONE
   BTH_I1662 1872488 .. 1872503 +  -3.2  -3.16564   CGGGACGCATCGTCG              TCGACT GGGA AGCCGA               TTACTGAAATGGACG  43 3
        trmD 1873338 .. 1873363 + -11.1  -2.64933   GTTTGCGAATTTGGC         GGTGCCGAGCA TGCG TGTGCGGCACC          TGATGTGAATCCATC  62 57
        rplS 1873895 .. 1873923 + -22.5  -5.75342   GCCTGGCGTGGAAAG        GCGCCGTGCGGGA AGC TTCCGCACGGCGC        TTTTTTTTCGACCGG 100 85
   BTH_I1665 NONE
   BTH_I1666 1876510 .. 1876526 + -13.7  -5.41746   CTCGCCAACGAACAA              GCCGGCT TCG AGCCGGC              TTTTTTTCGCCCATT 100 69
   BTH_I1670 1880113 .. 1880136 + -13.2  -3.76641   CGGCGAGCTTTCCCG          CGATCGGCGCG AGC CGCGC-GATCG          TTTCGCTGTTCCCCT  84 212
   BTH_I1673 1882963 .. 1882983 + -15.4  -5.39721   CGCGCAAAAGCAAGA            GGCGCCGC GGCGA GCGGCGCC            TTTTTTGTGTCGTCG 100 60
   BTH_I1676 1886363 .. 1886381 +  -4.4  -3.34398   GTCATGCCCCCCCGC             CGGCTGTC CCA GACTTCCG             TGTTTGGGGGCCGCC  49 121
   BTH_I1677 1886808 .. 1886820 +  -9.1  -3.89346   ACGCGCACGTTTGAG                CCGGT CAA ACCGG                TTTGTACGGTCGGCA  73 27
   BTH_I1679 1889256 .. 1889269 +  -5.2  -4.07568   GGCCTTGCTAGAATG               GCGG GCACGG CCGC                TTTTCGCGGCCGGAG  64 45
        thyA 1890301 .. 1890316 + -11.8  -5.30155   TCGATCCATGAAAAA              CCCGCG AATT CGCGGG               TTTTTTCGTTGATGC 100 62
   BTH_I1683 1894322 .. 1894354 +  -6.9  -2.62983   GCCGCTCCCGGCCGG     CGCGCGCATCGGCC TGAAAC GGCGGCTGCG-GCG      TCATGTCGCAGTGCA  47 82
   BTH_I1684 1895004 .. 1895023 + -11.4  -4.98531   ATCGAATCGAGCACA            TGCCGCGA TCGT TCGCGGCG             TTTTTCGTTTGAAGA 100 101
   BTH_I1688 1900027 .. 1900067 + -21.9  -3.33261   GCGCCCAGGCTGAAG  AACAGCGGCCCGGATCGCA TCG TGCGATCCGGGCCGTTGCG  TTGTCGGGGTTCGCG 100 96
        pncB 1906303 .. 1906352 +  -7.8  -3.86508   TCCGCGCGAGGCGGC GCGCAGG-CGCGCCCGCGTCGCC GGGAATG GGCG-CTTGGGC-CGTCCGGCGC TTGATTTTTCATATC  67 46
   BTH_I1698 1907093 .. 1907134 +  -4.4  -2.56046   ACGCGATCGTCGCGC T-CGACGCGTGAGC-CAGCGG CCG CCGCCGCGC-CACGTGCCGTA TCCATTCGCATTTCA  41 15
   BTH_I1699 NONE
   BTH_I1700 NONE
   BTH_I1701 1911206 .. 1911226 + -15.4  -3.75897   CGGGCAAAACGAAGA            CGGGGCGC CGCAT GCGCCCCG            TTTGCATTGCCGGTT  90 97
   BTH_I1708 NONE
   BTH_I1709 NONE
   BTH_I1710 NONE
   BTH_I1711 1922555 .. 1922583 + -13.9  -4.74103   GCAGGAAGATCGCGG        GGCGCTTGTGC AGATCGG GCACAGGCGCC        TTTTTCCATTGCGCC 100 93
   BTH_I1714 1924875 .. 1924888 +  -4.5  -3.08813   GGGCCGGGGTAGCAA               GCGCCG GAT CGG-GC               TGTGTTAGAATCCGG  45 73
        rpmF 1925197 .. 1925214 +  -8.4  -5.28176   TGGCTCAACAAAAAG             GCGGCA TTCAAC TGCCGC              TTTTTTGTGCCTGAA 100 119
        plsX NONE
   BTH_I1717 1927357 .. 1927391 +    -7  -2.57013   CGCACGTCTCGCGCA     TCCCATCGGCGCGC CGCTCGC GCGCGCCGCTCGAA     TCGATTCAATTGGGG  47 43
      fabD-1 NONE
        fabG 1929181 .. 1929192 +  -7.2  -3.48276   CGTGCATGCGCATCC                GCGC ATCG GCGC                 TTGTCTGGCCGCAAA  57 64
        acpP 1929606 .. 1929646 + -13.4   -5.3658   CCGGCCGAGCTAACA GCCACAG-GGCTCGCAGGGG TGG TTCCTGTG-GCCGCTGTGGC TTTTGTTTTTGTCAT 100 106
   BTH_I1721 1930896 .. 1930915 +  -3.4  -2.78816   CGGCGGGACTAACGG            CACGCTGG TCTT CAAGCGCG             TCTGATGCGGGGTCG  41 1
   BTH_I1722 1931457 .. 1931482 +  -4.7  -3.39432   CCAGAGCGGCTCGAG         CG-GGAACGTTA CAA TAGCGCTCCGCG         TTGCTTCCCTCGTTT  51 77
   BTH_I1723 1932115 .. 1932133 +  -2.2  -3.65313   GGCGCTGGTAAGCGC             CTGCGGCG AAT CGAAGCGG             TTTGGGGTCTAGTTA  50 30
   BTH_I1724 NONE
   BTH_I1725 NONE
   BTH_I1726 NONE
   BTH_I1727 1935823 .. 1935850 + -11.2   -4.7629   TTCACCGACTTACAA        GGCGTGCTCCGC GGTC GTCGAGCGCGCC         TTTTTCGCTTGATCG 100 215
        lepA NONE
   BTH_I1729 NONE
   BTH_I1730 1940175 .. 1940200 +  -4.5  -2.62184   CGCGCACGGTCGCGC         GGCCGCTTCCG AACC CAGCAGCAGCC          TGATATGAACGCACC  41 65
         era NONE
        recO NONE
        pdxJ NONE
   BTH_I1734 NONE
   BTH_I1735 1944443 .. 1944483 + -13.9  -3.65902   GCTGCTGCCGTTCAG CGCCGCGC-CGGGCTGCG GATATG CGTCGCCCGCGCGCAGCG  TTTCGATGAAATCGC  78 254
        uvrC 1950372 .. 1950408 + -29.5  -3.28712   CCCGGCCCTTCGCGG    GCAAGCCGGGCGGCGCG GTC CGGGCCGCCCGGCTTGC    TTGTGGCGGCGCGGG 100 58
        pgsA 1951450 .. 1951466 + -12.3  -5.35815   CCGCTCCAGAACAAG              GGGAAGC CGG GCTTCCC              TTTTTGTTTGATGTG 100 416
   BTH_I1747 1956222 .. 1956240 + -13.1  -4.13767   GAGCGCTTGACGAAA             GCCCCGC GACGA GCGGGGC             TTTTCCCATGCGCCA  89 31
   BTH_I1748 NONE
        otsB 1960137 .. 1960153 +  -4.4  -2.84192   GATCGACGCGGGGCG             CGCGCTC GCAT GAGC-CG              TCTCATCATCGTCTC  43 13
   BTH_I1753 1961654 .. 1961670 + -10.1  -3.53012   CGTTACTATCTTCCC              GCCCCGA TAA TTGGGGC              TTTGGCCAGCCAGGC  69 157
   BTH_I1754 1963389 .. 1963399 +  -8.2  -3.21269   AAACATCCAGCTTTG                 GGGG GTG CCCC                 TATGTGTTTCGTCAA  59 342
   BTH_I1757 1968439 .. 1968467 + -17.4  -4.27316   TGCACGTTCGAGCGA        TGCCCCGCCCGG GTCGA CCTGGCGGGGCA        TTTTGCATTCGGCGG 100 59
   BTH_I1758 1969645 .. 1969681 +  -4.1  -3.53012   GCTCAGGCAGATCGC    GTGACGCCGGCGGGCCG GCT CGCGCCGCCGCATTCGC    TTTGCCGACGGAAGG  51 22
   BTH_I1759 1970210 .. 1970230 + -10.3  -3.01791   CCGCCGCACACGGCG            CGCGTCGGC CAC GCCCGCGCG            TCTTCGCCAGCCGCT  62 70
   BTH_I1764 1978776 .. 1978797 + -13.7  -2.78384   GCCTCGTCGCGAAGC           TCGTCGCGC ACCT GCGCGGCGA            TCTCGTACGACCGCA  71 412
   BTH_I1766 NONE
   BTH_I1767 NONE
   BTH_I1768 NONE
   BTH_I1769 1985286 .. 1985336 +    -9  -4.13945   CGCGTGCGACGGCCG CGGTGCGGTATGCTTGCGCG-CGT GTTCG ATGTCGCGCGCGTA-GCCGCGCCG TTTTCCGATGACGAT  72 227
   BTH_I1770 1986112 .. 1986126 +  -4.2  -6.23209   CAGCATCGCACGCCA               CCGC CATTTGA GCGG               TTTTTTTTTGCTTGC 100 233
   BTH_I1771 NONE
   BTH_I1772 NONE
   BTH_I1773 1988427 .. 1988441 +  -2.8  -2.64933   GCCTCAAATAACGGC               CGAC GCCGCAG GTCG               TGATGTCCGTGAATC  39 30
   BTH_I1774 1989572 .. 1989597 +  -7.5  -5.10033   AGCGGTCGGTTAGCG         TTGCCCCTC-CC CGG GGCGGGGGGCAC         TTTTCTTTGTCTTGC  95 110
   BTH_I1775 NONE
   BTH_I1776 NONE
        astA NONE
   BTH_I1778 NONE
        astB NONE
   BTH_I1780 1997556 .. 1997592 + -11.6  -2.75481   CGGCCCGGCGCGTCT   CGCGCGTCAGCGGCCGAG GCC TTCGGCCGC-GA-GCGCC   TCCTTGACCTTCGGC  62 66
   BTH_I1782 1999196 .. 1999247 + -11.5  -2.75267   CCGACGACGGCGGCC TGGCGTAGCCGGGCGA-GCGCGCG GCAAA CGCGCGCGTTGCGCGATTGCGACA TCCTCTTGCGACTTT  62 18
   BTH_I1783 2000311 .. 2000336 + -18.3  -3.34398   GCGACGGGTTCGAAT         CGACCGGCCGC GCAA GCGGCCGGTTG          TGTTTCAGGGGCGCG  93 71
   BTH_I1789 2006946 .. 2006996 +  -7.4  -2.62616   TCACGTCGCCGATGC CGATGCGCTCG-GGCGGCAGCGCG AGACG CACGCCGCCACCGCGACCGCG-CG TCGTCTCCAGCGTGC  48 439
   BTH_I1791 2007706 .. 2007752 +  -7.7  -3.24825   GCGCCGCGTCCCGCT GGCCAAGCGGCGCGCACGC GAATGCGCG GCGAGCGCCGCGCGAGGCC TCTTCGTTCGAATCG  57 80
   BTH_I1799 2017786 .. 2017839 +  -8.8  -3.54408   TAGCGGGCACATAGC CCTTCAGCGT-ATACGCAGGCCGCC CGCTC GGCGGCATGCGTGCAATGTCGGAGG TTGATTTGCATCAAG  62 38
      hemN-2 NONE
   BTH_I1801 2020345 .. 2020369 +  -9.3  -3.14132   ATACCACAGCAGGAA          CGGGATGATCT TGT AGAGCATTCCG          TTGATCGCCGACCAC  56 296
   BTH_I1803 2022852 .. 2022876 + -12.8  -4.23391   CGACGCCCGTTTCCG          CCGCTCGCCG ACACG CCGCGAGCGG          TTTCTCGTTTCTTTG  95 57
   BTH_I1804 NONE
   BTH_I1805 2024852 .. 2024885 + -12.3  -3.60475   CGGCAGGCCGGGCCT     CGAGCGCGTCGCGCGC TGA GGGCGCGGCGCGG-CG     TTTGCCGTGCCGCTT  77 7
   BTH_I1806 NONE
   BTH_I1807 2026385 .. 2026442 +  -9.1  -3.59979   CTTCGAGACTTTGCC GCGCATGGCCGCCG-CT-CGCGCGCACG CGTGT CGTGCGCGTGTAGTCGTCGAACG-GCGC TTTCACGTCGAGCCC  63 512
   BTH_I1815 2038552 .. 2038566 +  -4.2  -2.60615   GTGGTTAAACTCTCA               CCTCGT GTC AGGAGG               ATGTTTGGCAGGGGT  41 122
        cysC 2039575 .. 2039615 +  -3.1  -4.58283   AAAAAGCGCGATGTC  GCGCGCCGCGGGCATTG ACGCGCC CAATGCCCTTCACTCGC  TTTTTACCCGCGTTC  69 410
   BTH_I1817 2040697 .. 2040742 + -26.9  -4.14392   AGTTAAACCGGGCCG CGCGCGGCGCGGGCCGGGCG GCGTGAG CGCGCGGCCCGCGCCGC-CG TTTTCCGGCTTGGCG 100 35
   BTH_I1818 NONE
   BTH_I1819 2043436 .. 2043464 +  -5.1  -4.56597   GACCTCGCGAGCCGC        GCCGGCCTAGGGG AAA CTCCTAGCCCCGA        TTTTTGAAAAACAAG  74 397
        hutH NONE
   BTH_I1821 NONE
        hutU NONE
   BTH_I1823 NONE
        hutI NONE
        hutF NONE
        hutG 2051976 .. 2052025 +  -7.1  -4.32402   AACGGCCGCATGCTT CGTTCGTGATTCGCCCGCCGGCT GCGGGA AGCGAGCGGGCGAG-C-CGATCG TTCTTTTGATTCCGC  72 126
   BTH_I1827 NONE
   BTH_I1828 2054907 .. 2054920 +  -2.3  -3.57144   GTGGGAGCGCAAGCA               CCTGC TGCT GCACG                TTTGAGCGTGCGGGC  50 7
   BTH_I1829 2056612 .. 2056626 +    -7  -3.15249   CTCGACACGGTCACG               GAGCGC TAT GCGCAC               TTAGTGCCGCATATG  51 247
   BTH_I1833 NONE
   BTH_I1834 2062127 .. 2062155 +  -5.2  -3.01712   CGCCGGGTGCGCGCG       CGG-CCGAACGTC CGCA GACGATCGATCCG        TCTTCGGCCGAACGG  46 105
   BTH_I1835 2063644 .. 2063671 + -22.8  -5.08601   GGCGCCCGCAAAAAA        GCCTCGGGCAGC AATC GCTGCCCGAGGC         TTTTTGTTCGAGTGC 100 66
        hrpA 2069631 .. 2069664 +  -4.5  -4.13767   GCGGGTTCACACTCG     GGCGCGGGA-CGTC AACCGGC GGCGCTCTCGCGCG     TTTTACAATCACGCC  62 57
   BTH_I1839 NONE
   BTH_I1840 2071805 .. 2071861 + -18.6  -2.70932   TCGCCGTTCGCCGTT CGCCGTTCCTCGGCAATCGGCCCGCG CCCGC CGCGTTTCGATTGCCGCGGCACGTCG TCCTTCGAGCGCCGG  87 128
   BTH_I1841 NONE
   BTH_I1842 2074012 .. 2074036 +  -5.6  -3.05963   CCGATCCAAGGCAGG         CCG-CGGTGGC ACCA GCCCTCGACGG          TCTTGCGGTGCCCCT  49 342
        glnA 2076365 .. 2076387 + -20.6  -5.06414   CATCGGACCTTGAAA           GGGGACGGCG GGA CGCCGTCCCC           TTTTTGTTCCGCCCG 100 121
   BTH_I1845 NONE
        ntrC 2079159 .. 2079184 + -11.1  -3.06183   ATCTCGAATCGTGAT         CGACGCGGCGCG ATG TGCGCCGTG-CG         TTGGATGACGATGCA  66 27
   BTH_I1859 2099052 .. 2099075 + -16.8  -2.51966   GCGCGATAAAAAAAC          GGCAACCCGT CGGT ACGGGTTGCC           ATTCGTCGCCTTTCG  80 84
   BTH_I1864 2109302 .. 2109316 +  -9.2  -3.06796   GAAGGCGGGACGGAC               GGCGCG GCT TGCGCC               TTGCATGGGATCGGA  60 97
        aceF 2111108 .. 2111140 +  -5.4  -5.10033   TTTTGCCAACGGTCT      ATTAGCGTCGCCCC TGCGC GGGGCGGCGGTCAC      TTTTCTTTGTCTTCC  85 109
   BTH_I1866 2113246 .. 2113263 + -14.1  -3.53012   GCGGCCATGAAAAAA             GCCGCGC GAAT GCGCGGC              TTTCCCCAAAACGAG  81 194
   BTH_I1868 2115720 .. 2115737 + -14.1  -5.26875   GCCACTCAGCAAAAA             GCCCCGC GAAT GCGGGGC              TTTTTTCGTTCGCGC 100 76
   BTH_I1870 NONE
   BTH_I1871 2119074 .. 2119086 +  -9.1  -3.13403   ACGCGCGGCGTACGC                GTCGC GCC GCGAC                TGTTCATCGGGCGAC  60 54
   BTH_I1872 2119464 .. 2119485 + -10.1  -3.21099   GCAAGCGGGAATCGG           CGCGCCTTT GTAT AATGGCGCG            TTGCTCGTCCGAGCG  65 54
   BTH_I1873 2120040 .. 2120062 +    -2  -4.05446   TTTTAGTGGCAGGGA           TACTTGACTA AAT TTGTCAAATA           TTTATACTTGACCAA  57 59
   BTH_I1874 NONE
        iscS 2121936 .. 2121956 +  -3.8  -2.60032   GTCGACGATCGAATG            GGCGGCGC ACTGA GCGCAGCG            GATTTTTCGCGGGCG  41 13
        iscU NONE
        iscA 2122854 .. 2122869 + -11.8  -4.72272   GCGAGGCGGGCAAGA              GGCGGC GCGG GCCGCC               TTTTTAATGGGCGGC 100 52
        hscB NONE
        hscA NONE
         fdx NONE
   BTH_I1881 2126191 .. 2126215 + -17.2  -5.71712   AGATTCAAGGAAAAA          CGGCCCGTGA GGCAA TCACGGGCCG          TTTTTTTGTCTCCGA 100 158
   BTH_I1887 NONE
        lolD NONE
   BTH_I1889 NONE
   BTH_I1890 NONE
   BTH_I1891 2139847 .. 2139879 +  -8.3  -3.64599   AACGGGAAGGGGCGC      GATCGCGCGTCGATT GCT GAGTGACGCGCGGCC      TTTACGGTATAATCC  65 197
        pyrG NONE
      kdsA-2 NONE
         eno 2143858 .. 2143887 + -15.7  -3.92996   TCTTGTTCACTGATG       ACGCCGCTTCGCG ATCT CGTGAAGCGGCGC        TTCTTATATCTGCGG  93 65
   BTH_I1895 2144439 .. 2144458 + -12.8  -5.40464   AGCCCGGTGAAAAAA            GCGCGGTC TCTC GGCCGCGC             TTTTTGTTTCTCGTG 100 123
   BTH_I1899 2147684 .. 2147709 +  -4.7  -3.42236   GCCCCACGCCGGACG         GGCCGGATCGAT ATA ATCGAAC-GGTC         ATTCTTTTTTATGGC  51 263
   BTH_I1900 2148730 .. 2148787 +  -9.5  -3.60971   ACGACGCGCGAGCGC GTCGCC-CGGCGGGCCCGCAGCCGGGCG CGG CTCCCGCCGGCGGGGCGTCTGCGGCGAA TTTGCGCGTTGCAGT  68 133
   BTH_I1901 NONE
   BTH_I1902 2150349 .. 2150395 +    -9  -3.65351   AGCCGTTCGGCCTCG CCGCGTGAGCGCCGCCGCGCCG TCC CGGCGCAACGGAGCGGCCGCCG TTTCGGTCCGCATGC  65 18
   BTH_I1903 NONE
   BTH_I1904 NONE
   BTH_I1905 2152967 .. 2152979 +  -3.4  -2.57069   ACAATCGACTTTTAC                CGAT TTTTC ATCG                CGTTTGTTTCATGGC  39 47
      dapA-2 NONE
   BTH_I1907 NONE
   BTH_I1908 2156065 .. 2156080 + -11.8  -5.78622   AAGGACGTTAAAAAA              CCGGCC CACG GGCCGG               TTTTTTTTCAGCTGA 100 162
   BTH_I1909 2156248 .. 2156288 +  -5.9  -3.15427   CCCGAAGCGGCCGAA  GCGGCAGCGGCGGTTGC GTCGCTA GCAGCCGACGAAGCAGC  TTGCTCGGAGCTCTT  49 1
   BTH_I1911 2158792 .. 2158803 +  -7.2  -3.05384   TGAACCCGTTCGCGA                GCGG CTCG CCGC                 TTGGATGCACGACGA  52 421
   BTH_I1914 2163808 .. 2163843 +  -5.4   -3.6968   CCCGCAGTTAGGCGG    CGGG-AGGAACTCGGAC GGC GTTCGAGCTTCTGCCCA    TTCTTCCACTTCTCG  58 30
   BTH_I1918 2167075 .. 2167103 + -16.8  -4.40003   GCCGGGCATGCAGCA       GAGCCGCTCACGG GCAA CCG-GAGCGGCTC        TTTCTATTTGTGGAG 100 48
   BTH_I1919 NONE
   BTH_I1920 NONE
   BTH_I1922 NONE
   BTH_I1921 NONE
   BTH_I1923 2169739 .. 2169757 +    -3  -3.43218   CGGCGGAATTGACGT             GGCACG CGATGGT CGCGCC             TTGGTCTTCGTTCTC  47 476
   BTH_I1929 2173859 .. 2173874 +    -6  -3.07994   TGTTCTTATCGCCTT              GGGCCC TCGC GGGCAC               TTGGCTAAGCTTCGC  49 492
   BTH_I1932 2178184 .. 2178234 +  -4.4  -3.65529   AAGACCTCTGCATCA TCGGCGTGTGCTGCGCGGCGGCCG TTG CCGCTGCGTCGGAGGAGGCGTCGA TTTGGGTGGCCATCT  53 254
   BTH_I1933 2180025 .. 2180065 + -18.2  -3.01712   CGCGTAGGCCGGAAA  TGAAACGGCCCGCGGCGC GTCAA GCGCCGCGGGCCGTGGGA  TCTTGCCCGCCGCCG  89 199
   BTH_I1935 2182148 .. 2182169 + -18.7  -2.62184   GGATGGCTGACGCGG           CGCGGGGCC CCGT GGCCCCGCG            TGCTATACCCGCGGC  86 31
   BTH_I1936 2183388 .. 2183433 + -11.8  -3.31501   CGCGCGCCTTGCGTT CGCCGGCG-CCAGGCGCCGCCG GCAG CGGCGGC-CTTGCATGGCGGCG TTCTGAAAGCTTGAT  73 287
        cysS NONE
   BTH_I1942 NONE
      accA-1 2189929 .. 2189941 + -10.5  -3.77464   GCCGTCGAATCGCGA                GGCGC GTC GCGCC                TTTCCTCCGTGATCT  74 48
        tilS 2191564 .. 2191580 +  -6.5  -4.41844   CTCGGGCGTTTGCTC              GGCTCGA TTT TCGAGCG              TTTTGTGCAGGTTTT  75 155
   BTH_I1945 2193248 .. 2193275 + -19.2  -5.09259   GAAATGGCGGAACAA        GCCCCGCGAGTC TTCG GACTTGCGGGGC         TTTTCTTTTGGAGTC 100 248
   BTH_I1947 2195218 .. 2195231 +  -3.8  -3.67175   CGTGCGGGGGAATAG               CGCT GCGTGA AGCG                TTGATTTTCAGCCGT  53 69
   BTH_I1948 2197150 .. 2197168 +    -8  -3.28712   TTCGTACACGCTGCT             CGCGCTGC TGG GCGGCACG             TTCTGAGCGGGCGGC  57 1
   BTH_I1952 2205795 .. 2205805 +  -8.2  -2.64051   GGCCGTGGCGTAACG                 CCGC CGC GCGG                 TGCCTTCTGTCGTCG  53 28
   BTH_I1953 2207684 .. 2207701 +  -2.5  -2.79327   GGCTTCCCGATGACC             GGCCTCG CGGC CGCGGAC              ATTTCGATGCGATCA  40 28
   BTH_I1954 2209083 .. 2209131 + -21.8  -2.83403   AGCGCGACGGCGCGC CGCGACAGTCGGCCTCGCCGGCGC GCG GTGC-GGCGAGGC-GGCGGTCGCG ATTTCGTGCCCGCGA 100 70
   BTH_I1955 2210628 .. 2210648 +    -9  -3.53012   CGCTGATCTAGCGGC           GCGCGTCGG CGCG CCGAC-CGC            TTTCCGAAGCGAAAG  62 30
   BTH_I1956 NONE
   BTH_I1957 NONE
   BTH_I1958 2221306 .. 2221335 +  -6.3  -3.27525   GGGCGGCGGCAGACA       CGATC-GCCGCGGG CAG TCCGCGGCAGACCA       TTCAATTTAGCGCGA  51 42
   BTH_I1959 NONE
   BTH_I1960 2222986 .. 2223020 +  -5.5  -3.57144   AACAGGCGCAGGCAT     TGCTGGGCGCGCTGT GGTGA GCGGCGCGGGCGGCG     TTTCGCCGTCACACG  57 6
   BTH_I1961 NONE
   BTH_I1962 NONE
   BTH_I1963 NONE
   BTH_I1964 2226919 .. 2226937 +  -2.2  -3.01712   AAGGCGGATCTGCAA             CGCCGCGC CGC GTGAGCCG             TCTTGCGCCGGCGGC  41 11
   BTH_I1965 NONE
   BTH_I1966 NONE
   BTH_I1967 NONE
   BTH_I1968 NONE
   BTH_I1969 NONE
   BTH_I1970 NONE
   BTH_I1971 2236458 .. 2236497 +  -9.2  -3.33483   TCGATCGACCGGGCG  GCCGCTGCGT-GGCGGC CGCGGTC GCCGCCGGCGCGATGGC  TTGATCGTTTCCGTG  64 195
   BTH_I1972 NONE
       map-1 2237659 .. 2237711 +   -11  -2.67428   CGCGCGGCGCGCGGG CGTTTGCGAAGCGCGCGTGCGC ATCGCATCG GCGCTCGCGCGCCGCGCGTCCG TCACTTCTTCCTGCG  62 73
   BTH_I1975 2241171 .. 2241198 + -10.6  -3.62597   CCAATAGTTAGCCCG        CCGATGCGGCTGC GAT GCAGC-GCATCAG        TTCTTACAAAGTGGA  71 455
   BTH_I1976 2241768 .. 2241799 + -18.8  -5.24129   GGTTAGGACATCCGG      CGAACCCCGCGCTT TCGC GAGTGCGGGGTTCG       TTTTTTCTCGGCGCC 100 166
   BTH_I1978 NONE
   BTH_I1979 NONE
   BTH_I1980 2246966 .. 2246976 +  -2.4  -3.05463   GGACACGACGCGCGC                 CGCC GGA GGCA                 TTCGATGAGCGCCGT  42 7
   BTH_I1981 2248649 .. 2248661 +    -2  -3.66908   GTGCACGAAGTTTGA                TTGA AATTA TCAA                TTCCTTTTGACAAAC  50 59
   BTH_I1982 2249497 .. 2249522 + -15.5  -4.67038   TGCCGGTGTGCCCAA         GCCCCGCTCTCC GAC GGA-AGCGGGGC         TTTTGCTTTTGGGGG 100 67
        gltX 2253039 .. 2253055 +  -2.2  -3.64703   GAATCCCCTAGGGGA              CGCC AGACATAGC GGCG              TTTCGATAGAAACGA  50 489
   BTH_I1990 2254473 .. 2254530 +  -4.1  -3.27704   GAACGAGCGCGCCGA ACCGCTT-CGGTTCGC-CGAGGCACAC GAATGG GAGTGCCTCGTGCGGACTTCAACCGGC TTCCATTTCCCGCGT  47 373
        rraA NONE
   BTH_I1993 2256974 .. 2256990 + -10.8  -4.05788   TGTGCAACGAAAAAA              GGCGCC CGACA GGCGCC              TTTCGTTTGCACGGC  78 362
   BTH_I1996 2260580 .. 2260623 + -19.4  -3.05816   GATGACGCCCGCGCG GCGGCGCTCGCGGGCGCCGC ATGC GCGGCGTCTTCGCGCGCGGC TTCGGTGCGAGATCC  93 36
   BTH_I1997 2261459 .. 2261469 +  -8.2  -3.31144   CTTGCCGGGTCGCGC                 GCCG CGG CGGC                 TTGTGGCCGTGCGCG  60 213
   BTH_I2001 NONE
   BTH_I2002 NONE
   BTH_I2003 NONE
   BTH_I2004 2269565 .. 2269582 +  -5.5  -3.72576   CGGGCTTTCGCGCTC             GGC-GCCG AGA TGGCCGCC             TTTCATCAGCACCGC  58 460
       alr-1 NONE
        radA 2274193 .. 2274217 +  -5.6  -3.53444   ATGAGCGCGGCGCTC         GGCGGGCGTGT TCCG GCCCGCC-GCC          TTTCACGCGCGGTCA  55 37
   BTH_I2009 2274871 .. 2274883 +  -7.7  -4.02542   TCCACCTTCTGCGCG                TGGAG CCG CTCCA                TTTCCTTCTCGATTT  69 274
   BTH_I2011 2277467 .. 2277490 +  -7.4  -3.05384   GAACGCGTCTTCGAA          GTCGCGCGCGA GCA TCGC-CTCGAC          TTCGGTCGCGAAGCC  52 227
   BTH_I2018 2284865 .. 2284894 + -11.4  -4.66953   GATTGGCCCCATCCG       CGGGGCCG-ACTG CTTGA CAGCACGGCCCCG       TTTTTCGAATCTTGG  93 39
         smc NONE
   BTH_I2020 2289886 .. 2289933 +  -6.9  -3.90241   GCGCCGCGCTTTCAC TGCGGCGCGGCTCG-AGCGGCTC GCAT GGGTGGCGGCGAGC-GCGCCTCA TTATTGTGGTTCGTG  64 52
   BTH_I2021 NONE
        ligA 2292386 .. 2292403 +  -3.3  -2.58544   ACTTCTGGAGGGCCA             TGCGCGA TGAT TCGCGAG              ATTCTGAAGATGGGC  39 16
       def-2 2293417 .. 2293427 +  -2.4  -4.18018   CGATCAGCTGTTTCG                 CGAC GCG GCCG                 TTTTGCGTCAGCACG  61 517
   BTH_I2027 2299474 .. 2299494 +    -9  -5.40474   GAGCCGGCGCAAAAA           GGGGGCTCT CAAC AG-GCCCCC            TTTTTTTAAGCCGCT 100 49
         tsf NONE
        pyrH 2301415 .. 2301464 + -18.1  -4.19238   CGTGTAAACTCTCGC CGATGCGGGCCGGCGGCGCAAAG CGCCGC CTTTG-GCCGTT-GCCCGCATCG TTTTGAAGTTCGGAA 100 34
         frr NONE
        uppS NONE
        cdsA NONE
         dxr NONE
   BTH_I2034 2306325 .. 2306355 + -15.4  -2.79133   TCCATTTTTGACGCG       TCGGGCGGCAACTG CAA CGGTGGCCGCCTGA       TCTGATGCAAGCTTA  80 30
   BTH_I2035 NONE
   BTH_I2036 NONE
        lpxD 2310413 .. 2310442 +  -4.2  -3.53012   ACTCGCAGGCTGCCC       GCCGCGC-CGG CCGATCGAA CCGCGCGCCGC       TTTCCCCAACGCGGC  51 71
        fabZ NONE
        lpxA 2311798 .. 2311812 +  -3.4  -2.75064   TCGACTTCGTCGAGT               CGTCGC AGC GCGGCA               TCATTCGCTGAACGA  40 0
        lpxB NONE
        rnhB NONE
   BTH_I2042 2314408 .. 2314433 +  -8.2  -5.24799   TGCCGGCAGCAACGC         GCGCCCG-GCG CATGA CGCACGCGCGC         TTTTTCTCTTTCTCG 100 11
   BTH_I2044 2317959 .. 2317976 + -14.1  -3.09516   GCTATGCTCGTGCGG             GCGCCGC GTGA GCGGCGC              TTCGCTCGTCGAACG  76 161
   BTH_I2045 2318740 .. 2318755 +  -2.4  -3.85698   CGGCGGCTGAGCCCG              GACGTG GAGG CGCGGC               TTTCTGGCGGCGCGG  55 31
        ppsA 2321982 .. 2322002 + -14.7  -5.27335   GGTTCGTGCTATAAA            CACCCCGGT AAC GCCGGGGTG            TTTTTCTTTGCGCAA 100 105
   BTH_I2047 2322501 .. 2322518 +  -8.4  -3.41195   TTTTGCACTCGTTTT             TGCGCG TGTGTT CGCGCA              TTCGGTTTTCATATT  60 63
   BTH_I2048 2323557 .. 2323587 + -16.9  -3.85165   CGCCGCATGTGGAAA       CGGCCCACTTCGA ATCGA TCGAAGCGGGCCG       TTTCGGTTTCGGCTC  93 80
   BTH_I2050 NONE
   BTH_I2051 2325086 .. 2325098 + -10.5  -3.05384   CCGTCCGAGGAAATG                CGCGG CGC CCGCG                TTCAGTGCGCGCCGA  63 123
   BTH_I2055 2329184 .. 2329239 + -15.2  -2.52676   GACGAGTACGACGGG CGCTGACGGCGCGCGTGCGCGCCGCGC AGC GCGCA-TGCGCGGGGGCGCCGGCGGTG TCGGTTGCAGCGATG  73 20
        guaB 2331128 .. 2331147 + -10.6  -3.17051   GATCGATGCCGTGCT            GCTCGCCG CGTT CGGCGTGC             TGTTCGTGCTGACCC  63 76
   BTH_I2057 NONE
   BTH_I2058 2333501 .. 2333518 + -14.1  -5.42265   GTAAGCAACGCCTAA             GCCCGCG ATTT CGCGGGC              TTTTTTGTGCTTTCG 100 75
   BTH_I2060 NONE
   BTH_I2061 NONE
   BTH_I2062 NONE
   BTH_I2063 2337083 .. 2337096 +  -9.5  -5.54192   GATGCGAAGCGAAAA               GGCGG GCGA CCGCC                TTTTTTTGCGTTCAT 100 55
   BTH_I2064 2338149 .. 2338179 + -11.1  -2.78996   CGGACGCCTCGCCAG      GGCGGCATCGGGCG ATCA CGCTCGA-GCCGCG       ATTTCAATGACGATC  64 102
   BTH_I2065 NONE
   BTH_I2066 2340664 .. 2340677 +  -3.7  -3.53012   CATCCGTCGCATCGG               CCGCG CGGC CCCGG                TTTCCGGACGCCGCG  51 97
   BTH_I2067 NONE
   BTH_I2068 2342244 .. 2342258 +    -7  -3.06183   CCGGCTGGTTGGGCC               CGGCGC AGC GCGGCG               TTGCATCGCGCTGCG  51 57
   BTH_I2069 NONE
   BTH_I2070 2344034 .. 2344052 + -13.1  -5.14645   CGACGCAACGCGAAG             CCCGCGC CCCGT GCGCGGG             TTTTTCTTGGGTTCT 100 85
   BTH_I2073 2348590 .. 2348630 + -10.9  -3.16742   CTGCGGGCGGTTCGG  CGCGGGCTTGGCCGTGCGC CGG GCGCGCGGATGCGCATGCG  TTCGTACGGATTCGA  66 50
   BTH_I2076 2351784 .. 2351804 + -16.9   -4.4261   GGGATGAATGAAGAA            CGGGCCGTT TGA AACGGCCCG            TTTTCATGTTGGCGG 100 137
   BTH_I2078 2353906 .. 2353922 + -10.8  -3.15861   ATGAACCAAAAAAAA              GCCCGC GCGCG GCGGGC              TTCGTGGCGATCGTG  63 37
   BTH_I2082 2359638 .. 2359656 +   -16  -5.55664   TCGCATGACACAAGA             CGGGTGCC GGC GGCACCCG             TTTTTTTGCTGGTGC 100 60
   BTH_I2083 2360255 .. 2360274 +  -6.4  -3.27029   AATGAGAAGCGCGCA            TCGTCGAC CCTC GTCGGTGA             TCTTGGTTGATCGAC  52 494
   BTH_I2087 2364049 .. 2364095 +  -7.7  -3.91084   CGCTCACTACCGCGC CGCCGCCTGCGCGCGCGACTGC TGAG GCTGAC-CGAGCGCGCGCAGCG TTTCCTTCACCGTCG  67 75
        ispD NONE
        ispF 2369021 .. 2369045 + -14.3  -3.92659   CCGCAGGAACGAAAA          CGCCACGCG CAATCGA CGCGTGGCG          TTTCCCTTTTCAGCG  88 177
   BTH_I2095 2373275 .. 2373312 + -14.8  -3.76232   GAGCCGTTGAATCGC   CACGCGGACGGCTCGCG CGCTT CGCGAGCCG-CCGCGGC   TTGTCTCTTTCGGAG  89 133
   BTH_I2096 NONE
   BTH_I2097 2376405 .. 2376418 +  -8.1  -2.87211   GACGCACTGAGCGCG               TCGCG TGCG CGCGA                TGTCTGGAAGCGCAT  50 276
   BTH_I2107 NONE
   BTH_I2108 2382131 .. 2382148 +  -8.3  -2.90075   CGTTCTCCGAATTGC             GCGCGGC CGCG GCGGCGC              TGTAGTTGAACGACC  53 132
   BTH_I2114 2387777 .. 2387806 + -10.1  -2.96395   CGGGCGGCCCGCACG       GCCAGATGGTTGT GTGC GCAACTATTTGGC        TCTATGCTCATCGCT  62 41
      panE-3 2389160 .. 2389214 +  -8.7  -4.36595   ATCGGCCGCTCAATC GTC-GCGTTC-G-CGCGCGC-CGGCGA TGATC TTGTCGAGCGCGCGGCTGAACGCCGCC TTTTCGCTTTCGCTC  80 351
         tig 2392657 .. 2392696 + -22.9  -5.14563   TAAGTGTCGCTCTAG  CGGCGTGCCGGCTGTCG GAGCGA CGACGGCCCGCACGCCG   TTTTTTCATCGGCGC 100 38
   BTH_I2119 2392777 .. 2392787 +    -4  -3.15663   ATTCTCGGACAAGGC                 TCAT TGA ATGA                 TTAATCGCGCTCAAT  45 19
        clpP NONE
        clpX 2394898 .. 2394921 + -13.2  -5.75822   TTCATGAGCAAAAAA          GCCGTTCATG GAAT CGTGAACGGC           TTTTTTTCGTTTATC 100 54
         lon 2397522 .. 2397545 + -19.6  -4.85782   TGTCCTCGCGAACAA          GCCCACGGCC GAGA GGCCGTGGGC           TTTGTTTTTGCACGG 100 62
   BTH_I2125 2399539 .. 2399559 + -12.5  -2.78816   CGGCGCGGAGCCGCA            TCGGCGCTC CGT GTGCGCCGA            TGTCATGCGGCGTCG  66 96
   BTH_I2126 NONE
   BTH_I2127 2400909 .. 2400922 +  -3.8  -4.32034   GCGGCCGCCGCGGTG               GCGA TACGGT TCGC                TTTTCGTCGTGATCC  66 151
   BTH_I2129 2403424 .. 2403447 + -15.3  -4.07246   CCCGTTCGACAAAAA          CAGCCCCGC CATCGT GCGGGGCTG           TTTCGTTTCGGCTGG  95 66
   BTH_I2131 2405372 .. 2405427 +  -8.2  -3.61398   CCGACGCATCACTTG CTC-CGGCGCCGCACGAGCGGTCGAGC ATCTC GC-CG-CCGCTCGCGTGGCTTCGCGCG TTATTCGCCCAACGC  65 251
        purL 2414614 .. 2414630 + -13.7  -5.76949   ACGGCAAATAAAAAA              CCGCTCC GAG GGAGCGG              TTTTTTTTACGAATC 100 216
   BTH_I2141 2420335 .. 2420346 +  -4.4  -5.60689   GGGCGTCACTAAATT                GAAC GATC GTTC                 TTTTTTGTTGTATCC 100 85
   BTH_I2142 2422594 .. 2422619 +  -2.5  -2.87243   CGCCCATTGACAGAG         CATC-ACGATGC AGC GCACCGACGATG         TCCTTCTCGTGATCG  40 54
   BTH_I2143 2423224 .. 2423248 +  -9.9  -2.91027   GGCCGACGCCCATCC          CGGCGTCGATC CGT GATCATCGCCG          TCGTTCATTTCATCG  58 10
   BTH_I2144 2424505 .. 2424562 +  -2.4  -4.07885   CGCCGGGGCCGACCG TGCGCCGTTCGGCGGCATCGCCGCGTC GATCG GACGGGTTCCCGCCGCCGCGCG-CGTA TTTTGCCGCGACATC  58 51
   BTH_I2146 2426252 .. 2426308 +  -2.2  -3.14344   TTATCTCGTCGACGA CGTGCGAT-GAGCGCCGGTTC-C-GCC ACGACC GGCCGCGAGCCGGCGATCGAAAGCCCG TTCGTCGACGCGCTC  42 16
   BTH_I2147 2426751 .. 2426774 +   -21  -3.59979   CGTGATGCAATCGAG          CGGCCCCGCC CATC GGCGGGGCCG           TTTGCCGTCGGCGCG 100 36
   BTH_I2148 2427815 .. 2427849 +  -6.4   -3.2964   GGCAAGCAGCTCGTC    GCGCTCGTCTGACGC GTCGTG GCATCATACG-GCGC     TTGTCCGGGCGCTTT  54 14
   BTH_I2149 NONE
   BTH_I2150 2429994 .. 2430042 + -14.6  -3.53091   CATCGAGCGGCGCCG CTGCGTCGTCGGTGAGCAGCGCGC CGA GCGCGCTGCGC-TTGCCGACG-AG TTTCGGCCACGGCGT  82 380
   BTH_I2153 NONE
         tmk NONE
   BTH_I2155 2434456 .. 2434469 +  -3.1  -2.83403   TTCGCCCAGCCGTTT               CG-TCC ATC GGATCG               CTTTCATGACCCAGC  41 49
   BTH_I2156 NONE
   BTH_I2157 NONE
   BTH_I2158 2436600 .. 2436620 + -16.1  -3.59262   AAAATAAGGGTTTTT            GGCGCGGCG GCT TGCCGCGCC            TTTCGAAGTATCGGC  90 34
   BTH_I2159 NONE
   BTH_I2160 2438394 .. 2438413 +  -9.2  -3.09557   CGCTTGGAGTTTCTC            GGTCGGCG CGTG CGCCAACC             TGTGTTCGCGTCGTT  60 150
   BTH_I2161 2439825 .. 2439848 +  -3.6  -3.53012   GGGGCGGCCGAGAAC          GGCCGGCGGC GCTC GCCGCGATCC           TTTGCCGCGGCGGCA  49 144
   BTH_I2162 2441272 .. 2441299 + -18.5  -3.32844   GCGGCGCAAAAAAAA        CGGCGATGCGC GTAAAG GCGCATCGCCG         TTCTCGCGTCGGCCG  93 158
   BTH_I2166 2444789 .. 2444806 +  -8.4   -5.1861   ACGCGCATGAAAAAA             GCGGAC CCGCAA GTCCGC              TTTTTTCATGCTGCC 100 156
   BTH_I2174 2450680 .. 2450694 +    -7  -3.28712   CGAGTGAGCGCGATC               CGGCGC CGC GCGCGG               TTCTCGAACGGGCGC  54 34
   BTH_I2177 NONE
   BTH_I2178 2454221 .. 2454248 +  -6.3  -4.36914   TCCGGCTTCTCACTT        GCCACACCGG TTCAGACGC CCGG-GTGGC        TTTTATCCACAAGGA  73 228
   BTH_I2179 NONE
   BTH_I2180 NONE
   BTH_I2181 2455285 .. 2455299 +  -4.3  -3.02144   CAATAAGGAGAATTC               GAATG CAAAT CATTC               TGTTGGAAAAAGTCG  44 51
        rplI 2455786 .. 2455814 +   -11  -5.42514   CCGCCCGACATGAAG       GGCAGGGGCTCGG GCAA CCG-GTTCCTGCC        TTTTTTCGTTTCTCG 100 72
        dnaB 2457361 .. 2457381 +  -4.6  -3.62518   AAAACAGTACAATGT            CGCCGGTT TTTGT GACCGCCG            TTTGACCATCTTTCA  55 120
   BTH_I2184 NONE
   BTH_I2185 2459108 .. 2459146 + -16.1  -4.13945   CGCCGTGCGGAAAAA  AACGATGCGCCGCATGCC GACA GGC-TGCGGCGCATTGTC   TTTTCCGGTGCGGCT  95 81
   BTH_I2197 2472920 .. 2472932 +  -3.3  -4.88407   CACTCGGCCTGACCG                GGCGA GTC TCACC                TTTTTCATTCAATAA  78 29
   BTH_I2198 NONE
        thrC 2475937 .. 2475988 +  -7.8  -3.14051   GCCGCGCCGCATGGC CGTCGCGCGAACCCG-GCCGAGGG GCCAGG CCCGCGGCACGGGCG-GCGCGGCA TATTCGTCAGGCTCA  55 214
   BTH_I2200 2477697 .. 2477718 +  -7.9  -2.79183   ATCCCTTTTTCCGAA           TTGCTCGGC TGAA GCCGGGCGG            TGTAATGACGATGAA  52 14
        moaD NONE
   BTH_I2202 2478537 .. 2478581 + -13.3  -4.28254   GGCCGGATCGCAGTG CCGGGTGGTCGCCGGCCGCGC TGG GCGCGGCCGGCGGAGAGCATG TTTTCCGTGTTCGGG  95 65
   BTH_I2204 2480061 .. 2480083 + -18.4  -3.54459   GTCGGCTGAAGACGC           GCCGCCCGCG CCG TGCGGGCGGC           TTTCCGGCCGGTTCC  93 32
   BTH_I2205 2482915 .. 2482934 +   -15  -5.40072   CCGGTGAAAGCAAAA            CACCCCGC GAGA GCGGGGTG             TTTTTTTGGGGGAGG 100 97
   BTH_I2208 NONE
   BTH_I2209 NONE
   BTH_I2210 2485668 .. 2485696 + -12.4  -3.30441   CGACGTTCGTGATCG       CGGGCGGCGTGCG TACG CGC-CGCTGTCCG        TTCTGCGGCGTCGTG  73 29
   BTH_I2219 2497665 .. 2497685 + -15.4  -3.76373   CTGCACTGACGCGAG            CCGGGCGC TGCGC GCGCCCGG            TTTCCATATTCGCGC  90 32
   BTH_I2220 2498057 .. 2498072 +  -3.2  -3.31144   CCTGCCGCTGCCGCC              CGGC TTCAAGCT GCCG               TTCTGACGATGAACC  47 4
        recR 2498702 .. 2498752 +   -21  -2.52896   CGATGCTCGATCGAC GCACGCTCTAGCGGGCTGCGCGCC CGC GCCGCGTGGCCCGCTGGGCCGCGC TCCGTTCAACGATCC 100 15
   BTH_I2222 2499996 .. 2500010 +  -9.2  -3.53811   CTGAGCGTCGAGGGC               CGCGCG CGG CGTGCG               TTTGCGCGGCATCGC  65 37
        surE 2500842 .. 2500872 +  -3.1  -3.60296   CGCATGCCGGGAGCG       GCGCTTCATGAGC GGCGA GCGCGCGAAGCGG       TTTCCGCTCGCGCTC  51 15
   BTH_I2224 NONE
   BTH_I2225 NONE
   BTH_I2226 NONE
   BTH_I2227 2505067 .. 2505095 + -13.9  -3.53012   GGCATCGGCCGCGCG       CGCCGACGGCGC GAACGG GC-CCGTCGGCG        TTTCCGGCGGCGCGC  81 471
        rumA 2507125 .. 2507140 + -11.8   -5.1861   GCGCACATAAAAAAA              CCGGCC CGAG GGCCGG               TTTTTTCGTGATGCG 100 58
   BTH_I2231 NONE
   BTH_I2232 2509774 .. 2509798 +  -6.9  -2.87344   ACGCGTGAAGCGATC          GGGGGCGGCGC ACG GCGCCGCGCAG          TGTGTGACAACGGTG  49 68
   BTH_I2233 2510968 .. 2510993 + -15.4  -4.35524   TTGCCCTGACGGCAA         GCGCCGCGTC CGGCCA GGCGCGGCGC          TTTTCCCTTTCGCGC 100 32
        ispG NONE
        hisS 2513759 .. 2513769 +  -6.8  -2.59431   GTGTACAGGAAGGAA                 TCGC TAG GCGA                 TGAGTTATCACGACG  47 69
   BTH_I2236 2514377 .. 2514408 +  -4.5  -4.20136   ACTCGTGCAGTTCAA     GC-TGGACGCGCTCGG CGG CTGAGCGC--CCACGC     TTTCGTTTTACAACT  62 4
   BTH_I2237 2515599 .. 2515637 +  -9.5  -5.03314   GCTAAGCGCGCGGCG  T-TTTCGCGCGGCCGTGCG CTT CGC-CGGCCGCGCGTCGCA  TTTTTTGCGCGTGCG 100 36
   BTH_I2238 NONE
   BTH_I2239 2517583 .. 2517625 + -12.7  -3.67611   GTCCTAACCCATTGC CGCGGCTGGCA-CGCGTCGCC GTC GGCAGC-CGATGCCAGCCGCC TTATCTTGACGTCCG  81 34
   BTH_I2240 2518883 .. 2518899 +  -5.8   -3.2794   ACGAGCGGAGTACCT             GGCGGCG AATG CGC-GCC              TTGCTGTCGATCAAC  51 99
   BTH_I2241 NONE
        hflC NONE
   BTH_I2243 2521432 .. 2521456 + -18.5  -3.86202   GAGCCGATTCCAATC          CGCGGCGCGCG TCG CGCACGCCGCG          TTTCCTGTCGTAGGA  95 98
   BTH_I2244 NONE
        purA NONE
   BTH_I2246 2524739 .. 2524757 + -13.1  -5.75342   ATGTCGCACTGGAAA             CGGCGCC TCGAC GGCGCCG             TTTTTTTTGGGGGGC 100 50
   BTH_I2247 2527024 .. 2527055 + -21.8  -3.14931   CCGATTTCGCGATCA      CGAAAAAGCCCGCT TCGA AGCGGGCTTTTTCG       TTACTGGCGCGTCGC 100 143
   BTH_I2249 2530359 .. 2530391 +  -6.3  -3.05384   TTTCGCAAGGCAATC     TCGGGTATGCGGGC GGCTCG GCCGGCATGC-CGA      TTCAGTGAGGAGGCG  49 82
   BTH_I2250 2530644 .. 2530667 + -10.9  -2.73875   CGCGGCCTGGCAAGC          GCCGGCGCC GCGGCG GGCGCCGGA           TGATATTAGGAACCG  62 43
   BTH_I2251 2533014 .. 2533040 + -13.6  -2.71731   GAAGCGCGAGGTGAC         GCAACGCGCGCC GGC GGCGCGCGATGA         TCGTTCCGACATGCG  71 83
   BTH_I2253 NONE
   BTH_I2254 2536081 .. 2536122 +  -3.6  -4.57569   ATCTGGCTCGCCGAC TGACGTCTCCCTGC-GGCG GACCG CGCCGGCATGGGGGTGGTA TTTTTGCGGCGGTGC  69 23
   BTH_I2255 2538416 .. 2538434 + -13.8  -3.05596   TTTAACAGGGCGGTT             CGCGGCGC GCC GTGCCGCG             TTCGCTCGGAGGATA  76 83
   BTH_I2256 2539708 .. 2539733 +  -5.3  -3.29144   CGAAAAGGCAGGCGG         GCGACGGAGAGG TTG CCGCTCGG-CGC         TTCTCAAAACGATAA  49 97
   BTH_I2257 2540498 .. 2540547 + -24.3  -3.01712   GCGGCTTGCATATGG GCTGAGCCATGCGGCCGGACGGC GCAT GCCGTCCGGCCGTGTGGGTCGGA TGTTCCGGGAACGCC 100 21
   BTH_I2258 2541414 .. 2541431 + -12.7  -4.33258   ATACGAGAAACAGCG             CAGCGCC TCGA GGCGCTG              TTTCTGTTTGGGCGT  95 229
   BTH_I2259 NONE
   BTH_I2260 2544265 .. 2544307 + -11.1  -4.25104   AATCCGACGCGTGAT CCGAATGCACGACGCGCGCG ATCG CGCTCGCG-CGCGCCATCGG TTTTCATCAAGAGAA  88 52
   BTH_I2261 NONE
   BTH_I2262 2546276 .. 2546318 + -17.7  -3.28712   CGCTCGGCATCGACG TCAGC-CGCCCGCGCCTGTG CCGG CACGGTCGCGGGCGCGCCGA TTGTACCGGGCCAAA  91 157
        metC 2547714 .. 2547743 + -17.2   -4.8622   CGGACGCGAAGAAAA       CGGCGCTG-GGGC GGCAG GCCCGCAGCGCCG       TTTTTCGTTGGACGG 100 150
   BTH_I2265 2550157 .. 2550168 +  -7.2   -5.0538   GCGCGCTTCTCACCC                GCCG TTCG CGGC                 TTTTTTCCGCTCGAC  91 311
   BTH_I2268 2554443 .. 2554478 + -11.8   -3.5936   ATTCCCCGGATGAGG    GCTCGACGTTCCGG CACGGCAT CCGGACCGTCGCGC     TTTCGGGGCTTTCCC  77 217
   BTH_I2269 2556337 .. 2556363 + -15.8  -4.15565   CTGATGTATCCAAGA         GGCCCGCTAGGT TGT ACCCGGCGGGCC         TTTTGCCCTACTCAG  95 67
   BTH_I2271 2559667 .. 2559694 + -14.8  -5.06414   TTTCTTGCGGCGACA        CGGCGCGCGTCC ATGC GCACGCGTGCCG         TTTTTCTTGACGACG 100 108
   BTH_I2272 2560950 .. 2560963 +  -2.3  -2.82023   CAAACCGTCCCACTT               TCTCG CTGT CGTGA                TGCTTGATGTCGGTC  40 12
   BTH_I2273 2561711 .. 2561737 +  -7.3  -5.86965   AAAAGTGTTGGGGTT        GG-CGGCACG GCTTCATG CGTGCCGTCC         TTTTTTTTGATGCAT 100 56
   BTH_I2276 2565001 .. 2565021 + -11.8  -4.24342   CAGCAAACCTGAGAA            GCCCCTGG TGCCC CCGGGGGC            TTTGTTCGTCAAACG  95 60
   BTH_I2277 NONE
   BTH_I2278 NONE
   BTH_I2279 2568044 .. 2568070 + -19.4  -5.52384   GAAACCCGAGACAGC         GCCCGTGCGGCC GAA GGCCGTGCGGGC         TTTTTTTCGTCAACG 100 111
   BTH_I2283 2573376 .. 2573387 +    -3  -4.13767   TCAAACTTAAGCAAT                CAAT AATT ATTG                 TTTTACGATAAAAGC  60 159
   BTH_I2284 NONE
   BTH_I2285 NONE
   BTH_I2286 2575196 .. 2575217 + -13.7  -2.73364   CTTGCCGAGCGGGTT           TGCGTCGCG CGCG CGCGACGCG            TCCTTCGCGTGCGCG  67 186
   BTH_I2290 2581830 .. 2581880 +  -5.8  -4.33808   GCGTCGTGCTGGGGC GCGCGCCGGACTGACGGCGGGGCG CGT CTTTCCGGCTTGAGCCGGGCGTGC TTTTGCGTTGCTTTC  73 12
   BTH_I2293 2586054 .. 2586071 +  -6.9  -3.02829   AGCGCGACGGCGGCG             GGCGGAC GGGC GTCCGGC              TGTTCGCGGACTATC  50 46
   BTH_I2295 NONE
   BTH_I2296 2588613 .. 2588628 +  -7.5  -3.72576   CAGGACGGGCACAAT              CGCGG CGAATC CCGCG               TTTCATACGGCGCCG  65 57
   BTH_I2297 NONE
        tkrA 2590951 .. 2591005 + -13.4  -3.57615   GATCGCGCGCGGCGG GTTTGCCGCGCGCGCG-GGCGGCGC ATCGGG GCGGCGGCGCGCTCGCGTGGCGGGC TTTCGCGCGTGTTGC  81 51
   BTH_I2299 2592564 .. 2592584 +  -8.9  -3.53343   GAGTATCATTCGGGG            CACGCATCG CAC CGGTGCGCG            TTTCGAACAAGGATT  62 44
   BTH_I2300 NONE
   BTH_I2301 2594149 .. 2594195 +   -20  -3.59979   GCCGGGCGGTTGCGG TATGCGCCCGGCGCGCCGTGCG CGA CGCCCGCCGCCGCGGGCGCGTA TTTCGCGTCGAAGCG 100 406
   BTH_I2303 2595802 .. 2595826 +   -15  -2.50113   CGAGTGCGCAGCGGT          GCGTCGGCGG TGTGC TCGCCGACGC          CTTCGTCGGGTCGTG  73 188
   BTH_I2304 2596518 .. 2596530 + -10.5  -3.19602   GGAGGCGGGCGCGGC                GCGCG TCC CGCGC                TATTAGTATCACGAC  65 58
   BTH_I2305 NONE
   BTH_I2306 2598561 .. 2598612 + -12.3  -3.76492   CCGGGCGGAGGGCGA GCGGC--CGCGCGCAGACGG-CGC ATGACGC GCGGCCGGCTGCGCGCGTAGCCGG TTTACTGCGATTCGA  80 1
   BTH_I2308 2600593 .. 2600628 +   -19  -3.73775   TCTTGATTCTCGAAA    GAACGCCGGAGTGGCC CGAG GGCCGTCCCGGCGTTC     TTTCGTGCGCGTGCC 100 121
        corA 2603049 .. 2603072 + -10.9  -3.09516   AACAAACGGTCGCGT          GCGCGGGCG CCGCGC CGCCGGCGC           TTGCCTCGTGCCGGG  66 445
   BTH_I2313 2604216 .. 2604273 + -17.8  -2.72144   TGCATACGTGCGCGG GGCGCG-CACCGCATGCGCGCGCCGCGCA TGA TGCGCG-CG-GTGCTTGCGATGACGCGTC GTTTCCCGGGCATGG  84 449
   BTH_I2326 NONE
   BTH_I2327 NONE
   BTH_I2328 2620250 .. 2620292 + -19.8  -3.06831   ATTCGCGGTGCGGCC GGCCGGTCGTGGCCGCCG TTGCGGC CGTCGGCGGCGACCGGCC TTCGATGCGCGTTGC 100 108
   BTH_I2329 2622584 .. 2622609 +  -9.7  -2.75992   CGTGAGCGGCATCAA         CGCGCGCAGC AGCCAGG GC-GCGCGCG         TCATGTTCAGTGCGA  56 392
   BTH_I2335 2630506 .. 2630517 +  -5.8  -2.52464   GCAGCCCCGGCTGGT                CGGT CGAT ACCG                 TCAATTCGCGCCCGC  44 323
        xylA 2634340 .. 2634397 +  -5.4  -3.80114   GATGGCCGATTCCGG CCGCGCGGC-GCAG-CGCCGCGCGCTGAC ACG GGCGGCGCATGCCGGTTGCTGCC-CGCCG TTTCGTGCGTTCGTC  58 158
   BTH_I2339 NONE
   BTH_I2340 NONE
   BTH_I2341 2638283 .. 2638309 + -10.7  -4.84359   AACCGGCGGTGACGC         CGCCGGCACGC CTGTT GCGCGCCGGGG         TTTTTATACCCATGC  95 29
   BTH_I2342 NONE
   BTH_I2343 2641044 .. 2641091 +  -4.7  -2.62184   ATCTACCGGCTGATC GCGGGAGGCG-AGTCATG-ACGC GAAT GCGGACACTGCTGCGCCACCCGC TCGTATGGCCGGCGC  43 8
   BTH_I2344 NONE
   BTH_I2345 2643339 .. 2643349 +  -5.4  -2.79133   GCCCAGATCCAGACC                 TGCA TCG TGCA                 TCTGATCCGCAATTC  45 190
   BTH_I2346 2643638 .. 2643659 + -10.1  -3.09131   AACTGATTAACTGCT           TGCCGCCAA GTGA TAGGCGGCA            TCTTCCAATCCTTTT  59 76
   BTH_I2348 2645647 .. 2645657 +  -3.2  -3.01712   GTTCTTGACCGTGCC                 TTCG TCG CGGA                 TCTTCAGCCGCAGCG  43 198
   BTH_I2351 2648401 .. 2648427 + -15.8  -2.79915   GCAACGCCCATAATC         AGCGTGCCCGGT TTC GCCGGGCACGCA         TATGGTACGGTCGAT  80 366
   BTH_I2352 2650220 .. 2650236 +  -2.1  -4.47328   ACAAACGTGGGAACG              CTTGGCG ATG CCCCATG              TTTTCTCGTGGCGTT  67 511
   BTH_I2353 NONE
   BTH_I2354 NONE
   BTH_I2355 2654738 .. 2654766 +  -6.1  -3.91084   AGTCCGCGAACGGAT       CGGCAT-GGGCGA ATCGC TCGCCCTAT-CCG       TTTCATTCGAGATGG  62 47
   BTH_I2356 2655761 .. 2655789 +  -4.3  -2.56596   CACCGGTGTTGCCAA        CGGGGTTGCGGCG CAA CGCAGCGCATCCG        TCAATTCCTCGCCGA  40 333
   BTH_I2369 2694649 .. 2694668 +  -8.6  -2.71364   CCGTCACGTCGCCGC            GT-CCGGCA GCA TGCCGGAAC            TCGTTCGCCGCATCC  53 390
   BTH_I2371 2697159 .. 2697192 +  -3.6   -3.3761   ACCGATCGTCCGCCG     CGCAGCCAGCGCTC CCCGCC GCCCGCCGGCTGCA      ATTTTGTTCAAGACG  47 90
   BTH_I2372 2698478 .. 2698499 +  -6.5  -3.40403   CGCCGCGACGTTCAG           CACGATGAC CACC GTCGACGTG            TTGTACTCGGCCGAA  55 331
   BTH_I2376 2703822 .. 2703840 +  -5.8  -3.82097   GTGAGCGCCTCCCCG             CGCCGCGC GCC GCCCGCCG             TTTCGTCGCTTTCCG  62 37
   BTH_I2378 NONE
   BTH_I2379 NONE
   BTH_I2380 NONE
   BTH_I2381 2709157 .. 2709193 +    -8  -3.83026   TGCGGCAGCGGCTGC   CGCGCGG-CATGAGCGCT GAC AG-GCGCATGGCCTCGCG   TTTCGTCTCGCCCCG  67 101
   BTH_I2382 2710343 .. 2710353 +  -4.6  -3.62046   TGCGCGATGGCCGCA                 TGCG CGC CGCG                 TTCTTGCGCGAATGC  55 137
   BTH_I2383 NONE
        arcA NONE
      argF-2 NONE
        arcC 2715441 .. 2715452 +  -2.2  -3.44146   TCCTCCGTCCGCTCA                C-GCG CCG CGCCG                TTCGTTCTGAAGGCG  47 262
   BTH_I2389 NONE
   BTH_I2390 2718804 .. 2718858 + -10.7  -4.08692   CTACAACGCCAACTA CACGGTCGAGTGC-AGGCGCGGGCCGG CGC TCGGTCCCATCTTCGCACTCG-CCGTG TTTTCGCCGCGCTTG  79 162
   BTH_I2392 NONE
   BTH_I2393 2722805 .. 2722843 + -14.4  -3.02511   GCGTCGCGCGGTGCG   CGGCGAGGCTCGCGAGCG ATT CGCCCTCGGGCATCGTCG   TCTTGCCCGCGTAGC  69 379
   BTH_I2398 NONE
   BTH_I2399 NONE
        cobI NONE
   BTH_I2401 2731575 .. 2731600 +  -9.7  -3.18264   CTGGTATCGCTGACG         GCGAAGCGACGC TCG GC-TCGCGTCGC         TTCGTGAATCGGCCA  62 28
   BTH_I2402 2733299 .. 2733329 + -10.4  -2.54896   ATCGCCGCGCGGTAG      CCGGCCGTGGGAC CGGCGC GTCGC-CGGCCGG       TCCCTTGCATGCGGC  58 61
   BTH_I2403 2734142 .. 2734168 +    -3  -2.68279   TGCAGCGCGGCGATC        CGCGCATGC AGCCACCTTC GCA-GCGCG         TCGATTTCCTCGATG  40 260
   BTH_I2410 2745049 .. 2745064 +  -6.8  -3.09492   GCCGGCCCGCTGTGA              CG-CGCG CCT CGCGACG              TCTTCCGATTCACGA  51 26
        cobO NONE
   BTH_I2412 2747265 .. 2747282 +  -5.5  -3.17212   GTAATTCCGTGTAAT             GGCGC ATCGATTC GCGCC              TTCCTAGCATGGTCA  49 71
   BTH_I2413 2748355 .. 2748373 +  -4.5  -3.28712   CGGCACGGTCCGCAT             TGTCGTC CAGTC GACGACC             TTCTGCCCGCGCGCG  49 378
   BTH_I2419 2770380 .. 2770398 +  -6.7  -3.14132   GACGGGGGCGATGGA            GCGCGGCT CACG AGC-GCGC             TTCCTCCGGCCCGGA  51 117
   BTH_I2420 2771366 .. 2771382 +  -9.3  -3.17529   GGGCGAGCGCCCGAC              GGCCGCG GTC CGGGGCC              TGTGTTCGTCTCTCG  62 50
   BTH_I2428 NONE
   BTH_I2429 NONE
   BTH_I2437 2788780 .. 2788817 +  -2.7  -4.86731   ATTGCGGTATTCGAT   CAG-GCGATCGTCGCA CTCGATA TGCAACGGTCGCGCTA   TTTTCTTTACGACGA  76 496
   BTH_I2438 NONE
   BTH_I2439 2791140 .. 2791157 +  -3.3  -3.54424   CGAACCGGCACGCCG             CGGTATG CTGA CGAACCG              TTTCGCCGCATCCCC  49 15
   BTH_I2440 2793204 .. 2793217 +  -8.1  -3.28712   ACGACTTCAGCACCG               CGTCG AGCA CGACG                TTCTGAAACGACACG  55 191
        amrR 2801287 .. 2801318 + -16.6  -3.70902   CGCGCGCTTTGTCGC      GCGC-CAATGCGCGC CAA GCGCGCATCGAGCGC      TTTGAGTATCCGCCC  91 51
   BTH_I2447 2803033 .. 2803046 +  -3.7  -3.05816   ACGCGTCGTCGTGAC               GGCGC GGTA GCGCA                TTGCATGCCGCGTGC  45 27
        lexA 2840587 .. 2840600 +  -4.5  -2.88579   CGCCTTTCGGCCAGC               CGCGGC CCC GCC-CG               TCTATCCGCCATTCG  43 42
   BTH_I2482 2840964 .. 2840974 +  -6.8  -3.09492   ACAAGGCCTGTGATG                 GCCT AGC AGGC                 TGTTGAAATTGGGAA  51 28
   BTH_I2483 2842594 .. 2842608 +   -10  -2.80935   CGACGTTCAGCTTCG               TCGCGA GAT TCGCGA               TCTCGTCGATCGGAT  56 512
        nodI NONE
   BTH_I2486 2844966 .. 2844996 +  -3.9  -3.23692   GCCCCGATGCGGCGC       GCGGCCGCC CACGCAACCTTCA CGCGGCCGC       TTACTCGTCGTCGTC  47 109
   BTH_I2492 2849708 .. 2849728 +  -8.1  -4.11216   GCGTCGCGAATTGGG            CGGCGGCCG ATC CGGCCACGG            TTTTCCGCATGCCGG  71 219
   BTH_I2493 2852108 .. 2852119 +  -7.2  -4.18197   TGCCGGGTTGTCCAC                GCGC CCCG GCGC                 TTTTCCGTACCGCCT  68 140
   BTH_I2494 2853313 .. 2853342 + -20.9  -3.53012   CCCCAAAGTTTCATT       GCAAAACAGGCGC TTCG GCGCCTGTTTTGC        TTTCCGCGCCAGAAA 100 184
   BTH_I2502 2858761 .. 2858804 +  -2.5  -4.56597   TCGACGTCAATCGGC GCGCACGCCGACG-GAT-CG ACGCTCC CGCATCGTGTCGGCG-GAGC TTTTTCCAGCGAAGC  71 153
   BTH_I2508 NONE
   BTH_I2509 NONE
   BTH_I2510 2863958 .. 2863987 + -14.3  -2.59683   CGCGGCCGCACCCGT       CGCC-GCGCGCC CGACGAA GGCGCGCCGGCG       CTTCTCGGCTAAAAT  70 46
        pyrD 2865093 .. 2865116 +  -2.4  -3.99315   TGATATAGAAATAAA          CAAACGATAT TTAG ACATCGATTG           TTATTTCACTATCAT  57 38
   BTH_I2512 NONE
   BTH_I2513 2866980 .. 2867027 + -12.7  -2.71011   GCGCCCGTCAATCCA TCG-GATAGCGCACGCCGAGCG CCGCA CGCGCGGCGTCCGTCATCGCGA TCATTCGCCGCGAGT  68 233
   BTH_I2523 2879871 .. 2879889 +  -3.1  -3.73224   CGCTGCGGCTCACCC            GCC-GCGA GCGA TTGCAGGC             TTTCGTCGACGCTCA  54 250
   BTH_I2527 2884612 .. 2884628 +  -3.5   -5.1244   CATAAAGAACGCTTG              CCGCCGC CCC GCGCCGC              TTTTTATCTTAATGA  86 140
   BTH_I2528 2885704 .. 2885738 + -15.1  -3.65046   GCACCAGCCGCGCGA    GGC-GGCGCCGGACATG TCG CGT-TCCGGCGCCCGCC    TTGTTGCCGTCCACC  87 62
   BTH_I2529 NONE
   BTH_I2530 2888685 .. 2888716 + -15.1   -4.0162   GGGCGGCGATGAAAA      ACGCCGCGC-GGCC TTTGC GGCCCGCGCGGCGC      TTTCTCGTATCGGCG  95 73
   BTH_I2532 2889994 .. 2890017 + -18.2  -5.11063   TCCGCAAAATCAAAA          GGGCAAGCCG TCAC CGGCTTGCCC           TTTTTCTTCCCTGGT 100 47
   BTH_I2548 NONE
   BTH_I2549 2907345 .. 2907365 +  -2.5  -2.70932   GGGCAGTTTTGGCAA           GTGACGCG AAATAC CGCG-CGC            TCCTTCCGGCAAGGA  38 22
   BTH_I2550 2909210 .. 2909244 + -19.3  -3.66666   CGCGCCGCGCGCTCG    CGCTTCGCGGCCCGTC GCCC GACGGGCCGCGC-GCG     TTTGCAAGTTTTCAG 100 49
   BTH_I2551 2909965 .. 2909992 + -19.9  -5.14563   GCGGCAAAAACAAAA        CCGGCCTCGCG CGCGTA CGCGAGGCCGG         TTTTTTCATGCGCGC 100 98
   BTH_I2558 NONE
   BTH_I2559 2922213 .. 2922226 +  -3.7  -3.22388   CTGACCCGCATCATT               CCCGG CACG CCGGA                TTCATCGCTTCAATC  47 37
   BTH_I2560 NONE
   BTH_I2561 2925129 .. 2925150 + -17.3  -4.67038   GCGCGCGAAGCAAAA           CGCCCGGCT TTCA AGCCGGGCG            TTTTCGTTTTGCCGA 100 70
   BTH_I2570 2937092 .. 2937124 + -12.8  -4.56775   AAGATGGCATGAACC     CGATTTCTGGGCGGC ACTA GCCGCCCAGAA-TCA      TTTTTGGCGGCCACT 100 29
   BTH_I2571 2937648 .. 2937670 + -13.5  -5.55664   AATGTACCCGGTACC           GCCCGTATC CTCGC GATACGGGC           TTTTTTTCGTGCTAA 100 127
   BTH_I2573 2938929 .. 2938944 +  -6.8  -4.07568   GCAGTTTCACGTGTA              CC-GCCG CCT CGGCTGG              TTTTAGCGGCGCGCG  68 4
   BTH_I2575 2939495 .. 2939520 + -16.9   -4.8622   CCCGCTTGCGCGAAA         GCCGAATCCGG CCTG CCGGGTTCGGC          TTTTTCATTGGCGCG 100 53
   BTH_I2576 2939915 .. 2939925 +  -6.8  -3.34398   GCGCGGCCGCTCGCC                 TCGC TAT GCGA                 TCTTTGACGCGACGC  55 67
   BTH_I2579 NONE
   BTH_I2580 2944295 .. 2944349 + -19.5  -4.32046   CCGACCAGGAATCAA GGCCTGGAAAGCT-TGTCAGCCAAGG GTTT CCTTATCTGGCATAGCTTTCCGGGCC TTTCCTTTTTCCGGG 100 326
   BTH_I2582 2945950 .. 2945962 +  -6.2  -3.73953   GCGAACTTTTGTAGG                GCGG CAATC CCGC                TTTGCTGAGCCTGCT  61 522
   BTH_I2587 2950887 .. 2950914 + -21.4  -4.19704   ACAGCTCGAAAAAAA        GCCCGAGCGAAC GAAG GTTCGCTCGGGC         TTTTCCATGACGTTC 100 76
   BTH_I2601 NONE
   BTH_I2602 2965334 .. 2965391 + -16.2  -3.14132   CCCCACGTCCCAGAT CGACTTCAGCGCGATGCCCGCGCCTTCG AGCG CGAGCGCGCGGGC--CGCGCCGCCGTCG TTCGTCAGGAGCGCG  82 265
   BTH_I2604 NONE
   BTH_I2605 2967911 .. 2967925 + -12.8    -3.137   CGAAACCCTCTGACG               GGCGGC GGC GCCGCC               TTCAATCCTCTTCGT  72 28
   BTH_I2606 2968914 .. 2968941 +   -17  -3.81488   CGCAGCCAATCAAAA        CGCCCCGCGTCT TCGC AAACGCGGGGCG         TTCTCTTTCACGGCC  91 261
   BTH_I2609 2971385 .. 2971395 +  -2.6  -4.46233   TTTCGGCCCTACACT                 TTTT CGG AAAA                 TTTATTTACCCTTGA  67 216
   BTH_I2610 2973671 .. 2973681 +  -4.6  -2.82142   GAGCTTGCCGAACCA                 CGTG ACG CGCG                 CTTCTTCCATGTAGC  43 399
   BTH_I2613 2976533 .. 2976562 + -23.7  -3.70863   GCACGATGCGGCAAA       CGGAAACGGGCGC CTTG GCGCCCGTTTCCG        TTTCGATCCTGTCTC 100 81
   BTH_I2617 2981563 .. 2981578 + -11.8  -3.53012   ATCACGTAACGCGGC              GCGGCG TCGC CGCCGC               TTTGCAGCCGCGCAA  69 457
   BTH_I2619 NONE
   BTH_I2620 NONE
   BTH_I2621 2985248 .. 2985261 +  -4.5  -2.62616   CATGAAGGAGCCACC               CGTGA AAGT TCGCG                TGCTGTCCGACCTGC  41 56
   BTH_I2622 2986520 .. 2986573 +  -8.8  -3.18681   AAATGCGTCAATTCC GCGTCGCGCG-CCGCGTTACCGT-CA GGTC TGCACGGTGAAGCGCTCGAGCGCCGC TTCGTCGGCTTCGAG  59 382
   BTH_I2625 NONE
   BTH_I2626 NONE
   BTH_I2627 NONE
   BTH_I2628 2992736 .. 2992775 + -16.4  -3.55071   CCGCCGCGCACGACG  CAAAAACGGCCGGCATGC GGTG GCATGCCGGCCGTTCGCG   TTTCGGCGGATGTGC  91 103
   BTH_I2630 2996196 .. 2996237 + -12.1  -2.82193   GCGCGCGCGGCGCAA CCGTCAACCGCTCGCGGCCG ACG CGGCCGCG-GCGGTCCTCCG TATGGTCGGTATGGT  66 48
        valS 3002518 .. 3002533 +  -5.4  -3.14944   GCCGGCGTAACAATC              CGTAAG GAAT CTTGCG               TTCACTATAATGCTG  47 31
      galU-2 3003586 .. 3003617 +    -5  -3.89354   GAACGGGCTTCACCG      ACACGACGCCGG-GT ATC GCGTCGGCGTCGCGC      TTCTTCGTTTCCACC  60 128
   BTH_I2644 3014313 .. 3014334 + -15.1  -2.71712   CATCGATTCGCACGA           CGCGCGGGC GCTC GTCCGCGCG            CTTTACCGGCGCAGC  75 50
   BTH_I2645 NONE
   BTH_I2646 NONE
   BTH_I2647 NONE
   BTH_I2648 NONE
   BTH_I2649 NONE
   BTH_I2650 3022110 .. 3022135 + -12.5  -3.14132   ACGGCCGAACGGCGG         CGCCGCG-AGCG GCT CGCCGCGCGGCG         TTCGTCGCCCGGCGC  69 40
   BTH_I2656 3028739 .. 3028765 +   -10  -2.78384   CCTCGCGCACCTCGC         GCGCGATGCCCG CCT CCGGCGTCTCGC         TGTGCTCGAGAAAGC  56 399
   BTH_I2660 3034383 .. 3034413 + -11.8   -3.1855   GCCGGGACGCTGCGC       GCGATCGGTCCGTC ATC GACGCGCCGATCGA       TTCGGTCTTCCCGCA  71 270
   BTH_I2662 3038918 .. 3038931 +  -9.5  -5.00616   GCCAATCGGTACAAA               GCGGG CTAT CCCGC                TTTTTTCCGCCGAGG 100 80
   BTH_I2663 3040117 .. 3040135 +    -3  -2.52896   GCGCCCTGCTGCCCG             ACTGCGTG AGG CATGCGGA             TCAGTTGACGACTCA  39 383
        glnS 3042538 .. 3042557 + -11.4  -4.58773   GCGCCGAAAAGGAAA            TGCCCGGT TCAA GCCGGGCA             TTTTCGTTTGATGCC  91 74
   BTH_I2669 3047007 .. 3047055 +   -18  -2.71731   CGCCGATGCGCTGCG CGAATGACGCGCGCGCGCCGCGC CGTG GCGCC-CGCGCGCGCGTCCGGCG TCCTTAGCGACTGCC  87 19
   BTH_I2671 3050305 .. 3050322 + -14.1   -4.7497   CGACATCGCTTCTTC             GGGCGGC TTCG GCCGCCC              TTTTTCATCGCTCGC 100 63
   BTH_I2672 3052009 .. 3052064 +  -4.5  -2.50816   GTTCTTCGCGAGTTC CGCGCGCAACGCG-GGCGT-GCCGAGCG CGC CGC-CGTCCGCGCCGCCCGTCGCGAGCA CTTCGTGCATCAGCC  42 349
   BTH_I2682 3063063 .. 3063076 +  -3.7  -3.54183   TATTTATCGTCACTC               GCCCG CATG CGCGC                ATTTTTATAATGAAA  51 2
   BTH_I2684 3065821 .. 3065848 +  -2.4  -3.83169   AAGCGGCGCTGTAGA        CGCCGCGCGGCC GATC GGGCGCTCGTCA         TTTGGTGGATTTCTC  55 27
   BTH_I2685 3067098 .. 3067126 +  -3.2  -4.98531   TGACGGCGGATGGCA        TCGCGATC GATGCCGAAACGG GATCGCGA        TTTTTCGTTTCACCC  81 333
   BTH_I2686 3067634 .. 3067677 + -21.2  -3.17075   GCAAGCCATGCATGG TGACAAAGCCCACACCGCTC GCTC GAGCCGTGTGGGCTTTTTCA TTGCATTCGGCGCGG 100 102
   BTH_I2706 NONE
   BTH_I2707 3102673 .. 3102683 +  -2.4  -3.15996   TGTGGACGCCCGTGC                 CCGC GAA GCAG                 TCTTCGTCGATCGTG  43 209
   BTH_I2711 NONE
   BTH_I2712 3106689 .. 3106701 +  -3.3  -3.36059   TTGAATTGACTGATG                CCACG CCA CGTGC                TGTATTTCTGAATTC  47 378
   BTH_I2713 3108752 .. 3108789 +  -2.6  -3.14132   GCAGTACTTTGGAGC   GGCCGGAC-CACGACGT TTCCC ACGACCTCCGTTCGGCC   TTGCTCGACCAAAGA  43 458
   BTH_I2717 3114142 .. 3114158 +  -2.1  -3.48276   ACAAAGCCCGATGAT              GCAGCAG TAC CTGCGCC              TTATCTGACAAGGGC  47 85
   BTH_I2724 3133162 .. 3133179 +  -6.9  -3.91412   CTATCCCCATTTTTC             GTCCGGC TTCA GCTGGGC              TTTATGCACTGTGAT  64 74
   BTH_I2725 3134404 .. 3134429 + -11.2  -5.79595   TATCCCCTCACCTCC         GCCCGGCCAGA TTCGC TCT-GCCGGGC         TTTTTTGTTTTCGGA 100 244
   BTH_I2726 NONE
   BTH_I2727 3135689 .. 3135705 +  -2.2  -3.40788   GGCGGTACGGCACGC              GCGG TTTCCCCTC CCGC              TTCATTCCCTTCAGT  45 40
   BTH_I2728 3136896 .. 3136906 +  -2.4  -3.94933   GGTGATGGCGTGTTA                 CGGC CAC GCGG                 TGTTTTTCGCATTCG  57 264
   BTH_I2729 3138608 .. 3138628 + -11.1  -3.48292   GAAGCCCGGTAGTTC            CGGGACGCG TCC TGCGTCTCG            TCTTTCCTCATCCAT  72 29
   BTH_I2730 3139284 .. 3139327 +    -9  -3.24289   AGAGATTCTAGATAC GCATTTCGAATATTCTGTAT CCGT ATACGGTATATTCGGGAGGC TTACATGTTTCAACT  59 304
   BTH_I2732 3140585 .. 3140604 + -12.8  -6.04953   GCCAGAACCGTTTCG            CCGGCCGG TTCT CCGGTCGG             TTTTTTTATTTGTGT 100 79
   BTH_I2734 3142379 .. 3142400 +  -5.7  -3.56643   CATGTGCTTCTCGAT           ACGCACGAC GCTC GTCGGGCGG            TTTGCCGCGTATCGC  57 481
   BTH_I2746 3158263 .. 3158279 +  -2.9  -2.51815   CTAAACCTGGGCCGC              CTTCGTC GTC GGAGAAG              ATATTGCTAATTCCG  39 37
   BTH_I2747 3158830 .. 3158865 +   -16  -2.56432   CAGCCAGATCAGTTT    GAGCGCGGCCTCGTCC GACG GGAAGTGGCCGCGCGC     CTTGATGATCTTCCG  73 162
   BTH_I2751 NONE
   BTH_I2752 3164611 .. 3164621 +  -2.4   -3.1544   CTAACGGGCGAGCGC                 GCGC CCG GCGA                 TTCGGTGTACTGTGC  42 310
   BTH_I2753 3166338 .. 3166364 +  -4.2  -3.28712   GTCGCGTTGCCGCAT         GAGCGAAGCAGC CGG GCCGCTCTGCGC         TTATGCGCGACACCG  47 63
   BTH_I2754 NONE
   BTH_I2755 3168782 .. 3168813 + -10.1  -2.85606   ATCGGCGCGCGATGA      CGCCGACGCGCGGC TTCGC GTC-CGCGTCGGCA      TGTCCTACTATGTAG  60 525
   BTH_I2763 NONE
   BTH_I2764 3175129 .. 3175142 +  -3.8   -3.4252   TCTCCCACTCGGCAG               CCTC CTGACT GAGG                TTGTAGTCGGTGAGC  49 219
         ppk 3179129 .. 3179145 +  -7.9  -2.72344   TCGACAGTTGCGCGT              CGTGCCG TTG CAGCACG              TGCTTGACGATCGCG  49 231
   BTH_I2778 3192265 .. 3192280 +  -3.2  -3.14564   TCCCGCCTCGAGCGC              CGCG ACCCGCAA CGCG               TTCATGAACGGCTGC  45 280
   BTH_I2785 3201216 .. 3201262 + -10.2  -3.85698   GGTCGATGCCCGCGC TCCGCTC-GCG-GCGGGCGAGAC GCGC GTCA-GTCCGCGCGCCGGGCGGA TTTGTCGAGCGCACG  75 127
   BTH_I2789 NONE
        rnhA NONE
        dnaQ 3207326 .. 3207341 +  -8.2  -3.05384   TCGATGCTCGCGTTG              CCGGGC CGTT GCTCGG               TTCGCTCGCGCCGGC  57 120
   BTH_I2793 3209849 .. 3209899 + -28.2  -4.07568   CGTTCGATGACGGAC CGCGGAGGCGGCCTTGCGATGCCC GAC GGGCGGCGCGGGGCCGCTCCCGCG TTTTGCGCGCGGCGA 100 76
   BTH_I2806 3222253 .. 3222268 +  -5.4  -2.53263   TGCGCGCCCTGGATC              TCG-CGC AGC GCGTCGA              TCAGTTGGCGATCGA  42 255
   BTH_I2809 NONE
   BTH_I2810 3227263 .. 3227279 + -13.7  -4.10657   GTCGGACGACAAGCC              TCGCGCG GCC CGCGCGA              TTTTCCCGCGTGTCG  93 109
   BTH_I2813 NONE
   BTH_I2814 3231019 .. 3231032 +  -5.2  -3.14132   CGGGTTCGCCGCTTC               GCGC CCGCGT GCGC                TTGATGCAGACGGCA  47 411
   BTH_I2816 3233332 .. 3233352 +  -4.5  -3.40403   CCCGTCTTCGAGAAC            GGCGACAGC GCC GCGGCCGTC            TTGTGGTACGCGACC  52 298
   BTH_I2818 NONE
   BTH_I2819 NONE
   BTH_I2820 NONE
   BTH_I2821 3237313 .. 3237350 +   -12  -3.18264   GCTGCTGCGGCACGT   CGGCACGTCGGCGC-AT CGAGC ATCGAGCCGCCGTGCCG   TTCGTCGATGCCCGG  71 180
   BTH_I2824 3240982 .. 3240993 +  -7.2  -3.28712   GGTCGGACCGGATGG                CCGC ATCG GCGG                 TTGTGCGGGCGCGGA  54 55
   BTH_I2825 3242421 .. 3242455 +  -9.3  -3.62491   TCTCGCATCTCGCCT    CC-AGCCGGCTTCGAT CACG ATCGAAGCCCGCGCGG     TTTACACGATTTTTT  68 83
   BTH_I2826 3243053 .. 3243095 +  -2.8  -4.56597   GAGCCCCGCACGGCC CG-GCGGCCATCGAGCCGCCTG AGC CGGGCA-CTCGAT--CCGCGCG TTTTTCCGGACAAGC  69 39
   BTH_I2827 3244459 .. 3244498 + -15.6  -2.70932   GCGTTGGCGAAACGT  CCGGCGGCCGCGCGGC GATCAACG GCCGCGCGATCGACGG   TGGTTACGCCGACCG  78 136
   BTH_I2828 3246913 .. 3246936 +  -2.2  -3.18274   GCACGATGCGCGCGC          GCCGCGCGTC GCCT GACACCCGCC           TTCGCTTCCCGTCGC  44 10
   BTH_I2829 3248055 .. 3248087 +   -17  -2.57136   TGCAATAAGTCGCGC     GACGGGC-GCGCGCG CCGT CGCTCGCCGCCCGTC      ATTCGTCATTCGTCA  81 33
   BTH_I2830 3249148 .. 3249197 +   -12  -3.56142   CGCCGGATCGACTCG CCGCGGCCGCGA-GCCCAGGGCCG GGCA CGGGCC-GCGCGTCGCGCCGGCGG TTACTTCTTCGTCGA  77 225
   BTH_I2833 3251027 .. 3251042 +    -6  -3.55604   TCACGCCGCTCTCAC              GCCGCG CCTT CGCCGC               TCTTTCGTTCCGTCG  55 65
   BTH_I2834 NONE
   BTH_I2835 3253410 .. 3253426 + -10.1  -3.53012   CGTTACTATCTTCCC              GCCCCGA TAA TTGGGGC              TTTGGCCAGCCAGGC  69 322
   BTH_I2836 3254892 .. 3254936 +  -5.6  -3.54424   CCGCGCGCGAGCCGC TTCTCG-TCGCATGCGGCGCTC AGC GCGCGCCGCCCGCCAGCG-GAA TTTCGGCGGCTCCGG  55 89
   BTH_I2837 3256242 .. 3256261 + -16.4  -2.55213   CGCATTCGCGATGAG            CGCGGCGC GTGC GCGCCGCG             TCCATTCGATGCGTC  81 27
   BTH_I2839 3257917 .. 3257932 + -10.4  -2.73875   AAATCCGTATTCGGG              CGGCAG CCGC CTGCCG               TCGTATTCGAACGCG  56 270
   BTH_I2844 3263421 .. 3263437 + -10.8  -5.00616   CGCAGCGCCCCGAAA              GCCCGC CTCGC GCGGGC              TTTTTTGCGCCCGCG 100 55
   BTH_I2845 3263923 .. 3263980 + -22.1  -2.56046   CACCGTCCGGCCGTT TTA-CACCGCCGCGCGCGGCGCGACT CATGGGC AGTTGCGCCGCGCGCGGCGGAAATGA TCCGTTACCGTTTCA 100 128
   BTH_I2846 NONE
   BTH_I2847 3265592 .. 3265624 +  -7.6  -3.94746   TCGTTTTCCGCCGTG     TCGGCGCCGCCAGGT CGAC GCCAG-CCGCGCCGA      TTTCATTCCATATGC  70 216
   BTH_I2848 3267659 .. 3267670 +  -7.2   -4.1347   TTCGCCGGCCGTTTC                CGCG TTTC CGCG                 TTTCTGTACTTCCCA  68 172
   BTH_I2853 3280824 .. 3280837 +  -5.3  -4.07568   TCTATCCCGCGCCAA               GTTGT CTAT ACAAC                TTTTCGAGCGCGAGC  64 134
   BTH_I2854 3282330 .. 3282362 + -13.4  -3.54424   CGGGACCGGCGCGCC     GCGGGCGGGCGCCGGC GCG GCC-GCGCCA-CCCGC     TTTCGCGCGATCAGC  78 91
   BTH_I2856 NONE
   BTH_I2857 NONE
   BTH_I2858 3286416 .. 3286455 +  -6.2  -2.82519   GATCGCCGGGATCGA  TCAGCCCGCGCCGCCG TCGCGCAC CGGCAGCGCGGTCGAA   TACTTGATCTGCTCC  47 129
   BTH_I2860 3287820 .. 3287846 + -10.1  -3.09933   AACGCGGGCGCGATC        GCTCTGCGGCCC GGCC GGGCCGCAC-GC         TTGGCTCGCTTCGAC  63 159
   BTH_I2864 3292415 .. 3292441 + -17.3  -5.75342   GCTTGGCGCCGGATT         GGCGCGATGCC CTCGT GGCGTCGCGCC         TTTTTTTTGGCACGC 100 82
   BTH_I2865 NONE
   BTH_I2866 NONE
   BTH_I2867 NONE
   BTH_I2868 3302109 .. 3302145 +    -5  -2.62184   CCCGCGAGTGCGGCC   TTGCGC-CGCGATCGGA CGGG TCCGGGCGTGTGCGCCG    TCATGTGCGCGAGGC  43 203
   BTH_I2869 3302961 .. 3303019 + -17.4  -3.15663   GGTGGGCCGGCGCCC GCTCGCCG-G-CGCGGCGCGGCG-CGTCG CGCG CGGCGCCGCCTCGCCGCGACACGCCGAGA TTCGTCGCGATCCGT  88 55
   BTH_I2871 NONE
   BTH_I2872 3307405 .. 3307438 + -15.4  -4.56597   ATCGATTCCCAACAA     AAACGGCAAACGGG CCCCTT CCCGTTTGCCGTTC      TTTTTGGCGCCGGCG 100 182
   BTH_I2881 3314728 .. 3314774 +  -7.9  -3.53444   CCGCCGATGCGCGCG GCGGCCGCGATGCGC-AAAGCCG TCA CGTCATTCGCGCAGCTCG-CCGC TTTGCAGGACGGTCA  60 247
   BTH_I2883 3317528 .. 3317557 +  -9.1  -2.71011   TCGCATCGCAATCGC       GCCGGGCAAAGCG CCGA CGCCTCGACCGGC        TGATTCGGCGGCCCT  56 164
   BTH_I2887 3322606 .. 3322623 + -12.7  -4.45544   AACGGTCAAACAAAA             CGCCGTC GTTC GACGGCG              TTTTGCTTCGTCACG  95 91
   BTH_I2889 NONE
   BTH_I2890 NONE
   BTH_I2891 NONE
   BTH_I2892 NONE
   BTH_I2893 3328026 .. 3328047 + -15.1  -4.07568   GGATAAAAAGCAAAA           CCCCCGCCT GGTT GGGCGGGGG            TTTTGGCAAGGGGAG  95 247
        paaN 3336501 .. 3336514 +  -6.7  -3.06915   GTTCGGCCGAGCTGC               CGATC GCGC GATCG                TTCACTACCATGAAT  51 44
   BTH_I2901 3337781 .. 3337803 +  -4.7  -3.51232   GCGTATAAGACGAGC           CGGCAGGCG AAGGA CGCATCCCG           TTCATTTCGAAGGCA  53 33
        paaB NONE
        paaD NONE
      paaF-1 3340910 .. 3340929 +  -5.6  -2.62184   GAGGCGATTGAGCGG            CGCATTCG TCAT CGGACGCG             TCGTCTGCAGGAACA  42 507
         rpe NONE
       gph-2 3344050 .. 3344061 +  -4.4  -3.65554   AGATCAGCGGCAAGA                TCAG CCAT CTGA                 CTTTTTCTTCCATCC  53 14
        trpE NONE
   BTH_I2910 NONE
        trpD NONE
        trpC NONE
   BTH_I2913 NONE
   BTH_I2914 3350019 .. 3350045 +   -18  -5.63857   CGACGCAAACGAAAA         CGCCGCGGGCCT GGG AGGTTCGCGGCG         TTTTTTTCCGTTTTT 100 155
   BTH_I2919 3356216 .. 3356269 + -10.8  -3.17075   CGCGCCGTTCGCACC GCGCCGGCCCCCGCGTGCGGCAGCGC CGCG GCG-TGCCGC-CGCCCGAGCCGCCGG TTGCCTTGCCCCGCC  63 196
        ychF 3357589 .. 3357607 +    -8   -4.6951   GCAGCATGCTTGCAA             GGCCCGCG CAA TGCGGACC             TTTGTTTTGGATCAT  85 70
   BTH_I2923 3361095 .. 3361136 + -20.1  -2.81218   CCACGAACCGAATCC GCACGTCGCCGC-CGCCGGC CCA GCCGGCGCGCGGCCGCGTGA ATTTCCACTCTTTCA 100 234
   BTH_I2924 3362872 .. 3362913 +  -9.4  -3.01791   CGCGGGGACAGGCGT CGCGCAGGCGGCGAAGGCTCG CCG CGA-CCGGCGC-GCC-GCGCG TCTTGCGACGGCGAT  59 69
        hemA NONE
        prfA NONE
   BTH_I2931 NONE
   BTH_I2932 3370787 .. 3370797 +  -6.8   -3.0263   GTACCAGTCGGGCGA                 GCTG CAA CAGC                 TCTTCACCGCCTGAT  50 1
   BTH_I2933 3371432 .. 3371450 + -17.4  -2.88321   GCTGACGCCGCCCCG             GCCGCGCC GAT GGCGCGGC             GTTTCCGTTGTGCAT  87 36
   BTH_I2934 3372543 .. 3372568 + -23.3  -3.34192   GCCCCAAACGACGAA         GCCCGCCCGGG ACAT CCCGGGCGGGC          TTCGTTCGAGAGATT 100 103
   BTH_I2936 3374887 .. 3374917 + -16.3  -4.25104   AGATTTCGCAGCACA      GCAAAAAGCCCCGC TTCG GCGGGGCTTTT-GC       TTTTGCTGCGCACGC 100 51
   BTH_I2940 3379654 .. 3379688 +    -5  -3.57263   CGCCGCACGTCATTG    CCGGCCGACTGCCCGC CGCAT GCGG-CA-TCGGTCGA    TTTCGCGCTGCCGCT  55 155
   BTH_I2941 3380652 .. 3380667 +  -2.5   -3.9644   GAGCCGCTCGCTCGG              CTTGC GTCGCG GCAGG               TTCTTGTATTGCGCG  58 227
   BTH_I2945 3386722 .. 3386743 + -17.3  -4.20868   GCGATGCGCACCATG           CGGGCCTCC AACC GGAGGCCCG            TTCTTATTTTCGCCG 100 123
   BTH_I2947 3388304 .. 3388344 + -13.9  -4.08064   TGCTCGTGCCTGTCA  CACGAAACGCGTGCCCGGT CAT GCCCGGCGCGCGTTTCGCA  TTTTGCGCCGCCGTT  93 90
   BTH_I2948 NONE
   BTH_I2949 NONE
   BTH_I2950 3394364 .. 3394382 +  -8.1  -3.65046   CCCGTTCTTCTTCGC            GGCG-GCC TCGT GGCGCGCC             TTCTTCGCCTGCGCA  60 516
   BTH_I2952 3396106 .. 3396155 +  -7.7  -4.34402   CGGCGCGCGCCGCGC GACGCGCGCATCGCGCGCGAGCG CACCGT CGCCCGCTC-CGCTGCG-GCGGC TTTTCCTCTCCCCAA  78 119
   BTH_I2953 NONE
   BTH_I2954 NONE
   BTH_I2955 3401179 .. 3401231 +  -5.4  -3.57263   TCCGCGAAGCATTCA CGGGA-GCGTGACGCGATGACGAAGC CGC GCCT-GCCCTCCCGCCGCGCTTCCCG TTTCGCGCTCACGCT  55 15
   BTH_I2956 3402247 .. 3402294 + -22.8  -4.56597   TCGATACGACATCTG AAAAAAAGCGACGCAGCGGCCC CTCG GGGCCGCTGCGTCGCTTTTACG TTTTTGCGGCCGGCC 100 143
   BTH_I2966 NONE
   BTH_I2967 NONE
   BTH_I2968 3416328 .. 3416343 +    -6  -4.62783   CTTGATTGGGGAAAG              CCCGGC GGAT GCCGGA               TTTTTCACGTCGATA  79 36
   BTH_I2971 3417524 .. 3417558 + -20.2  -4.71426   CAACGCCCAGAAAGC     ACAAGGGGTTACGTGA AAT TCACGTAACCCCTTGA     TTTTATTGGTGCCGG 100 470
   BTH_I2979 3424054 .. 3424072 + -14.6  -5.37593   GCCAACAAACAAAAA             GGCAACCC CGA GGGTTGCC             TTTTTTCGTTTCGAG 100 154
   BTH_I3009 NONE
   BTH_I3010 3448838 .. 3448885 + -16.3  -2.52516   GGCTATCGGGCGGCA GGC-CGAGCTCGGCGAGCGC ACCGGCCAC GCGCTCGCCGAGCGCGAGCA ATTGCTGCTGCGGCG  73 391
   BTH_I3016 3459198 .. 3459220 + -12.8  -4.68103   TTGGGGAATGGTTAA           TTCCGCTGCA ATT TGTAGCGGAA           TTTTCTTGAGGTTAC 100 55
   BTH_I3029 3474387 .. 3474403 + -10.8  -5.21709   CGCCACAGCGAAAAA              GCGGCC TTTCT GGCCGC              TTTTTTCATATGGGG 100 53
        lysA 3476464 .. 3476487 + -14.6  -5.27335   CTCGTCAAGAAAGAA          GGCGATGTCC ATTC GGGCATCGCC           TTTTTGTTTGCCCAC 100 82
   BTH_I3037 3483691 .. 3483701 +  -8.2    -3.767   GAAGCGGGGAGCATT                 GCGC AGT GCGC                 TTTGCTCGATCGCTA  67 206
        hemB 3484848 .. 3484870 +   -17   -3.8591   AAGTGAAAATGAAAA           CGGCGGGGCT TCA AGCCTCGCCG           TTCTTACTTGTGCCC  93 82
   BTH_I3089 NONE
   BTH_I3090 3524670 .. 3524694 +   -10  -2.90212   TTCGCCGGTGCCGAC         TC-CGGCGGCG AGCG CGCTGCCGCGA          TCTATAGCCTCATCG  60 421
        paaG NONE
   BTH_I3098 NONE
        paaI NONE
   BTH_I3100 NONE
        paaK 3536494 .. 3536537 + -22.4   -4.1964   TCGCTTACACTAGGG GCCGCCTGCGGACCGGACGCG CGA CGCG-CCGGCTCCCAGGCGGC TTTTCCCATGTTGAC 100 79
   BTH_I3102 NONE
   BTH_I3103 3538130 .. 3538147 +  -8.3  -3.60098   AAAAACAGATACATA             CACGCCG TAAT CGGCGGG              TTTAGAGTCCAACCT  65 135
   BTH_I3104 3538953 .. 3538985 + -20.6  -4.58395   CGCCAGGCGCGAACG      AGAACGGGCGGCCC ATGTC GGGCCGCCCGTTCC      TTTTTGGCCAATCGC 100 67
        hppD 3540904 .. 3540930 + -18.1  -3.66654   ACCAGTAAAGGAAAA         GGGCGGGAATC CCGAA GATTCCCGCCC         TTTCGCATTGGCGTG  93 129
   BTH_I3108 NONE
   BTH_I3109 3545577 .. 3545613 + -12.8  -4.09864   CTTTTCGTTTCGTCA    CCGCGCGCCGCCTGCC CGAAC GGCGCGCGACGCACGG    TTTTCGCGCGTCACT  89 211
   BTH_I3111 3549159 .. 3549185 + -25.2  -6.58542   GACAGACGAAACGAA         CCGCCCGCCGTC GAC GACGGCGGGCGG         TTTTTTTTTTTGCGC 100 71
   BTH_I3112 3550097 .. 3550125 +  -4.3  -5.00616   TCGTGCGCGACGGCG        GTCGTCCGTGGCG TAT CGCCCCGCTAGAC        TTTTTTCGCCAGCCG  82 90
   BTH_I3113 3550850 .. 3550869 +    -7  -5.00616   GCAAGGGGTCGGATC            GCCTGCGG GGCG CGGCGGGC             TTTTTTCGGCCGCAC  91 58
        argC 3551942 .. 3551960 + -13.1   -5.4505   TGCAGCACGAGAGAA             GCCGGCC CGCGC GGCCGGC             TTTTTTATTGCACGG 100 54
   BTH_I3115 NONE
   BTH_I3116 3555143 .. 3555157 +  -2.1  -3.28712   ATTCGTGCAGTAACC              GGCGCT CGGG AG-GCC               TTATGAAAAAAGCAC  44 28
   BTH_I3117 3556084 .. 3556097 +  -3.8  -2.50791   CCTTGGAGAACGATT               GCGT AACCTG ACGC                CTGATTTTATGGATG  41 119
   BTH_I3118 3557614 .. 3557624 +  -2.4  -3.15579   GCAGCACGCCGTGCA                 CGAG CCA CACG                 TTGATCCCCGGTTCG  43 293
   BTH_I3120 3559799 .. 3559826 + -18.4  -4.00348   GCGCTGAAACGACGA        CGCCCCACGTCG TCAC CGACGCGGGGCG         TTTCGTTCCTTCACG 100 34
   BTH_I3123 3562821 .. 3562837 + -10.9  -4.99035   GATTCACCGCACGCG              CCTTACG TGA CGTAAGG              TTTTTGTCTGCGTGA 100 443
   BTH_I3126 3563103 .. 3563120 +  -7.7  -3.18264   GTGTTGCGGACGGCG             CCGCGCAG TGA CTG-GCGG             TTGGTCGATCGCCAA  57 15
   BTH_I3127 3564230 .. 3564267 +  -8.3  -3.78902   CGCGTTCGCGGGTTG   AGGATCGCGCGCCGC GTTGGCCG GCGTCGCGCGATCAA    TTTACGTCTTGCTTC  67 69
   BTH_I3129 3567663 .. 3567686 + -12.4  -3.83214   CCGACCAAGAAAAAA          GGGCTCAGCC ATCT GGCTAAGCCC           TTTGAATTCGTTTGG  81 145
   BTH_I3130 3568340 .. 3568375 +   -16  -2.56432   CAGCCAGATCAGTTT    GAGCGCGGCCTCGTCC GACG GGAAGTGGCCGCGCGC     CTTGATGATCTTCCG  73 118
   BTH_I3132 3570225 .. 3570264 +  -7.8  -3.08798   GTTGGAACAGCACTG  GTTATCGGTCCATCGCCC GCCC GCGCGGTGGATCGATCAG   TGTTCGCTCACCCCT  55 46
   BTH_I3134 3573495 .. 3573507 +  -4.7  -3.28712   GATGACGGCGCTGAT                GACCG AAG CGGGC                TTATGAGACAGCCGC  49 7
   BTH_I3136 3576916 .. 3576958 +  -8.6  -3.67597   TCAAACTTCACCTAT GGACA-AC-CGGGCAC-CCCT TATA GGGGTGTGTCCGTGTCTGTCC TTATTAGGTCGGCGG  65 381
   BTH_I3138 3581429 .. 3581440 +  -4.4  -4.20783   ACCGTTGCGCGACCA                CTGT AGCG ACAG                 TTTCTTCGGTCCGGT  66 353
   BTH_I3149 3592909 .. 3592941 + -19.2  -2.55544   AGGATTCGCTGCAAA      AGCGAAAGGGCCGC ACGAA GCGGCCCTTTCGCA      TGCGTTCGATCGTCG  89 40
   BTH_I3151 NONE
   BTH_I3152 3595519 .. 3595535 +  -5.1  -3.53811   CGACGGCCCGAGAAA              TTAGCGA ATA TCGCTCA              TTTCAGCGCCATCAG  53 22
   BTH_I3153 3596374 .. 3596394 +  -8.3  -2.68532   CGCCCTCCCGATCCC            CGCTTGC ATCCGGC GCAAGCG            TGATGTCGATTTCGA  52 328
   BTH_I3157 3600682 .. 3600700 + -12.4  -3.20236   CGCGCCCCGCCCCCT             CCGTCGGC CGT GCTGACGG             TTACATCTTCACTTC  71 165
   BTH_I3160 3604424 .. 3604436 +  -3.3  -3.66178   CCGCGCACCGCGCGC                GCCGT GTC ACCGC                TTTCGAATTCCGAAA  51 60
   BTH_I3161 3606113 .. 3606126 +  -3.8  -2.50791   CCTTGGAGAACGATT               GCGT AACCTG ACGC                CTGATTTTATGGATG  41 170
   BTH_I3162 3607564 .. 3607598 +  -4.1  -3.40403   GCCGGCAAAGACCCG     TGACGACATCCGCGC CGAAC GCGCGGATCGAGTCC     TTGTCGTCGCCGAAG  49 214
   BTH_I3188 3635905 .. 3635932 + -14.3  -4.56597   ACGCTTTGGATAGCA        GAAAGCCGCAT CGGGAA ATGCGGCTTTC         TTTTTGCCAAGCGCC 100 80
   BTH_I3190 3637374 .. 3637391 + -14.1  -4.86621   GGGCGAAAGCGAAAA             CGGGCGC CGCG GCGCCCG              TTTTTCATTGCGGAT 100 140
   BTH_I3193 3640160 .. 3640176 + -13.7  -3.53012   CGTTACTATCTTCAC              GCCCCGA TAA TCGGGGC              TTTGGCCAGCCAGGC  81 150
   BTH_I3194 3641752 .. 3641784 +  -7.6   -4.3586   AGGCGCTTCACCGCG     GCCG-CCTTCTTGCG CTTG CGCACGGCGGTCGGC      TTTTCGTATGCCTGG  76 199
   BTH_I3196 3643642 .. 3643677 +  -6.9  -5.56263   CTGGCGGCCCGCCTT   TGTGCGGCGG-TGC-AG CACC CTCGTGGCCGCCGCACG    TTTTTGTTTTCTGAT 100 68
   BTH_I3197 NONE
   BTH_I3198 3645669 .. 3645684 + -11.8  -4.20707   CTCGTTCACCTCCCG              CCCGCC GCAA GGCGGG               TATTTTTTGGTGCGC  95 91
   BTH_I3201 3647632 .. 3647679 + -15.4  -3.01712   GGCCGAGGCGCTTCG CGCGGCGGGCCGCTCGAATCCGC GCA GCGAGAT-GCGCGGCGCGCCGCG TATTCGCGGGGGACG  81 41
   BTH_I3207 3653735 .. 3653757 +   -17  -3.33315   TATCGCGACAGACAA           GAGCCCGCGT CAC GCGCGGGCTC           TTGTCGCGATCTTGC  90 122
   BTH_I3210 NONE
   BTH_I3211 NONE
   BTH_I3212 3660620 .. 3660636 +  -3.6  -2.78816   ATCGGTCGATCACCT              GCTTGG ATGCG CCACGC              TGTCATGAACGCTCC  41 1
   BTH_I3213 NONE
   BTH_I3214 NONE
   BTH_I3215 3662905 .. 3662927 + -16.3  -2.77899   CGGCCCGAGATAGAG           CGCGACGCG AGCGG CGCGTCGCG           TGGTTCGTCGGGAGC  81 28
   BTH_I3223 3670559 .. 3670584 + -11.1  -5.08601   CGGAGCAGGCGGTTT         TGCGATCGTCG ATAT CGGCGATCGCC          TTTTTATTCCCGTCA 100 481
   BTH_I3224 3671082 .. 3671098 +  -4.3  -2.72344   GTCCATTTCGGGGCC              TGGGATG GTG CGGCCCA              TGCTTGAGCGTACCA  42 111
   BTH_I3225 NONE
   BTH_I3226 3676433 .. 3676450 +  -5.5  -3.42503   GCTGGGTTGGACAAT             TGTCGTG ATGG CGCGGCA              TTATCACTATTGGCA  53 106
   BTH_I3227 NONE
   BTH_I3228 3678563 .. 3678591 + -10.9  -3.61268   CTCATGCTCTGCTGT        ATCCGATAGCGCC AGA GGCGCTGACGGAA        TTTCCGGCTTGCATA  74 286
   BTH_I3230 3679729 .. 3679740 +  -3.6  -3.20841   GCGGCCAACTCGTCC                GCTG AGAC CGGC                 TCTTCGTCTGGATCT  45 435
   BTH_I3231 3683194 .. 3683209 + -11.8   -4.4078   AAAGTCACTTTTTCA              CGGGCC GTAA GGCCCG               TTTTCATTCCCACGC  95 54
   BTH_I3234 3687139 .. 3687160 +  -8.6  -5.29716   CGCTCCAACGAAAAA           GCCGCCCG ATCAAC CAGGCGGC            TTTTTCTTATCTTCA 100 53
        dnaA 3691981 .. 3692013 +   -12  -4.07885   AGCGCTTGAGAAACG      CGGAACCGCCCC AATTTAAAA GGGGCGGTTCGG      TTTTGAGGCACAATA  85 49
        dnaN 3693244 .. 3693271 +   -12   -4.8543   ACGACTCGCCGGACA        CACCAA-GGGGCG CCA CGCCCCTTTGGCG        TTTTTATGGCGATTC 100 46
        gyrB 3695908 .. 3695959 +    -3  -2.80113   GGAACCATAATGTGA GATTTTGGGAAGCATCCATTGAGA CATT TATTGGTGGATGCATTCCAATAGC TCTAATGACGTCATC  41 53
   BTH_I3242 3697245 .. 3697257 +    -2  -3.41878   GGCACATGAGCTGGC                TTCA CATTC TGAA                TTGTCCATTCAGGGG  47 235
   BTH_I3246 3701582 .. 3701612 +  -8.9  -4.24204   CGAACGATTCGCGTC      GCGCGCGCGGGATC AGAA GAACCCGAGCG-GC       TTTTCGCTGTAGCTG  77 433
   BTH_I3248 3704530 .. 3704566 +  -8.6  -3.05844   TCGCGCGCGGCGTAC   CCGGCGCG-CACGCGGA GTCA TCGGCTTGTCGCGCGGG    TGTTCACGTCCGCGC  57 107
   BTH_I3260 3721962 .. 3721989 + -12.6  -4.89009   CCGACAAAACAGAAC        CCCCGGCGATGC TTGT GCAGCGCGGGGG         TTTTTCGTTGGCTGT 100 250
   BTH_I3264 3724449 .. 3724475 +  -2.3  -2.62184   GTCATGGGCAGCCGG        CCGTTCGAAGCTG GCC CACC--CGAACGG        TCCTCTACACCCGGG  38 44
   BTH_I3265 3724741 .. 3724768 + -14.8   -4.8622   GAGCGGCACGACAGG        CCCCCGGTATGC CTTG GCACGCCGGGGG         TTTTTCATTGGAGGG 100 43
   BTH_I3266 3725088 .. 3725103 +    -9  -3.28791   CTACATCGAATTCGC              GGTGAC TGTC GTCACC               TTGTACACAGCCGGT  59 54
   BTH_I3267 3726747 .. 3726761 +    -7   -3.5361   GGGCTAATGGCATGA               GCTGGG CGA CCCTGC               TTATATCGCTGGTTG  57 26
   BTH_I3268 NONE
   BTH_I3269 NONE
   BTH_I3270 3730366 .. 3730391 + -10.4  -3.14132   TCGGAAAAAAGAAAA         GCCCTGAACG CTGGCA CGGTCAGGGC          TTGGTGAAACAGCGC  63 425
   BTH_I3271 3731268 .. 3731278 +  -4.6  -3.61371   CTGGTGATTCAATAG                 CGCT AGA GGCG                 TTTGGAATGACATTT  55 89
   BTH_I3274 NONE
   BTH_I3275 NONE
   BTH_I3276 3733660 .. 3733674 +  -2.8  -3.57792   TTTGCTTGACGGTGC               TCAATG CGA CATGGA               TTTAAGGATGCGTGC  51 32
   BTH_I3278 3734447 .. 3734474 + -13.4  -3.05715   AGGCCTCAGAGAGAA        GACCGGGCATCG AGCA TGACGCCCGGTC         TTGAGTAAAAAAATT  72 79
   BTH_I3280 3736355 .. 3736385 + -11.7  -3.14132   TGTCGCGCCGATTCG       CGCGACAGGCGCG CGGCA TGCGCCCGCCGCG       TTCGTGCGCCGCACC  66 268
   BTH_I3284 3741996 .. 3742051 +  -8.6  -2.77899   AACATGACGGAAACG CGCCGCGGCACGGACGACCGCCGCGC GATC GCCCGCCTGTCGTCAGCGCGCCCGCG TCATTCCTGCCCGCC  52 204
   BTH_I3287 3744075 .. 3744107 + -19.8  -3.72893   GCGATCCTGCGAAAA      CGCGCGGCGGTGCG AATGA CGCGCCGCCGGGCG      TTTCGTGCGCCAATC 100 141
        cadR 3747822 .. 3747880 +  -5.2  -4.46587   TGCCGGGCAAGCGCT CGCACGTCGGCTGACGTGCCGCC-G-CGG ATGC CCGGCTGGCGG-GCGTTGTACGGCTTGCG TTCTTTTATTCCTAG  74 12
   BTH_I3292 3748919 .. 3748949 +  -9.7  -2.56715   TGCGCCCAGCGCACG      CGAAGCGCGGCGTCG CAG CG-CGCCGC-CTCCG      TCACTTCGTCGAGAT  55 379
   BTH_I3296 NONE
   BTH_I3298 3753904 .. 3753957 + -12.3  -2.83403   TGCAGCGCGCGTACG CCGCGTGACCGCGCGC-GGCGC-GC ACGGCA GCAGCGCCTGCGTTCGGCCGCGCCG ATTTCGTCGAAGCCA  66 18
   BTH_I3299 3755698 .. 3755725 +   -17  -3.18264   CCGCAAAAAACAAAA        CCCCGGATCTGC GAGC GCAGACCCGGGG         TTCGTCGATACCGAC  89 121
   BTH_I3302 NONE
   BTH_I3305 3766250 .. 3766269 +  -2.8  -4.08216   CGAGCAGCGGATCGA            CGGGTA-CG ATC CGATAACCG            TTTTGCCGCAGGTAG  60 109
   BTH_I3334 3799356 .. 3799374 +  -5.8  -4.14243   GCGCCGCTGATGATG             GGCGACGC GGC GCGCGGCC             TTTTCGCATCGCGTC  66 41
   BTH_I3335 3800192 .. 3800203 +  -4.4  -3.01712   CGTTGCGCTTGAACG                TCGT GAGC ACGA                 TGTTCGAGCGCACGC  43 217
        phhA NONE
   BTH_I3338 3802088 .. 3802102 +  -5.7  -4.57755   AGGTCGTCAACGTAT               CGCTT TCCGT AAGCG               TTTTCTATGCTGAAT  76 65
   BTH_I3339 3803239 .. 3803260 + -15.9  -3.20316   CCGCATGCTCGACCC           GCGCCGCTT CGCG AAGCGGCGC            TCATTCTTTTCTTTC  86 90
   BTH_I3340 3804855 .. 3804883 + -10.1  -3.73445   TCGAGCCGCATCGCT        CGCCGCGAACGCG TCG CGCCATCGCGTCG        TCTTTCTTCGTAATC  74 112
   BTH_I3344 NONE
   BTH_I3343 3807152 .. 3807176 -  -9.1  -4.14739   GCACGCAGCGCAAAA          GCGTGCCGCCG GCG CGACGGCGCGA          GGCGGGGAAGTGGAT  76 146
   BTH_I3342 NONE
   BTH_I3341 3805132 .. 3805150 - -13.1  -3.88291   GAGCATCGCGACAAA             CGCGCGG GCGCG CCGCGCG             TCGCCGCCAAGCGTC  86 39
   BTH_I3336 3799877 .. 3799899 -  -6.8  -3.01712   GCTCGGGCCGGAAGA           CGACGAGGAC GGC GGCCACGCCG           AAGCGCACGCGGTGT  48 256
      mmsA-1 3796716 .. 3796745 -   -20  -3.05769   CCGTTAAAGCATAGA       CCGCACGGCCCC GGTGCG GGGGCCGCGCGG        CGTCGTCAGGATGCC 100 54
   BTH_I3332 3794797 .. 3794808 -  -5.8   -4.7629   GCACGAATCTAAAAA                TCGC TGTC GCGA                 TCGAATGCCCGCGAG  82 136
   BTH_I3331 NONE
   BTH_I3330 3792866 .. 3792882 -  -5.7  -3.78775   CGGGGGACCAGCAAA              GCGGCGC TAT ACGCCGA              GCAGATCGTGCAGCA  60 15
   BTH_I3329 3791505 .. 3791520 -  -3.2   -5.0538   TGTCAGGTCAAAAAA              CGTTGC GCAT GCAACC               AAATGGTCACAACAG  81 113
   BTH_I3328 NONE
   BTH_I3327 3789318 .. 3789344 - -16.7  -5.27938   ACGCGCAAATAAAAA         GCGCTGTTGGA ATGAA TCCAACAGCGC         TTTGGGCCGGGCACT 100 289
   BTH_I3326 NONE
   BTH_I3325 3787873 .. 3787888 - -11.8  -5.24129   CGCGCTCACAAAAAA              GCGCGG CCGG CCGCGC               GCGCCCTCGCCGCTC 100 50
   BTH_I3324 3786341 .. 3786361 -    -6  -5.37593   CGGCAAACGAAAAAA            GCGCGCCG CTCGC CGATGCGC            GTGCGACGTGAAACC  93 152
   BTH_I3323 NONE
   BTH_I3322 NONE
   BTH_I3321 3782540 .. 3782565 - -17.7   -5.1861   CCGACCATCAAAAAA         CGGCGTGTTTC ACGT GAAACACGCCG          TCGACCGGAGTTGGC 100 51
        gidA NONE
        gidB NONE
   BTH_I3318 3778945 .. 3778958 -  -3.7  -3.53761   GAAGGCGGGCTCAAA               GCGCG CGCA CCCGC                TCGATCATTTCCGCA  51 7
   BTH_I3317 NONE
   BTH_I3316 3776644 .. 3776656 -  -6.3  -3.53012   CTGTTCGGCCCTAAA                GCTTT CCG AAAGC                TTTCAGGGGTGCCTA  55 246
   BTH_I3315 3775993 .. 3776045 -  -4.8  -4.12942   CCAAATTGTCGAAAA TCGTTTTGGCGCGATTCTCCGCAACA GCT TGTTGCGG-GAA-CGCGCAGGCGCGA GAACGAGTCGAACTC  64 56
      atpB-1 3775068 .. 3775080 -  -2.7  -2.53759   AAGACTTGGAACTGA                GATTT AAA AAACC                AAAACGGAAACTATC  38 57
   BTH_I3313 3774674 .. 3774690 -  -2.9  -4.32046   TCCGGAAAAATGAAA              CGGTAAG GCG CTCATCG              AGTTGCATTCGATCA  64 101
        atpF NONE
        atpH NONE
      atpA-1 3771986 .. 3772017 - -20.9  -3.05384   TGCTCCTTGACCGAA      GCGGCGCGGG-CGC TTTAC GCGGCCCGCGCCGC      TTCAAGGTGTCCCTC 100 46
      atpG-1 NONE
      atpD-1 3769396 .. 3769452 - -10.8  -2.52464   GGTTGGCCGAAGTTA GCGCTTCAGCGCTTACTCCGGCC--CCG CGG CGGTCGATCGGAGTTAGCGCCTTAGCGC TTACTCCGATCCCAT  58 190
        atpC 3768727 .. 3768746 -   -15  -4.73108   CGGAGAAAACGAAAA            GGGCAGCC CGAG GGCTGCCC             TTCCGATGCGATCGC 100 86
   BTH_I3306 3766673 .. 3766687 -  -2.7  -3.50393   TGTGAGCGGACACAA               GCACG AATGA CGGGC               CCGTCGGTCTCGTAC  47 195
        hemE 3763755 .. 3763766 -  -4.4  -3.75153   GCTCGCGAAGTTAAA                GTGA AACA TCAC                 TTTCGGCGCTAAGTT  56 387
   BTH_I3303 3761032 .. 3761062 - -10.5  -5.10461   GGCACTCAATAAAAA       GGTGCAACCAAAT TACGC ACCCGGTTGCACC       CAAACAATTCCCTTT 100 383
   BTH_I3301 3757013 .. 3757027 -  -4.2  -3.17075   GTTTCTTGAATCGAA               GGGCAA GGA TTGCTC               AGCCAATCGTCATCA  45 24
   BTH_I3300 3755753 .. 3755791 - -20.2  -3.06501   GACATCGGCATCGAA   GCGCGCCGCGAACGCCGC TAC GCGACGCCCGCGCCACGC   CGCGCGGCGCTTACT 100 36
   BTH_I3297 3751428 .. 3751477 - -14.2  -3.54935   GAAACCTTCGCCAAA CGCGCCGG-GATC-GCCGCCGCCG CGTC CGCCAACGGCAGGCCACCGGCGCG CATCGCGCAAACGCG  81 74
   BTH_I3295 NONE
   BTH_I3294 NONE
   BTH_I3293 3748363 .. 3748376 -  -5.9  -3.72576   CCCGCCTGGACGAAA               CGCAG GACG CCGCG                CTCGCGATGCAGATT  61 276
   BTH_I3290 NONE
   BTH_I3289 3744362 .. 3744393 -  -2.1  -3.61178   TCGATGCAGGCGAAA      CCGCATGAGCCGCA TAGCG CGCGGCCCG-GCGT      CGCCCGTCATCCGCG  50 32
   BTH_I3288 3743688 .. 3743703 -    -6  -4.72272   TCCTGCTAGTAAAAA              TCGCGC CCCT GCGCGG               TGCGGCGATGGGCCG  82 236
   BTH_I3286 3741994 .. 3742045 - -14.5  -3.71607   CGAACATGACGGAAA CGCGCCG-CGGCA--CGGACGACCGC CGC GCGATCGCCCGCCTGTCGTCAGCGCG CCCGCGTCATTCCTG  89 32
   BTH_I3285 3741788 .. 3741814 -  -4.2  -3.85817   ATCGCGCCCGACAAA         GTCCGGATCGGC AAC GCGGACGCGGCC         TGAGCACCGGCTCGG  58 53
   BTH_I3283 NONE
        eutB NONE
        eutC 3736276 .. 3736330 -  -7.6  -3.97947   GGCATCGAGCACAAA CGGCGGCGGC-CCGGACACGAGCGC CGGCAT GCGCCCGCGCCCATCGAAGCGGCCG GGGCAAGCCTGTCGC  70 254
   BTH_I3279 3734312 .. 3734325 -  -2.3  -3.40899   AATGCGGTATTACAA               CCCGA CGGA CCAGG                AACTGGTAACTGCCG  47 6
   BTH_I3273 NONE
   BTH_I3272 3731608 .. 3731621 -  -5.3  -2.62184   GGCGTGTTCACACTA               TCGAA GGGC TTCGA                TAATCAGGGCGAAGT  43 9
   BTH_I3263 3723136 .. 3723148 -  -3.3  -3.75332   ACGGTCCAACGGAAA                CGAGG TAT CCTTG                CGGTCTTGCTACGCG  54 85
   BTH_I3261 3721961 .. 3721989 - -12.4  -4.02581   GCCGACAAAACAGAA       CCCCCGGCGATGC TTGT GCAGCGC-GGGGG        TTTTTCGTTGGCTGT  84 54
   BTH_I3259 3718528 .. 3718556 - -13.1  -2.78384   CGTGCGCTCATGATA        GCGGCGCGCGA TCGTCAG TCGGGCGCCGC        CGCACGCGTGAGCGC  68 11
   BTH_I3258 3717423 .. 3717462 - -14.2  -3.54638   ACAAGGCGTGCGAAA  GCCGAACGTCC-GCCGCGC GCG ACGCGGCCGGACGGCGGGC  GGGCAGGCGGCTGAC  81 310
   BTH_I3257 3716185 .. 3716224 -  -9.8  -3.72576   TTGTCGGCGAGCAAA  GCCGGGCCGGACGCGAAGG GCA CGATCGCG-CCGGCCGCGC  GCCGCCTGCTCAGAC  71 35
   BTH_I3256 NONE
   BTH_I3255 NONE
        gcvH 3713147 .. 3713166 -  -7.8  -2.78384   CCTGTGTCGACCAGA            GTTAGCGC TTTA GCGCTTAC             TCTGGTCCCATGCTT  51 339
        gcvP 3710165 .. 3710196 - -14.3  -3.44848   GTCGTCGATGAAAGA      GGGGCGGCGCGGC GCGCGG GCCGCGCCGGCGC       GTCACGCGTAATCCG  81 27
   BTH_I3252 NONE
      sdaA-1 3707435 .. 3707474 -  -8.4  -3.06133   GAAGGGGCGACGGAA  GGCGCGCCCGCGT-GCTGC AGG GCAGCGATGTTCGCGCGCC  GCGCCGACGCGATGC  57 57
   BTH_I3250 NONE
   BTH_I3249 3704501 .. 3704527 -  -3.4  -3.14132   CTCGCGGCTTACGAA         TCGTGGCTCGCG GCT CGCGCGCGGCGT         ACCCGGCGCGCACGC  43 68
   BTH_I3247 3701499 .. 3701536 - -21.3  -4.62471   CGCAAGCGCGAAAAA   GCCCGACGGAGCCGCGT CGAC ACGCGAATCCGCCGGGC    CAGGCCAAGCCGTTC 100 83
   BTH_I3245 NONE
   BTH_I3244 3697678 .. 3697696 -  -2.4  -3.82083   GGAGGACAACGTAAA             GCTGGT CCAAATC ACCAAC             AGAGATGTCACTGAT  55 91
   BTH_I3243 3696777 .. 3696801 -  -4.9  -3.37796   TGCGAGCATCTACAA          GGACGGCAAGA GTA TCTCGCAGTGC          AGCGTCTCCCACGGC  49 369
        rpmH NONE
   BTH_I3237 3689240 .. 3689271 -  -7.9  -3.05384   CCGCGGTCGAGCCAA      TCG-GGCGGACGGC TGCAC GCCGTCCGCGACGG      GCGTCGGCGCGTCAC  55 37
   BTH_I3236 NONE
   BTH_I3235 3687214 .. 3687231 -  -8.4  -5.43866   GAAGCGGCAAAAAAA             GGGCGA ACTGAA TCGCCC              CCTTTTCGTCCGGCC 100 46
        trmE NONE
   BTH_I3232 3683088 .. 3683108 -  -4.5  -3.08133   CAGCGATTGAGCGAA            GGGGCAAGC GTC GCCAGCCTC            GCGAAGCAGTACGAC  46 394
   BTH_I3229 3677925 .. 3677939 -  -4.2  -3.45945   GCGAGCTACAACGAA               GGCG GGGCCAG CGCC               ACGATCCATCGCCGG  49 408
   BTH_I3222 NONE
   BTH_I3221 3667829 .. 3667846 -    -4    -4.386   CAACGTGCGACAAAA             GCGGCG GATGCG CGCCGG              CATGCAAGCCCTGCG  69 405
   BTH_I3220 3667140 .. 3667158 -  -2.5   -4.4518   AATGAAAATTTAAAA            CGA-AGAA ATGT TTCTATCG             AAGCCAGGCGCGCGC  65 228
   BTH_I3219 3666076 .. 3666097 -  -2.1  -3.55444   GCCGCATGCGTCAAA           GCCGAGCGA ATGG CCGCGCAAC            CCGGGGATCACGCAC  47 158
   BTH_I3218 3664231 .. 3664271 -  -2.6  -4.57073   GACGCTGCCGAAAAA TCGATGCGGC-TGCG-GTTT GCA AAACACGCACGCTGCATCTG CGCACTCGCTTATGC  67 131
   BTH_I3217 NONE
   BTH_I3216 3662904 .. 3662928 - -12.8  -2.98823   CCGGCCCGAGATAGA          GCGCGACGCG AGCGG CGCGTCGCGT          GGTTCGTCGGGAGCC  71 148
   BTH_I3209 3654243 .. 3654253 -  -6.8  -4.56597   GGCGCCGGCGAAAAA                 TGCG TCG CGCA                 CCGCCCCGCGCAATC  79 44
   BTH_I3208 3653732 .. 3653760 - -20.4  -2.88663   ACCTATCGCGACAGA        CAAGAGCCCGCG TCACG CGCGGGCTCTTG        TCGCGATCTTGCATT 100 39
   BTH_I3206 NONE
   BTH_I3205 NONE
   BTH_I3204 3650042 .. 3650067 - -15.4   -4.8622   CGCGTCAAGGAAAAA         CGGCCCGGCC ACCCCG GGCCGAGCCG          TTTGTCGTCGAGCGC 100 54
   BTH_I3203 NONE
   BTH_I3202 3647478 .. 3647517 - -15.6  -3.21099   TCTTGCGACGATCAA  CGCGGCCTGCTACGCGCGC GTC GCGCGCTTCGCCG-CCGCG  CGGCTGACGGGCGCC  86 389
   BTH_I3200 3646530 .. 3646556 -  -2.9   -3.9793   ATCGAAAGAAAAAAC        TGACGCG-CGCA TGTT TGCGGCGAGGCA         TTCGACACGCACTCT  58 371
   BTH_I3199 3645635 .. 3645654 -  -3.4  -4.55093   CCACACAACAATAAA            TCACGCGC TTCG GCGTGTGC             TCGTTCACCTCCCGC  69 274
   BTH_I3195 3641636 .. 3641669 - -20.3  -4.90778   GCGATCCAAACAAAA     CGGCGGCGCGGCTTC TTGC GAAGCGGCACCGCCG      TCGAGGCGAAGCGAA 100 47
   BTH_I3192 3638338 .. 3638365 -  -2.4  -3.71848   TCGTCGGACGAAGAA        TGCCGCTCGCGG ATGC CCGCTCGCGCCC         GTCGATCGCCCCGAT  53 46
   BTH_I3191 3637374 .. 3637391 - -14.1  -4.35524   GGGCGAAAGCGAAAA             CGGGCGC CGCG GCGCCCG              TTTTTCATTGCGGAT 100 73
   BTH_I3189 3635909 .. 3635928 -   -10   -4.0162   TTTGGATAGCAGAAA            GCCGCATC GGGA AATGCGGC             TTTCTTTTTGCCAAG  78 50
   BTH_I3187 3633841 .. 3633859 -  -7.4  -3.40867   TCATTCATGAATCAA             TGCGCC CGGGCGT GGCGCA             CGGCTTTCCGCTCAG  58 37
   BTH_I3186 3633093 .. 3633112 -  -4.2  -4.41494   CAGTCGTAACGAAAA            CTTTGGGA GACG CCCCACAG             GGGCTCGCCGGTGTA  69 139
   BTH_I3185 NONE
        motB NONE
   BTH_I3183 3630693 .. 3630707 -  -2.1  -2.60508   CACCGCGTAAAAACG               TCGTA TTCGT CACGA               AAGGCTCGACGACGC  38 20
   BTH_I3182 3628429 .. 3628440 -  -7.2  -2.89608   ACGTAAATTAGGACA                CCGC GAGC GCGG                 CGCTCGTATGCGCGA  49 6
   BTH_I3181 NONE
   BTH_I3180 NONE
   BTH_I3179 NONE
   BTH_I3178 NONE
   BTH_I3177 3623021 .. 3623069 - -14.3  -2.52543   ATGTCCTGTAACGGA GGCCGGGGCCCGTGCGCACGAGC GAC GCGCCCACGAACGTGCCCCGGCG TTACACGCGCTGCAC  70 26
   BTH_I3176 NONE
   BTH_I3175 3621754 .. 3621765 -  -3.6  -5.00388   GAAAGTAAAAAGAAA                GCCC TCGA GAGC                 CAGCAAATCAGGAGC  81 119
   BTH_I3174 NONE
   BTH_I3173 3619741 .. 3619760 -   -15  -3.67597   GGCTCGATGCAAGAA            GGGCGCGA TTTC TCGCGCCC             TTTTTTCCGTCAGTC  87 84
   BTH_I3172 3619095 .. 3619116 - -14.4  -3.33696   GGCGCGCCCAACGAA           CCGGCCGG CGACAC CCGGCCGG            CAAGCCGTGACCGAG  80 48
   BTH_I3171 3617437 .. 3617471 -  -9.3  -4.59853   CGAATCGCGGAAAAA    GGAGCGCGG-CGAGAGC AAC GC-CTCATCCGCGCTCG    CGACGCGCCGCCGGA  88 126
   BTH_I3170 NONE
        flhA NONE
   BTH_I3168 NONE
   BTH_I3167 NONE
   BTH_I3166 3610322 .. 3610343 -  -7.3  -3.54424   CGGCATCGGCGGAAA           CGATCGCCGC TAT GCGACGAT-G           ATGCGCAGACACACC  60 278
        ahcY 3608718 .. 3608763 - -29.1  -3.52073   CCCGGAAGATGAGAA CGCGCGGCGCGGCGGGCGGC TTGCTTT GCCGCCCGC-GCGCCGCGCA CGGCGGGCGTCAGGC 100 84
   BTH_I3164 NONE
        metF 3607387 .. 3607412 - -13.3  -5.54192   ATGAACCTAAAAAAA         GAGGCGAGACC CAAG GGTTTCGCCTC          GTCATCGCAGCCGAT 100 70
   BTH_I3159 3602263 .. 3602291 -   -16  -2.71011   ATGTGCCGGCAATGA        GGCCGGCGCG CTTTTTTGT CGCGCCGGCC        AATTCGTCAGACTAC  78 32
   BTH_I3158 3600642 .. 3600675 - -23.9  -5.28176   TTCACCGATAAAAAA     TGGGGCGCGCATGCC TTCG GGCATGCGCGCCCCG      CCCCCTCCGTCGGCC 100 51
   BTH_I3156 3598252 .. 3598263 -  -2.2    -3.737   GAAGTTTTCATGAAA                CGAA AGGT TCCG                 TTGATTGAAAGCATG  53 107
   BTH_I3155 3597605 .. 3597647 - -19.5  -4.11216   GGCCGACTTTCAAAA CACAAAAGGCCACATGCCCCT CTA AGGGG--TGTGGCCTTTTGTG TTTGGCGGGCGGGTT 100 45
   BTH_I3154 3595843 .. 3595856 -  -2.3  -3.30124   CCTGACCCGCCACAA               CGAAG GCGG CGTCG                AGCAGTTCGAGCGTG  45 406
   BTH_I3150 3592910 .. 3592940 - -22.7  -4.08216   GGATTCGCTGCAAAA       GCGAAAGGGCCGC ACGAA GCGGCCCTTTCGC       ATGCGTTCGATCGTC 100 74
   BTH_I3148 NONE
        gmhA NONE
   BTH_I3146 NONE
   BTH_I3145 3589479 .. 3589493 -  -8.5  -5.86976   GCAGAAAAGAAAAAA               CCGGC TAAGC GCCGG               TTTTTAAAGGGATTT 100 179
   BTH_I3143 NONE
   BTH_I3142 NONE
   BTH_I3141 3585015 .. 3585028 -  -3.7  -3.29511   CCGACGGGTTTACAA               CGCCG ATGT CGGCT                CGGTCGTTCGTATCG  47 6
   BTH_I3140 NONE
   BTH_I3139 3581547 .. 3581601 - -12.9  -2.57489   CACCAATGCAACCGA CCACTGTACACCGGTCGGCGATCCAC CATT GCAGAT-GCCGACGGGTGTGCACCGG TCACGCAGTCAGCGC  67 26
   BTH_I3137 3576568 .. 3576586 -    -3  -4.55118   CAACGTGAGATAAAA             TCCTGACC CTT GGTCAGCG             TGTCGGCAACAGGCG  69 463
   BTH_I3135 3573219 .. 3573236 -  -2.7  -3.91897   TGTTTCATCTACAAA             TACGGTA CATG TACCCTA              GAGATCGCCGCATCA  55 361
   BTH_I3133 3570534 .. 3570560 -  -8.6  -3.64487   GGAGACTTGGAACAA         GAACCGGGTCAC ATC GCGTACCGGTTC         GGTGAACTCCCCTTC  65 327
   BTH_I3131 3568120 .. 3568131 -    -3  -3.83323   CCTACAGAATCGAAA                GTTT CAAG AAAC                 TCAGTCTTGCGAAGC  56 111
   BTH_I3128 3564862 .. 3564877 -  -2.4  -4.07885   CATTTCTGTGGAAAA              CCCGGG TTTT CCCTGA               CACATCAGAGAGACA  58 452
   BTH_I3125 3562459 .. 3562488 - -18.5  -3.28712   GGTTCGTCGTGACAA       GCCGACGGCGGCG CATG CGCCGCCGCGGGC        ACGCGCTTACTGCTG  93 32
   BTH_I3124 3562136 .. 3562154 -  -2.4  -3.05384   CGTGCGTGCATTGAA            GCCGCAG GCGCAA CTGC-GC             GAGTTGTTCGACCGG  41 241
   BTH_I3122 NONE
   BTH_I3121 3559793 .. 3559831 - -17.5  -3.53091   AGCCGTGCGCTGAAA  CGACGACGCCCCACGTCG TCAC CGACGCGGGGCGTT-TCG   TTCCTTCACGCGGCG  93 84
   BTH_I3119 3557358 .. 3557377 -   -15  -5.96521   ATGAACCAAAAAAAA            GCCCGCCT GAAG AGGCGGGC             TGAATCCATATCAGA 100 137
   BTH_I3110 3545486 .. 3545512 -  -4.3  -4.79949   CGCTCAAAAAAAGAA        GGCGGCC-GCCC GACT GAACCGGCCGCA         AAGCTGGATGCCAGC  78 137
   BTH_I3107 3540898 .. 3540936 -   -19  -3.79519   AAGCGGACCAGTAAA   GGAAAAGGGCGGGAATCC CGA AGATTCCCGCCCTTTCGC   ATTGGCGTGATCGAA 100 88
   BTH_I3105 3538954 .. 3538984 - -24.8  -2.71731   GCCAGGCGCGAACGA       GAACGGGCGGCCCA TGT CGGGCCGCCCGTTC       CTTTTTGGCCAATCG 100 77
   BTH_I3096 3530595 .. 3530644 - -11.4  -2.73124   CCCGAGCCGTGAAAC TTCCCGCTCCCCTTCGCGCTGCG TTCTC CGTAGCGCGAAAGAG-GCGTGAT TGTAGGCAGCTCTGC  62 117
   BTH_I3088 3522738 .. 3522755 -  -3.3  -3.35813   TTGGATTCGAACCAA             CGTAGGC GTAA GCCAACA              GATTTACAGTCTGCC  47 303
       tuf-2 3521090 .. 3521111 -  -5.8  -4.67651   ACACTCTAAAACAAA           CGCCACGT AGAAGA ACGTGGCT            TATGTGGCAGGGGCA  79 165
        secE NONE
        nusG 3520036 .. 3520052 -    -5  -3.37796   TTCGATGAGTGATAA              CGCGGG TTCGT CCTGCG              ACTACTTGCGCTCCT  51 107
        rplK NONE
        rplA 3518778 .. 3518809 -   -16  -2.57211   ACGGTCTTTGATAAC      CGGTTGTTCGACGA TGCT TCTTCGAACAACCG       CCCAAAGCCCTTTTA  77 76
   BTH_I3078 NONE
        rplL 3517582 .. 3517606 -   -15  -5.06735   CACAAAGCACAAAAA          GGCCGGCGGT GGAAA ACCGCCAGCC          TTCGCACAGCGCGTC 100 46
        rpoB NONE
        rpoC 3508834 .. 3508857 - -19.6  -5.61596   ACGCGCATAAAAAAA          GCCGCCCGGT CGAA ACCGGGCGGC           TTCCTCGGCGGGCAG 100 65
        recQ 3506658 .. 3506669 -  -4.4  -4.33165   TGAAATTGACCAAAA                TCGA CACG TCGA                 ACTCGGGCAAAGCGA  69 202
        rpsL 3506160 .. 3506172 -  -6.9  -3.14344   CATCTGCTCGACTAA                CCAGC TTG GCCGG                GTGACCACTTACTCG  51 105
        rpsG 3505549 .. 3505580 - -16.6   -4.1891   GCGCCTCAACACAAA      CGGGCGAG-GCGCTC GAA AAGCGCACCCGCCCG      GAATTTTTCCGCTAA  95 56
      fusA-2 NONE
       tuf-1 3502058 .. 3502103 - -18.5  -4.17416   AGATCAGATAAAGAA CG-T-GGGACCGGGCGCC-TGC GGAGA GCAAGGCGCCCGGTCCCGATCG GTACTTCTACTGCCA 100 78
        rpsJ 3501654 .. 3501687 - -12.3  -3.59031   GCAAGCAATCAAAGA     CTTAGCGCCGCCCGG CAGA CCGGAGGGCGCCGAG      AGCCTTACTGCAGCT  77 30
        rplC NONE
        rplD NONE
        rplW NONE
        rplB NONE
        rpsS NONE
        rplV NONE
   BTH_I3062 NONE
        rplP NONE
        rpmC NONE
   BTH_I3059 3496650 .. 3496678 - -16.2  -3.26719   CCCATAAAGAGGGAA        GACCGGGATTAT AACAA ATAATCCCGGTC        ACGCAAGCAAAAACT  86 100
   BTH_I3058 NONE
        rplX NONE
   BTH_I3056 NONE
        rpsN NONE
        rpsH NONE
   BTH_I3053 NONE
        rplR NONE
        rpsE NONE
        rpmD NONE
        rplO NONE
   BTH_I3048 NONE
        infA NONE
        rpmJ 3490574 .. 3490589 -  -3.9  -5.27335   TTCCTCAAACAAAAA              GCGCA AACAAA CGCGC               AGTCAGCCTTGGCGC  93 28
        rpsM NONE
        rpsK 3489714 .. 3489750 - -12.1  -4.84017   AATGCGCTACAAAAA    GCGCGGCCCGTCGACGC AAA GCGGCGACAGGCAAGGC    GCCAACGCATCGTTA 100 38
        rpsD 3488993 .. 3489010 -  -4.9  -3.19157   CATCAATCGGATTAA             CG-CGAAT ACA ATTCGACG             ATCAGGCTTTCGTTG  49 4
        rpoA 3487825 .. 3487861 - -15.4  -5.08824   CCGGTATGGAAAAAA    GCAAGATGCGGATTTT AAAGG AAAATCCGCATCTTGA    CCAGTTACCGCAATA 100 48
        rplQ 3487297 .. 3487329 - -17.1  -4.41047   ATCGGTCAACGAAAA      CAAAAAGGGCCAAGC ATC GCTTGGCCCTTCATG      CTACGCGCGGGAAGA 100 44
   BTH_I3040 NONE
   BTH_I3039 3484848 .. 3484870 - -14.8  -4.69549   AAGTGAAAATGAAAA           CGGCGGGGCT TCA AGCCTCGCCG           TTCTTACTTGTGCCC 100 143
   BTH_I3036 3481885 .. 3481919 -   -10  -5.56673   ACTCACAACAAAAAA    GGGCAAGGCGGCCGT GCTTCG ACGGC-GCCCCACCC     TTTTCTTGTTCTAGC 100 94
   BTH_I3035 NONE
   BTH_I3034 3478431 .. 3478456 - -15.5   -5.4505   CCGCGCAAGAAAAAA         CCGCCGA-GCAC GCA GTGCGTCGGCGG         TCATTAGTCGTTCGA 100 53
   BTH_I3033 NONE
   BTH_I3032 3476464 .. 3476487 - -12.4  -4.20367   CTCGTCAAGAAAGAA          GGCGATGTCC ATTC GGGCATCGCC           TTTTTGTTTGCCCAC  95 117
   BTH_I3030 3474387 .. 3474403 - -10.8  -4.70659   CGCCACAGCGAAAAA              GCGGCC TTTCT GGCCGC              TTTTTTCATATGGGG  91 100
   BTH_I3028 NONE
   BTH_I3027 NONE
   BTH_I3026 NONE
   BTH_I3025 3467460 .. 3467517 -  -4.5  -3.57462   CAGCTTACTGGCAAA GCGCCCGCCTTG-TCGAGCCTGGCTCCC ACG GGGTTCAGGGCCCGATCACGACGGTCGG CGTGATGTAGACGAC  53 2
        aroK NONE
        aroB NONE
   BTH_I3022 NONE
   BTH_I3021 3463040 .. 3463081 - -12.1  -3.53012   CGTTCGCTCGGCAAA CCGCACGCGCGAACAGGCCG CGC CGGCGAGCACGCGCGC-CGG CGGCGCTGGCTCAGC  75 36
   BTH_I3020 NONE
   BTH_I3019 NONE
   BTH_I3018 NONE
   BTH_I3017 3458906 .. 3458934 -  -7.4  -3.20307   CGAAGATCACCAACA       GCGCGTTCGAGCGC GGC GCGCTCGG-CG-GC       CCGACCAGCGTGCAG  53 405
   BTH_I3015 3457490 .. 3457509 - -11.4  -4.40963   ATGGGGCAAAAACAA            GCGGCACC CGAG GATGCCGC             CTCGCGCCCACCGCC  90 48
   BTH_I3014 NONE
   BTH_I3013 3450919 .. 3450941 - -18.4  -5.60993   CCGCGCATAAAAAAA           CCGGGCGCCC ATG GGACGCCCGG           TTCGTCGAAACGACG 100 61
   BTH_I3012 NONE
   BTH_I3011 3448543 .. 3448592 -  -8.5  -3.95817   CAAGATGGAAGGAAA TCGC-GCG-ACG-CGCGGGCTCGG TGGTT CCGCGGCCGCGTCGAGCGCGGCGA ACGCGCCCGTCACCG  72 62
   BTH_I3008 NONE
        thiS NONE
        thiG NONE
   BTH_I3005 NONE
   BTH_I3004 NONE
   BTH_I3003 NONE
   BTH_I3002 NONE
   BTH_I3001 3439262 .. 3439298 -  -6.7  -2.72991   CCAGACTTGGAACCA  TC-GACGGCGG-CG-CAA GTTC TCGCCGGCCGCCGTCAGA   ATCGTTTCCGGCTGT  48 60
   BTH_I3000 NONE
   BTH_I2999 3438282 .. 3438303 -  -7.9  -3.55622   GGGAAGGCCCGCAAA           CGGCACGCGG CGG CCGCGGGC-G           AGCCCGGACGCGAGC  60 42
   BTH_I2998 NONE
   BTH_I2997 NONE
   BTH_I2996 NONE
        murA NONE
        hisG 3433967 .. 3433997 -  -8.3  -3.55622   GGTAATGCGCCGAAA      GCCGCAAGGTCAGGC ACC GCC-G-CCCTGCGAC      GCGCGTTCGAACGCG  62 4
        hisD NONE
      hisC-2 3431352 .. 3431386 -  -8.5  -3.96892   AATGGGGACGAGAAA    GGCGGCGCCCCG--GGG TGG CCCGTCAGGGCAGCGCC    AGTTTCAGTGCCGCC  72 13
   BTH_I2991 NONE
   BTH_I2990 NONE
        hisH 3429284 .. 3429313 -  -5.6  -4.28375   TGAAGAGATCGAAAA       GGC-GCGCGCCAA CCCAT CCGGCGCGATGCC       GTCCCGCTAGTTTAG  70 122
   BTH_I2988 NONE
        hisF NONE
   BTH_I2986 NONE
   BTH_I2985 NONE
   BTH_I2984 NONE
   BTH_I2983 3425969 .. 3425989 -  -3.8  -3.53012   GTCTCGCGGCGCAAA            TCGCCGGC CCCGT GCCGGCTT            CGTTCGGATGGCGGG  51 53
   BTH_I2982 NONE
   BTH_I2981 3425151 .. 3425164 -  -4.5  -4.35885   ATCGATCAGAAGAAA               CGCGCG GGA CG-GCG               CAGGCTTGACGGCTG  69 2
        tatC 3424054 .. 3424072 - -14.6  -5.47159   GCCAACAAACAAAAA             GGCAACCC CGA GGGTTGCC             TTTTTTCGTTTCGAG 100 273
   BTH_I2978 3421852 .. 3421867 -  -3.2   -3.2327   CGAAGCTATTATTAA              TCAAGG GTTT CCCCGA               GCTATCGAAATACCC  45 110
        petA NONE
   BTH_I2976 NONE
   BTH_I2975 3418874 .. 3418932 - -19.5  -4.56597   GCGTTTCCTCAAAAA GCCGAGGGCCAGCGCGTGGAAAAGCCC CTTGC AGGCTCTTCCTTGCGCTGGCCCCACGC CAGTCTCGGCGTGAT 100 40
   BTH_I2974 3418197 .. 3418219 - -12.7  -2.55074   TCGAACGGGAACGGA           TGCGGCAGC GCCAT GCCGCCGCA           TCCGTTCCCCAGTCA  67 49
        sspB 3417525 .. 3417557 - -23.7   -3.0169   AACGCCCAGAAAGCA      CAAGGGGTTACGTGA AAT TCACGTAACCCCTTG      ATTTTATTGGTGCCG 100 129
   BTH_I2965 NONE
   BTH_I2964 NONE
   BTH_I2963 NONE
   BTH_I2962 3409724 .. 3409756 - -25.7   -4.4078   GGGCTCCAAGCAAAA      CGGGAACGAGGCACG CGC CGTGCCCCGTTCCCG      CGCCGAACTTAGACC 100 34
   BTH_I2961 NONE
   BTH_I2960 NONE
   BTH_I2959 NONE
   BTH_I2958 3403510 .. 3403538 - -23.1  -3.06696   CGTTGCGTGAAGACA        CGCGCGGCGCGTG ACG CGCGCGCCGCGCG        CCGGCCTTACTCGAC 100 32
   BTH_I2957 3402254 .. 3402287 - -29.7  -5.45726   GACATCTGAAAAAAA     GCGACGCAGCGGCCC CTCG GGGCCGCTGCGTCGC      TTTTACGTTTTTGCG 100 67
   BTH_I2951 3393808 .. 3393857 -  -7.2  -3.71378   CAGGCGATATCGAAA TGGCGGACTGCGCGCCTGAAGCTCG CGG CGAGCCTC-GGCA-GCA-TCGGCCT GTGGTCGGCGCATTG  62 238
   BTH_I2946 3386491 .. 3386501 -  -6.8  -3.53012   CGCCTTCGCGCGAAA                 CGAG CAT CTCG                 TCGATCAATTCGCCG  55 120
   BTH_I2944 3383282 .. 3383307 -  -8.2  -3.56366   AACAATTTTCCCAAA         GCGGCGGGCA GCGGGG TGCACACCGC          CGCTCCCAAGACACG  65 83
   BTH_I2943 3381499 .. 3381527 - -10.2  -4.19258   ACAGTTTACCGAAAA       CCACTCGCG-CCG CCCT CGGACGCGTGCGG        CGAACGGCCCGCTAA  79 37
   BTH_I2942 3380451 .. 3380498 - -11.8  -3.14344   GAGGCCGCGCAGTAA CGCGCGCCGCGCGAGCGCCCGCG CTT CGCATGCGGT-GAACGGCGCGCC ACGCGCCGGAGGTCA  69 38
   BTH_I2939 3377247 .. 3377275 - -17.3  -3.25823   GTTTGCGCAGAGGAA        CGCCGGACGCGGC AAG GCGGCGGCCGGCG        CACCGGCCCTGCCGT  91 185
   BTH_I2938 3376440 .. 3376467 -  -6.2  -2.73364   GGCGCAGGGGAACGA        CGGGCGCGCGC CCATATT GC-CGCGCCGG        CCGGCGGCGGCTTCA  46 76
   BTH_I2937 3374894 .. 3374911 - -14.1  -4.82667   GCAGCACAGCAAAAA             GCCCCGC TTCG GCGGGGC              TTTTGCTTTTGCTGC 100 153
   BTH_I2935 3372536 .. 3372576 - -29.2  -3.54741   GAGGATCGCCCCAAA CG-ACGAAGCCCGCCCGGG ACAT CCCGGGCGGGCTTCGTTCG  AGAGATTCGGCCGTC 100 71
   BTH_I2928 NONE
   BTH_I2927 NONE
   BTH_I2926 NONE
   BTH_I2925 3362762 .. 3362807 -    -8  -3.37464   GTACGAAGCCGACAA GCGCGCGCGCCTCGGCGAGG AAGCGG CCAAGCCGAAGCGTCTGCGC TACAAGCCGATCAGC  58 374
   BTH_I2922 3359192 .. 3359208 -  -2.1  -5.40072   CTCCCTCCAAAAAAA              CGGTTCC GGT GTGACCG              GGCATCGCGTGAAGG  89 490
        gabP 3357684 .. 3357713 - -20.7  -4.66537   TTCGTGAATAGAAAA       TGGCCCGGCCGGC ACAT GCCGGTCGGGCCA        AGATTGTTCCGGGCT 100 95
   BTH_I2918 NONE
   BTH_I2917 3352694 .. 3352720 - -20.9  -4.37534   AAACGGATACGAAAA         GAGGCGCCGGC TACGC GCCGGCGCCTC         TTTGGCGATGCGGGA 100 50
   BTH_I2916 3350758 .. 3350815 - -16.4  -4.56597   CGCCGCCGCGAAAAA GCAGCG-GCCGGACGACGGATTGTTGCA ACAG CGAAACAATCCG-CGCCCGGCCCGACGC GATTATCGGCGGCCG 100 28
   BTH_I2915 3350019 .. 3350045 - -13.6  -4.56914   CGACGCAAACGAAAA         CGCCGCGGGCCT GGG AGGTTCGCGGCG         TTTTTTTCCGTTTTT 100 63
   BTH_I2906 NONE
   BTH_I2905 3340498 .. 3340518 - -16.1  -4.72272   CGCTTGGAGGAAAAA            CCGCCGCGC GAT GCACGGCGG            CGCGAATCACATACG 100 261
   BTH_I2899 3333659 .. 3333708 - -11.4  -2.73124   CCCGAGCCGTGAAAC TTCCCGCTCCCCTTCGCGCTGCG TTCTC CGTAGCGCGAAAGAG-GCGTGAT TGTAGGCACTACCTC  62 186
   BTH_I2888 3322606 .. 3322623 - -12.7  -4.88405   AACGGTCAAACAAAA             CGCCGTC GTTC GACGGCG              TTTTGCTTCGTCACG 100 73
   BTH_I2886 3319912 .. 3319965 -  -7.1  -3.60971   AGCGGAAGCCGGAAA TCCCG-GCGCGGTGCGCGCACGTCGC CAT GCGGCGTTCGCGCCGATCGCACGGCA CGCGACGCATGTCGC  59 297
        serA 3318613 .. 3318634 - -12.9  -3.16564   GCGGCAGCGCATCAA           GCGCGCGGC GCAC GTCGCGCGC            GAACCGCTTGCCGGC  72 56
   BTH_I2884 3317346 .. 3317365 -  -7.8  -2.62184   TCGGTCTCGATACGA            CAACGCTC GCGC GCGCGTTG             AGGCGTGCAAGCTAC  50 318
   BTH_I2882 3314283 .. 3314309 - -11.4  -2.87132   GCGCGGCGGCACAGA         CGAGCGCGGCGG TCG CCAACGCGCGCG         GCCCGCGACGGCGAA  64 471
   BTH_I2880 3313093 .. 3313127 -  -4.1  -3.35597   GCGATGCGTGAAACA    CACCGCTCGCGGCCGC ATGC GCGGCCCCGTTC-ATG     ACGTGCGTCAAATCC  49 33
   BTH_I2879 NONE
   BTH_I2878 3312009 .. 3312025 -  -5.8  -3.14564   CGAGGCCTCCATTAA              CGCGGT TCGCT ACCGCA              TGCGAGCGGCATGTC  49 5
   BTH_I2877 NONE
   BTH_I2876 NONE
   BTH_I2875 NONE
   BTH_I2874 NONE
   BTH_I2873 3307408 .. 3307435 - -17.1  -5.07486   GATTCCCAACAAAAA        CGGCAAACGGG CCCCTT CCCGTTTGCCG         TTCTTTTTGGCGCCG 100 131
   BTH_I2870 3302879 .. 3302911 -  -6.2  -4.64676   GCATCTCGAAGAAAA     CGATCGGCTTCGTCG GCGG CAGCGT-GCCGATCG      AGCAGGCGCTGCGCG  79 290
   BTH_I2863 3289576 .. 3289594 -  -3.2  -3.27475   GCCTCGACGACAATA             TGTAACCA TCA TAATTACA             TTTCATCGGGAAGGC  45 49
   BTH_I2862 3288860 .. 3288877 -  -4.1  -5.53288   TTCAATCGAAAAAAA             GAGGGACC CAC GATCCC-C             ATCATAGTCAACTCG 100 212
   BTH_I2861 3287866 .. 3287924 -  -9.6  -3.05384   CTCGCTTCGACGCAA GCCCGCCAATGGCAGCGCGGCGCACCGGA ACGT TCCGGTGCGCCGCGCCAGCGTT--CGCG- GTCGGATCACTCGAC  60 259
   BTH_I2859 3286100 .. 3286116 -  -7.2  -3.59262   CGCGACATCCTGAAA              GCGGCG GGGCA CACCGC              CCTCTTCGTCACGCA  60 325
   BTH_I2855 3282167 .. 3282177 -  -8.2  -2.79183   GCTACTTCGACGATA                 CGCG CAT CGCG                 CTCTTCGTCGGCGCC  52 221
        recC NONE
        recB NONE
   BTH_I2850 NONE
   BTH_I2849 3267784 .. 3267794 -  -2.4  -3.53224   CACCGCCGCCGCAAA                 CGCC ACG GGCC                 GGGCCACCGTCGTCA  47 38
[truncated: 124,619 more chars]
