# Supplementary material for: Rapid, accurate, computational discovery of Rho-independent transcription terminators illuminates their relationship to DNA uptake
Source: Genome Biol. 2007 Feb 21;8(2):R22. doi: 10.1186/gb-2007-8-2-r22 (PMC1852404; doi:10.1186/gb-2007-8-2-r22)
Supplement: Additional data file 4 — Best terminators found downstream of each of the genes of the 343 organisms studied. [file gb-2007-8-2-r22-S4.zip › Burkholderia_xenovorans_LB400.bag]

   Bxe_A4462    1918 ..    1938 + -11.1  -2.72511   ACAATACAGGTTTAA            CCGCCCG GCGGCCG CGGGCGG            ATTTCACGCCGTGAC  66 117
   Bxe_A4461    3173 ..    3200 +   -12  -4.95806   AGAAACCAGAGAACA        CACCAA-GGGGCG CAG CGCCCCTTTGGCG        TTTTTATGGTGATTT 100 48
   Bxe_A4460    5899 ..    5922 +   -11  -5.26119   CAGACTGCTGACCAA          CCCCACGTTT TTCG GAGCGTGGGG           TTTTGTTTTTCAGGC 100 187
   Bxe_A4456 NONE
   Bxe_A4455 NONE
   Bxe_A4454   14498 ..   14514 +  -2.2  -2.64803   CCACTTCTTCCTTCT              GCGG CGCAAGTTC CCGC              TCAGTTTCCAACTCG  38 245
   Bxe_A4447   21677 ..   21702 +  -4.7  -4.37092   CGCCGCGCCTGTCGA         GTTATCCACAG CGTC CTCTGGACAAC          TTTTGTACAAGCCAT  67 86
   Bxe_A4445 NONE
   Bxe_A4444 NONE
   Bxe_A4443   26717 ..   26737 +  -4.5   -3.3785   TGATGGAACAGCACG            GCCCCGTGC TCC GCGCGCAGC            TTGTCGATCAGTTCG  49 352
   Bxe_A4440   30050 ..   30070 +  -3.1  -3.76393   TGCGCAGATCGTCGT            CCATCAACG CGA CGTCGGCGG            TTTCGATTGCCGTGT  54 300
   Bxe_A4438   32793 ..   32828 +  -8.8  -3.14132   TGCTTCGGCCGCCGT    CACCTCGGCCGCG-GCG ACC CGCCCACGGCCGGGCCG    TTCGTGCGGCCCGCC  60 43
   Bxe_A4437   33058 ..   33073 +    -6  -2.58788   AAGGCCGTCCCGCCA              CCGGCC CTAT GGCCGA               ATAGTTTTTGCTTCC  48 6
   Bxe_A4436   34542 ..   34590 + -12.4  -3.10343   CTGATGGCCCAGGCC TGAGGCGAAGC-CGGTCGCGAGCG TTC CGCTCGCGACCGTGCG-CATCACA TTACGTCATACCTCT  73 51
   Bxe_A4435   35980 ..   35990 +    -4  -2.78463   CGAAGGCGCGCGCCG                 TTTG TGC CAAA                 TCTGATCGGGGCAGT  43 10
   Bxe_A4434   37053 ..   37075 + -16.3   -4.3208   GAATTGCTACGGTCG           GCCCGGAGC CTTGC GCTCCGGGC           TTTTGCGTTCTAGCG 100 167
   Bxe_A4432 NONE
   Bxe_A4431   42023 ..   42036 +  -9.5  -2.52543   GAAGGCCTGCGGACC               GCGCC GCGT GGCGC                TGCGTTGCCGGAACT  59 100
   Bxe_A4429   44611 ..   44624 +  -3.7  -4.60041   GGTGTTTTTCATGTT               CGCGG GAAA CCGGG                TTTTTAACGCTGGGT  70 68
   Bxe_A4428   46053 ..   46069 +  -5.8  -3.10098   GGATCCTGTTCGCCT              TCTGGC CGGGC GCCGGA              TAATTTTGGAATACT  49 42
   Bxe_A4427 NONE
   Bxe_A4426   50825 ..   50850 + -19.1  -3.64162   CAAGCAAAACAAAAA         GGCCGGTTAGC TTTT GCTAACCGGCC          TTTCAAATACTTGGT 100 180
   Bxe_A4425 NONE
   Bxe_A4424   52865 ..   52876 +  -5.8  -3.57144   CGGCTTCATGCGCAT                CAGG TCTT CCTG                 TTTGACGATGCCGCG  57 429
   Bxe_A4422   55827 ..   55840 +  -9.5  -5.13722   ACTTCGCATGAAGAA               CCGCC TTCG GGCGG                TTTTCTTTTGGTGCC 100 55
   Bxe_A4420   57316 ..   57341 + -16.9  -5.14563   GGACAAACGAAAAAA         GGCGCGGTCAT TTGT GTGACCGCGCC          TTTTTTCGTGGCAAG 100 101
   Bxe_A4416 NONE
   Bxe_A4415   63843 ..   63858 +  -4.6  -3.01791   CGCATGGCCTGAACA              TCGTCC GTTC GGCCGA               TGTTCGAGCCCCGCT  46 49
   Bxe_A4414 NONE
   Bxe_A4413   65570 ..   65589 + -11.4  -4.82901   CGCGGCGTTCAGGAA            GGCGAGTC CGAG GGCTCGCC             TTTTTATGCGGAACG  95 59
   Bxe_A4412 NONE
   Bxe_A4411 NONE
   Bxe_A4410 NONE
   Bxe_A4409   71185 ..   71213 +   -14  -4.62475   GGCCACCAGGATTCA       GCCCCAGGAAATC GCAA GATT-CCTGGGGC        TTTTCCTTTGTGCGT 100 227
   Bxe_A4407 NONE
   Bxe_A4406 NONE
   Bxe_A4405   73498 ..   73525 +  -6.8  -3.80174   ATTCCCGCAGGAAGT        CGCGTCGGGTGG CGCG CCAACCCTCGCG         TTATTGTCACGGTAT  66 67
   Bxe_A4404 NONE
   Bxe_A4403   75197 ..   75237 +  -3.8  -3.50219   GAAGCCGCAGTAAAT G-AACAGGGGGCGCTCCGT GATG ATGGTGCGCCCCCTTCGGC  TTGTGTAGCGATGTT  51 28
   Bxe_A4397   82540 ..   82567 +    -9  -3.04144   GGCAGCCGAATGCCT        CCACGGCAGCGT GACT GCGCTGCCGCGC         TCTTCAGGATAAAAC  60 173
   Bxe_A4396 NONE
   Bxe_A4395   85608 ..   85645 +  -6.9  -4.06502   GCGCTTTGGCCACCG   CGGGCTGTTGCCGGA AACGAAAG TGGGGCAGCGGCCCG    TTTCGTTTGCGGGTC  68 79
   Bxe_A4394   86575 ..   86585 +  -3.2  -2.70932   CCATACAAGGAACGA                 CATG TTG CGTG                 TGATTACCGCCAACC  41 71
   Bxe_A4393   87712 ..   87726 +   -10  -3.14647   CGACGCGATATCGCT               GCCGAT CAC ATCGGC               TTCGGTCTCGTCGGT  63 382
   Bxe_A4391   89169 ..   89182 +  -3.7  -4.25104   GAAGATCCACAAGCC               CCGGC CAAT GCCGA                TTTTCATCAGCCAGA  66 417
   Bxe_A4383 NONE
   Bxe_A4382   98955 ..   98980 + -19.1    -5.252   GTGAGCAAATGAAAA         CGGGCTGCCTT GGTA AAGGCAGCCCG          TTTTTTATGCGGATC 100 66
   Bxe_A4378  102302 ..  102337 +  -5.2  -4.07568   TGCTAATGCGCGCGC    CCGGGGCCAGCAGCACG ATG CGTGCCGC-GCCGCAGG    TTTTCAGCGAGAGCC  64 62
   Bxe_A4371  110075 ..  110103 + -23.1  -5.93809   CCTTTCAAGTAAAAA        CCCCGCCCGGCGC GTT GAGCCGGGCGGGG        TTTTTTTTATCGCCG 100 52
   Bxe_A4369  111845 ..  111855 +  -2.4  -3.89435   GGCGTTCTAGAATTT                 CCGG TTC CAGG                 TTTCCGTTCTTTCGC  53 31
   Bxe_A4367  113432 ..  113447 + -11.8  -5.21709   CGTAGAAGCAGCAAA              GCCGCC CACG GGCGGC               TTTTTTCGTCTAGAC 100 62
   Bxe_A4361  122316 ..  122331 + -11.8  -3.37796   GTGCCAGTTGTAAGC              CGCGGC TTGC GCCGCG               TTGTGCGTCGTCACC  76 63
   Bxe_A4360  123391 ..  123405 +  -9.2  -2.78679   GGCGCGATGCAGGAA               GGGCCG CTT TGGCCC               GTTTGAGTGCGCGCC  61 5
   Bxe_A4358  126774 ..  126794 + -12.5  -4.08767   TTCGCGAACCCAGCG            CGCCGACGT AAA ACGCCGGCG            TTTTCAACGCCTCCA  91 380
   Bxe_A4350  136296 ..  136324 +  -3.7  -4.19817   TTTGGCCGTCTGTTG        CGTCGGCGGATCT CCA AGATCCCTGGCCG        TTTTGCCTCGGTGGC  62 488
   Bxe_A4338  150682 ..  150702 +  -3.9  -3.24575   GCCGCACAAAAACTA            GCGTGCA GCGCCTG TGCCCGC            ATTTGCTTTTTTGCC  47 25
   Bxe_A4335  153595 ..  153622 + -16.4  -4.17296   CTGCGCAAGACCGAG        TGCCCGCAGT-GG TTG CCGACTGCGGGCA        TTTCTGTCTGTACGG 100 226
   Bxe_A4334  155031 ..  155048 +  -4.8  -3.44186   ATCTCTATCATTTGG             GTCGTC ACGCGC GACGGC              TTCGTTGATATCCTT  51 169
   Bxe_A4333  155512 ..  155540 + -21.8  -4.81083   AGGATCCATCATGCA        GGCGTCTGCCGC CCCGC GCGGCAGACGCC        TTTTTGCTGCTTGAA 100 108
   Bxe_A4332  157132 ..  157145 +  -9.5  -3.27109   CTTTGCCACTCTCTC               CGCCG CATG CGGCG                TCTTCGTTCAGTTGC  66 181
   Bxe_A4329 NONE
   Bxe_A4328  161201 ..  161231 +  -7.6  -3.14344   CCGCGATCGGTGCCT       GTTGGATAAACGCT ATT AGTGTTGATCCCAC       TTCCTCAAAAAAGTC  57 225
   Bxe_A4327  162642 ..  162669 + -14.8  -5.27938   TCGCCTGGTCAGGAA        GGCACGCGCGCC GCGA GGTTCGCGTGCC         TTTTTCTTTGCCGAT 100 79
   Bxe_A4326  163946 ..  163997 +  -2.6  -4.20367   AGCGCTGATAAAAGC CCGGCAAAAAAATCGGCGAGCCGG TTGC CCGGCTCGCCGCCCCCTTCGACGC TTGTTTGTTCGCGCC  59 223
   Bxe_A4323  167833 ..  167849 +  -8.7  -4.07568   CAGCGCTACGCTAAT              TAGCGCT TTT AGCGCTG              TTTTGGGGAAAACGC  75 23
   Bxe_A4321  170069 ..  170090 +  -5.8   -5.4505   CGTTGCAACAGAGAA           CCGCGTACC GTCTA GG-GCGCGG           TTTTTTATTGCCGCG  93 121
   Bxe_A4320  171519 ..  171533 +  -7.1  -2.69964   GCGCCACCTGACGGC               TGCGC TGCGC GCGCA               TGCTGTGGTTACGGC  50 30
   Bxe_A4316  173788 ..  173821 + -10.3  -3.36569   TGGGGCCTACGCCGC     CGTTCCTGCACGCTGA GTT TC-GCGCGCAAGAACG     TGTTTGCCACGTTCG  69 10
   Bxe_A4315  174706 ..  174760 + -23.1  -4.51224   GCGGGTGTTCGCACC GC-GTC-CGCAAACAACAAGGGCCGCG TCG CGCGGCCCTTGTTGTTTGCCTGCCAGC TTTATTCTTCGTCTT 100 83
   Bxe_A4313  176328 ..  176340 +  -6.9  -2.79183   GACTTCACAACACGG                CCGCG CAT TGCGG                TCTACTCGCGGTAGA  51 202
   Bxe_A4312 NONE
   Bxe_A4311  177764 ..  177786 +  -3.3  -3.41978   CGGGTAATCCGAAGG          CGACGACGCC ATGA GGCG-CGGTG           TTGCTGTTGCTGTTG  47 12
   Bxe_A4310  178311 ..  178342 + -18.2  -4.33151   GTTTTTCTTTAGAAA      CAACGCACTACGTC TTGC GATGTAGTGCGTTG       TTTTGCATTCTGCTG 100 206
   Bxe_A4308  180749 ..  180773 +  -7.9  -3.30124   TTACCGAGGACTGAA          CCCACGAATTT TGA AAATCTGTGGG          TTCTGAAACCTCGAC  59 157
   Bxe_A4307  182009 ..  182030 +  -5.7  -3.28712   CTTATATTCTGACGT           CGTCGGGCA GAGG TGCCCGCAG            TTATCCGAAGAGAGA  51 151
   Bxe_A4306  182499 ..  182532 +  -9.8   -3.1855   CAGCTCAATTGTCAA    CGCCAACACATGCTGT AGCT AC-G-ATGTGTTGGCG     TTACCTATTCGCCGA  66 65
   Bxe_A4302  186438 ..  186480 +  -4.8  -3.56325   GGACATCGCGCGCAC GACG-CGC-CGCACCGGC GCAGCAACA GCCGGTTCGCGCGGCGAC TTCTCCTTCTGCAAA  55 190
   Bxe_A4300  189068 ..  189079 +  -3.6   -3.0407   CGACGCGTTCTGGAA                TGCG ATCG CGCG                 TCATTAATTTTTTTG  45 7
   Bxe_A4299  190095 ..  190110 + -11.8  -3.28924   GGACAAGGCGGACGC              CGCCCG CTTG CGGGCG               TTATCCGAAGCACTG  75 102
   Bxe_A4298  190855 ..  190881 +  -7.8  -3.66178   GACCCGTCCTCGATC         TGCACGCCGGCT AAA AGCGGGCGAGCC         TTTGAGGTTCGCCCA  66 12
   Bxe_A4297  193016 ..  193038 +  -9.8  -5.40072   GCTGCCGAGCTTGCG           CCGGTCCG TGGGATT CGGGCCGG           TTTTTTTCCCGCCAG 100 457
   Bxe_A4294  195375 ..  195387 +  -3.3  -5.37043   GAAGCCGGTGCAAGG                TCCGG TGG CCTGA                TTTTTTCTCTCCGGT  85 13
   Bxe_A4292  198836 ..  198850 +  -7.8  -2.70704   AGTGTGCCGCCTGAC               TGTCGC CCT GCGACG               ATTCCTTTCGGGGGT  53 47
   Bxe_A4291  199681 ..  199710 + -17.9  -3.07522   ATCGGGCAAAGAAAA       TGCCGCTGCGGGA TCGC TCCCGAAGCGGCA        TCTATTCACGCATGT  91 69
   Bxe_A4280  213503 ..  213521 +  -2.3  -4.37092   GCGGCGACACCGCGA            GCGCACGG TCGG CCGGG-GC             TTTTATCAGGCCGAT  62 326
   Bxe_A4279  214876 ..  214897 + -12.3  -5.75822   GCTTGATCTCCCAAG           CCCGTCTTC TTCC GAAGGCGGG            TTTTTTTGCTTTCTG 100 98
   Bxe_A4278  215970 ..  215983 +  -6.7  -2.86164   GGACGGTCAAGCGCC               GCGAA CCGT TTCGC                TATACTGGTTGCCAG  49 48
   Bxe_A4277  220029 ..  220043 +  -3.5  -2.80699   CGCGCAATCCCCAGC              CG-CGC CTTC GCGTCG               TCATATTCCTTCGAC  41 207
   Bxe_A4275  222423 ..  222449 + -12.2  -4.96501   TCCGACAGAATTTCC         GCCGCTCGCCTG TAA TGGTCGAGCGGC         TTTCTTTTTGTGGCG 100 307
   Bxe_A4268 NONE
   Bxe_A4267  228857 ..  228883 + -18.1  -5.24531   CTTCACAAGTAAAAA         GGCTGCCTCGT GGAAA ACGAGGCAGCC         TTTTTTATCGCGCGT 100 48
   Bxe_A4262  234467 ..  234477 +  -2.4  -3.32844   TGGGCGAGCGAATCG                 CCTG GAG CCGG                 TTATGCCCTGGAACC  46 162
   Bxe_A4261  235615 ..  235652 +  -9.1  -3.05819   ACCTGAGTCCGCAGG   AGTGAGCGGAG-CATGTG TTA CCCATGTCTCCGCACACC   TGTTACCCATGTCTC  60 21
   Bxe_A4259  237771 ..  237790 +  -9.2  -3.28712   TCAGTTCGTGCAGCC            GGTGCGCG CGGC CGCCCACC             TTATAGCGCGCGACG  62 136
   Bxe_A4251  245855 ..  245877 + -11.3  -5.25803   CGCGCAGATAAAAAA          GCCCGG-TGC TGAC GCAACCGGGC           TTTTTTCTGCGCGTT 100 51
   Bxe_A4244  253723 ..  253742 +   -15  -4.05446   ACATGCCCATGAAAA            GAGCCCGC TTGT GCGGGCTC             TTTGTCGTTCAGAGA 100 115
   Bxe_A4235  265065 ..  265093 +  -6.5  -2.54896   GACTGACGCACAGGG        CGCACCGCGGTTG TGC CGAACGCGGCGCC        TGGGTTGCATGCCCC  48 35
   Bxe_A4234  266564 ..  266577 +  -3.7  -3.53012   GCCGCGCTGAAACGA               GCGGG CGCA CGCGC                TTTCCAGGAAAACGC  51 31
   Bxe_A4233  267529 ..  267576 +  -7.6  -2.79023   GCGAGCGCTCGTGAT GCTGCGTCCCGCGCG-GTATGAT CGG ATCAGACGCGCGCGCAACGGCGC TCCTTCCTCACCTTA  54 27
   Bxe_A4232 NONE
   Bxe_A4231  268891 ..  268913 +  -5.4  -3.21099   GCTTGGCCGGCAAAA           TGGCGCGCAC CTG GTGCGATCCG           TTCGTCGTGAGCAAA  51 126
   Bxe_A4230  269916 ..  269957 + -18.1  -2.78813   AACGGATTGGGGCTT CAGGAAAGGCCCGGCACGC GCGA GCTTGCCGGGCTTTTTTTG  CTTCTTGCCGTGCAC 100 82
   Bxe_A4229  270577 ..  270600 +  -8.8  -3.14132   TTCCTGCTCGCTGCA          TGACGGCCTGC ATG GC-GGCCGACA          TTACTGCGCCAGCGC  60 104
   Bxe_A4225 NONE
   Bxe_A4224 NONE
   Bxe_A4223 NONE
   Bxe_A4222 NONE
   Bxe_A4221  277709 ..  277727 +  -5.9  -3.47227   TGCGGCCGGCGTCAG             CGACCGG CGGTC CCGCTCG             TTATAATCGTTCGCA  53 153
   Bxe_A4220 NONE
   Bxe_A4219  279057 ..  279081 +    -2  -4.83169   CGACCGGCTCTTCCA          AACAATGCGC CCTGC GCGCGATGTA          TTTTTCTGCACGAAT  70 299
   Bxe_A4218 NONE
   Bxe_A4217  281291 ..  281307 +  -2.2  -3.89336   AGTAGAGAATGAGTC              CCGTGA ACGAA TCACTG              TTTGAGTTTCCTTGC  53 4
   Bxe_A4216  281979 ..  281999 +  -8.2  -3.54459   AACGCAGCAGCGGGA            CGTTGGCC AGATC GGCCGGCG            TTTGCGGCAGCTTGC  62 451
   Bxe_A4214  283171 ..  283205 +   -10  -2.79327   TATCTTGACTCGACG    CTGCGGA-CCTCCCC ATTCCC GGCGGGGATCCGCAG     ATTTCGGTAAACTGA  63 228
   Bxe_A4213 NONE
   Bxe_A4212  285006 ..  285024 + -10.3  -4.78848   GTCAGATTGGGAAAA             GCCTGCA TGTGT TGCAGGC             TTTTCTCTTTGGGCG  95 60
   Bxe_A4211 NONE
   Bxe_A4209  287002 ..  287026 + -16.4  -3.50393   CCGCAGTTCGTACAA          CGCGCGGCGC ACTGA GCGTCGCGCG          TTGTCTCCAGTCAGC  90 11
   Bxe_A4208 NONE
   Bxe_A4207  289221 ..  289233 +  -9.1  -3.20901   CTGCTGCATGAACTG                CGCGT GCC ACGCG                TTGAGTTGCTCGCGT  62 525
   Bxe_A4205  291534 ..  291549 + -11.8  -3.99374   CAGCGACGCAAAATC              GGCGGC TTCG GCCGCC               TTCTTGTTGGTGACG  84 213
   Bxe_A4203  292728 ..  292745 +  -8.5  -3.14132   CGTGAAGGGACAACC             TGAAGCA TGCG TGCTTCA              TTGATGGCCAGGGCA  60 4
   Bxe_A4202  293621 ..  293650 + -12.1  -2.88544   CTGAACATGGTGCGG       GCGCGCAGGTGCA GCCA TGCACGTGCACGC        TCTCTGAAGCTCGAA  71 37
   Bxe_A4201  294903 ..  294949 + -23.1  -3.57561   AGCATGAAGTTTTGC CGCACC-GGCGCGCCGCTGCTCG TGA TGAGC-GCAGCGCGCCGGGTGCG TTTGCCAGATTGCCC 100 99
   Bxe_A4200 NONE
   Bxe_A4199 NONE
   Bxe_A4198  298153 ..  298163 +  -2.4  -3.24825   CTGATGCCGTGCACA                 GGCG TGA CGAC                 TATTCGTTCGCATGA  44 358
   Bxe_A4197 NONE
   Bxe_A4196 NONE
   Bxe_A4195  303378 ..  303395 +  -3.3  -3.60098   CGTCGCCCAGAAGTT             GACGAGG TAGA CCTTGCC              TTTCAGGTCGGCGGT  51 470
   Bxe_A4193  304701 ..  304715 +    -7    -3.695   ATGCCTTTTAGATCC               GGGCCG CGA CGGACC               TTTCAGATGTTTCAA  63 280
   Bxe_A4190  307477 ..  307497 +  -4.5  -2.78384   TCCGGATTCGCACCG            GGGAGACCG GCG CGGACGCTC            TGTAATACCAAAAGA  44 0
   Bxe_A4189  309111 ..  309129 + -13.1   -5.4505   AGCGCAGCGACTTTG             GCCCGCC TTCAT GGCGGGC             TTTTTTCTTGCGCGC 100 90
   Bxe_A4188  310587 ..  310618 + -20.2  -3.54129   TAAGCCACCCTGGGT      GGGCGATGGCGGCA TGCG TGCCGCCATCGCCA       TTTCCAACGACTATA 100 38
   Bxe_A4187  311813 ..  311831 +  -7.3  -5.63103   GCATGGCAGGCTGAT             CGCGGGC AGCGA GCGCGCG             TTTTTTTGCTTGCGC  95 205
   Bxe_A4186  312497 ..  312509 +  -6.9  -2.94099   ATCTGACGCAGAAAG                CCGGT CCA GCCGG                TCTGTAATCAGAGAG  53 6
   Bxe_A4185  312918 ..  312937 + -16.4  -5.75945   TGCGATGAGCGCAAA            CGCCGCGG CTGT CCGCGGCG             TTTTTTTTAGCGCGT 100 57
   Bxe_A4184  314893 ..  314919 +   -13  -4.62872   CACGTCTTCGAATGA         GAAACGCCGCCT TAT GGGCGGCATTTC         TTTTTCAGCCTTGAT 100 52
   Bxe_A4180 NONE
   Bxe_A4179 NONE
   Bxe_A4178 NONE
   Bxe_A4177  321097 ..  321122 +  -2.5  -3.71527   TTTTTATCGACGCTA         CGGATCA-GCGA GGT TCCCATGCTCCG         TTTCAATCGTTGCAC  51 105
   Bxe_A4176  321881 ..  321896 +    -6  -3.92542   TGAACGCGAACATGC              GCGCCG GGTC CGGCGA               TTCTTTGGCGATGAA  62 243
   Bxe_A4173  324029 ..  324062 +  -3.7  -2.59431   AAAAGACCCGCAAAA     GGTGCGTCAAAACCGC GCG GAGGCTT-GTCGCGCC     TGGCTTGTGGGCGAA  42 94
   Bxe_A4172  324714 ..  324730 +  -2.2  -3.65201   TTCGCAGGCGAATTG              CGTATG TGGCT CACACG              TTGTTAGACGTGTTG  51 2
   Bxe_A4171  326433 ..  326443 +  -2.4  -3.20349   TGACGTGTTCATGGT                 CAGC ACC GCAG                 TATTCGCTTTAGGAG  44 38
   Bxe_A4170  328271 ..  328283 +  -5.5  -4.57073   TTTCGTGATGTTCGT                GATCG CCG CGGTC                TTTTTCGCGAGCGTC  75 218
   Bxe_A4169 NONE
   Bxe_A4168 NONE
   Bxe_A4167  330317 ..  330344 + -17.8  -4.86731   GCAAGACTTATGCAG        CGCCGCCCTCGAC CCT GTC-AGGGCGGCG        TTTTGTTTGGCGGCG 100 126
   Bxe_A4165 NONE
   Bxe_A4164 NONE
   Bxe_A4163 NONE
   Bxe_A4162 NONE
   Bxe_A4161  334829 ..  334855 + -11.6  -3.53444   GACGCACCGACCCGT        GCGGGC-CGTG TCACAT CACGCGCCCGC         TTTCAACGCCCCTCG  74 39
   Bxe_A4159  337415 ..  337431 +  -6.6    -3.737   GTCCAGTTGGCGACG              CATTGC CAGAA GCAATG              TTTGCTGCCGGCTTC  61 170
   Bxe_A4158  338681 ..  338697 + -10.1  -3.14468   ACCCAGCACATCTCC              CGCAGCG GAT CGTTGCG              TTGCGTGTAATCGGC  63 362
   Bxe_A4156  340453 ..  340470 +  -2.5  -3.05384   GCAGCCAGCGTGCGC             AGCCGCC CTCA GGCGCCA              TTCAGTCACGCCCCG  41 84
   Bxe_A4155 NONE
   Bxe_A4154 NONE
   Bxe_A4153  345226 ..  345239 +  -5.9  -3.34013   GACTGAACCCAAACG               GTCCG CAGC CGGGC                TTCGTTCAAACACTA  53 35
   Bxe_A4152  347158 ..  347177 +   -15  -5.60993   TACGATAATCGAGAA            GCCTCCGG AATT CCGGAGGC             TTTTTTTGTACGGCG 100 95
   Bxe_A4151  348709 ..  348732 + -12.4  -2.75825   CCGCGCACAAAAAAA          CGGCACCTCG AATT CAAGGTGCCG           TCCGTTTCTTCCACC  70 83
   Bxe_A4145 NONE
   Bxe_A4144  354817 ..  354832 +  -7.5  -4.08767   CCGGCACTTATACCG              CGCCG TCACAC CGGCG               TTTTCGCGACGTCCA  68 261
   Bxe_A4142  356712 ..  356724 +  -5.5  -2.90496   GAATTCAGCGTGCGC                GTCGT CTG ACGGC                TGGTTTGGGGGGGGA  48 17
   Bxe_A4141  357431 ..  357450 + -13.6  -4.84527   GGCAGGATGAAAAAA            GGGCACTC CGCG GAGTGCCC             TTTTTGCTCTCTGAG 100 62
   Bxe_A4139  359557 ..  359571 +  -7.1  -3.61371   CGGTCGGTGCCAAAT               GCGTC GCGTG GACGC               TTTGACGTGCCCTTT  60 85
   Bxe_A4138  360125 ..  360141 +  -3.6  -3.55444   GCGGCGCAACCGTAA              CCGGCG TAAAC TGTCGG              TTTGACGGATCAAAG  51 26
   Bxe_A4137  360465 ..  360488 + -13.8  -6.06723   CGAAGTCTAAAAAAA          CGGCGAGACC TTTC GGCCTCGCCG           TTTTTTTTTGCCGCA 100 45
   Bxe_A4129 NONE
   Bxe_A4128  370328 ..  370347 +  -2.8  -4.07568   CGAAGGCTCTTCTTC            GCG-CGC CACTTCC GCGCCGC            TTTTCAGCAGACACA  60 506
   Bxe_A4116  381580 ..  381613 +  -5.9  -4.35327   GCCTAGCGCCTGTAC     CCCGGCTGCGCGCG TTCCCGC CGCG-GCATCCTGG     TTTGGTTTTTCATCG  69 35
   Bxe_A4115 NONE
   Bxe_A4114 NONE
   Bxe_A4113 NONE
   Bxe_A4112  384830 ..  384860 + -19.1  -4.09685   TGGGTTGATGACAGA      TGGCGGCGGCCGGA TCAT TCCGGC-GCCGCCA       TTTTGCCAACTAGGG 100 64
   Bxe_A4107  392273 ..  392317 +  -5.6  -3.01712   GGCGGCGGGCAGAGG CGCAGTTCCGGTCTC-GGGCC CGCC GGCCCTGAAACGCGAACCGTG TATTGCCGCGCCGCC  48 75
   Bxe_A4106  392923 ..  392940 +  -9.8  -5.37043   GAACGTGAACACCAA             CCCCGC CTTCGT GCGGGG              TTTTTTCTATCCGCT 100 56
   Bxe_A4103  396308 ..  396337 + -13.6  -3.59979   CGCGGGATCGTGAAT       CCGGGCTTCGGT GAATTG ACCGAAGCCCGC        TTTGCGATCGAAGAA  84 342
   Bxe_A4100  399758 ..  399774 +  -2.9  -3.10493   GGAAACCGCGCACCG              GGCATTG CGG CAGTGAC              TCTATGTATTCCGAA  43 10
   Bxe_A4099 NONE
   Bxe_A4098 NONE
   Bxe_A4097  403330 ..  403365 + -20.6   -2.5092   TTGCTGTTCCACACG    CAAAGCTCAGGGCATC GGTC GATGCCCTGAGCTTCG     GTTGCTCACGTCTTA 100 53
   Bxe_A4089  412626 ..  412642 +  -9.4  -3.53811   GGTCACCAGTCCTGG              CGTGCC TCAGC GGCACG              TTTGAGCGCCCTCGC  69 105
   Bxe_A4088  413277 ..  413294 +  -5.5  -2.64616   GCGTCGGCGATTGAT             TGAAGCG GCAA CGCTGCA              TCGTGTCGATCGCCG  46 27
   Bxe_A4087 NONE
   Bxe_A4086 NONE
   Bxe_A4085 NONE
   Bxe_A4084  418640 ..  418657 + -10.5  -2.50411   GTGGTGCAATAAGGC             CGGGCGG GCAA CCGTCCG              CTCTTCCACTTTTTT  62 29
   Bxe_A4083  419446 ..  419483 +  -4.1  -3.70722   ACTAGCAATCTTGCG   CCGCGTGCCGTTCAGG AGAACAA CATGGAC-GCACGCAG   TTATCTGTTCGTGCC  54 36
   Bxe_A4082  420586 ..  420607 +    -8  -3.02511   CTCGATGAGCTTCCA           CC-GCGCGT CCACC ACGCGCCGG           TATTGCGCCAATCCG  54 329
   Bxe_A4080  423498 ..  423524 +    -5  -3.10012   CAGATCGTGCAGATC         CTGGTCGCTGCG CGC CGCGATGATCGG         TTGCATGATCGCGTT  47 443
   Bxe_A4072  431279 ..  431310 +   -10  -4.25104   AGCCGATGAAATCAC      G-GCGCCGCTCGGCG ATA CGGCGGCCGGCGCGC      TTTTGCTCACGCAGG  82 32
   Bxe_A4071  432346 ..  432361 +  -4.8  -3.78775   GACCGATCTTATGTC              CATTTT CTGA AAAATG               TTTAATGATCGGCAC  56 76
   Bxe_A4070 NONE
   Bxe_A4069  433952 ..  433975 +    -6  -3.33492   GAGTGTTCCGATTGG          TTACGAGACG TTGC CGTCTCATAG           TTCTGAGCTCACTGC  56 102
   Bxe_A4068 NONE
   Bxe_A4067  439416 ..  439434 + -12.4  -3.44146   TTCGCATAAATGTGA             CCGCTTCG CAG CGGAGCGG             TTCATTGTGGACGCG  76 74
   Bxe_A4066 NONE
   Bxe_A4065 NONE
   Bxe_A4064  441570 ..  441597 +  -5.6  -3.09327   GCCGAGCACCGCGCC        GATCGCCG GGATCGACTTGG CGGCGATC         TGTTCGCTCACCTGC  49 151
   Bxe_A4062 NONE
   Bxe_A4061  444862 ..  444881 +  -8.5  -2.60075   CTCCCAGCCTTCGCT            CGCCGCG ATATCG CGCGGTG             CTTCGTTACCCGGAC  53 354
   Bxe_A4059 NONE
   Bxe_A4058  448497 ..  448507 +  -2.4  -3.28712   TCGATTGATTGCGGC                 GCGC GGG GCGA                 TTCTGCCGAACGCGC  44 49
   Bxe_A4057  448948 ..  448999 +  -2.3  -4.71426   AAGCCTGCACATTCA GCCGGTTCGTTCG-C-CGCAAATTCG CAT CGACTCGGCGCGGCGAAC-AACCTGC TTTTCTTACTGCCGC  66 39
   Bxe_A4053  456866 ..  456879 +  -2.3  -3.72576   GAACAATGGCGGAAT               CGAGC GCGT GCTGG                TTTAATGGCACGACC  51 7
   Bxe_A4052 NONE
   Bxe_A4051  457864 ..  457878 +  -4.2  -3.57144   GCCCCATCGCCGCAC               TGATGC GGC GCAACA               TTTCAGAATACGCGA  51 49
   Bxe_A4050 NONE
   Bxe_A4049  459777 ..  459803 + -21.6  -5.45652   ACGTTACAATAGGAA         CCCGCGCGGGCA CCT TGCTCGCGCGGG         TTTTTTCTTGCCACT 100 133
   Bxe_A4048 NONE
   Bxe_A4047 NONE
   Bxe_A4046  462702 ..  462746 +   -12  -3.33696   ACCTGGCGCCGCCGC G-CCTGAACGCGCGGCTGTGG CGCG TCACGGCCGCGCGGACCGGAC TTGATTCGACAGCGG  76 20
   Bxe_A4045  463302 ..  463351 + -10.5  -3.87815   CCTAGTGGGACTGCC GCCCTGTGGGGCGGCGCAC-ACGC CGC GCGTTGGGCTTCGGCCCGCGCGGC TTTCTGGCGGTACAC  77 36
   Bxe_A4044 NONE
   Bxe_A4043  465936 ..  465964 + -16.1  -5.15969   ACAGCGGGCAGCAAC        CGGAAAAGGCGCG TCA TGCGCCTTTTTCG        TTTTTTGCGTTACAG 100 74
   Bxe_A4042  466556 ..  466580 + -11.3  -3.53811   TCCGGGGAGCGTAAC          CGGTGAGCGTC GGC GGCGCGCGCCG          TTTCGCCCGACTGCG  74 20
   Bxe_A4041  467897 ..  467911 +    -7  -3.29144   AGGTGCAACGCTTGA               GCCGCG TTG CGCGCC               TTGTGCCGCGCATCA  56 105
   Bxe_A4040  470090 ..  470126 +  -4.3  -4.90778   TAAAGTCCTTGTTTC    GCGGACGGCAGCACT CAATAAT AGTACGGCCGTTCGA    TTTTCTTTCGGTCAC  78 345
   Bxe_A4039  470819 ..  470829 +  -6.8  -2.68806   CCGGTTCACGGACTC                 GGCT AAC AGCC                 TGGCTTCTTGTCAAA  50 84
   Bxe_A4038 NONE
   Bxe_A4037 NONE
   Bxe_A4036  476517 ..  476546 + -20.1  -4.78149   GTTAGGCACGCGCAA       CGGTTCGCAGGCC ATCC GGCTTGCGAACCG        TTTTTACATTCTGAG 100 120
   Bxe_A4035  477412 ..  477429 +  -3.3  -4.57569   AGAACGGACCGGCCG             GCTTGGG CGGG CTCCAGC              TTTTTGCGCGGCTGG  69 90
   Bxe_A4033  478946 ..  478973 +  -4.7  -5.52986   GTGCGGCCGGCTAGG        TGCGGCCGGTT AGGTGC GGCCGGCCACG         TTTTTTTCATCCACT  91 27
   Bxe_A4032  482203 ..  482242 +  -9.2  -2.86164   TGCTGCAGGGTGGCG  TGGGGCGCGAACTGGCCAC AGT GTGAGC-GTTCGCGCCCGG  TGTGCTCATTGCGCC  61 0
   Bxe_A4030  483962 ..  483978 +  -2.2  -4.56597   GCGGGTTAGCCCGTG              CCGGTT CGCGT AAACGG              TTTTTCGAAAAACGC  66 32
   Bxe_A4029  484515 ..  484534 +   -15  -4.98531   GAAGCCGAAGCGCAA            CGAGGCGC CGGA GCGCCTCG             TTTTTCGTTTACCGC 100 58
   Bxe_A4027  487153 ..  487178 +  -7.5  -3.53012   ATTTTTTGTGTGGTT         GCCTGGCAATCG GCG CGGC-GCCAGGC         TTTGGCGCCAAACGC  60 53
   Bxe_A4024 NONE
   Bxe_A4023 NONE
   Bxe_A4022  494160 ..  494174 +  -4.9   -4.4009   CTTGCACGTTCGTTG               CGCGT TCGTT GCGCG               TTTTATACGCTGCCG  67 57
   Bxe_A4021  495146 ..  495189 +  -8.9  -3.65046   TGGACGGTTGAGCTG CGAACTGGCGGCTTCGACGCG CTTG CGC-TCGAAGTGGCCAGC-CG TTGTTGCGGTGCCCG  69 51
   Bxe_A4019  497668 ..  497690 +  -2.7  -3.84451   GTTGATGGCAGGCGT          GCGGCA-TCA GTTC TGAGTGCGGC           TTTCCGTTTGGCACG  53 10
   Bxe_A4018 NONE
   Bxe_A4017  498959 ..  498973 +  -2.7  -3.93369   TAAATGGCGAGCCGC               TCGCC GAACA GGCGC               TTTGCTTCGCCTTGC  55 401
   Bxe_A4008  509250 ..  509261 +  -7.2  -3.25823   ATGGGACCGAGGTAA                GCGC CGAC GCGC                 TTACTCTGGCCGACA  56 53
   Bxe_A4007  509630 ..  509656 +  -2.3  -3.07876   ACGGCAAAGGAGAAC        GCGTAATGA-GT CTGA ACGTCGTCACGC         TGCTTTATCTGGTCG  41 20
   Bxe_A4006  511104 ..  511140 + -22.5  -2.53263   AAGCCGCCTGGAACA    GGATGGCGGTTTGCC TCGCAAC GGCAAACCGCCATCC    TCACTTCGACCTGGC 100 40
   Bxe_A3997 NONE
   Bxe_A3996  521559 ..  521581 + -10.4  -5.00884   ACGCAAGTGACGCTT           GCCGCGCCAC TCG GGCGCGCGGC           TTTTTTCAGGAACCT 100 31
   Bxe_A3995  522265 ..  522284 +  -6.4  -5.37345   AAAACCGCTTCGAAC            TCGCTTTG GCGA CGAAGCGG             TTTTTTGTCGTTCGC  95 101
   Bxe_A3994  523828 ..  523851 + -16.8   -5.4505   GCGGTAAACGCAAAA          GGCCGGTTCA ATCA TGAACCGGCC           TTTTTTGTTGCGAGG 100 106
   Bxe_A3988  532565 ..  532577 +  -2.6  -5.51402   TTCCGGTCGCTCTTT                TGCC TGCGC GGCG                TTTTTTTGAGTGTGT  85 44
   Bxe_A3987  533902 ..  533924 +    -9   -3.5944   CAGGCCCTCGCCGCC           CAACCGGCCG CCG CGTCCGGTGG           TTTCGCCATGTCGAT  66 251
   Bxe_A3986 NONE
   Bxe_A3985  535860 ..  535878 +  -2.3  -2.89602   TCTACGCTAAACTGT             CGGGCGT TCGCT ATGCCGG             GTTTGCTATCCGCAG  40 98
   Bxe_A3984  536534 ..  536552 + -11.7  -5.60993   CGTCATGCAAACAAA             GCCTCCC TGCGC GGGAGGC             TTTTTTTCTGCGCAG 100 122
   Bxe_A3983  537577 ..  537609 + -12.7  -3.11192   GTGCTTCATCACTAA     CGCCGCGGCGGCCT GAATCG AAG-CGCCGCGGCG      TTCAGTCCTACTGTG  76 83
   Bxe_A3976  545728 ..  545740 + -10.5  -2.74012   CACCATCAGAATCTC                GGCCG CCT CGGCC                TGCTTCAGATGATGC  59 230
   Bxe_A3969  558067 ..  558081 +    -7  -3.53012   GATCCGCGCCAGCTC               GCCGCC CGA GGCGAC               TTTGGCGAGCGGCCG  57 444
   Bxe_A3966  561832 ..  561845 +  -5.9  -3.14647   CACCTGAACCGACAC               TCCGC CTGA GCGGG                TTACCTCTGCTGCCT  49 171
   Bxe_A3965 NONE
   Bxe_A3964  563768 ..  563803 +  -7.6  -4.62336   TGACTCGCGAAGTTG    TCTGTCGCGATTT-TGC AAC GCACAAACCGCGCCAGG    TTTTTGCGCTGCCGT  83 446
   Bxe_A3963  564459 ..  564475 +    -3  -3.72576   CGAAGTAAGCGCCGC             CGGTCTT TCGT AAG-CCG              TTTCGTCCGGCAGGC  52 33
   Bxe_A3962 NONE
   Bxe_A3961  567166 ..  567201 +  -8.8  -4.77173   TGCGAAAGCGGTTAT    CGCGCCTGGCGAGCCT TTCG GGGCTCTCCGGGCACA     TTTGTTTTATGGAGG  93 132
   Bxe_A3960  568454 ..  568468 +    -5  -2.50307   GCTGGTTCGACCGGG               TGAAGA GCT TCTTCG               ATTAATGACAGTTTG  43 6
   Bxe_A3959  570717 ..  570734 +  -6.2  -4.42788   GGATGCAAACCAGAA             CGGGCG CGAACA TGCCCG              TTTTGTCCGATTCCC  74 321
   Bxe_A3951  578661 ..  578714 +  -4.9  -4.48333   CAATTTAAGAAAACT GCCACCTTCAATTTATAAGTAAGT AAACACC ACTCACTTATAAATTAAAGG-GAC TTTTCATTGCTGTAT  70 33
   Bxe_A3950  579464 ..  579499 +  -2.7  -3.29558   TAAGCTTGACAAAAA    TATAAACTCCATTAT TTTGAT GTAAAGGAGTTTTTA     TGTTATCAATTGTAG  44 38
   Bxe_A3949  580102 ..  580122 + -10.5  -3.29324   GACATAGCTTTGCCC            CTTGCTCAA TTT TTGGGCAAG            TTCGATTTGGGTGAG  65 254
   Bxe_A3947  580922 ..  580949 + -15.8  -4.67256   TTAAAAATATTTAAA        TAAAAGGCACTC ATCT GAGTGCCTTTTA         TTTTGTCGTTTATTC 100 27
   Bxe_A3945  585001 ..  585016 + -10.4   -5.1417   GTACAAAACAAAAAA              GCCACC CAAA GGTGGC               TTTTTGCTTTTCTAC 100 413
   Bxe_A3944  586353 ..  586369 +  -9.5  -5.25656   AAAAGGTAGGAAGTA              TGAAACC TAA GGTTTCA              TTTTTTGGTACTTTT 100 153
   Bxe_A3941  587681 ..  587700 +  -6.4  -5.81412   GGATGCCAAAAAGAA            AAGCACTC AGTT GAGTGCTA             TTTTTTTTAGATAAA 100 67
   Bxe_A3939 NONE
   Bxe_A3938  590990 ..  591016 + -13.8  -5.36965   TTATTTTTATAGTTG         GAAAGCACCTCG TCA CAAGGTGCTTTC         TTTTTTGTAATGTTC 100 405
   Bxe_A3937  591612 ..  591627 +  -6.1   -5.5074   GTGAGCAGAATTAAA              GGGAC CCTGTT GTCCC               TTTTTTATTGCCTTG  95 47
   Bxe_A3936  592908 ..  592940 + -20.6  -2.76261   TAAAAGCTTGTCAGA     CCGCGCGGCGTGCGG TTAG CCG-GCGCCGCGCGG      GTTTGAAGCTTCAAC 100 38
   Bxe_A3933  596948 ..  596984 + -23.9  -3.32521   ATACCCGGCCACATG    AGAAAACGGCGTCGCGA ATT TCGCGACGCCGTTTTCG    TTCTGCACCTCTGAT 100 53
   Bxe_A3927  603663 ..  603675 +  -9.1  -3.95852   AGCAATCGCGATCGT                GGCGT AAA ACGCC                TTTGCTTCCTGCACT  75 336
   Bxe_A3923  606549 ..  606577 + -15.4  -3.29856   GCTGAAAAAGAAAAA       GGGCTTGCGACGC TGAC GCGT-GCAAGCCC        TTGAATCTTTTGGTA  87 10
   Bxe_A3914 NONE
   Bxe_A3913  615593 ..  615608 +  -2.4  -3.62522   GCGTCTGAGCGCCAC              CTGGCC ATTC GGCCGA               TTGTTGAGCGCGTTG  47 162
   Bxe_A3912  616532 ..  616580 + -11.6  -3.01924   GGTGCGTGACAACGA CGGCGTGTC-CGCTGCGCGGGTC ACAT GGGCGGCGTTGCGCGACATGCCG TATTCCGACGACGTG  69 327
   Bxe_A3911  617598 ..  617609 +  -3.6  -2.86343   CAACGGTTCACGCGC                CCGG CAAC TCGG                 TGTGGTCCTTCCGAT  43 144
   Bxe_A3910 NONE
   Bxe_A3909  618715 ..  618726 +  -5.8  -3.37493   TTGTCAGACGACGCA                GCAG ATTC CTGC                 TTCATCTGTTGCCAG  53 175
   Bxe_A3905  621113 ..  621134 + -12.3  -5.55664   AAGGAAAACAGAAAA           GCCAGTCCG CAAG TGGACTGGC            TTTTTTTCGTACTGC 100 88
   Bxe_A3903  623665 ..  623675 +  -8.2  -3.05384   GCAACTCGATCACCA                 CCCG CGA CGGG                 TTCAATCCGAACGAC  57 421
   Bxe_A3901 NONE
   Bxe_A3900 NONE
   Bxe_A3899  628605 ..  628633 +  -9.6  -5.19879   CGCGCGATAAAAAAA        CGGGGAAGCCAT TTATC GTGGCTTTCCTG        TTTTTCTATTTGCGG 100 76
   Bxe_A3895  633079 ..  633096 +  -9.1  -3.14051   GCGCATTGCTTTCGA             CGAGGCCG CCG CGGCC-CG             TATTGATCAGCATCG  60 306
   Bxe_A3893 NONE
   Bxe_A3892  637798 ..  637810 + -10.5  -3.46783   AATCGGGCGATCATT                CGCCG CGC CGGCG                TCTTTCACTTGGCTC  69 74
   Bxe_A3891  639931 ..  639948 +  -9.1  -4.37711   GACCATTGATGTCCC             GGCC-CGC CTC GCGCGGCC             TTTTCCGTTTCCTCA  81 453
   Bxe_A3889  641128 ..  641151 +  -2.3  -4.91109   ATGCTTGCACAAGCA          GGAGTGCGG CTGCCT TCGCACGTC           TTTTTCTCATGGGCG  74 349
   Bxe_A3888  642204 ..  642217 +  -5.9  -4.59212   CCCGCTTAAGAACTG               GCGGT GTGA GCCGC                TTTCTTTGCTTACTT  75 475
   Bxe_A4507 NONE
   Bxe_A3886 NONE
   Bxe_A3885 NONE
   Bxe_A3884  648646 ..  648672 + -13.6  -2.57132   GGCTGACCTTTCCTT         TTGCGGCGCCCG CTT CGCGCGCCGCAC         CTTCTGCGCGACCAG  70 134
   Bxe_A3880  653050 ..  653073 +  -7.4  -5.85244   GCAGGTGTGCACCAG          GGTTCCGG CAAAAAAA CCGGAGCC           TTTTTTATTTTAATT 100 95
   Bxe_A3879  653862 ..  653919 + -11.8  -3.33696   GCGACACCAGCACGC CGAGCACCGCGCC-GGTCAGCATGGTC AGCGC GAGCGTGCGGCCCTGGCGCGGCGTGCG TTGCTTGCGGGCGCC  73 408
   Bxe_A3876  656058 ..  656072 + -11.4  -3.61398   GTCGTCGCGTTGGCT               CGCGTC ACC GACGCG               TTGTTCGACACCACA  74 378
   Bxe_A3874  659903 ..  659953 + -13.9  -2.87132   GTTTCCGCCTGACGC GGGCTGGATCGGCCGGCCCGCGCG CTAC TGCGTGAGCCGGTCGATGC-GCAC TGTCTCCGAGAACAG  77 29
   Bxe_A3869  666286 ..  666310 +  -6.3  -3.13591   GCACAGAGCCGGCCT          CTCTGCGGCCG TCC CGGGTGAAGAG          TTAGATCCGTTTTCT  52 149
   Bxe_A3868  667342 ..  667372 +  -6.8   -2.6563   GCGCGACGGGGCCAG      CCGGAGGGCCGTG CGGCAA CGCGGCA-TCCGG       TCCGTTATTCCGCCG  50 40
   Bxe_A3867 NONE
   Bxe_A3866 NONE
   Bxe_A3865 NONE
   Bxe_A3864 NONE
   Bxe_A3863 NONE
   Bxe_A3862 NONE
   Bxe_A3861 NONE
   Bxe_A3860  678914 ..  678934 + -16.1  -3.53012   CTGGCCGTTGGCCGC            GGCCGGCGC TTT GCGCTGGCC            TTTGCCGAGCGCGGG  90 198
   Bxe_A3858 NONE
   Bxe_A3857  682053 ..  682085 + -15.6   -2.8552   CGCAATGAAGACGGC      CGAAGCGGGCGCAC GTGGA GTGCGTCGGCTTCG      CTTTGGTGAGTGGCA  83 44
   Bxe_A3854  686396 ..  686409 +  -3.1   -3.4252   AGGAAGTGCCCGTGG               CT-GCC GGT GGCCAG               TTGTCCTGAATGCAG  47 3
   Bxe_A3852  689003 ..  689017 +  -4.3  -4.13246   AATAAAATTTCTCGC               TGTTG AAACG CAACA               TTTGTATGTACGGTG  62 154
   Bxe_A3851  690699 ..  690730 + -10.9  -3.39908   AGCCTTTCCCCTACG      TAGCCCGCGCGCTT TCTAC AGGC-CGCGGGCTG      TCTCTTTTGGCCGCA  73 72
   Bxe_A3850  693342 ..  693358 + -15.1  -2.81133   CGCCTCGTAATCGCT              GCCGGCC ACC GGCCGGC              TGTCGTGCGTCCCTG  83 31
   Bxe_A3849  694622 ..  694655 + -12.5  -4.82901   ACCGGCGCCCCATAG     C-CGAGGCGTCCATCG TAT TGATGGACACCTCGCG     TTTTTCTGGAAAGCC 100 100
   Bxe_A3847 NONE
   Bxe_A3846  698808 ..  698824 + -13.7  -3.06969   CGCGCGCCAGGCTCA              GCAGCGC ATC GCGCTGC              TGTTCGCGTGCGTTC  76 291
   Bxe_A3843 NONE
   Bxe_A3842  701631 ..  701648 +  -2.7  -4.11585   CCAATGCCTGTCATC             GGAAAAA TCAA TATTTCC              TTCTTTATGATCCGT  59 74
   Bxe_A3841 NONE
   Bxe_A3840 NONE
   Bxe_A3839 NONE
   Bxe_A3838  707614 ..  707644 +  -3.3  -3.83026   ATCATGGGCTGGCGG      CGCGT-GCTGTCAGC CAG GTTGACCGCCAC-CG      TTTCGTATCCCGCCG  55 196
   Bxe_A3837  709135 ..  709147 +  -4.8  -3.76492   CCTCGGGAAAGAAAC                GCGA GACGA TCGC                TTTCATGAGATTGGC  58 372
   Bxe_A3835  712030 ..  712042 +  -4.7  -3.61894   ACGGGCCGTCCACGC                CGGCG AGA CGCAG                TTGTTCGAGCGCGTT  55 499
   Bxe_A3832  714018 ..  714030 +  -4.8   -2.7044   CGTTGCTGGATCCCG                CACG GAAAA CGTG                TAGTATGGTTCGGTC  43 10
   Bxe_A3831  714645 ..  714672 +    -4  -4.02742   GTGGGTGCTAGGAGT        CGCTGGCGC-CGC GCT GCTTGCGCTACCG        TTTCATCTTCTTGTC  60 138
   Bxe_A3829  718097 ..  718111 +  -5.6   -2.8844   AGACGTTGCATGAAT               CCGCGC CGC GTGTGG               TGTCGTGTCGTGTCG  48 39
   Bxe_A3826 NONE
   Bxe_A3825  723443 ..  723473 +  -7.5  -3.73224   AGGCGCGTGGGTTGA       TGGAGCGCGAGAA CGGCC TTTGCGCGCGCCA       TTTCGTCGGGCGTGC  65 210
   Bxe_A3820  727321 ..  727335 +  -5.6  -3.67597   ATCTGGCGTCGGCCG               GCTGGA AAA TCCTGC               TTCTTGCGTACCAAG  58 54
   Bxe_A3817  728853 ..  728875 + -11.2  -4.40572   AGTGCTAACAACATC           GCCGGTTGGC TCA GCCAGCCGGG           TTTTCTCAGCGTTCT  90 225
   Bxe_A3816  729205 ..  729222 +    -2  -4.16251   GGCCGTGGTGCAGAA             GTAAGCG CAAGC CGCT-AC             TTTTCCCGGTTATAT  59 22
   Bxe_A3815  730983 ..  730999 + -13.7  -5.60993   CTTCCCATAAAAAAA              CCCGCAG ACA CTGCGGG              TTTTTTTATGGGCGC 100 105
   Bxe_A3813  732444 ..  732454 +  -8.2  -3.01712   CATGCCGGTCCAGGG                 CGCG TGC CGCG                 TATTCCGGGCGCGGC  56 58
   Bxe_A3812  734277 ..  734295 +  -5.3  -2.56596   AGTGCAACCTGATTC            GCCGTCGA TGGC TC-ACGGC             TCGCTTCATGGCACA  46 209
   Bxe_A3811 NONE
   Bxe_A3810 NONE
   Bxe_A3809 NONE
   Bxe_A3808 NONE
   Bxe_A3807  738581 ..  738597 +  -9.3  -3.80733   GAACAGCGCTGATGG              CCGCGGC GTT GCCGCGC              TTATTGTCCAGTAAA  75 29
   Bxe_A3806  739559 ..  739579 +  -8.1  -4.07568   TGCGGCGCCTAGTTG            CCGCCGCCC GGT GCGCGGCAG            TTTTCGCAACCCACC  71 55
   Bxe_A3804  741630 ..  741646 +  -5.7  -4.16284   ACAATCGTAGTGCGC              CGCGCGG ACG CTGCGGG              TTTGTTCAGACATGT  66 109
   Bxe_A3803 NONE
   Bxe_A3802 NONE
   Bxe_A3801 NONE
   Bxe_A3800 NONE
   Bxe_A3799  746221 ..  746239 +  -2.4  -3.52539   GGCTGCGCAGAGGAT             TTTCCGAT GTC ATCTGAGA             TTGTCATTCGCGTTA  47 9
   Bxe_A3798 NONE
   Bxe_A3797  751950 ..  751971 + -10.1  -4.41348   CGACCCTGAGGTCAA           GGAGCTGGC GCAA GGCAGCTCC            TTTGTTTGACAACCC  88 71
   Bxe_A3796 NONE
   Bxe_A3795  755106 ..  755121 +  -3.2  -3.97043   GGCCCATGGACGGAT              CTGGTT TTCT ACCCAG               TTGTTATCTATTGGC  58 408
   Bxe_A3792 NONE
   Bxe_A3791  761574 ..  761597 +    -3  -2.97289   AGACGAATGCACGTT          TGACGACCGT GTGA GCGCGCGTCA           TATCATCTTTGCCAT  42 495
   Bxe_A3783  770339 ..  770351 +  -4.1  -2.82516   CGGTTTGGCTGGAAG                TGGCT ATG AGTCA                TGTGCTCGTCACGGG  43 17
   Bxe_A3782  771305 ..  771320 +  -3.2  -2.76261   CCACGCATTGAGGGA              GCGCAT GCTG ATGCAC               CTTTCGACCTTCCCA  41 30
   Bxe_A3781 NONE
   Bxe_A3780  774672 ..  774683 +  -4.4  -4.24948   TGGAGATCGAGATGC                TTGC ATCG GCAA                 TTTTGCCTATCATCG  64 476
   Bxe_A3775  780292 ..  780305 +  -2.5  -3.75665   TATTTTCGAGGCTAT               TTAAA AATG TTTAA                TTTAATAGAATATAA  51 12
   Bxe_A3774  781158 ..  781186 +  -8.7  -3.54475   CTCAATAAAGCGTTT        CATCCGCGGTCGG CGT CAGACGGCGGACG        TTGTCTGATCGACAG  66 493
   Bxe_A3770 NONE
   Bxe_A3769  784152 ..  784166 +  -2.8  -4.00782   CCAAGAATCAACATT               GACGAT AAG ATCGTA               TTTCTCGTCGTGTCC  58 472
   Bxe_A3767  786608 ..  786626 +  -5.8   -3.5393   CCGGCGTTGAAGGTA             CCGGCACC TAC GGAGCGGG             TTTGGCCCGCGTGCT  55 288
   Bxe_A3763  788833 ..  788843 +  -6.8  -3.69902   AATTGCACAGCCCAC                 GACC CCG GGTC                 TTTCGCGTGTTTCAT  62 266
   Bxe_A3760 NONE
   Bxe_A3759 NONE
   Bxe_A3758  791352 ..  791364 +  -9.1  -3.07113   GATCCGTGCGTAGCC                CGCTG CAC CAGCG                TTCCCTCGCCTAATA  60 283
   Bxe_A3753  793685 ..  793697 +  -4.7  -3.72576   TTGGCTACACGAAGA                CCCGG TAC CGGGG                TTTGATGAAAAACAC  56 135
   Bxe_A3752  794278 ..  794291 +  -9.5  -2.60808   GCGCCGAGGAGTCCG               CCCCG CTGC CGGGG                TGCCTTGTCGGTGGT  60 506
   Bxe_A3751 NONE
   Bxe_A3750 NONE
   Bxe_A3749  797269 ..  797281 +  -7.7  -3.47941   GTGAATTATGCCAGC                CGTCT AGC AGACG                TTCTGATGCTTCATC  61 91
   Bxe_A3748  798257 ..  798273 +  -4.3  -3.36327   AACCTGCGGTATTCC              CGGGCAG ATG CTGGCTG              TTCTCCGTAAGCTGG  49 166
   Bxe_A3743 NONE
   Bxe_A3742  803668 ..  803699 + -10.2  -3.14344   TAACACTGCTGACAC      GAGGAGG-GGTGAAC TGT GCTCACCGTCTCCTC      TTCCTGACCACCATC  66 232
   Bxe_A3740 NONE
   Bxe_A3739  806515 ..  806546 +   -16  -3.85817   CAGCAAGATCCACGA      TTGCGTCCGCAACT CACA ACTTGCGGACGCAA       TTTATGACCCAGGAT 100 51
   Bxe_A3738  806998 ..  807016 +  -4.4   -2.6732   TGAGCGCCATGATCG             CGGCACTG GGA CGGCGCTG             ATGTTTCGCTTCGAA  43 6
   Bxe_A3737 NONE
   Bxe_A3736  809032 ..  809042 +  -6.8  -3.29649   AAACTGACCACCGCC                 GCTC GTT GAGC                 TTGATCTGGTCGCCT  56 17
   Bxe_A3735  810642 ..  810652 +  -5.4  -3.31269   GCCCTTGACCGCATT                 GATG GCA CATC                 TTGCTCTGCTCTGGC  51 392
   Bxe_A3733  812304 ..  812324 +  -3.9  -3.92373   CTTATCCAACTGAAC            GGGGCGG GACATGG CCGTTCC            TTTATGAATCGAGTG  57 28
   Bxe_A3731  815725 ..  815749 + -14.3  -2.62439   CTGATTAAGCCGCGA          GGCGCTTGCGA CCG TTGCGAGCGCC          GTATTTCGGCATCTT  78 37
   Bxe_A3730  817646 ..  817666 +  -3.9  -4.18488   TTCGTAGCGCCGAGT            CGGGGCG CTCTGTC CGCTTCG            TTTATTCCCGTAGAT  62 86
   Bxe_A3729  818932 ..  818945 +  -2.3   -3.0353   GCTATACCTTGATCC               ACCTG GTGG CAGGC                CTTGTTTATCGCAGA  41 166
   Bxe_A3728  819737 ..  819755 +  -5.8  -4.27441   CCACGGGTGCTGTCC             GGCCGCGC TTG GCGCTTCC             TTTCTTACTCCTGCT  69 455
   Bxe_A3727 NONE
   Bxe_A3726  822029 ..  822044 +  -4.6  -4.06502   ACGTAACTTGCGGAA              CGTGCG CCGG CGCACA               TTTAATTTGAAACTG  62 92
   Bxe_A3725 NONE
   Bxe_A3724 NONE
   Bxe_A3723 NONE
   Bxe_A3722 NONE
   Bxe_A3721  826787 ..  826797 +  -8.2  -2.52896   ATGCATGACGGAGGC                 GCCG CCA CGGC                 TGCCTTCGCAACTCA  53 60
   Bxe_A3720  827755 ..  827808 + -13.4  -2.85354   GCAGGCTGCCACGTA TGG-GGATCCGTCGTCCTGGCAATGT TTCG ATA-TGACAGGACGACGGATCGGCCA ATTTCGGTTCAGATA  76 44
   Bxe_A3717  829851 ..  829875 +    -2  -4.08767   ATATAGCCGACCTTC         GCGGC-CGGGT CAGT ACCCGTGCGAC          TTTTCACAACATGCG  58 262
   Bxe_A3715  831494 ..  831513 +  -4.2  -3.23216   TGAAGCTTTCGCCCC            CTGAGTTC GACT GCGCTCAG             TTAATGGTCGTAGGC  47 22
   Bxe_A3714  832562 ..  832596 + -16.4  -5.03314   AGCGGCCTGAAGAGT     AAGGGCCCGCGAACCG AAA CTGTTCGCGGGCCTTG     TTTTTTCAGGCTGGA 100 66
   Bxe_A3701  848168 ..  848197 +   -15  -5.16237   CGGTCCGCCGTCGAA       CGCGGCGCGG GTTTCTTTTA CCGCGCCGCG        TTTTTTCATGCGATT 100 75
   Bxe_A3700 NONE
   Bxe_A3699  850279 ..  850311 +  -3.3  -4.25676   TTCTCGAACGCCTCA     AGGGCAG-GGCGCT GGTTTG AGCGCCGCGGTCCG      TTTTGCGGTTTCGTT  64 6
   Bxe_A3698  851849 ..  851881 +  -6.1  -3.44284   CCGCGGCCATCACTT      CGAGATTCGCGCCGA CCA TCGGCGCCAGGTCCG      TCTTGTTGATCACGA  55 189
   Bxe_A3676 NONE
   Bxe_A3675 NONE
   Bxe_A3674 NONE
   Bxe_A3673  878211 ..  878222 +  -3.6  -2.73681   GATCCCAGCATCCGG                GGCG CGCC TGCC                 TGATTCCGGTCAGTG  43 39
   Bxe_A3672 NONE
   Bxe_A3671  880660 ..  880676 +  -2.1  -4.33417   ACGAAGTCGTCGAGC              GTCAGCG GAT CGGAGAC              TTTCTTGTCCGTGCC  65 177
   Bxe_A3664 NONE
   Bxe_A3663 NONE
   Bxe_A3662  888674 ..  888708 +  -3.5  -4.07568   GAGCGCAACGCGGAC     GCCCAGGCCTG AAGTTTCAGCGAG CGGGCCTTGGC     TTTTCGCCCGCACGC  58 14
   Bxe_A3661 NONE
   Bxe_A3660 NONE
   Bxe_A3659  892127 ..  892154 + -15.6  -2.90496   GCGCGCTCCCCACAA        ATTCCCCACGGC CACT GCCGTGGGGAAA         TACTTTGACAGGGAC  84 242
   Bxe_A3658  893533 ..  893561 +  -6.7  -4.07568   GCAGGATTTTTTCTC       GAACTACCCCCG GCGCAG CGGGGGC-GTTC        TTTTCCCGCCGACAC  66 48
   Bxe_A3657 NONE
   Bxe_A3656  895370 ..  895404 +  -8.5  -2.99471   ACCGTTCAGCGCCAT     GCGTATCGCACCG TATCCCTGC CGGAGCGACACGC     TATGTCTAAAGCTAC  59 201
   Bxe_A3655 NONE
   Bxe_A3654 NONE
   Bxe_A3653  897168 ..  897195 + -12.1  -2.59881   GTTGCATACAACAGA        TGCCACACACCC CTTTA GGG-GTGTGGCA        ATTGTGGCATCCCTG  69 103
   Bxe_A3652 NONE
   Bxe_A3651  898802 ..  898818 +  -4.3  -3.34344   TCCCCGCGGCCGGTT              CGCTGGT GAA ACCGTCG              TTCGTTGAGGCATCC  49 1
   Bxe_A3650  900230 ..  900249 +  -2.1  -4.00042   CAAGCTCGTTCAAAA            CGGCG-GA CCAAT TCGCGCTG            TTGTTTCCTCCAAAA  57 450
   Bxe_A3648  901800 ..  901827 + -15.6  -4.09685   CGAGGGGCGTTTGAC        GACAGGGAGCGA TTAT TCGCGCCCTGTC         TTTTGGAGAATCCGA 100 44
   Bxe_A3647 NONE
   Bxe_A3646 NONE
   Bxe_A3645  912442 ..  912462 +  -2.5  -2.55392   TATATGAGCGCAAAC            GTATTGGCT GGT AGTCGAAAC            TAGATTCAATCAATT  38 12
   Bxe_A3644  914575 ..  914585 +  -2.4  -3.32844   TGGGCGAGCGAATCG                 CCTG GAG CCGG                 TTATGCCCTGGAACC  46 368
   Bxe_A3643  915943 ..  915980 +  -9.1  -3.87994   TGACAGCCTGGAAAC   CAAACCCGCACGCTTGC CCGG GCAAGCATGTGCGTCTG    TTTCTGCACGTCCCT  72 241
   Bxe_A3642  917086 ..  917099 +  -5.9   -4.6951   CCCACTTAAGAATTA               GCGGT GTGA GCCGC                TTTCTTTTGCCTACT  75 519
   Bxe_A3638 NONE
   Bxe_A3637  922014 ..  922059 + -11.1  -2.75481   CAGCTAGACGCGGTT CCCCGCGTCGCGTGCCGGGT CTCAGGC ATCCGGCGCGC-ACGCGGCC TGCTTCGGCTTCGAC  66 34
   Bxe_A3636  923146 ..  923159 +  -8.1  -2.57067   GCTAGCCAGCGCAGC               CGCCT GATC AGGCG                TGAGTTGAGTGTTCG  50 289
   Bxe_A3633  926420 ..  926433 +  -2.3  -3.28791   CTATCCGCCGCGCCG               CGCGT TTAG AAGCG                TTCTCGCGAACGCAT  44 17
   Bxe_A3632  927508 ..  927525 + -12.7  -4.99035   GGTTAAATGAAAAAA             GCCACGG CGTG CCGTGGC              TTTTTCTATGGCTGC 100 71
   Bxe_A4508  929281 ..  929308 +  -5.7  -4.07687   ATTGGCCTAGCGGCT        CCTTGAACTGCG ACCAA CGTA-TTCAAGG        TTTTCCAACGCCGGT  64 175
   Bxe_A3627  932058 ..  932080 +  -8.4  -3.61398   TAGCCATCAAAACAC           TCAGTGGCTT CCG ATGCCGCTGA           TTATTCGACACCCGA  66 3
   Bxe_A3626  932497 ..  932508 +  -2.2  -3.55563   TCGAGCTTGTCTAGC                GTAG GTGT CTGC                 TTTCCAAGCTCGAGT  47 147
   Bxe_A3624  933364 ..  933383 +  -3.4  -3.18031   TGTCCGCGTCGTCTC            CATGCGCG AATC CGCGCAGC             TCTACTTTTTGACAC  45 155
   Bxe_A3623  934229 ..  934248 +  -8.6  -3.04144   CACCGCAGACGGTGG            CGGG-ATCG GTT CGATTCCCG            TCTTACCAGTGAGCG  60 158
   Bxe_A3621 NONE
   Bxe_A3620  935791 ..  935803 +  -4.8  -3.55801   AAGAGACCCTAGTGT                GGCT ACCTC AGCC                TTTGCACCAGTTGAT  53 40
   Bxe_A3619 NONE
   Bxe_A3618 NONE
   Bxe_A3617 NONE
   Bxe_A3616 NONE
   Bxe_A3615 NONE
   Bxe_A3614  941805 ..  941823 +  -3.1  -4.56775   TTCTTAACCGGGCTC            CGGTC-CG TCTT CGCGACTG             TTTTTGCCGGAGACT  69 77
   Bxe_A3612 NONE
   Bxe_A3611 NONE
   Bxe_A3610 NONE
   Bxe_A3609 NONE
   Bxe_A3608 NONE
   Bxe_A3607 NONE
   Bxe_A3606  949626 ..  949643 +  -9.8  -4.06179   ATCTGCGGCATCTCC             GGCGCG CATAGT CGCGCC              TTTCTCCGTTTTCCA  78 53
   Bxe_A3605  951159 ..  951169 +  -2.4  -3.56643   TCGGCGAGCCGGCCA                 CGGG GTG CACG                 TTTCGCGCGTATCGG  47 42
   Bxe_A3604 NONE
   Bxe_A3603  952642 ..  952652 +  -5.4  -3.51924   TGGCGATGTCTAGAA                 TGGT TTT ACCA                 TTATATCAGTGGAGG  55 78
   Bxe_A3602 NONE
   Bxe_A3601 NONE
   Bxe_A3600 NONE
   Bxe_A3599  957237 ..  957258 + -10.9  -2.53876   ACTTGCCGGTGCCAT           GCGCCTTCGG GCG CCGAA-GCGC           TGGCTTCCAATGGAG  65 118
   Bxe_A3598  958767 ..  958777 +  -6.8  -3.56092   GCGTTTGCAACGTGT                 CCTG TTG CAGG                 TTTCCGAGGTGATGA  60 163
   Bxe_A3597  959756 ..  959766 +  -2.4   -3.2614   CAAGTAAACATCGAG                 CAGG CCG CCAG                 TTAGTCTCACGGCTG  44 34
   Bxe_A3596  960358 ..  960382 + -15.8   -3.0976   ATCTGTTCCCACATA          GCGAGCGCTT GGCCG AAGCGCTCGC          TATTCAAATCTTCCG  88 40
   Bxe_A3589 NONE
   Bxe_A3588 NONE
   Bxe_A3587  971324 ..  971338 +  -5.6  -3.34398   AGCAGCATCTGCGAA               GCGCGA TAT TCACGC               TGTTTGAGCGCGACG  53 222
   Bxe_A3577 NONE
   Bxe_A3576 NONE
   Bxe_A3575 NONE
   Bxe_A3574 NONE
   Bxe_A3573  988533 ..  988557 +  -8.5  -2.89742   GCGCTGAACATGTAT          CCGCATGTGGT AGT GCTGCGTGCGG          TATCTCAGCATTGGC  59 34
   Bxe_A3572 NONE
   Bxe_A3571 NONE
   Bxe_A3570  991420 ..  991434 +  -5.6  -2.62184   TGGTGGAAAAGCTGA               CCATCG AAG CGAAGG               TGCTGTAAGAAAGGA  46 3
   Bxe_A3569  992790 ..  992810 +    -6  -2.98823   GGCCGCAGCGTCATG            CCGTCACG TCGAT CGCGGCGG            TGTGTATGACGAGCC  51 424
   Bxe_A3566 NONE
   Bxe_A3565  995744 ..  995754 +  -6.8  -2.78596   GATACGCGGCGCATA                 TCGC CGC GCGA                 TCTCGTCAAGAGATG  48 128
   Bxe_A3563 NONE
   Bxe_A3562 NONE
   Bxe_A3561 NONE
   Bxe_A3560 NONE
   Bxe_A3559 NONE
   Bxe_A3558 1005044 .. 1005058 +  -7.1  -3.68351   GAAATCACGGCATGT               GCCTG CAGAA CAGGC               TTTGAGTAGTGCGCA  63 267
   Bxe_A3557 1006403 .. 1006416 +  -2.3  -3.53091   GCCGGGCACGCCATT               ACGCA ATTG TGCGC                TTTGAAGGCACAGGT  47 7
   Bxe_A3556 NONE
   Bxe_A3555 NONE
   Bxe_A3554 NONE
   Bxe_A3553 NONE
   Bxe_A3552 NONE
   Bxe_A3551 1011146 .. 1011166 +  -6.7  -3.06737   AGACCGCGTAACGGA            ATCGGCGGC ATT GCTGCCGGG            TGTTGCCGCTTGCTG  52 51
   Bxe_A3550 1011918 .. 1011954 + -25.9  -2.71094   TACGCTCCTCTCATT    CGACGCCACCCCTGCGG AGT CCGCCGGGGTGGCGTTG    TCGTATCTGCATCTT 100 76
   Bxe_A3549 NONE
   Bxe_A3548 NONE
   Bxe_A3547 NONE
   Bxe_A3546 1015857 .. 1015878 +  -5.1  -4.56597   CCATACAGGACTCGG           CCGCGTCTGG TTG CCGGAC-TGG           TTTTTCACGAAAAGG  72 237
   Bxe_A3542 1019967 .. 1019982 +  -5.4  -2.70932   GGCCGAACTGCCAGG              TGC-CGC AAC GCGCGCA              TCGTTGCACGAACAG  44 406
   Bxe_A3537 NONE
   Bxe_A3536 NONE
   Bxe_A3535 NONE
   Bxe_A3534 1028767 .. 1028798 +  -8.7  -4.89063   CGGCGCCAATGTGAA      AGGGTGGATTCCC TGAAAC GAGAATCCACCCC       TTTGTTTTTGCGTGC 100 46
   Bxe_A3532 NONE
   Bxe_A3531 NONE
   Bxe_A3530 NONE
   Bxe_A3529 1035503 .. 1035513 +  -4.6  -2.58418   GAAGGCCAGCCGATA                 CCGG GGT TCGG                 AGTTTTATCTAAAAA  43 165
   Bxe_A3528 1036657 .. 1036677 +    -4  -3.33696   ATGGTCGGTATCCGT            CACACCTT CTGAA AACGTGTG            TTCCTTGAGGGAGCA  49 14
   Bxe_A3527 NONE
   Bxe_A3526 NONE
   Bxe_A3525 1041223 .. 1041251 +  -3.8  -3.63837   CAGGGAGCGAACGAA       CCGACTC-GCGAT CTGA ATCGCTGACACGG        TTATTGACACATTGT  54 51
   Bxe_A3522 NONE
   Bxe_A3521 1043979 .. 1043999 +  -2.4  -3.14878   TTTGACTGCGCGTTG            GTGCCCGG AGGAG CCGAGCAA            TGTTCGATTGAGCCC  41 36
   Bxe_A3520 1045487 .. 1045505 +  -4.5   -2.7094   GCCCGTAACAGAGCC             GGGTTGC TCCAC GCAACCG             ATTCTCTAGATGGAG  44 109
   Bxe_A3516 NONE
   Bxe_A3515 1048960 .. 1048978 +  -6.6  -2.83164   AATGTCATCCTGACA             GCGGCGAT TTC GTCCCCGC             TCTCGTCCTGCATCC  49 70
   Bxe_A3514 1049857 .. 1049872 +  -3.2  -3.62096   GGTAATGAACCGTCT              TCCGTT CTTA AGCGGG               TTTGCGCTCATGAAC  51 405
   Bxe_A3510 1054809 .. 1054823 +  -4.2  -4.09243   GATCGAGTCACACCG               GTCAAG GAT CTTGCC               TTTTGCAGAAATATC  62 180
   Bxe_A3503 1059038 .. 1059077 +  -9.2  -3.54741   GCCTCGTTACGCATC  GGCCTGCGGGGAAGCGGGC CGC GCACGCTTTCCA-CAGGAC  TTTCACCCCATGCTG  69 51
   Bxe_A3502 NONE
   Bxe_A3501 NONE
   Bxe_A3500 NONE
   Bxe_A3499 NONE
   Bxe_A3498 NONE
   Bxe_A3497 1065435 .. 1065449 +  -8.5   -3.1364   TGCGTGAAGCGTGCA               GGGCG CTGAT CGCCC               TTGCGTCATTGCATC  60 34
   Bxe_A3492 1070821 .. 1070845 +  -7.8  -5.15634   GCGGAGGGTTGAAAA         AGCACGC-GCC GCAG GGCTGCGTGCC          TTTTTTCATGGCGTG  91 250
   Bxe_A3490 1072290 .. 1072340 +  -7.5  -3.30452   CCTGCCGGCAAACCA GGGCAGC-GCGTTCAGGTCCAG TTCTGCGT CGGCACGTGATCGCGGCTGCCC TTGATCCTGTTGTTG  56 168
   Bxe_A3485 NONE
   Bxe_A3484 1081467 .. 1081491 +  -8.6  -5.06816   GCACAGCAAAAAAAA         CGGCACGACTT TTAA GAG-CGTGCCG          TTTTTATTCGCGCCT 100 99
   Bxe_A3481 1086155 .. 1086165 +  -8.2  -3.02096   TTCTCGCCCCCCTCG                 GGGG GTG CCCC                 TATGTGGTTCGTCAA  57 65
   Bxe_A3479 1088721 .. 1088736 + -11.8   -3.8211   GTTAGCCAAGAGTGG              CCCGGC ACTT GCCGGG               TTGTTATCCGTCACA  83 312
   Bxe_A3478 1089386 .. 1089423 + -11.3  -4.58395   ACCACCAGGCATACC   GGGTGACCGCTGCAATT GACA GAATGCAGCGGTCGTTC    TTTTTGGAGAATCGC  93 58
   Bxe_A3477 NONE
   Bxe_A3476 1092475 .. 1092496 + -14.5  -2.56571   AGCGTGCCGTGAGCG           GCGTGCTTC GGGC GAAGCACGC            TCAATTGAGTATGTA  78 40
   Bxe_A3473 1095491 .. 1095520 + -12.2  -3.21099   CAGGTAAGCGCGCTG      CTGGC--CGCGGCC GCGC GGCCGCGCAGCCAG       TTGATGCTCGCGAAG  75 111
   Bxe_A3466 1103809 .. 1103822 +  -2.3  -2.56596   CCGCGATCCGTTTCT               CCCCA GCAT TGAGG                TGCATTGATGAGCCA  38 59
   Bxe_A3465 NONE
   Bxe_A3464 NONE
   Bxe_A3463 1106274 .. 1106322 +  -7.4  -3.16881   CGTCCGTCTCGCGCA GCGCCGCGTTGGCCGTGAC-CAGT AAT GCTGCGTCGTGGTTG-CGCAGCGC TTCGTCCACTGCGTC  55 185
   Bxe_A3461 1107504 .. 1107525 + -10.2  -4.12532   GACTCTCCCATTCAT           TCGCCGAT AACACA ATCGGCGA            TTTCTATATAACAAG  82 284
   Bxe_A3460 1108759 .. 1108775 +  -2.9  -4.13767   AGGTGGTCGGAACCG              TCGGCTT GCG AACCCGG              TTTTAAAGTGCAAGG  60 3
   Bxe_A3455 1114091 .. 1114106 +  -2.5  -3.14051   AGCGCAACCGTGGCC              CGCTT GGCCAA AGGCG               TATTGCTCGACGTGA  42 424
   Bxe_A3451 1119902 .. 1119940 +   -16   -2.5547   CGCGTCAAGCGAAGC  GGCGCGCCCGGCGGTTC AGCAAC GGGC-GCCGGGTGCGCC   CTTCGTGTCGCCGGT  84 43
   Bxe_A3450 NONE
   Bxe_A3449 1121914 .. 1121924 +  -2.4  -3.71686   AGGTTAAACCATCCG                 GGCG CGG CGGC                 TTCTGTTCGATTCGA  51 68
   Bxe_A3448 1123140 .. 1123167 + -18.6  -4.21194   GATTGTGTTCAAAAA        GCCCCATGCATT GCAA AATGCATGGGGC         TTTTGCCTGGTGCGG 100 53
   Bxe_A3441 1130522 .. 1130566 +  -4.7  -3.55444   GAGATTCTGGCGCCG GCGCGGGAAGCGGAGTGAGCC GAC GGCTCGTTCGGCGAGCCATGC TTTGCGGCGTCAAAG  53 8
   Bxe_A3440 1131537 .. 1131555 + -13.1  -5.14563   GGTGATGGGCAGAAA             GCCGCGC TTCGT GCGCGGC             TTTTTTCATCGCAGG 100 58
   Bxe_A3438 1133681 .. 1133710 + -22.3   -3.5764   AAGTGACCGCGCAAA       CGGAAAGGCCTGC AATT GCAGGCCTTTCCG        TTTAACCGTGGAGTT 100 40
   Bxe_A3436 NONE
   Bxe_A4509 NONE
   Bxe_A3435 1138530 .. 1138557 +   -20  -4.55128   CGCCAAATTTAGAAA        GCCCCGCAGAAT GAAA ATTCTGCGGGGC         TTTTGCTTTCCGACT 100 310
   Bxe_A3434 NONE
   Bxe_A3433 NONE
   Bxe_A3432 NONE
   Bxe_A3431 1143284 .. 1143309 +  -2.6  -3.11291   CTCTCGCAGGCGGAC        TGACGTG-CGCG CGTT CGCGGCAC-TCG         TGTTCGCGTTGTGGG  41 23
   Bxe_A3430 1144077 .. 1144087 +  -8.2  -3.77464   AACGGCATCGTCACG                 CGCC CGC GGCG                 TTTCCTGGCTCATCT  67 302
   Bxe_A3427 1146763 .. 1146777 +  -5.6  -2.71731   ATGCTGCTGAGTCTG               CGTGCG CTC CGTGCG               TGGTTCCACAATCCG  47 96
   Bxe_A3426 1147473 .. 1147487 +  -3.4  -3.64822   GCGTCGCCGGGTCAT               CGGCGT GAA GCGCGG               TTTGAGTGGCCCGCT  52 99
   Bxe_A3425 NONE
   Bxe_A3424 NONE
   Bxe_A3423 1149795 .. 1149815 +  -9.6  -2.95409   GGGCGAAGTGCGTGA            GCGCGCCG GGTCG CGCCGCGC            TGTCGTTCCTCCTTG  62 127
   Bxe_A3422 1150357 .. 1150395 + -13.1  -3.27525   TCGCGCTTCGGCAGC  TTG-AGGCACGGCGCGGT AACT GCCGCGCCGTGCCGCCCA   TTCCATTTCGGCGAC  79 55
   Bxe_A3421 1151594 .. 1151634 +  -4.5  -4.16016   GCGGTGGCCGTGCAA CACGGCGCG-GCCACGGC CTGAGC GACGCGGCTCTCGCCGTC  TTTCTTGCGCAATGC  64 5
   Bxe_A3418 1154773 .. 1154805 +   -12  -3.68244   GCGGTTGCGGCAGCG     GCGCGGCGC--GCCGC AAG GTGGCGAGCGCCGTGC     TTTCGGCTTCGTCGT  77 294
   Bxe_A3413 1158841 .. 1158871 + -25.5  -3.36492   GGCACAATGAAAAAA       GCCGGGCGCGACG TTCTT CGTCGCGCCCGGC       TTCTGCCGTTAGCCG 100 31
   Bxe_A3411 NONE
   Bxe_A3410 1165559 .. 1165569 +  -2.4  -2.52635   GGCCGTCAATCAATA                 CCGG AGC CGGG                 GTTAATCATGGCGAT  38 10
   Bxe_A3409 1166854 .. 1166877 + -18.2  -4.98911   GAGTTGATGTGTTGA          TGGCCGCAGC GGTT GCTGCGGCCA           TTTGTTTTTGTGCTG 100 112
   Bxe_A3406 NONE
   Bxe_A3405 1171012 .. 1171027 +  -3.2  -4.35116   GTAGAGATCATTTAC              GTCCGA AAGC TCGAAC               TTTTGCTCTCGCGTC  66 433
   Bxe_A3400 1176324 .. 1176350 +   -13  -5.60993   GGTGAATAGAAAAAA        CCGCGCGAGCC CGCAAA GGC-CGCGCGG         TTTTTTTATGGCGAG 100 55
   Bxe_A3399 1179077 .. 1179098 +  -4.4  -3.76665   TTGTGTTCGCGCAGT           TCATCCAC ATACGC GTGGATGC            TGTTCTTTTCGTTGT  56 459
   Bxe_A3396 NONE
   Bxe_A3395 1182818 .. 1182829 +  -7.2  -3.38272   CCAGTCTGGCTATGA                CCCG GCAG CGGG                 TTGTCCGTGCTGGTC  55 331
   Bxe_A3389 1188231 .. 1188256 + -15.5  -4.65895   GCGTAACAAAAAAAA         CGCCACGGAAGG AAA CCT-CCGTGGCG         TTTTTGCATCCGCCG 100 108
   Bxe_A3387 NONE
   Bxe_A3386 1191362 .. 1191382 +  -8.2  -3.01712   CACGCGGTGGACGAC            AGGCGCGT CTGGA ACGCGCCG            TATTCAGCCAGCAGA  56 293
   Bxe_A3383 NONE
   Bxe_A3382 1197201 .. 1197220 +   -10  -5.26875   AAGCGAAGCAAAAAA            CGGCAAGGG AGA CCCT-GCCG            TTTTTTCATTGCCGC 100 89
   Bxe_A3378 NONE
   Bxe_A3377 1201107 .. 1201122 +  -4.7  -4.13767   CGGCGCGCTCTTCAG              CATGC GCCATA GCATG               TTTTCCCATACCCAC  64 280
   Bxe_A3376 1202591 .. 1202616 + -10.3  -3.14132   GTCGTGCGCCGGCGC         CGCGCCATGCG GTGC CGCTTGACGCG          TTGCTAGCGCCACGC  66 56
   Bxe_A3375 1203361 .. 1203380 +  -4.3  -3.74693   GAGGGCCGATGGCGG            CCGGTAAG CAGGC CTT-CCGG            TTTCGTCAGATAAAA  54 413
   Bxe_A3374 1205077 .. 1205113 + -18.7  -3.17392   ATGGGCGAAAGACCG    CAAGGGCGCGAATCGCA TGA TGCGGGACGCGCCCTTG    TTGCATTGGCGCGTC 100 114
   Bxe_A3369 NONE
   Bxe_A3368 1211260 .. 1211284 +  -2.7  -3.93166   GGTGAAAGCAATCTT          CCGGTGCTTGC TTC GTGAGCACCCC          TTCATTTTTTCAAGG  53 8
   Bxe_A3367 1212048 .. 1212062 +  -3.5  -3.91897   AAGTCGAGGATCGCC              GGCTGC TGAA GC-GCC               TTTATCCCTGAACGG  55 0
   Bxe_A3366 NONE
   Bxe_A3365 1214243 .. 1214272 +  -2.1  -3.01791   GCGGCTTCAGCAGAG       CTGTGAGAAATTG CCCA TAATTGCGCGCAG        TCTTCGAGCAACCGT  40 48
   Bxe_A3364 1215632 .. 1215655 +  -3.8   -2.6175   TATGGGAGGCCGACT          CGTCGGCGGCC GTG GGCTG-TGATG          CTTAGTTGGCATATA  42 135
   Bxe_A3363 1217044 .. 1217064 + -12.5  -3.79906   ATCCACCGAGTACTG            CGCGGCGCT CGC GGCGTCGCG            TTGTTCTCCGAGTGC  80 446
   Bxe_A3357 1225527 .. 1225550 + -18.2  -2.71681   TTCGATTCGGGCTCA          CGGTAGCGGC ATAT GCCGCTACCG           TGCTTGCGCCGATTC 100 116
   Bxe_A3356 1226967 .. 1226981 +   -10   -4.1891   CAACCCAACACGCAC               TGACCC CTT GGGTCA               TTTCTATTCCAGACA  82 23
   Bxe_A3355 1229369 .. 1229382 +  -6.7  -4.56597   GGCCCGCATCAACTG               GTTGC GCCG GCAAC                TTTTTGCGCCAGCAG  78 71
   Bxe_A3352 1231618 .. 1231673 + -10.5  -4.66833   GCCGTAATCCGGGCT GCGACG-CAGATTGACGGGAAAGGCGC TGCG GCGCCTTTCCCC-CGTTTTAACGTCGC TTTTTGCCGTTGAAC  90 34
   Bxe_A3351 1232070 .. 1232090 +  -5.3  -3.02144   GTTCGTTTATATTTG            GTGGTCCCG TGC CGGTATCGC            TGTTGCAGCCGCTGC  49 58
   Bxe_A3350 1232891 .. 1232935 + -12.1  -3.57144   GTCCGTCGTAATGGC TTCGCGCGGC-CGGGCGGGA AATTGG TCCCGGCCGTGCCGCGACAA TTTAAAAATCCGCCG  77 30
   Bxe_A3349 1234203 .. 1234230 +  -9.2  -3.35996   ACAGGGTGGCGCTGA        TTCGGCT-TGCGG CAT TCGCACAGCCGGA        TTGTCAATGCAGGTC  67 94
   Bxe_A3345 1237372 .. 1237383 +  -3.6  -2.89191   GGAAGACTACTTGAC                GGCG GCAT CGTC                 TGTCTGCGGATATAC  44 147
   Bxe_A3344 1238678 .. 1238703 +  -3.9   -4.3898   GAATGGCAGCAAAAA         GCCCCGCAG TACAAGGC TTACGGGGC          TTTTCTGGGCATAGT  65 460
   Bxe_A3341 1240069 .. 1240079 +  -4.6  -4.29106   CAGGCTTCCGCGCTA                 TCCG CGC CGGG                 TTTATTCGTGTCCGG  67 92
   Bxe_A3340 1242134 .. 1242176 + -10.5  -3.31144   AATCGCCGCAAGTGA GGCGCCGGCG-CGGCGCGG GATTAAA CGGCGGCGCCGCCG-CGCC TTGTCCGGATGGCCA  68 26
   Bxe_A3339 NONE
   Bxe_A3338 1247095 .. 1247107 +  -4.7  -4.11484   GCGCTCAGGAAAGCG                CCGGG CCG CCAGG                TTTTGCGGCATTCCA  64 215
   Bxe_A3337 1247633 .. 1247656 +   -11  -2.92613   GCGTTGCGGTGCTGT          CGC-GCGGCTT CTG AGGCCGCTGCG          TCGTTTCAAGTCCGC  68 12
   Bxe_A3330 1257278 .. 1257290 + -10.5  -3.01712   TTATCTCGACGGCGT                GGCGC GGC GCGCC                TCTTGAAACCGCGCC  64 7
   Bxe_A3329 1259463 .. 1259482 + -13.6  -5.60993   CTGCTGATTGAGAAA            TGCGCTGC TTCG GCAGCGCA             TTTTTTTGTACGGCG 100 73
   Bxe_A3327 NONE
   Bxe_A3326 1263840 .. 1263869 +  -4.9  -3.48772   GCAATCCAGTCGAGT       TGCGTCGCGCCCCG CGG CGTGGTG-GACGGA       TTCTGTGCACGAATT  53 99
   Bxe_A3325 1264621 .. 1264644 +  -9.4  -3.75169   GCGTGCGTCCGACGA          GCAGCGCCGC TGAT GCTGCGCGGC           TTTCCTCCCGTCGTC  72 13
   Bxe_A3324 NONE
   Bxe_A3323 1266327 .. 1266342 +    -6   -2.7169   GGTCCTCCCTGCTTG              ACCGCG CGTT CGCGGC               TCCTATACTCTTTCG  49 317
   Bxe_A3322 NONE
   Bxe_A3321 1268294 .. 1268319 + -16.9  -4.23674   GCCTGAAAACCGCAG         CGCCCGCAGAC GAAA GTTTGCGGGCG          TTTGTCTTGATAGCG 100 82
   Bxe_A3320 1269925 .. 1269949 +  -3.6  -4.63218   CCAGCCGGTCGAGCC         CATC-TGCACG CTGG CGTGCATGATC          TTTTCTTCGAGGCCG  72 439
   Bxe_A3314 NONE
   Bxe_A3313 1276327 .. 1276358 + -20.2  -4.08945   CGCTGCTTCCGGATT      GAACGACACCCCGC TTCG GCGGGGTGTCGTGC       TTTTGGGGCGGTGCT 100 60
   Bxe_A3309 1279392 .. 1279415 + -16.8  -3.37464   GATCCTCATAAACGA          CAACGGCCTC CGAA GAGGCCGTTG           TTGTCGACTTGCTGC  90 73
   Bxe_A3306 1283436 .. 1283471 +  -8.8  -3.50853   GACTTTCACGGCCAC    CGGCGCGCGTGACG CTTCGTCA CGCCTCACGCGCCG     TTGTGGTTCGGGACC  66 206
   Bxe_A3304 1285282 .. 1285309 + -12.7  -4.86001   CGGGATGAAAAAAAA        TGGGCCGCTCG TTGTTT CAAGCGGCCCA         TTTTTCTGCGCTGGT 100 74
   Bxe_A3301 1292022 .. 1292032 +  -4.6  -2.72839   AATCCGGCTGATCGA                 GCTC GTC GGGC                 TCATTGAAGCTCATT  44 134
   Bxe_A3300 1292299 .. 1292335 +  -3.5  -3.68351   TCGTCCGTCCCGGGC   CGCGGCCCGAGGCGCG ACATGC CGCGCGCCGT-CCGTG    TTTGACTGGTAGCAA  52 49
   Bxe_A3299 1292888 .. 1292908 + -10.3  -2.86432   ATGCCATGCAGCCAT            GCCGGGCGG CGT CCGCGTGGC            TGTCGTCGTCTTCGA  64 179
   Bxe_A3298 1294662 .. 1294696 +  -8.5  -2.71011   CAGATGTGTGGCAAT    GAACGGCC-G-CGGGGC ATG GCCCCGGCTGGCAGTCC    TGCTTCGGCAGGCAT  58 45
   Bxe_A3297 1296160 .. 1296188 +  -2.9  -3.29263   TGGTGATGCGTGAGA        CGTGGTGAAAGCC GCG GGCAGGCACCGTG        TTGTCACGCCACTGT  45 18
   Bxe_A3296 1296520 .. 1296532 +  -4.7  -4.56597   CCGCTGCCGCGCGCA                CGCGC CAA GCGCA                TTTTTAGCGAAAGCC  72 6
   Bxe_A3295 1298091 .. 1298101 +  -8.2  -3.75169   GAGATCGCTTTCAGA                 CGCG AAT CGCG                 TTTAATCCGCTGCTA  66 90
   Bxe_A3292 1303811 .. 1303822 +  -4.4  -4.20918   AGTTTGCCGGAAGCT                CGAT CGAG ATCG                 TTTATTGACGTTGCG  64 6
   Bxe_A3290 1306824 .. 1306837 +  -5.2  -2.91264   TTAACATTTGACGAG               GCGC TGGCGC GCGC                TGTCTGAATGAAGAA  48 117
   Bxe_A3289 1307925 .. 1307959 +  -6.5  -3.73072   AGCGCCCGTTAGGGA    CTCGC-CGCACCCTT GCTGCAG AAGGG-GCGAGCGGG    TTTCCTGGCGCGGTT  61 29
   Bxe_A3288 NONE
   Bxe_A3287 NONE
   Bxe_A3286 1312334 .. 1312346 +  -3.3  -4.56775   GGCCGGCGTGTGCCC                TTCGC TGG GCGGG                TTTTTCGGACGAGGT  69 353
   Bxe_A3283 1313784 .. 1313796 +  -9.1  -2.56596   TGCGCAAGCCGCGGC                GGCGT AAG ACGCC                TCGATTCGTGGCAGG  57 19
   Bxe_A3282 1315648 .. 1315661 +  -2.3   -5.0133   GCGCGCTCTTCGCCT               GCTGC GGCT GTGGC                TTTTTTACAAGCGTG  74 305
   Bxe_A3281 NONE
   Bxe_A3280 1317641 .. 1317662 + -15.9  -3.61398   GTGGAGGCGAGGACG           CGCACGCGA GTCA TCGCGTGCG            TTATTCCCACAGCGC  90 91
   Bxe_A3275 1322542 .. 1322580 +  -9.7  -3.53298   TGTGCATGGCGCGGC  GCT-CCGCTTCGCTTCGCG CTC CGTGAAG-GAAACGGTAGC  TTGCTTTAAACTGCT  69 127
   Bxe_A3274 1323166 .. 1323182 +  -2.9  -4.08394   TTGCGCAGCAGCGGT              GCGGAGG GCT CTTTTGC              TTTTCCGCAGAGTCT  58 53
   Bxe_A3273 1325298 .. 1325332 +  -7.8  -2.90723   CGGCAGCCCGATGAC    GC-GCCGGCATGCAG TATTGC CACCATGCCGGCAGC     TATGCTTAGCCATCC  56 54
   Bxe_A3271 1326578 .. 1326598 +  -2.4  -3.53091   AACGCGCTTGCGGAT            GGGCGAGG AAGAA CCTCACCA            TTTCCGCGGCCGCAT  47 69
   Bxe_A3265 1331820 .. 1331839 +    -7  -3.61398   CCTTGCCGCGTTCGT            CGAGCGCG ACAA TGCGCGCG             TTCTTCGGCAACGCG  59 245
   Bxe_A3257 1339032 .. 1339062 +  -3.9  -3.78775   GACGGCGGCGCCTAT      CCG-GGTACGTTCT GAGC GGCACGAACCGCGG       TTTCATCATCACGAC  54 11
   Bxe_A3256 NONE
   Bxe_A3255 NONE
   Bxe_A3254 NONE
   Bxe_A3253 NONE
   Bxe_A3252 NONE
   Bxe_A3251 1344966 .. 1344996 +  -2.6  -3.11088   GTTGGGTCTAAGCGC       TTGTTCAAGAGGAA TCA TTCATCATGAAAAA       TCTGTTCCGTCCGTT  41 30
   Bxe_A3250 1345659 .. 1345716 + -16.2  -2.71712   TACGGTGCCGTTCGC GGTGGCCGCCATTTGCGGTGGCCGCC ATTTGC GGTGTCCACCACAAGCGGTGTCCACC ATTTGCGGCCGCGCC  86 117
   Bxe_A3249 NONE
   Bxe_A3248 1349406 .. 1349423 +  -7.7  -4.07568   GTATAATTTACGGTT             CGTAAGG ACGA CCTTGCG              TTTTCACGAACGGGG  71 118
   Bxe_A3247 1350013 .. 1350039 +  -4.3  -3.11732   CGAAGCGCCCGGCAC        GCACAGCGCGCC CGGA GGCG-GCCATGC         TTGAATCACTTTCGC  45 249
   Bxe_A3246 NONE
   Bxe_A3245 NONE
   Bxe_A3244 1353648 .. 1353661 +  -2.3  -2.70932   GAAACGGCCGACTGG               ATGCG CAAC CGCAA                TGGTTGAGAAGGCCG  39 5
   Bxe_A3243 1354460 .. 1354516 +  -8.6  -2.82516   GGCGGCTCTGCTGGA TCAGCCACGTGCATGCAGTC-GCGGCGG TGT CCGCTGCCGGCTG-ATGCTCGATGCCGG TGTAGTAGTAGAGCA  55 189
   Bxe_A3231 1366375 .. 1366408 +  -6.6  -3.21695   GAAGATCTATAACGA     CGGCGCGCTTGGGT TCGTTC ACCTGAGCGCAGCG      TTGGCTTCGTCATGC  54 29
   Bxe_A3230 NONE
   Bxe_A3229 1368193 .. 1368222 + -12.2    -4.371   CGGACAGATCAAAAA       GCCGTCCAAGGGT GCTGA ACCCT-GGGCGGC       TTTTGCTATCCTACG  93 85
   Bxe_A3228 NONE
   Bxe_A3227 1369832 .. 1369850 + -10.2  -5.37593   AACCCCATGAGAAAA             CGGCGGCT TCT GGCTGCCG             TTTTTTCGTTTGGCG 100 64
   Bxe_A3225 1371785 .. 1371824 + -20.1  -3.33671   GTCCGTCACAGGAGT  CGCAAAAGCCCCGCGCC TTGAGT GGCGTGGGGCTTTTGCA   TTGTGGGGTCACTCT 100 78
   Bxe_A3219 1376942 .. 1376980 + -20.6  -4.58395   CGGCCAGTCGTTCAG   CAAGATGCCTGTGTCAGT TCC ACTGATACAGGCATTTTG   TTTTTGCGCGGTGCG 100 42
   Bxe_A3218 1379436 .. 1379464 +   -16   -4.7254   TGCGGTAGCGGACAA       CGGCCGGCAGCGT GAAT GCGC-GCCGGCCG        TTTTTCATGAAGGGT 100 41
   Bxe_A3217 1380640 .. 1380658 +  -5.2  -4.07568   TGACCCGATCCACCC             CACGCAGT AAA ATTGCGCG             TTTTGCGCACGCCGC  64 52
   Bxe_A3216 1381542 .. 1381568 + -15.2  -3.05816   GAGAATGACCCCATC         CCGTGCAACACG TAG TGTGTTGCGCGG         TTAAATAAAGACTCA  85 56
   Bxe_A3215 1382193 .. 1382223 +   -11   -4.3208   AAAATGTTATCTAAA       TGCCAGCCGCTTGC TTC GCTTTCGGCTGGCA       TTTTCACTTCTGGCG  90 238
   Bxe_A3214 NONE
   Bxe_A3213 NONE
   Bxe_A3212 NONE
   Bxe_A3211 1385198 .. 1385223 +  -2.5  -3.25604   AAAGGAACGCCGGGT         CTGTCGCAGCAT GAT GTGA-GCGACGG         GTTTTCGTTCGGTAG  44 92
   Bxe_A3210 NONE
   Bxe_A3209 NONE
   Bxe_A3208 NONE
   Bxe_A3207 NONE
   Bxe_A3206 1391156 .. 1391207 +  -7.7  -3.22951   CAATCACGGCCTGTT GTCGGGCCGG-GCGCCGCGGCCTG AACGC CGCGGCACGGCGCACCTGCGCGGC TGTTCTGGCGGTATG  59 81
   Bxe_A3205 NONE
   Bxe_A3204 NONE
   Bxe_A3203 NONE
   Bxe_A3202 NONE
   Bxe_A3201 1397391 .. 1397419 +    -3   -3.6363   GCAGGCTATCCAGCA        CACGCTGCTG CTCTGATGT CGGCGGCGGG        TTGGTTTATCGTGCT  52 10
   Bxe_A3200 NONE
   Bxe_A3199 1398355 .. 1398402 +  -8.8  -2.90212   GTTCAGAACGTGTGC CGGCCACCCCGAGCAG-GCAGCG TGT CGCCGCACGGCCCGGCGCGGCAG TCTGTCGGCTGATCC  59 49
   Bxe_A3197 1400860 .. 1400870 +  -5.4  -3.30159   ACATCCACTTTTCAT                 GAAC GAG GTTC                 TTATGACGCAATTGA  51 177
   Bxe_A3196 1403456 .. 1403478 + -10.6  -2.78384   GACCTCGGCAACGCC           TGATCACCGG TTG CGGGTGATCA           TGTCCTGACCGCGAA  63 23
   Bxe_A3195 1404010 .. 1404034 +  -6.3  -4.79223   CGACGGCCCGCCTTC          ACACATGCCGC TGG GCGGCGTCTGC          TTTTTCCTGGTCTCC  82 78
   Bxe_A3194 1405259 .. 1405285 +  -6.4  -3.53343   ATCGGCAAGCCCATT         TGCCTTCCGGAG TAG CCTCGGCAGGCG         TTTGCGCAAAGCGTT  58 85
   Bxe_A3193 NONE
   Bxe_A3192 NONE
   Bxe_A3191 NONE
   Bxe_A3190 NONE
   Bxe_A3189 1409235 .. 1409264 + -13.5  -5.95946   AGGTAGGTTGAAGAA       GCGCGAAACGGCA GGCA TGCCGGCTCGCGC        TTTTTTTGTTATTGC 100 56
   Bxe_A3183 1415736 .. 1415786 + -15.6  -2.72144   GTGCACGCCCGGGCC GTTGCGCGCGATGGCAAGGAACG GGGAAG CGTTC-TTGGCATCGCGCGGGAC ATTTCAAAGCCGTGC  83 81
   Bxe_A3180 1418433 .. 1418445 +  -4.8  -3.53012   ATTCCGCCGCCGCGT                CGCT GAATA AGCG                TTTCGCCGCGCCCAC  53 16
   Bxe_A3179 1419654 .. 1419683 + -13.6  -4.88407   GTTCCGCATAAAAAA       CGAGGCACACAC CATGAA GCGTGTGCCTCG        TTTTTCATTGCGTCA 100 46
   Bxe_A3174 1425101 .. 1425113 +  -3.3  -3.48024   GACGGGGTGTGGCTC                GCTAG AAT CTCGC                TCTTTCGTGCTCCGG  47 65
   Bxe_A3166 NONE
   Bxe_A3165 1439740 .. 1439755 +    -4  -2.88544   TTGCAGGGTTTATTC              GGC-TGA ACA TCATGCC              TCTATCCCAGTCACC  44 20
   Bxe_A3164 1443317 .. 1443327 +  -2.4  -3.24146   CGGCGACCTGGCTAC                 GGCG AGC CGCG                 ATTTTCATTGAGGCC  44 4
   Bxe_A3161 1445184 .. 1445207 +  -8.8  -2.52543   GATTTGACGTGTTGT          GGCGTCGGTT CGCC AGCCGAAGCC           TGAATTCGCGGCAAT  57 34
   Bxe_A3160 1446290 .. 1446315 +  -6.1  -3.76492   GGCCAGTCCGCAGTC         GCCAGGCGT ATGCCGGC ACGCCTGGG          TTTCGTGCGGTTGAC  61 103
   Bxe_A3159 1447999 .. 1448014 +  -7.5  -3.44051   GACACAGCGCAGCGT              GCGCG TGTAGT CGCGC               TTGTCCTCATACGAC  60 502
   Bxe_A3156 NONE
   Bxe_A3155 1452018 .. 1452037 + -16.4  -4.56775   CGGCCCATAAAAAAA            CGGCGCCC GGAA GGGCGCCG             TTTTTACAAGCAAGT 100 50
   Bxe_A3153 1455918 .. 1455931 +  -3.8  -2.93853   TGCCGGCTGCCCGCC               GCGT CATCGC ACGC                ATTTCCTTAAAAGCG  44 92
   Bxe_A3152 1456732 .. 1456778 + -10.1  -2.75064   TACTGAACGCCGCGT ATCG-TCACGTGTGACCACGCT TCGC GGCGTGGCCGCGCGTGGGCGAA TGGTTGAATGAAACA  63 35
   Bxe_A3151 1457194 .. 1457209 +    -6  -4.10161   GAAGTAGCGGCTTGG              GGCGCG AGCG CGGGCC               TTTTCGCGGCTCGTG  69 34
   Bxe_A3150 NONE
   Bxe_A3149 1459620 .. 1459646 + -13.1  -4.89729   GGCCCAGACAAAAAA        GCCGTGGAGATG ACAC CATC-CCACGGC         TTTTTCCATTTTCTG 100 133
   Bxe_A3148 1459874 .. 1459905 +    -8  -3.62591   CTTCGTCAGGATCAG      CTTGCCTAGCCGCGT TGC ACGCAGCT-GGTAGG      TTTCGCCGTTGTGCA  62 103
   Bxe_A3143 1463679 .. 1463702 + -15.4  -4.77757   GTGCGCACAAAAAAA          GGCCTTCATC TGAC GATGAAGGCC           TTTTACTTTTTGGCC 100 316
   Bxe_A3132 NONE
   Bxe_A3131 NONE
   Bxe_A3130 NONE
   Bxe_A3129 1475926 .. 1475938 +  -6.2  -3.02043   CTAACGGGACGAAGA                CGCC CTCGC GGCG                TCTTCGGGAGCCATT  52 50
   Bxe_A3128 NONE
   Bxe_A3127 NONE
   Bxe_A3126 NONE
   Bxe_A3125 NONE
   Bxe_A3124 1479084 .. 1479109 +  -2.6  -2.87211   CCGCGTGGTCCAGCG         TTCATTCGCGC GGGAG GCGCCA-TGAA         TCTCTGGCACGACAT  40 1
   Bxe_A3123 NONE
   Bxe_A3122 1480736 .. 1480756 +  -5.3   -3.2699   CTCTCTCCACGTTGT            CCAGCGACG CGT TGATGCTGG            TGTTCTGGCTGTCGT  51 53
   Bxe_A3121 NONE
   Bxe_A3120 NONE
   Bxe_A3119 NONE
   Bxe_A3118 NONE
   Bxe_A3117 1486319 .. 1486344 + -16.1  -5.47218   TGGAAACGCAATGAA         GCCGGACGGCC ATAA GGACGTCCGGC          TTTTTTTACATCGCA 100 75
   Bxe_A3115 1490737 .. 1490780 +  -9.7  -3.53012   ATCGTGCGCAACGCA CG-CAT-ACCCTGCCGGGTGCC GGT GGCAC-TGGCAGGGAGATGACG TTTGGACCCGCCGCC  69 73
   Bxe_A3114 1493633 .. 1493643 +  -6.8  -4.12456   AAGTTAAATGAAGTT                 CCGA GAA TCGG                 TTTTGCGGATCCTGT  71 91
   Bxe_A3113 1496180 .. 1496217 + -10.5   -4.7497   AGCCGGCTCTTCATG   GCCACCGCGCGGACAAT CCCG ATTGCCTGCACGGTGCC    TTTTTGATACATAGG  95 118
   Bxe_A3112 NONE
   Bxe_A3111 1498886 .. 1498906 +  -4.5  -4.09864   ATAGAATTTTCAGCG            CAGGGGCCG AAC CCGCTCCGG            TTTTCGCCGGTAAAT  62 257
   Bxe_A3088 NONE
   Bxe_A3087 1513823 .. 1513850 +  -6.8  -3.61715   GTAACGCGTTTGAAA        TCCCTCGCTCGC AACA GCGCGCGAAGGC         TTCTTCGAGCAAATC  59 415
   Bxe_A3085 1515333 .. 1515354 +  -2.1  -4.05788   GGCGTTCATGCCGTC           GATCGCGCG ATCG CGCGTGAGG            TTTGGTTTCACGAGC  56 275
   Bxe_A3084 NONE
   Bxe_A3083 NONE
   Bxe_A3082 NONE
   Bxe_A3081 NONE
   Bxe_A3080 NONE
   Bxe_A3079 1518350 .. 1518378 +    -6  -3.14564   TGGACAGCAATTTGG        ATTTGGACCCCA ACCTG TGGTGTCCAAAG        TTGGTAACCGACTGC  52 122
   Bxe_A3078 1518745 .. 1518755 +  -4.6  -2.78679   GCTGGCGATGAGCAA                 GGGC ACT GTCC                 GTTTCCCTGAGAGCG  44 30
   Bxe_A3077 NONE
   Bxe_A3076 1519919 .. 1519933 +  -3.4  -3.28712   AACCCGCCGTGGCTG               GCGACG AGC CGGTGC               TTCTCGAAGGCAAGC  45 250
   Bxe_A3075 1520658 .. 1520671 +  -2.3  -3.05384   ACCTGAATCAGCGGG               TGCCG CTCC CGGAA                TTCCCTCCCGACCGC  42 296
   Bxe_A3073 NONE
   Bxe_A3072 NONE
   Bxe_A3071 1522403 .. 1522431 +  -5.9  -3.09635   TGTTCGGCGTGTGTG        GCGGCGCGC GGCCGGAATGA GCGAGCCGC        TTGAGTGGTGGGAAT  49 6
   Bxe_A3070 1523283 .. 1523301 +  -2.3  -4.32607   CCGCGCTGTCGTTCA             TCAGGGC CTAGC GCACTGG             TTTGTTGACTTTTAC  62 15
   Bxe_A3069 NONE
   Bxe_A3068 1524521 .. 1524539 +  -7.3  -3.70751   CGCCCTACCGGAACG             CGGGCAC TGCGC GCGCCCG             TTCTTCCCGTTCTTC  63 152
   Bxe_A3067 NONE
   Bxe_A3066 NONE
   Bxe_A3065 NONE
   Bxe_A3064 NONE
   Bxe_A3063 1530152 .. 1530172 +  -3.1  -2.59431   GATGAAGCATTCGCA            TCCTTGCTC GAC GAGCTGGGC            TGACTTATCCCACCA  40 2
   Bxe_A3062 NONE
   Bxe_A3061 1531540 .. 1531557 +  -8.3  -4.15703   TTTTCCGATAACAGT             CGGCCGC GCAA GCGGCCA              TTATTATTTCTGGAG  74 62
   Bxe_A3060 NONE
   Bxe_A3059 NONE
   Bxe_A3058 NONE
   Bxe_A3057 1533777 .. 1533797 +  -6.1  -2.50016   ATCGGGAGCGAACAA            TCGTGAGCG TTC CGTTCAAGA            ATATTCCTGCTGGCG  48 20
   Bxe_A3056 NONE
   Bxe_A3055 1535907 .. 1535920 +  -9.5  -5.61881   CTTTTGCAGCCAACA               CCGCC TTCG GGCGG                TTTTTCTTTTTGCGA 100 53
   Bxe_A3054 NONE
   Bxe_A3053 1536923 .. 1536933 +  -4.6  -3.01125   TGGGAGCAATGGATA                 GCGG ACA TCGC                 TCATTTCTGGGGCAT  46 73
   Bxe_A3052 NONE
   Bxe_A3051 NONE
   Bxe_A3050 NONE
   Bxe_A3049 NONE
   Bxe_A3048 NONE
   Bxe_A3047 NONE
   Bxe_A3046 NONE
   Bxe_A3045 1545180 .. 1545196 + -10.8  -2.81888   CCTTATATTTTAGAG              GCCCGC TTGAT GCGGGC              TCATTGCATTTGACA  63 47
   Bxe_A3044 1546428 .. 1546457 +  -5.7   -3.9122   TTGATAATCAGCCCC       TG-CCCAGTCGGAA GGC TTGCGACAGGGACA       TTGTTTCGAGCGCTC  61 251
   Bxe_A3041 1548923 .. 1548939 +  -3.6  -3.17652   CTGATGGGCTAGCGA              CGCACG CCGTC CGTGCA              ATTTCCTTTCTTTTA  47 29
   Bxe_A3040 1549592 .. 1549608 +  -7.2  -5.32944   CGCAATTTCGCAATC              TGCCGC CTCGA GCGGCG              TTTTTTCATTCTGGA  91 66
   Bxe_A3039 NONE
   Bxe_A3038 1551637 .. 1551661 + -15.7  -2.67515   TTCTTGCGCCGCTCT          TCGAGGCGGCG CAT CGCCGCTTCGG          TCCTCTGCTCCTGAC  78 53
   Bxe_A3035 NONE
   Bxe_A3034 NONE
   Bxe_A3033 1557120 .. 1557143 +  -3.7  -4.50159   GTCATAGTGCAATAC          GGCAGCGGA TCTGCT TCAGCCGCC           TTTATTTCAATTCGG  68 34
   Bxe_A3032 1558330 .. 1558343 +  -5.9  -3.05384   CCGCTTCACCCGGGC               GCGCC CAGC GGTGC                TTGCCTGAAGGCGGC  49 4
   Bxe_A3031 1559835 .. 1559860 +  -2.3  -3.55071   CGAGGGTTCGCACCT         CCCGCGCGCGG ATGA TCGGACGGGGG          TTTCACCCGCTATGA  47 76
   Bxe_A3030 1560859 .. 1560869 +  -5.4  -3.53224   ACGCATGCATGCATG                 CGAA TCT TTCG                 TTTCGGAAACAAATC  55 61
   Bxe_A3029 NONE
   Bxe_A3028 1564047 .. 1564059 +  -6.2  -3.72576   GCGGCAGGGCCGAAT                CGCG CATGA CGCG                TTTGGTCACGCACAC  60 455
   Bxe_A3026 1565641 .. 1565663 +  -3.3  -3.33696   AGCATGCGTGGCGAA           TGGCGCGGA ATAGC TTCGCGCGG           TTAGTTCGCAGACCA  47 48
   Bxe_A3025 1566938 .. 1566956 +  -5.3  -3.24406   GATCGCACAAGAATT             GGTGATT ATGCG GATCACC             TATCTATTTATCATG  51 121
   Bxe_A3024 NONE
   Bxe_A3023 NONE
   Bxe_A3022 1573057 .. 1573081 +    -5  -3.01247   GGGTCGGCATTAACA         G-CCGGGCATT GGCG AATGCCGGGAC          ATTGATTTTTTTAGA  46 45
   Bxe_A3021 NONE
   Bxe_A3020 1575168 .. 1575180 +  -3.3  -2.97667   ACGCAGCTTACTTAT                CCTGG ATC CGAGG                TACTTTCATGCGTCC  42 40
   Bxe_A3019 1575472 .. 1575493 + -14.5  -3.53012   GCCCCTTAGCCGCAC           CATGCCACG GCGA CGTGGCATG            TTTGGGACCGGCACC  88 55
   Bxe_A3017 1577775 .. 1577787 +  -3.3  -3.24289   AAATGCGCAGTTTTC                GGCGA TAA TCGGC                TTCGCTCTTTCGGGT  45 120
   Bxe_A3016 1579646 .. 1579670 +  -3.4  -3.87869   TCCGGCGAATTTACG          CGGACGCGCG TAGAC TGAACGTCCG          TTTATCGACGGTTCA  55 56
   Bxe_A3015 1580806 .. 1580818 +  -7.7  -2.78384   AGTTCGGCCGGGGCA                GCGAA CAG TTCGC                TGTAATAGCGGCGGC  54 103
   Bxe_A3011 1584286 .. 1584308 + -13.4  -2.52834   AAGTCCTGAACCGGG           CCGAGCGGCA CGA TGCCGGTCGG           ATTGATGCTGCGGTG  67 144
   Bxe_A3009 1586437 .. 1586450 +  -5.2  -2.75769   TCGTGGGATCATACG               CGCC GTGCTG GGCG                ATTCTGCTTTCCGCA  47 96
   Bxe_A3008 1586874 .. 1586884 +  -8.2  -2.57132   GGTCCGCAACCGGCT                 CGGC GTC GCCG                 CTTCTGCGCAACAGG  53 90
   Bxe_A3006 NONE
   Bxe_A3005 NONE
   Bxe_A3004 1592229 .. 1592241 +  -3.3  -2.83271   GCCGAAGCGGCCTAG                CACTC TGC GCGTG                TGATTGTGCGCGTGC  41 26
   Bxe_A3003 NONE
   Bxe_A3002 1594289 .. 1594304 +  -6.2  -2.86475   ACTTGCGAGCCAAAC              CTGTAT AAAT ATACAG               TATAGTATCCCCTTA  51 5
   Bxe_A3001 1600320 .. 1600349 + -20.1  -4.07859   CGGTTGATGTAGCAG       GGAGCGGCGCAAT CAAC GTTGCGCCGCTCC        TTTCCTGTTTGTTGC 100 34
   Bxe_A3000 1601979 .. 1601991 +  -2.7  -2.52676   GCAAGTTCCGTTCTC                GTTTA ATC TGAAC                TGAATTCACCGGCTG  38 10
   Bxe_A2999 NONE
   Bxe_A2998 1603551 .. 1603570 +  -7.8  -2.78596   GTGCATGGGACCAAA            GTAAGCGC TAAA GCGCTAAC             TCTGGTCGACAGCTG  54 165
   Bxe_A2997 NONE
   Bxe_A2996 1605444 .. 1605455 +    -3  -3.64257   GAGGAGGGTTGCAGC                GTTT GATG AAAC                 TTAATTTGCTTATAT  52 231
   Bxe_A2995 1606223 .. 1606233 +  -8.2  -3.18274   ACAAGAATTGGAAAA                 GCGC TGC GCGC                 TTCGATTGCAATAAA  59 168
   Bxe_A2994 1609171 .. 1609212 + -12.4  -4.37092   GTCTGTCCAGTCGGT C-G-GCCGCTCCGGTTTCCGT TCA ACGGTA-CCGGAGCGGCGCAG TTTTGTCAGGGACGT  93 69
   Bxe_A2993 NONE
   Bxe_A2992 NONE
   Bxe_A2991 NONE
   Bxe_A2990 NONE
   Bxe_A2989 1616521 .. 1616536 +    -4  -3.01712   TATTCGGAGGCGCAT              GATGAG CCAG TTCATC               TCTTCGCGCACCGCC  44 24
   Bxe_A2988 1617862 .. 1617876 +  -2.8  -2.65388   CGGCATTCTGGTGAG               GTCATT CGA ATTGAC               GTTATGAGTTGCCTA  40 4
   Bxe_A2987 NONE
   Bxe_A2986 NONE
   Bxe_A2985 1622288 .. 1622324 +  -8.7   -2.7264   GCGCGCCGGGGTTGC    GAGGCGCGTGTAATCCT CTG AAGATTGCGCCCGTCTC    CTTTGGAAAAACTTT  58 68
   Bxe_A2984 1622789 .. 1622813 +  -6.4  -3.21912   TTCAAATTTACTATA          GCGAGGTGTT CGGCT AACATCACGC          TTAATCCGTTAAGCG  54 9
   Bxe_A2983 1623973 .. 1623994 + -10.8  -4.09685   CTGATGAGAACTGGA           CGCGGCCG TCGTGT TGGCCGCG            TTTTCGCCGGTCAGG  80 79
   Bxe_A2982 1624977 .. 1624987 +  -2.4  -3.98256   TTCGAGCCCCGCGAA                 CAGG GTG CCGG                 TCTTTTTCATCAACA  57 421
   Bxe_A2980 1626550 .. 1626562 +  -4.7  -4.69027   CCGCATCGGGATGAT                GCGCG GGC CGCTC                TTTTTACGTGGGTTT  72 27
   Bxe_A2979 1627156 .. 1627186 +  -3.8  -4.07885   TCTGAATCGATCAGC       GCGTCGATGACCTC ATT GAGATCGGTGCCGC       TTTTCGCGGGCGATG  60 16
   Bxe_A2978 1627831 .. 1627847 + -15.1  -3.27774   TCTGCCCGTCAAGGT              GCGGCGG CGT CCGCCGC              TTCGTCGTTCCAGTA  87 361
   Bxe_A2976 1628273 .. 1628286 +  -3.1  -5.15969   GCTTGCCGGCTTTCC               CGGAA TGAT TTTCG                TTTTTTGCATTCCGG  78 90
   Bxe_A2975 NONE
   Bxe_A2974 1635591 .. 1635605 +  -2.8   -3.7732   CCGGATTTCGCATAG               TTATCC CAA GGAGAA               TTCTTCATGTACGGC  52 42
   Bxe_A2973 NONE
   Bxe_A2972 NONE
   Bxe_A2971 NONE
   Bxe_A2970 NONE
   Bxe_A2969 1641681 .. 1641693 +  -6.2  -3.63744   TGTTGCGGGGTTGAA                GCGG AGGCG CCGC                TGTTTTCGACCCGGC  61 27
   Bxe_A2968 1643386 .. 1643404 +    -8  -3.28791   TACTACAGCGCGATA             CCGTCGGC GTG GCTGCCGG             TTGTCAACGAGGCGT  59 409
   Bxe_A2964 1647344 .. 1647375 + -12.3  -3.14132   CGCTTTCCAGCACCG      CGTGTTGCGGCCGC ACCGC GCGG-CGCAGCGCG      TTGATCCCGAACCAG  69 412
   Bxe_A2962 1648738 .. 1648752 +  -7.1   -3.5594   GACTGAATGTGGTGC               GCGTG TGTGC CACGC               TTTCCACGCTGCATT  59 137
   Bxe_A2957 1654071 .. 1654099 + -12.3  -2.87146   TGCGTCATTACGAGG        CGCCAGGCGGGCT TCC AGCACGTCCGGCG        ATTCTTATGCGACGG  71 118
   Bxe_A2955 1656516 .. 1656534 +    -3  -2.61264   GACTCGCGCAGACGT             TTCTGGTC TGA GGCCGGGG             CTTCTGCATAAGCGG  40 15
   Bxe_A2954 1658010 .. 1658020 +  -8.2  -3.39784   GTAGGGTTTTTTTGC                 CCGC GCG GCGG                 TGTTCTTCCGGATGC  61 37
   Bxe_A2951 1662605 .. 1662626 + -12.9  -3.35867   GAAGAGGCTCTCTCG           GGGCCGCCC CGAA GCGCGGCCC            TTCGTTCACGCTTCG  79 489
   Bxe_A2948 1664591 .. 1664617 +  -8.7  -5.02074   TTCGCCTGAAACGAA        GCCCGCG-GCTT GCCT GAGTTCGCGGGC         TTTTTTGCGCCGTCG 100 58
   Bxe_A2947 NONE
   Bxe_A2946 NONE
   Bxe_A2945 NONE
   Bxe_A2944 NONE
   Bxe_A2943 NONE
   Bxe_A2942 NONE
   Bxe_A2941 1673241 .. 1673294 + -22.5  -3.28791   TTCTCTCTCTTCTCT TCC-ACGCGGTTCACGACGCTGCGCG AGT TGCGCAACGCCGTGAACCGCGTCGGC TTATGCCGCAAAGGT 100 76
   Bxe_A2940 1674838 .. 1674860 +  -9.1  -3.18274   GCGTCGCGCGAACGG           TGCGGCGCG TGCTT CGCGTTGCA           TTCGCTTCGAATCCC  63 255
   Bxe_A2939 1677036 .. 1677048 +  -3.3  -3.62275   CGGGCCGGTAGACGT                TCGGC GAG GCGGA                TTTGGCCTGCTGCAT  51 231
   Bxe_A2933 1684786 .. 1684807 + -11.5  -3.61764   CTCCGAACGACAAAA           GGGGCGGCT CAGC GGCCGTCCC            TTTCCACATTCGTCA  74 60
   Bxe_A2930 1688266 .. 1688289 + -13.9   -4.8622   CGTATCGACCGACCT          GGCGACGCT TTGCAC AGCGTCGCC           TTTTTGCTTGCAGCG 100 347
   Bxe_A2929 NONE
   Bxe_A2928 NONE
   Bxe_A2927 NONE
   Bxe_A2926 1691753 .. 1691775 +    -4  -2.78679   GCACGCATTGAAACG           CGCCGTGC TGGCAGT GGGCGGCG           GTTTGCGTGGGCGCC  43 30
   Bxe_A2925 1692622 .. 1692642 + -10.4  -3.74693   GGCAGCCTGAAGTAA           CGC-GCGGC TCGC GCCGCAGCG            TTTGATCCCGTCAGC  75 26
   Bxe_A2924 1693742 .. 1693773 +  -5.1  -3.06915   GAACCTCATAGAAAG      CGTCGCGT-ATGCG CAAGA CGTATTGCGCGCCG      TTACCTACACTAGCT  47 59
   Bxe_A2923 NONE
   Bxe_A2922 1696140 .. 1696168 +  -3.2  -3.28712   AGCAGGATGAACAAT       CGGGAGACGCACGA TGA TCGT-CGT-TCGCG       TTGTGCAACGAGGCG  45 9
   Bxe_A2921 NONE
   Bxe_A2920 NONE
   Bxe_A2919 1700001 .. 1700013 +  -3.3  -2.80796   GACTTCCAGCGCTGA                GGGCA GCA TGCCG                GTTTCGCTGCTCGAC  41 26
   Bxe_A2918 1701049 .. 1701068 +  -7.8  -3.64703   TAGTCCACGCAGGAA            CCCGCG ACCGTGCG CGCGGG             TTTGCCTGAACGCGA  66 38
   Bxe_A2917 1702101 .. 1702115 + -12.8  -4.27259   GTGGTATTGAAGTGA               CGCGCG CCT CGCGCG               TTTTCGCTGTCTGTA  93 26
   Bxe_A2915 1704992 .. 1705018 +  -8.7  -3.35996   AACCAGTCGGGTAGC        CGCGCGACCATC TTCG GATCG-CGCGCG         TTCTCGATGAAGATG  60 383
   Bxe_A2912 1709834 .. 1709873 +  -8.4  -2.60615   GGGCGGCGCAGGTTG  GC-CGAACCGTGTCCGCGG TGT CCGCGGCAGCGGCTTGCGC  ATCTTTCGGGCGGGT  57 93
   Bxe_A2911 1710657 .. 1710681 +  -2.7  -3.23899   GCTGGGATTTTTGAC          CGTGAGTTTGC GAT GCCGATTCTCG          TTGCGTTGATTGCGC  44 112
   Bxe_A2910 1711183 .. 1711197 +  -2.1  -3.57144   CGCGGTTTGCCCGAC              TG-CGC ACAC GCGTCA               TTTACGGATAACGCG  47 75
   Bxe_A2902 1724071 .. 1724092 + -15.9  -5.86061   ACCCGAACTTTTTAA           GGCGTCACG GCAA CGTGACGCC            TTTTTTTTCGTGCGC 100 124
   Bxe_A2897 1729143 .. 1729171 + -16.7  -3.61178   GTGTGACGGCGCTAA        GGGGGCTGTCCCG CAA CGGGGTAGCCTCC        TTTCGCGTCAGTCGG  91 46
   Bxe_A2896 1730186 .. 1730214 + -10.3  -2.52543   AAGCGGCGTACGCGT       GG-CTGCCTGGC CGTAAA GCCGGGCAGACC        TCGATTCAGCGGCAT  62 44
   Bxe_A2895 1731377 .. 1731398 +  -4.3  -3.35644   GCCGGCGTGAGCTGG           TAGGCGGCG AATA CGTTGCCGA            TATTGTACTTCTCGG  49 508
   Bxe_A2886 1745169 .. 1745186 +    -4  -2.64912   AAGACAAGACGGACG             GGCGCG ACTCAC CGCACC              GTTATCCCTTGGGAG  42 129
   Bxe_A2885 1745835 .. 1745855 +  -9.7  -3.72893   TGAACGGAACGACCT            CTTTCTCGC GCG GCGAGAGGG            TTTCGTAGGAGGCTC  71 267
   Bxe_A2883 NONE
   Bxe_A2882 1748692 .. 1748704 +  -9.1  -2.92171   AGCAGAATGCCCACT                CCCTG GAA CAGGG                TCATTTCCGGGTCTC  59 106
   Bxe_A2881 1749295 .. 1749318 +  -3.2  -3.15544   TCGGCCCCAAAAAAA          TAGGTATGGAC AGG GTACAT-CCTA          TTGATAAGGATACCC  43 66
   Bxe_A2880 1750689 .. 1750699 +  -3.2  -4.14739   GTCGAATAGCGCGCG                 TGTC AGC GACG                 TTTTCGCATACGTGG  60 319
   Bxe_A2875 NONE
   Bxe_A2874 1754605 .. 1754624 +  -5.6  -2.71011   CTGTTTCGCAATCAA            CTTCCGCG TGGG CGCCGGAG             TGCTTCGCGCACGAT  46 410
   Bxe_A2867 1761138 .. 1761167 +  -3.4  -4.18018   GCAGCCTGAACCAGC       ATGCGCATGCCG GCCAGA CGCCGTGCGCGA        TTTTCACTCGACCAG  60 233
   Bxe_A2864 1762682 .. 1762700 +  -8.8  -3.53343   GGACAAGTGATATGC             CGGCCG GACTGCA CGGCCG             TTTGACAGCCGGATT  66 31
   Bxe_A2863 1763297 .. 1763313 +  -2.2  -5.06103   CGCTTCTCGACGAAC             G-GGGGC TCAT GCCTCTC              TTTTTTCCCGGTTAT  77 103
   Bxe_A2862 1764182 .. 1764240 + -18.9  -3.68761   TGCAATCATGCCCGT TGCGGCGTGAGTCCGGGGCTG--CGCCGT TCA ACGGCGGGCAGCCGGCGACTCACGCCGCC TTCTACTTTTCCCCT 100 185
   Bxe_A2861 1767149 .. 1767171 +  -4.7  -2.83822   AGCGGCCGTACGGGT           CCGCCGCCA GCAGA TGACGCCGG           TACTTCTCCGCTGAG  45 375
   Bxe_A2859 1768081 .. 1768103 +  -4.1   -3.6502   TATACGGTGTAGGCC           CTGCATTGG CGAGC CCAATGCGA           TTTGGGTCAAGAGTG  54 29
   Bxe_A2858 NONE
   Bxe_A2857 1778405 .. 1778434 + -11.5  -3.91032   AGTGGCGATTAGTGA       CAATAAGCCCGAC CACG GACGGGTTTATTG        TTTATAGCGTCGTTC  81 29
   Bxe_A2848 NONE
   Bxe_A2847 1789478 .. 1789492 +  -2.1  -2.54523   TTACAACGGCATCAA               TTCGC CGGGA GTGAA               TCCGTTGCAGTATGG  38 516
   Bxe_A2843 NONE
   Bxe_A2842 1793502 .. 1793512 +  -2.4  -2.94924   GACCGCACAGTTCTA                 GACC GCT GGGC                 GTTTGTCAGTCCCAC  40 25
   Bxe_A2841 1793998 .. 1794010 + -10.5  -3.68351   CGCAACGCGCGATGT                CGGCG CCA CGCCG                TTTCACTCATCCGGC  75 142
   Bxe_A2839 NONE
   Bxe_A2838 NONE
   Bxe_A2837 1806139 .. 1806174 +    -6  -3.64703   CCCGCCACCCCGCCC    GACTGCACGCGCGC CTCGACCC GCGCGCGCATGGTC     TTTCGATACCACAGC  61 132
   Bxe_A2835 1807655 .. 1807665 +  -6.8  -4.08216   GGCGCGCTTCAGGCA                 GGTG CCA CACC                 TTTTGCGCGGCCTGG  68 363
   Bxe_A2833 1809518 .. 1809561 +   -29  -2.93853   GGCGCGTCGCACAAT CGCACGCGGGTTGCCGGGCCG GTT CGGCC-GGCAACCCGCGTGCC GTTTCATTACAGCGG 100 68
   Bxe_A2829 1811963 .. 1811988 +   -14  -2.79684   TGGCAGGCATTGTTT         CC-CCGGCCGC TCGAC GCGGCCGGCGG         TGATTCCGTTGCTCC  76 52
   Bxe_A2826 1814627 .. 1814652 +  -6.9  -3.53224   GCGTCATGAGCGAGC         TTTCCGTGG TTGATCGT CCACGGAGA          TTTCGAGGCGGCGTA  60 116
   Bxe_A2825 1816274 .. 1816292 + -13.2  -3.05384   CGGGCGAACCACAGC             CGGAAAGC GCG GCTTTCCG             TTCAATCAAGCCCCG  76 96
   Bxe_A2824 NONE
   Bxe_A2823 1820189 .. 1820203 +  -7.1  -6.07627   CCGGTAATAAGATGA               TGGGC GTTTA GCCCA               TTTTTTTTTGCCGCT 100 435
   Bxe_A2822 NONE
   Bxe_A2821 NONE
   Bxe_A2820 1825349 .. 1825388 + -20.7  -4.72272   TCACGCGGCACGGCT  CTAGGGGCGGAGCGGGC TTTAAC GCCCGCTCCGCCCGTTG   TTTTTGGTGCCACGC 100 42
   Bxe_A2819 1825948 .. 1825972 +  -7.2     -3.67   GGCGCTCGCTGCCTT         GC-CTGAGTCGC ATT GCG-CTCAGAGC         TGTTTTCCGAATTCA  63 57
   Bxe_A2818 1827009 .. 1827036 + -22.8   -4.7173   AGGCAAAGCAAAAAA        GGCGGGACCGCT ATCG AGCGGTCCCGCC         TTTTTGCATATGGTC 100 89
   Bxe_A2813 1834290 .. 1834321 + -23.2  -4.08485   TCGCGTGCATAAAAG      GAAGCCGTTCCGGA CAAG TCCGGAACGGCTTC       TTTCGTTTACCTGCC 100 88
   Bxe_A2812 1837710 .. 1837720 +  -8.2  -3.60098   AGCCGAACCGGGAAA                 GCGC AGT GCGC                 TTTCCCGTGCCGCAT  62 48
   Bxe_A2811 1839116 .. 1839136 +    -6  -3.44051   GCTCGACCTGTAAGC            GCCGGTTC GGATG GTGCCGGC            TTGTCATCGTGCAAG  56 28
   Bxe_A2810 1840738 .. 1840763 + -13.2  -4.32857   CGGCATTACCACAAA         GGCGGGCGGG TTCACT CCCTCCCGCC          TTTCTATTTGCAGCA  93 69
   Bxe_A2809 1841882 .. 1841906 +   -10  -4.14739   CGTCGTTGACCTGAG         GCGCCGCCAGGC AAG GCC-GGCG-CGC         TTTTGCGATAGATCG  82 27
   Bxe_A2808 1842762 .. 1842774 +  -7.7  -3.33261   GCCACCGTCTTCCAG                GTGCA TCT TGCAC                TTGTAGACCTTGCCG  58 295
   Bxe_A2803 1849138 .. 1849152 +  -5.6  -3.05816   AGAGACCAACGGCTC               GTGCAC CGG GCGCAC               TTCACTGACCGGTGC  49 308
   Bxe_A2802 1849397 .. 1849444 +  -8.5  -3.03441   AAGGCAAACCGTAAA CGTTGCGCGAAGCGG-CTGGCGT TCCG ACGTCCGTCCGTTTCGT-CGACG TATTAACGCGTGCTG  60 47
   Bxe_A2801 NONE
   Bxe_A2800 1850543 .. 1850574 +  -7.8  -3.74224   TTCCAGGCTTCGTGG      TCCGTGAACGCGTG ATTG CGCGCGCGCACGGC       TTTGCATCGTTTAAC  66 53
   Bxe_A2799 NONE
   Bxe_A2798 NONE
   Bxe_A2797 NONE
   Bxe_A2796 NONE
   Bxe_A2795 NONE
   Bxe_A2794 NONE
   Bxe_A2793 NONE
   Bxe_A2792 NONE
   Bxe_A2791 NONE
   Bxe_A2790 NONE
   Bxe_A2789 1863414 .. 1863433 +  -6.4  -3.96216   CCGCGCGAGAGCACT            GCGGCA AGTTCTAA TGCCGC             TTCTTTCCCTCCGAA  66 270
   Bxe_A2787 1864467 .. 1864499 + -14.7  -2.66435   GCGGCTCACGATGAT      CGCGCGGTTCGCGCG AAC CGTGCGGCCCACGCG      TGGTGTGCTCGCCAT  75 318
   Bxe_A2785 NONE
   Bxe_A2784 NONE
   Bxe_A2783 1866765 .. 1866804 + -13.6  -3.53012   TTACTGCTTGCTGGA  TCGTGTTGTGGCCGCGCA CCCA TGCGTGTTCACGACACGG   TTTCGAGCAAGGCAA  83 149
   Bxe_A2782 1867395 .. 1867420 +  -3.9  -2.94032   CTAACCCGTTGCCGC         CCGCTCGCGTGG CGG CCAAG-GAGAGG         CTTTGATTCGCAGCT  44 37
   Bxe_A2781 NONE
   Bxe_A2780 1869920 .. 1869952 + -13.4  -2.52464   TAGATGACTTCCTGA     C-CCGCGTGGCCGCC GTCG GGCAGCCACGTGGCG      TAGATTCGCAGCGGG  67 488
   Bxe_A4511 1880296 .. 1880311 +  -8.2  -3.57883   CATGCTTTGCGTCGC              GGCGGT TCGA GCCGCC               TTTGCCGCCTATTGT  62 43
   Bxe_A2770 1884033 .. 1884047 +  -5.6  -3.17212   TCCATCGTACTTAGC               CGATGC GCG GCAACG               TTGATGACATCGTCG  49 479
   Bxe_A2768 NONE
   Bxe_A2767 1888078 .. 1888094 +  -2.2  -4.58395   CAAGCCGCACGTTTT              TCGCGA GGCCG TCGAGA              TTTTTCCGCCGTGCG  67 371
   Bxe_A2764 NONE
   Bxe_A2763 NONE
   Bxe_A2762 NONE
   Bxe_A2761 NONE
   Bxe_A2760 NONE
  Bxe_A2758a NONE
   Bxe_A2758 1897808 .. 1897824 +  -2.9  -4.18494   CGGCATCGAGTTTCA              GCTTGTA TTT TTCGAGC              TTTTCGCTGGCGGTC  60 170
   Bxe_A2749 1907098 .. 1907131 + -15.4  -2.79188   CGTGCCGCTCGTGAT    CGACGGCGTGACGACG TTGG CG-CG-CACGCCGTCG     TACTTGCCTTCGGTG  80 261
   Bxe_A2747 1909015 .. 1909048 + -19.1  -2.79535   CCGACCAAGGAAAAT     CAAAGGGTTACGGAT GGGA GTCCGTAACCCTTTG      TCGCTTTTGGATTTT 100 481
   Bxe_A2746 1911808 .. 1911837 +  -6.3  -3.29511   TTGCGCGAGCAATAT       CTCGTCTGACCAC GACA GTGGGCGGACCGG        TTGTGACCGGCTCCG  54 17
   Bxe_A2745 NONE
   Bxe_A2744 NONE
   Bxe_A2743 NONE
   Bxe_A2742 NONE
   Bxe_A2741 1916032 .. 1916057 +  -9.7  -3.54543   AGCCTGCCGCTTGCG         GTCAGGCGCTGC GTG GC-GCGGCTGAC         TTTCGCGCGATCCAT  65 286
   Bxe_A2736 1920579 .. 1920622 +  -5.1  -3.50447   GTCAAAACTACTGGC CGGAGTCTGGCCGAGCATGC TGCGT GTCGGCGCGGGCAG-CTCCG TTCTCTGGAGATTGG  53 292
   Bxe_A2733 1922901 .. 1922919 +  -6.7  -3.20382   TGATTGGAGCCACGC            CGGAC-GC TGTG GCAGTCCG             TTGATCGGTATCGAG  54 3
   Bxe_A2732 1924497 .. 1924511 +  -4.2  -3.40522   GGTCACTTCGTTGAC               GTTTCC CAC GGAGGC               TTCTAGTGCAACCCT  49 5
   Bxe_A2731 1925131 .. 1925143 +  -3.3  -3.09018   ACGCAATCGCCGCGC                CCATG AGC CCTGG                CTTTTCGCCTGATGC  43 1
   Bxe_A2730 NONE
   Bxe_A2729 NONE
   Bxe_A2728 1928691 .. 1928708 +  -9.1  -3.28712   CATTCAATGCGTCAT             GCCGGTC CATC GACTGGC              TTCTACGCACGGCGC  63 135
   Bxe_A2727 NONE
   Bxe_A2726 NONE
   Bxe_A2725 NONE
   Bxe_A2724 NONE
   Bxe_A2723 1934141 .. 1934169 +  -2.4  -4.65895   CGACGCCGAATAGAC       TGTC-GTTCGCAT GATG ATGCGCACAGACC        TTTTTGCATGCGCCG  66 28
   Bxe_A2721 1936213 .. 1936232 +  -3.5  -4.50122   GTCCGAATACATCAA            GCGGTCGC AAAAG GCGGC-GC            TGTTTTTTTATATAG  66 345
   Bxe_A2720 NONE
   Bxe_A2719 NONE
   Bxe_A2718 1940004 .. 1940044 +  -8.4  -4.07568   CTGATCCACCGAGAT CGCTGGTGC-TG-CCTGG AAGGTCA CCGGGTCAAGTACCAGCG TTTTGGGGCAGGAAA  75 105
   Bxe_A2717 1941481 .. 1941494 +  -2.3  -3.32022   TGATGGTTTTCTCGT               CGCCT GCTG AGGGG                TTGCTGTGTACGGGG  44 218
   Bxe_A2716 1943097 .. 1943121 + -15.7  -5.93809   GCGGGAACCGTTCGG          CGCGTCGTCCT TCG GGGGCGACGCG          TTTTTTTTGTGCGCC 100 346
   Bxe_A2714 1945679 .. 1945705 +  -8.8  -3.62597   GCACAACTGCGGATT        GGCCTCGCCAT TGTCAT ATG-CGAGGCC         TTCTTCGACGGTCCG  65 180
   Bxe_A2701 1957421 .. 1957435 +  -8.6  -3.47941   CTGGAAACGTGGATG               TCAACG AGG CGTTGA               TTATGATGGTTCCTG  64 68
   Bxe_A2699 NONE
   Bxe_A2698 1960754 .. 1960774 +  -2.6  -2.56164   TTCGTAATCGTACTG           CCG-GATAT TGCT ATGTCACGG            ATCTTCATTACTGGT  38 34
   Bxe_A2697 NONE
   Bxe_A2696 1962318 .. 1962336 +    -3  -3.16564   GGGTCGAGCGTGGGC             CGTCTAGT ATG ACGAGCCG             TTGCTCGCGTACCGG  43 19
   Bxe_A2695 1962986 .. 1963017 +  -5.9  -3.57971   ATTTTCGGAAATGAA      TAATGCGCAGCCT CATCTC GGGTTGCGAATTA       TTTAGCGATGCGTAT  55 23
   Bxe_A2691 1966365 .. 1966389 +  -3.6  -4.35604   TCGTCCCAGTGGGTA         TGCAAGTACGC GAGC GCGTCCTT-CA          TTTGTTGTCGATTGC  66 373
   Bxe_A2686 1971407 .. 1971420 +  -5.9  -3.67989   AGGATCGGTGCCTAT               CTGGC GTAG GCCGG                TTTCAATAGAATTTT  58 17
   Bxe_A2685 1972596 .. 1972606 +  -2.4  -3.61764   TGCTTGAAGGGTTCT                 GAGC GAA GCGC                 TTTACGGGTTGGTCC  47 24
   Bxe_A2684 1973317 .. 1973328 +  -2.2  -2.79327   CTGGCGGATGAGGTG                GTCT TTAC GGAC                 ATTTGAGTCCGGTAA  39 8
   Bxe_A2683 NONE
   Bxe_A2682 NONE
   Bxe_A2681 1975040 .. 1975052 +  -3.3  -4.28361   AAAAGGATCAAGACG                GGGCG ACG TGCTC                TTTTGCTGGGCTTCG  64 211
   Bxe_A2677 NONE
   Bxe_A2676 1979779 .. 1979815 +  -5.8  -4.27617   GAGGTCGTGAATTGA    TACCGTCCAGGCAAGT CAACT ACTTGTATGGGCGGGG    TTTTGCTCCAGTATG  70 149
   Bxe_A2673 NONE
   Bxe_A2672 1982289 .. 1982314 +    -4    -3.137   TCGCTCGCGACAAGC         CG-GATGCGCT TGAGC AGCGCATCGCA         TTGCGTAATCTTCAT  45 74
   Bxe_A2671 1983029 .. 1983041 +  -3.3  -2.62616   TCTCAGGAGAGGAGA                CACCG ATT CGCTG                TAGTGTGACCCGTGA  40 500
   Bxe_A2670 1984353 .. 1984367 +  -2.8  -3.52896   CTGCCAGATAAGCGA               TGTTCA GCG TGACCA               TTGTGTCGATGATGC  49 307
   Bxe_A2667 NONE
   Bxe_A2666 1988417 .. 1988430 +  -4.5  -3.14931   GTACCACCGATCGCC               GATGC GCGC GCGTC                TTGGTAAAAGATCGG  47 299
   Bxe_A2664 1989443 .. 1989454 +  -5.8  -3.41569   GGATACGCAATAAAA                GCGT GTCC ACGC                 TCTTTGAATAAGTCC  53 3
   Bxe_A2663 1990245 .. 1990258 +  -3.8  -2.75382   TGACGGAATTGCCCG               GCAG ACCTTC CTGC                TGCTTGAATCGGATC  43 72
   Bxe_A2662 NONE
   Bxe_A2661 1991042 .. 1991066 + -10.8  -5.04601   CACAATGTGAGCAAA         GCCTGCTAACC GGAT GGTT-GCAGGC          TTTTTCGTTTGTGCG 100 245
   Bxe_A2660 1992955 .. 1992983 + -10.3  -4.85782   CTGATCCCCCTTGAA       CCCGCGGCGTGCC TCCCC GGC-C-CCGCGGG       TTTCTTTTTCCGCAC  95 136
   Bxe_A2659 NONE
   Bxe_A2658 NONE
   Bxe_A2657 NONE
   Bxe_A2656 NONE
   Bxe_A2655 1997466 .. 1997487 +  -4.4  -3.55622   AACTGCCAGGGCCGG           GAGGTGCGC GATGA GCG-GCCTC           TTTACCGCCGTTGGC  53 12
   Bxe_A2654 NONE
   Bxe_A2653 1999534 .. 1999553 +  -7.9  -2.52464   TGATGTGCCGGACGT            GCAGGTT GCGCCG AACCTGC             TCGCTTCCCCGGACG  53 184
   Bxe_A2652 NONE
   Bxe_A2651 NONE
   Bxe_A2650 NONE
   Bxe_A2649 NONE
   Bxe_A2648 NONE
   Bxe_A2647 NONE
   Bxe_A2646 NONE
   Bxe_A2645 2009046 .. 2009056 +  -3.2  -2.71712   CTGGGACGACTGGTG                 CATG CGC CGTG                 GTTTGACGGCAGGCG  41 99
   Bxe_A2644 NONE
   Bxe_A2643 2010789 .. 2010818 +  -7.7  -3.09327   CGCCAGTAATGATAT       GGTCAGCCCGCCC TTCG GGGTATGCTGGCC        TGTTCACTCACGTCG  57 282
   Bxe_A4529 2024995 .. 2025048 +  -8.9  -3.83026   GGGCATTTCCAGCTT GCGGCGACGCTGTG-GCCCAGCCTGC GCCGG GCAGGC-GGGCGCGTGCCGTCGT-GC TTTCGTCTGGCGCAC  72 519
   Bxe_A4532 2026668 .. 2026682 +  -3.4  -3.21099   CGCGAGTTCCAGCGC               CTCGAC GAT GGCGGG               TTCATCGTCCACCAG  45 438
   Bxe_A4534 2029526 .. 2029559 + -10.2  -3.51708   TATCCAGACGTCGGC     TCGGCACACCATCG GTCTCG CGATGGCGAGCCGG      TTGCTTTGGCCGGTG  71 305
   Bxe_A4542 2032903 .. 2032913 +  -2.4  -3.50832   CTCTTGAAGCGCTCC                 GGCG GCG CCCC                 TATTTCGGTTTCCGC  47 72
   Bxe_A4543 2033336 .. 2033360 +    -5  -2.81207   TCCTCGAGTCCGACG         CAGGC-GCC GCACGCAA GGCGGCCTG          ATTATCTCTTCAATG  44 0
   Bxe_A4544 2035058 .. 2035071 +  -3.1  -3.53343   GCCGGTCAGCGTGGC               TGG-GC CCG GCTCCA               TTTCCCCAGAGGCTT  49 65
   Bxe_A4545 2035515 .. 2035525 +  -3.2  -3.79565   GTGATCGGTGCATCA                 CGTG CTG CATG                 TTTCCATCTGTTTGT  55 113
   Bxe_A4546 2036647 .. 2036659 +  -3.3  -3.89346   CGCCGCAGGCGGCAG                CGTGA CTG TCTCG                TTTATCCCGTCGACA  55 413
   Bxe_A4548 2038805 .. 2038835 +  -3.9  -3.37464   CCGAAAGCTGCCAGC      GGTGCTGCAGGCAA TGAC TTACC-GCCGCGCC       TTGTCGCCTTGCTGG  49 344
   Bxe_A2624 2052469 .. 2052522 +  -8.9  -3.83026   GGGCATTTCCAGCTT GCGGCGACGCTGTG-GCCCAGCCTGC GCCGG GCAGGC-GGGCGCGTGCCGTCGT-GC TTTCGTCTGGCGCAC  72 519
   Bxe_A2621 2054142 .. 2054156 +  -3.4  -3.21099   CGCGAGTTCCAGCGC               CTCGAC GAT GGCGGG               TTCATCGTCCACCAG  45 438
   Bxe_A2619 2057000 .. 2057033 + -10.2  -3.51708   TATCCAGACGTCGGC     TCGGCACACCATCG GTCTCG CGATGGCGAGCCGG      TTGCTTTGGCCGGTG  71 305
   Bxe_A2611 2060377 .. 2060387 +  -2.4  -3.50832   CTCTTGAAGCGCTCC                 GGCG GCG CCCC                 TATTTCGGTTTCCGC  47 72
   Bxe_A2610 NONE
   Bxe_A2609 2062532 .. 2062545 +  -3.1  -3.53343   GCCGGTCAGCGTGGC               TGG-GC CCG GCTCCA               TTTCCCCAGAGGCTT  49 65
   Bxe_A2608 2062989 .. 2062999 +  -3.2  -3.79565   GTGATCGGTGCATCA                 CGTG CTG CATG                 TTTCCATCTGTTTGT  55 113
   Bxe_A2607 2064121 .. 2064133 +  -3.3  -3.89346   CGCCGCAGGCGGCAG                CGTGA CTG TCTCG                TTTATCCCGTCGACA  55 413
   Bxe_A2605 2066389 .. 2066420 + -10.1  -2.66733   ACGTTGACGGACGGT      CGAGCCGGAGCGAC GTATA GTCGC-CCGGTGCG      TACTGTCCGTTACCC  59 454
   Bxe_A2602 NONE
   Bxe_A2601 2068228 .. 2068259 +   -15  -3.14132   ACGACAGGAGAAAAG      CGGTGACGGCCGCG AGGG CGAGGCCGCCGCCG       TTCGTGAAGGAGCGG  85 60
   Bxe_A2600 2069289 .. 2069303 +  -4.2  -3.20435   CAGTTGGTAGAGCAG               CGGACT TTT AATCCG               TTGGTCACTGGTTCG  47 102
   Bxe_A2599 2070112 .. 2070125 +  -8.1  -3.74693   CCACAGCACGTGGGT               CCGCT CGCG AGCGG                TTTGCTCCAGTCCCG  66 210
   Bxe_A2598 2071172 .. 2071187 +    -6  -4.56597   CAACGGCAACGCAAC              CGCGGC GGTC GCAGCG               TTTTTCGAAGCCCAC  78 263
   Bxe_A2596 2071941 .. 2071958 + -14.1   -4.0802   AGTAAAGTATTTCAA             GGGCCGG TCTA CCGGCCC              TTTGGTTATTCGCCT 100 36
   Bxe_A2595 2072652 .. 2072677 + -11.9  -3.25823   CGGCAAGACTGTCAC         TTGACCGGATC ACGG GATCCGGTCGG          TTGATCTGCACAACG  75 317
   Bxe_A2593 2073467 .. 2073498 +  -3.6  -4.17023   CGGGAGTGGCAGCGC      CAGGCCAGCGT-ATC AAG GTTCACGGTGGCCCG      TTTTCCCGTCGTTGG  62 191
   Bxe_A2592 2073980 .. 2073999 +  -7.8  -2.50021   GCAGTCCACTCGCGC            GGCCGAAC CCCC GTTAGGCC             ATCCTTTATGTTTTC  53 9
   Bxe_A2587 2079450 .. 2079465 +  -8.2   -3.2963   AAGACGCTGGGATAT              CGCGGG CGCA TCCGCG               TTATCGAAGCATGGT  59 221
   Bxe_A2585 2080136 .. 2080148 +  -6.2  -2.87132   GGACTTTAAACATTC                CGCG GGGTA CGCG                TGTGTAACGCGCACA  51 6
   Bxe_A2584 2081946 .. 2081968 +  -9.9  -3.89346   GCCCCGTCAAACAAA          TGCCACGAGG CGAG CC-CGTGGCA           TTTGTCCAATCGACG  75 388
   Bxe_A2580 NONE
   Bxe_A2579 NONE
   Bxe_A2578 NONE
   Bxe_A2577 2085193 .. 2085222 +  -2.7  -3.05384   CGGGACAATTGTTAT       CCGAGGCCAGAGC TTTC GATCTTGCTTCCG        TTCAATCCGCCGGCA  41 199
   Bxe_A2575 NONE
   Bxe_A2574 NONE
   Bxe_A2573 2088351 .. 2088387 + -12.2  -2.57132   GCGGATATAGACTTG   CCGCCTGCCTCGCCCCG TTGT CGGGGCGAGG-GGTAGG    GTTATGCCGCAAGCG  69 218
   Bxe_A2570 2093746 .. 2093764 +    -6  -3.12895   GTCGAGCTGAACTCG             CAGCCT AACCCGA AGGCTG             TATGTTGGTGCCCAC  52 101
   Bxe_A2568 NONE
   Bxe_A2567 NONE
   Bxe_A2566 NONE
   Bxe_A2565 NONE
   Bxe_A2564 2100891 .. 2100901 +  -4.6  -3.70689   TTATTCTGAGGGGAG                 GCGC GCA GTGC                 TATTTTCAACTTATC  56 32
   Bxe_A2563 2101825 .. 2101861 +  -5.9  -3.31144   CTGATCTGACAGGTA   TGGTGGCA-TCGCAAG CGATGT CTAGCGATTGCTGCCA    TTATGGGGATGGCCC  51 32
   Bxe_A2562 2102192 .. 2102238 +    -8  -3.09516   TCGTTTGCAATTTCG ATCGTGCCTAGGTGGCGACGT CGCGAC ACGTCGCCACC-GGGCAGAAG TTCAATCGTGACGCG  57 15
   Bxe_A2561 NONE
   Bxe_A2560 2105995 .. 2106008 +  -9.5  -2.60808   GCGCCGAGGAGTCCG               CCCCG CTGC CGGGG                TGCCTTGTCGGTGGT  60 64
   Bxe_A2559 NONE
   Bxe_A2558 2108879 .. 2108906 +  -9.1  -3.37198   GGCTTCGACAGGACC        GACGAGCAGCT GGAAGA GGCGGCTCGTC         TGTTCTATGTAGGCG  64 467
   Bxe_A2556 2110134 .. 2110144 +  -2.4  -4.13805   ACGCACGGGTTCGTT                 AGCG TGA CGCG                 TTTGTATCCGTTTTT  59 169
   Bxe_A2555 2110583 .. 2110600 +  -3.3  -4.52589   TTGCTTGGTTGATCC             TGCGGGG GGCG TCCCGGA              TTTTGTGTAAACGGG  66 110
   Bxe_A2552 2112728 .. 2112760 +    -4  -3.50332   TAGCCAGAACTTGGC     GCCCTCGGTCTG-GG CGAT CCACAGCCCCAGGAC      TTCCTTGTGTCCGTC  51 441
   Bxe_A2547 2115852 .. 2115882 +  -2.4  -2.91735   TACGACCGGATCGAA       GCAATGCGACATGA CTA TCCGATCGCAGTGC       TATGTCGGGTGTTCG  40 43
   Bxe_A2546 2117183 .. 2117194 +    -3  -3.72893   CTCTCGGTCGGCGCG                TTGT CCCA ACAA                 TTTCCTCGACGGCTC  54 502
   Bxe_A2540 2123331 .. 2123384 + -19.5  -4.36914   GAAGCCGGCTGACTG CCTGAACCGCGCGCATCGGGCACGT AGCA ACGTGCCGGTTGCGCGCGGTCTGCG TTTTATCGCCGCGAG 100 39
   Bxe_A2539 2124313 .. 2124325 +  -7.7  -4.91109   GCTCGCGCGCCACTC                CGGTA AAC TACCG                TTTTTCTACTGCCCG  90 52
   Bxe_A2538 2125324 .. 2125339 +    -6  -3.53012   TCGCTTCCGCGAGCG              CCGCGG CATC CCCCGG               TTTCACCAGCCAGCC  55 301
   Bxe_A2536 2127928 .. 2127968 + -11.3  -2.78495   AGCGGTAGGTTGTCT  CATTATTCGCATATTGCGA ACT TCGCAACATGCGAATAAAA  TGCTGTTCGTGGTAC  66 100
   Bxe_A2535 NONE
   Bxe_A2534 2129011 .. 2129038 + -15.6  -3.80625   CCGCCCAATACAAAA        GGGCTGCGCC CTCAATGC GGCGCAGCCC         TTTCCGTTATCCCGC 100 208
   Bxe_A2524 NONE
   Bxe_A2523 NONE
   Bxe_A2522 NONE
   Bxe_A2521 2146534 .. 2146551 +  -5.5  -2.82516   TATCGCGAAGCGATC             AGCGCAT TCTG ATGCGCC              TGTGATCATGCGAAG  47 14
   Bxe_A2520 NONE
   Bxe_A2519 2150178 .. 2150188 +  -6.8  -3.10715   CCTGTTGAACCCGCC                 GTCC TCC GGAC                 TTAGCTGCTGGTGGA  54 67
   Bxe_A2517 NONE
   Bxe_A2516 NONE
   Bxe_A2515 NONE
   Bxe_A2514 2157628 .. 2157649 +  -8.6  -2.71712   CGTCACGCTGAAGCA           CCGCAGCC CGCGCA GGCGGCGG            CTTTCGACGAGCGGC  58 30
   Bxe_A2513 2158258 .. 2158287 +  -4.9  -3.85698   GATCAGACAATTCGC       GTTGCAACGTGCG TCTT CGCACTATGCAAA        TTTCTCCGCACAGGC  59 104
   Bxe_A2512 2159264 .. 2159278 +    -7  -3.75024   GGCCGCTGCGGCGGC               ACGGCG GCT CGCCGA               TTGTTCCTCGTGAGA  63 45
   Bxe_A2511 2160506 .. 2160553 +    -3  -3.53444   CGCGAAGCTGCTATG CCGATTCGCCGCCGACGTTCGC CGTT GCTGCCGGCGGCGGTGGTACGA TTTGCGCGGGCATGC  49 142
   Bxe_A2510 2161312 .. 2161349 +  -7.6  -3.05384   TCGATAGTTCGGCGT  CG-GCGGTCGCGAGCCGC TAAA GCGGG-CGCGGCCGGGCG   TTCAGTGGCGCGACG  57 6
   Bxe_A2503 2167669 .. 2167693 +    -2  -3.15544   CTTGCAAAGGCCTGA         AGCG-ATGCGG TTGC CCGCTTACGCA          TTGCTAGGCATCGCC  41 26
   Bxe_A2502 2168426 .. 2168447 +    -3  -4.08317   GGCGCGGCGCAGTTG           CGTCATGA AATGCA TCGTGATG            TTTCCTTTCAGATTG  60 440
   Bxe_A2499 2169271 .. 2169284 +  -4.5  -3.14211   GACTACGTCGACCGC               CTGCT GGGA GGCAG                TTGATGGCGGCGCGT  47 8
   Bxe_A2498 2169937 .. 2169947 +  -4.6   -4.1673   ATCAAACCGCGTTCG                 CGGT GCT GCCG                 TTTGTTCCAGCCTTC  64 213
   Bxe_A2496 2172082 .. 2172093 +  -7.2  -3.06501   ATTCCACCTCACTTT                GCGC CGTT GCGC                 TTAGCTCCCCATGTC  54 50
   Bxe_A2495 2173718 .. 2173757 +  -6.2  -3.62046   CATGCATTGCACCGC  CAGGGTACAGGCGGCGTG CTGT CGCGTGGCCTGCACCGGG   TTATTGGAAACGTGC  57 509
   Bxe_A2493 NONE
   Bxe_A2492 2176581 .. 2176593 +  -4.7  -3.68341   CACGCGACGACGGCC                GCCGC GCC GCGGA                TTATTCGGTGCAGTT  56 239
   Bxe_A2491 2177362 .. 2177387 +  -8.9  -2.62371   CCGCGCGAGGCGGCC         GACAGACGTCC GCTG GGCCGTCTGAC          ATTCCTTGACTGACT  57 1
   Bxe_A2490 2177811 .. 2177830 + -10.6  -5.10497   TGATGAATTGTCGCC            CGGCGCTG CGGT CTGCGCCG             TTTTTTGCGTGGGTT 100 187
   Bxe_A2489 2178905 .. 2178920 +  -4.6  -3.53761   AGAAAACCGATTGCG              GACCCG AAAC CGGCTC               TTTGGCGCCCGATTG  53 252
   Bxe_A2487 2179713 .. 2179726 +  -4.5  -3.31144   TCATTCCGGCGAAGG               TGCCA TGCG TGGCG                TTATAGCAATAGCAG  49 53
   Bxe_A2486 2180146 .. 2180171 +  -8.9  -3.17714   CAGCCAAAACAAAAA         CGGCGCAGTGA TTTC TCACAACGCCG          TTCATAAAACTTTAC  63 76
   Bxe_A2482 2184688 .. 2184727 +  -9.8  -2.64616   CGAAGTCGTGGCCAC  TGGCATGGAGCGTCGCTC ATGA GCGCGGCGCGCGGTGCCG   TGATATGGATGACGG  60 4
   Bxe_A2481 2185241 .. 2185254 +  -3.1  -3.23216   TGGGGCGTGTGAGCG               GATAG CGCG CTGTC                TTCATGCTGCTCGCG  45 21
   Bxe_A2478 2187543 .. 2187563 +  -9.6  -3.14132   GGGGCGGGCTGACAG            CGCCGGAC TGCGC GGCCGGCG            TTGCTGCGGCGCACA  64 436
   Bxe_A2477 2188312 .. 2188329 +  -7.7  -3.05384   CATCAGGTCGACGGA             GTGC-GCC AGC GGCAGCAC             TTCGGTGACACCCCG  55 248
   Bxe_A2474 2190762 .. 2190774 +  -4.8  -3.64703   GGCTTGACGCACGGT                CACG GGGAG CGTG                TTTGACTGGCGCGGC  56 34
   Bxe_A2470 2194105 .. 2194124 + -16.4  -4.07568   ACGCGTCACACCCAG            GCGCGCCC CCAG GGGCGCGC             TTTTGGCCAGCCAGG 100 83
   Bxe_A2469 NONE
   Bxe_A2468 NONE
   Bxe_A2467 2197189 .. 2197236 + -11.2  -2.64144   GCCGCGTGCATTGCG CGTGTTTCCGGCGCAATGAGCGC AGT GCGCTCAG-GCGCGGCAGACCCG GTGTTTCAATCAAAC  66 7
   Bxe_A2466 2198316 .. 2198342 + -14.4  -3.14211   GGTTGAATCACGGAA         CGGGCGCAGTTT ACA GACCTGCGCCCG         TTCCTACGCAGACGT  83 125
   Bxe_A2464 2200076 .. 2200119 + -25.4  -3.60098   CACATTAAGCCTGAA TGACAACGCGGCGCCCGGGTC ATT GACC-GGGCGCCGCGTTGCCG TTTCAGCTCGAGGCT 100 87
   Bxe_A2459 2206181 .. 2206196 +  -2.4  -3.34962   GGTGTCGGGAATAAA              CTCGGC GAAT GCCCGG               TTATGCGCTGTAGAG  46 135
   Bxe_A2458 NONE
   Bxe_A2457 2208063 .. 2208090 +  -6.3  -3.48593   TTTGGCTTCTCACTT        GCCACACCGG TTCCGACGC CCGG-GTGGC        TTCTATCCAAAAGTC  58 136
   Bxe_A2456 NONE
   Bxe_A2455 NONE
   Bxe_A2454 NONE
   Bxe_A2453 2209642 .. 2209669 + -24.2  -5.37043   ATGTTGCTGGCGAAG        GGCAGGGGCCGG GTGA CCGGCCCCTGCC         TTTTTTGTGTCCGCT 100 63
   Bxe_A2452 2211149 .. 2211166 + -12.7  -3.55444   GAAGCGATAACTGGG             GCGCCGT TGTA ACGGCGC              TTTCAAAAGTGCGGC  81 51
   Bxe_A2451 2212679 .. 2212711 + -14.4  -4.30995   AAAAAGCAGCAAAAA     TAAGGACTTACGAGC TAAC GC-CGTAAGTCCTTA      TTCTTTTCTCGACCG 100 127
   Bxe_A2450 2213703 .. 2213724 +  -5.9   -5.0538   AAAAACCCGAAAATT           CAATAACCT ATGG GGGTTGTTG            TTTTTTCGGCTCACA  86 106
   Bxe_A2448 2217883 .. 2217898 +    -9  -3.90922   CGCTTCTACCTCGGT              CTCCCT GAGG AGGGAG               TTCTTTGAGCGCGCT  72 2
   Bxe_A2446 NONE
   Bxe_A2445 2220012 .. 2220025 +  -9.5  -2.60808   GCGCCGAGGAGTCCG               CCCCG CTGC CGGGG                TGCCTTGTCGGTGGT  60 64
   Bxe_A2444 NONE
   Bxe_A2443 2222775 .. 2222800 +  -3.2  -3.53761   CAGATTGTCGCGCCA         CAGGCAGC CAGTATTGCA GCGGCCTG          TTTCAGGACACGTTG  49 346
   Bxe_A2439 NONE
   Bxe_A2438 2226291 .. 2226308 +  -8.3   -3.9279   TGATCCATTCAGCAT             CAGGCCG GGTT CGGCCAG              TTTCTGACATTCAGT  68 145
   Bxe_A2434 NONE
   Bxe_A2433 NONE
   Bxe_A2432 NONE
   Bxe_A2431 2232560 .. 2232579 +  -3.4  -3.02632   GTTTCCTGGGCAAGG            TGCTGTCG CGTA CGGCGGCC             TGATTTATACGGTTA  43 3
   Bxe_A2430 NONE
   Bxe_A2429 NONE
   Bxe_A2428 2235569 .. 2235587 +  -2.4  -3.68853   CGCAGCTCGAACTGC            GGCGCGA CTGATT TCG-GCC             TTTGCGCGTTTTTCA  51 15
   Bxe_A2427 NONE
   Bxe_A2426 NONE
   Bxe_A2425 2237607 .. 2237617 +  -5.4  -3.10409   CACTATCCGATGGAA                 GTCA TGC TGAC                 TTGCGTGCGTTGGTA  49 89
   Bxe_A2423 2238979 .. 2238993 +  -6.4  -5.07053   CGGCGGACGTGCGTT               GCTGGA TAA TCTAGC               TTTTTTGCGCTAATT  89 235
   Bxe_A2422 NONE
   Bxe_A2421 2240127 .. 2240141 +  -5.7  -2.57132   TTGTTGAATAATTAA               CTGCT ACGCC AGCAG               GTTATGCCACCACGA  46 34
   Bxe_A2420 NONE
   Bxe_A2419 NONE
  Bxe_A2417a NONE
   Bxe_A2417 NONE
   Bxe_A2416 2243730 .. 2243743 +  -4.5    -3.737   CGTCGACTAACCCGA               CCCGT CAAG ATGGG                TTTGCTGCGCGCTTA  56 31
   Bxe_A2415 2244263 .. 2244276 +  -2.4  -3.76839   AAGTTCATTTCGATT               CGAT ATTTTC ATCG                TTTGCGTTCGCATTG  51 39
   Bxe_A2410 2247229 .. 2247243 +    -7  -3.88498   CCACGGTGTGCAATT               GCGCCG TCA CGGCGG               TTTCCTGTCTGGCCG  66 49
   Bxe_A2405 2251399 .. 2251417 +  -3.9  -2.71144   CGCCCTTAAGCCCTT            CTGG-AAG ATTT CTTGCCAG             TGGTTGGGGAAGGTG  43 71
   Bxe_A2404 2251830 .. 2251845 +  -6.8  -3.14344   CCACTCGCTCGCACG              GCGACG ACAT CGTTGC               TTGCTCCCGGCGCTG  54 79
   Bxe_A2403 2252436 .. 2252451 +  -3.2  -3.53012   GACGAACCGAATAGC              CGCG ATGCCAGA CGCG               TTTGCAGACAACACG  49 242
   Bxe_A2401 2254349 .. 2254367 +  -4.5  -3.64703   GCTGTCTCTTTGGTG             TCGGGCT CGACA AGCGCGA             TTTAAGTCGCCGCCG  56 137
   Bxe_A2399 2256784 .. 2256796 +  -3.3  -4.31379   AGCGCGATCGGACGC                GGCAG CTT CTGCA                TTTTGATCAATTCGT  64 123
   Bxe_A2397 2258098 .. 2258114 +    -8  -3.53012   TGCGAGCGTCATTAT              GCATCG GTGAA CGATGC              TTTCGGCCACGCCAA  62 235
   Bxe_A2396 NONE
   Bxe_A2395 2260003 .. 2260030 + -14.1  -2.53213   CGGAAAACGCACGAC        GCGAGCGGCAG CGCCGC CTGCCGCCCGC         TCCATTGCAGGGTTC  78 53
   Bxe_A4551 2273469 .. 2273490 +  -5.7  -3.01712   TTGATTTCGACGTAG           TCGACGCCG TAAC CGGTGACGG            TGTTGAGGGCGCCGC  48 470
   Bxe_A2382 2275376 .. 2275409 +  -4.3  -4.24384   CGTCTGGGCGCATGC     CGCGCCGCGCGGACCG CGC CGGACC-CGAAGCCCG     TTTACTTTTAATCAT  62 88
   Bxe_A2381 NONE
   Bxe_A2380 NONE
   Bxe_A2379 NONE
   Bxe_A2378 NONE
   Bxe_A2377 2280818 .. 2280860 +  -6.9  -3.53012   ACGACTCGCCTGGCG CGCGTGCCGCGTGAGCGG CATCGTCA CC-CTCGCGCGGCGGCCG TTTAGGCGCAACGCG  57 340
   Bxe_A2375 2282092 .. 2282109 +  -9.8  -3.06302   CGGTTGCGCCGGCCG             GCGGCG GCTCCG CGCCGC              TTACCTGAACGTGGT  64 0
   Bxe_A2374 2284896 .. 2284923 +   -20  -5.75945   CGCCGAAGTAAAAAA        CCGGCAACGAAG GTGA CTTCGTTGCCGG         TTTTTTTTGCCCGCT 100 87
   Bxe_A2371 NONE
   Bxe_A2370 2287701 .. 2287725 +  -4.1  -3.28712   CAGCGCCACCGCGTA          GATCACGGTCG GCA CGACCGCCACC          TTGTAGGCGCGCAGC  47 266
   Bxe_A2361 NONE
   Bxe_A2360 2300598 .. 2300610 + -10.5  -3.15544   GGTTGCACGCGCGGC                GCGCG TTC CGCGC                TTGATCCAACTGGCC  66 111
   Bxe_A2359 2301343 .. 2301357 +  -3.4  -2.74144   GATCGCCGCTCGATG               TAGCGC GAG GCGCCG               GTTTCAACCTGACGC  41 23
   Bxe_A2358 NONE
   Bxe_A2357 2303806 .. 2303816 +  -8.2  -3.05384   AGCGCTGCAAGGTGA                 CGCG CGC CGCG                 TTCGCTCCCGGGCCC  57 73
   Bxe_A2356 NONE
   Bxe_A2355 2305663 .. 2305692 + -11.4  -3.46647   AGAACGGCGTGAGAA       CGGCGCGCGG GCAGGAAAAG CCGCGTGCCG        TGTTTCGTGGCTGCC  73 80
   Bxe_A2353 2307695 .. 2307710 + -11.8  -3.14132   CGCGCGACTGGGCGC              GCGCCG GCAG CGGCGC               TTCATGACCAGCGAG  73 3
   Bxe_A2352 NONE
   Bxe_A2351 NONE
   Bxe_A2350 NONE
   Bxe_A2349 2311752 .. 2311765 +  -9.5    -3.484   CTCGTCTCCGGCTCC               CGCCG CTGC CGGCG                TTATCGTGTCGTGGC  69 147
   Bxe_A2348 2313367 .. 2313388 + -15.9  -4.66537   GGGCACAAACAGAAA           CGCCACGAC CGAA GTCGTGGCG            TTTTCTATTGCCGGC 100 93
   Bxe_A2346 NONE
   Bxe_A2345 2316561 .. 2316572 +  -2.2   -4.1721   ACGGAAACACACGCC                CG-CG CGA CGACG                TTTTACGATGTCGAT  59 90
   Bxe_A2344 NONE
   Bxe_A2343 NONE
   Bxe_A2342 NONE
   Bxe_A2341 2321175 .. 2321222 +  -6.9  -2.71144   GCGGTTTGCATATGG GCTGAGTCACAGGCGCGCCGCT CACGA GGCAGCGCGCTTC-GGCTCAGA TGGTTCGGCGGCGTC  51 21
   Bxe_A2340 2322150 .. 2322167 + -12.7  -4.54727   TCTTAGGCCGCCAAA             CAGCCGC TCAA GCGGCTG              TTTTCATTTCCGGGG 100 233
   Bxe_A2339 NONE
   Bxe_A2338 NONE
   Bxe_A2337 NONE
   Bxe_A2336 NONE
   Bxe_A2335 NONE
   Bxe_A2334 2328681 .. 2328715 +  -9.9  -2.78463   CAAACCGGCGAATGA    CCCCGT-AGCCGCGCG GGTC CGCGCGGCTCGCGCCG     TCTCATGAGCGCAAT  61 26
   Bxe_A2333 2330045 .. 2330071 +  -9.5  -5.24989   GCGTAGGATGAGCAA         GTCCATTGGGA CACGT TTCCAATGGGC         TTTTTTCCTGTCTAC 100 67
   Bxe_A2332 2331091 .. 2331118 +  -7.7  -3.60475   GCTCAATGCCCAATT        GCGCGCATGTT TCGAGC AGCGTGCGTGC         TTTGACATCAGCGTT  63 464
   Bxe_A2330 2333361 .. 2333406 + -10.4  -3.18452   CGAGGCCGCCCTGAC GCAGCACGCGCCAGCCGTGGCC GAAA GGCCGTGGCA--CGCTTGCTGC TTCGCTTCAGGTCCT  68 78
   Bxe_A2329 NONE
   Bxe_A2328 NONE
   Bxe_A2327 2337885 .. 2337907 +  -6.8  -3.04322   TGACGGCGCGGCGGC           ACGGGCGCGC CAT GTGAGCCCGG           TCTTGCCCGCTTCGC  54 38
   Bxe_A2325 2340187 .. 2340217 + -16.9  -4.58773   CAGACTGAACCGGCA      TGGCCGGCGTCGCA GCAA TGCG-CGCCGGCCG       TTTTCATTTGATGCG 100 63
   Bxe_A2324 2341499 .. 2341525 +  -5.1  -3.02144   CCTCGGTCATCCGTT        CGATG-CCGAGCG ACA CGC-CGGTCAGCG        TATTGCCGAGGATCA  46 436
   Bxe_A2321 2345872 .. 2345882 +  -4.6   -3.1706   CCGCCGTTCTCGAGC                 CCGT CGA GCGG                 TTGCTCCAGTGCATT  47 507
   Bxe_A2319 NONE
   Bxe_A2318 NONE
   Bxe_A2317 2350881 .. 2350909 +   -19  -4.54727   TCACGCTATGAATAA        GGCCTGTTGCGA GCGGA TCGCAACAGGCC        TTTTGCTTTACCGGC 100 64
   Bxe_A2312 NONE
   Bxe_A2311 2359064 .. 2359083 +  -8.6  -3.15579   GCCGCTTGTCCACGC            CGCC-ATGC GAC GCATAGGCG            TTCATGCGCAGTTGC  57 275
   Bxe_A2306 2362952 .. 2362969 +  -8.4  -3.05819   AGCGGTAGCCATTTT             CGTGCC CGCCCC GGCACG              TGTTCCGCGTCTGTG  60 33
   Bxe_A2305 NONE
   Bxe_A2304 2366144 .. 2366167 + -11.8  -3.53012   CAAACGCGACTGGCG          TGACGCGGACG GCC CGTCCG-GTCA          TTTCGCCCGCCACGC  77 108
   Bxe_A2300 2370048 .. 2370071 +    -6   -4.1552   CTTGTCCTGATAGCG          TTCGCTGATGC CGC GC-TCGGCGAG          TTTGTTGAGAACATG  66 416
   Bxe_A2297 NONE
   Bxe_A2296 2373227 .. 2373263 + -25.9  -5.20216   TAAGCGTTGCTGCAA    CGGCGTGCCGGCTGTCG GAG CGACGGCCCGCACGCCG    TTTTTTCGTGCTGTG 100 38
   Bxe_A2295 2374054 .. 2374105 + -18.2  -3.29511   GGCGCACAAGCGTCC TTGATCTGGTG-CGGTTTTGCCCCG AAT TGGGGCGAAGCCGTCAACAGATCGA TTGTGAAACAATCAA 100 22
   Bxe_A2294 2375540 .. 2375563 + -13.2  -5.42514   GTTCTTGCAAAAAAA          GCCGTTCATG GCAA CGTGAACGGC           TTTTTTCGTTTATCG 100 52
   Bxe_A2293 2378175 .. 2378194 + -12.8  -5.55769   GTTTGCTGCAAAGAA            CCCGCGGT CACG GCCGCGGG             TTTTTTCTTGTCCGC 100 60
   Bxe_A2292 2379049 .. 2379066 + -11.3   -5.4505   CCAGTATCCTCGAAA             GGCGAAC TCCG GTTCGCC              TTTTTTGTTGCCCGC 100 321
   Bxe_A2291 2381081 .. 2381099 +   -16  -4.81249   CGCAAACGCAAAAAA             GCCCCGCA AAT TGCGGGGC             TTTTTACATTTGACG 100 46
   Bxe_A2288 2383042 .. 2383064 +  -7.6  -4.65895   GTCGCAACCAGAGCC           GGGCGGGC CGCAAGA GCCCGCGC           TTTTTCAATCCGGGC  83 69
   Bxe_A2283 2394456 .. 2394472 +    -5   -4.8143   CGCTCTGGTACGTGA              AGGCCG CCAGT CGGCCA              TTTTTCCGTTCTTCG  76 164
   Bxe_A2282 NONE
   Bxe_A2281 2396236 .. 2396266 + -24.2  -4.59773   ACCGCATATGAAAAA       GGCGCTGTTCAGTC ATT GACTGAACAGCGCC       TTTTTCAGAATCGAG 100 66
   Bxe_A2275 2402256 .. 2402277 + -10.8  -3.63515   CTGATGAACCGGAAG           GGCGGCGC GCCTGA GCGTCGCC            TTATTGCAGATCGCA  71 136
   Bxe_A2274 NONE
   Bxe_A2273 2405903 .. 2405926 +  -4.4  -3.53224   CGGCGAAAGCAGGCA          CGGTCAACGG TACA TCGACGACCG           TTTCGCCGAAGCGTG  51 212
   Bxe_A2271 2406866 .. 2406902 +   -13  -3.06418   CCACTGATACCTTGA   ACG-GGTTGGCTGCGCG CCAG CGCGAAGCCAACCTCGA    TGGTTTGTCTGAACG  76 34
   Bxe_A2270 2407803 .. 2407825 +  -9.1  -2.76737   GCAATGTGAGCTTCG           CGCGTGTGC GGAAG GCACGTGCG           GTTTCCGCCTTCGTG  58 46
   Bxe_A2269 NONE
   Bxe_A2268 2409885 .. 2409909 + -14.9  -4.59853   CGCTCATCGCAACGC          CGGCGCCGCCG ACA CCGCGGCGCTG          TTTTTCAAACCTTCG 100 47
   Bxe_A2267 2411277 .. 2411296 +  -8.5  -4.58283   CGGTACGTGCGAGCA            GCGTGCC CAGTTC GGCGCGC             TTTTTCACCAGCTTC  84 387
   Bxe_A2264 NONE
   Bxe_A2263 2414675 .. 2414690 +  -6.2  -4.19735   CAGAGGCGACTTGAA              GAATTG ATTG CAATTC               TTTGATTTTAAAAGA  69 5
   Bxe_A2262 2415862 .. 2415883 +  -7.1  -3.24902   CGCATCTACGGGGCA           CGCGGCGGC GGCC GGCGCCGGG            TTCATCCTCCTGTTC  56 63
   Bxe_A2261 2416446 .. 2416463 +    -4  -2.81547   CGCCTGGACGTCACC             GGCAGC ACCGCA GCCGCC              TGATTCATCTCGAGC  43 5
   Bxe_A2260 NONE
   Bxe_A2259 2418219 .. 2418239 + -15.4  -2.78679   CAGAATGACGACTTT            GGCGCGCC ACGTG GGCGCGCC            CTTTGGATGCGGCGA  83 147
   Bxe_A2258 2418676 .. 2418694 + -11.6  -3.13343   TGATGTGATGTCGCG             CGCGCCCG AAG CGGACGCG             TTAGGTGGTTCGGCT  69 54
   Bxe_A2257 2420393 .. 2420415 + -13.4  -2.72463   AACCGTCCACTCACT           CACGAAGCCG GCG CGGCATCGTG           TGCTTCAGGGTGGCT  76 156
   Bxe_A2256 NONE
   Bxe_A2255 2423345 .. 2423367 +  -5.5  -3.07816   CGTCGATGCCGGTCG          TGCACCGCGC CGCA GCGCGGC-CA           TTGCATCGATCGGAG  49 141
   Bxe_A2254 2424572 .. 2424597 + -15.5  -5.84381   GGGGTGAAAAAAGAG         CGGCGATGCAT TTGA GTGCATCGCCG          TTTTTTTGTTGCTGC 100 70
   Bxe_A2249 2429546 .. 2429595 +  -2.2  -3.66018   GACGATGCACCTTGC GATGGTTGGCC-GCTTC-CAGC CCGCCGTC GCTGCGAATCCGGCCCACGATC TTCTTCACGTCCTGC  50 493
   Bxe_A2246 2432878 .. 2432894 +  -4.4  -4.77157   TTCTTGCGGGCTTCG              GTCACG CGTCA TGTGAC              TTTTTACTGGATTCA  76 109
   Bxe_A2245 2434439 .. 2434457 +    -3  -3.61774   CGCCGTCACGCGCCT             CATCACGG AGC CCGCCATG             TTTGCCAATGTTCTG  49 87
   Bxe_A2244 NONE
   Bxe_A2243 NONE
   Bxe_A2242 2438457 .. 2438483 +  -5.9  -3.01712   ACCTGAGCACCTGAG        CCGGA-TGCGTT TCGG GATGCAATCCGG         TCTTCGCGCAACGAC  48 27
   Bxe_A2241 2439484 .. 2439519 + -18.2  -2.71712   TCACGCAGCGCGTTC    GCGCGTCGGCAGCCCG CATG CGGGCCGCCGATGCCC     CTTTCCACCGGCAGA 100 59
   Bxe_A2240 NONE
   Bxe_A2239 NONE
   Bxe_A2238 2443451 .. 2443500 +  -2.1  -3.21218   TGGCCGGCCAGAAGA GCGCGGAATGACG-CGGCGGGTT TCAACC AGCCGGCTGACGT-ATGCGGCGC TTCATCATCACAACT  44 15
   Bxe_A2237 NONE
   Bxe_A2236 NONE
   Bxe_A2235 2445790 .. 2445811 +  -4.3  -3.61328   CGCACCAGTGTCTTG           CCGGTAGCG ACAT CGATACCCG            TTTCGCGCTCTTCCT  53 305
   Bxe_A2230 NONE
   Bxe_A2229 NONE
   Bxe_A2228 2455654 .. 2455683 + -16.5  -5.60993   CTGCCGTTTGCGCAG       CGGAGCGAAAGTC CGAG GACCTTCGCTCCG        TTTTTTTGTCGCCCG 100 82
   Bxe_A2226 NONE
   Bxe_A2225 2458588 .. 2458635 +  -8.3  -3.33708   TTCGAGTCCTGGGCG CTCTGAACGGGTGGCCGGGTA CTCGCC TTCCGGGCCTACGGTTCAGAG TTGATGTCTGGATTC  61 53
   Bxe_A2218 NONE
   Bxe_A2217 2468031 .. 2468045 +  -5.6  -3.72695   GGTTGAAGCCCGAGC               GCAGCG ACT CGCTTC               TTTCCTCGGCACGCT  60 178
   Bxe_A2214 NONE
   Bxe_A2213 2472981 .. 2472999 +  -3.1  -2.63112   ACGGCCAGGTGTGGG            TC-GCCGT CTGA GCGGCTGA             TCGTCTGAAACCTTT  40 15
   Bxe_A2212 2477323 .. 2477355 +  -2.8  -4.12188   CTTCAGAAGACAGAG     CCGG-ATG-GCATGGA GGT TGCATGTTCATACCGG     TTTTCAACATCGTGA  60 109
   Bxe_A2211 NONE
   Bxe_A2210 2479597 .. 2479610 +  -5.9  -2.93361   GTGAAGCACGCGGCG               CGGCG ATAT TGCCG                TATGCTTGGCGTTTT  48 37
   Bxe_A2209 2480489 .. 2480501 +  -6.2  -4.34402   CGCGACCTTGAGGAG                CGCC TCTTT GGCG                TTTTCCTGTGACACG  73 379
   Bxe_A2204 2484476 .. 2484521 + -11.6  -3.17219   CCTTGAGCGTGGGCG CCCACGGGCCGTCCGCAGCG ATTTCG CGCAGCAGGCGGTGCGCGGG TTCGTCCAGATTGTC  66 389
   Bxe_A2201 NONE
   Bxe_A2200 2487776 .. 2487796 +  -3.2  -4.07568   CGGCACACCGTAACG           CCTGCCAGC AAAC GC-GGCACG            TTTTGCGCAAACGCC  58 28
   Bxe_A2199 2488531 .. 2488562 +  -3.7  -3.40403   GACTCCAGAGCGTCT      GCA-CGCGATCCTG CACCT CAGGATCGAGCTCC      TTGTAGTCCGCGCGC  49 268
   Bxe_A2197 2492292 .. 2492307 +  -4.6  -4.56597   CAGAGCCGGCGCCGA              GGTCCG ATTG CGGACG               TTTTTGCGCCGCACG  72 67
   Bxe_A2195 2494738 .. 2494754 +  -3.7  -2.58544   GGGTCATCCATGAAC              TTCGAAT GTC ATCCGAA              ATTCTAGGCGTGAAA  42 2
   Bxe_A2194 2495119 .. 2495137 +  -8.8   -4.0825   GCAGTCGCGAACTGC             CGCCGG AATTCAG CCGGCG             TTGTTTGCTTCGCAG  75 95
   Bxe_A2192 NONE
   Bxe_A2191 NONE
   Bxe_A2190 2499812 .. 2499822 +  -6.8  -2.64099   TCAGCAGGCCATCGG                 CCAG CGA CTGG                 ATTATCCTGAGCCGG  50 133
   Bxe_A2188 2503184 .. 2503210 +  -6.5  -3.31322   AAGTCGCGTAAATGC        CCGCGCCGGGTC GCTC GACCTCGC-CGG         TTCTCAGCGCTTGCG  55 502
   Bxe_A2179 NONE
   Bxe_A2178 NONE
   Bxe_A2177 2512454 .. 2512467 +  -5.2  -3.28712   TTCGAGCACCGGAAC               CCGG AAAGAA CCGG                TTCTCAGGCCGCGGC  51 64
   Bxe_A2160 NONE
   Bxe_A2159 2535502 .. 2535512 +  -2.4  -3.55444   GCTTGCGGCGCGGAC                 AGCC GTC GGCA                 TTTCGCGAGTGACGG  47 3
   Bxe_A2158 NONE
   Bxe_A2157 2537454 .. 2537471 +  -2.6  -3.32844   CACCGATTGGCGGCT             CGCATG GTGACG CACGCG              TTCTCCCCTACCCAC  46 16
   Bxe_A2156 2538976 .. 2538989 +  -3.1  -3.26844   TCGGCCCCACCCGTT               CTCTT CGTC AGGAG                CTTTTCATTCATGAG  45 115
   Bxe_A2155 NONE
   Bxe_A2154 2541626 .. 2541650 +  -9.9  -3.93038   GTTGTGATGCGCAGC          CGCTGGCCCGT TCA GCGGATCAGCG          TTTGATCTTCAGATA  75 34
   Bxe_A2142 2553723 .. 2553738 +  -4.6  -4.07568   TTCCCACTCCGGATC              GCCGCA GCCT TGCGGG               TTTTCCGGCCCAAGC  64 84
   Bxe_A2134 2562440 .. 2562465 +  -3.1  -2.78935   TTCCGCGCCCGTAAT         CCGCCGG-CGCG CAT CGCGATCGTCCG         TCTGATCGCCCATCT  41 71
   Bxe_A2133 NONE
   Bxe_A2132 2565410 .. 2565423 +  -6.7  -2.64472   CGCGGCGCTTGCACG               CTTCG CAGC CGAAG                TCCATTTACCACGTC  48 81
   Bxe_A2131 2568462 .. 2568517 + -16.1   -3.7282   GCTGACGGCTGCGCA CGCCGCCGG-CGAGCGCGCCCGCGGTCG CGC CGACCGC-GGCGC-CGTGTCCTGCGTCG TTATTGCTCACGTCA  90 345
   Bxe_A2129 NONE
   Bxe_A2128 NONE
   Bxe_A2127 NONE
   Bxe_A2126 2575004 .. 2575016 +  -4.8  -3.53091   CGTAAGGCGCAGCCA                GGAC AGCTC GTCC                TTTAACAGAGCACCT  53 412
   Bxe_A2125 NONE
   Bxe_A2124 NONE
   Bxe_A2123 2580646 .. 2580657 +  -5.8  -3.39595   GCTGCAATGTCGCCA                GCAG CGTC CTGC                 TTCTCCGTGATTCGC  53 204
   Bxe_A2122 2584715 .. 2584730 +    -4  -4.07568   CTCCACACCCTGGCG              CAGCGCT TCG AGCG-TG              TTTTCGAGCGCAGCC  62 279
   Bxe_A2120 2587012 .. 2587027 +  -2.4  -3.09492   CCACTGAAAAACGCG              TGGCAG AGGC CGGCCG               TATTCCGATTCACAC  41 34
   Bxe_A2118 2591429 .. 2591448 +  -5.6  -2.75074   GTTCAGGCGCTTCCC            CCTGCGACG ACG CG-CGCCGG            TCATATTCAGCTGAC  47 78
   Bxe_A2115 2594688 .. 2594717 + -21.5  -4.71426   CCGATAAAACCGACA       GCCGCCCGGCAGGC GCA GCCTGC-GGGCGGC       TTTTCTTCATGCCGC 100 34
   Bxe_A2112 2597679 .. 2597697 +  -3.7  -3.59979   CCGGAAAAGGCGCTT             GTCCGGC ATCTG GCCGGGA             TTTGAAATGCGCGCC  51 2
   Bxe_A2111 2598875 .. 2598894 + -13.6  -3.53012   GTAAAGACCGGCCAG            GGTGCTGC AATC GCAGCACC             TTTCCCAAACGCCGG  83 37
        catR 2602813 .. 2602833 + -10.4  -3.23395   AGACTCAGCTCCTTC           GCGC-GCGG CAAG CCGCGGCGC            TTCCTCGTCATGCAT  65 416
   Bxe_A2105 NONE
   Bxe_A2104 NONE
   Bxe_A2103 2606628 .. 2606650 +  -7.6  -3.53012   GGGCGCCTCGGCGGT           CGGGTGCTCG TAA CCAGCACGCG           TTTCCACGCGAAGGC  62 59
   Bxe_A2102 NONE
   Bxe_A2101 NONE
   Bxe_A2100 2608849 .. 2608867 +  -5.8  -4.36914   AGGCATCAAGTCATG             CCGCCCGC GCG GCTGGCTG             TTTTATCCGGAGCGC  69 44
   Bxe_A2099 2609706 .. 2609717 +  -7.2  -3.41126   CCGCAGACTAGCCAC                CCCG ACTG CGGG                 TTATAGGCTTTCTCG  58 100
   Bxe_A2096 2615046 .. 2615074 +  -4.7  -3.02043   CCGTCCACCCTTTCC       GTCGCGCAG-GTT GACTG AACGCTGC-CGAC       TCTTCACCACCCGTT  47 8
   Bxe_A2095 NONE
   Bxe_A2094 2617245 .. 2617258 +  -5.2  -2.86944   AAGCAGGTGTCCATC               CGGG TGTCGC CCCG                CTTTCCGTTCGTGAT  48 92
   Bxe_A2093 NONE
   Bxe_A2092 NONE
   Bxe_A2091 2618788 .. 2618817 + -16.4  -2.83382   GACCTGCCGCCCATT       GCCCAGGCAGGC GTCCCG GCCCGCCTGGGC        CTTTCCGGTTTGCTG  86 54
   Bxe_A2090 NONE
   Bxe_A2089 NONE
   Bxe_A2088 2622479 .. 2622490 +    -3  -3.72893   CTCTCGGTCGGCGCG                TTGT CCCA ACAA                 TTTCCTCGACGGCTC  54 352
   Bxe_A2085 2627841 .. 2627899 + -15.2  -3.89614   ACCGTATAGCGGCCC GCCGCGAGCGGCG-GCAACGGCACGGCG ATCAG CGCCG-GTTGATGCTCGTCGACCGCGGC TTTCTGCGCGTTGAC  91 303
   Bxe_A2081 2631227 .. 2631253 +  -9.3   -3.8917   CTGCGTCGCGGCAAG         GCAGCCACCCC TAGGC GGGGTGGCGGG         TTGTTATGCTTCGCG  75 12
   Bxe_A2079 2633229 .. 2633259 +  -6.1  -3.53444   AACTAGACCGCGTCG      CGCGCCGC-GAC CTGATCGA GTCTGCCGCGCG       TTTCCGGCACGATGA  58 75
   Bxe_A2070 2645293 .. 2645312 +  -6.4  -3.30124   TCCGCCCGCTATCGG            CGATTCCG ACCA CGTAATCG             TTATGCGCGATGCCG  55 353
   Bxe_A2066 NONE
   Bxe_A2065 2649906 .. 2649935 +  -4.9  -3.31263   CGAGTTGAGGAGAAT       GCGGGAGCGCCTCG CAT CGACGCA-TCTCGC       TTGTGAGGGTGCGCT  49 33
   Bxe_A2060 2655989 .. 2656012 + -18.2  -5.89921   TTTACCCTGTACGAG          GTCCGCGAGC TTTC GCTCGCGGAC           TTTTTTTATTGTCAT 100 74
   Bxe_A2058 NONE
   Bxe_A2057 2657410 .. 2657449 +  -8.4  -3.05384   GCCATAGAAAACAGT  CTGC-TTGCGCGCGGCG CTACGCT CGCCGCGCGCTTCGCCG  TTCGCTCAACGGGCG  60 34
   Bxe_A2054 2659173 .. 2659187 +  -3.5  -4.56597   GGTAAAGCGATCCTG               CGCGA GATAG TCGTG               TTTTTCGAGGACCGC  69 236
   Bxe_A2035 2677235 .. 2677249 +   -10  -4.48987   GTTTTCGTCAGCGAC               GGACAC AAG GTGTCC               TTTTCGTTCTCGCCG  89 200
   Bxe_A2032 NONE
   Bxe_A2031 2683384 .. 2683409 +  -6.7  -3.73775   GACGTGATCCATCGA         ACGTGAGCCGG TTTT CTGGCGCACGC          TTTCCTGCACATCGG  62 142
   Bxe_A2025 2689427 .. 2689438 +  -5.8  -3.12668   CAGCGCGACGAGATG                CTCG GCGG CGAG                 TTGCGTCTCGCCCTC  49 479
   Bxe_A2021 2694839 .. 2694855 +  -2.1  -3.29471   CGTTGTGCACCGCCG              GATGCGT CTC GCGCGGC              TTCATATGGTAGAAG  44 124
   Bxe_A2019 2696742 .. 2696769 +  -2.7  -4.07568   GACGTGCGCGCGCGG        CCGCT-CGCG TCAGGAAAT CGTGTAGCGG        TTTTGCGGGCCGCCG  56 54
   Bxe_A2017 2699997 .. 2700023 +  -5.6  -2.64794   GCTGCGCCAGCATGC         CGCGCCGCGCGC GTT GCGCGAGCCATG         TCATGTGCACTTCGG  45 437
   Bxe_A2011 2705827 .. 2705868 +  -9.4  -3.09492   TATTAAGCCGTAACC TACAAGCGGCTTTGCTGC ATTCCG GCAGCGAAGCCGCATAAA  TATTCCCCTTCGACG  64 43
   Bxe_A2010 2707131 .. 2707153 +  -2.6  -3.84183   TGCGGTACTCGCCGC           CGGTTAGTGC GGT GCGATAAGCG           TGTTTTCTGCTAAGC  53 52
   Bxe_A2009 2707543 .. 2707571 + -13.1  -3.29461   CCGGGCCGCGAAGAA        GTAGCGCGCCGGT TAC ATCGGGGCGCTGC        TTCTGAACCGCATTC  79 83
   Bxe_A2004 2715313 .. 2715325 +  -7.7  -4.11216   CGGATGGCCCGTAAT                CAACG CGC CGTTG                TTTTGCGCGTCGGCC  71 500
   Bxe_A1994 2726038 .. 2726048 +  -2.4  -3.15249   ATCGCCGCCACGCCC                 GGAG ACA CGCC                 TTCGTGACGCATCTG  41 8
   Bxe_A1993 2727095 .. 2727132 +  -6.3  -3.64487   TGAACACCAGCACCA   CGTCCTGCGCGGT GGAAGGCACCGA ACGGCGCAGGATG    TTCTTGAGCGTGTCG  57 451
   Bxe_A1989 2730908 .. 2730918 +  -8.2  -2.71712   TTGCGAAACGATCGC                 CCGC CGC GCGG                 ATTTGCCGCACGGCG  54 58
   Bxe_A1988 2731525 .. 2731581 + -10.9  -2.63112   CAACAACATGCACAG CGACGCTGACCGCGCAGGCACCTGACTCG TGA CG-GCCAGG--CCCGCGCGATCAGCG-CG TGGTGTCCGGGCTTT  66 48
   Bxe_A1986 2735165 .. 2735203 + -15.9  -3.25823   ATTGAGCGGCGCCGG   CGTGCGTGACGGCGCCG CTCGT CGGCGCCGCCTCGTATG   TTCATGTCCGCACGA  89 36
   Bxe_A1977 2744482 .. 2744498 + -10.8   -4.1585   TCGCCTTCGAACCCA              CCCCGC CGCGC GCGGGG              TTTTGCGCATTCTGG  82 48
   Bxe_A1976 2745373 .. 2745431 + -14.7   -3.0579   GCGCCGTTTTCCTCC -GCTCGCT-C-ACCGCATCGCGCCCGCC GCTTCA GGCGGGCGCGATGCCGTTGCAGTGCGCG CTTTTCAACCCGTTT  83 44
   Bxe_A1975 2747321 .. 2747346 +  -7.5  -3.05384   GCGCGCGTTACGCCA         GAACGGGCG CACCGAGA CGCCCGTCC          TTCGATCGGAGCGAA  54 146
   Bxe_A1974 2748730 .. 2748762 +    -7  -3.64283   GCGCCGCAACACGAG     CGCCGCA-CGACCGTT CGC GACGG-CGCTGCTGCG     TTGTTGCCGCGTTTC  63 55
   Bxe_A1973 2749350 .. 2749362 +  -4.7  -2.71712   TATCGCGTCAGCCAC                GGCAG TCC CGGCC                CTTTGGCCAGCCACG  44 153
   Bxe_A1972 2749852 .. 2749889 +  -6.8  -4.09739   CGCCTTATGCGCGGG   GCGCGCCG-CGTCCGCG GACAG CGCCGGCGTCGGCAGGC   TTTTCGCACCCTTCG  68 219
   Bxe_A1970 2751695 .. 2751721 +  -5.1   -4.1552   CGCGATGCAGGTTGC         TGTAATAGCGC AGCAC GCGCTCTTCCA         TTTCTTCACGCGATG  64 358
   Bxe_A1968 NONE
   Bxe_A1967 NONE
   Bxe_A1966 2758359 .. 2758378 +  -8.5  -3.57263   CTGAGCTGTTCGTTG            CGCCGGC CAAACT GCTGGCG             TTTGAGGATGGCGAT  66 392
   Bxe_A1960 2767547 .. 2767559 +  -9.1  -3.16267   TCGCGCAACGTGAAT                CGGCA GGT TGCCG                TTGCATATCGTTACA  60 60
   Bxe_A1959 NONE
   Bxe_A1958 2769951 .. 2769981 + -22.8  -3.89881   CATCTGCAAGCGAAA       GAAACAGGCTCCGT CAC ACGGAGCCTGTTTC       TTTATGGCCCTTCGT 100 80
   Bxe_A1956 NONE
   Bxe_A1955 NONE
   Bxe_A1954 NONE
        mntH 2781074 .. 2781099 + -13.3   -5.4477   TGACCCGTTTCATCC         CGGCTGCCG GGTTCTTG CGGCAGCCG          TTTTTTTGCCCATTT 100 146
   Bxe_A1948 2782651 .. 2782702 + -13.8  -2.53876   GCGGACGCCGCCAGA CGCGCGCCAACGGCGGCCTCGCCGT TGGCC ACGGCGAGGC-GC-G-TGCCGCGCA TCGGTTAACATAGCG  74 91
   Bxe_A1947 2783031 .. 2783044 +  -9.5  -5.47218   CCGAAGCGCAAAAAA               CGCCG GATC CGGCG                TTTTTTTACGTGGCG 100 105
   Bxe_A1942 2788845 .. 2788867 + -15.6  -4.56597   CCGGAGTTGAAAAAA           GCTGCGTCCG CAC TGGACGCAGC           TTTTTGAAGCAGCGG 100 73
   Bxe_A1937 2795343 .. 2795363 +  -6.7  -3.63895   CGCGATTGAGCACCT            TCGCGCCGC CGA GCGTGGCGA            TTTCCAATGCTTCGC  59 361
   Bxe_A1935 NONE
   Bxe_A1934 2797539 .. 2797567 +  -9.5  -3.53224   AAGCCAATAAGAAAC        GGCGCCGTGCG AACTGAG CGCACCGCGTC        TTTCGCCCCGCAGTC  65 199
   Bxe_A1932 2798931 .. 2798958 +   -12  -4.86731   ATGAGCAATGTGAAG        CGGGCTTTTCGC GCGA GCGGAAAGCCCC         TTTTCTTTGGCCGCC 100 81
   Bxe_A1931 NONE
   Bxe_A1930 2800810 .. 2800840 + -22.8  -4.13945   GCCGCCAAAAACAAA       GAACCCACAGCATC GGT GATGCTGTGGGTTC       TTTTCAAGTCAGCCT 100 78
   Bxe_A1923 2807355 .. 2807378 +    -9  -2.79023   TTCCACCACCGCCAG          TTCGATGATGC GGC GCATC-TCGAA          TACTTCATGCACTTC  55 455
   Bxe_A1914 NONE
   Bxe_A1913 NONE
   Bxe_A1912 NONE
   Bxe_A1911 NONE
   Bxe_A1910 2818203 .. 2818216 +  -5.3  -3.73072   CTGCATGGCGAATCT               GATGT CGGG ACATC                TTTCATACGCGCGTT  58 203
   Bxe_A1909 NONE
   Bxe_A1908 2820326 .. 2820344 +  -5.9  -2.70932   GGACAACCGGCCGCT             GCCGACC AGCAC GGTCGCC             TGATTCGCCGCCACC  47 4
   Bxe_A1907 2821517 .. 2821534 +  -6.9  -4.09864   CGGCACACGATGTAC             TGAGCGG CATT CCGCACA              TTTTCGCAAATCACT  68 23
   Bxe_A1906 2822952 .. 2822973 +  -3.6  -4.10657   CGATTTCCAGGGCCA           CGACGGAT ATAAGC GTCCGCCG            TTTTCCACGCTCTCA  62 213
   Bxe_A4552 2826425 .. 2826461 +  -6.5  -3.72576   GTTGCCCGGTCCAGA    TCGTTCTCGGCTCCG GTCGATA CGTCGCCGAAAACGA    TTTCCTCCGCCACGC  62 468
   Bxe_A1897 2830771 .. 2830785 +  -5.6  -3.26471   GAACGCGCCGCGCAC               CCGTCG TGC CCACGG               TTCATCTGGCAGTAC  51 483
   Bxe_A1894 2832403 .. 2832415 +  -2.6  -2.79175   AAACCGCCGGGCAAA                TCGG CCAAC CCGG                CTTTCAATGAGCGTT  39 3
   Bxe_A1893 2832834 .. 2832852 +  -6.6  -3.04144   CGAGCTGAGTCGCCC             CGACAGGG TTA CCTTGCCG             TCTTCGACGTCGACG  50 150
   Bxe_A1889 2836140 .. 2836173 + -14.5  -3.01712   GCCACGCTCGGCCAT     CGCCCGGCGCG-CCTC ATC GAGGGCGAGCCGGCCG     TCTTCACGCAGCACG  79 516
   Bxe_A1887 2839763 .. 2839792 +  -3.4  -2.66118   GCGTATCCCGCACAT       TGGTGCGCGCGG CCAGCA TCGCGTTCACCC        TCGCTTCGTTTTCCG  40 172
   Bxe_A4553 NONE
   Bxe_A1878 2847988 .. 2848000 +  -2.6  -3.85698   CATGGCTGCTTTCCA                CCGG CGCGC TCGG                TTTGTAAGCCGCCGC  53 6
   Bxe_A1877 2849257 .. 2849269 +  -4.7  -2.73124   CCCCTCTGACGCGAA                GCGCG CGT CGCAC                CTTTGGAGAATCCGC  44 32
   Bxe_A1876 2850287 .. 2850301 +  -4.2  -2.64416   CAACCCTCGCTTGAG               GCGC TCACCAT GCGC               ATTCTGATAGCGCTG  42 27
   Bxe_A1875 2851234 .. 2851283 + -18.6  -3.07962   TAATGCAGTGAGCCT TCGCCACTAAGCCGTTCGCGGA AGAACC TCCGCGAACGGCCTGGTGACGC TCTTACAATATCGAC 100 52
   Bxe_A1872 2853928 .. 2853954 + -15.9  -4.98531   GACGAAAGAGAAAGC        GGCGCGAG-CGC CTGA GCGGCTCGCGCC         TTTTTCGTTTGAGGC 100 64
   Bxe_A1868 2858084 .. 2858124 +    -9  -2.52464   GAAGACACCGGCAGA CGCGGCTCGTTCG-GCCTGC TCG GCATGCGCGAACGCG-TGCG TCAGTTGCGCGGCAC  57 433
   Bxe_A1864 NONE
   Bxe_A1863 2861880 .. 2861919 +  -3.6  -4.63218   CCAACAAGAGCCCTC  CCT-AATCGGTGAAGCGTT GTA AGCGCTTCACCCCTTCATG  TTTTATTGGAGGAGA  70 187
   Bxe_A1862 2863957 .. 2863994 +  -3.2  -3.08581   CTTCCGGCGCGATCC   GATGTCGCGCGTGCAC CCGCAC GTGCGCGCGCAACCCA    ATTTTCAGCGTTCCT  43 69
   Bxe_A1861 2864945 .. 2864983 +  -8.9  -3.02144   GCTGGAAATGATGGG  TGATG-AGTCTGGCCGGA TCGA TCCGGCCGGATTGCACCG   TCTTCAGCAACATCG  56 303
   Bxe_A1857 2868317 .. 2868346 +   -15  -3.15544   CGCGTCGCGCCCTTG       CGCCGCGCCGGCG AGCCC CGTCG-CGCGGCG       TTGATCCAACTCAAC  85 69
   Bxe_A1856 2870259 .. 2870292 + -14.6  -2.78384   GCGCGCACCTTGCAT     TGCGCGACCGGCGCC TTGCC GGC-CAGGTCGCGCA     TCTCGTCAAAGGCGG  75 222
   Bxe_A1854 2871692 .. 2871724 +  -3.9  -4.03219   TCGATGACCGTGCCG      GTACTGATGTCGCAC TGA GCGCGGCATCTGCCC      TTCTTATTCTGGAGT  60 8
   Bxe_A1853 NONE
   Bxe_A1852 2873326 .. 2873342 + -10.1  -2.93549   GCCGTACCGACGTCG              TCGGGCG GCG CGTCCGA              TCCTTGTTCGCAGTC  64 274
   Bxe_A1851 NONE
   Bxe_A1850 2875377 .. 2875420 + -31.8  -4.61199   CATCTAGACGTTTTC CCGGCGCCGCCGCCTGCGCGC CAT GC-CGCAGGCGGCGGCGCCCG TTTTCTCTCTCCAAT 100 34
   Bxe_A1849 2876334 .. 2876344 +  -2.4  -2.75844   CGCGACGGCCGCGAA                 CAGG TGA CCGG                 CTTTCACCTCGCAGG  39 339
   Bxe_A1847 NONE
   Bxe_A1846 2877855 .. 2877884 +  -3.5  -2.87211   CTAAGGGATCCGAAA       TTCGCGGGCAACG TCAA CGTTCCTCCTGAA        TCTGTCGGACCGCCT  42 51
   Bxe_A1842 2880130 .. 2880156 +  -8.7  -3.17075   TCAATAAACCCGCTT        TCGGAGCCGCGA TGTC TCGCGG-TCCGC         TTCGATTGAACGACG  60 34
   Bxe_A1841 NONE
   Bxe_A1840 2881387 .. 2881403 +  -5.1  -4.06419   TGATGAGCGTCAATC              GCCGT AGCGGTC ACGGC              TTCTTTGTACGCGGC  62 331
   Bxe_A1837 2882700 .. 2882716 +  -5.7  -2.87132   GGTCGTCACCATCAC              CGCTGCG ACA CGCGGCA              TCTGTCACGCCAAGC  48 82
   Bxe_A1836 2885301 .. 2885313 +  -4.7  -3.14051   GGCGGTGACATCACT                GCGCG CGG CGGGC                TCTTCCTGCGCGTCG  47 419
   Bxe_A1834 2888713 .. 2888738 +  -5.3  -3.05844   GCTCCAGGTATCGCC         GCCGCGA-CGGC CAG GACGATCGCGCC         TGTTCCCGTCACCAG  49 328
   Bxe_A1832 2890308 .. 2890320 +  -6.2  -3.64822   ACGGCGAGCGTGGTG                CGGG CCGGC CCCG                TTTCGATCCGGAAAT  57 295
   Bxe_A1824 NONE
   Bxe_A1823 2898413 .. 2898427 +  -2.8  -3.75115   CAACAGAACAGGCTT               TCTGCA TGA TCCAGA               TTACTTTTCTCAGCA  52 65
   Bxe_A1822 NONE
   Bxe_A1821 2900144 .. 2900160 +  -7.9  -4.10437   GAGCAAGCTCGCCAC              TCCGCTC ACC GCGCGGA              TTATTTCCTTCATCG  71 493
   Bxe_A1819 2902628 .. 2902655 +   -15  -2.87132   CATATCCGGTTCATT        TCCATGCCCTGGC AGT GCCAGG-CATGGA        TGTATCGAAGGAACA  77 72
   Bxe_A1817 2904610 .. 2904621 +  -5.8  -3.05816   TGATTGCCACGCTCG                TCGC CGTC GCGA                 TTAGCTGAACGGTCG  49 6
   Bxe_A1816 2905511 .. 2905562 +   -16  -3.07013   CAAATGTGACGCAGC GCGGATCGGCG-GAGTGC-GTGCGC AGCTG GCGCGCTGC-CTCGCGCCGGTCTGC TCTGTTCAACCGATC  88 164
   Bxe_A1809 2910997 .. 2911014 +  -3.3  -3.43773   AGCTTTCACTTCGAT             GTTCGTC TTGC GTCGGAC              TGTTTGCGTATCAAG  49 194
   Bxe_A1807 NONE
   Bxe_A1806 NONE
   Bxe_A1805 NONE
   Bxe_A1804 NONE
   Bxe_A1803 NONE
   Bxe_A1802 2919586 .. 2919596 +  -5.4  -3.50869   CACCCCGTTAGATTG                 CGAA TTG TTCG                 TTCTGTGCGCTACTG  55 206
   Bxe_A1799 NONE
   Bxe_A1798 NONE
   Bxe_A1797 NONE
   Bxe_A1796 2927074 .. 2927084 +  -8.2  -3.08679   ATCGGTGTTCAGCCC                 GCCG AAA CGGC                 TGTTCACTCCACCGA  57 166
   Bxe_A1795 NONE
   Bxe_A1794 NONE
   Bxe_A1793 2932570 .. 2932583 +  -5.3  -4.27686   GGGTTCGAACGGGGA               TCAAG GTTG CTTGA                TTTTGCCTCCTTTTG  69 143
   Bxe_A1789 2938108 .. 2938126 +    -3  -2.80443   CGGCAATCTACTGTC             GCTTGGTA TGA TCCCACGC             TCTAGTCGACTATGA  41 196
   Bxe_A1788 2939096 .. 2939118 +  -3.2  -3.75153   CTTGTGAAGGACGAG           CCGCGCCGGG TGC TTCGTCGCGA           TTTCCGTTCGCCAGC  52 81
   Bxe_A1782 2945181 .. 2945198 +  -4.8  -2.78715   CAACCTCACCTGTCA             GGACTC CTATCC GGGTCC              TGTCCTGACGGGGTT  44 72
   Bxe_A1781 2947450 .. 2947490 +  -4.6  -3.87641   CACACCGCGTGACAG C-CCAATCTCCGCCTGTGC CCGC GCGCAGGCGGGGAGTACCG  TTTATCGGGCGTGTT  59 29
   Bxe_A1775 2951368 .. 2951384 +  -7.9   -4.2772   GCACATTTTCGAGTG              CGAGGGA ACG TCCCCCG              TTTATATTGATTGCA  77 57
   Bxe_A1774 2952431 .. 2952452 +    -8  -3.35597   CAGATCGATGATCAC           GGCAGACC GGGCGA GGTTTGCC            TGTTTGAGCAGTGCA  58 464
   Bxe_A1769 2957467 .. 2957480 +  -3.1  -3.20991   GCATAACGAGCCGGC               CG-AGC AAA GCTGCG               TTCAGTTCGATTAGC  45 101
   Bxe_A1748 NONE
   Bxe_A1747 2979748 .. 2979760 +  -6.9  -2.57132   CATAACATCGCATGA                TGGCC TAC GGCCG                CTTGTGGAAGACCAA  50 75
   Bxe_A1746 2980367 .. 2980398 +  -2.8  -3.35679   TCAGAGAGCTGGCTT      GCAGACAGGGAACG AGTC CGTACCCTATCCCC       TTCTCGATCGCAGCC  47 272
   Bxe_A1739 2989591 .. 2989628 +  -6.1   -3.6682   AACCGTACTGGTTTG   TGCCGACTGCCCCGC ATTTGCGG GCGTAGCCGTCGGCG    TTTCCGTCGGTGCAC  61 173
   Bxe_A1735 NONE
   Bxe_A1734 2993272 .. 2993284 +  -9.1  -2.56314   CCTTAAATGACCTGT                GTCCG GGG CGGAC                TCCATTGGGCTTTGT  57 31
   Bxe_A1731 2995869 .. 2995888 +  -3.4  -3.36289   AGCGGACCAGCGTTA            TCGGCTGC GAAG GCAACCGC             TTCATTGGCATCGTC  47 221
   Bxe_A1729 2997713 .. 2997730 +  -7.7  -2.76046   GTCACGGCGATGATT             GCCGCGCT GGG AGCG-GGC             TGATGTTCCGCTTCG  54 5
   Bxe_A1728 2998121 .. 2998131 +  -8.2  -3.05343   CGTTGGCGAACAACG                 GCCG TCC CGGC                 TGTTACACATCTCCG  57 60
   Bxe_A1727 2999867 .. 2999882 +  -6.8  -2.90723   CGCCGGTCAGCCTCG              GCCGTA GCGA TGCGGC               TATGCTTGCCCATCA  53 102
   Bxe_A1720 NONE
   Bxe_A1719 NONE
   Bxe_A1718 3009971 .. 3009981 +  -6.8  -3.55444   CCGGGCAGACGCGAT                 CGTC GGT GACG                 TTTAGGCCATCACAA  60 291
   Bxe_A1717 NONE
   Bxe_A1716 3011916 .. 3011936 +  -3.9  -3.67976   GCAACTCGATCTGAC            CTCGGATCA AGG TGATCGGTG            TTTGCAGTTCGTACG  54 420
   Bxe_A1714 3013882 .. 3013895 +  -2.3   -2.6063   GTCCAAGAATTTAGC               CGCAC CCCC GTGGG                TCAGTTCTGCGTGGA  38 44
   Bxe_A1713 3014441 .. 3014453 +  -3.3  -2.50994   GCAACCGCGATCATC                CGGCA GAT TGGCG                ATTCCTGACCTTCGC  39 5
   Bxe_A1712 NONE
   Bxe_A1711 NONE
   Bxe_A1710 3016827 .. 3016845 +  -3.1  -3.74693   TAGACGACGTGTCAA             TCCGCGA CTGAA TTGTGGA             TTTCGTGCAGTGAGA  52 15
   Bxe_A1705 3024093 .. 3024105 + -10.5  -4.36914   CGCCCTTCGATCGAG                CCCGC CTT GCGGG                TTTTCTCGACGCGGC  88 174
   Bxe_A1702 3025500 .. 3025522 +   -12  -4.85782   ACACACAAATGAAAT           TGGCCCGC ACAGTCC GCGGGCCA           TTTCTTTTTCCAGCA 100 162
   Bxe_A1698 3031420 .. 3031453 +  -6.5   -3.5393   ATCGAGCCGACGTTG     CCCGCGTCCTGCACG CCGT CGAGCACGAGGCAGG      TTTGCGCGACCTCGT  57 525
   Bxe_A1680 NONE
   Bxe_A1679 NONE
   Bxe_A1678 3053261 .. 3053290 + -16.6  -3.04144   GCCGCACAAAAAACA       GCCCCACGTTTT CGAAGA AAAACGTGGGGC        TGTTGCCAATGAAGC  89 98
   Bxe_A1672 NONE
   Bxe_A1671 3064339 .. 3064349 +  -6.8  -2.65808   TTCGTCAACGGCCGC                 TGCG CAC CGCA                 TCCCTTCTTCAGACT  50 43
   Bxe_A1670 NONE
   Bxe_A1669 3065631 .. 3065641 +  -2.4  -2.92613   TTGCCTGGGTCAAAG                 CGCG ACT CGCC                 TGGTTTGGCGTGCAG  40 73
   Bxe_A1668 3066972 .. 3066982 +  -2.4  -3.05963   AACAACTGATTGCGT                 GACC CAA GGAC                 TATTGCGATGACGCT  41 24
   Bxe_A1667 NONE
   Bxe_A1666 3069830 .. 3069846 +  -5.7   -2.8001   ACCGAGTACCGCGAG              CCCGCGC GCC GCGTAGG              TCTCGTACAGCTTCT  47 384
   Bxe_A1664 3072104 .. 3072116 +  -5.5  -3.59979   CTCGAACAGATCGGC                TAGCG GCA CGCTG                TTTCAGGTCCGCGCC  55 23
   Bxe_A1663 3073453 .. 3073477 +  -9.2  -3.76141   CGCCGCGCCACCGTC          TGCCGCGGCA AGGTC TGACGCGGCG          TCTTTTCATCGTCGT  72 192
   Bxe_A1659 3077965 .. 3077998 +  -7.9   -4.0274   GTCAAGCACTGATCC     GCAGCGGGTTTCGGC TCGC GCCGGTGCCCGCGCC      TTCTTTCCTCCTCGC  71 29
   Bxe_A1658 3078838 .. 3078874 +  -4.9  -5.15969   GTGAGGGGCGTCGTG    CGCGGGAATTGACCGGC CGG GTCGGCCGGCTTACGCG    TTTTTTCACTTAACC  83 37
   Bxe_A1653 3083179 .. 3083195 +  -5.7  -3.65902   TAGCGGCCTTTGCGG              CGCAGCG CCT CGTAGCG              TTTAGCTCCAATCCA  58 236
   Bxe_A1652 3085187 .. 3085204 + -10.5  -5.75945   GTCGGCAGGAAGAAA             CCGGTGC TTAC GCGCCGG              TTTTTTTTCGCCCGT 100 143
   Bxe_A1651 3087073 .. 3087096 + -16.7  -5.63504   GCGGCGAACACAGCG          CGCGCCGGC CTCACC GCCGGCGCG           TTTTTTTGTCGGCTT 100 217
   Bxe_A1648 NONE
   Bxe_A1647 3091515 .. 3091544 + -20.7  -5.24129   AGGCTGACCGACCGG       CGGCCCGACAGGC GCAT GCCTGCCGGGCCG        TTTTTTATGCACGCG 100 190
   Bxe_A1644 3093821 .. 3093858 +  -6.9   -2.6348   CGCCGCGCCAGATGA   CGGATCGCGCCGAGT-TG CGC CAGACGCGGCCCGGTCAG   CTTATAGCCTTTGCG  50 96
   Bxe_A1641 3098171 .. 3098192 + -14.5  -5.03314   GCTCAAATGCAAAAA           GCCTGCTTC TTTC GAAGCAGGC            TTTTTTACGCCTGAA 100 97
   Bxe_A1635 3105836 .. 3105855 +  -9.2   -4.0098   GAAGCCCAATAGAAA            AACCGCCC TCTC GGGCGGTC             TTCTTTGACTTCGCG  78 106
   Bxe_A1625 3116657 .. 3116683 +  -4.4  -4.08767   CCGTCGAAGTAACGC        CGTTACG-CGC CATTAC GCGCCGTTACG         TTTTCGCGCAATACG  62 29
   Bxe_A1624 3117394 .. 3117432 +  -9.4  -4.07687   CACAATCCACGCCCC   GGCGCGGTCCGGCGTC AGTTCAC GACGGCTTGCCGCGCC   TTTTACCCACCCCGT  78 116
   Bxe_A1623 NONE
   Bxe_A1622 3118978 .. 3119003 + -14.8  -3.19192   TGCCCAGCCGCTCCA         GCGCATCGAC TATTTC GTCGATGCGC          TTCGCTTGCGTGGCA  83 187
   Bxe_A1619 3122061 .. 3122074 +  -9.5   -4.8622   CCGGAATACGAAAAA               GCGGC TTCG GCCGC                TTTTTCGTTGGCGCG  93 76
   Bxe_A1618 3123548 .. 3123564 + -10.8  -3.07895   GATGAAGCGGGCGCG              GCGCGG CCGGC CCGCGC              TCTGTTGCCCCTGGC  66 53
   Bxe_A1617 NONE
   Bxe_A1616 3127883 .. 3127894 +  -5.8   -4.1891   GAGCGGATGGTTGCC                GTCG AGCA CGAC                 TTTGTCTTCCGCAAC  66 179
   Bxe_A1614 3129703 .. 3129723 +  -3.2  -3.64471   ACCAGCGGCCCAGGT            CGGTGTTG GAGCA CATTACCG            GTTTTATTTTGCGCT  52 188
   Bxe_A1609 3136671 .. 3136688 +  -8.4  -5.75945   GCGGCAAATAAAAAA             CCCACG CATTCA CGTGGG              TTTTTTTTCGCCCCT 100 141
   Bxe_A1604 3142578 .. 3142590 +  -6.2  -3.63922   TGCGAATCTGATGCG                GCGG CCGTT CCGC                TATTTTACGGAACGT  57 83
   Bxe_A1590 3157265 .. 3157288 + -13.8  -3.15544   CTAGGCCTGATTCGG          GGCGCGGCGT CGAA ACGCCTCGCC           TTGATCGGCATAGGG  79 37
   Bxe_A1577 3169399 .. 3169436 +  -7.5  -2.70932   CATCGGCTAACCAGC   CGGAGCGCG-CGGCGCGC ACG GCGCGGCATCACGCTGCG   TCATTCGACCGAGGA  51 31
   Bxe_A1576 3170492 .. 3170530 + -15.9  -2.91199   GAGGCAGTAAAGATA  CCGCGCCGCCCGCTGCCT TTCA GGGCT-CGGGCGGCGCAG   TGTCGTTGACCATTG  87 109
   Bxe_A1575 3171070 .. 3171095 +  -7.6  -5.12617   GCTCCAAAGAAAAAA         GGCACGGT CTATTTTTTC ACCGTGCC          TTTTTTGCGTCCTTC  91 103
   Bxe_A1565 NONE
   Bxe_A1564 NONE
   Bxe_A1563 3186837 .. 3186859 +    -9  -3.04144   CACGTCGCTCGATAA           CGACCTGCGC GAT GCGCAGGACC           TGTTCGAAATGGCCC  60 147
   Bxe_A1562 3187718 .. 3187748 + -14.7  -3.09581   GCGTCTGAGCGCAAC      CGGCGCGGC-CTGC CCTT GCAACGCCGCGCCG       TATCTTCGCCGTTTC  83 33
   Bxe_A1561 3189413 .. 3189432 + -12.8  -4.79223   GCAACGCATGGAAAA            CGCCCGGT TCGT GCCGGGCG             TTTTTCGTGGTATCG 100 53
   Bxe_A1560 3190447 .. 3190469 +  -9.9  -5.18726   GCCGGCATGAAAAAA          GGCGAC-CTC CATA GAGAGTCGCC           TTTTTCTTGTCGCAA 100 75
   Bxe_A1549 3199084 .. 3199109 +  -5.3  -3.86194   CCCGCGCGCTCTTTC         CAGG-GGCGCAG GCG CCGCTCCACCTG         TTTCTCGCGCAGCTT  60 490
   Bxe_A1546 3202102 .. 3202120 +   -16  -5.00616   TTCGTGCATAAAAAA             CGCCTCGC AAT GCGAGGCG             TTTTTTACGAAGGCC 100 55
   Bxe_A1544 3204843 .. 3204861 +  -7.3  -5.86061   AATGGCGTATCGTTT             GCCCGGC GCAAG GCCGGGA             TTTTTTTTCCTGCCG 100 179
   Bxe_A1540 NONE
   Bxe_A1539 3215474 .. 3215515 +  -7.7  -3.23447   TTCCTTGCCATCAAC CGCGGCGGACCGACGCAGC CCGT GCTGCGCACGCACGTCGCG  TCTTATAAACATTAC  59 512
   Bxe_A1538 NONE
   Bxe_A1537 3218079 .. 3218089 +  -8.2  -4.13767   GCTTAACCCCGATTC                 GCGC CGC GCGC                 TTTTCACGTGCCGAC  74 151
   Bxe_A1536 3219217 .. 3219232 +    -6  -3.51934   TACCCGCCGCACACG              CGCCGC ACAC GCGCCG               TCTTTCTCAGCGCAC  58 188
   Bxe_A1534 3222841 .. 3222870 + -15.8  -5.95946   CATGGGCCGATGAAA       GCCGGTGACCTGC TCGAC GCAGG-CACCGGC       TTTTTTTGTTCTTGA 100 80
   Bxe_A1530 NONE
   Bxe_A1529 NONE
   Bxe_A1528 3228155 .. 3228179 + -13.6  -3.56568   CGCACAAGTTAAAAA         GCCCGCGTGGC TTGC GCCA-GCGGGC          TTTCAACAATGCTTG  83 67
   Bxe_A1526 3229741 .. 3229753 + -10.5  -2.52464   GTACCAGACCTTGCC                GGCGC CGA GCGCC                TGCATTCGCGCGGCC  58 185
   Bxe_A1520 3237442 .. 3237462 + -11.1  -3.53012   AGATCTGAACGTATG            CCGCGCG GTTCAGG CGCGCGG            TTTCGCCGCGGCGGC  74 414
   Bxe_A1514 3244547 .. 3244585 + -16.7  -5.60993   AGGCCCACGTCTTTC   GCGCGCGGCGTCATTCT CACGA GGCATGGCGTCGCGCGC   TTTTTTTATCCGCGC 100 141
   Bxe_A1512 NONE
   Bxe_A1511 3250782 .. 3250800 + -11.7  -5.40072   GCTGCATCACCGGAA             TCCGCGC CATGT GCGCGGA             TTTTTTTCGCCCCGC 100 62
   Bxe_A1510 3251453 .. 3251469 +    -3  -3.73953   AACCGTGGCGGAACG              TTCATG CGCAT CATGAG              TTTCGTCGCAGTCAT  52 90
   Bxe_A1509 3253019 .. 3253042 +   -16  -5.26316   GTGATTGCGTGAGAG          CGGGCCGGCA AATC TGTCGGCCCG           TTTTTTATGGCATCA 100 77
   Bxe_A1505 3257248 .. 3257306 + -16.7   -3.3761   GGCTTACGCGTTGCC GCAGTAACGGC-TCGATCGGGCGCGGCGT TGC GCGCCGCGCCCGATGGAAGCCCAT-CGGC GTTTTGTTCGGCCCC  90 19
   Bxe_A1499 3262386 .. 3262414 +  -2.3  -3.65522   CGGCGCCGTTGACCT        TCTGCACCGCATG GAA CATGTGATGATGA        TTGTTCCAGTAGATG  50 445
   Bxe_A1492 3269722 .. 3269745 +  -5.8  -4.21194   GGATTCTCGGCGTGA          GCGCCGGTCG CCTC CAGCAGGCGC           TTTTCGGTCATGCCG  70 305
   Bxe_A1489 3272617 .. 3272628 +  -7.2  -3.57144   TGGCGAGCGACCAGG                CGCC GCCC GGCG                 TTTCCCGATGCGCGC  59 332
   Bxe_A1486 3276643 .. 3276666 + -12.5  -3.76219   CCGCCTGAGGCCCGA          GACCTGACG CTGGAT CGTCAGGTC           TGTTTCTTCTCCAAT  84 33
   Bxe_A1472 3293281 .. 3293309 +    -8  -3.89346   TCTTCTCCAACGAAA        ACGCCGAGCCGT TGCGC GCGGCTCGGGGC        TTTGTGGCGTGGGAA  68 65
   Bxe_A1470 3294787 .. 3294815 +  -6.7  -4.25458   CGGCAAGCGTACGCA       CGCGGCAGTGCG TGGAGC CG-ACTGCCGCC        TTTGTTCGTGGAATT  72 56
   Bxe_A1469 3296473 .. 3296493 +  -3.9  -3.71804   AACAGATAAGAGCAG            CGCAGTCTT TGG AAGACCACG            TCTTTTAGCGTTTCG  54 214
   Bxe_A1468 NONE
   Bxe_A1467 3298671 .. 3298693 +  -5.4  -2.57344   ACCTGCTGAGAAGCC           CGCTGGCAGC CCC GCTCCCGGCA           CTTCTGCCAAACCTG  46 69
   Bxe_A1466 NONE
   Bxe_A1465 3300672 .. 3300684 +  -2.6  -2.82516   TCAATCGCGCAGGAC                GCGT TGATT GCGC                TATCGTAATGAAGCC  39 5
   Bxe_A1464 3301749 .. 3301761 +  -4.8  -2.72344   TACGCATCACGACAA                TGGC GACGA GCCA                TGCTTGCACCTGCGC  44 209
   Bxe_A1462 3303541 .. 3303551 +  -8.2  -2.94412   AGTCGTCCCTTGACT                 GCGC AGG GCGC                 TCATTTGCCGTTCCG  56 43
   Bxe_A1456 3307665 .. 3307693 +  -4.3  -5.44119   CCTACATGAAAATCG        CAGCGCAGCCGAC AGC GCCGGCTTCGCCC        TTTTTTTACCATGCA  87 105
   Bxe_A1455 3308017 .. 3308043 +   -18  -5.42259   GAGGGATAGGGAGAG         CCCGCCGCGG GGAAGAA CCGCGGCGGG         TTTTTTTGCGGCTGG 100 87
   Bxe_A1452 NONE
   Bxe_A1450 3313932 .. 3313943 +  -7.2  -3.53761   GACCGCTGCGCTATC                CGCC ATCC GGCG                 TTTCCGGACGGGTTG  60 119
   Bxe_A1449 3316217 .. 3316233 + -15.1  -4.35524   CATTGCAGTATCGAA              GCCCGCC ACC GGCGGGC              TTTTGCGTTTCCAGC 100 108
   Bxe_A1448 3316730 .. 3316745 +  -6.8  -3.17075   AAGCTGGTGCCGTGA              CGCC-CC AAC GGCGGCG              TTCGATTCAACCAGG  54 141
   Bxe_A1447 3317458 .. 3317468 +  -4.6  -2.92192   CTTCTTGACGCAGCC                 GGGC GGC GCTC                 TATGCTTCGGTAAGC  46 190
   Bxe_A1446 3319309 .. 3319342 + -15.9  -2.93393   GGGGCGGGTCGGGGC     GGGTCGCGCGGGTTG GGGG CGGCCCGCTCGGCCC      ATTTGTCCGCTCACG  87 118
   Bxe_A1445 3320604 .. 3320616 + -10.5  -3.12749   TTCGCGCGACGCTTC                CCGGC GTC GCCGG                TATTGCCGTTCTTCC  66 52
   Bxe_A1442 NONE
   Bxe_A1441 3325071 .. 3325089 +  -7.5  -3.21595   ATTTCCGCTTTCCGG             CTAACTG CCTTC CAGTTAG             TTAGTCATGCAAATT  56 116
   Bxe_A1440 3327170 .. 3327180 +  -8.2  -3.09803   TTGCCGTGGCGCGTG                 GCGC GAT GCGC                 TATTCCGTCGCGTTC  57 200
   Bxe_A1438 3328912 .. 3328938 +  -5.1  -3.63922   GATATTCGCTGCCTC        GCGCTGCGTTCG GCAT CAAACGC-GTGC         TGTTTTGCGGCGCGT  55 330
   Bxe_A1436 3330246 .. 3330272 +  -9.3  -2.78264   ACTGATCGCGCACGG         ACGGGACGGCG CTTGA CGCCGTCCCAA         TAATATGTTCCTATT  61 36
   Bxe_A1435 3332267 .. 3332288 + -15.9  -5.44721   CGCGCATGTTCAAAA           GGGGGCGTT TTTC AACGCCCCC            TTTTTTTGACCTGCT 100 71
   Bxe_A1426 NONE
   Bxe_A1425 3343828 .. 3343839 +  -2.2  -3.28447   CCTTCAACCCGCACA                CGTA GATA TGCG                 TATTCTCATCCCTGA  44 169
   Bxe_A4554 NONE
   Bxe_A1420 NONE
   Bxe_A1419 NONE
   Bxe_A1418 3354482 .. 3354496 +  -2.8   -3.2963   GATCGCGATCCACGA               TTGACG GCA CCTCAA               TTCTCAACAAATACT  45 347
   Bxe_A1416 3354960 .. 3354998 + -12.2  -2.77899   ACTGAGTTTCGCGCC   CCCACGCGACGCGCGGGC GAG GCTCGCACGCCGCGTGCA   TCGTTCCTCCACCGA  70 36
   Bxe_A1415 3357203 .. 3357232 + -13.6   -5.0133   TCCGGCTGAATACAA       CGGCCGCTGC CATGAAAAAC GCAGCGGCCG        TTTTTTACGCGGCTA 100 85
   Bxe_A1406 3366096 .. 3366106 +  -8.2    -4.386   CTGCGCCACACGCTG                 CGCC CAC GGCG                 TTTTGTCAGCAATTG  77 125
   Bxe_A1405 NONE
   Bxe_A1404 3369647 .. 3369663 +  -7.9  -2.91264   TCGGCGCCGTGCCCG              TCGCGCG GCG CCCGCGA              TGTGTGGATGAAGCA  56 45
   Bxe_A1398 3373970 .. 3373994 +  -2.8  -3.36968   GCGACACCGATGCAT         CGCCCAG-GCT GTGG AGCATTGTGCG          TTATGGAATTCGATA  47 49
   Bxe_A1397 3374707 .. 3374742 + -10.4  -3.53444   ACGGTTCAGTTTCGC    GGCGTCGAGCGCGGCCA CGG TGGCCTTGATC-ACGCC    TTCCTTCTTCAGCCG  69 325
   Bxe_A1393 3378854 .. 3378870 +  -2.2  -3.53012   CAGATCGTCGAGTTG             C-CGCGG CATG CCGTGCG              TTTGCGCGAAAGCCG  47 461
   Bxe_A1391 3381673 .. 3381714 +  -3.4  -2.87132   GCGCATCATCGATAT GCATTACGGGCGGC-CGCG ACTTG CGCGCGCCGCCCGCCTCAC TCTATCCGGAACAAC  42 45
   Bxe_A1390 NONE
   Bxe_A1389 3384127 .. 3384138 +  -7.2  -2.90615   CGTCCGCCGTCCACT                GCCG GCTC CGGC                 TCCTTTCCGGCGAAT  53 66
   Bxe_A1388 3385128 .. 3385156 +  -7.5  -3.61398   ACGACGCGATATCGG       CCGGGTTTCGAT TACTTC GTCGAA-CCCGG        TTATTCCCGGGAAAA  60 363
   Bxe_A1386 3385933 .. 3385953 + -16.9  -3.63991   GCGTTTACAAAAAAA            CCGTCCGAC AGG GTCGGACGG            TTCTTCGCCATACTC 100 67
   Bxe_A1383 NONE
   Bxe_A1382 3391400 .. 3391426 +  -3.5  -3.24709   GCAAACGCTTTCTTT         CCAGCCTGCGC ACCTA GCGCATGACGG         TTAATCGGTGTTTTG  45 9
   Bxe_A1381 3392812 .. 3392837 +  -8.9  -3.85698   GACTAAAAAGTATCG         TGCGCCGCTTG CCAA CGAGCGGTGCC          TTTCTGACGCGAGGC  72 49
   Bxe_A1380 NONE
   Bxe_A1379 3394511 .. 3394546 +   -12  -4.49556   AATCTGCCCCAACGA    AAAAGGCCTTATGGAT ATGC ATCCATAAGGCCTTGA     TTTCTTTGGTCGGGG 100 195
   Bxe_A1365 3409316 .. 3409334 +  -5.8  -3.02144   GACGCGTGCAGATGA             GCGCCGCG GCC CGCCGCCC             TGTTGCCGCCGCTCA  49 46
   Bxe_A1362 3412620 .. 3412669 + -36.7  -2.73364   ACTTCCGCACGCGCA GCGTGCCTTCACAGCGCCGGCAT TCAG AGGCCGGCGCTGTGAAGGCACGC TGCTTCAACTCCGCC 100 40
   Bxe_A1357 NONE
   Bxe_A1356 3420697 .. 3420710 +  -2.3  -3.34398   GATAGCCGCACAATG               GGTCA AGCC TGTCC                TGTTTCGAGCGCACG  46 117
   Bxe_A1355 3421540 .. 3421556 +  -2.2  -4.08692   GCAAGCGCGCGATCC              ACTCGA TCTCC TCGAGC              TTTTCCAGCAGGTTG  58 461
   Bxe_A1353 NONE
   Bxe_A1352 NONE
   Bxe_A1351 3425245 .. 3425263 +  -5.9  -3.54741   GGCGTCTGAAGCTTC             GCGCTCC CTTGC GGAGCCC             TTTGCAGGAGTCGTG  55 40
   Bxe_A1350 3426120 .. 3426140 +  -3.9  -3.55622   CTTGAGCCGGCTGGA            TGGCTCGGG CCG CTTGATCCA            TTTGAGCCGCTTGAA  51 57
   Bxe_A1349 3427298 .. 3427312 +  -2.1  -2.89509   CATCAGATGCGTATC               CATGA ATCCC TCGTG               CTTCTGTTATTGCAA  40 300
   Bxe_A1346 3430103 .. 3430129 +    -5  -4.56597   CCGAGCCGGCCAGGT         CAGGAAGCTGAC CAT GTCCGCTTCCCC         TTTTTCCGCGCCGCG  72 15
   Bxe_A1345 NONE
   Bxe_A1344 NONE
   Bxe_A1343 NONE
   Bxe_A1342 3433889 .. 3433901 +  -9.1  -3.85698   AGTCCTGGTTTTGGA                CCACG GGC CGTGG                TTTATGCCAACGGAA  72 120
   Bxe_A1340 3437550 .. 3437561 +  -7.2  -6.15717   GTCTGATGAAAAAAG                GCGC TTCG GCGC                 TTTTTTTTGTCTTTG 100 58
   Bxe_A1339 3439694 .. 3439732 + -10.8  -3.90744   GACGCCGGAGACAGG   TAGCGGCACAGGCGAGGC GGG GCGACGCGCGTGCCGCTG   TTGTTTGCAGGCACC  77 23
   Bxe_A1335 NONE
   Bxe_A1334 3451511 .. 3451543 +   -20  -6.13503   GAGCTGAAGTAGAAA     GGCGCTGTGCCCTGC TTTC GCAGG-CACAGCGCC      TTTTTTTTGTTGCTC 100 74
   Bxe_A1329 3456236 .. 3456256 +  -3.1  -3.64703   AGCTAGTCACGCGCA            CGGCGGGCA CCA TTTCCACCG            TTTCAATACCGGGCC  52 52
   Bxe_A1328 NONE
   Bxe_A1327 NONE
   Bxe_A1326 NONE
   Bxe_A1325 NONE
   Bxe_A1324 NONE
   Bxe_A1323 3464645 .. 3464686 +  -4.1  -4.07568   CGAAGCGAGCGGAAT ATCCAGCGCGCGCAGCAGG CCGG CCTGCGGCACGCCCAGCAC  TTTTACGGAAGCCGG  62 488
   Bxe_A1312 3477140 .. 3477152 +  -4.8  -4.19238   GCCAGTTCGTCGCCC                TGGC TCGAC GCCA                TTTTCGACTTCAGCG  64 449
   Bxe_A1310 3481249 .. 3481261 +  -6.9  -3.01712   CACCTTCGCAAGCTG                CGCGG CGC TCGCG                TATTGCGACGCCCAG  50 352
   Bxe_A1307 3485482 .. 3485513 + -12.3  -3.90588   AGTCGACGTTGAATA      CGGCGTGCGTCCT ATCGGA AAGATGCACGCCG       TTTCGTTGCACCATG  83 79
   Bxe_A1306 3486608 .. 3486632 + -14.9  -3.62096   CACTCGACTGAGCCA          GCAGGCGGCCG ATG CGGTCGCCGGC          TTTGCCGTCATAGCG  88 30
   Bxe_A1303 3488413 .. 3488439 +    -5  -3.09492   ACACCGGCTTGTCGC         CCGGCTTGCGGT CGA ACGGTGGGTCGG         TATTCAGATTGGCCC  47 312
   Bxe_A1301 3491587 .. 3491604 + -12.7  -5.24129   GAGAAGGTTTCGACG             GGGCAGC TTCG GCTGCCC              TTTTTTATGCCGCCG 100 104
   Bxe_A1300 3492191 .. 3492212 + -13.7  -3.27298   TCGCGAGCTACAGCA           GGCCACGCG GCGT TGCGTGGCC            TTGCTCATTCGCAAA  82 85
   Bxe_A1297 3495213 .. 3495246 +  -9.6  -2.73124   GACGCTTTGTATCCA    C-CTGCCGCGTGATCG GGAT CGG-CGCGCGGCAGCG     CTTTGCGAGGTCCAA  61 230
   Bxe_A1296 3496006 .. 3496064 +  -2.8  -3.15999   AGCATGAACCGGCGG CGGCCCGCCAGCCCCGAGCGGGC-TGG CGCCGT CCATGTCCGCTCATGAAGCGCGCGCCG TTCCATGTCTGGCAC  43 54
   Bxe_A1295 3496847 .. 3496872 +  -7.6  -2.62184   AACAACCCCCTTTTA         CAAGCGCAAT ATATTA ATTGCGCATG          TAATGTGACGCGGCG  53 360
   Bxe_A1293 NONE
   Bxe_A1292 3500020 .. 3500037 + -10.5  -2.74741   CGCGGGTCAGAGGTG             CCGGCGT GCCC GCGCCGG              TGCTTCGCCTCTGCT  63 157
   Bxe_A1288 3501454 .. 3501481 + -11.4  -5.24799   GACCAGTGTTTATAA        GGGTTAGCCGGTT AGT AGCC-GCTAACCC        TTTTTCTATTTCTGC 100 206
   Bxe_A1287 NONE
   Bxe_A1286 3502614 .. 3502629 +    -6  -3.05935   TGTGCTGCTGGATCG              GGCGCG GACA CGGGCC               TTCGCTGCGGGGTCT  52 313
   Bxe_A1282 3504150 .. 3504166 +  -3.6   -3.8637   GTTGATACACATCGA              CCACGG AGGTG CCGTAG              TGTTTTCTGCTGTCG  57 36
   Bxe_A1276 3509786 .. 3509797 +  -3.6  -3.21912   GGTTTGCCATGCGAG                CGTC ACCA GGCG                 TTACTACATTGGCGA  47 297
   Bxe_A1275 3510738 .. 3510759 + -13.7  -4.90266   ACGGCCGCAAAAAAA           GCCCGGCGT GTGC ATGCCGGGC            TTTTTCATTCATGCG 100 102
   Bxe_A1273 3514858 .. 3514878 +  -5.4  -3.33492   AGCGCGGAGTCGCTA            TCGCCTCA TGATT TGAGTCGA            TTATGCGGTCAATCG  53 184
   Bxe_A1265 3522515 .. 3522542 + -17.8  -3.36803   TTGCGGGAACAGCGT        GACGC-CGCCGAG CAA CTCGGCGAGCGTC        TTGTCGCTGCGCTTC  93 220
   Bxe_A1260 3528454 .. 3528464 +  -3.2  -3.18912   CTTCGAGCGCGGCAA                 TGCG CAT TGCA                 TTCATGAATGGCTGC  45 367
   Bxe_A1252 NONE
   Bxe_A1251 3539978 .. 3539988 +    -4  -3.85817   CGCGCGCGCCACTTT                 TTTG CTG CAAA                 TTTCTGAGGCAGGCT  57 70
   Bxe_A1250 3540867 .. 3540878 +  -2.2  -2.91264   TCCCAGTACTACCCA                CCAG AATT TTGG                 TGTGTCGATCACCGA  40 146
   Bxe_A1249 3541152 .. 3541166 +  -4.2  -3.39061   GATATAGTTGCTGCT               CGGG CATTCGC CCCG               TCCTTTTTCTTCACC  49 34
   Bxe_A1248 3543575 .. 3543585 +  -8.2  -3.84246   GCCTTGTGCAGATCG                 GGCG CGG CGCC                 TTTCCTGATTGCGGC  69 284
   Bxe_A1244 3546857 .. 3546871 +  -4.2  -4.62069   CAATGCGAAGCATCG               GCTTCG CGG CGAACC               TTTTTCACATGGCCC  70 214
   Bxe_A1243 3548822 .. 3548852 + -13.4  -4.56597   TCGTCCCGGCACCAA       AGGAAAAGCCGCTT CAA AAGCGGCTTTTCTG       TTTTTACACGCCACG 100 80
   Bxe_A1240 NONE
   Bxe_A1239 NONE
   Bxe_A1238 3553909 .. 3553948 +  -2.7  -4.56597   CCGCATCGTCTGTAT  CAGGCAGCAGCACGCG CAGATAACC CGCGAGCGGCGG-CTG  TTTTTCACCGGGACC  67 366
   Bxe_A1232 3560960 .. 3560972 +  -4.7  -3.86835   CAAGCCCGCCGCAAG                CTGCG GGC CGCCG                TTTCCTGATATTTGC  59 5
   Bxe_A1231 NONE
   Bxe_A1230 3562434 .. 3562469 +  -3.7  -2.63596   GAGCGCCAGGCCCAA    GCCCAGGCCGCGAGC GTAAAG GAATGCGGCCATGGC     TGATATGAGGTCCCA  42 228
   Bxe_A1229 3564092 .. 3564104 +  -6.9  -3.30124   TCCTGGACCTGGAAG                CCGGC GCT GTCGG                TTCTGGGACCTGAAC  56 0
   Bxe_A1228 NONE
   Bxe_A1227 3565992 .. 3566010 +  -7.4  -2.78463   GTGGCCGTCAGTAGA             GCTATCCC CAG GGGATAGA             TGTAATGCAAGGCGT  51 76
   Bxe_A1226 NONE
   Bxe_A1225 3567601 .. 3567621 +  -3.8  -3.34398   CATCCCAGCACGCGC            CCGGCGCC GACGA GGCACGGG            TATTTCAACCACCAC  49 51
   Bxe_A1224 3568267 .. 3568287 +  -6.8  -4.03141   CTTCCATCCGTGAAA           GCGGT-CGC CGCC GCGTGCCGC            TTGTTTGCTGCTGCT  68 203
   Bxe_A1223 3570818 .. 3570847 + -13.5  -3.96624   GTTCCTCTTTCCTCC       CGAGCCGAAGGCC GCAG GGCCTTCGGCGCC        TTTCTCCTGCCCATC  95 463
   Bxe_A1222 3572671 .. 3572686 +  -6.8  -5.40072   CGAACGCTGCCCACC              GGGGCA TCGA TGCCTC               TTTTTTTCCAACCCA  95 178
   Bxe_A1221 3573343 .. 3573370 + -12.1  -5.47218   CCGACGCCCCCTCCT        GACAGCCCCGCA CTCGA TGCGGGGCT-TC        TTTTTTTCGGTGCCC 100 48
   Bxe_A1220 NONE
   Bxe_A1219 3574272 .. 3574296 + -15.7  -2.50479   GTGAACTACAACGGC          TGGTGAGCCGG TCC CCGGCGCACCA          CTGCTTTTCGTTCCC  84 20
   Bxe_A1218 3575161 .. 3575192 +   -13  -2.82142   TCTTTTCAACCCACC      GGGTCCAATTCCCG GTGG CGGGGATTGGCTCC       ATTATTCAATCTGGA  73 50
   Bxe_A1217 3575997 .. 3576027 + -13.3  -2.77781   TTGTTCTCCCCCATG       TCAGCCCGTCTCC CACCC GGAGCTGGGCTGA       TCCATTTTCATAGGA  76 69
   Bxe_A1216 3576338 .. 3576353 + -10.4  -5.06414   AGCCTGATCCATCCA              GCCCCT TTCG AGGGGC               TTTTTCTTGCCCGCA 100 34
   Bxe_A1215 3577514 .. 3577540 + -14.5  -4.57755   GCCAAGTGCCGCACA         GGCTCTCCATC CATTC GGTGGAGAGCC         TTTTCTCTAATCCGT 100 111
   Bxe_A1214 3577947 .. 3577966 + -16.4  -5.08824   AGCACGTCCTGCTCA            GCCCCCGG TTCC CCGGGGGC             TTTTTTCCGTGCGCC 100 47
   Bxe_A1213 NONE
   Bxe_A1212 3579770 .. 3579782 +  -6.2  -2.62184   ACCGCCCGGTGCGGA                CCCG CATGC CGGG                TGGTGTGGCAGGGGC  48 55
   Bxe_A1211 3580897 .. 3580918 +  -3.6  -3.13177   CGAAGTTCGCCCTGG           CCGTTGCC CCGCGC GGCAGCGA            TTGCATCTGCGGTGT  45 155
   Bxe_A1209 3582466 .. 3582491 + -16.1  -4.93696   GCTTCGTTCTGATCC         GGCATGGCCCC TCAC GGGGCCTTGCC          TTTTTCCTATTTCCC 100 29
   Bxe_A1208 3583246 .. 3583283 +  -8.4  -4.87803   TGTTCTTCATCCACC   CGCCGGGGTTCTTTCCC CATGC GGGGGAGA-CCCTGGCC   TTTTCTTTGGAGGTC 100 62
   Bxe_A1207 3583697 .. 3583716 +  -4.2  -4.08064   GGGGTTCTCCCCCGC            GGGGAGGCC TCC GGC-TCCAC            TTTTCAGGAGGCCTT  60 85
   Bxe_A1206 NONE
   Bxe_A1205 3584430 .. 3584464 + -14.2  -2.76046   CTGAGCGGTTTTCTT     CCACCCCTTGGGGCAG TAC TTGCCCCAGCGGGCGG     TGCTGTTCCCGTTCA  80 37
   Bxe_A1204 3585152 .. 3585181 + -17.9  -3.72576   GCGGCTTGACCCACC       CGCGGAAGCACGC CTCT GCGTGCTTCCGCC        TTTCATCCCCGCCAA 100 32
   Bxe_A1203 3586359 .. 3586399 + -16.2  -4.87133   TCTTTTTTCCCACCA CGGGGCATGCCATCGCCCC GTCG GGGGTGGT-GCATGCCCCA  TTTTCTTTGGAGCAT 100 65
   Bxe_A1202 3588749 .. 3588787 +   -21  -4.34402   CTTGTTATTCCCAAC   TTGCAGCCACGCCCACGG TCT CCGTGGACGTGGCTGCGC   TTTTCCTATCCCAAG 100 76
   Bxe_A1201 3589710 .. 3589725 + -11.8  -5.27335   ATGTGCGTTTTCACT              GGCCCC TTCG GGGGCC               TTTTTCTTTGGAGGG 100 54
   Bxe_A1200 3590434 .. 3590492 +  -3.8  -3.53722   CTGTTTCGGGAGGCC AGCCATG-ACCGCC-CCGCAGTCTGCCCGG CGC CCGGCC-G-CTGCGGTGGTGGTGCAGAGCC TTATGTGGCTCTGGC  51 18
   Bxe_A1199 3591070 .. 3591080 +  -6.8  -3.05384   CGGCGACCAGACCCG                 TCGC GTG GCGA                 TTCCCTGACCGGAGC  54 7
   Bxe_A1198 NONE
   Bxe_A1197 NONE
   Bxe_A1196 NONE
   Bxe_A1195 NONE
   Bxe_A1194 3596012 .. 3596023 +  -7.2  -3.14931   GGTCATCTCGGCGTG                GCCG GCTT CGGC                 TTCCTCCCAGATGAA  51 161
   Bxe_A1192 NONE
   Bxe_A1191 NONE
   Bxe_A1190 3597474 .. 3597484 +  -2.4  -2.62184   CTGGCTGCTCACCGA                 AGCC ACC GGCA                 TCCTGTAAGGCGAGG  38 7
   Bxe_A1189 3597904 .. 3597918 +  -4.2  -2.71712   AGGTCTGCAGCAAGG               GGGTCA CGA TGAGCC               GTTTCAAGAACGAGA  43 14
   Bxe_A1188 NONE
   Bxe_A1187 NONE
   Bxe_A1186 NONE
   Bxe_A1185 NONE
   Bxe_A1184 NONE
   Bxe_A1183 3605100 .. 3605111 +  -5.8   -3.7956   TCACCGCTGCGCGGT                GGTG GATG CACC                 TTGTTCCGTTGTTTC  61 118
   Bxe_A1182 3605708 .. 3605725 + -10.5  -5.06414   CCTCATTGATCACTG             CGGGGGC TTCG GCCTCCG              TTTTTCTTCGCAGCG 100 48
   Bxe_A1181 NONE
   Bxe_A1180 3607212 .. 3607224 +  -5.5  -3.83998   GGGGCCAAGTGTTTC                TCGGC AGC GTCGA                TTTCCTCTGAGGTGG  61 3
   Bxe_A1179 NONE
   Bxe_A1178 NONE
   Bxe_A1177 3610615 .. 3610625 +  -2.4  -3.61764   AATACAGGCCAAAGC                 CTGC CTC GCCG                 TTTCGCAGTTCGTCC  50 110
   Bxe_A1173 3614295 .. 3614319 +  -6.3  -2.94218   GGCTGGGGCAGCGGA          TCGTCGCGACG GCG CGTGGTGGCGG          TGTGTCGTGGAAGAT  51 443
   Bxe_A1170 3616663 .. 3616677 +  -6.4  -3.62046   CAGCCGCACCACGGC               CTGTTG CCG CAGCAG               TTATTAGGCAAGTCG  58 201
   Bxe_A1164 NONE
   Bxe_A1163 NONE
   Bxe_A1162 NONE
   Bxe_A1161 3624427 .. 3624448 + -12.3  -3.29144   CTCCAGGTCGTCCAG           CAGCGCCCGC TGC GCG-GCGCTG           TTGTGACGCCGCTCC  75 195
   Bxe_A1143 3641338 .. 3641349 +  -3.6  -3.09878   AGCCGAGACATTCCC                CCGC TCAG GTGG                 TGTTCCATCAATGAG  45 58
   Bxe_A1142 NONE
   Bxe_A1141 3642930 .. 3642944 +  -2.7  -2.71663   CGGTTCACGGTTGAG               CCGAC GGCAG GCCGG               TGCTCTCAATTTTTT  39 78
   Bxe_A1140 3643494 .. 3643507 +  -3.8  -3.77808   ATTGATTGAGCTTTG               CAGC CGGAGC GCTG                TTATCTTGTGGTGGC  54 110
   Bxe_A1139 3644616 .. 3644636 + -13.3  -4.08945   GCGTGGCCTGCAATT            GGGCTGCTG TCG CAGCAGCTC            TTTTGGGCAAGTCGT  95 142
   Bxe_A1138 NONE
   Bxe_A1137 NONE
   Bxe_A1136 3647425 .. 3647437 +  -4.9  -2.93447   GACAAACCTCTGAAA                TTAAC CAC GTTAA                ATTTATAGACGTTAA  46 380
   Bxe_A1134 3648220 .. 3648253 +  -5.1  -3.05816   ACGCTGCTCACGCTA     CCGCGATGCGTTTTC GAGT GAACGTGCCACGCGG      TTGACTGCGCCGTGG  47 87
        clcA NONE
        clcB 3652186 .. 3652198 +  -3.3  -2.63149   GATTGAAGTCAGTTA                GGGGA AAA TCACC                ATGTTGTCTCGTTTA  40 39
   Bxe_A1128 NONE
        clcD 3653911 .. 3653931 +  -2.5  -2.90075   CTTGCAGAGCAAGAA            GCCATGAAT TTC ATTCACGAC            TATCGTTCCCCGCGG  40 19
        clcE 3655084 .. 3655095 +  -5.8  -2.97188   CCACCACCACGAGGT                TGCG ATGG CGCA                 TCTGTCCTACTCTCC  48 137
   Bxe_A1125 3656480 .. 3656498 +  -4.4  -3.34013   CGTGTGTGGACGCCC             CGGAGTGC CAA GCCCTCAG             TTCGTTAAGGCAATG  51 434
   Bxe_A1123 NONE
   Bxe_A1122 NONE
   Bxe_A1121 NONE
   Bxe_A1120 3661410 .. 3661429 + -10.7  -4.45945   ATTCTGAAACGACAA            CGGGAGC TTCATC GCTCCCG             TTTTACTTCGTCCCT  88 34
   Bxe_A1117 3663480 .. 3663492 +  -4.1  -3.19789   TAAAAATAGGGGAAA                TCGCA CCT TGTGA                TTCGCTCTTACCTCT  47 130
   Bxe_A1116 3664718 .. 3664750 +  -8.6  -3.34233   GTATCTTTATTGAGA     TGGCCCAGCGT--ATC GGC GATTAACGCTGGGTCA     TTGTCGAACTTATAA  64 84
   Bxe_A1115 NONE
   Bxe_A1114 3666125 .. 3666140 +  -2.6  -2.86185   TTTTCACCCGTCAGC              TAAAGG TAGT CTTTTA               TGATTCGTTCACTTT  39 23
   Bxe_A1113 NONE
   Bxe_A1112 NONE
   Bxe_A1111 NONE
   Bxe_A1110 3669295 .. 3669319 +  -6.5  -4.07678   ACTATGCTTGACATG          TCCATTATGCA TGA TGCATGATGCA          TTTACTATTTTAGCA  66 476
        ohbA 3669960 .. 3670000 +  -5.4  -3.64703   CGCAATTAATCGACA CGCTCCTCGTGC-GCCCGCT CTG AGCGGGTTGCG-GACAAGCG TTTCGATACAGGAGA  58 3
        ohbB 3671507 .. 3671532 +  -9.1  -2.78596   ATACGGATTTAATGG         TTGATGGGG CACCTTCA CCCCATCAA          TCTGATACCACCCTC  58 223
   Bxe_A1103 3674892 .. 3674917 +  -3.2  -4.45168   GCACGCGCTAAGGCC         GGCCGCATGGC ATGTC GCC-TGGGGTC         TTTCTATTTTCACCA  66 145
   Bxe_A1102 NONE
   Bxe_A1101 NONE
   Bxe_A1100 3677898 .. 3677936 +  -5.3  -3.73402   ATATCTGAGTTCAGG  AGCAATCGCGTAGCACGT GGCC AC-TGCCAGGCGATTGCC   TTTGATCCAGAGTGT  58 33
   Bxe_A1099 3679470 .. 3679484 +  -2.8   -2.8547   GCGTGGTATTGGGCC               GCGA CTCTTGA TCGC               TGTGATCTAACGACT  41 15
   Bxe_A1098 3679986 .. 3679997 +  -2.2  -3.35813   GTCGGTCTTGGCCGT                CTGG TTGA TCAG                 TTCGTTGCAATAGCC  46 125
   Bxe_A1094 3687104 .. 3687120 +  -3.6  -2.62184   CGGACCAGGACGTAT              GTTGCG GACGG CGCCAC              TCGTGTACACGCCCG  42 179
   Bxe_A1093 3687966 .. 3687994 + -12.5   -5.1356   AGAAAAAATTGGCAA        AAAAAAGCGCCCG GCC TGGGCGCTTTTTC        TTTTTCTTGCTGCCG 100 83
   Bxe_A1092 3688634 .. 3688662 +  -6.6  -3.12999   CAGCATCGCGCCCGT       GGCGC-GCGCCAA CGTA TCGGCGCAGCGCA        TTGGGTCTCCCATCC  52 263
   Bxe_A1091 3690129 .. 3690152 + -12.5  -5.24129   GCACGGTTAAAAAAA          CGGCACCTT GAAATG AAGGTGCCG           TTTTTTCTGCCCGCC 100 73
   Bxe_A1068 NONE
   Bxe_A1067 3712283 .. 3712331 + -15.4  -4.13945   AGGCCGGAGAGAAAT AACC-GCGAAAGCCCCGTGCGATC GTC GATCGCGCGG-GCTTTCGCAGGGC TTTTCGCCTGAGCCT 100 44
   Bxe_A1062 3719525 .. 3719543 + -13.1  -5.24129   CCCGCCCCCCGGAAA             GCCCGCC TTCAT GGCGGGC             TTTTTTATGCGCGCC 100 51
   Bxe_A1061 NONE
   Bxe_A1060 NONE
   Bxe_A1059 3722779 .. 3722789 +  -3.2  -2.85351   CGCGTCGCGATCATG                 CTGT TCG ACGG                 TCTCATCTGACGCCC  41 5
   Bxe_A1058 NONE
   Bxe_A1057 3724155 .. 3724204 +  -9.3  -3.61398   GACACGTACTTCTCG GCGATCGTGCGTGCCTCGGCGCG AATCCG CGCTTCGAG-CGCGCGTGA-CGC TTCTTCCACCGCGAC  68 478
   Bxe_A1051 3730687 .. 3730706 +   -15  -5.45802   GCCAAAATTTTGAAA            GGCCCGCA TCCG TGCGGGCC             TTTTTGTTTTACGCG 100 382
   Bxe_A1050 NONE
   Bxe_A1049 NONE
   Bxe_A1048 NONE
   Bxe_A1047 3733603 .. 3733646 + -10.9  -3.12351   TTCGTGGCGGCATCC ACGCCGTCCCGGCTTGCG-GC AGGC GCGCGCATGCCGGG-CGACGC TTCCCTCTAAAGCGC  69 53
   Bxe_A1046 3735002 .. 3735016 +  -4.9  -2.95787   GCCACGTACAACAGA               CGGCG CTCCT CGTCG               ATTTCCTCTTCGCTG  46 390
   Bxe_A1042 3738633 .. 3738682 +  -9.8  -3.09516   GGCTCACCGAGCCGC CGCCT-TCGCCACCGCCCGCGCG CATGC CGCGCCGGCTGTCGCGCCAGTCG TTCGCTCGTCGCCAC  64 202
   Bxe_A1041 3740152 .. 3740195 +  -4.4  -2.90075   CTTACAGCGCCTTCC GCCGCCGGGCGCGGCGTCTG CCGAAT CCGTT-CCG-GCCCGGCGCC TATGGTTGCACGCGC  46 48
   Bxe_A1040 3741440 .. 3741460 +  -6.7  -3.21695   GGCTAGCGGGATTTT            CGCGCGGTG ATA CGCGGCGTG            TTCGCTTCCTGATAG  54 35
   Bxe_A1039 NONE
   Bxe_A1038 3744921 .. 3744931 +  -4.6  -3.35992   TTCAGTTCGACGATC                 GCGT CGA GCGC                 TTCCTTCACGTCGAT  51 221
   Bxe_A1033 3749206 .. 3749218 +  -3.3  -3.00298   TCATTTCGATGCGTT                TCTGG CCG CCTGA                TGTCTGCTTCGCAGC  42 13
   Bxe_A1032 3752101 .. 3752124 + -18.2  -4.59773   CATGCATGAAAAAAA          CCCCCGCGAT TCGC ATCGCGGGGG           TTTTTGACCATACGG 100 76
   Bxe_A1028 NONE
   Bxe_A1027 NONE
   Bxe_A1026 NONE
   Bxe_A1025 NONE
   Bxe_A1024 NONE
   Bxe_A1023 3760291 .. 3760326 +  -3.1   -3.0806   CGAAAAAAGTGCCAC    GCATGGCACTGGCAG CCATTC CGGCCGCCGTCATGC     TATTCGCACTTTCGC  43 181
   Bxe_A1022 3761841 .. 3761892 + -14.3  -2.64616   CCGCTGGCGGCGACC GCCGGCGC-C-ACGCCGCTGGCCGC GGTG GCTGGCTGCGGCGTCGAGCGCCTGC TCCTGTACGTAGCGC  78 170
   Bxe_A1021 3763336 .. 3763383 +  -6.1  -3.15579   CGGTGCGCGGCCGCG GCGAAACGCGGGATCTGCACGG CTAGT CCGTGCATACCCCG-GCACCGC TTCATGCCGCCTTCG  52 102
   Bxe_A1020 3764049 .. 3764072 + -12.4  -4.54727   CCTGATACGAAAAAA          CGCCACGCAA TGAC TCGCGTGGCG           TTTTCGTTTCAACGG 100 97
   Bxe_A1018 NONE
   Bxe_A1017 3767293 .. 3767309 +  -5.8  -3.53012   TCCTGGCAGATCGAG              TTGCCG CACAT CGGCGA              TTTGCCCGGCGGCAC  55 300
   Bxe_A1015 NONE
   Bxe_A1014 NONE
   Bxe_A1013 3770546 .. 3770569 +   -11  -5.26119   CAGACTGCTGACCAA          CCCCACGTTT TTCG GAGCGTGGGG           TTTTGTTTTTCAGGC 100 225
   Bxe_A1005 3778029 .. 3778054 +  -2.4  -3.70149   CGTAGAATGCGCGTC         GG-TCCGCGCG AGCCG CGCGCCGCTCC         TTTCGATCGTCTGCC  51 183
   Bxe_A1004 3778684 .. 3778697 +  -9.5  -3.33492   GCCGGTTCAGGCCCA               GGCGG CGCA CCGCC                TTGTGGAATCGCTGC  64 155
   Bxe_A1001 3781826 .. 3781855 +  -4.9  -4.56775   ACCAGTGCGGTGAAA       ACAAACGACGCCT TGCG AGACGCCGTTTGC        TTTTTCAAGCGGAAT  72 92
   Bxe_A0994 3789524 .. 3789540 +  -4.4  -3.06501   GCCATCGTCTGGCCG             GCGAGCT GGTA AGC-CGC              TTCGATACCCATCTC  45 150
   Bxe_A0991 3792701 .. 3792721 + -13.3  -5.26875   GTGGACATGAAAAAA            GCGCCGGTT GCG AATCGGCGC            TTTTTTCATTGACGG 100 82
   Bxe_A0973 3813572 .. 3813589 + -14.1  -5.71712   TACCGCAGTATCAAA             GCCCCGC TTCG GCGGGGC              TTTTTTTATGTCCGG 100 50
   Bxe_A0972 NONE
   Bxe_A0971 3815426 .. 3815445 +    -7  -2.66008   ACGATACGTTCGCAC            TGGCAGCC TAAG GGCCGCCG             TCCTCTGCCTAGTTT  50 267
   Bxe_A0969 3816460 .. 3816472 +  -3.3  -5.20216   CCATATCGCCGCGCT                TGCGC ATG GCGGA                TTTTTTGCTGCTCTG  86 197
        fdhC NONE
        fdhB NONE
        fdhA NONE
        fdhD 3823599 .. 3823614 +  -6.8  -4.72272   GCGGCGCATGCTTCG              CCGC-GG GAT CCAGCGG              TTTTTCGTCGACGGG  84 364
   Bxe_A0959 3828680 .. 3828707 + -13.4   -4.8622   CGCGCCAAAAACAAA        GCCTCCGCGTTC GTGA GAACGCGCGGGC         TTTTTACTTGACCGG 100 75
   Bxe_A0957 3830859 .. 3830901 +    -2  -2.72511   CGCTACGTGTACAGA CTCGACCGATAGAACGGGGG CGGCT CGCCTGTCC-GTCG-TCGAG GTTTCGCACCATCCC  39 14
   Bxe_A0956 3832396 .. 3832425 + -15.8   -5.0538   CGTGGCATAAAAAAA       GCCCGGTCATTC ACTCAC GAATGGCCGGGC        TTTTTTACACTCCCG 100 61
   Bxe_A0952 3838908 .. 3838944 + -17.9  -3.84451   GCAGGATAAGCGGCA    GGGCGGGGGTTCGCGCT AGA ATCGCGGGCACCCGCCC    TTTCCGTTTCCAGAG 100 61
   Bxe_A0951 3839536 .. 3839578 + -11.3  -5.00616   GGCCGCAGGGAATAG CGCCGGACGTTGCGCCGC CATGCACA GTGGC-CGAAGTCCGGCG TTTTTTCGCCCGCAA 100 77
   Bxe_A0950 NONE
   Bxe_A0949 NONE
   Bxe_A0948 NONE
   Bxe_A0947 3846088 .. 3846144 +  -3.6  -2.60904   GACGGGCCGACGTAT CGCAGCCGGC-GG-CGG-CGCGGGTTC GCCTGA GAGCCCGGGATCGACCCGTCGTCCGCG CTGTTCTGCTTCTCA  42 39
   Bxe_A0946 3847561 .. 3847596 + -20.6  -3.53761   TTCACACGGCTGAAT    AGAAAACGGCGCTTCG ATTT CGAAGCGCCGTTTTCA     TTTGCCCACACCTTG 100 51
   Bxe_A0944 3849778 .. 3849795 + -14.1  -3.75169   AAAACAGCGCGAGGC             GGCGGCG ACTT CGCCGCC              TTTCCTGCGGTGCTC  95 97
   Bxe_A0925 3868671 .. 3868707 + -18.1  -4.52589   CCGGTGTCAGCAAAA    CAAACGGCCCGGCAA GGATGAG TTGCCGGGCCGTCTG    TTTTCTCTGCAGCCC 100 233
   Bxe_A0923 3872419 .. 3872437 + -11.7  -5.42259   TTGTCGCATCGGAAA             GCCGGCA CGCGT TGCCGGC             TTTTTTTCGCCCTGC 100 58
   Bxe_A0921 3873346 .. 3873366 +    -6  -2.87211   ACCTGAATTTCGCCA            CGCGTCGG TGTGT CCGGCGGG            TGTGTCCGGCGGCGT  51 35
   Bxe_A0920 3874636 .. 3874656 + -16.9  -5.54907   AAGATTCAAGCAAAA            GCCCAGTCG TCA CGACTGGGC            TTTTTGTTTTCTGCG 100 174
   Bxe_A0918 NONE
   Bxe_A0917 3878584 .. 3878613 +  -2.2  -4.56597   GGCGTCGAGTTTCTG      GGTGCCGAAC-TGC CTGA GCATGTTCG-TGCC       TTTTTCGACGAACAA  67 443
   Bxe_A0915 3879972 .. 3879987 +  -5.4  -3.01712   TCGAACGGCCAGGGC              GCG-TCC GCC GGATCGC              TCTTCGCGACACGCG  46 455
   Bxe_A0912 3882161 .. 3882181 +  -4.8  -3.70902   TCCGTCAACGAAAAA           GT-CTGCTT CGGA AAGCAGAAC            TTTCAGTATAGCGGC  56 121
   Bxe_A0911 3882549 .. 3882560 +  -2.2  -3.73402   CCCGCGTGAAGGTCT                CCTA AGCC TGGG                 TTTAATGCCCACTCT  51 21
   Bxe_A0910 3883768 .. 3883785 + -14.1  -5.60993   AACCGCAGTCTCGAA             GGCGCCG TTCG CGGCGCC              TTTTTTTATGCCGCG 100 54
   Bxe_A0903 NONE
   Bxe_A0902 NONE
   Bxe_A0901 3892687 .. 3892697 +  -2.4  -5.09426   GGATCGCGCAGCATG                 CCGC AAC GAGG                 TTTTTTCAGGTTACA  77 45
   Bxe_A0897 3895986 .. 3896039 +  -5.2  -3.04461   CACGCAGCCGCGAAA GGC-GTGCGCAAAAACTGAGCGG-GCG GCC CGCTCCGC-CGGGTTACGCGCAAAGCC TCTTCACGCTGACTC  49 8
   Bxe_A0896 3897488 .. 3897498 +  -2.4  -3.63744   GGCCACCGTACCCAA                 CCGG ACA CCGA                 TGTTTTCGCAAACCG  51 87
   Bxe_A0895 NONE
   Bxe_A0894 3899327 .. 3899344 + -14.1  -3.55801   GCCACGCATGCGCTG             GCGGCGG CGCT CCGCCGC              TTTCAGCCGGTTCAT  88 55
   Bxe_A0893 NONE
   Bxe_A0892 NONE
   Bxe_A0891 3901694 .. 3901738 +  -9.1  -4.49389   GCAACGAAACCGCTT GCAAGGACAGCGCGCCGCGC ACGCAC GCGCAACGCGCCGTCCC-GC TTTTGCTTCTGAACT  82 96
   Bxe_A0890 3903021 .. 3903040 +   -10  -5.66229   ACCAGACGAAAAAAA            GGACGCTC ATCA GAGTGTCC             TTTTTTGTTGTTGCT 100 84
   Bxe_A0888 3906511 .. 3906522 +  -2.2  -2.76671   AACGAACGGAGCAGT                TGCG CGGA TGCA                 TGCCTTTTCAATGAT  39 72
   Bxe_A0887 3907216 .. 3907236 +  -9.7  -3.08798   AAGCTGATATAACAA            CGGCTCG CGCCGTT CGAGCCG            TGTTCGATCAAGCGT  64 34
   Bxe_A0884 3909169 .. 3909179 +  -4.6  -4.91109   TGATCCGCACCCGTG                 GCGT CAG GCGC                 TTTTTCTGGTCCCAC  81 81
   Bxe_A0882 NONE
   Bxe_A0881 3910862 .. 3910877 +    -6  -2.81464   ATGCCCGGCGGACGC              GGCACG AATG CGAGCC               TGTAATACGTAATAC  49 40
   Bxe_A0880 3911674 .. 3911697 + -16.7   -3.2505   TGCCAGCCGCATTCA          GCCGCCGCC CTCACA GGCGGCGGC           TTCGCTTCATGTTTC  90 51
   Bxe_A0878 3913517 .. 3913539 +  -7.6  -2.64243   TGTTGCGACCTGAAG           GTCGGCGCTG AAG CAGCCGCGAC           TCCTGTCCCATCTAA  53 289
   Bxe_A0870 3917961 .. 3917978 +    -4  -3.69327   CGAGAGTGAACAATC             GGCGGC AAGTCG GCCACC              ATTTTTTCCTGGCTC  54 32
   Bxe_A0869 NONE
   Bxe_A0868 NONE
   Bxe_A0867 3923490 .. 3923502 +  -7.7  -3.16683   AAATCAACATCGGTC                CGTGA AGG TCACG                TTCATGCGGTCGCGT  57 52
   Bxe_A0860 3927947 .. 3927966 + -10.7  -5.31275   CAGAATCCAGCACGA            GCCGCCT CCATGA AGGCGGC             TTTTTTGTCCTGGCG 100 326
   Bxe_A0859 3928944 .. 3928961 + -12.7  -4.46926   CGGCAATGAGACAAA             GGTCCGC GAAT GCGGACC              TTTTGTCATGCCGTC 100 62
   Bxe_A0855 3932802 .. 3932827 + -15.5   -5.8187   CCGCATTCCGGGAAA         CCCCGTGAGAT CAAC GTCTCACGGGG          TTTTTTTATTCCCTG 100 254
   Bxe_A0853 NONE
   Bxe_A0852 NONE
   Bxe_A0851 NONE
   Bxe_A0850 3937949 .. 3937964 +  -6.8  -3.28712   CTTCGATCCAAGTCC              CGTCGC GCGC GCGATG               TTCTGCGCGAACAAA  56 270
   Bxe_A0841 3950733 .. 3950766 + -15.9  -3.53444   ATGCTGCTGAACCAC     TTCGCGCGCGGCGCT TCCG ATCGCCGCGCGCGCG      TTTGCCGGCGACTGC  90 359
   Bxe_A0832 3961010 .. 3961068 +  -7.7  -2.54276   TGCAGCAGGAAAACG CATGC-GCG--GCTGCG--CACACAGCGCGC ATG GC-CGCTGTGTGGGCGCTGCGTCGCAGCATG ATCTTCCTTACACGT  53 68
   Bxe_A0831 3961381 .. 3961403 +  -6.8  -4.10855   CGGGCGGGATTGTCC           CGGCGACGCC TTG GGCGATGACG           TTTTGCCGCGCTTTT  71 83
   Bxe_A0829 3963941 .. 3963972 + -13.8  -5.09173   GCAAGCTGTTCGAAT      CATGAAAGCCACGG CACG CCGTGGCTTTTCTG       TTTTTTCGGCTCTTA 100 387
   Bxe_A0827 NONE
   Bxe_A0826 3965748 .. 3965771 + -16.8  -5.64274   GCCCCAATAAAAAAG          GTCGCATGCG TTTT CGCATGCGAC           TTTTTTTATACGTAC 100 51
   Bxe_A0818 3973947 .. 3973979 +  -3.4  -3.63922   TTCCGGAAAGGAAAC     GT-GCCTGGAGTTGT GTCA ACAGCTCCGCGCGGC      TCTTTTCGGGAAACT  52 175
   Bxe_A0817 NONE
   Bxe_A0816 3974492 .. 3974511 + -11.4  -5.65496   AAGACATGCAAAAAA            GCCTCGCA TTCG TGCGGGGC             TTTTTGTTTTTGGTG 100 67
   Bxe_A0815 3976317 .. 3976348 + -12.9  -4.34402   GAGCTGAAACGAAAA      GGGCCATCGCCGG ATCATC CCGGCGACAGCCC       TTTTCCTATCGACCG  93 48
   Bxe_A0808 3984388 .. 3984404 +  -2.1  -3.05463   CACCGGCTTCGCCAC              CTCGGCC ACC GACCGAA              TTAGATAACCGCCGT  41 1
   Bxe_A0807 NONE
   Bxe_A0806 3987992 .. 3988039 +    -6   -3.8709   CGTACGGTTCGAAAG GCGCGGTGGCGGGGAGGCAACGC CCC GCGCCGC-TGAGCGCCACCACGC TTTGTCGGAGGCTTT  64 78
   Bxe_A0805 NONE
   Bxe_A0804 NONE
   Bxe_A0803 3990848 .. 3990878 + -10.4  -3.93583   CAGATTTTCCCCAAA       GCCGTGCTGGCT GAGCCCA ATCCGGCACGGC       TTTCTCCCTCGCTTC  77 43
   Bxe_A0802 3993788 .. 3993811 + -18.2   -5.1101   AGCCCTAAAGAAAAA          CGGCGTGGAC CTGA GTCCACGCCG           TTTTTTCAGTGCTAC 100 45
   Bxe_A0798 3997224 .. 3997248 + -15.8  -5.02074   CGATACCCGTCCTTT          GAAACCCGGC TCCGT GCCGGGTTTC          TTTTTTGGGGCGTCG 100 48
   Bxe_A0796 3999997 .. 4000025 +  -3.8  -3.54543   AAAATTTGTTCGATG       CG-GCTGTCAACC GAAA GGTGGATGGCACG        TTTACCGACATGACT  51 386
   Bxe_A0795 4000346 .. 4000371 + -13.3  -5.61881   CTTACGGCGTTGAAA         GGCAGATCACC GCAA GGCGATCTGCC          TTTTTGTTTTTGACG 100 84
   Bxe_A0794 4001016 .. 4001045 + -17.9  -5.63517   CACCGCTTTGCCCAA       GCCGGTGCCTCGT CGAC ATGAGGCGCCGGC        TTTTTTATTTGCGCG 100 102
   Bxe_A0793 4003443 .. 4003461 + -11.7  -5.86061   GCCAACGGCTCGAAG             CCCGTCC CTTGT GGACGGG             TTTTTTTTCGTCCGC 100 63
   Bxe_A0792 NONE
   Bxe_A0791 4005252 .. 4005274 + -11.9  -3.53012   GCAATACCGTCGCCG           GGCCGCGCG CATCC CGCACGGCC           TTTCAGAACCGGCAA  77 158
   Bxe_A0790 4007004 .. 4007017 +  -3.7  -3.28712   CCGAGGTTGAGCGCC               CGAGC GCCA GCGCG                TTCTGCGCAGGAGAG  47 51
   Bxe_A0789 NONE
   Bxe_A0788 NONE
   Bxe_A0787 4011125 .. 4011144 +  -3.6  -5.03314   GGCCGCGCGTTTCAT            CGC-CGAAA CGT TTTCGCGTG            TTTTTTCCGCCTGCG  81 54
   Bxe_A0786 4012542 .. 4012597 + -24.9  -2.53213   ACCGTTCGCTGTCCG CCGGCGTCG-GCGGTGATGACCCGATC CCCC GGTCGGG-CGTCACCGCCCGAGGCCGG TCCGTTCGGACGTTC 100 106
   Bxe_A0785 4013735 .. 4013761 +  -5.7  -3.70773   CTGATTGGTTGCGCA         CGCATCGCCGC CCGGC GTGGCGACGAG         TTCTTCCATGTCCGC  60 482
   Bxe_A0783 4015315 .. 4015328 +  -4.5  -3.54424   CGCACATCATCGAGC               GCGACC TCG GG-CGC               TTTCCAGCCCTCGGG  51 184
   Bxe_A0781 4018325 .. 4018351 +  -8.1  -3.05384   TCGGATACCCATGCA         CAGTTCCGA ACACTTTAG TCGGAACTG         TTCAGTCGAAAAACC  57 41
   Bxe_A0780 4019939 .. 4019952 +  -5.2   -4.1899   AACTCCACACTCTGT               GCGC GGGGTG GCGC                TTTTCCCTAGAATAG  66 95
   Bxe_A0779 4021508 .. 4021545 +  -3.4  -3.34239   CGCACCAGCGAAGTG  CGAATGGTCGCGCTCGCG CCCG CGCTGGCGC-ACAAT-CG   TCTTATCTGAGTGTG  47 81
   Bxe_A0778 4023408 .. 4023465 + -13.3  -2.72511   AACCGTTCCACGATC CGCGCATGC-GCGGCCGGGTCGGGCCG CTCTAC CGGCGCG-CCCGCCCGTTGCAGACGCG CTTTGGCCCGATGGA  68 456
   Bxe_A0776 4025049 .. 4025073 +  -7.2  -3.06501   ATCGCTATCATGGTC         GCGATTCGTCG CATT TGACGA-TCGC          TTCAATGGAGATATA  54 233
   Bxe_A0775 4026710 .. 4026740 + -14.7  -3.78934   AGCGTGAAACAGAAA      GCCCCTGTGTCCGG AAAA CCGG-CACTGGGGC       TTCTTATCACACGCG  95 203
   Bxe_A0766 NONE
   Bxe_A0765 4037461 .. 4037514 + -10.8  -3.38046   TAGGTCCGGCTCGCT C-GCACGGGCGG-CCGTCCTGCGCGG TGTC CCGCGCGTTGCGATCCGCCCGCGCCG TCTTTCCGGTCCGCC  69 38
   Bxe_A0764 4038494 .. 4038517 +  -6.6  -2.79796   GGTTTGCCCCGGTCG          CGCCGTTGCG GTCC TGCAGCGCCG           TCTGGTGACGTGCAG  49 103
   Bxe_A0763 4039327 .. 4039344 +  -9.8   -5.4833   TTTGCCTCAGTGAAA             CCCGCC CTTGCC GGCGGG              TTTTTTATTGCATCG 100 58
   Bxe_A0762 4040338 .. 4040394 +   -19  -3.93236   CCTGCCGGGTGATAC GGACG-CGCCAATAGAAAACGCCTGCA CGTG TGCAGGCGTTTTCTGTTTGAGCCGTTC TTTCTGACCTTCCTG 100 52
   Bxe_A0759 4043682 .. 4043697 + -11.8  -5.36441   CCGCTGCATGGAAAG              GCCCGC CTCG GCGGGC               TTTTTTGTCTGGAAC 100 78
   Bxe_A0757 4045720 .. 4045744 +  -8.4   -4.2018   AAAATAGTGGTTTTC          CGCGCTCCGG GACCG CCGGCGCGCC          TTGTTTTCCCGCTTT  78 217
   Bxe_A0756 4047087 .. 4047112 + -21.9  -5.24129   GCCAAAACGCAAAAA         GGCGCCGGGAG GAGA CTCCCGGCGCC          TTTTTTATCGGCAGC 100 107
   Bxe_A0754 4048911 .. 4048936 +  -3.2  -3.53444   CCAATGCATCAGCCC         GTCAGACGTCG CTCCC CGCCGTC-GGC         TTTGCCGCCGCATCC  49 66
   Bxe_A0751 4052189 .. 4052242 +  -6.6  -3.05596   GCCCGTCACGAACAG CGC-GTCTGTCGCG-CGCGCGCCGAGC AAT GCGGGCCGCGCCTCGCG-CAGATAGCG TTCGATCCAGCCGTG  51 338
   Bxe_A0747 NONE
   Bxe_A0746 4056870 .. 4056892 + -14.9  -4.32034   AGCAACACAATGAAA           TACGGCCGC TCGAT GCGGCCGTA           TTTTCGTCGTCGTGG 100 54
   Bxe_A0744 NONE
   Bxe_A0743 4060297 .. 4060315 +  -2.3  -4.64861   GGCCGCCCGCGCCGC             CGACCGT GATCA ACGGCTG             TTTCTTTTCCACACA  70 489
   Bxe_A0741 NONE
   Bxe_A0740 4063021 .. 4063066 + -25.6  -3.53012   AAACCGCTGTAATAC GGTTGCGCCGCGG-CGCCGTGC ATGA GCG-GGCGACCGCGGCGCAACC TTTGAACAGCAGACC 100 29
   Bxe_A0739 4064769 .. 4064779 +  -2.4  -3.57144   GACCTTCACGACTTC                 CGCG TGG CCCG                 TTTCGCCGTCGCACA  50 436
   Bxe_A0737 4065707 .. 4065754 + -16.2  -2.76539   AGCCGCTGTGAACGC GCGGCCTTCGGCGCCGTCAACGA TCG TTGTGCGCGGCGCCGT-GGCCGC TAGCTTTCTTCACTA  86 30
   Bxe_A0735 NONE
   Bxe_A0734 NONE
   Bxe_A0733 4069514 .. 4069538 +  -9.9  -3.55368   CGGCTCCCCTAACAC          CCTGGTTTGCG CCA CGCCATCCAGG          TTGTATAGCTTCAGT  65 306
   Bxe_A0730 4075439 .. 4075451 +  -4.7  -3.15544   GCGGCATCGAAGCGC                GCCGG TGC CAGGC                TTAATGCGCATGGCA  47 88
   Bxe_A0729 4077015 .. 4077062 + -12.6  -2.78463   CCTGACTGGCAATCC GCAACCGGTTGGCGCGC-GAGGC TCA GTCAAAGCGCGCGAACCGGCTGC TATCATCGGCGCACT  73 36
   Bxe_A0728 4078433 .. 4078448 + -11.8  -3.62096   AAAACTACGAGGAAA              GCGGCG CGCC CGCCGC               TTTCCCATCGTCACG  77 416
   Bxe_A0718 4088296 .. 4088310 +  -2.8  -3.95378   AAGCCGGCGCGCCCT               TCCCAA CGT TTGTGA               TTCTTTCAACTCTCA  58 67
   Bxe_A0717 NONE
   Bxe_A0716 NONE
   Bxe_A0715 4091078 .. 4091102 +  -9.2  -3.35679   GAAAACGAGGACGAA         GGCGGCGGAGC ATCC GCA-CGCCGCC          TTCTCCCTGCGAAAG  67 49
   Bxe_A0711 4096673 .. 4096692 +   -15  -4.81551   CCGTGCATAAAAAAA            CGCCACGG CATG CCGTGGCG             TTTTTCATGTGACTG 100 84
   Bxe_A0707 4104028 .. 4104050 +  -8.3  -3.40403   CGCGGTGAATCTCCT           CGGCGCTGG CGAAC CCCGCGCTG           TTCTCGTACGGCACC  60 187
   Bxe_A0705 4105809 .. 4105822 +  -5.2  -3.28712   CGCGACAGCAACTGC               GCGG CGAGTC CCGC                TTGTGCCCGGACGAC  51 137
   Bxe_A0698 4113583 .. 4113595 +  -5.5  -3.44146   CCCGCATCAGCGCGG                CGCTC ACT GAGTG                TTCCTTCTAGCGAAG  53 16
   Bxe_A0697 NONE
   Bxe_A0696 4116433 .. 4116447 +  -4.9  -4.47786   CCCGCTTAAGAATTA               GCGGT GTAAA GCCGC               TTTCTTTGCCTACTT  70 371
   Bxe_A0686 4127504 .. 4127517 +  -2.3  -2.71924   GCGACAAGTACGCGC               ACTGG CTGA CCAGG                ATTTAACGCGCGCTG  39 6
   Bxe_A0685 4128094 .. 4128121 +  -9.8  -3.76815   GGCGCGTCCGGCCAC        GCCG-GAATCGCG TGA CGCGGCTCGCGGC        TTTCCCCTTTTACCT  72 339
   Bxe_A0684 4129284 .. 4129307 + -12.4  -3.31263   GAGCGCGTCGCGTCA          TGTTCGCGCC TTGC GGCGCGGGCA           TTCTGGCGCTCGGGT  75 86
   Bxe_A0683 4129848 .. 4129860 +  -9.1  -4.86862   GGGTCGCTGCACTAA                CGCGT TGC ACGCG                TTTTACTTTTTTGAA  93 26
   Bxe_A0682 NONE
   Bxe_A0681 4131672 .. 4131707 +  -6.1  -3.87373   AACGCAGCGAACCAT    GAGCAGCGGCTAG CTCTTTTCGT CCAGCCGCTCCTC     TTTATAGCGGCTCTC  64 93
   Bxe_A0679 4134265 .. 4134298 +  -6.7   -4.4891   GGCGGCATACCGTAG     CGCTTGACCAGTTCCG CCT TGAAACCGGTCA-GCG     TTTTCTGCTCGTCGC  79 149
   Bxe_A0670 NONE
   Bxe_A0669 4145305 .. 4145318 +  -5.3  -2.71144   CGCGCAAATGTGCCA               TCTCA ATAT TGAGA                TAATTAGGCGGAGTG  47 42
   Bxe_A0668 4147336 .. 4147374 + -15.4  -4.08767   GCCACCAGTATCACT  CGCAAGGCCCGCTACTC TTAACT GAG-AGCGGGCCTTTCG   TTTTGCGCCGGTGAG 100 197
   Bxe_A0667 4148160 .. 4148179 +  -3.4  -3.72576   GTACAATCGCCTGGT            GAAGCCGG AAGA CCGGGTGC             TTTGATGAGCGAAAC  52 1
   Bxe_A0666 4148560 .. 4148584 +  -8.6  -2.60194   CTCGCTCGGATTGAA         GCGGGCGTCTT CCAC AAG-CGCTCGC          ATTCGTTCCGGCGCT  57 27
   Bxe_A0664 4150152 .. 4150170 +    -3  -3.64703   TTCCGGGTTCGGTCC             GGTCGCCA CCG TCGCGACA             TTTCCCTGAAACGAA  51 433
   Bxe_A0658 4157832 .. 4157868 +  -7.2  -2.53876   CCTAGAAGTCCCGCC   ATCGCCG-CGCG-CGCCG CGG CGGCGTCGCGATCGCGAA   TGGCTTCGAATACGG  47 103
   Bxe_A0656 4159862 .. 4159879 + -14.1  -4.27316   GATCAGGTGAAAGAG             CGCCGCC CGTG GGCGGCG              TTTTCGATTGGCGCG 100 39
   Bxe_A0655 NONE
   Bxe_A0654 4160758 .. 4160784 + -16.6    -5.055   GCGACCGTGTGTATT         GCGCCGCACG TGTTTGC CGTGCGGCGC         TTTTTTGCGGCTTAC 100 72
   Bxe_A0651 NONE
   Bxe_A0650 4164643 .. 4164682 + -15.6  -5.00616   GCAGCGTTCGTTGCA  CCCGGGGCGCGGCCTGCGG AAT TCGC-GGCCGCGCCCTTCG  TTTTTTCAGGACCGG 100 41
   Bxe_A0649 4165497 .. 4165513 +  -9.4  -3.15579   GGCTTGGGCCTCGAA              CACGCC ATGCG GGCGTG              TTCATGCCGCATTCA  64 153
   Bxe_A0648 4167271 .. 4167286 + -11.8  -2.74012   GAAAGACTACCGGCC              GGCCGC AGCC GCGGCC               TGCTTCAGGTGCTCG  70 148
   Bxe_A0643 4173578 .. 4173610 +  -7.7  -3.06501   CTACACTCCAGTTCC     CCGGCGTTCGTTGCG CGTTC CGCG-CGG-CGCCGG     TTGCGTGAAACTGTC  57 187
   Bxe_A0642 4174053 .. 4174075 +  -7.7  -4.30719   TTCTTCGCATGAAAA          GCAGGGCGCC ACCC GGCG-TCTGC           TTTATTGTGCCCGAA  77 160
   Bxe_A0641 4174737 .. 4174779 + -19.2  -2.52464   GCCGCATGCTGTGGC GCGGCGCGCAGCCGCAGCGC GGCTA GCGC--CGGCTACGCGCCGC TGCGTTCAGCCAACG  95 0
   Bxe_A0639 4177066 .. 4177087 +  -5.8  -3.14344   AACAAGCCGTTCCCG           TCGCCGGT TACCCC GCTGGCGA            TTCATGAAACGCATG  49 155
   Bxe_A0638 4178659 .. 4178675 +  -6.5   -3.0701   TAAAAACATCAAGAA              GCCGC TTATCCC GCGGC              TTCCCTGACAATTAT  52 71
   Bxe_A0637 NONE
   Bxe_A0636 4180307 .. 4180332 + -12.6  -5.08824   CGCGGCGATAAAAAA         GCCGGCAGTT CACGAA GACTGCCGGC          TTTTTTGCCTCAAGG 100 50
   Bxe_A0631 NONE
   Bxe_A0630 NONE
   Bxe_A0629 NONE
   Bxe_A0628 NONE
   Bxe_A0627 4189211 .. 4189224 +  -5.2  -3.95873   CCGCCCCGAAATAAC               CGCC ACGAGC GGCG                CTTTTTTTCTCGAAA  64 27
   Bxe_A0626 4190307 .. 4190320 +  -5.9  -3.20236   ACGTGCAGACCTGAT               CCGGT CCCG GCCGG                TTCGCTCTTCACTTC  51 27
   Bxe_A0625 4192369 .. 4192400 +  -6.4  -2.52464   CTGACGCGCGACCCA      CGCTTGCACGCGCTG CTC CGGCGTGCGCT-GCG      TGCCTTCGAGACGGA  47 281
   Bxe_A0623 NONE
   Bxe_A0622 4195848 .. 4195873 + -15.5  -3.73968   AGGTGCCGCGCGGGC         G-GCGCCGGTTC TAT GAACCGGCGCAC         TTTCATAGAAGATTT  95 86
   Bxe_A0621 NONE
   Bxe_A0620 4197292 .. 4197315 +  -3.9  -4.56775   ACGCTGCGCAAGAAG          CTGCAACAG CACGGT TTGTTGTAG           TTTTTCCGGCGCCCT  70 2
   Bxe_A0619 4199000 .. 4199025 + -14.7  -4.93877   TGAACTTTAGAAAAA         CGGCCTGGCGGG TTT TCCGCC-GGCCG         TTTTCTTTGGTGCGG 100 97
   Bxe_A0617 NONE
   Bxe_A0616 4200845 .. 4200878 +  -6.8  -3.53012   GAAGCTTCGCACAGG    C-CGG-CGAGCGGCGCA CCC TG-GCCGTTCGGCCGAG    TTTCGCGGCGGGCGG  60 77
   Bxe_A0615 NONE
   Bxe_A0614 4203203 .. 4203215 +  -4.7  -2.78371   GTGCCGATCAACGGC                CCGGC TCT GCCGC                CTTCTTGAAACTATC  44 263
   Bxe_A0610 4207093 .. 4207108 + -11.8  -3.54424   GCAGGCAATAAGAAA              CGGGGC CGAA GCCCCG               TTTGCCACAATCAAC  77 65
   Bxe_A0605 4209751 .. 4209785 + -18.1   -4.4009   ACCGGGCGTACAAAA    GAAAATGCCGGCCTCC ATAT GGAG-CCGGCATTTTC     TTTTGTCAGGTGGCA 100 87
   Bxe_A0601 4213355 .. 4213402 + -28.2  -3.85698   CGCTCAAGCCGAAGC GC-CAGAAACAGAAAAGCCGCTT TCG AAGCGGCTTTTCTGTTTCTGTGC TTTGTGGGAGGCCGC 100 70
   Bxe_A0594 NONE
   Bxe_A0593 4221867 .. 4221882 +  -6.1  -5.51402   CCAGGCATGAAAAAA              CCGCT CCGAGA AGCGG               TTTTTTTACATCTAT  95 90
   Bxe_A0588 4227804 .. 4227823 + -10.7  -3.21099   TTTGGAGATGAAAAA            GGCCTGC GCGATG GCAGGCC             TTAGTGGTCAGGCAA  68 44
   Bxe_A0585 4243751 .. 4243774 +  -7.4  -2.77899   CAACTTGCCTATGCC          GCGTCTCG ATTGACGA CGGGACGC           TAGTTCCTCGCCACG  51 427
   Bxe_A0583 4244198 .. 4244214 +  -2.2  -3.26204   GCGTATCACGCACGA              CTCACG TGATT CGTCAG              TTCATCCATTTCATT  44 17
   Bxe_A0582 4244720 .. 4244742 + -12.7  -3.33151   CTTAGCCAAACCTAA           GAGGCGCGG TCGTT TCGCGCCTC           TGTTCATTTACCAGA  79 54
   Bxe_A0571 4255960 .. 4255987 + -21.4  -4.73448   TCCGCGAGCAAAAAA        GACCCGGCCGAT GCGA ATCGGCCGGGTC         TTTTTGCATCTGTAT 100 70
   Bxe_A0567 4259985 .. 4260001 + -13.7  -3.53811   TTGCCCTGTGCCGCC              GCCGGCT CAA AGCCGGC              TTTGGCGGGCATAGC  83 69
   Bxe_A0564 4264484 .. 4264501 +  -5.5  -3.57674   CGAAACCCGACCGAG             CGGTGCT GACC GGCATCG              TGTTTGTGCTGCGCT  55 189
   Bxe_A0563 NONE
   Bxe_A0562 NONE
   Bxe_A0561 4266591 .. 4266613 + -16.3  -4.57581   CGCAGCAAAAGCAAA           GGCCCGCCA ACAAC TGGCGGGCC           TTTCTTATTTAGCCT 100 101
   Bxe_A0556 NONE
   Bxe_A0555 4272239 .. 4272267 +  -3.7  -3.60792   TGCCCCGCGGCCGCC       GC-GCCGCCGGG CATCTA CCCGGCCCCTGC        TTTCCGGATTGACGC  51 45
   Bxe_A0554 NONE
   Bxe_A0553 4273401 .. 4273433 + -14.1  -3.64822   TCGGGAAGGACAGCC      CGCGTTACCGGAACG TGT TGATCCGGTCACGCG      TTTCCATCGCGGCCT  95 76
   Bxe_A0541 4286410 .. 4286447 +  -9.1  -3.05819   ACCTGAGTCCGCAGG   AGTGAGCGGAG-CATGTG TTA CCCATGTCTCCGCACACC   TGTTACCCATGTCTC  60 21
   Bxe_A0535 NONE
   Bxe_A0534 4294074 .. 4294092 +  -5.9  -3.53444   CCGAACGCGGAAAAA             TGCGCGC AAATC GCGCGGA             TTTGAGAGAAGATGA  55 72
   Bxe_A0533 4294697 .. 4294721 +  -9.2  -3.60792   AAACACGTCTAATTT         GCGCCGGCCGC GCAC GCG-CCGGCAC          TTTACGCATTGAAAG  69 45
   Bxe_A0532 4295291 .. 4295325 +    -8  -3.18264   GCGCGACCGATCCTC   TGAGGCAGCCGGCGTTG TGAT CAAC-CCGGC-GCC-CA    TTGATGAGTCGAAAA  59 99
   Bxe_A0531 NONE
   Bxe_A0530 4297613 .. 4297628 +  -2.6  -2.52623   GAACGCGTCGCGAAA              GCCATTA GAA TAA-GGC              GTATTGTCCAACCAA  38 18
   Bxe_A0529 4298978 .. 4299014 +  -2.1  -3.72027   TTTATCCGTAACGCA   TTCTTG-CGCGCCCGG CACCGA CCGGGCGCGTCCACCG    TTATTACTGACGAAT  51 30
   Bxe_A0528 NONE
   Bxe_A0527 NONE
   Bxe_A0526 4301133 .. 4301156 +  -8.1  -5.78622   CGCGACGACCTCACA          CGCATGCCC TCCCCT GTGCATGCG           TTTTTTTTCGCCTGC 100 75
   Bxe_A0516 4311174 .. 4311185 +  -5.8  -3.91473   CCCTGACTCCGCGCG                GCTG ACTT CAGC                 TTTGTGCGGGTTTAT  61 91
   Bxe_A0515 4311863 .. 4311881 + -13.1  -4.88918   ATCGACATGGAAAAA             GCGGCCC ACGAC GGGCCGC             TTTTCTTTGCGCTGC 100 74
   Bxe_A0512 4315379 .. 4315409 + -22.6   -3.5393   GTCCACGCCGCCTCT       CTCTGGCGCGGCTC GTC GAGCCGCGCCAGTG       TTTCGAGGAAATCAT 100 56
   Bxe_A0511 4316043 .. 4316069 + -18.1  -5.28942   CAGACAAGAAAAAAA         GCCGTTCCAGC TTCCT GCTGGAACGGC         TTTTTATTTGCCGTG 100 85
   Bxe_A0506 4320654 .. 4320673 +  -9.2  -5.56673   CCAAGGCTCAAAAAA            CCGCCCAG CTTG CTCGGCGG             TTTTTTGTTCTGGAT 100 184
   Bxe_A0505 4322202 .. 4322245 +  -8.3  -2.94218   GCGCCCACCGCCGTA CCGGAAGATGAAGCCGTCGTGT TCT ACA-GGCGGC-TCATCA-CCGG TCTCTCATGCAAGCT  56 106
   Bxe_A0504 NONE
   Bxe_A0503 NONE
   Bxe_A0502 NONE
   Bxe_A0501 4326466 .. 4326482 +  -5.8  -2.78547   AAAAAGTTGCGAATG              CGCGCT GAAAA AGTGCG              TGATTGCTAGGGTAG  47 128
   Bxe_A0500 4327671 .. 4327721 + -16.2  -3.66578   GCGCGGCCCGCTGTC CGGGTCGCGCGG-G-CTGGTGCTGC TAAC GCAGCGCCCGTTGCCGCGCG-CCCG TCTTCTTTCGTTTCA 100 384
   Bxe_A0494 4334088 .. 4334105 + -14.1  -3.71672   CTAGGCAGAAAAAAA             GCGGCCC GACT GGGCCGC              TTGCTTTTCATCCGC  95 37
   Bxe_A0475 4356088 .. 4356103 + -11.8  -5.61596   GCAGTTTGCCTCCAA              GGCGCC TTCG GGCGCC               TTTTTTTATGGCGCT 100 55
   Bxe_A0472 4361701 .. 4361722 +  -9.4   -4.0044   CGGTAAACGCAGAAA           CCCCACCT GTGTTG GGGTGGGG            TTTCTGATGCTGCTT  78 184
   Bxe_A0470 4370168 .. 4370202 +  -6.4  -3.54424   TGGCATAAGACAAAG     TGGCATAAGACAAAGC ACG GCTTCGTCCTATACCG     TTTGGCCGAATGGAC  58 42
   Bxe_A0469 NONE
   Bxe_A0468 NONE
   Bxe_A0467 4372905 .. 4372943 + -14.5  -4.07568   CGGCTCAGTGGAGCT  CCCGGGCGCCGCCCGGTT AAAC GACCGC-CGGCGCCCCGG   TTTTCGCGCACGAGC 100 132
   Bxe_A0466 4374322 .. 4374356 + -16.3  -2.72344   AACAAACAGGAATGA     GCGCGCGACACGGCG GATAA CGCCGCGCCGTGCGC     TACTTACACATCAGG  86 39
   Bxe_A0463 NONE
   Bxe_A0462 4377982 .. 4377993 +  -3.6  -5.13521   CGTTTTTTACTTCGC                TGCG CTCA CGCG                 TTTTTTCCATCATTT  81 169
   Bxe_A0461 NONE
   Bxe_A0460 NONE
   Bxe_A0459 NONE
   Bxe_A0458 NONE
   Bxe_A0457 NONE
   Bxe_A0456 4383822 .. 4383846 + -14.3   -4.8622   CGGCGCCTAAAAAAA          CGCCACGGACT CAA AATCCGTGGCG          TTTTTCATTCCACCG 100 78
   Bxe_A0450 4390142 .. 4390162 +   -14  -4.10552   CCGCTGACCTCACAA            GAGCCCGC CTTGC GCGGGCTC            TTTACTTTACTGCCG  95 121
   Bxe_A0448 NONE
   Bxe_A0447 NONE
   Bxe_A0446 NONE
   Bxe_A0445 NONE
   Bxe_A0444 4396335 .. 4396349 +  -3.5  -3.01924   CGCCCCTTCGCGGCC               GGCGT CGTCA ACGTC               TATTGCAAGCAAATG  43 243
   Bxe_A0443 4398142 .. 4398169 +   -12  -2.57931   TTTCGCGGCACGGCG        TCGCGGCA-CAGC GCG GCAGATGCCGCGA        ATTATCCGGCGTCGG  69 138
   Bxe_A0442 4399644 .. 4399669 +  -5.3   -3.6968   GATGCACGCCGTGCC         AGCCGAGCGCGG TCG CGGC-CTCGGCG         TTCTTCAGGTTGTCG  58 196
   Bxe_A0438 4403222 .. 4403233 +  -5.8  -2.90763   GGAAGCCGTTGCGGC                CGTC GAAT GACG                 TCTGTGCAATGTGAA  48 16
   Bxe_A0437 4404598 .. 4404635 +  -6.3  -3.28712   GGCGCAGCCAGCGCC  GCGCTGTC-CGGGCCGT CCGCAA GTGGCCCGCGAC-GTGC   TTCTGACCCAAGGGC  54 42
   Bxe_A0436 4405774 .. 4405796 +  -2.6  -2.52543   TTGCTGGCGTCGCTG          GGCGACGCG GACTAA CGCG-CGCA           TGACTTCGGCCACGT  38 11
   Bxe_A0435 4406652 .. 4406667 +  -2.5  -2.62184   GCGGACGGTTGGCCG              GGTGA CCCGCA TCGCC               TAATATCCACAAAGG  38 21
   Bxe_A0434 NONE
   Bxe_A0433 4407750 .. 4407767 +  -9.9  -3.14931   CCGGGCAGCGCTGAG             TCTGTGC ATCG GCACAGA              TTAATAACACCTGCG  64 45
   Bxe_A0432 4408707 .. 4408734 + -21.4  -4.57073   GGCTGCAAATAAAAA        CCCCCGCCTGAA TTGC TTCAGGCGGGGG         TTTTTGCAGCGGATC 100 62
   Bxe_A0430 4411097 .. 4411112 + -11.8  -5.76633   CAGGACGCAAAAAAA              CCCCGC CTCG GCGGGG               TTTTTTTATATCTGC 100 56
   Bxe_A0428 4414097 .. 4414116 + -12.8  -3.75153   GCGCGGAATAAAAAA            CGCGCGGT CGTC GCCGCGCG             TTTCACTTCGGCAAA  84 30
   Bxe_A0425 4417085 .. 4417100 +  -6.8  -4.60797   ATCGACGCCGATCCG              CGCCGT TAGA ATGGCG               TTTTATCTCTCACGC  79 78
   Bxe_A0424 4417757 .. 4417768 +  -5.8  -3.41073   CCGCTCTTTCAGTTC                CTCG ATAC CGAG                 TGTTTCCATCACCTC  53 101
   Bxe_A0422 4419288 .. 4419338 +   -19  -3.05769   AGAACAGTTCAAGGA GGCCG-G-GACGCGCACGGGCGGC AAGGC GCCGCTCGCGCGGGTCGCACGGCC TGTCTCATTTCCCGG 100 39
   Bxe_A0420 4421339 .. 4421365 +    -3  -3.76968   GCGATGTCACTTCGG        CC-ATGCGC-GC CGTGT GCAGCGCGTCGG        TTTCATCGGTCGATT  54 109
   Bxe_A0412 4429616 .. 4429631 +  -2.4  -3.07994   GGTTTCGCGCGCACT              GGCGCT GAAC GGCGAC               TTGGCTACCGTTGCG  41 131
   Bxe_A0382 NONE
   Bxe_A0381 NONE
   Bxe_A0380 NONE
   Bxe_A0379 4456672 .. 4456698 +  -9.2  -3.69341   TCCCAGGCGAACTAG         GCGAACCAGGCG AGG CGCCCGGACCGC         TTGCTTTCTCTTACA  72 26
   Bxe_A0378 4457992 .. 4458015 +  -6.6  -3.64487   GTAATACTGCTCGAA          CGGCTCG-CCG CCG CGGTCGCGCTG          TTATTGCCGCTATAC  59 502
   Bxe_A0374 NONE
   Bxe_A0373 NONE
   Bxe_A0372 4461961 .. 4461981 + -10.3  -5.47218   CGCCCTTCTCCGTCC            GCCCGCTCC CTT GGGGCGGAC            TTTTTTTGCCTGCGG 100 142
   Bxe_A0370 NONE
   Bxe_A0369 4466151 .. 4466163 +  -4.1  -3.63968   CTGCCAATGAGATTT                GGAAG CGC CTTTC                TTTCCACCTTTCGCG  53 440
   Bxe_A0363 4475948 .. 4475972 + -11.5  -4.46854   TCGTGGCTTGGACAA          CGCCGTCAT ATATCCC ATGACGGCG          TTTTCACTTTTATGT  93 84
   Bxe_A0362 4477029 .. 4477049 +    -6  -3.70902   GAAAGCGCTTGAGCG            CGGCCGCC TGCGC GGCGATCG            TTTCGCTGTGCGCGA  60 427
   Bxe_A0354 4486941 .. 4486963 + -16.3  -3.39505   CTTCAGAAAGCAGAA           TGGCCGCGC TGAAT GCGCGGCCA           TTCTGCCTGTGCAGT  89 59
   Bxe_A0352 NONE
   Bxe_A0351 4489021 .. 4489043 + -14.9  -5.19879   CGCGAACGTAAAAAA           GGCGATGCC ACTGC GGCATCGCC           TTTTTCTGTTTACGC 100 54
   Bxe_A0345 4496360 .. 4496370 +  -8.2  -2.51133   GAAGCGGGGAGGTCA                 GCGC AAG GCGC                 CTTGCTCGATCGGTA  53 163
   Bxe_A0344 4497515 .. 4497543 + -12.5  -5.63517   AGGCGTTGGAATGGA       CGGAGGC-CGAC TTGTTT GTCGTGCCTCCG        TTTTTTATTTGGCAC 100 69
   Bxe_A0295 NONE
   Bxe_A0294 NONE
   Bxe_A0293 NONE
   Bxe_A0292 NONE
   Bxe_A0291 4548585 .. 4548631 + -30.4  -3.59946   GATCCGCTTACACTA GGGGCCGCTCATCGACCGGA CGCCTGT TCTGGTCGATGAGCGGCCCC TTATGTCGTTAACCG 100 62
   Bxe_A0290 NONE
   Bxe_A0289 4550163 .. 4550174 +  -5.8  -5.24515   TATACAACATCATAT                CGAG CACG CTCG                 TTTTATTTATTTATT  88 90
   Bxe_A0288 4551038 .. 4551061 + -15.4  -5.60993   GCGGTTCACAAAAAA          GGGCAGTTCA CGAG TGAACTGCCC           TTTTTTTATCGAGCG 100 48
   Bxe_A0286 4552897 .. 4552934 + -25.9  -3.94381   TCGGTAGATACCAAA   TGAAAAGGGCGAGGATC TCAC GATCCTCGCCCTTTTCA    TTTATGCCGTTGTCT 100 60
   Bxe_A0285 4557165 .. 4557184 +  -2.8  -3.05844   CGGAGACGGCAAAGG            CGCAACACG CAG CGTGAT-CG            TGTTCGCCTGACCGG  43 9
   Bxe_A0284 4557553 .. 4557577 + -15.8   -3.2963   CGCGCATACAAAAAA          CGCCACGGAA TCAAC TTCCGTGGCG          TTCTGGCAGGCTCGT  89 116
   Bxe_A0281 4562563 .. 4562589 + -19.5  -5.10064   GGATCGGATAAAAAA         GGGCGCCTGTC TTATC GACAGGCGCCC         TTTTTCTATCTTCGC 100 58
   Bxe_A0279 4564204 .. 4564239 + -20.4  -3.14468   GCTCGTACAACCCAG    GCCGTGCGCGAGCCGG AGCC CCGCCTGGCGCACGGC     TTGCATCTCCTCGCA 100 46
   Bxe_A0278 4565082 .. 4565096 +  -4.9  -5.03747   CGCCGATGTCATCTT               CGGCG CGCAT CGTCG               TTTTTTCACCCCTTT  83 122
   Bxe_A0277 4566183 .. 4566216 + -24.1  -4.07568   CCTCGCCGTCGAGCG     CAGAAAAGCCGGTCC ATCA GGACCGGCTTTTCTG      TTTTAAAAACCGCCA 100 67
   Bxe_A0275 NONE
   Bxe_A0274 NONE
   Bxe_A0273 4570430 .. 4570459 + -14.3  -4.45168   GCGCTGACGCAAAAA       GCCGGC-GGCCC GGTGCAA GGGCCAGCCGGC       TTTGTCTTTTCCCGG 100 46
   Bxe_A0270 4573195 .. 4573218 +  -5.2  -3.05384   CGCCAGACCGCTCCG          CGTGAACCTC GCTT GAGGTCCACC           TTCGCTCCCGCCGCG  49 21
   Bxe_A0269 4573645 .. 4573666 + -11.6  -4.05446   CCCGGAATGCAAAAA           GGCCAGAG CATGAA CTCTGGCC            TTTCTGCTTGCAACG  85 58
   Bxe_A0266 4576509 .. 4576520 +  -5.8  -4.82901   CGGCACCGAAGGCTC                TGGC GCGA GCCA                 TTTTTCTACCAGAAA  79 332
   Bxe_A0261 4579451 .. 4579490 +  -4.8    -3.827   TATTGTCACCAGCGA  CCTGGCGCGC-CCGGAGTT GTA GGCGCCGGCGCGTAACAGG  TTTGAGTTGATTGTT  59 4
   Bxe_A0260 4579911 .. 4579924 +  -8.1  -5.40474   GTAGGGACAAAAAAA               CCACC CGCG GGTGG                TTTTTTTGACGGCGT 100 60
   Bxe_A0252 4589329 .. 4589341 +  -3.3   -3.7035   CATAGCTAACCTCTT                GTGAG TAG CTCCC                TGTATTTTTTAGTGT  52 32
   Bxe_A0250 4591551 .. 4591561 +  -2.6  -4.30448   ATTCGTCAATAGAAT                 TTTT TCG AAAA                 TTTTAAATTCCATTT  62 9
   Bxe_A0248 4592961 .. 4592978 +  -9.9  -3.64703   TACTAGACTCAATTT             GTGCGAA AAAT TTCGCAC              TTTCGATGGCCACAA  72 83
   Bxe_A0247 NONE
   Bxe_A0246 NONE
   Bxe_A0245 4594762 .. 4594776 +  -4.2  -3.74693   AATCTTGACCTGGAG               ATTGCG CTT CGCAAG               TTTCATGAAGTGGGC  54 286
   Bxe_A0241 4598681 .. 4598703 + -10.6  -2.72461   ATTGGCCCTGCAATG           CATCGGCTGA CAA TCAGCCAATG           ATTTCAGCGACGTTG  59 187
   Bxe_A0237 4600535 .. 4600556 +  -5.1  -4.91109   CATCAAGCCTTTTCT           CGCCCTTTT TTGC AAAGGGGCC            TTTTTATCGTCCACA  80 127
   Bxe_A0236 4601514 .. 4601533 + -11.4  -3.02263   GCGCGTGTAAAAGCC            CGGGTCGGC GGG GCCG-CCCG            TGTTCGCCAGGATGT  65 381
   Bxe_A0234 4602185 .. 4602199 +  -3.5  -2.78712   GACATATTTTCCGGG               CGGCA ACCGA TGCTG               TGATTGCATTCAGCG  41 8
   Bxe_A0233 NONE
   Bxe_A0232 4604564 .. 4604581 +  -9.8  -3.76125   ATGACCTTTGCATCC             GCGCGC TCGCTT GCGCGC              TTTCGGTTCGCCTCG  72 37
   Bxe_A0230 4606235 .. 4606260 + -12.7  -3.14693   CATGACTGTGCCGCT         TCCTGCGAACCG TTC CGGTT-GCAGGA         TGTCTTCCTGCTGCA  72 190
   Bxe_A0226 NONE
   Bxe_A0225 NONE
   Bxe_A0224 NONE
   Bxe_A0223 NONE
   Bxe_A0222 4614537 .. 4614563 +  -5.1  -3.05769   CAAGTCTCGACATTT         CCCGAAGCG CTCCAACGT CGCTTCGAG         TCTGTGATTTCACGA  47 42
   Bxe_A0221 4615062 .. 4615080 +  -2.2  -3.41569   TGGCCCAAACAAAAA             AGCCCGCT GAA GGCAGGCC             TCTTTAAATCACTAG  46 65
   Bxe_A0219 4615916 .. 4615944 + -15.3  -3.34947   CCAGTCGAGTGTCGA        GGAGGGTTGGGCT GCG GGCGCAACCCTCC        TTGTGCGGCTTATTG  87 151
   Bxe_A0216 4618576 .. 4618589 +  -5.2  -3.24447   GAGGCGACGAATGGG               CCGC CCGTGA GCGG                ATTTTATGAAGTATC  51 94
   Bxe_A0215 4618933 .. 4618944 +  -5.8  -3.71607   TTAAAGGCAGACTCT                CAGC TTCG GCTG                 TTTGACTGATATTCA  58 5
   Bxe_A0214 NONE
   Bxe_A0213 4621103 .. 4621138 + -11.2  -3.53444   GATTTTTTAGGCTGT    TGTAGTTCCGCTGACT GACA AGTCCACGGAACTGCA     TTTGCCCAACGATGA  72 60
   Bxe_A0203 4631371 .. 4631385 +  -2.1  -2.74144   ACGAGCGGCGACCGG               TCGCA TACGC TGTGA               ATTTCCGCATCAGGA  39 11
   Bxe_A0202 4631977 .. 4632018 + -13.7  -2.70932   ATCACGCGATGAATG TTGCCGTGCTCGCGCGC AACCAGCA GCGCGAGATCGCGGCAA  TCATTCGGCACCCGG  71 400
   Bxe_A0197 4637288 .. 4637305 + -14.1  -2.78384   TGCGTTATAACGACG             CGGCCGC CCGC GCGGCCG              TGTCGTAGAGACCGG  80 102
   Bxe_A0195 NONE
   Bxe_A0194 NONE
   Bxe_A0193 4640721 .. 4640736 +  -3.2  -3.57263   AGCCGCCACAAGCGG              CAAGGT TGAA ACCCTG               TTTGGAGATCCAGAT  49 274
   Bxe_A0192 NONE
   Bxe_A0191 4642484 .. 4642510 + -13.1  -3.14132   ATCGATAAACGCTGA         CGTATCGCAGG ATCTC TCTGCGATACG         TTAGTGAAACGGACA  76 57
   Bxe_A0190 4644648 .. 4644671 +  -5.2  -2.80994   GTGCCAGCATATAGG          CGCGCAACAA TTTG TTGATCCGCG           TCTGATAGCCTTGAC  45 200
   Bxe_A0176 4659695 .. 4659728 + -15.4  -3.10905   TCCCGCCCGCCAAAT    GACGAATGCCCCCGGC AAAC GCCGGGGGCA--CGTC     TTGCATGGCTTATCG  85 24
   Bxe_A0173 NONE
   Bxe_A0172 4667135 .. 4667165 + -13.2  -3.58343   AGCATCCCGTAGCCT       TTGGCGATCACGCG CGG CGCGGGATCGCCGC       TTTGGGCGTCGTAGA  81 332
   Bxe_A0166 NONE
   Bxe_A0165 NONE
   Bxe_A0164 NONE
   Bxe_A0163 NONE
   Bxe_A0162 NONE
   Bxe_A0161 4677466 .. 4677488 + -14.9  -3.70902   TCAGGCGATTCGTGA           TTGGCGCCC CCACC GGGCGCCAA           TTTCCATCTAGCGAA  95 95
   Bxe_A0159 4678395 .. 4678411 +  -2.2  -2.77522   CGAATTCGTCGTGCA              GTGACG CCGGT CGTGAC              GTTGTTCAGCGCTGT  39 22
   Bxe_A0158 NONE
   Bxe_A0157 NONE
   Bxe_A0156 NONE
   Bxe_A0155 4681353 .. 4681393 +  -3.1  -5.01732   AGTTGCTGCTCGGCT  CGCTGGCACAGAGCTTCGT TTA ACCGCGCTTTCTGGCGGCG  TTTTTTAACCGCGTT  76 3
   Bxe_A0154 4681721 .. 4681740 +  -3.4  -4.07687   TCGTCAACTGAGCGC            CGCACCGG TTCT CCCGTTCG             TTTTCCCGCCGCGAT  58 30
   Bxe_A0153 4682671 .. 4682690 +  -4.3  -2.91276   ACGCAACAACCGGTA            GTTTCGG CTGAAC TCGAAAC             ATTTATCCGCAAGGA  44 160
   Bxe_A0152 4683110 .. 4683145 + -16.1  -2.74605   CGCACGCAAAAACAA    GAAGGGCGGCCCCGG CTCACA CCGGCTCCGCCCTTC     TCCGTTTTCAGACGA  86 99
   Bxe_A0139 4697630 .. 4697649 +    -2  -4.25848   AAGACAAGGCAAAAC            CTGGAGCG ATTG CGCTAAAG             TTTTGATCACCGATT  62 168
   Bxe_A0138 4698102 .. 4698126 + -15.7  -2.73994   GGCATTCGACCAACC          CGGCTCGCCCA TCA TGCGCGAGCCG          TCGTGTTCAGCGAGT  86 73
   Bxe_A0137 4698656 .. 4698677 + -12.3  -5.64421   ATGGTGAATTGAAAG           GGGTTCGTC TTTT GACGAGCCC            TTTTTTCTTTCAGCT 100 86
   Bxe_A0136 NONE
   Bxe_A0135 4699840 .. 4699862 +  -4.7  -3.17527   GGTCGAGGAACGGCT           CGTCGTCCG CCGAA CGGTCGAAG           TCTTCGTAATAGATC  49 372
   Bxe_A0129 4707675 .. 4707699 +  -5.6  -3.78934   GCCGGTATTCGGCAC          CGGCGGCATC TGCAC GATCACGCCG          TTGTTGTCGGCCGGG  60 499
   Bxe_A0113 4723869 .. 4723887 +  -8.8  -5.14965   TTCTTGTCGAAAAAG             GCCGCC CCTCAAA GGCGGC             TTTTTTAATACAGGT 100 206
   Bxe_A0111 4725355 .. 4725382 + -19.2  -3.85698   ACGAGCGCGGGCATT        CGGAACGGGCGC TACG GCGCCCGTTCTG         TTTGTGCCGGAGCGA 100 43
   Bxe_A0110 4726408 .. 4726422 +  -2.7  -3.75153   GGGACGCACCCGGAT               GCCGC CGCCC GCGCC               TTTCAATTCCCGCGA  51 181
   Bxe_A0109 4726955 .. 4726986 + -14.4   -3.9373   GGCTCGCACGAAAAA      TGGCCCGCGTTCAT GAAA ACGGACGCGGGCCG       TTTCCATTTTCCGTC 100 139
   Bxe_A0106 4729896 .. 4729907 +  -7.2  -4.28361   TTCTTGCGCTTACGT                GCCG TGGT CGGC                 TTTTCGTACGATTGG  72 362
   Bxe_A0103 4732743 .. 4732782 + -19.2  -3.53012   AAGCGCTGACGCAGT  AACGGCGATGCGCCGCGC GCAA GCGGGGCGCATCGCCGGG   TTTCAAGCGACGGGA 100 39
   Bxe_A0102 NONE
   Bxe_A0101 4734836 .. 4734852 + -10.8   -5.5074   GCGCTCGTTCCCTCG              GCCCGC CTCGT GCGGGC              TTTTTTCTTGCCTTC 100 139
   Bxe_A0100 NONE
   Bxe_A0099 NONE
   Bxe_A0098 NONE
   Bxe_A0097 NONE
   Bxe_A0096 NONE
   Bxe_A0095 NONE
   Bxe_A0094 NONE
   Bxe_A0093 4743410 .. 4743422 +  -9.1  -3.01712   GTGCGGCGAATGGCA                GACGG ATA CCGTC                TATTCGCAGGCCAAC  59 90
   Bxe_A0091 4745550 .. 4745568 +  -4.5  -2.73542   TGCAATAAGCGCCTT             GCGCC CATTAGACT GGCGC             TCGTTCAAGGTTCGA  44 109
   Bxe_A0090 4746692 .. 4746726 + -10.7  -2.75481   TCAAGTGAGCGAGAA    GCGCAGAAGGTCTGCC AGTG GGCTG-CCTTCTGCGA     TCGTTCCGCTTGCCG  63 33
   Bxe_A0086 NONE
   Bxe_A0085 4753648 .. 4753661 +  -3.7  -3.43042   CGATATTGATGTGGA               CGACG GGGA CGGCG                ATTTTTAGTAGCAGC  49 4
   Bxe_A0084 NONE
   Bxe_A0083 4755575 .. 4755585 +  -2.4  -2.71712   GAGTAGGCAAGCACA                 GCCG AGA CCGC                 GTTTGCCGCAAACAA  39 48
   Bxe_A0082 NONE
   Bxe_A0081 NONE
   Bxe_A0080 4759145 .. 4759163 +  -4.4   -2.6732   TGAGCGCCATGATCG             CGGCACTG GGA CGGCGCTG             ATGTTTCGCTTCGAA  43 6
   Bxe_A0079 NONE
   Bxe_A0077 4761419 .. 4761446 + -14.9  -2.77899   GACTGCTCATAAGTT        GC-TGGCGGGGC CATTT GCCCCGCCAGGC        TGCTTCCTACCAGGC  75 257
   Bxe_A0068 4767755 .. 4767772 +  -5.5  -3.57674   CGAAACCCGACCGAG             CGGTGCT GACC GGCATCG              TGTTTGTGCTGCGCT  55 122
   Bxe_A0067 4768539 .. 4768564 +  -8.9  -2.60075   GGGCGGCTCTCATCA         CCGGGCTTCGC ACCA GCGAAGCGCGC          CTTGCTTCAGCCAGA  57 110
   Bxe_A0062 4773462 .. 4773478 +  -8.7  -2.71322   TCGAACCAGCAACCC              CTGCCTT CGG AGGGCAG              TACTCTATCCATTGA  58 277
   Bxe_A0061 4774712 .. 4774740 + -16.8  -5.60993   CCACGTCGCAAAAAA       TCCCTGC-CCGCG GAAA CGCGGAGCAGGGA        TTTTTTTATCGACCG 100 59
   Bxe_A0059 4778414 .. 4778426 +  -6.2  -3.52204   CCGGTCAGCGTGGTC                CGGC AGTCA GCCG                TTGCTTTCCGAGTAA  58 181
   Bxe_A0058 4778904 .. 4778931 +  -8.3  -4.07568   CGCCACGGCTATCCG        CGCGCACGGAG CTACTT CACCGTGCGGG         TTTTCAGGGAAGCGA  71 105
   Bxe_A0056 NONE
   Bxe_A0055 NONE
   Bxe_A0054 4784795 .. 4784842 + -19.9  -3.56161   TAAGCGCGATCGCCG CCGCGCATCGCC-CGCTGTCTC GAAAA GAGGCGGCAAGGCGGTGCGCGG TTCTCTCCTGAGTTC 100 38
   Bxe_A0053 NONE
   Bxe_A0052 4787504 .. 4787523 + -12.8  -5.27335   TATGACCGATGACGA            CGCGGGCT ATGA GGCCCGCG             TTTTTATTTGCGCGC 100 59
   Bxe_A0051 4789459 .. 4789484 + -19.1  -5.00616   GGCGGCAAACAAAAA         GCCCTGCGGTT AGAG AACCGCAGGGC          TTTTTTGCGCCGGAC 100 73
   Bxe_A0043 4802143 .. 4802164 +  -5.1  -5.00616   TCAATTGTGCCGGGC           GGAGCGTCAT GGA ATG-CGCCCC           TTTTTTGCGGCCGAC  80 168
   Bxe_A0014 4834718 .. 4834739 +  -2.9  -3.07935   TACTGCGATCCTCCT           GGTGGT-CGC CTT GCGCAGCGCC           TTCGCTGGCTCCCGT  43 138
   Bxe_A0013 4835770 .. 4835799 +  -2.9  -3.19463   ATGACATTCGAGCAC       TTCTGGCAGCA CGTCGATC TGTTGCTGGAA        TTGCTCGATGATCGA  45 303
   Bxe_A0011 4837148 .. 4837171 + -19.6  -3.64703   TGAAAAAATAGCGGA          CGGGCACGCC GGCC GGCGTGCCCG           TTTAGATCCAGCGAG 100 82
   Bxe_A0010 4837839 .. 4837856 +  -4.7  -4.28361   TCGCTCTCAAGAAAA             CGCCGGG CCTT CTCAGCG              TTTTCCTGCCCTTGC  67 379
   Bxe_A0008 4838810 .. 4838830 +    -4  -4.02022   GCACTCGTTGCGCAA           G-T-CGCCGG CAT CCGGCGAAAC           TTTGTGGTGCTTGCG  60 96
   Bxe_A0007 4840412 .. 4840462 +   -17  -3.14554   GACAGTTCAGATAAT CGACAGGCTGCCTCGCG-CGTTCGC CAAC GCGAGCGACGC-AGGCAGCCCG-CG TCTCATTTCTTCTTC  89 39
   Bxe_A4504 4850507 .. 4850521 + -12.8  -5.78622   GCCAGGCAGTTGACA               CCCGCC AAC GGCGGG               TTTTTTTTGGCCTGC 100 51
   Bxe_A4501 NONE
   Bxe_A4500 NONE
   Bxe_A4499 4858295 .. 4858312 +  -9.8  -3.90744   GCGAAGCTGCTGTTC             GGCGCC TGGCCC GGCGCC              TTGTTTCAGCGCACG  75 113
   Bxe_A4497 4859449 .. 4859475 + -10.1  -3.18264   CATCAATGATTCTCC         TGCGCGCGG CAGCCTGCA CCGCGCGCG         TTCCTCGATGCAGCG  68 43
   Bxe_A4496 4860102 .. 4860115 +  -3.1  -2.71011   ATGGCCGCTACGAGG               TGCAT TGAG ATGCG                TCGTTGCAGGAGCAT  41 18
   Bxe_A4495 4860575 .. 4860598 +  -3.2  -3.32268   GCGGATTCACGCTGA          TCG-AATTGCT CGT GGCGATTGCGA          TTCTGGCGGTGATTG  45 73
   Bxe_A4494 NONE
   Bxe_A4493 4862935 .. 4862955 +  -3.1  -2.72144   CCAACTATGAATAAC            GCCTTTCCC AGA GAGAGTGGC            CTTTGAGCACGCTGA  41 31
   Bxe_A4492 NONE
   Bxe_A4491 NONE
   Bxe_A4490 4865839 .. 4865871 + -13.5  -4.27316   CGTCGATGCAAAAAA      GAGGCATGACCGT GGAGAAA GCGGTCGTGCCTC      TTTTGCGTTACGCCG  95 165
   Bxe_A4487 4868823 .. 4868837 +  -6.4  -3.05471   AACGCTAACCAGGCG               CGCTTT TCG AGAGCG               TCATTGTTTGATGAT  52 33
   Bxe_A4486 4870517 .. 4870553 +  -5.8  -4.21811   ATGGGCCATTGAAGT    TCGAAAGGACGCGC TGAGCGAAC GCGCGTCTTTCCGC    TTTCTCTATTGCGTC  66 29
   Bxe_A4481 4876096 .. 4876114 +  -5.2  -3.55622   AAGGGGCCGCCGGAA             GCGGCG CGCGTGA CGTCGC             TTTAGGGCGCTTCAC  55 2
   Bxe_A4479 4879135 .. 4879165 + -17.6  -5.38951   CCAATCAAGCGCACT       TCCGATGCGGATGG ACA CCGTCCGCATCGGC       TTTTTTCTGTCCGTT 100 89
   Bxe_A4474 4883717 .. 4883741 + -12.8  -3.95073   CAGGCAGCTCACAAA          GGGCAGCGGC AACTG GACGCTGCCC          TTTGTGGCTCTCAGC  91 69
   Bxe_A4472 4887243 .. 4887257 +    -7  -3.08173   TTTGGCGCGATACAG               GCCGAC ATC GGCGGC               TTCGATCGGCTTCGT  54 95
   Bxe_A4471 4888004 .. 4888036 + -22.2   -3.7791   TGCGCGTGCACAAAA      TGAAAGGCCGTCGC CTTGC GCGACGGCCTTTCA      TTTCATGCGTCGTTC 100 65
   Bxe_A4468 4892026 .. 4892037 +  -3.6   -4.3129   AGTTAGCGAGCGTGC                GGCT TGCA GGCC                 TTTTGATCGTCAATG  65 35
   Bxe_A4467 4892857 .. 4892882 + -20.5  -4.66318   TGTAACCATAAAAAA         TGCCGCCCGGT GCAA ACCGGGCGGCA          TTTTCTTGGGCTGCT 100 71
   Bxe_A4463 4895475 .. 4895498 -  -5.2  -2.87132   TTCGCTTGGCACACA          CAGTGCGCGCA ATC CGCTCGC-CTG          CCTTAGATGGCGAGG  48 28
   Bxe_A4464 NONE
   Bxe_A4465 NONE
   Bxe_A4466 4892857 .. 4892882 - -20.5  -5.37345   TGTAACCATAAAAAA         TGCCGCCCGGT GCAA ACCGGGCGGCA          TTTTCTTGGGCTGCT 100 106
   Bxe_A4469 NONE
   Bxe_A4470 4888004 .. 4888036 - -22.2  -4.36914   TGCGCGTGCACAAAA      TGAAAGGCCGTCGC CTTGC GCGACGGCCTTTCA      TTTCATGCGTCGTTC 100 455
   Bxe_A4473 4883704 .. 4883753 - -15.8  -2.98802   CATCAAAGGCAGACA GGCAGCTCACAAAGGGCAGCGGC AACTG GACGCTGCCCTTTGTG-GCTCTC AGCGCCAGTCAGTCG  87 24
   Bxe_A4475 4881757 .. 4881769 - -10.5  -2.62263   ACCTGTGTTACATCA                CGCGC GCG GCGCG                TTTGATCGCCTGCGG  62 5
   Bxe_A4476 4881166 .. 4881187 -  -6.5  -3.13403   GCCTGCCGATCAATA           CGC-CCGCGT GCT ACGCCGCGCG           ATTTCTTCCCACCGT  52 92
   Bxe_A4477 4879784 .. 4879798 -  -5.7  -3.59023   GCGAGAGAACGACAA               GCACA TCTTG TGTGC               GGTTGCAACAGCGGC  55 364
   Bxe_A4478 4879215 .. 4879239 - -14.3  -5.65927   CACGCAAATAAAAAA          CGGCCAGGCAT TTC ATGCCCAGCCG          ATTTTTAACTCACAG 100 132
   Bxe_A4480 4875874 .. 4875902 -  -8.8  -3.53224   CAGGCGGGCGCCAAA       CTCGACCACGCCG GAAA CGGCGTG-CCGGG        CACGGGGCGCAACAT  62 291
   Bxe_A4482 4873572 .. 4873621 -  -3.4  -3.53012   GGCGGGCGTCGGAAA GCGCCAGGCGGTGTTC-TCATGCGG ATG CCCCTCGATGCGC-CCGCC-GGCGC GCTGCACGAGCCTGC  49 485
   Bxe_A4484 4871217 .. 4871233 -  -7.2  -5.24129   CCTGCGCAGAAAAAA              GCGGCC TTTCC GACCGC              CTGTTTCTCTTCTCA  91 73
   Bxe_A4485 4870524 .. 4870546 -  -7.7   -2.7644   ATTGAAGTTCGAAAG           GACGCGC TGAGCGAAC GCGCGTC           TTTCCGCTTTCTCTA  54 38
   Bxe_A4488 4867481 .. 4867521 -  -2.4  -2.62192   CTGCATGCAATGAAT TCCTTC-TGACGCC-GCGGC GCA GCCGATGGCGGCACGCCGGA CGAGATCCTGGTCTG  38 159
   Bxe_A4489 4865839 .. 4865871 - -10.6  -5.08824   CGTCGATGCAAAAAA      GAGGCATGACCG TGGAGAAAG CGGTCGTGCCTC      TTTTGCGTTACGCCG 100 54
   Bxe_A4498 4857910 .. 4857952 -  -6.2  -3.30124   CGCCATGCGCGAGAA CATCGACGACGCCATCGTG CGCGTT CGCGAGGGCA-CGTCGTTG TCGCGCGCGCTCGGC  53 391
   Bxe_A4502 4852046 .. 4852058 -  -4.7   -4.2558   CATTGTGCATCAAAA                CGGGC CGT GGCCG                CGCAATGGGCCAGAC  67 53
   Bxe_A4503 4850487 .. 4850503 -  -6.5  -2.91199   CAAGCGCTAAGCAGA              CTACTGC CAG GCAGTTG              ACACCCGCCAACGGC  51 134
   Bxe_A4505 4847290 .. 4847318 -  -3.1  -4.77036   CGGCATGAGGAAAAA        GCGACCGTTTT AGGCCTG AAATCGACCGC        GTGCGCGGCTAGTCT  73 447
   Bxe_A0001 NONE
   Bxe_A0002 4844358 .. 4844372 -  -8.5  -5.47821   ATTTATTGAAAAAAA               CCCGC TCGAG GCGGG               TTTTCTTACGATTTG 100 63
   Bxe_A0003 4843229 .. 4843244 -  -3.9  -4.15044   TTGTCCCGGAAGAAA              CCGCC TTATTG GGCGA               AGATCTTCCAGGTCT  62 15
   Bxe_A0004 NONE
   Bxe_A0005 4841084 .. 4841106 - -14.1  -3.83502   GACGCGCATAGCAAA           CGCGGCGCC TTGCG AGCGCCGCG           TCGACCTGCGACGCT 100 126
   Bxe_A0006 4840369 .. 4840387 - -11.7  -5.40072   CGGCCGGTAAAAAAA             TCGGCGC ACTCG GCGCCGA             TGGATATCTGACAGT 100 103
   Bxe_A0009 4837141 .. 4837179 -  -3.7  -5.02074   GCATCCGTGAAAAAA  TAGC-GGACGGGCACGCC GGCC GGCGTGCCCGTTTAGATC   CAGCGAGGTAGCACC  78 435
   Bxe_A0012 4835375 .. 4835385 -  -8.2  -3.45742   CGACGACGAAGAAGA                 CGGC CAC GCCG                 AAGCGCATGCCATGT  62 200
   Bxe_A0015 4832027 .. 4832038 -  -2.2  -2.62184   TGCTGCGTCACACTA                CCTGG CCA CC-GG                CATAGTGAACTCGGC  38 11
   Bxe_A0016 4830130 .. 4830151 -  -8.6  -2.78384   GCCGCGCGCACGAGA           TGCCCGCC GCGCAG GGCGGGCG            AGTATCTCATGCGAG  58 55
   Bxe_A0017 NONE
   Bxe_A0018 NONE
   Bxe_A0019 4827102 .. 4827112 -  -8.2  -3.31144   CGCTTATTTCCACAA                 CGCG CAG CGCG                 TTTCCGCCTTGGTCG  59 3
   Bxe_A0020 NONE
   Bxe_A0021 4824852 .. 4824865 -  -2.3  -3.95022   TGCATGAAGATTAAA               TGAGC ACCC GCTCT                ACTACAACTAGCAAT  56 207
   Bxe_A0022 4824570 .. 4824590 -  -7.6  -3.66999   ATCCACGGATTTAAA           TC-CCGACC CAGT GGTCGGCGA            ATGGGGAGTTTAGCG  66 0
   Bxe_A0023 4823292 .. 4823312 -  -8.3  -5.55769   GCGGACAATAAAAAA            GACGCGT CAACTGC ACGCGTC            TTTTTTAATGGGGAT 100 61
   Bxe_A0024 4821706 .. 4821742 - -20.8  -4.55023   CGCAATATCAGAAAA    GGCGACCGCCGCGCCG GAACA CGGCGCGGCGGTCGAT    GCCATTGTCATCGAA 100 103
   Bxe_A0025 NONE
   Bxe_A0026 NONE
   Bxe_A0027 4817946 .. 4817971 - -16.3  -5.66684   CAACCCATAAAAAAA         CGGTGTGTTTC ACGT GAAACACACCG          CTTGAACAACGGAAA 100 60
   Bxe_A0028 NONE
   Bxe_A0029 NONE
   Bxe_A0030 NONE
   Bxe_A0031 4812970 .. 4812986 -  -3.6  -3.45054   TTCGACAAGGGAGAA              CGGCGT AAAGG ACGTCG              GTCGCACCGAATGAG  49 451
   Bxe_A0032 NONE
   Bxe_A0033 NONE
   Bxe_A0034 NONE
   Bxe_A0035 NONE
   Bxe_A0036 NONE
   Bxe_A0037 NONE
   Bxe_A0038 4807814 .. 4807858 - -12.2  -2.66272   TCCCATGCAAAGCTA TTGAAGCAGCGCGG-GTTCAG TTGC CTGTGGGCCGCGCTGCTTCAA GGTCCGTTTATGCCT  69 58
   Bxe_A0039 4806845 .. 4806877 - -12.6  -3.26947   GAAGGCGCACACGAA      GCGGCGTGCCGACC GTCAA GGTCAGACCGCCGC      CGCGCCACCGACGAT  79 14
   Bxe_A0040 4805296 .. 4805350 - -16.4  -3.40878   ATGAGCGTAATAAGA GGCGCCGGTTTTGCCCAATACTATCC GTT GGGTAGTATTGAGCGCGAGCGGCGCC CGCTTCGTTACACCC  89 46
   Bxe_A0041 4804801 .. 4804817 -  -9.4  -5.81032   GAAGGTCAAAAAAAA              GCAGCC GGGAA GGCTGC              TTTCTCTCTGATACG 100 47
   Bxe_A0042 4802401 .. 4802411 -  -5.4  -2.84801   CATCGGTAAATATTA                 CGTT TTA AACG                 ATTCTTTTTGGCAAT  47 492
   Bxe_A0044 4799435 .. 4799471 -  -9.4  -2.78679   CGCGTCGACGGAAAT   CAGCACGACGC-GCGCG ACGC CACGCCGCTTCGTGGTG    TGCGCCGAGCAGACG  61 439
   Bxe_A0045 4797142 .. 4797152 -  -8.2  -3.62723   GACTCAAAGAAGTAA                 CGGC TTC GCCG                 GTCGGGCGACCTGCC  62 41
   Bxe_A0046 4795480 .. 4795492 -  -3.3  -2.60075   TCTGCTCCAACGAAT                CCCGA CTC TCGGC                GCGATACCGGCAGCC  40 109
   Bxe_A0047 4795001 .. 4795011 -  -2.4  -3.52117   GGCACGCACAAAAAG                 CACG GTA CGGG                 GTTTTAGAGGACAGG  47 29
   Bxe_A0048 NONE
   Bxe_A0049 4790778 .. 4790790 -  -3.4  -2.95298   TTGAGTGATCAGAGA                GGTT CGCTC AACC                GATCGTCATCAAATT  42 20
   Bxe_A0050 4789459 .. 4789484 - -19.1  -5.27335   GGCGGCAAACAAAAA         GCCCTGCGGTT AGAG AACCGCAGGGC          TTTTTTGCGCCGGAC 100 91
   Bxe_A0057 4778771 .. 4778782 -  -5.8  -3.67597   CTGTCCAGCGAAGAA                CAGC GCGT GCTG                 AATCAGGAACTGGAC  57 158
   Bxe_A0060 4774712 .. 4774740 - -16.8  -5.02074   CCACGTCGCAAAAAA       TCCCTGC-CCGCG GAAA CGCGGAGCAGGGA        TTTTTTTATCGACCG 100 78
   Bxe_A0063 4772008 .. 4772022 -  -6.4  -2.92439   AACACCTTCAAATCA               GCTTCG AAG CGAAAC               ATCAGCGCCGTCCCA  51 27
   Bxe_A0065 4769999 .. 4770009 -  -6.8  -3.29649   AGGCGACCAGATCAA                 GCTC AAC GAGC                 GGCGGTGGTCAGTTT  56 17
   Bxe_A0066 4768746 .. 4768764 -  -3.8  -3.18912   GCAGCTAGCCAGTAA             TGGCCG TTCTCGC CGACCA             CAATTGCGAAGCATA  47 148
   Bxe_A0069 NONE
   Bxe_A0070 NONE
   Bxe_A0071 4764108 .. 4764129 -  -5.1  -2.70932   CCTGCTCTTCAAGTA           CGTCAACGT TTCC ACGCTGAAG            CGGATACTTGGAGGG  44 136
   Bxe_A0072 4763434 .. 4763444 -  -2.4  -3.75153   GGGGGTCAATTCAAA                 TCCG GGG CGGT                 TCAGAACGAGTAAGG  51 26
   Bxe_A0073 4762705 .. 4762719 -  -4.9   -3.5399   ACGATAGCCATACAA               GCCGC GATGT GCAGC               ATAGACAGCCTGAAT  53 169
   Bxe_A0076 4760812 .. 4760831 -  -7.8  -3.95153   CGAAGCATTCAGAAA            GTGGCTGG ACGA CCAGGCAC             CGCAAGTCCTGCCAG  70 474
   Bxe_A0087 4749630 .. 4749663 -  -9.7  -3.90318   CGATGATGGCATAAA     TCTCGAATACTGTAT ATAC ATACAGTATTCGTGT      TACTTCTGCGAGAGC  75 25
   Bxe_A0088 4748096 .. 4748142 - -25.8  -3.57144   CTTGGCAGGGTGAAA TAGCGGCGGGGCGGCGGGGGCC TTG GAAACTCGCCGCCCCGCCGCTA ATCGGGCAGATCAAT 100 36
   Bxe_A0089 4746693 .. 4746725 - -14.2  -2.62389   CAAGTGAGCGAGAAG     CGCAGAAGGTCTGCC AGTG GGCTG-CCTTCTGCG      ATCGTTCCGCTTGCC  78 67
   Bxe_A0092 4743543 .. 4743557 -  -2.8  -4.18018   CCGCGTTACTGAAAA               GTCG CATTGAC CGAC               AGTTGCACCGCATTG  60 1
   Bxe_A0104 4730242 .. 4730255 -  -3.7  -4.23054   AGACATGATGCAAAA               GCCGC GTCT GCTGC                CGTTTCGCCGACCTT  62 154
   Bxe_A0105 4729749 .. 4729795 - -15.3  -4.84761   AGACGTGCACAAAAA GCAAAACGGCGATGTG-GCTTC TTTC GAAGCTCACACCGCCATTCGGC CGTGCGGAAAAAGCG 100 44
   Bxe_A0107 NONE
   Bxe_A0108 4726955 .. 4726986 - -12.2  -4.72272   GGCTCGCACGAAAAA      TGGCCCGCGTTCAT GAAA ACGGACGCGGGCCG       TTTCCATTTTCCGTC 100 39
   Bxe_A0112 4723868 .. 4723888 -  -6.7  -4.56597   CTTCTTGTCGAAAAA            GGCCGCCCC TCA AAGGCGGCT            TTTTTAATACAGGTA  78 142
   Bxe_A0114 NONE
   Bxe_A0115 4720879 .. 4720903 - -11.3  -3.60006   AACCAGAGGCCGAAA          CAGCCGGCCCC GGC GGGACCGGGCG          TCGTGCGGGCGGGCT  74 99
   Bxe_A0116 NONE
   Bxe_A0117 4718794 .. 4718830 -  -2.8  -3.18024   CCTGATCATCAAAAC   CTCGCTGCACGTGCGCT GTGG ATCGCCC-TGCCGCGCG    CGCCGGCAGGGCGCG  45 68
   Bxe_A0118 NONE
   Bxe_A0119 NONE
   Bxe_A0120 NONE
   Bxe_A0121 NONE
   Bxe_A0122 4712339 .. 4712384 -  -2.6  -3.06696   GGTTGTCGTAATACA GATTGGTGGCGATCGGCA-GGGC GCT GCTCATACCG-TCACC-CCATTC GTCGTGTTGCGCGCC  41 7
   Bxe_A0123 NONE
   Bxe_A0124 NONE
   Bxe_A0125 NONE
   Bxe_A0126 4709240 .. 4709260 -   -14  -3.18264   GTCGGTAGGCAGCAA            GCACGCGC GGGGG GCGCGTGC            TTGCCAGGCGTACGG  82 105
   Bxe_A0127 NONE
   Bxe_A0128 4706988 .. 4707000 - -10.5  -3.14132   GGGGCGGCGCAGGAA                GGCCG CTT CGGCC                GAGCCTCGGCGACCG  63 211
   Bxe_A0130 NONE
   Bxe_A0131 4703425 .. 4703445 - -16.1  -4.54727   GCGCCGAAATGAAAA            CCGGCGCCC GAT GAGCGCCGG            CGACAGACAGGGGCC 100 74
   Bxe_A0132 4701185 .. 4701197 -  -3.4  -2.92613   CCTGATCGGAAATGA                GCTT ATCCA AAGC                GGACCTCGTGCAGTT  42 15
   Bxe_A0133 NONE
   Bxe_A0134 4699496 .. 4699513 -  -2.5  -3.72576   GGCCGGTGCATGAAA             CGGGCGG GGTT CAGGCCG              CCGCTAGAACGTCGA  51 74
   Bxe_A0140 NONE
   Bxe_A0141 NONE
   Bxe_A0142 4693954 .. 4693964 -  -5.4  -3.07816   TCGTGACTGACTGAA                 TCTG AAT CAGA                 GGATGGCGGCGACGC  49 21
   Bxe_A0143 NONE
   Bxe_A0144 NONE
   Bxe_A0145 4690714 .. 4690760 -  -5.1  -4.36914   TGCCTTTCGAGAAAA CGCCGGGCCACCCCAAGT TTTCTCGCCCGC CCTTGGAG-GGCCTGGCG CGAAGCAGCAGGGTG  67 73
   Bxe_A0146 NONE
   Bxe_A0147 NONE
   Bxe_A0148 4687624 .. 4687635 -  -5.8  -3.54919   AATTATTTCCGCAAA                CGGT GAAA ACCG                 CATTATGCCTCTCGC  55 171
   Bxe_A0149 4686611 .. 4686640 - -13.5  -3.18199   GAAGCGGCAAGCGAA       CGGTGCGCGAGCA GGCA CACTCGCGCGCCG        CTGATCCAGTATTTT  82 45
   Bxe_A0150 NONE
   Bxe_A0151 4683107 .. 4683148 - -12.9  -4.66609   CAGCGCACGCAAAAA CAAGAAGGGCGGCCCCGGC TCAC ACCGGCTCCGCCCTTCTCC  GTTTTCAGACGACTC 100 47
   Bxe_A0160 4677510 .. 4677524 -  -3.4  -4.21607   TCTAGCGAAGAGAAA               GTACCG CAA CGGCGC               GCGAAGCGCCGCCGG  60 127
   Bxe_A0167 4669649 .. 4669668 -  -9.2  -2.53213   TAAGGGGCCAATTGA            CGCGGCCC ACGA AGGCCGCA             CGGCATGCACGCGTT  59 77
   Bxe_A0168 NONE
   Bxe_A0169 4668718 .. 4668732 -  -2.7  -2.91383   AGCCGGATGGATAGA               GGCGC AGGCG GCGCT               AGCGCGCAAAACTCA  40 38
   Bxe_A0170 NONE
   Bxe_A0171 4666593 .. 4666610 -  -6.3  -3.76224   GCGTGACGCACGAAA             CCATCGCC GGG GGC-ATGG             CGGTCAACGAGACGC  60 273
   Bxe_A0174 4661617 .. 4661635 -  -9.6  -3.23538   ACAATTTATGACGAA             TTGACCGA CGT TCGGCCAA             GTTGTCTCATATTTG  66 69
   Bxe_A0175 4659701 .. 4659724 - -19.6  -3.32769   CCGCCAAATGACGAA          TGCCCCCGGC AAAC GCCGGGGGCA           CGTCTTGCATGGCTT 100 54
   Bxe_A0177 4657458 .. 4657468 -  -8.2  -3.59979   GCGGTGGATGGGAAA                 GCGC TAT GCGC                 ATCCGGGCCCTCCGA  62 233
   Bxe_A0178 4655905 .. 4655923 -   -16  -4.16842   GTCATGGCGAACAAA             GCGGCGCA TGA TGCGCCGC             CCTGTCGTCAAACTG 100 69
   Bxe_A0179 NONE
   Bxe_A0180 4654566 .. 4654592 - -17.3  -5.75342   GCGGTGCAAAAAAAA         CCGCGCGACTG TTTCT CAGCCGCGCGG         TTTCGTCTCGACAGA 100 52
   Bxe_A0181 4652616 .. 4652655 - -15.6   -2.5805   ACCATCGTGCATAAG  CGCGGCCGCACGCCGGCA TTGC CGGGAGCGTGCGGCCGCA   GAGGGGTGCCGCAGC  81 61
   Bxe_A0182 4650522 .. 4650563 -    -5   -5.5112   TTGATGAACAAAAAA CGCAACCGGCGACGAGGGC TTGTG ACCCCGGTCGCCGGAC-CA TTTCGACCAGTTTTC  91 90
   Bxe_A0183 NONE
   Bxe_A0184 NONE
   Bxe_A0185 NONE
   Bxe_A0186 NONE
   Bxe_A0187 NONE
   Bxe_A0188 NONE
   Bxe_A0189 4644144 .. 4644167 -  -5.8  -4.57073   TACGCGCTGCAAAAA          GGCCCGGCGC ATGC GCAACTGGCC           GCTGCGCCGCCGGCT  76 471
   Bxe_A0196 4637234 .. 4637252 - -11.6  -3.29511   GTGAGCGCGGCACAA             GCGGCCGC CCC GCCGCCGC             GCAAACCGCGCAAAC  71 50
   Bxe_A0198 NONE
   Bxe_A0199 4633591 .. 4633601 -  -4.6  -3.62312   AGAAGAAAAAAATCA                 GCGC CCC GCAC                 TCGCGCGAAACGTAT  53 12
   Bxe_A0200 NONE
   Bxe_A0201 4631481 .. 4631494 -  -3.7  -4.82901   CGTGGCTCAGAAAAA               TCGGC ATCG GCCGC                ATGCCGGGCGACGTA  78 207
   Bxe_A0204 4629314 .. 4629372 - -18.9  -2.80796   GCGGAGCACGCAAAG GGGCGCGTCAAACG-ACGG-CGGCCGCCA GCG TGGCGGCTGGCCGCACGCTTTAAGCGCCC GTCAAAAACATAACG 100 16
   Bxe_A0205 NONE
   Bxe_A0206 4627800 .. 4627815 - -11.8  -4.46212   CCCTCTAGCAGAAAA              GGCCGC TTGA GCGGCC               TCGTTGCAAACTGGA 100 75
   Bxe_A0207 4626351 .. 4626367 - -15.1  -2.70932   GCCGGGTTTCAAGGA              GCGCGCC TCG GGCGCGC              GTCGTACCCATCAGC  83 36
   Bxe_A0208 4624427 .. 4624451 -    -5  -4.56597   CCCCCCTCGCAAAAA          GCTTCCGA CCACTACTT CCGGAAGC          TTTCTATTTGGGCGG  72 67
   Bxe_A0209 4623292 .. 4623340 -  -4.7  -4.14511   AATTTGACCGGAAAA TCATCCGGCCGAAATAGG-G-CA GATTT TGACGCCTATTTCGGCCGCCTCA TTCCTGTGGAAAGTC  64 23
   Bxe_A0210 4622603 .. 4622616 -  -6.7  -3.85817   ACTGCTCGCCACAAA               GCAGA CTGT TCTGC                AGCACGCTTCAATCG  64 267
   Bxe_A0211 NONE
   Bxe_A0212 4620624 .. 4620634 -  -6.8  -3.39732   CAACCATCGGAAATA                 CGAG AGT CTCG                 ACCAACTCGATGCCG  55 456
   Bxe_A0217 NONE
   Bxe_A0218 4615521 .. 4615548 -  -4.6  -3.14132   GCTGCTGCTCAGCAA        CCGGCGGAAGCG CAAT CGGCACAGCCGG         CCAGCTCAAGTTCAG  47 431
   Bxe_A0227 NONE
   Bxe_A0228 NONE
   Bxe_A0229 4606071 .. 4606112 -  -5.7  -3.38727   AAGAACGGGAAGTAA CGCATAGCGTG-TGCGGCAG AGT CTGCCGCTGCGCACTAGCCG TGGCTGTCGACCCAT  53 19
   Bxe_A0231 4604167 .. 4604193 -  -2.8  -3.45366   GTCTTAATCAATCAA         CGGACCGTGCGA CGC TCGCTTATTCCG         TTATCGAAGGCGTCA  49 493
   Bxe_A0235 4600950 .. 4600960 -  -5.4  -4.51097   GTAAGGACGAGAAAA                 TTGC CCA GCAA                 GACCAGAAAATTGCC  74 516
   Bxe_A0238 NONE
   Bxe_A0239 4599178 .. 4599189 -  -3.6  -2.96692   TATGAGCAGTACACA                CAGC AATC GCCG                 GGCTTTGGCCTCAGC  44 159
   Bxe_A0240 4598327 .. 4598349 - -13.4  -3.28119   ACTCATTGACATCAA           CATGCCCGGC ATG GACGGGCATG           AACTGGCACGCCGAC  74 192
   Bxe_A0242 4595734 .. 4595744 -  -2.4  -3.90082   TATTAAATGATTAAA                 TGGC CTA GCCT                 GTCCGGTCAGATTTA  53 275
   Bxe_A0243 NONE
   Bxe_A0249 4591339 .. 4591355 -  -4.3   -3.9693   CATTCAGCGAAAGAA              CCCTCCC CTT GGGAGAC              ACCCATCGGCAAGAC  60 343
   Bxe_A0251 4589278 .. 4589288 -  -6.8  -3.84825   CTGACCGACAGGAAA                 TGGC GGC GCCA                 TCAAAGCAAACTTTT  64 56
   Bxe_A0253 NONE
   Bxe_A0254 NONE
   Bxe_A0255 NONE
   Bxe_A0256 4582638 .. 4582671 - -21.8  -4.87273   AACACCTTAGAAAAA     GCCGCCAAGCCCCG TCCTGT CGAGGCTTGGCGGC      TTGGTCGTCGTCAGC 100 61
   Bxe_A0257 NONE
   Bxe_A0258 4581752 .. 4581776 -  -4.2  -2.87132   GCGCCGTTCGACATA          CGCCGTAG TTTACGAGT CTGCGGCG          CGGTTTACAACATCG  44 30
   Bxe_A0259 4579911 .. 4579924 -  -8.1  -5.64274   GTAGGGACAAAAAAA               CCACC CGCG GGTGG                TTTTTTTGACGGCGT 100 283
   Bxe_A0262 4578096 .. 4578106 -  -4.6  -5.04385   CATATGCGTAAAAAA                 CACG CAA CGCG                 CCGCCTTACGGGACG  83 106
   Bxe_A0263 4577293 .. 4577315 -  -7.6  -3.86202   CGCGATGAGATTAAA           GGCTGATCGG CAC CTGATCGGCC           TTCACACCGGGATCT  68 53
   Bxe_A0264 4576504 .. 4576519 -  -6.1  -3.06831   TGAACCGGCACCGAA              GGCTC TGGCGC GAGCC               ATTTTTCTACCAGAA  52 331
   Bxe_A0265 4576001 .. 4576021 -  -6.1  -3.28712   GGTGGTCGCGCAGAA            GCATGCG GCGCCAT CGCACGC            CGCGGTGATCTTCAG  54 149
   Bxe_A0267 NONE
   Bxe_A0268 4573645 .. 4573666 - -12.3  -4.74103   CCCGGAATGCAAAAA           GGCCAGAGC ATGA ACTCTGGCC            TTTCTGCTTGCAACG 100 126
   Bxe_A0271 4571339 .. 4571363 -  -7.8  -3.40371   GAGGCGAGTAAGGAA          GCGGACGG CTATTATGC CCGCCCGC          GCCTGTCAGTGGCGC  61 142
   Bxe_A0272 4570501 .. 4570520 - -12.1  -5.78622   TCAGGGCAAAAAAAA            GCCCGCC TATTTG GGCGGGC             TGAATCCATATCAGA 100 186
   Bxe_A0276 4566190 .. 4566209 -   -15   -4.4009   GTCGAGCGCAGAAAA            GCCGGTCC ATCA GGACCGGC             TTTTCTGTTTTAAAA 100 138
   Bxe_A0280 4562563 .. 4562589 - -19.5  -5.26316   GGATCGGATAAAAAA         GGGCGCCTGTC TTATC GACAGGCGCCC         TTTTTCTATCTTCGC 100 61
   Bxe_A0282 4560154 .. 4560187 -  -4.6  -3.35775   ACCATCGGCGAAACA    GCGGCTGGCAATGCTGC AGC GCCGCAT-G-C-GCCGC    CTGTCATTCGCAGGT  51 62
   Bxe_A0283 4557553 .. 4557577 - -15.8  -5.36441   CGCGCATACAAAAAA          CGCCACGGAA TCAAC TTCCGTGGCG          TTCTGGCAGGCTCGT 100 88
   Bxe_A0287 4551038 .. 4551061 - -15.4  -5.24129   GCGGTTCACAAAAAA          GGGCAGTTCA CGAG TGAACTGCCC           TTTTTTTATCGAGCG 100 61
   Bxe_A0296 4542855 .. 4542869 -  -5.6  -3.59979   TGGTTCGAGGCGAAA               CGTGCA TTG TGCCCG               ATCGCCGCGGCCGTC  55 73
   Bxe_A0297 4541516 .. 4541542 -  -2.3   -3.0634   AATCTTAGGTGAACA         TCGGTCATA TGACAAGGG TTTGACCGA         ATTCTTTTTTGGCGG  41 42
   Bxe_A0298 4540919 .. 4540934 -    -6  -3.14931   CGTATGCGGTATTAA              TCCGGC TTTC GCCGGG               CTATCCCCCACTACA  52 361
   Bxe_A0299 4534011 .. 4534040 - -12.9  -2.92171   TATACCCCTAAACCA       TTTGGGGTTGACG ACAC CGCCAACCCCGAA        AACTACCGATTAACG  74 55
   Bxe_A0300 NONE
   Bxe_A0301 4532913 .. 4532942 - -15.1  -3.60971   ACCGTAAGCGCGAAA       TACGGAACGCACC GGCT GATGCGCTCCGTA        AAATTCTGGATTACA  88 36
   Bxe_A0302 NONE
   Bxe_A0303 4531625 .. 4531648 -  -6.6  -4.44974   CCAAAGCCCATAAAA          CCGCCCCGAC TTTC GCCGAGACGA           TAAATTTTCTTACTG  74 35
   Bxe_A0304 NONE
   Bxe_A0305 4530369 .. 4530393 -   -15  -5.06735   CACAAAGCACAAAAA          GGCCGGCGGT GGAAA ACCGCCAGCC          TTCGCACAGCGCGCT 100 46
   Bxe_A0306 NONE
   Bxe_A0307 4521599 .. 4521622 - -16.8  -5.63504   AAGCGCATAAAAAAA          GCCGCTCAGT CGAA ACTGAGCGGC           TTCGCTGGCTGGTGA 100 80
   Bxe_A0308 4519446 .. 4519458 -  -3.4  -4.13654   CGGGCAAAGCAGAAA                CGAT TGCGC ATCG                AACTTCCGGACCGGT  60 178
   Bxe_A0309 4518932 .. 4518944 -  -6.2  -2.63715   ACTTACTCGACAGCA                CCGG CGATT CCGG                CACCACCGCTATTAC  48 90
   Bxe_A0310 4518271 .. 4518302 - -18.8   -4.1891   GCGCTGTAACACAAA      CGGGCGAG-GCGCTT TGT AAGCGCACCCGCCCG      GAATTTCTTTCCGTT 100 69
   Bxe_A0311 NONE
   Bxe_A0312 4514799 .. 4514833 - -18.5  -2.72961   ACAGTAAAGAACGTA     GAGCCGGGCGGCCGC TGAGG GCCGGCGCCCGGCTC     CGGGCACCACTTGCA 100 63
   Bxe_A0313 4514391 .. 4514424 - -10.1  -2.87354   GCAAGCAATCAATGA     CTTAGCGCAGCCCGG TAAG CCAGGCAGCGCTTTG      AAGCTTTATTGCAGC  64 31
   Bxe_A0314 NONE
   Bxe_A0315 NONE
   Bxe_A0316 NONE
   Bxe_A0317 NONE
   Bxe_A0318 NONE
   Bxe_A0319 NONE
   Bxe_A0320 NONE
   Bxe_A0321 NONE
   Bxe_A0322 NONE
   Bxe_A0323 4509381 .. 4509409 - -14.8  -3.30972   CCATAAAAGAGGGAA        GACCGAGATTAT AACAA ATAATCTCGGTC        TTGCAAGCGAAACTT  86 76
   Bxe_A0324 NONE
   Bxe_A0325 NONE
   Bxe_A0326 NONE
   Bxe_A0327 NONE
   Bxe_A0328 NONE
   Bxe_A0329 NONE
   Bxe_A0330 NONE
   Bxe_A0331 NONE
   Bxe_A0332 NONE
   Bxe_A0333 NONE
   Bxe_A0334 NONE
   Bxe_A0335 NONE
   Bxe_A0336 4503308 .. 4503323 -  -3.2  -5.27335   TTCCTCAAACAAAAA              GCGC AAGCAAAA GCGC               GGCGTTCAGCCTTGA  81 31
   Bxe_A0337 NONE
   Bxe_A0338 4502442 .. 4502470 -   -16  -2.75535   TCAATAGCGCAAGCA        GCCTGCCGCCGC GCAAG GCGGCAACAGGC        GCTAGCAAAACAAGC  86 44
   Bxe_A0339 4501663 .. 4501708 - -10.4  -4.68655   CAACCTGAAAATAAA CAGCCGAGACGCCTC-CTTGC TTAGC GCAATCGAGGTGCCCCGGCCG TTAATCCGATTACCG  90 35
   Bxe_A0340 4500538 .. 4500577 - -15.3  -5.08824   CCGGTAGTGAAAAAA  GAC-AAGACGCGGATTTT AAAGG AAAATCCGCGTCTTTGCC  AGTGCAGCGGCGGGT 100 64
   Bxe_A0341 4499927 .. 4499946 -  -3.6  -2.52464   GGCTCCGGCAAGGCA            CGAT-TCAG TTG CCGATATCG            TATCACCTAGCCTTG  41 133
   Bxe_A0342 NONE
   Bxe_A0343 4497515 .. 4497543 - -12.5  -2.52543   AGGCGTTGGAATGGA       CGGAGGC-CGAC TTGTTT GTCGTGCCTCCG        TTTTTTATTTGGCAC  71 169
   Bxe_A0346 4494485 .. 4494520 - -10.5  -5.27779   CTGAACAGCAAAAAA   GGGTGAAGGGCTGTCGC AGGC ACGAC-GCCC-CCACCC    TTTTCTTGTTTTGTA 100 157
   Bxe_A0347 NONE
   Bxe_A0348 4490965 .. 4490988 - -14.6  -5.60993   TCGGCCACAAAAAAA          CCGCCG-GTGC GAA GCACACGGCGG          TTTTGCATCGGTTCA 100 57
   Bxe_A0349 NONE
   Bxe_A0350 4489021 .. 4489043 - -15.6  -5.15969   CGCGAACGTAAAAAA           GGCGATGCCA CTG CGGCATCGCC           TTTTTCTGTTTACGC 100 59
   Bxe_A0353 4486935 .. 4486969 - -25.9  -3.86194   AAGTCCCTTCAGAAA     GCAGAATGGCCGCGC TGAAT GCGCGGCCATTCTGC     CTGTGCAGTCGGGAT 100 91
   Bxe_A0355 NONE
   Bxe_A0356 4482486 .. 4482500 -  -2.8  -4.46854   TCACCCAATAAGAAA               GCGA CAGTTGC TCGC               TTGCCGCACCGCCAG  66 59
   Bxe_A0357 4481589 .. 4481614 -  -5.4  -2.80236   AATCCAACCGGAAAT         GGCTTCGCGA GTCTCA TCACGAAGTC          TCCGTCAGCGCCAGC  47 16
   Bxe_A0358 4479857 .. 4479906 -  -2.2  -4.24002   CTGTAAAGCGGAAAA CTTAGGGC-CGC-CCTGCGTTT TTCCCGGC AGAGGCAGGAGCGTGCCCTAAT TTGTCTGAACGACGC  59 21
   Bxe_A0359 NONE
   Bxe_A0360 4478004 .. 4478014 -  -2.4  -2.60496   GGTTCTCCGAAACAT                 GGGC GGC GCCT                 CGTGACGCGGGGTGC  38 70
   Bxe_A0361 4476552 .. 4476562 -  -3.2  -4.26076   CTACGTCCACGAAAA                 TCCG TGG CAGA                 CAATCGCGATCGTCG  64 244
   Bxe_A0364 4474221 .. 4474238 -    -7  -5.07652   TCGTGCAAAAGAAAA             CGGCAT GCGAAG ATGCCG              TTCCGATGCAGCCCT  90 56
   Bxe_A0365 4469207 .. 4469221 -    -7  -3.18264   CGTGCGACCGATCAA               CGGCGC CAC GCGGCG               GGTACGGCTTGGTTG  56 64
   Bxe_A0366 4467537 .. 4467561 - -13.6  -5.14563   GCGCTGACTAAAAAA         CCGGGTCACCC TCGC GGGTG-CCCGG          CCTTATTTTTTCACC 100 139
   Bxe_A0367 NONE
   Bxe_A0368 4465909 .. 4465925 -  -3.7  -3.72678   GAAATACGACCGAAA              GCAACTT GCC AAACTGC              CAGCAAACCAGAGGG  54 56
   Bxe_A0371 4461562 .. 4461597 - -10.4  -3.02461   TAATGCGCTCGAACA    TGGCGCGCCGC-CCG TGGATAT CGGCACCGCGCGCCA    TGACGGCCATTGGGT  62 453
   Bxe_A0375 NONE
   Bxe_A0376 4458299 .. 4458313 -  -2.8  -2.88544   CCTCACGGCCACACA               CAATGC CGC GCATCA               ACCCGCCTCGGCGCC  42 23
   Bxe_A0377 4457482 .. 4457506 - -11.4  -2.74144   GCCGGACGGTGAAAT         CGGCGCAGCCG AACG CGAC-GCGCCG          CTGGCCTGACCGTGT  66 111
   Bxe_A0383 4450776 .. 4450818 -  -5.5  -3.01712   CGCTCGTCCGGAAGA GGACCACGCGCGCAACGCTCA TGC CG-GC-TCCCGCGCGGAGTCC AGTTGAAAGAGCTCG  48 1
   Bxe_A0384 NONE
   Bxe_A0385 NONE
   Bxe_A0386 4448476 .. 4448492 -  -2.2  -3.12351   TCCTTTTACACGGAA              GGCC GAATTATAG GGCC              ATCGTGCAAAAGTTG  41 77
   Bxe_A0387 NONE
   Bxe_A0388 NONE
   Bxe_A0389 NONE
   Bxe_A0390 NONE
   Bxe_A0391 NONE
   Bxe_A0392 4444035 .. 4444057 - -10.6  -3.23899   CTGGAAGGAACGGAA           TTGGGGCC GGTTATG GGCCCCAA           AAAACGTTTGATTAT  68 101
   Bxe_A0393 NONE
   Bxe_A0394 NONE
   Bxe_A0395 NONE
   Bxe_A0396 NONE
   Bxe_A0397 4439890 .. 4439903 -  -2.3  -2.99947   GAATCTTGATAGACA               TACGG GTAT CCGTT                CCGGTAAGGCGCTCG  40 66
   Bxe_A0398 4438502 .. 4438557 -  -9.7  -3.07994   TGGAACCGCACGCAA TCCGTCGCCGGCGTTCGAG-GG-CATCG GCT CGATGCCCGCTCGGCCT-CGGCGTCGGA CCCGACGCACTCAGC  64 36
   Bxe_A0399 4437257 .. 4437267 -  -2.4  -4.65895   TGTGGGATGGAAAAA                 CGGC AGG GCTG                 CGCGCGCTATCCCGT  66 79
   Bxe_A0400 4436593 .. 4436604 -  -3.6  -3.40597   CGGTCCAGGTAAATA                GGCC GATG AGCC                 GGCTGGTGAGCGCTT  49 39
   Bxe_A0401 4435935 .. 4435946 -  -5.8  -2.92613   TTTCATTTCAAATTA                GGCA GCAA TGCC                 TTCAATCCATCGACG  48 1
   Bxe_A0402 4435203 .. 4435232 -  -4.1  -3.75153   CGGGCGCAAGCGAAA       TCGCGGTGCTGCGG GTG CGGC-GCGCGGCGA       TCGTTCCGCTTGTGG  54 77
   Bxe_A0403 4434159 .. 4434182 - -10.9  -2.58861   GATGAGCGGCACAAT          GCCGGCGCG GTCAGT CGCGCCGCC           GGTGAGTTCCACGCA  66 160
   Bxe_A0404 NONE
   Bxe_A0405 NONE
   Bxe_A0406 4432467 .. 4432498 - -12.3  -3.05844   CTCGCCAGTTCAAGA      CGGTGCGCCGAACG TCCGT CGTTCGGC-CTCCG      CTCAGTTGCCGCTCA  73 49
   Bxe_A0407 4431951 .. 4431963 -  -4.7  -3.57144   GGCTGGAGCGCGAAA                CGTGC GCG GCGCG                GTTCATGTCAGGCCC  53 60
   Bxe_A0408 4431485 .. 4431506 -  -2.1  -3.46602   TCGGCGACATTACAA           TGCGGCAAA AACA TCGGCCGCG            CTATTGTCCGTGACC  46 70
   Bxe_A0409 4431054 .. 4431068 -  -8.5  -3.14463   AATGTCCGTCAGTAA               CGCGG TTAAG CCGCG               GCTTAGCGGTAATCG  60 28
   Bxe_A0410 4430514 .. 4430529 -  -6.8  -2.91036   GATCATCAGAAGAAC              CGCGTC GGAC GACGCA               TGGTGGCCGGCGTAT  53 0
   Bxe_A0411 4429258 .. 4429272 - -11.4  -3.67597   GGGCGTATTGAAGAA               CGGTCC CGC GGACCG               TGCGGGCATCAAGCC  74 443
   Bxe_A0413 4427393 .. 4427403 -  -2.4  -2.61004   CGATTGCCAAAAACC                 GTGC GAA GCCC                 TTGATAAATCAGGGT  38 143
   Bxe_A0414 NONE
   Bxe_A0415 NONE
   Bxe_A0416 4424443 .. 4424490 - -17.8   -3.8046   CTCAAAAAGCTGAAA GGCCAGCGCGCGGAAAAACC GTTCAGCA GGTTTTTCCTGGCGCCGGCC CCACGCCGGGTGACG 100 47
   Bxe_A0417 4423740 .. 4423778 -  -2.9  -3.13403   TCTCTTGCATCAACA  GTCCTCTTGCCGGGCGCG GGCC CGCGCCCAGTCAGCCG-C   GCGGCGCCCTTACCC  43 52
   Bxe_A0418 4423091 .. 4423118 - -15.7  -5.54907   CGCACAAAATAAAAA        CGGGGTTTCTG AATGAA CAGAAACCCCG         TTTAGTACAACTGGT 100 132
   Bxe_A0419 4421234 .. 4421261 - -14.8  -3.12351   GCTCGCCAGACTCAA        GGCGCGCGACGC ATCG GCGTGACGCGCC         GCGTTGCCCGCTTCA  83 65
   Bxe_A0421 4419288 .. 4419338 - -19.7  -2.75803   AGAACAGTTCAAGGA GGCCG-G-GACGCGCACGGGCGGCA AGG CGCCGCTCGCGCGGGTCGCACGGCC TGTCTCATTTCCCGG 100 55
   Bxe_A0423 4417717 .. 4417731 -  -9.2  -4.17048   TGTCGCGGAAAAGAA               CGGCCC GTC AGGCCG               AAACAAAAAACCGCT  80 18
   Bxe_A0426 4414864 .. 4414889 - -15.5  -2.53263   CTGACGGGCAATGGA         GAAACGGCCCC ATGC GGGGCCATTTC          TTCAACCGCGCCGTG  81 79
   Bxe_A0427 4414097 .. 4414116 - -12.1   -5.4505   GCGCGGAATAAAAAA            CGCGCGG TCGTCG CCGCGCG             TTTCACTTCGGCAAA 100 55
   Bxe_A0429 4411097 .. 4411112 - -11.8  -5.48825   CAGGACGCAAAAAAA              CCCCGC CTCG GCGGGG               TTTTTTTATATCTGC 100 91
   Bxe_A0431 4408707 .. 4408734 - -21.4  -5.27335   GGCTGCAAATAAAAA        CCCCCGCCTGAA TTGC TTCAGGCGGGGG         TTTTTGCAGCGGATC 100 77
   Bxe_A0439 NONE
   Bxe_A0440 4400179 .. 4400197 -  -2.3  -2.51888   GCCGAAATCGAATAC             CACTGCC TTGAT GGCCATG             CACGCTCCGTAAGCC  38 56
   Bxe_A0441 4399514 .. 4399548 - -13.5  -3.41807   CCTAAATAAACCGAA    GCGACGCGGC-GCCGC TGGA ACGGCTGACGCGCCGC     CTTGCCGTTAGAACC  83 50
   Bxe_A0449 4390142 .. 4390162 -   -14  -3.32844   CCGCTGACCTCACAA            GAGCCCGC CTTGC GCGGGCTC            TTTACTTTACTGCCG  83 32
   Bxe_A0451 4388621 .. 4388650 -  -2.7  -3.28712   TTTGCGCCCGGACAA       GCGCGCCGCTACTC ACG GATGACCGGC-CGC       CGCCAGCGCCGTGTT  44 8
   Bxe_A0452 NONE
   Bxe_A0453 4386490 .. 4386510 - -14.7  -3.59979   GGGCTTGATGCGAAA            GGAGGCGCA CGT CGCGCCTCC            TTTGCCGGATGGGTT  88 49
   Bxe_A0454 4384567 .. 4384579 -  -6.2  -4.58395   CCGACCCGGGAAAAA                GCCG TCCGG CGGC                GACGGATTGTTGCAG  78 94
   Bxe_A0455 4383822 .. 4383846 - -16.5  -5.40072   CGGCGCCTAAAAAAA          CGCCACGGACT CAA AATCCGTGGCG          TTTTTCATTCCACCG 100 77
   Bxe_A0464 4375682 .. 4375698 -  -3.6  -5.02231   CAAAAACAGCAAAAA              CCGCAG TAAAG CTGCGC              GTTGAATCGCGCATT  78 75
   Bxe_A0465 4374322 .. 4374356 - -18.5  -2.89094   AACAAACAGGAATGA     GCGCGCGACACGGCG GATAA CGCCGCGCCGTGCGC     TACTTACACATCAGG 100 36
   Bxe_A0471 4367483 .. 4367495 -  -3.3  -3.48024   CCGGAGCACGAAAGA                GCGAG ATT CTAGC                GAGCCGGACTCCGCC  47 67
   Bxe_A0473 4358061 .. 4358073 -  -9.1  -3.23447   CGAACCCTCAGAAGA                CGAGC ACC GCTCG                GCGATTGAAGGTATT  63 41
   Bxe_A0474 4356178 .. 4356203 - -19.1   -5.1925   GCAGAAGTGAAAAAA         GCCCGGCAGAT TTTC ATCTGCCGGGC          TTTTGCCGTTTACCG 100 91
   Bxe_A0476 4353736 .. 4353755 -    -5  -2.89564   CCTTCACGTCAGACA            TAAAACGG AAAA CCGTTATA             AATGAATGAGCTAGT  46 218
   Bxe_A0477 NONE
   Bxe_A0478 NONE
   Bxe_A0479 NONE
   Bxe_A0480 NONE
   Bxe_A0481 NONE
   Bxe_A0482 NONE
   Bxe_A0483 NONE
   Bxe_A0484 NONE
   Bxe_A0485 NONE
   Bxe_A0486 NONE
   Bxe_A0487 NONE
   Bxe_A0488 NONE
   Bxe_A0489 NONE
   Bxe_A0490 4337328 .. 4337347 -  -4.2  -5.47159   CGTCAAGATAAAAAA            TTACAGCC ACTC GGCCGTTA             TTCGGCGGGAGATCG  87 133
   Bxe_A0491 4336021 .. 4336033 -  -4.8  -2.55069   AATCCTCAAAGATAC                GCGA CTTGT TCGC                CGTTCACCCGCCACG  43 100
   Bxe_A0492 4335090 .. 4335101 -  -5.8   -4.1899   CTATTCGATTGAAAA                TCCC AATC GGGA                 CTTTTTATTCCATAG  66 277
   Bxe_A0493 4334088 .. 4334105 - -14.1  -5.64274   CTAGGCAGAAAAAAA             GCGGCCC GACT GGGCCGC              TTGCTTTTCATCCGC 100 68
   Bxe_A0495 4330453 .. 4330479 - -13.6  -4.58395   GCTACCGCGCAAAAA         CGACGCGGCGCG CCT CGCAGCGCGCCG         CCTTCGGCATTACAC 100 35
   Bxe_A0496 4329054 .. 4329069 - -11.8  -3.10894   ATGACTATGAGGTAA              GCGGCC AGCA GGCCGC               GTTAAAACCCTGATG  73 51
   Bxe_A0497 NONE
   Bxe_A0498 4327645 .. 4327663 -    -8  -2.78384   CTGGCGGGGATTACA             CGCCGCAC TGA GCGCGGCC             CGCTGTCCGGGTCGC  54 96
   Bxe_A0499 4326895 .. 4326905 -  -6.8  -3.29144   GCATCTTGCGGACAA                 CGAG TGG CTCG                 CCAGCATCCGCAGCC  54 458
   Bxe_A0507 NONE
   Bxe_A0508 4318606 .. 4318626 - -12.5   -5.7946   GCCGCAATAAAAAAA            GCCCCGCTA ACT TCGCGGGGC            CTTTTTTCCGGTCCT 100 62
   Bxe_A0509 4317270 .. 4317292 - -11.3   -3.6502   GACGCGTGATGCAAA          CCGGCAGCCC GCTC GGG-TGCCGG           TGCTCGAGCTTTCTT  78 39
   Bxe_A0510 4316043 .. 4316069 - -18.1   -5.9218   CAGACAAGAAAAAAA         GCCGTTCCAGC TTCCT GCTGGAACGGC         TTTTTATTTGCCGTG 100 72
   Bxe_A0513 4312520 .. 4312532 -  -4.8  -3.25823   GGTCGCGGACAGGAA                GGTG TACTC CACC                GTCCGCTCCGCTTAG  49 37
   Bxe_A0514 4311863 .. 4311881 - -13.8  -4.71061   ATCGACATGGAAAAA             GCGGCCCA CGA CGGGCCGC             TTTTCTTTGCGCTGC 100 76
   Bxe_A0517 NONE
   Bxe_A0518 NONE
   Bxe_A0519 4307762 .. 4307776 -   -10  -3.29144   CGACTCCCCGGAGAA               CAAGGC AGC GCCTTG               TTCTCCTCGCATCAC  68 62
   Bxe_A0520 4307313 .. 4307335 -    -9  -4.25283   ATCCGCGGATTAAAA           CGAACGCTGC GCC GCCGCGTGCG           CAAGCGAAGGGGTGC  78 138
   Bxe_A0521 4304218 .. 4304233 - -10.4  -3.15758   ACAACCCGTCAGCAA              GCAGCG ATCC CGCTGC               CGGCTTCGTGCTTGC  66 48
   Bxe_A0522 4303670 .. 4303681 -  -2.2  -3.43944   ACCATCAATTTAGAA                CGGT TTGT ACCA                 TCTTTTCACGAGCGA  46 3
   Bxe_A0523 4302351 .. 4302375 -  -7.8  -4.18018   TGCTCCTAGCCAAAA         TTGCCGC-GGC CCAA GCCAGCGGCAT          CCCCATCGATGAATG  74 62
   Bxe_A0524 NONE
   Bxe_A0525 4301222 .. 4301249 - -15.6  -5.95166   CCGAAGCAAAAAAAA        TCCCGTCGCCAG AAAC CCGGCAACGGGA         CCCTGACCGAGTAGC 100 127
   Bxe_A0536 4291148 .. 4291158 -  -2.4  -3.26874   ATAAAGGATCACGAA                 GTGC CTC GCGC                 GGAAAGAGCATCGAG  44 8
   Bxe_A0537 NONE
   Bxe_A0538 NONE
   Bxe_A0539 NONE
   Bxe_A0540 4286126 .. 4286148 -   -17  -2.82623   CTCGGTCTACAACCA           CCAGCGCCCG CAT CAGGCGCTGG           ACATGGCGACCCCGG  84 482
   Bxe_A0542 NONE
   Bxe_A0543 NONE
   Bxe_A0544 NONE
   Bxe_A0545 4281201 .. 4281213 -  -6.2  -2.87211   ACCGGGTGTGACACA                CGCG GCCAG CGCG                TCGTCCGGTGTACTC  51 74
   Bxe_A0546 4279976 .. 4279996 -  -7.5  -4.13014   CCGATATTGTCAAAA            CGTAGCGTC GCT GACACTTCG            CCTCCTGTTGCTTCG  71 161
   Bxe_A0547 NONE
   Bxe_A0548 NONE
   Bxe_A0549 NONE
   Bxe_A0550 4275322 .. 4275349 -  -2.6  -2.70932   TGGGCCCCGCAAGCA        CCG-GATTGGCCG CCG CGGCAAGTCGCGA        GCGTCGGCTCTGAGA  39 297
   Bxe_A0551 4274254 .. 4274272 -    -3  -3.26184   CAGGAAAACGGAAGA             GGCGCGTA TTT TACCCGTC             CTGCGCGGCGAGCCG  45 95
   Bxe_A0552 4272974 .. 4272993 -  -9.2  -3.53012   GTGGCTCGGCGCAAA            CGCGCTCG GCGT CGACCGCG             ATCTATTACCTGCTT  65 437
   Bxe_A0557 NONE
   Bxe_A0558 NONE
   Bxe_A0559 NONE
   Bxe_A0560 4266586 .. 4266617 -   -16  -4.25104   CGCGCCGCAGCAAAA      GCAAAGGCCCGCCAA CAA CTGGCGGGCCTTT-C      TTATTTAGCCTGAAC 100 75
   Bxe_A0565 NONE
   Bxe_A0566 4259947 .. 4259964 -  -9.1  -5.42259   GCAGGCGTAAAAAAA             GCCACTC CGTA GAGCGGC              TTTGCTTGCCCTGTG 100 95
   Bxe_A0568 4257610 .. 4257635 - -11.1  -2.97122   AAAAAGTGAAGGAGA         GCCGGC-GTTCC TGG GGATCTGCCGGC         GCTGGAGGCGCGCTG  68 76
   Bxe_A0569 NONE
   Bxe_A0570 4255960 .. 4255987 - -21.4  -5.14563   TCCGCGAGCAAAAAA        GACCCGGCCGAT GCGA ATCGGCCGGGTC         TTTTTGCATCTGTAT 100 71
   Bxe_A0572 4254410 .. 4254443 - -16.7  -2.73028   AAACAGGCAGAGAAC     CGCACGGAC-GCCGCG CGC CGCGGTTGCCCGTGCG     CAGCGTCCGTCTTGA  87 83
   Bxe_A0573 4253510 .. 4253520 -  -6.8  -2.53759   AATACGTTCAACTCA                 GCGT TCA ACGC                 AGGCCAAGTACGTCC  50 19
   Bxe_A0574 NONE
   Bxe_A0575 4252207 .. 4252255 - -10.3  -2.79312   AAAGGGCTGATTATA CCG-TCCGCGGACGGCTACGCCGCG CGG CGCGGCGT-GC-GAC-GCGGCGCGG CTACGGCTTCGCAGC  63 26
   Bxe_A0576 4249461 .. 4249482 - -15.1  -2.62983   CGCAGCGGGACAGGA           GCGCCGCCG CACG CGACGGCGC            CCTGCCTGCTGTCAT  81 55
   Bxe_A0577 4248862 .. 4248881 -  -4.2  -3.56006   ACATTGAACGAAACA            CGACG-CTC ACA GAGGCGGCG            GCGGCAGCGGCGCAC  51 12
   Bxe_A0578 4247659 .. 4247677 -  -4.4    -2.954   GACCGACCCACAAAC             GCCCTCAC AAG GTGCCGGC             TAGCCTGGCGTTGCC  46 43
   Bxe_A0579 4246115 .. 4246138 -  -9.5  -4.57569   GTATTGGCGTAAAAA          GAAGCGCGC GTATCA GCGCGCCCC           TGGGGAAGAACGAGC  87 55
   Bxe_A0580 4245578 .. 4245605 - -15.6  -5.95946   CCAACAATAAAAAAA        GGCAGTCTGCCG AATC CGGCAAACCGCC         CTTCTACGAATCCAA 100 85
   Bxe_A0581 4244720 .. 4244742 -   -12  -3.29324   CTTAGCCAAACCTAA           GAGGCGCG GTCGTTT CGCGCCTC           TGTTCATTTACCAGA  75 59
   Bxe_A0584 4243353 .. 4243363 -  -5.4  -3.64259   AATCATTTTTAAGAA                 CAGT CTC ACTG                 ACGGGTAGCCATCAG  58 70
   Bxe_A0586 4228697 .. 4228733 - -17.4  -2.73408   AGTCAAACCAGACCA   GGC-TGACGGACGAGGC TCAC GCCTCGTCCGTCATGGC    GCTTACCACTGGTAG  89 28
   Bxe_A0587 4227804 .. 4227823 - -10.7   -4.8048   TTTGGAGATGAAAAA            GGCCTGC GCGATG GCAGGCC             TTAGTGGTCAGGCAA  95 57
   Bxe_A0589 NONE
   Bxe_A0590 4223987 .. 4224031 - -22.2   -4.2349   TGCGCATATCGAAAA GGAGCCTCGCCGCGACAGCC CGAAC GGCTGTATCGACGAGGCTCC TTTGCATAGGGCCTT 100 72
   Bxe_A0591 NONE
   Bxe_A0592 4221867 .. 4221882 -  -6.8   -5.1675   CCAGGCATGAAAAAA              CCGCTC CGAG AAGCGG               TTTTTTTACATCTAT  90 61
   Bxe_A0595 4218151 .. 4218168 -  -4.1  -2.78384   GTTGCTGGGATGACA             TGAACGC TCCG GCGTTGA              TCGAATGACAGCATT  43 145
   Bxe_A0596 4216708 .. 4216738 - -28.4  -3.70902   TTCCGGACATGCAAA       GGCGGGCGGCATCG ATA CGATGCCGCCCGCC       GGGCCCCGCACGCGG 100 116
   Bxe_A0597 4215609 .. 4215641 -   -15  -4.74132   AGACTCCAGCAAAAA      GAAACGGAAGAAGC GCGTG GCCCCTTCCGTTTC      GTTCAGCGTTTCAAA 100 55
   Bxe_A0598 NONE
   Bxe_A0599 NONE
   Bxe_A0600 4213363 .. 4213393 - -21.4  -3.89614   CCGAAGCGCCAGAAA       CAGAAAAGCCGCTT TCG AAGCGGCTTTTCTG       TTTCTGTGCTTTGTG 100 81
   Bxe_A0602 NONE
   Bxe_A0603 4210179 .. 4210193 -  -9.2  -3.53012   CCTCTTTGGTCGAAA               CCGCGG AGG CCGCGA               CTGCCTAGCCTGCTT  69 138
   Bxe_A0606 NONE
   Bxe_A0607 NONE
   Bxe_A0608 4207716 .. 4207741 - -11.7  -5.54894   AACCCATGAAAAAAA         GCCGCCTTCGC GAAA GCGTTGGCGGC          TTTTGCAGCGTTCCG 100 70
   Bxe_A0609 4207093 .. 4207108 - -11.8  -4.46854   GCAGGCAATAAGAAA              CGGGGC CGAA GCCCCG               TTTGCCACAATCAAC 100 58
   Bxe_A0611 NONE
   Bxe_A0612 4203967 .. 4203983 -  -3.5  -2.71731   CGCATGCCGGAACGA              CCGCCGG GAT CAGGCGT              GCGTCTGCAGCCAGA  41 18
   Bxe_A0613 4202921 .. 4202954 -  -8.7  -3.65199   AATGGCGTATCGAAA     CGTGCACG-CCGCCGC GTG GCCGCGGGCGTGCGGG     AGCCGGAATAACGCA  69 266
   Bxe_A0618 4199000 .. 4199025 -   -14  -4.87786   TGAACTTTAGAAAAA         CGGCCTGGCGG GTTTT CCGCC-GGCCG         TTTTCTTTGGTGCGG 100 179
   Bxe_A0624 4191894 .. 4191925 - -10.2  -3.14132   GCTGCGCGCGACCAA      CACCGGCAT-GACCG CCG CGATCGATGCCGACG      GCAAGGTGCTCGGGC  63 223
   Bxe_A0632 NONE
   Bxe_A0633 4182376 .. 4182390 -  -9.2  -2.57344   GATTGCCTCCAGAAG               CGCCGC CGG ACGGCG               GGCAAGCGGTTAGTG  60 198
   Bxe_A0634 4181191 .. 4181234 - -10.8  -4.27886   TTGCAAACAGACAAA GACGCACCGCTGAGCGCCGCG CAA CGCGGCGTTC-GCGCACCGCC CGGACCTGCAAGCGG  85 462
   Bxe_A0635 4180307 .. 4180332 - -11.9  -5.24129   CGCGGCGATAAAAAA         GCCGGCAGT TCACGAAG ACTGCCGGC          TTTTTTGCCTCAAGG 100 102
   Bxe_A0640 4174793 .. 4174829 -  -9.4  -3.05384   GCTGCGTTCAGCCAA   CGGCGGCAAGCGCTCTGC AAG GCAG-GCGCGCGC-GCCA   GGCTCAACCGTTGCG  64 29
   Bxe_A0644 4170590 .. 4170614 -  -8.6  -3.18912   CGAGCGATGCACGAA         GCCTCGC-GTG CGTG CACAGCGAAGC          GCCGCCTCACCGGGC  63 67
   Bxe_A0645 4169002 .. 4169020 - -12.4  -5.31456   TCAAGGCACAAAAAA             GCCAGCTC GAA GAGCCGGC             TCAGGTCTGCGACGA 100 104
   Bxe_A0646 4167866 .. 4167885 -   -15  -3.91084   GCATCGGGAAGCAAA            TGGCCCGC ATGA GCGGGCCA             TTTGCAACGCCGGAC 100 66
   Bxe_A0647 4167006 .. 4167028 - -14.8  -2.56596   TCGCGCATGAAGGCA           GCGCCGCGCA GCA TGCGCCGCGC           AAGCCGCAGGCCGCG  74 259
   Bxe_A0652 NONE
   Bxe_A0653 4160857 .. 4160876 - -10.7  -3.66178   CGCTCGAAGCTCAAA            TGGCGGC GGACAT GCCGCCA             GTCCCGCCGGCCATC  75 54
   Bxe_A0657 4157756 .. 4157779 - -10.2  -3.07816   CCGCGATGGATTGAA          GCGCGGC-GGC GTG GCCAGCCGCGA          GGCTGACGCCTAGGC  66 35
   Bxe_A0659 NONE
   Bxe_A0660 4154619 .. 4154630 -  -7.2  -2.52464   GTTCTGCGCAAGCTA                GCCG ATAA CGGC                 ATCAGCTTTTTTTGT  50 11
   Bxe_A0661 NONE
   Bxe_A0662 NONE
   Bxe_A0663 4149775 .. 4149799 - -15.8  -5.74122   CACGAGACAAAAAAA          GGGAGTCAGC GCCAG GCTGACTCCC          TGTGAAGTGCCACTT 100 72
   Bxe_A0665 4148765 .. 4148784 -  -2.1   -4.4521   AGCATGCAAAAACAA            GCAGGAA CACGCT TTCCTTC             GAAAGATATAACGCC  64 84
   Bxe_A0671 NONE
   Bxe_A0672 4140902 .. 4140919 -  -4.7  -5.46657   TATGCGAACAAAAAA             CGACGCG GCTA CTCGCCG              GCCCACTCCTCGTCG  90 16
   Bxe_A0673 NONE
   Bxe_A0674 4138844 .. 4138874 -  -8.3  -4.56775   AGCGTCTCGCAAAAA      CTTGCGGACCAGGC TCAA GCCTTGCCCG-AAG       CGGCCGCGACCACCT  83 9
   Bxe_A0675 4137803 .. 4137815 -  -4.7  -5.86061   GCGTATCAAAAAAAA                CGCCG TGA CTGCG                CGTGAATTTCGATTT 100 39
   Bxe_A0676 4136833 .. 4136860 - -14.2  -4.98531   TCCTGAAACGAAAAA        CGCCTGCTCCACG GAT CG-GGAACAGGCG        TTTCAATCGTAGCCA 100 145
   Bxe_A0677 4136019 .. 4136058 -  -5.6  -3.14132   GGTGGGCGTCAGCAA  CCGGCGCACTATACAAAA AAAT TCTCCTGCTGTGCGCCGG   CCGGGCTGAAATATC  49 153
   Bxe_A0678 4133818 .. 4133832 -  -4.2  -5.09426   GGCAACGCCAAAAAA               GGCGAT GTG ATCGGC               ATCGCGCGGATTGCC  82 403
   Bxe_A0680 4131481 .. 4131497 -  -5.7  -2.89742   CGCAACGCTGACAGA              CGACGCC ATG AGCGGCG              AGTTTCGCTGGAACG  47 209
   Bxe_A0687 NONE
   Bxe_A0688 4125144 .. 4125194 -    -6  -3.05463   AGCGGTTCCACTGAA TCGGGTGCCGGCGGCAGGGC-CGCG GCTT CGCGCGCCTTGCCG-CGGCG-CGGT TATCCCGGAAACGAC  52 146
   Bxe_A0689 4123532 .. 4123544 -  -4.8  -2.62184   CGGTGTTCGAGAGCA                GCAC GGGAG GTGC                CGGTGGGGAGATGAG  43 330
   Bxe_A0690 4121959 .. 4121977 -  -7.4  -3.23395   ACGCAGCACGATCAA             TACGGCTC GCC GACCCGTA             CGATCTTCAGCGTAT  56 3
   Bxe_A0691 4120550 .. 4120579 - -12.9  -3.99986   GGAACAAAAGGGAAA       CGCCGTTCCCCGGA TGA TGCGG-GAACGGCG       ATCTAACGACAACCT  91 75
   Bxe_A0692 4119524 .. 4119534 -  -2.4  -3.14132   CCCCGCGGGGACCAA                 CGGC GAA GCGG                 AAAACCTGGGGCGGT  41 97
   Bxe_A0693 NONE
   Bxe_A0694 NONE
   Bxe_A0695 4116561 .. 4116573 -  -3.3  -5.03713   AACAACCAAACAAAA                CCCGC CGC ACAGG                CAAAACCCCCACCCA  78 41
   Bxe_A0699 NONE
   Bxe_A0700 4109513 .. 4109529 -  -5.1  -3.31144   TCCTGACTGGGAGAA              GAGACTT TGG ATGTCTC              GAAGAGTACGTCGCA  49 175
   Bxe_A0701 4107860 .. 4107897 - -12.8  -3.83026   TGCTTCCAGATGAAA   TTGCTGGCCCGCTGGCA GTAAA TG-CAACGGGCCGGCAA   CCATTACTTCAATTC  87 107
   Bxe_A0702 4107080 .. 4107100 -   -14  -4.00934   ACTGCAAACAGTAAA            GCCACGGG GCGTG CCCGTGGC            TTCATTATCGGCCAA  95 115
   Bxe_A0703 NONE
   Bxe_A0704 4105856 .. 4105876 - -12.5  -3.93769   ACCGCAAAAAATCAA            CGCTCGCTG ATC CAGCGCGCG            ACGTACAACAGCAGC  87 1
   Bxe_A0706 4103660 .. 4103671 -  -7.2   -3.5764   AACGCCATCTCCAAA                GGGC AAAT GCCC                 GCGGATCTGGACACG  59 221
   Bxe_A0708 NONE
   Bxe_A0709 NONE
   Bxe_A0710 4096673 .. 4096692 -   -15  -5.60993   CCGTGCATAAAAAAA            CGCCACGG CATG CCGTGGCG             TTTTTCATGTGACTG 100 101
   Bxe_A0712 4093140 .. 4093154 -    -7  -3.17194   AGTCTGTCAATGCAA               GGCGCG TTG CGTGCC               CGGAACCCCGCGGCG  54 206
        flhA NONE
        fghA 4091068 .. 4091113 - -12.6  -4.46404   GAAGCAAGACGAAAA CG-AGGACGAAGGCGGCG-GAG CATC CGCACGCCGCCTTCTCCCTGCG AAAGACTTCAGCCGA 100 33
   Bxe_A0719 NONE
   Bxe_A0720 4085166 .. 4085192 -   -10  -2.85574   GGAATCGCATGAAAC         CCGCGACGACAC CCT GCGATGTCGCGG         CGCATGCGCAGGCGG  63 111
   Bxe_A0721 NONE
   Bxe_A0722 NONE
   Bxe_A0723 NONE
   Bxe_A0724 4081285 .. 4081306 -   -13  -5.64274   TGATCGATAAAAAAA           TGCCGCGC TCGACG GCGCGGCA            GGGACTCATTGCATA 100 83
   Bxe_A0725 4079314 .. 4079338 -  -7.8  -2.61548   GTCCAGTACAACTGA         CCTCGCGGACA GGCT TG-CCGCGCGG          GTTAGGGAAGCAGCG  53 27
   Bxe_A0726 4078422 .. 4078458 - -13.8  -4.14739   TGATGGAGCGGAAAA   CTACGAGGAAAGCGGCG CGCC CGCCGCTTTCC-CATCG    TCACGCGGCGAGCAC  95 183
   Bxe_A0727 4078080 .. 4078091 -  -7.2  -3.53224   GATGCGGCGCTGAAA                GCGG CCCA CCGC                 GGCTTACATGACCGG  60 29
   Bxe_A0731 4072459 .. 4072478 -   -10  -2.79302   ACCAGCGTTACCACA            GCCGC-CGT GCC ACGCGCGGC            AATTTTTTAACGAAA  63 78
   Bxe_A0732 4069348 .. 4069376 -  -2.2  -3.66018   CGATCATCTGAACAA        CGTGGACGGAGC GCGCA GCGCCGCCAAAG        CCCCAGACAGCGCAT  51 52
   Bxe_A0736 4065227 .. 4065244 -  -8.4  -2.79831   CCAACTTCGACCAGA             GCGCCT TTAAAC AGGCGC              TCAGCCAATTCGCCA  55 504
   Bxe_A0738 4064307 .. 4064340 -  -9.5  -3.18023   TCATGAGCACGAACA     TGAGCCCCCGCCGGCC GAC GGG-GACGGGAGCCCA     CCTCACTCCGACGCT  66 73
   Bxe_A0742 4059502 .. 4059516 -  -7.8  -4.07568   TGCTGTCGCCGAAAA               CGACGC AAG GCATCG               ACGCGCGTTTCAACG  71 444
   Bxe_A0745 4056870 .. 4056892 - -14.9  -4.08823   AGCAACACAATGAAA           TACGGCCGC TCGAT GCGGCCGTA           TTTTCGTCGTCGTGG 100 69
   Bxe_A0748 4053362 .. 4053395 -  -7.4  -3.28712   CGTTCCGCCTCACAA     GCTGGCGCACCTGCA TATCG CGCAGATGCGCG-GC     GCACGCCAGTGCCCC  56 57
   Bxe_A0749 NONE
   Bxe_A0750 4051521 .. 4051548 -  -6.2  -4.07687   ACGGCTGGCTCAAAA        CCGGCGATCTCGC GCG GCAGGA-CGCCGA        CGGCGCATTGCATAT  66 396
   Bxe_A0752 4049680 .. 4049691 -  -5.8  -3.68908   AAACATTCAGGCAAA                CGTC AATC GACG                 CTCGCGCACTGAACC  58 16
   Bxe_A0753 4048858 .. 4048915 - -17.7  -3.65046   GCTCGACTTCAACAA CTTCCGCGACTGACGCTTCGGCGCGCGA ACC CCGCGCGCCAATGCATCAGCC-CGTCAG ACGTCGCTCCCCGCC 100 22
   Bxe_A0755 4047087 .. 4047112 - -21.9  -4.87318   GCCAAAACGCAAAAA         GGCGCCGGGAG GAGA CTCCCGGCGCC          TTTTTTATCGGCAGC 100 47
   Bxe_A0758 4043771 .. 4043785 -  -8.5  -5.14563   TCGGCCATGAAAAAA               CCCGC TGCTG GCGGG               TTTTTGTTTTTGCCC 100 59
   Bxe_A0760 4041262 .. 4041275 -  -2.3  -2.62449   GAAATAGTCGAGAAC               TCGCG TCAT CGTGA                TCACTTCGCTCGCCT  38 26
   Bxe_A0761 4040351 .. 4040380 - -19.5  -3.03243   ACGGACGCGCCAATA       GAAAACGCCTGCA CGTG TGCAGGCGTTTTC        TGTTTGAGCCGTTCT 100 73
   Bxe_A0767 4035938 .. 4035960 -  -4.8  -3.86015   CAGGTTCTCCACAAA           GTTATCCACA GGC CGTGGGCAAC           GCCGCTAGTGCCGTT  59 4
   Bxe_A0768 4034179 .. 4034193 -  -7.1  -3.51976   AACCCCGCAAACCAA               CGGAC TTTAT GTCCG               GCATTGGCGAACAGG  60 133
   Bxe_A0769 4033418 .. 4033434 -  -9.4  -5.24129   GGCGGGCACAAAAAA              GCCCTC GCGCG GAGGGC              TTTCATACAGGCTAC 100 95
   Bxe_A0770 4032904 .. 4032936 -  -3.4  -2.60496   CCCCGCGGGAAAGAC     GGCCGCG-CG-TAGCA TCC TGACACCGGCGCAGCC     CACGCTACTCGCCGC  40 30
   Bxe_A0771 4032389 .. 4032411 -  -4.8   -3.3782   CATGGATTTAAGCAA           GGGAATTGGC TCA GGCAATTCGC           TTAGGTATCCGATGG  51 58
   Bxe_A0772 4029659 .. 4029685 -  -9.3  -2.79796   CCGGACTTTATGAGA         CCCCGCCAGGG TCATG CTCCGACGGGG         CTCTCCGACCTGTCA  61 38
   Bxe_A0773 4028671 .. 4028701 - -12.4  -3.44325   ACTCCGCACAACGAA       CGGTGCGCGTCGTG AAT CACGTCGCGTGCCG       CAAGAGAGGAGTTCG  76 207
   Bxe_A0774 4026710 .. 4026740 - -14.7  -4.33258   AGCGTGAAACAGAAA      GCCCCTGTGTCCGG AAAA CCGG-CACTGGGGC       TTCTTATCACACGCG 100 147
   Bxe_A0777 4022670 .. 4022689 -  -4.9  -3.53444   TCACGCTCGGCGAAA            CGGCACG CTGCTT CGTGCTG             GACGGTTCGGGCCGG  53 269
   Bxe_A0782 4015149 .. 4015171 - -10.6  -2.52464   TCGTGGCGGAATTGA           GGAAGTAAGG GCA CCTCACTCCC           ACCTGGCCTCGTGCG  62 18
   Bxe_A0784 4013323 .. 4013337 -  -8.5  -3.36327   CGACGCCATCGATAA               GCCGC CGCCC GCGGC               GAACCGTCCGTCGCG  64 63
   Bxe_A0797 3997416 .. 3997440 -   -15  -5.72622   GCCAGAAACAAAAAA         CCCCGGCCGCC TCGC GGCG-CCGGGG          TTACACATGCGAACC 100 62
   Bxe_A0799 3996490 .. 3996507 -  -4.7  -4.09739   GCAATCCTGTCAAAA             CCCGGCC AACC GGCCAGT              AAGCCCGTTCGCGAC  62 106
   Bxe_A0800 NONE
   Bxe_A0801 3993788 .. 3993811 - -18.2  -5.27938   AGCCCTAAAGAAAAA          CGGCGTGGAC CTGA GTCCACGCCG           TTTTTTCAGTGCTAC 100 50
   Bxe_A0809 3982637 .. 3982650 -  -2.4   -3.3217   GTCCAATCAGAAAAC               CATG CAATCT CATG                CGCCCTCTCCGGCGG  44 21
   Bxe_A0810 3981373 .. 3981408 -  -3.8  -3.28712   CGCGCGCCGGCAGAA    GCCTGTTACGCCTGCGC CTA GCTCTGGCGTTCCAG-C    ACGGCGGCGAAGAAG  47 7
   Bxe_A0811 3979784 .. 3979798 -  -7.8  -2.88249   GAGAGGTCCGAGATA               CACGCA GAT TGCGCG               TGTCAAGAAAGTGAA  56 180
   Bxe_A0812 3978495 .. 3978522 - -14.2  -4.56597   TCCGCGGCCCAAAAA        GCAAAACCCCGC CAAC GCGGGGTTTTGT         GACGTACTGAGATTT 100 56
   Bxe_A0813 NONE
   Bxe_A0814 3976311 .. 3976354 - -20.4  -3.62096   CGGGACGAGCTGAAA CGAAAAGGGCCATCGCCGGA TCAT CCCGGCGACAGCCCTTTTCC TATCGACCGCGACCG 100 55
   Bxe_A0819 NONE
   Bxe_A0820 3971377 .. 3971394 - -14.1  -5.24989   CCAGATATGAAAAAA             GCGCGCC CTCG GGCGCGC              TTTTCTTTCAGCAGT 100 51
   Bxe_A0821 3969632 .. 3969658 -    -8  -4.65895   GGGCGGATGCAAAAA         CGGCACCG TTGGGTGGTTT CGGTGCCG         TCAGGCTGAACGTCC  83 46
   Bxe_A0822 NONE
   Bxe_A0823 NONE
   Bxe_A0824 NONE
   Bxe_A0825 3965747 .. 3965772 - -13.3  -5.45652   AGCCCCAATAAAAAA         GGTCGCATGCG TTTT CGCATGCGACT          TTTTTTATACGTACA 100 55
   Bxe_A0828 3963616 .. 3963637 - -13.7  -3.35679   CTTCCTGATTCAGAA           TGGGCGCCC GGTT GAGCGCCCA            TTTGCATTTCGAGCG  83 102
   Bxe_A0830 3961008 .. 3961063 -  -9.7   -4.3129   GATGCAGCAGGAAAA CGCATGCGCGGCTGCGCACACAGCGCGC ATG GC-CGCTGTGTGGGC-GCTGCGT-CGCA GCATGATCTTCCTTA  83 389
   Bxe_A0833 NONE
   Bxe_A0834 NONE
   Bxe_A0835 NONE
   Bxe_A0836 3954326 .. 3954378 - -12.8  -2.83772   AGTGGAGCAAAACAG TGACCGCGGTGCGCGCGGCATACGAT GAA ACGGCATGCCG-GCGCGC-ACGGTCA GCTCATCACTTGATC  73 31
   Bxe_A0837 NONE
   Bxe_A0838 NONE
   Bxe_A0839 3951323 .. 3951337 -  -2.8  -3.53444   CTATGTCGGCGGAAA               TGAGGA CTT TCATCA               GGGAGTGGGCTTGAG  49 23
   Bxe_A0840 3950213 .. 3950240 -  -6.3  -4.18018   CGCCTGGAGGGAAAA        GC-CGTCGTGGT ACGTG ATCACGACGCGC        GACCGGGCTGTGTCG  66 287
   Bxe_A0842 3947568 .. 3947582 -  -7.8  -2.73875   CGGTGGCGAAGACGA               TCGCGA ATG CCGCGA               GGCTTTCGAGGGGCG  54 297
   Bxe_A0843 NONE
   Bxe_A0844 3946660 .. 3946677 -  -2.5  -2.71712   GCCGGCCGGGTAAAT             CTGCGCC ATAT GTCGCTG              TCTCCCGCTGACCGT  39 40
   Bxe_A0845 3944919 .. 3944948 -  -7.2  -3.89572   ACCGAATCATAACAA       GCGA-TCTGGACA ATCTG TGTCCCGACTCGC       GACGCGATACAGGGC  66 111
   Bxe_A0846 3944278 .. 3944295 -  -6.2  -3.53012   TCTCGTGGTTCGAAA             CCGGCG TCAGGC CGCCAG              CTGTCCCGGGCACCC  58 43
   Bxe_A0847 NONE
   Bxe_A0848 NONE
   Bxe_A0849 3937945 .. 3937984 -  -4.3  -3.05384   TTTCCTTCGATCCAA GTCCCGT-CGCGCGCGC-GA TGT TCTGCGCGAACAAACGGG-C TGTCGGCAATATTCA  45 38
   Bxe_A0854 3932802 .. 3932827 - -14.8  -3.54424   CCGCATTCCGGGAAA         CCCCGTGAGA TCAACG TCTCACGGGG          TTTTTTTATTCCCTG  88 18
   Bxe_A0856 3930518 .. 3930530 -  -4.1  -3.61178   TCGAGTCATGCGAAA                TCTCC TGT GGAAA                CCTGTTCGGGCCTGC  51 119
   Bxe_A0857 3929873 .. 3929901 - -13.9  -3.35371   GATAGTCGGAACGAA       CAGGGCCG-GCG TGGAAT CGCGCGGCCCTG        CCGGCCGCGCGGCAC  83 42
   Bxe_A0858 3928944 .. 3928961 - -12.7   -4.1347   CGGCAATGAGACAAA             GGTCCGC GAAT GCGGACC              TTTTGTCATGCCGTC  93 65
   Bxe_A0865 NONE
   Bxe_A0866 3923524 .. 3923536 -  -6.9  -3.53012   CGGTCGCGTCTGAAA                CCGCC TGC GGCAG                GCACAGGCAATCCCA  60 145
   Bxe_A0879 NONE
   Bxe_A0883 3909048 .. 3909069 - -13.7  -4.98531   GCGCCAAATGAAAAA           TGCCCGGCC AATG GACCGGGCA            TTTCTTATCCGCGAA 100 51
   Bxe_A0885 3908353 .. 3908399 -   -16  -4.73388   AACGCGCAGCAAAAA TACAAACGGCGTAAC-CCGGC GATCAA GCCGGCGTTACGCCGTCAGCA CAACCTTATGCCTGC 100 50
   Bxe_A0886 3907216 .. 3907236 -  -9.7  -3.89348   AAGCTGATATAACAA            CGGCTCG CGCCGTT CGAGCCG            TGTTCGATCAAGCGT  75 93
   Bxe_A0889 3903021 .. 3903040 -  -7.8  -5.59357   ACCAGACGAAAAAAA            GGACGCTC ATCA GAGTGTCC             TTTTTTGTTGTTGCT 100 78
   Bxe_A0898 3893875 .. 3893901 -  -7.3  -3.79787   TCATAGCAATGCAAA        TTGAGACGCACG GTCG CGTGCG-CGCAA         CACCTGGTGTTTTTT  66 76
   Bxe_A0899 3893430 .. 3893447 -  -4.8  -3.34962   CTCCAGATGTGACAA             CGCATG ACGCTG CACGCG              AGTCGTTCGCGCGGC  51 178
   Bxe_A0900 3892656 .. 3892676 - -11.2  -3.53224   GAGCTGTTTCTGAAA            GATCCGCA GTGAT TGCGGATC            GCGCAGCATGCCGCA  74 351
   Bxe_A0904 NONE
   Bxe_A0905 3888224 .. 3888244 -  -4.6  -2.87344   TATGTGCTCGATACA           CCGC-CGCG CTTA CGCGTGTGG            CAGATGAATGCCGAG  46 14
   Bxe_A0906 3887962 .. 3887981 -  -2.1  -3.25515   ATCGAAAACGGAACA            GTGCGCCT TAAAC AGGCAC-C            TTCTTCAGCATTTCG  44 13
   Bxe_A0907 3885483 .. 3885505 -  -6.9  -4.46254   CGAACAGATAAGAAA           CGCCCCGAG GCTGA CTCAGGGCC           GCCGCAGCCGATCAG  76 37
   Bxe_A0908 3884782 .. 3884803 - -15.9  -3.19463   CGCACCACCTATGAA           GGGCCTTCC GATC GGAAGGCCC            TTTGTTTTTATCCCG  89 124
   Bxe_A0909 3883447 .. 3883477 -  -8.3  -3.38812   GCTTCGCCAACAACA       GCGCTCACTTCCA GAACT TCGAAGCGAACGC       CCGCTATGCGCTCAC  60 400
   Bxe_A0913 3881144 .. 3881164 - -10.4  -5.25803   AACTGGCATAAAAAA            GCCCTCGC GTTTT GCGAAGGC            TTTCGCGCGTTCCGC 100 76
   Bxe_A0914 3879263 .. 3879290 -  -6.3  -4.12902   CAAGGACGTGCAAAA       CGCGCTGTTCGCC ACCT GGCG--CAGCACG        CAGGCGCCGCAAGGA  66 448
   Bxe_A0916 3878023 .. 3878052 - -18.7   -4.1711   ATGACGGCCAACAAA       GGCCCACCGTT-CG CGT CGCAACGGTGGGCC       TTTTTATTCACGCAC 100 416
   Bxe_A0919 3874636 .. 3874656 - -16.9  -4.45151   AAGATTCAAGCAAAA            GCCCAGTCG TCA CGACTGGGC            TTTTTGTTTTCTGCG 100 100
   Bxe_A0924 3868671 .. 3868707 - -20.3  -4.25104   CCGGTGTCAGCAAAA    CAAACGGCCCGGCAA GGATGAG TTGCCGGGCCGTCTG    TTTTCTCTGCAGCCC 100 76
   Bxe_A0926 NONE
   Bxe_A0927 NONE
   Bxe_A0928 NONE
   Bxe_A0929 NONE
   Bxe_A0930 NONE
   Bxe_A0931 NONE
   Bxe_A0932 NONE
   Bxe_A0933 NONE
   Bxe_A0934 NONE
   Bxe_A0935 NONE
   Bxe_A0936 NONE
   Bxe_A0937 NONE
   Bxe_A0938 NONE
   Bxe_A0939 NONE
   Bxe_A0940 NONE
   Bxe_A0941 3850810 .. 3850831 -  -4.3  -3.53012   CTCGTTTTTTTTAAA           GTCGCGGCCG TTT CAGCCGCC-C           TGCCATGCTTCGAAC  51 16
   Bxe_A0942 NONE
   Bxe_A0943 3849744 .. 3849783 -   -12  -3.29364   AGCATCAAGCAGCAA  GCCGCGAGCCTGGCGCGGC AAA ACAGCGCGAGGCG-GCGGC  GACTTCGCCGCCTTT  75 107
   Bxe_A0945 3847562 .. 3847595 - -24.1  -3.03771   TCACACGGCTGAATA     GAAAACGGCGCTTCG ATTT CGAAGCGCCGTTTTC      ATTTGCCCACACCTT 100 54
   Bxe_A0953 3835014 .. 3835028 -    -7  -3.14132   CCGTTTGCGGATCAA               CGGGCG TGA CGGCCG               ACGCGCTGTCGGGAT  54 478
   Bxe_A0954 3833598 .. 3833626 -  -4.5   -5.0538   CGGGAGCCCAAAAAA        TCCCAAGGAATCC CCA AGAATCCCCAGGA        AAGCAAGCCCGTTGC  83 202
   Bxe_A0955 3832396 .. 3832425 - -14.3  -5.60993   CGTGGCATAAAAAAA       GCCCGGTCATTCA CTCA CGAATGGCCGGGC        TTTTTTACACTCCCG 100 44
   Bxe_A0958 3828680 .. 3828707 - -11.2  -4.85782   CGCGCCAAAAACAAA        GCCTCCGCGTTC GTGA GAACGCGCGGGC         TTTTTACTTGACCGG  95 62
   Bxe_A0960 NONE
   Bxe_A0961 3825059 .. 3825074 -  -4.6  -2.92618   TCCGGAGACAACAAT              GCGTTC TAGT GTACGC               CCGCGGGAAGTCACC  46 170
   Bxe_A0962 3822947 .. 3822976 - -12.1   -3.1855   CGTTTCAACACCGAA       CAGCTCGATCTGC TGAA GCAGCGCGAGCTG        GCCAACGCAACATCG  75 361
   Bxe_A0967 3816730 .. 3816747 -  -3.3  -3.64184   AAAGAGTATCCCAAA             CG-GGCGC CAT GCGCAGCG             CCGAACACAGCTCGA  52 54
   Bxe_A0968 3816353 .. 3816371 - -13.8  -4.82667   CGACCAGACGAAAAA             CGCCGGCA GAA CGCCGGCG             CCGCACTTCCAACGG 100 55
   Bxe_A0974 3809666 .. 3809678 -  -3.4  -3.69341   CCTAATAGAAATGAA                CTTG AACAG CAAG                CTGCGCGAGATACGT  52 113
   Bxe_A0975 3808895 .. 3808934 -   -18  -4.56597   TTTCGCGCCGAAAAA  GAAAATGGCCGTCTGCGC GTGT GCGCAAACAGCCATTATC   GCATTGTCACAGCCA 100 131
   Bxe_A0976 3807601 .. 3807611 -  -8.2  -4.09685   GTCCATGCGTGAAAA                 CGGC CTT GCCG                 GTGGCTGCTGCACAA  71 76
   Bxe_A0977 3806509 .. 3806524 -  -4.6  -2.73875   GCCGCTTGAATATCA              TCAGCG GGCG CGCGGA               TACGAGCCCAGAATC  44 10
   Bxe_A0978 3805274 .. 3805301 - -14.2   -3.3353   TCGGTCACAAATAGA        GCGCGCCT-GTCA TGC CGACGAGGCGCGC        GGGTCAAGGGTTACC  87 43
   Bxe_A0979 NONE
   Bxe_A0980 NONE
   Bxe_A0981 3802199 .. 3802222 -  -8.1  -3.66556   AAGGGGTTAACACAA          CGCCTCGCG ACGACG CGCGAAGCA           CCTACTGACAACGAA  66 82
   Bxe_A0982 3800304 .. 3800350 -  -6.5  -4.63932   GACCTCTCAAGAAAA CGCCGGGCCGCCCCCAAG TTTTCCTGGCCC CCTTGGGG-GGCCTGGCG CGAAGCGACAGGTTT  78 56
   Bxe_A0983 3799866 .. 3799879 -  -9.5  -5.79526   ACAGGCGAAAAAAAA               GCGCC CGAA GGCGC                TTTTTCTGGTCTTTT 100 102
   Bxe_A0984 3799236 .. 3799247 -  -2.2  -4.35524   GCGCGAAAGCGAAAA                CG-GG AAG CCACG                CTCAAAATGCGCGGC  62 50
   Bxe_A0985 3797958 .. 3797995 -  -7.7  -3.57615   CGAACATGTTGCAAA   TTCCGCCCGCGCAGGG GCAGTTG CCGTGCGCGG-CGCAA   CCGCGCGGCCGAAGC  62 58
   Bxe_A0986 NONE
   Bxe_A0987 NONE
   Bxe_A0988 3794317 .. 3794341 - -16.5  -3.28791   ATCTCCCTCGTACAA          CCGGTTGGCGA CCA TCACCAACCGG          GAGATTCCAGTTTAA  90 58
   Bxe_A0989 3793875 .. 3793929 - -14.4  -4.46615   GACCATGAAGGAAAA CTGCACGGCGGAGCGGGCGCGCGA CTATCCGGC CCACGCGCCCGCTCCGT-GT-CAG GCTATTTCTTCACCG 100 27
   Bxe_A0990 3792701 .. 3792721 - -11.1  -5.21709   GTGGACATGAAAAAA            GCGCCGGTT GCG AATCGGCGC            TTTTTTCATTGACGG 100 62
   Bxe_A0992 NONE
   Bxe_A0993 3789044 .. 3789072 -  -2.3  -4.25104   TCCCGGCGATGAAAA        TCGACGCCGCG CTGCTCT CGCGCCTTCAA        CCCGTGGTGAACGCC  63 374
   Bxe_A0995 NONE
   Bxe_A0996 NONE
   Bxe_A0997 3785650 .. 3785668 -  -9.5    -5.055   TTAATCTCGAAAAAA             CCCGGGA GACAA CCCCGGG             TTCCGACCTACGACT 100 89
   Bxe_A0998 NONE
   Bxe_A0999 3783705 .. 3783733 -  -9.5  -5.71712   GTTGATATAAAAAAA        GGACGCTGGAC TTGATCG GTCCCGCGCCC        TTCCTGTACTGCAAG 100 67
   Bxe_A1000 3781827 .. 3781854 - -12.8  -4.08216   CCAGTGCGGTGAAAA        CAAACGACGCCT TGCG AGACGCCGTTTG         CTTTTTCAAGCGGAA  91 53
   Bxe_A1002 3779752 .. 3779769 -  -2.7  -3.65832   AAACGGCGCAAAATA             CCTGTAT AAAT ATACAGT              GTTTACGCTGTTTGT  51 69
   Bxe_A1003 3778415 .. 3778425 -  -8.2  -4.15854   AAACCCAGCGTAAAA                 GCCG TTC CGGC                 TGGACAGTTATTTTC  72 171
   Bxe_A1006 3776244 .. 3776276 -  -8.4  -2.83641   GAACCGACGACGATA     CGCAGGCTGGCTACC ATCA AGCAGCCGGC-TGCG      CCTTTGCAGCTTCCT  58 9
   Bxe_A1007 NONE
   Bxe_A1008 NONE
   Bxe_A1009 3774037 .. 3774053 -  -9.4  -5.63517   CTGGCAAACAAAAAA              GCACCC GCGAG GGGTGC              TTTTTCTTACAGCAT 100 41
   Bxe_A1010 3773241 .. 3773258 -  -3.3   -3.7626   ACAAACACCCAACAA             CTGCACA GTTC CGTGCGG              CTTACGCCGCAAGAA  52 27
   Bxe_A1011 3772110 .. 3772136 - -14.5  -2.96873   AGGCTCATTAAACGA         CAAAGCCCGGC GCTTG GCCAGGCTTTG         GGGTACTTTGTCAGC  82 96
   Bxe_A1012 3770514 .. 3770530 -  -7.9  -5.37345   GGTAAGCACAAAAAA              GCCGGAC GTT GTCCGGT              CAGACTGCTGACCAA 100 74
   Bxe_A1016 3766991 .. 3767003 -  -6.9  -3.61398   GTTCCGGCCGAAGAA                CGCAC AGC GCGCG                CCCCGGCCGGCTTAA  60 47
   Bxe_A1019 3764049 .. 3764072 - -14.6  -5.21709   CCTGATACGAAAAAA          CGCCACGCAA TGAC TCGCGTGGCG           TTTTCGTTTCAACGG 100 78
   Bxe_A1029 3753343 .. 3753384 -    -3  -3.56568   GAACCATCCCTGAAA CCGTTTTGCGAGCCTGC-TG GAAC CACGC-GGCCTGCCAAACGA TTACAGATGCGGCAC  49 26
   Bxe_A1030 NONE
   Bxe_A1031 3752101 .. 3752124 - -18.2  -5.53991   CATGCATGAAAAAAA          CCCCCGCGAT TCGC ATCGCGGGGG           TTTTTGACCATACGG 100 65
   Bxe_A1034 3747929 .. 3747943 -  -5.7  -2.91264   GGCGGCATCGATAGA               TTCCG GGCGG CGGAA               GTGCAATGCCCCGAT  48 192
   Bxe_A1035 NONE
   Bxe_A1036 3745474 .. 3745491 -    -4  -2.71791   AGCGTGTGGTGAAAT             CCGGCG AAACTG CGCCCG              GGCTTATTGACGAGG  43 72
   Bxe_A1037 3744809 .. 3744853 - -13.7  -2.73483   ACGTGACTTGAAGCA CTGCCG-GCCGCGCGAAC-CCA ATCA CGGTATTCGCGCGGCCCGGC-G AACGGCGCCTTCGGG  76 47
   Bxe_A1043 3737411 .. 3737444 -  -7.5  -2.52516   CGGCGGACCATCAAC     GCGGCGGCGATAAT TCAAACC ATCA-CACCGCCGC     CCTGCCGCTAGCCTC  50 39
   Bxe_A1044 3737004 .. 3737033 -  -9.3  -5.08601   TGAGCGCAATAAAAA       TGGCCCGTG-ACAT TGA AAGCGCACGGGCCA       TTCTTCAATCTGAAA 100 92
   Bxe_A1045 3734412 .. 3734422 -  -3.2  -4.07885   CACCGCGCGCGAAAA                 GCTC GGC GAAC                 TGCGGGGGCTGCTGC  60 337
   Bxe_A1052 NONE
   Bxe_A1053 3727663 .. 3727678 -  -6.8  -2.78816   CCACGCGTGAGCACA              TGCGCC CCGT GGCACA               GCCGCGCTTGCCGCT  51 40
   Bxe_A1054 NONE
   Bxe_A1055 3725149 .. 3725160 -    -3  -3.40403   CGGCCGCCACCAGAA                TCAT GGTC ATGA                 ACGCGCCTTGCCGAT  47 20
   Bxe_A1056 3723289 .. 3723326 - -11.3  -3.05384   TTCGTCGCGACCGAA   GAAGGCCTGCACGACG CGCTGTT CGGCGCGC-GGCCTTC   CATCGAGGCGCTGGT  66 412
   Bxe_A4555 3715862 .. 3715899 -  -9.7  -4.30576   CCCCCAGCAGGAAAA   GACGCGCCGACTGCGCGA ACT TCCCGCTG-CGGCACGGC   CGCAGCCTTCGACCC  83 46
   Bxe_A1063 NONE
   Bxe_A1064 NONE
   Bxe_A1065 NONE
   Bxe_A1066 3712285 .. 3712328 - -22.6  -4.14627   GCCGGAGAGAAATAA CCGCGAAAGCCCCGTGCGATC GTC GATCGCGCGGG-CTTTCGCAG GGCTTTTCGCCTGAG 100 59
   Bxe_A1069 3709961 .. 3709989 -  -2.1  -3.05844   TTTCGGATTCTAACA        CAGCCCGACCCGG TGT CCGCCACTGGCCG        AATGGCCAATGCGCC  41 65
   Bxe_A1070 3709653 .. 3709670 -  -8.4  -5.38047   GATCGACACAAAAAA             GCGGCA GTTGAA TGCCGC              CTTTTTGCCGAGCCG 100 103
   Bxe_A1071 NONE
   Bxe_A1072 NONE
   Bxe_A1073 NONE
   Bxe_A1074 3705531 .. 3705565 -  -6.5  -2.52464   GTTGCTGTCAAGGCA    TGCGCCTT-ACGCATT TACA AACGCATCAAGGCGCG     GATAGTAACCGAATT  48 44
   Bxe_A1075 3704888 .. 3704928 - -14.9  -4.74012   ATGACAAAAGCAAAA GCCACAGCGGC-CACAGGA ATGTG CCCTGTGTGCC-CTGTGGC TGTTAAGCGCCCCCA 100 290
   Bxe_A1076 NONE
   Bxe_A1077 NONE
   Bxe_A1078 NONE
   Bxe_A1079 NONE
   Bxe_A1080 NONE
   Bxe_A1081 NONE
   Bxe_A1082 3698589 .. 3698617 -  -9.5   -4.7629   CGATCAAGCGAAAAA        GGCGCGCTCGG ACAATAG CGGAGCACGCC        TTGTAAGTAGGTGAA  93 239
   Bxe_A1083 NONE
   Bxe_A1084 3695712 .. 3695727 -    -6  -4.08767   CTGACCCGGCGAAAA              CGCGGG ACGG CCAGCG               GAAAAAGCGTGGTGA  66 159
   Bxe_A1085 NONE
   Bxe_A1086 NONE
   Bxe_A1087 NONE
   Bxe_A1088 NONE
   Bxe_A1089 3691257 .. 3691276 -  -7.8  -3.38036   TGAAGCAAAGGAAGA            CGCGGC CGGCGTGC GCCGCG             TTCAAAGTATTTTTT  61 39
   Bxe_A1090 3690129 .. 3690152 - -12.5  -5.42259   GCACGGTTAAAAAAA          CGGCACCTT GAAATG AAGGTGCCG           TTTTTTCTGCCCGCC 100 64
   Bxe_A1095 3683196 .. 3683235 - -22.3  -3.28924   CAGGGCCTGCCACAA  GCAAAGCGGCGCGCG-GC TCCTC GCACGCACGCCGCTTTGC  AGGAAATCGGCAGGG 100 80
   Bxe_A1096 3682191 .. 3682204 -  -9.5  -5.26875   GCTGGAATGAAAAAA               GGGGC CGAA GCCCC                TCTTTTCAACGACTT 100 362
   Bxe_A1097 3679888 .. 3679901 -  -2.3  -3.92522   GGGGAACCTCATAAA               TCCTG GGTA CAGGC                CTCCTACCCGCCGCT  53 219
   Bxe_A1104 NONE
   Bxe_A1105 NONE
   Bxe_A1106 3671317 .. 3671358 -  -2.2  -4.34402   GCGCCTAGAGCAAAA CGCGGCGCGTTGC-GTTGA AGAAA CCAAGAGCAAAGCAACGCG CTATAACGTAGATGG  62 213
        ohbR 3668656 .. 3668675 -    -2  -3.86916   GACGATCAGATGAAA            CCCGAC GCTGCCTT GACGGG             TGCGACTAGATTGCT  55 156
   Bxe_A1118 NONE
   Bxe_A1119 3661410 .. 3661429 - -10.7  -3.60419   ATTCTGAAACGACAA            CGGGAGC TTCATC GCTCCCG             TTTTACTTCGTCCCT  71 47
   Bxe_A1124 3656680 .. 3656711 -  -5.8  -3.09015   GGTATACGGATTTAA      TGGTTGATGGGGCA CCTT CACCCCATCAATCT       GATACCACCCTCAGA  49 36
        clcR NONE
   Bxe_A1135 3647062 .. 3647084 -  -6.2  -2.60079   CTACGTGAGAATCTA           GGTGGCTGAC AGA GCCAACCACG           GACGTTCAGCTTCAA  48 37
   Bxe_A1144 NONE
        amnB NONE
        amnA 3638361 .. 3638385 -  -4.1  -3.64703   TCCTTTGGAGGCAAA          TTTGGGCTTGC GCC GCAAGCCCTGT          CGATAATGCGCTACT  54 36
        amnC NONE
        amnD NONE
        amnF NONE
        amnE 3634790 .. 3634819 -  -3.4  -3.05765   AACTCCAGATATAGA       CGCTGCAAGTGC GGTGGT GCGCTTGACGCG        CAAGACCCCAATCAA  43 37
        amnH NONE
        amnG 3632723 .. 3632733 -  -4.6  -3.53091   ATGCGTTTTCCCAAA                 CGCC TAG AGCG                 GAGCGAGTAGCTGCT  53 68
   Bxe_A1153 NONE
   Bxe_A1154 3631337 .. 3631351 -  -3.5  -4.07568   GGCGTTGTGTCAAAA               CACCC CAAGC AGGTG               CGATGCATGGATCAA  58 5
   Bxe_A1155 NONE
   Bxe_A1156 NONE
   Bxe_A1157 NONE
   Bxe_A1158 NONE
   Bxe_A1159 NONE
   Bxe_A1160 3624271 .. 3624296 -  -5.9  -3.26767   AAGAGCGAACCAAGA         CCCCGCGAGGC CAGT GCCGCGCTGCG          CGGGTAAGCGGCAAT  51 481
   Bxe_A1165 3617853 .. 3617893 -  -8.3  -3.02144   CGAGCTGGCGCAAGA GCGTCGC-CCGCAGCACTC ACTTG GAG-GCCGCGACGCGACCC CGATGCAGACCTACT  57 113
   Bxe_A1171 3614278 .. 3614291 -  -3.7  -3.08798   ACCGGTGATTGAACA               GCGGC TGGG GCAGC                GGATCGTCGCGACGG  45 126
   Bxe_A1174 NONE
   Bxe_A1175 3610942 .. 3610955 -  -5.3  -2.62184   TCTCCTGCTACATGA               GGAAT GCCT ATTCC                AGTTTGCTCCAATCC  46 19
   Bxe_A1176 3610338 .. 3610348 -  -2.4  -3.61398   GGTGGGGCTGAACAA                 TGCC TTC GGCG                 ACATGCTTTTGATGT  50 221
   Bxe_A1193 NONE
   Bxe_A1210 3580644 .. 3580675 -  -8.6  -3.14881   GAACCTCGCGAGCAA      GCCCAGCGGCGC CCGGTTCC GCGCCGATGGCC       CCAGCTATGCCGATC  57 436
   Bxe_A1233 NONE
   Bxe_A1234 3556502 .. 3556520 -  -5.2  -3.25356   CGATAATCAACTCAA             GCAGACCA TAT TGTTCCGC             TCACGATGCATTCAG  51 37
   Bxe_A1235 3555244 .. 3555268 -  -8.6   -5.4505   GGGTCTAATAAAAAA          TAAAGCCCCA AACAA TGGGGCTTTT          CTGGCGCAGAAAATC 100 77
   Bxe_A1236 3554192 .. 3554202 -  -4.6  -3.06418   TTTCTATAGAAAGGA                 GCGC ACC GCAC                 ACACCGCGGTGATGC  47 90
   Bxe_A1237 3553528 .. 3553554 -  -7.8  -3.05463   AGGCGGCGCACGCAA         TCGCGAGCGCCG CTT CGACGCCCGCTG         GCCACCGCGGCTGAT  57 126
   Bxe_A1241 3550390 .. 3550412 -  -9.1  -3.14683   ATAGGTTCTGAGCAA           TGCGGCATG GCCAT CATGCCGCG           CGCGCGGCCGCGACG  60 16
   Bxe_A1242 3548824 .. 3548850 - -18.2  -2.83403   GTCCCGGCACCAAAG         GAAAAGCCGCTT CAA AAGCGGCTTTTC         TGTTTTTACACGCCA 100 62
   Bxe_A1245 3545066 .. 3545094 - -14.6  -3.61398   GCGCGCTTGCAACAA       CGCCCCGTA-GCC GGAT GGCACACGGGGCG        TTGCGGGCGGTTGGC  88 107
   Bxe_A1246 3544020 .. 3544034 -  -3.4  -3.41878   CGGTTCAATTTACAA               CGCCTG CTT CGGGCA               CGGGGTGTGGCTAAC  47 58
   Bxe_A1247 3543350 .. 3543369 - -12.1  -3.57462   GACGTCAGCTGGAAA            CCGCCGG TATGCG CCGGCGG             CTTCCGGCGGCATTG  77 107
   Bxe_A1253 3537742 .. 3537754 -  -3.4  -3.72953   AAATTACGAAAAAAT                CAAG TAAAT CTTG                GGCTTGGCGAATTTT  52 81
   Bxe_A1254 3535848 .. 3535870 - -15.6  -4.93365   CTGCACAATGAAAAA           CGCCGTCACC ACA AGTGACGGCG           TTGGAAAAAGCACGG 100 114
   Bxe_A1255 3534056 .. 3534072 - -12.3  -3.65351   CGAGCCGCAGCGAAA              CGCATCC ACG GGATGCG              CGCGCAGACTCGCTC  81 459
   Bxe_A1256 NONE
   Bxe_A1257 3529333 .. 3529347 -  -9.2  -2.62184   GCGGGGGCCAGAGCA               CCGGGC AAA ACCCGG               CGCCAAGCACCTGCG  60 90
   Bxe_A1258 NONE
   Bxe_A1259 3527885 .. 3527909 - -13.6  -3.66178   GCGGTGAAGGCCAAA         CGCGGCGCGCT GCCG AGCGCGC-GCG          AAGCCGCTGTGGAAG  84 370
   Bxe_A1261 3526644 .. 3526656 -  -4.1  -2.92896   ACCACAGAAATAGGA                CAACG TGC CATTG                CAGCACCCTTTTCCA  44 89
   Bxe_A1262 3524594 .. 3524620 - -23.8  -4.39571   CGGATAAATGCAAAA         CGGGCCGGTGTG AAA CACACCGGCCCG         CACTTTCTACTGGTC 100 46
   Bxe_A1263 NONE
   Bxe_A1264 3521929 .. 3521945 -  -3.6  -4.07568   CGCTTGCGCGGAAAA              TCCGCC TGTTT GGCTGA              GGGTGGGTGCGTTGC  60 352
        pstS 3520693 .. 3520726 - -21.1  -2.71712   GCCGGGGGGTTAAAG     CCGTTGGCCGTCCTC ACAG GAGGACGGCCAACGT      GTTACGTACTGCAGA 100 56
        pstC NONE
        pstA NONE
        pstB NONE
   Bxe_A1270 3517130 .. 3517149 -  -2.8  -3.16191   TTATATCTGGATTAA            CT-GAGCGC TTC GCGTTCGAG            CGCGTCGCGTGACTT  43 2
   Bxe_A1271 3516285 .. 3516316 -  -3.6  -3.87914   GATCGAAGAAAAAAC      CCATGCACCGGAAT CTGA ATCGCGGCGCCTGA       CATTGCGAAGGGTGA  57 107
   Bxe_A1272 3514617 .. 3514636 -    -7  -3.64703   CGTGGCTGATGCAAA            GCGACGGC CACT ACCGGCGC             CGCCGGCCGGGCAAG  59 337
   Bxe_A1274 3510738 .. 3510759 - -11.5  -5.40474   ACGGCCGCAAAAAAA           GCCCGGCGT GTGC ATGCCGGGC            TTTTTCATTCATGCG 100 75
   Bxe_A1277 3507256 .. 3507269 -  -8.1   -3.3506   TGCAAACGGGTAGAA               CCGTC AGGC GACGG                ATGCATTCGGCAGGG  61 15
   Bxe_A1278 3506529 .. 3506539 -  -2.4  -3.27121   AGTAGAAAGACTTAA                 CCGG TTG CCGC                 ATGCAAGCCCCAATC  44 166
   Bxe_A1279 3505360 .. 3505383 -  -2.2  -2.55351   CGCTTTCACACGAAC          GCGACAGTGG TTCC CCACGGGCGA           CATTTTCCAGAATTA  38 240
   Bxe_A1280 NONE
   Bxe_A1281 3503900 .. 3503923 -  -6.6  -2.71011   ATCCGCCCTTAATGA          GTGCGTTTGC ACGG GCAATCGCCC           GGTCGATGGTTTCGG  48 355
   Bxe_A1283 NONE
   Bxe_A1284 NONE
   Bxe_A1285 3502525 .. 3502539 -  -3.5  -2.87931   GCGATGGTTGAGACA               GACTG GCCTT CAGCC               CACATCGAACGGATC  42 232
   Bxe_A1289 NONE
   Bxe_A1290 3500410 .. 3500425 -  -4.6  -3.97947   GTGACCTACTATAAA              GCCACG GCCG CGTGTC               AAAGGAGATTGTCAT  62 24
   Bxe_A1291 3499935 .. 3499950 -  -6.8   -3.9122   TACGGCTTGAAACAA              GCGCAC ACAT ATGCGC               CGCAACGCTCGCCCT  66 163
   Bxe_A1294 3497219 .. 3497233 -  -5.7  -4.83169   ATTTCTTCACAAAAA               TTCGC GAATA GCGAA               AATAATAAAAAAATC  79 172
   Bxe_A1298 3493568 .. 3493613 - -10.5  -3.46647   GCGATCGAGGAAATA TTGTGCGCCGCGTCACAAC TCGAAACC GTTGTTACGCGGCGGAAAA AGAATAGGCGCCGTG  69 153
   Bxe_A1299 3492522 .. 3492548 -   -18   -4.7878   CAGTCATAAAACAAA         CGGGCCCGGC AGCTTGA GCCGGGCCCG         GATTATAACCGATCG 100 81
   Bxe_A1302 NONE
   Bxe_A1304 3487122 .. 3487154 -  -8.4  -2.62616   CGAGCGCGGACACCA     GCGCGAGCGCACACGC AGG GCGT-CGAGC-CGCGC     CGGCAGCAAGCGGAC  57 67
   Bxe_A1305 3486158 .. 3486172 -  -5.6  -4.07687   ACCTGGCCGGCAAAA               CGGTCG TGA CGACGG               CGGGCACCTCGGACG  66 493
   Bxe_A1308 NONE
   Bxe_A1309 3480884 .. 3480894 -  -6.8  -3.21099   CTCGGCTACGACGAA                 GCGA AGA TCGC                 GGCGTTGCGCGCGCA  54 80
   Bxe_A1311 3476668 .. 3476695 -  -7.7  -4.13767   GGTGGCACCGGAAAA        TGCCGCGAATT TGCCCG AACTCGCGGCT         ACGGCTGAAGGGTCT  74 112
   Bxe_A1313 NONE
   Bxe_A1314 NONE
   Bxe_A1315 NONE
   Bxe_A1316 NONE
   Bxe_A1317 NONE
   Bxe_A1318 NONE
   Bxe_A1319 NONE
   Bxe_A1320 NONE
   Bxe_A1321 3466875 .. 3466891 -  -8.7  -3.65902   TGGATGGGATTCAAA              CGGCATC ACC GATGCCA              TTCAAGCTCCGCGCG  69 124
   Bxe_A1322 3463820 .. 3463838 -  -5.9  -3.27525   CTTCCGCAAACCGAA             CCAGCCG AGTCG CTGCTGG             TGGTCGAGGTCCGAA  51 427
   Bxe_A1330 NONE
   Bxe_A1331 NONE
   Bxe_A1332 3451913 .. 3451925 -  -2.6  -3.65224   ACCGCAGGCGAAGAA                CCCA CGTGT CGGG                CGTCGCGGGCACTGC  51 40
   Bxe_A1333 3451511 .. 3451543 -   -20   -4.0616   GAGCTGAAGTAGAAA     GGCGCTGTGCCCTGC TTTC GCAGG-CACAGCGCC      TTTTTTTTGTTGCTC 100 87
   Bxe_A1336 3443312 .. 3443326 -  -5.6  -3.14132   CTCGCTTCTGAGGAA               TGCCCG CGC CCGGCA               CGTCGCCTCTGTCGC  49 209
   Bxe_A1337 NONE
   Bxe_A1338 3439856 .. 3439870 -    -7  -3.53091   ACGCCGGCCGTCAAA               CCCGCG AGC CGCGCG               CCTGCAGAAACCGCG  60 6
   Bxe_A1341 3434050 .. 3434074 -  -8.5  -2.67613   CAGCAATCAATCAAC          TCGCGATCCTC TAC GAGGATCGCTT          CACCCGAACTCACAA  57 35
   Bxe_A1347 3427450 .. 3427493 -  -5.3  -3.02511   GGCACTCGTGTAACA CGCGTTCACGC-CGCCGCG CGGCACTT CA-GGCGCGCGCGAACTCG CGCAACTCCGCCTGA  49 7
   Bxe_A1348 3427086 .. 3427128 - -11.8  -3.15503   CCCGAAGATGCAACA GGCCGCGCAGCAGGCGGCAC CAC GGGCCGCGCGCTAAACAGCC GCCACGACGAAACTC  73 39
   Bxe_A1354 3421014 .. 3421032 -  -5.8  -3.78934   CTTCTTCGAGAAGAA             CCGGCCGG CTA CCTTCCGG             CATCCGCTTTACAGC  60 237
   Bxe_A1358 3417631 .. 3417650 - -12.8  -5.71712   CCGGACACAAAAAAA            GCGCACGC TTTC GCGCGCGC             CTTGACCGCTCCTTG 100 96
   Bxe_A1359 3415463 .. 3415494 -    -5  -2.98942   ATTTGCCGATATACA      CGCCGTTGCAGGCCG GAA CGTCCGGCAACG-CT      ACTTTCGCGCCCCGC  46 24
   Bxe_A1360 3414206 .. 3414233 -  -3.3  -3.09491   TACAGATGCACTTAA        CGCGAG-GCCCC GTTAA GGCGCGCTCGCC        GCGATCTTCGGCGTG  43 10
   Bxe_A1361 3412246 .. 3412267 -  -7.3  -3.59738   CACGAGATGCTCAAA           CCGGCTTCGC AAT GC-AAGCCGA           TCACGTATCCGAAGC  63 432
   Bxe_A1363 3409852 .. 3409872 - -10.4  -3.10053   ATAGACCGCAACATA           GCGCGCGCC TTCA GGCG-GCGC            AAAGGCCAGAACGCG  66 120
   Bxe_A1364 3409168 .. 3409194 -  -6.5  -4.62069   TGGTCACGGGAAAAA         CCAGCAAACAG ATCGG CCGCGTGCTGG         ATATCAGCCCGCGCA  82 178
   Bxe_A1366 NONE
   Bxe_A1367 3407009 .. 3407032 -   -16  -3.91402   CGACACAAACGGAAA          CGGGCGAGAC TCAC GCCTCGCCCG           CCCGGAATCCACCTT 100 135
   Bxe_A1368 NONE
   Bxe_A1369 NONE
   Bxe_A1370 3402786 .. 3402811 - -16.1  -5.87688   ACAAGCTAAAAAAAA         TGCGGCCCCGC TTTC GAGGGGCCGCA          TTCACATTTCCTGCA 100 388
   Bxe_A1371 3400799 .. 3400842 -  -2.2  -3.57012   AAATTAAAAAAACGA GCCGGGCTGCCAAGTGGCTC AGTT GAACGACTGCACATCCTGGC GCAGACGCTCAATGA  47 0
   Bxe_A1372 3400162 .. 3400177 - -10.4  -2.62515   AACCTGCCGATACCA              CACCGG ACAC CCGGTG               CCGCACCGTTTCAAT  62 91
   Bxe_A1373 3399802 .. 3399816 -  -2.1  -3.18199   TAAGGGTTAAGCGAA              CG-GCA GCAT TGCGCG               TACGGAGTTCAGATC  44 2
   Bxe_A1374 3399306 .. 3399327 -   -13   -5.1356   TTCTACCAACAAAAA           CGGGGCTC GGTGAG GAGCCCCG            TTTTTGCTGCAGCGT 100 102
   Bxe_A1375 NONE
   Bxe_A1376 3395627 .. 3395643 -  -4.4  -3.60792   CGTGCAATTGTTAAA             TGCG-GG TTAT CCGCGCA              GCCGTGCGCCATATA  53 15
   Bxe_A1377 NONE
   Bxe_A1378 3394515 .. 3394542 - -17.2   -4.8622   TGCCCCAACGAAAAA        GGCCTTATGGAT ATGC ATCCATAAGGCC         TTGATTTCTTTGGTC 100 176
   Bxe_A1384 3388463 .. 3388495 -  -3.3  -3.63897   CAAAGACTATAAAGA      CTGCTTGACGACGTC CAG GACGTGGCAAAGCCA      CAGCACGCGTTATAG  52 86
   Bxe_A1385 3385933 .. 3385953 - -16.9  -5.60993   GCGTTTACAAAAAAA            CCGTCCGAC AGG GTCGGACGG            TTCTTCGCCATACTC 100 62
   Bxe_A1392 3378347 .. 3378359 - -10.5  -3.15544   CCCGATGCGCAGGAA                GCCGC ATT GCGGC                AGCTGCGCAGCGATG  63 145
   Bxe_A1394 NONE
   Bxe_A1395 NONE
   Bxe_A1396 3373947 .. 3373975 - -10.9  -2.71144   CACCTTCTTGAATGA        CGGGCGATGCGAC ACC GATGCATCGCCCA        GGCTGTGGAGCATTG  66 481
   Bxe_A1399 3373177 .. 3373193 -  -3.5  -2.73364   GGGGTATTGCAACTA              CGCGCGG CGG CCGCCTG              GATTACTTTTACTAT  41 37
   Bxe_A1400 3372329 .. 3372348 -  -7.8  -2.78384   CCGCTGTCGACCAGA            GTTAGCGC TTTA GCGCTTAC             TCTGGTCCCATGCAA  54 55
   Bxe_A1401 3370600 .. 3370613 -  -4.5  -3.06696   GCCTTCGTCAACATA               CGCCGG CAT CCG-CG               GCCCGACAATCGCAT  47 76
   Bxe_A1402 NONE
   Bxe_A1403 3369220 .. 3369235 -  -8.2  -2.70932   GCCGCGGTCGAAGCA              GCGCGC GCCG GCACGC               AAGGGCGCGGTTTCG  53 478
   Bxe_A1407 3363776 .. 3363791 -  -3.2  -2.71712   CGCCTTTCGTCAAAC              CGTCCA GGTG TGGATG               ACCAGCGCGTTGTCC  41 4
   Bxe_A1408 NONE
   Bxe_A1409 NONE
   Bxe_A1410 NONE
   Bxe_A1411 NONE
   Bxe_A1412 NONE
   Bxe_A1413 NONE
   Bxe_A1414 3357203 .. 3357232 - -13.6  -3.65812   TCCGGCTGAATACAA       CGGCCGCTGC CATGAAAAAC GCAGCGGCCG        TTTTTTACGCGGCTA  88 65
   Bxe_A1421 3348326 .. 3348338 -  -5.5  -3.72695   ATGTTTGCTAGTAAA                CCCTG ATG CAGGA                ATGCATGTCAGCCCA  58 33
        boxC 3346553 .. 3346563 -  -5.4  -3.72893   CAGGCGCGCATCAAA                 TGTG AAT CACA                 CGCGCGAGACGTCGA  58 21
        boxB NONE
        boxA 3343639 .. 3343662 -  -3.2  -3.56837   TGTTAAATACGACAA          TC-TCACCG CGTCTGC CGGTGAAGA          CGATTGTGAGGCGGC  49 57
   Bxe_A1427 3341015 .. 3341029 -  -3.4  -3.56594   GTAAAGCGGGTGAAA               CGACCG CAA CCGCCG               GATCGCTACGACGTC  49 42
   Bxe_A1428 NONE
   Bxe_A1429 NONE
   Bxe_A1430 NONE
   Bxe_A1431 3334921 .. 3334954 - -23.3  -4.65895   CCCGGCATGGAAAAA     CGGGTGGCGCCGC-AT GCG ATGGCGGCGCCACCCG     TGGGACTGCCAGTAG 100 42
   Bxe_A1432 3333796 .. 3333809 -  -3.1  -3.14468   CGCCATCAGATGCAA               CCATG CCGG CATGA                TTCAGACTCGCGGAA  43 47
   Bxe_A1433 NONE
   Bxe_A1434 3332267 .. 3332288 - -15.9  -4.11216   CGCGCATGTTCAAAA           GGGGGCGTT TTTC AACGCCCCC            TTTTTTTGACCTGCT 100 94
   Bxe_A1437 3328665 .. 3328681 -  -4.3  -5.54894   AATCGATGAAAAAAA              CGGCACG GTC CGTGCAA              AGATGCGCAGTTGTC  89 80
   Bxe_A1439 3326676 .. 3326691 -  -3.2  -3.01712   TTCCGTTCGGCAATA              CCAACG GTAT CGTCGA               CGCGCTCACGCTGGG  42 514
   Bxe_A1443 NONE
   Bxe_A1444 3321448 .. 3321474 - -12.2  -5.60993   GCGTGCATAAAAAAA         CCCGCCCGAAGT TCA ATCCCGGGCGGG         TTCAGACATTCAGAC 100 62
   Bxe_A1451 3311128 .. 3311157 -  -9.9  -3.53012   CGCGGCGGCCTGAAA       CCGCCCGCGCCGGC GCA GCCACCGCGG-CAG       ATATGGCTATTGCAG  65 488
   Bxe_A1453 3308209 .. 3308234 - -20.5  -4.87133   ACGCCGCAAACAAAA         CGGCGGTCCAC TCGC GTGGACCGCCG          CTCCGTCCTCCCCAG 100 114
   Bxe_A1454 3307750 .. 3307764 -   -10  -2.78384   CCCGGTCGGACGACA               GCTAGC TCA GCTAGC               ACGTGCCGTACAACA  63 222
   Bxe_A1457 NONE
   Bxe_A1458 3305403 .. 3305425 -  -6.9  -3.19463   CGCATCACGCACGAA           TCGCGCCTG ATGCG CCGGCGCAA           GGAATACAAGGAATG  56 59
   Bxe_A1459 3304717 .. 3304740 - -10.2  -4.19238   GCCGGAATCGCAAAA          CCCGGCGGCGC ATG GCGGCG-CGGG          AAACCCGCCCGATCC  82 67
   Bxe_A1460 NONE
   Bxe_A1461 NONE
   Bxe_A1463 3301114 .. 3301158 -  -5.6  -3.53012   TGGTGCCGGGCCAAA GCGCGGGCGATCTATGCGACGC GCG GC-TCGCCTGGCTCG-CCGCTC AGCTCGATGCGGCCC  55 443
   Bxe_A1471 3293282 .. 3293308 - -10.8   -4.4078   CTTCTCCAACGAAAA         CGCCGAGCCG TTGCGCG CGGCTCGGGG         CTTTGTGGCGTGGGA  85 59
   Bxe_A1473 3289474 .. 3289488 -  -2.8  -3.05844   GCGTCCATCTCAAGA               CTCCTT CTC AAGCAG               GATGTTGCCGTGGGC  43 5
   Bxe_A1474 NONE
   Bxe_A1475 NONE
   Bxe_A1476 NONE
   Bxe_A1477 NONE
   Bxe_A1478 3283522 .. 3283534 -  -4.7  -2.71144   GAGCGGCGCGAATCA                GCGAG GGG CGCGC                CTTTATTCGCACGGG  44 28
   Bxe_A1479 3282616 .. 3282643 - -10.6  -2.87564   CCACCTGGTTATACA        GTGCACCGCCACG TGT CGTGGCGTT-CAC        TTCGTCAATCGCGAC  64 62
   Bxe_A1480 3281613 .. 3281631 -  -7.4  -3.09635   ACCCTTAGTATTCAA             GGACGC TTACTCG GCGTCC             GGCTTCCAGCGGCCC  54 13
   Bxe_A1481 3280555 .. 3280568 -  -2.3  -3.57615   CGAATATCGTTCAAA               CAGCC GTCA GGCCA                GTTCGACCGTCATCC  47 18
   Bxe_A1482 NONE
   Bxe_A1483 3277956 .. 3277969 -  -2.3  -3.37796   TCGCAGGATGCACAA               GAGGG CTGA CGCTC                GTGGGGGGGAACCCG  46 135
   Bxe_A1484 NONE
   Bxe_A1485 3276178 .. 3276189 -  -3.6   -4.1196   AACGGATCTGGAAAA                CGCC CAGC GGCA                 AGGCCCAGTTCCTCG  60 496
   Bxe_A1487 NONE
   Bxe_A1488 3272327 .. 3272372 - -17.6  -3.06183   GGCACGCTCAGGCAA GGCGGCCGGCGCGCGCGGCGCCG GCC CGGC-CCACG-GCGCCGGCC-CG GTAAAGCCGGGCGCA  91 43
   Bxe_A1490 NONE
   Bxe_A1491 3269200 .. 3269242 - -13.3  -3.01712   CCGCCGGCCGTAACA CCGTC-CGCGCCGCCGGCCG AACC CGACACGCGGCGCGCGACGC TCGCGGCGCCCGTGC  71 363
   Bxe_A1493 NONE
   Bxe_A1494 3264893 .. 3264904 -  -3.6  -3.51934   CGTTGCGGATAAATA                CCGC TAAC GCGA                 AGGCACTTGTTTGTC  51 155
   Bxe_A1495 NONE
   Bxe_A1496 NONE
   Bxe_A1497 3262613 .. 3262626 -  -3.8  -3.21218   ATTCCTGATGATGAA               TGCG GTTGAG CGCA                CCATTCGCCCGCGCC  47 124
   Bxe_A1498 3261873 .. 3261889 -  -9.3  -2.57132   CGTCGCGCCGACAAG              CCGCTGG ACG CCGGCGG              AAGCGGAGGCACGGC  55 151
   Bxe_A1500 3260195 .. 3260205 -  -2.4  -2.63073   GTTCTGGAAGAACAT                 GGCG GAG CGTC                 CTTATTCGGAAAACA  38 44
   Bxe_A1501 NONE
   Bxe_A1502 NONE
   Bxe_A1503 NONE
   Bxe_A1504 3256942 .. 3256960 - -10.2  -3.61715   GATCGTGTGGAAGAA             GCGCATCG GCA CGGTGCGC             GACAGTTCGCCGATT  71 301
   Bxe_A1506 NONE
   Bxe_A1507 NONE
   Bxe_A1508 3252834 .. 3252884 -  -6.7  -3.53012   TGGCGCTGCGCGAAA CCGCCCGCA-AGCCGCTGCCCGG CTCGGGC CCGAGC-GTGGCGACGCGTGCGG AAGCGCATGCCGTGC  57 188
   Bxe_A1513 3244457 .. 3244498 - -12.9  -2.66733   GCCGAACTGACACGA CGA-GCCCGGGCCAAAGCCG CCC CTGCCGTGGCCCGGGTATCG GTGAAGCGAGTGTCC  71 191
   Bxe_A1515 3241494 .. 3241508 -  -4.2  -4.31164   CGCACACAAGAGAAA               TCAGGG GCA CCATGA               CCTCGGGCGCCGCGT  65 231
   Bxe_A1516 NONE
   Bxe_A1517 3239193 .. 3239234 -  -9.2  -4.22009   ACGATGGAACAGAAA GAGCCGCGCGACGAACCG GCGAGG CGGCCCGGCGCCCGTCCC  CCAAGGGGACTTTCT  80 120
   Bxe_A1518 NONE
   Bxe_A1519 3237406 .. 3237423 - -14.1  -4.72272   GGGCGCGATGAAAAA             CGGGCGC CGCA GCGCCCG              AACAGATCTGAACGT 100 53
   Bxe_A1521 NONE
   Bxe_A1522 3234647 .. 3234665 -   -16   -4.8622   GGCCTTAACGAAAAA             GGGACGGC GCC GCCGTCCC             TTCGTGACCGATCGC 100 92
   Bxe_A1523 NONE
   Bxe_A1524 3231818 .. 3231838 - -11.9  -3.89814   GGATCAGAGAAAACA            GCATTGCCA GCC CGGCAATGC            CTTCACGGCTCGAGA  83 28
   Bxe_A1525 3229257 .. 3229279 -  -7.6  -3.40403   GCTGGGCGACTACAA           CATCGCGCCC GAA GATCGCGACG           TGCACGACCCGAAAG  58 349
   Bxe_A1527 3228155 .. 3228179 - -13.6  -4.78149   CGCACAAGTTAAAAA         GCCCGCGTGGC TTGC GCCA-GCGGGC          TTTCAACAATGCTTG 100 194
   Bxe_A1531 3224507 .. 3224536 - -12.1  -2.64099   GGCGGCCACCACAAT       GGAGGAGTTCCAC TGAA GCGGAGCTCCCCC        TTTGTCGCTAATGCT  69 104
   Bxe_A1533 3222841 .. 3222870 - -15.8  -3.72893   CATGGGCCGATGAAA       GCCGGTGACCTGC TCGAC GCAGG-CACCGGC       TTTTTTTGTTCTTGA 100 61
   Bxe_A1535 3219022 .. 3219044 -  -9.1  -3.13432   GTCAATACGATCGAA           GCCGCCG AGCGTGAAG CGGCGGC           GAACGCGTAAAACGG  60 220
   Bxe_A1541 NONE
   Bxe_A1542 3206991 .. 3207022 -  -3.7  -4.86731   GGGGTGCAAAGAAAA      GTAGATGCCGCCCC GCACA GGGGCAACA-CTAA      TAGACCGACATGGAT  75 107
   Bxe_A1543 3204921 .. 3204946 -  -8.2  -5.75342   GCTGCTCAAAAAAAA         TGGCGCGTCC TTTACG GAACGCGCCG          TTTTTTTTGCTTTCT 100 80
   Bxe_A1545 3202102 .. 3202120 -   -16  -5.24129   TTCGTGCATAAAAAA             CGCCTCGC AAT GCGAGGCG             TTTTTTACGAAGGCC 100 72
   Bxe_A1547 3200313 .. 3200329 -  -7.2  -4.14392   GCGGAATCGGGAAAA              GCACGC GTGAA GCGCGC              GTATCTGAACACGGC  71 60
   Bxe_A1548 3198766 .. 3198792 - -11.6  -2.87463   AAGCGCCGCCAGACA        GCGCGATGCCG GATCTA CGGC-TCGCGC         CCGCCCAATGACAGC  68 85
   Bxe_A1550 3197462 .. 3197499 -  -3.4  -4.08706   CCGGGATTATACAAA  GCTCGCCG-GAATC-TCGC CGG GCGCCGGTTCGCGGCG-GC  CACGCGCGGCGCGGC  58 82
   Bxe_A1551 3196787 .. 3196809 -  -2.7  -4.05446   TTTGTCAAGTATAAA           TACATGACC GATTT AGTCAAGTA           TCCCTATTGCGATTT  56 101
   Bxe_A1552 NONE
   Bxe_A1553 NONE
   Bxe_A1554 3194406 .. 3194419 -  -2.3  -2.76492   CGATTCACCTGAAAC               CGCGT TGCA ACCCG                CCGCCCGATCAGGCG  39 34
   Bxe_A1555 3193901 .. 3193916 - -11.8  -4.98531   GGTTCAAACTAAAAA              GGCGGC CCGC GCCGCC               TTTGATCCGCTGCAC 100 57
   Bxe_A1556 3193236 .. 3193258 -  -6.8  -2.87132   GGCGCCGGCGAGATA           CGGCCAGGCC CAC GGCGCGCCCG           GACTCGCTAGTTTTC  53 32
   Bxe_A1557 3191211 .. 3191225 -  -8.5  -2.64616   CGGCGACGGACACGA               GGCGG CCCGC CCGCC               GCTACCGCAACGCTC  57 39
   Bxe_A1558 NONE
   Bxe_A1559 3190447 .. 3190469 -  -9.9  -5.14563   GCCGGCATGAAAAAA          GGCGAC-CTC CATA GAGAGTCGCC           TTTTTCTTGTCGCAA 100 91
   Bxe_A1566 NONE
   Bxe_A1567 3180688 .. 3180700 -  -4.7  -2.90075   TGTCCGGCAATCAGA                CCGGC ACC GGCGG                CTCTTCGTGCAGCAC  46 8
   Bxe_A1568 3179755 .. 3179800 -    -6  -3.72576   CCCTCCGCCAGCAAA TGCCGGGCGCAGCAG-CGCTTG AGCA CAGGCGTCAGC-GAGCCCGCCA AGCGTGAATGTCGCC  61 73
   Bxe_A1569 NONE
   Bxe_A1570 3175748 .. 3175766 -  -3.1  -3.64599   GGATTATACCGTAAA            GC-AGGGT CTCA ACCCCAGC             AAAATCCGAGCTGCG  52 246
   Bxe_A1571 NONE
   Bxe_A1572 3173066 .. 3173078 -  -6.2  -3.24924   GTCGCATGCAGAACA                CCGG TCTCC CCGG                CAAACTGCTTGCGCG  54 132
   Bxe_A1573 3171588 .. 3171624 - -15.7  -4.40132   AGTAAGCACAATAAA    TACACGCCGCCCTGCGC TAT ACGCAGGGCGGCGGGGT    CAATCAGAAACGAAG 100 79
   Bxe_A1574 3171070 .. 3171095 -  -7.6  -5.63517   GCTCCAAAGAAAAAA         GGCACGGT CTATTTTTTC ACCGTGCC          TTTTTTGCGTCCTTC 100 69
   Bxe_A1578 3167580 .. 3167616 -  -3.5  -2.52676   TAGCCGGCCAATGCA    CGGTGCCGGTTGGCG AAGGAAA CCTCAACCGGCGGCG    GCGGCCGACGGCGGC  39 13
   Bxe_A1579 3166575 .. 3166627 - -10.3  -3.28712   CCGCCCCCGGGAGAA GTCCCTTTGGCGGGCGCCCCGGCCC AAG GCGCCGGGGAACCCTCGAAACGATC TGAACGGGCTACGCG  68 34
   Bxe_A1580 3165574 .. 3165610 -  -7.2  -3.53444   CGACGCTGGTCGAAA   GC-CGGCCGGAAGCCCGG ACG CCAGGCATGCG-CCGCGC   GCAACCGGCTTGCGC  60 70
   Bxe_A1581 3164832 .. 3164851 -  -2.8  -3.43676   GGGAGGAATCCATAA            CTCGTTAT TGTA ACAACGCG             ATTGCGTGCGTCTGT  47 51
   Bxe_A1582 NONE
   Bxe_A1583 NONE
   Bxe_A1584 3162297 .. 3162311 -  -5.6  -3.68529   ATTTGATCAGGTAAA               CCGCGA TTG TAGCGG               ATTAGCCAGCCAACT  58 27
   Bxe_A1585 3161254 .. 3161266 -  -3.3  -2.52543   ACGTCGGTTAAGGGA                GTGCC GGT GGCAG                GCTTTCGTTAGCGCT  39 66
   Bxe_A1586 NONE
   Bxe_A1587 3159154 .. 3159179 - -16.3  -5.38054   GCGCACAAAGAAAAA         GCCCATAACGA GCAA TCGTTATGGGC          TTTTTTCATGGGTGC 100 99
   Bxe_A1588 NONE
   Bxe_A1589 3157336 .. 3157348 -  -6.2  -2.62263   ACCCCTGCCACACCA                CCCG GCATG CGGG                TCCGCACCGGGCGGT  48 55
   Bxe_A1591 3155709 .. 3155734 - -12.7  -2.62983   TTCAGTGCGAGACTA         CGTTCATGCAA CAAG CTGCATGAACG          CCATGCCGTTCGCGC  71 131
   Bxe_A1592 3154402 .. 3154417 -  -3.2  -3.45817   CGTTTATAACAAAAT              GCGC GGCCTTGT GCGC               CGCTTCCGATCGCTT  47 135
   Bxe_A1593 3153160 .. 3153186 - -17.3  -4.74103   GCCTGAATTGAAAAA        GCGCCGCGGACC GGTT GG-CCGCGGCGC         ATACCGTATCTGTCA 100 38
   Bxe_A1594 NONE
   Bxe_A1595 3150411 .. 3150459 -  -6.1  -2.75963   AGTCCGATTGGAAAC CAACCGGCTCGACGACATCG-CGA TCAG TCGTCGCCGTCTTCG-G-CGGTTG CAACCATCGCATTGA  49 0
   Bxe_A1596 3149686 .. 3149697 -  -5.8  -3.72347   AAATTAGTTAAAAGA                GACC AACT GGTC                 GTTGCATGCGGCGCG  58 54
   Bxe_A1597 3148452 .. 3148481 - -21.5  -2.71924   CAGTTCTTCTGAAAC       GCGTGC-GGCCGGC GAA GCCGGCCTGCACGC       CAGACGGCGATTGCC 100 49
   Bxe_A1598 3146606 .. 3146637 -  -4.5  -3.06183   TGCAGGTTGACTTAA      TTGACGACGAA GAAAAAGAGA TCCGCCGTCAA       CCGCTACACTATAGC  47 113
   Bxe_A1599 3146298 .. 3146311 -  -8.1  -3.14132   GGCGGCCGGGAGTAA               TCGCC AACG GGCGA                CGTTACGCCGGCCGC  57 49
   Bxe_A1600 NONE
   Bxe_A1601 NONE
   Bxe_A1602 3142707 .. 3142728 -  -7.9  -2.73681   TATCCATGCGAATGA           CGGC-GCCGC GAT GCGGATGCCG           CGGCGTTCCGGTTAT  54 40
   Bxe_A1603 3142498 .. 3142508 -  -5.4  -3.28791   AGGCCGCCGCCAGAA                 GAAG CCC CTTC                 AGGTCACGATAAACA  51 24
   Bxe_A1605 3140959 .. 3140981 - -16.2  -2.82327   TGGGTATAGCGAAAG           TGGCGCGGCC AAC GGCCGCGCCG           TGCTTCGGCGACACA  86 99
   Bxe_A1606 NONE
   Bxe_A1607 3138839 .. 3138857 -   -16  -6.02919   GCACAAACAAAAAAA             CGGAGCCC ATT GGGCTCCG             TTTTGCGAGACTACG 100 79
   Bxe_A1608 3136671 .. 3136688 -  -9.1  -5.63517   GCGGCAAATAAAAAA             CCCACGC ATTC ACGTGGG              TTTTTTTTCGCCCCT 100 75
   Bxe_A1610 NONE
   Bxe_A1611 3132476 .. 3132502 -  -9.2  -3.53091   AGCGTTTCCTGCAAA         GTCCGGCTCGCG CGA CGCGCGCCCGGC         GCCTGCCAGGCCGCG  69 44
   Bxe_A1612 3130119 .. 3130154 -   -17  -3.72576   TTCCCGGGCAGTAAA    GCAAAACGCCACGGAC TCAC ATCCGTGGCGTTTTGT     CATTTAAGAGCCGCT 100 72
   Bxe_A1613 3129383 .. 3129394 -  -4.4  -3.87354   TAAATGGAGAGGAAA                CATC ATTC GATG                 GCGCAAAAAAGTGGT  58 358
   Bxe_A1615 3127208 .. 3127228 -    -4  -3.75153   TTTCTGGAATTCAAA           CGC-AGCCT CGTC AAGCTCGCG            CAGATTTTCCGCGGA  56 506
   Bxe_A1620 3119730 .. 3119762 - -11.2  -3.96148   GTGTTGTAGGAGAAA     GGGCCGC-GCGCGCG ACAA CGCACGCAACGGCAC      GGCGTGCCGCATAGC  85 202
   Bxe_A1621 3118572 .. 3118589 -  -4.7  -4.26344   ACATGCGCATGAAAA             GCGAGCA AGGC CGCGCGC              GGCCGGTTTCGCCGA  68 295
   Bxe_A1626 3114205 .. 3114215 -  -2.4  -3.30701   GTCGATCAAAGGGAA                 GCTC GAG GTGC                 GCTCACACGCGCCGC  44 28
   Bxe_A1627 NONE
   Bxe_A1628 3112015 .. 3112042 -  -3.4  -4.96388   AAGGACGAAAGAAAA       CG-CGCGCGGGC TTAGGC ACCCG-GCGTCG        TTTCCTTGAACTTGC  76 9
   Bxe_A1629 3110196 .. 3110211 -    -6  -4.21439   GAACTGGAAGAGAAA              CCGCGC TGGC GCGCTG               GAGACGACCGCACAA  69 361
   Bxe_A1630 3108605 .. 3108630 - -16.9  -5.26119   TCCCCAAAAACAAAA         CCCCGCAGAGC CTAA ACTCTGCGGGG          TTCCACCGCCACTTC 100 316
   Bxe_A1631 NONE
   Bxe_A1632 3107141 .. 3107152 -    -3  -2.68356   GTAGAATTAATGAAG                TTGA CCGA TCAA                 TGCCCTCAGACCTGT  40 5
   Bxe_A1633 3106284 .. 3106294 -  -2.4  -3.24232   GTTGGCGGAAATATA                 GCGC AAG GCGG                 TGTCCAGCGTATTTC  44 324
   Bxe_A1634 3105838 .. 3105853 - -11.8  -5.09762   AGCCCAATAGAAAAA              CCGCCC TCTC GGGCGG               TCTTCTTTGACTTCG 100 68
   Bxe_A1636 3102869 .. 3102880 -  -7.2  -2.84098   GCGGTGAATGAATGA                CGCG TTAG CGCG                 GCTGGGCCTGGGCTT  51 18
   Bxe_A1637 NONE
   Bxe_A1638 NONE
   Bxe_A1639 3099022 .. 3099044 -  -4.9  -2.82325   ACAAATAGAAAAATT           CAATCGAGT TACGC ACCCAATTG           GTGAAAGGGTGAAAA  44 42
   Bxe_A1640 3098171 .. 3098192 - -14.5  -4.81249   GCTCAAATGCAAAAA           GCCTGCTTC TTTC GAAGCAGGC            TTTTTTACGCCTGAA 100 92
   Bxe_A1642 3095271 .. 3095303 - -15.1  -3.14683   ATACCCTTTGAGCAA      TTGCATGCGACTT TTTTCGC AAGTCGCATGCAA      ACCCGCTCAAGGCGC  85 53
   Bxe_A1643 3093335 .. 3093350 - -10.4  -2.72344   GCGTAGGCGCAAGCA              CGCGCA CGAT TGCGCG               GCTGTTCCGTCAGGA  59 474
   Bxe_A1645 3091962 .. 3091977 -  -3.2  -4.03234   TGTGCCGTATACAAA              GACGGT TTGC ATCGTC               GTTTGCTCTCCTTGA  58 130
   Bxe_A1646 3091485 .. 3091498 -  -3.7  -3.55071   GCACAGGGCGCGAAA               GCGGC TCGA GTCGC                AAGGCTGACCGACCG  51 99
   Bxe_A1649 3087739 .. 3087762 -  -3.6  -3.53012   TCGGCGCGGCGCAAA          TCGGCGGGCG AGAT CGCGCGGCGT           CAGCCCCAATAGCCG  51 25
   Bxe_A1650 3087040 .. 3087062 -  -8.5  -3.88291   CAGCAGCGGGACAAA          GCCAGCACAA CGCA TTGTGC-GGC           GAACACAGCGCGCGC  72 109
   Bxe_A1654 NONE
   Bxe_A1655 NONE
   Bxe_A1656 NONE
   Bxe_A1657 3078850 .. 3078866 - -15.1  -2.52464   GTGCGCGGGAATTGA              CCGGCCG GGT CGGCCGG              CTTACGCGTTTTTTC  81 53
   Bxe_A1660 3075278 .. 3075302 - -12.8  -3.81539   ATTGAAACATTGAAA          CGGCCGACGG GCGAT CCGTTGGCCG          CAGTGCCGCCCTGCC  87 88
   Bxe_A1661 3073744 .. 3073757 -  -2.4  -2.61548   GGGCATCAGAAGGGA               TGCA GACCCT TGCA                GCTTAGGAAAAAGGA  38 124
   Bxe_A1662 3073104 .. 3073124 -  -9.7  -3.18264   GCGCTCACGCAGGAA            CTCGCCGAC GTG ATCGGCAAG            CGTGCGCTGGAAGAA  62 335
   Bxe_A1665 3069356 .. 3069400 -    -5  -2.92439   AAGAGGTCGAAATGA TGCTGCTGGCCGACTTCGC-CG AAT CGCGCGAAATCGACC-GCAATG AGTACCGGCAGGCAG  46 143
   Bxe_A1673 NONE
   Bxe_A1674 3057953 .. 3057967 -  -4.2  -3.05816   CGATTCCCGACTCAA               GCGC AATTCAA GCGC               AATTCAAGCGAAACT  45 40
   Bxe_A1675 3056498 .. 3056529 - -22.4  -3.53091   ACGCGGCGCCTGAAA      CGACAGCGGCCGCAC ATC GTGCGGCCGCTG-CG      GACACCGGTAAAACG 100 47
   Bxe_A1676 3054303 .. 3054318 -  -2.4  -2.64099   TTCGCGGATCATAAC              TGCCCC TCCA GGAGCT               TACGCATACCATCTT  38 3
   Bxe_A1677 3053259 .. 3053292 - -20.5    -5.252   CAGCCGCACAAAAAA     CAGCCCCACGTTTTC GAAG AAAAACGTGGGGCTG      TTGCCAATGAAGCGG 100 499
   Bxe_A1681 NONE
   Bxe_A1682 3046453 .. 3046473 - -10.4  -5.40072   CGCGGCTTAAAAAAA            GGGGGCCT GTAGA AAGCCCCC            TTTTTTGCCGGACAC 100 50
   Bxe_A1683 3045275 .. 3045295 - -11.9  -2.72461   CAAGCGTCGCCAAAT            TGACGAACC CCA GGTTCGCCA            GCGGCGGCTGCGCGG  70 140
   Bxe_A1684 3044400 .. 3044450 -  -4.5  -4.14392   TCCGAACCTTCAAAA CGGTGCGAGCCGGCCGGCGCGCGCA AGA TGCG-GCGACC-CGGGCTCGCGTCA AAGCCCACGTTATGT  64 51
   Bxe_A1685 3043789 .. 3043828 -  -6.5  -4.40311   ATAAAGAAGTGAAAA  TCGTGACAGTGTTGAGGC GAGCG GCCTC-AGACCGTCATGA  TCTCGGCTTCTTTCG  72 12
   Bxe_A1686 NONE
   Bxe_A1687 NONE
   Bxe_A1688 NONE
   Bxe_A1689 NONE
   Bxe_A1690 NONE
   Bxe_A1691 NONE
   Bxe_A1692 3035220 .. 3035240 - -10.3  -3.28712   CGGCGCTCGCCATAA            CCCGGCGGC CGT GCCACCCGG            TCACGGCAACCGACT  68 185
   Bxe_A1693 NONE
   Bxe_A1694 NONE
   Bxe_A1695 NONE
   Bxe_A1696 3031835 .. 3031858 -   -11  -2.79679   AAGAGGTTGATGACA          CGCG-GCGCTC ATG AAGCGCTCGCG          TGATGCTCAGGCGGC  66 32
   Bxe_A1697 3030966 .. 3030995 - -20.1  -3.61517   AGGCGGCCTGAAGAA       GACACGCGCGCGGC AGC GCC-CGCGCGTGTC       AGGCAAACGGCGTCA 100 38
   Bxe_A1699 3027010 .. 3027030 -   -14  -4.61873   CTCCACAAAGCAAAA            CACCCCGG ATCTA CCGGGGTG            TTTATAGCACGAAGC 100 165
   Bxe_A1700 NONE
   Bxe_A1701 3025499 .. 3025523 -  -9.2  -4.20552   AACACACAAATGAAA          TTGGCCCGCA CAGTC CGCGGGCCAT          TTCTTTTTCCAGCAG  80 52
   Bxe_A1703 NONE
   Bxe_A1704 3023923 .. 3023937 -  -4.2  -3.57128   ACGAATCAAGGACAA               GCCG CAAGTGT CGGC               GCCGTGAGACCGGGC  51 138
   Bxe_A1706 NONE
   Bxe_A1707 3020320 .. 3020340 - -10.3  -3.13475   TAAGCGGATACGGAA            TGCCGCGCA CAG CGCGCGGCG            TTGAATTCAAAGCGG  66 172
   Bxe_A1708 3018664 .. 3018676 -  -6.9  -4.98616   GGAAAACACGAAAAA                CCGGA GCT CCCGG                AACGACTTGGGAACA  87 48
   Bxe_A1709 3017055 .. 3017090 -   -17  -5.75945   AGGTCGTAAAAAAAA    TAAAACCCCGCAGAGC CTTG ACTCTGCGGGGTTCCA     CGGCAATTGCTGGCG 100 71
   Bxe_A1721 3005229 .. 3005249 -  -3.9  -2.93332   TATCGATATAAGAAT            CAACCGGGT AGA ACACCGTTG            TAATTGACCTTCCAG  44 4
   Bxe_A1722 3003944 .. 3003964 -  -2.5  -3.16971   GGACCAGACATTCAA            GCTGGTT TTCTCCG ACCCAGC            AGATGGCCTCGCCCC  41 173
   Bxe_A1723 NONE
   Bxe_A1724 NONE
   Bxe_A1725 3001626 .. 3001646 -  -3.2  -3.25823   CGCGGGCGACACGAA           TCGG-TCGC TCTT GCGGTCCGA            TGGCCGCAGAACGGG  45 45
   Bxe_A1726 2999795 .. 2999822 -  -6.8  -2.89564   GCGTGAGCTGACACA        GCGAGCGCGCCG CAGT CATCGCGCCGGC         ACACTTTACCGAAAC  53 393
   Bxe_A1730 2995733 .. 2995755 -  -4.7   -4.3739   CAGCCCCGGAGAAAA           CGCGACCGG TGCGG CAGGTAGCG           GCACTCCGGCGTCCC  67 75
   Bxe_A1732 2994348 .. 2994381 -  -3.1  -3.14132   GCTGTCGCTTACTAA     GTTCGCTATC-TTCAG ACA CTGGACGATCGCGGAC     GACCGAGCTTCACCA  43 3
   Bxe_A1733 2993110 .. 2993120 -  -8.2  -3.35597   GCCATTGCTCAAACA                 GCCG TTC CGGC                 GTATTGCCTCACCGG  60 344
   Bxe_A1736 2991031 .. 2991041 -  -2.4  -2.72344   GGCCACGGTCAATCA                 TCGC TTT GCGC                 TCAGCAATCCGGCCT  39 12
   Bxe_A1737 2989877 .. 2989889 -  -4.7   -4.1552   CATCCCCCCAATAAA                CGCTG AAT CTGCG                CTCTTCAATGTACCG  64 337
   Bxe_A1740 NONE
   Bxe_A1741 2986605 .. 2986618 -  -3.7  -3.06133   CAATTCCCGACGCAA               CCGGC TATC GCTGG                ACTCGATGCTTCGCC  45 71
   Bxe_A1742 NONE
   Bxe_A1743 2982011 .. 2982045 -  -2.6  -2.72839   AACCACTGTCAATTA     GCATGAGCCGTTGAAG GAA CGACAGCGGCCCACGT     TCTCGCTCTTCGTTG  39 73
   Bxe_A1744 NONE
   Bxe_A1745 2979657 .. 2979670 -  -3.1  -3.85092   ATCATCCAGACCAAA               CCTGAC CGC GTC-GG               TGCGCGAGAAGTCCA  56 492
   Bxe_A1749 2976802 .. 2976827 -  -4.7  -3.12083   GCAAGACAGATAAAG         TGGCCGG CACGTTAACTAT CCGGCCA          TCAGCAAAACTCACC  47 74
   Bxe_A1750 2976093 .. 2976111 -    -3  -4.15006   AGACGGAGCGGAAAA             TCCCGTCA TGC CGGCGGAA             TCATCCGTCGGGGTT  60 46
   Bxe_A1751 2975268 .. 2975292 - -12.2  -6.02914   GCCAGACAAAAAAAA         GCCTGCGA-CC GTCA GGCTCGCAGGC          TTTACGCGCATCGCG 100 510
   Bxe_A1752 NONE
   Bxe_A1753 2973923 .. 2973933 -  -4.6  -2.80074   CGGGCTAGAACACCA                 CGGC GCT ACCG                 TCTGGATCGACGCCG  44 4
   Bxe_A1754 NONE
   Bxe_A1755 NONE
   Bxe_A1756 NONE
   Bxe_A1757 NONE
   Bxe_A1758 2968683 .. 2968705 -  -3.3  -2.69151   CTTTCCGACACAGGA          GGCGC-CCGG TTGA CCGGCACGCG           ATGCAGGCCGTCGGG  40 135
   Bxe_A1759 NONE
   Bxe_A1760 NONE
   Bxe_A1761 NONE
   Bxe_A1762 2964739 .. 2964749 -  -8.2   -3.2614   CATCCCCTAGACGAA                 CGCG GTG CGCG                 CCTTGCGCACTGGAT  59 6
   Bxe_A1763 2964354 .. 2964370 -  -5.7  -2.62184   TGCGTCGTCATAGCA              GTCCCGC CCG GCGGATC              TCCGCCTCCCTCGCA  46 1
   Bxe_A1764 NONE
   Bxe_A1765 NONE
   Bxe_A1766 2959159 .. 2959194 -  -3.3  -2.91383   AGTTCGACGCACAGA   CGCTCACGC-GCGGC CACGATCT GCCTCAGCGTGA-CG    GCGACATCGGTGCCG  42 15
   Bxe_A1767 NONE
   Bxe_A1768 2957235 .. 2957250 - -10.4  -3.14132   GCGCTGGCGTATGAA              CCTCGC CGCT GCGAGG               CTGACGCACTCGCGC  63 396
   Bxe_A1770 NONE
   Bxe_A1771 NONE
   Bxe_A1772 NONE
   Bxe_A1773 2951701 .. 2951731 -  -7.6  -3.53091   ACCGCTTGGTCTAAA     GCGCGCC-GCGGACC TCTC GG-CCGCAGGCG-GC      GACAGGCTGCACATT  60 326
   Bxe_A1776 NONE
   Bxe_A1777 2949850 .. 2949865 -  -6.8  -3.60296   CACCGCTACGTCAAA              CGCAGC GCGC ACTGCG               ATTACACGGATTCGA  60 59
   Bxe_A1778 NONE
   Bxe_A1779 NONE
   Bxe_A1780 2947153 .. 2947164 -  -7.2  -5.28683   AGCAAGATGAAAAAA                GGCG ATGC CGCC                 GCTGCTGCCGAACTG 100 353
   Bxe_A1783 2942374 .. 2942388 -    -7  -3.14132   CGCGTCGCTGATGAA               CGCGCG CGT CGCGCT               GGAGACGTTAGCGGT  54 394
   Bxe_A1786 NONE
   Bxe_A1787 2939213 .. 2939225 -  -6.3  -2.83164   TTACCGATGACCACA                TAGCA TTG TGCTA                CTCCGAGGCCATCGT  49 402
   Bxe_A1790 2935342 .. 2935352 -  -2.4  -4.44974   GCAAACTGGAGAAAA                 CCGC TTG GCTG                 AGCCTGTCGCGCTGG  64 120
   Bxe_A1791 NONE
   Bxe_A1792 2932550 .. 2932563 -  -5.3  -3.33037   ACTGGAAACGAGTAA               TTCGA GGGT TCGAA                CGGGGATCAAGGTTG  53 32
   Bxe_A1800 NONE
   Bxe_A1801 2919375 .. 2919397 -  -4.8  -3.92075   AGCTGCAGTGAGAAA           TGCTCTCGAG AAA CTCGACATCA           AAATCTGACAACAAG  59 414
   Bxe_A1808 2910744 .. 2910758 -  -4.2  -3.30771   GCAGAGCTTGCAGAA               GCATGC TAC GCATTC               AATGGCGGCAAGCAT  49 123
   Bxe_A1813 2907613 .. 2907623 -  -2.4     -3.24   ACGATGGGAGAAAAT                 GTGC GCT GCGC                 CGTGTCGTTCACCCG  44 81
   Bxe_A1814 2906223 .. 2906236 -  -2.4   -2.7644   ATCGAACCCTCAAAG               CGTT AATTGG AACG                AGACAGTGATTTCGG  39 6
   Bxe_A1815 2905375 .. 2905410 - -13.3  -2.62184   TCGCGCTGGATAGTA    TCCGTTACCCGGTCA CCACGC TGGCCGGGTAACGGG     ACTACCGGAAACTTA  74 183
   Bxe_A1818 2902138 .. 2902169 - -10.2  -3.53811   GGGACCTTCTGGAAA      GCGACGAACTCCGCC ATT GGC-GAGTTCGTGAC      GGTTGCACATTCATT  69 405
   Bxe_A1820 2899487 .. 2899522 -  -7.6  -3.14051   CTACCTCGACGAATA    CGGTGCC-CAGTTCTTC GTC GAAGCATTGCGACACCG    CGGCGTCCCTCCGCG  55 362
   Bxe_A1825 2896636 .. 2896658 -  -7.6  -3.98627   GTACCAACAGAACAA           CCGGGCCG CAGCACC CGGCCCCG           ACGAACTCAGGCGGC  71 32
   Bxe_A1826 NONE
   Bxe_A1827 2894555 .. 2894581 -  -8.6   -2.7363   TAACGAAACAATGGA         CCAGCCTGCCAC CGG GCGGCAGACCGC         ATTACTTCTTGATGT  58 27
   Bxe_A1828 2893400 .. 2893412 -  -4.7  -3.70742   AAAAGTGGAAGACAA                GCGCG GTT CGCGT                GGCACGACGTTTTGC  56 116
   Bxe_A1829 NONE
   Bxe_A1830 2890645 .. 2890663 -    -3  -3.53012   TCGTGTCCCCGCAAA             TTGTGCAG AAT CGGCGCAA             CCCTGAACCGGGCGG  49 146
   Bxe_A1831 2890189 .. 2890201 - -10.5  -3.14931   CCTATGCTCTATCAA                CGCGC TGC GCGCG                CTCAGAAAGACTCGA  66 56
   Bxe_A1835 2884904 .. 2884923 -    -7  -3.29471   GGGCCATCACAGCAA            GTGAGCGC GGCG GCGCCCGC             CGAAGTGCCGAAGGC  56 40
   Bxe_A1838 2881348 .. 2881364 -    -5  -2.66316   GTGGTGAGGACATCA              TCGGCC TTGCG GGCCGG              TCGGGTTTGATGAGC  43 58
   Bxe_A1839 2880858 .. 2880884 -  -4.2  -3.91084   GCAGCGTCAACGAAA         TCAACCGCGGCG ACG CGCCCTGGCTGC         GCACGCAGGATTTCA  58 250
   Bxe_A1843 2879230 .. 2879240 -  -6.8  -2.70932   CCGCCGCGGCAAGCA                 TCGC GAC GCGA                 TACTGCGACCCACGC  51 59
   Bxe_A1844 2878136 .. 2878155 - -10.7  -3.18274   CGCACGGCAACGGAA            TGGCGCG CCGCGT CGCGCCA             AACGGCCAACGAACT  68 55
   Bxe_A1855 2869716 .. 2869734 -  -5.2  -2.90496   CGGGCCGCGAAATCA             TGACGGAG CTT CTCGGCCA             TCTGCAGATTCAGGC  45 432
   Bxe_A1858 NONE
   Bxe_A1859 2865911 .. 2865942 -  -6.4  -3.05816   TCATTGGTCAGTCAA      GGCCGCAGCGAGAC AGGC ATCACGCTCAGGCC       GGGGTGTCATGCTCC  52 19
   Bxe_A1860 NONE
   Bxe_A1865 NONE
   Bxe_A1866 2858050 .. 2858063 -  -2.3  -3.83568   CCATATCGACAACAA               CGGCC GCGG AACCG                TACTCGAAGACACCG  53 158
   Bxe_A1869 2855264 .. 2855284 -    -6  -3.14132   CGCGCGGCCCACGAA            GCCACTCG TGTTC CGCGCGGC            CACGGATCAGTTGAT  52 32
   Bxe_A1870 2854464 .. 2854474 -  -2.4  -2.79796   GTCCATCCCATCAGA                 CGTC TTC GGCG                 CGCCTGCATCGTCCC  39 115
   Bxe_A1871 2853928 .. 2853954 - -15.9  -2.52128   GACGAAAGAGAAAGC        GGCGCGAG-CGC CTGA GCGGCTCGCGCC         TTTTTCGTTTGAGGC  84 250
   Bxe_A1873 NONE
   Bxe_A1874 2851244 .. 2851273 - -20.1  -3.14211   AGCCTTCGCCACTAA       GCCGTTCGCGGAA GAAC CTCCGCGAACGGC        CTGGTGACGCTCTTA 100 76
   Bxe_A1879 NONE
   Bxe_A1880 NONE
   Bxe_A1881 2843958 .. 2843989 -  -7.1  -2.71011   ACGTGCCCGCAACCA      CGCCGAGCGCGAG TCCGAT CACGAGCTGGGCG       GCGAGCGGCGCTAGC  51 56
   Bxe_A1882 NONE
   Bxe_A1883 NONE
   Bxe_A1884 NONE
   Bxe_A1885 NONE
   Bxe_A1886 2839618 .. 2839653 - -11.1  -3.85817   ACGCCGCGGGATAAA   GCGGGGGGCGCCGGGCA CGAC CGCCCGGCG-CTCC-GC    TAGACCGGCTGCGTG  81 25
   Bxe_A1888 2835413 .. 2835447 -  -8.7  -2.87211   ATGCTGGCTGAGACA    GAGG-GATTGCGTCGTG CAT CGCGACG-AATCGCCTC    CAGCGAACAATGCCA  55 463
   Bxe_A1890 2834075 .. 2834086 -  -2.2  -2.62157   GATGAATGGCATAAC                GAAG AGAT CTCC                 AGGTTCGTGAACGTC  38 144
   Bxe_A1891 2833441 .. 2833499 -  -6.8  -2.64274   ACGGCCGCAAACTGA TTGAGCGCGGCGACCATTGCGGCGGACCA ATCG TGTTCCGCCGCAAAAG-CGCCACG-T-AC CCAGACTATTGCTAC  50 121
   Bxe_A1892 2832711 .. 2832726 -  -8.2  -3.34192   AACGGCGGCAATGAA              CCCCGC GACG GCGAGG               CTACGCCGTCAACCC  61 34
   Bxe_A1895 NONE
   Bxe_A1896 2829969 .. 2829988 -  -4.9   -3.2827   GTACTCAACGACGAA            CACCGCG AACTGG CACGGCG             AGAAGCGTTATATCG  49 365
   Bxe_A1899 NONE
   Bxe_A1900 2827989 .. 2828001 -  -4.7  -2.78996   CAGCTTGAGGGAAAT                CCGGC CTC GCCTG                TCACTTGCCCGATGA  44 26
   Bxe_A1901 2825645 .. 2825694 -  -6.3  -3.01712   CTCCCTGTTTTAATA GCCGCATGGACCGGGCCGATG AGCGGAAG CATCGACACACGCCACGCGAC GCAAGCGGTTCTATC  48 302
   Bxe_A1902 NONE
   Bxe_A1903 NONE
   Bxe_A1904 2823657 .. 2823671 -  -4.2  -2.85668   CATGCTCACAGGATA               GCCG GCTTACT CGGC               AATTCGTCGCATGTC  43 1
   Bxe_A1905 2822798 .. 2822814 - -10.8  -5.61596   ACCGGCAGAAAAAAA              GCCCGG ACGAA CCGGGC              TTAACACGCTACTCC 100 139
   Bxe_A1915 2812438 .. 2812448 -  -2.4  -3.35679   CCTCGTGAGTTAGAA                 CGCC CAA GGCC                 CGATGTTCGGGGTCC  46 9
   Bxe_A1916 NONE
   Bxe_A1917 2810954 .. 2810972 -  -7.3  -3.53012   GCGGGCCGCCGGAAA             CGCGCCG TTATT CGGCGGG             TACTCATTTCCCGTT  60 163
   Bxe_A1918 2810115 .. 2810131 -  -2.1  -3.74693   CTCCAGCCGACGAAA              CCTCCTG CGG CATGCGG              CTTCGAGCCGTCGCA  51 78
   Bxe_A1919 2809524 .. 2809541 -    -2  -2.52464   CGGTGCCGGAATCCA             TCGC-GA TCGGT TCGGCGA             CGCCATTCGCCGAGG  38 122
   Bxe_A1920 NONE
   Bxe_A1921 2807925 .. 2807938 -  -9.5  -4.94058   TGAACTGAAAGAAAA               CGGGC GATT GCCCG                CTTCCCTTCTCTGCC 100 44
   Bxe_A1922 2806854 .. 2806866 -  -9.1  -2.53876   GTTCAGTTCAATTCA                GTGCG GCG CGCAC                CACTAAAGCGCGCAC  55 55
   Bxe_A1924 2805074 .. 2805087 -  -8.1  -2.75081   CATCTGCAAAATTCA               GCGTG CAAT CACGC                GATAGAACAGCGCGG  54 9
   Bxe_A1925 2804095 .. 2804105 -  -6.8  -5.25803   AAGCGGCAGAAAAAA                 GCCT TTC AGGC                 ACCCCGCGCCGAGTT  91 98
   Bxe_A1926 NONE
   Bxe_A1927 NONE
   Bxe_A1928 NONE
   Bxe_A1929 2800810 .. 2800840 - -22.8  -4.85782   GCCGCCAAAAACAAA       GAACCCACAGCATC GGT GATGCTGTGGGTTC       TTTTCAAGTCAGCCT 100 66
   Bxe_A1933 2797194 .. 2797207 -  -6.7  -3.01712   CGTTCCGGGCGAATA               CGAAC TCGT GTTCG                GCGCCGGCGACTACT  50 139
   Bxe_A1936 2794948 .. 2794964 -  -3.6  -3.15861   CATTACTCCGACGAA              GTGCGC TGGCT GCGCAG              TCTGGTCGCCGAAGC  43 138
   Bxe_A1938 2792215 .. 2792238 -    -8   -2.9914   TATTCGCGAGACAGA          CGCCGGCTCA GGCA TGCGCCGGCT           GTTCCGCCGAAGGCG  56 9
   Bxe_A1939 2791049 .. 2791060 -  -5.8  -2.63901   AGCGGATCAATGAAC                CTGG GCGG CCAG                 CGTCCGGCGGCGCAC  46 5
   Bxe_A1940 NONE
   Bxe_A1941 2788845 .. 2788867 - -14.9   -5.0538   CCGGAGTTGAAAAAA           GCTGCGTCC GCACT GGACGCAGC           TTTTTGAAGCAGCGG 100 82
   Bxe_A1943 2786667 .. 2786693 -   -21   -5.1861   CGCACCATGAAAAAA         GCCCGCTTCTTC GAA GAAGAAGCGGGC         TTTGCGGTGCGGCGT 100 66
   Bxe_A1944 2785052 .. 2785064 -  -6.2  -2.58579   CGAAGCGGTGATAAT                CGCC GGTCG GGCG                CAGCCTGCGTTGTTT  48 110
   Bxe_A1945 NONE
   Bxe_A1946 2783031 .. 2783044 -  -9.5  -5.09426   CCGAAGCGCAAAAAA               CGCCG GATC CGGCG                TTTTTTTACGTGGCG 100 78
   Bxe_A1950 2778086 .. 2778107 - -13.7  -4.24342   CGTTTGACGAACAAA           GCCCCCGGT GAAC ACCGAGGGC            TTCATGATGATGCTT  95 63
   Bxe_A1951 NONE
   Bxe_A1952 NONE
   Bxe_A1953 2775014 .. 2775027 -  -4.5  -3.72576   TTTGTGTTGATGAAA               GATGC GTCC GCACC                CATTTTTGTCGGCGG  56 140
   Bxe_A1957 2769951 .. 2769981 - -22.8  -3.75629   CATCTGCAAGCGAAA       GAAACAGGCTCCGT CAC ACGGAGCCTGTTTC       TTTATGGCCCTTCGT 100 49
   Bxe_A1961 2763812 .. 2763853 -  -9.3  -4.06419   CTGTTTTACAAAGAA TGCGTGCGCGGCCC-CGCCA AGT TCACGCGGCCCGCGCACACC TGCTGCCCCTCAAAG  78 58
   Bxe_A1962 2762129 .. 2762147 -  -6.7  -3.21354   TCATATAGTCAGTAA             CGTGACC GGGCA AGTCACG             CGATCTCTGGCACAT  54 472
   Bxe_A1963 NONE
   Bxe_A1964 2758510 .. 2758523 -  -3.8  -2.71364   GCACCTGGGCAATCA               GCTC CGCGGC GAGC                GTGCACAACTGTTCA  43 364
   Bxe_A1969 2750892 .. 2750902 -  -8.2  -3.53012   TCCTGCCGCGGTAAA                 GCCG GGC CGGC                 GCAACCTTCGCGCCT  62 495
   Bxe_A1971 2749512 .. 2749553 -  -4.1   -4.3255   TTTCCAACCAATAAA GATGCGCTCGTCGACGCCG CACG CGAAGCCGGCGCGAGCAAC  GAAGTGCTGTCGATG  66 273
   Bxe_A1978 2742250 .. 2742261 -  -7.2  -5.42259   GCATTTCGAAAAAAA                GCGC CGAG GCGC                 TTGCGATGCCCGAAT  95 117
   Bxe_A1979 NONE
   Bxe_A1980 2740168 .. 2740178 -  -3.2  -2.92192   TGTTATCGAAGCAGA                 CTGC TGA ACAG                 GTCTTACGGGTCTTC  42 42
   Bxe_A1981 NONE
   Bxe_A1982 NONE
   Bxe_A1983 2736657 .. 2736672 -  -2.5  -2.72344   CCGCAGCCCGAATGA              TCGCA GATCGG CGCGA               ATTCAGCGCAAAGTG  39 28
   Bxe_A1984 2735784 .. 2735794 -  -2.4  -2.76263   CCCATCAGGCAACCA                 CCGC CGG GCGC                 CTGAACGTCCGGAAC  39 4
   Bxe_A1985 2735220 .. 2735236 -  -6.5  -3.14564   TCATGTCCGCACGAA              CGCGACG TGA CATCGCA              GCATTCTGCCGTGGT  52 84
   Bxe_A1987 2731388 .. 2731416 - -15.9  -3.06183   GGCACGCTCAGCCAA        CGGTGGCGACGTG CTG CACGGCGCCGCCG        GCGACTGGGTCATGC  82 215
   Bxe_A1990 2729254 .. 2729286 -  -5.3  -3.43071   CTGCATATCAAGGAA      GCTCGGGGCGGCCGC CAG GCTTACGCGCCGAAC      CGTTCGATCACGAAA  53 13
   Bxe_A1991 2728527 .. 2728545 -    -8  -3.20164   CGACAGGGAAGCGAA             CGGCGCGC AGC GCGCACAG             CGGTGCGAACGGCGG  59 127
   Bxe_A1992 2726694 .. 2726718 - -11.3  -5.00616   CGTCCGGCGAAAAAA          CGACGCCCCGC ATC GCGGGGCGTTC          CAAAGGCGCTCTGTG 100 118
   Bxe_A1995 2725030 .. 2725075 - -17.7  -4.67038   CCTTCAAAACGAAAA CAGACCGGCCACAC-GCTTACG ACG CGTAAGCCAGGCAGCCGGTCTG CATGGACAGATTTGC 100 135
   Bxe_A1996 2724002 .. 2724022 -    -9  -3.31322   TGCAAGCCCGGATAA           CGCGGCACG ATGC CGTGCC-CG            ACCGTCAGAGCCAGC  63 30
   Bxe_A1997 2722604 .. 2722648 -    -7  -3.10344   CGTTTATTGAATAGA CGCAAGTC-GGTGCGCGCATC TCAT GCAGCGCGCAGCAGACATGCA CTGACACCGGCCTGC  54 75
   Bxe_A1998 NONE
   Bxe_A1999 2719696 .. 2719709 -  -3.7  -2.70932   TGCCGCCCCCAATCA               GGCGC GCTT GCGGC                GGCTGCGATACGTAT  43 9
   Bxe_A2000 2718397 .. 2718407 -  -6.8  -3.18264   GCGGTTACGCACGAA                 TGCG TAG CGCA                 AGTAGCCGCGGTCCG  56 85
   Bxe_A2001 2718023 .. 2718036 -  -2.3  -3.18031   GCTTGAAAAATGAGA               GTTGC GTGC GCAGC                GTGGAAAAGCGTGTG  44 90
   Bxe_A2002 2716058 .. 2716085 - -15.6   -5.1861   CTCACCATGAAAAAA        GACCGCGAATGC CGAT GCAATCGCGGTC         TTTTTGAGCAACGTA 100 129
   Bxe_A2003 2714951 .. 2714970 -   -15  -4.30014   GCGATGAATGTAAAA            CGGCTGCC CGCA GGCAGCCG             TTCGAGTGAAATTCC 100 68
   Bxe_A2005 2712224 .. 2712240 -  -6.5  -2.88544   CGCTATGTCCATACA              GCTTGCG CCT CGCAAGG              TGCCCGCGCGACCCT  51 67
   Bxe_A2006 NONE
   Bxe_A2007 2709076 .. 2709103 -   -20  -5.78622   TCAGTCGAAAAAAAA        TCCCTGCCAGTC GCGT GACTGGCAGGGA         CTTCTCACGGATTCA 100 77
   Bxe_A2008 2707543 .. 2707571 -  -8.7  -3.61398   CCGGGCCGCGAAGAA        GTAGCGCGCCGGT TAC ATCGGGGCGCTGC        TTCTGAACCGCATTC  66 60
   Bxe_A2012 NONE
   Bxe_A2013 NONE
   Bxe_A2014 2701906 .. 2701917 -  -7.2  -2.70932   GGGGCGTTGCAACCA                CGGC TGAT GCCG                 GGCATTGGTAGCGGC  51 154
   Bxe_A2015 2701131 .. 2701148 -  -2.6  -3.60818   TCAAAAGCTTTCAAA             GTTGGC TGTCGT GCCAGC              CGCGCAAGCCCACGC  47 3
   Bxe_A2016 2699585 .. 2699632 - -10.6  -2.71364   TCAGTTGCTGAATTA GT-CGACCGGGGCAATGCGGC CGCGCAC GCCGCATTGCCCCCACCTCAC GCCACTTCCTCCAGC  63 22
   Bxe_A2018 2696317 .. 2696331 -  -3.5  -3.65046   GTCGTATCTGAAGAA              GCACGG ACAC CCG-GC               GAACCCGGCCGAGCT  51 445
   Bxe_A2020 2694687 .. 2694720 - -15.3  -3.15544   CGTCATCTCGACGAA     GCGCCTGCCTCGCGCA CGG TGCGCG-GGCAAGCGA     CTCAAGGCGCGGGGC  85 64
   Bxe_A2022 2692187 .. 2692212 -  -6.1  -2.71791   AGGGGCGCGGCAAAC         GCGCAA-CAGGC TGT GCCTGGCTGTGC         CTGGCTGTGCAAGCC  49 136
   Bxe_A2023 2690338 .. 2690348 -  -6.8  -2.52464   CGTTGCGCGAAGGCA                 GCCT GGA AGGC                 GCCTGTGCGAACGCC  50 72
   Bxe_A2024 2688821 .. 2688868 -  -8.8  -3.72893   GAGGGCTGCACTAAA GGCGCGGTCGTAGGCGGCGTGG CCGG CCACGTTGCCGGCGGCCACGGC GTAGCGGGCGCGGCG  67 281
   Bxe_A2026 2686458 .. 2686476 - -12.4  -2.56475   GAAGCGGACAGCAAG             CGGCGTGC CTC ACACGCCG             GAGGCCGGACAGGCG  69 121
   Bxe_A2027 NONE
   Bxe_A2028 NONE
   Bxe_A2029 NONE
   Bxe_A2030 2683245 .. 2683267 -  -3.2  -3.72576   GCGCGGGCGAGGAAA           TCTCGCGCGG CGG CCGCGGCTGA           GCGGGCGCACCGGTC  52 70
   Bxe_A2033 2678378 .. 2678394 -  -7.2  -2.50994   TGCAATGTCATGAAC              GCCGGC CTCCC GCCAGC              AATGACAGGTCCGCG  50 1
   Bxe_A2034 2676941 .. 2676992 - -10.9  -3.41229   AGACGCGGACGACAA CCCG-CCACGCAGGCTCGTCACGCA GTAT CGCTTGATGAGCCTG-GCGGTCAGG TCTTTGTAAGAATCA  70 141
   Bxe_A2036 2675120 .. 2675135 -  -2.5  -3.14931   CCGATCCGTCAGGAA              CGTGC AACGAG ACACG               CCGCGGGATGCTCAG  41 37
   Bxe_A2037 NONE
   Bxe_A2038 2672782 .. 2672799 -  -9.8  -5.71712   GCGGACATAAAAAAA             CCCGCC TCAGGT GGCGGG              TTATGTGTCACTGCT 100 148
   Bxe_A2039 2671121 .. 2671145 -  -6.3  -3.76839   CAAGGTCAAGGTAAA          CCCCGAGCCGT TCT ACGACGCGAGA          AACAGGCGATAAACA  61 13
        pobB 2669657 .. 2669699 -  -3.3  -3.05521   ATGACAGCGCGAACA TGGGCAGTCCGCGGTATGTC CGCT GA-ACACTGCGCCCTGCCCG CTCATGCTCATGCTT  43 33
   Bxe_A2041 2668791 .. 2668808 -    -7  -4.67353   GCATTCACGCAAAAA             CGGCTA TTCGCT TAGCCG              GACACGCGTGCGACT  79 39
   Bxe_A2044 2666602 .. 2666624 -    -7  -2.92613   CCCCATCTGAAATCA          GGCTGAGCG GCTCTT CGC-CAGCC           CTCAGAACCGGTGCC  53 27
   Bxe_A2045 2665573 .. 2665583 -  -2.4  -4.43012   AGGCTAATATGAAAA                 CTGG GGA CCGG                 TACTTGAAAACGAGC  64 168
   Bxe_A2046 NONE
   Bxe_A2047 2663522 .. 2663535 -  -3.8  -2.80244   GGTTGGAAGAAAGAT               TCGC TACTTC GCGA                TGCCAAGCTCGCCAA  43 15
   Bxe_A2048 NONE
   Bxe_A2049 NONE
   Bxe_A2050 NONE
   Bxe_A2051 NONE
   Bxe_A2052 NONE
   Bxe_A2053 2658804 .. 2658821 -  -8.3  -3.33815   ACCTCGCCGAACGAA             GCCGGAG ATCG CACCGGC              TTTCTGAATCTCATT  60 203
   Bxe_A2055 NONE
   Bxe_A2056 2657406 .. 2657453 -  -2.4  -4.52589   GCGCGCCATAGAAAA CAGTCTGC-TTGCGCGCGGCG CTACGCT CGCCGCGCGCTTCGCCGTTCG CTCAACGGGCGTTGT  64 27
   Bxe_A2059 2655763 .. 2655791 - -11.7  -3.14881   GAAGTCGTTCAGCAA        CGTGCACCTGCTG TCG CAGCAGGTGGAAG        TGGGCATGCTGTGGA  66 319
   Bxe_A2061 2653810 .. 2653828 -  -7.4  -3.77464   ATACTACGGAGCAAA             GCTGAAGG AAA CCTTAAGC             AAATCCACTGACCGG  63 76
   Bxe_A2062 2652271 .. 2652300 -  -5.8  -2.79183   GTGACGGCGACCAGA      TGCGCGGCGCTCACG CCT CGTG-G-GC-GCGCA      GGAAACGGAAGAATT  47 6
   Bxe_A2063 NONE
   Bxe_A2064 2649661 .. 2649684 -  -6.6  -4.12188   GCAGCACGCCGAAAA          CCGCGTACAG GTGA CCGTGCGCGA           CGACGGCCCCGGCGT  68 367
   Bxe_A2067 NONE
   Bxe_A2068 NONE
   Bxe_A2069 2644954 .. 2644968 -  -5.7  -3.48276   GCTGTTTCCAGAGAA               CGTTC TGCGT GAACG               GCGGGTGTTTACGAT  55 114
   Bxe_A2071 NONE
   Bxe_A2072 NONE
   Bxe_A2073 NONE
   Bxe_A2074 NONE
   Bxe_A2075 NONE
   Bxe_A2076 NONE
   Bxe_A2077 NONE
   Bxe_A2078 2633190 .. 2633213 -  -7.4  -3.63968   CGTGAAACGGTGAAA          CGCGCCGCAAG CCG CTTGCC-CGCG          AACTAGACCGCGTCG  63 28
   Bxe_A2080 2631230 .. 2631250 -   -14  -2.52464   CGTCGCGGCAAGGCA            GCCACCCC TAGGC GGGGTGGC            GGGTTGTTATGCTTC  74 32
   Bxe_A2082 2629103 .. 2629142 - -10.8  -3.28924   CATGGGTCGTGACAA GGCTGGCG-CGCACAGTC GCGAGG GAC-GTGCGTCGGCAGCC  GCGATGCACTCGATG  68 65
   Bxe_A2083 NONE
   Bxe_A2084 2627714 .. 2627725 -  -7.2  -3.14132   CCCTTGCCCGATGAA                GCCC GAGC GGGC                 CCGATGGATGGCGCA  54 59
   Bxe_A2086 NONE
   Bxe_A2087 2621959 .. 2621983 -  -3.6  -4.83169   ACGTGCCGATAAAAA         GCCGTCAGTTCG CAT CGAAC-G-CAGC         GCTCTCCGAAGAGCG  75 316
   Bxe_A2097 NONE
   Bxe_A2098 2609319 .. 2609335 -  -5.7  -3.48276   GCTCGCGGGACAGAA              CGGCGGC TCG GCGACCG              GCGCGCATTACGCGG  55 481
   Bxe_A2106 2602021 .. 2602053 -   -10  -3.61398   GTCCTCGTCGAAGAA     CGGATGAT-T-GCGGC GCT GCCGCAAGACCATCCG     CTGGCGCGCCAGAAG  71 418
        catB NONE
        catA 2599236 .. 2599274 - -11.6  -4.93968   ATCGATAACCAAAAA   GCCCTGGTGGCCCGGC CGATCTC GCCGCGCAACCAGGGT   TGACAGATTCATGCG 100 68
        catC 2598867 .. 2598902 -    -6  -3.36515   CTGGATCTGTAAAGA    CCGGCCAGGGTGCTGC AATC GCAGCACCTTTCCCAA     ACGCCGGCTGTTACC  56 36
   Bxe_A2113 2595831 .. 2595871 -    -9  -3.39717   ACGCATCAACATGAA CTGCACGGCGACACTGGC CAGCACC GCCAGCG-CGCCGAGC-G TATCGAGAATAGTGG  64 87
   Bxe_A2114 2594686 .. 2594719 - -18.9  -2.80077   GCCCGATAAAACCGA     CAGCCGCCCGGCAGGC GCA GCCTGC-GGGCGGCTT     TTCTTCATGCCGCAC 100 92
   Bxe_A2116 NONE
   Bxe_A2117 2591400 .. 2591423 -  -3.9  -4.89729   CACAAAACGGAAAAA         GCGCCT--ACC AGTC GGTTCAGGCGC          TTCCCCCTGCGACGA  78 80
   Bxe_A2119 2586642 .. 2586699 - -10.6  -3.35679   CTCCGCCATCGACAA CCGTT-CCGCCGCTCAAGGCC-TGCCTC GAAA AAGGCGTGACCTTGTTCGGCGGCAACGA CGGCGTGCGCGACAC  67 421
   Bxe_A2121 2584222 .. 2584239 -  -6.3  -3.18264   CGCGCTATGGATGAA             GGCC-TCA GCC TGACGGCC             ATTGCCGCTCAACTC  51 309
   Bxe_A2130 2567881 .. 2567900 - -12.1  -3.09878   GCCACGCATCGAATA            CGCGGCG TGGGTG CGCCGCG             ACGGTTTCCCGGACA  69 462
   Bxe_A2135 2559891 .. 2559906 -  -7.5  -3.18945   CGGATTGAGAACACA              CCGGC TGTCAG GCCGG               GACCGCGACCTTTTC  56 17
   Bxe_A2136 2558879 .. 2558889 -  -2.4  -3.28791   AGCCGGCCGGCACAA                 GCGC GTT GCCC                 GATGAGGTGCCGCTC  44 39
   Bxe_A2137 NONE
   Bxe_A2138 NONE
   Bxe_A2139 2555734 .. 2555773 -  -3.4  -2.72379   GCAAGGCGGCAAGCA  GCGCATCACGGCGTGAAA ATCG CTTCATGGCGTGCCGCCC   GTCTTCGCCGTGGAT  41 10
   Bxe_A2140 2554113 .. 2554139 -  -7.3  -3.69216   TCGTGATTGAAAAGA        TGACTGACGCGT TGCC ACGCGTC-GTCT         GAAAGAGGCAGAAAT  63 271
   Bxe_A2141 2553560 .. 2553586 -  -2.2  -3.54424   GTGGAGCTGGTCAAA         CTGGACGAGA GCGTCAA TCTCGTCATG         GACGACGCGGAACAG  47 120
   Bxe_A2143 NONE
   Bxe_A2144 NONE
   Bxe_A2145 NONE
       coxL2 NONE
   Bxe_A2147 NONE
   Bxe_A2148 NONE
   Bxe_A2149 NONE
   Bxe_A2150 2544332 .. 2544350 - -10.2  -3.61398   TTGCCCGTTGAAGAA             CGGCACGA GGA TCGAGCCG             CGCGGCATCGCGGCG  71 432
   Bxe_A2152 NONE
   Bxe_A2153 2541221 .. 2541233 - -10.5  -3.20723   TCTCTACGAACTGAA                GCCGG CTC CCGGC                GAAGACAACGGCGAG  65 437
   Bxe_A2161 2531677 .. 2531718 -  -5.3  -2.73364   CCGGGATGGTAAGGA GCC-GCCATCGGT--CGC TTCAGTATC GCGTCACCGATGGCTGGC CCAAACCAACTTATT  47 93
   Bxe_A2162 2530159 .. 2530172 -  -5.9  -3.60627   TGAGTGCACGCCAAA               GCGCG ATTT CACGC                GATGTCGACGTCGAC  55 20
   Bxe_A2163 NONE
   Bxe_A2164 NONE
   Bxe_A2165 2527123 .. 2527137 -  -2.8  -3.34398   TCGGGCTTTGAAATA               CGTAAC GGC ATCACG               CCTCGCCGTCAAGCC  47 34
   Bxe_A2166 2525816 .. 2525861 -  -6.8   -3.2794   CGCCAGCGACAGCAA CG-CGGCCAACGCCATGCGCGC CGGT ACA-GCTTGGCGGTGGCCGTCA CGCATTGCGCACCTC  56 23
   Bxe_A2167 2525170 .. 2525187 -    -4  -3.56325   CTGCTACAACGAGAA             TCGGCG TTGGCG CGCCGG              GTCGTTGCAAACATC  51 126
   Bxe_A2168 2521576 .. 2521595 - -12.1  -2.56715   AGTCCGACGAATTTA            CCGGCGC TCGCGT GCGCCGG             CAACGAAGCAAATCC  69 93
   Bxe_A2169 2520591 .. 2520625 -  -4.9  -4.26188   GTGAGAGAGGTAAAA    CGGGCCACGTTGCCGT CAGA ACGGC-ACGTCGCCTT     CAATTGTCGTGCGGT  67 6
   Bxe_A2170 2519486 .. 2519497 -  -3.6   -2.7395   AGATATCCGGCAAAG                CGCG GGTA CACG                 TTCACGGTCAGCTTC  43 33
   Bxe_A2171 NONE
   Bxe_A2172 2517620 .. 2517634 -    -7  -2.55351   GGCGGTGAGAGCAAC               CGGGAG TTT CGCCCG               TTTTTGTGCACTGCG  50 120
   Bxe_A2173 2516138 .. 2516149 -  -3.6  -3.72576   CCTGCCCCGATCAAA                CGCC CACC GACG                 GATAACAGAACGAAT  54 9
   Bxe_A2174 2515440 .. 2515458 -  -5.2  -3.21912   TCGCCAACGCACTAA             CGAAAGCC GGC GTCCTTCG             TCACCCCTCGCCCGC  51 26
   Bxe_A2175 NONE
   Bxe_A2176 2512163 .. 2512185 -  -7.7  -3.34715   TACGTCGGCGAAATA           CGTCGGC TTCAAATGC GCCGACG           ACTATTACGAAAGCA  58 274
   Bxe_A2180 NONE
   Bxe_A2181 NONE
   Bxe_A2182 2508591 .. 2508602 -  -3.6  -3.44527   ATAGCAAGAAACAGA                CCGC ATCG ACGG                 CGACGAATCATTCCG  49 122
   Bxe_A2183 NONE
   Bxe_A2184 NONE
   Bxe_A2185 NONE
   Bxe_A2186 NONE
   Bxe_A2187 2502722 .. 2502734 -  -3.3  -3.85817   AGGGTCCCGCAGAAA                GAGCG CTG CGCTT                ACGGCACGGCACCGC  55 158
   Bxe_A2189 2499773 .. 2499785 - -10.5  -3.25823   GCCGGCTCAGATGAA                GCCGC TCT GCGGC                CTGCCACGGCATCAG  68 357
   Bxe_A2193 2494691 .. 2494717 -  -7.9  -3.68351   GTGTGACGATGGAAA         CCGTCAGCGGC GTGCA GACGATGACGG         AGCATGGGTCATCCA  63 306
   Bxe_A2196 NONE
   Bxe_A2198 2488340 .. 2488359 -  -8.5  -3.12351   CTGCTGCATAGCGAA            CGGGGCC GCCGCA GACCCCG             CCATTCATCAAACCT  60 33
   Bxe_A2202 NONE
   Bxe_A2203 2484138 .. 2484154 - -10.8  -2.78384   CGCGCCGGCACCACA              GGCCGC CGCTC GCGGCC              CGCAGAGCTAGCGGG  63 33
   Bxe_A2205 2482270 .. 2482280 -  -2.6  -3.54459   TGAATTTTCCTGAAA                 TTAA TTG TTAA                 ATTTTTTCATTTCCA  47 22
   Bxe_A2206 2481211 .. 2481225 -    -7  -3.09015   CGCACACGCACGCAA               GGGCGC GGA GCGCCT               ACACCGCAGATTGAG  54 242
   Bxe_A2207 NONE
   Bxe_A2208 2479955 .. 2479968 -  -3.8  -3.21099   GGGCGCGATCATCAA               GCTC AGTGCG GAGC                GCGAGGTGCGTGGGC  47 342
   Bxe_A2215 2468442 .. 2468474 -    -2  -3.02947   TATCGACGATATATA     TCGCAAGGATCCG GGTCATAA CGGA-CCTTGCAC      GGGGCGAATCCAGAC  41 139
   Bxe_A2216 2467800 .. 2467818 - -10.2  -3.61894   AACCTTCGGCAATAA             CGCGCTCG TCG CGAGCGGG             GCTGGGCAGTGGCTG  71 155
   Bxe_A2219 NONE
   Bxe_A2220 NONE
   Bxe_A2221 NONE
   Bxe_A2222 NONE
   Bxe_A2223 2459275 .. 2459305 - -21.9  -5.06414   GGGCGCCAATAAAAA       GACGGGCGCCGCA AACCA CGCGGCGCCCGTC       TTTCTCTCAGCCGGC 100 74
   Bxe_A2224 2458218 .. 2458241 -  -7.3  -3.34962   GGGCATAGTCGAGAA          GCCGGCGCC GGACAA GGCACCGTC           GAATCTCGGCGTGGT  58 503
   Bxe_A2227 2455405 .. 2455423 - -10.2  -3.45023   CGACGACTACGAGAA             CGGCGTGC TGT GCACCCCG             GCGGATGCGCATGGC  69 343
   Bxe_A2231 2448732 .. 2448750 -    -3  -3.38812   GGGTTGCGAAGAACA             GGCGCG CTCGCTT CGCGTC             GCAACGGAAGTGCAA  47 254
   Bxe_A2232 NONE
   Bxe_A2233 2446799 .. 2446811 -  -6.9  -4.45117   GACACTCCAAACAAA                GCGCG AAA CGCAC                TTGAAAAACCGCTTC  76 39
   Bxe_A2234 2445558 .. 2445599 - -15.7  -2.82895   GCGTTGACGAACAAT GGGCCAGCCGACCCGCCGC GCTG GCGGGGGCTCGGCTGCCGC  CCCGTCGAATCAGAA  86 35
   Bxe_A2247 NONE
   Bxe_A2248 2429161 .. 2429181 -  -8.2  -3.32844   CTGGTGATGTCAGAA            GGACGCCG TTCGC CGACGCCC            GTTGATCGACGCTTG  61 52
   Bxe_A2250 2426878 .. 2426892 -  -3.4  -3.28712   TGCTGTCTGCCAGAA               CGGCCG GAA CGGCAA               TCCGGTTGACAGATG  45 188
   Bxe_A2251 2426338 .. 2426358 -  -3.2  -3.73793   TCATAGAAGAAAAAT           GGCGCGTTC GGGC GGACGC-CC            GGGGTGGGCGTGGGG  52 139
   Bxe_A2252 2425667 .. 2425679 -  -4.7  -3.07994   CTCAAGGGGACTGAA                GCGGC AGC GGCGC                CAACAGTTCGTTTTT  47 131
   Bxe_A2253 2424569 .. 2424600 -  -8.7  -5.00616   GGCGGGGTGAAAAAA      GAGCGGCGATGCA TTTGAG TGCATCGCCGTTT       TTTTGTTGCTGCAGC 100 243
   Bxe_A2265 2411862 .. 2411881 - -12.1  -4.75404   AAAGGCCAGTAAAAA            GCGGCGC CTGATT GCGCCGC             CTTGTACCCTGCGAG 100 45
   Bxe_A2266 2410763 .. 2410779 -  -2.2  -3.87815   GCCTACGCGGAGAAA              TTGCGC GCGCT GGGCAA              CCGGGTCACGCTCAA  55 212
   Bxe_A2272 2405456 .. 2405470 -  -5.7  -3.55761   CAGGCAGGTCTGAAA               GTCGA GGACA TCGAC               CTGTGGGAGTTGAAC  55 288
   Bxe_A2276 2398687 .. 2398699 -  -6.2  -2.77926   AATCAGACGCAAGCA                GCGG TGTTT CCGC                GCGTCACGACGAGCA  49 29
   Bxe_A2277 NONE
   Bxe_A2278 NONE
   Bxe_A2279 NONE
   Bxe_A2280 2396236 .. 2396266 - -24.2  -4.80882   ACCGCATATGAAAAA       GGCGCTGTTCAGTC ATT GACTGAACAGCGCC       TTTTTCAGAATCGAG 100 104
   Bxe_A2284 2388229 .. 2388285 - -10.2  -3.70417   ATGATAGCAGTCAAA CCGGC-CACG-CGGCCAC-G-CGGACAG CGTGC CGGTCCGTCCGCGGCCGACGCGAGCCGA GGAGACGGAAGCGCG  75 106
   Bxe_A2285 2386765 .. 2386787 -  -6.9  -5.54907   TCCATAAAACAAAAA          GCCCCTTCCG TCAC CGGC-GGGGC           CTTGGGATTGGTTTC  95 39
   Bxe_A2286 2384824 .. 2384845 -  -5.1   -4.2461   AGGGGCACGAAGAAA           GGC-GCGC GCGTGAA GCGCTGCC           GAGGATGATGCAACG  64 207
   Bxe_A2287 2383140 .. 2383161 - -15.1  -3.16971   TCAGCATAGACTCAA           GCGGCGCGA ATCA CCGCGCCGC            CGGCATAGTCACTTC  85 34
   Bxe_A2289 NONE
   Bxe_A2290 2381063 .. 2381115 - -17.4  -4.28994   GAGCAGCGAGTAAAA TCGCGCAAACGCAAAAAAGCCCCGCA AAT TGCGGGGCTTTTT-ACATTTG-ACGA GTGCAAGCTCGTCAA 100 59
   Bxe_A2298 2370151 .. 2370191 -    -4  -2.87132   GTCTTCCCGTAGAGA GTGAGCGGTCGCGGC GCTGTGATTGTT GCCGCAACCGTTC-C  GCCGGTCAACGCGTG  44 31
   Bxe_A2299 2369674 .. 2369701 -  -9.1  -3.01712   CCCGGCGGCCGAATA        CGGCGTGC-AGG TCACT CCTCGCGCGCCG        TCATCGTGCCGATGA  59 9
   Bxe_A2302 2367315 .. 2367341 - -13.1  -3.67775   ATTCGTAGTGAAGAA        CCCCGTCAAGTC TTTG GACT-GACGGGG         TTTTTTGCTTTTTCG  84 78
   Bxe_A2303 2366110 .. 2366136 - -10.9  -2.77569   AAACAACGTTAACGA         CGCGTTTAACG ACGCG CGCCAAACGCG         ACTGGCGTGACGCGG  66 54
   Bxe_A2307 2361616 .. 2361627 -  -7.2  -3.29649   ATCGGACCAGAGTAA                GCGC TGAA GCGC                 CAACTCTGATCGACA  56 59
   Bxe_A2308 2360170 .. 2360186 -  -8.7  -3.10343   ATAGTTATTATTCAA              CGCGACA GGC TGTCGCA              GCAGGGCGGTGAGCC  60 49
   Bxe_A2309 2359429 .. 2359456 -  -4.9  -5.24129   GTTGTCGATAAAAAA       GCCCGCT--GCCT GTTC AAGCTTAGCGGGC        TTTTGACAGACAGCA  86 45
   Bxe_A2310 2358828 .. 2358841 -  -4.5  -3.86015   GAGTGGCTCGACAAA               CG-CGC GCA GCGGCG               GGAACGGCATTGCAC  59 57
   Bxe_A2313 2353865 .. 2353912 -  -7.7  -5.83822   CATACCCAAAAAAAA GCCGTCCGTACGCCGCGGCGCGC GTTT GCGCACCGCAGCAT--GAACGAA AAAACGCCCGACGTG 100 85
   Bxe_A2314 NONE
   Bxe_A2315 2351409 .. 2351419 -  -5.4  -2.57132   GGTTCCTCCCAGAAG                 TCGA TAT TCGA                 ATGATACCAACCTGA  46 86
   Bxe_A2316 2350881 .. 2350909 -   -19   -3.7282   TCACGCTATGAATAA        GGCCTGTTGCGA GCGGA TCGCAACAGGCC        TTTTGCTTTACCGGC 100 60
   Bxe_A2320 2345342 .. 2345362 -  -7.5  -4.83615   TACGGCGGACAAAAA            GCCAGCG GTGATGT CGCCGGC            CAGCGCGGCTCAATA  87 360
   Bxe_A2322 NONE
   Bxe_A2323 2341115 .. 2341156 - -13.5  -3.03159   GCAAGGCGCGCAACA TGGCGCGGGGCGCGGCTCA ACGC CGCGCGGCGGCCCGCTCCA  CCAGCCGCGCCGCCA  79 0
   Bxe_A2326 2337844 .. 2337859 -  -2.4  -4.07885   CATCCGGCGGCAAAA              CATCCG GCAG CGGGCG               CGGCAAGCACTGACG  56 202
   Bxe_A2331 2330814 .. 2330824 -  -5.4  -3.28712   TGGTGGTGTTCACAA                 CAGA CAT TCTG                 AAAAAATAGAGCCAC  51 119
   Bxe_A2347 2313367 .. 2313388 - -15.9  -4.40003   GGGCACAAACAGAAA           CGCCACGAC CGAA GTCGTGGCG            TTTTCTATTGCCGGC 100 64
   Bxe_A2354 2305663 .. 2305692 -  -9.2  -3.30338   AGAACGGCGTGAGAA       CGGCGCGCGG GCAGGAAAAG CCGCGTGCCG        TGTTTCGTGGCTGCC  66 108
   Bxe_A2362 2296046 .. 2296103 - -12.5  -3.21276   TGCCGGCTGACAACA CGCCCGACCCAGCGAGCCCGCGAACCTC AAA GAGGCTC-CGGACGCGCCGCTGCGGCCG CTTTACAGGTTGCCG  79 28
   Bxe_A2363 2294518 .. 2294538 - -12.6  -5.64274   GGACGGACAAAAAAA            CCGCTCGT TTGCG ACGAGCGG            TTTTTTTACGCGATG 100 86
   Bxe_A2364 NONE
   Bxe_A2365 NONE
   Bxe_A2366 2291286 .. 2291298 -  -5.5  -3.18044   TATGCCAGAAAATCA                GTCGC TTG ACGAC                CTTTGTGCCAGCTTT  51 134
   Bxe_A2367 2290837 .. 2290854 - -12.7  -5.27923   CAAGGCGACAAAAAA             GGGCAGC TCGC GCTGCCC              TTTTTGCTCCTGCTT 100 74
   Bxe_A2368 NONE
   Bxe_A2369 2287069 .. 2287087 - -10.2   -2.9585   ACAAACTGAAGGAGA             TCGACGGC TCG GCCGGCGA             GCAGGTGATCGCCGC  64 417
   Bxe_A2372 2285458 .. 2285475 - -14.1  -3.53012   GGTCGGCGGGTGAAA             CGCCGCG CTTG CGCGGCG              CCGTGGAAGGAAGGC  88 168
   Bxe_A2373 2284896 .. 2284923 -   -20  -5.26875   CGCCGAAGTAAAAAA        CCGGCAACGAAG GTGA CTTCGTTGCCGG         TTTTTTTTGCCCGCT 100 81
   Bxe_A2376 2280673 .. 2280726 - -11.5   -2.7185   AGCAGCCCCGAAGCA GCCCCGAAGCAGCCCCGAAGCAGCC CCGA AGCAGCCCCGAAGCAGCCCCGAAGC ATCAGCGCGTAACGC  66 64
   Bxe_A2383 2272806 .. 2272820 -    -7  -3.14132   CCCTCCGCGCAGCAA               CCGGCG CTG CGCGGG               ACTGCCGTGCGCAAG  54 358
   Bxe_A2384 NONE
   Bxe_A2385 2270421 .. 2270435 -  -3.4  -4.25104   GGGCCGCGACTAAAA               CGGGGC GCA ACCGCG               CAGCATACCGTGGTC  60 168
   Bxe_A2386 NONE
   Bxe_A2387 NONE
   Bxe_A2388 NONE
   Bxe_A2389 NONE
   Bxe_A2390 2265149 .. 2265205 -  -2.8  -3.14132   CCGGTGCCGGACGAA TGCGGCGGCGCCGGCCTGGCGTC GAGACTTTTGGG GAGGGGCGGCCGGCGC-GCGGCA TGTCTCGCGCGGCGG  43 74
   Bxe_A2391 2264487 .. 2264516 -   -15  -5.26875   CGCGCAATTAAAAAA       GCCGCC-GCCCCG GCGTA CGGGGCAAGCGGC       TCGCCTACAGTGCTC 100 160
   Bxe_A2392 2262383 .. 2262410 - -21.4  -5.45652   ACCGCCAAGAAAAAA        GCCACGTCCGGA GTGC TCCGGACGTGGC         TTCGGACTGAAGCTA 100 53
   Bxe_A2393 2261003 .. 2261015 - -10.5  -3.22298   CGCACTGACCACCAA                CCGCG CTG CGCGG                CCTCAGAAGTTGCCG  68 28
   Bxe_A2394 2259995 .. 2260039 - -10.7  -4.19276   GGAAAACGCGGAAAA CGCA-CGACGCGAGCGGCAG CGCCGC CTGCCGCCCGCTCCATTGCA GGGTTCTAGCGGGTT  82 52
   Bxe_A2398 2256574 .. 2256584 -  -6.8  -3.35679   TCGCTCTAGTGACAA                 CGCA GGG TGCG                 TGCGTGTTGTCGGCC  55 128
   Bxe_A2400 2253942 .. 2253971 -  -6.3  -3.79519   AAGCTCAGCAGGAAA       GCGC-GCAGCGGGC CGC GCAAGCTGCAACGC       AAGCGCGAGCAGCTT  60 522
   Bxe_A2402 2252667 .. 2252688 -    -8  -3.14881   GAACGTCGGGAGCAA           CCCCTTCCG CCGTT CGGA-GGGG           CTGGGTGAGGGTATG  57 277
   Bxe_A2406 NONE
   Bxe_A2407 2248415 .. 2248449 -  -3.6   -3.6692   GGCGAGGCCAAAACA    GCTGGAAATGCGTGC GGCGAG GCGCGAATTT-CAGC     GCTGCTTGTGACATA  54 479
   Bxe_A2408 NONE
   Bxe_A2409 2247205 .. 2247217 -  -4.8  -3.27475   GCCGCGAGGACAATA                GTGG CTGTT CCAC                GGTGTGCAATTGCGC  49 43
   Bxe_A2411 NONE
   Bxe_A2412 NONE
   Bxe_A2413 2245140 .. 2245159 -  -6.4  -3.48395   ACCCGTCCGATACAA            TGAGGACG CTCA CGTCCTGA             AATCGAGCGTTGGTG  58 150
   Bxe_A2414 2244323 .. 2244344 -  -4.3  -3.15861   CAGCAGGCCGATGAA           CGCCATCGC ACGG GCGATGGAC            CCGAATGTCTGCTGC  45 187
   Bxe_A2435 2227875 .. 2227885 -  -6.8  -2.53759   AAGAGCTGCAACCCA                 CGGA GCT TCCG                 TTTCGCGCGATCCAC  50 480
   Bxe_A2437 2226402 .. 2226417 -    -6  -3.62591   CCGACAACGCCGAAA              GTCCGC CGCT GCGGTC               AGTCGTGACGCCCTC  58 168
   Bxe_A2440 2224281 .. 2224304 - -12.4  -3.65902   TGTATGGTAGTTAAA          GCGTCCAACG TATG CGTGGGACGC           ATTGCGGCCAGGAAC  81 112
   Bxe_A2441 2223013 .. 2223028 -  -4.7  -2.72344   CTCGACGCTCAACTA              CGTCA GCCCCA TGACG               TTCGAGAAAAACTGG  44 407
   Bxe_A2449 2214581 .. 2214593 -  -7.7  -3.34043   GCCACTATTTCAGAA                GAGTC TAC GACTC                TCGTTACTGTGCGCT  61 442
   Bxe_A2460 2203016 .. 2203058 -  -5.6  -3.65224   AGCTCAGCGGAATAA CT-GCGTGA-CGCGGCTCGG TATCG CAGAACCGCGCTCACGTGAG GCTTATCTGTTCAAC  58 53
   Bxe_A2461 2202077 .. 2202090 -  -3.7  -2.62184   TGTCCCGCGAGAGGA               CGTCC TTCG GGGCG                TGAAGCGCCTGATCC  42 67
   Bxe_A2462 2200748 .. 2200783 -    -6  -4.46926   GAGTGTAGGAGAAAA    GCGCGGCACGATGTGT CAAA AAAGGTCGTGCCGCGG     GCGCGGAGTTGCAAG  74 369
   Bxe_A2463 2200079 .. 2200116 - -27.9  -2.73721   ATTAAGCCTGAATGA   CAACGCGGCGCCCGGGTC ATT GACC-GGGCGCCGCGTTG   CCGTTTCAGCTCGAG 100 88
   Bxe_A2465 2198311 .. 2198347 - -16.6  -2.71731   CTGATGGTTGAATCA    CGGAACGGGCGCAGTT TACAG ACCTGCGCCCGTTCCT    ACGCAGACGTCGGTC  87 218
   Bxe_A2471 2191994 .. 2192009 -  -4.6  -2.78867   CGAACGGGCAAGAAG              GGCCTG GAAC CAGGGC               GCTCGATATCAAGGC  44 58
   Bxe_A2472 2191498 .. 2191514 -  -5.1  -3.05816   TCAGGTGTGATCTAA              CGTGG ACCGCTG CCACG              CGAAAACGATCCCAC  47 86
   Bxe_A2473 2190480 .. 2190517 -  -3.1  -4.09685   CGGCAGCTTCGAAAA   GACCGCCCGCGACGTCC TCCA GGAAGGCGTGGACTGGC    TCACCGAGCGAGGCG  60 324
   Bxe_A2475 NONE
   Bxe_A2476 2187687 .. 2187699 -  -4.1  -5.20735   GCAACAAAAAACAAA                CCCAA AAC TTGAG                CAGGCGCTGACGCGC  87 500
   Bxe_A2479 2185633 .. 2185659 -  -3.7  -2.51187   AAAGACTGTATGAAT         TTGTACAGACC TGCAT GGCTTGCACAA         TGCCTGCGGGCTAAC  41 89
   Bxe_A2480 2184894 .. 2184913 -  -4.2   -4.1899   GGACCGCACTGAAAA            CCTGCGGCG GGT CGC-GCACG            TTGCTGCGCTCTTCA  62 386
   Bxe_A2483 2181990 .. 2182009 -  -2.8  -3.70109   GAGACCACGGAATAA            GGCGAAGCG ATA CGCTT-GCA            CACCTTACGCGATCC  52 73
   Bxe_A2484 2181479 .. 2181501 -    -9  -2.70932   GGCGCCGTGCAATCA           CCCGCCCGAG AGT CACAGGCGGA           CCACGTCAATGTCCG  58 31
   Bxe_A2485 2180146 .. 2180171 - -11.1  -5.48213   CAGCCAAAACAAAAA         CGGCGCAGTGA TTTC TCACAACGCCG          TTCATAAAACTTTAC 100 219
   Bxe_A2488 2178797 .. 2178834 -   -15  -3.28269   AACGGGTAAACGCAA   CTGGGCGCCG-GCAT CGATACTGC ATGCGCGGCGCCCAG   TTGACCGGTTGCCCT  87 70
   Bxe_A2494 2173117 .. 2173139 -  -9.1  -2.85216   CATCATCGACAAGGA           CAACGCGCC GCGCT GGCGCTTTG           CGCGCATTGAAGACG  58 166
   Bxe_A2497 2169715 .. 2169745 -  -6.9  -4.07568   CCGTGCTGCTGAAAA      GCGGCCAC-TT-CCC ACC GGGCAACGTGGCCGG      TTGATGGCAACTGAT  68 203
   Bxe_A2500 NONE
   Bxe_A2501 2167643 .. 2167658 -    -9  -2.82516   TCGGCCACGACTACA              GCAAGC TCGC GCTTGC               AAAGGCCTGAAGCGA  58 418
   Bxe_A2504 2165905 .. 2165935 -  -5.2  -2.75712   CGAGCCAGGGAACCA       TGCGCGCCGCTCAA CCT TCGCGCAGCGAGCG       GAAGATGTCGCCCGT  47 5
   Bxe_A2505 NONE
   Bxe_A2506 2164154 .. 2164183 -  -3.5  -3.18912   TGACGCATTGATGAA       GCCGACTCGCGG GACCGGG CGGCGA-CCGGC       CAGGTGAGCTACTGT  45 54
   Bxe_A2507 2163012 .. 2163041 -  -8.4  -2.62983   TTTATGTCTATATTA       CGGGCGCCGCAC AGGCTG GCGTGCCGCCCG        GCGGGCTGCGCCTAG  57 37
   Bxe_A2508 2162070 .. 2162109 - -22.2  -3.29043   AAGTTCGCTGCAGAA  GCGCGAAGGGCGGCATCG CCGA CGATGCCGCCCTTCGTTC   CAGCCAGCGCGTCTT 100 39
   Bxe_A2509 2161001 .. 2161013 -  -6.2  -3.27525   GCCGCTGAAATTCAA                GCCG CTGCC CGGC                GACGCGAGCTCACCC  51 363
   Bxe_A4550 NONE
   Bxe_A2518 2150142 .. 2150162 - -11.8  -3.50869   CACGATCTGATAGAA            CGGGCCGC GCACA GCGACCCG            CCTGTTGAACCCGCC  77 52
   Bxe_A2525 NONE
   Bxe_A2526 NONE
   Bxe_A2527 NONE
   Bxe_A2528 2138034 .. 2138055 -  -2.9  -3.58533   TGAGAAGTCCGCAAA           GCTTCG-CGC GGC GCGTCACAGC           ACCAGCGCGGCCAGC  49 19
   Bxe_A2529 2134978 .. 2134998 - -11.1  -3.21912   GGGGTAACGCACGAA            GGCTTAGCG CGG CGCGAAGCC            AAACGCGGCTTTTTG  71 387
   Bxe_A2530 NONE
   Bxe_A2531 NONE
   Bxe_A2532 2131589 .. 2131629 -  -2.5  -3.85698   GTCCCTCGCGAGAAA CCGCTGCGTCGATCCGAT GCGTCG ATCGG-TCAGCGCATCGC  TTCCTGCCATGCCCC  53 14
   Bxe_A2533 2129011 .. 2129038 - -15.6  -4.66537   CCGCCCAATACAAAA        GGGCTGCGCC CTCAATGC GGCGCAGCCC         TTTCCGTTATCCCGC 100 51
   Bxe_A2537 2124738 .. 2124764 -  -9.4  -3.54459   GCAAGCTGGTGGAAA         CGCTCGGCAG TTTCCCG CTGCCGATCG         AAGTGGTGCCGATGG  65 436
   Bxe_A2541 2118455 .. 2118479 -  -3.6  -3.64703   TTGCCGTGACCCAAA         TGCTC-AGACA TCTC TGTCTCGAGCG          CCCGCTCGACCAACA  54 218
   Bxe_A2543 NONE
   Bxe_A2544 2116541 .. 2116566 -  -4.8  -4.56597   GGGGTCGCTCAAAAA        CGAACTCGTGCA TCAC TGC-CG-GTTCG         CGACACGCGCTGAGG  74 437
   Bxe_A2548 2114978 .. 2114996 -  -4.4   -2.6732   TTCGAAGCGAAACAT             CAGCGCCG TCC CAGTGCCG             CGATCATGGCGCTCA  43 6
   Bxe_A2549 2114077 .. 2114124 - -12.9  -3.60296   CACGCGTACTTGAAA CGTACATGCTGCAGCACCGAGGC CTTC GCCTCGATA-TGCAGC-TGTTCG CTGATCTCTTCACCC  81 525
   Bxe_A2569 2093786 .. 2093826 -  -7.4  -3.35679   GGTGCCCACGCAGAA  CGGACCCACCTGAGCCAG TACTG CGGGCGCAGTTGGGTCAA  CCCAGCCTGAACATC  58 72
   Bxe_A2571 2090729 .. 2090749 - -14.7  -3.55368   ATGGAATGGAGAGAA            GGGGCGGCA CGC TGCCACCCC            TGTGGCCCCTTACGC  88 35
   Bxe_A2572 NONE
   Bxe_A2576 2085043 .. 2085055 - -10.5  -3.53012   GTTGGTGCTTTCAAA                GCGGG TCA CCCGC                GCCAGGAGCATCTCA  71 255
   Bxe_A2581 2081946 .. 2081968 - -11.3  -4.41348   GCCCCGTCAAACAAA           TGCCACGAG GCGAG CCCGTGGCA           TTTGTCCAATCGACG  93 290
   Bxe_A2583 2081505 .. 2081527 -  -6.2  -3.24902   CAAGATCATTATCAA           CCCCAGCGAT TCC ATCGCCGATG           GAGAGCACGTGCGCA  51 106
   Bxe_A2586 2079439 .. 2079476 -  -6.2  -3.08798   ACCGGCGACGTAAGA   CGCTGGGATATCGCGG GCGCAT CCGCGTTATCGAAGCA    TGGTCGCTTCGGATA  52 82
   Bxe_A2588 2077373 .. 2077384 -  -2.2  -2.52464   GGCTCCGTCAATCTA                GACG CGCC CATC                 ATGCATAGGAAAAAT  38 24
   Bxe_A2589 NONE
   Bxe_A2590 NONE
   Bxe_A2591 2074634 .. 2074667 - -15.3  -3.53012   CTCGTTGCCGCGAAA     CAGGCCCGTCGCC TGATCTTG AGCGACGGGCCCG      GACGAAGGCGGAATC  88 333
   Bxe_A2594 2071885 .. 2071913 -    -8   -4.0942   GAGCTACGAGACAAA        GCGCGGCCCGAA GGGTA TGCAGGCCGCGA        ATATCTCGCCGCAGT  71 469
   Bxe_A2603 2066628 .. 2066639 -  -7.2  -2.52896   TGACCGGCGAACGGA                CCGC CGCT GCGG                 GACAGCTCGATCTCC  50 47
   Bxe_A2604 2066158 .. 2066182 -  -8.6  -3.76402   AGGCCACCTATCAAA         GCCC-GAGC-CG GTT CGCGCTCCGGGC         GTGCCGCGGCTGCCG  69 41
   Bxe_A2606 2063780 .. 2063819 - -11.5  -3.74251   CACAGCCTGACCAAA  GACGCGGTAACAGGAAA ACCGGA CTTACCGTTACCGCGCC   ACACCGCGACTTTCC  78 341
   Bxe_A2612 NONE
   Bxe_A2613 2058604 .. 2058615 -  -3.6  -3.23393   GTGTATTCCACAACA                CGGC CCGA ACCG                 CTAGCCAGCAGTGAC  47 26
   Bxe_A2614 NONE
   Bxe_A2615 2057600 .. 2057616 -  -4.3  -3.56092   GGACCATGCCGGAAA              CCAGTCC GTG AGTCTGG              GATAACCGTCCACCG  51 238
   Bxe_A2616 NONE
   Bxe_A2617 NONE
   Bxe_A2618 2056265 .. 2056285 -  -3.9  -3.74361   TATAGCCAGGAAGAA            CTGGCGC GCAAGCT GCGCCAC            GTCCTTGGGACGCCT  56 468
   Bxe_A2622 2052622 .. 2052633 -  -7.2   -4.1721   ACGGACAGTCGAAAA                CCGC CAAT GCGG                 TCTTGGTCTGGACCT  71 98
   Bxe_A2625 2049874 .. 2049892 -  -3.1  -2.89447   TTTTAACGAGAATGA             TTTCGAG GAATT CTCGAAG             TGAATCGTTCGATCT  42 106
   Bxe_A2626 NONE
   Bxe_A2627 NONE
   Bxe_A2628 NONE
   Bxe_A2629 2045833 .. 2045847 -  -5.6  -2.56596   TTTTGCAGGAATCTA               CTGGAC GTA GTCCGG               CTGGCGGTCTGGTTG  46 8
   Bxe_A2630 NONE
   Bxe_A2631 2043572 .. 2043584 -  -4.1  -2.56596   CGTCGCACCAATCTA                TTCGG CTG CCAAA                GCTGGACCGCATGCT  42 485
   Bxe_A2633 NONE
   Bxe_A2634 2042014 .. 2042028 -  -3.5  -3.01712   TGGCCCGTGGCAATA               CGGTC GTCGT AACCG               GCCGTCGCGAGACGG  42 155
   Bxe_A2636 NONE
   Bxe_A4549 2040743 .. 2040756 -  -2.4  -3.18571   TTCTCCAAATATAGA               TCGT CACGCC ACGA                ATGCAATAGGCGCGA  44 234
  Bxe_A2636a 2039779 .. 2039792 -  -3.7  -4.15044   TGCGTCTGGAAGAAA               CGCTG TCGG CTGCG                CATCTTCGCCTGTCC  62 442
   Bxe_A4547 2036306 .. 2036345 - -11.5  -3.74251   CACAGCCTGACCAAA  GACGCGGTAACAGGAAA ACCGGA CTTACCGTTACCGCGCC   ACACCGCGACTTTCC  78 341
   Bxe_A4541 NONE
   Bxe_A4540 2031130 .. 2031141 -  -3.6  -3.23393   GTGTATTCCACAACA                CGGC CCGA ACCG                 CTAGCCAGCAGTGAC  47 26
   Bxe_A4539 NONE
   Bxe_A4538 2030126 .. 2030142 -  -4.3  -3.56092   GGACCATGCCGGAAA              CCAGTCC GTG AGTCTGG              GATAACCGTCCACCG  51 238
   Bxe_A4537 NONE
   Bxe_A4536 NONE
   Bxe_A4535 2028791 .. 2028811 -  -3.9  -3.74361   TATAGCCAGGAAGAA            CTGGCGC GCAAGCT GCGCCAC            GTCCTTGGGACGCCT  56 468
   Bxe_A4531 2025148 .. 2025159 -  -7.2   -4.1721   ACGGACAGTCGAAAA                CCGC CAAT GCGG                 TCTTGGTCTGGACCT  71 98
   Bxe_A4528 2022400 .. 2022418 -  -3.1  -2.89447   TTTTAACGAGAATGA             TTTCGAG GAATT CTCGAAG             TGAATCGTTCGATCT  42 106
   Bxe_A4527 NONE
   Bxe_A4526 NONE
   Bxe_A4525 NONE
   Bxe_A4524 2018359 .. 2018373 -  -5.6  -2.56596   TTTTGCAGGAATCTA               CTGGAC GTA GTCCGG               CTGGCGGTCTGGTTG  46 8
   Bxe_A4523 NONE
   Bxe_A4522 2016098 .. 2016110 -  -4.1  -2.56596   CGTCGCACCAATCTA                TTCGG CTG CCAAA                GCTGGACCGCATGCT  42 485
   Bxe_A4520 NONE
   Bxe_A4519 2014540 .. 2014554 -  -3.5  -3.01712   TGGCCCGTGGCAATA               CGGTC GTCGT AACCG               GCCGTCGCGAGACGG  42 155
   Bxe_A4517 NONE
   Bxe_A4516 2013269 .. 2013282 -  -2.4  -3.18571   TTCTCCAAATATAGA               TCGT CACGCC ACGA                ATGCAATAGGCGCGA  44 234
   Bxe_A4515 2012305 .. 2012318 -  -3.7  -4.15044   TGCGTCTGGAAGAAA               CGCTG TCGG CTGCG                CATCTTCGCCTGTCC  62 442
   Bxe_A2669 NONE
   Bxe_A2674 1980139 .. 1980149 -  -6.8  -3.39895   CCCCTCAGGAATTAA                 CGAC AGC GTCG                 GGATAATCAGCGCTG  58 4
   Bxe_A2675 1979568 .. 1979583 -  -3.2  -4.36914   GCTGGCGGTACAAAA              CGTCAC GCGG GTGATG               GAAGGCGAGCCGCCC  66 193
   Bxe_A2678 NONE
   Bxe_A2679 NONE
   Bxe_A2680 1975275 .. 1975288 -  -8.1  -3.43944   ACGACCAAGCGACAA               GCGTC AACT GACGC                TACTATGTACGGCCG  61 15
   Bxe_A2687 1969194 .. 1969229 -  -6.1  -2.52464   CGTCCGGTGAACGGA   CGCGCGCGAT-GCC-GG CTTC CCTGACGACGGCGCGCG    GGGGATCTCTGCTTA  48 38
   Bxe_A2688 1968292 .. 1968341 -  -9.3  -2.71011   AGGGCTGTGCAAGGA CGACGGTGCGCCGCGC-CGGAGA TCGTGT TCTCCGCGTGCGGCG-ACGTTCG GTTTCGTTCAGGGGC  61 41
   Bxe_A2689 1967089 .. 1967112 -  -3.6  -3.14132   GGCGCCGTTCAGCAA          CGGCGATGGC TGCG GCCTGCGTCG           TCATGTTCAGGCTGC  45 71
   Bxe_A2690 1965372 .. 1965384 -  -6.2  -3.06831   CGAAGCCGCATTCAA                CGGC GCAAA GCCG                TCGGGTCTGGTGCGA  52 441
   Bxe_A2692 NONE
   Bxe_A2693 1963323 .. 1963339 -  -4.3  -4.83169   ACTCGCGGACAAAAA              CTGGACG ATT CATCCCG              CGACGCCGATCAAGC  75 35
   Bxe_A2694 1962701 .. 1962714 -  -2.3  -4.13767   GCTGTCATCGCAAAA               TGCGA GGAC TCGCG                CGCGCCCGACGCGCC  58 343
   Bxe_A2700 1957413 .. 1957426 -  -2.3  -3.57971   AGAGCCATCTGGAAA               CGTGG ATGT CAACG                AGGCGTTGATTATGA  47 255
   Bxe_A2704 1954230 .. 1954265 -  -7.6  -2.90212   GGAGGAGCGCATAGA    GGAA-GGGCGCTGATCA AGG TGTTCAAGGCCCCTTCC    GTTCGCATGATCCCC  56 50
   Bxe_A2705 1952930 .. 1952943 -  -9.5  -2.60808   ACCACCGACAAGGCA               CCCCG GCAG CGGGG                CGGACTCCTCGGCGC  60 99
   Bxe_A2706 NONE
   Bxe_A2707 1950205 .. 1950234 -  -4.3  -2.94595   AATCTGGATGAGAGA       CGCGCGACAATC AAGTTGA GAATGTCGCG-G       CAGGAATGATGATGC  44 292
   Bxe_A2709 1948734 .. 1948746 -  -6.3  -3.73647   GGTATTGATTAATAA                TCAAC GAT GTTGA                TTTTATAGATCGATG  61 358
   Bxe_A2710 NONE
   Bxe_A2711 NONE
   Bxe_A2712 1946404 .. 1946416 -  -3.3  -2.78679   CTGGCGGACGCAAAT                GCCCT GCC AGTGC                CGCCGCGCCTGGCTA  41 38
   Bxe_A2713 1945154 .. 1945181 -  -2.6  -3.87869   TCAAGCGCGTAGAAA        TCCACAAGGACG AGAT CGTCGTTGTGTT         TCGTGTCGATCCGCA  55 337
   Bxe_A2715 1942368 .. 1942388 -  -2.5  -2.62613   CTCGACTCGAAACAT            CGAGACA TTACTGC TGCCCCG            TGTAGTAACGACGGA  38 509
   Bxe_A2722 1934109 .. 1934131 -    -9  -2.64155   GCGTTCGCAAACGCA           GCGCCGGCCC AGC AGCCCGACGC           CGAATAGACTGTCGT  57 93
   Bxe_A2734 NONE
   Bxe_A2735 1920574 .. 1920593 -  -4.2  -3.08032   TGCCTGTCAAAACTA            CT-GGCCGG AGT CTGGCCGAG            CATGCTGCGTGTCGG  45 260
   Bxe_A2737 NONE
   Bxe_A2738 1917663 .. 1917680 -  -2.5  -2.53581   GATACGGTGAAGTCA             GTGGCCG GCTA CGGCATC              ACTCTGTGCGCCCAG  38 5
   Bxe_A2739 1916340 .. 1916355 - -11.8  -2.68493   TCTATCAGTAAATAT              CCCGGC GACG GCCGGG               TGTAGCACAAGGCGT  69 167
   Bxe_A2740 1915477 .. 1915497 -  -2.5  -4.36914   CTTCGGTGTAGAAAA            TCATGTCCG TTA CCTACATGA            ACTGAAGGCTGGTGA  65 328
   Bxe_A2748 1906815 .. 1906847 -  -5.3  -3.07113   GACGACGTGAGCGAA      GGACTGGCGGCGTTC CAG GAGCGACGCTCGCCC      CGGTTCCGCTCATAG  49 72
   Bxe_A2750 NONE
   Bxe_A2751 NONE
   Bxe_A2752 NONE
   Bxe_A2753 NONE
   Bxe_A2754 NONE
   Bxe_A2755 1900071 .. 1900089 -  -4.4  -2.73364   CGTTGATTTCAAGCA             TCGGCCGG CAC CTCGCCGA             GATAGGCCAGCAGCA  44 0
   Bxe_A2756 NONE
   Bxe_A2757 1897443 .. 1897454 -  -5.8  -3.53012   CGCTGCTCGCCGAAA                GTGC CGCG GCAC                 GCGCCGACGGTTTCG  55 305
   Bxe_A2765 1888659 .. 1888677 -  -4.4  -2.93853   CTCCTTCAAGGAAAC             GCGATCCC ATT GGGCTTGC             CGGCAACGGTTCACC  46 36
   Bxe_A2766 1887745 .. 1887767 -  -4.8  -4.04206   TGACGGCGATAGAAA           CGGCGATA TGTCATT CACCGCCG           CGTTGCACGACCCGA  62 13
   Bxe_A2769 1883581 .. 1883636 - -21.3  -2.60714   GCAAAGCGCGATAAG GCGTTG-GCCTTTGGCGGCGCGGCAC GATGA ATGCCGTGCCGTCAAAAGCACAACGC GCCGGTCCGCCGCTG 100 49
   Bxe_A2771 1881698 .. 1881717 -  -6.4  -3.57263   ACGCCGACTGTTAAA            CGCTTGCA TGAA TGAAAGCG             CGTTTATCCGTATTA  58 190
   Bxe_A2772 1880206 .. 1880233 -   -20  -5.63517   CGCGGAAATAAAAAA        GGCCGTTCCGAT GGAA ATCGGAACGGCC         TCGTATTGCTTTGCT 100 161
   Bxe_A2773 NONE
   Bxe_A2774 1876507 .. 1876521 - -12.8  -3.29144   GGATGTTTTTTACAA               GCCGGC CAG GCCGGC               GCCGAACTCAGGCCG  79 33
   Bxe_A2775 NONE
   Bxe_A2776 NONE
   Bxe_A2777 1872521 .. 1872538 -  -4.1   -4.8622   CGCGCGAAGCAAAAA             CACGCCGC GAA GCGA-GTG             GGAAAAACCTCACGC  75 44
   Bxe_A2778 1870359 .. 1870409 -  -4.5  -3.40403   GCGCGGCGAGCAGAA GTCCGCGCGACGGCGCGCTTTGCA ACGG TGCATGGCGCGACGCC-CACAAGC GGGCGGCTTGCGCTG  51 142
   Bxe_A2779 1869347 .. 1869357 -  -6.8  -3.05384   TTCGTCCTGAGCGAA                 CTCG CGA CGAG                 TGCGGGACACCGGAT  51 122
   Bxe_A2786 1863963 .. 1863976 -  -5.9  -5.47399   TGAACCGGAAAAAAA               CCGCG TGCG CGCAG                CGCCTCAATGCGTCA  93 244
   Bxe_A2788 1863266 .. 1863278 -  -5.5  -3.85698   GCGCCTGCTCAGAAA                CGCGT GTC ACGCA                TGGCGCCGCGCGGCC  61 171
   Bxe_A2804 NONE
   Bxe_A2805 1845269 .. 1845281 -  -6.2  -5.00616   CCTTGCCTGAAAAAA                CGCG GAGCA CGCG                GTGAGTCGGGCTGCT  86 148
   Bxe_A2806 1843356 .. 1843401 -  -6.2  -3.68261   GCAGAATACGTGAAA GTG-CGCGTGCCG-TTTGATAG TGGA CCCTCTAATCAGCACGCGGCAC TTTTGCGGATCAGTT  61 35
   Bxe_A2807 1842522 .. 1842556 - -13.7  -4.18018   TGCCTTCAGGCAAAA    GAACCGGTCGAACGAT TGCG ATCGT-CGGCCGGTTC     AAGGGGTTTTGCCAG  95 141
   Bxe_A2814 NONE
   Bxe_A2815 NONE
   Bxe_A2816 NONE
   Bxe_A2817 1827009 .. 1827036 - -22.8  -5.38497   AGGCAAAGCAAAAAA        GGCGGGACCGCT ATCG AGCGGTCCCGCC         TTTTTGCATATGGTC 100 65
   Bxe_A2827 1812638 .. 1812667 - -18.7  -3.41693   TTCACCAGCAACCAA       CGCGCTGCTTCAG ACGT CTGAAGCAGCGCA        CAGTCGGGCTGGGGG 100 184
   Bxe_A2828 1812112 .. 1812134 - -13.5   -5.4477   AAAGGCGCAAAAAAA           GCCCGTATC GCGAG GATACGGGC           GTACCGGAATTACTA 100 160
   Bxe_A2830 1810448 .. 1810461 -  -4.5  -3.20227   TTCTAATCAGCAATA               TCCGC TCCA GCAGA                CGGATTTGTAAGTGC  49 192
   Bxe_A2831 1810038 .. 1810076 - -24.8  -3.54475   CGGTCCATTAGACAA   CAAAAAGCCGAAGCCGGC GGT GCCGGCTTCGGCTTTTCA   CCTTCGCGGCATGGC 100 79
   Bxe_A2832 1809517 .. 1809562 - -25.5  -3.28712   CGGCGCGTCGCACAA TCGCACGCGGGTTGCCGGGCCG GTT CGGCC-GGCAACCCGCGTGCCG TTTCATTACAGCGGG 100 44
   Bxe_A2834 1807193 .. 1807237 -   -10  -3.68886   ATGAACTGATCGAAA GCGTCAG-CGTGACGCGCAAAC CCC GCTT-CGCGACCCGGCCGACGC GCGCGTCGAACCTGC  74 102
   Bxe_A2836 1806096 .. 1806107 -  -7.2  -3.34222   AGCAGCATGGCAGAA                CGCC GCAC GGCG                 CGCGGGCCTCGTTCA  58 38
   Bxe_A2840 1793971 .. 1794003 -  -8.4  -3.25515   ATCCAAAACGTAAGA     GC-CCGCCGACCGCGC AAC GCGCGAT-GTCGGCGC     CACGCCGTTTCACTC  63 35
   Bxe_A4510 1780317 .. 1780332 - -11.8  -4.18488   ATGTAGTGCAATAAA              CCCGGC TGTA GCCGGG               TTTATTGTTCGTGAA  90 44
   Bxe_A2860 1766713 .. 1766739 - -13.7  -3.14344   GACGTGTCGCACGAA        CCGCGGCCGGCG CCGC CGCCGACCG-GG         CAGACAGCGCCGGTT  76 82
   Bxe_A2865 1761403 .. 1761429 -  -2.8  -3.93695   TGGATCAGGCAGAAA         GATCAGAGCTCG ATG CGAGTGCCGAGC         AGCACGAGGAATTGG  55 1
   Bxe_A2866 1760694 .. 1760707 -  -2.3   -3.9392   GCGGAGTCGAAAGAA               GGCGT GGGC ACGAC                GTTCTATCTGTCGCT  55 254
   Bxe_A2868 NONE
   Bxe_A2869 1757378 .. 1757393 -  -4.7  -3.54638   ATAAGGGCGGTTAAA              GGAGA ATGCCA TCTCC               AGCGCAGCAGTCTAA  53 198
   Bxe_A2870 1756638 .. 1756654 -  -4.4  -2.77962   CCGGATAGCTCAAAC             GCTCGCC GCAG GGC-AGC              CGCACTTTCGACGCA  44 257
   Bxe_A2871 1754918 .. 1754939 -  -5.7  -4.18018   GCCGTGCACTGAAAA           CCGCGACGG AAGT CCGTGCCGG            ATACTGTACATTCAT  66 195
   Bxe_A2872 1754071 .. 1754085 -    -7  -3.03619   AAGCACTTCGCAAGA               CGGGCG CAA CGCGCG               GTGGCACGCGTCACC  50 404
   Bxe_A2876 1752690 .. 1752703 -  -2.3  -3.33696   GGCGTGGGCAACCAA               GGTCT TTTC AGCCC                GCGTAGGCGCGCTGG  46 19
   Bxe_A2877 NONE
   Bxe_A2878 1751319 .. 1751349 - -18.2  -3.85698   TCCTCCTGGGAGAAA       GGACGGCCGGCCCG CGA CGGGCCGGCCGTTA       CCGCGTTCAACGCGC 100 32
   Bxe_A2879 1750329 .. 1750354 - -13.3  -4.19817   CGCATTCAGGGAAAA         GTACGGCGCCT CTCC AGGCGACGTAC          GCAGGACCGTGGGCG  89 174
   Bxe_A2884 1745418 .. 1745439 -  -2.9   -3.6682   TGTCAGGTATCGAAA           TGCACGAGC GCCT GGTCGCACA            GGGCGCGGCGCCCGC  51 197
   Bxe_A2887 1741770 .. 1741789 -  -6.4  -3.79419   GCGCCGCAGAAAACA            TGTCCCCA CGTT TGGCGACA             GTATGACGGCGGCGT  64 181
   Bxe_A2888 1740974 .. 1740985 -  -3.6  -3.06302   ATGATTCTCACTTAA                GGCA ACTA CGCC                 AGGCGGCTTTATCTG  45 52
   Bxe_A2889 1739857 .. 1739877 -  -6.9  -3.21924   TCACTTCCGATAAGA            CAATTCGCT CGG ACCGAATTG            TGCTGTTAGGAACCG  56 80
   Bxe_A2890 1738817 .. 1738852 -  -2.4  -4.08064   AAGTGGTCTGTAAAA    CGTGACAGGTCTGGAC TTCA GTTCATAGCCGTCTCG     GCCTTACATCCATCA  56 141
   Bxe_A2891 NONE
   Bxe_A2892 NONE
   Bxe_A2893 1732697 .. 1732731 - -13.7  -4.36914   GCGCTTTCCAGAAAA    CGACAGGCCCATCCAA TGCT CTGGATAGGCCTG-CG     TCATGCCCAACTCAA  95 51
   Bxe_A2894 1730799 .. 1730810 -  -3.6   -3.6502   GACCTGGTATTCAAA                CCAC AGAT GCGG                 CCAGTTCCTTTGAAT  51 300
   Bxe_A2898 1726011 .. 1726034 -  -6.6   -4.7629   TCACGAAGCGAAAAA          GGGTACCTGG AAAT CCAGTTGCCC           TTTACGCATGGAGCG  82 73
   Bxe_A2900 1724530 .. 1724544 -  -7.8  -2.52676   CAGGTGGTCAAGTGA               GGCAAC GTT GCTGCC               CTCACCCATGAGCGT  53 364
   Bxe_A2903 NONE
   Bxe_A2904 NONE
   Bxe_A2905 1720704 .. 1720735 -  -5.8  -3.09015   GGTATACGGATTTAA      TGGTTGATGGGGCA CCTT CACCCCATCAATCT       GATACCACCCTCAGA  49 36
   Bxe_A2906 1719190 .. 1719206 -  -9.3  -3.28791   AGGTGGTTTCGACAA              CGGGTGC GCC GCGCCCG              TTCAGCGCGATGCTA  66 266
   Bxe_A2907 NONE
   Bxe_A2908 NONE
   Bxe_A2909 1711209 .. 1711219 -  -4.6  -3.36878   GTCATTTACGGATAA                 CGCG GTG CGCA                 GCATCAGGAAGGAGC  51 29
   Bxe_A2913 1706260 .. 1706270 -  -8.2  -2.60075   CGTGTTCCAATGAAT                 GCCG CGC CGGC                 CTTGAGCCGGCATGT  53 70
   Bxe_A2914 1704636 .. 1704680 - -13.4  -3.10641   GAATCGAGGATTGAA GCCGGTGATCCGGGCCGCGCC ATGC GGCGCATGCCGGCCC-CCGGC AAGCCTGACCCGACT  79 111
   Bxe_A2916 1702101 .. 1702115 - -12.8  -2.54896   GTGGTATTGAAGTGA               CGCGCG CCT CGCGCG               TTTTCGCTGTCTGTA  71 145
   Bxe_A2932 1684786 .. 1684807 -  -8.6   -4.5442   CTCCGAACGACAAAA           GGGGCGGC TCAGCG GCCGTCCC            TTTCCACATTCGTCA  82 47
   Bxe_A2934 NONE
   Bxe_A2935 1680100 .. 1680121 - -10.9  -3.57572   CAATGAAAACAGGAA           GGATGCGCCG CGG CGGCG-ATCC           GGCGGATGCGGAAAG  74 284
   Bxe_A2936 1678996 .. 1679034 -  -9.5  -3.53012   GCCGGGTGCCTGAAA  GTGCGGCGCGAAAG-GGC AAGG GCCTCGTCCACGCGGCAC   GCATTATAGGACGGC  69 178
   Bxe_A2937 1678376 .. 1678393 - -14.1  -2.88249   CACATGCTTGAGAGA             CCGGCGC GAAT GCGCCGG              CCGGGTCTCCGCGGC  82 131
   Bxe_A2938 1676863 .. 1676873 -  -4.6  -4.14764   GCGCAAACAACGAAA                 CCCG TGC CGGA                 AAGTATCCTAGCCGC  64 33
   Bxe_A2949 1662595 .. 1662622 -  -6.2  -3.01712   CGGGCGCCCGGAAGA        GGCTCTCTCGGGG CCG CCCCGA-AGCGCG        GCCCTTCGTTCACGC  51 35
   Bxe_A2950 1662274 .. 1662289 -  -4.6  -2.73124   GCCCACGCTTCAAAG              CGCCAT GTCG AAGGCG               GGCTTGAGGAACAGC  44 4
   Bxe_A2952 1659298 .. 1659321 -  -9.4  -2.78384   CGCGCCGTTACCAGA          GTGCGGCCTG TCAT CGGGCCGCCC           GTGCGTTGGAAGCCG  61 12
   Bxe_A2953 1658051 .. 1658069 -  -4.5  -5.08824   CGCGCAGGCAAAAAA             GCGGC AGTCACCGA GCCGC             CGACTTCCCTCCGTC  83 14
   Bxe_A2956 1653945 .. 1653958 -  -9.5  -3.33696   CGCGGCGGCAAGGAA               GCGCC GCCA GGCGC                GTCAGGCAGGTGGTG  67 352
   Bxe_A2958 NONE
   Bxe_A2959 NONE
   Bxe_A2960 1650138 .. 1650158 -  -3.1  -3.06815   AGCGCCGTGAACAGA            CGTCGCATC ATG GCGGCAACG            CGTGGCGCTCTTCCA  43 12
   Bxe_A2961 1648347 .. 1648371 -  -8.5  -4.12456   AGACCAGTTGCAAAA          GCGCTTCATGC GCC GCATCACGCGC          GCGGAACTCGATCCG  72 345
   Bxe_A2963 1646515 .. 1646532 -  -6.9  -4.09864   ATGCAGTGGCGAAAA             CGCTGTC GCTC GACGGCG              TCAAAGCCGGCGTGC  68 511
   Bxe_A2965 1643965 .. 1643981 -  -9.3  -2.70932   GCCGGGCGGCAATGA              GCGGGCG AGC CGCCCGA              GTCGAATCGATGCTG  61 452
   Bxe_A2977 1627227 .. 1627241 -  -9.2  -3.72642   AACGAAGCATGCAAA               GCCCCG GAC CAGGGC               CATTGATTGTCCTTA  71 248
   Bxe_A2981 1624443 .. 1624453 -  -2.4  -3.12482   GAAGACCACGGAATA                 CTGG TTT CCCG                 AACTGGAGCGCTGCA  42 213
   Bxe_A3007 1586303 .. 1586319 -  -9.3  -3.01791   ATGGTGGCTCGAACA              GCTGCGG CAG CCGCGGC              TTGCGAAACGCCTCG  59 485
   Bxe_A3010 1583885 .. 1583898 -  -3.7  -3.17075   GCCGCTCGAATTTAA               CGTGG CGGG CCGCG                AGGTGGCGATGGTGC  45 301
   Bxe_A3012 1582295 .. 1582338 -  -3.6  -3.53224   GAGGCGGCCTTCAAA GGCCGCCCAGCGAGATGCGC ATCG GAGCATCCCGCTCGTCACTC ACGTCACTCACGTCA  51 65
   Bxe_A3013 NONE
   Bxe_A3014 1580645 .. 1580658 -  -3.8  -3.54741   GAGCAGGTGGCCAAA               CTCG ACGCGG CGAG                CGCAGTGCGTCCCGC  51 148
   Bxe_A3018 1575515 .. 1575536 -  -4.4  -3.57263   ACCGGCACCTTGAAA           CGATCCCT TTCCCG AGTGATCG            GAAAGTCGGACGCTG  53 213
   Bxe_A3027 1563473 .. 1563492 -  -2.7  -3.14132   GCTGGGCGTCATCAA            GGCCGGC GCGATT GCCGACA             TTCTCGTGGTGGACG  42 185
   Bxe_A3036 1552168 .. 1552193 - -10.5  -4.87893   AACCCGAATTAAAAA         CCCCGTAAG TTCAAATG CTTACGGGG          TTTTTGCTTTCTGGG 100 10
   Bxe_A3037 1551089 .. 1551109 -  -6.7  -3.06492   GCACGCATGGCAAGA            CGTTCGTCG ACT CGGCGATCG            ATCTGAAGATCATCG  51 522
   Bxe_A3042 NONE
   Bxe_A3043 1546353 .. 1546367 -    -5  -3.63991   TATTACGCTGAACAA               CAGAAA TTC TTTCCG               CCGATTCGGGGACTG  56 64
   Bxe_A3074 1520139 .. 1520156 -  -6.9  -3.33696   CCGGCGTCCAACGAA             GCCGCAG TCAT CCGCGAC              CGGCACGCCGAGTTG  55 413
   Bxe_A3086 1513444 .. 1513456 -  -3.3  -3.54543   ATTGACGTGTGGAAA                CGCAA TTC TAGCG                CGGGGTGGAACACCC  49 267
   Bxe_A3089 NONE
   Bxe_A3090 1511899 .. 1511913 -  -2.8  -4.18494   TACCTGTAGGTAAAA               TTGTGA GCG TCACAT               TTGAACGGCCGGATG  60 79
   Bxe_A3091 NONE
   Bxe_A3092 NONE
   Bxe_A3093 NONE
   Bxe_A3094 1510861 .. 1510878 -    -4  -2.89564   GGCCGAGCCGATATA             GCCGAG CATATT CACGGC              AGGACCCTCCCGGTG  44 19
   Bxe_A3095 NONE
   Bxe_A3096 1509401 .. 1509433 -  -3.4  -5.03314   CGGATCCTGAAAAAA     CGG-GCGCTGTGAGAG CCG CCCCCA-AGCTCGCCG     ACCGGGGGTCACAAC  78 62
   Bxe_A3097 NONE
   Bxe_A3098 NONE
   Bxe_A3099 NONE
   Bxe_A3100 NONE
   Bxe_A3101 1505233 .. 1505249 -  -9.3  -3.14931   CGCAGCGTCCAGGAA              CGCTCCG CGG CGGCGCG              GTTCGCCGTACATCA  64 38
   Bxe_A3102 1504601 .. 1504625 -  -9.2  -2.70528   ACCATCGACAGAGCA         GCG-GGGCGCC TGCC GGCGGCCGCGC          GTGCAGACGATTCCA  60 87
   Bxe_A3103 NONE
   Bxe_A3104 NONE
   Bxe_A3105 NONE
   Bxe_A3106 NONE
   Bxe_A3107 NONE
   Bxe_A3108 NONE
   Bxe_A3109 NONE
   Bxe_A3110 1498859 .. 1498871 -  -4.8  -4.82901   TCTGTGCCATAAAAA                TGGC TCTGT GCCA                TAGAATTTTCAGCGC  76 34
   Bxe_A3116 1486319 .. 1486344 - -16.1  -3.43217   TGGAAACGCAATGAA         GCCGGACGGCC ATAA GGACGTCCGGC          TTTTTTTACATCGCA  89 151
   Bxe_A3133 1471150 .. 1471191 - -10.9  -4.02021   AAGGAATTAATTAAA CCGGATAGCTGTTATGCCAA AAA TTGGCGTGCCAGCT-TCCGG GTGCCCGTTACGAGA  85 85
   Bxe_A3134 1470350 .. 1470393 -  -5.9  -4.03234   GGTCGGGCATACAAA CCCGGCACGCAAACCAGG TGCGGACGG CGCGGTGCGCG-GCCGGG AAAGAGGCCGCAAAT  64 311
   Bxe_A3135 NONE
   Bxe_A3136 1468018 .. 1468037 -   -15   -5.4505   GGCGGCAACAAAAAA            GCCGGGAC CGCG GTCCCGGC             TCTTCGGCATGCGTG 100 59
   Bxe_A3137 1467325 .. 1467360 -  -5.3  -2.90194   AGGTGCGCAAGTATA    TCGTCAGCGCGTCGCC CGCGC GGCG-CGCCCTGAAGG    GACTTCCTTCGGGGC  48 73
   Bxe_A3138 1466259 .. 1466270 -  -5.8  -4.63218   TTTTTTGTAACAAAA                CCAG ACTC CTGG                 AAGGGTTTCGTCTAT  75 130
   Bxe_A3139 1465926 .. 1465937 -  -3.6  -3.53012   CCGCGCCTTGTGAAA                CCCG GTCT CAGG                 CGGCCTTGCGTTCGT  51 21
   Bxe_A3140 NONE
   Bxe_A3141 NONE
   Bxe_A3142 1463679 .. 1463702 - -15.4  -5.60993   GTGCGCACAAAAAAA          GGCCTTCATC TGAC GATGAAGGCC           TTTTACTTTTTGGCC 100 66
   Bxe_A3144 1461252 .. 1461298 - -13.8  -2.80622   AACAGGGACGGAAAT CGCCGCGCGCCACG--GCTC-GT GATG ACTGAGCGGCGCGGCGCGCGGCC TGAGTCGCTATTGTG  76 128
   Bxe_A3145 NONE
   Bxe_A3146 1460254 .. 1460276 -  -9.1  -3.68936   GAGGAAGCGGAAGAA           GGCCGCC GCGCCCATT GGCGGCC           TTGCCGGCGATAGCA  69 69
   Bxe_A3147 1459620 .. 1459646 - -13.1  -5.36441   GGCCCAGACAAAAAA        GCCGTGGAGATG ACAC CATC-CCACGGC         TTTTTCCATTTTCTG 100 235
   Bxe_A3154 1452018 .. 1452037 - -16.4  -5.60993   CGGCCCATAAAAAAA            CGGCGCCC GGAA GGGCGCCG             TTTTTACAAGCAAGT 100 90
   Bxe_A3157 1448611 .. 1448641 -  -6.6  -3.29043   AATGCTGCTGCACAA       CGGCCATACGGCGC GGT GTGCAGCGCGGCCG       CGTATTGTACGCGAC  54 137
   Bxe_A3158 1447221 .. 1447256 -  -8.8  -3.08283   AGAAGTATCCGAAGA    CCACGCAGGCGCTCGC CAAT GCGATCGTGCGCGCGG     ATCATTGGCTGCAGA  57 450
   Bxe_A3162 NONE
   Bxe_A3163 1443360 .. 1443399 - -19.2  -3.12351   GCTGGCCACAGGCAA  GCGCGCCGGTTCGGCG TGTCAGAG CGCCGTGCCGGCGCGC   GGCATCATCGCAATA 100 83
   Bxe_A3167 NONE
   Bxe_A3168 1436307 .. 1436318 -  -7.2  -2.59742   CGGAAGGTTTACAAC                GCCG AACC CGGC                 TCGATCGTGCGAACC  50 7
   Bxe_A3169 1435235 .. 1435263 -  -9.6  -3.30243   ATGCAGTTCGTAGAA       CTG-TCGCCGGGC ATGT GCCCAGCAAGCAG        CTTCGGCAACACGCC  66 352
   Bxe_A3171 NONE
   Bxe_A3172 NONE
   Bxe_A3173 1430871 .. 1430892 -  -9.4   -4.0044   AAGCAGCATCAGAAA           CCCCACCC CAACAC AGGTGGGG            TTTCTGCGTTTACCG  78 315
   Bxe_A3175 1422408 .. 1422426 -  -9.5  -5.71712   TCGGATACAAAAAAA             GCCCCGC GCGCG ACGGGGC             TTTTTTATGTGGCGC 100 62
   Bxe_A3176 1421260 .. 1421272 -  -7.7  -2.63102   ATGAGTCTCATATTA                CTCGT TGG ACGAG                AAAAGGTGTGAGCGG  53 112
   Bxe_A3177 1420431 .. 1420441 -  -3.2   -2.9175   TAGACGCTAATGAGA                 CATG AGG CACG                 TAAGATGCCCCGCGA  42 156
   Bxe_A3178 1419654 .. 1419683 - -16.5  -5.24129   GTTCCGCATAAAAAA       CGAGGCACACACC ATGA AGCGTGTGCCTCG        TTTTTCATTGCGTCA 100 89
   Bxe_A3181 1417038 .. 1417062 - -18.6  -3.06796   CCTGATTGTAGGGAA          TCGCGGCGCG GTGTG CGCGCCGCGA          AGCTCGCGTTAGCCG 100 68
   Bxe_A3182 1415709 .. 1415731 - -14.1  -2.78712   CCGGCAAGCGAACGA           CGGGCGCGC GCCGT GCACGCCCG           GGCCGTTGCGCGCGA  80 84
   Bxe_A3184 NONE
   Bxe_A3185 NONE
   Bxe_A3186 NONE
   Bxe_A3187 NONE
   Bxe_A3188 1409235 .. 1409264 - -15.7  -3.63694   AGGTAGGTTGAAGAA       GCGCGAAACGGCA GGCA TGCCGGCTCGCGC        TTTTTTTGTTATTGC 100 112
   Bxe_A3198 1398055 .. 1398106 -  -3.1  -3.03159   GGAACTGCGGGAAGA GACCGGCTATACCGCGCGTGAG-TA TGTC TATCTCACACGC-ATTCACCCGATC ATCTCGTACTCGACC  42 357
   Bxe_A3222 1374299 .. 1374316 - -10.5  -6.32017   AATAAATAAAAAAAA             GCCGCCC GGAA AGGCGGC              TTCGTGGATGCGGGC 100 57
   Bxe_A3223 1373456 .. 1373466 -  -2.4  -3.54424   TGGTACGCGGCGAAA                 GCCG AAC CGGT                 CCGGAGTCGCACGAG  47 49
   Bxe_A3224 1371792 .. 1371817 - -13.2  -4.12456   ACAGGAGTCGCAAAA         GCCCCGCGCC TTGAGT GGCGTGGGGC          TTTTGCATTGTGGGG  93 41
   Bxe_A3226 1369231 .. 1369245 -  -2.7  -3.71873   TGACGCACACGCAAA               GCGCG TTCGG CGAGC               AGTTCGACAGCCTGT  53 519
   Bxe_A3232 NONE
   Bxe_A3233 1363259 .. 1363281 -  -3.2   -3.9009   AACTCACCCGAGAAA           TCTCCCGCTC AGT GGGCGCGTGA           AAGGTACGCGTTGAA  55 11
   Bxe_A3234 1362475 .. 1362497 -  -4.7  -2.87211   AGCGGCTGGGACACA           GTCGGCTCC GCTCA GGAGCCGTT           GAAGATCGACGGCGC  46 14
   Bxe_A3235 1361877 .. 1361891 - -12.8  -2.87468   GCGCATGACAGGAGA               GGGCCG ATG CGGCCC               GCACCATGTGGCGCC  74 86
   Bxe_A3236 1360679 .. 1360695 -  -4.3  -2.51627   AATAGAAGTTAAGAG              GGACTAC GCG GTCGCCC              GGGCCTTTTGCACGC  41 12
   Bxe_A3237 1359469 .. 1359503 -    -5  -3.53811   TTCATGCCGTTCAAA    CCATGCGCG-CG-ATC TGCAT GATTCGGCGCGCCCGG    TTCGCTCACGTCGTC  53 142
   Bxe_A3238 1358911 .. 1358948 - -14.1  -2.83403   GCTGCCGCACGAAAG   CGGCTCGCGGCACGGCT TCAC AGCCATGCCTTGAGCCA    TTGCACGACGAGCGG  80 5
   Bxe_A3239 NONE
   Bxe_A3240 NONE
   Bxe_A3241 1356617 .. 1356636 -  -7.9  -4.53303   GATCGCGACACAAAA            GGTTGCT GCGGAA AGCAACC             CTCAGCGGCCACCCG  78 27
   Bxe_A3242 1354262 .. 1354277 -  -3.9  -4.16016   CGACGGCCGAAGAAA              CCGCG TTCCTG CGCGA               GCCCGGTTCGTCGTT  62 62
   Bxe_A3258 1337277 .. 1337315 - -25.5  -4.18094   CAAACGATGCGAAAA  GCGCGTGACGGAGGCGCT GCAG AG-GCCTCCGTCACGCGC   TTTTCAGGCCGCTTT 100 40
   Bxe_A3259 1335806 .. 1335829 -  -9.6   -4.2687   CTTAAAAACCATAAA          CGGCTGA-CGC AGC ACGCTCAGCCG          TGGAATGACAACAAG  83 234
   Bxe_A3260 1334428 .. 1334461 - -16.7  -4.08216   GTATCGCCGCGAAAA     CCCGCAGTGTAGCGCC GTT GGCGCCGCAC-GCGGG     CGAGTGGGGTGATGG 100 42
   Bxe_A3261 1333162 .. 1333181 -  -4.8   -3.5393   AGCACGTGCGCGAAA            CGCCGCGC GAGC GCGAGGTG             GCCGTCGTGGATCGG  53 156
   Bxe_A3262 NONE
   Bxe_A3263 1332080 .. 1332104 - -10.6  -3.55622   GGTAAGCCGGCCAAA          GCCCGCTCAC TTGCG GCGGGCGGGC          GCCTTGCGCGCAGGC  71 7
   Bxe_A3264 1331484 .. 1331531 -  -9.8  -4.37157   AAGCACGACAACAAA GGTGTGG-TTACGGAGCGCGACT ATC AGGCGCAACCCGCAATCCGCACC CCGCAACCCAGCGTG  83 63
   Bxe_A3266 NONE
   Bxe_A3267 1329185 .. 1329197 -  -2.7  -4.34402   GGCTCTACATCAAAA                CAATA TCG TACTG                CTCCTGACTTAAATT  62 2
   Bxe_A3268 1328248 .. 1328261 -  -6.7  -3.38088   AAGCCATCCAATTAA               CATCC AGTG GGATG                GTTATACGCCTGCGG  56 27
   Bxe_A3269 1327723 .. 1327748 -  -5.3  -3.14931   TTGAGGCGCGAGCAA         GCGGGGCGACT GACG AGTCACCGCGT          TCGCTCACGGAGTGA  49 62
   Bxe_A3270 1326333 .. 1326349 -  -8.7  -4.74103   CGGCGAATTGAAAAA              GCTCGTC GCC GACGAAC              CGCGCGTGCTGAGCG  91 237
   Bxe_A3272 1325148 .. 1325162 -  -4.2  -3.55622   CCGAAGGCGTCGAAA               CGGC GGAGCAG GCCG               CGCAACTCGAAGCGC  51 214
   Bxe_A3276 1319979 .. 1320000 -    -3  -3.53091   AGGTTCGTGTTGAAA           GACC-GACT GTACG AGCCAGGTC           TCCAACGTTACGACG  49 118
   Bxe_A3277 NONE
   Bxe_A3278 1318916 .. 1318958 -  -4.3  -3.74693   CCCGATCCTATCAAA GATGGCGGTCTCGCGCCG CCCGGCCACC CGGCGCGAG-C-G-CATC CTGTCGCGACGCCGC  54 40
   Bxe_A3279 1317594 .. 1317616 - -14.8  -3.34398   CGTGGCCGTGAAATA           CGCCACGGCG ATC CGGCGTGGCG           TGGCGTGGCGTGGAG  87 72
   Bxe_A3285 1312061 .. 1312073 - -10.5  -2.87501   TTCGACCAAAGACGA                CGCGC CGG GCGCG                CAAACCTCAAGCTGA  64 55
   Bxe_A3291 1303561 .. 1303585 - -12.7  -3.27298   GCGGGCAAGGACGAA          CCGCAGGCGGC AGC GGCGCCGGCGG          CTTCATCGCGTGGCG  74 363
   Bxe_A3293 NONE
   Bxe_A3294 1297741 .. 1297760 - -10.6  -3.18023   GCATCACCATGAAGA            GCGCGCGC CGCG GCGCGAGC             GTAGCAGCGAGGGGC  65 368
   Bxe_A3302 1289719 .. 1289738 - -12.2  -2.52676   GATGCTTCGAAGGCA            GACGCAAG TATG CTTGCGTC             CAGTTGGAAAGCAGA  68 189
   Bxe_A3303 1285282 .. 1285309 - -14.9  -5.86061   CGGGATGAAAAAAAA        TGGGCCGCTCG TTGTTT CAAGCGGCCCA         TTTTTCTGCGCTGGT 100 71
   Bxe_A3305 1283181 .. 1283204 -  -6.6  -3.21099   CGGCGTTATCAGGAA          GGCGACGGCA ATTA TGCCGTGGGC           GGCTTGTCGTTGCAG  54 377
   Bxe_A3307 1280865 .. 1280887 - -17.8  -3.21912   TGTGCAATGCAGCAA           TTTGCGCGCG GCT CGCGCGCAAA           CTGTCATTAAATCAT  93 37
   Bxe_A3308 1279389 .. 1279418 - -16.5  -3.87815   CGGGATCCTCATAAA       CGACAACGGCCTC CGAA GAGGCCGTTGTTG        TCGACTTGCTGCGCG 100 49
   Bxe_A3310 NONE
   Bxe_A3311 1276970 .. 1276981 -  -7.2  -2.72344   CGCGACGCTGAATGA                CGCG GCCG CGCG                 GCTTACAGATCCGGT  51 28
   Bxe_A3312 1276330 .. 1276355 - -20.5  -3.05384   TGCTTCCGGATTGAA         CGACACCCCGC TTCG GCGGGGTGTCG          TGCTTTTGGGGCGGT 100 77
   Bxe_A3315 1274143 .. 1274171 - -11.8  -3.33696   CCGGCGCTCAATCAA        TGATCGATCGAC GCACT GCCGACCGATCA        ACCATCAATCAACGG  76 34
   Bxe_A3316 NONE
   Bxe_A3317 1271392 .. 1271432 -  -5.8  -3.96148   GGCCTGCAGGACAAA  CCAGGCCCGGCGGCCGCG GGTCA CGCTGCAGCACTGCCCGG  CATGTTGCCGGGAAA  64 208
   Bxe_A3318 1270289 .. 1270328 -   -12   -2.7497   ACACCACGCGTAAAC  GGCGCGCGGCCCTGAACC GCGA GATCCAGGGCCGCGAGTT   TCGAGCGCGGGCGTT  70 64
   Bxe_A3319 1269355 .. 1269367 - -10.5  -2.98823   GCTCGCGCAGAGACA                CGCCG ACG CGGCG                CTCAAGCTGCCGGCT  62 346
   Bxe_A3328 1259463 .. 1259482 - -13.6  -3.91897   CTGCTGATTGAGAAA            TGCGCTGC TTCG GCAGCGCA             TTTTTTTGTACGGCG  93 88
   Bxe_A3331 1254850 .. 1254874 - -13.5  -2.78738   TCAAAACTTCAATTA          TCGCGCGAGTC GGC GACCCGCGCGC          GCTGCTTATTTAAGG  76 31
   Bxe_A3332 1253608 .. 1253635 -  -2.6  -4.44245   AGACCAGGCAGAAAA        CGCTCAGATC TTCGCGCG GATCAGCGCG         GCGAGACGCGACACG  64 1
   Bxe_A3333 1252971 .. 1253002 - -15.9  -4.39571   GCCACAAATGCAAAA      CGCGCCGCG-GGTG GTTGA CACCTCGCGACGCG      TTCTGACCGCACCAC 100 103
   Bxe_A3334 1251588 .. 1251600 -  -4.7  -2.87146   GCTGCGCAGAAGAAG                GGAGC GTG GCGCC                GTGCCTGACCATCCG  46 387
   Bxe_A3335 1249061 .. 1249073 -  -6.2  -2.61106   TACAGCGAGAATGTA                GCCG GTTTG CGGC                GCCGCGGGTAGTTCG  48 66
   Bxe_A3336 1247539 .. 1247566 -  -2.7  -4.59773   GTGCAGGCGCAAAAA       TGGCCAGATGGCG CGCG CGCCGTC-GGC-A        CGATCCGTCGTCTGG  70 201
   Bxe_A3342 1238979 .. 1239009 - -20.5  -4.14397   ATCCCACAAACCAAA       CGGCCCAGCAAGC ATATA GCCTGCTGGGCCG       CACGAACCGCCGGCT 100 87
   Bxe_A3343 1237908 .. 1237928 -  -2.6  -3.61715   GAGCGCGCGCAAGAA           CATGCCGCGA ACA TC-CGGC-TG           CTTAATGAACGGTTC  50 475
   Bxe_A3348 1233853 .. 1233881 -    -3  -3.90744   GTCCTTCGCAAAGAA        CCTCCGCGCGTG GAACT CACGACCGAAGA        GTTTTACACCGCGCC  56 378
   Bxe_A3353 1230867 .. 1230879 -  -4.7  -3.34517   ACTCGTGGGCAAAGA                GCAGG CGG CCGGC                CTGGAAGGGCCGCAG  51 63
   Bxe_A3354 1228966 .. 1229009 -    -6  -3.30124   GCCGACCGCGCAGAA GATGC-GCGACACGCTGGCG ATTTTG CGCGAGCGCG-CGCCGGATC TGCAGGTGGACGGCG  53 378
   Bxe_A3358 1223043 .. 1223059 -  -5.8  -4.59984   AAAAGCGAGAGAAAA             CGCAGCG GTGA CGC-GCG              TGACGCCGATGTAGA  75 174
   Bxe_A3359 NONE
   Bxe_A3360 NONE
   Bxe_A3361 NONE
   Bxe_A3362 NONE
   Bxe_A3370 NONE
   Bxe_A3371 NONE
   Bxe_A3372 NONE
   Bxe_A3373 1205074 .. 1205116 - -11.8  -3.36073   CAGATGGGCGAAAGA CCGCAAGGGCGCGAATCGCA TGA TGCGGGACGCGCCCTTGTTG CATTGGCGCGTCCGG  76 82
   Bxe_A3379 1198563 .. 1198576 -  -5.3   -4.2349   TTGGCAGAGGGAAAA               TGCAA GCAA TTGCA                AAAGATGGTGCGAGA  66 210
   Bxe_A3380 NONE
   Bxe_A3381 1197201 .. 1197220 - -11.4  -5.29385   AAGCGAAGCAAAAAA            CGGCAAGG GAGA CCCTGCCG             TTTTTTCATTGCCGC 100 45
   Bxe_A3384 NONE
   Bxe_A3385 1190704 .. 1190737 -   -11  -3.20164   GCAGACCGAACTCAA     CGCGG-GGCCGGC GTTCCTGTT GCCGGCCGCCACG     CTCGACCGGATTCTG  68 475
   Bxe_A3388 1188231 .. 1188256 - -16.9  -6.09888   GCGTAACAAAAAAAA         CGCCACGGAAG GAAA CCTCCGTGGCG          TTTTTGCATCCGCCG 100 87
   Bxe_A3390 1186781 .. 1186810 -  -9.2  -3.37755   ACACACCGCGAAAGA       CGCGGCCAACTC TGCGCC GCGTTTGCCGCG        AGCTTGTGGCTCGCC  67 237
   Bxe_A3391 NONE
   Bxe_A3392 NONE
   Bxe_A3393 1184448 .. 1184463 - -10.4  -5.65927   GACCGAAACAAAAAA              GGCGCT CGTA AGCGCC               TTGTAATACTGCTTC 100 76
   Bxe_A3394 1182650 .. 1182679 - -16.5  -5.63517   CGCTCAAATAAAAAA       CGGTGCGATACCC TTTC GGACATCGCACCG        ATACGCGCCTCTCGC 100 118
   Bxe_A3397 1179029 .. 1179043 -  -3.4  -3.10297   AGCAGATAGAGAAAC               CACGCC ATC GGTGCG               CTTCAGCCTTTAAAC  43 28
   Bxe_A3398 1178461 .. 1178484 -  -5.9  -3.22774   GATATGCACGATGAA          CTCGG-CGCG TGGAT CGCGACCGTG          AGCGCGGATATCGAC  51 227
   Bxe_A3401 NONE
   Bxe_A3402 1173207 .. 1173233 -  -4.3   -3.6422   TACCGGGGGAAAACA        CTGACTGCGGCG AGGG CGGCGCAG-CGG         CCCGCCCTCGCTTGA  54 57
   Bxe_A3403 1171703 .. 1171718 - -11.8  -3.55548   CAATATTTGTCGAAA              CCGCCG TATT CGGCGG               TGAATTGGTCGCTCC  77 97
   Bxe_A3404 1170344 .. 1170383 -   -10  -3.63895   GTCAACGATGTGAAA  GGATATCTCGCCGC-GTGC GCC GCACCGAAGCGCGACATCC  TTCGTGCAGGACAAA  71 378
   Bxe_A3407 1167623 .. 1167653 - -13.3  -3.54424   GTTTAGGCTGCTAAA       CCTAGTCGATGGG TATTT CCCACCGACTTGG       TAATTATAAGGGAGT  83 306
   Bxe_A3408 1166639 .. 1166653 -  -3.5  -3.53761   GAACGCGCGCTGAAA               CTCGC GGACA ACGAG               ACGCTGAAGATTCGC  49 311
   Bxe_A3412 1158841 .. 1158871 - -25.5  -5.32944   GGCACAATGAAAAAA       GCCGGGCGCGACG TTCTT CGTCGCGCCCGGC       TTCTGCCGTTAGCCG 100 109
   Bxe_A3414 1157086 .. 1157098 -  -3.3  -3.57144   GCGGGGAGGCTGAAA                GCCAG TTC CTCGC                CTACTCACGTACCAG  49 26
   Bxe_A3415 NONE
   Bxe_A3416 NONE
   Bxe_A3417 1154441 .. 1154475 - -14.4  -3.14931   CGCATCGTGCATCAA    GCAGGCGGCGCT-CGC GGATG GCGCAGCGCCGC-TGC    AATCGGGCTCTTGCC  76 189
   Bxe_A3419 1152768 .. 1152778 -  -6.8  -2.57132   CCGCGGCGCGAGAAT                 CGCA CGC TGCG                 GCGGCACTGGGAGAG  50 72
   Bxe_A3420 1151953 .. 1151965 -  -6.9  -3.40403   TCGCGCGGAGCAGAA                GCAGC AGT GCCGC                GTGTCTGATCGCATG  58 502
   Bxe_A3428 1144523 .. 1144535 -  -4.7  -3.19837   GACACAACGGAAAAC                GCGAC TCA GGCGC                TCATGTTCAGCGAAC  49 18
   Bxe_A3429 1143501 .. 1143515 - -11.4  -3.54424   GCGCACGGTGTCAAA               CGCGAG CGC CTCGCG               GACACCGGCATCGGC  72 362
   Bxe_A3437 1133681 .. 1133710 - -22.3   -3.5594   AAGTGACCGCGCAAA       CGGAAAGGCCTGC AATT GCAGGCCTTTCCG        TTTAACCGTGGAGTT 100 48
   Bxe_A3439 1131537 .. 1131555 - -13.1  -3.87815   GGTGATGGGCAGAAA             GCCGCGC TTCGT GCGCGGC             TTTTTTCATCGCAGG  87 57
   Bxe_A3442 1126763 .. 1126787 - -13.6  -4.99134   ACCGGAAAGCAAAAA         GGCCGCCGGCT GTTC AGCCG-CGGCC          TTGTTCGAGCAGGCG 100 114
   Bxe_A3443 NONE
   Bxe_A3444 1125235 .. 1125270 - -11.8  -3.62478   CAAGTAAGTTTGAAA    TACGGCGTAGTGTCCG TTCG CGGGCAATGCGCCGTA     CAGTGAGGCGAGCCG  77 60
   Bxe_A3446 NONE
   Bxe_A3447 1123140 .. 1123167 - -18.6  -4.57073   GATTGTGTTCAAAAA        GCCCCATGCATT GCAA AATGCATGGGGC         TTTTGCCTGGTGCGG 100 48
   Bxe_A3452 1116615 .. 1116627 -  -6.9  -3.01712   GTGTTCCGCGGAATA                CGACG TGG CGCCG                CGATTCAATTCTCTT  53 30
   Bxe_A3453 NONE
   Bxe_A3454 1113799 .. 1113841 -  -6.9  -3.93369   GTAACGTCAAGGAAA GGCCGGCACCGCA-GGCA AACCACCA CGCCGCACGGCGCGGGCC GTTCAACATCAATCC  66 34
   Bxe_A3456 NONE
   Bxe_A3457 NONE
   Bxe_A3458 NONE
   Bxe_A3459 1108833 .. 1108849 -  -2.2  -2.71364   CGAGTCTTTCAATGA             CGC-GCA GGGT CGCTGCG              TCTCTCACCGCCAGG  39 30
   Bxe_A3462 1105887 .. 1105905 -  -5.8  -3.12351   TCGCCCGATAGCGAA             GCGGCGCG TCT CGTGGCGC             TGCTCAGCGGTTCCA  49 332
   Bxe_A3467 1101176 .. 1101188 -  -2.7  -4.12532   GTTTTCAGATACAAA                GCAAA GTT TTTAC                CTATGCAGCGTGCGC  59 73
   Bxe_A3468 NONE
   Bxe_A3469 NONE
   Bxe_A3470 NONE
   Bxe_A3471 NONE
   Bxe_A3472 1095413 .. 1095424 -  -3.6  -3.60098   ACCCCTGACCGGAAA                CGCA GCCC CGCG                 TCGCGATACCCGGAT  51 76
   Bxe_A3474 NONE
   Bxe_A3475 1091971 .. 1092007 - -15.2  -3.29043   AACTGCGCTGGACAA   CGCGTGGCAGCAGCTTC AGCA GAAGGTGCCGCC-CGCG    CGGCGCAAGCAGTGG  83 515
   Bxe_A3480 1086078 .. 1086101 -  -5.2  -2.62184   GGGCCCGCGACATGA          CGTCGAAGTT TCCG AACATCGTCG           TGCAGAACACCTGAG  46 101
   Bxe_A3482 1083797 .. 1083815 - -14.6  -5.75342   GGCGCCCAAAAAAAA             CCGGGGTT ATT AACCCCGG             AGCAACAACGACAAG 100 235
   Bxe_A3483 1081467 .. 1081491 -  -7.9  -5.90981   GCACAGCAAAAAAAA         CGGCACGACT TTTAAG AG-CGTGCCG          TTTTTATTCGCGCCT 100 63
   Bxe_A3486 NONE
   Bxe_A3487 1073633 .. 1073646 -  -4.5  -2.63361   AAAACCCTAAGGAAT               CGCGCG GGC CGC-CG               CCTCACTGGTAATGA  43 139
   Bxe_A3488 NONE
   Bxe_A3489 1071913 .. 1071923 -  -2.4  -2.78798   AGGCGCCATTGAAAT                 CGGC GTG GTCG                 GCATGCGCGTGGATG  40 403
   Bxe_A3491 1070822 .. 1070844 - -11.3  -4.58395   CGGAGGGTTGAAAAA          GCACGC-GCC GCAG GGCTGCGTGC           CTTTTTTCATGGCGT  93 59
   Bxe_A3493 NONE
   Bxe_A3494 NONE
   Bxe_A3495 NONE
   Bxe_A3496 1065168 .. 1065179 -  -5.8  -3.06261   GGCCAACTTCGAACA                TGCG CGTG CGCA                 CGGCGGCGAGAGCGT  49 309
   Bxe_A3504 NONE
   Bxe_A3505 1057703 .. 1057717 -  -2.1  -2.78606   TCAAGGAATATATGA              CCTTGG CGAA CCA-GG               CAGGGAAGCTAAACC  39 172
   Bxe_A3506 NONE
   Bxe_A3507 NONE
   Bxe_A3508 NONE
   Bxe_A3509 1054197 .. 1054219 -  -9.8  -5.40072   CTGGCGGGAAAAAAA           CCGGCCCG AATCCCA CGGACCGG           CGCAAGCTCGGCAGC 100 453
   Bxe_A3511 NONE
   Bxe_A3512 NONE
   Bxe_A3513 1049298 .. 1049313 -  -2.4  -4.84527   TCGACAGACGAAAAA              CCACGG TGGA CGGCGG               TCGACGTGAAGCTGG  74 230
   Bxe_A3519 1045266 .. 1045280 -  -7.8  -2.60992   AAGTGGTTCAAAGAG               CGTACC CAG GGCACG               GGTCCGAACCGCCGG  50 503
   Bxe_A3523 1042050 .. 1042078 -  -5.3  -2.77899   GTTTTGGAGGAAGTA        GGTTAGCACAG GCCCCAA CTGTACTGACC        GTTAGATCCGGCGCA  47 238
   Bxe_A3524 1041292 .. 1041323 -   -21  -3.53811   TCGATGTCCGGGAAA      GGGCACTGAACCAC GCCC GTGGTCCAGTGCCC       TGCAAAGTTCGGCCT 100 56
   Bxe_A3533 1028768 .. 1028797 - -14.4  -3.66178   GGCGCCAATGTGAAA       GGGTGGATTCCC TGAAAC GAGAATCCACCC        CTTTGTTTTTGCGTG  95 47
   Bxe_A3538 NONE
   Bxe_A3539 NONE
   Bxe_A3540 NONE
   Bxe_A3541 1019637 .. 1019653 -  -4.4  -3.17051   GTGCGATGATGAACA             CTCACGG CAAC CCG-GAG              CCGCACAGGCGCCAT  47 10
   Bxe_A3543 1016861 .. 1016876 -  -4.6  -2.74563   CTGATATTGCAACCA              CGTCGG TGTG CCGAAG               ATCTGGGTCTCTTCT  44 242
   Bxe_A3545 NONE
   Bxe_A3564  995425 ..  995436 -    -3  -3.72893   GAGCCGTCGAGGAAA                TTGT TGGG ACAA                 CGCGCCGACCGAGAG  54 237
   Bxe_A3567  993529 ..  993548 -  -6.4  -4.09243   GATACCTCGTGAAAA            GCCAGG AGAATTGG CCTGGC             TTGAGCTGAACAACG  66 171
   Bxe_A3568  992435 ..  992446 -  -2.2  -4.18197   ATCTGCGATCTAAAA                GCCA TGGT TGAC                 GGATGCGCCGCTTCG  59 413
   Bxe_A3578  980268 ..  980278 -  -6.8  -2.70932   GCTTTTTCGGAATTA                 CCCT GGG AGGG                 TTTTCGGTGATCCGA  51 380
   Bxe_A3580 NONE
   Bxe_A3581  977436 ..  977458 -  -3.2  -3.10344   TCTTGACTCAACAGA           CGCGGAAGCC GGT GCCTACGGCG           CTTGATGGTTTTGAC  43 18
   Bxe_A3582 NONE
   Bxe_A3583 NONE
   Bxe_A3584  972788 ..  972804 -  -2.1  -3.53012   CGCGCTGTGTCGAAA              GCGCCCT GGG AGGGGGA              TACGGACAGCGGCAA  47 112
   Bxe_A3585  971623 ..  971651 -  -4.6  -2.85351   TCGTGTCAGAGTAGA       GATGTCACACCGAC TGC GTCGGAG-G-CATC       AAATGAATTCCACTG  44 118
   Bxe_A3586  970992 ..  971013 - -10.8  -3.35597   CGCAGCGCGCAAACA           GGCGCGCA GGGAGG CGCGCGCC            AGTCAGAAAGCGCAG  67 206
   Bxe_A3590 NONE
   Bxe_A3591 NONE
   Bxe_A3592  964747 ..  964761 -  -2.8  -3.52102   AGGGTATTCATACAA               TTCACC TTG GCTGAA               TGGCAATTCCGCGTG  49 93
   Bxe_A3593  963473 ..  963488 -    -6  -3.87815   TTGCATGTTGAGAAA              CCGGCG CTTA CGCCGC               GATGCGTACAGGCAA  64 17
   Bxe_A3594 NONE
   Bxe_A3595  960358 ..  960382 - -15.8  -2.87211   ATCTGTTCCCACATA          GCGAGCGCTT GGCCG AAGCGCTCGC          TATTCAAATCTTCCG  87 51
   Bxe_A3613  941736 ..  941782 -  -9.3  -3.01712   TTGCTGCTTGCAAGA CGCGCGCGCAGGCGGTAGCGCGC TCA GCCGGCTACCGC--GCGCTTGCG AACCGCTTTCTTAAC  62 2
   Bxe_A3622  933910 ..  933924 -  -4.2  -3.04322   CGCAATTCTCGAATA               CGTGAG TGT CTCACT               GGAGCCGGTCTTGAT  44 352
   Bxe_A3625  932055 ..  932083 -  -2.3   -4.2828   GCGTAGCCATCAAAA        CACTCAGTGGCTT CCG ATGCCGCTGATTA        TTCGACACCCGAGTA  63 273
   Bxe_A3628  930222 ..  930256 -  -3.5   -4.0162   CCTTCACAGCATAAA    GGCCGTCCGGCGTC CCGAACAT GA-GCCGGATGGGC     GTCTGGTCATCCGCA  58 243
   Bxe_A3629  929216 ..  929243 -  -4.8  -3.55622   CGGAACGCGCCGAAA        CTCCGCCGCT GCTGTGTG AGCGTCAGAG         TCATGTAGCCAGCTT  53 114
   Bxe_A3630  928348 ..  928377 - -19.3  -3.09516   TTGTGCACGATTGAA       GCAGGCGCCGTGC AATG GCACGGCGCTTGC        GAGTCCGTTAGGCGG 100 158
   Bxe_A3631  927508 ..  927525 - -12.7  -5.37593   GGTTAAATGAAAAAA             GCCACGG CGTG CCGTGGC              TTTTTCTATGGCTGC 100 75
   Bxe_A3634  923500 ..  923535 - -17.6   -4.4891   GCCAGCATTATAAAA    GGAAAGGGGCGCACGG TTTC CCGTCCGCCCCTTTCG     CTTTTACGTAGCCAG 100 84
   Bxe_A3635  923003 ..  923019 -    -5  -3.53224   GACGGTGCCCGCAAA              GCGCGG ACATG CCGAGC              GGCGCTTGCTGGTCA  53 116
   Bxe_A3639 NONE
   Bxe_A3640 NONE
   Bxe_A3641  916746 ..  916762 -  -9.4  -3.09234   ACAAATGTGAGGTAA              GGCGCA GCGTA TGCGCC              TGAAGTGTTCGAGGT  64 497
   Bxe_A3649  899446 ..  899470 -  -7.8  -3.96148   TCCGGTGAGCACAAA          GCGGACGGTA ACGAG TACCGGCCAC          TCTCGCGCGACGCAT  70 480
   Bxe_A3665 NONE
   Bxe_A3666  883242 ..  883256 -    -5  -3.65426   CCACAAATGCGTAAA               TGAACA ATT CGTTCA               TGCTTCTGGTCGAGC  56 103
   Bxe_A3668 NONE
   Bxe_A3669  880836 ..  880850 -  -7.2  -3.35597   CTGATCGGGGAAAGA               TTGCTA CTT TAGCAA               TAAAACTCATTGATC  58 39
   Bxe_A3670  880365 ..  880384 -  -5.6  -3.12351   GCGTTGCAGATCGAA            GCGCTGGAC GCG GGCC-GCGC            GTTGCCCGCCGAAAG  49 189
   Bxe_A3677  872585 ..  872610 - -16.1  -2.52543   ATCCGGTTCAATTCA         GGGACGGCGGG CAGG CCCGCCGTCCG          GGTCAGCGTGCCAAT  84 40
   Bxe_A3678  872192 ..  872212 - -14.7   -2.8785   TAAGCAAGCATTAGA            GCGGCCGTC AAC AACGGCCGC            TCCATTTTCACCGCG  82 50
   Bxe_A3679 NONE
   Bxe_A3680  870085 ..  870099 -  -5.6  -3.76815   ATGGAAAATCGGAAA               TGGCGT GAG ACGCCG               CGGTAGCGCGGCGCC  58 66
   Bxe_A3681 NONE
   Bxe_A3682  867879 ..  867910 - -20.2  -4.06904   GGAGGCAACGAGAAA      GCAGGCCGGCGC TTCGTGGT GCGCCGGCCTGC       GTGTCACATGAGCAA 100 52
   Bxe_A3683  866162 ..  866178 - -10.8  -2.56914   CACGGCACCAACCCA              GGCGCG GTGGG CGCGCC              TGTCGCGGGATTGCT  62 96
   Bxe_A3684 NONE
   Bxe_A3685 NONE
   Bxe_A3686 NONE
   Bxe_A3687  861518 ..  861543 -  -3.3  -4.27483   ACGGAGAAAAGCAAA         GCGT-GCCTG CGCACAT CAGACAACGC         TCAACCGCGCTGCCA  64 82
   Bxe_A3688  860336 ..  860363 -  -9.1  -3.57406   CTGCGAGCACAAAGA        CCGCGACGGCGC GCGCA GCGCCGCCG-GA        AGAATGACTGCCTTG  66 264
   Bxe_A3689  858505 ..  858519 -  -2.8  -3.14132   CCGGCTCTTCACGAA               GTGC TAAAGCT GCAC               GTCGAAAATCACGCA  43 14
   Bxe_A3690 NONE
   Bxe_A3691  856208 ..  856220 -  -4.7  -2.96274   GCTGCGACAATGATA                GGCGC TGC GCGTC                ATGGCCGCGATCGCG  46 120
   Bxe_A3692 NONE
   Bxe_A3693  855481 ..  855491 -  -8.2  -2.73364   GGTTCAGGCGAAGGA                 GCGC GTG GCGC                 TTCAGAGCTTGCCCA  54 27
   Bxe_A3694 NONE
   Bxe_A3695 NONE
   Bxe_A3696  852392 ..  852404 -  -2.6  -3.02511   TGGATCGTGTTAAGA                GCGA AAGAG CCGC                GAATACTGCGACTCG  41 7
   Bxe_A3697  851574 ..  851589 - -10.4  -3.28791   ATTGTTCGGCGACAA              GGCCAG AAGA CTGGCC               ATGAGCGGCGCGGCT  65 157
   Bxe_A3702 NONE
   Bxe_A3703 NONE
   Bxe_A3704 NONE
   Bxe_A3705  842052 ..  842089 - -10.6  -2.53213   CAATCCCTCAATCGA  CGGCG-G-CGGCGCC-CCT GCC AGGCGGCGCCTTCGCGCCG  CCGTCGACCTTCCTT  62 45
   Bxe_A3706  840601 ..  840636 - -26.2  -2.55999   TCACCGGATATGAAG    CAAAGCCGCGCCCGCC TTCA GGCGGGCGCGGCTCCG     TAACATGCTGCTGCT 100 56
   Bxe_A3707 NONE
   Bxe_A3708  837730 ..  837744 -  -3.4  -2.71712   TCTGTTCCTGTAAAG               GCGCCC GGC GAGCTC               ATGCCGTCTGGCCGG  41 24
   Bxe_A3709  836934 ..  836991 -  -6.1  -3.59262   CCCCACACCGCGAAA CGCGAAACACATCGGCAC-CACGCCAGC CCG ACTGTCGTGTGCGCCTCAATGACTCGCG CCGAGATACGCGGCC  58 13
   Bxe_A3710  836262 ..  836297 -  -3.8  -4.95211   AAAAAACGAATAAAA    CTGTCATGCAGGCGCGC AAA GCGCACGCGCAGG-CTG    TATGCCAAGCGTCGC  78 327
   Bxe_A3711 NONE
   Bxe_A3712 NONE
   Bxe_A3713  832565 ..  832593 - -20.3   -2.6155   GGCCTGAAGAGTAAG        GGCCCGCGAACCG AAA CTGTTCGCGGGCC        TTGTTTTTTCAGGCT 100 45
   Bxe_A3716  829620 ..  829634 -  -4.2  -3.33696   CGCGCTGTGAAGTAA               TGCCCG ATA CGAACA               CGCAATCAGCAGAAA  49 58
   Bxe_A3718 NONE
   Bxe_A3719  827508 ..  827523 -  -6.1  -3.28924   GAGCGTCGGTCACAA              GGTGG CGGTGT CCACC               GGCGGTAACGAAAGT  51 319
   Bxe_A3732  812670 ..  812699 -  -8.5  -3.27298   GTTCGGAAGTACGAA       GCGCGACGCAACA TCTT TATAGCGTTGCGC        CCCCGGGGACACTGC  63 119
   Bxe_A3734  810115 ..  810138 -  -2.2   -3.7511   GCGGGGACAACATAA          GCCGCGTGAA CATG TGCCCGCTGC           GATTTACGCACAGCA  53 410
   Bxe_A3744 NONE
   Bxe_A3745  800999 ..  801010 -  -3.6  -4.82901   GCTTTCGCACAAAAA                GCAG GTCG CCGC                 AGCATGGGCAACGTC  75 494
   Bxe_A3746 NONE
   Bxe_A3747  798461 ..  798473 -  -9.1  -4.21812   GCTCATCCAAAAGAA                TCGGC CGA GCCGA                ATGCGAGAGGCGTCG  78 143
   Bxe_A3756 NONE
   Bxe_A3757  791028 ..  791068 -  -7.6  -4.62336   ACGCCATCGCAAAAA CAGGAAAGCCATG-GGACG AATT CATCCACACGGCTTGACTG  GTAAGACAGTTGCTC  85 96
   Bxe_A3761 NONE
   Bxe_A3762  788210 ..  788226 -    -5  -5.24129   GTCCGGGACAAAAAA              GCGGCC TTCGT GGCCGG              TCCAATTTATTGGGA  86 487
   Bxe_A3768  783476 ..  783486 -  -8.2  -2.70932   TGCGTTCGTCAATGA                 GCCG GCG CGGC                 GATTGTTGGGATAAC  53 481
   Bxe_A3776 NONE
   Bxe_A3777  778103 ..  778119 -  -2.2  -3.89055   ACATACGTTTACAAA             GCACTGC AGGG GC-GCGC              TGCATCGACGGGCTG  53 2
   Bxe_A3778  776045 ..  776068 -  -4.6  -4.09685   CGCGAGCTTGGAAAA          TAGCGACAGTC ACT GACGGTC-CTA          GTGCTGGAGTCGCAG  62 403
   Bxe_A3779 NONE
   Bxe_A3784 NONE
   Bxe_A3785 NONE
   Bxe_A3786 NONE
   Bxe_A3787 NONE
   Bxe_A3788 NONE
   Bxe_A3789 NONE
   Bxe_A3790  760856 ..  760866 -  -4.6  -4.67353   CCATCTACCGAAAAA                 GGGA TTG CCCC                 GGACGAAATATGGCT  77 332
   Bxe_A3793 NONE
   Bxe_A3794  754862 ..  754875 -  -4.5    -3.737   TAAGCGCGCAGCAAA               CCCAT CTTG ACGGG                TCGGGTTAGTCGACG  56 31
   Bxe_A3805  739455 ..  739471 - -10.8  -3.06183   GCCACGCGGATCGAA              CCGGCC AACCA GGCCGG              CCAGGCGGGTCAGGT  63 106
   Bxe_A3814  730962 ..  731019 - -29.5  -3.54459   GGAAGCGCGCTGAAA GGCGTGCTTCCCATAAAAAAACCCGCAG ACA CTGCGGGTTTTTTTATGGGC-GCTCGCC GCAAGCTGAAGCGCC 100 97
   Bxe_A3818  727884 ..  727897 -  -5.3  -3.78953   ACTCGCAGCATCAAA               GTTGA TGTT TCAAC                GATGCCCGGTTTCGC  58 7
   Bxe_A3819  727381 ..  727397 -  -2.9  -3.33696   GCGGCCGTCAATTAA              CTTCGAA CTT TCCGGAG              CGCATCCGGAAATAG  47 67
   Bxe_A3821  725499 ..  725525 - -17.2  -2.71144   GATGTGTGTCAACGA         CGAGGGGCGCGC ATC GCGCGCTCCCCG         GTTTGAATGTCAAAG  87 35
   Bxe_A3822 NONE
   Bxe_A3823  724240 ..  724259 -  -9.2  -3.05384   GTCCGTCTGATTGAA            CGACGGCC ACAC GGGCGTCG             TCACTGCCGGGTGAA  64 92
   Bxe_A3824  723221 ..  723271 -  -6.1  -2.78816   CGAGCGTGCACGACA CGC-CGCGCGTTCCT-C-CGGCCG TGATCC CGGTGGAGTAGGTACGCGCGTGCG TGGCTGGATCGTCAG  49 127
   Bxe_A3827  719280 ..  719331 -  -3.8  -3.68988   CGGGACGCAATAGAA GGCACTGCAG-G-AGTGCGAGCC-CG GACG CGTAGC-CGCGCTTCGCTCCAGTGCC GAAATGATTCTAAAG  54 94
   Bxe_A3828  718173 ..  718187 -  -5.6  -3.33696   GCGCCGCCTAATGAA               GCCGAA TCT CCCGGC               GAGCCAGCCAGATGC  53 3
   Bxe_A3830  714578 ..  714588 -  -3.2  -3.59698   TCATGTCACAGATAA                 GTCG CGA CAAC                 CGCAAAGCATCTCGT  49 177
   Bxe_A3833 NONE
   Bxe_A3834  711542 ..  711567 - -13.3  -2.52543   ACGCTCCTCAAGTCA         TCGTTGCGTGC GTGA GCCCGCAACGA          TGACGCGCACCTGGC  74 174
   Bxe_A3836  708845 ..  708865 -  -4.6  -3.73402   AGAGCCGCCATGAAA           GCGCGGGCG GCGA CGGCCG-GC            ATACCGCTAACTGGC  56 32
   Bxe_A3844  699740 ..  699758 -    -8  -2.71712   GCCGTGTCGCTAAAG             GGCGTCGA ATG CCGGCGCC             ACAATCAGAAAAACA  54 70
   Bxe_A3845  698558 ..  698584 -  -8.7  -3.10344   CGCGCATCGAACACA        CCTT-CGGCTCG CGGC CGGGCCGCAAGG         CCACTGCATCATCAT  60 40
   Bxe_A3848  694486 ..  694496 -  -2.4  -3.07013   GATTCGTTGAATACA                 GCGC GCA GCGG                 GTGAAATCTGCGCAT  42 213
   Bxe_A3853  686361 ..  686379 -  -6.6  -4.07568   GCTGTTCCCGGAAAA             GCGCAGCA GTT CGGTGCGC             GAGGAAGTGCCCGTG  68 161
   Bxe_A3855 NONE
   Bxe_A3856  682049 ..  682063 -    -7  -3.24597   AACGCGCAATGAAGA               CGGCCG AAG CGGGCG               CACGTGGAGTGCGTC  56 137
   Bxe_A3859  678709 ..  678736 -  -8.4  -3.64703   CGGCGGCGACGCAAA        CCGGCCACGGC GGAGGAA GCCGC-GCCGG        ATTGATCCGGCACGC  69 62
   Bxe_A3870 NONE
   Bxe_A3871 NONE
   Bxe_A3872  662419 ..  662442 -  -6.6  -3.14564   GCAGTCCGGCATGAA          CGCAGGCACG CGCG CCTGCCTGCT           CGCGCTTTAGCGGAA  52 32
   Bxe_A3873  659409 ..  659430 -  -2.9  -3.16117   ATATCGAAGGCAAGA           GC-CAGCTCG ACA CGATCCGTGC           GTTCGAGCGCGTGCT  43 522
   Bxe_A3875  655665 ..  655683 - -13.1  -3.13403   CGTTCTGGATGAATA             CCCGCCG TGCCG CGGCGGG             CCTGCTCATGCGGTC  76 360
   Bxe_A3877 NONE
   Bxe_A3878  653477 ..  653488 -  -4.4  -3.53012   TGCCGGTTTTTCAAA                TAGC CGCC GCTA                 TTCGCCGCTATTTGC  53 82
   Bxe_A3881 NONE
   Bxe_A3882  649639 ..  649690 - -11.6  -3.16683   ATCGGATCCGATGAA GCGCCGTGCGGCGCCGC-C-CGCGAG ACGG CTCGGGAGAGCGGGG-CGC-CGGCGC GCACGGCGCAAAGGA  69 180
   Bxe_A3883  648545 ..  648564 -  -2.7   -3.9461   GCGTTTGAAGAACAA            CGGCAGA AATTAG CCAGCCG             GCACGAGGCGCTCAA  56 80
   Bxe_A3887  642089 ..  642099 -  -8.2  -2.62735   AGACCGTTCAGACGA                 GCGC GTA GCGC                 GAGGCGGGAAGTATG  53 296
   Bxe_A3890  639639 ..  639653 -  -4.9  -4.47786   AAGTAGGCAAAGAAA               GCGGC TTTAC ACCGC               CAGCTCATAAGCGGG  70 376
   Bxe_A3894  632800 ..  632816 -  -2.2  -3.53012   GCGGCGGCGTCTAAA             CG-GGCG CGCG CACCACG              TTGCGCGGTGTGCCG  47 4
   Bxe_A3896  631240 ..  631259 - -10.6  -4.07568   GTTTTTCGCTGAAAA            CGGCGGCG TGCC CGGCGCCG             ACGAGTGTCTAGCGT  80 34
   Bxe_A3897 NONE
   Bxe_A3898  628605 ..  628633 -  -4.5  -5.60993   CGCGCGATAAAAAAA        CGGGGAAGCCA TTTATCG TGGCTTTCCTG        TTTTTCTATTTGCGG  91 77
   Bxe_A3902  623021 ..  623038 -  -8.4  -3.33696   GCGGCGGGCAACGAA             GGCGAC GCGCTG GTCGCC              GACGCGGAGAAAGAG  60 305
   Bxe_A3904  621113 ..  621134 - -11.6  -4.93333   AAGGAAAACAGAAAA           GCCAGTCC GCAAGT GGACTGGC            TTTTTTTCGTACTGC 100 82
   Bxe_A3906  619689 ..  619717 -  -7.4  -4.25104   CGCGCGCCAGGAAAA       GCGGACCGGC-CA AACC TGCGCCGGTCAAC        CCGATTCGCTGGTGG  71 75
   Bxe_A3907 NONE
   Bxe_A3908  618585 ..  618600 -  -4.6  -3.89346   CCGGCAGGCCACAAA              CCGTAG CCCG CAACGG               CACCCCGCAACGGCA  59 94
   Bxe_A3915  612471 ..  612481 -  -6.8  -3.86897   TTCAGCCGCGATAAA                 CGGT CAA ACCG                 GCGAACGATTGAGCC  66 1
   Bxe_A3916  611819 ..  611842 -  -3.2  -3.06831   GCAAGGCCCATCGAA          GCTTGCCGT GGGCAAA ACGG-AAGC          GTCGGCGATATTGCG  43 103
   Bxe_A3917 NONE
   Bxe_A3918 NONE
   Bxe_A3919  609513 ..  609526 -  -2.4  -4.18802   AGACAGACCCGAAAA               GAAC TAATTC GTTC                CCGAGCGCGCCCTGG  59 88
   Bxe_A3920 NONE
   Bxe_A3921 NONE
   Bxe_A3922  606549 ..  606577 - -15.4  -5.61881   GCTGAAAAAGAAAAA       GGGCTTGCGACGC TGAC GCGT-GCAAGCCC        TTGAATCTTTTGGTA 100 295
   Bxe_A3924  604546 ..  604571 -  -4.5  -3.73224   GCAGCGTCCACGAAA         GACCGTAGCCG AACC CGGCGCCGACC          TGGCTGTAAGTGGCG  56 465
[truncated: 418,418 more chars]
