# Supplementary material for: Rapid, accurate, computational discovery of Rho-independent transcription terminators illuminates their relationship to DNA uptake
Source: Genome Biol. 2007 Feb 21;8(2):R22. doi: 10.1186/gb-2007-8-2-r22 (PMC1852404; doi:10.1186/gb-2007-8-2-r22)
Supplement: Additional data file 4 — Best terminators found downstream of each of the genes of the 343 organisms studied. [file gb-2007-8-2-r22-S4.zip › Campylobacter_jejuni.bag]

        dnaA NONE
        dnaN    2531 ..    2542 +    -3  -4.46212   GACTATCAATGATTA                TCAT GCCT ATGA                 TTTTGTAATAAAACA  58 6
        gyrB    4895 ..    4923 + -10.5  -5.18371   GATGTGTAAAAATTT        ATCATTGAAGAAA TCA TTTCTTCAATGAG        TTTTGTTTTGTAAGA 100 32
      Cj0006    8025 ..    8040 +  -3.4  -4.94811   ATTTTTGCAAATCTA              TTAAAA TATT TTTTAA               TTTATTTATTTTTAA  66 40
        gltB NONE
      Cj0008 NONE
        gltD   15911 ..   15927 +  -2.9  -5.20328   ATAAATTCTTTATGA              GCTTTTG TGC CATAGGC              TTTGTTTTTTTCAAA  69 93
        ilvD   19234 ..   19256 + -13.6  -4.03815   GCGGTTTTAGATATG           GAATGAAAGG CTT CCTTTCATTC           TTCTATTTCTTTGGT 100 20
      Cj0016   22006 ..   22016 +  -5.4   -4.7497   GATCAATTACGGCAA                 TCAC ATT GTGA                 TTTTTGCTAAGTGCA  72 198
        purB NONE
        nrdA   32105 ..   32123 +  -8.9  -4.11484   CAATAAATACTAAAA             CCCAATG AAAAG CATTGGG             TTTTAAAAGATTAAG  84 35
        pyrG NONE
        recJ   37564 ..   37574 +  -2.6  -4.95876   TTGTTGTTAAAGAGA                 TTTT ATA AAAA                 TTTTTACTTATAATT  63 18
        ansA   38649 ..   38664 +  -3.4  -5.18561   AAATTCAAGAGTATT              TTTTAA AATA TTAAAA               TTTTTTAAATATTTC  69 12
      Cj0030   46341 ..   46355 +  -2.2  -2.78088   AAGCATATAAAGGTA               TTAATG ATA TATTAA               ATTCTTAAAAAATTT  40 3
      Cj0031 NONE
      Cj0032 NONE
      Cj0033   51927 ..   51958 +  -5.9  -4.48072   GAAAAAATTCCATAG      TGCCAAGCTAAGC CTTAAA GCTTAGCTTGAAA       TTTTATCATCAGTCT  71 15
      Cj0036   55313 ..   55345 + -15.1   -3.4072   TTTAGCAAAAGATGA      GGATTAATTTTGGGC TAA GCCCAAAATTAATCA      TTCTCCTGGGAAGTG 100 19
      Cj0040 NONE
      Cj0041 NONE
        flgD NONE
        flgE   63864 ..   63883 +    -8  -5.14894   CCATTAATATGAAAA            GATAATTC TTAG GAATTATC             TTTTTCTAATTTTTT 100 21
      Cj0057 NONE
      Cj0058   73814 ..   73827 +  -4.5  -3.60971   TCAGTGCTTGTATTT               CCTGT TTCA GCAGG                TTTCCCGCTTAGGAT  57 396
      Cj0067 NONE
        pspA   81978 ..   81988 +  -2.6  -4.21954   ATTTTTGTAATATTT                 TTAT GCA ATAA                 TTATTTATATCTTAG  54 63
      Cj0069   83061 ..   83094 +  -9.1  -5.25799   CTTAGTCTTTAAGCT     TAATGTCCATTTTAT TATT GTAAAATGGACATTC      TTTTTCTATTGTTTT 100 36
      Cj0080 NONE
        cydA NONE
        cydB   94273 ..   94288 +    -9   -3.7574   CAAAATATTGCAATT              TGCCCA TTTT TGGGCA               TCTTTTAATCATAAA  81 195
        aspA NONE
        dcuA   98920 ..   98936 +  -4.5  -3.73775   ATATTCATTTTTAAT              TTTCTTT AAG AAAGGAA              TTTAATGAAGATAAA  56 112
      Cj0089 NONE
      Cj0090 NONE
      Cj0091  101360 ..  101380 +  -5.4  -5.77632   GAATAAAATTTTTTA            GCTCAAGT GTTTA GCTTGGGC            TTTTTTTATGATTTT  90 58
      Cj0092 NONE
      Cj0093  103963 ..  103992 +   -11  -2.82773   CTAGGCTTTTAAATT       TTTAGAGTTTGA TTTTTC TCAAACTCTAAA        CTCTTTCTTAAATTC  84 29
        rplU NONE
        rpmA  104692 ..  104723 + -13.2  -3.89617   GTATATCCTGCATAA      GTTTTTAGGACGCT TTTT AGCGTCTTGAAAAC       TTTAAATTTATAAAT 100 26
      Cj0096  105848 ..  105886 +  -7.6  -5.02074   AAAAATTTAACAATC   TAGGAAGTGTTTTATATT AAA AATTTCAAACACTCCCTA   TTTTTTCAAAAATAA  90 23
        proB  106752 ..  106764 +  -3.5  -3.53012   TCAAATAAGCTATAA                TTAAA ACT TTTAA                TTTCACACAAAGCGA  50 67
         fmt NONE
        birA NONE
      Cj0100  109082 ..  109098 +  -4.5  -2.65223   TATCAAAATTTGGCG              TATTCTA TAT TAGGATA              ATTATAATGGGGTTA  48 8
      Cj0101  109926 ..  109936 +  -5.4  -3.54307   AAAATTAATCAAAAT                 GCTT GAA AAGC                 TTTAACCAAAATCTT  59 10
       atpF' NONE
        atpF NONE
        atpH NONE
        atpA NONE
        atpG NONE
        atpD NONE
        atpC  115687 ..  115698 +  -4.4  -3.27786   TTCAAAACTTGATAA                TGCA AGGA TGCA                 TTAATGAATTTTGAA  51 10
       exbB3 NONE
       exbD3 NONE
      Cj0111 NONE
        tolB  118664 ..  118676 +  -3.5  -3.35867   TGGTAAAAATTTCAA                TTTTA GGT TAAAA                TTAATTAAAAATTAG  49 35
         pal NONE
      Cj0114 NONE
        slyD NONE
        fabD NONE
         pfs NONE
      Cj0118 NONE
      Cj0119  123642 ..  123662 +  -2.5  -3.21099   TATGGTATTGAAATT            GTTTAATGC AAG GCTTTATAC            TTCATACTCAAAAAG  43 20
      Cj0120 NONE
      Cj0121  124757 ..  124767 +  -2.6  -3.09288   TTTTTGCCGATTTGC                 TTTA GAA TAAA                 ATTTATTCCAAGGTG  42 117
      Cj0122  125786 ..  125798 +  -6.3  -4.44461   CCTATCATGAGTCCA                TCACA TTT TGTGA                TTTTATAAACTTCTT  74 333
        tyrA NONE
      Cj0131 NONE
        lpxC NONE
      Cj0133 NONE
        thrB NONE
      Cj0135 NONE
        infB NONE
      Cj0137 NONE
      Cj0138 NONE
      Cj0139 NONE
      Cj0140  144117 ..  144127 +  -2.6  -4.09685   TGATAAAGCCAAGTC                 TTTT AGT AAAA                 TTTTCAGCAATAAAG  53 178
      Cj0144  148692 ..  148720 +   -12  -5.52096   GGTTTTAATTAATCA        TTTATACCTAGT GAAAA ACTAGGTATAAA        TTTTTTCTTCAATTT 100 33
      Cj0145  150612 ..  150626 +  -8.6  -3.92602   CTAAATAAAAATAAA               GTTGCT TTT AGCAAC               TTTATAAAATCTTAA  82 37
        miaA  165035 ..  165045 +    -4  -4.78107   ATCGAAAAATAAATG                 TTCT ATT AGAA                 TTTTTACTCCTAGTA  65 29
        sodB NONE
      Cj0170 NONE
      Cj0171  167791 ..  167810 + -10.8  -2.80994   TTATATAGGACAAAA            GTAAGTGC TCTA GCACTTAC             TCTCCTAAGCTTGGA  82 22
      Cj0177 NONE
      Cj0178 NONE
       exbB1 NONE
       exbD1 NONE
       tonB1 NONE
      Cj0182  179294 ..  179314 +  -2.5  -4.35524   TTATTTCTTAAGGAG            CTTCATTGG ACC CCAGTCAGG            TTTTGGATTTAAACC  54 119
      Cj0183  180655 ..  180672 +  -8.5  -4.97405   AATAAAGATGAAGAA             TAAGCCT CTTT AGGCTTA              TTTCTTTTTGTAAAT 100 23
        folE NONE
        fliI  191899 ..  191909 +  -2.6  -4.69549   ACTTTACGCATAGGA                 TTAA GTT TTAA                 TTTTACTTTTAAATT  62 371
      Cj0203  199080 ..  199096 +  -5.2  -4.62069   GAACTTTTGATTTTT              CAATGA TTGGT TCATTG              TTTTATGATATTTTT  70 52
      Cj0204  201238 ..  201253 +    -9  -3.80858   AAGATGCTTAATTTT              TGGGGT TAAA ACCCCA               TTTAATCCATTCTGA  81 30
        bacA NONE
        thrS NONE
        infC  204559 ..  204584 + -10.5  -4.19276   GTAACTCCAAAAAAA         GCTTAATCCAC TTTT GTGGATAAAGC          TTTTAAAGGTTTTAA  93 20
      Cj0208  205823 ..  205837 +  -7.2  -4.12188   GATCCAAAGTTATTT               TCAAGA ATA TCTTGA               TTTTGCCAGTAATAA  75 154
        argC NONE
      Cj0225 NONE
        argB NONE
        argD  212804 ..  212824 +  -4.2  -4.23999   CTAAAGAGTTTTTAA            TAAATTTT GTAAA AAAATTTA            TTCTTTTCCATCTAC  62 26
      Cj0229  214208 ..  214223 +    -4  -5.72622   ATAGTATTTAAAGAT              GACTTT TTAA GAAGTC               TTTTTTCTTTGTAGA  88 145
        cynT NONE
      Cj0238  221891 ..  221911 + -11.3  -5.00616   GCAAAAGCTATAAAA            TAGCAAGAT TTT ATCTTGCTA            TTTTTTAAACCGGCA 100 23
        rpmI NONE
        rplT  226764 ..  226801 +  -8.7   -5.1615   CTTTGATTTTTTAGT   ATAAGAATTTCAAGATT TTTG ATTCTTGAAATTCTTAA    TTTTTTCAGTATTGA 100 35
      Cj0248  229805 ..  229821 + -10.9  -2.62024   ACAAAGAAGATTAAA              GAGCCTT TTT AAGGCTC              TAAATTGTAGTGATG  82 27
      Cj0249  230748 ..  230763 +    -4  -4.04474   ATAAGCAAAATTCCA              CCTATT TGAA GATAGG               TTTGTATAGAAGTAT  59 463
        moaC NONE
      Cj0253 NONE
      Cj0254  233705 ..  233722 +  -8.5  -3.20326   TTCGTTAAAAAATAA             TATCCCA TTTT TGGGATA              TTAAATATCTATTTC  73 26
      Cj0256 NONE
        dgkA NONE
      Cj0258 NONE
        pyrC  237730 ..  237752 + -13.6  -3.78141   CAATTAAAACATTGA           TTTTCCACCT TAA AGGTGGAAAA           TTTAAGCTTTATTTA 100 26
      Cj0263  241897 ..  241914 +  -9.9  -3.33399   TTTGCTTGGGCAATA             GAAAGCC TTGC GGCTTTC              TTAAATTTAGTTCGC  82 25
      Cj0270 NONE
      Cj0271 NONE
      Cj0272  250545 ..  250559 +  -4.4  -5.07971   AATTTTTAATGATTT               TTTTAT ATA ATAAAA               TTTTTAATTGTTTTC  72 74
        fabZ NONE
        lpxA NONE
        clpX NONE
        mreB NONE
      Cj0277  255005 ..  255032 +  -2.2  -3.88559   AGCAGAGTGTTTATT        TTTTAAAATTAT ATCG ATAATTTCAAAG         TTTATAAAACTAATT  49 202
        carB  258349 ..  258362 +  -2.5  -3.64703   TTTGCAAGAGTGGCT               TAAAT CTTG ATTTA                TTTAGCTCAAACAGA  46 16
      Cj0280  259271 ..  259285 +  -5.8  -3.08812   CCTGCATTTAAAGCT               TCAAAA CAT TTTTGA               CTTTGTTCAAGAGAA  57 519
        surE NONE
      Cj0294 NONE
      Cj0295  271404 ..  271428 +  -5.1  -2.64218   ATGTATTTTTGATTT          GAGTAAAGTGA TAT TCATTTTAATC          CTTGTACTAAAAAAT  51 498
      Cj0299  274282 ..  274294 +  -6.3  -4.34947   TTTAGAAATTCCTCT                TCACT AAG AGTGA                TTTTAATAATATCTT  72 213
        bioA  281066 ..  281080 +  -2.8  -5.10516   AAAATGATATCTAAG               GCTTTA TAA TCAAGC               TTTTCTTTGATTTTT  66 382
      Cj0311 NONE
         pth NONE
      Cj0313 NONE
        lysA  285478 ..  285493 +  -3.4   -4.5536   CTTTAGAAGAGAAAT              TTTTAA AGGC TTAAAA               TGTTTTTTTTAGATG  58 12
      Cj0315 NONE
        pheA NONE
        hisC NONE
        fliF NONE
        fliG NONE
        fliH NONE
         dxs  293880 ..  293896 +  -3.1  -4.53777   AATATAAACTTCTTT              TAATGAA AAT TTTATTA              TTATTTTTACTTAAA  58 60
        perR  294353 ..  294387 + -10.3  -3.02632   TTAAGCAAAATAAGG     TTAAAATAACCCATA TATTT TAAGGGTTATTTTAA     TGGTTTATGAAATTC  79 37
      Cj0323 NONE
        ubiE NONE
        xseA NONE
        serC NONE
      Cj0327  298880 ..  298892 +  -4.9  -2.80575   TGGAAAGCTAAGAGA                GAATT AAA AATTC                TCTCCTCCAAATTTT  50 19
        ahpC  302994 ..  303008 +  -7.1  -5.30199   ATTTCTTAGTATAAA               GCCTC TTTAC GAGGC               TTTTTCTTCATTTTT  95 40
        flhB  304225 ..  304244 +  -5.8  -2.92712   TATTTTGTTAATAAG            CTCAAGAA CCGA TTTTTGAG             TACTTGTATCTGCTG  56 64
      Cj0339 NONE
      Cj0340  311345 ..  311360 +  -2.5  -5.86465   AAGTCTAGATAATAT              CCTGT GTAAGA ACGGG               TTTTTTTGTGTTCTT  85 472
      Cj0344  315315 ..  315325 +  -4.6  -3.95653   CTTACACATACTCTT                 CGCT CTT GGCG                 TTTCTAAACTTCTTT  60 107
        trpE NONE
        trpD NONE
        trpF NONE
        trpB NONE
        trpA  320784 ..  320796 +  -3.5  -2.83915   ATTTTATATTTACTA                TAATT TTA AATTA                AGTTTTTTATAAAGG  45 60
      Cj0350 NONE
        fliN NONE
      Cj0352  322370 ..  322380 +  -5.4  -3.12962   TGATTGATTGCTAAT                 GCTA TGG TAGC                 TGGTTTTGCAATTTT  54 47
      Cj0358  327059 ..  327080 + -11.7  -3.97446   CTATAAGGTTCCAAA           CAAGCTCTA ATTT TAGAGCTTG            TTTAAATTTCTTTAT 100 35
      Cj0360 NONE
        lspA NONE
      Cj0362  329562 ..  329579 +  -3.5  -4.46212   ACCAAATTCAGTTGC             GATTAAA GCAT TTTGATC              TTTTATGATGGCACC  62 208
      Cj0364  331362 ..  331373 +    -3  -3.75598   AGCAATTTCATAGAT                TCTT TTGT AAGA                 TTGTTCGCTTGCTTG  52 285
        rpsU  339291 ..  339302 +  -7.2   -5.4251   GACTCTAACCCAAAA                GCCC GAAA GGGC                 TTTTTTATATCTACA  95 33
      Cj0371 NONE
      Cj0372 NONE
      Cj0373 NONE
      Cj0374 NONE
      Cj0375 NONE
      Cj0376 NONE
      Cj0377  345969 ..  345982 +  -5.3  -2.73203   AAAGCTGCAAAAATA               CCTAA AATT TTAGG                ATAATTTTTTGTTTT  52 356
      Cj0386 NONE
        aroK NONE
        trpS NONE
        serS  355493 ..  355507 +  -2.2  -4.59109   AATTCATATTCCTGA               TGTTTT GAA AAAATA               TTTTTAAAGAGTATA  57 4
      Cj0390  357990 ..  358009 +  -9.4  -4.87893   AATAACAACTAAAAA            TGCTTAGA AATT TCTAAGCA             TTTTTAGTTAAGCTT 100 29
        gatC  364619 ..  364629 +  -3.2  -4.07877   AGAATGATTAACTTA                 GCAT TTA GTGC                 TTATTTGTAGAATAA  54 34
      Cj0399 NONE
         fur NONE
        lysS NONE
        glyA NONE
      Cj0403 NONE
      Cj0404  369836 ..  369857 +  -2.5  -4.63542   TTGCAAAAGATGCTT           TTTC-TTTTA CTT TAAAATGAAA           TTTTTAGCAGTTATA  58 6
        aroE  370663 ..  370675 +  -4.9  -5.36441   GTTATTTTTCTTGTA                TAAGA AAA TCTTA                TTTTTTGTGTGAGAA  80 48
         lgt NONE
        frdC NONE
        frdA NONE
        frdB  376068 ..  376088 + -10.5  -2.57881   AGAAATAAATAAATC            TTTCCCCTT TTT AAGGGGAAG            ATTGTGAAAGAATTA  81 29
      Cj0411 NONE
      Cj0412 NONE
      Cj0413  380788 ..  380809 +  -6.7   -4.5287   TTAATTCTAAAGATA           TAGAGCTTT ATTA AAAGTTCTA            TTTTCATTACTTTCA  76 12
      Cj0414 NONE
      Cj0415  383395 ..  383420 + -13.5  -2.72973   TTAGCTTGATAATAA         CTTGAGAGTTT TTGA AAACTCTCAAG          ATTATAAATTTTTAA 100 32
      Cj0416 NONE
      Cj0417  384189 ..  384206 +  -6.3   -3.0442   CTTCAAATTCCATTT             TTGTAGC ATTT GCTGCAA              CTTTATAGTCTTGTG  59 391
      Cj0419  385144 ..  385158 +  -4.4   -5.0916   TAATGATTTGTTATG               TTTTAT CTA ATAAAA               TTTTTATATTGAAAA  72 48
      Cj0420  385775 ..  385797 + -11.4  -4.10363   AAAAATAATTTTTTA           GTCTAAGAGT CTT GCTCTTAGAC           TTTGTAAATTTTTAT  95 33
      Cj0423 NONE
      Cj0424 NONE
      Cj0425  388565 ..  388580 +  -3.4  -2.72144   ACAATTTCTTAAAAA              TTTTTA TAAG TAAAAA               ATTTAAGGAAAATCA  42 125
      Cj0426 NONE
      Cj0427  390531 ..  390582 +  -3.2  -3.30159   TAAAAAGGAACGCTT TTTGCTTGTATAGTTTTTGCATAT TTTG AAAGGAGAAAACTATGCAGGTAAA TTATAGAACGATTAG  47 59
      Cj0428  390962 ..  390976 +   -10  -4.84539   GCAATTTAATCAAAA               GCTCCA TTT TGGAGC               TTTTATATTTACTTG 100 32
      Cj0430 NONE
      Cj0431  393884 ..  393901 +  -2.8  -5.08255   TTTTTTATAAATCTT             GTTTTT TAATTT AAAAAC              TTTTCTTTTAAAAAT  63 365
         pgm NONE
        fabG NONE
      Cj0436  405021 ..  405053 + -13.9  -3.53262   ATTTTATTAACTATA      TATTAATTAAGATAA ATA TTATCTTAATTAATA      TTAACTTTTTGTTAT 100 51
        sdhA NONE
        sdhB NONE
        sdhC  408995 ..  409013 + -10.3  -3.65084   AAAATTGCATAAAAA             CATGGGC AAAAA GCCCATG             TTTAAAGATTTAATT  84 29
        acpP  410050 ..  410062 +  -2.7  -3.51329   CTTGCAAGGAGCTTA                TTCTT GAA AAGAG                TTGTAGTTACAGGTA  46 49
        fabF NONE
        accA  412226 ..  412244 +  -6.2  -2.98545   TTTACTTCGCTTTTT             TAAATAAT TTT ATTATTTA             TAATTGTTATCAAAA  59 44
      Cj0447  415109 ..  415139 + -10.6  -2.51207   AAAATTAAAGATTAT       TTAGGTTAAACCTT AAA AAGGTTCAACCTAG       GATTTTAATGATCTG  81 22
         rep NONE
        dnaQ NONE
        thiC  420191 ..  420201 +    -4  -3.60818   TTATCTTCGCTAAAG                 TCAA ATT TTGA                 TTTAGCAGCTTTTAA  53 351
        nusA  425222 ..  425243 +  -8.9  -5.24129   GTTTAAAATTTAAAA           TATTTGTGA ATTT TCACAAATA            TTTTTTATAAAACCA 100 28
      Cj0462 NONE
      Cj0463 NONE
        recG  430551 ..  430571 +  -8.4   -3.2614   AAAGGTAAAAAAAGA            TTTGGCAA AAAAA TTGCCAAA            TTAATGTCCGCCGTA  73 1
      Cj0466 NONE
      Cj0467  432353 ..  432364 +    -3  -3.10775   TTGAAAAAAGGTTGC                TTCA TGCT TGAA                 CTTTTAAATACCGAT  44 15
      Cj0468 NONE
      Cj0469  434134 ..  434148 +  -4.2  -3.57462   CCAAGCTGAGGGTCG               CGGG TTCGAGT CCCG               TTTCCCGCTCCAATA  54 384
         tuf  435612 ..  435640 +  -9.7  -5.00884   TTATTAAATAATTTA        ATAAAGCCAAGTT AAA AGCTTGGCTTTAA        TTTTTTAAGGAAAAT 100 30
        rpmG  435857 ..  435873 +  -5.1  -2.73542   TCCAACGGTAGAGCG              CCGGATT CCA AATCCGA              TGGTTGGGGGTTCGA  52 64
        secE NONE
        nusG NONE
        rplK NONE
        rplA  437855 ..  437874 +  -7.9  -5.09259   CTTGATATGAAATAA            GAGTTGC TTTTTT GCAACTC             TTTTGTTTTAAAATA  95 26
        rplJ NONE
        rplL  438905 ..  438928 + -10.4  -6.20267   GCTTTAAAGTTAGAA          GAAGATTTGC CAAG GCAAGTCTTC           TTTTTTTATTTTTAC 100 47
        rpoB NONE
        rpoC  447685 ..  447704 + -10.8  -3.18239   AATAAAACTCTATTT            TATAGCCC TTCG GGGCTATA             TTAATACAGTGTATC  85 36
      Cj0481  449638 ..  449648 +  -3.2  -3.70076   AATGAAAAAGACAAT                 GTTG CCA CAGC                 TTTGCGTGACTTTAA  50 58
       uxaA' NONE
      Cj0484 NONE
      Cj0485 NONE
      Cj0486 NONE
      Cj0487 NONE
      Cj0488  455901 ..  455912 +  -4.4   -5.1356   GGTGGAATTTTACCT                TGGA ATTT TCCA                 TTTTTCTTAATCGCA  75 479
        rpsL  457627 ..  457643 +  -5.2  -3.53744   AATCATTCATACAGA              CAAATC CGTTA GATTTG              ATTTTGTTTGAGTAA  59 39
        rpsG NONE
        fusA  460249 ..  460264 + -10.4  -4.10164   ACGGTTAAATTTTTA              GCGGGA TTTT TCCCGC               TTTCTGTCCTCGTAG  93 33
      Cj0494 NONE
      Cj0495 NONE
      Cj0496 NONE
      Cj0497 NONE
        trpC  463587 ..  463597 +  -5.4  -4.05788   AAAGATGAAGGAAAG                 GCTT TAA AAGC                 TTTGCTTTAAGGAGG  64 5
      Cj0499 NONE
      Cj0500  465317 ..  465332 +  -3.4  -2.99449   TTAAATTTATATTTT              TTTAAA TCAT TTTAAA               TATAATTATCTCGCA  44 252
        alaS NONE
         maf NONE
        pbpA  474629 ..  474658 + -13.9  -2.80411   GAAAGCGAGATTATA       TTTTGAAAGTAGA AAGA TCTACTTTCAAAA        TGATTAAGCTTTTTT 100 20
      Cj0511 NONE
        purC NONE
      Cj0513 NONE
        purQ NONE
      Cj0515 NONE
        plsC NONE
        crcB  482954 ..  482976 +  -2.1  -2.74322   AATTTACTTTAGAAT           TTGTATTTT TTGCT AAAATACCA           CTTTAAAAAATTACA  39 48
        htpG NONE
      Cj0519  485124 ..  485139 +  -3.2  -3.21595   TAGATGGCGGAATGC              TAGCCC TTAA GGGTTG               TTAATGCTAGGAATT  45 6
      Cj0520  485601 ..  485616 +  -3.4  -4.49958   AGAAGAAGGAAATTC              TTTAAA ATAT TTTAAA               TTTATTTCATGAAGT  58 49
      Cj0522 NONE
      Cj0523 NONE
      Cj0524  487671 ..  487698 +  -3.4  -6.12458   ATAAGAACATTTTGC        ATCGTTTTAGCG GCTT CGCTAGAAAGAA         TTTTTTCTTTTTTTA  88 353
      Cj0530  493966 ..  494001 + -10.8  -2.63637   ACTTAATTAAAAATA    TTTAAAGTTTGTTTGA AAAC TAAAACAAACTTTAAA     CTTACTCTTGCATTT  82 31
         icd NONE
         mdh NONE
        sucC NONE
        sucD NONE
        oorD NONE
        oorA NONE
        oorB NONE
        oorC  502087 ..  502103 + -10.9  -3.80893   CACATTCATAATAAA              TTCCGCA TCA TGCGGAA              TTTAACTTCTAAAAT  89 30
      Cj0539 NONE
      Cj0540 NONE
      Cj0541 NONE
        hemA NONE
        proS NONE
      Cj0544 NONE
        hemC NONE
      Cj0546  510078 ..  510098 +  -2.7   -5.0065   TTTGCTTATTATTTT            TTTTATTAT TGA AAAATAAAA            TTTTCTTTATAAGTG  63 77
        flaG NONE
        fliD NONE
        fliS NONE
      Cj0550  513290 ..  513310 +  -5.3  -3.76413   TGTTACCAAAATCGC            TGGTGGGCT TTT ACCCCGCCG            TTTCACCTTTTCCAC  60 181
         efp  514146 ..  514166 +  -2.6  -5.24449   AATAATACAAAAAAA           GCTTTTGGA CTAT TCCAA-GGC            TTTTTTAAATTTATA  66 36
      Cj0552 NONE
      Cj0553 NONE
      Cj0554  517032 ..  517050 +  -3.3  -4.10161   AAATATATTTTTTGA             TATTATA AGCCC TATAATA             TTTTAAAGGATGATA  54 116
      Cj0555 NONE
      Cj0556 NONE
      Cj0559  522480 ..  522497 +  -8.5  -5.56372   TTCTGTGCTTTAAAA             TTTAGCC TTTG GGCTAAA              TTTTTATTTTAGTTT 100 28
      Cj0560  523972 ..  523996 +  -8.7  -5.28315   AAAAGAATTTTTAAA          GATCTATCTTT ATA GGAGATAGATC          TTTTTTAAATTTTAT 100 11
        dnaB  526511 ..  526524 +  -2.5  -3.36166   TTAATAAAATAAGTT               TTTAA TATT TTAAA                GTTATTTTTTACGAC  44 43
      Cj0563 NONE
      Cj0564  527361 ..  527390 +  -6.3  -3.74693   TAAAACTTAAAAATT       TCACTTCCCCCTT GACT GGGGGGGGGGGGA        TTTGATAAAATACAA  66 31
      Cj0566  529625 ..  529641 +  -5.3  -2.89039   GAAAAACTTTCAAAT              TTTTTTA AAT TAAAAAA              TCTATAAGGATAATT  53 2
      Cj0567 NONE
      Cj0568 NONE
      Cj0569 NONE
      Cj0570 NONE
      Cj0571  533122 ..  533134 +  -9.1  -3.28712   GGGGAGATTTGAACT                CCCGA CCT TCGGG                TTATGAGCCCGACGA  75 72
        ribA NONE
      Cj0573  534824 ..  534836 +  -3.3  -4.18697   AAAAGACTTAATTTA                GCACT TAA AGAGC                TTTTACAATAATTTT  54 2
        ilvI NONE
        ilvH NONE
        lpxD  537996 ..  538035 + -11.7  -2.52681   AAGATTAGCATCGCA  TCGCCATAAGAGTAAAA GCGATA TTTTTCTTTTATGGCGA   GTTCATAAAGTTTTA  87 33
      Cj0581 NONE
        lysC NONE
      Cj0583  543580 ..  543594 +  -2.2  -3.20367   AAGGTGCAATTAGGA               TAAATA TTT TGTTTA               TTAGTAAGATTATTA  42 23
      Cj0584 NONE
        folP NONE
        ligA NONE
      Cj0587 NONE
        tlyA NONE
        ribF NONE
      Cj0590  550993 ..  551009 +  -6.6  -4.31379   TTACCCTCTTCATTT              GTTGGT TTAAC ACCAAC              TTTTAATGCATTAAT  74 483
   peb4\cbf2 NONE
         fba  555114 ..  555134 +  -6.9  -5.40279   CTGTATAAACAAAAA            CTAAGCATT TTA AAAGCTTAG            TTTTATTTTGTTTTA  95 22
      Cj0598 NONE
      Cj0599 NONE
      Cj0600  558791 ..  558805 +  -2.2  -5.22006   GTTAATAGAAAGATT               TTTAGA ATA TTTAAA               TTTTTCTTCTAATAC  68 350
      Cj0604 NONE
      Cj0605  564374 ..  564388 +  -2.2  -3.89524   TGATGTGATGATGGC               TTTAGA ATT TTTAAA               TTTATAAAATAGAAT  49 4
      Cj0606 NONE
      Cj0607 NONE
      Cj0608  569265 ..  569281 +  -2.4  -5.61881   ATACTAATCCATTTT              TTTAAA TTGTT TTTAAA              TTTTTGTTTTTCAAA  74 347
        pstS  574211 ..  574227 +  -4.5  -4.15044   GTAAAAGCTGGAAAA              GTTTTTT AAG GAAAAAC              TTTGTTAAAAGAAAA  60 17
        pstC NONE
        pstA NONE
        pstB NONE
      Cj0617 NONE
      Cj0618  578269 ..  578299 +  -2.1  -4.61482   GAGTATATTAAATAT       TTATATTTAAAAA AGTAA TTTTTAAGTAGAA       TTGTTTTTTAAAAGA  57 39
      Cj0619 NONE
      Cj0620  580273 ..  580287 +  -4.4  -3.53881   CAAAGAGAGAAAGAA               TTTTTA AGT TAAAAA               TGTTATATTTATAGT  54 14
      Cj0621 NONE
        hypF NONE
        hypB  584818 ..  584837 +    -3  -3.40481   ATAAGGTGCTTAAAC            TTAAAAAG GAGC TTTTTTAA             TGTGTTTGTCTATAC  47 6
        hypC NONE
        hypD NONE
        hypE NONE
        hypA  587635 ..  587670 +  -7.4  -3.33315   AAACTAAAAAAAATA    TATTTTTAAAT-TTATT TTA AATAAAATTTAAAAATA    TTATAAAAATATTGA  68 152
      Cj0628 NONE
      Cj0629  591359 ..  591392 + -11.3  -3.95535   CTACTTGTTAAAAAT     TTCATCCTGATAATT TTAA AATTATTAGGATGGA      TGTTTTTAAGGTTAT  95 81
        ilvC NONE
      Cj0633 NONE
      Cj0634 NONE
      Cj0635  597822 ..  597844 +  -2.1  -4.25256   AAACTTTATACCAAA           GATGAAATG CAAAA TATTTTATC           TTCTTTTGCTCAAGA  53 48
      Cj0636  599011 ..  599037 +  -6.8  -3.98107   TTTTTGCTGTTCTTC         GATGAAATTTTG AGC TAAAATTTTATC         TTCTTCATTTTCGTA  71 369
      Cj0641 NONE
        recN  604764 ..  604774 +    -4  -2.79312   AAAAATTTCCTTTCT                 TTTG AAA CAAA                 TATAATAAAAAATTT  45 80
      Cj0643 NONE
      Cj0644 NONE
      Cj0645 NONE
      Cj0646 NONE
      Cj0647 NONE
      Cj0648 NONE
      Cj0649 NONE
      Cj0650 NONE
      Cj0651  611279 ..  611292 +  -2.5  -3.65351   TTTAGCTTATGTGTT               TTTTA AAGG TAAAA                TTTAAATGAGAATGC  46 7
        pbpC  613122 ..  613137 +  -4.8    -5.055   TTAGTTGTAAATTGA              GTTTTT CAAA AAAAAC               TTTTTTAGCAATTGG  74 44
      Cj0667 NONE
      Cj0668 NONE
      Cj0669  624117 ..  624130 +  -6.7  -3.45768   GTATTATTTAGGAGC               GGAGT TTAA ACTCC                TTGATTGATGTTAAA  65 4
        rpoN  625431 ..  625447 +  -5.3  -2.62933   CACTTTTGTTTTATA              TTTAAAT TTA ATTTAAA              TAATATAAAAAATTA  52 68
        dcuB  626982 ..  627005 + -12.6  -3.95911   TTATCTTTAACAATT          TTTAGCAGGA TTTT TCCTGCTAAA           TTCTTCATTTGTCTT 100 31
      Cj0672  627701 ..  627715 +  -6.4  -2.68607   TGCTTTCGCAAAATA               CAGGCA TTT TGCTTG               CTATGTTTGTTTCAA  58 420
        kdpB  631459 ..  631475 +  -7.3  -2.66787   TTCCTTTGGATTTCA              GGATCAG GTC TTGATCC              TCATATCAGTCTTCA  63 419
       kdpD'  633658 ..  633668 +  -5.4  -4.91657   CTCAAGTGCTTTAGC                 TGCT TCA AGCA                 TTTGTTTTCTTAATT  74 196
      Cj0681 NONE
      Cj0682 NONE
      Cj0683 NONE
        priA  638583 ..  638600 +  -4.3  -3.15274   GTGTAAATAAGTGAT             TTATTTT TTAT AAAATAA              TCTATTACATCTTTT  49 161
        gcpE  641082 ..  641098 + -10.9  -4.62069   AATAAAAGCCTAAAA              GCAAGGT TAA ACCTTGC              TTTTTAGAATGGCCA 100 36
         pta NONE
        ackA  644610 ..  644634 +  -7.4  -4.58283   ATTAAATTTTAAAAA          CTATATAAAT CTTTC ATTTATATAG          TTTTTAGCAAAGTTA  81 36
      Cj0691  649265 ..  649280 +  -2.6  -3.08201   TAGAGAAGCCTTCTA              GTAAAA TATT TTTTGC               CTTTTGAGCATCTTC  43 270
      Cj0694 NONE
        ftsA NONE
        ftsZ  655061 ..  655082 +  -7.4  -5.04325   AAATTGATTTTTAAA           GCAAGATT GAGTCA AATCTTGC            TTTTTATAGTTTAAA  90 40
       flgG2 NONE
        flgG  656870 ..  656896 + -12.5  -5.00884   TTTAATTCTTTTTTG         TTTAATGGCGT GTTAA ACGCCATTAAA         TTTTTTAGCAAGAGT 100 61
      Cj0700 NONE
      Cj0701 NONE
        purE NONE
      Cj0703 NONE
        glyQ NONE
      Cj0705 NONE
      Cj0706 NONE
        kdtA NONE
      Cj0708  665701 ..  665711 +  -2.6  -2.60211   AATTTGGCTTTGATA                 TAAA AAA TTTA                 GATTTTTAAAGCCAT  40 6
         ffh  667127 ..  667166 +  -8.3  -5.18355   GAAGACAGTTTTAAA  TTTTATTTATAAATACT TTTTAT AGTATCTATAAATAAAA   TTTTTAATTTTTAAG 100 27
        rpsP NONE
      Cj0711 NONE
        rimM  668170 ..  668187 +  -2.1  -3.20747   TTGCACGCAAGATGC             TTTTTTA ATTT TAGAAAA              TTCATGAAATTTAGT  42 1
        trmD NONE
        rplS  669260 ..  669272 +  -3.5  -5.20333   AAAGAGCTTAAAAAA                TAATT TAT AATTA                TTTTTATTATAAGTC  70 23
      Cj0715 NONE
      Cj0716 NONE
      Cj0717  671499 ..  671520 +  -7.4   -5.5604   GAGAAAATGTTATGA           TAGAGTGT TTGATT ACACTCTA            TTTTTTATTAATTGA 100 26
        dnaE  675544 ..  675568 +  -9.5  -3.39483   TTTCTAATAAATATG          CTTAAGTAAGA TTG TTTTACTTAAG          ATTTTTAAATAAAAT  80 21
      Cj0724  680221 ..  680235 +  -2.9   -5.4251   GGGATTAATTCTTTA               TGATA AATAA TATCA               TTTTTTATATATGAA  72 437
      Cj0727 NONE
      Cj0728 NONE
      Cj0729 NONE
      Cj0730 NONE
      Cj0731 NONE
      Cj0732 NONE
      Cj0733  687906 ..  687927 + -11.7  -3.57161   TAACTTTTTAAGCTA           TAAGCGTGA AAAT TCACGCTTA            TTCTAATTCATATTT  91 30
      Cj0735 NONE
      Cj0736 NONE
      Cj0737 NONE
      Cj0738 NONE
      Cj0739 NONE
      Cj0740 NONE
      Cj0741  694310 ..  694322 +  -3.4  -2.78463   TAATAAAATAAGAGA                GCTT ATAGA AAGC                TCTCCTGAAGCAAAT  43 218
      Cj0747  702919 ..  702941 +    -7  -2.60423   TTTTTATTCAATAAA           ACTCTCACTT CTT AAGTGGGAGA           TGAATTGCTTACAGT  60 27
      Cj0748  703529 ..  703545 +  -2.3  -3.38966   TAGTGATACTACTAA              GTTTAAG ATA TTTAGAC              TTATGAATACATTTT  43 435
        cfrA  707556 ..  707582 +  -6.7  -5.83211   GCTTTGATAGAAGAA        CCAAAG-AGCTT TCAA AGGCTTCTTTGG         TTTTTTATTTTAATA 100 41
        hrcA NONE
        grpE NONE
        dnaK  711067 ..  711095 + -11.9  -5.15117   TAATCTTAAAATCTC        TATTCAAGCCTTT TTA AAAGGCTTGAAAA        TTTTTTAAAATTTTA 100 38
      Cj0760  712350 ..  712360 +  -2.6  -4.44277   AAATTAACACAAGTT                 TATA ATT TATA                 TTTTGGCTTTTGCTA  56 39
      Cj0761  712770 ..  712803 + -12.8  -3.28472   AGGTTTTAATTTGCC     TAAATAATTCTAGG CTTTAA CCTAGAATTATTTA      TAGTTTTTAATGAAA 100 48
      Cj0777 NONE
        peb2  731337 ..  731349 +  -3.5  -3.21218   AAAAATAATTAATAT                TTATA GGA TATAA                TTACTCCTAAAACAT  47 56
         tpx  731939 ..  731961 +  -7.8  -5.10968   TGCCATTAATTTTGA           TTAAGCCC ATTCTTA GGGCTTAA           TTTTTATATCTTCAT 100 32
        napA NONE
        napG NONE
        napH NONE
        napB NONE
      Cj0784 NONE
        napD NONE
      Cj0786 NONE
      Cj0787 NONE
      Cj0788 NONE
      Cj0789 NONE
        purU  741393 ..  741403 +  -3.2  -3.92324   TAAGCGATATCAAAA                 GGAG AAA TTCC                 TTTGATATTGAAAGC  54 248
      Cj0792 NONE
      Cj0793  744420 ..  744436 +  -5.3  -3.75153   GGAACAGATCTTGCT              TATATTA TTT TAATATA              TTTAGGTTGAAGGCA  60 67
      Cj0794  746095 ..  746105 +    -4  -4.00468   TTGCGTCCTTTATAG                 CTTT TAC AAAG                 TTTATAGCTTGTGCT  57 345
      Cj0801  753246 ..  753256 +  -2.6  -3.11634   TTTAAAGGAGTTTTT                 TAAT GAG ATTA                 TTAGATAGTGTAACA  42 23
        cysS NONE
        msbA  756352 ..  756367 +  -2.6  -3.75718   AAAGCAAAGAAAAAA              C-AAAGC CCA GCTTTAG              TTAATTTTAGTTAGA  48 6
        pyrD NONE
      Cj0805 NONE
        dapA NONE
      Cj0807  760580 ..  760604 +  -2.2  -4.47485   CTTAAAGATCCATTT         TCTGCC-ATTT TTTT ACATGGGCAGA          TTTTATAAAATTTTT  56 229
        nadE NONE
        lpxK NONE
        thrC NONE
        kdsB  765229 ..  765245 +  -5.3  -3.75153   GGAACAAATTTTGCT              TATATTA TTT TAATATA              TTTAGGTTGAAGGCA  60 55
      Cj0814 NONE
      Cj0815 NONE
      Cj0816 NONE
        glnH  767553 ..  767581 +  -4.1  -5.71295   TAAAAGGATTTAAGA        TAATGAAAAAAGT TGC ATTTTTTTTGTTA        TTTTTGTTTTTATCT  82 116
      Cj0818 NONE
      Cj0819  768055 ..  768068 +  -5.3  -3.07935   AGCTTTCCACAAGCC               TTTGC ACTA GCAAA                TTCCATCCATCCACT  54 48
        glmU NONE
         dfp NONE
      Cj0823 NONE
        uppS  772620 ..  772644 +  -3.7  -2.83119   AAATAGAGAAAGAAC          TTTTGGAAAAT GAT ATTTTTCATAA          TAATTCTAGGGGCTT  45 13
      Cj0825 NONE
      Cj0826 NONE
        truA  775266 ..  775287 +  -3.1  -2.87672   ATCGCCATAATCAAG           CT-TGGTAGA AAA TCTATCATAG           TCGATTTTTACTATA  43 139
      Cj0830  777315 ..  777335 + -10.5  -3.04501   CCTTGCTAAGAAATA            CTCCACATT CAA GATGTGGAG            TATTGACAAATTGAT  83 32
         ogt  785486 ..  785505 +  -3.6  -5.79595   ATCAATCTTATTAAA            GTCAAATA TTAT TTTTTGAC             TTTTTTCTTTTAAAA  85 329
      Cj0842  790546 ..  790560 +  -5.8  -5.11937   ATTGTCATAATAAGG               CATTAT AAA ATAATG               TTTTTTAAAATTATT  84 450
      Cj0846 NONE
         psd  795362 ..  795376 +  -5.7  -3.05596   TCATCTTCTTTAATA               GGAAC TCCGT GTTCC               TTGGCTAAAGAAATA  57 161
        folD NONE
        lepP  803049 ..  803075 + -11.1  -3.90316   GAGGATAAATTAAGC         TAATGTTTGTG AAAAA CACAAACATTA         TATTTTTAAAAGCGT  95 23
      Cj0860  807264 ..  807276 +  -3.5  -5.79526   TCCTAAACATATACC                TAAAA TTT TTTTA                TTTTTTTTAAAATAT  85 342
      Cj0864 NONE
        dsbB  812175 ..  812185 +  -5.4  -4.12198   ACTTAGCAAAACTCT                 TTGC ATG GCAA                 TTTTGGCGGGTTCTA  64 81
        dsbA  814318 ..  814353 + -12.2   -5.2112   GTAATATGAAATAAT    AAATTTTTAAGGCAAT AAAA ATTGCCTTAAAAATTA     TTTTTTGATCATATT 100 27
      Cj0878  815732 ..  815761 +  -9.5  -3.31946   TTTAAAAGAAGGTGA       TTGGATAAATAGT TTGC ACTCTTTATCCAA        ATTTTCTATCCCGTA  78 66
        rpsO  820605 ..  820620 +  -3.9  -4.43272   ATAAATAATTTTTAA              GCCCT TTTTAC GGGGC               TTTTGCCTTTTAAAT  60 33
      Cj0898  839907 ..  839941 + -10.3  -4.37886   CCTCAAGCTTTATTT     TAATTTAAATGGTAG AAAAA CTACCATTTAAACTA     TTTTGTCAAAGGTAG  91 23
      Cj0901 NONE
        glnQ  842228 ..  842252 + -11.6  -4.25283   GTTTTAAATCATTAA          TTCATAAGCC ACTAA GGCTTATGAA          TTTTAATCCCAACAT 100 26
      Cj0908  846882 ..  846896 +  -5.8  -2.63182   AACAGGTAACACACA               TTGAAA AAT TTTCAA               AATTTTATATTCAAA  55 22
      Cj0909 NONE
      Cj0910 NONE
      Cj0911  848424 ..  848447 +  -9.6  -3.01497   CTTAAGCAAAAAGAT          CGGTTGAGAG GTAT CTTTCAGCCG           TATCGTTTAGCATAG  77 46
      Cj0915  852540 ..  852555 +  -4.8  -4.95618   GCTATTGAAATTTCT              TTTCTA ATTG TAGAAA               TTTCTTTTTCATCTT  72 424
        rpiB NONE
      Cj0926 NONE
         apt NONE
      Cj0928 NONE
        pepA NONE
      Cj0930  864758 ..  864781 +  -9.7  -2.75876   GCATTTTAAATTCAA          TGTTTAGGC AAAATA GCCTAAACA           ATATTTATAAATTTT  75 19
        atpE  872866 ..  872878 +  -6.2  -5.37043   ATAAAACTTATCAAA                GCCC TTTTT GGGC                TTTTTTCTATGCGGT  93 37
      Cj0937  874097 ..  874110 +  -5.3  -3.05503   AGCTCAAATTATATG               GCTAA ATTT TTAGC                TAATTCTTTAACTTT  54 40
        lolA  884511 ..  884521 +  -2.6  -4.63993   AAAATTTTTCTAAAG                 TTTT TTT AAAA                 TTATTTTTTCCAATT  60 501
      Cj0946  887515 ..  887539 + -11.7  -4.44548   ATACAAAACAAATAA          GATTTATTGAT TTA ATCAATAAATC          TTTTAGTTAAATCTG 100 26
      Cj0962 NONE
      Cj0963  902705 ..  902718 +  -2.5  -3.03169   AAAAAAATTAAAGGA               TTTTT ATGA AAAAA                ATATTTTTAATATTT  42 17
      Cj0964  903881 ..  903911 + -11.4  -2.78405   AAGGCAAACAAGCAA       GCTTTGAAGAATTA AAA TAATTCTTCAAAGA       GCTTTTTTAACTGCA  84 6
      Cj0967  906962 ..  907007 + -13.9  -4.89852   ACATTTATGCAAGGA TA-AAATAAATCATTCCTATTT TTA AGATAGGAATGATTTATTTGTA TTTTTATAAATATAA 100 290
      Cj0968 NONE
      Cj0970 NONE
      Cj0971 NONE
      Cj0972 NONE
      Cj0973 NONE
      Cj0974 NONE
      Cj0975  910609 ..  910626 +  -2.1  -4.91852   AAGCTTTGGGAAGTA             TTTTTGA GTTT TTAAAAA              TTTATTTTTGATCAA  62 19
      Cj0976 NONE
      Cj0977  912646 ..  912661 +  -3.4  -3.74238   CTACCATAAGTATCT              TTATTT TTAT AAATAA               TTTCAACTTGTTTGC  52 419
      Cj0980 NONE
      Cj0983  917772 ..  917806 +  -3.8  -4.35461   TAAAAACTTCAAAAA    CATTAAAAGCAA-GA TTAAAT TCTTTGCTCTTAATG     TTTTCATAATATTAA  58 53
      Cj0984 NONE
      Cj0989  921531 ..  921545 +  -5.8  -2.64616   GCATCGTACTAGAAG               TTTTAC CTT GTAAAA               TAATATGCATAGAGC  54 162
        ribA NONE
      Cj0997  928334 ..  928349 +    -9  -5.22006   ATATTGTATTTTAAA              GTAGCC CTAA GGCTAC               TTTTTATTCTGCTAA 100 22
      Cj1000 NONE
        rpoD  933457 ..  933471 +  -4.2  -4.61527   AAATCAGGATGAATT               TCATGC GAA GCAAGA               TTTTTAAAAAGTTTT  65 423
      Cj1004  934833 ..  934843 +    -4  -4.00868   AAAATCATCTTGCGA                 GTTA GTA TAAC                 TTTCATTGTAAATCA  57 241
         tgt NONE
      Cj1011  943480 ..  943497 +  -7.1  -4.15543   AAAAAACAAACAAAA             TAAGCAA AATT TTGCTTA              TTTTAAGAATATTTA  73 23
      Cj1031 NONE
      Cj1032 NONE
      Cj1033  968502 ..  968528 +  -6.8  -5.52909   TATGAGAGAGAAAAA         TTAAATTAACCA AAA TGATTAATTTAA         TTTTTTTAAGTATTA 100 17
      Cj1038 NONE
        murG  974090 ..  974101 +    -3  -3.76492   CTTTTATAAGATAAA                TATC CAAA GATA                 TTTACTAAAATTCCA  52 27
      Cj1062 NONE
      Cj1063 1001186 .. 1001196 +  -2.6   -5.0925   TTTGCATTTTATAAT                 TAAT ATT ATTA                 TTTTTGATTTTAAGG  63 57
        rdxA 1002444 .. 1002461 +  -7.1  -3.65351   TAAAATTTATTTAAA             TTTTGCT TTTA AGCAAAA              TTTAAATAAAAATAA  67 27
        pgsA NONE
      Cj1068 NONE
      Cj1069 1005113 .. 1005128 +  -5.4  -3.84825   TTATGCAAAATCCTT              GCTCAT AAAA ATGGGC               TTTAATATCCATAAG  62 73
        rpsF NONE
         ssb NONE
        rpsR 1006371 .. 1006391 +  -8.4  -4.37211   TATAATCTTTTAAAA            GCAAACTT GTAAA AAGTTTGC            TTTCTTATACATTTA  85 36
      Cj1075 NONE
        proC NONE
      Cj1077 NONE
      Cj1078 NONE
      Cj1079 1012510 .. 1012530 +  -3.3  -4.60746   CAAGAAAAAGATCTT            TTCCATAAG CCT TTGATGGAA            TTTTAATCTTTTTAA  62 387
      Cj1095 1029574 .. 1029602 +  -7.6   -3.6014   ATTAATTCTTTATAA        TTATACAAGCCT TGTTT AAGCTTGTATAA        TATTGTTAATTTTTT  70 220
      Cj1097 NONE
        pyrB NONE
      Cj1099 NONE
      Cj1100 1035218 .. 1035230 +    -2   -3.2632   AAAAATAAAGATATT                TTCA AAAAA TGAA                TCTATTTGAAGATTT  42 14
      Cj1101 NONE
        truB NONE
        csrA NONE
      Cj1104 NONE
        smpB NONE
      Cj1106 NONE
      Cj1107 NONE
        clpA NONE
         aat 1043208 .. 1043222 +   -10  -3.34236   ATTACTTAAAAATAA               GCGTGA AAA TCACGC               TTATGACATCGCTTT  82 32
      Cj1113 1046663 .. 1046673 +  -5.4  -2.50699   ATCAAGCTTTTTAAA                 GCTA GGA TAGC                 GTATATTACTTACCA  51 208
        waaC NONE
        htrB NONE
      Cj1135 NONE
      Cj1136 1071802 .. 1071818 +  -2.3  -5.33405   GAAAAATATCCACTT              TTGATAA ATT TTTTCAA              TTTTTCTTTACTAGG  68 403
      Cj1138 1074056 .. 1074066 +  -5.4  -5.10154   TTTTAGCCCACATTG                 TCCA AAA TGGA                 TTTTTAGTTTTAAGT  76 451
      Cj1140 NONE
       neuB1 NONE
       neuC1 NONE
       neuA1 1079184 .. 1079200 +  -2.3  -5.60993   TAAAAAGAGTTAATA              ATATAAG CTT CTTATAA              TTTTTTTATAAAAAA  70 9
        waaF 1082017 .. 1082030 +  -5.3  -3.31322   ATATTAAGCTCTTTT               GCTTT TTTT AAAGC                TTCTAAAACATTAGG  56 175
      Cj1153 1085693 .. 1085714 +  -6.7  -5.60993   ATAATTTCTAAAAAA           GGCTTTTCTT TTT AAGAAA-GCC           TTTTTTTATCCAAAG 100 37
         rho NONE
        dnaX 1091702 .. 1091722 +  -2.6  -4.13711   TAATCATTTTGCTTA            TGCAAAAA CATTT TTGTTGCA            TTTATACTCTTTTAA  53 523
         ldh 1097698 .. 1097712 +  -8.6   -5.1166   AAAGATAAAATTTAA               GCCTTT TTA AAAGGC               TTTTTGATTTTAATA 100 26
      Cj1173 NONE
      Cj1174 1102144 .. 1102172 + -12.7   -3.5268   GTATTTTTACTAAAC        TATTAAAACAGCA AAA TGCTGTTTTAATG        TTCCATTTTGTTTTT 100 20
        dctA 1121338 .. 1121351 +  -5.3   -3.5393   TCATAATGCTGGAAT               GAACT AATG AGTTC                TTTGGAGGAAATCAT  59 19
      Cj1194 1123824 .. 1123838 +  -4.4  -5.41359   AATTTAAGTAAAGCT               TATTTT TCT AAAATA               TTTTTTCCTTTAATT  78 34
      Cj1198 1127956 .. 1127966 +  -2.6  -3.50488   TTATTTTTTAAATGA                 TTAA GCT TTAA                 TTAATATATTTTTAT  46 50
      Cj1199 NONE
      Cj1200 NONE
        metE NONE
        metF 1133148 .. 1133168 +  -2.7  -3.41114   GAAGAGCTTCATGCT            TAGAAAATA AAC TATTTTTTG            CTTTTATCTTAACTT  44 23
      Cj1208 NONE
      Cj1209 NONE
      Cj1210 NONE
      Cj1211 1141136 .. 1141162 +  -2.3  -3.85254   CCAAATAATTACAAA         GGGTAAAATTT CAAAA AAATTAAACCC         TATTTTATAATCATC  49 281
      Cj1215 1145070 .. 1145088 +  -8.2  -5.67529   TGATTAAAGAATGTA             GAAGAGTT GCA AGCTCTTC             TTTTTCTTTTTCATT 100 69
       groES NONE
       groEL 1151135 .. 1151151 + -10.9  -2.74514   TCTAACCTCTTATCA              GCAAGGA TTT TCCTTGC              TGATTACCAATTTAA  82 48
      Cj1224 1153730 .. 1153740 +  -2.6  -2.63073   AAACAAGCTATAAAA                 TTTT ACA AAAA                 ATATTCTTAAGGAGG  40 5
      Cj1225 1154013 .. 1154041 +  -7.6  -3.02867   CAAACAAAATAAAAA        ACTTTATCACAA TTTTT TTGTGATAAAGA        CTTATTAATTTTTTA  65 29
        cbpA NONE
        hspR NONE
        kefB NONE
      Cj1232 NONE
      Cj1233 1161731 .. 1161743 +  -4.9  -3.62505   TAGTGAACTTAAAGG                CTTTT TGC AAAAG                TATTTATAAGTTTTT  56 4
        glyS NONE
      Cj1235 1164612 .. 1164622 +    -4  -3.85891   AAATTTAATGCTATT                 TTTC AAT GAAA                 TTTAGTGACTTTTTC  54 17
      Cj1236 1165889 .. 1165899 +  -5.4   -3.4574   GTTTTAGCCCCTAAA                 GAAC GAA GTTC                 CTTTTTAATCATAGC  57 347
        pdxJ NONE
        pdxA 1168666 .. 1168679 +  -5.3  -3.06183   TATAAGCTTCTTGCA               TGCAA TCAC TTGCA                TTGAGTAAAGATAAA  54 233
      Cj1241 NONE
      Cj1242 1170768 .. 1170796 +  -3.2  -2.98714   AAAACTCAAACTACA        TAAACGAGAATT CCAAT AATTCTCGTAAA        ATTTCTAATAACTCT  44 55
        hemE NONE
      Cj1244 1173285 .. 1173299 +  -2.8  -4.82901   GGTAAAGTTAAAAAA               TACTCA TAA TGTGTA               TTTTTATGCCGACCC  62 467
        guaA 1178010 .. 1178058 +    -8  -4.42464   GGAATAATCCATTTT TTCTAGCTCTTATTTTTAATATAA AAT TTTTAT-AAAAATAAG-GCTAGAA TTTATTTAAGAAATT  83 34
      Cj1249 1179729 .. 1179746 +  -2.7   -3.6761   ACCTAGCGGTTTTCT             TTGACTT TTTG GGGTCAA              TCTTTGTTAAACGGC  48 207
        purD NONE
      Cj1251 NONE
      Cj1252 NONE
         pnp 1185748 .. 1185772 +  -2.1  -4.21787   TCTGTGGATTTGTGC          GAGTGAGTGAA TTT TTAACTCATCC          TTTTGAGCCTTTTTT  53 20
      Cj1254 NONE
      Cj1255 1186771 .. 1186782 +    -3   -2.8459   TTTCATCATAAAATT                TCAT ATCT ATGA                 TGCTGTGTTTGTATC  43 297
      Cj1258 1188967 .. 1188993 +  -9.5  -4.93288   TCCTTAAAATTACAC         GCCTAGCTTAA ATCCC TTTAGCTAGGC         TTTTCTTTAGATGTT 100 123
        porA 1190419 .. 1190437 + -10.2  -5.64274   CAAGTCTAACTTCAA             GGCGGGGT TTT GCTCCGCC             TTTTTTTATGCCTGA 100 49
        racR NONE
        racS NONE
        recR 1194581 .. 1194591 +  -6.8  -2.70498   TACATCTCCTATACT                 CGCA CCT TGCG                 CTTCTATACAGTCTA  60 343
        mrdB 1215274 .. 1215290 +  -7.3  -2.62616   TCGAACTGCCGACAC              GCAGATT TTC AGTCTGC              TGCTCTACCGACTGA  63 296
        ktrB NONE
        ktrA 1217471 .. 1217506 +  -5.6  -5.68438   ACTAAGCAAGATTTA    AAGCCTTACAAGCCTTT ACA AAACGCTT-TAAGGCTG    TTTTTTCTTTGGTAG  90 36
      Cj1289 1222275 .. 1222306 + -11.9  -3.07344   AGATAAAAATTACAA      TTAAAATTTCCCT TATAAT AGGGAAATTTTAA       TGTCTTGCAAGATAA  90 35
         dcd NONE
      Cj1293 NONE
      Cj1294 NONE
      Cj1295 NONE
      Cj1296 NONE
      Cj1297 NONE
      Cj1298 NONE
       acpP2 NONE
      Cj1300 NONE
      Cj1301 NONE
      Cj1302 NONE
       fabH2 NONE
       acpP3 1234273 .. 1234297 + -13.1  -4.44915   AATTTAGCAAAGCTT          GATTAAAACCT TTA AGGTTTTAATC          TTTTATCACTAATTC 100 20
      Cj1307 1238297 .. 1238309 +  -2.7   -3.9693   AAAATTGATAGAAAG                GTTTT AAA AGAAC                TTGTTTAAATAAATA  50 5
       acpP4 1238560 .. 1238605 + -13.5  -3.68435   AAATATCAAAAAAAT GCTTGAAACTGCAATGAAAGA CTAA TCTTTCCTTGCAAGTTCAAGC TGTTCTTTTAAAGAA 100 1
       neuA2 NONE
      Cj1312 NONE
      Cj1313 1243158 .. 1243173 +  -3.2  -5.94597   CCACAGAAGTTAAAA              GAAGCT CTCC AGCTCC               TTTTTTTTCATATTC  86 241
       neuB3 NONE
      Cj1318 NONE
      Cj1319 NONE
      Cj1320 NONE
      Cj1321 1251428 .. 1251444 +  -5.3  -2.70932   CACATCCAATCAACT              TATTTTT CAT AAAAATA              TAATTAAAACAAGGA  52 59
      Cj1322 NONE
      Cj1323 1252222 .. 1252234 +  -3.5  -4.41548   TATAAAATAAGCAAA                TATTA ATT TAATA                TTTTATACAATCTAA  60 86
      Cj1324 NONE
      Cj1325 NONE
      Cj1326 NONE
       neuB2 NONE
       neuC2 NONE
      Cj1329 NONE
      Cj1330 NONE
        ptmB NONE
        ptmA NONE
      Cj1333 NONE
      Cj1334 NONE
      Cj1335 NONE
      Cj1336 NONE
      Cj1337 1267612 .. 1267622 +  -6.8  -2.91264   TCAAGATTTGTTGTG                 GCTG TTT CAGC                 TATATCCATCACAGC  61 300
        mobA NONE
        pldA NONE
        ceuB NONE
        ceuC NONE
        ceuD NONE
        ceuE 1287780 .. 1287802 +  -8.4  -3.54424   GAGACCCGTTAAGAT           CTGCACCCTT AGC AGGGGTGTGG           TTTCAGCCACTCACC  77 141
         ppk 1293218 .. 1293244 +  -8.9  -3.64371   TAAGGAAAACTAAAA         GTTTTTAGGGT TTTAC ACCTTAAAAAC         TTTAAACTATGAATT  79 28
        ruvB 1295169 .. 1295185 +  -2.3  -4.27512   TATTTGAGGAGTAAA              TTTTGCA AAA TGGAAAA              TTCTTTCTTATAAGC  53 27
        amaA 1296215 .. 1296234 + -10.8  -3.97088   AAGAATTTAATTTAA            CTTGCCTT AAAA AAGGCAAG             TTTGATGTTCTAGGC  93 26
      Cj1368 NONE
      Cj1369 NONE
      Cj1370 1307981 .. 1307999 +  -3.2  -4.86621   TTTGCTATAATTTTA             CTTTTAAA ATT TTTAGGAG             TTTTTGCTTGAGAAT  63 44
      Cj1371 NONE
      Cj1372 NONE
      Cj1373 1312227 .. 1312248 +  -3.7  -4.88405   CAAAGCATTAAAAAC           CGCTCTTGCT TTA ATCAAG-GCG           TTTTCTTTAAAAGTT  68 497
      Cj1375 NONE
      Cj1376 1315122 .. 1315132 +  -2.6  -4.76193   TCATTTCCTGCATTC                 TTTT GGC AAAA                 TTTTCTCTTGTAGTT  62 491
        selA NONE
        selB 1319525 .. 1319582 +  -2.4  -3.68292   TAGAAAATCATTATA GAATTAAACATAATTTATTTAAAG GATTTATAAA CTATGAAAAAATTAAGTTTAATTC TTGTCTGTTCAGCAT  47 38
      Cj1380 NONE
      Cj1381 1320818 .. 1320839 +  -7.4  -4.16921   TTTAAGAAAAGACAA           TCAAGAGT ATAAAA ACTCTTGA            TTTTAAGAATTATTA  75 36
        katA 1323951 .. 1323984 +  -3.3  -3.47227   GCTTTAGAAAAATAA     TTTTTACTT-GCCACT TTT GGTGGCAAACTAAAGA     TTATAATAATTAAGG  47 26
      Cj1386 1324454 .. 1324477 +  -5.5  -4.68528   ATAAGCCTAAAAATA          CTAAAATTT ATCAAA AAATTTTAG           TTATTTTTTAAATTT  70 2
      Cj1388 1325733 .. 1325751 +  -5.3  -3.14924   GCTTTATAAAAAAAT             CAATGCT CACAT GGCATTG             CTTTTAAGTGGTTTA  55 94
      Cj1394 1329962 .. 1329977 +  -5.4  -4.24326   CATACAGAAGCTATT              TTGCAC GCAA GTGCGA               TTTTAACTCCTCTTT  66 328
      Cj1397 NONE
        feoB 1333413 .. 1333424 +    -3  -3.55815   AACTAAAATAAAGCT                TATC TCAA GATA                 TTTCCAAAAATCTTT  50 286
      Cj1404 NONE
      Cj1405 1339300 .. 1339331 +  -8.3  -4.63542   TAAAAAAGGTAGGGT      TTAAAAAGGCTAA AATTTA TTAGTCTTTTTAA       TTTTTAGAGATTATC  90 22
        fliL NONE
        acpS 1342108 .. 1342128 + -10.5  -4.21737   ATGATAATGGTTTTG            CTATAGCCA TAG TGGCTGTAG            TTTGATTATTTTCCT  93 0
      Cj1450 NONE
         dut NONE
      Cj1452 1390730 .. 1390743 +  -5.3   -3.9941   TTTTCTTTTAAAAAA               GATGA AATT TCATC                TTTACTTATAAAGAG  63 492
        prfB 1393749 .. 1393763 + -11.4  -4.53142   AAAATTAGAAAGATA               GCGGGA TTT TCCCGC               TTGTTTTATTATCTT  95 83
      Cj1459 NONE
      Cj1460 NONE
      Cj1461 NONE
        flgI NONE
      Cj1463 NONE
      Cj1464 1400122 .. 1400156 +  -4.4  -2.90075   TTAATCTAAAACTTT     CATTCTCCTTTTTTTT GAG AGAGAAAAGGAGAAAA     TATGCTTAAACAAAG  48 32
      Cj1465 NONE
        flgK 1402411 .. 1402435 + -12.3  -2.63596   ATGCTTGATACCTTA          CTAGGGCTTAA ATC TTAAGCTCTAG          TAATATCAAATGAAA  88 8
      Cj1467 NONE
      Cj1468 NONE
      Cj1500 NONE
      Cj1501 1434040 .. 1434053 +  -6.7  -4.77165   ATTTTTAATCCAAAA               GCCTT AAAA AAGGC                TTTTATTCTCAAAAC  82 19
      Cj1516 NONE
        moaD NONE
        moaE NONE
       moeA2 1455095 .. 1455121 + -13.8   -4.7261   TAGTGGAGTAATTAG         CCCTAGTGGAGT TTC AATCCACTAGGG         TTTATTTTAGTCCCT 100 115
      Cj1520 1455629 .. 1455641 +    -2  -5.20783   GTTTATTTGAATTTC                TTCA TTATT TGAA                TTTTTATATTTAAAT  68 228
      Cj1530 NONE
        dapF NONE
      Cj1532 1464940 .. 1464961 +  -2.4  -5.88471   TTCTTAGGCCAAAAT           CTTTAAAA TAAATC TTTTGAAG            TTTTTTTTCATCATG  83 354
      Cj1540 1473093 .. 1473120 +  -5.6  -3.27687   CAAGAAAAGACTAAA        AATTAAGCAGGT TTTA ACCTGCTTAAAA         TATCATTTTTTACTT  55 27
      Cj1541 NONE
      Cj1542 NONE
      Cj1543 1476030 .. 1476052 +  -9.9  -4.05446   ATATAAAAGTTAATC           GCCAAAGGG TGAGC TCCTTTGGC           TTTATGATTAAACAC  91 359
      Cj1546 NONE
      Cj1547 1478480 .. 1478493 +  -2.3  -5.85244   GAGCTTACACCCATA               GCCAA AGCA TCGGC                TTTTTTGTTTTCATT  83 421
      Cj1556 1490123 .. 1490158 + -12.4  -2.98582   AAAATATCGTTTAAG    TAATAAATTAATATAT CAAT ATATATTAATTTATTA     ATTTATACATGTTAT  91 27
      Cj1558 NONE
      Cj1560 NONE
      Cj1561 NONE
      Cj1562 1491794 .. 1491804 +  -2.6  -3.38603   CCCATTCTATATCGC                 TTTT TGA AAAA                 TATTTCACACTATTT  46 335
      Cj1564 1493995 .. 1494024 +    -8  -2.73508   AAGAGGTTTTAACCT       TAGATAACTAGC CAAAAA GCTAGTTATCTC        TAAATTTACTTATTG  67 29
      Cj1586 1517995 .. 1518007 +  -9.1  -3.79623   TGATAAATAATATAA                GCCCA TTT TGGGC                TTTAATCAAATTTTT  81 31
      Cj1589 1521916 .. 1521929 +  -2.4  -3.78958   ATTTTAATAATTTTT               GCTA AAATTA TAGC                CTTTTTATTTCATGA  47 72
        infA 1522193 .. 1522212 +  -6.6  -2.60032   TAAGTTATTTAAAAG            CTAATTTT AGAT AAAATTAG             AGTTTTTGCGACAAA  58 43
        rpmJ NONE
        rpsM NONE
        rpsK NONE
        rpsD NONE
        rpoA NONE
        rplQ 1525273 .. 1525290 +  -9.9  -3.28984   TGTAGCTTAATCAAA             TCCTAGC TTTT GCTAGGA              TTAATACTTCAATTA  81 31
        hisG NONE
        hisD NONE
        hisB 1528670 .. 1528680 +  -3.2  -2.63102   TGAAAATTTAGCCAG                 CTCT AAA GGAG                 TGATATGAAAATCAT  42 7
        hisH NONE
        hisA NONE
      Cj1602 NONE
        hisF NONE
        hisI 1532794 .. 1532810 +  -2.1  -2.96963   ATTAAAATTCACATA              ACTTGCC CCT GGCATGA              TGGTTGTTCCTGCTG  41 485
       ispDF NONE
      Cj1608 NONE
      Cj1609 NONE
        pgpA 1538394 .. 1538410 +  -3.1  -4.28651   TAGTTTTTTGGGATA              TAAATTT AAA AGATTTA              TTTTGAAATTTTGCT  56 3
        rpsT NONE
        prfA 1540223 .. 1540236 +  -2.5  -3.63305   GTTCACTTACTTCAC               TTATA TAAA TATAA                TTTCCCCATTGTGTG  48 404
        chuA NONE
        chuB NONE
        chuC NONE
        chuD 1545745 .. 1545755 +  -2.6  -4.25104   TTAAATTTGGCCATT                 TAAA AAG TTTA                 TTTTGATGAAGCAAA  55 294
        kgtP 1548172 .. 1548184 +  -7.7  -2.64099   CCAAAGCCCCTATAT                CAAGC AAA GCTTG                GTTGTGATCAAAGGC  65 442
      Cj1621 1549588 .. 1549626 + -13.6  -3.41114   TATTTGCAAATAACT   TATAGCAAAATAAACT CCTTTTA AGTTTATTTTGCTATA   CTTTTATCTTCAATT 100 28
        ribD NONE
      Cj1623 1552028 .. 1552040 +  -6.3  -3.09635   TTCAGCAGCATTACA                TGCTT TAA AAGCA                TTAGCTCCTAAAACT  60 306
       exbB2 NONE
       exbD2 NONE
       tonB2 1557555 .. 1557565 +    -4  -5.08255   TACAATTTGTGCTTC                 TTGA TTT TCAA                 TTTTATTTTGAAAAT  72 68
      Cj1633 1559702 .. 1559717 +    -9  -6.11229   AAATATTGCAATCAA              GCCCAT GAAA ATGGGC               TTTTTTTATTTTAAT 100 90
        dnaG NONE
      Cj1639 NONE
      Cj1640 NONE
        murE NONE
      Cj1642 NONE
      Cj1643 NONE
        ispA NONE
         tkt NONE
        iamB 1572178 .. 1572200 +  -2.8  -2.93073   TTTATTCTCTGTTAT           TTTAACTTCT ACA GGAATTTAAA           TGGTTATTAAAGCAC  41 4
        iamA 1572899 .. 1572909 +    -4  -2.93393   TTGCAAAATGAACGA                 CTTT TTA AAAG                 ATTTATGGAGTAAAA  45 2
      Cj1648 NONE
      Cj1649 NONE
      Cj1650 1574988 .. 1575026 +   -12  -4.10657   ATAGTAATCGTTTGT   TCTCTTTAAGCAAATATA ATA TATTTTAGCTTAAAGAGA   TTTTCCAAACTCTAA 100 43
      Cj1658 NONE
         p19 1583468 .. 1583486 +   -11  -3.89368   GCCAAAATAATTTTA             CGCTCGGA TTT TCCGAGTG             TTTGAATATTTTTAT  95 31
      Cj1660 NONE
      Cj1661 NONE
      Cj1662 NONE
      Cj1663 NONE
      Cj1664 NONE
      Cj1665 1589213 .. 1589229 +  -6.7  -3.75115   TACCCATTTTTTCTT              TGATTTT AAG AAAATCA              TTGGTTTTATGAACA  69 304
      Cj1674 NONE
        fliQ NONE
        murB 1596956 .. 1596970 +  -4.4  -2.69151   TTTTGTATTTTATAT               TATTTT TAA AAAATA               TAATATATAGAACAA  48 165
      Cj1677 NONE
      Cj1678 1600428 .. 1600461 + -11.3  -4.26142   CTACTTGTTAAAAAT     TTCATCCTGATAATT TTAA AATTATTAGGATGGA      TGTTTTTATTGTATT  95 81
      Cj1679 1602463 .. 1602477 +  -3.6  -4.77896   AATTTAATTCTGCAT               TTTTTG CTA CAAGAA               TTTTTCCATTGCTTG  66 160
      Cj1687 1610925 .. 1610946 + -10.3  -5.09762   AAAACCTAGAATAAA           TTAGCAAGA AAAA TCTTGCTAA            TTTTATTTATTACAA 100 22
      Cj1712 NONE
      Cj1713 NONE
      Cj1714 1626382 .. 1626394 +  -3.5  -4.72556   ATATAATTATACTAC                TTTTT ACT AAAAA                TTTTCTGATTTTTAA  62 142
      Cj1715 1627701 .. 1627718 +  -5.7   -2.9756   ATTTTCAAAACTCAC             CAAAATA GAGC TATTTTG              ATATTCTTTTTTATT  56 389
      Cj1720 1632857 .. 1632895 +  -5.5   -2.6296   GATGATGTTGAAAAA  TACTTTATCGGTGGAGGT TGAA ATC-CTACCGATAAAATA   CTTCATTAAAATTTA  52 5
      Cj1725 1635448 .. 1635462 +  -5.7  -3.73953   GTTTAAATCATCAAA               GCACA AAAGG TGTGC               TTTGATACACATCAT  63 35
        ruvC 1640735 .. 1640754 -  -3.6   -5.0133   TATTGCTTTAAAAAA            TTTAACGC TTTG GCTTTAAA             AAACTTTTGCGTTTA  68 175
       flgE2 1638097 .. 1638116 -  -5.1  -3.44443   TTTATAGAATACTAA            GCTTAAA TTATTG TTTAAGC             TGGATTAGAGTTTGG  57 13
     Cj1728c 1637791 .. 1637805 - -11.4   -3.3071   ATACGAGTAGATTAA               GCGTGC CAA GCACGC               ATACAGAAAGAAGAA  87 143
        metY NONE
        metA 1635443 .. 1635467 - -11.6   -2.9162   CAAGGGTTTAAATCA          TCAAAGCACA AAAGG TGTGCTTTGA          TACACATCATAATTG  87 1
     Cj1724c 1634197 .. 1634209 -  -3.5  -5.48623   AAAGAGAAATAAAAA                TATTT TAA AAATA                GCTATAAATTTAAGA  76 112
     Cj1723c 1633892 .. 1633902 -    -4  -2.52543   ACGCTTCCCAATCCA                 TATC TAC GATA                 AAAGCACCTGGATAG  44 18
     Cj1722c 1633740 .. 1633767 -  -4.2  -5.17576   TAGGAATCTAAAAAA        GAGCGAAA-ACAC AGA GTGGATTTCACTC        TTTGTAAAAAGTTCA  75 49
     Cj1721c 1632857 .. 1632895 -  -6.3  -4.60487   GATGATGTTGAAAAA  TACTTTATCGGT-GGA GGTTGAAA TCCTACCGATAAAATA   CTTCATTAAAATTTA  76 31
        leuA NONE
        leuB NONE
        leuC NONE
        leuD 1627164 .. 1627189 -  -5.5  -3.04894   AATTTTTGCGAAAAT         TTTGCCTTG-GA AAA TCACAAGGCAAG         TTTAAGAGCAGATAC  56 153
        ksgA NONE
     Cj1710c 1621678 .. 1621691 -  -5.2  -4.57073   GATCTTCCTTAAAAA               GGGC GTTTTT GCCC                TTTTTTACATTACAA  70 30
     Cj1709c 1620721 .. 1620743 -  -4.2  -4.40561   TTCCTTTAAAAAGAA           CTCGTTAGTT AAA AACTAACCAA           ATTTATAAAAATTGA  64 181
        rpsJ NONE
        rplC NONE
        rplD NONE
        rplW NONE
        rplB NONE
        rpsS NONE
        rplV NONE
        rpsC NONE
        rplP NONE
        rpmC NONE
        rpsQ NONE
        rplN NONE
        rplX NONE
        rplE NONE
        rpsN NONE
        rpsH NONE
        rplF NONE
        rplR NONE
        rpsE NONE
        rplO NONE
        secY 1610925 .. 1610946 - -10.3  -4.38114   AAAACCTAGAATAAA           TTAGCAAGA AAAA TCTTGCTAA            TTTTATTTATTACAA  91 35
        topA NONE
        bioB NONE
     Cj1684c NONE
        gltA 1603948 .. 1603975 -  -8.6  -3.54548   AATTATACAAGAAGA        TTTTGTGGAATT TTTA ATTTCCACAAAA         ATTTTAATTAAATTT  77 33
        cysQ NONE
     Cj1680c 1602318 .. 1602342 -  -5.9   -3.3082   AACTGATTAAAGATA          TTTTAAACTAA AGC TTAGTTTAAGA          GCTTTAGGTGGAAAA  60 15
        recA NONE
         eno 1592455 .. 1592477 -    -5  -3.39328   AAGCCCAAAAAATCA           TTTTTATAAC ATG GGTATAAAAA           CTTTTTTTTCTTGTG  54 69
     Cj1671c NONE
     Cj1670c NONE
     Cj1669c 1590726 .. 1590742 -  -3.1  -4.39227   ATAAATAAAAGGAAA              TATTTTA TCA CAAAATA              ATTTTAAAGTCAAGG  58 35
     Cj1668c NONE
     Cj1667c 1589416 .. 1589426 -    -4  -3.57572   AAATATATAATAATA                 CTTT TAT AAAG                 TTAATATCATCACAT  50 61
     Cj1666c 1588938 .. 1588948 -  -2.6  -4.92239   GTAAAAAGCTAAAAA                 TTTA CTT TAAA                 GCTTTTTATCCCCTA  63 21
     Cj1656c 1579732 .. 1579764 -    -5  -5.49729   AATTATTTAAAAAAA     CAAGCCCAAGATACC AAAA AGT-TCTTAAGCTTG      TTCTTAAGATATTTA  83 38
       nhaA1 NONE
       nhaA2 NONE
     Cj1653c NONE
        murI NONE
         map 1575130 .. 1575166 - -13.5  -4.00914   AAACTAAAATAAATA    TTTAGATAATTTAACAA TTT TTATTAAATTATCTAAA    CCATATTTATGTTTT 100 198
     Cj1637c NONE
        rnhA NONE
        rncS NONE
        aroC 1559702 .. 1559717 -    -9  -3.37901   AAATATTGCAATCAA              GCCCAT GAAA ATGGGC               TTTTTTTATTTTAAT  77 31
     Cj1632c NONE
     Cj1631c 1557407 .. 1557420 -  -5.3  -3.31232   TTTGTTAGATAAAAG               TGCTT TAGA AAGCA                TAAGAAAAGCTTCTT  56 130
     Cj1627c 1555123 .. 1555142 -  -4.4  -3.67864   GAAGTGAATGTGAAA            CTTAAAAA ATAA TTTTCAAG             CTTTCATTCTCAACA  56 7
     Cj1626c 1554581 .. 1554602 -  -7.4  -5.77571   ATCAAAAAATAAAAA           TTTGGAAG ACTATG CTTCCAAA            TTTTTGCATCAAATT 100 67
        sdaC NONE
        sdaA 1551733 .. 1551762 -  -9.5   -5.4148   CAAAGAATGAAAAAA       TACACTAAAGTGT AAAA ACACTTTAGCATA        CTGTTTTTAAATTTG 100 18
        mutY NONE
     Cj1618c 1544963 .. 1544976 -  -3.9  -4.71382   AGAAGGACTTAAAAA               TTTTG GTAT CAAAA                GTATCAATTTAAAAG  66 522
     Cj1613c 1539675 .. 1539688 -  -6.7  -3.60412   GAAGCGGAGATAGAA               GCGAA CGCA TTCGC                ACTTACAATTTTCCA  67 195
         mrp NONE
        dapD 1532323 .. 1532343 - -11.3  -4.00914   AAATTAAAAGAAAGA            CATAAAGCT TAA AGCTTTATG            TAAAATAAATTTATA  95 41
     Cj1588c 1519656 .. 1519671 -  -3.4  -4.26189   TTATAAACTCCAAAA              TATAAT TTTA ATTATA               ACATTTTAAGAGTGA  56 44
     Cj1587c 1517995 .. 1518007 -  -9.1  -3.93744   TGATAAATAATATAA                GCCCA TTT TGGGC                TTTAATCAAATTTTT  83 27
     Cj1585c 1514567 .. 1514577 -  -2.6  -4.00411   TAAAATTTTAAAGAA                 TTAT AAA ATAA                 AAAATAAGAAGCCAC  50 92
     Cj1584c NONE
     Cj1583c NONE
     Cj1582c NONE
     Cj1581c NONE
     Cj1580c NONE
        nuoA NONE
        nuoB NONE
        nuoC NONE
        nuoD NONE
     Cj1575c NONE
     Cj1574c NONE
        nuoG NONE
        nuoH NONE
        nuoI NONE
        nuoJ NONE
        nuoK NONE
        nuoL NONE
        nuoM NONE
        nuoN 1496392 .. 1496406 -  -2.2  -4.62313   TAAAATTAAAAATAA               TATTCT CAT AAAATA               ATTATAGCAAAACTC  57 41
        pflA 1493576 .. 1493588 -  -6.3  -3.11208   TTTCAGTTAAAACTA                GTGAT GTT ATCAC                TCAATCTGAAGAGAT  60 471
     Cj1563c 1491379 .. 1491396 -  -3.5   -3.7282   TTATGGGATTAATAA             TG-AGCTT TTA AAGCTGCA             TTTAGATCTTTTTGA  54 121
     Cj1555c 1488932 .. 1488955 -  -9.7  -5.26247   TTAAAAGAAATAAAA          GATGCCTTA AAAGCA TAAGGCATC           TTTATTTATAGGCTT 100 31
     Cj1553c NONE
     Cj1552c 1485460 .. 1485475 -  -3.4  -4.04355   AAAAAATACACGAAA              TAAATT CGAG AATTTA               AATTCGGAATTTCCT  54 176
     Cj1551c NONE
     Cj1550c NONE
     Cj1549c 1479229 .. 1479245 -  -5.3  -4.28656   AGTCAAGAGTGAAAA              TAATTTT TTA AAAATTA              GTATAAATACTGGAT  66 170
     Cj1548c 1478030 .. 1478064 -    -6  -3.58731   AAAAGAGCTTTTAAA    CATCGCTAA-G-CAAA GGGGA TTTGACATTAGCGATG    TGGTTTTTGATAAGT  62 47
     Cj1545c 1476618 .. 1476628 -  -2.6  -3.75897   AATTTTTAAGTCAAA                 TTTT TTA AAAA                 ATTTTTTTCAAGTGT  48 19
     Cj1544c 1475335 .. 1475349 -  -7.2   -3.3579   AAACCTTTTTAAATA               CTACTT ATA AAGTAG               GTTTAAAAAGCGATA  66 369
     Cj1539c NONE
     Cj1538c 1470466 .. 1470476 -  -2.6  -4.30231   AATAATTAAGATAAA                 TTTT ATA AAAA                 ATGGGAATATTTGTA  54 69
         acs 1468385 .. 1468408 -  -9.7  -3.06831   TGAATTTTCATGCAA          CAAGGCAAA GTTCTT TTTGCCTTG           TTATTCAAACTCTGC  77 26
        galU NONE
         pgi 1466188 .. 1466246 -  -7.5  -4.14392   TTTTAATTTTTAAAA TTATAACATAAAATTCTTAAATAATAAT TATT ATTATTAATTAAAAATTTT-TATTATAA TTTTAACTTAAAATC  75 68
     Cj1534c 1465689 .. 1465705 -    -5  -2.57931   CCTAGTTTGTATAAT              TGGGGC ATAAA GCCCCT              TAAATTACATTTTGC  49 30
     Cj1533c 1464356 .. 1464372 -  -2.3  -4.31943   TCCAGATAAAAAACA              CAAAATT AAA ATTTTTG              ATAGTCTGCAAGATA  54 261
        purM 1461481 .. 1461500 -  -9.4  -5.28983   CTTAAAATACAAAAA            TAAAGCGT ATTA ACGCTTTA             TTTTCATTCTAAAAC 100 29
     Cj1523c NONE
     Cj1522c NONE
     Cj1521c 1455094 .. 1455122 - -10.3  -2.78547   TTAGTGGAGTAATTA        GCCCTAGTGGAGT TTC AATCCACTAGGGT        TTATTTTAGTCCCTT  78 472
     Cj1515c 1450149 .. 1450165 -  -2.3  -4.66609   TATTTGATTTAAAAA              TCACTGA ATT TCAATAA              AATTCCACAAGGATT  57 188
     Cj1514c NONE
     Cj1513c NONE
        fdhA NONE
        fdhB NONE
        fdhC 1444745 .. 1444766 - -13.1  -3.12962   AAAAGCTTAAAACTA           CCGCTATGT AATA ACATAGCGG            TTAAAGATTAAATTT 100 33
        fdhD NONE
     Cj1507c 1443009 .. 1443019 -    -4  -3.86397   TCCTAAAATAAAAAT                 TTAG ATT CTAA                 TTTTAACATATTTTT  54 101
     Cj1506c 1440858 .. 1440885 -  -4.2  -5.48787   ATAATATAGAAAAAA        TTTAAAAGCTCA AAAA TGAGCTTTTTTA         AAATCTTTTTTTATT  80 23
     Cj1505c 1440100 .. 1440114 -  -4.4  -2.83403   TTTTTTGCATGAAAT               TTAAAA TTG TTTTAA               GACCACCCGGGCTTA  48 111
        selD 1439176 .. 1439186 -    -4  -4.52042   ACAAAAATTAAGAAA                 TGAT AAT ATCA                 TTTTCTTGCTTATTT  60 7
        putA NONE
        putP 1434040 .. 1434053 -  -6.7  -4.27584   ATTTTTAATCCAAAA               GCCTT AAAA AAGGC                TTTTATTCTCAAAAC  74 34
        purA 1431098 .. 1431112 -  -7.2  -3.30243   ATTTACTTTTCATAA               GATGAT AGT ATCATC               TCTTTCAGGGCTAGT  68 5
     Cj1497c NONE
     Cj1496c 1430130 .. 1430142 -  -4.9   -4.7153   AAAGAATGTTAAAAA                TGAAA AAT TTTCA                TTATTTTAATCACCT  68 39
     Cj1495c NONE
        carA 1428408 .. 1428418 -  -2.6  -2.69601   CTCACATCAAATTCA                 TAAA TTC TTTA                 AAAATATACTTACTT  40 1
     Cj1493c 1427735 .. 1427747 -  -2.7  -3.84633   GATCTTTAAAAAAAT                CTTTC ATT GAAAA                GCCTTAAAACCTATA  50 16
     Cj1492c NONE
     Cj1491c 1425778 .. 1425795 -  -5.7  -2.97381   AGAATATTAATTATA             CATTTTT TCTT AAAAATG              ATAATTTTGTTAATC  57 77
        ccoN NONE
        ccoO 1423558 .. 1423574 -  -2.3  -2.57672   CACATCAAAAACTAT              TGATAAA TGT TCCATCA              TCTTACTTTAAGCTA  38 28
        ccoQ NONE
        ccoP NONE
     Cj1486c NONE
     Cj1485c NONE
     Cj1484c NONE
     Cj1483c NONE
     Cj1482c NONE
     Cj1481c 1415865 .. 1415895 -  -8.6  -3.96386   GTATAAAAAATAATA       TTAATTTTTACTTA ATT TAAGTAAAAATAAA       GTTTATATTTCCAAA  82 28
        rplM NONE
        rpsI 1414973 .. 1414989 - -12.3  -3.99917   AAAAAATTGTAGAAA              GGTGGGA AAA TCCCACC              AAAAATATTAACGTT 100 33
        cadF NONE
     Cj1477c 1413228 .. 1413238 -  -2.6  -3.27298   TTTTTTAACTATCAA                 TTTA CTA TAAA                 TTCTCTTAAAAGGCG  43 59
     Cj1476c 1409582 .. 1409603 -    -3  -4.41348   TCTTGTGCAAACAAA           GTGCTAAA ACACAA TGTAGCAC            TAAAAATATATTTTA  58 41
     Cj1475c NONE
     Cj1474c NONE
     Cj1473c NONE
     Cj1472c NONE
     Cj1471c 1404961 .. 1404977 -  -3.7  -2.79594   CACACAACAAAGCTA              GCTCTTT AAA AAAGAGT              ATAAAATTTTCATCC  45 195
        thiL NONE
     Cj1457c 1394212 .. 1394224 -  -3.5   -3.7456   ATAACTATACCTAAA                TTTAA AAT TTAAA                TATCATTTTTGCAAT  52 86
     Cj1456c 1393749 .. 1393763 - -11.4  -3.40925   AAAATTAGAAAGATA               GCGGGA TTT TCCCGC               TTGTTTTATTATCTT  87 111
     Cj1454c NONE
     Cj1453c 1389877 .. 1389895 -  -5.4  -4.95957   GAAATCAACCAAAAA             TATTACCA TTA TGATAATA             CAAACGAAGTTTCAA  74 376
     Cj1449c 1387767 .. 1387789 -  -2.9  -4.86731   TTTTTTTAAACAAAA           TCATAAAAA TTTAT TTTTTATAA           AATTCAAGCTTTTTA  61 13
        kpsM NONE
        kpsT NONE
        kpsE NONE
        kpsD 1383485 .. 1383497 -  -4.9  -2.80975   ATTCATTATTTAAAC                CTTAA AGA TTAAG                CACAACATTGGTTGC  50 14
        kpsF NONE
     Cj1442c NONE
        kfiD 1379726 .. 1379736 -    -4  -2.84504   ATTTCCTAAATATCA                 GTAT AAA ATAC                 ATCTGCTGAAAAAAC  45 5
     Cj1440c NONE
         glf NONE
     Cj1438c NONE
     Cj1437c 1373890 .. 1373906 -  -4.5  -4.79752   TTGAAGAATACAAAA              GTAAAAA TAA TTCTTAC              TATAATTGCATCAAA  69 36
     Cj1436c NONE
     Cj1435c 1372055 .. 1372079 -  -4.5  -3.37876   AATAATACTTTATAA          TTTAATACTTC AAC AAAATATTAAA          ACCTAAAATTCTAGC  52 2
     Cj1434c NONE
     Cj1433c NONE
     Cj1432c NONE
     Cj1431c NONE
     Cj1430c NONE
     Cj1429c NONE
         fcl NONE
     Cj1427c NONE
     Cj1426c NONE
     Cj1425c NONE
       gmhA2 NONE
     Cj1423c 1358033 .. 1358049 -  -2.3  -3.13692   AACAAGAAATAATTA              TATTCAA TTA TTGATTA              GAAAATGATAATAAT  42 12
     Cj1422c 1356101 .. 1356117 -  -2.3  -3.13692   AACAAGAAATAATTA              TATTCAA TTA TTGATTA              GAAAATGATAAAGAT  42 16
     Cj1421c NONE
     Cj1420c NONE
     Cj1419c NONE
     Cj1418c 1350214 .. 1350224 -    -4  -3.98172   AGTAATACCTATAAA                 CAAA ATA TTTG                 CTCACTTTCACATTC  54 8
     Cj1417c NONE
     Cj1416c NONE
        cysC NONE
     Cj1414c NONE
     Cj1413c 1345092 .. 1345117 -  -4.8  -2.93853   CTCTCTTAATCAAAG         CTTTTTAGTC TTATTT GTCTAAAAAG          AAATTTTTATAAAAA  50 10
     Cj1412c NONE
     Cj1411c NONE
     Cj1410c 1341808 .. 1341850 - -10.9  -2.62396   TAGGCTGTGATATCA TCGCCATTTCTAGAATAGAA AAAA TTC-ATTCTAGACATGGCAA AAATTTTTTGGATAA  82 309
     Cj1407c NONE
     Cj1406c 1338994 .. 1339006 -  -3.5  -3.41979   GCAAGAAAGAATAGA                TTTAA TCG TTAAA                ATTTTAGATGAAAAA  50 381
        gapA NONE
         pgk NONE
        tpiA NONE
        fabI NONE
       hydA2 1332727 .. 1332740 -  -2.5  -3.45005   AAAAGTGAAGAAAAT               TTAAA TGAT TTTAA                TGCTCAAGAAAGAGC  46 434
     Cj1387c 1323948 .. 1323987 -  -5.3  -4.86033   AAAGCTTTAGAAAAA  TAATTTTTA-CTTGCCAC TTTTG GTGGCAAACTAAAGATTA  TAATAATTAAGGAAA  74 516
     Cj1384c NONE
     Cj1383c NONE
        fldA 1320818 .. 1320839 -  -7.4   -4.0865   TTTAAGAAAAGACAA           TCAAGAGT ATAAAA ACTCTTGA            TTTTAAGAATTATTA  75 38
     Cj1377c 1314568 .. 1314593 -  -2.7   -4.2237   AAACTAATTGTAAAA         CTCATTTTAAA CTTT TTAAAAATGAA          ACTCATGGAAGTGTC  55 81
     Cj1374c NONE
     Cj1367c NONE
        glmS NONE
     Cj1365c NONE
        fumC 1296215 .. 1296234 - -10.8  -3.22106   AAGAATTTAATTTAA            CTTGCCTT AAAA AAGGCAAG             TTTGATGTTCTAGGC  85 35
     Cj1361c 1293628 .. 1293652 -  -2.2  -2.75382   CATGCCATCTAAGCA         GACTT-ACTCC TGTC GAAGCCAAGTC          GCTCCCTTATTTAGA  39 32
     Cj1360c 1293218 .. 1293244 -  -6.7  -4.72729   TAAGGAAAACTAAAA         GTTTTTAGGGT TTTAC ACCTTAAAAAC         TTTAAACTATGAATT  78 283
     Cj1358c NONE
     Cj1357c 1288555 .. 1288572 -  -9.9  -5.67711   CAAAGAAAAGAAAAA             GCCCTAT GATT ATAGGGC              TTAAGAATTATTTTT 100 33
     Cj1356c 1287866 .. 1287884 - -11.8   -3.8648   AAAAAATAAATAATA             CCTAGCTT AAA AAGCTAGG             AAAAATCAAAGGCTA 100 31
     Cj1349c NONE
     Cj1348c NONE
        cdsA NONE
         dxr 1278833 .. 1278855 -  -2.8  -2.89944   ATAAAAAATAAAATT           GTTAAAAAAA ATT TCATTTTAAC           TCCTTAAATACTCTC  41 21
     Cj1345c NONE
     Cj1344c NONE
     Cj1343c NONE
     Cj1342c NONE
     Cj1341c 1272860 .. 1272878 -  -2.4  -3.72576   TTTTTTTCTAGCAAA             TTCATGGA AGT TCCTTAAA             AGAATCGATGATAAT  47 8
     Cj1340c 1270973 .. 1270992 -  -7.2  -2.89655   CCTTTTAAAAAAATT            CAAGCTCA TCCA TGAACTTG             TTAAATGCTATATCG  64 80
        flaA 1269182 .. 1269200 - -11.8  -5.79595   GTTTAAAATAAAAAA             GCCTAGTT CTA AACTAGGC             TTGGATTTGTATATA 100 57
        flaB 1267341 .. 1267364 -  -9.7  -3.10134   AAAGCACTTTAAAAG          CTTAGATGC ATAAAA GCATCTAAG           AAATTATTGAAGAAG  77 29
     Cj1316c NONE
     Cj1315c NONE
     Cj1314c 1242912 .. 1242924 -  -4.1  -3.53444   CTATGTTTGCTTAAA                GCAAT CTC ACTGC                AAAGCCTTGCCTAGC  54 8
     Cj1310c NONE
     Cj1309c 1238559 .. 1238606 - -12.2  -5.69023   AAAATATCAAAAAAA TGCTTGAAACTGCAATGAAAGA CTAA TCTTTCCTTGCAAGTTCAAGCT GTTCTTTTAAAGAAC 100 0
     Cj1306c NONE
     Cj1305c 1233886 .. 1233899 -  -3.8  -3.95883   TATCATGGAAAAATA               CGCT AATTTA AGCG                CTTGTTCACTACCTA  56 418
        accB NONE
        accC 1222275 .. 1222306 - -11.9  -3.79689   AGATAAAAATTACAA      TTAAAATTTCCCT TATAAT AGGGAAATTTTAA       TGTCTTGCAAGATAA  95 22
        gltX NONE
     Cj1287c NONE
         upp 1218141 .. 1218151 -  -5.4  -2.87344   CATCTCTTTTATAGA                 GTGT TAA ACAC                 TCTATCTCCTGCATC  53 8
     Cj1285c 1217387 .. 1217405 -  -3.8  -3.92373   TACCTGATTTAGAAA             CCACGACA GTT TATAGTGG             AGATGTTGTAATACT  56 77
     Cj1280c NONE
     Cj1279c NONE
     Cj1278c NONE
     Cj1277c NONE
     Cj1276c 1208954 .. 1208975 -  -3.8  -6.32976   AAAAAAACAAAAAAA           GATAAGAA TATTTT TTCTCATC            TTTTAACCTTAAACA  93 21
     Cj1275c 1207777 .. 1207794 -  -4.2  -2.86288   TAAATTCCATTAAAT             TTAGCT AATTTA AGCTAA              TGAGTTCCAAAGGAT  48 12
        pyrH NONE
        rpoZ NONE
        spoT NONE
        tyrS NONE
     Cj1270c NONE
        amiA NONE
     Cj1268c 1198468 .. 1198481 -  -5.3  -3.91084   TCACTCTTAATTAAA               GCTTA ATCA TAAGC                CTTTTTTAAGTTTGC  62 18
        hydA NONE
        hydB NONE
        hydC NONE
        hydD 1193927 .. 1193939 -  -3.5  -4.83246   CGATAAAGAAAGAAA                TAAAA ACA TTTTA                TGTATAGTTGAAAGC  66 346
        dnaJ 1190481 .. 1190509 -  -3.3  -5.38951   AATTTATATAAAAAA       TTTTCCC-AAGC TAAAAC GCTTTAGGAAAA        TTAAGACTTAAACCA  72 26
     Cj1257c NONE
     Cj1256c 1186275 .. 1186288 -  -2.5  -5.03945   GAATAATTATAAAAA               TTTAA GGAG TTAAA                AATGCCTTTTGTAAA  63 233
     Cj1247c NONE
        uvrC NONE
     Cj1245c 1172678 .. 1172688 -  -5.4  -2.88433   AGGTGAAAAACTAAG                 CTTC AAT GAAG                 AAGAATTATTAAAAA  52 177
     Cj1240c 1168153 .. 1168175 -  -6.4  -4.55383   AATTTACAAAAAGAA           TTGCTTTTAA ATT TTAAAGGCAA           GGGCGTTTATCTACC  76 298
     Cj1237c 1165538 .. 1165568 -  -4.2  -4.73388   AATTTTGATGAAAAA       TTTCATTTTTTCGA ATT TCAAAAAAACTAAA       ATTTTATATTTTTCA  69 21
        htrA 1156233 .. 1156257 - -12.3  -2.82666   TTAAACTAAAATTTA          TAACGAAAGGA AAA TCCTTCCGTTA          TTTTTATTTAAGCAC  88 29
     Cj1227c NONE
     Cj1226c 1154014 .. 1154040 - -11.1  -5.95449   AAACAAAATAAAAAA         CTTTATCACAA TTTTT TTGTGATAAAG         ACTTATTAATTTTTT 100 252
     Cj1223c NONE
     Cj1222c 1150970 .. 1150983 -  -5.3  -4.13654   CTGTTAAAGTAGAAA               GAGTA GCTT TACTC                AATGCAGTTTCTGTA  64 197
     Cj1219c 1146483 .. 1146499 -  -5.3   -3.4582   TGAGTCCATTAAACA              TTTTTTA CCT TAAAAAA              TCTTATTTAATAATT  57 18
        ribA NONE
     Cj1217c NONE
     Cj1216c 1144958 .. 1144971 -  -4.5  -3.54741   GAGCAGGTTGTTAAA               GAAGC CCTA GCCTC                GAATCAACCTAATCC  57 77
     Cj1214c NONE
        glcD NONE
         rbn 1140743 .. 1140761 -  -3.2  -2.52017   TTTAAATTTAAAATT             TATGGA ACTAATA TCCATA             TCCCATTTTGGATTT  42 88
     Cj1207c 1136308 .. 1136318 -  -2.6  -5.40072   CCTTTTTTAAAAAAA                 TTAA ACA TTAA                 AGTATAGCCTTTTGT  69 22
        ftsY NONE
        radA 1134074 .. 1134084 -  -2.6  -3.71917   ATTCTAAACTCGAAA                 TTTT AGC AAAA                 TCTTACTTATATTTT  48 50
        atpB 1133358 .. 1133368 -  -3.2  -3.43039   AAATTCTAAAATATA                 GATC AAT GACC                 TTCCTCAACAACAGT  47 17
     Cj1203c 1132960 .. 1132970 -  -2.6  -4.12942   CTAAATTTGTTAAAA                 TTTT AGA AAAA                 TATGAAAATAATACT  53 227
        gatB NONE
        gpsA NONE
       pyrC2 1123386 .. 1123401 -  -6.2  -2.75891   ACACGGAGCCAATGA              TATAGC CAAT GCTATA               GGTCCTTTTGCAGCG  58 447
     Cj1193c NONE
     Cj1191c 1119190 .. 1119208 -  -3.3  -4.42868   ATACAATAAAAAAGA             TTAAATA TATCT TATTTAA             TTATTTTCTTGTAAG  58 22
     Cj1190c NONE
     Cj1189c 1117151 .. 1117182 - -12.6  -2.61736   AAGATTATATAATAT      TTAGACTTAAAACA AACT CGTTTTAAGTCTAA       CAAAAATTTATTTAG  95 33
        gidA NONE
        arsB NONE
        petA NONE
        petB NONE
        petC 1110950 .. 1110981 - -12.6  -4.00001   GAAGAAAAAATAAGA      TTTTTGCCATTATC ATTA AATAATGGCAAAAA       ATGTAATATTAATGT 100 34
         cfa NONE
        rpsB NONE
         tsf 1107724 .. 1107736 -  -3.4  -3.54459   TTAACCGTTTTTAAA                GTTG TGCAG CAAC                TTCAGCCGCAAAATC  48 8
     Cj1180c NONE
        fliR NONE
     Cj1178c NONE
         gmk NONE
     Cj1176c 1103752 .. 1103762 -    -4  -3.84027   TCATTAAAAATAATA                 CTTT TCA AAAG                 ACTAAACCTTAAGCT  54 34
        argS 1102146 .. 1102170 - -13.1  -2.96873   ATTTTTACTAAACTA          TTAAAACAGCA AAA TGCTGTTTTAA          TGTTCCATTTTGTTT 100 22
     Cj1172c NONE
         ppi 1100183 .. 1100196 -  -2.5  -2.76422   TAGTTTCAAAAAAGT               TTTAA ATTT TTAAA                TTTTATCGCAAATTT  41 21
     Cj1170c NONE
     Cj1169c 1098357 .. 1098371 -  -7.1    -4.946   ATTAAACAGTAAAAA               GCGGT TTTAC ACCGC               TTTTTTTATTTACCT  86 31
     Cj1168c 1097698 .. 1097712 -  -8.6  -3.46285   AAAGATAAAATTTAA               GCCTTT TTA AAAGGC               TTTTTGATTTTAATA  75 7
     Cj1166c NONE
     Cj1165c NONE
     Cj1164c 1095028 .. 1095083 -  -6.5  -3.03575   ATAAAAATTTATACA TCTTATATCCTTTTTTGCTTGACAT TTTAAG ATATTAAGCTAAAAAGGATATAAAT ATTTGTTATTTTTAT  59 46
     Cj1163c NONE
     Cj1162c NONE
     Cj1161c 1091754 .. 1091782 -  -6.3  -3.18507   AATATATTTTAGTAA        TATTAATTATATA TAA TATATTATTAATA        AAAATTAAATTTTTA  61 38
     Cj1160c NONE
     Cj1159c NONE
     Cj1158c 1091125 .. 1091143 -  -9.6  -2.95472   ATATGCTTAAAGAAG             GGGCCAAA AAA TTTGACCC             ACAAGAAGATCTTAA  77 83
     Cj1155c NONE
     Cj1154c 1085693 .. 1085714 -  -6.7  -5.06103   ATAATTTCTAAAAAA           GGCTTTTCTT TTT AAGAAA-GCC           TTTTTTTATCCAAAG  86 15
     Cj1152c 1084745 .. 1084761 -  -2.3  -2.64144   TTTTCATTTAAATAT              CCTTTTC CTT AAAAAAG              TTCAAAATTTCTTTT  39 1
        waaD NONE
        waaE NONE
        gmhA 1081593 .. 1081605 -  -4.8  -3.63744   CCCTTTGTCAAAATA                TCGC TTTTT GCGA                TCTTTTCATCACAAA  57 268
        waaV NONE
     Cj1145c NONE
     Cj1144c 1079185 .. 1079199 -  -5.8  -3.78168   AAAAAGAGTTAATAA               TATAAG CTT CTTATA               ATTTTTTTATAAAAA  63 21
     Cj1139c 1073365 .. 1073376 -    -3  -3.29147   TTGAAGAGAATGCAA                CTTT AGCA AAAG                 AGTATTTTAAATATG  47 268
     Cj1137c 1071298 .. 1071315 -  -4.2  -4.24654   AAAATTTAAAAAAGA             TCCTTT GAATTT AAAGGA              AAAATTACCTATAAT  61 118
     Cj1132c 1065924 .. 1065937 -  -2.5    -3.158   AAATAAATTTTAATA               TATTT TCTT AAATA                CTTAAGATCGAACTT  43 27
        galE NONE
        wlaB NONE
        wlaC NONE
        wlaD NONE
        wlaE NONE
        wlaF 1057984 .. 1057997 -  -2.5  -3.60792   TTTTCAACCCTTAAA               TTTTA AGTT TAAAA                ACTTTAGCATCTCTA  46 7
        wlaG NONE
        wlaH NONE
        wlaI NONE
        wlaJ 1054952 .. 1054973 -  -2.3  -3.96624   TATGCGGAGGAGAAA           GAAAAAATC TCAT GATTTATCC            TTTGTGTAAAACAAA  49 112
        wlaK NONE
        wlaL NONE
        wlaM NONE
        cheY NONE
        prmA NONE
        ftsH NONE
     Cj1115c NONE
        pssA 1046243 .. 1046267 - -11.7  -2.74514   TCAAAGTTCCAATCA          TTCCATTAAAA ATC TTTTAATGGAA          TATCTTGAAATTATA  89 229
     Cj1112c NONE
     Cj1111c NONE
     Cj1110c 1043205 .. 1043225 - -12.7   -4.7078   TTAATTACTTAAAAA            TAAGCGTGA AAA TCACGCTTA            TGACATCGCTTTAGC 100 23
        metK 1029574 .. 1029602 -  -9.8  -3.31501   ATTAATTCTTTATAA        TTATACAAGCCT TGTTT AAGCTTGTATAA        TATTGTTAATTTTTT  80 39
        yajC NONE
        secD NONE
        secF NONE
        leuS 1022837 .. 1022849 -  -3.4  -2.75064   TTTTTCATTTAATCA                CTAG ATTAA CTAG                CTTTCCTTCCACATA  42 2
     Cj1090c NONE
     Cj1089c NONE
        folC NONE
     Cj1087c NONE
     Cj1086c NONE
         mfd 1015627 .. 1015654 -  -2.2  -2.53876   TTTTATTCCAATCCA        TTTTAA-GCCTTT CTT AAATGCGTTAAAA        TTGCCTCTAAAATAT  38 0
     Cj1084c NONE
     Cj1083c NONE
        thiD NONE
        thiE NONE
     Cj1080c 1011647 .. 1011664 -  -4.9  -5.10877   ACAATAAATTAAAAA             TTTGCCT AAAA AGACAAA              CAAAACATTGCCTTG  75 506
     Cj1074c NONE
         lon 1006371 .. 1006391 -  -8.4  -4.12198   TATAATCTTTTAAAA            GCAAACTT GTAAA AAGTTTGC            TTTCTTATACATTTA  83 55
        ileS NONE
     Cj1060c NONE
        gatA NONE
        guaB NONE
     Cj1057c NONE
     Cj1056c NONE
     Cj1055c  990866 ..  990882 -  -5.2  -3.68351   TTTGCATCATTTAAA              CCTTTA TACTT TAAAGG              CTAAATTTTAGCACT  60 67
        murC NONE
     Cj1053c NONE
        mutS NONE
     Cj1051c  982940 ..  982989 -  -5.3  -2.70923   GCTTAATATCATAAT GTTTTTCATCGCTAAACCTTATAA AAT TTACAAAGTTTAGCGA-AAAATGC TTTAAGAAAATAAAT  52 27
     Cj1050c NONE
     Cj1049c NONE
        dapE NONE
     Cj1047c NONE
        moeB NONE
        thiG NONE
        thiH NONE
     Cj1043c NONE
     Cj1042c  976121 ..  976134 -  -2.5  -2.92192   TTTCATTGAATTATA               TTTAT TTAG ATAAA                AAAAATGTGCTAGTT  41 35
     Cj1041c NONE
     Cj1040c  973986 ..  974004 -  -3.2  -4.26292   AATATTAAAACTAAA             TCTAGAAA ATA TTTCTACA             AGATTGCAAAATATA  57 80
        pycA NONE
     Cj1036c NONE
     Cj1035c NONE
     Cj1034c  968502 ..  968528 -    -9  -5.05601   TATGAGAGAGAAAAA         TTAAATTAACCA AAA TGATTAATTTAA         TTTTTTTAAGTATTA 100 31
        lepA  961508 ..  961524 -  -6.7  -4.18697   AAAATTATTTTAAAA              TTGTATT AAA AATACAA              GCAAATTTCAAGCCA  73 57
        mapA NONE
     Cj1028c NONE
        gyrA NONE
     Cj1026c NONE
     Cj1025c NONE
     Cj1024c NONE
         asd NONE
     Cj1022c NONE
     Cj1021c NONE
     Cj1020c NONE
        livJ NONE
        livK NONE
        livH NONE
        livM NONE
        livG NONE
        livF NONE
     Cj1013c  944086 ..  944097 -    -3  -2.78798   ATGGTTCATTTAAAG                TTTG CCCA CAAA                 ATTTCGCTTCCTTCT  43 8
     Cj1012c  943475 ..  943502 -  -9.4  -5.08015   AAGCTAAAAAACAAA        CAAAATAAGCAA AATT TTGCTTATTTTA         AGAATATTTATATAT 100 137
     Cj1009c NONE
        aroB NONE
     Cj1007c NONE
     Cj1006c NONE
     Cj1005c  934606 ..  934630 -  -5.9  -4.15029   ATCTTATATAAAGAA          TTTGATGAT TAAACAT ATCATCAAA          CCTGCATTATATCTT  67 21
     Cj1003c NONE
     Cj1002c  933009 ..  933025 -  -2.9  -4.12151   ATAAAAAAACTCAAA              CACCCTA AAG TAGGAAG              AAAACTAAAAAATTA  53 75
     Cj0999c  928994 ..  929010 -  -3.1  -5.28831   ATTAATAAAATAAAA              TTTTCTA AAA TAAAAAA              TAATTTTTATTACCA  72 35
     Cj0998c  928334 ..  928349 -    -9  -3.60805   ATATTGTATTTTAAA              GTAGCC CTAA GGCTAC               TTTTTATTCTGCTAA  79 29
        hemB NONE
        argF NONE
     Cj0993c NONE
        hemN NONE
     Cj0991c NONE
     Cj0990c  921289 ..  921301 -  -2.7  -4.43879   ATTACTCAACCAAAA                CATAC AAA ATATG                AAAGAAGATATAGCC  58 121
     Cj0988c NONE
     Cj0987c  919917 ..  919929 -  -2.7  -3.25567   ATACTCCAAAAAGCA                CTCAT AAT ATAAG                CAGTTTGATTTGGAT  43 84
     Cj0986c NONE
        hipO  918498 ..  918551 -  -5.5  -3.73402   AGAGCTTTTAGCAAA CCTTCCTTCAAACCTAAAACTCAAA GAAA TTCAAATCAAAGGTTTAAAGGAAGA AATTGTGCTTGAAAT  60 54
     Cj0982c  915547 ..  915567 -  -9.8  -2.71497   TTATCCTAAATCAAC            TAAAGGGC AAAAA GCCCTTTA            TTAAATTTTTCCACC  75 26
     Cj0981c  913796 ..  913807 -    -3  -3.71108   AAAATGAATTTGAAA                TTTG CGAT CAAA                 GTAAAAAACTTTTAA  52 499
     Cj0979c NONE
     Cj0978c  912211 ..  912221 -  -4.6  -3.48153   ATCAACAATCCAGAA                 GCCG TAG CAGC                 TGCATTAATGGCCTC  55 57
     Cj0965c  903882 ..  903910 - -14.9  -2.76911   AGGCAAACAAGCAAG        CTTTGAAGAATTA AAA TAATTCTTCAAAG        AGCTTTTTTAACTGC 100 7
        rpmH NONE
        rnpA NONE
     Cj0959c NONE
     Cj0958c NONE
     Cj0957c NONE
        thdF NONE
        purL NONE
     Cj0954c NONE
        purH  892396 ..  892418 -  -3.6  -4.57837   ATAGTTTCCTAAAAA           TAAAATTTTT CGG AAATATTTTA           CACATAATTTATTTA  62 85
     Cj0952c NONE
     Cj0951c NONE
     Cj0950c  890327 ..  890346 -  -7.8  -2.67401   CAAATTTAAGAAGAT            TGCCTCGA TATT TCGAGGCT             TTAGGGCATTATTTA  67 34
     Cj0949c NONE
     Cj0948c NONE
     Cj0947c  887512 ..  887542 -   -10  -4.87008   AATATACAAAACAAA       TAAGATTTATTGAT TTA ATCAATAAATCTTT       TAGTTAAATCTGTAA 100 9
     Cj0945c NONE
     Cj0944c  883827 ..  883837 -  -5.4  -3.93166   TTTTCAAAAAAGCAA                 GTCT TAT AGAC                 AAAGATAAACTTGTA  63 220
        secA  880850 ..  880862 -  -3.4  -3.16783   TATTCAAGCTAAAAT                TCCT TGCTT AGGA                CCACTTTTTCCATGG  45 1
     Cj0941c NONE
        glnP  878376 ..  878387 -  -5.8  -3.86202   GGCCACTAGACGAAA                GGGT CATA ACCC                 TAACAATAAAAATGG  66 466
     Cj0939c NONE
         aas  873987 ..  874009 -  -5.7  -3.91911   GCTATGGTAATGAAA           GCTAAACTA GATAG TAATTTAGC           CGTAAGTGCTGTAGC  66 106
     Cj0935c  870952 ..  870962 -    -4  -2.64472   TATTTTTCAAACTCA                 CTTT AAA AAAG                 CGGCTATCATAACTA  44 12
     Cj0934c NONE
        pycB NONE
        pckA NONE
        argH  864758 ..  864781 -  -9.7  -3.28497   GCATTTTAAATTCAA          TGTTTAGGC AAAATA GCCTAAACA           ATATTTATAAATTTT  78 30
       cheB' NONE
        cheR NONE
        pebC NONE
       peb1A NONE
     Cj0920c NONE
     Cj0919c  855650 ..  855669 -    -8  -4.81249   CTGTAAATTTAAAAA            GCTTATAT AAAA ATATAAGC             TTTTTTAAGAAATAT  89 30
        prsA  854607 ..  854627 -  -7.7  -4.82678   GCATAAAAATGAAAA            GCTTAAAAA TAA TCTTTAAGC            TTTTTTAATCTAAAT  86 35
        cstA NONE
     Cj0916c  852063 ..  852075 -  -4.9  -2.56596   GGCTTTAGTAACTTA                TGTAA GTG TTACA                AGAGATGGAAAGAAA  49 131
     Cj0914c  849794 ..  849812 -  -3.3  -2.72121   AAAAACAATATCAAG             TAAAAAA CAGCT TTTTTTA             AGTTTTTTTCAAAAA  42 47
        hupB  849411 ..  849429 -  -8.9  -4.27694   TTAATTAAGAAAGAA             GGCTAGA ATTTA TCTAGCC             GAAGTTTTATTTTTT  86 32
        cysM  848374 ..  848396 -  -8.6  -3.15197   CAAGAAATTTTAAGA           GAACTTAGAA TTT TTCTAAATTC           TCAATAATTATACTT  73 39
     Cj0906c NONE
         alr NONE
     Cj0904c  843764 ..  843774 -  -2.6  -3.67611   TTTACTTTAACATAA                 TTTT TAT AAAA                 AGGACTTTATGATTT  48 76
     Cj0903c  842228 ..  842252 - -11.6  -3.32769   GTTTTAAATCATTAA          TTCATAAGCC ACTAA GGCTTATGAA          TTTTAATCCCAACAT  90 28
     Cj0900c NONE
        thiJ  839916 ..  839932 -  -6.6  -3.76125   TTATTTTAATTTAAA              TGGTAG AAAAA CTACCA              TTTAAACTATTTTGT  66 32
        pheS NONE
        pheT NONE
        aroA NONE
        lytB NONE
        rpsA NONE
     Cj0892c NONE
        serA NONE
     Cj0890c NONE
     Cj0889c NONE
     Cj0888c  826188 ..  826204 -  -9.5  -2.62983   CTCAGGGGTAGAGCA              CAACCTT GCC AAGGTTG              GGGTCGCGAGTTCGA  75 89
        flaD  823616 ..  823626 -  -2.6  -3.91846   AAAATCAAAGCCAAA                 TTAT ACC ATAA                 AAAATTTTACATATA  50 32
        ftsK  820379 ..  820392 -  -3.8  -5.03747   AAATTCGCTAAAAAA               CCAG GTGATA CTGG                TTCAACAGAAGTTCA  70 316
     Cj0883c NONE
        flhA NONE
     Cj0881c NONE
     Cj0880c  816294 ..  816308 -  -5.8  -2.71018   AAAATTAAAATACAC               TTTTTC ATT GAAAAA               AATCTTTGTATTTAT  55 15
     Cj0879c  815646 ..  815659 -  -2.5  -4.56597   TGTGGTTTTTAAAAA               TTTTT ATTT AAAAA                TTAAAGCATTTATTC  60 35
     Cj0877c  815430 ..  815444 -  -2.2  -3.86909   ATTTTAAGAAAAAAG               CTTTAA ACC TTAAAA               TAATATTCGTTTATA  49 13
     Cj0876c NONE
     Cj0874c NONE
     Cj0873c  814321 ..  814350 - -13.9  -4.61162   ATATGAAATAATAAA       TTTTTAAGGCAAT AAAA ATTGCCTTAAAAA        TTATTTTTTGATCAT 100 26
        xerD NONE
        pabB NONE
        pabA  806686 ..  806710 -  -2.9  -2.53213   TAAGGGTTTAATTCA          CTATGCTTTTA ACT TAAAAGCATTT          TTTTCTATGGGTGGG  40 249
     Cj0859c  805503 ..  805535 -  -6.6  -4.56597   TTTTTCCTTGAAAAA     GTTTAAAAATGC-AT CATT ATAGCATTCTTAAAC      TTTTGAAAAAATATA  76 42
        murA NONE
        moeA  803052 ..  803072 -  -8.4  -3.27667   GATAAATTAAGCTAA            TGTTTGTG AAAAA CACAAACA            TTATATTTTTAAAAG  73 26
     Cj0854c NONE
        hemL NONE
     Cj0852c NONE
     Cj0851c NONE
     Cj0850c NONE
     Cj0849c NONE
     Cj0848c  795082 ..  795098 -  -2.3  -3.84183   TTTTACTAGAAAATA              TGAAAAT TTA AATTTCA              AAAAAGGCGAAGAAC  49 150
        gltX NONE
     Cj0844c NONE
     Cj0843c  789981 ..  790005 - -11.5  -2.93089   GATTATTTTAAAGCA          TCTCTTCCTAG TGT CAAGGAAGAGA          CTAGGCTTGTAGCTA  87 38
     Cj0841c NONE
         fbp NONE
     Cj0839c NONE
        metG NONE
     Cj0837c  785020 ..  785044 -  -7.2  -3.02564   AGAAAAAATTAATCA          TCCAAAAGCT TTTAG AGCTGTTGGA          AATGCAAATTCTAAA  64 155
        acnB  782134 ..  782147 -  -3.9   -2.6296   TAAATTTGAATTAAT               TTTCA AGTT TGAAA                TTTTCAATCTCATTA  44 7
     Cj0834c NONE
     Cj0833c NONE
     Cj0832c NONE
        trmA  776831 ..  776843 -    -2    -3.338   ATTAACTAAAGTGAA                TTCA AAAAA TGAA                AAAAGTGTTATAATA  43 477
     Cj0829c NONE
        ilvA  775157 ..  775167 -    -4  -3.43756   TATGTTATTAAAAAC                 TTTC ATA GAAA                 TTAAAAGCCTTTTGG  49 7
        fliP  767863 ..  767885 - -11.4  -3.14602   TTTATTCTATCAAGA           CCCTAGAAAA AGT CTTTCTAGGG           CGAACAGCCTTAGTA  91 169
     Cj0809c  760730 ..  760742 -  -2.7   -3.0634   AATTCCATTTTAATA                TACCT TAA AAGTA                TCTAAGCCAAGAGGG  42 17
     Cj0808c  760380 ..  760407 - -11.6  -5.27938   ACTTTTAAATAAAAA        TTAAGAAAAATC AATG GATTTTTCTTAA         AAATATTTTTCAATC 100 35
     Cj0800c NONE
        ruvA NONE
         ddl  748212 ..  748241 -  -7.3  -4.07568   TTTTTCTTCCTAAAA       TACGCTAAATTTT ATGT ATAATTTAGCGCA        TTTTGACTTAAAAGC  75 41
     Cj0797c NONE
     Cj0796c NONE
        murF  745824 ..  745840 -  -5.9  -2.62171   GACATTTGCAAATAC              TTATGCG AAT CACATAA              AGCTAGGTGCATCGT  55 18
     Cj0791c  740673 ..  740693 -  -9.1  -4.04326   GAAGCAAATATCAAA            GCTGTGATT TCA AATCACAAC            TCTTTAAAGGATTTA  88 499
     Cj0776c NONE
        valS NONE
     Cj0774c NONE
     Cj0773c  722776 ..  722790 -  -8.6  -4.15006   ATATTTATCTTAAAA               GGAGAT ATA ATCTCC               TTATTTTTTGAAACC  83 26
     Cj0772c  721807 ..  721823 -    -8   -5.4833   GTACTTAAGAAAAAA              GTCCCT AGGTA AGGGAC              AAAATTAAAAAGCAG 100 30
     Cj0771c NONE
     Cj0770c  720199 ..  720211 -  -7.7  -4.21989   TATAAGTTTAACAAA                GCCTT TAG AAGGC                TTTGTATAGAGTTAA  77 37
     Cj0769c NONE
     Cj0768c  718911 ..  718921 -  -2.6  -4.60678   TAAAAATATAACAAA                 TTTA AAC TAAA                 AATTTTGCCATTTTT  58 21
        kdtB NONE
         tmk NONE
        hisS NONE
        speA NONE
        cysE  714068 ..  714100 -  -5.1  -4.27796   CAATAAATGTGAAAA      TTTGTATTAATTTTT AGG AAAAATTAATACGCA      TAATAATACATATAA  66 63
        aspB  712774 ..  712799 -  -9.9  -3.55622   TTTAATTTGCCTAAA         TAATTCTAGGC TTTA ACCTAGAATTA          TTTATAGTTTTTAAT  84 23
       tonB3  703945 ..  703960 -  -6.2  -3.22728   AAATCAAAAAGGATA              GTTATC ACAA GATAAC               TTCAAAACTCATACA  61 507
        hisJ  687906 ..  687927 - -11.7  -2.53213   TAACTTTTTAAGCTA           TAAGCGTGA AAAT TCACGCTTA            TTCTAATTCATATTT  87 23
        corA NONE
        mogA  679750 ..  679796 -  -3.8  -3.51058   ATAAGCAAAGATGAA GCTTCGGCAAGTCTGCTT GCTAGACAATT AAGCAGACTTATCAGAGC TAATAAATTTTAATT  50 35
     Cj0723c NONE
     Cj0722c NONE
     Cj0721c NONE
        flaC  676205 ..  676224 - -10.8    -5.252   CATTTTGATAAAAAA            TAAGCCCT ATTT AGGGCTTA             TTTTATTGTAATAAA 100 28
     Cj0719c  675270 ..  675280 -    -4  -5.68039   AAAGCTATAAAAAAA                 TTTG GAG CAAA                 AAAAGATTTTAAAAA  88 305
        glnA  656629 ..  656649 -  -6.8  -3.57263   ATCTTTATCTTGAAA            CAGGAGCA AGTGG TGCACCTG            TTGCGGGTATAGCAG  67 277
        mraW NONE
     Cj0692c  649002 ..  649022 -  -6.3  -3.48924   GTATGTTTTAGATAA            GATTATTCA TTC TAAATAATC            TAAAATTTGATTTTG  64 11
     Cj0690c  644610 ..  644634 -  -7.4  -4.71482   ATTAAATTTTAAAAA          CTATATAAAT CTTTC ATTTATATAG          TTTTTAGCAAAGTTA  81 18
        flgH  641074 ..  641106 -  -8.5    -5.093   TGTAAAAGAATAAAA      GCCTAAAAGCAAGGT TAA ACCTTGCTTTTTAGA      ATGGCCATATCGCTT 100 21
     Cj0685c  638166 ..  638220 -  -4.4  -4.94487   TTAGAAAATAGAAAA GATCTTTACCCCCCATTTAAACGCCT TTT AAGAGTTCTTATAGAAGATAAAGATC AAAAAAGTGCACAAA  70 345
        uvrB  633289 ..  633301 -  -2.7  -5.38054   TCCTATAAATAAAAA                CAATA TTT TATCG                AAACCTTTGTTGTTT  72 313
        argG NONE
        rplI NONE
        hslV NONE
        hslU NONE
         era NONE
     Cj0660c NONE
     Cj0659c  616518 ..  616555 -  -8.9  -3.65638   ATAATTAAATTACAA   TATTTTTAAATATTTTT TTAT AATAATATTTAAAAATA    TAATATTTTAATATT  79 42
     Cj0653c  613162 ..  613194 -    -8  -3.34488   AATTGGTTTAAAAAT      CTTGTATTAAAC AAATTATAA GTTTAATACAAG      GAAAATTTATCTATG  72 55
        aspS NONE
         adk NONE
         ppa NONE
        mrsA  598784 ..  598805 -  -7.3  -5.08255   ACTTTGAAAAGAAAA           TCACAGCGT GAAA AGGCTGTGA            ATAAAGTTGAAATTT  90 63
     Cj0631c NONE
     Cj0630c  591026 ..  591038 -  -6.3  -4.25104   TTTTCTCTACTAAAA                CAAGT CTT ACTTG                GTTTAGAGATTGGTT  72 524
         cft NONE
     Cj0611c NONE
     Cj0610c NONE
     Cj0609c  568922 ..  568937 -    -4  -4.56133   TTTTAATAATGAAAA              CTTAGA ATTT CCTAAG               TATTAAATTTAATAA  62 34
        dsbD NONE
     Cj0602c  559853 ..  559876 -  -9.8   -2.6369   ATAACTTTAAAAACT          TATAAGCTAT CCAT ATAGCTTATA           TCGTAAGTATTTTTT  75 1
     Cj0601c  558408 ..  558429 - -10.3  -2.60797   TTTATATACATCAAG           GTGGAATTT TAGG AAATTCCAC            TATGTTAGAGAGATA  78 54
         nth NONE
     Cj0594c NONE
     Cj0593c  551238 ..  551259 -  -4.6  -3.07222   AGCAACGATAAATTA           TTTTTCTT CATTGT AAGAAAAA            ATAGGTAAAGACCAT  52 1
     Cj0592c NONE
     Cj0591c  550233 ..  550245 -  -3.4  -3.63744   CGTCCTCCTAAAAGA                CAAG AATTG CTTG                ATCAAATTTATAAAA  50 305
     Cj0580c  540195 ..  540206 -    -3  -5.09225   ATTTTACTTAAAAAA                CTTA AATT TAAG                 ATGAGAGATATAAAG  66 21
     Cj0579c NONE
        mttB NONE
        queA  537736 ..  537754 -  -2.4  -4.19472   CAATATAGGTCAAAA             TTGTATCA TTG TGGCACAA             ACTGGAATTTCAGGT  52 248
     Cj0561c  523972 ..  523996 -  -7.3  -3.65722   AAAAGAATTTTTAAA          GATCTATCT TTATAGG AGATAGATC          TTTTTTAAATTTTAT  72 63
        proA NONE
     Cj0557c  518719 ..  518734 -  -4.8  -4.09739   TCAATTTTTTGAAAA              TTTAAG TAAG CTTAAA               ATGCAAATAGAAATT  62 448
     Cj0529c NONE
        flgB NONE
        flgC NONE
        fliE NONE
        pbpB  486962 ..  486980 -  -4.6  -4.66609   GATGGCAGCTAAAAA             TTTAGCCG AAA CAACTAAA             AATTTAAAAATTATC  68 385
     Cj0510c  477262 ..  477297 -  -5.6  -2.89881   TATTTAGTTTATAGA    CTTGCTATTATATAAC TTTA GTCATATAATGTCAAG     TTAATTGAGTAAAAT  53 75
        clpB  474629 ..  474658 - -13.9  -2.88236   GAAAGCGAGATTATA       TTTTGAAAGTAGA AAGA TCTACTTTCAAAA        TGATTAAGCTTTTTT 100 29
     Cj0505c  468439 ..  468449 -  -2.6  -3.06183   CCTATTTTCATGGAA                 TTAA TCT TTAA                 AAATACAAATAACTT  42 15
     Cj0504c NONE
        hemH  466608 ..  466620 -  -3.5  -3.54424   GTTTAGTCGGCTAAA                TTTTT ACC AAAAA                AGTTTAAAAAAATGA  50 65
     Cj0480c  447677 ..  447713 -  -4.6  -5.01823   AGAACAAGAATAAAA   CTCTATT-TTATAGCCC TTCG GGGCTATATTAATACAG    TGTATCTAAATCATT  74 17
     Cj0465c  430549 ..  430573 -  -5.8  -5.61824   GAAAAGGTAAAAAAA          GATTTGGCAA AAAAA TTGCCAAATT          AATGTCCGCCGTACT  90 24
     Cj0461c  425222 ..  425243 -  -8.9   -4.4267   GTTTAAAATTTAAAA           TATTTGTGA ATTT TCACAAATA            TTTTTTATAAAACCA  86 17
     Cj0459c  423769 ..  423785 -  -4.5  -3.97674   TTAGCACTCAAAGAA              TATGTAC CTC ATACATA              AAATCATTATCATCA  58 1
     Cj0458c NONE
     Cj0457c NONE
     Cj0456c NONE
     Cj0455c  420409 ..  420457 -  -7.6  -3.36273   GTTTGCTAATACTAA CAAAACGATACCACCCATTATC TAAGC GATAATAGGTTGTGTAGCTTTG ATCAAAGATGCTTTT  68 116
     Cj0454c  419784 ..  419798 -  -4.2  -3.68351   CCCTGATGATTTAAA               CTCATG TTC CATGTG               TGGAAAAATGTGTGC  53 84
        rpmB  416630 ..  416648 -  -7.5  -4.24002   TTGGAAATTTTAAAA             TTGAGGA ATAAA TCCTCAA             AATTATTTAGAATTT  77 28
     Cj0449c NONE
     Cj0448c  415108 ..  415140 -  -7.1  -2.93992   GAAAATTAAAGATTA      TTTAGGTTAAACCTT AAA AAGGTTCAACCTAGG      ATTTTAATGATCTGA  62 29
     Cj0440c  408995 ..  409013 - -10.3  -4.90296   AAAATTGCATAAAAA             CATGGGC AAAAA GCCCATG             TTTAAAGATTTAATT 100 27
        mraY NONE
        murD  399913 ..  399925 -  -4.9   -4.4595   GGATAAAATTTAAAA                TTTTC TAT GAAAA                GTAAAATAAATTAAA  66 36
     Cj0429c  390962 ..  390976 -   -10  -4.45664   GCAATTTAATCAAAA               GCTCCA TTT TGGAGC               TTTTATATTTACTTG  91 48
     Cj0422c  386731 ..  386742 -    -3  -3.09158   CTAATAAAAACATTA                TCAA ATCC TTGA                 TTTTAATAAAAGTGA  44 73
     Cj0421c  385670 ..  385682 -  -2.7  -4.81249   CTTTAAATGGAAAAA                TCAAA CGC TCTGA                TTTTAAATTTGCAAC  62 115
     Cj0418c  383586 ..  383598 -  -3.5  -3.06815   AGTTCTTTTAATAGA                TATTT TGG AAATA                ATCCTCTGCAGACAC  47 374
     Cj0406c  370612 ..  370628 -  -6.6  -2.86705   AGATGATAAAAAATG              CAATGC AACAG GCATTG              ATTTTAAAGTAGAAT  58 112
     Cj0397c NONE
     Cj0396c NONE
     Cj0395c NONE
     Cj0394c  361643 ..  361655 -  -4.9  -3.19513   AGAAGTTTAATTGAA                TTTGT TTT ACAAA                AAGTTAAATTTCATT  53 76
     Cj0393c NONE
         pyk  358715 ..  358747 - -10.9   -2.8967   AAAAATTTATAAGGA      CATTAAATTCCTT ATTTTCA AAGGAATTTAATG      TTTTATTGTAGATAA  82 28
     Cj0391c  357980 ..  358019 - -17.6   -3.7732   TTTTGATATTAATAA  CAACTAAAAATGCTTAGA AATT TCTAAGCATTTTTAGTTA   AGCTTGAAGATCTAG 100 23
     Cj0385c NONE
        kdsA NONE
        ribH NONE
        nusB NONE
        pyrF NONE
     Cj0380c  347104 ..  347114 -    -4  -2.98493   TTTATTATTAAACTA                 TAAC AAT GTTA                 ATACAGGATTAATTT  46 34
     Cj0379c NONE
     Cj0378c  345594 ..  345604 -    -4  -5.06585   GAAAGTATACAAAAA                 GAAT TAA ATTC                 AAGTTTTGATAAAAG  72 56
     Cj0369c NONE
     Cj0368c  336851 ..  336868 -  -5.7  -5.05577   AAATTAAATTAAAAA             TTGTAAT TTTT ATTACAA              AAATTTTTGGCTAAT  79 73
     Cj0367c NONE
     Cj0366c NONE
     Cj0365c  331107 ..  331136 -   -11  -2.53759   AAGATTTTTAATTTA       TTTAGAGAATAG AACAAA CTATTCTCTAAA        AGACATATCTAAATT  83 14
     Cj0363c  329052 ..  329068 -  -2.3   -3.6944   TGCTGAACATAAAGA              CAATAAA GGT TTTGTTG              AGGTTGTAAAAATTC  47 333
     Cj0357c NONE
     Cj0356c NONE
     Cj0355c  324139 ..  324159 - -12.7  -2.55755   AAATAAAGATAAATT            TTTTGCACC GAA GGTGCAAAA            TTGTTAAGATTTTTT  95 29
        fdxB NONE
     Cj0353c  322270 ..  322311 -  -4.2  -5.20633   AAAAACAGAGAAAAA TTTTG-ATTCTTTTTTT GAAGAGAAT AAAAAAAGAATTCAAAA TCTTATAGAGCAGCG  75 59
     Cj0343c  314184 ..  314199 -  -7.6  -4.33487   ATAATATTAAAAGAA              CTTGGA TAAA TCCAAG               TTAAAAATTTATAAA  77 26
        uvrA  311295 ..  311306 -    -3  -4.49041   ATATAAAAAATCAAA                CATA AAAT TATG                 ATTTTTGTGTATTTT  58 21
     Cj0341c  310836 ..  310860 -  -4.4  -4.09739   GCAAGGCTTTTAAAA          CTTATAAAAG AGAGG CTTTTAAAAG          GAGTTTGCTATGAAA  59 19
        polA NONE
        motA NONE
        motB  303944 ..  303959 -    -4  -3.99985   GATACAGGTAAAGAA              CAAGCCC CTA GGG-TTG              TTGCCAAAGGAGTGG  57 258
        fdxA  301852 ..  301881 -   -11  -4.12279   GAAAGTTAAATTAAA       TTAAAAAGCTAG GAATCT CTAGCTTTTTAA        TTTTTTAAAATTATG  95 36
         ndk NONE
     Cj0331c  301016 ..  301036 -    -7  -3.46007   ATAAAATTTAATTAA            TTATTGCA ATTTA TGCAATAA            AAATAATCACTCAAA  65 1
        rpmF NONE
        plsX NONE
        fabH  298876 ..  298896 - -11.3  -3.27525   CTTTTGGAAAGCTAA            GAGAGAATT AAA AATTCTCTC            CTCCAAATTTTAAAA  86 12
     Cj0310c NONE
     Cj0309c NONE
        bioD  280186 ..  280216 - -10.6   -3.2794   TTGGACGCACAGGAA       CTTTGTTTGCCTTA CAT CAATGCAAACAAAG       CCCCGATTTTATCTG  83 505
        bioF NONE
     Cj0305c NONE
        bioC NONE
        modA NONE
     Cj0302c NONE
        modB NONE
        modC  274042 ..  274052 -  -2.6  -5.65678   ATAAAAGAGAAAAAA                 TTTT AGA AAAA                 TATTTAGATGAACTT  76 152
        panB  272287 ..  272297 -  -2.6  -2.64416   TATCCTTAGTATAAT                 TTAT CTA ATAA                 TTCATCATCTAAATA  40 5
        panC NONE
        panD  270974 ..  271025 - -12.8    -5.186   TAAAAGATATAAAAA TCATTTTTTTCTATCTTAGATAAA TGAA TTTATCTAAGATAGAAAAAATTAC AAAAATAGCTAGATG 100 41
       glpT'  267473 ..  267511 -  -9.9  -4.37971   AAAATATTATTAAAA   TCTAACTTTTGCTTG GTATTTTTG CAAGCAAAAGTTAAA   ATTGTTATTGATGCT  91 152
        peb3  266595 ..  266614 - -10.8  -3.69283   GAAGTTATGCAAGAA            TACACGCT AAAA AGCGTGTA             TGAAGGTTTATTCTC  89 33
        lpxB NONE
        greA NONE
     Cj0286c NONE
        cheV NONE
        cheA NONE
        cheW  260363 ..  260389 -  -3.8  -4.82855   CATCAAAGTCAAAAA         CACAAAGTTTAA TCA TTAAAATTCGCG         CTTAAGCAAAGCTTC  65 14
        serB NONE
         tal  258701 ..  258733 - -10.1  -2.58822   TTGCCGATATAATAC      TTGATGAGAAATTTT TCG AAAATATCCCATCAA      AAATATTAAAACTTT  76 70
        ilvE NONE
     Cj0268c NONE
     Cj0267c NONE
     Cj0266c  245004 ..  245026 -  -6.4  -4.81212   GCTAGGACAACAAAA           GAAATGAAAA TTT TTTTCATTAC           TAATTCCTTAATATA  79 503
     Cj0265c NONE
     Cj0264c  241897 ..  241914 -  -9.9  -3.01712   TTTGCTTGGGCAATA             GAAAGCC TTGC GGCTTTC              TTAAATTTAGTTCGC  79 32
     Cj0262c  238800 ..  238824 - -10.1  -4.18161   CATAAATTTTTAAAA          TTCAAGCCC AAAGAAA GGGCTTGAA          TGATTAATTAAAACC  90 33
     Cj0261c  237966 ..  237982 -  -5.3  -3.79519   AATTTGATGATTAAA              TTTTTAA CCA TTAAAAA              CTCCTTTGAAATAAT  60 75
     Cj0260c  237726 ..  237756 -  -8.4  -3.81651   ATTTCAATTAAAACA       TTGATTTTCCACCT TAA AGGTGGAAAATTTA       AGCTTTATTTACAAG  79 30
     Cj0255c  233702 ..  233725 - -11.2  -5.03747   AAATTCGTTAAAAAA          TAATATCCCA TTTT TGGGATATTA           AATATCTATTTCTAT 100 23
     Cj0251c NONE
     Cj0250c  229805 ..  229821 - -10.9  -4.05319   ACAAAGAAGATTAAA              GAGCCTT TTT AAGGCTC              TAAATTGTAGTGATG  93 483
     Cj0247c NONE
     Cj0246c  226726 ..  226740 -  -8.6  -4.56597   CTGCTTTTGCAAAAA               TTGCAG AGG CTGCAA               AAAAAGCACTTTGAT  90 92
     Cj0243c  224777 ..  224787 -  -2.6  -2.96711   TTTATAATTTATATA                 TTTT TTA AAAA                 ATTATTTTAAACCAT  42 32
     Cj0241c  224247 ..  224265 -  -3.2  -4.84527   TTTATATAGCAAAAA             TGAGAAAT ACT ATTTCTTA             AATTTTTCTTCGTAA  63 16
     Cj0240c NONE
     Cj0239c  221884 ..  221918 - -13.2  -2.54166   TTTGCAAGCAAAAGC     TATAAAATAGCAAGAT TTT ATCTTGCTATTTTTTA     AACCGGCATAACGCG 100 23
     Cj0236c  218495 ..  218522 - -12.2  -4.24002   TTTGAAACTTGAAAA        GTTTTTGTGAGA AAAA TCCCACAAAAAC         TTATCTGCTATTGAA 100 26
        secG NONE
         frr NONE
        pyrE NONE
     Cj0232c NONE
        nrdB NONE
     Cj0230c  213563 ..  213575 -  -2.7  -3.31103   AAAATTTAAAAATCA                TAGTC CCA AACTA                GGTCAAAATGTTTTT  45 507
         pcm  212808 ..  212818 -  -2.6  -4.16284   AGAGTTTTTAATAAA                 TTTT GTA AAAA                 AATTTATTCTTTTCC  52 29
     Cj0202c NONE
     Cj0201c  196505 ..  196515 -  -2.6  -2.67708   AAAGTGATGACATTA                 TAAA ATT TTTA                 AGTGAAGTGAATGTG  40 44
     Cj0200c  196102 ..  196116 -  -8.6  -3.88559   AATGATTTTTATAAA               TCCCTT GTT AAGGGA               TTTATATTAATAAGC  82 32
     Cj0199c NONE
     Cj0198c  193639 ..  193654 -  -3.4  -4.07568   CTTTTTCCTTGAAAA              TAAAAT ATTG ATTTTA               GCATTTATTTTGTAA  54 57
        dapB NONE
        purF  191556 ..  191571 -  -3.4  -5.13343   TAATTTAAAATAAAA              TTATTT AATA AAATAA               TCTCCATCAAAACTG  69 10
         tig NONE
        clpP  187520 ..  187537 -  -4.9  -3.53343   AACCTTTGTTTTAAA             TGATCTC CAAA GAAATCA              TTTAAAACTTTTTTC  56 23
         def NONE
     Cj0190c NONE
     Cj0189c NONE
     Cj0188c NONE
        purN  182791 ..  182801 -    -4  -4.35044   CCATTCAAACATAAA                 TTTC CTT GAAA                 ATTTTAAAATTTTTT  58 83
     Cj0186c NONE
     Cj0185c NONE
     Cj0184c  180655 ..  180672 -  -8.5  -3.88641   AATAAAGATGAAGAA             TAAGCCT CTTT AGGCTTA              TTTCTTTTTGTAAAT  82 55
     Cj0176c NONE
     Cj0175c  171573 ..  171583 -  -3.2  -3.13109   TACATTATCTAAAAC                 CGAC TTC ATCG                 TAAATTTTAACCGCT  45 4
     Cj0174c NONE
     Cj0173c  169061 ..  169073 -  -4.9  -5.01042   AATTTAAACTAAAAA                TTGAT AAT ATCAA                AACTTATTTTCTCTT  74 6
     Cj0172c  167791 ..  167810 - -10.8  -4.53163   TTATATAGGACAAAA            GTAAGTGC TCTA GCACTTAC             TCTCCTAAGCTTGGA  93 22
     Cj0168c  165894 ..  165931 - -10.9  -3.27771   TGTAGAATACGAATA   GCTTTTGATATAAGTCTA TTA TAGACTTATATCAAG-GC   TGGGCATTATTGAGC  85 32
     Cj0167c  164727 ..  164737 -  -2.6  -4.55295   CGTGGGATAAAGAAA                 TTTT AAA AAAA                 CGTATTAAAACTAGA  60 305
        ubiA NONE
     Cj0163c NONE
     Cj0162c NONE
        moaA NONE
     Cj0160c NONE
     Cj0159c NONE
     Cj0158c NONE
     Cj0157c NONE
     Cj0156c  158424 ..  158434 -    -4  -2.98907   TAAGAAAAGTTAAAG                 CAAA ATT TTTG                 AAGCTATAGCTATAA  46 9
        rpmE NONE
     Cj0154c NONE
     Cj0153c NONE
     Cj0152c NONE
     Cj0151c NONE
     Cj0150c NONE
         hom NONE
     Cj0148c NONE
        trxA  151687 ..  151703 - -10.9  -3.95725   AATTTTTAAGAAGAA              GGCTAGT TAT ACTAGCC              TTTAGTTTATAGTAA  93 32
        trxB  150608 ..  150630 - -12.2  -5.33026   GAAGCTAAATAAAAA           TAAAGTTGCT TTT AGCAACTTTA           TAAAATCTTAATGCA 100 33
     Cj0143c NONE
     Cj0142c NONE
     Cj0141c  143704 ..  143715 -  -4.4  -3.88766   ATCTTAGATACCAAA                TGGA AAAT TCCA                 AATGATAGTGAAGAT  57 263
     Cj0129c  129794 ..  129806 -  -2.7  -2.64324   AAGCATCTAAAAATT                CTTTC ATT AAAAG                CGTGTTCCAAGATTA  40 19
     Cj0128c  129085 ..  129095 -  -2.6  -2.75891   ATATTCACCTAATTA                 TTTT TTA AAAA                 TTCTAAGATTATATC  40 8
        accD NONE
     Cj0126c NONE
     Cj0125c NONE
     Cj0124c  126426 ..  126436 -    -4  -2.74605   TTTTGCTAAAATCTA                 TCAT TGT ATGA                 GTTGATTTAGATCGA  44 15
     Cj0123c  125233 ..  125248 -  -2.6  -5.26316   TCATCGCAGAAAAAA              CTGCAAG AAA CTT-CAG              AAGAAGACAAAAAAG  69 280
         ung   95093 ..   95113 -  -5.6  -3.74519   AATATTTTTATTAAA            GTTTAAAA TAATT TTTTAAAC            TATTTTCCAATCTAT  60 20
     Cj0085c   94223 ..   94258 -  -2.7  -3.67022   CAAACTATAAAGCAA    GATAAGATTTAAACC GATATA AGTATAAATCTTTTC     AAAATATTGCAATTT  48 64
        cdtA NONE
        cdtB NONE
        cdtC   88872 ..   88897 -  -8.5  -5.30448   AAATAAATATAAAAA         TAGAACAAGAT AAAA ATCTTATTCTA          AAGGGGTAGCAGCTG 100 18
        lctP   86978 ..   87015 -  -6.7  -4.65819   AAAAGCAAAGTAAAA   TTTCTAACAAATATTC TAAAAAC GAATATTTGTT-GAAA   TAAAACTTAAATTTT  78 46
     Cj0075c NONE
     Cj0074c NONE
     Cj0073c   84066 ..   84094 - -12.7  -3.50111   TATTAAAAATTAAGA        CTTACTGATTCTA GTA TAGAATCAGTAAA        TAATAATATGTGCAA 100 18
     Cj0070c   83040 ..   83050 -    -4  -4.42639   ATATTGTAAGTAAAA                 CTAA GGC TTAG                 TCTTTAAGCTTAATG  60 22
        aroQ NONE
        folK   78789 ..   78800 -  -5.8  -2.62735   ATATTCCTTATATCA                TGCC TAAA GGCA                 AAATTACACTCACTC  55 6
        flhF NONE
     Cj0063c NONE
     Cj0062c NONE
        fliA NONE
        fliM NONE
        fliY   73264 ..   73279 -    -4  -3.39595   GGTAATTATTTACAA              GTGCTTG ATC CAAGC-C              ATGGAGAATATATAA  52 238
     Cj0056c NONE
     Cj0055c   70248 ..   70277 -  -4.5  -3.14602   TTTATTTTATTAAGA       TTAGGAATTTAAA GACT TTTAAATCCTTAA        GCTTTAATATCTATA  51 22
     Cj0054c NONE
        trmU   68505 ..   68534 - -13.9  -3.17212   TTAGGATTTTATTAA       TAATTTCTAGGAA TTAA TTCCTAGAAATTA        TTCTATAAAACCACT 100 23
     Cj0045c NONE
     Cj0044c   63864 ..   63883 -    -8  -4.44797   CCATTAATATGAAAA            GATAATTC TTAG GAATTATC             TTTTTCTAATTTTTT  83 14
        typA NONE
     Cj0038c   56475 ..   56485 -  -2.6  -4.94962   ATAATTTAAATAAAA                 TTAA ATT TTAA                 AGTGTTACTAAAAGT  63 104
     Cj0037c   55308 ..   55350 - -12.2  -4.34771   GAAAATTTAGCAAAA GATGAGGATTAATTTTGGGC TAA GCCCAAAATTAATCATTCTC CTGGGAAGTGATTTG 100 18
     Cj0035c NONE
     Cj0034c   51487 ..   51501 -  -3.6  -4.80077   TGAAAAGAAAAACAA               TGTTTC AAA AAAACA               AAACATAAATTTTAT  66 491
     Cj0026c   33610 ..   33620 -  -2.6  -4.91511   ATGGTAGCATAAAAA                 TATT TTA AATA                 AGATAAAATTAGTAT  63 44
     Cj0025c   32100 ..   32128 - -13.4  -2.80244   GTTGCCAATAAATAC        TAAAACCCAATG AAAAG CATTGGGTTTTA        AAAGATTAAGAATTG 100 31
     Cj0022c   27280 ..   27292 -  -4.9  -3.75115   CCTGTATAAAATTAA                CAAAT TTC ATTTG                GAAAATCTCGCTTTT  58 135
     Cj0021c NONE
     Cj0020c NONE
     Cj0019c   23633 ..   23660 - -10.1  -3.66095   AAATTTTTATTGAAA        TTTCACGTTAA GTTAAA TTAACGTGAAA         AAAGTTACTGAAAGC  85 30
     Cj0018c NONE
     Cj0017c   21824 ..   21849 - -13.5  -3.57873   AGATAAGATTAAATA         TAAGTCCTAGT TTTC ACTAGGACTTA          AAGCTTAGTTTAAAG 100 30
     Cj0015c   19838 ..   19848 -  -2.6  -3.69216   TTTTTATTTAAAACA                 TATT GAA AATA                 GGAGTATAAAAATCT  48 44
     Cj0014c   19237 ..   19253 -  -9.5  -3.15999   GTTTTAGATATGGAA              TGAAAGG CTT CCTTTCA              TTCTTCTATTTCTTT  78 23
     Cj0012c   16741 ..   16753 -  -4.9  -3.25166   TTATCTTAAAAAGGA                TAAGA ATT TCTTA                ACTTAACCCAAAAAT  53 28
     Cj0011c   16436 ..   16449 -  -8.1  -4.40561   TTTTTCTAAAAAGAA               GGGCA AAAA TGCCC                TTTTATTCTATTGTG  83 28
        rnhB   15502 ..   15514 -  -3.5  -4.66388   AAAATGACAAAGAAA                TTTTT AGG AAAAA                CTCATGTAGAAGGTG  64 355
     Cj0005c NONE
     Cj0004c    4896 ..    4922 -   -14  -2.84171   ATGTGTAAAAATTTA         TCATTGAAGAAA TCA TTTCTTCAATGA         GTTTTGTTTTGTAAG 100 19
