# Supplementary material for: Rapid, accurate, computational discovery of Rho-independent transcription terminators illuminates their relationship to DNA uptake
Source: Genome Biol. 2007 Feb 21;8(2):R22. doi: 10.1186/gb-2007-8-2-r22 (PMC1852404; doi:10.1186/gb-2007-8-2-r22)
Supplement: Additional data file 4 — Best terminators found downstream of each of the genes of the 343 organisms studied. [file gb-2007-8-2-r22-S4.zip › Campylobacter_jejuni_RM1221.bag]

        dnaA NONE
        dnaN NONE
        gyrB    4893 ..    4921 + -10.5  -5.18371   TGGATGTGTAAATTT        ATCATTGAAGAAA TGA TTTCTTCAATGAG        TTTTGTTTTGTAAGA 100 30
     CJE0006    8047 ..    8061 +  -4.4  -3.59984   TTTTTAATTTATTTA               TTTTTA AGA TAAAAA               TTATATCGATTTTAA  54 64
        gltB NONE
        gltD   14155 ..   14171 +  -2.9  -5.20328   ATAAATTCTTTATGA              GCTTTTG TGC CATAGGC              TTTGTTTTTTTCAAA  69 93
        ilvD   17478 ..   17500 + -13.6  -3.73611   GCGGTTTTAGATATG           GAATGAAAGG TTT CCTTTCATTC           TTCTATGTCTTTGGT 100 20
     CJE0016   19949 ..   19980 +  -7.4  -2.71765   TAAAGATAAGATTAA      ATATAAGTCCTAGT TTTC ACTAGGACTTAAAG       CTTAGTTTAAAGTAT  63 13
      purB-1 NONE
        nrdA   30236 ..   30254 +  -5.3  -4.11484   CAATAAATACTAAAA             CCCAATG AAAAA TATTGGG             TTTTAAGAGATTAAG  64 35
        pyrG NONE
        recJ   35695 ..   35705 +  -2.6  -4.95876   TTGTTGTTAAAGAGA                 TTTT ATA AAAA                 TTTTTACTTATAATT  63 18
        ansA   36780 ..   36795 +  -3.4  -5.18561   AAATTCAAGAGTATT              TTTTAA AATA TTAAAA               TTTTTTAAATATTTC  69 12
     CJE0030   44616 ..   44630 +  -2.2  -2.78088   AAGCATATAAAGGTA               TTAATG ATA TATTAA               ATTCTTAAAAAATTT  40 3
     CJE0031 NONE
     CJE0032   50918 ..   50949 +  -5.9  -4.48072   GAAAAAATTCCATAG      TGCCAAGCTAAGC CTTAAA GCTTAGCTTGAAA       TTTTATCATCAGTCT  71 15
     CJE0035   54304 ..   54336 + -15.1   -3.4072   TTTAGCAAAAGATGA      GGATTAATTTTGGGC TAA GCCCAAAATTAATCA      TTCTCCTGGGAAGTG 100 19
     CJE0039 NONE
     CJE0040 NONE
        flgD NONE
      flgE-1   62851 ..   62870 +    -8   -5.1286   CCATTAATATGAAAA            GATAATTC TTAG GAATTATC             TTTTTCTAATTTTTC 100 21
     CJE0045   65943 ..   65957 +  -5.7  -3.56568   GTGTTTTGGCCTATA               CCTAC TCCTT GTAGG               TTTGGAAGATAATTC  62 179
     CJE0054 NONE
     CJE0055   72819 ..   72832 +  -4.5  -3.60971   TCAGTGCTTGTATTT               CCTGT TTCA GCAGG                TTTCCCGCTTAGGAT  57 396
     CJE0064 NONE
        sppA   80983 ..   80993 +  -2.6  -4.21954   ATTTTTGTAATATTT                 TTAT GGA ATAA                 TTATTTATATCTTAG  54 63
     CJE0066   82064 ..   82097 +  -5.5  -5.25799   CTTAGTCTTTAAGCT     TAATGTCCATTTT ATTATTGC AAAATGGACATTC      TTTTTCTATTGTTTT  81 36
     CJE0076 NONE
        cydA NONE
        cydB NONE
     CJE0079   93277 ..   93292 +    -9  -3.85296   CAAAATATTGCAATT              TGCCCA TTTT TGGGCA               TCTTTTAATTATAAA  83 81
        aspA   96477 ..   96489 +  -3.4  -3.14321   AATCCTCACATGGAA                GCTA AAAAA TAGC                ATTTTAGGATTTAAT  45 14
        dcuA   97844 ..   97874 +    -4  -5.66868   CTATGCTTATTTAAA       TCAAACCCTAGG TTTTTCT CCTAGGGTTAAA       TTTTTTTCATTAGTT  79 27
     CJE0084 NONE
     CJE0085 NONE
     CJE0086  100367 ..  100387 +  -5.4  -5.77632   GAATAAAATTTTTTA            GCTCAAGT GTTTA GCTTGGGC            TTTTTTTATGATTTT  90 58
     CJE0087 NONE
     CJE0088  102970 ..  102999 +   -11  -2.82773   CTAGGCTTTTAAATT       TTTAGAGTTTGA TTTTTC TCAAACTCTAAA        CTCTTTCTTAAATTC  84 29
        rplU NONE
        rpmA  103699 ..  103730 + -13.2  -3.89617   GTATATCCTGCATAA      GTTTTTAGGACGCT TTTT AGCGTCTTGAAAAC       TTTAAATTTATAAAT 100 26
     CJE0091  104855 ..  104893 +  -7.6  -5.02074   AAAATTTTAACAATC   TAGGAAGTGTTTTATATT AAA AATTTCAAACACTCCCTA   TTTTTTCAAAAATAA  90 23
        proB  105759 ..  105771 +  -3.5  -3.53012   TCAAATAAGCTATAA                TTAAA ACT TTTAA                TTTCACACAAAGCGA  50 67
         fmt NONE
     CJE0094 NONE
     CJE0095  108089 ..  108105 +  -4.5  -2.65223   TATCAAAATTTGGCG              TATTCTA TAT TAGGATA              ATTATAATGGGGTTA  48 8
     CJE0096  108961 ..  108979 +  -3.2  -2.72558   TAACCAAAATCTTAG             CTTTTTTA TGG TAAAATAG             TCCTTCAAAAATTCT  42 38
     CJE0097 NONE
     CJE0098 NONE
        atpH NONE
        atpA NONE
        atpG NONE
        atpD NONE
        atpC  114694 ..  114705 +  -4.4  -3.27786   TTCAAAACTTGATAA                TGCA AGGA TGCA                 TTAATGAATTTTGAA  51 10
     CJE0104 NONE
     CJE0105 NONE
     CJE0106 NONE
        tolB  117671 ..  117683 +  -3.5  -3.35867   TGGTAAAAATTTCAA                TTTTA GGT TAAAA                TTAATTAAAAATTAG  49 35
     CJE0108 NONE
     CJE0109 NONE
        slyD NONE
        fabD NONE
        mtnA NONE
     CJE0113 NONE
     CJE0114  122649 ..  122669 +  -2.5  -3.21099   TATGGTATTGAAATT            GTTTAATGC AAG GCTTTATAC            TTCATACTCAAAAAG  43 20
     CJE0115 NONE
     CJE0116  123764 ..  123774 +  -2.6  -3.09288   TTTTTGCCGATTTAC                 TTTA GAA TAAA                 ATTTATTCCAAGGTG  42 117
     CJE0117  124793 ..  124805 +  -6.3  -4.44461   CCTATCATGAGTCCA                TCACA TTT TGTGA                TTTTATAAACTTCTT  74 333
        tyrA NONE
     CJE0126 NONE
        lpxC NONE
     CJE0128 NONE
        thrB NONE
     CJE0130 NONE
        infB NONE
        rbfA NONE
     CJE0133  139316 ..  139329 +  -2.5  -3.97368   ATAAACACAAAAAAC               TATAA AATT TTATA                TTTGTAGGTTAAAAG  50 92
     CJE0134 NONE
     CJE0135  142819 ..  142829 +  -2.6  -4.09685   TGATAAAGCCAAGTC                 TTTT GGT AAAA                 TTTTCAGCAATAAAG  53 178
     CJE0139 NONE
     CJE0140  147454 ..  147482 +   -12  -4.90917   GGTTTTAATTAATCA        TTTATACCTAGT AAAAA ACTAGGTATAAA        TTTTTCCTTCAATTT 100 33
     CJE0141  149374 ..  149388 +  -8.6  -3.92602   CTAAATAAAAATAAA               GTTGCT TTT AGCAAC               TTTATAAAATCTTAA  82 37
        miaA  163797 ..  163807 +    -4  -4.78107   ATCGAAAAATAAATG                 TTCT ATT AGAA                 TTTTTACTCCTAGTA  65 29
        sodB  165815 ..  165831 +    -8  -5.23316   GTAAAATAATTTAAA              GGCATC AAAAC GATGCC              TTTTTTACTCTCCTA 100 32
     CJE0170 NONE
     CJE0171 NONE
      exbB-1 NONE
     CJE0173 NONE
     CJE0174 NONE
     CJE0175  177323 ..  177343 +  -2.5  -4.35524   TTATTTCTTAAGGAG            CTTCATTGG ACC CCAGTCAGG            TTTTGGATTTAAACC  54 119
     CJE0176  178687 ..  178698 +  -5.8  -4.96845   AAAGATGAAGAATAA                GCCT CTTT AGGC                 TTTATTTCTTTTTGT  79 26
        folE NONE
        fliI  189928 ..  189938 +  -2.6  -4.69549   ACTTTACGCATAGGA                 TTAA GTT TTAA                 TTTTACTTTTAAATT  62 371
     CJE0197  199272 ..  199287 +    -9  -3.80858   AAGATGCTTAATTTT              TGGGGT TAAA ACCCCA               TTTAATCCATTCTGA  81 30
     CJE0198 NONE
        thrS NONE
        infC  202584 ..  202627 +  -8.2   -4.4267   AATATGCTTGTAACT CCTAAAAAGGCTTAATCCAC TTTT GTGGATAAGGCTTTTAAAGG TTTTAAATTTTGAAA  83 11
     CJE0201  203713 ..  203729 +  -3.1  -4.47328   TGAACAACTTTATAT              TTTAGTT AAA AATTAAA              TTTTGTGCTAAAATT  58 10
     CJE0202 NONE
     CJE0203  203902 ..  203912 +  -3.2   -4.4267   GCAAATTTCAAGTAG                 GTCA AAT TGGC                 TTTTAAATTTTAGCA  58 9
     CJE0204  204108 ..  204118 +  -5.4  -3.54424   ATGTGAAATAAGGTA                 GTGT TTT ACAC                 TTTGGAGGGGTAGCA  59 50
     CJE0205  204700 ..  204711 +  -2.2  -3.52207   TTTACTATGGATATA                CTTG TTTA CAGG                 TTGATTATGCTTTGA  45 76
     CJE0206 NONE
     CJE0207 NONE
     CJE0208  205853 ..  205868 +  -6.2  -3.59979   GTTGGCAAAGAAATG              GCTTTT GAGC AAAAGC               TTTAAAATACCCAAA  64 272
     CJE0210 NONE
     CJE0211  206352 ..  206372 +  -7.7  -4.08216   TACCCCAAATGTTGT            TTTTTCTCA TAA TGAGGAAAA            TTTTGCCCAGAGTGG  75 131
     CJE0212  206838 ..  206848 +  -3.2  -3.74347   TATGATAAATTTTAT                 CTTG AGC CGAG                 TTTGGAATTTATCAG  50 176
     CJE0214 NONE
     CJE0215 NONE
     CJE0216 NONE
     CJE0217  208955 ..  208967 +  -2.7  -4.37092   TAGATATCAAAAAAG                GTTTT AGC AAGAC                TTTTATAAACGCAAT  58 136
     CJE0219  209214 ..  209231 +  -8.5  -3.37091   TTTGCTAAAATAAAA             GAGAGTA TTTT TACTCTC              TTAGCTTTTAAAAAT  75 28
     CJE0223  213486 ..  213505 +  -2.2  -3.93864   TAAAGCTTTAAAATC            TTTAAGAT TCAA ATCTTCAA             TTTCACTTTCTTGCT  51 200
     CJE0243  223512 ..  223527 +  -3.4  -3.32986   TACCAAAAGATGATT              TTTTAA GGAT TTAAAA               TGCTTTTTATCAATA  47 12
     CJE0244 NONE
     CJE0245 NONE
     CJE0246  225859 ..  225903 +  -5.2  -3.02043   TTAGAGTAAAACGCA CAATTTTAGCTTTAAAGGCA AAAAA TGCTTTTAAAGCTAAAAAGA TATTAGAAAAAGATT  54 32
     CJE0247 NONE
     CJE0248 NONE
     CJE0249 NONE
     CJE0250 NONE
     CJE0251  231385 ..  231401 +  -3.8  -4.30014   TTTTAGGTATCAACC              TTATCT AATTA AGATAA              TTTTAGCTTGATGAA  58 102
     CJE0252 NONE
     CJE0253 NONE
     CJE0254  233057 ..  233069 +  -4.1  -3.77264   GCACATTCCACACTT                GCATT TTT AGTGC                TTATTCCCTGTTTTA  55 119
         dns  233990 ..  234012 +  -9.3   -3.5936   ATGAGAAAGAAAAAA           GAATTAGAG CATTA CTCTAATTC           TTTGCAAACTTTAGC  79 6
     CJE0272 NONE
     CJE0273  244210 ..  244223 +  -5.3  -5.26119   TATGGAAGTTTTATT               TTTCC AAAT GGAAA                TTTTATTTTTCCGCC  81 103
        argC NONE
     CJE0276 NONE
        argB NONE
        argD NONE
     CJE0280  249467 ..  249482 +    -4  -5.72622   ATAGTATTTAAAGAT              GACTTT TTAA GAAGTC               TTTTTTCTTTGTAGA  88 145
        cynT NONE
     CJE0289  257152 ..  257172 + -11.3  -5.00616   GCAAAAGCTATAAAA            TAGCAAGAT TTT ATCTTGCTA            TTTTTTAAACCGGCA 100 23
        rpmI NONE
        rplT  262024 ..  262062 +  -6.3  -5.28683   CTTTGATTTTTTAGT   GTAAGAATTTCAAGA TTTTTGATT TCTTGAAATTCTTAA   TTTTTTAGTATTAAT  93 35
     CJE0298  264492 ..  264508 + -10.9  -2.62024   ACAAAGAAGATTAAA              GAGCCTT TTT AAGGCTC              TAAATTGTAGTGATG  82 27
     CJE0299  265435 ..  265450 +    -4  -4.04474   ATAAGCAAAATTCCA              CCTATT TGAA GATAGG               TTTGTATAGAAGTAT  59 463
        moaC NONE
     CJE0303 NONE
     CJE0304  268394 ..  268411 +  -8.5  -3.20326   TTCGTTAAAAAATAA             TATCCCA TTTT TGGGATA              TTAAATATCTATTTC  73 26
     CJE0306 NONE
        dgkA NONE
     CJE0308 NONE
        pyrC NONE
     CJE0310  275672 ..  275692 + -11.3  -2.75229   TTTCAAAAATCAATC            TTAGCTAGT ATA ACTAGCTAA            TGATTAAAAGTTTTA  83 18
     CJE0313  279605 ..  279629 + -10.1  -2.84098   CATAAATTTTTAAAA          TTCAAGCCC AAAGAAA GGGCTTGAA          TGATTAATTAAAACC  79 92
     CJE0319 NONE
     CJE0320 NONE
     CJE0321  286858 ..  286872 +  -4.4  -5.07971   AATTTTTAATGATTT               TTTTAT ATA ATAAAA               TTTTTAATTGTTTTC  72 74
        fabZ NONE
        lpxA NONE
        clpX NONE
        mreB NONE
     CJE0326  291344 ..  291354 +    -4  -3.42342   ATCGATAATTTCAAA                 GTTT ATA AAAC                 TAATTTTTGTTATAA  49 229
        carB  294661 ..  294674 +  -2.5  -3.64703   TTTGCAAGAGTGGCT               TAAAT CTTG ATTTA                TTTAGCTCAAACAGA  46 16
     CJE0328  295583 ..  295597 +  -5.8  -3.08812   CCTGCATTTAAAGCT               TCAAAA CAT TTTTGA               CTTTGTTCAAGAGAA  57 519
        surE NONE
     CJE0340  306813 ..  306827 +  -5.8  -2.73529   ATTGAAATTTAAATA               TTTATC TTA GATAAA               TGAATTTATCTAAGA  55 42
     CJE0344  310255 ..  310265 +  -5.4   -3.3993   ATTCATTTGTTCTTG                 CATC TTT GATG                 ATTTTTCCATCACTA  57 371
        bioA  316903 ..  316917 +  -2.8  -5.10516   AAAATGATATCTAAG               GCTTTA TAA TCAAGC               TTTTCTTTGATTTTT  66 382
        rplY NONE
         pth NONE
     CJE0358 NONE
        lysA  321312 ..  321327 +  -3.4   -4.5536   CTTTAGAAGAGAAAT              TTTTAA AGGC TTAAAA               TGTTTTTTTTAGATG  58 12
     CJE0360 NONE
        pheA NONE
        hisC NONE
        fliF NONE
        fliG NONE
     CJE0365 NONE
         dxs  329714 ..  329730 +  -5.3  -4.53777   AATATAAACTTCTTT              TAATAAA AAT TTTATTA              TTATTTTTACTTAAA  68 60
     CJE0367  330187 ..  330221 + -10.3  -3.02632   TTAAGCAAAATAAGG     TTAAAATAACCCATA TATTT TAAGGGTTATTTTAA     TGATTTATGAAATTC  79 37
     CJE0368 NONE
        ubiE NONE
        xseA NONE
        serC NONE
     CJE0372  334714 ..  334726 +  -4.9  -2.80575   TGGAAAGCTAAGAGA                GAATT AAA AATTC                TCTCCTCCAAATTTT  50 19
     CJE0379  338827 ..  338841 +  -7.1  -5.30199   ATTTCTTAGTATAAA               GCCTC TTTAC GAGGC               TTTTTCTTCATTTTT  95 40
        flhB  340058 ..  340077 +  -5.8  -2.92712   TATTTTGTTAATAAG            CTCAAGAA CCGA TTTTTGAG             TACTTGTATCTGCTG  56 64
     CJE0384 NONE
     CJE0385  346907 ..  346917 +  -2.6  -5.79595   GGATTTGCTAAAGTA                 TTTT TCT AAAA                 TTTTTTCTTTTCCAA  81 200
     CJE0392  352999 ..  353009 +  -4.6  -3.95653   CTTACACACACTCTT                 CGCT CTT GGCG                 TTTCTAAAATTCTTT  60 143
        trpE NONE
        trpD NONE
        trpF NONE
        trpB NONE
        trpA  358470 ..  358482 +  -3.5  -2.83915   ATTTTATATTTACTA                TAATT TTA AATTA                AGTTTTTTATAAAGG  45 60
     CJE0399 NONE
        fliN NONE
     CJE0401  360056 ..  360066 +  -5.4  -3.12962   TGATTGATTGCTAAT                 GCTA TGG TAGC                 TGGTTTTGCAATTTT  54 47
      ccpA-2  364745 ..  364766 + -11.7  -3.97446   CTATAAGGTTCCAAA           CAAGCTCTA TTTT TAGAGCTTG            TTTAAATTTCTTTAT 100 35
        glmM NONE
        lspA NONE
     CJE0411  367249 ..  367266 +  -3.5  -4.46212   ACCAAATTCAGTTGC             GATTAAA GCAT TTTGATC              TTTTATGATGGCACC  62 209
     CJE0413  369048 ..  369059 +    -3  -3.75598   AGCAATTTCATAGAT                TCTT TTGT AAGA                 TTGTTCGCTTGCTTG  52 285
        rpsU  376976 ..  376987 +  -7.2   -5.4251   GACTCTAACCCAAAA                GCCC GAAA GGGC                 TTTTTTATATCTACA  95 33
     CJE0420 NONE
     CJE0421 NONE
     CJE0422 NONE
     CJE0423 NONE
     CJE0424 NONE
     CJE0425 NONE
     CJE0426  383655 ..  383668 +  -5.3  -2.73203   AAAGCTGCAAAAATA               CCTAA AATT TTAGG                ATAATTTTTTGTTTT  52 357
     CJE0435 NONE
        aroK NONE
        trpS NONE
        serS  393179 ..  393193 +  -2.2  -4.59109   AATTCATATTCCTGA               TGTTTT GAA AAAATA               TTTTTAAAGAGTATA  57 4
     CJE0439  395676 ..  395695 +  -9.4  -4.87893   AATAACAACTAAAAA            TGCTTAGA AATT TCTAAGCA             TTTTTAGTTAAGCTT 100 29
        gatC  402304 ..  402314 +  -3.2  -4.07877   AGAATGATTAACTTA                 GCAT TTA GTGC                 TTATTTGTAGAATAA  54 34
     CJE0448 NONE
         fur NONE
        lysS NONE
        glyA NONE
     CJE0452 NONE
     CJE0453  407521 ..  407542 +  -2.5  -4.63542   TTGCAAAAGATGCTT           TTTC-TTTTA CTT TAAAATGAAA           TTTTTAGCAGTTATA  58 6
        aroE  408348 ..  408360 +  -4.9  -5.36441   GTTATTTTTCTTGTA                TAAGA AAA TCTTA                TTTTTTGTGTGAGAA  80 48
         lgt NONE
        frdC NONE
        frdA NONE
        frdB  413752 ..  413772 + -10.5  -2.57881   AGAAATAAATAAATC            TTTCCCCTT TTT AAGGGGAAG            ATTATGAAAGAATTA  81 29
     CJE0460 NONE
     CJE0461 NONE
     CJE0462  418472 ..  418493 +  -6.7   -4.5287   TTAATTCTAAAGATA           TAGAGCTTT ATTA AAAGTTCTA            TTTTCATTACTTTCA  76 12
     CJE0463 NONE
     CJE0464  421079 ..  421104 + -13.5  -2.72973   TTAGCTTGATAATAA         CTTGAGAGTTT TTGA AAACTCTCAAG          ATTATAAATTTTTAA 100 32
     CJE0466  422322 ..  422339 +  -9.9   -3.0442   CTTCAAATTCCATTT             TTGCAGC ATTT GCTGCAA              CTTTATAGTCTTGTG  77 374
     CJE0468  423277 ..  423291 +  -4.4   -5.0916   TAATGATTTGTTATG               TTTTAT CTA ATAAAA               TTTTTATATTGAAAA  72 48
     CJE0469  423908 ..  423930 + -11.4  -4.10363   AAAAATAATTTTTTA           GTCTAAGAGT CTT GCTCTTAGAC           TTTGTAAATTTTTAT  95 33
     CJE0472 NONE
     CJE0473 NONE
     CJE0474  426562 ..  426587 +  -9.2  -2.94194   TTATTAATTTATTTT         GACAATGAAA TTTTAT TTTCATTGTC          TATATAAAATTTATA  74 34
     CJE0475 NONE
     CJE0476  428614 ..  428665 +  -3.2  -3.29511   AAAAAAGGAATACTT TTTGCTTGTATAGTTTTTGCATAT TTTG AAAGGAGAAAACTATGCAGGTAAA TTATAGAACGATCAG  45 61
     CJE0477  429040 ..  429064 + -15.9  -3.54146   TGAACGCAATTTAAT          CAAAAGCTCCA TTT TGGAGCTTTTG          TATTTACTTGCAAGA 100 27
     CJE0479 NONE
     CJE0480 NONE
     CJE0481  432144 ..  432166 +  -7.9  -3.85891   TCTAATAATTAAAAA           GATTAAAAG TTTTT CTTTTAATC           TTTCATAACTTTTTC  79 420
         pgm NONE
        fabG NONE
     CJE0486  443198 ..  443230 + -13.9  -3.53262   ATTTTATTAACTATA      TATTAATTAAGATAA ATA TTATCTTAATTAATA      TTAACTTTTTGTTAT 100 51
     CJE0487  443520 ..  443532 +  -2.7  -4.36914   ATGATATGGGTGAAT                TTTCT AGA AGAGA                TTTTATAAAAACAGC  54 59
        sdhA NONE
        sdhB NONE
        sdhC  447172 ..  447190 + -10.3  -3.65084   AAAATTGCATAAAAA             CATGGGC AAAAA GCCCATG             TTTAAAGATTTAATT  84 29
     CJE0492  447932 ..  447950 +  -3.3  -3.60048   TTAAGCTTTTTATAG             TAAAATA CGCTT TATTTTA             ATTTTTTGAAGGAGA  48 6
        acpP  448227 ..  448239 +  -2.7  -3.51329   CTTGCAAGGAGCTTA                TTCTT GAA AAGAG                TTGTAGTTACAGGTA  46 49
        fabF NONE
        accA  450403 ..  450421 +  -6.2  -2.98545   TTTACTTCGCTTTTT             TAAATAAT TTT ATTATTTA             TAATTGTTATCAAAA  59 44
     CJE0497  453266 ..  453296 + -10.6  -2.51207   AAAATTAAAGATTAT       TTAGGTTAAACCTT AAA AAGGTTCAACCTAG       GATTTTAATGATCTG  81 22
         rpe NONE
     CJE0502 NONE
        thiC  458328 ..  458338 +    -4  -3.06796   TCGCTTCTTAGAGTT                 GATA TTT TATC                 TTCACTAAAGTCAAA  49 330
        nusA  463380 ..  463401 +  -8.9  -5.24129   GTTTAAAATTTAAAA           TATTTGTGA ATTT TCACAAATA            TTTTTTATAAAACCA 100 28
     CJE0512 NONE
     CJE0513 NONE
        recG  468710 ..  468730 +  -5.5   -3.2614   AAAGGTAAAAAAAGA            TTTGGCA AAAAAAA TGCCAAA            TTAATGTCCACCATA  55 1
     CJE0516 NONE
     CJE0517 NONE
     CJE0518 NONE
     CJE0519  472294 ..  472308 +  -4.2  -3.57462   CCAAGCTGAGGGTCG               CGGG TTCGAGT CCCG               TTTCCCGCTCCAATA  54 408
         tuf  473769 ..  473797 +  -9.7  -5.00884   TTATTAAATAATTTA        ATAAAGCCAAGTT AAA AGCTTGGCTTTAA        TTTTTTAAGGAAAAT 100 30
        rpmG  474014 ..  474030 +  -5.1  -2.73542   TCCAACGGTAGAGCG              CCGGATT CCA AATCCGA              TGGTTGGGGGTTCGA  52 64
        secE NONE
        nusG NONE
        rplK NONE
        rplA  476012 ..  476031 +  -7.9  -5.09259   CTTGATATGAAATAA            GAGTTGC TTTTTT GCAACTC             TTTTGTTTTAAAATA  95 26
        rplJ NONE
        rplL  477062 ..  477085 + -10.4  -6.20267   GCTTTAAAGTTAGAA          GAAGATTTGC CAAG GCAAGTCTTC           TTTTTTTATTTTTAC 100 47
        rpoB NONE
        rpoC  485842 ..  485861 + -10.8  -3.18239   AATAAAACTCTATTT            TATAGCCC TTCG GGGCTATA             TTAATACAGTGTATC  85 36
     CJE0532  488241 ..  488253 +  -3.4  -3.85296   GTCATGGGAGCAATG                CCAA TGTTT TTGG                TGTTTTAATTATAGG  52 505
     CJE0534 NONE
     CJE0535 NONE
        fucP NONE
     CJE0537 NONE
     CJE0538 NONE
        aldA  495076 ..  495099 + -11.2  -2.92851   AAACAATGATTTTTA          TCCTATCTAA ATTT TTAGATAGGA           GTTATTATAATCTTG  84 32
        rpsL  495797 ..  495813 +  -5.2  -3.53744   AATCATTCATACAGA              CAAATC CGTTA GATTTG              ATTTTGTTTGAGTAA  59 39
        rpsG NONE
        fusA  498420 ..  498435 + -10.4  -4.10164   CGGTTAAATTTTTTA              GCGGGA TTTT TCCCGC               TTTCTGTCCTCGTAG  93 34
     CJE0544  499878 ..  499890 +  -3.3  -4.71222   TGGAAATTACTTAAA                CTCTC TTT GTGAG                TTTTGCTTTTAATGT  60 1
     CJE0562  509246 ..  509259 +  -3.9    -5.243   CATCAAATTTTTCAT               TTTCT ATAT AGAAA                TTTTTTCCTAATTTA  70 428
     CJE0570 NONE
     CJE0571 NONE
     CJE0572 NONE
     CJE0573 NONE
     CJE0574  516147 ..  516164 +  -2.7  -2.64274   CTTAAAAGCAAAATG             GCTTTTA AAAA TATAAGC              TAAATTTAAGAAAGT  40 5
     CJE0575 NONE
     CJE0576 NONE
     CJE0577 NONE
     CJE0578 NONE
     CJE0579 NONE
     CJE0580 NONE
     CJE0581 NONE
     CJE0582  521287 ..  521302 +    -9  -3.42352   AAGGGTAAATCTTAA              CCCCTT GTAT AAGGGG               CTTTGTTTATTGATT  77 70
     CJE0583 NONE
     CJE0584  526898 ..  526910 +  -4.8  -3.91689   TAATTTTATAACAAT                CGAG CGTTC CTCG                TTTAATATGGTTTAT  61 504
     CJE0587 NONE
     CJE0588 NONE
     CJE0589 NONE
     CJE0590 NONE
     CJE0591 NONE
     CJE0592 NONE
     CJE0593 NONE
     CJE0594 NONE
     CJE0595 NONE
     CJE0596 NONE
     CJE0597 NONE
     CJE0598 NONE
     CJE0599 NONE
     CJE0600  536966 ..  536993 +    -7  -2.91997   TTATAGATGAAAAAA        GGCTTATGAGAA ATTA TACTCTTAAGCC         TGCTTATCTATCAAA  61 44
     CJE0601  538751 ..  538769 +  -7.4  -3.24848   TTATAGTTATTGTTA             GGTGTTCG CCG TGGACACC             ATTTTATGAGGTGTT  67 105
     CJE0602 NONE
     CJE0603 NONE
     CJE0604 NONE
     CJE0605 NONE
        trpC  542011 ..  542021 +  -5.4  -4.05788   AAAGATGAAGGAAAG                 GCTT TAA AAGC                 TTTGCTTTAAGGAGG  64 5
     CJE0607 NONE
     CJE0608  543741 ..  543756 +  -3.4  -2.99449   TTAAATTTATATTTT              TTTAAA TCAT TTTAAA               TATAATTATCTCGCA  44 252
        alaS NONE
         maf NONE
        pbpA  553053 ..  553082 + -13.9  -2.80411   GAAAGCGAGATTATA       TTTTGAAAGTAGA AAGA TCTACTTTCAAAA        TGATTAAGCTTTTTT 100 20
        ctpA NONE
        purC NONE
        purS NONE
        purQ  559126 ..  559140 +  -2.2  -4.75309   AAAATGCTTAAAGGC               TTTTTA TTT TGAAAA               TTTTATTAACTTTAA  60 14
     CJE0622 NONE
     CJE0623 NONE
     CJE0624  561388 ..  561410 +  -2.1  -2.74322   AATTTACTTTAGAAT           TTGTATTTT TTGCT AAAATACCA           CTTTAAAAAATTACA  39 48
        htpG NONE
     CJE0626  563559 ..  563574 +  -5.4  -3.21595   TAGATGGCGGAATGC              TAGCCC TTAA GGGTTA               TTAATGCTAGGAATT  55 6
     CJE0627  564036 ..  564051 +  -3.4  -4.49958   AGAGGAAAGAAATTC              TTTAAA ATAT TTTAAA               TTTATTTCATGGAGT  58 49
     CJE0628  566113 ..  566140 +  -3.4  -6.12458   ATAAGAACATTTTGC        ATCGTTTTAGCG GCTT CGCTAGAAAGAA         TTTTTTCTTTTTTTA  88 353
     CJE0634  572407 ..  572442 + -10.8  -2.63637   ACTTAATTAAAAATA    TTTAAAGTTTGTTTGA AAAC TAAAACAAACTTTAAA     CTTACTCTTGCATTT  82 31
         icd NONE
         mdh NONE
        sucC NONE
        sucD NONE
        oorD NONE
        oorA NONE
        oorB NONE
        oorC  580527 ..  580543 + -10.9  -3.80893   CATATTCATAATAAA              TTCCGCA TCA TGCGGAA              TTTAACTTCTAAAAT  89 30
     CJE0643 NONE
     CJE0644 NONE
     CJE0645 NONE
        hemA NONE
        proS NONE
     CJE0648 NONE
        hemC NONE
     CJE0650  588516 ..  588536 +  -2.7   -5.0065   TTTTTGCTTATTATT            TTTTATTAT TGA AAAATAAAA            TTTTCTTTATAGGTG  63 75
        flaG NONE
        fliD NONE
        fliS NONE
     CJE0654  591710 ..  591730 +  -5.3  -3.76413   TGTTACCAAAATCGC            TGGTGGGCT TTT ACCCCGCCG            TTTCACCTTTTCCAC  60 181
         efp  592566 ..  592586 +  -2.6  -5.24449   AATAATACAAAAAAA           GCTTTTGGA CTAT TCCAA-GGC            TTTTTTAAATTTATA  66 36
     CJE0656 NONE
     CJE0657 NONE
     CJE0658  595452 ..  595470 +  -6.2  -4.10161   AAATATATTTTTTGA             TATTATAA GCC TTATAATA             TTTTAAAGGATGATA  70 116
     CJE0659 NONE
     CJE0660 NONE
     CJE0663  600900 ..  600917 +  -8.5  -5.56372   TTCTGTGCTTTAAAA             TTTAGCC TTTG GGCTAAA              TTTTTATTTTAGTTT 100 28
        dnaB  604930 ..  604943 +  -2.5  -3.36166   TTAATAAAATAAGTT               TTTAA TATT TTAAA                GTTATTTTTTACGAC  44 43
     CJE0668 NONE
     CJE0669  605780 ..  605808 +  -6.6  -3.74693   TAAAACTTAAAAATT        TCACTTCCCCCT TGACT GGGGGGGGGGGA        TTTGATAAAATACAA  66 31
     CJE0670 NONE
     CJE0671 NONE
     CJE0672 NONE
     CJE0674  609464 ..  609476 +  -9.1  -3.28712   GGGGAGATTTGAACT                CCCGA CCT TCGGG                TTATGAGCCCGACGA  75 72
        ribB NONE
     CJE0676  611167 ..  611179 +  -3.3  -4.18697   AAAAGACTTAATTTA                GCACT TAA AGAGC                TTTTACAATAATTTT  54 2
        ilvB NONE
        ilvH NONE
        lpxD  614339 ..  614378 + -11.7  -2.52681   AAGATTAACATCGCA  TCGCCATAAGAGTAAAA GCGATA TTTTTCTTTTATGGCGA   GTTCATAAAGTTTTA  87 33
        nidH NONE
     CJE0685 NONE
     CJE0686  619922 ..  619936 +  -2.2  -3.20367   AAGGTGCAATTAGGA               TAAATA TTT TGTTTA               TTAGTAAGATTATTA  42 23
     CJE0687 NONE
        folP NONE
        ligA NONE
     CJE0690 NONE
        tlyA NONE
     CJE0692 NONE
     CJE0693  627335 ..  627351 +  -6.6  -4.31379   TTACCCTCTTCATTT              GTTGGT TTAAC ACCAAC              TTTTAATGCATTAAT  74 483
     CJE0699 NONE
        fbaA  631456 ..  631476 +  -6.9  -5.40279   CTGTATAAACAAAAA            CTAAGCATT TTA AAAGCTTAG            TTTTATTTTGTTTTA  95 22
     CJE0701 NONE
     CJE0702 NONE
     CJE0703  635133 ..  635147 +  -2.2  -5.22006   GTTAATAGAAAGATT               TTTAGA ATA TTTAAA               TTTTTCTTCTAATAC  68 350
     CJE0707 NONE
     CJE0708  640716 ..  640730 +  -2.2  -3.89524   TGATGTGATGATGGC               TTTAGA ATT TTTAAA               TTTATAAAATAGAAT  49 4
     CJE0709 NONE
     CJE0710 NONE
     CJE0711  645757 ..  645772 +  -7.6  -2.87211   AAATCACTTTTGGCA              CCATTG ATTG CAATGG               TATCTAAGAAAACAT  66 497
     CJE0716  650553 ..  650569 +  -4.5  -4.15044   GTAAAAGCTGGAAAA              GTTTTTT AAG GAAAAAC              TTTGTTAAAAGAAAA  60 17
     CJE0717 NONE
     CJE0718 NONE
        pstB  653627 ..  653651 +  -2.3  -4.22883   CATTTGGGTTCTAGT          TTTTATTTAGA TGA TATAGATAAAA          TTATTTTGGATACTA  53 345
     CJE0722 NONE
     CJE0723  656615 ..  656629 +  -4.4  -3.53881   CAAAGAGAGAAAGAA               TTTTTA AGT TAAAAA               TGTTATATTTATAGT  54 14
     CJE0724 NONE
        hypF NONE
        hypB  661159 ..  661178 +    -3  -3.40481   ATAAGGTGCTTAAAC            TTAAAAAG GAGC TTTTTTAA             TGTGTTTGTCTATAC  47 6
        hypC NONE
        hypD NONE
        hypE NONE
        hypA  663920 ..  663942 +  -3.6  -2.78816   ATAATAAAATAAAAT           TTTTAATTTT ACA AGGATTAAAA           TATGCTAAAAGATAA  45 96
     CJE0731 NONE
     CJE0732  668601 ..  668630 + -13.1  -3.36823   CAAAAATTCTTTTTT       TACGAGCTTAGAA TTGG TTTTAAGCTCGTA        TTCGCTTTTAAGCAA 100 113
        ilvC NONE
     CJE0736 NONE
        dprA NONE
     CJE0738  674829 ..  674851 +  -2.1  -4.25256   AAACTTTATACCAAA           GATGAAATG CAAAA TATTTTATC           TTCTTTTACTCAAGA  53 48
     CJE0739  675976 ..  675999 +  -2.6  -4.26398   TTGCAATCTTGAAAT          TTTAGTAA CTATTTTT TTACTAAA           TATTTTTTGCTGTTC  55 327
     CJE0744 NONE
        recN  681772 ..  681782 +    -4  -2.79312   AAAAATTTCCTTTCT                 TTTG AAA CAAA                 TATAATAAAAAATTT  45 80
     CJE0746 NONE
     CJE0747 NONE
     CJE0748 NONE
        rlpA NONE
     CJE0750  686266 ..  686294 +  -2.5  -3.94933   ATGGAATAAGCTTTG        GCTATAAAAATTT TTG GAATTTTAATTGC        TCTTTTTACAATTAC  50 19
     CJE0751 NONE
     CJE0752 NONE
     CJE0753 NONE
     CJE0754  688287 ..  688300 +  -2.5  -3.65351   TTTAGCTTATGTGTT               TTTTA AAGG TAAAA                TTTAAATGAGAATGC  46 7
        pbpC  690130 ..  690145 +  -4.8    -5.055   TTAGTTGTAAATTGA              GTTTTT CAAA AAAAAC               TTTTTTAGCAATTGG  74 44
     CJE0768 NONE
     CJE0769 NONE
     CJE0770  702949 ..  702962 +  -6.7  -3.45768   GTATTATTTAGGAGC               GGAGT TTAA ACTCC                TTGATTGATGTTAAA  65 4
        rpoN  704263 ..  704279 +  -5.3  -2.62933   CACTTTTGTTTTATA              TTTAAAT TTA ATTTAAA              TAATATAAAAAATTA  52 68
        dcuB  705814 ..  705837 +    -9  -3.95911   TTATCTTTAAAAATT          TTTAGTAGGA TTTT TCCTGCTAAA           TTCTTCATTTGTCTT  83 31
     CJE0773  706383 ..  706399 +  -3.1   -3.8821   TTTCTTTCGTGATTT              TTTATTT ACA AGATAAA              CTTTTTTTAAATCCT  52 345
     CJE0776  710971 ..  710989 +  -5.4  -2.85996   ACTTTAAATATACAG             CATTTAGA AAG TTTAAATG             ATTTAGTCGCTAATA  53 471
     CJE0779 NONE
     CJE0780 NONE
     CJE0781 NONE
        priA  717322 ..  717339 +  -4.3  -3.15274   GTGTAAATAAGTGAT             TTATTTT TTAT AAAATAA              TCTATTACATCTTTT  49 162
        ispG  719822 ..  719838 + -10.9  -4.13945   AATAAAAGCCTAAAA              GCAAGGT TTA ACCTTGC              TTTTAGAATGGCCAT  93 36
         pta NONE
        ackA  723565 ..  723579 +  -7.2  -5.01535   AATTCTTGTTTTAGC               TCATCA AAA TGATGA               TTTTTATCATTGTAA  86 252
     CJE0790  728004 ..  728019 +  -2.6  -3.08201   TAGAGAAGCCTTCTA              GTAAAA TATT TTTTGC               CTTTTGAGCATCTTC  43 270
     CJE0793 NONE
        ftsA NONE
        ftsZ  733800 ..  733821 +  -7.4  -5.04325   AAATTGATTTTTAAA           GCAAGATT GAGTCA AATCTTGC            TTTTTATAGTTTAAA  90 40
     CJE0796 NONE
        flgG  735609 ..  735635 + -12.5  -4.57073   TTTAATTCTTTTTTG         TTTAATGGCGT GTTAA ACGCCATTAAA         TTTTTAGCAAGAGTA 100 61
     CJE0800 NONE
     CJE0801 NONE
        purE  739854 ..  739879 +  -3.3  -3.30771   TACATCGAAGCTCAT         CAAGGTACT TTTAGTGT AGTACCTGG          TTCTGCAAAATCTCA  47 167
        glyQ NONE
     CJE0805 NONE
     CJE0806 NONE
        waaA NONE
     CJE0808  744439 ..  744449 +  -2.6  -2.60211   AAGTTGGCTTTGAGA                 TAAA AAA TTTA                 GATTTTTAAAGCCAT  40 6
         ffh  745865 ..  745904 +  -8.3  -5.25735   GAAGACAATTTTAAA  TTTTATTTATAAATACT TTTTAT AGTATCTATAAATAAAA   TTTTTAATTTTTTAA 100 27
        rpsP NONE
     CJE0811 NONE
        rimM  746909 ..  746926 +  -2.1  -3.20747   TTGCACGCAAGATGC             TTTTTTA ATTT TAGAAAA              TTCATGAAATTTAGT  42 1
        trmD NONE
        rplS  748039 ..  748061 +  -5.1  -4.39724   AGTCTAACAATTAAA           TAATTATAA TTAAT TTATAATTA           TTATTTATTTGATTT  68 63
     CJE0815 NONE
     CJE0816 NONE
     CJE0817  750239 ..  750260 +  -7.4   -5.5604   GAGAAAATGTTATGA           TAGAGTGT TTGATT ACACTCTA            TTTTTTATTAATTGA 100 26
        dnaE  754284 ..  754308 +  -9.5  -3.39483   TTTCTAATAAATATG          CTTAAGTAAGA TTG TTTTACTTAAG          ATTTTTAAATAAAAT  80 21
     CJE0824  758961 ..  758975 +  -2.9   -5.4251   GGGATTAATTCTTTA               TGATA AATAA TATCA               TTTTTTATATATGAA  72 437
     CJE0827 NONE
     CJE0828 NONE
     CJE0829 NONE
     CJE0830 NONE
     CJE0831  765020 ..  765051 +    -4  -3.31263   AAGGAGTAAAAAATG      GCTTATTTAAAGATT AAA AAT-TTTAAAAAAGC      TTATGGGGATAAAAT  49 32
     CJE0832 NONE
     CJE0833  766647 ..  766668 + -11.7  -3.57161   TAACTTTTTAAGCTA           TAAGCGTGA AAAT TCACGCTTA            TTCTAATTCATATTT  91 30
     CJE0835  768703 ..  768715 +  -2.7  -3.14924   TGAGTATACAGCTCG                TTCGA CCT TTGAA                ATTTTAGGTGCTTTA  43 357
     CJE0837  770813 ..  770823 +    -4  -3.15861   AGGAAATATTATAAA                 TCTT GGA AAGA                 TTAATGCAGATAATA  47 84
     CJE0838  771998 ..  772010 +  -4.9   -3.2613   AGAAAGAAATTTAAC                GATAT AAA ATATC                TTGATAATAATTCTT  53 40
     CJE0839 NONE
     CJE0840  773056 ..  773072 +  -6.6  -3.29144   AATAATAAAATAAGA              GAGCTT ATAGA AAGCTC              TTCTGAAGCAAATGG  61 113
     CJE0841  773929 ..  773947 +  -3.2  -3.07236   ATAGAAATCTTAGTT             TTTATAGG GAC TCTATGAA             TGTTGGAGTAAATTT  44 263
     CJE0842  774306 ..  774316 +  -6.8  -4.21908   TTATCAAAAAGTTAT                 CAGC GAT GCTG                 TTTTAGATAGTAGTG  74 167
     CJE0843  775103 ..  775125 +  -7.9  -3.85891   TCTAATAATTAAAAA           GATTAAAAG TTTTT CTTTTAATC           TTTCATAACTTTTTC  79 459
     CJE0846  783845 ..  783857 +  -3.5  -3.66589   TCTTAAATTAATAAT                TATTA TCA TAATA                TTCTGATTTCTAATT  52 83
        cfrA  786001 ..  786027 +  -6.7  -5.72622   GCTTTGATAGAAAAG        CCAAAG-AGCTT GTAA AGGCTTCTTTGG         TTTTTTGTTTATAGC 100 41
        hrcA NONE
        grpE NONE
        dnaK  789511 ..  789539 + -11.9  -5.15117   TAATCTTAAAATCTC        TATTCAAGCCTTT TTA AAAGGCTTGAAAA        TTTTTTAAAATTTTA 100 38
     CJE0851  790794 ..  790804 +  -2.6  -4.44277   AAATTAACACAAGTT                 TATA ATT TATA                 TTTTGGCTTTTGCTA  56 39
     CJE0852  791225 ..  791258 + -12.8  -3.28472   AGGTTTTAATTTGCC     TAAATAATTCTAGG CTTTAA CCTAGAATTATTTA      TAGTTTTTAATGAAA 100 59
     CJE0868  808984 ..  809019 +  -2.8  -4.37092   TTAACTATAGATTGA    TAAAATTTCCTTTATA TTAT TATAAAGAAAGGTTTA     TTTTATGAAAAAAAT  54 26
     CJE0869  809820 ..  809836 +  -2.3  -3.63627   TAATCACTCCTAAAA              CATTAAT TGC AATAATG              TTTAAAATATCAAAA  45 81
         tpx  810398 ..  810420 +  -7.8  -5.10968   GCCATTAATTTTTGA           TTAAGCCC ATTCTTA GGGCTTAA           TTTTTATATCTTCAT 100 33
        napA NONE
        napG NONE
        napH NONE
        napB NONE
        napL NONE
        napD NONE
     CJE0877 NONE
     CJE0878 NONE
     CJE0879 NONE
     CJE0880 NONE
        purU  819851 ..  819861 +  -3.2  -3.92324   TAAGCGATATCAAAA                 GGAG AAA TTCC                 TTTGATATTGAAAGC  54 248
     CJE0883 NONE
     CJE0884  822878 ..  822894 +  -5.3  -3.75153   GGAACAGATTTTGCT              TATATTA TTT TAATATA              TTTAGATTGAAGGCA  60 67
     CJE0885  824559 ..  824569 +    -4  -4.00468   TTGCGTCCTTTATAG                 CTTT TAC AAAG                 TTTATAGCTTGTGCT  57 345
        mviN  831710 ..  831720 +  -2.6  -3.11634   TTTAAAGGAGTTTTT                 TAAT GAG ATTA                 TTAGATAGTGTAACA  42 23
        cysS NONE
     CJE0894  834816 ..  834831 +  -2.6  -3.75718   AAAGCAAAGAAAAAA              C-AAAGC CTA GCTTTAG              TTAATTTTAGTTAGA  48 6
        pyrD NONE
     CJE0896 NONE
        dapA NONE
     CJE0898  839044 ..  839068 +  -2.2  -4.47485   CTTAAAGATCCATTT         TCTGCC-ATTT TTTT ACATGGGCAGA          TTTTATAAAATTTTT  56 229
        nadE NONE
        lpxK NONE
        thrC NONE
        kdsB  843693 ..  843709 +  -5.3  -3.75153   GGAACAGATTTTGCT              TATATTA TTT TAATATA              TTTAGATTGAAGGCA  60 55
     CJE0905  845061 ..  845075 +  -4.4  -4.08064   ATAAAATTAGTATAA               TTTTTT TAC AAAAAA               TTTTGAAAGGAAATT  60 89
     CJE0906  845862 ..  845876 +  -8.6  -3.17194   GAATTCTTTTTCTAA               GAAGGA TTT TCCTTC               TTAGGTTACAAAGCT  73 26
        glmU NONE
       coaBC NONE
     CJE0910 NONE
        uppS  850469 ..  850493 +  -3.7  -2.83119   AAATAGAGAAAGAAC          TTTTGGAAAAT GAT ATTTTTCATAA          TAATTCTAGGGGCTT  45 13
     CJE0912 NONE
     CJE0913 NONE
        truA NONE
     CJE0917  855164 ..  855184 +  -8.3  -3.04501   CCTTGCTAAGAAATA            CTCCGCATT CAA GATGTGGAG            TATTGACAAATTGAT  71 32
         ogt  863365 ..  863388 +    -4  -4.57837   ATATTATTTTTTGAT          TTTTTTCTTT TAAA AAAGAAATAA           TTTTTGCAAAACTAT  65 349
     CJE0929  868405 ..  868419 +  -5.8  -5.11937   ATTGTCATAATAAGG               CATTAT AAA ATAATG               TTTTTTAAAATTATT  84 450
     CJE0933 NONE
         psd  873221 ..  873235 +  -5.7  -3.05596   TCATCTTCTTTAATA               GGAAC TCCGT GTTCC               TTGGCTAAAGAAATA  57 161
        folD NONE
        lepB  880860 ..  880886 + -11.1  -3.90316   GAGGATAAATTAAGC         TAATGTTTGTG AAAAA CACAAACATTA         TATTTTTAAAAGCGT  95 23
     CJE0947  885074 ..  885086 +  -3.5  -5.79526   TCCTAAACATATACC                TAAAA TTT TTTTA                TTTTTTTTAAAATAT  85 342
        dsbA NONE
        dsbB  890235 ..  890261 + -12.5  -3.73709   AAGATACTCTTAAAA         TACGCAACAAA TTATT TTTGTTGCGTA         TTATTAAAATTTTAT 100 28
     CJE0954  892502 ..  892537 + -12.2   -5.2112   GTAATATGAAATAAT    AAATTTTTAAGGCAAT AAAA ATTGCCTTAAAAATTA     TTTTTTGATCATATT 100 27
     CJE0958  893920 ..  893949 +  -9.5  -3.31946   TTTAAAAGAAGGTGA       TTGGATAAATAGT TTGC ACTCTTTATCCAA        ATTTTCTATCCCGTA  78 76
        rpsO  898793 ..  898808 +  -3.9  -4.43272   ATAAATAATTTTTAA              GCCCT TTTTAC GGGGC               TTTTGCCTTTTAAAT  60 33
     CJE0977  918093 ..  918127 + -16.1  -4.37886   CCTCAAGCTTTATTT     TAGTTTAAATGGTAG AAAAA CTACCATTTAAACTA     TTTTGTCAAAGGTAG 100 23
     CJE0980 NONE
     CJE0981  920414 ..  920438 + -11.6  -4.25283   GTTTTGAATCATTAA          TTCATAAGCC ACTAA GGCTTATGAA          TTTTAATCCCAACAT 100 26
     CJE0986  925069 ..  925083 +  -5.8  -2.63182   AACAGGTAACACACA               TTGAAA AAT TTTCAA               AATTTTATATTCAAA  55 22
     CJE0987 NONE
     CJE0988 NONE
     CJE0989  926867 ..  926891 +  -7.1  -3.55563   TTTATGGCTTCCCGC          TTCACCTTTGC TAA GCAATGGAGAA          TTTAGAGGCTCGACT  69 302
     CJE0993  930718 ..  930746 +  -3.3    -4.946   CTTTGAGTGGCTATT        GAAATTTCTTT TTTAATT ACAGAAATTTC        TTTTTCATCTTTAGT  66 415
        rpiB NONE
     CJE1004 NONE
         apt NONE
     CJE1006 NONE
     CJE1007 NONE
     CJE1008  942944 ..  942967 +  -9.7  -2.75876   GCATTTTAGATTCAA          TGTTTAGGC AAAATA GCCTAAACA           ATATTTATAAATTTT  75 19
        atpE  951052 ..  951065 +  -5.2  -5.37043   ATAAAACTTATTAAA               GCCC TTTTTT GGGC                TTTTTTCTATGCGGT  85 37
     CJE1015  952284 ..  952297 +  -5.3  -3.05503   AGCTCAAATTATATG               GCTAA ATTT TTAGC                TAATTCTTTAACTTT  54 40
        lolA  962689 ..  962708 +  -2.2  -4.63993   TCTTATCTAAAAATT            TTTCTAAA GTTT TTTTGAAA             TTATTTTTTCCAATT  58 492
     CJE1024  965702 ..  965726 + -11.7  -4.44548   ATACAAAACAAATAA          GATTTATTGAT TTA ATCAATAAATC          TTTTAGTTAAATCTG 100 26
     CJE1042 NONE
     CJE1043  980903 ..  980916 +  -2.5  -3.03169   AAAAAAATTAAAGGA               TTTTT ATGA AAAAA                ATATTTTTAATATTT  42 17
     CJE1044  982079 ..  982109 + -11.4  -2.78405   AAGGTAAGCAAGCAA       GCTTTGAAGAATTA AAA TAATTCTTCAAAGA       GCTTTTTTAACTGCA  84 6
     CJE1048  984980 ..  985025 + -17.5  -4.89852   GCATTTACGCAAGGA TA-AAATAAATCATTCCTATCT TTA AGATAGGAATGATTTATTTGTA TTTTTATAAATATAA 100 18
     CJE1049 NONE
     CJE1050 NONE
     CJE1052 NONE
     CJE1053 NONE
     CJE1054  987227 ..  987257 +  -2.7  -2.57092   CCCAAATTCAAACAC       TCCTTCTTTAAAA AATAC TTCTAAAGAAGAA       TCAATTCATAAAGTT  39 520
     CJE1058 NONE
     CJE1059  990740 ..  990755 +  -3.4  -3.74238   CTACCATAAGTATCT              TTATTT TTAT AAATAA               TTTCAACTTGTTTGC  52 419
        pepD NONE
        jlpA  995868 ..  995902 +  -3.8  -4.28361   TAAAAACTTCAAAAA    CATTAAAAGCAA-GA TTAAAT TCTTTGCTCTTAATG     TTTTCATAACATTAA  58 53
     CJE1066 NONE
     CJE1069  999019 ..  999033 +  -5.8  -2.64616   GCATCGTACTAGAAG               TTTTAC CTT GTAAAA               TAATATGCATAGAGC  54 162
        ribA NONE
        gidB 1005822 .. 1005837 +    -9  -5.22006   ATATTGTATTTTAAA              GTAGCC CTAA GGCTAC               TTTTTATTCTGCTAG 100 22
     CJE1080 NONE
        rpoD 1010945 .. 1010959 +  -4.2  -4.61527   AAATCAGGATGAATT               TCATGC GAA GCAAGA               TTTTTAAAAAGTTTT  65 423
     CJE1084 1012320 .. 1012330 +    -4  -4.01939   AAAATCATCTTGCGA                 GTTA GTA TAAC                 TTTCATTGTAAATTA  57 240
         tgt NONE
     CJE1091 1020967 .. 1020984 +  -7.1  -4.15543   AAAAAACAAACAAAA             TAAGCAA AATT TTGCTTA              TTTTAAGAATATTTA  73 23
     CJE1092 NONE
     CJE1093 1021896 .. 1021920 +  -8.9  -3.05715   AGAAGTCTATGTAAA          TAATTAATTTT AGA AAAATTAATTA          TTCAATAACGCAGTT  74 50
     CJE1096 1023302 .. 1023314 +  -3.5  -2.97403   TTTGAATAAAATAAA                TAATT TTT AATTA                GGTTTTTTTATGAAT  46 16
     CJE1102 NONE
     CJE1103 NONE
     CJE1104 1025646 .. 1025671 +  -3.3   -5.1861   GCTATACGAGATCAC         TAAGCCTAACT AAAA AGCTAGACTTA          TTTTTTGCTCATAGC  69 23
     CJE1119 NONE
     CJE1120 1040975 .. 1041010 + -12.4   -3.2302   TATTCTATTATTAAC    TAATAATATATAAAAA ATAT TTTTTATATATTATTA     TATATTATGATTACA  91 50
     CJE1130 NONE
     CJE1131 NONE
     CJE1132 NONE
     CJE1133 NONE
     CJE1134 NONE
     CJE1135 NONE
     CJE1136 NONE
     CJE1137 NONE
     CJE1138 1056274 .. 1056295 +  -2.3  -5.57054   ACTTTTTAAAACATT           TTCATATTC TAAT GAATTTGGA            TTTTTTTGAATTATT  74 362
     CJE1141 1059347 .. 1059374 +  -2.8  -3.18228   AATCATTCAGGTTTT        TTTCATACTCCAA GAA TAGGAG-ATGAAG        TGATTATTTCTTTTT  43 190
     CJE1142 1060339 .. 1060350 +  -2.2  -2.72379   GTATAGTGATTATTA                TAGC ACTT GCTG                 TGCTTGCAAAATTAC  39 94
     CJE1143 NONE
     CJE1144 NONE
     CJE1145 NONE
     CJE1146 NONE
     CJE1147 1063640 .. 1063653 +  -2.5    -2.569   GCAAAATAATATTAT               TTTTA AGGA TAAAA                CCTTTGTTTAAATTC  39 54
     CJE1148 NONE
     CJE1149 NONE
     CJE1150 NONE
     CJE1151 NONE
     CJE1152 NONE
     CJE1153 NONE
     CJE1154 1071211 .. 1071233 +  -6.2  -2.59431   ACATTAAGGGTTTAA           GCCGCAGG CTGACCC CCTACGGC           TAAATTGTGAAACCC  58 203
     CJE1155 1072023 .. 1072040 +  -2.7   -5.2189   TTTGCAGCCAAAGCA             GAAACAA ATTC TAGTTTC              TTTTTTGCTGCTTCA  69 292
     CJE1176 NONE
     CJE1177 1096761 .. 1096787 +  -6.8  -5.52909   TATGAGAGAGAAAAA         TTAAATTAACCA AAA TGATTAATTTAA         TTTTTTTAAGTATTA 100 17
     CJE1182 NONE
        murG 1102349 .. 1102360 +    -3  -3.76492   CTTTTATAAGATAAA                TATC CAAA GATA                 TTTACTAAAATTCCA  52 27
     CJE1205 1127046 .. 1127070 +  -2.9  -2.74144   ACTTTTAAAATTAAA          ACCTGAAATTT TTG AAATTTAAGGG          ATTTAAAAATGAAAG  40 4
     CJE1206 1127536 .. 1127546 +  -2.6   -5.0925   TTTGCATTTTATAAT                 TAAT ATT ATTA                 TTTTTGATTTTAAGG  63 57
     CJE1209 1128796 .. 1128813 +  -7.1  -3.65351   TAAAATTTATTTAAA             TTTTGCT TTTA AGCAAAA              TTTAAATAAAAATAA  67 27
        pgsA NONE
     CJE1211 NONE
     CJE1212 1131466 .. 1131481 +  -5.4  -3.84825   TTATGCAAAATCCTT              GCTCAT AAAA ATGGGC               TTTAATATCCATAAG  62 73
        rpsF NONE
         ssb NONE
        rpsR 1132720 .. 1132740 +  -8.4  -4.37211   CTATAATCTTTTAAA            GCAAACTT GTAAA AAGTTTGC            TTTCTTATACATTTA  85 35
     CJE1218 NONE
        proC NONE
        ctsT NONE
     CJE1221 NONE
     CJE1222 1138524 .. 1138534 +  -5.4  -4.20806   AGCGAGCTTAACACA                 GTCT AAA AGAC                 TTTGATTTTCGCATA  67 52
        cutE 1155923 .. 1155951 +  -7.6   -3.6014   ATTAATTCTTTATAA        TTATACAAGCCT TGTTT AAGCTTGTATAA        TATTGTTAATTTTTT  70 220
     CJE1240 NONE
        pyrB NONE
        pepF NONE
     CJE1243 1161566 .. 1161578 +    -2   -3.2632   AAAAATAAAGATATT                TTCA AAAAA TGAA                TCTATTTGAAGATTT  42 14
     CJE1244 NONE
        truB NONE
        csrA NONE
        ispE NONE
        smpB NONE
     CJE1249 NONE
     CJE1250 NONE
        clpA NONE
         aat 1169556 .. 1169570 +   -10  -3.34236   ATTACTTAAAAATAA               GCGTGA AAA TCACGC               TTATGACATCGCTTT  82 32
     CJE1256 NONE
        waaC NONE
        waaM NONE
     CJE1277 1196023 .. 1196059 +  -2.6  -5.95946   AGCATTTTACATTTA    TAAATTTTTTTTAATA ATTTA TATTTAAAATAATTTA    TTTTTTTATTATTAA  85 52
        waaF 1202303 .. 1202318 +    -4  -3.34043   TCGCTAAATTCCACA              TCATCT TCTA GGATGA               TTATAGGCTCATCAA  50 474
         cyf 1206449 .. 1206470 +  -7.3  -5.60993   ATAATTTCTAAAAAA           GGCTTTCCT TTTC AAGAAAGCC            TTTTTTTATCCAAAG 100 37
         rho NONE
        dnaX 1212454 .. 1212474 +  -2.6  -4.13711   TAATCATTTTGCTTA            TGCAAAAA CATTT TTGTTGCA            TTTATACTCTTTTAA  52 519
         ldh 1218450 .. 1218464 +  -8.6   -5.1166   AAAGATAAAATTTAA               GCCTTT TTA AAAGGC               TTTTTGATTTTGATA 100 26
     CJE1307 NONE
     CJE1308 1223346 .. 1223356 +  -6.8  -5.14563   ATATCAAATTCCAAA                 TGCG TAT CGCA                 TTTTTTGCTCAAAAA  83 455
        dctA 1242117 .. 1242130 +  -5.3   -3.5393   TCATAATGCTGGAAT               GAACT AATG AGTTC                TTTGGAGGAAATCAT  59 19
     CJE1328 1244603 .. 1244617 +  -4.4  -5.41359   AATTTAAGTAAAGCT               TATTTT TCT AAAATA               TTTTTTCCTTTAATT  78 34
        luxS 1248735 .. 1248745 +  -2.6  -3.50488   TTATTTTTTAAACGA                 TTAA GCT TTAA                 TTAATATATTTTTAT  46 50
     CJE1333 NONE
     CJE1334 NONE
        metE NONE
        metF 1253926 .. 1253946 +  -2.7  -3.41114   GAAGAGCTTCATGCT            TAGAAAATA AAC TATTTTTTG            CTTTTATCTTAACTT  44 23
     CJE1342 NONE
     CJE1343 NONE
     CJE1344 NONE
     CJE1345 1261914 .. 1261940 +  -2.3  -3.85254   CCAAATAATTACAAA         GGGTAAAATTT CAAAA AAATTAAACCC         TATTTTATAATCATC  49 281
     CJE1350 1265848 .. 1265866 +  -8.2  -5.63236   TGATTAAAGAATTTA             GAAGAGTT GCA AGCTCTTC             TTTTTCTTTTTCACT  95 69
       groES NONE
       groEL 1271913 .. 1271929 + -10.9  -2.74514   TCTAACCTCTTATCA              GCAAGGA TTT TCCTTGC              TGATTACCAATTTAA  82 48
     CJE1359 1274508 .. 1274518 +  -2.6  -2.63073   AAACAAGCTATAAAA                 TTTT ACA AAAA                 ATATTCTTAAGGAGG  40 5
     CJE1360 1274791 .. 1274819 +  -7.6  -3.02867   CAAACAAAATAAAAA        ACTTTATCACAA TTTTT TTGTGATAAAGA        CTTATTAATTTTTTA  65 29
      dnaJ-1 NONE
     CJE1365 NONE
     CJE1366 NONE
     CJE1367 NONE
     CJE1368 1282511 .. 1282523 +  -4.9  -3.62505   TAGTGAACTTAAAGG                CTTTT TGC AAAAG                TATTTATAAGTTTTT  56 4
        glyS 1284568 .. 1284612 +  -4.4  -3.99805   ATCGCCGATCTTAAA GAGTTAAGCTTATG-AAAGCC TTAT GGCTTTTTTTAAGCCTTACTC TTTGGCTTTTTGGAG  58 11
     CJE1370 1285392 .. 1285402 +    -4  -3.85891   AAATTTAATGCTATT                 TTTC AAT GAAA                 TTTAGTGACTTTTTC  54 17
     CJE1371 1286549 .. 1286566 +  -4.9  -3.89302   TTTAAAAAATCCTTA             TGGTAAA GTTT TTTGCCA              TTTACTCTACTTGCT  61 227
        pdxJ NONE
        pdxA 1289446 .. 1289459 +  -5.3  -3.06183   TATAAGCTTCTTGCA               TGCAA TCAC TTGCA                TTGAGTAAAGATAAA  54 233
     CJE1377 NONE
     CJE1378 1291547 .. 1291575 +  -3.2  -2.98714   AAAACTCAAACTACA        TAAACGAGAATT CCAAT AATTCTCGTAAA        ATTTCTAATAACTCT  44 55
        hemE NONE
     CJE1380 1294064 .. 1294078 +  -2.8  -4.82901   GGTAAAGTTAAAAAA               TACTCA TAA TGTGTA               TTTTTATGCCGACCC  62 467
     CJE1384 NONE
        guaA 1298789 .. 1298837 +  -8.6  -4.15788   GGAATGATCCATTTT TTCTAGCACTTATTTTTATTATA AAAT TTTTATAAAAATAAG-GCTAGAA TTTATTCAAGAAATT  83 34
     CJE1386 1300508 .. 1300525 +  -2.7   -3.6761   ACCTAGCGGTTTTCT             TTGACTT TTTG GGGTCAA              TCTTTGTTAAACGGC  48 207
        purD NONE
     CJE1388 NONE
     CJE1389 NONE
         pnp NONE
     CJE1391 1307061 .. 1307077 +  -5.1  -4.30441   TAAAACAAGAAAAAA              GCTAGTT AAT ATCTAGC              TTTTGCGTGTTATCC  66 75
     CJE1394 1309529 .. 1309555 +  -9.5  -4.93288   TCCTTAAAATTACAC         GCCTAGCTTAA ATCCC TTTAGCTAGGC         TTTTCTTTAGATGTT 100 123
        porA 1311002 .. 1311020 + -10.2  -5.64274   TAAGTCTAACTTCAA             GGCGGGGT TTT GCTCCGCC             TTTTTTTATGCCTGA 100 49
        racR NONE
        racS NONE
        recR 1315165 .. 1315175 +  -6.8  -2.70498   TACATCTCCTATACT                 CGCA CCT TGCG                 CTTCTATACAGTCTA  60 343
     CJE1417 1335669 .. 1335683 +  -5.6  -3.15579   AGTTGGTTAGAGCAA               CCGGCT CAT AACCGG               TTGGTCGCAGGTTCG  55 107
     CJE1418 1337084 .. 1337114 +  -9.9  -3.56862   GATTATATCGAAAAA      CTTGCAGGG-GATT TTTA AATCACCTTGCAAG       TTTGCAACCATTTAT  84 8
     CJE1437 1344757 .. 1344769 +  -6.3  -3.94404   ATAAGTTAAAACTTG                GCATA CTT TATGC                TTTGGTTAAATAATT  68 48
     CJE1439 1345587 .. 1345599 +  -9.1  -3.14211   AAAAATAATTTTTAA                GGCGT AAT ACGCC                TTAATCAAACAAAAT  75 33
     CJE1440 NONE
     CJE1441 NONE
     CJE1442 1347441 .. 1347456 +  -7.6  -3.72241   TAGAATAGATGTAAA              TGAGGA TCAT TCCTCA               TTTAACTCCTTAATC  72 33
     CJE1456 1355128 .. 1355143 +  -3.4  -3.09004   AAGTCTTAAACGCAC              TTTAAT ACCT ATTAAA               TCATTTTGAGAGTAA  45 121
     CJE1463 1364137 .. 1364167 +  -8.4  -3.33419   TTTTTCCTAATGCAA      GGGCAA-GGCGAT AAATTA ATCGCCCTTGCTC       TCTTGCTTTGGGACT  75 298
     CJE1475 NONE
     CJE1476 1374276 .. 1374311 +  -3.4  -5.68438   ACTAAGCAAGATTTA    AAGCCTTGCAAGCCTTT ACA AAACGCTT-TAAGGCTG    TTTTTTCTTTGGTAG  78 36
     CJE1481 1379080 .. 1379110 + -12.9  -3.07344   AGATAAAAATTACAA       TTAAAATTTCCCT TTAAT AGGGAAATTTTAA       TGTCTTGCAAGATAA 100 35
     CJE1484 NONE
        flmA NONE
     CJE1486 NONE
     CJE1487 NONE
     CJE1488 NONE
     CJE1489 NONE
     CJE1490 NONE
     CJE1491 NONE
     CJE1492 NONE
     CJE1493 1389831 .. 1389855 + -13.1  -4.44915   AATTTAGCAAAGCTT          GATTAAAACCT TTA AGGTTTTAATC          TTTTATCACTAATTC 100 20
     CJE1496 1392626 .. 1392638 +  -2.7  -3.90922   AAAATTGATAGAAAG                GTTTT AAA AGAAC                TTGTTTAAAAAAGCT  50 5
     CJE1497 NONE
     CJE1498 NONE
     CJE1499 1394304 .. 1394315 +    -3  -2.73781   ATAAAAGATGCAATA                CAAT GAAA ATTG                 TCATGTATCATTATG  42 20
     CJE1500 NONE
     CJE1501 NONE
     CJE1502 1396611 .. 1396628 +  -2.7  -4.43309   AAACGACTTTACTAG             CAAGCTT TTAA AAACTTG              TTTTAGTTCAGGTTG  56 80
     CJE1503 1397174 .. 1397184 +    -4   -3.8679   CTTTATCACTTATTC                 TCAT ACC ATGA                 TTTAAGTCTTTTATA  55 186
        neuA NONE
     CJE1507 NONE
     CJE1508 1400504 .. 1400519 +  -3.2  -5.94597   CCACAGAAGTTAAAA              GAAGCT CTCC AGCTCC               TTTTTTTTCATATTC  86 241
        neuB NONE
     CJE1513 NONE
     CJE1514 1406345 .. 1406359 +    -5  -4.12901   AGCTTAAAAAATATT               CTAACG ACT TGTTAG               TTTCTATGAGTTTTG  61 237
     CJE1515 NONE
        ptmC NONE
        neuC NONE
     CJE1518 NONE
     CJE1519 NONE
        ptmB NONE
        ptmA NONE
       maf-1 NONE
       maf-2 NONE
       maf-3 NONE
       maf-4 1420332 .. 1420342 +  -6.8  -2.91912   TCAAGATTTGTTGTA                 GCTG TTT CAGC                 TATGTCCATCACTGC  61 300
     CJE1539 NONE
        pldA NONE
        ceuB NONE
        ceuC NONE
        ceuD 1439417 .. 1439429 +  -3.4  -5.50499   AAAATCTTTAGTTTT                TGCA TTTTT TGCA                TTTTTTTAAGTCTAA  75 58
         ppk 1445940 .. 1445966 +  -6.7  -4.17987   CAAAGAAAACTAAAA         GTTTTTAGGGT TTTTT ACTCTAAAGAC         TTATTTACTTGTTTG  73 28
        ruvB 1450433 .. 1450449 +  -2.3  -4.27512   TATTTGAGGAGTAAA              TTTTGCA AAA TGGAAAA              TTCTTTCTTATAAGC  53 27
     CJE1555 1451479 .. 1451498 + -10.8  -4.73682   AAGAATTTAATTTAA            CTTGCCTT AAAA AAGGCAAG             TTTTATGTTCTAGGC 100 26
     CJE1560 NONE
     CJE1561 NONE
     CJE1562 1463245 .. 1463263 +  -3.2  -4.86621   TTTGCTATAATTTTA             CTTTTAAA ATT TTTAGGAG             TTTTTGCTTGAGAAT  63 44
     CJE1563 NONE
     CJE1564 NONE
     CJE1565 1467491 .. 1467512 +  -3.7  -4.88405   CAAAGCATTAAAAAC           CGCTCTTGCT TTA ATCAAG-GCG           TTTTCTTTAAAAGTT  68 497
     CJE1567 1469601 .. 1469611 +  -2.6  -4.76193   TCATTTCTTGCATTC                 TTTT GGC AAAA                 TTTTCTCTTGTAGTT  62 507
        selA NONE
        selB 1474004 .. 1474061 +  -2.4  -3.18728   TAGAAAATCATTATA GAATTAAACATAATTTATTTAAAG GATTTATAAA CTATGAAAAAATTAAGTTTAATTC TTGCCTGTTCGGCAT  42 38
     CJE1571 NONE
     CJE1572 1475297 .. 1475318 +  -7.4  -4.16921   TTTAAGAAAAGACAA           TCAAGAGT ATAAAA ACTCTTGA            TTTTAAGAATTATTA  75 36
        katA 1478430 .. 1478463 +  -3.3  -3.47227   GCTTTAGAAAAATAA     TTTTTACTT-GCCACT TTT GGTGGCAAACTAAAGA     TTATAATAATTAAGG  47 26
     CJE1577 1478933 .. 1478956 +  -5.5  -4.68528   ATAAGCCTAAAAATA          CTAAAATTT ATCAAA AAATTTTAG           TTATTTTTTAAATTT  70 2
     CJE1579 1480396 .. 1480409 +  -4.5  -3.53164   ACACTTATGACTATA               GCAGG TTTT TCTGC                TTATATGGATCATGT  54 278
        metC NONE
      purB-2 NONE
     CJE1583 1485494 .. 1485520 + -11.1  -3.95042   TTTCTTTTTAAATAT         TTATCCTTCTT TTTAC AAGAAGGATAA         TTTCATTACACTTTT  95 30
     CJE1584 1486011 .. 1486033 +    -5  -2.99097   AAGAAAAAATCACAC           GTCATTTT TTAAATC AAAATGAC           TATGATGTTATTATT  52 241
        nadD NONE
     CJE1592 1493782 .. 1493811 +  -6.6  -4.63542   AAAAAAGGTAGGGTT       TAAAAAGGCTAA ATTTAA TTAGCCTTTTAA        TTTTTAGAGATTATC  76 23
        fliL NONE
        acpS 1496590 .. 1496610 + -10.5  -4.21737   ATGATAATGGTTTTG            CTATAGCCA TAG TGGCTGTAG            TTTGATTATTTTCCT  93 0
     CJE1623 NONE
     CJE1624 NONE
     CJE1625 1529301 .. 1529314 +  -5.3   -3.9941   TTTTCTTTTAAAAAA               GATGA AATT TCATC                TTTACTTATAAAGAG  63 492
        prfB 1532320 .. 1532334 +  -5.6  -4.53142   AAAATTAGAAAGATA               GCGAGA TTT TCCCGC               TTGTTTTATTATCTT  68 83
     CJE1630 1533221 .. 1533247 +  -3.2  -3.43049   CTCACCTTTTAAAAG         CTTAAAAAAT TGTTCTT GTTTTTTAAG         TTCCTTAGCTTCTTC  48 475
     CJE1633 1535903 .. 1535913 +  -2.6  -3.83502   TTAAAAAATCACACT                 TTAA AGG TTAA                 TTTGATATGAAAATC  48 5
     CJE1634 NONE
     CJE1635 NONE
        flgI NONE
     CJE1637 NONE
     CJE1638 1538693 .. 1538726 +  -2.5  -2.90075   TAATCTAAAAACTTT     CATTCTCCTTTTTTT GAGA GAGAAAAGGAGAAAA      TATGCTTAAACAAAG  41 33
     CJE1639 NONE
     CJE1640 1540981 .. 1541005 + -12.3  -2.63596   ATGCTTGATACCTTA          CTAGGGCTTAA ATC TTAAGCTCTAG          TAATATCAAATGAAA  88 8
     CJE1641 NONE
     CJE1642 NONE
     CJE1672 1571134 .. 1571150 +  -3.7  -3.45433   TCTCACTCTTTTTTA              GCATCAA GTT TTGATGA              TTACATTTTTAGGAT  49 25
     CJE1673 NONE
     CJE1674 1572600 .. 1572623 + -12.6  -3.31515   CTAAGATTTTTAATA          CAAAAGCCTT AAAA AAGGCTTTTG           TTCTCAAAGCTCTTT 100 14
     CJE1689 NONE
     CJE1690 NONE
     CJE1691 NONE
     CJE1692 NONE
     CJE1693 1594073 .. 1594099 +  -9.4   -4.7261   TAGTGGAGTAATTAG         CCCTAGCGGAGT TTC AATCCACTAGGG         TTTATTTTAGTCCCT  95 115
     CJE1698 1599209 .. 1599219 +  -5.4  -5.02074   CATATCAATGCTTCG                 GCAA AAC TTGC                 TTTTTTAGCAAATAA  77 70
     CJE1701 NONE
        dapF NONE
     CJE1703 1603809 .. 1603830 +  -2.4  -5.88471   TTCTTAGGCCAAAAT           CTTTAAAA TAAATC TTTTGAAG            TTTTTTTTCATCATG  83 354
     CJE1711 1611960 .. 1611987 +  -5.6  -3.27687   CAAGAAAAGACTAAA        AATTAAGCAGGT TTTA ACCTGCTTAAAA         TATCATTTTTTACTT  55 27
     CJE1712 NONE
     CJE1713 NONE
     CJE1714 1614897 .. 1614919 +  -9.9  -4.05446   ATATAAAAGTTAATC           GCCAAAGGG TGAGC TCCTTTGGC           TTTATGATTAAACAC  91 359
     CJE1717 1616561 .. 1616576 +  -2.4  -5.02476   AGAATGGCTTGAAAT              GGCTAG AAAA CCGGCC               TTTTTTCAAAAATCT  62 72
     CJE1721 1623148 .. 1623158 +  -2.6  -2.51393   ATATATTCAAAACAA                 TATT TCC AATA                 AATTTATGTATTTTT  39 368
     CJE1723 NONE
        hsdM 1627038 .. 1627050 +  -4.1  -3.20553   AGCTTTATCTTCTGG                GGTAG ATT CTATC                ATTTTAGTGATATTA  51 385
     CJE1726 1627282 .. 1627308 +    -9  -4.88405   AATACTCCAAAAAAA         CATAAAAGTTTT TAT AAAATTTTTATG         TTTTATTTACAAATT  93 21
     CJE1730 NONE
        arsR 1631205 .. 1631223 +  -3.2  -4.19624   CACTTGCGAGAACGA             TAAATGAA ACT TGCATTTA             TTTGTATTCACAATA  56 19
        arsC NONE
     CJE1733 1633109 .. 1633130 +  -6.1  -5.67063   TTCTCCTTTTTAAAA           TAAAAATAA AAAT TTATTTTTA            TTTTTTTGTGATAAA  91 467
     CJE1735 1635161 .. 1635190 +    -8  -2.73508   AAGAGGTTTTAACCT       TAGATAACTAGC CAAAAA GCTAGTTATCTC        TAAATTTACTTATTG  67 29
     CJE1757 1659160 .. 1659172 +  -9.1  -3.79623   TGATAAATAATATAA                GCCCA TTT TGGGC                TTTAATCAAATTTTT  81 31
     CJE1760 NONE
     CJE1761 1663082 .. 1663095 +  -2.4  -3.78958   ATTTTAATAATTTTT               GCTA AAATTA TAGC                CTTTTTATTTCATGA  47 72
        infA 1663359 .. 1663378 +  -6.6  -2.60032   TAAGTTATTTAAAAG            CTAATTTT AGAT AAAATTAG             AGTTTTTGCGGCAAA  58 43
        rpmJ NONE
        rpsM NONE
        rpsK NONE
        rpsD NONE
        rpoA NONE
        rplQ 1666439 .. 1666456 +  -9.9  -3.28984   TGTAGCTTAATCAAA             TCCTAGC TTTT GCTAGGA              TTAATACTTCAATTA  81 31
        hisG NONE
        hisD NONE
        hisB 1669836 .. 1669846 +  -3.2  -2.63102   TGAAAATTTAGCCAG                 CTCT AAA GGAG                 TGATATGAAAATCAT  42 7
      hisH-2 NONE
        hisA NONE
     CJE1774 NONE
      hisF-2 NONE
        hisI 1673942 .. 1673958 +  -2.1  -2.96963   ATTAAAATTCACATA              ACTTGCC CCT GGCATGA              TGGTTGTTCCTGCTG  41 485
       ispDF NONE
     CJE1780 NONE
     CJE1781 NONE
        pgpA 1679582 .. 1679592 +  -2.6  -3.57147   TTTTGCTTAAATTAA                 TTAA ATT TTAA                 ATTTTATTCTTATAT  46 43
        rpsT NONE
        prfA 1681371 .. 1681384 +  -2.5  -3.63305   GTTCGCTTACTTCAC               TTATA TAAA TATAA                TTTCCCCATTGTGTG  48 404
        chuA NONE
     CJE1787 NONE
     CJE1788 NONE
     CJE1789 1686919 .. 1686929 +  -2.6  -4.25104   TTAAATTTGGCCATT                 TAAA AAG TTTA                 TTTTGATGAAGCAAA  54 294
        kgtP 1689167 .. 1689182 +  -7.6   -5.5074   AAAGCTTATCTTGGC              TTTGCC CTAT GGCAAA               TTTTTTATTAAATTC  95 262
     CJE1793 1690767 .. 1690797 +   -10  -3.18381   TGCAAATAACTTAAG       GCAAAATAAACT CCTTTTA AGTTTATTTTGC       TATACTTTTATCTTC  81 32
     CJE1794 NONE
     CJE1795 1692917 .. 1692928 +  -4.4  -3.64184   AAAAAATACACCAAA                GTGT AAAA ACAC                 TTTAGCATACTGTTT  54 20
      exbB-2 NONE
        exbD 1698047 .. 1698059 +  -3.5  -2.75274   ATACCAAGCTTCTTA                TATAA CTT TTATA                GTCTTTATACCTTTA  44 63
     CJE1805 1701001 .. 1701016 +    -9  -6.11229   AATATTGCAACTAAG              GCCCAT GAAA ATGGGC               TTTTTTTATTTTAAT 100 91
        dnaG NONE
     CJE1811 NONE
     CJE1812 NONE
        murE NONE
     CJE1814 NONE
     CJE1815 NONE
        ispA NONE
         tkt NONE
     CJE1818 1713476 .. 1713498 +  -2.8  -2.93073   TTTATTCTCTGTTGT           TTTAACTTCT GCA GGAATTTAAA           TGGTTATTAAAGCGC  41 4
     CJE1819 1714197 .. 1714207 +    -4  -2.93393   TTGCAAAATGAACGA                 CTTT TTA AAAG                 ATTTATGGAGTAAAA  45 2
     CJE1820 NONE
     CJE1821 NONE
     CJE1822 1716286 .. 1716324 +   -12  -4.10657   ATAGTAATCGTTTGT   TCTCTTTAAGCAAATATA ATA TATTTTAGCTTAAAGAGA   TTTTCCAAACTCTAA 100 43
     CJE1829 1722124 .. 1722144 +  -4.2  -4.52873   TATTATACTAGCCAT            TATTTATT TTGAT AATAAATA            TTATTTTTATCAAAA  64 418
     CJE1830 NONE
     CJE1831 1724808 .. 1724826 + -13.2  -3.89368   GCCAAAATGATTTTA             CACTCGGA TTT TCCGAGTG             TTTAAATATTTTTAT 100 31
     CJE1832 NONE
     CJE1833 NONE
     CJE1834 NONE
     CJE1835 NONE
     CJE1836 NONE
     CJE1837 1730553 .. 1730569 +  -6.7  -3.75115   TACCCATTTTTTCTT              TGATTTT AAG AAAATCA              TTGGTTTTGTGAACA  69 304
     CJE1846 NONE
        fliQ NONE
        murB 1738171 .. 1738197 +  -3.2  -6.01187   ATTTTTCAATATATC         TTTAAATTAATT GAT AGTTAATTTTAA         TTTTTTTATTTCATT  86 43
     CJE1855 1746773 .. 1746794 + -10.3  -5.09762   AAAACCTAGAATAAA           TTAGCAAGA AAAA TCTTGCTAA            TTTTATTTATTACAA 100 22
     CJE1877 1756704 .. 1756729 +  -3.5  -5.05601   ATAGAATTTTTAGAA         TTTAAAAATTA TCAT TATTTTTTAAA          TTTTTGTATATAATG  68 21
     CJE1881 NONE
     CJE1882 NONE
     CJE1883 1762495 .. 1762515 +  -4.9  -5.10665   TTATAAATTCTTAAA            TTTTTGATA AAA TATTAAAAA            TTTTATTTATTAGGT  77 408
     CJE1884 1763684 .. 1763698 +  -5.6  -2.78935   GCAGCGTTGGGGTCA               GCGGTT CGA ACCCGC               TATGCTCCACCATAT  53 214
     CJE1885 1764711 .. 1764728 +  -5.7   -2.9756   ATTTTCAAAACTCAC             CAAAATA GAGC TATTTTG              ATATTCTTTTTTATT  56 389
     CJE1890 1769897 .. 1769917 +  -8.4   -3.1996   GGTTGATTTCATTAA            TGCAAGTT ATAAA AACTTGCA            TTAGATTAAAATTTA  73 35
     CJE1893 1771857 .. 1771871 +  -5.7  -3.73953   GTTTAAATCATCAAA               GCACA AAAGG TGTGC               TTTGATACACATCAT  63 35
        ruvC 1777084 .. 1777103 -  -3.6   -5.0133   TATTGCTTTAAAAAA            TTTAACGC TTTG GCTTTAAA             AAACTTTTGCGTTTA  68 176
      flgE-2 1774354 .. 1774395 - -14.1  -3.06073   CACATTGCTTAAAAT TTTATTGC-AACTCACCCCT AGC AAGAGTGAGTTAGCAATAAA TTGAAGGCAGTTCAA 100 143
        metX NONE
        metA 1771852 .. 1771876 - -11.6  -2.94299   CAAGAGTTTAAATCA          TCAAAGCACA AAAGG TGTGCTTTGA          TACACATCATAATTG  90 1
     CJE1892 1770643 .. 1770666 -    -4  -4.00532   TCTTCAAAGATTAAA          TAAGAATTTT TTAT AAAATACTTA           ATCTTTACATAAAAA  54 64
     CJE1891 1769897 .. 1769917 -  -8.4  -3.16564   GGTTGATTTCATTAA            TGCAAGTT ATAAA AACTTGCA            TTAGATTAAAATTTA  73 31
        leuA NONE
        leuB NONE
        leuC NONE
        leuD 1763922 .. 1763940 -    -6  -3.16921   ATGAATTTTCACCAA             TGGGATGA GAA TTATCCCA             ATGAAATAGTTTTTC  57 412
        ksgA NONE
     CJE1879 1757525 .. 1757538 -  -5.2  -4.57073   GATCTTCCTTAAAAA               GGGC GTTTTT GCCC                TTTTTTACATTACAA  70 30
     CJE1878 1756569 .. 1756591 -  -4.2  -4.40561   TTCCTTTAAAAAGAA           CTCGTTAGTT AAA AACTAACCAA           TTTATAAAAATTGAA  64 180
        rpsJ NONE
        rplC NONE
        rplD NONE
        rplW NONE
        rplB NONE
        rpsS NONE
        rplV NONE
        rpsC NONE
        rplP NONE
        rpmC NONE
        rpsQ NONE
        rplN NONE
        rplX NONE
        rplE NONE
        rpsN NONE
        rpsH NONE
        rplF NONE
        rplR NONE
        rpsE NONE
        rplO NONE
        secY 1746773 .. 1746794 - -10.3  -4.38114   AAAACCTAGAATAAA           TTAGCAAGA AAAA TCTTGCTAA            TTTTATTTATTACAA  91 35
        topA NONE
        bioB NONE
     CJE1852 NONE
        gltA 1739796 .. 1739823 -  -8.6  -3.54548   AATTATACAAGAAGA        TTTTGTGGAATT TTTA ATTTCCACAAAA         ATTTTAATTATATTT  77 33
        cysQ NONE
     CJE1849 1737771 .. 1737781 -    -4  -3.66178   CTTCTCAAGGCGAAA                 TTCT AAG AGAA                 AATATAAATTTTGAT  53 421
        recA NONE
         eno 1733792 .. 1733814 -    -5  -3.39328   AAGCCCAAAAAATCA           TTTTTATAAC ATG GGTATAAAAA           CTTTTTTTTCTTGTG  54 69
     CJE1843 NONE
     CJE1842 NONE
     CJE1841 1732063 .. 1732079 -  -3.1  -4.39227   ATAAATAAAAGGAAA              TATTTTA TCA CAAAATA              ATTTTAAAGTCAAGG  58 35
     CJE1840 1730970 .. 1730981 -  -5.8  -3.03441   TAGTATGTTCTAATA                GTGG ATTT CCAC                 TAAGAGTGAAAACTC  57 65
     CJE1839 1730756 .. 1730766 -    -4  -3.57572   AAATATATAATAATA                 CTTT TAT AAAG                 TTAATACCATCACAT  50 71
     CJE1838 1729984 .. 1730007 -  -2.6  -3.91716   GGAGTTTGTAAAGAA          CAAATTCCTAT TTT ACAG-AATTTG          GCTAAAAATTATGAT  52 302
     CJE1828 1721031 .. 1721063 -    -5  -5.49729   AATTATTTAAAAAAA     CAAGCCCAAGATACC AAAA AGT-TCTTAAGCTTG      TTCTTAAGATATTTA  83 38
      nhaA-2 NONE
      nhaA-1 NONE
        nlpC NONE
        murI 1717418 .. 1717430 -  -4.1  -2.70354   TTCCTTATAAATTTA                GCCAA ATT TTAGC                AGTATTTTTTAAAGA  48 2
         map 1716428 .. 1716464 - -13.5  -4.00914   AAACTAAAATAAATA    TTTAGATAATTTAACAA TTT TTATTAAATTATCTAAA    CCATATTTATGTTTT 100 200
     CJE1809 NONE
        rnhA NONE
        rncS NONE
        aroC 1701001 .. 1701016 -    -9  -2.62018   AATATTGCAACTAAG              GCCCAT GAAA ATGGGC               TTTTTTTATTTTAAT  72 31
     CJE1804 1699603 .. 1699623 -  -5.4  -3.74347   CTTAGAAATTTTAAA            GCCCAAGC ATTTA ACTTGGAC            TTGTTTATTTTATTT  60 35
     CJE1803 1698583 .. 1698596 -  -5.3   -3.3393   TTTATTAGATAAAAG               TGCTT TAGA AAGCA                TAAGAAAAGCTTCTT  57 130
     CJE1799 1696299 .. 1696318 -  -4.4  -3.67864   GAAGTGAATGTGAAA            CTTAAAAA ATAA TTTTCAAG             CTTTCATTCTCAACA  56 7
     CJE1798 1695755 .. 1695776 -  -7.4  -5.77571   ATCAAAAAATAAAAA           TTTGGAAG ACTATG CTTCCAAA            TTTTTGCATCAAATT 100 67
        sdaC NONE
        sdaA 1692908 .. 1692937 -  -7.3  -5.37865   CTAAGAATGAAAAAA       TACACCAAAGTGT AAAA ACACTTTAGCATA        CTGTTTTTAAATTTG  95 18
        mutY NONE
     CJE1785 1680988 .. 1681001 -  -2.5  -2.72662   TACAAGAACAAAATT               TATAA GATT TTATA                TAAATTAATGCTTAT  40 30
         mrp NONE
     CJE1777 1673471 .. 1673491 - -11.3  -4.00914   AAATTAAAAGAAAGA            CATAAAGCT TAA AGCTTTATG            TAAAATAAATTTATA  95 41
     CJE1758 1659160 .. 1659172 -  -9.1  -3.93744   TGATAAATAATATAA                GCCCA TTT TGGGC                TTTAATCAAATTTTT  83 27
     CJE1756 1655732 .. 1655742 -  -2.6  -5.79588   TTAAAATTAAAAAAA                 TTAT AAA ATAA                 AAAATAAGAAGCCAC  74 92
     CJE1755 NONE
     CJE1754 NONE
     CJE1753 NONE
     CJE1752 NONE
     CJE1751 NONE
        nuoA NONE
        nuoB NONE
        nuoC NONE
        nuoD NONE
     CJE1746 NONE
     CJE1745 NONE
        nuoG NONE
        nuoH 1643717 .. 1643728 -  -5.8  -4.31397   ACTCCTATAAAAGAA                CTGC TAAA GCAG                 TGATTAAAAGGTTTA  69 3
        nuoI NONE
        nuoJ NONE
        nuoK NONE
        nuoL NONE
        nuoM NONE
        nuoN 1637558 .. 1637572 -  -2.2  -4.62313   TAAAATTAAAAATAA               TATTCT CAT AAAATA               ATTATAGCAAAACTC  57 41
        pflA 1634742 .. 1634754 -  -6.3  -3.11208   TTTCAGTTAAAACTA                GTGAT GTT ATCAC                TCAATCTGAAGAGAT  60 471
     CJE1728 1627776 .. 1627790 -  -2.8  -3.85254   TAGTATTATAAAACA               TGAGAG CTA CTCTAA               GTCAAGTAAAAATTT  50 39
     CJE1727 1627282 .. 1627308 -  -6.8  -5.46629   AATACTCCAAAAAAA         CATAAAAGTTTT TAT AAAATTTTTATG         TTTTATTTACAAATT 100 44
     CJE1725 1626612 .. 1626624 -  -4.9  -3.66883   TGAAGAGATTTTAAA                TTCTT TAG AAGAA                AATCTAAAAATACAA  57 157
     CJE1719 1616589 .. 1616612 -  -3.2  -4.56597   GCCTTTTTTCAAAAA          TCTTGCCT AAATTCAA AGGCAAAA           TACGAGCTTAAATAC  60 367
     CJE1716 1615485 .. 1615495 -  -2.6  -3.75897   AATTTTTAAGTCAAA                 TTTT TTA AAAA                 ATTTTTTTCAAGTGT  48 19
     CJE1715 1614202 .. 1614216 -  -7.2   -3.3579   AAACCTTTTTAAATA               CTACTT ATA AAGTAG               GTTTAAAAAGCGATA  66 369
     CJE1710 NONE
     CJE1709 1609333 .. 1609343 -  -2.6  -4.30231   AATAATTAATATAAA                 TTTT ATA AAAA                 ATGGGAATATTTGTA  54 69
         acs NONE
        galU NONE
         pgi 1605057 .. 1605112 -  -7.6  -4.14392   TTTTAATTTTTAAAA TTATAACATAAAATTCTTAAATAATAA TTA TTATTAATTAAAAATTTT-TATTATAA TTTTAACTTAAAATT  75 68
     CJE1705 1604558 .. 1604574 -    -5  -2.57931   CCTAGTTTGTATAAT              TGGGGC ATAAA GCCCCT              TAAATTACATTTTGC  49 30
     CJE1704 1603089 .. 1603101 -  -4.8  -2.76693   AAATTCCAAAATCCA                TGGG TATAG CCCA                AGCTTTAGTTGAAAG  50 401
        purM 1600351 .. 1600369 - -10.4  -6.09196   CTTAAAATAAAAAAA             TAAAGCGT ATG ACGCTTTA             TTTTCATTCTAAAAC 100 29
        cas1 NONE
        cas2 1594072 .. 1594100 -  -8.1  -2.78547   TTAGTGGAGTAATTA        GCCCTAGCGGAGT TTC AATCCACTAGGGT        TTATTTTAGTCCCTT  68 406
        nspC 1588863 .. 1588878 -  -3.4  -3.53444   TGATTCTCTTCCAAA              TAAAAT TAAC ATTTTA               TGCAAATTATAAATA  48 44
     CJE1687 1588717 .. 1588733 -  -2.3  -4.66609   TATTTGATTTAAAAA              TCACTGA ATT TCAATAA              AATTCCACAAGGATT  57 40
     CJE1686 NONE
     CJE1685 NONE
        fdhA NONE
        fdhB NONE
        fdhC 1583313 .. 1583334 - -10.9  -3.12962   AAAAGCTTAAAACTA           CCGCTATGC AATA ACATAGCGG            TTAAAGATTAAATTT  85 33
        fdhD NONE
     CJE1680 1581569 .. 1581579 -  -2.6  -5.06103   ATAACTCCTAAAAAA                 TAAA AAA TTTA                 GATTCTAATTTTAAC  63 109
     CJE1679 1579423 .. 1579450 -  -4.2  -5.48787   ATAATATAGAAAAAA        TTTAAAAGCTCA AAAA TGAGCTTTTTTA         AAATCTTTTTTTATT  80 23
     CJE1678 NONE
        selD 1577741 .. 1577751 -    -4  -4.52042   ACAAAAATTAAGAAA                 TGAT AAT ATCA                 TTTTCTTGCTTATTT  60 7
     CJE1676 NONE
        putP 1572600 .. 1572623 - -12.6  -3.06315   CTAAGATTTTTAATA          CAAAAGCCTT AAAA AAGGCTTTTG           TTCTCAAAGCTCTTT 100 29
        purA 1569663 .. 1569677 -  -7.2  -3.30243   ATTTACTTTTCATAA               GATGAT AGT ATCATC               TCTTTCAGGGCTAGT  68 5
     CJE1670 NONE
     CJE1669 1568695 .. 1568707 -  -4.9   -4.7153   AAAGAATGTTAAAAA                TGAAA AAT TTTCA                TTATTTTAATCACCT  68 39
     CJE1668 NONE
        carA 1566973 .. 1566983 -  -2.6  -2.69601   CTCACATCAAATTCA                 TAAA TTC TTTA                 AAAATATACTTACTT  40 1
     CJE1666 1566300 .. 1566312 -  -2.7  -3.84633   GATCTTTAAAAAAAT                CTTTC ATT GAAAA                GCCTTAAAACCTATA  50 16
     CJE1665 NONE
     CJE1664 1564345 .. 1564358 -  -2.5  -3.03212   AATATTAATTATACA               TTTTT TCTT AAAAA                CAACAATTTTGTTAA  42 79
        ccoN NONE
        ccoO NONE
        ccoQ NONE
        ccoP NONE
     CJE1659 NONE
     CJE1658 NONE
     CJE1657 NONE
     CJE1656 NONE
     CJE1655 NONE
     CJE1654 1554430 .. 1554460 -  -8.6  -3.96386   GTATAAAAAATAATA       TTAATTTTTACTTA ATT TAAGTAAAAATAAA       GTTTATATTTCCAAA  82 28
        rplM NONE
        rpsI 1553538 .. 1553554 - -12.3  -3.99917   AAAAAATTGTAGAAA              GGTGGGA AAA TCCCACC              AAAAATATTAACGTT 100 33
        cadF NONE
     CJE1650 1551793 .. 1551803 -  -2.6  -3.18264   TTTTTTAGCTACCAA                 TTTA CTA TAAA                 TTCTCTTAAAAGGCG  43 59
     CJE1649 1548147 .. 1548168 -    -3  -4.41348   TCTTGTGCAAACAAA           GTGCTAAA ACACAA TGTAGCAC            TAAAAATATATTTTA  58 41
        ctsR NONE
        ctsD NONE
        ctsP NONE
        ctsX NONE
        ctsE NONE
        ctsF 1542475 .. 1542486 -    -3  -3.85724   AAAAACTAATGGAAA                GTTT ATAA AAAC                 TTTATTTTTAATCGT  52 79
     CJE1632 NONE
     CJE1631 1532619 .. 1532633 -    -5  -3.68351   TCTTGATTACCTAAA               TCAAAC GTA GCTTGA               TCGTTGCCATTGTTT  58 247
     CJE1629 1532320 .. 1532334 -  -7.8  -3.40925   AAAATTAGAAAGATA               GCGAGA TTT TCCCGC               TTGTTTTATTATCTT  72 111
        yliG NONE
     CJE1626 1528448 .. 1528466 -  -5.4  -4.95957   GAAATCAACCAAAAA             TATTACCA TTA TGATAATA             CAAACGAAGTTTCAA  74 376
     CJE1622 1526342 .. 1526358 -  -2.4  -3.32684   TTTTAAATAAAATCA              TAAAAA TTTAT TTTTTA              CAAAATTCAAGCTTT  43 16
        kpsM NONE
        kpsT NONE
        kpsE NONE
        kpsD 1522057 .. 1522069 -  -4.9  -2.74461   TATTCATTTTTAAAC                CTTAA AGA TTAAG                CACAACATTGGTTGC  50 14
        kpsF NONE
     CJE1616 NONE
     CJE1615 1518110 .. 1518122 -  -2.7   -2.5937   ACATACCTTTACAAT                TATAC TTT GCATA                TTTTAACTATCCCTC  40 60
     CJE1614 NONE
     CJE1613 NONE
         fcl NONE
        wcbK NONE
     CJE1610 NONE
      gmhA-2 NONE
     CJE1608 NONE
     CJE1607 NONE
     CJE1606 NONE
     CJE1605 NONE
     CJE1604 NONE
     CJE1603 NONE
     CJE1602 NONE
        kpsC NONE
        kpsS 1499574 .. 1499599 -  -4.8  -2.93853   CTCTCTTAATCAAAG         CTTTTTAGTC TTATTT GTCTAAAAAG          AAATTTTTATAAAAA  50 10
     CJE1599 NONE
     CJE1598 NONE
     CJE1597 1496392 .. 1496418 -  -5.8  -3.29973   TTAAAAATCCAGCAA         CTCTAGCAGGTC TTT GGGCTGCTAAAG         AAGCCGCTAGCAAGG  59 223
        algC NONE
     CJE1593 1493788 .. 1493805 -  -5.6  -4.58395   GGTAGGGTTTAAAAA             GGCTAA ATTTAA TTAGCC              TTTTAATTTTTAGAG  70 35
        gapA NONE
         pgk NONE
        tpiA NONE
        fabI NONE
     CJE1586 1487207 .. 1487220 -  -2.5  -3.53466   AAAAATGAAGAAAAT               TTAAA TGAT TTTAA                CGCTCAAGAAAGAGC  46 434
     CJE1578 1478427 .. 1478466 -  -5.3  -4.86033   AAAGCTTTAGAAAAA  TAATTTTTA-CTTGCCAC TTTTG GTGGCAAACTAAAGATTA  TAATAATTAAGGAAA  74 516
     CJE1575 NONE
     CJE1574 NONE
        fldA 1475297 .. 1475318 -  -7.4   -4.0865   TTTAAGAAAAGACAA           TCAAGAGT ATAAAA ACTCTTGA            TTTTAAGAATTATTA  75 38
     CJE1568 1469102 .. 1469126 - -10.9  -3.65786   AAAGAAGAATTAGAA          GGCAAAATTAA GAT CTAATTTTGCC          CCGCAAAACCCATTG  89 15
     CJE1566 NONE
     CJE1559 NONE
        glmS NONE
     CJE1557 NONE
        fumC 1451479 .. 1451498 - -10.8  -3.22106   AAGAATTTAATTTAA            CTTGCCTT AAAA AAGGCAAG             TTTTATGTTCTAGGC  85 35
     CJE1553 1448790 .. 1448810 -  -6.9  -3.17723   TCAGGCTCAACTGAA            CTTACGC AGCTTTA GCGTAAG            CAGGAGCGAATTTAA  63 138
     CJE1552 NONE
     CJE1551 1447856 .. 1447867 -  -4.4   -3.1355   TCCATTTATAGTTAA                GCTA CCAT TAGC                 ACTTTTTCCTTCAAC  51 58
     CJE1550 1447069 .. 1447084 -    -4  -2.87522   TGAATTTAGATTAGA              TACAGA TTTA CCTGTA               TTGTCTGTGTCTTTT  45 251
        nrfH NONE
        nrfA 1441277 .. 1441295 -  -9.6  -5.84011   AATAAAAAAGAAAAA             GCCCCATA ATT TATAGGGC             TTAAGAATTATTTTT 100 33
     CJE1545 1440590 .. 1440608 - -11.8   -3.8648   AAAAAATAAATAATA             CCTAGCTT AAA AAGCTAGG             AAAAATCAAAGGCCA 100 31
     CJE1538 NONE
     CJE1537 NONE
        cdsA NONE
         dxr 1431558 .. 1431580 -  -2.8  -2.89944   ATAAAAAATAAAATT           GTTAAAAAAA ATT TCATTTTAAC           TCCTTAAATACTCTC  41 21
     CJE1534 NONE
         gcp NONE
        ctsG NONE
     CJE1531 NONE
       maf-6 NONE
       maf-5 1423697 .. 1423718 -  -3.7  -2.75708   TCCTTTTAAAAAATT           TCAAGCTCA TCCA TGAACTTGT            TAAATGCTATATCGT  44 79
        flaA 1421904 .. 1421922 -  -6.7  -5.79595   GTTTAAAATAAAAAA             GCCTAGC ATTAA ACTAGGC             TTGGATTTATATATA 100 57
     CJE1527 1421809 .. 1421826 -  -2.1  -2.75577   TTATCCTAAAACCCA             TTTTAAA TCCT TTCAAAA              TATTGCATCGAAAAG  39 10
        flaB 1420061 .. 1420084 -  -9.7  -3.10134   AAAGCACTTTAAAAG          CTTAGATGC ATAAAA GCATCTAAG           AAATTATTGAAGAAG  77 29
     CJE1511 NONE
      hisH-1 NONE
      hisF-1 1400135 .. 1400156 -  -3.1  -4.08394   ATACGCTTTTGAAAA           CTTAAAAGT AAAT ACTCTTAAA            GCTTATGTTTTCAAA  55 122
     CJE1504 1396915 .. 1396932 -  -2.7  -3.52192   TTTAATCGCATAGAA             TTTGCAA ATTC TTGCATA              GTGTGCATAGATGCA  46 103
     CJE1495 NONE
     CJE1494 1389444 .. 1389457 -  -3.8  -3.95883   CATCATGGAAAAATA               CGCT AATTTA AGCG                CTTGTTCACTACCTG  56 418
        accB NONE
      accC-2 1379080 .. 1379110 - -12.9  -3.79689   AGATAAAAATTACAA       TTAAAATTTCCCT TTAAT AGGGAAATTTTAA       TGTCTTGCAAGATAA 100 22
        gltX NONE
     CJE1479 NONE
         upp 1374944 .. 1374958 -  -8.6   -3.5393   ATCATCTCTTTTAAA               GAGTGT TAA ACACTC               TATCTCCTGCATCTC  77 6
     CJE1477 1374192 .. 1374210 -  -3.8  -3.92373   TACCTGATTTAGAAA             CCACGACA GTT TATAGTGG             AGATGTTGTAATTCT  56 77
     CJE1474 NONE
     CJE1473 1370752 .. 1370762 -  -2.6   -3.8297   AATAAAAATTTCAAA                 TAAA GAT TTTA                 CCTTACTTTGCTTAT  48 146
     CJE1472 NONE
     CJE1471 1368310 .. 1368326 -  -2.3  -2.62024   TATCATTACAATTTA              TCAAAAA AAC TCCTTGA              AAAATATAATTTTAC  39 67
     CJE1470 NONE
     CJE1469 NONE
     CJE1468 NONE
     CJE1467 1365620 .. 1365652 -    -2  -3.84901   TTGATGAAAAATTAA      CTATTCTTTGTCTT GAAGT AGGACATAGAAAAG      AAATTTATAAACGAT  49 30
     CJE1466 NONE
     CJE1465 1364137 .. 1364167 -  -6.2  -3.17075   TTTTTCCTAATGCAA      GGGCAA-GGCGAT AAATTA ATCGCCCTTGCTC       TCTTGCTTTGGGACT  61 10
     CJE1464 1363867 .. 1363879 -  -6.3  -4.14739   TCATCTATCCTAAAA                GACTT AAA AAGTC                ATCTTGTAATTTTTT  70 2
     CJE1462 NONE
     CJE1461 NONE
     CJE1460 1356890 .. 1356900 -    -4  -3.55444   TTTTTATTTTTTAAA                 TCAA ACC TTGA                 ATATTTAGTTTATAT  50 10
     CJE1459 NONE
     CJE1458 NONE
     CJE1457 1354703 .. 1354713 -    -4   -3.5771   AAAAATTGTTTTAAA                 TTTG CAT CAAA                 AACATCGCTATCAAT  50 109
     CJE1455 1354373 .. 1354385 -  -3.4  -4.40561   GCCTTTTAAAAATAA                GCTA TTTTG TAGC                GAGTGATTAAAGCAC  58 3
     CJE1454 NONE
     CJE1453 NONE
     CJE1452 NONE
     CJE1451 NONE
     CJE1450 NONE
     CJE1449 NONE
     CJE1448 NONE
     CJE1447 NONE
     CJE1446 NONE
     CJE1445 1348139 .. 1348160 -  -8.7  -2.90075   CTTTGTGTAATTATA           GTCAAGGCT TATT AGCCTTGCC            CCGCAAAAGCGGGGT  71 75
     CJE1444 NONE
     CJE1443 1347441 .. 1347456 -  -7.6  -3.77846   TAGAATAGATGTAAA              TGAGGA TCAT TCCTCA               TTTAACTCCTTAATC  72 16
     CJE1438 NONE
     CJE1436 1344060 .. 1344081 - -10.2  -3.57523   ATGAATATAAGAACA           CACTAGCC ATAAAA GGCTAGTG            AAGCAATCTAAAAAA  84 181
     CJE1435 NONE
     CJE1434 1342731 .. 1342747 -  -2.3  -3.74872   ACCTATGCCACTAAA              TAAATCA AGA TGGTTTA              TTTTCATTTAATAAT  47 13
     CJE1433 NONE
     CJE1432 NONE
     CJE1431 NONE
     CJE1430 1341324 .. 1341334 -    -4  -3.59979   TTCTTTTATTCTAAA                 GATA TTT TATC                 TTTTATGTTAAAAAT  50 5
     CJE1429 1340819 .. 1340830 -  -7.2  -3.60884   GGTAAAAGATGATAA                GGGC TTTC GCCC                 TTTGCCTTAATGCTT  70 259
     CJE1428 NONE
     CJE1427 NONE
     CJE1426 1339942 .. 1339954 -  -4.9   -3.0879   AACGCATTTTAAAAG                GATAA AAT TTATC                ATTGGTTTTTATGCC  52 34
     CJE1425 NONE
     CJE1424 NONE
     CJE1423 NONE
     CJE1422 NONE
     CJE1421 NONE
     CJE1420 NONE
     CJE1419 1337084 .. 1337114 -  -7.7   -4.7173   GATTATATCGAAAAA      CTTGC-AGGGGATT TTTA AATCACCTTGCAAG       TTTGCAACCATTTAT  81 9
     CJE1416 NONE
     CJE1415 NONE
        trmB NONE
        lolD NONE
     CJE1412 1329538 .. 1329559 -  -3.8  -6.32976   AAAAAAACAAAAAAA           GATAAGAA TATTTT TTCTCATC            TTTTAACCTTAAACA  93 21
     CJE1411 1328361 .. 1328378 -  -4.2  -2.86288   TAAATTCCATTAAAT             TTAGCT AATTTA AGCTAA              TGAGTTCCAAAGGAT  48 12
        pyrH NONE
        rpoZ NONE
     CJE1408 NONE
        tyrS NONE
     CJE1406 NONE
     CJE1405 NONE
     CJE1404 1319052 .. 1319065 -  -5.3  -3.91084   TCACTCTTAATTAAA               GCTTA ATCA TAAGC                CTTTTTTGAGTTTGC  62 18
        hydA NONE
        hydB NONE
        hydC NONE
        hydD 1314511 .. 1314523 -  -3.5  -4.70887   CGATGAAGAAAGAAA                TAAAA ACA TTTTA                TGTATAGTTGAAAGC  66 346
      dnaJ-2 1310613 .. 1310629 -  -3.7  -5.06451   TACTATGGTAAAAAA              GATAAAG TTA CTTTAAC              CACAATTGAAGATCA  70 490
     CJE1392 1307061 .. 1307077 -  -5.1  -5.77677   TAAAACAAGAAAAAA              GCTAGTT AAT ATCTAGC              TTTTGCGTGTTATCC  90 10
     CJE1383 NONE
        uvrC NONE
     CJE1381 1293457 .. 1293467 -  -5.4  -2.88433   AGGTGAAAAACTAAG                 CTTC AAT GAAG                 AAGAATTATTAAAAA  52 177
     CJE1376 NONE
     CJE1375 1288933 .. 1288955 -  -6.4  -4.42235   AATTTGCAAAAAGAA           TTGCTTTTAA ATT TTAAAGGCAA           GGGCGTTTATCTACC  74 298
     CJE1372 1286318 .. 1286348 -  -4.2  -4.73388   AATTTTGATGAAAAA       TTTCATTTTTTCGA ATT TCAAAAAAACTAAA       ATTTTATATTTTTCA  69 21
        htrA 1277011 .. 1277035 - -12.3  -2.82666   TTAAACTAAAATTTA          TAACGAAAGGA AAA TCCTTCCGTTA          TTTTTATTTAAGCAC  88 29
     CJE1362 NONE
     CJE1361 1274792 .. 1274818 - -11.1  -5.95449   AAACAAAATAAAAAA         CTTTATCACAA TTTTT TTGTGATAAAG         ACTTATTAATTTTTT 100 252
     CJE1358 NONE
     CJE1357 1271748 .. 1271761 -  -5.3  -4.13654   CTGTTAAAGTAGAAA               GAGTA GCTT TACTC                AATGCAGTTTCTGTA  64 197
     CJE1354 1267280 .. 1267290 -  -2.6  -2.53918   TTACCTTAGAAAATC                 TTAT TTA ATAA                 TTTATTTACCGCTTT  39 5
        ribE NONE
     CJE1352 NONE
     CJE1351 1265736 .. 1265749 -  -4.5  -3.54741   GAGCAGGTTGTTAAA               GAAGC CCTA GCCTC                GAATCAACCTAATCC  57 77
     CJE1349 NONE
     CJE1348 NONE
        glcD 1262392 .. 1262408 -  -4.5  -3.76174   AAATTTAGTAAAATA              GTAAAAA AAT TTTTCAC              CTTCTAAAGTCCCAT  56 29
         rbn 1261521 .. 1261539 -  -3.2  -2.52017   TTTAAATTTAAAATT             TATGGA ACTAATA TCCATA             TCCCATTTTGGATTT  42 88
     CJE1341 1257086 .. 1257096 -  -2.6  -5.40072   CCTTTTTTAAAAAAA                 TTAA ACA TTAA                 AGTATAGCCTTTTGT  69 22
        ftsY NONE
        radA 1254834 .. 1254844 -  -2.6  -3.33744   GGTTTCCTCAAAAAT                 TTTA TTC TAAA                 CTCGGAATTTTAGCA  44 68
        atpB 1254136 .. 1254146 -  -3.2  -3.43039   AAATTCTAAAATATA                 GATC AAT GACC                 TTCCTCAACAACAGT  47 17
     CJE1337 1253738 .. 1253748 -  -2.6  -4.12942   CTAAATTTGTTAAAA                 TTTT AGA AAAA                 TATGAAAATAATGCT  53 227
        gatB NONE
        gpsA NONE
     CJE1329 1244165 .. 1244180 -  -6.2  -2.75891   ACACGGAGCCAATGA              TATAGC CAAT GCTATA               GGTCCTTTTGCAGCG  58 447
     CJE1327 NONE
     CJE1325 1239905 .. 1239937 -  -5.1  -3.97368   TTTTGAAGTCATAAA      TTAAAGCAATACTTT AAT AATATATTACTTTAA      TTTTTAGGCGAAAAT  62 72
     CJE1324 NONE
     CJE1323 1237934 .. 1237965 - -12.6  -2.61736   AAGATTATATAATAC      TTAGACTTAAAACA AACT CGTTTTAAGTCTAA       CAAAAATTTATTTAG  95 33
        gidA NONE
        arsB NONE
        petA NONE
        petB NONE
        petC 1231723 .. 1231768 -  -2.1  -4.77719   TAAAATTGAAGAAAA GATAGAATTTTTGCCAC AGATATAAAATA GTGGCAAAAATTTTATA ATACTAATGTAATTT  60 29
     CJE1317 NONE
        rpsB NONE
         tsf 1228506 .. 1228518 -  -3.4  -3.54459   TTAACCGTTTTTAAA                GTTG TGCAG CAAC                TTCAGCCGCAAAATC  48 8
     CJE1314 NONE
        fliR NONE
     CJE1312 NONE
     CJE1311 NONE
     CJE1310 1224519 .. 1224529 -    -4  -3.84027   TCATTAAAAATAATA                 CTTT TCA AAAG                 ACTAAACCTTAAGCT  54 34
        argS 1222913 .. 1222937 -  -8.7  -2.90615   ATTTTTGCTAAATTA          TTAAAACAGCA AAA TGCGGTTTTAA          TGTTCCATTTTGTTT  71 22
     CJE1306 NONE
        ppiB 1220945 .. 1220967 -  -3.6  -3.61506   GTAGTTTTAAAAAAG           TTTTAAAATT TTA AATTTTTAAA           TTTTATCACAAATTT  50 21
     CJE1304 NONE
     CJE1303 1219111 .. 1219125 -  -7.1    -4.946   ATTAAACAGTAAAAA               GCGGT TTTAT ACCGC               TTTTTTTATTTACCT  86 31
     CJE1302 1218273 .. 1218285 -  -4.9  -2.77888   GAAGATAGAAAAAGT                TTACA TCC TGTAA                GTGTGGTTTTTGATG  50 152
     CJE1300 NONE
     CJE1299 NONE
     CJE1298 1215780 .. 1215835 -  -6.5  -3.03575   ATAAAAATTTATACA TCTTATATCCTTTTTTGCTTGACAT TTTAAG ATATTAAGCTAAAAAGGATATAAAT ATTTGTTATTTTTAT  59 46
     CJE1297 NONE
     CJE1296 NONE
     CJE1295 1212506 .. 1212534 -  -6.3  -3.18507   AATATATTTTAGTAA        TATTAATTATATA TAA TATATTATTAATA        AAAATCAAATTTTTA  61 38
     CJE1291 NONE
     CJE1290 1206449 .. 1206470 -  -9.5  -5.06103   ATAATTTCTAAAAAA           GGCTTTCCT TTTC AAGAAAGCC            TTTTTTTATCCAAAG 100 15
     CJE1288 1205499 .. 1205518 -  -2.2  -2.78996   TACTCTCATTTAAAT            GTCCTTTT CTTT AAAAAAAC             TCAAAATTTCTTTTA  40 0
        waaD NONE
        hldE NONE
      gmhA-1 NONE
     CJE1284 1201589 .. 1201601 -  -4.8  -3.63744   CCCTTTGTCAAAATA                TCGC TTTTT GCGA                TCTTTTCATCACAAA  57 264
        waaV 1200024 .. 1200038 -  -2.2  -2.97122   AAAAACTTAATTATA               TAAAAT CTA ATCTTA               AATTCTATTTTTTAA  41 23
     CJE1281 NONE
     CJE1280 NONE
     CJE1279 NONE
     CJE1278 1195929 .. 1195940 -  -4.4  -5.69023   AAAATAGCAAAAAAA                TGCT CGAA AGCA                 ATCATCAAATTTATT  88 50
        wlaX 1191668 .. 1191681 -  -2.5    -3.158   AAATAAATTTTAATA               TATTT TCTT AAATA                CTTAAGATTGAACTT  43 27
        galE NONE
        wlaB NONE
        pglH NONE
        pglI NONE
        pglJ NONE
        pglB 1183727 .. 1183740 -  -2.5  -3.60792   TTTTCAACCCTTAAA               TTTTA AGTT TAAAA                ACCTTAGCATCTCTA  46 7
        pglA NONE
        pglC NONE
        pglD 1181300 .. 1181321 -  -2.3  -3.96624   TATGCGGAGGAGAAA           GAAAAAATC TCAT GATTTATCC            TTTGTGTAAAACAAA  49 114
        pglE NONE
        pglF NONE
        pglG NONE
        cheY NONE
     CJE1260 NONE
        ftsH NONE
     CJE1258 NONE
        pssA 1172591 .. 1172615 -  -9.5  -2.74514   TCAAAGTTCCAATCA          TTCCATTAAAA ATC TTCTAATGGAA          TATCTTGAAATTATA  74 229
        msrB NONE
     CJE1254 NONE
     CJE1253 1169553 .. 1169573 - -12.7   -4.7078   TTAATTACTTAAAAA            TAAGCGTGA AAA TCACGCTTA            TGACATCGCTTTAGC 100 23
        metK 1155923 .. 1155951 -  -9.8  -3.31501   ATTAATTCTTTATAA        TTATACAAGCCT TGTTT AAGCTTGTATAA        TATTGTTAATTTTTT  80 39
        yajC NONE
        secD NONE
        secF NONE
        leuS NONE
     CJE1233 NONE
     CJE1232 NONE
        folC NONE
     CJE1230 NONE
     CJE1229 NONE
         mfd NONE
     CJE1227 NONE
     CJE1226 NONE
        thiD NONE
        thiE NONE
        hemD 1137996 .. 1138013 -  -4.9  -5.10877   ACAATAAATTAAAAA             TTTGCCT AAAA AGACAAA              CAAAACATTGCCTTG  75 506
     CJE1217 NONE
         lon 1132720 .. 1132740 -  -8.4  -3.58533   CTATAATCTTTTAAA            GCAAACTT GTAAA AAGTTTGC            TTTCTTATACATTTA  77 55
        ileS NONE
     CJE1203 NONE
        gatA NONE
        guaB NONE
     CJE1200 NONE
     CJE1199 1119230 .. 1119245 -  -4.8  -3.90328   GATAACTTTTATAAA              CTTATA AATC TATAAG               TATAAATTTAATTTT  60 33
        murC NONE
     CJE1197 NONE
        mutS NONE
     CJE1195 1111200 .. 1111249 -  -5.3  -2.70923   GCTTAATATCATAAT GTTTTTCATCGCTAAACCTTATAA AAT TTACAAAGTTTAGCGA-AAAATGC TTTAAGAAAATAAAT  52 27
     CJE1194 NONE
     CJE1193 NONE
        dapE NONE
        thiS NONE
        thiF NONE
        thiG NONE
        thiH NONE
     CJE1187 NONE
     CJE1186 1104380 .. 1104393 -  -2.5  -2.92192   TTTCATTGAATTATA               TTTAT TTAG ATAAA                AAAAATGTGCTAGTT  41 35
     CJE1185 NONE
     CJE1184 1102245 .. 1102263 -  -3.2  -4.26292   AATATTAAAACTAAA             TCTAGAAA ATA TTTCTACA             AGATTGCAAAATATA  57 80
      accC-1 NONE
     CJE1180 NONE
     CJE1179 NONE
     CJE1178 1096761 .. 1096787 -    -9  -5.05601   TATGAGAGAGAAAAA         TTAAATTAACCA AAA TGATTAATTTAA         TTTTTTTAAGTATTA 100 31
        lepA 1089768 .. 1089784 -  -6.7  -4.18697   AAAATTATTTTAAAA              TTGTATT AAA AATACAA              GCAAATTTCAAGCCA  73 57
        mapA NONE
        ctsW NONE
        gyrA NONE
     CJE1170 NONE
     CJE1169 NONE
     CJE1168 NONE
         asd NONE
     CJE1166 NONE
     CJE1165 NONE
     CJE1164 NONE
     CJE1163 NONE
     CJE1162 NONE
        livH NONE
        livM NONE
        livG NONE
        livF NONE
     CJE1157 1072346 .. 1072357 -    -3  -2.78798   ATGGTTCATTTAAAG                TTTG CCTA CAAA                 ATTTCGCTTCCTTCT  43 8
     CJE1156 1071570 .. 1071585 -    -6  -2.53263   TTTAGCGTTAATTTA              CCGCCC AGAA GGGAGG               TGATTAAATTGCTAA  55 315
     CJE1139 1055932 .. 1055946 -  -8.6  -4.75289   GAGCATAATATAAAA               GAGTGA AAA TCACTC               AAAATCTTTAATATA  93 20
     CJE1129 1045046 .. 1045064 -  -3.3  -5.83211   TATTAAAATAAAAAA             TAATTAT TTCTT ATAATTA             TTTTGTGAAATATTA  82 312
     CJE1128 1044802 .. 1044833 -    -4  -3.29829   TATATTTTTGTATAA      TATTATATACTAAT ATTT ATTAATAAATAATA       AAAATAAATAATATT  49 3
     CJE1127 NONE
     CJE1126 1043949 .. 1043959 -  -2.6  -2.73468   TAACATTTTTAATTA                 TTAA TAT TTAA                 AGTTCTTGCCTCTTT  40 8
     CJE1125 1043806 .. 1043823 -  -3.5  -3.00816   AACATTAATAAGAAC             TTACTTA GAGA TAAGCAA              CTCATTTTCTTCTCC  46 8
     CJE1124 NONE
     CJE1123 NONE
     CJE1122 1042328 .. 1042344 -  -7.9  -3.89336   GCAATTAAATTCAAA              GGGCTTC CTA GTAGCCC              ACTTTTTTTATATTA  79 38
     CJE1118 1039787 .. 1039800 -  -2.3  -4.80077   TCAAAATAAAAATAA               CTAGC CCAT GCAAG                TTCTGCATAATCTTT  60 447
     CJE1117 1039083 .. 1039109 -  -3.2  -3.38324   TATTTTTAATAAAAT         TATTCTACTTTT TTA AAAATTAAAATA         TAGCTATATTAGGAA  47 18
     CJE1116 NONE
     CJE1115 NONE
     CJE1114 NONE
     CJE1113 NONE
     CJE1112 NONE
     CJE1111 NONE
     CJE1110 NONE
     CJE1109 NONE
     CJE1108 NONE
     CJE1107 1026728 .. 1026747 -  -4.4  -2.79749   TATCGGCAATAGAAT            TAG-CAAGA GAA TCTTGTCTA            GTTTAAGTTTCGCTT  48 56
     CJE1106 NONE
     CJE1105 1025237 .. 1025249 -  -4.9  -3.47227   TTCTAATGATGAGAA                TTTAG AAC CTAAA                TATAAAGATCATCAA  55 445
     CJE1101 NONE
     CJE1100 NONE
     CJE1099 NONE
     CJE1098 1023820 .. 1023834 -  -5.8  -2.70991   AGAATAGTAAAAACG               GTTTTT TAA AAAAAC               TAATATAAATATATG  55 54
     CJE1097 1023122 .. 1023137 -  -2.6  -5.54264   AAATATTCAAAAAAA              TGAAAT ATTA ATTCCA               AAAAGAGTATTATTT  76 447
     CJE1095 NONE
     CJE1094 1021896 .. 1021920 -  -8.9  -3.67141   AGAAGTCTATGTAAA          TAATTAATTTT AGA AAAATTAATTA          TTCAATAACGCAGTT  81 19
     CJE1089 NONE
        aroB NONE
     CJE1087 NONE
     CJE1086 NONE
     CJE1085 1011660 .. 1011670 -  -2.6  -3.32562   ATAAATTCTTTACAA                 TTTT ACT AAAA                 AATAATTTAGGAAAA  44 468
     CJE1083 NONE
        sixA 1010497 .. 1010513 -  -2.9  -4.12151   ATAAAAAAACTCAAA              CACCCTA AAG TAGGAAG              AAAACTAAAAAATTA  53 75
     CJE1079 1006482 .. 1006498 -  -3.1  -5.28831   ATTAATAAAATAAAA              TTTTCTA AAA TAAAAAA              TAATTTTTATTACCA  72 35
     CJE1078 1005822 .. 1005837 -    -9  -3.60805   ATATTGTATTTTAAA              GTAGCC CTAA GGCTAC               TTTTTATTCTGCTAG  79 29
        hemB NONE
        argF NONE
     CJE1073 NONE
        hemN NONE
     CJE1071 NONE
     CJE1070  998777 ..  998789 -  -2.7  -4.43879   ATTACTCAACCAAAA                CATAC AAA ATATG                AAAGAAGATATAGCC  58 121
     CJE1068 NONE
        hipO  996470 ..  996483 -  -2.5  -3.61465   CCCCAAAAAAGAAAT               TTTAT ACCT ATAAA                TTTGTAAAAAATGGT  48 218
     CJE1064  993642 ..  993662 -  -9.8  -3.33865   TATCCTAAATCAATA            TAAAGGGC AAAAA GCCCTTTA            TTAAATTTTTCCACC  80 26
        cjaB  991890 ..  991901 -    -3  -3.71108   AAAATGAATTTGAAA                TTTG CGAT CAAA                 GTAAAAAACTTTTAA  52 499
     CJE1061 NONE
     CJE1060  990305 ..  990315 -  -6.8  -3.48153   ATCAACAATCCAGAA                 GCTG TAG CAGC                 TGCATTAATGGCCTC  65 57
     CJE1055  986692 ..  986716 - -10.1  -4.55023   CTCAAGATGATAAAA          TCCAAAAGGTT AAA AGCCTTTTGGA          TCTTGTTAAAAATTA  91 53
     CJE1051  984985 ..  985019 -   -19  -4.55491   TACGCAAGGATAAAA     TAAATCATTCCTATCT TTA AGATAGGAATGATTTA     TTTGTATTTTTATAA 100 394
     CJE1046 NONE
     CJE1045  982080 ..  982108 - -14.9  -2.67166   AGGTAAGCAAGCAAG        CTTTGAAGAATTA AAA TAATTCTTCAAAG        AGCTTTTTTAACTGC 100 7
        rpmH NONE
        rnpA NONE
     CJE1039 NONE
     CJE1038 NONE
     CJE1037 NONE
        trmE NONE
        purL NONE
     CJE1034 NONE
        purH  970595 ..  970617 -  -3.6  -4.57837   ATAGTTTCCTAAAAA           TAAAATTTTT CGG AAATATTTTA           CACATAATTTATTTA  62 85
     CJE1030 NONE
     CJE1029 NONE
     CJE1028  968516 ..  968531 -    -9  -2.86661   AATTTAAGAAGATTA              CCTCGA TATT TCGAGG               CTTTAGGATATTATT  73 36
     CJE1027 NONE
     CJE1026 NONE
     CJE1025  965699 ..  965729 -   -10  -4.87008   AATATACAAAACAAA       TAAGATTTATTGAT TTA ATCAATAAATCTTT       TAGTTAAATCTGCAA 100 9
     CJE1023 NONE
     CJE1022  961999 ..  962009 -  -2.6   -3.9444   CAAATCTTAATGAAA                 TTTT CAA AAAA                 GCAAGTCTTATAGAT  52 235
        secA  959037 ..  959049 -  -3.4  -3.16783   TATTCAAGCTAAAAT                TCCT TGCTT AGGA                CCACTTTTTCCATGG  45 1
     CJE1019 NONE
     CJE1018  956562 ..  956573 -  -5.8  -3.86202   GGCCACTAGACGAAA                GGGT CATA ACCC                 TAACAATAAAAATGG  66 467
     CJE1017 NONE
         aas  952174 ..  952196 -  -5.7  -3.91911   GCTATGGTAATGAAA           GCTAAACTA GATAG TAATTTAGC           CGTAAGTGCTGTAGC  66 106
     CJE1013  949138 ..  949148 -    -4  -2.64472   TATTTTTCAAACTCA                 CTTT AAA AAAG                 CGGCTATCATAACTA  44 12
     CJE1012 NONE
     CJE1011 NONE
        pckA NONE
        argH  942944 ..  942967 -  -9.7  -3.12999   GCATTTTAGATTCAA          TGTTTAGGC AAAATA GCCTAAACA           ATATTTATAAATTTT  78 30
        cheB NONE
        cheR NONE
        pebC NONE
        pebA NONE
     CJE0998 NONE
     CJE0997  933837 ..  933856 -    -8  -4.81249   CTGTAAATTTAAAAA            GCTTATAT AAAA ATATAAGC             TTTTTAAGAAATGTA  89 29
        prsA  932794 ..  932814 -  -7.7  -4.82678   GCATAAAAATGAAAA            GCTTAAAAA TAA TCTTTAAGC            TTTTTTAATCTAAAT  86 35
        cstA NONE
     CJE0994  930250 ..  930262 -  -4.9  -2.56596   GGCTTTAGTAACTTA                TGTAA GTG TTACA                AGAGATGGAAAGAAA  49 131
        ciaB  927981 ..  927999 -  -3.3  -2.72121   AAAAACAATATCAAG             TAAAAAA CAGCT TTTTTTA             AGTTTTTTTCAAAAA  42 47
         hup  927598 ..  927616 -  -8.9  -4.27694   TTAATTAAGAAAGAA             GGCTAGA ATTTA TCTAGCC             GAAGTTTTATTTTTT  86 32
        cysK  926561 ..  926583 -  -8.6  -3.15197   CAAGAAATTTTAAGA           GAACTTAGAA TTT TTCTAAATTC           TCAATAATTATACTT  73 39
     CJE0985 NONE
         alr NONE
     CJE0983  921950 ..  921960 -  -2.6  -3.67611   TTTACTTTAACATAA                 TTTT TAT AAAA                 AGGACTTTATGATTT  48 76
     CJE0982  920414 ..  920438 - -11.6  -3.27298   GTTTTGAATCATTAA          TTCATAAGCC ACTAA GGCTTATGAA          TTTTAATCCCAACAT  90 28
     CJE0979 NONE
        thiJ  918102 ..  918118 -  -6.6  -3.60627   TTATTTTAGTTTAAA              TGGTAG AAAAA CTACCA              TTTAAACTATTTTGT  64 32
        pheS NONE
        pheT NONE
        aroA NONE
        ispH NONE
        rpsA NONE
     CJE0971 NONE
        serA NONE
     CJE0969 NONE
     CJE0968 NONE
     CJE0967  904376 ..  904392 -  -9.5  -2.62983   CTCAGGGGTAGAGCA              CAACCTT GCC AAGGTTG              GGGTCGCGGGTTCGA  75 87
     CJE0966  901804 ..  901814 -  -2.6  -3.91846   AAAATCAAAGCCAAA                 TTAT ACC ATAA                 AAAATTTTACATATA  50 32
     CJE0965  898567 ..  898580 -  -3.8  -5.03747   AAATTCGCTAAAAAA               CCAG GTGATA CTGG                TTCAACAGAAGTTCA  70 316
     CJE0963 NONE
        flhA NONE
     CJE0961 NONE
     CJE0960  894482 ..  894496 -  -5.8  -2.71018   AAAATTAAAATATAC               TTTTTC ATT GAAAAA               AATCTTTGTATTTAT  55 15
     CJE0959  893830 ..  893843 -  -2.5  -4.56597   TGTGGTTTTTAAAAA               TTTTT ATTT AAAAA                TTAAAGCATTTATTT  60 39
     CJE0950 NONE
        pabB NONE
        pabA  884596 ..  884610 -  -5.6  -3.10245   GGAGTGGAATATATA               GGCGCT CTA AGAGCC               AGTATGATTGCCTCC  57 159
     CJE0946  883314 ..  883346 -  -6.6  -4.56597   TTTTTCCTTGAAAAA     GTTTAAAAATGC-AT CATT ATAGCATTCTTAAAC      TTTTGAAAAAATATA  76 42
        murA NONE
     CJE0944  880863 ..  880883 -  -8.4  -3.27667   GATAAATTAAGCTAA            TGTTTGTG AAAAA CACAAACA            TTATATTTTTAAAAG  73 26
     CJE0941 NONE
        hemL NONE
     CJE0939 NONE
     CJE0938 NONE
     CJE0937 NONE
     CJE0936 NONE
     CJE0935  872941 ..  872957 -  -2.3  -3.84183   TTTTACTAGAAAATA              TGAAAAT TTA AATTTCA              AAAAAGGCGAAGAAC  49 150
        gltX NONE
     CJE0931 NONE
     CJE0930  867840 ..  867864 - -11.5  -2.93089   GATTATTTTAAAGTA          TCTCTTCCTAG TGT CAAGGAAGAGA          CTAAGCTTGTAGCTA  87 38
        mobB NONE
         fbp NONE
     CJE0926 NONE
        metG NONE
     CJE0924  862879 ..  862903 -  -7.2  -3.02564   AGAAAAAATTAATTA          TCCAAAAGCT TTTAG AGCTGTTGGA          AATGCAAATTCTAAA  64 155
        acnB  859993 ..  860006 -  -3.9   -2.6296   TAAATTTGAATTAAT               TTTCA AGTT TGAAA                TTTTCAATCTCATTA  44 7
     CJE0921 NONE
     CJE0920 NONE
     CJE0919 NONE
        trmA NONE
     CJE0916 NONE
        ilvA  853006 ..  853016 -    -4  -3.43756   TATGTTATTAAAAAC                 TTTC ATA GAAA                 TTAAAGGCCTTTTGG  49 7
        fliP  845805 ..  845826 -  -3.1  -4.08706   TCTTTAGGAGAGAAA           TATCTTAAA GATG TTAAAGATA            CTTTTAAAAAGAATA  55 76
     CJE0900 NONE
     CJE0899  838844 ..  838871 - -11.6  -5.27938   ACTTTTAAATAAAAA        TTAAGAAAAATC AATG GATTTTTCTTAA         AAATGTTTTTCAATC 100 35
     CJE0891 NONE
        ruvA NONE
         ddl  826676 ..  826705 -  -9.5  -4.07568   TTTTTCTTCCTAAAA       TACGCTAAATTTT ATGT ATAATTTAGCGTA        TTTTGACTTAAAAGC  87 41
     CJE0888 NONE
     CJE0887 NONE
     CJE0886  823830 ..  823845 -  -3.2   -3.2348   AAAATGAAGATGGAA              GCTACT CTAA AGAAGC               TTTGTTTATGAGTTT  47 477
     CJE0882  819131 ..  819151 -  -9.1  -4.04326   GAAGCAAATATCAAA            GCTGTGATT TCA AATCACAAC            TCTTTAAAGGATTTA  88 499
     CJE0867 NONE
        valS NONE
     CJE0865 NONE
     CJE0864  801232 ..  801246 -  -8.6  -4.15006   ATATTTATCTTAAAA               GGAGAT ATA ATCTCC               TTATTTTTTGAAACC  83 26
     CJE0863  800263 ..  800279 -    -8   -5.4833   GTACTTAAGAAAAAA              GTCCCT AGGTA AGGGAC              AAAATTAAAAAGCAG 100 30
     CJE0862 NONE
     CJE0861  798655 ..  798667 -  -7.7  -4.21989   TATAAGTTTAACAAA                GCCTT TAG AAGGC                TTTGTATAGAGTTAA  77 37
     CJE0860 NONE
     CJE0859  797367 ..  797377 -  -2.6  -4.60678   TAAAAATATAACAAA                 TTTA AAC TAAA                 AATTTTGCCATTTTT  58 21
        coaD NONE
         tmk NONE
        hisS NONE
        speA NONE
        cysE  792523 ..  792556 -  -4.1  -4.27796   CAATAAATGTGAAAA     TTTGTATTAATTTTT TAGG AAAAATTAATACGCA      TAATAATACATATAA  62 63
        aspC  791229 ..  791254 -  -9.9  -3.55622   TTTAATTTGCCTAAA         TAATTCTAGGC TTTA ACCTAGAATTA          TTTATAGTTTTTAAT  84 23
        tonB  782595 ..  782611 -  -5.9  -3.28368   AGTCAATCCACAATA              TACAAGC AAA ACTTGTA              GTGTATGTGGAAATA  58 302
        cjaC  766647 ..  766668 - -11.7  -2.53213   TAACTTTTTAAGCTA           TAAGCGTGA AAAT TCACGCTTA            TTCTAATTCATATTT  87 23
        corA NONE
        mogA NONE
     CJE0823 NONE
     CJE0822 NONE
     CJE0821 NONE
        flaC  754945 ..  754964 - -10.8    -5.252   CATTTTGATAAAAAA            TAAGCCCT AAAT AGGGCTTA             TTTTATTGTAATAAA 100 28
     CJE0819  754010 ..  754020 -    -4  -5.68039   AAAGCTATAAAAAAA                 TTTG GCA CAAA                 AAAAGATTTTAAAAA  88 305
     CJE0799  737165 ..  737175 -  -2.6  -4.86939   TAATAAATTTAAAAA                 TTTA ATT TAAA                 AAGATTAAAAAATAA  61 8
        glnA  735368 ..  735388 -  -6.8  -3.57263   ATCTTTATCTCGAAA            CAGGAGCA AGTGG TGCACCTG            TTGCGGGTATAGCAG  67 276
        mraW NONE
     CJE0791  727741 ..  727761 -  -6.3  -3.48924   GTATGTTTTAGATAA            GATTATTCA TTC TAAATAATC            TAAAATTTGATTTTG  64 11
     CJE0789  723349 ..  723373 -  -7.4  -4.71482   ATTAAATTTTAAAAA          CTATATAAAT CTTTC ATTTATATAG          TTTTTAGCAAGGTTG  81 18
        flgH  719814 ..  719846 - -12.9    -5.093   TGTAAAAGAATAAAA      GCCTAAAAGCAAGGT TTA ACCTTGCTTTTAGAA      TGGCCATATCGCTTC 100 20
     CJE0783  716904 ..  716958 -  -4.4  -4.94487   TTAGAAAATAGAAAA GATCTTTACCCCCCATTTAAACGCCT TTT AAGAGTTCTTATAGAAGATAAAGATC AAAAAAGTGCACAAA  70 262
        uvrB  712019 ..  712031 -  -2.7  -5.38054   TCCTATAAATAAAAA                CAATA TTT TATCG                AAACCTTTGTTGTTT  69 321
        argG NONE
        rplI NONE
        hslV NONE
        hslU NONE
         era NONE
     CJE0762  696016 ..  696028 -  -4.9  -2.80533   TTTTAAAAGCAGAAT                TTAGA TTT TCTAA                TGCTCTTTTAAAGTG  50 338
     CJE0761  695349 ..  695387 -  -7.9  -3.65638   ATAATTAAATTACAA   TATTTTTAAATATTTTT TTTAT AATAATATTTAAAAATA   TAATATTTTAATATT  74 42
     CJE0759  694390 ..  694408 -  -4.7  -5.00196   CTGCAAAGAATAAAA             CAATTAA AATTA TTAATTG             TTGTTTCTCTCTTTT  74 124
     CJE0757 NONE
     CJE0756  690169 ..  690203 -    -6  -4.58283   CAATTGGTTTAAAAA     CCTTGTATTAAA TAAATTATAAG TTTAATACAAGG     AAAATTTATCTATAT  73 54
        aspS NONE
         adk NONE
         ppa NONE
        msrA  675791 ..  675812 -  -7.3  -5.08255   ACTTTGAAAAGAAAA           TCACAGCGT GAAA AGGCTGTGA            ATAAAGTTGAATTTT  90 63
     CJE0734 NONE
     CJE0733  668298 ..  668312 -  -2.9  -3.59946   TTTTTAAGCATACAA               TGTTT TATAG AAACA               AAAGGAGAGCATTTA  48 257
     CJE0721  654187 ..  654197 -  -2.6  -4.57882   TGGAATAATAATAAA                 TTTT CAA AAAA                 TTATTTTTCAAATGC  58 431
         ftn NONE
        algI NONE
     CJE0713 NONE
     CJE0712  645128 ..  645173 -    -3  -4.74132   ATATTTTAGGAAAAA GT-GAATTAAAAG-ATTATTTG GATG CAAACAATACTTTAAATTCTAC CCAGCAAGAATTTTT  64 140
        dsbD NONE
     CJE0705  636195 ..  636218 -  -9.8   -2.6369   ATAACTTTAAAAACT          TATAAGCTAT CCAT ATAGCTTATA           TCGTAAGTATTTTTT  75 1
     CJE0704  634750 ..  634771 - -10.3  -2.60797   TTTATATACATCAAG           GTGGAATTT TAGG AAATTCCAC            TATGTTAGAGAGATA  78 54
         nth NONE
     CJE0697 NONE
     CJE0696  627580 ..  627601 -  -4.6  -3.07222   AGCAACGATAAATTA           TTTTTCTT CATTGT AAGAAAAA            ATAGGTAAAGACCAT  52 1
     CJE0695 NONE
     CJE0694  626575 ..  626587 -  -3.4  -3.63744   CGTCCTCCTAAAAGA                CAAG AATTG CTTG                ATCAAATTTATAAAA  50 305
     CJE0683  616538 ..  616549 -    -3  -5.09225   ATTTTACTTAAAAAA                CTTA AATT TAAG                 ATGAGAGATATAAAG  66 21
        tatB NONE
        tatC NONE
        queA  614079 ..  614097 -  -2.4  -4.19472   CAATATAGGTCAAAA             TTGTATCA TTG TGGCACAA             ACTGGAATTTCAGGT  52 248
     CJE0666  602391 ..  602415 -  -7.3  -3.65722   AAAAGAATTTTTAAA          GATCTATCT TTATAGG AGATAGATC          TTTTTTAAATTTTAT  72 63
        proA NONE
     CJE0661  597139 ..  597154 -  -4.8  -4.09739   TCAATTTTTTGAAAA              TTTAAG TAAG CTTAAA               ATGCAAATAGAAATT  62 448
     CJE0633 NONE
        flgB NONE
        flgC NONE
        fliE  567528 ..  567562 -    -3  -4.21303   AAAAATAATCATAAA    CAAAAG-TGCC-ATGC AGTAG GCAAAGGCAACTTTTG    AAACCCTATTTTTTT  56 60
     CJE0629  565404 ..  565422 -  -4.6  -4.66609   GATGGCAGCTAAAAA             TTTAGCCG AAA CAACTAAA             AATTTAAAAATTATC  68 403
     CJE0617  555686 ..  555721 -  -5.6  -2.89881   TATTTAGTTTATATA    CTTGCTATTATATAAC TTTA GTCATATAATGTCAAG     TTAATTGAGTAAAAT  53 75
        clpB  553053 ..  553082 - -13.9  -2.88236   GAAAGCGAGATTATA       TTTTGAAAGTAGA AAGA TCTACTTTCAAAA        TGATTAAGCTTTTTT 100 29
     CJE0612 NONE
     CJE0611 NONE
        hemH  545032 ..  545044 -  -3.5  -3.54424   GTTTAGTCGGCTAAA                TTTTT ACC AAAAA                AGTTTAAAAAAATGA  50 65
     CJE0586 NONE
     CJE0585  526284 ..  526294 -  -2.6  -4.95487   AAAAGAAATAGAAAA                 TATT ATA AATA                 ATGGAAATGTAAAAA  64 429
     CJE0569 NONE
     CJE0568 NONE
     CJE0567 NONE
     CJE0566 NONE
     CJE0565 NONE
     CJE0564 NONE
     CJE0563  508672 ..  508684 -  -3.5  -2.52017   TTTAAATTTAAAACT                TTTAT GTG ATAAA                TACAAAGATAGCGTG  44 203
     CJE0561  507593 ..  507609 -  -5.9  -4.24711   CAAAAGCTTAAGAAA              GCTCTTT TTT AAAGAAC              TTGTTAAACTTTCAA  69 37
     CJE0560  507198 ..  507221 -  -2.4  -4.66318   AGGAGCTTAAGAAAA          GCCGAG CAAATCCGCAAT CTCGGC           GTTGTATAGTTGTTT  57 90
     CJE0559 NONE
     CJE0558 NONE
     CJE0557 NONE
     CJE0556 NONE
     CJE0555 NONE
     CJE0554 NONE
     CJE0553 NONE
     CJE0552 NONE
     CJE0551 NONE
     CJE0550  502357 ..  502367 -  -2.6  -3.36492   TCTTTAATTTGATAA                 TTTT ACC AAAA                 CTTTACTTAAGCAAA  44 32
     CJE0549  501898 ..  501927 -  -8.1  -4.89562   TTAAAAGTAATAAAA       TGTATTTTTCTCA AAAA TGAGAAAAATAAA        ATTAGTTTTATTTTT  89 33
     CJE0548  501053 ..  501075 -    -2  -4.16016   TTACTTTGTAACAAA           CTTCACTAAT CTC ATCAGTAAGG           TTATCAGTCATTTTT  51 132
     CJE0547 NONE
     CJE0546 NONE
     CJE0545  499604 ..  499637 -  -6.2  -3.23684   GAGATAAAAAGTATA     TTTTCGCTAATAAT AATGGA ACTATTAGCGAGAA      TTTTGCTGTAAGATT  61 287
     CJE0531 NONE
     CJE0530  485834 ..  485870 -  -4.6  -5.01823   AGAACAAGAATAAAA   CTCTATT-TTATAGCCC TTCG GGGCTATATTAATACAG    TGTATCTAAATCATT  74 17
     CJE0515  468708 ..  468732 -  -2.9  -5.61824   GAAAAGGTAAAAAAA          GATTTGGCA AAAAAAA TGCCAAATT          AATGTCCACCATACT  71 24
     CJE0511  463380 ..  463401 -  -8.9   -4.4267   GTTTAAAATTTAAAA           TATTTGTGA ATTT TCACAAATA            TTTTTTATAAAACCA  86 17
     CJE0509  461927 ..  461943 -  -4.5  -3.97674   TTAGCACTCAAAGAA              TATGTAC CTC ATACATA              AAATCATTATCATCA  58 1
        miaB NONE
     CJE0507 NONE
     CJE0506 NONE
     CJE0505 NONE
     CJE0504  457942 ..  457956 -  -4.2  -3.68351   CCCTGATGATTTAAA               CTCATG TTC CATGTG               TGGAAAAATGTGTGC  53 84
        rpmB  454787 ..  454805 -  -7.5  -4.24002   TTGGAAATTTTAAAA             TTGAGGA ATAAA TCCTCAA             AATTATTTAGAATTT  77 28
     CJE0499 NONE
     CJE0498  453265 ..  453297 -  -7.1  -2.93992   GAAAATTAAAGATTA      TTTAGGTTAAACCTT AAA AAGGTTCAACCTAGG      ATTTTAATGATCTGA  62 29
     CJE0491  447172 ..  447190 - -10.3  -4.90296   AAAATTGCATAAAAA             CATGGGC AAAAA GCCCATG             TTTAAAGATTTAATT 100 27
        mraY NONE
        murD  437718 ..  437732 -  -3.6   -4.9792   TATTCTATATAAAAA               CTTATC AAA GATAAA               AGATAAGAAAAGAAG  68 406
     CJE0478  429039 ..  429065 - -12.4  -3.20991   TTGAACGCAATTTAA         TCAAAAGCTCCA TTT TGGAGCTTTTGT         ATTTACTTGCAAGAA  91 42
     CJE0471  424862 ..  424880 -  -3.2  -3.09664   ATCTAATAAAAACAT             TTCAAATC CTT GATTTTAA             TAAAAGTGATAATTG  44 67
     CJE0470  423803 ..  423815 -  -2.7  -4.81249   CTTTAAATGGAAAAA                TCAAA CGC TCTGA                TTTTAAATTTGCAAC  62 115
     CJE0467  422008 ..  422024 -  -4.5  -6.07374   ATAAAAAAGAAAAAA              TGTTAAA TAT CTTAACA              TACAAATTCAAGTCA  89 81
     CJE0465  420749 ..  420763 -  -5.8  -3.86524   AGAGCTTTGCATAAA               TTTATC ACA GATAAA               ACAGCTGAGGTAGCA  64 307
     CJE0455  408297 ..  408313 -  -6.6  -2.86705   AGATGATAAAAAATG              CAATGC AACAG GCATTG              ATTTTAAAGTAGAAT  58 112
     CJE0446 NONE
     CJE0445 NONE
     CJE0444 NONE
     CJE0443  399328 ..  399340 -  -4.9   -3.1996   TAAAGTTTAATTGAA                TTTGT TTT ACAAA                AAGTTAAATTTCATT  53 76
     CJE0442 NONE
         pyk  396401 ..  396433 - -10.9   -2.8967   AAAAATTTATAAGGA      CATTAAATTCCTT ATTTTCA AAGGAATTTAATG      TTTTATTGTAGATAA  82 28
     CJE0440  395666 ..  395705 - -17.6   -3.7732   TTTTGATATTAATAA  CAACTAAAAATGCTTAGA AATT TCTAAGCATTTTTAGTTA   AGCTTGAAGATCTAG 100 23
     CJE0434 NONE
        kdsA NONE
        ribH NONE
        nusB NONE
        pyrF NONE
     CJE0429  384790 ..  384800 -    -4  -2.98493   TTTATTATTAAACTA                 TAAC AAT GTTA                 ATACAGGATTAATTT  46 34
     CJE0428 NONE
     CJE0427  383279 ..  383289 -    -4  -5.06585   GAAAGTATACAAAAA                 GAAT TAA ATTC                 AAGTTTTGATAAAAG  72 24
     CJE0418 NONE
     CJE0417  374537 ..  374554 -  -5.7  -5.05577   AAATTAAATTAAAAA             TTGTAAT ATTT ATTACAA              AAATTTTTGGCTAAT  79 72
        cmeA NONE
        cmeB NONE
        cmeC  368793 ..  368822 -   -11  -2.53759   AAGATTTTTAATTTA       TTTAGAGAATAG AACAAA CTATTCTCTAAA        AGACATATCTAAATT  83 14
     CJE0412  366736 ..  366753 -  -2.7  -4.19624   CATGCTGAACATAAA             GACAATA AAGG TTTTGTC              GAGGTTGTAAAAATT  53 311
     CJE0408  364655 ..  364666 -  -4.4  -4.10453   GAAACTTTCTTAAAA                TCCT TAAC AGGA                 ACAAAACCAGCAATT  59 78
     CJE0406 NONE
     CJE0405 NONE
     CJE0404  361825 ..  361845 - -12.7  -2.55755   AAATAAAGATAAATT            TTTTGCACC GAA GGTGCAAAA            TTGTTAAGATTTTTT  95 29
     CJE0403 NONE
     CJE0402  359956 ..  359997 -  -4.2  -5.20633   AAAAACAGAGAAAAA TTTTG-ATTCTTTTTTT GAAGAGAAT AAAAAAAGAATTCAAAA TCTTATAGAGCAGCG  75 59
     CJE0393  352803 ..  352830 -  -5.9  -4.14615   AAAAATGTTTCAAAA        TATTATAAAAT ATAAAG ATTTTATAATA         TTTATTTTAAATTTA  68 91
     CJE0391  351867 ..  351882 -  -7.6  -4.33487   ATAATATTAAAAGAA              CTTGGA TAAA TCCAAG               TTAAAAATTTATAAA  77 26
        uvrA NONE
     CJE0389 NONE
     CJE0388 NONE
     CJE0387 NONE
     CJE0386  346321 ..  346332 -  -4.4  -3.32963   ACTCGTACCTTATAA                TGCA ACCA TGCA                 GACTTTATTAACACA  50 381
        polA NONE
     CJE0382 NONE
     CJE0381  339777 ..  339792 -    -4  -3.99985   GATACAGGTAAAGAA              CAAGCCC CTA GGG-TTG              TTGCCAAAGGAGTGG  57 258
     CJE0378  337693 ..  337708 -  -4.7  -5.56372   AAATTAAAAGAAAAA              GCTAG GAATCT CTAGC               TTTTTAATTTTTTAA  83 43
         ndk NONE
     CJE0376  336850 ..  336870 -  -3.4  -3.46007   ATAAAATTTAATTAA            TTATTGCA ATTTA TACAATAA            AAATAATCACTCAAA  47 1
        rpmF NONE
        plsX NONE
        fabH  334710 ..  334730 - -11.3  -3.27525   CTTTTGGAAAGCTAA            GAGAGAATT AAA AATTCTCTC            CTCCAAATTTTAAAA  86 12
     CJE0355  317466 ..  317481 -  -3.3  -2.60956   AAACCATTCCATAAC              TAAGC TTCCTT GCTTA               CCCATTTAAGGGCTA  42 9
     CJE0354  317145 ..  317157 -  -2.7  -5.25803   AATTTGCACAAAAAA                TCCTT AAG AAAGA                AATTTTAAACCTACT  66 16
        bioD  316023 ..  316053 - -10.6   -3.2794   TTGGACGCACAGGAA       CTTTGTTTGCCTTA CAT CAATGCAAACAAAG       CCCCGATTTTATCTG  83 505
        bioF NONE
     CJE0350 NONE
     CJE0349 NONE
        modA NONE
     CJE0347 NONE
        modB NONE
        modC  309869 ..  309879 -  -2.6  -5.65678   ATAAAAGAGAAAAAA                 TTTT AGA AAAA                 TATTTAGATGAACTT  76 153
        panB  308117 ..  308127 -  -2.6  -2.64416   TATCCTTAGTATAAT                 TTAT CTA ATAA                 TTCATCATCTAAATA  40 5
        panC NONE
        panD  306813 ..  306846 -  -9.9  -3.51234   ATTGAAATTTAAATA     TTTATCTTAGATAAA TGAA TTTATCTAAGATAGA      AAAAATTACAAAAAT  84 50
     CJE0337  302907 ..  302926 - -10.8  -3.69283   GAAGTTATGGAAGAA            TACACGCT AAAA AGCGTGTA             TGAAGATTTATTCTC  89 33
        lpxB NONE
        greA  301109 ..  301122 -  -3.1  -2.96755   AAATCGAAAATATCA               CCCAT AAGT ATGAG                TTGAGGGGTGGAAAT  44 149
     CJE0334 NONE
        cheV NONE
        cheA NONE
        cheW  296675 ..  296701 -  -3.8  -4.82855   CATCAAAGTCAAAAA         CACAAAGTTTAA TCA TTAAAATTCGCG         CTTAAGCAAAGCTTC  65 14
        serB NONE
         tal  295013 ..  295045 - -10.1  -2.58822   TTGCCGATATAATAC      TTGATGAGAAATTTT TCG AAAATATCCCATCAA      AAATATTAAAACTTT  76 70
        ilvE NONE
     CJE0317 NONE
     CJE0316 NONE
     CJE0315  281773 ..  281791 -  -3.3    -3.989   AAAAAATAAAATTAA             TATAAAA TTATT TTTTATA             GATGTTTTAAAACTA  52 51
     CJE0314  279605 ..  279629 - -10.1  -4.18161   CATAAATTTTTAAAA          TTCAAGCCC AAAGAAA GGGCTTGAA          TGATTAATTAAAACC  90 33
     CJE0312  276447 ..  276471 - -10.1  -4.18161   CATAAATTTTTAAAA          TTCAAGCCC AAAGAAA GGGCTTGAA          TGATTAATTAAAACC  90 33
     CJE0311  275666 ..  275699 -  -9.9  -4.71482   ATGAAATTTCAAAAA     TCAATC-TTAGCTAGT ATA ACTAGCTAATGATTAA     AAGTTTTATCTTGGC  95 11
         xth  268391 ..  268414 - -11.2  -5.03747   AAATTCGTTAAAAAA          TAATATCCCA TTTT TGGGATATTA           AATATCTATTTCTAT 100 23
     CJE0301 NONE
     CJE0300  264492 ..  264508 - -10.9  -4.05319   ACAAAGAAGATTAAA              GAGCCTT TTT AAGGCTC              TAAATTGTAGTGATG  93 483
     CJE0296  261986 ..  262000 -  -6.4  -4.56597   CTGCTTTTGCAAAAA               TTGCAG AGG CCGCAA               AAAAAGCACTTTGAT  76 98
     CJE0293  260034 ..  260044 -  -2.6  -2.96711   TTTATAATTTATATA                 TTTT TAA AAAA                 ATTATTTTAAACCAT  42 32
     CJE0291 NONE
     CJE0290  257145 ..  257179 - -13.2  -2.54166   TTTGCAAGCAAAAGC     TATAAAATAGCAAGAT TTT ATCTTGCTATTTTTTA     AACCGGCATAACGCG 100 23
     CJE0287  253756 ..  253781 -  -9.9  -3.13919   TTGAAACTTGAAAAG         TTTTTGTGAGA AAAA TCCCACAAAAA          TTTATCTGCTATTGA  81 27
        secG NONE
         frr NONE
        pyrE NONE
     CJE0283 NONE
        nrdB NONE
     CJE0281  248822 ..  248834 -  -2.7  -3.31103   AAAATTTAAAAATCA                TAGTC CCA AACTA                GGTCAAAATGTTTTT  45 507
         pcm  248066 ..  248076 -  -2.6  -3.86524   AGAGTTTTTGATAAA                 TTTT GTA AAAA                 AAGTTTATTCTTTCC  50 30
     CJE0271 NONE
     CJE0270  240052 ..  240086 -  -4.5  -4.77036   TTTTATGAGTAAAAA     CTCTTTAAAACTTGA ATTAA TCAAGCTTTAAACAA     TTTTTAACCAGCAAA  69 29
     CJE0269 NONE
     CJE0268 NONE
     CJE0267  238711 ..  238729 -  -4.6  -4.00683   AAAAACGCAATTAAA             GTGCTT TTAAATC AAGCAC             TTTTATTCAGCTTTT  60 18
     CJE0266 NONE
     CJE0265 NONE
     CJE0264  237489 ..  237521 -  -7.2  -4.62872   ATTAAGTTTTAAAAA     CTTAATCAAATCCGC CTTA GCGGACTTG-TTAAA      TTCTTTTAAGTCTAA  81 21
     CJE0263 NONE
     CJE0262  236717 ..  236735 -    -6  -3.45404   CTAAAACTTAATCAA             GCCCATTA AAT CAATGGAC             TTTGTTAAATTTTTT  60 88
     CJE0261 NONE
     CJE0260 NONE
     CJE0259 NONE
     CJE0258 NONE
     CJE0257  233990 ..  234012 -   -10  -5.73978   ATGAGAAAGAAAAAA           GAATTAGAGC ATT ACTCTAATTC           TTTGCAAACTTTAGC 100 14
     CJE0255  232757 ..  232770 -  -5.3  -3.54717   AAAAATGATAATGAA               GCTTT TAAA AAAGC                ACAAGCAAAACTCAA  59 215
     CJE0242 NONE
     CJE0241  222546 ..  222563 -  -4.1  -2.95966   AAAACTAAACACAAT             CTTTTCC TTAT GGATAAG              TCCATCTTGCTTTTT  50 15
     CJE0240 NONE
     CJE0239 NONE
     CJE0238 NONE
     CJE0237 NONE
     CJE0236 NONE
     CJE0235 NONE
     CJE0234 NONE
     CJE0233 NONE
     CJE0232 NONE
     CJE0231 NONE
     CJE0230 NONE
     CJE0229 NONE
     CJE0228 NONE
     CJE0227 NONE
     CJE0226  213793 ..  213818 -  -5.5  -3.23216   TCCCAGTATTATTAA         TTAAACTCCGA TTAA TCAGTGTTTAA          AGGGTTAAATTGCTT  55 22
     CJE0225  213411 ..  213436 -  -4.7   -3.3854   AAGTATGACTTATAA         GGGCTATAGCC TCTA AGCTATAACTC          CTGCTTCTACCAAAA  54 12
     CJE0224  213274 ..  213293 -  -5.2  -4.62069   TTGCTATTTTAAAAA            TTTATTTT TTGA AAAATAAA             ACAATCAAAAACTCT  70 30
     CJE0222 NONE
     CJE0221  210085 ..  210105 -  -9.1  -5.52347   AATAAAATTAAAAAA            GCTTTGCTT TAA AAACAAAGC            TATAATGCTTTTGCT 100 176
         dam  209214 ..  209231 -  -8.5  -5.07652   TTTGCTAAAATAAAA             GAGAGTA TTTT TACTCTC              TTAGCTTTTAAAAAT 100 33
     CJE0218  208728 ..  208741 -  -5.3  -2.66979   GCAAGAGTAAGCAAG               GCTTT AAAA AAAGC                AGGTGTAAGCAAAGA  51 160
     CJE0213  206609 ..  206623 -  -7.2  -3.69449   TAATAGTGGAAAATA               CTTTGA AAT TCAAAG               CGGACATGATAAATT  69 517
     CJE0209  205538 ..  205549 -  -4.4   -2.5055   CATGCTAGAATACAC                GCTT ATGT AAGC                 AAAGAACAAGCTAAA  46 176
     CJE0195 NONE
     CJE0194  194575 ..  194591 -  -2.3  -4.99134   ATGTGAAATTAAAAA              TTTTTGA CTT TCATAAA              ATTAATACGCTTTAA  62 37
     CJE0193  194136 ..  194150 -  -8.6  -3.88559   AATGATTTTTATAAA               TCCCTT GTT AAGGGA               TTTATATTAATAAGC  82 32
     CJE0192 NONE
     CJE0191  191668 ..  191683 -  -3.4  -4.07568   CTTTTTCCTTGAAAA              TAAAAT ATTG ATTTTA               GCATTTATTTTGTAA  54 57
        dapB NONE
        purF  189585 ..  189600 -  -3.4  -5.13343   TAATTTAAAATAAAA              TTATTT AATA AAATAA               TCTCCATCAAAACTG  69 10
         tig NONE
        clpP  185548 ..  185565 -  -4.9  -3.53343   AACCTTTGTTTTAAA             TGATCTC CAAA GAAATCA              TTTAAAACTTTTTTC  56 23
         def NONE
     CJE0183 NONE
     CJE0182 NONE
     CJE0181 NONE
        purN  180819 ..  180829 -    -4  -4.35044   CCATTCAAACATAAA                 TTTC CTT GAAA                 ATTTTAAAATTTTTT  58 83
     CJE0179 NONE
     CJE0178 NONE
     CJE0177  178687 ..  178698 -  -5.8  -4.04071   AAAGATGAAGAATAA                GCCT CTTT AGGC                 TTTATTTCTTTTTGT  67 27
     CJE0169 NONE
     CJE0168  169602 ..  169612 -  -3.2  -3.13109   TACATTATCTAAAAC                 CGAC TTC ATCG                 TAAATTTTAACCGCT  45 4
     CJE0167 NONE
     CJE0166  167090 ..  167102 -  -4.9  -5.01042   AATTTAAACTAAAAA                TTGAT AAT ATCAA                AACTTATTTTCTCTT  74 6
     CJE0165  165815 ..  165831 -  -8.7  -3.92716   GTAAAATAATTTAAA              GGCATCA AAA CGATGCC              TTTTTTACTCTCCTA  82 30
     CJE0163  164656 ..  164693 - -10.9  -3.27771   TGTAGAATACGAATA   GCTTTTGATATAAGTCTA TTA TAGACTTATATCAAG-GC   TGGGCATTATTGAGC  85 32
     CJE0162  163489 ..  163499 -  -2.6  -4.55295   CGTGGGATAAAGAAA                 TTTT AAA AAAA                 CGTATTAAAACTAGA  60 305
     CJE0160 NONE
     CJE0159 NONE
     CJE0158 NONE
     CJE0157 NONE
     CJE0156 NONE
     CJE0155 NONE
     CJE0154 NONE
     CJE0153 NONE
     CJE0152  157186 ..  157196 -    -4  -2.98907   TAAGAAAAGTTAAAG                 CAAA ATT TTTG                 AAGCTATAGCTATAA  46 9
        rpmE NONE
     CJE0150 NONE
     CJE0149 NONE
     CJE0148 NONE
     CJE0147 NONE
     CJE0146 NONE
         hom NONE
     CJE0144 NONE
         trx  150449 ..  150465 - -10.9  -3.95725   AATTTTTAAGAAGAA              GGCTAGT TAT ACTAGCC              TTTAGTTTATAGTAA  93 32
        trxB  149370 ..  149392 - -12.2  -5.33026   GAAGCTAAATAAAAA           TAAAGTTGCT TTT AGCAACTTTA           TAAAATCTTAATGCA 100 33
     CJE0138 NONE
     CJE0137 NONE
     CJE0136  142406 ..  142417 -  -4.4  -3.88766   ATCCTAGATACCAAA                TGGA AAAT TCCA                 AATGATAGTGAAAAT  57 263
     CJE0124  128801 ..  128813 -  -2.7  -2.64324   AAGCATCTAAAAATT                CTTTC ATT AAAAG                CGTGTTCCAAGATTA  40 19
     CJE0123  128092 ..  128102 -  -2.6  -2.75891   ATATTCACCTAATTA                 TTTT TTA AAAA                 TTCTAAGATTATATC  40 8
        accD NONE
     CJE0121 NONE
     CJE0120 NONE
     CJE0119  125433 ..  125443 -    -4  -2.74605   TTTTGCTAAAATCTA                 TCAT TGT ATGA                 GTTGATTTAGATCGA  44 15
        dusB  124240 ..  124255 -  -2.6  -5.26316   TCATCGCAGAAAAAA              CTGCAAG AAA CTT-CAG              AAGAAGACAAAAAAG  69 280
         ung   94101 ..   94121 -  -5.6  -3.74519   AATATTTTTATTAAA            GTTTAAAA TAATT TTTTAAAC            TATTTTCCAATCTAT  60 20
     CJE0080   93227 ..   93262 -  -2.7  -3.67022   CAAACTATAAAGCAA    GATAAGATTTAAACC GATATA AGTATAAATCTTTTC     AAAATATTGCAATTT  48 64
        cdtA NONE
        cdtB NONE
        cdtC   87876 ..   87901 -  -8.5  -5.30448   AAATAAATATAAAAA         TAGAACAAGAT AAAA ATCTTATTCTA          AAGGGGTAGCAGCTG 100 18
        lctP   85981 ..   86018 -  -6.7  -4.65819   AAAAGCAAAGTAAAA   TTTCTAACAAATATTC TAAAAAC GAATATTTGTT-GAAA   TAAAACTTAATTTTT  78 32
     CJE0071 NONE
     CJE0070 NONE
     CJE0069   83069 ..   83097 - -12.7  -3.50111   TATTAAAAATTAAGA        CTTACTGATTCTA GTA TAGAATCAGTAAA        TAATAATATGTGCAA 100 18
     CJE0067   82043 ..   82053 -    -4  -4.42639   ATATTGTAAGTAAAA                 CTAA GGC TTAG                 TCTTTAAGCTTAATG  60 22
        aroQ NONE
        folK   77794 ..   77805 -  -5.8  -2.62735   ATATTCCTTATATCA                TGCC TAAA GGCA                 AAATTACACTCACTC  55 6
        flhF NONE
     CJE0060 NONE
     CJE0059 NONE
        fliA NONE
        fliM   73318 ..   73328 -  -2.6  -3.36694   ATTCATTTGTAAACA                 TTTT TAA AAAA                 TCATTGATCATATTT  44 33
        fliY   72255 ..   72266 -    -3  -3.04404   TTATCAATCATAAAG                GTAA TTAT TTAC                 AAGTGCTTGATCCAA  44 256
     CJE0053 NONE
     CJE0052 NONE
     CJE0051 NONE
     CJE0050   69123 ..   69152 -  -4.5  -3.14602   TTTATTTTATTAAGA       TTAGGAATTTAAA GACT TTTAAATCCTTAA        GCTTTAATATCTATA  51 22
     CJE0049 NONE
        trmU   67380 ..   67409 - -13.9  -3.17212   TTAGGATTTTATTAA       TAATTTCTAGGAA TTAA TTCCTAGAAATTA        TTCTATAAAACCACT 100 23
     CJE0044 NONE
     CJE0043   62851 ..   62870 -    -8  -4.44797   CCATTAATATGAAAA            GATAATTC TTAG GAATTATC             TTTTTCTAATTTTTC  83 14
        typA NONE
     CJE0037   55466 ..   55476 -  -2.6  -4.94962   ATAATTTAAATAAAA                 TTAA ATT TTAA                 AGTGTTACTAAAAGT  63 104
     CJE0036   54299 ..   54341 - -12.2  -4.34771   GAAAATTTAGCAAAA GATGAGGATTAATTTTGGGC TAA GCCCAAAATTAATCATTCTC CTGGGAAGTGATTTG 100 18
     CJE0034 NONE
     CJE0033   50583 ..   50596 -  -3.1  -5.27206   GATAGACAATAAAAA               CAACA ATAG CGTTG                TATCTGCTCAACTTA  71 387
        thyX   31741 ..   31751 -  -2.6  -3.84674   ATGGTAGCATAACAA                 TATT TTA AATA                 AGATAAAATCAGTAT  50 44
     CJE0025   30230 ..   30260 -  -7.8   -3.6761   GGTTGCCAATAAATA       CTAAAACCCAAT GAAAAAT ATTGGGTTTTAA       GAGATTAAGAATTGT  76 30
     CJE0022   25411 ..   25423 -  -4.9  -3.75115   CCTGTATAAAATTAA                CAAAT TTC ATTTG                GAAAATCTCGCTTTT  58 135
     CJE0021   24538 ..   24548 -  -2.6  -3.77206   TATAATTTTAGTAAA                 TTAT TTA ATAA                 TTGATATTTTTTATT  48 19
      ccpA-1 NONE
     CJE0019   21761 ..   21788 - -10.1  -3.66095   AAATTTTTATTGAAA        TTTCACGTTAA GTTAAA TTAACGTGAAA         AAAGTTACTGAAAGC  85 30
     CJE0018 NONE
     CJE0017   19952 ..   19977 - -13.5  -3.57873   AGATAAGATTAAATA         TAAGTCCTAGT TTTC ACTAGGACTTA          AAGCTTAGTTTAAAG 100 30
     CJE0015   17481 ..   17497 -  -9.5  -3.15999   GTTTTAGATATGGAA              TGAAAGG TTT CCTTTCA              TTCTTCTATGTCTTT  78 511
         rbr   14985 ..   14997 -  -4.9  -3.25166   TTATCTTAAAAAGGA                TAAGA ATT TCTTA                ACTTAACCCAAAAAT  53 28
       comEA   14680 ..   14693 -  -8.1  -4.40561   TTTTTCTAAAAAGAA               GGGCA AAAA TGCCC                TTTTATTCTATTGTG  83 28
        rnhB   13746 ..   13758 -  -3.5  -4.66388   AAAATGACAAAGAAA                TTTTT AGG AAAAA                CTCATGTAGAAGGTG  64 355
     CJE0005 NONE
     CJE0004    4894 ..    4920 -   -14  -2.64803   GGATGTGTAAATTTA         TCATTGAAGAAA TGA TTTCTTCAATGA         GTTTTGTTTTGTAAG 100 19
