# Supplementary material for: Rapid, accurate, computational discovery of Rho-independent transcription terminators illuminates their relationship to DNA uptake
Source: Genome Biol. 2007 Feb 21;8(2):R22. doi: 10.1186/gb-2007-8-2-r22 (PMC1852404; doi:10.1186/gb-2007-8-2-r22)
Supplement: Additional data file 4 — Best terminators found downstream of each of the genes of the 343 organisms studied. [file gb-2007-8-2-r22-S4.zip › Candidatus_Blochmannia_floridanus.bag]

        gidA    1935 ..    1950 +  -2.6   -4.1235   AATATATGAAATAAG              TATATG TTGA CATGTA               TTATTATTTAAATTA  49 55
        atpB    3123 ..    3133 +  -2.6  -2.65068   CATAATTTATGAGTG                 TTAT TAA ATAA                 GTTATGGGTGTATTA  38 36
        atpE NONE
        atpF NONE
        atpH NONE
        atpA    6086 ..    6106 +  -2.7  -3.07936   ATAAATTTAGTTAAA            TATTAAATA ATA TAATTAATA            TATATGTCTAGTATT  40 27
        atpG    6957 ..    6968 +  -2.2  -2.99871   TTGCGGAAATTATTT                CAGG ATCT TCTG                 TAATTTAATGTAAAG  39 6
        atpD NONE
        atpC    8952 ..    8963 +    -3  -4.42667   ATATTTTATGAATTG                TATC AAAT GATA                 TTTTAATAATTTTAA  53 101
        glmU   10760 ..   10779 +    -8  -3.00767   ATAAAATTTCCTTGA            TTTTCTTC TACT GAAGAAAA             ATTTGAATTTTTATG  67 378
        dnaN   15830 ..   15854 +  -4.5  -3.03212   TAATGCCGGTTAAAG          TATAATTTTAA TAA TTATAATTATA          TATGTGGTTAATGTT  51 21
        gyrB   18514 ..   18544 +  -3.5  -4.66318   AAAAATGTAGATTAC       TGAATAATGATTT GAATG AAATAATTGTTCA       TTTTATTAAAATAGT  58 23
        ibpA   19514 ..   19533 +  -6.6  -3.14468   AGCGTTGAGAAAATA            TTCTAATT TATG AATTAGAA             TTAAATATAATAGCA  62 364
        glyQ   21724 ..   21737 +  -3.9  -5.52384   TTGGATAGTATGATA               TATGT TAAA ACATA                TTTTTTTGGTAGCAA  75 50
        glyS   23712 ..   23729 +  -7.1  -3.90112   TTCTGTGCAATTAAA             CATATGA ATAC TCATATG              TTTAATTGCACAGAA  71 27
        prlC   26770 ..   26791 +  -6.1  -2.98493   CATATCTACATTAGA           TAATAATTT TTTT AAATTATTA            TAGTTTAATAATGAA  57 1
        ubiA   29731 ..   29752 +  -3.9  -5.08601   TTGTAGGGATAGTAT           TAAGTTTTT AATG AAAAATTTA            TTTTTGTTAAAATAG  66 15
        dnaB   32087 ..   32116 +  -4.7   -3.4945   TTCTGTTGGTTGTGT       TATATTATATATTA GGT TAAT-TATAATATA       TATTATTAATTAAAT  54 47
         ssb   33022 ..   33037 +  -3.4  -4.08974   ATAAATATGTATTTG              TATAAT TTTA ATTATA               TTTATGTAATGAGAT  52 369
        yjcE   34911 ..   34942 +  -2.4  -5.83211   ATAATATTTATGTTA      CTCAATGTGA-ATGA AAA TGATATCGCATTGGG      TTTTTTATTTTACTG  71 230
        gltP   36419 ..   36470 + -29.4  -4.59027   ATTTTTATTATTGAA TACATATTCACTGAATACTCAGTA TTAA TACTGAGTATTCAGTGAATATGTA TTTTGTATGGTGATT 100 52
        yjgP NONE
        yjgQ   45726 ..   45740 +  -3.6  -4.83269   GATGTATTATTGATA               TATGTT AAT AGCATA               TTTTTGGTGTGATCT  66 71
     unknown   47874 ..   47884 +  -2.6   -5.2696   GAATACAAATAAAAA                 TATA TAA TATA                 TTTTTTCGATTTTAG  62 19
     unknown   49229 ..   49241 +  -2.7  -3.43264   TTCACATATGCTTAA                TGTAG CTT TTACA                TTATGATCAGTAATT  46 461
        yrbA   51362 ..   51378 +  -2.4  -3.77023   AAAATTTGTCGTAAG              TATTAT ATAAA ATAATA              TGTTTCTTAGTTAAT  45 11
        murA   52680 ..   52735 + -19.8  -3.99315   CCCATATTCAAAGAA TTACAGACAAATAATTATAT-TACTAA TTA TTAGTGTATATAATTATTTGTCTGTAA TTCTTTGAATATGGT 100 12
        rplM NONE
        rpsI   56458 ..   56474 +  -2.3  -4.07786   TTCTTCCAATGTCAA              TTTTCCT AAA AGAAAAA              TTTCTCGGTTTTCTG  52 295
        yraL   58469 ..   58479 +    -4  -2.66964   TGGAGCAAGGCTAAA                 TAGA AGT TCTA                 TAGTATAGTCCGTAC  45 348
        yqjA   59584 ..   59614 +  -4.2  -3.11727   CCATCCAAAAAATAT       CATTAAGTGAAAAA TAA TGTTTTATTTAATG       TATATTACAGTTCTT  47 143
         gcp   65088 ..   65110 + -10.8  -3.70081   ATAGCTAAGAATGAA           CATAATACAT GTT ATGTATTATG           TTGTTAAGATTGTAT  83 42
        folB   66546 ..   66560 +  -4.4  -4.78237   ATCAGATCAATAAAG               TATTTT ATA AAAATA               TTTTATTATGAAATG  64 342
        rfaE   70092 ..   70105 +  -5.3  -3.40668   TAGAATAATTTACAA               CCATA ACAA TATGG                TGATTTTTGTTAATG  57 493
        ribB   70943 ..   70970 +  -6.6  -2.74865   TTATAGGTGTTTAAA        TTATATAATAGT TGTA ATTATTATATAA         TGATATGTATGTAGT  60 66
        plsC   71975 ..   71998 +  -8.4  -3.65294   TGGTTATATGACTAA          TAATATCATT AAAT AATGATATTA           TTGATTTATATAAAA  76 84
       groES NONE
        mopA   76514 ..   76562 + -25.2  -4.45577   GGGTTATATACAAAA CAACAGGACATAATATACATTT CAAAT AAATGTATATTATGTCCTGTTG TTTTGTAACATTTCT 100 109
         efp   77577 ..   77587 +  -2.6  -3.54919   TAAATTGTTTTGTAA                 TAAA TTC TTTA                 TTTGGAACAATGATT  48 461
         orn   82786 ..   82806 +  -7.7  -2.94202   TATGATTGATTGTGA            GTTTTATAC GGT GTATAGAAC            GTTATTAGTTTGATA  67 337
        yjeE NONE
        amiB NONE
        miaA   85975 ..   85990 +  -3.4  -3.61209   TTGTTTTTTGATTCA              TATAAT AGAG ATTATA               TTATCGTTATATTAG  48 261
        hflX   87334 ..   87351 +  -3.5  -3.47475   TTTGATAAAGTGTAA             TGATGTA TGGT TATATCA              TGTTATTGAGTTTAT  47 175
        hflK NONE
        hflC   89769 ..   89792 +  -9.8  -3.85698   TTAGGACATTAAATA          TGTTCAATAT TTTT ATATTGAACA           TTTATACAAGGAGAG  83 29
        purA   91266 ..   91276 +  -2.6  -4.46155   TAGTTTTTGGATATA                 TTAA ATA TTAA                 TTTTGTAAATGTATA  53 94
        yjfH   92250 ..   92263 +  -2.5  -3.27994   GATAGGTGTTTGATA               TATAA ATTT TTATA                TTGATGTGAAATTGA  40 106
        rpsF NONE
        rpsR   93067 ..   93096 +  -2.3   -5.1485   CCGTATATTGATCAA       AATCGATAATAGA TAGG TTTATTATTGATA        TTTTTATGTTGATTA  61 17
        rplI   93659 ..   93669 +  -2.6  -4.34488   TGTTTAAATAAAATA                 TAAA TAA TTTA                 TTTGTTGTGAATGTA  53 47
        cysQ   94811 ..   94821 +  -2.6  -6.35605   ATAAAGGGATTTTTA                 TAAT AAA ATTA                 TTTTTTTTTATATTA  81 247
        ytfN  100499 ..  100526 +  -2.8  -4.45771   TAGAGTTTATGTTTG        TTTTTAGCTCGT TTGA AGGAGTTAAGAA         TTTCTATTTTAGAGT  53 128
        rplU NONE
        rpmA  103048 ..  103058 +  -2.6  -3.02895   ATACAATAAATTGAG                 TAAT GAA ATTA                 ATTATTTAGATTTGT  40 157
        yhbZ  104252 ..  104270 +    -4  -3.97088   GCTTATAAAATTTGA             TGTATTTA TTA TAAATATA             TTTCATGTTGTGAGG  55 42
        greA  104854 ..  104874 +  -4.9  -3.54903   ATAGAATAATATATA            TAATATATA TAA TATATATTG            TTATAAATTTTATGT  54 70
        ftsJ  105829 ..  105846 +  -2.1  -3.40899   TAGGATTGTGTTGAT             TAAATTT GTTA AAATTTG              TTGTAATGAGAGGTT  42 38
        ftsH  107816 ..  107828 +    -2  -4.94972   AAAGAATTATTTTTA                TTGT TTGGT ACAA                TTTTTAATTCTGATA  59 39
        folP NONE
        mrsA  110185 ..  110207 +  -5.6  -3.26471   AATGTATTGTTAATA           CAGTGTGAAT GTG ATTCAGGCTG           TTAATATGGGAATGG  55 80
        nusA NONE
        infB  115622 ..  115635 +  -2.5  -4.05877   AAGTATTAGATAAAA               TATAA ATTT TTATA                TTATTTAATATAATA  47 21
        rbfA NONE
        truB  116835 ..  116847 +  -2.7  -4.93547   TAATTTCAACTGAGA                CTATA ATG TGTAG                TTTTTAGTTGGTTAA  60 6
        rpsO  117287 ..  117299 +  -3.5  -2.88134   AAATAGAATGATGTG                TTTTT TAA AAAAA                TCATGTTGTATTTGC  43 56
         pnp  119674 ..  119690 +  -5.9  -3.32607   ATTATATTATATATA              TTCGCAT AAA ATGTGAA              CTTATTTTTATGGTA  58 185
        deaD  121296 ..  121321 +  -4.9  -3.39569   AATAGCATAATATTG         CATTATTAAAA TTAT TTTTAATAAAG          TTAATATGTATTATT  54 103
        holD  122367 ..  122424 + -34.9  -3.24708   TATATATAAAATATA CAGTGATCTGAATCGATATGTAATGAA AATT TTCATTACATATCGATTCAGATCACTG TATATTTAGGAGATA 100 395
        thrA NONE
        thrB  125874 ..  125884 +  -2.6   -2.9155   TTGTATTGGGATAAT                 TAAT GAA ATTA                 TATAATATTAAACAA  39 27
        thrC  127365 ..  127378 +  -5.3  -4.44355   TTTTTTGTTTGAAAA               GTTTG AAAA CAAAC                TTATTTTTGAGGTTG  66 183
        dnaK NONE
        dnaJ  130653 ..  130711 + -24.7  -3.09516   TTTTGATGATTTAAC -TCGATAACAAATTAACAACATAGAAAA TTAA TTTTCTATGTTGTTAATTTGTTATCGAG TTAAATCATCAAAAA 100 19
        ribF NONE
        ileS NONE
        lspA  135499 ..  135523 +  -6.7  -2.93715   GTATAATAAGAATTA          TATTATTTATA TAA TATGAATAATA          GTTTATAAAGATTAT  61 50
        dapB  137372 ..  137386 +  -4.4  -2.99188   TTGATTTAAATAATG               TATTAA AAA TTAATA               TGTAATTATAGTGTT  47 6
        carA NONE
        carB  142030 ..  142046 +  -3.1  -3.49102   CAGAATGTTAAGAGT              TATTATA CTA TATAGTA              TTATATAGAAGATAT  43 43
        folA  142894 ..  142915 +  -3.1  -4.77908   TATAACGCATTTTGG           TAAAGTAGT CGAC ATTACTTTG            TATTTTTTTTATTTT  64 353
        yabC NONE
        ftsL  155785 ..  155798 +  -2.5  -4.24204   AATACTACGCAATAA               TATAT ATTT ATATA                TTTTAGATATAAATA  49 71
        ftsI  157532 ..  157554 +  -3.6  -2.57581   CAAAAATGATGAAGG           TAATAATAAT TTA ATTATAATTA           ATATGTTTAAGTTAA  42 32
        murE NONE
        murF NONE
        mraY NONE
        murD NONE
        ftsW NONE
        murG  165190 ..  165211 +  -4.5  -2.94356   AGGACTATAATATAG           TAGCATATT GATT AATATGCAA            TCATCTTATTTTAAA  50 39
        murC NONE
        ftsQ NONE
        ftsA  168833 ..  168859 +  -5.4  -4.29176   TATATTTAGTCATGA         TAATATCATA ATAGGTA TATGATATTA         TTTTAAATTGAGTAT  64 41
        ftsZ  170078 ..  170090 +  -3.5  -3.40305   AAATGATGACATAAA                TAATA TAG TATTA                TGTGTTATTTGTATA  47 35
        lpxC  171064 ..  171078 +  -3.6  -5.53436   CAATTATATTGTATA               TGACAT AAT ATGTTA               TTTTTTGTGTTATCT  72 57
        secA  174178 ..  174196 +    -9  -2.56349   AAATTTTCTGATTTG             TCCTATAT ATA ATATAGGA             GTATATTATATTGGT  73 271
        dksA NONE
        folK  176027 ..  176045 +  -6.2    -4.431   CTATCATTGTATAGT             TAAATTAT TAT ATAATTTA             TTTTATAAATAGATG  69 63
        mrcB  185032 ..  185053 +  -7.5  -3.31188   ATTATTGTATAAAAA           TTATGTAAT TTTA ATTACATAA            TTCGTCATTATAGTA  66 134
        yadR  185728 ..  185744 +  -4.5  -4.58242   TATTCATGAGTTAAT              TTTGATT TAT AATCAGA              TTTTATAGATTTTTT  65 274
        pyrG  187578 ..  187592 +  -4.4  -2.85109   ATTCGTCATTTTGAA               TAAAAA TTA TTTTTA               TAATATTGTATGTAT  45 40
         eno  189014 ..  189026 +  -3.5  -3.77721   AGTAAAATAAAAGTA                TTATT AAA AATAA                TTATGTTCATTGATT  50 44
        cysJ NONE
        cysI NONE
        cysH  193729 ..  193739 +  -2.6  -2.62024   AATATTAACGATATT                 TATA TTA TATA                 TGACTTCTACTAGTG  38 57
        cysG  195270 ..  195282 +  -3.5  -3.03124   CATAATGTCAGGAGA                TAATA TAA TATTA                TGTTACAGAATCAAA  44 73
        cysD NONE
        cysN NONE
        cysC  198314 ..  198334 +  -7.1  -3.46602   GTTGATATTGTGATA            TAAAAAAAT GAG ATTTTTTTA            TTGTGATATAAGAAA  68 43
        ygbQ  198958 ..  198981 +  -9.8  -3.64912   ACTATTGGAAAAAAA          CATTAATTGA GTAT TCAATTAATG           TTGTCTGTATCAATC  81 208
        nlpD  201425 ..  201440 +  -4.8  -2.70003   GTGTTGATAATATCA              GTAATT GAAT AATTAC               ATGTTATTCTGATGG  49 129
        alaS  204221 ..  204231 +  -2.6   -3.9093   TTGTGTGAAATTAGA                 TTTA GAT TAAA                 TTATTATGTAATAAA  47 104
        csrA  204679 ..  204695 +  -6.5  -2.98223   GAGAGGCTAAAGGCA              CTCCCCT GCT AAGGGAG              TATATAGTCTAAATA  62 201
         ffh  206394 ..  206413 +  -6.6  -4.42868   TAAAATAGTGAGTAT            TTTAATCT AAAT AGATTAAA             TATTTTTTATTGTAT  74 33
        rpsP NONE
        rimM  207318 ..  207328 +    -4  -4.53765   TATAAATTTTAAAAA                 TATG AAT CATA                 TTTTATACTATATAT  61 29
        trmD NONE
        rplS  208569 ..  208590 +  -3.9  -3.25341   GATGATGATGTTTGT           TGTTATTTA ATAG TAAATAATA            TGTTCATATTAAAGT  48 118
        aroF NONE
        tyrA  211339 ..  211355 +  -2.4  -4.43859   TGAACAGCATAATCT              TAAAAA ATTAA TTTTTA              TTTTATAAAATTGTA  56 281
        rluD  214000 ..  214024 + -10.3  -3.51202   ATGTTTATATAAAAA          TACAATATTAT TTA ATAATATTGTA          TTAATTAATTTAATA  83 48
        clpB  216802 ..  216812 +  -2.6  -3.65656   ATATGTATGTATATT                 TAAT TTT ATTA                 TTATGTATATAGTAA  45 41
        murB  218081 ..  218102 +  -6.1  -3.29251   GGTTAGTTTTATGAG           TATTATTAT TGCA ATAATAATA            TATTATGAATATTTC  58 85
        birA  219399 ..  219417 +  -4.7  -3.70751   AAATAAGATAGTTAT             TGATAAT GTTAA ATTATCA             TTGTTAGAATTGTTA  55 464
         bfr  221058 ..  221078 +  -4.2  -3.52111   GTTAGGATTTTATGT            TTATTATT AATAA AATAATAA            TTGTGATAATTTTCA  49 101
        rpsJ  221441 ..  221460 +  -2.2  -3.97694   GATGGTATAAATATA            CTTGATTA TTAA TAATGAAG             TTGTTATATATATTT  47 40
        rplC NONE
        rplD NONE
        rplW NONE
        rplB NONE
        rpsS  224297 ..  224309 +  -3.5  -3.21696   GTTATTAAATTATTT                TTAAT TGT ATTAA                TATGTATTATTATAA  45 33
        rplV  224650 ..  224662 +  -4.9  -2.96235   GAGAACTAGTCATCT                TACTA TAG TAGTA                TCTGATTGATATATG  50 4
        rpsC NONE
        rplP NONE
        rpmC  226102 ..  226121 +  -2.2  -3.53779   GACGGAGATATTTAA            CATTATTA TGAA TAATAAAG             TTCATGTTTTACAGG  42 65
        rpsQ  226357 ..  226375 +    -9  -4.63044   TATAAAAAAATATAA             TTCTTCTT AAT AAGAAGAA             TTTATTTATATAAAT  89 16
        rplN  226799 ..  226813 +  -2.8  -4.60713   TTGTGAGAATTATTT               CTTTGG CTC CTGAAG               TTTTATAATATTTTA  55 3
        rplX NONE
        rplE NONE
        rpsN NONE
        rpsH  228512 ..  228530 +  -3.2  -4.12188   AGGTGGAGAAATAAT             TTGTTATG TAT CATGATAA             TTTTGAAAATGGTAG  52 10
        rplF  229117 ..  229133 +  -4.5   -2.9544   TAATATTATTAGGTT              TGGATAT ATG ATATTCA              TCTGGTATTATGATA  50 47
        rplR NONE
        rpsE NONE
        rpmD NONE
        rplO NONE
        secY  232061 ..  232074 +  -2.5  -3.24902   TACTTATGGGTATTT               TATTT TATT AAATA                TTAATGGTAGTATTG  40 41
        rpmJ  232212 ..  232228 +  -3.1   -3.4285   GACAAGGTTAATTTG              TAAAAGT GTT ATTTTTA              TTGTGAATTAGATAA  43 30
        rpsM NONE
        rpsK NONE
        rpsD NONE
        rpoA NONE
        rplQ  235269 ..  235284 +  -3.4  -4.42619   TTGATTGAATATTTG              TATATA TATG TATATA               TTTTATAAAATGTTA  56 63
        yrdC  237655 ..  237668 +  -2.5  -4.09685   CTATTACTGGTAAGA               TTATT AGAA AATAA                TTTTAGGAGGTGGAA  47 12
        aroE  238864 ..  238877 +  -3.1  -3.87538   TTATTGCGTAATGCT               TGGAG AATT TTCCA                TTCTTCTCCTGGTTT  54 321
        dnaQ  240982 ..  241014 + -13.9  -2.71483   AGTGTAAATAATTGA      CTATAATTTATATAT TAA ATATATAAATTATAG      TCATTCAAGACGTAT  95 30
        lpcA  242010 ..  242065 + -35.4  -3.36648   ATGATTTTATAATGG GAATACTTGACTAACCACTTGTCTCA TAAT TGAGACAAGTGGTTAGTCAAGTATTC TTCTACACTATCTTG 100 322
        queA  243981 ..  243993 +  -2.7   -2.5955   TATGTTTATTACATG                TCGTT CAG AATGA                TAGATTATACAAAAT  38 13
         tgt  245255 ..  245265 +  -2.6  -2.98942   TTATTTAAGTAATAT                 TTAA TAA TTAA                 TGTATATACACAGAT  40 22
        yajC  245633 ..  245647 +  -2.2  -3.29995   TTTACCAAAAGGTAC               TATGAA ATC TTTATA               ATTTTATGAATTTCA  40 10
        secD  247564 ..  247574 +  -2.6  -2.64333   CTTTTGAGTAGAATG                 TATT ATG AATA                 ATGTTAGTTTTAAAA  38 62
        secF  248668 ..  248696 +  -8.4  -2.53192   GTTATATTTCTGTAT        CTATACATATAT AGAAA ATATATGTATGG        CTAGTTATTTTTTAA  70 223
        ribD  250052 ..  250064 +  -3.5  -2.90941   TTTAAAATTTGACGG                TTTTT TAA AAAAA                TATATGAAATATGGT  43 79
        ribH  250597 ..  250610 +  -2.5  -2.55606   TAATATATTGAAAAC               TATTA AAAA TAATA                ATTAGTAATATATGG  37 7
        nusB  251073 ..  251092 +  -2.2   -2.9581   TTAGTATATGAATAA            TATATCAT ACAT ATGATAAA             TGTGATTAATAGTTT  38 42
        pgpA  251838 ..  251856 +  -2.4  -5.80364   CTAAAGTAATAAAAG             CTTGATGA TTT TCAGTAAG             TTTTTTTATTAACAT  80 293
        thiI  255849 ..  255897 + -28.1  -3.97602   TAATATATTGATAAA TACTAAATTACAGCAACCATATT ATT AATATGGTTGCTGTAATTTAGTA TTTATCAATATATTA 100 139
        clpP  263500 ..  263519 +    -3  -3.76393   TTATGGGTTGATTGT            TTTTATTT ACAT AAATAAAG             TTTAAATTGGGATGT  47 174
        clpX  265058 ..  265075 +  -3.5  -3.02986   ACATTTTGCCATTTG             TTC-CAAG CTT CTTGAGAA             ATATTTTTATAAATA  46 264
        speB  271102 ..  271125 +  -9.8  -3.14026   ATGATTCAAGATAAA          TTTTGACTAA TGTG TTAGTCAAAA           TTGAGTATAGATATG  79 292
         pgk  272354 ..  272376 +  -2.1  -2.91255   AAAGAATGAGAAATG           GTAATTATT CTGAT ATTAATTAC           TGATATTTATAATAA  38 0
         fba  273567 ..  273587 +  -5.5  -2.70936   AATAATTATGAGATA            TAGCAATGG ATA TTATTGCTA            TAATATAGTTGATGG  52 44
        rpiA NONE
        ubiH  277575 ..  277608 + -11.4  -3.52482   TGTATTGTTATTAAT     TTTAATCTTATGTA GATTAG TACATAAGATTAAA      TATTGTTGTGATATT  93 355
        prfB NONE
        lysS  281758 ..  281774 +  -2.3  -4.00348   GGTAAATGTATATTG              TGTGACA TTG TGTTATA              TTTAGTTGCTTGGAA  47 105
        lysA  283065 ..  283120 + -24.8  -3.96932   TATTTTCTTTGGAAA TTTCACATACAGTATAAATATAGTTT TAAA AAATTATATTTATACTGTATGTGAAA TTTATACATATCTAT 100 9
        ygdP NONE
         lgt  284965 ..  284988 +    -4  -4.16205   TGTCATTTAAGATAG          TAGTAATAAA ATAA TTTATTTCTA           TTTAATTTCGTTGTG  57 186
        recC  288914 ..  288930 +  -4.5  -3.84246   ATAATTTCCAGAATG              GTTTAAT GTG ATTAGAC              TTTGATCATTCAGAA  59 499
        rpsB NONE
         tsf  297946 ..  297958 +  -4.1  -3.29269   AATTATAAAATTTAT                TGCTG AAT TAGCA                TGTTAGTATATTTTG  48 104
        pyrH  298739 ..  298759 +  -4.9  -3.71321   ACTAAATAGTTTTTG            TATTTTTAA AAT TTAAAGATA            TTATTCAGATTTAGT  55 32
         frr  299383 ..  299405 +    -8  -4.06611   TATGAGTGAAATGTG           TAAAATTTAT TGT ATAAATTTTA           TTATTATTATAATTA  77 42
         dxr  300735 ..  300749 +  -2.8  -2.83522   TGGAAAATCCATAAA               TGTGAT ATT ATCTCA               ATTTGATCAAAACAT  39 99
        uppS  301500 ..  301520 +    -2  -3.73402   TTAATTTTTAATTGA            TATATAGT ACAAG ATTATATA            TTTCATAAGGAATAT  43 37
        cdsA NONE
        yaeL NONE
        yaeT  306325 ..  306340 +  -3.4  -3.28368   ATGGTATAAATTTAA              TAAATA ATAA TATTTA               TGTTGTAAATTCAAT  45 48
        hlpA NONE
        lpxD NONE
        fabZ  308493 ..  308507 +  -2.2  -2.89929   TCGTCGAAAGGAAAT               TTAATT TAT GATTAA               TCGTTCTGCTATTGT  38 22
        lpxA NONE
        lpxB NONE
        rnhB  311121 ..  311141 +  -2.7  -3.62572   GTTAAATAAAACAGA            TATATTAAA TTA TTGAATATA            TTTAAGATGATAATA  45 36
        dnaE NONE
        accA  315762 ..  315772 +  -2.6  -3.97406   CTATTATTTTGATGG                 TAAT AAA ATTA                 TTTATAAAATTTTCA  49 122
        mesJ  317544 ..  317559 +  -2.6  -4.79826   TTTAAAATTTTGTTA              TGGAAT ATGA ATTCTA               TTTTTAATGGTATGT  57 103
        mreB  323908 ..  323918 +  -2.6  -3.56541   GTAAAAAAAATCGTA                 TTAT TTG ATAA                 TTATATCGTCATAAT  45 37
        mreC  324807 ..  324823 +  -3.1  -3.51478   TAGTTTTTAAATAAT              TATTATT TGT AATAGTA              TTCATTATGTACTGT  43 27
        mreD  325461 ..  325479 +  -3.3  -4.16904   TATAAGATTTTGTAT             TTTATAT ATTGA ATATAAA             TTTGTATATAGTATT  54 153
        tldD NONE
        pmbA  328519 ..  328544 +  -2.8  -5.12474   TCTTTATATATTATG         TAATA-GCATT TTCTT AATGCATATTA         TTTTTATATATTATA  62 63
         lon  331291 ..  331303 +  -3.4  -4.85545   GTTTATACATCGTAA                CTGT AGTTA ACAG                TTTTGTTGATTTAGT  61 93
         apt NONE
        dnaX  334507 ..  334519 +  -3.5  -5.00611   GCAAAAAGTATTGAG                TTAAT TTA ATTAA                TTTATTTTATTTGTA  63 516
         adk  335721 ..  335734 +  -5.3   -4.1466   AATATTACTACATTT               TTACC TGAT GGTAA                TTTTAAAACTTGACT  64 444
        cysS  337713 ..  337723 +  -5.4  -3.56269   TCACAACAAACGTGA                 GCAT GAT ATGC                 TTGTAATGTATTTTG  59 71
        ytfF  339910 ..  339924 +  -4.4  -3.06098   TAATGTTTTGTTTTT               TTATAA TTG TTATAA               TGGTTATTATTCTAT  47 38
        ubiF  353866 ..  353882 +  -7.9  -2.53911   TCGAACCTGGGAGTG              GCGGGAT CAA AACCCGC              TGCCTTACCGCTTGG  66 180
        glnS  358256 ..  358283 +  -5.8  -2.78018   TTAGATTTATTAAGC        CACAATAAATAT TTCA ATATTTATTATG         TAATTAATACAAAAT  55 18
         pgm  361607 ..  361625 +  -6.2  -3.34236   TTATAAAAATACATA             TATTAATT ATT AATTAATA             TTGTAAAATGCATTT  58 262
        sdhC NONE
        sdhD NONE
        sdhA NONE
        sdhB  365510 ..  365521 +    -3  -3.72695   ATTTAAAAAGAAAAT                TGTA TACT TACA                 TTTAGTAAGCAAAAT  45 53
        sucA NONE
        sucB  369938 ..  369948 +  -5.4  -2.66711   TATAAATTTGAAATA                 CAAC ATT GTTG                 GTTATAAATTATGAA  52 101
        sucC NONE
        sucD  372066 ..  372091 +  -9.9  -3.82865   ATTCAGTAAATATAT         GAACATGTGTA TAAA TATACATGTTC          TTTAAATATTGTTTA  83 40
        tolQ NONE
        tolR NONE
        tolA  374598 ..  374620 +  -2.1  -2.69042   AAATTTTCTCCTTAA           CTTAATTAT AAATA ATAAATAAG           TAAATTTAATAATGT  37 26
        tolB NONE
         pal NONE
        ybgF  377768 ..  377778 +  -5.4  -3.09349   CAAAAAACCTCGAGG                 CTGA TCT TCAG                 TATATATGTAATTTA  54 350
        gpmA  379509 ..  379528 +    -3  -2.96031   TGATAAATGTTTATA            TATTTTTG TTGA TAAAAATA             ATTGTTTCAGCTAGA  39 82
        ybhL  380449 ..  380459 +    -4  -4.63527   TTATATCTCCTTCTT                 CTAT TAA ATAG                 TTTTTACCCTCGTAA  65 176
        prfA NONE
        hemK  386784 ..  386810 +  -9.8  -2.65223   CTTAAAAATAAATTC         TATAATATTTTA AAA TAAAATATTATA         ATTATAATAAAATTA  78 36
        kdsA  387839 ..  387853 +  -7.2  -3.31208   GATATTTCAAAAATG               TATTCG GTA CGAATA               TATATTATTATGAGC  66 98
        thrS NONE
        infC  390434 ..  390454 +  -7.1  -2.69545   AAAAAAAAACCTGTG            TAATTTAAT ATA ATTAAATTA            GTTATAGTGTATAAA  63 23
        rpmI NONE
        rplT  391173 ..  391201 +  -4.7  -2.76589   TAACATTAAAATTCA        CTCAAAATAAC CCTTAAT GTTATTATGAG        TAATATATTAAATAT  49 16
        pheS NONE
        pheT  394817 ..  394831 +  -2.2  -3.10545   ATATAATAGAACATT               TATATT ATT GATATA               TAATTTTAAAATATG  39 102
        lplA  395972 ..  395993 + -10.3  -2.63631   TAAGCTATAATTATA           TACCTAACT CGGT AGTTAGGTA            TAATATAAACATTAA  80 140
        sufA NONE
        sufB  397990 ..  398015 +    -2  -3.19602   CAAAAGGAGTATCTA         TTTATGTTAT CTATAC ATAACTTAAA          TGTTAGTGTAAAAGG  40 89
        sufC NONE
        sufD NONE
        sufS  401256 ..  401268 +  -3.5  -4.43307   TGCATAATTATGATA                TATAA TAA TTATA                TTATTTTATTAAAAA  56 34
        ynhA  401742 ..  401799 + -39.1  -3.31461   ATAAAATAAATAGAA TCTAACACAATACTCCCGCCACTCAAT ATTT ATTGAGTGGCGGGAGTATTGTGTTAGA TTCTAAAAATAAATA 100 45
        ribE NONE
        ydhD  403718 ..  403743 + -10.5  -3.65351   ATTTATTTATGATAA         CCTTCGTTGTT TGTA ATCAACGAAGG          TTTCCATGGCCATCC  83 49
        slyA  405380 ..  405390 +    -4  -3.43217   ACTCACTTTTAAAAA                 TTCA TAA TGAA                 TTCATTCACTTTAAA  49 40
        pdxH  406308 ..  406341 +    -5  -3.02144   TTTAACACAATAAAT     TATAATATATTG-AT ATACA ATCCAATATATTATA     TATTACAAAAGATGC  51 61
        tyrS  407678 ..  407735 + -30.7  -3.55457   CCTTATTCAATGGAA CATATAAGTATTGATAATGGATTGTTT ATAT AAACAATCCATTATCAATACTTATATG TTCCATTTTTTATCA 100 19
        eaeH  412045 ..  412092 + -26.2  -3.14463   AATCTTGGCTAGGAA TAAATCAACAAAACCATTGTGA TTAA TCACAATGGTTTTGTTGATTTA TTCCTAGCCAAGATT 100 84
        trxB  428582 ..  428596 +  -5.8  -2.91065   ATATGTGGAATATTT               TACATT ATC AATGTA               TATAATATATATCAT  56 82
        infA  429076 ..  429108 +  -7.2  -2.72263   GATTAAACAAATTAT     CTACCCCAATATTAC ATGT GTAATATTGGGA-AG      CTTTCCAAGACATAT  62 234
        yqeI  432222 ..  432239 +  -5.7  -3.92996   ATTTGCACAATTGAA             TGATTAT AACA ATAATCA              TTATTATATATACAA  60 75
        trmU NONE
        purB  436575 ..  436589 +  -7.2  -3.33151   AATCAATAAAATAAA               TTTCTC TAG GAGAAA               TATTAATTTCAAAAA  66 274
         rne  453007 ..  453032 +  -7.9  -3.56758   GATATGTTTCTACAC         TATAAATAATT TATC AATTATTTATA          TATTTAATATTCATT  74 164
        htrB  454211 ..  454221 +  -2.6  -3.85256   TGTCATATATTACCT                 TATA CTA TATA                 TTATATTTAACTCTA  47 43
        yccK NONE
        yccV  458114 ..  458128 +  -4.4   -2.7663   TAGTTTCTTAATAAC               TAAATA AGA TATTTA               ATTAATTATTATTCA  45 60
        fabA  458985 ..  459002 +  -5.7  -3.71873   TTTTTACTATTTTTA             TGATTTT AAAC AAAATCA              TTTCACTATACATAA  59 48
        asnS  460539 ..  460549 +  -2.6   -4.3586   AAATTAATAGTTGCA                 TTTA TAA TAAA                 TTTTGATATAAATAA  53 91
        aspC  461827 ..  461868 + -26.3  -4.70659   TTATACATTTAAAAA GAACCGCCAAATATGCTTT ATCT AAAGCATATTTGGCGGTTC  TTTTTAAATGTCAAA 100 29
        ribA  465116 ..  465130 +  -4.4  -2.98072   AGATTAATTATATAT               TATATA ACT TATATA               TATGATTATAATCAA  47 360
        trpE NONE
        trpG NONE
        trpD NONE
        trpC NONE
        trpB NONE
        trpA  472150 ..  472164 +  -4.4  -3.02461   AACATGTAATATTAT               TATTAT TAA ATAATA               TCTTCACACGCATTA  47 43
         cls  475561 ..  475577 +  -2.3  -4.38141   GTAATATAAAATTTA              TTGTAAT TAT ATAACAA              TTATTTTATATAAAA  51 160
        xthA  478091 ..  478147 + -28.9  -3.34895   ATACTGGTCAATTAA TTTAATGTAATCCAATGATTATATTAT GAA ATAATATAATCATTGGATTACATTAAA TTAATTGAAACTAAA 100 72
        sppA  480353 ..  480371 +  -5.4  -4.57837   TATTATATACAATTA             CTTATATT TAA AATATGAG             TTTTTGCACAAATAT  69 329
        gapA  481537 ..  481580 + -14.4  -3.52113   AAATAAGTATTATCA AAAAATAATATTAAAAGCAT TAAA ATGCTTTTAATATTATTTTA TATTTATCCAAAAAT 100 125
        dsbB  482297 ..  482307 +  -2.6  -4.11805   TCTCTAACTCTTTAC                 TTAA ATT TTAA                 TTTATATGATATGAT  49 80
        minC NONE
        minD NONE
        minE  484441 ..  484451 +    -4  -3.73914   TATTAACACAATATT                 TCAA TTG TTGA                 TTATTACTCCATCCT  55 219
        pabB  486631 ..  486641 +    -4  -3.23281   CTACTAATTCGATAC                 GATA TTC TATC                 ATCTTTTTTATTATA  50 145
        manX  489624 ..  489650 +  -3.2  -3.62887   AATATTATAATACCC         TAAATTATTAAT ACT AATAATAATTTG         ATTTTATTTCTATAT  48 88
        manY NONE
        manZ  491353 ..  491411 + -20.1   -2.7644   AATTGGTATATTTGG -ACATTGGTTTGGATTGTTGAGCTGATT ATAT AATCAGCTCAACAATCCAAACCAATAAA ATTTCCACATTAAAT 100 1
        pykA  496211 ..  496225 +  -2.2  -4.48823   AGGAATAATCTCATG               TATTTG ATT TAAATA               TTTTATACGTTCCTT  56 155
        argS  502033 ..  502049 +  -3.7  -3.23045   CCTAAACTAATAGAA              CATGCAA AAG TTACATG              TCTTAATGTATGAAT  49 366
        yceL  505445 ..  505473 +  -6.3   -3.0281   TAAACTCATTCATAA        TATGATATATATA AAA TATATATATAATA        TATATCCTTAATATC  57 470
        sbcB  509530 ..  509542 +  -4.9  -2.69977   CATACTTTTACAATA                TCATT ATT AATGA                TAATATATAACCTCT  49 3
        hisG NONE
        hisD NONE
        hisC NONE
        hisB NONE
        hisH NONE
        hisA NONE
        hisF NONE
        hisI  517054 ..  517100 + -12.6  -4.46112   TGTTTCACTCTAAAA TTAATTCTACAAATGTGCTATT TTT ATTAGCACATTTGTAGATATAA TTTATTTAGATAACC 100 108
        metG  520833 ..  520853 +  -6.3  -3.87815   TAATAAAAATTGCCA            CATTATTAG TAT TTAATAATG            TTTGTAAAGCTAAAA  68 338
        rplY  522079 ..  522093 +  -2.8  -2.80492   TCAGAAGTAAATCCA               GGTAAA GTA TTCACC               TCATTAATAATAATA  41 176
        ubiG  528479 ..  528489 +  -2.6  -3.60661   TAAATAAATTATCAA                 TAAT AAT ATTA                 TTATATAATTACATA  45 268
        nrdA  530902 ..  530912 +  -2.6   -3.4811   CAAGTGATGCTTGCA                 TAAT TTA ATTA                 TATTATTCTAAACAG  43 18
        nrdB NONE
        yfaE  532783 ..  532795 +  -7.7  -3.48276   CAATTACAAATATTA                CCGAT AAC ATCGG                TTCTCTCCAAAACAA  71 478
        yfcB NONE
        aroC  556845 ..  556857 +  -4.9  -4.25347   TTACAATATTTTATA                TGAAT CAT ATTCA                TTTGTCTTCGTAGTT  61 202
        nupC  559962 ..  559972 +  -2.6  -2.97513   TGTTTATTATCAACT                 TTTT ATT AAAA                 TATACTTATAAATAT  39 110
        cysK  565331 ..  565341 +  -2.6  -5.08088   AATTACATTATATAA                 TAAA ATA TTTA                 TTTTTATTACACATT  60 170
        ptsH NONE
        ptsI NONE
        talA NONE
        tktA  575135 ..  575154 +  -5.2  -3.17212   TTTACAAGAAATCAA            TATATTAT TACA ATAATATA             TTAATGCAATAATCA  55 10
        dapE  576810 ..  576824 +  -7.2  -3.20207   CAATAATGTGTTTGA               TTACGT AAT ACGTAA               TTAGTACATGATGTT  66 448
         bcp  578827 ..  578847 +  -7.1  -2.88544   TAATATAACTCTTAT            TTTTTATAT ATT ATATAAAAA            TATATAAACATAAAA  63 33
         mqo  590756 ..  590766 +    -4  -3.72695   TGCACAAATTTTAAT                 TTTG GAG CAAA                 TTTAGTACCACGAAT  55 287
        suhB  599600 ..  599612 +  -3.5  -3.36073   TTTGGTATACAATTT                TTATT AAC AATAA                TATTTGCACGCTCTA  49 348
         ung  607424 ..  607461 + -12.3  -5.07941   TACAAAATACAAAAA   TACGTTACATGATTTAT ATTA ATATGTCATGTAACGTA    TTTTTGTATAATTTT 100 187
        yfjB NONE
        smpA  609637 ..  609654 +  -2.1  -3.88971   ATATTTTATTAGCTC             TAGAAAT AAAT ATTTTTA              TTATATTCTTATATC  51 142
        smpB  610649 ..  610662 +  -3.9  -4.73682   AACAAATAAAAAATT               TGTAT AAAT ATACA                TTTTATGTTATAAAA  64 32
        emrE  611591 ..  611604 +  -3.9  -2.80784   AAACTAATATTTAAA               TACTA TTTA TAGTA                TAATTCGTCCATTTC  45 34
        pssA  613048 ..  613067 +  -7.9  -4.42976   TGATAAATTAATAAA            CCAACTC CTATAA GAGTTGG             TTTATTAATTTATCA  80 13
        purH  620248 ..  620264 +  -5.9  -2.82786   GTTGCATTTAATAAC              TCAGTTA AAT TAGCTGA              TGCTTCATCTGCTGT  56 162
        yhgI  644473 ..  644493 +  -3.3  -6.15259   GATTGTATTAAATTT            TCTATCTCT ATT AAAGGTAGA            TTTTTTTTTAACTTA  88 420
        yhgN  646247 ..  646257 +  -4.6  -3.14745   CAATATCTGAATATT                 CCTG ATT CGGG                 TGTATCTTATGCAAA  51 100
        hemC NONE
        hemD  653090 ..  653106 +  -7.3  -2.70275   TCGAACCTGACACCT              TTGCCTT CGG AGGGCAA              TGCTCTATCCAATTA  63 504
         fpr  669216 ..  669226 +  -2.6  -2.65789   CAATATGATACACTA                 TTTA ACA TAAA                 CTTACTTAATCTAAT  38 171
        tpiA  670410 ..  670431 +  -3.1  -5.72207   CATTACAAATACGCT           CA-GTTATAG CAA CTATAGCATG           TTTTTTTCCTTTAGA  83 387
        rfaD  675753 ..  675776 +  -3.3  -3.87576   CATCGATATTTAAAT          TGGTTAATT CATAAT AATTAATCA           TTTAAATTATTATAA  50 5
        rfaF NONE
        rfaC  678035 ..  678046 +    -3  -4.97158   AATAATGAGTATTTA                TACA TGAT TGTA                 TTTTATTTAATATAA  60 187
        kdtA  679466 ..  679522 + -28.9  -5.62552   CTATTTGGTAAAAAA TTCTTGAATATTATTTCATTGATTTAA TTT TTAAATCAATGAAATAATATTCAAGAA TTTTTTACTTTTTTT 100 19
         dut  680971 ..  680984 +  -2.5  -4.49311   TTACTATTATGGTTA               TAATT GATA AATTA                TTTTATGGTAATAAT  51 94
        yicC  682059 ..  682098 + -14.2  -4.13014   AGATTATTTTTAAAA  TTTATTTATATTTATTTT TATA AAAATAAATATAAATAAA   TTTTAAAAATATAAC 100 109
     unknown  683078 ..  683121 + -24.4  -3.70863   GTAAGTACTATTAAA TACAAACTACTAACTATCCA TATA TGGATAGTTAGTAGTTTGTA TTTACGTAATATGTA 100 146
         gmk  683785 ..  683803 +  -2.5  -4.64844   AATTTGTTATCATGT             CTATAAT GAATA GTTATAG             TTTTATGTATGTAAA  54 20
        rpoZ  684026 ..  684050 +  -5.9    -3.052   TAATATGTTTAATAA          TTATATAGTAT TAA ATACGATATAA          TATGTATATAAAGGT  57 42
        glnA  685524 ..  685538 +  -2.2  -4.74215   TACGTATAAATATAT               TATATA AGT TATGTA               TTTTATTAATAATAT  56 48
        yhhF  702159 ..  702188 +  -5.9  -3.43109   TAGAATTACTTGGAT       TATTACCTTTAAA TACT TTAAAAGGTAGTA        TGTTTAGATCGTATA  60 411
        metA  703691 ..  703704 -  -2.5  -3.27436   TAGATATGTATAATA               TTTAT TTTG ATAAA                AGATAAGTCATAAAA  40 179
         pgi  701636 ..  701654 -  -4.6  -3.64609   TATAATCATTTTAAA             GAAAAATC TTG GATTTATC             TCGAAGTATCTAAAA  57 276
        ftsY  699954 ..  699970 -  -6.7   -2.8341   TCAAACAATATATTA              TGTTTTT TTA AAAAACA              GTATGATTAATTATC  61 218
        rpoH  698943 ..  698974 -  -3.2  -3.92577   TAATTTGGAAAAATA      CATATTTCTATT AATTTAAA AATAGAAAAATG       AGATTAATTATTTAA  50 29
        metE NONE
         udp  695502 ..  695514 -  -4.9  -3.57615   TGAAGATTGTGTAAA                TAATC ATT GATTA                TAAATTAATAATTGG  55 73
        rumC  693970 ..  693980 -  -2.6  -4.74132   ACATTGTATGAAAAA                 TATA TCT TATA                 GATCACTATCTAATG  57 21
        ubiE  692622 ..  692636 -  -4.4  -4.38154   ATATTTTTTATAAAA               TTAAAA TAA TTTTAA               TGTATTAGAGTAATT  59 494
        aarF  690819 ..  690839 -  -2.7  -3.46271   TATAAATATGTATAA            TTTTATTAT ATA ATATTAAAA            TAATTGGTTATATTT  43 92
        yigC  689121 ..  689172 - -25.2  -3.06492   GGATTGAGGTTAATA TATTGATTTTTCTATGATTCATAT ACTT ATATGAATCATAGAAAAATCAATA AGATAGATGTGTATA 100 152
        polA  685251 ..  685261 -  -5.4  -3.97042   GTATTATTAATGAAA                 TCCA TCC TGGA                 AATCCTGTAAATAAA  63 401
        rpmB NONE
        rpmG  679466 ..  679522 - -28.9  -5.02074   CTATTTGGTAAAAAA TTCTTGAATATTATTTCATTGATTTAA TTT TTAAATCAATGAAATAATATTCAAGAA TTTTTTACTTTTTTT 100 30
        yibN NONE
        grxC  673593 ..  673603 -  -2.6  -4.45771   ATTTTAAAATATAAA                 TTTA ATT TAAA                 TTTCATATTCAACAT  53 97
        gpsA  672227 ..  672240 -  -2.5  -3.78124   ATTAATTATTAATAA               TATTT TATA AAATA                TATGAACGCCTTATT  45 16
        cysE  671394 ..  671407 -  -2.5  -3.65446   TAATTAAATAACTAA               TTATT TATT AATAA                TCATTATTGTACTAA  43 29
        pfkA  669692 ..  669714 -  -7.9  -3.48276   TCCGGGTCTACACAA           TCAATTTGT ATACA ACAAATTGA           TTCAATTATCAAATT  71 425
        rpmE  667477 ..  667512 - -20.8  -5.47964   ATAAAATAACAAAAA    CCCTTTCATCTGATTT CATT AAATCAGATGAAAGGG     TTTTTGTTATTTTTA 100 13
        metB  666059 ..  666074 -  -4.8  -3.37727   TAACATATATATGAA              TATGAT CAGT ATCATA               CTATTTCATAAAACC  54 104
        metF  664781 ..  664805 -  -4.5  -3.49568   TCACCTATAATAATA          TATTATATTAA ATG TTAATTTAATA          ACCAAATAAATAAAA  54 327
        ilvG NONE
        ilvM NONE
        ilvE NONE
        ilvD NONE
        ilvA  657017 ..  657029 -  -4.9  -3.12766   TTATTAAAATAATTA                TTCAT AAA ATGAA                ATTACCTCTCCATTT  51 95
        ilvC  655437 ..  655447 -  -2.6  -3.66968   AATCATATAAATTAA                 TATT TTA AATA                 AATTCTAACTAACAC  45 121
        trxA  654946 ..  654964 -  -5.4  -4.03204   CATCAAACCTACAAA             TATTGTAC TCT ATACAATA             CAAACCCACTTCTCA  62 119
         rho  653165 ..  653175 -  -2.6  -3.03035   CATAAATACAACAAT                 TTTT TCT AAAA                 TAATCTTTATATCTA  40 280
        dapF NONE
        yigB  648873 ..  648895 -  -9.4   -3.2699   ATTATATTCATAATA           GTTATTAAAT AAA ATTTAATAAC           TTAATTATAGTAAAT  76 30
        corA  647502 ..  647516 -  -2.2  -4.56961   AACATTTATATAAAA               CTATAT TTA ATATAA               TTAAACTCAATACAA  54 76
        yigL  646411 ..  646425 -  -5.8  -4.04897   ACAACTATAATTAAA               TACAAT TAT ATTGTA               TAAATAACCCATATT  65 122
         asd  644102 ..  644112 -  -5.4  -3.50893   AATTATAGATCATAA                 CATG CTT CATG                 ATACATCAATAAAAA  57 157
        aroK NONE
        aroB  640549 ..  640559 -  -2.6  -2.77233   TTACAACGTTCAAAC                 TTAA AAT TTAA                 TAAAAAATAACTATT  38 162
         rpe  639597 ..  639624 -  -2.8  -2.94225   TTAAAAATCACTATA        CCTATATAATAT ATCA ATATTACACTGG         TTCTCAAATTATATT  39 120
        trpS  638304 ..  638317 -  -2.5  -2.50493   TCTATGATTAAAACC               TTATT CATC AATAA                AAATCATCAACTCTA  37 179
        pabA  637606 ..  637624 -  -7.6  -3.15152   TAAGTAAAATTAAAT             GAAATATT AAA AATATTTC             TACATCTGATTTTAC  65 131
        rpsL  636539 ..  636554 -  -3.3  -2.77036   GAATCTAACATATTA              TGTAC TATACC GTACA               CATAATACACTTATA  42 72
        rpsG  635961 ..  635974 -  -2.5   -3.8766   TTATACTATACCAAA               TTTAT GTTT ATAAA                AAAAATTACCACCTA  45 31
        fusA NONE
         tuf  632342 ..  632352 -  -3.2  -2.81326   CATAATTTCAATAAT                 TGCA TAT CGCA                 CATGTCTAATCGTAA  43 132
        secE NONE
        nusG  631341 ..  631357 -  -6.7  -3.46859   CATGATAATACAATA              TTGATAT TAA ATATCAA              CTCCAATACAAAAAA  65 51
        rplK NONE
        rplA  629863 ..  629875 -  -4.9  -3.53531   CCAGTAATACCATAA                CAAAA TAA TTTTG                TTCTTCTCGCCATTA  54 281
        rplJ  629266 ..  629291 -    -2  -4.48685   AAAATAAAAACTAAA         TTGTAAATAA ACACTG TTATTTACTA          ATATTGATTTATATT  51 50
        rplL  628684 ..  628694 -  -2.6  -4.68479   ACAAAATAATCAAAA                 TTTA AAA TAAA                 TACTAATTACTCTAT  55 172
        rpoB  624533 ..  624544 -  -2.2  -2.93816   ACAAAAAATACATCA                CTGA AAAT CCAG                 TCTTATTTAAGATAA  38 87
        rpoC  619980 ..  619990 -  -5.4  -4.53163   CCAGATAGCATAAAA                 GAAG CTG CTTC                 CATGGGTATTAGTTG  70 264
        yfjG  609385 ..  609403 -  -5.4  -5.21709   TCCTACATTAAAAAA             TATATTTG GAT CAAATACA             TGGTATTACGTATAC  79 227
        grpE  607424 ..  607461 - -10.1  -5.32599   TACAAAATACAAAAA   TACGTTACATGATTTAT ATTA ATATGTCATGTAACGTA    TTTTTGTATAATTTT 100 58
        lepA  604492 ..  604508 -  -3.1  -2.75149   AAATTAAAGAAAATG              TATTAAT CAT ACTAATA              TTAACCTTTACAATA  38 62
        lepB  603425 ..  603444 -  -5.2  -2.69151   CCGTCGCATACATCA            TATTAATA AATA TATTAATA             TATAAAATATATACA  52 84
         rnc  602498 ..  602539 - -15.7  -2.74443   TTTATAATAACTAAT TCATTTGTATTCTAATATT ATAT AATATTAGAATACAAATAA  CATATATTATCAATA 100 156
        pdxJ NONE
        acpS NONE
        yfhC NONE
        glyA  599011 ..  599025 -  -2.2  -5.25803   AATTTCCATAAAAAA               TATAAT ATT ACTATA               GATTTAAGATGTACA  68 386
        nifS  596528 ..  596542 -  -2.2  -4.97405   ATGTATAAAAATAAA               TACATA AAT TATATA               TATAATTACGGCATT  59 247
         ndk  595809 ..  595825 -  -6.7  -2.57863   AAAAAATTTATTAAT              TTATTCA AAA TGAATAA              TAATCAAATTGGATC  60 242
        hisS  592084 ..  592098 -  -2.8  -2.64134   TATTAAACTAACCCA               TGCTAT AAT ATAGCT               TTACACGATTACATA  38 34
        engA  590470 ..  590501 -  -2.4  -5.38839   TATAGAAAAAGAAAA      TCGTAGCCTAATTT TTAA AAAATAAACTACAA       ATAAAAATTCGATTC  64 78
        guaB NONE
        guaA NONE
        ureD  584360 ..  584373 -  -2.5  -3.05596   TATTTCTCTAGGTAA               TAATT TCAT AATTA                ATATATAACCATTAT  39 37
        ureA NONE
        ureB NONE
        ureC  581769 ..  581781 -  -3.5  -4.21772   CTTAATAAATAATAA                TTATT CAA AATAA                ATTTAAATATACTCT  54 257
        ureF  581006 ..  581016 -  -2.6  -2.94925   ACATTCTACTATATA                 TTTT ATA AAAA                 TCAATTAAATAAAAT  39 40
        ureG  579932 ..  579958 -  -3.2  -2.85008   TTTGATAATAAACAG         TATCATTTTTTT TAT AAAAAAACTATA         TTTCATTATACCTAT  43 376
         upp  578562 ..  578587 -  -2.7    -4.053   ATCAGCTCAGATAAA         CCAGAAAAA TTATTAGC TTTTTCTGA          AAAAGAAATGTTAAA  53 322
        dapA  576756 ..  576776 -  -7.1  -3.22756   TAAGAATTAGTAACA            TAATTTAAA TAT TTTAAATTA            TCACTTCTATTTACT  66 230
        cysP NONE
        cysU NONE
        cysW NONE
        cysA  567492 ..  567503 -  -4.4  -4.63527   CTATTAGCTCAAAAA                GCAT TAAA ATGC                 TCTACCACAGAAGAG  65 209
         lig  561913 ..  561935 -  -5.4  -2.73474   TCTTACAAGGAGAAG           GTCGGCGGTT CAA ATCCGCCATC           ACCTATATCATGTTA  52 250
        gltX  559795 ..  559811 -  -2.9  -4.25859   CTCAAGGCAAAATAA              TAGCACA CTA CGGGCTA              AGATTAATATACAGT  55 481
        mntH  556888 ..  556902 -  -6.4  -3.91364   AAACGGATATAACAA               GCCTCT CCT AAAGGC               TAATTACAGGTTCGA  63 275
        fabB  552786 ..  552808 -  -3.6   -2.5294   TATTTTTCACAACAT           TTAACTACTT TAA AAATAATTAA           TATATTAAATATTAC  42 51
        pdxB NONE
        truA NONE
        accD  549506 ..  549516 -  -2.6  -3.77177   ATCAATATATTCAAA                 TTAT CAT ATAA                 CATATCAATAAAAAT  47 49
        folC  548092 ..  548109 -  -2.1  -5.16133   ATTACAACATAAAAA             CTGCAATA TTT TATT-CAG             TACTATACAACCACT  61 115
        nuoA NONE
        nuoB  546657 ..  546667 -  -5.4  -3.54158   TATTCTAACAACTAA                 TCTG TAT CAGA                 GAATTCAACTGCAGA  57 11
       nuoCD NONE
        nuoE NONE
        nuoF NONE
        nuoG NONE
        nuoH  538934 ..  538944 -  -2.6  -3.86312   ACCTATAACTAATAA                 TTTA TAT TAAA                 ATATAACCAGCAGTA  47 16
        nuoI NONE
        nuoJ NONE
        nuoK NONE
        nuoL  535597 ..  535612 -  -4.8   -4.3487   ATATATAATCCAAAA              TCTATA TGCT TATAGA               CTCATAAAACAAATA  63 19
        nuoM NONE
        nuoN  532091 ..  532105 -  -3.6  -5.72616   ATTGATACAAAAAAA               CCTTAT CAT ATAAAG               TATCTTCATGATAAA  85 362
        gyrA  524477 ..  524491 -  -5.8  -4.03978   AACTCTCTACATAAA               TTTACA TCA TGTAAA               AATCATACAAACTAA  65 238
         omp  523081 ..  523111 - -15.8    -5.626   TACCCTATAAAAAAA       GAAAATCGAATTAT AAA ATAATTCGATTTTC       TTTTTTTTGTATAAC 100 54
        ddlA  521846 ..  521856 -    -4  -4.90906   CTATAACAGCAAAAA                 TACA AGA TGTA                 CAATACCATCCTTAT  70 130
        folE  520232 ..  520243 -    -3  -4.18644   AGCAGATAAAGCAAA                TCAA TATA TTGA                 CAAACAGGCTCCTTG  55 457
         gnd  517054 ..  517100 - -12.6  -4.13767   TGTTTCACTCTAAAA TTAATTCTACAAATGTGCTATT TTT ATTAGCACATTTGTAGATATAA TTTATTTAGATAACC 100 27
        yeeX  507217 ..  507232 -  -3.4  -5.80817   TTTAATACAAAAAAA              TAATTA TTAC TAATTA               AATAATAACCGTTCA  75 230
        gutQ  505974 ..  505996 -    -8  -3.06915   AGTCAGGGGAGCCAA           TTATTATTAT TAA ATAATAATAA           ATTCAATAAATATAC  69 72
        mviN  501415 ..  501436 -  -3.8  -4.24317   AAAAAAAATACCAAA           TCTTCTTA TCTTCC CAAGAAGA            AATATTACTAGCAAT  60 303
        aspS  497624 ..  497636 -  -3.5   -5.4756   AATTTTAACAAAAAA                TATAA AAT TTATA                TTCTCTTTCATTTAT  68 170
        yebA  495716 ..  495726 -  -3.2  -4.11363   AACAATACCAAAGAA                 GCTA TTG CAGC                 ATCAACAATGCATAT  55 477
         zwf  492442 ..  492472 -  -7.9  -3.47311   AATTATAAAAAATTA       CTATAATTTATAC TGTTT ATATAAATTATAG       ATCTAATATATTACT  72 182
        cspC  491200 ..  491210 -  -2.6  -4.72497   TATCGATCAAGAAAA                 TAAT ATT ATTA                 CTACGACTGTTCAAA  62 364
        yoaE  486518 ..  486534 -  -5.3  -5.28826   AAATCTTAGAAAAAA              TATATAT ATT ATATATA              TCCAATATCATTATT  76 66
        yeaZ  483959 ..  483977 -  -7.6  -4.15788   AATGGTTTTAACAAA             TTTTTTTC TGA GAAAAAAA             ACATCAACTACAGCA  77 349
         tdk  475489 ..  475522 -  -2.7  -4.93177   TAAAAATCAATAAAA     TCAATATATTATATTG TAA CAATTTAAT-TACTGA     TCTAATTATATTGAT  60 108
        tonB  472364 ..  472377 -  -3.9  -3.99315   ATGATATCTAAACAA               CAATA TTTA TATTG                CGCTCTAACCACAAC  55 485
        fabI  462513 ..  462525 -  -2.7  -3.22475   GTTACCGGTATAATA                TGATA TTG CATCA                TCTTCTATTCTAACC  42 117
        ycbL  461827 ..  461868 - -26.3  -4.72846   TTATACATTTAAAAA GAACCGCCAAATATGCTTT ATCT AAAGCATATTTGGCGGTTC  TTTTTAAATGTCAAA 100 45
        pgsA  455677 ..  455689 -  -4.9  -4.44974   TGAAACTTTATAAAA                TTATC ATA GATAA                AAAATAAACATCAAC  63 207
        rluC  449000 ..  449044 - -19.3  -4.00882   TAACATAACACCAAA TAAATAATTACAATATATATT TAT AATATATATTGTAATTATTTA TTGTCATCGTTAACC 100 329
        rpmF  448702 ..  448726 -  -2.3  -3.85362   AACGCAAGCACTAAA          TATTTCAAAAT TAT ATTTTAAACTA          AAATTATTTTTCAAT  45 29
        plsX NONE
        fabH NONE
        fabD NONE
        fabG  444912 ..  444922 -    -4  -2.78816   TGACTCTTTACTATA                 GAAT AAT ATTC                 ATTAACTATTATATA  45 43
        acpP  444465 ..  444475 -  -2.6  -3.46872   ATTAACAGTTAAACA                 TATT ATT AATA                 CAAATTATTTTCTAT  43 117
        pabC  443595 ..  443608 -  -2.5  -3.44527   TATTTATCATTATAA               TTATT TTAA AATAA                TTATAAATATGTATT  42 39
         tmk  442812 ..  442825 -  -2.5  -3.49653   ATCATTTTCATATAA               TTTAT TTAT ATAAA                TCACATAACCACTGA  42 13
        holB NONE
        ycfH  440951 ..  440967 -  -5.3  -3.52813   AAATTACAAAATACA              TATAAAA TAT TTTTATA              CATTATCTATTATTT  57 60
        ycfF  440373 ..  440393 -  -4.1  -4.74103   TTTGTAATCCAAAAA            TATAAATGG TGA CAATTTATA            TAATTATGTAATTTA  64 171
        ycfM  439682 ..  439698 -  -2.3  -3.78529   ATAACTATTAAAACA              TTGATCT AAT ACATCAA              AAATCAAAATTTATA  45 64
        ycfU NONE
        lolD  437674 ..  437696 -  -3.6  -3.25603   AATTCTTAAAGAAAG           TATCATTTTA TAA TAAAATTATA           TACATATATTTATAT  45 35
        lolE  436137 ..  436157 -  -7.7  -4.22231   AATGAAAAAATACAA            CATTCATAA TTC TTATGAACG            TACGAAAGATTTTAT  79 297
        mltE  432222 ..  432239 -  -5.7  -3.23452   ATTTGCACAATTGAA             TGATTAT AACA ATAATCA              TTATTATATATACAA  55 238
        oprC  428895 ..  428949 -  -7.8  -3.12373   TAAATATTTGAAAAT TATTTTAAAAACATAATATATA TGAATCATAAG TATATATTATGTTTTTAAAATG CCACTTCCACATTCA  69 18
        ftsK  424802 ..  424828 -  -2.4  -4.17906   AATTAAATCAAATAA         TCTTACATCAAC ATA ATTAATGTAATA         CATATAATAAACATT  49 78
        lolA  423768 ..  423796 - -13.4  -2.85069   AATCTCCAAATATTA        TACCGTTATACA ATAAA TGTATAACGGTA        TTTTTCTCAAAACTC  91 381
        serS  422176 ..  422188 -  -3.5    -3.484   TGGATCACAGTACAA                TATAT TAA ATATA                ATCAAAAATTAACAC  47 176
        serC  420999 ..  421009 -  -2.6  -4.04149   TAACTATACGATAAA                 TTTT TTC AAAA                 ATTCTATATAACCTT  49 74
        aroA NONE
         cmk  418730 ..  418758 -    -4  -3.92832   AAATTTTTCAAATAA       CACTCATCAAGAA TCCA TACTTGAT-AGTG        ATAGAGTTTATATTT  53 83
        rpsA  416626 ..  416642 -  -6.7   -4.6391   AACAATGATACAAAA              TTTTGAT GGT ATCAAAA              TTACATTTAAATTTT  76 361
        msbA NONE
        lpxK NONE
        ycaR NONE
        kdsB  412730 ..  412744 -  -4.4  -3.12717   ATTTATCAACACATA               TTAATT ACT AATTAA               AAATAGCTCATTAAC  47 11
        ubiX  412049 ..  412088 - -22.6  -4.24342   TTGGCTAGGAATAAA  TCAACAAAACCATTGTGA TTAA TCACAATGGTTTTGTTGA   TTTATTCCTAGCCAA 100 4
        fumC NONE
         nth  407678 ..  407735 - -30.7  -3.19192   CCTTATTCAATGGAA CATATAAGTATTGATAATGGATTGTTT ATAT AAACAATCCATTATCAATACTTATATG TTCCATTTTTTATCA 100 19
         rnt  403479 ..  403494 -  -4.8  -3.37685   AAAAGTGCCCAAATA              TTACAT CTTT ATGTAA               AATCCTTTTATTATA  53 236
         lpp  401742 ..  401799 - -39.1  -4.09187   ATAAAATAAATAGAA TCTAACACAATACTCCCGCCACTCAAT ATTT ATTGAGTGGCGGGAGTATTGTGTTAGA TTCTAAAAATAAATA 100 48
         ipk NONE
        prsA  382324 ..  382336 -  -6.3  -3.49387   AAAAATACAAATATA                TCGAT TAT ATCGA                ATAATCAAACATAGC  60 17
         pth  381487 ..  381503 -  -5.3  -3.98083   TATTTAAGTTATAAA              TTTTATT AAA AATAAAA              AATCAAAATCTCATA  62 105
        ychF  380138 ..  380154 -  -5.9  -3.14344   TATTTGTTGGATTAA              CTGCATA TGA TATGCAA              AAAATAAAATCTATT  57 282
        ybhE  377570 ..  377584 -  -4.4  -3.75153   TGCTGTTAATTCAAA               TTAATA ATA TATTAA               GTGTTAGTGAATCGT  53 29
        fldA  358230 ..  358252 -  -9.4  -2.58743   AACATTAAAGAAATC           TAATAAATCT ATT AGATTTATTA           AGCCACAATAAATAT  73 143
        nagB  355511 ..  355521 -  -2.6  -3.08746   ATTAAAGCATACATA                 TTTA TTA TAAA                 AATTAATTAAAAATT  40 28
        nagA  354335 ..  354375 - -15.9  -3.10612   TTCAATTCTAATATA  TGAATTATATACACTATAT ATT ATATAGTGTATATAATTCC  ATTAACAATAGTTTT 100 5
        phoL NONE
        ybeY  350608 ..  350624 -  -2.3  -3.93597   AAAAATTATACTAAA              GAAAACA ACA TGTTTTA              TATCCAAGTGTACGA  45 4
        ybeX  349662 ..  349672 -    -4  -4.91977   CATTAAAATACAAAA                 CATA TGT TATG                 CATAGAAAAAATTTT  66 39
         lnt  347945 ..  347957 -  -3.5  -3.65314   AAGTTATATATAGAA                TATAT TAT ATATA                TCATTAATTTGATCA  48 149
        leuS NONE
        rlpB  344731 ..  344741 -  -2.6  -3.34062   AATTTAATTATAATA                 TTTT TTT AAAA                 TTATTAATGATTTAT  42 37
        holA  343504 ..  343530 - -11.2  -3.96449   TAAGATTTCAAATAA         TTATTGTTAATA TAA TATTAACAATAA         TATCAATACCATTAC  95 136
        ybeB  342973 ..  342988 -  -3.4   -4.7373   GGATTTCATTAAAAA              TTATTA TATG TAATAA               TTAAAAATCATCATG  61 98
        mrdA  341105 ..  341120 -  -3.4  -4.03782   AATATGATAATGAAA              TATTAT TGCA ATAATA               CAAAATCTAAAATTT  52 12
        mrdB  339511 ..  339523 -  -4.8  -4.58585   CATCCAAATAATAAA                CCCA TCACT TGGG                CTAATGCGCAAGGAA  68 476
        folD  337503 ..  337515 -  -7.7  -3.24144   ATAAAAAATAATAAG                CAGTC TTT GACTG                TTGAAAAAATACGAG  69 174
        ybbF  334794 ..  334810 -  -3.1  -3.01765   ATATGTTAAATCAGA              TAAATTC TGG AAATTTA              GTAGATGATGAATTA  44 518
        aroQ  322033 ..  322043 -  -2.6  -3.43217   TACGAATATCCATAA                 TAAT AAA ATTA                 CCATATTTAAATTTT  43 48
        accB NONE
        accC  320204 ..  320214 -    -4  -3.23395   ATTTATTACTAGTAA                 TACA GAG TGTA                 TTAATATATATTATA  48 36
        proS  317289 ..  317304 -  -2.6  -3.34043   TTTATTATTTTATAA              TGATAC ATTA ATATCA               GCAATAGGAATATTT  45 309
         map NONE
        dapD  294311 ..  294323 -  -3.5  -2.66106   TATGTTAATAAGTTA                TTATT ATA AATAA                ATACATAACTTATTT  42 69
        recB  290556 ..  290572 -  -6.7  -2.58999   TTTTGATATAGCAAG              CATTATT TAC AATAATG              TTATATATATAAAGA  60 76
        recD NONE
        ygfZ  277574 ..  277609 -  -7.9  -3.15544   CTGTATTGTTATTAA    TTTTAATCTTATGTA GATTAG TACATAAGATTAAAT     ATTGTTGTGATATTT  69 165
        ygfE  275236 ..  275248 -  -4.9  -4.17417   GTAATCATACATAAA                TATGA TTA TCATA                GTATATTGTTTGTAT  61 66
        ygfA NONE
        metK  268005 ..  268030 -  -7.9  -3.49818   ATAAATAAAACTGAA         TAAATTAATTT AATT AAATTAATTTA          ATTAATAATATAATA  72 371
        yqgE NONE
        yqgF  266788 ..  266804 -  -6.7  -2.95056   ACAATAAATTAATTA              TGTATAT ATA ATATACA              GTAACACTGTGTCTG  61 182
        mutY  265194 ..  265207 -  -2.5  -3.64371   AATTTATATTTTAAA               TTAAT TAAT ATTAA                TGTAGCAAATAGTGT  43 48
        yggX  264590 ..  264603 -  -2.5  -2.58275   AATATCAAAAATTAT               TTTAT ACGG ATAAA                GTGAAATTAGAGTTT  40 359
        cyoA NONE
        cyoB NONE
        cyoC NONE
        cyoD  258066 ..  258076 -  -2.6  -3.39505   ATTGTATAGTCATAA                 TATA TTA TATA                 TGTTATTATTTTATG  43 43
        cyoE  257119 ..  257137 -    -9  -3.12856   TAGATATTTAATATA             TACGATAT TAT ATATCGTA             ATGATATATTATTTT  75 70
        yajR  255849 ..  255897 - -28.1  -3.97602   TAATATATTGATAAA TACTAAATTACAGCAACCATATT ATT AATATGGTTGCTGTAATTTAGTA TTTATCAATATATTA 100 1
         dxs  251248 ..  251258 -  -2.6  -3.72576   TTTTGTCTTATCAAA                 TATA TTT TATA                 TTTTTAATATTTAGT  50 393
        ahpC  241585 ..  241616 -  -8.4  -3.57462   GATGGTAGTTGTAAA      CAAATTTCTA-ATTA TGT TAATGTAGAAATTTG      TATTCCATATGCAGA  74 442
        rnhA  239585 ..  239595 -  -2.6  -3.68836   ATATGCATTTAATAA                 TATT CAT AATA                 TGGTTGTACGGATAG  45 71
        gloB NONE
         def NONE
         fmt  235029 ..  235041 -  -6.3  -3.95475   GAGCTAAAATAAATA                CGATT GCT AATCG                GCGTTTAATTTTTGC  68 290
        yfiO  212098 ..  212110 -  -4.9  -2.92463   GTCACGAGTTATATA                TGTAT TAT ATACA                GTTTTATATGATTAT  50 64
        pheA  210981 ..  210998 -  -2.1  -4.02856   AGAAGAATTTATAAA             TCAATTT AAAA AAATTAA              ATGTTGGTTAGATAG  51 183
        aceE NONE
        aceF  178064 ..  178078 -  -2.2  -4.87892   TTTTAACAAAATAAA               TATTAT TAT ATAACA               TTATTTGAAAATAAA  56 88
        lpdA  176182 ..  176197 -  -4.8  -4.33653   TAGTTAAAAATGAAA              TAGTAT TAAT ATACTA               ATTAAAATAAATTAT  63 428
        leuA NONE
        leuB NONE
        leuC  149993 ..  150008 -  -2.6  -4.12375   ATTAAATTAAAAATA              TGTTCGA ATG TCGA-CA              AAATGTCCAGCAATG  49 1
        leuD  149277 ..  149291 -  -5.8  -3.46659   AAATAATATATAATA               TGTATT TGA AATACA               TCATATTTTTGATAG  60 70
         imp NONE
        surA  145361 ..  145378 -  -2.8  -2.62184   TTTTTGGTTATAGTA             TTGATT CATGTT AATCAA              TAAGTTTAATGTATG  38 18
        pdxA NONE
        ksgA NONE
        apaH  142629 ..  142641 -  -4.1  -3.97406   TGAAAAGTTTATAAA                CACGA TTG TCGTA                TAAATTTTTTATCTT  55 6
        rpsT  130652 ..  130710 - -24.7  -3.09516   TTTTTGATGATTTAA CTCGATAACAAATTAACAACATAGAAAA TTAA TTTTCTATGTTGTTAATTTGTTATCGA- GTTAAATCATCAAAA 100 68
        ispB  101027 ..  101039 -  -3.5  -2.79183   TCGATTGTCATTATA                TAATT TCT AATTA                AAGTTGCTAATATAT  43 171
         ppa   99992 ..  100008 -  -3.8  -4.61873   GTTGATAAATTAAAA              TTAGAA TTTTT TTCTAA              TTCAGCATTTTTATC  64 500
         psd   80451 ..   80476 -  -2.8  -5.02323   TCATGATAAAGAAAA         TACTATAATAC TATGT GTAT-ATAGTA         TTAATATGTTTTTAA  60 64
        yjeP   76726 ..   76736 -  -2.6  -4.64657   TTAAATCTGGAAAAA                 TTTT AGA AAAA                 ACACTGAAGCCTGGA  60 471
        cutA   73415 ..   73437 - -10.8  -4.76191   ATACACTAAAATAAA           TCAGTAATAA CAC TTATTACTGA           TGATAACATATATGG  95 290
        metC   71975 ..   71998 -  -8.4  -3.24747   TGGTTATATGACTAA          TAATATCATT AAAT AATGATATTA           TTGATTTATATAAAA  73 49
        yqiC   69617 ..   69630 -  -2.5  -3.98282   TGGAGATTAATGAAA               TTAAT TAAT ATTAA                TGAAGTAAATTTTTA  47 165
         cca   66656 ..   66670 -  -7.2  -3.31802   GAAATTATTATAATA               TACACA GGA TGTGTA               TGGTATCAAAATTTT  66 131
        ygiH   65088 ..   65110 - -10.8  -3.55304   ATAGCTAAGAATGAA           CATAATACAT GTT ATGTATTATG           TTGTTAAGATTGTAT  83 58
        rpsU   63562 ..   63581 -  -3.7  -2.51547   TTTGTATATTAATAG            GAAAATT ATAAAG AATTTTC             TAAATTTATTATATG  42 66
        dnaG NONE
        rpoD   59431 ..   59446 -  -4.8  -3.28712   TTTTGTTTGGGACAA              TCAAAA TATC TTTTGA               ATTTTATATATATTA  52 276
        yraP   55891 ..   55902 -    -3  -3.72324   TATTGTTATTAATAA                TCTA TCAT TAGA                 TAAATATTTTCCAAA  52 488
        yhcB   54241 ..   54259 -  -4.6  -2.69799   GTACTTTATATAGTA             TCAATGAA AAA TTCATTGG             TATTTATAATACTAA  49 159
        degQ   52680 ..   52735 - -17.6  -3.98913   CCCATATTCAAAGAA TTACAGACAAATAATTATAT-TACTAA TTA TTAGTGTATATAATTATTTGTCTGTAA TTCTTTGAATATGGT 100 88
        yrbK NONE
        yhbN NONE
        yhbG   48927 ..   48937 -  -2.6  -5.66229   ATTAACAATAAAAAA                 TATT ACT AATA                 AAATTGTAAAAATTA  68 191
        yidZ   45357 ..   45373 -  -2.4  -3.57792   TTATCTATTTCTAAA              TTAATA TGTTG TATTAA              GTATTTTGATGTACT  47 344
        pepA   41762 ..   41785 -    -7   -2.8937   ATATATGTTTATATA          TAATTATAAT TATA ATTATAATTA           TTATTATTTGAAGTT  61 78
        holC NONE
        valS   38263 ..   38277 -  -5.8   -2.8092   TAATATGGTATTATA               TAACAT TGA ATGTTA               TTCATTGTTTAAGAA  56 108
        argI   37041 ..   37051 -  -2.6   -3.4811   TTTTTGATAATAATA                 TAAT GTT ATTA                 GTATATTTTATTAAT  43 36
        yjgF   36419 ..   36470 - -29.4  -3.09635   ATTTTTATTATTGAA TACATATTCACTGAATACTCAGTA TTAA TACTGAGTATTCAGTGAATATGTA TTTTGTATGGTGATT 100 133
         zur   29512 ..   29531 -  -6.6  -4.78933   GGAAAATAGATAAAA            TTGTAATA GGAA TATTACAA             TTATTGACAGTATTT  80 397
        pitA   26436 ..   26452 -  -2.3  -5.38497   ATTTAAATCAAAAAA              TACCA GTATTTT TGGTA              TTTAATAAAATAATA  71 516
        sodA   23712 ..   23729 -  -7.1  -3.90112   TTCTGTGCAATTAAA             CATATGA ATAC TCATATG              TTTAATTGCACAGAA  71 62
     unknown NONE
        rpmH   14343 ..   14353 -  -2.6  -3.90888   TTAATTTAAAAAAAT                 TAAT TAG ATTA                 TGTTTAATTTTTTAA  47 46
        rnpA NONE
        yidD NONE
        yidC NONE
        thdF   10091 ..   10111 -  -3.4  -4.17608   TTGAGTTAAAAAATA            TTAAATTG GGTAA CAATTCAA            AAGTTGGTCATCTGA  55 451
