# Supplementary material for: Rapid, accurate, computational discovery of Rho-independent transcription terminators illuminates their relationship to DNA uptake
Source: Genome Biol. 2007 Feb 21;8(2):R22. doi: 10.1186/gb-2007-8-2-r22 (PMC1852404; doi:10.1186/gb-2007-8-2-r22)
Supplement: Additional data file 4 — Best terminators found downstream of each of the genes of the 343 organisms studied. [file gb-2007-8-2-r22-S4.zip › Candidatus_Blochmannia_pennsylvanicus_BPEN.bag]

        gidA    2262 ..    2283 + -14.5  -3.53068   AGATAAATTACTTGT           CGACCGAAC TATA GTTCGGTCG            TGTGTTTGTTTCTGT 100 388
        atpB NONE
        atpE    3755 ..    3771 +  -3.7  -3.14683   ATTATTAAATATCAG              GATTTGC GCT GTGAATC              TTAATGCAACAATAT  45 75
        atpF    4234 ..    4250 +  -2.3  -2.89981   TTATTAATACGTTGT              CATATAA GGA TTAGATG              TCTAGTATGCTTGTG  39 12
        atpH NONE
        atpA NONE
        atpG    7252 ..    7263 +  -2.2  -2.64794   TTACAGAAATTGTTT                CAGG AGCT TCTG                 TAATATAAACTTAAA  38 6
        atpD    8688 ..    8698 +  -2.6  -4.71426   AAAAATAAAACGCTT                 TAAA TTT TTTA                 TTTTATTGATAAAAG  56 23
        atpC    9164 ..    9180 +  -2.3  -4.39998   ATAAGTATATGTAAC              TAGTAAT AAT ATTTCTA              TTTGTTGTATAAATA  53 27
        glmU   11140 ..   11167 + -11.4  -3.70019   AATTTCCTTGATTTT        CAGAAAGATTGC TTTT GCAATCTTGCTG         TATTTTAGACTTGAT  93 483
        dnaN   16456 ..   16475 +  -5.8   -3.7829   TAAGAAATAATTATG            TATACATG TATG CGTGTATA             TTTGGTAAATGTAAT  63 217
        gyrB   19004 ..   19032 +  -6.3  -2.97667   AATTATAAAGATAAT        TTTTTTTATATGA ATT TTATATAGAAAAA        TGGTTTCGTGAGTCA  58 40
        ibpA   19658 ..   19692 +  -2.1  -6.17184   TGCGCGATAGTCAAG     CCGGGCTTTATTAAT TGTAT ATATATGGAGCTCGG     TTTTTTTTTGGTAAT  78 72
        glyQ NONE
        glyS   24514 ..   24525 +  -5.8  -3.76048   CCGGAGATATCTATC                CCCA TTAA TGGG                 TTATCTTGATTGGCA  62 296
        prlC   27957 ..   27991 +  -8.2  -3.54027   TTAATGCTTACAAAA     TTCTTCATTTTAAA AATATCA TTTGAAATGAAGAA     CTTTCTTTTTAATAA  72 344
        ubiA   31237 ..   31249 +  -9.1  -2.92192   AAGGGTAATACATTT                CGGAC ATA GTCCG                TGTGCTTCAATAACA  73 353
        dnaB   33787 ..   33803 +  -6.7    -4.258   CTATTATATATTTAT              TGTAAAT ATG ATTTACA              TTTGTTCATAAATAC  73 224
         ssb   34795 ..   34833 + -10.6  -2.75064   ATATCTAGGATGTTG   CGATCAGTATAGTATT ACATATC AGTACTATACTGATTG   TACTTAAATAACAAA  83 299
        yjcE   37137 ..   37167 +  -5.6  -5.42198   TCAGTATATATATTA      CTCAATGCA-CAT AAAAAG ATGTTGCGTTGAG       TTTTGTTTTTTCAAG  84 452
        gltP   38813 ..   38825 +  -6.3  -3.50278   GATGAAAAAATTTCA                GTCAT ATT ATGAC                TATGTTGTTTTTATA  63 145
        yjgP NONE
        yjgQ   48205 ..   48219 +  -4.4  -2.68487   GAACATAAAAATTTT               TAATAA ATT TTATTA               TACTATACTAGTTAA  48 47
    BPEN_040   50148 ..   50162 +  -2.2  -2.56596   AATACAATTTAAAAC               TATGAT GAC ATTATA               TAACTTAATAGCGGG  37 43
        znuC   50886 ..   50899 +  -3.9  -3.60925   GAAAGAAAAGGTTTT               TATGA TGAT TCATA                TGTTATTTGATCCTT  52 115
        znuB   52191 ..   52203 +  -4.9  -5.20534   TATTTAAAATATCAT                CAATT TAT AATTG                TTTTTCTTGATTACT  76 469
        yrbA   57236 ..   57249 +  -2.5  -3.47941   GAAGTAATTTTTAAA               TTAAT ATGA ATTAA                TTATAATGATTGATA  44 39
        murA   58540 ..   58560 +    -2  -5.00138   TACTAATAAATAGTC           TTGTTATCA GGTG TG-TAACAA            TTTTTAATTTCGATG  60 28
        rplM   61765 ..   61784 +  -4.4  -3.18264   GCTGCTCAAGAACCT            CAATTTAT AGAT ATAGATTG             TTAATGAATAAAAAG  52 2
        rpsI   62413 ..   62423 +    -4  -4.48934   GTATTTCTTAGAGAA                 GATT AGA AATC                 TATTTTTATTTTTTA  60 224
        yraL   66032 ..   66052 +  -4.8  -3.50393   GTAAGAGCACACCAT           C-CGAATTG GTAA CAATTCGCG            TTATGTAAACTCCAC  53 293
        yqjA   67721 ..   67746 +  -2.8  -5.61689   ATTCATTAAATAAAA         TATTATGTTA CATACA TAATATAATA          TTTTTTATTAATTTT  69 365
         gcp   73658 ..   73674 +  -6.6  -3.38604   AATTTTTAAATGATA              TCCCAA CCACA TTGGGA              TTGCTCCTTTTAATA  65 419
        folB   74362 ..   74374 +  -4.9  -2.80761   AAAACACTTCTCAAG                TCTTT AAA AAAGA                GTTAGTTTGTTGAAA  51 8
        bacA   75607 ..   75620 +  -3.9  -4.93454   TAGTGTTTTTAAAAT               TATGT ATAT ACATA                TTTTATATTTGTTTA  67 273
        hldE   79168 ..   79180 +  -4.9  -4.11216   TTAATATGAATAACA                TCAAA TTT TTTGA                TTTTGAAAATCAACA  61 463
        ribB   80304 ..   80315 +    -3  -4.03793   TATATTGAATATCAT                CAAT AATG ATTG                 TGTTTTATTCTGTAG  52 111
        plsC   81345 ..   81357 +  -6.3  -4.40298   TTGGAGGAGTGGATA                CGATT TTT AATCG                TTTGTTAGTTTGAAT  74 79
       groES   85681 ..   85700 +  -2.8  -2.68886   GATATCCTTGCTATC            GTTGAGAA ATAA TTCGCGAC             TAACTTATTAATTGA  39 14
       groEL   87401 ..   87454 + -34.5  -3.42346   TCAATTCTACTATAA TCACTGAAACAAACAACCCTGATCT AATT AGATCAGGGTTGTTTGTTTCAGTGA TTATAGTAGAATGTT 100 47
         efp   88458 ..   88471 +  -3.9  -4.48741   GTATCCGATAAAGAC               CAATT AATG AATTG                TTTTGTAATAAATTC  62 409
         orn   94183 ..   94223 + -11.6  -2.51936   GACATTTATTTGCTC  TTACTCTTTATATCAA ATTACAACA TTGATATAAAGAGTAA  ATCATTTTCTGGTAT  85 512
        yjeE NONE
        amiB   96259 ..   96269 +  -2.6  -3.18264   TCTTAAAAATATATA                 TTTA CTG TAAA                 TTAATAAATAAAAAA  42 41
        miaA   97429 ..   97442 +  -2.5  -3.70811   ATCTAATATATAAAA               TTTAA AAAA TTAAA                TTTGAAGTTATCTGC  45 35
         hfq   97878 ..   97890 +  -4.9  -3.96291   TCATATTTGATGAAA                TAAGT ATA ACTTA                TTTGTGGAATTTGTG  61 148
        hflX NONE
        hflK  100550 ..  100564 +  -4.3  -3.09012   CGCAAAGGGAGAGAG               TCGTA GATGA TACGA               AATTTTTTTTCATTT  47 20
        hflC  101574 ..  101584 +  -2.6  -3.59946   AAAGTACTACCGGGC                 TTAA TAA TTAA                 TTATGTAGTTAAAGA  45 15
        purA  103235 ..  103261 +  -3.8   -4.7261   AAATACTTTAAAAAT         TTATTGCAATAC TGT GTGTTGAAGTAA         TTTATTTTAATAAAT  60 216
        rlmB  104050 ..  104070 +  -6.9  -2.78774   ATGATATATGATATG            GTCATCTTC GTA GAAGATGAA            GTTTACGAATTTATA  63 52
        rpsF  104609 ..  104623 +  -2.8  -2.98666   AGCTGTATTTAATAT               TCAGTA TTG TGCTGG               TCTAGTGTGTTTTTG  41 87
        rpsR NONE
        rplI  105647 ..  105670 +  -3.2  -4.94058   TGTTTTGTTGAAAGA          GATATACAAA TGAA TGTGTGTATC           TTTTATTTCAATTAA  63 145
        cysQ  106590 ..  106638 + -11.6  -4.06778   TGATTGATTATATTG TATTAATAGTAATTATTTATAT TAATT AAATAAATAATTACTATTAATG TTTGGATTTTTTAAT  95 38
        ytfM NONE
        ytfN  112760 ..  112770 +    -4   -4.2687   TTTACCCACTTTCTA                 GAAT CTA ATTC                 TTTGTAATTTTTAAA  60 195
        rplU NONE
        rpmA  115212 ..  115224 +  -3.5  -4.42386   AATGTTACTTAATAA                TTAAA ATT TTTAA                TTTTATAAATAAAGA  58 61
        cgtA  116710 ..  116722 +  -3.5   -2.9818   TTTTATACACATAGA                TATTT ATA AAATA                GTTTATACATATTAA  44 177
        greA  117385 ..  117395 +  -2.6  -5.02074   ATTTTTATTTTCGTT                 TTTA TTT TAAA                 TTTTTTACAAAATGA  61 45
        rrmJ  118391 ..  118404 +  -2.5  -2.68079   TTATATGTAGATATG               TTAAA ATTA TTTAA                AATTTTGTTGTAATG  39 48
        hflB NONE
        folP NONE
        mrsA  122801 ..  122815 +  -2.2  -5.20328   AAAAAGAAATATTAG               TAGTTT CGG AAATTA               TTTATTTTTTTAAAC  63 111
        secG  123593 ..  123616 +  -6.1  -3.60419   ACGTGTTGTGTGTTA          TACCAAGCCT GATTA AGGCT-GGTA          TTGTAGTTTAAGAAT  65 475
        nusA  125562 ..  125572 +  -2.6  -3.25015   AATGATAACAAACAT                 TAAT ATT ATTA                 TTAGTAATAATTAAG  42 23
        infB  128319 ..  128333 +  -3.6  -4.13692   AATTGGGTGTTTATT               TGTATG TGA TATACA               TGTTTATTTTTTACG  54 74
        rbfA NONE
        truB  129803 ..  129820 +  -4.3   -2.9732   TATTGATTTCAATTT             TATTTAA TTTA TTAAATA              TCATTTACCTTCAAA  46 289
        rpsO  130242 ..  130260 +  -4.6  -3.02639   TTTTAATTTTATATT             TAAGATCA TGA TGTTCTTA             TGATTGTTTAGACAT  50 129
         pnp  132724 ..  132736 +  -6.3  -3.85879   ATAAATTAATTGAAT                TAGTG ATA CACTA                TTATTATAACTTATA  67 334
        deaD  134858 ..  134868 +  -2.6  -3.77187   ACATTATTATCAGAA                 TAAA TTA TTTA                 TATTATTTTCTACTA  47 133
        holD  135799 ..  135813 +  -7.2  -3.47289   ATAGAATATAAATAT               CTCATT GAG AATGAG               TAATTTTATTTTTTA  68 490
        thrA NONE
        thrB NONE
        thrC  141286 ..  141297 +    -3  -4.68655   TGTTTTTTGAAAAGT                TTTG AAAA CAAA                 TTTGTTTTAAGGTTG  58 298
        dnaK  143300 ..  143310 +  -2.6  -2.64155   AACAAAAAATAATAT                 TTTT AAA AAAA                 TAAATTTAGAGCAGG  39 29
        dnaJ  144974 ..  145004 +  -3.5  -5.65177   AATTATTATTTGTTA      TTTTCA-ACATGAT TACT ATCATGTTTGTAAA       TTTTTTTATAAATCT  74 452
        ribF NONE
        ileS NONE
        lspA  149410 ..  149422 +  -3.5  -4.20368   GATTCTATTATGATT                TTATT AAA AATAA                TTTATATTAGAATCG  56 3
        ispH NONE
        dapB  151668 ..  151702 + -11.8  -4.35116   GAGACTAATAATAAA     TAAAACATGTATAAAT TTT ATTTACACATGTTTTA     TTTTAATCTAAAATA 100 119
        carA NONE
        carB  156308 ..  156322 +  -3.6  -2.84636   TACATACACGTTGAA               CGTTAT GCC ATAATG               ATTATTAGCTTAATT  44 123
        folA  157296 ..  157319 + -11.2  -3.50893   TTTAATTTATTATTA          TGTATCTGAT ATGT ATCAGATACA           TTGTCATGTATGCTT  87 507
        mraW NONE
        ftsL  170693 ..  170715 +  -3.6  -2.72639   GTACTAATCTATAAA           ATTTATTTAT GTG ATAAATAAAA           ATATTATTTGAAAAT  43 34
        ftsI NONE
        murE NONE
        murF NONE
        mraY NONE
        murD NONE
        ftsW NONE
        murG  180098 ..  180110 +  -2.7  -2.58822   AGTATATTGAATAGA                TATGT CAG GCATA                CTATTATCTAACCCG  38 83
        murC  181542 ..  181564 +    -5  -3.75024   GTTAAAAACGATTAA           TCATAAATAT ATG ATAATTATGA           TTCTTAATGATACGA  57 26
        ftsQ NONE
        ftsA NONE
        ftsZ  185063 ..  185079 +  -3.8  -3.08015   ATATACATATAGTGA              TTTACT AATAA AGTAAA              TATTACAATAATTGC  45 84
        lpxC  186309 ..  186327 +  -6.1  -3.33261   GATTATAATAAGTGT             TACATGT ATATA ACATGTA             TTATACAAATTAGAA  61 333
        secA  189806 ..  189836 +  -4.9  -5.31456   TTTTACGTGTTATTT       CATTTACTAAAAA TAGTT TTTTTAGTAGTTG       TTTTTTCTGCCTTAA  76 285
        dksA  191522 ..  191534 +  -3.5  -3.31501   AAATTTATATGTGCG                TTATA TGA TATAA                TTCTGGAAAATTAGT  46 56
        folK  192704 ..  192723 +  -3.6  -2.56426   TTTAATGTTTAGTTG            TCATGTAC TTAA GTACATAA             ATATTGTGAATATTA  43 497
        mrcB  204169 ..  204181 +  -3.5  -3.88015   TAAATAATGTCGTTG                TATAT AAT ATATA                TTTGGTAATTATATA  52 222
        yadR  204667 ..  204690 + -11.2  -3.30441   TCTTTCAGTGTATAA          GTATTTGTTG TGTA CAACAAATAC           TTATACCAAATAGTC  86 26
        pyrG NONE
         eno  208448 ..  208460 +  -3.5  -4.71186   AATTGAATAATTGAT                TATAT CGC ATATA                TTTTATATTGCTACT  60 322
        cysJ NONE
        cysI NONE
        cysH  213112 ..  213128 +  -6.6  -3.18507   ACAGTATCCTGTACT              TCAGGA CAGTA TCCTGA              TTGATAGCATGTATT  64 92
        cysG  214726 ..  214736 +  -2.6  -3.59402   GCATTATTATCTTAT                 TAAT TCA ATTA                 TTAATTTGATATAAG  45 1
        cysD NONE
        cysN  217113 ..  217127 +  -5.8  -3.79995   TGGAAAATCCCAGAC               TTATCA TGA TGATAA               TTATATTATGATTCA  63 17
        cysC  217856 ..  217883 +    -8  -5.24799   TATCTTTAGTAAAAA        TTATTTTGTTTT AATA GAAACAAAATAA         TTTTTATATTTATAA  93 111
        ygbQ  218475 ..  218485 +  -2.6  -3.06696   TGATATATGTGGGTG                 TTTA TAC TAAA                 TATGTTGAAAAAAAA  41 85
        ispD NONE
        ispF  220000 ..  220010 +    -4  -4.94262   ATTATTCTTATTTTA                 TAAG ATA CTTA                 TTTATTTTTAATATA  67 343
        nlpD  221385 ..  221395 +  -2.6  -4.56914   AATTAATTTAATGAT                 TATT TGA AATA                 TTTTAGTTTAAATAA  56 125
        alaS  224850 ..  224862 +  -3.5    -2.886   TTGTATTAAAAGTTG                TTTTA AAA TAAAA                ATTATTAATGTGTTC  44 53
        csrA  225374 ..  225390 +  -6.5  -3.06171   GAGTGGCTGAAGGCA              CTCCCCT GCT AAGGGAG              TATATGGTTCTTAAC  62 204
         ffh  227058 ..  227071 +  -2.5  -4.65916   AAATTTACAATTAAT               TAAAA AATA TTTTA                TTTTGTTGAAATCGG  56 23
        rpsP NONE
        rimM  227955 ..  227965 +    -4   -5.0538   CCGTAGATTGGGATC                 CTAA TTT TTAG                 TTTTTTAAAATAAAG  67 15
        trmD NONE
        rplS  229522 ..  229548 +  -6.8  -3.82478   TTTACATTAGTTTTA         TATGTGTATCAT AAT ATGATATATATA         TTATCATTTTTTAAT  69 430
        aroF NONE
        tyrA  231997 ..  232008 +    -3  -4.73973   GTTGAAATAATACTA                TATG ATCA CATA                 TTTATTATTTTCTGT  61 191
        rluD  235281 ..  235298 +  -2.1  -4.06419   ATACTGGACTACAGG             TATGAAA TTGT TTTTATA              TTATTTATAAGAGGA  49 270
        clpB  237927 ..  237948 +  -3.9  -4.25104   ATTTCTAACATGAAA           TTATTTAAG AAAT TTTAAATAA            TTTTAATAAGCAACC  58 51
        murB  239388 ..  239401 +  -2.5   -5.4477   CAATGGAATTAAATA               TAAAT ATTA ATTTA                TTTTTTTGGAGATTT  66 146
        birA  240722 ..  240732 +    -4   -2.8552   TGGTAATCGTGATTA                 GTTT GTA AAAC                 ATTTAATCCCTCCAA  47 508
         bfr  242656 ..  242678 +  -3.6  -4.49311   AATGATATACATTGT           TTATAATATT TTT AATATTAAAA           TTTTCTAGTAATAAT  58 56
        rpsJ  243285 ..  243318 + -12.9  -3.39242   GCATCGTAATAGGCA     TTAATTTGTATTTTA TGTG TAAAATACAAATTAA      TAATTTTTGTATTAA 100 54
        rplC NONE
        rplD NONE
        rplW NONE
        rplB NONE
        rpsS  246120 ..  246132 +  -4.9  -2.85351   AAAATATGATTATGA                TCTTA AAA TAAGA                TGTGCTATAGAGGGA  51 39
        rplV  246479 ..  246492 +  -2.5  -3.34398   TACTATAGTAGTGTC               TAATT AAAA AATTA                TATTTAAACGGACGG  42 19
        rpsC NONE
        rplP NONE
        rpmC NONE
        rpsQ  248206 ..  248216 +    -4  -3.77219   AACCATATATATATA                 TCTT TTA AAGA                 TTTAAATTCAATCAT  54 105
        rplN  248598 ..  248612 +  -2.8  -2.96695   TTATGAAGATTATTT               CTTTAG CCC CTGAGG               TACTTTAATGGAGAA  39 3
        rplX NONE
        rplE NONE
        rpsN NONE
        rpsH NONE
        rplF NONE
        rplR NONE
        rpsE  251875 ..  251891 +  -4.4  -2.79456   TTGAAATCATTGATG              TACCGC CATCC GTGGTA              TAATTAACTTAAATT  49 146
        rplO NONE
        secY  253730 ..  253743 +  -3.9  -3.29461   ATTGATTAAAAAAAA               TCATA TACA TATGA                TTATAGGAAACATTA  48 36
        rmpJ NONE
        rpsM NONE
        rpsK NONE
        rpsD NONE
        rpoA NONE
        rplQ  256883 ..  256899 +    -3  -3.59649   TCTCGATCTTGCTAC              TCTAAC ACAGA GTTAGG              TTTGAACCATTCTTT  48 90
        yrdC NONE
        aroE  260369 ..  260386 +  -5.7  -2.97925   TTTTAGAATTTATTT             TGATTTT TAAA AAAATCA              TATATAATATGAAAT  55 140
        dnaQ  263465 ..  263477 +  -6.3  -3.05997   TTTTTGAAGGAGTAA                TCATG TAT CATGA                TATAATTTATAACGA  60 241
        gmhA  264106 ..  264134 +    -4  -5.36441   CATAAGGACATTATA        CAAATAGAAACA AAAAA TGTATTTATTTG        TTTTTTCTGTACAAA  73 77
         tgt  267649 ..  267668 +  -2.2  -5.63103   GTTAATCGTATTTAA            TGTTGAAT TTAT ATTCAGTA             TTTTTTTAATTAGAC  68 26
        yajC  268063 ..  268075 +  -3.5  -3.72588   GGCACTATGAAAGCA                TTATA ATT TATAA                TTTCAATATAGATTG  50 20
        secD NONE
        secF  271115 ..  271145 + -15.7  -4.00868   AATTTATAACAACAA       TACGTATGCGTTA TACAT TAACGCATACGTA       TTTAATTATCAATAA 100 199
        ribD  272557 ..  272569 +  -4.9  -3.51235   TGTAATATATTTTTA                TTAGT TAT ACTAA                TTATGCTATCTATGC  56 36
        ribH NONE
        nusB  273567 ..  273601 + -17.6  -2.78816   AGCTTTGTGTTAGTA     CAAACAATCATATTAT TAA ATAATATGATTGTTTG     TATAATGAAAAATAA 100 3
        pgpA  274606 ..  274616 +  -5.4  -3.90291   TTCCGAAATTAAGAA                 TTGC AAT GCAA                 TTTCCTTGGCGACGT  61 463
        thiI  278881 ..  278898 +  -5.7  -3.14132   TCTTGGACAAATACT             TCAATTT TAAA AAATTGA              TTAATAACGAGAGCA  56 63
        clpP NONE
        clpX  289631 ..  289644 +  -2.5  -5.03314   CTAGTAATTAATTAT               TTTTT ATTG AAAAA                TTTTTTCCGAATAGA  61 214
        speB  296890 ..  296900 +    -4  -3.50721   AATACATTAATTTTT                 TAGA GTT TCTA                 TGTTATTAATTAATT  50 333
         pgk  298290 ..  298307 +  -4.2  -3.42985   ATGAAAAATATATAC             GACTAT ATTTAA ATAGTC              TTGTCGATGTATTCT  50 53
        fbaA  299420 ..  299433 +  -2.5  -3.68256   CTTAAATGCTGTTAA               TATTT TGTA AAATA                ATTTTTTAATAACAA  45 16
        rpiA  300726 ..  300744 +  -3.8  -3.11103   GTAACATTATATCCC             ATGTTTCC ATA GGAAGCAA             TTGGGTAGGTATTTT  48 327
        ubiH NONE
        visC  305243 ..  305263 +  -6.2  -4.53857   GATTGTAAAACAATT            CCAACATT TTTCC AGTGTTGG            TTATTTATTTTTAAT  74 214
        prfB NONE
        lysS  309338 ..  309352 +  -4.4  -2.77431   TACGATTTTCGACTA               TATATT CAA AATATA               ATTTCGAAATATTTT  48 132
        lysA  311054 ..  311069 +  -3.4  -3.86015   CAAATTAAAATTAAA              TTTTTT AATT AAAAAA               TTTCTGCGCAAGCTA  52 379
        ygdP  311902 ..  311917 +  -2.6  -3.82628   TGCACACGATAATGT              C-TCTCA CAT TGAGACG              TATTTGTTTAAAATA  47 121
         lgt  312922 ..  312936 +  -2.2  -5.23396   AATAATTCTCATGCT               TTAAAT CAA ATTTGA               TTTTTATTAATTGTT  63 113
        recC  317096 ..  317110 +  -5.8  -3.21099   GTAATTGATTTATTT               GTATAA CTT TTATAC               TTCCTCGTGGCAAAA  59 422
        rpsB NONE
         tsf  326779 ..  326793 +  -4.4  -3.97406   TGAAGATATGTAAAT               TAATAT TTT ATATTA               TTTCTAAAATTTTAA  59 28
        pyrH NONE
         frr  328355 ..  328367 +  -3.5  -3.43676   CAGAATTAATGAAAT                TTTAA GTA TTAAA                TTGTGCGTTGATAGA  48 21
         dxr NONE
        uppS NONE
        cdsA  331477 ..  331489 +  -4.9  -3.63167   AAATAGAGAATTCAT                TAACA TCA TGTTA                TTACATTTTTTTTGG  57 54
        ecfE NONE
        yaeT  335359 ..  335380 +  -3.1  -4.65916   AAATAACAAATATCT           TATCAAAGT ATAA ACTTTTATA            TTTTATTAAACTAAG  58 59
        hlpA NONE
        lpxD  336993 ..  337009 +  -2.3  -4.29326   TTAGAATGAACGGGA              TAGTATT GTT AATACGA              TTTATTACCTTTAGA  50 78
        fabZ NONE
        lpxA NONE
        lpxB NONE
        rnhB NONE
        dnaE NONE
        accA  344700 ..  344733 +  -4.2  -3.69323   AGTTCATTAATAATA     TATTAAATATTAAT ATAATC ATTATTATTTAATA      TTTAAATCGTCATGA  52 105
        tilS  346296 ..  346308 +  -4.9  -4.87037   AAATAGCGTTCGTTA                TCATT TAG AATGA                TTTTTCATATCTATT  70 13
        gmhB  349412 ..  349430 +  -7.6  -3.21464   GAAAGGTCTCATCGG             TTACAATT TTT AATTGTAA             TTCGATATTGGTATT  69 228
        mreB  353389 ..  353406 +  -2.1  -3.17526   ATTTTTTTAAAGCGC             TATAGAA TAAT TTTTATA              ATTTTAAGTTGATAA  40 40
        mreC  354296 ..  354322 +  -4.6   -3.1162   TTATGTTATGTAGTA         TTAATTTGGGAA TAG TTCTGAAATTAA         TATTCAAATATTTAT  50 11
        mreD  355039 ..  355054 +  -4.8   -2.8937   TAATTAAAAAATATG              CATATA TGTA TATATG               TGTATGAACGTGTGT  49 164
        tldD  357128 ..  357158 + -17.2  -2.87522   ATATCATGCTGTATA       GTTATTAACATCAG TTA CTGATGTTAATAAC       TCTGATATGGATTAG 100 380
        pmbA  358986 ..  359007 +  -6.1  -3.53164   CAAAAAATTTAATTT           TTAAAAAAT AATT ATTTTTTAA            TTATATAGATAATAT  63 454
         lon  362540 ..  362550 +    -4  -2.99545   GTGTTTTAATTATTT                 GAAA AAT TTTC                 TGTATGCTATATGCA  47 310
         apt  364446 ..  364462 +  -3.7  -2.74563   ATAAATTCCTATAGT              TTAGTGA CGT TCTCTAA              TCATTAAAATATACC  43 2
        dnaX  366710 ..  366732 +  -2.8  -4.93547   GCAAATTAATATCAA           TTGCATATTT TTA AAAAATGTAA           TTTTTCATTAATTAA  61 99
         adk  367921 ..  367935 +  -2.9  -5.01042   AATATCATTAGTTCA               TGATA CTTGT TATCA               TTTTTCATTTCGGTT  63 23
        cysS  371655 ..  371665 +    -4  -3.43039   CAATTAATAAATCAG                 CATT TTC AATG                 TATATTTTCAAATTT  51 323
        ytfF  373987 ..  373998 +  -5.8   -3.8599   TTTGAAAAAAAATGT                GGTG TATA CACC                 TGTATTTTTTTTAGA  63 382
        ubiF  388658 ..  388674 +  -7.9  -2.53911   TCGAACCTGGGAATG              GCGGGAT CAA AACCCGC              TGCCTTACCGCTTGG  68 299
        glnS  394438 ..  394452 +  -8.6  -2.62463   CAGGTAAAAAAATAT               CCCAAT CAC ATTGGG               GTTCTCCATAATACC  69 506
         pgm  397736 ..  397767 +  -3.2  -4.02817   ATAAAAAAATTATAT      C-TGCATTATATATA GAA TATATGCAATGCACG      TTATTATTATGAACA  52 152
        sdhC NONE
        sdhD NONE
        sdhA NONE
        sdhB  402786 ..  402797 +  -2.2  -3.65542   GTATTAAACTAATTA                CTTG ATGT CGAG                 TGTTTTAAAAATAAA  45 174
        sucA NONE
        sucB  406977 ..  406993 +  -2.4  -4.14576   TAATAACACAATATA              TATAAA TATTT TTTATA              TTCTTATATTTTTAA  49 38
        sucC NONE
        sucD  409237 ..  409247 +  -5.4  -2.67441   ATTGTTTTTATTATA                 TCCA AAA TGGA                 TAATGTAATCGCTTC  54 141
        tolQ NONE
        tolR  410630 ..  410653 +  -5.3  -3.38991   TGGAATGATAACAAA          TCCTTCCGT TTGAAT ACGGAACGA           TATTCTTACACAACT  56 13
        tolA NONE
        tolB NONE
         pal NONE
        ybgF  414870 ..  414891 +  -6.7  -4.62561   TGCAGCGATTCAATC           TACCATTAT AATT ATAATGGTG            TTATTTTATTTATTA  77 204
        gpmA  417730 ..  417760 +  -5.8  -4.73092   AAATACTGTTCAACA       TTATTATTTAAA ATAATTA TTTAAATAATAA       TTTATTTTCAGTTAT  71 10
        ybhL  418664 ..  418717 + -35.9  -3.05384   AATAGCCGCATATAA CAACAATAGCCCGGTCTATTGTTTC TATA GAAACAATAGACCGGGCTATTGTTG TTAACTACCCCAAAA 100 45
        prfA NONE
        hemK  426134 ..  426151 +  -5.7  -2.50195   ATACACTATGGTTGT             CTTTAAT AAAT ATTAAAG              CTATTACTAATAAAT  53 274
        kdsA  427092 ..  427104 +  -4.9  -5.40072   TAATAAAAAATTTTC                TGATT GAA AATCA                TTTTTTTAAAAAACC  79 72
        thrS NONE
        infC NONE
        rpmI NONE
        rplT  431766 ..  431776 +  -2.6  -3.84246   AATACAAAAAACTCG                 TATT AAT AATA                 TTTAATAATTAACAC  47 91
        pheS NONE
        pheT  435265 ..  435277 +  -4.1  -3.62572   TAATTTTGAAAAAAC                GTTTC CAC GGAAC                TTTGCGATGATGATA  52 3
        lplA  437288 ..  437303 +  -3.4  -3.53733   TCCTGGCGTACACAT              TTTATA CTTT TATAAA               TATTTATACAATCAA  48 421
        sufA NONE
        sufB NONE
        sufC NONE
        sufD  441324 ..  441334 +    -4   -2.7224   AAGCTTTAGCAAGGA                 TCAT AAT ATGA                 TAATCTATCCTATAG  45 15
        sufS NONE
        sufE  443415 ..  443431 +  -2.4  -4.50686   ACTTATATAAAAATA              TAATTA GCAAA TAATTA              TTTATTAGTTTTTAA  54 436
        ribE  444682 ..  444698 +  -2.3  -3.05935   ATGAGAAATTAAGAA              GGATTTA CGT TAAATCG              TTAAATGCCCCATCT  40 84
        ydhD  445124 ..  445152 + -10.5  -2.80057   AATTTAAATTGAATA        TTTTAACTCTCTT TTA AAGAGAGTTAAAC        CTTGTGTGTCTGTAT  83 29
        slyA  447237 ..  447248 +  -4.4  -2.98986   CAGATATCGTACAAA                CATC TGAG GATG                 TGTATCGTATAGTAT  50 108
        pdxH  448206 ..  448217 +    -3  -2.65442   ATAAAGTAGTATTGA                CTTT TATA AAAG                 TCATATAAATACTCT  41 101
        tyrS  449625 ..  449643 + -11.8  -5.05113   TTTCCCGCAATACCT             TACTACGC CAT GCGTAGTA             TTTTATTTATGTAAC 100 107
        eaeH  454063 ..  454084 +  -6.1  -3.97108   TCATTAGATATATTT           TTAATTTAA ATTA TTAAATTAA            TTATCTTTTAAAATT  69 34
        trxB  472451 ..  472465 +  -7.2  -3.30159   ATCAAATCAACACTT               GATTAG CTT CTAATC               TTGTGAGAGAATTCC  66 456
        infA  472912 ..  472926 +  -7.1  -3.18383   ACCTAATTTAATCCA               CCAGG TACGT CCTGG               TTCATAAATCAGAGT  66 208
        yqeI  476540 ..  476559 +    -8  -4.16016   ATTCAACAATCATTA            TAGTTGAT GTCT ATCAACTA             TTTATTAAAAAATAA  79 315
        trmU  480571 ..  480587 +  -6.7  -2.80017   TATACCATTGTTAGA              TTCTTAA ACA TTAAGAA              ATTGTCTTAACAATT  61 27
        purB  482470 ..  482480 +    -4  -2.99433   ACATTCATTTTGAAA                 CTAT AAC ATAG                 TATATCATCTCATTA  47 127
         rne  501034 ..  501054 +  -3.4  -4.14908   AATAAAAACTAGTTC            TTCGTTTT TTAAT AAAATGAA            TTTATAATTATATTT  54 132
        lpxL  502236 ..  502246 +  -6.8   -4.2772   AAAACCCGTCCTCCT                 GGAG AAT CTCC                 TTTATATTAATTAAA  73 5
        ybiS  503658 ..  503690 +  -7.4  -3.49687   TATCAAATCAATTTA      TTTTTGAATAAAAA CCATT TTTTTATTTAAAAA      ATTTTTATCACACAT  70 104
        yccK  506491 ..  506507 +  -3.1   -4.7268   CAATAAGCACAATTT              TAATTTA TAA TAAATTG              TTTTATTAAATATTT  58 43
        yccV  507058 ..  507074 +  -5.2  -3.66556   CAAAAATATTATATT              TCCTAT ACAAA ATAGGA              TTATATTAAACACTT  57 85
        fabA  508512 ..  508526 +  -4.4  -2.60219   TAAGCATATCTCTGA               TTAATA ATT TATTAA               GTTGTAACAATTATC  48 186
        asnS  510104 ..  510114 +  -2.6  -2.88544   TCAAAAAACATTAAT                 TTTT GAC AAAA                 TCTATAGGCATAGAC  39 20
        aspC  511562 ..  511603 + -17.9  -3.85698   AAGATGGTTGGTGGA TATTTAATGCATTTATTTT AATT AAAATAAATGCATTAAATA  TTTATAAAACACAAA 100 54
        ribA  516044 ..  516060 +  -5.3  -4.72617   TATAAGTTGTATCTT              TAAAAAA TCA TTTTTTA              TTTATTCTTTTATAG  68 268
        trpE  520400 ..  520413 +  -3.9  -2.93348   TTCTAAGGAGTTATT               TTAAC AATG GTTAA                TGTAATATTACTAGA  46 22
        trpG NONE
        trpD NONE
        trpC NONE
        trpB NONE
        trpA  525431 ..  525448 +  -5.7  -3.23395   GAAGACATCCATGAG             TTCTAAT ACTC ATTAGAA              TTAATAATAATAGGT  57 10
        yciC  526648 ..  526660 +  -3.5  -5.13648   GTATGAAATTATTAA                TTTTT TAA AAAAA                TTTTATTTATATTTA  68 35
         cls  529752 ..  529777 +  -7.1   -2.7736   CTGGCGCCAAGTACA         TGATGAAATTAC ATA GTA-TTTCATCA         TCATTACATATAACT  63 263
         hns  532085 ..  532102 +  -7.1  -3.18366   ATTATAACCAATAAT             CTATACT TACT AGTATAG              TATATTCCTTAAAAA  66 495
        xthA  534447 ..  534465 +    -4  -2.99947   ATGACATGATATCAC             TGAAAATT TTT AATTTTTA             TATATGTAAAAATTA  47 92
        sppA  536644 ..  536683 + -16.2  -2.90763   CAAAAATTAAATATA  TTACATATTAGTGATATG ATAT TATATCACTAATATGTAA   TATATAAAATATCAA 100 207
        gapA  538259 ..  538289 +  -2.1  -6.04324   TATCATATATAACAA      TTTAATATACAACA GATT TGTTG-ATATCAAA       TTTTTTATTTTTTCA  74 446
        dsbB  538965 ..  538975 +    -4  -4.20918   ACAAACATTATATAT                 TATC ATC GATA                 TTTATTGCAGTTACC  58 109
        minC  540270 ..  540283 +  -2.4  -4.55295   AAAATTTATAATGTA               TCCT GCAATA AGGA                TTTGTTTATGACACG  56 30
        minD  541104 ..  541122 +  -3.2  -2.86364   TTTTTCAAGAGATAA             TACTATTA TGG TATTAGTA             AATTTCTTTTTTTTT  42 26
        minE  541483 ..  541500 +  -5.7  -3.11158   ATAAAAAAATAAAAT             TATAACA ACTT TGTTATA              TCTCCTTATTTTACT  56 134
        pabB  544657 ..  544669 +  -3.4   -4.2693   CAACCATACTTCCTT                TTGC ACGCC GCAA                TTCTTTTAATAAATT  58 479
        manX  547360 ..  547372 +  -3.5   -3.2614   AATTAGATGTACAAT                TTTAT TTA ATAAA                TTCATGTAAACGCTA  46 43
        manY NONE
        manZ  549477 ..  549496 +  -5.7  -3.29211   GTCACGTTTACAGCA            GATGGGC CTTTGT GTCCATC             TTGAATTTCAAATTC  59 382
        pykA  555092 ..  555102 +    -4  -2.80699   CATAATATCGTTACA                 CATA TAA TATG                 TAATATTACTTAAAA  46 82
        argS  560944 ..  560967 +  -3.4  -4.72631   GAATTAAAACGGTAA          GATATATGTAA AAA TTA-ATATATC          TTTTATTACATTAAT  60 15
        yceL  564637 ..  564649 +  -3.3  -3.14344   ATAATTTTGTATCAA                GGGTT CAA ATCCC                TTCCTCACCGCCATA  43 299
        sbcB  569192 ..  569212 +  -4.9  -5.25735   TTTATGAAGTTCATT            TTAATTTTT ATT AAAAATTAG            TTTTTAATTTTTTCA  76 12
        hisG NONE
        hisD NONE
        hisC NONE
        hisB  574096 ..  574107 +    -3  -3.40403   TCTAAAGGAACATTG                CTAT GAAT ATAG                 TTATCATAGACACCA  46 20
    71892401 NONE
        hisA NONE
        hisF NONE
        hisI  576997 ..  577025 + -11.9  -3.83675   TAAATTGCGATATCT        CCAATATCCCA CATATCA TGGGATATTGG        TTATTACTTAAATTA 100 198
        metG  580826 ..  580840 +  -4.4  -3.51557   ATCAAAAATTAAAGA               TATATA TGA TATATA               CTTTTGTTTAAAAAA  53 145
        rplY  583566 ..  583582 +  -3.1  -3.57927   ATTAAAAAATACATC              TTTAATT ATA AATTAAG              ATTTGTTTTCTTTAT  48 71
        ubiG  590425 ..  590459 +  -5.8  -2.51464   CATGCTAAACTAAAA     AAATAATCGCTCTATA TGA TATAGAGCGATTACAA     ATTAATAAATAATAA  53 20
        nrdA NONE
        nrdB NONE
        yfaE  594943 ..  594956 +  -2.4  -3.04144   AATTTCCCAATGAAA               CCTA ATGTCA TAGG                TATTCCCGCTAAAGA  43 420
        yfcB NONE
        aroC  619925 ..  619937 +  -6.3  -4.34353   ATTTTAAAACAGTTC                TATGC CAT GCATA                TCTTTTTTATATATA  71 207
        nupC  623780 ..  623801 +  -4.4  -2.78384   CTATGTAGAAATATA           GCGTATAG CCTGAT CAATACGC            TCTAATACACGAGAC  48 501
        cysK  628917 ..  628945 +  -5.5  -4.05491   TTAACATTCAAAAAA        TAGAAAACATT CATGTAC GATGTTTTCTA        TATTTATTTTTACAT  65 61
        ptsH NONE
        ptsI  631376 ..  631388 +  -3.5  -3.18788   CATATAATTTAAGAA                TAAAA ATT TTTTA                TAATTTTATAAATAA  46 78
        talA NONE
        tktA  639787 ..  639820 +  -9.1  -3.00786   TAAAAAACATCTATA     TACAACTATATCAAT AAAT ATCGGTATAGTTGTA      TATCTGAATTTTACA  75 73
        dapE  641168 ..  641189 +  -3.9  -2.62184   AACATGTAGTTATTA           TTTTTAATA CATA TATTGAAAA            TAATCTCAACAAAAA  45 121
         bcp  643598 ..  643613 +  -2.6  -5.30199   TGCATCTCCAAATCC              CGGTATA ATG TA-ACCG              TTTTTATTAATTTTT  69 204
    BPEN_539  645317 ..  645330 +  -3.9  -5.03145   ATAATTAATATATAT               CTATA TCTA TATAG                TTTTTTAAAAAATTC  67 229
         mqo  656526 ..  656538 +  -6.3  -3.09968   GAGGGTATTTAGTGA                TTGCA GCG TGCAA                TGTTCGGATTAAATA  59 348
        suhB  665942 ..  665963 +  -6.1  -4.11664   CATATACGTAAAACT           TTATTTTTT ATGG AAAAAATAA            TTTCGTTGTTATCGA  68 170
         ung  674591 ..  674630 +   -14  -2.60798   ATCTTGTACTCTTGA  ATATCATTGTTGATTTAT TGTG ATAAATCAACAATGATAA   ATTAATAATTTATAA 100 95
        yfjB NONE
        smpA  677271 ..  677281 +  -2.6  -4.45664   TAATTCGTTATTATT                 TTTT TCT AAAA                 TTTTACTTACATTGC  58 376
        smpB  678126 ..  678139 +  -4.5  -3.06302   ACATATAGAGAATCT               GTTGC TTTA GCAGC                TTAAATCAGACTAAT  50 197
        emrE  679134 ..  679150 +  -6.7  -3.38002   GGCATTTAACTCGTT              TATTGTT CAT AACAATA              TATTATATACTTCAT  66 143
        pssA  681130 ..  681150 +  -6.1  -3.95435   CTTGAGGCAAGTTTC            CCGCTTAGA TGC TTTCAGCGG            TTATCTTTTCCGCAC  67 252
        purH  688340 ..  688352 +  -6.3  -3.97659   TATAAACATGTGTAA                TCAAC AAT GTTGA                TTTGATTAGGTTGTT  69 248
        gntY  714424 ..  714435 +    -3  -3.30925   GTGTTCCGGATACCA                TAAC AGGA GTTA                 ATTTATTTAATGATT  46 329
        yhgN  716542 ..  716564 +    -8  -2.72043   AAATATTAAAAATCA           TAATATTTTT AAT AAAAATATTA           ATTTAAAACACCATT  68 454
        hemC NONE
        hemD  725684 ..  725703 +    -8  -3.05597   AAATGCGAACAATCA            TTTCTATG AACA CATAGAAA             ATTTTAGAAAATGCA  70 60
         fpr  745540 ..  745552 +  -4.9  -3.05066   AATGTACAGCAATTA                TAACT GAC AGTTA                TATTACAAAATTATT  53 56
        tpiA  746630 ..  746646 +  -5.3  -3.53343   GATAATCTGATTATG              TAAAAAT AAT ATTTTTA              TTTAAGAAACAAGTT  56 138
        hldD  753006 ..  753030 +  -5.9  -2.86151   TAATAATTAAGTGAA          TAAAATTTTCA TTG TGAAAATATTA          GTTATTAGTCCTTCA  58 31
        rfaF NONE
        rfaC  755115 ..  755148 + -14.3  -2.52543   TGCTTTCATTATAAA     TTGATATTTTTTGTT TGAT AACAAAAAATATCAA      TCCGTTAGGAGCAAT 100 88
        kdtA  758367 ..  758380 +  -5.3  -3.10056   TATCTAAAAATATGT               TGTTG TATA CAACA                TCTTGAATGAGTCAT  53 165
        coaD  759968 ..  759984 +  -2.1  -5.30155   CCCTTAGTAGATAAT              CGTAACG CAA CGAAACG              TTTTTTACTTGCTAC  68 521
         dfp NONE
         dut  762629 ..  762659 + -14.4  -4.38774   CAAACTTTTATTTTA       TATACTTTAAACAT AAT ATGTTTAAAGTATA       TTTTACTATGCTATT 100 417
        yicC  764165 ..  764191 +  -9.6  -2.99948   TTTTAATATAATTTA         GCACTCAAAT TCATTTT ATTTGAGTGC         TATATAAATTTATAT  77 344
    BPEN_640  765538 ..  765551 +  -2.5  -3.65699   TGTACGAACGTAATT               TATTT TTAT AAATA                TTAGTTATTTATGCA  45 274
         gmk NONE
        rpoZ  767001 ..  767013 +  -2.7  -5.13741   TAGTAGTCATGCATA                CAAGT ATT ATTTG                TTTTTATTACATTAG  63 506
        glnA  768759 ..  768776 +  -5.7  -3.38324   CAATATTATTGTTGG             TTTTTGA TAAT TCAAAAA              ATTTTATTAAAAATA  59 80
        yihA  769901 ..  769916 +  -6.1  -3.01966   CATAGGAGCATTAAT              CGCTG CTCTTT CAGCG               CCTTTTTTTTGAAGA  59 430
        yhhF  787623 ..  787645 +  -2.9  -4.10188   ACCATAAGTTGAACT          GTCATGATTT TTAG AAATCAT-AC           TTTCATATTTTAATT  55 168
        metA  789586 ..  789605 -  -9.4  -4.60292   CACAATAACAACAAA            CTCAAAAC TATA GTTTTGAG             GAAATTATATAATTT  88 131
         pgi  787540 ..  787566 -  -3.9  -3.41229   ACACGTCTACCACAA         TTTGATGTA GCTTTTTTA TACATCAAA         AAATTGCATTAACCA  50 34
        ftsY  785477 ..  785489 -  -3.5  -3.63991   CATTATTTTCAATAA                TTATT TAT AATAA                TATTTTTGTTGCTAT  50 108
        rpoH  784006 ..  784022 -  -6.7  -2.71906   TTAATAAATATGAAT              TATATCA AAT TGATATA              CTATAATCAAACAAT  60 119
        metE  781495 ..  781509 -  -4.4  -2.69449   TGCTATACAATCAAT               TAATAA AAA TTATTA               GTCATTATTTACGAT  48 34
         udp NONE
        yigN  778616 ..  778637 -  -3.1  -4.67552   TTCATCAAAAAATAA           TACTAATTT TACT AAAATAGTA            CTTTGATTTTATTAA  58 64
        ubiE  777407 ..  777425 -  -2.5  -4.59027   AAGTATGAGATAAAA             TTTCATC TGTTT GATAAAA             TATAAGTTTGATTGT  56 405
        ubiB  775506 ..  775530 -  -2.9  -3.40511   CATTTAATATAAAAT          GTTTCGTTGAA TTG TTCAAATAAAC          TTGTATTAGAAAATA  46 70
        ubiD  773604 ..  773614 -  -2.6  -5.02502   TATATTATATAAAAA                 TTTA CAT TAAA                 ACTATTTAATATATA  61 315
        dsbA  772563 ..  772576 -  -5.3  -3.65309   ACAAAATAATAAAAT               CAATG CAGT CATTG                CGTAAAATAATTTCA  57 97
        polA  769287 ..  769300 -  -5.3  -2.62583   GATCAAAAAACAATT               GAAAG CGCT CTTTC                CGTAGATGTTCCTGT  52 368
        rpmB NONE
        rpmG  759451 ..  759463 -  -2.7  -5.96219   TACTGAGAAAAAAAA                CAAAA ACA TTTCG                TTTCTTTAAAAAAGA  75 259
        yibN NONE
        grxC  750721 ..  750745 -  -4.5  -3.30505   AGTACATTACAAAAT          TTAATAAATAA TCA TAATTTATTAA          CTGTTTGTATTCATT  52 22
        secB  750237 ..  750247 -  -2.6  -3.64716   CTATTTTTTAAAATA                 TTAA ATT TTAA                 GTGTATCATTATATT  45 15
        gpsA NONE
        cysE  748170 ..  748198 - -11.3  -2.83613   ATTACATACTAAGCA        TAATATACCTATA TTG TACAGGTATATTA        GCAATTTTGTAATCA  84 199
        pfkA  746585 ..  746597 -  -3.4  -4.20042   ATTAATAGTTCAAAA                CACT AAATA AGTG                ATATTTATATAAGCA  56 112
        rpmE  742888 ..  742900 -  -3.5  -2.90029   TTATCCAAACATAAT                TATAT TAC ATATA                GATTTTCTGGTAACA  44 176
        metB  741447 ..  741459 -  -2.7  -4.89852   TGAGATTTAGAAAAA                TAACG TTT CATTA                ATTAAATATAAATGA  58 185
        metF  740120 ..  740139 -  -6.6  -2.61997   TTGTATATAGAATAC            TATTCTAT ACAT ATAGAATA             TGTATATATATTTGA  60 200
        murI  738674 ..  738689 -  -4.8  -4.64844   TTTACATATATAAAA              TACAAT TGAT ATTGTA               TTAATTAATATTAAT  65 375
        ilvG  735311 ..  735325 -  -4.4  -3.26719   TTTATAAACAGCGAA               TAATAT GTC ATATTA               CTGCTCCAACATAGC  52 23
        ilvM NONE
        ilvE  734083 ..  734095 -  -6.3  -3.54158   TATCTTAAGAATTAA                CATTG CAT CAATG                TAGTATTGCTAATGC  63 34
        ilvD NONE
        ilvA NONE
        ilvC  729029 ..  729048 -  -2.8  -3.24245   TTATTTAGAAGTCAA            CTCGATGA TCTT TCATCGCA             ATAATATCTCTGTAA  42 69
        trxA  728270 ..  728288 -  -2.5  -5.39721   TTATCACAGAAAAAA             TAGATTT ATAAA AAATCCA             GCGGTAATCTTTATA  66 267
         rho  726753 ..  726774 -  -5.2   -4.7657   TAAAAACCTTAAAAA           TTGCCGTT ATAGAA AACGACAA            ATAGTCTTTTTTAAA  70 80
        dapF  721968 ..  721981 -  -2.5  -2.82491   TATATACTCACCACA               TTATA TTCA TATAA                TGTATAAAAAATTAA  39 113
        yigB  721096 ..  721112 -  -5.2  -3.16881   CATTTAGTTGATCAA              GAATGT GATAA ACATTC              ATAAAATATCACAAC  53 92
        corA  717574 ..  717589 -  -4.8   -4.5442   TTTTTAATTATAAAA              TGTAAT TATT ATTACA               AAGATTTATAGATTC  65 203
        yigL  716530 ..  716555 -    -5   -5.4148   TAAATAATGAAAAAA         TATTAAAAAT CATAAT ATTTTTAATA          AAAATATTAATTTAA  79 32
         asd  713916 ..  713936 -  -3.9  -2.91199   TAATCCTCAATTAGA            GCTACACGG AGG CAGTGTATC            TTTAATACGTATTAC  47 367
        aroK  711466 ..  711477 -  -4.4  -3.43944   ATGATGAATTTATAA                TGAC AAAC GTCA                 TAAACTGCTTTTTTT  53 23
        aroB  710206 ..  710220 -    -5  -3.38207   AAATAAAGAATCTAA               CTCAAT ACT ATCGAG               TAATAATTTTATTAA  56 137
         rpe  709196 ..  709210 -  -4.4  -4.86731   TTGTTTCAAATAAAA               TAATTA TGG TAATTA               TAAATTATATTCCTT  68 83
        trpS  708019 ..  708036 -  -4.3  -5.04222   TAATGAAATTAAAAA             TTAATTA TTTT TAATTAA              TTACTCAATCCCATT  67 22
        pabA  706817 ..  706831 -  -4.4  -3.89448   TTCAAAAATACATAA               TTAAAT TCA ATTTAA               AATGAAGAAAAATTC  57 263
        rpsL  704871 ..  704881 -  -2.6  -4.07568   TTGTCTTTTCTAAAA                 TTTA CTT TAAA                 TTAAAAAATAAAAAA  49 60
        rpsG NONE
        fusA NONE
         tuf NONE
        secE NONE
        nusG  699819 ..  699834 -  -3.4  -3.64703   TCCGTGCCAGTTAAA              TATATA TTTT TATATA               TTAATTTTACATTAA  50 37
        rplK NONE
        rplA  698565 ..  698584 -    -3   -5.1356   TCTTATTAATAAAAA            TAATCAAT ATTA ATTAATTA             CAACACATAAACTAT  66 15
        rplJ  697680 ..  697690 -  -2.6  -3.09112   TTAAAAAATATTACA                 TAAT CAA ATTA                 CTGTTTATTCAAAAT  41 69
        rplL  697086 ..  697126 -  -4.9  -2.53249   TGCTATATAATATAG  CTATACATTTCTATATCTA TTT TAGATTTAGACACATACAG  TATTTATGTGCTTTT  50 171
        rpoB  692942 ..  692952 -  -3.2  -3.68024   CCTTTGAACACATAA                 GCAC TAT ATGC                 TTTATAAAATATGTC  48 64
        rpoC  688402 ..  688414 -  -4.9  -2.77834   ATATAATATATAGCA                TTCTT TAT AAGAA                AAGTTATGGGGCAGT  50 263
        yfjG  676855 ..  676888 - -17.1  -2.85947   GGTAATAGAATATTA     GAGCATCAAATTTTA ACAT TAAAATTTGATGCTC      ATGATATTTTGGTAA 100 87
        grpE  674594 ..  674627 - -15.7  -3.03124   TTGTACTCTTGAATA     TCATTGTTGATTTAT TGTG ATAAATCAACAATGA      TAAATTAATAATTTA 100 273
        lepA NONE
        lepB  670545 ..  670583 -  -6.3  -4.42386   TGTTCATGGAGAAAA   TTTTTTGTAATCAATTT TAACC AGATTGATTACAACAAA   TGTAATAAAATAATT  74 70
         rnc  669691 ..  669720 - -11.7  -4.17048   TGTGCTTTAAAATAA       TAAACATACCCTT TAAC AAAGGTATGTTTA        TTTATTGAATAAACT 100 117
        pdxJ NONE
        acpS NONE
        tadA  667315 ..  667331 -  -8.1  -3.41416   TTAAAAGAATTAACA              CTTACTT TTT AAGTAAG              ATATGCCCTATATCT  72 137
        glyA  665643 ..  665654 -  -4.4  -3.04294   AAAAAATTAACTACA                CCAA TAAA TTGG                 CTAGTGGTTTTTTAA  50 264
        nifS  662506 ..  662517 -    -3  -5.30448   AAATAAATATAAAAA                CAAT AATT ATTG                 TAGATAATATTGTTT  66 497
         ndk  661860 ..  661872 -  -7.7  -3.39449   GTTGATCAACAGTAA                TGCTC TAT GAGCA                TTCGCTCAATAGAAA  70 193
        yfgB  660709 ..  660721 -  -6.3  -3.04334   TTAAATACAATGATA                TCGTT TAT AACGA                GTTATATTGTAAATT  60 17
        ispG NONE
        hisS  657988 ..  657998 -    -4  -2.61322   AGATGCGCTAAATAT                 TAGT GAT ACTA                 TATTTTATAAAAAAA  45 59
        engA  655834 ..  655860 -  -5.1  -3.32698   CGAGCTTAGAGAATA         CTATCCGACAG TTAAT CCGTCAGATTG         GACTTTAGTAACAGC  54 461
        guaB  652575 ..  652596 -  -6.7  -3.20435   TTAACTAGTTATTAA           TAATCATCG TAAC CGATAATTA            GGCGATTCCTTTGTT  64 7
        guaA  650758 ..  650786 - -13.3  -3.84961   CATTTAATGAGTAAA        GTATGTACTTCCA TAG TGGGAGTACATAC        TTTAAATTGTATGTC 100 96
        ureD NONE
        ureA NONE
        ureB NONE
        ureC  646820 ..  646838 -  -6.2  -4.37544   TTATAATAATATAAA             TAATATTT ATA AAATATTA             ACATAAATATCATTG  74 460
        ureF  646106 ..  646118 -  -3.5  -4.74132   ATATTTTATTAAAAA                TAAAA TAC TTTTA                GGAACGAAATAATCG  63 23
        ureG  645370 ..  645381 -  -4.4  -4.77165   TTTTTCATAACAAAA                TCGT TATT ACGA                 GAAAATTTCAATGAA  68 56
         upp  643224 ..  643249 -  -8.5  -4.30844   ACTTTATGATGAAAA         CTGCCAAATTTC CAA GAAATTTGG-AG         TGTGGGGAGAAAAAA  87 332
        dapA  641561 ..  641576 -  -3.4   -4.0492   TAACCCTTATATAAA              TAATTA TTTA TAATTA               GACTGATTATAAAAT  54 13
    BPEN_535  640754 ..  640771 -  -2.7  -4.27033   TAAAAGATACATAAA             TGACATA TTCA CACGTCA              TACTTTACCTTATAA  55 486
        cysP  634552 ..  634562 -  -5.4  -4.47491   AGATGAAGAAAATAA                 CATC AAC GATG                 TCCTATTGATAACAA  69 17
        cysU NONE
        cysW NONE
        cysA  631500 ..  631516 -  -6.7  -4.76311   TATAAATAAAAACAA              TCTATTT CAT AAATAGA              ATCAGGAGTAATATA  81 281
        ligA  625362 ..  625378 -  -7.3  -2.62396   CAGTTTGGCAGAGCA              TCTCCCT TAC AAGGAGA              GGGTCGGCGGTTCGA  63 431
        gltX  623521 ..  623535 -  -4.2  -3.12847   AATAAATGGAGCTAA               GCGG AATCGAA CCGC               CAACCTCTTGCATGC  47 255
        mntH  620295 ..  620323 -  -8.4  -3.20941   TAGTAAGTAGTAAGA        TATACTTATGTG ATAAA CACATAAATATA        AACAATTATAAAAAT  74 245
        fabB  615643 ..  615681 - -11.5  -4.27259   TATACACATTTAAAA  CTATACATTGTATTTTAT ACGC ATAAAATACAATGTAT-G   ACACTAAAACCTTAT 100 65
        pdxB  614153 ..  614175 -  -2.8   -4.7064   AACAAAAAACACAAA           CTCTTATCTA CTA TATATAAAAG           TAGATATACCTCATT  56 224
        truA  612889 ..  612903 -  -4.4  -3.88062   ATACAGTATATCAAA               TATATA CCA TATATA               ATTATTTTCATATAC  57 194
        accD NONE
        folC  610129 ..  610159 - -11.6  -3.48276   TGTTCTTGCACAGAA       TATATATTATATAT AAC ATATATAATATATA       TTACAGCGATCATGA  89 362
        nuoA NONE
        nuoB NONE
       nuoCD NONE
        nuoE NONE
        nuoF  604992 ..  605003 -    -3  -3.34192   AAGTTTTTTAATTAA                TTTG CACA CAAA                 TAATACGATTCGGTT  45 6
        nuoG NONE
        nuoH NONE
        nuoI  600578 ..  600588 -    -4  -3.09131   AAAATTAGGGCAATA                 TGTT TTT AACA                 TTTATAGGCTTTGAT  47 4
        nuoJ NONE
        nuoK NONE
        nuoL  597708 ..  597720 -  -3.5  -2.85581   AAATATTAAGATAAT                TAATA ACA TATTA                TTTTTTGTTTTTCTC  44 105
        nuoM NONE
        nuoN  594360 ..  594372 -  -6.3  -3.40403   CGTTCCTTATTAGAA                GCATT GGA AATGC                ATCATATACCATCAT  63 301
        gyrA  586796 ..  586807 -    -3  -4.01819   AAACAACACAAAATA                CAAT ATTA ATTG                 TTACAGATGTAAAAA  52 135
         omp  585030 ..  585073 - -24.4  -5.24989   TGATACATTAAAAAA TACTAAAACAGGCGAATTAA TATT TTAATTCGCCTGTTTTAGTA TTTAATGTCGACCTA 100 44
        ddlA  583755 ..  583771 -  -4.5  -5.40464   GATCACAAACAAAAA              CTAAAAA TTA TTTTCAG              GATAAAAATATACAG  76 151
        folE  581287 ..  581317 -  -7.1  -3.99461   ACGAATCTAAAAACA       TAATATGGATATA GATAT TAAATCCATATTA       TTAATTAACACAAAT  74 365
         gnd  576871 ..  576889 -  -7.6  -4.17906   AATGAAACCAAACAA             TTACTAAT GTC ATTAGTAA             TGACATATATAATCA  78 214
        yeeX  566794 ..  566812 -  -6.8  -4.08578   AAACCCAACCAGAAA             CACAGAAT AAC ATTCTGTA             TCAAAATAATTAATA  71 322
        gutQ  565160 ..  565174 -  -8.6  -4.08945   ATTATTTCTTTAAAA               CGGTTT TCG AAACCG               CTCCGTTCAACCACT  80 489
        mviN  560677 ..  560693 -  -4.5  -3.39782   TAAAAAAAAACGATA              TTCAATT AGA AACTGAA              GAAGAAATATTGTTA  54 310
        aspS  556602 ..  556612 -  -5.4   -3.6707   TCCAACAAAAAGAGA                 GTCA TTT TGAC                 CAAAATTAAAAGAAA  61 266
        yebA  555096 ..  555110 -  -4.4  -2.99649   ATATCGTTACACATA               TAATAT GTA ATATTA               CTTAAAAAACCCCGC  50 119
         zwf  551252 ..  551267 -  -4.8  -4.02707   TAAATATTTAAATAA              TATCTA GATA TAGATA               ATTTCAATTTTTAAA  59 195
        htpX  550283 ..  550294 -    -3  -5.47821   ATTTATTTAAAAAAA                TAAG ACGA CTTA                 TTTAAATAAGTACCA  69 1
        cspC  549459 ..  549475 -  -2.9  -4.04719   ATCATATATCATAAA              GCCGTCA CGT TTACAGC              AGATGGGCCTTTGTG  52 2
        yoaE  543944 ..  543975 -  -8.2  -4.59773   TTGGAGCCCCAAAAA      TTCAAGTTATGCAA TTAA TTGAACAACTTGAA       CCACAACGCCGGAAC  85 318
        yeaZ  541537 ..  541551 -  -2.2   -5.8187   TATCCAATAAAAAAA               TTTTTA TTA CAAAAA               TCCAAATTACAGTAA  71 203
         tdk  529813 ..  529838 -  -4.9  -4.60797   TTGTGATATATAAAA         TATGAATCAAT CCAT ATTGATTAATA          AAAATGAATCCAAAA  68 147
        tonB  526785 ..  526810 -  -9.3  -2.60194   ACCTGCGCAATCAAT         TTATTAACATA ACCA TATGTTAATAA          TCACTAAAAATTTTT  73 19
        fabI  512464 ..  512492 -  -5.5  -3.03218   TATAACACAATCACA        TTGTAAAAATTAA ATA TTAAATTCTACAA        TAAAAAATAAATTAT  56 143
        ycbL  511569 ..  511596 - -11.6  -3.12351   TTGGTGGATATTTAA        TGCATTTATTTT AATT AAAATAAATGCA         TTAAATATTTATAAA  86 130
        pgsA  503847 ..  503861 -  -8.6  -3.02739   TTGAACCGAGATATA               CGGATT TGC AATCCG               ATGCATGACCACTCT  73 479
        rluC  496653 ..  496669 -  -5.3  -4.07885   CATTGTTTCGTAAAA              TATTTTT ATT AAAAATA              AGTAATTAAATCAAT  61 150
        rpmF NONE
        plsX NONE
        fabH NONE
        fabD NONE
        fabG NONE
        acpP  491579 ..  491590 -    -3  -3.97511   TACTCAATACAACAA                GATA AAGA TATC                 AGTTTATAATTAATT  52 35
        pabC  489883 ..  489898 -  -3.4  -4.63179   AAACAATAATTAAAA              TATATA ATCT TATATA               TGCTCTAATCGTATC  60 286
         tmk  489152 ..  489169 -  -6.3  -2.71268   TCTCATTATAGATTA             TTCCTGC GGAC GCAAGAA              CCACCAATCTAAATG  57 5
        holB NONE
        ycfH  487321 ..  487335 -  -2.2  -3.40705   ACATACAAATTAATA               CATAAT ATT ATTATA               ATTTTATTCCAAATG  43 29
        ycfF  486710 ..  486731 -  -5.9  -3.91084   TCATTTTTAATTAAA           CTATGTTAC TTCT GTAACAAAG            GACCCAAAGGCTTTC  67 9
        ycfM  485787 ..  485831 -  -2.5  -4.94703   AATATAAAAAAATAA TACACAATCATATATTTTATA TTA TATGAAATATATAATTATATG CACATATGCATACGA  61 183
        lolC NONE
        lolD  483857 ..  483871 -    -5   -2.8371   AACAATTACCTAAAC               GAATCA TTC TGACTC               AATTTTATTTTACCA  51 1
        lolE  482470 ..  482480 -    -4  -3.57971   ACATTCATTTTGAAA                 CTAT AAC ATAG                 TATATCATCTCATTA  52 146
        mntR  478054 ..  478071 -  -8.5    -2.949   ATATTAAAAAATTGA             CTGTTCT GTAT AGAACAG              AACATTTATTTCTTT  72 234
        emtA  476673 ..  476712 -   -11  -5.56112   ATAAAAATTAAAAAA  TTATTAAGAGAGCTCCCCA GAA TAGAGAGCTCTCT-AACAA  AATATAAATCAATCA 100 488
        oprC  472446 ..  472470 -  -5.7  -3.62539   TACGAATCAAATCAA          CACTTGATTAG CTT CTAATCTTGTG          AGAGAATTCCGAATC  61 440
        ftsK  467988 ..  468005 -  -4.3  -2.79866   AATAAACAACAACAT             TATATAT CTGT ATATATA              TTCCTATATGAGATA  46 67
        lolA  466889 ..  466909 - -11.3  -3.65996   CCTCATATATAAACA            CACCTATAT AAT ATATAGGTG            ATCACGTGAAAACAA  90 428
        serS  465177 ..  465200 -    -7  -2.56381   AAATATACAATACAT          TTATTTATTT AATA AAATAAATAA           CAATTAATTAAATCC  63 66
        serC  463784 ..  463797 -  -3.9   -3.1364   TATTTAACTATTTAA               CATAT GAAC ATATG                TAATCGATTGAATAT  47 43
        aroA  462359 ..  462371 -  -2.7   -2.8779   ACAATTTAGATTATA                TATGA ATA TCACA                CTGTATAGAATACTT  39 39
         cmk  461500 ..  461516 -  -6.6  -2.79831   TTAACGTCCACCACA              CTCCAT GTTTG ATGGAG              TTATAACAAATATAT  61 46
        rpsA  459501 ..  459521 -  -6.3  -3.49756   CAACAACTAGGACAA            CTTATTTCA AAA TAAAATAAG            TACACAACATTAAAA  63 272
        msbA NONE
        lpxK  456196 ..  456232 -  -8.3  -2.71815   CATTTAAATAATTTA    TTTTTTTTATATATGAC AAT GTCATATATAAAAACCA    CACTTAAAATATTAT  68 89
        ycaR NONE
        kdsB  454864 ..  454885 -  -3.9  -3.56541   ATTATCACTATATAA           CATTAAAAA ATAA TTTTTAATA            TGCTATGATGAATTA  50 258
        ubiX  453955 ..  454000 - -14.3  -4.06055   ATTTGTCAAACTAAA TCTTGCGCAATCTTCTTCATCC ATT AG-CGAAGAAGATTGCGCAACA GACGATAGTAGCGAT 100 199
        fumC  450319 ..  450329 -  -2.6  -3.24825   ATTAATAACACTTAA                 TTAT TTC ATAA                 CGTTTTATTAAAAAT  42 98
         nth  449580 ..  449606 -  -5.4   -2.7094   TTTTATGTATATAAC         TATTTATATTGT TTG AAAATATAAATA         CAATTTCCCGCAATA  54 83
         rnt  445152 ..  445193 - -19.1  -3.78962   TTAAAGAGAGTTAAA CCTTGTGTGTCTGTATAGT AGCT ACTATACAGACACACAAAA  CCTAGATAAGTGTAA 100 125
         lpp  442599 ..  442635 -  -2.5   -5.4505   TTTTCCAACAAAAAA    CCAATTATTACAA AATTTCTTAAG TTGTATTAATTGG    GAAGAAAAATATATA  72 513
        lolB NONE
        ispE  421782 ..  421795 -  -2.5  -3.16785   GATGATAGTAAGACA               TTTAT TAAG ATAAA                AAAATTATACTACTA  41 16
        prsA  420664 ..  420674 -    -4  -2.56449   ATTTTAGTATAATAC                 TAGA TCT TCTA                 TCATTAAAATGATAA  45 113
         pth  419900 ..  419913 -  -2.5  -4.48987   TTTTTATAATTAAAA               TTAAA CATT TTTAA                ATCAACATTTCTATA  54 36
        ychF  418664 ..  418717 - -35.9  -3.50219   AATAGCCGCATATAA CAACAATAGCCCGGTCTATTGTTTC TATA GAAACAATAGACCGGGCTATTGTTG TTAACTACCCCAAAA 100 62
        ybhE  415470 ..  415481 -    -3  -5.33124   AATAACAAAATAAAA                CAAA AGTT TTTG                 TGTTTTTATTACACT  69 290
    BPEN_336  397913 ..  397933 -  -3.4  -4.84359   GTATTTTCATAAAAA            TAAACACA TTTTT TATGTTTA            TAACTCCTTATTATA  63 419
        ybfF  394862 ..  394884 -  -2.1  -4.73448   ATATATATTTAAAAA           TTAATGGAT AATAA ATTCATTAA           TCCTACTTAATACAT  55 3
        fldA  393662 ..  393673 -    -3  -4.83615   TAGGTGGCAGAAAAA                TTAC TAGA GTAA                 TCCATTGGGTATCAG  65 467
        nagB NONE
        nagA  389211 ..  389228 -  -3.5  -5.51078   AAAATAAAAATAAAA             TATTTCT GCAT AGAAACA              TATATTACGAAGCTA  71 206
        phoL  385662 ..  385676 -  -4.4  -3.35996   TATCCTTAGTCATAA               TAATAA TTA TTATTA               ATCGCTACTATTTGT  52 102
        ybeY NONE
        ybeX NONE
         lnt  382552 ..  382569 -  -5.7  -3.78633   AATAAAAATAACGAA             GTATATA ATCA TATATAC              GTAATTGATAATATT  63 173
        leuS NONE
        rlpB  379218 ..  379234 -  -5.3  -5.63517   TGGTGAAATAAAAAA              TTTATAT TAA ATATAAA              AAATGATTTTACAAC  82 46
        holA  377958 ..  377975 -  -4.3   -5.4505   TTTTTTAATAAAAAA             TTTAAAA ATTA TTTTAAA              CACATCAATATAATC  73 211
        ybeB  377180 ..  377193 -  -3.9   -3.1082   CACTTATTTAATAGA               TACAT TGCT ATGTA                TGCGTAATACTGTGT  47 66
        mrdA NONE
        mrdB  373633 ..  373649 -  -5.3   -4.4296   GAACACACACTAAAA              TAATTTT TTA AAAATTA              TTGATCTTTAAATAA  66 461
        folD  371063 ..  371075 -  -3.5  -4.07595   ACATAGATTAAATAA                TTTAA AAA TTAAA                GGTCATTCACTACTT  56 351
        lpxH  368758 ..  368774 -  -5.3  -5.24531   ATTTCCCATAAAAAA              TATATAT AAC ATATATA              GATATATTACGATTA  76 58
        aroQ NONE
        accB NONE
        accC  348917 ..  348929 -  -4.9    -3.887   ATACACAAGGAATAA                TGAAA AAA TTTCA                ACGAGCTTGTTTGTG  60 440
        proS  346241 ..  346258 -  -7.1  -4.19258   ATACGTTATGGAAAA             TATCTTG GTTA CAAGATA              TTATATCTTATAAAA  76 277
         map  323704 ..  323722 -  -3.2  -3.74519   AACATCTTTATTAAA             GTAAATAT TAG AAATTTAC             ATCAACACGATACGA  48 380
        dapD  322756 ..  322790 -  -7.4  -3.58859   AATATTTAAACAATA     TACTTAAAATACCATA GAA TACAGTACTTCAAGTA     AGAAAAATATATTTT  72 39
        recB  319003 ..  319033 - -11.5  -4.58424   TATTATGAGATAAAA       TCTAAACATTATT CATTT AATAATGTTTAGA       TTATTTTTAGAGAAT 100 7
        recD  316564 ..  316579 -  -6.2  -3.48105   GCAAGGTACCAAATA              TTCTCT TTTT AGAGAA               AGTCACGATCCATAT  62 270
        ygfZ  304704 ..  304715 -  -5.8  -4.30576   GTGTTATTAGGAAAA                GCTG CGTA CAGC                 ATGTGTCCTTTATTT  69 417
        ygfE  301303 ..  301320 -  -6.3   -3.6269   TCATTGATATAAATA             CAGCATA TTTA TACGCTG              TTTGTCCTGAAAATA  65 122
        ygfA  300611 ..  300623 -  -6.3  -5.08824   TCCGTATTCAAAAAA                TGTGA TTA TCACA                AAACTAAATATTACA  81 66
        metK  293502 ..  293559 -  -8.3  -2.89191   TTATACTTGCATACA TTGCAATTTTGTTTATACATAAAATTAA GTA TTAATTTTATGTATAAACAACAT-GTAT TTAAATTTTAATCTT  69 206
        yqgE NONE
        yqgF  291752 ..  291772 -  -7.1  -2.89323   AAAACTTTTTATATA            TAAATTAAT ATG ATTAATTTA            AATATTTGATGTATT  64 194
        mutY  289903 ..  289914 -    -3  -3.66844   CTCACATTGCAACAA                TCAT TTGT ATGA                 GAATTGGAAATTCAA  48 60
        yggX  289200 ..  289224 - -11.7  -4.64334   AATGCTTTAATAAAA          CAATATGAAAT GTT ATTTCATATTG          ATGGAGTAAAATTGG 100 424
        cyoA NONE
        cyoB NONE
        cyoC NONE
        cyoD  281404 ..  281418 -  -4.3  -2.79327   CTATCTTATTTAAAT               CATCA AATTA TGATG               TAAATGTGTCATAAT  46 5
        cyoE  280419 ..  280429 -  -2.6  -4.32903   ATGAAATATTCAAAA                 TAAA AAT TTTA                 TAAATATTGAGAAAT  51 90
        yajR  278773 ..  278802 -  -7.3     -2.84   ATCATGGTATAATGA       GTCGATTGCAAGTA ATG TACTTGC-ATAGAC       AAGGATTTAGTAATG  63 396
        ispA NONE
         dxs  274171 ..  274184 -  -3.9  -4.33274   TTTATATCATTAAAA               TGTTT TATA AAACA                TATATATGTCAATAA  58 106
        ahpC  264034 ..  264050 -  -9.5  -4.96848   CTGCTTATAGAAAAA              GAAATGG TGT CCATTTC              GTGAGAAATGATGAA  95 435
        rnhA  261707 ..  261726 -  -5.2   -4.0641   TCGTAGTGATACAAA            TTTAAAAT AAGT ATTTTAAA             ATTTTTTCAGAAATA  61 285
        gloB  260916 ..  260928 -  -4.9  -2.90571   AATTCGGTAATTATA                CTTTA TAA TAAAG                ACTAAAATGAATCTT  51 27
         def NONE
         fmt  256675 ..  256686 -    -3   -4.3739   GATGTTGTTACAAAA                TTGT TTAC ACAA                 ATTAGTCCATATTTT  60 218
        coaA  240265 ..  240277 -  -3.4  -3.02882   AACTATAACAATAAC                CGTT TGATT AACG                TAAATCCCATGCTTA  45 136
        yfiO  233183 ..  233199 -  -3.8  -4.45485   ATCATATTTATAAAA              GTATAT ATTTA ATATAC              TGGATTAGCAGCAAT  58 17
        pheA  231997 ..  232008 -    -3  -2.90309   GTTGAAATAATACTA                TATG ATCA CATA                 TTTATTATTTTCTGT  42 96
        aceE NONE
        aceF  195522 ..  195532 -    -4  -3.48668   ATTATTATATCATAA                 CTTA ATT TAAG                 CGAGATTATCTTTAA  50 110
        lpdA  193668 ..  193678 -    -4  -2.91681   TTTTAACTTCACACA                 TCAA CAC TTGA                 CGACATTCTTTAAAT  46 328
        coaE  189337 ..  189353 -  -4.5   -5.4833   TTATTCAATAAAAAA              GAATCTA TTT TAAATTC              AACTAATAAATATAA  81 477
        leuA  167400 ..  167414 -  -3.6  -2.85216   TATTATTCATAAGTA               TTTAGA TTT TCCAAA               TTACTAGTTATTATT  44 29
        leuB NONE
        leuC  164864 ..  164881 -  -2.7  -3.37761   GTTGAATAAATTGAA             TCATATG TACG CATATGT              CCTATATATATCATT  44 36
        leuD  164053 ..  164071 -  -4.6   -3.2568   AAAAATAAAAGCAGA             TAATAGTC AAT GTCTATTA             TTTTATATTATGTTT  52 213
         imp  161291 ..  161308 -    -2  -2.73452   TAACAATATTATAAG             CACGAA TTTGAC TTCATG              TGATATTTAAGGTTA  38 38
        surA NONE
        pdxA NONE
        ksgA  157922 ..  157932 -  -2.6  -5.18726   TTTGTATAATAAAAA                 TATA TTT TATA                 AAAATATGAAAATAT  63 281
        apaH  156841 ..  156853 -  -4.9  -4.49316   ATGATTAATAATAAA                CATTA TGT TAATG                AAACCAATCTTGCAT  66 146
        rpsT  144402 ..  144412 -  -3.2  -3.88291   GAGTAGTGGTAGAAA                 CTCC AGT GAAG                 TTAAATGATATACAA  52 230
        ispB  113266 ..  113281 -  -4.8  -3.21218   ATGTTTTATTATCAA              TATGTT TATT AACATA               ACATAATTGTGTTTA  52 140
         ppa  112490 ..  112508 -  -6.8  -3.36878   TTGATTTATTGACAA             CAATAACA GTA CGTTATTG             CTTGTGTTCGAAACT  63 183
         psd NONE
        yjeP   87785 ..   87799 -  -6.4  -4.19974   AAAATTTTGAAGAAA               TCGCAG TTG CTGCAA               AAATAATAGGAACGA  70 314
        cutA   84431 ..   84443 -  -3.5  -3.37259   AATGATTTTTAAATA                TAAAA TGG TTTTA                GATAAGATACTTCAT  46 252
        metC   81429 ..   81442 -  -3.9  -3.14344   TACTTTTGCGATTAA               TGTAT AAAG ATACA                AATATTTTTGAACGT  47 58
         cca   75508 ..   75522 -  -4.4  -3.64822   ATTTTTGTATGTAAA               TTTAAT ACC ATTAAA               AGTGCCACTATATGT  55 126
        ygiH   73215 ..   73227 -  -7.7  -3.19157   TACCAATTTTAGTAA                GACCA CGC TGGTC                ATTAGAAGATCTTCC  69 87
        rpsU   71738 ..   71756 -  -6.8   -3.7319   ATTGAGAACAGATAA             CATAATGA TTA TCATCATG             GATGGTTGAATGTCA  67 130
        dnaG NONE
        rpoD   67721 ..   67741 -  -5.6   -4.9448   ATTCATTAAATAAAA            TATTATGT TACAT ACATAATA            TAATATTTTTTATTA  77 231
        yraP   63293 ..   63307 -  -2.2  -4.76193   AAGCACAATATAAAA               TTCAAA AGA TTTAAA               GCTTATCGGTAAGAG  58 427
        yhcB   60359 ..   60380 -  -7.5  -2.64243   CTATATTGCATATTA           TTATACTAT GTGC ATAGTATAA            TAAGAAATCGAATAA  65 71
        degQ   58741 ..   58758 -  -5.7  -3.55622   TTTAATGTGTTGAAA             TATCAAT TTCA ATTGATA              TGGCTTCATGAAGTA  59 93
        yrbK NONE
        yhbN   53242 ..   53255 -  -2.5  -3.15405   GTCATAAAATTAAAC               TATAA CTAA TTATA                TAGTGTCTGTTAAAT  41 47
        yhbG   52123 ..   52137 -  -5.8  -5.76949   TATTTGTAAAAAAAA               TAACTA TTC TAGTTA               AAGTAGTGCTAATTT  91 394
        yidZ   48074 ..   48084 -  -2.6  -4.07647   ATATTTTAAATCAAA                 TATT TGG AATA                 TTAAGTGCTATACAC  53 158
        pepA   44123 ..   44169 -  -7.9  -2.50443   TCATATGTTATTAAT TTTTATTATTTTTATAATCAAT GATA ATTGATTATAAAAATAA-AATA TAAATTTATTTTGGT  68 82
        holC NONE
        valS   40716 ..   40730 -  -4.4  -2.87794   AATTTATTATTAAAT               TTTTAA TAC TTAAAA               TACGAATAGAAAATT  49 84
        argI   39474 ..   39494 -  -8.5  -5.38047   TATTTATATAAAAAA            TAATAGAAT CCT ATTCTATTA            CTATTGATTAAAATT 100 26
        yjgF   38763 ..   38783 -  -9.9  -2.82516   TTTGGTATTATCAGA            TCTTTCTTT TTG AAAGAAAGA            ATGTATGCAATAATG  79 251
         zur   31078 ..   31088 -  -5.4   -3.2327   TTAAGTTAGTATTAA                 TACC ATA GGTA                 TAGTTGCAACATCGA  57 132
        pitA   27957 ..   27991 -    -6   -4.4017   TTAATGCTTACAAAA     TTCTTCATTTTAAA AATATCA TTTGAAATGAAGAA     CTTTCTTTTTAATAA  74 98
        sodA   24345 ..   24362 -  -4.9  -3.37522   ACTTTAGTTAATTAA             CAAGCAT TTTT ATACTTG              ATTAAATTGTGCGTA  56 17
    BPEN_018   19287 ..   19299 -  -3.4  -4.32067   GATTGGACAAAATAA                TGGA AATTA TCCA                CCTTATAATGTTGAA  58 491
        rmpH NONE
        rnpA NONE
       yidCD NONE
        trmE   10673 ..   10694 -  -7.5  -5.18357   GAAGCGATTAAAAAA           CAAAAAATA AAAT TATTTTTTG            TTTAAGAATTATTCG  90 244
