# Supplementary material for: Rapid, accurate, computational discovery of Rho-independent transcription terminators illuminates their relationship to DNA uptake
Source: Genome Biol. 2007 Feb 21;8(2):R22. doi: 10.1186/gb-2007-8-2-r22 (PMC1852404; doi:10.1186/gb-2007-8-2-r22)
Supplement: Additional data file 4 — Best terminators found downstream of each of the genes of the 343 organisms studied. [file gb-2007-8-2-r22-S4.zip › Candidatus_Pelagibacter_ubique_HTCC1062.bag]

         mrp    9506 ..    9523 +  -4.9  -3.36452   CTCTTATTTCATACT             GAGCATGA CTA TCA-GCTC             TTAATCTTAAAAAAT  53 245
        fumC   12674 ..   12699 +    -2  -4.69559   ATAAACCAATATTGT         TGTTGATAAA CATTGA TTTATCAAAA          TTTATTTTACCATTT  61 354
        uvrD NONE
        pepP   17535 ..   17546 +  -5.8  -3.57619   TAAAAAAGAAAGAAA                GTGG TTAG CCAC                 TCTTATTTAACATTT  62 4
        vacJ NONE
        yrbC   41850 ..   41866 +  -5.1  -2.70232   ACGCTCCAACTACCC              CTGCAAT GTC AATGCAG              TACTCTACTATTGAG  52 222
        carA NONE
        carB   50650 ..   50668 +  -3.2  -3.30554   AAATATTAATGATTA             TTAAAAGA TTT TCTTTAAA             TTAATCGTTGCTTCA  47 122
  SAR11_0044 NONE
  SAR11_0045   55682 ..   55692 +  -2.6  -3.73336   TTAATGAAATTGAAG                 TTAT AGA ATAA                 TTATTAAATTAAAAT  48 15
  SAR11_0047   59335 ..   59351 +  -3.8  -5.24129   ATGCAATAGAAAATC              TTTGAA TAAAC TTCAAA              TTTTTTATGACAAGG  73 356
  SAR11_0055 NONE
      spoIIA NONE
        rsbW   67745 ..   67757 +  -4.9  -4.66987   GTGGGAAGAGTGGTT                CTTTT AAA AAAAG                TTTTGTTAAGGTATC  68 258
        pild NONE
        fimc   80287 ..   80297 +  -5.4  -4.22535   TGTGGGTTATATATT                 CCTA TTT TAGG                 TTGTTTTCAGCTTCT  66 207
        trxB NONE
  SAR11_0078   93670 ..   93685 +  -3.2  -3.24166   TGCAGTAGCATAACC              TGCATC AAAA GCTGCA               TTCCATTGCTTAAAT  47 176
        uvrB NONE
  SAR11_0082 NONE
        folB NONE
        uvrC NONE
        pgsA  101231 ..  101246 +  -7.6  -3.97042   AAAAATGTTAGCACC              TGTTGC TTCT GCAACA               TTTCCTTCATGATCA  76 325
        petP NONE
        petR NONE
        envZ  104387 ..  104401 +  -5.8  -3.34709   CTTTGCTAGTTAATT               TCATTT TAA AAATGA               TCTCTTCTCTTTTAG  59 125
         lgt NONE
        cdfA  106455 ..  106468 +  -2.5  -3.31461   AAATCTCTAGGTATT               TTTAA GAGC TTAAA                TTGTGGCCCTGGGTC  44 111
  SAR11_0093  107119 ..  107135 +  -3.8  -2.95223   GAAATATTTCTGTAA              TTATGA TTAAT TCATAA              TATCTCATGAAATTA  46 9
        prsA  108100 ..  108110 +  -6.8  -3.03589   TTATTAAGAAACTTG                 GGCT AAA AGCC                 ATCTTTTTATGAATT  62 51
        rplY NONE
         pth NONE
  SAR11_0097  110834 ..  110850 +    -8  -2.90227   AGCACAGACATATCA              GGAGGA TAAGC TCCTCC              ATTTGCTGCTTGAGC  67 375
        spoU NONE
        hemF NONE
        greA  114971 ..  114982 +  -4.4  -4.98672   TCTGTCCCAGCTCCT                TTCC CTCA GGAA                 TTTTATATTTTTCCA  70 120
  SAR11_0107 NONE
        rnhB  120183 ..  120198 +  -3.2  -3.14625   CACAGGTTGACCGTG              GAATCC GTTT GGAGTC               TAATTGTTTTATAGA  45 114
       babIM  121435 ..  121464 +  -2.3  -5.50313   TATTAATCATCCTTA       CTC-TTTTAATTCT TTC AGAGTTAAATTGAG       TTTTTTCATTTTCTA  74 174
  SAR11_0112  123922 ..  123932 +  -2.6  -4.90906   AATTCACCTCAACAT                 TATT TAT AATA                 TTTTTAATCTTCTCC  61 44
  SAR11_0113 NONE
         smc NONE
  SAR11_0115 NONE
        atpB NONE
        atpE  128393 ..  128414 +    -3  -4.11216   AGTCGATATTTTTAA           GCTTCC TGTTTTTTAT GGAAGC            TTTTGCAGCTGAAAG  54 68
  SAR11_0118 NONE
        atpF  129470 ..  129492 +  -4.9  -3.48807   AAACTATAAATTAAC           CCAATGAAA TCTAT TGTCATTGG           TTCTGGATTTGGTGG  56 62
        crtI NONE
        crtB  131779 ..  131789 +    -4  -2.72463   TTAAATGAAAGAATT                 TGAT TAT ATCA                 TAATTGGAGGTGGAT  44 23
        crtY NONE
  SAR11_0123 NONE
        lytB NONE
        thrB NONE
        rnhA  136475 ..  136490 +  -3.4  -3.25312   CAAAAAGAACAATTT              TTTTAT CCTT ATAAAA               TTCATGCGTATTTTT  47 400
        dhlB  144942 ..  144960 +  -3.2  -4.66987   TTATTTAGTTTTACT             GAAATAGT TCG AGTATTTC             TTTTATTCCACTCTG  62 61
  SAR11_0139 NONE
  SAR11_0140  146016 ..  146042 +    -6   -3.3344   TAACTAAATATATAA         GTGTCTTGAT GCTTTAA ATTAAGACAC         TTATAAAAATTACAT  60 42
  SAR11_0141 NONE
  SAR11_0142 NONE
         qor  149485 ..  149499 +  -2.8  -4.29227   TCCATATCAGACATA               TGCAAT TTT AATGCA               TTTGTTGATACTTGA  55 53
        ubiA NONE
  SAR11_0147 NONE
        kdtA NONE
        lpxK NONE
        htrB  155701 ..  155713 +  -3.5  -4.70319   CAATAATTTCAAAGT                TATTT GGT AAATA                TTTTAATTTTGCTAA  66 179
        purD NONE
  SAR11_0154  157782 ..  157797 +  -3.3  -5.51612   AAACTTTCTCTGTAG              CAATC ATTTGA GATTG               TTTTATTTTTTCTAT  78 217
       groES NONE
       groEL  166269 ..  166288 +   -10  -6.36459   AAAAAGAAATTCAAA            GGCCATCT TTTT AGGTGGCC             TTTTTTTTTATTAAG 100 54
  SAR11_0163  166573 ..  166588 +  -6.2  -4.09519   TTCAGATGTTTTTTT              TCCAAA GTAT TTTGGA               TTATTTGTGAATCCT  70 163
        typA  170401 ..  170412 +  -2.2  -3.53444   AGTCCATCTCTTGGT                CCTG CACC TAGG                 TTTGCAACAAGATAA  45 224
  SAR11_0167  171704 ..  171718 +  -7.2  -3.10701   CAATAACTTTTAATT               CTCAAA GGT TTTGAG               TTAGATGAATATTTC  65 149
  SAR11_0171 NONE
  SAR11_0172  176104 ..  176120 +  -2.4  -3.06162   AATAAAAAACAACTT              TTAAAA TAAGT TTTTAA              TGTTGAGATGAGGTA  41 17
  SAR11_0173  176811 ..  176821 +  -5.4  -4.21607   TGAGATAAATTTTTT                 TCAG GAT CTGA                 TTTATCTTCAATGAC  67 136
        gmdA NONE
  SAR11_0177  180922 ..  180944 +  -4.2  -3.57543   AAGATCTTATAAGCC           TCTTCTATAG TTA TTGTGGAAGA           ATTTTTAATATTTTG  53 194
        ptrB  183394 ..  183416 +  -4.9  -2.55253   TCCTAAATAACATAC          GTAAGTCGCC TAAT GG-GGCTTAC           TAAATTAACCTTGCT  49 70
        ibpA  183905 ..  183932 + -14.3  -3.45031   AATAAGTAAAAACCT        TACTTGTGGGG TACATT CCCCACAAGTA         TTAAGTTTTTAAAAA 100 36
  SAR11_0183  185700 ..  185724 + -17.3  -5.06961   TTAAAATATAATTTT          TAGGGCTGGAA TTA TTCCAGCCCTA          TTTATTTTTCTTAAT 100 37
  SAR11_0185  186884 ..  186895 +    -3  -5.08601   ATTTATCTAATATTT                GTTT AGCC AAAC                 TTTTTATTCCCCTAA  68 326
        msrB NONE
        sseA NONE
        yhil NONE
  SAR11_0191  193796 ..  193830 +  -9.4  -4.93288   CTTAATTATAGCTAA     CTGAATATAAATTGGG GTT CCCCATTTTTGTTCAG     TTTTCTTTGCATGTT 100 451
        gpmA  195583 ..  195600 +  -5.7  -4.95854   AATTTCTAAATTAAA             TTTCTTA TTAT TAAGAAA              TTTTTCAATTTTTTC  77 491
  SAR11_0201 NONE
  SAR11_0202  205424 ..  205436 +  -6.3  -2.92293   CGCAGCAACAGCCGT                TGGAA TAT TTCCA                TATCCTGTTAACATT  59 282
        speC NONE
        dys2  208083 ..  208103 +  -2.7  -3.57406   AAAACTTCTCAAAAA            TATTTAAAT AAA ATTGAAATA            TCTTTCTAATAAAAA  46 15
       speB1  208972 ..  208982 +  -5.4  -3.61764   AAATTTTTATACTAA                 GCTT TTG AAGC                 TTTAAAAGTTCCTAA  59 26
        trkH NONE
        ampG NONE
  SAR11_0214  216228 ..  216241 +  -3.9   -5.1861   TTTTTCCTTACCTTC               TTAGT ATTA ACTAA                TTTTTTAATAATAGA  73 89
        metX NONE
        metW NONE
        gloB  220781 ..  220804 +  -2.5  -3.16553   TTTTAGCTTATTCGC          G-CTTGACTA TAATT TGGTCAAGAC          TATATTGCTGATTAT  43 35
        rplU NONE
        rpmA NONE
        cgtA NONE
        proB NONE
        proA NONE
        ybeN NONE
        ybeB NONE
        ctpA NONE
        nudH  227701 ..  227717 +  -3.8  -4.94992   ACTTCTGTTACATCT              TCTTTT GAAAG AAAAGA              TTTTTCTGGGTTTAC  68 352
        dapF NONE
        ftsY  262147 ..  262160 +  -2.4  -3.62746   TAATTTTCTTTTAAT               TGTG AGTGAC CACA                GTTTTTTGCGATCGA  47 82
         stc NONE
        yciB NONE
  SAR11_0290  291414 ..  291425 +  -2.2  -3.29332   AAAAAGTTGTTTGAG                CAGT TGAA GCTG                 TCATTTTATTAATTC  44 477
         tas NONE
  SAR11_0293 NONE
        argG NONE
        frnE  295143 ..  295156 +  -3.9  -3.00017   ATTTAAGCTAAAAAT               TAAAG GACA CTTTA                TCCTTTGCCTTTAAC  46 30
  SAR11_0296 NONE
  SAR11_0297 NONE
  SAR11_0298  297565 ..  297587 +  -4.3  -3.13728   ATTAACTGTTGTGTC           TTTAATTTC TATAT GAAATTGAA           TTGCATATGCGTGAT  49 408
  SAR11_0304 NONE
        yliI NONE
        ygjD  308748 ..  308775 +  -4.2  -2.66912   ATTAGTAATTATTTC        TCATTTGCGATA AAAT TAGAGCAAATGA         TAATCTGGATTGCAT  48 82
  SAR11_0312 NONE
  SAR11_0313 NONE
        acsA  312602 ..  312622 +  -5.5  -2.68419   ACCCAAGCAGATTTT            GTTTGAATA AAG TGTTCAAGC            TCATCTAAATTCTTA  54 512
  SAR11_1723 NONE
        yjcG  314964 ..  314983 + -10.7   -4.6038   AAACTTTAATTTTAA            GGGGCGA TTAATT TCGCCCC             TTTTAATTTAATCTC 100 48
  SAR11_1724  315356 ..  315370 +  -4.4  -4.15106   CAAATTTATCAATTA               TTTAAT TCA ATTAAA               TTTTAAAAATTGATA  60 5
         rpe NONE
  SAR11_0318 NONE
        purH  319606 ..  319618 +  -6.3  -3.12668   GAACCCTCTACCTAA                TCGTT GGC AACGA                TTCGCTCTACCAATG  61 417
  SAR11_0322  320470 ..  320480 +  -2.6  -4.33739   TTTTAATAATTTTGC                 TAAA GCT TTTA                 TTTTGAACTTTTTTA  55 111
        ftsK NONE
  SAR11_0325  324532 ..  324556 +  -4.3   -3.8709   AAATAAGTCTATCAA          TCCATTGACAA TTC TTACCAATGGA          TTTGTAAAAAAATTT  57 367
        hslV NONE
        hslU  330015 ..  330035 +    -2  -5.61881   GGATACAGATTTATC            TAAATTTA TTCTT TAAATTTG            TTTTTATTTTTAAGA  70 10
        fxsA NONE
        secB  332041 ..  332053 +  -3.5  -4.09551   AATTCTTCTTTAAAC                TATTT TTT AAATA                TTCTTTATGAAGTTT  57 44
        hemE NONE
        hemH NONE
  SAR11_0347  338209 ..  338222 +  -5.3  -3.10245   GATCTAGACTTGAAA               TACTC GTTA GAGTA                TATATATTGAAATCA  54 34
         rho  339793 ..  339820 +  -2.9  -2.75297   CTAACTAAATGATCA        TAAAAACAATA TAATTT TATTGATTTTA         TCCGTTGTTCTTTTG  40 283
  SAR11_0349  341536 ..  341548 +  -2.7  -4.09243   AAATAATTTCATCCT                TGTTA ATT TAACG                TTTTACAGAACTGTA  52 35
        trmE  342931 ..  342942 +  -2.2   -3.9872   AATCAACATTAGAGG                GGTT TTTT AGCC                 TATTTTCTCTATTTT  49 39
        gidA  344934 ..  344950 +  -2.3  -3.14463   CATGTAAAAAGAAAG              TCTATTA AGC TAATAGC              TTAATGGAAGAAATT  42 5
        gidB NONE
  SAR11_0353 NONE
        parB  347236 ..  347246 +    -4  -5.87688   TTGAAATTATTAAAT                 CTAA TTA TTAG                 TTTTTTTTGAATTAT  83 15
  SAR11_0359  353045 ..  353062 + -12.7  -6.09888   ACAAATTAATAAAAG             GGCCCCT TTTT AGGGGCC              TTTTTTTTGTTCAAA 100 53
        yggS  354524 ..  354542 +  -2.5   -4.4267   CAAGCCATATCTTGT             TCAATGA TCTTT TTATTGA             TTTTGCATTTTGGGA  58 308
  SAR11_0363  355312 ..  355334 +  -7.9  -2.68434   TAAGCCATAAAAATG           GCTATTTTA TTGAC TAAAATAGC           TAATCTAGTCTGGCA  67 9
  SAR11_0370  362252 ..  362264 +  -3.4  -5.52384   AAAACTCCAACCTTT                CCTT TAAAC AAGG                TTTTTTTAGTAAACA  78 103
  SAR11_0372 NONE
  SAR11_0374 NONE
        mviN NONE
        trpS  369651 ..  369661 +  -2.6  -3.31914   GATTTAGTAGGTTTT                 TAAT AAG ATTA                 TATTAATTAGTTTAA  44 23
  SAR11_0378 NONE
         bax  371620 ..  371636 +  -4.5  -4.04206   TTGATAATATACTTG              TCTTTAG GGT TTAAAGA              TTTGTATGGAAGTGG  62 278
  SAR11_0381 NONE
         fur NONE
        miaB NONE
        phoH NONE
  SAR11_0385 NONE
         lnt NONE
        metK  378748 ..  378761 +  -8.1  -6.07627   ATTGAAATTACAGAA               TGGGC TTTA GCCCA                TTTTTTTTTGGAGCT 100 86
        nusA NONE
        infB NONE
        rbfA NONE
  SAR11_0391 NONE
         pnp  385299 ..  385322 +  -3.8  -5.27938   AATTAAAATTCTAAA          CCTCTGGAAT GAAA GTTCTGGGGG           TTTTTATTTAAAAAT  73 46
  SAR11_0393  386487 ..  386499 +  -3.5  -2.73468   AAAACAGAAGCAAGA                TTTTT TAC AAAAA                TCATTCAAAATCTTA  45 464
  SAR11_0398  389636 ..  389663 + -10.1  -2.91997   ATTACATTAAAATAA        TTCTAAACTGT TGACTT ACAGTTTAGAA         TGATTATATGTACAC  79 65
         rbr  390133 ..  390153 + -12.6  -3.10012   ATAAAACTTAATTTA            TGGTGGGG TTTTC CCCCACCA            TTAAATCCTAAAATT 100 41
        glpC NONE
  SAR11_0401  392305 ..  392318 +  -6.7  -3.92369   TTTAATCTGAGAAAT               GTGGA TCCA TCCAC                TATTATTTTTTAAAT  71 228
        mutM NONE
        rpsT  398743 ..  398769 +  -3.8  -4.12599   ACTAAATTATTTATT         GCAAATATTAAT TTT ATTTATTTTTGC         TTTTACAAAATTATT  56 335
        dnaA  400309 ..  400320 +  -4.4   -2.8733   GCGTAATTGAAAAAA                GAAG CACA CTTC                 CTATTTTGTCAAACG  48 85
        dnaN  401671 ..  401682 +    -3  -5.26247   CGAAAAAACCTAAGT                TTTC TTTA GAAA                 TTTTATTTCTTTTAA  71 345
        tlpA  405351 ..  405365 +  -2.8  -2.52464   AAGCAAAACTAACCA               ATGCTA CTA TAGCAA               TGAATTGCAGCAACA  39 54
  SAR11_1725 NONE
  SAR11_0417  406231 ..  406243 +  -3.5  -3.26842   ACTTTCAAATATAAT                TAAAT TCT ATTTA                TTGATAAATTATTTT  47 27
        mcrA  407144 ..  407168 +  -2.1  -4.95487   CTACACCAAGCAAAT          CCCATAAAGGT AAA AACTTTGTAGG          TTTTATATTTCTTTT  63 322
        faa1  410623 ..  410652 +  -6.5  -6.09133   AGACTTTTCAAAAAA       CGCTTCTCATAACG TTA TGT-GTGAGAGGCG       TTTTTTTTTGCCCTA 100 333
        thlA NONE
        aceE NONE
        aceF NONE
        ydeD  422447 ..  422461 +  -3.6  -4.24404   GTATTTGGAACAAAC               CAATAT ATA GTATTG               TTTTAAAATTTAAAT  60 363
        gltD NONE
        gltB NONE
  SAR11_0435  430025 ..  430037 +  -7.7  -3.28783   ACTTCATCTTTACTT                CCATG AAT CATGG                TTACATTGATTTTGG  69 168
        capM NONE
        thrS NONE
        infC  434259 ..  434271 +  -7.7  -3.17219   GATCATGGTTATTCA                GCCTT TAT AAGGC                TTAATAGAGGTTGTA  67 16
        rpmI NONE
        rplT  434901 ..  434917 +  -8.1  -2.70826   ATCTTCACTATTGTT              TTTCTTC GGT GAAGAAA              TAATCTCTCAATATG  67 40
        pheS NONE
        pheT NONE
        lepA  440418 ..  440447 +  -2.4  -5.86965   TGGGAAGTATTTCAA       TTTGTAAAAATA TTTTAT TATTTTTAAAAA        TTTTTTTTAGTCCAT  83 230
        gyrB NONE
        regB  444742 ..  444756 +  -2.9  -4.83615   TTCTATAAATTTAAC               CATTT TTTTT AAATG               TTTTTCTAAAAAATC  62 193
  SAR11_0451  448629 ..  448661 +  -2.2  -5.54192   TTTTAATTGGATAAT      TTTTTTTCCATTTT TATTT AAAAAGTAAAAAAA      TTTTTTTCCATTAAT  74 497
  SAR11_0454 NONE
  SAR11_0455  451709 ..  451722 +  -2.5  -2.97951   CTTTAAAGTTCTTCC               TTTAA AAGT TTAAA                ATTTATACTAAAATA  42 13
         def  452247 ..  452261 +  -2.8  -3.64703   TCTCTAAGATTAAGT               CGAATA GAA TAATCG               TTTAAATGACAAAGA  46 6
         fmt NONE
        truA  453951 ..  453961 +  -2.6  -3.46659   TTTGTCGACCAATGC                 TAAA TTT TTTA                 TTAATTCTCCATCTA  46 44
  SAR11_0469  462506 ..  462516 +    -4  -3.91897   TTGCCTTAATTTTTT                 TCAT ATA ATGA                 TTTATACCTACGGAG  54 169
  SAR11_0470 NONE
  SAR11_0471 NONE
         dcd  463379 ..  463390 +    -3  -2.82516   GTCAAACTGGAGTAA                CTTT ACCA AAAG                 TATAATCATGAAAAA  43 9
        murA NONE
  SAR11_0474 NONE
        hisD NONE
        infA  466583 ..  466597 +  -8.6  -2.93435   CAGTTGGTAGAGCAT               CGGATT GAA AATCCG               TGTGTCACTGGTTCG  71 58
        cspE  467100 ..  467113 +  -6.7  -4.60949   CAGACTTTGTTTCCA               TAGCC TTTA GGCTA                TTTATTTATAATATA  78 193
        hisS NONE
        hisZ NONE
        hisG  470519 ..  470531 +  -3.5  -2.94747   ATATATAAATCAAAT                TTTTA CTA TAAAA                TATCTCATAGAATCA  46 180
        rmuC NONE
  SAR11_0482 NONE
        sbcB NONE
        trxA  474175 ..  474192 +  -7.1  -3.84719   CAAATGAAAGAATTT             CTAGATA AGAA TATCTAG              TTTAAGTTTAAAACT  71 8
  SAR11_0499  487985 ..  488000 +  -2.6   -4.5442   GCTCTCGTCTAGTTC              TTCTAA TTTC TTAGGA               TTTTCTGGTTCAAAA  60 407
  SAR11_0501 NONE
        argD NONE
        argF  491596 ..  491606 +  -2.6   -5.0538   GTGACATGCTGCACA                 TTTT TTA AAAA                 TTTTTTCACCTAAAG  66 308
        kdsB NONE
        pheA NONE
        dnaX NONE
        ybaB NONE
        recR  496698 ..  496710 +  -7.7  -2.94099   TTAATTTCTTCCATT                GACCA GTT TGGTC                TGTCTGCTACAGGAA  67 448
        accA  499868 ..  499880 +  -4.9  -6.01725   ACATTTCTCATTTCT                TGAAA TTT TTTCA                TTTTTTCTTTTTATT  93 80
        argJ NONE
  SAR11_0514  504483 ..  504497 +  -2.9  -3.29252   ATTATTCCATTTTTT               TTCAA TAATT TTGAA               CTTTCTTTAATAAAA  45 296
        lysC  506199 ..  506209 +    -4  -3.36492   TCACAAAGAATTTAA                 GTTA GAT TAAC                 TTATGAGCTTAAGAC  49 16
        gcpE NONE
        prfA NONE
        hemK NONE
  SAR11_0520  510142 ..  510154 +  -4.1   -4.5442   GCATTTTATTAAAAC                CATCT ATA GGATG                TTTTCTCATTCCAAA  65 441
  SAR11_0523 NONE
  SAR11_0524 NONE
  SAR11_0525  518418 ..  518428 +  -2.6   -5.0666   AAATATTTAACAATT                 TTAA AAT TTAA                 TTTATTTTTTGAATA  66 170
        smtA NONE
  SAR11_0529 NONE
  SAR11_0530 NONE
  SAR11_0531  524932 ..  524952 +  -7.1  -5.06451   GCACTTAAATTTTCT            TTTTTTAAA AGT TTTAAAAAA            TTTTTTAAAATCCTA  86 347
  SAR11_0534  528401 ..  528411 +  -2.6  -3.24425   GTGATTTATTCAGTT                 TAAA AAG TTTA                 TTAATAAATTCTATA  45 287
  SAR11_0538 NONE
        rfaE NONE
        spsA NONE
        rfbB  535839 ..  535868 +  -3.1  -3.27029   TATATTAACATTACT       TTTAAAATAGAGAA TAT TACTCT-TTTTAAA       TATTAATTCATAACA  47 287
  SAR11_0543 NONE
  SAR11_0544 NONE
        gmhA  538725 ..  538736 +    -3  -3.92716   GAAAAAAAAATATTA                TCAA ATAA TTGA                 TTTAACTTCTTTTAA  52 18
        lgtF NONE
  SAR11_0553 NONE
  SAR11_0554 NONE
  SAR11_0555  549537 ..  549549 +  -3.5  -4.39828   TTAAAAAAAAATAAT                TATTT TAC AAATA                TTTTATGGAAGTATT  60 27
  SAR11_0557 NONE
  SAR11_0558  552636 ..  552648 +  -3.5  -4.00411   TTTACCCATCTTCTT                TAATT TTA AATTA                TTGTTTGAAATTTTG  56 133
  SAR11_0560 NONE
  SAR11_0561  555229 ..  555241 +  -4.9  -4.47686   AAATAATTAGCTAAC                CAATT CTA AATTG                TTTAATTTTTTGTAA  66 202
  SAR11_0565 NONE
  SAR11_0566  558295 ..  558307 +  -3.5  -2.89323   AGGTATCATAAGAAT                TAAAA ATA TTTTA                TCTGTAAAAAATTTT  46 275
  SAR11_0568 NONE
        galE  561595 ..  561609 +  -5.8  -3.22339   AAATAATATGTATAA               TAAAGA AAA TCTTTA               TTAATAAAATTTTAT  58 176
         gmd NONE
        wcaG  563595 ..  563608 +  -2.5  -4.11664   ATTTGTAAGAGAGAA               TTTTT GATG AAAAA                TTTAATTATTGTAAC  52 19
        rfaD NONE
        rpmJ  564904 ..  564917 +  -5.3  -4.08307   ATTCTTGCTGTAGAG               TTCTC TTAT GAGAA                TTGTTTCAATTTTAG  64 144
        pntA NONE
       pntAB NONE
        pntB NONE
         tal  568532 ..  568542 +  -5.4  -4.80396   AAATTCTATTTTTAA                 GCTT ATT AAGC                 TTTTTAACTCTTTTA  74 144
        yqgN NONE
  SAR11_0589 NONE
  SAR11_0590 NONE
  SAR11_0591 NONE
  SAR11_0592 NONE
        ruvC NONE
        tolQ NONE
        tolR NONE
        tolA NONE
        tolB NONE
        ompA  583975 ..  584001 + -10.3  -5.78622   TAATAAATTATAAAA        GACCCTA-TCAC ATTT GTGAATAGGGTC         TTTTTTTTGCCATCA 100 47
  SAR11_0599  585112 ..  585125 +  -8.1  -2.94412   TTAGCAGTAGCAGTT               TCGGG TGGA CCCGA                TAGTTTAGCATTGGC  69 123
        mesJ  586050 ..  586064 +  -4.4  -3.26722   TGACACTTGTTTAAT               TAATAA TAA TTATTA               TCTTATAAGTATGAA  51 46
        ftsH NONE
        folP NONE
        mrsA NONE
        thiD NONE
        adsS  592896 ..  592916 +  -2.6  -5.19819   GGTCTTAAATCACCT            TCAGATTG AGGAG CGATTTGA            TTTTTAATTTTCTTT  69 458
  SAR11_0609 NONE
        ispA NONE
         dxs  598722 ..  598738 +  -3.1  -5.30575   ATTCCACCTGCATTA              TTAGAAT CAA ATTTTAA              TTTTTTACCTTTTTG  71 281
        pdxH  600511 ..  600525 +  -4.4  -4.18762   AAAATCTTTACCAAT               TTTTTT ACC AAAAAA               TTTTAGATCAGAATT  59 319
        sohB  602122 ..  602136 +  -2.9  -2.59431   TTTAGAGGAAAGATC               TATCT GGCAA AGATA               TGGCTTCTAAGGAAA  40 1
        glyQ NONE
        glyS NONE
        ppdk  607859 ..  607870 +  -4.4  -3.89346   TCAAATTAACATTTC                CAGA AGCT TCTG                 TTTCATAATGTTTTT  57 135
       pyrC2  612100 ..  612110 +  -2.6  -4.37092   TTGTGGTTGGAATTA                 TTTT GGT AAAA                 TTTTGTGACACGGGT  58 264
  SAR11_0625  615096 ..  615123 +   -15  -6.30182   AAATAATTAGAAGAA        GGGCAGGTATGT TTTT ACATACTTGCCC         TTTTTTTTTATCTCA 100 52
        fdxB NONE
       trxB2 NONE
        yfcG NONE
  SAR11_0629  618263 ..  618283 +  -5.6   -2.8294   TTCCATTCAGTAAGT            TTTATCTT AAAAA AAGATAAA            TGCTTATCACACATA  53 393
  SAR11_0631 NONE
  SAR11_0632 NONE
  SAR11_0633  620786 ..  620801 +  -7.6  -2.80922   GCTGTATCTATCTTT              GAAGAG TGGT CTCTTC               TCATATTCCATTTTT  66 70
  SAR11_0636 NONE
  SAR11_0637 NONE
  SAR11_0638 NONE
        tolC NONE
        recA  626999 ..  627017 + -13.2   -5.0133   CTTTAATTATTAAAA             GGCGCTTA ATT TAAGCGCC             TTTTTTCCCAGACTG 100 51
        alaS  631289 ..  631305 +  -3.7  -3.27786   GGGCCCAATTAAAAT              TGCCAAA TCT TTTGTCA              TTGATCCATTTTCAA  49 105
        psd2  633130 ..  633142 +  -3.4  -3.28712   GGTGAAACACTATTA                GCTA AAAAG TAGC                TTATGGAACAACCAA  45 14
        pssA NONE
  SAR11_0647 NONE
        ftsJ NONE
        guaB NONE
  SAR11_0650 NONE
        guaA NONE
        gloA NONE
        panB NONE
        braD NONE
        braE NONE
  SAR11_0658 NONE
        braG  645535 ..  645556 +  -5.3  -3.14487   AATCTATTGAAGTTC           GATAC-ATTG GAA CAATAGTATC           ATTTTCAATATGCTG  54 385
        kipI NONE
        ybgK NONE
  SAR11_0665 NONE
        gcvT NONE
        gcvH NONE
        gcvP NONE
  SAR11_0669 NONE
  SAR11_0670 NONE
  SAR11_0672 NONE
  SAR11_0673  658075 ..  658085 +  -5.4  -3.63805   ATCTTCTTCATACCT                 CTAG CAA CTAG                 TTTAAAATATAAACT  59 47
        tspo NONE
  SAR11_0676  660414 ..  660426 +  -3.5  -2.79632   CCTATGTATTATAAA                TTTTT ATA AAAAA                TGGTATAGTTTTTTA  45 27
  SAR11_0677  661360 ..  661380 +  -2.7  -5.23765   TTTTCTTTCATCCAA            TTTAATAAT TCC ATAATTAAA            TTTTTATCTTCTTTA  69 408
        mobA NONE
        moeA  670615 ..  670627 +  -9.1  -4.00124   TAGCAGGTCTTATAT                GGTCC TTT GGACC                TTTGGTTGTAAGATA  83 135
  SAR11_0686 NONE
        pepQ NONE
        gatM NONE
  SAR11_0689  675157 ..  675169 +  -3.5  -3.94184   GTTATGTTTTCCAAA                TAAAA TAA TTTTA                TTTAATGTTACATCT  54 329
        slyX NONE
  SAR11_0694  678431 ..  678446 +  -2.6  -3.22068   CCAGTATTTCTTTTA              CTTTAT CAGA ATAAGG               TTCATCAATATGTTC  45 97
        fabD NONE
        fabG NONE
        acpP NONE
         gmk  692695 ..  692713 +  -3.2  -3.81503   ATTATCAAAAACTTG             GTTAAAGG GTT TTTTTAAC             ATTTTTCTTCTTTGG  52 140
        pepA NONE
         ndk  701829 ..  701840 +  -5.8   -4.2018   TATAGCCGCTGGATA                GAGC TTGT GCTC                 TTGTTTTAGAACTTT  70 55
  SAR11_0720 NONE
  SAR11_0721 NONE
        aspS NONE
  SAR11_0724 NONE
  SAR11_0725  709061 ..  709079 +  -3.2  -3.23045   TCGGGTATTCATTTC             TAGAAAAT AAA ATTTTCCA             TCTTCATATATAAAT  47 505
  SAR11_0729 NONE
        thiG  711811 ..  711825 +  -3.6  -6.22802   TTTTTTAAAAAATTT               CTTTTT AAA AAAAGG               TTTTTTTTTATAAGG  90 49
        mrcA  716197 ..  716207 +    -4  -4.57569   AATAACCAAAAAATA                 TTAG AAG CTAA                 TTTTTGGCAAGATAA  62 143
        prfB NONE
  SAR11_0734  719520 ..  719533 +  -3.9  -4.28361   CTTCGAATTTCACTT               TTAGA ACTT TCTAA                TTTTGATAAAATTAC  60 179
  SAR11_0736  721843 ..  721854 +    -3  -3.89346   GTTTTAGTAAAAAAA                TGAT TAGC ATCA                 TTTATAGCCTGAAAG  54 104
        sufA NONE
        sufB NONE
        sufC NONE
        sufD NONE
        csdB NONE
        sufE NONE
        paaD NONE
        hesB NONE
  SAR11_0746  729268 ..  729291 + -12.6  -3.96449   CAAAAGTTAAATATG          GATTTCCTGA AGCA TCAGGAAATC           TTATTTCACATCTTG 100 340
  SAR11_0748 NONE
  SAR11_0749  732015 ..  732026 +  -2.2  -4.28762   GACCCAAAAATTCAT                TTGG GTTA CCAG                 TTTTACTGACATTAT  54 164
        moaB  734969 ..  734992 +  -5.4  -2.93921   GCAAAAGCCAGCAAG          GTTCATAATA TCTA TATTTTGAAC           ATCTTTTCGTTTATC  53 170
        aldA NONE
  SAR11_0757  737602 ..  737613 +    -3  -2.85606   ATCAAAACGATAATC                TATG CCAA CATA                 TGTCATCATGTGTGC  43 316
  SAR11_0764  742037 ..  742050 +  -3.9  -2.92293   TATTCATCTCTTCAA               GAATA ACCA TATTC                TCTACTGTTCCGCTT  46 136
        gabD  743857 ..  743867 +  -2.6  -3.95555   AAATAAATCCTAAAT                 TAAA AGT TTTA                 TTTATGAATAATTAT  50 57
  SAR11_0767 NONE
        yajF  745555 ..  745565 +  -2.6  -5.46657   AAAGTGAAAAAATTT                 TTTT TAT AAAA                 TTTTTTATTCAAATA  71 57
  SAR11_0769  747004 ..  747033 + -13.7  -2.90901   AAAAGTACGTTAAAA       TCTGCGCTTTCAT AAAA ATGATAGCGCAGA        TCTAATTAAAAATAT 100 46
  SAR11_0770 NONE
  SAR11_0771 NONE
        malK NONE
  SAR11_0773 NONE
         edd NONE
        ucpA NONE
        hpcE NONE
         gnl NONE
         gnd NONE
        hpaG NONE
         ppc NONE
        ccdA NONE
        azoR NONE
  SAR11_0783 NONE
  SAR11_0784  762271 ..  762290 + -12.2  -4.58786   GATAGTTAATATTAG            CTTCCCTC GAAA GAGGGAAG             TTTCTTATTGTTAAT 100 183
  SAR11_0785  762755 ..  762768 +  -3.9   -5.8901   CGGTTTACGCTAAAA               TCTAT AATA ATAGA                TTTTTTATTTTCTAT  83 103
  SAR11_0791 NONE
  SAR11_0792  766522 ..  766552 +    -4  -6.41881   GTAATACCTTTAAAA       CCTATTTTGGGTCT ATA AAACCTAAATTGGG       TTTTTTTTTATTATC  95 46
  SAR11_0793 NONE
  SAR11_0794  768197 ..  768217 +  -2.7  -3.56246   ACAGTTCAAGGTCAG            TAATTTTCT TTG AAAAAATTA            TTAGTATTCTTTTTA  46 23
  SAR11_0795 NONE
        aldH  770724 ..  770738 +  -2.9  -2.50778   AAGTAGATAATTTTC               TTTGA CTTGC TCAAA               AGTTTTAAGTTATGC  39 66
        proX  771760 ..  771792 + -13.5  -4.42464   TAAGTTAAACTAAAT      TTTACCCGGCAACCA AAT TTGTTGCCGGGTATA      TTTCTTTAAAAAATT 100 38
        proV NONE
        proW  774372 ..  774383 +    -3   -3.2624   CAGGGTAAAAAAAGA                GTTT AATA AAAC                 TTAATGGATTATTTA  45 20
        yggA  775415 ..  775425 +  -5.4  -3.47227   GCAGCATCAGCGTTT                 GTTC TTG GAAC                 TTCTGGTAGTTCAGC  57 448
       ephX1  778490 ..  778503 +  -3.9  -5.10029   TTTAAAACAGCTTTT               GAAAT ATTA ATTTC                TTTTTTAAGATTACT  70 69
        bioA NONE
         ald NONE
  SAR11_0810 NONE
  SAR11_0811 NONE
        yadG NONE
        yadH  789821 ..  789835 +  -5.8  -3.40899   AATTGTTTGATTTAA               TTTCAT GAT ATGAAA               TTCTAATCGAAGCTT  60 81
  SAR11_0816 NONE
        hupA  791887 ..  791915 +  -9.8  -3.32498   TAGTAAATTCATTAA       CAGCCTT-TTACA GAAA TGTAATAAGGCTG        TTACTATATGCAATC  80 46
        amtB  793347 ..  793364 +  -9.8  -4.61873   TATAGTTAGAAAATA             GGCCCC TTAATT GGGGCC              TTTTAATTTATAGAG  95 58
  SAR11_0821  795280 ..  795293 +  -2.5   -3.1355   TTAGCCAAAGTGATT               TTAAA ATAG TTTAA                TCTACTTTATTATAT  43 12
        recX  797366 ..  797378 +  -4.9  -3.74608   AATAACTTACTGCTG                TATGT CCA ACATA                GTTTTTCTCTTTATT  59 459
        trmU  799265 ..  799275 +  -6.8  -2.72092   ACCTCTATGTTTTTT                 TGGG TAA CCCA                 TACTATCCTATTTAT  60 126
        metC NONE
  SAR11_0830 NONE
        pabB NONE
        trpG  803517 ..  803527 +  -3.2  -3.33922   ATAATGGTGTATTCA                 CTAC AAT GTGG                 ATTTTTGGAAAACCT  47 79
  SAR11_0833 NONE
        apaG NONE
        aprM NONE
        aprB NONE
        aprA NONE
  SAR11_0838  808245 ..  808259 +  -4.4  -3.09759   CTTTATATTAAATAT               TTATTT GAC AAATAA               TTAACTGGGTGTATT  50 53
  SAR11_0839  808416 ..  808438 +  -2.9  -3.45403   TTTTATCACATTTAA          TTAGTTTGTT TTTT AACAA-CTAA           TAATTTTTTATGGAT  44 22
  SAR11_0840  809744 ..  809776 +  -2.2  -2.65298   AAATTATTATATGAG      TTTAAAAAAAATTG ATCCC CAATATTTCTTAAA      ATTATCATAGCTACA  39 239
  SAR11_0844  813996 ..  814014 +    -9  -3.48036   ATATCAAATAAAATA             CCATAATA TTC TATTATGG             TTAGTTATGATGCTA  79 50
         smo  815594 ..  815617 +  -4.8  -3.86944   AAACTATGAAGGTTT          TAATTTTGAT AAGC ATTAAAATTA           TTTAATAATTATGAA  60 7
  SAR11_0846 NONE
  SAR11_0847  818088 ..  818111 +  -3.3  -3.34102   CTTTGTTTAAAAGAT          CTG-TTACTT TCTCC AAGTAATCAG          TAATTTTTATAATAG  47 427
  SAR11_0851 NONE
  SAR11_0852  823284 ..  823297 +  -5.3  -3.48395   TCTCGGATTGATATC               TGCAT AATA ATGCA                TTGTGTCCAGAGCCT  57 516
         fbp  829710 ..  829723 +  -2.4  -4.34223   TCTTTCTTAAGTTTA               CCAA ATCTTA TTGG                TTTATTAATTAACTT  54 334
  SAR11_0861 NONE
  SAR11_0862 NONE
  SAR11_0863  833260 ..  833270 +    -4  -4.28487   ATCGTCTGTATTTAA                 CTTA TTT TAAG                 TTTACTTTTCTCCTA  58 120
  SAR11_0864  834449 ..  834475 + -11.7  -5.44119   AATAAATAATTTAAA         CGGGGACTTAA TATTT TTAAGTTCCCG         TTTTTTTAAAATAGA 100 40
  SAR11_0865 NONE
  SAR11_0866 NONE
        pucI  838911 ..  838930 +    -3  -2.85699   TCTTCATTGACTTAC            TATTTATT AACA AGTAAATA             ATTTCATGCATCAAT  43 5
  SAR11_0869  839852 ..  839862 +  -2.6  -3.70902   TGTTCAAATATTGTT                 TTAA AAT TTAA                 TTTAGATATACCCCC  48 195
  SAR11_0870  840691 ..  840710 +    -3  -2.67209   TATCTTAGTTTGATG            TTAAAAAT ATTT ATTTTTGA             TAGTATAAATTCATG  42 191
        ybgC  841295 ..  841309 +  -5.8  -5.94713   ATGAAGATTAATTTT               TTATCA AAA TGATAA               TTTTTTTTATAAAAT  93 172
  SAR11_0874 NONE
  SAR11_0875  842565 ..  842584 +    -5  -4.30833   TCAACATTTAAATTT            TGGAGGCA CCTG TGTCTCTA             TTTATTACTGCTTTA  64 65
         tig NONE
        clpP  845330 ..  845350 +  -2.6  -3.41962   TGACACCCCTTTAAA            CTGATACT TGATT AGTATGAG            TCTTCTATATTAAAG  44 53
        clpX NONE
         lon  849154 ..  849170 +  -2.2  -3.15249   ATAGTAGCGCTTGTT              TTGGGC GGTTA GCTCAG              TTGGTAGAGCATCTC  42 73
        nuoA NONE
        nuoB NONE
        nuoC NONE
        nuoD NONE
        nuoE NONE
        nuoF NONE
        nuoG NONE
        nuoH NONE
        nuoI  857523 ..  857541 +  -3.2  -3.01712   CAATATTAAAGCTGA             TAATTCTC ACA GATAATTA             TGTTAGCACACGCAA  44 10
        nuoJ NONE
        nuoK NONE
        nuoL  860378 ..  860392 +  -4.4  -2.76693   GCGTTATTAACATTT               TTAATT TTG AATTAA               TGAATTTTCCAATTT  48 11
        nuoM NONE
        nuoN  863293 ..  863313 +  -2.7  -3.11359   TATCTAGAATTAATA            TTATTTAAT GAA ATTAAAAAA            GTTTAATTTTAAAAC  42 18
        birA NONE
        yacB NONE
  SAR11_0900 NONE
  SAR11_0901 NONE
        proS NONE
        ycfU NONE
        ycfV NONE
        dnaE  873215 ..  873225 +  -5.4   -3.2511   TTAAATTAACACGCA                 CACA GTT TGTG                 GTTTTATACCTCCGG  55 86
        rpsB NONE
         tsf NONE
         rrf NONE
  SAR11_0910 NONE
        cdsA NONE
        yaeM NONE
        omp1 NONE
        ompH NONE
        fabZ  881277 ..  881293 +  -2.3  -5.42259   TAGCTTTGGTAAAAA              GGATT TGTGATT AATCC              TTTTTTTAAAAATAA  68 72
        lpxD NONE
        lpxA NONE
  SAR11_0918 NONE
        lpxB  885015 ..  885031 +  -5.1  -3.03338   ATATCATACAGGCCA              GGACCAA ATT TTGATCC              TGTTAAAGCAATTCT  53 78
        tpiA NONE
        secG  893522 ..  893542 +  -6.3  -3.87869   CTGGTCACTCAACCT            TTATTAGAA TAT TTCTAATGA            TTTATAAAGAGTTCG  68 94
  SAR11_0929 NONE
  SAR11_0931 NONE
  SAR11_0932 NONE
        acrA NONE
  SAR11_0934  919741 ..  919751 +    -4  -3.16191   GAAAACCAATTACTT                 TTGT AAG ACAA                 TTAATAGGAATATGA  47 0
  SAR11_0935  921977 ..  921987 +  -2.6  -3.25015   AAAAAGGTTTTACCT                 TAAT TGA ATTA                 TTAGTGGTAGTTGCC  43 137
  SAR11_0936 NONE
        pyrG NONE
        kdsA NONE
         eno  926329 ..  926341 +  -2.7  -3.21099   GAAAAAAAGCATCAA                TGAGT AAA ATTCA                TTAATGCTGGGGAAA  43 9
       divIC NONE
        lipA NONE
  SAR11_0942  928146 ..  928162 +  -2.9   -4.8622   TTACTCCTATATAGA              CTAATCC GAT GGGTTTG              TTTTTAGTTGCGCCA  64 171
        ntrY NONE
        ntrX NONE
        trkA NONE
  SAR11_0950  936281 ..  936302 +  -7.5  -4.16016   GTTAAACATCTGACT           TAATTCAAA TCAT TTTGAATTA            TTTGTTAACAAATAA  75 243
        yhdW  937407 ..  937426 + -12.2  -5.67967   AACAAAACATAAAAA            GGGCTAGA TTTA TCTAGCCC             TTTTTTTATAATACT 100 50
        yhdX NONE
        yhdY NONE
        yhdZ  940698 ..  940710 +  -3.5  -2.92461   TATTTTCTACTTAAC                TTTAT AAA ATAAA                TAAATTTTTGTGTTG  45 112
  SAR11_0958  941226 ..  941250 +  -2.3  -6.01369   TTTTTATAATTTCAT          ATTTTAATGAA AAG TTTATTAAAAG          TTTTTTTATTATTTA  80 94
  SAR11_0959  942616 ..  942640 +  -8.7  -2.63303   CCACGATGCCCTCTC          CTCTCAATTTA AAT TAAATAGAGAG          CCTTTTATATATTAA  70 252
        valS NONE
        ilvD NONE
        manC  948310 ..  948324 +  -2.8  -3.98114   ATACAGCTACATAAA               GATGTA AGA TACAGC               TTGTTCTATTCAATT  50 49
  SAR11_0964 NONE
  SAR11_0965 NONE
        yiaK  950944 ..  950966 +  -8.6  -3.21419   ATGCTTTAGTTCAGC           TGAAATAATC CTA GATTGTTTCA           ATTTATCTTTAATCA  73 518
        dgtP NONE
        argS NONE
  SAR11_0971 NONE
  SAR11_0972 NONE
        scpA NONE
        scpB  957082 ..  957093 +    -3  -3.58536   TCCAGATGAAGAAAA                GTAA AAAG TTAC                 TTTAAAAATAAATTT  48 22
        tatA NONE
        tatB NONE
        tatC NONE
        serS  959555 ..  959569 +  -2.2  -3.10255   AAAAATCGTTAAGAT               TTAAAG TTG TTTTAA               TTAGATAGATGTTGT  41 22
        yajC  959894 ..  959914 +  -6.3  -3.19859   CCTGAAGTAAAAAAA            TAACATTTT ACT AAAGTGTTA            TACTTTTCTAAATTA  61 23
        secD NONE
        secF  962412 ..  962428 +  -2.3  -3.33361   CGATAAAAGAGTATT              TGTTCTT GAA AACAACA              TTGCTGTCCTTGCTG  44 88
         ssb NONE
        gyrA NONE
        kdtB NONE
        ppiB NONE
         tgt  971478 ..  971488 +  -2.6  -4.41633   ATTTTCCCATTCTGA                 TAAA TCT TTTA                 TTCTTTTTGAGGATG  58 376
  SAR11_0992  973445 ..  973459 +  -2.2  -4.59293   AACTAAAATTGAATA               TTTTTT ATT AAGAAA               TTTATTTAATATTTC  58 481
  SAR11_0994  975418 ..  975428 +  -5.4  -4.95547   GCTCTGCCATCTCTC                 CGTT AGC AACG                 TTTTATTATTATAAA  77 115
        rarD NONE
        mltB NONE
  SAR11_0997 NONE
        dacC NONE
         tmk NONE
        holB NONE
        metS NONE
  SAR11_1002 NONE
  SAR11_1003  984292 ..  984309 +  -5.7  -3.09742   ATAGTTTTTCCTTTG             TATTGAT TTAA ATCAATA              GTTTCATTATTTATA  57 426
      ndufs4 NONE
        sbmA NONE
        glpX NONE
        recJ  990206 ..  990216 +  -2.6  -2.62246   TAACTATTAGAGACC                 TTAT CCT ATAA                 CTTAATTACACTTGA  40 15
  SAR11_1011 NONE
  SAR11_1012 NONE
        yxkH NONE
  SAR11_1014 NONE
  SAR11_1015  995411 ..  995424 +  -2.5  -3.00138   ATTATGAAAATTATT               TATTA AAGG TAATA                TAATTTAATATGAGT  42 9
  SAR11_1016 NONE
  SAR11_1017  997113 ..  997133 +  -4.2  -3.94276   TTTAAAATAGTGATC            TTTATTAA CATTT TTAATAAA            TTTATAACCTATTTT  58 72
  SAR11_1020 NONE
         ada  999862 ..  999873 +    -3  -5.19916   AACGCCAAAAACCCT                TGTT ATTG AACA                 TTTTTTAGGTATTTT  69 58
        metY 1007448 .. 1007464 +  -2.3  -2.54619   AATATGCAGTTGATC              TATGCAA AAA TTGAATA              ATTGATGGGTTGTTA  39 254
  SAR11_1032 1008757 .. 1008767 +  -2.6  -6.11243   TTTGCCATTTTATTT                 TAAA CTT TTTA                 TTTTTTTTATTAAAT  81 227
  SAR11_1039 1011627 .. 1011645 +    -3  -3.53174   CTTAATCATTGGGTT             TACAGCAG GAC CAGCAGTA             TCTTTGTACGGGTCT  48 96
        hemB NONE
         slt 1031870 .. 1031885 +  -4.8  -3.91032   TGATATAACCGATTG              TATTGA ATAT TCAATA               TTTATAAAGTAATTC  60 143
        soxB NONE
        soxD NONE
        soxA 1036476 .. 1036490 +  -3.6  -2.92667   AACTTCTATTAAAGG               GGATAT AAC ATATTC               TGATTTAGAAATTAA  45 47
        soxG NONE
        pheC 1037855 .. 1037867 +  -2.7  -5.79588   ATTATAACTTTAAGA                GTGAA AAA TTTAC                TTTTTTTACTTTTAA  74 66
        glnP NONE
  SAR11_1071 1039284 .. 1039295 +    -3  -3.72765   TTGTGTCTCCATCTA                CAAT TTTA ATTG                 TTTGAGATTTGACTT  52 451
  SAR11_1079 1046055 .. 1046066 +  -4.4  -3.30474   AATAATTAATACTTG                CCAT AGTG ATGG                 TTAATAGTTATAGAG  52 32
        pyrB NONE
        pyrC NONE
        ygiH 1048901 .. 1048913 +  -3.4  -4.26681   AAAATTTATTGATTT                GACT ATCTA AGTC                TTTTAAGTAATTTGT  56 29
        topA NONE
  SAR11_1084 NONE
  SAR11_1085 1052356 .. 1052376 +  -2.7  -4.69464   TAAATATTTCTCATA            TCAAAAATT GAG AATTTTTTA            TTTTTCACATCTTTT  62 92
        panC 1055328 .. 1055339 +  -4.4  -4.06993   CTTGATGCAATAGCA                GGAT CAAT ATCC                 ATTTTTTTTAAAGTT  59 110
        rfaL 1057395 .. 1057416 +  -4.5  -4.21945   TTTGATATGAATGAA           GCATTAAAT TTTT ATTTATTGC            TTTATCTGTGTTACT  64 125
  SAR11_1131 1087844 .. 1087861 +  -7.1  -2.95906   TCTTGATTAGTCTAA             GATTTCT TAAT AGAAATC              GTTTATGCCCTTGTA  62 35
        sfsA NONE
         map 1091516 .. 1091527 +    -3  -2.72364   TGTTAAAGGTTATTC                TAAG CCCC CTTA                 CTTATAATTAATGAT  42 7
        purB NONE
        purC NONE
  SAR11_1139 NONE
        purQ NONE
        purL NONE
  SAR11_1142 NONE
        grlA 1097349 .. 1097378 +  -3.7  -3.27215   AGGAGTTGACATATA       GTTCTTTGTTAGT TGGA ACTGATAAACAAC        TTGGTCTCCCCATTT  49 72
         gph NONE
        prpD NONE
        prpB NONE
        prpC 1112032 .. 1112047 +  -4.8  -2.59743   ATTTCTGATTTGAGA              TTGTTA TCTC TAACAA               ATTCATCTATGGCTT  49 78
        manB NONE
  SAR11_1728 1117706 .. 1117716 +  -6.8  -4.41353   TCAGAATAACTTGCT                 GCAG CTT CTGC                 TTTTGCTGTATCTGA  76 288
  SAR11_1165 1121236 .. 1121246 +  -3.2  -4.78764   TAAAGAATCCTATTG                 CCTT TGA GAGG                 TTTTTCATCAATTTC  63 45
  SAR11_1181 1136469 .. 1136485 +  -5.1  -4.91285   AATATAATTTTTTAT              CTCAGGG CTA TCTTGAG              TTTTATTATCTTGCT  74 348
  SAR11_1185 1138767 .. 1138779 +  -6.3  -2.67803   GCATTCATCATTACC                CCTTT ATC AAAGG                TAACTTTAATAAAAC  57 353
        mmsB 1147931 .. 1147952 +  -3.1  -2.68434   TTGGGATACTTCCAG           TTTAATTAG AAGA CTAAGTAAA            TAATCTCGTATGCAA  42 1
  SAR11_1197 1148687 .. 1148698 +  -2.2  -4.84146   AATCACTAGAGAATT                GTCG GGAA TGAC                 TTTGTTTTCTGTGAT  61 151
  SAR11_1199 1149624 .. 1149640 +  -2.3  -2.59534   AAGTGTTGGCTGTAG              TATCAAA TGG TTAGATA              ATTAATGTACTTAAT  39 4
        amsK 1150709 .. 1150736 +  -3.8  -5.07971   GATTATTGAAGAATA        TAAAAAAATTCTA AAC TA-AATTTTTTTA        TTTTTAATTGTTTTA  68 7
        abrB 1155460 .. 1155475 +  -3.2  -3.82665   CAATGTTAGTCACAG              CCCAAC TAAA GTTTGG               TTTCATGGTGTACTC  52 484
  SAR11_1207 1156540 .. 1156562 +  -4.9  -3.55447   ATCATTAATATAATC           TCATTACCA TAAGC TGGTAAAGA           TTGTCTGATCGCTAC  57 218
         apt NONE
  SAR11_1214 1162410 .. 1162434 +  -3.7  -4.43511   TCTAGGTTTTGGAGA          TAATTAAAACT AGT GGTTTTAATAA          TGTTTTTATTTTTAA  62 286
        ecpD NONE
        glbN NONE
        sigB NONE
  SAR11_1219 1166476 .. 1166498 +  -4.9  -4.52415   AATTAATCTGTTATC           TAACACGTG CTTCT CACTTGTTA           TTTCTTCTTCTAGAT  66 47
  SAR11_1223 1170678 .. 1170689 +  -4.4  -2.64872   CGACTAGCCCATTTA                TACC TTCT GGTA                 ATGTTGTTACATCAA  46 217
  SAR11_1227 NONE
        dinF NONE
  SAR11_1229 1175283 .. 1175304 +  -6.1  -3.87815   TTAATAACTTAACTT           TAAATTTAA TCTT TTAAATTTA            TTTCTAAAACTAAAA  66 50
  SAR11_1242 1185541 .. 1185562 +  -4.4  -4.94147   GAGCCTCTGTTATAG           GTCCTTCC GAACTA GGAAGTAC            TTTTATTATATTATT  70 133
        hisI NONE
  SAR11_1247 1189122 .. 1189156 +  -3.7  -4.30104   ACACCTACTTCATCC     TTTTGCTCAGCAAAG AAGTA CTTTTCTAAGTAAAA     TTCTTTATTCATTTC  60 272
  SAR11_1249 1190444 .. 1190465 +  -2.4  -4.32067   TTGTCGGTATGATTT           GTTCCTGTT AAATA AACAG-AAC           TTGTTTTATCAAATG  54 294
  SAR11_1256 NONE
        metF NONE
  SAR11_1265 1203412 .. 1203422 +  -2.6  -2.76509   ACACAAGAGAAGTCG                 TTAA AGG TTAA                 ATTAATTATTTGGGG  41 15
  SAR11_1266 1204235 .. 1204249 +  -7.2  -3.03429   CAAAAATTATCTAAT               TGAAGA ACT TCTTCA               TCATTATTATCTTGA  64 143
  SAR11_1271 NONE
        purE NONE
  SAR11_1273 NONE
        cspL 1210010 .. 1210022 +  -3.5   -5.4148   ATTGGCTGCGATTTT                TTAAT TAA ATTAA                TTTTTTAATTATTTA  73 55
  SAR11_1276 1211205 .. 1211222 +  -4.1  -3.59247   TTTTAGTTTTTATGA             GAGGTAT CAAC AAACCTC              TTTAAGGAATTATTA  54 3
        racX NONE
  SAR11_1278 1212767 .. 1212778 +    -3  -3.34398   ATCATTATACTCCCA                CTTA ATCC TAAG                 TATTTAAAAGCACAA  47 337
  SAR11_1280 1213844 .. 1213860 +  -3.7  -2.58812   CTAGCATATCAATTG              TAACTGA CAT TCCGTTA              TAAATTGAATTTAAA  44 152
         fhs 1220728 .. 1220747 +  -4.4  -3.89354   TGAGATTTTATGTAT            GAGATATGA CTT TCATA-CTC            TTCTTCATTTAAAAA  57 114
        ssdH NONE
  SAR11_1289 1224786 .. 1224802 +  -8.7  -3.77832   TTGTTGATGGGGGTC              TTACGGC TAA GCCGTAG              TTATTAACTTTAGGC  79 9
  SAR11_1296 1230536 .. 1230546 +  -2.6   -3.6471   ACATTTTTAAATAAA                 TAAA AGA TTTA                 TTATCTAGTTTAAGA  46 23
  SAR11_1303 NONE
       rpl6e 1239181 .. 1239204 +  -4.1  -4.30909   ATCTATAAAAAATTG          TATTTTTTT TTATCC AAAAAAATA           TTGTTTTGCTATGTC  62 91
  SAR11_1304 NONE
  SAR11_1305 NONE
  SAR11_1306 NONE
  SAR11_1307 NONE
  SAR11_1308 NONE
  SAR11_1309 1245736 .. 1245750 +    -5  -4.40963   TTAAGTTTTAGTACC               TCAATC AAA GGTTGA               TTATTTTTCAAAACT  66 30
         amt NONE
  SAR11_1311 1247509 .. 1247532 +  -9.5  -5.93809   TATTAAATAAACTTT          GGGCGCTGC TTAATT GTGGCGCCC           TTTTTTTTATAAAAA 100 41
  SAR11_1312 NONE
        glxB 1248584 .. 1248598 +  -3.6  -3.48063   CAAAACCAGGTATTG               TTTATC ACT GGTAAA               TTATGAATTTAGATC  50 12
        glxC 1249263 .. 1249280 +  -3.5  -2.57211   TAATTTTAAAATTGA             TAATGTG AGCT CATATTA              GTTATGAAAAAAGAT  44 7
        glxD NONE
        glnT NONE
        ygeX NONE
        phrB 1254844 .. 1254862 +    -4   -2.6953   TGTTGAATACTTATA             TTGATAAT TCC ATTATTAA             ATTCATTATCCTTGA  46 326
        argE 1263203 .. 1263217 +  -5.8  -3.96387   AAAATCTGTAATAAA               TTAACA AAT TGTTAA               TTTAGTTAAATTAAT  66 22
  SAR11_1330 NONE
        ppiA NONE
  SAR11_1332 1268646 .. 1268656 +  -3.2  -4.40311   TAGTTTAAATTCAGT                 CTCT GAT GGAG                 TTTTAAATTCTTTAT  60 298
  SAR11_1340 NONE
  SAR11_1341 NONE
  SAR11_1342 1279842 .. 1279852 +  -2.6  -3.18912   TGTTAATATCAATCT                 TAAA AAT TTTA                 TTAATAGATAAATGA  43 4
        dhaS 1281324 .. 1281344 +  -5.5  -3.66999   GGATAAACCAATGAC            TGATCCATT TAC AATGGGTTA            ATTTTTTGACTGTCA  60 4
  SAR11_1344 1282213 .. 1282235 +  -2.1  -3.67051   AATTAGATAATTCTC           CTATTGAAA ATTCG TTTAAATAG           TCTTTAATTTGATTT  47 31
        livJ 1283488 .. 1283513 + -11.9  -6.23545   ATCTTAATTTTAAAA         CCCTCAGCAGT GAAA ATTGCTGGGGG          TTTTTTTTATTTAAA 100 46
  SAR11_1363 NONE
  SAR11_1364 1298751 .. 1298763 +  -4.9  -3.15658   CCTTCAATCATCTGT                GTATA AAA TATAC                TATAATTTTCTGCTG  52 466
  SAR11_1375 NONE
        leuA NONE
        mreB 1306199 .. 1306212 -  -2.5  -5.82281   AAATATAGAAAAAAA               TATTA AACT TAATA                ATGAGAATCTTTGCT  78 110
        mreC NONE
        mreD NONE
        pbpA NONE
        rodA NONE
        dadA NONE
  SAR11_1367 NONE
        serA NONE
  SAR11_1365 1297816 .. 1297830 -  -5.7  -2.70275   GAACCCCATATATCA               GATCC TGACT GGATC               ATCTGGGCTGCTTGG  54 507
        rhtB 1296958 .. 1296970 -  -3.5  -3.86254   AAATTTAAATAAATA                TTTAA CCC TTAAA                TGTAATTACACGCAA  54 63
       livJ2 1295638 .. 1295659 - -10.9  -5.61596   ATGTTTATAAAAAAA           TGCCCCCTA TTTC TAGGGAGCA            TTTTACATATTAGGT 100 42
       livH2 NONE
       livM2 NONE
       livG2 NONE
       livF2 NONE
  SAR11_1356 NONE
  SAR11_1355 NONE
         gab NONE
  SAR11_1353 NONE
        livG NONE
        livF NONE
        livH NONE
        livM 1285440 .. 1285456 -  -2.4  -3.93963   ATTAGCAGCCATAAA              TTTTTA TTCAT TAAAAA              ATGTATTTATCACTA  49 96
  SAR11_1348 NONE
  SAR11_1347 1283488 .. 1283513 -  -7.5  -4.19506   ATCTTAATTTTAAAA         CCCTCAGCAGT GAAA ATTGCTGGGGG          TTTTTTTTATTTAAA  75 36
  SAR11_1339 NONE
        y4tM NONE
        potA 1274037 .. 1274057 -  -3.4  -3.09505   ATACTTTAGTCAACA           GGC-AATTA TGGC TAATTTGCC            TTTATTTTATTTATA  44 63
        potD 1272778 .. 1272800 - -16.4  -6.06723   TTTTTTAAAAAAAAA           GGGCGGTTAT TTT ATAACCGCCC           TAATATTTTATAACA 100 64
        potB NONE
        potC 1270632 .. 1270647 -  -2.6  -6.17268   TTATAATAAAAAAAA              TGATCT TAGT AAATCA               ATTACCTATTAATTC  87 27
        fadB 1268123 .. 1268142 -  -2.2  -4.84921   GAGAACAAAAAATAA            TTCAAG CTAGAATT CTTGAA             GAAAAAAGAATTAAA  61 253
        speB NONE
  SAR11_1328 1263203 .. 1263217 -  -5.8  -4.19974   AAAATCTGTAATAAA               TTAACA AAT TGTTAA               TTTAGTTAAATTAAT  69 36
        csaA NONE
        yfiK NONE
        acnA NONE
  SAR11_1323 NONE
  SAR11_1322 NONE
  SAR11_1321 1255848 .. 1255862 -  -5.8  -3.53563   ACATCCCCTTGTAAA               TAAAAC CCT GTTTTA               TAATTTTGTTTAGTA  62 164
  SAR11_1320 NONE
  SAR11_1319 1254055 .. 1254065 -  -5.4  -3.60074   GATAAATTTCTTAAA                 GCTT GGA AAGC                 AGGCATGACAGGATA  59 500
       opuAC 1235325 .. 1235350 - -14.1  -5.64274   TTACCTATAAAAAAA         TCCCCCCCAAT AAAT ATTGGGGGAGA          TCTTAAATTATTTGT 100 49
  SAR11_1301 NONE
  SAR11_1300 NONE
  SAR11_1299 1233784 .. 1233814 -  -4.2  -3.86684   ATAAGTTATACGAAA       TAGAAATAAAATAC ACT GTATATTATTTTTA       TTTATTGTTTTTCCT  58 43
       opuAA NONE
       opuAB 1230360 .. 1230374 -  -4.4  -4.15565   CTGATTATCCTAAAA               TTAATT TTG AATTAA               TTAGAAAAACTTTTA  59 222
        gpsA NONE
  SAR11_1294 NONE
        dctQ NONE
        dctM 1225990 .. 1226008 -    -4  -2.89138   AAATTATGATTAAAC             CAAAAAAT GAA ATTTTTTA             TTCCACTAAATGATA  45 81
  SAR11_1290 1224810 .. 1224841 - -15.3  -3.18383   AGCCGTAGTTATTAA      CTTTAGGCGCCTC TTTCTT GAGGCGCCTAAAA       AATATTAATTATCTG 100 34
  SAR11_1287 1221419 .. 1221441 -  -2.9  -4.56133   CTTCAACAATTAAAA           TATTTAAAT CACTC ATTTAAACA           ATTCACCTGTCATAC  58 15
  SAR11_1286 1220295 .. 1220316 -  -3.1  -2.60002   TATGAAAGTAAAACT           CCTCTATTT AAAA AAATAGAAA            CAATTGCAAAAGAAA  42 352
       soxB2 NONE
       soxD2 NONE
       soxA2 NONE
       soxG2 1213371 .. 1213382 -    -3  -5.09685   GGCAAAAAAAAATAA                GTAA TAAT TTAC                 CTTTATCTGTCAGTA  68 365
  SAR11_1279 1212036 .. 1212054 -  -4.6  -5.28315   ATAAAAGTCAAAAAA             CCATATGT TAT ATATATGG             CTGAAATTATTTACT  77 416
  SAR11_1275 1209910 .. 1209922 -  -6.3   -2.5547   ACGGTTTAGATGAAG                GTCAA GCT TTGAC                TTTTGAAGTTGAAGA  57 165
  SAR11_1270 NONE
  SAR11_1269 NONE
  SAR11_1268 NONE
  SAR11_1267 1203735 .. 1203746 -  -2.2  -4.26344   ACACTGTTATTAAAA                CTGC TGTT GCAA                 TGTCTGGTTTAACTG  54 393
  SAR11_1263 NONE
        cysC NONE
  SAR11_1261 NONE
        ydbS NONE
       met17 NONE
        yeeE NONE
  SAR11_1257 1197210 .. 1197225 -  -6.2  -3.77789   ATTCAAAAAAATATA              GATGAT TTTT ATCATC               GTGCTTGGATTGTTA  66 21
  SAR11_1255 NONE
  SAR11_1254 1195974 .. 1195990 -  -4.5  -2.84051   CGATTCCTACTAAAT              TTTCATT ACG AACGAAA              CAAAATTCGTTTACC  48 48
  SAR11_1253 NONE
        etfB NONE
        etfA NONE
  SAR11_1250 NONE
  SAR11_1248 1188605 .. 1188619 -  -2.8  -4.28994   TAGTACTGATGAAAA               TGATCA CGG TGTTCA               TACAGTTTGTGCAAA  55 287
        folE NONE
        yhdH NONE
  SAR11_1243 NONE
  SAR11_1241 NONE
        aceA 1182365 .. 1182388 -  -6.2  -2.85216   TACTACTTATAAGCA          TCTAAATATA TAAT CATATTTAGA           AAGGTTATTAAAGAC  58 44
  SAR11_1239 1182024 .. 1182044 -  -8.3  -2.50016   GCTTATTATTAACAT            TGCGAATGA TTA TCAATCGCA            TTTATTGACGCAGTT  70 53
        sfuC NONE
        sfuB NONE
        sfuA NONE
        azlC NONE
  SAR11_1233 NONE
  SAR11_1232 1176217 .. 1176237 -  -2.6  -3.76634   ATTTTAAATATATAA            GTTGCCAA GTTAA TTAACAAC            TCATTGTTTTATTTT  48 34
  SAR11_1231 1175758 .. 1175770 -  -2.7   -4.3129   TATCTACTACTAAAA                CTGTA ATA TACAA                GATAATAAAATCTTT  54 88
  SAR11_1230 1174968 .. 1174982 -  -4.4  -4.98255   GTCGAACCAGAAAAA               TTTAAT GAA ATTAAA               AATGATGCTCAGTCA  70 311
  SAR11_1226 NONE
  SAR11_1225 1170331 .. 1170341 -    -4  -5.00884   ATTTTTTTCAAAAAA                 GTTA ATC TAAC                 TTATAATTTTGAACT  70 174
        cycA 1169467 .. 1169479 -  -3.5  -3.58256   TATATTTAAACAATA                TTAAA ATT TTTAA                ATACAAACAACTAAA  50 43
  SAR11_1221 NONE
  SAR11_1220 1166524 .. 1166537 -  -5.3  -2.81225   TAGATAACGCAATGA               CCAAT TCTC ATTGG                AGCATGAGTGGAGCA  53 225
  SAR11_1215 1162177 .. 1162189 -  -3.5  -5.10665   ACTCAATAAATAAAA                TTAAT TAC ATTAA                TAAAGAGACAAAACT  70 65
         pfs 1159819 .. 1159835 -  -2.3  -3.93288   TTTTACTTAATTAAA              TTAAAAC TGA GTATTAA              TTAAACTAGCAAATG  49 9
        speE 1158642 .. 1158657 -  -3.4  -3.33492   GGATTTATTTCACAA              TTTTAA TAAT TTAAAA               AGAAATTTTTAGTGA  47 34
        occT 1157716 .. 1157737 - -10.2  -2.82803   GATCCATATCGAAAG           GGCGACTA AATAAA TAGTCGCC            TTTTCAAAATATTAT  79 41
        occQ NONE
        oocM 1156009 .. 1156019 -    -4  -2.58418   CTTTTAGATAAAATT                 TCTA TTT TAGA                 GATTAAACAAGAAAA  46 347
        rfaF 1154626 .. 1154638 -  -5.5  -3.04646   AATTTTACAAATAAC                GGAAG TTG CCTCC                TACAAACTGCCGGAT  56 380
        tctC 1152658 .. 1152698 -    -5  -5.86976   TGAGAAAATAAAAAA GAGCAGTG-ATATAATT TTAGTAGT ATTTATATTCACTGCTC  TAATTTTTAAATAAT  90 50
        tctB NONE
        tctA 1150232 .. 1150251 -  -3.6  -5.86976   TGATAAAAGAAAAAA            CCATGA AAAAGTAA TCATGG             CGCTTCGAAATTTAA  87 498
  SAR11_1198 1148534 .. 1148552 -    -6  -4.42653   ATTCGATTTAGAAAA             TAACAAGG ATA CCTGGTTA             ATTCCTTAAAAAACT  71 31
  SAR11_1195 NONE
        rpoZ NONE
  SAR11_1193 1144198 .. 1144208 -  -3.2  -4.19371   TAAACCTGCAACAAA                 TCCC ACA GGAA                 TAGCGGTTAAGGCCA  54 82
  SAR11_1192 NONE
  SAR11_1191 NONE
  SAR11_1190 NONE
  SAR11_1189 NONE
  SAR11_1188 NONE
        gdhA NONE
  SAR11_1186 1138372 .. 1138383 -  -4.4  -3.75144   AACAAGATTTAATAA                TAGG TTTA CCTA                 TTTTAATAATTGGAG  55 96
        cytC NONE
  SAR11_1183 NONE
  SAR11_1182 NONE
  SAR11_1731 1135844 .. 1135860 -  -3.7  -3.10597   GGGGCTATTCAAAAG              GTTGTCT TAG AGAAAAC              TGGAACAAGATATGC  47 419
        phoR 1134013 .. 1134023 -    -4  -3.42574   TCAATTTTATTACAA                 GTTT ATG AAAC                 TTTTATGACAAAGAA  49 63
        pstS 1132884 .. 1132904 - -11.2   -5.5112   TGTACTAATAAAAAA            GGCCAGAA GTTTA TTCTGGCC            TTGATTGTGTTTGAG 100 50
        pstC NONE
        pstA NONE
        pstB NONE
        phoU NONE
        phoB 1128005 .. 1128022 -  -2.8  -3.29511   TTTATGCTTCTACAA             TCATTA CTAATT TAATGA              ATAGCCAGCTGATCT  43 14
  SAR11_1729 NONE
  SAR11_1730 1127444 .. 1127460 -  -2.2  -6.38655   AAAGATAAAAAAAAA              CCACCT GTCTA AAGCGG              TGGTTGAAGCGTCGC  91 119
        bhmT NONE
        osmC 1125570 .. 1125598 - -10.4  -3.75653   AATGAACTTAAAAGA        CTTAAGCCCTAT TTTTC ATAGGGCTTGAG        TTAATTAGTTAAGCA  89 34
        ordL 1124105 .. 1124122 -  -2.1   -4.4727   CCAATACTGATAAAA             TTATAAA TACA TTCATAA              ATTAACTTTTATCAT  55 49
  SAR11_1170 1123770 .. 1123782 -  -3.5  -3.16564   TAATTCAATCTAATA                TTAAA TTT TTTAA                AGACTATTTCAGTAA  47 178
  SAR11_1169 1122653 .. 1122668 -  -3.4  -3.59468   AAAACAATATCAGAA              TTTAAA TAAA TTTAAA               TATTTTTTATCTCGT  48 74
  SAR11_1168 NONE
  SAR11_1167 NONE
  SAR11_1166 1121099 .. 1121111 -  -2.7  -4.09656   TGCAAAAGACAAGAA                TGAAT GTG ACTCA                ATGAGAAAAAAAATA  53 134
  SAR11_1164 NONE
  SAR11_1163 1119389 .. 1119404 -  -2.6  -3.21695   TGAGTATTAACCCAA              CTAATA TATT TACTAG               TTATTGTCTTAACGT  43 88
  SAR11_1162 NONE
        sbcC 1117615 .. 1117629 -  -4.2  -3.14372   TAAGTAAAACAATCA               GCATGT AGG ACAAGC               TTCTGTAGCAAGCGA  51 8
        nrdA NONE
        nrdB NONE
  SAR11_1157 1111781 .. 1111796 -    -4  -3.68908   AAATATTTATCCAAA              TGTTGA TTAC CCAACA               GGACCTACTTACCAT  53 209
        glmU NONE
        glmS NONE
         dhs 1103767 .. 1103781 -  -5.8  -4.13183   AAAATTTAAACGAAA               TTGTAT TCA ATACAA               TGGTTTAAGATGCCG  67 30
        nadE 1102988 .. 1103003 -  -4.8  -2.74741   ATTATACTTTAATTA              TAGATT TGTG AATCTA               TAAGATTAGTTGGGA  50 31
        cysS NONE
  SAR11_1147 NONE
  SAR11_1146 NONE
        rpsD 1098504 .. 1098528 -  -3.7  -4.18494   CAGTTGCATTTAAAA          TCTCATAAAAA TTT TATTTATAAGA          AAAAATGTATAATAA  56 130
         cfa 1096882 .. 1096906 -  -2.1  -4.80167   CAGGAAAAAGTAAAA          TTGAACAACAC AAA ATGGTGTACAA          TTCTTTAAAAGGGAA  61 426
  SAR11_1134 NONE
  SAR11_1133 1088774 .. 1088788 -  -4.2  -2.84617   CACTCCAAAAAGGCA               CGGATT TTA AGTCCG               TTGTGTCTACCAATT  48 133
        ppnK 1087895 .. 1087909 -  -5.8   -3.2614   CAGCTGGTAGAGCAA               TTGATT TGT AATCAA               TAGGTCCGCGGTTCG  58 64
        tufB NONE
        secE 1085230 .. 1085242 -  -2.7  -2.66695   TTTTTCATTAAATAC                TTACC TTT AGTAA                AGCTTCCAATAAAAA  40 5
        nusG NONE
        rplK NONE
        rplA NONE
        rplJ NONE
        rplL 1082637 .. 1082656 -  -5.8  -2.80195   ATTTATTACTAATCA            CTGATTAA TAAA TTAACCAG             TTATGAAATCTTTCT  56 48
        rpoB NONE
        rpoC 1074268 .. 1074278 -  -5.4  -3.54424   GTTTAGTTCCGTAAA                 GTAG GTA CTAC                 ATTCCAACCAAAAAC  59 107
        rpsL NONE
        rpsG NONE
        fusA NONE
        rpsJ NONE
        rplC NONE
        rplD NONE
        rplW NONE
        rplB NONE
        rpsS NONE
        rplV NONE
        rpsC NONE
        rplP NONE
        rpmC NONE
        rpsQ NONE
        rplN NONE
        rplX NONE
        rplE NONE
        rpsN NONE
        rpsH NONE
        rplF NONE
        rplR NONE
        rpsE NONE
        rplO NONE
        secY NONE
         adk NONE
        rpsM NONE
        rpsK NONE
        rpoA NONE
        rplQ 1058198 .. 1058217 -  -2.3  -2.82516   TTTTTCATGATGATA            TAATTTT ATATAA AAAATTA             AGCAGTAGCTAATTT  40 23
        rluC 1057029 .. 1057042 -  -5.3  -3.18768   TTTAATATTAAGACA               TTTGG TGAT CCAAA                AAACATTGGTATTTG  54 259
        mgtE 1054831 .. 1054860 -  -5.9  -3.37344   GTTTTATTGAATTAA       TTTCTCCACAAAAA ATG TTTATG-GGAGAAA       AAGATTTTCAACAAT  59 405
        galU NONE
         ugd 1051792 .. 1051808 -  -3.7  -4.81249   TGTTAAATTTAAAAA              CAGTAAA ACA TTAACTG              AATTTATGGAGAAAT  65 503
        gatC NONE
        gatA NONE
        gatB NONE
  SAR11_1075 NONE
        yceA NONE
        norM NONE
  SAR11_1072 1038467 .. 1038477 -  -5.4  -2.92701   AAAGCAAATGAATTA                 GTTG TGT CAAC                 CTATAGACCATTAGA  53 446
        dapA NONE
        smpB NONE
        folK NONE
  SAR11_1058 NONE
        pyrE NONE
        pdxJ NONE
        acpS NONE
        sipF 1023522 .. 1023532 -  -2.6  -4.00042   GTTTTCATTAAATAA                 TTTT CTT AAAA                 AACCTGTCGAGTCTA  50 7
         rnc 1022849 .. 1022859 -  -2.6  -2.52676   TATCGTCCCAATTCA                 TTTT TTA AAAA                 TATCCTGTAAACATA  39 12
        recO 1022120 .. 1022139 -  -2.8  -3.74519   AAGAGCCGGAGCAAA            CGCTATAG TAAG CTATTACG             CAGATAGAATTGAAG  50 55
  SAR11_1050 NONE
        rpiB 1020038 .. 1020051 -  -2.5  -3.61902   TTTCACTAGACATAA               TTAAA TCTT TTTAA                TTCTTTTTGCGTGTC  46 12
        glyA NONE
        ybaD NONE
        ribD NONE
        ribB NONE
        ribA NONE
        ribH NONE
        nusB NONE
        thiL 1013747 .. 1013760 -  -2.5  -3.28907   CAATAAAAGGCAATA               TTTAA CTTT TTAAA                ACTTATGAAAATAAC  43 21
        hppA 1011443 .. 1011455 -  -2.7   -3.8579   ATGCAAGAATTGAAA                TTTGC AGA ACAAA                CCACTGAAAATCAAT  50 134
  SAR11_1038 1010627 .. 1010639 -    -2  -3.46888   CAGCCATAATAAAAT                TAGT GCTTA ACTA                CACCTTTTATATAAG  43 12
        rpmF NONE
        plsX NONE
        himA NONE
        merR NONE
        rpmG 1008353 .. 1008376 -  -2.4  -5.66868   AATTAATCAAAAAAA          GATCTTCATT AGTC AATGAAGTGC           TAAAAGTAAAAATCC  80 207
        coxW 1006913 .. 1006924 -  -4.4  -4.13561   TCGTGCTAAAAAATA                CCTT AATG AAGG                 AAATGGTGGTTTAGT  59 313
        rplM NONE
        rpsI NONE
        argC NONE
  SAR11_1026 NONE
         hom NONE
  SAR11_1023 1001265 .. 1001280 -  -7.6  -2.86413   AAAGGTTAAATATGA              TGGCTT TCAT AAGCCA               ATAGATACAGTTTAA  64 37
  SAR11_1022  999980 ..  999997 -  -4.9  -3.56092   CTATGAGCGTTTAAA             CAGTATA TTCT CATACTG              CATTGCTCTACTTGT  56 454
        xerD NONE
  SAR11_1018  996652 ..  996665 -  -2.5  -4.72986   TATGCCTACTAAAAA               TATTT ACTT AAATA                ATTACTATAATATTC  62 449
  SAR11_1006  985547 ..  985558 -  -4.4  -3.49048   CTGCAATTAACAATA                CAAG ACCA CTTG                 CCGCTTCTAATTGAA  54 82
        nhaA  984401 ..  984413 -  -3.5  -2.77126   TAAACATAGATAGGA                TTAAT AGA ATTAA                TAAATTATTTTTATA  45 50
        bsaA  983679 ..  983691 -  -4.9  -3.92041   AAAAAATTAAAAAAT                TTAGA ATA TCTAA                TTATTGATTGTCTGT  61 214
        recG  972833 ..  972849 -  -2.3  -5.00388   TAAAGCAAAAATAAA              TATTAAC TTA GTTAATG              TTTTTGTTCCAACAA  63 162
  SAR11_0991  971269 ..  971298 -  -5.3  -4.28018   AAGACTTCACCAAAA       GTTTTTTTTTA AAATTAAA TAAAAAAAAAC        ATTAATCTCAACTTT  66 151
  SAR11_0989  971050 ..  971078 -  -2.6  -3.72592   AACTTTTATCAAGAA        TTAATGTCTTCT ATTAG AGAAAATATTAA        AAAAGGTACATTTGA  50 76
        uvrA NONE
  SAR11_0982  962137 ..  962147 -    -4  -2.62018   AATATCTCAATCAAT                 GAAA CAC TTTC                 TAGAACTATAATTAC  46 230
  SAR11_0968 NONE
        xthA  950044 ..  950057 -  -6.7  -3.94381   AGAGAAGGGCACAAA               GTTCC CCTT GGAAC                GGGTTTAACTAAAGA  71 411
  SAR11_0963  947847 ..  947859 -  -3.5  -4.73341   AAAAAACCAAACAAA                TTAAT GCT ATTAA                ATTAGACATTCCTTG  66 510
        ispD NONE
        pgpA NONE
        cinA  927564 ..  927574 -  -6.8  -3.33573   ATTAACAATCATTAA                 TGCC TAA GGCA                 TCAGTTAAAAGAAGT  64 469
  SAR11_0930  895162 ..  895174 -  -6.3   -3.8679   GATAAAACATTCAAA                CTTGA AGG TCAAG                GTTCTGTTCAATATT  66 308
  SAR11_0926  890930 ..  890942 -  -3.5  -3.01791   AGTTTCTGTTTAACA                TTATT TAA AATAA                TTTTTAACTCGCTCA  46 13
        trpE  889472 ..  889488 -  -2.3  -2.64942   TCTATTAATAAAATT              TTCATTA TTT TAATGCA              TTCATTAAAGCTTTG  39 13
       trpGD NONE
        trpD NONE
        trpC NONE
        lexA NONE
        gltX  884745 ..  884763 -  -7.6  -3.37487   TTAGATTCGCAAACA             TCATTAAT ATT ATTAATGA             CAAGGAGGTGATACC  69 201
  SAR11_0877 NONE
  SAR11_0876  842403 ..  842416 -  -2.4  -5.09225   ATGTCATCTAAAAAA               GCTA TGAAGT TAGC                TCAAAAACAAGCTTA  65 212
         ung  840803 ..  840819 -  -2.3  -2.74012   TTATTATGCGAACTA              TTTGAAG TTT CTTGAAA              GAGCAAGAACAGAAG  40 347
  SAR11_0871  840191 ..  840204 -  -4.5  -3.79348   AAAATAGTAAAAAAG               GGCAC GATT ATGCC                GCTAGAGTTTTTGTA  59 349
        yyaM  836002 ..  836018 -  -3.1  -4.01646   CATATAAAAAATTAA              CTTTAAA AAC TTTAAAA              AATTCTTTAATTAAA  54 519
  SAR11_0860 NONE
        betA NONE
  SAR11_0857 NONE
  SAR11_0856 NONE
  SAR11_0855 NONE
  SAR11_0854 NONE
  SAR11_0853  822639 ..  822665 -  -3.8  -3.61506   TTACTTCTAAAAAAT         CAAAAGATGAAA AAA TTTTACCTCTTG         GTTTAACTGATGGAG  52 150
  SAR11_0850 NONE
  SAR11_0848  817263 ..  817275 -  -3.5  -3.89837   TAGAATGACAAAAGA                TAAAA GAA TTTTA                ATTAGAAACACTGCT  56 437
  SAR11_0843 NONE
        garD NONE
        yeiH  809087 ..  809097 -  -5.4   -3.2594   ATGCCAACAAAATTA                 GTTC CAG GAAC                 TTCTTTGTTTGTTAC  56 455
  SAR11_0827 NONE
        cysQ NONE
  SAR11_0825  796421 ..  796434 -  -5.3  -3.83998   TGACGGTAGAGGAAA               TGAGA AATT TCTCA                TTTGCCTATATCGAA  61 515
  SAR11_0823 NONE
        dsbA  795189 ..  795202 -  -2.3  -3.01712   GCTGGTGGTTTAAGA               TCTGC ACTT GCAGC                TAAATCATTAAAAGA  41 113
        wbbA NONE
         bcp  793347 ..  793364 -  -9.8  -3.83188   TATAGTTAGAAAATA             GGCCCC TTAATT GGGGCC              TTTTAATTTATAGAG  83 28
        cynT  789755 ..  789765 -  -2.6  -3.28323   AAAAAGGCTATAATA                 TTAA AAG TTAA                 TTCGCTTTCATTTTA  43 54
        tauA  782223 ..  782251 - -15.5  -5.40474   ATTTTTTTAAAAAAA        TAGGCACCAATTT ATT AAATTGGCGCCTA        TTTAAATTTATTTAA 100 50
        tauB NONE
        tauC NONE
        comC  778248 ..  778258 -  -2.6  -3.34398   TTTTTTTCCTAAAGA                 TTTT AAA AAAA                 TAGAAATTCCAACAG  45 214
         pta  776353 ..  776366 -  -4.5   -3.6501   AAGAATTAGTCTAAA               GCAAC AACA GCTGC                AGCAATAGAGGCTAA  54 2
       hisD2  774660 ..  774670 -    -4  -4.30827   AAAATTAAAACTAAA                 GTTT CAG AAAC                 TTCATTTGATGTGGA  61 349
        cysE NONE
        cysK NONE
  SAR11_0788  763676 ..  763698 -  -4.3   -3.1372   TAGCCGCCAGTAAGA           TTCATCTAA TTATC TTAAATGAA           ATATTGTTAGAGATA  51 57
       qacH2 NONE
        qacH  762566 ..  762581 -  -6.2  -2.89421   GGAACAAGCATCAGA              TGGAAA TATG TTTCCA               CATTTATATTCACCA  59 457
  SAR11_0765  741922 ..  741954 -  -4.9  -2.92613   CTTTATTTGAAACTA      GCTAACTTCAAGCTT TTT ACACTGGAAGTTAAC      ATAAATAATTAACCA  50 34
        moaA NONE
        moaC NONE
        moaD NONE
        moaE NONE
        yedY NONE
        yedZ  736933 ..  736956 -  -6.7  -3.51637   ACAGATATATTATAA          TGGCCTGTA TTAAAC TGCAGGCCA           TATAACTATGAAAGT  67 377
  SAR11_0755  734445 ..  734461 -  -2.3  -5.09685   TAATAGATAGAAAAA              TTTGTAA AGA TAACAAA              GATGACATTATTAAA  65 389
  SAR11_0752 NONE
  SAR11_0751 NONE
        mmuM  731604 ..  731618 -  -7.2  -3.26405   TTTATTGAAAAACCA               TGGAAT TCA ATTCCA               AGCATTGAATCTACA  66 276
        glnA  728870 ..  728902 -  -2.1  -4.31397   ACTCTTAGAAAAGAA     GTAAACACTG-GTGC TAATG GCACTCAG-GATTAC     GTTGTTAAAAAAGGA  54 83
  SAR11_0737  721375 ..  721393 -  -2.5  -5.96521   AGTAATCAAAAAAAA             CTTTCAT TTGAT ATAAAAG             ATTTTGATTTAAGTT  85 399
        tyrS  718871 ..  718887 -  -5.3  -3.67141   AGAAGGTTATCTAAA              TTTTAAT TCT ATTAAAA              AAGATGGTGTTTCTA  59 501
         rne  711665 ..  711677 -  -6.3  -5.22039   GCTAAAGCTAAAAAA                CCATT TCA AATGG                CATTGGCATTTAAAA  82 132
        aroQ NONE
        accB NONE
  SAR11_0726  708394 ..  708425 -  -4.6  -5.06414   GTTTGTTAATAAAAA      GTC-TCAAATGCAAA AAC TCTGAATTTGATGAC      AACCCAGAAATTACA  75 178
        nrdE  706842 ..  706858 -  -5.9  -3.18728   ATGCTCAAGACTTAA              TGATGAA CGC TCCATCA              AACGTTAACGAAGAG  57 85
        purM NONE
        purN  701638 ..  701649 -    -3  -2.94578   GAAAAAGAAAATGCA                GTTT TAGG AAAC                 AGAGAATTGATGGGT  44 172
  SAR11_0715 NONE
  SAR11_0714 NONE
        ostA NONE
  SAR11_0712 NONE
        pdxA NONE
        ksgA  692344 ..  692366 -  -6.4  -3.21269   CCTAGTAAAGAGATA           CTATTTGAAA GAC TATCAAATAG           AGACATGAAAGATAA  60 228
        rpsF NONE
        rpsR  689267 ..  689280 -  -3.1  -2.72324   TTCATTTAAATTAAC               GCTAA ATTT CTAGC                TCTCTTAATAGACAG  42 2
        csn1 NONE
        dnaB NONE
        acrB  684898 ..  684908 -  -2.6  -2.83273   TTAAAGCATCAAGCA                 TAAT AAT ATTA                 TTTTCCGAATGGTTT  41 23
        cvpA NONE
        purF  682854 ..  682871 -  -4.3  -2.92265   ATTTATATATAAGGA             TTTAAAA TTCA TTTTAAA              GTCTTTATGTTTAAC  48 72
        gsh1 NONE
        gshB NONE
        salY NONE
        ycaD  677973 ..  677989 -  -3.8   -4.0641   CTTGATGTAGATAAA              TTTCTA AATGA TAGAAA              GATCTCTAGTCCTAA  57 420
        yajQ NONE
  SAR11_0691  675157 ..  675169 -  -3.5  -3.53811   GTTATGTTTTCCAAA                TAAAA TAA TTTTA                TTTAATGTTACATCT  50 23
  SAR11_0690  674701 ..  674711 -    -4  -4.08692   GAAGTTTTTGCAAAA                 TTTC CAA GAAA                 TATGATTGAGCATTT  59 160
  SAR11_0683 NONE
  SAR11_0682 NONE
        fdhD NONE
        fdsB NONE
        fdhF NONE
  SAR11_0678  660873 ..  660889 -  -2.3  -4.42765   CTTGAAAAAACTAAA              TTTACAA AAA TTGAAAA              AGTAATAAATTTCGA  56 123
  SAR11_0674  657620 ..  657631 -    -3  -3.42274   AAAACACTGAACCAA                CTAT GACT ATAG                 AGCAATATTTTAATG  48 444
        ybgL NONE
  SAR11_0661 NONE
  SAR11_0660  644829 ..  644839 -  -2.6  -4.44974   CTAAAGTTTATAAAA                 TTTT TCC AAAA                 TTAGAATCTAGATCA  58 362
        braC  640473 ..  640494 - -10.9  -6.04378   AAATTATAAAAAAAA           GGCGACCAT GTTA ATGATCGCC            TTTAATAGTATTAGT 100 46
  SAR11_0654  639386 ..  639403 -  -4.3  -3.85724   AAAAAGTAATTCAAA             TAATTAA AACT TTAATTA              AGAATAAAATTCCTG  55 425
        icdA  630694 ..  630707 -  -3.1  -3.96867   GAAAAAGAAAACCAA               TCCAA TTTG TCGGA                TCAAAAAAATGAGGC  54 520
  SAR11_0642  626999 ..  627017 - -13.2   -4.3534   CTTTAATTATTAAAA             GGCGCTTA ATT TAAGCGCC             TTTTTTCCCAGACTG 100 177
        mucA NONE
        umuC  620665 ..  620685 - -11.3  -2.78547   TGATTTCAGTAATTA            TACTTTCTC AGA GAGAAAGTA            TTTTAGAATTTGAAA  85 74
        dksA  617764 ..  617774 -  -3.2  -4.28774   GCAGTTAATTTAAAA                 CCTG AAA CAGA                 TATTAGTGATAAGAG  57 180
        prpE NONE
        qacE  611389 ..  611400 -  -4.4  -3.75105   TGAACCCACCAATAA                GAGA TAAG TCTC                 ACTATGACAGGTTAT  55 483
  SAR11_0621  609584 ..  609596 -  -4.9  -2.51871   CTCCATACTAAAACC                TATCA ATT TGATA                CAATCTTGTCATGCA  49 55
        nadA NONE
        nadC  607747 ..  607768 -  -5.3  -4.04482   CTTTCTAAAAAAAAT           TAGATTTCA AATT TAAAATCTA            TAGCTGGTACACTAT  64 3
        ispB  600078 ..  600093 -  -4.7  -3.21551   AAAATGATGTACCAA              GACCA GAGCAT TGGTC               AGGTTGGAATTTGAT  52 146
        aroC  598145 ..  598160 -  -7.6  -2.66552   AAATAAAGGAATTGA              GTCAAC GATA GTTGAC               GCTCGTTTTGCTAAA  65 340
  SAR11_0608  594399 ..  594413 -  -4.2  -2.94464   AATATTAATACTATA               TGCGCT TGT AGCTCA               ACTGGATAGAGCGCC  50 105
        sfhB NONE
        rpoH  592288 ..  592306 -  -7.5  -4.48823   AACCAATTTATAAAA             CTTTTCC TGGAT GGAAAAG             TTCCACACAAGGAAT  79 179
        tktB NONE
         gap NONE
         pgk NONE
        fbaB NONE
        thiE NONE
         efp NONE
        suhB  569619 ..  569633 -  -2.2  -4.32669   AATTTTATAAAACAA               TTAAAA GTT CTTTAA               TTTTTCAAGCATTTT  53 11
        rpmE NONE
  SAR11_0579  568768 ..  568780 -  -2.7  -3.13504   TGTCTATTAAAATTA                TTCAA TGT TCGAA                ACTTCTCTTGTTAGT  43 10
        rpsU  568277 ..  568302 -  -6.3  -3.20325   TACAAGCAAAACAAT         TGGGAT-GTCAT ATT ATAACTATCCCA         CCAACAACTATTGAG  60 238
  SAR11_0567  557739 ..  557757 -  -8.2  -4.70879   TTTAAATTTTAAAAA             TAGATGTG CCA CACATCCA             CATCAAATATATTTT  87 296
  SAR11_0564 NONE
  SAR11_1726 NONE
        wbyL  554815 ..  554827 -  -3.5  -4.03909   GATAGATCAAAAAGA                TAATT ACG AATTA                GAATTCAAACATAAA  57 422
        rfaK  552394 ..  552405 -  -4.4  -4.05875   GTTAAAAAATTTAAA                TCCT TAAG AGGA                 AAATTATTTGGAAGA  59 145
  SAR11_0556  549186 ..  549210 -  -5.9  -4.21607   TTTATTTAAGAGAAA          TCTTTAATTTT TTA AAAATTAATGA          TAAAAAGAAAATTAT  70 351
  SAR11_0551 NONE
        rfaG  542926 ..  542940 -  -5.8  -5.52909   CAAGATTTAAAAAAA               TTATTG GTT CAATAA               ATTTAATTATTATAT  90 98
  SAR11_0549 NONE
  SAR11_0548 NONE
  SAR11_0547 NONE
        gmhB  538353 ..  538371 -  -7.6  -4.68593   GTGATTATTTAAAAA             GATTTAAA AAA TTTAAATC             AGCTATAAGAATCAT  83 379
  SAR11_0542  535464 ..  535474 -  -3.2  -4.77908   AAAATAAAAAAAATA                 GGCT GGA AACC                 AGAAGCAAATATTTT  64 132
        tktN NONE
        tktC NONE
  SAR11_0535  528121 ..  528135 -  -5.8  -2.93817   AATTCTTAATAAGTA               TTTTGA TGA TCAAAA               ATAAAAACTTAAGTC  56 100
  SAR11_0533  526026 ..  526038 -  -3.5  -3.34222   ATGATGACTTTATAA                TAAAA TTT TTTTA                ATTAAATATATTATT  49 23
  SAR11_0532  524449 ..  524461 -  -3.5  -5.47218   TTGCATGCAAAAAAA                TATTT GAA AAATA                GAACTGCTATTGGTA  76 177
  SAR11_0527 NONE
  SAR11_0526  518127 ..  518137 -    -4  -4.74084   AAATTAAAATCAAAA                 TCTA AAA TAGA                 AATAAAGAAAAATAA  68 158
        yebA  509536 ..  509548 -  -3.3  -4.31737   AAAACGAGCAAGAAA                GCCTT AGA ATGGC                TAGAGTAAATTCATC  57 206
        ubiG  504010 ..  504034 -  -3.1  -5.11881   AAATAAAAAAAACAA          TTTATAAAT ATCAAGA ATTTATAAA          AAAAAATTTTGAATA  68 200
        secA  499677 ..  499687 -    -4  -4.05788   GTTTCGTAAATCAAA                 TAGA CGA TCTA                 AGTACACTCAGCATG  59 146
        glcB  495927 ..  495941 -  -4.3  -3.05963   ATGTGTAGTTGAAGA               CATTG CAGAT CAATG               GTCAATTGAAAATTC  49 346
        cycM  491132 ..  491146 -  -5.8  -3.65426   TTAGAAACTTTCAAA               TCAATT CAA AATTGA               TGAGTTTTGCTAAAA  62 184
  SAR11_0500  487311 ..  487321 -  -2.6  -4.65933   TATCCTTAAAAGAAA                 TTTT AAA AAAA                 TTATTACATTTAATA  60 479
         rnd NONE
        gutQ NONE
  SAR11_0496 NONE
        yhbG NONE
        aroA NONE
         cmk NONE
        rpsA NONE
        himD NONE
        pyrF NONE
        trpF NONE
        trpB NONE
        trpA NONE
        accD NONE
        folC  473902 ..  473912 -    -4   -3.8613   TTTAAAGACGAAGAA                 TTTG AAA CAAA                 AATTAAGAATGAAGA  55 302
  SAR11_0468 NONE
  SAR11_0467 NONE
        yidC NONE
        argB NONE
  SAR11_0464 NONE
        dapD NONE
        dapE  455557 ..  455573 -  -2.4   -2.9732   TTTTAATGCAAATCA              TTAAAA GTAAT TTTTAA              GAATTTCAGAATATA  41 9
  SAR11_0461 NONE
        acuC NONE
        set1  453434 ..  453448 -  -5.8  -3.43619   ATTAAAGTCAATTAA               TCATTT TAT AAATGA               TAAAGGTATTTCTGT  60 499
        aroK NONE
        aroB  447949 ..  447959 -    -4  -4.87893   AACTTGAAGCAAAAA                 TTGT TAT ACAA                 GATCTTAAAATCGAA  70 212
  SAR11_0450 NONE
        cobS NONE
        cobT  444297 ..  444314 -  -4.3  -3.68435   TTTCTGAAAATAAGA             TTTTTAT TAAT ATAAAAA              GTGATAGTGATTTCA  53 282
  SAR11_0445  440207 ..  440217 -  -6.8   -3.8211   TAAAATTAATAAAGA                 CCAG TAA CTGG                 AGAGATGGCTGAGCG  69 119
  SAR11_0436  429708 ..  429718 -  -2.6  -4.14652   AGCAAAAATATTAAA                 TATT GAA AATA                 TCGAAAAAATTGAAG  53 160
        bacA  421853 ..  421863 -    -4  -3.02144   TTATTTGGTCCAATA                 TTCT TAA AGAA                 AAATTTCAAATCTTA  48 268
  SAR11_0427  414879 ..  414889 -  -2.6  -3.18446   AAGTTTATAAAATTA                 TTAA AAA TTAA                 CCACCTGGACCTAAG  43 22
        suv3 NONE
  SAR11_0425 NONE
        fdxA NONE
        carD  410460 ..  410496 -    -7  -5.89659   ATAAAAAAATAAAAA   TAAGTTAACAACGAATCA CTT TGATTCG-T-TTAACTTA   AACAGGGAGCTAAAG 100 201
        dedA NONE
        dsbB NONE
        coq7  406501 ..  406512 -    -3   -4.7373   TTATTGCATTAAAAA                GTTT TATA AAAC                 CACAGTCTAATCCTA  64 361
        argH NONE
  SAR11_0414 NONE
        lysA  402056 ..  402085 -  -6.7  -2.57468   TCTTATCATATTAAT       CAAAAACTAAA TCAAATCT TTTAGTTTTTG        TCTTTTTTTAATAAT  60 2
        plsC  400937 ..  400949 -  -3.5  -3.95042   AAAATTTGAATTAAA                TAATA GTA TATTA                ATATCTAAGTTAATT  56 424
        ubiE NONE
        aarF NONE
         dfp NONE
         dut NONE
        moeB NONE
  SAR11_0402  392001 ..  392015 -  -7.2  -3.00017   TCTAAATTTAAATCA               GATAGT GCA ACTATC               GAACTTGGGATTGAT  64 105
        fabA NONE
        fabB NONE
        fabI  386481 ..  386505 -  -2.9  -3.97622   TGACTCAAAACAGAA          GCAAGATTTTT TAC AAAAATCATTC          AAAATCTTAGCTTAT  50 117
  SAR11_0394  385681 ..  385693 -  -3.5  -5.34655   CAACTAAAAATAAAA                TAATA GAC TATTA                TACAAACAAAAATTT  76 443
        cda1  371083 ..  371094 -    -3  -2.89154   GAAGATGATAGTACA                CATA AAGT TATG                 AGATTTAAGGTTTTG  44 295
        maeB  364622 ..  364637 -  -2.6   -3.7256   AAAAAATTAAAGCAA              CCAATT ATCA AATTGA               TACTTATAAGAAAAA  50 173
  SAR11_0371  362158 ..  362174 -  -5.3  -5.41746   AAGCTTTTAAAAAAA              TTAAAAA ACT TTTTTAA              ATTCTCCATCTTCAG  85 9
        grpE  360885 ..  360912 -  -2.8  -2.64912   TTTTCAATCTACAAG        TTCTTACAATTA TAAT TAATTGTCTGAA         TTTTCTTTATTTTCC  40 13
        dnaK NONE
  SAR11_0367  357727 ..  357747 -  -2.6  -2.96695   TTTTTTAGTAAATTA            GTCTTTAG TTTTT CCAAAAAC            TTTTTGCTTTTTGAA  42 9
        dapB NONE
         nth NONE
         frk  355162 ..  355178 -  -2.3  -6.01369   TAAATAATAAAAAAA              TTAAACA CAA TGTTGAA              GACTTACAAAAAAAT  85 181
  SAR11_0362  354026 ..  354036 -  -2.6  -3.87994   AGTGATTTTTATAAA                 TTTT GCA AAAA                 TTTAAATTTAGATAT  52 227
  SAR11_0360  353045 ..  353062 - -12.7  -3.50604   ACAAATTAATAAAAG             GGCCCCT TTTT AGGGGCC              TTTTTTTTGTTCAAA 100 17
  SAR11_0358  351235 ..  351245 -  -2.6    -4.431   TATCTATCCATAAAA                 TTAA TTA TTAA                 TTTTATTATTATTTA  56 41
        leuS NONE
  SAR11_0356 NONE
        holA  347039 ..  347049 -  -2.6  -4.46155   TAGACAGTCAGAAAA                 TTTT GTT AAAA                 TATTTAAAACTAAAA  58 212
  SAR11_0343 NONE
        orfE NONE
        aroE NONE
        coaE NONE
        dnaQ  331509 ..  331530 -  -3.1  -4.92757   CCACCAACAAGAAAA           TTGATATTT AAAA AAGTATCAA            TTAAAAAAAAGCCTA  66 510
  SAR11_0336 NONE
  SAR11_0335  329726 ..  329736 -    -4  -4.20148   ATGACTTTAAAAGAA                 TTCT TAA AGAA                 CCAGACTATAGTTTG  61 309
        hisB NONE
        hisH NONE
        hisA NONE
        hisF NONE
        hisE NONE
  SAR11_0327 NONE
  SAR11_0326  323961 ..  323975 -  -5.8  -3.27213   ATAAAGAATATCTAA               TTTCTA AGA TAGAAA               AACTGGAACCAAGGG  59 241
        ubiH  319876 ..  319890 -  -2.8  -4.33675   ATGATAGTATGAAAA               CAAACA AGA TGATTG               GTTTGATTCAACCAA  55 522
        phhB  318914 ..  318929 -  -3.3  -4.22524   ATATGTAAAATCAAA              TGCAA TTGTTC TTGCA               AGCCAAGAAGCAACT  57 300
  SAR11_0315  312009 ..  312019 -  -2.6  -3.87538   AAATTATGAGAAGAA                 TTTT AAG AAAA                 ATTGCAGCTAATGAA  52 118
        hemC NONE
        hemD NONE
  SAR11_0308 NONE
  SAR11_1722  304569 ..  304581 -  -6.3  -3.60048   GTTCCTCTAAAAAAT                CATTG GCG CAATG                TACAACTTCATACAC  64 4
        folD NONE
  SAR11_0306  302126 ..  302139 -  -3.9  -3.87116   CAAAGATAACCCAAA               GTTTA CTGG TAAAC                CAGATTGGTTGCCTG  56 525
  SAR11_0303  299212 ..  299226 -  -3.6   -3.8721   TATAGCAAATAAAGA               TAAGTA AAT CACTTA               GAGCACTTTTTGGAG  54 141
        yqaA NONE
        marC  298159 ..  298169 -  -2.6  -2.64872   TCTACTGAACAATAC                 TTTA AGC TAAA                 AAGGTTTTTATTCCG  40 16
  SAR11_0300  297391 ..  297404 -  -2.5  -2.78405   CCCATTCAAAAAATT               TATTA TTCA TAATA                GCCTTTTAAAATTCT  41 18
  SAR11_0299  297041 ..  297057 -  -3.1  -4.08064   AACCGTTGGTGAAAA              TTTAAAT TTT ATTCAAA              ATAATCAATTAAAAA  55 147
        ybhL  290678 ..  290690 -  -3.5  -4.01025   ATAGAAGAAAGACAA                TTTTT TGA AAAAA                ATGAACTTAAAATCA  56 303
        ccmB  289543 ..  289555 -  -6.3  -3.05463   ATTTTTTTTATGGAA                GATCA TCC TGATC                AAGAATGCAGAGGGA  59 145
        ccmC NONE
        ccmD NONE
        ccmE NONE
        ccmF NONE
        ccmG NONE
  SAR11_0282 NONE
  SAR11_0281  284844 ..  284857 -  -2.5  -2.50816   GGTTCATTGATTAAG               TTAAA ATGT TTTAA                AAAAGTTAAACATAT  39 12
        ildD NONE
        aspC NONE
        glcD NONE
        glcE NONE
        glcF NONE
  SAR11_0275  277431 ..  277459 -  -4.1  -3.09908   TTTTGGTAAAATAAC        TTTATTCATAATT AAA AATTATAAAGAAA        TTAATTTACTTTATT  50 26
  SAR11_0274  276033 ..  276043 -  -2.6  -4.52505   AATAAAAAGTCAAAA                 TTTT AAG AAAA                 AAATATCCAAAGAAA  60 204
        adhP NONE
  SAR11_0271 NONE
  SAR11_0270 NONE
        ycjP NONE
       msmX2 NONE
        msmX  268348 ..  268362 -  -4.4  -2.77222   ATTAACTATAAAGAT               TTAATT ACA AATTAA               GATTAGAGTCTATAG  48 96
  SAR11_0266  267116 ..  267131 -  -8.2  -5.67063   TGTACTATAAAAAAA              GGGGGC CGAA ACCCCC               TTCTTAAATTATTAA 100 49
  SAR11_0265 NONE
  SAR11_0264  265110 ..  265123 -  -2.5  -3.32402   GTTAGAGTAAATATA               TTTAA CATT TTAAA                TTATTTAGTTTGCAA  44 30
  SAR11_0263 NONE
  SAR11_0262 NONE
  SAR11_0260 NONE
  SAR11_0259  261967 ..  261988 -  -4.5  -2.62038   TGCAAAAGGAGGAAT           TTTATTAGC CCTT GCTAAAAAA            TATAAGCTTCCAATA  49 120
         ffh NONE
        rpsP NONE
        trmD NONE
        rplS NONE
        leuC NONE
        leuD NONE
        leuB  253945 ..  253958 -  -2.5  -3.38291   TCCAGAACTCTAGAA               TAATT ATTT AATTA                TTGCAATTTTGAAAT  44 23
        mmgC  252171 ..  252185 -  -2.2  -2.56728   ATGACTCATATTAAC               TAAATT TAA AATTCA               TTATATAGTCACTTC  38 6
        fadD NONE
        mhpC NONE
  SAR11_0246 NONE
         asd NONE
        sdhC NONE
  SAR11_0244 NONE
        sdhA NONE
        sdhB  244389 ..  244401 -  -7.7  -2.74514   TTAAAGGGGTAATTA                GCTTG TTG CAAGC                ATTTTTTTCAATTCA  63 10
        mmsA NONE
         mdh NONE
        sucC NONE
        sucD  239854 ..  239866 -  -3.5  -4.14193   ATAATATCAGATAAA                TAATT TTC AATTA                GATAATTTATTAAAT  56 19
        sucA NONE
        sucB NONE
        pdhD  234207 ..  234241 -  -2.3  -2.87325   ATTTGGTATAAGAAT     CGGTACTTTCATATT TTTAT AATATGAAAATACTT     TAAGAGTGTATTGCT  40 25
        priA NONE
        atpH NONE
        atpA NONE
        atpG NONE
        atpD NONE
        atpC  226971 ..  226985 -  -5.8  -3.31105   ACAAAGATAATAAAG               TTTTTG TTG CAAAAA               GGATTGATAATCAAA  59 407
        hisC  217061 ..  217082 -  -6.7  -2.58427   AATATTTTTCATAAT           CAATTAAAG ATAG CCTTAATTG            TTGTTATGAATCTCA  60 3
        tyrA  215677 ..  215690 -  -3.9  -5.64328   AACAAAAAAATAAAA               CAAAA AATT TTTTG                CCCTTTGCATCAAGA  81 496
        lysS NONE
        pyrD  209848 ..  209864 -  -2.3  -3.58905   ATTTTTTAGACATAA              TATTTAG TGA CTATATA              AGATGTGTTCATGAT  45 60
        rpmB NONE
        yhhQ  208775 ..  208789 -  -7.8  -3.53366   TAGATTCAAGCATAA               TGCCCG CAA CAGGCA               CACCTGAACCAGGTG  71 204
  SAR11_0203  205060 ..  205075 -  -2.6  -3.89524   ATTGGATGGGATAAA              CCAATT CTTC AATTAG               GAGTGACACCATTTT  52 110
        polA  200796 ..  200814 -  -4.7  -3.92746   TCTACTTTAAAAATA             CTAAATT GTTCT AATTTAG             GCAATGGAGATAAAT  60 40
        chvI NONE
        chvG  198518 ..  198536 -  -4.7  -3.53262   ATAATAAAAATTTAA             TTAATCA ACTTA TGATTAA             ACTTTAGGGAAGACA  56 22
        ahcY NONE
  SAR11_0196 NONE
  SAR11_0195 NONE
  SAR11_0194  194919 ..  194931 -  -3.5  -3.47392   GAAACTAAAAAATGA                TAAAA ACA TTTTA                ATTTCAGCTCATGGG  50 200
  SAR11_1720 NONE
  SAR11_0192  193255 ..  193265 -    -4  -3.14564   CTATTCTGGGAGGAA                 TGAT TAT ATCA                 ACATTTTTTACATTA  49 127
  SAR11_0187 NONE
         tag  186392 ..  186405 -  -4.5  -2.85699   AGTTATGGAGGAAAG               CCCCT TGTA AGAGG                TGGAAAATTTGAAAC  50 190
  SAR11_0184  185696 ..  185728 -  -7.7  -3.95435   TTGCTTAAAATATAA      TTTTTAGGGCTGGAA TTA TTCCAGCCCTATTTA      TTTTTCTTAATTATT  74 19
  SAR11_0182  183904 ..  183933 - -10.8  -2.74965   AAATAAGTAAAAACC       TTACTTGTGGGG TACATT CCCCACAAGTAT        TAAGTTTTTAAAAAC  82 33
  SAR11_0178  180447 ..  180460 -  -2.5   -4.1851   TGAAATTACAAATAA               TATTA AAAG TAATA                ACTATGTTTCATTAT  53 315
  SAR11_0175 NONE
  SAR11_0174  176570 ..  176580 -  -2.6  -3.86981   CAGGACAAGCAAGAA                 TTTT CAT AAAA                 CTTCAAGAATATGAA  50 147
        tldD NONE
        pmbA NONE
  SAR11_0168  171234 ..  171245 -    -3  -4.70117   AATTTAATAAACAAA                CAAA TAAA TTTG                 ATATTCAGGGTTCTT  64 363
  SAR11_0166  169784 ..  169803 -  -5.8  -3.76048   GTGTAATTAATAGAA            TCTTCCAT GGTT ATGGAAAA             TTTGAAGGTGAAATG  64 421
        rlhE  166269 ..  166288 -  -7.8  -4.00308   AAAAAGAAATTCAAA            GGCCATCT TTTT AGGTGGCC             TTTTTTTTTATTAAG  79 169
  SAR11_0160 NONE
        ribF NONE
        ileS NONE
        lspA  159114 ..  159124 -    -4  -3.15579   CCAATCCTTCAGCAA                 TTGT GCC ACAA                 GAGTTTAAAAAGAGA  47 68
  SAR11_0156 NONE
         pgi  157355 ..  157372 -  -3.5  -3.63744   TTTTTTCTGAAAATA             CACTTAA ACTA TTAAATG              ACAAATTTGATATTA  52 235
  SAR11_0152  155242 ..  155256 -  -6.4  -5.43487   AAATTATATAAAAAA               GGCTAC TCT ATAGCC               TTAATGATTGATCAG  86 321
  SAR11_0144  149302 ..  149318 -  -3.7  -3.76168   ATGACAAGGGAAGAA              TTAGTTG AGT CAGCTAA              AAAAGTTTTTGATGC  54 161
  SAR11_0138  144513 ..  144524 -  -5.8  -3.35327   ATTAAATCTTTATAA                GGTG CTCT CACC                 TTTTCCTGAAGTACC  59 400
  SAR11_0136  143479 ..  143507 -  -4.7  -2.88999   TTGTTACACACTATA        TAAAGTGTCTTTT AAA AAATTACACTTTA        GTTTTCGCGACAAAA  50 43
        coxB NONE
        cox1  140978 ..  140994 -  -2.3   -2.7736   ATTTAGAGTTAATCA              TCAATAT TTA ATATAGA              AAAAGCTGTAACTTT  40 42
        ctaB NONE
  SAR11_0132  139950 ..  139961 -    -3  -2.78816   TTATTTTTCACTATA                TTGA TCTA TCAA                 AAACACCCGTATTAT  43 9
        ctaG NONE
        coxC  138610 ..  138622 -  -2.7   -3.0814   ATTTATATCTCAAGA                GCTAA AAA TTAAC                TTCCCCAAATATAAA  42 21
       surf1 NONE
        thrC NONE
        pmpA  135632 ..  135644 -  -3.5  -3.88603   ATCTACAAAAATTAA                TTATT CAC AATAA                TCTTGGTCACTATAA  56 473
        mutY NONE
         nah  120970 ..  120980 -    -4  -4.18259   AAAGGTTAAAAAATA                 CAAA ACC TTTG                 GAGGATAATTTCTTA  59 328
  SAR11_0106  117109 ..  117124 -    -4  -2.60808   ACTATTCATAATTTA              GGAATT TTTT AATCCC               TCTAATAATTTATTT  44 7
        ispE  116198 ..  116213 -  -3.2  -3.98256   TCTGTACCAAAAACA              GATGTG ATAC CACTTC               ACCATGGGCCAATAT  52 69
        pcnB  114509 ..  114523 -  -8.6  -3.36785   CGATATCTGAAGCAA               GATCTC ATG GAGATC               TGAAAGAGAATGCTG  74 375
        petA NONE
        petB NONE
        fbcH  109963 ..  109987 -  -2.9  -5.27923   CAATTTGATAAAAAA          TTAATAAGCCA AAG TGGTTTATTAT          CTTTAAAGCCTAAAA  69 499
  SAR11_0090  103996 ..  104017 -  -7.5  -4.10791   AAGATCTATAAATAA           TTTAATTGA TAAT TCAATTAAA            TATGCTGAAAATATA  75 273
        ilvE  100894 ..  100906 -  -3.4  -3.41981   AATATTTAAGAAAAG                GCAT TGACC ATGC                AATATCTGAAGATAA  47 47
        aatA NONE
        ytoQ   93328 ..   93342 -  -2.9   -5.4477   AAACTTCCAAAAAAA               GAAAT GCCAA ATTTC               GTGGTTAAATTGATC  72 194
  SAR11_0076   90548 ..   90558 -  -2.6  -3.02861   AATTTAAGAATGACA                 TTAA GAA TTAA                 TTTTTTGTTTAATAA  42 15
  SAR11_0075 NONE
        pilT NONE
  SAR11_0073 NONE
  SAR11_0072   87306 ..   87335 -  -2.3  -2.66964   TTATCGATGACACCA       CCACACTAATTAA AATC TCAATTAATGTAA        GACCAGCAATAGATT  39 56
  SAR11_0071 NONE
  SAR11_0070 NONE
  SAR11_0069   85014 ..   85024 -  -2.6   -4.2558   GATGTTTGATTAAAA                 TTAA TAA TTAA                 AATTAATAAACTAAA  54 65
       pilY1   79915 ..   79927 -  -6.3  -3.27489   TGAATTTTAAAGATA                TTGGT AAT ACCAA                GGATAGTAAAAACTA  61 443
        rsbU   76991 ..   77001 -    -4  -2.98015   TCTAATTATCAGATA                 TTTG ACC CAAA                 ATTAGAATTATTACA  46 139
       pilMN NONE
        pilO NONE
        pilP NONE
        pilQ NONE
        pilB NONE
        pilC   67252 ..   67273 -  -5.9  -3.80569   CAAAATATAGTTAAA           CATGCATAT AAAG ATATGCCTG            ACACTCAAGATAAAA  64 261
        pilA NONE
        pulG NONE
  SAR11_0052 NONE
        copZ NONE
  SAR11_0050   62251 ..   62261 -  -2.6  -3.59087   AATATCATCTTTAAA                 TTTA TTT TAAA                 ATTTATCAATTGTTA  46 87
  SAR11_0049   60021 ..   60042 -  -3.1  -4.17958   AAGATGCTTAAGAAA           TTATAAGAT TTTT ATCTTTTAA            AAGATGGTGTTTAAA  54 52
  SAR11_0048   58508 ..   58522 -  -5.8  -4.94703   AAGATAAAAAAATAA               TTAAAG AAC CTTTAA               ACACAGATCAAATTT  77 500
  SAR11_0046   55588 ..   55607 -  -8.6  -3.67724   GAAATGAGACAAACA            GCAGAAGA GAGC TCCTCTGC             ATACTATGAATGCGC  77 119
  SAR11_0043   52846 ..   52856 -  -2.6   -4.0616   GATGGGAAGTATAAA                 TAAT AAA ATTA                 AAATAAAGTTTTTTA  52 55
  SAR11_0042   50224 ..   50236 -  -3.5  -4.17762   GATCTTGCAAAACAA                TTAAT AAA ATTAA                ATTTCACTTTATGCG  57 439
        yqeY NONE
        dnaG   43741 ..   43754 -  -3.1  -3.35438   TAGTATATTTGAGAA               GACTT ATAT AAGCC                CAATTTGAGAAAAAT  47 61
        rpoD   41757 ..   41767 -  -2.6  -4.59109   TACAGGCCCTAAAAA                 TTAA GCT TTAA                 TTATATTATAATGTA  58 158
        ybjR   38989 ..   39006 -  -7.1  -4.41309   AAATAAGAACAGAAA             TGATTCA ATTA TGAATCA              AAAGGTGAACATCTA  76 467
        mraZ NONE
        ftsZ NONE
        mraW NONE
        ftsL NONE
        ftsI NONE
       murEF NONE
        mraY NONE
        murD NONE
        ftsW NONE
        murG NONE
        murC NONE
        murB NONE
        ddlB NONE
        ftsQ NONE
        ftsA NONE
        lpxC NONE
        comL NONE
        ligA   17535 ..   17546 -  -5.8  -5.00234   TAAAAAAGAAAGAAA                GTGG TTAG CCAC                 TCTTATTTAACATTT  79 18
  SAR11_0013   11895 ..   11907 -  -6.3  -4.50583   AATATTACCAGAAAA                TGAAC CTG GTTCA                TCTATTATGCCAGGA  74 451
  SAR11_0011   10461 ..   10474 -  -3.9  -3.29144   GCACTTGCTGCATAA               TTAAC TTAG GTTAA                TTTTAGAAGCACGGT  47 70
        thyX    9143 ..    9161 -  -3.2  -4.70626   GAAGAATTTGAAAAA             GAATTTTT AGG AGAAATTC             CAATAAATCCTGAGG  64 131
        hflK NONE
        hflC NONE
  SAR11_0006 NONE
        htrA    4811 ..    4837 -  -2.3  -3.33151   GTCCTGAAATTAAGA         TAATTTTGGAC TGCTT GTCCATTATTA         ATCTAGCTTAACACC  43 23
        miaA NONE
        ilvB NONE
        ilvH NONE
        ilvC     437 ..     459 -  -4.2    -3.543   TTAGAAAATCTATAA           TACAATCTAT AAT AGAGATTGCA           AAATAAATGTTGTAT   0 82
