# Supplementary material for: Rapid, accurate, computational discovery of Rho-independent transcription terminators illuminates their relationship to DNA uptake
Source: Genome Biol. 2007 Feb 21;8(2):R22. doi: 10.1186/gb-2007-8-2-r22 (PMC1852404; doi:10.1186/gb-2007-8-2-r22)
Supplement: Additional data file 4 — Best terminators found downstream of each of the genes of the 343 organisms studied. [file gb-2007-8-2-r22-S4.zip › Carboxydothermus_hydrogenoformans_Z-2901.bag]

        rpmH     357 ..     377 + -14.1  -3.60412   AAAAGACTTACTGCA            TAAAGGCCC AAC GGGCCTTTA            TTCTGTATAAGCTTC 100 23
        rnpA NONE
    CHY_0003 NONE
    CHY_0004 NONE
         jag    2282 ..    2300 + -10.3  -5.18357   AGCACCTAAAAGATA             GGCAGGT TTAAC ACCTGCC             TTTTTTCATCGATTA 100 25
        trmE NONE
       gidA1 NONE
        gidB    6385 ..    6397 +  -3.5  -4.00934   TGGTCTCAAGATGTA                TTTTT AAG AAAAA                TTTAATGTTTCACGT  55 70
         soj NONE
    CHY_0010 NONE
    CHY_0011    9282 ..    9300 + -11.8  -5.95539   GATGAATTATAAATT             GAGCCAAA TTT TTTGGCTC             TTTTTTTATTTGCCC 100 29
    CHY_0012 NONE
    CHY_0013   11449 ..   11467 + -11.7  -4.62471   TAAAGCTACCAAAAA             GGAGCCG GAATA CGGCTCC             TTTTTAGCAATTAAC 100 44
    CHY_0017 NONE
    CHY_0018   15438 ..   15453 +    -9  -3.72695   ATTGAAAAAAATAAG              CTCACC GGGA GGTGAG               TTTAATGAAAAAGGT  76 52
    CHY_0019   15819 ..   15829 +  -5.4  -3.97026   GAGACTTAAATCTCC                 TACC GGG GGTA                 ATTTTTTATTTAAGG  63 150
    CHY_0021 NONE
    CHY_0022 NONE
    CHY_0023   19313 ..   19330 + -11.3  -2.69545   TAACCCAAGAGGTAG             GGGCAAC TCCT GTTGCCC              ATTGTGATGTGTGAA  78 93
    CHY_0024   19910 ..   19923 +  -8.1  -4.84262   ATATTAAACTCGGCA               GGGGA GATC TCCCC                TTTTGTTACTTCTTC  91 139
    CHY_0029 NONE
    CHY_0030   23902 ..   23928 + -17.4  -4.14392   TTGATAAATTAAAAA         GGCCGAGAAGCT TTT AGCTTTTCGGCC         TTTTAAACGTTAAAC 100 44
        rpsF NONE
    CHY_0036 NONE
        rpsR   29353 ..   29370 +  -4.8  -5.77856   ATAAGCGCTGAAAAA             GGAGCT TTTTAT GGCTCC              TTTTTTTAGTTTATT  93 37
    CHY_0038 NONE
        rplI NONE
    CHY_0040 NONE
        dnaB   34193 ..   34217 + -12.9   -4.4874   AAAACGCAGCATTAG          ACGGGACAAAG TTA CTTTGTCCCGC          TTTTGCGTTTTTAGG 100 92
    CHY_0042 NONE
    CHY_0043 NONE
    CHY_0044 NONE
    CHY_0045 NONE
    CHY_0046   37648 ..   37700 + -17.3  -5.19879   GAAAAAGTAGCAATT TCGGGACGGTTCTTTTCTTTATACT TAA AGTATAAAGATAGGGACTGTCCCTA TTTTTATATTTAAAA 100 31
    CHY_0048 NONE
         cad NONE
         tmk NONE
    CHY_0051   42308 ..   42330 +  -2.2  -3.54741   ACTTTGAAAAAATAA           TTTATAAT AAAAACA ATTATAAA           TTTGGAGGAGTAATA  48 44
    CHY_0052 NONE
    CHY_0053 NONE
    CHY_0054 NONE
    CHY_0055   45059 ..   45107 + -11.1  -5.74122   TGAAGTAGCAGTTTC GGGACAGTTCCTAAAATTATACT TAA AGTATAAAAAGAGGGACTGTCCC TTTTTTTATCTAATA 100 33
    CHY_0056 NONE
    CHY_0057   47286 ..   47296 +  -2.4  -2.74784   GAGTAAGGGATGGTA                 CCGG CAA CCTG                 TGACTTTTGCGACCT  41 35
    CHY_0058   48059 ..   48081 + -15.6  -5.31456   AAGTTTAATTCCAAT           TCCCCTGCCG TTT TGGCAGGGGA           TTTTTTATGCCTTAA 100 268
    CHY_0060   50875 ..   50920 + -16.4  -2.65774   TGGTAAAGTTGCTTA TATTACACCACTGGATCAGT TAGTTC ACTGGTCCGGTGGTGTAAAA ATTCTCATAAATGTG 100 35
    CHY_0061 NONE
    CHY_0062 NONE
        frdA NONE
       frdB1 NONE
    CHY_0065   56089 ..   56114 +  -8.3  -4.87786   TATTGACACATTAAA         CCGCAGAATTT AAAT ACGTTCTGCGG          TTTTTATCCAATTAG  90 57
    CHY_0066   57503 ..   57517 +  -2.8  -3.71156   CACTTTTTGAGAAGC               GAAGAG GAA CTCTTG               TTATATCTTCGGTTT  51 96
        dsdA   58974 ..   58993 +  -6.4  -5.55001   TATGCACGGTTTGAC            CGCCCA AATATTAA TGGGCG             TTTTCTTTTTTATTA  90 66
    CHY_0068   60480 ..   60507 +   -15  -4.29472   AAACTAAACCAAAAA        GGAGAATGCCCT TTGG AGGGTATTCTCC         TTTAATTTTGCTTTA 100 109
    CHY_0069 NONE
    CHY_0070   61747 ..   61772 + -14.9  -4.89729   ATCGAGAGCGATGAA         GCCTTTTGGAA AGTG TTCCAAAAGGC          TTTTTAGCTTTTATA 100 172
    CHY_0071 NONE
        glnB NONE
         amt   63578 ..   63588 +  -6.8  -4.72272   GGGTGAAGGTAGGAA                 GCAG GAG CTGC                 TTTTTAATACAAAAA  79 67
    CHY_0074   64876 ..   64896 + -11.1  -5.14563   AATAAAAAATTAAAA            GCGGGGG GAATAAA CCCCCGC            TTTTTTACTCACCGG  93 48
    CHY_0076 NONE
    CHY_0077   68723 ..   68755 + -12.8  -5.05505   AAACTATAAAATGAA      CTCCATGTCCGTAA CTCTA TTTCGGGCATGGAG      TTTTTGGTTTATAAT 100 32
    CHY_0078 NONE
    CHY_0079   70151 ..   70167 +  -3.7  -4.11394   AATAAAGAAAAACGA              GGTGTTA CGA TGATACC              TTTTCGGGATGAAAT  59 82
    CHY_0080 NONE
    CHY_0081 NONE
    CHY_0082   71541 ..   71557 +  -2.2  -3.07816   TGATATAAAAGGTTT              GCCAGG CGGAT TTTGGC              TTCCATGAATACCAG  43 305
    CHY_0088 NONE
    CHY_0089 NONE
    CHY_0090 NONE
    CHY_0091 NONE
    CHY_0092   80304 ..   80314 +    -4  -3.87815   GGTCTATTCTTAAGG                 GAAA ATT TTTC                 TTTCTGGCCATACCG  57 212
    CHY_0097   83887 ..   83897 +  -3.2  -2.90941   AAATTTAGGGGCTTT                 TAGC GGG GCTG                 GTTTACTGGTTCGTA  45 40
    CHY_0098 NONE
    CHY_0099   86321 ..   86353 +  -9.5     -3.81   CCAAACCACCAAAAA      TTATACTTTAAATTA TAA TAATTTAGGGTATAA      TTATTATGAGGTGGT  79 15
    CHY_0100   87774 ..   87793 +    -5  -5.24129   CGTTAGTTTAAAAAG            GGCTAC CGAAAAAA GTAGCC             TTTTTTCTAAAGAGG  79 30
    CHY_0101   88765 ..   88791 + -11.8  -3.33696   TTTATACTTAAAGTA         TAGTTTTAGGGA CTG TCCCTAAAATTA         TTACTTCCCGGAGGG  84 55
    CHY_0105   92975 ..   92995 + -13.3  -3.66995   CTTTTATATAGATTT            TAGCCGGCG TTT TGCCGGCTA            TTACTCTTTTTTGGG 100 66
    CHY_0107 NONE
    CHY_0108   94248 ..   94287 + -14.6  -4.72497   TATGAGGTGGTAGTT  TAAAATTGCAGGTACGGTT TCC AACCGTACCTGCA-TTTAA  TTTTATTCCTGACTG 100 28
    CHY_0109   94835 ..   94856 +  -7.9  -4.31587   ATAAAATGGAGCCAA           GGCTGACCT TTTT GGGCCAGCC            TTATTCTTTTTCCAC  79 20
    CHY_0111 NONE
    CHY_0112 NONE
    CHY_0113   97207 ..   97235 + -18.2  -3.53779   GGTACCGCGAGGATA        GACCCTCGTCCC AATTG GGGACGGGGGTC        TTAATATTTTAGGGA 100 259
    CHY_0114 NONE
    CHY_0115   98928 ..   98940 +  -3.3  -6.12458   AAAAAGCAGTAAAAA                CCCCT TTG ACGGG                TTTTTTCTTTTTTTA 100 29
    CHY_0116 NONE
    CHY_0117 NONE
    CHY_0118 NONE
    CHY_0119 NONE
       paaK1 NONE
        iorA NONE
        iorB  106104 ..  106131 + -10.7  -4.52502   TACTTATGGAGCATA        GGAAAGAGGGT TTTTCT ACCTTCTTTCC         TTATTTATTTTTAAA  89 25
    CHY_0123 NONE
        argS NONE
        pyrG  109963 ..  109987 + -11.5  -5.40072   AATTGTTTTAGGAGA          TAACCGGCTAA CAG TTAGCCGGTAA          TTTTTTTAAAAAAAG 100 30
    CHY_0126  110499 ..  110520 +  -5.8  -5.05079   TAAATTTAAGGCGAA           CTCTTCCC TTAAAC GGGAGGGG            TTTTTCTATGGTTGT  80 38
    CHY_0127 NONE
         fba NONE
    CHY_0129  112636 ..  112659 + -12.4  -3.15726   TGAAAAGATAACAAA          ACGGGCGGAA TATT TTCCGCCCGC           TCTTCCCTCGTTTTT  87 30
         rho NONE
    CHY_0131  115307 ..  115338 +  -6.6   -5.0925   ACCTAAAAAAGTTTT      GCCCCATTGCCAAAA ATT TTACGG-AATGGGGC      TTTTTAATTTTACAA  83 35
    CHY_0134 NONE
    CHY_0135  118738 ..  118754 + -10.9  -3.55444   AAAAGAAAGGGGGAA              GCGGTTT TAA AAACCGC              TTTGGGAAATGAACG  83 179
    CHY_0136 NONE
    CHY_0137  119974 ..  119994 +  -2.5  -5.26119   AATTTTAAAAAAGCA            CCTCTTC CAGAACA GGGGAGG            TTTTCTTTTTGAGAA  73 86
        metK  121230 ..  121255 + -11.2   -4.5366   GGACTTTAAACAGAA         CCCTGGGCCAG ATTAA CTGGCC-AGGG         TTTTAACTTTTTTAA  90 32
    CHY_0139  121588 ..  121598 +  -2.6  -2.87132   GAAAACTATATTATC                 TTTT TTT AAAA                 TATATGGCAGGAAAA  42 17
    CHY_0140 NONE
    CHY_0141 NONE
    CHY_0142  124270 ..  124296 +    -3  -2.71712   TTTTGCTATTCTTTT        CCCGGCGCT AAAAACGAAA AGC-CCGGG         CTTTAACCAAAGGGG  41 46
    CHY_0143 NONE
    CHY_0144 NONE
    CHY_0145  125360 ..  125379 +   -15  -5.00616   AATTTTAAAGAAAAA            GCCGTGGC TTAA GCCACGGC             TTTTTTAAAAAGGGG 100 33
    CHY_0146  126041 ..  126054 +  -5.9  -3.28783   CCGGAGGGGCACCGG               TGGCC AGGC GGCCG                TTACCTTCGTTTTCA  57 517
    CHY_0149 NONE
    CHY_0150 NONE
    CHY_0151 NONE
    CHY_0152 NONE
    CHY_0153  130001 ..  130022 +  -2.2  -3.73968   TCTCAATACAAAGAA           CGTGAGTC GCTTGG GGCTTGCG            TTTAGTAAAAAGTTT  50 239
       cspC1  130264 ..  130284 + -13.3  -5.22794   TATAAGGGCATTAAA            CCCCAGGGA TAT TCTCTGGGG            TTTTTTAGTAATTAT 100 36
        yfiA NONE
       cspC2  131189 ..  131209 +   -14  -5.02074   AAATTGCCCGCAAAA            CCCCTCCG TTTAC CGGAGGGG            TTTTTTAACGCCTAA 100 39
    CHY_0158 NONE
    CHY_0159  132280 ..  132295 +  -6.8  -3.21218   AGTGGTTAAAATTCT              GCTGGC GATT GTCAGC               TTAATCATCGCCGGT  60 237
    CHY_0160 NONE
    CHY_0161  134352 ..  134368 + -12.3  -4.55295   AAGAAGAGCTATCAG              GGAACCG TAA CGGTTCC              TTTATTTGTGCAAAG 100 82
        secA NONE
        prfB NONE
    CHY_0164 NONE
    CHY_0165 NONE
    CHY_0166  140785 ..  140826 +  -2.4  -4.53225   AAAAGGTAACTCCGG GGACGGTTC-TGAGA ACATCCATTTTCC GCTCACGAACCGTCC TTTAATTTTTTTGCT  61 32
        ftsE NONE
        ftsX NONE
    CHY_0169  143596 ..  143615 +  -7.1  -5.07523   GCAGTACCTGTAAAA            GGCACGG ATTATC CCGTGTC             TTTTCTTTGTATGTA  85 28
    CHY_0170 NONE
    CHY_0171 NONE
        acuA  146763 ..  146792 + -12.4  -3.33922   GCGGGGAAGAAAATG       TTTTAGGGAAAG GGTTTA CTTTCCCTAAAA        ATTTTTAGGAAAAAT  89 20
        acuB NONE
        acuC  148607 ..  148635 +  -6.8  -5.60993   GGAAAGGTTAAAAAA        CGCTTTAACTCT CTTTT GGAGTTAAAGCA        TTTTTTTATAAAAAG  90 1
    CHY_0175  148748 ..  148767 +  -7.2  -5.48213   CTTCAATTGGATTTA            CCCAA-CTC TTA GAGGTTGGG            TTTTTCTTTTGCCTC  95 44
    CHY_0177 NONE
    CHY_0178 NONE
    CHY_0179  151032 ..  151070 +  -9.6  -4.88163   TTAAAAAAGTAACAT   TAAGCCCCTGACCTCGTT TCA GGTAAGGTCAAGGGCTTA   TTTATTTTATATTAG  91 37
    CHY_0182 NONE
    CHY_0183 NONE
    CHY_0184  154564 ..  154584 +  -8.3   -6.0427   TTTCACCTTTTAGAA            AAACCGCTT TTT AAGCGGTTA            TTTTTTTTGTATAAT 100 12
    CHY_0185 NONE
    CHY_0186  156372 ..  156419 +  -9.8   -2.5366   TTTTTAATCCGGTAG ATG-CCGGTAGGGGTGGGGGTGC TGG GGGCTCCTACCGCTACCGGCCAG GATTTAATTTTTTGG  73 257
        ispE NONE
    CHY_0189  158122 ..  158146 +  -6.5  -2.74192   GGTTAAAAGAAAGAG          GCGAATTAATT GGT GATTAATGCGC          TGGTATTGGCGGGTA  57 6
    CHY_0190  158871 ..  158884 +  -5.9  -5.93252   AGCCTTAAGACATTT               GCCCT AAGG GGGGC                TTTTTTCTTTTTGAG 100 19
       ilvA1 NONE
        glmU  161464 ..  161476 +  -3.5  -5.26875   TAAAGAAGATTATGT                TAAAT AAT ATTTA                TTTTTTCGTTAAAGC  75 19
         prs  162541 ..  162560 +  -9.3  -5.40279   GCTTTTTGATTATTG            CCTTGCC ACACCG GGCAAGG             TTTTCTTTTATTTTG 100 48
        rplY NONE
         pth  164361 ..  164377 +  -5.2  -2.91144   AAGCAATGACTGACT              TTAACC GGGGA GGTTAA              TAATTTACAAGGTGG  51 9
    CHY_0197 NONE
    CHY_0199 NONE
         mfd NONE
    CHY_0201 NONE
       spoVT  170144 ..  170183 + -14.4  -5.00234   AGTAACCTCCAGGGA  CGGTTCTG-ACAGCGTACA TAT TGAACGCCGTTCAGAACCG  TTTATTTATTTTTTC 100 36
    CHY_0204 NONE
         huP  172954 ..  172976 + -11.3  -5.51046   AAATTTAATAAAAAA           GCCAGGTGC CTAAA GCATCTGGC           TTTTTTCTGTGTTTG 100 33
    CHY_0206  173984 ..  174023 + -13.1   -4.4009   AACTCTGGCGGTAGG  AAGTTATGCGGGCATAA TTCCCT TTATGCCCGCATAATTA   TTTTGTAAGGTCGAA 100 27
    CHY_0207 NONE
    CHY_0208  174680 ..  174723 +  -5.4  -3.36327   ACATTTTGTCCATAA CTTGTCCAAAGTTTGTCCAC AATT GTTAATAAACTGTGGATAAG TTGTAAATAAGGTGA  56 74
    CHY_0209 NONE
    CHY_0210 NONE
    CHY_0211  176240 ..  176254 +    -5  -2.98088   AAAAAGGAGGATTTT               TTTTGG AAA CCAAGA               TCTATCCCTTTGCCC  51 93
    CHY_0212 NONE
        tilS  180027 ..  180038 +    -3  -3.05294   GAGAGGAGTGCTCAA                CTTT GAAT AAAG                 TATTAAAAAATTTAG  43 81
        ftsH  181896 ..  181916 +   -14  -4.11216   TCCAGTAGTTAGAAA            GCCTCCCG TTTTC CGGGAGGC            TTTTCCAAATACAGA 100 33
         ndk  182413 ..  182433 +  -8.9   -5.2189   GAATAATACCATAAA            CCCCGTCAA AAT TCGGCGGGG            TTTTTTCATGCTTAA 100 35
    CHY_0216  183664 ..  183697 + -13.3  -5.58454   AAGGTTAAAACCCAG     CACCTTTAGGG-ATGG TAT CCAAACCCTAAAGGTG     TTTTTTTAATCTACA 100 40
    CHY_0217  184871 ..  184908 + -17.3  -3.25823   GTTGCCAGTTACCAG   CTTTAAAAAGCCATGGCC TTA GGCCATGGCTTTT-AAGG   TTGATATCCCCCAAA 100 20
    CHY_0219  190045 ..  190060 + -10.4  -5.61596   TATCATAGAAATTAA              CGGCTC GGTG GAGCCG               TTTTTTTATGGCAGT 100 81
    CHY_0220 NONE
    CHY_0221 NONE
    CHY_0222  193429 ..  193466 +  -8.6  -4.08692   CTGATAATGCGACCA   GTAAAAGAGCTGCTAA ATTAAA TGGGCAGCTTTTTTAC    TTTTGAAACGCATTA  79 37
    CHY_0223 NONE
    CHY_0224  194044 ..  194057 +  -3.9  -2.64616   GAAAAAGAGAGAATA               TAACT TTTT AGTTA                TAGTATACCTGCGGG  45 15
    CHY_0225  194756 ..  194779 + -13.9  -3.85786   AAAAATGCAACTAAA          TTCCCCGCC CGATAA GGCGGGGAA           TTTGCCTATTTTCGT 100 75
    CHY_0228 NONE
    CHY_0229  198140 ..  198168 + -13.1  -5.39721   GTAACTGGAAGATAA        GCCCGTTTTCCGC TTT GCCGGAGACGGGC        TTTTTTGTCTGGTGG 100 162
    CHY_0230 NONE
    CHY_0231  199322 ..  199332 +    -4  -2.81191   AAATTAATACTACTG                 CAAA TTT TTTG                 ATTTGGGCATTTTTT  45 14
    CHY_0232  199585 ..  199605 +  -2.5  -3.22448   ATTCCGGGGAGCTGG            GCTATAAGT AAA ACTTAGTGC            TTGCCTTGCGTTTCC  46 173
    CHY_0233  201431 ..  201449 +   -11  -4.86731   AAGAAAAGGATAAGA             GAGGGGTT AAC AGCCCCTC             TTTTCTTTAGCAGCA  93 50
    CHY_0234  202937 ..  202971 + -15.8  -3.78329   CCATCGCTAAAGCAA     AATGGGCTTACTCCGC TTG GCAGAGTAAGCCCATA     TTTACATTAGTGAAA 100 31
         pgi  207611 ..  207637 +  -4.4  -4.98672   TACAACTCATAAAAA        TCCCCG-GCGT AATCGG GCGTGCGGGGA         TTTTCTCTTTTTACC  74 121
    CHY_0242 NONE
        nrfA  210400 ..  210422 +  -6.2  -3.70853   TCTTCCACCGCTTCG           TGGGAGAAGG GGA CCGTTTCCCG           TTCTTCAATGGTTAA  63 265
    CHY_0245  210988 ..  211019 +  -8.8  -6.79027   ACTTAAGTTGAGGAA      CAAGACCCTCTGAT TCAG GTCAGAGGGTTTTA       TTTTTTTTTTTTGCA 100 40
    CHY_0246 NONE
    CHY_0247 NONE
    CHY_0248 NONE
        acsA  215344 ..  215379 +  -9.8  -3.24488   AAAAAAGGAAAAAAG    CCCTTTCTGTCGAAAT AATT GTTTAGACAGGAGGGG     ATTTCTTTGCCAAAA  78 39
    CHY_0250  215572 ..  215595 +  -6.8  -5.48213   GATTTTGTTTGCTAA          GAGCAAAG ATTTCGGG CTTTGCTC           TTTTTCTTTTACCTC  89 26
    CHY_0251 NONE
    CHY_0252 NONE
    CHY_0253  217832 ..  217884 + -12.3  -2.99649   GTAAAATAAGCATAG GGTTTAGGGGAG-TTTTGGGTTAA TAATTT TAAACCCGAAAGCTCCCCTAAAGC TATATATGGAACTGT  93 50
    CHY_0255  218772 ..  218786 +    -7  -3.89957   CTATTGTTTTAATTG               CCCACC GCC GGCGGG               TTATTAATTCTTGCC  72 29
    CHY_0257  219772 ..  219790 + -14.6   -4.5265   AGGTGTTTAAGCAGG             CCCGAAGG AAC CCTTCGGG             TTTTATAATATAGTT 100 31
        uvrB NONE
        uvrA  224656 ..  224677 + -15.9   -4.8083   TTAATTTATAAAAAA           GCCCCTGGT TTTT ACCAGGGGC            TTTTTAGTGCTATTG 100 30
    CHY_0262 NONE
    CHY_0263  229986 ..  229997 +    -3  -5.96521   ATTTCCAAAAAGTGT                GAAA AAAT TTTC                 TTTTTTTTGCTTCCT  90 60
    CHY_0264  232250 ..  232279 + -12.3  -5.69473   TAGGGGTATTTAAAG       TAGGTTTTGGGGA TTGT TCTCCAAAGCCTA        TTTTTTTGTGCTATA 100 38
    CHY_0265  232561 ..  232571 +    -4  -3.54919   GGTGGAGGAGTTTTC                 TTCA TGA TGAA                 TTTAAAAGAATGCTT  53 19
    CHY_0266 NONE
        uvrC NONE
    CHY_0268 NONE
    CHY_0269 NONE
        glcK NONE
    CHY_0271 NONE
    CHY_0272 NONE
    CHY_0273 NONE
    CHY_0274 NONE
    CHY_0275 NONE
    CHY_0276 NONE
    CHY_0277 NONE
    CHY_0278 NONE
        rpoN  246001 ..  246016 +  -7.5  -4.46493   AAATTAAGTTTAAAA              GGCGG TGCAAC CCGCC               TTTTCGTATGTTTAA  80 176
         gap  247181 ..  247198 +  -6.2  -3.76413   AAAGGTTTATAATAG             TGGGGG CCAAGT CCCCCG              TTTCCCATTTTAAGA  64 29
         pgk NONE
        tpiA NONE
        gpmI  250710 ..  250720 +  -2.6  -4.36914   AATGACCAGTGAGCC                 TTTA TTT TAAA                 TTTTATGAAGGAGGG  60 16
         eno  252007 ..  252026 +    -3  -2.62111   TACAAAGGACTAAAA            GCTTTTTAT AAT AT-AAAAGC            GTAATTTTTTAAAAG  41 2
        secG  252422 ..  252432 +  -2.6  -4.14392   TTACTTTTTTAAAGA                 TAAA TAA TTTA                 TTTTAAAAATTGAGG  55 29
    CHY_0286  254533 ..  254555 + -13.5  -5.52096   AAAGAATCTAACGGA           GCAGCCCTA ATAAG TAGGGCTGC           TTTTTTATTACCTTT 100 40
    CHY_0287 NONE
    CHY_0288  255590 ..  255610 +  -8.2  -4.17425   GGAGTTAGGTTTATA            GGCGGGGA AGGTG TACCCGCC            TTTTGACATAATTGT  79 25
         rnr NONE
        smpB  258836 ..  258866 +   -12  -5.54079   CCTGGCAAGGTGTAA       GAGCGACTGGAT CATTACT ATCCAGTTGCTC       TTTTTTGCTTTTTAA 100 473
    CHY_0299 NONE
         dut  264479 ..  264500 +    -8  -5.21683   TAAACTGCACAAAAA           CCGGGTTT TGCTGC GAACCCGG            TTTATTTTTTTAGCT 100 199
    CHY_0302  266309 ..  266331 +  -3.3  -3.68606   GTAAGTGGCAGAAGA           GGCTACCGG CAGAA TCGGTGGGC           ATTTTTTAGGTATTG  51 45
    CHY_0303  267394 ..  267425 +  -6.6   -4.4874   GATTATCAGAGGGTA      GGCCGTAGTCAG CACGAAAT TTAACTACGGCC       TTTTCCATTTTTCGG  76 81
    CHY_0305  268657 ..  268683 + -18.2   -5.7946   AAAATTAACCACAAA         CCTTTTTTGGCC TGC GGCCAAAAAAGG         TTTTTTTCTTAAAAA 100 33
        murI NONE
        mamA NONE
    CHY_0308 NONE
        mutE NONE
    CHY_0310 NONE
    CHY_0311 NONE
    CHY_0312 NONE
    CHY_0313 NONE
         rph NONE
    CHY_0315 NONE
    CHY_0316  278351 ..  278367 +  -8.1  -3.24613   AGTTGGAAGTTAGAG              GTTAGAT TAC ATCTAAC              TTCAGTTAATTAATA  70 296
         tig NONE
        clpP NONE
        clpX  282359 ..  282388 + -14.5  -6.01369   AATTTAAAGACAGAA       GAAGTGGTTCTTT AAAA AAAGGACCACTTC        TTTTTTTATTGTTTA 100 78
    CHY_0327  282520 ..  282530 +    -4  -3.34488   GATATTACTTTAGTA                 CTTA TTT TAAG                 CTTTTTAGAAAACTT  49 28
    CHY_0328 NONE
    CHY_0329 NONE
         lon  286842 ..  286862 + -12.6  -4.83169   TTTCCGTGCACTAAA            GACCACCG TTATT CGGTGGTC            TTTTTATGAAAAGAT 100 27
    CHY_0332  287997 ..  288009 +  -6.9  -3.39505   GCCAGTACCTTTCAC                CGGGT TAT GCCCG                TTATAGCTATAAAGT  66 94
    CHY_0333 NONE
        valS NONE
        folC  292071 ..  292084 +  -9.5  -6.07374   AGGATAGAGATTAGA               CGGGC TTTT GCCCG                TTTTTTCTTTTTTAT 100 27
       gerKA NONE
    CHY_0337 NONE
    CHY_0338  295277 ..  295289 +  -3.5  -3.66429   AAGGAGAATTACCTA                TAAAA AAC TTTTA                TTATTAAGGGTTATT  51 110
    CHY_0339  295985 ..  296002 +  -9.1  -5.63517   TCGCCGCGACTAAGA             CCCTGGT GTTT ACCGGGG              TTTTTTGTTTGAAAA 100 28
         maf NONE
        radC NONE
        mreB NONE
        mreC NONE
        mreD NONE
    CHY_0345 NONE
    CHY_0346 NONE
    CHY_0347 NONE
        minD NONE
        minE  303469 ..  303490 +  -8.7  -5.40474   CTTTAAAGTCCAGAG           GCCAGCAGT AAAA AATGCTGGC            TTTTTTTGCCAGCAT 100 248
    CHY_0351  304095 ..  304108 +  -3.9  -3.11208   AAACATTATGACGTG               GTTTT AAGA AAAAC                TCATTTTCGGTAAAC  48 19
    CHY_0352  304318 ..  304328 +  -3.2  -2.90496   GGTGATGTTTGTAGT                 TTGG CCA CCAG                 TAATTTAAGGAGGAG  45 7
    CHY_0353 NONE
    CHY_0354 NONE
    CHY_0355 NONE
    CHY_0356 NONE
    CHY_0357  306856 ..  306869 +  -5.9  -5.27709   CTTCTAAATAAATTA               CGGCT TTTA GGCCG                TTTCTTTTTTTATGA  84 30
    CHY_0358  308089 ..  308099 +  -2.6  -3.65812   AGGGAAATAGTTAAA                 TTTT CAA AAAA                 TTCTCTTAACAAAGA  49 47
    CHY_0359  309129 ..  309169 + -10.7  -5.36441   AGTCATGAAAAATTA TCCCTCTTCATAAGATGT AGTAAA ACATCTTA-GGGGAGGGA  TTTTTTATGTCCGAC 100 42
    CHY_0360 NONE
    CHY_0361  310652 ..  310688 +    -6  -4.96435   GGCCTGTTAAAACCG   GTGGGAGAGCTTTTACA AAAA TG-AGAAGCTTTCCTGC    TTATTTTTTTCTTAC  79 2
    CHY_0362 NONE
    CHY_0363 NONE
    CHY_0364  314378 ..  314393 +  -2.6  -3.96291   ATAACAGATATTACT              GTCA-AG CGT CTCTGAC              TTTATCACCTTTATG  53 11
    CHY_0365  315662 ..  315707 + -15.3  -3.53012   CGATAATCTCCGAAA AATTTGCGCCCCGGTGGGGGG TATT TCCGCCACCGGGGCGCATACG TTTAAGAACGGCGGA 100 35
        rplU NONE
        rpmA  316445 ..  316470 +   -12  -5.55769   CCAAAATGTAGCAAT         TTAACCAGCC GAGCAG GGCTGGTTAA          TTTTTTATTATGAAA 100 22
    CHY_0369 NONE
         obg NONE
    CHY_0371  318430 ..  318446 +  -2.3  -3.58864   TAATTAACCGGCGGG              GATTTTA ATA TAAAAAC              TGTTTATGGTAATAG  48 18
    CHY_0372  318913 ..  318933 +  -8.3  -5.48163   AGATTAAAATAAAAA            GGTTGGG TGATTTT CCCAACC            TTTTTTAATTTCTTT 100 34
    CHY_0374  321271 ..  321291 +  -9.7  -4.51654   GGAAAATAACTAACA            GCGGAGG GCAAAAA CCTCCGC            TTATTTTTAAGTTTT  89 28
    CHY_0375 NONE
    CHY_0376 NONE
    CHY_0377 NONE
    CHY_0378 NONE
    CHY_0379 NONE
        proB  325647 ..  325663 +  -2.2  -3.87694   AGCTTCGATAAATTG              CACTGT AAGTG ACTGTG              TTTAACTGTTTTGTT  52 54
    CHY_0382  328110 ..  328121 +  -5.8  -2.61681   GCTTCCCCGCGTGAA                CGGT CTGT ACCG                 GTTGTGCCCTTCCGG  54 145
        proA  329853 ..  329876 +    -6  -6.28401   AGGTTTTTACAACCT          TCTTTTTGGC GGCG GCCAGGAAGG           TTTTTTTATTTTTTA 100 335
    CHY_0384 NONE
    CHY_0385  332398 ..  332428 +  -5.5  -6.20267   TTAAAACCAGGACTT      TAAATACCTCTCCC ATTG GGGGGAGG-ATTAA       TTTTTTTATTTTTAA 100 41
    CHY_0387 NONE
        nadD NONE
    CHY_0389  334655 ..  334672 +  -9.8  -5.12707   GAGCGGAATGGTTAA             CCCCCG ATTTTG CGGGGG              TTTTTTCCGGTTTAA  93 26
    CHY_0390  335309 ..  335325 +  -2.3  -3.65529   GAATTTAGGGGAGGT              GTCTTTT TGG AAAAAAC              TTTACCTCAACATAT  48 56
    CHY_0391  335994 ..  336024 + -14.1  -5.62045   TACCGCGGGAAAACA      CTCCTC-CCGTCCC TTAG GGGATGGCGAGGAG       TTTTTTGTTATATCT 100 342
        leuS NONE
    CHY_0394 NONE
    CHY_0395 NONE
    CHY_0396 NONE
    CHY_0397 NONE
    CHY_0398 NONE
    CHY_0399 NONE
    CHY_0400  343186 ..  343201 + -10.4  -5.60556   AACCCACCATTAAAA              CCCTGC AGTT GCAGGG               TTTTTGTTTTATATT 100 28
    CHY_0401 NONE
       comEA NONE
    CHY_0403 NONE
    CHY_0404 NONE
    CHY_0405  348564 ..  348579 +  -6.2  -6.10489   GATATCAAAAAAATG              CAAGAA TACC TTCTTG               TTTTTTTTTGCCCTT 100 376
    CHY_0407 NONE
    CHY_0408  350025 ..  350047 + -10.7  -6.02546   CGTTATTTACTGCGT           TAAAGCCAG TTTTT CTGGCTTTA           TTTTTTTTCCTTTAC 100 23
       mviN1 NONE
        lepA NONE
    CHY_0411 NONE
        hrcA NONE
    CHY_0413 NONE
        grpE NONE
        dnaK NONE
    CHY_0416 NONE
        prmA NONE
    CHY_0418  362567 ..  362599 +  -2.1  -2.59881   GACCTTGGAGGAGAA      TTAAGGTGAAAAAAG TAG CTTTTTATACGTTAG      GTTGTAAAGTAAATC  40 17
    CHY_0419  363882 ..  363897 +    -4   -4.5477   AAATAGCTAAAATTT              TTCTTG CCAG CAGGAA               TTTTATAGTGTATTG  66 31
    CHY_0420  364300 ..  364311 +  -2.2  -2.71364   GGCGGTAGACCGTTA                GGTA AATT TGCC                 TAATTAAGGCGGTAA  40 11
        rpsU  364533 ..  364545 +  -2.7  -3.02461   AAAAAGCGTTATGCT                TAAGG TGA TCTTA                TGTTGAACCGCATTG  43 23
    CHY_0422  365000 ..  365033 + -12.5  -5.64274   CAACTAACATGAAAA     CCCTTCCTGCTGCAT ATTG ATTTAGCAGGGAGGG      TTTTTTTATGCCTAA 100 34
    CHY_0423 NONE
    CHY_0424 NONE
    CHY_0425 NONE
    CHY_0426 NONE
    CHY_0427  369938 ..  369953 +  -3.2  -2.55351   GAAAAAATTTTAAGT              GCTCTG GGAT TGGAGC               GTTAATATGCGGCGA  43 5
        dgkA NONE
    CHY_0429 NONE
         era  371940 ..  371963 + -13.2  -3.87815   AATAACCCTTTGCAA          TAGAGCGGGC TTAG GCCCGCTTTA           TTTGTGCCGGTGAGG 100 36
    CHY_0431  374014 ..  374044 + -11.8  -4.10855   TAAATTAAAATAAAA       CTAAGCGGGGGGAG CTA TTCCCCCCGGATAG       TTTTGAGGAGGTTTT  90 38
    CHY_0432 NONE
    CHY_0433 NONE
    CHY_0434 NONE
    CHY_0435 NONE
    CHY_0436  380527 ..  380538 +    -3   -5.0538   GTTGTAACCGCCGGA                GATT ATTA AATC                 TTTTTTCCGATCCAC  71 356
    CHY_0438  383023 ..  383061 + -19.1  -3.93262   GAACCGCGGAAGGAT  GCCCCTTTCGTCCCTGGCA GCT TGCC-GGGAC-AAAGGGGC  TTTAAATTTATTAAG 100 264
        glyQ  384006 ..  384016 +  -2.6  -2.90496   GTCTCGGTTTTCCGC                 TTTT AAA AAAA                 TAATTTAGGGGGGAG  43 12
        glyS  386111 ..  386123 +  -3.5  -3.73068   AAATTGTTGGTTAAT                TTTTT GCA AAAAA                TTATTAAATTAGGAG  53 27
    CHY_0441 NONE
    CHY_0442 NONE
        ppdK  390372 ..  390404 +  -7.1  -4.14543   AAATTTAAAAATAAA     GGGGCTACCGCA AAAAAATAAA TG-GGTAGCCCC      TTATTTAATGTTTTG  73 43
    CHY_0445 NONE
    CHY_0446 NONE
    CHY_0447 NONE
    CHY_0448  395097 ..  395112 +  -5.4  -5.67711   TTAAGAATTAATTTT              TCTTGC ATTG GCAGGA               TTTTTCTTTTCTTTA  95 438
    CHY_0450 NONE
    CHY_0451 NONE
    CHY_0452  396428 ..  396442 +  -2.8  -4.23674   GGAGGTTACTTTATT               TTAACG GAG CGATAA               TTTATGTTAATCCGG  58 22
    CHY_0453  397508 ..  397519 +  -5.8  -3.00525   CTATTATTAAGAGAG                CGGT GAAA ACCG                 TGTCCTTTCAAGAGG  56 89
        dnaG NONE
        rpoD  400751 ..  400773 + -12.8  -5.95286   ACCAAAGAATATAAA           CCTCAAACCT GTA AGGTTTGGGG           TTTTTTGTTTTTACT 100 395
    CHY_0459 NONE
    CHY_0460 NONE
    CHY_0461  403531 ..  403563 + -17.9  -5.75342   TCCTTCAAATTTTAA      GGCTATAAGCCCTCT TGA ATAGGGCTTATAGCC      TTTTTTTTCAAGCGA 100 190
    CHY_0467 NONE
    CHY_0468  405313 ..  405330 +  -2.1   -2.7165   ACCTTTTTTTATTAT             TTTTTTT AAAT AAAGAAA              TGGTATAATTAATTC  40 0
    CHY_0469 NONE
        mgsA NONE
    CHY_0471  407450 ..  407463 +  -8.1   -3.4582   AATAAAAATAAAGAA               CCCCT TTAC AGGGG                TATTTAATGGGGTAG  71 36
    CHY_0472  408588 ..  408599 +  -7.2   -4.5394   TAAGACTCCTCCGTC                GCCC TCCC GGGC                 TTTTAATATTTCTAT  78 496
    CHY_0476 NONE
    CHY_0477 NONE
    CHY_0478 NONE
    CHY_0479  415455 ..  415481 +   -21  -4.78149   GTGGGTGATGGTAAA         GCCCACAGCAGT AGA ACTGCTGTGGGC         TTTTTAAATTATAAA 100 43
        cobT  416595 ..  416617 +  -8.4  -4.62203   TTATTAAAGAAAAAA           GAGGGTGTAA GTT TGGCACCCTC           TTTTACTTATTTAAA  86 47
    CHY_0484 NONE
    CHY_0485  421556 ..  421572 +    -3  -3.18383   AGTAAACCTTCGGGA             GTGAGGT GTGA ACC-CAC              TTCCTCCCTCCAGAT  46 105
    CHY_0487 NONE
    CHY_0488  423598 ..  423625 + -12.1  -4.74504   GCTTTAATTGCCAGA        GAAACCGGGAG TTAACC TTCCCGGTTTC         TTTTTAAATTAAAAT 100 11
        gcvT NONE
        gcvH NONE
       gcvPA NONE
       gcvPB NONE
    CHY_0493 NONE
    CHY_0494 NONE
    CHY_0495  430800 ..  430835 + -15.6    -3.737   AGTGGTTGTTTCGCT    TTTAAAAAGCCCTGGC ATGA GCCCGGGCTTTTTAAG     TTTGATCCAAACTTG 100 21
    CHY_0497  431367 ..  431415 +  -8.5  -4.79223   TAAACGCCTAAATAA GGGACGGTTCTGTA-ATT-TGCGT TTTA ACGCCTAATGTA-AGAACCGTCCC TTTTTAGTGCTATAA  87 38
    CHY_0499  434170 ..  434218 +    -9   -5.4387   TAAACGCCAAATTTT GGGACGGTTCTTTTTTTAGGCGT ATAA ACGCA-AATATAAGAACCGTTCC TTTTTTGCTTTATCT 100 44
    CHY_0500 NONE
    CHY_0501  435211 ..  435221 +  -2.6  -3.14132   GTATTGAAAATGATT                 TTTA GTC TAAA                 TTACTCAAAAAAAAG  44 21
    CHY_0502  436250 ..  436270 +  -6.9   -5.9663   GTTCCGAAAAAAAAA            GCTAACC GCTCAAA GGTTAGC            TTTTTTTTCATCTTT 100 21
    CHY_0504 NONE
    CHY_0505 NONE
        glnQ  439568 ..  439583 + -11.8  -5.80951   CTTACATGTTTAAAA              CCCCGC CGAG GCGGGG               TTTTTTATTTTCAAT 100 28
    CHY_0507 NONE
    CHY_0508 NONE
    CHY_0509  441161 ..  441186 + -12.7  -5.86465   AAAAGAAAATCAAAA         TTTGACCGGTT GACC AGCCGGTCAAA          TTTTTTTATATTATT 100 95
    CHY_0510 NONE
    CHY_0511 NONE
    CHY_0512  444992 ..  445011 + -12.2  -5.61596   AACGGTTTAAAAAAA            TAACCGGG TTAT CCCGGTTA             TTTTTTTGTAAAGGT 100 23
    CHY_0514 NONE
    CHY_0513  445328 ..  445363 + -17.6  -5.20633   GTGGTACCGCGGGCA    AAACCCCCGTCCCTGG ACGT TCAGGGGCGGGGGTTG     TTTTTATATATTTTT 100 87
        ilvE NONE
        ilvD NONE
       ilvB1 NONE
       ilvN1 NONE
        ilvC NONE
       ilvB2 NONE
        leuA NONE
        leuC NONE
        leuD NONE
        leuB NONE
    CHY_0525  458832 ..  458855 +   -14  -4.11027   ATCAATAACAATGAA          GGGACTGTTT CTTA AAACAGTCCC           TTGTCTTTTTCATAA 100 11
    CHY_0531 NONE
    CHY_0533  462661 ..  462686 + -12.7  -5.67283   CGCGGTGTAAAGCCG         TCCCTTAACCT TTTT GGGTTAAGGGA          TTTTTTATTTGGGTT 100 53
        ileS  465516 ..  465535 + -12.8   -5.4251   GCACGAGTTAAAAAA            CCGTCCGC TGTA GCGGGCGG             TTTTTTGTCTATAGG 100 13
    CHY_0535 NONE
    CHY_0536 NONE
    CHY_0537 NONE
        alaS  469722 ..  469755 + -10.3  -3.45817   TTAGCGGTATAAACC     CCTCTTTTTTGGGGA AAAT TCCCCTAAAGGGGGG      CTTTTCTTATGAAAA  81 43
    CHY_0539 NONE
    CHY_0540 NONE
    CHY_0541 NONE
    CHY_0542 NONE
    CHY_0543  471979 ..  471997 + -10.4    -5.626   TCAGATGAGTAAAAA             GAAAGCTT TTA AAGCTTTC             TTTTTTTGTGGCATA 100 29
    CHY_0544 NONE
        galE NONE
       mviN2  476109 ..  476122 +  -4.5  -3.17571   CTTATACTTGCTCTG               GGGAT GTAA GTCCC                TTGAATTAAGCGGTT  50 115
    CHY_0547  477197 ..  477213 +  -8.7  -3.89346   AACGTAAAAAAATAT              CTGCCTT AAG GAGGCAG              TTTATGAACTACGAG  79 17
    CHY_0548  478404 ..  478414 +  -4.6  -3.61178   TTTAATTCGCAAGGT                 TCCC AGG GGGG                 TTTACAATGAGTGAA  55 1
    CHY_0549  478617 ..  478648 +  -5.9  -4.67353   TGCCTATTAACGTAA      CCCTTATCGGT GAAGAATAAA ACCGGTAGGGG       TTTTTACGTAAATAG  74 6
    CHY_0550 NONE
    CHY_0551  479819 ..  479837 +  -7.5  -2.94924   GAGGAATATAAGCAG             TTTAGCC CGGGA GGCTAAA             ATTTATGGATAAAAA  64 39
    CHY_0552 NONE
        trx1 NONE
    CHY_0554  481133 ..  481147 +  -2.1  -3.28745   ATAATGCTATTGAGC               TTACC AGTTA GGTGA               TTAAATTGTTAGAAA  45 15
    CHY_0555  481856 ..  481873 +  -3.3  -2.80077   AAGACCTCCAAGGTG             GTTGCGG GTTG CCACGAC              TAAGTTTTATCCGGA  44 114
    CHY_0556 NONE
    CHY_0557 NONE
    CHY_0558 NONE
    CHY_0559 NONE
    CHY_0560  485481 ..  485500 + -11.4  -3.12402   AGTATTATTGAAAAG            GGGCACCT CCGC GGGTGCCC             TTAAATAATAGTTTA  83 45
    CHY_0561  485683 ..  485715 +  -4.7  -2.70946   TTTATGGCTTACGGA      GGTGGGTGATGCCCG GTA CAGCAATTGCCCACC      GTGTTTGTGGGAAAA  49 17
    CHY_0562 NONE
    CHY_0563  486374 ..  486386 +  -4.1  -2.93572   AAATATTTATAAGTG                GCTAA CAC TTGGC                ATTTCTCCAGTGGCT  47 29
         lgt NONE
    CHY_0565  487430 ..  487448 +  -2.4   -3.2785   TTTAAGGGGAGGGGT             TTTGTTGC CGC GGAGCAAA             TATGTATTTTGGGTA  45 36
    CHY_0566  487822 ..  487846 + -12.1  -5.79595   AAAAATAAAGAAAAA          CACACACGTCC AAA GGGCGGGTGTG          TTTTTTGTTTTAAAG 100 33
    CHY_0568  488694 ..  488711 + -10.5  -5.80003   TTAAATAAGAAAAAG             GTCCGGG TAAC CCCGGGC              TTTTTTCTTTCTTGA 100 33
    CHY_0569  489789 ..  489807 +  -7.4  -2.88588   CAAGGAATTTAGCGA             CCGGCT GTAATTA AGCCGG             AATTTTCTTTTTTAG  60 16
    CHY_0570  490844 ..  490857 +  -3.8  -2.69871   AAAGGTTGGGGGTAA               GGAG GTAATG CTCC                ATCTTTACTATGGGC  45 18
    CHY_0571  491420 ..  491446 +  -6.7  -2.75963   TACTTCCCGAAAGGG         GGTTGAGTTTT AGCCA AAAAATCAACC         GTTTAACCTCAAAAT  57 13
    CHY_0572  493419 ..  493446 +  -6.2  -4.17089   CCACTACAACATGTA        CCGGGGGAAGGT CTGG ACTTTCCGCCAG         TTTTCCGGCTTTGCC  68 259
    CHY_0580  499121 ..  499142 +  -3.7  -4.95302   CTGCGGGGAGTTATT           CC-AAGAAGC TGG GCTGCTTTGG           TTTTGTTATATTTAG  73 107
    CHY_0582 NONE
    CHY_0583 NONE
    CHY_0584 NONE
         tdk  504805 ..  504833 + -11.1  -3.10579   ATGATATTTTATAAT        TGAGGGGCAGATT GAA AATTTACCCCTCA        TGATTATTTTAAGAA  80 110
    CHY_0586 NONE
    CHY_0587 NONE
    CHY_0588  507256 ..  507266 +  -2.6  -2.84566   GGCGAAAAGAAAAGC                 TTTT ACA AAAA                 TAATTCTGGAGTGTT  42 12
    CHY_0589 NONE
    CHY_0590 NONE
    CHY_0591  510064 ..  510085 +  -2.3   -4.5852   TAACTCCTCCATAAG           CCTTTTTCT TTCC AAAAAGAGG            TTTTCATTTAGCTTG  63 99
        alkK  511989 ..  512018 + -12.3  -4.46581   TACCCGTTGCTTTTT       TAAAATCACCGGT ATAT ACCGGTGATTTAA        TTTTGTGCGCTTTTA 100 95
    CHY_0594  512615 ..  512627 +  -4.8  -3.38046   TGCTGCCTACCAGGA                GGCT CTGGA AGCC                TATTTAAAGTAAAGA  54 1
    CHY_0595  513343 ..  513363 +    -9  -5.40004   GTGAAATATAAAAAA            GGAAGGGT TTTTC GCCCTTCC            TTTTTTACTTTAATA 100 41
    CHY_0598 NONE
    CHY_0599 NONE
    CHY_0600  518051 ..  518068 +  -9.1  -4.86293   AACAAAAATTTACCT             GGACCCG TTAC TGGGTCC              TTTTAATTTTTATTA  91 39
        napA NONE
    CHY_0602 NONE
    CHY_0603 NONE
    CHY_0604  523494 ..  523510 + -13.7  -5.93809   AAGAAATCTAAATGT              TCCGGGC ACT GCCCGGA              TTTTTTTTCTACGAA 100 39
    CHY_0605 NONE
    CHY_0606 NONE
    CHY_0607  526293 ..  526324 +   -16  -3.85698   TTTTCACTATCGACA      GAAAGCCCGCAG CATTTAGA CTGCGGGCTTTC       TTTATAGAGAAAGGG 100 69
    CHY_0609  528902 ..  528918 +  -3.7  -3.39936   TACGGATTTAAAATG              GTAATCG AGG TGGTTAC              TTATGCCCTTTGCGT  51 22
    CHY_0610 NONE
    CHY_0611 NONE
    CHY_0612 NONE
    CHY_0613 NONE
    CHY_0614  531408 ..  531418 +  -2.4  -4.16943   GGCTAATTTACCTCT                 TGGC TCA GCCC                 TTTTGCAGTATCCGG  54 35
    CHY_0615  531754 ..  531771 +  -7.7  -5.74122   TGAGGGATTTTAAAA             TCCTGCT AAGT GGCAGGA              TTTTTTTATGTACTG 100 263
        sigK  532681 ..  532702 + -10.1  -4.66953   AAGGTAAAATTTTAA           GCCGCCTTA AATT TTAGGCGGC            TTTTTGAAGTATTAG  89 26
    CHY_0619 NONE
    CHY_0620 NONE
    CHY_0621  536710 ..  536737 +  -2.1  -3.10901   TTGCACCTACCCCCA        TTGTC-CCTTTG GAAAA TAAAGGAGGCAA        TATGTTAAACTATTT  43 7
    CHY_0622 NONE
        aroE NONE
        aroC NONE
    CHY_0625 NONE
    CHY_0626 NONE
    CHY_0627  541314 ..  541339 + -17.7  -5.00616   AAACCTTTAAGTTAA         GGGCTGAAAGC AAGC GCTTTCAGCCC          TTTTTTAACAGAAAC 100 26
       aroKB NONE
        pilB NONE
        pilT NONE
        pilC  548537 ..  548549 +  -4.9  -2.64155   ATAATGGGTACTTAA                TGAAA AAG TTTCA                TAACTTTGCCGAGAG  49 69
        gspG  549017 ..  549035 + -13.8  -2.71663   TTTTTAAATATTTTT             GGGCGGGG TTG TCCCGCCC             TAATATCCATTTTTT  91 41
        pilD NONE
        pilA NONE
    CHY_0636 NONE
    CHY_0637 NONE
    CHY_0638 NONE
        pilM NONE
        pilN NONE
    CHY_0641  554730 ..  554747 +  -6.2  -5.67711   GTAAAATAACCTTGA             CCTCGC CTTACT GCGGGG              TTTTTATTTTATTTC 100 32
        tldD  556238 ..  556256 +    -6  -4.05446   AAAAAGAGGTATAAT             TTTAGGGA CTG TCCCCAAA             TTTATACTTGAGGAG  68 42
    CHY_0643 NONE
    CHY_0644  558791 ..  558808 + -12.7  -5.67063   AATAAAGTGAAAGTA             GCGGGGA TAGT TCCCCGC              TTTTTTTGTGGTAAA 100 43
    CHY_0646  561099 ..  561111 +  -2.6  -2.75844   TTTACGGCCTTTGAA                TCGG AAATG CCGG                GTTTAAGATAAGAGG  42 2
    CHY_0647  563705 ..  563736 +  -7.3  -5.54079   TTTAAAAGGACTAAT      TTAGCCCTCGGAA TAAATT TTCCGGGGGTTTA       TTTTTTGATTTTTAA  93 47
    CHY_0649 NONE
    CHY_0650 NONE
    CHY_0651 NONE
    CHY_0652  565833 ..  565843 +  -6.8  -2.79671   GCGCAGAAAATTCCC                 GGGA CCA TCCC                 CTTTCCGGTTACCGT  57 247
    CHY_0654 NONE
        htrA NONE
    CHY_0656  569616 ..  569631 +    -9  -5.87688   GGTAAGCGGAAGTTA              GAGGGT TGAA ACCCTC               TTTTTTTTAAATTCT 100 25
    CHY_0657 NONE
    CHY_0658  571819 ..  571848 +  -4.5  -6.40073   CCTCGGACTTTAAAC       CGTT-AAAAGCA GAAAAAA TGCTTTTTAACG       TTTTTTTTTTACCTT 100 28
        acoE  574222 ..  574251 +  -5.7  -5.77853   CCTGTTTCATTTTTT       TACCTCCCGGTAA AGTA TTGCCGGGAATTA        TTTTTTTTAGACATT  95 369
    CHY_0661 NONE
    CHY_0662 NONE
    CHY_0663  576185 ..  576208 + -11.8  -4.96028   ATGGATAAAATGCTT          TTCCCGGTAA AGTA TTGCCGGGAA           TTATTTTTTTTAGAC 100 42
        acpS NONE
    CHY_0665  578271 ..  578304 + -15.6  -5.41746   TTTTGTTTGAACTTA     TAACAGACTGGAAA GTTTTA TTTCCAGTCTGTTA      TTTTTTTAGGGAATT 100 60
         ald  579555 ..  579574 + -13.6  -3.91027   CGGTTAGAGGTAAAA            GGGGTGGA TAAT TCCACCCC             TTTGCTATATCATTA 100 34
         alr  580765 ..  580779 +   -10  -5.82281   ATATTTATGGATTTT               GAGGCT GCA AGCCTC               TTTTTTTATGTATTT 100 57
    CHY_0668 NONE
    CHY_0669 NONE
        otsA NONE
        otsB  586654 ..  586664 +  -2.4  -3.58726   TTTAATTTTTTCTTC                 CCGC AGG GCGA                 TTATCTCTAAAAAAC  49 153
    CHY_0673  588107 ..  588123 + -13.7  -5.47159   GGCATTATGAAAAAA              CGCGGCT TTT AGCCGCG              TTTTTTATCTTACCC 100 31
    CHY_0675 NONE
        nrdJ  592416 ..  592439 + -14.6  -5.25735   AAATGCGGTTAAAAA          GCCTTGCAGC TTTT GCTGCAGGGC           TTTTTCCTTTTTTGC 100 29
    CHY_0677  593581 ..  593592 +  -4.4  -2.57132   TTAATACTCCGCCTA                CCTT CTAA AAGG                 GTTATAAGCCCGAAA  47 18
        allB  595056 ..  595081 +  -3.4  -2.91199   AGAACGCTGGATTAA         GTTTTAACCT GTAAAA AGGTTAAAAA          TATCATTACGAATTA  45 19
    CHY_0679  595701 ..  595727 + -13.8  -2.68778   GTAACTGTCTTTTAA         GGGAAAGGTCTA AAT TGGGCCTTTCCC         GTCTTTACATTCTAA  91 37
    CHY_0680 NONE
    CHY_0681 NONE
        pduA  597981 ..  597991 +    -4   -2.6176   TAAAGGGGTGAAAAA                 GTTT GGA AAAC                 CTTGTAGATAAAATT  45 38
    CHY_0683  598960 ..  598984 +  -4.3  -3.32647   ATTTAGGGCTTAAAG          GAGGTTTATTC GAT GAATAAAGCCC          TTGGTCTAATTGAAG  52 28
    CHY_0684 NONE
    CHY_0685  599636 ..  599651 + -10.4  -2.63715   TTCAAGGGAAATAGT              CCGGGA GTGA TCCCGG               TACTATCCCCTGCCT  76 27
        eutJ NONE
    CHY_0687 NONE
        eutN NONE
        ade1 NONE
        coxM NONE
    CHY_0691  604975 ..  604987 +  -6.2  -4.57073   CACGGGGTTTTACAT                CCGG ATATC CCGG                TTTTTGCCGACGGTA  74 272
    CHY_0693 NONE
    CHY_0694 NONE
        ftcD NONE
       fchA1  610814 ..  610835 + -10.3  -2.87132   TTATAAGGTTATGGG           TAATAACCC GCAA GGGTTATTA            TATATGGGGCACCGG  76 227
    CHY_0697  612242 ..  612262 + -11.1  -3.86944   GCTCCTGCAAGGAAA            GGCCAGGCG TAA TGCCTGGTC            TTTAATCCTTGTGAG  84 52
    CHY_0698 NONE
        ade2 NONE
       sdhB1 NONE
       sdhA1 NONE
    CHY_0702  617767 ..  617788 + -10.9  -4.98672   TAAGTTAGCTGGCAA           TGGTGCCTT ATTT AAGGCGCCA            TTTTCTATTTTTGGG  93 148
    CHY_0703 NONE
       glnA1  619746 ..  619772 +    -8  -5.86465   TCACCATGTATTAAA         AAGGCTGCCT GATTTAA AGGCAGCCTC         TTTTTTTATGTTGTT 100 27
    CHY_0705  621917 ..  621966 +  -8.8  -5.04601   ATGCAGGGCATTGGC GCCTTCCTATCTCTCTGTAGGTAT TCTT GTGCCTATAGAG-GG-GGGAAGGC TTTTTAATTTATAGA  91 139
    CHY_0706 NONE
    CHY_0707 NONE
    CHY_0708  625339 ..  625361 +  -8.5  -5.31158   TTGTATACTTACTAA          CCGCAATGCA TAAC TGC-TTGCGG           TTTTTACTTTTTTTA 100 26
    CHY_0709  626076 ..  626113 + -17.9  -4.98672   GTTTGGGGCGATGAA   GTCCCGCAAGGAAAGGT TTTT ACCTTTCTTTGTGGGGC    TTTTGTATTTTTGGA 100 117
    CHY_0710 NONE
    CHY_0711  628836 ..  628880 +  -7.3  -3.92577   TAAATGCCTAATTCA GGGACGGTTC-TATTTACGT TTATAC GCCTAAAAAAGAACCGTCCC TCTTTTTGGCGGTTG  72 38
       glnA2  630317 ..  630329 + -10.5  -5.61689   AGTGAAGTATTAAAG                CGGGC TAA GCCCG                TTTTTTCTTAATTTT 100 28
        lpdA NONE
    CHY_0714  633130 ..  633140 +  -3.2  -3.56816   GCAATTTGTAGAAAA                 GCTG CTG TAGC                 CTTTGTTTTTCTCGC  51 16
    CHY_0715 NONE
    CHY_0716  633845 ..  633855 +  -2.4  -2.99947   TTTATTTTTTTAGGG                 AGGG GGC CCCA                 TGTATATAGGAATTC  42 55
    CHY_0717 NONE
    CHY_0718 NONE
    CHY_0719 NONE
    CHY_0720 NONE
    CHY_0721 NONE
    CHY_0722 NONE
    CHY_0723 NONE
        rimI NONE
         gcp  639399 ..  639412 +  -2.3  -3.66095   TACCGTAACGATTAT               CGGAA TACT TACCG                TTTGCCTAACCATTT  49 392
    CHY_0727  641222 ..  641234 +  -3.5  -3.24232   GTTTTGTTGAATATA                TAAAA AAA TTTTA                TCTATTTGAAGGGGG  48 71
       paaK2 NONE
    CHY_0729  642989 ..  643005 + -12.3   -5.9003   GTTTATAGTTTGTAA              CCGGCAA ATT TTGCCGG              TTTTTTTGTTAATTT 100 26
    CHY_0730  643692 ..  643715 +  -5.4  -4.71791   CATTATAAACTGCCG          CCTTTATTAA AAAG TTTATAAAGG           TTTATTTATTAATGT  74 16
        hydC  644367 ..  644380 +  -2.4  -4.61873   TACGAATAGGGGGTG               CCTT ATGAGA AAGG                TTTTGATTTGTGCGG  61 32
        hydB NONE
        fdhA NONE
    CHY_0734  649124 ..  649143 +  -7.8  -5.46657   AAAATAGAGAAAAAA            GGCGGCTT TAAA AGGCCGTC             TTTTTTCTTGGAATA 100 34
       cooF2 NONE
      cooSIV  651626 ..  651647 +  -3.7  -2.50291   AGCTAAACGGGCTTT           GTTAAACCT TTAG GGGGTTAAC            CTTAATGAAATACTT  44 13
    CHY_0737 NONE
    CHY_0738  653391 ..  653430 + -10.7  -3.74077   CCAGGTTTAACTTAA  ATGCCTTTGGGGGAGGG CAGTTT TCCTCCCTCAAAGGCTG   TTTCAATATATGCCA  83 31
    CHY_0739 NONE
    CHY_0740  654254 ..  654273 +   -15  -5.10064   CGGTCCAGTAGAAAA            GCTGCGGG CAAA CCCGCAGC             TTTTTGTATATTAAA 100 30
    CHY_0741  655076 ..  655101 +  -6.2  -6.12458   AGGTTTAATAAGATG        CGGCTGGGCAAG GAGA CTTGCCC--CCG         TTTTTTGTTTTTTTG 100 105
    CHY_0742 NONE
    CHY_0743  656177 ..  656197 +  -2.5  -3.44553   AAAAACAAAAAAAGC            CCTAAAAGG CTA TCGTTTGGG            TTGTGGGGTTTTTAA  47 39
    CHY_0744  656305 ..  656321 +  -2.4   -5.4593   AGTAAATTTTTTTTC              TAAAAA TAATT TTTTTA              TTTTTCTTCTTTTAA  78 42
    CHY_0746 NONE
        thiC NONE
        thiM NONE
        thiL NONE
    CHY_0750  662066 ..  662085 + -13.6  -4.76644   GTCATTAAATAATAA            TCCCCGGT TTTT ACCGGGGA             TTTTTCCTCAATCTT 100 29
    CHY_0752  664084 ..  664104 + -12.6  -6.19443   GGGAAAAATGGTAAA            CTTCCCGG CAAAA CCGGGAAG            TTTTTTTTTAATATC 100 27
    CHY_0753 NONE
    CHY_0754  665474 ..  665499 + -14.1  -4.77757   GAGTTTGGTTATAAG         TCCCCTTCTAC CGGC GTAGGAGGGGA          TTTTAATTTTTAAAA 100 310
        cbiM NONE
    CHY_0756 NONE
    CHY_0757 NONE
    CHY_0758 NONE
    CHY_0759 NONE
        cbiT NONE
    CHY_0761 NONE
        cobM NONE
        cbiG NONE
        cobJ NONE
        cobK NONE
    CHY_0766 NONE
        cobH NONE
        cobP NONE
        cobQ NONE
        cobD NONE
       cobB1 NONE
    CHY_0772 NONE
    CHY_0773  681687 ..  681727 +  -4.6  -3.49419   GCACCCGCAACGAGT TGGCGGCCTGGACCAG-GT AGTA ACGCAGGTACCGGTTGCCA  CTTTTTGTCAGGCGG  55 285
    CHY_0775 NONE
    CHY_0776  684368 ..  684383 +  -3.2  -2.79823   GTGCAATAATACTTA              CTCAGC AATG GATGAG               GTTAATTTTACAAAA  44 76
    CHY_0777  685761 ..  685772 +  -5.8  -2.59421   GAGAAGGTGGCTGAA                TGGC CACG GCCA                 GTTCCTGCTTCTTGG  54 27
        cobA NONE
    CHY_0779  687434 ..  687454 + -13.3  -4.44277   CTTATCAATAATATT            GGGGTGGTG TGA TACCACCCC            TTTTAGCTTTTAATG 100 14
      cotJC1  694338 ..  694354 +  -9.4  -6.02919   AAGCTAAACATTTTA              CCGGGA GAAAA TCCCGG              TTTTTTTATTTCTAA 100 169
        glpX  695508 ..  695535 +  -9.9  -4.82901   ACCGAGCAAATAAAA        GCAGGGGCTTT TTAAGC GAAGTCCCTGC         TTTTTGTAAAGGAGA  91 105
    CHY_0788  697625 ..  697654 +  -9.7  -3.10236   TCAAATTAGTAATAA       TTTTTTTAAAAAA TCTT TTTTTTAAAAAAA        TCTTGAACTTAACTT  76 224
        aor1  699528 ..  699555 + -13.5  -4.24342   TATAAACAACTAAAA        GCAGGGACTTC CCAAAC GGAGTCCCTGC         TTTCTTAATAAAGGA 100 36
    CHY_0790 NONE
        moaD  701016 ..  701027 +  -7.2  -3.19602   AACCGAGAGAATTTC                CCGG GAAA CCGG                 TATTGCTCTACGCGC  62 118
        moaE  701896 ..  701920 +   -13  -5.60689   TGGTTTTTATAATTG          GGAGTGTCTA AAAAA TAGACACTCC          TTTTTTGTTGTCTGA 100 176
        fdoG NONE
        fdoH NONE
        fdoI  706596 ..  706616 +   -14  -3.57576   TTGAAAAATGATAAG            CGGGGGCA TTTAC TGCCCCCG            GTTTTATCTTTTTAG 100 30
    CHY_0796 NONE
    CHY_0797  707615 ..  707626 +    -3  -2.52419   AAATAAACGGTGACA                TCTT ATGA AAGA                 ACTTTTAAATTTAAT  41 35
    CHY_0798 NONE
    CHY_0799 NONE
        fdhD NONE
    CHY_0801 NONE
        moaA NONE
        moaC NONE
    CHY_0804 NONE
    CHY_0805  714129 ..  714181 +  -9.2  -4.93696   CCTGAACACCGATTG CAGGGACGGTTCTTTTTTTAGGCGT TTAG ACGCA-AATATCGGAACCGTCCCTG TTTTTGCTGTTTGGA  91 36
       groES NONE
    CHY_0807  716438 ..  716457 + -10.7  -5.66684   TGTAAAACCTTATAA            CCGGAGC GTAAAG GCTCCGG             TTTTTTTATGGATTA 100 36
        cysK  717495 ..  717507 +  -4.1  -2.89534   CTTTCAAAGAGGGGG                CTCTA AGA TGGAG                TGTGATATCATTACT  47 49
         ogt  717981 ..  717998 +  -4.1  -5.30448   GCTTAAAATGGAAAA             GCAGG CGTTATAA CCTGC              TTTTTATCTTTCTTT  76 13
    CHY_0811 NONE
    CHY_0812  720242 ..  720256 +  -4.4  -3.89524   GCTTGACATAAAAAT               TTATTT AGT AAATAA               TTTATAACGTAAAAT  59 76
    CHY_0813 NONE
    CHY_0814  722374 ..  722395 + -10.8  -3.67112   TGGAAATGATTAAAA           GCCTCCCG CAAAAC CGGGGGGC            TTATTAACATCTAAT  83 42
    CHY_0815  723696 ..  723710 +  -2.9  -3.27489   AGGAAGGTGAAGCCG               TTAGA TGAAT TCTAA               TATCTTTGAGCTTGA  46 68
    CHY_0816 NONE
    CHY_0818  724794 ..  724809 +  -7.5   -4.6902   ATACTTAAAAGATAA              GCCCG GTTTTA CGGGC               TTTTTAAGATTATCC  83 33
    CHY_0819 NONE
    CHY_0820  726216 ..  726228 +  -2.7  -3.61178   TAAAATTTGAGGAAG                TGCTT ATA AAGTA                TTTGGCGTAAATACG  49 76
    CHY_0821  726879 ..  726902 +   -11  -6.00814   CAATAATCCTCCTCT          CCCCGAAGTT TTAA GGCTTCGGGG           TTTTTTTTACTTATT 100 35
    CHY_0822  727488 ..  727535 +  -9.5  -3.92324   AGTAGGTAGAAAAAA GGGATAAGTAGCATAAGTCCT TCATTTTC AGGGCTT-TGC-ACTTATCCC TTTACTATTAAACCA  81 63
    CHY_0826 NONE
    CHY_0827  732885 ..  732901 +  -4.4  -3.62864   TCTGGGTAATTTGGA              CCAGAG GCTTA TTCTGG              TTTAAGGTAAGTTTA  55 298
    CHY_0829 NONE
        hsdM NONE
    CHY_0831  737550 ..  737565 +  -6.1  -2.88602   ATTGACCGGGCGGGT              CAGGG TGAATT CCCTG               CTTTAAGTATTTGGT  54 4
        hsdR NONE
    CHY_0833  741665 ..  741693 +  -5.4  -2.86432   TGGAAATTTTAAGTT       CGTTAACGTCACT TTTA AGTT-CGTTAACG        TCACTTTTTAAGTTG  50 212
    CHY_0837  746733 ..  746754 +  -5.1  -3.73775   CAAAAGAAATGCAGG           GGGAGGATA AAAA TTTCCTTCC            TTTCCTGCAAATGAC  60 357
    CHY_0838  746968 ..  746985 +  -4.1  -4.45544   ACCCCCTCCTCAAAT             CTGAGGA AGCC TCCTAAG              TTTTACTTAGTAGGC  64 48
    CHY_0839  747928 ..  747956 +  -8.9  -2.86164   CGGACATCATTAAAA        GCCCAGTCG CAAGAGAAAGA CGACTGGGC        TATGCTAATTGAAGA  68 100
    CHY_0841  748774 ..  748785 +  -2.2  -4.30909   CACTTTACCAAATCC                TTCG CTTT CGGA                 TTGTTTTCATCTATA  58 207
       fadD2 NONE
        hgdB NONE
        hgdA NONE
        hgdC NONE
    CHY_0849  755041 ..  755054 +  -5.9  -6.08342   CGAATAAAAATTATA               GCCTC TTTT GGGGC                TTTTTTTATTTATTG 100 34
        norV  756349 ..  756368 + -11.4  -5.90231   GAATAATGTAGATAA            GGGCGCAC TTCT GTGCGCTC             TTTTTTTGTATTTAT 100 53
    CHY_0851 NONE
        rnhA NONE
    CHY_0853  757709 ..  757729 +    -9  -4.73108   CAATTAAGAGTTGAG            CCCTGCTT TTTTC AGGCAGGG            TTTTACTTTTCTGGA  88 34
    CHY_0854  758180 ..  758211 + -12.4  -3.84719   AAACCGTGAAAGATG      GGGGCTAACCTT AAAGGGAA GAGGTTAGCCCC       TTTAAATTTCCCAAT  90 32
    CHY_0855  759316 ..  759335 + -12.2  -5.73978   AAAGGCCTGAAGTCA            TGCCCCAA AATT TTGGGGCA             TTTTTTATTTGTGGT 100 31
    CHY_0856  760688 ..  760698 +    -4   -4.3739   ATGAGGTTAACGAAA                 GTTA AAA TAAC                 TTTTCTGGAGGGATG  64 21
    CHY_0857  761522 ..  761543 +  -9.4  -4.35189   TTACTGAATTTACAA           GGCTGGCC GAAGTA GGCCAGTC            TTATTTATTTCCATT  85 51
    CHY_0859 NONE
    CHY_0860  764677 ..  764703 +   -13  -3.69605   CACCTCTTTTAACTT         TCCGCCCGGG TTTAATT TCCGGGCGGA         TTCCTTTTAAATGGG 100 173
    CHY_0862  765656 ..  765675 + -13.6  -3.41978   AAACTCAATAAAAAA            GAGGGCGA AAAT TCGCCCTC             TTACTTGCGTTCTCC 100 30
    CHY_0864 NONE
    CHY_0865  767883 ..  767901 +  -4.7  -3.15366   ATAATTTCAAGGAGG             GTTAAAT GCAAA ATTTAAC             TGTTGCCATTTTGGC  52 21
        mobA  768484 ..  768498 +  -4.2  -2.64155   TTTAAAGGAGTAGTT               CAATGG AGA CCAATG               TAGCTTTAGAAAAAG  47 28
    CHY_0867 NONE
        mobB NONE
    CHY_0869 NONE
    CHY_0870  771471 ..  771494 + -16.8  -5.82316   ACTTTATACCTCCAC          TACCCCGGCA GAGC TGCCGGGGTA           TTTTTTTTAAATGGT 100 54
    CHY_0874  774563 ..  774603 + -12.8  -3.53855   AAATTTTTGCCAAAA GAAACTGCCATGGCTGGTA AAAA TACTGGTC-TGGCAGTTTC  TGTGTTTTTCCGGGA  95 197
    CHY_0876 NONE
    CHY_0877  777784 ..  777806 +  -7.7  -3.76413   TAAGGGGATTATTAA          CCCTCC-GCT TTCT GGCAGGAGGG           TTTAAAATTTTAAAG  72 211
    CHY_0879  778709 ..  778733 + -13.6  -4.46854   ACCTTTTTAATATTA          GCCGACTGGT TTACC GCCAGTCGGC          TTTATTATTGCATGC 100 41
    CHY_0880  781163 ..  781186 + -11.8  -5.14563   ATGACGAATATTACA          CCCTTTTGCC TTAG GGTAAAAGGG           TTTTTTGATAAAAAG 100 203
    CHY_0881 NONE
    CHY_0882  782710 ..  782726 +  -3.7  -4.69027   AGAACTGCTATGTAT              CGATGTT GTT AACATCA              TTTTTGAATAGGTTT  66 178
    CHY_0883 NONE
    CHY_0884 NONE
    CHY_0885  785699 ..  785715 +  -8.7  -5.12068   AGGATAAAAAAGAAA              CCCTGGT AAA ATCAGGG              TTTTTATTAAGTATG  91 393
    CHY_0886 NONE
    CHY_0887 NONE
    CHY_0888 NONE
        bioB NONE
    CHY_0890  789528 ..  789539 +    -3   -5.6473   CAAGGGCTACCGTCT                GATT TGGA AATC                 TTTTTTTACTGTTGT  86 228
    CHY_0892  790435 ..  790447 +  -4.1  -5.14477   GACCTTTTTATTTTA                CCAAG TTT TTTGG                TTTTTTGGGTATATA  73 64
    CHY_0893 NONE
    CHY_0894 NONE
    CHY_0895 NONE
    CHY_0896  793626 ..  793642 +  -9.4  -4.19238   AGAGTAATAATAAAA              GGAGCC ATCCG GGCTCC              TTTTAAAGTTGCCAA  82 34
    CHY_0898 NONE
    CHY_0899  794721 ..  794733 +  -4.9  -3.68351   AATATTTTAAAAAAA                TTTCT GCG AGAAA                TTTAAATCCTGGAGG  57 8
    CHY_0900 NONE
    CHY_0901 NONE
    CHY_0902  796907 ..  796924 +  -6.9  -5.42198   TTAAAAGCTTTTTAA             CCCCCAA TATT TCGGGGG              TTTTATTTTTTCGGC  91 26
    CHY_0903 NONE
        ltaE NONE
    CHY_0905  800631 ..  800642 +  -2.2    -2.914   AATACCAGATAAGTT                TACG CCGG CGTG                 GTTTGCTGTAATAAG  42 3
       trxB1 NONE
    CHY_0907  802050 ..  802077 + -15.7  -4.18802   ATTTTAAATAAAAAA        GCCGCAAAACC CATGAA GGTTTTGCGGC         TTTTAAAATATATAT 100 42
    CHY_0908  802490 ..  802505 +  -3.2  -2.79823   GTGCAATAATACTTA              CTCAGC AATG GATGAG               GTTAATTTTACGAAA  44 40
    CHY_0909  803875 ..  803893 +  -3.8  -2.59421   CGGTATGGGAGAAGG             TGGCTG AAGGCCA CGGCCA             GTTCCTGCTTCTTGG  45 19
    CHY_0910  804439 ..  804473 +  -7.8  -4.11744   TTTGCTACACGAAAA     CCTCCCCCGGGCAA AAGTAAA TTGCTGGGCGGAGG     TGTTTTTATGTCGAT  75 62
    CHY_0911  805015 ..  805033 +  -3.2  -3.02223   GTAAAAAAGATTTAA             ATTGTATA GTG TATACAAA             GTTGATTTTTTATTT  45 116
        sucC NONE
        sucD  807338 ..  807351 +  -3.1  -4.05788   AACAGGGGCAGACGG               GGTTA TCGG TAGCC                TTTGATTTACCCACC  57 289
    CHY_0916 NONE
        pccB  811009 ..  811019 +  -5.4  -3.04398   CCCATGAAGAAGCAC                 GGAA ATA TTCC                 CTTTTAACAACCCCC  53 8
       accC1 NONE
    CHY_0919  812997 ..  813010 +  -5.9  -5.85244   AACCTTAAAATAAAA               GGGCC TTTT GGCTC                TTTTTTCTTTTAATT 100 28
    CHY_0920  813805 ..  813819 +  -2.8  -2.91276   AAAATAAACGTTAGA               TTTTCC GGC GGAGGA               GTTTATGAAAGAGCC  43 54
         psd NONE
        pssA NONE
    CHY_0923  815123 ..  815139 +  -7.2  -5.80727   ACTTTTTCTTAAGTA              GGCGGG TCCAT CCCGTC              TTTTTTGTTATTTTT 100 25
    CHY_0925  817287 ..  817313 + -14.6  -4.48299   TTTTGCCGTTTAATA         TTCGCCAATACT TCG GGTATTGGCGAA         TTTCTTTGCCTCTGG 100 62
    CHY_0926  817505 ..  817515 +    -4  -3.45054   TTAAAAGGTGTAAAA                 CATT ATG AATG                 TTCTAAATTATACAA  51 18
    CHY_0927 NONE
    CHY_0928  819603 ..  819620 +  -8.5  -3.59979   TAGCCCAGCCTCAAA             CTGTACA GTTT TGTACAG              TTTGGGATACCAGGG  73 138
    CHY_0929 NONE
    CHY_0930 NONE
    CHY_0931 NONE
    CHY_0932 NONE
    CHY_0933 NONE
    CHY_0934  825759 ..  825774 + -11.8  -5.54907   AGTTTTAAAAAATTA              CCCGGC GTAT GCCGGG               TTTTTATTTTGTAGA 100 33
    CHY_0935  827229 ..  827244 +  -4.6  -5.75945   TTACTCCGATTAAAA              GGCCGT GCCA AAGGCC               TTTTTTTTGCGCCCT  95 133
    CHY_0937 NONE
    CHY_0938 NONE
    CHY_0939  828739 ..  828752 +  -8.1  -5.40072   GCGTACAGTAAAAAG               GGGGA GTAA TCCCC                TTTTTTTAACACCAA 100 30
    CHY_0940 NONE
    CHY_0941  831575 ..  831603 + -10.4   -5.1615   TAAGTAAAGAAAAAA        GGCTAACTCC CATTGAAGT GGAGTTAGCC        TTTTTTAAATATTCA  93 34
    CHY_0943 NONE
    CHY_0944 NONE
    CHY_0945 NONE
    CHY_0946 NONE
    CHY_0947 NONE
    CHY_0948  839687 ..  839710 +  -8.9  -4.57543   TTGCGTATTCAAAAT          TTGACTGGC TTGTTT GCCGGTCAA           TTATTTTTGCTTCTT  93 403
    CHY_0950 NONE
    CHY_0951 NONE
    CHY_0952 NONE
    CHY_0953 NONE
    CHY_0954 NONE
        folE NONE
    CHY_0956 NONE
        surE  844582 ..  844592 +    -4   -6.0427   TTCGCAAAATGGTGG                 TAAC GGT GTTA                 TTTTTTTTGTATAAT 100 307
       dnaE1  847541 ..  847553 +  -3.3  -3.95584   CTATCGCTTAAAAAG                CCGGT ACA AACGG                TTTAATTCATAAGAG  55 30
       fusA1  851405 ..  851432 +  -8.3  -4.55826   AAATTAAAAAAAAAA        CCCTCCGCCCG ACCTTA CGGCAGGAGGG         TTTTAGTATTTTCCA  86 227
    CHY_0962 NONE
        motA NONE
    CHY_0964 NONE
    CHY_0965 NONE
       cheW1 NONE
       cheA1 NONE
       cheB1 NONE
        flgM NONE
    CHY_0970  860202 ..  860215 +  -3.8  -3.54935   GGGCAATACTTCAAT               CCTG GACCGG CAGG                TTTAAGGGGGATTTA  53 7
        flgK NONE
        flgL  862522 ..  862532 +  -2.6  -3.29739   GACATTAGTAGATTT                 TTTA CGG TAAA                 TTAGTGTGGGTTGAG  46 16
    CHY_0973  862840 ..  862855 +  -3.4  -4.16681   CTCTGCTTTTCTTGA              TATTTA TCTT TAAATA               TTTTAAGGTGGTGTT  57 13
    CHY_0974 NONE
        csrA NONE
    CHY_0976 NONE
        rfbC NONE
        rfbD NONE
        rfbB  866942 ..  866968 +  -3.8  -3.00585   TATAAGAAGCATTTT         TAGCTGTAAATT ATG AATATAGAGCTA         TAGTTTCATGTAATA  47 23
    CHY_0980  869571 ..  869584 +  -3.1  -2.53995   ATAAAAAATAGAAAG               GGTAGG TGG CC-ACC               TGACTTAAAATAACT  43 80
         hag  870490 ..  870513 + -12.4  -3.44321   ACATTTTATCTTTTG          GGCCAGCCAT TTTA AGGGCTGGCC           TCTTTAAAATTTGCT  90 47
    CHY_0982 NONE
    CHY_0983 NONE
    CHY_0984 NONE
        fliD NONE
        fliS NONE
    CHY_0987 NONE
    CHY_0988  875472 ..  875487 +  -6.8  -6.34616   ACTTTTGCTGGACGA              GAGGGT GTAG GCCCTC               TTTTTTTTGTTTTCG 100 16
    CHY_0989 NONE
        flgB NONE
        flgC NONE
        fliE NONE
        fliF NONE
        fliG NONE
    CHY_0995 NONE
        fliI NONE
    CHY_0997 NONE
    CHY_0998 NONE
    CHY_0999 NONE
    CHY_1000 NONE
        flgG NONE
    CHY_1002  886303 ..  886314 +  -2.2  -3.18728   TTATCCAGTAATAAG                GGAG GTTG TTCC                 TTGGGTATTCGCGAT  43 30
    CHY_1003 NONE
    CHY_1004 NONE
    CHY_1005 NONE
        fliQ NONE
        fliR NONE
        flhB NONE
        flhA NONE
        flhF NONE
    CHY_1011 NONE
    CHY_1012 NONE
        fliA NONE
    CHY_1014 NONE
        cheD NONE
       cheR1 NONE
    CHY_1017  897906 ..  897916 +  -8.2  -3.10255   TCAAAAGATTTTTGC                 GGCC TTA GGCC                 TTAGCTAAATATTCT  68 7
    CHY_1018 NONE
        fliM NONE
    CHY_1020  900487 ..  900503 +    -8   -5.0925   CCAAAGGATAAAAAA              CCTCCT CTGGC AGGAGG              TTTTTAATTTTAAAA  89 128
    CHY_1021 NONE
    CHY_1022 NONE
    CHY_1023  904618 ..  904647 +  -9.3  -5.56372   AATTTAAAGTTTAAG       AAGAAAACCCGCC TTTG GGCGGGTTTTATA        TTTTTCTTTTGCTTT 100 27
    CHY_1024  905371 ..  905387 +  -3.7  -2.72463   ACGAGCCCTTGTACC              TTTGGAA ATA TACCAAA              TCCTTAAAGGTGGAT  45 101
    CHY_1025 NONE
       cheY1  907023 ..  907047 +   -10  -4.90471   CTTGGGAGGCTTTAA          GCTCTCTTCC GTGGG GGTAGAGAGC          TTTTATGTTTTCAAT  93 192
    CHY_1027 NONE
       cheR2 NONE
    CHY_1029 NONE
       cheW2 NONE
       cheB2 NONE
       cheY2 NONE
       cheA2 NONE
    CHY_1034  916452 ..  916477 +  -8.3  -3.87551   TTCTCTAAATAAAAA         CTCCTGCCTCTA TAA TCG-GGCAGGAG         TTTAACTTTCCTGGT  77 222
       aroF2 NONE
    CHY_1038  918453 ..  918463 +  -2.6   -3.3573   TTACCCGCTTTGGTT                 TATT TAA AATA                 TTGTAACATAATTTA  46 9
    CHY_1039  919660 ..  919697 +  -4.9   -5.9873   TAAAAAATGCATAAA   ACCCTTTCCTTGTTGGGA AAC TACCCA-AAGGAAAGGGA   TTTTTTTTGTGGTAA 100 38
    CHY_1040  920505 ..  920519 + -11.4  -5.88471   AACGGAATTGCCCAG               GCCGAG TTC CTCGGC               TTTTTTTTGGTAATG 100 393
    CHY_1043 NONE
    CHY_1044  923331 ..  923379 + -10.4  -5.71638   AGGTGGTAGGTGGTT GGTGGTAGGTGGTCTGTATAAG ACTAC TTTAAGCCGATCACCTACTACC TTTTTTTAATTATTA 100 61
    CHY_1045  924432 ..  924449 +    -7  -6.04324   CACCGTAATACCTCC             GCCTAC GCCAAA GTAGGC              TTTTTTATTTTTTAC 100 104
    CHY_1047 NONE
    CHY_1048 NONE
    CHY_1049 NONE
    CHY_1050 NONE
    CHY_1051 NONE
    CHY_1052  930018 ..  930035 +  -4.3  -4.42639   TTGGTTAGGGAAAAA             TTAAAAT TTTA ATTTTAA              TTTTACTTGACCTAT  66 193
    CHY_1053 NONE
    CHY_1054 NONE
    CHY_1055  933994 ..  934018 + -10.8  -5.49729   ATACTCGTTTAACCA          GGTATTGCCT CCTGA AGGCAGTACC          TTTTTTTCAGTGCTT 100 469
    CHY_1057 NONE
    CHY_1058 NONE
    CHY_1059  938038 ..  938056 + -13.2   -5.9667   GAAAAAGATATTAAA             CCTCCCAT AAA ATGGGAGG             TTTTTTTCTGTTTTT 100 44
    CHY_1060  939134 ..  939153 + -11.4  -4.81082   TTTGAATAACAACCA            CCTGCCGT TCAT GCGGCAGG             TTTTCTTCATTAATT 100 32
    CHY_1061 NONE
    CHY_1062  940743 ..  940769 +  -8.7  -5.10933   GCAATAACTTCCGGA        AGACCCGG-CAG AACC CTGGCCGGGTCG         TTTTCTTTTAAATAA 100 354
    CHY_1066  943416 ..  943436 +  -3.3   -4.2204   CTGCTCCCGGCTAAC            CTTGCAAAG AGT TTTTACAAG            TTATTTCTTGACATT  60 27
         hpt NONE
        guaA NONE
        purE  946142 ..  946152 +  -2.6  -4.34912   AAAAGGAGCAAAAAC                 TTTT AGA AAAA                 TTGTTTTAGTTCATT  58 6
        purB  947453 ..  947463 +    -4  -4.13995   AATACGTGGATGAAA                 TCTT TAA AAGA                 TTTGGTTTATAGGGG  59 3
        purC NONE
        purS NONE
        purQ NONE
        purL  951318 ..  951330 +  -5.5  -3.59979   CCTTGTATGAGGGGG                GCCTA AGT TGGGC                TTTGAAATAAGAGAA  59 3
        purF NONE
        purM NONE
        purN NONE
        purH NONE
        purD  957194 ..  957222 +  -9.7  -4.88293   GTACTTACTTCTTCC        GAAGCCATAGG TATAACC TCTATGGCTTC        TTTATTTTTCGGATT 100 62
    CHY_1082 NONE
    CHY_1083  960759 ..  960777 +  -4.6  -2.69257   GAATTGTTGAAAGTA             TTGCCAAT AGT ATTGACAA             ATAATTTTTTTAACC  47 3
        hisG NONE
        hisD NONE
       hisC1 NONE
        hisB NONE
        hisH NONE
        hisA NONE
        hisF NONE
       hisIE  967120 ..  967135 + -10.4   -4.4874   TATTTAAATTTGATG              GCGCAC TCCG GTGCGC               TTTTAAATTTTTACC  89 42
    CHY_1092 NONE
    CHY_1093  968732 ..  968745 +  -6.7  -2.72461   TCCTGCGGTTGAGGG               GGAGA TTGT TCTCC                GTTTACCGGGGGTTC  56 43
    CHY_1094  969396 ..  969406 +  -3.2  -3.40597   TTTGCTGAAAAAAAG                 GGGA AAT TTCC                 TGTTTAAATAAACAA  49 4
    CHY_1095  970703 ..  970736 + -11.9  -4.11216   ATAGCAAAATAAGTT     CA-AAAAGGCCGGAAT GGA AATCCGGCCTTTTATG     TTTTAGGGGTAGGAA  95 37
        pcrA NONE
        ligA NONE
        gatC NONE
        gatA NONE
        gatB  979931 ..  979953 +  -6.9  -6.07969   AGCTATAATATAAAG           ACCGCTGTC TTACC GGCAGCGGC           TTTTTTTTGATTTTC 100 33
        nifV NONE
    CHY_1105 NONE
    CHY_1106 NONE
    CHY_1107  984025 ..  984052 + -12.2  -5.40072   ATTATAAAACATTTA        TAAAAGCCTCCA GTTT TGGAGGTTTTTA         TTTTTTTCACCAGCG 100 23
    CHY_1108  984790 ..  984806 +  -6.7  -3.57263   AATGGGGAAAATGTT              TTTTTTC TAA GAAAAAA              TTTAAGACTCACGGT  65 16
    CHY_1110 NONE
    CHY_1111 NONE
        rumA  988580 ..  988624 + -14.3  -4.08767   GTATTGCTCAAGAAA AAATAACCCCTAAGGCCTTGC CGA GCAAGGCCTTAGGGGTCTTAC TTTTCAAAAGCTGCC 100 20
    CHY_1118  994332 ..  994343 +  -7.2  -3.17075   GATTCCACTTTTATC                GGCC AGGG GGCC                 TTCAATTAAAGCCAG  62 375
    CHY_1120  995210 ..  995227 + -12.7  -5.80951   AGAATCAGGCGAAAG             CCACCCC GGCG GGGGTGG              TTTTTTATTTTAACT 100 42
         nth  996079 ..  996093 +    -5  -4.25104   CCAAAAGGAGGAGTC               CGATGT TTA ACATTG               TTTTGGTGGAACCGG  66 16
    CHY_1122 NONE
    CHY_1123 NONE
    CHY_1124 NONE
    CHY_1125  999122 ..  999170 + -12.5   -4.9792   ATTAGTATAAATTTC GGGACAGTCCCTAAAATTATACT TAA AGTATAAAAAAGGGGACTGTCCC TTTTTGTATACAATG 100 31
    CHY_1126 NONE
    CHY_1127 NONE
    CHY_1128 1002895 .. 1002917 + -13.5  -4.11216   AACACGGGTTATAAA           GAAGGGGGT AAATA ACCCCCTTC           TTTTAAAAATGGAGG 100 39
    CHY_1129 NONE
    CHY_1130 1004818 .. 1004834 +    -8  -5.69473   ACAATAGGTTTTTAA              GCTGCA ATTCC TGCAGC              TTTTTTTGTGCTATA 100 34
    CHY_1131 NONE
    CHY_1132 NONE
    CHY_1133 NONE
    CHY_1134 NONE
    CHY_1135 NONE
    CHY_1136 1010629 .. 1010647 +  -3.8  -4.70353   TTAATTGAAAAATAA             GGCACC CGTCGGA GGTGTC             TTTTGGTTTATTATA  68 26
       dnaE2 1014408 .. 1014420 +  -3.5  -4.57341   CTATTTTCCAACCGC                TATTT AAT AAATA                TTTTTGAGAGAGGTT  64 407
        mtrB NONE
    CHY_1140 NONE
        accD NONE
        accA NONE
        pfkA 1017984 .. 1017996 +  -6.3  -2.83522   ATATTATCGTTTAGC                CGATA TTT TATCG                ATTTAATACCGGGGT  54 7
         pyk 1019766 .. 1019776 +  -2.6  -2.70946   ACGGTTCTGCTAAAG                 TTTT ATA AAAA                 ATGTTTATAGGGGGA  41 18
    CHY_1145 1020050 .. 1020068 +  -7.4  -5.16681   TAAAGTCAAGAAAAA             CCCGTC CCATTAA GACGGG             TTTTGTTCTTTTTAC  85 13
    CHY_1146 NONE
    CHY_1147 NONE
    CHY_1148 NONE
    CHY_1149 NONE
    CHY_1150 1023651 .. 1023663 +  -6.2   -5.7946   ATAATACATATTAAA                CCGG GAAGA CCGG                TTTTTTTCTTGACAG 100 27
        dapB NONE
      spoVFA NONE
      spoVFB NONE
         asd NONE
    CHY_1155 NONE
       dapA1 NONE
    CHY_1157 NONE
    CHY_1158 1031833 .. 1031858 + -13.3  -4.58283   ATTTTGGTGTTACAG         GCGGCAGGTAA ATTT TAACCTGCCGC          TTTTTGGAGGGATTG 100 8
    CHY_1159 1034070 .. 1034101 + -16.1  -5.71712   TAAAGAAATGTTTAA      GGACCTTTAAAGG AAAAAA CCTTTAAAGGTCC       TTTTTTTGTATAAAC 100 16
    CHY_1160 NONE
    CHY_1161 1036018 .. 1036033 + -11.8  -5.29445   ACTACGAATAATTCA              CCGGGC GGAT GCCCGG               TTTTTATTATTGACC 100 30
    CHY_1162 NONE
    CHY_1163 NONE
    CHY_1164 NONE
    CHY_1165 NONE
        recA NONE
        recX 1041267 .. 1041282 +    -9  -6.11243   CTTATTCTATTTCAG              CCGAGT AGAA ACTCGG               TTTTTTTTATTAGCT 100 102
    CHY_1168 1042873 .. 1042888 + -10.4  -4.93365   AAATAGGCAAAAAAA              CGACCC GCAG GGGTCG               TTTTTAATTATAGAA  93 35
    CHY_1169 NONE
    CHY_1170 1044295 .. 1044311 +  -3.7  -3.16071   AATAAAAAAGGAAAT              TTCCCTA AAA TAGCGAA              TATATTGATATACCA  48 79
       spoVS 1044640 .. 1044668 + -12.6  -4.63048   AAGTTTTAAGTGAAA        TGCCTGTTTATC TTTAC GATAGACAGGCA        TTTATTCTTTCTAAG 100 42
    CHY_1172 NONE
    CHY_1173 NONE
    CHY_1174 1047172 .. 1047195 +  -9.7  -3.34806   AAGAAATACAAAAAA          GAAGTGGTA ATTAGC TACCACTTC           TGTTGTAATTGCTGT  78 12
        guaB 1049006 .. 1049039 + -11.9  -5.48213   TAACCATTACAAAAG     AAGC-GCCCAATTACA GCT TGTAATTGGGCAGCTC     TTTTTCTTTTACGTA 100 3
    CHY_1178 NONE
    CHY_1179 NONE
    CHY_1180 1052647 .. 1052663 + -10.1    -5.626   TTTAAATATTTGAAT              GCTCCCG TGA TGGGAGC              TTTTTTTCTGAAATC 100 28
    CHY_1181 1053092 .. 1053109 +  -9.9  -5.93252   CTTAGCGCAAGCATT             CCTGCTT TTTC AAGCAGG              TTTTTTCTTTTTAGA 100 81
    CHY_1183 NONE
    CHY_1184 NONE
    CHY_1185 NONE
    CHY_1186 1057609 .. 1057630 + -15.9  -2.50077   AACCTTTAAATAACA           GCACCGGCA TAAA TGCCGGTGC            CTCCTTTTATAGCAC 100 494
    CHY_1188 1059054 .. 1059071 +  -3.3  -3.64465   TTAGCAGTAATTACA             CCTACAG GGAG CTGAGGG              GTTTTTAATTTTGAA  51 85
    CHY_1189 1059929 .. 1059941 +  -3.5  -4.65078   AAATATATATAGTGC                TAAAA TGT TTTTA                TTTTGTTCACAGTAT  67 216
    CHY_1191 NONE
    CHY_1192 NONE
    CHY_1193 NONE
    CHY_1194 1063191 .. 1063208 +  -9.9  -6.20267   TAAATCAGCTTTTTT             CCTGCTT TTTC AAGCAGG              TTTTTTTCTTTTTAA 100 523
    CHY_1197 1065355 .. 1065370 +  -7.5  -6.20267   TACCGTTAATCCAGG              CCGCC CAAATT GGCGG               TTTTTTTGTTTTTAG 100 32
    CHY_1198 1065569 .. 1065586 +  -9.1  -5.06414   AAATTACAAAACTAA             TGCCGGC TTTT GCCGGTA              TTTTTGTTAAAGGAA  91 26
    CHY_1199 NONE
        prkA NONE
    CHY_1201 1068680 .. 1068696 +  -2.3  -2.94333   TATACCGCGTTAAAA              GCTTTTT TAA AAAAAGA              TGGTTAATTTTGGGG  42 2
       spoVR NONE
    CHY_1203 1070265 .. 1070287 +  -7.6  -5.24129   TTAATATCTATAAAA           AAACCGGTCC AAG GGACCGGTGA           TTTTTTCTGGCGGGA 100 37
    CHY_1205 1072077 .. 1072094 +  -5.5  -3.53012   CCCAACCTTCCAAAC             CGGTGCA GTTT TGCACAG              TTTGGAAGACCAGGA  57 139
        hepT NONE
        hemA NONE
        hemC NONE
        hemD NONE
        hemB NONE
    CHY_1211 NONE
        hemL 1079736 .. 1079760 + -14.4  -5.31877   AATGGCAAAGAAAAA          CCCCTTGAAG TAAAC CTTCAAGGGG          TTTTTTCTCATAAAT 100 39
    CHY_1217 1080674 .. 1080693 +   -10  -5.40072   AATCCAGGAACAAAA            CAGGGGGT AGCA ACCCCTTG             TTTTTTTAAGGGGGA 100 16
    CHY_1218 1082348 .. 1082362 +  -6.4  -4.69028   TGCTTTAGCATAGAT               TGTCCT CTT AGGGCA               TATTTTTTTTTAGAA  77 33
    CHY_1219 NONE
       cooC1 1084374 .. 1084392 +  -4.7  -2.60496   AACAAGAGGGGGTGC             TTTTAAG ATTTA CTTAAAA             ATATTTAAAAAGGAG  49 45
        acsB 1088658 .. 1088680 + -17.8  -2.74514   AAAAAGTACTTTCCA           GGCGGAAGGA ATT TCCTTCCGCC           TGCTTAAAGATTTAA 100 40
        acsC NONE
    CHY_1224 NONE
       cooC2 NONE
        acsD NONE
        acsE 1094555 .. 1094573 +   -16  -3.21595   AGACAGAAGTAAGAG             GACGGGGC TCT GCCCCGTC             TTAATACCATTTATT 100 29
    CHY_1228 NONE
    CHY_1229 NONE
    CHY_1230 NONE
    CHY_1231 1099054 .. 1099068 +  -2.2  -3.05384   AGTCTGAAAAACATC               TTAAGT ACG ATTTAA               TTACCTGAGGAAAGG  42 11
    CHY_1232 NONE
    CHY_1233 1100665 .. 1100686 + -13.1  -5.79595   TGGACTGCTTCCACG           GCCTGAAGT TTAA ACTTCAGGC            TTTTTTCTTTTAAAC 100 13
    CHY_1234 NONE
    CHY_1235 NONE
    CHY_1236 NONE
    CHY_1237 NONE
    CHY_1238 1106141 .. 1106151 +  -2.6  -4.62471   TACTTTTTTTCCTCT                 TTTA AAA TAAA                 TTTTTACCGGTTCAA  64 348
       speE1 1107487 .. 1107505 + -11.8  -5.60993   TAGATATGCTAAAAA             TCCGCTAA TTT TTAGCGGA             TTTTTTTATAAAAAA 100 18
    CHY_1241 NONE
    CHY_1242 NONE
    CHY_1243 NONE
    CHY_1244 NONE
    CHY_1245 1110360 .. 1110395 + -13.4  -4.58395   CAACCCGACCATTGA    AAATAAAGCCCCGCAA GGAG TTGCGGGGCTTTACTA     TTTTTACCAGATGCG 100 141
    CHY_1248 1111564 .. 1111578 +  -3.4  -2.70936   TGTTGCCCGAGTTTC               ACCCGG GTG CTGGGG               TCCTATGATTACTCC  43 237
    CHY_2641 1113320 .. 1113340 +  -5.5  -3.53091   TTCTTGGGATTGTGG            TATGGTG AATTTAA CACCATA            TTTAAACAAGGAGAT  57 71
    CHY_2642 NONE
    CHY_2643 1115874 .. 1115899 + -13.3  -3.27382   TAAATTTGTAAAGTA         AATCAGGCGGG GTAA CCCGCCTGATA          TGTGTCTTTCTTGGC 100 393
    CHY_1254 1118413 .. 1118437 + -15.9  -5.42198   ATTCATTACCGGAAA          CCATTGTTGCA TTT TGCAACAATGG          TTTTATTTTTTAACG 100 41
    CHY_1255 NONE
    CHY_1256 1120200 .. 1120213 +  -3.9  -4.44046   ATTTATGTAAATTTT               TTAGA ATAA TCTAA                TTTATTTAAACTAAA  64 214
    CHY_1257 1121262 .. 1121317 +    -4  -3.37474   ACATTAGGATAAATG TTATAGGGGTCAAGGGTAAGCAAGTT TCAA AATGTGTGGTTCCTTGACCCCTAAAA TTCTAAAATGTTATA  49 75
    CHY_1258 NONE
        pdxA 1123811 .. 1123826 +  -2.6  -3.04144   CATGGGTAAATGTCT              CTAATG ATTA TATTAG               TATTAGGACTAAAAA  43 110
    CHY_1260 1124109 .. 1124126 +  -6.2  -5.69793   GGCATCATAAGAAAA             CCGCCG GCGAAA TGGCGG              TTTTTTATTTGGTGT 100 52
       thiS1 NONE
        thiG 1125147 .. 1125157 +  -2.6  -2.73159   GATTTTATAAAGGGA                 TAAA GAG TTTA                 ATTTAAAAAGGTTAG  42 23
        thiH NONE
        moeB NONE
        thiE 1127652 .. 1127662 +    -4  -2.83677   AAATTAATTGGACAA                 GAAA ATT TTTC                 TATGCTACATTACTT  45 112
    CHY_1266 NONE
    CHY_1267 1128984 .. 1129002 +  -8.8  -3.99559   AAGTGCAAGTATAAA             CCCTGCTG TTA TGGCAGGG             TATTTATTTTAGTTA  79 87
        garK NONE
    CHY_1269 1130536 .. 1130546 +  -2.6  -5.62288   AAACAACTAAAATGT                 TAAA AAT TTTA                 TTTTTATTTTCTTAA  80 48
    CHY_1270 NONE
    CHY_1271 1132095 .. 1132111 +  -6.5  -4.07568   TAAATTGAAATTAAG              CACCTTC TAT GGGGGTG              TTTTGGCAACACCCC  71 60
    CHY_1272 NONE
    CHY_1273 NONE
    CHY_1274 NONE
    CHY_1275 1136542 .. 1136554 +  -3.3  -4.67234   TTAAAAAATGCAGAA                AGGAG CAC CTCCA                TTTTTAAAATTGGAT  64 120
    CHY_1276 NONE
    CHY_1277 NONE
    CHY_1278 1139097 .. 1139107 +    -4  -2.73542   CTTGGTTCGGTTAAA                 GTAA AAT TTAC                 TGATTAACGATTAAA  45 8
        mhpF NONE
        mhpE 1141122 .. 1141146 + -15.8   -3.7046   AACAATTATTGGAAA          GCAGGCCAGA AGAAC TCTGGCCTGC          TTTAGCGGTTTTTTC 100 95
    CHY_1281 NONE
    CHY_1282 NONE
    CHY_1283 NONE
    CHY_1284 NONE
    CHY_1285 1145098 .. 1145134 + -15.5  -3.45403   TTGCATTTTTGAAGT    TTACCGGTATTAAAG AAGTAGA CTTTAATACCGGTAA    TAATTTTTTATGAAT 100 481
    CHY_1287 NONE
    CHY_1288 NONE
    CHY_1289 NONE
    CHY_1290 1148266 .. 1148285 +  -5.8  -4.82901   GCAATAAGCAGACTT            TGCAATTA TGTA TAGTTGCA             TTTTTATGACAAAAA  77 11
        hbd1 1150904 .. 1150952 +  -6.9  -3.72374   AAATAAAAATTTTTT C-TTTTGGCAGTACCT-CTTCCG TAAGT TGGGGGCAGGTACTGCCAATACG TGTTTATTCATGAGA  70 40
        crt1 1151870 .. 1151881 +  -4.4  -3.60151   ATAAAAGCTATATGA                GCTT TTCG AAGC                 TTATGGTTTGGGAAA  55 129
    CHY_1294 NONE
    CHY_1295 1153040 .. 1153063 + -11.8  -4.52589   AGACAAGTGAGAAAA          CTTCCTGGAA TTTA TTCCAGGGAG           TTTTCTCTAAAAAAA 100 51
    CHY_1296 1155102 .. 1155112 +  -2.6  -3.15861   AAGATTTATAAATTA                 TTTT TTA AAAA                 TTCGTAAACCTGGTA  44 477
        glcD NONE
        glcE NONE
        glcF 1159057 .. 1159069 +  -3.5  -4.56775   AAGTTTGATGGTAAA                TTTTT TAA AAAAA                TTTTTAGAAGACAAT  65 134
    CHY_1301 1160234 .. 1160246 +  -2.6  -3.04792   CCCCAATTTATAGAA                GGGC CAAAT GCTC                TCTTCAAAATGATAA  43 69
    CHY_1302 NONE
    CHY_1303 NONE
    CHY_1304 NONE
    CHY_1305 NONE
    CHY_1306 NONE
        gutB NONE
    CHY_1308 NONE
    CHY_1309 NONE
    CHY_1310 NONE
    CHY_1311 NONE
    CHY_1312 NONE
    CHY_1313 NONE
        abfD NONE
    CHY_1315 NONE
    CHY_1316 NONE
    CHY_1317 NONE
    CHY_1318 1175065 .. 1175097 +  -4.5  -3.18264   TTAAGTTAGTAATTG     TGCA-TTTATTTAT GCAAAA ATAAATAAAATGCA      TTCATGCCTAAAAAC  50 32
    CHY_1319 NONE
       dapA2 1177407 .. 1177450 +  -2.5  -4.74453   AAAGTAGTTACACAA CCTCCTTTTAGCATCTTTT CTGTTT AAAAGGTGTCAAAAGGCTG TTTTTGGATATCTTA  65 34
    CHY_1321 1178852 .. 1178865 +  -2.4  -3.96483   AATTAGCTTTGAACG               CCTT ATGAAA AAGG                TTATTTGAGTAGGAT  52 72
    CHY_1322 1179680 .. 1179690 +    -4  -2.73542   CTTGGTTCGGTTAAA                 GTAA AAT TTAC                 TGATTAACGATTAAC  45 8
        bcd1 NONE
        cat1 NONE
       etfB1 NONE
       etfA1 1184196 .. 1184215 + -12.2  -3.56562   TTTTAAAATCGTAAA            GGAAGGCA TTTT TGCCTTCC             TTCTCTAATAAATTT  90 27
    CHY_1327 1186399 .. 1186427 +  -2.5  -3.74813   CTTTGGGTCTGTTCC       G-CTGAAATACC ATAAGC GGGATTTCAGAC        CTTTTTTAATGTATT  51 106
    CHY_1328 1187717 .. 1187728 +  -3.6  -2.66733   ATTTTTCAAATGTTT                CGCT AATT GGCG                 TAATATAAATTAAAG  45 48
        aor2 1190043 .. 1190071 +  -7.7  -6.60239   AAGAAATTGTGTTTT        TTATTAAAAAGTT GCA ATCTTTTTAATAA        TTTTTTTTTGTTTTT 100 117
    CHY_1330 1190613 .. 1190626 +  -2.3  -5.19879   GCGATAAAAGCAGCA               GCCAT CAGT AAGGC                TTTTTCTCTTTCCCG  72 406
    CHY_1335 NONE
    CHY_1336 NONE
    CHY_1337 1198028 .. 1198038 +  -2.6  -3.25823   AAAGGCTGCCGGGAA                 TTTA CTT TAAA                 TTAATATAAACGGGG  46 16
        hyuE 1198801 .. 1198837 + -20.5  -5.48623   AAGTAAAAAATTTAA    CCCCTTTTAAGTAGATT AAT AGTCTACTTAAAAGGGG    TTTTTATTTATGTTT 100 35
        mutT 1199364 .. 1199374 +  -3.2  -2.61116   CAACTTAAGTCCTGC                 CTGG TTT TCAG                 CGTTTTATGTATAAA  43 33
         adk 1200130 .. 1200148 +   -11  -5.40072   CTCTCCAAAAGTAAA             CTCTCCCT TTT GGGGAGAG             TTTTTTTAAAGGAAG 100 27
    CHY_1341 NONE
    CHY_1342 1201726 .. 1201748 +  -7.8  -5.40072   GTCGTCGAATTTTAT           AAACAAGCTT CGA AAGCTTGTTA           TTTTTTTAAGGAGAG 100 77
    CHY_1343 NONE
    CHY_1344 1204880 .. 1204895 + -10.4  -6.15828   TAAAAAACAGAAAAA              CCTCGC TCCT GCGAGG               TTTTTTTTTAATGGC 100 38
         ddl NONE
    CHY_1347 NONE
    CHY_1348 NONE
    CHY_1349 1209011 .. 1209051 +  -4.2  -4.36778   AGATGAATGATTGAT  ATGTAAATAAATGTTTAC TATGC GCACACATTTATTTACAG  TTTTAAGTTCTATTT  66 31
        bcd2 1210292 .. 1210306 +  -2.2  -3.30443   ATTTCTTCGTATATC               TTAAAG GAG TTTTAA               TTGGTATAATAATCC  45 11
        cat2 NONE
       etfB2 NONE
       etfA2 NONE
    CHY_1354 NONE
        atoB 1214725 .. 1214739 + -11.4  -6.01187   TGAAAAAGTTTAAAA               GCCGGA AAT TCCGGC               TTTTTTTCTTTGGTT 100 28
    CHY_1356 NONE
    CHY_1357 NONE
    CHY_1358 NONE
    CHY_1359 1218483 .. 1218495 +  -3.5  -2.60032   TAAAATATTTTAACC                TTTTA CCT TAAAA                AATTTTTGGAAAGGA  43 15
        lepB 1219072 .. 1219094 + -13.6  -5.08011   GGGTAAAGGTCTTAA           GATAACCAGA AAG TCTGGTTATC           TTTTTTAAAGCTTTT 100 21
        lexA 1235823 .. 1235862 + -11.8  -4.62872   GGCTTGTTAAGACGA  TAT-TAAATAAGCCAGCAA CTT TTGCTGGCTTATTTCCATA  TTTTTAAAGCTTCCT 100 20
    CHY_1392 1246948 .. 1246965 + -11.3  -4.84642   GACCTCATTAAAAAA             CACCCCT AAGA AGGGGTG              TTTTCTTCATTTCCA  91 17
    CHY_1399 NONE
    CHY_1400 NONE
    CHY_1402 NONE
    CHY_1403 1257451 .. 1257469 +  -3.2  -3.30243   TTAATACAGAAAAAA             TTAAAGTA AAA TACGTTAA             TTCTCCCAAGTAGCT  47 88
        minC 1259277 .. 1259302 +  -4.7  -5.38249   AACAGTTTTAACGAT         CTCATCCTCAT CCGG ACGAGGATCAG          TTTTTTGTAATTCCT  82 142
    CHY_1409 NONE
    CHY_1410 NONE
    CHY_1411 1263873 .. 1263897 + -12.9  -4.19123   TTATGGCCAATCCAA          GCCCGAAGC CTTTACT GCTTCGGGC          TTTATCTACTTTATA 100 125
    CHY_1436 1284002 .. 1284016 +  -7.2  -4.25104   CCCTTATGGCCCCAG               GTAAAG CTT CTTTAC               TTTTGGTAAAGGCAG  75 275
    CHY_1457 1305229 .. 1305252 +  -4.6  -4.08394   GTTACTTCCTGTAAA          GC-GGCATTTA AAT TAAAAGCCAGC          TTTTCCAAAACCTCT  63 58
         gpr 1308632 .. 1308673 +  -4.5  -3.06831   CCTAATCTACCCCAT TGTTTTGCCGGGATA TCGCCACCATAT TGTCCCGGCTGAACA  TTAACTCCAACTTCC  50 144
    CHY_1466 NONE
    CHY_1467 1309447 .. 1309487 +  -7.7  -5.41143   AAAAAAACTTGGAGC  ATGAAAAAAGGCAGACC AAGTAAC GGTCTGCCTTTTGTTAA  TTTTTTTGAAGCATA 100 3
    CHY_1469 1311848 .. 1311865 +  -9.1  -5.63517   AGAGCATAGAATAAA             GTCGTGC AAAA GCACGGC              TTTTTTCTTTAAAAA 100 32
    CHY_1494 1336404 .. 1336419 +  -3.2  -4.77173   ATGACAATTTAAAGT              GCCCTT CTAA AAGCGC               TTTCTTTTCTAAAAA  68 474
    CHY_1504 1346972 .. 1346988 +  -9.4  -2.89683   TTCCGTTGGAAACTA              CCGCCA TCTTC TGGCGG              TCTCTGGGATGGCGT  70 333
    CHY_1530 1367326 .. 1367336 +  -2.4  -5.61881   GTAATTATCTTCCAG                 CCTG ATA CCGG                 TTTTTATTTTTGAAA  82 265
    CHY_1563 1402667 .. 1402689 + -16.4  -4.09556   GCAATAATCAAACAA           CCCCTCCTAA CAA TTAGGAGGGG           TTTACTTTAAATATA 100 9
    CHY_1591 1431238 .. 1431251 +  -2.3  -3.86015   TGCAATTCAGTAACC               GACCA CCAA TGGCC                TTTCTGAAAAAGGTA  51 28
    CHY_1595 1434405 .. 1434420 +    -9  -5.73339   ATATTTAAAAAAAAA              TCGCTC ACAC GAGCGA               TTTTTTTATGATTGT 100 43
    CHY_1640 1475152 .. 1475171 +    -5  -5.52347   CGACCCCGTTTTCTT            GCTCCT TTTTCTTC AGGAGC             TTTTTTAATTTTATT  87 69
    CHY_1642 NONE
    CHY_1643 1476818 .. 1476835 + -12.7  -3.24256   TTTATTTCCATAAGC             CCCGGGA GTTT TCCCGGG              CTTCTTTTTGGAACT  95 28
    CHY_1697 NONE
    CHY_1698 1515395 .. 1515422 +  -2.7  -3.69333   AAAGTATGTAATCCA        TAGCCTTAAGG CAAAAT CCTTGGGGGTA         TTTAGATGAGTTCTA  49 23
       nucH2 1516237 .. 1516256 +  -2.9  -2.94232   TGTGTGTAATCCACC            CCAATAA ACTATC TTGTTGG             CTTGTTTAAAGAAAA  43 19
    CHY_1700 1516897 .. 1516917 +  -4.1  -3.72324   TTTCTATGGATAGAA            GAAATAATT AAT AATTATGTC            TTATTAGTAGACGTG  55 15
    CHY_1701 1517992 .. 1518002 +  -2.6   -5.5112   CTTTTTTGAAAAATT                 TTTA TGT TAAA                 TTTTTTGTTAGTGGG  80 207
    CHY_1702 1519420 .. 1519442 + -14.2  -5.25735   TAAACAGCCAAAAAA           TCCGAGGTGG CAT CTACCTCGGA           TTTTTAGTTTTTTAC 100 263
        sigZ 1523842 .. 1523862 +  -4.7  -6.04324   ATATTGTTGAAAAAA            GGACGTA AGGCAGA TGCGTCC            TTTTTTCTTTTTTAC 100 31
    CHY_1710 1524520 .. 1524542 +  -8.4  -6.12458   TAAGAAAAGAAAAAA           GCCTTTGGAA CAT TCCCAGAGGC           TTTTTTCTTTTTTTG 100 46
    CHY_1721 NONE
    CHY_1722 1536717 .. 1536734 +  -5.6   -5.0666   AAAAGCACTACCGAG             TTTGGC AAATAC GCCAAA              TTTATTTTTTCGATC  82 217
    CHY_1745 1563427 .. 1563452 + -10.4  -4.67038   TCCGATATGTAACAA         CACCCCGAAG TTAAAC CTCCGGGGTG          TTTTCCTTTTAACCA  89 29
    CHY_1751 1569073 .. 1569091 + -10.3  -4.81357   AAGGCAAAAAAATAA             CCCGGAA GCGAA TTCCGGG             TTTATTTTATAGTAT  91 43
    CHY_1788 1600349 .. 1600359 +    -4  -2.68279   ATGGTCGTTTAACAC                 CTTA ATG TAAG                 TACCTTTCATCCCTA  45 62
    CHY_1796 1609005 .. 1609032 + -10.6  -3.64822   TCGGGAAATCTTTCC        TGCCCGGCTTTT GCTA AAAGGCCGTGCA         TTTCAATGCAACCCT  82 481
    CHY_1817 1630181 .. 1630195 +  -2.7  -3.75153   AATAAATCTCACCGC               CACCG TATTC CGGAG               TTTGAATTAAAACAA  52 144
        dedA 1633146 .. 1633164 +  -7.4  -4.42851   TAAGAAAATCAAAAA             CCTGCC GCGTTCA GGCAGG             TTTTAACTTTCTTGA  78 450
    CHY_1823 1633425 .. 1633469 + -13.7  -2.73635   AAAAAGGGGGTTAGA GAGCAGGATTGGAGATAAAAG CAC CATTTAGCCCTAATCCTGCTC CTTTAGCAAGATTTA  93 131
    CHY_1844 NONE
    CHY_1845 NONE
    CHY_1846 NONE
    CHY_1847 1656187 .. 1656208 + -11.6  -3.80858   CCTCCCTCAACCACA           GGAAGGGG GTAAAA CCCCTTCC            TTTAAGTTAATATTA  86 339
    CHY_1849 NONE
    CHY_1850 NONE
    CHY_1851 1658872 .. 1658888 +  -2.2  -4.13343   TCCAGGTAATTAAAA              TTAGGG GATAA CCCTCA              TTTTCCACCCTTTGT  55 504
    CHY_1862 1669353 .. 1669395 + -11.5  -5.46698   CCATCCTCCCTTATC TGGGTA-AAAAGCCGGTCCC TTAA GAGACCGGCTTTTCTACTTA TTTTTTAATTTTAAC 100 3
    CHY_1866 1673659 .. 1673684 + -17.7  -4.14764   GCACCTTAAAGCAAA         GAGGCTTCTGG TTTC CCAGAAGCCTC          TTTAATTATTTAAAG 100 49
    CHY_1868 NONE
    CHY_1869 1676827 .. 1676843 + -10.9  -2.78032   AGGCAACAGGCATGC              CCTTAGG ATT CCTAAGG              CTATTTTAGAAAAAG  78 160
    CHY_1881 1686283 .. 1686319 +  -5.2  -3.39018   ATTTAGGGAATAAAT    TTTATTCCCGGCAAAT TCCGC ATATCCCGGGTATAAA    TATTTCGACTCATAG  55 340
    CHY_1883 NONE
    CHY_1884 1688009 .. 1688027 +  -6.1  -2.95404   TTGATTCATTTATCC             TGCAAAT AAACA ATTTGCA             TAATTAATTTTCATC  56 151
    CHY_1896 NONE
    CHY_1897 1698902 .. 1698916 +  -2.8  -3.62756   TTTCGTCATTAATGC               CGTTTA AAG TAACCG               TATTTACTTTAGAAT  50 239
    CHY_1908 1709824 .. 1709846 +  -6.3  -4.97402   ATAAACCCAAAAAAA           GCACTGC AATTTAGGC GCAGTGC           TTTTTGTAGCTTTTA  79 37
    CHY_1936 NONE
    CHY_1937 1734941 .. 1734970 +   -10  -3.46602   CCAGTAACGATAAAA       CCGTGGGGCGGCC AAAGG GGTCGT-CCACGG       TTGTGATATAACCCG  78 488
    CHY_2008 1793559 .. 1793586 + -17.2  -3.10894   AACCCGAGGTAAATT        TTTAAGGCGGGA TTGC TCCCGCCTTAAA         TTACATCATCGTAAT 100 21
    CHY_2019 1804621 .. 1804638 + -14.1  -4.71234   TTTAAAACCATTTAA             GCCGCGC TTTT GCGCGGC              TTTTGTATTAAATTT 100 36
    CHY_2020 NONE
    CHY_2021 1807063 .. 1807098 +  -4.2  -3.91317   ATTTGATTTAAGTAC   TGAGGTG-G-GATACC TATTCC GGTATCTTGCACCTCA    ATTTTTATTTTATCC  59 166
    CHY_2023 NONE
    CHY_2024 NONE
    CHY_2025 1809718 .. 1809737 +  -7.8  -4.11048   TCTTGCAAAAGAAAA            CCGGGC CTTTCTGT GCCCGG             TTATTCTTCTCTTAT  75 215
    CHY_2028 1812716 .. 1812732 +    -3  -2.72043   CAAATTTTGCGGCAA              GAGAAG TAATT TTTCTC              CTTTAAAGGCCACTT  42 308
    CHY_2030 1814505 .. 1814520 +  -6.2  -4.08767   TATATAAATATTAGT              GAAAGA ATAT TCTTTC               TTTTAAGGAGGTGAA  68 79
    CHY_2031 NONE
    CHY_2035 NONE
    CHY_2036 1823623 .. 1823641 +  -3.8  -3.30106   CCCGAACCATATTGA             CAGCGAAA TTT TTTTGCAG             TATATTTAAATTAGC  49 93
    CHY_2037 1826750 .. 1826772 + -14.9  -5.46657   TCTGGTAGTTAAAAA           GCCCTGCAG TTTTC CTGCAGGGC           TTTTTTGTTAAGGTG 100 49
    CHY_2077 1863622 .. 1863641 +  -3.6  -5.00616   GACAAATACACGGAT            TTTCTTCC CGTC GGAAAAAA             TTTTTTACCAGCCGG  73 147
    CHY_2090 1875839 .. 1875850 +  -2.2  -4.19238   GCTAAGGTTAAAGCC                CGTT CAAT GACG                 TTTTGCAGTTCCCGG  55 243
    CHY_2120 NONE
    CHY_2121 1904593 .. 1904603 +  -2.6  -2.66611   ATCCTCAACGTTATA                 TTAA ATA TTAA                 GTTATACCATTTTTT  41 408
    CHY_2150 1926055 .. 1926076 + -13.7  -5.51078   GGTTTCTAATTTTGC           CCGGTCGCA CTTA TGCGGCCGG            TTTTCTTTTTATTTT 100 32
    CHY_2160 1939893 .. 1939907 +  -3.5  -3.86322   TGTCTAAAATGTAAA               GCCGA TTTTT TTGGC               TTTCATGGTATTGTT  56 86
    CHY_2171 1953084 .. 1953096 +  -3.5  -3.17075   CTCTTTTTCCTTCTC                TTTTT TTA AAAAA                TTGACTTAAACCACC  46 9
    CHY_2172 1953420 .. 1953439 + -10.7  -4.17355   CAACCTTCTTTTGCC            CCCGGAG TATAAC CTCCGGG             TATTTTTTCCAGTTA  85 130
    CHY_2175 NONE
    CHY_2176 1955553 .. 1955580 +   -10  -4.84311   ATTGAAGAATGAAAA        GCACTTACTG GGTGGAAA CAGTAAGTGC         TTTTATTATGTCCAA  91 29
    CHY_2177 1956209 .. 1956223 +    -5  -3.10796   AAATACAATCTTCTT               TGCAAT TCA ATTGCG               TATTCCCTCGTCAGC  51 345
    CHY_2181 1958601 .. 1958618 + -14.1  -4.44301   TAATAACTGAAAAAT             CCCGGGG TTTC CCCCGGG              TTCTTTATTTTGGCT 100 450
    CHY_2216 2000261 .. 2000295 + -18.8  -3.11795   AATTAATTAAGTAGC     AAAAAGCCCTGAAGCT TTT AGCTTCAGGGCTTTTA     ATTCTTTAATTTTCA 100 27
    CHY_2225 2011522 .. 2011532 +  -2.4  -4.62783   TCTTCGTCTTTGAGC                 CCGC TTT GCGC                 TTTTTAAGCTAAATA  61 3
    CHY_2226 2012607 .. 2012621 +  -7.8  -4.52897   ACTTACCGGCTAATT               CCAGGT ACA GCCTGG               TTTGTTCTTCATTGT  82 143
    CHY_2235 2021624 .. 2021660 + -11.6  -2.80195   CCCGACCACTTAACA    CTAACCACCGACCACG TTAAT TGTGGTAGGTGGTGAG    TCGTTGGTGGTAAGT  81 28
    CHY_2256 2036753 .. 2036770 + -12.7  -5.45652   CACAACCCGAATCTT             CCCGCCA AAAT TGGCGGG              TTTTTTATTAAACAT 100 177
    CHY_2258 2038380 .. 2038395 + -10.4  -4.93296   AATTGCCAAAAAAAA              CCACCC GCGC GGGTGG               TTTTTATGCTAATGC  93 60
      cotJC2 2054068 .. 2054085 + -11.3  -4.63542   AAAAACATAAAAAAA             CCAGGCA GATT TGCCTGG              TTTTTCCCCCTTATC  90 157
    CHY_2345 2101142 .. 2101160 + -10.3  -4.53163   ACTTTACGTAAAAAA             CCGTAGC TTTAC GCTACGG             TTTTATAGTGTATAG  89 30
    CHY_2352 2108439 .. 2108455 +  -8.7  -2.64794   TCGAACCTGCAACCC              TCCGGTT AAC AGCCGGA              TGCTCTACCGTTGAG  67 124
    CHY_2379 2132958 .. 2132986 +  -9.5  -4.20696   CGGTGATGCGGGGAT        GAGGCAGGGTTAG TTT CTCCTCCTGCCTC        TTTTCCCCTTCATAC  85 256
        grdX 2138649 .. 2138661 +  -4.9  -4.03806   CTTTACAGCATGGGT                CTTAT TAC ATAAG                TTTATAACTTTAATT  63 14
       trxB2 NONE
    CHY_2390 NONE
        grdE NONE
        grdA NONE
        grdB 2143148 .. 2143180 +    -4  -2.71712   TATTTGACTAAAAAA      TCCCGGGAGCAGGT CATAA GCCTGCTCCCCAAA      ATTTAGAAAGCAAGC  45 30
        grdC 2144758 .. 2144768 +  -8.2  -4.00042   GTACTTAAGGGAAAT                 GGCC AAA GGCC                 TTCTTTCCTAAGGGG  77 4
        grdD 2146025 .. 2146050 + -16.9  -4.49316   TACATTAAACAAAAA         GCCGCAGAGGT TTTG GCCTCTGCGGC          TTTCTTCTTACTCCT 100 111
    CHY_2414 2163970 .. 2163985 + -11.8  -5.63517   TAAATAATTTTGAAA              GGCGGC CAAT GCCGCC               TTTTTTCTTTGCAAA 100 38
    CHY_2415 2164169 .. 2164180 +  -2.2  -2.57944   AAAATATAAAAAAGA                TACC CGGA GGTG                 GTTGGTATGCTCATG  40 103
    CHY_2416 2164617 .. 2164640 +  -9.6  -5.93252   CCCCCCTCCCTCCTT          CCCCGAAG ATTTACCG CTTCGGGG           TTTTTTCTTTTTAAA 100 42
    CHY_2417 2165900 .. 2165910 +  -2.6  -5.20328   GATTTTTCCTGTATA                 TTTA AGT TAAA                 TTTATTTTTTTGGAG  73 56
    CHY_2418 2166792 .. 2166835 +  -7.6  -3.32561   CTTATTAAAAATAAG GGGACGGTTC--AGAGCAGC AAAATG GATGCTTTAAGAACCGTCCC TTCCGTTTACTGTAT  67 33
    CHY_2427 NONE
    CHY_2428 NONE
    CHY_2429 2174318 .. 2174348 + -14.9  -3.60151   ATGTTGCACGACTTA       CGAAAATAGCGGG AAACC CCCGCTATTTTTG       TTATAATTTAAGAAA 100 17
    CHY_2432 2177351 .. 2177379 +  -8.8  -2.69725   CATTAATTTGTTTAA        ATAAAGCCGGGG TCTAC CCCCGGCTTAAC        ACTTTCTTTTTCACA  67 22
    CHY_2441 2185679 .. 2185709 + -13.4  -5.06414   CCTGCCCAAAATAAA       TGCCCTCTATCGGA AAT TTTGGTAGAGGGCA       TTTTTGTTAAAAGCA 100 53
    CHY_2453 2199084 .. 2199109 + -12.6  -3.74488   CCTACAGTTATAAAA         CCCCCTGCAGG GTAAA CC-GCAGGGGG         TTAGTTATTTTCTTA  95 120
    CHY_2455 2200849 .. 2200875 + -10.9  -5.20633   ATCTTAAAAATTAAA         GGACTTAGGGC TTAAT GCCATAAGTCC         TTTTTATATATTTTT 100 27
    CHY_2463 NONE
    CHY_2464 2209498 .. 2209519 +  -8.7  -2.98607   AAGACTTAACAAAAA           TACCCCCAT ATTT AAGGGGGTA            TCATCTTTATTTGGG  69 49
    CHY_2466 2210816 .. 2210827 +  -2.2  -4.24933   AACGGTTCACCGTAA                CGGT CGGC ATCG                 TATTTTGTTTTATTG  58 357
    CHY_2470 2215207 .. 2215225 +  -3.2  -3.42581   GGGAAAAATTAATTC             GTAGGAAA ATA TTTTTTAC             TTAATATTAGTATTT  49 506
    CHY_2480 2221906 .. 2221942 +  -2.2  -3.94188   AAATACCGGTACCGC    TCCGGGTGGGCAATGA TGACT TTATTCCCGGCCCCGA    TTATTTCCGCTAAAT  53 337
    CHY_2484 2224092 .. 2224121 + -13.7  -3.64703   AATATTTAACGATTA       AAAAAACACCGGC AATT GCCGGTGTTTTTA        TTTCCCTAAAAACCA 100 25
    CHY_2488 2231699 .. 2231728 + -12.9  -3.28912   CGCTTAAAGCATTAA       CGCCTCTGGTC AAGGCTAA GGCCAGAGGCG        TTAATATAGCTATAG  95 42
    CHY_2490 2233816 .. 2233838 +  -7.6  -4.83593   TTACCCGCACAAAAA           TCCCCGGCCT TTT AAGCCGAGGA           TTTTTACTGGTTATT  84 82
    CHY_2496 NONE
    CHY_2497 2238720 .. 2238746 +  -3.8  -3.14344   TTATTTGTTTTATTC         GTTTTTTTAAAG ATT CTTTTTAAAAAC         TTAATCAGACCGGTA  48 105
    CHY_2500 2239819 .. 2239831 +  -4.8  -4.64464   TATCCACAAGTAGAA                GCCT AAGCC AGGC                TTTTAGTTTGATTTG  70 20
    CHY_2501 NONE
    CHY_2502 NONE
    CHY_2503 2240984 .. 2241005 +  -2.2  -5.60993   AAATTGGGATAAAAC           GACTTGCT TAAAAT AGCAGGCC            TTTTTTTATGAGAAA  82 53
    CHY_2510 2247304 .. 2247333 + -12.3  -4.57569   GCGCAAAAACATTAA       ACCACTTGGTTTT AAAA AAAACCAAGTGGC        TTTTTACACGGATAC 100 145
    CHY_2517 2250823 .. 2250842 +  -6.4  -4.87665   ATGGTTAACCGGTTA            GCCTCCTT CTAA AAGGAGGG             TTTTTATGGATGAAA  81 137
    CHY_2518 2252096 .. 2252107 +  -2.2  -2.87275   GGAAAGGAGGAGTAA                TCGG TGTA TCGA                 GCTTTTTATTCTTTG  41 26
    CHY_2519 2253231 .. 2253249 +  -2.4   -3.5525   TTTTTTGATTTATTG             GATGTTGT TCA ATAACCTC             TTTAAAAAAATGTCT  48 207
    CHY_2521 2253569 .. 2253617 + -12.8   -4.0031   CAACCCCTTGCATTT G-ATATTTAAAAAAGGAGCGGTT AAAA ACCCGCTCCTTTTTTAAATTTGC TTGTTTCATGACCAT 100 67
    CHY_2526 NONE
    CHY_2527 2258202 .. 2258233 +  -5.3  -3.27771   AGTGAGTTTTACCAT      CTGGCCGACAAA CTTACTGTA TTTGTCG-CCAG      TGTTAGTATTATCGG  55 225
    CHY_2530 2262358 .. 2262373 +    -4  -3.67597   ATAAATTGTTTGAAA              TGCCAT ATTT ATGGTA               TTATTAAATCAAGAG  53 376
    CHY_2531 NONE
    CHY_2532 2263069 .. 2263085 + -10.9  -5.80951   AATACTACAAAAAAA              TCTGCCA AGG TGGCAGA              TTTTTTATTTTACAT 100 39
    CHY_2538 2265679 .. 2265691 +  -3.5  -2.90615   TCCGCTGGATCTTCT                TTAAT TAC ATTAA                TCGTTTCGAGAGGAT  46 242
    CHY_2575 2295394 .. 2295429 +  -8.4  -5.50499   CCATTAATATACCGC    CAAAGATCCCCAGGAAA AAT TTTCCCGGGGA-CTTTA    TTTTTTTAGGTCTAA 100 186
    CHY_2579 2297159 .. 2297169 +  -2.4  -3.60006   CCTAACACCGCTCCT                 TCCC TCA GGGC                 TTTACCGATGTACTT  49 501
        corA 2311559 .. 2311583 + -11.5  -6.09196   TGATGTAAGAAAAAA          GCTGCGTAC TTTGAGC GTACGCAGC          TTTTTTTCTTTTACA 100 140
    CHY_2600 NONE
    CHY_2601 2316612 .. 2316622 +  -4.6  -3.26947   ATAATATTCAATTAA                 CTCC TTC GGGG                 TTACTGTCCGGCTTA  52 109
    CHY_2603 2317737 .. 2317752 + -10.4  -3.61103   ATTTTTATAAATAAA              GCCCTC CAAG GAGGGC               TTTAAAATAGGATTA  81 517
    CHY_2605 2318694 .. 2318707 +  -5.9  -3.09516   AAAGCGGCAGCACAG               CGCCG GTGG TGGCG                TTCGGTCATAAACCA  57 112
    CHY_2606 NONE
    CHY_2607 2319541 .. 2319562 +  -8.7  -5.45802   GAACCCCATAAAAAA           TCCCCCC TCAATGCT GGGGGGA            TTTTTCTTTTAAAAC 100 30
    CHY_2613 2324270 .. 2324296 + -16.7   -5.0133   CCAATCCTAAAAAAA         GCCCTCTTGCA AACGC TGCAAGAGGGC         TTTTTTACGAAAGTA 100 31
    CHY_2618 2327246 .. 2327283 +   -13   -4.1413   CGCCGAAAAAAAATA  CTAAACCCCTAAACCGCC AACA GG-GGTTTAGGGGTT-AG   TTTTAAAACTCTATT 100 14
    CHY_2622 2331073 .. 2331092 +   -10  -4.88326   AAAGCTATTTAAAAA            GCGGAAGT TAAC GCTTCCGC             TTTTACTTTTTCTTT  93 29
    CHY_2629 2336326 .. 2336358 + -10.6  -4.11664   AATGGCACCAAAAAA      GGGTTCCGGAAC CAACTAAAA GCTCCGGAACCC      TTTCCTTCTTCTGGA  91 124
    CHY_2633 2337061 .. 2337084 +  -5.4  -5.06451   CAAGCCACGACTTGT          TATTATCAAG GAAA CTTGAAAATA           TTTTTTCACATGCTA  78 152
    CHY_2636 2337994 .. 2338005 +  -4.4  -5.59655   CTTTCAGCATTTCCT                TTGC TATT GCAA                 TTTTTTCTTGCTTTG  90 519
    CHY_1250 2340281 .. 2340301 +  -5.5  -3.53091   TTCTTGGGATTGTGG            TATGGTG AATTTAA CACCATA            TTTAAACAAGGAGAT  57 71
    CHY_1251 NONE
    CHY_1252 2342911 .. 2342935 +  -4.3  -4.16301   TTTCAACTATTTCAT          TATAGCGTGAT AAA ATCTCGTTGTA          TTCTTTGTATAAATT  61 469
    CHY_2660 2365908 .. 2365918 +  -2.6  -4.60255   TGTAGTCAACTGATT                 TATT AAT AATA                 TTTTTCACCCATTGT  64 261
    CHY_2676 2375733 .. 2375747 +  -4.3  -5.15634   ACTAGCCAAAAGGAC               GTTCA TTTGC TGAAC               TTTTTTAATAAAGTC  78 273
    CHY_2701 2390971 .. 2390988 +  -8.4  -3.67417   TTTGGAAAAAATTAA             GCGCAC CAAATT GTGCGC              TTTACCATTAACTAT  73 106
        dnaA 2399916 .. 2399928 -  -3.5  -3.72363   GACCTAAAGTTTAAA                TTTTA TGT TAAAA                ATTATTCATCAGGCT  53 34
        dnaN NONE
    CHY_2708 NONE
        recF NONE
    CHY_2706 2397015 .. 2397031 - -12.3  -4.84033   ACATAAAAATTAAAA              CTGCAGC AAA GCTGCAG              TCTGGACGAAATAAT 100 42
        gyrB 2395055 .. 2395071 -  -5.1  -4.09292   AAGTTAAGAATTAAA              TATCCAG ATT CCGGACA              AGTTTGGCGTTCTTT  63 4
        gyrA NONE
    CHY_2703 NONE
    CHY_2702 2390967 .. 2390992 -  -7.6  -5.00616   GGTCTTTGGAAAAAA         TTAAGCGCAC CAAATT GTGCGCTTTA          CCATTAACTATAAGC  86 33
    CHY_2700 NONE
    CHY_2699 NONE
        serA 2387787 .. 2387806 -  -2.2  -3.76413   TTTGAAAATTTTAAA            GGTAAAGTT ATA AACTC-ACC            GCCTTTACTTCATAA  50 13
        serS 2385993 .. 2386009 -  -7.9  -2.89055   TAAATGGCGGAGAGA              GCGGGAT TCG AACCCGC              GGTACAGGTTTTTAG  62 446
        cysC 2385074 .. 2385084 -  -3.2   -3.4574   CCGACCATGAAAAAT                 TCCC CCA GAGA                 TATTTATTAATTCTT  49 57
    CHY_2692 NONE
    CHY_2691 NONE
        aprB 2382459 .. 2382470 -    -3  -2.57132   TTCGCCCGTGATAAT                TAAC CATA GTTA                 CTCCTCCTCCAGAAC  41 23
         saT NONE
       thiS3 NONE
    CHY_2687 2379983 .. 2379993 -    -4  -3.09096   ATTACATAAACCAGA                 TTAG GGT CTAA                 CATCAACTCCCGGTC  48 321
    CHY_2686 NONE
    CHY_2685 NONE
    CHY_2684 2377505 .. 2377531 -  -2.9  -3.72576   TCGCGGTTTAGGAAA         CCGCTGCTC TATCCACCT GAGCTACGG         GCGCACTGTTTTGCA  51 72
    CHY_2682 2376841 .. 2376857 -  -6.5   -2.8806   AAACTGGCGGAGAGA              GTGGGAT TTG AACCCAC              GAGGCGGGTTTTGGC  57 143
    CHY_2678 NONE
    CHY_2677 2375344 .. 2375356 -  -4.1  -4.59376   AGTAGGAAATCAAAA                CCTCT GGC AAAGG                TCTACCCTGGCTTTA  68 147
    CHY_2675 NONE
    CHY_2674 NONE
        recR 2372572 .. 2372620 -  -2.6  -2.90227   TTTTAAGCACCAAAC CCAAAAGCTCCACCGGATATC-CC CCC GGTAATA-CTTATGAAGCTTTTGG ACAACTTATTCCAAA  43 31
    CHY_2672 2372345 .. 2372361 - -12.3   -5.4505   TGTGTCAAGAAAAAA              GGGGCTT ATA AAGCCCC              TTTTTACATGTATAC 100 45
    CHY_2671 2370866 .. 2370884 -  -3.2   -4.4078   GGGTTCCAATTAAAA             CTACAGTT GTC AACTATAA             ACTCCCCCTTAAAGG  62 34
        purA NONE
        pabC NONE
    CHY_2668 2367962 .. 2367976 -  -5.6  -3.57144   GGCTGGAGCGGGAAA               CGGGAT TCG AACCCG               CGACCCTCGGCTTGG  59 314
    CHY_2664 2366889 .. 2366899 -  -3.2  -2.57564   GCATTCCCTTACAAT                 TACG CTA CGCA                 TCAAGGAAAGATTAT  43 64
    CHY_2663 NONE
    CHY_2662 NONE
    CHY_2661 2365675 .. 2365688 -  -2.5  -4.42653   ATTTGATTTATAAAA               TATTA CTCT TAATA                AACAAAATCATTTTT  60 102
    CHY_2659 2363357 .. 2363389 -  -5.7  -5.06089   AAATCATAAATAAAA     GCCTCTACATACGA ATTGGA TAG-ATGTAGAGGC      TTTCTTATTAGTTTT  78 97
    CHY_2658 2362710 .. 2362755 - -13.9  -3.20382   GCCGATATGTATTAA TACAAATTAATATAAATTAAT ACAA ATCAATTCATATTAATTTGTA TTAATGCGAATTATT  95 130
    CHY_2657 NONE
    CHY_2656 NONE
    CHY_2655 NONE
    CHY_2654 2357094 .. 2357113 -    -3  -3.15579   CCAATCCCTTATGAA            TAATTAAA CAAT CTTAATTA             TGGTATTTTCATCTA  44 9
    CHY_2653 2353453 .. 2353463 -  -2.6  -2.74792   CCATCACTGTCAAAT                 TTTT GCC AAAA                 GATTTGCTTTGAGGG  42 9
    CHY_2652 NONE
    CHY_2651 2348671 .. 2348685 -  -6.4  -3.14132   TGTTGTTTTCAGGAA               CCCATT CAT AACGGG               TAATTTTCTTCCATT  60 162
    CHY_2650 2347780 .. 2347797 -  -4.2  -3.00525   CTCTCGTAAAGCAGA             TAATGC AATAAA GCATTA              TATATTCACTCATCC  49 31
    CHY_2649 NONE
    CHY_2648 2344864 .. 2344886 -  -6.3  -5.86061   TTCTAGTAAAAAAAA           GAAAGGGGA TCTAT TCCCCTTTT           AAACGATCAATTTCT 100 121
    CHY_2647 2343947 .. 2343965 - -11.7  -4.38116   GGTATAAAAACGAAA             GCCCCGA AAAAA TCGGGGC             TTCTTTGCTTTTTAC 100 310
    CHY_2646 NONE
    CHY_2645 2343051 .. 2343075 -  -4.3  -4.00532   CTGGGAAACATGAAA          CGCAACAAAAA AAT TTTCTGTAACG          GGAAGAATTCCCGCT  59 84
    CHY_2644 2342473 .. 2342515 -  -6.2   -3.1733   TTCTGTATAAAATTA TGTCAATGGCCAGGCAGTAT AAA AAACTGCCTGGCCAAATAAA GTGAGCAATATTTGC  57 71
    CHY_2640 2338089 .. 2338099 -  -2.6  -3.18452   ATCACCTCAATGTAA                 TTTT AAC AAAA                 AAAGAAACTACTAAA  44 36
    CHY_2639 2337818 .. 2337832 -  -2.8   -3.3761   TTCTTTTAACAAAAT               TCGATG CAT CATCTA               TTATAAAACAAAAAT  46 98
    CHY_2638 2337709 .. 2337738 -  -8.1   -2.9585   ACAAACTTAATTACA       CTTTTCACAAAAA TGAC TTTTTGTCAAAAG        CGACCGAGCCCCTTT  67 0
    CHY_2637 2337409 .. 2337425 - -10.9   -4.4727   GGAATATCTATAAAA              CAGCACT TTT AGTGCTG              TGGGAACCCCAGCAG 100 126
    CHY_2635 NONE
    CHY_2634 2336860 .. 2336887 -  -6.3  -5.79595   GTTGAAAATAAAAAA        GGGGACTGTCC TAATTC AAACAATCCCC         TAAACACGTATTTAA 100 50
    CHY_2632 2336326 .. 2336358 - -13.5  -5.16237   AATGGCACCAAAAAA      GGGTTCCGGAACC AACTAAA AGCTCCGGAACCC      TTTCCTTCTTCTGGA 100 171
    CHY_2630 2336002 .. 2336030 -  -3.7  -2.63991   GCTAACTGAATTAAT        CCGCATAGTCGGC AAT ACCAACGCTGCAG        TAGAAGGGCTTAGAA  44 231
    CHY_2628 2335511 .. 2335537 - -13.2  -5.96894   ATTTAAATAAAAAAA         TTAACCTAACCC AAA GGATTAGGTTAA         TCTTAGGTTAGTTCT 100 33
    CHY_2627 2334081 .. 2334106 - -14.9  -2.63289   CCAACTCCAAAAAGG         TTAAAGCCCCA TTTC TGGGGCTTTAA          ATAAGACCTTCTTTT 100 22
    CHY_2626 2333443 .. 2333474 -  -9.4  -5.26875   TGTCCAAGCAAAAAA      TGTAAAAGGCAGGG AAAA CCCTGCCCTAAACA       CTTGATAAAACAAAT 100 19
    CHY_2625 2332703 .. 2332718 - -11.8  -3.47447   TAAAAAACTATAACA              GCCGGC TATT GCCGGC               CCATCGTTCTTAAGG  85 35
    CHY_2624 2331850 .. 2331880 -  -2.6  -5.04249   CGGTCAAAAAATAAA      GCCCGCAT-GGGGA TCTCC TCCTCTATG-GGGC      CTTTTTACCTGATTA  70 84
    CHY_2623 2330809 .. 2330819 -    -4  -3.51598   AATAAAGGAGGAGAA                 TTCA TAA TGAA                 ATCTACCGGAATAGT  52 272
        metS NONE
    CHY_2620 NONE
        cobO 2327244 .. 2327285 - -10.4  -5.77853   AACGCCGAAAAAAAA TACTAAACCCCTAAACCGCC AACA GG-GGTTTAGGGGTT-AGTT TTAAAACTCTATTCC 100 26
    CHY_2617 2325960 .. 2325973 -  -8.1  -6.02919   TTATAAACAAAAAAA               GGCAG TTTC CTGCC                TTTATTCTAACACAT 100 27
        ksgA 2324888 .. 2324899 -  -4.4  -3.05816   TTACTGCTCATTTAA                CACT GACA AGTG                 AACACTGCTTTTATA  50 116
    CHY_2615 2324270 .. 2324296 - -17.4  -5.47399   CCAATCCTAAAAAAA         GCCCTCTTGCAA ACG CTGCAAGAGGGC         TTTTTTACGAAAGTA 100 46
    CHY_2614 2323912 .. 2323924 -  -3.3  -4.25283   ATCGGGCCATTAAAA                CCGAT GTT AACGG                AAACCTTTTGTCCGC  61 134
    CHY_2612 2322623 .. 2322639 -  -4.5  -4.88407   TGAGTTAATTAAAAA              GAAATTT TAA AAACTTC              GTCCTTGAAAATAAA  73 15
    CHY_2611 NONE
    CHY_2610 NONE
    CHY_2609 NONE
    CHY_2608 2319541 .. 2319562 -  -8.7  -5.27923   GAACCCCATAAAAAA           TCCCCCC TCAATGCT GGGGGGA            TTTTTCTTTTAAAAC 100 34
    CHY_2604 2317255 .. 2317287 - -14.4  -5.15969   GGCTAAGCTAAAAAA     CCCTCTCA-ATTCCA TTCC TGGAATCTGAGAGGG      TCACATTTTTCTAAA 100 36
    CHY_2602 2316469 .. 2316485 - -10.8  -4.16943   TTTTATACTTTAAAA              CCCGCC GGAGA GGCGGG              CTTTAAAGTTAGTCT  93 144
    CHY_2599 2313976 .. 2313986 -  -3.2  -4.62069   TGCCCATTTCAAAAA                 CCTC CTC AAGG                 GAAAATTTTGTTATT  64 251
    CHY_2598 NONE
    CHY_2597 NONE
    CHY_2596 2311772 .. 2311784 -  -3.5  -2.78935   ATACCTCCCATGATA                TTTTT AGG AAAAA                AGTTTTCTTACTTCA  44 16
    CHY_2595 2311559 .. 2311583 - -11.5   -5.4833   TGATGTAAGAAAAAA          GCTGCGTAC TTTGAGC GTACGCAGC          TTTTTTTCTTTTACA 100 36
    CHY_2593 NONE
    CHY_2592 2309769 .. 2309792 - -14.6   -5.8096   TAGAAAAAAGAAAAA          GCGGAAAGGG TCTT CCCCTTCCGC           CCTTGATAAGAAATT 100 121
    CHY_2591 2308315 .. 2308333 -  -3.2  -3.69323   CTATTAGCAGCCAAA             GTAAAAAA GTC TTTTTTCC             CGTTCACCGAACTCC  51 29
    CHY_2590 NONE
        fabZ NONE
        tagO 2305518 .. 2305537 -  -9.3  -3.62354   CCTCCAAATTAAATA            TCCACCC TCTCTC GGGTGGA             CTAAAAACGCTTTCC  78 50
    CHY_2587 NONE
    CHY_2586 NONE
    CHY_2585 NONE
    CHY_2584 NONE
    CHY_2583 NONE
        galU 2298862 .. 2298883 - -11.6  -5.42259   CTATTTTGAAAAAAA           CCGACGGA TTTTAT TCCGTCGG            TTGCATAATTTTTGC 100 153
    CHY_2581 NONE
    CHY_2580 2296657 .. 2296684 - -17.2  -3.54459   GTAATGCCGGCTAAA        TTTAAAGCGGGC CAAA GCCCGCTTTAAA         TCTTTTTTAACCTCC 100 55
    CHY_2578 NONE
    CHY_2577 NONE
    CHY_2576 2294958 .. 2294971 -  -9.5   -5.8187   GACGCAATAAAAAAA               GCCGG GGTC CCGGC                CAAGGAGTTAAATAT 100 284
    CHY_2574 NONE
    CHY_2573 NONE
    CHY_2572 NONE
    CHY_2571 NONE
    CHY_2570 2289754 .. 2289782 - -16.9  -4.88129   AAAAACGATGAAAAA        GGCTCTAAAAGCT AAA AGCTCTTAGAGCC        TTAAAATTACCCGTT 100 32
    CHY_2569 2288851 .. 2288868 -  -6.3  -4.55023   GTCAAGATTATAAAA             GAGCTTT GGCC AAAGCCC              GGGCAAAACGGGATA  74 0
    CHY_2568 2287885 .. 2287904 - -12.2  -5.56264   TCTAAACATAAAAAA            CCTTACCC TTCA GGGTAAGG             TTTTAGAAATTAAGT 100 40
    CHY_2567 NONE
    CHY_2566 2285761 .. 2285779 - -10.4  -2.70774   TACTTTAAGTATAAT             TTTAGGGA CTG TCCCTAAA             CTACTACTTTGAAGG  76 21
        rpmE 2285424 .. 2285446 -  -4.8  -5.76949   CATTTCTAAAAAAAA           CGCAGAGC CAAAGAT GCTCTGCT           TTGTTTTAGAGACCG  93 31
    CHY_2564 NONE
        prfA NONE
    CHY_2562 2282572 .. 2282598 - -15.1  -5.42259   GTACTTGCAAAAAAA         CCGCCCGGGCT TTTTT AGCCCCGGCGG         CTTTAAGCTATCTTT 100 33
    CHY_2561 NONE
    CHY_2560 NONE
    CHY_2559 NONE
        rpiB NONE
        glyA 2278584 .. 2278602 -  -3.2  -3.48505   TTGGAAAAATCAACA             GGTTTT GCCAATT AAAACC             GCTCTCCGAAAATTA  49 38
    CHY_2556 NONE
    CHY_2555 NONE
    CHY_2554 NONE
    CHY_2553 NONE
    CHY_2552 NONE
        atpB 2275134 .. 2275146 -  -3.3  -2.91214   TAAAAATATTAATGA                TGCTC ATC GTGCA                CGGCTTCGCCGATAT  45 6
        atpE 2274814 .. 2274836 -  -9.1  -4.44974   TCAAACGGGATAAAA           CCGCACCGC GAAAA ACAGTGCGG           TCTTAGCTCATCTTG  84 28
        atpF NONE
        atpH NONE
        atpA NONE
        atpG NONE
        atpD NONE
        atpC 2269492 .. 2269525 - -14.8  -3.88541   AAAATTAAGTAACAA     TAAAAAAGCGCACC TTTTTT GGTGCGCTCTTTTA      CATTTTTCCCGCTGC 100 23
    CHY_2543 NONE
        murA 2267568 .. 2267591 - -14.6  -2.78977   TCGGAAAAAATATAT          CGCCGGTACC TTTA AGTACCGGCG           TTTCTTAATCGCTTA  95 30
    CHY_2541 2266402 .. 2266417 - -10.4  -5.36441   GCCCTACATAAAAAA              GGCAGC AGGA GCTGCC               TTAACGGTGGTAAGT 100 119
    CHY_2540 NONE
    CHY_2539 NONE
    CHY_2537 NONE
    CHY_2536 NONE
    CHY_2535 2264541 .. 2264583 -  -9.3  -3.73042   TCCTGCATTAAAAGA CCTCCCGCGCATGGCATT GGTTAGTA AATACTATGCG-GGGAGG TGGGGTTTTAGAAGT  79 53
    CHY_2534 2264166 .. 2264179 -  -4.5  -4.46212   TTTTTTATCATAAAA               GCAAC AGGA GTCGC                AACGGCAAATCTGCT  66 125
         mbl 2263069 .. 2263085 - -10.9  -5.70829   AATACTACAAAAAAA              TCTGCCA AGG TGGCAGA              TTTTTTATTTTACAT 100 42
    CHY_2529 2261232 .. 2261246 -    -5  -3.17194   ATTTTTTTAAGCTAA               TGGTAT TCG ACACCA               TTTTTAATATTTCGA  52 150
    CHY_2528 2257961 .. 2257981 - -15.4  -4.99435   GTTAAGAAGGAAAAA            GCCCCGGG AGTTA CCCGGGGC            TTTTTAGTATTTAAG 100 36
    CHY_2525 NONE
    CHY_2524 NONE
    CHY_2523 2253657 .. 2253676 - -12.1   -5.1675   TTACGTAGTAAAAAA            CCCCGGG ATTTAA CCCGGGG             TTTTGGTGTTACTGG 100 34
    CHY_2522 2253332 .. 2253351 -  -4.3  -3.72576   TTGGTTGGCATTAAA            TCTTCCC CCGCAT GGGAAAA             AGGTTATAGTTATGA  57 214
    CHY_2520 2252623 .. 2252637 -  -7.8  -3.60151   TTCCTTAAACCAGAA               TAGGCC TCT GGCCCA               AAGGATTGCCATGAG  70 419
    CHY_2516 2249335 .. 2249355 -  -3.9  -3.90291   ACTGTTTCAATTAAA            CGCTATCCT CAA AGGTTAGGG            ATTTTTATTATAATT  57 39
    CHY_2515 2249043 .. 2249060 -  -9.1  -5.61596   AGTCGCACAAAAAAA             CCCAGCT TTAC AGCCGGG              GCGCTTCCTATCCCT 100 103
    CHY_2514 NONE
    CHY_2513 2248111 .. 2248126 -  -2.6  -3.50853   TGCTGGCAATGATAA              CAAATA ATAT TACTTG               GTTTAGGGTTCATAT  47 109
    CHY_2512 2247305 .. 2247332 - -15.8  -4.13748   CGCAAAAACATTAAA        CCACTTGGTTTT AAAA AAAACCAAGTGG         CTTTTTACACGGATA 100 358
    CHY_2511 2247112 .. 2247126 -  -2.9  -5.44119   CCTAGCTGAAAAAAA               GAAAA TTAAT TTTTC               TCGTGTTCTCCAGCA  80 57
    CHY_2509 NONE
    CHY_2508 2243707 .. 2243719 -  -3.4  -3.42996   GACCACCTACGACAA                CTTG CGAAT CAAG                TTGCCTCACAAACGC  49 208
    CHY_2507 2242079 .. 2242089 -  -6.8  -2.91276   GCCCGGTGGACAAAG                 GCCA TTG TGGC                 AAGCTCTTTTATCAG  58 294
    CHY_2505 NONE
    CHY_2504 2240936 .. 2240946 -    -4  -3.08349   AAAGAATTTTTAACA                 GAAA TAC TTTC                 AAACTTTTAATAATG  48 32
    CHY_2499 2239063 .. 2239073 -  -5.4  -2.99257   GGCCAAAAAAAGTGA                 GCAA AAT TTGC                 GTTCACTTAATTTGA  53 480
    CHY_2498 2238568 .. 2238582 -  -2.9  -5.44119   CCTAGCTGAAAAAAA               GAAAA TTAAT TTTTC               TCGTGTTCTCCAGCA  80 120
    CHY_2495 NONE
    CHY_2494 2236943 .. 2236962 -  -8.5    -5.252   CAGTCGCACAAAAAA            CCCCAGC TTTGCT GCCGGGG             ATCAATTAACGTGAG 100 222
    CHY_2493 2236075 .. 2236099 -  -8.6  -4.43669   AGGCAAAAAATTAAA          GGCTGTTAAC CTTTT GCCAACAGCC          TCCGTTTTAATCTCA  84 170
    CHY_2492 2235332 .. 2235364 -  -2.1  -4.94992   CTAAAGTTAGAAAAA     TTCCTGCACCTTTT AAACAA AAAAGGC-CAGGGA      CTTTTTTCAAGTTTA  66 38
    CHY_2491 2233816 .. 2233838 -   -12  -4.84359   TTACCCGCACAAAAA           TCCCCGGCCT TTT AAGCCGAGGA           TTTTTACTGGTTATT 100 43
    CHY_2489 2231695 .. 2231732 - -14.3   -2.9162   TAAGCGCTTAAAGCA   TTAACGCCTCTGGTC AAGGCTAA GGCCAGAGGCGTTAA    TATAGCTATAGCTTA  95 31
    CHY_2487 2227771 .. 2227790 -  -7.9  -5.26875   CTCTCAAGGAAAAAA            GCTGTAG AAAAAA CTACAGC             TTAAAACGCTTCTTT 100 26
    CHY_2486 2226058 .. 2226070 -  -6.9   -5.7946   TGTCGAACAAAAAAA                GCCCC AAA AGGGC                GTAAAATCAGAAATT 100 179
    CHY_2485 2224098 .. 2224115 - -12.7  -5.58074   TAACGATTAAAAAAA             CACCGGC AATT GCCGGTG              TTTTTATTTCCCTAA 100 29
    CHY_2483 NONE
    CHY_2482 2222463 .. 2222474 -    -3  -3.57462   TATTTTATCCCTAAA                CTTT TATT AAAG                 AACTCACAGTTTCTT  49 29
    CHY_2481 2221342 .. 2221359 -  -8.4  -5.00895   GGGAGCACAGAAAAA             CCCTCC ACAGGG GGAGGG              TCAAAAAGGCAAAAA  90 247
    CHY_2479 2220033 .. 2220054 - -12.3  -6.36459   TGCAATAAAAAAAAA           CCGCCTACC ACAC GGTAGACGG            TTCTCTATCAGTTTA 100 38
        fixA NONE
        fixB NONE
        fixC NONE
        fixX 2216265 .. 2216294 -  -4.3  -3.44801   CTGCATAAAAAATCA       CCTCCTCGG TTTTTACTTTTC CCGAGAAGG        TTTTGATTTATTAAT  53 58
    CHY_2474 NONE
    CHY_2473 2215777 .. 2215794 - -12.7  -4.66537   GCTCCTAACATAAAA             CCGTGGC TTTT GCCACGG              TTTACATGGTGGGAC 100 27
    CHY_2472 2215260 .. 2215272 -  -3.5  -3.21772   AATTCTTTTATAATA                TTATT ATC AATAA                TTTTCCCTGTCAAGG  46 43
    CHY_2471 2214317 .. 2214339 - -11.3  -5.56573   ACAAAGAAACAAAAA           TTCCCGGGC ACGAA ACCCGGGAA           ATTATTGATGCCGAA 100 409
    CHY_2469 NONE
    CHY_2468 2212246 .. 2212259 -  -4.5  -2.94144   CCCGCAGGCAAACTA               CCAGC CACC ACTGG                CCCCACCGCCTCCGC  49 9
    CHY_2467 NONE
    CHY_2465 2209498 .. 2209519 -  -8.7  -5.12971   AAGACTTAACAAAAA           TACCCCCAT ATTT AAGGGGGTA            TCATCTTTATTTGGG  91 32
    CHY_2462 2207034 .. 2207052 - -10.3  -5.07275   GCACACATATAAAAA             GCGAGGT GTACT ACCTCGC             CTTTTCCTTTTAATC  93 35
    CHY_2461 NONE
    CHY_2460 NONE
       ilvA2 NONE
       sdhB2 2203535 .. 2203547 -  -4.1  -3.07816   GTTCTACCGATTCAA                GATAC ATA GCATC                CTCCTTACAGCGGGG  48 30
       sdhA2 NONE
    CHY_2456 2201179 .. 2201204 - -14.1   -5.5112   TGTATTAATAAAAAA         TCACCGCAAGA AAAT TCCTGCGGTGA          CTTAGATAGCTTCTT 100 27
    CHY_2454 2199084 .. 2199109 -   -14  -4.45083   CCTACAGTTATAAAA         CCCCCTGCAG GGTAAA CCGCAGGGGG          TTAGTTATTTTCTTA 100 38
    CHY_2452 NONE
    CHY_2451 NONE
    CHY_2450 NONE
    CHY_2449 NONE
    CHY_2448 2193533 .. 2193543 -  -3.2  -3.66356   ACTTCCAACCTCAAA                 CCTC TAA AAGG                 GACGGCTCTCCAAAA  51 125
    CHY_2447 2192170 .. 2192180 -  -2.6  -4.07568   TTGTTTTCTTTAAAA                 TAAA CCA TTTA                 TATCCCTTTTGTCAA  55 85
    CHY_2446 2191672 .. 2191688 -  -3.8  -4.57073   CACCCTCCTTAAAAA              TATACT TTTTT AGTATA              GTTTTGGGCAAAATT  66 43
        cydA NONE
        cydB 2189271 .. 2189292 - -12.3  -4.70353   CATAATAAAGGAAAA           GCGGCAGCT TTAC AGCTACCGC            AATATTTTTAATATC 100 33
        cydD NONE
        cydC 2185679 .. 2185709 -  -6.9  -4.64861   CCTGCCCAAAATAAA       TGCCCTCTATC GGAAATTTT GGTAGAGGGCA       TTTTTGTTAAAAGCA  79 146
    CHY_2440 2182955 .. 2182965 -    -4  -2.71745   CCTTTAAGAATTAAC                 GTTT ATT AAAC                 TTTCTTCGCATATAA  45 10
    CHY_2439 2180939 .. 2180954 -  -2.6  -5.00616   TTTTTGTTTAAAAAA              CAGAAA CATT TTTCTA               AAGAAGAATTTGTAT  67 23
    CHY_2438 NONE
    CHY_2437 2180235 .. 2180252 -  -8.5  -5.65177   AGATGCACAAAAAAA             TCCTGTA TTGC TACAGGA              TTAAGTTTGCCCTAA 100 26
    CHY_2436 2179047 .. 2179060 -  -2.4  -2.66395   ATCCATTACCACAAG               GGTA AAATTA TACC                ATTTTGCACTGCTAT  40 124
    CHY_2433 2177356 .. 2177374 - -13.1  -4.41616   ATTTGTTTAAATAAA             GCCGGGG TCTAC CCCCGGC             TTAACACTTTCTTTT 100 15
    CHY_2431 2175227 .. 2175262 - -13.4  -5.33026   TAATTGAAACAAAAA    CCCTTGAATCCTCTGA AATC CCAGAAGAATCAAGGG     TTGCCCTTTCCACTC 100 231
    CHY_2426 NONE
    CHY_2425 NONE
    CHY_2424 NONE
    CHY_2423 2169838 .. 2169865 -    -7  -5.40072   TCTTTTGCAAAAAAA        TAACCCCCTTCC GGTT AGAAGAGGGTTT         TACTCCTCCTCTTAT  91 249
    CHY_2422 NONE
    CHY_2421 NONE
    CHY_2420 2167342 .. 2167355 -  -2.3  -3.83214   CGAAATTAATTTAAA               GGCAC CACC GCACC                ATTGTATTTTTCATT  50 2
    CHY_2419 2166404 .. 2166415 -  -5.8  -4.10717   GAAAAATTTAAAGAA                GAGC ATCG GCTC                 TTTTTTACCGTGGAA  68 452
    CHY_2413 NONE
    CHY_2412 2161983 .. 2161998 -  -5.4  -2.57335   ATAAGACTTAAGCCA              GATAGG TTCT CCCATC               CCTTTTCTCCTCCTT  51 151
       fadD5 2160301 .. 2160325 -  -2.2  -5.96219   TATCTATAAAAAAAA          TAAATACCGC TATTT GTGATATTTA          TAATTTTAGGGACAG  90 90
        dsrA NONE
        dsrB NONE
    CHY_2408 NONE
    CHY_2407 2155976 .. 2155990 -  -2.8  -3.17075   CTTTTTTCAATTTAA               CCGTAA CAC TTACTG               CTTTCTGTGTAAAAT  44 69
    CHY_2406 NONE
    CHY_2405 NONE
    CHY_2404 2153700 .. 2153710 -  -3.2  -3.53012   TTCCCCCTTTCTAAA                 GCCT TAA AAGC                 TTTGCCTTGCCATCA  49 10
    CHY_2403 NONE
        dsrC NONE
    CHY_2401 2151387 .. 2151407 - -14.1  -3.87641   AAGATTTTTTATAAA            GCATTAGGG AAA CCCTAATGC            TTTATAACGCCCCTT 100 19
    CHY_2400 2149907 .. 2149932 - -12.6   -3.8046   TTTAAAAAGGGTAAA         TGAGGGCCGC ATATTA GCAGCCCTCA          CTTTTAGAGTTTGCT  95 29
       cobB2 NONE
    CHY_2398 2147538 .. 2147557 - -10.7  -5.59564   ACAAAGCCAAAAAAA            GACCGGG GATTAA CCCGGTC             TTATTTGTTTTAAAC 100 35
    CHY_2397 NONE
    CHY_2396 2146025 .. 2146050 - -16.2  -5.35815   TACATTAAACAAAAA         GCCGCAGAGG TTTTGG CCTCTGCGGC          TTTCTTCTTACTCCT 100 33
    CHY_2387 NONE
    CHY_2386 2137212 .. 2137222 -  -2.6  -3.63968   TTTGAAATTTTTAAA                 TTTT CCT AAAA                 GGATTGTAGGAACTT  49 73
         fhs 2135388 .. 2135403 - -10.4  -5.01845   TATAATAAGGAAAAA              GGGGGA TTTC TCCCCC               TTTAGCCCCCTTAGA  93 36
    CHY_2384 2134740 .. 2134751 -  -7.2  -4.19472   TAATACATCTTAAAA                CCCC TTTA GGGG                 CCATCAAATTTACCC  73 140
        folP NONE
        folB NONE
        folK NONE
    CHY_2380 2132632 .. 2132649 - -11.3  -5.60993   GTTGTGATAAAAAAA             GCCTTCC GAAC GGAAGGC              CTTTGTTTTAACTCC 100 33
    CHY_2378 NONE
        panB 2130901 .. 2130913 -    -2  -3.36289   CACTACGGCAACTAA                TAGA TTCTT TCTA                ATATCTCCGGAGCCA  45 9
        panC NONE
        panD NONE
        nadA NONE
        nadB NONE
        nadC NONE
        birA NONE
    CHY_2370 NONE
    CHY_2369 2123539 .. 2123562 - -11.2  -5.89659   ATAAAAAAAGAAAAA          TATGTACACA ATTT TGTGTACATA           TTTTAACACTTTTAT 100 59
    CHY_2368 NONE
    CHY_2367 2121803 .. 2121824 - -14.5  -3.75229   TAAATTATACCGAAA           GCACTGCTG GTAA CAGCAGTGC            TTCATTTCTTTAAAC 100 83
        greA NONE
        lysS 2119709 .. 2119724 -  -4.8  -3.53091   ACTTTCCTGCCGAAA              TTTTGT GTAT ACAAAA               TATTTTATTCATAAT  56 104
    CHY_2363 NONE
    CHY_2362 NONE
    CHY_2361 NONE
    CHY_2360 2113668 .. 2113687 -  -6.4  -3.90112   CCGCCGCTAAGGAAA            CAGCTGAG CAAG CTCAACCG             CTTCCCCCGCTCGAC  69 392
        ctsR NONE
    CHY_2350 NONE
    CHY_2349 NONE
    CHY_2348 2103633 .. 2103661 -   -14  -3.18024   TTCTACCATGAAAAG        GAAAATCCTCCC GCTCG GGGAGGATTTCC        TAAGAAATTAAATTT  95 33
        radA NONE
    CHY_2346 2101142 .. 2101160 - -10.3  -5.09225   ACTTTACGTAAAAAA             CCGTAGC TTTAC GCTACGG             TTTTATAGTGTATAG  93 28
    CHY_2344 NONE
    CHY_2343 NONE
        ispD NONE
        ispF NONE
        gltX NONE
        cysE NONE
        cysS NONE
    CHY_2337 NONE
        thyX NONE
    CHY_2335 NONE
    CHY_2334 2091910 .. 2091921 -    -3  -4.14859   ACCAATAATTATAAA                CTTT TCTT AAAG                 ATTAAGTCAAGGAAG  55 78
        sigH 2091189 .. 2091207 - -12.4  -2.95234   TTAATAAAGCGAAAC             TCCCCGGA AAT CCCGGGGA             TGGTTTTTTCTATTC  87 35
    CHY_2328 NONE
        tuf2 2089305 .. 2089321 - -13.7  -5.67283   AACCTAAACAAAAAA              GGGAGGG AAA CCCTCCC              TTTAAACTTACTCTT 100 33
        rpmG NONE
    CHY_2325 NONE
        nusG NONE
        rplK NONE
        rplA 2086837 .. 2086860 -   -16   -3.5013   CTCGAAAGCAATTAA          GGCCGCCGTA GACA CACGGCGGCC           TTGGGTTTTTCTTCC 100 160
        rplJ NONE
        rplL 2085788 .. 2085808 - -15.4  -4.96848   GCTTCCACATAAAAA            CCCCCGGC TTTTT GCCGGGGG            TTTTTTGGAAAAGTT 100 42
    CHY_2319 2085425 .. 2085446 -  -9.5  -4.92239   CCAAAAAGGTAAAAA           GGCAAAAAG AAGC CCTTTTGCC            TTTTTACCTAAAAAT  91 127
        rpoB 2081957 .. 2081969 -  -4.8  -3.30741   ATTTAGAACCAGCAA                GGAG CTTCT CTCC                TTTCAATAATTTAAT  54 36
        rpoC NONE
    CHY_2316 NONE
        rpsL NONE
        rpsG NONE
       fusA2 NONE
        tuf1 NONE
    CHY_2311 NONE
        rpsJ NONE
        rplC NONE
        rplD NONE
        rplW NONE
        rplB NONE
        rpsS NONE
        rplV NONE
        rpsC NONE
        rplP NONE
        rpmC NONE
        rpsQ NONE
        rplN 2068373 .. 2068389 -  -2.1  -2.90813   CACCTCCTTAAAGGA              CTTCCGG AGC CAGGGAG              ATGATTTTCATGAAA  42 1
        rplX NONE
        rplE NONE
        rpsN NONE
        rpsH 2066858 .. 2066871 -  -3.1  -3.31162   TTACTACCAAATATA               GCAAA TAAC TTCGC                CGCCTAAGCCTTCTT  48 0
        rplF NONE
        rplR NONE
        rpsE NONE
        rpmD NONE
        rplO NONE
    CHY_2289 NONE
         map NONE
    CHY_2287 NONE
        infA NONE
        rpmJ NONE
        rpsM NONE
        rpsK NONE
        rpsD 2060558 .. 2060572 -  -4.2   -2.7361   TCAAGCACAAAGGGA               CCCTCC TTT AAAGGG               AATACCCGTCAAGCT  48 42
        rpoA NONE
        rplQ 2059262 .. 2059272 -  -2.4   -3.9941   GTTTCCATAATTAAA                 GGAG CTC CACC                 AAAACCATCATTGCA  52 10
    CHY_2279 NONE
    CHY_2278 NONE
    CHY_2277 NONE
        truA 2056080 .. 2056091 -    -3  -3.86307   CTTTCAATAAAAAAC                TTTC ACAA GAAA                 AAGACCGTGGGCTGG  51 2
    CHY_2275 NONE
        rplM 2054521 .. 2054536 -  -2.4  -3.10597   GCCCGTATCTAAAAT              TGCCAG ATTT CCGGCT               TTTGAGCTTGATGCG  43 3
        rpsI 2054068 .. 2054085 - -11.3   -5.9667   AAAAACATAAAAAAA             CCAGGCA GATT TGCCTGG              TTTTTCCCCCTTATC 100 36
    CHY_2271 2052477 .. 2052491 -  -4.2  -5.04325   CTTAAAGTATAAAAA               TAGGGA CAG TCCCTT               AAACCACCGTTAAAG  75 61
    CHY_2270 2050356 .. 2050389 -  -8.2   -5.2853   TAGCCAAAAATAAAA     TAAAGAAGGCTGTC TATTGC GACAGCCTCCCTGA      ACTTTCCTTATGCTT 100 33
    CHY_2269 NONE
    CHY_2268 NONE
    CHY_2267 NONE
    CHY_2266 2046412 .. 2046434 -   -15  -5.75342   TTTTGCTAAAAAAAA           TTCCGGAAAG TTT CTTTCCGGAA           TAATCCTTTCCCTTA 100 38
        argC NONE
        argJ NONE
        argB NONE
        argD NONE
        argF NONE
        argG NONE
        argH 2038380 .. 2038395 - -10.4  -5.77853   AATTGCCAAAAAAAA              CCACCC GCGC GGGTGG               TTTTTATGCTAATGC 100 29
    CHY_2257 2036793 .. 2036817 - -15.1  -5.14985   TTAAACATACAAAAA          GGAGCCTTCCT TTC AGGAAAGCTCC          TCACCTGATAAACTA 100 38
    CHY_2255 NONE
    CHY_2254 NONE
    CHY_2253 2034637 .. 2034653 -  -2.3  -3.75153   CCCCCTTAAGGTAAA              TGCTT ACCTCTA AAGCA              GGGTTAAAAAAGGCA  50 18
    CHY_2252 NONE
    CHY_2251 2033633 .. 2033659 - -10.9  -5.05153   AGGTGAAAAAATAAA         CAGCAGGAAAG GTTAA CATTCCTGCTG         CCGAAAATTTTAAGA  93 35
    CHY_2250 NONE
    CHY_2249 NONE
    CHY_2248 2032185 .. 2032195 -  -2.6   -5.9218   CAGACAACAAAAAAA                 TTAT GTC ATAA                 AAGGCCAAATGAAAA  90 104
    CHY_2247 NONE
    CHY_2246 NONE
    CHY_2245 2030864 .. 2030876 -  -3.3  -4.16921   CAACAACTCCTAAAA                CAGCC CCC GGCCA                AGGAGTTAAACTAAC  57 36
    CHY_2244 NONE
    CHY_2243 NONE
    CHY_2242 2028440 .. 2028458 -  -3.9  -3.64703   CCCTGGTCATCCAAA            CTG-TGCA AAAC TGCATCAG             TTTAGAAGGTTGGGG  53 139
    CHY_2241 NONE
    CHY_2240 NONE
    CHY_2239 2025371 .. 2025383 -  -3.4  -4.65305   TAAAAAAACAAACAA                CAAG CCTAT CTTG                CTCCTACCATCCCTC  64 150
    CHY_2238 2024114 .. 2024131 - -14.1  -3.71873   TTATTTACATTTAAA             GGCCGGC AAAT GCCGGCC              TTTACTTTTTTAAGG 100 35
    CHY_2237 2023264 .. 2023283 -  -8.6  -3.90112   CCGCCGCTAAGGAAA            CAGTTGAG CAAG CTCAACCG             CTTCCCCCGCTCGAC  79 407
        livH NONE
        livM NONE
        livG NONE
        livF 2013407 .. 2013433 - -14.6  -5.61881   CGTCAAAAAGAAAAA         GAGCAGCTCTTT TTA AAAGAACTGCTC         CCAACGTATCTTAGC 100 36
    CHY_2227 2012380 .. 2012408 -  -8.2  -5.24129   TTTTGGGAGAAAAAA       TAACCCTTCCCCG AGTA CTGGG-AGGGTTA        CTGGTAATTTTGGGT 100 78
        recJ NONE
        relA NONE
         dtd NONE
    CHY_2221 2004898 .. 2004912 -  -7.2  -3.15861   GAGTATTTTCATTAA               TCCTTT AAA AAAGGA               TTATGCTCCTTTTCA  62 7
    CHY_2220 2004667 .. 2004689 -  -6.2  -5.27938   ACCTCTAAATAAAAA           TGAGGCGGCA TCC TACCACCTCG           TTTTTAAAATTGTTT  84 40
    CHY_2219 NONE
    CHY_2218 NONE
        cstA 2000266 .. 2000290 - -18.7  -4.81685   ATTAAGTAGCAAAAA          GCCCTGAAGCT TTT AGCTTCAGGGC          TTTTAATTCTTTAAT 100 36
    CHY_2215 NONE
    CHY_2214 1995712 .. 1995729 -  -4.9  -3.68256   CGGTTATTAAAAAAT             TTTTGGC AATT ACCAAAA              CTAAATCTCCCCTTT  57 108
    CHY_2213 NONE
    CHY_2212 NONE
    CHY_2211 NONE
    CHY_2210 1992019 .. 1992029 -    -4   -4.4874   CCCAAAAATCCAAAA                 TTTC CTT GAAA                 AAAATTTAGGTTCTC  64 31
    CHY_2209 1990573 .. 1990595 - -11.3  -4.07678   GTCTAAAAGAGTAAA           GCCTTCCGC TTAAT GCAGAAGGC           TTACATTTTCATCCG  86 26
    CHY_2208 NONE
    CHY_2207 NONE
    CHY_2206 1987673 .. 1987699 -   -18  -4.61873   TTCTATAAACTAAAA         CCCGCCCCTGGA ATA CCCAGGGACGGG         ATTACCCGCGGTGCC 100 104
        hisS NONE
        aspS 1984469 .. 1984480 -  -4.4  -2.83822   TGCACGCCACAATCA                GAGT CCGG ACTC                 CCTTTGTATGAGTGT  48 142
    CHY_2203 NONE
        trx2 1983142 .. 1983165 -  -8.2  -6.09196   CGCAAAATAAAAAAA          TGCGCTTTTT TAAA ATAAAGCGCA           CTTAACCGCTCATTA 100 38
    CHY_2201 1981738 .. 1981760 -  -4.3  -2.94422   TACTTTCAAAAACAT          CATAGCACTT ACTC AAGTG-TATG           TCAAGAATTCCGATT  49 40
    CHY_2200 NONE
        iscS NONE
    CHY_2198 1979639 .. 1979661 -   -15  -4.63218   TCCTTCCCAAGAAAA           GAAAGCGGTA ATA TACCGCTTTC           TTATTTTTGCCCTTT 100 26
        trmU 1978505 .. 1978526 - -11.6  -5.68438   CTATTAAAGAAAAAA           GCGGGCAA AAAATA TTGCCCGC            TATAAGCGTTTTTCA 100 25
    CHY_2196 1977594 .. 1977610 -  -9.4  -4.05875   GGCAAAAAATTTAAA              CCGGCT TTTTT AGCCGG              TATAGGGATATACTT  82 42
    CHY_2195 1975697 .. 1975733 -  -9.4  -5.63517   TTGCTAAATAAAAAA   GCCGCTAAA-GGGCTGC TTCA GCAGCCAGCTTCGCGGC    TTTTTTCTTCCTATT 100 165
    CHY_2194 NONE
    CHY_2193 NONE
    CHY_2192 NONE
    CHY_2191 1972078 .. 1972093 -  -7.5  -5.01553   AAGGCACAAATAAAA              CCGGC GTTTTA GCCGG               CATCAATCAATAACT  86 39
    CHY_2190 NONE
    CHY_2189 1969478 .. 1969534 -  -9.5  -2.57132   CCTCCTTGGTATAAT TTTGGGGACAGTCCCTATTCTTATACT TAA AGTATAATTTTAGGGACTGTCCCTATC TTTATACTTCGAGTT  71 27
    CHY_2188 1968827 .. 1968846 -  -7.1  -2.89655   TCGTCTAAAAAAATT            GGAAGCG ATTTTA CGCCTCC             TTTTAAATTCGCTTT  61 131
        rexB NONE
        rexA 1962026 .. 1962041 - -10.4  -3.01712   CCTCTCCGCCTAATA              GCGCAC AGAA GTGCGC               CAACGTTACACCCGA  77 31
    CHY_2185 NONE
    CHY_2184 NONE
    CHY_2183 1958601 .. 1958618 - -14.1  -3.47773   TAATAACTGAAAAAT             CCCGGGG TTTC CCCCGGG              TTCTTTATTTTGGCT 100 30
    CHY_2180 1956931 .. 1956948 -  -8.5   -3.9122   TATTCTTGCAAATAA             GCCTTTA AACA TAAAGGC              ATAAAACTAATTTTT  77 32
    CHY_2179 1956013 .. 1956034 -  -3.7  -5.95286   ATTAAAAACAAAAAA           TTCCAGG TATTTTCT CCCGGAA            GTACATCTGGTAATT  93 88
    CHY_2178 1955553 .. 1955580 -   -10  -4.56736   ATTGAAGAATGAAAA        GCACTTACTG GGTGGAAA CAGTAAGTGC         TTTTATTATGTCCAA  89 199
    CHY_2174 NONE
    CHY_2173 1953719 .. 1953735 -  -4.3  -4.28774   GCATCTAAGTTAAAA              CCCGGCT GAA AACCGTG              TTTTCTTACCTCCTT  64 42
    CHY_2170 NONE
    CHY_2169 1949506 .. 1949522 -  -2.1  -4.25104   TTGGTTCGATTAAAA              CGCTTTC CCA GACTGCG              CTTTCAGCAATATTT  57 456
    CHY_2168 1943606 .. 1943634 -  -6.1  -4.02953   AAATTATTAAAAATA        CCTATTGTTTTAA ACT TAAAAACAATTGG        CTTGTTAATTTCTAT  66 112
    CHY_2167 NONE
    CHY_2166 1942348 .. 1942366 -    -9  -2.88617   AACTACTAAAGATTA             TTGCTATT TCA AATAGCAA             TTATTTTGAAACATT  68 90
    CHY_2165 NONE
    CHY_2164 1940393 .. 1940423 -  -2.5  -4.37658   AATTTTTTCACAAAA       CTTTCCGTAACTC AGCAA AAGCTCCGGGAAG       TAAAATATTAAAAAG  60 60
    CHY_2163 NONE
    CHY_2162 1939987 .. 1939998 -  -4.4  -2.57463   AATTTCCTCTATAAT                GTTC AACA GAAC                 TTGCTCCGTAATTTT  47 123
    CHY_2161 1939400 .. 1939436 -  -6.5  -5.07652   TTTTCCAAAAGAAAA    CTCCGAGGAAGTCTTTT TTG ATATTCCTTCCTCGGAG    TAAAAGGTTTAAATT  83 411
    CHY_2159 NONE
    CHY_2158 NONE
        csh1 NONE
        csh2 NONE
       cas5h NONE
        cas3 1932260 .. 1932283 -  -2.2  -3.57883   ACAATATTTTTTAAA          TCGCGGGCAG AAGC CAGCCCTCCA           ATTTAATTAGCCGGC  48 58
        cas4 NONE
        cas1 NONE
        cas2 1930257 .. 1930269 -  -3.3  -3.60792   TTCTCAAGGCTTAAA                GGCTA TTT TTGCC                CTTTCGTCGACCTTC  51 219
    CHY_2149 NONE
    CHY_2148 1924851 .. 1924876 -  -7.6  -4.08693   AAAGGCATAAAAATA         CCACCTCAACC TGTTC GGCTG-GGTGG         TTAATGGAATATTAC  75 26
    CHY_2147 NONE
    CHY_2146 NONE
    CHY_2145 NONE
        csm1 NONE
        csm2 NONE
        csm3 NONE
        csm4 NONE
        csm5 1918521 .. 1918547 - -13.8  -3.73072   AATTGTTCGATTAAA         GGGCTCGAAG GTTAATT CTTCGAGCCC         TAATCTAAAATCCTT 100 25
    CHY_2139 1917680 .. 1917706 -  -9.5  -5.24129   TTTTTCCATAAAAAA         GACCCCAAAGA TTTTC TCTTTGAGGCC         GCAACTTTAACACCT 100 59
    CHY_2138 1916784 .. 1916797 -  -2.3  -2.73619   AATCATCTCCCAAAT               CGGGA ATAT TCCCT                CCTTTCTAACCCGGA  41 208
    CHY_2137 1916216 .. 1916236 -    -4  -2.61831   GCCATCTTAAAAAGC            GGTCGA CTTCACCCT TCGACC            TAAGGGGACGCTCTC  45 71
    CHY_2136 NONE
    CHY_2135 NONE
    CHY_2134 NONE
    CHY_2133 1914203 .. 1914230 -  -9.9  -2.64923   AAAAGAAAAACAAGC        GGTCATCGGCCG GAAGA CGGCCGA-AACC        TAAATCGGTTCTCCT  74 77
    CHY_2132 1913287 .. 1913304 -  -9.8   -4.4352   AAAAATAAAACCAAA             CCCCGG TTTTTC CCGGGG              TTATTAAAATTTCAT  89 29
    CHY_2131 1912510 .. 1912529 -  -2.2  -2.70932   TTGCTCTTTGAAGGA            TTAACACA AGTA TTTGTTAA             TTTGCTTATTTTATC  40 40
    CHY_2130 1912018 .. 1912043 -  -4.1  -4.12532   TTTCGGATAGACAAA         CAGTACTAA TAAATGCC TCAGTACTG          TCGAACTCCGGTACG  59 170
    CHY_2129 NONE
    CHY_2128 NONE
    CHY_2127 1909802 .. 1909831 -  -4.9  -3.52554   ACCAATAAAACAAAT       GCCCCGGGA AAAGAAGGCGAA ACCCGGGGC        TATGAGAATTTTTAA  56 44
    CHY_2126 NONE
    CHY_2125 NONE
    CHY_2124 NONE
    CHY_2123 NONE
    CHY_2122 1904271 .. 1904282 -    -3  -6.09888   TTTTAATAAAAAAAA                TAAC ATTG GTTA                 TCGGCTTTTCAATAA 100 343
    CHY_2119 NONE
    CHY_2118 NONE
    CHY_2117 NONE
        pstB NONE
    CHY_2115 1898874 .. 1898902 - -18.3  -2.70354   CCCTCCATAAATTCA        CCCCACAAAAAGC TTC GCTTTTTGCGGGG        ACCCCGAAGTTTTAC 100 352
    CHY_2111 1892346 .. 1892391 -   -15  -5.73672   AAATAATCAAAAAAA TTACCCCTAACATTTTGCAA AATTTA TTGCAAAATGTTAGGGGTTT TAAAGTACGTTGGAA 100 80
    CHY_2108 1888777 .. 1888807 - -15.6  -5.92399   TAAGAAAATAAAAAA       CTCCTACCGAAAAC TTT ACTTTCGGTAGGAG       CTATTAGCTCAGATG 100 182
    CHY_2107 NONE
    CHY_2106 NONE
    CHY_2105 1885372 .. 1885401 -  -9.4  -3.88001   GTCCAGAAAAACTAA       GCCCCTACCTTT AACACA AAAGGTAGGAAC        CATTATCTAAAAAAC  81 195
    CHY_2104 NONE
        crcB NONE
    CHY_2102 NONE
    CHY_2101 1882973 .. 1882994 -  -5.9  -5.26119   CCTCCAAAAATAAAA           GCCAAAG ACTTAATA CTTTGGC            TTTATTCTACCATAT  84 13
    CHY_2100 NONE
         fur NONE
    CHY_2098 NONE
    CHY_2097 1880819 .. 1880845 - -13.2  -5.63504   AATGTTACAAAAAAA         TTAAAACCTCCA AAG CGGAGGTTTTAA         CGCCGTTTAACAAAT 100 32
    CHY_2096 NONE
    CHY_2095 NONE
    CHY_2094 1878350 .. 1878363 -  -3.1  -2.89602   CCCCTCATATTAAAC               CCTCGG CTG CC-AGG               CATCTACAATATTTT  45 6
    CHY_2093 NONE
    CHY_2092 NONE
    CHY_2091 1875328 .. 1875375 - -12.8  -5.43866   GAAGCGCTAAAAAAA GGTGTTCCCGCTCCGGCTCT TTTACTGG AGAGCAGTAGCGAAAACACC TACGAAAACGTTTTA 100 242
    CHY_2089 NONE
    CHY_2088 NONE
        sfsA 1872711 .. 1872721 -  -4.6  -3.22506   AAGTAAAGGCAAAAT                 CCCG GCG CGAG                 CTTCCAAGGCTAACC  52 60
    CHY_2086 NONE
    CHY_2085 NONE
        hisJ 1869992 .. 1870009 -  -6.9   -6.2845   AATCACAAAAAAAAA             CCGCCCA ATTA CGGACGG              TTTAAAGGAATTTCC 100 16
    CHY_2083 NONE
        ndrA NONE
    CHY_2081 NONE
    CHY_2080 1864964 .. 1864981 - -10.5  -5.86332   TGAAGGCAAAAAAAA             CCGCCCA ATTA CGGGCGG              CGTTCGGAAAAAGGT 100 44
        mraZ NONE
        mraW NONE
    CHY_2076 NONE
        pbpB 1860749 .. 1860760 -  -7.2  -3.91213   AATTATAAACAAAGA                GCCC CCAG GGGC                 TGTGGCCTTAATTTT  72 33
        murE NONE
        murF NONE
        mraY NONE
        murD NONE
        ftsW NONE
        murG NONE
        murC NONE
        murB 1850915 .. 1850932 -  -7.7  -3.05715   AACTTTTCCACTTAA             GAAGGCA CCTC CGCCTTC              CCTCTACTCCCCCAA  65 29
       murAB NONE
    CHY_2065 NONE
    CHY_2064 NONE
    CHY_2063 NONE
         sbp 1847136 .. 1847150 -    -5  -4.36914   TTCGCTGTCACAAAA               CTACCT TTT AAGTAG               GTGGCGGCGAATTAT  67 11
        ftsA NONE
        ftsZ 1844686 .. 1844702 -  -7.2  -5.71712   CTCCATAGAAAAAAA              GCCCCC TTTCG GGGAGC              GTTTTATCTTCTTCT 100 29
    CHY_2059 NONE
        selD 1842696 .. 1842739 -   -12  -5.02074   TTACTCCTTAAAAAA GAAAATGCACTCCACCATCAT TAT ATGA-GTTGGAGTGCATTTTT CATGTCAAATAAATA 100 51
    CHY_2057 NONE
        sigE 1841153 .. 1841169 - -10.1  -6.12458   GAAAAAAATAAAAAA              TCCGGCA AAA CGCCGGA              ACTTATTCCATCCGA 100 28
        sigG NONE
    CHY_2054 1839679 .. 1839708 -  -4.2  -4.17211   CTTAACATAAAAACA       CCCCCGGCCT GGTAAATTAT ATGCCGGAGG        CCTTGAAAATTACCC  61 35
    CHY_2053 1839386 .. 1839414 -  -2.4  -6.07969   TAAAAGGAAAAAAAA        TAACCCCAGG GCATACCAG CCTGAGGTTT        TAGCGGGACGGTATT 100 25
    CHY_2052 NONE
        nrdD 1836825 .. 1836838 -  -2.3  -3.40403   GTTTCGCCATTATAA               CACCC CGTG GGGTC                TGCGGTCGTAAAGTT  46 6
        nrdG 1836293 .. 1836315 -  -7.9   -6.4753   GTAAAGAAAAAAAAA           GAGTAAATT TCAAC AATTTACTC           CCATTTCACTTCAAC 100 20
    CHY_2049 NONE
    CHY_2048 NONE
    CHY_2047 NONE
    CHY_2046 NONE
        phoU NONE
    CHY_2044 NONE
    CHY_2043 NONE
    CHY_2042 NONE
        proC NONE
    CHY_2040 NONE
    CHY_2039 NONE
    CHY_2038 1826750 .. 1826772 - -14.9  -4.65895   TCTGGTAGTTAAAAA           GCCCTGCAG TTTTC CTGCAGGGC           TTTTTTGTTAAGGTG 100 33
    CHY_2034 NONE
    CHY_2033 1818750 .. 1818784 - -20.9  -5.46657   CAGTTCAAGAAAAAA    CCCCGCCTCTTT-GGC TTTA GCCTAAAGAGGCGGGG     CCGTTATCCTGGCAG 100 86
    CHY_2032 1817295 .. 1817334 - -15.9   -5.9663   AAATAGCAAAAAAAA  CGGTTCTGTCAGCC-CCA GAAAA TGGTGGTTGACAGAACCG  TCCCTAAAATTACGC 100 35
    CHY_2029 1812310 .. 1812332 -  -5.7  -3.60792   CCGTGAACCTTTAAA           TTTCAAAGA AGCCA TCCTTGAAA           TAAAAAAATGCAGTG  61 94
         apt 1810053 .. 1810066 -  -3.1  -4.08216   TCACTCCCCGCAAAA               TCCCT TCCA AGAGA                TAAGAGCCTAATATT  57 33
    CHY_2026 1809718 .. 1809737 -  -7.8  -5.07652   TCTTGCAAAAGAAAA            CCGGGC CTTTCTGT GCCCGG             TTATTCTTCTCTTAT  89 26
    CHY_2022 1806597 .. 1806626 - -15.1  -4.66163   ACTTTTATCTAAAAA       GAGAAACTCTGGC TCAA GCCAGAGCTTCCC        GGGAGAGATTATACC 100 263
    CHY_2018 NONE
    CHY_2017 NONE
    CHY_2016 1800679 .. 1800700 -  -8.7  -4.95211   AAAAAAGTAAGAAAA           CCGGCATAA AATT TAATGCCGG            TTTAATCAAGATTCA  91 31
    CHY_2015 NONE
    CHY_2014 NONE
    CHY_2013 NONE
        glmM 1796266 .. 1796276 -  -2.6  -2.77113   AAGTCAGAAAGTAAC                 TAAA GAT TTTA                 CCCACCACAGACGAC  42 213
    CHY_2011 1795902 .. 1795914 -  -3.5  -3.33696   GTTTCCCCCAATCAA                TAATA GTT TATTA                TTTTCAGTTTTTAGT  48 105
        glmS 1794004 .. 1794047 -  -5.5  -4.87665   TGTCATCCACAAAAA TCCCTCCCGGAAAATAAT TTCTTTTTT ATTATT-TCCGGGAGAGC AAATTTTACTCCACC  76 31
    CHY_2009 1793558 .. 1793587 - -13.7  -2.80071   AAACCCGAGGTAAAT       TTTTAAGGCGGGA TTGC TCCCGCCTTAAAT        TACATCATCGTAATT  93 20
    CHY_2007 NONE
    CHY_2006 NONE
    CHY_2005 NONE
    CHY_2004 NONE
    CHY_2003 NONE
    CHY_2002 NONE
    CHY_2001 NONE
    CHY_2000 1787981 .. 1787996 -  -5.4  -6.10295   TGAATATAAAAAAAA              GAGGTA CTCG CACCTC               TTTTTTTGCTTTTAC 100 104
        oadA 1786063 .. 1786091 - -11.9  -5.00616   TTCCTTTCCAAAAAA        TTACCCAAAAGTC AAA AACTTTTGGGCAA        ATTTTTTCCTATACC 100 34
       accC2 NONE
    CHY_1997 1784192 .. 1784211 - -13.6  -2.63073   CTTTGTCAATAAGAT            TGGCGGGT TATA ACCCGCCA             CTACTTGACCCGTAT  91 26
    CHY_1996 NONE
    CHY_1995 NONE
        nusB NONE
    CHY_1993 NONE
    CHY_1992 NONE
        gltA 1779653 .. 1779667 -  -5.7  -2.80651   AATAACATAAAAATC               GCTTG ATCTA CAAGC               TTAACCTATTCAAGG  52 60
        xseA NONE
        xseB NONE
    CHY_1988 1776688 .. 1776714 -  -7.2  -3.06796   CCCCATTTCACTCAA         GGCAGGCTACAC TGC ACGTAGCACGCC         CCCACGTGCAGGTTT  62 346
    CHY_1987 1776434 .. 1776452 -  -5.3  -2.59431   TTTCCCCAGAAGCTA            CCT-CTCG TCAC CGAGGAGG             CGGTTTCCCTTTAAA  51 36
    CHY_1986 1775727 .. 1775739 -  -3.3  -2.78032   TTCGCTCTAAAATAG                GTCCC AAA GGGAG                TCCTCCTTTAACTGT  44 33
         dxs NONE
    CHY_1984 1773051 .. 1773067 - -10.1  -4.70659   CTTTATACTTAAAAA              GCAGGGA TAA CCCCTGC              TTATTTATTAAAACG  91 26
        ppnK NONE
    CHY_1982 NONE
        argR NONE
        recN 1769424 .. 1769441 -  -9.9  -7.14698   AAAAAAAAAAAAAAA             TAGCGGT AATA ACCGCTA              TTTTCCTTTTTTGAG 100 23
    CHY_1979 NONE
       spo0A 1767207 .. 1767223 - -13.7  -5.23316   TAGCACAGTAAAAAA              CGCCAGG AAA CCTGGCG              CTTACCGTAAAACTT 100 45
    CHY_1977 1766036 .. 1766046 -  -2.6  -2.73875   TCGCCTCCAATACTA                 TATT CCA AATA                 AAAGCTTGAGCTGAA  42 12
    CHY_1976 NONE
    CHY_1975 1764419 .. 1764429 -    -4  -5.49579   CCACAAAAAATAAAA                 CTTT CGT AAAG                 ATTGGTTACACCCCC  79 40
    CHY_1974 1763563 .. 1763579 -  -5.8  -5.46706   ATCTTAAAAGAAAAA              GCGGTC CCCAT AACCGC              TTTTTTAAAATTTTT  85 74
    CHY_1973 NONE
    CHY_1972 NONE
    CHY_1971 NONE
    CHY_1970 NONE
    CHY_1969 NONE
    CHY_1968 1759192 .. 1759208 -  -5.8  -5.68039   AAATTGACAAAAAAA              GAGGAG ATTAA CTCCCC              CCTTACTCTTCATAA 100 28
    CHY_1967 NONE
    CHY_1966 NONE
    CHY_1965 1756706 .. 1756725 -  -2.2  -2.99951   TCAAGCATCAAACCA            CCTTACTT TAAA AAGTAAAA             AATTATTTTGGGAGA  42 8
        xerD NONE
        deoB 1754569 .. 1754585 -  -2.2  -3.02204   GTAAAAGGTAAATTA              TAAGCC TTTTG GGCATA              AAAATTCCCCCCTCT  42 97
    CHY_1962 1753437 .. 1753457 -  -6.2  -5.43866   GAAGTTTTAAAAAAA            TAAGTAGC AAAAA GCTACTCA            AAAGTTAAAAGGCTT  85 19
    CHY_1961 1753010 .. 1753022 -  -4.9  -4.19746   GTCAGGTTAAAATAA                TTATG CTT CATAA                GCTTTTTCCTCCCAA  63 13
    CHY_1960 NONE
        sigF NONE
    CHY_1958 1751493 .. 1751514 - -13.1  -6.28401   TAAAAAATAAAAAAA           TAACGGAGG AAAA CCTCCGTTA            TTCCACATAAGCAAC 100 23
    CHY_1957 NONE
    CHY_1956 NONE
    CHY_1955 1749620 .. 1749631 -    -3  -2.74523   CCATCTTTAAGAGCA                TTTC CAGG GAAA                 AAAATTTTTATACCT  42 39
    CHY_1954 NONE
    CHY_1953 NONE
    CHY_1952 NONE
        lysA 1744824 .. 1744862 -  -7.6  -5.61596   ATTTTCATAAAAAAA  CCTCCTGATTCTAACCA ATAGTA TGGA-AGAATCAAGAGG   TTTTTATTCTAATAC 100 34
    CHY_1950 1743727 .. 1743737 -  -2.6  -3.55368   ACTTAATCTATATAA                 TTAT ACC ATAA                 AACGTTAACTAAGTA  49 34
    CHY_1949 NONE
    CHY_1948 NONE
        trpS NONE
        scpA NONE
        scpB NONE
    CHY_1944 NONE
    CHY_1943 1737046 .. 1737094 -  -3.8  -5.30189   TAGAACACCAAAAAA GGGACGGTTCTTTTTTTAGGCGT TTAG ACGCA-AATATCGGAACCGTCCC TCTTTTTGGCGTATG  76 68
    CHY_1942 NONE
    CHY_1941 NONE
    CHY_1940 NONE
    CHY_1939 NONE
        rluB 1734388 .. 1734416 -  -4.6  -4.48685   AAAAGAAAAAGTAAA       CGAAG-CGGCCAA TATC TTAGCCGACTTTG        GCGGAAGACATGTAG  68 74
    CHY_1935 NONE
    CHY_1934 NONE
    CHY_1933 1731745 .. 1731760 -  -3.2   -3.6707   TTTAACAAAAACACA              CCCCCT TATC AGGGAA               CTGCCCGGTGACCAA  51 18
       aroH2 NONE
        pabA NONE
       aroF4 1729969 .. 1729990 -  -5.9  -5.45726   TATATTTTAAAAAAA           GCCAAAA-GC TAA GCGCTTTGGC           TGATAAACCTTTTAA  85 12
       hisC2 NONE
        aroA NONE
         cmk NONE
        plsC NONE
        lytB 1724323 .. 1724347 - -10.1  -5.46706   ATTGCAAAATAAAAA          GGCTAACTC ATTAATA GAGTTAGCC          CCAGTGCCGGTTTTT 100 39
    CHY_1924 NONE
    CHY_1923 NONE
    CHY_1922 1721786 .. 1721820 -  -3.8  -3.88029   AGTTTATACAAAACA     TTTCGTTTTAAATCCT GCG AGCATTTAAAAAAAAA     TTTCCAATCTCCTTT  57 53
    CHY_1921 NONE
    CHY_1920 NONE
    CHY_1919 NONE
    CHY_1918 NONE
        gpsA NONE
    CHY_1916 1715638 .. 1715659 - -10.1   -5.0916   CCGTCAATACAAAAA           CCCGCTCCC TTTA AAGAGCGGG            TTTCTCGCTAAATAA  93 33
    CHY_1915 NONE
    CHY_1914 1714925 .. 1714951 - -13.2  -5.64274   TTACGCATAAAAAAA         CAACCTGCTTTA AAT TAAAGCAAGTTG         TAATCACTTACCGTA 100 56
        pheB NONE
         hom NONE
        thrC NONE
        thrB NONE
    CHY_1909 1709824 .. 1709846 -    -7  -5.59564   ATAAACCCAAAAAAA           GCACTGCA ATTTAGG CGCAGTGC           TTTTTGTAGCTTTTA  93 43
    CHY_1907 1709026 .. 1709039 -  -3.8   -3.2614   GACTTTTCAGACCAA               CCAG TAACTC CTGG                CTTTCTTTCATGAAA  49 165
    CHY_1906 1706477 .. 1706493 -    -3  -3.75905   AAAAAGTTAAAAAAG              TTAACC TTAAT GGTCAA              AACTAATACTCCTTT  51 82
    CHY_1905 1704991 .. 1705010 -  -8.6  -5.95539   GTTTAAATAAAAAAA            CCTCTTCC GACA AGAAGAGG             CTTTGGTTTCCTCCT 100 276
    CHY_1904 NONE
        metX NONE
    CHY_1902 1700646 .. 1700663 -  -9.1  -5.68438   GCAGTAAACAAAAAA             GCTCCCA CTTA CGGGAGC              TTTTACTTTCAATGG 100 185
    CHY_1900 NONE
    CHY_1899 1699051 .. 1699068 -  -5.7  -3.81428   ACCAACTAATGTAAA             CTAAATA TAGT TATTTAG              CATTAGCAGTAACCC  62 45
    CHY_1898 1698340 .. 1698355 -  -5.4  -3.13475   GAACTCGAGATTGAA              TCTGAC ATCA GCCAGA               TTTTTGGACGGGATA  53 513
    CHY_1895 1697372 .. 1697385 -  -2.5  -3.75067   TACCGCATAAAAAAC               TTAAA CATT TTTAA                ACTTTAGAATATCAA  51 81
    CHY_1894 1695880 .. 1695892 -  -2.7  -4.40561   TCGTGGGAAAAATAA                TGCAA CCT TTACA                CTTTCATCAAATCGG  60 259
    CHY_1893 1695182 .. 1695221 -  -3.5  -3.03151   TTTTTCAAAGTAAAG  CTGCATGCTGAGGTGGT TAGGTT AGCAGCTCAGGATGCTG   GTTTCTAATCGTGCC  45 99
    CHY_1892 1693998 .. 1694024 -  -2.4  -3.35813   GTTTACTTTAATTAA         TTCTACTTTTCA ATA TATAAAATAGAA         TCTCCATATCTTATT  45 1
    CHY_1891 NONE
    CHY_1890 1692754 .. 1692775 - -13.7  -5.27779   GGGAACACGAAAAAA           CCCACCCGG ATAT CCGGATGGG            TTTTAAATGGTCGGA 100 143
    CHY_1889 NONE
    CHY_1888 1691209 .. 1691238 -  -2.1  -3.70307   TGGACGCAACAAATA       TAAGGCTGTAGAC AAAG GTCAATAGTCTTA        TGTGAATAGATTTTC  48 49
    CHY_1887 1689428 .. 1689454 - -13.9  -4.76644   AACATTTATTAAAAA         TAATAGGAGCC AGTTA GGCTCCTATTA         TTTAATGTAAAATTG 100 23
    CHY_1886 1688612 .. 1688622 -    -4  -4.47611   TATTATAAAAAAATA                 TTAC TTT GTAA                 CTATCCAAAAACTTA  64 509
    CHY_1885 1688186 .. 1688203 -  -9.9  -5.93252   TCTAAAAAGAAAAAA             CCTGCTT GAAA AAGCAGG              TAAAAAGCAGATTTA 100 153
    CHY_1882 1685894 .. 1685911 - -11.3  -5.68438   GCAGTAAACAAAAAA             GCTCCCA CTTA TGGGAGC              CTTTACTTTCAATGG 100 79
    CHY_1880 NONE
       fchA2 NONE
        folD 1683737 .. 1683749 -  -2.7  -5.68023   TTACAATTAAAAAAA                TTGAC ATT ATCAA                GATAAGGTACACTAA  85 268
    CHY_1877 NONE
    CHY_1876 1682563 .. 1682582 -    -5  -5.54894   AATTTATTAAAAAAA            CCTATCCC CGAA AAGATAGG             TTTATACTCAAAACT  85 108
    CHY_1875 1680507 .. 1680530 -  -6.6   -6.4753   TTAAATAAAAAAAAA          GCCCGGTTAA CCGG TTTGCCGGGC           ATGATCACCCAAAAG 100 8
        aroQ NONE
        pepP NONE
         efp 1678327 .. 1678344 - -12.7  -4.67256   TAATAAATTATAAAA             GCGCACC TTTT GGTGCGC              CTGTAAGTTAAACTC 100 33
    CHY_1871 NONE
    CHY_1870 1676813 .. 1676827 -  -2.8  -2.76671   ACCATTCAAAAGTGA               GGCA ACAGGCA TGCC               CTTAGGATTCCTAAG  42 204
    CHY_1867 1673655 .. 1673688 - -19.1  -2.79131   AAAAGCACCTTAAAG     CAAAGAGGCTTCTGG TTTC CCAGAAGCCTCTTTA      ATTATTTAAAGTTAT 100 37
    CHY_1865 NONE
    CHY_1864 NONE
    CHY_1863 1669363 .. 1669384 - -13.7  -4.57569   TTATCTGGGTAAAAA           GCCGGTCCC TTAA GAGACCGGC            TTTTCTACTTATTTT 100 34
    CHY_1861 NONE
    CHY_1860 NONE
    CHY_1859 NONE
    CHY_1858 1667877 .. 1667902 - -11.1   -5.8187   CACCTAAGAAAAAAA         GAGGCTCCTGG TTTC CCTGAAGCCTC          TTTTTATTTACAAAA 100 57
    CHY_1857 1666795 .. 1666807 -  -4.9  -2.92192   TTTTACTTAATTACA                GTTTT AGC AAAAC                TCAATCCGGTTGCAT  51 0
    CHY_1856 NONE
    CHY_1855 1663581 .. 1663621 - -14.3  -6.06529   TAGAGATAAAAAAAA  TCCATGACAATTTGTCA TTTGCTG TGACAAAATGTCATGGA  TGGCAAGTCACGTTT 100 45
    CHY_1854 NONE
    CHY_1853 NONE
    CHY_1852 1658351 .. 1658374 - -12.5  -4.93365   TTTTATAATTAAAAA          GGCTTCTGG TTCTGC CCAGAAGCC           TGATTTTTCAAAAAC 100 41
    CHY_1848 1655851 .. 1655869 -    -9  -3.19091   ACATTGAGGCACTAA             TTATCCAT TTG ATGGATAA             TTAGATATTAAATCA  70 7
        glpP NONE
    CHY_1842 NONE
    CHY_1841 NONE
    CHY_1840 NONE
        glpK 1650074 .. 1650107 - -15.3  -5.19212   ACCACTATTAAAAAA     GCCGTAAAGCCATCC CGAG GGATGGCAATACGGC      GCTCAATGTCTCCAG 100 56
        glpA NONE
        glpB NONE
        glpC 1645709 .. 1645733 -  -5.2  -2.91395   ATTTGCCTTACAAAG         CATAGCAATTA TATG TAAT-GCTATG          TAAACTTAAAATTTC  51 203
      cooA-1 1644899 .. 1644916 -    -7  -6.38039   GAGTTAAAAAAAAAA             CTGTCG TTTATC CGACAG              TTTTAGAAAAAATCA 100 69
       cooC3 NONE
    CHY_1833 NONE
        cooM NONE
        cooK NONE
        cooL 1638621 .. 1638632 -  -2.2  -2.57211   ACTCCCCTTTACAAC                CTGG TTTC CCAA                 ATTTTGATAGCTTCG  40 7
        cooX NONE
        cooU NONE
        cooH NONE
       hypA2 1636060 .. 1636074 -  -4.2  -2.72861   AAGCTAACAAGGAAT               CCCGCA AAA TACAGG               GCCCGCGGACTTTTT  48 49
       cooF3 NONE
       cooSI 1633146 .. 1633164 -  -7.4  -5.17786   TAAGAAAATCAAAAA             CCTGCC GCGTTCA GGCAGG             TTTTAACTTTCTTGA  85 343
    CHY_1822 NONE
    CHY_1821 1632454 .. 1632467 -  -2.3  -3.98256   GTTTTACGAAAAATA               TGGAC CAGT GACCA                TTGTTCTGGCCCGTT  53 256
    CHY_1819 1631199 .. 1631217 -  -2.5  -3.06312   AAAGCGTGGATCCAA             GAAAAAA CCTCC TTTCTTC             TTTTCGTCTCTTTAT  44 44
    CHY_1818 NONE
    CHY_1816 1628629 .. 1628646 - -10.5  -6.04324   TTAAAAAAGAAAAAA             CCCCGGC ATGA GCCGGAG              TTTTTTCTCTTAGCC 100 35
    CHY_1815 NONE
    CHY_1814 NONE
    CHY_1813 NONE
    CHY_1812 1622243 .. 1622255 -    -2   -5.7946   TTGTCAATAAAAAAA                TAGA GATTT TCTA                AATTAATTTCATTTA  84 95
        speD 1621672 .. 1621701 - -10.8  -4.43397   TTTTAAAATAAATAA       GCCCTACATACC TTCTCC GGCATGTAAGGC        TCGCTAACCGTGTTT  90 67
    CHY_1810 NONE
        menG NONE
        ubiD NONE
    CHY_1807 NONE
    CHY_1806 NONE
    CHY_1805 NONE
    CHY_1804 NONE
        selA NONE
        selB NONE
    CHY_1801 NONE
    CHY_1800 NONE
    CHY_1799 1610041 .. 1610057 -  -8.7  -3.33744   CCCCTCCTTAAAAAT              TCCGGAC TAA ATCCGGA              TTTAGTTCCTTATAC  72 27
    CHY_1798 1609373 .. 1609394 -  -8.7   -5.5208   TGATAATACAAAAAA           TCGTGCAGC TCAA GCCACACGA            TTTTGCAGGTAGTTA 100 41
    CHY_1797 1608481 .. 1608499 -  -4.6  -3.56099   TATAACCTTTTTAAA             GAAGTTTT AAT AAATCTTC             TAAAGAATACTGCCT  55 2
    CHY_1795 NONE
        topA NONE
       gidA2 NONE
        xerC NONE
        hslV NONE
        hslU NONE
        codY 1600261 .. 1600271 -    -4  -3.37487   CGACACCGGTAAAGA                 TTGT ATC ACAA                 TTTATTTTTCCCTGC  51 55
        rpsB 1599430 .. 1599449 -  -9.3  -5.24129   TTTGTTCATAAAAAA            GGTAGGG TTTAAT CCCTACC             TTTTATTCCGCATAT 100 28
         tsf 1598638 .. 1598653 -  -6.2  -3.56325   TCCTGACAATGATAA              TTCTAC AAAT GTAGAA               AAAATCCTGTAAAAG  62 60
        pyrH NONE
         frr NONE
    CHY_1783 NONE
    CHY_1782 1596919 .. 1596939 - -15.5  -3.96337   CCAAAAATGACTAAA            CCCCCTCTT TTT AAGAGGGGG            TCTTATGTTTAAATT 100 39
        uppS NONE
        cdsA NONE
    CHY_1779 NONE
         dxr NONE
    CHY_1777 NONE
        ispG NONE
        proS NONE
    CHY_1774 NONE
    CHY_1773 1587869 .. 1587879 -  -2.4  -3.29461   TAATTTTGTCCATAA                 GGCG TTA CTCC                 TTTTGCACCTGAATT  45 19
        polC NONE
    CHY_1771 NONE
    CHY_1770 1582984 .. 1583000 -    -3  -3.33922   ACTGCCTGTAAAAAT              TCTGTA TTCAT CACAGA              TCCTCCCGAAACTAA  46 37
        nusA NONE
    CHY_1768 NONE
    CHY_1767 NONE
        infB NONE
        rbfA NONE
    CHY_1764 NONE
        truB NONE
        ribF 1575739 .. 1575752 -  -3.1  -2.74784   ACGGCTCAAAACCCA               CCCTT CGGT AAAGG                TTATGAGCCAATAAT  44 41
    CHY_1761 1575504 .. 1575520 -  -7.3  -4.35339   AGATCAAGTAATAAA              CCTAACC TCT GGTTAAG              CCTAAATGTCCTCAA  76 27
        rpsO 1575170 .. 1575186 - -10.8  -4.39166   CCTGATATAGGAAAA              GCGGGG GTAAT CCCCGC              TTTATTTCCTTAAAC  90 27
    CHY_1759 NONE
        pnpA NONE
         nfo 1571931 .. 1571979 - -16.4  -4.30995   GGCCCCATAAAATAA GAAAACCCGGCTTTACGCTTTTT CCCC AAAAAGCATA-AGCCAGGCTTTC ACGTATCCTAACCTA 100 49
    CHY_1756 1571054 .. 1571095 - -15.4  -5.25656   AAAACGAGCAAAAAA GACGGTTCTAACAGCA GAAAAATGGA TGCTGTCAGAACCGTC  CCTAACGGTACTATT 100 36
    CHY_1755 NONE
    CHY_1754 1570450 .. 1570474 -    -8  -5.40072   TTCCTTCTAAAAAAA         TAAACCCCGTA AAAT TACGGGG-TTA          TTGTTCCACATACAG 100 23
    CHY_1753 NONE
    CHY_1752 1569070 .. 1569094 -  -8.6  -5.63857   AAAAAGGCAAAAAAA          TAACCCGGAA GCGAA TTCCGGGTTT          ATTTTATAGTATTTT 100 131
    CHY_1750 1566862 .. 1566874 -  -4.9  -3.32343   GTCATATTTTCACAA                TGAAT GGC ATTCA                TTTTTTAAAAAATGA  54 211
    CHY_1749 NONE
        adh1 NONE
        aor4 NONE
       thiS2 1563427 .. 1563452 - -12.6  -3.70773   TCCGATATGTAACAA         CACCCCGAAG TTAAAC CTCCGGGGTG          TTTTCCTTTTAACCA  95 34
    CHY_1744 NONE
    CHY_1743 NONE
    CHY_1742 NONE
    CHY_1741 NONE
        hbd3 NONE
    CHY_1739 NONE
    CHY_1738 1555720 .. 1555740 - -12.6  -5.01732   AACTTTTTTAAAAAA            GCGGCCAA TTCCT TTGGCCGC            TTTATTTGGTGTGTT 100 40
    CHY_1737 NONE
    CHY_1736 NONE
       fadD4 NONE
    CHY_1734 NONE
    CHY_1733 NONE
    CHY_1732 1549330 .. 1549342 -  -3.5  -2.64155   CCTCCTTGAAATGGA                TTTAA TTT TTAAA                ATTTTCTAAACATTC  43 60
       fadD3 NONE
    CHY_1730 NONE
    CHY_1729 1545345 .. 1545368 - -14.6  -4.16681   AATAGGAGCTTAAAA          CCCCCTGAAG TTTC CCTCAGGGGG           TTAAGTTTTAACTTT 100 33
    CHY_1728 1544530 .. 1544545 - -10.4  -5.07652   TTTTCTAAAATAAAA              CCCCCT TTTC AGGGGG               TGTAGTCAGTCTTAG  93 73
    CHY_1727 NONE
    CHY_1726 NONE
    CHY_1725 1539492 .. 1539504 -  -2.7  -4.26398   TAATATTAAAAAATA                TATCA TTA TGACA                TTTTTTGTTTTAATT  58 40
    CHY_1724 1538621 .. 1538634 -  -2.5  -2.88023   TCACCACCAGGAAAG               TTTTA AAGT TAAAA                ATCTTGAGTAAGGTT  42 39
    CHY_1723 1536289 .. 1536300 -  -2.2  -4.05561   GAACAAATAAAAAAT                GCTC TTAA AAGC                 TTAATAGAAATTTTA  53 264
    CHY_1720 NONE
    CHY_1719 NONE
    CHY_1718 NONE
    CHY_1717 1529101 .. 1529117 -  -2.2  -2.99871   TTGTACATCAAACCA              CCCCAA AAGTA TTGTGG              TTTCAACTTCAAACT  42 69
    CHY_1716 1528209 .. 1528232 - -13.2  -5.53079   AAAATACACAAAAAA          GCCTTTGGGC GAAA ACCCAAAGGC           TTTTTATTTAATTAC 100 29
    CHY_1715 1528014 .. 1528025 -    -3  -2.94823   AATTTTGAAAAACAT                TTCT TTTC AGAA                 TTCTACTTGGAAAAT  43 92
    CHY_1714 1527832 .. 1527842 -  -2.6  -3.45054   TCGTACAATTCACAA                 TATT GAG AATA                 GATCACCTTTCCACA  47 58
    CHY_1713 NONE
        aor3 1525182 .. 1525233 - -16.2  -2.59431   TTCTCCGATAACTTA TAG-GGCCACAGTAAGATTATCTCT TGA AAAGAGAAGCTTACTGTGGCCACTA TATATAAATCTCCAA 100 64
    CHY_1711 1524520 .. 1524542 -  -8.4  -5.92399   TAAGAAAAGAAAAAA           GCCTTTGGAA CAT TCCCAGAGGC           TTTTTTCTTTTTTTG 100 220
        bdhA 1521806 .. 1521818 -  -3.3     -3.81   ATTATGCGATAAGAA                CAGGC GAA GCCCA                GTATTGGCATTTCAA  53 92
    CHY_1707 1521135 .. 1521157 - -10.7  -4.09739   TCAAGGGTTTTAAAA           TAGTAGCAC TAATT GTGCTACTA           TTTAAACAAACCTCT  85 39
    CHY_1706 NONE
    CHY_1705 NONE
    CHY_1704 NONE
    CHY_1703 1519420 .. 1519442 -   -12  -5.18561   TAAACAGCCAAAAAA           TCCGAGGTGG CAT CTACCTCGGA           TTTTTAGTTTTTTAC 100 37
    CHY_1696 NONE
    CHY_1695 NONE
    CHY_1694 NONE
    CHY_1693 NONE
    CHY_1692 NONE
    CHY_1691 NONE
    CHY_1690 NONE
         bet NONE
    CHY_1688 NONE
    CHY_1687 NONE
    CHY_1686 NONE
    CHY_1685 NONE
        recU NONE
    CHY_1683 1505949 .. 1505968 - -11.4  -5.08367   AATATAAACTAAAAA            GCACCCGG CTTT CCGAGTGC             TTACACTATTCTACG 100 85
    CHY_1682 1505358 .. 1505374 -  -5.8   -5.4833   TTATCCAACAAAAAA              GACACC TTTAC GGTGCC              TTATTTTCCTTTACA  85 16
    CHY_1681 NONE
    CHY_1680 NONE
    CHY_1679 NONE
    CHY_1678 NONE
    CHY_1677 1500353 .. 1500391 - -16.2  -3.33315   TTAATATGCTTATAA   CGCAAGAAGCGCCTAAGT CTC ACTTAGACGCTTCTTAGG   AACTCCATCTACTCT 100 93
    CHY_1676 NONE
    CHY_1675 1498637 .. 1498650 -  -2.3  -3.05384   GCTTCTGTTATTGAA               GCGCT TACT ACCGC                TTACCCAGCGCCCAG  42 26
    CHY_1674 NONE
    CHY_1673 1497914 .. 1497927 -  -2.3  -2.71815   CACCTAAATAAGTTA               TGAGC TAAA GCGCA                GTTAAAATTTTTTCT  40 16
    CHY_1672 NONE
    CHY_1671 1496243 .. 1496275 - -12.7  -4.58395   CCCACCTCTTAAAAA      GAGCAGGAGACAGGA TTG CCCTGTCCCCCGCTT      AAATTTTGTGAATGA 100 24
    CHY_1670 NONE
    CHY_1669 NONE
    CHY_1668 NONE
    CHY_1667 NONE
    CHY_1666 NONE
    CHY_1665 1494149 .. 1494162 -  -5.3  -3.14564   TCACCTCGTTATTAA               GCTTT TGTT AAAGC                CCCGGTCCCGGCTAA  54 8
    CHY_1664 NONE
    CHY_1663 NONE
    CHY_1662 NONE
    CHY_1661 NONE
    CHY_1660 NONE
    CHY_1659 1489110 .. 1489130 -  -4.7  -3.71148   TAAAAGCCATCTAAA            TTTCCCCCT CGC AGGGTAAAA            TTGTTTCTTCTTTCG  60 0
    CHY_1658 NONE
    CHY_1657 1486020 .. 1486035 -    -9  -5.95539   TCTTAAATAAAAAAA              CAGTGC AAAA GCACTG               CTATTCATAGGCTAA 100 26
    CHY_1656 NONE
    CHY_1655 NONE
    CHY_1654 NONE
    CHY_1653 1484584 .. 1484617 -  -8.1  -5.52096   AAATCCAACAAAAAA     GTAAAATCCCCCGGC CTCA ACCGGGGGTTTTCAA      TTCAGAGGCTTTTAA 100 27
        dinB 1482959 .. 1482977 -  -8.1  -5.79595   TGGTAAAAGAAAAAA             GCTGCCC AAAAA GGACAGC             TTAAGTACCGGACTT 100 138
        polA NONE
        mutM NONE
    CHY_1648 NONE
        coaE NONE
    CHY_1646 NONE
    CHY_1645 NONE
       nucH1 1476704 .. 1476744 -  -2.4  -5.27709   CTACAAAAAAATAAA  GGCCCTGGAAGAGCGTAA ATTTA TCGCTCTCTGCCAGGACT  GTGAGTGGTATCCCT  75 85
    CHY_1641 1475061 .. 1475088 -  -4.8  -5.33866   GAAAGCTACAAAAAA        GAGGTACCGG CTTTATTT CCGCTACCCC         ACCGTATTTTTCGTG  79 58
    CHY_1639 1473776 .. 1473795 -   -10  -5.69793   ATACCAAATAAAAAA            CCGACGGA AGAA TCCGTCGA             TAAAGGTTAAAATAA 100 32
    CHY_1638 1473115 .. 1473140 - -16.3  -3.90741   CATAAAGAAAATTAA         CCCGTAAACCT TTAA AGGTTTACGGG          TTTTTGTTTTAACAT 100 59
    CHY_1636 NONE
    CHY_1635 1470547 .. 1470566 -  -2.9   -3.4268   TGACAATTTTAAATA            TTTCAAC AATTTA GCTGAAA             AAAATTAATAAACTT  47 30
    CHY_1633 NONE
    CHY_1632 1468114 .. 1468143 -  -2.8  -5.94743   CAAAAAAAAGAAAAA       TAGCCAATAAGC GAAGCT GCTTACCGGCCG        GGAATTTTATCTAAA  90 61
    CHY_1631 NONE
    CHY_1630 1466439 .. 1466456 - -11.3  -5.37043   AGTGTATACAAAAAA             CCGGTAC ATTC GTACCGG              TTAGAAAATAAACTT 100 26
    CHY_1629 1464697 .. 1464730 - -14.7   -5.0538   CCGGAGGCTAAAAAA     GGTTAA-AGCCCGGCT TAA AGCCGGGCTATTAGCC     TTTTACTTTTTTCTC 100 20
    CHY_1628 1463461 .. 1463476 -  -3.3   -5.4148   TAAACAATTAAAAAA              TTGCT GTCCAA AGCAA               AATTACATTGCAGCT  78 2
    CHY_1627 1462204 .. 1462224 -  -8.9  -4.29845   TAACGCAATTTAAAA            CCTCCCAGA GAG CCAGGGAGG            CTAAAGGTATACCTA  83 38
    CHY_1626 NONE
    CHY_1625 NONE
    CHY_1624 NONE
    CHY_1623 NONE
    CHY_1622 NONE
       speE2 NONE
    CHY_1620 1455888 .. 1455902 -  -5.6  -3.06969   TAATGGAGCGGAAGA               CGGGAT TCG AACCCG               CGACCCTCGCCTTGG  54 353
    CHY_1614 NONE
    CHY_1613 1453340 .. 1453365 - -11.9  -4.78205   AAAAAAACGACAAAA         CCCCTCACATC TTTT GACATGAGGGG          AATAAAATAAACTAT 100 37
    CHY_1612 1453261 .. 1453281 -  -2.7  -3.18776   TTAAACCCACTAATA            TATTTAC GCCAATT GTAAATA            TTTTCCTCCTATTAT  44 8
    CHY_1611 1450611 .. 1450639 - -16.7  -4.28049   TCCAAAAGGTTAAAA        GCCGGGGTGCCAG AAG CTGGCACCCCGAA        AAGTTCAATTTATCA 100 38
    CHY_1610 1450011 .. 1450028 -  -7.1  -3.69216   CCTTGAGTTAAAATA             TGAATGA ATAC TCATTCA              TTATGCTGGTAAAAA  67 107
    CHY_1609 NONE
    CHY_1608 NONE
    CHY_1607 1444571 .. 1444590 - -11.4  -2.96444   GTGCCTAAGAACAAG            GCGGGAGC GGTT ACTCCCGC             AATTATTAAATGGGA  82 55
    CHY_1606 1444408 .. 1444427 -  -3.6   -5.2166   CAATAATTTAAAAAA            GTGAATGA GTAT TCATTCAG             AATTTAAGATTTTTT  76 66
    CHY_1605 NONE
    CHY_1604 NONE
        hbd2 NONE
        bcd3 NONE
        crt2 NONE
       etfB3 NONE
       etfA3 1437781 .. 1437800 - -12.2  -3.56562   AAATTTATTAGAGAA            GGAAGGCA AAAA TGCCTTCC             TTTACGATTTTAAAA  90 27
    CHY_1598 NONE
    CHY_1597 NONE
    CHY_1596 1434405 .. 1434420 -    -9     -6.13   ATATTTAAAAAAAAA              TCGCTC ACAC GAGCGA               TTTTTTTATGATTGT 100 31
       ilvN2 1433101 .. 1433141 -  -4.7  -3.48276   CCTTTTTTCATATAA  CTCCACCTCCGAAAATAGC ATA ACCATTTCCGGAGGTTATA  TGCAAAGCTTTTTAT  56 37
    CHY_1593 1432607 .. 1432628 -  -6.5  -5.67711   TAAATAAAAGAAAAA           CCCGGGC CACTTTAC ACCCGGG            CTACTTACTTTTAGG 100 26
    CHY_1592 1430776 .. 1430793 -  -4.1  -3.54488   CTGGGCCAAACAACA             TCCGGAA ATAG TTCGGGA              AATTGTCAAGGACGG  52 439
    CHY_1589 1429184 .. 1429205 -  -9.5  -5.76237   CACAGAAACAAAAAA           CCAGCAC-CA AAC TGAGTGCTGG           TTTTACTCTAATCCC 100 170
       aroF3 NONE
        trpE NONE
        trpG NONE
        trpD NONE
        trpC NONE
        trpF NONE
        trpB NONE
        trpA 1421762 .. 1421801 -  -5.8  -5.48514   AGCAATAAATAAAAA  TACCGCATAAGCTC GTTTAATTTTTA GAGCCTCTGCGGTA   GTAGATTTTTTTATA  85 50
    CHY_1580 NONE
        thrS 1419013 .. 1419028 -  -8.2  -5.61881   TGTTAAAAATAAAAA              GCGGGC TTCC ACCCGC               TTTTTCCCAAAAGTA 100 172
        infC NONE
        rpmI NONE
        rplT NONE
        ktrB NONE
        ktrA NONE
    CHY_1573 1415041 .. 1415053 -  -4.1  -3.09579   ATTCAAAAAATACTA                CAAGT TAT ACCTG                TTTTTTGCCCATTCA  48 10
    CHY_1572 1414643 .. 1414669 - -11.6  -4.75518   TATATAAAATTAAAA         GCTTTCGCCCGT TTT AGGGACGAAAGC         TAAAGTTCCGCGGTA 100 237
        pheS NONE
        pheT 1411152 .. 1411195 - -13.4  -3.24488   GTTTTCTAAAGAAAG TTTTTTAAAAATACCCCCGA AAAG CCGGGGGTATTTTTAAAAGG TCCTCAATTTTGCAC 100 18
    CHY_1569 NONE
    CHY_1568 NONE
    CHY_1567 NONE
    CHY_1566 1407613 .. 1407630 -  -9.1  -3.75707   TAAATAGGTAAAAGA             GCGTGGC CTAA ACCACGC              TTACCTTTTAACCCT  76 26
    CHY_1565 NONE
       mutS2 1402667 .. 1402689 - -16.4  -4.15577   GCAATAATCAAACAA           CCCCTCCTAA CAA TTAGGAGGGG           TTTACTTTAAATATA 100 95
    CHY_1562 NONE
        tyrS 1398839 .. 1398879 -  -4.9  -3.95836   AGGGGTAAAATACAA GGCTATCACCACCCCA GGTTATAAAA TAGGGTA-TGATAGCC  GTACACAAATTGTTA  61 38
    CHY_1560 1398148 .. 1398172 -   -10  -5.19879   CTGGAAATACAAAAA          CCGCCGGTGA CTTCT TCACCAGCAG          CTTTATGGAAATTAA 100 56
    CHY_1556 NONE
       fucA2 NONE
         pdp NONE
         cdd NONE
        deoC 1388423 .. 1388439 - -12.3  -5.48825   CACCACTTAAAAAAA              CAGGGCA AAC TGCCCTG              CTTTGTGTCAATAAT 100 33
    CHY_1551 1388087 .. 1388104 - -11.3  -6.35605   TAACACAAAAAAAAA             GAGCGCA AATT TGCGCTC              TTTAGTGTTAAATTC 100 205
    CHY_1550 NONE
    CHY_1549 NONE
    CHY_1548 NONE
    CHY_1547 1383020 .. 1383041 - -10.9  -5.83211   TACCAAAATAAAAAA           CCCCGGATT CCTT AATCCGGGA            ACATAAAATTGTCTA 100 239
    CHY_1546 NONE
    CHY_1545 NONE
    CHY_1544 NONE
        hybD 1379342 .. 1379357 - -10.4  -4.98672   TTCAAAAAGAGAAAA              CCGGGT TAAT ACCCGG               AACTTAACTCCTTTA  93 15
       hypA1 NONE
        hypB NONE
        hypF NONE
        hypC NONE
        hypD NONE
        hypE 1373624 .. 1373634 -  -2.6  -5.98781   CATAACCAAAAAAAA                 TAAA TTT TTTA                 CCCCGTCACCTCCTA  90 130
    CHY_1536 1372402 .. 1372429 - -12.8   -4.0219   CAATAAAACTAATAA        GAGGAGATGACA AAAC TGTCATCCCCCC         TCGCACAGTATAACG 100 87
    CHY_1535 NONE
    CHY_1534 NONE
    CHY_1533 1368776 .. 1368800 -  -8.6  -5.40072   TTTCCTGCAAAAAAA          GGGGTGTAGT TTGCC ACTACACCCT          TAGTCTCCTTCACGA 100 25
    CHY_1532 NONE
        rsuA 1366807 .. 1366821 -  -8.6  -3.56704   CCCTTACCAAATCAA               CATACC TCT GGTATG               ATAAAAACGGAGGTG  74 287
    CHY_1529 NONE
    CHY_1528 NONE
    CHY_1527 NONE
        nadE 1362591 .. 1362603 -  -3.3  -2.72879   AAGATAATTACAGCA                TCGGA ACC TCCGG                TATTCTCTTTTTATG  44 5
    CHY_1525 1361805 .. 1361821 -  -6.5  -4.36378   CAAAAAGAGAAATAA              GAGCCTT TGT ACGGCTC              TTTTTAGTCAACCAG  75 29
        ruvC NONE
        ruvA NONE
        ruvB NONE
    CHY_1521 NONE
    CHY_1520 NONE
    CHY_1519 NONE
    CHY_1518 NONE
    CHY_1517 NONE
        queA NONE
         tgt NONE
        yajC NONE
    CHY_1513 NONE
        secD NONE
        secF 1350714 .. 1350729 -  -6.8  -6.10489   AACTTTAAAAAAAAA              CGAGGC GCAA ACCTCG               TGTTTTATACTTTTA 100 46
    CHY_1510 1350370 .. 1350383 -  -3.9  -3.57309   TAAAATTTCTCCAAA               GTTAA ACAT TTAAC                CCCTCCCTAAATTCG  53 32
    CHY_1509 NONE
    CHY_1508 NONE
    CHY_1507 NONE
        lspA NONE
    CHY_1505 1346406 .. 1346418 -  -4.9  -4.45807   TATCAAAACAAATAA                CTTAA AAG TTAAG                GAACTAACTATTACC  68 268
        pyrR 1345365 .. 1345384 - -13.6  -5.60993   CTCCTTATAAAAAAA            CTCCCGGA GGCC TCCGGGAG             TTAACAAAACCCGTC 100 85
        pyrB NONE
        pyrC NONE
        carA NONE
        carB NONE
        pyrK NONE
        pyrD NONE
        pyrF NONE
        pyrE 1335813 .. 1335827 -  -4.2  -2.54171   ATGTCCAAAAACCAG               CCGG AGCAAAA CCGG               GATTTGTAATATACC  47 84
        dapF NONE
    CHY_1492 1332002 .. 1332030 - -12.6   -5.4756   AATCTCAAGAAAAAA       GTCCACTCCCTCA AAAC TGAGGGA-TGGAC        GCATAGTTAGAACTC 100 32
        aspC NONE
    CHY_1490 NONE
    CHY_1489 NONE
         gmk NONE
        rpoZ NONE
       coaBC 1327570 .. 1327592 - -11.4  -5.07971   TAAAATAATTAAAAA           CGAAAAAGGC TTA ACCTTTTTCG           TTTTGTTTATTTAAG 100 13
        priA NONE
         def NONE
         fmt NONE
    CHY_1482 NONE
         sun 1322173 .. 1322189 -  -5.3  -3.01791   ACCCGCCTTTTAACA              TAATTTT TTT AAAATTA              CACCAAAAAAACCAT  53 3
    CHY_1480 NONE
    CHY_1479 NONE
    CHY_1478 NONE
    CHY_1477 NONE
         rpe 1316783 .. 1316804 - -12.3   -4.5366   GCAAAAAATTTAAAA           CCCCAAAGC TTCT GCTTCGGGG            TAAAAAGGTACAATA 100 232
        ribD NONE
        ribE 1315037 .. 1315048 -  -3.6  -4.83615   TATCTTTTATAAAAA                GCCA TGTT CGGC                 CAGAAAATTTAGGTC  68 5
       ribBA NONE
        ribH NONE
    CHY_1471 NONE
    CHY_1470 1311885 .. 1311898 -  -8.1  -6.06723   TTCTTTAAAAAAAAA               CGCCA AAAT TGGCG                TTAGGTATTTTTTTC 100 26
        recG 1309456 .. 1309478 - -11.3   -5.1861   TGGAGCATGAAAAAA           GGCAGACCA AGTAA CGGTCTGCC           TTTTGTTAATTTTTT 100 31
    CHY_1465 NONE
    CHY_1464 NONE
    CHY_1463 1308515 .. 1308542 -  -7.6  -4.08485   TCTACTTAAATTAAA        GGGGACAGGAGG TTAA CCCCCTCTGCCC         CACAAAAAGTTAGTT  75 39
    CHY_1461 1306727 .. 1306743 -  -4.4   -3.1489   GGAAATACTACCTAA              TGCTCC GGAAG AGAGCA              AATTCTATACACCCT  50 101
    CHY_1460 NONE
        coaD NONE
    CHY_1458 1304862 .. 1304887 -  -6.1  -6.11243   ACGGAATAAAAAAAA         TTGCGGAGTTA AATT TCACTCCGCTA          ACAAAATTTATCTTA 100 324
         pta 1302955 .. 1302967 - -10.5  -4.44277   TACGAAAATTTAAAA                GCGCC AAA GGCGC                CTTAAATACCATAAT  89 27
        ackA NONE
    CHY_1454 NONE
        rpmF 1300959 .. 1300978 - -10.8  -6.23209   GCAAGTAAAAAAAAA            TCTCCAGT TGCA ACTGGAGA             TTTTTGGCTATTCCA 100 33
    CHY_1452 NONE
        plsX 1299317 .. 1299349 -  -2.1  -4.07687   ACCCTGTTCCTAAAA      TTTCAATGCCTTCAA TCC TTCCAGACATTAAAA      TCCCCCTTTATCAAT  54 4
        fabH NONE
        fabK NONE
        fabD 1296471 .. 1296481 -  -2.4  -3.06915   ATTCATTTTATCCAA                 CCTC CCC GGGG                 TTATCAAGTAAAAAC  43 7
        fabG NONE
        acpP 1295437 .. 1295461 - -10.8  -5.00884   ACCTCTTTTAAAAAA         GTCCCG-GGAA ACAA TTCCGCGGGAC          TTTAAATTTAAACTC  93 33
        fabF NONE
         rnc NONE
         smc NONE
        ftsY NONE
        mtaP NONE
        ahcY NONE
       fucA1 NONE
    CHY_1438 NONE
    CHY_1437 1283493 .. 1283521 -  -6.6  -4.93877   GCTTATTAAATAAAA        TTCCCGGGCTAA CAAAT CTCGCCCGGGAG        TATACCGGCAGCTTT  86 246
    CHY_1435 NONE
         ffh NONE
        rpsP NONE
    CHY_1432 1280033 .. 1280047 -  -8.5  -5.75945   ACCTTTTAAAAAAAA               GGGGC AAAAA GCCCC               TTTTTATACTATCTC 100 29
        rimM NONE
        trmD NONE
    CHY_1429 NONE
        rplS 1277691 .. 1277708 - -11.3  -5.32944   CCTACAATGAAAAAA             GGGACGA ATCC TCGTCCC              TTTTTATCGCCGCTC 100 29
    CHY_1427 1276774 .. 1276790 -  -2.4  -2.80192   CAAAATTAAATTAAT              TTTAAA GTAAT TTTAAA              GTTATATTTTTCACA  41 42
        rnhB 1276056 .. 1276068 -  -2.7  -3.14013   TAATTATATTCAACA                TAAAC ATC GCTTA                TACCTTTTCAAACAG  44 23
    CHY_1425 NONE
    CHY_1424 NONE
    CHY_1423 NONE
    CHY_1422 NONE
    CHY_1421 NONE
    CHY_1420 NONE
    CHY_1419 NONE
    CHY_1418 NONE
    CHY_1417 1269321 .. 1269341 -  -4.8  -3.18264   GGTTGCAGTCAGTAA            TGGAAAAT GCATT ATTTCCCA            CCTCCCAAGAATAGC  52 16
    CHY_1416 NONE
    CHY_1415 1266359 .. 1266380 - -14.5   -5.1861   TCCAGTAGTAAAAAA           CGGAAAGCC AAAA GGCTTTCCG            TTACTTCATGAAAAT 100 26
    CHY_1414 NONE
    CHY_1413 NONE
    CHY_1412 1263431 .. 1263465 -  -2.1  -3.99347   AAACTACTTAAACAA     CGTTGGGAAAAATAA AGAAA TCCTTCCTCCCATCG     TTTTCCAGGGAGGTG  53 287
    CHY_1408 1260321 .. 1260340 - -10.8  -5.84432   TATAACATAAAAAAA            TAACCACC TTTT GGTGGTTA             TATAGCTTTTGCTTT 100 23
    CHY_1407 NONE
    CHY_1406 1258672 .. 1258687 -  -2.6  -4.17089   TTTAAAGGTGCAAAA              TATACA ATTA TGTACA               ATGACGATATTAGTT  57 495
    CHY_1404 1257078 .. 1257098 -  -3.2  -5.41746   AATTCTTTAAAAAAA            TTCCCGGA AACCA TCCAGGAT            TTATCTTAAATATGC  82 298
    CHY_1401 1254812 .. 1254825 -  -2.5  -5.18409   GAAAACAAAAACAAA               TAAAA AATC TTTTA                GAAATTGCCAATGCC  73 280
        miaB 1253250 .. 1253262 -  -3.3   -4.6038   CATATTAAACTAAAA                CCCCT TCC AGGTG                GAATAATTTACCTTC  64 2
        hexA NONE
        hexB NONE
    CHY_1395 NONE
        miaA NONE
         hfq 1246948 .. 1246965 - -11.3  -5.15634   GACCTCATTAAAAAA             CACCCCT AAGA AGGGGTG              TTTTCTTCATTTCCA  93 13
       spoVK NONE
    CHY_1390 NONE
    CHY_1389 NONE
    CHY_1388 NONE
    CHY_1387 NONE
    CHY_1386 NONE
    CHY_1385 NONE
    CHY_1384 NONE
    CHY_1383 NONE
    CHY_1382 NONE
    CHY_1381 NONE
    CHY_1380 NONE
    CHY_1379 1235830 .. 1235854 - -15.9  -3.88731   TAAGACGATATTAAA          TAAGCCAGCAA CTT TTGCTGGCTTA          TTTCCATATTTTTAA 100 23
    CHY_1377 NONE
    CHY_1376 NONE
    CHY_1375 NONE
    CHY_1374 NONE
    CHY_1373 NONE
    CHY_1372 NONE
    CHY_1371 NONE
       frdB2 NONE
    CHY_1369 1227425 .. 1227444 -  -9.2  -5.31456   TTAACGCATAAAAAA            GCGACCCC TTTA GGAGCCGC             TTTTTTCCAAAAGTT 100 15
    CHY_1367 1225047 .. 1225057 -  -2.6  -3.56366   AAGAATTTTTCTAAA                 TATT TAA AATA                 TTTTACTCGTAAAGT  49 59
    CHY_1366 1223952 .. 1223973 - -14.5  -4.72272   CTTTGTTAGTAAAAA           GGGCACATC CGTT GATGTGCCC            TACTCGGCATTTCTC 100 25
    CHY_1365 NONE
    CHY_1364 1222085 .. 1222112 -   -15  -2.60813   TACCCTTTTAAAGAT        TTAAATGCCGGG AAAT CCCGGCATCTAA         TCTTTCATTAAGACC 100 22
    CHY_1363 NONE
    CHY_1362 1219723 .. 1219739 -  -5.1  -5.49579   TGACAAAAAAGAAAA              GCAACAA CCA CCGTTGC              CTCATTTTTTTTCTG  82 27
    CHY_1361 1219157 .. 1219178 -  -8.8  -5.63517   TTTTTAAACAAAAAA           GTGGACTA CAAAGT TAGTCCAC            CATTAAAGATATTTT 100 28
    CHY_1334 1193862 .. 1193873 -    -3  -5.61689   AAAATTAATAAAAAA                TAAG AATA CTTA                 AGAAATTGTAAGAAA  80 55
    CHY_1333 NONE
    CHY_1332 NONE
    CHY_1331 1189698 .. 1189721 -  -9.5  -2.80398   TAATTAAGGCAACTA          CCGGCTGGG AATACA CCCAGCAGG           AATTAGAAGAAATGG  70 235
    CHY_1300 1158795 .. 1158831 -  -2.6  -3.58396   TTTGAAAGTAAAAAT    TAAAAATATATTAG AAACAAAGG CTAATATAGTTTTA    GCTGCCTGTCCTTCT  50 152
    CHY_1291 1148028 .. 1148044 -    -8  -2.57211   AGTTGTTTTTACAAC              TGGGAG GGGTA CTCCCA              CGGGTAACCCGATTG  60 417
    CHY_1286 1144708 .. 1144722 -  -2.9  -4.41779   AACAAAACAAAAATA               TTCAT TAAGG ATGAA               AAATGTCTCGAAATA  60 228
    CHY_1239 1105353 .. 1105363 -  -8.2   -4.2558   CATTTCGTATGAAAA                 CGGC AAA GCCG                 TCATAAACTATGAGC  82 473
    CHY_1195 1062678 .. 1062688 -    -4  -2.84098   TGCTGGAATTAATCA                 TCTT TTT AAGA                 GCTAAAGAATAGAGT  45 517
    CHY_1190 1059206 .. 1059216 -    -4  -3.64822   AGTTCTTGAGCGAAA                 GTAA CTT TTAC                 CCATCCGTAAAAAAT  53 513
    CHY_1187 1057609 .. 1057630 - -15.9  -3.55603   AACCTTTAAATAACA           GCACCGGCA TAAA TGCCGGTGC            CTCCTTTTATAGCAC 100 46
    CHY_1182 1052518 .. 1052540 -  -4.9  -4.08693   AAAGCGAGAAAAAGA           GCTTTTAGA AGAAA TCGAAAAGC           AAAAGGAAATCATTA  63 492
    CHY_1177 1049005 .. 1049039 -   -13  -4.51097   GTAACCATTACAAAA     GAAGCGCCCAATTACA GCT TGTAATTGGGCAGCTC     TTTTTCTTTTACGTA 100 2
    CHY_1175 1047172 .. 1047195 - -10.4  -5.61913   AAGAAATACAAAAAA          GAAGTGGTAA TTAG CTACCACTTC           TGTTGTAATTGCTGT 100 16
    CHY_1119  993556 ..  993569 -  -5.2  -4.07568   CTTTTTTGGTGAAAA               CCGG GAGTTT CCGG                CGGATGTGGCTCTTT  63 404
    CHY_1117 NONE
    CHY_1116  990579 ..  990592 -  -5.3  -2.52464   TCCCCTTTTAATTTA               GTTGA CTTA TCAAC                TAATTATATAATAAA  50 126
    CHY_1115 NONE
    CHY_1114 NONE
    CHY_1113  988583 ..  988621 - -22.6   -5.4505   TTGCTCAAGAAAAAA   TAACCCCTAAGGCCTTGC CGA GCAAGGCCTTAGGGGTCT   TACTTTTCAAAAGCT 100 25
    CHY_1109  984486 ..  984496 -  -6.8  -4.08692   TAACCCTGGCTAAAA                 CTCC CAC GGAG                 AAAAACCTGCTGGTA  71 476
    CHY_1098  971975 ..  971985 -  -2.6  -3.58564   AGATCAGCAAAGGAA                 TTAA GCA TTAA                 AATCCTCTCCCTTTA  49 15
    CHY_1097 NONE
    CHY_1096  970709 ..  970729 - -11.1   -4.7153   AAATAAGTTCAAAAA            GGCCGGAAT GGA AATCCGGCC            TTTTATGTTTTAGGG  91 51
    CHY_1081  958223 ..  958251 -  -6.8  -5.75342   TTTCTTGAAAAAAAA       GAGCGGCT-TAAT TTAA AGTAGAGCCGCTC        TTTTTAAGGACGCCT 100 29
    CHY_1080  956767 ..  956780 -  -2.3  -2.74144   TGGTGATCCCGAAAC               CCAGG TTAT CCTGC                CCCTGTTAAAAACCG  41 408
    CHY_1065 NONE
    CHY_1064  941750 ..  941761 -    -3  -2.91094   AAAATAATTAGCATA                TAGT TTAC ACTA                 TCCTTCTTTTTTCGT  43 23
    CHY_1063  940388 ..  940403 - -10.4  -5.54079   GCAAAAATTAAAAAA              GCGCAC GGGA GTGCGC               TCTACAAATAATTCG 100 70
    CHY_1056  933484 ..  933498 -  -2.8  -3.27572   AAATATAGAAGAAAT               GAAAGG GCG CTTTTC               TTTAGAGAGGCAAAT  46 74
        pabB  924146 ..  924160 -  -4.2  -4.20981   TGAAGAAATTAGAAA               GCTTGC CCA GCAATC               CAAGTTTGCGGTCAA  61 201
    CHY_1042 NONE
    CHY_1041  919661 ..  919696 -  -8.4  -4.58242   AAAAAATGCATAAAA    CCCTTTCCTTGTTGGGA AAC TACCCA-AAGGAAAGGG    ATTTTTTTTGTGGTA  86 450
    CHY_1036  916452 ..  916477 -  -8.3  -5.27335   TTCTCTAAATAAAAA         CTCCTGCCTCTA TAA TCG-GGCAGGAG         TTTAACTTTCCTGGT 100 143
       spoVB  847197 ..  847219 -  -7.1  -3.90112   TTTTGCGGAACCAAA           CTTTTCCCT GAAAA AGGAAAAAG           AGGCCGGCGATTATC  70 332
    CHY_0958  844161 ..  844188 -    -9  -2.53022   TAAATTACGAAAATG        GCCAGGACACCG ATAC CGCGGCCCTGGC         GCGCAAAGAAATTTC  65 111
    CHY_0949  839009 ..  839032 -  -8.1  -5.46698   CTTAAAAGTAAAAAA          CCG-CCCGGA AGATG CCCGGGGCGG          CGGAGTGGTGGACAT 100 291
    CHY_0942  831575 ..  831603 - -10.4  -5.72053   TAAGTAAAGAAAAAA        GGCTAACTCC CATTGAAGT GGAGTTAGCC        TTTTTTAAATATTCA 100 41
    CHY_0936  826954 ..  826967 -  -5.2  -4.46212   TTCTTTACCACAAAA               CCGG AAGGCA CCGG                GCTTGGACTGGCCAT  70 135
    CHY_0924  815123 ..  815139 -    -5  -2.71011   ACTTTTTCTTAAGTA              GGCGGG TCCAT CCCGTC              TTTTTTGTTATTTTT  49 2
    CHY_0891  789220 ..  789230 -    -4  -5.03715   ATTAGGTTTAAAAAA                 TGTA GCA TACA                 AGCTCTATCCTGGAG  74 180
    CHY_0878  777289 ..  777307 -  -4.5  -3.64703   GGTTTTGCACCGAAA             GCTGACC GGTGT GGCCAAC             GAATTAATTTTTCAA  57 295
    CHY_0873 NONE
    CHY_0872 NONE
    CHY_0871  771110 ..  771143 - -11.9  -3.20431   ATATTTAAAGACAGA     GCAGGTTTTAGCCAA AGTT TTAACCAAAACCTGC      GCGAAATGTGGAAAA  86 418
    CHY_0863  765656 ..  765675 - -13.6  -5.52096   AAACTCAATAAAAAA            GAGGGCGA AAAT TCGCCCTC             TTACTTGCGTTCTCC 100 26
    CHY_0861  764088 ..  764106 -  -4.4   -4.8048   TGGTGATAGTAAAAA             GGTAGCCC TGC GGGTTTCC             GAGGAGTTAGAAATA  71 426
    CHY_0858  761522 ..  761543 -  -7.2   -3.4285   TTACTGAATTTACAA           GGCTGGCC GAAGTA GGCCAGTC            TTATTTATTTCCATT  66 39
    CHY_0843  748847 ..  748895 -  -5.3  -3.65827   TAACGGGGATGTAAA GCTCCCTCGGGATAGAAAG ATTTTTCATCA CTTTCCACCCCCGGAGAGC TTTCTCGGTGCTCTC  59 4
    CHY_0842  748621 ..  748648 -  -4.1   -5.7946   GGTGCAAGAAAAAAA        CCGCCTTAAAA GGCAAA TATGAAGGCGG         TTGCAAGCTAAGAAA  89 33
    CHY_0840  747928 ..  747956 -  -9.6  -4.33274   CGGACATCATTAAAA        GCCCAGTCGC AAGAGAAAG ACGACTGGGC        TATGCTAATTGAAGA  85 75
    CHY_0836  742144 ..  742175 -  -8.1   -5.4505   TGGTTTAATAAAAAA      TTAA-GCCTCCAGG CGAAC CCTGGAGGCGTTGA      TTTTCTGGAGCCGAT 100 219
    CHY_0834 NONE
    CHY_0824 NONE
    CHY_0825 NONE
    CHY_0823  727488 ..  727535 -  -7.3  -5.28778   AGTAGGTAGAAAAAA GGGATAAGTAGCATAAGTCCT TCATTTTC AGGGCTT-TGC-ACTTATCCC TTTACTATTAAACCA  91 114
    CHY_0817  724056 ..  724074 -  -3.8  -3.37773   TACCGAAAAAAGAAG             GCCGGTAA AAA TTAACGAC             TATCTGTACGGGATA  49 460
    CHY_0810  717981 ..  717998 -  -4.8   -4.4267   GCTTAAAATGGAAAA             GCAGGC GTTATA ACCTGC              TTTTTATCTTTCTTT  67 29
    CHY_0785 NONE
    CHY_0784 NONE
    CHY_0783  690638 ..  690665 - -17.8  -3.82083   CCACTATAAGCTAAA        GAGGCCGTAAGC TTTT GCCTACGGCCTC         TTTCCTAATTTAACT 100 30
    CHY_0782  689216 ..  689239 -  -8.8  -5.40072   CTTTTCCTAAAAAAA          CAGAGCGGGA CCTG CCCCGCTCTT           TAAAGTTTTTGCTTA 100 44
    CHY_0781 NONE
    CHY_0780  687433 ..  687455 -  -9.1  -2.66517   ACTTATCAATAATAT           TGGGGTGGT GTGAT ACCACCCCT           TTTAGCTTTTAATGG  67 34
    CHY_0774  681327 ..  681344 -  -5.5  -4.57569   GGATTGCGGTAAAAA             CCCGG AAAGAAAA CCGGG              TGCTTATAAATACCT  70 195
    CHY_0751  662066 ..  662085 - -13.6  -4.12603   GTCATTAAATAATAA            TCCCCGGT TTTT ACCGGGGA             TTTTTCCTCAATCTT 100 33
    CHY_0745  656175 ..  656186 -  -3.6  -6.20267   TTAAAAACAAAAAAA                GCCC TAAA AGGC                 TATCGTTTGGGTTGT 100 117
    CHY_0726  638797 ..  638823 -  -7.2  -2.75865   CTTTAAAAGAATGCA         TGCCGGCTAAGC TTT ACTTAGCCGGTG         GCGTTGCGGCTAACT  59 316
    CHY_0674  588107 ..  588123 - -13.7   -5.1861   GGCATTATGAAAAAA              CGCGGCT TTT AGCCGCG              TTTTTTATCTTACCC 100 30
    CHY_0672  586475 ..  586488 -  -2.4  -4.69464   AAAAGAGGTGAAAAA               GCTT TTTAAG AAGC                TTTTGGCAGTAAACC  63 17
    CHY_0660  573636 ..  573652 -    -8  -3.92542   GTCACCCTGAAAGAA              GGGGTA GAGGG TACCCC              CGAATTGGTGCAGGA  74 248
    CHY_0648  563697 ..  563711 -  -6.4  -4.09511   AAGATGGCTTTAAAA               GGACTA ATT TAGCCC               TCGGAATAAATTTTC  71 19
    CHY_0645  558791 ..  558808 - -12.7  -3.01691   AATAAAGTGAAAGTA             GCGGGGA TAGT TCCCCGC              TTTTTTTGTGGTAAA  91 78
    CHY_0628  541314 ..  541339 - -17.7  -3.18467   AAACCTTTAAGTTAA         GGGCTGAAAGC AAGC GCTTTCAGCCC          TTTTTTAACAGAAAC 100 30
    CHY_0618  532535 ..  532554 -  -8.6  -4.25681   AGGTAATTGAAGAAA            GGTTTGGA CTTT CCCAAACC             CCCAGGAAAACCCAG  82 185
    CHY_0616  531078 ..  531095 -  -2.7  -4.10269   CAAATAAATATTAAA             TACGGTA AAGT TAACGTA              TATGGCTTAGGCGGA  57 418
    CHY_0608  526297 ..  526320 - -11.7  -4.07124   CACTATCGACAGAAA          GCCCGCAGC ATTTAG ACTGCGGGC           TTTCTTTATAGAGAA  90 53
    CHY_0597 NONE
    CHY_0596  513343 ..  513363 -  -8.3  -5.56264   GTGAAATATAAAAAA            GGAAGGG TTTTTCG CCCTTCC            TTTTTTACTTTAATA 100 30
    CHY_0592  509781 ..  509799 - -12.4  -4.28254   CGGGAAGATTTAAAA             CCGGGGCA GTT TACCCCGG             CGGTCAAGGGAAACC 100 227
    CHY_0581  498971 ..  498989 -  -8.1  -5.45652   ATTTTCAATAAAAAA             GACACGC AAAAA GCGTGCC             ATTTATTAATAAAAG 100 105
         ldh NONE
    CHY_0578 NONE
    CHY_0577 NONE
    CHY_0576 NONE
    CHY_0575  495302 ..  495321 - -10.7  -4.46675   AGGGAATATAATAAA            TCCCCGG TTTTGG CCGGGGA             TTTTTTTAAATTACT  89 31
    CHY_0567  487822 ..  487846 -  -9.9  -5.63012   AAAAATAAAGAAAAA          CACACACGTCC AAA GGGCGGGTGTG          TTTTTTGTTTTAAAG 100 42
    CHY_0532  462227 ..  462243 -  -2.9  -2.96444   CTCTTGAAGAAGAAC              CGGGCTT TGT AAATCCG              TTAGGTAAAAACATT  43 220
    CHY_0530  461301 ..  461311 -  -5.4  -4.65895   GTTTTTACTTAAAAA                 GGAA TGT TTCC                 TGAAACAATCTGAGC  72 8
    CHY_0529  460149 ..  460159 -    -4  -2.94144   TCCTCAGGTAAACTA                 CTTA AAA TAAG                 GTAAGAGCGCCAAAA  47 12
    CHY_0528  459682 ..  459707 -  -3.3  -4.29905   ATTACATTAAAATAA         CGACCCTAAAA ATCC TTTTAACGCCG          GCTTTTTTTTCTTTT  60 17
    CHY_0527 NONE
    CHY_0526  458832 ..  458855 -   -14  -3.62857   ATCAATAACAATGAA          GGGACTGTTT CTTA AAACAGTCCC           TTGTCTTTTTCATAA 100 13
    CHY_0503  436250 ..  436270 -  -6.9  -6.06723   GTTCCGAAAAAAAAA            GCTAACC GCTCAAA GGTTAGC            TTTTTTTTCATCTTT 100 14
    CHY_0498  431367 ..  431415 -  -8.5  -3.95071   TAAACGCCTAAATAA GGGACGGTTCTGTA-ATT-TGCGT TTTA ACGCCTAATGTA-AGAACCGTCCC TTTTTAGTGCTATAA  77 67
    CHY_0496  430808 ..  430827 - -10.6  -4.56597   TTTCGCTTTTAAAAA            GCCCTGGC ATGA GCCCGGGC             TTTTTAAGTTTGATC  89 29
    CHY_0486  421207 ..  421218 -  -5.8  -3.91084   GTAGCTGTAACGAAA                CCGA TGTA TCGG                 CCAAAATTACCGTTC  66 236
        hemE NONE
        hemH NONE
        hemG  416595 ..  416617 -  -6.3  -5.68438   TTATTAAAGAAAAAA           GAGGGTG TAAGTTTGG CACCCTC           TTTTACTTATTTAAA 100 28
       aroF1 NONE
        tyrA NONE
       aroH1  407643 ..  407653 -    -4  -3.44794   AAGTTATGATTATAA                 CTTT GTG AAAG                 AGTTTATTGAAACGA  52 491
    CHY_0466  404810 ..  404821 -    -3  -4.32048   TAATAATAGGGAAAA                TAAG TTAC CTTA                 TTAGTGTGTCGAGTA  58 106
    CHY_0465 NONE
    CHY_0464 NONE
    CHY_0463  403656 ..  403672 -  -2.2  -3.21912   GCCTTAAGCGACCAA              CCCG GGGACAGAG CGGG              CCACTCTATAGTCCC  45 173
    CHY_0462  403052 ..  403066 -  -2.8  -4.37554   AAACTTAAAGATAAA               CTCACC AAG GGTAAA               GAACGGCTTTTGAAA  59 472
    CHY_0449  394739 ..  394761 - -10.7  -3.34787   AAGACCACCTGATAA           CACTGATAC AGTTA GTATCAGTG           TGCTACAATTTGCTT  79 124
    CHY_0444  390372 ..  390404 -  -7.1  -4.92828   AAATTTAAAAATAAA     GGGGCTACCGCA AAAAAATAAA TG-GGTAGCCCC      TTATTTAATGTTTTG  83 26
       fadD1  380178 ..  380210 - -15.8  -4.08216   GGACGGTTCTGAAAA      CCACCACTTTCTAC GATAG ATAGAAAGTGGTGG      CTGGTAGAACCGTCC 100 48
        rpsT  348217 ..  348234 -  -5.5  -5.77571   ATGAAAAAATAAAAA             CCCGG AGTATCAG CCGGG              TATTTTTTAGGATGC  95 32
    CHY_0386  332189 ..  332204 -    -9  -3.63991   CATTAGTGGGAATAA              TGCTGG CTAC CCAGCA               GTTGGCCGGCATTTT  75 193
    CHY_0373  318913 ..  318933 -  -8.3  -5.52079   AGATTAAAATAAAAA            GGTTGGG TGATTTT CCCAACC            TTTTTTAATTTCTTT 100 30
    CHY_0366  315664 ..  315705 - -21.6  -4.60255   ATAATCTCCGAAAAA TTTGCGCCCCGGTGGGGG GTATTT CCGCCACCGGGGCGCATA  CGTTTAAGAACGGCG 100 53
    CHY_0350  303484 ..  303504 -  -8.3   -5.1861   GCCAGCAGTAAAAAA            TGCTGGC TTTTTTT GCCAGCA            TTTTGTGTTTTCAGT 100 221
    CHY_0331  286842 ..  286862 - -12.6  -3.72576   TTTCCGTGCACTAAA            GACCACCG TTATT CGGTGGTC            TTTTTATGAAAAGAT  95 29
    CHY_0304  267259 ..  267275 -  -5.1  -3.97026   TGTTAAACAAAAAAT              GGGAG GAAGTAA CTCCC              GAGGATTATTTAAGA  63 85
    CHY_0298  263214 ..  263232 -  -6.6   -3.6849   ATCCAATGTTAACAA             GCGCAGTA TTT TGCCGCGC             TTTCAGCCACACTGT  65 216
    CHY_0297 NONE
    CHY_0296 NONE
    CHY_0295  261025 ..  261035 -  -6.8  -2.82156   ATTTAAACTGAACCA                 GGTG TAG CACC                 TCCTTTCTTAATATT  57 93
    CHY_0294  259764 ..  259784 -  -5.5  -3.77196   TTAGTATCTAGCAAA            TATGAAGAA TTA TGCTTCATA            GCATGCCTCCCCAAT  62 21
    CHY_0293  259238 ..  259249 -  -7.2  -5.69262   GGATAAAAAGAAAAA                GCGG TGGG CCGC                 AAACTACAAAATATT 100 59
    CHY_0292  258367 ..  258379 -  -3.3  -4.42081   AAGAGAAATTGAAAA                GGCTC TTC GAGCT                CGTTATTAACCTGGG  62 499
    CHY_0261  226814 ..  226828 -  -3.6  -6.32976   AAAAAAACAAAAAAA               TGATAA ATT TTACCA               ATATTAGCAATACTA 100 69
    CHY_0260  224656 ..  224677 - -15.9  -5.31456   TTAATTTATAAAAAA           GCCCCTGGT TTTT ACCAGGGGC            TTTTTAGTGCTATTG 100 35
    CHY_0256  218598 ..  218620 -   -17  -3.25823   GCGCTTTTAGAGGAA           GCCCGGAACC GGG GGCTCCGGGC           CCTTTTAGCTTTAAT 100 207
    CHY_0254  217729 ..  217741 -  -6.2    -3.745   GGATGCAGGAAAACA                CGCC CGGGC GGCG                GTAGGGGTCAACGAA  65 88
    CHY_0244  210185 ..  210215 -    -7  -2.82623   CGGTTCTGAGAATGA       CCATTTTCCC GAAAAGAAGCA GGGAAAATGG       TGGCTGACAGAACCG  60 50
    CHY_0241 NONE
    CHY_0240  207518 ..  207532 -  -5.7  -3.39288   TATTCTGGAATAAGA               GGAGT GCCAA ACTCC               AACCTCCAGCATCCC  57 64
    CHY_0238  204765 ..  204803 -  -9.1  -5.41746   AAGCGCTTAAAAAAA  TAGGAAACCATAATATCC TTTC GGAC-TTATGGTTTCCTT   CCCAGGGTAAAATTA 100 13
    CHY_0237  204139 ..  204149 -  -3.2  -2.84554   CAATAATAAATTAAC                 CACC TAA GGTA                 ATATCCTGTTCCTGA  44 10
    CHY_0236  203312 ..  203330 -  -3.2  -2.76743   AATAGGAAATAACAT             TTTGGAAT AAT ATTTCAAA             CTTTTGTTATATTTG  44 68
    CHY_0235  202939 ..  202969 - -20.6  -4.55128   ATCGCTAAAGCAAAA       TGGGCTTACTCCGC TTG GCAGAGTAAGCCCA       TATTTACATTAGTGA 100 29
    CHY_0227 NONE
    CHY_0226  194756 ..  194779 - -14.6  -4.00683   AAAAATGCAACTAAA          TTCCCCGCCC GATA AGGCGGGGAA           TTTGCCTATTTTCGT 100 31
    CHY_0218  184880 ..  184900 - -16.9  -4.60487   TACCAGCTTTAAAAA            GCCATGGCC TTA GGCCATGGC            TTTTAAGGTTGATAT 100 28
    CHY_0203  170087 ..  170116 -  -3.6  -5.14563   CTTTGGAGCAAAAAA       TGGCG-GAAACCG CTGCT CATTTTCTCGCCA       AACAAATGGAACAGT  73 98
    CHY_0198  164319 ..  164333 -  -2.8  -3.41878   CGGCGGAAGCCATAA               CCGT AGCTCTA ACGG               AAGGATTTAATAAAG  48 441
    CHY_0194  162402 ..  162420 -  -3.8  -3.45909   GTAACCAATACAATA             CCCCTTCC ACC GGAAAAGA             AACTGCCCAAAATTA  51 120
    CHY_0187  155973 ..  155988 -  -3.3  -4.57569   GTACCCGGGGAAAAA              GTTTC TGCTCC GAAAC               TTACTACCGCCATTG  63 174
    CHY_0181  151429 ..  151453 - -13.7  -5.07652   TGGGCCAAAATAAAA          GCAACCTTAGA GGT TCTAAGGTCGC          TCTTTTAATCCCAGT 100 16
    CHY_0180  151032 ..  151070 - -11.9   -2.7166   TTAAAAAAGTAACAT   TAAGCCCCTGACCTC GTTTCAGGT AAGGTCAAGGGCTTA   TTTATTTTATATTAG  85 45
    CHY_0176  148607 ..  148635 -  -8.3  -5.12707   GGAAAGGTTAAAAAA        CGCTTTAACTC TCTTTTG GAGTTAAAGCA        TTTTTTTATAAAAAG 100 82
    CHY_0154  129370 ..  129380 -  -5.4  -2.94578   TAAAAATAAAAGGTA                 CATC TGG GATG                 AGCTTTATGACCTTT  52 447
    CHY_0148 NONE
    CHY_0147  125360 ..  125379 -   -15  -5.29846   AATTTTAAAGAAAAA            GCCGTGGC TTAA GCCACGGC             TTTTTTAAAAAGGGG 100 160
    CHY_0133 NONE
    CHY_0132  114979 ..  114989 -  -6.8  -3.60151   GCCGGTAAACTATAA                 CCTG GAG CAGG                 TGAAAAGAACCATCA  65 384
    CHY_0110   94835 ..   94856 -  -9.4  -3.13591   ATAAAATGGAGCCAA           GGCTGACC TTTTTG GGCCAGCC            TTATTCTTTTTCCAC  74 26
    CHY_0106   92456 ..   92466 -  -2.6  -3.53091   AGGGTTCGCTGGAAA                 TTTA ACT TAAA                 CAAATTTGTAACATT  47 448
        asnB   90328 ..   90344 -    -8  -5.93252   CTCAAAAACAAAAAA              CCTCCT GCCCA AGGAGG              TTTTTAGTTCATCCT 100 219
    CHY_0103   89330 ..   89355 -  -5.7  -2.90496   CCCTGGTGGAAATTA         CTTAATTAA-GT ATA ACATTAATTAAG         GGTAGATATGAAGCC  53 46
    CHY_0102   88732 ..   88786 - -10.8  -4.62168   AGCCAAAGTAGAAAA TTAGGGACAGTCCCCTTTTTTATACT TAA AGTATAGTTTTAGGGACTGTCCCTAA AATTATTACTTCCCG  90 31
    CHY_0096   82734 ..   82744 -  -3.2  -3.80855   CTTTGGAAAAACCAA                 GATG TCC CACC                 TTTCTGCCTCCTTTA  53 107
    CHY_0095   81349 ..   81364 -    -9  -3.05463   AGGTCTTGGATGCAA              GGCAAC GGGA GTTGCC               TTAATGGTGGTAAGT  70 277
    CHY_0094 NONE
    CHY_0093   79919 ..   79929 -  -4.6  -4.66163   ATTTTTAGCTAAAAA                 CCCC AAC AGGG                 TATTTACCAAAGAAG  71 245
    CHY_0087 NONE
       cooF1 NONE
      cooSII NONE
    CHY_0084   71774 ..   71797 -  -2.5  -3.96624   TATTGTTAGGATAAA          CTC-CTTACC GTCGG GATAAGTGAG          AAAGACCTTGATTCG  53 178
    CHY_0083   71035 ..   71048 -  -3.1  -5.42265   CTAAAGCAGAAAAAA               CCCTT AGAG AAAGG                CTTTTAAGAGTCGAA  82 283
    CHY_0075   64870 ..   64902 -  -7.7  -5.45652   AGGTTTAATAAAAAA      TTAAAAGCGGGGG GAATAAA CCCCCGCTTTTTT      ACTCACCGGCTACTT 100 24
    CHY_0059   47905 ..   47918 -  -5.2  -3.62591   GGGATAATTTTGAAA               GGGG AGTTAA CCCC                TCTTATCCTTCATAA  57 293
    CHY_0047   37678 ..   37708 - -11.4  -2.82327   TCTTTATACTTAAAG       TATAAAGATAGGGA CTG TCCCTATTTTTATA       TTTAAAACCTACGAC  81 41
       cooSV   26257 ..   26281 - -10.7  -5.88197   TTAAAGACAAAAAAA          TTGCCAGCGAA CAG CTCGCTGGCAG          AACCGTCCCTTAAAT 100 35
    CHY_0033 NONE
    CHY_0032 NONE
        ychF   23895 ..   23935 - -17.1  -3.97406   GTAAAATTTGATAAA  TTAAAAAGGCCGAGAAGCT TTT AGCTTTTCGGCCTTTTAAA  CGTTAAACCTGAAGT 100 21
    CHY_0028 NONE
    CHY_0027 NONE
    CHY_0026 NONE
    CHY_0025 NONE
    CHY_0020   15434 ..   15457 -  -8.2  -5.61824   GAAAATTGAAAAAAA          TAAGCTCACC GGGA GGTGAGTTTA           ATGAAAAAGGTTGCG 100 183
    CHY_0016 NONE
    CHY_0015 NONE
    CHY_0014   11439 ..   11477 - -15.5  -2.74263   ATCGTAGGTTTAAAG   CTACCAAAAAGGAGCCG GAATA CGGCTCCTTTTTAGCAA   TTAACTTTTAAACTG 100 26
