# Supplementary material for: Rapid, accurate, computational discovery of Rho-independent transcription terminators illuminates their relationship to DNA uptake
Source: Genome Biol. 2007 Feb 21;8(2):R22. doi: 10.1186/gb-2007-8-2-r22 (PMC1852404; doi:10.1186/gb-2007-8-2-r22)
Supplement: Additional data file 4 — Best terminators found downstream of each of the genes of the 343 organisms studied. [file gb-2007-8-2-r22-S4.zip › Caulobacter_crescentus.bag]

      CC0001    1101 ..    1117 +  -6.5  -3.06162   CAAGGTCGAGGTCCT              GGGATGA GCC TCACCCC              TGTTACGCTCGCGTC  51 19
      CC0002 NONE
      CC0003 NONE
        coaE    3160 ..    3175 +  -3.2  -3.14132   CCCGCTCGGCTTGAA              GCCG ACCGCGAA CGGC               TTCATGGAAGGGCCA  44 27
      CC0005    3935 ..    3947 +  -6.2  -2.89742   GCGCCGACGATGGCT                CCGG CCCGA CCGG                TCTGTACAAGTTAGA  48 57
      CC0006    4922 ..    4939 + -10.5  -2.64803   TTTCCACCTGCTTCG             CGGCCGC CCGC GCGGCTG              TCCGTTTGAAGGTCC  59 137
      CC0007    5288 ..    5311 + -14.6  -4.56914   CAAATATTTACAAAG          GCCGATCAGG GCAA CCTGGTCGGC           TTTTGCTTTGAATCC 100 78
      CC0008    7134 ..    7159 + -13.3  -3.99805   TCGTAGGATTGAAGA         GGGTCGTTCTG GAGA CAGGACGGCCC          TTTAGCTTTTTCAGG  86 51
      CC0010   10070 ..   10116 + -12.5  -2.61264   GCTTAAGCGAGTCAT G-CGCGCGCCGCGGAAC-ATTC GCCACA GGATCGTTCCGCGGC-CGCGAC CTTCTGCCTCCCCGC  67 35
      CC0011   11373 ..   11399 +  -2.1  -3.52849   GGGAAGAGGTCACGG         GGAGCTAGGGC TTCCC GTTCCAGCGCC         TGTTTCGTGTAATTC  47 18
      CC0012 NONE
      CC0013   17166 ..   17184 +    -8  -3.65812   GTCAGCGCTTCCATC             TCGACCCC CGT GGGGCCGG             TTGTCTTGACCCGAG  62 170
      CC0019   20871 ..   20881 +  -2.4  -4.15044   ACGAAGGGCAGGCGC                 GACG TGG CGGC                 TTTGTTCAGGGCGAA  61 449
      CC0024   24972 ..   24990 +  -7.3  -3.33696   CGAGGTTCTCCCCGT             CGCGACC TGACC GGGCGCG             TTAGTTGAGCGGCCG  58 16
      CC0029   33575 ..   33590 +  -2.4  -2.78813   GCCCTGGCGAGCGCG              CGGGCC TATC GGTCGG               GTTCTTGGAGTCGCC  39 54
      CC0030   34733 ..   34763 +    -6  -3.91084   GGAAACAGATCCTCG       TCCCGAATCTCGAC GCT GTCGGGACGCGGCA       TTTGATTCAGCGTCG  63 429
      CC0047 NONE
      CC0048   50319 ..   50335 +  -9.3  -3.14132   AATCCGTGGCGAAGC              GCAGGGC CGC GCCCGGC              TTCATGACGCGAGCC  61 230
      CC0063   63220 ..   63251 + -15.9  -5.04601   GGTTGAAGAAAGAAG      CCGCCGCGACTGGC TTGCC GCC-GTCGCGGTGG      TTTTTCGTTTGTACG 100 92
      CC0072   73019 ..   73030 +  -7.2  -3.56099   ACGGCGCAGAGGGTG                GCCG CGCT CGGC                 TTTAGGCCGGTTGTC  62 99
      CC0074 NONE
      CC0075   76428 ..   76449 + -17.3  -3.31443   AGCGCCCAAAGAAAA           GGCCCGGTG TTTC CACCGGGCC            TTCCGTTGTTCTGGG  91 345
      CC0082   85099 ..   85153 +    -7  -3.36492   TGTCGCAGGTCGCGC GGATTCATCCGGCGCGGGCACGCGGG GGC TTTGGGTGTTCGCGTCACGTGAGTCC TTCTCCCCTTGCGGG  55 396
        purH   90624 ..   90643 +  -3.5  -3.01497   GGCCTTCACGGGTGT            GCGAGTG TTCCGT CACTAGC             TCTGCTTTGAGGTGA  43 7
      CC0087   91494 ..   91542 +  -3.9  -3.13299   GGACAACTCGCGCAG GGCC-GCGTTGGC--GATCGTCAGC TTG GC-GAAGGTCCAGCCACCGCCGGCC TGTTCGATGTCCTCG  45 106
      CC0090   99466 ..   99482 +  -6.5  -3.29837   TCGGCGCAATCGACC              CTAGGCG GAA CGTCTGG              TCTTGCTCTTTGGGG  55 106
      CC0097  108332 ..  108344 +  -3.3  -3.04461   CGGAGGAGGAAGTTC                GGTTG AGC CGGCC                TCTTCCCCCTCCGTC  43 77
      CC0098  108899 ..  108929 + -21.2  -3.53343   CAATCCCCGTAAAGT       CGGTTCCCTCTCCC GGC GGGAGAGGGATCCG       TTTGGCGCCCGCCTT 100 132
      CC0099  109228 ..  109250 +  -4.7  -2.54732   CGGGCGGCGGGAGAA           GCCCACGGC GGCTA GCCCTCGGC           CTTGGTCAGTTTCCA  43 11
      CC0103  113357 ..  113367 +  -2.4  -2.91276   CTGGGAGAAGAAGGG                 CGTC GCC GTCG                 ATTTCTAGAGGACGG  40 7
      CC0104  115505 ..  115519 +    -7  -3.14132   GTCGTTGGCGATCTC               GCGGGC CAG GGCCGC               TTCGTGGGGCGAGGA  53 370
      CC0106 NONE
      CC0107  118091 ..  118105 +  -4.9  -4.49556   CTTTTGCGGGGGCAA               GCGCT GTAAG GGCGC               TTTCTTTCCTCCCCC  71 17
      CC0112 NONE
      CC0113  121905 ..  121919 +  -5.7  -3.21099   TAGTTTTACAGAGAG               CTCTG CTTGA CAGAG               TTAATGGTCGGGCGC  51 38
      CC0114 NONE
      CC0115  122956 ..  122968 +  -6.2   -4.0156   GGATCGTCGGCTGAC                GGCG CTGGC CGCC                TTGTTGTTGATGTCG  65 129
      CC0116  126362 ..  126372 +  -8.2  -3.55444   CTGGGTCCCGGATAA                 GCCC TGC GGGC                 TTTCCGGGATGACAC  65 119
      CC0118 NONE
      CC0119 NONE
      CC0120  132440 ..  132450 +  -2.4  -2.90496   AGCAGTACTGGTGAG                 CGCG GGC CTCG                 TCGTTTCCCGGGCCG  40 27
      CC0121  133319 ..  133337 +  -8.1  -3.41229   GTCGAAGAAGGCCTG             GGTCGTG GCGAG CACGGCC             TTGTCCTCGGCGTCT  58 391
      CC0124  134727 ..  134781 +   -18  -2.73364   GGAGGTGATCGCGAA GCGATCGGAGGGGGAAGCG-ATGCGG AGGCC CCGCAGACACTTCCCTCTCCG-TCGC TCCTTCGGATCGACA  86 70
      CC0128  137192 ..  137219 + -18.4  -2.87051   CGCGCCAACGAAAAA        GGCGCCGCGAGG TCTC CCTCGCGACGCC         CTTTGATCGTCCGGC  90 206
      CC0132  141543 ..  141554 +  -2.2  -3.58305   TCGGGCTTCAGTAGC                GCGCG CGC CG-GC                TTTGGACGGTTGCTT  49 27
      CC0133  142586 ..  142616 +  -5.3  -4.07568   GGTTCATAGGCTGTG       AGCTTGCAGGTCG GCCTG CGACCTGCGGTCC       TTTTGGAAAACCGGG  63 178
      CC0134 NONE
      CC0135  144425 ..  144446 +  -4.4  -2.72461   GCGGCTGATACACTC           GCGCCTGGA GGTCG TCC-GGTGC           ATTTCCCCAAGCTTC  42 33
      CC0136  145633 ..  145657 +   -10  -3.29043   GTAGGCGATCAGGGC         CGT-GCCGGCG ATAC CGCCGGCGATG          TTGTCCAGGCAGATT  63 382
      CC0139  150938 ..  150986 +  -7.6  -4.19177   CGGGCTCAGCCAGCG CTTCTAGAGCATTT-TCCGATCT GTTT GGATCGGAGAAATGCTCTAGCCC TTTGTATTAACGCAT  72 19
      CC0147  158299 ..  158330 +    -8  -2.99471   CCTATCTGTTCAGTG      TGGCGAAGGGGCGAA TGT TTCGGCCC-TGGCCA      TGTCTCTCAAACTGG  54 138
      CC0148  158566 ..  158577 +  -5.8   -4.3898   CGCCTTGGGGCCTGG                CTCG GTTT CGAG                 TTTTCTGAAGATCAT  75 121
      CC0150  159690 ..  159701 +  -7.2  -3.40522   AACATGTTGAGCGGG                CGGG CCTC CCCG                 TTCTGGTCGCGGCCT  58 392
      CC0153 NONE
      CC0154  163246 ..  163259 +  -5.3  -3.36878   CGCATCGAGATGCCC               CCATT TGAG AATGG                TTCTCAATAAATGGA  50 236
      CC0156  164563 ..  164582 +   -15  -4.98531   CGGACCATTAAGAAA            CGGACGCC CTCG GGCGTCCG             TTTTTGCTTTCAGGG 100 57
      CC0157 NONE
      CC0158  165619 ..  165639 +  -2.4  -3.65351   CGCTTAAGAACGCCC            GCATGGCG TCGGC CGCACTGC            TTTCCCTGACCCTGG  49 251
      CC0159 NONE
      CC0160  169294 ..  169325 + -16.6  -5.07652   TGTTTGTTCCATAAG      CGCCGGG-CGCCC AATCCAG GGGCGGCCCGGCG      TTTTCTTTTCCAGAA 100 73
      CC0161  170618 ..  170628 +  -5.4    -4.652   ATGCTTCCGGGCGCC                 TTCC TGC GGAA                 TTTTTGAACTAGTTT  74 117
      CC0162 NONE
      CC0163  172932 ..  172948 +  -6.5  -3.16039   ATCAACGTCCACGAA              ACGGCAA GGT TTGCCGG              TTACTGAGAGTAGTT  53 40
      CC0164 NONE
      CC0165  177127 ..  177141 +  -5.6  -3.07962   TCAGCAGGCTGGGGA               CCGTGC GCA GCACGA               TCTTCAGGTCTCGCC  46 54
      CC0168  180230 ..  180256 +  -6.4  -4.32436   TTTCGAAACTCTCTC         GCGCGCTCGCCA TGT TGGCGGCCGTGG         TTTTCATGATGGTCT  73 135
      CC0169  180827 ..  180848 + -18.7  -4.98531   AGCATTGTTCGCAAA           GGCCCGGCG GTGA CGCCGGGCC            TTTTTCGTTTGCGCC 100 51
      CC0170  182939 ..  182969 + -16.1  -4.67353   GCGACTTCGTCGAAG       CGGGGGGCGGCTG GAACA CAGCTGCCCCCCA       TTTTTACCTGCCTAG 100 47
      CC0171  185722 ..  185770 + -17.6  -4.08974   CGCAGAGGGTGAAAA T-CGAC-GGCGCTCCCGGCTCGGA TCA TCCGAACCGGGAGCGTTTGTCGCA TTTCTGTAGTAAAAT 100 84
      CC0172 NONE
      CC0173 NONE
      CC0174  189800 ..  189817 +    -4  -3.74077   GGATCACGGGGCAAG             GGGCGC GCGATG GCGACC              TTTGACTATGTGGCC  56 3
      CC0175 NONE
      CC0176 NONE
      CC0177 NONE
      CC0178 NONE
      CC0179 NONE
      CC0180 NONE
      CC0181 NONE
      CC0182 NONE
      CC0183  196141 ..  196185 +  -2.9  -3.14211   CTGACGTCGCGCTAG AGCATTTTCCGACGAAG TGGATCCGGTT CGTCGTCAGAAAATGCG TTAATACAAAGGGCT  44 26
      CC0189 NONE
      CC0190  204582 ..  204601 +  -4.8  -3.05384   CATAGCCGCGATCAG            GCCGGGGC GTTG GAACCGGC             TTGCATGACGCGGGC  47 36
      CC0191  205333 ..  205346 +  -5.9  -3.64703   GGCCTTGGTGACCTC               CGCGC CCTC GTGCG                TTTCGATGACCAGCA  57 185
      CC0199  214272 ..  214293 + -18.7  -3.42503   TCGCCAGATAGAAAA           GCCCCGCCG TGGC CGGCGGGGC            TTGTCCATCTTCGCA  95 30
      CC0201  216094 ..  216152 +  -4.6  -2.79823   TTCTGCGTCCCCTGA C-CT-GATGGCTCTACGGGGCGGCGT TCGCGCGCC GCCCCGCCCCTTAGGGGCATCAAGCG GTTGCTTTTCCCGCG  44 21
      CC0202  217263 ..  217285 +  -2.6  -3.44848   CCCGGAACCAGCCCG           CGCATTAAGC GGC GGTTGAGGCG           TCTTTGCTAAGACGG  47 18
      CC0203  218478 ..  218497 +  -6.4  -3.14211   TTGGCTGCGTCGCGC            GAGGCC AGGATATA GGCCTC             TTCCTGCCCCCACAT  50 171
      CC0206 NONE
      CC0207  222328 ..  222363 + -11.2   -3.5393   GGTGAGCGCCACATA   GCG--CGCCGTCGCCT TGCCAT AGGCGGCGGCGATCGC    TTTGAGGGCGGTGGT  71 71
      CC0210  227552 ..  227573 + -18.7  -5.38054   CCAAGACCTAGAGAA           GGGCGGCCC GGTC GGGCCGCCC            TTTTTCTTTGTCACC 100 51
      CC0211 NONE
      CC0212 NONE
      CC0213  230233 ..  230247 +  -4.9  -3.53012   CGGTCGCTCCCCCGA               CCGCG CATCT CGTGG               TTTCAGGACCCAACA  53 142
      CC0214  232313 ..  232344 + -15.2  -2.71731   GCGCTTCTAGACGCC      GCA-CCGACAGCCGC CGT GCGGCTGTCGGATGA      TGCTTCCGGCCTAGA  78 31
      CC0215  233429 ..  233453 + -16.4  -5.27335   AGCTGAAATCGAAGA          GGGCGGCGGG CTGGA CCCGTCGCCC          TTTTTCTTTGGCCGG 100 52
      CC0216  233902 ..  233912 +  -2.4  -3.28712   ACCAACTGTCCGTTG                 GGGC TTG GCCA                 TTGTCGAGAGCGGGC  45 97
      CC0217  236114 ..  236130 +  -5.7  -3.78442   TCGAGGCGATCGAGA              GGGCGGG GAG CTAGCCC              TTATCTCTTCTTGTC  60 12
      CC0219 NONE
      CC0220  237708 ..  237728 + -10.4  -2.53715   CAGATAGACCATGTC            GCGCAGGG CCAGA TCCTGCGC            CTTGATCGTGGTGGC  55 98
      CC0222 NONE
      CC0223  240805 ..  240816 +  -3.6  -3.40403   GCACGGATCGCCAGG                GTCG GGGT CGGC                 TTGTACTCGGCGAAG  49 179
      CC0225 NONE
      CC0226  243512 ..  243545 + -11.6  -2.78463   GTCAGCTTGAAGAAC     AGGACGCGCGCGGC GCCATA GTCGCGCGCGTCGA      TCTGCTCGAAGCCGT  66 105
      CC0229  245821 ..  245851 + -12.4  -2.71712   GCTTGCCGGGGCGTT       CCGACAGACGCCGC GCC GCGCCGTCGGCCGG       CTTTGCGCCCGGACG  63 82
      CC0231  247764 ..  247810 + -10.9  -3.14132   TCTCCAGGCCCGTCT CGACCGTCATCACGCCACGACGA CCA TCG-CGTCGCAGGATGACGG-CG TTGATCGGCGCCAGC  64 249
      CC0233 NONE
      CC0234  250478 ..  250495 +  -6.9  -3.01712   GGCCAAGCCGAAAAG             CGGCCTG CGGT CAGGACG              TATTCGAACCAGACG  48 227
      CC0237 NONE
      CC0238 NONE
      CC0239 NONE
      CC0240 NONE
      CC0241  256406 ..  256419 +  -3.1  -4.56597   CAAGGGTGGCGCCAT               G-CCCT TTC AGGGTC               TTTTTCCGGGCCAGA  69 431
      CC0244  257597 ..  257607 +  -8.2  -3.55071   ATTGGCGTTCTGAGG                 GGGC AAA GCCC                 TTTCGGAGAGTCTAC  65 28
      CC0245  257912 ..  257929 +  -7.1  -3.40403   GCGCCGCCTGAAGAA             TTCAAAC TGCT GTTTGAA              TTATAATCGGGAGGA  57 30
      CC0246  259124 ..  259147 + -10.2  -3.05844   CGACCACCCCGGCCT          TCACCGCCGC CACG GCGGTGGCGA           TGTTGCCATAGCCCG  59 412
      CC0249 NONE
      CC0250 NONE
      CC0251  263725 ..  263780 + -11.1  -2.94099   GCTTTCGACTGTCTC GGCCTCGCCCTGGTCCTCATCCT GAGCCTGTGA AGGACGAGGACCACGCGGGGGCC TCTCTAGTACGGCAA  64 78
      CC0253  267035 ..  267067 + -21.3  -3.78775   TGGCCTAGGACGGTC      CCCGCCGTCCTTCGC CCA GCGGAGGACGGCGGA      TTTCCTGGTCGCAAA 100 33
      CC0254  268318 ..  268330 + -10.5  -3.14132   GCCGCGGAGGCGCTC                GGCGG TGG CCGCC                TTGATCCCGGCGGGG  60 277
      CC0260  274875 ..  274897 + -14.9  -5.07652   GCGAGGGCCGGGCCA           CCCTCTCCC GCAAG GGGAGAGGG           TTTTGTTTTGAGCGG 100 162
      CC0261  275801 ..  275827 +  -5.1  -3.61398   CGCTCTGAGGCGCGC        GCGCCG-CCG AGGCCTTA CGGCCGGTGC         TTCTTCGGCAGGGCC  55 33
      CC0264  279578 ..  279596 + -14.6  -2.79327   TCGGCTTCGCCGACA             CCTCTCCC ACG GGGAGAGG             ATTTAGATCCGCTCG  75 132
      CC0267 NONE
      CC0268  284617 ..  284657 + -13.2  -3.01712   GCTGTCCAAGCTGCC GGGCCTGGGACCGCGC-TCG GGC CGGCGGGCGG-CCCTGGCCC TCTTGAAGAAGCGCG  71 211
      CC0269  285229 ..  285249 + -10.4  -2.87132   CAAGCTCGCCGCCGT            CGCGTCGG GACCG CCGATGCG            TCTGTAGAGGGACGA  61 94
      CC0270  285428 ..  285440 +  -4.7  -3.85698   CGACGAGTGATGGGA                GGCGG CGG CGGCC                TTTATGCCGCCGCCG  60 31
      CC0271 NONE
      CC0272  287773 ..  287816 +  -5.2  -3.78837   GAGCGATTTGCGGCG CGTCGTCGTCGCCACGGAC GACAGCG GACCTTGG-GGCGAGGACG TTGTGTTCCTTCTCT  58 503
      CC0275  291327 ..  291361 +  -4.9  -2.78463   ATTCGCCTAAGCCGC    GCGGGGA-CGAGGATG AAGG CGCTCTCGATCCCCGA     TGTGCTGGCCGAGGT  44 31
      CC0276 NONE
      CC0277  293222 ..  293240 +  -6.7   -3.7732   CGCGGCGGCGTGCAT            GG-CCTCG TGGT CGAGGTCC             TTCTTCATGTGCCAG  61 346
      CC0280  295022 ..  295062 + -17.6  -3.17075   GGGCGCCCGAAAGGC CGGAGGGGGAAG-TGCGGG CTAT CCGGCTTCTTCCCCCTCCG  TTCGCTTCGCGAACA  89 56
      CC0289  305889 ..  305907 +  -8.1  -3.41229   GAAGCGCCTGACTTT             CGGCCGA CCTCC TCGGTCG             TTGTCGTCAAACTGT  63 30
      CC0290 NONE
      CC0291 NONE
      CC0292 NONE
      CC0293 NONE
      CC0294  311082 ..  311092 +  -2.4  -3.53224   GAGTCTGAGGCCTGT                 CGAC CGA GGCG                 TTTGAGCAACGCGTC  47 41
      CC0297  314411 ..  314434 + -11.6  -2.78816   ACACGCGCGCCGAGC          CAGCGGCGCG GGAT TGCGCCGCCG           TCTCGTCGCGGGTCC  59 475
      CC0299 NONE
      CC0300  316997 ..  317018 + -13.7  -3.13164   CTACAAGTAACCTGA           TCCTCCCCC GCGA GGGGGAGGG            TTCGATCCTTAGAGG  76 31
      CC0306  323782 ..  323803 + -11.5  -4.11394   GTCGGCTTCGCCGAC           ACCTCCCCC GCTA GGGGGAGGG            TTTTGGGGCTACCCT  84 118
      CC0316  334122 ..  334161 + -13.5  -2.82933   AGAAGGTGATCCATA  CGCACCGGGCGGCGTAG AGACGG CTAGGCCGCCCGCTCCG   TCTCGTCGGTTCGCG  74 9
      CC0320 NONE
      CC0321  337875 ..  337899 + -18.6  -4.07859   CAGACAAAGAAAAAA          GCCCCGGAGC CTGAA GCTCCGGGGC          TTTCGTGTTTCTTGG 100 172
      CC0323  339950 ..  339975 +    -6  -3.84406   GCATGTGGCCCTCGG         GCAGGCCGAC ATGCTC GTCGACCAGC          TTGTTGTAGTGCGAC  63 310
      CC0325 NONE
      CC0326  342036 ..  342057 +  -7.3  -3.14344   CTCCGTCGCGGCGCC           GTCCAGC CGGATGAA GCTGGAC            TTGATCAAGGCGATG  53 236
      CC0328 NONE
      CC0329  344215 ..  344235 + -12.5  -3.01712   AACCGCAAGGTCGCG            CGCCCATCG GCC CGACGGGCG            TCTTCGACGGCGGAC  71 131
      CC0331 NONE
      CC0332 NONE
      CC0333 NONE
      CC0334 NONE
      CC0335  350738 ..  350767 + -17.2  -5.07275   AGGCGATAGCTGCTC       GGGCGGGACTTG CTGCAA CAGGTCCCGCCC        TTTTTGTATCTGTAC 100 44
      CC0336  352162 ..  352174 +  -3.3  -3.30159   CAGGAGCCAGGGCCG                CCTCG TCC CAAGG                TTATGACAACGTTGC  46 83
      CC0337 NONE
      CC0338  354527 ..  354555 +  -7.2  -5.00616   GGGCTAAACTAGACA        CCGAGACCCCGC CTCGC GCGGGGCCCAGG        TTTTTTGCGACCGCC  93 34
      CC0339 NONE
      CC0340  358940 ..  358965 + -16.2  -3.66908   CTAGGAGACCTTTCG         GAAGCCCGCC TCACCC GGCGGGCTTC          TTGATTTTGGCGGAG  91 37
      CC0342  361867 ..  361907 + -21.9   -3.6682   CATTCCTTTTGTTCT  TGGGAACGGCGGAGTTCGC GAT GCGAGCCCCGCCGTTCTCG  TTTGGATCCCTGGGG 100 73
      CC0346  368303 ..  368327 + -17.1   -3.9712   CAGACAACAAAAAAA          TCCCCGGAGCG AGC CGCCCCGGGGA          TTTCTGATCAAATCG 100 57
      CC0348 NONE
      CC0349  371181 ..  371193 + -10.5  -2.64933   TCGCCGAGCCTGGCG                CCCGC ATT GCGGG                TAGTGTCGCTCGCTC  59 54
      CC0350  372583 ..  372601 +  -2.3  -2.87344   CTTCATCGTCACATC            CGCG-TCG ACGG CGTTCGCG             TATATACGGGACATC  40 41
      CC0351  373448 ..  373458 +  -3.2  -3.05963   TGATTGAAGCATAAT                 CTCG CGC TGAG                 TCTTGCGGTGGGCGT  43 71
      CC0352  374943 ..  374963 + -16.9  -3.53444   TGTACCAGTAGAAAA            CCCTCTCCC TTT GGGAGAGGG            TTTCGGACCGCCTCA  93 30
      CC0355  378064 ..  378082 +  -4.5  -3.41051   GTACTCCAGAACTGC             GCCGC CCATCCGCT GCGGC             TTCTGGTCGGCGTGC  52 283
      CC0361 NONE
      CC0362 NONE
      CC0363  385697 ..  385741 + -25.9  -2.82516   TCGGCGGGCGAAGTC CATAGAAAGGCGCCGCGGCTC TAG GAGCCGCGGCGTTTTTCTTTG TATAGTGGTCGAGCA 100 55
      CC0364  387520 ..  387545 + -16.1  -3.44443   ACCGCCCAAGAGAAA         GGGCGCGGACC TTGC GATCCGCGCCC          TTCGTCTTGTCTAGC  89 415
      CC0370  390531 ..  390543 +  -4.1   -3.3993   CGGGGCGCCGGAATC                CGATG ACG CATTG                ATTTTTCCGTCAATC  51 12
      CC0371  390998 ..  391016 + -12.4  -5.27335   GGCTAAAGACGACAA             GGGGTCCT TTC AGGGCCCC             TTTTTCTTTGCGCCC 100 35
      CC0372  391929 ..  391949 + -11.1  -4.56597   GTCGGCTGCGCCGAC            ACCTCTCCC ACG GGGAGAGGA            TTTTTAAGCCGCCAC  95 116
      CC0377  398730 ..  398760 +  -4.5  -3.35679   GGTCCAGCCGTTGCA       GGCCGGCGCGCTC TGAAC GAGAGCCCCGATC       TTGTGGATCGAGCCC  49 240
      CC0380  401524 ..  401538 +  -2.1  -3.14881   CAGGGTCCGGGCCTC              GC-CGT GGAG ACGCGC               TTCGTGACCCCGTTC  43 70
      CC0381  403162 ..  403210 +  -8.8  -3.72576   GTGGCGTCGATCTTG CCGTTCGAG--CGGATGATGCCGG CGT CCGCCATCAGCCGGGCGCGATCGG TTTCATCGAAGCGGG  67 326
      CC0383  403994 ..  404008 +  -2.1  -3.64822   CTACGGCCGCTGCCG               CTAGA GCCTG TCTGG               TTTAGATGGAACCAT  49 22
      CC0386  407208 ..  407225 +  -3.4  -2.71918   CGGCCGAGGAAAGCC             CGATGA AGGCCG TCGTCG              CTCTTTGTGCGCTGA  40 20
      CC0387  407778 ..  407791 +  -3.8  -3.12351   CCTGAGGCGCGTCGG               CCGT CACGAA ACGG                TTGCCTCTCGAACAG  47 36
      CC0388  409413 ..  409425 +  -6.2  -3.01712   CAGCGCCCGGTCATA                GGCG CTTGA CGCC                TCTTCAACGCGCCCA  48 256
      CC0391  413049 ..  413065 +  -9.3  -3.28712   AGAGCCCCCAGACGC              CCAGGCC CGT GGCCAGG              TTGTCGGGCAGCGGC  59 232
      CC0393  415352 ..  415381 + -19.3  -4.06419   CTCCGCCCAAAGAAA       AAGCCCGCCCGGA TCGC TCCGGGCGGGCTC        TTCTTTGTCAGGCCG 100 98
      CC0395 NONE
      CC0396 NONE
      CC0397  419283 ..  419304 +  -6.5  -4.77036   CTAGGCCGTGCTGCT           GACCCTGCT GCTG ACCGGGGTC            TTTTTCCTGCTCGCG  81 37
      CC0398 NONE
      CC0399 NONE
      CC0400  422185 ..  422205 + -16.9  -4.32857   TCAGCGCGGGCCCCG            CCCTCTCCC CTT GGGAGAGGG            TTTCTGTTTGCGCGC 100 142
      CC0402  423504 ..  423514 +  -3.2  -2.70932   AGCCGCCGGGGCCGA                 TGTG CAG CACG                 TCCTTGGCGAACACC  40 522
      CC0404  424468 ..  424491 +  -4.4  -3.71649   CCCTCCCGCGCGCCT          TCGTGTCGGG AGCC CCCGACGCCC           TTTCGCATTTCCCGA  56 43
      CC0405 NONE
      CC0406 NONE
      CC0407  426273 ..  426290 +  -2.6  -4.38927   ACGAAACCGGACTGG             CCCCCT CCGAAT AGGGCG              TTTCTTGTCTGGCGA  62 12
      CC0408  427634 ..  427650 +  -4.4  -3.04144   GCATGGTCTACTGAT             CGC-CGT GGCG ACGCGCG              TCTTGAAGATCGGCC  45 27
      CC0409  428689 ..  428713 + -11.3  -2.82015   CCAAAGCGGGCCGGA          TCGGCGGCCGC CAG GCGCCCGGCGA          TGTCGTAGCTCTCGC  59 360
      CC0413 NONE
      CC0414  431295 ..  431324 + -19.3  -4.78848   CAGGTCTCCCAGAAG       GAGCGCTCCGGCC GCAA GGTCGGGGCGCTC        TTTTCTGTTTCAGGG 100 51
      CC0418  433917 ..  433952 + -16.2  -2.82516   CCGCGTATCCGCGCC    GATCCA-CCTCCCCCGC GTC GCGAGGGAGGATGGGTC    TATCCTCCTCACCCG  81 68
      CC0419  435595 ..  435616 + -15.1  -5.28481   GCAGGTTTTGGAGAG           GGCGGGGCC GCGA GGCTCCGCC            TTTTTTCATTGGGTG 100 60
      CC0421  436906 ..  436950 +   -10  -3.05844   ACCCCTCTCCCGACC GCTT-CGCGGCCACCCTCTCCC TCT GGGAGAGGGAT-TCGCGTAGGC TGTTCCCATGACCAC  62 42
      CC0422 NONE
      CC0423  437747 ..  437757 +  -8.2  -2.70932   CTGGGTTCACCCGCC                 CGCC GTC GGCG                 TGGTTGAGGGCAAAA  54 444
      CC0425  440016 ..  440033 +  -5.5  -3.21416   TAAGGTCGAGGCTTG             GCGCG GAACGAAA CGCGC              TTCATGGTCCGGATC  51 38
      CC0426  441609 ..  441619 +  -5.4  -2.57211   AGGAGCGGGCGTAAG                 GGAA GGC TTCC                 ATTCTCGAGGGCCGT  43 27
      CC0427  442970 ..  443010 +  -6.8  -2.61144   TGCAAACGGTTGCAA CCTGAGCGG-GGGTGCGGCG AGG CGCCGCACTCGCTGCG-AGA ATATTTAAGCGCTCA  48 130
      CC0428  444835 ..  444863 + -15.9  -4.67608   CCCCAGACAGCAGAA        CGCCCCCGCCGAC CAG GTCGACGAGGGCG        TTTTGTGTTCCGATC 100 183
      CC0430 NONE
      CC0431 NONE
      CC0432 NONE
      CC0433 NONE
      CC0434  450978 ..  450993 +    -6   -2.7224   CATCCTACCTGAACG              GGAGGC TATG GCCGCC               TGATGTCTACTGTCA  46 7
      CC0435 NONE
      CC0436 NONE
      CC0437 NONE
      CC0438 NONE
      CC0439  454227 ..  454242 +  -2.4  -3.78934   CGAGTGGAAAGCCGA              GGCCGG CGAG CTGGAC               TTCTTCTAGGGCGCC  52 1
      CC0440 NONE
      CC0441  455410 ..  455425 +  -7.5  -4.17556   CCGCTTTGTGGCCTT              GCCGG TCGCCC CCGGC               TTTGTTAGCACTCTG  72 107
      CC0442  458672 ..  458697 + -18.3  -3.91897   GGCTAAAGATGGAAA         GGGCGCTGACC TCAC GGTCGGCGCCC          TTTCTGCATCCAAAG 100 58
      CC0446  464751 ..  464780 + -19.3  -4.56597   TGCAAGCATGGAGCT       G-GGGCGGGGCGGC CCT GCCGTCCCGCCCGC       TTTTTGCCGGCCGCC 100 115
      CC0447 NONE
      CC0448 NONE
      CC0449  471401 ..  471452 +  -8.6  -2.79796   ATCGGCCAGGCGGTT CGCGCG-ATGATCTAGCCGTCAAAG CCG CTTCGACGGCTTGCCCGTCCGGGCG TCTGATGCGATAGGC  54 11
      CC0450  472935 ..  472966 +  -7.9   -2.8507   ACCGGTGAGGCAACT      TGGGCGGCGC-CCT ATCGG GGGAGGGCCGCCCG      TCCTTGCTTCGGTCA  53 177
      CC0454  478820 ..  478832 +  -4.1  -3.06796   TAGAGCCCTTTTTAT                CCGAT CTG ATTGG                TTCAGTCAGATCGGA  45 151
      CC0455  480616 ..  480644 +  -6.7  -4.17516   GTTAAACCGCTCGAA        CGCGCTCTAAGTC TAT GAATTAGAGCCTG        TTTATCTGGTTTAGA  69 66
      CC0458  482786 ..  482830 + -13.6  -4.90136   TCGCACTGGATTTGG CCCCTG-GGTCCCGGATCGGCC TGC GGCCG-TCCGGGATGACACGGG TTTTTGCTGTTACTT 100 119
        cysS NONE
      CC0461 NONE
      CC0462  485983 ..  485993 +  -8.2  -3.14132   ACGCGAACTAGCACC                 GCCG GCG CGGC                 TTGATCGCCACCCCC  58 11
      CC0463 NONE
      CC0464 NONE
      CC0465  489604 ..  489620 +  -3.6  -3.75153   CATTGGTCGAACTCC              CCCTCG CGGCC CCAGGG              TTTGCGTTCGGAGCG  55 435
      CC0469  493197 ..  493217 +  -5.3  -3.57263   GCGCGCGTCAGGCGA            GCCGGCTTC ACC GAAGCCGAA            TTTCCGGCTAGGCCT  55 41
      CC0470  493907 ..  493917 +  -2.4  -3.78775   GAAAACCGGTGGAAC                 GGAG TCG CGCC                 TTTAGTCGTGAACAG  53 230
      CC0472 NONE
      CC0473 NONE
      CC0474  497080 ..  497111 +   -21  -4.10657   CGTCTTCCCAAGATT      GGAAAGGCCCGGTG GCGA CACCGGGCCTTTTC       TTTTGGCGGGTCTCA 100 49
      CC0481  503260 ..  503284 +    -5  -4.09685   CGCGCGTCCCGATCA         GCCTC-GCC AAAACACC GGCAGAGGC          TTTTCAAAGATGACC  63 407
      CC0482  505844 ..  505863 +  -9.2  -3.01712   GGTCAGCCGCCCAGC            GCAGGGCG GTCT CGGCCTGC             TCTTCGCGACCCAGG  55 242
      CC0493  514622 ..  514642 +  -3.2  -4.00526   ATGTTCGAGACGGTC           GGCCAG-GC CTAA GCACTGGAC            TTTCCTTCTCCCCTT  58 14
      CC0494  515648 ..  515660 +  -3.3  -3.05384   TCCCTGTCAAAGTCC                GGGGC CAT GTCTC                TTCCATGACCGCCGA  43 77
      CC0495  516507 ..  516528 + -11.5  -3.41988   TGGGTTTCGCATCTG           GCTGCCGGA ATGG TCCGGCCGC            TGTTATTGAGTAGGA  71 331
      CC0496 NONE
      CC0497  517613 ..  517640 + -20.6  -5.11836   TTGGACCTGCCGAAG        CGGCCTCGGAGG GAAA CCTCCGGGGCCG         TTTTCTTTTGGCTGT 100 140
      CC0498  519204 ..  519215 +  -2.2  -3.70773   GCCGTAGCCATAGCC                TGTC AGAG GACG                 TTGTTCGATCTGGCG  53 417
      CC0500  521306 ..  521337 +    -5  -2.91924   TCTCTGGAACGGATA      GGGGCCGACGGG AACCCCCG TCCGTCGCCCGC       GTTTATCCCCCATGC  46 25
      CC0501  521572 ..  521598 +  -2.9  -4.11692   TTCCCCTATATCCCC        GCGTTCACGATG ACAT CGGCG-GAGCGC         TTTTGCGCGTCCGTA  61 90
      CC0502  525875 ..  525928 + -13.7  -3.54129   GAGAACAGCTGATCT GGATCTCCCTCCTCGCCTGCCCCTC TTAG GAAGGGTGGCCGGGGAGGGGCCTCC TTTCAGCCCGCTCTC  81 29
      CC0503  530254 ..  530283 + -22.3  -4.28774   CGCCAATTGATTGAG       GAAAGGCCCGGGA GAGA TCCCGGGCCTTTC        TTTTGGGTTGAGTAG 100 104
      CC0504  532662 ..  532680 +  -7.3  -3.14132   CCGACACCTTCACAG             CCCGGCC GAACG GGGCGGG             TTCGTGCGGCGCCAC  53 497
      CC0507  535294 ..  535314 + -10.4  -2.61214   GCGCTGGAGGCGGAG            CTGGCGCG GCTGA CGCGCTAG            ATGTTGGTCTTTTTC  59 5
      CC0510 NONE
      CC0511 NONE
      CC0512  539466 ..  539491 +  -5.5  -5.06585   TAAAGCGTTTGAAAG         GGCTCTAAG TGTTTGAT TTTAGAGCC          TTTTTATCTGGTTTA  85 68
      CC0513 NONE
      CC0514 NONE
      CC0515 NONE
      CC0516  542084 ..  542136 + -10.3  -3.55622   ATAAAATCAAATATT TAGAGCC-CT-TT--CCGATCTGACTG AAT CAGTCGGATCGGAGAAAAGAGGCTCTA TTTCAGGCGGTTGGA  70 87
      CC0520  545030 ..  545043 +  -2.3  -2.54193   ACGCACTTGGAGCGA               AGCGT CTCG ACGCC                TAGCTTGGACTCGTA  37 41
      CC0521  545493 ..  545509 +  -2.9  -3.60296   ACCTTCACGCGCGTT              CCTGC TGGAGTT GCGGG              TTTAGGGTGGACATG  51 87
      CC0522  547478 ..  547488 +  -8.2  -3.14564   GGCGATAGAGCGGCA                 GGCC CTG GGCC                 TTGATACGCCGCTCC  56 470
      CC0526 NONE
      CC0527 NONE
      CC0528 NONE
      CC0529 NONE
      CC0530  554396 ..  554414 +  -5.8  -4.07568   CCCGGCGATGGCGTT             GGCCGCCG GCG CGCCGTCC             TTTTCGACCGGCGAG  66 479
      CC0537 NONE
      CC0538  567607 ..  567618 +  -3.6  -3.96624   TATTATCCGGACAGG                CGCT GATC GGCG                 TTTATGATGCGGATA  58 149
      CC0539  570623 ..  570647 + -21.5  -3.13403   GCTGCGTCTTTCCCT          GCCTCGCCCGT CGA ACGGGCGAGGC          TCTTCCTGGCGCCCG 100 78
      CC0540 NONE
      CC0541  574142 ..  574170 +  -3.9  -3.31144   TGAAGCTCTAGGAGC       CGGC-ATGCG CCTGTCCCTC CGCATCGCCG        TTGTGACCCTCGCCC  48 30
      CC0542  575412 ..  575426 +    -7  -3.12327   TCGCCCAGGACATGG               GCGCGG CGG CGGCGC               TGTTGGGTGTCGCCA  53 47
      CC0543  578233 ..  578255 +  -4.1  -3.14132   ACACCGGCTCGTCCT          GG-GCGATCG CTTC CGATCCCGCC           TTGGTGGCGGCCAGG  47 255
      CC0546  585070 ..  585084 +  -2.8  -2.73799   ATTGAGCTTTAAGCT               TAGATG ATG CAACTA               TGAATTGTTTGTGGC  40 36
      CC0547  586144 ..  586162 +  -5.9  -3.31461   AACCCTCACCGTGCG             CGCCGAC AGCGG GTCGCCG             TTGTGCAGATGGGTG  52 442
      CC0549 NONE
      CC0550 NONE
      CC0552  591560 ..  591573 +  -2.3  -4.15703   GGGCTCCGACCATAT               CGAGA ACGG TCCCG                TTGTTGTTTGTGGCG  59 185
      CC0562  605862 ..  605872 +  -6.8  -3.18849   GAGGAAGGATCAGAA                 CGTC CAG GACG                 TGTTGATCATGTAGG  53 254
      CC0565 NONE
      CC0566  611798 ..  611815 +  -3.3  -2.69151   AAGGGCCTGATCGAG             CGGGTGGC GGC GCC-CCGG             TGATCTATCCCACCC  40 5
      CC0567 NONE
      CC0568 NONE
      CC0569  615060 ..  615090 + -16.2  -2.78384   AAACAGAAGATTAGA       GCTTGCGGCCTGAC GCG GTCAGGTCGTGAGC       TCTAATCGAACACCG  81 103
      CC0571  619561 ..  619594 +  -7.3  -4.72272   ACCCCTCCTGTGAAG     TTTGACGGCCGGTCT ATCC GGATCGGCCGTCGCC      TTTTTCATAGAGGAG  86 46
      CC0572  621308 ..  621324 +  -5.7  -3.53012   CAATCGACGCTAGAA              CGGCCCG CTC CGCGCTG              TTTCGGGAGCGACCG  55 78
      CC0573 NONE
      CC0574  625109 ..  625121 +  -3.3  -3.89881   GACGTGAACACCTCC                GCCGA ATG TCGCC                TTTCTAGAGGTTAGT  56 133
      CC0575  626819 ..  626831 +  -3.3  -3.53012   CGGGCGTCCATCGCT                GGCAA ACG TCGCC                TTTCGGCAGGCGCCA  49 59
      CC0581 NONE
      CC0582 NONE
      CC0583 NONE
      CC0584  639864 ..  639891 +  -6.3  -4.16943   GTGGACAGCGTTAGG        TGGTCCGTACA ACGCCC TGTGGGGACCA         TTTTACGCTGTCCGC  69 275
      CC0586  643494 ..  643508 +    -7  -3.53811   CACCATGCCCGCCAG               GCACGC GCC GCGAGC               TTTCAGCGCGGTCAG  60 398
      CC0588  645012 ..  645032 +  -8.2  -3.64703   TCGAGGTCGTCAGCG            CGCTGGCC TCATC GGCCAGGG            TTTGACTGGCGGCGG  63 192
      CC0593 NONE
      CC0594  652538 ..  652589 +  -4.4  -3.09492   CGACGCCGATGGAAG GATAGCCGCATGAGCGC-GCGGGAC TATGT GACCCTCCGCG-TCG-GCGGCCATC TCTTCGGGTTGGACG  45 13
      CC0595  652990 ..  653005 +  -2.5  -3.44051   CGGGCATTATGGAGC              CGCAG CATGAC CTGTG               TTCTGGTCGTCGACG  47 16
      CC0596  653345 ..  653403 +  -4.6  -2.82742   AAGCCAAACTCGCCA TGGCCGGTATCGCGCGATGAGC-GCCGCCG TCG CGGCGACAGCCCATC-C-CG-TGCGGGTCA TGATTGTCGACGACT  46 6
      CC0597 NONE
      CC0598  655630 ..  655645 +  -4.6  -2.52464   CAGTCACCATCTGTC              TCCGAC ATGC GCCGGA               TCGCTTCAAGCGCCC  43 391
      CC0599 NONE
      CC0600  658384 ..  658405 + -17.3   -5.4833   TAACCGGTGAGGGAA           GGGCGAGGC CGAG GCCTCGCCC            TTTTTTATTGGATCC 100 51
      CC0607  667915 ..  667951 + -19.4  -6.09196   AAGCTTGGACAACGA    CGTCCGGAGGGACCGC TGCGC GCGGTCTCGCCGGGCG    TTTTTTTGTTTTGGC 100 468
      CC0608  669387 ..  669401 +  -2.8  -2.96216   ACCCTCGAATACAAG               TTCTAG CCC CTGGGA               TCTGTGATCATGACC  42 20
      CC0609 NONE
      CC0610 NONE
      CC0611 NONE
      CC0612  673310 ..  673348 + -10.1  -2.71364   CGCACATGCTGGCGC   CGATGGCCTTGGCCGCC ACCGG GGCGGGCGAGGCCGACA   TCATTGCGCCGATGG  60 211
      CC0614 NONE
      CC0615 NONE
      CC0616 NONE
      CC0617 NONE
      CC0618  682086 ..  682100 +   -10  -3.65201   TTTCTCGCGCCCAGA               TGCGAC CGC GTCGCA               TTATTGAACGTCTTA  70 102
      CC0620 NONE
      CC0621 NONE
      CC0622 NONE
      CC0623  691807 ..  691825 +  -6.6   -3.0395   CTAGGCGGCGATTTT             GCGGTGCT GCA AGCGCCGA             TGTTCAAGGGTCTGT  51 37
      CC0628 NONE
      CC0629 NONE
      CC0630  697862 ..  697902 +  -9.5  -4.11216   CGGGGCGCACCAGGG  TGAGGCCGGCCTCCTGGGC CAG GCCCTCGATCTCGGCCTCG  TTTTCGAGCTCGCGG  78 473
      CC0637  705754 ..  705799 + -14.9  -5.46706   CCCGTCACGCGCGAA CCTAGAGCAAAATGCGCGATT CATG AATCGCCCATTTCGCTCTAGC TTTTTGTTTTCGCAT 100 21
      CC0642  710462 ..  710484 + -10.6  -3.41051   TGACGATCCAGACAG           TCGCTCTCTC CAT GAGAGAGGGA           TTCTCGTGCGCGTCA  68 38
      CC0645  712492 ..  712511 + -10.6  -4.11183   GGCGGGGGCGGGCTT            CCCGGCGC CGTA GCGCCGTG             TTGTTTCTCCTCCCC  81 13
      CC0649  717770 ..  717782 +  -3.3  -3.53012   CTCAAGGCGCCATCC                GCCCA AGC TGGGA                TTTGGCCAGCAAACG  49 495
      CC0652  721624 ..  721646 + -16.2  -3.27436   GCCGCCAAATAAAAA           CGCCCCCCGC TGG GCGGAGGGCG           TCTTCTAAATCTCTG  88 44
      CC0655  725426 ..  725444 + -14.6  -2.77222   TCGGCTGCGCCGACA             CCTCTCCC CTG GGGAGAGG             ATTTGCGATCCTACT  75 231
      CC0659  730986 ..  731008 + -16.4  -3.44325   TGCGGCGCGGGCCCC           TCCCTCTCTC CAT GAGAGAGGGA           TTCCTTGTGGCCGAT  89 237
      CC0661  732385 ..  732410 + -20.5  -4.32034   CTGACGCATTCGAAA         GCCCGCCAGGA GCGA TCCTGGCGGGC          TTTTCGTCGTGGTGA 100 60
      CC0662 NONE
      CC0664  735419 ..  735430 +  -4.4  -3.11539   AACAATTGTGGAAAA                CCTA TTTC TAGG                 TCATTATTGTTTTAT  47 15
      CC0665  735801 ..  735827 + -10.1  -5.29445   CGTAACGACAAGAAG        GGGCCGGGCAGC ACAC GCTACC-GGCCC         TTTTTCTTATTCAGG 100 36
      CC0667  736623 ..  736641 +    -3  -3.49475   CTGATCCTGGCGGGT             CCGGCG AACGTGG CGGCGG             TTCTATGACGCTGCC  49 45
      CC0668  736939 ..  736964 + -17.5  -4.11751   CCAGACAAAGCAAAA         CCCGCCGCGAC CTGT GCCGCGGCGGG          TTTTGAAAGCTTGGT 100 121
      CC0673  741459 ..  741480 + -11.5  -4.22338   GTCCGCTTCGCGGAC           ACCTCCCCC GCTA GGGGGAGGA            TTTTCGGATTCTACT  84 114
      CC0675 NONE
      CC0676 NONE
      CC0677  745391 ..  745412 + -10.1  -3.14468   GGCGTCATGAACCAG           CGCCCCGAT CTCG ATCAGGGCG            TTGACTGTACTGACC  60 217
      CC0680  747227 ..  747241 +  -3.4  -3.66178   TGGATCACCTTAGGG               CGAGCC TGG GGCCTG               TTTGAGGTTGGCGGA  51 151
      CC0683 NONE
      CC0684  751853 ..  751877 + -18.7  -3.24708   AGTCCATGTCGCCGC          TCTGGATCGGC TGG GCCGATCCAGA          TCTCTTTGGGAGATG  93 132
      CC0687  754249 ..  754276 +    -4  -3.01712   GGTCGGAACGTAGAG        GCGGTCTGTCACG CGC CG-GCCTGATCGC        TGTTAGGAGCCCCGA  45 2
      CC0688  754823 ..  754869 +  -7.3  -3.32498   ACCGCACTGCGCCGG CCCCTG-GGTCCCGGATAGCCTC TGC GAGGCT-TCCGGGATGACACGAG TTAGTATCTGAAATA  58 129
      CC0691  757751 ..  757780 +  -7.1  -2.90982   CTCAACAAACGTCTG       GGCCAATCGCTGCC CAT GGCAGGGA-TGGCG       TGTCTACGCATTTGT  50 83
      CC0692  758940 ..  758950 +  -8.2  -3.53224   CCTGATCGCGCCCGC                 CGCC CGA GGCG                 TTTGGCCGCAGGCTG  63 36
      CC0693 NONE
      CC0694  761535 ..  761550 +  -5.4  -3.29144   CAGGCGCTCCTTCAG              C-GCCAG GGC CTGGCCG              TTCTCGGCCAGATCA  49 389
      CC0696 NONE
      CC0697  765410 ..  765421 +  -2.2  -2.65271   GCCGGGGGATTGACG                CC-GC GAC GCTGG                TGCTCTGAAGTTATA  38 28
      CC0698  766378 ..  766405 + -22.8  -3.76952   AGACTGAAACGAAAA        CGGCCCGGAACC GCGA GGTTCCGGGCCG         TTTCGATTCGGTAGG 100 34
      CC0706  775677 ..  775691 +  -2.8  -5.00616   AGGTCGGAGTTAAAT               ACAATC TTT GATTGA               TTTTTTGGCCACGGC  78 222
      CC0707  776071 ..  776093 +  -4.7  -3.05596   AAGATCACCCCCAGC           GTCCGCCGC CTTCC GCTGCGCAC           TTCGCTCACCCCATG  46 90
      CC0711 NONE
      CC0712  781526 ..  781548 + -16.4  -3.85698   TGCGGCGTGGGCCCC           TCCCTCTCTC GAA GAGAGAGGGA           TTTATCCCGCGCGCC  95 197
      CC0721  789998 ..  790023 + -21.9  -4.88918   GTCCGAACAGACAAA         GGCCCGGCGGA TCGC TCCGCCGGGCC          TTTTCTTTGGGCTCA 100 52
      CC0731 NONE
      CC0732  799619 ..  799659 +   -14  -3.42056   CACGCGCTTAAGACC GG-AGGGGGCGCTCCGTTC GGGG GAGCGGAGCGCCTTCGACC  TTATCAATTGACGCT  79 30
      CC0733  800614 ..  800665 +  -9.5  -2.57564   GCGATGTCGCATCAT CCCGAGCCGCCCCGGATGAAT-CTGG GCC TCGGCGTTCG-CCGGGGAGG-TCGGG CTTCTACCGCCCTGC  56 333
      CC0736  802897 ..  802939 +  -6.8  -3.53012   GGTCGAGACGGCGGG GTCGCG-GTAGGGGCGGGC TTTAGC GCCCCCTCCGTCACGCGGC TTTCGCCGCGCGCCA  57 16
      CC0737  804878 ..  804890 +  -4.7  -3.04263   ATGCCGAACAGCTTG                CCGGC CGA GCCGA                TCTTGACCGTCCGCT  46 507
      CC0739  809621 ..  809636 +  -3.2  -3.41745   CTGCATCTCGGCCAC              GAACGA GCGG TCGATC               TTGATCTTGTCGAAC  49 310
      CC0744  816417 ..  816445 + -23.2   -3.1886   TTTGCGCGCCCGATT        CCCCGAGGCGCG GGGTG CGCGCCTCGGGG        TTCGTGGACTTGCCT 100 278
      CC0747  821898 ..  821921 + -11.6  -5.28176   TGATCGCTGGAATTG          GGGGCTGGCC GCGA GGCCGGCGCC           TTTTTTCTGGGTGGG 100 49
      CC0749  824909 ..  824925 +  -5.7  -4.13304   CGTGGGCGGCGCCGT              GCGCCTC GTG GTGGTGC              TTTTCGAGCTGCTTT  69 357
      CC0751  826822 ..  826836 +  -2.8  -2.64155   GGCCTGGAGCGGTCC               GACG AGGGCGG CGTC               TAGCTTTAAGCCACC  39 8
        fixT  828483 ..  828515 +  -3.1  -3.06915   GATCAGGCCGGACCA      CAGCGCCGGGCCCAG CTG CTTGACCAGGCCCAG      TTCGGTGAGCTGCGT  41 463
      CC0756  831724 ..  831737 +  -3.8  -3.69092   GATCGGCAAAGGGCG               CTCG GTACGA CGAG                TTTCGCCTTGATCTT  56 114
      CC0757  832981 ..  832994 +  -3.7  -3.31461   ACAGGGTCATGCGCA               CCAGG GCCG CCAGG                TTGTCGGCCTGCATC  47 68
      CC0762 NONE
      CC0763  841690 ..  841716 +  -8.7   -3.3482   GCGGACCCGAATAGA         GAGGGCGCG ACATTCGAA CGCGCTCTC         TTCGTTCACCAATTA  60 189
      CC0764  842305 ..  842329 +   -20  -5.35815   ATCGGAAAAGAAAAA          GGCCGCCGGG TTCGC CCCGGCGGCC          TTTTTCTTTGGTCTC 100 52
      CC0787  866792 ..  866823 + -13.7  -5.41143   CGCGCGACGTCCTCC      CCCGCGCATCGTC ACCTGC GACGGTGCGCGGA       TTTTTTTGACCGGTG 100 201
      CC0788 NONE
      CC0789  871797 ..  871817 +  -4.5  -3.05816   CCAGGTGTGGGCGCT            GGCCACCGC GAA GTCGCGGCC            TTGCGTCAGGCGTGA  46 398
      CC0791  873244 ..  873285 + -18.7  -3.91897   GACTGACCGGCGATA GGGCCGGCCGGCGCCTT CCCCTCCC AGGGAGCCGGTCGGCCC  TTTCTCAATGAAAAA 100 81
      CC0792  874483 ..  874504 + -15.9  -4.99638   GTTCGTCGTCGAGAA           GGGCGGATC TTCG GATCCGCCC            TTTTTCTATGGCTGT 100 56
      CC0793  875855 ..  875876 + -15.9  -4.98522   GTTCGTCGTCGAGAG           GGGCGGATC TTCG GATCCGCCC            TTTTTCTATGGAGTT 100 56
      CC0794  877049 ..  877072 + -13.8  -4.62069   CGTTAGACCTGGAAA          GGGACGGCCC TGGT GGTCCGTCCC           TTTTTCAGGTCAGGG 100 93
      CC0797  883784 ..  883804 +  -5.4  -3.64703   TGAGTTGTCGCGGTA           T-CGGGGGC TTTG GCCTCCGCA            TTTGAGTCCAGGCCC  55 265
      CC0798  885852 ..  885866 +  -4.2  -2.62184   CCTCCAGCCGCGAGA               CGGTGT CGA ACACCA               TCGTCTGGCGGCGGG  40 115
      CC0805  895698 ..  895727 + -13.6   -2.5294   GGGGAAGCGGTTTGG       CCTCAGGTGGCGG GCGCG CCGCCGCC-GAGG       GTCTTGTAGAGGGTG  71 451
      CC0809  902368 ..  902404 +  -4.9  -3.39327   GATCGAGCGCCAATA    GGCCTCGTCGAACAGCA CGA TGGGGATCGGCGGCGCC    TTGTCGGTCTGGCGC  49 172
      CC0811  904926 ..  904966 +  -8.9  -3.53012   CGCCCCCGTGGTGGT TCCCGACG-CGGCCGAGG CGGCGA CCTCGGGCGGCGGCGGAA  TTTCGGCCAGGCGCA  61 244
      CC0815  911614 ..  911624 +  -8.2  -3.55444   CTGGGTCCCGGATAA                 CGCC TAC GGCG                 TTTCCGGGATGACAC  65 127
      CC0824  920683 ..  920693 +  -2.4  -4.36914   GCGAGGCTTGCCGTT                 CCCG TGG CGTG                 TTTTGTCGGGAGGGC  65 247
      CC0831  928088 ..  928099 +  -2.2  -3.95324   GCAGGCTTGCGCCAC                CTTG ATCC CGAG                 TTCTTCTTGCAACTC  56 400
      CC0835  930676 ..  930686 +  -4.6  -3.53012   GCTCTCTTCGCCCGT                 TCGC CGC GCGG                 TTTCGCCAAGGCGAC  53 82
      CC0836  933324 ..  933360 + -13.3  -2.70932   CAATACAAAGGGCTA   GAGCATTTCTCCGATC CAAACA GATCGGA-AAATGCTC    TAGTTCGAGGCCACC  68 309
      CC0843  940138 ..  940148 +  -6.8   -3.6707   GCACGCGGTTTACGG                 GCTG GAT CAGC                 TTTAAGGTCTTGCGT  59 10
      CC0844  940844 ..  940858 +  -2.1  -2.70932   GGGTGCGCGAGGGGA              GGC-GT TAAC ACTGCC               TGGTTACCCGCCGAC  39 69
      CC0845  941777 ..  941797 +  -3.2    -3.794   CGCGACGAATCGTGA            CGCTGG CGTGGCGAA CCGGCG            TTTGATGAGTTGCGC  54 524
      CC0848  944091 ..  944119 + -16.7  -4.72272   CCAGCGCGCCAGACT        GCGCCGTCCGG TTCCCCT CCGGGCGGCGC        TTTTTCGTGAGCGCG 100 320
      CC0849  946669 ..  946683 + -11.4   -4.0896   GGAGTGCGGCGCGCT               TCGCGC GCG GCGCGA               TTTTCGGGGGCGTTT  79 147
      CC0851 NONE
      CC0852  949944 ..  949967 + -15.2     -3.67   ACCCATCTAGCGTTT          GGGGCCGGCG ATGT CGCAGGCCCC           TGTTTTGGAACTTCA  86 459
      CC0854  950142 ..  950164 +  -8.4  -3.84451   TCATCGAACAGATCG           GATAGAGCCT GTC GGGCTCCATC           TTTACATTTGAAGCG  71 21
      CC0857  954808 ..  954822 + -11.4  -3.53811   CTTGGCCTTGGCGTC               GCCCAG CAG CTGGGC               TTTCAGGAAGGTGAC  71 364
      CC0859 NONE
      CC0860 NONE
      CC0861  959472 ..  959500 +  -8.7  -3.01712   CGGGCCTTAGGCTAG        AGCAGGCTAAGGC TTG GCCTTCGCCCGCG        TCTTCGGCGACAGGG  57 48
      CC0872  968758 ..  968801 +  -8.6  -4.26344   CGACGCGGTAAAAGA CC-ACGTGCGAGCCGCTGGCG CAT CGCCTGTAGCCCGCGCGGAGG TTTTCATCCGGCTGT  78 106
      CC0875  970182 ..  970194 +  -7.7  -2.72344   CCGCGTGAACCGGTA                GACGA GTC TCGTC                TCCTTCCAGATCGCC  52 33
      CC0876  971575 ..  971596 + -13.7   -4.8622   ATGCGAAATGCGAAA           GGGAGCCGT GAAA GCGGCTCCC            TTTTTCGTTGGCAGG 100 55
      CC0877  972459 ..  972472 +  -2.3  -3.51365   ATATCTCGCGAGCAA               GGGCT GGTG AGACC                TTGTGTGGCGTATCG  47 16
      CC0878 NONE
      CC0879  975777 ..  975798 +  -7.1  -3.66018   GCCTTTCGGCGTCAG           CAGCGCGCG GGTG CGCGGGCGG            TTATTGGCGTAGTCC  60 104
      CC0885 NONE
      CC0886 NONE
      CC0887  982009 ..  982028 +  -5.6  -3.05384   CACAGCCTGGCGCGC            GCCTCCTG AAGC CAGGGAGC             TTCCATGACCGACCC  49 17
      CC0888  982530 ..  982561 +  -9.5  -2.81872   GGGCGCTGCGCCCTT     GCCGGACG--GC-GCG TAG CGCGGCAACGTCCGGC     TCCTCTTGTCGTCCG  57 61
      CC0889  984029 ..  984039 +  -3.2  -2.70936   ATTTTCGACAACAGG                 GGAG CTG TTCC                 TAATGTCCTTCGTCC  40 63
      CC0890  984878 ..  984896 +  -8.8  -3.41051   AAAGCCCAGCGGGCC             GGTCACAC ACT GGGTGACC             TTGTAGTCGGGCTCG  61 340
      CC0892  987025 ..  987044 +   -15  -2.77962   CGCTACGCGTCGACA            CCTCCCCC ACTA GGGGGAGG             ATTTAAGCTCTCAAA  75 432
      CC0895  989036 ..  989051 +    -4  -3.28791   GGAGCGGGGCGGATT              CGG-GAA GGC TTCACCG              TTCTCGGAACACGGT  48 80
      CC0896  991223 ..  991233 +  -8.2  -3.14344   ACGCAGGCCTGGCCC                 GGCG CGA CGCC                 TTCCTCGGCGCCGTC  56 141
      CC0901 NONE
      CC0902 1000224 .. 1000257 +  -8.3  -4.14175   GCTTGAGGAACTCTT     GAATATTAAGCGCTA ATCA TAGGGCTTAACATTC      TTTAATTCTTGTGTT  76 10
      CC0903 1000769 .. 1000806 + -17.8  -4.07568   ACAAGGGTTTGATGA  CGTTCAGCGGCCGCGCCT GCAA GGGCGCGGCCGC-GA-CG   TTTTGGCGCCGCCGG 100 105
      CC0904 NONE
      CC0905 NONE
      CC0906 NONE
      CC0907 NONE
      CC0908 1004624 .. 1004646 +  -5.5  -2.70932   AATCATCAAGGACGG          CGACCAGGGC TGAC GCCC-GGTGG           TCGTTCGAGAGGGAG  46 13
      CC0909 1006069 .. 1006097 +  -6.6  -4.55287   TGGCGGGACCGAAAA        CCTCGCCCTTCG ACAAG CTCAGGGTGAGG        TTTTCTATGCCTGGC  78 57
      CC0910 NONE
      CC0911 1009933 .. 1009958 +  -8.9  -3.14051   TGGACTTCTAGGCCG         CCGCCTTCGCGC CCG GCGCCG-GGCGG         TATTGCTCCGCGTCG  58 30
      CC0914 1012556 .. 1012566 +  -8.2  -3.35679   CCGCCTGATCGCGCA                 GGGC GCG GCCC                 TTGTCGGTCAGCGCG  59 133
      CC0918 1015506 .. 1015524 +  -7.3  -3.33261   CATGCCCAGCAGCTG             GCCGGCG GCCCA CGACGGC             TTGTCGACCTTGAGC  55 175
      CC0920 1017851 .. 1017872 + -15.9  -4.08767   CTCCGGCCTTCGGCC           TCCTCCCCC TCTG GGGGGAGGA            TTTTCCGACCGTCCG  95 244
      CC0922 1023111 .. 1023129 +  -6.7  -3.04144   TCAAGGCGCGCTGAG            CCGTCCTC AGAC GAGG-CGG             TATTCAGCGTCCAGG  51 27
      CC0925 1028552 .. 1028575 + -19.6  -5.28942   TTGGATGGAGATTGG          CGGCGGGCTC TCAC GAGCCCGCCG           TTTTTCTTTGCGATG 100 53
      CC0928 1031820 .. 1031843 +  -5.9  -3.14463   ACCGCCGGTCAGAAG          GGCGACGCGC CGCAA GC-CGCCGCC          TTGATCGAAGGCCTT  51 97
      CC0929 1032228 .. 1032252 +  -2.8  -3.28712   GGGCGGCGGCGCGAC          GTTGGGGG GAAAGCACG CCCTCAGC          TTGTCGCAGGGGCGA  46 122
      CC0930 1033348 .. 1033364 +  -2.1  -3.09492   CCCGTCGCCGCCAAG              CCGGACC GCT GATCCCG              TGTTCGCGTTCAAGG  41 14
      CC0931 NONE
      CC0932 1035245 .. 1035261 +  -2.1   -4.2828   GGCTGACCTCGAACG              TCCGCGA TCC TGGCGGC              TTTTCCTAAGTCGCC  62 0
      CC0933 1036048 .. 1036067 +   -15  -4.85129   TTGAAAAGACGGGAA            GGGGACGC GGCG GCGTCCCC             TTTTTCGTGTCTGCT 100 54
      CC0937 1041779 .. 1041810 +  -5.7  -3.57144   AAGGCCGCCGCCGTT      TCCTCCGCGACGC ACAACA GCAACGCAGAGGA       TTTGGCCATGAGCAC  57 53
      CC0938 1042025 .. 1042050 + -21.9  -4.20531   CTATGACTGACAAGG         CGGCCGCCGGA GCGA TCCGGCGGCCG          TTTTACATGGCTGTC 100 35
      CC0940 1045971 .. 1045981 +  -8.2  -2.54896   CCGCGTGCCCTGGCC                 CCGG TCG CCGG                 TCCATTCGATCAGGC  51 469
      CC0946 1052702 .. 1052717 +  -8.2  -3.98378   GCAGAGCGCCCAGGC              GGCCCG CGAC CGGGTC               TTGTTCTTCGGTGTC  73 182
      CC0947 1053809 .. 1053855 + -12.8  -3.16191   AAATCGGATGGGAAA TGGAGGGGGCGCGAGGGCGC ATTTGCC GCGCCCTCGCTCACCGCCCG TTAATCACGCTCTGG  73 174
      CC0948 1055201 .. 1055214 +  -3.1  -3.26164   GTAACCGAGAGCCTT               CTCGA ACAT TTGAG                TATTATAAATGATCT  46 119
      CC0949 1055795 .. 1055842 + -23.7   -3.3941   GTTCGCGGCCTTTGC CAA-GATCAGCGCCCGTCGTCCG AACC CGGACGGCGGGCGCTG-TCGTTG TTGGTTGACTCTCCT 100 65
      CC0953 NONE
      CC0954 NONE
      CC0955 1060789 .. 1060802 +  -9.5  -3.91084   CTGATGAGGTTTCAA               CGCGC CAAG GCGCG                TTTGGTTGAGCGTCG  74 398
      CC0961 NONE
      CC0962 1068708 .. 1068758 + -10.3  -4.18401   CCACCGTGCCAGCCG CCCCTG-GGTCCCGGCGCTCCGCGC TTC GCGCTGCG-GCCGGGATGACACGGG TTTTACGGTCTCTGC  81 288
      CC0964 NONE
      CC0965 1071978 .. 1071988 +  -8.2  -3.28712   GTGTCATCCCGGAAA                 GCCC AGA GGGC                 TTATCCGGGACCCAG  60 77
      CC0966 1073890 .. 1073918 +   -11  -3.64703   GTCGCCCCTTCGGGT       CGACACCTCCCCC GCTG GGGGGAGGA-TCG        TTTCACTCCACAAAC  73 121
      CC0970 1082270 .. 1082300 + -10.3  -5.00616   CCCCTCTCACCTCCT       GCGGCCGCTGTGG AACCC CCACGGCGGCCAA       TTTTTTAGGGAGACG 100 133
      CC0971 NONE
      CC0972 1085611 .. 1085629 +  -5.2  -3.95022   TCCACCAAGCGGAGC             GGTCTGCT AAC GGCGGATC             TTTGGTGTTCCTAAG  60 155
      CC0977 1089680 .. 1089709 + -19.3  -3.71649   TGACGTCGCTTTTGA       CGGGGCGCCGAAG CAAC CTTCGGCGCCGCG        TTTCCAGTTTCGGCG 100 38
      CC0980 1095414 .. 1095432 +    -8   -3.6715   CGATGCGTCATCGCC             GGGTTGCC ATC GGCCGCCC             TTTCGGCTTCGCTGA  62 63
      CC0981 NONE
      CC0982 NONE
      CC0983 1100635 .. 1100649 +  -2.8  -3.47573   CGAGGCGTCAAGTGC               GGCT CAAGAAC AGCC               TTATGATCTGGGTCC  49 97
      CC0984 1102495 .. 1102524 + -20.8  -5.07652   AGGGGTCGCGATCCG       TCGGCGCCGGAG CTGCCC CTCCGGCGCCGA        TTTTGTTTTGGGGGG 100 64
      CC0987 NONE
      CC0988 NONE
      CC0989 1110994 .. 1111013 +  -3.4  -4.13728   CACAGGACTGCGACA            AACCGGCG CAGG CGCCGCTC             TTTTGGGCATCTGTG  61 427
      CC0992 1114770 .. 1114792 +  -4.7  -3.92592   GTCGGGCCTGGCCAA           GCCTAGCTG ATCCC CAGCGCGGC           TTTGGTCTTGCGGGT  60 16
      CC0995 1118980 .. 1119005 +  -9.1  -3.54129   CTTCTAGAGCCCTTT         AGCTTTAGATG GAAT CATCTAAAGCG          TTTGAAAGGGCTCTA  68 34
      CC0996 1119640 .. 1119663 +   -16  -3.28712   CATAGTAACGCTGAA          CGGCCGCAGT TTCG GCTGCGGCCG           TTCTACCGCCAAAAG  88 273
      CC0997 1120220 .. 1120230 +  -2.4  -3.53444   ATGAGCCAAGAGTCT                 CTCC GGC GGCG                 TTTCGCGCCGGATGA  47 0
      CC0998 1121975 .. 1121995 +    -9  -4.08945   TCCAAGCGGCCGAGT            CTGACGGT GTTCA ACCGTCGG            TTTTAGGCGCGTGCT  76 66
      CC0999 1125510 .. 1125533 + -17.4  -4.39696   ACCGGAAGCAAGGAT          GGGGTCGCCG CTTG CGGCGGCCCC           TTTCTTCCTTTGAAG 100 48
      CC1000 NONE
      CC1001 NONE
      CC1002 1129022 .. 1129056 +  -3.5  -4.07568   GGACCTCGGCCAAGG    CCTCCACCGCTTCAGCG TAA CGC-GCGGCGTT-GAGG    TTTTCGAGCGCCCAG  60 194
      CC1007 1136841 .. 1136870 + -17.9  -4.30987   ATCGCTAGACTAAGA       GACCCCGTCTTCC GAAA GGGAGGCGGGGTC        TTTCTTATGGGCGCT 100 70
      CC1008 1138763 .. 1138779 +  -3.6  -2.50816   GCCCGCGCCGTTGCA              GCGCGT CCAGT AAGCGC              CTTCGTCAGTCCGCC  39 13
      CC1009 1140197 .. 1140229 + -17.7  -3.75153   AAGCTTTTCGGATGG      GCGGCGCGGGCGAGT TAA ATTCGCCGGCGCTGC      TTTCCATTCGCGGGC 100 69
      CC1010 1141255 .. 1141277 +  -4.1  -3.06183   CGCCGACATCGCGCG          GCGCTCG-CG CAAC TGATGAGCGC           TTCCCTCGCCATCGG  45 10
      CC1011 NONE
      CC1012 NONE
      CC1013 NONE
      CC1014 1145094 .. 1145107 +  -8.1  -3.81146   TGTCACATGGGAAGA               GACGG TCCG CCGTC                TTCTTGATTAAGCCA  69 1
      CC1015 1146756 .. 1146808 +  -7.2   -3.5936   ACCGCGCCCCGCAAC TAGAGCCCTTTCCGATCGGATCG CCTCAATC CGATCGGATCA-AAGGGGTTCTA TTTCAGAAGTTTAGA  62 23
      CC1017 1150297 .. 1150327 +   -24  -3.92996   CAAGACTTCCCATTA       GCCCCGCCGGAGAC CGC GTCACCGGCGGGGC       TTATTGTATCTGGGA 100 480
      CC1020 1153204 .. 1153216 +  -3.3  -3.13403   CAAGAGGGTGCGTCT                TCAGC CTT GCGGA                TCTTGATGGCCCACA  44 7
      CC1022 1154217 .. 1154231 +  -7.8  -3.05384   GCGATCCCAGTCGCG               GTCCTG GGC CAGGGC               TTGGGTGGCCAGCAG  52 345
      CC1026 1158129 .. 1158145 +  -9.3  -4.56597   TCGGGCCGTGTCCGT              GGCGGCC CTG GGCGGCC              TTTTTCAGGCGCAGG  91 140
      CC1028 NONE
      CC1029 1159706 .. 1159750 + -12.5  -2.71364   CGCCGCCGCCCATAC CGCACCGCCCCGGGCGGCGGC TCG GCCGGCGGCAGGGGCGTGGCC TCCTTGGCCAGGTCC  68 66
      CC1031 NONE
      CC1032 1164132 .. 1164143 +  -3.6  -5.08824   CCCATGGAAATCTAG                GCGG CTGC TCGC                 TTTTTTGGGTAGAGC  78 26
      CC1035 1168392 .. 1168409 +  -5.5  -3.56092   GGTCGATCAGGGTCA             GGGCCAT CAGG ATGGCGC              TTTCCGGCGTCATCG  54 402
      CC1053 1186081 .. 1186095 +  -2.1   -3.4015   GGACAAAACCGCCAT               CAAGC GTATG GTTTG               TTCTCGGCTTGTTCT  47 43
      CC1054 1186757 .. 1186773 +  -4.3  -3.79906   GCTCCGCCTTGGCGC              GAGCGTT CGA GACGCGC              TTGTTCTCGGCGTAG  55 391
      CC1056 NONE
      CC1057 1190818 .. 1190840 +    -4  -3.39895   GGGTGATGGCGATAC           GGGACCTCTT TCA GAGAGCCCCC           TTGATTCGTCGGGCG  51 120
      CC1058 NONE
      CC1059 1192243 .. 1192255 +  -6.2  -3.54602   CTGGCGGTGACGTTC                GGCG GCGCG CGCC                TTCTGCTCTTCGTTG  57 115
      CC1063 1196304 .. 1196320 +  -9.3   -2.9155   AACGTCATCGCCTTT              GCGCCGC GCT GAGGCGC              TCTGGTCTTACCGCA  58 14
      CC1065 1197732 .. 1197745 +  -2.3  -3.14962   TCCCCTCAACAGCGC               TCGCG TACC CGCCA                TGCTTTTCCTCATGA  43 141
      CC1066 1198326 .. 1198345 +  -5.7  -3.87149   GAGTCGGGGCGCGAT            GATGGTC GAGCAG GGCCATC             TTTCGATTTCCTCCA  63 226
      CC1068 1200462 .. 1200478 +  -5.7  -4.07568   GTGTGCGTCCTGATG              GTCCGCG CGT CACGGGC              TTTTACAGCGCCGGC  66 457
      CC1070 1203514 .. 1203546 +  -8.3  -3.14344   GCGTTGGGCCAGATC      GGCCAGGTGCGGC CGATCAT GACGTTCCTGGCC      TTCATCGCCGCCATC  56 225
      CC1074 1207483 .. 1207524 +  -7.9  -4.25104   TTCGTCCATCTTCGA GCCTCGATTCCAGGCGGCCG GTC CGGCCGATTCCGA-CGAGGC TTTTGATGACGGGCG  76 129
      CC1075 NONE
      CC1076 NONE
      CC1077 1209683 .. 1209701 +  -4.6  -4.08948   TCCAGAAAACTGACC             TAGCCT CCAGAAA AGGCTA             TTCTTTCTCCAATTG  63 50
      CC1078 1212070 .. 1212080 +  -8.2  -3.78934   ACTCGGCGCCGCTGA                 GGCC GGC GGCC                 TTCTTCTGGGCCAGG  67 259
      CC1084 1215472 .. 1215484 +  -4.7  -2.71712   ATATGATGTTCGCCA                CCGCC GCC GCCGG                GTTTGCGGCCACAGG  44 35
      CC1085 1217274 .. 1217312 + -24.6  -3.28924   GCATAAGGCTCCCTG   GGGGCGTCCCTCCTCCGC TAC GCGGGGGAGGGGCGTTCC   TTCTAGCCCCAGCTG 100 35
        recA 1220356 .. 1220383 + -15.6  -2.98387   AAGGCCGCGATCTCA        GGCCGCCTGG ACCCCATG CCAGGCGGCC         TACTCTTTTCTGCGG  81 125
      CC1088 1221626 .. 1221659 + -10.9  -2.70932   GCCCCCAGACAAAAG     AACGGCCGCCCTC CAGGAGAA GAGGGCGGCCGAG      TCATTGGGAGGAAAC  63 232
      CC1092 1225318 .. 1225339 + -12.9  -3.61652   ACAGCCAAAGAAAAA           GGGCCGAGG ATCG CCCCGGCCC            TTCGTTGTTTCAGAC  77 218
      CC1094 NONE
      CC1095 NONE
      CC1096 NONE
      CC1097 NONE
      CC1098 1232794 .. 1232809 +  -6.1  -3.21695   CAGTGAGATTGCGAT              CCTGC GGCGAA GCAGG               TTGGCTTACTCATGA  51 205
      CC1099 1235856 .. 1235885 + -22.9  -4.41348   CCAACGGGCTAACAT       GGCGGCGGCGACC CTGT GGTCGCCGCCGTC        TTTGTTTCAAGGAAC 100 48
      CC1100 NONE
      CC1101 NONE
      CC1102 1240937 .. 1240947 +  -3.2  -2.50994   TCACTAGGGAGTGGT                 GCAG TGA TTGC                 GTTCCTGACGTTCAA  39 230
      CC1103 1242364 .. 1242393 + -11.4  -4.82901   TACTGCCCTGCAAGC       G-CCCCCGGGAGG TTCGT CCTCCCGGGGTTC       TTTTTGTGGCGAGGG 100 53
      CC1104 1244001 .. 1244011 +  -8.2  -3.32022   GCCCCGTGGGGTCGA                 GCCG ACG CGGC                 TTCCTGTCTGGCGCG  60 137
      CC1105 1246404 .. 1246414 +  -8.2  -3.25942   GCTCAATGGTTGGAT                 GGCC TGA GGCC                 TTGATCTGAAAGGGT  60 165
      CC1106 1254100 .. 1254116 + -10.1  -3.53444   GGCGGCCGATCGCCT              CTCGGCC GAT GGTCGAG              TTTCCGCCCCCATGC  68 74
      CC1107 NONE
      CC1108 1259103 .. 1259124 +  -7.9  -3.44206   GACGGTGACGAAGGT           G-AGGGGGCC GCT GGCCCCCGGC           TTCTCCTCGATATTG  58 487
      CC1114 NONE
      CC1115 1267473 .. 1267526 +  -3.7  -4.25283   CCCGGCGCACATCGA CCATGG-TCTGGCAGTCGGCGGGCGC GAG GCGCTCATCGACCGTGAGAGTCGTCG TTTTCATGCGCCCCT  67 431
      CC1118 1269766 .. 1269818 +    -9  -2.89564   CGACGCCGAGGCGCC GGTCGAGCACGCCGTGTCGGTCGGC AAGG GCCAGCCCAC-CGTCGTGGTCGACG TCTATCCGATCGACC  58 132
      CC1119 NONE
      CC1120 NONE
      CC1121 1272942 .. 1272988 + -22.3  -3.06696   GGAGATGGCGCGAAG CGCCGGAGGGGGAAGAGCCTG ATGCC CTGCCTCTTCCCCCTCCGTCG TCTCTTCGAGCCGAC 100 63
      CC1123 NONE
      CC1124 1276589 .. 1276602 +  -3.7  -3.11634   GGTGGGGCGCGTCGA               AGCCG ATCT CGGCA                TTAGATAATCTCCCG  47 4
      CC1125 NONE
      CC1126 NONE
      CC1127 1278610 .. 1278633 +  -6.6  -3.20435   TTGGTGGGCGCTTGG          GAGTGGGCTG CTGC CCGCCCAGTC           TTCGTAAATGATTAA  53 126
      CC1128 1279066 .. 1279094 + -23.9  -3.49777   GATCGGAACACAAAA        CGCCCCCGTCGAC CTG GTCGGCGGGGGCG        TTCTGCTGTCTGGGG 100 51
      CC1129 NONE
      CC1130 1280677 .. 1280689 + -10.5  -3.04322   ACGGCCTGGAGCTGA                CGCGC TGA GCGCG                TCTTGGAAACTTCAC  62 18
      CC1131 1283711 .. 1283745 + -20.8  -3.90112   GTTCCTGGACACCAA    G-GGCCGGCTCGCGC GGACAG GCGCGAGCCGGCCGC     TTTCGTTCGCGCGCA 100 46
      CC1132 1285339 .. 1285370 +  -7.9  -3.09933   GAACGCAGCGGCGGG      GGCGCGCTCTACG GGACGA CGTAGTCCGCGTC       TTGCCTGGCTTCGAG  54 39
      CC1138 1295319 .. 1295361 + -14.1  -2.72511   CAGAGGATGAGTCGC GCGCGCTATGTGGCC-GACGC CGT GCGGCCGGCC-CGGAGCGCGC CTTTGCAGCGGTCGG  72 72
      CC1140 NONE
      CC1141 1297915 .. 1297927 +  -5.5  -3.64703   TCCGGAAAGCCAAGG                TCGGT CGC GCCGA                TTTCGGTCCAGGCCG  54 480
      CC1147 NONE
      CC1148 NONE
      CC1149 NONE
      CC1150 1309505 .. 1309517 +  -3.3  -3.72576   GGCTGGCTGTAACGT                CGAGC GAT GATCG                TTTCCTCGACCACGG  54 29
      CC1151 1310668 .. 1310701 +  -3.7  -5.14563   CGCAGGGTAAGCCGA     GG-GAAAAGCAGCGGC GCG GCCGCTGCTGGGCGTC     TTTTTTCATCAAAAG  84 31
      CC1152 1311814 .. 1311833 +  -2.8  -4.13767   ATGACGAGAGATTTA            GCCTTTGA AATG TAAAGGGC             TTTTCGCCTCGCCCA  61 190
      CC1159 NONE
      CC1160 1320068 .. 1320092 +  -9.2  -3.01791   GGTCCTGCCGACGCC          GCGCCGCTGA CGCTT TGGGCGGCGC          TGTTCCAGGAGACCT  60 499
      CC1169 NONE
      CC1170 1329703 .. 1329743 +  -8.2  -3.39288   CGGCCGTCTAGCCGT CCTGT-CGCGGCGCTGCGG CGCC TTGCATCGCCGCCCGCAGG  TCTTCTTCCAGCATA  60 30
      CC1172 NONE
      CC1173 NONE
      CC1174 1334490 .. 1334502 +  -6.2  -3.84406   GAACGTCTCAAGCAC                GGCC CAGGC GGCC                TTGTTCTCCTCGACC  63 235
      CC1176 1336398 .. 1336444 +  -2.9  -3.06696   CGGTCGCGGAGCTAA GC-AGG-GCGGAACACAGGGAGG TCC CGTTCGTGAGTTCCGCGCCGCGC TATCTTCAAGCGGGG  43 60
      CC1177 1337298 .. 1337311 +  -3.7  -3.14026   GCGGCAAAACCGCGA               CGGCC GCGG GGACG                TTCGCTATCGGTGTC  45 264
      CC1185 1346277 .. 1346290 +  -6.7  -3.59202   TGAAGCCAAACACAG               CTTCC CACG GGAAG                TTCTGTGTCGCCGTC  57 505
      CC1190 1350653 .. 1350674 +  -2.9  -3.30124   CTGGTCACGGACTGA           GGCCATG AACGCCGC CAAGGCC            TTCTGCGCCCTCGCG  46 26
      CC1191 NONE
      CC1192 NONE
      CC1193 1353419 .. 1353469 +  -4.5  -3.28712   TCGGTGGAGGCGCCG CGCGGGTCGCCGCAATGACCCGCCC ATT GAGCAGGACGTC-CGG-GACCGGCG TTGTAGGCCGCGGCG  49 243
        dapA 1356421 .. 1356439 +  -3.1  -2.62184   GATCCTTGAGGCCAT            GCGCGAGG CTGG TCT-GCGC             TGATGTCCAAGCCGA  39 4
      CC1196 1356956 .. 1356999 +  -5.5  -2.78384   GCGTCTGGAAATAGA GCCCTTTTATCCGATCTGATTG AGT CAGCCAGATCGG--AA-AGGGC TCTAGTAGAGGCCCA  46 81
      CC1201 1361140 .. 1361182 + -24.3  -2.87132   CGCAACTTCGGACTT CGCAAAGGCCGCCGCGATC CTGGT GATCGCGGCGGCTTTTTCG TGTCTGAGCGCCGGC 100 42
      CC1202 1362013 .. 1362023 +  -2.4  -4.50193   CGTCGAGCTTCATCG                 GCGC CCG GAGC                 TTTTCCTTGATTCGT  65 127
      CC1203 1363136 .. 1363157 +  -2.1   -3.6682   CGGCGCTGACCGCAA           GGCCGG-CTG ATG CTGTCCGACC           TTTCCGTCCGTCGCC  49 16
      CC1204 NONE
      CC1205 1368985 .. 1369007 +  -9.8  -3.40403   GGGGCGGCACGACGG           GATCGCCGCC CTG GGCGATGATC           TTCTCGTAGAGCCGG  65 352
      CC1211 1372391 .. 1372412 + -15.9  -4.98531   GGTCAAGCCGTCTGA           CCCCGCGAA GCTT TTCGCGGGG            TTTTTCGTTTCGCCA 100 337
      CC1213 1373018 .. 1373033 + -10.4  -2.53012   GCCCGCGCCGCCGGA              GACGGC TTGA GCCGTC               GTTAGTCGTCGAATT  59 16
      CC1217 NONE
      CC1218 NONE
      CC1219 1378876 .. 1378894 +  -6.7  -3.36175   CATGTTCGGCACCTG             GATCACC TCAGC GGTGGTC             TTCTCGGTCACACTT  52 485
      CC1222 NONE
      CC1223 1382592 .. 1382604 +  -5.5  -2.85606   AGTTGATCACCCGTT                GCGGT GAC ATCGC                TGTCATGGTCTCTAG  48 39
      CC1224 NONE
      CC1225 NONE
      CC1226 1385620 .. 1385642 +  -5.5  -3.05384   AACGGTTGGCTGAAG          GCGG-GCTAG CTGA CCAGCGCCGC           TTCGGTGGCGCGGAC  49 17
      CC1228 1387057 .. 1387080 +    -9  -2.78816   GGCCGCTGCCCTCGA          TCAGC-ACCTT CTC AAGGTCGCTGA          TCTGGTCGCCCATGC  52 119
      CC1230 1389642 .. 1389653 +  -5.8  -3.08966   GCCCGTCCAGGTCCG                GGGT GTCC ACCC                 TTCCATCGCCTTTAC  48 376
      CC1232 1390887 .. 1390898 +  -7.2   -2.9914   ATGAGCCTGACCGAG                CGCC TTGA GGCG                 TATCTCTCGCGCATC  54 37
      CC1233 NONE
      CC1234 1392617 .. 1392651 + -17.9  -2.73124   CTGTTGTGGATGGCG    CGCTCGGGCGGG-CGC TGGC GTGACCTGCCCGAGCG     GTTTGGCCCCTACCA  86 338
      CC1236 1393272 .. 1393287 +  -8.2  -3.84406   TCACCGCCACCTAGA              GCGCCG TCAG CGGTGC               TTGTTGTGCTGGGCG  71 49
      CC1238 1396359 .. 1396386 +  -5.4  -4.20918   AGAACGAGCACCGTC        GGCTGGCTGTCG AGCA CGGCGTCCAGGC         TTTGTTCGGCTTCGC  66 161
      CC1240 1398738 .. 1398763 + -20.5   -4.4078   GGCTGACAATGCGAA         GGCCCCGGAGA GCAA TCTCCGGGGCC          TTTTGCTTGGAGAAA 100 61
      CC1241 1399552 .. 1399571 +   -15  -2.79452   TCGGCTGCGCCGACA            CCTCCCCC GCTG GGGGGAGG             ATTGTCTTCGGCCCT  75 153
      CC1242 1400457 .. 1400477 +  -5.3  -2.85999   GCGAGGAGCGGCTCG            TGGTCGCCG AAA TGGAGACCG            TCTGATGTCGGATCC  46 0
      CC1243 NONE
      CC1244 1404144 .. 1404187 +  -5.8  -3.44051   CGCCGCTGGCGCGGC CGCCGCCG-CGCCCTCCGTGA AGA TCAAGGACGCCGTCGCCCGCG TTGTGATCATCCCGG  55 197
      CC1246 NONE
      CC1247 NONE
      CC1248 NONE
      CC1249 NONE
      CC1250 NONE
      CC1251 NONE
      CC1252 NONE
      CC1253 NONE
        rpsC NONE
      CC1255 NONE
      CC1256 NONE
      CC1257 NONE
      CC1258 1410911 .. 1410923 +  -4.7  -2.78816   AAGATCATCTCCCTC                GCTCC GGA GGTGC                TGTAATGGCCGCTAA  44 8
      CC1259 NONE
      CC1260 NONE
      CC1261 NONE
      CC1262 NONE
      CC1263 NONE
      CC1264 NONE
        rpsE NONE
      CC1266 1414263 .. 1414286 + -18.2   -4.5852   CACGATGCGAATACG          CCACCCCGGA GCGA TCCGGGGTGG           TTTTCGTTTGAATTC 100 49
      CC1267 1414964 .. 1415002 +  -8.1  -3.88787   ACCGGGATGACAGAA  TA-TCGAGGCTCGCCGTG ACAT CGCGGCGGGCCTCACCTA   TTTGTGGCGCTCTCC  71 92
      CC1268 1416500 .. 1416531 + -18.9  -5.06414   TTTTATTACAAGCGT      CGGAAGCCGGTTT GTCACA AAACCGGCTTCCG       TTTTTATTGCCGGGG 100 53
      CC1269 1417341 .. 1417399 + -16.7    -3.767   GCGCTTCCGCGAAAG GGCGCGATCCGTGCGCGCCGGTTTGGGTC TCT GATCC-GGCCGG-GCGCGCCGTTCGCGTC TTTAGTGCGTGACTA  93 184
      CC1270 NONE
      CC1271 NONE
      CC1272 1419317 .. 1419367 +  -5.3  -3.04398   AGCCTAACGCGCTTA ATCCGGGCCGCCTGCTCCA TTTCTTCGGATTT TGGGGAGGGCGGCCTGGGC CTTTTGAAGCCGCAA  47 48
      CC1273 1419940 .. 1419961 + -17.3  -4.98531   CAAGCTGAGCAAGAA           GGCCCCGGA GCGA TCCGGGGCC            TTTTTCGTTTGGGCG 100 53
      CC1274 1420770 .. 1420783 +  -2.3  -3.55622   TCCGGGCGTCGCCCG               GCGCT CCGC AGCCC                TTTCCACGACTTCAG  49 124
      CC1277 1424045 .. 1424055 +  -8.2  -3.05384   CTCGCTGAAGGTCGT                 GCGC GAG GCGC                 TTCGATAGGGGCGGA  57 7
      CC1278 NONE
      CC1279 NONE
      CC1280 NONE
      CC1281 1428389 .. 1428410 +  -4.4  -2.71712   TTTCGTCGCCTTAGA           CTC-GCCCG AAAGC TGGGCTGAG           GTTTCGGCGAACCGC  42 69
      CC1282 1429877 .. 1429908 +  -2.8  -4.16016   GAGCCGCCCCCGGCG      GCTTGCCGTTCCTC TATT GATGAACGGCCCCC       TTTCTTGGAGCGTGG  61 46
      CC1283 NONE
      CC1284 NONE
      CC1285 1432720 .. 1432751 +  -3.6  -4.41348   CCGGCCTCGGCCTGA      GGGCGGTC-CGCG AACATGG CGTGCGCCCGTCC      TTTCTTTGGAGACCC  67 137
      CC1286 1433572 .. 1433582 +  -4.6  -3.02211   GACAGGCGCCTTTCA                 GCGG ATC TCGC                 TCTCGTTTCGCGTTG  47 46
      CC1287 NONE
      CC1288 NONE
      CC1289 1435320 .. 1435353 + -28.3  -3.08133   CCCTAGAGGCTATGA     TTGGGCCGCGCTCCC CTTG GGGAGCGCGGCCCAA      TTCCGTAGGTGGATC 100 68
      CC1290 1436091 .. 1436118 + -17.7  -4.30995   TAATCCCCTTGTCTA        GCCCGCGCGGT CCCTCA GCCGCGCGGGC         TTCTTTTGTGGAGAA 100 58
      CC1291 1436813 .. 1436836 +  -5.9  -3.14463   ACCGCCGGTCAGAAG          GGCGACGCGC CGCAA GC-CGCCGCC          TTGATCGAAGGCCTT  51 97
      CC1292 1437150 .. 1437175 +  -9.1  -3.54129   CGCCTAGCGGCCTTT         AGCTTTAGATG GAAT CATCTAAAGCG          TTTGAAAGGGCTCTA  68 51
      CC1297 1444305 .. 1444349 +  -6.5  -3.30124   ATCGCTGCTGGAAAA TGAAATGCATATTGCAAGCAT TTC AGGCCTGGAATATGCGTTACA TTATCGCCGGTGGGG  55 65
      CC1298 NONE
      CC1299 NONE
      CC1300 1449063 .. 1449083 +  -4.6  -2.71144   GCAACGGGCCTGAGG            GCGGCGTG ATGAG CAAGCTGC            TGGTTCGCCCCCATG  44 17
      CC1301 NONE
      CC1302 1451462 .. 1451488 + -17.3  -4.79955   GCGAGCGCGACCTCA         GGCCTCGGACG AAGCG CGTCCGGGGCC         TTTTCTTGTCGATGT 100 77
      CC1303 NONE
      CC1304 1452595 .. 1452612 +  -2.5  -2.73364   CCTGCTGGCCGGCGG             GACGGCG TGAG CGGCGGC              TCGTTGCGATGGCGA  39 16
      CC1305 1454130 .. 1454149 +   -10  -3.23692   GGGGTGCGGGTTGAA            GCGTCGCCA GTC TGGCG-CGC            TTCCTCATGCTCCTA  64 196
      CC1306 NONE
      CC1309 1457292 .. 1457309 +  -5.5  -3.53091   ATAATATTCGCTTCC             GTTGACG CTAA CGTCATC              TTTCCAAACGGCCGT  55 72
      CC1310 NONE
      CC1311 1459913 .. 1459939 + -17.3  -5.52384   GTTCAAGTGTTGAAG         CCGCCTGCGTC ATGGC GACGCGGGCGG         TTTTTTTCATGCGCC 100 61
      CC1312 1460800 .. 1460826 +  -4.3  -3.59315   GAGTTCCGGCGCATG        AGCGCGCGATCG GGAA CG-TCGCGCACC         TTTCGGCATAGTTCG  53 150
      CC1314 1464201 .. 1464226 +  -2.3  -2.88544   CCGCGAGACGGTTTA         GGGTTTGCCCC ACGC GGGGCTGTGCC          TATATCGGCGTGAGG  40 25
      CC1315 1464699 .. 1464726 +  -6.3  -3.39803   CGTCGGGGCCTGGTA       GGTCCGCGCACGC GCGG GCG-GC-CGGATC        TTCTGGGTGTCGATC  57 25
      CC1316 1465701 .. 1465726 + -11.8  -5.40072   CCATCACTGACTTCC         ACAGCCCGGC CGCAAA GCCGGGCTGC          TTTTTTTGGAACAAG 100 145
      CC1317 1467229 .. 1467241 +  -9.1  -2.72344   TCATATTGTGGCCGG                CGCGA GCT TCGCG                TGATTGGGGATAGAA  57 123
      CC1318 1468781 .. 1468806 +  -8.1  -2.53701   TCTGCACCATCGCGG         CTAAGCGCGCC CCAA GGCGCGCAAGG          ATTCGTACCTCTTTA  53 99
      CC1319 1469395 .. 1469416 + -17.3   -4.8622   CCGTCGGAAAATCGA           GGCGGTCGC TGCG GCGACCGCC            TTTTTCGTTGCGCAA 100 51
      CC1320 1472195 .. 1472251 + -11.3  -3.14132   TGAGGCGGCGCTCAG TCGCCTGGCGTCGGTGGGGTAGGGGGT CTC ACCCCCTATCTCCCCGTCATCCCGCGC TTCATGCGCGGGACC  67 4
      CC1321 1474661 .. 1474688 + -20.6  -4.15698   ACGGGAAAGACAAAA        GGAGCGCCCGGC TATC GCTGGGCGCTCC         TTCTTTGTGTCCGTC 100 424
      CC1324 1477080 .. 1477103 + -19.6  -2.73875   CGGCCTGAAACGAAA          TCGGCCGCCC TGCG GGGCGGCCGA           TCGTCTTCCACAAGC  90 43
      CC1326 NONE
      CC1327 1480279 .. 1480323 +  -4.8  -3.27704   CCGGGCGGCTGAGTT GCCATCGGCGCTGCGGCCCGGC TAA GCAGGGGCG-GGCGC-GAGGGA TTGGGTTTGCAAGGT  50 29
      CC1328 NONE
      CC1329 NONE
      CC1330 1484239 .. 1484269 + -10.4  -2.62263   AGGCAAAATATTAGA       GCTCACGGCCTGAC GCA GTCAGGTCGTGAAA       TGCTCTAGCCGGCCT  59 91
      CC1331 1484908 .. 1484932 +  -4.2  -3.78934   GTCTACGGTCCGCGC          GCCGCTGG CCACCGCAT CCAGCGTC          TTGTTCTCCGCGCCC  55 137
      CC1334 1489145 .. 1489170 + -16.1  -5.06414   ACATGTGACGAAGCA         GCCTCCCGCCC CTCA GGTCGGGAGGC          TTTTTCTTGCGGACC 100 33
      CC1335 1490924 .. 1490951 +    -4  -3.64599   GCCGGCGACCAAGTC        GACGATCGCCCA CAAC TGAGCTATCGGC         TTTCGCCTGTCCTAG  53 7
      CC1336 NONE
      CC1337 1492523 .. 1492560 + -15.5  -3.57144   CGGCATGGCCAAAAA   GAGAAAGGGCGCGGAGG TTTC CCTCCGCGCCCTTCGAC    TTTGAGCCTGGCCCC  86 46
        glyQ NONE
        glyS 1498107 .. 1498128 +  -6.5  -3.17212   GGTTGCGGACTAGAA           CTGG-CGCGG AAC CGGCGTCCAG           TTCATCACCTGATCG  53 190
      CC1345 1500500 .. 1500511 +  -7.2  -3.53012   GGGCTTCATGAAAAT                CGCG GTCC CGCG                 TTTGCGGACCAGAAG  58 334
      CC1349 1503837 .. 1503856 +  -2.8  -3.61103   GCTCCAACAGGCGAT            TCACACCGT GTA ACGGAG-GA            TTTCAGGTCACATTG  51 103
      CC1350 NONE
      CC1351 NONE
      CC1352 NONE
      CC1353 1507697 .. 1507715 + -13.1  -3.36823   AATCAACGATAAGAG             CCGCGCC CATGA GGCGCGG             TTCGCTTTTGCAGGG  74 54
      CC1354 1508686 .. 1508697 +  -7.2  -3.87149   GAGAAACTCGATCAA                GGCC ATCA GGCC                 TTTCGATTTGCTAGG  68 75
      CC1355 1510094 .. 1510114 + -19.7  -3.87994   ACTGGAAACGAAAAA            CGCCGCCGG AAA CCGGCGGCG            TTTGTGCGCCTGGAT 100 81
      CC1357 NONE
      CC1358 NONE
      CC1359 NONE
        nusB NONE
      CC1361 NONE
      CC1362 1515183 .. 1515196 +  -5.2  -3.86822   ATCGCGACATCGTTC               GCCC CTAAGC GGGC                TTTCTGGCCCAGTTC  60 18
        hppA 1517596 .. 1517630 + -22.3  -3.83026   GGGCCAGTCATAAAG    GC-GAACGCCCCGGAG CCTG CTCCGGGGCGTTCTGC     TTTGATCTGGACGCC 100 50
      CC1366 NONE
      CC1367 1520205 .. 1520235 +  -7.4  -2.76442   GAGGGTCTGATTTCA       AGCCAGCCGGGCTT GCT AGGCCCGACTCGCC       TGCTTGCGTGATAAT  52 90
      CC1368 NONE
      CC1369 1522402 .. 1522438 +  -2.9  -3.78329   CGCTGCGCGCTGCGC    GATCCTGCGCCAAGG CATGAAC TCTTGGCGTTGAGTC    TTTGACTTCATGCGG  54 55
      CC1370 NONE
      CC1371 1523497 .. 1523516 + -16.4   -4.8048   ATGCGGAAGATGAAA            GGCCGCCC GGAA GGGCGGCC             TTTTTCGTATCCGGC 100 195
      CC1373 1524047 .. 1524064 +  -3.3  -3.53012   TTGATCGCTCCGCTT             CGTCCGC GCGT GCAGATG              TTTCGCACGAAGCGG  49 272
      CC1374 1525683 .. 1525717 +  -6.2  -3.28712   CTTCACCGAAGAACA     GGCCTTCGCCCCGG CAGACGA TCGCGGCGCCGGCC     TTGTGGCCGCGGCGG  52 494
      CC1376 NONE
      CC1377 1527860 .. 1527898 + -20.4  -3.52307   GACGATTACGTGTTT   GGGAAGGGGCGCTTCGGT TCA GCCGAAGCGCCCTTTTTC   TTGTCCTGTCTCTTG 100 45
      CC1378 1528898 .. 1528922 +  -9.9  -3.89614   TAGACCTGTCTCAGA          CCCGCCAGC GGTAGTG GCCGGCGGG          TTTGTGCAGCTTGAA  76 38
      CC1381 1532187 .. 1532230 +  -8.6  -3.64703   GCATAATCTTCCTTT GGCTGGCTTGGCTTGGCCCC GCTT GGGGTCTATCCATGCCCGAC TTTCGCTCCCAAAGC  65 51
      CC1382 NONE
      CC1383 NONE
      CC1384 1535857 .. 1535880 +  -3.1  -3.03781   TGAAACCTTCCTGTC          AC-GCCCATC GCCTA GATGGGCCGC          TCTGCTTTCGGTTCG  43 38
      CC1385 1536860 .. 1536896 +  -6.4  -2.85351   AGGTCGAGGTCATCC   GGGCCGAGATGCGCGCC GGCT GACGCACGTC-CGACCC    TGTCGTGTGGGCGCC  50 3
      CC1386 1539147 .. 1539157 +  -8.2  -3.39289   CTGCGACGAAATGTC                 GCGG TAC CCGC                 TTGTGCGCTGTTTTG  60 402
      CC1387 NONE
      CC1388 1540356 .. 1540368 +  -3.3  -3.55444   GCCGGGTGATCGCGT                GCTGC ATC GCATC                TTTCCGAAGTAAACA  51 1
      CC1389 1541175 .. 1541187 +  -3.3    -3.727   CGTCCTGGAGGGGCG                GCATG CGA CAGGC                TTTCCGTGTGCTCCG  55 347
      CC1391 1541883 .. 1541897 +  -9.2  -2.64155   GCGATCCCCTCAGTC               GCGCCT GTA GGGCGC               TGAATTTGGAGAAAC  56 8
      CC1392 1542198 .. 1542210 +  -3.3  -2.50935   AGGCGCTTGGCCCGC                AAGGC TTC GCCTG                ATTGGTCCGTGACGT  39 12
      CC1393 1542658 .. 1542685 +  -9.8  -2.90496   CAAGGACATCGTCAA        GGCCTCGGCG-GC CAA GCGCGCTCAGGCC        TGCTTTGGGCAGGGA  61 214
      CC1395 1543298 .. 1543315 +  -7.7  -2.71712   GACGCGTTGAGCGAC             CGTCTGT AGCG ACAGGCG              CTTTAGACGCCGGCC  52 230
      CC1399 1548697 .. 1548734 + -14.1  -2.87132   CCGGGGGAGTCTGGG   CGTGACATCCAGGGGCGA GGT TCGCCCCAGGGAGTC-CG   TATGTCCGCAACCAC  74 497
      CC1401 NONE
      CC1402 NONE
      CC1403 NONE
      CC1404 NONE
      CC1405 NONE
      CC1406 NONE
      CC1407 1556323 .. 1556334 +  -4.4  -3.13504   CTTCGGAGTTTCAAC                CGAT GAAC ATCG                 TCCTTTTCCTGGCGC  47 20
      CC1408 1556507 .. 1556526 +  -5.6  -3.63627   AGCTATACTTAAGGA            ACCGCAGG CGCT TCTGCGGC             TTTCCAGTCTGACAC  57 40
      CC1409 1557303 .. 1557329 + -17.3  -4.99645   GTCGTCCGTCCTCTG         GCTCCCCGTCG TTCGC CGGCGGGGAGC         TTTTCTTTGTGCGGT 100 61
        ftrB NONE
      CC1411 1559653 .. 1559695 +  -4.1  -3.53444   ATCCGCTCGACCTCC TGGGCCAGCGCG-TCCATGTC GAG GACATGAAGCGAGC-GGCCGG TTTGGCGGACGATCC  51 53
      CC1413 1562611 .. 1562638 +    -7  -3.53012   GGTGTTTACGCTGAG        CGATCAGCTC ATCAACGC GGGCTGGTCG         TTTCAGCGGCGACCC  58 168
      CC1415 1564803 .. 1564835 + -10.5  -4.14392   GTCGCGTGAACCGAC      TGCGGACCTGGCC ACCCGCC GGCTGGGTCCGCC      TTTTCGAGATTGCCA  78 201
      CC1417 1565924 .. 1565937 +  -8.1  -3.54424   TCGCGGATGCGGTCC               CCGAC CACA GTCGG                TTTGCGGAAATCAAA  60 395
      CC1420 1568797 .. 1568814 +  -9.8  -3.99324   ATGCCGGGTCCTTCT             CCGGCG CGCGAC CGCCGG              TTTCTGCTCCTCAAG  78 155
      CC1421 1570621 .. 1570651 +  -7.5  -2.80074   TCAGACCAAGGGCCT      GCCGCGCGACAACC ACTA GGTCATCGCG-GGC       TCCTGTTGTCGGCGA  52 7
      CC1422 1572365 .. 1572380 +  -3.2  -3.35597   GCGTTCCGGCTAAGA              CGC-GCG TCA TGCTGCG              TATTTCGGAACTGAA  46 88
      CC1423 1574394 .. 1574404 +  -4.6  -3.31144   GAAGCCAGCGGGCGA                 TGGC GAG GCCG                 TTCTCCGCGTGGCGG  49 406
      CC1429 NONE
      CC1430 1581976 .. 1582013 +  -3.3  -2.64155   CGAAGATCCCTATCG   CTG-AACCGCGCCCCG CTAACGT CGGGGCACGATTGCCG   TCCGTTTCCGCGAGC  39 22
      CC1431 NONE
      CC1432 1584763 .. 1584799 + -12.3  -3.34192   GGAAGGGGCTTAAAG   CCGCCCAAG-GCTTGG TGTAAC CCAGGCGCATGGGCGG    TTCGTTCAAAGGCTT  72 28
      CC1433 1585966 .. 1585994 +   -11  -3.59979   CCATAGGTCGGTTGG        TCGATGGCGATC TGACC GATCGCCGTCGC        TTTCAGATGGGCGAG  71 45
      CC1436 1588304 .. 1588331 +  -3.2  -2.70932   CCGCAAGGGCGCTGC        GGCGCACTGACC TGAC GGCTAGCCCGCC         TCGTTCAGCACCGAG  40 16
      CC1443 NONE
      CC1444 NONE
      CC1445 1596645 .. 1596659 +  -2.8  -4.14013   TTTTCGCCGTTTTCA               CCGTTT TCC AAACCG               TTTTCCACCGTTTTC  61 82
      CC1446 NONE
      CC1447 NONE
      CC1448 1599666 .. 1599682 +  -5.8   -3.9243   CTGGATGACGGGAAT             GCG-GCG GCAG CGCACGC              TTGTTTGGACCGTTC  62 73
      CC1452 1603151 .. 1603164 +  -4.5  -3.56092   ATCATAAAAGAAAGG               GAGGC TTAT GTCTC                TTTCCCGGATCGTCA  53 50
      CC1453 1603634 .. 1603679 +    -9  -3.28712   CGAAGGGCGAGCGCG TTTCTGGCGGC-GAACCGG-GCC CCT GGCGCCGGCTCAGCCGCC-GACG TTGTGGCGGACGAGC  63 127
      CC1458 NONE
      CC1459 1609092 .. 1609122 +   -27  -5.26119   TTCTGGAAAAAGCTG       CCGCCCGGCGAATG TTG CATTCGCCGGGCGG       TTTTGTTTTTGGCCG 100 80
      CC1460 1610111 .. 1610148 + -14.8  -3.79747   TCAAGGGGTGACCCC   GATACGCCGGGCGGCT GTCAAA AGCCGTCCGGCGCCTC    TTTCCTGCTGGGTGC  88 30
      CC1461 1611213 .. 1611244 + -15.8  -3.37236   CCGTTAAGGGGCAGG      GACGGGGGCGAGTC GTCT GGTTCGCCCCCGCC       TTCTCCGGTTCGGTT  84 34
      CC1462 1611713 .. 1611733 +   -14  -3.07233   GGCCGCTCGCCCCGA            CCCGCGAC CGCCT GTCGCGGG            TGTTAAGAGTTATGG  75 53
      CC1464 NONE
      CC1465 1616241 .. 1616267 +    -5  -3.36823   CAACTATCAAGCTGC         GCTCAATCGCCT GAC GGGCGGCTAAGC         TTACCTTTTCCACGG  50 1
      CC1466 1616996 .. 1617017 +  -4.5  -3.95787   CAGGCCGCGAACTGC           TCTATCCCGA ACG TCGG-ATAGG           TTTATAAGTGTAATC  58 5
      CC1467 1617477 .. 1617495 +  -2.5  -4.19506   TGAAATGGTGATCGG            GCTTCAGA TCGA TCT-AAGC             TTTTGAAATTGCGCT  59 70
      CC1468 1618237 .. 1618266 + -21.5  -3.49777   CTCTCGGGAACATAT       CGGCGGGTGCTTC GAAC GGAGCACCCGCCG        TTCTCGTATCTGCGG 100 70
      CC1469 1619313 .. 1619345 + -11.9  -3.06315   GAACCGATCGGGGGC      GGGCGGTGGAGACCT GAA GGGGTTCCGCCGTCC      TCTTCGCGCTCTTCG  68 313
      CC1471 NONE
      CC1472 1623826 .. 1623852 +  -5.8  -3.57263   CGAACGACTTCGGCT         CGATCCAGATCT GGA AGATCCGGGTGG         TTTCCGGCTCAAGAT  57 323
      CC1474 1625664 .. 1625687 +  -3.8  -3.73224   GGCCTGAAACTTGCC          CGGCCGT-CAG GGC CTGGAAGGCTG          TTTGGTCCAGGCTGG  55 487
      CC1477 1630282 .. 1630322 + -16.2   -2.7535   GAGGTGGCCGAAGGC CGGAGGGGGAAGT-GCTGG AGAG CCTGCCGTTTCCCCCTCCG  TCGTCTCTTCGAGCC  81 63
      CC1480 NONE
      CC1481 1636849 .. 1636860 +  -3.6  -4.08692   GTGTGGCGACCCAGG                GCGT GCAG GCGC                 TTTTCGACGAGATTG  60 490
      CC1484 1639768 .. 1639782 +  -2.1   -4.1466   AACGCAACCAAAGCC               GCTTT TCGCC AAGGC               TTTTCACCGTTAGGT  59 71
      CC1485 NONE
      CC1486 1643237 .. 1643265 +  -5.8  -3.02144   CGCTGGCCTCTCCCG        TGGCCGCCAGGC CCAGA GCCAGGAGGCGA        TCTTGCAGCGGGTCG  48 144
      CC1489 1647397 .. 1647413 +  -5.8  -3.05596   TTCCGGCCTAGGTGA              GCGCCA CGCGC TGGTGC              TTGCATCACGCGATG  49 30
      CC1490 1648973 .. 1648988 +  -3.2  -3.01791   GAATAGAACACCTTT              TCCGGA GACT TCCCGA               TGTTCGCCAAGACCT  43 35
      CC1491 1649915 .. 1649959 +    -5  -3.10597   GCGCTGAGCGGTGGC CCCTG-GGTCCCGGATAGCCTC TGC GAGGCT-TCCGGGATGACACGA ATTTTGGATCAGGAA  47 113
      CC1492 1650872 .. 1650882 +  -2.4   -3.7282   GCGTCGTTCCGGAGC                 GTCG AGG CGTC                 TTCTTGATCCAATCC  52 146
      CC1493 1653780 .. 1653827 + -10.6  -3.30781   CTGATTATCTGCCGA TGACACCGGTGGCAAAGA-CGGC TCT GCTGCTCTCGGTAACCGGTGTCA TTACGTTTCGGTTCG  66 138
      CC1494 NONE
      CC1495 NONE
      CC1496 1656016 .. 1656039 + -12.4  -5.35815   GAAGAACAAGGAGAA          GTCCTCGGTC GCAA GGCCGGGGAC           TTTTTCTTTGATGTA 100 55
      CC1497 1656864 .. 1656879 +  -5.4  -3.28712   TGCGCAGCATGGGAG              GGTGAG TGGT TTCACC               TTCTCCGGACAGGGC  50 58
      CC1499 1658660 .. 1658671 +  -2.2   -2.8511   CCGCGATCATGGACG                GCTT GCCC AGGC                 TGTAGTCGTCTACTC  40 9
      CC1500 1660191 .. 1660242 +  -4.8  -2.70354   CGGACGCTAAGCGGG CTTAGAGGTCAGGCGGGGGCTCGC TTCG GCGGGTCCCTGTCCGTCTCCCGGG TAAATTTCTGCGCCG  44 21
      CC1501 1661053 .. 1661063 +  -2.4  -3.61268   TTGTTCCGTTCAAGA                 CCGC GCC GCTG                 TTTGCCGCTTAGCTG  49 49
      CC1502 1662886 .. 1662907 +  -2.1  -3.55071   CGCTCGTCCGACACC           TCATCGGCC AGCA GGCCCAGGG            TTTCCGCCGGTGTGC  50 243
      CC1506 1665264 .. 1665286 +  -7.6  -4.18018   CGGGATCCCAGTAGT           AGACGGGCTG TTC CAGCCCCTCC           TTTTGAGTGGCGCCG  73 358
      CC1510 1669124 .. 1669134 +  -6.8  -3.34398   TGGCCTTGCCCGTCA                 TCGC CCC GCGA                 TCTTTCGGGCCGGGC  55 84
      CC1511 1670812 .. 1670830 + -10.2  -2.79183   TGGGATCGTGATCTG             GTGCAGCG TAT CGCCGCAC             TCTGATACGGCTCAG  60 2
      CC1512 1671683 .. 1671698 +  -3.2  -3.23984   GAGCGAGCGTCGTGG              CAATCC TTTT GGCTTG               TTCCTGCTGGGTTTC  45 151
      CC1514 1672498 .. 1672519 + -12.9  -3.00476   AGCGCGCACGAAAAA           GGCGGCCGC GTCA GCGACCGCC            TCTGTCGTTCAGGCT  71 48
      CC1518 NONE
      CC1519 NONE
      CC1520 1682527 .. 1682546 +    -2  -3.21099   ACGATGGCCAGGCTG            GTCACCGCC AAG GGCAG-GGC            TTGCTGCTCAGCCAG  43 421
      CC1522 NONE
      CC1523 NONE
      CC1524 1687005 .. 1687038 + -14.6  -3.48276   CCCGACCCGCTTCGC     GGGCCACCCTCTCCC GCAAG GGGAGAGGG-GGCGC     TTCTATCAAAGCGGC  83 125
      CC1529 1694962 .. 1694990 +  -8.7  -3.48276   CGCCCTAATCCTCGC        GCTTGGCCCCGTC GAG GTCGCGGCGAAGC        TTCTCTGCGCGCGCG  63 104
      CC1532 1696507 .. 1696526 + -12.1  -3.29263   ACGCGAGGGGAGAAG            CGGGCCC CTATCC GGGCCCG             TTATCGGAGGGCTCT  72 118
      CC1533 1697270 .. 1697317 +  -8.2  -2.53263   AGCTAGCCCCCTCCG GCCCTCTG-GCCACCTCCCCCGC GTC GCGGGGGAGGAACTACCGAGTGC TCACTTCACGCTGGC  53 116
      CC1535 1699412 .. 1699460 + -10.2  -3.21062   CGACGAAACTCGCCA GGTGGCGCG-TGATCGCCTGGCG GGTG CGCTCGTCGGTCAGCACGCCATC TTCGATCTTGGTATG  60 60
      CC1538 1702015 .. 1702029 +  -4.2  -4.56597   GACATCTTGCATCGT               GGCC GACTGCA GGCC               TTTTTCCGCGAAGAC  72 516
      CC1540 1704185 .. 1704223 +  -5.4  -3.41581   GCTTTGGGGAAGAAA  TTTGCGCC-TCCAGCGAC CGATT GTT-CTGGCTGGCGCAAA  TTGCTTGCTCGATTC  53 44
      CC1541 1706054 .. 1706078 +   -10  -2.79915   GCCAGGACCGTGACA         CCCCACGCGCG CCTT TG-GCGTGGGG          TCTGCTCACGTCGAT  60 97
      CC1542 1707082 .. 1707098 +  -3.5  -3.97947   CTTTCGCAGGGCAAA              CGGGCGG CGT CGGCGCG              TTTATCGTCGCTCGG  58 120
      CC1543 1708376 .. 1708389 +  -5.9  -3.29325   GTCCTGGAATCCACG               CTGGC CTAG GCCGG                TATTCCTTATAGAAG  52 17
      CC1544 NONE
      CC1545 1709990 .. 1710008 +  -5.2  -4.41633   CGGTTCCGGTGAGGC             GATGAGCG AAC CGTCCATC             TTCTTTTTCGAGGTC  71 29
      CC1546 NONE
      CC1547 NONE
      CC1548 1713809 .. 1713841 +    -7  -3.03124   GCGCGAACAGGTCCT     CGAACATCGGC-GTC GTGA GGCGGCCAGTGTTCG      TGTTGAGGCGTGAGC  52 120
      CC1551 1715620 .. 1715651 +  -3.6  -3.12351   GCGGGCATAAGCGCC      CGCT-CGCGAAAGCA GGA TGCTCGTGCGCGGCG      TTGCGTGTCGCGGCA  44 63
      CC1552 1716132 .. 1716171 + -18.6  -3.49777   CGCTCCATCCGAACG  CGCGCCGGATTC-GCCCCC CAC GGGGACCGAATCGGGCGCG  TTGTCGTCTGTGGCC  95 87
      CC1553 1718751 .. 1718775 +    -7  -3.16492   GACCGCCAGCACGCG          GCCGGCCGTG ATCCG CACGCCCAGC          TCTTCATGGATCTCG  53 376
        pyrE 1719712 .. 1719769 +    -9  -3.63694   GCGCTGTGCGCGCCG CCCCTG-GGTCCCGGCTCTACCCCCGGC TTTC GCCGGGGTTCG-GCCGGGATGACACGCG TTCTTGGGACTGGGT  68 115
      CC1557 NONE
      CC1558 1722868 .. 1722894 +  -9.2  -3.01924   GCGGGCCGCCTGCGC         GGCGGCAGCGCC ATG GGCGAAGGCGCC         TGTTACCGGAAGGTC  60 139
      CC1559 NONE
      CC1560 1724952 .. 1724983 +  -3.7  -3.88787   CCTCAGTGGGTTCGA     TCTGGA--CCCCGGC ATTC GCCGGGGAGTTCGGG      TTTCTGGAAGTATGC  58 232
      CC1561 1725273 .. 1725289 +  -7.2  -3.54307   TTTGAGCCTCGACTA              CCCGTC CTTTC GGCGGG              TTTGCCCAACCTATT  62 136
         era 1726617 .. 1726641 +  -7.1  -3.36073   GATGTTTGACGCGCC         GGCG-CCGGC CGTGGA GCTGGACGCC          TATTTCCGGCGTATC  55 32
      CC1563 NONE
        recO NONE
      CC1565 1729828 .. 1729849 +  -4.3   -3.9712   GATCGTTCAGGCCTA           ACCGCTCGA ATCA TCGAGGGGG            TTTCTGCTAGGCTCC  61 25
      CC1566 NONE
      CC1567 1733637 .. 1733660 +  -8.2  -3.19246   AGCGTCGCTCTAAGG          TCTCTCAAAC AATT GTTTGGGAGG           TTGGGTTGGCGTTCC  58 108
      CC1568 1735009 .. 1735024 +  -2.5  -3.14745   TGTTCAGGGAGGATC              GCC-CC ATGAA GGCGGC              TGTCTATTATGAAAC  43 58
      CC1569 NONE
      CC1570 1736900 .. 1736914 + -12.8  -3.28712   CGTCTCGGCGCCCTG               GCCGCG GCT CGCGGC               TTCTAGAGGACGAAG  74 5
      CC1571 1737699 .. 1737751 + -16.5  -3.58726   TCAGCTTCGCGCGGT GATC-GG-TCAGACGCTCCCCGTTC TTCCC GAGCGGGGAGCGTCTAATCCAGGTC TTCTATGTCCGCCGG  91 24
      CC1574 1741034 .. 1741056 +  -6.8   -2.8547   CGGGCGGCCCAGGGC           GCGGGCCAGC CGG GCGGGGTCGC           TGTCGTCTGGCGCGT  47 508
      CC1577 1743692 .. 1743705 +  -3.7  -2.78384   GTCGGCGTCGATTGA               CCGGG CTCG CCGGG                TCTGGTCCAAGCGGG  42 26
      CC1578 1744624 .. 1744679 + -12.8  -2.77899   GCGCTGGCGGAAACG GCC-T-A-GAGCCCTTTCCCATGGCGG ACGGA CCGCCATGGGAGGTGGCTCATGATGGC TACTTGATCACCCCG  68 20
      CC1580 NONE
      CC1581 1748785 .. 1748811 +  -9.3  -4.05788   TCGCCACGACCGCCG         CCGCGCTGGCG CTGGC CGCCACCACGG         TTTCCTTTGGGGCGG  76 205
      CC1582 NONE
      CC1583 NONE
      CC1584 1751138 .. 1751162 + -13.5  -4.66537   GCAGAGATCGGCAGA          CGGCCTGGGAC CTC GTCCGGGGCCG          TTTTCTATTGGCGGC 100 163
      CC1587 NONE
      CC1588 1755141 .. 1755166 +  -9.1  -3.54129   CGGTTAGAGCCCTTT         AGCTTTAGATG GAAT CATCTAAAGCG          TTTAAAAGAGCTCTA  68 34
      CC1590 NONE
      CC1591 NONE
      CC1592 NONE
      CC1593 NONE
      CC1594 NONE
      CC1595 1764502 .. 1764516 +  -7.1  -3.22774   GACTACCGGCAGCCG               GAGGC TAACC GCCTC               TTGATGATGGCTATC  53 63
      CC1596 NONE
      CC1597 NONE
      CC1598 1767523 .. 1767562 + -11.4  -3.54543   AGTGGACCCAATGTC  TGGCGCAACGTTCGCGGG AAGC CCCGAGAAGGTTACGCTA   TTTCCGAGAATGACT  73 55
      CC1599 1768049 .. 1768068 +  -5.6  -3.44284   GCCAGGACTCCGGAG            GCGGCTAC TGCT GTTGCTGC             TGTTGTTGATGCAGC  55 120
      CC1603 NONE
      CC1604 1777792 .. 1777802 +  -2.4  -2.72147   GAGGTGAGCACGATT                 TGCC CGC GGCC                 CTTGGTTATCTTGAC  39 81
      CC1605 NONE
      CC1606 NONE
      CC1607 NONE
      CC1608 NONE
      CC1609 1783821 .. 1783837 +  -5.1  -2.83271   ACTCATAGGGAAACT              CGGTC GAAAGCG GACCG              TAGTTGTAGGCCTCG  46 465
      CC1611 1785893 .. 1785935 +  -3.9  -2.78384   AGATTGGCCAGGCGA CCCAGGCCCAGGGCG-CGGC GGCC GCCTTCGCCATAGGCCTGCA TGTAGTCGGCGAAGA  40 383
      CC1614 NONE
      CC1615 NONE
      CC1616 1789916 .. 1789946 +  -9.7  -2.87132   CTCCAAATCGGCGAC      GTGGCG-GGTCGAC AACG GTCGACCTCGCGGC       TATATCCGCGCCGCA  58 58
      CC1617 NONE
      CC1618 NONE
      CC1619 NONE
      CC1620 1794834 .. 1794847 +  -3.7  -3.01712   CATCTAAAGCTAAAG               GGCTC TACC GCGCC                TGTTCGCGGAAAAAG  45 149
      CC1625 1803692 .. 1803714 +  -8.3  -3.53012   GGCTTGCGGTGCGGC           GCGGGCTGG TCAAT CTTGCCCGC           TTTGCCGGCCAAAGA  63 49
      CC1628 NONE
      CC1629 NONE
      CC1630 NONE
      CC1631 1810120 .. 1810144 +  -6.4  -2.52742   CGGGCGCAATCGACG         GCTGCTTGGCC TGTA GTCCAAGC-GC          GTGTTCTGACGGAGT  48 10
      CC1632 1810567 .. 1810597 +  -6.1  -4.56597   CAATGCGGCTGGAAA       TCCTCGTCCTTCG ACAAG CTCAGGATGAGGA       TTTTTCGCGAACCGA  76 67
      CC1634 NONE
      CC1635 1814032 .. 1814057 +  -7.7  -3.23929   GGCGACCCGCTAAAG         GGCTCTAAA TGTTTGAT TTTAGAGCC          TGTTCATCTGGTTTA  56 28
      CC1636 1814979 .. 1814996 +    -7  -2.59564   TCGCCACGCTTCGCC             GATGCG CCGCGC CGCATC              CTTGTCGAGTCCGGG  48 319
      CC1641 1819347 .. 1819383 +  -7.9  -3.25942   TGCGCGAGTGGGACC    TAGGCTGATCCTGGCCG GCG CGGGGCGGATCAGTCTG    TTGCTCTGAGCCGGT  58 18
      CC1642 1819819 .. 1819837 +  -6.6  -3.53444   CCGACGAATATCGTT             CGTCGCCT CCC GGGCGAAG             TTTAAGACGACATGC  57 47
      CC1643 NONE
      CC1644 NONE
      CC1645 1821227 .. 1821280 +  -5.8   -3.5393   GCCGCAAGCGGCCGC GCGACTGATGGACGCCGCGCTCGTC AGACA GGCGCGCGCGGGCTCTGA-GGTCGC TTTCGCCAGGCTGGT  57 18
      CC1646 NONE
      CC1647 1822484 .. 1822502 +  -5.9  -4.67697   CATCGCCTGCATTCC             CGCCGTG ATCGG CGTGGCG             TTTATTGTTTTGAGC  82 455
      CC1649 NONE
      CC1650 1823684 .. 1823698 +  -3.4  -3.64198   ACATCGCCGCTCGCA               AGGGCG GCG TGCCCA               TTGTCTGTCTGACCG  51 179
      CC1651 1824485 .. 1824509 +  -5.6  -3.14211   GCGCGGCACGCTATA         GGTTCG-CCGC CTCA GCGGGCGGCCC          TTCGTCCGCCACAAT  51 60
      CC1652 NONE
      CC1653 1826819 .. 1826857 + -15.3  -4.63184   CTGAGGCCCAAACCC  TTGAAG-CCCGGGTCGGC GCAA GCCGGCCCGGGCCTTCGC   TTTTTCGGCTCCCTT 100 62
      CC1654 1828722 .. 1828735 +  -5.9  -3.14132   GGCGGCCATCTGGAA               CCCGT TACT GCGGG                TTCGTCCCCCCACGG  51 73
      CC1664 1839016 .. 1839041 +  -7.5  -3.35073   CTGTTGAACGACAGG         CGC-ACGGTGCC GAT GGGGCCGTGGCG         TTGCTTGGCGATGAT  55 131
      CC1670 1845521 .. 1845541 +  -2.3  -3.04792   TCCTTGCGGGCCGTA            ACGGCCGCG AAG CGCTGCAGA            TATTCCGGGTGCTCG  41 55
      CC1674 NONE
      CC1675 1849949 .. 1849997 + -13.1  -3.47227   CTAAGGACTTTAAGT TCCAGCCGCTTTGGCGAGGCTTC GAG GGGGTATCGTCATGGTGGCTGGA TTGTCCTGGTTGGGA  76 37
      CC1676 1850988 .. 1851021 +  -4.5  -3.48807   GCGGTGGCCCGACGA     GCCGTGGTGATCTCTC TGG GAGGGGG-ACTGCGGC     TTCTGAATTTGATCA  51 125
      CC1677 1851328 .. 1851368 + -17.7  -4.54727   CGAACCGGAGTATTT CCGCCGCGCCGCACG--GGC TCTT GCCATCGTGC-GCGCGGCGG TTTTCGTTTGAGGCC 100 64
      CC1678 NONE
      CC1679 NONE
      CC1680 NONE
      CC1681 1855352 .. 1855386 +  -9.1  -3.05384   GAAGGAAGAGATCTA    GGGCG-GGCGACGAGC CACC GCCCGCCGCCGCGACC     TTGCCTAAAGCGCGC  60 25
      CC1692 1867545 .. 1867589 + -20.7  -3.06796   AGCGCAAAGCGCGCC GAGCCGGGACCGCCCCAAGCG CCG CGTTTGTCGCGGTCCCGGGTC TTCGCTACGCTCGCC  93 66
      CC1693 NONE
      CC1694 1868683 .. 1868701 +  -3.8  -3.64703   GTCGAAGGTCTGGCT             GGCCTT CACTTCC GAGGCC             TTTACATCCACCAAG  51 284
      CC1696 1870024 .. 1870046 +  -6.9  -3.08471   ACCGTCCACATCTTG          CCGCGCGGCG CGGG CGC-GCCCGG           TTGAATGAACTTGTG  48 204
      CC1699 1872745 .. 1872770 + -20.5  -5.07652   TCTGATGACGCAGAG         CGGCCGGATCG GTGA CGATCCGGCCG          TTTTCTTTTGCGCGG 100 55
      CC1704 1877214 .. 1877252 +  -8.7  -3.53811   TGTTTAAGGCTCAAA   TTCGCGGTCTTGGCGTC CCGCT GGCGCCTCGATCGCGGG   TTTCAGGCGCCTGAA  65 48
      CC1705 1879186 .. 1879200 +  -7.8  -3.53012   ATGCGGCGCTGCGAG               TCGGCG CGT CGCTGA               TTTGCCCCCGAACCG  60 88
      CC1706 1880703 .. 1880733 +  -6.6  -2.71731   TTCCGATTGCAGGGT       GCGCGCGGCGCTGG TCA CCGGCGCGTCGTGA       TCATTGGCCACTCGG  46 208
      CC1714 NONE
      CC1715 1889145 .. 1889160 +  -6.8  -3.85909   GGACGTTGGCGCGTC              CGCCACG GAT CG-GGCG              TTTGCCTTTGCGTAG  63 410
      CC1719 1891821 .. 1891842 + -17.3  -4.01737   CGGCGCTTTCACCGA           CCCCCGAGG GCGA CCTCGGGGG            TTTAATCTTGTTGAT 100 51
      CC1720 1893608 .. 1893647 +  -9.3  -4.11216   GGCATAAGCCCGCCC TC-A-CGCGGCGGCTCGGG CGCT CCCAAGCCGCCGCTCTCGA  TTTTCACGCTCAGCG  79 70
      CC1721 1893884 .. 1893922 + -22.6  -2.96321   TCGCCTCTGACGATT  CG-AAAGCGCCGCCGGG TTTCGT CCCGGCGGCGCTTTTCG   TCGTATTTTCGTCGA 100 49
      CC1722 1895381 .. 1895394 +  -4.5  -3.28712   CCCGCGCATGGGTGT               CG-GCG AAC CGCGCG               TTCTCGGAAGCCAGG  49 424
      CC1724 1897187 .. 1897214 + -21.4  -4.35518   TAGACGAGACGAAGG        GAGCGTGTCCGC GCGA GCGGACACGCTC         TTTTCATGTCCGATT 100 53
      CC1725 1897903 .. 1897919 +    -3  -4.07568   CATCAGGGCGTTACC             TTCG-CG GAAC CGACGAA              TTTTCGGCGGGAAGC  58 113
      CC1726 NONE
      CC1727 NONE
      CC1728 NONE
      CC1729 NONE
      CC1730 1902712 .. 1902727 +  -3.2  -3.05997   GAAGACCTGAAGGTC              GCGGTCG AGG CG-CTGC              TCTAGTTTCTCCCAG  43 5
      CC1731 NONE
      CC1732 1905700 .. 1905744 + -10.6  -3.55563   CGTTTTAGCCGACGA CCG-CGAGCAGGCCGCCGGAG CTTA CTCAGGCCGCTTGCGTGTCGG TTTCCGCCATGCGCT  70 33
      CC1735 NONE
      CC1736 1910144 .. 1910157 +  -3.7  -3.25823   CGCCAGTGATCGCGA               CCGCC ACAT GGCCG                TTGCTCTCCCGCAAG  47 216
      CC1739 1912745 .. 1912757 +  -2.6  -2.62184   GCATGACCGACCGCG                CCCG CGTTC TGGG                TGGTGTGGCCACCGA  38 35
      CC1740 NONE
      CC1741 1915256 .. 1915280 +  -9.9  -2.71924   TGGCGTGGAGATGAC          CCGCGGTCGTC GCT GACGGCTGCAG          CTTTCGCGGCACATA  60 10
      CC1742 NONE
      CC1743 NONE
      CC1744 1919881 .. 1919915 + -14.4  -2.63596   CAAGGCTGGATGGAA     TTTTTCGCTGCGAGCG TGT CGCTTTCGGCGAAAAA     TCCTCTAGCATGACC  74 78
      CC1745 1920297 .. 1920322 +  -4.5  -2.71712   CGCGCCGATCCTGAA         GGCGCTCGTGA TCCA TCCCGCACGCC          CTTTGCGGGGCCAGG  42 88
      CC1746 1921836 .. 1921854 +  -6.7  -3.02461   GCCGGCCGCGATCTC            GACCG-CG ATCT CGTCGGTC             TCTTCGCGCAGCTTG  51 274
      CC1749 1925241 .. 1925296 +   -21  -2.77899   AACGACAGTCAACAG GCCGCGCGACGGCCTGAGCGTCCGCG TCTT CGCGGGCGGTCGGGAGGTCGCGTGGG TCGTTCATAACGGGA  91 422
      CC1750 1927276 .. 1927317 + -10.7  -3.65812   GGGCGCGCTTCTAGG GATGGGAG-GGGCGGGGGGC TGT GTCCCTCGCCCCCGGCCACC TTGTCTTGGAGGAAA  73 27
      CC1751 1929064 .. 1929076 +  -6.2  -3.28712   GTCCGGCGTGGCGTA                GGCG TCGAC CGCC                TTGTCGACGACGCCG  52 295
      CC1753 1930596 .. 1930611 +  -3.2  -3.05384   ACGTTGTCGCCTTGA              GCGC AATTGGAA GCGC               TTCCATAGGGGCGCA  43 58
      CC1754 1933574 .. 1933595 +  -5.8  -3.01712   AGCCGGGGGCTGAAC           GGGTCGCT CTCCCC AGCGGCTC            TGTTCGCCAGGCAAG  49 40
      CC1755 NONE
      CC1756 NONE
      CC1757 1939008 .. 1939061 + -13.8  -3.53012   TTAAACCGGCCAAGC GACCAAGGCCGGTTCTGCGGAG CCGCTAGTCC CCCCGCAGAACCGGCGCTGGCC TTTGCGCCAGGGCGA  79 115
      CC1760 1942942 .. 1942957 +    -6  -3.62591   AGGGGCGCGGCCACT              CGACGC ATCT GCGCCG               TTTGCGGGTTCTAGC  57 39
      CC1762 1944878 .. 1944901 +  -7.3  -3.05384   AGCTTAAGCTCAGAA          GCGCCTGGC GTGATG GCCGGACGC           TTCGCTACCGGACGA  54 39
      CC1764 1948260 .. 1948286 +  -7.2  -3.08996   CACCGCCTGAACGAC        GCCGTGCGTCG CGCCAT CGCCGC-CGGC         TATTCGGTGGAGCTG  54 152
      CC1765 1950551 .. 1950567 +  -7.9  -3.50492   CAGTGATCTCGAACG              GAACGGG CTG CCCGGTC              TTCTGCTGTATGATC  58 524
      CC1774 NONE
      CC1775 NONE
      CC1776 1960711 .. 1960739 +  -8.8  -3.31322   ATTACCCCCCGCACC       GGC-CGAG-CGCCG TCC CGGCGTCGCGAGCC       TTGTCGGAGGTTCGC  60 73
      CC1777 NONE
      CC1778 NONE
      CC1779 NONE
      CC1780 NONE
      CC1781 NONE
      CC1782 1969315 .. 1969327 +  -3.3  -3.04792   CGACCTGGCCGCTGA                TTGGG ACC CCCTA                TGTTCGAAGTCGTCG  43 283
      CC1783 1970600 .. 1970655 + -11.8  -2.64794   CTACTGCGCCAGAAG CCGCCGTTGACGCGCCTCCA-GGAACG CGA CGTTCAGTGGAGGCGCATCAGCATCCG TACTGTAGGGTTGAA  65 117
      CC1786 NONE
      CC1787 NONE
      CC1788 1977641 .. 1977667 +  -6.5  -3.20858   CAACAGCCCTGGTCC        CGTAGCGGCCGG GCGG CCGGCCGA-ATG         TTCGTCCATCTCCTG  53 21
      CC1789 1979639 .. 1979682 +  -7.2  -2.70932   CGGCCATCGGCAAGT CCAGCGGCAGGTCGGCGGGCC AAA GGCCTGGCTTCCGGTC-CTGG TCGTTGGCCCCGCCG  49 521
      CC1794 NONE
      CC1795 1984903 .. 1984915 +  -3.4  -2.91582   CACATTGGGAAGGCG                CTTC ATCAG GAAG                TGTGTCGATCCCATC  42 430
      CC1798 1988011 .. 1988052 +   -18   -3.6682   CGCGGTGGCTAGAAC GGAAAAGGGCGGCGCTGC CGATCT GCCGCGCCGCCCTTGTTC  TTTGGATCCCTGGGA 100 29
      CC1800 1991152 .. 1991184 +  -5.4  -3.37796   TTGGGCGGCATCCAG     CGGGCGAAATCGCCG GGCA CGGCG-TAGCGCACG      TTGTCGATCGTCCGG  50 378
      CC1802 1993748 .. 1993792 + -10.7  -3.73224   CACCCATGTGATTAG CGCC-GC-CGCCGGCGAT-CGG ATGT CCGCGCCGTCGGCGAGCTGGCG TTTGCTGCGCCATGA  76 46
      CC1803 NONE
      CC1804 NONE
      CC1805 1996111 .. 1996126 +  -2.5  -2.76696   AGCAGTCCGCCTTCC              GCGACG AGGTG CG-CGC              CTTCTTCGCCGAAAA  39 76
      CC1806 NONE
      CC1807 1998463 .. 1998497 + -15.1  -4.08767   TTAATTCCGACTGTT    CG-TCTGGGCCGGATG ACCT CATCCGGCCCAGAACC     TTTTAGGACAATGCG  95 86
      CC1810 NONE
      CC1811 2003409 .. 2003443 +  -5.4  -3.16971   TCACCACGTCGTCGG     GCACCTGCCAGCGCGC CAC GCGCGAGGCCAGGAAC     TTGAGTATGTCGTCC  47 141
      CC1813 2006711 .. 2006735 + -20.1  -4.02817   ATCTCAAAAAGAAGA          GCCAGCGTCAC CCG GTGACGCTGGC          TTCTTGTTGTCGGAA 100 52
      CC1816 NONE
      CC1817 2009907 .. 2009936 + -10.5   -3.0644   GGCGACTGACCCGGG       TACGGGGCGCCGC GACC GCCGCGCCCCGCC        TGTTCCAGATTGCCT  62 32
      CC1819 2013213 .. 2013266 + -16.7  -3.55444   CTAGCGCGTGGCCCA AGGCGTCAGGCT-CGTTCCTGTCTCG ATC CGAGTCGAGGACGCGGCCTGACGCCA TTTGAAGGATGAACA  91 118
      CC1826 NONE
      CC1827 NONE
      CC1828 NONE
      CC1829 NONE
      CC1830 2026397 .. 2026413 +  -9.3  -3.28712   CCGCCAGCGCCTCGG              GCCCGAC CGC GCCGGGC              TTGTCCAGCGGGAAG  59 95
      CC1836 2030964 .. 2030995 +  -4.3  -2.54896   ATTTCCGCTGAACTC      GGCGTGGAATCTG CGTAAC CGGATGGCGCGCC       TCGGTTAAATCCACC  41 43
      CC1837 NONE
      CC1838 2032677 .. 2032694 +  -6.3  -3.28712   CGAGCAGGTGTTCGC             CGAT-GGC TGA GCCGATCG             TTGTCGACGCGCGGG  55 16
      CC1839 NONE
      CC1842 2036706 .. 2036725 +  -7.8  -2.87344   GACGCTTGTCGCTTG            GGGCGC AAGGTCAC GCGCCC             TATATGGAACACGTC  53 39
      CC1843 2037511 .. 2037532 + -11.5  -3.17571   CCGGCGCTTCGCGCC           ACCTCCCCC GCTG GGGGGAGGA            TTGAGTTCACCCCTT  67 118
      CC1847 2043763 .. 2043784 + -15.1  -4.99134   TCGAGGATTACGAAG           GCGCCGGGC GATC GTCCGGCGC            TTTTTCGTTTGGGGT 100 54
      CC1850 2047733 .. 2047757 + -19.3  -4.40003   GAAAACCTACCTTTG          CGCCGCCGGTC CCT GATCGGCGGCG          TTTCTGTTTCTGAAG 100 53
      CC1851 2049063 .. 2049075 +  -5.5   -4.2558   TGGGGTTCCTAGATA                GGGCT TGT AGCTC                TTTTCCTCGACGATC  71 443
      CC1855 2051058 .. 2051093 +  -3.2   -3.3761   CGTCCAGGCCGTGCT    GTTCGCGCGATGAAAGG ACA CCCTTCGATGCGC-AGC    GTTTTGTTCAACGCC  46 13
      CC1856 2051956 .. 2051976 + -16.9  -3.05596   TAGCCCCTCACCCTG            CCCTCTCCC TCT GGGAGAGGG            TTCGCTAGAGCGATC  88 96
      CC1867 2060275 .. 2060294 +   -15  -4.98531   TCCAGACGCTTCAAA            GGCCTCCC CGAA GGGAGGCC             TTTTTCGTTTCAGGC 100 50
      CC1870 2063628 .. 2063673 + -21.3  -2.71791   GTTAGACTCATGCCA TTGGCGATCCCGGCTCAGCGCG CTT CGCGCTGGGTCGGGAT-GACAA ATTTCAAGGAAGCGT 100 89
      CC1871 2064313 .. 2064336 +  -3.9  -4.55491   CGCGCTCCCTTCGGG         CGCGAAGACGC TTGC GCG-CTTC-CG          TTTTATCGTTGCATA  72 185
      CC1872 NONE
      CC1873 2066025 .. 2066056 + -18.8   -4.2828   GCCGAAGTTGAAAAT      GATAACGCCCCGGA TCGC TCCGGGGCGTTTTC       TTTTGGTCGCTCGGC 100 46
      CC1877 2074212 .. 2074245 + -15.9  -3.90744   GTAAGGGCGAATGAC     AACGGCCCGCGCGTC TCCA GATGCGCGGGCCGAA      TTCTTTCGCGGCGAC  91 37
      CC1878 NONE
      CC1879 2076536 .. 2076568 +  -9.9  -2.71011   GCGGGGTGAGCCGCC      GCCCTCGCCCT TCGACAAGATC AGGGTGAGGGC      TACTTCAAACCGCGT  60 32
      CC1882 NONE
      CC1883 NONE
      CC1884 NONE
      CC1885 2081140 .. 2081151 +  -7.2  -3.53012   CCGGCGCGACCTCGT                CGGC GGCC GCCG                 TTTCGCAAGCGCGGA  60 174
      CC1889 NONE
      CC1890 2085524 .. 2085534 +  -2.4  -3.06302   CGCGGACTTTCCATT                 CCGC GCT GCCG                 TTAAATCCCCGTCAT  41 11
      CC1891 2086528 .. 2086553 + -14.7   -4.7254   AGGCCAAAGAAAAAA         GCCCTCCGATC GCAA GACCGGAGGGC          TTTTTCGTGGAGGGT 100 51
      CC1894 NONE
      CC1895 2092945 .. 2092959 +  -2.1   -4.1822   CCTGGCGATTCAGCT              G-AGCC TGAG GGCTGC               TTTGTTCCGCTAAGG  59 24
      CC1897 NONE
      CC1898 NONE
      CC1899 NONE
      CC1900 NONE
      CC1901 NONE
      CC1902 2098207 .. 2098233 + -18.1  -3.56318   GCGAAAAATGGAGCA         GGCCCTGATCC CGCCA GGATCAGGGCC         TCTTGTTATTCAGGC 100 60
      CC1905 NONE
      CC1906 2104167 .. 2104186 + -16.4  -4.98531   CGGCGCTATGGATCA            GGCCCCGC TCCG GCGGGGCC             TTTTTCGTTTCAGCG 100 54
      CC1924 2122478 .. 2122488 +  -2.4  -3.60627   CGAACCGCATGACCC                 GCAC TGG GCGC                 TTTAGCCTGCCCTCG  50 382
      CC1928 2127925 .. 2127943 +  -5.8  -3.02144   AGCTCACGCGCCCGC             GCCTCGGC CTC GCGGCGGC             TCTTGCCGGCGATGG  48 338
      CC1957 2153284 .. 2153294 +  -5.4  -3.51825   CCAGCACGATCAACC                 CGAA AGG TTCG                 TTGTCATTGGCGTGA  52 324
      CC1962 2160189 .. 2160212 + -15.2  -4.05446   CAACGCAACAAAAAA          GCCGCCGACC TCCT GGCCGGCGGC           TTTGTCGTTGAAGCG  95 58
      CC1968 2166864 .. 2166883 +  -7.8  -3.14564   ACCGGAGAAAACGGT            CCGGCC GCCGTCTA GGCCGG             TTCGTCAGCAACTAA  56 11
      CC1969 2168359 .. 2168384 + -20.5   -4.4078   TAGGACAAACGCCAA         GGGGCCGGAGA GCGA TCTCCGGCCCC          TTTTCATTGCGCCGC 100 53
      CC1970 2170829 .. 2170860 +   -21  -4.57569   AATCTGGGTAGACTG      GGAAAGGCCGCGGA GCGA TCCGCGGCCTTTTC       TTTTTCCGGCGCTAG 100 48
      CC1972 NONE
      CC1973 2174372 .. 2174392 + -11.1  -4.33927   TCGTCTGACGGCGAC            ACCTCTCCC ACG GGGAGAGGA            TTTCATTTTCTCTTT  89 127
      CC1974 2176803 .. 2176831 + -13.1   -3.8372   TCATGGAAAGGGACG        CGGAGCGCCGGAC ACC GTCCGGAGTTCTG        TTGTGTTGTTACCGT  83 272
      CC1978 NONE
      CC1979 2182914 .. 2182932 +  -5.9  -3.25823   TCGGTGGGGGACCAA             GCGGCGT GATCA GCGTCGC             TTGGTCTGACGCCGG  52 84
      CC1982 2185701 .. 2185724 + -10.4  -2.75963   GCCTAGAGCCCTTTA          GCTTTAGATG GAAT CGTCTAAAGC           GTTTGAAATGGCCCT  60 35
      CC1986 2191936 .. 2191973 + -14.1  -4.50976   CCCCTCCACCGCTTC   GCGGTCCCCCTCCCCCGT TTC ACGGGGGAGGATGGC-GC   TTTTCTCCTCTCCCG 100 55
      CC1993 2197912 .. 2197922 +  -2.6  -4.31164   TTGCAATCCGATCAA                 TTTT GAG AAAA                 TTTCTCTTCTGTGAG  62 55
      CC1994 NONE
      CC1995 2199360 .. 2199383 +  -5.8   -3.0263   CGGCCGACGACAGCA          CCGGCGTGCC TTGC GGCGCGCGGA           TATTGAGGCCGTCGT  48 353
      CC2009 NONE
      CC2011 NONE
      CC2012 2214508 .. 2214528 +  -2.3  -3.14132   CCAGAAGATATAGGC            GACCCCCGC CCA GCGAAGGAC            TTCATAGAGCGGGCG  43 411
      CC2014 2216709 .. 2216728 +  -4.8  -3.76224   CCCTGGCGAGGATGT            TCCCCGCC TGAC GGCGGCGC             TTTCGTCGGTCGAGC  58 15
      CC2016 2218865 .. 2218896 + -23.8  -3.62597   CATACTTTACAAACC      GGACGGGCGGCTGG ATCA CCAGCCGCCCGTTC       TTGTTGAGGGCTGCG 100 80
      CC2018 2221573 .. 2221587 +  -4.2  -5.04249   AAGGCCCGGAGCGGT               AGAAGC GCG GCTTCG               TTTGTTTTTTCGGAG  81 75
      CC2019 2222833 .. 2222850 +  -3.3  -3.17763   GGGTCGGTCGTATAG             GC-CAGGG CGA CCCAGTGC             TTGGTCGGGTATAGC  45 350
      CC2022 NONE
      CC2023 2226273 .. 2226315 +  -6.1  -3.85698   CCGCGAGGCGCGGAT GC-GGTC-CGGCCCCTCGGCG GCG CGACGTGCGGCCTCGACCAGC TTTCTCAGCGCCACG  63 226
      CC2032 NONE
      CC2033 2237231 .. 2237261 +  -4.5  -3.56643   CTGTGTCGAGGTTTG       CCTGGCCGGCTAG CGGAT CGAGCCCGTCTGG       TTTAGAGCCTCTCAG  53 13
      CC2035 2239995 .. 2240007 +  -7.7  -3.15249   TTCGCAGACATAGAA                CCAGA CCA TCTGG                TTGATGAGACGTATC  53 396
      CC2040 2247902 .. 2247916 +    -7  -3.62096   ACCTGATCGCCGAGG               CGCGGC CGT GACGCG               TTTCCAATCCTCACC  59 15
      CC2041 2248815 .. 2248849 + -17.9  -2.73124   CTGTTGTGGATGGCG    CGCTCGGGCGGG-CGC TGGC GTGACCTGCCCGAGCG     GTTTGGCCCCTACCA  86 224
      CC2043 2249509 .. 2249537 +  -6.7  -4.17516   GTTAAACCGCTCGAA        CGCGCTCTAAGTC TAT GAATTAGAGCCTG        TTTATCTGGTTTAGA  69 88
      CC2046 2253719 .. 2253746 +  -2.6  -3.28712   CGACAGCAGCCCGAT        GTCGGCGAGC AGGAACGG GATCGCCCAC         TTCTGAGGCGCGGCA  45 100
      CC2048 2255338 .. 2255351 +  -4.5  -2.90212   TCCCCGAGGGATCCA               GGAGC AGCC GCTTC                TATATCGCGTAATGC  44 0
      CC2049 NONE
      CC2050 2257959 .. 2257998 +  -5.6  -3.05384   CCAACAGGACTAACG CCGGC-GCGCC-GGCGCG GGCGCA TGCGCCAGGCGCAGAAGG  TTCGCTGCGCCCGGA  49 96
      CC2063 NONE
      CC2064 NONE
      CC2065 NONE
      CC2066 2277914 .. 2277947 + -21.7  -2.64155   TTTGCGACACAGACG     TCGGGCGCGGCGGCC GAGA GGCTTCCGCGCCCGA      TGCGTTTCAGGAGCC 100 49
      CC2067 2278627 .. 2278637 +  -6.8  -3.10012   AGCGCGGTAGCATTA                 GCCA CGC TGGC                 TTGGCTGGTCACATT  51 181
      CC2073 2284803 .. 2284820 +    -7  -3.90744   CAGCGGGCCTCGAAG             GACGCA CGCCAT TGCGTC              TTCTTTCAGAACCCG  65 127
      CC2074 2286440 .. 2286450 +  -8.2  -3.35679   GCACGACGCCCAGCA                 GGCC TTC GGCC                 TTGTCGGTCGGCGGC  59 417
      CC2077 2288930 .. 2288952 +  -3.3  -4.07885   CTCGCCCCAGCGCCT           GGCGCCGAT CACGC GTTGACGCC           TTTTCGGCGAACCTC  58 7
      CC2078 2289508 .. 2289533 +  -9.1  -3.54129   ACGCTAGAGCCCTTT         AGCTTTAGATG GAAT CATCTAAAGCG          TTTGAAAGGGCTATA  68 34
      CC2080 2290971 .. 2290983 +  -6.9  -3.40403   GCGACGTCGCCTGCT                GCGGG ACG TCCGC                TTGTCGTCCACCGCC  57 77
      CC2081 2292172 .. 2292200 +  -8.8  -2.78384   GCTTCAGCCTCAGCC       CCGCGCGGCG-GCG ATG CGCGCGC-GCGCGA       TCTCATCGGCCACCA  54 95
      CC2086 NONE
      CC2087 2296532 .. 2296560 +  -5.2  -4.46212   GTTGAACGGCCGAAA        CCTCGTCCTTCG ACAAG CTCAGGATGAGG        TTTTCTACTGAACCG  71 36
      CC2090 NONE
      CC2091 2300855 .. 2300865 +  -5.4  -4.37658   CCAATCCTGCGCCGC                 TCAG CCA CTGA                 TTTTCTGGGGGAATT  68 15
      CC2092 2301922 .. 2301944 +   -22  -4.86621   CACACTGCCTTGGAA           CGCCGCGCGG CCC CCGCGCGGCG           TTTTTCGTTGGCGCT 100 57
      CC2093 2303999 .. 2304017 +   -16  -4.68908   GAACAGTGATTAATG             CGGGGGCT TTC AGCCCCCG             TTTCTTTTACATGAC 100 94
      CC2094 2305483 .. 2305510 + -19.2  -4.16943   CAGCGTTGAGATACT        GGGCCATCCGGG GAAA CCTGGATGGCCC         TTTTCGCATCTAAAC 100 49
      CC2098 NONE
      CC2099 2309983 .. 2309996 +  -8.1  -5.79595   GGTCGCGCGCGCAAA               GGTCC TTCG GGACC                TTTTTTCTTTTCCAG 100 365
      CC2100 NONE
      CC2101 2312691 .. 2312708 +  -5.5   -4.0641   GCTTTCTCTCGGCTT             GGCCC ACCGTTTC GGGCC              TTTATCTAAATGCGA  65 261
      CC2102 NONE
      CC2103 NONE
      CC2104 2314855 .. 2314866 +  -7.2  -3.53012   CAAAGGCGCCGTAAG                CCCG CGAT CGGG                 TTTGACCCCAGCGAG  60 27
      CC2105 2317067 .. 2317080 +  -3.1  -3.02385   CCTGCTGCCCTGGAG               CTGAT CGCC GTCAG                TGTCTCCTTCCCTTT  43 22
      CC2106 2317958 .. 2317976 +  -8.8  -3.40611   CAATTGCGCATCGTG             CCGAGCGG CTC TCGCTTGG             TCTTCTTCCAGTCGC  63 446
        fumC 2319957 .. 2320001 +  -5.6  -3.54741   CGCCGGGCTGAACCT GACGTGCTCCAGCTCGTC CGCATTTTC GACGAGCTGCCGGACGGC TTTGGCGACCTGGTC  57 30
      CC2110 2320455 .. 2320469 +  -3.4  -3.72576   CGCCAGGGCGATGCG               GGCCAG CTG CAGGTC               TTTGATGGCGAACGG  55 86
      CC2114 2323365 .. 2323391 +  -7.9  -2.82015   ATGATCAGGGACGCG        GCTGAGGCGGCG GGAT CGTCGCCCC-GC         TGTCCTGAGTCTGGA  52 50
      CC2116 2323966 .. 2323980 +  -7.1   -3.4072   ATGCAGCCGTCAGGG               TCGCG CCAGA CGCGA               TTCTCATCGAGGATC  58 203
      CC2118 2325476 .. 2325489 +  -6.7  -3.58522   GTGTCACCCGTCTTC               TCGAC CTTG GTCGA                TTTGAAGGTCATGGT  57 266
      CC2122 2328885 .. 2328898 +  -4.5    -3.794   AGAAGCAGGCGTAGC               GATGC TTGG GCGTC                TTTGATAGGTTCGAC  56 43
      CC2123 2329942 .. 2329976 +  -7.6  -3.03124   GAACGCGAGGACAAA     TGGCGGAGCCCTGGGG ACA TCACGGGGCGCCGCAG     TGTTCAACACTGCGA  54 73
      CC2124 2331113 .. 2331136 +  -9.5  -2.50113   CAGCATCTTGATCAT          GGCGGCGGG ACGCGC CTTGCCGCC           CTTGGTGGCGTCATA  55 286
      CC2126 NONE
      CC2127 NONE
      CC2128 2335120 .. 2335149 +  -7.7  -3.16267   GTGGAAGATGTCGGC       GCC-GGCGTCGGCC AGC GGCTGCAGCCAGGC       TTCCATCTCCTTCGG  53 429
      CC2130 2336799 .. 2336817 +  -7.4  -3.14564   GAGCGCCTCGACCTG             GATCTCCA GGT TGGCGATC             TTGCTGCGGAAATCC  53 366
      CC2135 2340351 .. 2340362 +  -7.2  -3.10894   CTTCGGGATCCTACG                GCCG CTGG CGGC                 TTCCATCGTCGTGAT  52 113
      CC2144 NONE
      CC2146 2351295 .. 2351326 +  -7.2  -3.83026   GCGCGCGGATAGTCG      GTCTCTTTG-GGGCG CGG CGCCCACCAGGCGAC      TTTCATGTCGAACGC  67 425
      CC2149 2356240 .. 2356264 + -18.6  -4.89063   CACCCCTCGAACTTC          GGGCCGGACG CGCGT CGTCCGGCCC          TTTCTTTTTGCGTCG 100 51
      CC2150 2357423 .. 2357438 +  -4.6  -3.56643   AACGCGGCCTTGGTC              TCCGGC GGCA GGCGGA               TTTCCAGGGTCTCGG  54 308
      CC2152 NONE
      CC2153 2359919 .. 2359931 +  -3.3  -2.53263   ACGCCGCTGGAGACC                CTCTG TCG CTGAG                TGCGTTGCAAGTCGG  39 14
      CC2154 2362274 .. 2362284 +  -2.4  -3.48276   CGACAACACGTCCGC                 GGGC CCC GACC                 TTATGTCGCAGGGCC  47 85
      CC2155 2362575 .. 2362590 +  -6.1   -3.1552   GCGAGGTCAGCGCTC              CTCGC GGAACG GCGAG               TATTCCTCGGTGAGC  51 42
      CC2161 2367240 .. 2367267 + -15.6  -3.92324   GGCCAGACGAACCAA        GAGCGCCGGCGGC TTT GCT-CCGGCGCTC        TTTCGTATTCACGGC  91 77
      CC2163 2369150 .. 2369179 + -11.3  -2.59526   GCTCCAGAAACGAAA       ACGGGCGG-CGAGG TCG CCCCGGCCGCCCGC       TCGCTTAGATTTGTA  62 498
      CC2166 2371166 .. 2371180 +    -7  -3.78775   CATCCCCACGCCCAA               GGCGGC ATA GCCGGC               TTTCATGGTGACCCC  62 96
      CC2171 2378491 .. 2378518 + -24.2  -4.34402   GGCTACGACGATGGA        GGGCCGCCCCGA GCGA TCGGGGCGGCCC         TTTTGATGTCGCGCA 100 225
        lipB 2384142 .. 2384177 +  -8.1  -3.14132   TGAGGCGCCGGTTTA    GGGGCATGGGGCCTC CGCTTC GCGGCTCCCTTCCCC     TTGATGGGGAAGGGC  58 25
      CC2177 2384794 .. 2384806 +  -3.3  -3.12351   TCATGCCCGCCAATC                CCCGT AAA ACCGG                TTCCCTCTCCCAGAG  44 75
      CC2180 NONE
      CC2181 2391968 .. 2392014 +  -8.7  -3.79071   ACGCGGTGCGCGCGG CCCCTG-GGTCCCGGATCGCCTC TAC GAGGCG-TCCGGGATGACAAGTG TTTCGATCTTGTGGG  69 123
      CC2183 NONE
      CC2184 NONE
      CC2185 2395311 .. 2395333 +  -3.2  -3.27774   ATGCGGGTGACCGAC           GGCGGCGCGC CGG GCGTGGGGTC           TTCCTCGTTCAGGTG  47 325
      CC2187 2397139 .. 2397166 + -12.6  -3.58343   GGCGGCGAGATGGTC        TCGCCGCCGGCC AGCT GGATGGCGGCGG         TTTCCAGGTGATCGA  77 162
      CC2189 2398212 .. 2398235 +   -11  -2.83747   TTGTCGTGCCCCTTG          TGGTCATGGC CCTT GCCGTGACCG           TGCTTGTCGCCCTTG  61 409
      CC2194 2403002 .. 2403034 + -12.6  -2.70932   ATTCTGATCAGGCGG     AG-CGGCGCGGGCGG GAAG CCGCGCGCGCCGACA      TCCTTGCGGACAAGC  68 34
      CC2195 NONE
      CC2196 NONE
      CC2197 2404888 .. 2404902 +  -8.5  -3.63266   AGCGAGAAGATCTGA               CGCGC CCCGC GCGCG               TTTCGACTCCATTTT  65 26
      CC2198 2406773 .. 2406809 +  -2.2  -3.55444   TAGTCTTCAGCGCAG   GCGGACGGGTCTGGTGA TCTC TCGCTAACCCTGTC-GC    TTTACCGAATGGCGC  49 38
      CC2199 2407470 .. 2407497 +    -9  -3.15861   GCCAGCTGACGTGCA        AACGGCCTGGCGG GAA CCGCC-GGCCGCG        TTCCTGCAACTCGTA  56 106
      CC2204 NONE
      CC2205 2411532 .. 2411545 +  -3.7  -2.53213   CGTAACCCGCCTCTT               CCAGC TTGC GCAGG                TGGATTGAGAGATTG  39 318
      CC2211 NONE
      CC2212 NONE
      CC2213 2418206 .. 2418260 + -12.1  -3.06133   AGGGTGGCCCACGCA GTGGGTCGGGTGAGGGGTCGCGTGGC CGAC GCTAAGCCACCCCTCATCCG-TCAGC TTCGCTGACACCTTC  68 70
      CC2216 NONE
      CC2217 NONE
      CC2218 NONE
      CC2219 2423195 .. 2423213 + -10.2  -3.72231   CAGAACGCCCGTCTC             CGGCCGTG GAG CACGGCGG             TTCTTCGGTCTATGA  71 461
      CC2221 2424409 .. 2424426 +  -2.7  -2.78816   AAGGCTAGCTATTGC             GTGTTTG ACGG CAAAGAC              TATGGTCCGCCCTCC  39 79
      CC2222 NONE
      CC2223 NONE
      CC2224 2427386 .. 2427440 + -26.6  -3.83205   AGCCGCCGGAACCGG CCCCTAGAGCGTGACGCCGAAAGTGG GAA CCGGTTTCGGCGTCACGCTCTAAGTG TTTGATGTAGAGCCT 100 41
      CC2226 2428889 .. 2428930 + -21.6  -3.53091   ACCCCTTCGACGGAA CGTCGAACGCCGCCCGGT CAGCCC ACCGGGCGGCGTTCTTCG  TTTGGGGCGCGAGGT 100 40
      CC2227 2430917 .. 2430929 +  -4.7  -3.05384   TTAGGCGCCCCCGGA                GCGGC ATC GCAGC                TTGAGTCAGGCGGCG  47 37
      CC2228 2431464 .. 2431488 +   -20  -3.18264   TAGGGACATGGAAAA          GCCCGCCCGG ACGAA CCGGGCGGGC          TTCCTGGATCAACGC  95 38
      CC2238 NONE
      CC2239 2439243 .. 2439258 +    -4  -2.82742   TTCAGAGATCAGCTC              TGAGGCG CCT CGC-TCA              TGCTTGTCCGGACCT  42 84
      CC2245 2445005 .. 2445033 + -18.2  -4.04318   TCTCAGAGCGGCGGA        TCCCGGATGGCC CAAAC GGCCGTCCGGGA        TTTCTCATGTCTGGA 100 55
      CC2246 2446858 .. 2446871 +  -9.5  -2.62184   CCTGCACTATGGCGA               CGGCG AATA CGCCG                TGCTCTCGCCCGGCC  56 115
      CC2247 2447043 .. 2447053 +  -2.4  -2.89564   GACCGCGCTTCCGCT                 GACC TTG GGCC                 TATCTGGCCTGGCGC  40 57
      CC2248 2447914 .. 2447942 + -11.1  -3.09516   CCGCCGATATCAGAA       GCCGATG-TCGC GGGGGA GCGACCATCGGC        TTCGGTCATCCCGCG  66 92
      CC2249 2448817 .. 2448829 + -10.5  -3.11559   TGACCGAAGAATGGC                GCGGC GAC GCCGC                TATTGAACTTCTGGT  60 341
      CC2251 2449984 .. 2450024 +  -9.8  -3.62096   GTACAGTCACTGGTA GCGTACCTGCGGCGGGGA GGTTAAA TCCCCGCC-CATG-ACGC TTTCCGCTGATCGGC  70 54
      CC2252 2451008 .. 2451024 +  -3.6  -3.36492   CGATCGACTCGGAGT              CGGCGT TCAGC ACGCGG              TTGTCGAGTTCAGCG  47 179
      CC2256 2454076 .. 2454086 +  -2.4  -4.07568   TGAGGTAACCGTCAG                 CGCC GGC GGCC                 TTTTCCGAACGCGGG  58 93
      CC2258 2455402 .. 2455422 + -10.4   -4.7373   TCCCCTCTGAACTTG           GGCGGCGCC GAAA GGCG-CGCC            TTTTTCGTGGGATCA 100 70
      CC2262 NONE
      CC2263 2460173 .. 2460187 +  -4.9   -2.8655   TCTACATGTGCACGA               CCTGC TTCGC GCGGG               TGTGATCTAGGTCAC  46 1
      CC2264 2461816 .. 2461837 + -15.1  -5.33405   GAGATGCTCACCAAA           GGCCGGGGC GAAC GCTCCGGCC            TTTTTCTTTGGTGCG 100 48
      CC2265 2462317 .. 2462337 +  -3.8  -4.27441   GGCGACTGAGCCTGG            GCAGCGCC AAGGC GGGGCGGC            TTTCTTGCTGATCAT  66 32
      CC2266 2463452 .. 2463483 +  -2.1  -3.55548   CGACTCTGGCGACGC      CAGCCAGCGCCGCG CCCGA CGCGCC-CATGCTG      TTTCACCAGGTGTTC  49 134
      CC2267 2463765 .. 2463777 +  -4.8  -2.71712   CAAGGTGGTGGTCTA                CGAC TCGAT GTCG                GTTTGAAGGGGCAAA  44 7
      CC2271 2468276 .. 2468288 +  -4.1  -4.00486   ACAAACCTCGACGCT                GAGCA TAA TGTTC                TTGTTATGTTCTCGC  61 66
      CC2272 2469095 .. 2469141 +  -7.9  -3.01791   TGCGAACCTTGGCTC CCTGCGTCCTTCGAGGCGCGCT CAGG AGCGCGCACCTTAGGATG-AGG TGTTCAGCAACGGAT  54 78
      CC2280 2477128 .. 2477140 +  -3.3  -3.53563   TCATTGATCTCGGCC                ACCTG AAC CAGGA                TTTCGCGCAAGGTCT  51 395
      CC2284 2484881 .. 2484901 + -11.1  -3.15861   CCGCTCGAACGGCAC            ATGGGCCTG GGG CAGGCCCAG            TTCCTCGCCCTGGTA  64 487
      CC2287 2490951 .. 2490979 + -16.8  -5.24129   CCTCCTGCAGTCTCG       GAGCCCCGCCGGA TCAT TCCGGCGGGG-TC        TTTTTTATGAGAGCC 100 52
      CC2288 2492826 .. 2492870 + -10.6  -3.18274   GCGCGGTTGTAGCAA CAGGCCGAGCCGTGGAGC TCCCACATT GCGCAGCGGGTCGGCCTG TTGCGTTCAGGTGCG  64 226
      CC2294 2496464 .. 2496503 + -19.3  -3.59979   CAGCAAGTAGCGCAT  GAAAAAGCCGCCGCCCG GACATA CGGGCGGCGGCTGGTTC   TTTGACGTCACCCGG 100 31
      CC2296 NONE
      CC2297 2499551 .. 2499570 +  -7.8  -3.28712   CGATCCGCTCAGGAT            CGCCGC CCAGGGCT GCGGCG             TTGTCCACAGCCCAG  55 483
      CC2305 2509326 .. 2509344 +  -5.9  -3.14132   GAACAGGGACGAAGA             GCCCGGT CGCTC GTCGGGC             TTCATGAGGGAGGAG  51 316
      CC2306 NONE
      CC2307 2510509 .. 2510520 +  -7.2  -2.83613   ACCGCCCAGCTAGTC                GCGG CGAC CCGC                 TAGTTCATCTCTCGT  53 11
      CC2312 2514601 .. 2514616 +  -8.2  -2.52896   CGGCAGCCCGTCCGC              CGCGTC AAAC GGCGCG               TAGGTTGCAACGTCG  51 406
      CC2316 2518885 .. 2518913 + -13.1  -3.18264   GCCGTGGCCTGTTCG        CTGGCGGACGCCG CGA TGGCGTTCACCAG        TTCGTCGATGCCGCC  68 328
      CC2318 NONE
      CC2319 NONE
      CC2320 NONE
      CC2321 2523944 .. 2523957 +  -9.5  -3.03124   GAGGCTCGGTCACGG               CGCCG TACC CGGCG                TCTTCGGGGATGCGC  59 51
      CC2324 2527825 .. 2527882 +  -5.6  -4.07568   CCCGCCAAGGTCGCC GCCTAGAGCGTTCTCCGATCCGTGTGA ACCGG TGAT-CGGATCGAAGAACGCCCTAAAC TTTTGAAACAACGCC  65 20
      CC2325 2529151 .. 2529168 +  -6.3  -3.51825   GGCGGCCCTGACCAG             GGTC-AGC GCT GCTTGACC             TTGTCATTGGCCTCG  57 10
      CC2327 2531389 .. 2531422 + -13.1  -2.52464   TCATTGGCGTAGGTC     GTGGCCTTGGCCAGCG CCG CGC-GGCCGAGGCCGA     TGGCTTCGACGGCGA  62 480
      CC2330 2533893 .. 2533913 + -10.4  -4.67038   CAAGACGGACCGACA            GACCCCGC GAACA GTGGGGTC            TTTTGGTTTTCAGAG  95 70
      CC2331 2534479 .. 2534527 + -16.3  -4.07885   CAGGTCTCTCACTGC GACTTCGGGGTGCGACATCCAGC CTAGT GC-GGATGTTGCACCCT-AAGTC TTTTCAGAACAAATC 100 71
      CC2332 2535764 .. 2535775 +  -2.2  -2.56271   GTCTTGAGCCCGGCC                GTTC AGTT GAGC                 CTGTTCTGATGCAAG  38 5
      CC2333 2537330 .. 2537346 + -15.1  -4.09739   TCAGAAACGAAAAAA              GCCCGGC TAG GCCGGGC              TTTTCAAGGACTTGC  95 132
      CC2334 2538472 .. 2538500 +  -4.6  -3.29144   TGTTCTTGGTGATGT       CGTAGCCCAGC-TC ATC GATGCTGGTCT-CG       TTGTCACCAAGGTAG  50 110
      CC2338 NONE
      CC2339 2542710 .. 2542726 + -10.9  -2.62616   TCGAACCAGCGACAC              GCGGATT TTC AATCCGC              TGCTCTACCAACTGA  62 211
      CC2351 2551987 .. 2551999 +  -9.1  -2.90212   CGACGTACGGCGGGC                TCGGC GTC GCCGA                TGTCTGCAGTGATGA  53 351
      CC2353 2553796 .. 2553844 + -13.4  -4.19177   CGTGATCCGTGTCGC CGACTAGAGCATTT-TCCGATCT GTTT GGATCGGAGAAATGCTCTAGCCC TTTGTATTAACGCAT  93 19
      CC2360 2561550 .. 2561594 +  -7.8  -3.01712   GCAGAGGCAGCATCG CCTTGTTCGACAGAACCGCCT TCCA GGGCGGCTC-GAGGAACAGGG TCTTGGAGCCCGCGA  52 387
      CC2364 2564698 .. 2564717 +  -2.8  -4.56597   TTTAGATGATTCCAT            CTAAAGCT AAGG GGCTCTAG             TTTTTGACACGCCAC  69 120
      CC2365 NONE
      CC2366 2565879 .. 2565915 +  -8.7  -3.29263   CGACACTTTTGCGAT    TGACTCGCAATTAGGCC TGA GGCTTACTTGCGAAGCA    TTCTCAAGAACGTGT  60 50
      CC2367 2566693 .. 2566721 +  -5.1  -3.44051   CGGCGGTCGCATCAG        CCGGTGCGACGTT CAG AAGGCCGCGCAGG        TTGTCGTGATCCAGC  52 221
      CC2373 NONE
      CC2374 2577600 .. 2577638 +  -3.2  -2.99471   AGCCCCTTGATGCTC TCAGCCGACCGCC-AGGCGC GAT GGGCCTTGGCG--CGGC-GA TCTGTGTGACGGTCG  43 395
      CC2376 2578315 .. 2578331 +  -5.1  -3.58269   CGTACGGAGGGAGCC              CCTCG CGAAAGA CGAGG              TTTGCGCCTAAGTTA  55 112
      CC2377 2578797 .. 2578809 +  -3.3  -4.76041   TCTAAGCCAGACAGA                CAGCC TGT GGATG                TTTTTGATGAGTATG  73 132
      CC2386 2586840 .. 2586850 +  -2.4  -4.36914   TGCTCTCTAGTGGGA                 CAGG CGT CCGG                 TTTTCTGCAGGACGA  65 300
      CC2388 NONE
      CC2389 NONE
      CC2390 2593601 .. 2593635 +  -6.3  -3.18383   TCTTCCTCGGTGAGG    GCGGCGAAGGCCTCGC GATC GTGAG-CCAGCGTCGC     TTCCTCAATGCGGGT  50 276
      CC2393 NONE
      CC2394 2597390 .. 2597406 +    -3  -3.58037   ACAGCGCTGCGATCT             GCTGCTC GACC GA-CAGC              TTTCCGGGCTTGCTC  50 463
      CC2404 NONE
      CC2405 NONE
      CC2406 NONE
      CC2407 NONE
      CC2408 NONE
      CC2409 NONE
      CC2410 NONE
      CC2411 NONE
      CC2412 2618297 .. 2618321 +  -4.9  -3.53224   AAGCGCCCATGCACC         GGAGGGCGCG AAGCGA CGC-CCCGCC          TTTGCCCAGCGCCTG  52 353
      CC2416 NONE
      CC2417 NONE
      CC2418 NONE
      CC2419 NONE
      CC2420 NONE
      CC2421 NONE
      CC2422 NONE
      CC2423 2629912 .. 2629939 + -10.4  -3.16881   TTCTCGCCGGTCAGG        CGCTGGCGGGCC ATAT GGCCCGGCGCCG         TTCATCAGCTCAATC  64 205
      CC2425 2632164 .. 2632183 +  -7.1  -3.28924   GGGGGATCGGTCCGC            CGTGCGC TAGGCC GCGCATG             TTCTGGCGCGGCGTC  55 16
      CC2426 NONE
      CC2427 NONE
      CC2428 2635568 .. 2635580 +  -3.4  -3.31792   GATGCCGAGCCACTG                TTCC AGCCA GGAA                TTGTGGGCGTGCTGG  47 271
      CC2432 2639782 .. 2639808 +  -4.4  -3.35813   CTGGGCTTCGGCGAC        CTCTTCGCTGG CCATCT CCTGCGA-GAG         TTCCTTGCGATAGAC  47 116
      CC2435 2641637 .. 2641676 +  -7.6  -3.04792   GCCGCTAAACGACCA  AGAAAAAGGGCCCGCAGC TTGC GCCGCGGGCCCTCGTCCG   TCTTGGGGCTGATCG  54 33
      CC2439 2645659 .. 2645671 +  -6.2  -3.43071   AGTCAGGGCTTTGCG                GCCG CGAAC CGGC                TTGGTTAATGTCGGC  55 79
      CC2440 2646287 .. 2646303 +  -3.7  -3.93369   CAGGTGAATTTTCGG              GACAACA TCG TTTTGTC              TTTGGTTAAGGTTAA  58 149
      CC2441 2646918 .. 2646945 + -17.8  -4.88293   CGTCGCGAAGTTACC        GAGGAGGGTGGCC CAA GGCC-CCCTCCTC        TTTCTTTTTGGGCTT 100 51
      CC2442 NONE
        pyrB 2648664 .. 2648676 +  -7.7  -4.07568   CGCCTTCGGCTCACA                CCTCA GGA TGAGG                TTTTCAGCAGCAACG  70 64
      CC2444 NONE
      CC2445 2650541 .. 2650555 +  -3.5  -3.17075   CCTAAGGCACAACTT               TCGCT TGCGC AGCGG               TTGAATTCGCGCGCA  44 102
      CC2446 NONE
      CC2447 NONE
      CC2448 2653653 .. 2653691 +  -7.8  -2.71144   TCCGACCACCGCCAG   TGGCCGCCGCCCAGGGCG AAG CGCGCCGCGCCGGGGCCG   TCGTTCAGCGAGATC  49 68
      CC2451 2658416 .. 2658426 +  -5.4  -2.80307   GCAGGCGCCGAAGTC                 GATC GAG GATC                 TGTACTGAGGGTTTC  43 412
      CC2453 2661032 .. 2661051 +   -15  -2.83522   CTCTTCGAGCCGACA            CCTCCCCC GCTA GGGGGAGG             ATTTGATCGCCGCCT  77 134
      CC2455 2663392 .. 2663413 + -11.5  -2.87344   CCGGCGCTTCGCGCC           ACCTCCCCC GCTA GGGGGAGGA            TCTGTCAGCCCCCTA  64 122
      CC2457 NONE
      CC2458 NONE
      CC2459 2666447 .. 2666470 + -18.2  -4.67038   GCTACGACATTGAAA          CGCCCGGCTA GCGA TAGCCGGGCG           TTTTGCTTTTGGGCC 100 54
      CC2464 NONE
      CC2465 NONE
      CC2466 2673356 .. 2673400 +  -8.4  -3.01712   AAACGTGAAGCCGAA AACCGAGGCGCCCCTGTGCT AAAGC GGCGCAGCGGTGCTTCGGGC TCTTCCAAAGCCGCC  57 124
        clpS NONE
      CC2468 2676174 .. 2676193 +   -15  -4.88228   AGCCCTCAAGCGAAA            GGCCCGGA GCGA TCCGGGCC             TTTTTGCTGTTCGCT 100 51
      CC2469 2677069 .. 2677080 +    -3  -3.05521   TCTCGCCCCGGATGA                TCTT GGCG AAGA                 TGTTGCCCGTGTCGT  41 475
      CC2472 2678724 .. 2678747 +  -7.4  -3.53343   CATGCTCGCGGCCGT          C-CGGCCGC CGGAGTC GCGGCCGCG          TTTGGGGAAACGCTT  60 91
      CC2473 2680470 .. 2680502 +  -6.2  -3.18264   CTTGGCCTTGTAGCG     GGCCAGCATG-GCGGC CTT GCCGCGCAC-CAGGCC     TTCCTCGGTGACGAA  50 238
      CC2475 2681514 .. 2681524 +  -2.4  -3.61398   AGACTTGCTCATCGA                 GGAG CTC CCCC                 TTGTTGAGGCGCGGG  49 8
      CC2480 2687873 .. 2687914 +  -9.4  -3.05463   TCACCATTAATTCGA TCCGGGTCGTCAAGGTCC CCTCGC GGACCTCGATGAGCGGGA  TTAAGTAGGACGAAT  60 57
      CC2481 2690514 .. 2690525 +  -2.2  -4.15565   GCCAGCAAGGCGCTC                GGCT GACG AGTC                 TTTTGCGATGGTCGG  59 20
      CC2482 2693226 .. 2693246 +  -3.1  -3.72576   CCTGAGGCGAGACCT            TCCCTGGGG CGG CCTTGGGGC            TTTCATCGCAGCCGG  54 36
      CC2483 2694264 .. 2694274 +  -8.2  -2.52464   GCGTTTGGATTGTGA                 GGGC TAC GCCC                 TCCCTTCACACAACG  53 26
      CC2485 2696757 .. 2696775 +   -16  -2.71712   TCCGGCCTTCGGCCA             CCTCCCCC ATC GGGGGAGG             ATTTCACCGCCCACA  81 125
      CC2486 2698495 .. 2698511 +  -2.2   -3.1585   GCTGGGGGGAGGATT              GGCCTA AGTAA TAAGCC              TCTTCCCTTGACTCA  43 154
      CC2487 NONE
      CC2488 NONE
      CC2489 2701569 .. 2701606 + -15.7  -2.90723   GCCTCAAAGTCGCCA   GCCTGTTGAGTCAGATC GGTC GATCTGGCCCAATAGGC    TCTAATTCCAAATCA  79 421
      CC2491 2702696 .. 2702706 +  -2.4  -3.14132   GCGGCGTGCACTAGA                 AGCC TTC GGCG                 TTCGTCGCGACGCCC  43 27
      CC2492 2703208 .. 2703230 +   -12  -3.95435   TTCGCGGCGGGTCCC           TCCCTCTCTC AAA GAGAGAGGGC           TTCTGTTTTGCCCCC  81 249
      CC2494 NONE
      CC2495 2705450 .. 2705464 +  -7.1  -2.71731   GGCGCCGGGTGAACT               CGCAG CCTCC CTGCG               TCCTTCGAGGCTCGC  49 64
      CC2496 2706244 .. 2706287 +  -2.2  -3.96148   TCACGATGCTTATCC GCATCGCGACACCTCCCCCGT TGC ACGGGTGAGGAGGA-CGGTCC TTTCTCCTGCCCCGC  54 62
      CC2497 2707142 .. 2707168 + -16.5  -3.50853   GCGCGATAGACGAAA         AGGGCCGGCGG ATTGA CCGCCGGCCCC         TTCTCGTTAGCGGCC  84 98
      CC2500 2710514 .. 2710528 + -12.8  -3.05463   GATGATCGGCGTCGA               GGCGCC GCG GGCGCC               TTCCATGGCGCGGAT  66 208
      CC2503 2713627 .. 2713639 +  -3.3  -2.83112   GCCGAATAGGAGCCT                TCGCA CCG TGCGC                TATCGTCCCTTCGGT  42 32
      CC2504 NONE
      CC2505 2714917 .. 2714941 +  -5.7  -3.13522   TGATCGCCGCCTAAA         GGCGGC-CGT CTCGGC ATGAGCCGCC          TGTTCGTCCCGCCGT  51 27
      CC2506 NONE
      CC2507 2716282 .. 2716313 +  -5.6  -3.35679   GACGCGCGCCCCGCT      CCACGCCCAGGCGC ATCA GGGCCTCGACGCGG       TTGTGGGTCGCCGGG  49 483
      CC2517 2722716 .. 2722742 +  -4.2  -3.89346   ATCCAGATGTCCAAC         GACCCGTCGGCG TTA CGCTGAAGGCCC         TTTGTGCGGTCGCCG  58 185
      CC2519 2724669 .. 2724685 +  -2.1  -3.41527   GCAGCGCGGCCTGGT              CGGCGGG CTC TTCGACG              TTCTGCTCGAACTTG  47 327
      CC2522 NONE
      CC2523 NONE
      CC2524 2730888 .. 2730917 +  -4.9  -3.48276   AGCTACATCACCATC       GGCGCCAGC GACCCCGACCGG GCCGGCGCC        TTCTATGACGCGGCC  52 79
      CC2526 2731251 .. 2731279 +    -8  -2.90212   AAAGGCTGAGGTGGA        CAGCGTCCGCCG CGCTC TGGCGGACGCCC        TCTCTCAGGTCCTGG  53 32
      CC2528 2732584 .. 2732617 + -10.9  -3.07816   GTCGGCCTTGCCGCC     GG-CGCCCTGGCCGCC CAT GGCGATCACGGCGGCC     TTGGCTAGGTCGGCG  62 131
      CC2536 2742132 .. 2742180 +   -21  -3.02829   CAAGATCGACTAAGC GGGGCGGCGGCGCGCCGGATGCT GACA AGC-TTCGGCGCGCCGCCCTCCA TCTTCCGCCGATCTG  93 28
      CC2537 2742579 .. 2742600 +  -3.6  -3.53012   GACGAGCGTCGGGCG           ATCGCCGA TGACAT TCGGCGGA            TTTCGGAAGAGCGGG  49 106
      CC2538 2743572 .. 2743606 + -16.5  -2.78935   AAGCCCCTGGACGGG    TGTTCGGGCTGAGCGC AAAC GCGCCC-GCCCGAACA     TCTGATACGCCCTAT  81 44
      CC2547 2755590 .. 2755632 + -13.2  -3.04144   CCGCAGGGCCGCAGA TCCGGGACCGCCGGAAGCGC GGC GCTCAGGCGTCGGTCCCGGA TCTTCGCCGTGCCGG  71 70
      CC2549 2757093 .. 2757107 +  -9.2  -3.28416   CCGGGGCGCAGCTTG               CGGCTG CTG CGGCCG               TTGATCTGCATGATC  59 354
      CC2553 2762041 .. 2762059 +  -4.4  -3.83318   CGTCCTGAAAAGGAC             GCGCACGT CAA ACCGGCGC             TTGTATTCTTCGCGC  58 56
      CC2554 2763276 .. 2763291 +  -6.8  -3.34344   GCCGGTCTCGTCAAA              GGCGGT CATG ATCGCC               TTGATTGACAACTCG  52 173
      CC2565 2777359 .. 2777378 +    -7  -3.41745   GGATGCCGCGCAGGA            GCCCGTCG AACT TGCCGGGC             TTCATCTTGTGGCGA  58 212
      CC2569 2781104 .. 2781119 +  -3.2  -2.62184   GGCCAAGCCTGAGAA              GGCC TTGGAACC GGCC               TGATCTGAAACGCAA  39 7
      CC2570 2782227 .. 2782249 +  -2.6  -4.07568   CAATCAGGAGGTCGC           GATGCCAGAG GCG CTCTGGAGTG           TTTTCGAGAACGCGG  58 156
      CC2574 2785040 .. 2785052 + -10.5  -3.21099   GCCCATCAGGTCGCC                GGCCG GGA CGGCC                TTGCTGATCAGGCCC  64 133
      CC2576 NONE
      CC2577 NONE
      CC2578 2790178 .. 2790190 +  -3.3   -3.7941   GTCCATGTTCACGTT                GGCGA CGA TGGCC                TTCTTGTCCACGGTC  55 514
      CC2582 NONE
      CC2583 NONE
      CC2584 NONE
      CC2590 2802629 .. 2802663 + -17.9  -2.73124   CTGTTGTGGATGGCG    CGCTCGGGCGGG-CGC TGGC GTGACCTGCCCGAGCG     GTTTGGCCCCTACCA  86 366
      CC2592 2803306 .. 2803316 +  -2.4  -2.91695   GCCTTCCGAGGCCGT                 CTGG CCG CCCG                 TCATTTCACGATAGA  40 71
      CC2594 NONE
      CC2597 NONE
      CC2598 2809247 .. 2809270 +  -8.1  -3.41051   CGTCAGGAGGCGGCG          GGCCG-GCGC AGGCC GCGCGTGGCC          TTGTCCTGCGGATAG  63 49
      CC2601 2812590 .. 2812603 +  -8.1  -3.18264   ACCGGCTCTACCAGC               CTCGC ATCG GCGAG                TTGCTGGCTGAAAAG  53 119
      CC2603 NONE
      CC2604 2815778 .. 2815797 +   -15  -2.84602   CGGCGCTTCGCGCCA            CCTCCCCC GCTG GGGGGAGG             ATTTGATGACCTACC  77 131
      CC2605 2816756 .. 2816774 +  -6.6  -3.60296   TCCCGCGACTTGTTC             GCGGGACC CAT GGTTCAGC             TTTCGCGTGAGCGTG  59 64
      CC2606 NONE
      CC2607 NONE
      CC2608 2819252 .. 2819263 +  -7.2  -2.70932   TATCTGACGCGCGGC                GCGC CCAA GCGC                 TAATTGGCGGCGGGG  52 11
      CC2612 NONE
      CC2613 NONE
      CC2614 NONE
      CC2615 2826515 .. 2826537 +  -3.5   -3.2827   GGCGCGCTCAGGAGC          GCGCA-CCTCA GGA TGAGGATG-GC          TTACTGATTACCTCA  46 60
      CC2622 2835824 .. 2835843 + -12.8  -4.81212   AAGATCTCTGGAAAA            GGCCGTCC CTCG GGGCGGCC             TTTTCTTGTCCTGGC 100 108
      CC2624 2842353 .. 2842375 + -13.4  -3.29144   TCCGGTCCGTGGCGC           GCCGCCCC GAAGCGA GGGGCGGC           TTCTAGGCCCCCTCC  77 340
      CC2625 2843417 .. 2843428 +  -7.2  -3.47322   GCGCTCGGAGACGAT                GCCG ACGA CGGC                 TTCCTTGTCGTCGAC  58 446
      CC2628 NONE
      CC2629 2846151 .. 2846172 + -13.7  -2.74144   CGCGGTTCGAACCAC           GGCGGTCGGC AAC GCCG-CCGCC           CTTTCGGCCTCGAAC  72 284
      CC2631 NONE
      CC2632 2851293 .. 2851335 +  -7.6  -3.42056   ATGGCGACAAGCCCG CCTAGGCTCGCCGGACGCGG CCG TTGCGTCTGGGTAGTTTGGG TTGTGGCTTGGAACT  60 21
      CC2633 2852377 .. 2852410 +  -2.2  -2.87931   TACACGCTGCAGTTC     CTGCCCAAGGGCCC ATGAGC GCGCCCATCGCCAG      TCTCTCCGCCGTCGA  40 8
      CC2634 NONE
      CC2635 2853922 .. 2853945 +  -5.2  -2.52896   ACGCCGCAGCCTAGG          AGAGGAGTCT GACA AGACTCCGCC           TGGATTGCGCCATGC  43 52
      CC2636 NONE
      CC2637 2855692 .. 2855726 +  -6.3  -3.91332   GCCCACCTCGCGCCT    TGCGTGCGCCATG-CG GGAC CGTCAAGGTGCGCGCC     TTGTTCTCTCCTGCT  65 61
      CC2638 2858697 .. 2858718 + -17.3  -3.96705   AGAGCCAACAAAAAA           GGCCCCGGT GCAA ACCGGGGCC            TTTCCATTTTCTGGG 100 39
      CC2640 2860556 .. 2860606 +  -5.2  -3.51825   ACCTGAGCTGGCGAG GCGCCGACCGCTGC-GGCGGCCT CGTCCA AGGCCGCTAGCACCGCCCGCCCC TTGTCGTTCCAGTAG  52 185
      CC2644 2864980 .. 2865002 + -16.3  -3.84825   CGGGTTTTCGACGAA           CAGGCCGGC CCTAA GCCGGCCTG           TTTACTGTCCGTCGC  95 54
      CC2645 2865475 .. 2865515 + -16.9  -4.65078   TGCATCAAGGCTTGA  GTTTGAGGCGGTCGGGCGT GCA AGGTCCGGCCGCCTTAAGC  TTTTGTTGGACATGT 100 68
      CC2646 NONE
      CC2647 2868392 .. 2868434 +  -6.9  -2.53263   CAGACGCCGCTGGCC TCGGTATAGCCGTCCGGGCG CATG CGCT-GGCCGGCCATGGCGA TCAGTTCGCCGTCCA  44 236
      CC2649 2869570 .. 2869599 + -11.3  -3.05715   GTCGCGGTCGCCCCG       CACGCCGGCTTCC GGCA GGAGGCCGGCCAG        TTCGATCCAGCCCTT  62 351
      CC2653 2872886 .. 2872896 +  -2.4  -3.53811   GCGCTCAAGGACGGC                 GGCC TCG GGGC                 TTTCGGGCGCGTCGA  50 427
      CC2655 2874005 .. 2874023 +  -6.6   -3.0395   CTAGGCGGCGATTTT             GCGGTGCT GCA AGCGCCGA             TGTTCAAGGGTCTGT  51 192
      CC2658 2876447 .. 2876470 +   -21  -4.85129   AGGGTAGACACGGAA          GCCGCCCCGG TTCG CCGGGGCGGC           TTTTTCGTATCTGGT 100 167
      CC2663 2883304 .. 2883323 + -10.6  -2.76492   AGTGTGACAGGGGCG            CCGCCCCC GCTA GGGGGAGG             ATTTCCGCTCCCTAG  60 34
      CC2666 2884773 .. 2884801 +  -3.7  -3.14344   GCTGTCGCTCCAGCA        CCTCGCCCTCGTC GTC GAGGAAGGTCAGG        TTCATCAGCAGGGTC  45 268
      CC2673 2894453 .. 2894465 +  -6.2  -3.61715   CTGGAAGCCGGGCGG                CCCC TGCAC GGGG                TTCTTCACCAGGCTG  57 389
      CC2675 NONE
      CC2676 2896217 .. 2896234 +  -2.5  -3.13141   TTCGAGCCGAAAGGT             CGCGGCC AACA GGCGACG              TCTATTGAACTTTTG  43 70
      CC2677 2897157 .. 2897169 +  -6.9  -2.61831   TCCAGGGCGGCTGAT                CGCGT AAA GCGCG                CATTTTTGCGATAGA  48 27
      CC2678 NONE
      CC2679 2898064 .. 2898082 +   -16  -2.74144   CTCTGCGAGCCGACG             CCTCCCCC CTT GGGGGAGG             ATTTAGCGCTAGACA  81 151
      CC2681 2900242 .. 2900269 +  -5.5  -3.08015   CACGCCGCCTAGATC        AGCCTTGCGAG TGTCTC CTCGCAACGCC         TCTTGAGGTCATTCA  49 64
      CC2689 NONE
      CC2690 NONE
      CC2691 NONE
      CC2692 NONE
      CC2693 2908518 .. 2908548 +  -7.6  -3.05844   AGGCCTGACGAGCCC      GCCTTTGC-GCTC ACCCTG GAGCGGCAGGGGC       TGTTCCGCTGGAAAC  54 92
      CC2696 2912224 .. 2912246 +  -4.8  -2.94099   CAATTATCTCTGTTC           TGTCTTTAGC GCG GCTTGAGACG           TATCTAGTCCCGCGC  46 94
      CC2697 NONE
      CC2698 2914193 .. 2914205 +  -9.1  -4.16251   CTCCCACCCCGTACT                TGGCG ACG CGCCA                TTTTGAAAATTCTCT  75 252
      CC2700 NONE
      CC2701 NONE
      CC2702 NONE
      CC2703 2918726 .. 2918737 +  -2.2  -3.40403   ATCTACGGCTCCACT                TGGC GCTG GTCA                 TTGTAGTCGGACGCG  47 8
      CC2704 2919488 .. 2919517 +  -9.9  -3.66018   ATCCGCCGCCGTAGA       GCGCGGTCGCGCGC TTC GCGCGAGAC-GCCC       TTCTTCCCCTACTGG  70 248
      CC2707 NONE
      CC2708 NONE
      CC2709 2925047 .. 2925071 +    -7  -2.60392   CCTCCGGAGATGTCT          CATGCGCCGC TTCGC GCCGCGCCTG          CTTGCTTGCGCCCTA  48 75
      CC2710 2927959 .. 2927974 +  -3.2  -3.54424   AATATTGGTCAGGCC              GCGGAT CTGG ATACGC               TTTGCCGGGCTGACG  51 450
      CC2715 2932080 .. 2932097 +  -3.3  -3.72695   CTCAGGCGCGCATAG             TCCGTGC GATA GCGGGGA              TTTCGTCGCAGGAAT  55 190
      CC2720 2935031 .. 2935044 +  -9.5  -3.08934   CGCGCCTGACCAGGC               CGCGC TTTC GCGCG                TGTTCGCCTCTGTCA  60 32
      CC2721 2936312 .. 2936326 +  -2.8  -3.23853   CCGCGCAGGAGGACC               GCTC ATGATCA GAGC               TCTTGATTGGAAAAA  44 18
      CC2722 NONE
      CC2723 NONE
      CC2724 NONE
      CC2725 2941561 .. 2941576 +  -3.2  -3.94989   GTCGTTCGCTACGGC              GGCC TTCGTCGC GGCC               TTTGATGTCTCTTTC  56 5
      CC2726 2943745 .. 2943770 +  -3.8  -3.53012   GCCAGGCTTAGGCGT         CGGCCGTTGG GGCTGA CCTGCGGCGG          TTTGAGACAGGCGGC  51 93
      CC2727 NONE
      CC2728 NONE
      CC2729 2945759 .. 2945771 +  -4.7  -3.41051   ACCTGGCTCGCGCCG                AGGCC AAC GGCCA                TTGTCGTGGACATAC  52 250
      CC2734 2951640 .. 2951674 +  -3.5  -3.79021   CGCTCGCCCGCCAAC    CCCAAGGT-GGCGCGT TCCA ACGCCTCGATCATGGG     TTTGATGACGTTTTC  55 391
      CC2738 NONE
      CC2739 2955045 .. 2955059 +  -4.9  -2.87931   GAAATTTAACCTGAT               GGGGT GGACG GCCCC               TGTGTCCGGCGTCGA  46 72
      CC2740 NONE
      CC2741 NONE
      CC2742 NONE
      CC2743 2958643 .. 2958661 +  -5.3  -3.53091   ATCTGAGTTCGGGAG            GTCACGCT TGAA AGCG-GAC             TTTCCGAACGGAAGT  53 50
      CC2745 NONE
      CC2746 2961166 .. 2961187 + -15.9  -3.53811   GTAGGCGCGCTCCAA           TCCTCCCCC GCTA GGGGGAGGA            TTTAGAGGCCGTCCG  86 37
      CC2754 2969434 .. 2969477 + -12.2  -3.21099   TCTCGCTGCGTATCC GCAGCGATCCACCTCCCCCG CAAG CGGGGCAGGAGGGCTGCGGC TTCCTCCTCACCCGC  70 258
      CC2763 2979403 .. 2979444 + -14.3  -3.27951   GGGCGTATAGCTATG CCG-CGATGGCGGCCGCCGC GCG GCGGCGGACGATCTCGGCGG TCTTGTCGTCGCGTG  82 31
      CC2778 2993536 .. 2993570 + -11.2  -3.72027   GCGCTGCTTCGCATC     GCGCCACCTCCCCCGC GTC GCGGGTGAGGAGGACC     TTCTTCCTCCCCCGT  76 66
      CC2780 2995241 .. 2995266 +  -3.8  -3.57144   GGCCTCGGTCACCGC         CCGCACGCGG ACGATC CCGAGGGTGG          TTTCGCGATCGGCGC  53 465
      CC2784 NONE
      CC2785 2998133 .. 2998146 +  -5.9  -2.73364   GCGCAAAAGCGCCGG               CGGCG GTGA CGTCG                TCATTGAGGTCGCGG  46 340
      CC2791 3004530 .. 3004570 +  -9.6  -3.55563   GGGGACCGGCGAACG CCGGTGGAGGGGCCA-GCC GAAC GGCATAGCCCCTCCGGCGA  TTTCAGAACTCGGCT  68 79
      CC2795 3008459 .. 3008480 +    -3  -2.71731   CGTTCGGGCAGTTGG          CGC-CGG-GT TGAG ACGCCGTGCG           TCCTTCGAGGCTCGC  40 15
      CC2796 3009069 .. 3009097 +  -4.4  -2.87132   TCTCCCCTTTCAACC        GTCATTCCCGCC CTTGT GGCGGGAACCCC        TCTGTCCGCCGCAGG  44 87
      CC2797 3010093 .. 3010139 + -16.6  -3.06696   GGAGGTGGCGCGAAG CGCCGGAGGGGGAAGTG-CTG CTGCCC CTGCCGCTTCCCCCTCCGTCG TCTCTTCGAGCCGAC  84 72
      CC2798 3011432 .. 3011466 + -13.4  -3.09878   CTCCACCGGCGTTCG     CCGGTCCCCCTCCCCC AGA GGGGGAGGAGAGCCGA     TCTTGCCTCAATCCA  75 187
      CC2800 3012034 .. 3012064 +  -4.9  -2.88386   ACCGTAGCGATCCTT      GAGCT-GAAC-TTCG CGG CGAAAGTTTGAGCTC      CTTCTTCTCCGATCT  46 34
      CC2801 3014176 .. 3014198 +   -12  -3.81488   TTCGCGGCGGGCCCC           TCCCTCTCCC TTT GGAAGAGGGA           TTCTGTTTGGCGCCA  78 226
      CC2805 3022735 .. 3022749 +  -2.7  -3.44051   GCCGATGCGAGGACG               CCGGC ATGAG GCGGG               TTCTGATCGTCGGCG  47 17
      CC2806 3023961 .. 3024013 + -12.8  -3.64703   GGCTCGGCGCTTGGT CACCCCCTG-GGTCCCGGATAGCCTC TGC GAGGCT-TCCGGGATGACACGGGATG TTTCACTGAGCCCCG  77 122
      CC2807 NONE
      CC2808 3027170 .. 3027194 +   -10  -2.52795   GTCGCCTCCGGCGAC          ACCTTCTCCC GCAAG GGGAGAAGGG          TCACTTCAACACATT  59 125
      CC2812 3034285 .. 3034300 +    -6  -3.88291   AGATTGGCGCTTTCC              CCCGCC CTGG GGCGTG               TTTCTGCGCCTGCTC  62 108
      CC2813 3035147 .. 3035170 +  -3.8  -3.17723   GAGTGGTCAAGCCCT          CGCCAGAAAT CCCG ATTCCTGTCG           TTGCATTCCACCTGC  47 94
      CC2814 3035582 .. 3035606 + -14.3  -3.61715   CTTCGCGGCGGGCCC          CTCCCTCTCTC GAA GAGAGAGGGTG          TTGTTGGGCGCCCTC  85 59
      CC2815 3036913 .. 3036930 +  -9.1  -3.13071   CCACCGGCCCCTTCA             CGCGGCGC GTG GCGCC-CG             TCTTCCCTCTGGCTT  61 202
      CC2816 3037984 .. 3038006 + -10.6   -4.2558   TGACGATCCAGACAG           TCGCTCTCTC AAA GAGAGAGGGA           TTTTGATACGCCATC  85 38
      CC2818 3040377 .. 3040408 + -15.8  -2.56596   GGGCCTTCGAAACCG      GGTTTCCCCGCCGC CGAA GCGGCGGGGACGTC       TCGATTAGTAGCGCA  77 88
      CC2821 NONE
      CC2822 3045428 .. 3045458 +  -9.7  -4.07568   CGAGGATTTCCAGCC      GGCCTCG-CGCCGA AATC TTGGCGACGAAGCC       TTTTCCCCGGGGGAA  76 220
      CC2823 NONE
      CC2824 NONE
      CC2825 NONE
      CC2826 NONE
      CC2827 NONE
      CC2828 NONE
      CC2829 NONE
      CC2830 3056554 .. 3056564 +  -5.4  -3.28791   GGGAAGCCCTAACGG                 CTTG CGA CAAG                 TTGTCCGCGAGCCCT  49 248
      CC2834 3062382 .. 3062392 +  -3.2  -3.05596   TAAACGACGCAGAAG                 CCGA GGG TTGG                 TTGAATGAACAGCTC  43 290
      CC2835 3062631 .. 3062651 + -15.5  -5.75538   GTAACCCATTGAACC            CCCCTCTCT TAG AGAGAGGGG            TTTTTGTTTTTTGAC 100 89
      CC2836 NONE
      CC2837 3065011 .. 3065027 +  -2.1  -3.74526   CTTCAAGGATCAGCC              CCAGGAC GCG GTCGGGG              TTGTTGAGTTCGTCG  53 336
      CC2840 NONE
      CC2841 3069068 .. 3069080 +  -6.2  -3.30441   CGCCAGGGTCTCGTC                GGCC GCGCG GGCC                TTCTGGACCATGGTC  52 245
      CC2843 3072028 .. 3072064 +  -2.2  -3.53091   CGCCGAAATTCCCGT   AACATCGT-TCTTCGCG ATCG CGCGGGGGCACGATGGA    TTTCGAGAAAGCGCT  47 96
      CC2844 NONE
      CC2845 3073299 .. 3073353 +  -4.1  -3.01125   CCAACTTCTGACGCC CGAACTCTGCGCGCAGGTCCAGCGGT GAAA GCCCCTGGACCTGCGACCA-AGCGCC TCCTTTCTACGAAAT  45 30
      CC2846 3073783 .. 3073794 +  -5.8  -2.96216   CGCGTGCGCGCGTCC                GGCT TCGG AGCC                 TGTATCGTCATGAAC  48 1
      CC2847 3075414 .. 3075424 +  -8.2  -2.71712   GGTCGCCTAGGACGC                 GGCG CGG CGCC                 CTTTCGCGCCGCGCC  54 31
        greA 3076077 .. 3076111 + -19.4  -3.92592   ACAAGTTGGGTTCAA     CGGAGCGAGGCCGCTA GAT TAGCGGCCTTGTTTCG     TTTGCTGTTCGCCCT 100 66
      CC2849 3077590 .. 3077615 +  -9.7   -3.8901   CGCAAGGCGTTCGCT         GCGACCTGCAAC ACC GTGGC-GGTCGC         TTTCCTGGTTTCGGC  73 296
      CC2851 3078887 .. 3078900 +  -4.5  -3.55444   CGCCTGCGCCTCGCG               TTCGC GCCG GCGGA                TTTCGGCGATGGCGG  54 202
      CC2853 NONE
      CC2854 NONE
      CC2855 3083015 .. 3083025 +  -8.2  -3.28712   GTGTCATCCCGGAAA                 GCGC GCA GCGC                 TTATCCGGGACCCAG  60 111
      CC2856 NONE
      CC2857 NONE
      CC2858 3086060 .. 3086074 + -12.8  -3.25823   CCCCTGGCCGGACGC               GCGGCG ACG CGCCGC               TTCCTATCGCGGAGC  74 209
      CC2859 NONE
      CC2860 3087299 .. 3087312 +  -5.9  -3.60792   CGCAAGTCGGCCCCG               TCGCC AGCG GGCGG                TTTCGCCCTTGGGAG  57 101
      CC2861 NONE
      CC2865 3090179 .. 3090196 +  -9.1  -3.14132   ACACCGCGACCTTCA             CCGCCAG CTAT CTGGTGG              TTGATCCGGCCACCA  61 4
      CC2866 NONE
      CC2867 3091835 .. 3091847 +  -6.2  -3.78778   GTGCGCGCGGCCCAG                CGCC GCCCA GGCG                TTCTTGGTGTCGTCC  61 482
      CC2869 3093396 .. 3093424 + -11.5  -3.97139   CAGAGGTGCTGGAGC        CGCCGTCGGCGAC CAC GCCGCCGTCGCCG        TTGTTCTTGGCCTTC  79 149
      CC2871 3094987 .. 3095006 +   -15  -2.84878   TCCGGCCTTCGGCCA            CCTCCCCC GCTG GGGGGAGG             ATTTCAATTCAACGG  77 134
      CC2874 3099227 .. 3099237 +  -5.4  -2.57132   GATCCGCCTGAAATC                 CTCA TCC TGAG                 CTTGTCGAAAGACGA  43 53
      CC2875 3100026 .. 3100041 +  -4.7  -3.22475   ACCTCATGTAGCGTT              CGCTA CATAAC TAGCG               TATTGTAGCGGTCGC  48 2
      CC2876 3100765 .. 3100788 + -10.3  -3.15544   GCCCTGATGAAGCGC          CTGGATCGC CGGGGC GCGATCCGG           TTCCTGGACGTCACG  64 161
      CC2878 NONE
      CC2879 NONE
      CC2880 NONE
      CC2881 3105435 .. 3105483 +  -6.6  -4.13767   ATCGCCGTGCGCGCC GCCCCTG-GGTCCCGGATCGCCCC TAC GGGTCG-TCCGGGATGACATGGGA TTTTGGGCTGAGCCC  69 112
      CC2883 3106676 .. 3106706 +  -4.7  -3.78775   AGCTTTGGAGGGAGC       CATCCAGAGCGTT CAAAA AGGGCTCTAGATG       TTTGATCCTAGAACC  58 49
      CC2884 3108542 .. 3108561 +  -8.6  -2.71681   GCACGTCGACCACCA            CGCCCTTGG CCG CCAAG-GCG            TGCTTCCAGGCGTTG  52 190
      CC2887 NONE
      CC2888 NONE
      CC2889 3113327 .. 3113375 +  -7.9   -4.0162   TGATGGACCGCTACG GGTTCGACGCGTGAGCGTCAGCA CCC TCCTGACCCCCGCGCGGCGGGAC TTTCTGATCTCGGCC  70 12
      CC2890 NONE
      CC2891 3114987 .. 3115017 + -10.3  -3.41051   CACCACCACGACCAG      GCCCAGCGGCGCGC CGGA GCG-GCAGCCGGGC       TTGTCATAGGCGTCA  65 507
      CC2893 3116827 .. 3116852 +  -9.1  -3.54129   CCGCTAGAGCCCTTT         AGCTTTAGATG GAAT CATCTAAAGCG          TTTGAAAGGGCTCTA  68 50
      CC2894 3117354 .. 3117373 +  -6.6  -3.69354   CCAGGCGATCGACGA            TTAATTAC GATT GTAATTAA             TTTAGACTTGTAAAA  62 22
      CC2895 3118287 .. 3118321 + -17.9  -2.73124   CTGTTGTGGATGGCG    CGCTCGGGCGGG-CGC TGGC GTGACCTGCCCGAGCG     GTTTGGCCCCTACCA  86 337
      CC2901 3125596 .. 3125606 +  -4.6  -3.14132   GCCCCAGGATCGACA                 GGGT GTC GCCC                 TTGGTGAAGCCGAAG  47 290
      CC2907 3129897 .. 3129914 +  -4.1  -3.09492   TCTCGGCGCCGATCG             CCACC AGCTGCAG GGTGG              TCTTCCACTTGGCCA  43 240
      CC2909 3132154 .. 3132168 +  -2.1  -2.78384   TGCCCGAGGCGGTGC              GCTGGA GCAA TCC-GC               TCTGATGGCCCCGCC  39 6
      CC2910 3133050 .. 3133070 +  -4.6  -2.78384   TGGACGCCCGCCGCT           GGCC-CGCG AAGA CGCACGGCC            TATAGTGGCCCGGCC  44 0
      CC2911 3133612 .. 3133650 +  -5.1  -5.40474   TCAGCATAACCCCGA  CGCCGGAACCCGACTGGA ACGA TCGCGACG-GTCCCGGCG   TTTTTTTGAGGCCCT 100 105
      CC2912 3134900 .. 3134918 + -10.2  -2.60194   GAAGCACGAGGAAGC             CGGCCCCT CGG AGGAGCCG             CTTCGTTGACCCAGT  59 122
      CC2913 NONE
      CC2914 3137059 .. 3137073 +  -2.1   -4.2018   GCCCCACAGATCAGC              CTCTCG CTGT CG-GAG               TTGTTTTGACGCTTT  59 2
      CC2915 3138054 .. 3138076 + -14.2  -4.73864   TTCGCGGCGGGCCCC           TCCCTCTCTC AAA GAGAGAGGGG           TTTTCTCTTAATTAA 100 152
      CC2918 NONE
      CC2919 3141942 .. 3141959 +  -2.6  -3.18264   ACTAGCGCCACCCCA             GCTCCG TCAATC CAGAGC              TTGCTCCGTCGGGGA  43 401
      CC2923 3145541 .. 3145572 + -21.6  -3.32498   GACCCCCCAACAGAA      AACGCCGCCCGGGA TCGC TCCCGGGCGGCGTC       TTCGTCTCTAGGCTC 100 155
      CC2925 NONE
      CC2930 NONE
      CC2931 3155555 .. 3155613 + -11.6  -3.05844   GGGGAGGGGGACCGC CGAACGGCGGTGGAGGGGGCGTCGGCCG GCGCA CAG-CG-CGCCCCCTCCGTCGCGCTGCG TATTCGCATCGCGCC  68 79
      CC2932 3157030 .. 3157040 +  -8.2  -3.28712   GTGTCATCCCGGAAA                 CGCC GCA GGCG                 TTATCCGGGACCCAG  60 54
      CC2935 3159578 .. 3159615 + -17.7  -3.64703   CTTCGACATCCGCTA   CAACGAGGCCGCGACGC GAAA GCGCCGCGGCCTTTTTG    TTTGCGTGAAGCGCC 100 46
      CC2938 3163332 .. 3163344 +  -6.2  -4.41494   TTCAGCGGCTGACAG                CCGC AGCTC GCGG                TTTTCCTTGGCCATG  75 442
      CC2949 NONE
      CC2950 NONE
      CC2951 3174926 .. 3174946 +  -4.6  -3.63515   AGGTTGGCCGCCGCC           GCGCAGGCG ATCT CGCC-GCGA            TTGTTCAGCATCAGC  54 290
      CC2958 3182609 .. 3182629 +  -3.8  -2.62263   AGGCGAAGTCGATGC            CCGCCGTC ACCCC GCCGCCGG            TGATGTAGCGGCCGT  41 380
      CC2960 3184240 .. 3184256 + -11.5  -4.07885   ACGCGTCGCGACGGA              GGGGGCG CAA CGCCCTC              TTTTGAACGCCCCTA  82 158
      CC2965 3187014 .. 3187024 +  -3.2  -2.78216   GACCCCTCCGCCCGT                 TCGG CAT CTGA                 TCATTGATAACAATG  40 104
      CC2966 3187901 .. 3187928 + -12.6  -3.05384   GCGCGCTGGCCTTGG        CCGGCGTCAGCG TCGG CGCGGAGGCCGG         TTCGCTGACCGGACC  66 77
      CC2970 3191686 .. 3191696 +  -2.4   -3.6968   CCAGCAGCAGTTCGA                 CCAC CCG GCGG                 TTGTTGGGATTGTCC  53 379
      CC2973 NONE
      CC2974 NONE
      CC2975 NONE
      CC2976 3196773 .. 3196783 +  -4.6  -3.05844   CAGCCAGCAGAGCTG                 GGTC CTC GGCC                 TGTTCAACTGACCGC  47 4
      CC2977 3197600 .. 3197611 +  -7.2  -2.59135   GCAGCGAACCCTTAA                GCGG TTCC CCGC                 CCTTTCTTTATACCA  51 46
      CC2978 3198186 .. 3198199 +  -4.5  -3.78934   GCATGCCCTGATGAG               CGGTCG CCT CG-CCG               TTGTTGTCGGGGCCA  56 30
      CC2979 NONE
      CC2980 NONE
      CC2981 NONE
      CC2982 NONE
      CC2983 3202489 .. 3202499 +  -6.8  -2.82635   GATGGCGCCGAAGGC                 CGCT TCC AGCG                 TGTCCTGATACCGCT  47 241
      CC2992 NONE
      CC2993 3213123 .. 3213135 +  -2.6  -4.07568   GATCCCGGGGGTGTT                GTCG TTCTC CGGC                TTTTCCCGACACCGA  58 351
      CC2996 3214713 .. 3214734 +  -4.5  -3.05596   CAGGTCGCTGCAGCG           TAATTCAGC GTGC GATGAATTA            TTGCATCGCAACCTG  45 23
      CC2997 NONE
      CC2998 3216842 .. 3216867 + -11.1  -2.71364   CCGCCGTTCGGCGGT         C-CCCCTCCCCC AGA GGGGGAGGAGAG         TCGTTCAGCGCCTAA  63 190
      CC3003 3224856 .. 3224876 +  -8.9  -3.63367   CCGGGCCTTGGCGCG            GCCCTTGGC GTC GCCGATGGC            GTTTTTCTTGCCCAG  63 525
      CC3008 NONE
      CC3009 3229900 .. 3229954 +  -8.6  -2.82623   CACGCGCTGCAGCTT G-TGCTCG-GCGCTGCGGTCGCCGCCG TTGG CGTCGG-GGTGGCAGCGCTTGAGCAGC TCCTTGTAGCGCGCC  53 258
      CC3011 3230839 .. 3230854 +  -6.2  -4.05446   AAGATCGCGCAAAAG              GTAAGT TCAG ACTTAC               TTTCTGCTTGCGCGG  65 39
      CC3012 3231488 .. 3231512 +   -20  -4.57837   CAACGCCTCGAACAC          GCCGCCGCCG CCCGT CGGCGGCGGC          TTTTTCGCGCCCTAT 100 48
      CC3014 3235608 .. 3235618 +  -8.2  -3.12327   CGGCCGAGCCGGCCA                 GGCG CAG CGCC                 TCTTCGATCTCGGCG  56 296
      CC3018 3237811 .. 3237822 +  -7.2  -3.14564   CAGGTGGCGTCCGAA                GCCG AAGA CGGC                 TTGATCCGCCGCTCG  56 10
      CC3020 3238745 .. 3238757 +  -9.1  -2.90349   AGTGAACGCCAACCC                CCGCT TTG AGCGG                ATTTCCATTTGAAAC  58 1
      CC3021 3239847 .. 3239870 + -18.2  -4.86731   GCTGACGATTTGAAA          CACCCGCCTC GCAG GAGGCGGGTG           TTTTCTTTGGGCGGC 100 60
      CC3022 3240997 .. 3241037 +  -4.1  -3.30038   AGGGCACACCGGAAA GA-GGGGCC-TAGCGGT CGGATCAAT ACCGCTACGGCCCAATC TTCACTTTGGATGTG  48 177
      CC3023 3241754 .. 3241774 + -16.1  -2.60219   GCCGGCGGTGATCGC            GGCGGCGGC GAC GTCGCCGCC            CTTGTCGCGCTTGTG  80 295
      CC3025 3242999 .. 3243014 +  -6.8  -3.28712   TAAGAACAGTCGTCC              GGCCAG GCGA TTGGCC               TTGTCCCAGGCCAGG  52 458
      CC3029 3244988 .. 3245004 +  -8.7  -3.64703   AGCGCGGCGAGCTGG              CGCGATC GGT GATCGTG              TTTGACTGAGGGGAG  65 0
      CC3030 NONE
      CC3031 3248622 .. 3248669 +  -5.4  -4.09685   CACGGCGTTTCTTCA CCCCCTGGGTCCCGGATAGCCTC TAC GAGGCT-TCCGGGATGACGAGGA TTTTGAAAGCTCGGA  63 111
      CC3032 3250127 .. 3250174 + -11.5  -4.56597   TCGGCGTTTCGTCAC CTCC-TG-GGTCCCGGATAGCCTC TGC GAGGCT-TCCGGGATGACACGGAG TTTTTAGCGACGGCG  95 107
      CC3039 3256753 .. 3256767 +  -5.7  -3.35867   CACCCGCAAAGACGG               CTCAG AAGCG CTGAG               TTCATTCCCGATTAA  52 12
      CC3040 NONE
      CC3041 NONE
      CC3042 3259936 .. 3259947 +  -4.4  -2.91582   CCCGCCACCGGCCAC                GGAA TGGT TTCC                 TCTATCCATCCGATA  44 320
      CC3043 3262301 .. 3262324 +   -21  -4.59773   GGCTGAAGATGGAAA          GGCCCCGGCG GAAA CGCCGGGGCC           TTTTTCACGCTAGAA 100 94
      CC3045 NONE
      CC3046 3266218 .. 3266241 + -19.6  -3.24235   CCCCCCAAACAAAAA          CGCCCCGGTC CTGC GACCGGGGCG           TCTTCGTCTGTGTCG  95 351
      CC3050 NONE
      CC3051 3274867 .. 3274880 +  -3.7   -2.7264   GACGATATGGGGAAG               GGCGC AACG GCGGC                GTTTCAGGCAAGTTT  42 77
      CC3052 3275590 .. 3275621 +  -9.4  -4.11216   GCAAGGGAACGATAG      GTCAACGAGCCGGG TCGT CCCGGCTTCTTGAG       TTTTAAGGATCGCCA  79 82
      CC3053 3277456 .. 3277484 +  -4.4  -2.75481   CCCCCCAAAACCATC        GTCATTCCCGCC CTTGT GGCGGGAACCCC        TGGTTCAGCTTGCAC  42 52
      CC3054 3280421 .. 3280434 +  -9.5  -3.01712   CGTCGTCCAGCGCGA               CCGGC CCCT GCCGG                TGTTCGGAACCGCCA  60 302
      CC3056 3282921 .. 3282934 +  -9.5  -2.52464   ACTCGGGCTGTTTCA               CCGCC CCGG GGCGG                TGGCTTGAGCCCGCG  56 4
      CC3057 3283728 .. 3283759 +  -5.8  -4.39166   CCGCGCGTGTAACGG      TGGGGGTCCG-TCTC CCT GGGATCGGGCGTCCA      TTTTCATGTCTCGAG  74 29
      CC3058 NONE
      CC3059 NONE
      CC3060 3286500 .. 3286510 +  -2.4  -3.09671   AAGACGCGCCTGCTC                 GCCG TCG CCGC                 TGTTGGCGTTGCGCT  41 58
      CC3061 3287379 .. 3287436 + -24.8  -3.14211   CCCAGCGCGCAGCGC GCCGAGCCGGGACCCAGGGGCCGACG CACCGT CGCTAGCCCCTGGGTCCCGGGTCGAC TTCGTCGCCCGGGAT 100 56
      CC3062 3288463 .. 3288492 +  -5.5  -3.14931   GTCGCCCGCCCTGCA       GGCGATGCTGGAC TGAT GCCCGACCTCGCC        TTCCTCCCGCCTGAG  51 10
      CC3063 3290044 .. 3290084 +  -8.7  -3.59979   ACCCAGGGGCGGCCG  GCGCGGCGCTCTTTCACCC CCT GGGTCCCGGCGCTCCGCGC  TTTGCGCTACGGCCG  65 77
      CC3065 3292070 .. 3292088 +    -3  -3.65046   CACCCCGACGTCCAC             CGAGACCT CGA AGGCCTGG             TTCTTGACGTAGGCG  50 326
      CC3068 3297530 .. 3297557 + -24.2  -3.87149   CCAGATCGAACAGAA        GGGCGCCGAGCG GCTT CGCTCGGCGCCC         TTTCGCTTTCATGGC 100 77
      CC3070 3299814 .. 3299847 +  -6.6  -4.18506   CCCGGAATAGGGCAC     GCCCCTGACGGTCT CGTCAT AGGCGGTCGGGGGG      TTGTTTTCGACATCC  69 74
      CC3073 3302628 .. 3302658 + -17.6  -4.72272   CGTTCCGAGAAGAGA       GCCCGTCCGGTC TCCCCAT GACCGGGCGGGC       TTTTTCGTGGGCGAC 100 115
      CC3077 NONE
      CC3078 3309290 .. 3309301 +  -2.2  -3.08032   TGCAACCGGAAAAAG                TCCA AGCC TGGG                 TGCTTTTCCGGCGCG  41 492
      CC3083 3313705 .. 3313733 +  -6.5  -3.14564   CGCCGGTCAGGAGAT        GCGGCTTGGCGCG GCT CTCGCCGACCAGC        TTGGTCAGGCGGTCG  50 287
      CC3085 3315826 .. 3315872 +  -7.9  -3.01924   AGGGGACATTGGCTC CCTGCGTCCTTCGAGGCGCGCT CAAG AGCGCGCACCTCAGGATG-AGG TGTTCAGCAACAGTG  54 139
      CC3088 3320932 .. 3320948 +  -6.5  -3.61398   GGTCATAGAACCCCA              GCCCTTC GAC GAAGGCC              TTGTTACGGGGCGAG  57 464
      CC3090 NONE
      CC3091 NONE
      CC3092 NONE
      CC3093 3325512 .. 3325533 + -11.5  -2.52543   GCGCCGTCCGAACCT           CCTGCCCCG CTTG CGGGGGAGG            TGGATTGGCGCCGAT  58 110
      CC3097 NONE
      CC3098 3330543 .. 3330562 +   -15  -5.06414   ATCGTGAGACGGAAA            GGGCGCTC TTCG GAGCGCCC             TTTTTGTTGGGCCAA 100 55
      CC3099 3332198 .. 3332209 +  -7.2  -2.72839   CGGCTTCAGCGTCAC                CGCC TCGA GGCG                 TCGTTCCAGGTCCTT  49 525
      CC3105 NONE
      CC3106 3340199 .. 3340223 +  -5.6  -2.60032   TGTCCAAATGATCGT          CATCCCGCGA CGTGT TCGCGGGACC          CATTTTTCCGCCGCA  46 30
      CC3107 3342205 .. 3342241 +  -3.1  -3.72576   GCAGACGCTTATGGG  TTCGATCTGGACCCCGGC ATTC GCCGGGG---AGGTCGGA   TTTGATGAGCGCGGA  54 158
      CC3108 3343689 .. 3343718 + -14.3  -2.70932   CCTCCGGGCCTGACG       GCCCTCCT-CCCCC GGA GGGGGAAGAAGGGC       TCCTTCCGCCCCCGC  75 51
      CC3109 3344707 .. 3344730 + -11.8  -4.25848   CTTCGCGACGGGCCC          CTCCCTCTCCC TAT GGGAGAGG-AG          TTTTCCTCAAACCTT  91 139
      CC3112 3348069 .. 3348087 +   -16  -2.72511   GTCGCTATGCGACCA             CCTCCCCC ACA GGGGGAGG             ATTTAGAGCCATAGC  81 108
      CC3116 3351885 .. 3351909 +  -5.7  -3.80733   TTTCGGCGCCAGTCA          CGCTCTAACTC TAT GATTTAGAGCC          TTCTTATCGCCTCAA  60 316
      CC3119 NONE
      CC3120 3356928 .. 3356947 +   -15  -2.75844   CGGCGCTTCGCGCCA            CCTCCCCC GCCA GGGGGAGG             ATTTGGGCTGCCCCC  75 126
      CC3121 NONE
      CC3122 3360018 .. 3360062 +  -6.4  -3.90744   CCGCCGGGGAAGCCG CCCCTG-GGTCCCGGATAGCGC TTC GCGCT-TCCGGGATGACACGGC TTGTTTGGCAAGGCG  65 117
      CC3123 3361072 .. 3361086 +  -2.7  -3.45737   CGCACAATGCATGAG               CCGCG CCAGC CGCCG               TTCTAGTCGTCCTTG  47 426
      CC3131 3372027 .. 3372039 +  -3.4  -3.38812   ATCAGGTCCTCACGC                TCGA TGATC TCGA                TGTTCTTCAGCGCCA  47 398
      CC3143 3386552 .. 3386575 + -13.8  -2.73875   GCGGCCGATCCGCCG          TGGCCCCCGC GCCG GCGGCGGCCA           TCATCTTGGCGACGC  67 220
      CC3145 3389703 .. 3389751 +  -4.4  -2.57132   CCGGAGCGCTCGCGC CGGCACGCTTTCGCCTCGCGAGC CAGA GCTCGCGCTGC-AGATCATGGCG ATTGTAACCACGACA  41 113
      CC3146 3392419 .. 3392454 + -13.2  -4.91109   GCCAGAGACTCTGGA    ACAAAGGCCGGGATGC TCAC GCATCCCGGCCGCTGC     TTTTTGTGATGCAGG 100 49
      CC3147 3395285 .. 3395322 + -16.9  -3.85698   CTAAGACGACCTCAA   GACGGCGGTCGGGACGC TCAC GCGTCTCGGCCGCAGCC    TTTCTACGACGCCGG 100 37
      CC3148 3396406 .. 3396423 +  -2.6  -3.72576   TCCAGGGTCTTGGCC             AGCAGG AACTCG CCTGCC              TTTAGTCCACGCGCG  53 148
      CC3150 NONE
      CC3151 3399066 .. 3399076 +  -6.8  -3.08508   CCGGTGGACAAAGCC                 CGGT TCG ACCG                 TCATTTTCACCCCTG  51 43
      CC3152 3400508 .. 3400530 + -14.9   -3.5393   GCTGAATACGAAAAA           GGGCGGATG TGGCC CATCCGCCC           TTTGACAGGCCTCCT  85 36
      CC3154 3402427 .. 3402441 +  -2.1  -4.15044   TCTGGGCTAGAGCGC               TCGCA TGGGT TGTGA               TTTCTTCGCGGCGGG  59 157
      CC3155 NONE
      CC3156 3403374 .. 3403401 +  -6.3  -3.16191   GCTATGCGGCTGGCC        GGCGGG-GAC CAGGTAGAA GTCGCCCGCC        TTCATCGCGATATGA  50 100
      CC3161 3408798 .. 3408846 + -14.3  -4.28254   TGGTAAACCCCAGGA CGAGCGCCTCGAGGGGCGGCGGG TCA TCCGCCGCCCCTTTTCGCGCCAG TTTTCAATCTTGAAG 100 35
      CC3162 3410525 .. 3410549 +  -5.6  -4.13767   TCAGTGTGAAACGGT          GATCGGAGCG AAGAG CGCTCCAAAC          TTTTGAAATAGAGCC  67 53
      CC3164 3411800 .. 3411825 + -15.5  -4.83615   CGGCTGAAATGATGG         GGACCTTGGTC GTCG GGCCAAGGTCC          TTTTTCTCGGGCGTC 100 54
      CC3166 NONE
      CC3167 3413862 .. 3413884 + -10.6  -2.71712   AAGGCCGTGAAGGGC           GACATCACCG CAC CGGTCATGTC           CTTTACCCCGCACAG  60 502
      CC3169 NONE
      CC3170 NONE
      CC3172 3418060 .. 3418081 +  -5.1  -3.01712   ACGCGCCAGTTCCTG           GGGGCTGTAC TCG GT-CAGCACC           TGTTGGCGAGCGGCC  46 303
      CC3177 3425647 .. 3425666 + -12.8  -5.14563   GCAGTCGACGGATGA            GGGGTCGC ACCA GCGGCCCC             TTTTTTCGTACGCGG 100 78
      CC3178 3426716 .. 3426727 +  -4.4  -3.61178   CCCCTGCCCCTCCTA                CATC GCTC GATG                 TTTAGCCTGGGTCGC  53 62
      CC3180 NONE
      CC3181 NONE
      CC3184 NONE
      CC3185 3431911 .. 3431933 +  -8.4  -2.71144   TGGCCATCGGATCTC           TCGGCGTG AAAACGA CGCGCCGA           TGCTTAGGCCAAGTC  54 519
      CC3191 3440587 .. 3440600 +  -3.7  -3.53012   CTATCGTCCTGCAAC               GGACG TCAT CGGCC                TTTAAGCCGGCCCGA  51 101
      CC3192 3441910 .. 3441925 +  -4.7  -4.07568   CCGCTGCTGACCGGC              GTCCT GAGCTA AGGAC               TTTTCAAGCGCCGCG  63 14
      CC3193 3443333 .. 3443347 +  -7.8  -2.62184   CGAAGAGGTTGGTGA               TCGCCA GGG TGGCGG               TCGTGTCCCACGGCA  48 221
      CC3195 NONE
      CC3196 NONE
      CC3197 3452727 .. 3452740 +  -5.9  -3.64487   CTCCCTCGCCGAACC               CGTGC TCAA GCGCG                TTGTTGAAGCTCTCC  57 321
      CC3203 3459252 .. 3459265 +  -3.8  -2.74192   CGCAAGACGCCCGTC               GCTG ACGCGC CAGC                TCGTCTTGACGCATC  42 21
      CC3204 3460408 .. 3460432 + -18.5  -3.84451   ACGGCCAAAACAAAA          GCCCCGCGCCG GAC CGACGCGGGGC          TTTCGATTTCAGCAG 100 52
      CC3208 3463707 .. 3463743 + -14.6  -3.04144   TGGGGCCAAGCGGGT   TCGGGCG-G-ATCGAGAG ATA CTCTCGGTGCTCGCCCGA   TCTTGGACCTCACCG  78 56
      CC3209 NONE
      CC3210 3467136 .. 3467146 +  -6.8  -3.29144   AGCGCTCGGCCACTA                 CGTG GAT CACG                 TTGTCGGCCCGCTGC  52 176
      CC3214 3476094 .. 3476115 + -15.9  -4.33151   ACAGCTTCTGAACAA           TCCTCCCCC GCTG GGGGGAGGA            TTTTCCATTCTAGTC 100 30
      CC3219 NONE
      CC3220 3483138 .. 3483170 + -15.6  -4.19238   TCCATCACCGTAAAG     CCGCGGC-CGCGC AACAGAAC GCGCGCGCCGCGG      TTTTCGCATTCCAGG  95 81
      CC3239 NONE
      CC3240 3503120 .. 3503167 +  -2.1  -3.04263   TCACCAGCAGAATCG GCGGCTGCCGCTG-CGGCGA GATCCCATAAG TC-CTGACAGCGGCGGC-GC TATTCCACATCGCCT  41 153
      CC3241 3503923 .. 3503939 + -11.5  -3.21416   ACAGCGGCGCGTCGT              GGTCGCC GTC GGCGGCC              TTGCTCGTCGGGGTG  64 525
      CC3248 3511147 .. 3511170 + -15.2  -4.41494   TAAGGGACACTCCAA          CCCCCGCTCC GCAA GGCGCGGGGG           TTTTGCTTGGCCGTC 100 38
      CC3249 3512502 .. 3512554 +  -2.7  -2.78816   CGGCGCTCGAATCCT G-AGAT-AGTCTTCTGGCGCGGGTC ATGCA GGCTCGCGCCGGAACACCGATCAAC TGTACTGAAGACTGA  39 24
      CC3250 NONE
      CC3251 NONE
      CC3254 NONE
      CC3255 3517191 .. 3517205 +  -2.1  -2.95884   GTCCGGCCAGACCGC              T-CGCG AGCC CGCGCA               TGTCTGAGTTGCTGG  40 4
      CC3256 NONE
      CC3257 3518504 .. 3518516 +  -3.4  -3.68222   GCTCCTTCAGATCAC                CGTT ACCGG AACG                TTGTTCACATTCCGC  54 111
      CC3258 3519019 .. 3519031 +  -4.7  -3.32844   GCGTCGATCCAGAGC                GCGAC AGC GGCGC                TTCTCCAATGACCAC  50 2
      CC3259 3519849 .. 3519888 +    -2  -3.14132   CAGGCTCGTGCATTT  CGGCGAACTCGACGGCG TACATCT CATCGTCGAGGGC-CCG  TTCGTGGCGGCGGCC  43 407
      CC3261 3520794 .. 3520809 +  -4.6  -3.53811   TCGCCCAGCGACTTC              ACCAGC GACA GCTGGG               TTTCGAGGAAGTCGA  54 80
      CC3264 NONE
      CC3265 3523223 .. 3523237 +  -3.4  -3.01712   GGCTGATGTCGCGGT               CGGTCG CGG CGGACG               TGTTCGCGCGCCCGC  43 423
      CC3269 3525662 .. 3525679 +  -9.1  -2.87344   GCTTAGTCCGTCTGT             TCGCTGG AGCC CCGGCGA              TCTATCCGCAGGATG  58 35
      CC3272 NONE
      CC3273 3529219 .. 3529240 + -11.5  -4.82901   CCGACGCTTCGCGTC           CCCTCCCCC GCTT GGGGGAGGA            TTTTTCTACGCCGCC 100 115
      CC3275 3531484 .. 3531510 + -17.3  -4.84527   GTAAGGGCGACGAGA        GGCCGGCTCCGC GTTT GCGG-GCCGGCC         TTTTTCGTGTCTGGA 100 55
      CC3277 3534442 .. 3534470 +  -6.7  -4.17516   GTTAAACCGCTCGAA        CGCGCTCTAAGTC TAT GAATTAGAGCCTG        TTTATCTGGTTTAGA  69 66
      CC3281 NONE
      CC3282 3538182 .. 3538217 + -14.7  -2.57132   GGTGATCTTGGCCGG    CGCCACG-GTGCGGCG CAGGA CGCCGCCCTCGTGGTG    GTTCTCGGAAACCGG  69 433
      CC3285 NONE
      CC3286 3540823 .. 3540849 +  -6.4  -4.57569   TAAGCTGACCCCGAC         CACTTCGCGCCC CTA GGGTGTGACGCG         TTTTTGGGGAGCTCA  78 49
      CC3287 3542822 .. 3542837 +  -6.8  -3.15861   GATGTCGGTATCTTC              CGACGG ATCA TCGTCG               TTCATGGACGTCATC  53 256
      CC3291 3544331 .. 3544365 + -20.1  -3.49419   AAGCAGCCGAAAAAC     GAGAGGCCCCGTTCC GGCAA GGAACGGGGCCTCTG     CTTTTTCTGCGACGC 100 48
      CC3294 3546531 .. 3546545 +  -3.4  -3.63627   TCGGTGAGGTTACTG               GCGGCT TAA GGCGGC               TTTCGCCTCTAGGGG  51 57
      CC3295 3547581 .. 3547592 +  -2.2  -4.07568   CCACGCCTTCACGGA                TTCG CTGG CGGA                 TTTTCAGAGCCGCGA  58 416
      CC3297 3548322 .. 3548359 + -19.1  -4.09685   TCACATCGCTGAAGA   TTTCGAAGGCCGCGCGG CGAT CCGCGCGGCCTTCGTCG    TTTTCGGACCTACCC 100 54
      CC3310 3559830 .. 3559841 +  -2.2  -2.72511   AGCCTCGTGGAGGGA                TCCG ACGA TGGA                 GTTTGAAACCCTGCA  39 8
      CC3311 3560919 .. 3560938 +    -5  -2.71011   AGCTACGATAGGCCT            CGACCTGTT CGG AGC-GGTCG            TCATTGGCGAGGGCT  43 508
      CC3315 NONE
      CC3316 3565833 .. 3565860 +  -7.6  -3.12351   CTTCGCAGAAGCTAA        GCAGCCGGTCGCT TCC GGCCGCCGGC-GC        TTCAGTGTCCCGACG  56 26
      CC3318 3567114 .. 3567146 +  -7.5  -3.43785   CTTGAGCACCTTAAC      GTCGAAGCCGTTGCC CTT GGCCTCGGCGTAGAC      TTCCTTGATCTGCTC  58 139
      CC3322 3569784 .. 3569836 + -12.6  -2.71144   GCCATGCGCAGTCGG GCGACGCTGTGATGACGGTGTCCGG CCGG CCGGGCGCGCTCAGCACCGCG-CGC TGGTTCCAGCCCGTG  63 179
      CC3324 3571876 .. 3571888 +  -4.7  -3.28712   AGGTACAGATGAACA                GCTGG ACG CCTGC                TTGTCGCCCCACCGA  50 88
      CC3325 NONE
      CC3326 NONE
      CC3327 3576420 .. 3576449 +  -3.5  -3.53444   CCGCGCGTCGATCAC       GGCCAGGGTGAC AGCACGC GTCGCGC-GGCC       TTTCGCCCAAGGTCG  49 142
      CC3335 NONE
      CC3336 3582606 .. 3582630 + -19.3  -4.93365   TTTCGGAAGAAGAAA          GGGCGATCCGC TTG GCGGGTCGCCC          TTTTTCCTTGTCCGG 100 84
      CC3337 3585314 .. 3585343 +  -9.9  -2.72344   CGCCGCGAAGAGCCC       CCGGC-GGCGGCGT TAA ACGCGGCCAGACGG       TCCTTGAGGATCGCG  56 205
      CC3344 NONE
      CC3345 3593572 .. 3593584 +  -6.9  -3.26947   CTGCGCAAGAAGACG                GCGGC GTA GTCGC                TTCCTGTCCGCATTG  55 17
      CC3346 3594941 .. 3594955 +  -3.5  -3.29144   ATCAAGAGCCCCATC              CGGTCG CTAC CG-CCG               TTATAGGGCCCCTGG  47 473
      CC3348 NONE
      CC3349 3598091 .. 3598121 +  -8.1  -2.71364   GGATTCGCGTAACAG       CAGGGCCAGCCGC GCGCG GCGCCGGACCCTG       TGCTTGACGCCGTCC  49 507
      CC3356 3604636 .. 3604686 + -14.5  -3.32946   TGGCCAGACCCTTGC CCCAGTCGACGA-GGCGGGCGCGG ATCA CGGCGGCCGCCGTCGGCGCCAGGG TCTTGTCGTTCAGGG  79 213
      CC3358 3609188 .. 3609206 +  -4.4  -3.84406   CTTGTAGGCGTGCTC             GGCCACGA AGT TGGGGGCC             TTCTTGTCATAGGCC  58 268
      CC3360 NONE
      CC3361 3613021 .. 3613035 + -11.4  -2.75382   GCGACCGCGCCGCGG               CGACGC GCA GCGTCG               TCCTTGAGTGACCTG  63 410
      CC3364 3614787 .. 3614797 +  -6.8  -2.75074   GCTGGCCGTCCACCG                 CGAG GGT CTCG                 TGCTGTTCGCATGAC  49 1
      CC3365 3615443 .. 3615453 +  -8.2  -2.62983   GGGCCAGGCCGACAT                 GCGC TCA GCGC                 TGATCTCGGCGTGCC  51 211
        ftrA 3616756 .. 3616766 +  -3.2  -4.10159   TTTCGGCGCTAGTCA                 CGCT CTA AGTG                 TTTGATTTAGATCTT  58 67
      CC3370 3618213 .. 3618247 + -22.9  -4.13767   TCTAGCCCCGCCTGA     CCGCGACCGCCCGCG AAGTC TGTGGGCGGTCGCGG     TTTTCCCCTCGCCAG 100 36
      CC3371 3618750 .. 3618801 + -24.6  -3.32343   TCCGAATAGCCCTCG TTTTCGTGTCATCCCGGATCGCCC CTGC GGGCCGTCCGGGATGACACGGGGA TTGTCGGGCTCTGGG 100 32
      CC3377 3622919 .. 3622929 +  -6.8  -3.58343   CGGTCCGACGCTTGT                 CAGC TAG GCTG                 TTTCGGCCTCGTCAG  59 19
      CC3386 NONE
      CC3387 NONE
      CC3388 3631311 .. 3631326 + -11.8  -2.66316   TCGGCGCTGATCGAG              CCGCCG AAGC CGGCGG               TGATGTCGTGGACGA  59 167
      CC3393 3637639 .. 3637649 +  -8.2  -3.16564   TGCCGTCGAAATCCA                 GGCC GAT GGCC                 TTGGTGAAGTCGCCA  56 245
      CC3395 3638975 .. 3638987 +  -4.7  -3.63991   CGAGCGGACGATCTT                GGCCG AGC CGGCG                TTATTGCCCATGGTG  54 312
      CC3408 NONE
      CC3409 NONE
      CC3410 3652626 .. 3652636 +  -3.2  -2.57132   CGGCGGAAAGTCGTC                 CTCA TCC TGGG                 CTTGTCGAAGGAGGA  39 104
      CC3411 NONE
      CC3416 3660560 .. 3660588 +  -4.4  -3.96327   AGGCCACCGTAGAAA        CCTCACCCTGAG CCTGT CGAAGGGCGAGG        TTTCTCGTCACAGCT  58 86
      CC3419 3664414 .. 3664432 +    -3  -3.57462   CGCTGATCGCGTTGA             GGCGCG CATAGAC CCCGCC             TTTGGCGGTCAGCTC  50 35
      CC3421 3668054 .. 3668071 +    -2  -3.01712   GAGGCGACTCCATCT             G-GTGAC GCAAG GTCACGC             TGTTGAGCCCAGGCG  41 175
      CC3422 3669054 .. 3669072 +  -8.8  -2.90496   ATCGAGCAAACCGGT             CGCGGC CTAGGGC GCCGCG             TGCTTTAAGCGCGGC  55 16
      CC3423 NONE
      CC3424 3670407 .. 3670418 +  -5.8  -3.34233   TAGGTGAGCGTCTCA                CCTC CGAC GAGG                 TTATAGGCCTTGTCA  52 287
      CC3426 NONE
      CC3427 NONE
      CC3428 3673020 .. 3673032 +  -5.5  -2.89298   CCCCGCCAAACTCAT                GCGTG GAA CATGC                TGGTTCTATCGCATC  48 111
      CC3430 NONE
        nadD 3676154 .. 3676168 +    -7  -3.31144   CTTCGACTGAATCCC               CCGGCC TGA GTCCGG               TTCTCGACGTGAAGG  55 213
      CC3432 3676523 .. 3676557 + -15.9  -5.26875   CGGCGAACTGATACG    GC--AAGGCCGTCGCTC CAC GAGCGACGGCCTTTAGC    TTTTTTGCTTGGCGC 100 30
      CC3433 3677093 .. 3677121 +  -8.9  -2.53346   CCGCGATTAAGGCAA       GAGTTGCG-GCG ATGTCC CGCTCGCGACTC        GTCTTGGCTTTCTGC  53 31
      CC3434 3678150 .. 3678164 +  -2.8  -4.71382   CTGGCTCAAACAGGA               GTCG CGATAGT CGAC               TTTTTCAGTAATTGT  73 16
      CC3435 3679703 .. 3679728 + -19.7  -4.48987   ACCCTGAAACGTCAA         CGCCGCCCCGG GACC CTGGGGCGGCG          TTTTCGTTGTCGGAG 100 61
      CC3438 3682805 .. 3682819 +  -5.6  -3.08032   GCCGCCTAGGGTGAG               GACGTC ATG GCCGTC               TCGTTTTCGCGCAAG  49 58
      CC3439 NONE
      CC3440 NONE
      CC3441 3685865 .. 3685891 + -16.6  -3.03159   GTAAGTGTAGGCTGA         CCCCGCCGAC TCTGTTC GTCGGCGGGG         TGTTAGGGGCGTTCA  84 37
      CC3442 3687032 .. 3687053 + -18.7  -3.08133   CCCGGAAAAGCAAAA           GGCGCGGGG TCGT CCCCGCGCC            TTCGCTAGATAGGTC  91 402
      CC3451 3693878 .. 3693904 +    -5  -3.53012   AGGCGTTGCAGCGGG         CCAGGTCTTCGG CGT CCAGCGACTTGG         TTTCGCCGCCGAAGG  52 152
      CC3453 3694890 .. 3694918 +  -2.1  -3.73402   GCCCGTTCCGCAGGG        GCACGATTGGCCG CCG CCGCCGCCCGCGC        TTTAGTCGCCGCTAT  52 42
      CC3454 3696341 .. 3696354 +  -2.3  -3.72893   TCATGGTCGCATACC               GCAGG CTCG CCTGG                TTTGGTGGAGGGATA  52 99
      CC3455 NONE
      CC3456 NONE
      CC3457 NONE
      CC3458 3699415 .. 3699435 +  -3.8  -3.53012   ATGCCGAAAGATCAA            GAGCGCGC CTGAC GCGCCCGC            TTTCAGGAGGAGCCC  51 14
      CC3459 3700225 .. 3700243 +  -6.6  -3.21099   ACCCCGCGTCCGATC             CCGGGTCC AGT GGATCAGG             TTGCTGGTCGGGAAG  50 368
      CC3462 3705746 .. 3705775 + -23.7  -4.71418   TGCTTGATTGAAAAA       GGCCGGAAACCGC TTTC GCGGTTTCCGGCC        TTTCTTTTGGCTGTT 100 167
      CC3465 3710866 .. 3710876 +  -2.4  -3.49475   GCGAGAACTAATCGG                 CGCG CGG CGAG                 TTCTCTCAGGATCAA  47 30
      CC3466 3711257 .. 3711274 +  -2.5  -4.46615   GCTCTAGGTCCGCAC             GCCGTCG ACTG CGTCTGC              TTTTCCTTCGTCATC  65 68
      CC3468 3713132 .. 3713147 +  -6.1   -4.2558   AAAGCCGTACTCGGC              GGCCA ACTCCG TGGCC               TTTTCCTCGCGCATG  72 278
      CC3470 3714705 .. 3714715 +  -8.2  -3.53224   TAACAATCTCCGCGC                 CCCG ATC CGGG                 TTTAGCAAACCGCTC  63 45
      CC3471 NONE
      CC3472 3716022 .. 3716032 +    -4  -5.08601   CCGATGGACCTTGGC                 CTAA GAC TTAG                 TTTTTCTTGACGTCG  81 78
      CC3477 3719813 .. 3719834 + -17.3  -4.28432   CTCCCCAAGTGGAAA           CGGCCTCCC GCAC GGGAGGCCG            TTTTGCGTTGAGATT 100 55
      CC3479 3721917 .. 3721927 +  -2.4  -3.02144   CCGCCGTCAGGTTCG                 CGCC TCA GGGG                 TATTGCGAGGGATCA  41 149
      CC3480 3723058 .. 3723092 +  -4.9  -2.86676   TGCTCGGCGATGGCC    CGCAGTT-CGGGCGAGG GGT CCACCCCCGTGAC-GCG    CTTTGCCTTGGTCGG  44 437
      CC3484 3726715 .. 3726743 + -10.4  -3.34398   GGGCTTTACGCGATG       CATCGG-CGCCGCT AGA AGCG-CGACCGATG       TCTTTCGCCGCGACC  66 126
      CC3485 3727988 .. 3728004 +  -2.1   -3.6682   AGCGCCCCCTCCGCC              TCGCCGC TTC GCGCCAA              TTTCGCTCGCTCCAC  49 49
      CC3486 3728901 .. 3728916 +  -6.1  -3.27022   GCCTATTGACCTGAT              CGCGT TTTTCC ACGCG               TTCGTGTCGCCTCGG  52 27
      CC3487 NONE
      CC3488 3731070 .. 3731089 +  -3.4  -4.89852   CAACCTCTGAGGCGG            GAGGGCCC TGAT GCGCCGTC             TTTTTGTCGCTCTAG  75 79
      CC3489 3733109 .. 3733121 +  -4.8  -3.16055   CGCGGCTTGGGGCGC                GACG AACAC CGTC                TTGGTCGACGATTTG  47 327
      CC3498 3742125 .. 3742149 +  -7.8  -3.01712   GCGGGTGCCGCGTCG          TCGTCGCCCC GCCAA GGCGTGACGA          TCTTAAGGGCGCACA  54 4
      CC3499 NONE
      CC3500 3744773 .. 3744789 +  -2.2  -3.30124   GCCGCTCGGTGTTCG             GC-GGCG TGAC CGTCAGC              TTCTAACCCCTAAAA  45 3
      CC3501 NONE
      CC3502 NONE
      CC3503 3747345 .. 3747375 + -17.7  -4.68424   CCGGATCCCCTGCAA      GGCCGCCGCACGTT CCCC AACGT-CGGCGGCC       TTTTTGCGTCGCTTC 100 63
      CC3504 3749653 .. 3749676 + -18.2  -4.65895   CCTGAACGCCATCAG          GGGCCGGTGA GCGA TCACCGGCCC           TTTTTGCGTCCGCCG 100 50
      CC3507 3751875 .. 3751914 +  -3.5  -2.78384   GCGCTGAAGGCCCTG  GTCGAGAGGATCGGC AAATGAGCGC GGCGGTCCTCTCGGG   TCTCATGGGCGCCAA  40 5
      CC3508 NONE
      CC3510 3755248 .. 3755280 + -13.6  -3.60792   CGCAACAATCCGCCC     CCTCGTTGTCATCCC GGCC GGGATGACGA-GAGG      TTTGGGCGTTGCGGA  81 46
      CC3517 3761803 .. 3761841 + -17.5  -3.52906   GACCCATCCTACTAA   ACACCGTCATTCCCGCC CTTGT GGCGAGAATGACGGTGG   TATTTGTGGGGATGA  93 93
      CC3518 3762353 .. 3762388 +  -5.3  -2.58714   CACGTGGAAGCTGAA    CCATG-GGTCCCGCGC ATGAA GCGCGGGATGACGGGG    TAGGTTGGTGTGGGG  43 129
      CC3519 3763309 .. 3763319 +  -8.2  -2.70932   CTGGGCTCACCCGCC                 CGCC GTC GGCG                 TGGTTGGAGGCAAAG  52 491
      CC3522 3766314 .. 3766329 + -11.8  -3.82378   CCGGAAACGAAAAAA              GCCGCC CGAA GGCGGC               TTCTTGTCGATCAGT  81 47
      CC3533 NONE
      CC3534 NONE
      CC3535 NONE
      CC3536 NONE
      CC3537 NONE
      CC3538 3789311 .. 3789323 +  -3.3  -2.50994   GTGATGGCCCTGGCT                CTGGC GCG GCTGG                CTTAATCCCGTTGCC  39 8
      CC3539 3789809 .. 3789837 + -19.5  -4.51777   ATCGCTGAATTGAAG        ACGCCCGCTCCGG TCT CCGGGGCGGGCGC        TTTTCGTTATGATAT 100 50
      CC3550 3799805 .. 3799815 +  -2.4  -4.15044   AGGGATCCAAAGCTT                 GGCC GGG GGGC                 TTTGTTAGGACACCA  59 39
      CC3551 3803249 .. 3803272 + -10.3  -3.14132   GCCGACGTGCGCGTG          CGGCTGGAC AAGGAA GTCCAGTCG           TTGATCCAGCAGAAC  64 193
      CC3552 3803698 .. 3803729 + -22.4  -5.39721   CGTTTCGACCAAGAC      GAAGGGCGGTCTCC TCAC GGAGGCCGCCCTTC       TTTTTTCTGTGGTCG 100 49
      CC3553 NONE
      CC3554 3804874 .. 3804893 +  -2.1  -2.56271   GTTTTCATGAGGGGG            TG-TGCGC ATGAA GCGCATCG            ATGTTGTCGTCAACA  38 31
      CC3555 NONE
      CC3556 3806528 .. 3806555 + -14.1  -4.19953   GCCCCTGAGATAAGG        AGGCGGCGCGA ACACGC TCGCGCCGCCC         TTTTCCGGTTAGGTC  93 33
      CC3560 NONE
      CC3561 3810667 .. 3810694 +    -9  -2.78384   GCTTCGGCGCTCATC        CCGGCGACGTCC GCCA GGACCGCGTCGG         TGTGCTCGCCCAGGG  57 100
      CC3563 3812682 .. 3812728 +  -7.9  -4.25104   ATGGCGTTCCTTCAC CCCCTGGC-CCCCGGATAAGCCC TCC GGGCCT-TCCGGGGTGACACGGA TTTTGATGCAGAGAG  76 135
      CC3567 NONE
      CC3568 NONE
      CC3569 3819992 .. 3820016 + -10.1  -5.06585   GGCGGAAGGATAGAG          GGCTCTAAATC TCT GATTTATAGCC          TTTTTATCTGGTTTA 100 28
      CC3574 3830036 .. 3830076 + -11.7  -4.56597   TCCGATCATCGGACA  GAAGAAGGGCGCCGTGCGG GTT TCGCGCGGCGCCCTTTGAG  TTTTTGGGAGAGGAA 100 46
      CC3577 3833014 .. 3833024 +  -4.6  -3.73224   GGGACCCAGGGGCGG                 CGCG CAT TGCG                 TTTCGTCACCCCTAG  58 104
      CC3579 3835047 .. 3835064 +  -5.5  -3.01791   CGGCTCGATCGTCGA             G-GTGGCG CCA CGCCGCGC             TGTTCACGCCAAGCT  49 70
      CC3580 3836660 .. 3836706 + -10.9  -2.54523   CAGCACGGGCGGCCA GCCGGCCGGCGCCGAGAA-ACCG CAT TGGTCTTCTTG-CGCCGGGCGAC TGGCTTCGCCTATGC  62 49
      CC3581 3838679 .. 3838712 +  -2.9  -2.52543   ATCTGGTGAAGAACC     GCGCGGGGACCTGAC GAAC GTCGCATCGGCGCGC      TAGCTTGCGCGCCAT  39 12
      CC3582 NONE
      CC3583 NONE
      CC3584 3842662 .. 3842689 + -24.2  -3.77087   TTCGACAATAAAAAA        GGCCGGCCGCTG TCGC CAGCGGCCGGCC         TTTCCATGTTCGCTC 100 51
      CC3590 3848244 .. 3848293 + -16.4  -4.56597   GGCGTCGACGACTGA CCCC-GCGGACAGCCGGTTGCGA CGTGA TCGCCGCCGGCTGTCCACAGGCG TTTTTGGGGGCGAAA 100 26
      CC3591 3848536 .. 3848565 + -23.7  -2.75577   GCTTAGCTCCACCAT       CAAGGCCCGGACG GAAA CGTCCGGGCCTTG        TCCATTTTGGGCTCC 100 196
      CC3592 3849148 .. 3849192 +  -6.2  -3.13164   AACGCTGCGCAGACA C-CGCCTCGGGTCGCCGCGGT CTGA ACCGCAGCGAGACACGGCGCG TTCCCTAGTTCAAAG  51 41
      CC3593 3849768 .. 3849779 +  -7.2  -3.05384   GGCCATGACCACCTT                GGCC GGAA GGCC                 TTCGATCAAGGCGGC  54 306
      CC3604 3858142 .. 3858176 + -24.5  -2.82623   CCCGGCGCTAAAGAC     GAAAGGCCCTGACGC TCACC GCGTCAGGGCCTTTC     TCGTTCTACCCCGCC 100 169
      CC3606 3860707 .. 3860755 +  -9.3  -3.28712   CTCGTCCTTCGACAG GCTCAGGATGAGGAACTTGGACTGA GCT TCAGT--A-GT-CCTCATCCTGAGC TTGTCGAAGGACGAG  63 57
      CC3607 3865355 .. 3865400 + -17.7   -4.4078   CGCTGAGACCGACCA CCGCCGCCAGGGCTCTAAG TATTTGGT TTTAGAGCCTTGGCTGCGG TTTTGGTTCAGGCGG 100 52
      CC3609 3866689 .. 3866705 +  -7.9  -2.82834   GGATGGCCCTTGATC              CCGGTCG ATT TGGCCGG              TCTGATCGTCCGGTC  53 50
      CC3610 3868446 .. 3868474 +  -8.2  -3.05384   AGATACGGGTGCATC       GGCAAGGCC-AGA ACCG TCTCGGCCTTGGC        TTCGGTGACCGGCAG  55 96
      CC3612 3870708 .. 3870736 +  -3.2  -4.17089   GGTTTCGGCGCCTGT        CACGCTCTAA ACGTTTGAA TTAGAGCCTG        TTTTACCCGTTTCAA  61 73
      CC3617 3874878 .. 3874908 +  -8.3  -2.71144   GCGATGGCAGACCAG      CACCG-CGTCG-GGC TCG GCCACGACGACGATG      TCGTTGACCCCGATC  52 333
      CC3620 3880331 .. 3880345 +    -7  -3.13403   CCCTGGCCGATCTTG               CCGGCG AGG CGCCGC               TGTTCCTCGAACCCA  53 201
      CC3621 NONE
      CC3622 3881382 .. 3881396 +  -5.6  -3.67597   TCATTTCCTCTTAGC               CCCTCG TGA CTAGGG               TTATTGGGTAAGGGA  57 155
      CC3623 3883569 .. 3883584 +  -6.8  -3.41051   CACGCGCGCCATGAC              GGCCGA GCGC TTGGCC               TTGTCATAGACGTCG  57 379
      CC3627 3886672 .. 3886724 + -13.4  -3.14344   GGGCGTAGTCGTCGA TTGAGGCCACCAGCC-CCGCCCCGCC CAT GGTGAGGCGGCGGCTGG-GGTCGAAA TTCATCCGCCGGGTG  76 414
      CC3631 3890952 .. 3890962 +  -6.8  -3.57144   CTTCATGAGGCGGTT                 GGTC GAG GACC                 TTTCCACCTAACGCC  59 4
      CC3633 NONE
      CC3634 3893769 .. 3893801 +  -2.6  -3.85698   GAGACGTGAACGGAA     C-GCCCTGGCG-TGCT AGA GGCCCCGCCACGGCAG     TTTCTCGCCGCGACA  54 41
      CC3635 3895039 .. 3895059 + -12.5   -4.4959   TGGTTTGATCCAAAG            CCCTCCCCC TCA GGGGGAGGA            TTTTCATTCCTTCGG 100 33
      CC3637 3896606 .. 3896638 + -12.7  -3.56092   GAAGGCCTAAGACCA      CTCGGCGAGGACG CTCTCGT CGTTCTCGCCGCG      TTTCAGGGCTGCTGC  77 31
      CC3643 NONE
      CC3645 NONE
      CC3646 NONE
      CC3647 NONE
      CC3649 3907890 .. 3907902 +  -6.9  -3.72695   ACCAGACTGAAGGTT                CCGGT AAA GCCGG                TTTCCTCAAGCAACT  61 285
      CC3656 NONE
      CC3657 3914862 .. 3914881 +  -9.3  -3.21924   CACGCGGGCTGAAGC            GGGCGAT GATCTG ATCGCCC             TCTTGTCGCAGGTCA  61 424
      CC3660 3917141 .. 3917165 +  -7.7  -3.22475   TCCGGCTTCAGACCC          GCCGTCCGCGC CGC GCGCTCATGGC          TCTTCTGCAACTGGC  53 240
      CC3663 3919522 .. 3919545 +   -21  -5.06816   AAGCGATGACGCAAA          GCCCCGGCGG ATCA CCGCCGGGGC           TTTTTCTTGGCCGCT 100 60
      CC3668 NONE
      CC3669 3925494 .. 3925540 + -20.9  -4.09685   GGATTGAGCCGATAG ACTGTCATCCCGGCTAAGCGC AAAGC GCGCAGAGCCGGGATGACAGC TTTTACGGCGTCGGC 100 34
      CC3672 NONE
      CC3673 NONE
      CC3674 3928955 .. 3928982 +  -4.8   -3.4252   CACGCCGAGTTGATA        GTCGCAGT-CGAG CAG CTTGAACGGCGGC        TTGTCGTCCGTCGGA  52 143
      CC3676 3929626 .. 3929644 + -13.1  -3.61089   CGTCTAAGCCCGTCA             GGCCGCC TTCTT GGCGGCC             TTGTCCTTCTTGGGC  77 34
      CC3680 3932723 .. 3932740 + -10.5  -3.05596   CGTGATGTCGGACCG             CGTCGGG CGCG CCCGGCG              TTGGGTCCAAGGGTC  62 157
      CC3681 NONE
      CC3682 3934612 .. 3934636 + -19.3  -5.22794   CGATCTGCAGAAGAA          CCGGGTCGGAC CCT GTCCGGCCCGG          TTTTTTCATGGTTGT 100 62
      CC3687 3940513 .. 3940526 +  -3.8  -2.79183   TCCCTGCTTGCCCTC               CTCG CCTCCA CGAG                TCTGATGACCCTGAC  42 50
      CC3688 3942742 .. 3942772 +  -5.4  -3.06515   TCTCTCGGCATCAGA      GTGCT-GTCCGAC TCTTCT GTCGGACTGGCCC       ATTTTGCCCATCGAA  47 122
      CC3689 3944058 .. 3944091 + -10.2  -2.62735   ACCACGTCTTCAAGC     CTGGCGAGGCCTTC CTGGTC GACGGCCTCGACGG      TGATGTCGAGACTGT  59 222
      CC3692 NONE
      CC3693 NONE
      CC3694 NONE
      CC3695 NONE
      CC3696 3948899 .. 3948932 +  -5.8  -3.35679   CTCGCGGCTGGGATG     GGCGGTCGCCAGGG GACGAA CCGTCACGGCCGCC      TTGTCGGTCAGCCCG  52 128
      CC3698 3950478 .. 3950521 +    -3  -3.42459   CAGAATTTAGAGATC TGAACAGGGCCGCGACGCC CGGTCGC GGCGTCG-GCCCCTCGACA TTCATCTTGTCCGTA  49 23
      CC3699 3952033 .. 3952059 + -15.9  -5.27938   CTCCAGAAACAAAGA        CGCCCGCG-ACC GAGA GGTTCGCGGGCG         TTTTTCTTTGGGCGT 100 52
      CC3703 3957253 .. 3957265 +  -3.3  -3.53012   CGAGGAAGGGGCGCA                TGGCC AGC GACCA                TTTGCGGCGGCGGGG  49 475
      CC3704 3960344 .. 3960387 + -11.6  -3.53012   GGGAGATTTTGGCCC CGCCGACGCCGCCGCTCTAGG CGG CCTCGAGCGATGCTG-CGGCG TTTCGGACGCCCCCA  74 6
      CC3705 3961319 .. 3961345 + -18.1  -5.28942   GAGAGACTAGACTTT         CGCCCAGATGC TCGAC GCATCTGGGCG         TTTTTCTTTCCGGTC 100 198
      CC3706 3962430 .. 3962443 +  -5.2  -3.65603   TGATCGCGGCGGTGA               GCGG AGTCAG CCGC                TTCTTCGCGATGTTT  55 262
      CC3708 NONE
      CC3709 3965836 .. 3965852 +  -5.7  -3.71284   TCGCCGCCGACGCTC              GGCGTGC TTC GCGAGCC              TTCTGTTCATCCCAG  61 438
      CC3712 NONE
      CC3713 3968530 .. 3968555 +  -8.3  -3.80855   CCGTCCTGCGGCGGA         TAGAGGCGTTT GATC GAGCGCCTCTG          TTGATTTTTGGACGA  69 339
      CC3714 NONE
      CC3715 NONE
      CC3716 3972489 .. 3972510 + -10.2  -3.61398   CGTGGTGTTGTCGAC           GAACGAGC CCTTCA GCTCGTTC            TTGTTGGCGAAGGCC  67 520
      CC3722 3978187 .. 3978220 +  -4.5  -3.07935   CCTTAGCGCCTTCGC     GCCGCCGACGATCGAG ACA CTTGCTTGT-GGCGAC     TTCCCTCAATACGCT  45 47
      CC3723 3980752 .. 3980784 +    -7  -3.87815   GGGGTGATTGCTGAT     CTCCTGCGGTCGC AGGACCAG GCGGTCGC-GGAG      TTTGTCGAGGTCGGC  67 513
      CC3727 NONE
      CC3728 3985491 .. 3985503 +  -3.3  -3.46183   CGCTGGCGGCCAATG                CGGAT CTG AGCCG                GTTTATTTTGTAGCT  49 0
      CC3731 3987952 .. 3987972 + -12.5  -4.11216   CCGGCGCTTCGCGCC            ACCTCCCCC GCT GGGGGAGGA            TTTTGGCGCTAGCCC  89 122
      CC3733 NONE
      CC3734 3990548 .. 3990562 +  -4.9  -2.62396   CCGGCGGCCAGGCTC               CGTCC ACCAA GGGCG               TGCTGTAGGAACCTG  43 3
      CC3735 NONE
      CC3736 NONE
      CC3737 NONE
      CC3738 3993198 .. 3993220 + -16.4  -3.72576   TACGGCGTGGGCCCC           TCCCTCTCTC TAA GAGAGAGGGA           TTTCCTAAACCCGCC  93 175
      CC3742 3996250 .. 3996273 + -18.2   -5.1356   CGCTGAAACGAAAGA          GGCCCGGTCA TCGC TGACCGGGCC           TTTTTGTTGATCAGG 100 53
      CC3744 3997787 .. 3997813 + -17.3  -2.70617   GGCGCCGATAAAGCT         GTCGGCGTCGC CCGGC GCGACGCCGGC         CTTCTGCGTTTCTTG  78 259
      CC3746 3999074 .. 3999086 +  -9.1  -3.40403   CTTCTTGGCGTCCCA                GCGCA GGG TGCGC                TTGTCATCGCGCGGA  61 263
      CC3748 4000046 .. 4000068 + -18.4  -3.06261   CTAAACGCCCGGTCG           GGCCCCCGTC ACG GGCGGGGGCC           TGTTCCAAATTCCGC  90 37
        leuS NONE
      CC3750 NONE
      CC3751 4004733 .. 4004747 + -12.8  -3.36273   GTGTCCTTCACGCGT               GGGGGG CGG CCCCCC               TTGCTCTTGCCCGCA  70 429
      CC3758 4011400 .. 4011443 +  -2.3  -3.31792   TCCAGCAGGCCCTGG CCT-GATGCTGGCGGTCC AAGCGGTCA GGACCGGCGGCCCCGAGG TTCTGGAGGTCGTCG  45 21
      CC3759 4012399 .. 4012420 + -14.4  -4.14725   CGACCGAACAAAAAA           GGCGCCGG GTAGCA CCGGCGCC            TTTCTCGTTTCGGTA 100 55
      CC3763 NONE
      CC3762 NONE
      CC3761 4014106 .. 4014139 - -15.3  -2.94144   TGTGGATGCAAACCA     CGCGGACGGCGGCG GGTCAAG CGCCGCCG-CCGCA     AGCTCAGTGGTTGAG  79 29
         rho 4012399 .. 4012420 - -14.4   -5.4833   CGACCGAACAAAAAA           GGCGCCGG GTAGCA CCGGCGCC            TTTCTCGTTTCGGTA 100 56
      CC3757 NONE
      CC3756 4008922 .. 4008942 -  -3.1  -3.38046   GTTTCACGTGAAACA            CCCCCACCG CAG CTGTGAGCG            GCCTGTGGACAATAT  46 63
      CC3755 4006913 .. 4006933 -  -4.6  -3.58037   GACCAAGGCCTGAAA           GCCG-GCAG CGTC CAGCACGGC            CTCGGGAGCAAGAGC  55 45
      CC3754 NONE
      CC3753 NONE
      CC3752 4004456 .. 4004485 - -19.3  -4.25104   CTCGCCTCACGAAAA       CGGCGCCTCCCCG AGTA CGGAAAGGCGCCG        CTTCGTGCGCGACAG 100 107
      CC3747 3998542 .. 3998558 -  -3.5  -3.55622   GCGAATGGCGGCAAA              CCTGCCG CGC CTGCGGG              CTGAACATCCGCGCT  51 310
      CC3745 3997301 .. 3997330 -  -4.9  -3.51825   CGATCCGAACTACAA       CCGGCCGGTCA CCCTCCCC TATCCGGCCAG        CGCCGAGCGGATGTG  52 245
      CC3743 3996250 .. 3996273 - -18.2  -3.62354   CGCTGAAACGAAAGA          GGCCCGGTCA TCGC TGACCGGGCC           TTTTTGTTGATCAGG 100 36
      CC3741 NONE
      CC3740 NONE
      CC3739 3993051 .. 3993073 - -16.4  -4.07568   GTCGCGCGCTTAAAA           TCCCTCTCTC ATG GAGAGAGGGA           GGGGCCCGCCGCGAA 100 177
      CC3732 3987865 .. 3987885 - -11.1  -4.62069   GCGTGAGCCCAAAAA            TCCTCTCCC TGT GGGAGAGGT            GTCGGCGCAGCCGAC  95 121
      CC3730 3986537 .. 3986562 -  -2.5   -2.5955   ATGCGTCATAAGCCA         TGGT-CATAGGC TAG GCCCCCGGACCA         GCGCCGTCCGCCCGG  38 53
      CC3729 3985529 .. 3985549 - -11.1  -3.86015   TAGCTGTGGGAGAAA            CCCTCTCCC CAA GGGAGAGGT            GTCGGCGAAGCCGAC  79 117
      CC3726 3982787 .. 3982804 -  -6.9  -3.14134   ACAGCGATCAACACA             CCCAGCG CGAT CGCCAGG              CCCCGCGCCCAGGTT  53 100
      CC3725 NONE
      CC3724 3979805 .. 3979819 -  -2.1  -3.64703   GCGCGCTGATCCAAA              GCG-TG TGGC CATCGC               CGGCGCGAGTTACGG  50 475
      CC3721 NONE
      CC3720 NONE
      CC3719 3974656 .. 3974702 -  -5.7  -2.87132   GGCCGGCGCGATAGA GGTCGAAGGCCTCGCGGGCGCT GGTC AACGCCCGCC-GGCTCTAGACG CGGCTGAAGATCAGC  48 19
      CC3718 NONE
      CC3717 3971937 .. 3971968 - -18.1  -3.17608   AAAGAGCCAGGAACA      GTTCGGCCGCCTC GCACGG GAAGCGGCCGAAC       GTTTCATGCGGGCCT  85 69
      CC3711 NONE
      CC3710 3965279 .. 3965304 -  -5.4  -3.15249   GATACGGGCGATCAA         GGCTCTCGCGC GGCTG GCG-GAGACCC         CCACCACACCCCCGC  47 151
      CC3707 3961800 .. 3961819 -    -7  -3.61398   CGCCGCCCTGAAGAA            GCGTGACC CCAA GGCCCCGC             TGATCGTCACCGGCG  60 412
      CC3702 3953642 .. 3953658 -  -2.9  -2.50493   GCGATCATCAAAACT              CCTTCAG CCC CCGAAGC              CCCCTAACCCCTCCC  39 70
      CC3701 NONE
      CC3700 3952031 .. 3952061 - -13.3  -4.55295   CGCTCCAGAAACAAA      GACGCCCGCG-ACC GAGA GGTTCGCGGGCGTT       TTTCTTTGGGCGTCA 100 38
      CC3697 3948383 .. 3948396 -  -9.5  -3.55444   GTTCCACGCCGCAAA               GCGCG AGAC CGCGC                GATCGAGGCGCTGGA  67 432
      CC3691 NONE
      CC3690 3943924 .. 3943973 -  -7.4  -4.19177   ATGCGTTAATACAAA GGGCT-AGAGCATTTCTCCGATCC AAAC AGATCGGA-AAATGCTCTGAGCGT CACGCCTCCCGCGTC  72 25
      CC3686 NONE
      CC3685 NONE
      CC3684 NONE
      CC3683 3934612 .. 3934636 - -17.1  -3.79906   CGATCTGCAGAAGAA          CCGGGTCGGAC CCT GTCCGGCCCGG          TTTTTTCATGGTTGT 100 143
      CC3679 NONE
      CC3678 3930290 .. 3930302 -  -4.7   -4.2349   GGCGGATACCTAAAA                GCCGG CGT CCGGG                GGCTCGACGGCCTTG  65 7
      CC3677 3929388 .. 3929417 -  -8.5  -4.07568   CCGTCCCGTCGAAAA       CGACCTCGACCCCC GCT GCGGGTC-AGGGCG       CGTCGACGCGCGCGG  72 231
      CC3675 3928624 .. 3928636 -  -4.7  -3.30124   CGGGATCGCCTACAA                GGACG CCC CGGCC                AACACCCAGGCCTTC  49 230
      CC3671 3926526 .. 3926538 -  -6.9  -3.06133   GAACCTGTCAGCTAA                GCCGC CCA GCGAC                GCCGAACGCCGTTAC  51 37
      CC3670 3925495 .. 3925539 - -25.1  -2.89881   GATTGAGCCGATAGA CTGTCATCCCGGCTAAGCGCA AAG CGCGCAGAGCCGGGATGACAG CTTTTACGGCGTCGG 100 29
      CC3667 3921283 .. 3921310 - -18.4  -4.39166   CCCTACACACGAAAA        CGGCCGGCCCCC TGTG AGGGACCGGCCG         CCTTTTCGGGTCGCT 100 53
      CC3666 3920378 .. 3920409 - -18.7  -2.90496   TCGGCTTGCAAAGGA      CCCGCGCGGCTCG TCCCCT CCAGCCGCGCGGG       TTTTGCTTGCCCGCT  91 49
      CC3665 NONE
      CC3664 3919522 .. 3919545 -   -21  -3.69094   AAGCGATGACGCAAA          GCCCCGGCGG ATCA CCGCCGGGGC           TTTTTCTTGGCCGCT 100 52
      CC3662 NONE
      CC3661 3916821 .. 3916833 -  -6.9  -2.71731   CGGACGGTGGAAGGA                GGCGC TGG ACGCC                GGCATGGCGCCGCAG  49 119
      CC3659 NONE
      CC3658 3914225 .. 3914258 - -10.3  -4.20783   AGCTGATGGAAGAAA     CCATCCGCGCCGGA TCAGCCG TCCG-CGCGGTTGG     AGCCCTGCTGGGCCT  78 243
      CC3655 3911839 .. 3911862 - -17.4  -5.07486   TATCGCCAAGAAAAA          GGGCGGCCCC GTGA GGAGCCGCCC           TTCGTCGTTCTTCGC 100 52
      CC3654 3910942 .. 3910986 -  -9.2  -3.98762   AATCACAAGACCAAA CGCGATCAGCCCCCGTGGACG ATCA CGTCGACGGGGG-TCCTCGCC GTCCTCGTCCGGATG  76 290
      CC3653 NONE
      CC3652 3908839 .. 3908849 -  -2.4  -4.41348   CCGTCTCGAAAGAAA                 CGGC GGC GCTG                 GAACCCTGATTAGCC  65 35
      CC3651 NONE
      CC3650 3907398 .. 3907412 -    -7  -3.64703   TGGCGTTCATGGAAA               GCGCCC TGC GGCCGC               ACGGCCTGATCTGGA  60 247
      CC3648 3905422 .. 3905435 -  -5.3  -3.89346   GCCTCAGGGGACAAA               GTTTC TCAC GAAAC                GGCCTTGTGCGATCA  60 370
      CC3644 3902932 .. 3902955 -    -3  -3.61398   GCCCTTGTCGAAGAA          GCTGATCGACG GGA CGCCGCCC-GC          GCCGTCTCCTCGCGC  50 373
      CC3642 3900980 .. 3901001 -  -4.3  -3.06796   CTCTACCGCACTCAA           CGCCGAAGGC TAA GCCG-CGACG           CGGACCTCGGGTCCG  45 13
      CC3641 NONE
      CC3640 3898410 .. 3898434 -  -7.9  -2.72344   GCCCAGGCGCAATCA         GGCTGCATCG AAAGAG CGATGC-GCC          GTTTTGCTTAACAAC  52 105
      CC3639 NONE
      CC3638 3896303 .. 3896320 -  -4.8  -3.30124   CGGCATGGTCGAGAA             GCCG-GC GAAGG GCACGGC             GCCGTCCAACTGGGC  49 302
      CC3636 3895039 .. 3895059 - -14.7  -2.78679   TGGTTTGATCCAAAG            CCCTCCCCC TCA GGGGGAGGA            TTTTCATTCCTTCGG  75 29
      CC3632 3890787 .. 3890824 -  -8.4  -3.28712   GCTGGCGGGTGACAA  CGGCCCC-GCGCGCGTCG TGCC CTACGC-CGCCGAAGCCG   GACAGTTCCAGGGCG  59 311
      CC3630 NONE
      CC3629 NONE
      CC3628 3885779 .. 3885806 -  -2.6  -4.44461   AAGAACTCCAGAAAA        CGCCGTTG-ACCG TTC CGATTCATCGTCG        GCGAGTCTAGCCTCA  65 499
      CC3626 NONE
      CC3625 3883605 .. 3883615 -  -8.2   -3.3095   ATAGACGTCGGACAA                 GGCG CGC CGCC                 CCCAGGCCTAGAGCC  60 33
      CC3624 3882989 .. 3883007 -    -8  -2.62263   ACGGGCGCGAGACGA             CCCGCACG CTC CGCGCCGG             CCAGGGCCCCAATCG  51 167
        nadE 3875964 .. 3875983 -  -3.4  -3.53563   AGAGTTTTCCTCAAA            TCGGCGCA TTTG TGCGCAGT             TCCGCCAGCCAGGCA  49 1
      CC3618 3874521 .. 3874532 -  -5.8  -2.78384   GCTCGTTCTACCATA                TCGC CTTG GCGA                 TCCTGGAGATGGACC  46 47
      CC3616 NONE
      CC3615 NONE
      CC3614 3871117 .. 3871157 - -12.7  -3.59979   CTCTTTGATCGGAAA CTC-GCCTCCCGAGCGAGC GCGAA GCCCG-TCGGGAGGCTGAA CGTCTTACAGGATCG  77 30
      CC3613 3870660 .. 3870679 -  -3.5  -4.25873   CGTTGAGAAAAAATA            GGCTCTC GAGCGT GACAGCC             GAAAGTGGCTACCGG  64 125
      CC3611 3867968 .. 3867978 -  -8.2  -3.66178   TGGTTCAAGTGGAAA                 CGCG ATC CGCG                 CCTGATCGACGCGGT  63 423
      CC3608 3865270 .. 3865318 -  -7.4  -3.90112   TTTGCCCGAAGGAAA TGGTCAGCCGCCTTCCCCAGCCG CTGA CGGCCGAAGAAG-CGGTTCACGA GCGCGCCTGACCCCT  68 20
        uppP 3858139 .. 3858178 - -21.7  -3.53012   CGGCCCGGCGCTAAA  GACGAAAGGCCCTGACGC TCACC GCGTCAGGGCCTTTC-TC  GTTCTACCCCGCCAG 100 46
      CC3603 NONE
      CC3602 NONE
      CC3601 NONE
      CC3600 3853991 .. 3854004 -  -5.2  -3.61715   GACCTTTCGGAACAA               GGGC TTAGTC GCCC                AGGCGCGGCTCGGTG  55 16
      CC3599 3852353 .. 3852375 - -13.5  -4.13767   CGCGGGAGGCGAAAA           GGAAGCGGT TTCAG ACCGCTTCC           TTCATCAGCCGGCGA  93 13
      CC3598 3851646 .. 3851664 - -10.2  -2.65815   TGCATAGCGATATGA             CGCGCCTG TCG CAGGCGGG             TGTCAAGCGGCGCTT  59 60
      CC3597 NONE
      CC3596 3850402 .. 3850432 - -10.4  -3.06483   AAACAAAAGATTAGA       GCTCACGGCCTGAC GCA GTCAGGTCGTGAAA       TGCTCTAGAAGAAGG  62 52
      CC3595 3849789 .. 3849812 -  -5.9  -3.14463   AAGGCCTTCGATCAA          GGCGGCG-GC TTGCG GCGCGTCGCC          CTTCTGACCGGCGGT  51 97
      CC3594 3849148 .. 3849191 - -10.8  -2.87463   AACGCTGCGCAGACA CCGCCTCGGGTCGCCGCGGT CTGA ACCGCAGCGAGACACGGCGC GTTCCCTAGTTCAAA  64 335
      CC3589 3846284 .. 3846312 -  -6.6  -3.96148   GCCTTCCAGTAGAAA        CCTCACCCTGAG CCTGT CGAAGGGCGAGG        TTTCGGCTCCTCAGG  65 36
      CC3588 3845475 .. 3845500 -  -2.5  -3.34398   GCGCCGCCGGAAAGA         CGGTTC-TCGGG ATT CCGGATGAACTG         GGTTTGAAAGCGGGC  45 92
      CC3587 3843654 .. 3843679 - -20.5  -5.07652   TCGCGCAAAAGAAAA         CGGCGGCTGGA TCGC TCCAGCCGCCG          CCAACTTCAACGTCT 100 55
      CC3586 3843141 .. 3843165 -  -5.7  -2.94416   CACGCTCATGAGAGA         GCCCTCCCCA TACGTC TGAGG-GGGC          GAAGCTGGAGGCGTT  48 76
      CC3585 3842662 .. 3842689 - -24.2  -5.55769   TTCGACAATAAAAAA        GGCCGGCCGCTG TCGC CAGCGGCCGGCC         TTTCCATGTTCGCTC 100 51
      CC3578 3832962 .. 3833013 -  -4.2  -4.35524   CCCCCAAAGGCAAAA TCTCACCGTCATCCCGGA-AGCCTC GCA GAGGCTATCCGGGACCCAGGGGCGG CGCGCATTGCGTTTC  66 111
      CC3576 3830920 .. 3830939 -    -7  -3.02043   AACGCGCGCTGAACA            GCGCAAGC CTCG GCGCGCGC             CGTCCCATGCAGCCT  51 68
      CC3575 3830042 .. 3830070 - -18.8  -3.88946   CATCGGACAGAAGAA        GGGCGCCGTGCG GGTTT CGCGCGGCGCCC        TTTGAGTTTTTGGGA 100 66
      CC3573 3828272 .. 3828292 -  -2.6  -2.71708   GAAAGTCGAGAGAAG           CTTAAGGCC CGAC GGC-TCAAG            ACAAGGTTAACCGAT  39 43
      CC3572 3827402 .. 3827412 -  -5.4  -3.03159   TCAACGGCGCCAAGA                 TGAC GAT GTCA                 GGCGTCGAAGGCCAC  47 23
      CC3571 3822131 .. 3822187 -    -2  -3.92659   TCCCCAAAACTCAAA GCGTGTCATCCCGGC-CGGACCCCGGCC TTG AGCCGGGGGGAGAGCCGGGACC-CAGGG GTCGCCGCAATGCGC  54 114
      CC3570 3819991 .. 3820017 -  -6.6  -3.00476   AGGCGGAAGGATAGA         GGGCTCTAAATC TCT GATTTATAGCCT         TTTTATCTGGTTTAG  51 75
      CC3566 NONE
      CC3565 NONE
      CC3564 3812601 .. 3812613 -  -3.3  -4.74103   GCTCTAAGCGAAAAA                GGGGT GTC ATCCC                GGGCGGAGCCCGGCG  73 166
      CC3562 3810522 .. 3810565 -  -2.2  -3.62591   TCCACAATCTGGAAA GC-CACGCCTTCCACCAGGCC ATC GGCTTCGAGGAAACCGAGCGC GTCGTCTATTTCCGG  50 75
      CC3559 3807804 .. 3807816 -  -3.4  -3.01924   GAGTTTTTTCGAACA                TCAC CGGTT GTGA                CGGCTGCCGCCGGCG  43 13
      CC3558 3807357 .. 3807381 - -10.6  -4.30719   TGGGCTCACAAGAAA          CGCCGCCGAG GCCAG CCCGGCGGCT          TTCGGCTGACAACAC  85 50
      CC3557 3806529 .. 3806554 - -18.3  -2.88822   CCCCTGAGATAAGGA         GGCGGCGCGAA CACG CTCGCGCCGCC          CTTTTCCGGTTAGGT  90 35
      CC3549 NONE
      CC3548 3796039 .. 3796055 -  -4.3  -3.07816   CCCGGATTTATCCAA              CGAACAG ACC CCGGTCG              AAACCGCTTCGAGAC  45 1
      CC3547 NONE
      CC3546 3795185 .. 3795243 -  -8.3  -3.54424   CCCCATGGGCGGAAA TGCTCATCGCCGGGGGAGTTACG-GGCGG GGAAG CCGCCGCGCAAC-CCC--GGCGATGCTCA TTGCAGCGTGAAGAC  65 23
      CC3545 NONE
      CC3544 NONE
        trpA NONE
      CC3542 NONE
      CC3541 NONE
      CC3540 3789810 .. 3789836 - -20.8  -3.14878   TCGCTGAATTGAAGA         CGCCCGCTCCGG TCT CCGGGGCGGGCG         CTTTTCGTTATGATA  95 186
      CC3532 3779529 .. 3779552 -  -2.3  -2.57132   GGCGCTCGCGATAAG          CGGTGCGGA GAGAAG TCGGCATCG           GGGTTGCGGTTAGCG  38 35
      CC3531 NONE
      CC3530 NONE
      CC3529 NONE
      CC3528 NONE
      CC3527 3775055 .. 3775071 -  -3.5  -2.79183   CGTACCCTCAGTAGA              CCCGTTG CTT CGGCGGG              ATGTAAGCGATGTCG  40 1
        sdhB 3774205 .. 3774233 - -16.8  -3.12668   GAGGCGGATACGGAA       TGGGGCGGC-TCG TTTC CGAAGCCGCCCCA        CATTTATCGCTCTGC  86 49
      CC3525 NONE
      CC3524 NONE
      CC3523 3772263 .. 3772303 -  -3.3  -5.10064   TCGAAGAGACAAAAA GA-GGATCC-C-GGGGCCGC CGAA GCCGCCCTTGCGGATCCATC ATTGAGTCGATTGGA  78 24
      CC3521 3763572 .. 3763604 - -12.6  -3.23216   CGTGAGGACGATGAA      CCACGCCCCTCCCC TCGAT GGGGAGGGGTAGGG      GTGGGGTGACCACAG  73 128
      CC3520 3762876 .. 3762905 -   -10  -3.40522   AGGGGGCGACGAGAA       TCCCTCTCCTCCC CCACC GGG-GGAGGGGGA       CCCGCGAACGCGGGT  68 238
      CC3516 3760861 .. 3760875 -  -6.4  -3.85698   GGCTCGCCTTAGAAA               TTCGCG AGT CGCAAA               ATAGAACATAATGCG  65 97
      CC3515 NONE
      CC3514 3759298 .. 3759318 -  -6.8  -3.05384   GGCGCTTGCACTTAA           GCCCCATCC GCTA GG-CGGGGC            TCTGGCTGGGTACGC  51 258
        hisS NONE
      CC3512 NONE
        hisG 3755398 .. 3755424 - -10.1  -3.91196   CCCAGATACACCAAA         CCCGCCGCG GGGGATAAT CGCGACGGG         CTGGCTATTTTCTCG  76 269
      CC3509 3753120 .. 3753149 - -20.8  -2.71144   GAGGCTCTGCAACGA       GAGGACCGCCGG CCAGCC CCGGCGGTCCTC        GAACCCGTTTCGGCG  91 72
      CC3506 3750496 .. 3750520 -  -2.9   -2.8806   AAATCCCGTCAGACA          TTTGAAATACC CCC GTTATCCCAAA          TCAACTTTCCACGCC  42 60
      CC3505 3749621 .. 3749636 -  -4.7  -3.03903   AAAACCGCGTGAAGA              TCTGG TAGTCG CCAGA               GCCTGAACGCCATCA  47 82
      CC3497 NONE
      CC3496 NONE
      CC3495 3738299 .. 3738334 - -10.4  -2.67992   TAGACGACGACAGCA    GAGCGGAGGCCGCCTCC CCA GGAAGCGGA-TCGGCTC    GCGGCCACCGCGAAC  59 43
      CC3494 NONE
      CC3493 3736262 .. 3736278 -  -2.2  -2.50493   TTCATGACCAAAATC              CATGCT CAATC AGCGTG              TTCCGGAGAAGGAAA  37 119
      CC3492 3734326 .. 3734351 - -19.7  -4.24002   CCGGAAACGTGAAAA         GGGCGGCGCGA TCAC CCGCGCCGCCC          CTCTCAAAAGATCAA 100 48
      CC3491 3733289 .. 3733306 -  -5.5  -3.34894   AAGCGGCCGGAAACA             CAAGCCC AGCC GGCCTTG              GCGCCCCCTACCAAT  52 33
      CC3490 3732465 .. 3732496 -  -7.3   -3.4072   GACGCTGCACCAGAA      CGGCCAGAACACGA CGGCC CCGCGCT-TGGCCG      AAGGGGCTGAGGTGC  58 419
      CC3483 NONE
      CC3482 3723293 .. 3723308 -  -6.8  -2.90075   CCCCGGTCAAGGAGA              GCGGCCC AAC GGG-CGC              GAGGTCAAGCCGCGC  50 47
      CC3481 3722235 .. 3722249 -    -7  -3.41051   CGACCTGCACGAGAA               GGCCGG GTG CCGGCG               CGTGATCCACATGCA  58 419
      CC3478 3719813 .. 3719834 - -17.3  -3.66178   CTCCCCAAGTGGAAA           CGGCCTCCC GCAC GGGAGGCCG            TTTTGCGTTGAGATT 100 166
      CC3476 NONE
      CC3475 3717957 .. 3717968 -  -2.2  -3.53012   GGCGCGGCCGGTAAA                GACGG TCA CCG-C                AAGGCGCTCAATCGC  47 19
      CC3474 3716236 .. 3716246 -  -8.2  -3.28712   GTTGCCCTTGCAGAA                 CGCC AGC GGCG                 AAGCGCGGTTCCGGA  60 41
      CC3473 3715975 .. 3716008 - -21.1  -3.90744   GGCCGCCTGAAACAA     GAAAAGGCCCGCCAG CGGA CTGGCGGGCCCTTCC      GATGGACCTTGGCCT 100 46
      CC3469 3712774 .. 3712830 -  -7.8  -2.72344   GGCGATCCTGAACGA GCGGCTGAGCCTGACCCAATGGCTGGC CATC GCC-GCCATCGTCGCGGCCTCAGCCGG GACGATCCTCTCCAC  49 78
      CC3467 3710989 .. 3711028 - -12.2  -2.72855   CAAACGCGCCAAGGA CGCCGCGCTCG-ACGCCG TCAAGT CGGCGCGCGA-CACGGCG  ACCGAGGTCGCTCAG  63 448
      CC3464 NONE
      CC3463 3705647 .. 3705669 - -13.5  -2.54504   ATCCTCCAAAGAGAC           CTGGATCGC TTCAC GCGATCCAG           AGCGGCGCCGCCGGC  71 13
      CC3461 3701701 .. 3701724 - -17.4  -5.06816   AGGCGTCAAGAAAAA          GGGCGGCCGC CGCA GCGACCGCCC           CTCCCTGTTCCAGGC 100 50
      CC3460 3699415 .. 3699433 - -10.2  -3.45839   ATGCCGAAAGATCAA             GAGCGCGC CTG ACGCGCCC             GCTTTCAGGAGGAGC  68 478
      CC3452 3693722 .. 3693747 - -19.7  -5.45802   GCCGGAAAAGAAAAA         GAGGCGGCGGG AGGT CCCGCCGCCCC          ATAAAGGCGAATGCT 100 118
      CC3450 NONE
      CC3449 NONE
      CC3448 3690210 .. 3690223 -  -5.2  -2.85999   TTAGGCTAGATCAGA               CGGC TTCGGC GCCG                GAGATGATCTCGATC  46 7
      CC3447 NONE
      CC3446 NONE
      CC3445 3687966 .. 3687992 -   -18  -4.07568   CCCGCGGCGCGAAAA         CGCCCCCGATCC GGG GGACCGAGGGCG         CCTTAAACCGTGCAT 100 60
      CC3444 3687032 .. 3687053 - -18.7  -4.67038   CCCGGAAAAGCAAAA           GGCGCGGGG TCGT CCCCGCGCC            TTCGCTAGATAGGTC 100 67
      CC3443 3686487 .. 3686501 -  -3.5  -3.53224   CATTGCGGGCGGAAA               GGACG TCATC CATCC               CCCCGCGACGGTGCG  49 189
      CC3437 3682388 .. 3682429 - -10.7  -3.09273   GCTCGCGAACACACA CAGGGGC-CTGGACGGGTCG AAG CGACCCGCCTTCTGCCCCCG CTGTCCTTGGCGCCT  66 120
      CC3436 3679697 .. 3679734 - -17.7   -3.6106   CCCAAGACCCTGAAA   CGTCAACGCCGCCCC-GG GAC CCTGGGGCGGCGTTTTCG   TTGTCGGAGCGCGCT 100 43
      CC3429 3672814 .. 3672844 -  -4.7   -3.4252   GCGCATCGAGGAGAA      CTTCGACATCCTCG ACTT CGAGC-TGTCGGAG       AAGGAGATGGCGCAG  52 219
      CC3425 3669935 .. 3669948 -  -8.1  -2.54896   GGGCCAGGGAACCGA               TGGCG GCTT CGCCA                AGCCGCAGGAGGGGT  48 237
      CC3420 3664283 .. 3664309 - -12.2  -4.25283   AGGCCTGGATGAAAA         CCGGCGCGCCCA GCC TGAGCGAACCGG         TCGCCCGCCGCGATC  88 101
      CC3418 3661004 .. 3661022 -  -2.3  -3.29947   GATCGATCACACCAA             GGACGTT GCAAA AGCGCCC             CCGCCGACACCGCCT  45 44
      CC3417 3660560 .. 3660588 -  -6.6  -3.89524   AGGCCACCGTAGAAA        CCTCACCCTGAG CCTGT CGAAGGGCGAGG        TTTCTCGTCACAGCT  65 33
      CC3415 3658875 .. 3658890 -  -4.6  -3.34398   GGTGCTGCGGAAAGA              GAGGGC CCAT GCTCTC               CGCCGACGGCGATCC  50 110
      CC3414 3657129 .. 3657165 -  -9.4  -2.66274   GGTTTCACAAGCAAC   GGCTTGCGCGGGCGCCAG AGC CCAG-GCCCGC-CATGCC   CGATCCAGAACGGGA  56 331
      CC3413 3654969 .. 3654982 -  -3.8  -2.52896   GCACCGTCGAACCCA               GGAC GCCATT GTCC                TGACCGTTCGGGTTG  41 174
      CC3412 3653827 .. 3653846 -  -8.5  -3.21099   GCCGCGCATGACCAA            CACCGGC ATGCTG GCCGGCG             AGCACGATCCGCAGG  56 525
      CC3407 NONE
      CC3406 3647759 .. 3647807 - -18.8  -3.02829   TACAGGTCTTGAACA GGAGAGGGGCGCGACCCGGACCC TTAA GGATCCCGCCCGCGCCCCCC-CC TTTTAGGTCCGGTTA  91 57
      CC3405 NONE
      CC3404 NONE
      CC3403 NONE
      CC3402 3644937 .. 3644966 - -20.8  -4.98531   CCCTCAAACGAAAAA       GGCCCGGAACGC TGTCTG GCGTTCCGGGCC        CCCGTGGATCTTCTG 100 43
      CC3401 NONE
      CC3400 NONE
      CC3399 3642379 .. 3642389 -  -5.4  -2.73364   GCTTTAGCTCAACTA                 TTCG CCG CGAA                 GGTCCGCACAAAGGC  44 8
      CC3398 NONE
      CC3397 3640419 .. 3640430 -  -2.2  -4.07568   TCGCCTGTCCGAAAA                GACA TACC CGTC                 CTAACCGTTTCGGCG  57 53
      CC3396 3638694 .. 3638714 - -11.1  -4.26903   CCGAGCCTAGGAAAA            TCCTCTCCC TGT GGGAGAGGG            GTCGCCGACAGGCGA  89 67
      CC3394 3637437 .. 3637467 - -22.7  -4.17048   GCCTCTCCAAAACAA       CGTCATCCCGCGC ACAAG GCGCGGGATGACG       GCAAGACGAGCTGAA 100 48
      CC3392 NONE
      CC3391 NONE
      CC3390 3632588 .. 3632598 -  -2.4  -2.87944   CATGAGGAGATCATA                 CGCC TAT GGAG                 CTAGCCGACATACCC  40 26
      CC3389 3630701 .. 3630712 -  -3.6  -4.20918   GTCAAGGTCAAGAAA                GCCG CCTC CGAC                 GGTCGCCAGCGGACC  63 479
      CC3385 3629152 .. 3629167 -  -6.2  -3.86897   GCGAGCGCTTATAAA              TTCATC GATA GATGAA               TTCAGGGCTGCGGGC  62 27
      CC3384 NONE
      CC3383 NONE
      CC3382 3626708 .. 3626720 -  -6.9  -2.52464   CCTCTCCCTAAGGGA                GAGGG AGT CCCCC                AAACCGCTCAACCGC  48 5
      CC3381 NONE
      CC3380 3624660 .. 3624685 -  -4.6  -3.86346   CCATGCGTCCAGAAA         CAGGCCATCA TGCTGG TGAAGGCCAG          GGCCAGCATCAACAG  60 222
      CC3379 NONE
      CC3378 3622595 .. 3622605 -  -2.4  -3.57561   TCCCAACGGGCGAAA                 GCCG ACG CGGT                 GACGCTTGGGGACAA  49 342
      CC3376 3622054 .. 3622070 -  -2.1  -3.13772   AGGCCAGGAAAACCA              GGACGAC AAT GCCGCTC              AAGACGGTCGCTCCC  43 62
      CC3375 3621067 .. 3621118 -    -3  -2.53905   CCAGAACGGATGAAG GGCGTGGAAGC-CGGCGATCG-CGT CCATC ACGTCACTCTCCGCGCTTGC-CGCC GACGGGGGTGCTGGT  39 5
      CC3374 3620601 .. 3620617 -  -3.5  -2.52623   GCGGCGCGATAACAG              GGCCGCG CGA CGCGTTC              TGTCAGCAGCTCGCT  39 40
      CC3373 NONE
      CC3372 NONE
      CC3369 3617300 .. 3617314 -  -2.1  -3.16647   CGTACTTACGAAAAG               TAAGC AATAG GCCTA               GATGACGATCGTCCG  43 1
      CC3368 3616308 .. 3616347 -  -6.4  -3.02511   CTGAGGCCGCCAACA  CCGTCGCG-CGCCGC CTGGTCGTGCC GCCGCATCGCGACGG  CGGGCAGGCCCAGTT  48 501
      CC3366 3615225 .. 3615239 - -11.4  -3.33696   GCCCTGGCCAATGAA               GGCCTG CGT CAGGCC               AATCCGCGCGTCATC  69 40
      CC3363 3612997 .. 3613023 - -10.1  -2.75382   CAGGTCAGTCAAGGA        TCGCCTCCGGCG ACCG CGCC-GCGGCGA         CGCGCAGCGTCGTCC  60 162
      CC3362 3612147 .. 3612177 - -12.4  -2.74012   CGAGGATCTGAAGGA       CGCGGCGGCCTGGG AGC CCAAGGACGCCGCC       AATGTCGCCTTCCTG  63 505
      CC3359 3608914 .. 3608937 -   -11  -3.02511   TGGATCGGTTCAAGA          CCGAGGGCGGC GCG GCCACCCT-GG          CGGCGTAGAGCCCTC  66 102
      CC3357 3604247 .. 3604263 -  -2.2  -3.56325   CGTGCAGAACGAGAA              GACCCT GGCCG AGGTTC              GCAAGCTGCTGGCCG  50 207
      CC3355 NONE
      CC3354 3601669 .. 3601726 -  -8.4  -3.05384   CCCGGCCGGAGCGAA GC-GG-AGAGCCGGGACCTTACGAAAGCG CGG CGCTTCCGGC-GGTCCCGGATCGACCTGC GGTCGTCCGGGATGA  57 48
      CC3353 NONE
      CC3352 3598662 .. 3598678 - -10.8  -3.67775   ATGTGGAGGGAAGAA              GGCGCC GTAAA GGCGCC              CTCTGGTCGCATGGG  73 54
      CC3351 NONE
      CC3350 3597550 .. 3597587 -  -6.1  -2.62157   GACGAACTCGACAAG   CTGATCGCGCGCTTCCAT GTG ACGGC-GCGCGCGGCCCG   TCGTCCCCGGCTGGT  46 97
      CC3347 3594320 .. 3594335 - -11.8  -3.53012   GCGTTCTGCGCCAAA              CGCCGG GCGG CCGGCG               GGGTGTGCGAGATCA  69 189
      CC3343 3590660 .. 3590671 -  -7.2  -3.55622   CGCAACGGGTCGAAA                GCCG CCCT CGGC                 TTCGCAACGACAATC  62 77
      CC3342 3589845 .. 3589855 -  -8.2  -2.70932   TTTTGCCTCCAACCA                 CGCC GAC GGCG                 GGCGGGCCTGGCCAG  54 172
      CC3341 NONE
      CC3340 3587363 .. 3587391 -  -3.8  -2.84955   ACAAGGACGATGACA       GTCGCCACCCTGGC CGC GCCATG-CGGCG-C       TTTGTCCGGGTTGAC  44 42
      CC3339 NONE
      CC3338 3585098 .. 3585123 - -13.9  -3.30124   TGGTATGTCGGACAA         GACCGCCGTGC TGGT GCGCGGCGGCC          TGTCCTGGTGAGCCG  77 41
      CC3334 3579264 .. 3579284 -  -3.9  -3.14647   ATCCATCACACCCAA            GACCGCCTC CAA AAGACAGCC            TTGAATCACGCATCA  47 57
      CC3333 3578788 .. 3578811 -  -5.9  -3.14463   AAGGCCTTCGATCAA          GGCGGCG-GC TTGCG GCGCGTCGCC          CTTCTGACCGGCGGT  51 97
      CC3332 NONE
      CC3331 3577512 .. 3577528 -  -7.9  -3.70149   CGCACAGCACTCAAA              TCTGGGC TTG GCCCAGC              GCGTAGGCCTCTCGC  65 4
      CC3330 3577197 .. 3577225 -  -8.8  -2.83905   TTACAATGGATTACA        TTGCCGCCGG CGCGATTGT CCGGCGGCTA        GGGCCCGGACCTCGG  55 75
      CC3329 3576830 .. 3576849 -  -2.8  -3.21395   ACCGCTGGGACAATA            GCACGATC ACCA GATCATCC             GAGCGACAGCCTCAG  44 20
      CC3328 3576102 .. 3576114 - -10.5  -3.01712   TTTCTCCCGCGAAGA                GGCGG CGA CCGCC                TTTCGGCCCTTCCAA  59 211
      CC3323 3569551 .. 3569566 -  -2.4  -2.78384   GCGCCTGGCAGCAGA              GCCAGC AATT GCCCGC               CGACGGCTACCTGTC  39 79
      CC3321 NONE
      CC3320 NONE
      CC3319 3566595 .. 3566622 -  -2.6  -3.73072   AAGTGCGCCACGAAA        TCCTACCTGC CGGAAATC GCAGGTCGGT         TCAATCCTCGTCTTC  53 409
      CC3317 3565723 .. 3565740 - -12.7  -3.43071   GTCGACATGAAGGAA             GCGGGCT GATG AGCCCGC              TGATCCTCCGCCCCC  73 147
      CC3314 3563714 .. 3563724 -  -2.4  -2.96395   ATGGATCAGCAGATA                 GGCC TCC GCCC                 CCCGCCCGCGCAATG  40 43
      CC3313 NONE
      CC3312 3560439 .. 3560480 -  -8.5  -4.21098   ATACGAAGCCTAAAA CCTCGTCATCCCGGG-CGGC GAA GCCGACCCGGGACCCAGGGG TTAGCGGCAATGCGG  76 93
      CC3309 NONE
      CC3308 NONE
      CC3307 3556763 .. 3556802 -  -2.7  -3.48276   GTTCGCCCGATACAA CGCGGGCGACGAAG-GCTC AAGC GCGCGCATCGCC-CCAGCG  CTCGTCGACAAAGCG  47 2
      CC3306 NONE
      CC3305 NONE
      CC3304 NONE
      CC3303 3553369 .. 3553392 -   -21  -4.72272   TGCGCGCACGAAAAA          GGCCCCGGCG TCAT CGCCGGGGCC           TTCGTCGTTCCAGGG 100 49
      CC3302 3552808 .. 3552834 -  -3.7  -3.97088   GTTTAGAATATTAAA         GCCCCGTAATT CTCTT AATTACGCGTC         ATGACTGAGGTGTAA  61 13
      CC3301 NONE
      CC3300 NONE
      CC3299 NONE
      CC3298 3548322 .. 3548359 - -16.9  -3.03771   TCACATCGCTGAAGA   TTTCGAAGGCCGCGCGG CGAT CCGCGCGGCCTTCGTCG    TTTTCGGACCTACCC  88 35
      CC3296 3547134 .. 3547166 -  -3.4  -3.81146   TCGCCGAACGAAGAA     GCG-CCGCGTCCGGTT CAG AACCAG-CTCGATCGC     TTGACGGCGGCGTTC  54 60
      CC3293 3545121 .. 3545147 - -11.5  -3.00946   GTCCTCCAGAAATGA        CGGCGCCCGGCC TTTC GGCCGGGCGG-G         TTGTTGGTGAACGCT  66 121
      CC3292 3544330 .. 3544365 - -19.9  -4.64598   GAAGCAGCCGAAAAA    CGAGAGGCCCCGTTCC GGCAA GGAACGGGGCCTCT-G    CTTTTTCTGCGACGC 100 49
      CC3290 NONE
      CC3289 NONE
      CC3288 3542603 .. 3542618 -  -4.6  -3.55071   CTAGAGGGCTCTAAA              TGAGCC CAAG GGCTCC               CGTCAGGCGATGATG  55 28
      CC3284 NONE
      CC3283 3537302 .. 3537314 -  -6.2  -3.09516   GGCCGCATGATCCAA                GCGG CCCTC CCGC                CGGCCCTGCGAAGGG  48 482
      CC3280 NONE
      CC3279 NONE
      CC3278 3534143 .. 3534167 -  -4.1  -4.33105   CAACGACGACGAAAA          GCCGATGAACA AGG TGGTCGGCGGC          GACATTCCCGCCAGC  67 369
      CC3276 3531484 .. 3531510 - -17.3  -2.79831   GTAAGGGCGACGAGA        GGCCGGCTCCGC GTTT GCGG-GCCGGCC         TTTTTCGTGTCTGGA  84 172
      CC3274 3529131 .. 3529151 - -11.1  -4.03413   ATTTGGCGAGATAAA            CCCTCTCCC CAA GGGAGAGGT            GTCGGCGAAGCCGAC  82 120
      CC3271 NONE
      CC3270 3525607 .. 3525632 -  -9.7  -3.14344   GATCCTGGCCAGCAA         CCAGGACCTCC ACCC GCAGATCCTGG          AACGCCTGCGGGCGG  61 42
      CC3268 NONE
      CC3267 NONE
      CC3266 3522705 .. 3522726 -  -7.1  -3.89346   CTTCGACGGCACAAA           GGGCCTGCC CAAG GGCTGGCGC            CAGGAAGCCAAGATC  67 116
      CC3263 3521331 .. 3521345 -    -7  -3.30159   GGAATTCCGCGAGAA               CGCGTC TCG GTCGCG               AAAATCGTGGCCCGA  55 48
      CC3262 3520731 .. 3520760 -  -2.7  -4.15565   TTCATGATCCGAAAA       GTACCTTAGGCGGG CAG CTCGCCCATGGC-C       GACTGGAGGTAGTTG  59 1
      CC3260 3519401 .. 3519420 -  -7.8  -3.39327   CGGCGACAGCGAGAA            CCTTCAGG AGGT CCTGGAGG             GCCTCCGTCGGTTAG  55 83
      CC3253 3515287 .. 3515300 -  -2.3  -2.66316   GCGTCGATCAGATCA               TCCGT CCGC ACGGC                GCATCCTTTCGGCCA  38 9
      CC3252 3514317 .. 3514341 -  -4.8  -4.42386   TCTTGATCCAGAAAA          CCGGCGTCTG AACCG CCGCCGCCAG          ATCAGGCCGTACGCC  72 337
      CC3247 3509194 .. 3509209 -  -5.4  -4.92757   TCATCAAGAATAAAA              GCAACT ACTC AGTCGC               GAGCTTCTCGATCCG  80 14
      CC3246 3506782 .. 3506833 - -13.6  -3.74693   GGTCATTCCATGAAA GCTGTCATCCCGGTCCAGCGGCCGC AAG GCCGC-GCCGAACCGGGAGCACGGC GCGCGCCACGCTTTC  84 335
      CC3245 NONE
      CC3244 3505292 .. 3505308 -    -5  -4.30719   GGGTTTGACAACAAA              GCCCGC CTTTT GCGGCC              CTAAACCGTGGGAAT  68 26
      CC3243 3504428 .. 3504451 -   -16  -3.47431   ATACGCAAAGACGAA          GGGGAGGCCC GTCC GGACCTCCCC           CAATTCATCAACCCA  89 33
        hemH 3503149 .. 3503196 -  -6.2  -3.34962   GGCGAGATCCCATAA GTCCTGACAGCGGC-GGCGCTAT TCC ACATCGCCTGCCACTACCGTGAC CCCCAGTACGTGGCC  52 258
      CC3238 NONE
      CC3237 NONE
      CC3236 NONE
      CC3235 NONE
      CC3234 3496889 .. 3496907 -  -4.5  -3.06694   AGCGATCCGGAAAAT             CGACATC GCTCA GCTGTCG             GTCGGGATCAGCCAG  45 16
      CC3233 NONE
      CC3232 NONE
      CC3231 NONE
        tolB NONE
      CC3229 3492606 .. 3492638 - -16.4  -4.54449   AGAGCCGAGACAAAA     CTAGGGCGGCTTCCC GCTT GAGAAGCCGCCCT-G      TCTGAACGCGTCTTA 100 38
      CC3228 NONE
      CC3227 NONE
      CC3226 3488480 .. 3488499 - -12.8   -5.4505   CTGGCGAACAAAAAA            GCCGGCCC TTTC GAGCCGGC             TTTTCGTTGAGACCT 100 51
      CC3225 NONE
      CC3224 3485428 .. 3485445 -    -4  -3.87815   TCGGACGCGCACAAA             GGGCGC TTGGAT GCGCCT              TAAGGGGGCGACCCG  58 25
      CC3223 NONE
      CC3222 3483944 .. 3483960 -  -2.1   -3.2048   GCGAAATCGGATGAA              GGCCCCT GTT ATGCGCC              GCGTAGACGGCCCGC  43 73
      CC3221 3482623 .. 3482637 -  -7.8  -2.87014   AACGCAGGATAACGA               GCGGCT CAG AACCGC               TTCAGGCTCGCCGTG  53 477
      CC3218 3480129 .. 3480160 - -18.2  -2.88959   GGAGAGCAAACATGA      CTTGGGCCTCTAAC CTAA ATTAGAGGCCCAAG       GTTATTAAACTATCG  90 62
      CC3217 3479587 .. 3479618 -  -4.9  -2.88544   TCCCATCCTTACAGA      TGGACTGCGCCCC GTTGGG GGGGCGTGGCCCG       CCGGCGAGAAACCGC  46 105
      CC3216 3478310 .. 3478344 -  -3.6  -3.60792   GGGGGAAGGGGGAAA   CGCGATCCTTCTTCCCC CTCT GGGG--GA-GGAGCGCG    AAGCGCGGAGGGGGC  51 53
      CC3215 3476607 .. 3476629 - -13.5  -2.78463   ATCCTTCGGATGACA           CCTTCTCCC GCAAG GGGAGAAGG           GCGATCAGCCTCAGA  72 36
      CC3213 NONE
      CC3212 NONE
      CC3211 3466899 .. 3466916 -  -8.3  -3.14344   GAGGTCGGCGACGAA             GCGGGCG TGCG CGCCCGT              CTCTTCGCGTTGGTC  56 117
      CC3207 3461566 .. 3461596 - -15.5    -3.052   ATCCGGAGACAGACA      GCGCGCCGGAAGCT TTCA AGCCT-CGGCGCGC       CTGTCTCTGTCGCCA  81 379
      CC3206 NONE
        nusG 3460403 .. 3460437 - -24.4  -4.11394   AGCTGACGGCCAAAA     CAAAAGCCCCGCGCCG GAC CGACGCGGGGCTTTCG     ATTTCAGCAGGCCTG 100 48
      CC3202 NONE
      CC3201 3457133 .. 3457176 - -18.2  -3.73953   ACGACCGGGATTAAA CGTGC-GGCGCGGGCGGTTTA TCT CAAACCGCCCGCGCCTGAAAG AGTGCTGGTAAGAAA 100 43
      CC3200 NONE
      CC3199 3453561 .. 3453586 - -20.5  -4.42639   ACAGGCCAAGCAAAA         GGCCCCGGAGA TTGC TCTCCGGGGCC          TTCGCATTGTCAGCC 100 130
      CC3198 3452445 .. 3452479 - -18.5  -3.05463   AGCCGGCTTATGGAA     GAGCGCGGCCGCCCC ACGCG AGGGCGGCCGCCCCC     AGGGCCTAGTCCTGC  90 31
      CC3194 3443163 .. 3443192 - -19.4  -4.63218   CGCCGGGCAAGAAAA       CGGCGCGTCCTT TGGGGG AAGGACGCGCCG        CAAGTTCCCACACGC 100 50
      CC3190 3437228 .. 3437243 -  -4.6  -3.86897   CTTATCCGTGATAAA              GCGCCT ACCC AGCCGC               CTCGGTGAAGCTCGA  60 14
      CC3189 3434664 .. 3434707 -   -16  -4.87318   CTGAAAACGCAAAAA CCCGTGTCATCCCGGGTCGTC TTC GCCG-CCCGGGATGACACGCT TATTTTGAAGCTAGA 100 50
      CC3188 3432985 .. 3433007 -  -5.5  -2.53641   CAATCCACGACGAAC          CGG-GCGACC TGAT GGCCGCACCA           TTTGGTTAAGCAACC  45 104
      CC3187 NONE
      CC3186 3431127 .. 3431160 -  -6.6  -3.63073   GAGACGCTGGAAGAA     GCCCGCGCCAACGCC GAGGA GGCCCTGGCGCTG-C     ATGTCGAGGGCATGA  57 291
      CC3183 NONE
      CC3182 3429536 .. 3429556 -  -7.6  -3.38812   TGCGGTTCAAGAAGA           TGCTGGGCC CGAT GGCCCAG-A            TGGCCGGCGCCTTGG  55 368
      CC3179 3426634 .. 3426668 -  -2.6  -3.14132   GGCCGGCCGCATGAA     GCTGCCCGACCTCGAC CAT GGCGAGTTCATACCGC     TGCCGGAATAGGGGT  43 70
      CC3176 3421493 .. 3421521 - -16.7  -3.28712   GCGCCGCCGGCAGAA        CAGGGTGAGGGTG AGC CGCCCTCACCCCG        CCCACTGCGTCCAGA  88 18
      CC3175 3420334 .. 3420360 -  -6.4  -3.33261   TGCCAAGGTGCATAA         CTGCCCCCCGGT CGG ACGGGCGCGCAG         CCTATCAGCGTCGGC  55 87
      CC3174 NONE
      CC3173 3417691 .. 3417710 -   -10  -4.13767   TGGGCTATCTGAAAA            GCCGTCGCC TTC GG-GACGGC            GTGACCATCGCCACG  78 318
      CC3171 3416291 .. 3416324 -  -7.9  -3.68506   GAACACGGATCGAAA     TCGCCGGCCCGCCGA TCCG CCTGCAGCCCGGCGG      CGCCCTCACCATGGC  64 418
      CC3168 3413356 .. 3413382 -  -7.2   -3.2614   GACCTGCGATACGAA         GCCGCCGAGG TGAAGGT CCTCGACTGC         TGAGCCCGGCTCAAG  58 36
      CC3165 3411353 .. 3411363 -  -4.6  -4.22375   ATATGAGCGAAGAAA                 CCGA AGG CCGG                 CGCCCCAACCCCGTC  66 501
      CC3163 3410260 .. 3410299 - -15.7   -3.2794   CCTCATGGACATCAA  GATGCCGCGCATGGACG GCGTCG CGGCCACGCGCGCCATC   CGCGAGCTGAGCGGC  79 407
      CC3160 NONE
      CC3159 NONE
      CC3158 NONE
      CC3157 3403294 .. 3403316 - -14.2  -3.14344   GACCGTCGCGAGGAA           GAGTAGGCGA ACG CCGCCTACTC           GGCGTCGATCAGGAA  80 20
      CC3153 3400508 .. 3400530 - -14.9  -4.87626   GCTGAATACGAAAAA           GGGCGGATG TGGCC CATCCGCCC           TTTGACAGGCCTCCT 100 113
      CC3149 3395857 .. 3395893 -  -4.4   -2.8474   GTTCACCGAGAACGA   GCAGCTGGATATCCAGC ATGT GCTCAACATCCTGC-GC    ACCTACCGCGCCATG  44 351
      CC3144 3386300 .. 3386331 - -11.6  -3.30124   GCTGATCCTGGAGAA      GGATCACATCGACC GGAT GGTCGAGACGATCC       GCAGGGTGCTGGGTC  66 79
      CC3142 3384283 .. 3384312 -    -5  -2.70932   GCGGCGTGTCAAGCA      CTCGCC--CTAGGC GGCC GCCTCGACGGCGAG       ACGCATCTTGTCCAT  44 2
      CC3141 NONE
      CC3140 NONE
      CC3139 NONE
      CC3138 3378331 .. 3378341 -  -2.4  -2.52464   GCTTCGTTGAATGCA                 GGCC GGG GCCC                 GCAGCTGAGCTCACG  37 57
      CC3137 NONE
      CC3136 NONE
      CC3135 3375044 .. 3375057 -  -3.8  -4.50976   GTCCAGATCACAAAA               CTGG AAGGAG CCAG                GAAGGGCGAAAGCTC  69 91
      CC3134 3373750 .. 3373764 -  -4.9  -2.87132   GGTCGCGTCGACATA               GCGGC TCATC ACCGC               CTGGGCCGGCTCGAC  46 93
      CC3133 NONE
      CC3132 3371403 .. 3371433 -  -4.8  -3.05816   GTAGTCTGGACCCAA      CGAGCGATGGC CGATGTTTAC GCCATCG-TCG       GCCATATCTCCGAGC  46 249
      CC3130 3369726 .. 3369738 -  -7.7  -3.28712   CTCCCTGTGGGAGAA                GGTGA CCA TCACC                TCACACATTCAGCAG  58 26
      CC3129 3368344 .. 3368365 - -10.1  -3.53012   CGCGGCTTCGCCAAA           TCCTCCCTC TGGC GGGGGAGGA            TTGCAGCGTCACAAC  68 34
      CC3128 NONE
      CC3127 3363705 .. 3363727 - -18.4  -4.54727   CCCCCCAAAGCAAAA           GGGGCGGCCC AAT GGACCGCCCC           TGATACGCTACCGAC 100 47
      CC3126 NONE
      CC3125 3361046 .. 3361063 -  -3.4  -4.00124   TATCGCACAACGAAA             TTGCGC TGCGAC GCACAA              TGCATGAGCCGCGCC  58 51
      CC3124 3360525 .. 3360550 - -14.7  -2.71712   GTCTTGCTGGCAAAG         GCC-GGCGCGCG TGA CACGCGCCTGGC         GGCCATCGCCCTGAC  70 206
      CC3118 3351930 .. 3351947 -  -2.7  -3.08211   ATCGCCTCAAAACGA             TTCCG TTTTGAGG CGGAA              GGCTCTAGAGAAGCA  41 47
      CC3117 3351597 .. 3351614 -  -2.5  -3.28924   GAGCGCCCCCTAGAA             GCCGTCG TCGT CCTCGGC              CTCAGCCCCGTCCGC  45 2
      CC3115 3349725 .. 3349736 -  -2.2  -2.84723   CGGTAAGATCAAGGA                CGAGC TGA GC-CG                GCGTGGTCAGCTGCT  40 59
      CC3114 NONE
      CC3113 3347975 .. 3347996 - -11.5  -3.06679   AATACGCGGATTGAA           TCCTCCCCC TAGC GGGGGAGGT            GTCGCCGCAGGCGAC  66 119
      CC3111 NONE
      CC3110 NONE
      CC3104 NONE
      CC3103 3335649 .. 3335689 -  -9.8   -3.1247   ATCCCGGAGAGCCAA GCCCTCTACTCCCGCGAACT AAA AGT-CGCGGGAGTT-AGCGC CGACAAAGTTCAATA  64 82
      CC3102 3333874 .. 3333896 -    -4  -4.15788   AAGCTGGCTAACAAA           CGCTAACCGA ACA TCGTTCTGCG           AATCTATCGGAGCCC  63 53
      CC3101 3332603 .. 3332646 -  -4.6  -3.45571   GCCGTCAAACACGAA CACGACTCCTGAACGTAAGGC CGG ACCCTACGCCCCAGAGT-GTA AAAATCCGCTTGATA  53 60
      CC3100 3331754 .. 3331802 -  -9.8  -4.19177   ATGCGTTAATACAAA GGGCTAGAGTATTTCTCCAATCC AAAC AGATCGGA-AAATGCTCTAGGCC GCGCGCCCCCGGTCC  81 19
      CC3096 NONE
      CC3095 3327776 .. 3327805 -  -4.3  -4.09739   TCAATTTCGCGAAAA       CTTCACAA-CACCG TCA CAGTGCTTGCGGAG       CTGTTTACAAGTGGC  61 62
      CC3094 3324970 .. 3325005 -    -4  -4.13767   GCTTTGACCTGAAAA    GCATCGCCAAGATG GGCGTCGA CATCCTGGTGATGG     GCGGCACCAAGGCCG  63 461
      CC3089 3319949 .. 3320003 - -14.4  -2.78384   CCCTCCCCTACGAGA TCGTCCAGCACACGCGCGACGCCAAG ACGCG CCTGGCGCCGC-CGT-CGCTGACCGA CGTCCACCCGCTGGG  67 523
      CC3087 3317936 .. 3317956 - -15.5  -3.92324   GTCCCTAAGAGGAAA            TCCTCTCCC ATG GGGAGAGGA            GGGACCCATTGCGTA  91 137
      CC3086 3316019 .. 3316041 -   -12  -3.81488   TGGCGCCAAACAGAA           TCCCTCTTCC AAA GGGAGAGGGA           GGGGCCCGCCGCGAA  78 288
      CC3084 3313397 .. 3313413 -  -4.3    -3.967   AACGGATCAAGCAAA              GCGCCCA GAC CAAGCGC              TATCGCGCCTGGCGC  60 42
      CC3082 3311644 .. 3311685 - -11.3  -3.79251   CAGGGGAGGAGGAAA CGGCTCTCCTCCTGCCCCG CTTG CGGGGGAGGTGGCGCGCGG  CGTAGCCGCGCGACG  76 64
      CC3081 3309479 .. 3309508 -  -7.7  -3.25719   GGATTATAGCACGAA       GTCCGCGCTCACG CCTC CGTCAGCGCCGTC        GCCTCCACCAGCTTG  58 4
      CC3080 NONE
      CC3079 3308430 .. 3308448 -  -7.3  -2.82623   GCCCGCCCACAAGGA             CGGGCGC TTCGT GCGCCTG             GGCGCCGGCGTCATC  50 397
      CC3076 NONE
      CC3075 NONE
      CC3074 3302628 .. 3302658 - -15.4  -3.17146   CGTTCCGAGAAGAGA       GCCCGTCCGGTC TCCCCAT GACCGGGCGGGC       TTTTTCGTGGGCGAC  83 138
      CC3072 3300812 .. 3300836 -  -3.6  -3.84808   TTGAAGCGATAAGAA          GGCTCTAAAT CAAAT ACTTAGAGCG          TGACTGGCGCCGAAA  56 74
      CC3071 3299699 .. 3299714 -    -6  -3.44146   TCGCCTGACAACGAA              CGGCGC TCGG GCGCTG               CTGGAACGACTGAGC  55 101
      CC3069 3297530 .. 3297557 - -24.2  -3.70446   CCAGATCGAACAGAA        GGGCGCCGAGCG GCTT CGCTCGGCGCCC         TTTCGCTTTCATGGC 100 47
      CC3067 NONE
        argJ 3291783 .. 3291805 - -16.4  -4.41616   AGCCGCTTAAAGAAA           TCCCTCTCTC ATG GAGAGAGGGA           GGGGCCCGCCGCGAA 100 197
      CC3064 3290009 .. 3290019 -  -8.2  -3.55444   TTGTCATCCCGGAAA                 GCCC GCA GGGC                 TTATCCGGGACCCAG  65 116
      CC3055 3279877 .. 3279896 -  -8.5  -3.16564   GGTCGATGTGACCAA            CACCGGC AAGGTG GCCGGCG             ACGAGGTGGTCCAGC  58 149
      CC3049 3270468 .. 3270482 -  -2.8  -3.34222   ACGATCAGCTCACAA               CTCCAG GGA CTGAAA               CGCAACCCGGAAGGC  46 51
      CC3048 3268383 .. 3268406 -  -8.8  -2.61264   TCCGCCATGTAGAAG          CGCTCCGCGGG AAA CCGGCGGAG-G          TTCAGGCGATGAGCA  53 236
      CC3047 3266212 .. 3266247 -   -22  -3.57561   TCGCAACCCCCCAAA    CAAAAACGCCCCGGTC CTGC GACCGGGGCGTCTTCG     TCTGTGTCGCCTGAC 100 43
      CC3044 3262301 .. 3262324 -   -21  -3.76373   GGCTGAAGATGGAAA          GGCCCCGGCG GAAA CGCCGGGGCC           TTTTTCACGCTAGAA 100 185
      CC3038 NONE
      CC3037 3254896 .. 3254915 - -10.6  -2.87132   GGCTCTTGGTATAGA            GCGCCGTC AGGC GGCGGCGC             CAGAGGGTCAGGCGG  61 33
      CC3036 3253901 .. 3253913 -  -3.4  -4.15044   TTTGGCCGCAAGAAA                TCGA GAAAA TCGA                GGCCTGGAAGGTGGT  61 189
      CC3035 3252902 .. 3252922 -   -14  -4.78848   GTTTCAAATAGAAAA            CGCCCACC TTTTG GGTGGGCG            TTTCTGGGTGGGTTC 100 70
      CC3034 3251181 .. 3251191 -  -8.2  -3.01791   ATCCCGGCCGGAAGA                 CCGC GTA GCGG                 GCTGTAGCGCCGGGA  57 165
      CC3033 3249850 .. 3249868 -  -8.8  -3.28712   GGCCCTGGGCTACAA             GCCGACCT ATC AGGCCAGC             TCGACCGACTCCAAC  59 350
      CC3028 NONE
      CC3027 NONE
      CC3026 3242429 .. 3242451 - -11.2  -2.57468   TCCGACCAGATCAAC           CCGCCGCCCA GCC TGGGTGACGG           CGAGGACTCGCCGCT  62 148
      CC3024 3241397 .. 3241422 - -20.5  -4.71426   TTCTGAGCAAGAAAA         GCCCCGAGGTC GGGG GACCTCGGGGC          CGGGTCGGTGTCGAC 100 102
      CC3019 3237392 .. 3237432 - -16.2  -2.84812   ACCTACACGATGACA GTCAGCGATCCGGCGTGGC GCGC GCC-CACCGAACCGCCGAC  GCCGGTGACGCCGGT  75 388
      CC3017 3235857 .. 3235891 -  -7.6  -2.71712   GTCCTCTTTCCAAAG     GCCGGCGGCGGATAGA CCT CCGAACCGCCGCTTGC     GCAGAACCGGCCGCG  52 105
      CC3016 NONE
      CC3015 3235112 .. 3235128 -  -2.9  -4.57569   CGAGGCTGCGAAAAA              GAGGCAA AAT CTTCCTC              CTCGCATGCCGATGC  69 272
      CC3013 3231541 .. 3231562 - -17.3  -5.27938   ATCGGCAAAGAAAAA           GGGGCGGTC CGAA GACCGCCCC            TTTCCGCTTTGACCC 100 53
      CC3010 3229550 .. 3229562 -  -4.7  -3.84406   CGGCCAGGACAAGAA                GGCGC AAG GCGGC                AAGCTGACCTTCGTG  60 306
      CC3007 NONE
      CC3006 NONE
      CC3005 NONE
      CC3004 3224068 .. 3224104 -  -2.7  -3.35679   GCTGCTGATCGACAA    GGCACGCTGGAGCGAGA TGA CCACGGGCCAGGACGCC    GAGAGCTTCCCGGTC  45 279
      CC3002 3221812 .. 3221830 -    -3  -4.14392   TGTTAAGCGTGAAAA             TCGGGGCA AGA CGCCGCAA             AGTCGGCTGATTTAG  61 411
      CC3001 3219113 .. 3219159 - -18.7  -2.52896   TCAGCTCTCAACGGA TCGAGCCCGCCAAGCCTGGAG GGACG CTCCAAGCCGGACGGGCTCGC AAGGGCCGCCGGCGC  87 70
      CC3000 3217911 .. 3217923 -  -4.7  -4.58283   CAAGGGTTTGAAAAA                GCCGC GCG GCGTC                TTCATGCCGGTCACT  74 118
      CC2999 3216685 .. 3216717 -  -8.4  -3.08015   GGAACTAGTCGAAGA     CGCCCTCTCCTCCCCC ATC GGGGGAGG-G-GGACC     CGCGAACGCGGGTGG  57 187
      CC2995 NONE
      CC2994 3212494 .. 3212521 -  -8.2  -3.02043   AACCGTTGTCGAAGA        CGGCGCCGCTGC GGTG GAGGCGGCGCGG         TCGACACCGTTCGAC  55 345
      CC2991 3209589 .. 3209603 -  -5.6  -3.06796   CGCTACGTCAGGCAA               GCGCCT AAT AGGCGG               TGCGGAAGCGTTCCA  49 15
      CC2990 NONE
      CC2989 3207137 .. 3207168 -  -2.8  -2.72461   GAAGCTTGGCCAAAT      TCGGGCTCTGCGACG ATC CGCCCCAGC-CCCGG      CCTACAGGTAGCTCA  40 27
      CC2988 3205123 .. 3205145 -  -9.8  -3.55444   GGGCGAGTGGGGAAA           GGGCCCGC TACCGCC GCAGGCCC           CCACCTGACCGCTAC  70 223
      CC2987 3203764 .. 3203796 -  -5.7  -3.53811   TTCACGCCGTCTAAA     GCAT-TTTCCGATC TGTTCG GATCGGAGAGATGC      TCTAGCCCTTTGTTT  57 89
      CC2986 3202894 .. 3202909 -    -6  -3.66883   GCAATAGATGTCAAA              GGCGGG GGTC CCCTCC               CCCTCGATGGGGAGG  57 195
      CC2985 NONE
      CC2984 3201797 .. 3201819 - -14.9  -3.01924   GAGCCGGCTGTAAGA           CCCTCTCCC CTTGC GGGAGAGGG           TGGCCGCGCAGCGGC  78 515
      CC2972 3193591 .. 3193603 -  -6.9  -3.12351   CCCGTTCAGACGGAA                CCCGC TAA ACGGG                GCAGACTCTGGTCGC  53 3
      CC2971 3191071 .. 3191081 -  -6.8  -3.33261   GGTCAATGGTCAGAA                 GCTG GCC CAGC                 GCCACTGCGGCGGTT  52 292
      CC2969 NONE
      CC2968 NONE
      CC2967 3187630 .. 3187682 -  -9.1  -3.12847   AACGCCGATACTGAA CG-CGGCCTCGGACGGCTCCAACA AGTCGA TGTCGGAGTCGCTGAAGGCCGGCG GGCTGGAGGTCTATC  56 158
      CC2964 NONE
      CC2963 NONE
      CC2962 3184685 .. 3184732 - -17.8  -2.87564   TGAGCGGCTCACAGA GCCTGTAGCGATCGCTACAGAC TAGC GGATGTAGCGGTCGCTACAAGC CCCGTTTCCGATCGG  90 50
      CC2961 3183943 .. 3183961 -  -4.4  -3.07994   GCCAAGGCCATCGAA             CGCCTGCG CGT CGAAGCCG             CCCGCGCCCTGCTCG  45 333
      CC2959 3182046 .. 3182056 -  -4.6  -2.90194   AGCGCTTCAACGACA                 CCGC CAA GCAG                 CTGATCCTGGCCGGC  44 363
      CC2957 NONE
      CC2956 3179433 .. 3179459 -  -7.9  -3.07935   AGGTGACTTATCGAA         TGGGGGCGC GACTGAAAA GCGCCCCCT         CCGTCACGCGGCCTT  54 158
      CC2955 3178592 .. 3178615 - -19.6  -2.52464   GCGCCTTTCAACCGA          CCTCCCCGGC GAAG GCCGGGGAGG           TCGGAGTTTAGGGGA  90 50
      CC2954 3177029 .. 3177048 -  -7.8  -3.01712   TCCCTCTCTCTAAGA            GAGAGGGA TTCA CCCCTCCC             GTCCCCCGCCCTTCA  54 15
      CC2953 NONE
      CC2952 3174571 .. 3174598 -  -6.2  -3.14344   CACCTCGCCGATCAA        GCTGGTGATGCC GGCC AGCATCACCTTC         CAGCGCACCTTCTAT  50 85
      CC2948 3172485 .. 3172518 - -19.7  -4.64861   CGGGCCGAAAATAAA     GAAAAGGGCCGAGGC GGAA GCCTCGACCCTCTTC      TTTTCGAGCGTGACG 100 49
      CC2947 NONE
      CC2946 NONE
      CC2945 NONE
      CC2944 NONE
      CC2943 NONE
      CC2942 NONE
      CC2941 NONE
      CC2940 3163159 .. 3163173 -  -4.2  -2.88579   TGAACGGTTGAGACA               GCGCAA GAC CTACGC               CAGGACGAGGCCGGC  44 49
      CC2939 3162792 .. 3162811 -  -4.9  -4.19238   GCCGGAAGCCGAAAA            GCTGGTC CGCGCC GACCTGC             CGCCGGAGCAGGTGG  66 141
      CC2937 NONE
      CC2936 3159584 .. 3159609 - -19.7   -2.8294   CATCCGCTACAACGA         GGCCGCGACGC GAAA GCGCCGCGGCC          TTTTTGTTTGCGTGA  93 187
      CC2934 NONE
      CC2933 3156719 .. 3156735 - -13.7  -3.36803   CAATCTGATCGACAA              CGGCGTG GCC CACGCCG              ACCGGGTGCGCGTCA  74 419
      CC2929 3153121 .. 3153137 -  -6.6  -3.07043   CGGAGGATCCTAATA              TTGCGA GTGCG TCGCAA              TATCTGGCCTTCGGC  51 214
      CC2928 NONE
      CC2927 NONE
      CC2926 3149263 .. 3149313 -  -9.4  -3.72576   TCGCCCTCGATGAAA GCCCCGCCAAGGTGGCGCTCTATC GCG GCCAGCGCGCCTCGCTGGAGGGCC GGGCCATGTTCGTCA  67 376
      CC2924 3145538 .. 3145575 - -27.9  -3.03771   GGAGACCCCCCAACA   GAAAACGCCGCCCGGGA TCGC TCCCGGGCGGCGTCTTC    GTCTCTAGGCTCAAC 100 48
      CC2922 3143214 .. 3143227 -  -2.3  -2.78384   CGGCGTCCGATCATA               CGCAA GCTT TAGCG                CCGCCCGGGAAGCAT  39 20
      CC2921 3142637 .. 3142671 - -12.1  -2.78813   TGCGAGGCCAACAAT     CGTCCTCACCCTGAG CCTGT CGAAGGGCGAGGACG     GGGCCCACAGCGCGG  66 69
      CC2920 3141415 .. 3141452 -  -8.3   -3.5393   ACTATCGCGGCGAAA   CCTCG-ATCCCCGGCGTC TTC GCCGCCGGCGACGCGACG   GTGACGCCCTACAAG  63 157
      CC2917 3138569 .. 3138606 -  -5.5  -4.07568   CGGCGTTCGCTAAAA   GCCTGCCGCTAAGGGAAC GCC GCTCCC-TACCGACCGAC   CGGCGGCGGCGCGGG  65 14
      CC2916 3137706 .. 3137721 -  -3.2  -3.63991   GACCAGCTGGAAGAA              GCCC TCAAGCAC GGGC               CGGACGTGGTGATGC  51 366
      CC2908 3129178 .. 3129233 - -14.7  -3.41602   CCCATGGGAGGATAA GACGCGACGACG-TGTCGTCGGGAAA GGCTA TCGCCAGACGTCTGCGTCGTCGCGTC CGCACGCCTTACTGG  83 516
      CC2906 NONE
      CC2905 3127412 .. 3127423 -  -4.4  -3.07816   CTCTGAGCGACTGAA                GGAA CGCC TTCC                 CATTCGATCCAACGA  45 118
      CC2904 3127019 .. 3127029 -  -3.2  -3.72229   ATATCAAGAGAAATA                 CCGT CAG ACGA                 CTTTTCGGCCATTTC  54 18
      CC2903 NONE
      CC2902 3124812 .. 3124835 -  -3.1  -3.44051   GCTGCACCAGGACAA          GACCGCTTA TCGCGC CAAGCAGCC           GTTCGGCCAGGTGCC  47 490
        carB 3120735 .. 3120755 - -12.5  -3.28712   GCCGGCGTCGGAGAA            GGTGGCGCT GCA AGCGCCCCC            TCCACCGCCGTTCGG  74 147
      CC2899 NONE
      CC2898 3118702 .. 3118724 -  -9.8  -3.40403   CCGGCTCTACGAGAA           GATCATCGCC CAG GGCGGCGATC           CCGTCGTGCCGCCCC  68 238
      CC2892 3114398 .. 3114431 -  -9.6  -3.53811   GCCATGCCGCCCAAA     GCGCTGAACAAGGCC CTGGC GACCGTGTTC-GCGC     TGGAGACGCCGCTGG  67 110
      CC2886 NONE
      CC2885 3107938 .. 3107953 -  -7.6  -3.05384   CGCTGGCGGACGGAA              TCGATC TGCG GATCGA               GGACAGCGGCGAGGT  52 513
      CC2882 3105222 .. 3105267 - -17.5  -3.61398   TCCGGGCCGCAAGAA GGCCCTGCTGCACGCCTTCGGC TCG GCCAAGGGCGTGG-GCCGGGCC AGCGTCGAGGACCTC  93 257
      CC2877 3100761 .. 3100781 -  -4.6  -3.14344   GATCGCCCTGATGAA           GCGCC-TGG ATCG CCGGGGCGC            GATCCGGTTCCTGGA  48 289
      CC2873 NONE
      CC2872 3094896 .. 3094915 -   -15  -2.76261   GTTTAAGCCGCAAAT            CCTCCCCC TCGC GGGGGAGG             TGTCGGCTCGAAGAG  75 120
      CC2870 3093082 .. 3093102 -  -6.8  -3.02461   GAATCGTTCTCAAGA            CGCTGTCT GTCGA AGACGGCG            GCGGCTACCTTGCGA  48 260
      CC2868 3091436 .. 3091446 -  -3.2  -4.19735   GGCTCTAAAATCAAA                 CACT TAG AGCG                 TGACTTACGCCGAAG  61 180
      CC2864 NONE
      CC2863 NONE
      CC2862 3088248 .. 3088264 -  -5.8  -3.53811   CTGAGCCTTGGCAAA              TCAGGC CTGCC GCCCGA              GCGGATCGGCGAGAC  57 181
      CC2852 3078530 .. 3078540 -  -8.2  -3.01712   GCCTTCGGCGGAAGA                 CCGC GAG GCGG                 CCAAGACGGCGTTTC  55 192
      CC2850 3077114 .. 3077150 -  -5.1  -3.90112   CGCCGGTCAACGAAA   CCGA-CCGCGCC-GCAC GCGAA GTGCTGGCCAGGATCGG   GGTGGAGGTCGCGCA  60 267
      CC2842 3068835 .. 3068853 - -11.7  -3.71873   TGAGCGAGATCGAAA             CCGCCTC GGCCT GAGGCGG             CGTTCGCGCCTTAGA  78 150
      CC2839 3065566 .. 3065591 -  -2.7  -3.84808   TTGAAGCGATAAGAA         GGCTCTAAA-AT CAT ATATTTAGAGCG         TGACTAGCGCCGAAA  54 66
      CC2838 3064657 .. 3064670 -  -5.2  -3.53091   ACCGCCTGTTCGAAA               GCCG CGAGGC CGGC                GCGCTGAAGATGGTG  52 292
      CC2833 3059959 .. 3060010 - -24.7  -2.90496   CCTGTCGTGAAACTA CGCGGCCTGTCAATAGGTCTGAC GTCGAG GTCAGACCTATTGACAGGCGGGG ATCAGACGCCATTGC 100 246
      CC2832 3056652 .. 3056684 - -12.7  -5.00616   CGCCCCCCCAAAAAA      TCGGCGCGCTCCC GGGGGAG GGAAGCGCGCCTA      GCAACGCCGTGACAG 100 126
      CC2831 3056194 .. 3056227 -  -7.9  -3.05384   CGGGCGGCGACGCAA     GCGCTGGTCGAGACG GCGG CGACGGGACCGGCGC      GCGCGGCGCGTCATG  54 137
      CC2820 3042122 .. 3042156 -  -5.6  -3.01712   GGCGCTTGTTGAACA     CGCCGGTGACGG TTTCGAACAGG CCGTCGCCGTCG     GTGTCGACGTCGGTG  49 240
      CC2819 3040336 .. 3040369 - -18.3  -4.14392   TGGCAACGCCCAAAA     GAAAACCCGCCTCAA TCGC TTGAGGCGGGCCTTC      GAAACCGGGTTTCCC 100 69
      CC2817 3037756 .. 3037771 -  -6.8  -3.85909   CTACGCAAAGGCAAA              CGCC-CG ATC CGTGGCG              GACGCGCCAACGTCC  63 246
      CC2811 3030286 .. 3030305 -  -6.4  -3.97139   TAACGTCAACAATAA            CGCACCTG CACT CAAGTACG             ACCATACCGCGAAAC  67 358
      CC2810 3028582 .. 3028640 -  -7.4  -3.61232   CCCCTGACAGAAATA TCCTGTGTCATCCCGGC-CGAACCCCGGC GAAA GCCGGGGGTAGAGCCGGGACC-CAG-GGA CTGCGGGAGCGCCGC  62 101
      CC2809 3027052 .. 3027093 -  -2.1  -3.30124   CTTTATCCGGGAGAA CTGTGCGGCGGAGGGGTGAG GCC CTCTCCCCTT-GCGGGAGAG GGTGGCCCGCGTAGC  45 127
      CC2804 3017405 .. 3017432 - -10.6  -5.06414   GCGCTCCAAGAAAAA        CGCGCACCGT TATGAGGG ACGATGCGCG         TGAAAAAGTTGGCAG 100 149
      CC2803 3016173 .. 3016216 - -13.6  -3.13403   TGCGGGTGAGGAAGA GCGGCTCCCCTCCTGCCCCG CTTG CGGGGGAGGTGGCGCGCGGC GAAAGCCGCGTGACG  76 63
      CC2802 3014345 .. 3014391 - -12.3  -3.01712   GCCCGTTGCTGAAGA CCT-CATCCTGAGATGCGCGCT CCTC AGCGCGCCTCGAAGGACGCAGG GACGCCCCTACTCCT  68 33
      CC2799 3010976 .. 3010990 -  -3.4  -4.14392   GGCCAAGTGGCAAAA               GTACCG CGA CGGCGC               CGATCAGGAGGCCCT  63 509
      CC2794 3006718 .. 3006733 -  -7.5  -3.06183   CTGATCCCCACCGAA              CCGCC GTACAA GGCGG               TGCGGGCCTAGGGGC  54 168
      CC2793 3005083 .. 3005110 -  -2.6  -2.94745   CAAAAGAAGAAACAT        CCGCATG-TCAGG GCT CCCGATCAGGCGC        TCAGGGCGCGTTTGT  40 18
      CC2792 3004490 .. 3004523 - -13.1  -4.04188   AGTCAAACACAAGAA     CCGCT-CTCCTCCCCC ACC GGGGGAGGGGGACCGG     CGAACGCCGGTGGAG  86 189
      CC2790 3000841 .. 3000867 - -10.9  -3.01712   TGCCCCCGGCGAACA        CCTCTCCTCCCCC ATC GGGGGAGG-G-GG        ACCGCCGAACGGCGG  66 194
      CC2789 2999928 .. 2999968 -    -6  -3.11361   AAACGCCAAGAGACA CGGTCACCACCGCCCGCCG GCTG CGGCGAGAGATGTCG-CCA  CCCGAAGCGCGGCTT  51 303
      CC2788 NONE
      CC2787 NONE
      CC2786 2997275 .. 2997312 -    -7  -3.01712   GGCGTTCTCCGAAGA   GGATGAC-CCTTCTCCC CTTGC GGGAGAAGGAGGGACCC   GCCGGCCGCATGGCC  52 505
      CC2783 2995917 .. 2995938 -  -5.7  -4.08216   GGATGTCCTTGAAAA           TCCTCCCTC AAGC GGGGGAGGT            GTCGGCCCGCAGGGA  65 126
      CC2782 NONE
      CC2781 2994716 .. 2994745 - -14.3  -3.44051   GGGTGAGGAGGATAA       CCTTCCTCCCCCGT GCA ACGGGGGAGGT-GG       ATCGGCGCGGATACG  76 68
      CC2779 2993456 .. 2993489 - -10.2  -2.98545   GCGCGAGAACAAGTA     CGGC-CCGCCGCCGA TCAAC CCGACGGCGGTGACG     GTTTAGGCAACAGAA  62 205
      CC2777 NONE
      CC2776 NONE
      CC2775 2991003 .. 2991015 -  -7.7  -3.01712   CTTTTTTGCTGAACA                CCTCA GCC TGAGG                TGCGCGCTCCTGAGC  54 15
      CC2774 NONE
      CC2773 2987100 .. 2987124 -  -3.4  -3.05384   GGTCCTCTGAGTTAA          GCGGGGGGCT TGGGT AACCCCCTCC          ATCTAGGACGTCCAG  43 70
      CC2772 2986103 .. 2986120 -  -9.9  -3.56594   GCAAATCGGCTGAAA             GTCGTCA GAGA TGACGAC              TTTTAAAACCCGACC  70 41
      CC2771 NONE
      CC2770 NONE
      CC2769 NONE
      CC2768 2983526 .. 2983580 -  -9.1  -3.14132   CGTTCCGGTTATGAA CGGCGCGCGGCGTTCTGTCACGGGGCG GAA CGTCCGGCGGC-GAAAG-CGCCCGCCG TCCGCCGGCTTTCGC  61 44
      CC2767 NONE
      CC2766 2982345 .. 2982375 -  -6.7  -3.57144   GTCTTGATGCTGAAA       CCCTCGCCCTTCG ACAAG CTCAGGGTGAGGG       TTTGAAGCTCAGCGC  59 107
      CC2765 2980814 .. 2980831 -  -2.5  -5.13521   AAACGACGCAAAAAA             CCTGCGC GTCA GCGCCTG              GGGTCTGCGCCCGAA  81 123
      CC2764 2979031 .. 2979068 -  -2.5  -3.31144   CGCCCAGGCGCACAA   GGTCGGCTTCGAGCG GTTCTGCG CGCTGGGGGCCGACG    CCCTCACCCACCCCA  45 355
      CC2762 NONE
      CC2761 2976861 .. 2976892 - -10.9  -3.42663   ACGATCATCGAAATA      CTCC-CCTTCTCCC CTTGC GGGAGAAGGTGGCG      CGCAGCGCCGGATGA  71 141
      CC2760 NONE
      CC2759 NONE
      CC2758 2972562 .. 2972587 - -16.9   -4.7497   CGCAGCCATGAAAAA         CCCCGCTCCGA TCAC TCGAAGCGGGG          CTTTTCACGGTCCGA 100 88
      CC2757 2971459 .. 2971473 -  -4.2  -3.53224   CAGCGGGCGGCCAAA               GAGGTC GTC GACGTC               ATCCGCCGCAGGCTT  51 88
      CC2756 NONE
      CC2755 2969520 .. 2969574 - -17.9  -3.53012   GTGGCGTGCGGCAAA GCCGCGTGACGGAG-GGGGCGCTCTCG AGC CGAAAGCCCCCTACTCCACC-CGCGGC AGCACCAGCGCCACG  95 10
      CC2753 2965195 .. 2965248 -  -7.3  -3.28712   CTTGTCCTTCGACAA GCTCAGGATGAGG-ATTTGGACGACC CAA GGCCCGCCATCGACCTCACCCTGAGC GCGTCGAAGGGCAAG  58 96
      CC2752 2964620 .. 2964630 -  -2.4  -2.79239   GGAGACCAAAACTCA                 GCTC GCC GCGC                 ACGTCGTCGTCAGAC  39 35
      CC2751 NONE
      CC2750 NONE
      CC2749 NONE
      CC2748 NONE
      CC2747 2961154 .. 2961200 - -12.3  -2.78216   GAGCGTGACGAAGTA GGCGCGCTCC-AATCCTCCCCC GCTA GGGGGAGGATTTAGAGGCCGTC CGCCGCCCCTCCCAA  66 1
      CC2737 2953714 .. 2953757 -  -3.8  -3.65046   GGCCGATGTCAATAA TTTCTCCCGTACGGGA ACATGACGCCAA TCCCGATCGGGAGCAA ACGATGCAAAAATCA  53 55
      CC2736 NONE
      CC2735 2951279 .. 2951297 -  -4.4  -3.49232   TCGCCAAATAGAAGA             GCCCTGCT GGT ATCGGGGC             GATGCTCACCATCCT  51 226
      CC2733 2949061 .. 2949071 -  -2.4  -3.66883   TCAACACAGGCCAAA                 CGGC TCG GTCG                 CGACAGGAGCGCGTA  49 174
      CC2732 NONE
      CC2731 NONE
      CC2730 2945501 .. 2945519 -  -6.6   -3.0395   ACAGACCCTTGAACA             TCGGCGCT TGC AGCACCGC             AAAATCGCCGCCTAG  51 93
      CC2719 2933793 .. 2933815 -    -9  -3.16742   CCGAAGCCTGACCAA           GGGCGCTGCG CCT CGCATCGCCG           AAGCGCTATTGGTCC  61 31
      CC2718 2933337 .. 2933372 -  -3.8  -3.05384   TGCGCCGGGACGCAA    GCCGG-GTCATTCATCG CCG CGCTGGAGGGCTCCGGC    CAGCGACGGCGAGTT  45 0
      CC2717 NONE
      CC2716 2931614 .. 2931630 -  -4.3  -4.13014   TGGACATCGCCAAAA              TCTGGCG CTT CGCCCAA              GCCACCGACAGCGAC  63 204
      CC2714 2930379 .. 2930395 -    -5  -3.01712   GCTCCTTGTGGAAGA              CGCCGC CGATC GCGGCC              TCTCAAGCCAGCGCC  47 292
      CC2713 2930206 .. 2930227 -  -7.9  -3.06796   GCCGAGGTGAGCGAA           CTGCCGCGCC ACC GGCGCGTC-G           CTGTAACCGGATCAG  54 37
      CC2712 NONE
      CC2711 2927434 .. 2927453 -  -5.6  -3.02144   TGACCCCCGGCAACA            TCGCCGAT GAGT ACCGGCGG             GTCCTCGATTTCCTG  46 93
      CC2706 2919792 .. 2919811 -  -5.6  -3.81287   TAGACTATGAGTAAA            GCGGCCAT AAAT ACGCCCGC             CCCATTTCCAGCTCG  60 48
      CC2705 2919071 .. 2919084 -  -3.1  -3.96148   CGCGGTTACCATAAA               GCGCTC AAG GA-CGC               GTCCGAGGACGACTT  58 467
      CC2699 2913897 .. 2913915 -    -3  -3.71873   GCACGGACACGGAAA             TCGGATCA CCT TGGTCCGC             TACGACATCGCAAGC  53 99
      CC2695 2910211 .. 2910236 -  -2.5  -3.61398   GCTTCGCTCGAAGAA         TGGTCTATACG CGCG CCTACAGACCG          AAGAACGCCCCGCGA  49 16
      CC2694 2908461 .. 2908486 -  -9.7  -3.03441   GACTAGCTCGGAATA         GTCGCCGCCAGC TTC GCCGACG-CGAC         CTACCACGACAAGAC  60 131
      CC2687 NONE
      CC2686 NONE
      CC2685 2901203 .. 2901215 -  -6.2  -3.85817   AGCCTCCTCTACAAA                GCCC GCCAG GGGC                GCAGAATCAGGTCCT  62 6
      CC2684 NONE
      CC2683 NONE
      CC2682 2900016 .. 2900035 -  -3.4   -4.2349   GCCGTACATGGAAAA            CCCTGGCT GGTA AGGCCGGG             CTTTCCAAGGAAATC  63 225
      CC2674 2893862 .. 2893874 -  -5.5  -3.73953   ATCAGCGCCAGCAAA                CTGCA TGG CGCAG                CCATGTTCTTGAAGA  58 244
      CC2672 2891914 .. 2891938 -  -4.1  -3.96327   ATGGGGGAGGAGAAA          GTCGCGTGAGA TCG CCTCTCGCACC          TTGTGGCACGTCAGA  58 72
      CC2671 2888955 .. 2888987 - -19.1  -2.68823   GGGCCGCGACACAAC      GGCGCGGAGACGGCC GGC GGCCGCCTCCTCACC      CTTTGTTCAAACAGC  87 70
      CC2670 2886783 .. 2886797 -  -3.4  -3.77241   AAAGGTGAAGGGAAA               CCGCCG GAT CAGCGC               GCCATCACCTGGCCG  54 19
      CC2669 NONE
      CC2668 2885019 .. 2885038 -  -4.9  -2.70932   GCGCGCCTCGAAGGA            CGCACCG CGTTAC CGACGCG             ACACCTTCCGCACCA  44 15
      CC2667 2884358 .. 2884376 -  -6.6  -2.91728   AGGCCGAACAGCAGA             TCGGCTGC AAG ACCGCCGA             GGAGGCGCGGCGCAA  50 183
      CC2665 2884204 .. 2884216 -  -4.1  -3.65351   GCATGGCGAGGGAAA                TCAGA TTT CCTGA                GACGATCCCGAGCCC  53 13
      CC2664 2882868 .. 2882879 -  -2.2  -3.55444   TGCTGATCGTGGAAA                GC-GC CGT GCAGC                TGGCGGCCATGCCGG  50 481
      CC2662 2881316 .. 2881348 -  -6.9  -3.12803   GACGGAGAGGCAAGA     GGCCGG-GACGGGA CAGCTC CCCCCCCTCCGGCC      GCGACATCCAGAATC  53 239
      CC2661 2880380 .. 2880403 -  -3.8  -4.08216   TGACCTTCGTCAAAA          TGCCTTCTGA CATT TCAGAGGGAA           TTATGATGAGGGTGT  61 108
      CC2660 2877807 .. 2877861 -  -9.6  -3.01712   GGCGCGCCGCGAAGA CGCGGCGTGACGGAGGGGGCGTCCCC AGT GGCTGCGCTCCCTCCACCGCTTCGCG GTCCCCCTCCCCCGT  60 70
      CC2659 2876447 .. 2876470 -   -21  -3.16177   AGGGTAGACACGGAA          GCCGCCCCGG TTCG CCGGGGCGGC           TTTTTCGTATCTGGT  95 41
      CC2657 NONE
      CC2656 2873844 .. 2873854 -  -6.8  -3.24708   CATGCGGTAAAGACA                 CAGC CAA GCTG                 GATTCGCTTTTCAGG  53 161
      CC2654 2872234 .. 2872246 -  -4.8  -3.53563   ACATCCCGGGCGAAA                TCCC TGAGT GGGA                GCAGCGCCAGAGCGC  54 272
      CC2652 NONE
      CC2651 NONE
      CC2650 2868931 .. 2868980 - -12.7  -2.51547   CGCGCATACCAAGAT CGCGGCCGCCGCGCGCCCCGTCGA TCA CCGACAGGGCGCG-GGCGAGAAAG GCTTAGTCGAGGTCT  67 495
      CC2648 2868164 .. 2868194 -  -7.5  -4.10552   TTCGACGAAATGAAA      GGCC-GGCTAGCCT ACTA AGCCTCGCCAGGCC       GAAGAATCGTGAACA  70 9
      CC2643 2863225 .. 2863255 - -12.7  -3.29144   GGATCGCCGCGAGAA       CTTCTCGCGCT CATGTGCCC AGCGCGAGAAG       CGGGAGCGCCGCCTT  74 77
      CC2642 NONE
      CC2641 2859901 .. 2859920 -  -9.2  -3.61398   TTGGCGCGCCAAGAA            GGGCCAGG CCGC CCTGCCCC             GCCGCGCCGACATCG  68 498
      CC2639 2858697 .. 2858718 - -17.3  -5.49234   AGAGCCAACAAAAAA           GGCCCCGGT GCAA ACCGGGGCC            TTTCCATTTTCTGGG 100 52
      CC2627 NONE
      CC2626 2843091 .. 2843124 -  -8.9  -2.98823   CCCTCTCTATATAGA     CGACCGACCTTCAGAC GCT GTC-GAACGTCCGTCG     GCTGGCCTTAGCCCG  57 33
      CC2623 2835765 .. 2835808 -   -24  -2.72227   AACAGGCCTGAACGA CAAAAGGCCCCGTCCGACAC GTCA GCGTCGAACGGGGCCTTCCG AAGATCTCTGGAAAA 100 79
      CC2621 NONE
      CC2620 2832765 .. 2832778 -  -5.9  -3.35679   GCCGTCCAGCCAGAA               GCGGA TCAC CCCGC                CCATCAGCTGCCCCG  52 29
      CC2618 NONE
      CC2617 NONE
      CC2616 2826354 .. 2826408 -  -9.9  -3.30771   CCAGACCTGCCAGAA GGCCGAGGGCGAGCTGTTCGGCCCCAG CGC CTGGGAC-GACCAGC-CGATCCAGGCC GCGACCGTGGCCGTC  63 212
      CC2611 2822194 .. 2822232 -  -3.8  -3.96483   AGGCCAGTGAAATAA  GGGTTTCAGCGCGGTCG CCTCGT CGCCCG-GCTCAAAGCC   GCGACTGGCCAGTCC  61 86
      CC2610 2820061 .. 2820079 -    -3  -3.14931   TGGAGGTTGCAGGAA             GGGGTCTT GTC AGGAGCCC             TCGCTAGATAAAGTT  44 29
      CC2609 2818873 .. 2818885 -  -6.9  -4.11692   GATCGACTTTGAAAA                GCCGC TGG ACGGC                TTCCTCGAGCTGCAG  69 403
      CC2602 2812364 .. 2812390 -  -7.8  -2.73364   GGTCTATGGCAAGCA         CGCCACCGTCTG GCG CCGTCGCTGGCG         CCTGTTCTTCCTGGC  49 92
      CC2600 NONE
      CC2599 2808773 .. 2808795 -  -7.7  -3.01712   TCCGGGCCTGGAAGA           CGCCCAG TTCGCCCGC CTGGGCG           GCCTGCACCGCAACA  52 464
      CC2596 NONE
      CC2595 2804465 .. 2804509 -  -3.5  -3.48395   AGGGCGGGCACAGAA GCCCCGAACACCTGGCGC GCAACAGCCT GGGCCAGGT-CCCGGTGC TGGAACTGGACGATG  49 480
      CC2593 2802831 .. 2802841 -  -2.4  -4.56597   GCGCGCGGCGAAAAA                 GGGG GGA CCGC                 ACGCCCAAGCGCTTG  71 463
      CC2589 2798625 .. 2798640 -  -3.2  -3.63515   GCCCAGCCTGAAGAA              CCCGCT TCCA AACAGG               GTTGAGGGATTGCGA  51 62
      CC2588 2798254 .. 2798266 -  -2.6  -3.15663   ATCCAGGGTGATGAA                GGAC ATGCA GCCC                CACGGTCAGGGAAAC  43 154
      CC2587 NONE
      CC2586 NONE
      CC2585 2794637 .. 2794656 -  -7.8  -2.72344   CGGCATGGTCAATGA            CCGC-CCGC AGC ACGGCGCGG            CGATCACCCTGAACC  49 54
      CC2581 2791981 .. 2792007 - -12.2  -2.60075   CCGCGTTCAATGAAC         CTCGCGTGACCG GCG CGTTCACGCGCG         CGGTTTCGCTCACCG  65 134
      CC2580 2791404 .. 2791432 -   -16  -4.93877   GCCGACCAAACAAAA        GCGGCCCTGGGC TCCCC ACCCAAGGCCGC        TTGAAACACATCAGT 100 69
      CC2579 2789691 .. 2789739 - -18.8  -3.24411   ATCCTGCGAAATAGA GC-CTCAAGCGCCGCCGCTCCCG CACC CGGGAGCCGCGGCGCACCAGAGC CGGCTACTTCCCGGT  93 29
      CC2575 2784441 .. 2784458 -  -5.6  -3.14132   CTCGGCGGCCAGGAA             GAGGAT GTCGAT ATCCTC              GTCGGCGTCGGTCGG  51 379
      CC2573 NONE
      CC2572 2782690 .. 2782723 - -10.9  -2.62184   CGGTGTTCGACAGGA     TCGCCCT-CCGCAGCG CGT CGCAACGGCAGGGCGT     TCTTGAGACTGGTCG  62 98
      CC2571 2781954 .. 2781971 -  -8.3  -3.01712   CCGCCGCCTTGAAGA             CGGCCGG CAGG CTGGCCG              ACAGGATCGCCCTCC  55 255
      CC2568 NONE
      CC2567 2777793 .. 2777823 -  -6.6  -3.57144   TCCTCGACGCGGAAA       GCCGGGGCCGGATG CAT CAGTCGGCCGCCGC       CCGCAGCAGGCCCAC  59 11
      CC2566 2777182 .. 2777203 - -12.3  -2.90212   CCATGAGGCGAGAGA           CGCTG-GGCG CTG CGCCTCAGCG           CTCCGCCCCGACCTC  67 20
      CC2564 NONE
      CC2563 NONE
      CC2562 NONE
      CC2561 NONE
      CC2560 NONE
        murE NONE
      CC2558 2767293 .. 2767312 -  -6.4  -3.23216   CGCCAGGATCATGAA            GC-CGCCCA TGG TGGGCGTAC            CGGCTTTTTCGGTGA  53 248
        murD NONE
      CC2555 2763101 .. 2763113 -  -4.1  -3.28712   CTCGGCCCTGGACAA                GAACG ACG CATTC                ATGCCGCTGGGGTGA  48 44
      CC2552 NONE
        murG 2759241 .. 2759273 -  -2.6  -3.01712   GGGGGCTGTTCAAGA     CCGGCG-ACTAGGAC GCTC GCCTTAGCGCGCCGT      CTTCTCCACCAGATC  41 14
      CC2550 2756388 .. 2756432 -  -7.9  -2.62616   GGACGCGCCAGAGCA TCGCCATGACCGCGCCGGTCGC CCAG GCG-CCGGC-CGGCCA-GACCA TCGCCATGACGGCGC  48 409
      CC2548 2755572 .. 2755584 - -10.5  -3.30124   TGTCATCCCGGACAA                GGCCC GCA GGGCC                GCAGATCCGGGACCG  66 56
      CC2546 2753487 .. 2753507 -  -5.3  -2.57132   CCCTTGCGGGAGAAG            GTGTCAGCC GCA GGCTGACGG            ATGAGGGGTTTCTCG  43 122
      CC2545 2752430 .. 2752448 -   -16  -2.57132   CGCGCTGCTCATAAT             CCTCCCCC AGA GGGGGAGG             TGGTCCGAAGGACCG  80 124
      CC2544 2750795 .. 2750836 - -11.5  -2.60244   GCTTGAACCAAGTCA TGTCATCCCGGCTAAGCGCG AAG CGCGCAGAGCCGGGACC-CA GGGGCCACCCATTGC  62 114
      CC2543 NONE
      CC2542 NONE
      CC2541 2747409 .. 2747435 - -20.2   -4.2828   TTCCAGGCAGCAAAA         GGCCCGGTCAAG ACG CTCGACCGGGCC         CTAAAAGTTAAACTG 100 85
      CC2540 2745544 .. 2745579 - -19.8  -4.11394   AGGCGAGCGCCAAAA    GCAAAACGCCCCGGGA GCGA TCCCGGGGCGTTTCGT     CAGGTCTTGTCAGTC 100 43
      CC2539 2743215 .. 2743234 -  -2.8  -3.33696   GCGCCGTCGAAGGAA            CTGGCC TTGGCCCT GGCCAA             CCTGATCCTGTTCGG  45 409
      CC2535 2740540 .. 2740558 -  -5.2  -3.60814   AAAGCCGAGACAGAA             CGTGGCGA TTA TGACCACG             CGCCAGGCCATAACG  55 85
      CC2534 NONE
      CC2533 2738155 .. 2738189 -    -4  -4.08767   CGGACGCCCTGAAAA     GGGCGATCCGGGACCC AGG GGGTGACGGAACGCTA     TGCGCGCCGCCCCTG  61 104
      CC2532 NONE
      CC2531 NONE
      CC2530 2735315 .. 2735325 -  -4.6  -4.27316   TGCCGCAAGCCAAAA                 GCCC CCT AGGC                 CGTTACAACCCGCCC  68 20
      CC2529 2732434 .. 2732461 - -17.8  -5.24129   GCCGCCGACAAAAAA        GCCCACCGCTCCG CGA CGGAG-GGTGGGC        CTTGCTGTTTAGCGT 100 55
      CC2527 2731034 .. 2731047 -  -5.9  -3.28712   CTGCTCGCCCGAGAA               CGGCG AACC CGCCA                AGGCGGGCAACGGCA  52 262
      CC2525 2730773 .. 2730805 -  -3.1  -3.28712   TCGTGGCGCTGACAA      CCGCCCTCGCCATCG TCT CGCTGTCGCTGGTGG      CGATCCTGCTGACAG  45 51
      CC2521 2725258 .. 2725270 -  -3.3  -3.05384   GGCGGCCGGATGCAA                GCGCT TCT AGCGA                TGTGCTCGCGCCAGC  43 19
      CC2520 2724039 .. 2724096 - -16.1  -2.87132   GCGGCGGGCGACAGA GCCTCGCGCAGGTGACCCAGGGCGCGC GGCG GCGCGATCAGGATCACCTGGTCGATGC TGTTGTGCGAGATCA  83 359
      CC2518 2722314 .. 2722340 -  -9.5  -2.73542   TTCAAGCCGCAAGGA        CG-CTGG-CGCTG CAA CAGCGGCCAGGCG        GTGCTGGACGCCGCT  56 238
      CC2516 2720356 .. 2720405 - -17.9  -2.70932   GTGGCCTGCGAAGCA GGTCGGATGAGGGGTCTCTCAGA ACCG TCCGCGAAACCCCTCATCCGTCG CCTGCGGCGACACCT  86 70
      CC2515 2719424 .. 2719450 -  -3.6  -3.21099   CTCGGGGACCATGAA         GCGAGCATAGCA TAT CGCCATACCCTC         TCAATGCCGCCCCGG  44 43
      CC2514 NONE
      CC2513 2718996 .. 2719011 -  -3.2  -3.56762   ACGAAAAAGTCACAA              CCGG GCGGCGTG CCGG               ATGCGGACGATATGC  51 4
      CC2512 2718441 .. 2718477 -   -10  -2.58579   TCAATCCGTCATAAG   GTCATCGCGCCGCGCGG CGAG CCG-GCGGCGTGAAGGC    GCGGTTTATGGGGGA  59 78
      CC2511 2717692 .. 2717713 - -17.3   -5.4505   TGGCGCAACAAAAAA           GGCCCCGGA TCGC TCCGGGGCC            TTTTCCGTATCGGTT 100 53
      CC2510 NONE
      CC2509 2716119 .. 2716171 - -15.8  -2.52464   CTCTGCGTGAAGGCA CGCCGCTCACCGATCCTCAAAGCGCA TGA TCCGCCTTGAGGATCG-C-AGCAGCG CAGCGCGCTGACCAG  76 50
      CC2508 2715416 .. 2715474 -    -4  -3.66803   GTCGAATATCTCAAA TC-GACCGA-CCTCCCCGG-CGAATGCCGG GGC CCAG-ATTCATCCGGAGAGGTTTGGGCTGA CGCGCCATCGGGACC  53 302
      CC2502 2712289 .. 2712299 -  -3.2  -3.63744   TCGTGGCCGAAAACA                 GCTA AAT CAGC                 GGCCAGTGCTCTTGG  51 21
      CC2501 2709917 .. 2709929 - -10.5  -3.01712   TCTGGGTCGCGAAGA                CGGCG CCC CGCCG                CCGGTCGACCTGGCT  59 454
      CC2499 2707517 .. 2707548 -  -7.8  -3.05596   CACCCCTTTATGCAA      GGCGCGTCCGCCCTG CGG CCCGTCGG-CGCGCC      CTGCCCCTCTCTCCA  54 121
      CC2498 2706620 .. 2706636 -  -3.5  -3.72695   AGCCCGGTGATGAAA              GAGGTCG TCT CGGCCGC              CGGCAAGGGCGTGGC  55 455
      CC2493 2702998 .. 2703020 - -16.4  -3.14344   GAGGGCTGTCACCAA           TCCCTCTCTC TTT GAGAGAGGGA           GGGGCCCGCGCCGAA  86 221
      CC2490 2701179 .. 2701203 - -16.4  -4.99638   ACAGCCATAGAAAAA          GGGCCGCCCC GGTTG GGAGCGGCCC          CTTGTCTTGTCCAGA 100 57
      CC2484 2694193 .. 2694228 -  -8.3  -3.57144   TTCCGGACCTCGAAA    CCGCCG-TGCGTGA GGGCGAGGT TCCCGCATCGGCGG    CGGCCGACAGGCTGC  63 383
      CC2479 NONE
      CC2478 2684717 .. 2684772 - -10.4  -3.06509   GCGGAAACAACTAGA CGAAGTGTCGACGAGCCGCCCACTAAC CTA GTCAGCGGGCGACTCGCCT-CGTTTCA AGTCGTGTGAAGATT  62 49
      CC2477 NONE
      CC2476 2681132 .. 2681179 -  -6.9  -3.48593   CACGGCCCGAGACAA CCAGCTGTCCCGGCCGCGTGGCG TCGA CGCCATA-GGCCTGG-CGGCTGA AGCCGTCGACCGAGC  55 353
      CC2474 2679786 .. 2679801 -  -6.1  -3.65522   GACCGATCCCAAGAA              GGTGC CGACCC GCACC               CTGGCCGACGTGATC  57 478
      CC2471 NONE
      CC2470 2676174 .. 2676193 -   -15  -3.75332   AGCCCTCAAGCGAAA            GGCCCGGA GCGA TCCGGGCC             TTTTTGCTGTTCGCT  88 512
      CC2463 NONE
      CC2462 2668579 .. 2668614 -  -3.1  -3.09878   TTCACCGATGCAATA    TGGGC-TGGGCGCCCG CTGCT CAGGCGGCCTTGCCGA    CCACCGCGTTCCGAC  43 9
      CC2461 2666742 .. 2666770 -  -7.4  -3.05384   CTCGCCCTCATCGAA        CCCTCCCGCATA GGATG CATACGGGAGGT        TGCGCCCCTTGCGTG  54 73
      CC2460 2666447 .. 2666470 - -18.2    -3.727   GCTACGACATTGAAA          CGCCCGGCTA GCGA TAGCCGGGCG           TTTTGCTTTTGGGCC 100 44
      CC2456 2663299 .. 2663320 - -11.5  -4.91511   AGCGCAGCATAAAAA           TCCTCCCCC TCGC GGGGGAGGT            GTCGGCTCGAAGAGA 100 131
      CC2454 2660936 .. 2660957 - -11.5  -3.04461   TAGGCATCGCCAAGA           TCCTCCCCC CAGC GGGGGAGGT            GTCCGCGCAGCGGAC  66 109
      CC2452 2657612 .. 2657644 - -12.6  -3.28924   CATCCTGGCCGACAA     GCGCGCGGGCGGCGG TCGT CCGCAGCGCG-GCGC      CGCCGCGGCCCTGGC  70 444
      CC2450 2654501 .. 2654553 -  -9.8  -3.02461   GAACCGTCCCTAACA CCCCGACCTCCCCGG-CGAACGCCGG GGT CCAG-ATTCATCCGGAGCGGCTGGGG ATGACGCGCCAACGC  62 427
      CC2449 2653079 .. 2653112 -   -11  -2.74999   CAATCTGGAATACCA     GACGCCGACCCTCC TGGCCG AGATGATCGGCGTC      GCGGACCGCCGCTTT  59 520
      CC2438 NONE
      CC2437 NONE
      CC2436 2641644 .. 2641669 - -19.7  -5.16071   AACGACCAAGAAAAA         GGGCCCGCAGC TTGC GCCGCGGGCCC          TCGTCCGTCTTGGGG 100 53
      CC2434 2640178 .. 2640199 -  -5.1  -2.81966   GTAAAGGCCAGTATA           CAGCACG TTAACGGG CGCGCTG            ACCGAACAGGACTCT  44 11
      CC2433 2639684 .. 2639699 -  -6.1  -3.10464   CGATCAACGGCAACA              TCCGC TAAGCG GCGGA               TGAGCGAAGGCGCAT  49 60
      CC2431 2637346 .. 2637378 -  -4.9  -3.53091   ACCCTGCGGGCGAAA     GGCGACCA--AAGCG CTCAC CGCTTGACGGCCGCC     GTCGCCAGCACCGGC  53 7
      CC2430 NONE
      CC2429 2635015 .. 2635027 -  -6.2  -3.01712   CCGCGCCGGCCAAGA                CCGC GCTGA GCGG                CCGGTTCAAGACGCT  48 317
      CC2424 NONE
      CC2415 NONE
      CC2414 2618371 .. 2618398 -    -4  -2.64973   ATCAAGCGCAGATCA        CCAAGGTCCCGC ACGC GCGGTAGGTTGG         AATCAAACCGACTTC  41 28
      CC2413 NONE
      CC2403 2608195 .. 2608206 -  -5.8  -3.11812   AGCTAGACGATCGAA                GACG AATG CGTC                 GCCCGTTCGACGCGA  51 1
      CC2402 2606624 .. 2606636 -  -4.7  -3.27525   TCCTTGGAAATTGAA                GCGGG GCG CGCGC                GGCGCCGAATACGAA  50 44
      CC2401 NONE
      CC2400 NONE
      CC2399 2603188 .. 2603204 -  -2.2  -3.72576   GGCGGCGCCATCAAA              CTTGGC TAGGC GCGAAG              GCGACTTTCACGGAT  52 74
      CC2398 2600562 .. 2600578 -  -4.4  -2.57132   GCTCCTGGTTAGAAG             GTCACGC CGAG GCG-GAC              ATAGGCCTCGCGCGG  41 2
      CC2397 NONE
      CC2396 2597913 .. 2597929 -  -3.5  -3.54543   AGCCACCGCGCCAAA              GCGGCGC GGC GGGCCGT              CAGCTCATGCGGACG  51 25
      CC2395 2596954 .. 2596996 - -10.4  -3.57144   TGCTGGATCTTTAAA CGACGAAG-GCCCCGCGTG CAGGTT CGCGCGGGGCTCGGCGCCG GCTATCAGGACGTCG  70 30
      CC2392 NONE
      CC2391 2593483 .. 2593506 -  -3.1  -2.71364   CGATCGCCCGAATCA          TGATCGGCG CGGCGT CAACGATCA           CCCCTCGACGGCTTC  40 23
      CC2387 2586569 .. 2586602 -  -8.1  -2.99471   CGACGGGGATAGACA     GGA-GTGCGCCAACAG CTG CCGTTGGCGCGGATCC     AGGAACGCGAGGCTT  57 120
      CC2385 NONE
      CC2384 NONE
      CC2383 NONE
      CC2382 NONE
      CC2381 2582400 .. 2582438 -  -8.9  -3.01791   AGTCGCTCCGGAATA  GC-CCGCTCCCACTTCCCA AGC TGGATAGTAGG-GCGGCGC  GGTCACGACCGTGAT  57 74
      CC2380 2581440 .. 2581450 -  -5.4   -3.5393   ACTACTCGCTTGAAA                 TGAC GCC GTCA                 CGAATGGTGTTGGCT  55 490
      CC2379 NONE
      CC2378 2578526 .. 2578555 - -10.7  -3.16742   TCCAAGTCCTACGAA       CGCGTCCTGGC CCGCGCCC GCGAGGACGCG        ATGAAGAACCTCATC  64 519
      CC2375 2576975 .. 2576997 -  -3.3  -3.29144   CCAGGCGGTCGAGAA           CGACGTCCA TGTGG TGGGCGCCA           GCTCGCTGGCCGCCG  47 255
      CC2372 2572394 .. 2572421 -  -3.3  -2.71263   AATCCGCTCCAAGCA        TCGGGCCGCCGC GAAGG GCGG-GGACGGA        AGCTGTTCCGTCCCC  40 54
      CC2371 2571317 .. 2571354 -  -9.1  -3.05844   GGGCGCATGCCAATA   GCGTCGATACCCCACCCG GCC CGGATGACG-ATCGGCGC   CATTGGTCTCGCCAA  60 290
      CC2370 2570719 .. 2570729 -  -4.6  -3.06162   GAGGCTATTTCAATA                 GGCC GGA AGCC                 TCGGCGATCCCCCAC  47 4
      CC2369 NONE
      CC2368 2566499 .. 2566513 -  -4.2    -3.737   GAACGCTGCACTAAA               CGTGGA GCC TCAACG               GGCGGTCCGCGTCCA  56 20
      CC2363 NONE
      CC2362 2562341 .. 2562357 -  -3.6  -3.05022   GGTGTCAGAGATAGA              CGACGC ATCAG GCGTCC              GAGCCGTCCCGAGCA  43 16
      CC2361 2561171 .. 2561181 -  -8.2  -3.55071   GCAGAGGCGGTCAAA                 GCGC TGC GCGC                 GCTCTAAACCTCGAT  65 29
      CC2359 NONE
      CC2358 2558402 .. 2558433 - -10.9  -3.97947   GTTATGTACGATAAA      TGGGAGCGACC CGGCCGAAGC GGCCGCTCCCA       CTGGCCTCAGAGGGC  82 32
      CC2357 2556709 .. 2556744 -  -8.8  -2.57985   CCACAACCGAACCCA    GGCCGCCCTCGCCG TTCAGGCG CTGCGTGGGCGGCG     GACCGCCCAGCAGGC  53 57
      CC2356 2556329 .. 2556342 -  -2.3  -2.79175   AATCGTCATTCAAAC               CTCGG CCTC CCCAG                TCGCGAACCGCCAGG  39 2
      CC2355 2555233 .. 2555243 -  -2.4  -2.57132   GCGTTCTCCTAGAAG                 GCGG AAC CGGC                 GGCGGGCGGCGGTGC  38 8
      CC2354 2553804 .. 2553836 - -10.1  -2.78384   GTGTCGCCGACTAGA     GCATTT-TCCGATC TGTTTG GATCGGAGAAATGC      TCTAGCCCTTTGTAT  60 113
      CC2352 2551323 .. 2551368 -  -5.9  -3.57144   GCCCGGATTCGGAAA CGGCGCGGAAAGCGAGAGGGTC AAC GCCCGTCTTTCGC-CCGCGCCG TGAGTTATCCCCAGC  57 487
      CC2350 NONE
      CC2349 2549229 .. 2549256 - -13.5  -5.38321   AAAGATCAGAAAAAA        GGCGCC-GCTCA GGGTT TGAGCAGGCGCC        TAAATCGAAGGCTTT 100 40
      CC2348 NONE
      CC2347 2547248 .. 2547263 -  -2.5  -3.53779   GTCGGAAAACAGGAA              GC-GGC GCATG GCCTGC              TAGATGCGGCTTTTT  49 64
      CC2346 NONE
      CC2345 2545442 .. 2545493 -  -4.2  -2.75074   TGCAGGTGAACAGCA CCGCGTCCGGCAACGACTGGGGC ACGGTCA GCCCC-GCCAGTGCAGCGCGCAG ATCAGGGTGAACAGG  42 1
      CC2344 2544940 .. 2544987 - -12.7  -3.02096   GGGACGAATCAGATA GCCGCGAGC-GTACG-CCCGACA GGGT TGTCGGGACGAGCCGTTCGCGGC GAGGCGCCTCTATAA  71 46
      CC2343 2544609 .. 2544665 -  -4.8  -2.78463   ACCTGGGCGAGCAGA TCGAGGCGCCG-GGGGCTCGCGCTGGC CAGC ACCAGCGCCGGCCCGGCGGCCACTGGG GCGGCCGTCTTCGGA  44 53
      CC2342 NONE
      CC2341 NONE
      CC2340 2542624 .. 2542641 - -11.3  -2.78384   CGTCGCTGGACGACA             GGCGTTG AAAT CAACGCC              CCTCGAACGTTAGAC  63 236
      CC2337 2540208 .. 2540219 -    -3  -2.57013   TCGGAATCGAACGGA                TCAA AGAA TTGA                 CGGATAGCCATGGCT  39 379
      CC2336 2538734 .. 2538746 -  -3.3  -2.72511   CCCACCGCCTGAAAG                CTTGG CGG CCATG                GGTGTTACGCCCCCT  40 30
      CC2335 2537895 .. 2537922 -  -3.3  -3.33696   GCGGGTTCGAAGGAA        CCGGCGGCG TGGGCGAGAT CACCGGCGG         AGCCGTTTGTTCCAC  47 414
      CC2329 NONE
      CC2328 2530705 .. 2530715 -  -8.2  -3.58343   GCTACTATCCCGAAA                 GCGC CCA GCGC                 CGGGGGCTATCAGGA  63 329
      CC2326 2529055 .. 2529094 -  -7.1  -3.53012   CCCTGGCGCGCCAAA CG-GTCCGCGC-GGCCCTG CGCC CAAGCTCGGCGCGGACACG  GCGGCGGTGTTCCGG  58 84
      CC2323 2524688 .. 2524718 -  -7.5  -3.31461   CAGCCATGTCGAGAA      GTCTGGCGCCCGCG ACGA CGCTTGC-CCAGAC       CCCTTTCGAACAACT  58 57
      CC2322 2523577 .. 2523590 -  -2.3  -3.61398   GTCCTGTTCGAAGAA               GCGGT GGCG AGCGC                CTTCCAGACCGATCA  50 350
      CC2317 2518252 .. 2518288 - -13.8  -3.01712   GTCCGGCCTGGAACA   GGCGAAGGCGCTGCTGGC GCT GCCAG-AGCGCCC-CACC   GCCATCTTCGCCAGC  69 363
      CC2315 NONE
      CC2314 2515267 .. 2515291 -  -7.9  -2.71712   GGCGCCTTGGGAAAC          CGGTTTCCTAA CCC CCAAGAAACCG          CAGGTGATGCAAAAC  52 8
      CC2313 2514207 .. 2514225 -  -3.1  -3.53811   GGGAGGCGCGCGAAA             GGGCT GAGTGCTAA AGCCC             GTGACGCTTGGCGAA  51 17
      CC2311 2512658 .. 2512668 -  -3.2  -3.28912   CCAGAGCCAGAGTAA                 GCAA CTC TCGC                 GGCTTCGGCAGCTAG  46 37
      CC2310 2512142 .. 2512157 -  -3.2  -3.34344   CCAGTTCCGAAGGAA              GACAGA TGCC CCTGCC               TGCCTCCAGGGAGGT  46 47
      CC2309 NONE
      CC2308 2510462 .. 2510473 -  -2.2   -3.6947   AGAACGGCAAGATAA                CG-CG CCT CGACG                AGTACCTCGACTCCG  53 55
      CC2304 NONE
      CC2303 NONE
      CC2302 NONE
      CC2301 NONE
      CC2300 NONE
      CC2299 2499991 .. 2500012 -  -6.5  -2.62184   CCCTTTGCGATACGA           CGACGCC-CG GAG CGCGGAGTCG           GATGCGAAGACGGGC  48 55
      CC2298 2498881 .. 2498895 - -11.4  -3.33696   CTGGCCGTGAAGGAA               GGCGAC AGC GTCGCC               AAGGGCCAGCAGCTG  66 220
      CC2295 2496977 .. 2497002 - -13.2  -3.57039   CAGCGAGAACGACAA         GCGCCCCGCG CAGGAT CGTGGGGCGC          GTCATCGATCAGGCC  77 34
      CC2293 2494529 .. 2494548 -  -4.2  -3.30124   TTCCAGTTCTGACAA            GCGAGCGCC TCT AACGC-CGC            CGCTCCGCAATCTTC  48 16
      CC2292 NONE
      CC2291 NONE
      CC2290 NONE
      CC2289 2492292 .. 2492335 - -10.2  -3.40403   GGTGCTGCACTACAA GGC-CACCACGCGCGAGGACA CGC CGTTCTGGCGGGCGGTGCGCC AGATGGACATGCCCG  65 342
      CC2286 NONE
      CC2285 2484406 .. 2484428 - -11.9  -3.56092   TGATCATCCGGGAAA           GCTGCGGGG GCTAA CCCCGCCGC           GCGATCAGCCCCGCG  75 13
      CC2283 2481574 .. 2481589 -    -6  -2.50479   TTGAAGGAAAAGGAT              CAGGCG GGGG CGCCGG               CGACGCGGTCGCGGA  45 9
      CC2282 2479107 .. 2479157 - -12.5  -4.30719   CGCTTTCATAACAAA GGCCTCCGGCCGTGAGCTAG-GCG ATTA CGCTCAAGTTCACGGCCTAATGCC TAAAGCCCCGTTAAC  95 92
      CC2281 2476598 .. 2476610 -  -2.6  -2.62184   CGGCCGCCGACATCA                GCCG TGTGG CGAC                CCCAGGTCACGCCCA  38 170
      CC2279 2475705 .. 2475717 -  -4.8  -2.52464   GCCGGCTGCAATCGA                CAGG CCATT CCTG                GGCCCATCAACGCAA  43 49
      CC2278 NONE
      CC2277 NONE
      CC2276 NONE
      CC2275 2472050 .. 2472062 -  -3.3  -3.01712   TTTTGCGCGTCAATA                GCACC CCA GGTTC                ACGCCGTATCGCGCG  43 54
      CC2274 2470483 .. 2470495 -  -9.1  -2.88544   CTGGATCCTTAGATA                GCCTC TGC GAGGC                TTCCGGGATGACACA  58 49
      CC2273 2469388 .. 2469398 -  -3.2  -2.50443   CGACAGCCCACCAAC                 CATC CCC GACG                 TTCCCAACGCCCCCT  39 39
      CC2270 NONE
      CC2269 2464603 .. 2464614 -  -5.8  -3.14344   GAGCTCTGCTAGGAA                CGTG GCTT CACG                 CTCCTAGCAGCCCCT  51 47
      CC2268 2463810 .. 2463858 - -15.4  -4.09685   CCCTAGCCTCTAAAA CCCCGTGTCATCCCGGA-AGCCTC GCA GAGGCTGTCCGGGACC-CAGGGGG TCCAAGAGCGCCGTG  95 122
      CC2261 NONE
      CC2260 2456776 .. 2456794 -  -2.3   -3.0644   AGCGAAGCGTTAAGA             CTGCGTC GGATT GTCGCAA             AATATTTCTTAGATG  41 34
      CC2259 2455348 .. 2455366 -  -9.5  -4.19953   GATCGAAGGCGAAAA             GGCCGCG TAACC CGCAGCC             CTGCTGTTTCTGTCT  79 94
      CC2257 2453800 .. 2453813 -  -4.5  -4.10657   CCACAGCGCGGAAAA               GCCTG GCGG CAGAC                CTTGGCGAAAGTCAG  66 37
      CC2255 NONE
      CC2254 NONE
      CC2253 2450518 .. 2450528 -  -5.4  -3.36273   GTGCGCCAACATCAA                 TGAC GCC GTCA                 TCGCCACCACCGATC  49 326
      CC2250 2448471 .. 2448484 -  -3.7  -3.28712   TCGCTCGGGCGAGAA               GGACG CCGC CGGCC                CGACCCTCGAAATCT  48 39
      CC2244 2443265 .. 2443289 - -17.1  -4.21465   CCTAAAAGGAAACAA          GCCCCCGCGCC TTG AGCGCGGGGAC          TGGAAGGCCGCAGGT 100 130
      CC2243 2441887 .. 2441927 -  -5.4  -3.16191   CCACAGGTCGATGAA GTGGCGGGG-TTGAG-TCAT CGG ACGATCCCTATCCCCGCCTC CCCGGCGAATGCCGG  48 120
      CC2242 2440950 .. 2440963 -  -9.5  -3.14931   GCCAGCGTTTACCAA               CCGGC GCTG GCCGG                TAACCTTATCCGATC  61 31
        hslO 2439776 .. 2439801 - -18.3   -4.7497   TTCAGGCACGAAAAA         GGCCGGCTCCC ATCC GAGAGCCGGCC          TTTCTTGTTCGCTAT 100 67
      CC2240 2438856 .. 2438900 -  -7.6  -3.72695   ATGCGGCCGAGGAAA GCTCGCCCGAGCAGGGCCTC TATCT GTGGTCCTACACGGTCGAGA TCGAGAACCACGGCG  64 302
      CC2237 2436264 .. 2436285 -  -7.2  -4.11216   GCGGCATCGCCAAAA           GGCCCGTG TAAAAG CACGCGCC            CAGCAAACCGCATCT  72 95
      CC2236 NONE
      CC2235 NONE
      CC2234 NONE
      CC2233 NONE
      CC2232 NONE
      CC2231 2433355 .. 2433365 -  -8.2  -4.07568   GGTCGCCGCCGAAAA                 CGCC GGT GGCG                 GCAAGAATGGCCACG  73 214
      CC2230 2432510 .. 2432522 -  -4.7   -3.1706   AAGCTACTTGAGGAA                GTCGG CGA CCGCC                TGGGCGAACGCTTGA  48 1
      CC2229 2431464 .. 2431488 -   -20  -4.24204   TAGGGACATGGAAAA          GCCCGCCCGG ACGAA CCGGGCGGGC          TTCCTGGATCAACGC 100 51
      CC2225 2427472 .. 2427489 -  -2.6  -4.07568   GTTTTCGCGTCAAAA             CGTGTC CGTTTT GACGCG              CGAGGCTCTAGTCCG  57 33
      CC2220 2422537 .. 2422553 -  -9.3  -3.40403   GCCCGGCGACTACAA              GCCCGGC ATC GCCGCGC              TGTATCGCGAACTGA  61 228
      CC2215 NONE
      CC2214 2418304 .. 2418320 -  -5.1  -3.57572   GAAGGAAAACATCAA              TCCATCG CGC CGATGTA              CGGCAGTCCCCGGCT  55 5
      CC2210 2414478 .. 2414495 -  -9.8  -2.78596   CAGCCGCCCAGGACA             GCCCGC TCCCGC GCGGGC              CAGGCGTCGTCGGCC  60 66
      CC2209 2413648 .. 2413660 -    -2  -2.71712   GTTTGTTTTGTAAAC                TAGT CTACC ACTA                CCCCAGCTCTTTCGG  39 176
      CC2208 NONE
      CC2207 NONE
      CC2206 2410932 .. 2410959 -  -4.8  -3.53343   AAGCCCTGCCCGAAA        CTGCGGGCGA CATCGTCC TGGCCCGCAA         GGATGTCGGCGTGGC  52 452
      CC2203 2409448 .. 2409482 - -14.3  -3.04144   GGGCGACGCGGAACA    CG-GCGGTGGGC-GGCC CAA GGCCTGCCCACCGATCG    CGACTTGTCGGCTTT  78 39
      CC2202 2408820 .. 2408834 -  -5.6  -3.30159   GGAAGCCGGGCACAA               CCCGAA ACT TGCGGG               CCTACGCGATCGCCG  52 27
      CC2201 2408149 .. 2408166 -  -2.5  -4.19238   GGCTCAAGGTCAAAA             TGGCGCG ATTT CGCGTCG              TTTGACGGCGCCGTA  59 2
      CC2200 2407328 .. 2407374 - -10.1  -2.90763   TCGAGACGCCACAGA CCGAGCACGCCCCGCCGCTCAGC TTC GCTCAGCG-CGCCGCGCG-TCGG TTTCCGGTCAGCTAG  61 68
      CC2193 2399324 .. 2399356 - -12.1   -3.0806   TCCAAATCCGGAAGA     CG-AGGAGCCCTCC CCCGAC GAAGGGCTCCTGCG      CCGCTTCAGGTCGTC  68 31
      CC2192 2398987 .. 2399003 - -10.1  -2.69471   GGAGGTCGACAGAAC              CTCAGCC CTC GGCCGAG              TCGCGGAAATAGGCC  60 10
      CC2191 2398567 .. 2398594 -    -4  -3.36276   GCACAAGAAGGAAGA        CCAGCGTCGGATC GAA GA-CCGGCACAGG        TTGATCCACCGGAAA  48 142
      CC2190 2397674 .. 2397685 -  -5.8  -2.70932   CCGCCTTCGGAAGGA                GCGA CCTT TCGC                 TTGATCCGTTAAGCC  46 197
      CC2188 2396993 .. 2397007 -  -4.9  -3.78778   CTATGAGAGCAACAA               GGGCC GCTAG AGCCC               TTTAGCTTTAGATGG  58 138
      CC2186 2394470 .. 2394505 -    -6  -3.58343   CCGACCACTGGCAAA    CGCACTGGGAG-CGAGC CTT GCCCAACGCCGAGCGCG    TGGAGCAACAGGACT  57 482
      CC2182 2391954 .. 2391964 -  -8.2  -3.53224   CAGGGGGTGTCGAAA                 CGCG GTG CGCG                 CGGCCCCTGGGTCCC  63 110
      CC2179 NONE
      CC2178 2384803 .. 2384835 -  -7.5  -4.09739   CCAATCCCCGTAAAA      CCGGTTCCCTCTCCC AGA GGGAGAGGGTGGCCG      CGAAGCGGTCGGGAG  70 140
      CC2175 2382858 .. 2382913 -  -8.2  -3.87994   AGTCAGGGCCAGAAA CGATTAGAGCGCCCCCAGCG-AGTCGG AAA CCGATTTCGCCAAGCGCGCCCTACTCT TGTTCACCTTGGTGC  71 205
      CC2174 2381303 .. 2381324 -  -6.5  -4.42386   TGGCCAGCGAGAAAA           CCTCAGTGC AGCA GCAGCGAGG            CGATCAGCAGCACCG  76 6
      CC2173 2379839 .. 2379867 -   -16  -5.23316   CACGATAGCAAAAAA        CGCCCGCCAGTC TTTGG GACCAGCGGGCG        TTCTTGCTCATGCCT 100 62
      CC2172 2378325 .. 2378355 -  -4.1  -3.03903   AAAACCGGTCCAATA      TCCTTCCTG-TGTT GTTC AACAACTGAAAGGA       GGTGGTCCAGTGTCT  45 212
      CC2170 2374767 .. 2374777 -  -2.4  -4.13014   TCTACATCCGGAAAA                 CGCC GAA GGTG                 GTCTCTGGGATCGGC  59 1
      CC2169 2373854 .. 2373884 -  -3.8  -3.68619   CCCAATCTAGCGAAA       GCGCGAAGACCGAC GGA GCCAGGCTCCGGAC       ACAAACTCTATTCGA  56 33
      CC2168 2371797 .. 2371826 -  -4.1  -3.07344   GGAGGGTCCAAGAGA       CCCCATGCCG-CCG TTA CGGACGCCTTGTGG       GGGGATGTCCGCAGC  45 66
      CC2167 2370909 .. 2370924 - -10.4  -3.08679   GGGGCCTATCGAAGA              CGCCGA GCGT TCGGCG               GTCGCAGCCTTGCAG  59 362
      CC2165 2369151 .. 2369178 -   -17  -4.61873   CTCCAGAAACGAAAA        CGGGCGG-CGAGG TCG CCCCGGCCGCCCG        CTCGCTTAGATTTGT 100 51
      CC2164 2368572 .. 2368593 -  -2.3  -3.15056   AGTCCGAACTGAAGA           TGACA-TCGG GAG CCAAGCGTCA           TGGCTCATCCTGAAC  43 110
      CC2162 2367240 .. 2367267 - -14.1  -3.43071   GGCCAGACGAACCAA        GAGCGCCGGCG GCTTTG CTCCGGCGCTC         TTTCGTATTCACGGC  79 58
      CC2160 2365121 .. 2365136 -  -8.2  -2.89564   TTCTGATGTCACAGA              CGCGCC GGTG AGCGCG               CCTGGAGCAGGCCTT  55 39
      CC2159 2364898 .. 2364933 -  -3.8  -2.92157   TACGAACGGCACATA    GTTG-GCCACCGGCGCC ACC GGCTGCGGCAGCTCCAC    GCCCATGGCCTTCAG  44 95
      CC2158 NONE
      CC2157 2363712 .. 2363731 -  -4.8  -2.85668   GACGCGGACAGCAGA            CTGGACCC CCAT GGGACCGG             CGGTCACGCGTGGAA  46 29
      CC2156 2362154 .. 2362175 -  -6.5  -3.71672   CGGTAGCAAAACCAA           GGGCCTCAG CGTG CTGAAGACC            CACCTGGACTTCTTC  61 416
      CC2151 2356733 .. 2356747 -    -7  -2.87132   CTTCCGGGCGACAGA               GTCCGC GTG GCGGGC               GGCCAAGTGTACGTC  50 424
      CC2148 2351937 .. 2351960 - -19.6  -4.73108   GTTAGAAAACGAAAA          GGGGCGACGG TCGC CCGTCGCCCC           TTCGACTTTAGTGCA 100 58
      CC2147 2350597 .. 2350631 -   -15  -2.85668   CACGCTCAGACCATA    GCCCCCGCCGGCGAC CACGAT GTCGGCGGCGG-GGC     TGGATGCCGAGCGCC  77 286
      CC2145 2350417 .. 2350429 -  -3.4  -3.17075   CTTCCGCGAAGGGAA                GATC GCCGA GATC                GTTGAGTACTGCGAC  45 70
      CC2143 NONE
      CC2142 NONE
      CC2141 NONE
      CC2140 NONE
      CC2139 NONE
      CC2138 2344833 .. 2344847 -  -8.6  -3.21199   TAGCCACTAAGCCAA               CTCGAA CGG TTCGAG               GCCCGCCAGGCGCAT  58 2
      CC2137 2341820 .. 2341865 -    -9  -3.06696   GTCGGCTCGAAGAGA CGACGG-AGGGGAAGCAGTAG GCTCT CCAGCACTTCCCCTTCCGGCG CGGAGTTTATCCTCG  60 107
      CC2136 2339768 .. 2339781 -  -5.9  -4.07885   CACGGCGGCCGAAAA               GGCGA GCCC CCGCC                CGATCTCGGAGTACG  66 520
      CC2134 2338443 .. 2338489 -  -7.2  -3.19246   TGAACGTCAACTGAA CACCCCCACGCAACAGATGAAA AGC CTTTTTCCATCGCGTGCGGGCG GGACCGATTGTCTCG  56 42
      CC2133 2338101 .. 2338113 -  -2.6  -3.04792   CGATCAGGCCGAAGA                CGCC TTAAG AGCG                CTCGTTCCAGCCATA  41 17
      CC2132 NONE
      CC2131 2336152 .. 2336169 -  -2.5  -3.29144   CCACGCGGGTTACAA             GGGGCTG CTGA CCTCCCC              CACCATTCACCACAA  45 331
      CC2129 2334744 .. 2334769 - -18.3  -2.52464   CGGCGCGGTAAGGGA         CGGGGCTGCCC GCGA GGACAGCCCCG          CCAGATAAGCGCTAG  86 37
      CC2125 2330535 .. 2330560 -  -3.9  -4.18018   GTGGCGGATGGAAAA         CTGAGCTGCCA GCTC TACCAGCGCAG          CGCCGACGTGTTCTT  63 314
      CC2121 2327208 .. 2327231 -   -16   -5.5112   GCGATGAAGAAAAAA          GGGCGGAAGC TCTC GCCTCCGCCC           TTCGGTTCATCCGCG 100 75
      CC2120 2325900 .. 2325925 - -16.9  -4.62475   ACCCACAAACGAAAA         GCCCCCGG-CCT GGG AGGACCGGGGGC         TTCGTGGGATGAGCT 100 55
      CC2119 2325033 .. 2325065 -  -8.3  -2.80816   GCTCGACCGACGAGA      TCGCCCGCGCCCTAT CCT ATGCGACGCCGGCGA      TCCGCCAGTTCTCGG  52 198
      CC2117 2323682 .. 2323692 -  -4.6  -3.53012   CTCGTCGTCGCGAAA                 GCCA TGA CGGC                 GCCGAGCACCACGAC  52 142
      CC2115 2323290 .. 2323303 -  -2.3  -2.78508   GACGGGGGAAAACAC               TCGGC TCAG GCGGA                AGCCATTCTGCGTGG  39 76
      CC2113 NONE
      CC2112 2320908 .. 2320921 -  -4.5  -3.32844   CGCCCTACTTCAGAA               GCTGCC AGC GGC-GC               GCCCAGCGGCTCTTG  48 1
      CC2111 2319901 .. 2319911 -  -5.4  -3.16564   CGGCTATCTGACGAA                 CGAA GAG TTCG                 AACAGTACGTCCGCC  47 524
      CC2108 NONE
      CC2107 2317251 .. 2317264 -  -2.3  -3.53012   GGGGCGTTCTCGAAA               GCACC TTCT GGTTC                TACGCACTGAACGCG  47 266
      CC2097 NONE
      CC2096 NONE
      CC2095 2305529 .. 2305572 - -16.8  -2.66272   TCGCATCTAAACTCA TGTGTCATCCCGGCCGTAGCG AAG CGC-AGAGCCGGGATGACACG GACTTTAGTGACTAA  80 30
      CC2089 2297268 .. 2297292 - -13.6  -4.65933   GAGTTTCAAAAGAAA          TCCTCCCGGC TTTTG ACCGGGAGGA          TGCTTGGTTTTCGCG 100 57
      CC2088 2296586 .. 2296622 -   -13  -4.57341   AACCGGCGTCAAAAA    TCGTCCTCACCCTGAG CCTGT CTAAGGGCGAGGACGG    CTCCGCAGATCCGAT 100 41
      CC2085 2294915 .. 2294967 - -12.8   -2.6914   GATTTCGGAGAGAAG CGCGTCGAGCGGCATGGACGGGAT GTAGGCG ATCCCGTCC--GCCGCCCCAAGCG GCGCCTTAAGCCCCC  68 31
      CC2084 2294359 .. 2294369 -  -5.4  -3.34043   TTCATGACCGTAGAA                 TGTC TGC GACA                 CGCCGGCGAAGATAA  50 1
      CC2083 2293178 .. 2293229 -    -2  -4.15044   TTTTCGTCGAAGAAA GCGTGAACGCCTTCGTGTCCCTCG AAAT CGGGGGAATCGAACAAGGTCATGC TGCCGGTCTCGCCTC  59 86
      CC2082 2291685 .. 2291696 -  -3.6   -3.2794   GCTCACCCACACCAA                GACC TACC GGCC                 CTATGGCAAGGTCCT  47 495
      CC2079 2289310 .. 2289325 -  -4.7   -3.7732   GCTGCACATGAACAA              GACCT GGCGCG AGGTC               GCTCGGCAACTCGAG  58 310
      CC2076 NONE
      CC2075 2285715 .. 2285750 -  -3.2   -3.8917   CTGGAAGGATAACAA    GCGTCGCCAGACCGAGA AGA TCCCGACCTT-CGACGT    GCTCCACAAGTTCCC  58 338
      CC2072 NONE
      CC2071 2282576 .. 2282590 -  -4.2  -3.25823   GGCTTTGCAGACTAA               GCGC GGCGGAA GCGC               TTGATGCTCCAGTAG  48 7
      CC2070 NONE
      CC2069 NONE
      CC2068 2279208 .. 2279220 -  -7.7  -3.01791   ATCCGTTGCTGAACA                CCTCA TCC TGAGG                TGCGCGCTCTTGAGC  54 163
      CC2060 NONE
      CC2059 NONE
      CC2058 2268309 .. 2268329 -  -7.6  -3.53012   TGCCTGCGCGGGAAA           GGC-AAGCG ACCG CGCTTCGCC            GCCCTCGGATCGGCG  60 238
      CC2057 NONE
      CC2056 NONE
      CC2055 NONE
      CC2054 2263242 .. 2263258 -  -2.1  -3.42699   ACTTAGCCATGACAA              GGCTGTC ATG GCGAGCC              CCAAGAAAACGACTA  47 38
      CC2053 2261919 .. 2261960 -  -9.3  -4.05788   GGTGTTTAAAGGAAA GGCGCTCGGCGCGG-CGC TTGCGGG GTGTCCGCGCCGAGCGAA GATAAGCGGCTTCAG  76 231
      CC2052 NONE
      CC2051 2257909 .. 2257936 - -18.4  -4.16016   CGACCTGTCAACAAA        CGGGGGCCGGTC GTCC GAACGGCCCCCG         TCTAACTCCAACAGG 100 42
      CC2047 2253367 .. 2253397 -  -6.3  -4.07885   TAGCGCGGTTCAAAA      GCAAGAGGGTTAAC ACTG GTTAACCAT-TTGC       CAGGCGGATTGTCGC  67 269
      CC2044 2249230 .. 2249252 -  -9.8  -3.40403   CCGGCTCTACGAGAA           GATCATCGCC CAG GGCGGCGATC           CCGTCGTGCCGCCCC  65 364
      CC2039 NONE
      CC2038 NONE
      CC2037 2240603 .. 2240615 -  -3.4  -3.68674   AAAACTGCGAAAATA                CAGA TTATC TCTG                CTGGACCTCAAGCTG  54 74
      CC2036 2239542 .. 2239568 -  -9.4  -2.62184   CCTCGCCCTACATCA         CCGATACGCCGA AAA TCGGCATTTCGA         CCGGAACCTACATCG  51 209
      CC2034 2237045 .. 2237096 -  -3.5  -3.16564   GCTCTACCGGATCAA GCGGGGCGACGTTGGAC-GAGCGTC GCAG GACGCCATGGCCGCCCTCGCCC-GC CGCCTGATCGACAAG  45 286
      CC2031 NONE
      CC2030 2234184 .. 2234197 -  -3.7   -4.0942   TACGGACGAGACAAA               CGCTG TCGT CCGCG                TTCCCTCCCTTCGCC  61 172
      CC2029 2232217 .. 2232269 - -17.8  -3.21726   CGCGAGAAGACTCAA GCGTTTCATAGGCGCGACGGTGGAG ACGT CTCCCCCGTCGCGCCAGTGAAA-AC AGCGTCACTCGGTCT  91 30
      CC2028 2230691 .. 2230703 -  -2.6  -4.56367   CAGGCGAGAAACAAA                CCCG GCGCT CGGA                ACCTGCGCGCACCCC  68 159
      CC2027 2227479 .. 2227509 - -11.1  -2.71731   CGCAGTGCTTAAGGA      CGGGTTGAGAGCGC GAAG GCGCTCCCG-CCCG       GCTAGAGCCCTTTCA  63 203
      CC2026 2226966 .. 2226983 -  -4.7  -2.87132   TCGCGTCCGGACATA             GCGAACC TCCT GGCGCGC              TATTTACCCGGATAA  46 68
      CC2025 NONE
      CC2024 2225880 .. 2225894 - -11.4  -3.28712   GCTGGCCTTCGACAA               TCGGCC GCG GGCCGA               CGTCGAGGCACGGAT  66 200
      CC2021 2223925 .. 2223941 -  -9.3   -3.9281   ACCACTGTCAAAGAA              GGGCCGC AAG GTGGCCC              ATGCCCGTTTTCCGG  74 123
      CC2020 2222460 .. 2222472 -  -6.2  -3.01924   GAGCCTCGCCGAAGA                CGCC CTGGC GGCG                GCGGCGACCGAGGAA  48 58
      CC2017 2218864 .. 2218897 - -18.1  -2.94365   CCATACTTTACAAAC     CGGACGGGCGGCTGG ATCA CCAGCCGCCCGTTCT      TGTTGAGGGCTGCGC  90 8
      CC2015 2216490 .. 2216508 -    -8  -3.65529   ATATGGTCAGCCAAA             CGGGCATG CCG CGCGCCCG             CGTCCAGCGCGAGAT  60 266
      CC2013 2213671 .. 2213703 - -14.1  -2.52464   CGCCCGCCGAACTCA      TGCAGGAGGCCAACC GGT GGTTGGCCCGCTGCG      AGGCGATCGTACGCC  65 452
      CC2010 2211704 .. 2211726 -    -9   -3.1505   AGCACGCCGGATCAA           GGCCATCGGC GAG GCCGAAGGGC           GCGCCCTTATGCTCC  56 290
      CC2008 2210311 .. 2210336 - -16.9  -2.57132   GGGCCGTCTCAGAAG         CGTCCGCC-CCG CTC CGGTGGCGGACG         ATACACTGCTCGCCT  83 70
      CC2007 NONE
      CC2006 2208369 .. 2208382 -  -2.3   -3.5394   AAAGGTGGGCTGAAA               GCCCG TGCT CAAGC                GTACTTTCCGTCGAA  49 20
      CC2005 NONE
      CC2004 2206833 .. 2206854 -  -6.5  -3.06696   CTCTGTCTCAATATA           GGCGCT-CGC ATG GCGGAGAGCC           AAGCGTGACCGAATC  51 65
      CC2003 NONE
      CC2002 NONE
      CC2001 2204775 .. 2204801 - -20.2  -4.17316   ACCGGGCGAAAAGAA         GGGCTCCGCGAC AGG ATCGCGGAGCCC         TTTTCTTTTGGCTGA 100 174
      CC2000 2203929 .. 2203950 -  -7.3  -3.17206   GAAGAGGCAGTAAGA           GACGC-CCTC TCT AAGGCGCGTC           GCCGGGGGCGCCAAG  56 14
      CC1999 NONE
        surE NONE
      CC1997 2200966 .. 2200994 -  -8.8  -3.07005   AACCAACCTTTAACA        TCCTGAGACGCG ATCAA CGCGTCCCCAGA        AACTCACTGATCCTT  57 29
      CC1996 2199045 .. 2199067 -   -17  -4.87803   TAGGCGCAAAGAAAA           GGCCCGCTCC AAC GAAGCGGGCC           CATCCTGATCAGCGC 100 34
      CC1992 2196462 .. 2196475 -  -3.1  -4.43844   TCAGCATGGATAAAA               GC-TCG GAG CGACGC               CGGGTGACGCCTGGA  67 161
      CC1991 NONE
      CC1990 NONE
      CC1989 2193529 .. 2193553 -  -5.6  -3.16742   CCGAAGGTTGACGAA          GCGCCGCTCA GACGG CGATCAGCGC          CGCCGCCAGTCTCCG  51 8
      CC1988 2192770 .. 2192800 - -22.6  -3.44146   GGGGTCCAGAACGAA       GAAGGCCCGCCGCG AGT CGCGACGGGCCCTC       CCCTTACAGCATTTT 100 51
      CC1987 2191612 .. 2191624 - -10.5  -4.19953   CACGGAATGGGAAAA                CGGCG GCA CGCCG                TGGCAGGCCGGCACG  78 442
      CC1985 2188533 .. 2188549 -  -5.8  -3.90588   CACCCTCGAAGCAAA             CGTGCGC CCCT GCGC-CG              TGCAAGGCTTCTACA  62 97
      CC1984 2187564 .. 2187583 -  -9.3    -3.922   AAAGGCGGAACGAAA            CGGGATC ATCGAA GATCCCG             CCGCGATCTACATGC  74 33
      CC1983 2185791 .. 2185805 -  -2.1  -3.65529   ATAGTTCCATCTAAA               CCAGA CAGGC TCTAG               GCGTGAAGGGTCAGC  49 22
        ccrB NONE
      CC1980 2182859 .. 2182873 - -11.4  -2.87564   GGACTGGTCTAGAGA               TCCGCC AAA GGCGGA               GACCCGCGCCCCTCT  64 75
      CC1977 2179403 .. 2179431 -  -2.4   -3.5944   ACGTAGATCGCGAAA       CTGGTCAATGCCGC AAC GCGGCG--AACCAG       CGATCGATCATCGCC  49 1
      CC1976 NONE
      CC1975 2177010 .. 2177020 -  -8.2  -2.70932   CTTTGCCTTCAACCA                 CGCC GAC GGCG                 GGCGGGTGAGCCCAG  54 429
      CC1971 2170834 .. 2170855 - -17.3  -3.59262   GGGTAGACTGGGAAA           GGCCGCGGA GCGA TCCGCGGCC            TTTTCTTTTTCCGGC 100 54
      CC1967 NONE
      CC1966 NONE
      CC1965 2162554 .. 2162582 -   -14  -4.36914   GCGGCGGCGATAAAA       CTCGTA-CACCCC CTAA GGGGTGCTACGAG        AGGTATGGTGCGGAT 100 160
         tig 2160995 .. 2161018 - -17.4  -4.98531   GCCTGAAACGAAAAA          GGCGCGGCCC TCGC GAGCCGCGCC           TCGTTCAATTTCCGC 100 52
      CC1963 2160189 .. 2160212 - -17.4   -5.5074   CAACGCAACAAAAAA          GCCGCCGACC TCCT GGCCGGCGGC           TTTGTCGTTGAAGCG 100 48
      CC1961 2157841 .. 2157866 - -20.5   -4.7497   GTTATCCACGAAAAA         GGCGCGCCATC CGAT GATGGCGCGCC          CTAATCGCTGCAGGA 100 49
      CC1960 2155042 .. 2155076 - -15.6  -3.55203   AAAAGCCCCGTCAAA     CGCGAGCGGCGCGGGA AAC TCCCGCGCCGCCTAAG     TTACCATCGATAAGT  86 45
      CC1959 2154624 .. 2154650 - -14.4  -4.67641   AGCGGAAAACGAAAA         GCGGGACGTCAA GCT CCGACGCCCCGC         CCTCGACACGATCGA 100 49
      CC1958 2152912 .. 2152947 -  -4.6  -2.56596   GCGCGGACGAACTGA    TGGCCGCCGCCCAGATC CAT GATC-ACGCGGCGCGCA    GGCGCAGCTATGAGA  42 60
      CC1956 NONE
      CC1955 NONE
      CC1954 2149920 .. 2149943 -  -3.7  -2.63991   CGGAACGGAACGAAG          GCCGTCGCA AACCCA TGAGTCGGC           ATCCCCTTGCTCGCT  41 39
      CC1953 2149458 .. 2149484 -  -2.1  -3.04322   TTGAACTTGCGAACA         GGCGTCTCCGG AATGG CCGGAACCACG         GGTTCGTCTCGGACA  41 81
      CC1952 NONE
      CC1951 2147955 .. 2147967 -  -4.7  -3.25223   TAGCGAGACGACGAA                CGCTC ATC GGGCG                AAATCCACGCGGGCG  48 16
      CC1950 NONE
      CC1949 NONE
      CC1948 NONE
      CC1947 NONE
      CC1946 2143365 .. 2143407 -  -8.3  -2.78816   GCAGGGTCCAGGAGA CGGCGGGGTTGG-CGAAGAA CGCT TGCATCGGCCTACTCCGCCG CGATCTTGGCGGCGC  54 15
      CC1945 NONE
      CC1944 NONE
      CC1943 NONE
      CC1942 2141314 .. 2141335 - -11.5  -3.68222   TCTTAAGTCCAACAA           CGGCGCGCC GCGT GACGCACCG            CCTACCCCGGATTCG  76 50
      CC1941 NONE
      CC1940 2140341 .. 2140353 -  -4.8  -2.60219   GAGAATGGTGACAAG                CGTC TGCAT GACG                TCGCTTAGCCCTTCA  43 30
      CC1939 NONE
      CC1938 NONE
      CC1937 NONE
      CC1936 NONE
      CC1935 NONE
      CC1934 2132086 .. 2132114 - -11.6  -3.25918   CAACGCGGAAAGATA        GGGCGTCCACGG AACCG CCGCAGCCGCCC        CCTCCCATCAAATGC  72 33
      CC1933 NONE
      CC1932 2131113 .. 2131144 - -21.6  -4.11216   GCGCGACGGGCAAAA      GAAAGGCCGCGCGG ATCG CCGCGCGGCCTGTC       AGTCATCGTCGGGGA 100 215
      CC1931 NONE
      CC1930 NONE
      CC1929 2127561 .. 2127596 -  -9.1  -3.14132   CGCCCGCGTGATCAA   GGCCATCGACCGCGAAG GCTT CTTCGCGG-CGAT-GCG    GACCGCACTGCTCTA  61 38
      CC1927 2126383 .. 2126396 -  -8.1  -2.62263   ACCTCCGCTAGATCA               TCGCC GCTT GGCGA                CTCAGGCCACGAGAT  53 27
      CC1926 NONE
      CC1925 2121942 .. 2121978 -  -6.4  -3.81027   CGCAACCAACGCAAA   TGCCAG-GCCCTGGCCG AGGC CGGCCATGGCGCCCGCT    GGGCCTATGCCTATA  62 181
      CC1923 2120273 .. 2120308 -   -14  -4.02132   CGCCAAATCGATAAA    GAGTTGGGACCGGACT ACTT AGCCCGGTCCCATGTC     AGGGTCGCGACGGTC  90 69
         tsf 2119202 .. 2119232 - -14.7  -4.09685   TGGCAGGCGTGAAAA       GGGCGCGGCGC GCGTCTAAT GCGCCGCACCC       AATTTATCGATCCGA  93 67
      CC1921 NONE
      CC1920 2117747 .. 2117759 -  -4.7  -4.25104   CGCTCCCCATGAAAA                CTCGC GAT GCGGG                CGATTAGACCTGCAT  68 29
      CC1919 NONE
      CC1918 NONE
      CC1917 2114909 .. 2114922 -  -3.1   -4.0044   AAGCATGATCAGAAA               GC-CGA TCA TCGCGC               GAAAATACTCTCCCC  58 43
      CC1916 NONE
      CC1915 NONE
      CC1914 2110665 .. 2110691 - -10.9  -2.58544   CCTCACGGCGAGAAG        GTCCCCCTACGT AACC ACGC-GGGGGAC         GATTCGCTTACTTGT  62 33
      CC1913 NONE
      CC1912 NONE
      CC1911 NONE
      CC1910 NONE
      CC1909 2106289 .. 2106299 -  -3.2  -3.16055   TAAACTGCTGATTAA                 CTCC AGG GGAA                 GCCGACCGCGTCTAG  44 37
      CC1908 NONE
      CC1907 2103886 .. 2103902 -  -6.5  -4.12188   CCAGGAGCTGGAAAA              GGTCGCC CTG AACGACC              CGTACTTCGTCGATC  69 319
      CC1904 NONE
      CC1903 2098204 .. 2098235 -   -16  -2.83903   GCTGCGAAAAATGGA      GCAGGCCCTGATCCC GCC AGGATCAGGGCCT-C      TTGTTATTCAGGCGT  83 33
      CC1896 2092898 .. 2092921 -    -8  -3.30771   CGAGACCCTGCACAA          GTCCCGCGCT CTGA AGCGCGCGGC           CGAAGAGGCCTGGCG  55 73
      CC1893 2088487 .. 2088526 -  -9.8  -2.73364   CCGCGATGTCAAGGA  TTCTGGGACGGACCGTGC GCTT GCCCGGCCCGTCCGTGGA   AGGTTCTTCAGGCTT  60 39
      CC1892 2086528 .. 2086553 - -16.9  -5.64421   AGGCCAAAGAAAAAA         GCCCTCCGATC GCAA GACCGGAGGGC          TTTTTCGTGGAGGGT 100 52
      CC1888 2081917 .. 2081934 -  -3.3  -3.60792   CGGCCAATGTGGAAA             CGCTGCCC GAG GGTC-GCG             CCGTTCCACCACGTG  51 57
      CC1887 NONE
      CC1886 2080873 .. 2080896 -  -7.4  -2.94144   GCGTGATGGAAATCA          GCCGCGCGG ACTATCG CCGC-CGGC          TATCCAAGGCCCTGG  53 57
      CC1881 NONE
      CC1880 2076591 .. 2076627 - -11.6  -2.83119   AACCGCGTACAACTA    GAAACCTCACCCTGAG CTCGT CGAAGGGCGAGGTTTC    GATCTCATCAAACTA  67 38
      CC1876 2069696 .. 2069706 -  -2.4  -2.79796   GCTCACTTCACTAGA                 TCGC TTG GCGC                 GGAACCGTAAGCGGT  39 125
      CC1875 2067285 .. 2067297 -  -6.9  -2.84602   TGGACGTCAGTAAAG                CCCGC TCA GCGGA                TCCGGCTTTTGTGTG  50 4
      CC1874 2066024 .. 2066057 - -15.3  -4.19238   GGCCGAAGTTGAAAA     TGATAACGCCCCGGA TCGC TCCGGGGCGTTTTCT      TTTGGTCGCTCGGCC 100 50
      CC1869 2060911 .. 2060922 -  -2.2  -3.04263   AGCCGAGCCTGAACA                GGAA ACAT CTCC                 TCCGGAATCCCTAAG  41 36
      CC1868 2060275 .. 2060294 -   -15  -3.56643   TCCAGACGCTTCAAA            GGCCTCCC CGAA GGGAGGCC             TTTTTCGTTTCAGGC  85 48
      CC1866 NONE
      CC1865 2057813 .. 2057825 -  -2.6  -3.14344   GACCGCGGCCATTAA                GCCA CCTCC CGGC                GCCGTGCGCCGATAC  43 9
      CC1864 NONE
      CC1863 NONE
      CC1862 NONE
      CC1861 NONE
      CC1860 NONE
      CC1859 NONE
      CC1858 NONE
      CC1857 2051663 .. 2051680 -    -4  -4.03888   GACCGAGAAGAAGAA             GACGCC CGGCAT GGCGAC              CATCGAGTTCCTGCC  60 335
      CC1854 NONE
      CC1853 2048919 .. 2048936 -  -2.7  -3.01712   CCGCCTCGCGGAACA             TCGC-CAG CGG CTGCACGA             GCGTCCAATCCCGGT  41 128
      CC1852 2048369 .. 2048419 - -13.2  -2.52623   GCTGGGCGACAAGAT CCCGGC-CGCCACGGCCCTCCAG TGGGGC CTGGTGAACCGCTGCGTGCCGGA CGCCGAGCTGATGGT  65 238
      CC1849 2044948 .. 2044986 - -16.7  -3.91084   CGAGGCGCAAGGAAA  TCGGCGCGGTCATGCCCC GCTT GGAGCACG-CCGCGCCGC   GATTGGCTACTTCTT  95 32
      CC1848 2043763 .. 2043784 - -12.9  -2.53715   TCGAGGATTACGAAG           GCGCCGGGC GATC GTCCGGCGC            TTTTTCGTTTGGGGT  67 50
      CC1846 NONE
      CC1845 NONE
      CC1844 2037422 .. 2037443 - -11.5  -3.85698   CTGGCGGCTTAGAAA           TCCTCCCCC AAAC GGGGGAGGT            GTCGGCGCAGCCGAC  79 121
      CC1841 2033872 .. 2033900 - -21.8  -3.75153   CCCTGCGAAGTCAAA        GACGCGCCGCCT GGGGG AGGCGGCGCGTC        TCCGCAGGACTTGCC 100 136
      CC1840 2032458 .. 2032472 -  -4.2  -4.29738   GGACAGCGAGGAAAA               GCCG CTGCTCC CGGC               CAGGCTGGACGTGGT  67 437
      CC1835 NONE
      CC1834 2029176 .. 2029190 - -11.4  -3.09671   ATCGCAATCGTAATA               CTGGCG GAG CGCCAG               TCGGCGGCGTTGATC  66 421
      CC1833 NONE
      CC1832 2027123 .. 2027138 -  -2.4  -3.36492   TGCGGAAGCTGAGAA              GCGCCA TCAG CGGCCC               CTTTCCGGATAGGCC  45 16
      CC1831 2026051 .. 2026072 -  -5.1  -3.28791   AGCTCCGGCTTACAA           GCTCTACGCC ATG GCCG-AGAGC           ACCCCGCCCAAGCCA  49 321
      CC1825 2017387 .. 2017404 -  -2.7  -2.90763   GCTATATTTCAGAGA             CTTAGAA CGCG TTCTAGG              GGCGCAGAATGGTGG  40 21
      CC1824 NONE
      CC1823 NONE
      CC1822 NONE
      CC1821 2014001 .. 2014017 -  -5.1   -3.1355   CCCAGCGACATCGAA              CCGCACA TTA TGTGCAA              AAACGCTGATTGTCT  48 79
      CC1820 2013535 .. 2013561 -  -2.9  -4.82901   GCTTCGGGAGAAAAA        GACTGGAAGCGA GCTG TCGCG-CCTGTC         GACGCCTTAGACACG  75 58
      CC1818 2009735 .. 2009765 - -10.5  -4.08216   GGACCGCTTCGAAAA      GCGCAACGGCGAGTG GCG CA-TCGCCG-CGCGC      CAAGTGATCTTCGAC  75 210
      CC1814 2006706 .. 2006741 - -15.6  -4.70879   GCGAAATCTCAAAAA    GAAG-AGCCAGCGTCAC CCG GTGACGCTGGCTTCTTG    TTGTCGGAAAGGTCG 100 82
      CC1812 2003262 .. 2003289 - -15.6  -3.58343   CCGACTACGCCGAAA        GCCTCAGGCACT ATTC AGCGCCCGAGGC         CTGAGGCCGGCTTCA  86 38
      CC1809 1999399 .. 1999422 - -17.4  -5.52384   CGCGCACCAAAAAAA          GGCGGCGGCC TTTC GACCGCCGCC           AGATGTCCGAGGACC 100 53
      CC1808 1998411 .. 1998446 - -21.9   -4.8622   GGCCTGAATCAAAAA    GCGCGTCGGGGACGG TGTGAT CCACCCCCGACGCGC     CTTAATTCCGACTGT 100 79
      CC1801 1990747 .. 1990791 -   -17  -2.53213   GAACCGGCGAACTGA TGGCGGTCGGCGGCCAGTCG ATGAA CGCCTGGCCGCCGCGCGCGA AGGCTTGAGGCTCAG  83 37
      CC1799 1988017 .. 1988046 - -17.8   -4.3208   GGCTAGAACGGAAAA       GGGCGGCGCTGC CGATCT GCCGCGCCGCCC        TTGTTCTTTGGATCC 100 49
      CC1797 1986439 .. 1986452 -  -2.3  -3.27525   TTCGGCCAAATGCAA               CGCCA CGAA TGCCG                ATACTTCGAAAATAG  45 50
      CC1796 1984695 .. 1984713 -  -9.6  -2.71712   TGGCCTTCCCGAAAG             CAGACCTT CCC AAGGTCCG             AGAAGAGTCGAGGCT  57 104
      CC1793 NONE
      CC1792 1982732 .. 1982744 -  -4.9  -3.72576   GTGCGGCGCATTAAA                TAACA TAA TGTTA                TTTAATATTCATGAC  58 85
      CC1791 1980021 .. 1980037 -  -2.1  -2.58544   GCTCACGCTCAGAAC              CTCGCCG ACA CGCCGAC              CATCACGGCCCTGGG  38 2
      CC1790 1978936 .. 1978971 - -15.4  -3.02461   CAATGGCGCTGAAGA    CCAGCGCCGCG-GCC AGCGCGA GGCTCGCGGCGCGGG    CGTCGAGACCACCGA  74 271
      CC1785 1971144 .. 1971155 -  -7.2  -3.38522   GATGGATGCCAAACA                GCGC CTTT GCGC                 CATCGGGCGCGACCT  58 88
      CC1784 1970600 .. 1970655 -   -14  -2.57564   CTACTGCGCCAGAAG CCGCCGTTGACGCGCCTCCA-GGAACG CGA CGTTCAGTGGAGGCGCATCAGCATCCG TACTGTAGGGTTGAA  71 164
      CC1773 NONE
      CC1772 NONE
      CC1771 NONE
      CC1770 1953656 .. 1953666 -  -2.4  -3.38812   GGCCTGCGAACAACA                 CCGC AAA GCCG                 ACGCAAAGGCTGACC  45 72
      CC1769 NONE
      CC1768 NONE
      CC1767 1951023 .. 1951037 -  -2.8  -4.36914   CGCCCCGTGAGAAAA               TGGG TTCAAGG CCCA               ACGGGCGCGACCGGT  64 98
      CC1766 1949771 .. 1949798 -  -5.4  -3.05596   CAGGCCTGGATCGAA        GGTCGCGGCGCG GTGC CGCTCTACAACC         TGATGGAGGACGCGG  46 428
      CC1763 1944878 .. 1944901 -  -7.3  -3.36671   AGCTTAAGCTCAGAA          GCGCCTGGC GTGATG GCCGGACGC           TTCGCTACCGGACGA  58 30
      CC1761 1942883 .. 1942901 -  -2.2  -3.62046   TCAGGGCGCCAAGAA             GATCGGCG AGG CGCTGGCC             GCTGTCGTCGCCAAG  50 201
      CC1759 1941560 .. 1941573 -  -2.4  -2.78384   GTGCGGCTCACGAGA               CGAT CCGTCC ATCG                GCCATCCGCACGATC  39 4
      CC1758 1939014 .. 1939055 - -15.2  -3.21912   CGGCCAAGCGACCAA GGCCGGTTCTGCGGAG CCGCTAGTCC CCCCGCAGAACCGGCG  CTGGCCTTTGCGCCA  83 3
      CC1752 1928454 .. 1928480 -  -9.2  -3.21924   TGACCGGCGACAAGA         CCTTGCGGCCGG TCA CGGGCCGCCTGG         ACGGCTGCGCGCGCT  56 336
      CC1748 NONE
      CC1747 1921281 .. 1921295 -  -2.1  -2.73875   GCTGTCGGAAGATGA              TCG-CG AGAT CGTCGA               GGGACAGGCCCGGCG  39 314
       ispDF 1910446 .. 1910463 -  -2.5  -2.91728   AGGGGGAACATGAGA             GCCTCCG GTCT CGCGGGC              GTTCAGCCTAACCCA  40 42
      CC1737 1909701 .. 1909717 -  -3.5  -3.28712   GTTTCTGCGCGAGAA              GTTCGCG ACC CGCGTTC              GTCGTGACAAAGACG  47 258
      CC1734 1907366 .. 1907380 -  -6.4  -3.23853   GCTTTGCAAGGAAGA               GTCACA ATC CGTGAC               CTTGATCCTTCGTCG  53 12
      CC1733 1905401 .. 1905414 -  -3.7  -3.25823   CTCGGGTGAGATCAA               CGGCG CGGA CGACG                TCCTGATCACCGAGG  47 336
      CC1723 1894804 .. 1894814 -  -8.2  -3.13403   TGCGCCTGACCAATA                 CGCC CAT GGCG                 TTCGCGGATCTGCAT  56 206
      CC1718 1890541 .. 1890560 -   -15  -2.73243   ACGCACGCCCCAAAT            CCTCCCCC CAGC GGGGGAGG             TGTCGGCTCGAAGAG  75 138
      CC1717 1889986 .. 1890003 -  -9.1  -3.13071   AAGCCAGAGGGAAGA             CG-GGCGC CAC GCGCCGCG             TGAAGGGGCCGGTGG  61 157
      CC1716 1888870 .. 1888887 -  -4.1  -3.53012   TGCCTCGTCCGGAAA             GAGTGAA ACCT CTCACCC              TCCCAAGCTTCGCTT  51 83
      CC1713 NONE
      CC1712 1886116 .. 1886128 -  -4.7  -2.93858   CAGGACAGGGATATA                GGCCG CTT CGGCG                GGGCGGGGGAGGTGC  46 148
      CC1711 NONE
      CC1710 1882933 .. 1882972 -  -7.9  -2.74012   CGAGGACCGGAACCA GCAGCAGGACGGCGAGGGCG GCG CGC-CTCACCG-CTTGC-GC TTGGGCCCCACGTGG  52 13
      CC1709 1882512 .. 1882530 -  -5.9  -3.53012   CCCCGTCGGGGGAAA             GCGGGAC CGTTC GTCTCGC             GACGAATTTCCATGG  55 63
      CC1708 NONE
      CC1707 NONE
      CC1703 1874725 .. 1874749 -   -10  -4.09685   TTCCATTCCCCAAAA          CCCTTCTCCC CTTGC GGGAGAAGGT          GTCGCCGCCAGGCGA  78 147
      CC1702 NONE
      CC1701 1873216 .. 1873226 -  -2.4  -2.64616   GCCTGACCTACATGA                 CCGG CGC CCTG                 GTCAAGGTCGGGCAA  38 232
      CC1698 NONE
      CC1697 1869542 .. 1869558 -  -9.5  -3.17392   GACGCCTCAAGCCAA              CATCATC GCT GATGATG              CTGTTTCCGGATCGC  60 325
      CC1695 1868024 .. 1868037 -  -3.7  -2.77895   TCGACGTTCAAGAAG               GCCGG GCAT CCGGT                GTCGTACTGGCGCCA  40 455
      CC1691 NONE
      CC1690 NONE
      CC1689 NONE
      CC1688 NONE
      CC1686 1858622 .. 1858638 - -10.8  -3.53444   GCAGGCCGTTCTAAA              CGCCGC GACGG GCGGCG              ATCTTGGCCGCCAGT  71 4
        ksgA 1857738 .. 1857756 -  -4.5  -3.67864   GAACCGAAGCTGAAA             GGCGC TACTGATCC GCGCC             GCCCAGCGTCGCCCT  53 11
      CC1684 1857528 .. 1857550 -    -7  -2.61735   TCAATAGGCCACAAC          CGTC-GCCG CCCGCT CGGCTGACG           CTTCGGGTTTATCCC  48 34
      CC1683 1855697 .. 1855710 -  -3.7  -3.33696   CCCTTGCCCAATCAA               GAGCC CAAC GGCGC                CATCAGTTCCCGCTG  48 124
      CC1682 1855349 .. 1855389 - -13.2  -2.50699   TCTGAAGGAAGAGAT CTAGGGCG-GGCGACGAGC CACC GCCCGCCGCCGCGACCTTG  CCTAAAGCGCGCGTC  67 27
      CC1673 NONE
      CC1672 NONE
      CC1671 1845428 .. 1845458 - -13.9  -2.77899   CGGCGTCAGCAACGA       GCGGGAGACCTGG CGGCT CCAGGACGCCCGC       GCCATGGTCAAGCTG  67 33
      CC1669 NONE
        rpsR NONE
      CC1667 1843237 .. 1843258 - -17.3  -5.60993   GGGCGCAGAAAAAAA           CGGCGCGGA TTGC TCCGCGCCG            CCTTTCGTAACAAAG 100 59
      CC1666 1840595 .. 1840629 - -18.7  -4.25283   ACGTTGGGACTAAAA    GA-ACGGGCGCGGAGA TTGC TCTCCGCGCCCGCCTC     TAAGCTCGGTCGGAA 100 54
      CC1665 1838496 .. 1838509 -  -8.1  -3.31792   CTACTATCCCGACAA               GCAGG CGAT CCTGC                TGGCCCTGGCCGAGC  55 441
      CC1663 NONE
      CC1662 NONE
      CC1661 1835812 .. 1835822 -  -6.8  -2.85351   TGCGGGGAGACTACA                 GGGT GAG ACCC                 GCCTGCGCCAAAGGC  50 53
      CC1660 NONE
      CC1659 NONE
      CC1658 1832243 .. 1832275 - -12.7  -4.43501   AACCCATGGACAAAA      TCCTCGTCCCACC CGGCAAT GGCGGGACGAGGG      ATATGTCACGCGCTG 100 31
      CC1657 1831235 .. 1831271 -  -2.1    -4.564   AAGCGGAAACGAAAA    CCGGCGGAAGCCCTTAA GCC TCTACGATTTCCGACGG    CCGCTTGGCGTAATG  68 2
      CC1656 1830425 .. 1830436 -  -7.2  -3.14132   CCTTGCGTCCATGAA                GGCG GCGC CGCC                 GAATCGGTCAGGCGT  56 33
      CC1655 1828688 .. 1828714 - -19.5  -4.18058   AAGCAGAGCCGAAAA         TGGCCGCCGCT TTGTC AGCGGCGGCCA         TCTGGAACCCGTTAC 100 64
      CC1648 1821560 .. 1821588 -  -6.6  -3.01712   GGTCGCCGCCGAAGA       TCGCCTGGCGCTG GAAA CGGCGCT-GGCGA        CTCTGCCGGAAGATC  48 496
      CC1640 NONE
      CC1639 1816666 .. 1816701 -  -3.7  -3.03124   GTTGAGGGGGGAAGA    CCGCCGCGCGCCGGG TGTTGG CCCTAGGCTTGGCGG     CGAGGGACCTTCTCC  45 128
      CC1638 NONE
      CC1637 1814723 .. 1814750 -  -6.9  -2.52896   TGAGGTCGGAAGGGA        CGGCAGGCTCG CCCTCC CGAGCCTGCTC         CATCTGCGGCCCTAA  48 44
      CC1633 1810567 .. 1810597 -  -3.9  -3.53761   CAATGCGGCTGGAAA       TCCTCGTCCTTCG ACAAG CTCAGGATGAGGA       TTTTTCGCGAACCGA  51 173
      CC1627 1804465 .. 1804489 -  -7.7  -3.33696   TCCGTCGCCAATCAA          GCTGCAGGCGC ACG GCGACCCCAGC          ATTCCGATCAGCTTC  58 73
      CC1624 1800755 .. 1800796 - -23.8  -3.55444   CGTTGATCGCCGAAA GGCGCATCGCCGCCGCCCG GCAGG CGGGCGGCGGCGA-ACACC GCGTGATGATGCCTG 100 47
      CC1623 1797652 .. 1797668 -  -7.9  -3.01712   GGGCGGGGTTCAAGA              CCGGTCC TCC GGATCGG              ACGGCGGCCTGCAAG  54 58
      CC1622 NONE
      CC1621 1794770 .. 1794795 -  -5.5  -3.67724   TAAACCAGATAAACA         GGCTCTAAA ATCAAACA CTTAGAGCC          CTTTCAAACGCTTTG  57 68
      CC1613 1786468 .. 1786499 -  -2.2  -4.19238   TCCCTAACGCGAAAA      GCCTGCAACGCGA TGCCGAG CCGGGCTGC-GGC      GGGCCCGTCGAGGCC  59 65
      CC1612 1785358 .. 1785383 -  -2.5  -3.30124   CGTGATGGCGCACAA         CCT-CGCCAAGC TGG GCCTGCCGCAAG         TCCTGGAAGGCGCGA  45 132
      CC1610 NONE
      CC1602 NONE
      CC1601 NONE
      CC1600 1767665 .. 1767677 -  -6.3  -4.07568   CGGCGGCGCGGAAAA                TCTAC ATC GTAGA                CGACCCGCGGTCGTG  66 401
      CC1589 1755176 .. 1755199 -  -2.5  -3.65832   AAAGCGTTTAAAAGA          GCTCTAA GTATTTGATT TTAGAGC           CTGTTTATCTGGTTT  49 69
      CC1586 1752181 .. 1752193 -  -4.8  -3.36515   TGCGACGGTGAAAGA                GCGA TCTAG TCGC                CGGCGAAATAGCTGA  50 18
      CC1585 1750779 .. 1750818 -  -4.9  -3.27774   GAGTTCAACGACGAA  TCGCACGTGCGCGGCGTC TGCTC GATGGCCCGCACGC-CGA  ACCCGGACTCGGCCA  49 374
      CC1579 1744622 .. 1744678 -    -7  -3.53091   AGGCGCTGGCGGAAA CGGCCTAGAGCCCTTTCCCATGGCGG ACGGA CCGCCATGGGAGGTGGCTCATGATGG CTACTTGATCACCCC  57 26
      CC1576 NONE
      CC1575 1740434 .. 1740453 -  -2.1  -3.34344   CGAGGCGCGAACCAA            TGGCGCGA AACTG CCG-GCCA            CGGCTCTGATCGACC  45 120
      CC1573 1738677 .. 1738689 -  -4.7  -3.29511   GCCACGCGCGGAGAA                CGGTC ACA GGCCG                TCGGGCAGTACGGGC  50 16
      CC1572 1737535 .. 1737548 -  -8.1   -3.7732   CTCGGACATGAACAA               GGTCG CCCG CGACC                ACGCCGACGCCGTGG  64 217
      CC1556 1719697 .. 1719707 -  -8.2  -3.14931   CCCAGGGGTGACGAA                 GCGC TGT GCGC                 GCCGCCCCTGGGTCC  58 112
      CC1554 1718414 .. 1718440 -  -7.9  -2.71011   AGGGGGGCGGAACGA         GGACCCTCTCC TTCAG GGAGAGGGACT         GGGCCATTGCGGAGC  52 123
      CC1550 NONE
      CC1549 1713273 .. 1713291 -  -8.8  -3.16154   CAACATGACATCCAA             GGTGAGCC GTT GGCTCAGC             TCGTGGCCAGATCCG  56 496
      CC1539 1701200 .. 1701224 -  -7.1  -3.64487   CGAGAGCGTCAACAA          GTTCATGCGGA TGA TCGGCAAGAAC          GGCTTCATGGCCAGC  60 288
      CC1537 NONE
      CC1536 1699160 .. 1699180 - -10.3  -2.50816   TGCGCATTCAGCAAT            CCGCGGCGC CTT ACGACGCGG            CGATGCAGGGGCGGA  55 219
      CC1534 1697189 .. 1697218 - -14.3   -4.1822   GGGTAGGGTAAGAAA       GA-TGCTCCCCCGC GAT GCGGGGGAGCTGTC       ACGGAGTGACTGAGG 100 125
      CC1531 NONE
      CC1530 1694493 .. 1694515 -  -6.8  -3.28712   GCGGGCGGGCTACAA           CGCCGCCGTC AAG GCCGAAGGCG           AGCTGATCCGCGACT  52 461
      CC1528 1690469 .. 1690482 -  -3.7  -2.79796   CGCCATGCCAGCATA               GCGCG CCGC CGCGA                TATTGGTTCGCCCTG  42 45
      CC1527 1689947 .. 1689960 -  -4.5  -2.74144   CCGTTAGCGGCAAAG               TCGCC GAAA AGCGA                GCGTTCAGCGCGACG  42 30
      CC1526 1688875 .. 1688895 - -11.1  -3.77219   AGGATGTAACCCAAA            CCCTCTTCC ATA GGGAGAGGG            AGGGGCCTATGCGAA  76 189
      CC1525 1687049 .. 1687064 -  -7.5  -3.72576   GGCGCTTCTATCAAA              GCGGC GCGCAG GCCGC               TTCCATCCAGGCCCG  65 5
      CC1521 1682017 .. 1682038 - -11.5  -3.01712   GCGCGCGCCGGAATA           TCGGGCGGC GCCG GCCGCCGGA            AGCTGGCCCGTCGCG  62 123
      CC1517 1676218 .. 1676232 -  -4.2   -4.1964   TTGAACACCCGAAAA               GTGAAC ATA GATCAC               CAACGTGAGGCTGAG  63 173
      CC1516 1673680 .. 1673695 -  -5.4    -3.794   TTTTAAGGCAGTAAA              TCCGTC GATC GACGAA               GCTCGACCCATTCCT  58 40
      CC1515 1672498 .. 1672519 - -15.1   -4.7254   AGCGCGCACGAAAAA           GGCGGCCGC GTCA GCGACCGCC            TCTGTCGTTCAGGCT 100 51
      CC1513 1671173 .. 1671195 -  -3.3  -3.31144   GGTCTACTGGGAGAA           CGGCGAC TATGTTCCG GACGCCG           TGAGTGCGCTGGACA  47 466
      CC1509 NONE
      CC1508 1666281 .. 1666304 - -19.6  -4.34402   CGCTCGATACGAAAA          GGGCCGGGGA TCGC TCCCCGGCCC           TGACCGTCTTCGCAT 100 54
      CC1507 1664955 .. 1664980 - -21.9  -4.72986   GATCGCGATGAAAAA         GGGCCTGGGCG TCGC CGCCCAGGCCC          TGTCCGAGCGATCAG 100 37
      CC1505 NONE
      CC1504 NONE
      CC1503 1662321 .. 1662351 -   -14  -3.06162   GACCGGATCGCAAGA      CGGCGCG-CCGGC CTGACC GCCAGTCGCGCCG       AACGCGCGGCGCGTC  69 382
      CC1498 1656818 .. 1656840 -   -12   -4.4017   CGAATGCTCACAAAA           GCCCTCTCTC TTA GAGAGAGGGA           GGGGCCCATGCGCAG 100 205
      CC1488 NONE
      CC1487 1642868 .. 1642889 -  -7.9  -2.62184   TCGTCGGTCACATGA           GCCTGGTCGG ACC CCGGCC-GGC           TCTGTTCAATCAGGA  48 251
      CC1483 NONE
      CC1482 1636162 .. 1636172 -  -2.4  -4.18018   GCGGCTGATCGAAAA                 GCTG GCC CCGC                 CGTCCGCCGCCTCGC  61 251
      CC1479 1632727 .. 1632765 - -13.9  -5.10208   GAATTCCAACAAAAA  TAGCCCCCTTC-CGCCGC CGAA GCGACACGAAGGGGGCTC   GATGAGCGACCTTAT 100 134
      CC1476 1627565 .. 1627575 -  -2.4   -3.0263   ACCATGCGGCGAAGA                 GGGC CTA GCCT                 GCGCGCATCGTCCAG  41 19
      CC1475 1625099 .. 1625114 -  -3.2  -2.54896   TGCTGACCGAATGGA              GCG-CCG CGC CGATCGC              GTTACACCTTGTCAT  40 120
      CC1473 1623330 .. 1623360 - -11.8  -3.05384   GGCGCCGGGACCCAA       CGGGTCGACGCTCA ACG TGAGCATCGTCGCG       GGCCGCTGGGGTCAG  62 147
      CC1470 1619121 .. 1619146 -  -9.1  -3.54129   TAGAGTCCTTTCAAA         CGCTTTAGATG ATTC CATCTAAAGCT          AAAGGGCTCTAGGCA  68 257
      CC1457 1606220 .. 1606238 - -12.4  -3.01791   ACGCTGTTGCGAACA             GTCGAGGC AAA GCCCCGAC             CGCGCACCAGTCTGT  68 88
      CC1456 1605513 .. 1605530 -  -2.5  -2.97171   TAGCGGATCAAACTA             CCGGCGC TCGC GCGCTTG              GCAAGGGTGTCGATA  41 54
      CC1455 NONE
      CC1454 1603364 .. 1603376 -  -6.2  -3.61398   TGGTCGCCTGAACAA                GCGC GGCCA GCGC                TGGTTCTTCGACTAT  57 316
      CC1451 NONE
      CC1450 1600500 .. 1600514 -  -4.2  -3.64703   CGTCGCGGATCGAAA               TCGCAA CCA TTGCGG               TTTCAAAAATCGATT  53 83
      CC1449 1599755 .. 1599794 - -25.8  -3.05384   GCGGCTCTGACCCAA  GCGGAGCCCAGGAGGCGC CTGC GCACCTCCCGGGCTCCAC   CAGTCGAGGTTACTT 100 35
      CC1442 1593094 .. 1593113 -  -6.3  -3.59262   CCGTAGATGGCGAAA            GGGGCGG GGTGTT CCGCCGC             TGGTCTCGATCAACG  59 35
      CC1441 NONE
      CC1440 NONE
      CC1439 1590786 .. 1590804 -  -4.5  -3.13504   TCGCCATTAAAATCA            CCCG-GCG TCGG CGCTCAGG             TCGTGAAGCGTCCCG  47 50
      CC1438 NONE
      CC1437 1587995 .. 1588008 -  -2.3  -3.61398   CCGCCGTCCGAACAA               GGGCT CGCA AGCGC                TCGGACGCGGCCTGG  50 339
      CC1435 NONE
      CC1434 1585900 .. 1585931 -    -5  -3.14878   GCGCTGAAGCCAAGA      TCGGCCGGCCGC TAAGCCCC GCCGCCAGCGGA       GAGCAGGGCGGCTAG  48 5
      CC1428 1578563 .. 1578576 -  -5.9  -3.12606   TTACACACCAGTTAA               GGCCG TTGG CGACC                GGCTCGTAAACCCCG  51 48
      CC1427 1577239 .. 1577254 -  -7.6  -2.71712   TCGGGGCGGTGAAAG              CCTCAA GAGG TTGAGG               TGGTTAGGGCCTTAT  52 85
      CC1426 1576113 .. 1576162 -  -3.3  -3.01712   GTGGGCCGGGCAACA TCGCCCCCGCGCGCCCCGATCGCA AGC TACATCCAGGGCG-GCGTCGGCAG GCCCTTTTCCTTAAG  43 2
      CC1425 NONE
      CC1424 1573574 .. 1573589 - -10.4  -3.71917   AGCGCAAATGGGAAA              GCCTGG CCTT CCAGGC               CGGCGGCGGGACCTA  71 459
      CC1419 NONE
      CC1418 1565490 .. 1565526 -  -6.3  -3.53012   CGCGTGCGGGGGAAA    GCCGCGTGGAGACGGCG CAG CGCCTGATCGACGAGGC    GCTCAAAGAGCCGCG  55 59
      CC1416 1564420 .. 1564442 -  -2.7  -3.86822   CAATCCCCTGACAAA          GA-CGCCC GCAGTCAT GGGCGCTC           ACGTGGTGGTGGCCG  56 266
      CC1414 1562155 .. 1562167 -  -4.8  -3.02263   AGAGGGCGGCCAAGA                GCCT TGTCG AGGC                CTTGGAGACGTCGAA  47 305
      CC1412 1559541 .. 1559560 -  -9.2  -3.03441   CACCATCCCTGAAGA            CGCGCGTC GCCT GATGCGCG             TGGTCGCGGCCGCGT  55 87
      CC1400 1548116 .. 1548173 - -12.6  -4.16016   CCATGGTGGAAGAAA CCACTGCGGCCGCTCACGCCCTGCGC TCCGAG GCGCAAGACCTCAGCGACCGTATCGG CTTGTTCAAGATCAC  86 199
      CC1398 1545845 .. 1545868 - -15.2  -5.14563   GCGGCCATCAAAAAA          GCCGCCCGGG GGAC CCCTGGCGGC           TGGTGAAGACATTCG 100 247
      CC1397 NONE
      CC1396 1543157 .. 1543183 -  -7.2  -2.56596   GGTGCGATGAAGTGA         GGGGCGTTATCG GGG CGACAACGGCGC         TCTGCGCAACAGCAC  51 160
      CC1394 1542342 .. 1542365 -    -6   -3.5393   AGCAGCTTCGGCAAA          GCTG-CGATGA TTG TCAGCGTCAGC          TGAATGCGCTCGCCG  57 382
      CC1390 1540909 .. 1540925 -  -7.3  -2.70826   CAGACGGATAGAGCA              TTCGCCT TCT AAGCGAA              CGGTCGCAGGTTCGA  52 221
      CC1380 NONE
      CC1379 1528807 .. 1528817 -  -3.2  -3.28712   GGCGCTGCTCGACAA                 CCTC GGC AAGG                 GCGCGTCCGGCGCGG  47 101
      CC1375 1525051 .. 1525072 -  -3.5  -4.13767   TGGGTCAGGGCAAAA           GCCTCGCCA CGGC CGTCGCGGC            CGTTGTCTTCCTGCA  63 208
      CC1372 1523497 .. 1523516 - -16.4  -3.92592   ATGCGGAAGATGAAA            GGCCGCCC GGAA GGGCGGCC             TTTTTCGTATCCGGC  95 42
      CC1365 1518426 .. 1518451 - -18.3  -4.56597   CCTGGGCGCGAAAAA         GGCCGCCCACC TGCT GGTGAGCGGCC          TCTCTATTGTCGCGA 100 56
      CC1364 1517596 .. 1517630 - -22.3  -2.94924   GGGCCAGTCATAAAG    GC-GAACGCCCCGGAG CCTG CTCCGGGGCGTTCTGC     TTTGATCTGGACGCC 100 57
      CC1356 1510094 .. 1510114 - -19.7  -4.99134   ACTGGAAACGAAAAA            CGCCGCCGG AAA CCGGCGGCG            TTTGTGCGCCTGGAT 100 47
      CC1348 1501652 .. 1501663 -  -7.2  -3.13403   GCGGTGTCACGAATA                GCGG AACG CCGC                 GTCGTCCAGGTCTAT  56 5
      CC1347 1500575 .. 1500588 -  -3.7  -2.58861   GACGATGTCGAGAAC               GCGGC TCAA GCCCC                CAGCTTCTCCGCCGC  41 17
      CC1346 1499983 .. 1500034 - -15.8  -2.66316   TCGTCGACGAGATCA TCGACACCCGCGTGGCGCGCGAGGC CGT GCCCAAC-CGCGACGCGGTCGTCGA TTTCATCCTGCTGAA  73 179
      CC1344 1498651 .. 1498661 -  -2.4  -2.71712   CTTTCTCCCCTAAAC                 CCGC ACC GCCG                 CCGCGTTGAACTCGG  39 9
      CC1343 1497654 .. 1497703 -   -12  -3.84406   GGCCGAGGAGAAGAA GGGCGCTCT-GCCGACCGGCGCG CCCGC CGAGCCGGCCGCCGACAGCGCCG CCGAGGTGGGCCTCT  81 423
      CC1340 1494660 .. 1494674 - -11.4  -4.05788   GTTTTGGAAACGAAA               TGGGCG AGG CGCCCA               AAAGTTGAGCGACGA  82 62
      CC1339 1494146 .. 1494158 -  -4.7  -2.87931   CCGATGCGTTACAGA                GCGGC CGA GCCGG                TTTCGCCGGTGCGGA  46 6
      CC1338 1492523 .. 1492560 - -17.7  -4.59773   CGGCATGGCCAAAAA   GAGAAAGGGCGCGGAGG TTTC CCTCCGCGCCCTTCGAC    TTTGAGCCTGGCCCC 100 45
      CC1333 1486440 .. 1486461 -  -9.3  -3.41359   GCTGCAAAAGCAATA           CGCGCTCCC CCAC AGGCGCGCG            TCTCCGTTCCGACTG  65 53
      CC1332 1484767 .. 1484777 -  -4.6  -3.53343   AAGGCGCTGGCCAAA                 GCCC TCA AGGC                 CAAGGCGATCCGCTA  53 75
      CC1325 1477080 .. 1477103 - -19.6  -4.05788   CGGCCTGAAACGAAA          TCGGCCGCCC TGCG GGGCGGCCGA           TCGTCTTCCACAAGC 100 52
      CC1323 1474661 .. 1474688 - -18.4  -4.79451   ACGGGAAAGACAAAA        GGAGCGCCCGGC TATC GCTGGGCGCTCC         TTCTTTGTGTCCGTC 100 60
      CC1322 1474001 .. 1474035 -  -9.2  -3.31461   CATCGAGGTCGAGAA     CTGCCTCTATGACCAC CCG GCGGTCATGGACGCCG     CCCTGGTCGGCGTTC  59 227
      CC1313 1460393 .. 1460417 - -22.9   -4.8048   TCGGGATACGAAAAA          GGCCTCCGCCG GGC CGGCGGAGGCC          TTTGCATCGTCGCCT 100 463
      CC1308 1455734 .. 1455744 -  -3.2   -3.6914   AACCTCAACATAGAA                 GACA CCC TGCC                 TTGTAGGCTTTGAGA  54 325
      CC1307 1454819 .. 1454862 -  -5.8  -3.15861   GACCATTGCCATCAA TGGCGGTGTGC-CCAGCGTCG ATG CGGCGCTGGAGCATCTGGCCA ATGGCGTGGACGGCG  50 383
      CC1296 1442180 .. 1442210 - -25.6  -3.14132   GCGCTTTCGCAGCAA       CAAAGGGAGCGCCC TGG GGGCGCTCCCTTTG       TTGGGTCTCGTCCGT 100 51
      CC1295 1439698 .. 1439710 -  -4.7  -3.34398   CGTCTGTCGGAAACA                CGGCG ACA CTCCG                GCCTGCCTTGAAGGC  50 192
      CC1294 NONE
      CC1293 1436846 .. 1436857 -  -7.2  -3.05384   GCCGCCTTGATCGAA                GGCC TTCC GGCC                 AAGGTGGTCATGGCC  54 420
      CC1276 NONE
      CC1275 1420755 .. 1420771 -  -9.3  -4.28656   ATTCAACACTCAAAA              TCCGGGC GTC GCCCGGC              GCTCCGCAGCCCTTT  83 169
      CC1245 1403734 .. 1403761 -    -4  -3.54129   CAGACCCCGTCGAAA        CGGTGTTCGAAG GCCT CGTCGAACGACG         GCGCGGCGTCCGGGG  51 322
      CC1239 1396070 .. 1396082 -  -9.1  -3.36991   TATTACGTCCAAACA                TCGGG TCC CCCGA                TCCCATGTCAGATTT  63 121
      CC1237 1392819 .. 1392829 -  -2.4  -4.56597   GCGCGCGGCGAAAAA                 GGGG GGA CCGC                 ACGCCCAAGCGCTTG  71 474
      CC1231 1389071 .. 1389111 -  -3.2  -2.73875   TGGGCGGCAACACCA TG-GCCGGAGCGCTCAG CGTCGATC CTCAGCGCGCCGGATCA  ACCTCCGCGCTGATG  40 196
      CC1229 NONE
      CC1227 1385556 .. 1385576 -  -9.6  -3.35679   CTTGCGCAGCCACAA            GGCCGCGC TCAAG GCGTGGCC            GGATCGGCTTTTCGA  63 74
      CC1221 1378996 .. 1379017 -  -2.3  -3.05384   TTTCGTGCGACCCAA           CGTCTCAG TTCTGCT CTG-GACG           TCGGGTTAAGCTGAG  41 31
      CC1220 1377962 .. 1378000 -  -3.9  -3.60792   CGGCCAAGCCCGAAA  GCTCCGTCGACGAG-GGCT GGA AGCTGCTC-TCGACCGAAC  GTCCGGTGCGCTTCA  51 442
      CC1216 1373920 .. 1373935 -  -5.4  -3.13403   CGGCGTCGATGAAGA              GCG-TGG CGA CCATCGC              GCGAGACCCTGGACA  48 199
      CC1215 NONE
      CC1214 1372883 .. 1372907 -    -7  -2.70932   CCGCCCGCTGAACCA          GGAGGTCTGC GCCCA GCTGACCACC          GAGGAGCAGGCGACC  49 153
      CC1212 1371724 .. 1371750 -  -6.5  -3.53444   TCACGGTCCGTGAAA        CCCCCGT-GCGC CAGC GCGCCACGACGG         CCCGCGCGCCGTCCC  57 288
      CC1210 1370753 .. 1370768 -  -2.4  -3.30124   GTGCATGCGCCAGAA              GCCGCC GCCG GGGAGC               GTGTAATATTGCCGC  45 46
      CC1209 NONE
      CC1208 1369388 .. 1369422 - -17.9  -2.73124   TGGTAGGGGCCAAAC    CGCTCGGGCAGGTCAC GCCA GCG-CCCGCCCGAGCG     CGCCATCCACAACAG  86 224
      CC1206 1368719 .. 1368771 - -11.1   -3.5936   GCTAAACTTTTGAAA TAGAGCCCTTTTTATCCGATCTGATTG GTT CAATCAGATCGG--AA-A-GGGCTCTA GGTGGCGGTGACCAT  73 45
      CC1200 1359521 .. 1359541 -  -8.2  -3.66058   ACAGCAGATAGACAA            GCGGCAGG CCGAT CATGCCGC            GTCCTCCGCCTTGGG  65 17
      CC1199 NONE
      CC1198 1357490 .. 1357500 -  -3.2  -4.56597   GGCTGGGCGCAAAAA                 CGTC CTT AACG                 CGCGACCGGCCGATT  69 113
      CC1197 1356952 .. 1357003 - -10.5  -3.54459   CCAAGCGTCTGGAAA TAGAGCCCTTTTATCCGATCTGATTG AGT CAGCCAGATCGG--AA-AGGGCTCTA GTAGAGGCCCATCAG  70 23
      CC1194 1353102 .. 1353113 -  -7.2  -2.87132   CGCGCCGCCGAGAGA                CGCG TTGT CGCG                 CGCCGTCCTTGCCGA  50 117
      CC1189 1348176 .. 1348199 -  -5.9  -3.01712   CGGTGGGGTCGAAGA          CGGCGTCGG CGTTGT CCCACACCG           TCTGGTCCAAGCGCG  49 206
      CC1187 1346568 .. 1346586 -  -6.6  -3.59979   TTCGCTCACGGGAAA             GCTGAACC ATG GGTCCCGC             GCACGAGGCGCGGGA  59 93
      CC1186 1345851 .. 1345892 -  -7.1  -4.07618   GGGGGAAGAAGGAAA CACGCGGACCTTCTGCCCCC TCT GGGGGCGGACGA-CCATGCG GAGCATGGTCCGGTG  67 70
      CC1184 NONE
      CC1183 1340738 .. 1340763 -  -6.1  -3.55563   ATTTCACGGCTGAAA         CAGCCGCGCAAC CCA GTC-CGCGACCG         GACGTCTCAGGCCTG  57 42
      CC1182 1339925 .. 1339941 -  -2.9  -2.62184   CGCGCCGGGACAGGA              TCATGGG GTG CGCACGA              CCTTGGCGGTGAACA  39 9
      CC1181 1338480 .. 1338509 -  -2.7  -2.94232   CGGCGTCGAAACAAT       CCAGGCCCGTTCCC GCC GCAATCAGGCC-GG       CAGCTTGACCGTGGC  40 17
      CC1180 1337539 .. 1337565 -  -9.5  -3.37344   GTTCCAGTGAACTAA        CCGGTGAAGCCG CTTT CGG-TTCACCGA         TCCGCCCGACTAATT  63 120
      CC1179 NONE
      CC1178 1337075 .. 1337104 - -16.4  -4.19238   GCGCCAATGCGAAAA       CGCGCCGACCCC GCCTTG GGAGCCGGCGCG        TCCAAGCGCTTGCGC 100 44
      CC1175 1334121 .. 1334135 - -11.4  -3.53012   CCTCGCGGCCGGAAA               GCTCGG GTT CCGAGC               CGTCCGGATACTCGG  71 167
      CC1171 1329338 .. 1329350 -  -9.1  -3.03771   CCATACGGCTGAAGA                CAGCC CCG GGCTG                TGTCGCGCCGGCGCG  55 370
      CC1168 NONE
      CC1167 NONE
      CC1166 NONE
      CC1165 NONE
      CC1164 NONE
      CC1163 NONE
      CC1162 NONE
      CC1161 1319072 .. 1319087 - -10.4  -3.40403   CTGGGCGGATGACAA              GCCCTG CCTG CAGGGC               TTCTTCTTTGGCATT  68 472
      CC1158 1316525 .. 1316541 -  -3.6  -3.12351   CGGGGGGACAGGGAA              GGGCGA TCCGT TCGCGC              GTGGCGTCCGCAGCG  44 46
      CC1157 NONE
      CC1156 1314793 .. 1314810 -  -2.6  -3.02471   TCCGCAGGACATAGA             GCTGCA GCTTCA TGCGGC              TTGTCGCTTCTTCGG  41 17
      CC1155 NONE
      CC1154 NONE
      CC1153 1311332 .. 1311372 -   -17  -2.57468   GCCGACGACATGAAG GTCCTGACCGACGGCGACGC TCT GCG-CGCCATCGG-CAAGAC AATCACCGAGTATGA  77 464
      CC1146 1304891 .. 1304902 -  -2.2  -4.59773   GTTGACCGCGAAAAA                TGGA TCAG CCCA                 CTGCTGGCGCCCTTA  68 38
      CC1145 1302800 .. 1302830 -  -4.5  -3.75015   AGAACCCTGACGAAA       CCCCGGCAAGACC TTGGC GGCCCCGGAGGGG       AAAATCATCCCATTT  56 53
      CC1144 NONE
      CC1143 1299820 .. 1299837 -  -2.5  -3.06302   ACGATTGTCACCTAA             GCCGCGC TAGG GCGCCGG              TTCGATCGCGTCCAA  41 14
      CC1142 1297364 .. 1297380 -  -2.1  -3.40403   GGTGGCCTACCAGAA              GGGCTTC ATC GACGCCG              CCCAGGTGGAGCGCC  47 148
      CC1139 1294840 .. 1294850 -  -8.2  -3.25823   TGTGGGTGAGATCAA                 CGCC TAT GGCG                 TTGAAGGGGACGTCG  59 499
      CC1137 NONE
      CC1136 1289334 .. 1289374 - -13.9  -2.71263   AACGCTCGCGAAGGA  GTGGCCTCGCCAGGGCG TTGGGGG CGCACTGGCGAGGCCGA  GGCGCCGACGGGGCA  72 175
      CC1135 NONE
      CC1134 NONE
      CC1133 1285220 .. 1285238 -  -5.8  -3.14132   GGTTCGGGGCACGAA             CGGCGCCG AAG CCGAGCCG             CTACCGGACCCCCTG  50 134
      CC1122 1272912 .. 1272931 - -11.4  -2.79505   ATATCTGATCTAAAT            CCTCCCCC TAGC GGGGGAGA             TGGCGCGAAGCGCCG  63 126
      CC1117 1267577 .. 1267597 -  -5.4  -4.15565   CGGACCATCCCAAAA            CCTGACGA TTCCG CCGTCAGA            TCCCCGCGCCGTTGT  65 21
      CC1116 1267001 .. 1267035 -  -2.1  -2.71364   GCAGGCGGCCAACCA    CCAGGGCGGCAACC AGGGCGAA GGTT-CGGTCCTGG     GCGGTTTTGGTCGGA  39 194
      CC1113 NONE
      CC1112 NONE
      CC1111 NONE
      CC1110 NONE
      CC1109 1258317 .. 1258341 -  -3.4  -3.50853   CGTGCTCAACGAGAA          CGAGCGCAAC ACCCA GGCGGGCTCG          CGGATCACGGCCAAT  49 331
      CC1093 1225318 .. 1225339 - -15.1  -5.31519   ACAGCCAAAGAAAAA           GGGCCGAGG ATCG CCCCGGCCC            TTCGTTGTTTCAGAC 100 80
      CC1091 NONE
      CC1090 NONE
      CC1089 1221625 .. 1221661 - -12.3  -4.52589   GGCCCCCAGACAAAA   GA-ACGGCCGCCCTCC AGGAGA AGAGGGCGGCCGAGTC    ATTGGGAGGAAACGC 100 144
      CC1086 1216889 .. 1216942 -  -5.7   -3.8211   GGGCATCTACAAGAA CGACCCGCGCGG-CCAGATCGGCATG CTG CACGACGCCCTGTTCCGCGCCGTGCG TCTGGTGGTCGACAC  63 398
      CC1083 NONE
      CC1082 1213437 .. 1213447 -  -4.6  -2.71731   GCTACTTCGGAACCA                 CCCG CGG CAGG                 GTCTTGATGGGGGTC  44 1
      CC1081 1212941 .. 1212961 -  -2.4  -3.48924   CCAGCGCCCAGAGAA            CGACCGTG CGGAT CATGGGCG            AAAGGGTGCGTGAAC  47 59
      CC1080 NONE
      CC1079 1211839 .. 1211889 - -15.5  -3.29144   GCAGGCGGCGTAGAA GCCTTGCGTCCTTCG-AG-GCCCGC TTT GCGGGCGCCGCGAAGGACGCGACAC TTCAGGCCCTTGCCG  84 27
      CC1073 1205395 .. 1205414 - -10.6  -3.67173   ACAAAGTTCTAAGAA            CGGCGGGC GCGG GGCCGCCG             TGCGCGTATTCGACA  70 189
      CC1072 1204673 .. 1204696 - -11.6  -4.40804   GAGCAGGCGATAAAA          CGCCCGGCGC CTAA GCCCCGGGCA           GGCATGCGCCCTTGT 100 100
      CC1071 1203306 .. 1203346 -  -6.6  -3.40371   GAGCGGACCAAGGAA CGG-GCGTAGGGGCGTCAG GCGG CGGGCGCCGCCCCGCTCCG  CTGGAGCGAACAGAG  57 42
      CC1069 1199814 .. 1199841 -    -7  -3.36327   CTATCCCAGCGACAA        CACGCTGAAC GTTCTGGA GCTCAGCGCG         CAACTGGCGCCGCAG  55 315
      CC1067 1198065 .. 1198077 -  -3.3  -3.31144   GCTTGAGCGGCAGAA                CAGCG GCG CGCTC                ACCAATATTGAAGCT  47 161
      CC1064 1196226 .. 1196238 - -10.5  -3.29144   CCAGCCGCGCCAGAA                GCGCC GTC GGCGC                CGGAACCCGCTCCCA  63 115
      CC1062 NONE
      CC1061 NONE
      CC1060 1191933 .. 1191962 -  -4.9  -3.53811   TCGACGGGGGCCAAA       CGGTGCTGGCGCCC GCC GAGCGCGACCAC-G       CCACGCGCCAGAGGA  54 225
      CC1055 1186346 .. 1186367 - -10.1  -2.94912   CGGCGAATGGATAGA           CTCGTGGGG GACG CCCAACGAG            CGCCCGATGCCGAGT  61 332
      CC1052 NONE
      CC1051 NONE
      CC1050 1182081 .. 1182093 -  -6.2  -2.70275   GAACCTGATATATGA                CGCG CCCGC CGCG                CTGTATCAAGCGAAG  46 31
      CC1049 1181396 .. 1181419 -   -21  -4.35524   GGCTGAAACGCAAAA          CGCCCCGGCC GTGG GGCCGGGGCG           TTTCGGTGTCTACCC 100 53
      CC1048 1179368 .. 1179404 -    -3  -3.55444   TGGCGACCCTGCAAA   CCATCAATCCGGCGG CCATCAAT CCGGCGGATTG-TGC    TTTTCGACGAAGGCG  51 7
      CC1047 1178042 .. 1178058 -  -8.7  -2.57132   CCCGTCCTCTAGAAG              CATGACG AAC CGCCATG              GCATGCCAATTGGCC  53 96
      CC1046 1177812 .. 1177822 -  -2.4  -3.53091   AGCGCTCCTCTTAAA                 GGCC GTA GGGC                 AGGTACGTGCGGATG  47 10
      CC1045 1177374 .. 1177397 - -19.6   -4.8048   TTCGGACAGCAAAAA          GCCCCCAGGC TCGC GCCTGGGGGC           TTTGCAAGATCGGTT 100 63
      CC1044 1176010 .. 1176059 - -13.5  -2.70932   GTGGCCTGCGAAGCA GGTCGGATGAGGGGTTTCTC-GGC GAG GCCAGCACGACCCCTCATCCGGCC TTTCAGGCCACCTTC  72 79
        pheT 1173485 .. 1173504 - -12.8  -4.88407   CTATCCAACGAAAAA            GGGGCCGC CTGC GCGACCCC             TCATCCGTCGGCCTG 100 77
      CC1042 1173044 .. 1173063 -   -15   -5.4505   CCGCGCAACAAAAAA            CCCCGCTC GTGG GAGCGGGG             CTTTTTGGAGATCTT 100 74
      CC1041 NONE
      CC1040 1172382 .. 1172396 -  -2.1  -2.87132   TGCGTCCTCTAGATA              CGCACG CGGA CGT-CG               ATCGGTTACTGCCGC  40 31
      CC1039 NONE
      CC1038 NONE
      CC1037 NONE
      CC1036 1167634 .. 1167672 -  -5.8  -3.50853   GGTGTTCAAGGACAA  GGGCCAGCC-CACCGGC TACATC GCCGGCGAGGAAGGCTC   GGGCGCCTTCATCGC  55 404
      CC1034 1165195 .. 1165214 -  -3.4  -3.69354   GGCGAGAACCGCAAA            GCGCGCGA TTAG TCGCGTTC             GCCGGTGCGCGCAAG  54 139
      CC1033 1163619 .. 1163643 -  -4.3  -3.98762   AATGATAATATCAAA          CTGCACC CCAACGAATTT GGTGCAG          CGGTCGCAGAGTGTA  60 510
      CC1030 1159566 .. 1159583 -  -5.5  -3.04144   GTCCCAGGCCGAATA             CGAGCTC TCCA GAGCCCA              GCCCCACGCCTTCCG  46 129
      CC1027 1157908 .. 1157939 -   -10  -3.66356   AGCTGGAAGCCGAAA      GCGGGCTGCTGGCCG ATC CGGCCGAC-GCGCGC      ACGATCAACGTCTTC  67 123
      CC1025 1154952 .. 1154981 -  -4.2    -3.551   GTTGAAGCGAGATAA       CCGCTC-GCCAAC TGAAC GGCGGCTGAACGG       CTCAGCTCAATCGTT  53 40
      CC1024 1154274 .. 1154299 -  -3.9  -3.21099   GCCGGCGATGAGGAA         GGTGGTCTTGCG CAT CG-AAGTCCCCC         TAGCGAACGCGACGG  47 25
      CC1023 1153880 .. 1153893 -  -8.1  -3.05384   GCGCTGTTCAGCGAA               CTCGG CGGA CCGAG                CTGAAGCGGTCGTTC  57 4
      CC1021 1153001 .. 1153049 -  -2.3  -3.34398   GCCGCTGGGGAAATA GCCCCACGACCGGCTGTGCC-CCC AGGT GGGCAGCGC-GCCGACCA-GGGCC AGGATCAGAAGAATA  45 164
      CC1019 1151318 .. 1151328 -  -2.4  -3.36256   GAGAGTCGGAAAAAG                 GGGC CTA GTCC                 TCGTGGATCAGGCTA  45 19
      CC1018 1150288 .. 1150336 - -15.9   -2.5474   GTCTACCCACAAGAC TTCCCATTAGCCCCGCCGGAGAC CGC GTCACCGGCGGGGCTTATTGTAT CTGGGATGCATCGTC  77 220
      CC1016 1146327 .. 1146369 -  -5.5  -3.61398   GGGGTGCGCGAAGAA GAGCGTTTCGCGCTTCG CAGCACGAT CGAAGTGCTGAACGCCC AAGCCGAATTGCAGA  54 520
      CC1006 1133103 .. 1133119 -  -9.4  -4.14511   AAGCCTAGGTGAAAA              GCCGAC CCCCC GTCGGC              CCAAACACGCTAGCA  79 59
      CC1005 1131544 .. 1131567 -  -5.9  -3.09516   TCTCCGATCACGCAA          CAGCAGGGC GCAGCA GCCCCTCTG           TTCCGTCTAGATCAG  49 32
      CC1004 NONE
      CC1003 1128844 .. 1128860 -  -5.7  -3.14132   GCCGGCGGTCAGCAA              GAGCGCC TGA GGCGGCC              GCGTTCCTACTGGGG  51 32
      CC0994 NONE
      CC0993 1114748 .. 1114763 -    -6  -2.64735   ATGCGATCGAGACCA              CGGCCC TGTC GGGCCT               GGCCAAGCCTAGCTG  46 34
      CC0991 1111240 .. 1111265 - -20.5  -5.18371   GGGGACAAAAGAAAA         GCGGCCCGATC GGGT GATCGGGCCGC          TCGTCTCTGGCTTGT 100 50
      CC0990 1110205 .. 1110217 -  -3.3  -3.40403   GGTCTGCTACTACAA                CGGCT CCA AGCTG                CACTATCTGCACGTC  49 401
      CC0986 NONE
      CC0985 1102784 .. 1102808 - -13.6  -3.86346   CCACCCCTTCAGAAA          CCCGACCTTC CCGGC GAAGGCCGGG          ATCCAGATCGAGCCC  86 439
      CC0979 NONE
      CC0978 1089445 .. 1089479 -  -8.4  -3.65046   CGCCGATCTGAAGAA     CACCGGCGAAGGCG GTGGGGG CGCCAGCACCGGCG     CTTGGTTCATCGGCG  63 302
      CC0976 1087512 .. 1087523 -  -2.2  -2.90763   GCTATAGGGGAGAGA                TACG CCCG CGCA                 AAGTGTCATCCTCAA  40 173
      CC0975 NONE
      CC0974 NONE
      CC0973 1085314 .. 1085349 -  -4.6  -3.21099   CGCCGCTACCAGCAA    CTGGTCGACACCG-CGC CCT ACGACGTCATCGCCCAG    ACCCTGGACCAGTCC  47 316
      CC0969 NONE
      CC0968 1074929 .. 1074955 - -13.7  -5.42259   CGACGGGCAAAAAAA         GGGAGCGTCGC GGATG GCGACGCTCCT         TGAGAGGGGAAGAGA 100 85
      CC0967 1073801 .. 1073822 -  -7.1    -3.889   GTGAATTAGACTAAA           TCCGCCCCC TCGC GGGGGAGGT            GGCGCGAAGCGCCGG  65 124
      CC0963 1068799 .. 1068821 -  -5.5  -3.14344   TATCCGGCGGACGAA          CGGCGT-GCG CCAG CGCTACTCCG           CCACGATCGCCGCCG  51 18
      CC0960 NONE
        hutH 1063451 .. 1063509 - -10.1  -3.05384   CCCGGCCGCAGCGAA GCGGAGAGCCGGGACCCAGGGGCCGGCGC AGC GCGGTTGCCCCTGGGTCCCGGATAA--GC CCTGCGGGCTTTCCG  62 62
      CC0958 1062527 .. 1062583 - -11.1  -3.28712   CTCGTCCTTCGACAA GCTCAGGATGAGGACTACTGAAGGCTC TAAGC GAACATTC-G-AAACCTCATCCTGAGC CTGTCGAAGGACGAG  69 54
      CC0957 NONE
      CC0956 1060455 .. 1060481 - -17.3  -4.82901   TTTCTCCCAGAAAAA         GGGCCGCGTCC TTGCG AGACGCGGCCC         AAGTCGTTTTCGGGG 100 63
      CC0952 NONE
      CC0951 NONE
      CC0950 1056987 .. 1057010 -  -2.3   -2.7644   ACTGAACTTCCAAAC          GTCCGCCCA GGGTCA TAAGCGGTC           TCGAGCCTGCCTCCA  39 67
      CC0945 NONE
      CC0944 NONE
      CC0943 NONE
      CC0942 NONE
      CC0941 1045528 .. 1045570 -  -9.7  -3.33696   GTCCCGGCGAAGTAA CGCCGCGCGAGGAGGTCTG GCCCT CAGGCCTCCTCGTAGGTCG CCGCGTAGTCGACCG  63 6
      CC0939 1042024 .. 1042051 - -18.4  -2.62463   GCTATGACTGACAAG        GCGGCCGCCGGA GCGA TCCGGCGGCCGT         TTTACATGGCTGTCA  86 70
      CC0936 1038528 .. 1038586 -  -2.9  -2.91264   CGTTCCAGCCATAGA TGGCCGTGATGGCCGGGATGTCGGCGTC GGTC GACGCCCGGATCACGACGCTCACG-CCT TCGTCCAGCCTTTCT  42 18
      CC0935 1037989 .. 1038003 -  -4.2  -3.01712   TCTGTTCTGCGAACA               TCGTGC GTG GCAAGA               AGTTAAGTCTTGATT  45 53
      CC0934 1036040 .. 1036076 -  -5.8  -4.09243   TACAGCGCTTGAAAA   GACG-GGAAGGGGACGC GGCG GCGTCCCCTTTTTCGTG    TCTGCTTGTCTGGCT  65 89
      CC0927 1028920 .. 1028943 - -17.4  -4.75372   ATCACCCACGAAAAA          GCCGCCCGGC GCGA ACCGGGCGGC           TTGGTCGTTCAGCGG 100 53
      CC0926 1028434 .. 1028444 -  -6.8  -4.08216   CGAGTTCGGCGAAAA                 GACC GGT GGTC                 TGGTGAACCCGGACT  66 102
      CC0924 1024085 .. 1024095 -  -3.2  -4.05788   GGGCTCTAAATCAAA                 CACT TAG AGCG                 TGATGGCCGCCGAAA  58 274
      CC0923 1022676 .. 1022728 -   -11  -3.06492   CCACCGACTGGAAGA CGCCGCTTTCGTTCTCCGACGCGGC CCTG GCCGCG-CGGGGCGGGACGGCGGCG CTGGTCGACGACGAT  62 414
      CC0921 1017765 .. 1017784 -   -15  -2.85078   GATAGTGGACCAAAT            CCTCCCCC CAGC GGGGGAGG             TGTCGGCGAAGCCGA  77 332
      CC0919 1014959 .. 1014969 -  -2.4  -3.78233   ACACCAACACCCAAA                 GCGC CAA GGGC                 CAGGAGCTGAACGCC  53 424
      CC0917 1013401 .. 1013414 -  -6.7  -4.56597   GTGGGGTGCGAAAAA               GATCG TGCG CGATC                GAATTGTTGTCAGCG  78 495
      CC0916 NONE
      CC0915 1012028 .. 1012040 -  -6.2  -3.35046   CGATGGCCTCAAAGA                GGCG CCTTT CGCC                GTCTTGGGGTTACGT  52 434
      CC0913 NONE
      CC0912 1009871 .. 1009902 -  -7.9  -3.53224   CACGCCGCTGCGAAA      CGGCGACCGCGAC TACAGG GTCAATGTCGCCG       GCGCGCGGATGGAGC  58 48
      CC0899 NONE
      CC0898  992334 ..  992369 -  -4.7  -2.78679   TCGTGTCAGTCAAAG   CCAGGTCCATCGCCGCC ATAT AGCGGCT-T-GACCCGG    ATTTTGCGAGGCGAG  44 53
      CC0897  990789 ..  990807 -  -2.3  -3.28712   GCTGCCGCTGGACAA             GCTGAAG ATCGA CGCCAGC             TTCGTGTCGGACATC  45 338
      CC0894  986932 ..  986951 -   -15  -2.83299   CCAGGATATCCAAAT            CCTCCCCC CAGC GGGGGAGG             TGGCGCGAAGCGCCG  77 129
      CC0893 NONE
      CC0891  984569 ..  984602 -  -3.7   -4.0492   CAAGCCCTAGACAAA     TCCTCGGCCGTCGCCC TTT GGGCGAGGGA-AAGGC     CTGCGGTCTTCTAGG  61 85
      CC0884 NONE
      CC0883  977628 ..  977642 -    -5  -3.24924   TCCTGATTTAGAATA               CTCTAC GAA ATAGAG               TTCTCTCGCATCGGT  48 156
      CC0882 NONE
      CC0881 NONE
      CC0880  975225 ..  975260 - -17.5  -3.41024   GGGTTGAAGACAATA    TCCGCCGCGACCGGC CTTTCC GCTGGTCGCGGCGGT     TTTCGTTCGCGCGAC  90 473
      CC0874  968980 ..  968990 -  -4.6  -3.05816   TCATTCCTCATGGAA                 CCCC TGC GGAG                 CGGATGCCCTAGACC  47 0
      CC0873  968456 ..  968468 -  -2.6  -2.57132   GCCTGGGCCGAGAAC                GACC TGACC GGCC                AGACGCTGAGCCTGG  38 235
      CC0871  967200 ..  967216 -  -2.2  -3.05844   TCCCTGAGCCGAAGA              CGCG GCATCTGAA CGCG              TCGGCCCGGACGGAG  41 66
      CC0870  966978 ..  967002 - -10.7  -2.82516   GCTGTGACGACGACA         GGCTGGGCGC TCTCCC GCGCCC-GCC          TACCACAACAGCGTC  63 25
      CC0869 NONE
      CC0868 NONE
      CC0867 NONE
      CC0866  963196 ..  963215 -  -4.2   -3.1552   CCTTATGCAGGAACA            CGGCGC GCCTTCCA ACGCCG             AGGCTCGGGCGTCGA  47 45
      CC0865 NONE
      CC0864 NONE
      CC0863  960428 ..  960447 -   -10  -3.56643   GGGATAGGCGGCAAA            GGCGA-GGC TAA GCCGTCGCC            GCCACCGGGTTGCGC  70 13
      CC0862  959476 ..  959496 - -11.1  -2.63596   CCTTAGGCTAGAGCA            GGCTAAGGC TTG GCCTTCGCC            CGCGTCTTCGGCGAC  62 7
      CC0858  954665 ..  954690 -  -5.5  -5.06585   TAAACCAGATAAAAA         GGCTCTAAA ATCAAACA CTTAGAGCC          CTTTCAAACGCTTTA  85 74
      CC0856  951002 ..  951015 -  -3.1   -3.6502   CATGGCCTAGCTAAA               GCTCTC TTC GAG-GC               TGGCCAGACGCTCGG  51 3
      CC0855  950084 ..  950096 -  -4.7  -3.27525   CCGGCTCAAACCGAA                TGGGC CTG GCCCG                GCATGACCCGCGCTG  49 151
      CC0853  949052 ..  949101 -  -5.5  -3.54638   AGAAGGCGGCCGAAA TCCAGGCCGCGAAAGCCCAGGACG AGG CGGCCCAGACGGTCGCTGCC-GAA TAGGAGAGGCGCTAT  57 442
      CC0850  946517 ..  946529 -  -3.4  -2.82327   CGGCGAGATCGAAAC                CTTG GCGCG CAAG                CTCTACGTCGCCGTC  40 110
      CC0847 NONE
      CC0846  940743 ..  940787 -  -4.8  -3.01712   CGCGGCCCTCGAACA GGC-CCGCCGTCTGGTCGCCG ACGC CGACGATCACCTGGCGACGCC CGGCCACGGCTGACC  47 520
      CC0842 NONE
      CC0841 NONE
      CC0840  936916 ..  936929 -  -9.5  -3.46602   CTGCGGAGACGATAA               GCGCC GGTG GGCGC                AGAGGTTCCCTGGGA  65 110
      CC0839  935771 ..  935811 - -23.4  -3.57144   CCTCGGATGTCGAAA CGCCCAGGCCGGCG-GCCGG TTT CCAGCGCGCCGGCCTGG-CG TCTGGGCGAGGATCA 100 38
      CC0838 NONE
      CC0837  933318 ..  933366 - -13.4  -4.19177   ATGCGTCAATACAAA GGGCTAGAGCATTTCTCCGATCC AAAC AGATCGGA-AAATGCTCTAGTTC GAGGCCACCGAGGCC  93 19
      CC0834 NONE
      CC0833 NONE
      CC0832  927629 ..  927639 -  -8.2  -4.29738   TGACAGCCAGCAAAA                 GCCG CTG CGGC                 CGGGCTCGGCCAAGA  79 106
      CC0830 NONE
      CC0829 NONE
      CC0828 NONE
      CC0827  924382 ..  924426 -  -7.1  -2.85847   AACCGGGACAGCATA GCGATCTG-GGCGGGCGG GAGAAGAAAT CCGCCCCCCTCAGTTCAC ATCCGTCTTCTTCGG  50 17
      CC0826  921346 ..  921356 -  -2.4  -3.05384   GCGTTCCGGATGTAA                 CTGG ACC CCGG                 CCTTCGCCGGGGAGG  41 64
      CC0825  920485 ..  920529 - -12.2   -3.5774   ACCCAAGTGCTTAAA CCCGTGTCATCCCGGA-AGCGC GGA GCGCTATCCGGGACC-CAGGGG GTGACGAAGCGCCGT  75 8
      CC0823  918640 ..  918653 -  -9.5  -2.66316   CTTTCGATTAGAGGA               GGCCG CGGC CGGCC                AGGTTGCGGATCAGG  56 4
      CC0822 NONE
      CC0821  916337 ..  916391 - -19.8  -2.78384   CCCGGCCGTAGCACA GCGGAGAGCCGGGACCTCCGGACGCG TGG CGCTTGCCGTGGTCCCGGCTCGGCGC GCTTCACGCTGGGCC  90 61
      CC0820 NONE
      CC0819  913633 ..  913658 - -16.9  -4.86731   GGGGCGCAAAGAAAA         GGGCCTCCGGA TCGC TCCGAAGGCCC          TTCGCATCAGTGGTT 100 32
      CC0818  912844 ..  912857 -  -6.7  -3.65425   TCGATACACCCGAAA               TGGGT TTCA ACCCA                GAGAAGAATTTTACA  59 116
      CC0817 NONE
      CC0816  911614 ..  911624 -  -8.2  -3.28712   CTGGGTCCCGGATAA                 CGCC TAC GGCG                 TTTCCGGGATGACAC  60 46
      CC0814  907423 ..  907448 - -18.3  -5.07652   GGGCGCAAAAGAAAA         CGCCCGGAAGC GAGG GCTCCCGGGCG          TTTGGCTTTTCCCAA 100 73
      CC0813  905638 ..  905681 - -15.8  -3.48593   CAGGGGGGGACAGAA CGCGGTGCGCGCCGCCCCTGG GTC CC-GGCTCGGCGCGCTGCGCG CTGGGCCGGGATGAC  85 46
      CC0812  904292 ..  904322 -  -5.3  -2.66316   GGGGTGACGAGATCA      GCGTCCGCGCCCGC ATCC GCCAGCT-GGACGC       CTATTCCGGTCACGC  42 407
      CC0810  901802 ..  901857 - -11.3  -3.58208   TTCGAGAACAAGGAA GCGATCATCGCCGC-CATCGTCGCCCAG GAC CTGGCCGA-GATGCGCGACAA-GTTCGC CGAACTGGAGCGCCA  71 386
      CC0808 NONE
      CC0807 NONE
      CC0806  895253 ..  895286 -  -4.6  -2.75818   AAGAGGTCAAGAGCA    CGGTGCAACTGCCGCTC TAG GGGCGGC-GT--CACCG    CTCAGATCAGGCCTA  44 439
      CC0804  891214 ..  891267 - -22.5   -2.5655   TTGATCGATATGAAT GTCGAAGCCATCGGCCATCCGCGGA GAGT CCCGCCGATGGCCGATGGCGTCAAG GGCTACAGGTTCAGC 100 28
      CC0803 NONE
      CC0802 NONE
      CC0801 NONE
      CC0800 NONE
      CC0799  885409 ..  885442 -  -5.1  -2.57344   CACCCCGCCGACAAG     GCGCGCG-TGGGTCAG CGA CTGGCCCTGCAGGCGC     GCAAGCTGGCCTATG  42 355
      CC0796 NONE
      CC0795  877049 ..  877072 - -13.8  -3.59262   CGTTAGACCTGGAAA          GGGACGGCCC TGGT GGTCCGTCCC           TTTTTCAGGTCAGGG  81 45
      CC0790  871304 ..  871322 -  -7.4   -3.4252   CGGCATGCAGGACAA             GCGCATCT TCA AGATCCGC             TTTATCGGTGGCGGC  60 254
      CC0786  861908 ..  861921 -  -3.9  -3.85698   GTGTGGTGCGAGAAA               TGATA GCGC TATCA                AATTCGACTTGAAGG  58 47
      CC0785 NONE
      CC0784  860182 ..  860192 -  -2.4  -4.07568   CCGGCGCCGCGAAAA                 GGGC TCA GCCA                 TGCCAGGCGGCCACC  57 19
      CC0783  859279 ..  859291 -  -4.7  -3.14463   AACCTTGGCTATGAA                GTCCG GCC CGGGC                GCCTTACGCCTCGCG  48 29
      CC0782 NONE
      CC0781 NONE
      CC0780  857396 ..  857428 -  -3.4  -4.82901   TTGGCGGGAGAAAAA     CAGGCGCCAGCGGCTA TGT CAGCCG-TGACGCG-G     CGTCAGGCGCTGGCG  75 6
      CC0779  856164 ..  856186 - -13.5  -2.78463   ATCCTGCGGATGACA           CCTTCTCCC GCAAG GGGAGAAGG           GGAAATCAAAGCCGC  72 31
      CC0778  855323 ..  855333 -  -8.2  -2.90723   CCAGCCGGAACGATA                 CGGG TTG CCCG                 GGGTGATGTCCCGGC  55 106
      CC0777  853881 ..  853908 -  -7.7  -2.75481   GTGGAAGCTGAACCA        TGGGTCCCGCGC ATGAA GCGCGGGATC-A        CGGAGTAAAGCTAAA  52 42
      CC0776  852077 ..  852101 - -12.9  -3.53012   GCCGCGCTGGGTAAA          GGGGCGATTAA CCA TAAATCGCCCC          TACCAAGACCGACCT  76 166
      CC0775 NONE
      CC0774 NONE
      CC0773  849750 ..  849760 -  -4.6  -3.33315   GGAAGAGCCTCACAA                 CGGC TTC ACCG                 GCTGCTCGATGTCCC  50 9
      CC0772  848800 ..  848858 - -15.9  -3.09878   CTTACGCACTCAAGA TCCGTGTCATCCCGGC-GGGTCCCCGGC GAAA GCCGGGGGCTGAGCCGGGATGACACCAG GATGAGGGGCCGGAG  81 54
      CC0771  847718 ..  847736 -  -8.1  -2.79133   TAAGGGGCGATCACA             GCGTCCG CTTCT CGAACGC             CTCGCGCACCAGCCA  54 2
      CC0770  846417 ..  846467 -  -9.7  -3.10796   CCGCACTACCCAACA CCCGATCTCCCCGG-CGAATGCCGG GGC CCAG-ATTCATCCGGGGCGTTTGGG GATGATCCGAGATGC  60 117
      CC0769  846059 ..  846106 - -10.7   -5.1675   TCAGCCATGAAAAAA GCCGCCTTTCCGGCGAGAACCTG AAGA CAGGT-CT-GTGGAAAAGGCGGC TTTGATCATCGTCTT 100 64
      CC0768 NONE
      CC0767  843634 ..  843670 -  -5.1  -3.21099   CGCCCCCATGATGAA   CGAGACCG-GCTGGGCG AAGAA CACGC-GCGCGGCCTCG   ATCTGCTCCTCGGTG  48 102
      CC0766  842999 ..  843017 -  -6.6  -3.53091   AGCTCTCCCGTGAAA             GCTGAACC ATG GGTCCCGC             GCATGAAGCGCGGGA  57 66
      CC0765  842305 ..  842329 -   -20  -5.46706   ATCGGAAAAGAAAAA          GGCCGCCGGG TTCGC CCCGGCGGCC          TTTTTCTTTGGTCTC 100 39
      CC0761  836972 ..  836998 -  -3.5  -2.91276   TTGCGGCGGACAAAT         GGGTCCCGCGC ATAAA GCGCGGGATGA         CGATCGAAGTTGCAA  42 61
      CC0760 NONE
        fixL NONE
        fixJ  832837 ..  832858 - -10.1  -2.91264   GGGGTCAGCCAGAGA           CGACCGGGC GAGA ACCCGGTCA            GCTGGTTCATCGAAC  57 116
      CC0755 NONE
      CC0754  827976 ..  828014 -  -3.1  -4.07885   CACCCTGGTGGAAAA  GCCG-CTGCTGGACGAC AAGCTGG GTCG-CGAGCTGTCGGC  CCTGCTGGCGCGCGC  58 53
        fixK  826795 ..  826805 -  -6.8  -3.44622   GACGCGGACAAGGAA                 GCGA CGA TCGC                 GGGCCTGGAGCGGTC  55 62
      CC0750  824046 ..  824074 -  -6.6  -4.13767   GCCGGCAGTCGAAAA        CCTCACCCTGAG CTTGT CGAAGGGCGAGG        TTTTTCGAGCCCTAA  69 474
      CC0748  821966 ..  821994 - -18.9  -4.41047   AGCGCCCAACGAAAA        GACGCTCCCGATG GGG CGTCGGGAGCGTC        TGATCCGGCGGGCCA 100 158
      CC0746 NONE
      CC0745  816176 ..  816218 -  -4.8  -4.85599   CTGATCCCACAAAAA GTTTCGACAGGCGGCTTGCG CAGTC CGCGAGCCGCC-G-CTATAC CCCCACACCTTCCCG  80 266
      CC0743  814638 ..  814658 -  -3.2  -3.15544   TGTCAGCGGGACCAA           CGCCGTCCA GGTC TCG-CGGCG            CCTGTCGGGAATCAC  44 97
      CC0742  813782 ..  813798 -    -8  -2.93348   GGGAGGAATAGGAGA              TGACGC TGCGG GCGTCA              GGCGCGCGGCTTTTA  53 265
      CC0741  811868 ..  811893 - -20.5  -4.72272   CGCGGCCATGAAAAA         GGCCGCCGTTC TGGT GAACGGCGGCC          CTTCAGATCGGGGGG 100 48
      CC0740  809169 ..  809196 -  -4.6  -3.75153   CGCTGCGAATGCAAA        GGCCAGCGCGCC GAAC GCCGCTCCGGCG         GCGAGCTTGCGAGCG  58 162
      CC0738  804108 ..  804144 - -10.8  -3.15861   CATGACCCCGATCAA    CGCCCACAAGACCCGG ATGAA CCAGATCATGTGGTCG    GACCACTGGGCGTTC  64 287
      CC0735  800795 ..  800843 -  -5.2  -4.19817   CGCAGGGAGCCAAAA GTCCGGTTCGGGGCGGGAC-CAG GCTC CTGCATCCCTCCAGAAACCCGAC CTCTCCAGCCTTCGC  65 173
      CC0734  800204 ..  800237 - -16.7  -2.71364   CTACGCCTGGAACTA     CCGCATGGCCGCCGCC GCG GGCGGCGACC-TGCCG     GCCGCCGAAATGTCG  74 279
      CC0730 NONE
      CC0729  797414 ..  797462 -  -5.3  -3.15008   TCCGAGAAGAAATGA GCCCAACCGTGATCATCCCGCGC TTCAT GCGCGGGAC--CCATGGTTCAGC GTCTACGTGAGAGCG  48 135
      CC0728 NONE
      CC0727  796129 ..  796139 -  -2.4  -2.67143   ACAGCCATTACAGCA                 CCCC CGC GGTG                 TTGAGCTTGGACACG  38 7
      CC0726 NONE
      CC0725 NONE
      CC0724 NONE
      CC0723  792784 ..  792795 -  -5.8  -3.17392   GACCGTCTAACTCAA                CGTC GAGC GACG                 CGGGCGAGGGTCGAG  51 10
      CC0722  789998 ..  790023 - -21.9   -4.2074   GTCCGAACAGACAAA         GGCCCGGCGGA TCGC TCCGCCGGGCC          TTTTCTTTGGGCTCA 100 173
      CC0720  788079 ..  788096 -  -7.7  -3.09516   GCCGCCAGGACCCAA             CATCGAG CGCA CCCGATG              CGGTCCGACATCACG  54 155
      CC0719 NONE
      CC0718  787425 ..  787435 -  -8.2  -3.32844   GCCTCTAGGGCAGAA                 CCCG CAC CGGG                 CTCACGCCCAGCCAG  60 4
      CC0717  786451 ..  786509 - -13.4  -2.64144   CCGCGACGCAAATAT CGCCCCCGAGAGCCTCGCGCGCCAAAACG GAAT CGTTTTGACGCGCGAGGCTCTCAAT--C- AAACACTTAGAGCGT  71 81
      CC0716  785313 ..  785329 -  -6.5  -3.99324   TTCTAGCACGAGAAA              CCCTGAC CTC GCCAAGG              CTTTGCTGCGTCGCA  67 66
      CC0715  784300 ..  784322 -   -15  -2.72263   AGAGCCCTTTCAAAC           GCTTTGGATG TTT CATCCAAAGC           TAAAGGGCTCTCGGA  75 57
      CC0714  782942 ..  782957 -  -3.2  -3.68886   ATGAAGCCATCCAAA              GCCAGA GGGC TCTTGC               GATTTCAGGCCCCGC  54 30
      CC0713  781364 ..  781386 - -14.2  -3.54408   GGGTAGCCAAAGGAA           CCCCTCTCTC GTG GAGAGAGGGA           GGGGCCCGCCGCGTA  85 202
      CC0710 NONE
      CC0709  776734 ..  776764 -  -3.9  -3.47928   ATATCAAGCGAAAGA      TTGGGGGTCACGCG GCCT CGCGCG-CCAGCAA       CGCACGCTTGCGCGC  51 2
      CC0708  775885 ..  775898 -  -9.5  -3.73775   TCGAGCGGCATGAAA               CGCGC GAGA GCGCG                CTGATCCGCGAGCGT  71 167
      CC0705  773918 ..  773928 -  -5.4  -2.66316   GCCGTCACCACACCA                 GATC GCC GATC                 GCGTGAGTCGCGCCC  43 4
      CC0704 NONE
      CC0703  772157 ..  772208 -  -7.8  -3.46873   CTAAACTTAAGAAGA TAGAGCCTGTTTATCTGGTTTAGATG GGTC CATCTAAACCAGA----CAGGCTCTA GACGTTAATCAAGGT  60 300
      CC0702  770722 ..  770763 - -14.3  -3.15758   AGAAGGCGGGAGGAA CCCGGCGCG-CGCTGGAGGA TCG TCCGGCGGCGTCACGCCGGG CGGATAATTCGCGAC  80 251
      CC0701  767675 ..  767724 -   -10  -2.70932   GTGGCCTGCGAAGCA GGTCGGATGAGGGGTCTCTCCGG GGTCG CCGTACA-ACCCCTCATCCGTCG CTGCGCGACACCTTC  60 67
      CC0700 NONE
      CC0699  766372 ..  766410 - -24.1  -3.77831   CGACGAAGACTGAAA  CGAAAACGGCCCGGAACC GCGA GGTTCCGGGCCGTTT-CG   ATTCGGTAGGCGTCC 100 46
      CC0695  761193 ..  761236 -  -3.4   -3.5594   AACGCAGCGCCCAAA CTGGTGTCATCCCGGA-AGCCTC GCA GAGGCTATCCGG---GAC-CCAG GGGCGGCGCGCGCCG  51 120
      CC0690  755629 ..  755654 -  -2.6  -3.45832   CAAGGGGAGAAGGAA        GCTAC-TACCGG ATCC CCGGCACGT-GC         AGGGCGGCTTCCTTC  47 4
      CC0689  754617 ..  754627 -  -6.8  -3.28712   CGCCGGGCGCTACAA                 TCGC GGC GCGA                 TGCTGTTCAACGCCC  52 318
       groES NONE
       groEL  751778 ..  751801 - -17.4  -5.27335   CCGGCCAAAGAAAAA          GGGCGGAGCC TTGC GGCCCCGCCC           TTCGTCATATCGGTT 100 136
      CC0682  748015 ..  748027 -  -5.5  -3.16564   GTCGTAGGCGATTAA                CGCAA TTG CTGCG                CCCAATACGACTCCG  51 42
      CC0681  747129 ..  747156 - -22.8  -2.71712   GGGCTCCTCGTAAAG        CGGTGTGGCCCC GTGC GGGGCCACACCG         TGGCGGCATCTAGTC 100 276
      CC0679  745699 ..  745728 -  -8.5  -2.62184   GGGTGGGTCAGACGA       GGATGACGATGGC GATC GCCGTCGCGATCC        CGCCCAAGATCACCC  53 154
      CC0678  745216 ..  745251 -    -6  -4.18018   GTTGCTCAGGGAAAA    CGTCGCTC-GACCGGCC CCA GGCCAGCCCGATCAGCG    CCGGCAATAGCCCCA  67 135
      CC0674  741373 ..  741393 - -12.5  -4.08485   GGGACCGAAATGAAA            TCCTCCCCC AGT GGGGGAGGC            GGCCGAAGGCCGGAG  86 123
      CC0672 NONE
      CC0671  738046 ..  738077 -    -2  -3.90112   TCGTTGCCAACGAAA      CCAGTTTCGGCGCGG GGG CCG-GCCGGGTCAGG      GCTTACGGACGGGCT  54 21
      CC0670  737509 ..  737536 - -19.9  -4.25104   CTGCGCGCACGAAAA        GGCCCGCGAGC GGGGGG GCTCGCGGGCC         GATCTCAGGCGAGGG 100 49
      CC0669  736933 ..  736970 - -22.1  -4.03413   ACGGTCCCAGACAAA   GCAAAACCCGCCGCGAC CTGT GCCGCGGCGGGTTTTGA    AAGCTTGGTACTTGA 100 50
      CC0666  735800 ..  735828 -  -8.8   -3.8917   GCGTAACGACAAGAA       GGGGCCGGGCAGC ACAC GCTACC-GGCCCT        TTTTCTTATTCAGGC  71 90
      CC0663  732779 ..  732789 -  -3.2  -3.36327   CGATCGCATGCACAA                 GGCA GGT TACC                 GTGGCGAGCATCATC  46 305
      CC0660  730828 ..  730848 - -15.5  -3.61715   GACCTCGCGCAAGAA            CCCTCTCTC TTA GAGAGAGGG            AGGGGCCCAAGCGAA  86 465
      CC0658 NONE
      CC0657 NONE
      CC0656  725294 ..  725304 -  -3.2  -4.06055   AGGCTCTAAATCAAA                 CACT TAG AGCG                 TGACTTGCGCCGAAA  58 176
      CC0654  722376 ..  722410 -  -7.8  -3.28712   CGGCTTCTTCGACAA    GACG-GACCGTCGCG AACGAG CGCGGCTGTCACGTC     GTCGAAGACAATAGC  58 145
      CC0653  721624 ..  721646 - -18.4  -5.27335   GCCGCCAAATAAAAA           CGCCCCCCGC TGG GCGGAGGGCG           TCTTCTAAATCTCTG 100 53
      CC0651 NONE
      CC0650  717021 ..  717051 - -10.4  -3.28924   GATCGGGCCGCAGAA       CAGCTCGGCGACCT TCC AGTTCGCCAATCTG       ATGCGTCGCGAGCGC  63 300
      CC0648 NONE
      CC0647 NONE
      CC0646  712835 ..  712891 - -12.2  -3.28791   AGCCCTGCCGCACAA GGCCCC-CTCCACCCGCGTTCGCGGG TCCCCCT CCCCCGATGG-GGGAGGAGAGGGGCC CTGTGTCGTCTAACC  72 35
      CC0644 NONE
      CC0643  710234 ..  710249 -  -6.8  -3.85909   CTACGCAAAGGCAAA              CGCC-CG ATC CGTGGCG              GACGCGCCAACGTCC  63 358
      CC0641 NONE
      CC0640  707775 ..  707814 -   -20  -3.62096   CCCCACCACCCCAAA  CGCAGAACGGGCGCTGGA TTGC TCCAGCGCCCGTGCCGCT   ACGCTTTACTGGGTA 100 63
      CC0639 NONE
      CC0638  705758 ..  705795 - -16.5  -2.52896   TCACGCGCGAACCTA   GAGCAAAATGCGCGATT CATG AATCGCCCATTTCGCTC    TAGCTTTTTGTTTTC  79 87
      CC0636  703742 ..  703767 -  -8.1  -3.57561   TCGCAACCTTCCAAA         GCGCCGCGCGG CGTT CAGCAAGGCGC          TTGCTTATAGGGGCC  65 118
      CC0635 NONE
      CC0634 NONE
      CC0633 NONE
      CC0632  698653 ..  698666 -  -4.5  -2.53701   GAAAGATCGATGAAG               GAAGC CACG GCCTC                GCCCTCAGCTCCGCT  41 30
      CC0631  697370 ..  697389 - -11.4  -2.50994   GCCAAGCCGATCAAC            GCC-GGCGC GCT GCGCCTGGC            CGTCGAGCGCTTCCG  58 112
      CC0627 NONE
      CC0626 NONE
      CC0625 NONE
      CC0624  691354 ..  691376 -  -9.1  -3.29471   GCTCGACCACATGAA           CGCCCTGGA CCTCT TCAAGGGCG           ACATGGCCGCCTTCC  59 441
      CC0619  682258 ..  682271 -  -2.3  -3.86194   AACGCTGTCCACAAA               CGGCC TGGC GACCA                CTTAAGGCTGTCCGC  54 52
      CC0606 NONE
      CC0605  666126 ..  666148 -  -3.2  -3.64703   GGCTGTCCAGGGAAA           GGGAGAGCGG CCG CCACCCATCC           AGGCCTCTTGCCGCC  51 223
      CC0604  665684 ..  665699 - -11.8  -3.02263   ACACTGCTCTGAAGA              GGGGCC GCTA GGCCCC               ACCCATCCAATATTC  68 193
      CC0603 NONE
      CC0602 NONE
      CC0601  658384 ..  658405 - -17.3  -3.06133   TAACCGGTGAGGGAA           GGGCGAGGC CGAG GCCTCGCCC            TTTTTTATTGGATCC  88 30
      CC0592  647947 ..  647957 -  -5.4  -2.77036   TAAGTGAATACATGA                 GCAA GTT TTGC                 GAGAATAATTCAGTT  44 277
      CC0591 NONE
      CC0590  646902 ..  646914 -  -4.8  -4.13945   ATGGCTATTCGAAAA                GACG GTCAG CGTC                GGCCTGCGAGAGTCC  65 2
      CC0589  644507 ..  644565 - -14.5  -3.27923   GTGGAAGACGACGAA GCGATCCGCGACCTCGTGACCGGGGTCC TGGA GGGCGCCGGCTACGAGGTCA-GCACCGC CGCCGACGGGCAGGC  79 359
      CC0587  643208 ..  643221 -  -3.7  -3.89215   GCCGAGAAACCTAAA               GGCCG CGAG CGCCC                GTTGTATCAGCCTGC  58 7
      CC0585  639849 ..  639906 - -10.5  -3.57561   CCTTAAGTGGTCAAA GTGGACAGCGTTAGGTGGTCCGTACAA CGCC CTGTGGGGACCATTTTACGCTGTCCGC GTAGCCCTTTGATTT  70 136
      CC0580  634104 ..  634131 -  -2.6  -4.09685   CGTCACCGCTCAAAA        TTCAGGCGCCGCC ACC GG-GTCGCCTAGA        GCGGATATCCGACGA  57 21
      CC0579  630869 ..  630905 - -14.3  -4.70879   GGGAAATCTCAAAAA    GGCGCGCGTGGCTCCGC GCC GCGAAGCCACGCGCTGG    GCCCAAGGGCTAGAA 100 35
      CC0578 NONE
      CC0577 NONE
      CC0576  627170 ..  627184 -  -2.1  -4.27316   TCGCGCAATCGAAAA              CGACCA GAGA TGG-CG               CCTAGAGGTCGGCCT  62 106
      CC0570  615053 ..  615097 - -18.7  -3.95435   TGCGCCAAAACAGAA GATTAGAGCTTGCGGCCTGAC GCG GTCAGGTCGTGAGCTCTAATC GAACACCGCCGCCAG 100 20
      CC0564 NONE
      CC0563  605773 ..  605805 -   -12  -4.56597   GTTGTCCGCGAAAAA     GCGAGGCCGGAGACC CGGA GG-CTCCGGCCTCAA      AGGTGGAGGCGCCGC 100 76
      CC0561 NONE
      CC0560  600824 ..  600867 - -16.7  -3.57144   GCGCCGAGCGCCAAA GCCTCTTCCGATCCCTGCG AAACGG CGGTGGGATCGGAAGGGGC TCTATGGCCTTGAAA  91 27
      CC0559 NONE
      CC0558  596852 ..  596863 -    -3  -3.84185   CGCACGGAAATACAA                GTAT AAAG ATAC                 TGATGACGAAAAACC  56 66
      CC0557  595784 ..  595798 -  -8.5  -3.21099   CGCTCCTACGAGTAA               CGGGG AACGG CCCCG               AGCTTCCAGCAGCTC  58 1
      CC0556 NONE
      CC0555 NONE
      CC0554  591752 ..  591795 -   -16   -3.1085   TCAACCTAGGCAAGA TGGGCGAGGGCCAAGCGGCTG TCA CAGCCGCT-GACCCCCGGCGA AGCAGACAGGATCGA  84 51
      CC0551  588258 ..  588275 - -10.5  -3.07043   CCGAGCAGCTTAAGA             CCGAGCC CGAC GGCCCGG              CCAAGGAGGCCAAGA  59 135
      CC0548 NONE
      CC0545 NONE
      CC0544  578120 ..  578173 -   -16  -2.78706   AATCAGATCGGAAAG GGC-TCTAGCGAAGGGGGCCCACGC TGAGC GCCTGGGTCCCCTTCGCGATACGCC GATCCGTCAGAGCAC  81 32
      CC0536  562179 ..  562192 -  -3.7  -3.01712   GGTCCTTTGGCAAGA               TGCGC GTCA GCGCC                GTTCAGGTTGCGTCG  45 28
      CC0535 NONE
      CC0534 NONE
      CC0533  557639 ..  557649 -  -4.6  -3.53224   CATCGCGTCCTCAAA                 GCCC CTG AGGC                 GGTTTGGGAAGGCTC  53 10
      CC0532  556258 ..  556292 -   -17  -3.17075   GGGCGCGCAAGGCAA     GCTGCCGGAGCGCAGC AAG GCCGCGCCCCGGCCGA     CAGGGGGTTACCAGT  89 33
      CC0531  553986 ..  554015 -  -5.8  -3.95219   TCTAAACCGGATAAA       CGGGCTCTGAGAT CAGAT ATCT-AGAGCCCT       TTCGCCACGCCCTCG  62 16
      CC0525  548434 ..  548454 -  -6.7  -4.27617   TAGAGGTCATCAAAA            TCCTCTCCC CGT GGGGGAGGC            GGTCCGCAGGACCGG  73 130
      CC0524 NONE
      CC0523  546817 ..  546846 -  -4.1  -3.14132   GGCGGCGGCGATCAA       TGCGCTGGAC-GCC CAT GGCGGTCCGCCGCG       GCGACTTCGGCCCGT  45 169
      CC0519 NONE
      CC0518  542769 ..  542826 -  -7.5  -2.57564   GGAGTTGCCCACAAT GGGT-ACCCGCTTTGAGCGCCTGCGACA CGC TGACGCAGGTGCGCGCAGCGGTTCAGCC CGGCATGCGGACCAA  51 125
      CC0517  542065 ..  542090 -  -2.7  -4.89393   TAAACCGGATAAAAA         GGCTATAAA-AT CAA ATATTTAGAGCC         CTTTCCGATCTGACT  74 165
      CC0509 NONE
      CC0508  534986 ..  535003 -    -4  -3.83844   TCGATTAAGCAAGAA             CGGCGC CAGCCC GCGGCG              GTTTGCTGATGGCGC  58 333
      CC0506  533731 ..  533749 - -13.2  -3.92625   CACATCGGAAGGAAA             CCGTAAGG CCG CCTTACGG             CGCAGGCCCGGCCCC  83 150
      CC0505  532195 ..  532227 -  -9.7  -3.48395   AGGCGGCCTAGACAA      GCGCCGAGACCGTCC GAA AGAGCGTCACGGCGC      CGGGAGGAATGTCAC  65 17
      CC0499 NONE
      CC0492 NONE
      CC0491 NONE
      CC0490 NONE
      CC0489 NONE
      CC0488 NONE
      CC0487  509149 ..  509167 -  -4.4  -3.27029   CGCGATTAACCAAGA             CGCGCCAA GCC TGGGCTCG             TTAGTCGAAGAGCTT  48 26
      CC0486  507812 ..  507837 - -15.4  -4.64844   GCTACATACACAAAA         GGGCCAGGCG ACGCAA CGCCCGGCCC          CTCGTGATGGAATGG 100 49
      CC0485  507052 ..  507075 - -17.4  -5.27335   GTGTTCAAACAAAAA          CGGGCGGACC CGAA GGCCCGCCCG           TCTGTAATGCGCTTC 100 60
      CC0484 NONE
      CC0483  505314 ..  505337 -  -6.6  -2.91274   CGGAGTTCAACGACA          TCATCGCCGC GATC GGGGCGATGG           ACGCTGACGTGATCT  47 341
      CC0480 NONE
      CC0479  499873 ..  499898 - -17.6   -4.8622   CTCCCCAATGAAAAA         CGGCCGGAGC GTTTCT GCTCCGGCCG          CTGGTATTCTGGTTG 100 42
      CC0478 NONE
      CC0477 NONE
      CC0476 NONE
      CC0475  497085 ..  497106 - -17.3  -3.66803   TCCCAAGATTGGAAA           GGCCCGGTG GCGA CACCGGGCC            TTTTCTTTTGGCGGG 100 43
      CC0471  493703 ..  493713 -  -8.2  -3.44146   TTCGGCGATAACTAA                 CCCG CCT CGGG                 GAAGCCGCCCGTCTG  63 11
      CC0468  490703 ..  490722 -  -3.4  -3.15861   GACGATCTGGATGAA            GCGGCTCA TGGC TGGGCCTC             CTGGGGGGCGATGGG  44 11
      CC0467 NONE
      CC0466  489083 ..  489130 -  -6.1  -3.16564   CCGCTACTTCATCAA GCGCGCCGACAGC-CTGCAGCTG TTCG CGGCGGCGGTGCTGCTGGCGC-C GGCCATCATGCTGAT  50 345
        folE  482545 ..  482555 -  -2.4  -2.73681   GATCTATCCCAACCA                 GGCC GAC GGCT                 GGCAGATGGTGCCGT  39 310
      CC0457 NONE
      CC0456  480287 ..  480329 -  -3.8  -3.29144   CGACGCGGGCCAGAA GCGCGTGGCGGTCGAGTTCG GGA CCACCTCGGTCACCTCGCCC GGCTATGGCGACTAC  47 381
      CC0453  474979 ..  474989 -  -2.4  -2.79452   AGGTCGCAAGATAAG                 GCCG CAT CGGG                 ACGCTCCACTTTGGC  39 120
      CC0452  474198 ..  474215 -  -9.1  -3.71848   CGGCTGCATCAATAA             GCCTCAG ACGC CCGAGGC              GCGCACCATGGCGCG  71 94
      CC0451  472838 ..  472854 - -12.3  -2.60723   CCATTCGGAAGGAAG              TGGCGCT CGA AGCGCCA              ATTAACCTCGATCAG  65 520
      CC0445 NONE
      CC0444 NONE
      CC0443  458672 ..  458697 - -16.1  -3.81137   GGCTAAAGATGGAAA         GGGCGCTGACC TCAC GGTCGGCGCCC          TTTCTGCATCCAAAG  93 49
      CC0429  444835 ..  444863 - -20.3  -3.49777   CCCCAGACAGCAGAA        CGCCCCCGCCGAC CAG GTCGACGAGGGCG        TTTTGTGTTCCGATC 100 51
      CC0424  438024 ..  438045 - -11.5  -4.10453   GAAACGCGCCCAAAA           TCCTCCCCC CGGC GGGGGAGGT            GTCGGCTCGAAGAGA  82 136
      CC0420  435466 ..  435479 -  -9.5  -2.80074   GCGGCTACAAGATGA               GCGGC AACG GCCGC                GAGTGGGGCGACCAC  56 179
      CC0417  432332 ..  432345 -  -2.3  -2.70932   CTGTTGTTCCAAGCA               GGCTC TAGG GAGCA                ACAATATCCGGCGTC  39 16
      CC0416 NONE
      CC0415  431295 ..  431324 - -14.9  -2.57344   CAGGTCTCCCAGAAG       GAGCGCTCCGGCC GCAA GGTCGGGGCGCTC        TTTTCTGTTTCAGGG  74 35
      CC0412 NONE
      CC0411  429734 ..  429746 -  -4.7  -3.51232   GCGCCTCTAAATCAA                CCAGC TAC GCGGG                CGCGGATACGCCTCG  53 4
      CC0410  428426 ..  428456 -  -6.1  -4.36914   TCGGCGCGTACAAAA       TCCTCATCCTGAG CTTGT CGAAGGACGAGGA       TTTCCCTCCGGACGC  71 182
      CC0403 NONE
      CC0401  421987 ..  421999 -  -9.1  -3.44051   CTTCGATCACTACAA                GGTCG ACC CGACC                GCCAGCCTGATGCCG  61 196
      CC0394  415354 ..  415379 - -21.9  -5.27335   CCGCCCAAAGAAAAA         GCCCGCCCGGA TCGC TCCGGGCGGGC          TCTTCTTTGTCAGGC 100 52
      CC0392  412656 ..  412713 -  -9.5  -3.14132   TCTTTCGCGGATGAA CGCGGCGGCCAAGGGC-GGTGGCGGCCG CAT CGCCCGCGCCCTGATCCTGGACGGCGCG CCCGACGCGGCCAGC  60 245
      CC0390 NONE
      CC0389  408996 ..  409042 -  -5.7   -3.2614   CATCGTCGACATGAA GGCCCG-CCGGGTCATCACCCA CGAC TGGATGGCCACCCGCTCGGGCT GGACCCCCTTCGACG  52 309
      CC0385  404944 ..  404975 -  -9.4  -2.57132   GCTGGCGGCCAGAAC      CGGT-CCGGCCATGG CGG CCACGGCCAGCAGCG      CGCCCGCGCCGAGAA  56 154
      CC0384  404074 ..  404099 -  -9.1  -3.54129   TAGAGCCCTTTCAAA         CGCTTTAGATG ATTC CATCTAAAGCT          AAAGGGCTCTAGCAA  68 51
      CC0382  402380 ..  402411 -  -4.4  -3.17051   TGGCGATCAGCAAGA      CAGGGCTGGGGAAGA ACC CCTTGCGCA-CCCTG      CTGCTGGTCAATCTG  45 472
      CC0379  399779 ..  399803 - -12.9  -2.87132   TCCGGTGTTGAGAGA          CGTGGTTAGCG GGC CGTTAACCACG          GCCTTTCAGGCGCTT  70 74
      CC0378  398161 ..  398172 -  -7.2  -3.87737   GAGAAAGACCAAGAA                GGCC GACC GGCC                 GCGCAGGCACGGCGT  67 490
      CC0376  396676 ..  396686 -  -2.4  -3.75629   GATTGGGAAGTTAAA                 CGCG ATT CTCG                 TTAGAGCCTTCCGCT  52 218
      CC0375 NONE
      CC0374 NONE
      CC0373  391841 ..  391860 -   -15  -2.71712   GCTGGGGTTTTAAAT            CCTCCCCC AAGC GGGGGAGG             TGGCCCGAAGGGCCG  75 118
      CC0369 NONE
      CC0368 NONE
      CC0367  388708 ..  388749 - -16.5  -5.18371   CGCGAGAAAACAAAA GCATGGAGCGCGTCGCTTC CGGT GAAGCGCCGCGCCCCAGGG  ATCGGATTACGAGAA 100 32
      CC0366 NONE
      CC0365  387520 ..  387545 - -18.3  -4.19177   ACCGCCCAAGAGAAA         GGGCGCGGACC TTGC GATCCGCGCCC          TTCGTCTTGTCTAGC 100 56
      CC0360  381312 ..  381357 - -19.7  -4.19817   CGGAGGGAGCGAAAA GTACGAGCCGCGCTCGACGTT TCAG AACGTCGAGCGCGGCGCGCGG TTTAACTCAGAAATG 100 64
      CC0359  380107 ..  380134 -   -20   -4.7254   AGCGCGCATGAAAAA        GGGTCCCCGAAA TCAC TTTCGGGGACCC         TGCATTTTCAACTCC 100 70
      CC0358 NONE
      CC0357  378791 ..  378821 -  -3.9  -2.52464   GGTTGTTCGAACCTA      GCGGGGTTTGCTCA GCTT CG-GCAATCCGCGC       ACAGGCCGTGAGCCT  41 6
      CC0356  377481 ..  377497 -  -4.3  -4.07568   GCGGCGCCTTCAAAA              CCTGGCC TGA GACCATG              CTGGCCGACTATGTC  60 331
      CC0354 NONE
      CC0353  374943 ..  374963 - -16.9   -4.4891   TGTACCAGTAGAAAA            CCCTCTCCC TTT GGGAGAGGG            TTTCGGACCGCCTCA 100 38
      CC0347  368303 ..  368327 - -19.3   -5.9218   CAGACAACAAAAAAA          TCCCCGGAGCG AGC CGCCCCGGGGA          TTTCTGATCAAATCG 100 56
      CC0345 NONE
      CC0344  364245 ..  364255 -  -4.6  -2.80816   TCGTCAGCGATCAGA                 CGCG GGA CGCA                 GAGGGAAATTTCTCA  44 165
      CC0343  362124 ..  362150 - -20.9  -5.12068   TACAGCCAAGAAAAA         GGCCCCGCCTC TTGAG GAGGCGGGGCC         AGTCTGTTTTTCGAG 100 93
      CC0341  358901 ..  358920 -  -9.2   -3.1085   GGAAGCCATCGAAGA            CCCGCAGC GCCT GCTGCTGG             AGCTCTAGGAGACCT  60 448
      CC0330  343937 ..  343948 -  -2.2  -3.01712   TGCTGGGCGGGAACA                TCCC GGGT GAGA                 CCACGGTGCTGTCGA  41 207
      CC0327  341495 ..  341505 -  -8.2  -3.35679   CTCGGTCATCGAGAA                 GGCC TCC GGCC                 AATGGCTGGGCCGGA  59 352
      CC0324  339539 ..  339558 -  -7.8  -3.33261   CCTCAAGGCCGAGAA            GGGCGC GCCCATCA GCGCCC             TGTCGGTCAGCGCCG  55 295
      CC0322  337875 ..  337899 - -19.3  -5.76237   CAGACAAAGAAAAAA          GCCCCGGAGCC TGA AGCTCCGGGGC          TTTCGTGTTTCTTGG 100 58
      CC0319  335230 ..  335251 -  -7.1  -3.32844   TCTCCTACCTTAGAA           GGCGTCGCC CTTA GGCTTCGCC            TTCCTCCGTCTTGGC  55 14
      CC0318  334848 ..  334876 - -23.9  -5.18371   CGCGACAAAACAAAA        GCGGGGAGCCCGG CGT CCGGACTCCCCGC        TAGAGATCGTCTGTC 100 89
      CC0317  334142 ..  334152 -  -8.2  -2.87132   CGGGCGGCGTAGAGA                 CGGC TAG GCCG                 CCCGCTCCGTCTCGT  55 97
      CC0315 NONE
      CC0314 NONE
      CC0313  329191 ..  329207 -  -2.1  -2.92425   AAGAAGAATTCAAAC              GCGTCCA CGA TGGCCCC              CGACCGACCGCTTCA  40 42
      CC0312 NONE
      CC0311 NONE
      CC0310  326166 ..  326189 -  -2.4  -2.66964   TCATGCAGCAGATTA          TCGTCCAT GCGGTCTT ATGGACGT           GATCTCCTCCCCCGT  38 65
      CC0309 NONE
      CC0308  324046 ..  324060 -  -2.8  -3.15663   AGGCATTTTGAGCAA               GTTCCT GCG AGGAAT               TATAGTTATGGCAGC  44 31
      CC0307  323697 ..  323715 -   -16  -2.79878   GGGAGTGATCCAAAT             CCTCCCCC TAT GGGGGAGG             CGGCCGAAGGCCGGA  81 122
      CC0305 NONE
      CC0304 NONE
      CC0303  319283 ..  319294 -  -3.6  -2.78384   TCGGGCCGGATCACA                CGAC GTCC GCCG                 GGGCCAGGCGACACG  40 9
      CC0302 NONE
      CC0301  316992 ..  317023 -  -6.4  -3.44146   GTCGTCTACAAGTAA      CCTGATCCTCCCCC GCGA GGGGGAGGGTTCGA       TCCTTAGAGGCCGAT  57 29
      CC0298  313538 ..  313551 -  -5.2  -3.40403   GCTCGTGGAGTATAA               CGCC CGCTTC GGCG                ATCCCGAGTGCCAGA  52 452
      CC0296 NONE
      CC0295 NONE
      CC0288  300991 ..  301018 - -18.4  -3.64703   TGCCGTTCACGGAAA        CGGCCGCTCCGG GGTT CCGGAGCGGCCT         TTAAGGACGTTGGGG 100 55
      CC0287 NONE
      CC0286 NONE
      CC0285 NONE
      CC0284  297612 ..  297639 -  -2.7  -4.72272   CCCTGTCATCAAAAA       CGACGGCGCT-GA ACCC TCTAGCGGCG-CG        ATCGAGCCGACGCTT  72 121
      CC0283  296619 ..  296648 -  -3.6  -3.63627   TGTCGACATGGGAAA      GGTCCGCGCTCATC GCTT GATGAGCGTG--CC       TGCGCCGTACTCGCT  51 5
      CC0282 NONE
      CC0281  295019 ..  295065 - -12.9  -3.53012   TGGGGGCGCCCGAAA GGCCGGAGGGGGAAG-TGCGGG CTAT CCGGCTTCTTCCCCCTCCGTTC GCTTCGCGAACACCT  76 69
      CC0279 NONE
        truA  292598 ..  292617 -  -3.5  -3.53012   GGGCGCGCCTGCAAA            GCTCAAG GCCGCG CTGGAGC             AGGTGTGTCGGGGCG  49 306
      CC0274 NONE
      CC0273  287678 ..  287693 -  -4.6  -3.72141   ATAGCTAGAGGCAAA              CCGCCC TCTT GGACGA               TCGCGGTCGTCGATG  58 414
      CC0266 NONE
      CC0265  279488 ..  279507 -   -15  -2.88849   GTTAGACGACTAAAT            CCTCCCCC TGGC GGGGGAGG             TGGTCGCGAAGCGAC  77 117
      CC0263  276331 ..  276356 - -19.7  -4.72272   GCTGGGCACGAAAAA         GCCCGCCCCGC CGAG GCGGAGCGGGC          GGTCTCAGGAAGTCG 100 53
      CC0262  275421 ..  275434 -  -2.3  -3.02144   GCACGTCGTCGAAGA               CTTCG TCAC CGAGG                CCTGGAAGAAGCTGG  41 406
      CC0259  272800 ..  272830 -  -3.9  -4.07568   TCGGCGTGTGCAAAA       CCCTCATCCTGAG CTTGT CGAAGGACGAGGA       TTTCCGCCCGGGTGC  61 67
      CC0258  271784 ..  271798 - -11.4  -2.75382   CAGGTCACTCAAGGA               CGACGC TCC GCGTCG               CCGCCGCGCGGCCGT  63 137
      CC0257  270120 ..  270149 - -17.9  -4.08767   CTCACTCCCGCAAAA       GAAAAGGCCCGCC AGGC GGCGGGCCTTCCC        TATGGGAAATCAGAC 100 52
      CC0256 NONE
      CC0255  267777 ..  267804 -    -4  -2.52464   GGTTCCTGCAATCGA        GCGGCCAGGGCCA TTT CGGCGATGGC-GC        CAGTGTGACGACGCT  39 284
      CC0252  263682 ..  263710 -    -3  -4.09685   GCCTAGGCGCGAAAA        CCTCGTCCTTCG ACAAG CTCAGGATGAGG        CTTTCGACTGTCTCG  58 99
      CC0248  259441 ..  259462 -  -2.2  -4.38154   ATATCCGCCATAAAA           GTCAGCGC CTCCCC GCGCTAAT            ACTTGAGCAGACCTA  62 77
      CC0247  258750 ..  258776 - -13.6  -2.61912   TGATCGAGTTAGAAG         TTCCTCCCCCGC GAT GCGGGGGAGGTG         GCCCAGAGGGCCCGA  71 128
      CC0243 NONE
      CC0242  256202 ..  256218 -  -9.4  -3.59979   TGTTCCCATTTGAAA              CGAGGC TTTAC GCCTCG              CGCCGGCGCTCGAAG  68 47
      CC0236 NONE
      CC0235  250228 ..  250238 -  -2.4  -3.21099   TCCGGCCATGACCAA                 CGGC GAC GTCG                 AGCGCGTGGTGGGCG  43 60
      CC0232  247143 ..  247156 -  -5.2  -3.53811   CCGAGGCGGGCGAAA               CGCC GGTCGG GGCG                GTGATCCTGGATCCC  54 406
      CC0230  245582 ..  245600 -    -3  -2.77013   CACGCGGCCAATAAC             GCCGCGAT CGT ATTGCTGC             TGCGCCCGATCACCT  39 190
      CC0228 NONE
      CC0227  243171 ..  243194 -  -3.1  -3.66803   CTTGAACATCTCAAA          GC-CGCAGCA ACGCA CGCTGCACGC          GCTGGCCCAAGGCGG  50 321
      CC0224  240287 ..  240300 -  -3.7  -3.72576   TCGTGCTGGAGGAAA               CCCGG CCGA CCGGC                TTCACTGCGGCCTGT  55 373
      CC0221  237498 ..  237514 -  -5.8  -3.97947   GCGATCGACGACAAA              CCGACC AACAA GGTCGA              GGACATCCAGGGCTC  66 153
      CC0218  235971 ..  235990 -  -2.1  -3.16564   GGCCGACTGGACCAA            TCGCGAT CCGGTC ATCGCCA             AGGCGCTCGCGGACT  43 166
      CC0209  223270 ..  223305 - -11.9  -3.70571   CACAAACAGTCGAAA    CATCGATACCTCCCG TGACGG CGGGAAGCATCGCTG     CGAACGCTTGCGGGG  78 73
      CC0208  221970 ..  221983 -  -5.9  -3.29144   GCAGGTCTCGGAGAA               CGGCG ACCT CGCCA                ACTGGATGGTGCCGG  52 325
      CC0205  220208 ..  220253 -  -4.6  -2.87132   GGCGGCGCCTAGATA GACGAGGGTCTGGGTCA-GGA TGTTT TCCATGGCTCAGGCCTCCGTC TTGGCCGGGAGCAGC  46 13
      CC0204  218074 ..  218089 -  -4.6  -3.53012   CCGGCCGTTTGGAAA              GTGGCT GCTC AGCCCC               GCCCACCACCAGATC  52 272
      CC0200  214272 ..  214293 - -18.7  -4.60797   TCGCCAGATAGAAAA           GCCCCGCCG TGGC CGGCGGGGC            TTGTCCATCTTCGCA 100 52
      CC0198 NONE
      CC0197  211066 ..  211101 - -19.8  -3.68619   GCGAAGTCAGCCAAA    GAAAAAGGCCCCGGTG TCTC CACCGGGGCCTCGTTC     ATTTCCGAAGGTCGG 100 45
      CC0196 NONE
      CC0195  208368 ..  208411 -  -9.7    -4.386   CAACGCCCCAGAAAA TCCGTGTCATCCCGGA-CGCGC GGA GCGCGATCCGGGACC-CA-GGA CAGCCGCAGTGCATT  83 101
      CC0194 NONE
      CC0193  206861 ..  206891 -  -6.7   -3.1855   CGGGGGAAGAGCCAA       TGCCCCTTCCCCC TCGAT GGGGGAAGGGTTG       GGGATGGGGGCGATT  53 123
      CC0192  204718 ..  204737 -  -5.6  -2.78463   ACCCTGCGCACCACA            CGGCCG-GG AGA CCTCGGCTG            GATCATCCAGCGGCA  43 462
      CC0188 NONE
      CC0187 NONE
      CC0186  200252 ..  200278 -    -5  -3.59979   GGGTCTTAGCCGAAA         GGCGAGGCCG GCGCAAA CGGTCTCGCG         ATCAGGCTCACGCCT  55 33
      CC0185  197066 ..  197077 -  -5.8  -3.50853   CCGCCCCAACGACAA                TCGC CTAA GCGA                 TGCGAGGCCCAGTTT  55 233
      CC0184  196145 ..  196181 -  -3.1  -2.62184   CGTCGCGCTAGAGCA    TTTTCCGACGAAG TGGATCCGGTT CGTCGTCAGAAAA    TGCGTTAATACAAAG  39 94
      CC0167  178198 ..  178218 - -18.3  -4.08767   TCCACCGTGCGAAAA            CCCCGAGCC TGG GGCTCGGGG            TTTAAAGCTCAACGG 100 59
      CC0166  176878 ..  176900 -  -6.2  -2.62184   CTCCGTTGCACACGA           GCGCGTTC CAGGCCC GCACGCGC           CTCGCCTACGAGCAT  45 217
      CC0155  162507 ..  162520 -  -8.1  -3.17194   AGTGGCGCAACTGAA               GGAGC AGGC GCTCC                GCTACGCCGCCGAGG  58 480
      CC0152  160369 ..  160411 -  -8.3  -4.09117   GCGATCTACAAAGAA CCTGGAGCCTTCGGCGCCTC AGCT GAGGCGTCTCAGGCTCT-GG ACTTCAAGACCGGAA  73 78
      CC0151  159296 ..  159306 -  -8.2  -3.03124   GTTGAGCTTCGAATA                 CGGC CCG GCCG                 ACGCGAACGACGACT  57 39
      CC0149  158351 ..  158361 -  -4.6  -4.70879   CTCAAACTGGAAAAA                 GCGA TGT CCGC                 CGCCCGTCTGTTCCA  79 183
      CC0146 NONE
      CC0145 NONE
      CC0144 NONE
      CC0143 NONE
      CC0142 NONE
      CC0141  152674 ..  152684 -  -5.4  -5.00339   AGCAAGAACGAAAAA                 CGAA CGT TTCG                 GGAAATCTTGCCGTT  83 50
      CC0140  150853 ..  150877 -  -5.7  -3.38812   TGGCCGTCAAGAACA          TCGGCGACA AGCTCTA CATCGCCGA          CCGGTCACGCGGCAT  52 141
      CC0138 NONE
      CC0137  144809 ..  144819 -  -8.2  -3.13164   GTCCTAACCACCGAA                 GGCG GCG CGCC                 CGCTGTGCCGATGGG  56 479
      CC0131 NONE
      CC0130  138502 ..  138532 -  -6.1  -4.36903   TCGAGGAAACACAAA      GTCGCGCGCCTTCA ACGG CGAAAGCCCGCG-C       GGGTCAAGCGTAAAT  71 48
      CC0129  137192 ..  137219 - -20.6   -4.8622   CGCGCCAACGAAAAA        GGCGCCGCGAGG TCTC CCTCGCGACGCC         CTTTGATCGTCCGGC 100 52
      CC0127  136179 ..  136193 -  -5.6  -2.53164   CCATGGACCACCAAG               TGGTGC TAG GCTCCA               ATCACCGCGTAGACG  45 16
      CC0126 NONE
      CC0125  134697 ..  134717 -  -8.2  -4.82901   GTCTGCGCATAAAAA            TCCTCCCC TAGCG GGGGAGGT            GATCGCGAAGCGATC  90 134
      CC0123 NONE
      CC0122  132832 ..  132861 -  -7.8  -3.34398   CGGTGCGCCGAAACA      CCGCCGCGCGCGCC TTCT GGCGC-CG-GGTGG       CCGAGACCTATCCGG  55 114
      CC0117  126362 ..  126372 -  -8.2  -3.28712   CTGGGTCCCGGATAA                 GCCC TGC GGGC                 TTTCCGGGATGACAC  60 60
      CC0111 NONE
      CC0110 NONE
      CC0109  118480 ..  118490 -  -2.4  -3.06796   GTCTACTGGATCGAA                 GTCG GTT CGTC                 ATCGTCGCCGCCCGC  41 2
      CC0108  117964 ..  117986 -  -4.6  -3.50853   CTTCTCCAACGACAA           CCCGCTGCTG CGG CTGGCGCGGG           GCGCGGGTCTGGCGG  52 299
      CC0105  114932 ..  114944 -  -6.2  -3.59979   TGGTCTGAGCCTAAA                GGCC GCCCA GGCC                GCGCCGCGCTTTCAC  57 370
      CC0102  111661 ..  111704 - -12.4  -3.55071   GGATAGCGGGCCAAA CCCCTTCTGTCATCCCGGGC GACG ACCCGGGACGACAGGAAATG CTCAAGCTTGCCGCG  75 66
      CC0101 NONE
      CC0100  108898 ..  108930 - -17.7  -2.73159   CCAATCCCCGTAAAG      TCGGTTCCCTCTCCC GGC GGGAGAGGGATCCGT      TTGGCGCCCGCCTTA  86 334
      CC0096  106230 ..  106270 - -12.8  -3.27029   CTTGAGGAACGAACA TCTCCGCAG-A-GTCTCCTA GTC TTGGAGACATTCTGCGGAGA GAACCTGTTTCCTTC  74 89
      CC0095  105242 ..  105258 -  -7.3  -2.79183   TCCAGGCCCATCAGA              CTTCAAG CCC CCTGAAG              TTCAACAGCATGACG  52 77
      CC0094 NONE
      CC0093  103038 ..  103076 -  -7.6  -4.60924   TAAACTTTTGAAAAA  GAGCCCTTTTATGCGGCC TGATG GGTC-CA-AAAAGGGCTC  TGGCGGGTTTGATCG  83 98
      CC0092 NONE
      CC0091   99054 ..   99067 -  -4.5  -3.91897   CGCTGCATGCAGAAA               GTCCCG TCG CGGG-C               GTCTACGACACGGCC  60 424
      CC0089   96459 ..   96489 - -21.2  -3.20991   GTTAACGGAACGGAA       GCGCCGCCGGCT GGGGGGA AGCCGGCGGCGC       AGGCCCGCTTGGGGA  95 164
      CC0088   91342 ..   91380 -  -9.6  -3.12595   GCCAACGATCCAAGA  GCGC-GCTACCGCCCGGA TCTCT TCCAGGCGGT-GCAGGGC  TATTTCGCGGGGGCC  60 112
      CC0085   86895 ..   86908 -  -5.2  -3.85698   TGCGGGGCGTATAAA               CCGC GCGAGG GCGG                AGGGCTAGGGCGGAG  60 160
      CC0084 NONE
      CC0083 NONE
      CC0081   83362 ..   83405 - -12.3  -3.72374   CGGGAGGAAGAAAGA CGGGCGGCCGCCG-CGCGCGC CTTG GCG-GCGGCGTCGGCGGCGCG AAACGGCCCTACTTG  78 34
      CC0080   81540 ..   81551 -  -5.8  -3.99324   GCTCATGATCAGAAA                GCCT CCGC AGGC                 AGCGCCATCAGGGTC  65 7
      CC0079 NONE
      CC0078 NONE
      CC0077   78611 ..   78646 -  -2.4  -3.05463   AGGGTGTTCATCGAA    CGGCCGGGCACGTCG AAGGTGA CGAGG-GCCACGCCG    TCGGAGTCGACCTCG  41 82
      CC0076   76428 ..   76449 - -17.3  -4.87133   AGCGCCCAAAGAAAA           GGCCCGGTG TTTC CACCGGGCC            TTCCGTTGTTCTGGG 100 53
      CC0073   72680 ..   72701 -  -5.7  -2.62184   GCTGCCGCCAGACCA           CGATCGCCG TGGC CGCCGAGCG            CGGCGCTCTGCTGGC  45 253
      CC0071 NONE
        gpsA NONE
      CC0069 NONE
      CC0068   69118 ..   69140 -  -5.4  -2.60571   AAGGTCTTAAGGAAG           GGTCAGGCCG TGA CGATCTGTCC           GTCGCGCACGGCGAC  43 5
      CC0067   68283 ..   68297 -  -3.5  -3.50447   TGAATTTCTAGAGAA              CCGTCG CTAG CG-CGG               GATTTCGGAGGTCTT  49 17
      CC0066   66289 ..   66337 - -26.4  -4.19177   ATGCGTTAATACAAA GGCCTAGAGCGTTTCTCCGATCC AAAC AGATCGGA-AAACGCTCTAGGCC GCCGCCTGCATTCCG 100 19
      CC0065 NONE
      CC0064   63219 ..   63252 - -10.2  -4.20367   GGGTTGAAGAAAGAA     GCCGCCGCGACTGGC TTGCC GCC-GTCGCGGTGGT     TTTTCGTTTGTACGA  81 100
      CC0062   61171 ..   61185 -  -2.7  -2.76671   ATAGCGACCCGAAAG               GGCGG ATCAA CCGCG               AAGGCTCAGAGGGTC  39 31
      CC0061   60454 ..   60498 - -14.2  -3.07443   CCACAGCGCAGCGAA GAGCCGGGACCGCAACAGGC TCGGC GCTTCCGGCGATCCCGGCTC GGCGCGCCAAGGCGC  78 61
      CC0060 NONE
      CC0059 NONE
      CC0058   58651 ..   58667 -  -3.7  -3.06087   AAGATAGGGGCAAGA              CCCTTAA GTG TTAAGCG              CCCGTCGCATCACCA  45 12
      CC0057   58095 ..   58116 -  -5.7  -2.57132   CCCTTGCGGGAGAAG           GTGGGCCGC GTCA GCGGCTCAG            ATGAGGGGTTTCTCG  46 110
      CC0055 NONE
      CC0054 NONE
      CC0053 NONE
      CC0052   52687 ..   52704 -  -2.8  -2.59564   TGCCCACGCCAGAAG             CTAAAA TCCAGG TTTTAG              TTCAGCTCAGCTTTC  39 27
      CC0051   52149 ..   52173 -  -9.1  -3.12895   CCGGTCATGAAGACA          CGCACGGGCGC GCG GCGCCCAGTCG          GCGTTCAGTTAGACC  61 96
      CC0050 NONE
      CC0049   49886 ..   49897 -  -2.2  -3.62597   CCCAGCCGCGAACAA                TGAC GTTC GCCA                 GCGGACCCTCCAGCG  50 259
      CC0046 NONE
      CC0045 NONE
      CC0044   46618 ..   46628 -  -2.4  -3.31515   AAACACCGCTCAGAA                 GGGC TTA GGCC                 TCTTCTTCAGCTTCA  45 19
      CC0043   45761 ..   45819 - -22.6  -3.64703   CTGGGCTCACTCAAA GATTCTAGAGCTTTCCCATCCCACCGGA CGG TCCGGTGAGAGGGAAAAGCTCTAGCGCC TGCCAAGGCCGGCGA 100 99
        infB   42534 ..   42555 - -17.3  -4.23213   TCCAGACGCAAGAAA           GGCGCGAGC TTTC GCTCGCGCC            TCCCTTAAAGCTGAG 100 55
      CC0041 NONE
      CC0040 NONE
      CC0039 NONE
      CC0038 NONE
      CC0037 NONE
        truB NONE
      CC0035   38166 ..   38205 - -19.2  -3.34398   GCCGGGCCCCAAATA  CGCGATCCGCCGCCCTGC CTGA GCGGGGCGGCGGATCTTG   ATGCCTTAGCGACGC  93 31
      CC0034   35764 ..   35789 - -19.7  -4.35524   TCCCCAAACGTAAAA         CGGGCGGCCCC TTTC GGAGCCGCCCG          CCTGATAGCGTCCGG 100 60
      CC0033 NONE
      CC0032   34694 ..   34706 -  -4.7  -3.09516   GTGTCGAGGACGTAA                GCCAC TCA GAGGC                CGGGACGTTCGGGAA  47 18
      CC0031   34034 ..   34044 -  -2.4  -4.19238   CCTGCAACTGGAAAA                 CGCC TGA GGCC                 TATTTCAAGAAGACC  61 293
      CC0028   30278 ..   30307 - -20.7   -5.1971   ACCAAAAAGGAAAAA       CGCCCCGACCGAC ACAG GTCGGACGGGGCG        CTGGGTGTGAAGCAC 100 55
      CC0027   29473 ..   29483 -  -5.4  -2.52933   GCGCAACGTAGCAAT                 GTTC GGC GAAC                 GCGATAGGCCGTCTT  43 44
      CC0026 NONE
      CC0025   24803 ..   24820 -  -3.3  -3.02511   CCGAGGTGCTGAAGA             TGGCG-CG CCG CGACGCCG             AGCGGCTGGATGCGG  43 196
      CC0023 NONE
      CC0022 NONE
      CC0021 NONE
      CC0020   20316 ..   20348 -  -8.3  -3.25823   CTTTCCGGAGACGAA      GGCGCCCGCGCTATC GTC GATAAGGCGGGCGAG      AGCCTGGTCCTGGTT  59 121
      CC0018 NONE
      CC0017   18456 ..   18511 -  -4.7  -3.60419   AGGCGGAAACCAGAA CGCCG-GGCTCGAACGGCTGATCGGTCA GGG TGA-CGATCATCCG-CCGCTCATCGGCG GCAGGAAAGCGACCT  55 6
      CC0016 NONE
      CC0015 NONE
      CC0014   16962 ..   16975 -  -5.9  -3.47322   CTGGAGCAGAACGAA               GCCAG CGCC CCGGC                GGCGCGCCCAGGCTT  55 68
      CC0009    7134 ..    7159 -  -8.9  -3.10796   TCGTAGGATTGAAGA         GGGTCGTTCTG GAGA CAGGACGGCCC          TTTAGCTTTTTCAGG  57 36
