# Supplementary material for: Rapid, accurate, computational discovery of Rho-independent transcription terminators illuminates their relationship to DNA uptake
Source: Genome Biol. 2007 Feb 21;8(2):R22. doi: 10.1186/gb-2007-8-2-r22 (PMC1852404; doi:10.1186/gb-2007-8-2-r22)
Supplement: Additional data file 4 — Best terminators found downstream of each of the genes of the 343 organisms studied. [file gb-2007-8-2-r22-S4.zip › Chlamydia_muridarum.bag]

       TCA01    1375 ..    1397 +  -3.4  -4.60797   CGTGCATGAACTTCT           GAGGATAAGT TAT AATAATCCTC           TTTTCTGTCTGACGA  64 385
       TCA03    3949 ..    3959 +  -3.2  -4.24963   AACTCGATGGAATAA                 TGGG ACG CCTA                 TTTTAGATCGTTATC  60 465
       TCA04 NONE
       TCA05    5807 ..    5828 +  -2.3  -2.73159   AGGCAGAATAGATGT           TTTACTCTA ACGT TGGAGTACA            CTTTGCAAACCTTAG  41 30
       TCA06 NONE
       TCA07    7356 ..    7376 +  -7.6  -3.67967   AGTCTATAAGCAAAA            GAGCTGAT CCGCC GTCAGCTC            TTATATATATATCTA   0 19
       TCA02     677 ..     690 -  -3.1  -4.93812   AAAAGACAAAATAAA               GAGAT TAAT ATCCC                TATTACGTTTCCTTT  70 399
        hemB    1260 ..    1275 +  -4.8  -3.90744   CTAGAGACGCTCTTC              CTTTTT AAGG AAAAAG               TTCTTTGAAGAACCA  61 18
      TC0004 NONE
      TC0005 NONE
      TC0006    7778 ..    7794 +  -3.7  -4.09864   ATTTTCGGATTAATT              TGGGA GTAATCA TCCCA              TTTTAAGGGCTAGGT  59 17
      TC0009   15576 ..   15595 +  -5.8  -3.61209   AACGAAGTATTCTTT            GCATTTAT CTGA ATAAGTGC             TTGTGCTTATCTTAG  62 10
        topA   19978 ..   19999 +  -9.5  -3.91357   TTTTTTAGAAAGACA           TCCTCTTCT ATTC AGGAGAGGA            TTCTTCTCCTTCTGC  81 45
      TC0015 NONE
      TC0016 NONE
      TC0017 NONE
      TC0018   25178 ..   25191 +  -6.7  -2.94329   TTGGATTGCATGGCC               CGGAT AAGA ATCCG                ATTTCATTCAAAATA  58 74
        recA   26436 ..   26469 + -14.1  -4.10657   TTTCTGTACTGTTGT     AATCAAGGAAAAGAG ATTT CTCTTTTCCTTGATA      TTTTCCCCCCTCTGC 100 49
      TC0020   28498 ..   28515 +  -2.1  -2.74144   ACAACAAAAAAATAC             TTTC-TTC CGT GAATGAAA             CTTTACACGTACAAA  41 10
      TC0021 NONE
      TC0022   30257 ..   30295 + -11.9  -3.34398   TAAACTCCTTCCATT  TGCAATGAGCCCCAGGAT TCAA ATTCTGGGGCTCAT-GAA   TGTTTGCACCGGCCA  89 38
      TC0026 NONE
      TC0027 NONE
      TC0028   33713 ..   33729 +  -6.6  -3.53012   TTAGAATTGGTGGAA              GAAGAG ACCCC CTCTTC              TTTAACCCCGGAGAA  63 323
      TC0030   35329 ..   35341 +  -2.7    -3.767   TGGCGCGCACAGTGT                CATAA AGC TTGTG                TTTGATGAATAGGTA  50 524
      TC0033   40005 ..   40017 +  -6.3  -5.63504   ATCAAAAGAACAGGT                TAAGG ATT CCTTA                TTTTTTTCTGAAATT  89 487
      TC0034 NONE
      TC0035   43124 ..   43136 +  -3.4  -3.29421   GGTTTATCTAATTCT                TTCC AGGTA GGAA                TAATTTTATGTTTAA  48 50
      TC0036   43383 ..   43393 +  -3.2   -2.8547   GTTGGGACGTATCAA                 CCGT AAA ATGG                 TGTAATGTAAACGAT  44 10
      TC0037 NONE
      TC0038 NONE
      TC0039 NONE
        sctN NONE
      TC0041 NONE
      TC0042 NONE
        sctQ   48716 ..   48734 +  -4.6  -2.60496   CAAATCATTCTGTAA             TAGAGG GGGAGAG CCTCTA             GTCTTTGGGAAAGCA  47 55
      TC0044   50720 ..   50736 +  -2.2  -2.62184   AGACGTTTACAGGGA              GCAGTT AGACA GGCTGC              TGCTATGAAGGAGAA  40 460
        sctC   53115 ..   53157 + -10.7  -4.91712   GTTGCACAGGGGGAA GCCAAGATGGGCTGGAGTTA GCCG TGTCTCCAGTTC-TCTTGGC TTTTTGTAAGTTAGC  93 102
      TC0053 NONE
      TC0054 NONE
      TC0055   64869 ..   64899 + -14.9  -3.64281   CAGTCCTTTCCTTGG       GTCTAGGGAAAGA TCACT TCTTTCCCTAGGC       TGTCTTTTTCTCTAA 100 182
      TC0056 NONE
      TC0057 NONE
      TC0058 NONE
      TC0059 NONE
      TC0060   71031 ..   71045 +  -5.7  -3.15544   CGAGATTCGTTGTAA               CTGTC CTCCA GACAG               TTGATGAGGGTAAGC  54 405
      TC0063 NONE
      TC0064   74625 ..   74636 +    -3  -4.16033   AGGATCAAGAAGTTT                TTGT CTGA ACAA                 TTCTTCTTATTTAGC  55 59
         pgk   75969 ..   75985 +  -9.4  -5.96521   CTGGTTAAAAAAAAA              GCCCTG TTAGT CAGGGC              TTTTTTTTGCTTAGT 100 62
      TC0066 NONE
      TC0067 NONE
      TC0068   79635 ..   79646 +  -2.2  -3.39772   GACTTTCCATAGAGA                GGCT CGTT AGTC                 TGTTTAAGAATTTAA  46 16
         psd   82783 ..   82793 +    -4  -3.14051   TGGGACAATCTTTAG                 GAAA ACG TTTC                 TCTTCATAAAAATAA  48 6
      TC0073   84233 ..   84253 +  -9.7  -5.70761   CGGCATAAGGGTTTA            GCTCTCGTA TTG TACGAGTGC            TTTTTGTTTTCTTTT 100 66
        secA   87363 ..   87389 + -13.1  -4.67943   AAAATTAGCCTTTTA         GGCAATCTCTC TTATT GGGAGATTGCC         TTTTCTGTATTGGAG 100 33
      TC0081 NONE
        mreB NONE
        pckA  101002 ..  101040 + -12.2   -3.6445   AGAATAGAAAATGAA   TTGAAATAATTAAAAC GAAACGA GTTTTAATTATTTCAA   TTTAGAAATTATTGT  90 17
      TC0084  103420 ..  103434 +  -2.9  -3.04398   CGAAGTTAATCCGTA               GATTT AAATA AAATC               GTTTTGGGGGGCAAA  43 15
      TC0085  105024 ..  105034 +  -3.2  -3.63068   TGAATACCTCAGGGT                 TGGC TTG GCTA                 TTTGCAATGATATAG  52 418
      TC0097 NONE
      TC0098 NONE
        ribG  123001 ..  123011 +  -5.4   -3.0264   ATACTCTGCACACAG                 CAAG GAG CTTG                 TATTAGAAAAACTTT  53 77
      ribA/B NONE
        ribH  124802 ..  124824 +  -9.1  -5.88565   TTGATATCGGTGAAA           GCGCCCG ACTAAAAAC CGGGCGC           TTTTTTTGTTATAGA 100 44
      TC0107  127232 ..  127262 + -16.9  -4.79752   CACTTTGTTCTATAG       GCCCCCTTTCCCC AGATA GGAGAAAGGGGGC       TTTTGTATTATTCCG 100 44
      TC0108  128719 ..  128731 +  -4.7  -3.66844   GCTTTATTATAAAAA                GCGGC CAA GCCTC                TTCTTCAAATATAGG  57 56
      TC0109  129354 ..  129376 +  -6.3  -3.41013   TGCCATTTTCAAAAG           CCCCAAC AGCTTCTAG GTTGGGG           TTATCGCTGTGATTA  60 171
      TC0113  133907 ..  133924 +  -2.7  -3.72576   GCAAGTCGAACGGAA             CAATTGC TTCG GTGATTG              TTTAGTGGCGGAAGG  51 173
      TC0115  139676 ..  139699 +  -8.3   -3.7791   AGCTCCTCCAATTAG          GAAGATAAC AGGACG GTTATCTTC           TTTCATGAATGATTC  73 414
      TC0120  145753 ..  145763 +    -4  -5.19879   TGGTCCAGCAAAATT                 TTGT CCC ACAA                 TTTTTATGTTTGGGG  78 86
         tkt  163090 ..  163119 +  -7.2  -5.28831   AGACAGAGAATCATC       GGCTTGCC-CAAA CTCCA TATGTGGCAAGCC       TTTTGTTTTCTTAAT  90 70
       efp-1  164800 ..  164815 +  -5.4  -4.96848   AATCTCTTGTTGACT              CTGGCA TAGC TGCTAG               TTTTTCTATCCAGAA  79 133
      TC0137  169273 ..  169297 +  -2.3  -2.98982   AGTGGAAGACAGCAG          TTTCTTTTT AAAATAA GAAAAGAAA          TAGTTAGTTTTTGAT  42 40
        mraY NONE
        murD NONE
      TC0140 NONE
      TC0141 NONE
        murG NONE
   murC/ddlA  177128 ..  177153 +  -6.9  -5.74122   CACAGGAGAGATATT         TTCTGGTTGAG CAAG CTCAACAAGGA          TTTTTTTCTGTAGTC 100 226
      TC0146  178883 ..  178893 +  -2.6  -3.34398   AGATCCTCAAAAATC                 TTTT TCA AAAA                 TGTTTAAGCGGACGG  46 94
        miaA  180333 ..  180354 +  -7.3  -5.76949   GCTAGCTTATGGAAT           TGTATCCAG CCAT CGGGATACA            TTTTTTTTGGCGATA 100 521
      TC0149  182704 ..  182732 +  -6.8  -5.82316   AGTGGTGGGGAAAAG        CAGTCAAAAGGT ATTAA GCCTTTTGACTC        TTTTTTTTGAATCGT 100 46
      TC0150 NONE
        fabF NONE
      TC0152  185232 ..  185269 + -17.3   -3.7795   AAAAAAACTTGATTA   GGAAGGGCTATTATGAG AAAT CTCATAATAGCCTTTTC    TTTACTCCGCTTTAC 100 55
      TC0154  187176 ..  187187 +  -2.2  -3.99374   CACTATAGTTGAAGA                GC-GC TTA GCTGC                TTATTCTTAGTGAAG  52 4
      TC0156 NONE
      TC0157 NONE
      TC0158  192508 ..  192521 +  -2.4  -4.18094   GAAAGAGTGACTGCA               GGAA AGTGCA TTCC                TTTTGCAATCATTTG  56 488
      TC0161  195523 ..  195533 +  -5.4  -2.98823   TCGTAGTTCTTCACG                 GCAA TCC TTGC                 TCTATCTAGAGAAAA  53 35
      TC0162 NONE
        lysS  197336 ..  197372 +    -6   -2.8844   TCTTTTTCACTTTCA   TCC--CGGTTTTGCCGTC TTC GATGGCAAAACCTCTGGA   TATGATCTCATCTCG  54 48
      TC0166  200142 ..  200170 + -11.1  -6.04324   AACTAGTATTCCTTC        CCATTCCATGC CTCTATA GCGTGGAATGG        TTTTTTATTTTTTGA 100 50
      TC0169 NONE
        rpsN  201646 ..  201663 +  -8.4  -5.85737   TAGAGCTTATTTGAA             GCCCCT AAACCA AGGGGC              TTTTTTTATTCATCT 100 38
      TC0172  203449 ..  203463 +  -4.3  -6.02345   GTGTAGTTTTTGTCT               TTCCA ATTCC TGGAA               TTTTTTTTGTGGTTA 100 210
        dnaG  209692 ..  209704 +  -3.5   -3.0976   TGATTGTTAGTTTGT                TTTTA TTA TAAAA                TATTGGCCTGTTAAC  46 70
      TC0176  209999 ..  210012 +  -5.3   -3.0623   AGAAGGGTTGCTGGC               TTCTC AAGA GAGAA                TATAATTTCCTATTC  54 7
      TC0177  210656 ..  210678 + -13.5  -5.64274   AAAAATCATGAAAAA           GCCCTCTCT TGACT AGAGAGGGC           TTTTTTTGTCCGTAA 100 46
      TC0179  214090 ..  214100 +  -4.6  -2.83903   GAGTCTGATTAGTAT                 GTGC GTG GCGC                 TGACTTTTTCAAACG  48 154
        pgsA  214855 ..  214889 +  -6.4  -2.74605   AGAGCGAACAATCTG     TTGCCACTTATCTTGG TCG TCTCGGTAGGTGGCAA     TCGCTTTTGAAAGCA  54 112
         ctc NONE
         pth  217887 ..  217901 +  -5.8   -3.1505   GGGATTTACTGTTCA               CTTTTT GAA AAAAAG               TTCCTGAAAAATAAT  57 48
        rpsF NONE
        rpsR NONE
        rplI  219138 ..  219170 +  -2.6  -5.43974   TTAGACTTCTTGTTT      GTTAGGGGGGAGAA TTTCT TTCTTCCCCATCTC      TTTTTCTTTAATTTT  76 37
      TC0187  220026 ..  220042 +  -3.7  -3.22298   CCAATTGGTATCCGA              CTATTCT AGA AGCATAG              TTGCTGCTACATGGG  49 9
      TC0188 NONE
      TC0191  225129 ..  225141 +  -6.3  -4.65838   TTCTGCGGGATATAG                TTCTC CTT GAGAA                TTTTTGCGATCTCTC  77 318
      TC0194  228336 ..  228351 +    -9  -3.32202   GTTGAAGCTGCGTGT              GGAGGA CCAA TCCTCC               TGTTCTGTCGCAGTG  72 145
        rpmF NONE
        plsX  229653 ..  229670 +  -4.1  -3.72027   AGCTTAGCTTGTTTT             CAGGTTG TCGA TAGCCTG              TTCTTAATAAAAAAT  55 34
        pmpD  234446 ..  234473 + -12.9  -5.75342   TATACAAAATCCTGG        TCCCTAATCTC TAGAGT GAGATTAGGGA         TTTTTTTTGCCCCAA 100 53
      TC0199  235305 ..  235328 + -14.6  -3.08032   TGCCTAACATAAGAC          GTCTCGGCCT ACAC AGGCCGAGGC           TGGTTTTGGAGCACA  95 50
      TC0202 NONE
        glmS  239568 ..  239581 +  -3.1  -3.29273   GTTAAATGGATTCAT               CTCTT TAAG AAGGG                TATTCTCATGATAAA  48 108
      TC0204  240893 ..  240915 +  -9.1   -4.8487   GTATTCTAGTCAGTA           CTCCCCCGT ATAGG ACTGGGGAG           TTATTTTTTTAATAA  88 133
      TC0205  242204 ..  242214 +  -3.2  -3.34222   TTTTTAAATAGGAGA                 TCTC CAT GGGA                 TTATACGATCGTGAT  48 60
      TC0206  242934 ..  242958 + -10.9  -4.78848   ACGCTAAAAGAAGAA          GGAGATATTTG TTC TAAATATCTCC          TTTTGTGTTTAAAAG  91 34
        sucC NONE
        sucD  245997 ..  246008 +    -3  -3.43774   GCAGAGTAGTCTCCT                TGAT TTGC ATCA                 TTAGATTTTGTATGC  47 60
        htrA  247634 ..  247651 + -12.7  -5.35224   GATCTAGAGAAAGGG             GGGGCTC GATT GAGCCCC              TTTTCTTTTTATAAG 100 61
      TC0211  250951 ..  250962 +  -5.8  -3.44608   AGACATATCATTGTA                GCTG TGAA CAGC                 TTGTCCTAAGTGTTT  58 250
        nrdA NONE
        nrdB  257699 ..  257724 +    -9  -5.31456   AAAGGGATAGACGGG         CCCCAGCC AATAAGATAA GGCTGGGG          TTTTTTATGGGTTGA 100 48
      TC0216 NONE
      TC0217  259413 ..  259429 +    -8  -3.22223   CTAGAACATCAGCAG              CACTGG CATTT CCAGTG              TTAATGATGAAATTG  65 122
        infC NONE
        rpmI NONE
        rplT NONE
        pheS  263471 ..  263510 +   -11  -6.19443   ATTCTTTTTGAAGAA  CCTTTTTGGAGTGAAGAGT ATG ACTCTTC-TTCTGAAAAGG  TTTTTTTTTGCTCTC 100 126
      TC0225  265926 ..  265936 +  -5.4  -3.53761   GAATAGCGTGAGCAA                 GGAT AAA ATCC                 TTTGAGGAACCGTTG  58 295
      TC0228  268952 ..  268967 +    -4  -3.86015   ACTTCTTGTTTTTTA              TCTCTA CAAT TAGAGG               TTTATAAACAAAATA  55 94
      TC0229  271812 ..  271835 + -10.3  -5.64274   ATTCGAAACAAAAAA          GAGAGCCTC CAAAAA GGGGCTCTC           TTTTTTTATGGGTAA 100 54
      TC0232 NONE
      TC0233  275631 ..  275644 +  -4.5  -2.99546   GGCTCATTCCTAATT               TGCGG ATAA TCGCA                TCTGTAGCTTTATAA  49 362
      TC0238 NONE
      TC0239  279470 ..  279485 +  -2.5  -2.94872   TTCCCAGTGGTTCGT              GGGGT CAATGA ATCCC               TCCTTCTTCCCTACA  43 93
        fumC  285082 ..  285103 +  -4.5  -3.51958   CTCATCCACGTGATA           TCTTCTTAA GTCA TTGAGAGGA            GTTTTCTTTACGCCT  54 214
      TC0247  288759 ..  288782 +  -3.9  -4.08216   TCCCAATATTATAGG          CCCCTTTTT GAATGG AAAAATGGG           TTTTGGAGAACATCG  59 96
      TC0248  290632 ..  290666 + -15.9  -4.89521   TATTTGTAAGTTAAG     TAAGGGCTTTTCGAC TTTGT GTCGAGAGGCCCTTA     TTTTGTTTAAAATGT 100 51
        lytB  291637 ..  291659 + -12.2  -3.14931   TTGCAGTGAAATCAA           TAAGATGAAG AAA CTTCATCTTA           TTGATAAAGACTGCG  87 32
      TC0254  297798 ..  297835 + -10.7  -5.46706   AGCGTTCTAATTTTT   TCCCTCTGATGGACA AAAATACA TGTTCTTCAGAGGGA    TTTTTCTTTTGAAAT 100 273
      TC0256 NONE
        glgB  302348 ..  302358 +  -5.4  -3.95183   TTTTGTTCCATTTTT                 GCTA ACA TAGC                 TTCTTGTGTATGTGC  63 458
      pmpG-1 NONE
        pmpH  317478 ..  317507 +  -9.2  -2.90496   TCAAAAAATTCCTTA       TCAGCCCAGAGC TTTAGT GCTCTGGGCGGC        TCCTTTCCCCCGGAC  73 41
      TC0265 NONE
      TC0266  318684 ..  318708 +    -5  -4.26076   AAAGGAAAATGAAAA          GCCTTAGGGA AAAAA TCTCTAAGAC          TTTTCATAAAAATGC  66 52
      TC0268  323464 ..  323498 +   -18   -4.3739   TGTTAATGAAGAAAA     CAAAGCCCCCCAGAGA ATT TCTTTGGAGGGCTTTG     TTTTATAAAAAACTC 100 48
      TC0270 NONE
        gatA NONE
        gatB  327313 ..  327354 + -16.9  -2.59431   GCGATATCGATACAG TGATAAAACCCTCTCCATA AAGT TATGGAGAGGGTTTTTTTA  TGAATTATAAAACAC 100 47
      TC0275  330466 ..  330476 +    -4  -3.21934   AATGTTTTAAAATGT                 GTTT TGC AAAC                 CTTTTCTAGAACAGG  48 87
      TC0277  332448 ..  332481 +  -7.5  -2.66598   ACCATTGTTCTGGTT     TACATGCGATTCCTT TTTC AAGAAATCGCATGAG      CTTGTCCATTAATTG  59 477
        cydA NONE
        cydB  338207 ..  338231 +    -8  -3.85698   TGCTACTGTCAGAAA          TATAGGGCTT GTTAA AAGCTCTATA          TTTCTGAAGACAGGA  72 46
      TC0284  340543 ..  340562 +  -3.6  -5.00138   GGGAGGGAAATAAAG            GTCAAATCG TCT CGGT-TGAC            TTTTTCCTTTAAGTC  71 50
      TC0285  342016 ..  342057 + -14.7  -3.62224   GGGCGCTTGATTGAG CTAAGAAAGCCTTGCTTTT TCTA AGAAGCAAGGCTTTTTGAG  TTATTCAAAAGCTGT 100 31
      TC0287  343120 ..  343132 +  -7.7  -2.94412   CTTAGATCATTAAGA                TCAGC GAA GCTGA                TAATTTCGCATTCAG  64 181
        ileS  346709 ..  346750 + -12.5   -4.1552   GATTGGTCATTGAGA TGACATATAAAAGAGGTCC TATA GGACCTCTTTTTTTTGTTA  TTTGTTAGGGGAATA 100 28
        rpmE  350007 ..  350023 + -13.7  -6.23209   GAGTTATGGAGAAGA              GCGGGGA TGT TCCCCGC              TTTTTTTTTGCTTCA 100 62
        prfA NONE
      TC0293 NONE
         ffh NONE
        rpsP NONE
        trmD NONE
        rplS  355254 ..  355275 +  -3.7  -3.33261   GTAAAAGAAAGAGAG           CAGCATAAG CCTC TTTCTGCTG            TTATCAACGTTAAGA  49 40
        rnhB NONE
         gmk NONE
      TC0300 NONE
        metG  358494 ..  358510 +  -2.3  -6.11243   AACCTGAATTATTGT              TCACT GTAGTTG AGTGA              TTTTTTTTATTGAAT 100 9
      TC0304  362390 ..  362414 +  -4.5  -3.13164   ACTTACTGTTTTTAG          TAAAAAAATTA AAA TATTTTTTTTA          TTGAATAGTTGACAA  50 60
      TC0305  363427 ..  363437 +  -5.4  -3.08679   AGGTCTAGCAGGAGA                 TGAG ATC CTCA                 TATTGGATGCAGGGC  53 173
        ruvB NONE
      TC0311  367841 ..  367866 + -14.1  -5.33026   TCTTTTGTGTGTAAG         GACCGAACTCT TTAT AGGGTTCGGTC          TTTTTATTTGGGTTC 100 55
         ssb  371408 ..  371445 + -14.3  -3.73212   TAATTTTTCGTTTTT   GGCCCCTT-GGCAAGAGA GTT TCTTTTTCCTAAGGGGCC   TGTCTTTTTTCATTT 100 38
        pepA  373250 ..  373283 + -14.2   -5.4756   AAAATAAAAAGATTT     GGTTGGTTTTTAAT TTTTTT ATTAAAAACCAACC      TTTTTTATTAAAGTT 100 59
        hctB  374012 ..  374038 + -10.3  -5.61913   TCCAATCTGGAGTAA        CCGGGAAAAAGA ATGC TCTTTT-CCCGG         TTTTTTATATTTATT 100 52
      TC0317  375141 ..  375151 +  -2.6  -3.59583   TTCTAGAATGGACTC                 TAAT CCA ATTA                 TTTAGGGATGCTTAT  49 88
      TC0318  375896 ..  375910 +    -5  -4.42206   TTTAGTTGTTTTATG               CGAAAC TTT GTTTTG               TTTGTTAATTTAATT  67 36
      TC0319  377288 ..  377312 + -15.9   -3.1945   TATTAATACTCTTAA          GTTAAGGGAGA GAA TCTCCCTTAAC          ATTTCTTGGTTAGCT 100 35
        sucA NONE
        sucB  385931 ..  385948 +  -6.9  -3.28712   CTGCAGGATCATTTT             GATGGCG AGAT CGCCAAC              TTCTAAAAGAGAAAA  62 126
      TC0330  392086 ..  392096 +  -2.6  -4.14345   AATGTAGACATTGTT                 TAAA ATT TTTA                 TTTGATTTAATCTTA  55 78
      TC0331  392889 ..  392908 +  -7.2  -2.91383   TGCGGGGCACATTGT            CGAGCCTTT TAT AAAGGC-CG            TCTCTAGATCAGAAT  61 12
        tyrS NONE
         pgd  395757 ..  395780 + -16.8  -5.24129   ATGTAAAAAGATAAA          GCCCGGCAAA AGTA TTTGCCGGGC           TTTTTTATGGAAGAA 100 35
      TC0338 NONE
      TC0339 NONE
      TC0341 NONE
      TC0342 NONE
         dxr  406048 ..  406063 +  -3.2  -3.70645   GAAGCTAGAGCTCTT              GCTAGC GAGT GCTAAC               TATTTCTATGTTCGT  51 11
      TC0344  408390 ..  408402 +  -6.3  -2.78283   GTGTCCAGTCTTGTT                TCTGT TAC ACAGA                CTTTCCCATCATTCT  55 297
        smpB  412090 ..  412101 +  -5.8  -3.82824   TCGTGAATTAGCTGC                CGCT ATGA AGCG                 TTCTTATCGGTAATA  64 1
      TC0353 NONE
      TC0354 NONE
      TC0355  417050 ..  417073 +  -2.4   -4.3534   AAACAGAAGATGCAG          GAGGTGATTC GTGA GAATTATCCC           TTTTGATCCTTACGG  57 12
      TC0356  417559 ..  417571 +  -4.1  -4.64613   AATCTTGCATTAATA                TCAGG CTG CTTGA                TTTTCGTTATTTGTG  66 39
      TC0367  429034 ..  429074 + -12.2  -2.72344   GAATAGCAAGAGCAA GTTCCTTTTGAGAAGAAAA AGTT TTTTCTTCTCT-AAGGAAC  TGCTTAGGGATGACA  81 90
      TC0374 NONE
        trxB  438029 ..  438039 +  -2.6  -2.86568   TAGATGCTGAAAGAT                 TTTT AGA AAAA                 TAAGTTTTATGTTTG  42 12
        acpS  438464 ..  438474 +  -5.4  -3.53224   AGCAGCTTCCAGTGA                 GCAA GGC TTGC                 TTTGAAAAGGGCATA  57 64
      TC0377  439000 ..  439022 +  -2.1  -5.06052   AGAGGAAGAGGTCTT           TATGTTG CGTTTGTTT CAACATA           TTTTATGTTTTTTGG  69 376
      TC0378 NONE
      TC0379  440376 ..  440396 +  -9.1  -2.92951   ACTGCATCATAAGCA            GCTTCTTAA TCC TTAGGAAGC            ATTTCTGGACCTATG  69 10
      TC0381  443624 ..  443634 +  -3.2  -3.17461   CAATATCCCCAACGA                 TGGG GTG TCCA                 ATTGTTTTCATGTGT  46 185
        mutY  445455 ..  445472 +  -2.7  -2.95448   CAAAAAGAGTCTATT             AAAACCT CGTA AGGTTTC              TATATGAATGTTGCT  43 43
      TC0384  446441 ..  446453 +  -7.7  -3.57674   CAACAATAAGATAGA                GCAAG GAT CTTGC                TGTTTCTCCTAAAGT  68 235
        clpB  454046 ..  454057 +  -2.2  -2.55818   GTGTAGGGCGTTTGT                GTGT GGAA GCAC                 TGGATTCGCATTATT  39 35
      TC0390  455526 ..  455541 +  -6.2  -3.04322   CTCCCCACTGATTTT              TCTTTG TGCG CAAAGA               TCTTAACAAATTGAA  56 30
      TC0391  456157 ..  456170 +  -3.1  -3.07431   AAAAAGAAACCATGT               GCTAG CTTG TTAGC                TCTTAAAGGTGTTTT  46 74
      TC0392 NONE
      TC0393 NONE
      TC0394 NONE
      TC0395  457922 ..  457932 +  -3.2  -4.74989   ACTTCCTCAGTCAAT                 GGGA CGA TCTC                 TTTTATCTCTTCTTT  67 368
         rpe NONE
       efp-2 NONE
        accB NONE
        accC  462122 ..  462140 +  -2.4   -3.5393   AAATTCTTTAGAAGG             CAAATAGT GCT GCTTTTTG             TTTGGAAAAAATAAT  46 137
        rplM NONE
        rpsI  463093 ..  463132 + -22.6  -4.59773   GTCAGATATTTGTGT  CAGAAAAGCCTTCTTTTA TTTT TAAAAGAAGGCTTTTCTG   TTTTTCGGCATCCCA 100 52
      TC0405  465641 ..  465651 +  -3.2  -3.09492   GTTATCAGAGAAGGA                 GTCG GCA TGAC                 TGTTGAAGTTAAAAA  46 16
      TC0406  466552 ..  466564 +  -4.9  -3.06991   GCGAATCTTGATTAA                GAAAA AAT TTTTC                GTTTTGAGCATCGTG  51 235
      TC0411 NONE
      TC0412 NONE
      TC0413 NONE
      TC0414 NONE
      TC0415  476788 ..  476799 +    -3  -3.28924   GTATATTAGAGTTAT                TTTC CCTG GAAA                 TTGTGCGGAAGAGTC  46 361
      TC0417  478609 ..  478621 +  -3.4  -3.38988   AAGTGATTAACATTT                CTTG ATAAG CAAG                CTTTATTTAATTTTA  49 31
      TC0418  479485 ..  479508 +  -5.4  -5.91981   ATATTCTCTTGTTAA          CAAAGTTC TAATCTCC GAACTTTG           TTTTTTTTGCATTTT 100 268
      TC0419 NONE
      TC0420 NONE
      TC0421  482188 ..  482214 + -10.2  -4.47707   GGTTCTTTGCTTATG         CCGCTTGGCTAG CCG TTAGTTAAGCGG         TTCTTTTTAGTAAAA  89 45
      TC0422 NONE
         lig  486263 ..  486275 +  -4.9   -5.0133   TTGGTATAATATTTT                TCTTT AAA AAAGA                TTTTTTAGGAAAATA  74 103
      TC0424  490607 ..  490629 + -10.7  -2.80245   AAAAACTAAAAAGAA           GAGAGGTTT TTGGT AAACCTCTC           CTTCTGTTAGAATGA  76 32
        rpmG  493830 ..  493851 +  -3.7  -3.38272   GTTATCTTCAAAGAA           GCTAAGTAG GCTT TTACCTAGC            TTCTAGATCCTCATG  51 17
      TC0429  495384 ..  495398 +  -2.9  -3.63991   CTTAAAAGCTGAGTA               GAATT ATGGG AATTC               TTATTGAAGCTCGTC  49 25
      TC0430  496104 ..  496116 +  -3.4  -3.62522   AAGGTATAGGCACCC                TTCC ATCCG GGAA                TTATTAAGAGCCTTA  51 6
      TC0437 NONE
      TC0438  526296 ..  526310 +    -5  -3.72576   TCATTAAGGCATTTT               TATAGC TAT GCTGTA               TTTCATAAACAAGCA  60 196
      TC0439  536552 ..  536570 +  -4.6   -3.4252   GAACAATTATCACAA             TATGACCT GCC AGTTCATA             TTGTGATAAATAAAA  53 201
      TC0440  538478 ..  538490 +  -4.8  -3.30243   TTGCACAGAAGTTCC                TCCC ATTTG GGGA                TTATCAGAACTCAAT  54 369
      TC0444  543359 ..  543370 +    -3  -4.29977   CCCCCCCCCTTTTTT                TTAC TAAA GTAA                 TTTATTGGATTATTT  58 80
      TC0446  545543 ..  545559 +  -3.7  -4.57569   GCACTAACGATGCTC              TTACTGC TAA GCATTAA              TTTTTACAAAAATAA  66 117
      TC0447  547185 ..  547196 +  -4.4  -3.87149   GTAAATGACGCAGTT                GAGT AATT ACTC                 TTTCAATTTCATCAA  59 501
      TC0450  549568 ..  549581 +  -2.4  -4.49756   CCACTTGCAGTTGCT               TCTG AGAGAC CAGA                TTTTGCTCTTTCCAA  61 364
        kdsB NONE
        pyrG NONE
      TC0456 NONE
         zwf NONE
      TC0458  557520 ..  557550 +  -3.2  -4.14739   CTTTTGTTTTATCTC       GAAGCACTTGCTTA TCG TCATCAGGTGCTCC       TTTTACCCTAGATCC  59 309
      TC0467  568442 ..  568456 +    -5  -3.20723   TGTTAAATACTCTTT               GTTTTC AGG GAAAGC               TTGGATTGATGGGCG  53 47
      TC0469 NONE
      TC0470 NONE
      TC0471  572610 ..  572639 +  -2.1  -2.65354   CAAAAAACTCTTGAA       GGTATTTTACTCC GTGC GCAGAAAAATCCC        TCCCTTTAAAATAAC  40 27
      TC0472 NONE
      TC0473 NONE
    TC0473.1  575811 ..  575828 +  -5.5  -3.60098   AACGTCAACGCGTAG             CCATAGC AAAA GCTTTGG              TTTGCAATCCGGAAT  59 463
      TC0475 NONE
      TC0476  578623 ..  578636 +  -2.4  -3.58365   TTAATTCGCTAACGT               GTTC GAGACA GAAC                TTATGTCGTCTAGTA  48 29
      pfkA-1 NONE
      TC0478 NONE
      pfkA-2  582979 ..  583001 +  -6.4  -4.82901   TCCCGCGATAGAAAG           TCTAAGACTA TCA TATTCTTAGA           TTTTTATGCAAGCAA  79 223
        hemL  588619 ..  588629 +    -4  -4.64676   CTCTTCAGGAGAATC                 CATT TCC AATG                 TTTTATTGAGAATCA  66 434
        fbaB NONE
      TC0488  594477 ..  594499 +   -12  -3.50251   TTTATTCTTTAGTGA           CGGCCTTCAT AAA AGGAAGGCCG           TTCCTTCCTTGTTCC  90 41
      TC0489  595320 ..  595334 +  -7.2   -3.6471   CGACAAAAACGCTTT               TTCCTT ATA AAGGAA               TTATGTGATTTGACG  68 16
        surE  599054 ..  599079 + -14.9  -4.12456   GCTTAAACTTACGAA         TGCGTTGAAAC TATA GTTTCAACGCA          TTTTCCCCCTGGTCT 100 35
        ubiA NONE
        ubiX  600624 ..  600646 +  -2.7  -5.30155   GATAAAAAGATGGGA          GAACC-CCCA CTAA TGAGAGGTTC           TTTTTTCATTGATAA  73 13
      TC0501  607892 ..  607923 +  -3.8  -5.37345   TTTTCGTTTGATAGT      GA-TTAGCCTTGC AAGGTAC GCAAGGCTGGCTC      TTTTTTATGATTACC  79 159
      TC0502  609482 ..  609508 +  -5.9  -3.92963   ACTCATCGGTCAGTT         GGGGTTTTC TCATTCATT GAAAGCCCC         TTGTTGTGATTCTTA  66 79
        incB NONE
      TC0504  610481 ..  610519 +    -7  -3.10028   TAGTATTTTGAATTA   GAATTAATTTTTAAACTC CTT GAAATTAAGAATTAATTC   TATTAACATGTTACT  62 38
      TC0505 NONE
      TC0506  613953 ..  613973 +  -5.4  -4.44448   AACTGTCGGCATTAA            GATCCTCT ATGAA AGAGGAAC            TTTCTTTGACGTCCT  70 225
        recR  617910 ..  617952 +  -8.7  -5.69023   TTTTACTATCAACCA GCAGCCCCTCT-G-A-GTTC TCCCCC GAACCTGCTAGAGGGGCTGC TTTTTTTCATCTTTT 100 113
      TC0512  620624 ..  620647 + -12.6  -3.65425   TTCTAGAACCCGAAA          GGAAAAAGAG TCCC CTCTTTTTCC           TTTCACCTATCTGCA  95 35
      TC0513 NONE
        lpxD  622763 ..  622780 +  -2.7  -3.53811   CTTGTATATCAGAGT             GATAGAA ACCT TTCTTTC              TTTAAGGAAAGTGCC  48 490
        pdhA NONE
        pdhB NONE
      TC0518  627319 ..  627333 +  -7.2  -3.11222   GCCTGTAAAACCATA               TCAAGA ATT TCTTGA               ATTTTGGGATTAGCA  63 320
      TC0520  630026 ..  630057 + -12.4  -4.83269   AGGATTTTAAAACTA      CTAAGGAGGCTGGTC ATT GACC-GCCTCCTTAC      TTTTTAGTCTACTAT 100 57
      TC0524 NONE
      TC0525  636898 ..  636911 +  -5.3  -3.51924   ACTCTGCCGCCTCTT               CCAAA GAAA TTTGG                TTATCTGGATCAAAA  56 258
      TC0527 NONE
      TC0528  640230 ..  640256 +  -3.7  -2.57327   CGATAGGAGCACATA         GTCTGAGAAAT AATAG ATTGCTCAGCC         AATATTTTTTTTAAA  44 388
      TC0531 NONE
      TC0532 NONE
      TC0533 NONE
      TC0534  645003 ..  645018 +    -4  -3.02043   TCTTCTAATAAACTA              TGCACTC CCT GAG-GCA              TCTTACAAACAAATT  47 379
      TC0541  652394 ..  652417 +  -6.8  -4.27512   CAGAAAGCAAACGAA          TTTTTTCCGG CTTT TCGGAAAAGA           TTATTTCTTCTCCAG  73 470
      TC0545 NONE
      TC0546  656334 ..  656355 +  -4.5  -4.06582   ATTTGTTTTTAAAAC           CTCTTTTTT TTTC AAAAACGAG            TCTTTTGTTATTGAG  61 45
        dnaA  657904 ..  657918 +  -4.2  -3.68674   GCGATAGACTCACCA               CAACAC TTT GTGTAG               TCTTTTCGAGCTTTT  55 11
      TC0548  658802 ..  658814 +  -4.1  -4.32177   AAGGATCTTGATGCA                GCTTT TGA GAAGC                TTTGTTCTCCACTCA  64 271
      TC0550 NONE
      TC0551 NONE
      TC0552 NONE
      TC0553  663483 ..  663494 +    -3  -5.00616   GGTCTTAAAAGCTCT                TCAT TCAA ATGA                 TTTTTTGCAAACAGC  68 484
        clpC  671097 ..  671107 +    -4  -3.14211   ATATCTCCGGGGGAA                 TTTG GCA CAAA                 TTGCTCAAGAAAACT  48 451
      TC0561  673617 ..  673634 +  -5.5   -4.6971   CATAAAAACAAAAAA             GAGAGCT TATT AGCCCTC              TTTTCTTAGCCTTTC  74 46
        rncS NONE
        radA NONE
      TC0572  683586 ..  683598 +  -2.7  -3.80174   CTCTTTCCCTAAGTT                TCTAT TTT ATGGA                TTATTGTGACGATAT  51 116
      TC0573  684092 ..  684114 +  -2.1  -2.87916   CTAAAATTTTAACCC           TTATTGGGA AACGC TTTCAATAA           TCCCTTTATTTTTAG  41 37
      TC0574  684561 ..  684577 +  -3.7  -5.04082   TGTTTCTTTTTTATA              TGGGAAA GCT TTTCTCG              TTTTCTTCTTGTTTC  73 108
      TC0585 NONE
      TC0598 NONE
      TC0599  716377 ..  716393 +  -2.2   -3.7104   CCCTGACTACTTGAC              CTGGAA TTCCT TTCCCG              TTCTTCCCTATAAAT  49 509
         tpi NONE
        xseA NONE
        xseB NONE
      TC0607  726429 ..  726450 +  -4.4  -3.22102   CATCCCTTTATCCCT           GGGGAG CCTGCATGAT CTCCCC            TCTTCTACAACATAT  52 11
         dxs  728387 ..  728401 +    -5  -4.24948   AATATTTTGTATAGT               TGAAGG CTT CTTTCA               TTTTGGATATCCTAA  66 74
         pyk NONE
        uvrA  735340 ..  735367 +  -2.8  -2.92475   AACTAGTCAGGAAAA        GAGACTCGCGA AATCCAC TCGC-AGTTTC        CTTTATCAGGATAGC  43 64
        dnaZ NONE
      TC0612  737101 ..  737115 +  -2.8  -3.42378   CTATTACATGTTCAG               GAGTTT GTG AACCTC               TTCATATGTTCTTGC  47 46
      TC0617  741536 ..  741557 +   -13  -2.62263   TCACTCCAAAAAAAA           GCGCTCCC ATGAGA GGGAGCGC            TACTCTAAAGGAAGT  89 42
      TC0623  748650 ..  748681 +   -19  -4.12901   CACGGCTCTTAAATG      GAGTTCTCTGAGTT ATGA AACTCAGAGAACTC       TTTCTATCCCTTTTC 100 42
      TC0624  749165 ..  749176 +  -2.2  -4.58724   AACAAAAGACTATGG                GTTC TAAC GAGC                 TTTTGCTTGTGTTTA  61 74
      TC0625 NONE
      TC0626  751325 ..  751343 +  -3.9  -4.29119   AATTATACAGGCAAA             CTTCTTG TACTC TAAGAAG             TTCTTTGTTATCCTC  62 39
      TC0627 NONE
         maf NONE
      TC0629  755260 ..  755281 +  -2.4  -4.04206   ATAGTGGAGTGATCT           GTAGTGAAA CGATT TTTC-CTAC           TTTGTGTCGGAGTGA  54 29
      TC0630  757373 ..  757395 + -12.1   -5.0538   TTGGATAACAAAAAA           CCCAACTAG TTAAC CTAGTTGGG           TTTTTTAACGTAACC 100 33
      TC0636 NONE
      TC0637  764299 ..  764321 +  -5.7  -3.40403   CCGAATGCAAAAAAA          GCCTT-CTAA CATT TTAGGAAGGC           TTCTCCTAGAAGAGG  57 41
        aroA NONE
        aroK NONE
        aroC NONE
        aroB NONE
       aroDE NONE
      TC0650 NONE
      TC0651 NONE
      TC0652 NONE
      TC0653  781843 ..  781872 + -11.6  -4.40333   CTCTTGCATAAAAAA       GAACTGATTCTC ATTCAG GGGAATCAGTTC        TTTCTATTCTTTAAA 100 76
      TC0654  783015 ..  783052 + -20.9  -2.52464   TGCTCCGGAAGCTTC   TTAATCCATCCTCCCTT TAGA GAGGGAGGATGGATTAA    TGCCTTACAAAGAGA 100 22
      TC0662  791525 ..  791541 +    -8  -3.62046   TGTGAAGGTTCCATA              GGGGAT TCGCC ATCCCC              TTCTTCCCAAAATAA  70 301
      TC0666  796473 ..  796520 + -16.6  -3.16564   CGTCTAACAAAAGAA TTTCCCCTAACATTTTTTCCCTG CAT CAGGG-GAAGATGTTTGGGGAAA TTGCTCAAATAAAAA 100 34
      TC0668  798242 ..  798255 +  -2.5  -3.25942   GTTATGGCTTTTAGC               TTTTT CTCT AAAAA                TTACTCTGGACAGAT  46 27
      TC0669 NONE
      TC0670  800656 ..  800679 +  -3.1  -3.86822   CCACCTCCCCGTAGG          CGCT-CGCGT AAAGA ACGCGGATCG          TTTATAGGAGGGTTA  54 141
        proS  803660 ..  803672 +  -3.3    -4.371   CGCTAAAATTCTTGA                CCAGA GGC TCCGG                TTTTCCTATAATGAC  62 63
        hcrA NONE
        grpE  805448 ..  805460 +  -4.1  -3.12327   AAAAAGAATAATTAT                CCTAG AAA TTAGG                TGTTCAATATGAGCG  48 30
        dnaK  807459 ..  807488 + -15.1  -3.19482   TTTTTATCTTCCTAA       ACAATAGCCCCCT CTTA AGGGGGCTATTGC        CTTTTCCTCATCTAA 100 48
      TC0676  809981 ..  809994 +  -3.1   -5.0538   TCTTTTTTCAAAATC               CTTCT TTTA GGAAG                TTTTTTGGAATCGCA  71 183
      TC0677  811240 ..  811251 +  -5.8  -5.07567   GAATCCGGCTTACTC                GCTC TTCC GAGC                 TTTTTTCAACTATAA  80 425
      TC0686 NONE
      TC0687 NONE
        lspA NONE
      TC0689 NONE
      TC0690  821762 ..  821782 +    -4  -3.61398   GGAAGAGCCTTGTCG            GAGAGG AGTCTAAAA CCTCTC            TTATTCAAGGCCAAA  53 169
      TC0691  823103 ..  823116 +  -3.1  -2.75481   GTATGAACGAATTTC               GGAGT AATC ATTCC                TAGTTAAAATTAGGA  44 19
        lpxB  825068 ..  825080 +  -2.6  -3.40403   TTCCTGTTCACAATC                GTGC CACAA GCGC                TTATAATAAAGGAAC  47 103
        pmpA  828075 ..  828108 + -19.9   -4.6575   CTCCACATCTTCATG     GTAAATTAGGCAAGG AATA CCTTGCCTAATTTAC      TTTTCTGATTTATCT 100 72
    pmpB/C-1  833175 ..  833219 + -14.5  -4.38712   CCGTATGATTTTCTA ACTTTTTACAGCCAGTCCTTT AAA AAGGGACTGGCTTTAAAGAGA TTTTATCAAAATACG 100 25
    pmpB/C-2  837739 ..  837782 + -14.9  -2.66316   CATGACATTCTAAAA CTTACTAGAAGGTAGCTCTC CACAA GGGAGCTGCCTTCTA-TAAG TCCTCTCCTAGGAGA 100 28
      TC0696 NONE
      TC0697 NONE
      TC0698  841174 ..  841191 + -11.3  -2.84841   CAACTAAACGAATCT             CTCCAGG CTTA CCTGGAG              TCGCTTTTGTTGGAG  80 510
      TC0702  843673 ..  843688 +  -4.7  -2.83668   CTATTCCCTTCATGA              GCAAC AGCGAA GTTGC               CATTTTCTTTTTAAA  50 132
      TC0703 NONE
      TC0704 NONE
      TC0705  844678 ..  844688 +    -4  -5.40072   CTTGAATATAGTCCT                 GAAA TAA TTTC                 TTTTTTTACGGAGAA  79 120
      TC0706 NONE
      TC0707 NONE
      TC0708  848413 ..  848437 +    -5  -4.79826   ATAGATCTCAACTAA          CAGAGAGCTC CTTAT GACCTCTTTG          TTTTTGCTCATCTGT  72 26
      TC0709 NONE
      TC0710 NONE
      TC0711 NONE
        ubiE  851628 ..  851646 +  -7.5  -4.18018   GAAGCTGACGAGCCT             GTGTCAA CTCTT TTGACAC             TTTTGCGTCAAACAA  76 515
      TC0717  856102 ..  856112 +    -4  -2.87739   AAGGAATCCCAAGGC                 TGTT GCT AACA                 ATCTTTCTGTTTATT  45 17
        ispF  857084 ..  857094 +  -3.2  -3.04263   AAAAATCCTTTATAG                 GGAG CAA TTCC                 TGTTCCCGCTCCAAT  45 389
      TC0724  861739 ..  861755 +  -2.3  -5.78622   TAATTCCTCTGCTCT              CTTTTGT CAG AAAAAAG              TTTTTTTTCGGATCG  84 38
      TC0725  863834 ..  863863 + -16.3  -5.70829   CGCACAATAAATCAG       GGGAGGGGGTGGG TTAC CCCTCCCCCCCCC        TTTTTTTATGCTGTT 100 31
      TC0729  867317 ..  867327 +  -6.8  -3.30159   ATTTTGAGCATGAGT                 GAGC CGA GCTC                 TTGTCCGAGCCTTCC  62 130
        uppS NONE
      TC0736 NONE
         cmk NONE
      TC0738  880201 ..  880211 +  -3.2  -3.76789   CAGCAAGGATGCATC                 GGAG AAA TTCC                 TTAGTTTTGTAGATT  53 11
        argS  882403 ..  882413 +  -5.4  -3.96148   TCTAAGAGCACCCCA                 CCTT TTA AAGG                 TTTATCATAAAAAAA  63 507
      TC0741  886525 ..  886549 +   -13  -3.19522   CAATAAAGAAGCGAA          TGAGCAGAAC CCAAA GTTCTGCTCA          TTACATATTACGTCA  91 35
      TC0745  889624 ..  889634 +  -6.8  -2.73364   ATAGAAATTGACTCA                 CGAG TTC CTCG                 TCCTTAAGATGGGGA  57 42
      TC0746 NONE
        ispD  891780 ..  891796 +  -2.3  -3.01924   GTGGGCACGCATGAT              TTTGC TTCTTTT GCAAA              TCTTGGAAGAGAGTA  42 505
      TC0750  893550 ..  893577 +  -4.9   -4.1466   AGGAACATCGCTTAC        CAGATGGGAGGG TTACT CCTTTCC-TCTG        TTTTCAGACTTAAAT  63 103
      TC0751 NONE
      TC0752 NONE
      TC0753  896323 ..  896338 +    -4  -5.33331   CCTTCCATGCTATCC              CTTCTT AATT AAGGAG               TTTTTCTTGTATTTC  76 14
      TC0754 NONE
        recO  898182 ..  898192 +  -5.4  -3.08996   ACGCTCTCCAACTTA                 GGAA AGC TTCC                 TGTTACATCAAACTG  53 433
      TC0757 NONE
      TC0758  900270 ..  900282 +  -4.9    -3.406   GAATATGGCAAAAAC                GATAT AGA ATATC                TTCGTTAACTATTCC  56 347
        pheT NONE
      TC0761 NONE
      TC0762  905073 ..  905085 +  -6.3  -4.03413   ACATACCCTAAATTT                CTTTG CTT CAAAG                TTTCTATACGAACAT  69 359
      TC0770  913022 ..  913033 +  -5.8  -4.05788   TTCATCATTGTGTTT                GCCT CGTT AGGC                 TTTAATTTCAACACA  65 146
      TC0777  919021 ..  919050 +    -3  -4.56597   TTTTAATCCTTTAAT       GAC-AATAGAAAC TCTGT GTTGCTATTTGTC       TTTTTCAACCGACCA  62 49
        dnaB  929056 ..  929085 + -10.7  -3.53811   CCATTGTAAACTTCT       GCCCATCGCTGGT GGAA ACCAGAGATGCGC        TTTGAGAAAAGTCCA  81 67
        gidA  931087 ..  931100 +  -3.9  -2.81815   CAGGTGCTTATGGTC               TCTTT GAAA AAAGA                TGCTTACTGATTGCG  45 2
      TC0786  931986 ..  932002 +  -2.2  -3.69434   AATAAAGCTCGAATG              GAGCCT TCCGC AGCCTC              TTTAGGATTCGTTGC  49 210
        trxA  958746 ..  958758 +  -2.7  -2.57274   TAGGCATCCAGAACT                GTTTG TGG TAAAC                CTCTTGATTCTGCCC  41 204
      TC0831 NONE
        dnaE  968548 ..  968566 +  -5.4  -5.33985   ACACGCTTAAAAAAC             TTCTTTAA TAT TTAGAGAA             TTTGTTTTTTTTAGG  81 106
         upp  969521 ..  969545 +    -5  -5.40474   GAAAGATTTAATAAA         CGAGGG-GG CTGCATTT CCACCCTCG          TTTTTTTAGGGAGAT  82 53
      TC0835 NONE
      TC0836 NONE
      TC0837  972617 ..  972658 +  -5.8  -3.20109   TATACACAACCCCAA GATCAATGATCCCTGCTC CTTATT GAGAAGGGAACAAGGATC  TTAACTCCTTTTCTG  57 17
      TC0839  974499 ..  974515 +  -5.1  -5.28826   TCTTGGAAATCTTTA              GCGGA CTTTTTT TCCGC              TTTTTTCTAAGATTT  79 48
      TC0840  974996 ..  975012 +  -3.7  -3.22491   CTTACCAATATATTC              TCTCC CCCAATA GGAGA              TTCATGATCCCCTTT  49 2
      TC0841  976227 ..  976244 +  -2.7  -2.52623   GTGATTTTTATCACT             CAGG-GAG GGA TTCGCCTG             CTCTTATAAACAACA  41 130
      TC0842  977544 ..  977566 + -12.1  -3.72481   ATTTTTAAGAAACAA           TCCCTTGCT GAATA AGCAAGGGA           TCTTCTTTTGCTCAA  90 58
      TC0843  981362 ..  981385 +  -2.4  -3.29511   ATAATTCGGGAGGGG          TATCGTCTTG CAGC CAAGGGGATG           TTGTAAAGACATACG  45 108
      TC0844 NONE
      TC0845 NONE
      TC0846 NONE
        lipA NONE
        sctJ NONE
      TC0849  986506 ..  986532 +  -4.3  -2.87211   ATGTTAAAAACGAGA         GCGATCGAGAG AAAGA CCCTCGGTCCC         TGTGTAAAAAAGAAT  48 128
        sctL NONE
        sctR NONE
        sctS NONE
        sctT  989493 ..  989515 + -10.6  -3.72363   TTCGGCAAAAAGAAA           CTCCCTCCTT ACA AAAGAGGGAG           TTTAGCCTTTAGATG  83 55
        sycD NONE
      TC0866 1002919 .. 1002936 +  -7.1  -2.79133   TAAACACATTGCAGA             TGAGAAA TAAT TTTCTCA              TCTCATAAAGAGTTC  60 16
      TC0867 1004426 .. 1004436 +  -8.2  -3.20637   ATAAGTGGCGCTCTA                 GCCG CCG CGGC                 TTAACTATTAACTTT  68 11
      TC0868 1005825 .. 1005847 + -13.5  -5.33405   TGGATTCTATAAAAA           CCGTAGGTG TTCTT CACCTACGG           TTTTTCTTTACTCGG 100 69
        thrS 1008969 .. 1009006 +  -6.3  -2.72954   TCTTCGTTGTAAAAT   CCTGGCTTGCATAGGTA ACTT TATCTATGCAAGCCTCC    TACTCTCTCCTATTC  54 29
      TC0871 NONE
      TC0872 NONE
      TC0873 1011535 .. 1011552 +  -4.1  -3.13403   TAGCCTTCCTGGCGA             CCGTTCT TCTG AAAACGG              TATTAATGCCCCCAG  48 46
        trpS NONE
        uvrB 1014901 .. 1014911 +  -5.4  -3.90045   ATTAACCATTCTAGA                 CAAG GAT CTTG                 TTATGTTTGATGTTG  63 170
         eno 1016206 .. 1016231 + -11.3   -2.9127   AGGTTGATGAGTTAA         GAAGGGATTTT TATA AAGATCCCTTC          TCCTCTTTGCTTGTA  79 43
      TC0877 1018280 .. 1018295 +  -3.3   -2.7458   CCACTCCATTTAGCA              GATTC CTATAC GAATC               CTTGTAGATTTTTTC  44 44
      TC0878 NONE
      TC0885 NONE
      TC0886 NONE
      TC0887 NONE
        tolB NONE
      TC0889 NONE
      TC0890 NONE
      TC0891 1034819 .. 1034831 +  -3.4  -3.04792   GCGAGTCCAAAACAC                GAAG CTCCT CTTC                TATTGAACGTCCTAG  45 150
      TC0895 1039245 .. 1039264 +  -6.5  -2.85351   TAGGCTAGAACGAAT            TTCTTGC ATTTCA GCAAGAA             TCTGCTCTGCCCGAA  55 50
        pcrA NONE
      TC0899 1043868 .. 1043880 +  -7.7  -3.29144   CTTCACTGGGTTCAT                GAGCT TCT AGCTC                TTCTGAAGACACTCC  66 517
        rpsT 1051096 .. 1051109 +  -6.7  -3.71363   TGGTCCAAAAAGCTT               GTGAG CATG CTCAC                TTTCGCAGTTTTTTT  67 73
      TC0908 1052100 .. 1052122 + -14.9  -5.40072   TACCTAATCATCGAG           GCCCGTGGA TCATT TCCACGGGC           TTTTTTTAGCCAGAG 100 52
      TC0910 1057373 .. 1057402 + -13.8  -3.60475   ATAAGAAAGGATAAA       GCAGCTTAAAAG CCTAAA CTTTTAAGCTGC        TTTCAAATGACGATT 100 37
         nfo 1066282 .. 1066303 + -11.7  -3.02043   TCGCTATCTACAGAA           GGTTAGCTA AAAT TAGCTAACC            TCTTAAAAACCCATT  82 16
      TC0916 1068394 .. 1068416 + -16.3  -4.08692   ACCTGCATAAAAAAA           GGCGCCCAC AGTAC GTGGGCGCC           TTTTCCAAAGCCTTC 100 31
      TC0920 1071419 .. 1071433 +  -2.8  -4.18802   TTTATACGCTGGATG               GAACTG TAT CACTTC               TTTTGCCATGTCTAT  57 293
      TC0921 1071043 .. 1071059 -  -2.2  -2.81133   TATCGAGGCAGCAGA              CGTCTC TGCAG GAGACT              CTTTAGAAACAATTA  41 295
      TC0919 NONE
      TC0918 1069372 .. 1069386 -  -2.2   -3.6761   TCCTCTCAACAAAGA               TTTACT CCT AATAAA               TAGTTTGATTAGGAA  48 18
      TC0917 1068394 .. 1068416 -   -17  -5.61596   ACCTGCATAAAAAAA           GGCGCCCACA GTA CGTGGGCGCC           TTTTCCAAAGCCTTC 100 54
        rpsD 1066339 .. 1066356 - -14.1   -5.2204   TACAAGCAAGAAAAA             GCCCCGC AAAA GCGGGGC              AATCAAAAACCTTAC 100 60
      TC0913 1063617 .. 1063651 - -14.5   -3.3707   TTGAAGAAAAATAAG     TCCTAAGAGACTAGC TAAAC GCTAGTTTCTTAGGA     TAGACTGATGGCCTT 100 12
      TC0911 1057373 .. 1057402 - -14.5  -4.21885   ATAAGAAAGGATAAA       GCAGCTTAAAAGC CTAA ACTTTTAAGCTGC        TTTCAAATGACGATT 100 39
      TC0909 1051872 .. 1051884 -  -3.4  -3.93288   TTCTACTCAAGGAAA                TTCC TTTAT GGAA                CGATTTAAAAGAGCT  54 269
      TC0906 NONE
        rpoD 1047105 .. 1047117 -  -2.7  -3.15027   ACTCCTTATGAAAAG                GAATC CTT AATTC                TTATAACTCTTAATC  44 19
      TC0904 NONE
      folK/P NONE
        folA NONE
      TC0901 NONE
      TC0900 1043443 .. 1043471 - -13.2  -5.40625   ACAGCACATAAAAAA        GCCCCGGGATAA GTTTT TTATCCTGGGGC        AAATAGACATTACAT 100 54
         ung NONE
      TC0896 1038718 .. 1038732 -  -5.6  -3.24232   CCCCTCCTAAAGAGA               CTGGTG AAA CTCCAG               AAGAAAATGCGATTC  54 487
      TC0894 NONE
     groEL-2 1035461 .. 1035475 -  -2.9    -3.922   AAATCTTGAATCAAA               GTTTT TTTAT AAAAC               CAGTTCCTATTCTTC  53 32
      TC0892 1034225 .. 1034241 -  -2.3  -5.03314   CCGACTTCCAAAAAA              GAAATAA CTG TTCTTTC              CTAGATAATAAACAA  69 475
      TC0884 1027682 .. 1027694 -  -5.5  -3.27246   ATCATGAAGGAAAAG                CCCCT TTT AGAGG                GAAAAATTTTTATAA  56 49
      TC0883 NONE
      TC0882 NONE
        sdhA NONE
        sdhB 1023126 .. 1023136 -  -5.4  -4.69053   TACCATGGAACAAAA                 TTGC GAT GCAA                 TCTCCGAAACTTACA  74 36
      TC0879 1020204 .. 1020218 -  -5.8  -3.17195   CTAGATAATAAACCA               TTTTCT TTT AGAAAA               AGCCTTTTGGTAGCC  57 18
      TC0869 1005825 .. 1005847 - -13.5  -4.85599   TGGATTCTATAAAAA           CCGTAGGTG TTCTT CACCTACGG           TTTTTCTTTACTCGG 100 33
        mutL NONE
        pepP  998702 ..  998733 - -11.2  -5.54403   AAAAAACAAGAAAAA      GCCGTTTTTATATTT TTA AAATA-AAAAACGGC      TTTTATATGAAATTA 100 38
      TC0862 NONE
        gspD NONE
        gspE NONE
        gspF NONE
      TC0858 NONE
      TC0857 NONE
      TC0856 NONE
      TC0855  990057 ..  990070 -  -3.9  -4.00042   TCTCGTATTAAACAA               TTATC AAAA GATAA                TTTAAATATAAACAC  57 51
      TC0854  989493 ..  989515 - -12.8  -4.85782   TTCGGCAAAAAGAAA           CTCCCTCCTT ACA AAAGAGGGAG           TTTAGCCTTTAGATG 100 72
      TC0838  972623 ..  972652 -  -6.4  -3.37959   CAACCCCAAGATCAA       TGATCCCTGCTC CTTATT GAGAAGGGAACA        AGGATCTTAACTCCT  61 9
      TC0834  969605 ..  969621 -  -2.3  -5.13344   AGATCAAGAGAAAAA              GCAAA GGTGCTA TTTGC              GATGAGAAGGGGCAA  69 18
        hisS NONE
        aspS  959869 ..  959882 -  -3.9  -3.08032   CTTTTTTTAAAACCA               TTTAC TCAA GTAAA                AGACCTGCACCTATC  48 92
         mip  959087 ..  959099 -  -3.3  -2.95161   AAATCCTAATAATTA                CTCCG CAA CGGAT                ACATTATCGTCATTT  45 10
      TC0827  958584 ..  958602 - -14.6  -5.28176   GTGATTCATAAAAAA             GGCCGAGA GTT TCTCGGCC             TTAAGATACTTCAAA 100 36
      TC0825 NONE
      TC0824 NONE
      TC0823  955592 ..  955607 -  -3.2  -4.90381   CGGAATAGAAGAAAA              GCAAGG AATT CCTTGG               AAGACTACAATCCTA  69 30
      TC0822 NONE
      TC0821 NONE
        lpxC NONE
        fabZ NONE
        lpxA NONE
         fmt  950000 ..  950013 -  -3.9  -2.72144   CTACCTGCTTCAAAG               TTATG TATA CATAA                AATTTAGGGAGCCAT  45 106
      TC0816  949046 ..  949069 - -11.8  -5.36441   GCTGTAGATAAAAAA          GGCCGTTTCT GAAA AGAAACAGCC           TTTTTCTTAAAAAAA 100 52
        rplC NONE
        rplD NONE
        rplW NONE
        rplB NONE
        rpsS NONE
        rplV NONE
        rpsC  944774 ..  944793 -    -5   -2.5937   ACACACCCTTATAAC            CTGTCTGCA TTA CGCAG-CAG            CTGTTGAGGCTGCAC  49 15
        rplP NONE
        rpmC NONE
        rpsQ NONE
        rplN  943491 ..  943501 -  -2.4  -2.74263   ATCTTACCTTTAAAT                 CACC TCA GGAG                 CCAGAGAGCTAATTT  41 9
        rplX NONE
        rplE NONE
        rpsH NONE
        rplF NONE
        rplR NONE
        rpsE NONE
        rplO  940270 ..  940282 -  -4.1  -3.40775   AGTTCTAGTTAAACA                GTCTC GAT AAGAC                TTTTTACTCCTTCTG  51 6
        secY NONE
        rpsM NONE
        rpsK NONE
        rpoA NONE
        rplQ  936382 ..  936393 -    -3  -2.84344   CAAAACCATTAATCA                CAAT TCTC ATTG                 CTAAATCCCAGGTAG  42 64
         gap  935373 ..  935391 -  -4.6  -3.39908   CTCTTGTAAAATACA             CGAACTAA CCT TTATTTCG             AGTTTCCTTGTATGT  53 18
      TC0791  934400 ..  934421 - -10.2  -4.87665   TCTGAGCGAGAAAAA           CGAGGACT CATGAT AGTCCTCG            CTATAGCTTTACAAG  93 114
      TC0790 NONE
        ruvC NONE
        ruvA  932350 ..  932362 -  -6.3  -3.06702   AGAAATGAAAAAGAG                GTTGT TTT ACAAC                ACAATTTTAAGAAGA  57 93
         ndk  931810 ..  931838 -  -4.4  -4.52949   TCTTTAAAAAAAATA        CTCCCTCTTAGC TTTGT GCAGAGAGGGGG        TTCGCAAAATGTCAA  68 46
      TC0783  926508 ..  926522 -  -5.8  -3.57441   AATGCATAATTACAA               GATTTT TAT AAAATC               TAGGGAGCAAGAATA  62 99
       tlc-2  924715 ..  924739 - -11.5  -4.57275   CAAAAAAACCTAAAA          GACCTGGGA TGTTCTT TCCCAGGTC          TTTTTCTTAGTCAAA 100 41
      TC0781 NONE
        polA NONE
        coaE NONE
         rho  918722 ..  918733 -    -3  -5.25803   AACTTTTATAAAAAA                TAGA ACGT TCTA                 CTGAGGCCTTATATG  73 300
        glgC NONE
      TC0775 NONE
      TC0774 NONE
      TC0773 NONE
        hemH  913921 ..  913945 -  -2.9  -2.90615   ACGTCCCCCAAACTA          GCCTTCTCT CCCCTAT AAAGAAAGC          CCTGCGAAGAAAAAA  43 103
      TC0771  912446 ..  912458 -  -2.7  -3.90048   TGCTGTTTAAAAATA                TTCCT TAT AAGAA                AAAGAGTCTAATATT  53 447
      TC0769 NONE
      TC0768 NONE
      TC0767  910517 ..  910544 -  -2.7  -2.68942   ATTGTCTTAGAGAAG        TGGGCCTAAGCC ATATA AGCTT-GGCCAA        ACTTTAAGAAAATTT  41 101
      TC0766  910247 ..  910270 - -11.8  -5.61881   TTTTAAAAAGAAAAA          GGAGAGTCGA AAAA TCAACTCTCC           TTCAGACAAAACGAT 100 49
      TC0765 NONE
      TC0764 NONE
      TC0763  904614 ..  904634 -  -8.3  -4.16787   ACAAGTAAAGAAGAA            GTGCTTGCA ACT TGCAAGCAA            AATCCCCTACCACTT  82 127
      TC0759  899838 ..  899853 -    -4  -4.25848   AATCGCTTACTAAAA              TGTGGCC CCT GGC-ACA              TTGGAGGAATTGATC  62 56
      TC0756  897298 ..  897310 -  -4.1  -3.46167   GGAGAACTGAAAAAT                CCGTT CAC AACGA                TTAAAAATTCTTATC  52 512
      TC0749  891993 ..  892032 -  -2.1  -5.94713   ATGCTAGAAAAAAAA  GATCGTAAAAAAGGGCC TCCTTC AGCGCCTCCTTACGGTC   TTTCTTTACATCACG  90 60
      TC0743  887342 ..  887352 -    -4  -3.60296   TATTCCGATTTCAAA                 CATA CTC TATG                 CTCGAAATCCCCACC  53 123
      TC0742  886525 ..  886549 - -13.7  -3.37303   CAATAAAGAAGCGAA          TGAGCAGAACC CAA AGTTCTGCTCA          TTACATATTACGTCA 100 33
        murA  881928 ..  881959 - -13.2  -4.41633   CACCTGTAAAAACAA      TCTAAGGGAAGG TCTAAAAT CCTTCCCTTAGA       CACATCTTGTTTTCT 100 21
      TC0734  876180 ..  876201 -  -3.7  -4.73108   TTTAGAAAAGGAAAA           CCCTCTC AATGACAA GAGAAGG            AGCCCGGAGTCTCCC  68 292
      TC0733  871785 ..  871814 - -20.9  -5.75342   CTCTTTTAAAAAAAA       GCTCCTTTCCTCC TTCA GGAGGAAAGGAGC        AATAATCCCATAATT 100 75
        recJ  869721 ..  869737 -  -3.1  -5.47218   CGCCATCCAAAAAAA              TCTTAAA CCA TTTAAAA              AGAGAAAGTAATATT  78 286
         euo  868930 ..  868955 - -19.1   -5.4505   TTTTTCAATAAAAAA         GCCCTCTTCGG AATT CCGAAGAGGGC          TTCTCACAAAGAAGA 100 49
        gltX  867039 ..  867058 -  -7.8  -3.65812   GCCCTCTTAACACAA            GGGTGTTC TTAC GAACCCCC             TAAGAGAGAGTATAT  70 176
        omcA  866325 ..  866359 -   -19  -3.59979   TTCTTTTATCCGAAA     TAGTTAGTAAGGAAAA GCA TTTTCCTTACTAACTA     CATCTGTTGTGGGTA 100 60
        omcB  864526 ..  864551 - -19.1  -6.14618   CAGAAAATAAAAAAA         GCCGCCCAAGA CATC TCTTGGGCGGC          TTTTTCACACATCTA 100 56
         srp  863833 ..  863863 - -16.1  -3.15008   CCGCACAATAAATCA      GGGGAGGGGGTGGG TTAC CCCTCCCCC-CCCC       TTTTTTTATGCTGTT 100 103
        rpsL NONE
        rpsG NONE
        fusA NONE
        rpsJ  857785 ..  857798 -  -3.9  -3.88396   TCTCAAATCAAAAGA               TTAAG CAGC CTTAA                TTTTAATATCGACTC  57 12
      TC0719  856589 ..  856605 -  -5.1  -3.12257   CGAGAAAAAATAGCA              GAGATAC TTC GAATCTC              TTTAGATTCTGTTAA  53 137
        glyA NONE
      clpP-2 NONE
        dapF  852244 ..  852258 -  -4.2  -2.66559   AATACATCTAGATTA               GGGG GCAAACT CCCC               AATATTTTCACTACA  47 8
      TC0713  850866 ..  850882 -  -5.2  -4.09243   CATAGGGTTTTAAAA              CCTAAA GGACG TTTAGG              CATTCTTGAGCTGAC  63 307
        rplU NONE
        rpmA  841642 ..  841673 -  -6.7  -6.28967   GACAAATAAAAAAAA      GCCCTATTTTTAC GTTTAT GCAAAAACAGAGC       TCGAACAAACTGAAT 100 57
      TC0699 NONE
        ribE NONE
      TC0684 NONE
      TC0683  816073 ..  816085 -  -3.3  -2.81559   ACGACAACCCTAAAG                GGCTG AGA CAGAC                TCTTCGTCCCCTTTA  44 144
        lpxK NONE
      TC0681  813638 ..  813659 - -13.1  -5.27023   ATCTTAAAAAGAAAA           CGAAGAGAG TTTT CTCTCTTCG            TTAAAAACGTCTTCT 100 39
      TC0680 NONE
      TC0679  811196 ..  811208 -  -4.9  -2.57211   ATGGTTGCCCACAAG                TAAGA ATT TCTTA                TTCGTACTTGTTGAC  49 78
      TC0678  810312 ..  810326 -  -4.2  -4.67256   CAACAAATTAGAAAA               TCAGCA AGC TGCTGT               AAAGAAAATGGATGA  69 464
      TC0671  800373 ..  800384 -  -5.8  -5.36018   AGTAAAAAAAATAAA                GAGG AGAA CCTC                 AGCCAAATTAGTGCG  89 188
      TC0667  796095 ..  796105 -  -3.2  -3.09844   TTTAGATGCCAAAAT                 GACA TAC CGTC                 TACCGCAACTTATAG  46 399
      TC0665 NONE
      TC0664  792894 ..  792911 -  -2.7  -4.18044   TTACAAAGAAGTAAA             TTATGCT ATGG AGCCTAA              CAAGCCTCCACCAAG  55 8
      TC0663  791014 ..  791025 -    -3  -2.76696   TGCGTTGGCAAGAAC                TTTC TAAG GAAA                 TTGTTCTATCGTCCT  42 260
      TC0661 NONE
      TC0660 NONE
      TC0659 NONE
        hflX NONE
         pgi  784388 ..  784399 -  -2.2  -5.04987   AACACTTTCAAAAAA                GAAG AAGG CTCC                 CATTATAACATATTT  69 86
      TC0656  784172 ..  784193 -  -8.1  -5.95166   CTTAAGCAAAAAAAA           CCATCTATC GTTC AATAGATGG            TTTTTTTTTGCTCGG 100 52
         mdh  783023 ..  783044 - -10.2  -2.52795   AAGCTTCTTAATCCA           TCCTCCCT TTAGAG AGGGAGGA            TGGATTAATGCCTTA  73 38
      TC0644  769995 ..  770019 -    -8   -3.4594   GAAAAGGAACATGAA          TCAGCTAACT TCATT AGTTAGCTAA          TAAACATATAGAAAT  68 75
        dapB NONE
         asd NONE
        lysC NONE
        dapA  765836 ..  765873 -  -4.2  -4.90471   ATTGAAAATAGAAAA   CCCCTCATTAC-CCCCT ACAGG AGGGAAGCAACAAGAGG   CATGGTTAAGGTAGG  73 98
      TC0639  765130 ..  765140 -    -4   -4.0371   TATTTTGCATACAAA                 GAAA AGA TTTC                 CTTTAGGTTTAGTCC  59 47
      TC0638  764299 ..  764321 -  -5.7  -5.53288   CCGAATGCAAAAAAA          GCCTT-CTAA CATT TTAGGAAGGC           TTCTCCTAGAAGAGG  86 63
      TC0635  760835 ..  760855 -  -2.6  -5.06585   CAAAGGACACAAAAA            GATATCTT TTATG AAGAAATC            AAAGCTAACAAGCAA  70 52
      TC0634 NONE
        ksgA  758591 ..  758607 -  -7.3  -5.02201   AAAACACCACAAAAA              GAATGCT ATA AGCATCC              AAGACACCTAGAGCG  85 109
         def  757728 ..  757739 -  -2.2  -3.85072   AAAAAATGTAAAACA                GAGC AACC ACTC                 TCTATCCTCCTAAAA  50 181
      TC0631  757373 ..  757395 - -12.1  -5.55769   TTGGATAACAAAAAA           CCCAACTAG TTAAC CTAGTTGGG           TTTTTTAACGTAACC 100 59
      TC0622  745856 ..  745867 -  -2.2  -4.45068   AGTGTCAATAACAAA                GTAC TTGT GCAC                 GGCCCAAACTCCAAG  59 68
      TC0621  745207 ..  745219 -  -6.2  -3.56862   ATAAAGCTCTTGAAA                GGGG CCTTT CCCC                TAAACGAAAATTGCT  62 41
        rpsU  744866 ..  744878 -  -3.3   -2.7317   AGAGATTTTTAACGA                CCACG ATA CTTGG                CAGCAGCTTTAGACT  44 6
        dnaJ NONE
      TC0618  741536 ..  741557 -   -13  -5.78622   TCACTCCAAAAAAAA           GCGCTCCC ATGAGA GGGAGCGC            TACTCTAAAGGAAGT 100 52
        ptsH NONE
        ptsI  737021 ..  737034 -  -8.1  -3.68351   CGTGCAGCATTTAAA               GCAGC AAAA GCTGC                TTTGGATAGCGAAAT  70 80
        trpF  722650 ..  722695 - -12.1    -4.431   CAGTGACTTAGAAAA TATCTTTGATGAATACCCAGT AGAC ACTGGGTATTCATTCAAGCTA TTCACTTATAGGATT 100 95
      TC0602  719193 ..  719204 -  -5.8  -3.11118   ATAATGCACTCAACA                TGCG TCTG CGCA                 GATTCTACCAAAAGG  57 199
      TC0601  718008 ..  718043 - -18.6  -6.15828   TTGAGTAAAAAAAAA    GCTCTTTGTTAAACCT TTGG AGGTCTAACAAAGAGC     TTTTCTATACACATA 100 63
      TC0600  715899 ..  715931 -   -15  -3.90856   AACCTTGTAACCAAA      GAGCCTAACCAATG GTTCT CACTGGCTAGGCTC      CCTGTACCCATCAAA 100 47
        infA  713880 ..  713896 -  -2.1   -3.7795   TTAAAGGTCATTAAA              GGACAGC AAA ACAGCCC              TAACGATGTCTATAG  50 25
         tuf  712302 ..  712335 -  -2.3  -4.26188   GCTACACACCCAAAA     GGCAAGGCTACAATA ATGC CAAGAAAGCCTTGCC      AACACATCGCTTAAA  57 41
        secE NONE
        nusG  711365 ..  711396 -  -6.8  -3.02882   AATTATAAGAACAAG      GAGAATAA-GAATAC ACA GAATTCCTTATTCTC      ACTCACTTTCTTGTC  58 24
        rplK NONE
        rplA NONE
        rplJ NONE
        rplL  709030 ..  709061 -  -3.8   -5.5112   TTCATTAAGAAAAAA      CCATTGCA-ACAGAA GTA TTCTGTATGCGATGC      CAAATACTAAAAATT  83 142
        rpoB NONE
        rpoC  700810 ..  700836 -    -5  -3.12378   AATGATACTATTCAA         GGGGGTTGTGAT CAT ATTACTCCCCCC         TTTCAAGTTTTTGAG  52 49
         tal NONE
      TC0586  699250 ..  699290 - -10.7  -3.53012   CTTTCTCTCCTGAAA  GCAGCTTCTTCTTTC AAACTTTCAGA AAAAGAAGAAGCTGC  CCGGGGTGACGCCAT  82 88
      TC0584  697812 ..  697830 -  -8.1  -5.38951   AATGCATATAAAAAA             GCTCCGA AAATA CCGGAGC             TTTTATTATCAACGA 100 91
      TC0583 NONE
        atpA NONE
        atpB NONE
        atpD NONE
      TC0579 NONE
        atpK NONE
      TC0577 NONE
        valS NONE
      TC0575  684499 ..  684528 - -13.7  -3.09516   TTTGTTATGATTTAA       GGAAGACTCTCAT CATA AAGAGAGTCTTCC        TTAAAAACTAAAAAA  95 91
      TC0569  680123 ..  680143 -  -7.7  -4.56597   CCGTTTTTGTAAAAA            TTTTGCTTA TGG CAAGCAAAA            TTGAAATGAAAATTT  83 48
      TC0568  678191 ..  678207 -  -2.3     -2.59   ATCCCTATAGAACAC              CAATAAA ATA TTCACTG              TCAAGAGCTCTCCGT  40 55
         sod  677479 ..  677489 -  -2.6  -3.45366   TTCTTAACCAATCAA                 TAAT AAA ATTA                 TTACTTACTCATTTC  47 26
        accD  676448 ..  676483 -    -4  -2.74496   ATTTACAGAAAAATT    TCATAGAAGGCCCT ATTTTTGA AGAGCCGCCCATGA     TCTTTTATTCGCTTG  45 107
         dut NONE
      TC0564 NONE
      TC0563 NONE
      TC0562  673617 ..  673634 -  -7.7  -5.98675   CATAAAAACAAAAAA             GAGAGCT TATT AGCCCTC              TTTTCTTAGCCTTTC 100 43
        trmU  670250 ..  670275 -  -3.4  -4.82128   TGATCAAAGAGAAAA         TAGATGCT GCAGTCAAAA AGCATCTA          AAACCAGAATTTATC  67 402
      TC0558 NONE
      TC0557  665646 ..  665690 -   -10   -4.2349   CTCCTAGACTCAAAA GGATCCCTTCGGGAAGGC TGTATAAAT GCCTTTCCCTAGGGATCC TGTGAGACTAAATTA  86 38
      TC0556 NONE
        gcvH  663049 ..  663064 -  -5.4   -4.4784   CAAAGCGTAAACAAA              CCCTAA GGAT CTAGGG               AAAAGCGCTCTCCAT  69 12
      TC0549  658105 ..  658119 -  -6.4  -3.57615   CCAACATTTTCGAAA               CTGCTA AGC CAGCAG               AAACACGCTTGCTAT  62 434
        mraW NONE
      TC0543 NONE
      TC0542  651660 ..  651671 -  -4.4  -2.81966   AAAACGTATGCAAAG                GCTT CAAA AAGC                 GTTCTCGAATAATTT  48 308
        murE NONE
      TC0539  649445 ..  649459 -  -2.8  -3.76373   TTTCGAATACTTAAA               GGTTTT GTT AAAGCC               CTCTCTCCCCCAGAT  51 40
      TC0538  648881 ..  648917 - -11.8  -3.04894   AATCTTGGGGAAAAT   TAGAGTCAAGCCTG-TG TAAC CATCAAGCTTGACCCTA    TGATCGAAAGCAGAG  82 59
      TC0537  647656 ..  647672 -  -4.5   -3.9407   TCGAAGAAAAATCAA              GCTTTTT CAA AAAAAAC              ATTTAAAGAGTTTTG  59 5
        accA NONE
      TC0535  644230 ..  644252 -    -7  -2.64155   CTTTGGCTAAATCTA           GGATTTGCTG GAG CAGGAAACCC           CTGCATACCACTTCT  56 409
      TC0530 NONE
      TC0529  639666 ..  639724 -  -5.7  -3.73072   AACGTTCTCAGGAAA CAC-CCCATTATCTGAAATAGAAA-ATGA ACT TAATATCTCTTTTTCAGACAATGAGTGTG AAACTATTGCACAAC  60 173
      TC0526  636361 ..  636371 -  -5.4  -2.53119   AACTTTCGACAAGAC                 CAGA TCT TCTG                 TATATTTTTTGTATA  50 499
      TC0523  633951 ..  633964 -  -3.9  -5.95166   CCTAATCAAAAAAAA               TCTTT GTGC AAAGA                AGACCTCTCATAACC  93 233
      TC0522  631450 ..  631468 -  -7.6   -3.6608   ACTATCTCAGCTAAA             TAGTTTTT GAT AAAAACTA             TTCTAATTAAAAAAC  70 68
        dnaA  630030 ..  630053 - -13.2  -3.37533   TTTTAAAACTACTAA          GGAGGCTGGTC ATT GACC-GCCTCC          TTACTTTTTAGTCTA 100 33
        glgP  627030 ..  627066 -  -7.5  -3.05647   CCTTAATTAGAGATA   TGTCTCCC--CCCTCTT CTTTT AAGAGGATTGGGAGACA   TTCCATATATTAGAA  65 7
      TC0515 NONE
        fabH NONE
        fabD NONE
        fabG  614161 ..  614182 - -10.3  -5.58454   TCTACAGCAAAAAAA           TCTAGCTTT GTTC AAAGCTAGA            ATAACTAATCCCTAC 100 255
        acpP  613758 ..  613786 - -14.6  -5.59655   GAAACCAATAAAAAA        CCCACAGCTTCC ACAAA GGTAGCTGTGGG        CCGTGAGACTCTTCT 100 52
      TC0500  605578 ..  605598 -  -9.7  -5.22039   TTTAAACCCAAAAAA            GCCCTCC GAATAAA GGAGGGC            TTTTCAAAAAAAAAC 100 64
      TC0499  604799 ..  604811 -  -7.7  -4.56597   TTTTTCTGGCAAAAA                GCCTT TTC AAGGC                TATCACAGATATAAT  83 75
      TC0498  604114 ..  604136 -  -4.9  -2.74755   GGAAATAGTAAACAT           GGCTTCTCT ATTTG AAAAAAGCC           GATAAGCTACAGGAA  50 110
      TC0497  603375 ..  603400 -  -6.2  -3.10164   CTATTGACCATTTAA         TCCCCTCTCT AAAAAA AAAGAGGGAA          TAGTGTAACACAAAC  57 238
      TC0496  602602 ..  602627 - -12.7  -5.49729   AACTAGGCAAAAAAA         TCCTGGCAAGA AGCC TCTTACCAGGA          CGCCTCCTAATGTAA 100 52
      TC0495  601875 ..  601892 -  -9.9  -5.63103   TTGTAATTAAAAAAA             CCTCTTC GGAA GAAGAGG              TTCTCTTTTAAAACT 100 39
      TC0494  600619 ..  600632 -  -4.5  -4.03995   CCCTTGATAAAAAGA               TGGGA GAAC CCCCA                CTAATGAGAGGTTCT  61 26
      TC0490  594935 ..  594950 -    -4  -4.08767   TTGATGCGGCTAAAA              GC-GTTG GAG CAACAGC              TGTTGCGTTTGGACA  59 346
      TC0486  589977 ..  589997 - -11.2  -2.71101   TCTCGAAACAACCTA            GGAAGGGA TCTGT TCCCTTCC            TTAAACAAGGAATCC  78 80
        rpiA NONE
      TC0484 NONE
      TC0483  588182 ..  588194 -  -4.1  -4.20025   AAGTTTTAATAGAAA                GCTTA GAA CAAGC                TTGCTCCTTAGTTTA  62 33
        leuS NONE
        kdtA  582979 ..  583001 -  -6.4  -3.01726   TCCCGCGATAGAAAG           TCTAAGACTA TCA TATTCTTAGA           TTTTTATGCAAGCAA  58 21
      TC0468  568271 ..  568285 -  -7.8  -3.93583   GAACTCATGGATAAA               GCGCAC ACC GTGCAC               TTCCCTCCTCAACTC  73 122
        mgtE  566488 ..  566513 - -10.5  -5.72616   AGGGATAGAAAAAAA         GTCCGAAGAAA GTTT TATCTTCGGAC          TAACGGATTATTTGA 100 33
         tgt  565011 ..  565027 -  -3.6  -4.49556   GTGCGATTAAACAAA              CAGGGG TCGCT CCACTG              AAAATTGAGGCAACT  64 279
      TC0464  564123 ..  564138 -  -2.6  -3.59087   AATATTAGCGTTAAA              TTCCAA GAAT TTGAAA               CTTTCTTAGAACTTA  49 38
      TC0463 NONE
      gyrB-2 NONE
      gyrA-2 NONE
         tdk NONE
      TC0459  556816 ..  556827 -  -2.2  -3.16475   TATGGACACAGCGAA                TCCC AAGG GAGA                 TGAAATTTATGAAAA  43 431
      TC0453  550771 ..  550806 -  -5.5  -3.03159   CTAAGTCCCCTAAGA    GCG-GTTGCTACCGAC CCATT GTCAGTAACAAAGCGC    TATCTTAATCCAACT  53 175
      TC0452 NONE
      TC0451  548900 ..  548913 -  -6.7  -4.08216   TTACCTTTTTCAAAA               GCTTG CAAA CAAGC                GTTTGAAGGACTTTC  71 369
      TC0449 NONE
      TC0448  546619 ..  546634 -  -2.6  -2.71405   AGAAGATATTATAAT              TGTAAA TCCT CTTACA               GAGCGTCAAAGAGAA  41 131
      TC0445  543230 ..  543245 -  -6.2  -2.98789   ACTTATAAAAGAGTA              CAAGAT CTTT ATCTTG               CAACTGGTTTAGAAT  56 241
      TC0443  541170 ..  541182 -  -2.7  -4.23723   GAATATTACTCAAAA                TAGAA ACC CTCTA                TTATTTAGAGATTTG  58 26
        guaA NONE
      TC0441  538236 ..  538250 -  -2.8  -5.26316   CTACTTTACAAAAAA               GCTTTA CCC TCAAGC               AGATTGTAGTCTTTT  73 1
      TC0436 NONE
      TC0435  503089 ..  503112 -  -6.2  -2.65815   TCTAGATTCATAGGA          GACTTATCTTT AAC AAAGATA-GTC          GCTAAAGAATACATT  54 124
      TC0434  501740 ..  501750 -  -2.6  -3.29144   CGAGCTTGTTTATAA                 TTTT GTA AAAA                 ATTAAAAGTTTACAA  46 107
      TC0433  500276 ..  500309 - -13.3  -3.60296   CAGTCTGATTTCAAA     GAAAAGGGATCGCTT TAAA AAGAGATCCCCTTTC      TGAGATTACAGAATT 100 40
      TC0432  498766 ..  498787 -  -8.1  -5.14563   TCTTTTATCAAAAAA           GGATCGCCTT AAC AAGG-GATCC           CTTTTTTGAGATTAC  91 46
      TC0431  496016 ..  496046 - -14.8  -4.62783   GAGTTAGCTGAAAAA       TGCCATCGAGAAGA AAT TCTCCGCGATGGCA       CTTTAACACAGCGTA 100 179
      TC0427  493319 ..  493333 -  -8.6  -4.59773   CTTTATTTTCAAAAA               GCTTCT AAA AGAAGC               ATGTTTTTGCAGTTT  86 4
      TC0426  492319 ..  492332 -  -2.5  -3.34005   AAGGAATCTTGAGAA               TATAA AACC TTATA                GAAAAAATTAAAGAT  46 33
      TC0425  490604 ..  490633 -  -8.8   -5.2197   GAGAAAAACTAAAAA       GAA-GAGAGGTTT TTGGT AAACCTCTCCTTC       TGTTAGAATGAAGTT 100 63
      TC0416  476203 ..  476217 -  -4.3  -4.07107   AGAAGATATGAGAAA               GCATA TCGCC TATGC               CCAAGAGTTAGGTAT  61 257
      TC0410  471107 ..  471125 -  -7.6  -2.72991   GCAGATTTTTAATTA             TAGTTTTT CAA AAAAACTA             AGATCTTTTTATCGC  62 23
      TC0409 NONE
      TC0408  466207 ..  466217 -  -5.4  -3.18582   TATGTTATTCATTAA                 CCAA TGC TTGG                 ATAGAGTATATCTTA  54 162
         adk NONE
      TC0403  463100 ..  463125 - -13.5  -4.37092   ATTTGTGTCAGAAAA         GCCTTCTTTTA TTTT TAAAAGAAGGC          TTTTCTGTTTTTCGG 100 14
        incA  457647 ..  457668 -  -7.3  -3.69455   AGAAAAATTGGCAAA           GGCACTC ACTCTGAA GAGTGCC            TTAATCGTGAGCGAA  67 53
        pepF  449227 ..  449243 -  -3.7  -3.60214   ATTTGAACGACAGAA              CGTTC AGAGGGG GAACG              ATAACAAAGCTTTAG  53 93
       groES NONE
       groEL  447104 ..  447129 -    -9  -5.40004   TAGGAAATGAAAAAA         GCCCCGTTCC TTATTG GAAACGAGGC          TCGAATAAGATTGTA 100 55
      TC0385  446255 ..  446265 -  -5.4  -4.15565   CGGATCATCGGAAAA                 GAAG TTC CTTC                 ATAAAACCCTCGATC  65 4
        fabI  440376 ..  440396 -  -6.9  -2.86449   ACTGCATCATAAGCA            GCTTCTTAA TCC TTAGGAAGC            ATTTCTGGACCTATG  60 10
        rpsA  434991 ..  435011 -    -9  -2.56046   CTAAATGCTAATGGA            GCAGAGCC TTATT AGCTCTGC            TCTTACGTTTATCCC  67 68
        nusA NONE
        infB NONE
        rbfA  430429 ..  430442 -  -2.3  -4.25283   ACGCCTGTAGCAAAA               GGATC AAGA GTTCC                GGCATGGCCAATTTT  57 155
        ribF  428779 ..  428799 -  -9.7  -3.21912   TTTCTAAGGGAGCAA            CTGCTGCAG AAG CTGCAGGAG            AAATTCATTCAGATA  73 213
        sctU NONE
        sctV NONE
        sctW NONE
        sycE NONE
        malQ  420902 ..  420916 -  -2.8  -2.73875   CTTCCTGTAAGAGCA               CATTTC TTC GACATG               ACTTCCCTATATTCA  42 173
        rpmB  420602 ..  420638 - -15.4   -3.3353   CGGGGGAGAAATAGA    TACGCATGCTGAGAAA GATTT TCTCTCAGCATGCATA    TGAGAGACTAAAAAC 100 33
      TC0360 NONE
      TC0359 NONE
      TC0358 NONE
      TC0357  417324 ..  417336 -  -4.8  -4.61231   TTAGATTTTCAAAAA                CTCC AGATG GGAG                GCTCTATTGAGTGGT  71 248
      TC0352 NONE
      TC0351  413924 ..  413938 -  -4.2  -3.79419   TTGTTCTAGAAAATA               GGGGAT ACA ATCCTC               TCGATCAGTGTACAG  57 80
        folD NONE
      TC0349  411815 ..  411833 -    -3  -4.17023   GTAACGATCTCAAAA             GGAGAAGC TTG GCTACTAC             AGTCAAGTATAGCGC  57 284
        dnaN NONE
      TC0346  409185 ..  409195 -  -2.6  -4.90302   GATTAATAAAACAAA                 TATT GCG AATA                 AAGAATTATAAAAAA  67 31
      TC0345  407600 ..  407610 -  -2.6  -3.63694   ATTTATTCTGAAGAA                 TTAT TAG ATAA                 ACAGCGTGCCCTTGC  50 480
      TC0337 NONE
      TC0336  399671 ..  399699 - -14.7  -2.57881   CAAGTGCTTGATAAG        CAAAAGGGCTCTC TAA GAGAGCCCTTCTA        GGGGAATTTTTTTAT 100 70
       tlc-1  397750 ..  397772 - -15.6   -5.2894   AAAGACAAAAGAAAA           GCCCCGCTCA AAA TAAGCGGGGC           CCTCTTTTTACTAGA 100 61
        lepA  395751 ..  395786 - -13.4  -4.65895   TCCCGGATGTAAAAA    GATAAAGCCCGGCAAA AGTA TTTGCCGGGCTTTTTT     ATGGAAGAATTTTTG 100 54
      TC0329  389682 ..  389711 -  -2.9  -4.16301   CAGAGTACACATAAA       CCCTTAAACCTAA AAAT TTTTGTTTAAGAG        CTTAAGATAATGGCT  55 70
      TC0328 NONE
        gcpE NONE
      TC0326  385692 ..  385702 -    -4  -3.40597   TCCTGTAGTTAAAGA                 TGAT TCA ATCA                 TTATAGCGGATATGA  50 186
      TC0323 NONE
      TC0322  380110 ..  380132 -  -3.6   -3.2218   TTTAATATCGATTAA           TTTTTTATTT TTA AAATGAAAAA           GAAGAACACATGATT  49 13
      TC0321  378642 ..  378653 -  -4.4  -4.98531   CCCTTAAATCAAAAA                TCTC TAAG GAGA                 TGTTGTTGTGGAAGT  73 17
      TC0320  377293 ..  377307 -   -10  -3.17901   ATACTCTTAAGTTAA               GGGAGA GAA TCTCCC               TTAACATTTCTTGGT  76 64
      TC0313  369905 ..  369924 -  -7.9  -6.23545   GTTAAATAAAAAAAA            GGAAGAG GGGAGA CTCTTCC             TTTTATCATATGAAA 100 48
      TC0312  367843 ..  367864 -  -8.7  -2.70932   TTTTGTGTGTAAGGA           CCGAACTCT TTAT AGGGTTCGG            TCTTTTTATTTGGGT  67 31
         dcd NONE
      TC0308 NONE
      TC0307  364469 ..  364486 -  -4.3  -4.42062   GATCTTCCAAATAAA             TTAAAAA AGAT TTTTTAA              CTAAACTCCAATAAC  66 250
      TC0306  362970 ..  362982 -  -4.8  -3.53563   AGATTTCCCTGGAAA                GAGC TTTGC GCTC                TTTAATGGAGGGTGT  56 290
      TC0303  361068 ..  361082 -  -4.2  -4.14627   CTGTTAGATAAAGAA               GAGAAG ACA CCTCCC               AAGAAGAAAAGATAA  61 76
        recD  358541 ..  358561 -  -8.4  -2.61695   TTCATTTTGAAAGAG            GGATTCTA TGTAC TAGAATCC            TTTTTTTTTTGACTT  65 113
      TC0290  348789 ..  348808 -  -3.6  -2.90496   GCTTTTTCGAAACTA            CATGGAAA CCGT TTTCGATG             AAAGTATGAACAGGG  47 42
      TC0289  346721 ..  346738 - -11.3  -4.63586   AGATGACATATAAAA             GAGGTCC TATA GGACCTC              TTTTTTTTGTTATTT  90 42
      TC0286  342024 ..  342049 - -10.5   -4.2123   GATTGAGCTAAGAAA         GCCTTGCTTTT TCTA AGAAGCAAGGC          TTTTTGAGTTATTCA  87 38
      TC0283  338207 ..  338231 -  -5.8  -3.87815   TGCTACTGTCAGAAA          TATAGGGCTT GTTAA AAGCTCTATA          TTTCTGAAGACAGGA  66 74
      TC0280 NONE
      TC0279 NONE
      TC0278  331649 ..  331668 -  -6.5  -4.08767   GCTATTTCTCTAAAA            GATGTTG AAGCTG CAACATC             TATTCGCCTGTCTGC  69 350
      rnhB-1  330326 ..  330340 -  -8.6  -3.34013   TATTTCGTTAACTAA               TCCTCA CAA TGAGGA               TGAAAAGATATATAA  70 108
      TC0274  328466 ..  328478 -  -3.5  -3.29144   TTATTGGGGCCATAA                TTTTT ACC AAAAA                ACAAAAAACGCTAAG  48 112
      TC0273  327321 ..  327346 - -16.3  -4.46155   GATACAGTGATAAAA         CCCTCTCCATA AAGT TATGGAGAGGG          TTTTTTTATGAATTA 100 51
      TC0269  323459 ..  323503 - -18.1  -3.33815   ACTTTTGTTAATGAA GAAAACAAAGCCCCCCAGAGA ATT TCTTTGGAGGGCTTTGTTTTA TAAAAAACTCGTGCT 100 86
      pmpG-2  318678 ..  318714 - -11.8  -4.54727   TTCTTTAAAGGAAAA    TGAAAAGCCTTAGGGA AAAAA TCTCTAAGACTTTTCA    TAAAAATGCAAGTGA 100 56
    pmpE/F-2 NONE
    pmpE/F-1 NONE
      TC0260  304132 ..  304143 -    -3  -4.25256   TTCTGATGAAAAGAA                TCTT GGAA AAGA                 AATAAACCTTAACTA  58 38
      TC0259  303533 ..  303546 -  -3.9  -3.63744   TTCTGGGTTAAAATA               TCAAA GAGC TTTGA                ACAAGTCTCGTTATC  53 53
      TC0258  301802 ..  301812 -  -3.2  -4.41241   GAAATGGTTAGAAAA                 GAGA AAA CCTC                 TTCAGAACTAGCTCC  62 131
      TC0255  297545 ..  297565 -  -6.1  -3.38812   TCTCGTCGAAGAAGA            TCCTAGGAA CTA CTCCTCGGA            TGATGGGTGTGAAAT  60 7
      TC0253 NONE
      TC0252 NONE
      TC0251 NONE
      TC0250  291633 ..  291663 - -17.2  -3.67141   AGAATTGCAGTGAAA       TCAATAAGATGAAG AAA CTTCATCTTATTGA       TAAAGACTGCGGGCA 100 19
      TC0246  286835 ..  286849 -  -8.6   -3.0264   AAACTGTTTTTAACA               TCGTTG TGT CAACGA               ATCCGTGATGAGTCT  69 260
      TC0245  284918 ..  284949 -  -8.9  -4.74132   AGAGGGTATGAAAAA      CATCCTCTTCA ATCCTAATCA TGAAGAGGATG       AGGAATCTCAGAATA  88 50
      TC0243  281633 ..  281644 -    -3  -3.87112   GAATTAATAAGAGAA                GATT CAAA AATC                 TCATTGTTATCAAAA  51 70
      TC0242 NONE
      TC0241  280288 ..  280303 -  -3.3  -4.18018   TCTTTCTATTGAAAA              TAGAG GGAATA CTCTA               GGCCATAACATAATA  57 23
         map  278917 ..  278935 -  -6.1  -3.51034   GATTCACAGCAAATA             CAAGTTT GTGAA AAACTTG             CTGATTTAGAGAAGC  62 449
      TC0237 NONE
      TC0236 NONE
      TC0235  275964 ..  275979 -  -4.7  -3.65812   TGTCTGGGAAGATAA              CTCTC ATGAAG GAGAG               ACCTTTTTGCAAAAG  57 151
      TC0234  274903 ..  274920 -  -5.7  -3.54543   AGGTAGTTGGTTAAA             TGTTTTT TTGG AAAAACA              TCCTTTTCATCAAGT  58 371
        rpsO NONE
        pnpA  271883 ..  271906 -   -14   -5.5112   TTCATCAATAAAAAA          GCTAAGAGAG AATC CTCTCTTAGC           TTTTCAGAGTTATTT 100 66
      TC0227 NONE
      TC0226  265189 ..  265215 -  -4.7   -2.7898   CCTAAGACTCAAGGA        TTTTGTCTTCTT CCAG AAGAA-ACAAAA         CAGCGTATGGGAGTT  48 463
      TC0220  260840 ..  260854 -  -4.2  -2.53822   TGCACCCTATAACAT               GAAGGC TCA GCCTTT               CCTCCTTTCTTAGGG  47 106
        nusB  260220 ..  260246 -  -8.1  -3.02144   TGATCGTTGCGAAGA         GGAAACACCAT ACATA ACGGTATTTCC         TTATGCTCTGTCATC  67 85
        murB NONE
      TC0213 NONE
      TC0212  250252 ..  250263 -    -3  -3.73224   GGAGGTTTTAGGAAA                TGTA ATTT TACA                 TACTAAGATTCGAGA  50 503
        ftsY  242934 ..  242958 - -10.2  -4.21471   ACGCTAAAAGAAGAA          GGAGATATTT GTTCT AAATATCTCC          TTTTGTGTTTAAAAG  86 55
      TC0201 NONE
      TC0200  235305 ..  235328 - -12.4  -2.64293   TGCCTAACATAAGAC          GTCTCGGCCT ACAC AGGCCGAGGC           TGGTTTTGGAGCACA  85 45
      TC0198 NONE
        cafA NONE
      TC0192 NONE
      TC0190  221826 ..  221863 - -11.5  -2.62761   ATAAAGAAGCAAGAG   GTTTTTCTCGGATGAAA GTCA TTTCATCCGAGAAAATA    AAACCGACGGGAAGG  81 44
      TC0189  220002 ..  220012 -  -3.2  -4.03234   CCTCGCCTATACAAA                 GAGA TAC TCCC                 AATTGGTATCCGACT  56 366
        glgA  214744 ..  214765 - -14.5  -3.80733   TTTATTGCAGAAGAA           TGACTCGCC AGAT GGCGAGTCA            TAGGGGATTTATTGT 100 34
       glyQS  210656 ..  210678 - -13.5  -4.88129   AAAAATCATGAAAAA           GCCCTCTCT TGACT AGAGAGGGC           TTTTTTTGTCCGTAA 100 57
        mutS NONE
        uvrC  203293 ..  203316 -  -6.8  -2.73123   AAAATTCTGTAATTA          GAGCAGAA AGCTTTTA TTCTGCTC           TTTTTCCCTCTTCCT  57 15
      TC0171  201455 ..  201469 -  -6.4  -4.46976   AGGAAGAAAGAGAAA               GAGCTC GTG AAGCTC               TAAATAAAATGAAGA  74 225
        rpmH  200567 ..  200579 -  -6.3  -4.15066   GATGCACAAATGAAA                GATCT TAG AGATC                AATTAAGGAATGTCT  68 17
        rnpA  200200 ..  200214 -  -2.9  -4.07486   ACCAAAATAAAAAAC               TACTT AGAAG AAGTA               ACGAGAGGCAAAGCC  55 10
      TC0165  198741 ..  198756 -  -2.6  -2.61925   ATATAGAAATAAATC              CATAGCA TTG TGC-ATG              TGAAAAAGCCTTGTT  41 133
        cysS  197195 ..  197205 -  -3.2  -3.33696   CTCTCTGCCAAGGAA                 TGCC ACC AGCA                 GGGGGATTCGGAATA  48 136
      TC0160 NONE
        priA  191757 ..  191773 -  -2.1  -4.08216   GTATTTTGCTCAAAA              GGTCTCC TCA GCAGCCC              CAGGGTTTGTGCAGC  54 216
      TC0155  187081 ..  187093 -  -6.3  -5.43866   GAAGTCTTAAAAAAA                GTAGA GAG TCTAC                CAAAAACTCTACGAC  91 95
      TC0153  185237 ..  185264 - -15.8  -2.53012   AACTTGATTAGGAAG        GGCTATTATGAG AAAT CTCATAATAGCC         TTTTCTTTACTCCGC 100 42
      TC0148  179770 ..  179780 -  -8.2  -2.63555   TATTTAGAGAACTGA                 GCCC TAT GGGC                 ATGACTCTTGGTGAT  61 79
      TC0145  177397 ..  177407 -    -4  -5.38054   TTTGAGAAATAAAAA                 TCTT GAT AAGA                 GTCTCTTGCCCAAGA  79 143
      TC0144  176776 ..  176796 -  -6.9  -3.40403   TTCCTGGTATGACAA            CAGCAAG CCCCTTC CTTGCTG            CTTTTGTTCGTAAGG  66 183
      TC0136 NONE
      TC0135 NONE
      TC0134  164699 ..  164713 -  -8.5  -4.67123   TCAAAATAATTAAAA               GGGGC GTTAA GCCCC               TTCTTTAAGAAGGCG  86 17
      TC0132  162636 ..  162651 -  -6.2  -3.25918   CAACTCTTAAAGAGA              CTAAAC GGTC GTTTAG               AGATGGAGTAGGAAG  58 416
      TC0126 NONE
        alaS NONE
        trcF NONE
        hemE NONE
        hemN NONE
        hemY  145588 ..  145602 -  -8.6  -4.71061   AGTCATATTGAAAAA               CGTTTG TTC CAAACG               CGTTCAAGACAGGAA  88 104
        hctA  142468 ..  142495 -  -8.4  -4.76193   AATGAGAAGAGAAAA        GAGGGCCCTGTT GATT AAAAGTGCCCTC         TACAAAAAAAGAAAG  87 51
        yajC  140658 ..  140682 -  -9.3  -3.23216   TTTTATTACTAGGAA          GCAAAGCCC TTTCTTT GGGCTTCGC          TCAAAGGGATTCAAT  75 42
      TC0116  138842 ..  138881 -   -13  -4.84527   GTCACAGACTAAAAA  GAAAAGGGGGTAACAGAT ATCT AGCTGCTACCCCCTTTTT   TTGTATCAAGACGTT 100 406
      TC0114  137819 ..  137838 -  -7.8  -3.78778   CCAGGAGACTAAGAA            CACCCTTC GTCA GGAGGGTG             GGAGTCAACGTTGAA  72 257
      TC0112 NONE
      TC0111 NONE
      TC0110  128719 ..  128731 -  -4.7  -4.91109   GCTTTATTATAAAAA                GCGGC CAA GCCTC                TTCTTCAAATATAGG  74 508
      TC0106  124802 ..  124824 - -13.4  -3.56643   TTGATATCGGTGAAA           GCGCCCGACT AAA AACCGGGCGC           TTTTTTTGTTATAGA 100 34
        serS NONE
      TC0101 NONE
      TC0100 NONE
      TC0099  116457 ..  116474 -  -8.5  -3.14125   TTTAGATATGGAAGA             GCAAGTT TATC AACTTGC              CAAGGAAATTAAATA  68 85
        gpmA NONE
      TC0094 NONE
      TC0093  111588 ..  111613 -  -7.7  -4.68601   ATGGAAAAGAAGAAA         TCTTCTCCTTA TTGC CAAGAAGAAGA          TTTTGCAGCCGGAAT  83 158
      TC0092 NONE
      TC0091 NONE
      TC0090 NONE
      TC0089 NONE
      TC0088 NONE
        gpsA  105791 ..  105813 -  -5.6  -5.04601   TGTACAAAGGAAAAA           CTTCGTCC ACCAACG GGACAAAG           CTTTTCAGAGATTTT  78 59
      TC0086  104641 ..  104677 - -12.5  -5.79595   GCTTAAAATAAAAAA    CTTCTCTTAATCCTTAA CAA TAAAGGGTTAAGAGAAG    TGGGATTAGGGTTAG 100 37
         tig   92834 ..   92845 -  -5.8  -3.51924   TCTTGACCCATAGAA                GGGA GGGA TCCC                 ATCTAATTAAAAATA  60 112
      clpP-1 NONE
        clpX NONE
      TC0077   89635 ..   89651 -  -3.7  -3.02324   CTTATCGAAAGGAGA              GGTTATT TCC AAAAACC              TTTATCTTTTAACAG  47 11
      TC0076 NONE
      TC0075   87137 ..   87148 -  -4.4  -4.82901   TCTGTTGGACAAAAA                GATC CTTT GATC                 GAGTTTAAGAACGAG  72 318
      TC0071   81683 ..   81699 -  -5.2  -3.14683   ATACTTTTGGAGGAA              CTTTCT AAGCA AGAAAG              GTAGATTAGGGAGAG  52 49
        thdF NONE
         nth   79552 ..   79564 -  -6.3  -3.64103   TATGCACATCTTAAA                GAAGA GAT TCTTC                GCTGTCCCCCTCGAC  64 111
      TC0062 NONE
      TC0061   70293 ..   70310 -  -7.1  -3.42884   AGATTCAAGAGAAGA             TCAATTC GGGA GAATTGA              CTTTAGGGCATGCCA  65 356
        ompA   58568 ..   58593 - -14.1  -5.27335   TTTTTGAAAGAAAAA         CTGGACTCGAT CGAA ACCGAGTCCAG          AAACACAGGAGTGTT 100 85
        rpsB NONE
         tsf NONE
        pyrH NONE
         frr   55066 ..   55080 -  -2.8  -4.25283   ACCCTCTCATTAAAA               GTGAGA TGC TCTAAC               CGCTGAGCTAAAGAC  58 236
      TC0047 NONE
      TC0046   53198 ..   53212 -  -6.4   -3.2614   CAGTTGGTAGAGCAA               CGCATT CGT AACGCG               TAGGTCGTCGGTTCG  61 165
      gyrB-1 NONE
      gyrA-1   34436 ..   34456 -  -2.6  -3.82442   TTAATAGAAAAGGAA            TTTAGAGA AGGTG TCTCTATA            GTAGGTGGTTCGTGT  51 488
        kdsA   31541 ..   31557 -  -5.1   -2.8806   AAACTTTGTCATATA              GAAACGG TGT CCATCTC              TTGAATGTATGTGAA  50 2
      TC0024 NONE
      TC0023   30265 ..   30288 -   -11  -2.72344   TTCCATTTGCAATGA          GCCCCAGGAT TCAA ATTCTGGGGC           TCATGAATGTTTGCA  78 60
      TC0014 NONE
      TC0013   19978 ..   19999 -  -7.3   -3.3353   TTTTTTAGAAAGACA           TCCTCTTCT ATTC AGGAGAGGA            TTCTTCTCCTTCTGC  64 11
      TC0011   16770 ..   16783 -  -5.3  -4.41047   AGTCGTTAATCAAAA               CTCTT TCCA AAGAG                TTAAATCCGGAAGGA  69 344
      TC0010 NONE
      TC0008 NONE
      TC0007    7406 ..    7417 -  -4.4  -3.33737   CAGCAAGCTTTACAA                TGCT TAAA AGCA                 TTAGAGAGCTGTTTA  52 405
      TC0003 NONE
      TC0002    1275 ..    1288 -  -5.3   -4.8622   CTTTTTAAGGAAAAA               GTTCT TTGA AGAAC                CACCTAAAAAATTAC  76 37
