# Supplementary material for: Rapid, accurate, computational discovery of Rho-independent transcription terminators illuminates their relationship to DNA uptake
Source: Genome Biol. 2007 Feb 21;8(2):R22. doi: 10.1186/gb-2007-8-2-r22 (PMC1852404; doi:10.1186/gb-2007-8-2-r22)
Supplement: Additional data file 4 — Best terminators found downstream of each of the genes of the 343 organisms studied. [file gb-2007-8-2-r22-S4.zip › Chlamydia_trachomatis_A_HAR-13.bag]

    CTA_0001    1804 ..    1840 + -13.1   -5.7946   TTTGTAGCAAAAAAC    TAAGCCCACCAAGAAGA AAT TCTCTTTGGTGGGCTTC    TTTTTTTATTCAAAA 100 59
        gatC NONE
        gatA NONE
        gatB    5678 ..    5713 + -14.2  -4.58685   AAAGGCATAAAAGAG    AAGAACCCTCTTCATA AAAC TATGGAGAGGGTTCTC     TTTTTAAAAGGCTTT 100 58
    CTA_0008    8778 ..    8789 +  -4.4  -3.86346   GTTCTTTGGAGCTTC                TGCA AATT TGCA                 TTTCTAACAAGGTAA  57 7
        yfgA   10577 ..   10592 +  -4.6  -3.78934   CCGGGAAAAAGTTTG              GAGCAG CTAA CAGCTC               TTCTTCTGAAGAGAA  59 203
        cydA NONE
        cydB   16630 ..   16661 + -14.6  -3.28712   TACTAATTGCAGTAG      GGTACAAGGCTCTT GAAA AGGAGCCTTGTATC       TTGTGCAAACAAAAG 100 35
    CTA_0017   19006 ..   19017 +  -2.2  -5.00138   GTAAAAGATCGAACA                GTCG CGGT TGAC                 TTTTTCCTTTAAGTC  66 72
    CTA_0018   20454 ..   20493 + -10.2  -6.04324   GGGCATAAGCAAGTT  CAATAGGAGTCTTGTTAC TTAG GTAACAAGACTCTTCTTC   TTTTTTCTTTTTTGC 100 33
        ileS   25162 ..   25182 +  -9.8  -6.63964   CATTGAGCAAAAAAA            GAGGTCTT ATTAA AAGACCTC            TTTTTTTTTTTGCTC 100 50
        rpmE   28448 ..   28465 +  -9.8  -6.11229   GTTATCTAGAGAAAA             GCGGGG CGAACA CCCCGC              TTTTTTTGTTTTAAT 100 58
        prfA NONE
    CTA_0026 NONE
         ffh NONE
        rpsP NONE
        trmD NONE
        rplS NONE
        rnhB NONE
         gmk NONE
    CTA_0033 NONE
        metG   36988 ..   37013 +  -8.3  -6.22802   CTTCACGGAGAGAAA         GAGGGGTTTCA TTTA TAGAACCCCTC          TTTTTTTTTGTGCAA 100 55
    CTA_0037   42147 ..   42164 +  -2.7  -3.95324   TGCATAATGACTAAA             GAGTTTT TTAA AGAGCTC              TTCTTGTTGCAGCTG  54 449
    CTA_0043   44677 ..   44693 +  -2.3  -4.46775   TACTATTGCGAATAC              TTATATG ACT CATAAAA              TTTCTGTTTTACATC  59 63
        ruvB NONE
    CTA_0045   46531 ..   46554 +   -11  -6.02914   GCTTGGTAGCAAAAA          GACCCATCTC TAAT GAGCTGGGTC           TTTTTTTTATCTAGA 100 57
         ssb   50147 ..   50185 +  -3.4  -3.47516   AAGCCGTTCCTTTCA GGCCCCT-TTA--GAAGAG ATTT CTTTTCGGTAACAGGGGCC  TATTCTATTCATTTG  49 52
        pepA   51991 ..   52024 + -15.7   -5.4756   ATTAAATAATGTGTG     TGGTTAGTTTTTAAT AAAA ATTAAAAACTAACCA      TTTTTTATTAAAGTT 100 56
        hctB   52739 ..   52765 + -10.3  -5.61913   TGATTTTCTAAGTAG        CCGGGAATAAGA ATTC TCTT-TTCCCGG         TTTTTTGTATTTATT 100 56
    CTA_0051   53821 ..   53833 +  -4.8  -3.40898   AGATTTTTATTTGAT                GGGA TTTTT TCCC                TGTATATTTTTTCGT  56 39
        yraL   54660 ..   54682 +  -3.6  -4.00348   TGTTAATTTAATTTT           TTCTAATT AAAAGAA AATTAGAA           TTTAATTAATTAAAA  57 70
    CTA_0053   56186 ..   56212 + -12.4   -4.4767   GTTATTAACTATTTG         AGTTAAGGGAGA GAA TCTCCCTTAACA         TTTTATACTGAATCG 100 33
        sucA NONE
      sucB_1   65644 ..   65662 +  -4.6  -3.60792   TTCTTGCTACTGCTC             GGAAATCG AGG TGATTTTC             TTTAGGCATTAAAGG  57 248
        flhA   71659 ..   71669 +  -2.6  -4.08317   AGGGTAGATATTGTT                 TAAA AAT TTTA                 TTTGATTTAGCCTTA  55 78
        fliA   72486 ..   72501 +  -2.6  -4.02302   TTTAGTAACTGTCTC              CAGAAGA TCC TCT-CTG              TATTTTTCCTATCAA  53 36
        tyrS NONE
         gnd   75333 ..   75353 + -11.9  -5.24129   AGTATAAAACAAGAA            GGCCCAGTA AAC TACTGGGTC            TTTTTTATGAAGCAA 100 34
        ytgA NONE
        ytgB NONE
        ytgC NONE
        ytgD NONE
         dxr NONE
        yaeL   87863 ..   87881 +  -8.2  -3.37761   TCTTCTGGGACTTGG             GTAAGAGC AGA GCTTTTAC             TTCCGTTTCTTAGGA  70 168
        smpB   92031 ..   92052 +  -6.5  -4.63479   ACAGCCCAAGATCTT           CCGGAAGGA TGTT TCCCTCTGG            TTTTGATTTCTCCTC  77 322
        ltuB NONE
    CTA_0086   94972 ..   94986 +  -4.4  -2.69246   TTCATTGGTTTTTTG               TTTTTT AGG AAAAAA               TCATGTCAATTTCTG  47 18
    CTA_0087 NONE
    CTA_0088   97165 ..   97175 +  -5.4  -5.81412   ATCTTGCAATCCAAT                 CAAG CAG CTTG                 TTTTTTTTCGCTAGG  95 40
        ychF  109020 ..  109034 +  -5.8  -3.45155   TGCAGAGCACAAATC               TTTCTT TCT AAGAAA               TTGTCGAATTTTTCT  60 430
        trxB NONE
        acpS  118553 ..  118601 + -12.8  -3.16564   GAAAAGAGGGAGTAT GCCAAAGCTTATTGATT-AGAAC AAGG GCTCTTGATTAATAAGCTTTGGC TTCGTAGGATGAGGG  91 519
    CTA_0108  119134 ..  119152 +  -2.5  -2.64274   CCTAGAGGTTATTGG             TAAAGAG AGAGC TTCTTTA             TGAGTTTACAGAAGT  41 42
    CTA_0109  120342 ..  120355 +  -8.1  -2.63723   GTATCACTTTCTAAA               GCAGC TTTT GCTGC                GTTCATTCCTCCGCC  60 319
    CTA_0111  121562 ..  121587 +  -3.3  -3.34895   CAATAGCCTCAAGGA         TCAGGATCCTCT GCA AGAGG-TGCTGG         TTCCTTACAAATGGG  48 35
    CTA_0112  123201 ..  123238 + -15.7  -5.37043   AGGGCTTTATATAAT   GAGACCGAGCTTCC-CAT TCT AAGCGGAGGCTCGGTCTC   TTTTTTGTATCGGAT 100 84
        mutY  125349 ..  125363 +  -2.8  -5.71712   TAGTCTTTTTTCGAC               TCTTTG CAG CAGAGG               TTTTTTTATATGAAC  85 55
        ybgI  126192 ..  126209 +  -4.9  -5.47218   TTCATTGGTAAGATT             CGAAGGAA ATG TTCCT-CG             TTTTTTTAGATAAGA  87 89
        clpB NONE
    CTA_0121  135469 ..  135502 +  -9.8   -3.6796   TATTTTAACAATTTA     GATTCTTCAAAGCTC AGCGA GGGCTT-GAAGAATC     TTGTTCAGGTGTATT  80 67
        incD  136110 ..  136124 +  -3.5  -3.68674   GGTTTTAAAGATTAC               GCTTC ATTGA GAGGC               TGTTTTAAGAGTTTT  51 67
        incE NONE
        incF NONE
        incG  137478 ..  137513 +   -15  -4.42788   GACATGTGATTCGCG    TAGGAAAAAGAGGAGG GAGA CCTCCTCTTTTTTTTA     TTTTGTAGAGTTCCG 100 45
        araD NONE
       efp_1 NONE
        accB NONE
        accC  141956 ..  141979 +  -2.4  -6.19302   GGTAGCACCTTTTTA          AATTTAGCTG ATGG CAGCTAACTA           TTTTTTTTATTATGT 100 5
        rplM NONE
        rpsI  143099 ..  143132 + -14.1  -4.56597   TATTGGAGTGCGTTT     CAGAAAAGCCTTCTT TCAA AAGAAGGCTTTTCTA      TTTTTAGGAACGCCA 100 58
        glnP NONE
        glnQ  146455 ..  146467 +  -6.3  -4.18018   GAGTTTAAAGGACCC                GCTAT TGT ATAGC                TTTTAAGTAGAGCGA  69 134
    CTA_0141 NONE
    CTA_0142  153982 ..  154015 +  -4.7  -2.92003   GATTTGTGGTATAGT     GCTCCCT-AAAGCT TTAGATC AGCTTTTAGGGAGA     TATATGAGCTATTCT  51 258
    CTA_0143 NONE
        ywlC NONE
    CTA_0145  156723 ..  156733 +  -3.2  -4.57569   GAGACAGAGAAATCT                 TGAG TGG CTCG                 TTTTTGAACAAATAC  63 221
        ypdP  158793 ..  158814 +  -6.7  -3.67622   TTGTAAAAACTGGGG           TTGCAAAGA AGGT TCTTTGTAA            TTAATTTTACGAATG  65 151
      secA_1  159571 ..  159588 +  -9.1  -5.67967   TCGATTATTTGCGAA             GCTTGGG TGCT CCCAGGC              TTTTTTTATGCTCGT 100 299
    CTA_0151 NONE
    CTA_0152 NONE
    CTA_0153  162276 ..  162301 +  -9.8  -3.88001   CCTTTTCTATTTACA         CCGCTTAGCT TGCTTT AGTTAAGCGG          TTCCTTTTTATCAAA  83 47
    CTA_0154 NONE
        dnlJ NONE
    CTA_0156  170740 ..  170758 + -11.7  -4.87291   AAAGAATAAAAAAAG             GGGGGCT GCTAA AGCCCCC             TTTTTAGTTAGGATA 100 32
        rpmG  174031 ..  174069 +  -2.5   -2.9756   CTAAGTAGGCTTTTA  TCTAGCTTCTAAGATTCC CAAG GGTGTCAT-GAAGTTAGA   ATTATTATTAGCCTT  43 33
    CTA_0160 NONE
    CTA_0161  176468 ..  176478 +  -5.4  -2.71263   TTGTACACGTGAGTG                 TACC ATG GGTA                 TCCTTAAGAGGAGTT  49 241
    CTA_0172  187530 ..  187553 +  -3.1  -4.31943   ACACGTTGGGGCTCA          AGATGCCAG GTCTCG TTGGCATCA           TATTTTTTCTATGCG  60 48
    CTA_0173  188643 ..  188659 +  -3.7  -3.70465   TTGAGAGGTTTTCTC              TATTTCG ATA CGATATA              CTTTTTTGAGTTATG  53 49
    CTA_0174  188996 ..  189009 +  -3.9  -2.62267   CAGGTCGAAATGGTT               TTTTC TTCT GAAAA                CTCTTGCTTTATGGG  45 89
    CTA_0175  189915 ..  189926 +  -5.8  -3.21099   GGGTAAAAACGATTT                CTGC TAGT GCAG                 TTCCTCCTACAGCAG  57 35
    CTA_0176 NONE
    CTA_0177 NONE
    CTA_0178 NONE
    CTA_0179 NONE
    CTA_0180 NONE
    CTA_0181 NONE
        trpR NONE
    CTA_0183  195078 ..  195103 +  -5.5  -5.00884   TTTATTTGATTAAGA         GATGTTCTTAT AGAA GTAAGAGCGTC          TTTTTTGCGCAGGAT  76 58
      trpB_2 NONE
      trpB_1 NONE
        trpA  197111 ..  197144 + -13.3  -2.78465   TGGATAATTTATGAA     TATGAAGCCCAGATA TCGA TGCCTGGGCTTCATA      GTTGTCTGTATAGAT  93 240
      oppA_2  201192 ..  201212 +    -4  -3.07113   AGTAATCACTCTCTC            GATCTCAT CAAAA GTGGGATC            TTCAATAAGATAATC  49 513
    CTA_0194  203329 ..  203340 +  -2.2  -4.26903   CGGTTTCTATAGTTT                CATC AAAA GGTG                 TTTTCGTAAGCTGGA  58 143
        kdsB NONE
        pyrG NONE
        yqgF  208747 ..  208761 +   -10  -4.36914   TATACTAGGATCCCT               CATGGC AAA GCCATG               TTTTATGAGAGAGAA  89 33
         zwf NONE
        devB  211327 ..  211339 +  -4.1  -3.65514   TTCTTCTAAAGGATA                GACTG GCA TAGTC                TTGATTTCGTTTAGG  54 178
    CTA_0214 NONE
         gcp NONE
      oppA_3  226303 ..  226346 +  -3.2  -4.89567   TTTAAAATGCGGAGA GGTCTTGTCTAGAGAGTGTTA AAT TATCACTCT-TGGCAAAGGCC TTTTATGTTTTCAAC  69 78
      oppB_1 NONE
      oppC_1 NONE
        oppD NONE
        oppF  229956 ..  229981 +  -6.1  -2.50077   TTAGACTCCGAGCTC         CATGGTCGTTGC TCT GCTACGGCC-TG         CTCGTTTTCTGAGAG  53 170
    CTA_0221  230875 ..  230890 +  -3.4  -3.28924   CTTTTGAGTCATAGT              TTTTAT CCAG ATAAAA               TTATAGGGAGCCATG  48 27
        ybhI  232325 ..  232338 +  -3.1  -2.79796   ATTCGCTAACGTGTT               TGAGC AAAA GCTTA                TGTCGTCGAATAAAC  44 32
      pfkA_1 NONE
    CTA_0224 NONE
      pfkA_2  236569 ..  236585 +  -6.5  -2.62396   TTGAACCAACGACAC              GCGGATT ATG ATTCCGC              TGCTCTAACCACCTG  56 110
        hemL  242217 ..  242229 +    -2  -3.65425   TACGGACGGACAAAT                TTCT ATAGA AGAA                TTTGCACTATCTGGG  49 296
        dhnA NONE
        xasA  248209 ..  248237 +  -6.8  -3.89614   AAATTCTTTTGCACA        GAAAAGGGCTTT GTAAA GGAGCTCTTTTC        TTTCTAAGACTTACC  69 39
        ydaO  249081 ..  249096 +  -4.8   -3.8823   TTTAAATAAAAATTT              GTATTA ATCA TAATAC               TTGGTTTATTTTTCT  61 53
        surE  250042 ..  250067 + -10.6  -5.00616   CTGGCTTAGTTATCT         GTACGTTGAA ACGAAC TTCAACGTAC          TTTTTTCAGCAAGAA  93 32
        ubiA NONE
        ubiX  251616 ..  251642 +    -8  -4.50193   CTTATAAAAAGATGG         GAGAACCCCC GCTAATA GGAGGTTCTC         TTTTCGTTGATTACT  80 11
    CTA_0252  259999 ..  260016 +  -4.9  -3.67597   GTCTTAATCACGAGA             TCTTTTC GTTT GAAAGGA              TTGTTGACTGCACAG  57 136
    CTA_0253  261598 ..  261622 +  -6.4   -4.3953   CTCCTTGGCCGATCG          GGGCCTTCTA ATTCA TTGAAGGCTC          TTTATTGTGATTCAC  75 80
        incB NONE
        incC  262609 ..  262634 +  -4.9  -4.20918   TTATATGTAAGCTAA         TTTTTGAATTA GATT TAATTCTAAAA          TTTCTTGAAATTAAC  66 26
    CTA_0256  265442 ..  265452 +  -5.4  -2.82862   CCCGGGAATACATAA                 CTAG TTC CTAG                 CTTTAAATCCTTAGT  52 15
    CTA_0257  265932 ..  265958 +  -7.4  -4.14472   ATGGGAACTGTGGGC         CTAAACTCTTTG TTG CAGAGATTTTAG         TTTTGACGCTCTTGG  73 63
        recR  270082 ..  270104 +    -4  -5.73672   TTCTCCCCCGAACCT           GCCAGAGGGG TTG CTTTTCGGGC           TTTTTTTCGTTGTTT  89 141
        yaeT  272729 ..  272751 + -12.1  -3.67918   TTCTAGAATCCGAAA           GGAGAAGGA GAGCA TCCTTCTCC           TTTCACCTATTGGTT  90 35
    CTA_0264 NONE
        lpxD  274598 ..  274611 +  -3.8  -4.05322   CGTGAAAACGTCTCC               CCCT TTATGT AGGG                TTTCTATAGCCATTT  58 222
      pdhA_1 NONE
        pdhB NONE
        pdhC  279112 ..  279130 + -11.8  -4.30987   TACTTCTCAATTAAA             GAAGGGAA TGT TTCCCTTC             TTTCTTCTAAGAAGT  93 27
    CTA_0271 NONE
    CTA_0275 NONE
    CTA_0276  288888 ..  288907 +  -2.8  -3.74872   TCTCTCATCTTAAGA            GGTCCC CAGCTTAC GGGATC             TTTGGTACCATAAAT  51 162
    CTA_0278 NONE
    CTA_0279  292280 ..  292300 +  -2.5  -3.48593   GTCTTGACAATGCAC            GATACATTC AGG GAAAGTTTC            TTGTATACGCGACTC  48 326
    CTA_0282 NONE
      dnaQ_1 NONE
    CTA_0284 NONE
    CTA_0285  296823 ..  296836 +  -2.4  -4.12043   TGAAAAGCTGGGCAA               GAGT CTAATA ACTC                TTCTTTGGTTCCTTC  55 119
    CTA_0295 NONE
    CTA_0296  308497 ..  308513 +  -3.1   -5.4182   GAGATTCTCCTTCTA              TTATTGA GTA TTAATAA              TTTTTGTTTCTGATT  78 81
        dnaA  310055 ..  310067 +  -4.9  -4.29302   CACTTTGTGTAGTCT                TGAAA AGC TTTCA                TTATTTTAATGTGGG  66 29
    CTA_0298  311149 ..  311160 +  -2.2  -2.74144   AAGATAGACAAATCT                CTCT TCCT GGAG                 CTTTACAAATGCAGC  41 500
        nqrB NONE
        nqrC NONE
        nqrD NONE
        nqrE  315146 ..  315162 + -10.1  -3.77206   CAAGGCTTCATAAAT              GGCGGTT AAT AGCCGCC              TTTGCTAGGGTTCTA  81 28
        clpC  322841 ..  322857 +  -3.7  -2.71791   GTAGAAAGCTACAGT              CTGTC CAGGGGT GACAG              CTTTCACAGGGACAT  44 81
    CTA_0310  325794 ..  325816 +  -6.3  -4.99638   TGACAAAAAGAAAAA           GGAGAGC TGTTGCTGT GCTCTCC           TTTTTCTCTAAATAT  79 55
        rncS NONE
        radA NONE
        hemC  336061 ..  336082 +  -4.5  -3.78242   CAGTAATATGCTGGC           CCCATATTT TTGG AAATATGTG            TTATGTTCTCAATTT  57 401
    CTA_0322  336434 ..  336458 + -15.1  -5.56573   AATCTAAGCCAAAAA          GCCCTTTCCTT TAT GAGGAAAGGGC          TTTTTATTTCTTTAT 100 34
    CTA_0333 NONE
    CTA_0348 NONE
    CTA_0349  367755 ..  367777 + -13.6  -2.83715   AAAAACCTAATGAGA           TAGCCAATGA TTC TCATTGGCTA           TCTCCTCCTGCTCAC  93 31
        tpiS NONE
        xseA NONE
        xseB NONE
    CTA_0358 NONE
         dxs  376511 ..  376525 +    -5  -3.68261   AATATTTTGTATAGT               TGAAGG CTT CTTTCA               TTTCGGATATTCTAG  57 56
        pykF  378011 ..  378023 +  -3.4  -2.76442   GATGTGCTATCCCCC                TCTC TTGAC GAGA                TAGTTCCATAATCAT  44 2
        uvrA  383598 ..  383611 +  -3.9  -2.62515   AACCCATTCATAGTT               TTCTT CATC AAGAA                TAGTATAGCACGATT  45 206
      dnaX_2 NONE
    CTA_0363  385493 ..  385518 +  -3.2  -2.88544   TAGTCCTAAAAACAT         AGGCAGAAGA GCAGGG TCTCCTGCCA          TCTCTCCACATACAG  43 200
    CTA_0367  389802 ..  389827 +  -9.8  -5.07486   TGTTCTAAAAAAAAA         GCGCTCCT-GT TTATC ACTAGGAGCGC         TTTTTGTTGGAAATG  93 44
         lon  396914 ..  396941 +   -15   -2.8598   TGGGGTTTAAATCGC        GTTCTCTGAGCT GTAA GGCTCAGAGAAC         CTTCTCTCTTATTCT 100 31
    CTA_0374  397389 ..  397412 +  -5.3  -3.79678   AGCTATCTGATAAAA          GGAGATCTT TCGTAC AAGCTCTCC           TTCTTGTGAAAGCTT  62 39
        elaC NONE
        xerC  399673 ..  399687 +  -2.8  -3.72405   CAAACTTCTTGTACT               CTAAGA AGG TCTTTG               TTATCCTTTTGTCCA  51 50
        yjjK NONE
         maf NONE
    CTA_0379 NONE
    CTA_0380  405706 ..  405732 +  -8.1  -6.41881   GGATAACAAAAAAAA         CCAAACTAGTT TGTCC AACCAGTTTGG         TTTTTTTTTCTTATC 100 35
    CTA_0381  406635 ..  406654 +  -3.5  -2.57211   CTTTGTCCTACCTGT            GGAGCAG CTAACC CTACTCC             CTTATAAAAAGCCAT  44 495
    CTA_0387 NONE
    CTA_0389  412729 ..  412740 +  -5.8  -2.64726   AAGCCTCGAAGAGCA                CTGC TAAT GCAG                 CTTGCTCTTCTACCC  54 19
        aroA NONE
        aroL NONE
        aroC NONE
        aroB NONE
       aroDE  425878 ..  425889 +  -2.2   -2.9704   CTATGCTGCTTCTTC                GTCT TTGG AGGC                 TCTATGCGTCTTTGT  42 52
    CTA_0403  426720 ..  426744 +  -5.8  -3.10498   CTGGCAAAAAAATCT          TTTTTCCACT ACACG GGTGGAAAAG          CTTTGTTAGAGGTTG  57 67
    CTA_0404  428130 ..  428140 +  -5.4  -2.99545   GTTTATAGCGTGCGA                 GCTA ATT TAGC                 TATCTAATCTGTAGA  53 8
    CTA_0405  428780 ..  428790 +  -6.8  -3.23393   TTAAATTTCGAAAAT                 GCAG CGC CTGC                 TGTTATCCAATAAGA  61 2
      arcD_3 NONE
      arcD_2 NONE
      arcD_1  430315 ..  430345 + -12.8  -4.40333   TTATCTTTTCAAAAG       GAACTGGTTCTTTT TCA AAGAGAATCAGTTC       TTTCTATTCTTTAAA 100 73
    CTA_0409  431500 ..  431528 + -11.8  -2.84518   GGGAGCAGCCTAACT        CTCCCCTCTCTT CTTAA AAAAGAGGGGAG        CCTTTTTTCCTTACA  81 28
    CTA_0418  440257 ..  440268 +  -3.6  -3.23332   AAAAACTGTTCAATA                GCTC GACA GGGC                 TCTATTCTATGCATA  48 523
    CTA_0422  445296 ..  445310 +  -5.7  -4.07568   CAAAATATTCTCCTT               CTCCT TACTC AGGAG               TTTTAAAAGAAAACG  66 354
    CTA_0424  446772 ..  446786 +  -8.6  -4.20368   AAATTACGCTGGACA               GATGAG AGT CTCATC               TTTATATTACCGTCC  83 61
        aspC NONE
    CTA_0426 NONE
        proS NONE
        hrcA NONE
        grpE  453949 ..  453961 +  -4.1  -3.12327   AAAAAGAATAATTAT                CCTAG AAA TTAGG                TGTTCAATATGAGCG  48 30
        dnaK  455973 ..  456008 +  -6.8  -5.75945   TTTATTTATCTTCCT    TAAGCAAGAGCCTCTT GAAA AAGGGGCTCTTGCAAC     TTTTTTTTAAAAAAT 100 46
        vacB  458459 ..  458472 +  -2.3  -5.02074   CGTTTCGTCTAGGCA               GACTC GTCC GCGTC                TTTTTTCAAAACTCC  69 155
    CTA_0433  459752 ..  459763 +  -5.8  -5.89921   GAATCCGGCTTACTC                GCTC TTCC GAGC                 TTTTTTTATTATAAT 100 428
    CTA_0441 NONE
        dksA NONE
        lspA  468682 ..  468692 +  -2.6  -2.50607   GAAAGTAAAAAATAC                 TTTT AAC AAAA                 AATTCTTTCTTTCAA  41 20
    CTA_0444  470359 ..  470369 +    -4  -2.52464   TTTTAACTTTCAATG                 TCAT ATA ATGA                 TGGCTTGCAACCAAG  44 234
      pcnB_1  471637 ..  471650 +  -5.3  -3.41222   TTATGAATTAGCATC               GGAAT GACC ATTCC                TATTTGAAATTGGGA  57 19
        lpxB  473561 ..  473573 +  -4.8  -3.23881   TAAAAAATCTTGGAT                CGCT AGAAA AGCG                CTTTCTGTTTATAGT  54 59
        pmpA  476609 ..  476642 + -19.9   -4.6575   CTCTGTATCTTCCTA     GTAAATTAGGCAAGG AATA CCTTGCCTAATTTAC      TTTTCTGATTTATCT 100 73
        pmpB  481964 ..  481988 + -14.3  -3.66883   CTTCTAATTCTTTTT          GGCCAGCCTCT TCA AAAGGCTGGCC          TTTACGATCTCTTAA 100 34
        pmpC  487502 ..  487523 + -12.3  -3.31461   TAAATATCCTGGAAA           GGCAGCTCT CGCA AGGGCTGCC            TTCTAGGAATCCCTG  89 42
        yebL NONE
    CTA_0452  489560 ..  489572 +  -4.8  -2.77834   CTGCTGCAACACTTT                TGGG AAATG CCCA                TGATCTCTATTCTCT  50 10
    CTA_0453  490932 ..  490949 + -11.3  -2.84841   CAACCAAGCGAATTT             CTCCAGG TTTA CCTGGAG              TAGCTTTTGTTGGAG  81 510
    CTA_0458  493423 ..  493442 +  -2.1   -5.2853   TTCTGTTCCTTTCAT            AAGCAAC AGCAGA GTTGCTA             TTTTCTTTTTAAATC  72 132
    CTA_0459 NONE
    CTA_0460 NONE
    CTA_0461  494416 ..  494431 +  -2.6  -3.25598   AAGCCTCGAGTCTTT              TTGTGGA CTC TCC-CAA              TAATTTCTTTTACAG  46 103
        corC NONE
        rsbV  496134 ..  496155 +  -3.7  -2.83747   ACCCTACCTTCAACT           CGC-TCTCTT TTC AAGTGATGCG           TAGTTATCAAAGTTG  45 40
    CTA_0464 NONE
    CTA_0465 NONE
    CTA_0466 NONE
    CTA_0467 NONE
        ubiE  501111 ..  501130 + -12.2  -3.03998   TTCCAGACGCCCTCC            TCCTCGCA AGTG TGCGAGGA             ATTCTTCTTCTGTAT  86 249
    CTA_0473  505906 ..  505933 +  -8.6  -3.28785   ATTTATTTTAATGAA        GATCTCTTCA AGAAGTTG TGAAGAGATC         TTACCTCTTTTAGAG  72 54
        ispF  506565 ..  506575 +    -4  -2.97747   AGCTCTCGTACCGCC                 TTAG GAC CTAA                 TATCTGCTCTAAAGC  47 74
    CTA_0480  511588 ..  511599 +  -4.4  -3.49419   CGAGTAGGTAAACAA                CCAA GTAC TTGG                 GTTTTTATACAACAA  53 88
         tsp  513638 ..  513662 +   -10  -3.67296   AGCTCAATAAAATCT          GGGAGGAGAA CTCTT TCCTCCTCCC          TTTCCATACATCATC  80 46
    CTA_0485  517207 ..  517223 +  -2.9  -3.42574   TAGCCACATATAGCA              GAGGGAT TAC AGCCTTC              TTATGATGCACTTGA  48 222
        uppS NONE
        cdsA NONE
         cmk NONE
        plsC NONE
        argS  531802 ..  531812 +    -4  -3.66216   TCTCGCGCTAAAACC                 TTAG CTC CTAA                 TCTTTCTAATTTCCC  54 100
    CTA_0498  536712 ..  536722 +  -5.4   -4.4017   GGTAAACATCGTCTA                 CATC GTC GATG                 TTTTCTAACCATTCA  68 106
    CTA_0503  539791 ..  539815 + -13.7  -2.94669   GAAATTGACTCACGT          GTTCCTCGTCT TTA AGATGAGGAAC          TAGTTCATTCTTTTT  95 45
        yaeI NONE
        ispD NONE
        truA  542356 ..  542380 +    -5  -4.17657   CTACCATAGTGGCTG         GGATT-CCGGC TAAT GCCTGCAATCC          TTTTACACTATCCTC  63 102
    CTA_0508  543719 ..  543747 +  -3.2  -4.09864   AAGGATATTTCCTGT        CAGGGGAAAAAA CTCTA TTTCTTCTTCTG        TTTTCAGACCTAGAT  57 105
    CTA_0510 NONE
        atoS  545291 ..  545304 +  -2.3  -3.32844   CCATCCTATGGACTC               CCGCT TAAG AGCAG                TTATCAAATGCAAAA  45 18
        atoC  546595 ..  546611 +  -5.1  -2.73542   CAACTGGATAGAGTA              CCTGG CTTCGGA CCAGG              TGGTTGGAGGTTCGA  50 119
    CTA_0514 NONE
        recO NONE
    CTA_0518 NONE
    CTA_0519  550394 ..  550406 +  -7.7  -2.71712   TGCCAGAGAAGTGAC                CGAAG CAG CTTCG                ATTTCCGCACCAAAA  62 276
        pheT NONE
    CTA_0522 NONE
         ada  555050 ..  555069 +  -7.2  -2.79302   TCAACATAATAGCGG            GAG-GCCAT AGA ATGGCGCTC            TCTGATGGAAATGCT  59 111
    CTA_0530  563387 ..  563398 +  -4.4  -3.39841   AATTTCAAGACAATC                TCGT ATTC ACGA                 ATTTCTTTCTTGGGC  51 176
    CTA_0537  569397 ..  569421 +  -7.9  -3.02263   TTTTCAAACGGCCTA          GCAGTAAATGC ATA GCATCTATTGC          TGTTAAACCAGCTAT  62 94
      dnaB_1  579438 ..  579477 + -12.2  -3.11103   ACACTTTGAGAAAAA  AACCTATGAGGATCGGGT GCTT GCCCGATTCTCATAGGCA   TTAGCTGAGTCTTTT  87 109
        gidA NONE
      lplA_2  582383 ..  582397 +  -2.8  -3.09273   GCTTCTTTAGGATTC               GTTGCT CCC ATCAAC               TCTCTGTTACGGGCG  44 236
        trxA  609314 ..  609338 +    -8   -3.7941   TTAGACAAAAAATGC         GCTC-TTTAGG CACC CCTAAAAGAGC          TTCTTCTAAAGAATC  72 314
        uhpC NONE
        dnaE  619105 ..  619127 +   -12  -2.71924   GGCTCTCTAGCAAAC           GAAGGCGGAG CTA CTCCACCTTC           ATTTCAAGAGAGATC  85 168
    CTA_0597 NONE
    CTA_0598 NONE
        rsbW  622229 ..  622243 +  -9.2  -3.21909   TCCATCTATTGAAGG               CGGGCG TAA TGCCCG               TAATTCTTTTTCTGT  75 50
        dacC  624080 ..  624096 +  -5.1  -5.28826   TCTAAGAAATCTTTA              GCGGA CTTTTTT TCCGC              TTTTTTCTAAGATTT  79 48
    CTA_0602 NONE
         fmu  625777 ..  625790 +  -3.9  -2.72739   CTAATTCATCCTTTA               TTCTT TCCA AAGAA                CTTCTGTGACTTGGG  45 101
        brnQ  627113 ..  627139 + -13.9  -4.17048   GCAATTGTTTGAAGC         CATCCCTTACT GAATA AGTAAGGGATG         TTCTTTTGCCCGGAA 100 52
    CTA_0605  630912 ..  630926 +  -2.8  -2.90075   GTATTACCTTGATTT               TTTCCT CCT AGGAAC               TATAATTCGGGAGGG  43 77
    CTA_0606  631556 ..  631569 +  -2.4  -4.36914   TCTCCTGCTACCACT               TCTC CTCATT GAGA                TTTTATCCACCCAGA  59 64
        lpdA NONE
        lipA NONE
        sctJ NONE
    CTA_0610  636084 ..  636109 +  -7.6  -2.98823   GTTAAAAACGAGAGC         GATCGAGGGT CAGGAA AACCTCGATC          TCTGTGTAAAAAAGA  64 133
        sctL NONE
        sctR NONE
        sctS NONE
        sctT  639461 ..  639475 +  -2.8  -5.45802   GACCTTTGGATTTGT               GTGC AAATCAC GCAC               TTTTTGTTTTAGAGA  80 458
      lcrH_1 NONE
    CTA_0627  652483 ..  652493 +    -4  -3.34488   GAAATAATCGTCTCG                 TCTT ACA AAGA                 GTTTTTAGAGAGGTT  49 34
    CTA_0628  653971 ..  653981 +  -2.6  -5.14965   CTTAGCCGCCGCAGC                 TTAA CTA TTAA                 TTTTTTGATGGAGAT  70 22
    CTA_0629  655367 ..  655394 +    -7  -5.35815   AACTCAGCTTCAGAA        CCGTAGGCATCCT AAA AGGGC-CCTACGG        TTTTTCTTTACTCTG  91 68
        thrS  658602 ..  658634 + -12.1  -4.43397   TTCCTTATAGAAGGC      CGGGCTTGCATAG ATTCTGC CTATGCAAGCCCA      TTATTTCTTTTCACA 100 31
        minD NONE
        gp6D NONE
    CTA_0634  661148 ..  661165 +  -7.1  -3.08798   AATCCTTCCTAACAA             TCATCTT TCTA AAGATGA              TGTTACATAGCCCCT  62 46
        trpS NONE
        uvrB  664546 ..  664556 +  -5.4  -3.88438   ATTAACCGTTCTAGA                 CAAG GAT CTTG                 TTATGTTTGATGTCG  63 174
         eno  665852 ..  665887 +  -5.4  -3.54414   AACTTCGAAAAAATA    GCTGGGAAGGGATT GCTTATAA GATCCCTTCCCCCC     TCTTTGCTTGAGGAT  57 44
        rbsU  667969 ..  667992 +  -3.2  -3.70465   ATTTTTTCCTTTCTA          CTTCTTTATCG TGC CGTT-AAGAAG          CTTTTTTCAGTTATC  51 82
    CTA_0639 NONE
        exbB NONE
        exbD NONE
    CTA_0649  681384 ..  681398 +  -4.2  -3.14564   TTTTCATATTAGACT               GCAGGG AAA TTCTGC               TTGATGAAAGGCTCC  50 7
        tolB NONE
         pal NONE
        papQ NONE
    CTA_0653  684524 ..  684542 +    -6  -2.73542   TATCGATAAGGAAAG             TCGCTC TTAAAGC GAGCGA             TCCTTCAGGATTCAA  53 234
    CTA_0658  688866 ..  688885 +  -5.8   -2.8844   TAAACTAGAACGGAT            TTCTTGCA TCTC TGTAAGAA             TCTGCTCTGCTCTCG  53 50
        uvrD NONE
        rpoN  693108 ..  693132 +  -9.3  -4.28361   CAACTTCTCTTGTTC          TGGGCTGACAG AAG CTGTCAGATCA          TTTTAATAAGATTGA  85 106
        rpsT  700756 ..  700770 +  -2.8  -4.87389   AAGATTTTATTTGCA               TCGATT TAA AAGCGA               TTTCTTTTTACAATG  67 135
    CTA_0671  701704 ..  701727 + -13.2  -5.95166   CACTACATCCTTGAA          GCTCGCAGGT ATAT ATCTGCGAGC           TTTTTTTTAATTAGA 100 51
    CTA_0673  707008 ..  707037 + -12.4  -3.65827   GGTTAGACAAATAAA       GCAGCTTAAAAA CAAAAA TTTTTAAGCTGC        TTTCCCTCACGATTA  90 35
         nfo  716517 ..  716531 +  -4.2  -3.91984   TCTAGGAACATTTGC               GCAACG TTT CCTTGC               TTATTTACAACCTCT  59 501
        yceA  718141 ..  718163 +  -7.6  -3.04248   CAGCATAAAAAAAGA           GACGCCCATG TTC TGTGGGCGCC           TCTTCCAAAGTCTTC  64 33
    CTA_0684  721333 ..  721351 +    -6  -3.31248   TATTGTAAGCTAAAG             GAACCACA TAT TGTGCTTC             TTCTGGGAACTCTTC  57 436
        hemB  724052 ..  724076 + -12.3  -3.92542   AGGAGGTTACCACAT          TCTCTTTTGCG TAG CGTAAAAGAGA          TTCTTTGACGATAGA  95 71
        greA NONE
        tyrB NONE
    CTA_0693  730977 ..  731006 +  -5.9  -4.15044   CTTCTAAAGGAGTGT       TTTTCAATAATGT CTGA GCTTTATTGAAAA        TTTCTTCAAAACAAG  68 481
        ygeD  738660 ..  738671 +    -3  -3.44051   AACGAAAAACAGAAA                GAAA TGCG TTTC                 TTCTGCTGATCGGAA  49 354
        topA  742998 ..  743019 +  -2.3  -4.62471   ACGAGGACACCATCA           CAATGCGTAG TCT CTA-GCATCG           TTTTTGCGGCTTCAG  63 389
    CTA_0701 NONE
    CTA_0702 NONE
    CTA_0703  747254 ..  747278 +  -4.4  -3.28712   TGAAGATGGGAAGCC          TGTTATTCAT TAGAC ATGAAAAACA          TTGTAGAGCAGAAAC  52 13
        ygfA  747854 ..  747874 +  -6.3  -2.66748   TTTTCTGCATCTGCA            TTCTTTTTT TTG AAAAAAGAG            GTCTCTTTCTTGTAC  54 74
        recA  749147 ..  749185 + -12.7  -5.18726   TATTCTTTATAGATC   TAATCAAGGAAAAGAAG TTTTT CTTCTTTTCCTTGATGG   TTTTTCTTCTCCCCA 100 48
    CTA_0706 NONE
      recD_2 NONE
    CTA_0708  753019 ..  753041 + -15.6  -3.28712   GGTTTCTATTATTAA           GACCTGGGCG TTG TGCCCAGGTC           TTGTGAAAAACGGGA 100 76
    CTA_0713 NONE
    CTA_0714  756234 ..  756254 +  -4.7  -3.63922   AACCGTATCATAGAA            GGGTTTC AAAAGAC GAAGCCC            TGTTTTAAGGAGGCT  57 72
        sfhB NONE
    CTA_0716  757606 ..  757629 +  -9.6  -4.71382   AGAAATTATGGAAGA          GCGGTAAACG TATA CGTTTACAGC           TTTTTGAGTCATTGT  90 19
        hemA  762830 ..  762850 +  -7.5   -2.5474   AAATGATTCTTTGAT            GCAGTGGCA CGA TGTCCCTGC            GTGTTGTCGATACGA  61 413
    CTA_0720 NONE
    CTA_0721 NONE
    CTA_0722  766335 ..  766345 +  -3.2   -2.8547   GCTAGGACGTATCAA                 CCGT AAA ATGG                 TGTAATGTAAACGGT  44 10
    CTA_0723 NONE
    CTA_0724 NONE
    CTA_0725 NONE
        sctN NONE
    CTA_0727 NONE
    CTA_0728 NONE
        sctQ  771642 ..  771661 +  -7.2  -3.36175   GTATAAGCCTTTTAG            TGATAGAG AATC CTCTGTCA             TTCTACGTGAGAATT  64 35
        pkn5 NONE
      gspD_2  776078 ..  776120 +  -9.3  -4.87786   GTACACAGGGGGGAA GTCAAGATGGACTGGAGTTA GCCG TATCTCCGGTTC-TCTTGGC TTTTTATGGAGTTAG  91 102
        pbpB  786659 ..  786673 +  -3.5  -4.79223   AATCTTTCAGCTAAT               TCGTG ATTGG CACGG               TTTTTGCTCCTGTAA  67 27
    CTA_0744  787892 ..  787923 +  -5.2  -6.06723   TTCCTTGGGTCTAGG      GAGAGACATCCT CTTTCCCT AGGCTGTCTTTC       TTTTTTTTTCAAGAA 100 189
    CTA_0745 NONE
    CTA_0746 NONE
    CTA_0747 NONE
      yfhO_2  792701 ..  792721 +  -6.9  -3.58177   CTTCTGTTGTCAAGA            GAGATGC GGAGTGG GCATCTC            TTGATTTGCATTATA  67 45
        parB  794136 ..  794160 +  -2.8  -2.74144   GTAGGGAATGACTTA          CCGTGTCGAA AATGG TTTTACGCGG          ATTTAAGGATGAGCG  42 499
    CTA_0752 NONE
    CTA_0753 NONE
         pgk  798932 ..  798948 +  -9.4   -6.4753   CTTTGTTAATGAAAA              GCCCTG TTTAT CAGGGC              TTTTTTTTTGTTTAA 100 58
    CTA_0755 NONE
    CTA_0756 NONE
    CTA_0757  802997 ..  803008 +  -5.8  -3.44051   TAGAGCATGAATATA                CGCA GCTT TGCG                 TTCTCCTAATCCACA  59 382
        psdD  805760 ..  805772 +  -3.4  -4.23674   GTCGAATGGGACAAT                CGTT AGGAA AACG                TTTCTCTTCATAAAA  60 0
    CTA_0761  807216 ..  807236 +  -3.9  -5.70761   CAATATAAGATCTTA            GCCCTCG TATTGCT CGAGTGC            TTTTTGTTTTCTTTT  89 66
      secA_2  810360 ..  810385 + -13.4  -4.78848   AGGCTTGTCAAACTA         GGCAATCTCC TTAATT GGAGATTGCC          TTTTCTATTTAGAGA 100 42
    CTA_0770 NONE
        mreB NONE
        pckA  824052 ..  824065 +  -3.9  -5.93252   ATACTATTGTTTTTC               TGTTT TAAA AAACA                TTTTTTATTTTTAAA  93 76
    CTA_0773  826419 ..  826440 +  -5.9  -3.29829   TAGATTTAAATAAAA           TCGTTTTAG AGGG CAAAAACGA            TTATGAGAAACTATC  58 28
    CTA_0774  827690 ..  827713 +  -7.6  -3.29144   CGCTGGCTTCCCCAT          CTTCCTTCTAC GTT GTAGAA-GAAG          TTATCGGCGACATAG  66 100
        yjbC  838341 ..  838360 +   -10  -6.23545   CCTTAAGAACAAAAA            GAGGGAGG TCTT TCTCCCTC             TTTTTTTTATTTAGA 100 59
    CTA_0786 NONE
        birA  839553 ..  839569 +  -2.9  -3.89822   TTAGTATTTTGCAAA              GCGTCGA CTG TAGATGC              TTTGTAAAATACCTA  53 47
        ribD  846040 ..  846058 +  -4.4  -2.57132   GAGGTTTGTGTTATA             CTCTGCGC ACA GCGAGGGG             ATTATAGACAAAGAA  47 55
        ribA NONE
        ribH  847857 ..  847875 +   -11  -6.25242   TGAGAAAAAGAAGAA             CGCCTGAT CAA ATCGGGCG             TTTTTTTTTGATTAT 100 46
    CTA_0796  850293 ..  850333 +   -17  -3.71291   ATATAAAGGCCATTC  TAAAGGCCCCCTTTCCCC GGATA GGAGAAAGGGGGCTTTTG  TATTTTCCGCTTATT 100 35
        dagA NONE
        ybcL  852350 ..  852364 +  -8.6  -2.60199   TAGTGATAGCAGAGC               TCTTCC CCA GGAAGA               ATGTCTTTGATTGCC  63 110
    CTA_0810  869305 ..  869315 +  -5.4  -3.51708   AAGATGAAGTCGTTT                 GCTT GAT AAGC                 TTGGTTTCAGGGATC  57 463
        tktB  886213 ..  886242 +  -7.2  -5.28831   AGAAAGAGAATCATC       GGCTTGCC-CAAA CTCCA TGTGCGGCAAGCC       TTTTGTTTTCTTGAT  91 70
       efp_2  887836 ..  887850 +  -8.5  -3.61398   AAATAAAAATTAGAA               GGGGC ATTAC GCCCC               TTCTTCAAGAAGGCG  73 35
        murF  892419 ..  892437 +  -3.2  -2.81888   GGTAAAAGATCAGAA             TTTCTTTT TAG AATAGAAA             TAGTTAACTTTCAAG  44 40
        mraY NONE
        murD NONE
        nlpD  895560 ..  895587 +  -4.2  -4.07859   CGAATTCGATAAATC        TCTGGAATTATT ATGA AATGGTTCCTGA         TTTCCTGTTTATTAG  61 29
        ftsW NONE
        murG NONE
   murC-ddlA  900329 ..  900354 +  -2.5    -5.626   TGTGAGAGAGCCGTT         TTCAGGTTGAG CAAG CTCAACAAGGA          TTTTTTTCTGCAATC  84 242
        rbsV NONE
        miaA  903322 ..  903357 +  -5.4  -2.81223   AATGCGGTAATAGAG    TTCGGGAGACGCTT GGTGAGGG ACGCGTCTCCCTAG     TGCTGTATTATTAGG  50 306
    CTA_0838  905905 ..  905933 +    -9  -5.87688   AGGAGTAAGAACAAG        TAGTCAAAAGGT GAAGA GCCTTTTGGCTA        TTTTTTTTAAATTGT 100 54
        ybeB NONE
        fabF NONE
    CTA_0841  908435 ..  908472 + -12.8  -5.01546   AAAAAAACTTGGTTA   GGAAGGGCCGTTGTGG AATCTC CCACAACAGCCTTTTC    TTTTTCTGTCGATTT 100 55
         ldh  910585 ..  910599 +  -3.5  -3.48276   CGATATATCTGTAAC               GAGGC CTCCA GCTTC               TTCTATAAGAAACAC  51 207
    CTA_0845 NONE
         aas  914121 ..  914139 +  -2.4  -3.76186   TGAGGGAAATGGGTT             TTGAAGGA AGC TCTTTCTA             TTGATTTTATCACTA  50 68
        bioF  915385 ..  915404 +  -8.6  -3.03865   CCAAATTTTGTTTAA            TCAGTGTG TGTA CACGCTGA             GTTTCCTTTAAAGTA  69 156
    CTA_0850  918790 ..  918819 + -12.4  -3.63744   TTCTCGGATTTCCAA       GAAAGAGAAAAC GACCCA GTTTTCTCTTTC        TATTTTGGAGAAAGC  90 87
        lysS  920552 ..  920598 +  -7.6  -2.79796   TTAAAGTTTTTTCAC TTTCATCCC--GGTTTTGCCAT CTTCA ATGGCAAAACCTCGGGATAAGA TCTCATCACGTAGAC  62 37
    CTA_0853  923363 ..  923391 + -11.1  -5.82388   ATCTAGTATTCCTCC        CCATTCCATGC CTCTATA GCGTGGAATGG        TTTTTTTTAGGATTT 100 54
        rpmJ NONE
        rpsN  924880 ..  924895 + -10.4  -5.56568   TAGGACTTGTGTTGA              GCCCCT TGAA AGGGGC               TTTTTTTACTCGTCT 100 38
    CTA_0860  926550 ..  926565 +    -9  -5.63103   AACTGAAGAATAAAA              GGCTCT GTAT AGAGCC               TTTTTTTGGTTAGGA 100 28
    CTA_0863 NONE
        dnaG  933072 ..  933085 +  -3.1  -4.38154   ATTAGATCGTTAGTT               CTCAA TTTA TTGGG                TTTTATGAGAAGTCT  62 101
    CTA_0865  933391 ..  933408 +  -7.7  -6.02546   TCAAGAGTCTATAGA             CTGGGAA TTTC TTCCCGG              TTTTTTTTAATTTAA 100 48
    CTA_0866  934011 ..  934036 + -14.9  -5.01422   CCTTTATAAAAAAAG         GCCTTCTCTTT GTGA AAAGAGAAGGC          TTTCTTTTTGTCTGG 100 50
      pgsA_2  938276 ..  938296 +  -8.4  -3.15861   GTAGGTTGTCACTGC            TTCCGAAA GCATG TTTCGGAA            TTCATAGAAGTCATG  67 152
        rplY NONE
         pth  941284 ..  941298 +  -5.8   -3.1505   GGGATTTACTGTTCA               CTTTTT GAA AAAAAG               TTCCTGAAAAATAAT  57 48
        rpsF NONE
        rpsR NONE
        rplI  942535 ..  942567 +  -3.4  -6.47325   TTAAACTTTTTGTTT     GTTG-GGGGAAGAGA TTCT TTTCTTCCCCACCTC      TTTTTTTTATTTTTT 100 37
        ispE  943703 ..  943723 +  -2.5  -3.04398   TCGATAGAAAAAAAC            AGCTCTG CCCCCTA CAGAGCC            CTTTTAAAGGGGGAC  43 275
    CTA_0881  951749 ..  951784 + -11.2  -3.40175   TGGTATACGTTTTCA    CTGCGA-AGAGAGGGGG TGT CCCCTTGTCTGTCGCGG    TATATTTTGGGGAGT  83 139
        rpmF NONE
        plsX  953081 ..  953092 +  -7.2  -3.62695   GATCACCTTTTCAGT                GGCC TAAG GGCC                 TGTTCTTTATAAAAA  67 44
        pmpD  957910 ..  957937 + -12.9  -5.90981   ACAGCAACCATTCTA        TCCCTAATCTC CCATCA GAGATTAGGGA         TTTTTTTTACTCTGA 100 57
    CTA_0885  958954 ..  958984 +  -5.5  -5.86332   TTGTTTTTTTAATAG      AAGCCTGG-CTTGT AGTA ATAAGACCAGGCTA       TTTTTTTTGGATTCG 100 63
      mrsA_2 NONE
        glmS  963125 ..  963144 +  -6.5  -5.47431   TGGCTAAATCTGTTA            CTGTAGA GTAAAA TCTACAG             TTTTTTCTCTCTTGA  89 15
      tyrP_1  964456 ..  964484 +  -7.4  -4.83169   CACTTCAAGTCTCAA        GCTCGCATTCAG ATTTC CTTTATGCGAGC        TTTTTGTAAACAGAT  81 47
    tyrP_2.1 NONE
    typP_2.2  965836 ..  965846 +  -3.2  -3.54653   TTTTAAATTAGGAGA                 TCTC CAT GGGA                 TTGTATGATCGCGAT  51 62
        yccA  966593 ..  966619 + -12.5  -5.28176   TTCTAGGAAAAAAAA         GAGGTATTTAG AGTTC CTAAATACCTC         TTTTTTATGGGTGAA 100 61
        sucC NONE
        sucD  969665 ..  969676 +    -3  -3.43774   TCAGAGTAGTCCCCT                TGAT TTGC ATCA                 TTAGATTTTGTATGC  47 61
        htrA  971299 ..  971314 +    -9  -5.86061   GCTAGTCTAGTATGG              GGACTC AATC GAGTCC               TTTTTTTTAATAAGA 100 63
    CTA_0898  974390 ..  974403 +  -2.4  -3.53012   GCATTTTAAATAAAA               CCAA AAGTTA TTGG                TTTGAGGAAGGAGGC  46 32
        nrdA NONE
        nrdB  981356 ..  981377 + -10.2   -5.9873   TCAAAATAGGAGAAA           GCCTCAAC CATAGA GTTGAGGC            TTTTTTTTGTCATAC 100 49
        yggH  982337 ..  982362 +  -4.7  -3.07655   TAATACCCCATGTGA         CTCGCATCCTT TATA AATGATGTGGG          ATCTTTTTTCAAGAG  52 96
        ygtB  982999 ..  983013 +  -2.1  -5.08011   ACGGACTTCTTTATG               TAAGG AAATA CCTTG               TTTTTTAAGAGTTTT  68 58
        infC NONE
        rpmI NONE
        rplT NONE
        pheS  987197 ..  987209 +  -5.5  -5.95946   AGAGTTGAGGCTCTT                CCTCT GAA AGGGG                TTTTTTTGTTCTTAG 100 156
    CTA_0913  989796 ..  989808 +  -7.7  -3.38604   TCATGTCAAAGAACT                GTGTC AAA GACAC                TTCGTGATTTTCATC  66 468
        tilS  992648 ..  992663 +    -4  -3.86015   ACTTCTTGTTTTTTA              TCTCTA TAAT TAGAGG               TTTATAAACAAAATA  55 93
        ftsH  995498 ..  995521 +  -6.7  -6.06529   CTTCCCTTCTGGAGG          TAGAGCCCT TTTATT AGGGCTCTC           TTTTTTTTGTGTGTG 100 41
        yfhC NONE
    CTA_0921  999270 ..  999285 +  -3.2  -2.75481   ATTAAACTTTCTGGT              CCGAAG AAAG CTTGGG               TGCTTCCAATTAACC  43 253
    CTA_0926 NONE
    CTA_0927 1003204 .. 1003224 + -11.3  -3.18884   TTCGTGCCTCCCAAT            GGTTTATTG GGT CAATAAACC            CTTCTTTCTTTCCGA  84 86
        fumC 1008955 .. 1008969 +  -4.3  -3.17325   AACTCTTCTAGAGCG               TGCAT GGCAG ATGCA               TCTATTGTAGGCACT  49 308
    CTA_0935 1012423 .. 1012446 +  -3.9  -4.57073   TCTGCCTATTCTAGG          CCCCTTTTT GAATGG AAAAATGGG           TTTTTGGAGAACATC  66 96
         cpa 1014298 .. 1014327 + -10.1  -4.03586   GTTCATAGTAAGAGG       GGGCTTTGCGGATT TAT GGTCC-CAAAGCCC       TTGTTGTATTTAAAC  83 52
        ispH 1015296 .. 1015324 +    -6  -2.71859   GAATTATAATTAGAG        AAGTCAGATGAG TTTAT CTCATCTGACGG        AATTTTTCTCACTTA  54 32
    CTA_0943 1021456 .. 1021493 +  -4.9  -6.50115   AACGATCGAGTTTTT   TCCCTCTGATAGACA AAAATACA TGTTCTTCAGAGGGA    TTTTTTTTTTGTAAT 100 270
    CTA_0945 NONE
        glgB 1025670 .. 1025686 +  -2.9  -3.96224   AATCAGCGAGTAGAG              CTCTTCT CTC AGATGGG              TTTGTAGGTACTTTC  54 116
        pmpG NONE
        pmpH 1040687 .. 1040723 +  -3.7  -5.86061   CTAGAATTTTAGAGA    GCAGGATCTTTTGTTTG ATT CAAACAAAAGGATGAGC    TTTTTTTTCATAAAA  93 168
    CTA_0953 1041487 .. 1041510 +  -8.2  -4.39426   GAAAAAAAATGAAAA          GTCTTAGAGA GAGA TCCCTAAGAC           TTTTCTCAAGCTCTA  83 59
        pmpI 1041481 .. 1041516 - -12.8  -5.94713   ACGTGAGAAAAAAAA    TGAAAAGTCTTAGAGA GAGA TCCCTAAGACTTTTCT     CAAGCTCTAAAACGC 100 58
        pmpF NONE
        pmpE 1028230 .. 1028243 -  -9.5  -4.06384   CGGGAAGAGGATAAA               GGGGC CGGA GCCCC                CTCTATTACTCTAGA  82 36
    CTA_0948 1026777 .. 1026798 - -10.1  -3.71448   TAGTAAGAAATAAGA           GCGGCCATC TCTC GATGGCCTC            TTATTTAAAAAGATT  81 47
    CTA_0947 1025418 .. 1025439 -  -2.3  -3.55444   GGGGGATCGGGGAAA           GGTTTTCGAG AGC CT-GAAATCC           TTACACCTGAAATCG  47 176
        xerD 1020676 .. 1020708 -  -5.5  -4.18506   CTATTGCGAAAATAA      GCGGATAGAGATACC ATG GCTTCCTCTATCAGC      CATCTATGCCCAGGT  65 525
    CTA_0941 NONE
      lcrH_2 NONE
    CTA_0939 NONE
    CTA_0938 1015298 .. 1015322 -   -13  -3.63046   ATTATAATTAGAGAA          GTCAGATGAG TTTAT CTCATCTGAC          GGAATTTTTCTCACT  95 44
    CTA_0934 1010522 .. 1010539 -  -4.1  -3.52652   TTTATCCAACGAGAA             GAGAGGT GAGA AACTCTC              TTGGTAGGACAGCCC  51 130
        ychM 1008688 .. 1008727 -  -5.5  -3.00404   ATACGAGAACAAGCA  TGTCGCCCGCCCCAAGT AATTCA ACACGGGGCGGGGGAGG   ATCAGAGACTTGTTT  53 51
    CTA_0931 1005306 .. 1005339 -    -6  -3.93256   TATATCTTGAAAGAA     GGGATCTTTCAGTC CTTTGT AACTGAGGGATCCC      CGAAATCGTCACACA  66 145
    CTA_0930 NONE
        yghN NONE
         map 1002708 .. 1002722 -  -5.7   -4.4261   CTGTGAAGAGGAAAA               TAGCG GGAAG CGCTA               TGCTGAGGAGTGCTT  73 403
    CTA_0925 NONE
    CTA_0924 NONE
    CTA_0923  999712 ..  999727 -  -4.7  -3.66288   TATCGGGGAAGATAA              CTCTC ATGAAG GAGAG               GCCTTTTTACAAAAG  57 151
    CTA_0922  998651 ..  998668 -  -5.7  -3.54543   AGGGAGTTGGTTAAA             TGTTTTT TTAG AAAAACA              TCCTTTCCATCAAGT  59 371
        rpsO NONE
         pnp  995637 ..  995660 - -12.6  -5.64304   CAAGACAATAAAAAA          GGCTAAGAAA AACC TTTCTTAGCC           TTGTTTCTCAACGAA 100 55
    CTA_0915 NONE
    CTA_0914  988961 ..  988983 -  -2.8  -2.76696   CCTTCTTTGAAGAAC           GTTTTCTTCT CAA AGAAAAAAAT           CTTATTCAAAAATGA  42 392
        nusB  983884 ..  983901 -  -7.7  -3.55368   AGGGAAGCGACACAA             GCCCAAG ATAT CTTGGAC              GGAGTCGCTTCCCTT  70 95
        murB  982918 ..  982934 -    -3  -3.56092   CCACTATTCTGTAAA              TAGAAG GAATG CTCCTA              GGTTATTTCTTTTTC  49 54
        pssA NONE
    CTA_0899  974390 ..  974403 -  -2.4  -4.88918   GCATTTTAAATAAAA               CCAA AAGTTA TTGG                TTTGAGGAAGGAGGC  66 19
        ftsY  966593 ..  966619 - -13.2  -5.86061   TTCTAGGAAAAAAAA         GAGGTATTTAGA GTT CCTAAATACCTC         TTTTTTATGGGTGAA 100 61
    CTA_0887 NONE
    CTA_0886  958881 ..  958897 -  -2.2  -5.61881   TTCGAAAAAGAAAAA              CATGGT ATCAA ACCAGG              AAGACGTGGTTCGAT  79 128
        cafE NONE
        plsB  948217 ..  948234 -  -2.7  -2.52464   GGGTTCGTCAAGTTA             GATTTCT TTGT AGAGATC              AGTCACGATAGAGAA  41 5
         ptr  945234 ..  945272 - -10.4  -2.62761   ATAAAGAAGCAAGAG   GTTTTTCTCGGATGAGGA ACC TCTTCATCCGAGAAAATG   TAAGTACAAGAATGT  76 40
    CTA_0877  943704 ..  943722 -  -6.7  -4.50122   CGATAGAAAAAAACA             GCTCTGC CCCCT ACAGAGC             CCTTTTAAAGGGGGA  75 59
        glgA  938125 ..  938146 - -14.5  -5.00895   CTTATTACAGAAAAA           TGACTCGCC GGAT GGCGAGTCA            TAGGGAAGTTTATTG 100 35
        glyQ  934010 ..  934037 - -11.4  -5.61596   ACCTTTATAAAAAAA        GGCCTTCTCTTT GTGA AAAGAGAAGGCT         TTCTTTTTGTCTGGA 100 56
        mutS NONE
        uvrC  926550 ..  926565 -    -9  -4.91987   AACTGAAGAATAAAA              GGCTCT GTAT AGAGCC               TTTTTTTGGTTAGGA  91 52
    CTA_0859  925507 ..  925531 -  -3.7  -3.85698   CTTTTTCTCGAGAAA          CAAAAACAATC AGG AATTACTTTTG          CTTAGGATGAAGAAC  55 17
    CTA_0858  924689 ..  924703 -  -6.4  -4.46976   AGGAAGAAAGAGAAA               GAGCTC GGG AAGCTC               TCAATAAAATGAGAA  74 223
        rpmH  923783 ..  923795 -  -6.3  -3.71998   GACTCACGAATAGAA                GATCT TAA AGATC                AATTAAGGAATGTCT  64 17
        rnpA  923031 ..  923041 -  -5.4  -3.32521   ATTAGATCCTGAGAA                 TGAG CAG CTCA                 CGCATTTCACAGTGG  55 396
        cysS  920535 ..  920558 -  -2.5  -5.69379   ATAGAAGCAAAAAAA          GATTAAAGT TTTTTC ACTTTCATC           CCGGTTTTGCCATCT  85 4
    CTA_0849 NONE
    CTA_0848  914923 ..  914943 -  -8.3  -3.31799   GAGAACTTGCGAGAA            CACGATTAC GTC GTATTCGTG            ACTATTTTGCTCAAA  70 255
        cysQ  910154 ..  910171 -    -2  -4.58213   CAATCAATTAGAAAA             TC-CTGC TATAG GCAGAGA             ATTGGTTGCTAGAGG  63 223
         ppa  908439 ..  908468 - -10.7   -3.1506   AAACTTGGTTAGGAA       GGGCCGTTGTGGA ATCT CCCACAACAGCCT        TTTCTTTTTCTGTCG  78 43
    CTA_0837  902573 ..  902586 -  -3.9  -3.47941   TACCAAGCATGATAA               GAATA AAAT TATTC                GTGCTTTAGAAATTA  51 485
    CTA_0834  900706 ..  900719 -  -3.9  -4.60041   ATTTATGGTGAAAAA               TTCTA GAGA TAGAA                ACCTCTTCATTTACG  66 32
    CTA_0833  900113 ..  900141 -  -7.6  -3.18264   TTCGCTATTCAGTAA       GCTCCAAC-AAGAG AGA CTCTTTGTTGG-GC       AATCAAGCTAATCAT  65 33
     groEL_3  889029 ..  889043 -  -8.6  -2.66517   ATTTATTAACAAGAG               CATACC CTC GGTATG               ATAGGCGGATAGTTA  67 48
         icc NONE
    CTA_0822  887833 ..  887853 - -13.3  -3.50051   TCAAAATAAAAATTA            GAAGGGGCA TTA CGCCCCTTC            TTCAAGAAGGCGTTC 100 14
         amn  886045 ..  886079 - -12.2  -3.51934   GGGTTGGTACAAATA     CATCGGTAGCAATGGC TTA GCCATTGCCATAGATG     GGTTTGGAATGTCCG  91 111
    CTA_0816  878445 ..  878459 -  -5.6  -3.65991   ACTTTTTGAAGAGAA               GAGGCC CTA GGCTTC               AAGAAGGAATATACT  59 57
        alaS NONE
         mfd NONE
        hemE NONE
      hemN_2 NONE
        hemG  868587 ..  868612 -  -3.3  -4.13654   TGTCTAAATCACAAA         CTCTTTTCGAA GCGA TCCAAGAAGAG          TGGGATGCTCCGCAC  58 272
        hctA  865573 ..  865599 -  -9.4  -3.98762   AATGAGAAGAGGAAA         GAGGGCCCTGTT GAT AAAAGTGCCCTC         TATAAAAAAGAGAAA  81 52
        ygcA  864236 ..  864258 - -10.7  -3.75738   CAGCATTAGGAATAA           GGCTTTCTT GTTTT AAGAAAGCC           TTTCTAAGAGAACAA  83 15
        yajC  863757 ..  863782 - -14.1  -3.47322   TTTTATTACAAGGAA         GCAAAGCCCAA GGAC CTGGGCTTTGC          TGAAAGGAGCTCGTT 100 42
        dmpP  861878 ..  861917 - -11.4  -4.84527   GTCACAGACTAAAAA  GGAGAAGGGGGTAGCCGC TAAC GCAGTTACCCCCTTTTCT   TTTCTCTAAAATACC 100 469
    CTA_0803  856385 ..  856426 -  -5.3  -3.57144   TTCGCCATGGTGAAA CTCCCCAACTAGCAAAGCG TGCAGG CGCTCTAC--GTTGGGGAA AGAGAAGTATAATGA  59 62
        ftsK NONE
        yycJ NONE
    CTA_0799  851764 ..  851793 - -14.4  -3.86266   ACAGTAGTACAAGAA       TAGGGCCACGCT TTACAG AGCATGGCCCTA        AATACAGGAGACCTC 100 506
    CTA_0795  847857 ..  847875 -  -8.8  -4.36508   TGAGAAAAAGAAGAA             CGCCTGAT CAA ATCGGGCG             TTTTTTTTTGATTAT  84 37
        serS NONE
    CTA_0790  842748 ..  842758 -  -5.4   -2.8806   AAAGTTGCGGAGACA                 TAGG CCA CCTA                 CTAAGAGTATGAACT  52 39
        zntA NONE
        rodA  839492 ..  839508 -  -4.4  -3.77491   CACGAAAGAAATCAA              GCATCT TATCC AGACGC              TACCGTTATGGGGGC  57 55
        pgmA NONE
      yfhO_3 NONE
    CTA_0782  834545 ..  834556 -  -4.4  -4.86773   GAAAAGGATGAAAAA                GAAG GCTT CTTC                 TTGTGAACAAGAAGA  73 187
        fliF NONE
    CTA_0780 NONE
        fliI NONE
    CTA_0778 NONE
    CTA_0777 NONE
        gpsA  828788 ..  828810 -  -4.2  -3.05384   TCTTTTCTCATTGAA           GAAGAACCTT ACA AATATTCTTC           TTTTGTATCACGTTG  49 11
        ompB  827138 ..  827156 -  -5.3  -3.37589   TAAAAATGCTGAGAA            TGCCAAGC AGCA GCT-GGCA             CAGATTATTAAGAAC  55 510
         tig NONE
      clpP_2 NONE
        clpX  813880 ..  813900 -  -3.9  -3.37091   ATTCCTAAAAGTTAA            GCAATCGCC TCT GGTGATTTC            TGAATAATGACCGGA  49 1
      pcnB_2  812587 ..  812605 -  -5.4  -4.05629   ATTAAATCTAAAGAA             CTAAAATA AAC TATTTCAG             AATGTTTTATCGGAG  65 49
        yphC NONE
    CTA_0763  810360 ..  810385 - -13.4  -2.90615   AGGCTTGTCAAACTA         GGCAATCTCC TTAATT GGAGATTGCC          TTTTCTATTTAGAGA  95 77
        trmE NONE
         nth  802362 ..  802388 - -13.8  -3.41051   GCATTTTTAGCAGAA         GTTGTGTTGCAC GTG GTGCAACACCAC         ATTCATTTAAATGCA 100 274
        dppD NONE
        dppF  793456 ..  793472 -  -9.5  -3.00017   GTGAAAGGTAAAGGA              GCTTCTT TGA AAGAAGC              CAGTTCTTCACAACC  71 207
        ompA  781515 ..  781540 - -11.1  -5.63504   AAGTTTATAAAAAAA         CTGGACCCGAC CGAA GCCGAGCCCAG          AAACACGGATAGCGT 100 102
        rpsB NONE
         tsf NONE
        pyrH NONE
         frr  778260 ..  778270 -  -5.4  -3.65135   TGCAAAGAAGCACAA                 CTAC ACC GTAG                 CTAACTCTGCTTCTT  59 15
    CTA_0734 NONE
        karG  776162 ..  776176 -  -6.4   -3.2614   CAGTTGGTAGAGCAA               CGCATT CGT AACGCG               TAGGTCGTCGGTTCG  61 166
      gyrB_2 NONE
      gyrA_2  757606 ..  757629 -  -9.6  -3.14454   AGAAATTATGGAAGA          GCGGTAAACG TATA CGTTTACAGC           TTTTTGAGTCATTGT  74 147
        kdsA  754289 ..  754305 -  -3.7   -2.8806   AAACTTCGTCATACA              GAAACAG CAT CCATTTC              TTGAATGTAGGTGAA  45 2
    CTA_0710 NONE
        yhbG  753019 ..  753041 - -14.9  -3.21099   GGTTTCTATTATTAA           GACCTGGGC GTTGT GCCCAGGTC           TTGTGAAAAACGGGA 100 53
    CTA_0700 NONE
        yohI  742503 ..  742514 -  -4.4  -4.91873   TATATTAAGGAAAAA                GGAT TGCA ATCC                 CCTCAAAATAAAAAA  74 175
    CTA_0697  737905 ..  737928 -  -5.4  -3.53224   TACTCGTGTTTTAAA          GAGACAACTAG GGA CCAGTT-TCTC          TTCTCCCAAGGCAGA  57 448
        recC NONE
        recB  730180 ..  730192 -  -4.9  -3.41051   TTATCTCTATCAGAA                CAAAA TGA TTTTG                CTCTTCGTGGAATTG  56 370
    CTA_0689 NONE
    CTA_0688  723914 ..  723927 -  -3.8  -3.13867   TTAGCGATTAAGAGA               GCTG GTGCAA CAGC                TATAATTAGTTACGC  48 130
    CTA_0686  720926 ..  720937 -    -3  -2.52742   ATTTGTTTATAACAG                GTTT CCAA AAAC                 TTATATTCGTTGTAT  41 191
        cpxR  719792 ..  719805 -  -2.3  -3.66999   AGCTAGGTATTTAAA               CACCC TCTG GGGTT                TTAAGAAAGCTTTGT  48 26
        glmU  719112 ..  719128 -  -9.5  -3.14132   TCTTTTTCTCATCAA              CCTTTGT TTG ACAAAGG              TTGTTTCTTAGTAAA  74 33
        ispA  718139 ..  718165 - -11.6  -5.67967   ACCAGCATAAAAAAA         GAGACGCCCA TGTTCTG TGGGCGCCTC         TTCCAAAGTCTTCTG 100 65
        rpsD  716087 ..  716104 - -12.7  -6.15828   TTTATGAAAAAAAAA             GCCTCGC AAAA GCGAGGC              TTCAAAGAACATATG 100 59
        mviN  713369 ..  713407 - -14.8  -4.17211   CTTAAGAGAAAAAGA   TGTCCTAAGAGACTAGCT TAC AGCTAGTTTCTTAGGATA   GACTGATGCCCTTTC 100 10
    CTA_0676  711798 ..  711825 -  -8.4  -5.83226   AAGGCAATAAAAAAA        GCCCACATCC GTTATTTT GGGTGTGGGC         TCTTAAAAGACTATC 100 51
    CTA_0675  709730 ..  709758 - -17.7  -5.79595   TTTGAAAAGAAAAAA        GAGCCAAAAAAGA AAT TCTTTTTTGGCTC        CCCCTCAATTCACAA 100 55
    CTA_0674  707008 ..  707037 - -13.1  -4.62441   GGTTAGACAAATAAA       GCAGCTTAAAAAC AAAA ATTTTTAAGCTGC        TTTCCCTCACGATTA 100 50
    CTA_0672  701283 ..  701293 -  -5.4  -3.76224   CGTTTAGCTAGCAAA                 GTTC TTG GAAC                 CGTGAAATTCATGGG  61 466
    CTA_0669 NONE
        rpoD NONE
        folX NONE
        folP NONE
        folA NONE
    CTA_0664 NONE
        pqqC  693085 ..  693112 - -14.3  -5.34381   AAATGGAAATAAAAA        GCCCAGAACAA CTTCTC TTGTTCTGGGC         TGACAGAAGCTGTCA 100 48
         ung NONE
    CTA_0659  688339 ..  688353 -  -5.6  -3.90291   ACCCCCCTAAGGAAA               CTGGCG AAA CCCCAG               AAGAAAATGCTATTC  63 487
        ybbC  686797 ..  686807 -    -4  -2.81133   TATCTATCGAGCATA                 TTCT GGG AGAA                 GGAAGGGTTGTCGCT  45 3
     groEL_2  685050 ..  685061 -    -3  -4.30833   TAAATGATCAAGAAA                TTCT CCTC AGAA                 ATAGAAAAAACCTTC  58 167
        ahpC  683830 ..  683842 -  -3.4  -4.06993   TTACAGATCAAAGAA                TTCG CCTTC CGAA                AAAGGAATAGCTGCT  57 495
        dsdD NONE
        ycfH  676263 ..  676279 -  -8.7  -3.41025   AATAAAGTAAACACA              CATCCCG ATA CGGAATG              AATACATCATATAAT  74 229
    CTA_0644 NONE
        sdhC NONE
        sdhA  673564 ..  673574 -  -2.6  -3.86822   GAACGCCTCTATAAA                 TATT CAA AATA                 AATGTCTCTTTCAAA  51 49
        sdhB  672769 ..  672779 -  -5.4  -4.69053   TACCATGGAATAAAA                 TTGC GAT GCAA                 TCTTCGAAACTTAAG  74 67
    CTA_0640  669633 ..  669645 -  -2.7  -3.34043   CTCACGATGTCAGAA                CAACA ACG TATTG                AGACCGGAGATATCC  46 240
    CTA_0630  655367 ..  655394 -    -7   -3.3164   AACTCAGCTTCAGAA        CCGTAGGCATCCT AAA AGGGC-CCTACGG        TTTTTCTTTACTCTG  64 33
        mutL NONE
        pepP  648241 ..  648288 -  -7.5  -5.18371   TTTTACAAAAGAAAA TAAGAAAAGCCG-TTTTTTTGTT AAAA AACAAAAAAATCGGCTTTTA-TA TGAAATTAAATGATA 100 31
    CTA_0623 NONE
      gspD_1 NONE
        gspE NONE
        gspF NONE
        gspG NONE
    CTA_0618 NONE
    CTA_0617 NONE
    CTA_0616  639602 ..  639615 -  -3.9  -4.00042   TCTCGTACTAAACAA               TTATC AAAA GATAA                TTTAAATATAAACAT  57 51
    CTA_0615  639041 ..  639067 - -13.1  -6.30182   TGATATAAAAAAAAA         GAACTCCCTCC AAAAA AGAGGGAGTTC         TTCACACCACGTAAG 100 65
    CTA_0600  621694 ..  621713 -  -2.8  -2.68088   TTTGAAATGCATAAT            GAAGCAAT AAAA AGCGCTTC             TCGTATATTGTATTC  41 523
    CTA_0596  619104 ..  619128 - -12.9  -3.72695   AGGCTCTCTAGCAAA          CGAAGGCGGAG CTA CTCCACCTTCA          TTTCAAGAGAGATCT  95 88
        hisS NONE
        aspS NONE
         mip  609559 ..  609569 -    -4  -3.03441   GACTATTCTGTAACA                 GATA CAT TATC                 GTCGTTTGCTTCAAT  47 2
        yibK  609046 ..  609064 - -14.6  -4.36914   CTCTTCTCTAGAAAA             GGCCGAGA AAT TCTCGGCC             TTAACATGATTCAAA 100 36
    CTA_0587 NONE
        yjeE NONE
      dnaQ_2  606060 ..  606070 -  -5.4  -3.27279   AGAAAATCAAGAAAT                 TCCT TGG AGGA                 TTACAATCCTAAAAA  56 26
        yciA  605452 ..  605465 -  -3.9  -2.59431   TCCCCTTAGAAGTTA               CTTAA AGTT TTAAG                CGCAAAGCTCTTCTC  45 13
        cutE NONE
        lpxC NONE
        fabZ NONE
        lpxA NONE
         fmt  600490 ..  600502 -  -5.5   -3.8709   AAACCCTTCTAGAAA                GGCCT CTC AGACC                CAAAATAAAAAAATA  62 71
    CTA_0578  599435 ..  599458 -   -14  -5.36441   TTTGTAGATAAAAAA          GGCTGTTTCT TTTT AGAAACAGCC           TTTTTCTTAAGAAAT 100 53
        rplC NONE
        rplD  597683 ..  597697 -  -2.8  -3.54771   TTGACAACATCATAA               GGATCT TTC ATATCC               TAGCTTCCCCTTTAA  49 37
        rplW NONE
        rplB NONE
        rpsS NONE
        rplV NONE
        rpsC NONE
        rplP NONE
        rpmC NONE
        rpsQ NONE
        rplN  593880 ..  593894 -  -4.2  -2.91695   CTTACCTTTAAATCA               CCTCGG GAG CCAAAG               AGCTAATCTTAACAA  49 3
        rplX NONE
        rplE NONE
        rpsH NONE
        rplF NONE
        rplR NONE
        rpsE NONE
        rplO  590632 ..  590654 -  -2.8  -2.95668   AATGTAGCCATAAAC           TTTACCTAAA AGT TCTAGTTAAA           CAGCCTCGATAAGAC  43 21
        prlA NONE
        rpsM NONE
        rpsK NONE
        rpoA NONE
        rplQ  586813 ..  586830 -  -7.1  -4.56775   AGTGTTTTCGAAAAA             TTAGCAT CACT ATGCTAA              AAATTCTATAATACA  79 17
        gapA NONE
    CTA_0553  584783 ..  584810 -   -12   -4.7373   CCATCTGAGCAAAAA        CGACGAGGACCC TAAA GAGTCCTCGCCA         CAGCTTTACAAGAAG 100 112
    CTA_0551  584029 ..  584043 -  -2.8  -3.95584   GGGTTACTAACGAAA               TCAGGA ATC TCCCAA               AAGGCTTTACTATCA  53 38
        ruvC NONE
        ruvA NONE
         ndk  582180 ..  582210 - -17.6  -6.22802   TCCTATAAAAAAAAA       CACCCCCCTCTGCA CGG TGCAGAGGGGGGCT       TGCACAATCTCAAAA 100 44
      pgsA_1  576839 ..  576852 -  -3.1  -3.74519   AAGATTTTTATGAAA               TCCAG GGAA CTAGA                ATACCGCACTTGCTG  53 89
    CTA_0542  575036 ..  575072 -  -8.1  -5.27938   ATTTTTAAATAAAAA    TTAAAAGACCTGGAATA CTA TACTCCAGGTCCTTTTC    TTCTCAAGACTATAA 100 35
        sohB NONE
        polA NONE
        coaE NONE
         rho  569031 ..  569042 -  -3.6  -3.74397   ATTTTGACAAAAAAC                GGAC CCAT GCCC                 TTTATAGAGATAAGA  55 321
        glgC  567467 ..  567482 -  -3.2  -2.96237   CAAGGGCAAAAATAC              GCATGA AACC TCTTGC               TTGATAGAAGAATCA  45 102
    CTA_0535 NONE
        yhhF NONE
        fliY  565327 ..  565343 -  -5.2  -3.54129   CACAGTCTCTTTAAA              TTCCTT GTTCT AAGGAA              GCCGGGATTGCATTT  56 18
        hemZ  564378 ..  564393 -  -2.6  -2.52543   ATCCCGTCTAAGGCA              TTAGAA GCGG CTCTAA               AGAAGTTTCCTGTGG  41 2
    CTA_0531  562819 ..  562839 -  -5.6  -2.82878   AAAAAAAATACCAAG            GTAAAATA TCTCC TATTTTAC            TCCCATCTACAGAGG  52 401
    CTA_0529 NONE
    CTA_0528  560763 ..  560778 -    -6  -3.08471   TAGAAGCGGACCTAA              GCCGTG TAAG CTCGGC               CAAACTTTAAGAAAA  57 104
    CTA_0527  560466 ..  560487 - -11.7  -6.36459   TTTAAGAAAAAAAAA           GAGAGTTGA AAAT TCAACTCTC            TTTTAGAAAAAACTA 100 38
      oppA_4 NONE
      oppB_2 NONE
      oppC_2  554925 ..  554936 -  -4.4  -4.07568   CCCGGGCGGGGAAAA                GCTT TACA AAGC                 CCTTACCGCATTTGA  59 50
    CTA_0520  549581 ..  549595 -  -5.7  -3.15249   GATATCCTTGATGAA               CCAGA TTTCT TCTGG               GAACATCCAGAAACT  55 512
    CTA_0516  547775 ..  547802 -  -4.9   -4.2461   ATGCTCATGAAGAAA        CGATCTCCTTC AGCCAA GAAGAAGACCA         TATTTTAAGAGTGAT  66 185
    CTA_0507  542019 ..  542031 -  -4.1  -3.43492   CTAGATTTATCAGAA                CAAGA GCA TCTCG                TTACTGTCATATGCA  52 225
    76789195 NONE
        yhhY NONE
    CTA_0499  536650 ..  536675 - -13.4  -3.25207   GCAAAGGAGAACAGA         CGAGCAGAAC AGATAA GTTCTGCTCG          TGAATGCCTAAGCCA 100 33
        murA  531736 ..  531771 - -13.6  -3.37493   CCTGTAACATATGAA    TATTTAAGGGAAG-CTC TTC GAGTCTTCCCTTAAACA    TACACAGATACTGAG 100 19
    CTA_0491  526224 ..  526253 -  -6.5  -4.03885   TTCTAAAAAAATCAA       CAGCAAACTGTTT CTCA AAACTGCTTACTG        AATAGGCGCTTCAGA  71 20
        secD NONE
        secF  521544 ..  521572 -   -14  -5.75342   TCCTGTTAAAAAAAA       GCTCCTT-CCTCC TTTA GGAGGAAAGGAGC        CCCATAATCATCCCA 100 80
        recJ  519651 ..  519676 -  -5.5  -3.30635   TAAAGTTTTTTACAA         TAGGAGAGA TTTTGTCC TCTCCCCTA          CTCTGAGACGACTAG  56 104
         euo  518729 ..  518756 - -14.8  -6.36459   TTCAACAAAAAAAAA        GCCCCCCTCCGG AATT CCGGAGGAGGCC         CAAGCTCTCCCCTGC 100 68
        gltX  516862 ..  516891 -  -6.4  -4.11751   ATGAACCCCCGAAAA       GGGAGTACATCT TAGCCC AGAAGTGCTCCC        CTCTTTTCAAACACG  69 141
        omcA  516115 ..  516148 - -18.5  -3.59979   TCTTGTTAGCCGAAA     TAGTTAGTAAGGAAG CCAA CTTCCTTACTAACTA      CATCTGTTGTGGGTA 100 60
        omcB  514326 ..  514349 -   -16  -6.19302   AGATAACAAAAAAAA          GCCGCCCAGG AATC CCTGGACGGC           ACCTACACATCGATA 100 51
        crpA  513482 ..  513492 -    -4  -5.40474   ACGTCTTGAAAAAAA                 CAAA AAC TTTG                 AGATTTTTGTCCAAC  81 272
        rpsL NONE
        rpsG NONE
        fusA NONE
        rpsJ NONE
        cysJ  506271 ..  506284 -  -4.5  -3.36327   GTAGTCTATCTACAA               GAAGC TGTC GCCTC                TTTAAAACCTACACA  53 254
        glyA NONE
      clpP_1 NONE
        dapF  501892 ..  501903 -    -3  -2.64616   TTTTGAGGTACAGGA                TATG TCGT CATA                 GGCTCCAGTATAGGG  41 85
    CTA_0469  500452 ..  500463 -  -2.2  -4.47485   AAAAATGCTAGAAAA                CGTC CAAA AACG                 CCACCCCTCAGCTCC  60 475
        rplU NONE
        rpmA  491397 ..  491428 -  -6.7  -6.08342   GAACAAACAAAAAAA      GCCCTATTTTTAC ACGTAG GCAAAAACAGAGC       TTGAACAAACTGAAT 100 57
        yhbZ  489969 ..  489990 -  -9.5  -3.01712   TTCTTTTTGGCAATA           TCTTATGGG TCAC CCCACAAGA            TCTTTATTTCCTTGG  73 398
        ribC NONE
    CTA_0439 NONE
        yjfH  464694 ..  464711 -  -7.1  -4.99972   ATAAAACATTAAAAA             TCAAGTT TCAA AACTTGA              ATCATAAAAGATTTC  83 27
        lpxK  463519 ..  463538 -  -4.2  -3.28497   TCATTGCAAACGCAA            GAAAACCG CATG CGGACTTC             TCCAACCGGCAATGA  52 228
        gltT  462169 ..  462190 - -10.9  -4.91429   AAACCTTAAAGAAAA           CGAAGAGAG AAAA CCCTCTTCG            TTAAAAGATCTCTAA  93 37
      sucB_2 NONE
        yrbH  459552 ..  459571 - -12.2  -2.50016   CTTTAGGAGTAAGAG            CTGCTAGG GAGA CCTAGCAG             ACTTGTAAACCCCAT  85 226
        yprS  448749 ..  448766 -  -4.1  -3.08754   CTTAAAAGAAAATAT             TCCTCTG ATCA CAGATGA              CTCTTCCCTTGTTAT  49 308
    CTA_0423  444782 ..  444796 -  -2.1  -5.28942   TACTGGAAAGAAAAA              GT-GGC CCAC GCCTAC               GAGATCAACCTCAAA  75 210
    CTA_0421 NONE
        ycfF  441402 ..  441423 -  -2.3  -2.98729   CATAACGAGCAGATA           TACTATGCT ATGG AGCCTAATA            AGCCTCCACCAAGAA  42 6
    CTA_0419  439744 ..  439759 -  -3.2  -4.67168   AAAAATCTTGAAAAA              CCAGCG CGGC CACTAG               CTATTGATCCCTATT  64 36
    CTA_0417  438615 ..  438643 - -14.7  -5.63103   TTTCAATGAAAAAAA        CGCCCTCTTCTCT TGA AGAGAAGAGAACG        TTTAATGATGCTATT 100 36
        aroG NONE
        artJ  436814 ..  436825 -    -3  -3.28791   ATGTTTCTTCCATAA                TAAG GCCT CTTA                 ATCGTTTTCTAAAAT  46 40
        phnP NONE
        hlfX NONE
         pgi  432927 ..  432939 -  -2.7  -3.61889   TAAAAACTCTGCAAA                CAAAA AAA CTTTG                CCTAGCCGTCTCCGT  49 51
        ltuA  432663 ..  432688 - -13.5  -5.75342   TTTTGGCAAAAAAAA         GCTCATCTATT TTTC AATAGATGAGC          CGACTTTAACTGAAT 100 47
        mdhC  431151 ..  431163 -  -3.4  -3.48276   TGGTTGCTGATACAA                CAAG AAATA CTTG                TATATTGGGAGCAAC  49 401
    CTA_0397  418461 ..  418478 -  -4.9  -4.26292   AACAGGAAAAGCAAA             GCAAATT CGCA AACTTGC              TCTTTTTCCTAATTT  66 82
        dapB NONE
         asd NONE
        lysC NONE
        dapA  414304 ..  414339 - -12.1  -5.08178   ATATAGACACAAAAA    CCCTTTATTACCTCT GTAAAA AGACGTAATAAAGGG     CACAGTTCATCTCAT 100 111
    CTA_0392 NONE
    CTA_0391 NONE
        bioY  412547 ..  412559 -  -9.1  -3.40403   GTCTCCTCACTAGAA                CGCCA GTC TGGCG                TCATCTTTATAGAAG  71 261
    CTA_0388  411626 ..  411642 -  -8.1  -2.52676   GAGTGGTCGAATGCA              TCTGATT CGA AATCAGA              AGTCCCTCAACGGGG  64 85
        yyaL  409198 ..  409215 -  -2.8  -4.10672   TCAAGCCAAAGGAAA             CAAAAA TGTATT TTTTTG              GAATTTTTTCACTTA  55 80
    CTA_0384 NONE
        ksgA  406970 ..  406984 -  -2.8  -3.74519   AAGAGTGCTATGAAA               TCCAAG ACA CCTAGA               GCAGACATTGTGATG  51 96
         def  405796 ..  405816 -  -4.7  -3.91352   ACATCTTGAATTAAA            TCTTCAACA TAC TGCTGAGGA            AGAGGCTCTCTATTC  61 444
    CTA_0372  393347 ..  393361 -  -2.7  -3.67597   GGTTTTATTTAATAA               CGCGC GCCTA GCTCG               AACGCACAAGAGACC  49 171
        rpsU NONE
        dnaJ NONE
      pdhA_2  389802 ..  389827 -  -9.8  -6.06723   TGTTCTAAAAAAAAA         GCGCTCCT-GT TTATC ACTAGGAGCGC         TTTTTGTTGGAAATG 100 54
    CTA_0368 NONE
    CTA_0366  387474 ..  387495 -  -4.5  -3.50832   TTTCAAAGCTAAAGA           GAAGAAAAG CGTA CTTTTTTTC            TAAAACTAGCCTTCT  53 39
        ptsH NONE
        ptsI  385196 ..  385208 -  -4.1  -3.90588   GATGTTCGAATTAAA                CCAGA TTG TCTAG                ATCCTGAAGATCCTG  57 145
        trpC  370580 ..  370592 -  -3.3  -4.18762   AATTGTTACTTAAAA                CGACT TTT AGGCG                TTCATCATAATAAAT  57 302
    CTA_0352 NONE
    CTA_0351  369895 ..  369928 - -19.1  -5.81412   TCGAGTCAAAAAAAA     GCTCTTTGCTAGACC TTTA GGTCTAACAAAGAGC      TTTATCACCGTTCGC 100 63
    CTA_0350  367745 ..  367787 - -11.4  -4.56775   ATCTGGCTCGAAAAA CCTAATGAGATAGCCAATGA TTC TCATTGGCTATCTCCTCCTG CTCACAAGACTACTT 100 39
      infA_2  365769 ..  365780 -  -4.4  -2.77569   AAACAACCTTAACGA                TGTC TGTA GACA                 ACACGAGCCTTCGTC  48 7
         tuf  364193 ..  364214 - -12.3  -3.74345   AGCTACACACCCAAA           GGCAAGGCT TTTC AGCCTCGCC            AACACATCACTTAAT  90 41
        secE NONE
        nusG  363259 ..  363286 -  -3.6  -3.21696   TTATAAGAACATAGA        GAATAAG-AATAC ACA GAATTTCTTATTC        TTACTCACTTTCTTG  48 26
        rplK NONE
        rplA NONE
        rplJ NONE
        rplL  360907 ..  360938 -  -3.8   -5.5112   TCCATTAAGAAAAAA      CCATTGC-AACAGAA ATA TTCTGTTTGCGATGC      CAAACACTAAAAGTT  83 158
        rpoB NONE
        rpoC  352686 ..  352707 -  -9.5  -3.12378   AACGATACTATTCAA           GGGGGTTATG ACT CAT-ACCCCC           TCTCTTTCTCTAGTT  74 55
         tal NONE
    CTA_0334  351123 ..  351163 -  -6.3  -4.08216   TTAGCTCTTCTAAAA  GCAGCCTCCTCCTTT AGACTCTCAGA AAAAGAAGAAGCTGC  TCGTGGTGATGCCAT  69 88
        atpE  349691 ..  349706 -  -6.1  -5.72616   ACGCATACAAAAAAA              CTCCG AGTTTG CGGAG               CTTCCATCGTCAACG 100 92
    CTA_0331 NONE
        atpA NONE
        atpB NONE
        atpD NONE
        atpI NONE
        atpK NONE
    CTA_0325 NONE
        valS  339269 ..  339310 -  -4.5  -2.61452   ATCAGCCTAATCAAT TCGTATCGTTGCAAAAGAA CAGC CTCTTTTAAAGCGATGCGA  GTTTATCTAAAATGC  47 12
        pknD  336434 ..  336458 - -14.4  -4.75776   AATCTAAGCCAAAAA          GCCCTTTCCT TTATG AGGAAAGGGC          TTTTTATTTCTTTAT 100 45
        dcrA  332375 ..  332386 -  -2.2   -3.7791   GAATTAGTTAGGAAA                TCCC GCTG AGGA                 GAACCTAAGAATGAT  50 2
      mrsA_1 NONE
        sodM  329667 ..  329683 -  -6.7  -2.60075   TTTTTTTTAACCAAT              CAATAAT AAA ATTATTG              CTTGCTCATTTCTAC  56 20
        accD  328640 ..  328675 - -11.3  -2.74496   ATTTACAGAAAAATT    TCATAGAAGGCCCTC TTTTTG AAGAGCCTCCTATGA     TCTTTTATTCGTTAT  78 30
         dut NONE
      ptsN_2 NONE
      ptsN_1  327057 ..  327069 -  -4.1  -2.64705   GATAACTTAATGAAT                TTGAG CTT CCCAA                TTTTTAACAAAAGCT  45 4
    CTA_0311  325788 ..  325822 - -13.1  -5.06735   CATAAATGACAAAAA     GAAAAAGGAGAGC TGTTGCTGT GCTCTCCTTTTTC     TCTAAATATTCCTGA 100 54
        trmU  322723 ..  322733 -  -2.4  -4.12554   GAAAGAGAAGAAGAA                 GCTG TTT CTGC                 TTTAGCTATAGAAGG  55 58
      lplA_1 NONE
    CTA_0306  317768 ..  317791 - -15.4  -3.26719   TGGACAAAGACCGAA          GGGAGGATCT GTAC AGATCCTCCC           TCCCTATTAGAAGAG 100 41
    CTA_0305 NONE
        gcsH  315146 ..  315162 -  -7.9    -2.924   CAAGGCTTCATAAAT              GGCGGTT AAT AGCCGCC              TTTGCTAGGGTTCTA  64 30
    CTA_0299  310529 ..  310549 -  -8.3  -3.32727   GCAATATTACAGTAA            CTGGAAGAG TAT CTCTTCAAG            GAAGAGCTATGGTTA  69 122
        mraW NONE
    CTA_0293 NONE
        pbp3  303850 ..  303865 -  -5.4  -4.06185   CAGAGAAAGAGCAAA              GACAAG AGAA CTCGTC               TTTTTACTCTTTCAC  65 212
        murE NONE
        amiA  301555 ..  301570 -  -3.2  -3.68351   TTTCGAGCACTTAAA              GGTCTT GTTA AAGCCC               TCCCTCCCCCGGATT  51 39
        ihfA  300994 ..  301025 -  -6.7  -2.67803   TCTTGAGGAAATTTA      GAGTCAAGCTT GCTTACGCTG AAGCCTGACTC       TACGATCGAAAGCAA  56 62
    CTA_0288  299778 ..  299788 -  -2.6  -3.54459   TCAAGCCTTTTCAAA                 TAAA ATG TTTA                 TACTATTTTGTGTGT  47 0
        accA NONE
        msbA  296657 ..  296667 -    -4  -5.02476   AGACTTCTTAAAAAA                 TAAC AAA GTTA                 AGCTCTCTCAAAAAT  74 108
    CTA_0281 NONE
      yfhO_1  291863 ..  291884 -  -8.8  -4.15453   CAACTCATGTTAAAA           CTTCTGGA TACTCC TCCAGAAG            TAGGCGCCTCTATCA  83 124
    CTA_0277  288676 ..  288696 -  -8.9   -3.4252   CTTTATTTACGAGAA            GGTACGGCA TAT TGCCGCTCC            TGTGACCCTACATAT  73 288
         lgt  286026 ..  286037 -    -3  -5.63103   CCCTAATCAAAAAAA                CTTT GCAG AAAG                 ACAAAACCTCTCCAC  80 249
    CTA_0273  283530 ..  283546 -  -6.7   -3.6608   ACTATCTCAGCTAAA              TAGTTTT GAT AAAACTA              TTCTAATTAAAAAAC  65 67
        dnaA  282111 ..  282135 -  -9.3  -3.31322   CCGAACGGTGTACAA         GGAGGC-GGC GCAATT GCCTGCCTCC          TACCTCTAGTCTTCT  75 31
        glgP  279112 ..  279130 - -11.8  -3.90588   TACTTCTCAATTAAA             GAAGGGAA TGT TTCCCTTC             TTTCTTCTAAGAAGT  90 32
    CTA_0266  274140 ..  274150 -    -4  -3.86897   TGCAGGTTCTACAAA                 GATT GGC AATC                 ATGTAATTATCGGTG  57 278
        fabH NONE
        fabD NONE
        fabG  266305 ..  266326 -  -6.7  -5.90981   CTATAGCAAAAAAAA           TCTAGCTTT AAAT AAAACTAGA            GTAACCAATCCCTAC 100 256
        acpP  265900 ..  265930 - -12.6  -5.85737   AGATCAATAAAAAAA       CCCACAGTTACCTT TGG ATGGGAACTGTGGG       CCTAAACTCTTTGTT 100 50
    CTA_0251  257690 ..  257704 -  -6.4  -4.04209   GCAAATCATTATAAA               TCCGCA ACA TGCAGA               ACTAAAGCGCCGTAA  71 89
    CTA_0250  256886 ..  256896 -  -3.2  -3.69934   AAACAAGATGCGAAA                 GCAA GGT TCGC                 TATGTTTGGAAACAA  51 157
    CTA_0249  256429 ..  256441 -  -7.7  -4.01115   ATTTAGAAGAAAATA                GACTC GAA GAGTC                AGAACTAGCCAAAAT  74 72
    CTA_0248 NONE
    CTA_0247  255183 ..  255204 -  -5.2  -3.99228   TAAGGTAAAAGAGAA           GCTTTCCT CTAAAT AGAAAAGC            GTATCGTCAACTCTT  61 68
    CTA_0246  254711 ..  254724 -  -2.3  -2.82909   CAAACAGATAAATAC               CCCTA ATCA TTGGG                AAAAATTGAGTGTAG  41 14
    CTA_0245  253476 ..  253495 - -12.2  -6.08563   AAGAGAGAAAAAAAA            GCCTCTTC ATAA GAAGAGGC             TTTTGCTCGGCAAAC 100 40
    CTA_0244  252768 ..  252780 -  -3.5  -3.23274   TTGTTCACAACGCAA                TTTTT TTC AAAAA                ATCCAATAAAGCCCT  48 224
        yqfU  251611 ..  251647 -  -2.9  -4.82901   GTCCCCTTATAAAAA    GATGGGAGAACCCCC GCTAATA GGAGGTTCTCTTTTC    GTTGATTACTTCATG  65 5
    CTA_0234 NONE
        rpiA NONE
    CTA_0232 NONE
    CTA_0231  241531 ..  241547 -  -3.7  -4.87291   CACCCGAAGGAAAAA              TCTTCCA AGC TGGAACA              CTTTCAGGAAATCCT  70 416
        leuS NONE
        gseA  236361 ..  236377 -  -6.5  -2.78596   GATCTGTTTATTAGA              GGATTCG TAC CGATTCC              CCGGACCGTTACAAT  55 378
    CTA_0213  221752 ..  221763 -  -4.4  -5.09245   CGAAAACGACAAAAA                GTCT TCCG AGAC                 TCTTAAACAAGAGTC  75 264
        mgtE  220117 ..  220143 - -10.2  -5.14477   GACATAGTGAAAAAA         GCCCGAAGAAAA CCT TTGTCTTCGGAC         TCACCCACTATTTGA  93 33
         tgt  218682 ..  218696 -  -6.4  -3.81258   CCAACAATAGCCAAA               CTGTGC CCA GCACAA               ATAAAGATAACGAGA  67 235
    CTA_0210  217990 ..  218006 -  -4.4  -2.90901   ATATGCGCAAGCACA              CCTTCC TTCGC AGAAGG              CTCAGGAAGAAGGCC  49 127
    CTA_0209 NONE
      gyrB_1 NONE
      gyrA_1 NONE
         tdk NONE
      dnaX_1  211160 ..  211174 -  -2.9  -3.59979   CCGGCCGATTGTAAA               TTAGA GATGT TCTAA               CTTCTTCTTCGATTA  49 22
    CTA_0199  204844 ..  204866 -    -5  -2.87003   ATTATCAAAAATGGA           TTTTTTCTGT GCG AAAGAAAAAA           ATCTATAAAGATACA  50 28
        tauB  203784 ..  203799 -  -4.7  -3.55563   ATTTCACCCTGTAAA              GAGAG CTTTTC CTCTC               TTGAAAGCTTGTGTA  57 95
    CTA_0195 NONE
        dsbG NONE
        dsbB  200706 ..  200723 -  -4.8  -3.00774   TAGCTGAAGGATAGA             CGTCGC AAGATA GCAACG              AGATGTATTATTTTG  51 33
    CTA_0190 NONE
    CTA_0189 NONE
    CTA_0188 NONE
    CTA_0187  197111 ..  197144 - -13.3  -3.23711   TGGATAATTTATGAA     TATGAAGCCCAGATA TCGA TGCCTGGGCTTCATA      GTTGTCTGTATAGAT 100 213
    CTA_0171  186419 ..  186432 -  -5.9  -3.53012   CGTTGCTCTTGGAAA               GCGAC CTTA GCCGC                GTTTCGCGTTTTAAC  60 104
    CTA_0170 NONE
    CTA_0169  185089 ..  185111 -  -9.2  -4.04206   CTATTGTGAGAGAAA           GAGGCAGA GGGATGG TCTGCCTC           CGCGAGAACTTAGAA  82 35
    CTA_0168 NONE
    CTA_0167  183319 ..  183356 -  -3.7  -3.79482   AAGATTATAAGATAA   TTGTCTTTTTTTTCTAA AAAG TTAGAAAAAGAAAAAAA    TCCTTTATAAACAAG  55 53
    CTA_0166 NONE
    CTA_0165 NONE
    CTA_0164  180554 ..  180568 -  -5.6  -3.28712   GCTTTCCTCTGAGAA               GGCAGG AAA CTTGCC               TTCTCTTTCGACTAC  56 54
    CTA_0163  178885 ..  178905 -  -4.8  -3.41978   CTATAATGGAAGGAA            CTTGCTTT AAAGA AAAGCAAA            GAAACTGATGAGGAG  56 141
    CTA_0162  176201 ..  176233 - -14.9  -4.17023   GGAACTAGCTGAAAA      GTGCCACCGAGAAGA GAT TCTCCGCGATGGCAC      CTTAATGCAGCGACA 100 195
    CTA_0158  172482 ..  172503 - -14.5   -4.7033   TAATGGAAGAGAAAA           GAGAGGCTG AACC CAGCCTCTC            TACGAAAACAAACTA 100 41
        mhpA  170739 ..  170759 -  -8.2  -6.01369   GAAAGAATAAAAAAA            GGGGGGCT GCTAA AGCCCCCT            TTTTAGTTAGGATAC 100 62
      oppA_1  156278 ..  156292 -  -2.1  -4.87807   GGAAGATATTAAAAA               GCATA TCGCT CATGC               CCAAGAGTTAGGGAT  66 257
    CTA_0140  151075 ..  151087 -  -3.5  -3.93817   CAGATCTTAAAAAGA                TTTTA AAC TAAAA                AGAAGATTTTTAATT  55 55
    CTA_0139 NONE
    CTA_0138  146352 ..  146364 -  -6.3  -2.87003   CGATGAATAAGATTA                TTCTG TTT CAGAA                ACTTCCCACGGAAGA  54 10
         adk  143996 ..  144019 -    -9  -3.61175   GAGACATCACAAAGA          GGACTAAAAA GAGG TTCTTAGTCC           TTGTTGAACACGACT  74 67
        ydhO  143106 ..  143125 - -10.8  -4.36914   GTGCGTTTCAGAAAA            GCCTTCTT TCAA AAGAAGGC             TTTTCTATTTTTAGG  90 14
    CTA_0127 NONE
        incA  137487 ..  137504 - -11.3  -4.72272   TTCGCGTAGGAAAAA             GAGGAGG GAGA CCTCCTC              TTTTTTTTATTTTGT  91 145
        pepF  129124 ..  129140 -  -3.7  -3.60214   ATTTGAACGATAGAA              CGTTC AGAGGAA GAACG              ATAGCAAAGTCCTCG  53 94
       groES NONE
       groEL  127001 ..  127025 - -12.2  -5.86332   GGAATCTAAAAAAAA          GCCTCGTTCC TTTTG GAAACGAGGC          TCGAAGAATCTATTT 100 57
    CTA_0116  125777 ..  125788 -  -5.8  -3.09516   TTCTTTAGGAGTTAA                GGGA GTCT TCCC                 AGAAATGGAGGTTCA  55 378
        yceC  123201 ..  123238 - -13.5  -2.68942   AGGGCTTTATATAAT   GAGACCGAGCTTCC-CAT TCT AAGCGGAGGCTCGGTCTC   TTTTTTGTATCGGAT  91 129
        fabI  119674 ..  119722 -  -3.5  -3.35197   GGTGAGAGAGAGGAA GTGAAGAAAATTATGGATAGATT TATTC AATCT--CCAGAAGTTTCTTCAC AGGTAACCATGAATT  49 341
    CTA_0107  117929 ..  117947 -  -4.6  -3.96542   GGAAAGAAATTGAAA             TGTGTAGA GAC TCTAGACA             GCCTCAGGTAGTTGT  61 138
        rpsA  114622 ..  114641 -   -10  -2.55818   AATAATGCTAACGGA            GCAGAGCC CTAG AGCTCTGC             TCTTATGTTTGCTCT  73 69
        nusA NONE
        infB NONE
        rbfA NONE
      truB_2 NONE
      truB_1 NONE
        ribF  108244 ..  108274 -    -4  -4.08767   CCTATCTGTGTAAAA       TTAGAGGAAGAAAT TCT ATCGCTCCCTCTAG       AGGAACGACAAGATT  61 375
        sctU NONE
        lcrD NONE
        lcrE NONE
        sycE NONE
        malQ NONE
        rpmB  100238 ..  100278 -  -9.1  -3.23332   CAGGGAGACAATAGA  TATACGCATGCTGAGGGAA AAT CTTTCTCAGCATGCACATA  GGAGACTAAAAACCC  72 31
    CTA_0090   98429 ..   98439 -  -3.2  -3.62096   GGTTATTATGGGAAA                 TAGC TAT GCCA                 GCGAGAAGAAACAAG  51 5
    CTA_0089   96974 ..   97004 -  -3.3  -3.96148   TCTTGGGATGATAAA      TCCGAGCGCTCTAA GTCA TTAG-GATCTCGGA       TTACCAGAAAATCTA  56 185
    CTA_0084 NONE
        folD NONE
        apbE   91381 ..   91391 -  -5.4  -4.21322   GGAACAGAAATTAAA                 TCTC TGC GAGA                 TCATGGTGGAAATTT  65 346
        dnaN NONE
        recF   88763 ..   88782 -  -5.1  -4.78266   AAATAAAACAACAAA            GTTTGTT TCAATT AACAAAC             AGTTTTTGCGAAGGA  72 45
    CTA_0078   87280 ..   87292 -  -2.6  -3.90464   CTCGAAAGAATAGAA                GCCG AAAAA CAGC                GGATTTCTTTAGGCA  53 400
    CTA_0071   79045 ..   79071 -  -6.7  -4.57569   GTATTTCTTTAAAAA         GTCGTGAAA AAATTTTGA TTTCACGAC         TCCCTATTCCGGCTG  77 264
    CTA_0070   77325 ..   77348 - -11.7   -5.2894   AAAGACAAAAGAAAA          GCCCCGTCC GAGATA GAACGGGGC           TTCTTTTTAGAGAAT 100 56
        lepA   75333 ..   75353 -  -9.7  -4.27842   AGTATAAAACAAGAA            GGCCCAGTA AAC TACTGGGTC            TTTTTTATGAAGCAA  86 57
         fer   69339 ..   69349 -    -4  -3.89346   TCCGGAGGCTAGAAA                 GTTA TCT TAAC                 GCAGCCACCTTTAAT  57 8
    CTA_0062   68105 ..   68142 -  -7.9  -3.26947   TAAGCTTTAGATCAA   TTTAAAGGAAGGTCTCC ATGG AGAAACTTCCCTTTAAA    AATTGTTTATAAATT  67 32
        gcpE NONE
    CTA_0060   65352 ..   65368 -  -6.5  -3.74792   GATTATAGACGGAAA              GGAAGCC GTA GGATTCC              TTGTGAATGTTAAAG  65 107
    CTA_0057 NONE
      hemN_1   59702 ..   59722 -  -2.7  -3.37895   TTTAATATAGATTAA            TTTTTATTT TGA AAATGAAAA            AGAAGAAGCCATGAT  46 8
    CTA_0055   58064 ..   58076 -  -4.1    -4.431   GATTTAGTGATAAAA                TCGGA TCC TCCAA                ACCGAAAACCTTTTA  64 38
    CTA_0054   56192 ..   56206 -   -10  -3.07291   AACTATTTGAGTTAA               GGGAGA GAA TCTCCC               TTAACATTTTATACT  76 56
    CTA_0047   48631 ..   48659 - -15.5  -3.35224   AGAGGGGCTTAAACA        CAAAAGGAAGAGA GAC CCTCTTCCTTTTG        TTGTATGATAGCAAA 100 45
        glgX   46531 ..   46554 -   -11  -4.72272   GCTTGGTAGCAAAAA          GACCCATCTC TAAT GAGCTGGGTC           TTTTTTTTATCTAGA  91 32
         dcd   43837 ..   43850 -  -3.1  -3.25202   TAGGGTTAAACAAAC               GGAAT AGTA ATCCC                TTGTTGTTTTTGATA  48 2
    CTA_0041   43351 ..   43377 -  -4.4  -2.60075   TGGGTTCGAACCAAC         GACCAATGGATT AAC AGTCCACTGCTC         TACCGCTGAGCTACT  47 109
    CTA_0039 NONE
    CTA_0038   41498 ..   41510 -  -2.7  -3.78934   GGCGCGCTATAATAA                TCTTC TTG GAAAA                CCTGCAGCTATTGTC  52 203
        ytfF   39471 ..   39483 -  -2.7  -4.67011   AAGTCCATGGAAAAA                TGAAA CTT TCTCA                GAATGTTTTTAGAGG  62 128
      recD_1   36988 ..   37013 -  -8.3   -4.0641   CTTCACGGAGAGAAA         GAGGGGTTTCA TTTA TAGAACCCCTC          TTTTTTTTTGTGCAA  79 110
    CTA_0023 NONE
        lepB   25162 ..   25182 -  -9.8  -5.53991   CATTGAGCAAAAAAA            GAGGTCTT ATTAA AAGACCTC            TTTTTTTTTTTGCTC 100 41
    CTA_0019   20462 ..   20485 - -12.6  -2.76046   GCAAGTTCAATAGGA          GTCTTGTTAC TTAG GTAACAAGAC           TCTTCTTCTTTTTTC  90 48
        phoH   16341 ..   16352 -  -4.4  -4.42386   CTGTTATGCAGAAAA                GAGA GCGG TCTC                 TATTGGTAAATACGG  66 391
        ybbP   13306 ..   13327 -  -3.7  -2.68755   ACAATCACGAGAGCA           TCGGTAC GCTGACTA GCACCGA            GTGCTGCACGATGAC  45 16
    CTA_0012 NONE
        htrB   10291 ..   10302 -    -3  -4.25056   CATGGGAGGAAGAAA                TTCT CCTG AGAA                 AGCGATCCGTAGTTG  61 109
        rnhC    8666 ..    8685 -  -6.4  -3.96148   TTTGGCCAGGACAAA            GCCTCAAA ATGT TTGGAGGC             TATTCCGTAGGGAAT  67 152
    CTA_0007    6889 ..    6901 -  -3.4  -4.35042   TCTAGTATAAAATAA                CCAA AGAGA TTGG                AGGGAGATAATTTTT  60 87
    CTA_0006    5680 ..    5711 - -14.6  -4.03183   AGGCATAAAAGAGAA      GAACCCTCTTCATA AAAC TATGGAGAGGGTTC       TCTTTTTAAAAGGCT 100 58
    CTA_0002    1807 ..    1837 - -14.8  -3.96447   GTAGCAAAAAACTAA       GCCCACCAAGAAGA AAT TCTCTTTGGTGGGC       TTCTTTTTTTATTCA 100 103
   pCTA_0008 NONE
      dnaB_2 NONE
   pCTA_0006 NONE
   pCTA_0005    3111 ..    3122 -    -3  -2.81584   CCTATAAGAAAAATC                CAAT AAAA ATTG                 TTTAAGCGTTTGTTT  42 27
   pCTA_0004    2724 ..    2737 -  -3.1  -3.51411   AGGTGTGCAAATCAA               CTCCA ACGT TAGAG                TAAGTTGTCTATTCA  49 34
   pCTA_0003 NONE
   pCTA_0002    1146 ..    1168 -  -5.1   -4.4448   AAATCCCTAAATAAA           TATATATAT AATAA ATATATATA           TGAGCTGACGGAGGA  67 41
   pCTA_0001 NONE
