# Supplementary material for: Rapid, accurate, computational discovery of Rho-independent transcription terminators illuminates their relationship to DNA uptake
Source: Genome Biol. 2007 Feb 21;8(2):R22. doi: 10.1186/gb-2007-8-2-r22 (PMC1852404; doi:10.1186/gb-2007-8-2-r22)
Supplement: Additional data file 4 — Best terminators found downstream of each of the genes of the 343 organisms studied. [file gb-2007-8-2-r22-S4.zip › Chlamydia_trachomatis.bag]

        gatC NONE
        gatA NONE
        gatB    5084 ..    5119 + -14.2  -4.58685   AAAGGCATAAAAGAG    AAGAACCCTCTTCATA AAAC TATGGAGAGGGTTCTC     TTTTTAAAAGGCTTT 100 58
       CT007    8183 ..    8194 +  -4.4  -3.86346   GTTCTTTGGAGCTTC                TGCA AATT TGCA                 TTTCTAACAAGGTAA  57 7
        yfgA    9982 ..    9997 +  -4.6  -3.78934   CCGGGAAAAAGTTTG              GAGCAG CTAA CAGCTC               TTCTTCTGAAGAGAA  59 203
        cydA NONE
        cydB   16035 ..   16066 + -14.6  -3.28712   TACTAATTGCAGTAG      GGTACAAGGCTCTT GAAA AGGAGCCTTGTATC       TTGTGCAAACAAAAG 100 35
       CT016   18411 ..   18422 +  -2.2  -5.00138   GTAAAGGATCGAACA                GTCG CAGT TGAC                 TTTTTCCTTTAAGTC  66 72
       CT017   19859 ..   19898 + -10.2  -6.04324   GGGCATAAGCAAGTT  CAATAGGAGTCTTGTTAC TTAG GTAACAAGACTCTTCTTC   TTTTTTCTTTTTTGC 100 33
        ileS   24567 ..   24587 +  -9.8  -6.31682   CATTGAGCAAAAAAA            GAGGTCTT ATTAA AAGACCTC            TTTTTTTTTGCTTTT 100 50
        rl31   27851 ..   27868 +  -9.8  -6.11229   GTTATCTAGAGAAAA             GCGGGG CGAACA CCCCGC              TTTTTTTGTTTTAAT 100 58
        pfrA NONE
       CT024 NONE
         ffh NONE
        rs16 NONE
        trmD NONE
        rl19   33100 ..   33121 +    -3  -2.80252   AAATAGTAAAGAAAA           GAGAGCGGC ATTAA GCC-CTTTC           TGCTGTTCTCAACGT  42 35
        rnhB NONE
         gmk NONE
       CT031 NONE
        metG   36392 ..   36417 +  -8.3  -6.22802   CTTCACGGAGAGAAA         GAGGGGTTTCA TTTA TAGAACCCCTC          TTTTTTTTTGTGCAA 100 55
       CT035   41551 ..   41568 +  -2.7  -3.95324   TGCATAATGACTAAA             GAGTTTT TTAA AGAGCTC              TTCTTGTTGCAGCTG  54 449
     CT039.1   44081 ..   44097 +  -2.3  -4.46775   TACTATTGCGAATAC              TTATATG ACT CATAAAA              TTTCTGTTTTACATC  59 63
        ruvB NONE
       CT041   45935 ..   45958 +   -11  -6.02914   GCTTGGTAGCAAAAA          GACCCATCTC TAAT GAGCTGGGTC           TTTTTTTTATCTAGA 100 57
         ssb   49552 ..   49590 +  -3.4  -3.47516   AAGCCGTTCCTTTCA GGCCCCT-TTA--GAAGAG ATTT CTTTTCGGTAACAGGGGCC  TATTCTATTCATTTG  49 52
        pepA   51397 ..   51431 + -12.5   -5.4756   TTAAATAATTGTGTG     TGGTTAGTTTTTAAT AAAAA GTTAAAAACTAACCA     TTTTTTATTAAAGTT 100 57
        hctB   52146 ..   52172 + -10.3  -5.61913   TGATTTTCTAAGTAG        CCGGGAATAAGA ATTC TCTT-TTCCCGG         TTTTTTGTATTTATT 100 56
       CT047   53228 ..   53240 +  -4.8  -3.40898   AGATTTTTATTTGAT                GGGA TTTTT TCCC                TGTATATTTTTTCGT  56 39
        yraL   54067 ..   54089 +  -3.6  -4.00348   TGTTAATTTAATTTT           TTCTAATT AAAAGAA AATTAGAA           TTTAATTAATTAAAA  57 70
       CT049   55593 ..   55619 + -12.4   -4.4767   GTTATTAACTATCTG         AGTTAAGGGAGA GAA TCTCCCTTAACA         TTTTATACTGAATCG 100 33
        sucA NONE
      sucB_1   64919 ..   64937 +  -4.6  -3.60792   TTCTTGCTACTGCTC             GGAAATCG AGG TGATTTTC             TTTAGGCATTAAAGG  57 248
        flhA   70935 ..   70945 +  -2.6  -4.08317   AGGGTAGATATTGTT                 TAAA AAT TTTA                 TTTGATTTAGCCTTA  55 78
        fliA   71762 ..   71777 +  -2.6  -4.02302   TTTAGTAACTGTCTC              CAGAAGA TCC TCT-CTG              TATTTTTCCTATCAA  53 36
        tyrS NONE
         gnd   74609 ..   74629 + -11.9  -5.24129   AGTATAAAACAAGAA            GGCCCAGTA AAC TACTGGGTC            TTTTTTATGAAGCAA 100 34
        ytgA NONE
      ytgB_1 NONE
        ytgC NONE
        ytgD NONE
        yaeM   85058 ..   85073 +  -2.5  -3.49102   CTTATAGTATCTTAG              GCTTC CTGATA GAGGC               TTGTATAGCAGCTGT  47 137
        yaeL   87144 ..   87162 +  -8.2  -3.37761   TCTTCTGGGACTTGG             GTAAGAGC AGA GCTTTTAC             TTCCGTTTCTTAGGA  70 168
        smpB   91312 ..   91333 +  -2.9  -4.63479   ACAGCCCAAGATCTT           CCGGAAGGA TGTT TCCCTTTGG            TTTTGATTTCTCCTC  64 322
        ltuB NONE
       CT081   94253 ..   94267 +  -4.4  -2.69246   TTCATTGGTTTTTTG               TTTTTT AGG AAAAAA               TCATGTCAATTTCTG  47 18
       CT082 NONE
       CT083   96446 ..   96456 +  -5.4  -5.81412   ATCTTGCAATCCAAT                 CAAG CAG CTTG                 TTTTTTTTCGCTAGG  95 40
        ychF  108301 ..  108315 +  -5.8  -3.45155   TGCAGAGCACAAATC               TTTCTT TCT AAGAAA               TTGTCGAATTTTTCT  60 430
        trxB NONE
        acpS  117833 ..  117881 + -12.8  -3.16564   GAAAAGAGGGAGTAT GCCAAAGCTTATTGATT-AGAAC AAGG GCTCTTGATTAATAAGCTTTGGC TTCGTAGGATGAGGG  91 519
       CT102  118414 ..  118432 +  -2.5  -2.64274   CCTAGAGGTTATTGG             TAAAGAG AGAGC TTCTTTA             TGAGTTTACAGAAGT  41 42
       CT103  119622 ..  119635 +  -8.1  -2.63723   GTATCACTTTCTAAA               GCAGC TTTT GCTGC                GTTCATTCCTCCGCC  60 319
       CT105  122482 ..  122519 + -15.7  -5.37043   GGGGCTTTATATAAT   GAGACCGAGCTTCC-CAT TCT AAGCGGAGGCTCGGTCTC   TTTTTTGTATCGGAT 100 85
        mutY NONE
        ybgI  125471 ..  125488 +  -4.9  -5.47218   TTCATTGGTAAGATT             CGAAGGAA ATG TTCCT-CG             TTTTTTTAGATAAGA  87 89
        clpB NONE
       CT114  134748 ..  134781 +  -9.8   -3.6796   TATTTTAACAATTTA     GATTCTTCAAAGCTC AGCGA GGGCTT-GAAGAATC     TTGTTCAGGTGTATT  80 67
       CT115  135403 ..  135417 +  -3.5  -3.68674   GGTTTTAAAGATTAC               GCTTC ATTGA GAGGC               TGTTTTAAGAGTTTT  51 67
       CT116 NONE
       CT117  136187 ..  136199 +  -3.4  -2.83504   AAAAGCAGACTTCCT                CTAG GTCTG CTAG                CTCTTTTAATGACAA  44 51
       CT118  136780 ..  136797 + -11.3  -6.55664   TTCGCGTAGGAAAAA             GAGGAGG GAGA CCTCCTC              TTTTTTTTTATTTTG 100 54
        araD NONE
       efp_1 NONE
        accB NONE
        accC  141251 ..  141274 +  -2.4  -6.19302   GGTAGCACCTTTTTA          AATTTAGCTG ATGG CAGCTAACTA           TTTTTTTTATTATGT 100 5
        rl13 NONE
         rs9  142394 ..  142427 + -14.1  -4.56597   TATTGGAGTGCGTTT     CAGAAAAGCCTTCTT TCAA AAGAAGGCTTTTCTA      TTTTTAGGAACGCCA 100 58
        glnP NONE
        glnQ  145751 ..  145763 +  -6.3  -4.18018   GAGTTTAAAGGACCC                GCTAT TGT ATAGC                TTTTAAGTAGAGCGA  69 134
       CT134 NONE
       CT135  153278 ..  153311 +  -4.7  -2.92003   GATTTGTGGTATAGT     GCTCCCT-AAAGCT TTAGATC AGCTTTTAGGGAGA     TATATGAGCTATTCT  51 78
       CT136 NONE
        ywlC NONE
       CT138  156019 ..  156029 +  -3.2  -4.57569   GAGACAGAGAAATCT                 TGAG TGG CTCG                 TTTTTGAACAAATAC  63 221
        ypdP  158089 ..  158110 +  -6.7  -3.67622   TTGTAAAAACTGGGG           TTGCAAAGA AGGT TCTTTGTAA            TTAATTTTACGAATG  65 151
      secA_1  158868 ..  158885 +  -9.1  -5.70829   TCGATTATTTGCGAA             GCTTGGG TTCT CCCAGGC              TTTTTTTATGCTCTT 100 300
       CT142 NONE
       CT143 NONE
       CT144  161573 ..  161598 +  -9.8  -3.88001   TCTTTTCTATTTACA         CCGCTTAGCT TGCTTT AGTTAAGCGG          TTCCTTTTTATCAAA  83 47
       CT145 NONE
        dnlJ NONE
       CT147  170037 ..  170055 + -11.7  -4.87291   AAAGAATAAAAAAAG             GGGGGCT GCTAA AGCCCCC             TTTTTAGTTAGGATA 100 32
        rl33  173328 ..  173366 +  -2.5   -2.9756   CTAAGTAGGCTTTTA  TCTAGCTTCTAAGATTCC CAAG GGTGTCAT-GAAGTTAGA   ATTATTATTAGCCTT  43 33
       CT151 NONE
        ycfV  175767 ..  175777 +  -5.4  -2.71263   TTGTACGCGTGAGTG                 TACC ATG GGTA                 TCCTTAAGAGGAGTT  49 241
       CT163  187343 ..  187359 +  -3.7  -3.70465   TTGAGAGGTTTTCTC              TATTTCG ATA CGATATA              CTTTTTTGAGTTATG  53 49
       CT164  187696 ..  187709 +  -3.9  -2.62669   CAGGTCGAAATGGTT               TTTTC TTCT GAAAA                CTCTTGCTTTATGGT  45 89
       CT165 NONE
       CT166  190450 ..  190460 +  -5.4  -3.06679   GCCGGAGGCTGTAAG                 TACC TTA GGTA                 TTAGATGAACATATT  54 7
       CT167  191903 ..  191921 +    -3  -2.96899   TCTCTCATTCAGCTC             CCTGCACG AGG CATTCAGG             TGTCGTTGATTACAA  43 73
       CT168 NONE
        trpR  192816 ..  192841 +  -5.5  -5.00884   TTTATTTGATTAAGA         GATGTTCTTAT AGAA GTAAGAGCGTC          TTTTTTGCGCAGGAT  76 278
        trpB NONE
        trpA  194853 ..  194886 + -13.3  -2.78465   TGGATAATTTATGAA     TATGAAGCCCAGATA TCGA TGCCTGGGCTTCATA      GTTGTCTGTATAGAT  93 34
      oppA_2  198934 ..  198954 +    -4  -3.07113   AGTAATCACTCTCTC            GATCTCAT CAAAA GTGGGATC            TTCAATAAGATAATC  49 513
       CT178  201071 ..  201082 +  -2.2  -4.26903   CGGTTTCTATAGTTT                CATC AAAA GGTG                 TTTTCGTAAGCTGGA  58 143
        kdsB NONE
        pyrG NONE
        yqgF  206489 ..  206503 +   -10  -4.36914   TATACTAGGATCCCT               CATGGC AAA GCCATG               TTTTATGAGAGAGAA  89 33
         zwf NONE
        devB  209069 ..  209081 +  -4.1  -3.65514   TTCTTCTAAAGGATA                GACTG GCA TAGTC                TTGATTTCGTTTAGG  54 178
       CT196 NONE
       gcp_1 NONE
      oppA_3  224047 ..  224090 +  -3.2  -4.89567   TTTAAAATGCGGAGA GGTCTTGTCTAGAGAGTGTTA AAT TATCACTCT-TGGCAAAGGCC TTTTATGTTTTCAAC  69 78
      oppB_1 NONE
      oppC_1 NONE
        oppD NONE
        oppF  227652 ..  227664 +  -3.4  -3.76839   TTATCTTTTGCGTGT                CAAC TTAAT GTTG                TTTAGATTCGCCTTG  53 122
       CT203  228619 ..  228634 +  -3.4  -3.28924   CTTTTGAGTCATAGT              TTTTAT CCAG ATAAAA               TTATAGGGAGCCATG  48 27
        ybhI  230069 ..  230082 +  -3.1  -2.79796   ATTCGCTAACGTGTT               TGAGC AAAA GCTTA                TGTCGTCGAATAAAC  44 32
      pfkA_1 NONE
       CT206 NONE
      pfkA_2  234313 ..  234329 +  -6.5  -2.62396   TTGAACCAACGACAC              GCGGATT ATG ATTCCGC              TGCTCTAACCACCTG  56 110
        hemL NONE
        dhnA NONE
        xasA  245951 ..  245979 +    -9  -3.89614   AAATTCTTTTGCACA        GAAAAGGGCTTT GTAAA GAAGCTCTTTTC        TTTCTAAGACTTACC  79 39
        ydaO  246823 ..  246838 +  -4.8   -3.8823   TTTAAATAAAAATTT              GTATTA ATCA TAATAC               TTGGTTTATTTTTCT  61 53
        surE  247784 ..  247809 + -10.6  -5.00616   CTGGCTTAGTTATCT         GTACGTTGAA ACGAAC TTCAACGTAC          TTTTTTCAGCAAGAA  93 32
        ubiA NONE
        ubiX  249358 ..  249384 +  -9.5  -4.50193   CTTATAAAAAGATGG        GAGAACC-CCCG CTAA TGGGAGGTTCTC         TTTTCGTTGATTACT  86 11
       CT230  257746 ..  257763 +  -4.9  -3.67597   GTCTTAATCACGAGA             TCTTTTC GTTT GAAAGGA              TTGTTGACTGCACAG  57 137
       CT231  259345 ..  259369 +  -6.4   -4.3953   CTCCTTGGCCGATCG          GGGCCTTCTA ATTCA TTGAAGGCTC          TTTATTGTGATTCAC  75 80
        incB NONE
        incC  260356 ..  260381 +  -4.9  -4.20918   TTATATGTAAGCTAA         TTTTTGAATTA GATT TAATTCTAAAA          TTTCTTGAAATTAAC  66 26
       CT234  263189 ..  263199 +  -5.4  -2.82862   CCCGGGAATACATAA                 CTAG TTC CTAG                 CTTTAAATCCTTAGT  52 15
       CT235  263679 ..  263705 +  -7.4  -4.14472   ATGGGAACTGTGGGC         CTAAACTCTTTG TTG CAGAGATTTTAG         TTTTGACGCTCTTGG  73 63
        recR  267800 ..  267842 +  -2.9  -4.21787   TTTTGCTAGTGACCA GCACCCCCTCT-G-A-GTTC TCCCCC GAACCTGCTAGAGGGGTTGC TTTTCGGGCTTTTTT  58 112
        yaeT  270476 ..  270498 + -12.1  -3.67918   TTCTAGAATCCGAAA           GGAGAAGGA GAGCA TCCTTCTCC           TTTCACCTATTGGTT  90 35
       CT242 NONE
        lpxD  272346 ..  272359 +  -3.8  -4.05322   CGTGAAAACGTCTCC               CCCT TTATGT AGGG                TTTCTATAGCCATTT  58 223
        pdhA NONE
        pdhB NONE
        pdhC  276860 ..  276878 + -11.8  -4.30987   TACTTCTCAATTAAA             GAAGGGAA TGT TTCCCTTC             TTTCTTCTAAGAAGT  93 27
       CT249 NONE
       CT253 NONE
       CT254  286636 ..  286655 +  -2.8  -3.74872   TCTCTCATCTTAAGA            GGTCCC CAGCTTAC GGGATC             TTTGGTACCATAAAT  51 162
       CT256 NONE
       CT257  290028 ..  290048 +  -2.5  -3.48593   GTCTTGACAATGCAC            GATACATTC AGG GAAAGTTTC            TTGTATACGCGACTC  48 326
       CT260 NONE
      dnaQ_1 NONE
       CT262 NONE
       CT263  294572 ..  294585 +  -2.4  -4.12043   TGAAAAGCTGGGCAA               GAGT CTAATA ACTC                TTCTTTGGTTCCTTC  55 119
       CT273 NONE
       CT274  306246 ..  306262 +  -3.1   -5.4182   GAGATTCTCCTTCTA              TTATTGA GTA TTAATAA              TTTTTGTTTCTGATT  78 81
        dnaA  307804 ..  307816 +  -4.9  -4.29302   CACTTTGTGTAGTCT                TGAAA AGC TTTCA                TTATTTTAATGTGGG  66 29
       CT276  308898 ..  308909 +  -2.2  -2.74144   AAGATAGACAAATCT                CTCT TCCT GGAG                 CTTTACAAATGCAGC  41 500
        nqr2 NONE
        nqr3 NONE
        nqr4 NONE
        nqr5  312895 ..  312911 + -10.1  -3.77206   CAAGGCTTCATAAAT              GGCGGTT AAT AGCCGCC              TTTGCTAGGGTTCTA  81 28
        clpC  320590 ..  320606 +  -3.7  -2.71791   GTAGAAAGCTACAGT              CTGTC CAGGGGT GACAG              CTTTCACAGGGACAT  44 81
       CT288  323544 ..  323566 +  -6.3  -4.99638   TGACAAAAAGAAAAA           GGAGAGC TGTTGCTGT GCTCTCC           TTTTTCTCTAAATAT  79 55
        rncS NONE
        radA NONE
        hemC  333811 ..  333832 +  -2.3  -3.78242   CAGTAATATGCTGGC           CCCATATTT TTGG AGATATGTG            TTATGTTCTCAATTT  50 401
       CT300  334184 ..  334208 + -15.1  -5.56573   AATCTAAGCCAAAAA          GCCCTTTCCTT TAT GAGGAAAGGGC          TTTTTATTTCTTTAT 100 34
       CT311 NONE
       CT324 NONE
       CT325  365505 ..  365527 + -13.6  -2.83715   AAAAACCTAATGAGA           TAGCCAATGA TTC TCATTGGCTA           TCTCCTCCTGCTCAC  93 31
        tpiS NONE
        xseA NONE
       CT330 NONE
         dxs  374151 ..  374165 +    -5  -3.68261   AATATTTTGTATAGT               TGAAGG CTT CTTTCA               TTTCGGATATTCTAG  57 56
        pykF  375651 ..  375663 +  -3.4  -2.76442   GATGTGCTATCCCCC                TCTC TTGAC GAGA                TAGTTCCATAATCAT  44 2
        uvrA  381238 ..  381251 +  -3.9  -2.62515   AACCCATTCATAGTT               TTCTT CATC AAGAA                TAGTATAGCACGATT  45 206
      dnaX_2 NONE
       CT335  383133 ..  383158 +  -3.2  -2.88544   TAGTCCTAAAAACAT         AGGCAGAAGA GCAGGG TCTCCTGCCA          TCTCTCCACATACAG  43 200
       CT339  387442 ..  387467 +  -9.8  -5.07486   TGTTCTAAAAAAAAA         GCGCTCCT-GT TTATC ACTAGGAGCGC         TTTTTGTTGGAAATG  93 44
         lon  394554 ..  394581 +   -15   -2.8598   TGGGGTTTAAATCGC        GTTCTCTGAGCT GTAA GGCTCAGAGAAC         CTTCTCTCTTATTCT 100 31
       CT345  395029 ..  395052 +  -5.3  -3.79678   AGCTATCTGATAAAA          GGAGATCTT TCGTAC AAGCTCTCC           TTCTTGTGAAAGCTT  62 39
        elaC NONE
        xerC  397313 ..  397327 +  -2.8  -3.72405   CAAACTTCTTGTACT               CTAAGA AGG TCTTTG               TTATCCTTTTGTCCA  51 50
        yjjK NONE
         maf NONE
       CT350 NONE
       CT351  403346 ..  403372 +  -8.1  -6.17268   GGATAACAAAAAAAA         CCAAACTAGTT TGTCC AACCAGTTTGG         TTTTTTTTCTTATCG 100 35
       CT352  404274 ..  404293 +  -3.5  -2.57211   CTTTGTCCTACCTGT            GGAGCAG CTAACC CTACTCC             CTTATAAAAAGCCAT  44 495
       CT357 NONE
       CT358  410368 ..  410379 +  -5.8  -2.64726   AAGCCTCGAAGAGCA                CTGC TAAT GCAG                 CTTGCTCTTCTACCC  54 19
        aroA NONE
        aroL NONE
        aroC NONE
        aroB NONE
       aroDE  423517 ..  423528 +  -2.2   -2.9704   CTATGCTGCTTCTTC                GTCT TTGG AGGC                 TCTATGCGTCTTTGT  42 52
       CT371  424360 ..  424384 +  -5.8  -3.10498   TGGCAAAAAAAATCT          TTTTTCCACT ACACG GGTGGAAAAG          CTTTGTTAGAGGTTG  57 68
       CT372  425770 ..  425780 +  -5.4  -2.99545   GTTTATAGCGTGCGA                 GCTA ATT TAGC                 TATCTAATCTGTAGA  53 8
       CT373  426420 ..  426430 +  -6.8  -3.23393   TTAAATTTCGAAAAT                 GCAG CGC CTGC                 TGTTATCCAATAAGA  61 2
        arcD  427958 ..  427988 + -12.8  -4.40333   TTATCTTTTCAAAAG       GAACTGGTTCTTTT TCA AAGAGAATCAGTTC       TTTCTATTCTTTAAA 100 73
       CT375  429143 ..  429171 + -11.8  -2.84518   GGGAGCAGCCTAACT        CTCCCCTCTCTT CTTAA AAAAGAGGGGAG        CCTTTTTTCCTTACA  81 28
       CT383  437901 ..  437912 +  -3.6  -3.23332   AAAAACTGTTCAATA                GCTC GACA GGGC                 TCTATTCTATGAATA  48 523
       CT387  442940 ..  442954 +  -5.7  -4.07568   CAAAATATTCTCCTT               CTCCT TACTC AGGAG               TTTTAAAAGAAAACG  66 354
       CT389  444416 ..  444430 +  -8.6  -4.20368   AAATTACGCTGGACA               GATGAG AGT CTCATC               TTTATATTACCGTCC  83 61
        aspC NONE
       CT391 NONE
        proS NONE
        hrcA NONE
        grpE  451593 ..  451605 +  -4.1  -3.12327   AAAAAGAATAATTAT                CCTAG AAA TTAGG                TGTTCAATATGAGCG  48 30
        dnaK  453617 ..  453652 +  -6.8  -5.75945   TTTATTCATCTTCCT    TAAGCAAGAGCCTCTT GAAA AAGGGGCTCTTGCAGC     TTTTTTTTAAAAAAT 100 46
        vacB  456103 ..  456116 +  -2.3  -5.02074   CGTTTCGTCTAGGCA               GACTC GTCC GCGTC                TTTTTTCAAAACTCC  69 155
       CT398  457396 ..  457407 +  -5.8  -5.89921   GAATCCGGCTTACTC                GCTC TTCC GAGC                 TTTTTTTATTATAAT 100 428
       CT406 NONE
        dksA NONE
        lspA  466325 ..  466335 +  -2.6  -2.50607   GAAAGTAAAAAATAC                 TTTT AAC AAAA                 AATTCTTTCTTTCAA  41 20
       CT409  468001 ..  468011 +    -4  -2.52464   TTTTAACTTTCAATG                 TCAT ATA ATGA                 TGGCTTGCAACCAAG  44 233
      pcnB_1  469279 ..  469292 +  -5.3  -3.41222   TTATGAATTAGCATC               GGAAT GACC ATTCC                TATTTGAAATTGGGA  57 19
        lpxB  471203 ..  471215 +  -4.8  -3.23881   TAAAAAATCTTGGAT                CGCT AGAAA AGCG                CTTTCTGTTTATAGT  54 59
        pmpA  474251 ..  474284 + -19.9   -4.6575   CTCTGTATCTTCCTA     GTAAATTAGGCAAGG AATA CCTTGCCTAATTTAC      TTTTCTGATTTATCT 100 73
        pmpB  479606 ..  479630 + -14.3  -3.66883   CTTCTAATTCTTTTT          GGCCAGCCTCT TCA AAAGGCTGGCC          TTTACGATCTCTTAA 100 34
        pmpC  485103 ..  485124 + -12.3  -3.31461   TAAATATCCTGGAAA           GGCAGCTCT CGCA AGGGCTGCC            TTCTAGGAATCCCTG  89 42
        yebL NONE
       CT416  487161 ..  487173 +  -4.8  -2.77834   CTGCTGCAACACTTT                TGGG AGATG CCCA                TGATCTCTATTCTCT  50 10
       CT417  488533 ..  488550 + -11.3  -2.84841   CAACCAAGCGAATTT             CTCCAGG TTTA CCTGGAG              TAGCTTTTGTTGGAG  81 510
       CT421  491024 ..  491043 +  -2.1   -5.2853   TTCTGTTCCTTTCAT            AAGCAAC AGCAGA GTTGCTA             TTTTCTTTTTAAATC  72 132
     CT421.1 NONE
     CT421.2 NONE
       CT422  492017 ..  492032 +  -2.6  -3.25598   AAGCCTCGAGTCTTT              TTGTGGA CTC TCC-CAA              TAATTTCTTTTACAG  46 103
       CT423 NONE
      rsbV_1  493735 ..  493756 +  -3.7  -2.83747   ACCCTACCTTCAACT           CGC-TCTCTT TTC AAGTGATGCG           TAGTTATCAAAGTTG  45 40
       CT425  495847 ..  495872 +  -6.9  -2.88249   AACAGCTGTTTTGAT         AGGGTCTTTCCT ACT AGGAA-GACCCC         TATCTAAAGGATGTG  60 109
       CT426 NONE
       CT427 NONE
        ubiE  498712 ..  498731 + -12.2  -3.03998   TTCCAGACGCCCTCC            TCCTCGCA AGTG TGCGAGGA             ATTCTTCTTCTGTAT  86 249
       CT433  503507 ..  503534 +  -8.6  -3.28785   ATTTATTTTAATGAA        GATCTCTTCA AGAAGTTG TGAAGAGATC         TTACCTCTTTTAGAG  72 54
        ispF  504166 ..  504176 +    -4  -2.97747   AGCTCTCGTACCGCC                 TTAG GAC CTAA                 TATCTGCTCTAAAGC  47 74
       CT440  509189 ..  509200 +  -4.4  -3.49419   CGAGTAGGTAAACAA                CCAA GTAC TTGG                 GTTTTTATACAACAA  53 88
         tsp  511239 ..  511263 +   -10  -3.67296   AGCTCAATAAAATCT          GGGAGGAGAA CTCTT TCCTCCTCCC          TTTCCATACATCATC  80 46
     CT444.1  514803 ..  514819 +  -2.9  -3.42574   TAGCCACATATAGCA              GAGGGAT TAC AGCCTTC              TTATGATGCACTTGA  48 222
        yaeS NONE
        cdsA NONE
         cmk NONE
        plsC NONE
        argS  529399 ..  529409 +    -4  -3.66216   TCTCGCGCTAAAACC                 TTAG CTC CTAA                 TCTTTCTAATTTCCC  54 100
       CT456  534006 ..  534016 +  -5.4   -4.4017   GGTAAACATCGTCTA                 CATC GTT GATG                 TTTTCTAACCATTCA  68 106
       CT460  537085 ..  537109 + -13.7  -2.94669   GAAATTGACTCACGT          GTTCCTCGTCT TTA AGATGAGGAAC          TAGTTCATTCTTTTT  95 45
        yaeI NONE
        ispD NONE
        truA  539650 ..  539674 +    -5  -4.17657   CTACCATAGTGGCTG         GGATT-CCGGC TAAT GCCTGCAATCC          TTTTACACTATCCTC  63 102
       CT465  541013 ..  541041 +  -3.2  -4.09864   AAGGATATTTCCTGT        CAGGGGAAAAAA CTCTA TTTCTTCTTCTG        TTTTCAGACCTAGAT  57 105
       CT466 NONE
        atoS  542585 ..  542598 +  -2.3  -3.32844   CCATCCTATGGACTC               CCGCT TAAG AGCAG                TTATCAAATGCAAAA  45 18
        atoC  543889 ..  543905 +  -5.1  -2.73542   CAACTGGATAGAGTA              CCTGG CTTCGGA CCAGG              TGGTTGGAGGTTCGA  50 119
       CT469 NONE
        recO NONE
       CT472 NONE
       CT473  547687 ..  547699 +  -7.7  -2.71712   TGCCAGAGAAGCGAC                CGAAG CAG CTTCG                ATTTCCGCACCAAAA  62 276
        pheT NONE
       CT476 NONE
         ada  552343 ..  552362 +  -7.2  -2.79302   TCAACATAATAGCGG            GAG-GCCAT AGA ATGGCGCTC            TCTGATGGAAATGCT  59 111
       CT483  560680 ..  560691 +  -4.4  -3.39841   AATTTCAAGACAATC                TCGT ATTC ACGA                 ATTTCTTTCTTGGGC  51 176
       CT490  566690 ..  566714 +  -7.9  -3.02263   TTTTCAAACGGCCTA          GCAGTAAATGC ATA GCATCTATTGC          TGTTAAACCAGCTAT  62 94
        dnaB  576744 ..  576757 +  -5.9  -3.41527   AAAACCTATGAGGAT               CGGGT GCTT GCCCG                TTCTCATAGGCATTA  60 122
        gidA NONE
      lplA_2  579675 ..  579689 +  -2.8  -3.10245   GCTTCTTTAGGATTC               GTTGCT CCC ATCAAC               TCTCTGTTACGGTCG  44 236
        trxA  606606 ..  606630 +    -8   -3.7941   TTAGACAAAAAATGC         GCTC-TTTAGG CACC CCTAAAAGAGC          TTCTTCTAAAGAATC  72 314
        uhpC NONE
        dnaE  616398 ..  616420 + -16.4  -2.71924   GGCTCTCTAGCAAAC           GAAGGTGGAG CTA CTCCACCTTC           ATTTCAAGAGAGATC 100 168
       CT547 NONE
       CT548 NONE
        rsbW  619522 ..  619536 +  -9.2  -3.21909   TCCATCTATTGAAGG               CGGGCG TAA TGCCCG               TAATTCTTTTTCTGT  75 50
        dacC  621372 ..  621388 +  -5.1  -5.28826   TCTAAGAAATCTTTA              GCGGA CTTTTTT TCCGC              TTTTTTCTAAGATTT  79 329
       CT552 NONE
         fmu  623068 ..  623081 +  -3.9  -2.72739   CTAATTCATCCTTTA               TTCTT TCCA AAGAA                CTTCTGTGACTTGGG  45 101
        brnQ  624404 ..  624430 + -13.9  -4.17048   GCAATTGTTTGAAGC         CATCCCTTACT GAATA AGTAAGGGATG         TTCTTTTGCCCGGAA 100 52
       CT555  628203 ..  628217 +  -2.8  -2.90075   GTATTACCTTGATTT               TTTCCT CCT AGGAAC               TATAATTCGGGAGGG  43 77
       CT556  628847 ..  628860 +  -2.4  -4.36914   TCTCCTGCTACCACT               TCTC CTCATT GAGA                TTTTATCCACCCAGA  59 64
        lpdA NONE
        lipA NONE
        yscJ NONE
       CT560  633375 ..  633400 +  -7.6  -2.98823   GTTAAAAACGAGAGC         GATCGAGGGT CAGGAA AACCTCGATC          TCTGTGTAAAAAAGA  64 133
        yscL NONE
        yscR NONE
        yscS NONE
       yyscT  636751 ..  636765 +  -2.8  -5.45802   GACCTTTGGATTTGT               GTGC AAATCAC GCAC               TTTTTGTTTTAGAGA  80 457
      lcrH_1 NONE
       CT577  649773 ..  649783 +    -4  -3.34488   GAAATAATCGTCTCG                 TCTT ACA AAGA                 GTTTTTAGAGAGGTT  49 34
       CT578  651261 ..  651271 +  -2.6  -5.14965   CTTAGCCGCCGCAGC                 TTAA CTA TTAA                 TTTTTTGATGGAGAT  70 22
       CT579  652657 ..  652684 +    -7  -5.35815   AACTCAGCTTCAGAA        CCGTAGGCATCCT AAA AGGGC-CCTACGG        TTTTTCTTTACTCTG  91 68
        thrS  655893 ..  655925 + -12.1  -4.43397   TTCCTTATAGAAGGC      CGGGCTTGCATAG ATTCTGC CTATGCAAGCCCA      TTATTTCTTTTCACA 100 31
        minD NONE
        gp6D NONE
       CT584  658439 ..  658456 +  -7.1  -3.08798   AATCCTTCCTAACAA             TCATCTT TCTA AAGATGA              TGTTACATAGCCCCT  62 46
        trpS NONE
        uvrB  661837 ..  661847 +  -5.4  -3.88438   ATTAACCGTTCTAGA                 CAAG GAT CTTG                 TTATGTTTGATGTCG  63 174
         eno  663143 ..  663178 +  -5.4  -3.54414   AACTTCGAAAAAATA    GCTGGGAAGGGATT GCTTATAA GATCCCTTCCCCCC     TCTTTGCTTGAGGAT  57 44
        rbsU  665260 ..  665283 +  -3.2  -3.70465   ATTTTTTCCTTTCTA          CTTCTTTATCG TGC CGTT-AAGAAG          CTTTTTTCAGTTATC  51 82
       CT589 NONE
        exbB NONE
        exbD NONE
       CT598  678674 ..  678688 +  -4.2  -3.14564   TTTTCATATTAGACT               GCAGGG AAA TTCTGC               TTGATGAAAGGCTCC  50 7
        tolB NONE
         pal NONE
        papQ NONE
       CT602  681814 ..  681832 +    -6  -2.73542   TATCGATAAGGAAAG             TCGCTC TTAAAGC GAGCGA             TCCTTCAGGATTCAA  53 234
        yggV  686157 ..  686176 +  -5.8   -2.8844   TAAACTAGAACGGAT            TTCTTGCA TCTC TGTAAGAA             TCTGCTCTGCTCTCG  53 50
        uvrD NONE
        rpoN  690399 ..  690423 +  -9.3  -4.28361   CAACTTCTCTTGTTC          TGGGCTGACAG AAG CTGTCAGATCA          TTTTAATAAGATTGA  85 106
        rpsT  698047 ..  698061 +  -2.8  -4.87389   AAGATTTTATTTGCA               TCGATT TAA AAGCGA               TTTCTTTTTACAATG  67 135
       CT618  698996 ..  699019 + -13.2  -5.95166   CACTACATCCTTGAA          GCTCGCAGGT ATAT ATCTGCGAGC           TTTTTTTTAATTAGA 100 51
       CT620  704300 ..  704329 + -13.1  -3.65827   GGTTAGACAAATAAA       GCAGCTTAAAAAT TTTT GTTTTTAAGCTGC        TTTCCCTCACGATTA 100 35
         nfo  713797 ..  713811 +  -4.2  -3.91984   TCTAGGAACATTTGC               GCAACG TTT CCTTGC               TTATTTACAACCTCT  59 501
        yceA  715422 ..  715444 +  -7.6  -3.04248   CAGCATAAAAAAAGA           GACGCCCATG TTC TGTGGGCGCC           TCTTCCAAAGTCTTC  64 33
       CT631  718614 ..  718632 +    -6  -3.31248   TATTGTAAGCTAAAG             GAACCACA TAT TGTGCTTC             TTCTGGGAACTCTTC  57 436
        hemB  721333 ..  721357 + -12.3  -3.92542   AGGAGGTTACCACAT          TCTCTTTTGCG TAG CGTAAAAGAGA          TTCTTTGACGATAGA  95 71
        greA NONE
        tyrB NONE
       CT638  727588 ..  727603 +    -4  -3.15961   CGAAGTTGGAGATGT              TCTTGT GACC ACAGGA               TTGGATGGTGTTTTC  48 54
     CT638.1  728257 ..  728286 +  -5.9  -4.15044   CTTCTAAAGGAGTGT       TTTTCAATAATGT CTGA GCTTTATTGAAAA        TTTCTTCAAAACAAG  68 481
        ygeD  735934 ..  735945 +    -3  -3.44051   AACGAAAAACAGAAA                GAAA TGCG TTTC                 TTCTGCTGATCGGAA  49 354
        topA  740272 ..  740293 +  -2.3  -4.62471   ACGAGGACACCATCA           CAATGCGTAG TCT CTA-GCATCG           TTTTTGCGGCTTCAG  63 389
       CT646 NONE
       CT647 NONE
       CT648  744528 ..  744552 +  -4.4  -3.28712   TGAAGATGGGAAGCC          TGTTATTCAT TAGAC ATGAAAAACA          TTGTAGAGCAGAAAC  52 13
        ygfA  745128 ..  745148 +  -6.3  -2.66748   TTTTCTGCATCTGCA            TTCTTTTTT TTG AAAAAAGAG            GTCTCTTTCTTGTAC  54 74
        recA  746421 ..  746459 + -12.7  -5.18726   TATTCTTTATAGATC   TAATCAAGGAAAAGAAG TTTTT CTTCTTTTCCTTGATGG   TTTTTCTTCTCCCCA 100 48
       CT651 NONE
      recD_2 NONE
     CT652.1  750293 ..  750315 + -15.6  -3.28712   GGTTTCTATTATTAA           GACCTGGGCG TTG TGCCCAGGTC           TTGTGAAAAACGGGA 100 76
       CT656 NONE
       CT657  753461 ..  753495 +  -2.2  -2.78715   GTTAACATTTCTTAA    CGGTTTGG-AAGGTT GAATAA ATCTTTTCCGAACCG     TATCATGGAAGGGTT  41 26
        sfhB NONE
       CT659  754877 ..  754900 +  -9.6  -4.71382   AGAAATTATGGAAGA          GCGGTAAACG TATA CGTTTACAGC           TTTTTGAGTCATTGT  90 19
        hemA  760094 ..  760114 +  -7.5   -2.5474   AAATGATTCTTTGAT            GCAGTGGCA CGA TGTCCCTGC            GTGTTGTCGATACGA  61 406
       CT663 NONE
       CT664 NONE
       CT665  763599 ..  763609 +  -3.2   -2.8547   GCTAGGACGTATCAA                 CCGT AAA ATGG                 TGTAATGTAAACGGT  44 10
       CT666 NONE
       CT667 NONE
       CT668 NONE
        yscN NONE
       CT670 NONE
       CT671 NONE
        fliN  768906 ..  768925 +  -7.2  -3.36175   GTATAAGCCTTTTAG            TGATAGAG AATC CTCTGTCA             TTCTACGTGAGAATT  64 35
        pkn5 NONE
        yscC  773342 ..  773384 +  -9.3  -4.87786   GTACACAGGGGGGAA GTCAAGATGGACTGGAGTTA GCCG TATCTCCGGTTC-TCTTGGC TTTTTATGGAGTTAG  91 102
        pbpB  783912 ..  783926 +  -3.5  -4.79223   AATCTTTCAGCTAAT               TCGTG ATTGG CACGG               TTTTTGCTCCTGTAA  67 27
       CT683  785145 ..  785176 +  -5.2  -6.06723   TTCCTTGGGTCTAGG      GAGAGACATCCT CTTTCCCT AGGCTGTCTTTC       TTTTTTTTTCAAGAA 100 189
       CT684 NONE
       CT685 NONE
       CT686 NONE
      yfhO_1  789954 ..  789974 +  -6.9  -3.58177   CTTCTGTTGTCAAGA            GAGATGC GGAGTGG GCATCTC            TTGATTTGCATTATA  67 45
        parB  790991 ..  791025 +  -2.9  -2.90763   TCGTGTGTAGGAATG    CTGCGGATTACAAAAG ATTT CTTCTGTAGCCC-CAG     TCTCTACGATCTGCC  43 101
       CT691 NONE
       CT692 NONE
         pgk  796185 ..  796201 +  -7.2   -6.4753   CTTTGTTAATGAAAA              GCCCTG TTTAT CGGGGC              TTTTTTTTTGTTTAA 100 58
       CT694 NONE
       CT695 NONE
       CT696  800251 ..  800262 +  -5.8  -3.44051   TAGAGCATGAATATA                CGCA GCTT TGCG                 TTCTCCTAATCCACA  59 382
        psdD  803014 ..  803026 +  -3.4  -4.23674   GTCGAATGGGACAAT                CGTT AGGAA AACG                TTTCTCTTCATAAAA  60 0
       CT700  804470 ..  804490 +  -3.9  -5.70761   CAATATAAGATCTTA            GCCCTCG TATTGCT CGAGTGC            TTTTTGTTTTCTTTT  89 66
      secA_2  807614 ..  807639 + -13.4  -4.78848   AGGCTTGTCAAACTA         GGCAATCTCC TTAATT GGAGATTGCC          TTTTCTATTTAGAGA 100 42
       CT708 NONE
        mreB NONE
        pckA  821305 ..  821318 +  -3.9  -5.93252   ATACTATTGTTTTTC               TGTTT TAAA AAACA                TTTTTTATTTTTAAA  93 76
       CT711  823672 ..  823693 +  -5.9  -3.28924   TAGATTTAAATAAAA           TCGTTTTAG AGGG CAAAAACGA            TTATGAGAAACCATC  58 28
       CT712  824943 ..  824966 +  -7.6  -3.29144   CGCTGGCTTCCCCAT          CTTCCTTCTAC GTT GTAGAA-GAAG          TTATCGGCGACATAG  66 100
        yjbC  835586 ..  835623 + -15.1  -3.57462   AGTTTTGGTCCTTAA   GAACAAAAAGAGGGAGG TCTT TCTCCCTCTTTTTGTTA    TTTAGAGGTACACTC 100 50
       CT724 NONE
        birA  836807 ..  836823 +  -2.9  -3.89822   TTAGTATTTTGCAAA              GCGTCGA CTG TAGATGC              TTTGTAAAATACCTA  53 47
        ribD  843294 ..  843312 +  -4.4  -2.57132   GAGGTTTGTGTTATA             CTCTGCGC ACA GCGAGGGG             ATTATAGACAAAGAA  47 55
   ribA/ribB NONE
        ribH  845111 ..  845129 +   -11  -6.25242   TGAGAAAAAGAAGAA             CGCCTGAT CAA ATCGGGCG             TTTTTTTTTGATTAT 100 46
       CT734  847547 ..  847587 +   -17  -3.71291   ATATAAAGGCCATTC  TAAAGGCCCCCTTTCCCC GGATA GGAGAAAGGGGGCTTTTG  TATTTTCCGCTTATT 100 35
      dagA_2 NONE
        ybcL  849604 ..  849618 +  -8.6  -2.60199   TAGTGATAGCAGAGC               TCTTCC CCA GGAAGA               ATGTCTTTGATTGCC  63 110
       CT744  866559 ..  866569 +  -5.4  -3.51708   AAGATGAAGTCGTTT                 GCTT GAT AAGC                 TTGGTTTCAGGGATC  57 466
        tktB  883467 ..  883496 +  -7.2  -5.28831   AGAAAGAGAATCATC       GGCTTGCC-CAAA CTCCA TGTGCGGCAAGCC       TTTTGTTTTCTTGAT  91 70
       efp_2  885090 ..  885104 +  -8.5  -3.61398   AAATAAAAATTAGAA               GGGGC ATTAC GCCCC               TTCTTCAAGAAGGCG  73 35
        murF  889673 ..  889691 +  -3.2  -2.81888   GGTAAAAGATCAGAA             TTTCTTTT TAG AATAGAAA             TAGTTAACTTTCAAG  44 40
        mraY NONE
        murD NONE
        nlpD  892814 ..  892841 +  -4.2  -4.07859   CGAATTCGATAAATC        TCTGGAATTATT ATGA AATGGTTCCTGA         TTTCCTGTTTATTAG  61 29
        ftsW NONE
        murG NONE
   murC/ddlA  897583 ..  897608 +  -2.5    -5.626   TGTGAGAGAGCCGTT         TTCAGGTTGAG CAAG CTCAACAAGGA          TTTTTTTCTGCAATC  84 242
      rsbV_2 NONE
        miaA  900576 ..  900611 +  -5.4  -2.81223   AATGCGGTAATAGAG    TTCGGGAGACGCTT GGTGAGGG ACGCGTCTCCCTAG     TGCTGTATTATTAGG  50 306
       CT768  903159 ..  903187 +    -9  -5.87688   AGGAGTAAGAACAAG        TAGTCAAAAGGT GAAGA GCCTTTTGGCTA        TTTTTTTTAAATTGT 100 54
        ybeB NONE
        fabF NONE
       CT771  905689 ..  905726 + -12.8  -5.01546   AAAAAAACTTGGTTA   GGAAGGGCCGTTGTGG AATCTC CCACAACAGCCTTTTC    TTTTTCTGTCGATTT 100 55
         ldh  907839 ..  907853 +  -3.5  -3.48276   CGATATATCTGTAAC               GAGGC CTCCA GCTTC               TTCTATAAGAAACAC  51 207
       CT775 NONE
         aas  911375 ..  911393 +  -2.4  -3.76186   TGAGGGAAATGGGTT             TTGAAGGA AGC TCTTTCTA             TTGATTTTATCACTA  50 68
        bioF  912639 ..  912658 +  -8.6  -3.03865   CCAAATTTTGTTTAA            TCAGTGTG TGTA CACGCTGA             GTTTCCTTTAAAGTA  69 156
       CT780  916044 ..  916073 + -12.4  -3.63744   TTCTCGGATTTCCAA       GAAAGAGAAAAC GACCCA GTTTTCTCTTTC        TATTTTGGAGAAAGC  90 87
        lysS  917806 ..  917852 +  -7.6  -2.79796   TTAAAGTTTTTTCAC TTTCATCCCG--GTTTTGCCAT CTTCA ATGGCAAAACTTCGGGATAAGA TCTCATCACGTAGAC  62 37
       CT783  920617 ..  920645 + -11.1  -5.82388   ATCTAGTATTCCTCC        CCATTCCATGC CTCTATA GCGTGGAATGG        TTTTTTTTAGGATTT 100 54
        rl36 NONE
        rs14  922134 ..  922149 + -10.4  -5.56568   TAGGACTTGTGTTGA              GCCCCT TGAA AGGGGC               TTTTTTTACTCGTCT 100 38
       CT790  923804 ..  923819 +    -9  -5.63103   AACTGAAGAATAAAA              GGCTCT GTAT AGAGCC               TTTTTTTGGTTAGGA 100 28
       CT793 NONE
        dnaG  930326 ..  930339 +  -3.1  -4.38154   ATTAGCTCGTTAGTT               CTCAA TTTA TTGGG                TTTTATGAGAAGTCT  62 101
     CT794.1  930645 ..  930662 +  -7.7  -6.02546   TCAAGAGTCTATAGA             CTGGGAA TTTC TTCCCGG              TTTTTTTTAATTTAA 100 48
       CT795  931265 ..  931290 + -14.9  -5.01422   CCTTTATAAAAAAAG         GCCTTCTCTTT GTGA AAAGAGAAGGC          TTTCTTTTTGTCTGG 100 50
      pgsA_2  935529 ..  935549 +  -8.4  -3.15861   GTAGGTTGTCACTGC            TTCCGAAA GCATG TTTCGGAA            TTCATAGAAGTCATG  67 152
         ctc NONE
         pth  938537 ..  938551 +  -5.8   -3.1505   GGGATTTACTGTTCA               CTTTTT GAA AAAAAG               TTACTGAAAAATAAT  57 48
        rpsF NONE
        rpsR NONE
         rl9  939788 ..  939820 +  -3.4  -6.47325   TTAAACTTTTTGTTT     GTTG-GGGGAAGAGA TTCT TTTCTTCCCCACCTC      TTTTTTTTATTTTTT 100 37
        ychB  940956 ..  940976 +  -2.5  -3.04398   TCGATAGAAAAAAAC            AGCTCTG CCCCCTA CAGAGCC            CTTTTAAAGGGGGAC  43 275
       CT809  949002 ..  949037 + -11.2  -3.40175   TGGTATACGTTTTCA    CTGCGA-AGAGAGGGGG TGT CCCCTTGTCTGTCGCGG    TATATTTTGGGGAGT  83 139
        rl32 NONE
        plsX  950334 ..  950345 +  -7.2  -3.62695   GATCACCTTTTCAGT                GGCC TAAG GGCC                 TGTTCTTTATAAAAA  67 44
        pmpD  955163 ..  955190 + -12.9  -5.90981   ACAGCAACCATTCTA        TCCCTAATCTC CCATCA GAGATTAGGGA         TTTTTTTTACTCTGA 100 57
       CT813  956206 ..  956236 +  -5.5  -5.86332   TTGTTTTTTTAATAG      AAGCCTGG-CTTGT AGTA ATAAGACCAGGCTA       TTTTTTTTGGATTCG 100 63
      mrsA_2 NONE
        glmS  960377 ..  960396 +  -6.5  -5.47431   TGGCTAAATCTGTTA            CTGTAGA GTAAAA TCTACAG             TTTTTTCTCTCTTGA  89 15
      tyrP_1  961708 ..  961736 +  -7.4  -4.83169   CACTTCAAGTCTCAA        GCTCGCATTCAG ATTTC CTTTATGCGAGC        TTTTTGTAAACAGAT  81 47
      tyrP_2  963098 ..  963108 +  -3.2  -3.54653   TTTTAAAATAGGAGA                 TCTC CAT GGGA                 TTGTATGATCGCGAT  51 62
        yccA  963855 ..  963881 + -12.5  -5.28176   TTCTAGGGAAAAAAA         GAGGTATTTAG AGTTC CTAAATACCTC         TTTTTTATGGGTGAA 100 61
        sucC NONE
        sucD  966927 ..  966938 +    -3  -3.43774   TCAGAGTAGTCCCCT                TGAT TTGC ATCA                 TTAGATTTTGTATGC  47 61
        htrA  968560 ..  968577 + -11.3  -6.15828   AGCTAGTCTAGTATG             GGGACTC AATC GAGTCCC              TTTTTTTTTAATAAG 100 62
       CT824  971654 ..  971667 +  -2.4  -3.53012   GCATTTTAAATAAAA               CCAA AAGTTA TTGG                TTTGAGGAAGGAGGC  46 32
        nrdA NONE
        nrdB  978620 ..  978641 + -10.2   -5.9873   TCAAAATAGGAGAAA           GCCTCAAC CATAGA GTTGAGGC            TTTTTTTTGTCATAC 100 49
        yggH  979596 ..  979606 +  -3.2  -2.60808   TGAGCTAATACCCCA                 TGTG ACT CGCA                 TCCCTTATAAATGAT  43 91
      ytgB_2  980263 ..  980277 +  -2.1  -5.08011   ACGGACTTCTTTATG               TAAGG AAATA CCTTG               TTTTTTAAGAGTTTT  68 58
        infC NONE
        rpmI NONE
        rl20 NONE
        pheS  984433 ..  984470 +  -8.5  -6.22691   TCCTTTTTACGAGAA   CCTTTTGGGGTAAGAGT TGAG GCTCTTCCTCTGAAAGG    TTTTTTTTGTTCTTA 100 129
       CT837  987058 ..  987070 +  -7.7  -3.38604   TCATGTCAAAGAACT                GTGTC AAA GACAC                TTCGTGATTTTCATC  66 468
        mesJ  989910 ..  989925 +    -4  -3.86015   ACTTCTTGTTTTTTA              TCTCTA TAAT TAGAGG               TTTATAAACAAAATA  55 93
        ftsH  992767 ..  992790 + -12.5  -6.06529   TCTGGAGGTTTAGGA          GAGAGCCCT TTTATT AGGGCTCTC           TTTTTTTTGTGTGTG 100 48
        yfhC NONE
       CT845  996539 ..  996554 +  -3.2  -2.75481   ATTAAACTTTCTGGT              CCGAAG AAAG CTTGGG               TGCTTCCAATTAACC  43 253
     CT849.1 NONE
       CT850 1000473 .. 1000493 + -11.3  -3.18884   TTCGTGCCTCCCAAT            GGTTTATTG GGT CAATAAACC            CTTCTTTCTTTCCGA  84 86
        fumC 1006224 .. 1006238 +  -4.3  -3.17325   AACTCTTCTAGAGCG               TGCAT GGCAG ATGCA               TCTATTGTAGGCACT  49 308
       CT857 1009818 .. 1009841 +  -3.9  -4.57073   TCTGCCTATTCTAGA          CCCCTTTTT GAATGG AAAAATGGG           TTTTTGGAGAACATC  66 96
       CT858 1011693 .. 1011722 + -10.1  -4.03586   GTTCATAGTAAGAGG       GGGCTTTGCGGATT TAT GGTCC-CAAAGCCC       TTGTTGTATTTAAAC  83 52
        lytB 1012691 .. 1012719 +    -6  -2.71859   GAATTATAATTAGAG        AAGTCAGATGAG TTTAT CTCATCTGACGG        AATTTTTCTCACTTA  54 32
       CT865 NONE
        glgB 1023065 .. 1023081 +  -2.9  -3.96224   AATCAGCGAGTAGAG              CTCTTCT CTC AGATGGG              TTTGTAGGTACTTTC  54 116
        pmpG NONE
        pmpH 1038079 .. 1038115 +  -3.7  -5.86061   CTAGAATTTTAGAGA    GCAGGATCTTTTGTTTG ATT CAAACAAAAGGATGAGC    TTTTTTTTCATAAAA  93 168
       CT873 1038948 .. 1038971 +  -8.2  -4.39426   AGAAAAAAATGAAAA          GTCTTAGAGA GAGA TCCCTAAGAC           TTTTCTCAAGCTCTA  83 138
        pmpI 1038942 .. 1038977 - -12.8    -5.626   GACGTGAGAAAAAAA    TGAAAAGTCTTAGAGA GAGA TCCCTAAGACTTTTCT     CAAGCTCTAAAACGC 100 58
        pmpF NONE
        pmpE 1025623 .. 1025638 - -11.8  -3.52341   ACGGGAAGAGGATAA              GGGGGC CGGA GCCCCC               TCTATTACTCTAGAA  85 35
       CT868 1024172 .. 1024193 - -10.1  -3.71448   TAGTAAGAAATAAGA           GCGGCCATC TCTC GATGGCCTC            TTATTTAAAAAGATT  81 47
       CT867 1022813 .. 1022834 -  -2.3  -3.55444   GGGGGATCGGGGAAA           GGTTTTCGAG AGC CT-GAAATCC           TTACACCTGAAATCG  47 176
        xerD 1018562 .. 1018572 -  -3.2  -4.15044   TGCCCTTGTAAGAAA                 CCTG TTC CAGA                 GAAAAAGAAGAAAAA  57 56
       CT863 NONE
      lcrH_2 NONE
       CT861 NONE
       CT860 1012693 .. 1012717 -   -13  -3.63046   ATTATAATTAGAGAA          GTCAGATGAG TTTAT CTCATCTGAC          GGAATTTTTCTCACT  95 44
        ychM 1005957 .. 1005996 -  -5.5  -3.00404   ATACGAGAACAAGCA  TGTCGCCCGCCCCAAGT AATTCA ACACGGGGCGGGGGAGG   ATCAGAGACTTGTTT  53 51
       CT854 1002575 .. 1002608 -    -6  -3.93256   TATATCTTGAAAGAA     GGGATCTTTCAGTC CTTTGT AACTGAGGGATCCC      CGAAATCGTCACGCA  66 145
       CT853 NONE
        yhgN NONE
         map  999977 ..  999991 -  -5.7   -4.4261   CTGTGAAGAGGAAAA               TAGCG GGAAG CGCTA               TGCTGAGGAGTGCTT  73 403
       CT849 NONE
       CT848 NONE
       CT847  996981 ..  996996 -  -4.7  -3.66288   TATCGGGGAAGATAA              CTCTC ATGAAG GAGAG               GCCTTTTTACAAAAG  57 151
       CT846  995920 ..  995937 -  -5.7  -3.54543   AGGGAGTTGGTTAAA             TGTTTTT TTAG AAAAACA              TCCTTTCCATCAAGT  59 371
        rs15 NONE
         pnp  992903 ..  992932 - -16.7  -4.49353   TTACAAGACAATAAA       CAAGGCTAAGAAA AACC TTTCTTAGCCTTG        TTTCTCAACGAATCG 100 52
       CT839 NONE
       CT838  986223 ..  986245 -  -2.8  -2.76696   CCTTCTTTGAAGAAC           GTTTTCTTCT CAA AGAAAAAAAT           CTTATTCAAAAATGA  42 392
        nusB  981148 ..  981165 -  -7.7  -3.55368   AGGGAAGCGACACAA             GCCCAAG ATAT CTTGGAC              GGAGTCGCTTCCCTT  70 95
        murB  980182 ..  980198 -    -3  -3.56092   CCACTATTCTGTAAA              TAGAAG GAATG CTCCTA              GGTTATTTCTTTTTC  49 54
        pssA NONE
       CT825  971654 ..  971667 -  -2.4  -4.88918   GCATTTTAAATAAAA               CCAA AAGTTA TTGG                TTTGAGGAAGGAGGC  66 19
        ftsY  963855 ..  963881 - -13.2  -5.47218   TTCTAGGGAAAAAAA         GAGGTATTTAGA GTT CCTAAATACCTC         TTTTTTATGGGTGAA 100 61
     CT814.1 NONE
       CT814  956133 ..  956149 -  -2.2  -5.61881   TTCGAAAAAGAAAAA              CATGGT ATCAA ACCAGG              AAGACGTGGTTCGAT  79 128
        cafE NONE
        plsB  945470 ..  945487 -  -2.7  -2.52464   GGGTTCGTCAAGTTA             GATTTCT TTGT AGAGATC              AGTCACGATAGAGAA  41 5
         ptr  942487 ..  942525 - -10.4  -2.62761   ATAAAGAAGCAAGAG   GTTTTTCTCGGATGAGGA ACC TCTTCATCCGAGAAAATG   TAAGTACAAGAATGT  76 40
       CT805  940957 ..  940975 -  -6.7  -4.50122   CGATAGAAAAAAACA             GCTCTGC CCCCT ACAGAGC             CCTTTTAAAGGGGGA  75 59
        glgA  935378 ..  935399 - -14.5  -5.00895   CTTATTACAGAAAAA           TGACTCGCC GGAT GGCGAGTCA            TAGGGAAGTTTATTG 100 35
        glyQ  931264 ..  931291 - -11.4  -5.61596   ACCTTTATAAAAAAA        GGCCTTCTCTTT GTGA AAAGAGAAGGCT         TTCTTTTTGTCTGGA 100 56
        mutS NONE
        uvrC  923804 ..  923819 -    -9  -4.91987   AACTGAAGAATAAAA              GGCTCT GTAT AGAGCC               TTTTTTTGGTTAGGA  91 52
       CT789  922761 ..  922785 -  -3.7  -3.85698   CTTTTTCTCGAGAAA          CAAAAACAATC AGG AATTACTTTTG          CTTAGGATGAAGAAC  55 17
       CT788  921943 ..  921957 -  -6.4  -4.46976   AGGAAGAAAGAGAAA               GAGCTC GGG AAGCTC               TCAATAAAATGAGAA  74 223
        rl34  921037 ..  921049 -  -6.3  -3.71998   GACTCATGAATAGAA                GATCT TAA AGATC                AATTAAGGAATGTCT  64 17
        rnpA  920285 ..  920295 -    -4  -3.32521   ATTAGATCCTGAGAA                 TGAA CAG TTCA                 CGCATTTCACAGTGG  51 396
        cysS  917789 ..  917812 -  -2.5  -5.69379   ATAGAAGCAAAAAAA          GATTAAAGT TTTTTC ACTTTCATC           CCGGTTTTGCCATCT  85 4
       CT779 NONE
        priA  912177 ..  912197 -  -8.3  -3.31799   GAGAACTTGCGAGAA            CACGATTAC GTC GTATTCGTG            ACTATTTTGCTCAAA  70 255
        cysQ  907408 ..  907425 -    -2  -4.58213   CAATCAATTAGAAAA             TC-CTGC TATAG GCAGAGA             ATTGGTTGCTAGAGG  63 223
         ppa  905693 ..  905722 - -10.7   -3.1506   AAACTTGGTTAGGAA       GGGCCGTTGTGGA ATCT CCCACAACAGCCT        TTTCTTTTTCTGTCG  78 43
       CT767  899827 ..  899840 -  -3.9  -3.47941   TACCAAGCATGATAA               GAATA AAAT TATTC                GTGCTTTAGAAATTA  51 485
       CT764  897960 ..  897973 -  -3.9  -4.60041   ATTTATGGTGAAAAA               TTCTA GAGA TAGAA                ACCTCTTCATTTACG  66 32
       CT763  897367 ..  897395 -  -7.6  -3.18264   TTCGCTATTCAGTAA       GCTCCAAC-AAGAG AGA CTCTTTGTTGG-GC       AATCAAGCTAATCAT  65 33
     groEL_3  886283 ..  886297 -  -8.6  -2.66517   ATTTATTAACAAGAG               CATACC CTC GGTATG               ATAGGCGGATAGTTA  67 48
         icc NONE
       CT753  885087 ..  885107 - -13.3  -3.50051   TCAAAATAAAAATTA            GAAGGGGCA TTA CGCCCCTTC            TTCAAGAAGGCGTTC 100 14
         amn  883299 ..  883333 - -12.2  -3.51934   GGGTTGGTACAAATA     CATCGGTAGCAATGGC TTA GCCATTGCCATGGATG     GGTTTGGAATGTCCG  91 111
        alaS NONE
         mfd NONE
        hemE NONE
      hemN_2 NONE
        hemG  865841 ..  865866 -  -3.3  -4.13654   TGTCTAAATCACAAA         CTCTTTTCGAA GCGA TCCAAGAAGAG          TGGGATGCTCCGCAC  58 272
        hctA  862827 ..  862853 -  -9.4  -3.98762   AATGAGAAGAGGAAA         GAGGGCCCTGTT GAT AAAAGTGCCCTC         TATAAAAAAGAGAAA  81 52
        ygcA  861490 ..  861512 - -10.7  -3.75738   CAGCATTAGGAATAA           GGCTTTCTT GTTTT AAGAAAGCC           TTTCTAAGAGAACAA  83 15
        yajC  861011 ..  861036 - -14.1  -3.47322   TTTTATTACAAGGAA         GCAAAGCCCAA GGAC CTGGGCTTTGC          TGAAAGGAGCTCGTT 100 42
        dmpP  859133 ..  859172 - -11.4  -4.84527   GTCACAGACTAAAAA  GGAGAAGGGGGTAGCCGC TAAC GCAGTTACCCCCTTTTCT   TTTCTCTAAAATACC 100 468
        ftsK NONE
        yycJ NONE
       CT737  849018 ..  849047 - -14.4  -3.86266   ACAGTAGTACAAGAA       TAGGGCCACGCT TTACAG AGCATGGCCCTA        AATACAGGAGACCTC 100 506
       CT733  845111 ..  845129 -  -8.8  -4.36508   TGAGAAAAAGAAGAA             CGCCTGAT CAA ATCGGGCG             TTTTTTTTTGATTAT  84 37
        serS NONE
       CT728  840002 ..  840012 -  -5.4   -2.8806   AAAGTTGCGGAGACA                 TAGG CCA CCTA                 CTAAGAGTATGAACT  52 39
        zntA NONE
        rodA  836746 ..  836762 -  -4.4  -3.77491   CACGAAAGAAATCAA              GCATCT TATCC AGACGC              TACCGTTATGGGGGC  57 55
         pgm NONE
      yfhO_2 NONE
       CT720  831798 ..  831809 -  -4.4  -4.86773   GAAAAGGATGAAAAA                GAAG GCTT CTTC                 TTGTGAACAAGAAGA  73 187
        fliF NONE
       CT718 NONE
        fliI NONE
       CT716 NONE
       CT715 NONE
        gpsA  826041 ..  826063 -  -4.2  -3.05384   TCTTTTCTCATTGAA           GAAGAACCTT ACA AATATTCTTC           TTTTGTATCACGTTG  49 11
        porB  824391 ..  824409 -  -5.3  -3.37589   TAAAAATGCTGAGAA            TGCCAAGC AGCA GCT-GGCA             CAGATTATTAAGAAC  55 510
         tig NONE
      clpP_2 NONE
        clpX  811134 ..  811154 -  -3.9  -3.37091   ATTCCTAAAAGTTAA            GCAATCGCC TCT GGTGATTTC            TGAATAATGACCGGA  49 1
      pcnB_2  809841 ..  809859 -  -5.4  -4.05629   ATTAAATCTAAAGAA             CTAAAATA AAC TATTTCAG             AATGTTTTATCGGAG  65 49
        yphC NONE
       CT702  807614 ..  807639 - -13.4  -2.90615   AGGCTTGTCAAACTA         GGCAATCTCC TTAATT GGAGATTGCC          TTTTCTATTTAGAGA  95 77
        thdF NONE
         nth  799616 ..  799642 - -13.8  -3.41051   GCATTTTTAGCAGAA         GTTGTGTTGCAC GTG GTGCAACACCAC         ATTCATTTAAATGCA 100 274
        dppD  791728 ..  791743 -  -2.6  -2.73309   CTTGAAGAAGAAGAG              GATTAT TCAT ATAACC               AGCACCTCACACGAT  42 12
        dppF  790384 ..  790415 -  -3.8  -4.67608   GACTTTAATAGAAAA      TATCCAAAGGGT AAACCTGA ACCCTTTAGAAA       TGGCAGAAGCTTTTC  67 517
        ompA  778785 ..  778810 - -11.1  -5.63504   AAGTTTATAAAAAAA         CTGGACCCGAC CGAA GCCGAGCCCAG          AAACACGGATGGTGT 100 94
         rs2 NONE
         tsf NONE
        pyrH NONE
         frr  775530 ..  775540 -  -5.4  -3.59023   TGCACAGAAGCATAA                 CTAC ACC GTAG                 CTAACTCTGCTTCTT  59 15
       CT676 NONE
        karG  773426 ..  773440 -  -6.4   -3.2614   CAGTTGGTAGAGCAA               CGCATT CGT AACGCG               TAGGTCGTCGGTTCG  61 163
      gyrB_2 NONE
      gyrA_2  754877 ..  754900 -  -9.6  -3.14454   AGAAATTATGGAAGA          GCGGTAAACG TATA CGTTTACAGC           TTTTTGAGTCATTGT  74 147
        kdsA  751563 ..  751579 -  -3.7   -2.8806   AAACTTCGTCATACA              GAAACAG CAT CCATTTC              TTGAATGTAGGTGAA  45 2
       CT654 NONE
        yhbG  750293 ..  750315 - -14.9  -3.21099   GGTTTCTATTATTAA           GACCTGGGC GTTGT GCCCAGGTC           TTGTGAAAAACGGGA 100 53
       CT645 NONE
        yohI  739777 ..  739788 -  -4.4  -4.91873   TATATTAAGGAAAAA                GGAT TGCA ATCC                 CCTCAAAATAAAAAA  74 175
       CT642  735179 ..  735202 -  -5.4  -3.53224   TACTCGTGTTTTAAA          GAGACAACTAG GGA CCAGTT-TCTC          TTCTCCCAAGGCAGA  57 448
        recC NONE
        recB  727461 ..  727473 -  -4.9  -3.41051   TTATCTCTATCAGAA                CAAAA TGA TTTTG                CTCTTCGTGGAATTG  56 369
       CT635 NONE
       CT634  721195 ..  721208 -  -3.8  -3.13867   TTAGCGATTAAGAGA               GCTG GTGCAA CAGC                TATAATTAGTTACGC  48 130
       CT632  718207 ..  718218 -    -3  -2.52742   ATTTGTTTATAACAG                GTTT CCAA AAAC                 TTATATTCGTTGTAT  41 191
        cpxR  717073 ..  717086 -  -2.3  -3.66999   AGCTAGGTATTTAAA               CACCC TCTG GGGTT                TTAAGAAAGCTTTGT  48 26
        glmU  716393 ..  716409 -  -9.5  -3.14132   TCTTTTTCTCATCAA              CCTTTGT TTG ACAAAGG              TTGTTTCTTAGTAAA  74 33
        ispA  715420 ..  715446 - -11.6  -5.67967   ACCAGCATAAAAAAA         GAGACGCCCA TGTTCTG TGGGCGCCTC         TTCCAAAGTCTTCTG 100 65
         rs4  713367 ..  713384 - -12.7  -6.15828   TTTATGAAAAAAAAA             GCCTCGC AAAA GCGAGGC              TTCAAAGAACATATG 100 59
        mviN  710649 ..  710687 - -14.8  -4.17211   CTTAAGAGAAAAAGA   TGTCCTAAGAGACTAGCT TAC AGCTAGTTTCTTAGGATA   GACTGATGCCCTTTC 100 10
       CT623  709078 ..  709105 -  -8.4  -5.83226   AAGGCAATAAAAAAA        GCCCACATCC GTTATTTT GGGTGTGGGC         TCTTAAAAGACTATC 100 51
       CT622  707022 ..  707050 - -17.7  -5.79595   TTTGAAAAGAAAAAA        GAGCCAAAAAAGA AAT TCTTTTTTGGCTC        CCCCTCAATTCACAA 100 55
       CT621  704300 ..  704329 - -12.4  -4.62441   GGTTAGACAAATAAA       GCAGCTTAAAAA TTTTTG TTTTTAAGCTGC        TTTCCCTCACGATTA 100 50
       CT619  698575 ..  698585 -  -5.4  -3.76224   CGTTTAGCTAGCAAA                 GTTC TTG GAAC                 CGTGAAATTCATGGG  61 466
       CT616 NONE
        rpoD NONE
        folX NONE
        folP NONE
        folA NONE
       CT611 NONE
       CT610  690376 ..  690403 - -14.3  -5.34381   AAATGGAAATAAAAA        GCCCAGAACAA CTTCTC TTGTTCTGGGC         TGACAGAAGCTGTCA 100 48
         ung NONE
     CT606.1  685630 ..  685644 -  -5.6  -3.90291   ACCCCCCTAAGGAAA               CTGGCG AAA CCCCAG               AAGAAAATGCTATTC  63 487
        ybbC  684088 ..  684098 -    -4  -2.81133   TATCTATCGAGCATA                 TTCT GGG AGAA                 GGAAGGGTTGTCGCT  45 3
     groEL_2  682340 ..  682351 -    -3  -4.30833   TAAATGATCAAGAAA                TTCT CCTC AGAA                 ATAGAAAAAACCTTC  58 72
        ahpC  681120 ..  681132 -  -3.4  -4.06993   TTACAGATCAAAGAA                TTCG CCTTC CGAA                AAAGAAATAGCTGCT  57 495
        dsbD NONE
        ycfH  673553 ..  673569 -  -8.7  -3.41025   AATAAAGTAAACACA              CATCCCG ATA CGGAATG              AATACATCATATAAT  74 229
     CT593.1 NONE
        sdhC NONE
        sdhA  670903 ..  670922 -    -8  -2.75343   CCTATATCGGGAAAT            GAATATTC GCTG GAATATTC             TCTAGCACGACATCT  62 150
        sdhB  670060 ..  670070 -  -5.4  -4.69053   TACCATGGAATAAAA                 TTGC GAT GCAA                 TCTTCGAAACTTAAG  74 67
       CT590  666924 ..  666936 -  -2.7  -3.34043   CTCACGATGTCAGAA                CAACA ACG TATTG                AGACCGGAGATATCC  46 240
       CT580  652657 ..  652684 -    -7   -3.3164   AACTCAGCTTCAGAA        CCGTAGGCATCCT AAA AGGGC-CCTACGG        TTTTTCTTTACTCTG  64 33
        mutL NONE
        pepP  645531 ..  645578 -  -7.5  -5.18371   TTTTACAAAAGAAAA TAAGAAAAGCCG-TTTTTTTGTT AAAA AACAAAAAAATCGGCTTTTA-TA TGAAATTAAATGATA 100 31
       CT573 NONE
        gspD NONE
        gspE NONE
        gspF NONE
       CT569 NONE
       CT568 NONE
       CT567 NONE
       CT566  636892 ..  636905 -  -3.9  -4.00042   TCTCGTACTAAACAA               TTATC AAAA GATAA                TTTAAATATAAACAT  57 51
       CT565  636331 ..  636357 - -13.1  -6.02914   GTGATATAAAAAAAA         GAACTCCCTCC AAAAA AGAGGGAGTTC         TTCACACCACGTGAG 100 65
       CT550  618987 ..  619006 -  -2.8  -2.68088   TTTGAAATGCATAAT            GAAGCAAT AAAA AGCGCTTC             TCGTATATTGTATTC  41 523
       CT546  616397 ..  616421 - -15.1  -3.72695   AGGCTCTCTAGCAAA          CGAAGGTGGAG CTA CTCCACCTTCA          TTTCAAGAGAGATCT 100 88
        hisS NONE
        aspS NONE
         mip  606851 ..  606861 -    -4  -3.03441   GACTATTCTGTAACA                 GATA CAT TATC                 GTCGTTTGCTTCAAT  47 2
        yibK  606338 ..  606356 - -14.6  -4.36914   CTCTTCTCTAGAAAA             GGCCGAGA AAT TCTCGGCC             TTAACATGATTCAAA 100 36
       CT538 NONE
        yjeE NONE
      dnaQ_2  603352 ..  603362 -  -5.4  -3.27279   AGAAAATCAAGAAAT                 TCCT TGG AGGA                 TTACAATCCTAAAAA  56 26
        yciA  602744 ..  602757 -  -3.9  -2.59431   TCCCCTTAGAAGTTA               CTTAA AGTT TTAAG                CGCAAAGCTCTTCTC  45 13
        cutE NONE
        lpxC NONE
        fabZ NONE
        lpxA NONE
         fmt  597782 ..  597794 -  -5.5   -3.8709   AAACCCTTCTAGAAA                GGCCT CTC AGACC                CAAAATAAAAAAATA  62 71
       CT529  596727 ..  596750 -   -14  -5.36441   TTTGTAGATAAAAAA          GGCTGTTTCT TTTT AGAAACAGCC           TTTTTCTTAAGAAAT 100 53
         rl3 NONE
         rl4  594975 ..  594989 -  -2.8  -3.54771   TTGACAACATCATAA               GGATCT TTC ATATCC               TAGCTTCCCCTTTAA  49 37
        rl23 NONE
         rl2 NONE
        rpsS NONE
        rplV NONE
        rpsC NONE
        rl16 NONE
        rpmC NONE
        rs17 NONE
        rl14  591172 ..  591186 -  -4.2  -2.91695   CTTACCTTTAAATCA               CCTCGG GAG CCAAAG               AGCTAATCTTAACAA  49 3
        rl24 NONE
         rl5 NONE
         rs8 NONE
         rl6 NONE
        rl18 NONE
        rpsE NONE
        rl15  587924 ..  587946 -  -2.8  -2.95668   AATGTAGCCATAAAC           TTTACCTAAA AGT TCTAGTTAAA           CAGCCTCGATAAGAC  43 21
        secY  586516 ..  586526 -    -4  -3.33151   TCCCTTAAAGTAATA                 TAAG CAT CTTA                 GGTCAAAAATTGTTA  49 45
        rs13 NONE
        rs11 NONE
        rpoA NONE
        rl17  584105 ..  584122 -  -7.1  -4.56775   AGTGTTTTCGAAAAA             TTAGCAT CACT ATGCTAA              AAATTCTATAATACA  79 17
        gapA NONE
       CT504  582075 ..  582102 -   -12   -4.7373   CCATCTGAGCAAAAA        CGACGAGGACCC TAAA GAGTCCTCGCCA         CAGCTTTACAAGAAG 100 112
       CT503  581321 ..  581335 -  -2.8  -3.95584   GGGTTACTAACGAAA               TCAGGA ATC TCCCAA               AAGGCTTTACTATCA  53 38
        ruvC NONE
        ruvA NONE
         ndk  579472 ..  579502 - -17.6  -6.22802   TCCTATAAAAAAAAA       CACCCCCCTCTGCA CGG TGCAGAGGGGGGCT       TGCACAATCTCAAAA 100 44
     CT496.1  574905 ..  574921 -  -6.5   -3.5553   AAAGAAACGGAAAGA              GAGGGAT TCG AACCCTC              GGTACCCTTTAAGGG  65 215
      pgsA_1  574132 ..  574145 -  -3.1  -3.74519   AAGATTTTTATGAAA               TCCAG GGAA CTAGA                ATACCGCACTTGCTG  53 89
       CT495  572329 ..  572365 -  -8.1  -5.27938   ATTTTTAAATAAAAA    TTAAAAGACCTGGAATA CTA TACTCCAGGTCCTTTTC    TTCTCAAGACTATAA 100 35
        sohB NONE
        polA NONE
        coaE NONE
         rho  566324 ..  566335 -  -3.6  -3.74397   ATTTTGACAAAAAAC                GGAC CCAT GCCC                 TTTATAGAGATAAGA  55 321
        glgC  564760 ..  564775 -  -3.2  -2.96237   CAAGGGCAAAAATAC              GCATGA AACC TCTTGC               TTGATAGAAGAATCA  45 102
       CT488 NONE
        yhhF NONE
        fliY  562620 ..  562636 -  -5.2  -3.54129   CACAGTCTCTTTAAA              TTCCTT GTTCT AAGGAA              GCCGGGATTGCATTT  56 18
        hemZ  561671 ..  561686 -  -2.6  -2.52543   ATCCCGTCTAAGGCA              TTAGAA GCGG CTCTAA               AGAAGTTTCCTGTGG  41 2
       CT484  560112 ..  560132 -  -5.6  -2.82878   AAAAAAAATACCAAG            GTAAAATA TCTCC TATTTTAC            TCCCATCTACAGAGG  52 401
       CT482 NONE
       CT481  558056 ..  558071 -    -6  -3.08471   TAGAAGCGGACCTAA              GCCGTG TAAG CTCGGC               CAAACTTTAAGAAAA  57 104
     CT480.1  557759 ..  557780 - -11.7  -6.36459   TTTAAGAAAAAAAAA           GAGAGTTGA AAAT TCAACTCTC            TTTTAGAAAAAACTA 100 38
      oppA_4 NONE
      oppB_2 NONE
      oppC_2  552218 ..  552229 -  -4.4  -4.07568   CCCGGGCGGGGAAAA                GCTT TACA AAGC                 CCTTACCGCATTTGA  59 50
       CT474  546874 ..  546888 -  -5.7  -3.15249   GATATCCTTGATGAA               CCAGA TTTCT TCTGG               GAACATCCAGAAACT  55 512
       CT471  545069 ..  545096 -  -4.9   -4.2461   ATGCTCATGAAGAAA        CGATCTCCTTC AGCCAA GAAGAAGACCA         TATTTTAAGAGTGAT  66 185
       CT464  539313 ..  539325 -  -4.1  -3.43492   CTAGATTTATCAGAA                CAAGA GCA TCTCG                TTACTGTCATATGCA  52 225
    15605186 NONE
        YhhY NONE
        yebC  533944 ..  533969 - -13.4  -3.25207   GCAAAGGAGAACAGA         CGAGCAGAAC AGATAA GTTCTGCTCG          TGAATGCCTAAGCCA 100 33
        murA  529333 ..  529368 - -13.6  -3.37493   CCTGTAACATATGAA    TATTTAAGGGAAG-CTC TTC GAGTCTTCCCTTAAACA    TACACAGATACTGAG 100 19
       CT449  523821 ..  523850 -  -6.5  -4.03885   TTCTAAAAAAATCAA       CAGCAAACTGTTT CTCA AAACTGCTTACTG        AATAGGCGCTTCAGA  71 20
   secD/secF  519140 ..  519168 - -11.8  -5.75342   TCCTGTTAAAAAAAA       GCTCCCT-CCTCC TTTA GGAGGAAAGGAGC        CCCATAATCATCCCA 100 80
        recJ  517247 ..  517272 -  -5.5  -3.30635   TAAAGTTTTTTACAA         TAGGAGAGA TTTTGTCC TCTCCCCTA          CTCTGAGACGACTAG  56 104
         euo  516325 ..  516352 - -14.8  -6.36459   TTCAACAAAAAAAAA        GCCCCCCTCCGG AATT CCGGAGGAGGCC         CAAGCTCTCCCCTGC 100 68
        gltX  514458 ..  514487 -  -6.4  -4.11751   ATGAACCCCCGAAAA       GGGAGTACATCT TAGCCC AGAAGTGCTCCC        CTCTTTTCAAACACG  69 141
        omcA  513711 ..  513744 - -18.5  -3.59979   TCTTGTTAGCCGAAA     TAGTTAGTAAGGAAG CCAA CTTCCTTACTAACTA      CATCTGTTGTGGGTA 100 60
        omcB  511922 ..  511945 -   -16  -6.19302   AGATAACAAAAAAAA          GCCGCCCAGG AATC CCTGGACGGC           ACCTACACATCGATA 100 51
        crpA  511083 ..  511093 -    -4  -5.40474   ACGTCTTGAAAAAAA                 CAAA AAC TTTG                 AGATTTTTGTCCAAC  81 272
        rpsL NONE
         rs7 NONE
        fusA NONE
        rs10 NONE
        cysJ  503872 ..  503885 -  -4.5  -3.36327   GTAGTCTATCTACAA               GAAGC TGTC GCCTC                TTTAAAACCTACACA  53 254
        glyA NONE
      clpP_1 NONE
        dapF  499493 ..  499504 -    -3  -2.64616   TTTTGAGGTACAGGA                TATG TCGT CATA                 GGCTCCAGTATAGGG  41 85
       CT429  498053 ..  498064 -  -2.2  -4.47485   AAAAATGCTAGAAAA                CGTC CAAA AACG                 CCACCCCTCAGCTCC  60 475
        rl21 NONE
        rl27  488998 ..  489029 -  -4.5  -6.08342   GAACAAACAAAAAAA      GCCCTATTCTTAC ACGTAG GCAAAAACAGAGC       TTGAACAAACTGAAT 100 57
        yhbZ  487570 ..  487591 -  -9.5  -3.01712   TTCTTTTTGGCAATA           TCTTATGGG TCAC CCCACAAGA            TCTTTATTTCCTTGG  73 398
        ribC NONE
       CT404 NONE
        yjfH  462337 ..  462354 -  -7.1  -4.99972   ATAAAACATTAAAAA             TCAAGTT TCAA AACTTGA              ATCATAAAAGATTTC  83 27
        lpxK NONE
        gltT  459813 ..  459834 - -10.9  -4.91429   AAACCTTAAAGAAAA           CGAAGAGAG AAAA CCCTCTTCG            TTAAAAGATCTCTAA  93 37
      sucB_2 NONE
        yrbH  457196 ..  457215 - -12.2  -2.50016   CTTTAGGAGTAAGAG            CTGCTAGG GAGA CCTAGCAG             ACTTGTAAACCCCAT  85 226
        yprS  446393 ..  446410 -  -4.1  -3.08754   CTTAAAAGAAAATAT             TCCTCTG ATCA CAGATGA              CTCTTCCCTTGTTAT  49 308
       CT388  442426 ..  442440 -  -2.1  -5.28942   TACTGGAAAGAAAAA              GT-GGC CCAC GCCTAC               GAGATCAACCTCAAA  75 210
       CT386 NONE
        ycfF  438990 ..  439037 -  -4.4  -4.89852   CGATACTCACAAAAA CGC-ATTCGTTGT-TGGATGGA ATTAGA TCCATCCACACAACACATAACG AGCAGATATACTATG  73 36
       CT384  437388 ..  437403 -  -3.2  -4.67168   AAAAATCTTGAAAAA              CCAGCG CGGC CACTAG               CTATTGATCCCTATT  64 36
     CT382.1  436259 ..  436287 - -14.7  -5.63103   TTTCAATGAAAAAAA        CGCCCTCTTCTCT TGA AGAGAAGAGAACG        TTTAATGATGCTATT 100 36
        aroG NONE
        artJ  434457 ..  434468 -    -3  -3.28791   ATGTTTCTTCCATAA                TAAG GCCC CTTA                 ATCGTTTTCTAAAAT  46 40
        phnP NONE
        hflX NONE
         pgi  430570 ..  430582 -  -2.7  -3.61889   TAAAAACTCTGCAAA                CAAAA AAA CTTTG                CCTAGCCGTCTCCGT  49 51
        ltuA  430306 ..  430331 - -13.5  -5.75342   TTTTGGCAAAAAAAA         GCTCATCTATT TTTC AATAGATGAGC          CGACTTTAACTGAAT 100 47
        mdhC  428794 ..  428806 -  -3.4  -3.48276   TGGTTGCTGATACAA                CAAG AAATA CTTG                TATATTGGGAGCAAC  49 401
       CT365  416100 ..  416117 -  -4.9  -4.26292   AACAGGAAAAGCAAA             GCAAATT CGCA AACTTGC              TCTTTTTCCTAATTT  66 82
        dapB NONE
         asd NONE
        lysC NONE
        dapA  411943 ..  411978 - -12.1  -5.08178   ATATAGACACAAAAA    CCCTTTATTACCTCT GTAAAA AGACGTAATAAAGGG     CACAGTTCATCTCAT 100 111
       CT360  411144 ..  411177 -  -3.1  -5.35354   TACAGAAGGAAAAAA     GCAGCCGCACCATAAT ATA AATATGGCGCGAA-GC     TTTCTGGAAACGATC  78 124
       CT359  410186 ..  410198 -  -9.1  -3.40403   GTCTCCTCACTAGAA                CGCCA GTC TGGCG                TCATCTTTATAGAAG  71 261
      CT357R  409265 ..  409281 -  -8.1  -2.52676   GAGTGGTCGAATGCA              TCTGATT CGA AATCAGA              AGTCCCTCAACGGGG  64 85
        yyaL  406896 ..  406913 -  -4.1  -3.24329   GAGGGGTAACTAAGA             GCAAAAC ACGC GTTTAGC              TGAGTTGAGACATAA  49 21
       CT355 NONE
        ksgA  404609 ..  404623 -  -2.8  -3.74519   AAGAGTGCTATGAAA               TCCAAG ACA CCTAGA               GCAGACATTGTGATG  51 96
         def  403774 ..  403798 -  -3.6  -3.58522   ACTAGCACTCCTAAA          CACGCCAT TCATATGCC ATAGCGTG          GCGTAAGTATAAGCG  53 101
        SecG  403346 ..  403372 - -10.3  -6.17268   GGATAACAAAAAAAA         CCAAACTAGTT TGTCC AACCAGTTTGG         TTTTTTTTCTTATCG 100 63
       CT343  390987 ..  391001 -  -2.7  -3.67597   GGTTTTATTTAATAA               CGCGC GCCTA GCTCG               AACGCACAAGAGACC  49 171
        rs21 NONE
        dnaJ NONE
      pdhA/B  387442 ..  387467 -  -9.8  -6.06723   TGTTCTAAAAAAAAA         GCGCTCCT-GT TTATC ACTAGGAGCGC         TTTTTGTTGGAAATG 100 54
       CT338  385114 ..  385135 -  -4.5  -3.50832   TTTCAAAGCTAAAGA           GAAGAAAAG CGTA CTTTTTTTC            TAAAACTAGCCTTCT  53 39
        ptsH NONE
        ptsI  382836 ..  382848 -  -4.1  -3.90588   GATGTTCGAATTAAA                CCAGA TTG TCTAG                ATCCTGAAGATCCTG  57 145
        trpC  368018 ..  368038 -    -9  -4.59773   GCCCATGTCTAAAAA            GCCCTCTG TAGAC CAGAAGGC            TTGCTTTGACTTTGT  86 496
     CT326.2  367536 ..  367569 - -15.5  -5.81412   TCGAGTCAAAAAAAA     GCTCTTTACTAGACC TTTA GGTCTAACAAAGAGC      TTTATCATCGTTCGC 100 63
     CT326.1  367215 ..  367242 -  -4.8  -2.88776   TCAAATCTATCAAAT        CTGAAGAGGGAC TGCT ATCCCCCCCCAA         TAACCATTAAACTCA  50 12
       CT326  365495 ..  365537 - -11.4  -4.56775   ATCTGGCTCGAAAAA CCTAATGAGATAGCCAATGA TTC TCATTGGCTATCTCCTCCTG CTCACAAGACTACTT 100 39
        infA  363519 ..  363530 -  -4.4  -2.77569   AAACAACCTTAACGA                TGTC TGTA GACA                 ACACGAGCCTTCGTC  48 7
         tuf  361943 ..  361964 - -12.3  -3.74345   AGCTACACACCCAAA           GGCAAGGCT TTTC AGCCTCGCC            AACACATCACTTAAT  90 41
        secE NONE
        nusG  361009 ..  361036 -  -3.6  -3.21696   TTATAAGAACATAGA        GAATAAG-AATAC ACA GAATTTCTTATTC        TTACTCACTTTCTTG  48 26
        rplK NONE
         rl1 NONE
        rplJ NONE
         rl7  358657 ..  358688 -  -3.8   -5.5112   TCCATTAAGAAAAAA      CCATTGC-AACAGAA ATA TTCTGTTTGCGATGC      CAAACACTAAAAGTT  83 158
        rpoB NONE
        rpoC  350436 ..  350457 -  -9.5  -3.12378   AACGATACTATTCAA           GGGGGTTATG ACT CAT-ACCCCC           TCTCTTTCTCTAGTT  74 55
         tal NONE
       CT312  348752 ..  348788 -  -7.2  -5.61824   CAAAACGGAAAAAAA    CACCCCTTGGGGACGA GTCTT TTGCCTCCAAGGTGTG    ACAGTCATTGATCAC 100 213
        atpE  347441 ..  347456 -  -6.1  -5.72616   ACGCATACAAAAAAA              CTCCG AGTTTG CGGAG               CTTCCATCGTCAACG 100 92
       CT309 NONE
        atpA NONE
        atpB NONE
        atpD NONE
        atpI NONE
        atpK NONE
       CT303 NONE
        valS  337019 ..  337060 -  -4.5  -2.61452   ATCAGCCTAATCAAT TCGTATCGTTGCAAAAGAA CAGC CTCTTTTAAAGCGATGCGA  GTTTATCTAAAATGC  47 12
        pknD  334184 ..  334208 - -14.4  -4.75776   AATCTAAGCCAAAAA          GCCCTTTCCT TTATG AGGAAAGGGC          TTTTTATTTCTTTAT 100 45
       CT296  330125 ..  330136 -  -2.2   -3.7791   GAATTAGTTAGGAAA                TCCC GCTG AGGA                 GAACCTAAGAATGAT  50 2
      mrsA_1 NONE
        sodM  327417 ..  327433 -  -6.7  -2.60075   TTTTTTTTAACCAAT              CAATAAT AAA ATTATTG              CTTGCTCATTTCTAC  56 20
        accD  326390 ..  326425 - -11.3  -2.74496   ATTTACAGAAAAATT    TCATAGAAGGCCCTC TTTTTG AAGAGCCTCCTATGA     TCTTTTATTCGTTAT  78 30
         dut NONE
      ptsN_2 NONE
      ptsN_1  324807 ..  324819 -  -4.1  -2.64705   GATAACTTAATGAAT                TTGAG CTT CCCAA                TTTTTAACAAAAGCT  45 4
       CT289  323538 ..  323572 - -13.1  -5.06735   CATAAATGACAAAAA     GAAAAAGGAGAGC TGTTGCTGT GCTCTCCTTTTTC     TCTAAATATTCCTGA 100 54
        ycbF  320472 ..  320482 -  -2.4  -4.12554   GAAAGAGAAGAAGAA                 GCTG TTT CTGC                 TTTAGCTATAGAAGG  55 58
      lplA_1 NONE
       CT284  315517 ..  315540 - -15.4  -3.26719   TGGACAAAGACCGAA          GGGAGGATCT GTAC AGATCCTCCC           TCCCTATTAGAAGAG 100 41
       CT283 NONE
        gcsH  312895 ..  312911 -  -7.9    -2.924   CAAGGCTTCATAAAT              GGCGGTT AAT AGCCGCC              TTTGCTAGGGTTCTA  64 30
       CT277  308278 ..  308298 -  -8.3  -3.32727   GCAATATTACAGTAA            CTGGAAGAG TAT CTCTTCAAG            GAAGAGCTATGGTTA  69 122
        mraW NONE
       CT271 NONE
        pbp3  301599 ..  301614 -  -5.4  -4.06185   CAGAGAAAGAGCAAA              GACAAG AGAA CTCGTC               TTTTTACTCTTTCAC  65 212
        murE NONE
        amiA  299304 ..  299319 -  -3.2  -3.68351   TTTCGAGCACTTAAA              GGTCTT GTTA AAGCCC               TCCCTCCCCCGGATT  51 39
        ihfA  298743 ..  298774 -  -6.7  -2.67803   TCTTGAGGAAATTTA      GAGTCAAGCTT GCTTACGCTG AAGCCTGACTC       TACGATCGAAAGCAA  56 62
       CT266  297527 ..  297537 -  -2.6  -3.54459   TCAAGCCTTTTCAAA                 TAAA ATG TTTA                 TACTATTTTGTGTGT  47 0
        accA NONE
        msbA  294406 ..  294416 -    -4  -5.02476   AGACTTCTTAAAAAA                 TAAC AAA GTTA                 AGCTCTCTCAAAAAT  74 108
       CT259 NONE
        yhfO  289611 ..  289632 -  -8.8  -4.15453   CAACTCATGTTAAAA           CTTCTGGA TACTCC TCCAGAAG            TAGGCGCCTCTATCA  83 124
       CT255  286424 ..  286444 -  -8.9   -3.4252   CTTTATTTACGAGAA            GGTACGGCA TAT TGCCGCTCC            TGTGACCCTACATAT  73 288
         lgt  283774 ..  283785 -    -3  -5.63103   CCCTAATCAAAAAAA                CTTT GCAG AAAG                 ACAAAACCTCTCCAC  80 249
       CT251  281278 ..  281294 -  -6.7   -3.6608   ACTATCTCAGCTAAA              TAGTTTT GAT AAAACTA              TTCTAATTAAAAAAC  65 67
        dnaA  279859 ..  279883 -  -9.3  -3.31322   CCGAACGGTGTACAA         GGAGGC-GGC GCAATT GCCTGCCTCC          TACCTCTAGTCTTCT  75 31
        glgP  276860 ..  276878 - -11.8  -3.90588   TACTTCTCAATTAAA             GAAGGGAA TGT TTCCCTTC             TTTCTTCTAAGAAGT  90 32
       CT244  271887 ..  271897 -    -4  -3.86897   TGCAGGTTCTACAAA                 GATT GGC AATC                 ATGTAATTATCGGTG  57 273
        fabH NONE
        fabD NONE
        fabG  264052 ..  264073 -  -6.7  -5.90981   CTATAGCAAAAAAAA           TCTAGCTTT AAAT AAAACTAGA            GTAACCAATCCCTAC 100 256
        acpP  263647 ..  263677 - -12.6  -5.85737   AGATCAATAAAAAAA       CCCACAGTTACCTT TGG ATGGGAACTGTGGG       CCTAAACTCTTTGTT 100 50
       CT229  255436 ..  255450 -  -6.4  -4.04209   GCAAATCATTATAAA               TCCGCA ACA TGCAGA               ACTAAAGCGCCGTAA  71 89
       CT228  254632 ..  254642 -  -3.2  -3.69934   AAACAAGATGCGAAA                 GCAA GGT TCGC                 TATGTTTGGAAACAA  51 157
       CT227  254066 ..  254078 -  -3.4  -3.82321   TACCCAACCAAAAGA                TGTC TAAAT GACA                AAAAAATAATCGTAT  53 49
       CT226 NONE
       CT225  252925 ..  252946 -  -5.2  -3.99228   TAAGGTAAAAGAGAA           GCTTTCCT CTAAAT AGAAAAGC            GTATCGTCAACTCTT  61 68
       CT224  252453 ..  252466 -  -2.3  -2.82909   CAAACAGATAAATAC               CCCTA ATCA TTGGG                AAAAATTGAGTGTAG  41 14
       CT223  251218 ..  251237 - -12.2  -6.08563   AAGAGAGAAAAAAAA            GCCTCTTC ATAA GAAGAGGC             TTTTGCTCGGCAAAC 100 40
       CT222 NONE
     CT221.1  250510 ..  250522 -  -3.5  -3.23274   TTGTTCACAACGCAA                TTTTT TTC AAAAA                ATCCAATAAAGCCCT  48 57
        yqfU  249353 ..  249389 -  -2.9  -4.82901   GTCCCCTTATAAAAA    GATGGGAGAACCCCC GCTAATG GGAGGTTCTCTTTTC    GTTGATTACTTCATG  65 5
       CT214  241439 ..  241449 -  -3.2  -4.12532   TTGTTTAGACATAAA                 CCTC TCA AAGG                 AAAGAATCTAACAAG  57 106
        rpiA NONE
       CT212 NONE
       CT211  239275 ..  239291 -  -3.7  -4.87291   CACCCGAAGGAAAAA              TCTTCCA AGC TGGAACA              CTTTCAGGAAATCCT  70 416
        leuS NONE
        gseA  234105 ..  234121 -  -6.5  -2.78596   GATCTGTTTATTAGA              GGATTCG TAC CGATTCC              CCGGACCGTTACAAT  55 378
       CT195  219497 ..  219508 -  -4.4  -5.09245   CGAAAACGACAAAAA                GTCT TCCG AGAC                 TCTTAAACAAGAGTC  75 264
        mgtE  217862 ..  217888 - -10.2  -5.14477   GACATAGTGAAAAAA         GCCCGAAGAAAA CCT TTGTCTTCGGAC         TCACCCACTATTTGA  93 33
         tgt NONE
       CT192  215732 ..  215748 -  -4.4  -2.90901   ATATGCGCAAGCACA              CCTTCC TTCGC AGAAGG              CTCAGGAAGAAGGCT  49 128
       CT191 NONE
      gyrB_1 NONE
      gyrA_1 NONE
         tdk NONE
      dnaX_1  208902 ..  208916 -  -2.9  -3.59979   CCGGCCGATTGTAAA               TTAGA GATGT TCTAA               CTTCTTCTTCGATTA  49 22
       CT181  202586 ..  202608 -    -5  -2.87003   ATTATCAAAAATGGA           TTTTTTCTGT GCG AAAGAAAAAA           ATCTATAAAGATACA  50 28
        tauB  201526 ..  201541 -  -4.7  -3.55563   ATTTCACCCTGTAAA              GAGAG CTTTTC CTCTC               TTGAAAGCTTATGTA  57 95
       CT179 NONE
        dsbG NONE
        dsbB  198458 ..  198492 -    -3   -3.0395   ATAGACGTCCCAAGA     TAGCAACGAGAT GTATTATTTTG ATTTCGTTGCTA     ACACAAGCAGACAAG  43 6
       CT174 NONE
       CT173 NONE
     CT172.1 NONE
       CT172  194853 ..  194886 - -13.3  -3.23711   TGGATAATTTATGAA     TATGAAGCCCAGATA TCGA TGCCTGGGCTTCATA      GTTGTCTGTATAGAT 100 230
       CT162  185109 ..  185122 -  -5.9  -3.53012   CGTTGTTCTTGGAAA               GCGAC CTTA GCCGC                GTTTCGCGTTTTAAC  60 104
       CT161 NONE
       CT160  183781 ..  183803 -  -9.2  -4.04206   CTATTGTGAGAGAAA           GAGGCAGA GGGATGG TCTGCCTC           CGCGAGAACTTAGAA  82 35
       CT159 NONE
       CT158  182011 ..  182048 -  -3.7  -3.79482   AAGATTATAAGATAA   TTGTCTTTTTTTTCTAA AAAG TTAGAAAAAGAAAAAAA    TCCTTTATAAACAAG  55 53
       CT157  180671 ..  180691 -  -3.4  -3.06696   CGCTTTTTCAATATA            GTTTATTT GTTAA AAACAAAC            ACTTTATTTTAACAA  46 72
       CT156 NONE
       CT155 NONE
       CT154  178141 ..  178157 -  -2.2   -4.7497   CTTAGTCATTAAAAA              CTCTCC GGGCT GGACAG              TGATTGACACCCTAT  64 188
       CT153  175500 ..  175532 - -14.9  -4.17023   GGAACTAGCTGAAAA      GTGCCACCGAGAAGA GAT TCTCCGCGATGGCAC      CTTAATGCAGCGACA 100 195
       CT149  171779 ..  171800 - -14.5   -4.7033   TAATGGAAGAGAAAA           GAGAGGCTG AACC CAGCCTCTC            TACGAAAACAAACTA 100 41
        mhpA  170036 ..  170056 -  -8.2  -6.01369   GAAAGAATAAAAAAA            GGGGGGCT GCTAA AGCCCCCT            TTTTAGTTAGGATAC 100 62
      oppA_1  155574 ..  155588 -  -2.1  -4.82667   GGAGGATATTAAAAA               GCATA TCGCT CATGC               CCAAGAGTTAGGGAT  66 257
       CT133  150371 ..  150383 -  -3.5  -3.93817   CAGATCTTAAAAAGA                TTTTA AAC TAAAA                AGAAGATTTTTAATT  55 55
       CT132 NONE
       CT131  145648 ..  145660 -  -6.3  -2.87003   CGATGAATAAGATTA                TTCTG TTT CAGAA                ACTTCCCACGGAAGA  54 10
         adk  143291 ..  143314 -    -9  -3.61175   GAGACATCACAAAGA          GGACTAAAAA GAGG TTCTTAGTCC           TTGTTGAACACGACT  74 67
        ydhO  142401 ..  142420 - -10.8  -4.36914   GTGCGTTTCAGAAAA            GCCTTCTT TCAA AAGAAGGC             TTTTCTATTTTTAGG  90 14
       CT120 NONE
        incA  136780 ..  136797 - -11.3  -4.72272   TTCGCGTAGGAAAAA             GAGGAGG GAGA CCTCCTC              TTTTTTTTTATTTTG  91 145
        pepF  128403 ..  128419 -  -3.7  -3.60214   ATTTGAACGATAGAA              CGTTC AGAGGAA GAACG              ATAGCAAAGTCCTCG  53 94
       groES NONE
       groEL  126280 ..  126304 - -12.2  -5.86332   GGAATCTAAAAAAAA          GCCTCGTTCC TTTTG GAAACGAGGC          TCGAAGAATCTATTT 100 57
       CT109  125056 ..  125067 -  -5.8  -3.09516   TTCTTTAGGAGTTAA                GGGA GTCT TCCC                 AGAAATGGAGGTTCA  55 378
        yceC  122482 ..  122519 - -13.5  -2.68823   GGGGCTTTATATAAT   GAGACCGAGCTTCC-CAT TCT AAGCGGAGGCTCGGTCTC   TTTTTTGTATCGGAT  91 41
        fabI  118954 ..  119002 -  -3.5  -3.35197   GGTGAGAGAGAGGAA GTGAAGAAAATTATGGATAGATT TATTC AATCT--CCAGAAGTTTCTTCAC AGGTAACCATGAATT  49 341
       CT101  117209 ..  117227 -  -4.6  -3.96542   GGAAAGAAATTGAAA             TGTGTAGA GAC TCTAGACA             GCCTCAGGTAGTTGT  61 138
         rs1  113902 ..  113921 -   -10  -2.55818   AATAATGCTAACGGA            GCAGAGCC CTAG AGCTCTGC             TCTTATGTTTGCTCT  73 69
        nusA NONE
        infB NONE
        rbfA NONE
        truB NONE
        ribF  107525 ..  107555 -    -4  -4.08767   CCTATCTGTGTAAAA       TTAGAGGAAGAAAT TCT ATCGCTCCCTCTAG       AGGAACGACAAGATT  61 375
        yscU NONE
        lcrD NONE
        lcrE NONE
        sycE NONE
        malQ NONE
        rl28   99519 ..   99559 -  -9.1  -3.23332   CAGGGAGACAATAGA  TATACGCATGCTGAGGGAA AAT CTTTCTCAGCATGCACATA  GGAGACTAAAAACCC  72 31
       CT085   97710 ..   97720 -  -3.2  -3.62096   GGTTATTATGGGAAA                 TAGC TAT GCCA                 GCGAGAAGAAACAAG  51 5
       CT084   96255 ..   96285 -  -3.3  -3.96148   TCTTGGGATGATAAA      TCCGAGCGCTCTAA GTCA TTAG-GATCTCGGA       TTACCAGAAAATCTA  56 185
       CT079 NONE
        folD NONE
        yojL   90662 ..   90672 -  -5.4  -4.21322   GGAACAGAAATTAAA                 TCTC TGC GAGA                 TCATGGTGGAAATTT  65 346
        dnaN NONE
        recF   88044 ..   88063 -  -5.1  -4.78266   AAATAAAACAACAAA            GTTTGTT TCAATT AACAAAC             AGTTTTTGCGAAGGA  72 45
       CT073   86561 ..   86573 -  -2.6  -3.90464   CTCGAAAGAATAGAA                GCCG AAAAA CAGC                GGATTTCTTTAGGCA  53 400
       CT066   78327 ..   78353 -  -6.7  -4.57569   GTATTTCTTTAAAAA         GTCGTGAAA AAATTTTGA TTTCACGAC         TCCCTATTCCGGCTG  77 264
       CT065   76601 ..   76624 - -11.7   -5.2894   AAAGACAAAAGAAAA          GCCCCGTCC GAGATA GAACGGGGC           TTCTTTTTAGAGAAT 100 56
        lepA   74609 ..   74629 -  -9.7  -4.27842   AGTATAAAACAAGAA            GGCCCAGTA AAC TACTGGGTC            TTTTTTATGAAGCAA  86 57
         fer   68615 ..   68625 -    -4  -3.89346   TCCGGAGGCTAGAAA                 GTTA TCT TAAC                 GCAGCCACCTTTAAT  57 8
       CT058   67381 ..   67418 -  -7.9  -3.26947   TAAGCTTTAGATCAA   TTTAAAGGAAGGTCTCC ATGG AGAAACTTCCCTTTAAA    AATTGTTTATAAATT  67 32
        gcpE NONE
       CT056   64627 ..   64643 -  -6.5  -3.74792   GATTATAGACGGAAA              GGAAGCC GTA GGATTCC              TTGTGAATGTTAAAG  65 107
       CT053 NONE
      hemN_1   58971 ..   58991 -  -2.7  -3.37895   TTTAATATAGATTAA            TTTTTATTT TGA AAATGAAAA            AGAAGAAGCCATGAT  46 8
       CT051   57333 ..   57345 -  -4.1    -4.431   GATTTAGTGATAAAA                TCGGA TCC TCCAA                ACCAAAAACCTTTTA  64 38
       CT050   55599 ..   55613 -   -10  -3.07291   AACTATCTGAGTTAA               GGGAGA GAA TCTCCC               TTAACATTTTATACT  76 56
       CT043   48035 ..   48063 - -15.5  -3.35224   AGAGGGGCTTAAACA        CAAAAGGAAGAGA GAC CCTCTTCCTTTTG        TTGTATGATAGCAAA 100 45
        glgX   45935 ..   45958 -   -11  -4.72272   GCTTGGTAGCAAAAA          GACCCATCTC TAAT GAGCTGGGTC           TTTTTTTTATCTAGA  91 32
         dcd   43241 ..   43254 -  -3.1  -3.25202   TAGGGTTAAACAAAC               GGAAT AGTA ATCCC                TTGTTGTTTTTGATA  48 2
       CT038   42755 ..   42781 -  -4.4  -2.60075   TGGGTTCGAACCAAC         GACCAATGGATT AAC AGTCCACTGCTC         TACCGCTGAGCTACT  47 109
       CT037 NONE
       CT036   40902 ..   40914 -  -2.7  -3.78934   GGCGCGCTATAATAA                TCTTC TTG GAAAA                CCTGCAGCTATTGTC  52 203
        ytfF   38875 ..   38887 -  -2.7  -4.67011   AAGTCCATGGAAAAA                TGAAA CTT TCTCA                GAATGTTTTTAGAGG  62 128
      recD_1   36392 ..   36417 -  -8.3   -4.0641   CTTCACGGAGAGAAA         GAGGGGTTTCA TTTA TAGAACCCCTC          TTTTTTTTTGTGCAA  79 110
       CT021 NONE
        lepB   24567 ..   24587 -  -9.8  -5.53991   CATTGAGCAAAAAAA            GAGGTCTT ATTAA AAGACCTC            TTTTTTTTTGCTTTT 100 39
       CT018   19867 ..   19890 - -12.6  -2.76046   GCAAGTTCAATAGGA          GTCTTGTTAC TTAG GTAACAAGAC           TCTTCTTCTTTTTTC  90 48
        phoH   15746 ..   15757 -  -4.4  -4.42386   CTGTTATGCAGAAAA                GAGA GCGG TCTC                 TATTGGTAAATACGG  66 391
        ybbP NONE
       CT011 NONE
        htrB    9696 ..    9707 -    -3  -4.25056   CATGGGAGGAAGAAA                TTCT CCTG AGAA                 AGCGATCCGTAGTTG  61 109
      rnhB_1    8071 ..    8090 -  -6.4  -3.96148   TTTGGCCAGGACAAA            GCCTCAAA ATGT TTGGAGGC             TATTCCGTAGGGAAT  67 152
       CT006    6295 ..    6307 -  -3.4  -4.35042   TCTAGTATAAAATAA                CCAA AGAGA TTGG                AGGGAGATAATTTTT  60 87
       CT005    5086 ..    5117 - -14.6  -4.03183   AGGCATAAAAGAGAA      GAACCCTCTTCATA AAAC TATGGAGAGGGTTC       TCTTTTTAAAAGGCT 100 58
       CT001    1209 ..    1247 -  -9.6  -5.14563   GTTTGTAGCAAAAAA   CTAAGCCCACCAAGAAGA AAT TCTCTTTGGTGGGCTTCT   TTTTTTATTCAAAAA   0 99
