# Supplementary material for: Rapid, accurate, computational discovery of Rho-independent transcription terminators illuminates their relationship to DNA uptake
Source: Genome Biol. 2007 Feb 21;8(2):R22. doi: 10.1186/gb-2007-8-2-r22 (PMC1852404; doi:10.1186/gb-2007-8-2-r22)
Supplement: Additional data file 4 — Best terminators found downstream of each of the genes of the 343 organisms studied. [file gb-2007-8-2-r22-S4.zip › Chlamydophila_abortus_S26_3.bag]

        hemB    1453 ..    1464 +    -3  -5.26119   GTTGGTATCCGGATC                CATA TATG TATG                 TTTTCTTTTTAAAAA  75 335
      CAB004    5430 ..    5450 +  -3.3  -3.00863   CAATCTTTGTTACAA            TACGAAGGA ATT TCTTTGGTA            TGAGTTTTTTTCATC  45 155
      CAB005    6701 ..    6725 +    -8  -4.87893   ATCTACTCATAATGA         TA-GCGCAGAT GCAT ATCTGCGCGTA          TTTTTCATTCACATT  88 83
      CAB006    8082 ..    8096 +  -4.2   -3.6249   TGGATGTAAATGGCA               CCTTGA TAA TCCAGG               TTGTGCTCTTTTATG  54 163
      CAB009   15847 ..   15861 +  -6.4  -3.62613   CTAGTGTAGACAGCA               GGAGCT AGC AGCTTC               TTCCTTCTCTTTTGT  64 65
      CAB011   17691 ..   17718 + -10.7   -4.9251   CTTCCAAAAAGAGAG        GCGTCAACTAT TCTTTT ATAGTTGGCGC         TTTTGGTTTTTTATT 100 55
      CAB013 NONE
      CAB014   21730 ..   21756 +  -7.4  -6.38655   AAATCTTTAAAAAGG         GCTCATATCT AATTAAA AGATGTGAGC         TTTTTTTTTATCTTT 100 55
      CAB015   23764 ..   23788 + -11.5  -5.71983   AGACTGCTTCAAAAG          CCTGTTCTGTA TGG TGCAGAGCAGG          TTTTTTTATGCTTAG 100 64
      CAB017 NONE
      CAB018   29646 ..   29656 +  -5.4   -2.6462   TTTGTGAGGAAGAAC                 CTTC GAA GAAG                 ATCTTTCCATCAATA  51 93
      CAB028   39187 ..   39207 +  -5.5  -4.04474   AAAATACTCTAGGCT            TTCATCG TTAACTC CGATGAA            TTTGTATGCAAGTGT  65 75
      CAB029 NONE
      CAB030 NONE
      CAB031 NONE
      CAB032 NONE
      CAB033 NONE
      CAB034 NONE
      CAB035 NONE
      CAB036 NONE
      CAB037 NONE
      CAB038 NONE
      CAB039   47891 ..   47915 +  -4.3  -2.99259   CTAAACGTATAATTG          TTTCGTATGGA TTG TCAATCCGAAA          TACTTCTTCTGCATC  50 37
      CAB040 NONE
      CAB041   52204 ..   52246 +    -5  -5.64873   TATTTCAGGGGGAAA GCCAAGAAAGCATC-GTCG GCCGTA TGATTGTTGTTTTCTTGGC TTTTTTGTTCTTCAA  88 101
      CAB049 NONE
      CAB050   64416 ..   64450 +  -6.4  -4.53349   TTCTTTTCTAAACAA     GTGTGAAAGTTAAAGC TTT GCTTTTTCCTTCACGC     TTTCTTTAATGCTTC  76 225
      CAB051 NONE
      CAB052 NONE
      CAB053 NONE
      CAB054   69436 ..   69448 +  -3.3  -4.54753   CATATCTAGACGATA                GATCC TGT GGTTC                TTGTTTTTCATATTT  64 191
      CAB057   72084 ..   72095 +  -5.8  -5.42265   GTTCTGGGATAGGTC                CCTG AAGG CAGG                 TTTTTTGTCGTTTAG  89 120
      CAB060 NONE
      CAB061 NONE
         pgk   77574 ..   77586 +  -3.5   -5.3472   TCTATTTATTATTAA                TTAAT TAT ATTAA                TTTTGTTTCTTTTTT  76 384
      CAB063 NONE
      CAB064   80510 ..   80520 +  -3.2  -2.70232   GCAAGAAAAACGTTA                 GGAC CTT GTTC                 TCCTATGATGTTAGA  43 163
      CAB065   81697 ..   81712 +  -6.2  -2.72511   TTTTTTATTCTGTTA              TAGAGA TGGT TCTCTA               CTTTGGAGAGGTAAG  54 43
      CAB074   88693 ..   88711 + -10.4  -3.21416   TAGCGTAAATTAAAC             GATCTTCT TCT AGAAGATC             TTGCTGCTCAGCATA  75 498
      CAB077   93794 ..   93810 +  -5.9  -3.52341   TTTAATTTTGCTCTT              TATCCGA ATT TTGGATA              TTCTACTCTTAAAGT  61 36
        hisS NONE
        aspS NONE
         mip NONE
      CAB081   98298 ..   98315 +  -7.7  -2.83701   AAGAAACTCCATATT             GTTCTGC TGGA GCAGGAC              TGTCGTCAATATTTA  62 141
      CAB083 NONE
      CAB084 NONE
        dnaF  101674 ..  101684 +  -6.8   -5.2189   AGAGAGCGTTGTCTC                 TCCC TAG GGGA                 TTTTTTAATGCTTAA  86 166
      CAB086 NONE
      CAB087 NONE
        lpxC NONE
        fabZ NONE
        lpxA NONE
         fmt  107011 ..  107021 +  -2.6  -3.40403   GTTATAATTGGGGCT                 TAAA ATC TTTA                 TTCTGCTAAAAAAAC  46 86
      CAB092  108065 ..  108097 + -16.6   -4.1552   ATTTCGCCAATATTG      TAAATCGCTTCTAG AAAAC CTAGAAGCGATTTA      TTTATTAGCGAACTA 100 56
        rplC NONE
        rplD NONE
        rplW NONE
        rplB NONE
        rpsS NONE
        rplV NONE
        rpsC NONE
        rplP NONE
        rpmC NONE
        rpsQ NONE
        rplN  113517 ..  113527 +  -2.4  -2.74144   AAATTAGTTCTTTGG                 CTCC TGA GGTG                 ATTTAAGGATAAGAA  40 9
        rplX NONE
        rplE NONE
        rpsH NONE
        rplF NONE
        rplR NONE
        rpsE NONE
        rplO NONE
        secY  118219 ..  118233 +  -5.7  -2.75957   CTTTAAGGGAGGCCC               TGCGT ATGCC ACGCA               TCATTGGAATTGATA  52 76
        rpsM NONE
        rpsK NONE
        rpoA NONE
        rplQ NONE
        gapA NONE
      CAB116  122468 ..  122509 +  -6.1  -3.34894   TCTTCTTTCCCAACA GAAGATGAGTAACGAT-TCT TTA GGATATTTTTACTCGTCTTC TCTTTGAAAACCATT  59 14
      CAB117  123883 ..  123905 +  -2.1  -4.11884   GGAATCACAATGCGG           TTCTTAG AAATCTTAC CTAAGAA           TTTCTAGTTGTAATT  53 19
        ruvC NONE
        ruvA NONE
         ndk  125746 ..  125757 +    -3  -3.72576   GGTTTTTAACTTATT                GAAA AAAC TTTC                 TTTAGTAGGGAACCA  50 149
      CAB124  131262 ..  131280 +  -3.1  -3.41073   AGAATCTCGAAGGAA             CAGCTTG TGTTT TAGGCTG             TGTTTAGCTACAATG  48 78
        npt2  133102 ..  133115 +  -9.5  -5.19251   ATACTATGATTTAAA               GGGCG TTTA CGCCC                TTTTTATTCATATTC 100 32
        sohB NONE
        polA NONE
        coaE NONE
         rho  138900 ..  138925 + -13.5  -2.69259   TGAGAATCCTGAAGC         CTACAGTCTTA ACCA TAAGACTGTAG          ATCTTGTTCTCCATA  88 90
        pyrE  140026 ..  140036 +    -4  -4.04149   GCCATAGCTTCTACA                 CTTT TAA AAAG                 TTTATAATATGATTC  58 8
        glgC  141550 ..  141561 +  -4.4  -4.09243   TACTTTTCCTGTTTT                TCTC TATC GAGA                 TTTTAGCACGATATC  61 66
      CAB133 NONE
      CAB134  142980 ..  142997 +  -4.9    -5.055   ACAGCTAGTATGTTT             TCTGTTT TGAT AAACAGG              TTTTTTAGCCCTTAA  76 78
      CAB135  144039 ..  144059 +  -5.5   -2.8655   TACTCTTTTTCTATT            TCATAAAGA GTT TCTATATGA            TCTGATGTAAATCCA  52 184
      CAB137 NONE
      CAB138  146538 ..  146550 +  -6.3  -3.02144   TACAGGGGGTTCTTG                CTCTA GAG TAGAG                TGTTGGGAAGACTAG  56 244
      CAB139  147745 ..  147768 + -15.4  -2.83271   TCTACTTGTGTTGAT          GAAACAGGGG GATG CCCCTGTTTC           TCGTTGTGAACATCC 100 45
      CAB140 NONE
      CAB141 NONE
      CAB142  154016 ..  154035 +  -6.4   -3.2918   CTGTTTTCCTGCACA            GTAATGGC GTTC GCCATGAC             TTCCTATGACTCTGT  60 79
      CAB146  159289 ..  159308 +  -3.6  -2.60688   GACATTGAATACGTC            TTTCAGTA AAGC TACAGAAA             CTTCTAGCATAATTA  45 271
      CAB149  161036 ..  161062 +  -3.1  -4.80656   GAAGATCTTGAAATC        TCTTTGCATGCA CGAG TGCGTG-AAGGA         TTTTCTCTTCTTCGT  67 127
      CAB154  167782 ..  167794 +  -3.4  -5.03145   GATCGGAGATTCCGT                TGCT TCTGC AGCA                TTTTTTACAAGATTC  72 275
      CAB158  170741 ..  170767 +  -3.9  -4.15833   GTTTTTCTGCATTAA        TAT-CTCTTGAA TGTA TTCAGGAGGATA         TTTTCCCCTACTAAT  61 112
        prfB NONE
      CAB164  175674 ..  175690 +  -9.5  -4.72272   TCCTCGTGAGTATTC              TCGTTCT GGA AGAACGA              TTTTTCATGGGAAGA 100 461
      CAB166  176529 ..  176563 +   -16  -3.04269   TATACCATAATATGG     CCTAAGGCTTTTCT AGATTAG AGAAAAGCCTTAGG     TATCTATAGTCTACG 100 21
      CAB168  180942 ..  180952 +  -5.4  -2.65112   GAAGTGAGGACAGAG                 CTCT TTG AGAG                 TGATATCAATAGCTT  51 214
      CAB174  187103 ..  187140 +  -5.1  -5.28826   CTGGTGTCATGTGAT   TTAATCTACCCTAA-AGA CAC TCTCTTGAGGTAGATTGA   TTTTTTATGAAATTT  84 22
      CAB175  191561 ..  191586 +  -9.2   -4.8622   AAAGAGGAAAGAAAA         CAACAATAAC CCTCAA GTTATTGTTG          TTTTTGGTTCAGAAG 100 17
      CAB176  193775 ..  193787 +  -4.9  -2.77332   ATTTTAAATTCGTTC                TTCTT AAA AAGAA                ATATTTAATTTAAGT  50 366
      CAB177  195401 ..  195418 +  -4.1  -4.65747   TTGGGGGGAGTGGCT             TGCGTTC AAAT GAACTCA              TTTTGTTAAAACTTC  66 393
      CAB178 NONE
        gltX  198414 ..  198433 +  -6.5  -3.35597   GCTTTCTTTATCACA            CAGTTGT CGCTAT ACAACTG             TCTTTAACCAATCGC  62 457
        omlA  198956 ..  198992 + -11.7  -3.86897   TACTTAAATTGGTTA    GGTAGTTAGGAGGTAAA GTA TTTCCCTGCTAACTGCC    TTTATGAAAAATAAA  91 60
        cmcB  200804 ..  200829 + -14.1   -5.7827   TGTAAACGAAAAAAG         GCCGTCCTAGA GTTG TCTAGGATGGC          TTTTTTGTTTCTCTT 100 69
         srp  201637 ..  201653 +  -2.3  -4.23379   GATCTTTGACTTCTT              CTAAAAA GAT TTTATAG              TTCTTATTTTCACTT  56 209
      CAB185  204952 ..  204986 +  -2.3  -3.51573   AAGCCGTTTTTGTAA     TTCTAAAACTGAAAA ATATC TTTTCGATATTAGAA     TAATTTTTTTGAATA  47 62
      CAB186  205472 ..  205485 +  -6.7  -3.75911   GATACGGGGCAAAGC               GTCCT AAGT AGGAC                TATTCTTTATTTAGG  66 15
        rpsG  206038 ..  206055 +  -2.7  -3.27525   AAGAGGCGTAACAAG             TTCATGA GTGA TCAAGAA              TTCGATTTAAGCAAG  45 64
      CAB188 NONE
        rpsJ NONE
      CAB190  209891 ..  209910 +  -3.6  -4.09864   TGTCCCCGTCAGAAT            TAG-CTTGG AAA CCAGGACTA            TTTTCAAAGATAACT  56 399
        rplU NONE
        epmA  211707 ..  211738 +  -8.8  -4.98672   AAGTTTGTCTAGCAA      GCTCTATTTTTTGC TTAT GCATAAAATGGGGC       TTTTCTATTTTTAAC 100 64
      CAB194 NONE
        thiE NONE
        thiM  217179 ..  217225 + -10.5  -2.69151   AACTGAATCTTGTTG AGTTGTGTAATTGTAGAACCTA AATC TAGATTCT-CAATTACACAACA TGGTCTCTACAAAAA  76 59
        ribC NONE
      CAB209 NONE
      CAB210  232048 ..  232061 +  -2.5  -5.85011   AAAAATATATGTGAT               TTTTA TATA TAAAA                TTTTTTTAATTTTTC  85 123
      CAB211 NONE
      CAB212 NONE
      CAB214 NONE
      CAB215  237072 ..  237086 +   -10  -3.58542   GTAGCCTTACGGCCC               CTGGAG TTT CTCCAG               TATCTTTTCTTATGA  80 339
        glyA NONE
       clpP1 NONE
        dapF  243781 ..  243803 +  -3.6  -2.52896   TAGAGCATATCGAAT           TTTTTATTGA ATT TGAATAAAAA           TAGATTCAAAAATCC  45 38
      CAB224  244932 ..  244947 +  -7.6  -5.32565   AAATAGTCGCGGCTC              CGAAAG CGAG CTTTCG               TTTTTTCCTTACTTG  90 65
      CAB241 NONE
      CAB242  263840 ..  263852 +  -2.7  -2.54586   ATCTCAGGAGTAACC                TTTTG CAT CAAGA                ATATTGGATTTTAGA  41 28
      CAB243  264200 ..  264223 +  -4.6  -3.83375   TATCTTTAAAGATTA          TAGAACGGAA TTGT TTGCGTTCTG           TTCTGTTGATTTTCA  59 93
      CAB246  267423 ..  267448 +  -7.7  -6.10295   TTTTGCAGAGAAGAA         CTGCATCTT-CA TAT TGTAAGGTGCAG         TTTTTTTTATATTAA 100 66
      CAB247  269187 ..  269197 +  -6.8  -3.38326   AATTGCTTACCCACT                 CCGA ACC TCGG                 TTCGTTCCCGTTGTG  62 160
      CAB249 NONE
      CAB250 NONE
      CAB251  274420 ..  274442 +    -5  -5.13521   TATTTTGTTTGTTAG           TTTCTTTTTA AAA TAAAAAGGAG           TTTTTTCAATAATTT  79 301
      CAB252  276132 ..  276161 + -18.1  -3.76402   CACATGTTGTCTGTG       CTCACCTTCTTGT TTGC ACAAGAAGGTGAG        TTTCGTCGCTAAGGT 100 76
      CAB256  281769 ..  281780 +    -3  -4.63172   TATAAGAATAGATTT                GTTT TTAT AAAC                 TTTTATAATTTGATC  62 131
      CAB257  282519 ..  282529 +  -6.8  -4.40123   TCTGAACTTATTCCC                 GCAG AAT CTGC                 TTCTTCTTTTTCTTA  76 36
      CAB258 NONE
      CAB259 NONE
      CAB260 NONE
      CAB261 NONE
        glgB  289338 ..  289358 +  -6.3  -2.70731   CACGTTGATTTTCCA            TGTTGATTT TGT AAATTAACA            ATCTTCTATTTAATT  54 7
      CAB263  291261 ..  291279 +  -2.4  -3.50393   GATGTCTTTGCCGAT             GCTTTTGA TAC TTAGAGGC             TTATCTAAAATAGAG  47 11
      CAB264  293509 ..  293537 + -11.1  -4.84918   TAAATAAGGACTTAA        CAAGGCTATAGAG TTG TTCTACAGCCTTG        TTTTCTATTTCTAAA 100 34
        gatC NONE
        gatA NONE
        gatB  335214 ..  335249 + -17.2  -5.10933   GTATCTAAGGGAACG    GAGGCTCTTTTGACGTT TTT AACGTCAAAAGAG-CTC    TTTTATTTTGCCTAC 100 78
      CAB292  340490 ..  340503 +  -3.8  -4.08767   AAACGATTGACCGTG               CGCA TCCCAT TGCG                TTTTGAAGAAATCCG  59 335
      CAB296  344781 ..  344795 +  -3.4  -5.46698   TCTGTCCCCCTGAGA               GGGTGC TTA GGGCCC               TTTTTTAGTTTTACG  79 76
      CAB297  345855 ..  345871 +  -8.1  -2.52676   TCCTTTAAGAGAACT              TCTGATT TCG AATCAGA              TGCATTCGACCACTC  65 146
      CAB298  348371 ..  348387 +  -3.7  -3.22995   GATTTCTTCTCGAAG              TGGTCAA AAT TTGGTCA              ATTTCTTATAGTTAG  48 69
      CAB299 NONE
        ksgA  350520 ..  350532 +  -3.5  -3.96892   AAGAAATTGAAAGTC                TAATA TGG TATTA                TTTCTCGTCAAGATT  55 176
        tpiA  355821 ..  355841 +  -3.3  -4.62302   GAATTTTCATCGTTA            GCTAGTAAA AAT TATATTAGC            TTTTTGGCCATGTTG  64 25
      CAB306  356397 ..  356424 +   -10  -2.64938   AGATGGAGAAGAAAT        CTCTAGCGAA TAGAAAGC TTCGCTAGAG         GTTATCGACTTTTAC  74 13
         def  357345 ..  357362 + -11.3   -3.8637   TTTCAGGTAAAAGAA             GAAGCGG TTAT CCGCTTC              TCTTTTCTCATATAC  90 150
      CAB316 NONE
        rpsU NONE
        dnaJ NONE
      CAB319  374060 ..  374078 +  -4.4  -3.71552   CAATCTTTGTCTATG             CGCCCGAT TAA AGCGAGCG             TTCTGTTAATCACAT  57 508
      CAB323 NONE
      CAB324 NONE
      CAB325  379313 ..  379326 +  -2.4  -4.77036   GCTGATCCCACTAAA               GAAG GGGAAG CTTC                TTTTTGATGCTGAAC  64 396
      CAB328 NONE
      CAB335 NONE
      CAB336 NONE
      CAB337  391102 ..  391112 +  -2.6  -2.61274   TGAAGAGTTAATAAC                 TTTA ATT TAAA                 ATTACTTAAGCTAAA  41 60
      CAB338 NONE
         dut NONE
      CAB339 NONE
      CAB340  393790 ..  393811 +  -3.7   -3.2963   TTGTTGTTATGGTGA           TCTCATAGG CTGA TCTAGGAGA            TTATAGCAGCATGAT  50 92
      CAB341  395260 ..  395287 +  -5.6  -5.92337   CAGGTATAGACGTAA        GAGACAGAACTT CATT GGGTTCTGTCTA         TTTTTTTTCGTCTAT  91 57
      CAB342  397154 ..  397178 +  -5.7  -4.48713   AGCATGAGAAAGAAA          GTATCCTGTTA GTG TACCGGGGTAC          TTTGTTGTTCGTAAG  70 41
        trmU  399803 ..  399816 +  -2.4  -4.82901   TCCAAATGGATAATT               TCAG ATAACG CTGA                TTTTTCTAAAGGACG  64 313
      CAB347 NONE
      CAB348  404377 ..  404397 +  -8.4  -2.82742   ATACAATCCTACTGG            GAAAAGAG CCCTT CTCTTTTC            TGGTTCTCAGGGGAT  66 49
      CAB349 NONE
      CAB350  406915 ..  406925 +  -2.6  -5.09426   TTCAAAAAAATATTG                 TATA GTT TATA                 TTTTTTGAACTTGGA  70 53
      CAB351 NONE
     CAB351A  407692 ..  407714 +  -6.2  -5.68039   GTTTTGGTCTTACCA           GTACGCTGCG GAG CTGAGCGTAC           TTTTTTTATAGGTTT  95 72
        mraW NONE
     CAB361A NONE
      CAB362  418885 ..  418895 +    -4  -5.64873   GTGCGGGCAAGAGTT                 TCTA AAA TAGA                 TTTTTTATTATTCAA  85 294
        murE NONE
      CAB364  421847 ..  421863 +  -2.3   -3.9281   TAGATATGATACGCA              TATACTT CAA AAGTTTA              TTATTTAGGGCTACT  51 336
        ihfA  422256 ..  422298 +  -5.7  -2.96752   CTTTTATCTAATTTA TCAGGGTCAAGTTTTTAGG ATGTA CTTAGAGGCTTGACTCTAA AGTTTTTTGTTATTA  53 55
      CAB366  423592 ..  423615 +  -2.5  -4.82901   ATAATTGTTTTTTAA          GGATTATTT GTATTA AAATTATCC           TTTTTGTAAGAGGAG  65 80
        accA NONE
      CAB368  426889 ..  426909 +  -4.7  -2.96164   CGAGTTGATTAGGAA            TATCTTTGC TCA GCTGAGATA            CTTTATCAATAGTAT  49 365
      CAB374  431173 ..  431189 +  -5.1  -5.01546   GCCCCACTTTCTTCC              TGCTTCC CAT GCAAGCA              TTTTTGTATCACTTT  79 282
      CAB376  434585 ..  434598 +  -3.9  -4.65446   GGTAGATCAAGAACA               TTAGA GACT TCTAA                TTTTATGTCTATGCT  66 343
        mutY NONE
      CAB381  439201 ..  439214 +  -2.3  -4.72007   GACTGGAAGGTAGCA               GCCCT AAGA AGTGC                TTTCTTTTGCTAGGA  64 146
      CAB386  444666 ..  444683 +  -4.1  -4.10453   ACCATAGTGTTAGTC             CGAATAC AATA GTATCCG              TTTTAAGGAACTTTG  58 14
      CAB387  445879 ..  445891 +  -6.3  -2.63435   ATGAAACTTCTTTAA                CTTCT AAA AGAAG                GTTATCCGTAATTAC  54 88
        ruvB NONE
      CAB393  451903 ..  451924 +  -5.9  -2.88764   TATTGTCTTGAGTGA           GAAATCCTC GATT GAAGATTTC            CTTGTGCTTTTTTCT  52 315
      CAB395  454253 ..  454263 +  -4.6   -5.4251   TAATTTCATCCAGGG                 TGCG TCA CGCG                 TTTTTTCTATATGGC  81 45
      CAB396 NONE
      CAB397  456933 ..  456969 +  -2.4  -4.70613   CTTCTAATTTAATAA    CGTGAATTTGTTTTTA ATTTA TTAAAATAAATGCGCG    TTTTATTAAAGTTTT  61 56
      CAB398  457536 ..  457569 +  -3.3  -6.13503   TTAGGCGATGGTGAA     CGGTAAGAGGATAT AAAAAAA AGAT-CTCTTACCG     TTTTTTTTGTTGATA  93 53
      CAB399 NONE
      CAB400  459731 ..  459743 +  -5.5  -2.94322   TAAAATGTTTCTTAG                GAGCT AAG GGCTC                TCCTTTGAATAACGT  53 440
      CAB402  461370 ..  461390 +  -9.8  -4.17048   TTAAATTATGAACAA            GGCTAAGT CATGC ACTTAGCC            TTATTTTAGCCACAG  86 37
        sucA NONE
        sucB  468421 ..  468440 +  -4.3  -5.29782   ATCTAGGAAGAAGCA            GAACAGC AGTGAC GTTGTTC             TTTTTTATAGGTGTA  81 53
        flhA NONE
      CAB415  478509 ..  478521 +  -6.3  -3.66274   GCTGCTTTATCTGCT                TTCCT TTA AGGAA                TTCTCTCTGCTTGTT  63 17
        tyrS NONE
         gnd  481899 ..  481920 +  -6.7  -2.63901   TCAATAAAAGCGGTG           TTGGGAATAG AAA CT-TTCCCAA           ATTCCTTCATCCGCT  56 250
      CAB420  485245 ..  485268 + -11.8  -5.06816   CAAGACAAAAAAAAA          TCCTCACTTG GAAA CAGGTGAGGA           TTTTTGTTAAGACCT 100 58
      CAB423 NONE
      CAB424 NONE
      CAB425 NONE
      CAB426  492179 ..  492192 +  -2.4  -3.82478   ACAGAATTGACAACT               CTCT AACCTA AGAG                TTATGATTTTTTAAT  51 20
         dxr NONE
      CAB428  495735 ..  495747 +  -5.5  -3.53224   ATAGCGTCTTGCTAA                TGTCG ACC CGGCA                TTTGGAGGGGCCATC  58 516
        smpB  499161 ..  499172 +  -5.8  -3.54029   AAGAGAAATAGCATC                CGCT ATGA AGCG                 TTATCGTTAATAAAG  61 4
      CAB436  502175 ..  502197 + -13.5  -6.34616   TTCTTTAGGTTTTTT           CGCAAGGTG TTACC CACCTTGCG           TTTTTTTTCTTTTAA 100 253
      CAB437 NONE
      CAB438  504752 ..  504762 +  -2.4  -3.89226   GCAAACTTATGGTGT                 AGGC GAT GCCG                 TGTTGTTTTTGTGTA  51 266
      CAB447  515922 ..  515938 +  -3.7  -3.58536   GACAACATCTCTCGA              GAAGGGA ATT TTCTTTC              TTTGCGGATAAATTT  52 88
        trxB  524718 ..  524748 +  -8.3  -2.77899   TAAATTAATGCTATT       GCCATAGCTGTGG CGTAC TCACGACTATGGC       TGATTGATAACAAGA  66 33
         lgt NONE
      CAB458 NONE
        dnaA  530418 ..  530433 +  -3.3  -4.72272   AAGAAGAAATCCCTT              GTTAG CCTACA CTAAC               TTTTTCCTCAGAGCA  67 21
        glgP  533543 ..  533562 +  -5.7  -4.58773   GTACTAGCAACGCTT            GTTGTGG AAAAAC CCGCAAC             TTTTAATTTAATAAA  73 75
      CAB465  538065 ..  538111 +  -4.7  -2.67008   ACGTTTATAACTTTA TTAGGGGGTTATTTGTA-ATTC TGTA GATTGTGCAGATAATCCCTTAA CCTTTTCTTCTAACA  49 31
        fabH NONE
        fabD NONE
        fabG NONE
        acpP  546408 ..  546425 +  -5.7  -4.30719   CATTATATTCTCTGG             GTTTATT GCTG AATAAAC              TTTCTTCTCCAAAGC  67 316
      CAB481  555031 ..  555045 +  -2.8  -4.52047   GTTGTATCCGCTAGG               GATAGA AAC TCAATC               TTTTATGGTATCCTC  60 213
      CAB482 NONE
      CAB483  558707 ..  558717 +    -4  -4.23045   TATTGATCAACTTCA                 TAAG GTT CTTA                 TTTCTTCAGTACTTC  61 56
      CAB484  560287 ..  560317 +  -7.8  -4.63586   TGAGAAACACAAAAA      GCAGT-CCTTAAA AGAGTA TTTAAGGTACTGC       TTTTGTGTATCCTCT  84 81
      CAB487  565019 ..  565029 +    -4   -3.5525   AAACATAAAGGCTGA                 TCTA TTA TAGA                 TTTACCAGCATATCT  52 124
      CAB488 NONE
      CAB489 NONE
      CAB490  567655 ..  567675 +  -4.1  -4.56133   TTTCTTGAATTTTTT            GAAAAAC TTTGACT GTTTTTC            TTTTGATTATTCGAA  66 113
      CAB491  568321 ..  568342 +  -5.2  -4.06419   TTTTTATTAAGAACA           CGACATGA GTAAAG TCATGTTG            TTATTTATAAAAGAC  63 129
      CAB492 NONE
       gyrbB NONE
        gyrA NONE
         tdk  574406 ..  574424 +  -3.2  -2.51173   AGGAAAGATAACGAA             TAAACCTT GGG AAGCTTTA             CTTGATAACATTAAT  43 30
      CAB496  575277 ..  575308 +  -5.2  -3.72695   CCATAGGGGAAGGGT      TTCCTGCATTTTTT GTAA AACAAGAGCAGGAA       TTTCATGCCCGCCAT  58 35
      CAB498 NONE
      CAB499  578116 ..  578136 + -12.5  -3.85698   GATATATAAAAAAAA            CCCGAGGCA TTG TGCCCCGGG            TTTGTGACGAGAGAG  95 32
      CAB503 NONE
      CAB504  583496 ..  583520 +  -2.8   -4.6372   AAAAGTTTACGAAAA          GGATAACCTG GCCAA CAGTGTATCC          TCTTTTTTTATTTAT  62 405
      CAB508  586963 ..  586973 +  -4.6  -2.54896   CATTCTATGGGGGTG                 TCGC ATA GCGG                 TCAATTGCATCGGAC  47 177
      CAB509 NONE
      CAB510 NONE
      CAB511  589707 ..  589730 +    -6  -3.09288   AATATACTCAACTTT          TGCCCGG-GAA CTA TTCTCCAGGCA          CTTTGTTCACAACTC  56 40
        rpmG NONE
        lolC NONE
        lolD  593814 ..  593825 +    -3  -3.60104   AGAGAAATCCTAGGT                TCAT ATAA ATGA                 TGTTTCTCATCTGAA  48 248
        rplM NONE
        rpsI  596270 ..  596303 +  -2.6   -5.1166   AAGATTTTATCAAAA    GCAAGCG--AGAGTCT TATC AGATTTTGTCGCTTGC     TTTTTCATTTTCGTC  70 63
      CAB522 NONE
      CAB523 NONE
      CAB524  601041 ..  601055 +    -5  -3.89346   TATAGGATAGGTAAA               CTAGAT AAT GTCTAG               TTTATGGAATGAAGA  61 61
      CAB530 NONE
      CAB531  608062 ..  608080 + -13.2  -3.17054   TAGTCGCGGGATATA             CAGCTGCT CAT AGCAGCTG             TTGCATGATTTAATA  95 38
      CAB537 NONE
      CAB538 NONE
      CAB539 NONE
        accC  620018 ..  620028 +  -5.4  -2.98014   TGATTCTAGAAATCA                 GCAT TTC ATGC                 TATAATTGCTTAGTT  53 127
      CAB554  632457 ..  632469 +  -2.7   -2.8194   ACTGTATTCCTATAG                TCATT TAC GATGA                TCTCATGAATCCTTC  42 517
      CAB557  633825 ..  633841 +  -5.9  -2.68015   ATACAATACCTCCCG              TTCTGAC TTA GTTAGAA              ATTCTACTCCTTAAC  54 82
      CAB558  634977 ..  635007 +  -2.6  -4.13561   CCCTATAGGCTTATT       CTACTGTTTTCG AATGAGA TGAAAGCAGAAG       TCTTTTTTCGGGGCA  55 138
      CAB559  636209 ..  636263 + -19.2  -3.25758   ACTCGAAGTATTTAA GATGAGTTTACATAAAAAACAAAT AAGAGAA ATTTGATTTTTATGTAAACTCATC TTAAATTGCTTCTCT 100 74
      CAB560  637154 ..  637177 +  -5.2  -2.55896   ATACAAGACATACGA          GAGCACGCTG GAAT CACCGTCCTC           ATCTTCATTCCTAAA  49 337
     CAB560A  637799 ..  637813 +  -5.8  -2.82834   TAATTATATTTAAAA               TTGAAA CAA TTTCAA               TCTAATGCTAAAATA  55 111
      CAB564  641381 ..  641394 +  -2.3  -3.18681   TCTTGCCTTTGCTCT               GCAGC TCGC GCTTC                TTCCTCGGCTTCCAG  43 94
      CAB569 NONE
        ctrA NONE
        ruvX  647934 ..  647959 +  -3.2  -3.75332   CAGTACAATCAGTAC         GGCACAGTGG GATAAG TCACAGTGTC          TTTCCGTTAAAAAAT  52 234
      CAB572  649358 ..  649370 +  -2.7   -2.6795   AATTTTTTTCACAAA                TTCAA AAA TTGGA                AATTATTTTTTTAAT  41 70
      CAB573  651206 ..  651218 +  -3.4  -4.65895   GAAAACCTCGGGTAA                GCAT CCAAC ATGC                TTTTTAAATAGACGA  64 194
      CAB574 NONE
      CAB575 NONE
      CAB576 NONE
      CAB577 NONE
      CAB578  656767 ..  656799 + -10.8  -2.74263   CACCTAAAGATCTAC      GACTCAATAACG TAGGAAAAC CGTTATTGAGTC      CTTTAGGCATGACGT  78 197
      CAB579 NONE
      CAB580  659124 ..  659149 + -13.5  -4.67982   TCAAACAGCGAGAAA         GAAAACCTTCT AACC AGAAGGTTTTC          TTTTATTCGATAAAG 100 51
      CAB581  660932 ..  660945 +  -2.5  -3.57792   TATCGACGAATTCTT               TTTAA AAAA TTAAA                TTTACGCATAAATAC  48 90
      CAB582 NONE
      CAB583  663549 ..  663565 +  -5.1  -2.63301   TTGAACCAACGACTC              GCAGATT ATG ATTCTGC              TGCTCTAACCATCTG  49 137
      CAB586  668704 ..  668722 +  -7.5  -3.12862   CAGAAAGGAAGGTCT             TTGTGAG CTTTT CTCACAA             TATTCCCTGCTTGAT  66 80
      CAB587  670491 ..  670501 +  -5.4  -3.53343   TTTTCTTTTCTGTAA                 CTCT TGA AGAG                 TTTGAGACAAAGCTT  58 205
      CAB592  680551 ..  680580 +    -8  -4.08692   TATCGCATAAAAAAA       CCGTTCTATCAT CTTTGA ATTATAGAACGG        TTTTCAACAAACTTG  76 345
      pmp17G  688529 ..  688546 +  -4.9    -3.484   ACCTATAACGTAGAT             CTCGGATC GAA GATCC-AG             TTCTAATCTCATCCA  57 2
      CAB612  703274 ..  703295 +  -6.7  -4.93696   CTTGGCTTTTTCTTA           GAACTTATT TTAT AGTAAGTTC            TTTTTACTATTTCAA  82 65
      CAB613 NONE
       groES NONE
       groEL  707310 ..  707345 + -16.3   -5.1417   TCTCTATTCTTACAA    GGTCTCCCTTCATCT ATCTCA AGAGGAAGGGAGACC     TTTTTCATTTTGTAA 100 62
      CAB616  708475 ..  708485 +  -4.6  -2.85351   ATAGAGAGGAAATAA                 GGTC TGT GGCC                 TGTAATATCCCCCAA  48 283
      CAB617 NONE
      CAB618 NONE
      CAB620  711963 ..  711979 +  -2.3  -3.35088   AGAAGCAGAAAATAA              CAAAG TACTTCC CTTTG              TTGATTAAGCAATTT  45 1
      CAB621  714924 ..  714947 +  -2.3  -3.97331   TGCACAAAAGAGTAC          GGCCTCTAC ACGATG GGAGAGACC           TTCTTTCAGTAACTT  53 269
      CAB632  724835 ..  724845 +  -6.8  -4.09864   CCACAATTCCGATTA                 GGGA AAT TCCC                 TTTTCGAACCTCCAT  70 239
      CAB633  726817 ..  726842 +  -7.6  -4.60797   AGAAAAAATAAAAAA         GAAGACCCTC CTAACA GAGGATCTTC          TTTTCTCTATGCAGC  84 30
      CAB635  731678 ..  731690 +  -2.7  -3.34344   TGGGCTGCATCCAAT                GAAGA AGC TTTTC                TTCCTTAAGGCCTGG  46 424
      CAB637 NONE
      CAB638  735378 ..  735393 +  -4.7  -3.91897   GTTCTTGAGTTTTGA              CCAAG AGATGC CTTGG               TTTGTCGATACAGAC  59 384
      CAB642 NONE
      CAB643  741007 ..  741020 +  -2.4  -2.71791   CTTTTCATAAATAAA               GAGA CAGCGT TCTC                ATTTACCCCCAACCT  40 180
      CAB644  742417 ..  742428 +    -3  -5.88061   TCAAAAAATGCTGAA                CTTT TGAA AAAG                 TTTTTTTGATTTTTT  85 5
      CAB646 NONE
      CAB657  765051 ..  765083 +  -7.1  -5.07486   CTTATCTTCTTTAAT      TTGCCTTACAGTATT ATT AAAACTTTAAGGCAG      TTTTTCTTACACATC  90 436
      CAB670 NONE
      CAB671  780822 ..  780834 +  -3.4  -3.55219   AGATGGATATCACTT                GCTT GTCAG AAGC                TTATATGCTAACATT  50 41
      CAB673  783928 ..  783938 +  -5.4   -4.2679   TTCATCATAGACAAG                 TCTC TGG GAGA                 TTTTCGTAGACATTC  67 284
      CAB681  792769 ..  792790 +  -2.3  -2.54617   TATTTTTTAAACGAA           CATGTCTTT TCAT AAAGATAGG            GTACTTTTTAACCTA  40 11
      CAB682 NONE
      CAB683 NONE
      CAB684  795409 ..  795421 +  -4.8  -3.50572   ATTTACTTTTGGATG                GAGG GTTTA CCTC                TTCTCTGAACTAACT  57 0
        bioB NONE
        bioF NONE
        bioD NONE
        bioA NONE
      CAB689  800373 ..  800416 +  -6.8  -3.41126   TAAATTAGTGTTCAG GCAAGCTTTTTGGAAAAC AAAAGTAA GTTAGCCAAAATGCTTGC TTATAAGATTTCTCC  62 73
        aroA NONE
        aroM NONE
        aroC NONE
        aroB NONE
       aroDE NONE
      CAB695 NONE
      CAB696 NONE
      CAB697 NONE
        arcD  810241 ..  810266 + -11.2  -3.96148   GATCTAATCACCCTT         TGGGAGAGGC CTTTGC GCCTCTCTCA          TTTATCCTCAGGGGA  89 47
      CAB699  811770 ..  811780 +  -5.4  -3.57144   ACAAAAATTAACAAC                 GTGT GAA ACAC                 TTTACCAATCCAAGG  58 424
      CAB704  816826 ..  816854 +  -2.3  -4.06182   AAACACTCTATGATG        GCTAGCGGGTTCA TTT TGATTCCTCTAAC        TGTTTTTGTAAATAG  53 500
      CAB706 NONE
      CAB707 NONE
      CAB708 NONE
      CAB709  822240 ..  822250 +    -4  -3.54755   CTTGAGACAACAGTG                 TTTC GTG GAAA                 TGTTCTTTCAAAAAT  52 266
      CAB714  829282 ..  829300 +  -5.2  -3.23979   TGAGCACAAACCATC             TGCAAAGC TTC GCATTGCG             TTGGGTTGATCTTCC  53 413
      CAB716 NONE
      CAB718 NONE
      CAB719 NONE
      CAB720  835308 ..  835321 +  -5.3  -5.10461   CATTGATCTTCTAAA               CTCTT CCTT AAGAG                TTTTTCTTCGATAAG  79 415
      CAB723 NONE
      CAB724  837664 ..  837683 +    -5   -3.9941   AACATTCTCACAAAT            TGTGAGCT TGAT AGCTAACA             TTTAATTATAAGGAA  61 1
      CAB725  838314 ..  838324 +  -6.8  -2.88839   AAGAATCAGGTCAAA                 CCTC TAT GAGG                 GTTATCTTTCCAGAT  58 101
      CAB726  839185 ..  839201 +  -5.1  -3.65369   AATGATTTGCTCCCC              CACGTTT TGT AAACGAG              ATTTTTGATTTTCAT  58 184
        rpsO NONE
        pnpA  842417 ..  842432 + -10.4  -4.14739   AAAGATAAAAAAAAA              GCCCCT AGTT AGGGGC               TTTTCACATCAGTAC  89 84
      CAB733  847507 ..  847525 +  -2.5  -3.56099   CGAGAAAATAGGGGT             TATGCAT AAGTC ATGTATA             TTTGGAAACGTTATG  48 17
      CAB734  848686 ..  848702 +  -3.7  -4.72272   AGAACGGTCTAAGGT              TAGAAAG GTT CTGTCTA              TTTTTCCTCAAACAA  69 89
        nusB NONE
        murB  855228 ..  855238 +    -4   -5.1963   GACATCTCTTTAAAT                 TCTA TAA TAGA                 TTTTTCTTCATTGGA  74 336
      CAB746 NONE
      CAB747  863198 ..  863211 +  -5.3  -3.91084   TACTTCTTCATAACA               GAACA GATA TGTTC                TTTAGTTACAGCTAA  61 156
      CAB749  867515 ..  867533 + -13.2   -3.9377   AAAAGCATAAAAAAA             GCACTCTC TTA GAGAGTGC             TTTCATTAAAGTTAT 100 31
      CAB753  872672 ..  872685 +  -2.4   -4.2558   CAAAATGCTGTGCAT               CTGA GTGAGA TCAG                TTTTAGTAAAAGCTC  56 346
      CAB758  879482 ..  879506 +  -2.9  -3.60296   TACCAAGCATTACAA          TTTAAAAAGGA ACT TCCTTCTTGAG          TTTAAACTAGCCATG  48 2
        lpxB  881893 ..  881910 +    -2  -4.65933   CATCTCGGCTGCCTC             GTTCTT ATAATC AAGAGC              TTTATTTTGAAGATC  61 516
      CAB773  894892 ..  894905 +  -3.9  -3.14848   TAACCACAGGTTCTT               CTAAA ATGT TTTAG                CTTTTCATAAAAAAG  48 138
      CAB774  897842 ..  897869 +  -8.5  -3.26779   TCTTCTTGAAGCTAA        GGCAACATAGC CCCACA GTTGTGTTGCC         TCTATCTTTTAACCG  69 64
      CAB775  899505 ..  899528 +  -7.4  -5.46698   TAAACAATAAAAAAA          GCGCTGTGAG AGAT TTCACAACGC           TTTTTTGCTTTTACA 100 52
      CAB780  907734 ..  907745 +  -4.4  -3.53791   AGTATTGAATTATAG                GCAT GGTT ATGC                 ATTTTTCTACCTATT  55 26
      CAB781 NONE
      CAB782  911968 ..  911978 +  -5.4  -3.18735   ATCCTACGAAGCATA                 CCTT AGA AAGG                 TTGATCGCATGTTGA  54 443
      CAB790  918755 ..  918767 +  -4.1  -2.72049   CGGAAAGCGCATACA                GTACG TAA TGTAC                TAATTACAGAGTCTC  45 284
        glyQ  922423 ..  922452 +  -6.6  -4.00066   TAAGAGAAAAAAAAA      GTGGCC-T-GATAG GTGC CTATCTATGGCCAC       TTTCTCAATTCTAAA  68 38
        mutS NONE
        uvrC  931452 ..  931464 +  -2.7  -3.82378   GAACTTTGACTAAAT                GATTT TTA GAATC                TTGTTCTACATAGAT  53 303
      CAB801  932549 ..  932560 +  -4.4  -5.71983   TTTTTGCAATTTTAC                GAAG CTCG CTTC                 TTTTTTTGTAGTTCG  95 306
        rnpA  933653 ..  933666 +  -3.1  -4.30014   GAAAGCAACTTCAGC               GTGTT GTAA AGCAC                TTTTCCATTGATCCG  59 51
        cysS  936584 ..  936612 +    -6  -2.60486   ACCGATACCAAATCC       CCCTGTG-GGAGG CAAA CCTTGGCACAGGG        CTTCTAAAAATTCTT  54 133
      CAB809 NONE
      CAB810  942031 ..  942046 +  -4.7  -3.29461   GATCACGATGTAAAT              CCTGT AAGAAC ACAGG               TTGTCCACAACCTTG  55 181
      CAB814  946437 ..  946466 +  -6.6  -5.09204   TGTTTCTGAAGAAAA       CTTGCTAGCTTAC TAAAT GTAAGCT-GTAAG       TTTTTCTTCCACTAT  86 10
      CAB816  948328 ..  948346 + -13.2  -3.29013   ATAACTCATGTTTCT             GGAGAGGA GGC TCCTCTCC             TTACATTCTTCAACT  95 37
      CAB822  954447 ..  954461 +  -2.9  -4.34402   CGCGCATATTCAGGA               TCTTT CAGGC AAAGA               TTTTCGTATAAAAGC  60 521
      CAB826 NONE
      CAB827  956559 ..  956582 +  -4.6  -5.42862   CTTTTCAGGAACTTT          GAATGATGCA TAAG TGCTTTATTC           TTTTTTTCCACATCT  84 65
      CAB828  957086 ..  957114 +  -8.2  -3.06737   TAGAGTTTGGCAATA        GCTAAAGACCCC TTTTC GGAGTTTTTAGC        TCTTCGCAGTTACTA  67 67
      CAB836  968149 ..  968192 + -12.6  -2.79831   GCTGTTAATAAGAAA ATCCCGACTCAGTACTATAA GTCT TTTTAGTACTGAGTCCGGAA ATATTTTAGAATGAG  86 149
      CAB837  969701 ..  969724 +  -6.1  -3.84648   GGAACCATAATTTTT          GC-TGCAGTA TTTGT TACTGCAGGC          TTTAATACTCTTCCC  66 447
      CAB840  971638 ..  971659 +  -5.2  -2.54325   TGTAAGCTCCTCGGC           CGACACCTT CTTTA AAGG-GTCG           ATGTGTTTGCGCGAG  48 402
      CAB842 NONE
      CAB843 NONE
      CAB844 NONE
      CAB845 NONE
      CAB846  983219 ..  983243 +  -2.8  -4.56133   TAAGGACTACCTGAG          GATGATTAGG CGTTT CCCAATCCTC          TTTTACTTCTTCAAA  62 247
      CAB848  986279 ..  986310 +  -4.6  -4.76874   CTTGTCTTGGTTTTT      AGAGGGTAA-TTATA TTT TATAACTTGCCCTCA      TTTTCCTTTTCTCTT  71 48
      CAB849 NONE
        yajC NONE
        nqrF  989664 ..  989674 +  -2.4  -3.20435   CTTGACTAATTGCAT                 AGGC TCG GCCA                 TTAGTGAATCCTTCC  43 166
      CAB855 1000180 .. 1000192 +  -3.4  -2.70354   CTTAATACAAATGCC                TCCT CAAGA AGGA                TAAGTTTATGGAAGG  43 10
      CAB856 NONE
      CAB857 1001806 .. 1001816 +  -6.8   -3.1506   TGCTGTCTATCTGGT                 GGAC AGG GTCC                 TTCGTAGCAAGCTTT  60 184
      CAB861 1005831 .. 1005868 +  -2.7  -3.47751   GTGCATTTAAATGGT   TCGGTTAGCGTTACACT TTAA AGTATAACGCTACGCAA    TTATAACTTCTTAAA  48 5
        serS 1010115 .. 1010131 +  -2.2  -2.79183   AAGAAGTATTATTAC              CATAGG AGTAG CCTCTG              TATGGTAAACATGAA  41 21
      CAB866 NONE
      CAB867 NONE
        birA 1015168 .. 1015178 +  -5.4  -3.60525   ACTACAAAGACGCAT                 CCTA TCA TAGG                 TTATATATCGCTGAC  58 519
      CAB872 NONE
      CAB873 NONE
      CAB874 1018758 .. 1018771 +  -3.9  -5.14965   ATGTTAATAACTCTA               TAATG ATTT CATTA                TTTTTTCCTGAGGAT  74 96
      CAB875 NONE
      CAB876 NONE
      CAB877 NONE
      CAB878 NONE
      CAB879 NONE
        gpsA 1024440 .. 1024454 +  -2.1  -3.83066   GAATATCTTTAAACA               TGGAG ATAGG CTCTA               TTTGCTCATCTCCTT  51 29
      CAB881 1026033 .. 1026046 +  -5.3  -4.64657   CATCAGTCAGCGTAG               CATTC CCCT GAATG                TTTTTAGAAATTTGC  71 456
         tig 1037280 .. 1037317 +  -4.9  -2.78032   TGTGTATTGTTGGAA   TTGCTTTTCCGCTTCTG GGTA TATAGGCGGAGAAGAAA    CTATTTTGAGAGGAA  50 145
        clpP NONE
        clpX NONE
      CAB890 NONE
      CAB891 1042282 .. 1042294 +  -9.1  -2.50034   GAATCGATCCTTAAA                GGCGT AAT ACGCC                AATTTTACATTAGTG  68 273
        trmE NONE
      CAB898 1050304 .. 1050318 +  -5.8   -3.6692   TGAAATTTACTTTGC               TTTCTA ACG TAGAAA               TCTTTTAGACTGGGC  63 112
      CAB899 1051578 .. 1051588 +  -3.2  -3.22656   CCCTCTCTCTTACAA                 TCGT TTT ACGG                 TTGGTGAGTTGAGTT  47 3
      CAB900 1055469 .. 1055485 +  -9.5  -3.14261   TGTTGTAACCAACTC              CAATCTG ATT CAGATTG              TTCGGTAGGTTTTTG  73 239
        pdhD NONE
       lipA3 NONE
      CAB904 NONE
      CAB905 1060396 .. 1060406 +  -5.4  -5.28481   GAACAAATAATCAGG                 GAGA CTT TCTC                 TTTTTTCCTTGCATA  86 62
      CAB906 NONE
      CAB907 NONE
      CAB908 1062411 .. 1062435 +  -2.8  -4.36378   AAATGGAAATAAACA          GCTATGGCAA TCTCT TTACCAGAGC          TTGTTTCTGTTTTTG  60 29
      CAB909 1063775 .. 1063790 +    -4  -5.16132   AAACTGAGAGGACGA              CTCTTT CGAA GAAGAG               TTTTCTTTTGGTGTC  74 517
      CAB921 NONE
      CAB922 NONE
      CAB923 NONE
      CAB924 1079700 .. 1079721 + -13.1  -4.15698   TTCGGATAAGCAAAA           GGGCTCAAT GCAT ATTGAGCCC            TTGTTTATGTAAATC 100 55
        thrS NONE
      CAB927 NONE
      CAB928 NONE
      CAB929 NONE
        trpS NONE
        uvrB 1087995 .. 1088017 +  -3.4  -3.43553   CCCGCAACCTCATGG           TGATCATATG ATC CGTGTGTTCA           TATTGTGTTAAATTA  48 112
         eno 1089366 .. 1089399 + -13.3  -3.95535   AGAATAGCATCGGAT     CGATCGCTTTCTTGT GATT ACTAGAAAGCGATTG      TCTTTTTCAGCTTCT 100 34
      CAB933 NONE
      CAB934 1093718 .. 1093729 +  -4.4  -4.77216   AACTTCTTGCCGATA                CCTT GAGG AAGG                 TTTTTGACTCTTGTT  71 406
      CAB935 1096923 .. 1096942 + -12.2   -2.7587   ACACACGCGAACACA            GTTGTGGG CTTG CCCACAAC             CTTCTATACCTTTTT  81 160
      CAB941 NONE
        exbD 1104833 .. 1104848 +  -6.2  -2.57132   TTCACGAACTCCATA              TAGCTT TAAA AAGCTA               ATTATGAAAAAAGCC  54 9
      CAB943 NONE
        tolB NONE
      CAB945 NONE
      CAB946 1108173 .. 1108189 +  -3.7  -4.17417   AATTCTTTTGTAGGA              TCGGA AATAAAG TCCGA              TTTATCTATAATTCA  58 92
      CAB947 NONE
      CAB952 1113345 .. 1113358 +  -4.5  -2.77539   ATCTGCTTCTAAACT               TGCCG TTGC TGGCA                TGCCTTCTTTTCCTT  48 113
        uvrD 1116168 .. 1116178 +  -5.4  -2.56273   AATCCCTAGAGATTA                 CTTG ATT CAAG                 TACATTAGGTATGCT  51 7
        rpoN 1117456 .. 1117472 +  -4.5  -4.35742   AAGTCCATTCGCAAA              TGTAAAG CGG TTTTACA              TTTTAGTCATTAGGT  63 21
        topA 1121655 .. 1121669 +  -4.3  -3.98173   CCGCAAAGTTTCCGC               GTTTC AGAAA GAAAC               TTTGCTTCACTTTGA  61 134
      CAB961 NONE
      CAB962 NONE
      CAB963 NONE
      CAB964 1126780 .. 1126792 +  -3.4  -2.79183   GTGAATTGTCAATAA                CACA CCCTC TGTG                TATGATGACAATCCA  44 130
        recA 1128477 .. 1128494 +  -7.7  -3.87149   ATCCAGAAATTTTTG             TCTCTGC AACT GCAGGGA              TTTGGCTTTCATAAG  73 365
        rpsT NONE
      CAB974 1136360 .. 1136381 + -13.1  -5.70829   AAGGAAGACGATCTA           CCCCATAAG TATA CTTATGGGG            TTTTTTTATGATCTT 100 52
      CAB977 1140604 .. 1140618 +  -2.8  -3.27246   AGAATCTTCGTCTCC               CTATGC TTC GAATAG               CTTTTGATTACTCCT  45 4
      CAB978 NONE
        ispA 1142655 .. 1142665 +  -3.2  -2.98447   TAGAAAGATCTTTTA                 CGAG ACT CTTG                 CTTTATCCTACCTAA  45 483
      CAB981 1142592 .. 1142606 -  -2.8  -3.11572   AAGCAATAAAAATAC               CAACCT CTA AGGTTC               CTGTAAACGCAAAGA  45 58
      CAB980 1141813 .. 1141829 -  -5.2  -3.29273   TTTAGGAGGACAATA              TGAAGA TATGT TCTTCA              CTAATCATGGTCCTG  54 498
      CAB976 1137854 .. 1137868 -    -5  -3.90112   CCGGGCTTAACGAAA               GCATAA ACT CTATGC               ATTTTACCCCTTTTT  61 29
        recD 1136163 .. 1136176 -  -5.3  -3.09492   CGTGCAACGTTAAGA               GAGAA ATTC TTCTC                CTTACTATGCAATTT  51 192
      CAB972 1133708 .. 1133719 -  -2.2   -3.1552   GTCTATCCACGAAGA                GCAT CTAT ACGC                 ACCGGATAAAGAACA  43 1
        sigA 1131606 .. 1131622 -  -4.4  -3.54721   TAAAATCTTAGATAA              GTGCTC GACTA AAGCAC              AAGGCTTACTCGAGG  55 272
       folKP NONE
        folA NONE
      CAB967 NONE
      CAB966 1128139 .. 1128184 -  -6.6  -3.60475   AACCTGTAGCTTAAA TTGTTTAATCTCCTTCTCCTGAT TGA ATCAAGAGAAGGAG---AAACAA GCTCATTAATGACCG  64 31
      CAB960 NONE
      CAB959 1121193 .. 1121213 -  -2.5  -5.49234   ACAGGGAAGAAAAAA            GCTACTACA AAA TCCAGCAGC            AAAACGACGAAAACA  78 304
      CAB957 1117456 .. 1117472 -  -3.8   -3.5764   AAGTCCATTCGCAAA              TGTAAA GCGGT TTTACA              TTTTAGTCATTAGGT  52 35
         ung NONE
      CAB953 1113240 .. 1113250 -  -5.4  -2.76418   CTGTTAGAGAAACAG                 CTAG TCT CTAG                 GAATTAACGTTTCCA  52 15
      CAB951 1111092 .. 1111123 -    -3  -3.73088   AGATTCCAGGAATAA      GGCGCCCCTATAAG GTCG CTTATAGAAACAAC       AAAAATTCCTGTCAA  50 63
     groEL-2 1109229 .. 1109243 -  -2.8  -2.78463   ATGCTTCGCACCAGA               GAGG ACTTGAA CCTC               TGACCACCTGGTTCG  42 199
      CAB948 1108156 .. 1108167 -    -3  -4.43576   ACTATAGATAATAAA                CAAA TTCT TTTG                 TAGGATCGGAAATAA  60 458
        dsbD 1101387 .. 1101410 -  -9.7  -5.76633   GTAGAGATAAAAAAA          GGGTGTATT GGCACT AATACACCC           CAAACAGATTGTGCT 100 52
      CAB939 NONE
        sdhC NONE
        sdhA NONE
        sdhB 1096777 .. 1096791 -  -4.3   -3.5944   AGCCATATGCCGAAA               GGATT TTTCT AATCC               TCGTCACAAGAGTTT  55 19
      CAB925 1079700 .. 1079721 - -13.1  -4.48987   TTCGGATAAGCAAAA           GGGCTCAAT GCAT ATTGAGCCC            TTGTTTATGTAAATC 100 50
        mutL NONE
      CAB919 NONE
      CAB918 NONE
        gspD NONE
        gspE NONE
        gspF NONE
        gspG NONE
      CAB913 NONE
      CAB912 NONE
      CAB911 1063880 .. 1063895 -  -3.4  -5.89827   AATTATCAAAAAAAA              TATTTA AAGA TAAATA               AGAAATTTTTAATTA  88 38
      CAB910 1063363 .. 1063380 -  -7.1  -3.02511   CTTATTTCGCTAAGA             CTCTATA AACT TATAGAG              GTTTCTGAGAGGAAT  62 18
      CAB901 1055096 .. 1055110 -    -5  -3.65475   GATTGAAAAGAAAAT               TCGTCT ATT AGACAA               GGTGATTTCTACGCA  58 194
      CAB896 1047184 .. 1047196 -  -2.7  -3.08776   AAGTCTGTAAAATTA                TTCTC TCA AAGAA                CGCCCTAAAGATTGT  43 10
      CAB895 1045700 .. 1045713 -  -6.7  -4.64676   TGATGGTGAATAAAA               GGAAC AAAA GTTCC                CTCTCTTATATTCTT  78 102
        secA 1042663 .. 1042682 -  -7.1  -4.29845   TAACGTAAGGGAAAA            GGCTGGA AGCTAG CCCAGCC             CTAAAGCTCTTTTTA  75 38
      CAB886 NONE
      CAB885 NONE
      CAB884 1029068 .. 1029080 -  -3.5  -6.34616   TTAAAATAAAAAAAA                TATTT CAA AAATA                AAAAATAATTATCTT 100 74
      CAB883 NONE
      CAB882 1025172 .. 1025184 -  -2.7  -3.92577   TAAGTTTGAAAAAGA                TCCTT TGG AAAGA                TGGGATTTCTTTCAT  53 440
        rluB NONE
      CAB870 1014385 .. 1014395 -  -5.4  -3.34455   GCATCACAAACGGAA                 CCAT AAA ATGG                 CCTAATGATGTTTTG  56 278
      CAB868 1012763 .. 1012776 -  -6.7  -3.98173   GGAAAGCTAAGCAAA               CACGA AGGA TCGTG                ACCCAAAACTTGGGA  71 176
        ribD NONE
        ribA NONE
        ribH 1005790 .. 1005802 -  -4.9  -2.88544   GTGGAGGTCTAGATA                TTTTC TCA GAAAA                TATTGCTGTACGTGT  50 92
      CAB860 1003519 .. 1003541 -    -2  -3.04144   TCTTTATTGCTAATA           GTGTTCTT TTCGTGG AAGATCAC           AGCAAATTAGCTTGT  42 88
      CAB859 NONE
      CAB858 1001544 .. 1001563 -    -5  -3.44229   ATGTGATTATTAGAA            CGATTCAA GCAA TTGAAGCG             GGCGAAGAGTTATGT  54 114
      CAB853 NONE
      CAB852  989424 ..  989444 -  -4.8  -2.65442   AGATTATCTATATTA           TGTATGTGG TCCA CCAC-TACA            CAACAGTAGTATCCT  49 147
      CAB847  982752 ..  982771 -    -5  -3.14463   AACCGTTGGCATCAA            GAAGAAGC TTAC GCTTTTTC             CTTAGCGGCGATTTC  53 222
      CAB841  970932 ..  970947 -  -4.8  -4.42062   GAGTTCCGAAAGAAA              CTTTAT GAAA ATAAAG               CGCAAACTATAGAAA  68 333
         efp  969603 ..  969618 -  -2.6  -3.31799   TAGAACTTCTTATAA              TCCGAAG CTA CTT-GGA              AACGCGGGATTCATA  46 17
      CAB838  969237 ..  969260 -  -2.4    -3.182   CTTAAATACGCAAGA          GCCTCTAAAA ATCT CTATAGAAGC           CAATTTGGAGTCTTG  43 95
      CAB835 NONE
      CAB834 NONE
        murD NONE
      CAB832 NONE
      CAB831 NONE
        murG NONE
      CAB829  957086 ..  957114 -  -8.2  -3.02829   TAGAGTTTGGCAATA        GCTAAAGACCCC TTTTC GGAGTTTTTAGC        TCTTCGCAGTTACTA  67 21
      CAB825  954917 ..  954938 -  -6.7  -2.76263   TTGAGGATCTAAGCA           GACATC-ACA TCC TGTAGATGTC           ATGGCATTAGCATGG  58 69
      CAB823  953754 ..  953766 -  -4.8  -4.03167   GGAGAAGGTAAAGAA                CACG GAGCT CGTG                GATTACATTATGGGG  63 201
      CAB821  950833 ..  950855 -  -4.2   -3.5627   AGAGGATCTTCTAAA           GCTTCATAAA ATT TTTCTAAAGC           TGGTGTATAAAAATC  55 306
      CAB819 NONE
        fabF NONE
      CAB817 NONE
      CAB815  946437 ..  946466 -  -4.4  -4.63218   TGTTTCTGAAGAAAA       CTTGCTAGCTTAC TAAAT GTAAGCT-GTAAG       TTTTTCTTCCACTAT  68 8
      CAB813 NONE
      CAB812 NONE
      CAB811  941550 ..  941562 -  -7.7   -4.2704   TTTACCACCAAGAAA                TCCCT GGG AGGGA                ATTGTGCAGCTACCC  78 270
      CAB808  938228 ..  938268 -  -9.9  -4.73864   TTAATTAAGAGAAAA  TGAGAACTTTAGAGAGGAA AAC CTCCTCTCTAAAATTCTTT  AAGAAGAAATTCGCT 100 39
        lysS  936280 ..  936301 -    -3  -4.65078   ACATTTTGAAGAAAA           TTAACACC GTACTT GGTGTTAT            TCCCTTCTCTACATC  62 197
      CAB805  933497 ..  933513 -  -5.2  -2.80622   AACACCGACCTAAAT              TTGAAG AGTTG CTTCAA              GATTTTACTCAACAA  50 81
        rpmJ NONE
        rpsN  932166 ..  932186 -  -2.5  -4.65078   ACACGCTGAAGAAAA            CACAAATCC GGA GGATATCTG            GGTATGGAAAAAGGG  62 164
      CAB800  931076 ..  931111 -  -6.8  -3.81929   GAACAAGTTATGAAA    GCTTCCCAGGGAGAGCT GGA AGCTATCCCTGGGCT-C    ACGAAAAAAGACATT  69 97
      CAB797  924805 ..  924815 -  -2.4  -3.40705   ATAGAGAAACTAACA                 TGCC TGT GGCT                 CTAACAGAGTAATGA  45 9
      CAB796  924375 ..  924409 -  -4.4  -4.67354   AACAGAGATATAAAA     TCACCATTTGTAAAAA ACT TTATTACAAAATGTGA     ACAAAAACTCTAGAT  68 35
      CAB795  923706 ..  923737 -  -8.9  -3.42861   AACTTATAATATTAA      TTATCAGGCATTT GGAAGT ATATGCCTGATAA       TTTTCGACCATAACA  73 49
      CAB794  922987 ..  923018 -  -3.8  -4.34353   CACAGAGAAAAAAGA      TATCCCGATTTTAGA AAT TCTATC-TCGGGATA      CTTCTAGGGAAAATC  61 51
      CAB793  922423 ..  922452 -  -6.6  -6.35605   TAAGAGAAAAAAAAA      GTGGCC-T-GATAG GTGC CTATCTATGGCCAC       TTTCTCAATTCTAAA 100 52
      CAB791  918450 ..  918461 -  -2.2  -3.23216   GCCCATCAGGACTAA                CAAC CATG GCTG                 CTCATTACTTAGGGG  43 42
        rplY NONE
         pth NONE
        rpsF NONE
        rpsR NONE
        rplI  914201 ..  914222 - -10.1  -2.88663   ACCTATTTTTATATA           GGCGAGGAG CAGA CTCCCCACC            TTGCCTAATTTAATT  75 30
      CAB784  913150 ..  913161 -  -4.4  -3.18032   CAACAATACTGAAGA                GCTT AAAC AAGC                 GCTTGAAAGGATTAC  51 171
      CAB783  911547 ..  911562 -  -4.8  -2.65081   TCATGGAAAAGAGAG              TTAGAT GTTT ATCTAA               AGAAACAATATACAA  49 18
      CAB779 NONE
        rpmF  905223 ..  905233 -    -4  -2.62983   TGCACGTTCATAGCA                 CAAA TAT TTTG                 TTATTTCTTTTCTAC  45 26
      CAB777 NONE
      pmp18D  899505 ..  899528 -  -8.9  -6.01369   TAAACAATAAAAAAA          GCGCTGTGA GAGATT TCACAACGC           TTTTTTGCTTTTACA 100 59
      CAB772  891490 ..  891500 -  -3.2  -2.74563   TTTACATTGTAATTA                 GTGC ATA ACAC                 TTCTAACTTATTATT  43 49
      CAB771  890133 ..  890160 -  -7.1  -3.90949   AAATACGAAATAGAA        TAAGCTTCACA ATTAGG CGTGAAGCCTA         TTTATAGAACAAGAT  71 50
      CAB766  886399 ..  886433 - -10.9  -3.72588   TAAGCCATAGGGAAA     TTAAGGACTTCCAAC TATTT GTGGAAAGTCCTTAA     TTAGAATATGAGGTT  88 84
      CAB764  884621 ..  884651 -  -8.4  -5.77853   AATGGCTAAAAAAAA       CCTCGACCCTAT TTACCCC ATAGAGTCGAGA       TTATACTAATTTAAA 100 74
      CAB761 NONE
      CAB760  881336 ..  881356 -  -2.6  -3.44902   ACACTCATTAAAAAG            TCGTTTTC ATACA GAAAATGA            TTGCTTAGGGAACTA  48 364
      CAB757 NONE
        glmS NONE
      CAB755  873143 ..  873153 -  -2.6  -4.20084   ATTATTTATTTAAAA                 TTTA TAA TAAA                 GGCTAGCCAAATTAA  57 9
      CAB754  872268 ..  872285 -  -5.5  -4.39828   AAGATCCCTACAAAA             TTCGTCG GCTA CGGCGAA              CTTATAGGGGATCTT  70 106
        sucC NONE
        sucD  869182 ..  869203 -  -6.7  -2.82681   GAAAAGCGGATTATA           TTGTAGCAA GGTA TTACTACAA            AGAATTTTCATCTTA  58 192
      CAB750  867507 ..  867541 - -13.8   -3.1012   AAATTCGCAAAAGCA     TAAAAAAAGCACTCTC TTA GAGAGTGCTTTCATTA     AAGTTATGGAATGTG 100 52
      CAB748  863078 ..  863092 -  -4.2   -3.9777   TGTAATACCTATAAA               GCTGAT TTT ATCGGC               AACTCTTGATCAAAG  59 4
      CAB745 NONE
      CAB744  856391 ..  856415 - -15.1  -6.00086   ATATCAGAAAAAAAA          CGACCTTTGGG AAT CCCAAAAGTCG          TTAAAGTACGTGTAT 100 59
      CAB743  855274 ..  855297 -  -8.2  -4.74285   ACGTAGAACACAAAA          GAGAAGCCCT CATC AAAGCTTCTC           TTTGTACATCATAAG  95 326
        infC NONE
        rpmI NONE
        rplT NONE
        pheS  850869 ..  850885 -  -4.3   -3.8253   AAAGAAACGGAAGAA              GAGGGAT TCG AACCCCC              GGACCCTTTCAGGTC  59 86
      CAB735  848093 ..  848109 -  -3.7  -3.41075   ACACGATGGAAAAAC              TGGCATT TAC AACACCA              TCTCTTCCTATAGGG  50 525
      CAB732  845284 ..  845294 -  -2.6  -2.84587   GTTTATAAAACCAAG                 TTAT AAA ATAA                 AAAATATGAAAATCT  42 106
      CAB731  842417 ..  842432 - -10.4  -6.38655   AAAGATAAAAAAAAA              GCCCCT AGTT AGGGGC               TTTTCACATCAGTAC 100 53
      CAB728 NONE
      CAB727  838701 ..  838714 -  -3.1  -3.68351   TTGTGACTAGCCAAA               TCCTA ATAA CAGGA                GTAGTGGTGTGGGCA  52 334
      CAB722 NONE
      CAB721  834804 ..  834821 -  -8.5  -2.88758   AGAAGGGGTTATAGA             TCCCAAT AACC ATTGGGA              AGCAAGAACTTGCGA  66 79
      CAB717  831682 ..  831692 -    -4  -4.13654   GCGCGAAACTAGAAA                 CATT AGG AATG                 CCTGTAGGCTGCTTC  59 399
        fumC  828764 ..  828811 -  -2.3  -5.88471   CAGGAGTAAAAAAAA CACCACTAAG-TGATCTCAAACG TTAT CATTT-AGATGAACTTATTGGTG TTGATCACATCTTTT  86 105
      CAB713  825630 ..  825646 -  -2.4  -5.07107   CAAAGTTTTAAAAAA              TTTTTT TACTC AAAAAA              CAACCACGTCAAAAA  66 34
      CAB712  823660 ..  823689 -   -11  -6.09888   GCTTAATAAAAAAAA       CCTTTAGAAAAA TACGCT TTTTTCTAAAGG        TTTCTAAGTATAACT 100 67
        ispH NONE
      CAB710  821743 ..  821767 -  -5.7   -2.7166   GGAAAAAAGCAACAG          CGCATACCTTC TTC AAAGGCATGGG          AAAAATGTGTTCCTC  51 265
      CAB705 NONE
         pgi  813765 ..  813781 -  -2.2  -3.11208   CTTGAGGGAAAATGA              GTTCCC TCTCT GGCAAC              AGACTTTAAGATTTT  42 31
      CAB702  813503 ..  813514 -  -5.8   -4.7908   AAAAATACAAAGAAA                GACG TTTG CGTC                 TTAAGAACTGTTGAA  78 56
      CAB701 NONE
      CAB700  811242 ..  811274 - -10.7  -5.09259   TAGGGTAAAAGAAAA      CCTTTGGTTCCTA GGAGGTT TAGGATCCAAAGG      TCTACTTTATCATGG  93 112
        dapB  790815 ..  790832 -  -5.5  -3.64716   GTAGCTCCCAAAACA             GCCACAC GCAT GTGTTGC              CTCCTGAAATCATAC  60 199
         asd NONE
        lysC  788522 ..  788534 -  -6.3  -2.62616   TCAGCGGTTATACTA                CAGAA AAC TTCTG                CTTAACATAATCATT  54 5
        dapA  787255 ..  787267 -  -2.7   -4.6645   TACACATACATAAAA                TATGT AGA ACACA                AGAAATCGATATGTA  62 393
      CAB676 NONE
      CAB674 NONE
     CAB673A  783833 ..  783888 -  -5.7  -4.94058   GGAAGGTAAAGAAAA TCATGACTCCTCAGACAGGGTAGCT-AG AAA CTCAGGCAC-CTGTCTGAGGAAGC-TGA TTTGCGCATTTACAA  78 54
      CAB672  781217 ..  781229 -  -2.7  -4.05877   GATTATAGTAAATAA                CTCTT AGC AAAAG                CCTACCTAGTGAAAC  55 125
      CAB669 NONE
         tuf  777423 ..  777453 - -12.1  -5.14477   TACACACCCAAAAAA       GCATGATTAAGAC TGATC ATCTTAATCATGC       TTATAAAATCACCTG 100 43
      CAB667  777070 ..  777084 -  -2.1   -2.6428   AAACATGCAACTAAC               CAAAC ACAAA GCTTG               TTATACCACTTAACA  40 6
        nusG  776484 ..  776511 -  -2.8  -3.21696   TTATAAGAAGATAGA        GAATAAGAATAC ACAG ATTTTCTTACTC         TTATTCACTTTCTTG  45 26
        rplK NONE
        rplA NONE
        rplJ NONE
        rplL  774257 ..  774287 - -13.6  -3.79649   TACATGATAAAAAAG       GAAAAGAAAAATCT TAC AGATTTTTCTTTCC       TATAAATTACAAGCC 100 32
        rpoB NONE
        rpoC  766137 ..  766164 -  -5.6  -3.25304   AAATATTACGATCAA        GGAGGTTATG GGTCTAAT CTTAACCTCC         TATTTTGATCATTAA  55 48
        talA NONE
      CAB658  764575 ..  764585 -  -5.4  -4.83169   AGGCTTTCAGAAAAA                 GAAG CTA CTTC                 TGGGGATATGATCCT  75 95
      CAB656  763100 ..  763121 -  -2.3  -3.12257   CGATAAAAAATAGTA           TTGAGTCAT GGCA ATAACTCTA            AAATTGGTTAGGATC  43 58
      CAB655 NONE
        atpA NONE
        atpB NONE
        atpD NONE
        atpI  756570 ..  756587 -  -2.7  -3.86351   ATACTGCAAAAAAAC             TCGAGAA TATA TTCTTGA              ATTGTCTTGCTTATA  52 103
        atpK NONE
      CAB649 NONE
        valS NONE
      CAB647  749897 ..  749909 -  -4.8  -3.68908   AAATATGGAGGGAAA                CTGC TTTTT GCAG                GAAGACCAAAAGATA  58 85
         pyk  742399 ..  742426 -  -3.6  -4.16284   ACAGCGCTCAAGAAA        TTTTCAAAAAAT GCTG AACTTTTGAAAA         AGTTTTTTTGATTTT  58 417
      CAB641 NONE
      CAB640  736038 ..  736066 -  -3.2  -2.58249   CACAGGGCGGATAAG       TTTCTCCTGCATG TAAA CCTACAGG-GAAA        AAGAATATGAAACCA  43 149
      CAB639  734791 ..  734806 -  -3.2  -5.71295   AGAGAAAAAGAAAAA              GCAAAC TTTT GTTGGC               GAGCTTGAAATTTAT  87 240
      CAB636  730960 ..  730974 -  -5.8  -3.21099   GTGCTTTATTAGGAA               TTTCAA ATA TTGAAA               ATGTTTTGCTCATTC  54 325
        ileS  726817 ..  726842 - -10.5  -6.07374   AGAAAAAATAAAAAA         GAAGACCCTCC TAAC AGAGGATCTTC          TTTTCTCTATGCAGC 100 55
        rpmE  723086 ..  723126 -  -8.5  -3.14564   TCACTTCTCTATCAA GAGTTCCT-GACATGCTT CCCGCT AAGCATATCTAGGAGCTC  TTAAGTTCATTTCTT  69 354
        prfA NONE
      CAB629 NONE
         ffh NONE
        rpsP NONE
        trmD NONE
        rplS NONE
        rnhB  717273 ..  717285 -  -5.5  -3.37142   TAAAATATTAGAATA                CCTGC CTT ACAGG                AGCAAAACTTTTTCT  57 5
      CAB624 NONE
      CAB623 NONE
        metG  714579 ..  714592 -  -5.3  -5.26875   GTCGGAACGAAAAAA               GCTAT TGCT ATAGC                CACAAGAAATGATAA  83 129
      CAB619  709904 ..  709928 -  -7.1  -4.43189   AGGAAGCCCAGAAAA          CTCCAGGTTCA ATC TGAATCGGGAG          CGCTTCATGGAAACA  78 153
      CAB611  700157 ..  700174 -  -2.1  -5.11063   ACTATCCAATAAAAA             TACATTT GAGA AAATATA              CGCCTGTTTAGAAAC  69 308
      CAB610  698727 ..  698737 -  -4.6  -3.68324   TATTTTTAAGAAACA                 GAGC AAA GCCC                 GAAAGCTTTTAATTA  57 174
      CAB607  696925 ..  696948 -  -3.2  -3.91897   TCCTTTAGCTAGAAA          GTCTTCGTAT TTTC ACACAAAAAC           TAACCACCTAAATCA  55 43
      CAB606 NONE
      CAB605  695755 ..  695765 -  -3.2  -3.30124   TTCTATTCTTCATAA                 GCTA CAG CAGC                 ATCAAACACCGACTT  48 2
      CAB604  695064 ..  695082 -  -2.3  -2.69947   TAATCGGCATATAAC             CCCCTAA AAAAA TCCGGGG             TTATTTTGAAACATG  40 94
        hemL  693734 ..  693752 -  -2.4  -3.36518   TCAAAATTTTGAGAA             GCCCTT GTATTTT AAAGGC             TACCGAATGTTTTCA  45 18
      CAB602 NONE
      CAB601 NONE
      CAB600 NONE
        clpB  688526 ..  688536 -  -5.4  -2.61602   CGAACCTATAACGTA                 GATC TCG GATC                 GAAGATCCAGTTCTA  51 169
      CAB595 NONE
      CAB594  681056 ..  681070 -  -2.1  -2.57261   GAAAAATTTATTAAC               CACTC GCCTT GAGTA               CACCTCAATTTCAAG  40 36
      CAB593  680551 ..  680580 -  -8.7    -5.626   TATCGCATAAAAAAA       CCGTTCTATCATC TTTG AATTATAGAACGG        TTTTCAACAAACTTG 100 86
      CAB591  678920 ..  678961 - -13.3  -4.09374   AATATACAAGAATAA CACAGAAGGACTTT-GGAAA GAT TCTCCTAAAGTCCTTCTTTG TTCTTAAGAATAAAC 100 119
      CAB590 NONE
        ligA NONE
      CAB588  670249 ..  670263 -  -2.8  -4.01137   TATAGAACTCATAAA               TTCAAG TTA CATGAA               CTGATCTCCTATCTA  55 178
        leuS NONE
        gseA  663698 ..  663708 -    -4  -3.91674   GCGATAGATAAAAGA                 CTTT AGC AAAG                 CTCTATATTTTTGCA  56 28
      CAB568  643974 ..  644022 - -10.6  -3.21465   AAGCTAAAGTGAAGA TAGCTCTTTCGAACCTAG AGGTAGCGAAAAA CTAGACTCGAAAGAGCTA ATCTTCGATGCATTT  79 72
      CAB566  642007 ..  642035 -  -2.4  -3.39936   AGGTAAATGGGATAA        CGGCAATGTC ACGTTGAAA GACACTCCCG        GATATCCTTTATGAG  45 5
      CAB565  641339 ..  641349 -  -6.8  -3.75169   GATTATGTGAGTAAA                 GGAG AAA CTCC                 TAAAGACGCTTCTTC  66 2
      CAB563 NONE
      CAB562  638752 ..  638764 -  -6.3  -3.60562   ATACAAAATACAAGA                GAAGA GAC TCTTC                TGATGCTCCCGTCTC  61 46
      CAB553  630131 ..  630155 -   -13  -3.98114   AATTCAACAGAATAA          CTGAGAGCTT ATAAA AAGCTCTCAG          AATACATTGAGATGA  95 67
      CAB550 NONE
      CAB549  626873 ..  626885 -  -6.3  -2.59714   AGCTAACTATAATAT                CCTTA TAT TAAGG                TTTAGTATTAATTAA  54 60
      CAB548  625693 ..  625712 -  -2.8  -3.76785   ATAGTTAGAAAAAAT            GAGATAAG GCAT CTTTCCTC             CCAAATAACAGATAT  50 250
      CAB547 NONE
      CAB546  624573 ..  624584 -  -4.4   -4.1466   AGTCAATTCTGAAAA                TGGA AAAA TCCA                 AAACAAGCACTGCGA  61 245
      CAB545  623200 ..  623226 -  -8.1  -5.78622   GTATTCTAAAAAAAA         TAGGTATCCTG GTTAA CAGAATACCCA         TGCTTCGCTATAGAG 100 62
        incA NONE
      CAB535  614287 ..  614332 -  -6.7  -3.78962   CGAAACATAGTTAAA TCAAATAATCATTTTTTACTTA TTT TAA-TAAAAAGTGATTATTTAA CACTAAGTTAATAAA  66 52
      CAB534 NONE
      CAB533  609552 ..  609562 -  -2.6  -3.23667   GAAAAACAAAAAGAT                 TAAT TTT ATTA                 GAAATAGTCTATTCT  45 34
      CAB532  608062 ..  608080 - -13.2  -2.87344   TAGTCGCGGGATATA             CAGCTGCT CAT AGCAGCTG             TTGCATGATTTAATA  90 51
      CAB528 NONE
      CAB527 NONE
         zwf NONE
         pgl  600842 ..  600858 -  -5.1  -4.17301   AGCGAAAAGAAAATA              TGCTGAG CCA CTCAGAA              GTCGCCTATTTACAG  65 208
         adk  597268 ..  597281 -  -2.4  -3.81408   TAAAAGTAAAATCAA               GCTT TTATGC AAGC                TTCAATACTTTGAAA  49 8
      CAB520  596109 ..  596120 -    -3  -5.14965   AGCTTTATTAAAAAA                GAAT GTTG ATTC                 TAAACAAGAATTAAA  70 263
      CAB512 NONE
      CAB507  585421 ..  585445 -  -5.9   -4.7923   ACCGAAATAAATAAA          TCTTACTAT AATTAAA ATAGTAAGA          TTAATCTATAAAAAT  78 26
        surE  584502 ..  584525 -  -6.8  -3.23734   AATCTATAGAATAGA          TCGGTAGA GATCGTGT TCTACCGA           TATTTTCATAGGGAA  61 63
      CAB505  582888 ..  582914 -  -2.3  -3.53444   TGATGTCGCTTTAAA         GGAACGAAG GAAGTTGAT CTTAGTTCC         TAGAGAGAGCCCATT  47 224
      CAB502 NONE
      CAB501  579450 ..  579460 -    -4  -2.89331   GACTAAAAATAAGAC                 CTAT TAC ATAG                 CATCCAGTTCTTCTG  46 18
      CAB500  578116 ..  578136 - -14.7  -6.06529   GATATATAAAAAAAA            CCCGAGGCA TTG TGCCCCGGG            TTTGTGACGAGAGAG 100 62
      CAB497  575151 ..  575161 -  -3.2  -5.00895   GTGATTATAGAAAAA                 GCCT ATC AAGC                 TTTGGATAATTCTTC  72 108
        fbaB NONE
      CAB485  560287 ..  560317 -  -7.8  -5.24799   TGAGAAACACAAAAA      GCAGT-CCTTAAA AGAGTA TTTAAGGTACTGC       TTTTGTGTATCCTCT  93 46
      CAB479 NONE
      CAB478 NONE
        incB NONE
        incC  549500 ..  549517 -  -2.1    -2.604   TAATATATTAACTGA             TAAAATT AATT AATTTCA              AGGTGAGTCTAAGTG  40 76
      CAB475 NONE
      CAB474  545782 ..  545793 -    -3  -4.64598   TAAGTAGGTTAAAAA                CAAT CTAG ATTG                 AAAAATTAGATTTCT  62 485
        recR NONE
      CAB468  539778 ..  539795 -  -2.7  -2.79273   CTCTCTGAAGACAAC             CAAAGAT TTAG AGCTTTG              CTACTTTCTTTCACA  42 48
      CAB467 NONE
        lpxD  538019 ..  538033 -  -3.6  -4.27192   AAAGCGTGATCAAAA               TTCTCA CCT TGAAAA               GACGCTTTAAATCTA  59 57
        pdhA NONE
        pdhB NONE
        pdhC  533190 ..  533203 -  -5.3  -3.70773   GGCTATATGTAATAA               CAATC CCAA GATTG                CTCATGTGTTAAAAT  58 387
      CAB460  530358 ..  530374 -  -5.2  -3.19522   CTACGCAAGACTTAA              TGAAGT ATTTA ACTTCA              GCGTATAAGAGTCTT  53 75
      CAB456 NONE
        acpS  524333 ..  524343 -  -5.4   -3.0814   AGGGATACGTTAAGA                 GCTT CTA AAGC                 GATGATAAAAAAGGC  53 384
        rpsA  521821 ..  521842 - -10.3  -3.26596   GCTAAACCAAGGCAA           GCTTATGTT ATAC AACATAAGC            TCAACCTTTTAAGTA  79 44
        nusA NONE
        infB NONE
        rbfA NONE
        truB NONE
        ribF  515365 ..  515390 -  -3.4   -4.4261   TTTTTAACAGCAAAA         CCTATGTT GTATGTAGCG AACATAGG          CGAGGATTCCATAGC  62 472
      CAB446 NONE
      CAB445  511188 ..  511203 -  -6.2   -2.6563   CTCTTTAAGAATTGA              CAGATT AGAA AATCTG               AATTCTTCCTAATGG  54 14
      CAB444 NONE
         scc  509508 ..  509528 -  -3.3  -3.26649   ACATGTTGAGACCAA            TGTACCGTT ATA AATGATACA            TGCCTAGGACATGTA  47 12
        malQ  507773 ..  507783 -    -4  -5.55698   TATAATTGAAAAAAA                 TCTA TGT TAGA                 CATTTTCTGATATAT  81 127
        rpmB NONE
      CAB440  505633 ..  505644 -    -3  -2.70863   GATCAAAAAAATCAC                TCTT TTTA AAGA                 AAACTTAATAAAAAT  41 53
      CAB439  504395 ..  504429 -  -4.3  -4.23353   AAACCAATAAAAATA    GGGGCATCAGCAGCTC AAGC GAT-TGCTAATGCCGC     AGAGACTTGGGTTAT  63 104
      CAB435 NONE
      CAB434 NONE
        apbE  499154 ..  499165 -  -4.4  -4.52349   AGAAAGAAAGAGAAA                TAGC ATCC GCTA                 TGAAGCGTTATCGTT  66 23
        dnaN NONE
        recF  496204 ..  496219 -  -4.8  -3.66732   TAATTATTTTAATAA              GTTTTT TATT AAAAAC               CAGCGTGTTTAATTA  59 93
      CAB429  494754 ..  494765 -    -3   -3.0806   GTGAAATGGCGAAGA                GATT CAAA AATC                 AAGATCAGCAGCGGT  43 455
      CAB422  487109 ..  487126 -  -7.1  -3.60627   TTAGCCGATTGTAAA             GTCTTTT AAAC AAAAGAC              TGAGGAGAATCTAGA  67 13
      CAB421  485245 ..  485268 -  -9.6  -6.35605   CAAGACAAAAAAAAA          TCCTCACTTG GAAA CAGGTGAGGA           TTTTTGTTAAGACCT 100 52
        lepA  481605 ..  481631 -  -3.7  -3.21199   TACTTATGAACGTAA         GGATAGACCTC GAGGG GAGTTCTATCA         TACAGATTGGATAGG  48 259
      CAB416  478068 ..  478081 -  -3.1  -4.80882   AGCGTACATCAAAAA               GCAAA TAAG CTTGC                TGATGCTATGGATGC  67 458
      CAB413  475256 ..  475273 -  -4.9  -3.06133   CAAGCCTCCACGGAA             TGTAAAG CAAA CCTTACA              TACTTCGTCCGCATA  52 81
      CAB412  473906 ..  473947 - -13.9  -2.80074   GGTGTTATAAGATGA TGCCGTGGATCTATAACAC ATAC GTGTTGTAGATCCATGACA  AGATGATCTTATGTT 100 39
      CAB411  472486 ..  472498 -  -3.5  -4.15328   AATTGAAATTATAAA                TATTT TTT AAATA                AAAGTAATAGTTCTA  57 93
      CAB410  471067 ..  471085 -    -6  -2.96271   ACAAAGTTTAAACCA             TTTGAGGG TAT CCATCAAA             AAGAAAAATATAGAT  56 229
      CAB409 NONE
      CAB408  467899 ..  467914 -  -3.2  -4.36914   TCCTTTTTCATAAAA              GCGGTT ATTG AAGCGC               TGAAGGCTTATCCTC  62 515
      CAB405 NONE
      CAB404  462836 ..  462847 -    -3  -3.45634   TTTAATAAAATCCAA                TAAC AGTT GTTA                 ATTATTATTAAAATT  46 39
      CAB403  461370 ..  461390 -  -9.8  -3.79909   TTAAATTATGAACAA            GGCTAAGT CATGC ACTTAGCC            TTATTTTAGCCACAG  84 44
      CAB401  459335 ..  459359 - -11.6  -5.38958   ATGGAGAAATAAAAA          GAGGAATCTT TGTGC AAGATTCCTC          AATACCTGTTTTCTA 100 38
      CAB394  451596 ..  451610 -  -7.2  -3.27298   TCCTGGAATGATGAA               GCTAAT GAA ATTAGC               TAATCCTGGTGATTG  63 25
         dcd  448621 ..  448634 -  -3.1  -4.91429   AAACTTTAAACAAAA               GGAAC TGTA ATTCC                CTGCTGTTTTTGATA  70 2
      CAB390 NONE
      CAB389 NONE
      CAB388  445380 ..  445392 -  -4.1  -3.15861   GAGTACGTTCAGGAA                CAGAA AAT CTCTG                GGGTATAGCTTCGCT  48 453
      CAB385  442223 ..  442246 -    -8  -2.71364   CTATCCCGGTAACTA          CCGCAGCGGA TATA CCCGCAGCAG           CGACAAGTGTTCCAA  63 258
      CAB383 NONE
      CAB382  439072 ..  439090 -  -4.6  -3.39061   CTTGAAGAAAAACGA             GGAAAATA GGC TGTTTTCC             TGAGGGTTTCCTCTT  53 196
        rluC  436593 ..  436625 -  -5.5  -4.11484   CCGAACTGCGCAAAA      TCTACACGGAGATCG ACT CGATCACTGTAAAGA      CCCGCACGTTCAAGA  65 106
      CAB375  430910 ..  430922 -  -4.1  -3.88097   CCACAGAATTAAGAA                CGCTT AGG AAGCA                TTTCAGGACCAATGC  56 6
      CAB373  429146 ..  429156 -    -4  -3.08679   TGTTGTCATTGAACA                 TACT CCA AGTA                 TTCATAATATGCGAT  47 40
      CAB372 NONE
        dnaQ NONE
      CAB370 NONE
      CAB369  426490 ..  426509 -  -4.2  -3.73224   TTATCCGGGACGAAA            GACTGGGA AACT TCCCCATC             TGTAAGCTCAGAGTT  57 79
      CAB360 NONE
      CAB359  414191 ..  414207 -  -6.5  -2.87564   GGATTTCCTTACAGA              CGGGCAA TTC TTGCTCG              TTGAGGAAGAAATTG  58 164
        dnaA NONE
      CAB357  411756 ..  411766 -  -8.2  -3.21807   GTAGTAAAGGTAACA                 GGGC GTT GCCC                 GCATTGTTATAGTAT  69 450
        nqrB NONE
        nqrC NONE
        nqrD NONE
        nqrE  407609 ..  407619 -  -6.8  -2.93447   CCAATTTCCAGAAAT                 TGCC AGG GGCA                 GTATAGCAAACATTT  59 52
        clpC  399439 ..  399457 -  -3.8   -3.9712   TCACCCCAGGACAAA             CCATCGCA TTT TATGATGG             GGAGAGATGCCTGGG  59 61
      CAB344 NONE
      CAB343  396964 ..  396975 -    -3  -3.35679   TGCTCCCATTGACAA                TCTT TTTA AAGA                 GCTTAAAGCAGGAAA  46 212
        rncS NONE
        radA NONE
      CAB332  385066 ..  385086 -  -3.3  -3.30124   GTTCATGCTGTAGAA            GCCATGA TCAGTCG TCATAGC            AGATCAAATTAGAGC  48 12
      CAB331 NONE
      CAB330  383830 ..  383844 -  -3.6  -3.20437   ATCAAGAATATAAAT               TAAACT CTG AGCTTA               GAAGAAACACCTGAG  48 176
      CAB329  382909 ..  382937 -  -6.1   -3.5394   AAACCTTCCTCTAAA        GAATCCACAATTA TTA TGATTGCAGATTC        CTTTGAAGCCGCAGC  62 231
        dnaX NONE
      CAB326  378510 ..  378526 -  -2.9  -4.54047   TCATGCCATAGAAAA              TATTGCC TGG GGCAGCA              TGATAGAACTTCCTT  62 438
      CAB322  374398 ..  374412 -  -4.2   -4.6391   AAGAACCAGAGAAAA               GATCCA TGA TGGTTC               TACAGCTATTATGAC  68 461
      CAB315  366135 ..  366168 -    -4  -3.40403   TTTGTGTGATGATAA     TTTAGAGCCGTT AATTGAAAAA AACGGTTCTAAA      TTATCTTGTGAGAGC  50 40
      CAB314  365314 ..  365336 -  -6.4  -3.75295   AATAGAATAAACCAA           TCTAGTAAAA ATA CTCTACTAGA           ACTTACCCGAGGGTG  66 61
      CAB313  364307 ..  364318 -    -3  -3.47345   AAGCTGAGACCATAA                TGTT CTTA AACA                 CTTTTTCCGAAGTAT  48 56
      CAB312  363335 ..  363347 -  -3.3  -2.86079   TAGCATAACAAAGAG                GGGCT TAG AGCAC                AAGAGGTTTGCCTAA  44 44
      CAB311 NONE
         maf NONE
      CAB309 NONE
      CAB308  357028 ..  357042 -    -5  -3.27786   CGTAAAAGCGATCAA               TCTCGA TGG TCAAGA               ATTCACGGAACATTT  54 280
        xseA NONE
        xseB NONE
      CAB302 NONE
         dxs  350302 ..  350330 -  -4.5  -4.37092   ATTTTTCTGACAAAA        CTCGTCCAGAGAC CCT GTCTCTCGATGAC        TATCTCAAACTCTTT  66 523
      CAB295  343520 ..  343532 -  -3.4  -3.85698   TTGTTCTCGCAGAAA                GTCA TCCAC TGAC                ATTGGCGGTGTTCGG  55 14
      CAB294  341840 ..  341859 -  -8.5  -2.62184   CGTGTTGGGATAGTA            GAGGCGG AGGAAG CCGCCCC             TAATCGTGTGTTGAT  65 43
      CAB293  340209 ..  340225 -  -7.9  -3.50853   TCTGCTCAAGTACAA              GGGGACA ATT CGCCCCC              GGATTTCTACCTATC  69 50
        rnhC NONE
      CAB290  337294 ..  337310 -  -3.7  -2.91735   CGAACATTCTAGATA              GTTGTAA AAT TTACTAC              AATCGAAATTCCAAC  46 120
      CAB289  336650 ..  336660 -    -4  -4.92757   CTAGTAAGAACAAAA                 TGAA AAA TTCA                 ATATTTTCGTTTTCT  72 46
      CAB288  335216 ..  335248 - -16.5  -2.57192   ATCTAAGGGAACGGA      GGCTCTTTTGACGTT TTT AACGTCAAAAGAGCT      CTTTTATTTTGCCTA 100 59
      CAB284  331316 ..  331351 -  -9.2  -4.99134   ATTGGAAATGAAAAA    TATCAAAAGCTACG-GA AAA TCTCGCAGCTTTTGATT    TTTCTCTTTAACTTC 100 97
      pmp15G  327013 ..  327036 -  -2.5  -3.49765   AGATACAAAAGAAAG          CAAGTCT AATACAGAAA AGACTTG           ACATGTTTTTGTCAT  48 81
      pmp14G  324137 ..  324158 - -15.9  -3.63276   CTAGAATAAGGAGAA           CCCTGCCCA GAGC TGGGCAGGG            GGGAGCTTTTTAGAA 100 35
      pmp13G  321461 ..  321490 - -12.1  -2.74244   GAGTAGACAAAGGGA       GGCCCTGCTCCGT GTCT ACGGAGCAGGGGA        GGTGGATGAGATTAG  83 37
      pmp11G  315856 ..  315881 -  -2.7  -3.14132   TTCTCCTTTTAGGAA         TGGTGATAACTT CGA AAGGTAT-ACCA         AATCAAAAAAGCAGA  45 106
      pmp10G  313052 ..  313081 -  -9.3  -3.14132   TGGCTGCTTTAGCAA       CTGCGGATGTTAC AGAG GTAGCATCCGGAG        ACGAATCAGCGAATA  75 228
       pmp7G  304133 ..  304144 -  -5.8   -4.4572   AAGATCTTAAAGAAA                GAGG CATG CCTC                 AACCCTATCGTTAGT  73 46
       pmp6H  301150 ..  301187 -    -5  -5.12617   GAAGGAGTGAAAAAA   GGAGAGAAATTCCCCT AGGGCA AAGAAAATTTCTCTCG    GTAGTAGATTTAGAA  79 35
       pmp5E  299568 ..  299586 -  -6.1  -5.55769   CGGCAGAATAAAAAA             GTTTGTT TTGGG AACAAAC             AAACTTTTTTAGACA  91 103
       pmp4E NONE
       pmp3E  293509 ..  293537 - -12.6  -3.17492   TAAATAAGGACTTAA        CAAGGCTATAGA GTTGT TCTACAGCCTTG        TTTTCTATTTCTAAA  90 36
      CAB255  276995 ..  277005 -  -3.2  -3.30441   GATGACGTTTCAGAA                 TCAC CGG GCGA                 TGACTTTGGCTGACT  48 469
      CAB253  275906 ..  275932 -    -8  -2.56596   CTCGCTATCAAGCTA         GCACTCCTGC AGCTTGG GCAGCAGTGC         TCACCGGAGGCAGCG  61 263
      CAB248  268662 ..  268675 -  -4.5   -3.1855   TTTCCCAAGATTTAA               CCTCA GTGA CGAGG                GTATCGATGTGTTTG  51 403
      CAB245 NONE
      CAB244  263964 ..  263994 - -12.7  -3.49077   CCCAGAAAAAGGTAA       GGCTAACGAAGCA GTTAT TGCTTTGTTAGCC       AAAGCATTGTCTTTG  90 148
        proS  259530 ..  259540 -    -4  -2.97188   GGAGACCATTATAGA                 GAAA TGG TTTC                 CAGAGGTCAAGGATA  47 76
        hrcA NONE
        grpE NONE
        dnaK  255693 ..  255721 - -13.3  -4.35327   GGATTAAAAAGGAAA        TTCCCTATCCCTC TTA GAGAAATAGGGAA        CCAAAGATAAGATTT 100 49
      CAB236 NONE
      CAB235  252843 ..  252855 -  -3.4  -3.12529   TGAATCTAACATACA                CGTA GAGTT TACG                GTAGGACTCCTGAGT  47 141
      CAB234 NONE
      CAB233 NONE
      CAB232  251627 ..  251649 -  -3.4  -4.40003   TGTTAGAAACACAAA           CTTGTAAAGG AAC CTTTTTCAAG           ATGAGAGCGCAAACT  62 43
      CAB231 NONE
      CAB230 NONE
      CAB229 NONE
      CAB228  247512 ..  247525 -  -5.3  -3.30124   TCTGATTTTCCACAA               CCTTT AGAT AAAGG                TCTTCCTAAGAGATA  57 151
      CAB227 NONE
      CAB226 NONE
      CAB225  244577 ..  244591 -  -4.2  -3.28912   TGATATTTATACTAA               GGTACC GGC GGTAGC               GCGACGTTTCCTTTT  50 331
      CAB219 NONE
      CAB218  239505 ..  239515 -  -2.6  -3.44325   AGTTTTGATAATTAA                 TTTT ATA AAAA                 ATATATGGCTTTTTC  46 49
      CAB217  238083 ..  238093 -  -5.4  -4.87892   TTTCAATAAAAGAAA                 TTCC TAA GGAA                 CAGCAACTTAAGAAG  75 334
      CAB216  236815 ..  236825 -  -5.4  -4.56629   TACAAGATGAGAAAA                 CTCA TCT TGAG                 GGCAACCATTCATCT  73 376
      CAB207 NONE
      CAB206 NONE
        lspA  228104 ..  228114 -  -2.6  -3.62491   AAAAAATTTTTTAAA                 TATT TTA AATA                 GAGCTCTTTATTCAG  48 62
      CAB204  226657 ..  226676 -  -9.4  -5.27476   TCGAAGAAAAGAAAA            TCCCTAAT AAGA ATTAGGGA             TATGAGGTTGGTAAT 100 85
      CAB203 NONE
      CAB202  225850 ..  225865 -  -3.3  -4.42386   GGGGGATGGATAAAA              CGAAA TTAATC TTTCG               TTTCTTCGATCATTG  62 15
       pmp2A  222732 ..  222786 -  -3.9  -3.78607   ACAGCACAAGAAAGA TCAAGATATTAGAGATAAGCT TTAGGGAGACAGG AGCCCATCTATAATACCTTGA TGCATGCTATTCTTA  54 72
       pmp1B  216791 ..  216818 -  -4.8  -3.09327   TCACTCTACCCAAGA        CGCTAAAGATGT GGCC ACCGCTCTAGCG         AAAGAATGTTTGTGC  51 472
      CAB197 NONE
      CAB196 NONE
      CAB195  212641 ..  212651 -  -5.4   -3.9122   TATCGCTTTAAACAA                 GATC GAT GATC                 TTCTTCCCGATGAAA  63 63
        ispF  209469 ..  209491 -    -7  -4.12603   TCTAGGAAAGAATAA           GCTCTCCC AATTAAA GGAAGAGC           ACCGTTATGTCGCTG  71 48
      CAB184  203545 ..  203559 -  -2.2  -5.06414   TGCTCCGAAGAAAAA               CTTATT CAG AATAAA               CAGGTTGGTAAGAAA  66 52
      CAB183  201491 ..  201515 - -11.6  -3.41302   TTAATATTTTAAATA          TTTAGGAGGT GTTTA ACCTCCTAAA          GACACAGCCGCTTTA  85 13
      CAB173 NONE
      CAB172 NONE
         cmk NONE
      CAB170  182449 ..  182459 -  -3.2  -3.10255   AGAAGAGTCATTTAA                 GGAA CCT CTCC                 AATACAACCATGTTC  45 11
        ArgS  180654 ..  180690 -  -5.9  -4.86621   ATCCTTAATCAAAAA    CACCCAGTTGTTAGATC GGG GATATTACAATTGGGTA    GACAAACTGAACTCT  79 91
      CAB167  176527 ..  176565 -    -9  -2.58069   GGTATACCATAATAT   GGCCTAAGGCTTTTCT AGATTAG AGAAAAGCCTTAGGTA   TCTATAGTCTACGAG  68 34
      CAB162  173063 ..  173075 -  -4.1  -3.25204   GGATCCTGAAAGAGA                GCCAA CTC TTGAC                TTTATTTTACGATAT  48 27
      CAB161 NONE
        ispD NONE
        truA  170496 ..  170521 -  -3.1  -3.60948   GAAGATAGTGTGAAA         GGCTTGCGTGC TCTT GCAGGCATTCC          AGCCACGCTGGTTGC  50 104
      CAB157  169036 ..  169052 -  -3.7  -3.04263   ACCTTATTGCTAAGA              GTAGATT TTG AGTCTAC              CGCGTCTACCATTCC  47 112
      CAB156 NONE
        atoS  167203 ..  167214 -  -4.4  -3.14463   AATTTGTCTGAGGAA                GAAC AACA GTTC                 TTCAAGATTGTGTCT  51 359
      CAB153  162909 ..  162923 -  -3.6   -5.1286   GAAAAATCAGAAAAA               GAAAAA GAG TTTCTC               CTATCTGTTATTATA  74 252
      CAB152 NONE
      CAB151 NONE
        recO  160608 ..  160619 -  -5.8  -3.16117   AGAGCCAAGTTAACA                GGGA GATA TCCC                 AAGTTAACCTCTTTA  54 314
      CAB148  159274 ..  159288 -  -2.1   -2.7263   AGCAGTTGTTTAAAT               GACAT TGAAT ACGTC               TTTCAGTAAAGCTAC  40 5
      CAB147 NONE
        pheT NONE
      CAB144 NONE
         ada  153818 ..  153829 -    -3  -3.53012   TGTGTCTTGGGGAAA                TCTT ATGA AAGA                 AGGAGTGACAGCTTT  48 155
        hemH NONE
      CAB130  138707 ..  138730 -  -4.6  -3.07113   TATCACCCTAGTGAA          TTGGAAAAAG TTTA CCTTTTCCGA           CAGGCAATTGCAGAT  49 396
        dnaB  128300 ..  128325 -  -4.9  -3.29263   ATATGTGTGTGATAA         GATTTTTTC TCAATTAG GAAAAAATC          ACTAGAATGGCTAGA  55 320
        gidA NONE
      CAB121  125630 ..  125642 -    -2  -4.05446   CTGCTTAATCAGAAA                TACT TTTAC AGTA                AGATTGTGGATTTCC  53 18
        trxA   98157 ..   98172 -  -4.7  -4.23244   GACAAAATAATCAAA              GTACG TGTATC CGTAC               TGGGAATTAAGCGTG  65 32
      CAB076 NONE
        dnaE   88012 ..   88024 -  -4.8  -3.63991   CAGTATGGCTAAGAA                GACC TCGAG GGTC                CTCTATTGTATCCCC  58 218
      CAB073   86219 ..   86232 -  -3.9  -3.51034   TACGCATAGGAAATA               TCTTA AAAC TAAGA                AGAATGCTTTGTTAT  52 20
      CAB072 NONE
      CAB071   84828 ..   84840 -  -6.3  -4.16842   TCTATTTGTAACAAA                GAAAC GGC GTTTC                CTGAGGGCTTTATGG  67 384
      CAB069 NONE
      CAB068   82819 ..   82831 -  -2.7  -4.15044   TGGGGTGGGAAGAAA                TACAT CGT ATGCA                CACCACCCTTGCGCC  55 115
        dppD NONE
      CAB058   71812 ..   71827 -  -4.7  -3.34517   ACGTGCGGCTAAAGA              GCAAG TAAAGG CTTGC               GCTACATCTCCACAC  52 226
      CAB056 NONE
      CAB055   68778 ..   68802 -  -5.6  -4.38712   GGCATTGTTAGAAAA          GCTTCCTCCT GTAGA AGGTGGAGGC          GATATGGTCTCCATT  70 497
        ompA   58029 ..   58056 - -11.4  -5.90981   TGAGAGCAAAAAAAA        TCAGAACCCAGA GATT CCTAGGTTCTGA         TAGCGGGACAAAAAG 100 64
        rpsB NONE
         tsf NONE
      CAB045 NONE
         frr NONE
      CAB043 NONE
      CAB042   52473 ..   52489 -  -8.1  -3.32963   AGGCCCATTCCATAA              TGTGAAT CAA ATTCACA              CCTTCTTTGTTTTAC  70 307
      gyrB_2 NONE
      CAB026 NONE
      CAB025   33866 ..   33882 -  -2.9  -3.87815   GGGTAGGGCTAGAAA              GTAGGAG ATT CCCATAC              TACTCTTTGTAAACA  52 25
      CAB024   33401 ..   33411 -  -2.6  -2.83504   TTTTTATTAAAACAT                 TTTA AAA TAAA                 GAAGCTTATGGTTCT  42 186
        rluD   32271 ..   32281 -    -4  -2.65906   TGTAACTTAAAAAGT                 CTTT CAT AAAG                 TAATCCTATAACTAA  45 140
      CAB022   31848 ..   31870 -    -7  -2.89683   AGCTCAGTGGATAGA           GCATTCGCCT TCT AAGCGAATGG           TCGCAGGTTCAAATC  61 196
        kdsA NONE
        dsk1 NONE
      CAB019   29272 ..   29285 -  -5.3  -3.56643   TTTACAGGTGTTAAA               TCAGA TGTA TCTGA                GTTTGGCAAGAAGTT  56 315
      CAB016   23875 ..   23902 - -12.8  -4.66953   GGAATATGGGAAAAA        GAAGGGAACTTC TTCT GAAGTTCCCTAC         TTCAATAAGTTATCT 100 39
      CAB012   17664 ..   17676 -  -6.3  -4.76963   TCATAGAACATAAAA                GAAAG TTT CTTTC                TTCCAAAAAGAGAGG  78 78
      CAB010   15673 ..   15692 -  -2.2  -5.08824   TGCTTAGGTAAAAAA            GATAATAT TGAA ATATTTTC             TCAGGTGCTCTTGGA  69 165
      CAB008 NONE
      CAB007 NONE
      CAB003 NONE
      CAB002    1144 ..    1157 -  -5.3  -3.23274   TCTTCGAGAATTTAA               GTTCT TCGA AGAAC                TTTATTCTACATCGG  55 27
