# Supplementary material for: Rapid, accurate, computational discovery of Rho-independent transcription terminators illuminates their relationship to DNA uptake
Source: Genome Biol. 2007 Feb 21;8(2):R22. doi: 10.1186/gb-2007-8-2-r22 (PMC1852404; doi:10.1186/gb-2007-8-2-r22)
Supplement: Additional data file 4 — Best terminators found downstream of each of the genes of the 343 organisms studied. [file gb-2007-8-2-r22-S4.zip › Chlamydophila_caviae.bag]

        hemB    1053 ..    1066 +  -5.3  -4.66814   TCTTCGAAATTCTAG               GTTCT TCGA AGAAC                TTTATTCTTTATCTT  74 26
        greA    5324 ..    5340 +  -3.7  -3.41378   AAGGTTTAGAATCAA              TCTTTGT TGT ACGAAGG              ATTTTCTTAAGTATG  51 148
    CCA00005    6614 ..    6638 +  -9.4  -5.67711   TTTTACTATGAATAT         CA-GCGCAGAT ATCC ATCTGCGCCTG          TTTTTGTTTTGTTTC 100 96
    CCA00006    7999 ..    8013 +  -8.6  -4.58236   TGGGTATAAATAGCA               CCTTGA TAA TCAAGG               TTTTGCTCTTTTATA  87 163
    CCA00009   15871 ..   15884 +  -6.7  -3.01791   AGGCGCGAATTCTTG               GTGCT TGAG AGCAC                TCTTGAGAACAACAT  59 175
        rpsD   17619 ..   17642 + -15.4  -4.67942   TCTTCCAAAAGAGAG          GCGCCAACTA AGCC TAGTTGGCGC           TTTTAATTTCTTCGC 100 50
    CCA00013 NONE
    CCA00014   21643 ..   21670 +   -10  -6.38655   AAATCTTTAAAAAGA        GCTCACATCT AATTAAAA AGATGTGAGC         TTTTTTTTTATGTTT 100 54
    CCA00015   23672 ..   23697 + -12.6    -4.614   TACTGTCAAAAAAAA         GCCCGCTTTG CATTTT CAAGGCGGGC          TTTTCTATGGTTCAA 100 62
    CCA00017   29153 ..   29172 +  -4.4  -3.74747   GAATATTTCTTAAAA            TTATAAGA TTTT TCTTATGA             TTTCCTGGCGGTTGG  57 28
    CCA00018   29915 ..   29927 +  -5.5  -5.52986   ATACCTAATCGCGCT                CGGTG GTC CATCG                TTTTTTTAGTAACAT  93 521
    CCA00028   39033 ..   39052 +  -7.2  -4.04474   AAAATACTCTAGGCT            TTCATCGT CAAT GCGATGAA             TTTGTATGCAAGTGT  73 75
    CCA00029 NONE
    CCA00030   42259 ..   42276 +  -2.8  -3.32402   CTTGATAATTCTTTT             GTATTT AGGAAG AAATAC              TATGTTTAATATGGA  45 53
    CCA00031 NONE
    CCA00032 NONE
    CCA00033   43273 ..   43286 +  -3.1  -4.93968   AAAAGTAGTGGACCT               TTAGG TTAA CCTAG                TTTTTGGTTCTAAAT  68 17
    CCA00034 NONE
        sctN NONE
    CCA00036 NONE
    CCA00037 NONE
        sctQ NONE
        pkn5 NONE
        sctC   52154 ..   52196 +  -7.2   -5.4505   TACTTCAGGGGGAAA GCCAAGAAAACATC-GTCG GCCGTA TGATTGTTGTTTTCTTGGC TTTTTTATTCCCCCA  93 101
        pbp2   63053 ..   63066 +  -3.1  -3.01125   AAAATAAGGAAAAAA               GAAGG TTTT TCTTC                TAATTTGTAAGGGCT  45 2
    CCA00049   64292 ..   64302 +  -4.6  -6.95634   GGTTTTGTGTTTCAA                 GGCC ATA GGTC                 TTTTTTTTTTTTTGA 100 166
    CCA00050 NONE
    CCA00051 NONE
    CCA00052 NONE
       b1680   69627 ..   69645 +  -4.6  -4.37886   TATAGGGAGAATCTG             CAAGTATT TGC AATTCTTG             TTTTGTACAAAATGG  66 435
        parB   71927 ..   71951 + -13.1  -3.95435   AAAGCCTAGTTTTTA          TAAAGAAGATC TTA GATCTTCTTTA          TTATCTTTTAAAGAA 100 32
    CCA00059 NONE
    CCA00060 NONE
         pgk   77171 ..   77196 + -17.7  -2.78596   GCGGTTAGCATTATA         TCAGGGGCTCT ATAT AGAGCCCCTGA          TATAATGAAAGCGTA 100 50
    CCA00062 NONE
    CCA00063 NONE
    CCA00064 NONE
    CCA00065   82952 ..   82970 +  -3.9  -4.59773   CCAAAAGTGCCAAGA             TGATGTT GTTGG AGCATCA             TTTTTAGAAATACAC  66 262
    CCA00068   85029 ..   85039 +  -5.4  -3.31162   TTAGATGAACGATAT                 TGGA GTC TCCA                 TGTCTTTCATACTGA  56 59
    CCA00072   88491 ..   88509 +  -2.4  -3.74361   TAGCATAAATTAAAC             GATCTTCT TCT AAAAGGTC             TTGTTGCTCAGTATA  49 498
    CCA00075 NONE
        hisS NONE
        aspS NONE
         mip NONE
    CCA00079   98317 ..   98327 +    -4  -3.34895   TAAGTTCGGGGGATT                 CATT TTG AATG                 TTACTTGCAGCTAAG  51 356
    CCA00081   98551 ..   98561 +  -5.4   -3.0263   CTACCTCTATGTATG                 CAAG GCG CTTG                 TGTTAGAAAAATCCT  54 61
    CCA00082   99234 ..   99249 +  -2.6  -5.10461   CTATTCTTGAGTTTA              TTGTTT TAGA AAACAG               TTTTTCTTCAGTAAA  69 403
    CCA00083 NONE
    CCA00084 NONE
      dnaQ-1  101369 ..  101380 +  -4.4  -4.81083   AGGAAGCGCTGTCTC                TTCC CGAG GGAA                 TTTTTAATGCTTAAG  70 168
    CCA00086 NONE
    CCA00087  103495 ..  103511 +  -2.2    -3.441   AAAAAGCATAATATA              CGGACA CTCTT TGTCAG              GTTTTTGCATGTTAG  45 30
        lpxC NONE
        fabZ NONE
        lpxA NONE
         fmt  106727 ..  106739 +  -3.5  -3.04715   GTAGTTGTCTTTTAC                TAAAA ATC TTTTA                ATTTTAGAGGAGGTG  45 110
    CCA00092  107767 ..  107791 + -13.7  -6.08342   AAGGCAATGCTGAAG          TCGCTTCTAGG TTT TCTAGAAGCGA          TTTTTTTATTTATTA 100 60
        rplC NONE
        rplD NONE
        rplW NONE
        rplB NONE
        rpsS NONE
        rplV NONE
        rpsC NONE
        rplP NONE
        rpmC NONE
        rpsQ NONE
        rplN  113216 ..  113226 +  -2.4  -2.74144   AAATTAGTTCTTTGG                 CTCC TGA GGTG                 ATTTAAGGATAAGAA  40 9
        rplX NONE
        rplE NONE
        rpsH NONE
        rplF NONE
        rplR NONE
        rpsE NONE
        rplO NONE
        secY NONE
        rpsM NONE
        rpsK NONE
        rpoA NONE
        rplQ  120288 ..  120302 +  -5.7  -5.42259   GTATTATAGAATTTT               TAGCC GACTA GGCTA               TTTTTTTGCGAATAC  84 15
         gap NONE
    CCA00117  122692 ..  122704 +  -2.7  -2.90615   GAAAAATCTAATTAA                TATCT TAG AGGTA                TCCTTTGCGGCGGCT  42 518
    CCA00118  123740 ..  123750 +  -5.4  -4.65078   AACGCTACACACTCC                 GTTC GGG GAAC                 TTTTCTTAAGCCTGT  74 91
        ruvC NONE
        ruvA NONE
         ndk  125449 ..  125463 +  -4.3  -2.68545   CCTGTGGGGTTTTTC               CTGAA TATCT TTCAG               CTCTTGTTCTGAAAG  47 75
    CCA00125 NONE
       tlc-1  132803 ..  132816 +  -8.1  -5.02201   ACGCTATAGTTTAAA               GGGCT TTAT AGCCC                TTTTTATCATATTTT  90 32
    CCA00127 NONE
        polA NONE
        coaE NONE
         rho  138579 ..  138605 + -13.2  -2.87725   TGATAAGTAAGAAAC         CTACGGTCTTAA TTA TTAAGACTGTAG         ATCTTATTTTTCACG  87 79
        pyrE  139749 ..  139781 +  -7.3  -3.29649   TTCATTTTTATTCTA      TTTAATAACAAAAGC TTG GTTTTTATTATTAAA      TTAATCTAATCGCAT  65 47
        glgC NONE
    CCA00134 NONE
    CCA00135  142700 ..  142710 +    -4  -5.08088   AGCTTTTTAGCCATT                 CTTT CAA AAAG                 TTTTTGTTCAGAGTT  73 109
    CCA00136  143884 ..  143907 +  -3.9  -4.67234   TTCTATGTTTGGTAA          TCGTTCAGA AATCGC TCTGAAGGA           TTTTTCACATTGCAT  69 348
    CCA00138 NONE
    CCA00139 NONE
    CCA00140  146704 ..  146717 +  -5.3  -4.07868   CTTATTTTCTCATAA               GGTTT ATAA AAACC                TTTATGTCGGTATCG  63 429
    CCA00141  146997 ..  147020 + -15.4  -4.08557   TTCTCTTGTGTTGAG          GAAACAGGGG ATAA CCCCTGTTTC           TTGTTGTTTAAAACA 100 47
    CCA00142 NONE
    CCA00143 NONE
    CCA00144  153060 ..  153079 +  -5.8  -3.73587   AGACTAGCTTAAAGA            TCCTTC-GA AAT TCAGAAGGA            TGTTTTGGATCTGTT  65 34
    CCA00148  158219 ..  158229 +  -5.4  -4.14392   CCCAGTCCTTTAATG                 CATC CAT GATG                 TTTTAGAGCTTGCAG  67 103
    CCA00151  160399 ..  160412 +  -4.5  -4.68705   AAAATAAGGAAAAGA               GCTCT TGAG AGGGC                TTTTCTTGCCATTGT  72 394
    CCA00156  167031 ..  167047 +  -2.9  -4.24786   GATCTATGGTTTTTA              GATCCAA TGG TTGGGAC              TTTGTGTATTCTAAC  57 445
    CCA00160  169846 ..  169858 +  -6.2  -3.26545   TTGAACATACTCTGG                GGGG TATTT CCCC                TTGCTAATATCTAAA  59 130
    CCA00165 NONE
        prfB NONE
        yhhY NONE
    CCA00168 NONE
    CCA00169  175592 ..  175629 + -11.5  -4.41494   GGTATATCACAATAT   GGCTTAAGGCTTTTCTA TACT TAGAAAAGCCTTAAGAG    TTTTGCTTAGGAGTG 100 19
        murA  180306 ..  180351 +  -3.4  -4.15854   TAATCCCTAAAATAG GAGC-TCGTGAGGAAATTTCT TCATC AGAGATTTCCGGACGGTGTTC TTTTAAGGTGGCTTT  59 486
    CCA00177  186391 ..  186417 +    -3  -3.85043   TTCCTAAACAGGTCT         CCATTTGACGAT TTT ATTTTCAATTGG         TATTTTAGTTCATTA  52 187
    CCA00178  190681 ..  190707 + -13.2  -2.83403   TAAAGAGGAAAGAAA         CAGGCAATAATT ACA AGTTATTGCCTG         CTTTGGTACAGAAGG  87 16
        recJ  192587 ..  192600 +  -3.9  -5.52096   ACCCCCACCATCGCA               GTATT TTCT AATAC                TTTTTTCTTGAGTTT  79 62
    CCA00180  194183 ..  194204 +  -8.9  -2.89668   TTGTGACTGGTTAGA           GAATCTTTT ACGT AAAAGATTC            TCTATGGCACTGTTG  69 63
    CCA00181  195436 ..  195463 +  -5.6  -5.63517   AAATTTCCATAGAAG        CTCTGTAGCTTT TACT AGGGATACAGAG         TTTTTTCTTTGCCCG  86 156
        gltX  197345 ..  197365 +  -3.4  -4.46254   AACTTCCTATTTATT            TAAATGTT AGAAC AACATTTG            TTTATTATCTATTAA  62 276
        omcA  198048 ..  198084 + -10.3  -3.87815   TACTTAAATTGGTTA    GGTAGTTAGGAGGTAAA TTA TTTCCCTGTTAACTACC    TTTATGAAAATAAAC  87 60
        omcB  199877 ..  199932 + -16.6  -2.81727   AAATTCTTTAAAAGA TCTTAAAC-GAAAAAGCCGTCCTAGAT TGC ATCTAGGGCGGTTTTTTTTGTTTCAGA CTTCTTGAAATTCTT 100 48
         srp  200735 ..  200747 +  -4.9  -3.10636   ATCTTTTAACTCATC                TAAGA AGA TCTTA                TAGTTCTTATTTTCA  53 213
    CCA00189  204022 ..  204040 +    -6  -3.25166   AATGCCTAATTTCTT             CTCTTACG AAT CATAAGAG             TCATTTTTCCAATGC  59 32
        rpsL  204573 ..  204586 +  -6.7  -3.75911   GATACGGAGCAAAGC               GTCCT AAGT AGGAC                TATTCTTTATTTAGG  66 15
        rpsG  205139 ..  205156 +  -2.7  -3.27525   AAGGGGCATAACAAG             TTCATGA GTGA TCAGGAA              TTCGATTTAAGCAAA  45 64
        fusA NONE
        rpsJ  207538 ..  207551 +  -3.9  -3.93369   GGGTTGATATTAAGA               TTAAG GCTG CTTAA                TTTAGTTCGGCTTGG  57 12
    CCA00194  208993 ..  209009 +  -4.3   -3.6543   ATCACCATCAGAATT              GGCTTGG AAA CCAGGAC              TGTTTTCAAAGATTA  56 400
    CCA00196  210148 ..  210168 +  -9.9  -3.11316   TTTATAATTTCAAAG            TTTGCTAAA GTA TTTAGCAAA            TCTATTGAGTCCTAA  77 256
        rplU NONE
        rpmA  210853 ..  210884 +   -11  -4.98672   CATTTATCTTAGGAA      GCTCTATTTTTTGC TCAC GCATAAAATGGAGC       TTTTCTGTTTTTAAC 100 66
    CCA00199  212431 ..  212442 +  -5.8  -3.74047   CCAAATCATAGCAAT                GAGG GCAT CCTC                 TCTTTCTTGATACTT  65 520
        thiE NONE
        thiM  216329 ..  216377 + -13.6  -3.48395   ATTCTCGTTCTATCT TTAGTTTTGTAATTG-AGAACCT ATGT AGGTTCTACAATTACAAAACAAG TTATCTAGAACAAAT  95 71
        ribE NONE
    CCA00214 NONE
    CCA00215 NONE
        lpxK NONE
    CCA00217 NONE
    CCA00218 NONE
    CCA00219  236255 ..  236269 +   -10  -3.21696   GTAGCCTTACGGCCC               CTGGAG TTT CTCCAG               TATCTCTTCTTATGA  79 338
        glyA NONE
      clpP-2 NONE
        dapF NONE
    CCA00227  244588 ..  244630 +  -3.5  -3.62572   AACGTTGTTTTGCTA TCGCGAG-CATATTTGAGGA GAAA TCAACGAGTATGGCTTGCGA TTTCGGATAATCGTG  52 471
    CCA00245  262088 ..  262098 +  -2.6   -2.7012   CTGTTTGAGTATTGT                 TTTT TTT AAAA                 TGCTCTAGTATGTTC  41 70
    CCA00246 NONE
    CCA00247  263827 ..  263856 +  -6.5  -3.14931   GTGTTTTGAAATTTG       TCGCCGTTACAGGA ATT TCC-GTAACAGTGA       TTCCTGAAGCATGGA  58 477
    CCA00250  266808 ..  266829 + -10.9  -5.71712   TCATTTTGTAAAACA           GCTGCATCT TAAA AGATGCGGC            TTTTTTTATATAAAA 100 66
    CCA00251  266951 ..  266973 +  -4.9  -3.76373   GGAGTGATAGAGGGT           TCTCAGG CGGGCTTTT CCTGAGA           TTTAAGTATTCCAAA  59 5
    CCA00252  268659 ..  268678 +  -2.8  -3.33037   TACGCAATTGCTTAC            CCATTC-CG AAC CGCGATTGG            TTCCTGATTTGCAAT  46 156
    CCA00254 NONE
    CCA00255  271942 ..  271952 +  -4.6  -3.34424   CTTTTAGGCGGAAGT                 GCCT TAG GGGC                 TATTGCTTAGTTTTT  53 5
    CCA00256  273875 ..  273892 +  -2.1  -4.93812   TATTTTTATTCTTCA             TAAATTA ATTT TAATTTG              TTTCTTTTCTCTTTT  65 277
    CCA00258  275942 ..  275967 + -10.7  -5.04222   AACAAAACTTTTCAA         TACAAATCTTT TTAA AAAGATTTGTA          TTTTTAATTTAATTA 100 400
        artJ  281003 ..  281036 +  -7.6  -3.58552   TAACATTTCTTTTAT     TAAGAAGAATCTTC CTATTA GAAGATACTTCTTG      TCTATTTTTGCATTT  71 38
    CCA00263 NONE
    CCA00264 NONE
    CCA00265  284253 ..  284273 +  -5.5  -2.60219   TACTGTCTTCTTATT            TTTTTCGTG TCT CACTAAAAA            CTTATGACAGTTGTA  51 124
    CCA00266 NONE
    CCA00267 NONE
        glgB  288686 ..  288702 +  -4.5  -2.58544   CCCCCTCTAGCAACT              CTAATTT TTC AAGTTAG              CTTCTAAAAATAAGA  47 2
    CCA00269 NONE
    CCA00270  293177 ..  293204 +   -13  -4.65263   CAATAAGATGTTAAT        TAAGGCTATAAA TCTC TTTATAGCCTTA         TTTCTTTTAAAAGGT 100 35
    CCA00276  306528 ..  306542 +  -6.4  -5.33866   GACGAGGGATTTGTG               CTCCTG TGA TAGGAG               TTTTTTCTCCGTTTG  87 406
        gatC  335196 ..  335206 +  -6.8  -3.02263   GGGATTTATCCTGTG                 TCCC TGG GGGA                 TCTTCCGGAGGATCT  59 487
        gatB  337749 ..  337782 + -15.5   -5.4433   TCTAAGGGAAAAAAT     GGCTCTTTTGAAGTT GAAA AACATCAAAAGAGCC      TTTTTATTTCTATCT 100 81
    CCA00295  342682 ..  342711 + -13.1  -3.26546   TAACCCGAGATGCAT       GTAGAGAAGG-CAA AGC TTGACCTTCTCTAC       TTCCTAAGTTTCTCG  91 44
    CCA00299  348933 ..  348980 +  -8.5  -5.88476   TTATTTATCCGAAAC AAGCCTTACAGCATCCTCTCTG TCCCC CTGAGAGGATGCT-TAGGGCCC TTTTTTATTTCTTTT 100 43
    CCA00300  350041 ..  350057 +  -8.1  -2.52676   TCCTGTAAGAGAACT              TCTGATT TCG AATCAGA              TGCATTCGACCACTC  66 155
    CCA00301  352530 ..  352552 +  -2.8  -4.84359   AAATTAACCCTTTGT           TTTTCATG CTTTTCT CATGAAGA           TTTTTCTCGAAGTGG  66 34
    CCA00302 NONE
        ksgA  354690 ..  354702 +  -3.5  -3.82262   AAGAAATAGAAAGCA                TAATA TGG TATTA                TTCTTCGTTGAGATT  52 155
        tpiA  359986 ..  359998 +  -3.5  -3.02511   AATGTTTTAAGAAAT                TTTAA TCT TTAAA                TATTGCCGGAGTAAA  45 14
        secG NONE
    CCA00310 NONE
         def  361403 ..  361426 +  -4.6  -3.80858   TAACCATTTTTTATA          GGATTCCTCTA CTC TTGAGGA-TCC          TTTAATGCATTCTAG  57 38
    CCA00320  373331 ..  373353 +  -4.9  -4.03167   TTTTTCCTCAGAAAG           GGCAAGTCT GTCTG AGATTTGTC           TTGTTTGCGTTCTGA  62 228
    CCA00321  374140 ..  374171 +  -2.3  -4.71061   GAAATATTTCAGCCG      GCAAGCACGATAGA TTGAC TCAATCTTGCT-GC      TTTTTCAGTGTGCCT  62 45
        rpsU  374503 ..  374514 +  -2.2  -4.15669   CGTTAGAAAAATATC                CATC TAGT GGTG                 TTTGATTTATGGATT  54 35
        dnaJ NONE
   pdhA/pdhB  377750 ..  377789 +    -3  -2.62184   AAATTCTTCAAGCAG  CAAAAAGCTTGGCAGAAT TTTA ATTGTTGTAAGCTTTTTG   TAATATAGACAGCAG  43 3
    CCA00327 NONE
        ptsH NONE
        ptsI  383305 ..  383319 +  -4.2  -2.98122   CAGACATCTCTTTGT               CCATAG CTT CTTTGG               CTTCTTTGAATGCTG  47 63
    CCA00332 NONE
    CCA00333  387467 ..  387478 +  -2.2  -3.58726   AAAGTATCCTGAAAT                GGTT TTAA AGCC                 TTGTGTATAGAAGAA  47 4
    CCA00343 NONE
    CCA00344 NONE
         sod  397828 ..  397838 +  -2.6  -2.53715   TGAAGAGTTAATAAC                 TTTA ATT TAAA                 ATTGCTCCTACTGAA  41 56
        accD NONE
         dut NONE
      ptsN_1 NONE
    CCA00349  400516 ..  400526 +  -3.2  -2.62933   ATTGTTGTTATGGTG                 GTCT TAT AGGC                 TGATCTAGGAGATTA  43 91
    CCA00350  401842 ..  401865 + -11.8  -6.30182   CTCTAGTATGAAAGA          GACAGAACCT TAAG GGGTTCTGTC           TTTTTTTTTATGTCG 100 62
    CCA00351  403755 ..  403780 +  -3.3  -5.52096   ACTAACGCATAGAGA         GCTCTTCTA CTATTTCT TGGGAGAGC          TTTTTTGTTCAATTT  77 36
        trmU  406191 ..  406207 + -10.9  -3.61398   TCTTCAGAAAGACGA              GCACGAA GTT TTCGTGC              TTCTTGACGACAAGA  82 100
    CCA00356 NONE
    CCA00357  411003 ..  411031 + -14.8  -3.87075   GAATAAAATTTTGCA        CAGAAAAGAGAG AACGC CTCTCTTTTCTG        TTTCTCAGGGATCCT 100 47
    CCA00358 NONE
    CCA00359  413627 ..  413642 +  -3.4  -3.57731   TTTCCCTAAAGAGTT              TAAAAT GCAC ATTTTA               TTATGTCCTCGTTAA  50 131
    CCA00360 NONE
    CCA00361  414340 ..  414353 +  -4.5  -3.27622   GCTTTTTCCTTAGCA               GCACG TTGT TGTGC                TATTCGTACTTTTTT  52 73
    CCA00369  421395 ..  421408 +  -6.7  -2.88536   GAGTTCTTCATCCCC               CCATC CTAA GATGG                CTTTCCATTCATTAT  57 438
        mraW NONE
    CCA00373 NONE
        pbp3  425642 ..  425658 +  -6.6  -3.51934   AATGTTTTGCATGCG              CAACGA ACTGC TCGTTG              TCTTTATAACAACAG  64 396
        murE NONE
    CCA00377  428522 ..  428538 +  -2.3   -3.9281   TAGATATGATACGCA              TATACTT CAA AAGTTTA              TTATTTAGGGCTACT  52 352
    CCA00378  428929 ..  428973 +  -7.3  -5.70522   CTCTTTTATCTAATT TATCAGAGTCAAGTTTTTAGG ATG CTTAGAGACTTGACTCTAAAG TTTTTTGTTATTATT  93 53
    CCA00379  430208 ..  430220 +  -3.5  -5.03145   TTTGAAAAATGCAAT                TAATA GTT TATTA                TTTTTTGAAAAATTC  71 23
        accA NONE
    CCA00381  433366 ..  433391 +  -2.7  -4.66609   AATCTGAAGTTATTT         TTATCATCATAC AGT GTA-GGTGATGA         TTTTTGCATAACCTA  65 174
    CCA00387  437851 ..  437867 +  -5.1  -4.37534   GCCCCATTTTCTTCC              TGCTTCC CAA GCAAGCA              TTTTCGTATCACTTT  68 282
    CCA00389  440954 ..  440965 +  -4.4  -4.30576   AAACGATTATCAAAA                TAGC CAAG GCTA                 TTTTGATGATGAACA  64 54
    CCA00390  444080 ..  444092 + -10.5  -2.53015   TTCCAAAAATTACAG                CGCCG CAA CGGCG                TGACTTGGGAGCTGT  77 357
        mutY NONE
    CCA00393  446131 ..  446142 +  -3.6  -3.74872   ATAGACAGTTTGCTA                GGGG CTTT CCTC                 TTTAGTAAAATGCAT  55 37
    CCA00399 NONE
    CCA00400  452187 ..  452201 +  -7.2  -3.16191   CGTCAAGGTAACCAC               GCATTT AAA AAATGC               TTGGTAGAGCTATGA  65 4
        ruvB NONE
    CCA00407  457985 ..  457999 +  -7.2  -2.63688   TCCTGGGATGATGAA               GCTAAT GAA ATTAGC               TAGCTTGGTTTGCAT  61 8
    CCA00409  460709 ..  460728 +  -2.2  -3.75772   CGATCTCTTTAAATA            GAAAGT GCAACTAG ACTTTC             TTAGTTATTTTTAGT  50 112
         ssb NONE
        pepA  463346 ..  463383 + -13.1  -4.70613   CTTTTGATTTAGTAA   TGCGTATTTGTTTTTAA ATTA TTAAAAATAAATACGCG    TTTTATTAAAGTTTT 100 55
        hctB  463944 ..  463972 +  -2.6  -5.85178   TTAGACGAGGGTGAA       CGGTAAG--GCTTT ATA AAAGTTTCTTACCG       TTTTTTTTGCCTGTT  86 53
    CCA00413 NONE
    CCA00414  465725 ..  465739 +  -7.2  -3.98661   CTCTTGTGAGAGAAA               CCTTTA TGT TAAAGG               TTTCTCATGAATATC  73 42
    CCA00416  467687 ..  467712 + -10.6  -4.13728   TAAATTATGGAATAA         TAAGGCTAAG AATAAA CTTAGCCTTA          TTTTAAGAATCTATG 100 38
        sucA NONE
        sucB  474880 ..  474899 +  -8.6   -5.5353   ATCTAGGAAGAAGAA            GAACAGCG GTAA CGTTGTTC             TTTTTTATTGGTGTA  95 47
        flhA  484110 ..  484142 +  -7.4  -2.73085   TAATTGTGAATTTAA     TCTAATTAAAATGAA TAAA TTC-TTTTAATTAGA      ATGTTGTTTAAAATA  63 38
    CCA00429  485274 ..  485295 +    -6  -4.94222   AAAAAGAAAAAACGA           TCCATTTT AATCTA AAAATGGA            TTTTTCTCCATTATT  81 327
        tyrS NONE
         gnd  488180 ..  488195 + -10.4  -4.98461   TCTTGTCTCTTCCAG              GGGTGC TTCG GCACCC               TTTCTTTTATTGTTT 100 96
    CCA00434  491752 ..  491775 + -11.8  -4.35483   TAAAGACAAAAAAAA          TCCTCACTTG TAAA CAGGTGAGGA           TTTCTTCTACTAAAA 100 38
    CCA00437 NONE
    CCA00438 NONE
    CCA00439 NONE
    CCA00440  498686 ..  498699 +  -2.4  -3.82478   ACAGAATTGACAACT               CTCT AATCTA AGAG                TTATGATTTTTTAAT  50 20
         dxr NONE
    CCA00442  501794 ..  501835 + -11.1  -2.69871   AGATTGTAAGGATGA GAGCCAAAACAATGGATAAC ATA GATATCC-TTGTTTTTGCTC GTATTTAGTCTAGAG  76 67
        smpB  505716 ..  505729 +  -2.3  -4.16307   TGATTTTCTTTTGCC               CAGGC CAAA GCCTC                TGTTTTTGTTGAAAA  56 55
        ltuB  508675 ..  508696 + -14.5  -6.60239   ATTTTTAAGTTTTTT           CGCAAGGTG CCGC CACCTTGCG            TTTTTTTTTGTTTTT 100 255
    CCA00451 NONE
    CCA00452  511106 ..  511146 +  -4.9  -3.26262   CATCTCCATCACTAA CTGGATAGG-TTAGGGAA CTTTGT TTCTCTAAATCTTTCCAG  ATTTTGTCCAATTTC  53 78
    CCA00461  522467 ..  522481 +    -5  -6.09888   AGCTTTTGATAAATC               TTCTCT GGA AGGGAA               TTTTTTTTCTTCACG 100 81
        trxB  531325 ..  531339 +  -2.8  -4.06687   GATAGATAGTAAAAC               TTTGGA GAT TCCTAA               TTCTTTATACACCCT  55 80
         lgt NONE
    CCA00472 NONE
        dnaA  537013 ..  537023 +  -3.2  -4.62002   TTTCCACAGAATAAA                 GAGG CGA TCTC                 TTTTCTATAGTTAAT  64 56
        glgP  539986 ..  540024 + -10.4   -4.2349   TAAGTCTTAAAAAAA   GCATTTCTATTTCAGGAG AGA CTCCCTTAATAGAAATGC   TTTTGACTATGAAAA 100 31
        fabH NONE
        fabD  551491 ..  551509 +  -2.4   -2.9294   GAAAGCATCAATAAT             TTTTTAGC GGA GCTATAGA             TATATGAATAATGTA  41 8
        fabG  552261 ..  552278 +  -4.9  -3.04322   GCATGGCGTACTAAA             TAGATTG CAAA CGATCTA              TATTGAAAAATTAGA  52 27
        acpP  552878 ..  552895 +  -7.1  -3.83026   CGTTATATTCTCGAA             GCTTATT GCTG AATAAGC              TTTCCTCTCCGAAAC  71 299
    CCA00494  561399 ..  561420 +  -6.1  -3.12962   TCTGTTAGGCGTTTT           TATATTTAA TATC TTAAATATA            TCATTTTGAAATTTT  57 131
    CCA00495 NONE
        mgtE  565157 ..  565169 +  -4.9  -2.64134   AGTTAACGGCTTTTC                TCAAA TTG TTTGA                TCACTTCATTTCGTA  50 35
    CCA00497  566775 ..  566804 + -11.7  -4.68705   AGAAAATGGGGAAAA       GCAG-TCCTTAAAA TAT TTTTAAGGAGCTGC       TTTTATTAGACTTAT 100 98
    CCA00500  571360 ..  571395 +  -7.1  -5.28983   CGTTAAGTGAGTCCC    GTGAATAGGGATT TTTATAATTT AATCTCTATTCAC     TTTTTATATTTTAAA  89 58
    CCA00501 NONE
    CCA00502 NONE
    CCA00503 NONE
    CCA00504  574362 ..  574382 +    -4  -3.48395   TTTTTATCAAGAACC            CGACATGA ATAAG TCGTGTTG            TTGTCTAAAAAAGAT  51 226
    CCA00505 NONE
        gyrB NONE
        gyrA NONE
         tdk NONE
    CCA00509  581686 ..  581700 +  -2.8  -3.96696   TTGGCTTTTCAAAGT               CGATAT TAA ATAACG               TTTGATATTGCTGTT  55 426
    CCA00511 NONE
    CCA00512  584159 ..  584180 +  -5.8  -5.76949   AGATATATAAAAAAA           GCCCGAAG CATATA CTTCGAGC            TTTTTTTTAAAGATA  88 31
    CCA00516 NONE
    CCA00517  589194 ..  589223 +  -7.2  -2.67613   CTTAGAAAAAGTTTG       GGTAAACCCAGCC TAGTT GGC-GCGTTTACC       GTTGATTACTTCATG  61 10
    CCA00522  594238 ..  594248 +  -2.6  -5.44119   TTACCAATTTAATTA                 TTAA AAG TTAA                 TTTTTTTAAAATAAG  76 313
    CCA00523 NONE
    CCA00524 NONE
    CCA00525  596878 ..  596902 +  -8.5   -3.0287   TTGAACTACAGCTTC          GCCCGGTAAAT TTT ATTCTCCGGGC          ACTTTTTTTATTACG  71 45
        rpmG NONE
    CCA00528 NONE
    CCA00529  600919 ..  600930 +  -2.2  -3.36166   GGTTTCTTACTTCTC                CCGT GAAA ATGG                 ATTCTTTTTTCAGAC  45 180
        rplM NONE
        rpsI  603439 ..  603474 +  -5.5  -5.79595   TTTTACCTATTCAAA    GCAAGCG-AAGGAGTT TTTAC AACTCAGTCCGCTTGC    TTTTTTATTTTCCAA  91 52
    CCA00536 NONE
    CCA00537  606944 ..  606963 +    -3  -3.53761   GTTAAATGGTAAAGA            TTTTTTAA ACAA TTAAAGAA             TTTGCAAAGAGCTTG  50 29
    CCA00538  608244 ..  608258 +  -5.8  -3.89346   ATCCCTATTTATACA               TTAGAT AAT ATCTAA               TTTATACAGTGGGGA  65 89
        argR  613973 ..  613984 +  -4.4  -3.92869   TTTTTCGGAATAACT                GCAT GATT ATGC                 TTTATGAGTAAATAA  59 28
        glnP NONE
        glnQ  615351 ..  615368 + -11.3    -3.137   ATAGATATTTGTAAA             CAGCTGC GTAT GCAGCTG              TTCCCTAATGTTAGT  84 37
         rpe NONE
    CCA00552 NONE
        accB NONE
        accC  627229 ..  627257 + -10.4  -5.00234   GTTCTTTGTAATTCT        CGTGTCTAGAGA TTCGT TCTCTAGACAGG        TTTGTTTCTTTTTTA 100 43
    CCA00555  628887 ..  628921 +  -9.4  -3.20349   TGTAATATGATGTCA    GCCGCTTA-ACCTCA ATAGAA TGAGGAATAAGCGGC     TATTAAATTTAAAAC  77 75
    CCA00556  630741 ..  630773 + -17.1  -5.14477   CTGTATTGTATAGAT      AACAGTATGCGCCCT TTT AGGGCGCGTACTGTC      TTTTTTCACTATATA 100 78
    CCA00558  642483 ..  642504 +  -5.1  -4.30791   TTTCTCCCAAATGTT           TTGGTGGGC TTGC GCCCGTTAA            TCTTTTTATTTCATT  67 264
      trpB-1  643977 ..  644014 + -13.8  -3.37655   TGTAACCAGAAAACA   TTTCCATCTTTGTATT TTCCTC AGTACAAAGATGGAAA    TACTTTTTTCAAAAA  95 61
    CCA00561 NONE
        trpR  647969 ..  647980 +  -7.2  -3.10091   CTATATTTCTTTGGT                GGGC ATTC GCCC                 TATAATTTTCCCCCT  63 100
        trpD NONE
        trpC NONE
        trpF NONE
      trpB-2 NONE
        trpA NONE
        kynU NONE
        prsA  654706 ..  654717 +  -2.2  -3.85509   CAGCATTATCTTTCT                GACT AGGA GGTC                 TTTAGATTCTATTAG  50 24
    CCA00571  656064 ..  656082 +  -4.6  -3.86346   TTCCCTAATTCTTTT             GCTATTTT TAC AAAAAAGC             TTTATCCACAAGTAG  57 92
    CCA00576 NONE
    CCA00577  662423 ..  662433 +  -2.6  -3.01712   TTAGTGTCTTTTGCT                 TTTA AAC TAAA                 TATTGCAAACGAGAC  43 125
    CCA00578  663331 ..  663352 + -10.9  -5.37593   ATACTTGTTACAAAA           CCTCGCAAA TATT TTTGCGGGG            TTTTTTCATTTCAAC 100 59
    CCA00579  664072 ..  664096 +  -5.9   -3.3692   CTTCCTAGCCTTCCC          TTAGGAAATCT TTT AGATTTTTTAA          TATTCCTTTGCTCTA  61 110
    CCA00580  665037 ..  665056 +  -2.8  -3.74361   ATTCAGGTTCCTAAC            CGTGGCAT TAAA ATTTCACG             TTCTTCATCAATCTA  51 140
         tgt  666257 ..  666275 +    -4  -2.72838   AATCTAGGGATTTGC             TTTTTATT GAA AATAAGAA             TAAATTTCCTTCTCT  45 126
    CCA00582  667038 ..  667048 +  -3.2  -4.62622   GAACAAACAGCTTGC                 GTGT TTC GCAC                 TTTATTTATAATTGA  62 210
    CCA00583  667919 ..  667935 +    -3  -4.05714   TACACTTTAATAGCT              TGCAGA TTTGC TTTGCA              TTTATAATTGCAACT  55 117
    CCA00584  669157 ..  669167 +  -5.4  -3.57144   ATTTATAATCTACTC                 TGCT CTC AGCA                 TTTAAAAGTGAAAAA  59 346
    CCA00586  670098 ..  670112 +  -2.8  -2.93723   ACAAATTTGATACAC               GGCA ATCACCA TGCC               TGTAATTGATAAAGG  43 382
    CCA00589 NONE
    CCA00590  672666 ..  672678 +  -4.8  -3.01497   GCGGGGAATCCTTAT                GAGG AATAA CCTC                TATCGTTTGCAATAA  51 231
    CCA00594  675380 ..  675390 +    -4  -3.07013   TGAAACCAACATCCC                 TCTA AAA TAGA                 TATCTTCACAAGATA  47 170
        kdsB NONE
        pyrG NONE
    CCA00598  678907 ..  678933 +  -3.9  -3.16177   CTCCTGTCAGATAGA         TTTTTTAATTC ATTAA GAATAAAAAAA         TTCAATCTATGCAAT  49 27
    CCA00599 NONE
    CCA00600 NONE
        oppA  684176 ..  684186 +    -4  -3.64103   GGATCTTTGCCAAGA                 TATC AAA GATA                 TTTAAGGTGTAGGTA  52 226
    CCA00602 NONE
      oppC_1 NONE
        oppD NONE
    CCA00605  687941 ..  687951 +  -4.6  -2.70528   AAAATCATTGTTGAG                 CGCT TTA GGCG                 TGATGTGTAAATCGT  47 228
    CCA00606  688783 ..  688793 +  -3.2  -4.56597   CCTATAGAGCCTTAA                 TCCT AAA GGGA                 TTTTTCCAACAGACC  62 26
    CCA00607  690272 ..  690286 +  -8.6  -4.61747   ACAACGAGAATACAA               CCTTCT GCC AGAAGG               TTTTCTCATTGTTGA  89 56
    CCA00608 NONE
    CCA00609  692933 ..  692943 +  -5.4  -3.12847   TAAAACATCAACTCA                 TTCC CTA GGAA                 TTACCTATGGAGCTT  54 18
    CCA00610  694678 ..  694694 +  -5.1  -2.63301   TTGAACCAACGACTC              GCAGATT ATG ATTCTGC              TGCTCTAACCATCTG  50 134
    CCA00613 NONE
    CCA00614  699886 ..  699896 +  -5.4    -4.329   CATCAGATCTTTTTC                 CCTA TAC TAGG                 TTTGTTCGTGTCTTC  69 130
    CCA00615  701600 ..  701619 +  -7.9  -3.38991   GTAGCCTTGCAAGTA            GCTCAGA TAGATT TCTGAGC             TCTTCTTCACAACCT  66 176
    CCA00624  716771 ..  716796 + -10.3  -2.82623   CTAATTCCAACCACC         TCCCCTGCCCC ATCC GGGGCAGGGCC          TACTTATGCCCCACA  79 37
    CCA00635  728122 ..  728140 +  -6.2  -2.58544   TAGTGCAATCATAAA             TATAAAAA TCC TTTTTATA             CTTATGGGAATCAAG  54 262
    CCA00640  733178 ..  733199 +    -3  -5.32699   CTTGGCTTTTTCTTA           GAACTTCC CTTATA GTAAGTTC            TTTTTTGCTATTTCA  74 65
        pepF NONE
       groES NONE
       groEL  737223 ..  737258 +  -9.8  -5.86976   TCTCTAATATTATAA    GGTCTCCTTTCATC-CA TCT TGAGAAGAAAGGGGGCC    TTTTTTATTTTCTAA 100 62
    CCA00644  738186 ..  738196 +  -2.4  -3.72576   TCATTCCATAGCGTA                 GCCG CAA CAGC                 TTTAATACAAGAAGA  50 80
    CCA00645 NONE
    CCA00647  739845 ..  739860 +  -3.2  -2.57211   TAAACTATGCAATCA              GACAGC TACA GGTGTC               GTTGTACGCAGGAGT  42 183
    CCA00649  741901 ..  741911 +  -2.6  -3.06162   AAAATACTGATCGAA                 TAAA AAA TTTA                 TATTCAGCTACACTC  43 161
    CCA00650  744900 ..  744912 +  -3.4  -3.73486   TCTTTGGCAGTCATC                CAGA AACTG TCTG                TCTTTATCTTCTAAA  52 435
    CCA00662  754595 ..  754607 +  -2.7  -4.49756   GCGCTCAATGCTTTT                TTAGA TAT TCTAG                TTTTAGTGTTTAAAA  60 168
    CCA00663  756653 ..  756681 + -11.9  -3.91897   ACAAAAAGAAATAAA        GAAGATTCTCTAT TTT ACAGAGAATCTTC        TTTATCCATGAAGAA  95 27
    CCA00665  761309 ..  761325 +  -3.7  -4.20696   AAATAATCGTTTTAA              TCTCATG AGG TGTGAGA              TTTTGCGCTTCATCA  61 238
    CCA00667 NONE
    CCA00668  764949 ..  764969 +  -2.6  -4.05026   TAACACTTGCAGGTA            TCTTCATT ATACA AAGGAAGA            TTCTTTAACTTTGAC  53 158
    CCA00671 NONE
    CCA00672  769900 ..  769931 +  -4.5  -3.23869   GCCTATAGTGTCGAT      GATAGCCGCTCATT CAACT GATGAGCG-CGATC      TATTATAAAATACTA  51 132
    CCA00673  771352 ..  771366 +  -2.2  -5.77853   AATCTTAAAGGGAAG               TAAAAA ATT TTTTTG               TTTTTTTTCCCAATT  83 33
    CCA00674  771736 ..  771758 + -12.1  -2.85378   TATTTAAAATGAGAA           GCATCAGCT TATTT AGCTGATGC           TGTGATGATATCATT  84 34
        uvrA NONE
    CCA00687  793633 ..  793653 +  -7.7  -2.95522   GGGGAATAATATTTA            GAGTTTTTA AAC TAAAGACTC            ATTCTCTTTGTATAA  64 32
    CCA00700 NONE
    CCA00701  810087 ..  810098 +    -3    -4.067   GGTTAATATCGCCCG                GTTT TTAA AAAC                 TTGTTATTGATTTCA  55 324
    CCA00702  811959 ..  811982 +  -8.1  -5.55769   AAAATAAACCCCCAA          GGCCTCGCA CACATT TGTGGGGCC           TTTTTTATTATAAAG  93 34
    CCA00705  813130 ..  813144 +  -2.9  -2.67747   AATTGCTGGGATTCT               TGTAT AGACG ATACA               GTTGTGATATGAACG  41 259
    CCA00707 NONE
    CCA00716 NONE
    CCA00717  825434 ..  825449 +  -2.6  -4.83169   CAACTAAATGGGACT              GAAATT AAAT GATTTC               TTTTTCTAAAAGAGT  63 46
    CCA00718 NONE
    CCA00719  827661 ..  827700 +  -9.5  -2.75069   TTTAATTGGTATCAC  CTGGCATAATTGCACATC AAGTA GA-GTGCAATTACGCTAG  CTCTTCTTTCCTAAA  72 250
        aroA NONE
        aroK NONE
        aroC NONE
        aroB NONE
       aroDE NONE
    CCA00728 NONE
    CCA00729 NONE
    CCA00730 NONE
        arcD  838442 ..  838467 + -13.3  -5.72053   ATCCCAATCACCCTT         TGGGAGGGGCC TTCG GGTCCCTCTCA          TTTTTTCTTTAGTTC 100 43
    CCA00732 NONE
        xerD  845020 ..  845040 +  -5.4  -2.90714   CTACATGCCGCGAAG            CACTGGAT CCTAA ATCCAGCG            TGTCTACCAATTTCA  52 434
    CCA00739 NONE
    CCA00740 NONE
    CCA00741 NONE
    CCA00742  850278 ..  850293 +  -2.6  -4.66537   AGGGTATTTACTTTC              GTATAT TTTT ATATGC               TTTTGTCTTACCCCA  63 41
    CCA00747 NONE
    CCA00749  860427 ..  860441 +  -2.8  -4.84274   AGGATAGTGTTGAAT               GATAGC ATC GATATC               TTTTTGATATGATTG  66 60
    CCA00750 NONE
    CCA00751 NONE
         map  863252 ..  863272 + -11.3  -2.73994   CTCGAGGTGATTTCC            TCTTGCTTT TGT AAAGCAAGA            TACTCTTCACGAACT  79 112
    CCA00755 NONE
    CCA00756  865904 ..  865917 +  -5.3  -2.87051   TCTCACAAATTGTAA               GTTTG ATAG CAAAC                ATTTAATCATAAGGA  52 6
    CCA00757  866552 ..  866562 +  -6.8  -2.79452   AAGAATCAGGTAAAA                 CCTC CAT GAGG                 GTTATCTTCCCAGAT  58 104
    CCA00758  867587 ..  867604 +  -2.8  -3.89881   ACCTGATGAAATGGG             TGTTTT GCTGTA AAAACA              TTTATCCAACTTCCT  53 348
        rpsO  868460 ..  868473 +  -5.3  -3.38435   CAAGATTAAATTTAA               GAAAG TAAT CTTTC                ATTTATTTTCCCCGA  57 18
        pnpA  870635 ..  870653 +  -9.6  -5.75478   GAAAGATAAAAAAAA             GCCACATG ATT TATGTGGC             TTTTTTTATGTCGTT 100 61
    CCA00765  875740 ..  875750 +    -4  -2.64274   AAAGCAGAGGCTATG                 CATA GAT TATG                 TACATTTGGAAACGT  45 21
    CCA00766  876915 ..  876931 +  -4.5  -5.24129   AGAAAGGTTTGAGAT              TAGATAA GTT TTGTCTA              TTTTTTCTCAGGCAA  80 89
        nusB NONE
        murB  883514 ..  883532 +  -2.5  -4.11216   ATTCTATAACAGACC            TCTCT-TC AGGA GATAGAGA             TTTTGAACATAAAAG  55 359
    CCA00778 NONE
    CCA00779  891468 ..  891481 +  -6.7  -4.08221   TACTTCTCCATAACA               GAGCA GATA TGCTC                TTTCGTTATATTAAG  71 157
    CCA00781  895784 ..  895802 +  -8.8  -3.54424   AAAAGCATAAAAAAA             GCACCCTC TTG GAGAGTGC             TTTGACAAAATAAGC  77 31
        ftsY NONE
    CCA00791  907775 ..  907789 +  -2.8  -3.28497   AGCTTTACAATGTAA               AAAGGA ACT TCCTTC               TTGAGTTTAAACTAG  45 7
        lpxB  909969 ..  909980 +  -7.2  -2.69319   ATCGTTTTGAAACTA                GCCC GTCA GGGC                 ATTGTCTCAGAGATT  61 307
    CCA00802  920082 ..  920098 +  -4.4  -3.09834   CAATATTTTCTAACA             TG-CGCG TTTA CGCGGCA              TTGAATAATAAACTG  50 187
    CCA00803 NONE
    CCA00804  924409 ..  924447 + -19.2   -4.1899   CCTATCTCCCACTGA   CACTAAAGGGACATAACA CCC TGTTATGTCCCTTTAGTC   TTTTACCTCAGATAA 100 61
    CCA00805  926328 ..  926340 +  -5.5  -3.60296   CAGGCAAATTGATAA                GCACT GTA GGTGC                TTTACGATAGACATC  58 298
        cafA  934312 ..  934323 +  -4.4  -3.53791   AGTATTGAGTTATAG                GCAT GGTT ATGC                 ATTTTTCTAGATATT  55 26
    CCA00811 NONE
         ide  938118 ..  938139 +  -7.3  -2.87132   CTGTATACATTCATG           GGAAAGACC TTTA GCTCTTTCC            TATCTGAAAAAGCAG  62 12
    CCA00814  939979 ..  939991 +  -6.3  -2.65112   ACAAGCAAACCGTGA                CTATC TTG GATAG                TAGTATGAATAGCTT  54 90
        glgA  945324 ..  945336 +  -7.7  -2.72049   CGGAAAGCGCATACC                GTACG TAG CGTAC                TGATTACCGAATCTC  61 278
       glyQS  949241 ..  949253 +  -2.7   -4.2461   GGGATGTAAAACAGC                TATAG CTG CTGTA                TTTCTTAATGAAAAT  57 283
        mutS  955921 ..  955932 +  -4.4   -4.1721   CAAGAAAAAGTTCAG                CAAC TTAC GTTG                 TTTTAAACTATGCGT  62 8
        uvrC  957957 ..  957970 +  -3.1  -5.34555   AGAAACTATACATCC               CTGAA TTTC TTCGG                TTTTTTCTGGTATAG  76 223
    CCA00832  959127 ..  959138 +  -4.4  -5.71983   TTTTTGCAATATTGC                GAAG CTCG CTTC                 TTTTTTTGTAGTTCG  95 308
        rnpA  960231 ..  960242 +  -4.4  -3.09018   AAAGCAACTTCGGCA                TGCT GTAA AGCA                 CTTTTCCACTGATCA  50 52
    CCA00837  961489 ..  961503 +  -5.7  -3.67611   CTTAGAAAAACCATG               GATCG GGAAA CGATC               TTATGTTAAAGTCAC  59 136
        cysS  963257 ..  963272 +  -6.2  -4.05877   GCTTTTTTCTCCATT              TGCTTT TCTA AAAGCA               TTCTTTGATGTAGTG  69 227
    CCA00840 NONE
    CCA00841  965281 ..  965295 +  -6.4  -4.72272   TCCCGGAGTCCTTTT               GATGCT GAG AGCGTC               TTTTTGCTGCACAAC  80 512
    CCA00844 NONE
        priA  968802 ..  968818 +  -3.7   -3.7398   TAACGTAAAGGTGGG              GAGTTTA ACA TCAACTC              TGTTTTCACTTCCGA  55 363
    CCA00849  973018 ..  973059 + -13.4  -3.49114   CAACGTTGTTCCTGA GGAAAACTTACTCGCTTAT TAAAT ATAAGCG-GTAAGTTTTTC TTCTACTATACTATC  95 4
         ppa  974906 ..  974933 + -11.4  -4.61566   ACAACGATATAAATG        TTTAAGGAGAGG TTTC CCTCTCCTTACA         TTTTATAATTTAGGA 100 29
    CCA00857  980682 ..  980692 +  -6.8  -2.53271   AATTTTTGTTTCACA                 GCCT CAT AGGC                 CTCTTCTGGAGATCC  56 173
    CCA00860 NONE
        cutA  983143 ..  983160 +  -6.3  -3.31001   CTTCCGGAACTTTGA             GGGATAC ATAA GTATCTC              ATTCTTTTTCTCCAC  61 78
    CCA00862  983671 ..  983699 + -10.4  -3.06737   TAGAGTTTGGCAATA        GCTAAAAACCCC TTTGC GGAGTTTTTAGC        TCTTCGCGGTTAATA  80 70
    CCA00870  994924 ..  994960 +  -6.7  -2.90075   AGAAAAAACAGGGAT    GTCTTTTTTTATTAGCT TAT AGCTTTTAAAAATAGAC    TATCCTTAGGGAAAC  58 354
    CCA00871  996286 ..  996305 +  -2.8  -4.35461   ACCATAATTTTTGCT            CCTGTATT TGTC ACTGCAGG             TTTTAATACTCTTCC  60 449
    CCA00874  997975 ..  997985 +  -2.4  -3.48924   TTATACCAACCCAAT                 GCAG ATC CCGC                 TTCTATGGAGACTCG  47 161
        alaS NONE
         mfd 1005938 .. 1005955 +  -2.6  -3.51563   CTTTTCCTCTAAAAA             CCCCTC GTTAAG GAGGCG              TTATGTCGGGATTTT  47 15
        hemE NONE
        hemN NONE
    CCA00880 1009681 .. 1009691 +  -3.2  -5.34655   TATGATCGAGAAGAT                 GCTG AGC TAGC                 TTTTCTTTTTCATTC  76 133
        hctA 1012862 .. 1012892 +  -2.7  -5.40625   CTTATTTCGGGTTTC      AGAGGGTAA-TTAT ATTT ATAACTTGCCCTCA       TTTTTTCTCTCCTCT  76 48
    CCA00883 NONE
        yajC NONE
        nqrF 1016262 .. 1016274 +  -7.7  -4.38322   AGGTTCTATTTCACT                CCCTT AAC AAGGG                TTCTTTTCTCCTTCC  81 177
    CCA00887 NONE
    CCA00888 NONE
    CCA00889 1030595 .. 1030608 +  -5.3  -2.86747   TTCAATCCTTGAACA               GCAAA AATA TTTGC                TCCTTCTACTAGCTC  50 235
    CCA00893 1034593 .. 1034625 + -14.4  -3.10589   CACTTAAACGGTTCT     GT-TAGCGTTGCACT TTAA AGTGCAACGCTACAC      TATTACAGCTTTTTG  93 8
        serS NONE
    CCA00898 NONE
        cadA 1042112 .. 1042130 +   -11  -3.32468   TCGCTGATGGTGATT             CGAAGGGC TTA GCCTTTCG             TATTGGTATTCTTTT  80 460
    CCA00901 1043781 .. 1043799 +  -8.9  -3.08679   AACGAGAAAGAGAAA             GCAAAGC TTGAC GCTTTGC             TATTGCATGGGAAAG  69 361
        gpmA NONE
    CCA00905 NONE
    CCA00906 1047454 .. 1047473 +  -5.8  -2.83504   TAACTTTCATTGTTA            GTGAATTG TCAA TAATTCAC             ATCTTTTGATAAAGA  56 38
    CCA00907 1048580 .. 1048596 +  -5.1  -2.86908   AGAATTAGGTATATC              TTGTGAC ACT GTCTCAA              TCTCCTGGTTCGCTT  51 47
    CCA00908 NONE
    CCA00909 NONE
    CCA00910 NONE
    CCA00911 NONE
        gpsA 1053193 .. 1053208 +    -9  -4.04149   GAATATCTTTAAAAA              GGTGGA TATT TCCACC               TTTCTCATCTCCTTA  82 29
    CCA00913 1054831 .. 1054843 +  -5.5  -5.07941   TTTAACAAAAGCTGA                GCGTT TTC AGCGC                TTTTTATATCATTTT  81 500
         tig NONE
      clpP-1 1066699 .. 1066713 +  -2.8  -2.82623   CGAAAGATAAGGATA               CTATCT CCT AGAGAG               TCATTATGAACAAAA  42 15
        clpX NONE
    CCA00922 NONE
       b2511 1070785 .. 1070796 +    -3  -3.55563   AAAAAACGAAAAGAA                CAAA TTAA TTTG                 TTTAAAAAATAAAAT  50 18
    CCA00924 1071376 .. 1071392 +    -3  -3.69621   TGGAGATGCATGGTC              TGAGTG GTCCA CATTCA              TTTAAAATTATGCAT  50 4
        thdF NONE
         nth 1079064 .. 1079078 +  -2.9   -3.6692   TGAAATTTACTTTGC               TTTCT AACGG AGAAA               TCTTTTAAACTGGGA  48 121
        brnQ 1080386 .. 1080397 +    -3  -3.07283   GTATTTGCTAACTAG                CATA ACGT TATG                 GTTTTAAACGCTTTA  45 51
    CCA00931 1084228 .. 1084244 +  -9.5  -3.09681   TGCTGTAACCAGTTC              CAATCTG CTT CAGATTG              TTCCGTAGGCTTTTG  73 241
    CCA00933 NONE
        lipA 1087079 .. 1087095 +  -6.6  -4.27211   CTGATGTAGCAAAAA              TGCAGA ATTAG TCTGCA              TTTGCTTTGTTTACA  71 15
        sctJ NONE
    CCA00936 NONE
        sctL NONE
        sctR NONE
        sctS 1091176 .. 1091200 +  -2.8  -4.36378   AAATGGAAATAAACA          GCTATGGCAA TCTCT TTACCAGAGC          TTGTTTCTGTTTTTG  58 29
        sctT 1092104 .. 1092122 + -11.8  -3.96483   GAAATGCAGCGAAAA             GCTGCTTA AAT TAAGCAGC             TTCTTTCGCTAACGT  95 81
        sycD NONE
    CCA00953 NONE
    CCA00954 NONE
    CCA00955 1108487 .. 1108508 +  -5.9  -4.38927   TTAAAGTAACGCAAA           GGCTCAAACA CTG TGT-TGGGCC           TTTCTTATGTAAAGC  72 58
        thrS 1111544 .. 1111558 +  -2.8  -2.52623   GAAGAAAAGAACTCT               TTGAGT TTA ACTCCA               CTATTGTAGAAAACC  41 2
    CCA00958 NONE
    CCA00959 NONE
    CCA00960 NONE
        trpS 1114734 .. 1114744 +    -4  -3.16068   ATCGCTATAACCTAT                 TCAT GCT ATGA                 CTTTTGAATTACGAG  49 31
        uvrB 1116841 .. 1116852 +  -2.2  -2.62263   GATTATGTTAAATAA                GTTC CTGG GAGC                 TAATATCCAACCCCT  40 155
         eno 1118174 .. 1118208 +   -11  -4.22377   GAATAGAATCGCCTA    CAGATCGCTTTCTAG AAATAA CTAGAAAGCGAT-TG     TCTTTTTATTCTAAC 100 35
    CCA00964 NONE
    CCA00965 1122634 .. 1122646 +  -7.7  -2.96695   TAGCTTTTCTTGAGT                TTCCC CTG GGGAA                TCGTTTGCTGACAGA  66 519
    CCA00966 1125686 .. 1125719 +  -9.1  -5.00616   ATTTAGAAATATCTC     TTCCCATTG-CAGAAA TAC TTTCTGTTAATGGGAG     TTTTTTAGGGCACAC  90 102
    CCA00972 NONE
    CCA00973 1133651 .. 1133666 +  -6.2  -2.57132   TTCACGAACTCCATA              TAGCTT TAAA AAGCTA               ATTATGAAAAAAACG  54 9
    CCA00974 1134445 .. 1134460 +  -3.2  -2.60511   AACACAGTAGGGGCT              GTCGGA ATGT TACGAC               GTATCTTTGTCAGTA  43 39
        tolB NONE
    CCA00976 NONE
    CCA00977 NONE
    CCA00978 1137405 .. 1137416 +    -3   -4.4767   TCTATGACTTATTAA                CTTT TAAT AAAG                 TTTTCTAATCAATAG  62 6
    CCA00982 1142190 .. 1142202 +  -2.7   -4.1399   CTGCGGGCATGCCTT                CTTTA CCT TGAAG                TTTCTGTGTCGCTAC  57 133
        pcrA 1144990 .. 1145000 +  -5.4  -2.56839   AATCCCTAGAGATTA                 CTTG ATT CAAG                 TACATTAGGTATGTT  51 7
    CCA00986 1146269 .. 1146303 +  -5.2  -3.06915   ATAAAAGGAAAGCCT     ATTTTGAAATGTAAAG CGG TTTTACATCTCAAAAA     TTAGGTGAAGTAACT  54 12
        topA 1150537 .. 1150558 +  -3.1  -5.24989   TGTTGAATAAATGCT           TGT-TTTCTC GTT GAGAAAGGCA           TTTTTTCATATGTCC  76 233
    CCA00991 NONE
    CCA00992 NONE
    CCA00993 NONE
    CCA00994 1155593 .. 1155603 +  -5.4  -2.94099   GTGAATTGTCAATAA                 CACA TTC TGTG                 TGTATGATGACAGGC  52 128
        recA 1156959 .. 1156995 + -12.5  -3.67976   AGACTATCCTCTTTG    GATTCTCCTTCTCTT ATTTACA AAGAGAAGGAGAACC    TTTCAAATTAATGAC  95 39
        rpsT NONE
    CCA01004 1165272 .. 1165293 + -10.9  -5.70829   AAGCTATTTATTCTA           CCCCATAAG TATA CTTGTGGGG            TTTTTTTATGATCTT 100 57
        tctD NONE
    CCA01008 NONE
        ispA 1171321 .. 1171338 +  -9.9  -2.63858   TTTCTAAAGAATCCC             CTGCAGA TACA TCTGCAG              ATTCTAAATCTACTG  70 232
    CCA01012 NONE
    CCA01011 1171513 .. 1171527 -  -2.8  -3.11572   AAGTAATAAAAATAC               CAACCT CTA AGGTTC               CTGTAAACGCAAAGA  43 58
    CCA01010 1170792 .. 1170818 -  -2.2  -5.84381   TCATCAATAAAAAAA         CAGGCGCTCTTT TCG AAATAGCGTGTG         TCTCTGGTTGGTTAT  84 430
    CCA01006 NONE
        recD 1165247 .. 1165257 -    -4  -5.06414   GGTTTCTAATAAAAA                 TCTT CAA AAGA                 AGCTATTTATTCTAC  73 32
    CCA01002 NONE
        rpoD NONE
        folB NONE
       folKP NONE
        folA NONE
    CCA00997 NONE
    CCA00996 1156761 .. 1156784 -  -5.3  -4.04482   TCGTGGAAAAAAAAG          GCTCTTGGT TCAACT ACCAAGATC           GTAAATTAGGCCAAG  63 244
    CCA00990 NONE
    CCA00989 1150022 .. 1150034 -  -3.4  -4.57341   AATCCGCCTCAAAAA                GTAG AAAAA CTAC                AAAAACCCCAGCTAA  64 296
    CCA00987 1146278 .. 1146294 -  -3.8   -3.5764   AAGCCTATTTTGAAA              TGTAAA GCGGT TTTACA              TCTCAAAAATTAGGT  52 35
         ung NONE
    CCA00983 1142017 .. 1142029 -  -6.3  -3.74077   TCGCACAGAGCCAAA                GCTTT ACA AAAGC                TCGCTCCTTATTTGC  64 61
    CCA00981 1139920 .. 1139937 -  -9.1   -2.6176   AACTTCAGGGATAAG             GCGACCC TATA AGGTCGC              TTATAGAAACAACAA  72 82
     groEL-2 1138049 .. 1138063 -  -4.2  -2.79915   ATGCATCGCACCAGA               GAGGAT TTG AACCTC               TGACCACCTGGTTCG  48 235
    CCA00979 1136977 .. 1136988 -    -3  -4.43576   ACTATAGATAATAAA                CAAA GTCT TTTG                 TAGGATCGGAAATAA  60 458
    CCA00971 1130207 .. 1130230 - -12.6  -5.88197   TTAAAGACAAAAAAA          GGGTGTATTT ATTC AAATACACCC           AACAAAATCCTATCT 100 52
    CCA00970 NONE
    CCA00969 NONE
        sdhA NONE
        sdhB 1125274 .. 1125297 -  -8.2  -2.90813   CATCTTTTTAAAGGA          TTGCTGATGG AAAG CTATCAGCAA           TTGTATTTTGAAGAA  62 334
    CCA00956 1108029 .. 1108052 -  -3.8  -4.19238   GCTGCAACTGCAAAA          GCCAC-TGCAG GGA CTGCAAAAGGC          GGGGGATTATTCGGC  61 506
        mutL NONE
    CCA00950 1101340 .. 1101352 -  -4.9  -4.91473   TAAGCTAAAAATAAA                GTTAT AAG ATAAC                CGATTACAGAAAAAA  75 110
    CCA00949 NONE
        gspD NONE
        gspE NONE
        gspF NONE
    CCA00945 NONE
    CCA00944 NONE
    CCA00943 NONE
    CCA00942 1092635 .. 1092652 -  -5.7  -5.08824   TTTTTATTTAAAAAA             TACTTAT ATAC ATAAGTA              TCAAAAAAATTATTT  79 64
    CCA00941 1092104 .. 1092122 - -11.8  -4.22346   GAAATGCAGCGAAAA             GCTGCTTA AAT TAAGCAGC             TTCTTTCGCTAACGT 100 51
    CCA00932 1084000 .. 1084018 -  -3.2  -4.75219   TAACGATGAAGAAAA             CTCTATCT TTT AAATAGAA             GAGCCGGAAGAACGT  65 42
         psd 1075930 .. 1075946 -  -3.1  -4.14318   AATACCAAAAAAAAC              CTTTAAA GTC TTTAAAA              TTATTCTCTCAAAGA  57 26
    CCA00926 1074464 .. 1074477 -  -6.7  -4.67982   TTCCAGTGAATAAAA               GGAAC AAAA GTTCC                CTTGCTTGTATTCTT  80 104
        secA 1071422 .. 1071441 -  -7.1  -4.24002   TTGGAAAGGGGAAAA            GGCTGGA AGCTAG CCCAGCC             CTAAAAGCTCTTTCT  75 40
        helZ NONE
        mreB NONE
        pckA 1057824 .. 1057837 -  -2.5  -6.09196   TTTAAAATAAAAAAA               TATTT CAAA AAATA                AAAAATAATTAACTT  91 82
    CCA00915 NONE
    CCA00914 1054306 .. 1054322 -    -8  -2.72049   TATAGCGTTGAAGGA              CGTTGG GGTTA CCAACG              TGCTCTAAACGTAAC  61 56
    CCA00902 1043378 .. 1043409 -  -3.8  -2.94962   ATGTAAGAAAGAGCA      TCTTGCAAAAATTT TCAA AAATTCTAGCGAGA       GAAACAGATCATAGG  47 17
        rodA 1041539 .. 1041555 -  -2.2  -4.53705   AATTGTTACACAAAA              CTTAGG TTTAG CCTTAG              CTATTATCCTTCTTG  61 150
        ribD 1036458 .. 1036472 -  -2.8  -3.05463   ACTTCCTCTACCCAA               CAACTT CCC AAGCCG               TTTTTAAAGAATTTC  43 3
      ribA/B NONE
        ribH 1034481 .. 1034504 -  -2.4  -5.07567   GGATATGTTAAAAAA          GCAGCTGCTT GATC AAACAACTGT           TTTAGACTTTTCAGA  69 149
    CCA00892 1032257 .. 1032278 -    -3  -3.04144   TCTTTATTGCTAACA           GTGTTCTT ATATGG AAGATCAC            AGCAAAATTAGCTTG  45 89
    CCA00891 NONE
    CCA00890 1030285 .. 1030298 -  -3.9  -3.85864   TGATTATTAGAACAA               TTCAA GCAA TTGAA                GCGGGCGAGGAATTA  57 117
    CCA00881 1009315 .. 1009329 -  -2.1  -4.49311   ATTATTATTAGAAAA               TCGCT GGCAT AACGA               AGAAGCTTATGCTTT  61 240
         tkt  997495 ..  997512 -  -4.9   -4.2528   TGGGAATTCAATAAA             GAATTTC GAAA GAAACTC              TATGAAAACAAAGCA  65 346
       efp-1  996153 ..  996169 -    -3  -4.72029   CGGAATCTAAGAAAA              TCGTGT TTTTT ACACAA              TAGAACTTCTTATAG  65 48
    CCA00872  995890 ..  995929 -  -8.1  -4.69622   AGACAAGGGCAAAAA  TG-GAAGAAATTGTGTAG GGAAA CTACACACCTTCTTCGCA  AATTTTTTCTGCAAT  86 8
        murF  991355 ..  991365 -  -2.4   -5.1971   ATTAAAAATTAAAAA                 CAGC TCA GCAG                 AGATTCTAAAGCTAA  67 8
        mraY NONE
        murD NONE
    CCA00866 NONE
        ftsW NONE
        murG NONE
   murC/ddlA  983671 ..  983699 - -12.6  -3.02829   TAGAGTTTGGCAATA        GCTAAAAACCCC TTTGC GGAGTTTTTAGC        TCTTCGCGGTTAATA  87 21
    CCA00859 NONE
        miaA  980495 ..  980514 -  -5.8  -2.79116   TGTAGAGAGAAACAC            CTTCTATG AACA CATAGAAA             TCCCTGCACATCAAC  56 36
    CCA00856 NONE
    CCA00855  977028 ..  977045 -  -2.7  -4.11897   ATAAATCCATAGAAA             CTAGTAT GAGA ATACTCG              ATTATCTAGGATAAG  55 61
    CCA00854 NONE
        fabF NONE
    CCA00852  974569 ..  974585 -  -5.9  -4.21812   GCTGACGGAAAAGAA              TATTACC CAC GGCAATA              TCTTGCTTCAAGCAC  67 383
    CCA00850  973024 ..  973053 -  -8.8  -4.25104   TGTTCCTGAGGAAAA       CTTACTCGCTTAT TAAAT ATAAGCG-GTAAG       TTTTTCTTCTACTAT  85 8
    CCA00848 NONE
    CCA00847 NONE
    CCA00846  968380 ..  968391 -  -4.4  -5.27938   ACCTGTAAATAAAAA                GCTT CATG AAGC                 CTTACTATCAGCAAA  80 42
    CCA00843 NONE
    CCA00842  964806 ..  964844 - -11.2  -4.73864   TTAATTAAGAGAAAA   GAGAACTTCAGAGAGGAA GAT CTCCTCTCTAAAATTCTT   CAAGAAGAGATTTAC 100 40
        lysS  962572 ..  962582 -  -5.4  -3.69333   TAGAATGCAGTTAAA                 CTTC ACA GAAG                 AAGGATTACTTGCTT  60 495
    CCA00836  959812 ..  959855 -  -7.4  -2.64322   ACCTTACCCAAATAT GCTCGTGTGTTAAAGAGAAA GCAG TTTCTCTACATCTCGCGAGC GGGATCTCACTGTCA  63 316
        rpmJ NONE
        rpsN  958883 ..  958893 -    -4  -2.75992   TTTTATCCAATAGTA                 GATA CGC TATC                 GCGGGAATTCTACCA  45 35
    CCA00831  957504 ..  957518 -   -10  -4.10007   ACAATTTTTCCAAAA               GCTTCG TGA CGAAGC               GCATAGATTCGCCAT  86 275
        dnaG  951265 ..  951279 -  -3.6  -3.79044   AAAAGAAACTTTAAA               GTTTTC ATA AAAAAC               CAATGAATTAAAAAA  55 126
    CCA00827  950883 ..  950897 -  -2.8  -4.06781   ATCAAAATTCACAAA               GCATAT CGA ATAGGC               TTCTAATCAATGACT  53 134
    CCA00826  950332 ..  950344 -  -4.9  -3.54771   CTGATAATATCACAA                CATAA AAC TTATG                ATCTTGAATACATAG  57 21
    CCA00825 NONE
    CCA00824  949008 ..  949036 -    -4  -6.02345   TAAGCATAAAAAAAA       GTGGCTCTATAGAT TCT ATCTAC-G-GCCAC       TTTTCTCACTTTTGT  93 59
        pgsA  944586 ..  944612 - -14.6  -2.98381   GAATTTATGAAAGCA         GCCATTCTCCAT GCT ATGGAAAATGGC         TATGCTTTAGTCATA 100 466
    CCA00820  942601 ..  942613 -  -4.9   -3.2891   CGTCATAATTAAAAT                TATCT TCT AGATA                CTGTTACAACAACTT  54 12
         pth  942031 ..  942042 -  -4.4  -3.21827   ATAAAAATTACTTAA                TAGG ATCT CCTA                 GGCCGTTTGAGTCCC  51 23
        rpsF NONE
        rpsR  941362 ..  941376 -    -5  -2.70525   TTCCTCTAAATTAAT               CTTCTG CTA CAAAAG               GTAGTAACCCTATAT  50 6
        rplI  940774 ..  940821 -  -3.4  -4.58242   AAAAAATCCATAAAA CCAATTTTTTATAGGGGAGAAG TAAA CTTCTCCCCCCTAAATGTCTAG TTTGATTCTTCAGCA  62 22
        ispE  939727 ..  939752 -  -5.5  -3.49568   CTACTGATAACAATA         CTGAAGAGATT AAAA AAGCTCTTCAA          AAGATTACTGCTGCT  58 167
    CCA00813  938058 ..  938069 -  -2.2  -4.12456   ATACGACCTTCAAAA                CCTA CTGC CAGG                 AATTTCTAAATCAAA  53 95
    CCA00809 NONE
        rpmF NONE
        plsX  930845 ..  930857 -  -4.9  -4.27886   GGTGAAATAGACAAA                CTTAA AGA TTAAG                ATAAACTAGATAAAA  67 21
    CCA00806  926076 ..  926100 -  -8.6  -6.23545   TCTAAAGAAAAAAAA          GCGTCATGTG ACATG CACACAACGC          CTTTTTGGTTTTCAA 100 59
    CCA00801 NONE
    CCA00800  917208 ..  917235 - -12.9  -2.85297   GGACGCGAAATAGGA        TAGGCTTCACA ACAAAA TGTGAAGCCTA         TTTAGAACATAGTGA  87 52
    CCA00799  914411 ..  914443 -  -7.1  -4.34737   GCAGTAACTAAGAAA      TTAAAGACCCCCTCA CGA TACAGGGATCTTTAA      TTAAGATGTGCAATG  78 41
    CCA00798  914199 ..  914209 -  -2.6  -2.76037   ATGTGAAACGACAAG                 TAAA AGA TTTA                 GACAAAATTTTGAAC  41 23
    CCA00797  913190 ..  913212 -    -7   -4.8543   TAATGCTTATAAAAA           GCGACCCTAT TGA ATAGGGTCAA           TAAAACTGACATTAT  88 101
    CCA00796  912861 ..  912875 -    -5  -4.26202   ATACGTATCAAGAAA               CACAAA AGT TTCGTG               TATAGGTGACGCGAA  64 140
    CCA00795  912031 ..  912044 -  -6.7  -5.35721   ATACAACAAGAAAAA               GAGCT CCCT AGCTC                AGATAAGAAGCCCTC  85 66
    CCA00794  910774 ..  910786 -  -4.9  -4.08693   AAATGTAGAAAAATA                TAGAA GTG TTCTA                GTTTTGATCTTCGGT  64 23
    CCA00793  909969 ..  909980 -  -7.2  -2.90615   ATCGTTTTGAAACTA                GCCC GTCA GGGC                 ATTGTCTCAGAGATT  62 43
    CCA00790  905903 ..  905917 -  -4.2  -3.66803   TCTCAATAGTTTAAA               GAGTAG ACC CTGCTC               CAAAATTCAGATATT  55 415
        glmM  904503 ..  904515 -  -3.3  -2.59683   ACCCTACTCTATAAT                GCCGG CCC CCAAC                TCAGAATCAACAATA  43 1
        glmS NONE
    CCA00787  901379 ..  901391 -  -2.7  -3.89085   ATAACTAAAAATTAA                CAAAA TGC TCTTG                TTTTATTTAAAATTT  51 32
    CCA00786  900523 ..  900562 -   -10  -4.41817   CAAAACAATTGAAAA  TCCCCACAAAATTCGTCG GTTA CGGCGAACTTATTGGGGA   TCTTGAAGAATTTCA  90 89
        sucC NONE
        sucD  897532 ..  897554 -  -2.9  -5.17054   AGAATATGTAAAAAA          GAAGAAATAG TGAG CTATTT-TTC           TGATTTATAAACTTC  69 107
        htrA  895784 ..  895802 -   -11  -5.77632   AAAAGCATAAAAAAA             GCACCCTC TTG GAGAGTGC             TTTGACAAAATAAGC 100 57
    CCA00780  891230 ..  891247 -  -7.1  -3.21276   CTTCCGTGCATAAGA             TAGAAGA TCCT TCTTCTA              TTGATAATCCTGCTG  63 119
        nrdA NONE
        nrdB  884661 ..  884686 -  -6.2  -5.76633   CTAGATATAAAAAAA         TGACTTTCAG AGATTA CTGAAAGTCG          TCAAAATATCTATAA  88 60
    CCA00775  883752 ..  883765 -  -3.9  -2.60813   TATTCCTTTAAACAT               CAATA AGCC TATTG                CAAAGATACTCTTTT  45 129
    CCA00774  882788 ..  882800 -  -3.4  -3.62762   AATGAAGAATTAGAA                TTCG GTTAT CGAA                AATCACGTTTTCAGA  52 383
        infC NONE
        rpmI NONE
        rplT NONE
        pheS  879108 ..  879124 -  -4.3   -3.8253   AAAGAAACGGAAGAA              GAGGGAT TCG AACCCCC              GGACCCTTTCAGGTC  57 86
    CCA00767  876320 ..  876340 -  -6.1  -4.22652   CTATACGATGGAAAA            GTTGGCGTT TAC AACACCATC            GCTTCCTATTGGTCT  71 523
    CCA00764  873534 ..  873549 -    -4  -4.20024   ATAAAAAATATGAAA              CACTGT ATAT ACAATG               ACCTATTACTCATCA  59 79
    CCA00763  870635 ..  870653 -  -8.9  -6.15717   GAAAGATAAAAAAAA             GCCACAT GATTT ATGTGGC             TTTTTTTATGTCGTT 100 60
    CCA00760 NONE
    CCA00759  867190 ..  867205 -  -3.2  -2.64616   TTCGGATCGATATTA              TCCCTA ATGT TAGGGG               TTCTTTTTTGCTATA  43 81
    CCA00754  864418 ..  864430 -    -2  -3.06583   AGAATACTCCTAAGA                TTCT TCCAG AGAA                TCTTGAGCCTTAGTT  42 7
    CCA00753  862673 ..  862695 -  -9.2  -3.62522   CAATCCTTTGAAGAA           CGGCGATATT ATG AATATCGACG           TTTCTTGCATTGTTG  76 452
        fumC  856998 ..  857045 -  -6.5  -5.48825   CAGGAGTGAAAAAAA CACCGCTAAGC-GATCTCAAACG CTAT CATTTG-GATGAGCTTATCGGTG TTGATCATATCTTCT  91 105
    CCA00746  853853 ..  853865 -  -3.5  -3.42481   TTTATTAAAACAAAG                TTTTT CAA AAAAA                TTCTTTAACCTTGAG  48 50
    CCA00745  851924 ..  851957 - -14.2  -5.81032   CAATGCTAAAAAAAA     CCTTTAGAAAAAGA TTTTTG TCTTTTTCTAAAGG      TTACTAATATAACAG 100 62
        ispH NONE
    CCA00743  850121 ..  850143 -  -4.2  -4.39828   AACATTTGCAGAAAA           CTATAAAGAA ATA TTCCGTATAG           AACATGACGAAATCA  64 152
    CCA00738  844243 ..  844267 -  -3.6  -3.64488   AAGGGCTCCAAAACA         CGCCTTGTTCC CCTA GGAA-AAGTCG          CCTGCAAGGCTATTG  52 366
         pgi  842012 ..  842048 -  -5.9  -3.98747   CAAAAAACCATTAAA    GTATTCAGGGAAAACAA GTT TTGTCTCCCCGAAATTC    TGAGGAATTTTTATT  67 36
    CCA00735  841751 ..  841766 -  -6.2  -5.41787   CAAAAAAGATAAAAA              GAAACA TTTC TGTTTC               TTTCAGAACAGTTAT  86 69
         mdh NONE
    CCA00733  839500 ..  839532 -   -15  -5.31091   CAGAATAAAAGAAAA      CCTTTGGTTCCTAG GAGCT CTAGGATCCAAAGG      TCTACTGTATCACGG 100 112
    CCA00722  828203 ..  828217 -  -2.1   -4.2408   GTACAAAATTAGAAA               TGATC AATAA GACCA               GAAACAGAATAGACA  54 4
    CCA00721  827255 ..  827267 -  -4.1  -3.50335   TTCGAGAAAGAGCAA                GAGTA AAT CACTC                TAGTTATGCAGAAGA  52 450
        dapB  822782 ..  822799 -  -5.5  -3.64716   GTAGCTCCCAAAACA             GCCACAC GCAT GTGTTGC              CTCCTGAAATCATAC  59 204
         asd NONE
        lysC  820486 ..  820498 -  -6.3  -2.63596   GCTTATGTTATACTA                CAGAA AAC TTCTG                CTTAACATAATCATT  57 5
        dapA  819489 ..  819500 -  -2.2  -3.61421   GAAGTAGAGAAAAAG                CGCT AACA AGCA                 AAGGAAAATGCATCA  47 123
    CCA00711  818875 ..  818900 -  -3.9  -4.73388   AAGTCTCAGCAAAAA         CCTGACTGCAG CATA CTAGAGGCAGG          AATGCAGTGGCTAAA  67 277
    CCA00710  818262 ..  818287 -  -2.6  -6.12328   AGAACATAAAAAAAA         GTATCTGTAA AGAAAA TCGCAGATAC          TTCTATAAGATCGCC  91 56
    CCA00709 NONE
    CCA00708  815730 ..  815744 -  -8.6  -3.09933   TGGCAACCCACCTAA               TCTCAG ATT CTGAGA               ACAACTTTACTTAGG  71 164
    CCA00706  812823 ..  812853 -  -5.5  -4.43911   AAATCTTAATTAAAA       GAGGTTCCTATCA TGTTT TTATAGCAACCTC       TTTCGGCAAAAGAAC  70 54
    CCA00704 NONE
    CCA00703  811783 ..  811805 -  -2.1  -5.24129   GCGTTTGATAAAAAA          GCTCTCAAGAA AAC TTCT-G-GAGC          CGACGTAGACGCAGT  73 349
        infA NONE
         tuf  806403 ..  806433 - -11.3  -4.26188   GCTACACACCCAAAA       GCATGACTAAGAC GGGGT GTCTCAATCATGC       TTATAAAATTACCTA 100 43
    CCA00697  806050 ..  806064 -  -2.1   -2.6428   AAACATGCAACTAAC               CAAAC AAAAA GCTTG               TTATACTACTTAACA  40 6
        nusG NONE
        rplK NONE
        rplA NONE
        rplJ NONE
        rplL  803242 ..  803272 - -13.6  -5.35459   ATACATGATAAAAAA       GAAAAGAAAAATCT TAT AGATTTTTCTTTCC       CATAGATTACAAGCC 100 32
        rpoB NONE
        rpoC  795117 ..  795144 -    -7  -3.25304   AAACATTACTATCAA        GGAGGTTATGGT TCAA AACTTAACCTCC         TATCTCGATCGTTAA  65 55
         tal NONE
    CCA00688  793567 ..  793577 -  -5.4  -4.25848   AAGCTTTCAGCAAAA                 GAAG CTG CTTC                 CGGAGACGCTATCCT  67 87
    CCA00686 NONE
    CCA00685 NONE
        atpA NONE
        atpB NONE
    CCA00682 NONE
        atpI  785595 ..  785611 -  -2.2  -3.81488   TTTTTCCAAAGACAA              CGGATT CTATC AAACCG              TAGAATTATTGCCTA  50 44
        atpK NONE
    CCA00679 NONE
        valS  781736 ..  781746 -  -2.4  -3.04799   CATAACGCTGCAAGA                 GTGC TTT GCCC                 TCAATTTCTAAGAAA  42 33
    CCA00677  778498 ..  778511 -  -3.1  -4.12942   GGAAACTCTTGAAAA               CTCCT ATTG AAGAG                GTCCTGACTATTTTT  56 455
         pyk  771736 ..  771758 - -12.1   -3.6943   TATTTAAAATGAGAA           GCATCAGCT TATTT AGCTGATGC           TGTGATGATATCATT  91 11
        cydA NONE
        cydB  765062 ..  765090 - -14.8  -3.87815   CTCTACTCTTAGAAA        GGTTTGTAAGCT GAAGA AGCTTACAAACC        TAAAACAGGAAGCGT 100 65
    CCA00666  761073 ..  761087 -  -7.2  -3.14463   AAGTCTGCTGAGGAA               GAAATC AAA GATTTC               CTAGGCTAAGAACTA  63 38
        ileS  756645 ..  756688 - -13.6   -5.1286   GAAAAATGACAAAAA GAAATAAAGAAGATTCTCTAT TTT ACAGAGAATCTTCTTTATC-C ATGAAGAAATGGTAT 100 44
        rpmE  753271 ..  753285 -  -2.2  -5.06414   GTGTTTTAACAAAAA               CATTAA AGC TTAATA               GATAAGACTATTTCT  67 33
        prfA NONE
        hemK NONE
         ffh NONE
        rpsP NONE
        trmD NONE
        rplS  747762 ..  747773 -    -3  -3.69364   ATTCAATAGATATAA                CTAA CTAC TTAG                 GAGCTCTAGGACCAA  50 18
        rnhB NONE
         gmk NONE
    CCA00652 NONE
        metG  744410 ..  744426 -  -7.3  -2.81256   ACAAGAAATGATAAG              GTACAAC ATC GCTGTAC              AGGACTCGAGCAAGC  60 103
    CCA00648  739683 ..  739697 -    -5  -2.71924   CATCCTTGCGGAAAT               CATGAA GAT TCCATG               CGGCATCTAAATCAA  50 170
    CCA00646  738135 ..  738159 -  -5.1  -4.72272   TTTTTTCATTAAAAA          GAACAAATAAT AAA ATTCTTTGTCC          CCCTTCCCACCTCAT  72 461
    CCA00639  730109 ..  730123 -  -5.8  -3.54503   GTAATACAGAATGAA               TTATCT CAT AGATAA               TAGGAATAGCAAGTA  62 251
    CCA00638  729444 ..  729464 -  -3.3  -2.71144   GATCTTTCTGAATCA            TAAAGCAAT ATA ACGGCTTTA            TATAAATTTTCTTAA  43 204
    CCA00637  729317 ..  729336 -  -6.6  -3.68662   ACACAAGACTTGAAA            TATGTTAA TTAT TTAACATA             TTAAATTCAATAAAT  64 18
    CCA00636  727902 ..  727914 -    -2  -4.91429   AAATCTGAAATAAAA                TTGT TAGTT ACAA                CCGGAGAAATGATGA  65 102
    CCA00634 NONE
    CCA00633  725170 ..  725186 -  -3.7  -3.74383   ATCATACTAATATAA              TCACCTT TGC AAGGTCA              AATTAGGATATTAGC  55 107
        rpiA NONE
    CCA00631 NONE
    CCA00630  723267 ..  723285 -  -2.3  -2.69947   TAACTGGCATAGAAC             CCCCTAA GAAAA TCCGGGG             TTATTTTGAGCCATA  40 93
        hemL NONE
    CCA00628 NONE
    CCA00627 NONE
    CCA00626 NONE
        clpB  716834 ..  716859 -  -8.3  -6.36459   CGCAATAAAAAAAAA         GACCCTCTATC ATAT GAGAGAGGATC          TAAAACAATAGATAA 100 61
    CCA00623  712363 ..  712384 -  -4.5  -3.80535   AACTCTCATAAAACA           CGTATTTTA TAAA TAAAAGACG            ATTAACTATATAGAA  57 77
    CCA00622  711875 ..  711886 -  -4.4  -4.10855   AAAATTCTTGCAAAA                TACC TTAA GGTA                 CGCAAATAAATACGT  62 64
    CCA00621  711410 ..  711443 -  -9.7  -5.25803   AATTTCCATAAAAAA     GCCGCTCTTATGACCT TAA AGATCAC-AGAACGGC     TGTTAATCACTTGTG 100 91
    CCA00620  710624 ..  710657 - -10.3   -4.6951   ATTACCGAAAAGAAA     TAATCTTGCGGCGGA TAAT CCCGCTGCAAGATTT      TGTTTATTTAAATGA 100 157
    CCA00619  709993 ..  710034 -  -6.7  -4.09374   AATATACAAGAATAA CAAAAAAGGACTCCGGG AAAATTCG CCTAAAGTCCTTCTTTG  TTTAAAAAGTAAATG  71 141
    CCA00618 NONE
        ligA  706009 ..  706022 -  -3.9  -4.08689   TACTTAATAATGAAA               GTTAA GAAC TTAAC                AAAAAGATAAAAAGG  59 48
    CCA00616  701455 ..  701492 - -10.9  -3.22789   AGTAGATTAAGGGAA   TACTGTATCTGAAAA TTTCTGGC TTTCCAGATACAGTA    GACTCGCTTTCCTAT  86 41
        leuS NONE
        kdtA  694650 ..  694679 -  -2.1  -4.03793   TTATAGAAGAAAATA       GCG-GTAGTCGG ACTTGAA CCAACGACTCGC       AGATTATGATTCTGC  52 185
    CCA00595  675120 ..  675164 -  -6.6  -3.08813   CTGGAGGTGAAGATA GCCCTTTCGACTCTAG AGGTAGCGAAAAA CTAGACTCGAAAAGGC AAACCTTCTATGAAT  59 73
    CCA00593  674107 ..  674119 -  -4.1  -3.27774   TATCTTAATGACTAA                GAGAT TTA ACCTC                AACCAAAGAATTAAG  51 52
    CCA00592  673153 ..  673181 -  -9.5   -2.8352   CTCTAAGTTAACAAG        CGGAAGGGTCATG TTG CAAGACACTCCCG        AATGTTCTCTATAAG  73 5
    CCA00591  672119 ..  672132 -  -2.3  -4.36914   CTTCCTTTTACAAAA               GCATG TAAA CAAGC                TTTTCTAGGCATTTC  59 362
    CCA00588 NONE
        dsbB  669848 ..  669861 -  -3.1  -4.52047   GAGTATATTATAAAA               CAGAA TCTC TTCCG                ATGTATTATTTTGTA  62 88
    CCA00585  668913 ..  668923 -  -5.4  -3.62068   CAACAAAATATAAGA                 GAAG AGC CTTC                 GAATCTTAAAAGCAC  59 63
    CCA00575  660248 ..  660269 -  -8.9  -2.86432   TGTAATACCACCACA           CAATAATCT CAAC AGATTATTG            AAGATTTTAAGAAAA  69 191
    CCA00574  659029 ..  659045 -    -3  -3.12364   ACTCAAGATAGAAAC              CCTCTA TTATT TAGAGA              TTAGATAATTCGGAG  45 15
        guaA NONE
    CCA00572  655811 ..  655822 -  -2.2  -5.86061   GCTGATGAAAAAAAA                CACG AAAT CATG                 AATTCAAGTAGGGAA  83 287
    CCA00570  654663 ..  654694 -  -3.6  -3.15346   AAGACTTTATCAACA      GCTCCAATGATCGC TTCA GCAATCAAAGCAGC       ATTATCTTTCTGACT  49 328
    CCA00557  630743 ..  630771 - -17.5  -3.59698   GTATTGTATAGATAA        CAGTATGCGCCCT TTT AGGGCGCGTACTG        TCTTTTTTCACTATA 100 56
        incA  622501 ..  622522 -  -5.9  -6.32216   AGAGATAAAAAAAAA           GGCA-AGAGA AAC TCTCCATGCC           TTTTTATTACTAAAG  95 124
    CCA00549  621592 ..  621619 -    -3  -2.74314   GTTAAATCAAAAATG        CATTTTTTACTTA TTT TAA-TAAAAAACG        ATTATTTAATACTAA  43 61
    CCA00548 NONE
    CCA00547  616815 ..  616829 -  -2.2  -3.39432   AAACTAGTTAATTAA               TAAAAC ACT ATTTTA               TTATTAATTAAAACC  45 33
    CCA00546  615351 ..  615368 - -11.3  -3.60502   ATAGATATTTGTAAA             CAGCTGC GTAT GCAGCTG              TTCCCTAATGTTAGT  90 36
       gcp_2 NONE
    CCA00541  610826 ..  610850 - -14.5  -2.52516   TGCCGCAGGATTAAG          GTAATCTGCAT GGC ATGCAGATTAC          TCATAGACTCTCTAT  95 53
         zwf NONE
         pgl  607882 ..  607898 -  -7.3  -4.13728   TATATATGGCCAAAA              GACAACA AAC TGCTGTC              GCACATTTAAATACT  73 371
         adk NONE
    CCA00534  603439 ..  603474 -  -7.7   -3.6682   TTTTACCTATTCAAA    GCAAGCGAA-GGAGTT TTTAC AACTCAGTCCGCTTGC    TTTTTTATTTTCCAA  71 66
    CCA00531  602117 ..  602131 -  -4.2  -5.02074   TTAGGGCTGAAAAAA               CCCTAG AAT CTAGGT               GTCTGTAAGCACACG  73 132
    CCA00530  600434 ..  600476 -  -2.7   -4.3739   CATTGCTCGACAAAA CATTGCCAAGGGCTCTTCA GCATA TGAAAAAGCCTTGGCGTTA ATAGAATCCGTAGGT  60 316
    CCA00526  596559 ..  596569 -  -3.2  -3.83756   AAACTAGAATTTAAA                 GCTA CTC CAGC                 TCAACCTAAACTTTT  54 346
    CCA00521  592550 ..  592574 -  -8.7  -4.67048   TTACCGGAAAATAAA          TCTTGCTATAA AGA TTTTAGCAAGA          ATGATTTATAAAAAC  93 45
        surE  591506 ..  591525 -  -2.9  -3.98842   CAGAAGAGTTATAAA            TAGCCAT AAAAAA ATAGCTA             CATACGTTTGAATTT  53 191
        surE  590462 ..  590484 - -12.8  -4.31293   TTATATATTAAGAAA           TTAGGGCCAG AAA CTGACCCTAA           AAAATGAGAGTTAGG 100 43
    CCA00518  589189 ..  589200 -    -3  -4.88067   AGTGACTTAGAAAAA                GTTT GGGT AAAC                 CCAGCCTAGTTGGCG  68 31
    CCA00514  585520 ..  585538 -  -7.6   -4.1552   GAGCTCTCTAATAAA             GTTTTAAT GCC ATTAAAAC             TAAAGAGTTATCAAG  78 83
    CCA00513  584159 ..  584180 -  -8.7  -5.77988   AGATATATAAAAAAA           GCCCGAAGC ATAT ACTTCGAGC            TTTTTTTTAAAGATA 100 64
    CCA00510  580923 ..  580935 -  -4.9  -3.89354   GCCCCAAATGAAGAA                GATAT AGA ATATC                TTTTAAACTATGCCT  61 372
        fbaB NONE
        xasA  566775 ..  566804 - -11.7  -4.19879   AGAAAATGGGGAAAA       GCAG-TCCTTAAAA TAT TTTTAAGGAGCTGC       TTTTATTAGACTTAT 100 37
        aaaT NONE
    CCA00492  557267 ..  557287 -  -9.9  -3.44454   GGAAAAATAATAAAG            CTTAAGATA CGA TATCTTAAG            GAAGAGAATATATCA  81 53
        incB NONE
        incC  556009 ..  556038 -  -5.3  -3.88498   GTCTGAGAGATTAAA       TAAACAATAAATT CGTA AATTTATTTTTTA        ATGTCCGGTAGGCCT  61 23
    CCA00489 NONE
    CCA00488  552439 ..  552451 -  -2.7  -3.93288   TGCGAGTGAAGTAAA                TGAAA ATT CTTCA                TTTATCGAAGATCTT  53 297
        recR NONE
    CCA00482  546245 ..  546259 -  -4.2  -4.33274   TTTAGATTAGCAAAA               GCCCTC TCT GAAGAC               AACCAAAGATTTGGA  64 70
    CCA00481 NONE
        lpxD  544360 ..  544382 -  -4.2  -4.93696   TGGAAATATCAAAAA           CACAATTAAA ACA TTAAATTGCG           GAGTTGAGTGTTTTA  73 192
        pdhA NONE
        pdhB NONE
        pdhC  539986 ..  540024 - -12.6  -5.43866   TAAGTCTTAAAAAAA   GCATTTCTATTTCAGGAG AGA CTCCCTTAATAGAAATGC   TTTTGACTATGAAAA 100 55
    CCA00474  536953 ..  536967 -  -7.2  -3.37474   TATAAGAGCCTAGAA               TTCTTC CCA GAAGAA               GAAATCTCTTGCTAG  66 37
    CCA00470 NONE
        acpS  530939 ..  530954 -  -2.6  -3.44982   CTAATGAAAAAATTA              CT-TTCC TAT GGAATAG              TGAAATAGTAAAAAT  48 333
        rpsA  528379 ..  528402 -  -7.5  -3.26596   GCTAAACCAAGGCAA          GCTCATGCT GTAAAA AGCATAAGC           TTAACCTTTTAAGTA  67 44
        nusA NONE
        infB NONE
        rbfA  523833 ..  523845 -  -4.1  -3.18264   TTTTCTACCTATTAA                CATGA CCA TCACG                CCTGTAGCAAAAGGA  51 215
        ribF  522221 ..  522238 -  -2.5  -3.24747   TTCCTATAGGATCAA             CGGCTGC AGAA GCTGCAG              GTCAGATTCACACTG  44 176
    CCA00460 NONE
        sctV NONE
        copN NONE
        sycE NONE
        malQ  514378 ..  514388 -    -4  -4.67755   ATAGCTACTTAAAAA                 GAAA ATT TTTC                 TTGATTTTTCTTAAA  67 51
        rpmB  513975 ..  513994 -    -5  -3.51934   CCTTTGTTATAAAGA            CTATAAGC CTTT GCTTTTAG             CTCTTGCGATTACTT  55 6
    CCA00454  512133 ..  512156 -    -2  -4.56597   TTTTTCTTTTAAAAA          TTAGTAATAAA AGT TTTATTA-TAA          AAAAAATCACTATTT  59 80
    CCA00453  510873 ..  510885 -  -6.3  -3.87112   TAACGAAGAAGATAA                TGAAG AAT CTTCA                AAACAAGGGAAAACT  66 190
    CCA00449 NONE
        folD NONE
        apbE  505609 ..  505621 -  -4.1  -4.41348   TGTCGTGGAAAGAAA                GCTCA TGA TAAGC                GACAAACGATCATAG  64 71
        dnaN NONE
        recF  502757 ..  502774 -  -4.3  -4.63184   AACTTATTTTAAAAA             TAATTAA TCTG TTAATTA              TGAGGTAATACAAAT  67 43
    CCA00443  501426 ..  501441 -  -3.2  -3.79747   CTACGTACTATGAAA              GCTCTA GTCG TAGGGC               GACTGAATCCTCAGT  54 287
    CCA00436  493544 ..  493569 -  -4.1    -4.005   AAAGGAAGGGAGAAA         CCAGA-AGCTCT CCT AAAGCTCTCTAG         AGACTAGGGAAAAAT  59 84
       tlc-2  491752 ..  491775 -  -9.6  -6.15717   TAAAGACAAAAAAAA          TCCTCACTTG TAAA CAGGTGAGGA           TTTCTTCTACTAAAA 100 53
        lepA  488110 ..  488122 -  -3.5  -4.28045   ACAGCAGTAAAATAA                TTTTT GAA AAAAA                ATGTAAGAGTTTCGA  60 234
    CCA00430  484726 ..  484746 -  -3.2  -3.22475   TGTAGCTTTAGAAGA            GCGCATTC CTGAC GAACGGGC            GGAAACAGGGTACGA  46 248
        fer4  481731 ..  481773 -  -5.2  -5.09762   ATTCTAAGATAAAAA GATCAAGATATTT-ACAAT AAGTGA AACGTTAAATATCTTGATC TTTTTCAGGATTTAA  79 37
    CCA00426  480362 ..  480401 - -13.2  -2.50345   AGGGGATAAAACTAT  CATGCACCTCAA-ATTAAG ATT CCTAATGTTGAGATGCATG  GTTTTCTTATATTTT  87 46
    CCA00425  479086 ..  479098 -  -4.1  -2.99325   TTTTTATAATGAAAG                TCCTA ATC CAGGA                GGACTCACGACAACA  50 1
    CCA00424  477767 ..  477777 -  -5.4  -3.26712   ATTGTTAAGAAGAGA                 GCTT TTT AAGC                 ATCAAAATCGTCAAA  55 20
        gcpE NONE
    CCA00422  474832 ..  474862 -    -4  -3.52481   AAAGATGCCATAGAA       CAACCTGAAACTCT TTT AGATTTATAGGTTG       TTATCTAGGAAGAAG  52 26
    CCA00419 NONE
    CCA00418  469278 ..  469299 -  -2.5  -2.78237   TAAATAACAATTAAT           TGTTGTTTTT AAT AAAAACAA-A           TAACAATTATTAATG  42 46
    CCA00417  467687 ..  467712 - -10.6  -3.71924   TAAATTATGGAATAA         TAAGGCTAAG AATAAA CTTAGCCTTA          TTTTAAGAATCTATG  87 36
    CCA00415  465725 ..  465739 -  -7.2  -4.03234   CTCTTGTGAGAGAAA               CCTTTA TGT TAAAGG               TTTCTCATGAATATC  73 14
    CCA00408  457985 ..  457999 -  -7.2  -3.21099   TCCTGGGATGATGAA               GCTAAT GAA ATTAGC               TAGCTTGGTTTGCAT  65 21
    CCA00405  455666 ..  455689 -  -2.5  -3.43947   CATAAGACAAAGACA          GTTTTCTAT AGGATA ATAGAATAC           ATCTTTTGTCCGTAT  47 7
         dcd  455012 ..  455025 -  -3.1  -4.91429   AAACTTTAAACAAAA               GGAAC GGTA ATTCC                TTGCTGTTTTTGATA  68 2
    CCA00403 NONE
      tlyC_1 NONE
        hly3  452183 ..  452205 -  -9.2  -3.17901   AGATCGTCAAGGTAA           CCACGCATTT AAA AAATGCTTGG           TAGAGCTATGAGAGT  77 31
    CCA00398 NONE
    CCA00397  448410 ..  448436 - -13.1  -5.37593   TTTGAAATGAAAAAA        GGAACCACGGAC GTAT GTCCG-GGTTCC         TTGCAATGTTTAAGA 100 57
    CCA00396  447900 ..  447930 -  -8.3  -3.00704   AGTCCCGAAATCATA       GAAAACCCTAGGG CTATT CCCTTTGGTTTTC       GTTATTTTACCTGAG  68 27
    CCA00395  447076 ..  447088 -  -2.7  -2.68886   CTAACCAAGAATGCA                TCATA AAT TACGA                ATAATTTGCACAGAC  41 20
    CCA00394  446078 ..  446096 -  -2.4  -3.12702   GAGGAGGCAAGAAAG             GCTTGG GCTCTTG CCAAAC             TCGAAGAGAAGAGTA  42 232
        fabI  437200 ..  437212 -  -3.5  -4.56597   TTGCCGTGGCAAAAA                TTTTT GGT AAAAA                AAGCGAAGTAGAGAA  64 394
    CCA00386 NONE
    CCA00385 NONE
      dnaQ-2 NONE
    CCA00383 NONE
    CCA00382  432731 ..  432747 - -10.9  -3.63991   TACTATTTGGAATAA              CCTTACC TGC GGTAAGG              ATATTCCTGAAGACG  89 504
    CCA00375  425277 ..  425291 -  -4.2  -2.84636   GGGAAAATAAACTTA               CACTAC CAA GTTGTG               GTAGATGCGTGCTTG  48 8
    CCA00371 NONE
    CCA00370  420841 ..  420858 -    -7  -2.52676   GATTTCCTTAATGGA             CGAGCA AACTTA TGCTCG              TTTAGGAAGAAATTG  56 166
        dnaA  419434 ..  419447 -  -5.3  -2.60615   AGTTCTCCGAAACAT               TAGGA ATTC TCCTA                GATTACCCAACAATG  51 28
    CCA00367  418744 ..  418764 -  -9.8  -4.94058   GTAATTTAAAGAAAA            CTATAGGC TCTGG GCCTATAG            GTATTCTATCTACTT 100 104
        nqrB NONE
        nqrC NONE
        nqrD  415086 ..  415103 -  -2.7  -2.71483   ATATTCGCCTAACCA             CATAAAG TTAC CTTTTTG              CTTTCTTAGATCTAA  41 15
        nqrE  414041 ..  414057 -  -4.4  -4.14541   TATCAACTACATAAA             GGC-CCT TTAA AGGAGCC              TGAGGGATTGCGCAC  63 262
        clpC  405957 ..  405977 -    -7  -3.02144   CTATCGCTCTGAAGA            TGAAGAAT GTGAA ATTCTTCA            TTCAGATGAGGATAG  59 148
    CCA00353 NONE
    CCA00352  403303 ..  403321 -  -3.9  -4.51378   ACGCAGACGAGAAAA            TGATC-GC CAAG GCAGATCA             TTTTTAGGCGATTAT  66 468
        rncS NONE
        radA NONE
    CCA00340  391765 ..  391778 -  -2.4  -3.55071   CTATATTGTTTCAAA               CAAG GCCGTG CTTG                TCTTGAGTGAGGTCA  47 7
    CCA00339  391128 ..  391152 -    -5  -3.63266   AAAATTGATTTCAAA         TGGCC-TAGGC TTGT GCCTAAGGCGA          TTTTTTCTCTTTATT  57 40
    CCA00338  390593 ..  390627 - -16.8  -3.04461   CATTCAGGCTCAATA     GATTAGGAGTATTTTC TTA AAAAATACTCCTAATC     TAGATGTTGAGTGTA 100 74
    CCA00337  389792 ..  389815 - -11.2  -3.10512   AGGCGCAATAAATTA          GGAGTATTTT CTTA AAAATACTCC           TCTAATTTAGATGTT  84 52
    CCA00336  388981 ..  389014 - -15.5  -2.87931   TTCAGGTTTGATAGA     TTGGGGGGCATTTTT ATTG AAAAATGTCCCCCAA      TGTAGATGTTGCTGA 100 59
    CCA00335  388172 ..  388202 - -12.9  -2.89742   TCTAAGTTTGATACA       TTAGGAGTATTTT GTTGA AAAATACTCCTAA       TGTATATGTCAGGTG  87 41
    CCA00334  387225 ..  387277 -  -8.5  -4.72497   TATCCAGGAAGAAAA CCCTCCTCTAAAGAATCTACAATTA TTA TGATTGCAGATTCATTTGAGGCGGC GGCACGTTCCTTAGA  88 255
        dnaZ NONE
    CCA00330  383233 ..  383256 -  -3.1  -3.37017   AATTGTTAAGAGCAA          GGACCTG TGAAGAAGTT CAGGCCC           TATTAGCTTAGAAAG  48 33
    CCA00325  377712 ..  377726 -  -2.1  -4.47485   AAAAATCCTAGAAAA               TGAAG TTCTT CCTCA               AAAAGAGAAAATTCT  59 68
         lon  370319 ..  370355 -  -8.1   -3.9461   TTTTTCTAAGAAGAA    TTTAGAGCCGTTAATTT ATA AAGAAAACGGCTCTAAA    CTATATTATAAGAGT  79 40
    CCA00318  369470 ..  369492 -  -4.2  -3.74391   GATAGAATAAACCAA           TCCAGTAAAA ATA CTCTACTAGA           ACTTACCTCTAGATA  57 62
    CCA00317  368477 ..  368487 -    -4  -2.71144   TAGTTTCCCTAAGTA                 CTTT TCT AAAG                 TATCTCCTTATAGAG  45 43
    CCA00316 NONE
    CCA00315  365864 ..  365874 -  -6.8  -3.58731   AAAACATCTCCCAAA                 CTGC CAC GCAG                 CTTGGGTCTATAACT  64 33
         maf NONE
    CCA00313 NONE
    CCA00312  361261 ..  361272 -  -4.4  -3.14218   TATGCATGAAAATGA                CCAT CTTC ATGG                 AGTGTTGTATATCGA  51 205
        xseA NONE
        xseB NONE
    CCA00305 NONE
         dxs  354493 ..  354521 -  -2.4  -5.00884   ACTTTTCTGAAAAAA        CCCGTCCAGAGA CCCTC TCTCTCAACGAA        TATCTTCAACTTTTC  69 509
    CCA00298  345815 ..  345842 -  -5.6  -2.71731   GTTACTGGGGAATGA        GTTCATAAGAGC TATT GCGCTTATGAAA         ATAGAAGGTACATTG  51 211
    CCA00297  344382 ..  344392 -  -5.4  -3.92746   GTTATCTTAAAAATA                 GACT CGA AGTC                 ATTGCTGTAATGTTT  63 1
    CCA00296  342298 ..  342328 -  -5.6  -3.73709   ACAAAACGCGAAGAA      CAGCTTCTATCAT TAAAAG ATG-TAGAAGCCG       CAACATCGATACGCT  61 430
    CCA00294 NONE
        rnhC  341042 ..  341052 -  -4.6  -4.62069   TTTTTATTTCAAAAA                 CCCC TGG GAGG                 TGTTCTTGCTATTTT  67 40
    CCA00292  339876 ..  339889 -  -3.9  -3.42809   TACGCAATAAAGATA               CAAAA CCTT TTTTG                ATTTAGAAGGAAAGC  51 28
    CCA00291  339006 ..  339016 -  -2.6  -4.49756   TTTTAAATATGAAAA                 TAAA CCG TTTA                 AAAACTGTTGTTTCA  60 255
    CCA00290  337748 ..  337783 -   -12  -5.16572   ATCTAAGGGAAAAAA    TGGCTCTTTTGAAGTT GAAA AACATCAAAAGAGCCT     TTTTATTTCTATCTA 100 62
    CCA00286  333860 ..  333879 - -12.2  -5.38398   ACAAAAATACAAAAA            GCCACATG AAAT CATGTGGC             TTTTGATGTTCTCGT 100 104
    CCA00284  326512 ..  326533 - -11.6  -3.11798   TCTGAAAAGAAGAAG           CCCTGCTC TGGGAT GAGCAGGG            GGGTGCTTGTTAGAA  84 35
    CCA00283  323763 ..  323777 -  -4.3  -4.37991   CAAAAATACTTAAAA               GTCAA GGGGA TTGAC               AGGGAGCCCCTGCCC  64 68
    CCA00282  320838 ..  320866 -  -9.7  -3.69319   AGAAAATAAGGAGAA       GACTCCCTG-TG TAAATT CAGCAGGGAGTC        TACAAAAATCTTAGA  82 36
    CCA00281  318093 ..  318151 - -12.1  -3.13308   TATAGGAAAAAATAT TTTCTGCTTTTTAGGAGTGGGCATAACCT TAA AGGTTATGCCTACT-CGAAAAAGCAGAT- AGGTTCGGTATCCCA  85 84
    CCA00280  315390 ..  315405 -  -4.8   -2.8664   CACCTAAGGATTAGA              GAAAAA TAGA TTTTTC               ATACAATCGCTCTTG  51 145
    CCA00279  312555 ..  312606 -  -9.2  -3.31184   ATAGGACAATCAAGA CTCGAAGAAATTCAGAAATTTTTTT TTA AAAATATTTTCTGAATTTCTT-AAG AAAGCCATGTTTTTT  77 53
    CCA00278  309318 ..  309329 -  -5.8   -4.4572   AAGATCTTAAAGAAA                GAGG CATG CCTC                 AACCCTATCGTTAGT  72 46
    CCA00277  306334 ..  306369 - -10.7  -4.71468   AGAAGAAAAAAAAGA    GAGAGAAATTTCCCT AGGGCA AAGAAAATTTCTCTC     AACAGGCGTTTAAAA 100 35
    CCA00275  304745 ..  304768 - -11.2  -5.04601   GTGATAAATGAAAAA          GGTTTGTTTT GAAT AAAACAAACC           TTTTAGGGTGATGTA 100 102
    CCA00274  301847 ..  301857 -  -2.6  -3.41878   TTTCTCAATTTATAA                 TTTT ATT AAAA                 TACCACGCGACTTCC  47 20
    CCA00273 NONE
    CCA00272 NONE
    CCA00271  293180 ..  293201 - -10.3  -3.37499   TAAGATGTTAATTAA           GGCTATAAA TCTC TTTATAGCC            TTATTTCTTTTAAAA  85 35
    CCA00261  276922 ..  276938 -  -2.3  -3.63515   GGGTAGTCGTAAGAA              TAAGAAA GCT TCCCTTA              TTTTATGGTTGATTC  47 28
        aroG  275944 ..  275965 -  -8.9  -3.06009   CAAAACTTTTCAATA           CAAATCTTT TTAA AAAGATTTG            TATTTTTAATTTAAT  71 134
    CCA00259  275626 ..  275649 - -12.6  -2.52676   TATTCTCTGAATTCA          CCTTCTTGTT AGAA AACAAGAAGG           TGAGGGTCGTTAATT  86 44
    CCA00257  273571 ..  273600 - -10.7  -3.78775   GCTGCTATCACGAAA       CCCCTTC-GCTACG TTG CGCAGCCGCAGGGG       TTTTATTCGCTTTAT  90 37
    CCA00253  268377 ..  268389 -  -3.4  -3.88498   TTGGCATAGATCAAA                CCTA TATCT TAGG                TATGGAATGGTCAAA  54 166
    CCA00249  264415 ..  264428 -  -3.1  -2.96249   TTTTACGAAGAATCA               TAGTG ACTA CACCA                TTCTATCATATACAG  45 18
    CCA00248  263219 ..  263249 - -12.7  -4.32046   TCCCGAAAAAGGAAA       GGCTAACGAAGCA GTGAT TGCTTTGTTAGCC       AAAACTTTATCTCTT 100 148
        proS  258764 ..  258777 -  -3.1  -2.82516   CTGGTGATTATTATA               GGAAA ACAG TCTCC                GAAGGTCAAGGTTGT  44 75
        hrcA NONE
        grpE NONE
        dnaK  254921 ..  254949 -  -9.8  -5.26119   GGGTTAAAAAGAAAA       TTCCCTA-TTCTC CGGA GAGAAATAGGGAA        TAAAAGATAAGTTTT 100 49
    CCA00240 NONE
    CCA00239  252205 ..  252216 -    -3  -3.53012   CTTTTTTTTTCTAAA                GATT TTTC AATC                 TTTTATATTTAATAG  50 20
    CCA00238 NONE
    CCA00237 NONE
    CCA00236 NONE
    CCA00235 NONE
    CCA00234 NONE
      rsbV_1  248812 ..  248825 -  -3.9  -2.71744   CATCATCATACACTA               GAAAA AGGT TTTTC                TCAATCTTCGTCTTT  45 26
    CCA00232 NONE
    CCA00231 NONE
    CCA00230 NONE
    CCA00229 NONE
    CCA00228  243746 ..  243764 -  -9.6  -3.56568   TAATGAGGCTTTAAA             TCCTCGTC CTA AACGAGGA             CGCCCTCCGAAGCAA  77 409
    CCA00223  239185 ..  239201 -  -9.5  -3.48593   CAGCTTTCCATAGAA              CTCCTTT CTT AAAGGAG              TTCTCCTGGTTGATT  79 17
    CCA00222  238722 ..  238740 -  -6.2  -3.73224   TTAGTTTTTATTAAA             TTAATTTT AAT AAAATTAA             ATCTTATTTGAATAG  65 52
    CCA00221  237213 ..  237239 -  -2.4  -2.84554   GAAGAAGAAAGCAAG         TTTACTGCTT TTTTAGC AAGAAGTAAA         GAACGTTTTTTTCAA  41 387
    CCA00220  235831 ..  235858 -    -7  -2.91276   TCTTGGCTTACAAAT        GATGGAAACAGG AAAC CCTGTTAGCATC         CTACCTGTTGTCGAT  57 524
    CCA00212 NONE
    CCA00211 NONE
        lspA  227279 ..  227291 -  -3.5   -3.2964   AAACTTTTTTTATAA                TTAAA ATA TTTAA                ACAGTTCTTTGGTAA  47 63
    CCA00209  225826 ..  225845 - -12.2  -5.49579   CTATAAAAAAGAAAA            TCCCCAAC AGGC GTTGGGGA             TATGTGCTTGATAAT 100 83
    CCA00208 NONE
    CCA00207  225018 ..  225034 -  -2.3  -3.98083   GAGGGAATGGATAAA              CGAAA TTTAATC TTTCG              TTTCTTCAATCATTG  52 15
    CCA00206  221896 ..  221950 -  -5.3   -3.6761   GGGGGGCAAGAAAGA TCAAGATATTAAAGATGAGCT TTAGGGAGACAGG AGCGCATCCATAATATCTTGA TGAATGTTATCCATA  59 72
    CCA00205  215895 ..  215925 -  -4.8  -4.83169   ATCTTTCTATAAAAA      CACGTGGTG-TAG ATTCTG CTAACACCACGCA       TGATGCTAAAGAAAC  74 509
    CCA00202  213448 ..  213465 -  -4.2  -2.92475   TGTACTGTCATAAAT             TAGCAA GGGTTG TTGCTA              TGGTTTTCAGGTTAT  48 0
    CCA00201 NONE
    CCA00200  211556 ..  211581 -  -2.6  -4.73388   AAGTTGTATCAAAAA         CCGTGGATTAT TGCAG ATATTCC-CGG         AATCATAGAGGGCGC  65 278
        ispF  208463 ..  208475 -  -7.7  -4.09187   AGAAAAGAAAGAGAA                CTCGT TTT ACGAG                CATGCGAAGAGGGAG  75 165
    CCA00188  202644 ..  202660 -  -4.5  -6.06723   GTCTCCAAAAAAAAA              CTATTTA GAA TAAACAG              GTTGGTAAAAAAAAT  93 48
    CCA00187  200589 ..  200611 - -12.1  -2.87881   TAATGTTTTGAGACA           TTAGGAGGC GTTTA GCCTCCTAA           AGAAATAGCCGCCTT  84 14
    CCA00183  196927 ..  196941 -  -7.8  -4.44448   ATTACTGGAAAGAAA               CAGGGA TTA CCCCTG               TTTGACTCTATGGAG  80 221
        uppS NONE
    CCA00175 NONE
         cmk NONE
    CCA00173 NONE
        argS  179794 ..  179808 -  -2.1  -3.45031   GGTGGAAAAACTCAA               TTCGC TAGGG GCAAA               GATCCATTTACTATC  47 65
    CCA00170  175592 ..  175629 - -11.5  -2.58069   GGTATATCACAATAT   GGCTTAAGGCTTTTCTA TACT TAGAAAAGCCTTAAGAG    TTTTGCTTAGGAGTG  82 32
    CCA00164  172076 ..  172089 -  -2.3  -4.06904   GCAGCTAAGGATAAA               GAGGT TAGG ACCAC                AATAACACTATAAAC  52 97
    CCA00163 NONE
        ispD  170110 ..  170120 -  -5.4   -2.5662   ATAGGAAAAATAACG                 TTCC CAG GGAA                 GAGGCTTTTGAGATC  51 392
    CCA00159  168117 ..  168133 -  -3.7  -3.04263   ACCTTATTGCTAAGA              GTAGATT TTG AGTCTAC              CGCGTCTACCATTCC  47 107
    CCA00158 NONE
    CCA00157  166290 ..  166300 -  -6.8  -3.56273   GGGACTACTAGAGAA                 CCTC TCT GAGG                 AAGAAAATAAATTCT  64 346
    CCA00155  162007 ..  162021 -  -2.1  -5.47914   AAAAATCAGAAAAAA               GGAAA GAGAT TCTCC               TATCTGTATTATAAG  74 252
    CCA00154 NONE
    CCA00153 NONE
        recO  159671 ..  159685 -  -5.7  -2.57931   TCTATTGTTTACAAC               GGATC ATTTG GATCC               TTACGAGCTAAGCTC  51 362
    CCA00150  158372 ..  158386 -  -2.1  -2.93541   ATAAATAATTTAAAT               GACAT TGAAT ACGTC               TTTCAGGAGAGCGAC  41 5
    CCA00149  157709 ..  157719 -  -4.6   -3.7645   ATGCAACGAACATAA                 CCGC ACT ACGG                 CAATTTCTGATCGAC  57 371
        pheT NONE
    CCA00146 NONE
         ada  152907 ..  152918 -    -3  -3.53811   TGCATCTTGGGGAAA                TCTT ATGA AAGA                 AGGTGTCACAGCTTT  48 155
        hemH  143060 ..  143074 -  -3.6  -4.08216   CCATCTTTTTGAAAA               TCTTGA TGA TCAAAA               GACTGCAGGAGCTTT  56 517
    CCA00131  138578 ..  138606 -  -9.7  -4.36596   TTGATAAGTAAGAAA        CCTACGGTCTTAA TTA TTAAGACTGTAGA        TCTTATTTTTCACGC 100 204
        dnaB  128127 ..  128149 -  -8.6  -2.70786   GCCAAAAGGGATAAC           TAAATTAGAG CTA CCCTAATTTA           ATTCGGCACACCGCG  69 210
        gidA NONE
    CCA00122  125408 ..  125425 -  -4.2  -4.58213   TAAGTAATTAGAAAA             CACTTT TATAAT AAAGTG              GTAGATTTCCTGTGG  67 13
         trx   97536 ..   97569 -  -9.8   -3.2963   AGTAGTTCTTTATAA     TCCTGATATTCCCCA GAACA CGGGGAATAT-AGGA     AGAACGTGTATAGCT  75 439
        uhpC NONE
        dnaE   87664 ..   87677 -  -3.9   -4.7497   TCTATCTATGAAAAA               TATCA GAGC TGATA                AGGTAATTCGTGCTT  69 363
    CCA00071   86017 ..   86030 -  -3.9  -2.86747   TACGCATGAGAATTA               TCTTA AAAC TAAGA                AGAATGTTTTGCTAT  46 20
    CCA00070 NONE
    CCA00069   84955 ..   84979 -  -4.9  -3.54672   AAGACATAAAAGATA          CCGAAAGCACG CTA CGCTCTTTCCG          CTTTAATCAAGACTA  57 28
    CCA00067 NONE
    CCA00066   82314 ..   82327 -  -2.3  -4.28254   TTGGAAGAGGCAAAA               CAACG TTTG CGTAG                AGCGGGAGCAAGGAA  56 419
    CCA00058 NONE
        dppF   71931 ..   71947 -  -9.5  -3.86897   CCTAGTTTTTATAAA              GAAGATC TTA GATCTTC              TTTATTATCTTTTAA  81 37
    CCA00055   70055 ..   70071 -  -3.7  -2.75935   TAGATAACTAAAGAT              CCAGAAA GAA TTTTTGG              GGAATGTTGAGGAAA  45 147
    CCA00054   68977 ..   68989 -  -3.3  -3.85817   AGGTCCGGGGATAAA                TCAGC TGC GCGGA                GCTTTGGTGAGTTTG  54 256
        ompA   57962 ..   57989 - -11.4  -5.63517   GCTTTAAATAAAAAA        TCAGAACCCAGA CGCT CCTAGGTTCTGA         TAGCGGGACAAAAAG 100 64
        rpsB NONE
         tsf NONE
        pyrH NONE
         frr   54684 ..   54708 -    -3  -3.75817   TGCTCATAAGAAACA         GAACTTATCAT ATCG ACGA-AAGTTC          AGCTTCTTTTTGCTT  52 8
    CCA00042 NONE
    CCA00041   52325 ..   52339 -  -4.4  -5.10077   AAACATGGTAAAAAA               TATTTT CAG AAAATA               AAAAGAACACTTTCC  76 393
    CCA00027 NONE
    CCA00026 NONE
    CCA00025 NONE
    CCA00024   33247 ..   33260 -  -6.7  -4.67651   ACATTTTAAAATAAA               GAACC TTAT GGTTC                TAGAGAAAGCTATTG  80 210
    CCA00022   31690 ..   31712 -    -7  -2.89683   AGCTCAGTGGATAGA           GCATTCGCCT TCT AAGCGAATGG           TCGCAGGTTCGAATC  62 188
        kdsA NONE
    CCA00020 NONE
    CCA00019   28956 ..   28966 -  -6.8  -2.57092   AATGCCATCAACGGA                 GGGA TGT TCCC                 ACTACAGGCAACGAT  56 475
    CCA00016   23786 ..   23809 - -12.4  -3.93782   GGATGGAATAGGAAA          GCGGGGAACC AAGA GGTTCCCCGT           TTTAATTAGGTTAAT 100 36
         nfo   17619 ..   17642 - -15.4  -2.63623   TCTTCCAAAAGAGAG          GCGCCAACTA AGCC TAGTTGGCGC           TTTTAATTTCTTCGC 100 42
    CCA00010   15688 ..   15736 - -10.5  -3.61001   CCGGAGAAAAATATA TGATTTATCCCTGAGCCAAGC AGAAGAG GCTTAGCTCAAGGAAAAATTA GAAATTTTAATGAGA  86 32
        recC NONE
        recB    7751 ..    7764 -  -6.7  -4.02581   TCTTATAAAATAGAA               GCCAA GTCG TTGGC                CGAAGACTTAACAAA  71 82
    CCA00003 NONE
        nqrA NONE
   CCAA00001    1439 ..    1450 +    -3  -5.07107   AGCAGCAAATAAAAA                GTAT TAAT ATAC                 TTTTTTAAGAATTTA  71 49
   CCAA00002    3023 ..    3050 +    -5  -4.14392   ACGAAATCTTATCTA        CG-GTAACAGA TAAAGCT TCTGTTACGCG        TTTTGCCCCTTGAAG  65 487
   CCAA00004 NONE
   CCAA00005    6184 ..    6197 +  -2.5  -2.63703   AAATTAAAGCTCAAA               TAAAA AGAG TTTTA                ATTATGGGTAATTCT  41 63
   CCAA00006    7055 ..    7073 +  -2.5  -3.29704   ATTTTTTTGTGGTTT             TATATGA AAAAA TCATATG             TCTATTTACTGGAGA  45 85
   CCAA00007    7426 ..    7445 +  -2.8  -3.63953   TACTCTAACGTTGGA            GTAAGTGT GAAA ACACTAGC             ATTTTGTTCTTTTAA   0 50
   CCAA00003    2497 ..    2507 -  -5.4   -3.6502   TATCTTCGACTCAAA                 TGCT ATC AGCA                 TACGATACAGGTATG  60 140
