# Supplementary material for: Rapid, accurate, computational discovery of Rho-independent transcription terminators illuminates their relationship to DNA uptake
Source: Genome Biol. 2007 Feb 21;8(2):R22. doi: 10.1186/gb-2007-8-2-r22 (PMC1852404; doi:10.1186/gb-2007-8-2-r22)
Supplement: Additional data file 4 — Best terminators found downstream of each of the genes of the 343 organisms studied. [file gb-2007-8-2-r22-S4.zip › Chlamydophila_felis_Fe_C-56.bag]

      CF0001    1810 ..    1822 +  -3.5  -2.88653   AAAGATCTGCCTAGG                TATTT TTT AAATA                TAATCTTTGCGTTTA  44 27
      CF0002    2224 ..    2240 +  -2.9  -5.00234   AGGTTCAAATCCTCT              CACCCAG ATT TTGTGTG              TTTCTTTATTTTTTA  66 105
      CF0006    6586 ..    6600 +  -4.3  -3.40498   AAAGAGAGTAAAATG               CATAG AATAG CTATG               TCTTATTAAACCTTG  53 30
       recD1    8502 ..    8513 +  -2.2  -4.25104   TCCAGCAAAGCAAAC                GCAG CTTG TTGC                 TTTTGATGCAAGACG  56 424
      CF0010 NONE
        rpoD   12630 ..   12640 +  -2.6   -3.1647   GGCAAGTAACTAAAC                 TTAT TTT ATAA                 CTTTTAGGTGTTACC  45 32
        folB NONE
        folP NONE
        folA NONE
        oxr1 NONE
        pqqC   16628 ..   16650 +    -2  -3.87149   GCTGTTCTGAATGGG           GGTGCTAA TTTATTT TTAGCAAC           TTTGACTTTGATGCG  51 372
        ylmG NONE
        oxr3   23259 ..   23271 +  -4.1  -3.63655   TTTGCTGTTGTTTTC                GTAGT TTT GCTAC                TTGCTTTCGTTGTGG  54 296
      CF0026   27368 ..   27380 +  -7.7  -3.14211   AAGATGTCTTGCCAA                GAAGG AAG CCTTC                TTGATGCGGGAGGAT  65 405
         ung NONE
      CF0030   31204 ..   31223 +  -4.4  -3.90048   ACATTCGTTAGAAAC            TCTAGT-TC CTA GAGACTAGA            TGTTTTTCCAACAGG  59 7
      CF0032   33354 ..   33371 +  -4.7  -2.57344   TTGATGTTTCTATAA             GCGACCT TGTA GGGGCGC              CTTATCCCCGGAGTC  49 76
       groL1   35063 ..   35073 +    -4  -3.53559   ATAATTTTTGCATGG                 TGTT AAA AACA                 GTTTTATCTTTTCAT  52 47
        ahpC   36298 ..   36309 +    -3  -4.42974   TTATCGCTGATCCTA                CAAA AGAT TTTG                 TTTATTATCTATAGC  60 458
       trxA1   43055 ..   43080 + -14.9  -5.33866   ACTCGTCTTATTTTT         GGGGTGTATTT GTAT AAATACACCCC          TTTTTTGTCCCTTTG 100 54
        yabD NONE
        sdhC NONE
        sdhA NONE
        sdhB   48071 ..   48081 +  -3.2  -3.29973   AATTAGGGATGAATT                 GTTC TAT GAGC                 TTGCTGAATTTTTCA  48 417
      CF0048   51374 ..   51388 +    -5  -3.90048   AGGGGGTGTAAGGCG               CGAGAA CGT TTCTTG               TCTTTTTAAAAAAGC  61 242
       rhaT1   65231 ..   65253 +  -6.2  -4.07568   CTGCTTTTTCCTGCG           GATCCTGCAG CTC CTGCAGCAAC           TTTTGCGGCCCCCGC  69 520
        mutL NONE
        pepP   71902 ..   71914 +  -4.9  -4.91473   TTTTTTCTCTAATCG                GTTAT CTT ATAAC                TTTATTTTTGGCTTG  75 109
      CF0065 NONE
        gspD NONE
        gspE NONE
        gspF NONE
       omp02 NONE
      CF0070 NONE
      CF0071 NONE
      CF0072   80589 ..   80604 +  -3.4  -5.89827   TAGTTAAAAATTTCT              TATTTA TCTT TAAATA               TTTTTTTTGATAATT  89 38
      CF0073   81144 ..   81165 + -10.9  -5.60689   GGTTTTAACGAAAAA           GGCTGCCATG TTT CA-GGCAGCC           TTTTTTCTTCTCTGC 100 50
      CF0082   89656 ..   89670 +  -3.6  -4.44211   TTCGGGATCAGTAGT               GAAGTA TTC TATTTC               TTCTTTTCTATTCAG  62 444
        psdD NONE
      CF0088   98797 ..   98810 +  -6.7  -4.64676   AAGCATATAAGAGAG               GGAAC TTTT GTTCC                TTTTATTCACCATAA  76 102
       secA1  101828 ..  101854 +  -4.2  -5.10877   TAAAAAGTACTTATA         GGGCTGGGCTAG CTT CCAGCCTTTCCC         TTTTTAATTTATTAT  76 38
        snf2 NONE
        mreB NONE
        pckA  115432 ..  115444 +  -3.5  -4.80077   GGGTTAATTATTTTT                TATTT TTG AAATA                TTATTTTTGTTTTAA  65 82
      CF0099 NONE
      CF0100  118998 ..  119018 +  -3.4  -3.88498   TTATCAGCTGCGCAG           CTTGTTGCT CCGC AGCAA-AAG            TTTACTCTATGGAAG  54 110
        rsuB NONE
      CF0112  130134 ..  130145 +    -3  -3.17075   TATAGTGCCATTAGA                GATT CCTA AATC                 TTGAATTAAAGAGAG  44 299
        rodA  131864 ..  131885 +  -6.5   -2.8507   AGCGACACCAACAGT           TGCCTGAGC AAGA GCTGGGGCA            TCGTTAATTCCATCA  55 307
        ribD NONE
        ribA NONE
        ribE  138696 ..  138712 +  -6.7  -2.78384   GCACACGCACAGCTA              TATTTTC TGA GAAAATA              TCTAATCCGCCGCAA  57 90
       ebp02  140984 ..  141002 +    -6  -3.04144   CGAGCTAATTTTCCC             GTGATCTT CCA AAGAACAC             TGTTAGCAATAAAGA  57 89
       dagA1 NONE
      CF0124  142869 ..  142879 +    -4  -3.62597   ATACGAGAAAGACTA                 GATT CCT AATC                 TTCTTCAGGAATAAA  52 25
      CF0129  155134 ..  155161 +  -9.4  -2.80779   CACTAAATGGTAGTG        GAAATTAGGAAA ATCC TTTTCTAATTTC         TCGTATTCCTCTTGA  71 289
      CF0135  161908 ..  161920 +  -5.5  -2.91912   AGAGGGAAGTAGAGA                TACGG GGC CCGTG                TATATGGCTAAGTCC  52 488
         tkt  173470 ..  173487 +  -4.9   -4.2528   AGCCTTATTTTCATA             GAGTTTC TTTC GAAATTC              TTTATTGAATTCCCA  65 346
        efp2  174819 ..  174835 +    -3  -3.73873   CTATAAGAAGTTCTA              TTGTGT AAAAA ACACGA              TTCTCTTAGATTTCG  52 48
      CF0144  175168 ..  175185 +  -4.9  -4.17701   GAGATTTCTAGAGGT             TCTTTTG TGTT CAAGAGA              TTTGTGATTTCTGCA  65 118
        murF  179670 ..  179680 +  -2.6  -3.04864   TCTGTTGAGCTGTTT                 TTAA TTT TTAA                 TACTTTACTTATGCA  43 22
        mraY NONE
        murD NONE
        nlpD NONE
        ftsW NONE
        murG NONE
        mudD  187322 ..  187350 + -12.6  -3.04799   CATTAATCGCGAAGA        GCTAAAAACTCC GCAAA GGGGTTTTTAGC        TATTGCCAAATTCTG  87 21
       rsbV2 NONE
        miaA  190674 ..  190688 +  -4.2  -3.23274   CCATAATGTAGTCCA               CGAGCT CCA AGCTCC               TTGCCTTCTCCAAAC  48 203
       mhcA1 NONE
      CF0161 NONE
        ybeB NONE
        fabF NONE
        mutT  196089 ..  196106 + -11.3   -4.6635   AGTAAAAGGATAAAA             GGAGAGG GGAA CCTCTCC              TTTTCTTAAGCCTTT 100 40
        gdhA  198075 ..  198093 +    -9  -3.51137   CTAAAATTATGGGGT             GATTTTCT AAT AGAAAATC             TTCTCTGCGGTAATT  74 129
         sga NONE
         aas NONE
       bioF1  202616 ..  202627 +  -4.4  -5.27335   TTTGCCGATAACAAA                GCTT CATG AAGC                 TTTTTATTTACCGGA  80 30
       dsbD1  206154 ..  206192 +   -17  -5.18643   GCAAATCTCTTCTTA   AAGAACTTTAGAGAGGAG GTC TTCCTCTCTAAAGTTCTC   TTTTCTTTTAATTAA 100 40
        lysS  207987 ..  208006 + -12.2  -2.62983   TGGAATCCTCGATCA            GGTAGCCT AAAG AGGCTACC             TGATCTCGAAATGCA  81 66
       dsbD2  211155 ..  211166 +    -3  -4.72272   TTCGCGAGATATAAA                GAAA CTGC TTTC                 TTTTTAATACACGAG  65 332
       rpl36 NONE
       rps14  212124 ..  212173 +  -9.5  -4.00124   ACCTACTCTTGGTAA TGCGGCGTTAAAGGTTTTTAAGT GTTT ACTTAAGAGTTTTTAGCGCCTCG TTTAGTTCTGGGATG  85 60
       ebp03  213232 ..  213242 +  -3.2  -4.77757   AAGGAAGATGTTGAA                 GAGT AGA GCTC                 TTTTCATTTTTCAAG  65 20
        dnaG  219623 ..  219639 +  -2.9  -4.07568   CCTCAAGACTCCCAA              CCCTGTA TTA TTTAGGG              TTTTCCAAAGGGCAA  53 11
      CF0187  220005 ..  220024 +    -5  -3.27121   TGATATCCAGAAATG            GTGTTATC TAGA GATATCAC             TTAGATGTTTGTAAT  54 15
      CF0188  220702 ..  220732 +  -8.5  -2.55606   ATTGTGTGCCAGTGA      TATCAGGCG-GTAA TTGT TTATGCGCCTGATA       ATTAATGATATATGA  68 57
      CF0189  221475 ..  221495 +  -2.3   -2.5893   ATATTTTTTTTCTAT            CCCTCCTGG TAT CGTGGTGGG            CATTTTAATTTAGGA  40 94
      CF0190  222293 ..  222304 +  -4.4   -3.5891   TCTTGAGCATCGAGT                TGCT CCAG AGCA                 TATTTGCTTGTAGAA  54 350
       pgsA2  226012 ..  226024 +  -3.4  -3.33261   ACAGCCCCGAAGATC                GAAG CATAC CTTC                TTCTACAAGTTGAAA  48 69
       rpl25 NONE
         pth NONE
        rps6 NONE
       rps18 NONE
        rpl9  230221 ..  230233 +  -9.1  -3.12351   GACATCCTTGGGTGA                GGAGC TTT GCTCC                TTGCCTATACAACAA  74 40
        ispE  231327 ..  231337 +    -4   -2.6039   TCAATAGTGTGATTG                 TATG CGA CATA                 ATTGTACCCTCATCT  45 223
      CF0201  232989 ..  233003 +  -2.1  -3.76004   GTCGCATAATCCATA               TTCTG GGCTG CGGAA               ATTTTTTCATTAGGT  49 130
      CF0206 NONE
       rpl32 NONE
        plsX NONE
       pmp01  244926 ..  244948 + -12.1  -5.47218   TCGAGAATCGAAAAG           GCGTTGTGT TGTTT ACACAACGC           TTTTTTTAGATAGAA 100 56
      CF0211  246724 ..  246744 +  -6.9  -3.11192   AGACGGATTATAATT            GTTGTCTTC TGG GAAGAAAAC            TTCCGTCATAATGTC  60 151
      CF0215  252796 ..  252806 +  -5.4  -4.09963   AATATAGGGTAATTT                 GTGA TCT TCAC                 TTGTTATTATTAAAA  66 212
      CF0216  253964 ..  253991 +  -6.4  -3.81488   TAACCATGTTCTAAA        TAGGCTTCAC CCTATGTT GTGAAGTCTA         TTCTATTTCGCACCC  66 48
       mhcB1  256709 ..  256745 +  -6.7   -4.3587   ATTTTCTTATTTTGA    TTAAAGATCCTCCTT ATGTTTC ATGGGGGATCTTTAG    TTTCTATTATTCATA  74 41
       mhcB2  258252 ..  258284 +   -10  -4.46615   TTAATATTATAAGTT      CTATTGACCCTATT GAGTA AATAGGGTCGATTG      TTTTCATTACTACTC 100 98
      CF0219  259567 ..  259593 +  -7.4  -5.12916   ATAAAGATGTTAAAA        CAGGCTTCTCA CCATTA TGAGA-GCCTG         TTTTCTTGTTTTATA  88 49
       mhcA3  260856 ..  260870 +  -2.8  -4.60041   GATTAAACGCTAGAG               TCTCTG GGA TGGAGA               TTTTTAAGAATACCT  60 73
      CF0223  264520 ..  264548 +  -3.2  -4.68612   GTAAGCGCAGGCAGT       TGCT-TGTTAGGA AAAA TCCTAACTCAGCG        TTTTCTAATTTGTTT  65 74
       mrsA1 NONE
        glmS  267891 ..  267904 +  -2.5  -2.82505   CAAAAGATTAAGGTT               TTATT TCTA AATAA                CTTTAAATCTGAAAT  42 43
        tyrP  269117 ..  269127 +  -2.6  -4.18018   TTAATTTGGTGAGTC                 TTTA TTA TAAA                 TTTTAAATAAACAGC  55 9
        yccA  270022 ..  270042 +  -9.1   -3.0806   TGTAGGGATCTTCAA            TTGTTTTGC TAT GCGAAACAA            TGTTCCACCTTTGGC  69 142
        sucC NONE
        sucD  273063 ..  273084 +  -6.7  -2.98982   TAAGATAAAAATTCT           TTGTAGTAA TATC TTGCTACAA            TAATTCGTTTTTCGT  59 190
        htrA  274736 ..  274754 + -11.8  -5.77632   GTTTATCTTATAAAA             GCACTCTT TTC AAGAGTGC             TTTTTTTATGCTTTT 100 59
        ide3  279210 ..  279227 +  -5.6  -3.43553   TAGATTTAAAGCCTG             TCCTCT TGCAAT AGAGGA              TCTTCTATTAAATTA  57 38
      CF0236 NONE
        nrdA NONE
        nrdB  285846 ..  285883 + -10.8  -2.60992   GTTATTTCTATAAGT   GATTGA-CGACTTTCAG AGTTC CTGAATGTCGTTCAATC   GTATTTGGAAAACTT  81 51
        rrm2  286766 ..  286779 +  -3.9  -2.60813   AAAAGAGTATCTTTG               CAATA GGCT TATTG                ATGTTTAAAGGAATA  45 125
        rrm3  287830 ..  287843 +  -8.1  -3.18264   AAGCGATATCTTGAT               TGCCG ATAC CGGCA                TTCATAAATACAGCA  65 482
        infC NONE
       rpl35 NONE
       rpl20 NONE
        pheS  291406 ..  291422 +  -4.3   -3.8253   GACCTGAAAGGGTCC              GGGGGTT CGA ATCCCTC              TTCTTCCGTTTCTTT  57 86
         cef  293735 ..  293755 +  -5.4  -3.08996   GAAATAGCATTACAG            GCAGAGTT GGCAA AACACTGC            TATTAGATAGAACTA  53 80
        mesJ  296926 ..  296937 +  -4.4  -4.42806   GAAAGTATATAATGA                CGAT TCTC ATCG                 TTTGTTTGAAGATGA  64 40
        ftsH  299861 ..  299877 +    -8  -5.86465   GTTGATACTAAAAAA              GCCACA AATAC TGTGGC              TTTTTTTATCTTATT 100 58
        yfhC NONE
      CF0255  303731 ..  303752 +  -4.5  -2.85351   AATGTCCATACATCC           TTCTTTATG GATG CATAGAGAG            TCTGCTGTAACGAGA  48 478
      CF0260  306126 ..  306144 +  -7.4  -2.71243   CTAAAGCTCAAGACT             CTCTGGGA GGG TCCTAGGG             GTATTCTTGTATGGG  63 9
       mhcA2  307448 ..  307463 +  -3.2  -4.30987   TAAGCAGGGTATGCT              CCCATT GCGC ACTGGG               TTTGTTGTCACAAGT  59 41
        adk1  310325 ..  310339 +  -7.2    -4.254   TAGCGCTGTGCTATA               GACTTT AGT AAAGTC               TTTGTTAGATCTTCA  76 94
        fumC  313547 ..  313557 +  -4.6  -4.37763   TGATAGCGTTTAAGA                 TCGC TTA GCGG                 TGTTTTTTTAACTCC  66 140
      CF0269  315377 ..  315391 +  -3.6  -3.95036   AAAATAGGAGTACAC               TAGTTC GTA GAATTA               TTGTTTGAGGTCATT  57 34
        nhaD  316675 ..  316692 +  -4.3  -5.03747   ATTTTTTTGAGTTGG             TTTTTTT GGTT AAAAAAA              TTTTTTAAAAACTTT  76 31
      CF0271  318638 ..  318671 + -12.7  -5.42259   CTGTTATATTAATAA     CCCTTAGAAAAAG TAAAAAAT CTTTTTCTAAGGG      TTTTTTTAAGCATCA 100 92
        lytB NONE
      CF0273  320450 ..  320461 +  -4.4  -3.25009   AGTGATTTCATCATG                TTCC ATTC GGAA                 TATCTCTTTATAGTT  51 150
      CF0278  326326 ..  326356 + -16.3  -4.26079   GCATCGATAGTCTTA      CA-GGCTCGTTCCC CTAG GGGAACGAGCCGTG       TTTTAGATCCTTTCC 100 362
         pgi  328556 ..  328566 +  -2.4  -4.28018   TAAAGAGTTTGGGGA                 GGCG TAA CACC                 TTTTCATACAGTATT  57 19
        ltuA  329002 ..  329018 +  -5.1  -3.41302   GAGTATTGTGGATAA              GACATAG CGA CTTTGTC              TATTTCGCCTCTTAA  55 106
        mdhC NONE
      CF0283  331059 ..  331091 + -17.1  -5.31091   CCGTGATAAAGTAGA      CCTTTGGATCCTAGG CCT CCTAGGAACCAGAGG      TTTTCTTTTATTCTG 100 112
        dapB  351439 ..  351453 +  -2.8  -4.65895   TATTACAATGCGGCC               TCTAAG ATT CTTTGA               TTTTTGAATAAAAGG  63 73
         asd NONE
        lysC NONE
        dapA  354749 ..  354770 +  -6.7  -3.04398   CACAATGGTCACAAA           TATGTGAAT GCGT GTTCACATA            GTTTTCAAAGAGAAA  59 3
      CF0307  355203 ..  355224 +  -2.2  -5.18355   CAAGAGAACATTGTT           GCCTTTAG AAGAAA CTGGGGGC            TTTTTGCTTTTTAAG  67 18
      CF0308  356048 ..  356072 +   -13  -6.09196   GGCGAGTTTGTAAAA          GTATCTGCGA TTTTT TCGCAGATAC          TTTTTTTGTTTTGAG 100 239
        bioY  357197 ..  357216 + -10.8  -5.65927   ATTATTTTAGAAAAA            GGTTCTAC ATAA GTAGAACC             TTTTTTATTTAGATG 100 53
        infA NONE
        tufA  361002 ..  361031 + -12.3  -4.26188   TAGGTAATTTTATAA       GCATGATTAGGGC GTCG GTCTTAATCATGC        TTTTGGGTGTGTAGC 100 43
        secE  361369 ..  361383 +  -2.1   -2.6428   TGTTAAGTAGTATAA               CAAGC TTTTT GTTTG               GTTAGTTGCATGTTT  40 6
        nusG NONE
       rpl11 NONE
        rpl1 NONE
       rpl10  364158 ..  364190 + -13.8  -6.00086   GGCTTGTAATTTATA      GAAAAGAAAAATCT ATGAG AGATTTTTCTTTTC      TTTTTTTTATCATGT 100 463
        rpoB NONE
        rpoC  372290 ..  372317 +  -5.6  -3.50454   TTAACGATAGAAATA        GGAGGTTAAG TTTTGATC CATAACCTCC         TTGATTGTAATGTTT  57 53
        talA NONE
        fer1  374012 ..  374030 +  -4.6  -4.32034   CAAAAAACCTTCCCC             CAGGAAGA ATT TTTTTCTG             TTTTAATAATAGTAA  66 238
        atpE  375325 ..  375346 +  -2.3  -3.51785   AGACCTAACTAATTT           TAGAGTTAT TGCC ATGACTCAA            TATTACTTTTTGTCG  45 60
      CF0326 NONE
        atpA NONE
        atpB NONE
        atpD NONE
        atpI  381805 ..  381821 +  -2.2  -2.84325   TAGGTAATAATTCTA              CGGTTT GGTAG AATCCG              TGATCTTTGGAAAAA  41 50
        atpK NONE
      CF0332 NONE
        valS NONE
        pkn1  388927 ..  388950 +  -3.8  -3.14881   TTCTATAGGAGTTTG          GAGAAGCTTT CCGA AATGCTTCCC           TTCATAAACGACTTC  48 473
         pyk  395664 ..  395686 + -12.1  -3.23854   AATGACATCATTACA           GCATCAGCT AAATA AGCTGATGC           TCTCTTACTTCTTAT  89 11
        cydA NONE
        cydB  402357 ..  402396 +    -5  -4.50159   TGAGAACGGTAATTG  CCTAAAGGGGATTTCTAC AATT GTAGAAATCTCTGAAAGG   TTTCTTTAAGTTAGG  69 86
        phoH  406694 ..  406709 +  -3.2  -4.39998   GGAGTATGTTTGTGT              CGGATT ACTA AAACCG               TTTGTTGTGTAAATC  62 453
        ileS  410654 ..  410680 +  -5.9  -5.54403   AGTAAGTGTGAAAAA        GAAGACTCCTAG TTAA CAAGG-GTCTTC         TTTTTATTGTTTTTT  86 56
       rpl31  414398 ..  414420 +  -4.9  -3.86524   ATTTGAATATAAGAG           CTTCTCG TTCTCAAGT CGAGAAG           TTTGTCAGAAACTCT  59 374
        prfA NONE
        rrm4 NONE
         ffh NONE
       rps16  418081 ..  418099 +  -2.5  -3.32963   AACCGCACAAGCTGT             TTCTAAA TAATT TTTAGGA             TTATGGGATGGAGAT  45 16
        rrm5 NONE
       rpl19  419544 ..  419554 +  -3.2  -3.30619   GTTAAAGAGTATATT                 GGTC CTA GATC                 TTCTAAAAAATAGTT  47 2
       rnhB1  420244 ..  420254 +  -3.2   -2.8733   TGCTCCCATAAGGCG                 CAGG TAG TCTG                 ATATTTTATGAAAGA  44 19
         gmk NONE
       ebp06 NONE
        metG  422931 ..  422944 +  -5.3  -5.84381   TTATCGTTTCTTGTA               GCTAT AGCA ATAGC                TTTTTTTGTTCCTAC 100 132
         bal NONE
      CF0369  435431 ..  435442 +  -4.4  -3.89501   TTTTTTAGGGATTCT                TTCC TTGG GGAA                 TTTATGGGACTGTTG  57 309
      CF0370 NONE
        rpiA NONE
      CF0372  436936 ..  436946 +  -3.2  -3.30124   AAGTCTGTATTTGAT                 GCTG CCG TAGC                 TTATGAAGAATAAAA  47 2
        yqgE  437548 ..  437559 +    -3  -4.50627   AATCTTTTTCTAAAT                TAAC TTGG GTTA                 TTTATTTAATCCCTA  62 23
         gsa NONE
        abc1 NONE
        abc2 NONE
      CF0377 NONE
       clpB1  444055 ..  444093 +  -3.9  -5.71983   GTTACTGTGATTCTA  GATCCTCTTGCTCAAGTA TTTT TTTTAGAGCA-GAGGGTC   TTTTTTTATGCTTCA  84 59
      CF0381 NONE
      CF0382  449027 ..  449040 +  -2.3  -3.19642   TTCGACGAGTGAGAA               CTCCC ATTA GGTAG                TTGATAACTCGTGGT  44 16
      CF0383  449495 ..  449525 +  -7.7  -5.93809   GAGCGTTGTAAGAAA       CCGTTCTATAATC TCCAT GGTTGTAGAATGG       TTTTTTTTATGAGAA 100 74
      CF0384  450503 ..  450530 +  -4.2  -3.43109   TTTTTCTTGTTATTT        TATAATCAGAGG GGAA TCTCTGATTGAA         TGTTTGAATCCTGTG  53 523
      CF0385  451060 ..  451101 +  -4.5  -4.19887   GATTTATTCTTAGAA CAAAGAAGGGCTTTAGG CGGATCTT CCCCAAGTCCTTTTTTG  TTGTTCTTTGTGTGT  62 129
        pkn2 NONE
        dnlJ  455136 ..  455146 +  -2.6  -4.22535   TCTGTTCTTATATTA                 TTTA ATA TAAA                 TTCTTTTGGGGTTAT  55 109
       mhcA4  459673 ..  459708 +    -7  -3.40967   ACTAGAGAGAATTGA    CTGTATCTAGAAATTC TCGT GATTTTTCAGATACAG     TGTTCTCTATCTCTA  66 36
        leuS NONE
       kdtA1  466492 ..  466521 +  -2.1  -4.42868   GCAGAATCATAATCT       GCGAGTCGTTGG TTCAAGT CCGACTAC-CGC       TATTTTTTCTTCTAT  57 187
      CF0409  485953 ..  485997 +  -6.6  -3.30457   GTTCATAGAAGAGCT GCTCTTTCGGGTCTAG TTTTTCGCTACCT CTAGAGTCGAAAGAGC TATCTTCGTTTTTAG  61 73
         mta  486989 ..  487001 +  -4.1  -3.27774   CTTAATTCTTTAGTT                GAGGT TAA ATCTC                TTAGTCATTAAGATA  51 52
        tauB NONE
      CF0412  489056 ..  489071 +  -5.4  -5.03314   ATCCAAAAAACGACA              TGCGAA TCAG TTCGCG               TTTTTTCCCAATAAA  81 452
        dsbG NONE
        dsbB  491608 ..  491618 +  -2.4   -5.0538   GCGATTACAGAAACA                 ACGG GGG CCGA                 TTTTTTCACATAAAG  69 454
      CF0426  500947 ..  500964 +    -7  -3.41581   GTTCCCTAAAATTTT             CCTAGG TTGGTT CCTAGG              TTGGTTCCTAGGTTG  66 276
        imdH NONE
        guaA NONE
      CF0429  505260 ..  505288 +  -8.2  -5.49568   TAAGCAATAGCTTGT        GCCTGGAGTTTG TGTAT TAAACTCCAGTC        TTTTTATTTTGAATT  93 165
      CF0430  506147 ..  506161 +  -2.9  -3.72893   TAAAAATATTGTCCG               GAATT CTTAT AATTC               TTTGATCAAAAGATG  51 47
      CF0431  507261 ..  507284 +  -8.3  -3.19653   ATAGCTTTATTGGGA          TTAATCCGT GTCTAA ACGGATTAA           TTAATAGAATTATCG  70 142
      CF0432  508507 ..  508529 +  -3.4  -4.88407   AGACCATGAGTCACC           GTAGCAATAA TTT TTTTTGCTCC           TTTTTGCTTACATAA  70 301
       pplD2 NONE
      CF0444 NONE
         mac  531680 ..  531696 +  -2.9  -2.96237   ATGCCAGTCTTCCCC              GTAGCAA ATC TTGCAGC              ATGTTTTTCGGATTC  43 376
      CF0448  532858 ..  532877 +  -2.8  -3.47762   CAAGGTTTAACAAGA            CACTCTTG AAGA TAAGAGGG             TGTTTAATAACTATT  47 31
      CF0449  533594 ..  533604 +  -3.2  -3.97331   GCTTTTAACTTAACT                 GGTG TTA TACC                 TTCTTTGGGTCAATT  55 327
      CF0450 NONE
      CF0451  536577 ..  536596 +    -5   -3.9693   GATCGTAGTGCTGAC            GCAAC-CTC TTG GGGTGTTGC            TTCTTTCAATACATC  63 521
       incA1  543786 ..  543806 +  -5.3  -6.30182   TTTTTAATCGCAAAA            GGCTGGAGG GTT TCTCTTGCC            TTTTTTTTTATCTCC  95 109
      CF0459  544681 ..  544722 +  -3.3  -2.97662   TATAAAACTTGGCGT CAAAAAGCATTTTTTTATTA AAA TAA-GTAAAAACGCTTTTTG ATTTAATATGTTTCG  45 53
         rbn NONE
      CF0461  549496 ..  549506 +  -2.6  -4.49377   AATTAATTATATTTT                 TTTA ATT TAAA                 TTGTTTTGTTATACG  60 77
      CF0462  550930 ..  550953 +   -14  -3.28582   GTTATTAAGACAGGC          CACAGCTGTA TTCT TACAGCTGTG           TGTTCTAACTATTGT  95 33
        gcp2 NONE
       oppA3  555481 ..  555495 +  -4.4  -3.19509   TTAATGTTCGTAGAA               TAAAAA CTA TTTTTA               TCTGTGTTGTTCCCA  51 73
         zwf NONE
        devB  558276 ..  558288 +  -6.3  -2.62616   GCGTTATGAACCATT                TGATC AGC GATCA                TGGTGTACAGCATAG  54 321
        adk2  561814 ..  561826 +  -3.3   -4.0896   AGATTAAGCTTTGCT                CTCCT TTT AGGCG                TTTTAAAAGCAATTT  57 34
        ydhO  562864 ..  562876 +  -3.4  -4.38748   GTGCTTTCTTATGGC                CGTA TTTTT TACG                TTCTTTCTTTCTAGG  62 177
      CF0478  564116 ..  564132 +  -3.7  -2.80988   GACGTCTAGATCATG              GGGTT TCTCTTC AACCC              TAATTCATCATCTAA  46 116
      CF0479  565718 ..  565732 +    -5  -3.07113   CCCCAGAAAGAAGGC               TGCATT GTG AATGCG               TTCGATGAGATAGTC  51 275
      CF0482  569450 ..  569461 +  -5.8  -3.84185   GTTATATTTTTTAAT                CGGA AAAA TCCG                 TTCTGTTTGGCTACG  63 129
        ydaO NONE
        surE  574655 ..  574667 +  -2.7  -5.24531   AAGTTGGGTGGTGTT                TTCTT TAA AAGGA                TTTTTTATAAAAGGT  72 157
      CF0489  576159 ..  576176 +  -5.5  -4.09509   TAGACGAGCTAATTA             GGTTGGG TTTC CCCAAAC              TTTCTGTAAATTACT  66 25
      CF0492  578596 ..  578622 + -12.6  -3.81271   TTTCTCCCTCTATTT         CTCTTTTTTTTA AAT TAAAAAAAAGAG         TGTTATTTTGTATTC  95 76
      CF0493  579920 ..  579939 +  -4.4  -2.99837   TTTAATTCTAAGGGA            TTTCTTTG ATTG TAAAGAAA             ATTTCATATTTCCCG  50 61
         zip  581477 ..  581495 +  -4.6  -2.90387   GAATCCCCAATTTTT             CAGCATGT CGA ATATGTTG             CTTTAAATCTTTTAA  48 281
         lyp NONE
         ses  584279 ..  584300 +  -4.5  -2.91274   CGGGCAAATTAAGAA           TATCCTTAG CGTA TTGAGGATA            TGTCATTGCGCTCGC  48 172
        dhnA NONE
        xasA  599030 ..  599070 + -14.3  -3.38812   GCCTGATAGAAAACA  TCGAAGCAGTTCCTTAAAA ATC TTTTAAGAAGCTGCTTTGA  TATTCTTCAAAAAAG 100 41
        aaaT NONE
         sdt  607023 ..  607036 +  -2.5  -3.70149   AGAAAACTAAAATCT               TATAT CTTG ATATA                TTTCCCTAATCTAAG  48 31
        incB  607684 ..  607694 +  -6.8  -3.06133   TTAGCAATCTATAAG                 GCCA ATT TGGC                 TTAAATAGAAACTTA  59 11
        incC  608394 ..  608415 +  -5.1  -3.58162   ATTATTTTCTTAGGT           GGGTTTGTC ATGC GAAAAGCCC            TTCGTTTGCTACTAA  57 121
      CF0518 NONE
        cpkR  611618 ..  611636 +  -3.1  -4.53303   CCTGTATCTTAAACC             CGATTCT AAAAG AGAAACG             TTTTATATAAGAATA  62 29
        recR  615453 ..  615465 +  -3.4  -3.09671   TGCTAGAGCATTTTC                TGGA AGAAA TCCA                TATTAAACTTGAAAT  45 7
       omp06  618070 ..  618084 +  -4.2  -4.33274   TCTAAATCTTTGGTT               GTCTTC AGA GAGGGC               TTTTGCTAATCTAAA  64 70
       omp07 NONE
        lpxD  619808 ..  619837 +  -3.5  -4.65747   ACACGGATTTAAAAC       GCCTTTTCAAGGT TAAA ACCTTGATTACGC        TTTTGTTAACGATTG  65 54
        pdhA NONE
        pdhB NONE
        pdhC  624354 ..  624364 +  -2.6  -4.17701   CAAAAAGAAGCGCCT                 TTTT CTT AAAA                 TTTGTCATTTGTAGG  55 100
      CF0533  627716 ..  627727 +    -3  -4.07568   AATACTTTCAGGAGA                TACT CCAT AGTA                 TTTTGCAACAGCACG  55 321
      CF0537 NONE
        acpS  633392 ..  633402 +  -5.4  -3.95378   CATGGGTAGAGATTT                 CGTT CGA AACG                 TTATTTAAAATATCA  63 265
        rps1  636006 ..  636039 +  -6.8  -3.52472   AATATTACTCAAGAG     GTTGGGCTTATGTT TCTTGC AACATAAGCTCGCC      TTGGTTTAGCACTCT  64 39
        nusA NONE
        infB NONE
        rbfA NONE
        truB  641089 ..  641107 +  -2.4  -3.61178   TTATTTAAGAGATTT             CAATGGAA ACA TTCTATAG             TTTAACATCGATCCA  47 7
        ribF  642451 ..  642478 +  -8.6  -3.92324   TTCTAAAGAATCCTC        GCCTATG-TTTGC TAT GTAAAGCATAGGC        TTTGCTGTTAAAAAG  77 471
        yscU NONE
        lcrD  646643 ..  646661 +  -2.4   -2.6563   CCATTAGGAAGAATT             CAGATTTT CTA AGTATCTG             TCGATTCTTAAAGAG  40 14
        lcrE NONE
        sycE NONE
        malQ  649961 ..  649971 +    -4  -2.84504   AATGCAAATATAGCT                 GATA TTT TATC                 TAGTCTTTAAGAGAT  46 5
       rpl28  650408 ..  650425 +  -2.7  -2.60496   AGTAATAGCAAGAGC             TAAAAGC AAAG GCTTCTA              ATCTTTAAAAACAAG  41 7
        oxr2  652248 ..  652261 +  -2.5  -3.12351   ATTTTATAGTACAAA               TTTTA TTAC TAAAA                TTAAATATAAAAACA  43 85
       pplD1  653423 ..  653460 +  -8.5  -2.75528   CGAGCTATAACCCAA   GCTTCTGCGGCATTAG CAATTGC CTGA-GCCGCAGATGC   TCCTATCTTCACAGT  66 98
        mreD NONE
        folD NONE
        yojL  658860 ..  658876 +  -3.7  -4.58685   AGAAACATTCCTAAA              GGAATAA TCG TTATCCC              TTTTTGAGAAACTTT  66 148
        dnaN NONE
        recF  661636 ..  661653 +  -2.1  -5.05782   GTTTTTATTAATTCA             TAATTAG TCGG TTAATTA              TTTTTTAAAATAAGT  67 45
       omp08  662637 ..  662649 +  -4.9  -3.16881   CTTATAACCTCTATG                GTTTT CCA AAAAC                TTGGTAACCTAGCTC  54 6
       adhS1  670192 ..  670212 +  -2.6  -3.41126   TCTAAACGTTAAATC            GAAAGTAT GCCAA ATTCTTTC            TTATAAAATTTGTAA  47 162
      CF0572  670881 ..  670907 +  -6.1  -3.29471   TGAGCCTCTCCCCTC        CTTTTTTCT-TG TCAA CAGAGAAAAAAG         TTGGTATGCTAGAAA  59 122
        adt1  672623 ..  672646 + -11.8  -6.17292   ATCTTATAGTAGAAA          TCCTCACTTG GAAA CAGGTGAGGA           TTTTTTTTTGCCTTT 100 54
        lepA  676222 ..  676236 +  -2.8  -4.29738   TTTATAAAAATCATT               CTACTA GCG TTGTAG               TTTTAGTCCCTATCC  58 217
        fer2  682561 ..  682601 +   -13  -4.68124   TAGAAGAATGAGAAA  GATTAAGATATTTACATT TGCAT AGTGTAAATATCTTGATC  TTTTCTATCTCTTAA 100 53
         lam  683993 ..  684037 + -13.8  -3.90588   TACATTAAAATAGGA AAGCTTGGCGCATAAAATAA GTGTA TTATTTTATGCGCCAGGCAA TTTGCTTCAAACCTC 100 50
      CF0583  685741 ..  685753 +  -2.7   -4.8543   CTTTACCGTCGACTT                TATTC TAT GGATA                TTTTTCTCCCACTTC  66 265
        gcpE NONE
      CF0585  688698 ..  688714 +  -6.6  -2.87026   CCATCACGAGCTCTA              CTTGCT AAATC AGCAAG              TCTCATCTCAATGTC  57 332
      CF0588 NONE
       hemN2  693945 ..  693967 +  -2.8  -3.62255   ATAAAACAAGAACAA           TTGTTATTAG TTT TTAAAAACAA           TTAATTGTTATTAAA  48 45
      CF0590  695485 ..  695510 + -10.6  -3.17054   TAGTTTTATCTAAAA         TAAGGCTAAG TTTATT CTTAGCCTTA          TTCCATAATTTAATA  83 38
      CF0592  697576 ..  697587 +  -4.4  -2.87146   TCGAGATCCTTAGAT                TGCT TCCA AGCA                 TCTACTGATCTTGTA  48 160
        hctB  700136 ..  700147 +  -4.4  -4.11216   GCATATTTAGGATAG                GGAT CTTC ATCC                 TTTTCACGATACGCG  61 221
        glgX  705739 ..  705753 +  -2.8  -4.37092   CAAAGCTTCTTTATC               TAACTC TCT GAGGTA               TTTTGTAGAGAGAAT  60 372
         dcd  708360 ..  708373 +  -3.1  -4.91429   TACCAAAAACAGCAA               GGAAT TACC GTTCC                TTTTGTTTAAAGTTT  68 2
      CF0604 NONE
       tlyC1 NONE
       tlyC2  711279 ..  711290 +  -4.4  -3.17186   AAGAAAATCGCAACG                TAGC CGCA GCTA                 TATCTTGATCTACTT  51 130
      CF0609 NONE
      CF0610  714959 ..  714997 +  -8.9  -3.90738   AAATCAAATTGAGAA   TAGCAGGGAATCTGAGA TCTTC TCTCCGGCTCCTTGCTA   TTTCATGATTCTTTG  82 52
      CF0611  715767 ..  715785 + -11.7  -3.22877   TAAGTTTTTCTTTTT             TGCCCGC CCCCA GCGGGCA             TTCCCTATTCCTTTA  87 59
      CF0613  716902 ..  716914 +  -2.7  -2.59035   GTTTGTGCTAATTAT                TCGTA ATT TATGA                TGCATTCCTGGTTGT  41 20
      CF0614  718179 ..  718204 + -11.9  -2.96611   TAGAATCGAAATCCT         GGCTGTCTGTC CAAG GACAGACACCC          TCTGTCACCTTTTTT  82 517
        rsuC  720514 ..  720529 +  -3.2  -3.10597   GAGGATTTCTCAATC              TCTCAG CACG CTGAGC               ATTTTCGCTGAAGCA  46 294
        fabI  726685 ..  726704 +  -3.6    -4.788   CTAATTCCTTCGATT            GGTTCA TTCTTTCT TGAACC             TTTTTGACTTCATTT  67 359
      CF0622 NONE
      CF0623 NONE
       dnaQ1 NONE
      CF0625 NONE
      CF0626  731201 ..  731215 +  -8.6  -2.78073   TTCCTCGGGGATATC               CTTACC ACA GGTAAG               ATTATTCCAAATAGT  69 506
       ebp07 NONE
      CF0638  742780 ..  742798 +  -5.9  -2.87881   CACTTTCTTCCTAAT             CGAGCAC CAGTT GCGCTCG             TCTGTAAGAAAATTC  56 167
       dnaA2 NONE
      CF0640  745171 ..  745181 +  -5.4  -3.48295   ATGATGGAAGACAAT                 GACT GCA AGTC                 TCTGTTTCTTCTATT  58 404
        nqrB NONE
        nqrC NONE
        nqrD NONE
        nqrE  749582 ..  749593 +  -4.4  -2.81738   TCCTCCAAGGGCTCT                TCGT GTAA ACGA                 TATAATAAAGTTATT  48 274
       clpB2  757622 ..  757638 +  -3.7  -3.68244   CACGAGAACTTCATC              TTCTCCT CTA AGTAGAA              TTTCACATTCCTCGT  54 135
      CF0655  761063 ..  761074 +  -4.4  -3.77325   GTCATCTGTAACTAA                GTTG TTAG CAAC                 TTGATTTTGCTTATC  56 298
         rnc NONE
        radA NONE
        hemC  771084 ..  771108 +  -4.5  -2.97613   TTCTACTTTTACAAT          GATTTTAAT AATAGAA ATTAAAATC          TATCCTTGATTACTG  50 59
      CF0667  771566 ..  771586 +  -4.1   -3.6682   TGATTATGAAAATTT            TAAAAAAAC TCT GTATTTTTA            TTTGAGTACATGAGA  55 0
      CF0668  772359 ..  772375 +  -5.2  -3.54459   CGTCCGAAACTATTT              CCTTTA ATAAG TAAAGG              TTTAACAAAGCTTAG  59 240
      CF0669  773136 ..  773148 +  -3.3  -4.09685   GGGGATTCTGCAAAT                TGCCC ATC GTGCA                TTTTCCCCGCTACAA  56 174
       dnaX2 NONE
         ebp  777236 ..  777259 +  -5.3   -3.2396   CTTTTTAAGTTAACA          GGACCTG AACTTCTTCA CAGGTCC           TTGCTCGTAGTAATT  55 33
      CF0675 NONE
      CF0677  782744 ..  782776 +  -8.5  -3.88331   CGAATCTTAAATACA      GGGTTCTCTAGATCT CTG AGGTTTGGAGAACAC      TTCCTTTTATTTGAA  79 31
      CF0678  784393 ..  784409 + -12.3  -3.46602   AGGCGCTAAAAATCC              GGCGTTG ATA CAACGCC              TTATGCTCTAAAAAA  90 478
      CF0683  788736 ..  788753 +  -5.6  -3.52102   TCTTATTCCCTGGCT             CTGCTA TTTCTC TAGCAG              TTGTGTAGGTGCACT  57 162
         lon  791362 ..  791394 + -10.2  -3.56318   CCTTACAACACAGTT     TAGAGCTGGTTTATT TATA AATAAAC-AGCTCTA      TATTCTTCTTGCAAA  86 42
      CF0685 NONE
        atsA  793184 ..  793197 +  -3.1  -2.62396   CTCCTTCTAAATAAA               TCTCT ATAA GGAGA                TACTCTAGAAAAGTA  43 27
        xerC  794187 ..  794201 +  -2.8  -3.50492   CAAACCTCTTGTGCT               CTAAGA TCC TCTTTG               TTATGCTGTCTGCTA  47 49
        yjjK  795803 ..  795834 +    -3   -4.2717   AGCAGCAGCAAGCTA      TAAG-CCTAAGCTGC GTG GCGGTTTGGGACATA      TTTTACTGAGGTCAT  57 23
      CF0689 NONE
       omp09 NONE
      CF0691  800485 ..  800499 +  -7.2  -3.55622   AAATGTTCTGTGAAT               TCTTGA CCA TCAAGA               TTTAGAGCCGTTACG  66 275
      CF0694  801683 ..  801696 +  -3.9  -4.82667   ACAGAACCTTGCGTA               GTTTT ATGA AAAAC                TTTTTACTCTGGTAA  67 55
        xseA NONE
        xseB NONE
      CF0698 NONE
         dxs  807079 ..  807098 +  -3.6  -4.47679   TCTATAAAAAACAAA            TTAAAAGC TTAT GCATTTAA             TTTATATTTTAAGTT  65 390
      CF0705  815707 ..  815735 +  -8.3  -3.17392   TCCTTTCATGTTGAA       GAGACCTTCACT TCATGT AG-GAAGGTCTC        TTAAATTAAAAAATA  70 41
      CF0706  817335 ..  817345 +  -5.4  -3.93148   AAACATTACAGCAAT                 GACT TCA AGTC                 TATTTTTAAGATAAT  63 1
      CF0707  819333 ..  819359 +  -2.4  -3.43742   CGTATAGACGTTGCT        GCTTCTA-CAT CTTTTA ATGATAGGAGC         TGTTCTTCGCGTTTT  45 440
       rnhB2 NONE
      CF0710  821880 ..  821903 +    -4  -3.43288   ATTCTAATGTATAAG          TTCATTTTTT AAAG ACAAAATGAA           TTGTCGTGAAGTTTG  51 134
      CF0711  822373 ..  822389 +  -2.2  -3.31853   AAAAATCTAGTTTCA              GATGCG AGTTC TGCGTC              TTCAATTTCCCTTTC  44 56
      CF0712  822637 ..  822647 +    -4  -3.39506   ATTCATGAAACAATA                 GTTT TTA AAAC                 CTTTGTTTTCGCATC  51 61
      CF0713  823882 ..  823915 + -15.5   -4.2803   GGATAAAAATAAAAG     GGCTCTTTTGATGTT TTTC AACCTCAAAAGAGCC      TTTTCCCTTAGACTG 100 62
      CF0717  827782 ..  827817 + -10.6  -5.06414   AGATATCGACTAGAA    AATCAAAAGCCATGTG ATTT TACGTGGCTTTTGATA     TTTTTGTTCCCACCC 100 99
       srp40 NONE
       omp11 NONE
       omp12 NONE
       pmp04  834911 ..  834932 + -12.3  -3.11798   CTTTCTAAAAGCATC           CCCTGCTCA TCTC TGGGCAGGG            CTTCTTCTTTTCAGA  87 33
       pmp05 NONE
       omp13 NONE
       pmp06  840561 ..  840585 + -12.8  -2.97109   TAGTCTCATCCACCT          CCCCTGCCCC ATCCC GGGGCAGGGC          CTTTCATTCCCTTCA  87 38
       pmp07  843570 ..  843580 +  -5.4  -4.79053   CTACATCACTGCATA                 GCAA CTC TTGC                 TTTATTTTCCTCTTT  74 95
       pmp08  846237 ..  846294 +  -5.7  -2.82658   CTTGATACCGAGATA AT-CTGCTTTTTTGCGTAGGCATAATTT ACA AAGTTATGCCCACGCCCACAAGCAGCAA CATTTTTTCCTATAA  52 87
       pmp09  848870 ..  848894 +  -9.3  -4.68645   TTTAGATCTCCCTTA          CTCCCTGTTTC TTA GAAGTGGGGAG          TTTTCCTTTTACATC 100 36
       pmp10  851716 ..  851748 + -13.6   -3.9444   CTATTCACTTCTAAA      TGTTTTCCCTGCTC TGTAT GAGCAGGGAAAGTA      TTTCATTAAAATTTA 100 27
       pmp11  854563 ..  854595 +  -8.7  -3.63627   TTCCCTCTTCAGAAA      TTCAGAAAAATTTTT TCT ACAGATTTTTCTGAA      TTTCCCCTATAGAAA  77 56
       pmp12  857755 ..  857766 +  -5.8   -4.4572   ATTAACGATAGGGTT                GAGG CATG CCTC                 TTTCTTTAAGGTCTT  72 46
       pmp13  860726 ..  860761 +  -8.5  -5.36965   CTAAAACCCTTTACC    GAGAGAAATTTTCTT TGCCCT AGGGGAATTTCTCTC     TTTTTTCTCGTCTTA  95 37
       pmp14  862271 ..  862286 +  -5.4  -3.53012   TTTGGCCATTGCAAA              GAGGGA GTTG TCTCTC               TTTGCAACAAAAGGC  59 44
       pmp15 NONE
       omp14  865281 ..  865295 +  -7.2  -4.23528   GAACTAAGACAACGC               CTTATG AAA CATAAG               TTTACTTTTAGCTTC  75 50
       pmp16  868255 ..  868272 +  -2.1  -2.97747   CAATCTTACGTGTAC             TAGCGTAT AGG ATA-GCTA             TGTGTGGTCTCAGAG  42 171
       pmp17 NONE
       pmp18  874198 ..  874208 +    -4  -3.50869   CAAAGCCCGGCCGGC                 CATA GGA TATG                 TTCTCTCCGATGCTC  52 203
      CF0747 NONE
       aroG1  891117 ..  891133 +  -6.7  -3.90112   TGTAGAGTCACACCA              TAAAATC TCG GATTTTA              TTTAATTAAAAGAAA  69 101
      CF0749  891656 ..  891666 +    -4  -3.81951   AAGAACTAAGCCTTT                 TTCT CGG AGAA                 TTTCCTGCTATACAC  55 213
      CF0751  893607 ..  893635 + -12.3  -3.78775   TAAAGAAAATAAAGC        CCCTGCCGCTGCG CAA CGCAGCGAGGGGG        TTTCATGATAGCAAC  95 38
      CF0755 NONE
        aspC NONE
      CF0758  902940 ..  902970 + -12.7  -2.92077   AAGAGATAAAGTTTT       GGCTAACAAAGCA ATAAC TGCTTCGTTAGCC       CTTCCTTTTTCTGGA  83 148
        proS  907394 ..  907409 +  -3.2  -4.37502   AGTGCTAAACTTCCT              TGACCT CGGA GGGTCG               TTTTCCTATAATAAT  60 67
        hrcA NONE
        grpE NONE
        dnaK  911227 ..  911256 + -14.5   -5.2853   AAATCTTATCCTTTA       TTCCCTATTTCTC TTCA GAGAGATAGGGAA        TTTTCTTTTTAACTC 100 49
        vacB NONE
         mag  914052 ..  914063 +    -3  -3.08438   ATTGGGAAAAAAATC                TATG GAGT CATA                 TCTTAAACTCTGCTC  45 102
      CF0768  914861 ..  914878 +  -2.7  -4.11484   TTAATTATAAGTCCC             CGATC ATTCTCTC GATCG              TTTTGGAGAATTAAA  55 94
      CF0769 NONE
      CF0770 NONE
      CF0771 NONE
       tlyC3 NONE
       rsbV1  917337 ..  917356 +    -8  -3.03741   AGCAAAGACGATGAT            TGAGAAAA ACCT TTTTCTCA             TGTATGATTCTGCCT  68 23
       ebp10  919288 ..  919303 +  -3.2  -4.28653   TTTTATTGAAGGCAG              GTCTTC TTAT GATGAC               TCTTTTTCTTCTTAT  60 51
      CF0775 NONE
      CF0776 NONE
      CF0777 NONE
        rrm9  922402 ..  922420 +    -6   -3.1485   CTGTTTCGGAGGACG             TCCTCG CTTAGGA CGAGGA             TTCAATGCTTCGTTA  58 407
      CF0783 NONE
      CF0784  927435 ..  927445 +  -2.6  -3.40073   GTTAAAACAGTTTGG                 TTTT TAT AAAA                 TTAATTAATAAAACT  47 56
      CF0785  928587 ..  928623 +    -8  -4.13767   AACCCTAATTGCGTA    CTCAAGGAGAGCATTT GATAA AAATGCCCTCCTCGCG    TTTTCAAATAAAAAA  81 33
       ebp12  930080 ..  930104 +  -7.9  -2.61004   GTTTTTGTTTCTGCA          TAATGAGGAGC TCT GTTCCTCATAA          ACTTTTTCACAATCG  63 280
      CF0795 NONE
        dksA NONE
        lspA NONE
       dagA2  940313 ..  940332 + -12.2  -5.24647   ATTATCAGCTACATA            TCCCCAAC GCCT GTTGGGGA             TTTTATTTTCTATAT 100 77
      CF0799 NONE
      CF0800  941162 ..  941206 +  -5.8  -2.93435   TCTTCCTTTTCCCTC TATAGCCTCTAAAGAGAAAG ATATG CATTGTCTTTGGGGGCTAGA TCTGTAACTAGTTAA  56 54
       pmp19  944221 ..  944275 +  -6.1  -3.73097   TATGGATAACTTTCG TTAAGATATTAGAGGTGGGTT CCCATCTCCCCAA AGCTCATCTCTAATATCTTGA TCTTTCTTGCCTTCT  65 72
       pmp20  950033 ..  950050 + -11.3  -2.52676   TTGTTTTGTAATTGA             GCACCTG CATG CAGGTGC              TCAATTACAAAGCTA  82 64
       adhS2 NONE
        yebM NONE
        yebI  954813 ..  954839 +  -5.1  -4.73388   GGCGCCTTCTATAAT         CCCCGGAATAT CCGCT ATAATCCAGGG         TTTTTGATACAGCTT  74 277
        ispF  957798 ..  957820 +  -9.2  -3.26405   CGACAACGTAACGAC           GCTCTTCC TTTAACT GGAAGAGC           TGATTTTTCCCTAGG  70 48
      CF0818  963249 ..  963265 +  -4.5  -5.46657   TATTTTTTTACCAAC              CTATTTA TTC TGAATAG              TTTTTTCTTGAAGTC  82 47
         tsp  965295 ..  965321 + -15.3  -3.53733   GTAAAGCTTCGGTTT         CTTTAGGAGGC TAACT GCCTCCTAAAG         TCTTTATAAAGTGAA 100 12
      CF0820  965972 ..  965998 + -12.3  -4.98531   GAAAACACAAAAAAA         GCCGCCCTAGA CTATC TCTAAGGCGGC         TTTTTCGTTTACCAA 100 112
      CF0823  969002 ..  969013 +  -4.4  -4.91511   GCCACATAGAGCAAA                GGTA TAAC TACC                 TTTTTATGATGCACT  74 280
        yaeS NONE
        cdsA NONE
         cmk NONE
        plsC NONE
        argS  986127 ..  986163 +  -6.7  -4.66537   AGAGTTTAACTTCTC    TACCCAATTATAATATC CTC GATCTAACAATTGGGTA    TTTTCTATTAAGGAG  81 91
       ebp13  990373 ..  990412 +  -8.8  -2.56271   CTTCCTAAATAAAAC  CTTCTAAGGCTTTTTTAT TATT ATAAAAAAGCCTTAGGCC   ATGTTGTGATAAACC  68 29
        prfB  993395 ..  993406 +  -5.8  -3.06798   TCCGATTTTGCTTAA                TCCC TCTG GGGA                 TCTCTATCATGTTTC  57 92
        swiB NONE
        pph1 NONE
        yacM NONE
        truA  996381 ..  996404 +  -3.8  -3.14132   ATGGCAAAGTCGAAT          TTACAGCAAC TAAC GTTGCGGGAA           TTCCTGAAAGAGCGC  48 84
      CF0848  997816 ..  997838 +  -2.6  -3.86346   GCGCATATTAGAAAA           GAACACTTAC AGT GTAGGTGCAC           TTTGTGCCGGCGTGG  51 53
      CF0849 NONE
        atoS  999706 ..  999720 +  -4.3  -3.14463   GTTAGATATTACTTT               GAAGA ATTTC TCTTC               TTCCTCAGAGAGATT  51 353
        atoC 1004001 .. 1004021 +  -4.7  -5.14894   CCCTCCTATAATAAC            GAATAGGAG AAT CTCTTTTTC            TTTTTCTGATTTTTT  77 249
      CF0853 NONE
      CF0854 NONE
      CF0855 1006305 .. 1006319 +  -8.6  -3.75465   CTAACGAAGTCAGCT               CAGGAT ACC ATCCTG               TTAATTTTGCTCTTA  79 289
      CF0857 1007637 .. 1007651 +    -5  -2.81966   GTAGCCCTACTCAAA               GACGTT TTC AATGTC               ATTTAAATCGCTTTT  51 5
      CF0858 1008054 .. 1008067 +  -3.1  -3.49582   GCTTTTTGAGCATCA               GAAGC AAGA GTTTC                TATTGTATTCTCTTC  50 121
        pheT NONE
      CF0861 NONE
         ada 1013117 .. 1013133 +  -2.2  -4.25104   CTTCTTTCATAAGAT              TTCCCC AAGAA GCGGAA              TTTTCCTCACCAAGG  56 168
      CF0866 1018796 .. 1018808 +  -6.3  -4.24963   AATAAAACGAAAAAT                CCTTT TGA AAAGG                TTTTAAATAATTGTC  71 227
        hemZ 1023164 .. 1023178 +  -3.6  -4.08216   AAAGCCCCGGCCGTC               TTTTGA TCA TCAAGA               TTTTCAAAAAGATGC  56 517
      CF0875 1027543 .. 1027555 +  -4.9  -2.54655   TATAAGACCCTTGAA                TTGAT AAG ATCAA                TCACTTCAGGATTTT  49 120
        dnaB 1038096 .. 1038109 +  -3.1  -3.07895   ACTTGCTCCGCAATC               CTAGG TTTA CTTAG                TGTGTTGAGACTGCG  45 201
        gidA NONE
       lplA1 1041201 .. 1041215 +  -4.2  -3.68827   TTTATGAACAGCATA               GAATCC TTC GGCTTC               TTTCGCTGATAGATG  54 320
       trxA3 1068609 .. 1068642 +  -9.8  -3.29511   AGCTACACAAGTTCT     TCCT-ATATTCCCCG TATTC TGGGGAATATCAGGA     TTATAAAGAACTACC  75 439
        uhpC 1074415 .. 1074436 +  -2.2  -3.09987   AAAGTAATACGGGTT           GACACGAG GGATTA CTTGTGAC            TTGGATACCTCTTCA  42 34
        dnaE 1078424 .. 1078440 +  -5.2  -3.65351   AATTGGTTGGAGCTG              TTGGAA ATGGC TTCCAA              TTTGACTACCCATAG  58 292
      CF0933 NONE
      CF0934 NONE
        rsbW 1081189 .. 1081213 +  -5.7  -3.54672   TAGTCTTGATTAAAC          CGGAAAGAG CGCAGAA CACTTTCCG          TATCTTTTATATCTT  59 43
        dacF NONE
      CF0938 1083573 .. 1083592 +    -3  -4.63486   ATCCTAAAGACTGCA            T-AAAAGCA ACT TGCTTTTCA            TTTTCTTCAGAAAGT  62 150
        dppD NONE
       dppF1 1094521 .. 1094533 +  -7.7  -2.94299   AGATAATCTTTTCAG                CGAGA ATT TCTCG                TAATTTAGGATCTTC  63 340
      CF0949 NONE
         xcd 1097323 .. 1097358 +  -2.6  -3.28041   GTAAGTAATCTAAGG    CTGCTCCCAAT-CCT AAGATAG AGGCAATGGGAGGAG    TTCCTGCTTCAAATT  46 391
      CF0957 NONE
       omp17 1108183 .. 1108209 + -14.6  -5.95539   CTTTTTGTCCCGCTA         TCAGAACCTAGG GCG TCTAGGTTCTGA         TTTTTTTATTTCCCC 100 64
        rps2 NONE
         tsf NONE
        pyrH NONE
         rrf 1111497 .. 1111511 +  -2.8  -4.03815   TGTTTCTTCTTATGA               GCAG TCTTTAT CTGC               TTCTCTTTCTTTGGT  53 48
      CF0963 NONE
        karG 1113744 .. 1113758 +  -6.4   -3.2614   CGAACCGACGACCTA               CGCGTT ACG AATGCG               TTGCTCTACCAACTG  61 306
       gyrB1 NONE
       gyrA1 1131966 .. 1131978 +  -3.5  -3.86944   AAATTTTTTATTTTT                TAAAA ACT TTTTA                TTTCATGATTATAGA  52 51
      CF0980 NONE
      CF0981 1132782 .. 1132793 +    -3  -3.03798   ATTAATTAAATAAGC                TTCT TTCA AGAA                 CTTATTTGTAAAGCT  45 150
        rsuD 1133977 .. 1133987 +    -4  -2.66977   TTAGTTATAGGATTA                 CTTT ATG AAAG                 ACTTTTTAGCTTATA  45 128
        nab2 1134268 .. 1134317 +  -3.6  -4.92756   ATATTTCATCACACT CGATATTCTGTTTCCGCCTGCGG AAGCC CCGCAGGCAAAGA-AGAATAGGG TTTCTTTTTGATCAT  70 76
      CF0984 NONE
       aroG2 NONE
      CF0986 NONE
        yhbG 1136902 .. 1136916 +  -2.9  -3.72405   ATGCCAAACACCACT               GATTT ATCAA AAATC               TTATACTTTTATAAG  51 266
      CF0990 1142450 .. 1142474 +  -9.9  -3.33744   CTGAGCATAAAAAAA          CCCGCTCTGAG AAA CACAGAACGGG          CTTTTTGGAAAACAA  81 236
        mviN 1148565 .. 1148594 +  -6.3  -3.90048   GAAAGAAAAAAATTA       GAAGCGCCAGCTA AAGG TAGGCGGCGCCTC        TCTTTTTGGAAGAAA  69 43
      CF0996 1150532 .. 1150560 +  -9.1  -4.32201   GTGATTTTTTTGCAG        GATACTTTCTTAT GTG ATAAGAAAATATC        TTTTACATTAATTCC  93 113
      CF0997 NONE
        recB 1158437 .. 1158456 +    -5  -3.79419   AGATTTGTTAAGTCC            GAAGCCAA AGAT TTTGCTTC             TATTTTGTAAGAACA  61 79
       ebp22 NONE
        nqrA 1165150 .. 1165163 +  -5.3  -2.55545   AAGAAACAGAGTAAA               GTTCT TCGA AGAAC                CTATATTCTTGCCGA  51 27
        hemB 1164846 .. 1164857 -    -3  -5.26119   TTCTTAAAAAGAAAA                CATA CCTA TATG                 GATCCAGATACAAAT  75 332
        greA 1160906 .. 1160921 -    -4  -2.76671   AGATTGATTCTAAAC              CCTATC TCGT GATAGA               TTTACCTACTTGGGG  45 115
        tyrB 1159565 .. 1159590 -  -6.1  -5.01845   GATAAGAATTAAAAA         CACGCGCAGAC GCCT ATCTGCGCTTA          TAATGATCTTTTTTA  81 104
        mreC 1157996 .. 1158009 -  -6.7  -2.52464   GTTTGCTTTAACGGA               TGTCG TTCC CGACA                AGATAGTCTGTGAAG  56 359
        recC NONE
        rps4 1148562 .. 1148597 -  -4.6  -5.96894   AGTGAAAGAAAAAAA    TTAGAAGCGCCAGCTA AAGG TAGGCGGCGCCTCTCT     TTTTGGAAGAAAGAA  93 44
         nfo NONE
      CF0992 1144516 .. 1144542 -  -8.8  -6.60239   AAAAATAAAAAAAAA         GCTCACATCT TTTAATT AGACGTGAGC         TTTTTTAAAGATTTT 100 53
       srpA1 1142450 .. 1142474 - -12.1  -5.67063   CTGAGCATAAAAAAA          CCCGCTCTGAG AAA CACAGAACGGG          CTTTTTGGAAAACAA 100 63
      CF0989 1136915 .. 1136932 -  -5.7   -4.7497   CTGATTTATCAAAAA             TCTTATA CTTT TATAAGA              AAACTCCTTAACCCA  74 33
      CF0988 1136533 .. 1136548 -  -4.7  -3.97689   CACAATGCTAAAGAA              CTGCT TTCGAT AGCAG               ATCGTTGTTATCTCA  61 135
        hemA 1127022 .. 1127041 -    -5  -4.04474   ACACTTGCATACAAA            TCCATCGC ATTA ACGATGAA             AGCCTAGAGTATTTT  62 75
       ebp21 NONE
         adc 1123748 .. 1123765 -  -2.8  -3.32402   TCCATATTAAACATA             GTATTT CTTCCT AAATAC              AAAAGAATTAACAAG  45 53
       ebp20 NONE
       ebp19 NONE
      CF0972 NONE
      CF0971 NONE
       fliI1 NONE
      CF0969 NONE
       ebp18 1119318 .. 1119334 -  -3.7  -2.97653   ACTGCCATGAGAAAT              CACCTTT TAT AAACGTG              CTTCTTCAACTTTAT  47 15
        fliN NONE
        pkn3 NONE
        yscC 1113831 .. 1113873 -  -2.8   -5.4833   TGAGGGAATAAAAAA GCCAAGAAAACAACAATCA TACGGC CGAC-GATGTCCTCTTGGC TTTCCCCCTGAAATA  76 101
       ftsI1 NONE
      CF0955 1101776 .. 1101814 - -14.6  -2.69951   CGAAGCATTAAAGAT   GGGCGTGAAAGAAAAAGC GAG GCTTGGACTTTCACGCCC   GTTTAGAAAAGAATG  95 234
        ynhE NONE
        sufC NONE
        sufB NONE
        csdB 1096536 .. 1096546 -  -3.2  -4.21314   AACAAGAGCTGAAAA                 CCCT TGC AGAG                 ACTCCTTGTATACAA  59 440
        parB 1093936 .. 1093947 -    -3  -4.15066   TATGTACAAAGGAAA                GATT GTTG AATC                 AGGAGCTACGGAAGA  57 321
       ebp17 NONE
         ygo 1090284 .. 1090294 -  -3.2   -3.1352   TTTTAATGGAAGAGA                 GCTC TTA AAGC                 AAAGAAAAATAGAAT  45 2
         pgk 1088965 .. 1089008 - -15.6  -2.84272   GAAAAGCAAAACGCA CTTTATTACAGAGAAGCCTT GAAC AGGGATTCTCTGTAATAAAG ACTTAGAAAATTTTA 100 38
       ebp16 NONE
      CF0941 1085931 .. 1085944 -  -2.4  -3.34962   TTTTATATTTCACAA               GTAG CTTCCT CTAC                TTCTCCGGGTCTTCA  45 22
      CF0940 1084645 .. 1084667 -    -2  -4.37971   AAAATATGACTAAAA           TGGCATCTTT CAA AAAGATGAGA           TACGAATATTGAACG  57 53
       rrm14 1083413 .. 1083424 -    -3  -3.80014   ACAGTCATTATCAAA                CATA GAGT TATG                 ATACTGACCATGAAC  52 58
      CF0936 1080689 .. 1080699 -  -8.2   -3.1478   ATGAGGCTATTAAGA                 GCGC CTG GCGC                 TTATTATACGCTCAT  65 499
      CF0932 1078113 .. 1078140 -  -8.6  -4.56775   AGCGGTCTTCAAAAA        GAACTGGAAAGTT CCC AACTTCCC-GTTC        GGCTTGTGGCAGTTT  89 39
      CF0929 1072598 .. 1072613 -  -4.7  -3.14148   AGAGCAAAATTAAAC              CCTTC CTACGC GAAGG               TCTAAAGATTCACAA  52 4
        hisS NONE
        aspS NONE
         mip NONE
       rrm13 1068156 .. 1068168 -  -4.9   -3.7331   AGTTGGATTAAAAGA                TAAAG ATT CTTTA                ATTAAGTTGATTAAT  58 49
       ebp15 NONE
      CF0922 NONE
       dnaQ2 1064920 .. 1064931 -  -4.4  -4.81083   CTTAAGCATTAAAAA                TTCC CCCG GGAA                 GAGATAACACTCCCA  70 166
        yciA NONE
         lnt NONE
        lpxC NONE
        fabZ NONE
        lpxA NONE
         fmt 1059603 .. 1059613 -    -4  -3.18582   TATGTCAGGGAGCAA                 TTGT AAC ACAA                 AAGCAACTTAATAGA  49 67
      CF0914 1058511 .. 1058535 - -13.7  -6.08342   TAATAAATAAAAAAA          TCGCTTCTAGA AAA CCTAGAAGCGA          TTTACAAGATTATCT 100 61
        rpl3 NONE
        rpl4 NONE
       rpl23 NONE
        rpl2 NONE
       rps19 NONE
       rpl22 NONE
        rps3 NONE
       rpl16 NONE
       rpl29 NONE
       rps17 NONE
       rpl14 1053070 .. 1053080 -  -2.4  -2.74144   TTCTTATCCTTAAAT                 CACC TCA GGAG                 CCAAAGAACTAATTT  40 9
       rpl24 NONE
        rpl5 NONE
        rps8 NONE
        rpl6 NONE
       rpl18 NONE
        rps5 NONE
       rpl15 NONE
        secY NONE
       rps13 NONE
       rps11 NONE
        rpoA NONE
       rpl17 NONE
        gapA NONE
       ebp14 1043852 .. 1043863 -  -2.2  -5.09204   AGATCTGAACAAAAA                GCAA GAAA CTGC                 TCAGAACAAGACTCG  67 277
      CF0888 1042547 .. 1042557 -    -4  -2.57881   CAATTGCGTCATAAT                 TAAG TTC CTTA                 TTGTAGGCTTAAGAG  45 126
        ruvC NONE
        ruvA NONE
         ndk 1040715 .. 1040725 -  -3.2  -4.43351   ATACCCCAAAAACAA                 CCGT CGT ACAG                 GAAACAACGTCTACA  62 219
       pgsA1 1035116 .. 1035128 -  -3.5  -4.07885   GACTCCTTCCCAAAA                TTATA GAG TATAA                AGTGTTGTAAACAGA  55 232
        adt2 1033430 .. 1033443 -  -8.1  -5.20606   AAATATGAATAAAAA               GGGCT TAAA AGCCC                TTTAAACTATAGAGT  90 32
        sppA NONE
        polA NONE
        yacE NONE
         rho 1027491 .. 1027514 - -11.2  -2.70932   CCCTTTTCCCAATGA          GTTGATAGAT ATCC ATCTATCAAC           TCAACAAAAAGAGTA  83 218
        pyrF 1026501 .. 1026527 -  -3.8  -4.96845   ATAAAAACAAACAAA         TGCAATTACAAA TTT TTTATAAGCGCA         GAGGCCATGGCCGCA  70 4
        glgC 1025005 .. 1025036 -  -2.5  -2.57877   CGGATAAAAATAATC      TGGGAGATTTTTAT TTCTT ATAAAAATCGCC-A      CTCAGAACACATAAT  41 27
      CF0872 NONE
       rrm12 1023560 .. 1023582 -    -2  -5.30575   CAAAAAGCGAAAAAA           GTGTTTATCA AAA CAAAAAACAC           ACCAGCTGTTTAATG  70 66
        fliY 1022331 .. 1022354 -  -7.6  -4.60889   AAGCATTGTGAAAAA          TCTTTCAAAA CAAT TTCTGAAAGA           TTACCTAATATAGAA  81 348
      CF0868 NONE
      CF0867 1020223 .. 1020243 - -12.7  -3.71487   CATTACACTGAATAA            GAAGAGTCA CTT TGACTCTTC            TTTCTGCTGTGGCAA  95 11
       oppA1 NONE
       oppB1 NONE
       oppC1 1012688 .. 1012701 -  -2.4  -4.55689   AGTATTCACAGAAAA               TTGC CATTCC GCAA                TCCTCTTATATCAAT  61 295
        lysM 1007637 .. 1007651 -  -2.8  -3.65351   GTAGCCCTACTCAAA               GACGTT TTC AATGTC               ATTTAAATCGCTTTT  50 256
      CF0856 1005678 .. 1005697 -  -2.2  -4.99134   ACCCGAAAGTAAAAA            TC-CCGAAA TGT TTTCAGCGA            CTTTCTTACTCAAAC  67 319
       incA2  999065 ..  999094 -    -8  -2.94412   TTGAACGTGAAACCA       CAGCATCTATAG TACGGT CTATAGATCCTG        ATAGAATGAATAGTG  63 325
        ycjU  996195 ..  996219 -  -3.3  -4.57353   TCCTAGCACAGAAAA          GTCGCAGGAAG GGA CCGCCAGCGGC          TCCTAGCCACGCGTT  64 71
      CF0842 NONE
        yhhY  991662 ..  991676 -  -2.8  -3.05769   TTCTGAAATGACATA               GCACTC AAG GAATAC               AAATAGGTTCTAGAA  43 48
      CF0839 NONE
      CF0838  990372 ..  990413 -  -5.3  -4.86731   TCTTCCTAAATAAAA CCTTCTAAGGCTTTTTTAT TATT ATAAAAAAGCCTTAGGCCA  TGTTGTGATAAACCT  77 18
        murA  985873 ..  985883 -  -3.2  -3.61268   GATGTAACTCTTAAA                 GAAC TTT GTCC                 GCATTTCCTAACAGA  50 206
      CF0830  979659 ..  979695 -  -6.7   -4.7373   GCATTTTATCAAAAA   TCTATCTTCCCC-GAG GATTAT CTCTGGGGAAGATCAA    ATCACGCGGCACCAC  80 22
      CF0829 NONE
       secDF  975226 ..  975250 -  -9.3  -3.64703   CCTTCCGTACCCAAA          CGGCGATAACC TAA AGTTATAGCCG          TTGTCTTTCCTCTTT  80 17
        recJ  973029 ..  973050 -  -3.1  -4.08485   TCTATTTAAATTAAA           CTCTTCTTA TTAC TAAGAAAAA            GTTCAAAATAAAATT  55 359
      CF0826  971692 ..  971719 -  -2.6  -4.66535   AATTTTGAAAACAAA        TCTAAGGCAAAG ACAA CAGTGCCATAGA         GGATCTTTTACGTAA  63 79
        euo2  970431 ..  970469 -  -9.8  -5.88061   AAAAAACCAAAAAAA   TAAAAACTCTGCACCTCT TAT AAAGCTACAGAGTTTCTA   TGCAAGTTTACATAC 100 144
        gltX  968366 ..  968380 -  -7.2  -3.88985   AAAACTCTGGATAAA               TAGAAC TTT GTTCTA               GAAAAGGTTGGAAGG  70 448
       omp16  967802 ..  967838 - -11.7  -3.87815   GTTTATTTTTATAAA    GGCAGTTAGCAGGGAAA TAC TTTACCTCCTAACTACC    CGATCAATTTAAGTA  90 60
       omp15  965972 ..  965998 - -14.5   -5.9362   GAAAACACAAAAAAA         GCCGCCCTAGA CTATC TCTAAGGCGGC         TTTTTCGTTTACCAA 100 59
       rps12  961803 ..  961816 -  -6.7  -3.75911   CCTAAATAAAGAACA               GTCCT ACTT AGGAC                GCTTTGCTCCGTATC  66 15
        rps7  961233 ..  961250 -  -2.7  -3.27525   TTTGCTTAAATCGAA             TTCCTGA TCAC TCATGAA              CTTGTTCTGCCTTTT  45 64
        fusA NONE
       rps10 NONE
        cysJ  957347 ..  957364 -    -4  -4.10453   GAAAGTTCTGCAAAA             CCCTGC ATTTTA GCTGGG              GTAATCTTTGAAAAT  59 433
      CF0811  956229 ..  956253 -  -6.5  -3.10796   GCTTAGGACTCAATA          CATTCGCCAAA TAC TTTAGCAAACG          TTGAAATTATAAAAA  59 257
       rpl21 NONE
       rpl27  955510 ..  955541 -  -5.2  -5.45813   TATTAAAAAAGAAAA      GCCCTATTTCATGC GTGA GCAAAAAATAAAGC       TTTCTTGACAAACTA  84 68
        yhbZ  953951 ..  953964 -  -3.1  -4.29227   TCAAGTATCAAGAAA               GAGAA GACG CTCTC                ATTGGGATGATTTGG  60 520
        thiE NONE
        thiM  950016 ..  950067 - -17.6  -3.14463   AATTTGTTTCAGGAA GTTTGTTTTGTAATTGAGCACCTG CATG CAGGTGCTCAATTACAAAGCTAAA GACAGAACTCAAAAT 100 76
        ribC NONE
       rrm11 NONE
       rrm10  934828 ..  934851 -  -5.4    -4.431   CATCCATTCAGAAAA          TTGTGATTTT TTTA AAAATCACGA           TCTTAACCGCACCCT  69 216
        ycaH NONE
        gltT NONE
       sucB2 NONE
        kpsF  929914 ..  929928 -   -10  -3.21696   TCATAAGAAGAGATA               CTGGAG AAA CTCCAG               GGGCCGTAAGGCTAC  79 326
      CF0786  928592 ..  928618 - -11.7  -3.06133   TAATTGCGTACTCAA         GGAGAGCATTT GATAA AAATGCCCTCC         TCGCGTTTTCAAATA  84 221
        glyA NONE
       clpP1 NONE
        dapF NONE
       ebp11  921728 ..  921753 -  -5.5  -3.73072   AAGCTCTTGAGGAAA         TCCATCGTATT TTAC AACACAACGGA          TGCTTAGGCATCTTA  61 296
      CF0761 NONE
      CF0760 NONE
      CF0759  902711 ..  902734 -  -4.6  -4.89562   TGAAAATCAACAAAA          CAGAACGTAA ACAA TTCCGTTCTA           TCATCTTTAAAGATA  74 105
      CF0756  898340 ..  898350 -  -5.4  -2.93991   TTTAATTCAACGACA                 GGAA CAC TTCC                 ATGTGGATCTGGCCC  53 352
       ebp09 NONE
        ycfF NONE
      CF0752  893224 ..  893240 -  -3.7  -4.39226   ACAAGGATAAAACAA              CGGATCT TTA AAATCCA              TAAAAAACTTCATTC  62 368
        panF  891483 ..  891514 -   -19  -2.92371   ACTGAGCTAACGACA      CTCACCTTCTTGTT GGAA AACAAGAAGGTGAG       CACAGACGCTATTCT 100 157
        artJ  886059 ..  886103 - -14.1  -4.27192   AAACTCGGACCAAAA GATGGTTAAGAAGAATCTTT AGAAGA AAAGATTCTTCTTAAC-ATC AAAGAAAAGCTGCAA 100 47
      CF0745 NONE
       phnP2 NONE
        hflX NONE
      CF0742 NONE
      CF0741 NONE
        glgB  878367 ..  878384 -  -2.1  -5.28166   CAAAATCAACAAAAA             CAATTTA AAAT TAAATTA              AAATGAGATTTTTTA  70 38
      CF0739  876369 ..  876394 -  -3.5  -3.98952   CAAAACAAATCTAAA         TGCATATTTTAT AAA ATAAAA-ACGCA         AAACCTATAATATTA  55 116
      CF0738  874027 ..  874058 - -15.4  -4.13963   ACTTTTTAAAAAAGA      CAAAGCTGTAAAAG TCTC CTTTTACAGCCTTG       AAGACGTCTACTTAC 100 33
        gatC NONE
        gatA NONE
        gatB  823881 ..  823916 -   -12  -5.35224   CGGATAAAAATAAAA    GGGCTCTTTTGATGTT TTTC AACCTCAAAAGAGCCT     TTTCCCTTAGACTGC 100 77
        yfgA  818767 ..  818781 -    -5  -3.09908   CTGGTTTAAAAGAAC               TCTCAG AAA CTGAAA               TGGATGGTGGCTCTC  53 240
      CF0704  812730 ..  812773 -  -9.7  -2.82235   AAAGGAATAAAAAGG GCCCTA-AGCACCCTCTCAG GGGGA CAGAGAGGATACTATAAGGC TTGTTTCAGATAAAT  76 45
       omp10  811736 ..  811776 -   -10  -3.46811   TACACGATTAAAAAG TAGAGAATACACCCCAC ACTTTATA GTGAGG-GTATTCTCTA  ATTTTCTTAAGATAT  81 47
       trxA2  809137 ..  809147 -  -5.4  -3.73387   ACTATAAGAAATTAA                 CCAA ATT TTGG                 CCACTTAGAGAAAAA  61 72
       ebp08 NONE
        kgsA  807075 ..  807102 -    -5    -5.252   CATTTCTATAAAAAA        CAAATTAAAAGC TTAT GCATTTAATTTA         TATTTTAAGTTTGCA  80 78
        tpiS  801578 ..  801588 -  -3.2  -3.68957   ACAGAATATAAAAAT                 CCCT AAA AAGG                 CTCTGGCAATATTCT  52 152
      CF0693  800918 ..  800930 -  -4.8  -4.14725   CATTGAAAGGACAAA                CCGT AGGTG ACGG                AGCAGGTTGCTCTAT  64 206
         def  800173 ..  800184 -  -7.2  -4.04187   TATGAGAAAAGAGAA                GCGG ACAA CCGC                 TTTTTCTTCTACCTC  73 142
        gcp1 NONE
       rps21  787197 ..  787208 -  -2.2  -4.15669   AATCCATAAATCAAA                CACC ACTA GATG                 GCTATTTTTCTAACG  54 35
        dnaJ NONE
       pdhAB  783545 ..  783561 -  -5.1  -4.67942   GTCAATAAATCAAAA              GAAACAG CAC CGGTTTC              TCATCTAATCTTTAT  74 405
      CF0676 NONE
        ptsH NONE
        ptsI  776841 ..  776854 -  -3.1  -5.09895   GACCTACCTAAAAAA               GAAGC TTCC ACTTC                TTTAGTGGGATCGGC  72 396
        imp2  772573 ..  772586 -  -3.8  -3.05022   TCCTCGACACACACA               CGTC AATAAA GACG                GGAGTGTTTGTGAAG  47 448
      CF0663 NONE
       mrsA2 NONE
        sodM  764978 ..  764988 -  -2.6  -2.68072   TTTAGCATAAGCAAT                 TTTA AAA TAAA                 TCTATTAAGCCTTCA  41 56
        accD NONE
         dut NONE
       ptsN2 NONE
       ptsN1  762279 ..  762300 -  -3.7   -3.2963   ATCATGCCGCTATAA           TCTCCTAGA TCAG CCTATGAGA            TCACCATAACAACAA  49 92
      CF0656  760728 ..  760755 - -12.8  -5.86061   TTTCATCAAAAAAAA        GAGACAGAACCC TATA AGGCTCTGTCTC         TTATGTTTTTCTTCT 100 57
      CF0654  758816 ..  758838 - -14.2  -5.78622   TCATTTGAAAAAAAA           GGCTCCCTAT AAA ACAGGGAGCC           TTAGAATTATGATTT 100 83
        rrm8  757228 ..  757238 -  -2.4  -4.42976   TTAGAAATTAATAAA                 CTGG ATT CCCG                 TTTGAAAAATTACCA  59 277
       lplA2 NONE
       pplD3  752544 ..  752556 -  -2.7  -5.44198   AATAAACAATAAAAA                GCTTA GTG TAAAC                TATTGATCGGAAAAA  76 116
      CF0649 NONE
        gcsH  750108 ..  750118 -  -5.4   -2.8237   ACAAGAACCCAACTA                 CTCT TTA AGAG                 AAAGATTTTCGATAT  52 12
      CF0647 NONE
      CF0646  749244 ..  749254 -    -4  -3.34882   TCATCAGAAATAAAG                 GATT TCA AATC                 TGAGACAAAAATGAA  50 109
      CF0641  744384 ..  744411 -  -5.6  -3.91144   TCCATATCCTATAAA        TGAAGAATCTCA AAAA TGGGCTTCTTCA         TCTTCAGAAGTTGAT  63 375
        rrm7 NONE
      CF0635 NONE
       ftsI2 NONE
      CF0633  738039 ..  738050 -    -3  -3.92075   ACTCGCATTCACAAA                GTTA TAAA TAAC                 CCTTCAAATATCGGT  55 148
        murE NONE
        ami1  735462 ..  735472 -  -2.6  -3.10344   TTTGGATTCAAGACA                 TTTT TTA AAAA                 TACGTAATTGTTCTA  43 302
        himD  734975 ..  735016 -  -4.5  -2.66976   TAATAATATAAAACT TTAGAGTCAAGTCCCTAAG CAAT CCTAAAAACTTGACCCCGA  TAATTAGATAAAAGA  47 54
      CF0629  733728 ..  733744 -  -2.3  -5.41143   GATTTTTCAAAAAAA              CAATAAA CTA TTAATTG              CATTTTTCAAAACCA  74 19
        accA NONE
        msbA  730692 ..  730703 -    -3  -2.80074   CCTTCTATAATATTA                TAGA AAGC TCTA                 TCCCAAGCCAAATCT  44 46
         had  726065 ..  726081 -  -5.1  -5.01546   AAAGTGATACAAAAA              TGCTTGC TTG GGAAGCA              GGAAGAAAATGGGGA  79 282
      CF0619 NONE
      CF0618  719962 ..  719975 -  -2.4  -2.87996   GGAAACTGACAATTA               CACA TTGGTC TGTG                CTTCATTCCTACAAA  41 292
        mutY NONE
      CF0615  717613 ..  717633 -  -3.1  -4.72272   TTTCTTTATGAAAAA            GAACGCCAC ATC GCTGCGCCC            ATAGTATTGCATATA  67 266
      CF0612  715303 ..  715317 -  -2.8  -3.21416   TAGGCGTATCAGTAA               GAGC AGCCGAA GCTC               TACTTCTAGAAGCAA  44 498
        pp2C  712311 ..  712328 -  -4.1  -2.73635   CAAAGTTCCTTAAAT             CGGATAC TATT GTATTCG              GACTAACACCACGGT  47 14
       nifS2  710957 ..  710971 -  -3.6  -4.21773   CCGTAATAGAAAGAA               CATTTC CAG GAAATA               CCCCCCTAAAGGATC  59 232
        ruvB  706171 ..  706181 -  -5.4  -2.96366   CATACTGAAGGAAAG                 TCCT AAA AGGA                 TGCACTTCAATATCT  54 41
      CF0601  705096 ..  705111 -  -2.6  -2.84276   ATCTTCAATCAAGGA              TTTCTC ACCC AAGAAA               ATATTACTTGGCTTG  42 299
      CF0599  702293 ..  702339 -  -8.2  -3.36655   CCATACACACACCAA GAATGTACTGAGAAAATCACGC TAC GCGCAATCTTATCAATAGATTC AAACTTCCCCCTGGA  72 454
         ssb NONE
        pepA  699996 ..  700033 -  -6.5  -4.70613   AAAACTTTAATAAAA   CTCGAATTTATTTTTAA TAAT TTAAAAACAAAAACGAG    TTATTAAACAGAAAG  80 55
         esp  699252 ..  699276 -    -8  -6.30182   GGAGACAAAAAAAAA         CGGTAAG-AGA AGCA TCTTCTTACCG          TTCACCATCGCCTAA 100 53
      CF0594 NONE
        rrm6  697096 ..  697120 -  -5.8  -3.91032   GAAGCACTTTAGAAA          GTATAGGAAT CTTTT ATTCCTATGC          GCTTTCATCATCATA  63 405
        awa1  695485 ..  695510 - -10.6  -4.18494   TAGTTTTATCTAAAA         TAAGGCTAAG TTTATT CTTAGCCTTA          TTCCATAATTTAATA 100 35
        sucA NONE
       sucB1  688352 ..  688371 -  -2.1  -5.46657   CACTCCAATAAAAAA            GAACAAC GTTACT GCCGTTC             TTCTTCTTCCTAGAG  74 48
        flhA  680152 ..  680168 -  -2.4  -3.93038   TATTTTAAGATTAAA              TTAAAA AAACA TTTTAA              ACAACACCCCTATTA  52 78
        rpoF NONE
      CF0578  679026 ..  679045 -  -2.2  -2.96836   TGAAAACAATAGAAG            TTAATTCA ATTT TGATTTAA             AATAGATCAATTTTT  42 44
        tyrS NONE
         gnd  676151 ..  676166 -    -4  -5.60993   CCGGGGAGAAAAAAA              GGATAT CGAA ATACCC               CCAAAGAAATACCTA  84 76
      CF0574  672623 ..  672646 -  -9.6  -4.01888   ATCTTATAGTAGAAA          TCCTCACTTG GAAA CAGGTGAGGA           TTTTTTTTTGCCTTT  87 53
      CF0571 NONE
       ytgB1 NONE
        ytgC NONE
        ytgD  665677 ..  665692 -    -4  -3.92832   AAATGTTTCAAATAA              CAACCT TAAC AAGTTG               AAAAAATCATAACTC  57 46
        yaeM NONE
        yaeL  662649 ..  662661 -  -3.3  -4.56775   ATGGTTTTCCAAAAA                CTTGG TAA CCTAG                CTCGCAGCAAAAAAA  62 22
        smpB  658400 ..  658421 -  -2.2  -4.55798   GAGGTGAAATTAAAA           CCTCTGGA CGCCAC CCCACAGG            AAGACCCTGGCGTAT  61 322
        ltuB  655711 ..  655732 - -14.5  -5.82388   AAATGGCAAAAAAAA           CGCAAGGTG GCGG CACCTTGCG            AAAAAAACTAGGATA 100 250
      CF0556 NONE
      CF0555  653142 ..  653155 -  -2.3  -5.27399   TAATAGATCAAAAAA               TCCTG ATAG CTGGA                TCAGTAAACTGGTCG  73 217
        ychF  641515 ..  641536 -  -2.3   -4.1891   CCCTGGGAATAGAAA           TTATAGAAG TCCC CCCCTACAA            AATAGATAACGAGAT  56 472
        trxB  633122 ..  633143 -  -8.7  -3.03771   CCATAGCCGCGAATA           CGCTACAGC CATG GCTGTAGCT            CTAGTCTAAAAAACG  71 26
         lgt NONE
        imp1 NONE
       dnaA1  627027 ..  627039 -  -4.1  -4.66163   ATTTTGATGTAAAAA                CAGCA ACG TGCTA                GATTTTCTAAGTATT  70 420
        glgP  623966 ..  623981 -  -3.2  -5.38054   CCGCAGAAATAAAAA              GCTTAG CATC CAAAGC               TAAGTCTCAATCTTT  79 403
      CF0528  619733 ..  619779 -  -3.9  -3.70512   TGCTAGAAGAAAAAG TTAAGGGATTATCTGCACAATC CGAA GAA-GCTCAAATAACCCCTTAA TCAAATTACACGTAC  52 31
        fabH NONE
        fabD NONE
       fabG1 NONE
        acpP  611442 ..  611459 -  -7.1  -4.30719   GTTTTGGAGAAGAAA             GCTTATT CAGC AATAAGC              ATCGAGAATATAACG  76 294
      CF0513  602920 ..  602930 -  -5.4  -3.58343   CCGAGGATTTCGAAA                 CTGA TAC TCAG                 ATGTTCAATACTAAA  59 140
      CF0512 NONE
        mgtE  599028 ..  599072 - -11.7  -4.53705   AAGCCTGATAGAAAA CATCGAAGCAGTTCCTTAAAA ATC TTTTAAGAAGCTGCTTTGATA TTCTTCAAAAAAGCA 100 151
      CF0508  594428 ..  594449 -  -5.2  -3.30767   TATAAAAAGTGAATA           GGGATTAC AGTTAG ATAATCCC            CTACTTTGCGATATC  55 68
       dppF2 NONE
         app NONE
       omp05  591562 ..  591580 -  -4.6  -4.24342   CGTTTGACCAACAAA             TATGCCTA CTA TAGGAATA             GAACCCAAAAAATTC  62 276
      CF0504  591082 ..  591095 -  -2.4  -4.13254   AAAGTTAAACAAGAA               TCCA ACAAGA TGGA                CTAGGGACTATAGGG  54 26
      CF0503 NONE
       gyrB2 NONE
       gyrA2 NONE
         tdk NONE
       dnaX1  583957 ..  583973 -  -4.3  -3.64703   TTCCCTTTATTCAAA              GCCATGG ATA CCAAGAC              ACTATTTTACCCTAT  56 176
        ywlC NONE
         dpp  580961 ..  580971 -  -6.8  -2.52635   ATTGCTACGATGAAC                 GAGG GTT CCTC                 TTCTGGACTTAGGAG  56 292
        ubiA NONE
        ubiD  576159 ..  576176 -  -5.5   -2.7674   TAGACGAGCTAATTA             GGTTGGG TTTC CCCAAAC              TTTCTGTAAATTACT  51 5
       secA2  572141 ..  572152 -    -3   -3.6053   TGCTGGAGAAAGGAA                TTGA ACCC TCAA                 CCGTTCGATTACAAA  50 109
      CF0485 NONE
      CF0484 NONE
      CF0483  569333 ..  569356 -  -8.8  -2.60508   GAGTTGTGAAAAAGG          CGCCCGGAGA ATAG TTTCCGGGCA           AAATAGGATTCGGTA  69 43
        abc1 NONE
        ycfV  565183 ..  565206 -  -3.8  -3.83744   TGATGGAAATAAACA          GGGAGTCCAA AGGT TTGCAGTCCC           CTGTCTTGAAGAAGT  57 292
       rpl13 NONE
        rps9  562701 ..  562714 -  -2.4  -5.42605   CCAAGAAAAAGAAAA               GTCT TCTTCT AGAC                GAAAGACAAACTAGA  74 131
      CF0473 NONE
      CF0472  559707 ..  559719 -  -2.7  -2.75503   AAATTTAAATAACAC                GTCAT GGT ATAAC                CTCATACTGTAAAAG  41 43
      CF0471  559272 ..  559286 -  -2.1  -2.63073   TGTGTTTAATAAGAG               GGTTC TTTAC AAACC               ATTTATGTTTTAAGA  40 46
      CF0470  557554 ..  557570 -  -5.1  -4.36595   TATGGAAACTGAAAA              CCCTAAC GGG GCTAGGA              AATACCAAAACCTTA  68 487
        argR NONE
        glnP NONE
        glnQ  550854 ..  550866 -  -6.9  -3.37533   TTGGAAAATGACCAA                GAGGG ACT CCCCC                CTCAAGATCTTTATA  62 121
         rpe NONE
        efp1 NONE
        accB NONE
        accC  539116 ..  539144 - -11.9  -4.49556   TTGCGAGCAAAGAAA        TAAGTCTAGAGAT AAA ATCTCTAGACGTA        TGAAGAATCTTAAAA 100 35
      CF0453  537922 ..  537947 -  -5.5  -3.57462   GAGGGTATTGTTAAA         GCTGCTT-GTCT TTA AGAAAAAGCAGC         TTCACGATTTATATA  59 76
      CF0452  536119 ..  536150 -  -5.8  -2.83921   AGGACAAAGATATTA      GGCGTCCCCTGTTA AGTG TTACAAAGGACGCA       CGGTTCTCTATTTGC  56 58
       trpB3 NONE
       trpB2  531171 ..  531183 -  -7.7  -2.68434   GCTCATATTAGATCA                CTTGC TGA GCAAG                TCTATGCTACAAGAA  63 155
        lifA  517326 ..  517346 -  -6.1  -5.13648   CAAACATAAACAAAA            GAAATGGCC CTC AGCCATATC            TCTGATGCAAATTCA  83 516
      CF0441 NONE
        trpR  515068 ..  515089 -  -5.1  -5.20222   AGGAAATAAAGAAAA           TTATTGGGC GAAT GCCCACCAA            AGAGAAAAGAAGAAG  77 110
        trpD NONE
        trpC NONE
        trpF NONE
       trpB1 NONE
        trpA NONE
        kynU  509243 ..  509256 -  -2.5  -3.35679   GTTGTTTATTCATAA               TTTTA TCTC TAAAA                CTTCAAGTAACTTAC  47 6
        kprS  507850 ..  507862 -  -4.8  -3.17146   TCTTTTTACAATATA                CCCT AAGAA AGGG                CGTGAGTTGCGTTCC  53 498
      CF0425  498886 ..  498898 -    -2  -4.03995   TTTGCGATAAAAACA                TTGT AAAAA ACAA                AAAAATGTTGCTCAT  52 174
      CF0424  497968 ..  497990 -  -9.9  -5.60993   GTTTGTATAAAAAAA           CCCCGCAAA GTGGA TTTGCGAGG           TTTCTTAGCTGTAGT 100 58
      CF0423  497194 ..  497209 -  -6.2  -3.48897   AACAAATAAAAACCA              TCCTAA CACG TTAGGA               GCAAGCATAGTAAAT  61 201
      CF0422  496312 ..  496327 -  -4.8  -2.72013   AGCTCAATAAGTAAG              TCTTTA AGAA TAAAGA               TTATAAATGTTTTTT  50 201
      CF0421  495577 ..  495594 -  -2.7   -4.2204   AAGGCCAATAAATAA             TCCCT AAGTATAG AGGGA              GGGGAACTTAATTTG  55 205
      CF0420  494617 ..  494636 -  -4.4  -3.87815   TGCCACGGTTAGAAA            CCTGA-AAT TGA ATTCTCAGG            AAAAAGCTTCTGTTT  57 183
         tgt  493273 ..  493283 -    -4  -3.64487   TCATACTTGGAATAA                 TAAC TTT GTTA                 AGTATAGGGGTCTTT  52 231
      CF0418 NONE
      CF0417  492073 ..  492103 -  -2.6  -2.70121   ATTATAAACATTAAT       CGTATTTACATGTT ATT AACATGTAACGACT       TAACATTTTGTTGTT  41 98
      CF0416 NONE
      CF0413  488584 ..  488607 -    -9  -3.41979   GGAAGAAAGAATAGA          GCAGAAGCAAG CAC CTT-CTTCTGC          CGTTAGCTCTATGCT  75 58
       kdtA2 NONE
        pyrG NONE
      CF0406  482215 ..  482230 -  -4.8  -5.06451   TAGTATGGTAAAAAA              TCAATT TGAT AATTGA               TTTTGGGAGGGGTTA  77 43
       oppA4  480603 ..  480614 -  -4.4  -4.07951   TTAAAAAAAATAATA                TCCA GTCT TGGA                 TCTACATACAGTCTG  59 73
       oppA5  478786 ..  478798 -  -7.7  -4.13014   GTCATATGTTTAAAA                GCATG TCT CATGC                TTGCTCGAGGTGTTT  78 159
       oppA2 NONE
       oppB2 NONE
       oppC2 NONE
        oppD NONE
        oppF  473427 ..  473442 -  -7.6  -3.59979   TTTGTTTAGGTTAAA              CAAGAG CTTT CTCTTG               AGGAACATAAGTTTG  71 5
      CF0398 NONE
      CF0397  472370 ..  472384 -  -2.1  -2.57132   GGTCTGTTGGACAAT               CCCAA GAGGG TTAGG               GCTCTATTGGAAAGT  39 21
        ybhI  470877 ..  470892 -  -7.6  -4.58466   TCGACAATGAGAAAA              CCTTCT TTTC AGAAGG               TTTATTTCATGTTCA  82 55
       pfkA2  469094 ..  469114 -  -5.5  -3.06569   TTAATTTTTTAAAAC            GAATTCGTC GAG AACAAATTC            CAGTTTTTTCCTTAT  54 67
         hhl NONE
       pfkA1  466477 ..  466493 -  -5.1  -2.63301   CAGATGGTTAGAGCA              GCAGAAT CAT AATCTGC              GAGTCGTTGGTTCAA  50 123
      CF0390 NONE
        mhpA  459616 ..  459628 -  -3.4  -4.66537   TGGTTCAAGAGAAAA                TTGC TCTTC GCAA                TCGATTGTTCTCTGA  67 118
       pmp03 NONE
       pmp02  444140 ..  444166 -  -9.3   -3.0122   AAAGAAACTGAGAGA         GGCCCTGCCCC GGGAT GGGGCAGGGGA         GGTGGATGAGACTAG  74 37
      CF0368 NONE
        pepF NONE
        groS NONE
       groL3  428682 ..  428718 -  -9.5  -4.94487   TTAGAAAATAGAAAA    GGTCTCCTTTCTTTTTT GAG ATAGATGAAAGGAGACC    TTATAACGATAGAGA 100 62
      CF0364  427623 ..  427649 -  -4.4  -2.60075   TGGGTTCGAACCAAC         GACCAATGGATT AAC AGTCCACTGCTC         TACCGCTGAGCTACT  47 191
       rhaT2  425358 ..  425383 -  -3.4   -3.1875   GAGATTTTAATTTAA         TCTTTATCAA GTTTTG TTGATTAAGA          TAGTAAGGTGAGTGT  47 189
       recD2  422377 ..  422392 -  -3.3  -3.14261   GAAAAATGGATTTAA              GGAAT TAGTAT ATTCC               GAGACACTTTTAGAA  46 464
      CF0349  412641 ..  412665 -  -4.2  -3.57971   ACATTTATTGGGAAA          TCGAAAAGGG CGTGT CCCTAATCGA          AGTTATGGCTATACT  55 256
        lepB  410654 ..  410680 -  -5.9  -4.62872   AGTAAGTGTGAAAAA        GAAGACTCCTAG TTAA CAAGG-GTCTTC         TTTTTATTGTTTTTT  74 29
      CF0346  406041 ..  406057 -  -2.9  -4.12188   TGATGAGGCTCAAAA              CCTCACG CCC CACGAGA              TTAAGACAATTATTT  55 247
      CF0344 NONE
        awa2  402487 ..  402497 -  -5.4  -5.14477   TAGACACTCAAAAAA                 TTCG AAA CGAA                 CTTAGAAATAGTCTA  79 38
      CF0340 NONE
      CF0339  397585 ..  397596 -  -2.2  -3.39449   TTTTACTAACAGCAA                CAGC ACAA GCTA                 TTAATTAGGAATATC  45 62
        htrB NONE
      CF0337  395664 ..  395686 - -12.1  -2.85378   AATGACATCATTACA           GCATCAGCT AAATA AGCTGATGC           TCTCTTACTTCTTAT  84 37
        uvrA  388143 ..  388153 -  -3.2  -4.94902   GAAGGATGAGAAAAA                 GGTC TAT AACC                 TTTTGTGCAATAACT  70 346
      CF0324  373602 ..  373624 - -11.4  -3.25169   CTAAGAATTTATGAA           GCATCTCCTA TAC TAGGAAATGC           TGCCGTTTCCGTATC  82 205
      CF0319  363247 ..  363257 -  -5.4  -3.42503   CTTCAAGAGGTAGAA                 GAGA AAA TCTC                 CGCATCCCAAGGTTT  56 511
      CF0311 NONE
      CF0310  357197 ..  357216 - -10.8  -4.86001   ATTATTTTAGAAAAA            GGTTCTAC ATAA GTAGAACC             TTTTTTATTTAGATG 100 470
         pah NONE
      CF0301  348922 ..  348932 -  -2.6  -4.63218   GCTCTTTTAATAAAA                 TAAA TCA TTTA                 GTTTTAATGCTAGTC  60 53
      CF0300 NONE
       fabG2  346879 ..  346892 -  -5.3  -3.12931   AGAATTTAAGAGAGA               GACAT TCCC ATGTC                TTTAAAGGTGGTTTG  54 64
        bioB NONE
       bioF2 NONE
        bioD NONE
        bioA NONE
       ebp05  342028 ..  342053 -  -3.1  -3.99986   CTAAGAAAATGTAAA         CTGCCCTCTCT TGTT AGGCTGGGCAG          GGTTTTTCTATGACT  55 13
        aroA NONE
        aroK NONE
        aroC NONE
        aroB NONE
        aroE  336544 ..  336556 -  -2.7  -2.89055   GAAATTTTTTATACA                GCATT AAC AATAC                TTTCTACATTACTGC  42 6
       omp04 NONE
      CF0287 NONE
       ebp04 NONE
        arcD  332125 ..  332148 - -15.4  -5.74086   AAATTAAAGAAAAAA          GAGAGAGACC TAGA GGTCTCTCTC           CAAGGGTGATTAGGG 100 43
        dadA  330970 ..  330986 -  -2.3  -2.73282   AATCTAATTAAAGAG              TAAATAG GAA CTCTTTA              GCTATGTAAGCCGTA  40 1
        xerD  325804 ..  325814 -  -2.4  -4.25104   GTGTCTTTAGTAAAA                 GCTG TTC CTGC                 TTCAGGGTTGCAGTT  56 197
      CF0277 NONE
       lcrH2 NONE
      CF0275  321816 ..  321830 -  -3.6  -3.22951   GATACTGTCATAACA               TTCCTT TAA AAAGAA               TTTACCTTAGAGCTT  49 27
      CF0274  320302 ..  320319 -  -2.7  -4.78848   TGGGGAAAGACAAAA             GCGTATA AAAA TATACGA              AAATAGATGTGCCCT  63 39
        ychM  313018 ..  313046 -  -3.7  -4.21607   GCCAGGGAAGATAAA        CCCTACGCAATGC GAA GCTTTGCAAATGG        TTTGTGCTCAGGTTA  61 408
        yzeB NONE
      CF0264 NONE
      CF0263  308287 ..  308298 -    -3  -3.69702   CACTACTTAATATAA                TAAC CAAT GTTA                 AATGCTATTGAAATA  50 1
         map  307002 ..  307012 -  -3.2  -5.14163   AGCTACTAAGAAAAA                 GCCT AGA AGAC                 ATGTGTAATAGTCTT  72 402
      CF0259 NONE
      CF0258 NONE
      CF0257  303977 ..  303987 -  -6.8  -2.79452   ATCTGGGAAGATAAC                 CCTC ATG GAGG                 TTTTACCTGATTCTT  58 105
      CF0256  302928 ..  302945 -  -5.7  -3.87994   AGGGAGTTGGATAAA             TGTTTTT ACAG AAAAACA              CCCTTTTCATCGGGT  63 355
       rps15 NONE
         pnp  299861 ..  299877 -  -8.7  -5.21709   GTTGATACTAAAAAA              GCCACAA ATA CTGTGGC              TTTTTTTATCTTATT  95 81
      CF0249  294764 ..  294779 -  -2.6  -3.55622   CGTAACGTTTCCAAA              TATACA TTTA TGCATA               ACCTCTGTTTTCTCG  48 17
      CF0248  293587 ..  293599 -  -2.7  -5.24129   TTGTCTGAGAAAAAA                TAGAC AAA ATCTA                TCTAACCTTAAACCT  75 93
        nusB NONE
        murB  286897 ..  286908 -  -4.4  -3.71649   TGTGGAAATGGTAAA                GACT GTTT AGTC                 CTTGCTCGTTTATTG  56 468
        pssA NONE
        rmuC  278754 ..  278769 -    -4  -3.45155   ACAAAAATCCGAGAA              CA-AGGC GGA GCCTATG              GGTCCGGAGCTACCG  52 456
        dapE  274736 ..  274754 - -11.8   -4.4009   GTTTATCTTATAAAA             GCACTCTT TTC AAGAGTGC             TTTTTTTATGCTTTT 100 31
        ftsY  269903 ..  269917 -  -4.4  -3.19232   TCTGGAAAGAGAAAT               TAAAAA TAT TTTTTA               TCTTAAGAAGAAGGG  51 28
       pcnB2  262733 ..  262757 -  -2.1  -3.66654   CATGGCAAGTTTAAA          CTCAAGAAGGA AGT TCCTTTTTATG          TAAAGCTTGGTAATA  47 2
        lpxB  260331 ..  260347 - -12.3  -3.36581   TAAACTTCGAACTAA              CGTGGAG CTA CTCCACG              CAGAATCTATAATAG  87 521
      CF0214 NONE
      CF0213 NONE
      CF0212  246563 ..  246598 -  -8.4  -5.24129   CCCTGGGACAAAAAA    CTAAAGCGACATAACC TTGA AGTTATGAGGCTTTAG     AGATGTAGGAGATTC  90 64
      CF0210  244925 ..  244949 -  -8.6   -4.3208   TTCGAGAATCGAAAA          GGCGTTGTGT TGTTT ACACAACGCT          TTTTTTAGATAGAAG  89 47
        cafE  236703 ..  236714 -  -4.4  -3.53791   AATAGGTAGAAAAAT                GCAT AACC ATGC                 CTATAGCTCAATACT  55 26
        plsB NONE
        ide2  233921 ..  233931 -  -3.2  -2.62896   AGTAGAGAAACATAG                 CCCA GCC TGAG                 AAGCCTAATAGTATT  43 30
        ide1  232710 ..  232720 -  -2.6  -2.57931   TGGAGGCCTCACAAT                 TATT TCT AATA                 TGCCCAATGTTGTGG  41 197
      CF0200  230831 ..  230849 -  -2.5  -3.98064   AAAGGGAAGAAAATA             TCTCTTT ATACA AAAAAGA             AAATGATTTAGAGAA  55 285
        glgA  225798 ..  225812 -  -8.6  -2.69964   CTTGCAATGATACCA               CATTCC CTG GGAATG               ATTTCTGAAGGAGAT  65 163
        glyQ  221671 ..  221682 -  -4.4  -4.13282   AGTATATGCTCAAAA                GGAA AGTA TTCC                 CTTAATTATTGTTGT  61 392
        mutS  215069 ..  215080 -  -2.2   -4.3129   CATGCATGATTAAAA                CAAC GTAA GCTG                 CTGCACTTTTTCTTG  57 8
        uvrC  213038 ..  213049 -    -3  -3.86795   AAAAAACCGAGGAAA                TACA GGGA TGTA                 TAGTTTCTGAAATAT  53 222
      CF0182  211857 ..  211867 -  -6.8  -3.87967   ATTACAAGAAGAGAA                 GCGA GCT TCGC                 AAGATTGCAAAAAGC  69 307
       rpl34 NONE
        rnpA  210786 ..  210801 -  -4.6  -3.34398   GTTGCTTTCGAAACA              GCTCCT AAAG AGGTGC               GGTCTCACATTTCTC  53 14
      CF0176 NONE
        cysS  207726 ..  207741 -  -6.2    -3.494   CAATGCGTCAGAGAA              TGCTTT TGGA AAAGCA               AATGGAGAAAAAAGC  62 227
      CF0172 NONE
        priA  202042 ..  202056 -  -4.2  -3.27022   CTCATTGTAGATGAA               GCTCAT GCT ATGGGC               ATTTTAGGAGAAGAA  51 512
        cysQ  197722 ..  197735 -  -8.1  -4.44915   TAACCAGTTAGAAAA               CGCCT CTTT AGGCG                CTGTGCTGCAAGCTC  80 258
         ppa  196089 ..  196106 - -11.3  -4.68539   AGTAAAAGGATAAAA             GGAGAGG GGAA CCTCTCC              TTTTCTTAAGCCTTT 100 39
        oxr4  190425 ..  190446 -  -6.5  -3.29511   CCCATGTTTCGAGAA           CTGCCTACC CTGG GGTTGACAG            CAGAAACTATAGCAG  60 66
      CF0156 NONE
        cutA  187860 ..  187870 -    -4  -3.93166   TGTGGAAAAAATGAA                 TAAG ACG CTTA                 CTAGTCCTTCAAAGT  57 86
        nab1  187322 ..  187350 - -10.4  -3.06737   CATTAATCGCGAAGA        GCTAAAAACTCC GCAAA GGGGTTTTTAGC        TATTGCCAAATTCTG  80 69
       groL2  176167 ..  176185 -  -2.4  -4.37092   ATGTCTTTTATAAAA             CTTTTCTC TGC GAGAACAA             TAATGGTGTTCTTTA  57 259
        pph2  175070 ..  175086 -  -7.3  -2.93252   ATTTGTGAAGAAGGA              GTGTAGA TTT CCTACAC              AATTTCTTCCAGTTT  62 64
         amn  172939 ..  172953 -  -2.8  -3.56318   GTTCGAACAACAAGA               TTTCGA ATA TCGAGA               AAGTGTTGTCGGCGG  48 215
        alaS NONE
         mfd NONE
        hemE NONE
       hemN1 NONE
        hemY  161190 ..  161203 -  -6.7  -3.52113   TTGGAAAACGGAGAA               TCACC CGCG GGTGA                TGCTTATTGAAGAAA  64 238
      CF0134 NONE
        hctA  158098 ..  158127 -  -8.1  -5.61913   AAGAAAGAGAAAAAA       GAGGGCAAGTTATA AAA TATAA-TTACCCTC       TAAAAAACCAAGACA  93 50
        rrm1 NONE
        yajC NONE
        nqrF  154645 ..  154657 -  -7.7  -2.52516   CTGTTTAGGAGGAAT                GGCAA CTT TTGCC                GGTTTAGAACTTTCA  61 253
      CF0128  146938 ..  146956 -  -4.7   -4.6821   AATCTTAAGAGAAAA             TATTATC TCGAT GATAATA             TTTATCCAAGACAAA  72 281
        ftsK NONE
       phnP1 NONE
         set  142705 ..  142715 -  -8.2   -3.1506   AAAGGTTGCTATGAA                 GGGC CAT GCCC                 ACCAGATAGACAACA  65 184
      CF0121  138639 ..  138662 -  -9.6  -2.66435   AGTTGTAGTAGAGTA          GCGTTGCACT TTAT AGTGTAACGC           TCACAGAACCATTTA  75 12
        serS NONE
      CF0116 NONE
        zntA  131551 ..  131570 -    -5  -3.93236   TAGGAATCTTACAAA            GTATCTAC AGTC GTAGATTC             TCAAAATACTAAGAT  62 40
        birA  129617 ..  129631 -  -8.6  -3.08812   TGCTTTTCAAGAAAT               GGAAGA AAC TCTTCC               TCAGCTTGTTCAGGA  67 222
        pgmA NONE
       nifS1 NONE
        nifU  125721 ..  125732 -  -2.2  -4.20888   GGAATTGAAAAAACA                CGAG AAGC CTCA                 AAAAAATAATGAAAT  54 116
       fliF2 NONE
        fliH NONE
       fliI2 NONE
      CF0104 NONE
         uap NONE
        gpdA NONE
       omp03  118901 ..  118918 -  -7.1  -2.62522   CTATCGAACATTAAT             CAATTCT TATT AGAATTG              GAAGCCAGCGGTTAC  61 17
        tigA NONE
       clpP2 NONE
        clpX NONE
       pcnB1 NONE
        engA  102455 ..  102477 -    -5  -3.94877   ATTTTTTAATAATAA           TATTTTGTTT TTT AAACAAATTA           ATTTGTTCTTTTCGC  62 23
      CF0090  101708 ..  101718 -  -4.6  -2.89421   TTAACAATGACTAGA                 GAGC AAC GCCC                 TCAAAATGTGATTCC  48 178
        thdF NONE
         nth   94197 ..   94211 -  -2.9   -3.6692   GCCCAGTCTAAAAGA               TTTCT CCGTT AGAAA               GCAAAGTAAATTTCA  48 126
        brnQ   92927 ..   92937 -  -3.2  -3.22091   AGCTCAACTCACCAA                 TCGC AAA ACGA                 TTGTAAGGGAGAGGG  47 3
        snf1   89011 ..   89021 -    -4    -3.745   TTAGTGATCAAAATA                 CTTT CCA AAAG                 CCGACGGAACAATCT  54 264
        lpdA NONE
        lipA   86139 ..   86159 -  -2.5  -4.70659   GTTTAGATCTAAAAA            GTTGTTTAG ACA CAAAACAGC            TTTTGAAAAAACATA  63 55
       fliF1 NONE
      CF0078   84106 ..   84124 -    -6   -2.7736   ACTCATACGCAAGGA             GAAAAGAC AAA GTCTCTCC             ATTTGTTTATTCATG  55 60
        fliO NONE
        fliP NONE
        fliQ   82049 ..   82073 -  -2.8  -4.36378   CAAAAACAGAAACAA          GCTCTGGTAA AGAGA TTGCCATAGC          TGTTTATTTCCATTT  58 29
        fliR   81144 ..   81165 - -10.9   -4.8622   GGTTTTAACGAAAAA           GGCTGCCATG TTT CA-GGCAGCC           TTTTTTCTTCTCTGC 100 61
       lcrH1 NONE
      CF0061 NONE
       srpA3 NONE
       srpA2   64762 ..   64784 -  -7.7  -5.71712   CTTTACATAAAAAAA           GCCCAACAC AACTA GTGTTGGGA           CCTTCTTAGCTTTTA  93 57
        thrS   61723 ..   61737 -  -2.8  -2.52623   GGGGTTCTACAATAG               TGGAGT TAA ACTCAA               AGAGTTCTTTTCTTC  41 2
        parA NONE
        gp6D NONE
       ebp01 NONE
        trpS NONE
        uvrB   56492 ..   56516 -  -2.1  -3.79251   GATCGTATTATCAAA          TAAGGTTCCTC ACA GAGAGAGCTTA          AAGGCAATATTAGGT  50 78
         eno   55089 ..   55116 - -12.9  -4.09353   TAGGGAAAAAGATAA        TCGCTTTCTAG GAGTAA CTAGAAAGCGA         TATAAAAGCGACTCT 100 39
        rbsU NONE
        rsbU   50830 ..   50843 -  -3.9  -3.60792   GGTTTAATTTTTAAA               CTAAT GAGT ATTAG                GCATGATTATACAGG  52 325
      CF0047   47566 ..   47600 - -10.8  -5.02074   GTATGTCCTAAAAAA     CTTCCCTTAACAGAAA GTA TTTCTGCAATGGGAAG     AGATGTGGCCAAATA  93 101
        tolQ NONE
        exbD   39612 ..   39627 -  -6.2  -2.57132   CGTTTTTTTCATAAT              TAGCTT TTTA AAGCTA               TATGGAGTTCGTGAA  54 9
        exbF NONE
        tolB NONE
       omp01 NONE
        ami2   36270 ..   36287 -  -2.8  -2.92192   TTTCATTGAATTATA             GATAAA TCAAGC TTTATC              GCTGATCCTACAAAA  42 98
      CF0035   35448 ..   35460 -  -4.9  -3.02144   TCATGCTTTTCAACA                TTCTT TAG AAGAA                TTCGAATCCCGCGGC  51 427
        hamA   31203 ..   31217 -  -8.6  -3.87641   AACATTCGTTAGAAA               CTCTAG TTC CTAGAG               ACTAGATGTTTTTCC  79 13
        uvrD   28288 ..   28298 -  -5.4  -2.56839   AACATACCTAATGTA                 CTTG AAT CAAG                 TAATCTCTAGGGATT  51 7
        rpoN   26615 ..   26636 -  -7.3  -2.79796   TGTTAGCTTATCAGA           CCTCTCCAA AAGT TTGGAGACG            CTTTTTAGGACCGCT  60 398
        topA   22806 ..   22838 - -11.5  -3.31415   TACTATCAAAGTGAA      GCAAAGTTTCTTTGT GAA ACAAGAAAACTTTGC      GGACATTATCTCATA  85 151
      CF0022   20191 ..   20204 -  -2.4  -3.65143   AGAGCAAACTAAAGA               CCAT TTTTTC ATGG                GAGCTCCTGGGAAAC  47 20
      CF0021 NONE
        pi4K NONE
        ygfA   17686 ..   17696 -  -5.4  -2.95223   GAATGCCATCATACA                 CACA GAT TGTG                 TTATTGACAATTCAC  52 134
        recA   15880 ..   15899 -  -2.9  -3.97307   GTTACTGAAGAAGAA            CTAGAAA ATCATA TTCCTAG             TGCAGCAGCTCAGAA  55 465
        pkaA    9352 ..    9369 -  -4.1  -3.07236   AAATTTATCTTAACA             TTCAGGC TTGT GCTTGAA              GGTTATAATATACTG  50 2
       rps20 NONE
      CF0008    8074 ..    8095 - -10.9  -5.67967   AGGATCATAAAAAAA           CCCCACAAG TATA CTTATGGGG            TAAAATAAACAGCTT 100 57
        ompR NONE
        glmU NONE
        ispA    2105 ..    2118 -  -3.9  -3.17194   AGTTGCTGAATTTAA               GAAAT GTGA ATTTC                AATTCGAAGGAATAA  48 160
       pCF01    1129 ..    1149 + -12.7   -3.6715   TTAGTTTTATTTTTA            GTGGAAATG GAT CATTTCCAC            TTTAAGATTAGATAA  95 81
        dnaB NONE
       pCF04 NONE
       pCF05 NONE
       pCF06 NONE
       pCF07 NONE
       pCF08    7505 ..    7515 +    -4  -4.19276   AGCAGCAAGTAAAAA                 GTAT TAT ATAC                 TTTTAAGAATTTTAA   0 49
       pCF02    1136 ..    1148 -  -3.4  -3.60296   TATTTTTAGTGGAAA                TGGA TCATT TCCA                CTTTAAGATTAGATA  50 34
