# Supplementary material for: Rapid, accurate, computational discovery of Rho-independent transcription terminators illuminates their relationship to DNA uptake
Source: Genome Biol. 2007 Feb 21;8(2):R22. doi: 10.1186/gb-2007-8-2-r22 (PMC1852404; doi:10.1186/gb-2007-8-2-r22)
Supplement: Additional data file 4 — Best terminators found downstream of each of the genes of the 343 organisms studied. [file gb-2007-8-2-r22-S4.zip › Chlamydophila_pneumoniae_AR39.bag]

      CP0001    1502 ..    1513 +  -4.4  -3.63367   GTTAGTATCTGGATT                CGTA TAGG TACG                 CTTTTTCTTGAAAAA  54 328
      CP0004 NONE
      CP0005 NONE
      CP0006    7823 ..    7837 +  -5.8  -3.58037   AGCTCTACATCATCA               TCAATT TCA AATTGA               TTTAAAAACTTCCTG  61 121
      CP0009   15769 ..   15821 + -10.2  -3.92673   GAATTCTATCCTAAA CTTCGTGATCAGAAAATGACTATAT CTAA AGATT-TCAATTTCTGATCACGAAG CTTTTTCTTTTGTCT  93 198
      CP0011   16800 ..   16810 +  -5.4  -3.19389   CACTCTTCACCACAA                 CATC CTT GATG                 TTGATGAATACATTC  53 240
      CP0013   18519 ..   18542 +  -7.5  -6.02546   ATCTTTTCTAGAAAA          CGCCA-ACTG TATAT CAGTATGGCG          TTTTTTTTGATTTCA 100 57
      CP0016 NONE
      CP0017   23027 ..   23051 +  -7.9  -6.60239   AATCTTTAAAAACAG          GCTCGCATTAA TTA TTAGTGAGAGC          TTTTTTTTTATTTTT 100 56
      CP0018   25089 ..   25147 +  -6.9  -3.07816   GTGTTCGTTTGGAGA GATTATTAT-GTGCTTTGGTAAGGCCTT TGTT GAGGCCTTACCAACACACTAGAACGATC TTCAATAAATAAAAG  63 51
      CP0020   30741 ..   30755 +  -4.4  -3.03007   TTGGATTTCTAAATC               TTAAAA AAA TTTTAA               TCTTGCGGAGATGTT  50 58
      CP0021 NONE
      CP0022   32194 ..   32223 + -15.1  -2.72661   TTCCCCTCCAGATAG       GGTTCCTGCCTTT TTAT GGAGGCAGGAACC        TAGTTGCAAATCATC 100 337
      CP0032 NONE
      CP0033 NONE
      CP0034   44808 ..   44818 +  -5.4   -2.5262   GACTACAATAAATAA                 CCAA GTA TTGG                 GGTTTATTAATTATT  51 26
      CP0035 NONE
      CP0036 NONE
      CP0037 NONE
      CP0038 NONE
      CP0039 NONE
      CP0040 NONE
      CP0041 NONE
      CP0042 NONE
      CP0043   51898 ..   51909 +  -2.2  -2.74999   AGCTTAAAAAGAATC                CGGT GAAA ACTG                 TGATATTGAACATTG  40 20
      CP0044   54732 ..   54777 +  -6.4   -5.4833   GCATTCAGGGGGAAA GCCAAGAAGATGTAGAGT CGGCCGTATA ACTTTATGTTTTCTTGGC TTTTTTGTTCCCTAC  87 98
      CP0052   65288 ..   65305 +  -2.7  -2.66316   GTTTTCGCTCCTCAT             TTAGTTG AGAT CAACGAA              TCATGTGCTGGGAGA  41 56
      CP0053   66537 ..   66568 +  -9.5  -4.29119   TTCTCTTTTCTTCTG      GGCTTGAAAGGGG TAGGTT CGTCTTTCAAGCC       TTCTTTGTTATACTG  93 215
      CP0054 NONE
      CP0055 NONE
      CP0056   70146 ..   70159 +  -5.3  -3.53091   CAGCTAAATCAAACC               TCCTA GGTT TAGGA                TTTAGGGGGGGGGAT  59 20
      CP0057   71693 ..   71709 +  -4.3  -4.19887   GGGGAAGAGGAATGC              CAAGGGC TTG GCTCCTG              TTATTGTTTCTATGT  61 318
      CP0060   73455 ..   73476 +  -5.2   -3.1355   TGCAGCATTTGGATA           TGCTTACG TTGATC TGTAAGCA            TTCCCTGTACGTCCA  53 69
      CP0062   74499 ..   74522 +   -14   -5.2894   TTAGGTCTTAAAGTA          GCCATTCCAT GGAT ATGGAATGGC           TTTTGTTTTGTATTT 100 118
      CP0066 NONE
      CP0067   78593 ..   78603 +  -3.2   -4.2528   ATACTCTTTTTCTTT                 GCTT TAA GAGC                 TTTGTTCCATTAAAA  57 2
      CP0068   80112 ..   80135 +  -4.7  -5.47159   ACTCCCTGAACTTTA          GATGTTTTT TATTAT AAAAACGTC           TTTTTTCTCTTAGAA  83 275
      CP0069   81090 ..   81104 +  -4.4  -3.56862   TGGTTTTTGTAATAG               TTAATT ATT AATTAA               TTTAAAAAAGTTTAT  55 210
      CP0070 NONE
      CP0071   83543 ..   83562 +  -5.8  -2.93817   AAAGACTAGTATTCA            GGACTTTT TAAT AAAAGTTC             TCATTGTTAACGATT  56 32
      CP0072   84859 ..   84870 +    -3  -4.07687   GCTCTCTTTATTTTG                TCTT CTGT AAGA                 TTTTCCAAGCAAAAT  55 65
      CP0073   86116 ..   86133 +  -6.3  -2.99584   TGCAGAGTTTTAAAC             TGCTACT TTAA AGTGGCA              ATCTTTTCTTGTAAG  59 131
      CP0076   88845 ..   88876 +  -2.3  -4.91712   TTGAGCAATCGTCTC      G-GCTAGGCGTATA GATAG TATACGGCGAGCAC      TTTTTATGGCTTCAC  68 488
      CP0080   91778 ..   91794 +  -3.7  -5.03715   TTCTTTGCCAGAGGT              TGACATT GTA AATGACA              TTTTTTGCACCTGAT  73 392
      CP0083   97126 ..   97139 +  -3.9  -4.13304   CGTCTGTAAACATGC               TTCTT AATA AAGAA                TTTTAAGAATAGTTT  59 120
        hisS NONE
      CP0085 NONE
      CP0086 NONE
      CP0087  101745 ..  101756 +    -3  -3.19425   ATTGCAGCGTCTTTT                TAAG CGTG CTTA                 TTGATAAGATTGGTT  47 42
      CP0089 NONE
      CP0090  103610 ..  103625 +  -3.2  -4.66537   ATGTAATAATAGTAT              AGGTTC CCTG GAACCC               TTTTCTGTTCGCAAG  65 98
      CP0092  104536 ..  104552 +  -8.1  -3.75332   CAGTAACTTATGAAA              GAAAATC ATA GATTTTC              TTTCAGTTGACCGAT  75 74
      CP0093 NONE
      CP0094 NONE
        lpxC NONE
        fabZ NONE
      CP0097 NONE
      CP0098  109907 ..  109917 +  -2.6  -3.20109   TTTTTATTTAGGGCA                 TTTA AAC TAAA                 TTAAGTCGTTTTATG  45 54
      CP0099  111010 ..  111039 + -14.5  -4.43283   CTTTATTTTAAAGAA       GTCGCTTCTAAAA AATT TTTTGGAAGCGAC        TTTCTATTTCTATAA 100 52
      CP0100 NONE
      CP0101  112651 ..  112665 +  -2.8  -3.49858   TAAGAAGGAATTTTA               GGATAT GAA AGATCC               TTATGATGTAATTAA  47 38
      CP0102 NONE
      CP0103 NONE
        rpsS NONE
        rplV NONE
        rpsC  115156 ..  115172 +  -3.6  -2.76453   ACTCCTAACAATCCG              GCAGCA CCCTC TGCAGC              TGCTTAAAGTTGTAA  45 2
      CP0107 NONE
        rpmC NONE
      CP0109 NONE
      CP0110  116467 ..  116481 +  -2.8  -2.90496   TTATAAAAATTAGTT               CTTTAG CTC CTGAGG               TAATTTAAGGAGAAG  42 3
      CP0111 NONE
      CP0112 NONE
      CP0113 NONE
      CP0114 NONE
      CP0115 NONE
        rpsE NONE
      CP0117 NONE
      CP0118  121121 ..  121131 +    -4  -2.93623   TAACAATTTTTGACC                 TAAG ATG CTTA                 TACTATTTTAAGGGA  46 45
      CP0119 NONE
      CP0120 NONE
      CP0121 NONE
      CP0122  123517 ..  123534 +  -4.2   -2.6704   TGTATTATAGAGTTT             TTAGCT AGCTAA AGCTAA              TCAATTTCCAATTTA  47 14
      CP0123 NONE
      CP0124  125437 ..  125472 +  -8.5  -4.05875   ATAGCTATTTTTAAA    GGTATGGTTTAAGTT CACTTT AACTTAAGGCATACC     TTTCCCTTTTTTGAA  82 37
      CP0125  126860 ..  126877 +  -4.1    -3.551   CTAGAAACCGAGAAT             TCACTAC TTGA GAAGTGA              TTATCTAGGTTAGGA  55 90
        ruvC NONE
        ruvA  128105 ..  128117 +  -3.5  -3.54129   ATACTCCTCCTAAAA                TAAAA CGA TTTTA                TTTAAAGGAGATATG  50 61
         ndk  128606 ..  128629 +  -8.2  -3.30338   GCTTTACGATGAGGT          TGAGCAAGAA TTTC TTCTAGCTCA           TTATCAAGAAATTCT  69 56
      CP0132 NONE
      CP0133  135842 ..  135861 +  -4.4  -3.46709   TATTCTCGGTGAGCA            TGAGAATT TTAT AATTTTCA             TCTTTAAGCTTTTCT  53 62
      CP0134 NONE
      CP0135 NONE
        coaE NONE
         rho  141662 ..  141673 +    -3  -4.05446   AATTAAAGGTATCTC                TCTA TATA TAGA                 TTTATAATTACACGG  56 128
      CP0139  142552 ..  142582 +  -7.8  -2.80244   AACAAAATTTCCGAA       ATTCTAGAAATTGA ATC TTAATTTCTAGAAC       CTATTTATTAAAAAG  64 5
      CP0140 NONE
      CP0141 NONE
      CP0142  145472 ..  145485 +  -2.4  -4.24948   TAGTCCTTCTTAATA               TCAG AAAGTA CTGA                TTTTCAATGTGATAA  54 59
      CP0143  146566 ..  146584 +  -3.2  -3.58343   AGAGGCAGGTAGTCC             CTTTCTAT TTC ATATAAAG             TTTCCAAGTGATCAG  51 199
      CP0145 NONE
      CP0146 NONE
      CP0147  149229 ..  149261 +  -6.4  -4.58395   TTTTAGTTTTTAAAA     GACAAACAAGAGGGT GAAA GCCCTCTA-TTTGTC      TTTTTCCCCCATGAG  76 42
      CP0148 NONE
      CP0149 NONE
      CP0150 NONE
      CP0151  155331 ..  155341 +  -6.8  -3.71649   CTCCAAAGGGAATCT                 CTGC AAC GCAG                 TTTAGGATTTCGAGA  65 247
      CP0155  160181 ..  160191 +  -6.8  -3.02263   AGGTTCTAAAACTTC                 CTGC AAA GCAG                 TCTTAGGGACCATGT  59 9
      CP0158  162066 ..  162076 +  -3.2  -4.63044   CGGTACAATTACCTT                 CTCT TAG GGAG                 TTTATTTCTCTCAAT  62 19
      CP0163  167979 ..  167999 +  -7.5  -2.60194   GAGCTTGTCCATGAT            CTCGGAAGG AAT CGTTCCGGG            GTTCGTTACCGAGAT  63 281
      CP0167  171035 ..  171049 +  -5.7  -4.05747   TCCTCTGCATATTAT               GGAGA GAGAA TCTCC               TTTATCTACAATATC  66 217
      CP0172  174279 ..  174293 +  -7.2  -4.36914   ATTTGTGAAGACTTA               GAGAAA GAA TTTCTC               TTTTGTGAGAAGAAA  78 459
      CP0174 NONE
      CP0175 NONE
      CP0176  177310 ..  177342 +  -5.5  -3.37959   GAGTCGTCGTAGTTG      GTGTCCCTACGCCAG TAC TTTGTGTGGAGACAC      TTCCTGTTCCCGTTC  55 438
      CP0178  181338 ..  181348 +  -6.8  -3.96705   TAGCAGTATCTAGAA                 GCTC TCG GAGC                 TTTACGTTTTCTCCA  69 524
      CP0185  187165 ..  187175 +  -5.4  -6.09133   GTGGAGGGCTCCTCT                 TCGT TTG ACGA                 TTTTTTTTTCAACTG  93 135
      CP0186  191496 ..  191525 +  -2.9  -3.87869   AATCTCCTTTGGGAC       TTTAGTCCCAAAG GCCC CTGTGGTATTAAA        TTTATGACAAATTCA  51 78
      CP0187  193342 ..  193354 +  -4.9  -3.48036   CTTTGTTCATTGCAA                GTAAA AGA TTTAC                TTCATTATCATAATA  55 72
      CP0188  194920 ..  194942 +  -3.4  -4.35085   TTATGATTAGAAAAA          CGTCCCTGG CGATAT TCAGGG-CG           TGTTTTTTTAAGAAT  60 275
      CP0189  195837 ..  195872 + -15.1  -5.29885   TCGTGATTTTTTTGA    GAAACTCCTTAATTT TTTATT AAATTAAGGAGTTTC     TTTTATTTTTGGATT 100 145
        gltX  197529 ..  197548 +  -6.4  -3.13403   GGCTGCTAGCTAAGC            GAAACAGC CACC GCGGTTTC             TATTCATAACCACAC  59 64
      CP0192  198184 ..  198197 +  -3.1  -3.15732   TTTCATTTGTAATAT               TGTTC ATGG GAACG                TGCTTTATTAATTAT  47 1
        omcA  198593 ..  198625 +  -8.5  -3.36289   TACTTAAATTGATCA      GGTAGTTAGGAGATG AAT TAATTCCTGACTACC      TTAATTCAGATAATA  75 61
        omcB  200405 ..  200448 + -17.7  -3.53811   ATTAAATTCTAAGGA ATTATCCTAAAGCAGAGCG ATATTC CGCTCTGCTTTAGGATAGC TTTCAAAGAAGTACC 100 36
         srp  201279 ..  201299 +  -8.3  -2.91695   ACGTTCATCTCACAA            GCATCCTAG AAC TTGGGATGC            TACTTTCCACGTACG  67 41
      CP0199  204788 ..  204801 +  -5.3  -2.53995   CTAATACGAAATTCT               TCTCT CCAA AGAGA                TAGGTTAGAATAAGT  51 37
      CP0200 NONE
      CP0201  205921 ..  205938 +  -2.7  -3.29324   GGAGAAAATAACAAG             TTCATGA GCAA TCAAGAA              TTCGATTTAAGTGCA  45 56
      CP0202 NONE
      CP0203  208328 ..  208340 +  -3.4  -3.58905   ATTAAAATCAAAGCG                GCTT AATTC AAGC                TTGTCTATAAAAGAT  50 20
      CP0204  209700 ..  209712 +  -3.5  -3.39895   ATCAGCAACCTTTCC                TAAAA TAA TTTTA                TTAGTTACTGAGGAA  49 328
      CP0206 NONE
      CP0207  210991 ..  211022 +    -8  -5.95539   AGAAACATTAAAAAA      GCTCGGTTTTTTGC TCAG GCATCAAATCGAGC       TTTTTTTGTTTGAAG 100 61
      CP0208  212269 ..  212280 +  -4.4  -3.25823   TCACATAAATCAACA                TCAC AATC GTGA                 TTGCTGTCAGAACAA  51 231
      CP0220 NONE
      CP0221 NONE
      CP0222  229173 ..  229185 +    -2  -5.27477   AATTATATTAGTTTT                TTGT TTAAC ACAA                TTTTTTAATTAAGCT  70 70
      CP0223 NONE
      CP0224 NONE
      CP0225 NONE
      CP0226  234012 ..  234033 +  -5.1  -3.53012   GATTTCGAAAAAGCC           TATGGGAGG AATT CCTCTCACA            TTTGCAGACACAAAA  57 159
      CP0227  234609 ..  234627 +  -4.7  -4.89063   CCTTCTTCATTAATC             TTTTTGA TGCTT TCAAAAA             TTTCTTTTTCAATGA  74 517
      CP0232 NONE
      CP0233 NONE
        dapF  240716 ..  240727 +    -3  -3.92542   ATTTTGTCATGCAAG                GATT TTAA AATC                 TTGTTTAGGGATAGA  55 57
      CP0235  241761 ..  241776 +  -2.6  -4.85782   AATCTTCTTAATCTT              CTATTT TGTG AAGTAG               TTTATTTTTAGACGC  66 30
      CP0236 NONE
      CP0237  244382 ..  244398 +  -6.5  -5.06472   CTCCTTGCGACCAAG              CTTGGAG ATC CTCCATG              TTTTATTGTTTCTCT  84 74
      CP0250  255852 ..  255862 +  -5.4  -4.84673   AAGTCCTGAGCTTGC                 TTCG ATA CGAA                 TTTTCTGTTCTTTAC  75 486
      CP0255 NONE
      CP0256 NONE
      CP0257  264172 ..  264186 +  -4.9  -4.24948   GGCGCTTGTCGATAG               CCTGG CGTAT CCGGG               TTTTGAATGTACTGC  66 428
      CP0260 NONE
      CP0261  267010 ..  267030 +  -9.1  -3.16872   TTTCTTCTCTATACA            CTGTCTTTA CGA TGAAGACAG            CTTTTCACTCTTGCT  77 301
      CP0263  268475 ..  268495 +  -4.7   -3.6581   TCCGATTAGGAAGAC            GGGAACAAG AGC TTTTTTCCC            TGTTTTGAGACTAAT  57 247
      CP0265 NONE
      CP0266 NONE
      CP0267  273848 ..  273864 +  -2.3  -5.65496   GTGGAGTTCTTTATT              TTATGAA TTT TTCATTA              TTTTTATTTTTCCTG  78 396
      CP0268  275302 ..  275341 +    -5  -5.55001   AGTTGTGTTTAGAAT  CTGATACCTCTCCTTCTT TTCC AAGAAGAAGAGGGGTTCG   TTTTATTTTTTATTA  83 143
      CP0272  280737 ..  280765 +  -2.4  -4.43037   CGCGAATGTATTACG       CAGCTT-TAGTCC TAGG GGGCTTTGAGCTG        TTTAATTTTTATTGC  57 134
      CP0274  282924 ..  282945 +  -4.3   -3.2624   AGTTACCTAATGGAT           CACGCAGAG ATAA CTAAGCGTG            TTCGTCAGTTATTTC  51 9
      CP0275 NONE
      CP0276 NONE
      CP0277 NONE
      CP0278 NONE
      CP0279  289966 ..  290005 +  -3.2  -4.85653   TTGTGGTGTAGTTGA  TATTAATAATTTATTTTA TAAT TAAAAATAATTATTAGTA   TTTCTTTTATGTCTA  68 86
      CP0280  291913 ..  291930 +  -2.1  -5.79595   GTTTATTTTAATTTA             TATTTTG TTTT TAAAATA              TTTTTTATTTTAACA  83 155
      CP0281  293557 ..  293584 +   -13  -3.25762   ATGCGCAAGGGAAAC        TTGAAGAGTTTT AATT AAAACTCTTCAA         TATGTTGATTATTTT  91 62
      CP0282  296121 ..  296143 +  -7.1  -4.00532   TAAGATTCATGATGG           TAGAGAGTG TTCAC TACTCTCTA           TTTGGTCTTTACAGG  73 137
      CP0287  308740 ..  308768 +  -5.3   -2.5814   AAAGTCTCAAGTTCC        TACAGTTGTTCTC TGA GGGGACAGCTCTA        AATTTATTTCGTATA  51 46
      CP0288 NONE
      CP0289  310511 ..  310521 +    -4  -3.58564   GCCTGCGTACGCTTT                 CATT TTC AATG                 TTGGTTTGATCCTAT  52 137
      CP0290  312605 ..  312619 +  -8.6  -4.72007   GGAACTAATTAGACA               CACCTT TCT AAGGTG               TTTGTTTTGATGAAC  93 77
      CP0291 NONE
      CP0292 NONE
      CP0293  315230 ..  315242 +  -4.9  -3.95858   TTAAAAGCTGTTTAT                TCAAT TTA ATTGA                TATTTTCTATGTTGT  62 284
      CP0294  317639 ..  317665 +  -4.4  -5.16472   TTTCTTGTGGCTATA         GGAGTCGCTAAG TAT CTTAGAGATTGC         TTTTTTCAAGTTTTT  76 310
      CP0295 NONE
      CP0296  319937 ..  319951 +  -3.5  -5.11836   TTTGTTAGGAAAACG               TGCTC AACAA GAGCG               TTTTATTTTCAGTGT  71 208
      CP0297  322449 ..  322467 + -11.8   -4.1721   CGGGGCTACAGAAAA             CTCTAAGC AGA GCTTAGAG             TTTTAAAATGTGGAT 100 341
      CP0303  336374 ..  336403 + -16.5  -4.44667   TTAAAAAGGCAAGAG       GGCAGAGTTCGTG AGGT CACGTACTCTGCC        TTTCTTGTTACAAAC 100 137
      CP0305  338018 ..  338056 + -10.3   -4.3767   GTCTTTGGATTCTAA  G-ACGGGCGGAGTTCGTG AGAT CACGTACTCTGCCCATTC   TTTCTTGTGATCTAG 100 149
      CP0315  356928 ..  356944 +  -8.7  -3.61398   TTTTCAACCAAGGTT              GCTCGTA GCT TGCGAGC              TTCTTGACGGCAGGA  75 88
      CP0317 NONE
      CP0318 NONE
      CP0319 NONE
      CP0320  364268 ..  364278 +  -2.6  -3.15212   TTGATGGATGAAGAG                 TAAA TTT TTTA                 TTAGATATACTCATT  45 23
      CP0321 NONE
      CP0322  365110 ..  365123 +  -3.1  -2.91873   AGTTCCTAGAGAGAG               CG-ACG CTG CGTTCG               TGCTTTAGAAATACT  44 87
      CP0327  370065 ..  370075 +  -5.4  -3.69354   TGATTCAAAGGGCGA                 GCTT CCG AAGC                 TTTAGGGTTGTCAAA  59 427
        mraW NONE
      CP0334 NONE
      CP0335  376740 ..  376752 +  -6.2  -4.82901   TCAGAGTGAGAGCAT                GCCC CTAGA GGGC                TTTTTATGAAAAAAG  77 442
        murE NONE
      CP0337  379155 ..  379171 +  -8.1  -3.02013   GATGTGGGAATGATT              TTTCTAG GTT CTAGAAA              TATAGTTATTCGCAT  68 224
      CP0338  379671 ..  379708 + -12.2   -5.3798   TCTTTGTCTCAGTTG   TTAGAGTC-AGACCGGT TTTTT ACCGGGCTTGACTCTAA   TTTTTGTTATTATTA 100 53
      CP0339  380960 ..  380971 +    -3  -2.66118   CTGAGAAAGGAAGAT                TCTT TACG AAGA                 TGAATTAATTTTGGG  43 6
      CP0340 NONE
      CP0341  384137 ..  384151 +  -8.6  -3.15999   TTCTGCTGCTTGTGA               GGCTAT AGC ATAGCC               TTCCATATCTAGAAG  67 189
      CP0347 NONE
      CP0348  388495 ..  388510 +  -3.3  -3.96216   ATAGGCGCCCACTCT              TGGTA ATAGTC TACCA               TTCTTTCAATAAAAC  56 178
      CP0350 NONE
      CP0351  391801 ..  391816 +  -4.6  -4.05747   ACTTTCCCATGAGAA              GACACC CAGA GGTGCC               TTTGTCTAACCTATG  59 497
      CP0353 NONE
      CP0354  393851 ..  393867 +  -6.7  -3.23447   GCCCTAAGGAGAGTT              TTCTTTT GCT AAAAGAA              TGTTCTCCAACTTAC  61 171
      CP0358  396821 ..  396834 +  -5.3  -2.76468   TCCGAATACAATAGT               TCCTT TGCT AAGGA                TAGTATTCCATGATC  51 27
      CP0359  398180 ..  398198 +  -2.4  -4.62904   CTACAGGATATTGCG             GAAATTGA ATA TCGAGTTC             TTTTTGCAGATCTTT  63 246
      CP0364  401924 ..  401942 +  -3.8  -2.99813   CCTTGATAGAAAGAA             GAGGTCCA TAG TGTACTTC             TATATAGTATCTCGT  47 259
      CP0365 NONE
      CP0366  403923 ..  403949 +    -8  -4.07568   AGCGTGGTATGGGGC         TGTAGCGACACT GTC GGCGTTGCTACA         TTTTGAGGGACAAAC  74 67
      CP0368  406606 ..  406624 +  -3.2  -3.18366   TTTGTCCTGAATCTG             TTTTGAGA AGT TCTTAAGA             TGTATTAATTAAAGA  47 130
      CP0369 NONE
      CP0370  408708 ..  408742 + -11.1  -6.09888   TTTATGTTTTAGTAA     TGACTTTTATTTTAG TTTTT TTAAAATAAAAGTCA     TTTTTTTTATTAAAG 100 55
      CP0371  409370 ..  409400 +  -6.9  -5.61881   TATTGCTCATGTTAA      CGGGAAAGGGAAAC ATTG GGTTTCC-TTCCCG       TTTTTCTTTTTAAGG  93 57
      CP0372 NONE
      CP0373  411337 ..  411349 +  -2.7  -4.37552   GTAATCCTCTATTGC                GTGTT ATC AATAC                TTATTTTATAATCTT  58 198
      CP0375  413148 ..  413160 +  -4.7  -2.78672   ATTACGCCATTCTAG                GCGTC GTC GTCGC                TAATGTATCTTTGGA  51 10
      CP0378  417746 ..  417756 +  -2.6  -3.35679   GGAAACCCTCTTTTC                 TTTA AGG TAAA                 TTATGACTACAGAAG  47 16
      CP0379  418873 ..  418887 +   -10  -4.33739   TCTGATTCTCATAAA               GGCTCT TTT AGAGCC               TTTTCAGATTTTTTA 100 45
      CP0394  433319 ..  433337 +    -4  -3.29947   TTGGTGTAAATATTG             TTTAAAAA TTT TTTTTGAA             TTAATCTAATAAATA  49 87
      CP0395  434132 ..  434151 +  -3.6  -3.42366   TTCGCGCAGCACTCT            CTGCATTT CGAT AAATACAG             TTCTCAGGTTTTAAG  51 12
      CP0397 NONE
      CP0398  437601 ..  437623 +  -2.8  -4.10429   GAATCTTGAAGAGTT          G-TTGTGGA ATCACG TCCACAAGC           TTTTCGCAGATACTT  57 348
      CP0400 NONE
      CP0401 NONE
      CP0402  441107 ..  441119 +  -3.3  -2.62098   GAAAAAAATCCTAGG                TCAGC TTG GCAGA                AATTTTTGAAATCCT  43 41
      CP0403 NONE
      CP0404  442710 ..  442735 +  -9.8  -2.81072   TCAGCAGGGAGGACT         CGTCTTCTTC AGGTTG GGAGAAGACG          CTTCTCTTGAGTGGA  76 126
      CP0411 NONE
      CP0412 NONE
      CP0413 NONE
      CP0414  452559 ..  452575 +  -3.7  -3.05536   ATTTTGAAAAAATAA              GTGAGAA AAG TTCTCAA              TATTAGCAGTGATTT  47 3
      CP0415 NONE
      CP0416  455813 ..  455825 +  -2.7  -4.60302   TTGGTTAGGGTAAGG                CTTAA GTC TTGAG                TTCTTTTGTTTGTCT  64 111
      CP0420 NONE
      CP0421 NONE
      CP0425  462704 ..  462724 + -15.5  -6.60239   CCATAAGTTTTTTTA            CGCAAGGTG TTT CACCTTGCG            TTTTTTTTTGTTTTT 100 243
      CP0426  464569 ..  464580 +    -3  -3.76815   AGAAGGGAAAAAAAT                TATC TACG GATA                 TTTAGGGTTTTAAGT  52 9
      CP0427  465150 ..  465164 +    -5  -3.83652   CACGCTGCTTCTTGC               TCTTCT ACT GGAAGA               CTTTTTTCTATAATT  59 91
      CP0436  476604 ..  476619 +  -4.8   -4.3898   TTGATTGAAACTTTT              TTTCTT CTCT AAGAAA               TTTTCTCGGGATAAT  66 110
      CP0444  486226 ..  486256 +  -3.2  -3.70149   AGTAGTCGATTGCCG       TGAGTTGCAATTGC CTC GCGAATGCGGCTAA       TTTCAATAATATCGG  51 318
      CP0447  487781 ..  487794 +  -6.7  -2.69246   CCTGTATTGAGAGAT               TCTCC TTTG GGAGA                TAATGTGGGTTTATG  57 95
      CP0448  490293 ..  490304 +    -3  -2.91593   GAAACAAGCGATTTA                TATG AGCT CATA                 GTTTATGCGAGCATG  44 81
        dnaA  491688 ..  491710 +  -6.4  -4.93365   CGAAGAGATGATTAT           TTAGAGGA GTAACGA TCCTCTAA           TTTTTGCTTCTGGAC  83 22
      CP0451  494794 ..  494831 + -15.8  -5.06816   ACAGGATGGAATCAG   GGACTCTTTCCATAGC CAAGGA GCTATAGAAAGAGTCC    TTTTTGTTCAAAGAT 100 48
      CP0455  499817 ..  499832 +  -3.2  -3.10071   GTGTTCTTGAATCGA              CCACGA TCTA TCGTAG               TGTTGGCTCCGATTT  46 477
      CP0460 NONE
      CP0461 NONE
        fabG  507291 ..  507305 +  -2.8  -2.75183   AAAGGGATTTGAAAA               TTTCTC TTC GAGAAC               TAATTAAGTAACCGT  41 52
        acpP  507978 ..  507993 +    -4  -5.27938   CTAAAGGTTTTAAAT              TTAGAG GAGA CTCTAG               TTTTTCTTTAGAGAT  81 344
      CP0470  516935 ..  516987 +  -3.8  -5.14163   TAAGAAATAGATGTT CTTGTTTTTGAAAAG-ATTAAAAGA AGGT TTTTAGAATTCTTTTCAAAAACTAG TTTTTATTAGTGGGT  73 245
      CP0471  519210 ..  519220 +  -5.4  -3.21912   TAGATACAGCTTTTA                 GTTC TGG GAAC                 TTGATGGATTCCAGG  55 38
      CP0472 NONE
      CP0473 NONE
      CP0474  522747 ..  522761 +  -4.3  -3.55444   ATAAAAAATGCTGTT               GCTAA GATTA TTAGC               TTTCGAAAATCACCC  55 37
      CP0478 NONE
      CP0479 NONE
      CP0480 NONE
      CP0481  529883 ..  529896 +  -5.3  -3.31564   GTTGTATATGTTTAG               CATGT AACG ACATG                TGTGTTTACTGCTCT  55 26
      CP0482  530073 ..  530088 +  -4.7  -2.68279   AAACAGAGAAAAGAC              GAGAC ATAAAG GTCTC               TCAATTTGATAAATC  50 51
      CP0483 NONE
      CP0484 NONE
      CP0485 NONE
         tdk NONE
      CP0487  537219 ..  537235 +  -6.5  -3.07816   GTTAAGACAAGGTGG              GTAGCCA GGA TGGCTCC              TTGACTAAATCCACC  57 298
      CP0489 NONE
      CP0490  539936 ..  539958 +  -5.5  -4.95155   TAACACAGTATTAAA           CAGGGCGGA ACTCA TTCGCACTG           TTTTTATCCTATAAG  78 151
      CP0496 NONE
      CP0497  544167 ..  544177 +  -6.8  -3.35996   GTCTACCATTGATTA                 CCTC ATG GAGG                 TTCTCAATGGCGATA  62 61
      CP0501  547852 ..  547863 +    -3   -3.6053   TTTGTAATCGAACGG                TTGA GGGT TCAA                 TTCCTTTCTCCAGCA  50 139
      CP0504 NONE
      CP0505  550892 ..  550936 + -24.7  -4.04576   TACGTTGAATAATCA TCGAACTCCAAGTATTGTTAG AAA CTAACGATGCTTGGAGTTCGA TTTCCTTATATCACT 100 29
      CP0506 NONE
      CP0507  553228 ..  553239 +  -5.8  -3.34398   CAGAGTCATGATGAT                GCAG CGAG CTGC                 TCTTTCAGGAGGGCA  61 426
      CP0511 NONE
      CP0512 NONE
      CP0513 NONE
      CP0514 NONE
      CP0515 NONE
      CP0516  558766 ..  558797 +  -8.9  -4.84359   TCGAATCGTTTTTGG      AAAAAGCCTTTCT TATTAC AGAAAGGCTTTTC       TTTTTCTAGGGATCC  95 56
      CP0519  561164 ..  561194 + -12.8   -5.1244   GGTAATAACTATAGA       TAGGGGTTTTTCTA AGC TAGAAAGACCTCTA       TTTTTATATTCATGG 100 36
      CP0520  561908 ..  561929 +  -3.2  -2.90956   AACAAAGAGGCGTGA           TAAATTTT TCTGGT AAAATTTA            TGTCTGCCATGATTT  44 134
      CP0521  563201 ..  563215 +  -4.4  -2.70603   TTTTTAATTTTTATC               TAAATT ATA AATTTA               AATTTTTAAGTTTTT  47 143
      CP0522  564716 ..  564730 +  -7.2  -5.24796   GTCCCTACCTACACG               CTCTAT AGG ATAGAG               TTTTTCTTCTCTACC  90 153
      CP0528  569991 ..  570001 +  -3.2  -3.45087   TTTACAAAATAAAAA                 TCTC GAA GGGA                 TATTATTAAGTTAGT  48 1
      CP0529  570770 ..  570790 + -11.9  -6.04953   TTTGTGTTTTAAGAA            CCATTGCCG GGT TGGCAATGG            TTTTTTTATTTATAT 100 57
      CP0530 NONE
      CP0531 NONE
      CP0532  572046 ..  572061 +    -4  -4.40894   AAAGAACTCTGTTCT              TCTCAT TAAG GTGAGA               TTTTCCTATACTTTC  62 17
      CP0533  573142 ..  573171 +  -6.4   -3.6249   ATCATATTTGGCATG       GGGCTCCTGCTA TAATTT TAGCAGCAGCAC        TTCTCATGTTTTGTA  64 134
      CP0534  574140 ..  574160 +  -6.2  -4.08706   TTCTGATCCAAAGAA           CGAGGCTCT AGTA AGAGC-TCG            TTTATCTCCTAAAAA  69 455
      CP0536 NONE
      CP0537  576680 ..  576698 + -10.3  -3.43109   CATAGACTTTGAGTT             CCCTGGA TGAAC TCCAGGG             TGTTTGCATAGTATG  80 428
      CP0547  583028 ..  583040 +  -6.3  -2.75064   AAGAGCTAAGAAATG                CTCTT GAG AAGAG                TCGTTAGGTGAGGGG  55 349
      CP0549  584144 ..  584176 +  -3.7  -3.71627   TATTGATTTATTTGG      TTTTAATACAAATAT TAT AAATTTTTATTAAAA      TGTTTGTATTACTGG  55 58
      CP0550  585620 ..  585631 +  -2.2  -3.53841   TTGCTTCGCACGTTT                CTAC TGTG GTGG                 TTGTCGCTTTATTTA  47 119
      CP0551  586883 ..  586897 +  -4.3  -3.19175   GAGAGCGTTTCTAAA               CTATG ATGAC CATAG               TTGCCTCTCTTAGCA  51 69
      CP0552 NONE
      CP0553  588410 ..  588420 +  -2.6  -5.03145   AGAGGCATAAACAAA                 TAAA TAT TTTA                 TTTTTTAAGCCATTC  69 31
      CP0554 NONE
      CP0555  590317 ..  590327 +    -4  -4.68593   CTCTATAGTTGATTC                 TAAG TTG CTTA                 TTTTTAAATAGTAAC  67 490
      CP0574 NONE
      CP0575 NONE
      CP0576  609976 ..  610009 + -11.1  -2.77043   ATCCACTCTGCTCAA     TAGGACTACAGCTGC TAGA GCAGCTGTAGTGATA      CTTTAGAATCCTGAC  81 23
      CP0583 NONE
      CP0584 NONE
      CP0585 NONE
      CP0586  621937 ..  621952 +  -4.8  -3.41053   ACTTGCTCAAGGAAA              TTCTTT TTTT AAAGAA               TTCTAAATAATTTAA  55 4
      CP0587 NONE
      CP0588 NONE
      CP0589 NONE
      CP0590  623533 ..  623552 +  -8.6  -2.99593   GCACTAACAAAAGTT            CTCTCCCGA ATC TCGGG-GAG            CTTTCATTATAGACT  71 55
      CP0591 NONE
      CP0592  624724 ..  624762 + -14.8  -3.34244   GTTCTCTAGAAAGCA   AATAAGACATCCCCTTAA AAC TTAAGGGGATGTCTTAAC   TCTATTTATACAGTA 100 65
      CP0597  627661 ..  627671 +  -5.4  -3.02043   AGCCTAAACACGGAA                 GAAG AAA CTTC                 TGTTCCAAAGAAATT  54 109
      CP0599 NONE
      CP0600  631319 ..  631341 +  -2.1  -3.55474   TTTCCTTTTTATTTT           TTATAAGTT CCTAA GACTTATAG           CTTTTCTTCTTACTT  47 77
      CP0601  631580 ..  631591 +    -3  -3.30441   GATAAGAAAATCACA                GAAA AGAA TTTC                 TTATAAAACATGCTA  47 132
      CP0602  632621 ..  632634 +  -2.3  -3.30214   GAGCATTTTTTTAAT               CCTGG GCAT CCATG                TTACTATGCTCGATT  44 64
      CP0603  632913 ..  632927 +  -2.2   -3.1085   TCTCCATATAAAGTC               TGATAA TTG TTATTA               TGTTGCATGAATTCG  42 63
      CP0604  633568 ..  633599 +  -2.5  -4.37886   ACAAGAGAAGTGATC      TTAACTAATCTACT TTCAC AG-AGATTCGTTAA      TTTTATAAAAAATGG  59 278
      CP0609 NONE
      CP0610 NONE
      CP0611  639172 ..  639190 +  -3.9  -3.15197   ATTCTAAGCTAGATG             CAAAGGA ACGGC TCTTTTG             TGTTAAGATTTCTTA  49 65
      CP0612  639755 ..  639768 +  -3.9  -3.92324   CCTAAAATTACCCTC               TCTAT AAAT ATAGA                TTTGCTCTTAGAGGA  57 44
      CP0613  640313 ..  640323 +  -4.6  -3.18832   AAAGACAATTAAAAA                 GGGC ATG GCTC                 TCTATTCTAGACTTC  51 29
      CP0614 NONE
      CP0615 NONE
      CP0616  642057 ..  642067 +  -2.4   -4.0896   GTACGGTCAAAGGAA                 GCTG TTT CTGC                 TTTTACGAACACTTT  55 366
      CP0619 NONE
      CP0620  646891 ..  646919 + -10.4  -3.29511   GAACACTTTAAATTT        CAGTTGTACCTT AATTC AAGGTACAACGG        TTCTAGAACACTACA  83 30
      CP0621 NONE
      CP0622  648656 ..  648685 +  -5.8  -4.43309   AATTGTGAAAAAAAA       CCATAGAGAGCCT TTCCT AGTC-CTCTATGG       TTTTCATTGCAGTTG  72 102
      CP0630  664999 ..  665033 + -14.4  -3.35695   GAAATAATGAAACCA     GAGCTGGTTGGAAC CTCTATA GATCCAACCAGCTC     TTCCCTTTATGTACG 100 34
      CP0631 NONE
      CP0632 NONE
      CP0633 NONE
      CP0634  668596 ..  668609 +  -3.1  -3.59979   ACGTTGGAAAAAATC               TCATC TGCG GATGG                TTTCCCCTAAGAAAC  50 117
      CP0635  669710 ..  669728 +  -3.1  -5.08088   CCTTCTAATCTTTAA             ACCAAGA TTTGT TCTTGGC             TTTTTCTTAAAGATT  71 33
      CP0636  671638 ..  671668 + -10.7  -3.61398   TTCAGAAGATTGAGT       TTTTAGCACTTAA AATTA TTGAGTGCTAAAA       TTATTGCACAAAAAA  89 28
       groES NONE
       groEL  673770 ..  673799 + -13.8  -5.27938   AACAATTTTCCATGA       GGTCTCTTTTCT AACTAA AGAAAAGAGACC        TTTTTCTTTGGGAAT 100 58
      CP0639  674653 ..  674665 +  -4.1  -4.13945   TAAAGAGAGGCTACG                TCTTC CAA GGAGA                TTTTCCAATGCCCCT  62 38
      CP0642 NONE
      CP0645 NONE
      CP0650  687516 ..  687546 +  -3.4   -3.9693   TGGGGGACTTCAAAT       GAAATTCTTCGTTT ATA ACATCAAGAATTTC       TTCTTTCCATAGATC  56 111
      CP0662 NONE
      CP0663 NONE
      CP0664  699378 ..  699389 +  -4.4   -4.8384   AACCACAAGAAATAA                CCAT TCTT ATGG                 TTTTTCAGTTGTTTC  73 26
      CP0666 NONE
      CP0667  705218 ..  705230 +  -6.3  -2.76629   TTATCATATATAGGT                TGCAT CCA ATGCA                TCAGTTTATCTTCCT  55 431
      CP0669  707251 ..  707263 +  -2.6   -4.8048   ATAATTCTTTTTCTA                GGGG TTAAT CTCC                TTTTTGCTGTAAGCG  63 101
      CP0670  708544 ..  708568 +  -8.5  -3.45405   CGAAGTATAATGATA          GCTTCCAAAGG ATT CCAATGGAAGC          TCTTCATTTTCTAGA  75 41
      CP0673 NONE
      CP0674 NONE
      CP0675 NONE
      CP0676  715484 ..  715494 +  -3.2  -2.91997   TTAGAGAGAAACATC                 GGAG AAC TTCC                 TGATTCTGTATAAAC  44 411
      CP0678  722521 ..  722539 +  -5.3  -2.60496   GCAATAACAAACGCC             GCTCTTG ATAGC TAAGAGC             ATCTTTGGGAAGACC  49 179
      CP0689  736690 ..  736700 +    -4  -5.80727   AACTAACTACATAAT                 TTTC TAT GAAA                 TTTTTTATTCTTTTT  90 105
      CP0690  737899 ..  737910 +  -2.2  -3.91858   AATTACGCACCTTCT                GCAG CAAT TTGC                 TTTATAAACTCTGTA  52 486
      CP0703 NONE
      CP0704  753927 ..  753947 +  -4.7  -4.17878   GGTTGCAATCTGTAG            GGTTTTCTT CAC AAGGAACCC            TTTGATTTCATTTAG  64 346
      CP0706  756877 ..  756908 + -10.4  -4.40237   AAAATAAACTAGAGA      GAAAATGTTCCA TAACATCT TGGAACATTTTC       TTTTGATCTCTCCTC 100 34
        rncS NONE
      CP0722 NONE
      CP0723  774357 ..  774371 +  -2.8  -3.69068   TATAGGTCTCATGGT               TTCCCA TTC TCGGAA               TATTTCTTGCAATGA  48 487
      CP0725  775647 ..  775667 +  -2.5  -4.41348   CTGCTTCAAAAGAAT            CCGCGATCA TAA TGATTGTAG            TTTCTTTAGAGGAGG  61 295
      CP0735 NONE
      CP0736  787307 ..  787318 +    -3  -3.93695   CGACTAGAAAACACA                GTTT TTAC AAAC                 TTTATACATCATAAA  55 91
      CP0740 NONE
      CP0741  791655 ..  791686 +  -2.4  -5.09762   ACAATATTCTAATGA      CAAATCAAAATAAT CTTT GTTTTTCTGATTTG       TTTTTATATTAAAAT  67 45
      CP0742  793035 ..  793052 +  -5.5  -2.59683   GAATCGCCTAGAATT             CTGCGAG ACTT TTCGCGG              CTTGTAAAATAGACT  51 66
      CP0747 NONE
      CP0748  798804 ..  798824 +  -4.8  -3.64466   CCTAATCTTTAATCC            CTTCTAGA TATTT TTTAGAAG            TTGTATATATGCGCT  57 168
      CP0749  801462 ..  801505 + -11.5  -3.15257   TTCTCTTGAGAATCA CTATTTTTATACGCATTAAG GTAGA TTTAATGCGTATAAAAA-AG TCTGTATATTTACAA  87 61
      CP0750  802503 ..  802533 +  -3.5  -2.64925   ATAAGAAAAACAAAA       TTTTAAATGATAA AAAAG TTGTCATTCAAAA       GTTGTAGTGGCGTAT  43 86
      CP0751  803547 ..  803567 +  -2.6   -3.9442   TAGTAAGAAGCTAGC            CTTCCT AAAGCTAAG AGGAAG            TCTTTTTACGATCTT  53 52
      CP0752  804551 ..  804561 +  -4.6  -3.46602   ATGCCTAAGAGAACA                 GGGC AAA GCTC                 TTGTACTCTAAGCAG  53 33
      CP0753 NONE
         maf NONE
      CP0755 NONE
      CP0756  810823 ..  810839 +  -5.1  -3.06671   ATACTCTCTACAATA              AGGAACT CTC AGTTCCC              TATTAAAATCGGTAT  52 247
      CP0775  841209 ..  841230 + -10.2  -3.18788   AAATTAGATGTTTCA           CCCTCAAG CCTCTT CTTGAGGG            TAGTTTTCTGCCTAG  83 34
      CP0779  845544 ..  845554 +    -4  -3.07655   ATAAAAATAAACAAA                 GAAT AAG ATTC                 CTATTTTTTGCCGCG  47 20
      CP0780  847717 ..  847727 +  -5.4    -4.258   CCATCCAACCCAAGA                 TACG TAG CGTA                 TTTCTTAATAAATCC  68 451
      CP0782  849192 ..  849208 +  -2.3  -5.10077   CGACGTTTGATCTTC              TCTAAAG AGG CTTTAAA              TTTTTTAGGATCTTT  71 147
      CP0787 NONE
        xseB NONE
      CP0789 NONE
      CP0790  855724 ..  855748 +  -6.5  -2.73159   TTATCCCTAGAGATT          GTAATTTCCTT AGA AGGGAAAGTAC          CTTTAACCCGCTTGC  57 41
      CP0806 NONE
      CP0807  872634 ..  872656 + -13.6  -3.35695   TCATACCATAAAAAA           TAGGAACCAA AAA TTGGTTCCTA           TTGACTTTCTCTAAA  95 140
      CP0808 NONE
      CP0809 NONE
      CP0810 NONE
      CP0811 NONE
      CP0812  877331 ..  877341 +    -4  -3.45155   TCGATCCTTCCTCGA                 CTTT TAC AAAG                 TTCTAGAATTTTTCT  51 9
      CP0813 NONE
      CP0814 NONE
      CP0815 NONE
      CP0816 NONE
       aroDE NONE
      CP0818  883805 ..  883823 +  -3.8  -3.16564   ATTCTTAACGACTGA             TACTGTGG ATT CCATAGCA             TTCCTCCCCTCAGAA  49 142
      CP0819 NONE
      CP0820 NONE
      CP0821  887357 ..  887367 +  -4.6  -2.98062   CACGGCTTATGCCGT                 GGGG GTC TCCC                 TAATTCTCTTCTCTA  50 60
      CP0822 NONE
      CP0828  895399 ..  895411 +  -4.9  -5.13722   AAGATCTCTAAAAAA                TCTAA CCC TTAGA                TTTTATTTTACTACG  77 341
      CP0830 NONE
      CP0831 NONE
      CP0832 NONE
      CP0833 NONE
      CP0834  901067 ..  901079 +  -3.3  -3.53012   GAATCCTGAAGAGAG                CTTGC GGT GCATG                TTTGAAGAAAAACGA  49 313
      CP0839  907735 ..  907748 +  -2.4  -3.60627   AAGGGAAGAGAAAAC               GTAC GCTACG GTAC                TTTACAATACACTCA  47 75
      CP0841  910985 ..  911007 +  -7.7  -3.31248   TCACTACCAGAAGAA           CAGAGTGTG TAACT CACACCCTG           TTCTAAAAAATATTA  67 14
      CP0843 NONE
      CP0844  913382 ..  913392 +  -5.4  -4.37886   TTCTTACTAAAGAAA                 GAGT CTC ACTC                 TTTTCTAGAAACTGC  68 176
      CP0847 NONE
      CP0848 NONE
      CP0849  916612 ..  916624 +  -3.3  -3.08508   CAGATTGCAGGTAAA                GCCTC CAT GAGGG                TGATTTTCCCCGATA  45 99
      CP0850  917458 ..  917487 +  -3.5  -3.34043   AATAAATCTTCAGGA       GTGAGGTTAGGAA CAAT TTCCTCTCCTAAC        TTCTGAAGTCGTGAC  49 158
      CP0853  918249 ..  918261 +  -6.3  -3.64703   CAATTATTTTAAGGA                GACAT CCG ATGTC                TTTGGATAAAGGAAC  64 29
      CP0854  918515 ..  918526 +  -4.4  -5.29385   ATTACAAGATTGAAT                CTAC GTAA GTAG                 TTTTTTCGTTCCCTT  79 14
      CP0855  920692 ..  920715 +  -9.7  -5.71983   CGCTTAACATGAAAA          GCTAGTCTT CTTAGA AAGACTAGC           TTTTTTTATGATTAC 100 66
      CP0856  921010 ..  921030 +  -3.9  -3.58879   AGTTTCGAATTCAAT            GAGCATCTG AGT CATAAGCTC            TATTTCTGCCTTATG  53 220
      CP0859 NONE
      CP0860  927369 ..  927380 +    -3   -5.7946   GCAAAAGCTTATCAT                TTCT GAAT AGAA                 TTTTTTTCTTAGCAA  88 392
        nusB  932390 ..  932406 +  -2.3  -3.53091   TCTAAATGAAAATTC              TTTATCA ATC TGATTAA              TTTAGACCAAGGGAT  47 13
        murB  933542 ..  933556 +  -2.8  -4.70117   TTATTTCTGTAGTTC               TTGCCA ATG TGGTGA               TTTCTTTATTCCCTT  64 224
      CP0873 NONE
      CP0874  941883 ..  941897 +  -5.6  -2.81725   GTTTGCAGCTGCTCC               CGAGCC ATA GGCTCC               TCCTTGCTCTCGAAT  53 452
      CP0876  945909 ..  945934 + -11.3  -2.72745   CTTCCTAAAATAAAA         GAGTGAAGAGA GAAC TCTCTTCATTC          CTCTTTATGAATCAA  83 20
      CP0887  956293 ..  956312 +    -8  -2.88667   AAGCAAAAGTCATAA            TCTTACTA ATTT TAGTAAGA             TCGCTTTTTGTAAAC  61 330
      CP0894 NONE
        lpxB NONE
      CP0896  968138 ..  968156 + -11.8  -5.95166   AAGAGAAATAAAAAA             GGGTTACT AAA AGTAACCC             TTTTTTTTGATTGAA 100 46
      CP0901 NONE
      CP0902 NONE
      CP0903  980454 ..  980494 + -18.7  -3.63425   CTCAGAAGACCTCTT  AAAAACAAAGGCATAAGAT CAT ATCTTATGCCTTTGTTTTA  TCTTTAGTTTACCTG 100 24
      CP0911  987370 ..  987385 +  -3.3  -5.11836   AATCTTTACTCTCAT              GATTC TTTTCT GAATC               TTTTGTTTTAGCTCT  71 24
      CP0913  991694 ..  991729 + -22.8  -4.63218   TAACATTTAGATAAA    GAAAGCGCTCGTGGGA GGAA TCCTACGAGCGCTTTC     TTTTATTAAGGGAAG 100 46
      CP0920 NONE
      CP0921 1000311 .. 1000323 +  -7.7  -2.87229   TCAATACGATCTTTT                GGTTG TGT CAACC                CTTTAATGATCACGT  61 122
      CP0923 1001571 .. 1001598 +  -6.3  -2.79183   AAGCATCAAAATAAA        GCCCCACGTCCT TAAAT AGGGT-TGGGGC        TCTAATCAGAATAGA  58 27
      CP0926 NONE
        rnpA NONE
      CP0929 NONE
      CP0930 1004251 .. 1004270 +  -2.8  -3.43437   TATAACAACAAACTC            CTGAGTCA AGAG TGATACAG             TTATGGCATTTTCTC  47 75
        cysS 1006170 .. 1006181 +    -3   -3.9377   CAGGAAAGGTAGTTT                TCTT CTTT AAGA                 TTTCCTTAAGCTTCT  56 498
      CP0936 NONE
      CP0937 1010352 .. 1010389 +  -4.8  -2.79968   CTGAACTTTGTTTGA   CCTGACGTCCCCAGTC CCTTGA GATTAGAGACGTAAGG    ATTTCGCATTCACTC  51 145
      CP0938 1011582 .. 1011599 +  -3.5  -3.34902   CTCTTTATACTCTGT             GTACCTAA AAT TTAGG-AC             TCTTGTATGATCCCA  48 73
      CP0939 1013105 .. 1013123 +  -2.4  -4.82901   TTAAACTCAGAGCTT             TGCAAAAT CTG GTCTTGCA             TTTTTATGCACCACA  66 382
      CP0941 NONE
      CP0942 1016492 .. 1016509 +  -4.9  -3.85698   CAAAGGCAACAACGC             CTACATGG ATC CC-TGTAG             TTTCTAAAACAGAAA  59 127
      CP0946 1021390 .. 1021415 +  -7.5  -3.86897   AATCGTAGCCCCATA         GAGCCTTGCAG CATC CTGAACGGCTC          TTTCTAAAACATCAG  70 428
      CP0948 1022850 .. 1022862 +  -9.1  -2.72344   ATTAATGTCTAAGGA                GAGGG GTT CCCTC                TCCTTGAAAATCAAG  72 36
      CP0955 1028907 .. 1028919 +  -2.7  -3.93658   ATGATTTTATTTTTA                TCATT CTT AGTGA                TTGTTTGAGCATATT  54 472
      CP0958 NONE
      CP0959 1031053 .. 1031064 +    -3  -6.04953   CAGGAACTTTAAAAA                CATA GAGT TATG                 TTTTTTTCTTTCTAT  93 78
      CP0960 1031568 .. 1031595 +  -7.9  -5.94214   GTTTACATGTAAAAA        CTAGAGATTTT AATAAA AAGATCTCTAG         TTTTTTTATTATCTT 100 63
      CP0968 1042593 .. 1042616 +  -8.2  -2.70476   ATCATTTGGGATAGC          CCCTTAGAAT CTTG ACTCTAAGGG           CTTCTCCTTAGAGAT  66 77
      CP0969 1043735 .. 1043749 +  -5.7  -4.25256   ACAAGCTTAGCAACC               CAAGC TTTGC GCTTG               TTCTTTTCATCAAGA  70 168
      CP0972 1045693 .. 1045703 +  -6.8  -3.48276   TTATACCACCCCAAA                 GCAG ATC CTGC                 TTCTATAGAGACACG  63 161
      CP0974 NONE
      CP0975 NONE
      CP0976 NONE
      CP0977 NONE
      CP0978 1057794 .. 1057809 +  -5.4  -3.92542   CCGCAAATACAGACA              GATGCT TCAA GGCATC               TTCTTTGCCAATGAG  63 493
      CP0980 1060562 .. 1060589 +  -8.5  -5.24129   GCTTGATTTCGTTTA        GAGGGTGGGTA ATTTTC TACTCATCCTC         TTTTTTATGCCCAAA  95 50
      CP0981 1062018 .. 1062028 +  -5.4  -2.61226   CGATCTCTAGGAAAA                 GCAT TGA ATGC                 TCGCTTCCTATTATG  51 31
        yajC 1062459 .. 1062480 + -13.1  -4.69324   CTTTTGAGACTTTCA           TCCCACGAT TAAA ATCGTGGGA            TTTCTTATTTATTGT 100 48
      CP0983 1063894 .. 1063905 +  -5.8  -3.61398   TGGTTTTTCTTTATT                GACG ACGA CGTC                 TTCTTAGAAGAGAAA  62 47
      CP0985 1065871 .. 1065891 +  -8.4  -4.24123   AACAGCAAAAAAAAA            GAGGATAA AAAAA TTATCCTC            TTTTGAAATTCTTAA  81 504
      CP0987 1067429 .. 1067442 +  -2.3  -4.26903   AGAATACTCATCTCG               CCCAC CTGT GTCGG                TTTTGGTACGGTCAC  54 249
      CP0988 1069852 .. 1069865 +  -5.3  -3.33671   TGTCCTTGCGGAAAG               CTGTA TTTC TACAG                TTGTCAAATACATGT  57 455
      CP0989 NONE
      CP0990 NONE
      CP0991 1075430 .. 1075457 +   -13  -2.81535   AGGAAGAAGCGAGAG        GAATTTATTCCT GAAG AGGAATAAATTC         TAACTTTTCTCGTAA  87 2
      CP0995 1079702 .. 1079728 +  -5.8   -2.6563   CAATCTGTAGAAGGA         AGAGTCCCACAA ATT TTGTGGGACGTA         TACGTTCTTACAAGA  55 31
      CP0999 NONE
      CP1000 NONE
      CP1001 1087207 .. 1087222 +  -3.9  -3.27602   TTGGTGATGATTTGA              CGGGC TGAGTC GCTCG               TATTGATATTCCTTG  49 457
      CP1003 1088730 .. 1088743 +  -2.3   -3.4647   GCACTCTTTCAGAAA               GAAGG TCTT CCATC                TCTTTAAATGTTGGG  47 226
      CP1006 NONE
      CP1007 NONE
      CP1008 1092570 .. 1092589 +    -5  -4.07647   CATTCCTAAATACGA            GTCTCTAT CATT GTAGAGGC             TTTCATTTCACGTGT  62 75
      CP1009 1093852 .. 1093868 +  -2.3  -2.86908   AGAATTAGGTATTTC              TTGTG ACAACAC CACAA              TCTCCTGGTTCGCTT  41 40
      CP1010 NONE
      CP1011 NONE
      CP1012 NONE
      CP1013 NONE
        gpsA NONE
      CP1015 1100105 .. 1100121 +  -5.1  -4.39287   GAAGCCGACATGTTC              GCTAACG CAG CTTTAGC              TTTTACTGTACTTGC  68 491
         tig 1111244 .. 1111255 +  -4.4  -2.84919   TCGCAAAGCAGAACT                GTTG GCTT CAAC                 TCCTTCTGCATAAAT  48 1
      CP1022 NONE
      CP1023 1113322 .. 1113334 +  -3.4  -4.07008   AGAAGGACCCCAGAA                GCTA TCGCT TAGC                TCTTTTTAGTTCCTA  55 14
      CP1024 NONE
      CP1025 NONE
      CP1026 1116766 .. 1116794 +  -9.8  -4.33755   AGCCTGTGAAACAAA       T-ACCTAGAAGGA CTCC TCCTTCTAGGTTA        TTTCTTAATCTTGAT 100 340
      CP1031 NONE
      CP1032 1124416 .. 1124430 +  -3.6  -3.03085   CTACTGAAAATCGTT               TGATTT CTA AGATCA               TGATTCTTTAAACTC  47 141
      CP1033 1125744 .. 1125755 +    -3  -3.05522   CATACGGGTTGCTAG                CATA ATAT TATG                 GTTTTAGAAGCATTA  45 46
      CP1034 1129711 .. 1129727 +  -6.6  -2.82623   GCAAATAGGTCTTCG              GCTTCT TCTTT AGAAGC              TCCTTCTGGGAACGA  57 336
      CP1036 NONE
      CP1037 NONE
      CP1038 1132793 .. 1132805 +  -5.5  -3.03124   GGAAAATTCTTAAAA                CTGCG CTC CGTAG                TCTTAGCCCCTCCAA  54 200
      CP1040 1133687 .. 1133700 +  -3.8  -2.71268   ACTGAAAAAAAATGC               TCCC ACGACG GGGA                TACTCTCTAATACAC  45 106
      CP1043 NONE
      CP1044 1137015 .. 1137028 +  -3.9  -2.93047   TTAGTGAAATAAAAG               CTTTA TAAG TAAAG                ATTTAGCTTTATACA  46 29
      CP1045 NONE
      CP1046 NONE
      CP1047 NONE
      CP1048 1140153 .. 1140191 +  -8.3  -3.53224   CATGCCTGAAAACAA   GGCAAAAAGTTGAGG AAAGGAGGG CTTCAACATTTTGCC   TTTAGGGAAAAAGTA  73 234
      CP1060 NONE
      CP1061 NONE
      CP1062 NONE
      CP1063 1156518 .. 1156536 + -10.3   -4.8048   ATCTGATCAAAAAAA             GCTCGGT TTGAT ACCGAGC             TTTTTCATGTAAAGC 100 53
      CP1065 1159566 .. 1159579 +  -3.1   -3.1883   ACTCTTTAAGTTTAA               CTGCA TTAT TGTAG                TTGCTAAGGATTTTT  47 12
      CP1066 NONE
      CP1067 NONE
      CP1068 NONE
      CP1069 NONE
      CP1070 1164714 .. 1164724 +    -4  -4.02334   CAGCTTCTCTATTTG                 TTCT AAG AGAA                 TTTCTGATCTCGATA  57 20
         eno 1166191 .. 1166215 +  -6.5  -3.22618   TTACGAGGATTCTGA          GGAATAGAGGG ATT TTCTCTATTTC          TATCTTATCTCCAAA  61 19
      CP1072 NONE
      CP1079 NONE
      CP1080 NONE
      CP1081 1181653 .. 1181670 +  -4.9  -3.15699   ATACACTGCGACAAT             GCATAGAG AAG CTCT-TGC             TGTTCCTGAGTGACT  51 343
      CP1087 NONE
      CP1088 NONE
      CP1089 NONE
        tolB NONE
      CP1091 NONE
      CP1092 1192867 .. 1192878 +    -3  -4.09864   ATAATAACCATCTTA                GATT CGCA AATC                 TTTTCAAAACTAAGT  57 37
      CP1093 1193327 .. 1193343 +  -5.1  -3.02109   CGATCTTTATGACTT              GCTGACT TTC AATCAGC              CTTTCTAGTCTATAG  52 1
      CP1097 1198257 .. 1198271 +  -4.3  -4.22591   CATTCATGGGAGCTT               CCAAT TAATC ATTGG               TTTATTCAGCTTATT  62 250
      CP1100 NONE
      CP1101 1202784 .. 1202803 +  -3.6   -2.6162   GAATACATTCCTAGC            CATCGCGAA GCT TTC-CGGTG            ATGTTTACGCAGTTG  44 507
      CP1103 1206506 .. 1206524 +  -6.8  -4.48741   TCCAGAAACGCAGCT             TTCCTTTT GAT AAAGGGAA             TTTTCTCATAGCTTC  76 206
      CP1106 NONE
      CP1107 NONE
      CP1108 NONE
      CP1109 1211763 .. 1211776 +  -5.3  -3.63761   CTCTCAACTAACTAT               GAGAA GAAC TTCTC                TATTTCTCTCGATTC  59 314
        recA 1212960 .. 1212999 + -18.8  -3.57792   AATTACCTTGAGACA  AAGAATCCCCCCTTCTAA TACT TTAGGAGGGGGGATTCTG   TTTACAGATGCATGA 100 78
        rpsT 1220418 .. 1220430 +  -2.7  -2.59431   GTGACCTTAAAACAA                TCTAA TAA TTAGG                TAGATTATGGCAACA  41 37
      CP1119 1221313 .. 1221336 +  -5.2  -6.11229   TTCGCAGCAAAAAAA          CCCTCTTAGA GTAT TCTTTGAGGG           TTTTTTTATTTTGAT  93 53
      CP1122 NONE
      CP1123 1225847 .. 1225858 +  -2.2  -2.80113   TCTATATTTTCTCCT                GAGG ACTT TCTC                 TATCCTGAGATAATC  41 24
      CP1124 NONE
      CP1125 1227365 .. 1227375 +  -6.8  -3.78419   TATTTTAAACTTACA                 GCCA CCT TGGC                 TTCTATCTTTACTAA  66 65
      CP1127 NONE
      CP1128 1229815 .. 1229829 +  -5.8  -3.25823   AATTCCCTCATCCTA               TTTTTC TTT GAAAAA               TTGATGTAGAAAAAG   0 7
      CP1126 1227410 .. 1227434 - -15.9  -5.24531   ATTTCTTATAAAAAA          GGGATGAAGAT AAA ATCTTCATCCC          CGAGAGAGATCTGGA 100 464
      CP1121 1222969 .. 1222984 -  -3.3  -5.00895   TTTACTACACAAAAA              CTCTT TACTTT AAGAG               TGAAAAGATGGGGGG  68 47
      CP1120 1221313 .. 1221336 -  -5.2  -5.52384   TTCGCAGCAAAAAAA          CCCTCTTAGA GTAT TCTTTGAGGG           TTTTTTTATTTTGAT  84 47
      CP1117 1218606 .. 1218644 -  -3.4  -2.83371   TATCTTACCAACAAT  TTGATACAACTTTCCTC ATAGAA GAAGAAA-TAGTATCAA   CTCTGAAGCACTTCT  44 22
      CP1116 1216721 .. 1216744 -  -4.1  -3.21668   ATCACCAGAGCAATA          TTTTTTATA CAAGGC TATAAAAAA           CGAACCTTTTACTCA  51 45
      CP1115 NONE
      CP1114 NONE
      CP1113 NONE
      CP1112 NONE
      CP1111 1212962 .. 1212997 - -19.2  -4.04206   TTACCTTGAGACAAA    GAATCCCCCCTTCTAA TACT TTAGGAGGGGGGATTC     TGTTTACAGATGCAT 100 93
      CP1105 NONE
      CP1104 1206047 .. 1206059 -  -2.7  -5.00884   AGCTCGGTTAAAAAA                TCTTC AGA AAAGA                AAACAGGTCCTTTAT  70 243
      CP1102 1201834 .. 1201848 -  -2.1   -4.8622   GTGGCTAATCAAAAA               TCTCA GAAAA CGAGA               ACAAACGCTCCTTCA  66 486
      CP1099 NONE
      CP1098 1198014 .. 1198026 -  -3.4  -3.92746   CTTATTTGAAAAACA                CCTA CTCAC TAGG                GACTAGTGTTCGCAA  55 14
      CP1096 1195908 .. 1195922 -    -5  -3.89524   AGGTCATCTTAGAAA               CAAGAA ATA TTCCTG               TCAAACCGTAGAGGA  59 56
      CP1095 1194076 .. 1194087 -  -4.4  -3.89524   AGTGTATCCCAGAAA                GATC AAAT GATC                 AACATTTTCTCTGTC  57 200
      CP1094 1193197 .. 1193214 -  -2.7  -4.27886   TCTTAAATACACAAA             CGACGTT AAAA AACATCA              TTGCTATCGGACTTC  59 159
      CP1086 1186060 .. 1186077 - -12.7  -5.38054   TGTTACAAATAAAAA             GGGCAGC ATAT GCTGCCC              TAACAATTTTTAAGG 100 95
      CP1085 1185012 .. 1185036 - -10.1   -2.5671   GACAAAATAGAAAGG          TTATGGAGTTC TAT GAACTCCATCA          AATTAACCGTGCAGA  75 28
      CP1084 NONE
      CP1083 NONE
      CP1082 1181191 .. 1181202 -  -4.4  -2.81888   TTGGAAATTTAACTA                TGCA GGGC TGCA                 AGGACAGCCTCTTGA  46 160
      CP1078 1174301 .. 1174316 -  -3.3  -2.97475   TTTTTTAGTAGAAAG              CTTCT GTGTTT AGAAG               ATTTCTACATAAGTA  45 131
      CP1077 1173399 .. 1173413 -  -6.4  -4.15788   AACCGTCTGAAGAAA               CTCCAG TTG CTGAAG               AATTCGCCCCTCCTA  71 48
      CP1076 1172153 .. 1172180 - -11.5   -4.0342   TGCAAGTAAGAAGAA        TATAGCTCAGA TTATAT TCTGAGCTATA         TTTTATCTGTTTATC  93 90
      CP1075 1170096 .. 1170109 -  -5.3  -3.68569   TTATTTATTGAACAA               TAGCT TAGA AGCTA                AGATTATAGCTACTT  59 16
      CP1074 1168675 .. 1168705 -  -7.9  -4.39133   CAACAAGTATGAAAA      TTGGAATT-ATGAA TCAC TTCATGAATTCCAA       GCTTACGATTTACTT  81 66
      CP1073 1167582 .. 1167596 -  -2.8  -3.79906   CGACTTCCATAAGAA               CCCTAA TCA TCAAGG               TAGATAAAGGCATGA  51 13
      CP1064 1156518 .. 1156536 - -10.3  -5.52986   ATCTGATCAAAAAAA             GCTCGGT TTGAT ACCGAGC             TTTTTCATGTAAAGC 100 50
      CP1059 NONE
      CP1058 1149465 .. 1149485 -  -4.9  -4.97405   ATTTATAAAAACAAA            TTAAATTCA ATT TAAATTTAA            AAACTAAATCCAATT  75 45
      CP1057 NONE
      CP1056 NONE
      CP1055 NONE
      CP1054 NONE
      CP1053 NONE
      CP1052 NONE
      CP1051 NONE
      CP1050 1140766 .. 1140781 -  -3.4  -4.56802   AAATAAATATTAAAA              TTAAAT TATA ATTTAA               TACTCTTTGAAGGGC  62 15
      CP1049 1140153 .. 1140191 -  -6.1  -4.17762   CATGCCTGAAAACAA   GGCAAAAAGTTGAGG AAAGGAGGG CTTCAACATTTTGCC   TTTAGGGAAAAAGTA  69 44
      CP1042 1134093 .. 1134123 -  -2.7  -4.46926   CAGGGGAGGAGAAAA      CTGCAAGAATCCTAG TGG CTATGAT-C-TGCAG      TCCCGCCATCTTGTA  60 43
      CP1041 1133213 .. 1133227 -  -2.8  -5.13648   TAAATATAAATAAAA               CCTAGA TCC CCTAGA               ACTAAGTTCAACTAC  69 278
      CP1039 1132955 .. 1132973 -  -3.2  -4.48902   AGACACCGAAAGAAA             TCTACTCT TTA AAAATAGA             AATAAGCATCTAGAA  62 57
      CP1035 1129046 .. 1129057 -  -5.8   -3.4617   AGGAACAGGAATTAA                CCTG ACTG CAGG                 CAATGTGGTGATTAT  59 393
      CP1030 NONE
      CP1029 1119872 .. 1119882 -  -2.6  -3.50393   TTGTAGTCCATAGAA                 TAAA AAA TTTA                 AAAAAATCAGATTTA  47 38
      CP1028 1116766 .. 1116793 - -11.4  -4.41616   AGCCTGTGAAACAAA        TACCTAGAAGGA CTCC TCCTTCTAGGTT         ATTTCTTAATCTTGA 100 31
      CP1027 1116357 .. 1116388 -    -3  -4.37337   ACAAATATCAAGAAA      CTGGGGTGTATGTT GAAG AAAATACAGACCAG       GGAGACCTACTTATT  61 157
      CP1020 NONE
      CP1019 NONE
      CP1018 NONE
      CP1017 NONE
      CP1016 1099478 .. 1099507 - -12.5  -3.69437   GAACTCGAAAAGCAA       TTTACGAATTTTA AATT TAAAATTCGTAAA        ATCACAAACTTCGAC 100 154
      CP1005 1089019 .. 1089029 -  -2.4  -3.53768   CACATAGAAAACATA                 TCCC ATA GGGC                 TCTATCTATTGCAGG  47 61
      CP1004 1088374 .. 1088396 -  -2.7  -4.17523   AAACAAGCTTTAAAA           GATGTCGGA CAACC TGCAACATC           CCTTCAAGAGATTCT  57 126
      CP1002 1086612 .. 1086628 -  -3.7  -4.88646   AAAAAGCAAAACAAA              CGAAAAA AGT TGTTTCG              CAGAACCTTGCACTA  70 169
      CP0998 NONE
      CP0997 NONE
        ribH 1079705 .. 1079725 - -14.1  -3.29325   TCTGTAGAAGGAAGA            GTCCCACAA ATT TTGTGGGAC            GTATACGTTCTTACA  95 45
      CP0994 1077352 .. 1077399 -  -3.3  -5.19879   GGCCAAAGAGAAAAA CTTCTGGGCTTCCCTTCCCTA TTGTTT TGGGGAAAGGAAGCTTAGTTG TAGAGAGCTTTAGAA  71 43
      CP0993 NONE
      CP0992 1075433 .. 1075454 -  -8.9  -3.30854   AAGAAGCGAGAGGAA           TTTATTCCT GAAG AGGAATAAA            TTCTAACTTTTCTCG  73 28
      CP0986 1065032 .. 1065051 -  -2.1   -2.8916   CAAAAAATCCCAAAG            CTGCC TGAAGAGTAT GGCAG             GGTTTCGACTCCAGA  41 204
      CP0984 NONE
      CP0979 1057174 .. 1057189 -  -2.6  -4.13995   TTTCTAGAAAGGAAA              GAGCGTA TCC TAC-CTC              ACTTACCAGGAAATT  57 118
      CP0973 1045343 .. 1045363 -    -4  -4.43879   AGGAGGGAATCAAAA            CGAAGTCC AGTGG GAACTTCA            TCTTTAATACTTATA  66 213
      CP0971 1043857 .. 1043868 -    -3  -5.05782   ACGCACTGTAAAAAA                GAAA TACT TTTC                 CTACAACGGCAATCT  71 39
      CP0970 1043322 .. 1043341 -    -8   -3.2058   TATCAACAATACACA            TCTTCAAA ACGT TTTGAAGA             AATATCCCAAAGTAC  63 301
      CP0967 1039209 .. 1039234 -  -4.1  -2.81173   ATTAAGGGGATCATA         CTTGCTCCTAA GAAA TTAAAAACAAG          CTAATAAGGATTCGA  48 15
      CP0966 NONE
        murD NONE
      CP0964 NONE
      CP0963 NONE
        murG 1034049 .. 1034066 -  -8.5  -3.45536   ATAATGAACCTATAA             GCATTCA CAAA TGAATGC              ATGGAATGTTTTTGT  75 2
      CP0961 1031568 .. 1031595 -  -5.7  -4.70659   GTTTACATGTAAAAA        CTAGAGATTTT AATAAA AAGATCTCTAG         TTTTTTTATTATCTT  74 34
      CP0957 1029463 .. 1029477 -  -2.9  -2.94735   ATTCAAAAGGAAGCA               TATAG AGAAA CTATA               ACTTACTTAAACATT  42 21
      CP0956 1027943 .. 1027960 -  -5.5  -5.75342   TCTCTCCAAAAAAAA             TGCAGCC TGGG GGCTGGA              TCAATCTACATAAGT  95 500
      CP0954 NONE
      CP0953 NONE
      CP0952 1025010 .. 1025029 -  -2.2  -3.53224   GAGCTTTTTTTTAAA            TGGAAT TAAACGAT ATTCCA             GTAATATTTTTTTGC  47 11
      CP0951 1024599 .. 1024613 -  -2.8  -3.16564   CCCTTACTCCATTAA               GAAGCT AAA AGCTTG               GATGTGACAATAAAT  45 7
      CP0950 NONE
      CP0949 1022836 .. 1022876 - -11.3  -3.17392   CACTGCTGAAGTGAA  TTAATGTCTAAGGAGAGGG GTT CCCTCTCCTTGAAAATCAA  GAAGAGAAAAGATAG  87 22
      CP0947 1020581 .. 1020593 -  -2.7  -4.83243   CTGATAGAAAACAAA                CAAAA CAA TTCTG                TGAGGCTTCGTTAGC  67 414
      CP0945 NONE
      CP0944 NONE
      CP0943 1016197 .. 1016228 -  -5.8  -3.94811   AAGAGCAGCTAGAAA      GCACGAATCCACTG ATGC CAGTGACTCCTTGC       GGTCATTTTAAAATC  67 116
      CP0940 1012568 .. 1012578 -  -5.4  -4.78848   CTTCGAAAGAGAAAA                 TTGC GTA GCAA                 CACCTTTTCTAGAGC  75 302
      CP0935 1007833 .. 1007851 -    -9  -3.26719   CGGACAAAGACTTAA             GAATGTTT GAA AAACATTC             CCGTATAGCCAGAAG  73 256
      CP0934 NONE
      CP0933 1007376 .. 1007386 -  -5.4  -2.79796   GCCGATCCCACCAGA                 CAGA GTA TCTG                 ATGCTTTAATTACAC  52 58
        lysS 1005674 .. 1005691 -  -7.7     -2.55   GAAGACTCTAAGTCA             GGGCCTA AAGT TAAGCCC              CTTTAATTCGTCTTC  63 28
      CP0928 1002516 .. 1002527 -    -3  -4.07568   CCCGCGTTTTGAAAA                GAAA GCAA TTTC                 TTTACATTACGCGTT  56 332
      CP0925 NONE
      CP0924 1001567 .. 1001602 -  -3.3  -4.40037   AAAGAAGCATCAAAA    TAAAGCCCCACGTCCT TAAAT AGGGT-TGGGGCTCTA    ATCAGAATAGACTAC  60 37
      CP0922 1000114 .. 1000162 -  -8.4  -3.24021   GTTGGAAACAGGTAA TGCTTAGCT--CCCAGGAAGAGCT GGA AGCTATTCCTGGGCTAACTAAGAA AGATATTGCAGTGCT  69 80
      CP0919  993635 ..  993649 -  -5.8  -4.36508   TTAGAAAAACAAGAA               TTCTTT ACA AAAGAA               GAGCTGGGTTAAGGA  72 34
      CP0918  993485 ..  993504 -    -3  -2.86177   ACATTTTATATTATA            TTTATTAA AATT TCAATAAA             TTATAAGTAAGTTGC  44 18
      CP0917 NONE
      CP0916  992957 ..  992972 -  -4.8   -2.7682   GTTATCACAGATAAT              CAATTT TATC AAATTG               CAAACAGATAGAATT  50 102
      CP0915  992333 ..  992345 -  -3.3  -3.08746   ATGAAAGTAGAGATA                GTGCG ATA CGCAT                GTAATGCCTCCTTAA  45 95
      CP0914  991694 ..  991729 - -20.6  -4.08939   TAACATTTAGATAAA    GAAAGCGCTCGTGGGA GGAA TCCTACGAGCGCTTTC     TTTTATTAAGGGAAG 100 48
      CP0912  986880 ..  986891 -  -4.4    -3.794   CCTGAATTTATGAAA                GAGA TTAT TCTC                 CATGCTATGGAGCAC  57 487
      CP0910 NONE
      CP0909 NONE
        rpsF NONE
        rpsR NONE
      CP0906  982732 ..  982745 -  -2.4  -6.59152   TGAAGAAAAAAAAAA               GGAA CATCGC TTCC                GATTTCTCGAGCCCA  95 444
      CP0904  980459 ..  980489 - -18.6  -4.59511   AAGACCTCTTAAAAA       CAAAGGCATAAGAT CAT ATCTTATGCCTTTG       TTTTATCTTTAGTTT 100 39
      CP0900 NONE
      CP0899 NONE
      CP0898  973050 ..  973063 -  -2.5  -2.91593   GAGGTGTTTATAAAG               TATTT TGCA AAATA                TGTAGCACTATCAAC  42 99
      CP0897  968138 ..  968156 - -11.8   -5.7827   AAGAGAAATAAAAAA             GGGTTACT AAA AGTAACCC             TTTTTTTTGATTGAA 100 57
      CP0893 NONE
      CP0892 NONE
      CP0891  958356 ..  958367 -  -2.2  -2.96395   AGTCACGATCATATA                GTCC CATA GAAC                 CCTCCTATTTGCTCA  42 71
      CP0890  958016 ..  958067 -  -9.6  -2.66435   AGTTTCATCATAGGA TTGCGAGGTCTACTACTGTGAAGT ACTT ACTCTACAGTAACAGACTTGGCAA GATTTCTGGGACAGT  75 0
      CP0889  956707 ..  956718 -  -2.2  -2.96395   AGTCACGATCATATA                GTCC CATA GAAC                 CCTCCTATTTGCTCA  42 71
      CP0888  955885 ..  955912 -  -3.5  -4.26079   CTAAACGACTGAAAA        TCCCCACAA AGTTTATTGG TTATGGGGA         ATCTTTAAAGGATCT  63 110
        sucC NONE
      CP0885 NONE
      CP0884  952537 ..  952547 -  -5.4  -2.73483   ATTTTATTTTAATTA                 GAAC TTC GTTC                 TAAGGTATTGATAAG  51 285
      CP0883  952281 ..  952292 -  -2.2  -3.14522   GCAATTGATAGCGAA                TCAC CCAG GCGA                 GTAAAACTAATGGGA  42 111
      CP0882  951587 ..  951598 -    -3  -4.66938   ACTGGTAAGATAAAA                TCTT TGAA AAGA                 AACAAAATTAACAAT  65 202
      CP0881  951397 ..  951407 -  -2.6  -4.35327   TTATTAAAAAGTAAA                 TTAT TTT ATAA                 TTATAAATTATTTAT  58 26
      CP0880  950109 ..  950120 -    -3  -3.85554   GAAATACAATAAATA                TTTC AAAA GAAA                 CGAATTATAAAGATT  52 132
      CP0879  948918 ..  948944 -  -5.8  -3.05963   AGTTTGAGGGGAACA         TCGCTCAAAGCC GGA GACTTTGAGCTT         GAAGATCCTATATTC  57 91
      CP0878  947608 ..  947629 -  -5.9  -3.00039   GATGTAGAATTAAAG           TTTGAGGGA AACA TCGCTCAAA            TCCGGAGACTTTGAG  57 115
      CP0877  945909 ..  945934 -  -9.1  -5.07652   CTTCCTAAAATAAAA         GAGTGAAGAGA GAAC TCTCTTCATTC          CTCTTTATGAATCAA 100 60
      CP0875  941448 ..  941462 -  -2.8  -4.83615   GAGTCTTTAGAAAAA               CAAGAC TAA GTCTCA               AATTGCTGGTACTAT  66 23
      CP0872 NONE
      CP0871  934786 ..  934818 - -10.7  -4.70879   GGGAAAGCTGAAAAA      TCCTGAGAGACGATC TAA GACCATCTCTCAAAA      CTCCCTTGAAAAAGA 100 48
      CP0870 NONE
      CP0869 NONE
      CP0868  933001 ..  933012 -  -2.2  -5.02074   CCAGCTTTCAAAAAA                GCAA GTTT CTGC                 CGACCACTCGAAATC  68 310
      CP0865 NONE
        rpmI NONE
      CP0863  930420 ..  930434 -  -4.2  -3.60971   ATTCTAATCCCTAAA               CTGTGG CTT CCAAAG               CTTTTTTAGCCTGGT  55 6
        pheS  929239 ..  929259 -  -8.3  -4.06384   GTTGAATACCAGAAA            CTCGTGGCT CTT AGCCACAAA            GTTCCTCTATCGGAA  79 147
      CP0861 NONE
      CP0858 NONE
      CP0857  920767 ..  920791 -   -13  -5.72616   ATTGAGACAAAAAAA          GAACCTAGGA GGATT TCCTAGGTTC          TTTTCGGATCAGAAT 100 61
      CP0852 NONE
      CP0851  917103 ..  917116 -  -5.3  -2.85351   TGTTTTGACAGTACA               GATCT TCTT AGATC                CAGAAAAGCGCTTTA  50 231
      CP0846 NONE
      CP0845  912698 ..  912709 -  -4.4  -3.58564   ACATCATTAAACGAA                GTGA TCTG TCAC                 GGGATTCCTAACGAT  54 504
        fumC  907734 ..  907744 -  -5.4   -4.7033   CAAGGGAAGAGAAAA                 CGTA CGC TACG                 GTACTTTACAATACA  74 68
      CP0838  904435 ..  904445 -  -2.6   -3.6422   TAGGGTTTTAAAACA                 TTTT TTT AAAA                 ACATTATCTGAAAAA  48 98
      CP0837  902441 ..  902471 - -10.6  -3.95893   AAAAGACATATGAAA      CGCGCTTCACAAT GCTTAT ATTG-GAAGCGCG       CATATTAAAGCAATA  93 67
      CP0836  901480 ..  901493 -  -2.4  -3.24289   AGCCTAAAGACCTAA               GAAC AACGGA GTTC                TTTTGGTAATTGAAA  44 8
      CP0835  900529 ..  900541 -  -4.1  -4.11394   ATGCGACTGCGAAAA                CCTTC TTT AAAGG                AATAGGAAAAGTTTT  61 266
      CP0829  894703 ..  894714 -  -4.4  -3.57144   CGCGTCACCGGGAAA                GGTT CTAA AACC                 CGACTGGTGCCTCTG  52 391
      CP0827  892492 ..  892504 -  -4.8  -5.10208   GAACCTTAAGAAAAA                CCTC TCTCT GAGG                TAGACTTATGAAAGG  77 53
      CP0826 NONE
      CP0825  890666 ..  890680 - -11.4   -3.4582   CTAGGTGATTAAAGA               GGTCCC TTA GGGACC               GGCGGATGCCAGACC  89 4
      CP0824 NONE
      CP0823  888482 ..  888506 -    -8  -2.90496   CTCGGGTCGAAAGGA         CTCCTGT-ATC ACGG GATTACAGGAG          ACATGCTCGCTCAGG  62 89
      CP0805 NONE
      CP0804 NONE
      CP0803 NONE
        dapA NONE
      CP0801  866016 ..  866028 -  -3.5   -4.8622   TTTTTGAATGAAAAA                TTATT CAA AATAA                ACTCCTCAGTATAGC  68 141
      CP0800 NONE
      CP0799 NONE
      CP0798  864332 ..  864348 -  -6.5  -2.78523   TGGAGAAGAAATCGA              CCCTACA GAG TGTTGGG              GGGGGGGGTAGCTGC  58 268
      CP0797 NONE
      CP0796  861794 ..  861819 -  -3.1  -6.06529   GACAGACAAAAAAAA         GCCCCTACAGA GTGG TCTGGGGGGGG          GGGGGGGTAGCTGTG  93 172
      CP0795 NONE
      CP0794  860030 ..  860057 -  -9.4  -2.65751   TGATGAACAGAAGAG        CTAACCATTTTA TAAA TAAAATAGTTAG         TAATAATTAAAACAC  72 169
      CP0793 NONE
      CP0792  856589 ..  856605 -  -3.7  -3.05384   CTTCTTGTCACTCAA              TCCCCTA TAA TAAGGAA              AATAGAGGTGGAGCT  47 13
        ksgA  855279 ..  855316 -  -4.9  -3.06679   AAGATCCCCAGGCAA   TGCTGAGACCCT-CTCAC AAG GTGAGGACGTTCTCATCA   TAGCTCTTGGAACCC  50 460
      CP0786 NONE
      CP0785  850398 ..  850413 -  -3.2  -3.94746   GTAGACTTAATCAAA              TGCCCA AACA CGAGCA               CCTGCCTAGCATTCT  55 146
      CP0784  849782 ..  849792 -  -5.4  -3.28712   TTCTTGGGTTGATAA                 GAGT CAT ACTC                 TTTAAGGAAGCCAAA  55 174
         def  848985 ..  848995 -  -3.2  -3.13163   CAGCAGGAAGAGAGA                 TCGC TAA GCAA                 CGAGGGAAAGAGCTC  46 167
      CP0781  847130 ..  847155 -  -5.4  -3.35695   TGGAGACAAACCCAA         GGCGAAGCTC CTAGAC AAGCTCCACC          ACCTCCTGACCCGTG  55 358
      CP0778  843585 ..  843597 -  -2.7  -3.65231   AACGAAAAAAGAAAC                CTTCT TCT AAAAG                AAACTCCTTCCAGTG  48 143
      CP0777  842533 ..  842547 -  -3.4   -4.9792   CATGCTAGATAAAAA               GGGCCC TAA GCACCC               TCAGGGGGAAAGAGA  68 71
      CP0776  841528 ..  841559 -  -5.2  -4.71382   ACAAGGATCTAAAAA      CGGCATAAAAAACGC CTT GCGTGTCT-ATGCCA      TCCACAGGATACCAT  74 62
      CP0774 NONE
      CP0773 NONE
      CP0772 NONE
      CP0771  837302 ..  837327 - -11.3  -5.72616   ATTTAGATAAAAAAA         GCATGTTAGAA AGAT CTCTAACATGC          TTTTATGATTTTTTA 100 63
      CP0770  834147 ..  834169 - -12.8  -4.41158   TAGACAAATAAAGAA           CCCCTAAAGA ATG TCTCTAGGGG           CTGAGGTGATACGAG 100 162
      CP0769 NONE
      CP0768  830522 ..  830535 -  -2.3  -4.13767   TTTCTCATTTCAAAA               CCCTG GAAG CATGG                ACGAAATTTTCTATT  54 116
      CP0767  830367 ..  830387 -  -2.4  -4.51812   GTTTAGAACAAGAAA            CCCCTAGA GAGCG TCGGGGGG            GGGGGGGGTAGTTGA  59 60
      CP0766 NONE
      CP0765  827827 ..  827843 -  -6.5  -2.78523   TGGAGAAGAAATCGA              CCCTACA GAG TGTTGGG              GGGGGGGGTAGCTGC  58 261
      CP0764  825431 ..  825451 -  -9.1  -3.00766   AATAGTGCACATAGA            CTCCTAGAA TAG TTCTAGGAA            TGGTCCTCGCGAGTA  74 19
      CP0763 NONE
      CP0762  822900 ..  822919 -  -7.9  -4.10791   AAGAGGTACAAAGAA            GATCCTC AGCTAA GAGGATC             CCTAGAGAAATGGAA  78 85
      CP0761  820030 ..  820059 - -10.1  -3.37056   ACTACGTATCTATAA       CCATGGCTATCAT TTTA AAAATAGCCATGG        AAAAATAGCATCGAA  81 51
      CP0758  813496 ..  813511 -  -5.4  -3.64912   GATCTATATACAGAA              CCTCTC CTGT GAGAGA               GTAGGTAGTTCCTGC  59 209
      CP0746  796652 ..  796664 -  -3.5   -5.2166   CAACAATGTAAAAAA                TATTT AGA AAATA                CAAATCAAAAAATAC  74 30
      CP0745  796318 ..  796336 -  -5.2  -3.35371   GACATTGCCAATTAA             CGACTACG ATA CTTAGCCG             CAGCCTTAGATTTAG  57 3
      CP0744 NONE
      CP0743  792678 ..  792688 -  -6.8  -5.30155   TCATTAAGGAAAAAA                 TGCG CCG CGCA                 ATTACATTGAAAGAT  89 364
      CP0739 NONE
      CP0738 NONE
      CP0737  786894 ..  786917 -  -3.2  -3.91564   GACAATAAGCAAGAA          CCTCTTA-GAA AAT TTCATGAGAGG          AAAGATCAATATTTC  55 475
      CP0734  785395 ..  785452 - -11.7  -3.41073   TATTTTATTCAAAGA GATTCATTTTCCTTCTAAAGAAGAATT CACA AATTCTATTTTAGAAGGAAAATCATTC CATCTCTGCGAAAAG  89 20
      CP0733 NONE
      CP0732 NONE
      CP0731  782791 ..  782801 -    -4  -3.80026   GAATCAAACACATAA                 GTTA AAC TAAC                 TCAGCCACTAATATA  55 97
      CP0730 NONE
      CP0729  780336 ..  780362 -  -8.9   -3.5332   AAATTTTTAAAGCAA        CACAACTCATAG GTTT CTA-GAGTTGTG         CTAGGAACGATCTTC  77 83
      CP0728  777805 ..  777816 -    -3  -3.92143   TAAAATGTCTACAAA                TGAA AGCC TTCA                 GCTGCGACCTTCCTC  55 134
      CP0727  777529 ..  777558 -  -8.7  -4.46155   CACACACTTAGAAAA       CTTCGTCTCACAA CCAT TTATGAGAGGAAG        TCTGTAGTTTTACCT  89 3
      CP0726  775382 ..  775397 -  -2.6  -2.55015   ACGCCACGTAATCTA              GAG-AAC TAA GTTCCTC              CTATAGAGGGTTTGG  41 15
      CP0724  773816 ..  773842 -  -8.8   -2.5805   ACCATGCCCTACAAG         GATCCTTAGC AATTACA GCCAAGGATC         ACGCAGGTAAATGGA  66 165
      CP0720  770252 ..  770264 -  -3.4  -4.49556   CTTTCATTAAAGAAA                TCCT ATGTA AGGA                TAGTTTCAGGAACTC  62 364
      CP0719  768363 ..  768379 -    -8  -2.92618   TTCGGATACAACAAT              GGCCTT GAAAG AAGGCC              TTATTCTGAAGGAGA  67 93
      CP0718  767602 ..  767612 -    -4  -3.54489   GCAATTTTAAATTAA                 TGTT ATT AACA                 CTGCAATTAAAATCA  52 52
      CP0717 NONE
         dut NONE
      CP0715 NONE
      CP0714  764990 ..  765002 -  -3.4  -2.50935   ACTCTAGCTATTAAT                GAGT TTGGG ACTC                CCATTCCTTAACGTA  42 8
      CP0713  763440 ..  763464 -  -2.2   -4.2828   CTCTACCCACTAAAA          TCATAGATAA GAAGG CTATCTAAGA          TTTTGGGTAGAGCTA  57 64
      CP0712  763340 ..  763350 -  -3.2  -4.21812   CTCTATCTAAAATAA                 GAAG GTA CTCC                 CGAAAAAGATAGAAA  57 2
      CP0711  762858 ..  762868 -  -2.6  -2.67245   TTAGTCATAACTAAT                 TATA CAT TATA                 CTTTTATTAAATGTA  41 83
      CP0710  762353 ..  762367 -  -2.2  -5.27938   ATTTTTAAATAAAAA               TCTTAA TAA TTAAAA               AACTCTTAGAAAATA  70 275
      CP0709  760464 ..  760478 -  -6.4  -2.63041   GAAAACATGAATTTA               GGACCT TAG AGATCC               TGTCTAGAAAGAGCT  57 89
      CP0708  758333 ..  758358 - -10.7  -3.27382   TTTTAACAGAATAGA         CCAAATAAAAA CATG TTTTTATTTGG          TTTTAATGTCAACGA  86 205
      CP0707  756877 ..  756908 - -10.4  -3.13164   AAAATAAACTAGAGA      GAAAATGTTCCA TAACATCT TGGAACATTTTC       TTTTGATCTCTCCTC  80 257
      CP0705  753718 ..  753732 -  -4.2  -3.35679   GCTGCGGACTCATAA               CCCGTA GGT CACAGG               TTCAAATCCTGTCCG  53 405
      CP0702  751632 ..  751643 -  -4.4  -2.90405   AAATATAATTAACGA                TGTC TGTA GACA                 ACCCTAGCTTTTGTT  48 7
         tuf  750211 ..  750234 -   -14  -4.46155   TACACACCCAGAAAA          TCGCGATGAT GAAA ATCATCGCGA           AATTCATTTTTAAGC 100 35
      CP0700 NONE
        nusG  749216 ..  749231 -  -5.4  -2.91264   CTTTGCACTGAGACA              CCTCTA CAAA CAGAGG               GTAAGAAACGAAAAA  52 90
        rplK NONE
      CP0697 NONE
        rplJ NONE
      CP0695  747042 ..  747071 - -13.9  -5.52079   ACATGAAAAGAAAAA       GAAAAGAAAAATC TTTC GATTTTTCTTTTC        TACAAATTACAGTCC 100 32
      CP0694 NONE
      CP0693  738920 ..  738963 -  -4.9  -6.36459   GTTAACAAAAAAAAA CATTCCTATCAAGGAGGTTGT AAAC ATAACCTCCTTGATAA-AA-G ACTGTGTCACCTAGT  95 40
      CP0692  737878 ..  737889 -    -3  -2.52795   AATCGGCTTAATTTA                GTAA GCAA TTAC                 GCACCTTCTGCAGCA  42 22
      CP0691  737406 ..  737416 -  -5.4  -4.59853   GCAATCCTTGAAAAA                 GCTT TGG AAGC                 TCTGCAAAACGAAAA  71 56
      CP0688  735671 ..  735683 -  -6.3   -2.8478   ATGACTTTATTAAAG                TCAAG ATC CTTGA                AAAATCATTTCACGA  58 13
      CP0687 NONE
      CP0686 NONE
      CP0685 NONE
      CP0684 NONE
      CP0683  729140 ..  729150 -    -4  -3.22448   TTAAAGGCAAGGGAA                 GTTT ATC AAAC                 TATTGAATTATTATC  49 20
      CP0682 NONE
      CP0681 NONE
      CP0680 NONE
      CP0679  722371 ..  722383 -  -6.3  -3.63515   CTCGATTCTTAAGAA                CTTAG AAT CTAAG                ATCCTGAGACCATAC  64 50
      CP0677  715071 ..  715083 -  -6.3  -5.51046   TAAAGAGAGAAAAAA                CTTCA AGG TGAAG                TCGAAGGGGCCCTGA  87 134
      CP0672 NONE
      CP0671  708544 ..  708568 -  -8.5   -2.9953   CGAAGTATAATGATA          GCTTCCAAAGG ATT CCAATGGAAGC          TCTTCATTTTCTAGA  71 144
      CP0668  704348 ..  704360 -  -5.5  -2.75268   CAACGACCTCTAAAT                CCTGA ACG CCAGG                GGACTCCTCTTAATG  50 489
      CP0665  699365 ..  699389 -  -5.1  -5.00846   GAAAGAGGAGAAAAA          CCACAAGAA ATAACCA TTCTTATGG          TTTTTCAGTTGTTTC  75 51
      CP0661  696044 ..  696075 - -17.4  -5.60993   GCCCTCACAAAAAAA      CCCATTCTCGGGCT TGAG AGCCTGAGAATGGG       TTTTATAAATGGGAA 100 55
      CP0660 NONE
      CP0659 NONE
      CP0658 NONE
      CP0657 NONE
        trmD NONE
      CP0655  690674 ..  690698 -  -3.7  -3.01244   TCAGAAATAGAAGTA          TTCATAAGCTA CTA TAGATTATAAA          AATCAAAATAAGACA  47 61
        rnhB NONE
      CP0653 NONE
      CP0652 NONE
      CP0651  687352 ..  687367 -    -4  -4.33582   TGCAACAAGAAATAA              TCGAGTG CAA CAC-CGA              TGTACAGGACTAGCA  63 133
      CP0649 NONE
      CP0648  682507 ..  682527 -  -5.5  -3.16093   CTAAATTTAAAACCA            CAAAACAAC ACT GTTATCTTG            AATAGGCGACAGAAA  55 91
      CP0647 NONE
      CP0646  679647 ..  679662 -    -9  -3.19018   AACACCCCAACCTAA              CTCCAG ATAC CTGGAG               CTACCTCATCGGAAT  69 476
      CP0644 NONE
      CP0643  677731 ..  677741 -  -2.6  -3.08173   ACCAACTCTATCTAA                 TTTT CAA AAAA                 TTCTTTATCCACTAC  44 429
      CP0641 NONE
      CP0640  674562 ..  674573 -  -2.2  -3.11291   TCCACAATTCCAAGA                CCGT CTTA ACGA                 TATCAATACCCCTGG  43 89
      CP0629  660401 ..  660413 -  -2.7  -3.23737   ACCTACAAACATATA                CCTTA CTA TAAAG                CTCTTAAACATAGGA  45 250
      CP0628  658650 ..  658660 -  -5.4  -3.76492   TTTAATCCTACCAAA                 GCTT GGA AAGC                 AAGACTTACTTTGAT  61 194
      CP0627 NONE
      CP0626  657438 ..  657462 -  -8.6  -4.43668   GCAATAAACAAACAA          GAACCTCTAG TTATT CTTGAGGTTC          TTTTAAAACAACGGA  89 90
      CP0625 NONE
      CP0624  653487 ..  653507 -  -4.9  -3.42775   ATGTATTAAGAAAAT            TTTAAAATA AAT TATTCTAAA            TGAATTAGATTTGTA  55 16
      CP0623  648656 ..  648685 -  -5.8  -5.77853   AATTGTGAAAAAAAA       CCATAGAGAGCCT TTCCT AGTC-CTCTATGG       TTTTCATTGCAGTTG  93 94
        leuS NONE
      CP0617  641678 ..  641708 -  -5.6  -3.14564   TTACTTGGTTATGAA       GATCTTTATTTTCT TCG AGAAAACATAAATC       CAAATTGAAAAACAA  54 313
      CP0608  634854 ..  634868 -  -4.4  -2.63159   AACACAATTAAGCGA               TAAATT TTT AATTTA               TATTATTTATTTCAC  47 49
      CP0607 NONE
      CP0606  633708 ..  633718 -  -3.2  -3.07935   ATTTCATTGATTTAA                 GTGC AGA ACAC                 ATCAGTAAAACCTCT  45 11
      CP0605  633216 ..  633230 -  -2.8  -3.14931   GCCAGGCTCTATGAA               CTGTAC ACT GTACAC               TGAAGATCCTATCTT  44 119
      CP0596 NONE
      CP0595  626503 ..  626516 -  -3.9  -3.35029   AAGAATTAAAAAGTA               TTCTT ATAA AAGAA                AAACTGCTGACAAAT  51 71
      CP0594 NONE
      CP0593  624726 ..  624760 - -21.8  -4.13995   TCTCTAGAAAGCAAA     TAAGACATCCCCTTAA AAC TTAAGGGGATGTCTTA     ACTCTATTTATACAG 100 33
      CP0582  618390 ..  618406 -  -4.5   -2.8844   TTACAGGAGATGACA              TAAGAAT TTT ATCCTTA              ATAGGTTAACTTGGA  48 64
      CP0581  617153 ..  617182 - -15.3  -6.09133   CATTTCAAAAAAAAA       TAAGCAGTAAAGT TAAA ACTTTACTGCTTA        TTTTCTAAGGAAGTC 100 61
      CP0580  616190 ..  616224 -  -5.4  -2.85379   ACATAATGCAAGAAT    TTAGTGTTTTTTATT TATTCT AATAAAAAAC-CTAA     TTAAATAATTAAAAA  52 42
      CP0579 NONE
      CP0578 NONE
      CP0577  609981 ..  610004 - -15.4  -2.73875   CTCTGCTCAATAGGA          CTACAGCTGC TAGA GCAGCTGTAG           TGATACTTTAGAATC 100 33
      CP0573 NONE
      CP0572  605432 ..  605448 -  -9.4  -3.04864   GTCAGAAGGAAACGA              GGTGCC ACAAA GGCACC              CAGTTTAGTATAAGA  74 78
      CP0571 NONE
      CP0570  602380 ..  602410 -  -3.3  -6.09888   CTTCAATAAAAAAAA      CCCCT-TACCAAAG ACTT CTTTTGTCTAGGGG       AAATAGGTATATTTG  93 19
      CP0569  600477 ..  600490 -  -2.5  -3.83154   CAACTATAATTTAAA               TTAAA AATT TTTAA                TTCTCTTTTCAAGAT  51 75
      CP0568 NONE
      CP0567 NONE
      CP0566 NONE
      CP0565  596336 ..  596350 -    -5  -3.78034   GATTTATAGGAATAA               CTTAAG GTT CCTAAG               CGCCCAGCTCTTAAT  59 461
      CP0564 NONE
      CP0563 NONE
      CP0562 NONE
      CP0561 NONE
      CP0560  592574 ..  592611 - -15.1  -2.80622   AGAGAGCTTATGACA   GAAGGCTAAATCACAGG TGGT CCTATGATTTAGCTTTC    ATATTTCACAAAATA 100 83
      CP0559  590669 ..  590691 -  -2.1  -3.83844   TTCAGGAATTAAGAA           CGTATTA GAACGTAAT TAATACG           TAGTATCAGGGATTT  50 18
      CP0558 NONE
      CP0557  589703 ..  589724 -  -4.5  -4.77719   GAAAAGGGAATAAAA           CAAACTAAA GAGC TTGAGTTTG            CAATTGCTAAAAGTA  74 315
      CP0548  582391 ..  582405 -  -5.7  -2.92175   CTCCAATACACCATA               GGCTA TATCG TAGCC               TTCCTATCATTTCTA  54 321
      CP0546  580728 ..  580741 -  -3.9  -3.64703   RTTTTGTGATCTAAA               TAAAG AAAT CTTTA                CAGATTTTTTTGAAA  52 92
      CP0545  579895 ..  579943 - -14.8  -3.78934   CGTCTTTTATAATAA TAGCAGCTACTAAGAGAAGTGG GGATT CCTTTTTTCTTAGTAGCTGCTA CGTATAGGTACTTCG 100 124
      CP0544  579204 ..  579216 -  -6.3  -2.85257   TTTTAAATAGAGAAT                GTTAG AAC CTAAC                TAAATAGGATGAAAA  58 25
      CP0543  578393 ..  578403 -  -2.4  -3.32023   TCCATATAATTAACA                 GTCC TTA GGTC                 ATTTCTTTTTAAGAT  44 60
      CP0542  577922 ..  577932 -  -8.2  -2.81225   GATACAATTTAATTA                 CGCC GTA GGCG                 TGGATTAATTGTTGT  67 40
      CP0541 NONE
      CP0540  577414 ..  577424 -  -2.6  -2.61383   ATTTTTAGTCATAAG                 TAAA AAT TTTA                 TTGTGAAAGAGTTTT  41 58
      CP0539 NONE
      CP0538  575834 ..  575856 -  -4.8   -3.1082   GAGCGATTCAACATA           TTCGTCAGCT GCA AGCTGTTGAA           GGAGATCATGATGAT  52 482
      CP0535  573632 ..  573644 -  -4.8  -4.84539   GAACCAAAGAGAAAA                GCGT GACGA ACGC                GAAGCTAAGAAAGAA  74 101
      CP0527 NONE
      CP0526 NONE
      CP0525 NONE
      CP0524 NONE
      CP0523  564370 ..  564389 -    -2  -2.73681   CAGTTAGTTCAAGGA            GGAGCTCC TGGT GGAGGTTC             TCGACCATCTCAGCA  41 244
         adk NONE
      CP0517  558771 ..  558792 -  -8.8  -4.56597   TCGTTTTTGGAAAAA           GCCTTTCT TATTAC AGAAAGGC            TTTTCTTTTTCTAGG  89 14
      CP0510 NONE
      CP0502  547517 ..  547530 -  -3.1   -5.2189   GTAATGAGTAAAAAA               GCTCT TAAG AAAGC                TCAGGCAAAAGAAGA  75 427
      CP0500  546193 ..  546204 -    -3   -3.4759   ATTCATGAGAACCAA                GTAA ACTT TTAC                 TTCCTTATTTATATT  48 68
        surE  545299 ..  545323 -    -8   -4.0031   ATCTCGATTAAACAA          GAGATCTTTT GTAAA AAAAGACCTC          TGATACCAAAGACTA  79 49
      CP0498  543732 ..  543755 -  -2.4  -4.77567   ATTTTCAGAAGAAAA          CTTAGAGTAT ATTC ATACTCATAG           CATTCAAGCTATAGA  66 414
      CP0495 NONE
      CP0494 NONE
      CP0493 NONE
      CP0492  539936 ..  539958 -  -3.3   -3.8448   TAACACAGTATTAAA           CAGGGCGGA ACTCA TTCGCACTG           TTTTTATCCTATAAG  52 29
      CP0491  539552 ..  539566 -  -5.7  -3.31144   GGGTGATTTGGAGAA               GCATG TCCTC CATGC               GGAGAATCTCGGAAT  57 275
      CP0488  536436 ..  536460 - -12.3  -3.36837   AGAACCTCCGAAACA          TGCTGTTATCA TAT TGACAACAGCA          AAAGTTCAGAGATTG  95 483
      CP0477  525164 ..  525176 -  -2.7  -2.71918   GGAGTGCATAAAGAC                CTTCT TTG AAAAG                TTAAGCGATTGTAAT  41 26
      CP0476  523313 ..  523327 -  -6.4  -3.35046   GGATTGTGCCAAAGA               TGCCGA GGA TCAGCA               AGAAGACTTCAATAA  62 449
      CP0469 NONE
      CP0468 NONE
      CP0467 NONE
      CP0466 NONE
      CP0465  508353 ..  508383 -    -7  -3.03309   GTTTAAGAAGAATCA       GTGTTGTTAAAATC AAA GATTTTAATATCAC       CACAGATGTAATACT  63 199
      CP0464  507292 ..  507304 -  -6.3   -3.0879   AAGGGATTTGAAAAT                TTCTC TTC GAGAA                CTAATTAAGTAACCG  59 499
        recR  503687 ..  503702 -    -4  -2.85351   TGTGCTCAGACTAGA              GCCTGAA TAT TTC-GGC              GGGTTTTTTGCTTCC  46 188
      CP0458  501093 ..  501107 -  -2.8  -4.17048   CTTTTCTGAAAACAA               CAAAGA TTT CCTTCG               ATAAGTCCTTAATTT  55 46
      CP0457 NONE
        lpxD  499314 ..  499335 -  -6.7  -5.29846   AATTTTAAATAAAAA           TATCATGAA AATT CTCATGATA            AAAAGAAGAGTACGT  89 104
      CP0454 NONE
      CP0453 NONE
      CP0452  494793 ..  494832 - -15.2   -2.7674   GACAGGATGGAATCA  GGGACTCTTTCCATAGCC AAGG AGCTATAGAAAGAGTCCT   TTTTGTTCAAAGATT 100 42
      CP0450  491592 ..  491614 -  -7.8   -5.0095   AAAAATAGAAGAAAA           TAGCCATG ATATTCA CATGGCTA           TTCAAGATATTTCTA  95 95
      CP0446 NONE
      CP0445  485904 ..  485914 -  -3.2  -2.62263   AGTGGTTGTATAGCA                 GCAC TAG ATGC                 TGAAAGATTCTTAGG  43 36
      CP0443  484361 ..  484372 -  -4.4  -4.33928   CAGTGTAAATATAAA                CCTT AAAA AAGG                 CAAGACCTCCCTTGC  64 403
      CP0442  482509 ..  482541 - -10.2   -3.5754   AAATAGCTAAATTAA     GGA-CGTATTATTTA GAAC TAAATAATACGATCC      TCTGCATTACCAGCA  86 48
      CP0441 NONE
        infB NONE
      CP0439 NONE
        truB NONE
      CP0437  476157 ..  476167 -    -4  -3.88232   GTTCGTATAGAAGAA                 GAAA TCG TTTC                 CTTACCTATTGAAGA  57 355
      CP0435 NONE
      CP0434 NONE
      CP0433 NONE
      CP0432 NONE
      CP0431  468395 ..  468405 -    -4  -3.71672   CTCTATGAAAAGGAA                 TCTA TAC TAGA                 GCTTTTCGAATATAT  55 175
      CP0430  468070 ..  468087 -  -2.1  -2.86117   ATACTTAAGTTAAAT             TAAAAAT TTTT ACTTTTA              GCTCTTTCGAGAACT  41 7
      CP0429  466248 ..  466262 -  -2.2  -5.61881   TTTTAAAAATAAAAA               TAACTA ATT TAATTA               AACGTTTAATAGAAT  78 51
      CP0428  464699 ..  464710 -    -3  -5.31275   CTTTAGTAGAAAAAA                TTTC TGAG GAAA                 TTGCTACGAATGAAG  79 449
      CP0424 NONE
      CP0423 NONE
      CP0422  459631 ..  459643 -  -6.3  -5.00616   TGTCGTGGGAAAAAA                GCTTA TGA TAAGC                GTCGTACGATCATAG  84 71
      CP0419  457721 ..  457735 -  -4.2  -4.07568   TGTTGCGTGCGAAAA               GACCTT CCC AAGGAC               AAAACATAAAGCGCT  59 195
      CP0417 NONE
      CP0410  448102 ..  448118 -  -2.3  -5.05113   TTTAGAGAAATAAAA              TTAAAGC GCT GTTTTAA              TCAATCAGCGAACAT  67 100
      CP0409  447462 ..  447496 -  -3.6  -2.56539   CCTAAGGGATAAGAG     TTCTTAGGCGACTT TATTGCT AAGTCGCCTGTAAA     ATTTATTTTTTAATT  45 39
      CP0408  445710 ..  445737 - -12.8  -6.11243   AGTTAATAAAAAAAA        TCCCTACCCACT AAAA AGCAGGTAGGGA         TCAACAAGAGTAAGA 100 50
      CP0407  444358 ..  444374 -  -8.7   -2.8934   TTGCAAATGATCAGA              CTCCCCT TAT AGGGAAG              ATCGTATAGGGAGAC  69 15
      CP0406 NONE
      CP0405  442678 ..  442689 -    -3  -4.13767   TTTCTTATTCCAAAA                TAGA AATC TCTA                 ACCTATCAGCAGGGA  57 23
      CP0399  437289 ..  437316 -  -3.4  -5.95286   AGTAAAAATAAAAAA        TCTCGAGAAGACC CTA GGTAG-CTCGAGA        TTTAGTTCACCACTA  89 86
      CP0396  433877 ..  433891 -  -7.1  -2.55446   CACAAAGTGATGAAG               GAGCC GGAAT GGCTC               TTGAAGAGAGAATCC  60 228
      CP0393  430676 ..  430693 -  -4.1  -3.45945   TGTAGCCATAATTAA             GGAATTC ACCT GAGTTCC              TTTAAATTATATCTC  53 288
      CP0392  429286 ..  429296 -    -4  -2.79831   TTAATTTTTATTAGA                 GAAT AAA ATTC                 TATATTTTCTTTTGT  46 379
      CP0391  428257 ..  428279 -  -8.4  -3.75824   TAGTTCATAAGAGAA           CTCTAAGTGG GTG CCACACAGAG           TTTTTTCTCCACTTG  75 500
      CP0390 NONE
    CP0389.1 NONE
      CP0389  426957 ..  426971 -  -2.9  -2.56124   CCTATTGAAATAGAT               CTTTT TAGTT AAAAG               GGACCATAAGTAGCT  41 15
      CP0388  425474 ..  425503 -  -5.2  -3.83347   ATATTTTAAATAGAA       GTTGTTTATTTA AAATAA TAAATAGACAAC        ATTTTCACTTTAAAA  61 154
      CP0387  424159 ..  424174 -  -4.8  -4.52803   TAGAAAGTTAGAAAA              GATTTT TTAA AAAATC               TTCTATGTTTTGGAT  69 133
      CP0386  423596 ..  423618 -  -9.2   -3.6053   TGTTTTACAAATTAA           TCTCCTACTA AAA TAGGAGGAGA           CACTCTCATATTTTC  80 98
      CP0385 NONE
      CP0384  422959 ..  422977 -    -3    -4.128   ATTTTCAGAGAGAAA             CGACGACC TTG GATGGCCG             AGTGTTTCAGGCCAT  57 94
      CP0383 NONE
      CP0382  420189 ..  420201 -  -6.3  -2.57211   ATGTTCTTCTAGAAG                CTAAG GTC CTTAG                GGGAAAGGAAAAGAA  56 57
      CP0381  419511 ..  419523 -  -6.3  -3.30124   CTTTAGCTGTGACAA                CCTTA AAT TAAGG                ACCCTTCTTTAGATG  61 81
      CP0380  418873 ..  418887 -   -10  -3.87815   TCTGATTCTCATAAA               GGCTCT TTT AGAGCC               TTTTCAGATTTTTTA  83 38
      CP0377 NONE
      CP0376 NONE
      CP0374  410913 ..  410938 -  -3.9  -3.75669   AAGTCGATAAAAAAG         GCAGCGACCTC CAAA GAGGTATCTAC          TTCAGTATGTATAGA  56 417
      CP0367  403521 ..  403544 -  -5.4  -3.05536   AAAGTACCTTGAAGA          GCTAGATAAAG AAG CTCTATCT-GC          TTGCATCATTCTAGA  52 355
      CP0363 NONE
      CP0362 NONE
      CP0361 NONE
      CP0360  397848 ..  397862 -  -4.2  -3.13403   GGGTGTTGATGAAGA               GTTGAC CCT GGCAAC               ACTCAGGTTTTCTTT  49 182
      CP0357  395466 ..  395476 -  -5.4   -4.2711   ATAAAAACAAGCAAA                 GAGA CCG TCTC                 AGTTTTAGTTTAGAA  66 43
      CP0356 NONE
      CP0355  393634 ..  393656 -  -2.6  -2.70923   GCTGAAGATTACAAG           CCGGTCTC GATTGAA GAGGCCGA           TCGCCTTTGGGAGCT  41 257
      CP0349  388004 ..  388037 -  -3.9  -3.68222   CTGGAACGCCAAGAA     GCACTGACTTCAGTCG CGA CGA-TGACGTTAATGC     GCTGGCCCTTTGACT  53 317
      CP0346  386563 ..  386581 -  -3.1  -3.46647   GTCATTTAGGAAATA             CTCCAAG TTGTT CCTAGAG             CCTGCATCATTGCTG  48 57
      CP0345 NONE
      CP0344 NONE
      CP0343 NONE
      CP0342  383469 ..  383485 - -10.9  -3.68073   TACTGTATGGAATAA              CCTTACC TGT GGTAAGG              ATATGGAGGAGGAGG  89 488
      CP0332 NONE
      CP0331 NONE
      CP0330  371622 ..  371641 -  -2.2  -3.81488   CTTTCCCAAATACAA            TCGACCCAT CCC ATGAGT-GA            TGGCGAGAAAATCTC  50 361
        dnaA  370216 ..  370226 -  -2.4  -3.08679   CTGTTCTACGGAACA                 TGGG ACA CCCC                 CTAAATTAACCAACA  42 31
      CP0328  369532 ..  369547 -  -4.7  -5.26155   AGACAAATAGAAAAA              CTTCC TAAAGG GGAAG               GTATCTGCTTTTTGT  82 107
      CP0326 NONE
      CP0325 NONE
      CP0324 NONE
      CP0323  365081 ..  365109 -  -6.8  -3.98236   AAAGTTCACTAGAAA       CTCGACTCTAGGA AAGT TCCTAGAGA-GAG        CGACGCTGCGTTCGT  69 16
      CP0316  356811 ..  356824 -  -2.4  -2.93723   GTTTTATCAAGGAGA               TACC TGCCTT GGTA                GTGGAGTTATCGACG  42 44
      CP0314 NONE
      CP0313  354436 ..  354454 -  -6.8  -2.84051   TTAGGGGGATGAAAG             GACTAGAA TTT TTCTAATC             AGCAATCGAACAAAA  58 24
      CP0312  353260 ..  353277 -  -5.6  -3.83323   TTTAGACAATCGAAA             TTCCTG AAAAGG CAGGAA              AATGAGAGACACAAG  61 103
      CP0311 NONE
      CP0310  350941 ..  350969 -    -6  -4.72272   GCTTTTTATCAAAAA        TACTCCCATAGC ATGTG GCTTTAGGAGCA        TGGTGCACCAATAGA  77 270
      CP0309  347050 ..  347091 -  -5.5  -4.84359   TCATCTTTATAAAAA GTATGTTTTTCTAAGATTCT CGG AGAATCTTAGAAAGA-ATAA CGAGTTCCACAGTTT  77 13
      CP0308 NONE
      CP0307  341137 ..  341162 - -14.9  -3.78934   GGGTTTTTATAAGAA         TTCCTCCCTAA AAGT TTAGGGAGGAA          AGTAGGAACTAGAAT 100 34
      CP0306  338020 ..  338053 - -13.1  -3.05844   CTTTGGATTCTAAGA     CGGGCGGAGTTCGTG AGAT CACGTACTCTGCCCA      TTCTTTCTTGTGATC  88 207
      CP0304  336374 ..  336403 - -16.5  -2.56773   TTAAAAAGGCAAGAG       GGCAGAGTTCGTG AGGT CACGTACTCTGCC        TTTCTTGTTACAAAC 100 242
      CP0302  330496 ..  330516 - -11.2  -4.53607   AAAAGTATGAGAAAA            CTCCCTAG AAGAA CTAGGGAG            TTTTAGCAATCTAGA 100 36
      CP0301  328647 ..  328676 - -13.7  -2.87683   ACATGTGTGCATAGA       GGGACCTATCTCT GAAT ACAGATAGGTCCC        AAAATCTTCTTAAAG  89 74
      CP0300 NONE
      CP0299  325400 ..  325411 -  -5.8   -4.4572   AAGATTTGAAAGAAA                GAGG CATG CCTC                 AACCCTGTCGTTAAA  72 47
      CP0298  322449 ..  322467 - -11.8  -4.52589   CGGGGCTACAGAAAA             CTCTAAGC AGA GCTTAGAG             TTTTAAAATGTGGAT 100 28
      CP0286 NONE
      CP0285  301800 ..  301818 -  -7.5  -3.00525   CGTGTGGAAAGCAGA             GATGTCT TTTCT AGACATC             TGACAAGAGGCGAGG  66 357
      CP0283  295783 ..  295794 -    -3  -3.25079   CAAGACCCGAGAATA                CATT GACT AATG                 TTTCGCTTAGAGTGA  47 414
      CP0271 NONE
      CP0270  275631 ..  275645 -  -4.4  -5.11063   ACTATTCAATAAAAA               TATTTA TAT TAAATA               TAATAAAACAAAATT  76 139
      CP0269  274911 ..  274921 -  -5.4  -3.86015   TATTGGTTTTACAAA                 CATC GTA GATG                 TCTTGATTTTAAGCT  61 458
      CP0264  268006 ..  268017 -  -5.8  -2.52464   GGGGTGCGGAACTCA                GACC TTTT GGTC                 TGAGAGAAGGAAATC  52 258
      CP0262  266394 ..  266407 -  -5.3  -2.76315   CTAAGACGGGGAAAG               CTTCT TTAG AGAAG                AAGGTCAAAGGCATT  50 397
      CP0259 NONE
      CP0258  263706 ..  263722 -  -5.9  -3.56862   AGAAACTTCTCGAAA              GAAAAAG TTT CTTCTTC              CTAACAGAGTTCAAG  59 74
      CP0254  259162 ..  259188 -  -3.1  -2.80959   GAAGGTCAAGAGAAT         TTAGCACTC GAATTGAAT GAATGCTAA         CTTTTTTACGAGGAG  44 57
      CP0253 NONE
      CP0252 NONE
        dnaK  255315 ..  255342 - -12.8  -2.66274   CTGTTTATAAGGAAG        TTTCCCATCCTC TTAT GAGGATGGGAAT         AGAGAAACTTAAATT  91 52
      CP0249 NONE
      CP0248 NONE
      CP0247  251446 ..  251458 -  -4.9  -3.59202   GATGTCGAGACATAA                TTCTA CTC TAGAA                ATTAACCTATTTTCG  57 309
      CP0246  251261 ..  251273 -  -4.1  -3.91911   GTCACGCGAATGAAA                TTCCC ATA GAGAA                AAACAAACTTATTTT  59 34
      CP0245 NONE
      CP0244 NONE
      CP0243  249083 ..  249096 -  -2.4  -2.53613   ATCATATACTAACAG               TGAG GTTTTT CTCA                ATCCCCGTCTTTGTT  39 23
      CP0242  247150 ..  247162 -  -3.4  -4.35483   TGTCATCATAAGAAA                TCCT TAGAT AGGA                TAGTTTCTTAATTTA  60 33
      CP0241 NONE
      CP0240 NONE
      CP0239 NONE
      CP0238  243980 ..  243996 -  -6.5  -3.17392   GAGCCTGGAATCGAA              GGTTGGT ATG ACCATCC              TGATCAAGCTGGAGA  57 430
      CP0231  236869 ..  236879 -  -2.6  -3.04604   AGAAGCCATAAACTA                 TTAA AAA TTAA                 GTTTTTTTCGGAGCA  43 73
      CP0230 NONE
      CP0229  235292 ..  235304 -  -4.1  -3.61398   TTGTTCCTGTAAGAA                CACTT CCA AAGCG                CATTTAATCATTTTT  55 124
      CP0228  233929 ..  233948 -  -7.2  -3.29144   GGATTCTGTCTATAA            GATAGCTC TTGC GAACTATC             CTAAGGGCAACCATT  65 376
      CP0219 NONE
      CP0218 NONE
        lspA  225245 ..  225255 -    -4  -3.22102   AGACGGTTCATAACA                 GTTT TAA AAAC                 ATATCTTAGCTTCTC  49 56
      CP0216  223839 ..  223852 -  -2.5  -2.53213   TAATCTTTTAATTTA               TTAAT AAAA ATTAA                AACTTCTTATCTCAT  41 64
      CP0215 NONE
      CP0214  223052 ..  223071 -  -2.8  -3.00774   TATCTCAATCATACA            GAGCTTCT TAAT AGCAACTC             TAATCTTTGTCGTCG  43 25
      CP0213  219974 ..  220000 -    -8  -5.31456   GCAAGGGATAAAAAA         GCGCGTGTTT GAATGAT AACCACGCGC         TTTTTAAGTCTTCTT  90 62
      CP0212  214624 ..  214642 -  -7.4  -2.71364   CGAGTGGCTTAAGGA             GCACGCTT GGA AAGCGTGT             GTGCGTTAACGCGTA  63 103
      CP0211 NONE
      CP0210 NONE
      CP0209  211683 ..  211709 -    -8  -4.72272   CGTTTGTATCAAAAA         CCCTGGATTATC GCT GACATTCCAGGA         ATCATTGAAGGAGCT  86 295
        ispF  209164 ..  209179 -  -4.8  -4.49337   GAAGAGGAAGGAAAA              CTAAAA CTCT TTTTAG               CCTTCTCAAGAGAGA  68 240
      CP0198 NONE
      CP0197  201279 ..  201299 -  -5.4  -3.32963   ACGTTCATCTCACAA            GCATCCTA GAACT TGGGATGC            TACTTTCCACGTACG  55 67
      CP0194  198552 ..  198575 -  -3.8  -3.71378   GATGGCAGATGCAAA          CAGTAAGGAG AGTT CTCTTAACTG           TTTACTTAAATTGAT  55 71
      CP0191  197400 ..  197425 -  -5.6  -4.42386   TGTGTATGCAGAAAA         GCTT-TTAGGA GGCGT TCCTAAGAAGC         TCGCTGCAACTGTGG  73 255
      CP0184  185481 ..  185496 -    -4  -2.64912   GGCGTAAGTCACAAT              TCGTTC TCAG GAACAA               CGTTTCGAACCTATT  45 61
      CP0183 NONE
      CP0182  183773 ..  183783 -  -2.6  -3.14963   GTGATAATCATCCAA                 TAAA CTC TTTA                 GATTGGGTTATGAGC  45 7
      CP0181 NONE
      CP0180 NONE
      CP0179  180740 ..  180757 -  -5.5  -3.06312   AAATTGGGTAGGCAA             GCTCAGA AGCC TCGGAGC              TAAAATTCAGATCTT  52 61
      CP0177  176891 ..  176907 -  -7.3  -2.56271   CGTCTACCACAACAT              GTCCTAA GTT TCAGGAC              CTCGTATTTTAGCTA  60 84
      CP0171  173326 ..  173339 -  -3.9   -2.7634   AACTCCATTTTAAAT               TAAAG ATCA CTTTA                TATCCCCGCCCTAAA  45 113
      CP0170 NONE
        ispD NONE
      CP0168  170317 ..  170329 -  -3.5  -4.23674   CCTTAGGAACAGAAA                TTTTT AGC AAAAA                GTTTATAGAACAATA  60 485
      CP0166  169307 ..  169323 -  -3.7  -3.04263   ACCTTATTGCTAAGA              GTAGATT TTG AGTCTAC              CGCGTCTACCATTCC  47 107
      CP0165 NONE
      CP0164  167729 ..  167739 -  -5.4  -4.84492   TCAAGGATAAGAAAA                 CATC GTA GATG                 ATCTTTGAGAACCCT  77 70
      CP0162  164386 ..  164397 -  -3.6  -5.51353   GAAAAACAAGAAAAA                CCCC TAGA GGAG                 ATCAAGCTAAAGCGA  79 27
      CP0161 NONE
      CP0160 NONE
        recO  162113 ..  162134 -  -5.9  -4.28361   TGAATTCTAGGAAAA           CACACCTTT TTTC AAAGGTTTG            GTGCAGCGGTACCTT  72 78
      CP0157 NONE
      CP0156  159901 ..  159915 -  -2.8  -3.14881   GAATTTTGTGATGAA               GATCTT GAG AAGGTC               ATCCGCCTGATGCCT  44 231
        pheT NONE
      CP0153 NONE
      CP0152  155065 ..  155077 -  -3.3  -2.62263   ATCGCTCTGATAGGA                GACGG AGT CCGTG                ATGCTTTAGATCCCC  42 73
      CP0144  146260 ..  146274 -  -4.2  -3.66666   TTCAAAACCCTTAAA               CGCAGA TGG TTTGCG               GCTTGCAATACTGAA  54 148
      CP0138  141404 ..  141415 -  -2.2  -4.54821   AGTGGAACTAGAAAA                GAAG AACT CCTC                 TATCATCCTAGTGAA  60 206
      CP0131  131400 ..  131412 -  -4.1   -4.1891   GGGTTTTAAGACAAA                TCGGA TTG TCCAA                TCTACTTGACTCTGA  62 58
      CP0130 NONE
      CP0129  128416 ..  128437 -  -4.4  -3.92373   TATGGGAGCTACAAA           TCCTGCAG AAGCTG CTTCAGGA            ACCATTCGAGCTAAG  59 160
      CP0091  103152 ..  103165 -  -3.1  -4.15222   ATTCTTCTCAAGAAA               CCCTA TTAC TAGGA                ACTGAGTTAGGACAA  58 394
      CP0088  101697 ..  101723 -  -5.2   -4.4715   TGGTAAGGCAGAAAA         CCGTAGCATT GCAAAAG AATCCTACGG         TTTAATATTGCAGCG  71 46
      CP0082 NONE
      CP0081   91205 ..   91217 -  -3.3  -4.56597   GTGTGGTTGCAAAAA                CCACG TCA CGCAG                CCGTGTTCCCTGCGC  63 283
      CP0079   89392 ..   89414 -  -3.5  -3.54935   TAAATCGTGCCTAAA           GAAAACAAT CTCAT ATTGATTTC           TATCTTAGGAAGTAT  50 30
      CP0078 NONE
      CP0077   88256 ..   88268 -  -7.7  -3.04404   CTATGAACCAGAAAT                GGCTT TCG AAGCC                TCTGGACAATACAAT  62 142
      CP0075   86380 ..   86396 -  -5.2  -3.60782   AAAGAGAGGAGAGAA              TCCTTT TTAGG AAAGGA              TATCTGAGCATAACT  59 162
      CP0074   86017 ..   86032 - -10.4  -3.22076   AAAATCTAGAATAGA              GGCGCT GTAG AGCGCC               CGAATCTTTCAAAAG  83 111
      CP0065 NONE
      CP0064 NONE
      CP0063   74355 ..   74376 -  -3.7  -4.12188   TCAGGATCTTCAAAA           GTTGG-AAGC TTG GCTTTCCAGC           CATGGGACACTCAGT  60 36
      CP0061   73028 ..   73040 -  -3.3   -3.6053   TTTTGCATAAAGGAA                CGACA GTT TGGCG                TTGAAAATCTATAAG  50 349
      CP0059   72206 ..   72217 -  -4.4   -2.6696   AACTATGAGCATAAG                GCTT TAAG AAGC                 AGGGTCAATATCTTC  47 175
      CP0058   70987 ..   71006 -  -3.6  -3.76224   CCTGCACCTATGAAA            TTTGAAGC TGGG ACTCCAAA             TATTGCTGGAGTTTT  56 463
      CP0051   60143 ..   60167 -  -9.4  -3.96327   AGCTCTGAGCATAAA          TCAGAGCCTA ACATG TAGACTCTGA          TAACAAGGTGAGGAG  85 58
      CP0050 NONE
         tsf NONE
      CP0048 NONE
         frr   56506 ..   56526 -  -3.9  -3.16742   GTTAAGTTCCATTAA            GCTCGGTAC TCA GTACATAGC            AAAAATAGAACTAAG  49 360
      CP0046 NONE
      CP0045   54832 ..   54846 -    -5   -3.2614   CAGTTGGTAGAGCAA               CACATT CGT AACGTG               TAGGTCGTCGGTTCG  54 89
      CP0031 NONE
      CP0030   36671 ..   36689 -  -3.2  -4.03413   AGTTTTTTAGATAAA             CTTAGTTT TTT AAATTAAG             GTTTGTTGTTTCAAG  55 16
      CP0029 NONE
      CP0028   35774 ..   35784 -  -2.6  -3.41125   CTTAGACACTTAGAA                 TTTT TCA AAAA                 TAATTTAATGAGTCT  47 197
      CP0027 NONE
      CP0026   34328 ..   34344 -  -9.5  -2.89447   TTTCAATGAGAAGTA              CTTAAGC TAG GCTTAAG              GCTACTTTTCTTCCA  73 27
      CP0025 NONE
      CP0024 NONE
      CP0023   31778 ..   31796 -  -2.4  -3.68827   GAGCGAGGAGTCAAA             CCAGGA GTCACTA TCCTAG             AAGAAGATGGCTTTG  49 108
      CP0019   25353 ..   25386 -  -4.7  -4.86902   TAAAGGAGAAGAAAA     GATCCTTTAGGAGCTC TAA AAACTCCTAA-GGATG     CAATTAGTTGGAATA  75 29
      CP0015   19656 ..   19669 -  -3.8  -3.45634   TTGAACAAAACCGAA               TGCG CAGTAT CGCA                ATAATACAGAAAAAA  51 178
      CP0014   18519 ..   18542 -  -7.5  -4.37092   ATCTTTTCTAGAAAA          CGCCA-ACTG TATAT CAGTATGGCG          TTTTTTTTGATTTCA  81 89
      CP0012   16677 ..   16689 -  -4.1  -4.10953   AGGTATTAAATCAAA                CAACA ACT TGCTG                ATTCACTGTTTTCGC  62 3
      CP0008 NONE
      CP0007    7581 ..    7597 -  -5.1  -4.30014   GTCACCAAGGTAAAA              GCTCC TCGTGAT GGAGC              CTGTACTTTCAAGAT  68 115
      CP0003    2641 ..    2651 -  -6.8  -3.39955   AAATTTAAAAGGGAA                 GTCC CTT GGAC                 TCTGTCCTTGGGTGT  62 68
      CP0002    1086 ..    1098 -  -2.7  -4.03234   GGTTGGTTAGATAAA                GAAAC ACT ATTTC                ATGAGTCTTTGATAG  54 147
