# Supplementary material for: Rapid, accurate, computational discovery of Rho-independent transcription terminators illuminates their relationship to DNA uptake
Source: Genome Biol. 2007 Feb 21;8(2):R22. doi: 10.1186/gb-2007-8-2-r22 (PMC1852404; doi:10.1186/gb-2007-8-2-r22)
Supplement: Additional data file 4 — Best terminators found downstream of each of the genes of the 343 organisms studied. [file gb-2007-8-2-r22-S4.zip › Chlamydophila_pneumoniae_CWL029.bag]

        gatC NONE
        gatA NONE
        gatB    3874 ..    3899 + -11.3  -5.72616   TAAAAAATCATAAAA         GCATGTTAGAG ATCT TTCTAACATGC          TTTTTTTATCTAAAT 100 63
       pmp_1    7032 ..    7054 + -12.8  -4.41158   CTCGTATCACCTCAG           CCCCTAGAGA CAT TCTTTAGGGG           TTCTTTATTTGTCTA 100 162
     CPn0007   10814 ..   10834 +  -2.4  -4.51812   TCAACTACCCCCCCC            CCCCCCGA CGCTC TCTAGGGG            TTTCTTGTTCTAAAC  59 340
     CPn0008 NONE
     CPn0009   13361 ..   13377 +  -6.5  -2.78523   GCTACCCCCCCCCCC              CCCAACA CTC TGTAGGG              TCGATTTCTTCTCCA  58 264
     CPn0010 NONE
   CPn0010.1   15743 ..   15763 +  -9.1  -3.00766   TAATCGTGAGGACCA            TTCCTAGAA CTA TTCTAGGAG            TCTATGTGCACTATT  74 19
     CPn0011 NONE
     CPn0012   18275 ..   18294 +  -7.9  -4.10791   TTCCATTTCTCTAGG            GATCCTC TTAGCT GAGGATC             TTCTTTGTACCTCTT  78 85
       pmp_2   21135 ..   21164 + -10.1  -3.37056   TTCGATGCTATTTTT       CCATGGCTATTTT TAAA ATGATAGCCATGG        TTATAGATACGTAGT  81 51
       gcp_1   44537 ..   44549 +  -3.5   -5.2166   GTATTTTTTGATTTG                TATTT TCT AAATA                TTTTTTACATTGTTG  74 30
        rs21   44865 ..   44883 +  -5.2  -3.35371   CTAAATCTAAGGCTG             CGGCTAAG TAT CGTAGTCG             TTAATTGGCAATGTC  57 3
        dnaJ NONE
   pdhA/pdhB   48513 ..   48523 +  -6.8  -5.30155   ATCTTTCAATGTAAT                 TGCG CGG CGCA                 TTTTTTCCTTAATGA  89 364
     CPn0036 NONE
        ptsH NONE
        ptsI   54284 ..   54307 +  -3.2  -3.91564   GAAATATTGATCTTT          CCTCTCATGAA ATT TTC-TAAGAGG          TTCTTGCTTATTGTC  55 475
     CPn0041 NONE
     CPn0042   58400 ..   58410 +    -4  -3.80026   TATATTAGTGGCTGA                 GTTA GTT TAAC                 TTATGTGTTTGATTC  55 240
     CPn0043 NONE
     CPn0044   60839 ..   60865 +  -8.9   -3.5332   GAAGATCGTTCCTAG        CACAACTC-TAG AAAC CTATGAGTTGTG         TTGCTTTAAAAATTT  77 83
     CPn0045 NONE
     CPn0046   63375 ..   63386 +    -3  -3.92143   GAGGAAGGTCGCAGC                TGAA GGCT TTCA                 TTTGTAGACATTTTA  55 134
     CPn0047   63633 ..   63662 +  -8.7  -4.46155   AGGTAAAACTACAGA       CTTCCTCTCATAA ATGG TTGTGAGACGAAG        TTTTCTAAGTGTGTG  89 3
        yqfF   65794 ..   65809 +  -2.6  -2.55015   CCAAACCCTCTATAG              GAGGAAC TTA GTT-CTC              TAGATTACGTGGCGT  41 15
     CPn0051   67354 ..   67380 +  -8.8   -2.5805   TCCATTTACCTGCGT         GATCCTTGGC TGTAATT GCTAAGGATC         CTTGTAGGGCATGGT  66 265
     CPn0055   70932 ..   70944 +  -3.4  -4.49556   GAGTTCCTGAAACTA                TCCT TACAT AGGA                TTTCTTTAATGAAAG  62 364
        mrsA   72817 ..   72833 +    -8  -2.92618   TCTCCTTCAGAATAA              GGCCTT CTTTC AAGGCC              ATTGTTGTATCCGAA  67 93
        sodM   73584 ..   73594 +    -4  -3.54489   TGATTTTAATTGCAG                 TGTT AAT AACA                 TTAATTTAAAATTGC  52 52
        accD NONE
         dut NONE
      ptsN_1 NONE
      ptsN_2   76194 ..   76206 +  -3.4  -2.50935   TACGTTAAGGAATGG                GAGT CCCAA ACTC                ATTAATAGCTAGAGT  42 8
     CPn0062   77732 ..   77756 +  -2.2   -4.2828   TAGCTCTACCCAAAA          TCTTAGATAG CCTTC TTATCTATGA          TTTTAGTGGGTAGAG  57 64
     CPn0063   78328 ..   78338 +  -2.6  -2.67245   TACATTTAATAAAAG                 TATA ATG TATA                 ATTAGTTATGACTAA  41 83
     CPn0064   78829 ..   78843 +  -2.2  -5.27938   TATTTTCTAAGAGTT               TTTTAA TTA TTAAGA               TTTTTATTTAAAAAT  70 275
     CPn0065   80718 ..   80732 +  -6.4  -2.63041   AGCTCTTTCTAGACA               GGATCT CTA AGGTCC               TAAATTCATGTTTTC  57 89
     CPn0066   82838 ..   82863 + -10.7  -3.27382   TCGTTGACATTAAAA         CCAAATAAAAA CATG TTTTTATTTGG          TCTATTCTGTTAAAA  86 205
     CPn0067   84288 ..   84319 + -10.4  -3.13164   GAGGAGAGATCAAAA      GAAAATGTTCCA AGATGTTA TGGAACATTTTC       TCTCTAGTTTATTTT  80 257
     CPn0069   87470 ..   87484 +  -4.2  -3.35679   CGGACAGGATTTGAA               CCTGTG ACC TACGGG               TTATGAGTCCGCAGC  53 406
        infA   89559 ..   89570 +  -4.4  -2.90405   AACAAAAGCTAGGGT                TGTC TACA GACA                 TCGTTAATTATATTT  48 7
         tuf   90968 ..   90991 +   -14  -4.46155   GCTTAAAAATGAATT          TCGCGATGAT TTTC ATCATCGCGA           TTTTCTGGGTGTGTA 100 35
        secE NONE
        nusG   91971 ..   91986 +  -5.4  -2.91264   TTTTTCGTTTCTTAC              CCTCTG TTTG TAGAGG               TGTCTCAGTGCAAAG  52 90
        rplK NONE
         rl1 NONE
        rplJ NONE
         rl7   94131 ..   94160 + -13.9  -5.52079   GGACTGTAATTTGTA       GAAAAGAAAAATC GAAA GATTTTTCTTTTC        TTTTTCTTTTCATGT 100 32
        rpoB NONE
        rpoC  102239 ..  102282 +  -4.9  -6.09888   ACTAGGTGACACAGT C-TT-TTATCAAGGAGGTTAT GTTT ACAACCTCCTTGATAGGAATG TTTTTTTTGTTAACG  93 40
         tal  103312 ..  103323 +    -3  -2.52795   TGCTGCAGAAGGTGC                GTAA TTGC TTAC                 TAAATTAAGCCGGTT  42 22
     CPn0084  103785 ..  103795 +  -5.4  -4.59853   TTTTCGTTTTGCAGA                 GCTT CCA AAGC                 TTTTTCAAGGATTGC  71 56
        atpE  105518 ..  105530 +  -6.3   -2.8478   TCGTGAAATGATTTT                TCAAG GAT CTTGA                CTTTAATAAAGTCAT  58 13
     CPn0087 NONE
        atpA NONE
        atpB NONE
        atpD NONE
        atpI  112051 ..  112061 +    -4  -3.22448   GATAATAATTCAATA                 GTTT GAT AAAC                 TTCCCTTGCCTTTAA  49 20
        atpK NONE
     CPn0093 NONE
        valS NONE
     CPn0095  118818 ..  118830 +  -6.3  -3.63515   GTATGGTCTCAGGAT                CTTAG ATT CTAAG                TTCTTAAGAATCGAG  64 50
         pyk  126118 ..  126130 +  -6.3  -5.51046   TCGGGGCCCCTTCGA                CTTCA CCT TGAAG                TTTTTTCTCTCTTTA  91 134
     CPn0099  128092 ..  128114 +    -2  -5.21709   TTGGGCTATAATAGT           CTGAAGAAAA GTA TTTTCTAAAG           TTTTTTCATCTAAAA  71 249
        cydA NONE
        cydB  132633 ..  132657 +  -8.5   -2.9953   TCTAGAAAATGAAGA          GCTTCCATTGG AAT CCTTTGGAAGC          TATCATTATACTTCG  71 144
        phoH  136841 ..  136853 +  -5.5  -2.75268   CATTAAGAGGAGTCC                CCTGG CGT TCAGG                ATTTAGAGGTCGTTG  50 489
        ileS  141812 ..  141836 +  -5.1  -5.00846   GAAACAACTGAAAAA          CCATAAGAA TGGTTAT TTCTTGTGG          TTTTTCTCCTCTTTC  75 51
        rl31  145126 ..  145157 + -17.4  -5.60993   TTCCCATTTATAAAA      CCCATTCTCAGGCT CTCA AGCCCGAGAATGGG       TTTTTTTGTGAGGGC 100 55
        pfrA NONE
        hemK NONE
         ffh NONE
        rs16 NONE
        trmD NONE
        rl19  150503 ..  150527 +  -3.7  -3.01244   TGTCTTATTTTGATT          TTTATAATCTA TAG TAGCTTATGAA          TACTTCTATTTCTGA  47 61
        rnhB NONE
         gmk NONE
     CPn0121 NONE
        metG  153834 ..  153849 +    -4  -4.33582   TGCTAGTCCTGTACA              TCG-GTG TTG CACTCGA              TTATTTCTTGTTGCA  63 133
     CPn0124 NONE
     CPn0125  158674 ..  158694 +  -5.5  -3.16093   TTTCTGTCGCCTATT            CAAGATAAC AGT GTTGTTTTG            TGGTTTTAAATTTAG  55 91
     CPn0126  161539 ..  161554 +    -9  -3.19018   ATTCCGATGAGGTAG              CTCCAG GTAT CTGGAG               TTAGGTTAGGGTGTT  69 476
     CPn0128  163460 ..  163470 +  -2.6  -3.08173   GTAGTGGATAAAGAA                 TTTT TTG AAAA                 TTAGATAGAGTTGGT  44 429
     CPn0131 NONE
     CPn0132  166628 ..  166639 +  -2.2  -3.11291   CCAGGGGTATTGATA                TCGT TAAG ACGG                 TCTTGGAATTGTGGA  43 89
        clpB NONE
     CPn0145  182541 ..  182551 +  -5.4  -3.76492   ATCAAAGTAAGTCTT                 GCTT TCC AAGC                 TTTGGTAGGATTAAA  61 194
     CPn0146 NONE
     CPn0147  183739 ..  183763 +  -8.6  -4.43668   TCCGTTGTTTTAAAA          GAACCTCAAG AATAA CTAGAGGTTC          TTGTTTGTTTATTGC  89 90
     CPn0148 NONE
        dnlJ  187694 ..  187714 +  -4.9  -3.42775   TACAAATCTAATTCA            TTTAGAATA ATT TATTTTAAA            ATTTTCTTAATACAT  55 16
     CPn0150  192516 ..  192545 +  -5.8  -5.77853   CAACTGCAATGAAAA       CCATAGAG-GACT AGGAA AGGCTCTCTATGG       TTTTTTTTCACAATT  93 94
        leuS NONE
        gseA  199493 ..  199523 +  -5.6  -3.14564   TTGTTTTTCAATTTG       GATTTATGTTTTCT CGA AGAAAATAAAGATC       TTCATAACCAAGTAA  54 313
     CPn0163  206421 ..  206435 +  -4.4  -2.63159   GTGAAATAAATAATA               TAAATT AAA AATTTA               TCGCTTAATTGTGTT  47 49
     CPn0164 NONE
     CPn0165  207571 ..  207581 +  -3.2  -3.07935   AGAGGTTTTACTGAT                 GTGT TCT GCAC                 TTAAATCAATGAAAT  45 11
     CPn0166  208059 ..  208073 +  -2.8  -3.14931   AAGATAGGATCTTCA               GTGTAC AGT GTACAG               TTCATAGAGCCTGGC  44 119
     CPn0174  214711 ..  214721 +  -3.2  -3.60419   CTCCCACAGAGTCTC                 CTAG TAC CTGG                 TTATGATTTACAGGT  50 9
     CPn0175 NONE
     CPn0176  216529 ..  216563 + -21.8  -4.13995   CTGTATAAATAGAGT     TAAGACATCCCCTTAA GTT TTAAGGGGATGTCTTA     TTTGCTTTCTAGAGA 100 33
     CPn0186  224107 ..  224136 + -15.3  -6.09133   GACTTCCTTAGAAAA       TAAGCAGTAAAGT TTTA ACTTTACTGCTTA        TTTTTTTTTGAAATG 100 61
     CPn0187  225065 ..  225099 +  -5.4  -2.85379   TTTTTAATTATTTAA    TTAG-GTTTTTTATT AGAATA AATAAAAAACACTAA     ATTCTTGCATTATGT  52 42
     CPn0188 NONE
     CPn0189 NONE
     CPn0190  231285 ..  231308 + -15.4  -2.73875   GATTCTAAAGTATCA          CTACAGCTGC TCTA GCAGCTGTAG           TCCTATTGAGCAGAG 100 33
       gcp_2 NONE
      oppA_1  235841 ..  235857 +  -9.4  -3.04864   TCTTATACTAAACTG              GGTGCC TTTGT GGCACC              TCGTTTCCTTCTGAC  74 78
      oppA_2 NONE
      oppA_3  238879 ..  238909 +  -3.3  -6.09888   CAAATATACCTATTT      CCCCTAGACAAAAG AAGT CTTTGGTA-AGGGG       TTTTTTTTATTGAAG  93 19
      oppA_4  240799 ..  240812 +  -2.5  -3.83154   ATCTTGAAAAGAGAA               TTAAA AATT TTTAA                TTTAAATTATAGTTG  51 75
      oppB_1 NONE
      oppC_1 NONE
        oppD NONE
        oppF  244939 ..  244953 +    -5  -3.78034   ATTAAGAGCTGGGCG               CTTAGG AAC CTTAAG               TTATTCCTATAAATC  59 461
     CPn0203 NONE
     CPn0204 NONE
     CPn0205 NONE
     CPn0206 NONE
        ybhI  248678 ..  248715 + -15.1  -2.80622   TATTTTGTGAAATAT   GAAAGCTAAATCATAGG ACCA CCTGTGATTTAGCCTTC    TGTCATAAGCTCTCT 100 83
      pfkA_2  250898 ..  250914 +  -4.5  -4.14945   TCCCCACTTAACAAA              GTTTTTT ATA AAGAAAC              TTTCATTCTTATTAA  62 318
     CPn0209  251565 ..  251586 +  -4.5  -4.77719   TACTTTTAGCAATTG           CAAACTCAA GCTC TTTAGTTTG            TTTTATTCCCTTTTC  74 315
        ypdP  258878 ..  258892 +  -5.7  -2.92175   TAGAAATGATAGGAA               GGCTA CGATA TAGCC               TATGGTGTATTGGAG  54 321
         tgt  260542 ..  260555 +  -3.9  -3.64703   TTTCAAAAAAATCTG               TAAAG ATTT CTTTA                TTTAGATCACAAAAC  52 92
     CPn0220  261340 ..  261388 + -14.8  -3.78934   CGAAGTACCTATACG TAGCAGCTACTAAGAAAAAAGG AATCC CCACTTCTCTTAGTAGCTGCTA TTATTATAAAAGACG 100 124
     CPn0221  262067 ..  262079 +  -6.3  -2.85257   TTTTCATCCTATTTA                GTTAG GTT CTAAC                ATTCTCTATTTAAAA  58 25
     CPn0222  262880 ..  262890 +  -2.4  -3.32023   ATCTTAAAAAGAAAT                 GACC TAA GGAC                 TGTTAATTATATGGA  44 60
     CPn0223  263351 ..  263361 +  -8.2  -2.81225   ACAACAATTAATCCA                 CGCC TAC GGCG                 TAATTAAATTGTATC  67 40
     CPn0224  263778 ..  263788 +  -5.4   -4.1021   TGCTACGAGGCCTCT                 GGAA CGT TTCC                 TTTATGCTTATAGAG  66 126
     CPn0225 NONE
     CPn0226  265427 ..  265449 +  -4.8   -3.1082   ATCATCATGATCTCC           TTCAACAGCT TGC AGCTGACGAA           TATGTTGAATCGCTC  52 482
     CPn0229  267639 ..  267651 +  -4.8  -4.84539   TTCTTTCTTAGCTTC                GCGT TCGTC ACGC                TTTTCTCTTTGGTTC  74 101
        kdsB NONE
        pyrG NONE
        yggF NONE
         zwf NONE
        devB  276894 ..  276913 +    -2  -2.73681   TGCTGAGATGGTCGA            GAACCTCC ACCA GGAGCTCC             TCCTTGAACTAACTG  41 244
         adk NONE
        ydhO  282491 ..  282512 +  -8.8  -4.56597   CCTAGAAAAAGAAAA           GCCTTTCT GTAATA AGAAAGGC            TTTTTCCAAAAACGA  89 14
     CPn0251 NONE
        ydaO  295079 ..  295090 +    -3   -3.4759   AATATAAATAAGGAA                GTAA AAGT TTAC                 TTGGTTCTCATGAAT  48 68
        surE  295960 ..  295984 +    -8   -4.0031   TAGTCTTTGGTATCA          GAGGTCTTTT TTTAC AAAAGATCTC          TTGTTTAATCGAGAT  79 49
        yqfU  297528 ..  297551 +  -2.4  -4.77567   TCTATAGCTTGAATG          CTATGAGTAT GAAT ATACTCTAAG           TTTTCTTCTGAAAAT  66 414
     CPn0266 NONE
     CPn0267 NONE
     CPn0268  301717 ..  301731 +  -5.7  -3.31144   ATTCCGAGATTCTCC               GCATG GAGGA CATGC               TTCTCCAAATCACCC  57 421
     CPn0271  304823 ..  304847 + -12.3  -3.36837   CAATCTCTGAACTTT          TGCTGTTGTCA ATA TGATAACAGCA          TGTTTCGGAGGTTCT  95 483
        dhnA  316107 ..  316119 +  -2.7  -2.71918   ATTACAATCGCTTAA                CTTTT CAA AGAAG                GTCTTTATGCACTCC  41 26
        xasA  317956 ..  317970 +  -6.4  -3.35046   TTATTGAAGTCTTCT               TGCTGA TCC TCGGCA               TCTTTGGCACAATCC  59 449
        aaaT NONE
     CPn0290 NONE
        incB NONE
        incC NONE
     CPn0293  332900 ..  332930 +    -7  -3.03309   AGTATTACATCTGTG       GTGATATTAAAATC TTT GATTTTAACAACAC       TGATTCTTCTTAAAC  63 199
     CPn0294  333979 ..  333991 +  -6.3   -3.0879   CGGTTACTTAATTAG                TTCTC GAA GAGAA                ATTTTCAAATCCCTT  59 499
        recR  337581 ..  337596 +    -4  -2.85351   GGAAGCAAAAAACCC              GCC-GAA ATA TTCAGGC              TCTAGTCTGAGCACA  46 188
        yaeT  340176 ..  340190 +  -2.8  -4.17048   AAATTAAGGACTTAT               CGAAGG AAA TCTTTG               TTGTTTTCAGAAAAG  55 46
     CPn0301 NONE
        lpxD  341948 ..  341969 +  -6.7  -5.29846   ACGTACTCTTCTTTT           TATCATGAG AATT TTCATGATA            TTTTTATTTAAAATT  89 104
        pdhA NONE
        pdhB NONE
        pdhC  346451 ..  346490 + -15.2   -2.7674   AATCTTTGAACAAAA  AGGACTCTTTCTATAGCT CCTT GGCTATGGAAAGAGTCCC   TGATTCCATCCTGTC 100 42
     CPn0308  349669 ..  349691 +  -7.8   -5.0095   TAGAAATATCTTGAA           TAGCCATG TGAATAT CATGGCTA           TTTTCTTCTATTTTT  95 95
     CPn0312 NONE
        acpS  355369 ..  355379 +  -3.2  -2.62263   CCTAAGAATCTTTCA                 GCAT CTA GTGC                 TGCTATACAACCACT  43 36
         rs1  358742 ..  358774 + -10.2   -3.5754   TGCTGGTAATGCAGA     GGATCGTATTATTTA GTTC TAAATAATACG-TCC      TTAATTTAGCTATTT  86 48
        nusA NONE
        infB NONE
        rbfA NONE
        truB NONE
        ribF  365116 ..  365126 +    -4  -3.88232   TCTTCAATAGGTAAG                 GAAA CGA TTTC                 TTCTTCTATACGAAC  57 355
        yscU NONE
        lcrD NONE
        lcrE NONE
        sycE NONE
        malQ  372878 ..  372888 +    -4  -3.71672   ATATATTCGAAAAGC                 TCTA GTA TAGA                 TTCCTTTTCATAGAG  55 175
        rl28  373196 ..  373213 +  -2.1  -2.86117   AGTTCTCGAAAGAGC             TAAAAGT AAAA ATTTTTA              ATTTAACTTAAGTAT  41 7
     CPn0328  375021 ..  375035 +  -2.2  -5.61881   ATTCTATTAAACGTT               TAATTA AAT TAGTTA               TTTTTATTTTTAAAA  78 51
     CPn0329  376573 ..  376584 +    -3  -5.31275   CTTCATTCGTAGCAA                TTTC CTCA GAAA                 TTTTTTCTACTAAAG  79 449
     CPn0334 NONE
        folD NONE
        yojL  381640 ..  381652 +  -6.3  -5.00616   CTATGATCGTACGAC                GCTTA TCA TAAGC                TTTTTTCCCACGACA  84 71
        dnaN  383548 ..  383562 +  -4.2  -4.07568   AGCGCTTTATGTTTT               GTCCTT GGG AAGGTC               TTTTCGCACGCAACA  59 195
     CPn0350  393701 ..  393735 +  -3.6  -2.56539   AATTAAAAAATAAAT     TTTACAGGCGACTT AGCAATA AAGTCGCCTAAGAA     CTCTTATCCCTTAGG  45 39
       adt_1  395460 ..  395487 + -12.8  -6.11243   TCTTACTCTTGTTGA        TCCCTACCTGCT TTTT AGTGGGTAGGGA         TTTTTTTTATTAACT 100 50
     CPn0352  396823 ..  396839 +  -8.7   -2.8934   GTCTCCCTATACGAT              CTTCCCT ATA AGGGGAG              TCTGATCATTTGCAA  69 15
     CPn0353 NONE
     CPn0354  398508 ..  398519 +    -3  -4.13767   TCCCTGCTGATAGGT                TAGA GATT TCTA                 TTTTGGAATAAGAAA  57 23
        lepA  403881 ..  403908 +  -3.4  -5.95286   TAGTGGTGAACTAAA        TCTCGAG-CTACC TAG GGTCTTCTCGAGA        TTTTTTATTTTTACT  89 86
        fer4  410504 ..  410521 +  -4.1  -3.45945   GAGATATAATTTAAA             GGAACTC AGGT GAATTCC              TTAATTATGGCTACA  53 288
     CPn0365  411901 ..  411911 +    -4  -2.79831   ACAAAAGAAAATATA                 GAAT TTT ATTC                 TCTAATAAAAATTAA  46 379
     CPn0366  412918 ..  412940 +  -8.4  -3.75824   CAAGTGGAGAAAAAA           CTCTGTGTGG CAC CCACTTAGAG           TTCTCTTATGAACTA  75 500
     CPn0367 NONE
     CPn0368  414226 ..  414240 +  -2.9  -2.56124   AGCTACTTATGGTCC               CTTTT AACTA AAAAG               ATCTATTTCAATAGG  41 141
     CPn0369  415694 ..  415723 +  -5.2  -3.83347   TTTTAAAGTGAAAAT       GTTGTCTATTTA TTATTT TAAATAAACAAC        TTCTATTTAAAATAT  61 154
     CPn0370  417023 ..  417038 +  -4.8  -4.52803   ATCCAAAACATAGAA              GATTTT TTAA AAAATC               TTTTCTAACTTTCTA  69 133
     CPn0371  417579 ..  417601 +  -9.2   -3.6053   GAAAATATGAGAGTG           TCTCCTCCTA TTT TAGTAGGAGA           TTAATTTGTAAAACA  80 98
     CPn0372  418220 ..  418238 +    -3    -4.128   ATGGCCTGAAACACT             CGGCCATC CAA GGTCGTCG             TTTCTCTCTGAAAAT  57 241
        gcpE NONE
     CPn0374  420996 ..  421008 +  -6.3  -2.57211   TTCTTTTCCTTTCCC                CTAAG GAC CTTAG                CTTCTAGAAGAACAT  56 57
     CPn0375  421674 ..  421686 +  -6.3  -3.30124   CATCTAAAGAAGGGT                CCTTA ATT TAAGG                TTGTCACAGCTAAAG  61 81
     CPn0376  422310 ..  422324 +   -10  -3.87815   TAAAAAATCTGAAAA               GGCTCT AAA AGAGCC               TTTATGAGAATCAGA  83 38
     CPn0379 NONE
      hemN_1 NONE
        glgX  437653 ..  437676 +  -5.4  -3.05536   TCTAGAATGATGCAA          GC-AGATAGAG CTT CTTTATCTAGC          TCTTCAAGGTACTTT  52 355
         dcd NONE
     CPn0393 NONE
      tlyC_1 NONE
     CPn0395  443335 ..  443349 +  -4.2  -3.13403   AAAGAAAACCTGAGT               GTTGCC AGG GTCAAC               TCTTCATCAACACCC  49 182
     CPn0398  445721 ..  445731 +  -5.4   -4.2711   TTCTAAACTAAAACT                 GAGA CGG TCTC                 TTTGCTTGTTTTTAT  66 43
     CPn0399 NONE
     CPn0400  447541 ..  447563 +  -2.6  -2.70923   AGCTCCCAAAGGCGA           TCGGCCTC TTCAATC GAGACCGG           CTTGTAATCTTCAGC  41 257
        yceC  449783 ..  449793 +  -6.8  -3.33696   AAGATCCTAGAGAAT                 GTGC TCG GCAC                 TTACTTCAAGAAAAA  62 95
        fabI  453160 ..  453193 +  -3.9  -3.68222   AGTCAAAGGGCCAGC     GCATTAACGTCA-TCG TCG CGACTGAAGTCAGTGC     TTCTTGGCGTTCCAG  53 317
     CPn0408  454616 ..  454634 +  -3.1  -3.46647   CAGCAATGATGCAGG             CTCTAGG AACAA CTTGGAG             TATTTCCTAAATGAC  48 57
     CPn0409 NONE
      dnaQ_1 NONE
     CPn0411 NONE
     CPn0412  457712 ..  457728 + -10.9  -3.68073   CCTCCTCCTCCATAT              CCTTACC ACA GGTAAGG              TTATTCCATACAGTA  89 488
     CPn0422 NONE
     CPn0423  469555 ..  469574 +  -2.2  -3.81488   GAGATTTTCTCGCCA            TC-ACTCAT GGG ATGGGTCGA            TTGTATTTGGGAAAG  50 361
        dnaA  470970 ..  470980 +  -2.4  -3.08679   TGTTGGTTAATTTAG                 GGGG TGT CCCA                 TGTTCCGTAGAACAG  42 31
     CPn0425  471649 ..  471664 +  -4.7  -5.26155   ACAAAAAGCAGATAC              CTTCC CCTTTA GGAAG               TTTTTCTATTTGTCT  82 107
        nqr2 NONE
        nqr3 NONE
        nqr4 NONE
        nqr5  476087 ..  476115 +  -6.8  -3.98236   ACGAACGCAGCGTCG       CTC-TCTCTAGGA ACTT TCCTAGAGTCGAG        TTTCTAGTGAACTTT  69 16
        clpC  484372 ..  484385 +  -2.4  -2.93723   CGTCGATAACTCCAC               TACC AAGGCA GGTA                TCTCCTTGATAAAAC  42 44
     CPn0439 NONE
     CPn0440  486742 ..  486760 +  -6.8  -2.84051   TTTTGTTCGATTGCT             GATTAGAA AAA TTCTAGTC             CTTTCATCCCCCTAA  58 24
     CPn0441  487919 ..  487936 +  -5.6  -3.83323   CTTGTGTCTCTCATT             TTCCTG CCTTTT CAGGAA              TTTCGATTGTCTAAA  61 103
     CPn0442 NONE
     CPn0443  490227 ..  490255 +    -6  -4.72272   TCTATTGGTGCACCA        TGCTCCTAAAGC CACAT GCTATGGGAGTA        TTTTTGATAAAAAGC  77 270
       pmp_6  494498 ..  494539 +  -5.5  -4.84359   AAACTGTGGAACTCG TTAT-TCTTTCTAAGATTCT CCG AGAATCTTAGAAAAACATAC TTTTTATAAAGATGA  77 13
       pmp_7 NONE
       pmp_8  500427 ..  500452 + -14.9  -3.78934   ATTCTAGTTCCTACT         TTCCTCCCTAA ACTT TTAGGGAGGAA          TTCTTATAAAAACCC 100 34
       pmp_9  503536 ..  503569 + -17.5  -3.05844   GATCACAAGAAAGAA     TGGGCAGAGTACGTG ATCT CACGAACTCTGCCCG      TCTTAGAATCCAAAG 100 207
      pmp_11  511072 ..  511092 + -11.2  -4.53607   TCTAGATTGCTAAAA            CTCCCTAG TTCTT CTAGGGAG            TTTTCTCATACTTTT 100 36
      pmp_12  512912 ..  512941 + -13.7  -2.87683   CTTTAAGAAGATTTT       GGGACCTATCTGT ATTC AGAGATAGGTCCC        TCTATGCACACATGT  89 74
      pmp_13  516177 ..  516188 +  -5.8   -4.4572   TTTAACGACAGGGTT                GAGG CATG CCTC                 TTTCTTTCAAATCTT  72 47
      pmp_14  519121 ..  519139 + -11.8  -4.52589   ATCCACATTTTAAAA             CTCTAAGC TCT GCTTAGAG             TTTTCTGTAGCCCCG 100 28
      pmp_15 NONE
      pmp_16  539769 ..  539787 +  -7.5  -3.00525   CCTCGCCTCTTGTCA             GATGTCT AGAAA AGACATC             TCTGCTTTCCACACG  66 357
    pmp_17.3 NONE
      pmp_18  545793 ..  545804 +    -3  -3.25079   TCACTCTAAGCGAAA                CATT AGTC AATG                 TATTCTCGGGTCTTG  47 414
     CPn0483 NONE
        aroG  565941 ..  565955 +  -4.4  -5.11063   AATTTTGTTTTATTA               TATTTA ATA TAAATA               TTTTTATTGAATAGT  76 139
     CPn0485  566665 ..  566675 +  -5.4  -3.86015   AGCTTAAAATCAAGA                 CATC TAC GATG                 TTTGTAAAACCAATA  61 458
     CPn0490  573569 ..  573580 +  -5.8  -2.52464   GATTTCCTTCTCTCA                GACC AAAA GGTC                 TGAGTTCCGCACCCC  52 258
     CPn0492  575179 ..  575192 +  -5.3  -2.76315   AATGCCTTTGACCTT               CTTCT CTAA AGAAG                CTTTCCCCGTCTTAG  50 397
        aspC NONE
     CPn0496  577864 ..  577880 +  -5.9  -3.56862   CTTGAACTCTGTTAG              GAAGAAG AAA CTTTTTC              TTTCGAGAAGTTTCT  59 74
        proS  582397 ..  582423 +  -3.1  -2.80959   CTCCTCGTAAAAAAG         TTAGCATTC ATTCAATTC GAGTGCTAA         ATTCTCTTGACCTTC  44 57
        hrcA NONE
        grpE NONE
        dnaK  586243 ..  586270 + -12.8  -2.66274   AATTTAAGTTTCTCT        ATTCCCATCCTC ATAA GAGGATGGGAAA         CTTCCTTATAAACAG  86 52
        vacB NONE
     CPn0505  589100 ..  589110 +  -2.6   -2.7555   AGATTCGGGAAAAGT                 TTTA TCT TAAA                 TAATCTTAAGCTGTA  41 16
     CPn0506 NONE
     CPn0507  590127 ..  590139 +  -4.9  -3.59202   CGAAAATAGGTTAAT                TTCTA GAG TAGAA                TTATGTCTCGACATC  57 27
     CPn0508  590312 ..  590324 +  -4.1  -3.91911   AAAATAAGTTTGTTT                TTCTC TAT GGGAA                TTTCATTCGCGTGAC  59 34
     CPn0509 NONE
      tlyC_2 NONE
      rsbV_1  592489 ..  592502 +  -2.4  -2.53613   AACAAAGACGGGGAT               TGAG AAAAAC CTCA                CTGTTAGTATATGAT  39 23
     CPn0512  594423 ..  594435 +  -3.4  -4.35483   TAAATTAAGAAACTA                TCCT ATCTA AGGA                TTTCTTATGATGACA  60 33
     CPn0513 NONE
     CPn0514 NONE
        ubiE  597589 ..  597605 +  -6.5  -3.17392   TCTCCAGCTTGATCA              GGATGGT CAT ACCAACC              TTCGATTCCAGGCTC  57 430
     CPn0522  604706 ..  604716 +  -2.6  -3.04604   TGCTCCGAAAAAAAC                 TTAA TTT TTAA                 TAGTTTATGGCTTCT  43 73
     CPn0523 NONE
     CPn0524  606281 ..  606293 +  -4.1  -3.61398   AAAAATGATTAAATG                CGCTT TGG AAGTG                TTCTTACAGGAACAA  55 124
     CPn0525  607637 ..  607656 +  -7.2  -3.29144   AATGGTTGCCCTTAG            GATAGTTC GCAA GAGCTATC             TTATAGACAGAATCC  65 376
     CPn0533 NONE
        dksA NONE
        lspA  616329 ..  616339 +  -2.6   -2.5294   AGAGAAGCTAAGATA                 TTTT TTT AAAA                 CTGTTATGAACCGTC  41 55
      dagA_1  617733 ..  617746 +  -2.5  -2.53213   ATGAGATAAGAAGTT               TTAAT TTTT ATTAA                TAAATTAAAAGATTA  41 64
     CPn0537 NONE
     CPn0538  618514 ..  618533 +  -2.8  -3.00774   CGACGACAAAGATTA            GAGTTGCT ATTA AGAAGCTC             TGTATGATTGAGATA  43 25
      pmp_19  621585 ..  621611 +    -8  -5.31456   AAGAAGACTTAAAAA         GCGCGTGGTT ATCATTC AAACACGCGC         TTTTTTATCCCTTGC  90 62
      pmp_20  626943 ..  626961 +  -7.4  -2.71364   TACGCGTTAACGCAC             ACACGCTT TCC AAGCGTGC             TCCTTAAGCCACTCG  63 103
     CPn0541 NONE
     CPn0542 NONE
     CPn0543  629876 ..  629902 +    -8  -4.72272   AGCTCCTTCAATGAT         TCCTGGAATGTC AGC GATAATCCAGGG         TTTTTGATACAAACG  86 295
        ispF  632406 ..  632421 +  -4.8  -4.49337   TCTCTCTTGAGAAGG              CTAAAA AGAG TTTTAG               TTTTCCTTCCTCTTC  68 240
     CPn0554 NONE
         tsp  640286 ..  640306 +  -5.4  -3.32963   CGTACGTGGAAAGTA            GCATCCCA AGTTC TAGGATGC            TTGTGAGATGAACGT  55 67
     CPn0559  644160 ..  644185 +  -5.6  -4.42386   CCACAGTTGCAGCGA         GCTTCTTAGGA ACGCC TCCTAA-AAGC         TTTTCTGCATACACA  73 255
        yaeS NONE
        cdsA  657802 ..  657812 +  -2.6  -3.14963   GCTCATAACCCAATC                 TAAA GAG TTTA                 TTGGATGATTATCAC  45 7
         cmk NONE
        plsC NONE
        argS  660828 ..  660845 +  -5.5  -3.06312   AAGATCTGAATTTTA             GCTCCGA GGCT TCTGAGC              TTGCCTACCCAATTT  52 61
     CPn0572  664678 ..  664694 +  -7.3  -2.56271   TAGCTAAAATACGAG              GTCCTGA AAC TTAGGAC              ATGTTGTGGTAGACG  60 84
     CPn0577  668246 ..  668259 +  -3.9   -2.7634   TTTAGGGCGGGGATA               TAAAG TGAT CTTTA                ATTTAAAATGGAGTT  45 113
        yaeI NONE
        ispD NONE
        truA  671256 ..  671268 +  -3.5  -4.23674   TATTGTTCTATAAAC                TTTTT GCT AAAAA                TTTCTGTTCCTAAGG  60 485
     CPn0582  672262 ..  672278 +  -3.7  -3.04263   GGAATGGTAGACGCG              GTAGACT CAA AATCTAC              TCTTAGCAATAAGGT  47 107
     CPn0583 NONE
        atoS  673846 ..  673856 +  -5.4  -4.84492   AGGGTTCTCAAAGAT                 CATC TAC GATG                 TTTTCTTATCCTTGA  77 70
        atoC  677188 ..  677199 +  -3.6  -5.51353   TCGCTTTAGCTTGAT                CTCC TCTA GGGG                 TTTTTCTTGTTTTTC  79 27
        yvyD NONE
     CPn0588 NONE
        recO  679451 ..  679472 +  -5.9  -4.28361   AAGGTACCGCTGCAC           CAAACCTTT GAAA AAAGGTGTG            TTTTCCTAGAATTCA  72 78
        yagE NONE
        yidD  681670 ..  681684 +  -2.8  -3.14881   AGGCATCAGGCGGAT               GACCTT CTC AAGATC               TTCATCACAAAATTC  44 231
        pheT NONE
     CPn0595 NONE
         ada  686508 ..  686520 +  -3.3  -2.62263   GGGGATCTAAAGCAT                CACGG ACT CCGTC                TCCTATCAGAGCGAT  42 73
        hemZ  695311 ..  695325 +  -4.2  -3.66666   TTCAGTATTGCAAGC               CGCAAA CCA TCTGCG               TTTAAGGGTTTTGAA  54 148
     CPn0609  700170 ..  700181 +  -2.2  -4.54821   TTCACTAGGATGATA                GAGG AGTT CTTC                 TTTTCTAGTTCCACT  60 206
        dnaB  710173 ..  710185 +  -4.1   -4.1891   TCAGAGTCAAGTAGA                TTGGA CAA TCCGA                TTTGTCTTAAAACCC  62 58
        gidA NONE
      lplA_2  713148 ..  713169 +  -4.4  -3.92373   CTTAGCTCGAATGGT           TCCTGAAG CAGCTT CTGCAGGA            TTTGTAGCTCCCATA  59 160
     CPn0656  738420 ..  738433 +  -3.1  -4.15222   TTGTCCTAACTCAGT               TCCTA GTAA TAGGG                TTTCTTGAGAAGAAT  58 394
        trxA  739862 ..  739888 +  -5.2   -4.4715   CGCTGCAATATTAAA         CCGTAGGATT CTTTTGC AATGCTACGG         TTTTCTGCCTTACCA  71 46
        uhpC NONE
        dnaE  750368 ..  750380 +  -3.3  -4.56597   GCGCAGGGAACACGG                CTGCG TGA CGTGG                TTTTTGCAACCACAC  63 283
     CPn0668  752170 ..  752192 +  -3.5  -3.54935   ATACTTCCTAAGATA           GAAATCAAT ATGAG ATTGTTTTC           TTTAGGCACGATTTA  50 30
     CPn0669 NONE
        rsbW  753316 ..  753328 +  -7.7  -3.04404   ATTGTATTGTCCAGA                GGCTT CGA AAGCC                ATTTCTGGTTCATAG  62 142
        dacF  755188 ..  755204 +  -5.2  -3.60782   AGTTATGCTCAGATA              TCCTTT CCTAA AAAGGA              TTCTCTCCTCTCTTT  59 162
     CPn0673  755552 ..  755567 + -10.4  -3.22076   CTTTTGAAAGATTCG              GGCGCT CTAC AGCGCC               TCTATTCTAGATTTT  83 111
        dppD NONE
      dppF_2  767062 ..  767085 +   -14  -2.91144   AAATACAAAACAAAA          GCCATTCCAT ATCC ATGGAATGGC           TACTTTAAGACCTAA  93 165
     CPn0685  768544 ..  768556 +  -3.3   -3.6053   CTTATAGATTTTCAA                CGCCA AAC TGTCG                TTCCTTTATGCAAAA  50 349
     CPn0687  769367 ..  769378 +  -4.4   -2.6696   GAAGATATTGACCCT                GCTT CTTA AAGC                 CTTATGCTCATAGTT  47 175
     CPn0688  770578 ..  770597 +  -3.6  -3.76224   AAAACTCCAGCAATA            TTTGGAGT CCCA GCTTCAAA             TTTCATAGGTGCAGG  56 463
        ompA  781418 ..  781442 +  -9.4  -3.96327   CTCCTCACCTTGTTA          TCAGAGTCTA CATGT TAGGCTCTGA          TTTATGCTCAGAGCT  85 58
         rs2 NONE
         tsf NONE
        pyrH NONE
         frr  785059 ..  785079 +  -3.9  -3.16742   CTTAGTTCTATTTTT            GCTATGTAC TGA GTACCGAGC            TTAATGGAACTTAAC  49 360
     CPn0700 NONE
        karG  786739 ..  786753 +    -5   -3.2614   CGAACCGACGACCTA               CACGTT ACG AATGTG               TTGCTCTACCAACTG  54 89
      gyrB_2 NONE
      gyrA_2  804896 ..  804914 +  -3.2  -4.03413   CTTGAAACAACAAAC             CTTAATTT AAA AAACTAAG             TTTATCTAAAAAACT  55 16
     CPn0717 NONE
     CPn0718  805801 ..  805811 +  -2.6  -3.41125   AGACTCATTAAATTA                 TTTT TGA AAAA                 TTCTAAGTGTCTAAG  47 197
        sfhB NONE
     CPn0720  807241 ..  807257 +  -9.5  -2.89447   TGGAAGAAAAGTAGC              CTTAAGC CTA GCTTAAG              TACTTCTCATTGAAA  73 27
        kdsA NONE
     CPn0722 NONE
        yhbG  809789 ..  809807 +  -2.4  -3.68827   CAAAGCCATCTTCTT             CTAGGA TAGTGAC TCCTGG             TTTGACTCCTCGCTC  49 108
     CPn0727  816199 ..  816232 +  -4.7  -4.86902   TATTCCAACTAATTG     CATCC-TTAGGAGTTT TTA GAGCTCCTAAAGGATC     TTTTCTTCTCCTTTA  75 29
     CPn0731  821916 ..  821929 +  -3.8  -3.45634   TTTTTTCTGTATTAT               TGCG ATACTG CGCA                TTCGGTTTTGTTCAA  51 178
         nfo  823043 ..  823066 +  -7.5  -4.37092   TGAAATCAAAAAAAA          CGCCATACTG ATATA CAGT-TGGCG          TTTTCTAGAAAAGAT  81 89
        yceA  824896 ..  824908 +  -4.1  -4.10953   GCGAAAACAGTGAAT                CAGCA AGT TGTTG                TTTGATTTAATACCT  62 3
        recC NONE
        recB  833988 ..  834004 +  -5.1  -4.30014   ATCTTGAAAGTACAG              GCTCC ATCACGA GGAGC              TTTTACCTTGGTGAC  68 115
     CPn0742  838934 ..  838944 +  -6.8  -3.39955   ACACCCAAGGACAGA                 GTCC AAG GGAC                 TTCCCTTTTAAATTT  62 68
        nqrA  840487 ..  840499 +  -2.7  -4.03234   CTATCAAAGACTCAT                GAAAT AGT GTTTC                TTTATCTAACCAACC  54 147
     CPn0746  844009 ..  844033 + -15.9  -5.24531   TCCAGATCTCTCTCG          GGGATGAAGAT TTT ATCTTCATCCC          TTTTTTATAAGAAAT 100 464
     CPn0751  848459 ..  848474 +  -3.3  -5.00895   CCCCCCATCTTTTCA              CTCTT AAAGTA AAGAG               TTTTTGTGTAGTAAA  68 47
      recD_2  850107 ..  850130 +  -5.2  -5.52384   ATCAAAATAAAAAAA          CCCTCAAAGA ATAC TCTAAGAGGG           TTTTTTTGCTGCGAA  84 47
     CPn0755  852799 ..  852837 +  -3.4  -2.83371   AGAAGTGCTTCAGAG  TTGATACTA-TTTCTTC TTCTAT GAGGAAAGTTGTATCAA   ATTGTTGGTAAGATA  44 22
        rpoD  854699 ..  854722 +  -4.1  -3.21668   TGAGTAAAAGGTTCG          TTTTTTATA GCCTTG TATAAAAAA           TATTGCTCTGGTGAT  51 45
        folX NONE
        folP NONE
        folA NONE
     CPn0760 NONE
     CPn0761  858446 ..  858481 + -19.2  -4.04206   ATGCATCTGTAAACA    GAATCCCCCCTCCTAA AGTA TTAGAAGGGGGGATTC     TTTGTCTCAAGGTAA 100 93
     CPn0767 NONE
        yohI  865384 ..  865396 +  -2.7  -5.00884   ATAAAGGACCTGTTT                TCTTT TCT GAAGA                TTTTTTAACCGAGCT  70 243
     CPn0770  869595 ..  869609 +  -2.1   -4.8622   TGAAGGAGCGTTTGT               TCTCG TTTTC TGAGA               TTTTTGATTAGCCAC  66 486
         ung NONE
     CPn0774  873417 ..  873429 +  -3.4  -3.92746   TTGCGAACACTAGTC                CCTA GTGAG TAGG                TGTTTTTCAAATAAG  55 14
     CPn0776  875521 ..  875535 +    -5  -3.89524   TCCTCTACGGTTTGA               CAGGAA TAT TTCTTG               TTTCTAAGATGACCT  59 56
     groEL_2  877356 ..  877367 +  -4.4  -3.89524   GACAGAGAAAATGTT                GATC ATTT GATC                 TTTCTGGGATACACT  57 200
        ahpC  878229 ..  878246 +  -2.7  -4.27886   GAAGTCCGATAGCAA             TGATGTT TTTT AACGTCG              TTTGTGTATTTAAGA  59 159
        dsbD  885366 ..  885383 + -12.7  -5.38054   CCTTAAAAATTGTTA             GGGCAGC ATAT GCTGCCC              TTTTTATTTGTAACA 100 95
        yabD  886407 ..  886431 + -10.1   -2.5671   TCTGCACGGTTAATT          TGATGGAGTTC ATA GAACTCCATAA          CCTTTCTATTTTGTC  75 28
        sdhC NONE
        sdhA NONE
        sdhB  890241 ..  890252 +  -4.4  -2.81888   TCAAGAGGCTGTCCT                TGCA GCCC TGCA                 TAGTTAAATTTCCAA  46 160
     CPn0794  898030 ..  898044 +  -6.4  -4.15788   TAGGAGGGGCGAATT               CTTCAG CAA CTGGAG               TTTCTTCAGACGGTT  71 48
     CPn0795  899263 ..  899290 + -11.5   -4.0342   GATAAACAGATAAAA        TATAGCTCAGA ATATAA TCTGAGCTATA         TTCTTCTTACTTGCA  93 90
     CPn0796  901334 ..  901347 +  -5.3  -3.68569   AAGTAGCTATAATCT               TAGCT TCTA AGCTA                TTGTTCAATAAATAA  59 16
     CPn0797  902738 ..  902768 +  -7.9  -4.39133   AAGTAAATCGTAAGC      TTGGAATTCATGAA GTGA TTCAT-AATTCCAA       TTTTCATACTTGTTG  81 66
     CPn0798  903847 ..  903861 +  -2.8  -3.79906   TCATGCCTTTATCTA               CCTTGA TGA TTAGGG               TTCTTATGGAAGTCG  51 13
     CPn0807  914907 ..  914925 + -10.3  -5.52986   GCTTTACATGAAAAA             GCTCGGT ATCAA ACCGAGC             TTTTTTTGATCAGAT 100 50
        mutL NONE
        pepP  921957 ..  921977 +  -4.9  -4.97405   AATTGGATTTAGTTT            TTAAATTTA AAT TGAATTTAA            TTTGTTTTTATAAAT  75 45
     CPn0814 NONE
        gspD NONE
        gspE NONE
        gspF NONE
     CPn0818 NONE
     CPn0819 NONE
     CPn0820 NONE
     CPn0821  930661 ..  930676 +  -3.4  -4.56802   GCCCTTCAAAGAGTA              TTAAAT TATA ATTTAA               TTTTAATATTTATTT  62 15
     CPn0822  931251 ..  931289 +  -6.1  -4.17762   TACTTTTTCCCTAAA   GGCAAAATGTTGAAG CCCTCCTTT CCTCAACTTTTTGCC   TTGTTTTCAGGCATG  69 44
     CPn0829  937319 ..  937349 +  -2.7  -4.46926   TACAAGATGGCGGGA      CTGCA-G-ATCATAG CCA CTAGGATTCTTGCAG      TTTTCTCCTCCCCTG  60 43
     CPn0830  938215 ..  938229 +  -2.8  -5.13648   GTAGTTGAACTTAGT               TCTAGG GGA TCTAGG               TTTTATTTATATTTA  69 278
     CPn0831  938469 ..  938487 +  -3.2  -4.48902   TTCTAGATGCTTATT             TCTATTTT TAA AGAGTAGA             TTTCTTTCGGTGTCT  62 57
     CPn0834  942385 ..  942396 +  -5.8   -3.4617   ATAATCACCACATTG                CCTG CAGT CAGG                 TTAATTCCTGTTCCT  59 393
        psdD NONE
     CPn0840  951560 ..  951570 +  -2.6  -3.50393   TAAATCTGATTTTTT                 TAAA TTT TTTA                 TTCTATGGACTACAA  47 38
      secA_2  954649 ..  954676 + -11.4  -4.41616   TCAAGATTAAGAAAT        AACCTAGAAGGA GGAG TCCTTCTAGGTA         TTTGTTTCACAGGCT 100 31
     CPn0849 NONE
        mreB NONE
        pckA NONE
     CPn0852 NONE
     CPn0853  971935 ..  971964 + -12.5  -3.69437   GTCGAAGTTTGTGAT       TTTACGAATTTTA AATT TAAAATTCGTAAA        TTGCTTTTCGAGTTC 100 154
        yjbC  982413 ..  982423 +  -2.4  -3.53768   CCTGCAATAGATAGA                 GCCC TAT GGGA                 TATGTTTTCTATGTG  47 61
     CPn0865  983046 ..  983068 +  -2.7  -4.17523   AGAATCTCTTGAAGG           GATGTTGCA GGTTG TCCGACATC           TTTTAAAGCTTGTTT  57 126
        rodA  984814 ..  984830 +  -3.7  -4.88646   TAGTGCAAGGTTCTG              CGAAACA ACT TTTTTCG              TTTGTTTTGCTTTTT  70 169
        ribD NONE
   ribA/ribB NONE
        ribH  991717 ..  991737 + -14.1  -3.29325   TGTAAGAACGTATAC            GTCCCACAA AAT TTGTGGGAC            TCTTCCTTCTACAGA  95 45
     CPn0875  994043 ..  994090 +  -3.3  -5.19879   TTCTAAAGCTCTCTA CAACTAAGCTTCCTTTCCCCA AAACAA TAGGGAAGGGAAGCCCAGAAG TTTTTCTCTTTGGCC  71 43
      dagA_2 NONE
        ybcL  995988 ..  996009 +  -8.9  -3.30854   CGAGAAAAGTTAGAA           TTTATTCCT CTTC AGGAATAAA            TTCCTCTCGCTTCTT  73 28
     CPn0881 NONE
     CPn0882 NONE
     CPn0887 1014253 .. 1014268 +  -2.6  -4.13995   AATTTCCTGGTAAGT              GAG-GTA GGA TACGCTC              TTTCCTTTCTAGAAA  57 118
      tktB_1 1026079 .. 1026099 +    -4  -4.43879   TATAAGTATTAAAGA            TGAAGTTC CCACT GGACTTCG            TTTTGATTCCCTCCT  66 213
       efp_2 1027574 .. 1027585 +    -3  -5.05782   AGATTGCCGTTGTAG                GAAA AGTA TTTC                 TTTTTTACAGTGCGT  71 39
     CPn0896 1028101 .. 1028120 +    -8   -3.2058   GTACTTTGGGATATT            TCTTCAAA ACGT TTTGAAGA             TGTGTATTGTTGATA  63 301
        murF 1032208 .. 1032233 +  -4.1  -2.81173   TCGAATCCTTATTAG         CTTGTTTTTAA TTTC TTAGGAGCAAG          TATGATCCCCTTAAT  48 15
        mraY NONE
        murD NONE
        nlpD NONE
        ftsW NONE
        murG 1037376 .. 1037393 +  -8.5  -3.45536   ACAAAAACATTCCAT             GCATTCA TTTG TGAATGC              TTATAGGTTCATTAT  75 2
   murC/ddlA 1039847 .. 1039874 +  -5.7  -4.70659   AAGATAATAAAAAAA        CTAGAGATCTT TTTATT AAAATCTCTAG         TTTTTACATGTAAAC  74 34
      rsbV_2 1041965 .. 1041979 +  -2.9  -2.94735   AATGTTTAAGTAAGT               TATAG TTTCT CTATA               TGCTTCCTTTTGAAT  42 21
        miaA 1043482 .. 1043499 +  -5.5  -5.75342   ACTTATGTAGATTGA             TCCAGCC CCCA GGCTGCA              TTTTTTTTGGAGAGA  95 500
     CPn0912 NONE
     CPn0913 NONE
     CPn0914 1046386 .. 1046405 +  -2.2  -3.53224   GCAAAAAAATATTAC            TGGAAT ATCGTTTA ATTCCA             TTTAAAAAAAAGCTC  47 11
        ybeB 1046802 .. 1046816 +  -2.8  -3.16564   ATTTATTGTCACATC               CAAGCT TTT AGCTTC               TTAATGGAGTAAGGG  45 7
        fabF NONE
     CPn0917 1048539 .. 1048579 + -11.3  -3.17392   CTATCTTTTCTCTTC  TTGATTTTCAAGGAGAGGG AAC CCCTCTCCTTAGACATTAA  TTCACTTCAGCAGTG  87 22
         ldh 1050822 .. 1050834 +  -2.7  -4.83243   GCTAACGAAGCCTCA                CAGAA TTG TTTTG                TTTGTTTTCTATCAG  67 414
     CPn0921 NONE
         aas NONE
      bioF_1 1055187 .. 1055218 +  -5.8  -3.94811   GATTTTAAAATGACC      GCAAGGAGTCACTG GCAT CAGTGGATTCGTGC       TTTCTAGCTGCTCTT  67 116
     CPn0926 1058837 .. 1058847 +  -5.4  -4.78848   GCTCTAGAAAAGGTG                 TTGC TAC GCAA                 TTTTCTCTTTCGAAG  75 302
     CPn0930 1063564 .. 1063582 +    -9  -3.26719   CTTCTGGCTATACGG             GAATGTTT TTC AAACATTC             TTAAGTCTTTGTCCG  73 256
        lysS 1065724 .. 1065741 +  -7.7     -2.55   GAAGACGAATTAAAG             GGGCTTA ACTT TAGGCCC              TGACTTAGAGTCTTC  63 28
     CPn0933 1068888 .. 1068899 +    -3  -4.07568   AACGCGTAATGTAAA                GAAA TTGC TTTC                 TTTTCAAAACGCGGG  56 332
        rl36 NONE
        rs14 1069813 .. 1069848 +  -3.3  -4.40037   GTAGTCTATTCTGAT    TAGAGCCCCA-ACCCT ATTTA AGGACGTGGGGCTTTA    TTTTGATGCTTCTTT  60 37
     CPn0939 1071253 .. 1071301 +  -8.4  -3.24021   AGCACTGCAATATCT TTCTTAGTTAGCCCAGGAATAGCT TCC AGCTCTTCCTGGG--AGCTAAGCA TTACCTGTTTCCAAC  69 80
        dnaG 1077766 .. 1077780 +  -5.8  -4.36508   TCCTTAACCCAGCTC               TTCTTT TGT AAAGAA               TTCTTGTTTTTCTAA  72 34
     CPn0943 1078443 .. 1078458 +  -4.8   -2.7682   AATTCTATCTGTTTG              CAATTT GATA AAATTG               ATTATCTGTGATAAC  50 227
     CPn0944 NONE
     CPn0945 1079686 .. 1079721 + -20.6  -4.08939   CTTCCCTTAATAAAA    GAAAGCGCTCGTAGGA TTCC TCCCACGAGCGCTTTC     TTTATCTAAATGTTA 100 48
      pgsA_2 1084524 .. 1084535 +  -4.4    -3.794   GTGCTCCATAGCATG                GAGA ATAA TCTC                 TTTCATAAATTCAGG  57 487
         ctc NONE
         pth NONE
        rpsF NONE
        rpsR NONE
         rl9 1088670 .. 1088683 +  -2.4  -6.59152   TGGGCTCGAGAAATC               GGAA GCGATG TTCC                TTTTTTTTTTCTTCA  95 444
     CPn0956 1090926 .. 1090956 + -18.6  -4.59511   AAACTAAAGATAAAA       CAAAGGCATAAGAT ATG ATCTTATGCCTTTG       TTTTTAAGAGGTCTT 100 39
     CPn0960 NONE
        rl32 NONE
        plsX 1098352 .. 1098365 +  -2.5  -2.91593   GTTGATAGTGCTACA               TATTT TGCA AAATA                CTTTATAAACACCTC  42 99
      pmp_21 1103259 .. 1103277 + -11.8   -5.7827   TTCAATCAAAAAAAA             GGGTTACT TTT AGTAACCC             TTTTTTATTTCTCTT 100 57
         pgm NONE
        glmS NONE
      tyrP_1 1113048 .. 1113059 +  -2.2  -2.96395   TGAGCAAATAGGAGG                GTTC TATG GGAC                 TATATGATCGTGACT  42 71
      yccA_1 NONE
      tyrP_2 1114697 .. 1114708 +  -2.2  -2.96395   TGAGCAAATAGGAGG                GTTC TATG GGAC                 TATATGATCGTGACT  42 71
      yccA_2 1115503 .. 1115530 +  -3.5  -4.26079   AGATCCTTTAAAGAT        TCCCCATAA CCAATAAACT TTGTGGGGA         TTTTCAGTCGTTTAG  63 110
        sucC NONE
        sucD 1118868 .. 1118878 +  -5.4  -2.73483   CTTATCAATACCTTA                 GAAC GAA GTTC                 TAATTAAAATAAAAT  51 468
     CPn0975 1119817 .. 1119828 +    -3  -4.66938   ATTGTTAATTTTGTT                TCTT TTCA AAGA                 TTTTATCTTACCAGT  65 202
     CPn0976 1121295 .. 1121306 +    -3  -3.85554   AATCTTTATAATTCG                TTTC TTTT GAAA                 TATTTATTGTATTTC  52 132
     CPn0977 1122471 .. 1122497 +  -5.8  -3.05963   GAATATAGGATCTTC         AAGCTCAAAGTC TCC GGCTTTGAGCGA         TGTTCCCCTCAAACT  57 91
     CPn0978 1123786 .. 1123807 +  -5.9  -3.00039   CTCAAAGTCTCCGGA           TTTGAGCGA TGTT TCCCTCAAA            CTTTAATTCTACATC  57 115
        htrA 1125481 .. 1125506 +  -9.1  -5.07652   TTGATTCATAAAGAG         GAATGAAGAGA GTTC TCTCTTCACTC          TTTTATTTTAGGAAG 100 60
     CPn0981 1129953 .. 1129967 +  -2.8  -4.83615   ATAGTACCAGCAATT               TGAGAC TTA GTCTTG               TTTTTCTAAAGACTC  66 23
        nrdA NONE
        nrdB 1136597 .. 1136629 + -10.7  -4.70879   TCTTTTTCAAGGGAG      TTTTGAGAGATGGTC TTA GATCGTCTCTCAGGA      TTTTTCAGCTTTCCC 100 48
        yggH NONE
      ytgB_2 1138403 .. 1138414 +  -2.2  -5.02074   GATTTCGAGTGGTCG                GCAG AAAC TTGC                 TTTTTTGAAAGCTGG  68 310
        infC NONE
        rpmI NONE
        rl20 1140980 .. 1140994 +  -4.2  -3.60971   ACCAGGCTAAAAAAG               CTTTGG AAG CCACAG               TTTAGGGATTAGAAT  55 6
        pheS 1142155 .. 1142175 +  -8.3  -4.06384   TTCCGATAGAGGAAC            TTTGTGGCT AAG AGCCACGAG            TTTCTGGTATTCAAC  79 147
     CPn0994 NONE
        mesJ NONE
        ftsH 1150623 .. 1150647 +   -13  -5.72616   ATTCTGATCCGAAAA          GAACCTAGGA AATCC TCCTAGGTTC          TTTTTTTGTCTCAAT 100 61
        yfhC NONE
     CPn1002 1154298 .. 1154311 +  -5.3  -2.85351   TAAAGCGCTTTTCTG               GATCT AAGA AGATC                TGTACTGTCAAAACA  50 231
     CPn1007 NONE
     CPn1008 1158705 .. 1158716 +  -4.4  -3.58564   ATCGTTAGGAATCCC                GTGA CAGA TCAC                 TTCGTTTAATGATGT  54 504
        fumC 1163670 .. 1163680 +  -5.4   -4.7033   TGTATTGTAAAGTAC                 CGTA GCG TACG                 TTTTCTCTTCCCTTG  74 68
     CPn1015 1166969 .. 1166979 +  -2.6   -3.6422   TTTTTCAGATAATGT                 TTTT AAA AAAA                 TGTTTTAAAACCCTA  48 98
     CPn1016 1168943 .. 1168973 + -10.6  -3.95893   TATTGCTTTAATATG      CGCGCTTC-CAAT ATAAGC ATTGTGAAGCGCG       TTTCATATGTCTTTT  93 67
        lytB NONE
     CPn1018 1170873 .. 1170885 +  -4.1  -4.11394   AAAACTTTTCCTATT                CCTTT AAA GAAGG                TTTTCGCAGTCGCAT  61 266
     CPn1023 1176700 .. 1176711 +  -4.4  -3.57144   CAGAGGCACCAGTCG                GGTT TTAG AACC                 TTTCCCGGTGACGCG  52 391
         pgi 1178910 .. 1178922 +  -4.8  -5.10208   CCTTTCATAAGTCTA                CCTC AGAGA GAGG                TTTTTCTTAAGGTTC  77 53
     CPn1026 NONE
     CPn1027 1180737 .. 1180751 + -11.4   -3.4582   GGTCTGGCATCCGCC               GGTCCC TAA GGGACC               TCTTTAATCACCTAG  89 4
        mdhC NONE
     CPn1029 1182911 .. 1182935 +    -8  -2.90496   CCTGAGCGAGCATGT         CTCCTGTAATC CCGT GAT-ACAGGAG          TCCTTTCGACCCGAG  62 89
        dapB NONE
         asd NONE
        lysC NONE
        dapA NONE
     CPn1051 1205389 .. 1205401 +  -3.5   -4.8622   GCTATACTGAGGAGT                TTATT TTG AATAA                TTTTTCATTCAAAAA  68 141
     CPn1052 NONE
     CPn1053 1206736 .. 1206765 + -14.5  -5.67063   CTTGGACTTGAAAAA       GCCATTCCTATTT GAAA AAATGGGAATGGC        TTTTTTTATAATAGG 100 57
     CPn1054 1209613 .. 1209638 +  -3.1  -6.06529   CACCACAGCTACCCC         CCCCCCCCAGA CCAC TCTGTAGGGGC          TTTTTTTTGTCTGTC  93 169
     CPn1055 NONE
     CPn1056 1211375 .. 1211402 +  -9.4  -2.65751   GTGTTTTAATTATTA        CTAACTATTTTA TTTA TAAAATGGTTAG         CTCTTCTGTTCATCA  72 169
     CPn1057 NONE
     CPn1058 1214827 .. 1214843 +  -3.7  -3.05384   AGCTCCACCTCTATT              TTCCTTA TTA TAGGGGA              TTGAGTGACAAGAAG  47 13
        ksgA 1216116 .. 1216153 +  -4.9  -3.06679   GGGTTCCAAGAGCTA   TGATGAGAACGTCCTCAC CTT GTGAG-AGGGTCTCAGCA   TTGCCTGGGGATCTT  50 460
        tpiS NONE
     CPn1064 1221019 .. 1221034 +  -3.2  -3.94746   AGAATGCTAGGCAGG              TGCTCG TGTT TGGGCA               TTTGATTAAGTCTAC  56 146
     CPn1066 1221640 .. 1221650 +  -5.4  -3.28712   TTTGGCTTCCTTAAA                 GAGT ATG ACTC                 TTATCAACCCAAGAA  55 174
         def 1222437 .. 1222447 +  -3.2  -3.13163   GAGCTCTTTCCCTCG                 TTGC TTA GCGA                 TCTCTCTTCCTGCTG  46 167
        yfgA 1224277 .. 1224302 +  -5.4  -3.35695   CACGGGTCAGGAGGT         GGTGGAGCTT GTCTAG GAGCTTCGCC          TTGGGTTTGTCTCCA  55 358
     CPn1072 1228884 .. 1228898 +  -3.4   -4.9792   TCTCTTTCCCCCTGA               GGGTGC TTA GGGCCC               TTTTTATCTAGCATG  68 71
     CPn1073 1229872 .. 1229903 +  -5.2  -4.71382   ATGGTATCCTGTGGA      TGGCAT-AGACACGC AAG GCGTTTTTTATGCCG      TTTTTAGATCCTTGT   0 62
     CPn1071 1225877 .. 1225887 -    -4  -3.07655   CGCGGCAAAAAATAG                 GAAT CTT ATTC                 TTTGTTTATTTTTAT  47 20
     CPn1070 1223705 .. 1223715 -  -5.4    -4.258   GGATTTATTAAGAAA                 TACG CTA CGTA                 TCTTGGGTTGGATGG  68 451
      rnhB_2 1222224 .. 1222240 -  -2.3  -5.10077   AAAGATCCTAAAAAA              TTTAAAG CCT CTTTAGA              GAAGATCAAACGTCG  71 147
     CPn1065 1220887 .. 1220903 -  -2.2  -2.75081   GAGGTTGAAAAGGTA              GTGGAC GCTTA GTCCAT              CGGCTTTTATTTATA  40 47
        xseA NONE
     CPn1061 NONE
      tktB_2 1215684 .. 1215708 -  -6.5  -2.73159   GCAAGCGGGTTAAAG          GTACTTTCCCT TCT AAGGAAATTAC          AATCTCTAGGGATAA  57 41
     CPn1046 NONE
     CPn1045 1198761 .. 1198783 - -13.6  -3.35695   TTTAGAGAAAGTCAA           TAGGAACCAA TTT TTGGTTCCTA           TTTTTTATGGTATGA  95 140
        bioB NONE
      bioF_2 NONE
        bioD NONE
        bioA NONE
     CPn1040 1194076 .. 1194086 -    -4  -3.45155   AGAAAAATTCTAGAA                 CTTT GTA AAAG                 TCGAGGAAGGATCGA  51 9
        aroA NONE
        aroL NONE
        aroC NONE
        aroB NONE
       aroDE NONE
     CPn1034 1187594 .. 1187612 -  -3.8  -3.16564   TTCTGAGGGGAGGAA             TGCTATGG AAT CCACAGTA             TCAGTCGTTAAGAAT  49 142
     CPn1033 NONE
     CPn1032 NONE
        arcD 1184050 .. 1184060 -  -4.6  -2.98062   TAGAGAAGAGAATTA                 GGGA GAC CCCC                 ACGGCATAAGCCGTG  50 60
     CPn1030 NONE
        xerD 1176003 .. 1176015 -  -4.9  -5.13722   CGTAGTAAAATAAAA                TCTAA GGG TTAGA                TTTTTTAGAGATCTT  77 341
     CPn1022 NONE
      lcrH_2 NONE
     CPn1020 NONE
     CPn1019 1170335 .. 1170347 -  -3.3  -3.53012   TCGTTTTTCTTCAAA                CATGC ACC GCAAG                CTCTCTTCAGGATTC  50 313
        ychM 1163666 .. 1163679 -  -2.4  -3.60627   TGAGTGTATTGTAAA               GTAC CGTAGC GTAC                GTTTTCTCTTCCCTT  47 75
        yzeB 1160407 .. 1160429 -  -7.7  -3.31248   TAATATTTTTTAGAA           CAGGGTGTG AGTTA CACACTCTG           TTCTTCTGGTAGTGA  67 14
     CPn1011 1159676 .. 1159686 -  -2.6  -2.67902   TAAGATGAGCATAAC                 TTAT TCT ATAA                 AAATGCTTGTTGTAA  41 238
     CPn1010 NONE
         map 1158022 .. 1158032 -  -5.4  -4.37886   GCAGTTTCTAGAAAA                 GAGT GAG ACTC                 TTTCTTTAGTAAGAA  68 176
     CPn1006 NONE
     CPn1005 NONE
     CPn1004 1154790 .. 1154802 -  -3.3  -3.08508   TATCGGGGAAAATCA                CCCTC ATG GAGGC                TTTACCTGCAATCTG  45 99
     CPn1003 1153927 .. 1153956 -  -3.5  -3.34043   GTCACGACTTCAGAA       GTTAGGAGAGGAA ATTG TTCCTAACCTCAC        TCCTGAAGATTTATT  49 158
        rs15 1152888 .. 1152899 -  -4.4  -5.29385   AAGGGAACGAAAAAA                CTAC TTAC GTAG                 ATTCAATCTTGTAAT  79 14
         pnp 1150699 .. 1150722 -  -9.7  -5.71983   GTAATCATAAAAAAA          GCTAGTCTT TCTAAG AAGACTAGC           TTTTCATGTTAAGCG 100 66
     CPn0996 NONE
     CPn0995 1144034 .. 1144045 -    -3   -5.7946   TTGCTAAGAAAAAAA                TTCT ATTC AGAA                 ATGATAAGCTTTTGC  88 392
        nusB 1139009 .. 1139025 -  -2.3  -3.53091   ATCCCTTGGTCTAAA              TTAATCA GAT TGATAAA              GAATTTTCATTTAGA  47 13
        murB 1137859 .. 1137873 -  -2.8  -4.70117   AAGGGAATAAAGAAA               TCACCA CAT TGGCAA               GAACTACAGAAATAA  64 224
        pssA NONE
        yigN 1129518 .. 1129532 -  -5.6  -2.81725   ATTCGAGAGCAAGGA               GGAGCC TAT GGCTCG               GGAGCAGCTGCAAAC  53 452
     CPn0980 1125481 .. 1125506 - -11.3  -2.72745   TTGATTCATAAAGAG         GAATGAAGAGA GTTC TCTCTTCACTC          TTTTATTTTAGGAAG  83 20
        ftsY 1115103 .. 1115122 -    -8  -2.88667   GTTTACAAAAAGCGA            TCTTACTA AAAT TAGTAAGA             TTATGACTTTTGCTT  61 330
      pcnB_2 NONE
        lpxB NONE
     CPn0964 1103259 .. 1103277 - -11.8  -5.95166   TTCAATCAAAAAAAA             GGGTTACT TTT AGTAACCC             TTTTTTATTTCTCTT 100 46
        cafE NONE
        plsB NONE
         ide 1090921 .. 1090961 - -18.7  -3.63425   CAGGTAAACTAAAGA  TAAAACAAAGGCATAAGAT ATG ATCTTATGCCTTTGTTTTT  AAGAGGTCTTCTGAG 100 24
        glgA 1084030 .. 1084045 -  -3.3  -5.11836   AGAGCTAAAACAAAA              GATTC AGAAAA GAATC               ATGAGAGTAAAGATT  71 24
        glyQ 1079686 .. 1079721 - -22.8  -4.63218   CTTCCCTTAATAAAA    GAAAGCGCTCGTAGGA TTCC TCCCACGAGCGCTTTC     TTTATCTAAATGTTA 100 46
        mutS NONE
        uvrC 1071092 .. 1071104 -  -7.7  -2.87229   ACGTGATCATTAAAG                GGTTG ACA CAACC                AAAAGATCGTATTGA  61 122
     CPn0938 1069817 .. 1069844 -  -6.3  -2.79183   TCTATTCTGATTAGA        GCCCCA-ACCCT ATTTA AGGACGTGGGGC        TTTATTTTGATGCTT  58 27
        rl34 NONE
        rnpA NONE
        cysS 1065234 .. 1065245 -    -3   -3.9377   AGAAGCTTAAGGAAA                TCTT AAAG AAGA                 AAACTACCTTTCCTG  56 498
     CPn0929 1061026 .. 1061063 -  -4.8  -2.79968   GAGTGAATGCGAAAT   CCTTACGTCTCTAATC TCAAGG GACTGGGGACGTCAGG    TCAAACAAAGTTCAG  51 145
     CPn0928 1059816 .. 1059833 -  -3.5  -3.34902   TGGGATCATACAAGA             GT-CCTAA ATT TTAGGTAC             ACAGAGTATAAAGAG  48 73
     CPn0927 1058292 .. 1058310 -  -2.4  -4.82901   TGTGGTGCATAAAAA             TGCAAGAC CAG ATTTTGCA             AAGCTCTGAGTTTAA  66 382
     CPn0925 NONE
        priA 1054906 .. 1054923 -  -4.9  -3.85698   TTTCTGTTTTAGAAA             CTACA-GG GAT CCATGTAG             GCGTTGTTGCCTTTG  59 127
        cysQ 1050000 .. 1050025 -  -7.5  -3.86897   CTGATGTTTTAGAAA         GAGCCGTTCAG GATG CTGCAAGGCTC          TATGGGGCTACGATT  70 428
         ppa 1048553 .. 1048565 -  -9.1  -2.72344   CTTGATTTTCAAGGA                GAGGG AAC CCCTC                TCCTTAGACATTAAT  72 36
     CPn0911 1042523 .. 1042535 -  -2.7  -3.93658   AATATGCTCAAACAA                TCACT AAG AATGA                TAAAAATAAAATCAT  54 472
     CPn0908 NONE
        cutA 1040378 .. 1040389 -    -3  -6.04953   ATAGAAAGAAAAAAA                CATA ACTC TATG                 TTTTTAAAGTTCCTG  93 78
     CPn0906 1039847 .. 1039874 -  -7.9  -5.94214   AAGATAATAAAAAAA        CTAGAGATCTT TTTATT AAAATCTCTAG         TTTTTACATGTAAAC 100 63
     groEL_3 1028826 .. 1028849 -  -8.2  -2.70476   ATCTCTAAGGAGAAG          CCCTTAGAGT CAAG ATTCTAAGGG           GCTATCCCAAATGAT  66 77
     CPn0897 1027693 .. 1027707 -  -5.7  -4.25256   TCTTGATGAAAAGAA               CAAGC GCAAA GCTTG               GGTTGCTAAGCTTGT  70 168
         amn 1025739 .. 1025749 -  -6.8  -3.48276   CGTGTCTCTATAGAA                 GCAG GAT CTGC                 TTTGGGGTGGTATAA  63 161
        alaS NONE
         mfd NONE
        hemE NONE
      hemN_2 NONE
        hemG 1013633 .. 1013648 -  -5.4  -3.92542   CTCATTGGCAAAGAA              GATGCC TTGA AGCATC               TGTCTGTATTTGCGG  63 493
        hctA 1010853 .. 1010880 -  -8.5  -5.24129   TTTGGGCATAAAAAA        GAGGATGAGTA GAAAAT TACCCACCCTC         TAAACGAAATCAAGC  95 50
        ygcA 1009414 .. 1009424 -  -5.4  -2.61226   CATAATAGGAAGCGA                 GCAT TCA ATGC                 TTTTCCTAGGGATCG  51 31
        yajC 1008962 .. 1008983 - -13.1  -4.69324   ACAATAAATAAGAAA           TCCCACGAT TTTA ATCGTGGGA            TGAAAGTCTCAAAAG 100 48
        nqr6 1007537 .. 1007548 -  -5.8  -3.61398   TTTCTCTTCTAAGAA                GACG TCGT CGTC                 AATAAAGAAAAACCA  62 47
        ftsK NONE
        yycJ NONE
     CPn0878  995985 ..  996012 -   -13  -2.81535   TTACGAGAAAAGTTA        GAATTTATTCCT CTTC AGGAATAAATTC         CTCTCGCTTCTTCCT  87 2
     CPn0874  991714 ..  991740 -  -5.8   -2.6563   TCTTGTAAGAACGTA         TACGTCCCACAA AAT TTGTGGGACTCT         TCCTTCTACAGATTG  55 31
        serS NONE
     CPn0869  986661 ..  986671 -  -2.6  -3.30243   AGCGACCTGTTATAA                 TAAT TTC ATTA                 ATGATGAGATAATAC  45 9
        zntA  984220 ..  984235 -  -3.9  -3.27602   CAAGGAATATCAATA              CGAGC GACTCA GCCCG               TCAAATCATCACCAA  49 457
        birA  982699 ..  982712 -  -2.3   -3.4647   CCCAACATTTAAAGA               GATGG AAGA CCTTC                TTTCTGAAAGAGTGC  47 226
        pgmA NONE
      yfhO_2 NONE
     CPn0861  978853 ..  978872 -    -5  -4.07647   ACACGTGAAATGAAA            GCCTCTAC AATG ATAGAGAC             TCGTATTTAGGAATG  62 75
        fliF  977574 ..  977590 -  -2.3  -2.86908   AAGCGAACCAGGAGA              TTGTG GTGTTGT CACAA              GAAATACCTAATTCT  41 40
     CPn0859 NONE
        fliI NONE
     CPn0857 NONE
     CPn0856 NONE
        gpsA NONE
        porB  971321 ..  971337 -  -5.1  -4.39287   GCAAGTACAGTAAAA              GCTAAAG CTG CGTTAGC              GAACATGTCGGCTTC  68 491
         tig  960187 ..  960198 -  -4.4  -2.84919   ATTTATGCAGAAGGA                GTTG AAGC CAAC                 AGTTCTGCTTTGCGA  48 1
      clpP_2 NONE
        clpX  958108 ..  958120 -  -3.4  -4.07008   TAGGAACTAAAAAGA                GCTA AGCGA TAGC                TTCTGGGGTCCTTCT  55 14
      pcnB_1 NONE
        yphC  954791 ..  954808 -  -2.6  -3.21099   GCCGGCTATGAGGAA             CTGGGC ATAGTG GCTCAG              TGTATTGTTTGCTAT  45 484
        thdF NONE
         nth  947012 ..  947026 -  -3.6  -3.03085   GAGTTTAAAGAATCA               TGATCT TAG AAATCA               AACGATTTTCAGTAG  47 141
        brnQ  945687 ..  945698 -    -3  -3.05522   TAATGCTTCTAAAAC                CATA ATAT TATG                 CTAGCAACCCGTATG  45 46
     CPn0835  941715 ..  941731 -  -6.6  -2.82623   TCGTTCCCAGAAGGA              GCTTCT AAAGA AGAAGC              CGAAGACCTATTTGC  57 336
        lpdA NONE
        lipA  938637 ..  938649 -  -5.5  -3.03124   TTGGAGGGGCTAAGA                CTACG GAG CGCAG                TTTTAAGAATTTTCC  54 200
        yscJ NONE
     CPn0827  934414 ..  934427 -  -3.9  -2.93047   TGTATAAAGCTAAAT               CTTTA CTTA TAAAG                CTTTTATTTCACTAA  46 29
        yscL NONE
        yscR NONE
        yscS NONE
        yscT  931251 ..  931289 -  -8.3  -3.53224   TACTTTTTCCCTAAA   GGCAAAATGTTGAAG CCCTCCTTT CCTCAACTTTTTGCC   TTGTTTTCAGGCATG  73 234
      lcrH_1 NONE
     CPn0810 NONE
     CPn0809 NONE
     CPn0808  914907 ..  914925 - -10.3   -4.8048   GCTTTACATGAAAAA             GCTCGGT ATCAA ACCGAGC             TTTTTTTGATCAGAT 100 53
        thrS  911864 ..  911877 -  -3.1   -3.1883   AAAAATCCTTAGCAA               CTACA ATAA TGCAG                TTAAACTTAAAGAGT  47 12
        minD NONE
        gp6D NONE
     CPn0803 NONE
        trpS NONE
        uvrB  906719 ..  906729 -    -4  -4.02334   TATCGAGATCAGAAA                 TTCT CTT AGAA                 CAAATAGAGAAGCTG  57 20
         eno  905228 ..  905252 -  -6.5  -3.22618   TTTGGAGATAAGATA          GAAATAGAGAA AAT CCCTCTATTCC          TCAGAATCCTCGTAA  61 19
     CPn0799 NONE
        rbsU NONE
     CPn0792 NONE
     CPn0791  889773 ..  889790 -  -4.9  -3.15699   AGTCACTCAGGAACA             GCA-AGAG CTT CTCTATGC             ATTGTCGCAGTGTAT  51 343
        exbB NONE
        exbD NONE
     CPn0783 NONE
        tolB NONE
         pal NONE
        amiB  878565 ..  878576 -    -3  -4.09864   ACTTAGTTTTGAAAA                GATT TGCG AATC                 TAAGATGGTTATTAT  57 37
     CPn0779  878100 ..  878116 -  -5.1  -3.02109   CTATAGACTAGAAAG              GCTGATT GAA AGTCAGC              AAGTCATAAAGATCG  52 1
        yggV  873172 ..  873186 -  -4.3  -4.22591   AATAAGCTGAATAAA               CCAAT GATTA ATTGG               AAGCTCCCATGAATG  62 250
        uvrD NONE
        rpoN  868640 ..  868659 -  -3.6   -2.6162   CAACTGCGTAAACAT            CACCG-GAA AGC TTCGCGATG            GCTAGGAATGTATTC  44 507
        topA  864919 ..  864937 -  -6.8  -4.48741   GAAGCTATGAGAAAA             TTCCCTTT ATC AAAAGGAA             AGCTGCGTTTCTGGA  76 206
     CPn0766 NONE
     CPn0765 NONE
     CPn0764 NONE
        ygfA  859667 ..  859680 -  -5.3  -3.63761   GAATCGAGAGAAATA               GAGAA GTTC TTCTC                ATAGTTAGTTGAGAG  59 314
        recA  858444 ..  858483 - -18.8  -3.57792   TCATGCATCTGTAAA  CAGAATCCCCCCTCCTAA AGTA TTAGAAGGGGGGATTCTT   TGTCTCAAGGTAATT 100 78
        rpsT  851013 ..  851025 -  -2.7  -2.59431   TGTTGCCATAATCTA                CCTAA TTA TTAGA                TTGTTTTAAGGTCAC  41 37
     CPn0753  850107 ..  850130 -  -5.2  -6.11229   ATCAAAATAAAAAAA          CCCTCAAAGA ATAC TCTAAGAGGG           TTTTTTTGCTGCGAA  93 53
        tctD  845636 ..  845658 -  -2.7   -2.7159   ATAAGTCATATAGCA           TACTCAAGC TATTT GCCTCAGTA           TTTTCATACTCTGAA  41 71
        glmU NONE
        ispA  844068 ..  844078 -  -6.8  -3.78419   TTAGTAAAGATAGAA                 GCCA AGG TGGC                 TGTAAGTTTAAAATA  66 65
     CPn0745  841614 ..  841628 -  -5.8  -3.25823   CTTTTTCTACATCAA               TTTTTC AAA GAAAAA               TAGGATGAGGGAATT  59 136
        hemB  840072 ..  840083 -  -4.4  -3.63367   TTTTTCAAGAAAAAG                CGTA CCTA TACG                 AATCCAGATACTAAC  54 328
        greA NONE
        tyrB NONE
     CPn0739  833748 ..  833762 -  -5.8  -3.58037   CAGGAAGTTTTTAAA               TCAATT TGA AATTGA               TGATGATGTAGAGCT  61 121
        ygeD  825764 ..  825816 - -10.2  -3.92673   AGACAAAAGAAAAAG CTTCGTGATCAGAAAATGACTATAT CTAA AGATT-TCAATTTCTGATCACGAAG TTTAGGATAGAATTC  93 198
     CPn0735  824775 ..  824785 -  -5.4  -3.19389   GAATGTATTCATCAA                 CATC AAG GATG                 TTGTGGTGAAGAGTG  53 240
         rs4  823043 ..  823066 -  -7.5  -6.02546   TGAAATCAAAAAAAA          CGCCATACTG ATATA CAGT-TGGCG          TTTTCTAGAAAAGAT 100 57
        mviN NONE
     CPn0729  818534 ..  818558 -  -7.9  -6.60239   AAAAATAAAAAAAAA          GCTCTCACTAA TAA TTAATGCGAGC          CTGTTTTTAAAGATT 100 56
     CPn0728  816438 ..  816496 -  -6.9  -3.07816   CTTTTATTTATTGAA GATCGTTCTAGTGTGTTGGTAAGGCCTC AACA AAGGCCTTACCAAAGCAC-ATAATAATC TCTCCAAACGAACAC  63 51
     CPn0726  810830 ..  810844 -  -4.4  -3.03007   AACATCTCCGCAAGA               TTAAAA TTT TTTTAA               GATTTAGAAATCCAA  50 58
     CPn0725 NONE
     CPn0724  809362 ..  809391 - -15.1  -2.72661   GATGATTTGCAACTA       GGTTCCTGCCTCC ATAA AAAGGCAGGAACC        CTATCTGGAGGGGAA 100 337
        hemA NONE
     CPn0713 NONE
     CPn0712  796767 ..  796777 -  -5.4   -2.5262   AATAATTAATAAACC                 CCAA TAC TTGG                 TTATTTATTGTAGTC  51 26
     CPn0711 NONE
     CPn0710 NONE
     CPn0709 NONE
     CPn0708 NONE
        yscN NONE
     CPn0706 NONE
     CPn0705 NONE
        fliN NONE
     CPn0703  789676 ..  789687 -  -2.2  -2.74999   CAATGTTCAATATCA                CAGT TTTC ACCG                 GATTCTTTTTAAGCT  40 20
        yscC  786808 ..  786853 -  -6.4   -5.4833   GTAGGGAACAAAAAA GCCAAGAAAACATAAAGT TATACGGCCG ACTCTACATCTTCTTGGC TTTCCCCCTGAATGC  87 98
        pbp2  776279 ..  776296 -  -2.7  -2.66316   TCTCCCAGCACATGA             TTCGTTG ATCT CAACTAA              ATGAGGAGCGAAAAC  41 56
     CPn0693  775016 ..  775047 -  -9.5  -4.29119   CAGTATAACAAAGAA      GGCTTGAAAGACG AACCTA CCCCTTTCAAGCC       CAGAAGAAAAGAGAA  93 215
     CPn0692 NONE
        abcX NONE
     CPn0690  771425 ..  771438 -  -5.3  -3.53091   ATCCCCCCCCCTAAA               TCCTA AACC TAGGA                GGTTTGATTTAGCTG  59 20
      yfhO_1  769875 ..  769891 -  -4.3  -4.19887   ACATAGAAACAATAA              CAGGAGC CAA GCCCTTG              GCATTCCTCTTCCCC  61 318
     CPn0686  768108 ..  768129 -  -5.2   -3.1355   TGGACGTACAGGGAA           TGCTTACA GATCAA CGTAAGCA            TATCCAAATGCTGCA  53 69
        parB  767062 ..  767085 -   -14   -5.2894   AAATACAAAACAAAA          GCCATTCCAT ATCC ATGGAATGGC           TACTTTAAGACCTAA 100 118
     CPn0681 NONE
        ygo4  762981 ..  762991 -  -3.2   -4.2528   TTTTAATGGAACAAA                 GCTC TTA AAGC                 AAAGAAAAAGAGTAT  57 2
         pgk  761449 ..  761472 -  -4.7  -5.47159   TTCTAAGAGAAAAAA          GACGTTTTT ATAATA AAAAACATC           TAAAGTTCAGGGAGT  83 275
     CPn0678  760480 ..  760494 -  -4.4  -3.56862   ATAAACTTTTTTAAA               TTAATT AAT AATTAA               CTATTACAAAAACCA  55 210
     CPn0677 NONE
     CPn0676  758022 ..  758041 -  -5.8  -2.93817   AATCGTTAACAATGA            GAACTTTT ATTA AAAAGTCC             TGAATACTAGTCTTT  56 32
     CPn0675  756714 ..  756725 -    -3  -4.07687   ATTTTGCTTGGAAAA                TCTT ACAG AAGA                 CAAAATAAAGAGAGC  55 65
         fmu  755451 ..  755468 -  -6.3  -2.99584   CTTACAAGAAAAGAT             TGCCACT TTAA AGTAGCA              GTTTAAAACTCTGCA  59 131
     CPn0671  752708 ..  752739 -  -2.3  -4.91712   GTGAAGCCATAAAAA      GTGCTCGCCGTATA CTATC TATACGCCTAGC-C      GAGACGATTGCTCAA  68 488
     CPn0667  749791 ..  749807 -  -3.7  -5.03715   ATCAGGTGCAAAAAA              TGTCATT TAC AATGTCA              ACCTCTGGCAAAGAA  73 392
     CPn0664  744446 ..  744459 -  -3.9  -4.13304   AAACTATTCTTAAAA               TTCTT TATT AAGAA                GCATGTTTACAGACG  59 120
        hisS NONE
        aspS NONE
         mip NONE
      spoU_2  739829 ..  739840 -    -3  -3.19425   AACCAATCTTATCAA                TAAG CACG CTTA                 AAAAGACGCTGCAAT  47 42
     CPn0658 NONE
        yjeE  737960 ..  737975 -  -3.2  -4.66537   CTTGCGAACAGAAAA              GGGTTC CAGG GAACCT               ATACTATTATTACAT  65 98
      dnaQ_2  737033 ..  737049 -  -8.1  -3.75332   ATCGGTCAACTGAAA              GAAAATC TAT GATTTTC              TTTCATAAGTTACTG  75 74
        yciA NONE
        cutE NONE
        lpxC NONE
        fabZ NONE
        lpxA NONE
         fmt  731668 ..  731678 -  -2.6  -3.20109   CATAAAACGACTTAA                 TTTA GTT TAAA                 TGCCCTAAATAAAAA  45 54
     CPn0648  730546 ..  730575 - -14.5  -4.43283   TTATAGAAATAGAAA       GTCGCTTCCAAAA AATT TTTTAGAAGCGAC        TTCTTTAAAATAAAG 100 52
         rl3 NONE
         rl4  728920 ..  728934 -  -2.8  -3.49858   TTAATTACATCATAA               GGATCT TTC ATATCC               TAAAATTCCTTCTTA  47 38
        rl23 NONE
         rl2 NONE
        rpsS NONE
        rplV NONE
        rpsC  726413 ..  726429 -  -3.6  -2.76453   TTACAACTTTAAGCA              GCTGCA GAGGG TGCTGC              CGGATTGTTAGGAGT  45 2
        rl16 NONE
        rpmC NONE
        rs17 NONE
        rl14  725104 ..  725118 -  -2.8  -2.90496   CTTCTCCTTAAATTA               CCTCAG GAG CTAAAG               AACTAATTTTTATAA  42 3
        rl24 NONE
         rl5 NONE
         rs8 NONE
         rl6 NONE
        rl18 NONE
        rpsE NONE
        rl15 NONE
        secY  720454 ..  720464 -    -4  -2.93623   TCCCTTAAAATAGTA                 TAAG CAT CTTA                 GGTCAAAAATTGTTA  46 45
        rs13 NONE
        rs11 NONE
        rpoA NONE
        rl17  718051 ..  718068 -  -4.2   -2.6704   TAAATTGGAAATTGA             TTAGCT TTAGCT AGCTAA              AAACTCTATAATACA  47 14
        gapA NONE
     CPn0623  716113 ..  716148 -  -8.5  -4.05875   TTCAAAAAAGGGAAA    GGTATGCCTTAAGTT AAAGTG AACTTAAACCATACC     TTTAAAAATAGCTAT  82 37
     CPn0622  714708 ..  714725 -  -4.1    -3.551   TCCTAACCTAGATAA             TCACTTC TCAA GTAGTGA              ATTCTCGGTTTCTAG  55 90
        ruvC NONE
        ruvA  713468 ..  713480 -  -3.5  -3.54129   CATATCTCCTTTAAA                TAAAA TCG TTTTA                TTTTAGGAGGAGTAT  50 61
         ndk  712956 ..  712979 -  -8.2  -3.30338   AGAATTTCTTGATAA          TGAGCTAGAA GAAA TTCTTGCTCA           ACCTCATCGTAAAGC  69 56
      pgsA_1 NONE
       adt_2  705724 ..  705743 -  -4.4  -3.46709   AGAAAAGCTTAAAGA            TGAAAATT ATAA AATTCTCA             TGCTCACCGAGAATA  53 62
        sohB NONE
        polA NONE
        coaE NONE
         rho  699912 ..  699923 -    -3  -4.05446   CCGTGTAATTATAAA                TCTA TATA TAGA                 GAGATACCTTTAATT  56 128
     CPn0608  699003 ..  699033 -  -7.8  -2.80244   CTTTTTAATAAATAT       GTTCTAGAAATTAA GAT TCAATTTCTAGAAT       TTCGGAAATTTTGTT  64 5
        glgC NONE
     CPn0606 NONE
        yhhF  696100 ..  696113 -  -2.4  -4.24948   TTATCACATTGAAAA               TCAG TACTTT CTGA                TATTAAGAAGGACTA  54 59
        fliY  695001 ..  695019 -  -3.2  -3.58343   CTGATCACTTGGAAA             CTTTATAT GAA ATAGAAAG             GGACTACCTGCCTCT  51 199
     CPn0602 NONE
     CPn0601  692324 ..  692356 -  -6.4  -4.58395   CTCATGGGGGAAAAA     GACAAA-TAGAGGGC TTTC ACCCTCTTGTTTGTC      TTTTAAAAACTAAAA  76 402
     CPn0600 NONE
      oppA_5 NONE
      oppB_2 NONE
      oppC_2  686244 ..  686254 -  -6.8  -3.71649   TCTCGAAATCCTAAA                 CTGC GTT GCAG                 AGATTCCCTTTGGAG  65 247
     CPn0593  681394 ..  681404 -  -6.8  -3.02263   ACATGGTCCCTAAGA                 CTGC TTT GCAG                 GAAGTTTTAGAACCT  59 9
     CPn0590  679509 ..  679519 -  -3.2  -4.63044   ATTGAGAGAAATAAA                 CTCC CTA AGAG                 AAGGTAATTGTACCG  62 19
     CPn0585  673585 ..  673607 -  -6.2  -3.34013   CATCTCGGTAACGAA           CCCCGGAACG ATT CCTTCCGAGA           TCATGGACAAGCTCT  59 280
     CPn0581  670536 ..  670550 -  -5.7  -4.05747   GATATTGTAGATAAA               GGAGA TTCTC TCTCC               ATAATATGCAGAGGA  66 217
    15618982 NONE
        yhhY NONE
     CPn0574 NONE
        yebC  664243 ..  664275 -  -5.5  -3.37959   GAACGGGAACAGGAA      GTGTCTCCACACAAA GTA CTGGCGTAGGGACAC      CAACTACGACGACTC  55 438
        murA  660237 ..  660247 -  -6.8  -3.96705   TGGAGAAAACGTAAA                 GCTC CGA GAGC                 TTCTAGATACTGCTA  69 524
     CPn0565  654410 ..  654420 -  -5.4  -6.09133   CAGTTGAAAAAAAAA                 TCGT CAA ACGA                 AGAGGAGCCCTCCAC  93 135
   secD/secF  650060 ..  650089 -  -2.9  -3.87869   TGAATTTGTCATAAA       TTTAATACCACAG GGGC CTTTGGGACTAAA        GTCCCAAAGGAGATT  51 78
        recJ  648231 ..  648243 -  -4.9  -3.48036   TATTATGATAATGAA                GTAAA TCT TTTAC                TTGCAATGAACAAAG  55 72
     CPn0562  646643 ..  646665 -  -3.4  -4.35085   ATTCTTAAAAAAACA          CG-CCCTGA ATATCG CCAGGGACG           TTTTTCTAATCATAA  60 275
         euo  645713 ..  645748 - -15.1  -5.29885   AATCCAAAAATAAAA    GAAACTCCTTAATTT AATAAA AAATTAAGGAGTTTC     TCAAAAAAATCACGA 100 145
        gltX  644037 ..  644056 -  -6.4  -3.13403   GTGTGGTTATGAATA            GAAACCGC GGTG GCTGTTTC             GCTTAGCTAGCAGCC  59 64
        omcA  642960 ..  642992 -  -8.5  -3.36289   TATTATCTGAATTAA      GGTAGTCAGGAATTA ATT CATCTCCTAACTACC      CGATCAATTTAAGTA  75 61
        omcB  641137 ..  641180 - -17.7  -3.53811   GGTACTTCTTTGAAA GCTATCCTAAAGCAGAGCG GAATAT CGCTCTGCTTTAGGATAAT TCCTTAGAATTTAAT 100 36
        crpA  640286 ..  640306 -  -8.3  -2.91695   CGTACGTGGAAAGTA            GCATCCCAA GTT CTAGGATGC            TTGTGAGATGAACGT  67 41
     CPn0553  636784 ..  636797 -  -5.3  -2.53995   ACTTATTCTAACCTA               TCTCT TTGG AGAGA                AGAATTTCGTATTAG  51 37
        rs12 NONE
         rs7  635647 ..  635664 -  -2.7  -3.29324   TGCACTTAAATCGAA             TTCTTGA TTGC TCATGAA              CTTGTTATTTTCTCC  45 56
        fusA NONE
        rs10  633245 ..  633257 -  -3.4  -3.58905   ATCTTTTATAGACAA                GCTT GAATT AAGC                CGCTTTGATTTTAAT  50 20
        cysJ  631873 ..  631885 -  -3.5  -3.39895   TTCCTCAGTAACTAA                TAAAA TTA TTTTA                GGAAAGGTTGCTGAT  49 328
        rl21 NONE
        rl27  630563 ..  630594 -    -8  -5.95539   CTTCAAACAAAAAAA      GCTCGATTTGATGC CTGA GCAAAAAACCGAGC       TTTTTTAATGTTTCT 100 61
        yhbZ  629305 ..  629316 -  -4.4  -3.25823   TTGTTCTGACAGCAA                TCAC GATT GTGA                 TGTTGATTTATGTGA  51 231
        ribC NONE
     CPn0531 NONE
      spoU_1  612400 ..  612412 -    -2  -5.27477   AGCTTAATTAAAAAA                TTGT GTTAA ACAA                AAAACTAATATAATT  70 70
        ycaH NONE
        gltT NONE
      sucB_2 NONE
        kpsF  607461 ..  607479 -  -7.5  -3.07755   AGACAGGCTGAAAAT             TCCTACT TTAGG AGTAGGA             GCCATTAAGGTGACT  66 253
        glyA NONE
      clpP_1 NONE
        dapF  600858 ..  600869 -    -3  -3.92542   TCTATCCCTAAACAA                GATT TTAA AATC                 CTTGCATGACAAAAT  55 57
     CPn0518  599809 ..  599824 -  -2.6  -4.85782   GCGTCTAAAAATAAA              CTACTT CACA AAATAG               AAGATTAAGAAGATT  66 30
     CPn0517 NONE
     CPn0516  597187 ..  597203 -  -6.5  -5.06472   AGAGAAACAATAAAA              CATGGAG GAT CTCCAAG              CTTGGTCGCAAGGAG  84 74
     CPn0499 NONE
     CPn0498 NONE
     CPn0497  577400 ..  577414 -  -4.9  -4.24948   GCAGTACATTCAAAA               CCCGG ATACG CCAGG               CTATCGACAAGCGCC  66 428
     CPn0494 NONE
     CPn0493  574556 ..  574576 -  -9.1  -3.16872   AGCAAGAGTGAAAAG            CTGTCTTCA TCG TAAAGACAG            TGTATAGAGAAGAAA  77 301
     CPn0491  573091 ..  573111 -  -4.7   -3.6581   ATTAGTCTCAAAACA            GGGAAAAAA GCT CTTGTTCCC            GTCTTCCTAATCGGA  57 247
     CPn0489 NONE
        ycfF NONE
     CPn0487  567872 ..  567883 -    -3  -2.77547   ACGAAATCTTAACGA                GAAT AGAG ATTC                 AAAAAACAAATCTGA  44 251
     CPn0486  566245 ..  566284 -    -5  -5.55001   TAATAAAAAATAAAA  CGAACCCCTCTTCTTCTT GGAA AAGAAGGAGAGGTATCAG   ATTCTAAACACAACT  83 143
        artJ  560949 ..  560963 -  -2.9  -3.29829   CAGAGGTTGCCATAA               GAATA CCCTC TATTC               GTAAGCAACTTCAGA  45 20
     CPn0481 NONE
     CPn0480  558642 ..  558663 -  -4.3   -3.2624   GAAATAACTGACGAA           CACGCTTAG TTAT CTCTGCGTG            ATCCATTAGGTAACT  51 9
        phnP NONE
        hflX NONE
        yqeV NONE
     CPn0476 NONE
        glgB  551582 ..  551621 -  -3.2  -4.85653   TAGACATAAAAGAAA  TACTAATAATTATTTTTA ATTA TAAAATAAATTATTAATA   TCAACTACACCACAA  68 86
     CPn0474  549657 ..  549674 -  -2.1  -5.79595   TGTTAAAATAAAAAA             TATTTTA AAAA CAAAATA              TAAATTAAAATAAAC  83 155
     CPn0473  548003 ..  548030 -   -13  -3.25762   AAAATAATCAACATA        TTGAAGAGTTTT AATT AAAACTCTTCAA         GTTTCCCTTGCGCAT  91 62
     CPn0472  545444 ..  545466 -  -7.1  -4.00532   CCTGTAAAGACCAAA           TAGAGAGTA GTGAA CACTCTCTA           CCATCATGAATCTTA  73 137
     CPn0465  532819 ..  532847 -  -5.3   -2.5814   TATACGAAATAAATT        TAGAGCTGTCCCC TCA GAGAACAACTGTA        GGAACTTGAGACTTT  51 46
     CPn0464 NONE
     CPn0463  531066 ..  531076 -    -4  -3.58564   ATAGGATCAAACCAA                 CATT GAA AATG                 AAAGCGTACGCAGGC  52 137
     CPn0462  528968 ..  528982 -  -8.6  -4.72007   GTTCATCAAAACAAA               CACCTT AGA AAGGTG               TGTCTAATTAGTTCC  93 77
     CPn0461 NONE
     CPn0460 NONE
     CPn0459  526345 ..  526357 -  -4.9  -3.95858   ACAACATAGAAAATA                TCAAT TAA ATTGA                ATAAACAGCTTTTAA  62 284
     CPn0458  523922 ..  523948 -  -4.4  -5.16472   AAAAACTTGAAAAAA         GCAATCTCTAAG ATA CTTAGCGACTCC         TATAGCCACAAGAAA  76 310
     CPn0457  521636 ..  521650 -  -3.5  -5.11836   ACACTGAAAATAAAA               CGCTC TTGTT GAGCA               CGTTTTCCTAACAAA  71 492
     CPn0456 NONE
     CPn0455  519121 ..  519139 - -11.8   -4.1721   ATCCACATTTTAAAA             CTCTAAGC TCT GCTTAGAG             TTTTCTGTAGCCCCG 100 341
      yxjG_2  503533 ..  503571 - -12.5   -4.3767   CTAGATCACAAGAAA  GAATGGGCAGAGTACGTG ATCT CACGAACTCTGCCCGT-C   TTAGAATCCAAAGAC 100 149
        ycbF  484252 ..  484268 -  -8.7  -3.61398   TCCTGCCGTCAAGAA              GCTCGCA AGC TACGAGC              AACCTTGGTTGAAAA  75 88
      lplA_1 NONE
     CPn0435 NONE
     CPn0434 NONE
        gcsH  476918 ..  476928 -  -2.6  -3.15212   AATGAGTATATCTAA                 TAAA AAA TTTA                 CTCTTCATCCATCAA  45 23
     CPn0432 NONE
     CPn0431  476073 ..  476086 -  -3.1  -2.91873   AGTATTTCTAAAGCA               CGAACG CAG CGT-CG               CTCTCTCTAGGAACT  44 87
     CPn0426  471121 ..  471131 -  -5.4  -3.69354   TTTGACAACCCTAAA                 GCTT CGG AAGC                 TCGCCCTTTGAATCA  59 427
        mraW NONE
     CPn0420 NONE
        pbp3  464445 ..  464457 -  -6.2  -4.82901   CTTTTTTCATAAAAA                GCCC TCTAG GGGC                ATGCTCTCACTCTGA  77 441
        murE NONE
        amiA  462026 ..  462042 -  -8.1  -3.02013   ATGCGAATAACTATA              TTTCTAG AAC CTAGAAA              AATCATTCCCACATC  68 224
        himD  461489 ..  461526 - -12.2   -5.3798   TAATAATAACAAAAA   TTAGAGTCAAGCCCGGT AAAAA ACCGGTCT-GACTCTAA   CAACTGAGACAAAGA 100 53
     CPn0415  460226 ..  460237 -    -3  -2.66118   CCCAAAATTAATTCA                TCTT CGTA AAGA                 ATCTTCCTTTCTCAG  43 6
        accA NONE
        msbA  457046 ..  457060 -  -8.6  -3.15999   CTTCTAGATATGGAA               GGCTAT GCT ATAGCC               TCACAAGCAGCAGAA  67 189
     CPn0407  452687 ..  452702 -  -3.3  -3.96216   GTTTTATTGAAAGAA              TGGTA GACTAT TACCA               AGAGTGGGCGCCTAT  56 178
     CPn0405 NONE
     CPn0404  449381 ..  449396 -  -4.6  -4.05747   CATAGGTTAGACAAA              GGCACC TCTG GGTGTC               TTCTCATGGGAAAGT  61 497
        mutY NONE
     CPn0401  447330 ..  447346 -  -6.7  -3.23447   GTAAGTTGGAGAACA              TTCTTTT AGC AAAAGAA              AACTCTCCTTAGGGC  61 171
     CPn0397  444363 ..  444376 -  -5.3  -2.76468   GATCATGGAATACTA               TCCTT AGCA AAGGA                ACTATTGTATTCGGA  51 27
        yhfO  442999 ..  443017 -  -2.4  -4.62904   AAAGATCTGCAAAAA             GAACTCGA TAT TCAATTTC             CGCAATATCCTGTAG  63 246
     CPn0391  439255 ..  439273 -  -3.8  -2.99813   ACGAGATACTATATA             GAAGTACA CTA TGGACCTC             TTCTTTCTATCAAGG  47 259
        ruvB NONE
     CPn0389  437248 ..  437274 -    -8  -4.07568   GTTTGTCCCTCAAAA         TGTAGCAACGCC GAC AGTGTCGCTACA         GCCCCATACCACGCT  74 67
     CPn0387  434573 ..  434591 -  -3.2  -3.18366   TCTTTAATTAATACA             TCTTAAGA ACT TCTCAAAA             CAGATTCAGGACAAA  47 130
         ssb NONE
        pepA  432455 ..  432489 - -11.1  -6.09888   CTTTAATAAAAAAAA     TGACTTTTATTTTAA AAAAA CTAAAATAAAAGTCA     TTACTAAAACATAAA 100 55
        hctB  431797 ..  431827 -  -6.9  -5.61881   CCTTAAAAAGAAAAA      CGGGAA-GGAAACC CAAT GTTTCCCTTTCCCG       TTAACATGAGCAATA  93 57
     CPn0383 NONE
      yabC_1  429848 ..  429860 -  -2.7  -4.37552   AAGATTATAAAATAA                GTATT GAT AACAC                GCAATAGAGGATTAC  58 198
     CPn0381  428037 ..  428049 -  -4.7  -2.78672   TCCAAAGATACATTA                GCGAC GAC GACGC                CTAGAATGGCGTAAT  51 10
        sucA  423441 ..  423451 -  -2.6  -3.35679   CTTCTGTAGTCATAA                 TTTA CCT TAAA                 GAAAAGAGGGTTTCC  47 16
      sucB_1  422310 ..  422324 -   -10  -4.33739   TAAAAAATCTGAAAA               GGCTCT AAA AGAGCC               TTTATGAGAATCAGA 100 45
        flhA  407860 ..  407878 -    -4  -3.29947   TATTTATTAGATTAA             TTCAAAAA AAA TTTTTAAA             CAATATTTACACCAA  49 87
        rpsD  407046 ..  407065 -  -3.6  -3.42366   CTTAAAACCTGAGAA            CTGTATTT ATCG AAATGCAG             AGAGTGCTGCGCGAA  51 12
        tyrS NONE
         gnd  403574 ..  403596 -  -2.8  -4.10429   AAGTATCTGCGAAAA          GCTTGTGGA CGTGAT TCCACAA-C           AACTCTTCAAGATTC  57 348
     CPn0358 NONE
     CPn0357 NONE
     CPn0356  400078 ..  400090 -  -3.3  -2.62098   AGGATTTCAAAAATT                TCTGC CAA GCTGA                CCTAGGATTTTTTTC  43 41
     CPn0355  398462 ..  398487 -  -9.8  -2.81072   TCCACTCAAGAGAAG         CGTCTTCTCC CAACCT GAAGAAGACG          AGTCCTCCCTGCTGA  76 126
        ytgA NONE
      ytgB_1  391014 ..  391027 -  -2.4  -4.23386   TCAGAAAAAACACAA               CTGA GCATAA TCAG                CACGATCCAAATTGT  54 22
        ytgC NONE
        ytgD  388707 ..  388723 -  -3.7  -3.05536   AAATCACTGCTAATA              TTGAGAA CTT TTCTCAC              TTATTTTTTCAAAAT  47 3
        yaeM NONE
        yaeL  385457 ..  385469 -  -2.7  -4.60302   AGACAAACAAAAGAA                CTCAA GAC TTAAG                CCTTACCCTAACCAA  60 111
        smpB NONE
     CPn0333 NONE
     CPn0332  378467 ..  378482 -  -3.4  -3.83692   TTTAAAAAATAAAAC              TTATAA CTAC TTATAA               TTTTAAAACAAAAAA  52 76
     CPn0331  376703 ..  376714 -    -3  -3.76815   ACTTAAAACCCTAAA                TATC CGTA GATA                 ATTTTTTTCCCTTCT  52 9
     CPn0330  376119 ..  376133 -    -5  -3.83652   AATTATAGAAAAAAG               TCTTCC AGT AGAAGA               GCAAGAAGCAGCGTG  59 91
        ychF  364664 ..  364679 -  -4.8   -4.3898   ATTATCCCGAGAAAA              TTTCTT AGAG AAGAAA               AAAAGTTTCAATCAA  66 110
        trxB  355027 ..  355057 -  -3.2  -3.70149   CCGATATTATTGAAA       TTAGCCGCATTCGC GAG GCAATTGCAACTCA       CGGCAATCGACTACT  51 318
         lgt  353489 ..  353502 -  -6.7  -2.69246   CATAAACCCACATTA               TCTCC CAAA GGAGA                ATCTCTCAATACAGG  57 95
        60IM  350979 ..  350990 -    -3  -2.91593   CATGCTCGCATAAAC                TATG AGCT CATA                 TAAATCGCTTGTTTC  44 81
        dnaA  349573 ..  349595 -  -6.4  -4.93365   GTCCAGAAGCAAAAA           TTAGAGGA TCGTTAC TCCTCTAA           ATAATCATCTCTTCG  83 22
        glgP  346452 ..  346489 - -15.8  -5.06816   ATCTTTGAACAAAAA   GGACTCTTTCTATAGC TCCTTG GCTATGGAAAGAGTCC    CTGATTCCATCCTGT 100 48
     CPn0303  341451 ..  341466 -  -3.2  -3.10071   AAATCGGAGCCAACA              CTACGA TAGA TCGTGG               TCGATTCAAGAACAC  46 477
        fabH NONE
        fabD NONE
        fabG  333978 ..  333992 -  -2.8  -2.75183   ACGGTTACTTAATTA               GTTCTC GAA GAGAAA               TTTTCAAATCCCTTT  41 52
        acpP  333290 ..  333305 -    -4  -5.27938   ATCTCTAAAGAAAAA              CTAGAG TCTC CTCTAA               ATTTAAAACCTTTAG  81 344
     CPn0288  324296 ..  324348 -  -3.8  -5.14163   ACCCACTAATAAAAA CTAGTTTTTGAAAAGAATTCTAAAA ACCT TCTTTTAAT-CTTTTCAAAAACAAG AACATCTATTTCTTA  73 245
     CPn0287  322063 ..  322073 -  -5.4  -3.21912   CCTGGAATCCATCAA                 GTTC CCA GAAC                 TAAAAGCTGTATCTA  55 38
        mgtE NONE
     CPn0285 NONE
     CPn0284  318522 ..  318536 -  -4.3  -3.55444   GGGTGATTTTCGAAA               GCTAA TAATC TTAGC               AACAGCATTTTTTAT  55 37
     CPn0283  317284 ..  317296 -  -5.5  -3.76402   ATCTTACGTATCAAA                GAACC AAG GGCTC                AACGCCTCTATTCTG  61 258
      dppF_1 NONE
     CPn0279 NONE
     CPn0278 NONE
     CPn0277  311343 ..  311355 -  -3.3  -4.91109   TTCTTATGATAAAAA                TCCCT TTT AGGGG                CTGTAAAGATGTTAA  68 71
     CPn0276 NONE
      gyrB_1 NONE
      gyrA_1 NONE
         tdk NONE
      dnaX_2  304048 ..  304064 -  -6.5  -3.07816   GGTGGATTTAGTCAA              GGAGCCA TCC TGGCTAC              CCACCTTGTCTTAAC  57 298
        ywlC NONE
     CPn0269  301325 ..  301347 -  -5.5  -4.95155   CTTATAGGATAAAAA           CAGTGCGAA TGAGT TCCGCCCTG           TTTAATACTGTGTTA  77 151
        ubiA NONE
        ubiD  297106 ..  297116 -  -6.8  -3.35996   TATCGCCATTGAGAA                 CCTC CAT GAGG                 TAATCAATGGTAGAC  62 61
      secA_1  293420 ..  293431 -    -3   -3.6053   TGCTGGAGAAAGGAA                TTGA ACCC TCAA                 CCGTTCGATTACAAA  50 139
     CPn0257 NONE
     CPn0256  290347 ..  290391 - -24.7  -4.04576   AGTGATATAAGGAAA TCGAACTCCAAGCATCGTTAG TTT CTAACAATACTTGGAGTTCGA TGATTATTCAACGTA 100 29
     CPn0255 NONE
     CPn0254  288044 ..  288055 -  -5.8  -3.34398   TGCCCTCCTGAAAGA                GCAG CTCG CTGC                 ATCATCATGACTCTG  61 426
        rl33 NONE
     CPn0249 NONE
        ycfV  283577 ..  283598 -  -4.5  -4.52589   GCTGCTGATATAAAA           GCATTCAGAC ACC GTCTAAA-GC           TAGATCTCAAAAATA  67 74
        rl13 NONE
         rs9  282486 ..  282517 -  -8.9  -4.84359   GGATCCCTAGAAAAA      GAAAAGCCTTTCT GTAATA AGAAAGGCTTTTT       CCAAAAACGATTCGA  95 56
     CPn0243  280089 ..  280119 - -12.8   -5.1244   CCATGAATATAAAAA       TAGAGGTCTTTCTA GCT TAGAAAAACCCCTA       TCTATAGTTATTACC 100 36
     CPn0242  279354 ..  279375 -  -3.2  -2.90956   AAATCATGGCAGACA           TAAATTTT ACCAGA AAAATTTA            TCACGCCTCTTTGTT  44 134
     CPn0241  278068 ..  278082 -  -4.4  -2.70603   AAAAACTTAAAAATT               TAAATT TAT AATTTA               GATAAAAATTAAAAA  47 143
     CPn0240  276553 ..  276567 -  -7.2  -5.24796   GGTAGAGAAGAAAAA               CTCTAT CCT ATAGAG               CGTGTAGGTAGGGAC  90 153
     CPn0234  270493 ..  270513 - -11.9  -6.04953   ATATAAATAAAAAAA            CCATTGCCA ACC CGGCAATGG            TTCTTAAAACACAAA 100 57
     CPn0233 NONE
     CPn0232  269222 ..  269237 -    -4  -4.40894   GAAAGTATAGGAAAA              TCTCAC CTTA ATGAGA               AGAACAGAGTTCTTT  62 17
        tauB NONE
     CPn0230  267123 ..  267143 -  -6.2  -4.08706   TTTTTAGGAGATAAA           CGA-GCTCT TACT AGAGCCTCG            TTCTTTGGATCAGAA  69 455
        dsbG NONE
        dsbB  264585 ..  264603 - -10.3  -3.43109   CATACTATGCAAACA             CCCTGGA GTTCA TCCAGGG             AACTCAAAGTCTATG  80 428
     CPn0218  258243 ..  258255 -  -6.3  -2.75064   CCCCTCACCTAACGA                CTCTT CTC AAGAG                CATTTCTTAGCTCTT  55 349
     CPn0216  257106 ..  257138 -  -3.7  -3.71627   CCAGTAATACAAACA      TTTTAATAAAAATTT ATA ATATTTGTATTAAAA      CCAAATAAATCAATA  55 58
     CPn0215  255651 ..  255662 -  -2.2  -3.53841   TAAATAAAGCGACAA                CCAC CACA GTAG                 AAACGTGCGAAGCAA  47 119
     CPn0214  254385 ..  254399 -  -4.3  -3.19175   TGCTAAGAGAGGCAA               CTATG GTCAT CATAG               TTTAGAAACGCTCTC  51 69
     CPn0213 NONE
     CPn0212  252869 ..  252879 -  -2.6  -5.03145   GAATGGCTTAAAAAA                 TAAA ATA TTTA                 TTTGTTTATGCCTCT  69 31
     CPn0211 NONE
     CPn0210  250962 ..  250972 -    -4  -4.68593   GTTACTATTTAAAAA                 TAAG CAA CTTA                 GAATCAACTATAGAG  67 490
        argR NONE
        glnP NONE
        glnQ  231280 ..  231313 - -11.1  -2.77043   GTCAGGATTCTAAAG     TATCACTACAGCTGC TCTA GCAGCTGTAGTCCTA      TTGAGCAGAGTGGAT  81 23
         rpe NONE
       efp_1 NONE
        accB NONE
        accC  219337 ..  219352 -  -4.8  -3.41053   TTAAATTATTTAGAA              TTCTTT AAAA AAAGAA               TTTCCTTGAGCAAGT  55 4
     CPn0181 NONE
     CPn0180 NONE
     CPn0179 NONE
     CPn0178  217739 ..  217753 -  -7.8  -3.04864   TCTATAATGAAAGCA               CCCCGA GAT TCGGGA               GAGAACTTTTGTTAG  66 58
     CPn0177  216527 ..  216565 - -14.8  -3.34244   TACTGTATAAATAGA   GTTAAGACATCCCCTTAA GTT TTAAGGGGATGTCTTATT   TGCTTTCTAGAGAAC 100 65
     CPn0173  213618 ..  213628 -  -5.4  -3.02043   AATTTCTTTGGAACA                 GAAG TTT CTTC                 TTCCGTGTTTAGGCT  54 109
      guaB_2 NONE
      guaB_1 NONE
        guaA NONE
     CPn0170  209880 ..  209898 -    -3  -3.53811   TCGACTCTCTTGAAA             GCTTCTTC TCT GGAGACGC             TTTTTTTTAACATTA  50 149
     CPn0169  208655 ..  208668 -  -2.3  -3.30214   AATCGAGCATAGTAA               CATGG ATGC CCAGG                ATTAAAAAAATGCTC  44 64
     CPn0168  208362 ..  208376 -  -2.2   -3.1085   CGAATTCATGCAACA               TAATAA CAA TTATCA               GACTTTATATGGAGA  42 63
     CPn0167  207690 ..  207721 -  -2.5  -4.37886   CCATTTTTTATAAAA      TTAACGAATCT-CT GTGAA AGTAGATTAGTTAA      GATCACTTCTCTTGT  59 278
     CPn0162 NONE
     CPn0161 NONE
      pfkA_1  202010 ..  202028 -  -3.9  -3.15197   TAAGAAATCTTAACA             CAAAAGA GCCGT TCCTTTG             CATCTAGCTTAGAAT  49 121
     CPn0159  201432 ..  201445 -  -3.9  -3.92324   TCCTCTAAGAGCAAA               TCTAT ATTT ATAGA                GAGGGTAATTTTAGG  57 44
     CPn0158  200877 ..  200887 -  -4.6  -3.18832   GAAGTCTAGAATAGA                 GAGC CAT GCCC                 TTTTTAATTGTCTTT  51 29
     CPn0157  200133 ..  200153 -  -3.3  -2.61383   ATGTCTAGCCAGAAG            CTTTTGCTT TCC AAGCTAAAA            TATTTGTTGCCTTCT  43 167
     CPn0156 NONE
     CPn0155  199134 ..  199144 -  -2.4   -4.0896   AAAGTGTTCGTAAAA                 GCAG AAA CAGC                 TTCCTTTGACCGTAC  55 366
     CPn0152  194282 ..  194310 - -10.4  -3.29511   TGTAGTGTTCTAGAA        CCGTTGTACCTT GAATT AAGGTACAACTG        AAATTTAAAGTGTTC  83 30
        mhpA  192516 ..  192545 -  -5.8  -4.43309   CAACTGCAATGAAAA       CCATAGAG-GACT AGGAA AGGCTCTCTATGG       TTTTTTTTCACAATT  72 102
      yxjG_1  176168 ..  176202 - -14.4  -3.35695   CGTACATAAAGGGAA     GAGCTGGTTGGATC TATAGAG GTTCCAACCAGCTC     TGGTTTCATTATTTC 100 34
     CPn0142 NONE
        rpiA NONE
        yqdE NONE
        yqgE NONE
        hemL  172592 ..  172605 -  -3.1  -3.59979   GTTTCTTAGGGGAAA               CCATC CGCA GATGA                GATTTTTTCCAACGT  50 117
        ybgI  171473 ..  171491 -  -3.1  -5.08088   AATCTTTAAGAAAAA             GCCAAGA ACAAA TCTTGGT             TTAAAGATTAGAAGG  71 33
        pepF  169533 ..  169563 - -10.7  -3.61398   TTTTTTGTGCAATAA       TTTTAGCACTCAA TAATT TTAAGTGCTAAAA       ACTCAATCTTCTGAA  89 28
       groES NONE
       groEL  167402 ..  167431 - -13.8  -5.27938   ATTCCCAAAGAAAAA       GGTCTCTTTTCT TTAGTT AGAAAAGAGACC        TCATGGAAAATTGTT 100 58
     CPn0133  166536 ..  166548 -  -4.1  -4.13945   AGGGGCATTGGAAAA                TCTCC TTG GAAGA                CGTAGCCTCTCTTTA  62 38
     CPn0130  163705 ..  163730 -  -4.7  -3.53733   CGGAGGTGACAAAGA         TTCTCGGATCC ATAT GGATATGAGAA          AGGATATACTGTTCA  57 43
     CPn0129 NONE
        ytfF NONE
      recD_1  153655 ..  153685 -  -3.4   -3.9693   GATCTATGGAAAGAA       GAAATTCTTGATGT TAT AAACGAAGAATTTC       ATTTGAAGTCCCCCA  56 111
     CPn0111 NONE
        lepB  141812 ..  141823 -  -4.4   -4.8384   GAAACAACTGAAAAA                CCAT AAGA ATGG                 TTATTTCTTGTGGTT  73 26
     CPn0108 NONE
     CPn0107  135971 ..  135983 -  -6.3  -2.76629   AGGAAGATAAACTGA                TGCAT TGG ATGCA                ACCTATATATGATAA  55 431
     CPn0105  133938 ..  133950 -  -2.6   -4.8048   CGCTTACAGCAAAAA                GGAG ATTAA CCCC                TAGAAAAAGAATTAT  63 101
     CPn0104  132633 ..  132657 -  -8.5  -3.45405   TCTAGAAAATGAAGA          GCTTCCATTGG AAT CCTTTGGAAGC          TATCATTATACTTCG  75 41
        ybbP NONE
     CPn0100  127574 ..  127596 -  -7.7  -3.05384   TCGTTTTGCAGCGAA           GCACGCTCC AGAAA GGAACATGC           TTAACAGTATCGTAA  62 308
        htrB  125707 ..  125717 -  -3.2  -2.91997   GTTTATACAGAATCA                 GGAA GTT CTCC                 GATGTTTCTCTCTAA  44 396
        uvrA  118662 ..  118680 -  -5.3  -2.60496   GGTCTTCCCAAAGAT             GCTCTTA GCTAT CAAGAGC             GGCGTTTGTTATTGC  49 179
     CPn0085  103291 ..  103302 -  -2.2  -3.91858   TACAGAGTTTATAAA                GCAA ATTG CTGC                 AGAAGGTGCGTAATT  52 486
     CPn0072 NONE
     CPn0071   87366 ..   87379 -  -3.9  -2.98407   GATTAGAAAAAAAGT               TTTGA TTTT TCAAA                TGAAATAAGCCTACT  47 242
     CPn0070   86806 ..   86816 -  -6.8  -2.79023   TAACCCTAGCAAGTA                 TGCG ATA CGCA                 ATAGTGTTTCCATCT  57 414
     CPn0068   84288 ..   84319 - -10.4  -4.40237   GAGGAGAGATCAAAA      GAAAATGTTCCA AGATGTTA TGGAACATTTTC       TCTCTAGTTTATTTT 100 34
        rncS NONE
         sms NONE
        hemC   66825 ..   66839 -  -2.8  -3.69068   TCATTGCAAGAAATA               TTCCGA GAA TGGGAA               ACCATGAGACCTATA  50 487
     CPn0050   66465 ..   66481 -  -5.2  -4.23104   CTAAAGGGGAAGAAA              TGTAGT AAAAG ACTACA              AATGAGACATGCAAT  66 40
     CPn0049   65524 ..   65544 -  -2.5  -4.41348   CCTCCTCTAAAGAAA            CTACAATCA TTA TGATCGCGG            ATTCTTTTGAAGCAG  61 295
      dnaX_1 NONE
        ybaB   53883 ..   53894 -    -3  -3.93695   TTTATGATGTATAAA                GTTT GTAA AAAC                 TGTGTTTTCTAGTCG  55 91
     CPn0035   49515 ..   49546 -  -2.4  -5.09762   ATTTTAATATAAAAA      CAAATCAGAAAAAC AAAG ATTATTTTGATTTG       TCATTAGAATATTGT  67 45
     CPn0034   48149 ..   48166 -  -5.5  -2.59683   AGTCTATTTTACAAG             CCGCGAA AAGT CTCGCAG              AATTCTAGGCGATTC  51 66
     CPn0029 NONE
     CPn0028   42377 ..   42397 -  -4.8  -3.64466   AGCGCATATATACAA            CTTCTAAA AAATA TCTAGAAG            GGATTAAAGATTAGG  57 168
         lon   39696 ..   39739 - -11.5  -3.15257   TTGTAAATATACAGA CT-TTTTTATACGCATTAAA TCTAC CTTAATGCGTATAAAAATAG TGATTCTCAAGAGAA  87 61
     CPn0026   38668 ..   38698 -  -3.5  -2.64925   ATACGCCACTACAAC       TTTTGAATGACAA CTTTT TTATCATTTAAAA       TTTTGTTTTTCTTAT  43 86
        atsA   37634 ..   37654 -  -2.6   -3.9442   AAGATCGTAAAAAGA            CTTCCT CTTAGCTTT AGGAAG            GCTAGCTTCTTACTA  53 52
        xerC   36640 ..   36650 -  -4.6  -3.46602   CTGCTTAGAGTACAA                 GAGC TTT GCCC                 TGTTCTCTTAGGCAT  53 33
        yjjK NONE
         maf NONE
     CPn0021 NONE
     CPn0020   30362 ..   30378 -  -5.1  -3.06671   ATACCGATTTTAATA              GGGAACT GAG AGTTCCT              TATTGTAGAGAGTAT  52 247
     CPn0006    6859 ..    6869 -  -2.6  -3.16564   CCCCCATGCTAGGAA                 TTAT AAT ATAA                 ACTGTGGAAGCAAAT  44 294
     CPn0001 NONE
