# Supplementary material for: Rapid, accurate, computational discovery of Rho-independent transcription terminators illuminates their relationship to DNA uptake
Source: Genome Biol. 2007 Feb 21;8(2):R22. doi: 10.1186/gb-2007-8-2-r22 (PMC1852404; doi:10.1186/gb-2007-8-2-r22)
Supplement: Additional data file 4 — Best terminators found downstream of each of the genes of the 343 organisms studied. [file gb-2007-8-2-r22-S4.zip › Chlamydophila_pneumoniae_J138.bag]

        gatC NONE
        gatA NONE
        gatB    3874 ..    3899 + -11.3  -5.72616   TAAAAAATCATAAAA         GCATGTTAGAG ATCT TTCTAACATGC          TTTTTTTATCTAAAT 100 63
       pmp_1    7032 ..    7054 + -12.8  -4.41158   CTCGTATCACCTCAG           CCCCTAGAGA CAT TCTTTAGGGG           TTCTTTATTTGTCTA 100 162
     CPj0007   10484 ..   10504 +  -2.4  -4.51812   TCAACTACCCCCCCC            CCCCCCGA CGCTC TCTAGGGG            TTTCTTGTTCTAAAC  59 340
     CPj0008 NONE
     CPj0009   13030 ..   13046 +  -6.5  -2.78523   AGCTACCCCCCCCCC              CCCAACA CTC TGTAGGG              TCGATTTCTTCTCCA  58 263
     CPj0010   15422 ..   15442 +  -9.1  -3.00766   TACTCGCGAGGACCA            TTCCTAGAA CTA TTCTAGGAG            TCTATGTGCACTATT  74 19
     CPj0011 NONE
     CPj0012   17954 ..   17973 +  -7.9  -4.10791   TTCCATTTCTCTAGG            GATCCTC TTAGCT GAGGATC             TTCTTTGTACCTCTT  78 85
     pmp_2_1 NONE
     pmp_2_2   20813 ..   20842 + -10.1  -3.37056   TTCGATGCTATTTTT       CCATGGCTATTTT TAAA ATGATAGCCATGG        TTATAGATACGTAGT  81 51
     pmp_3_1 NONE
     pmp_3_2   23886 ..   23936 + -11.5  -3.95448   AAAGAGCTCCATACA TCGAAG-GGAAAAGAGCTTTTAAG ATTT CTTGAAGGCTCTTTTCGATTTCGA TTTCCATTTTAGTGT  93 56
     pmp_4_1 NONE
   pmp_4_1_2 NONE
     pmp_4_2   26879 ..   26916 +  -9.9  -4.34766   ATAGCATCAGGGTAA   GCCAGGGCTCTATGTAA GAGA TTTCATAGAGCCCTCTC    TTTGTCTTGCTTTTT 100 60
     pmp_5_1   28661 ..   28671 +  -3.2  -3.38291   CGCTTCTTTTGGATC                 TGGG GAC CTCA                 TTATAAGCTTCTACA  48 9
     pmp_5_2   30143 ..   30175 + -17.3  -2.87211   AATTTCTATAGTTCA      TGGGGTTTCTTTTTT TAT AAAGAAGAAACCCCA      TGTCTGACGAGACCT 100 138
       gcp_1   44208 ..   44220 +  -3.5   -5.2166   GTATTTTTTGATTTG                TATTT TCT AAATA                TTTTTTACATTGTTG  74 30
        rs21   44536 ..   44554 +  -5.2  -3.35371   CTAAATCTAAGGCTG             CGGCTAAG TAT CGTAGTCG             TTAATTGGCAATGTC  57 3
        dnaJ NONE
   pdhA_pdhB   48184 ..   48194 +  -6.8  -5.30155   ATCTTTCAATGTAAT                 TGCG CGG CGCA                 TTTTTTCCTTAATGA  89 364
     CPj0036 NONE
        ptsH NONE
        ptsI   53955 ..   53978 +  -3.2  -3.91564   GAAATATTGATCTTT          CCTCTCATGAA ATT TTC-TAAGAGG          TTCTTGCTTATTGTC  55 475
     CPj0041 NONE
     CPj0042   58071 ..   58081 +    -4  -3.80026   TATATTAGTGGCTGA                 GTTA GTT TAAC                 TTATGTGTTTGATTC  55 240
     CPj0043 NONE
     CPj0044   60510 ..   60536 +  -8.9   -3.5332   GAAGATCGTTCCTAG        CACAACTC-TAG AAAC CTATGAGTTGTG         TTGCTTTAAAAATTT  77 83
     CPj0045   63056 ..   63067 +    -3  -3.92143   GAGGAAGGTCGCAGC                TGAA GGCT TTCA                 TTTGTAGACATTTTA  55 134
     CPj0047   63314 ..   63343 +  -8.7  -4.46155   AGGTAAACCGACAGA       CTTCCTCTCATAA ATGG TTGTGAGACGAAG        TTTTCTAAGTGTGTG  89 3
        yqfF   65475 ..   65490 +  -2.6  -2.55015   CCAAACCCTCTATAG              GAGGAAC TTA GTT-CTC              TAGATTACGTGGCGT  41 15
     CPj0051   67030 ..   67056 +  -8.8   -2.5805   TCCATTTACCTGCGT         GATCCTTGGC TGTAATT GCTAAGGATC         CTTGTAGGGCATGGT  66 265
     CPj0055   70608 ..   70620 +  -3.4  -4.49556   GAGTTCCTGAAACTA                TCCT TACAT AGGA                TTTCTTTAATGAAAG  62 364
        mrsA   72493 ..   72509 +    -8  -2.92618   TCTCCTTCAGAATAA              GGCCTT CTTTC AAGGCC              ATTGTTGTATCCGAA  67 93
        sodM   73260 ..   73270 +    -4  -3.54489   TGATTTTAATTGCAG                 TGTT AAT AACA                 TTAATTTAAAATTGC  52 52
        accD NONE
         dut NONE
      ptsN_1 NONE
      ptsN_2   75870 ..   75882 +  -3.4  -2.50935   TACGTTAAGGAATGG                GAGT CCCAA ACTC                ATTAATAGCTAGAGT  42 8
     CPj0062   77408 ..   77432 +  -2.2   -4.2828   TAGCTCTACCCAAAA          TCTTAGATAG CCTTC TTATCTATGA          TTTTAGTGGGTAGAG  57 64
     CPj0063   78004 ..   78014 +  -2.6  -2.67245   TACATTTAATAAAAG                 TATA ATG TATA                 ATTAGTTATGACTAA  41 83
     CPj0064   78505 ..   78519 +  -2.2  -5.27938   TATTTTCTAAGAGTT               TTTTAA TTA TTAAGA               TTTTTATTTAAAAAT  70 275
     CPj0065   80394 ..   80408 +  -6.4  -2.63041   AGCTCTTTCTAGACA               GGATCT CTA AGGTCC               TAAATTCATGTTTTC  57 89
     CPj0066   82514 ..   82539 + -10.7  -3.27382   TCGTTGACATTAAAA         CCAAATAAAAA CATG TTTTTATTTGG          TCTATTCTGTTAAAA  86 205
     CPj0067   83964 ..   83995 + -10.4  -3.13164   GAGGAGAGATCAAAA      GAAAATGTTCCA AGATGTTA TGGAACATTTTC       TCTCTAGTTTATTTT  80 257
     CPj0069   87140 ..   87154 +  -4.2  -3.35679   CGGACAGGATTTGAA               CCTGTG ACC TACGGG               TTATGAGTCCGCAGC  53 405
        infA   89229 ..   89240 +  -4.4  -2.90405   AACAAAAGCTAGGGT                TGTC TACA GACA                 TCGTTAATTATATTT  48 7
         tuf   90638 ..   90661 +   -14  -4.46155   GCTTAAAAATGAATT          TCGCGATGAT TTTC ATCATCGCGA           TTTTCTGGGTGTGTA 100 35
        secE NONE
        nusG   91641 ..   91656 +  -5.4  -2.91264   TTTTTCGTTTCTTAC              CCTCTG TTTG TAGAGG               TGTCTCAGTGCAAAG  52 90
        rplK NONE
         rl1 NONE
        rplJ NONE
         rl7   93801 ..   93830 + -13.9  -5.52079   GGACTGTAATTTGTA       GAAAAGAAAAATC GAAA GATTTTTCTTTTC        TTTTTCTTTTCATGT 100 32
        rpoB NONE
        rpoC  101909 ..  101952 +  -4.9  -6.36459   ACTAGGTGACACAGT C-TT-TTATCAAGGAGGTTAT GTTT ACAACCTCCTTGATAGGAATG TTTTTTTTTGTTAAC  95 40
         tal  102983 ..  102994 +    -3  -2.52795   TGCTGCAGAAGGTGC                GTAA TTGC TTAC                 TAAATTAAGCCGATT  42 22
     CPj0084  103456 ..  103466 +  -5.4  -4.59853   TTTTCGTTTTGCAGA                 GCTT CCA AAGC                 TTTTTCAAGGATTGC  71 56
        atpE  105189 ..  105201 +  -6.3   -2.8478   TCGTGAAATGATTTT                TCAAG GAT CTTGA                CTTTAATAAAGTCAT  58 13
     CPj0087 NONE
        atpA NONE
        atpB NONE
        atpD NONE
        atpI  111722 ..  111732 +    -4  -3.22448   GATAATAATTCAATA                 GTTT GAT AAAC                 TTCCCTTGCCTTTAA  49 20
        atpK NONE
     CPj0093 NONE
        valS NONE
     CPj0095  118489 ..  118501 +  -6.3  -3.63515   GTATGGTCTCAGGAT                CTTAG ATT CTAAG                TTCTTAAGAATCGAG  64 50
         pyk  125789 ..  125801 +  -6.3  -5.51046   TCAGGGCCCCTTCGA                CTTCA CCT TGAAG                TTTTTTCTCTCTTTA  87 134
     CPj0099  127803 ..  127825 +    -2  -5.21709   TTGGGCTATAATAGT           CTGAAGAAAA GTA TTTTCTAAAG           TTTTTTCATCTAAAA  71 249
        cydA NONE
        cydB  132344 ..  132368 +  -8.5   -2.9953   TCTAGAAAATGAAGA          GCTTCCATTGG AAT CCTTTGGAAGC          TATCATTATACTTCG  71 144
        phoH  136552 ..  136564 +  -5.5  -2.75268   CATTAAGAGGAGTCC                CCTGG CGT TCAGG                ATTTAGAGGTCGTTG  50 489
        ileS  141523 ..  141547 +  -5.1  -5.00846   GAAACAACTGAAAAA          CCATAAGAA TGGTTAT TTCTTGTGG          TTTTTCTCCTCTTTC  75 51
        rl31  144837 ..  144868 + -17.4  -5.60993   TTCCCATTTATAAAA      CCCATTCTCAGGCT CTCA AGCCCGAGAATGGG       TTTTTTTGTGAGGGC 100 55
        pfrA NONE
        hemK NONE
         ffh NONE
        rs16 NONE
        trmD NONE
        rl19  150214 ..  150238 +  -3.7  -3.01244   TGTCTTATTTTGATT          TTTATAATCTA TAG TAGCTTATGAA          TACTTCTATTTCTGA  47 61
        rnhB NONE
         gmk NONE
     CPj0121 NONE
        metG  153545 ..  153560 +    -4  -4.33582   TGCTAGTCCTGTACA              TCG-GTG TTG CACTCGA              TTATTTCTTGTTGCA  63 133
     CPj0124 NONE
     CPj0125  158385 ..  158405 +  -5.5  -3.16093   TTTCTGTCGCCTATT            CAAGATAAC AGT GTTGTTTTG            TGGTTTTAAATTTAG  55 91
     CPj0126  161250 ..  161265 +    -9  -3.19018   ATTCCGATGAGGTAG              CTCCAG GTAT CTGGAG               TTAGGTTGGGGTGTT  69 476
     CPj0128  163171 ..  163181 +  -2.6  -3.08173   GTAGTGGATAAAGAA                 TTTT TTG AAAA                 TTAGATAGAGTTGGT  44 429
     CPj0131 NONE
     CPj0132  166339 ..  166350 +  -2.2  -3.11291   CCAGGGGTATTGATA                TCGT TAAG ACGG                 TCTTGGAATTGTGGA  43 89
        clpB NONE
     CPj0145  182252 ..  182262 +  -5.4  -3.76492   ATCAAAGTAAGTCTT                 GCTT TCC AAGC                 TTTGGTAGGATTAAA  61 194
     CPj0146 NONE
     CPj0147  183450 ..  183474 +  -8.6  -4.43668   TCCGTTGTTTTAAAA          GAACCTCAAG AATAA CTAGAGGTTC          TTGTTTGTTTATTGC  89 90
     CPj0148 NONE
        dnlJ  187405 ..  187425 +  -4.9  -3.42775   TACAAATCTAATTCA            TTTAGAATA ATT TATTTTAAA            ATTTTCTTAATACAT  55 16
     CPj0150  192227 ..  192256 +  -5.8  -5.77853   CAACTGCAATGAAAA       CCATAGAG-GACT AGGAA AGGCTCTCTATGG       TTTTTTTTCACAATT  93 94
        leuS NONE
        gseA  199204 ..  199234 +  -5.6  -3.14564   TTGTTTTTCAATTTG       GATTTATGTTTTCT CGA AGAAAATAAAGATC       TTCATAACCAAGTAA  54 313
     CPj0163  206044 ..  206058 +  -4.4  -2.63159   GTGAAATAAATAATA               TAAATT AAA AATTTA               TCGCTTAATTGTGTT  47 49
     CPj0164 NONE
     CPj0165  207194 ..  207204 +  -3.2  -3.07935   AGAGGTTTTACTGAT                 GTGT TCT GCAC                 TTAAATCAATGAAAT  45 11
     CPj0166  207682 ..  207696 +  -2.8  -3.14931   AAGATAGGATCTTCA               GTGTAC AGT GTACAG               TTCATAGAGCCTGGC  44 119
     CPj0174  214396 ..  214409 +  -3.9  -3.35029   ATTTGTCAGCAGTTT               TTCTT TTAT AAGAA                TACTTTTTAATTCTT  51 71
     CPj0175 NONE
     CPj0176  216152 ..  216186 + -21.8  -4.13995   CTGTATAAATAGAGT     TAAGACATCCCCTTAA GTT TTAAGGGGATGTCTTA     TTTGCTTTCTAGAGA 100 33
     CPj0186  223730 ..  223759 + -15.3  -6.09133   GACTTCCTTAGAAAA       TAAGCAGTAAAGT TTTA ACTTTACTGCTTA        TTTTTTTTTGAAATG 100 61
     CPj0187  224688 ..  224722 +  -5.4  -2.85379   TTTTTAATTATTTAA    TTAG-GTTTTTTATT AGAATA AATAAAAAACACTAA     ATTCTTGCATTATGT  52 42
     CPj0188  226122 ..  226149 +  -8.6  -3.14931   CTACTTTCAACAGAA        TCAGGGAA-ATAC CTT GTGTTTTCCCTGA        TTCATAAAGAATCCG  73 121
     CPj0189 NONE
     CPj0190  230900 ..  230923 + -15.4  -2.73875   GATTCTAAAGTATCA          CTACAGCTGC TCTA GCAGCTGTAG           TCCTATTGAGCAGAG 100 33
       gcp_2 NONE
      oppA_1  235456 ..  235472 +  -9.4  -3.04864   TCTTATACTAAACTG              GGTGCC TTTGT GGCACC              TCGTTTCCTTCTGAC  74 78
      oppA_2 NONE
      oppA_3  238494 ..  238524 +  -3.3  -6.09888   CAAATATACCTATTT      CCCCTAGACAAAAG AAGT CTTTGGTA-AGGGG       TTTTTTTTATTGAAG  93 19
      oppA_4  240414 ..  240427 +  -2.5  -3.83154   ATCTTGAAAAGAGAA               TTAAA AATT TTTAA                TTTAAATTATAGTTG  51 75
      oppB_1 NONE
      oppC_1 NONE
        oppD NONE
        oppF  244554 ..  244568 +    -5  -3.78034   ATTAAGAGCTGGGCG               CTTAGG AAC CTTAAG               TTATTCCTATAAATC  59 461
     CPj0203 NONE
     CPj0204 NONE
     CPj0205 NONE
     CPj0206 NONE
        ybhI  248293 ..  248330 + -15.1  -2.80622   TATTTTGTGAAATAT   GAAAGCTAAATCATAGG ACCA CCTGTGATTTAGCCTTC    TGTCATAAGCTCTCT 100 83
      pfkA_2  250513 ..  250529 +  -4.5  -4.14945   TCCCCACTTAACAAA              GTTTTTT ATA AAGAAAC              TTTCATTCTTATTAA  62 318
     CPj0209  251180 ..  251201 +  -4.5  -4.77719   TACTTTTAGCAATTG           CAAACTCAA GCTC TTTAGTTTG            TTTTATTCCCTTTTC  74 315
        ypdP  258500 ..  258514 +  -5.7  -2.92175   TAGAAATGATAGGAA               GGCTA CGATA TAGCC               TATGGTGTATTGGAG  54 321
         tgt  260164 ..  260177 +  -3.9  -3.64822   TTTCAAAAAAATCTG               TAAAG ATTT CTTTA                TTTAGATCACAAAAT  52 92
     CPj0220  260962 ..  261010 + -14.8  -3.78934   CGAAGTACCTATACG TAGCAGCTACTAAGAAAAAAGG AATCC CCACTTCTCTTAGTAGCTGCTA TTATTATAAAAGACG 100 124
     CPj0221  261689 ..  261701 +  -6.3  -2.85257   TTTTCATCCTATTTA                GTTAG GTT CTAAC                ATTCTCTATTTAAAA  58 25
     CPj0222  262502 ..  262512 +  -2.4  -3.32023   ATCTTAAAAAGAAAT                 GACC TAA GGAC                 TGTTAATTATATGGA  44 60
     CPj0223  262973 ..  262983 +  -8.2  -2.81225   ACAACAATTAATCCA                 CGCC TAC GGCG                 TAATTAAATTGTATC  67 40
     CPj0224  263400 ..  263410 +  -5.4   -4.1021   TGCTACGAGGCCTCT                 GGAA CGT TTCC                 TTTATGCTTATAGAG  66 126
     CPj0225 NONE
     CPj0226  265049 ..  265071 +  -4.8   -3.1082   ATCATCATGATCTCC           TTCAACAGCT TGC AGCTGACGAA           TATGTTGAATCGCTC  52 482
     CPj0229  267261 ..  267273 +  -4.8  -4.84539   TTCTTTCTTAGCTTC                GCGT TCGTC ACGC                TTTTCTCTTTGGTTC  74 101
        kdsB NONE
        pyrG NONE
        yggF NONE
         zwf  275668 ..  275681 +  -3.8  -3.60234   TATGGAGCATTATCT               GGAG GCAAAA CTCC                TTTAGAAATCTATAA  52 230
        devB  276516 ..  276535 +    -2  -2.73681   TGCTGAGATGGTCGA            GAACCTCC ACCA GGAGCTCC             TCCTTGAACTAACTG  41 244
         adk NONE
        ydhO  282113 ..  282134 +  -8.8  -4.56597   CCTAGAAAAAGAAAA           GCCTTTCT GTAATA AGAAAGGC            TTTTTCCAAAAACGA  89 14
     CPj0251 NONE
        ydaO  294701 ..  294712 +    -3   -3.4759   AATATAAATAAGGAA                GTAA AAGT TTAC                 TTGGTTCTCATGAAT  48 68
        surE  295582 ..  295606 +    -8   -4.0031   TAGTCTTTGGTATCA          GAGGTCTTTT TTTAC AAAAGATCTC          TTGTTTAATCGAGAT  79 49
        yqfU  297150 ..  297173 +  -2.4  -4.77567   TCTATAGCTTGAATG          CTATGAGTAT GAAT ATACTCTAAG           TTTTCTTCTGAAAAT  66 414
     CPj0266 NONE
     CPj0267 NONE
     CPj0268  301339 ..  301353 +  -5.7  -3.31144   ATTCCGAGATTCTCC               GCATG GAGGA CATGC               TTCTCCAAATCACCC  57 421
     CPj0271  304445 ..  304469 + -12.3  -3.36837   CAATCTCTGAACTTT          TGCTGTTGTCA ATA TGATAACAGCA          TGTTTCGGAGGTTCT  95 483
        dhnA  315729 ..  315741 +  -2.7  -2.71918   ATTACAATCGCTTAA                CTTTT CAA AGAAG                GTCTTTATGCACTCC  41 26
        xasA  317578 ..  317592 +  -6.4  -3.35046   TTATTGAAGTCTTCT               TGCTGA TCC TCGGCA               TCTTTGGCACAATCC  59 449
        aaaT NONE
     CPj0290 NONE
        incB NONE
        incC NONE
     CPj0293  332522 ..  332552 +    -7  -3.03309   AGTATTACATCTGTG       GTGATATTAAAATC TTT GATTTTAACAACAC       TGATTCTTCTTAAAC  63 199
     CPj0294  333601 ..  333613 +  -6.3   -3.0879   CGGTTACTTAATTAG                TTCTC GAA GAGAA                ATTTTCAAATCCCTT  59 499
        recR  337203 ..  337218 +    -4  -2.85351   GGAAGCAAAAAACCC              GCC-GAA ATA TTCAGGC              TCTAGTCTGAGCACA  46 188
        yaeT  339798 ..  339812 +  -2.8  -4.17048   AAATTAAGGACTTAT               CGAAGG AAA TCTTTG               TTGTTTTCAGAAAAG  55 46
     CPj0301 NONE
        lpxD  341570 ..  341591 +  -6.7  -5.29846   ACGTACTCTTCTTTT           TATCATGAG AATT TTCATGATA            TTTTTATTTAAAATT  89 104
        pdhA NONE
        pdhB NONE
        pdhC  346073 ..  346112 + -15.2   -2.7674   AATCTTTGAACAAAA  AGGACTCTTTCTATAGCT CCTT GGCTATGGAAAGAGTCCC   TGATTCCATCCTGTC 100 42
     CPj0308  349291 ..  349313 +  -7.8   -5.0095   TAGAAATATCTTGAA           TAGCCATG TGAATAT CATGGCTA           TTTTCTTCTATTTTT  95 95
     CPj0312 NONE
        acpS  354991 ..  355001 +  -3.2  -2.62263   CCTAAGAATCTTTCA                 GCAT CTA GTGC                 TGCTATACAACCACT  43 36
         rs1  358364 ..  358396 + -10.2   -3.5754   TGCTGGTAATGCAGA     GGATCGTATTATTTA GTTC TAAATAATACG-TCC      TTAATTTAGCTATTT  86 48
        nusA NONE
        infB NONE
        rbfA NONE
        truB NONE
        ribF  364738 ..  364748 +    -4  -3.88232   TCTTCAATAGGTAAG                 GAAA CGA TTTC                 TTCTTCTATACGAAC  57 355
        yscU NONE
        lcrD NONE
        lcrE NONE
        sycE NONE
        malQ  372500 ..  372510 +    -4  -3.71672   ATATATTCGAAAAGC                 TCTA GTA TAGA                 TTCCTTTTCATAGAG  55 175
        rl28  372818 ..  372835 +  -2.1  -2.86117   AGTTCTCGAAAGAGC             TAAAAGT AAAA ATTTTTA              ATTTAACTTAAGTAT  41 7
     CPj0328  374643 ..  374657 +  -2.2  -5.61881   ATTCTATTAAACGTT               TAATTA AAT TAGTTA               TTTTTATTTTTAAAA  78 51
     CPj0329  376195 ..  376206 +    -3  -5.31275   CTTCATTCGTAGCAA                TTTC CTCA GAAA                 TTTTTTCTACTAAAG  79 449
     CPj0334 NONE
        folD NONE
        yojL  381262 ..  381274 +  -6.3  -5.00616   CTATGATCGTACGAC                GCTTA TCA TAAGC                TTTTTTCCCACGACA  84 71
        dnaN NONE
     CPj0339 NONE
     CPj0340  384200 ..  384214 +  -4.4  -2.96298   TTAATAAACATATTC               TTTTTT AAT AAAAAA               CTTATTTAAAATAAT  50 105
     CPj0342  385248 ..  385260 +  -3.4  -3.57615   AATAAAAAAGTGAAC                GGAT CCAAA ATCC                TTTCCACAATCTTCA  51 52
     CPj0350  393409 ..  393443 +  -3.6  -2.56539   AATTAAAAAATAAAT     TTTACAGGCGACTT AGCAATA AAGTCGCCTAAGAA     CTCTTATCCCTTAGG  45 39
       adt_1  395168 ..  395195 + -12.8  -6.11243   TCTTACTCTTGTTGA        TCCCTACCTGCT TTTT AGTGGGTAGGGA         TTTTTTTTATTAACT 100 50
     CPj0352  396531 ..  396547 +  -8.7   -2.8934   GTCTCCCTATACGAT              CTTCCCT ATA AGGGGAG              TCTGATCATTTGCAA  69 15
     CPj0353 NONE
     CPj0354  398216 ..  398227 +    -3  -4.13767   TCCCTGCTGATAGGT                TAGA GATT TCTA                 TTTTGGAATAAGAAA  57 23
        lepA  403590 ..  403617 +  -3.4  -5.95286   TAGTGGTGAACTAAA        TCTCGAG-CTACC TAG GGTCTTCTCGAGA        TTTTTTATTTTTACT  89 86
        fer4  410213 ..  410230 +  -4.1  -3.45945   GAGATATAATTTAAA             GGAACTC AGGT GAATTCC              TTAATTATGGCTACA  53 288
     CPj0365  411610 ..  411620 +    -4  -2.79831   ACAAAAGAAAATATA                 GAAT TTT ATTC                 TCTAATAAAAATTAA  46 379
     CPj0366  412627 ..  412649 +  -8.4  -3.75824   CAAGTGGAGAAAAAA           CTCTGTGTGG CAC CCACTTAGAG           TTCTCTTATGAACTA  75 500
     CPj0367 NONE
     CPj0368  413935 ..  413949 +  -2.9  -2.56124   AGCTACTTATGGTCC               CTTTT AACTA AAAAG               ATCTATTTCAATAGG  41 141
     CPj0369  415403 ..  415432 +  -5.2  -3.83347   TTTTAAAGTGAAAAT       GTTGTCTATTTA TTATTT TAAATAAACAAC        TTCTATTTAAAATAT  61 154
     CPj0370  416732 ..  416747 +  -4.8  -4.52803   ATCCAAAACATAGAA              GATTTT TTAA AAAATC               TTTTCTAACTTTCTA  69 133
     CPj0371  417288 ..  417310 +  -9.2   -3.6053   GAAAATATGAGAGTG           TCTCCTCCTA TTT TAGTAGGAGA           TTAATTTGTAAAACA  80 98
     CPj0372  417929 ..  417947 +    -3    -4.128   ATGGCCTGAAACACT             CGGCCATC CAA GGTCGTCG             TTTCTCTCTGAAAAT  57 241
        gcpE NONE
     CPj0374  420705 ..  420717 +  -6.3  -2.57211   TTCTTTTCCTTTCCC                CTAAG GAC CTTAG                CTTCTAGAAGAACAT  56 57
     CPj0375  421383 ..  421395 +  -6.3  -3.30124   CATCTAAAGAAGGGT                CCTTA ATT TAAGG                TTGTCACAGCTAAAG  61 81
     CPj0376  422019 ..  422033 +   -10  -3.87815   TAAAAAATCTGAAAA               GGCTCT AAA AGAGCC               TTTATGAGAATCAGA  83 38
     CPj0379 NONE
      hemN_1 NONE
        glgX  437362 ..  437385 +  -5.4  -3.05536   TCTAGAATGATGCAA          GC-AGATAGAG CTT CTTTATCTAGC          TCTTCAAGGTACTTT  52 355
         dcd NONE
     CPj0393 NONE
      tlyC_1 NONE
     CPj0395  443044 ..  443058 +  -4.2  -3.13403   AAAGAAAACCTGAGT               GTTGCC AGG GTCAAC               TCTTCATCAACACCC  49 182
     CPj0398  445430 ..  445440 +  -5.4   -4.2711   TTCTAAACTAAAACT                 GAGA CGG TCTC                 TTTGCTTGTTTTTAT  66 43
     CPj0399 NONE
     CPj0400  447250 ..  447272 +  -2.6  -2.70923   AGCTCCCAAAGGCGA           TCGGCCTC TTCAATC GAGACCGG           CTTGTAATCTTCAGC  41 257
        yceC  449492 ..  449502 +  -6.8  -3.33696   AAGATCCTAGAGAAT                 GTGC TCG GCAC                 TTACTTCAAGAAAAA  62 95
        fabI  452869 ..  452902 +  -3.9  -3.68222   AGTCAAAGGGCCAGC     GCATTAACGTCA-TCG TCG CGACTGAAGTCAGTGC     TTCTTGGCGTTCCAG  53 317
     CPj0408  454325 ..  454343 +  -3.1  -3.46647   CAGCAATGATGCAGG             CTCTAGG AACAA CTTGGAG             TATTTCCTAAATGAC  48 57
     CPj0409 NONE
      dnaQ_1 NONE
     CPj0411 NONE
     CPj0412  457421 ..  457437 + -10.9  -3.68073   CCTCCTCCTCCATAT              CCTTACC ACA GGTAAGG              TTATTCCATACAGTA  89 488
     CPj0422 NONE
     CPj0423  469265 ..  469284 +  -2.2  -3.81488   GAGATTTTCTCGCCA            TC-ACTCAT GGG ATGGGTCGA            TTGTATTTGGGAAAG  50 361
        dnaA  470680 ..  470690 +  -2.4  -3.08679   TGTTGGTTAATTTAG                 GGGG TGT CCCA                 TGTTCCGTAGAACAG  42 31
     CPj0425  471359 ..  471374 +  -4.7  -5.26155   ACAAAAAGCAGATAC              CTTCC CCTTTA GGAAG               TTTTTCTATTTGTCT  82 107
        nqr2 NONE
        nqr3 NONE
        nqr4 NONE
        nqr5  475797 ..  475825 +  -6.8  -3.98236   ACGAACGCAGCGTCG       CTC-TCTCTAGGA ACTT TCCTAGAGTCGAG        TTTCTAGTGAACTTT  69 16
        clpC  484082 ..  484095 +  -2.4  -2.93723   CGTCGATAACTCCAC               TACC AAGGCA GGTA                TCTCCTTGATAAAAC  42 44
     CPj0439 NONE
     CPj0440  486452 ..  486470 +  -6.8  -2.84051   TTTTGTTCGATTGCT             GATTAGAA AAA TTCTAGTC             CTTTCATCCCCCTAA  58 24
     CPj0441  487629 ..  487646 +  -5.6  -3.83323   CTTGTGTCTCTCATT             TTCCTG CCTTTT CAGGAA              TTTCGATTGTCTAAA  61 103
     CPj0442 NONE
     CPj0443  489937 ..  489965 +    -6  -4.72272   TCTATTGGTGCACCA        TGCTCCTAAAGC CACAT GCTATGGGAGTA        TTTTTGATAAAAAGC  77 270
       pmp_6  493815 ..  493856 +  -5.5  -4.84359   AAACTGTGGAACTCG TTAT-TCTTTCTAAGATTCT CCG AGAATCTTAGAAAAACATAC TTTTTATAAAGATGA  77 13
       pmp_7 NONE
       pmp_8  499744 ..  499769 + -14.9  -3.78934   ATTCTAGTTCCTACT         TTCCTCCCTAA ACTT TTAGGGAGGAA          TTCTTATAAAAACCC 100 34
       pmp_9  502853 ..  502886 + -13.1  -3.05844   GATCACAAGAAAGAA     TGGGCAGAGTACGTG ATCT CACGAACTCCGCCCG      TCTTAGAATCCAAAG  88 207
      pmp_11  510390 ..  510410 + -11.2  -4.53607   TCTAGATTGCTAAAA            CTCCCTAG TTCTT CTAGGGAG            TTTTCTCATACTTTT 100 36
      pmp_12  512230 ..  512259 + -13.7  -2.87683   CTTTAAGAAGATTTT       GGGACCTATCTGT ATTC AGAGATAGGTCCC        TCTATGCACACATGT  89 74
      pmp_13  515495 ..  515506 +  -5.8   -4.4572   TTTAACGACAGGGTT                GAGG CATG CCTC                 TTTCTTTCAAATCTT  72 47
      pmp_14  518439 ..  518457 + -11.8  -4.52589   ATCCACATTTTAAAA             CTCTAAGC TCT GCTTAGAG             TTTTCTGTAGCCCCG 100 28
      pmp_15 NONE
      pmp_16  538874 ..  538887 +  -5.3  -2.91728   ATCATTCAAATATAT               GAGTT TACT AACTC                TGTAATATTCAACAT  52 143
    pmp_17.1 NONE
    pmp_17.2 NONE
    pmp_17.3 NONE
      pmp_18  545112 ..  545123 +    -3  -3.25079   TCACTCTAAGCGAAA                CATT AGTC AATG                 TATTCTCGGGTCTTG  47 414
     CPj0483 NONE
        aroG  565260 ..  565274 +  -4.4  -5.11063   AATTTTGTTTTATTA               TATTTA ATA TAAATA               TTTTTATTGAATAGT  76 139
     CPj0485  565984 ..  565994 +  -5.4  -3.86015   AGCTTAAAATCAAGA                 CATC TAC GATG                 TTTGTAAAACCAATA  61 458
     CPj0490  572888 ..  572899 +  -5.8  -2.52464   GATTTCCTTCTCTCA                GACC AAAA GGTC                 TGAGTTCCGCACCCC  52 258
     CPj0492  574498 ..  574511 +  -5.3  -2.76315   AATGCCTTTGACCTT               CTTCT CTAA AGAAG                CTTTCCCCGTCTTAG  50 397
        aspC NONE
     CPj0496  577183 ..  577199 +  -5.9  -3.56862   CTTGAACTCTGTTAG              GAAGAAG AAA CTTTTTC              TTTCGAGAAGTTTCT  59 74
        proS  581717 ..  581743 +  -3.1  -2.80959   CTCCTCGTAAAAAAG         TTAGCATTC ATTCAATTC GAGTGCTAA         ATTCTCTTGACCTTC  44 57
        hrcA NONE
        grpE NONE
        dnaK  585563 ..  585590 + -12.8  -2.66274   AATTTAAGTTTCTCT        ATTCCCATCCTC ATAA GAGGATGGGAAA         CTTCCTTATAAACAG  86 52
        vacB NONE
     CPj0505  588420 ..  588430 +  -2.6   -2.7555   AGATTCGGGAAAAGT                 TTTA TCT TAAA                 TAATCTTAAGCTGTA  41 16
     CPj0506 NONE
     CPj0507  589447 ..  589459 +  -4.9  -3.59202   CGAAAATAGGTTAAT                TTCTA GAG TAGAA                TTATGTCTCGACATC  57 27
     CPj0508  589632 ..  589644 +  -4.1  -3.91911   AAAATAAGTTTGTTT                TTCTC TAT GGGAA                TTTCATTCGCGTGAC  59 34
     CPj0509 NONE
      tlyC_2 NONE
      rsbV_1  591809 ..  591822 +  -2.4  -2.53613   AACAAAGACGGGGAT               TGAG AAAAAC CTCA                CTGTTAGTATATGAT  39 23
     CPj0512  593743 ..  593755 +  -3.4  -4.35483   TAAATTAAGAAACTA                TCCT ATCTA AGGA                TTTCTTATGATGACA  60 33
     CPj0513 NONE
     CPj0514 NONE
        ubiE  596909 ..  596925 +  -6.5  -3.17392   TCTCCAGCTTGATCA              GGATGGT CAT ACCAACC              TTCGATTCCAGGCTC  57 430
     CPj0522  604026 ..  604036 +  -2.6  -3.04604   TGCTCCGAAAAAAAC                 TTAA TTT TTAA                 TAGTTTATGGCTTCT  43 73
     CPj0523 NONE
     CPj0524  605601 ..  605613 +  -4.1  -3.61398   AAAAATGATTAAATG                CGCTT TGG AAGTG                TTCTTACAGGAACAA  55 124
     CPj0525  606957 ..  606976 +  -7.2  -3.29144   AATGGTTGCCCTTAG            GATAGTTC GCAA GAGCTATC             TTATAGACAGAATCC  65 376
     CPj0533 NONE
        dksA NONE
        lspA  615650 ..  615660 +    -4  -3.22102   GAGAAGCTAAGATAT                 GTTT TTA AAAC                 TGTTATGAACCGTCT  49 56
      dagA_1  617053 ..  617066 +  -2.5  -2.53213   ATGAGATAAGAAGTT               TTAAT TTTT ATTAA                TAAATTAAAAGATTA  41 64
     CPj0537 NONE
     CPj0538  617834 ..  617853 +  -2.8  -3.00774   CGACGACAAAGATTA            GAGTTGCT ATTA AGAAGCTC             TGTATGATTGAGATA  43 25
      pmp_19  620905 ..  620931 +    -8  -5.31456   AAGAAGACTTAAAAA         GCGCGTGGTT ATCATTC AAACACGCGC         TTTTTTATCCCTTGC  90 62
      pmp_20  626263 ..  626281 +  -7.4  -2.71364   TACGCGTTAACGCAC             ACACGCTT TCC AAGCGTGC             TCCTTAAGCCACTCG  63 103
     CPj0541 NONE
     CPj0542 NONE
     CPj0543  629196 ..  629222 +    -8  -4.72272   AGCTCCTTCAATGAT         TCCTGGAATGTC AGC GATAATCCAGGG         TTTTTGATACAAACG  86 295
        ispF  631726 ..  631741 +  -4.8  -4.49337   TCTCTCTTGAGAAGG              CTAAAA AGAG TTTTAG               TTTTCCTTCCTCTTC  68 240
     CPj0554 NONE
         tsp  639607 ..  639627 +  -5.4  -3.32963   CGTACGTGGAAAGTA            GCATCCCA AGTTC TAGGATGC            TTGTGAGATGAACGT  55 67
     CPj0559  643481 ..  643506 +  -5.6  -4.42386   CCACAGTTGCAGCGA         GCTTCTTAGGA ACGCC TCCTAA-AAGC         TTTTCTGCATACACA  73 255
        yaeS NONE
        cdsA  657123 ..  657133 +  -2.6  -3.14963   GCTCATAACCCAATC                 TAAA GAG TTTA                 TTGGATGATTATCAC  45 7
         cmk NONE
        plsC NONE
        argS  660149 ..  660166 +  -5.5  -3.06312   AAGATCTGAATTTTA             GCTCCGA GGCT TCTGAGC              TTGCCTACCCAATTT  52 61
     CPj0572  663999 ..  664015 +  -7.3  -2.56271   TAGCTAAAATACGAG              GTCCTGA AAC TTAGGAC              ATGTTGTGGTAGACG  60 84
    CPj0576B  667029 ..  667053 +  -5.8  -4.31697   AAACAAAAACCAAGA          CTTTTTCTTC TTTTT GGAGAGAAAG          TTCTTTGTTATATCT  72 98
     CPj0577  667567 ..  667580 +  -3.9   -2.7634   TTTAGGGCGGGGATA               TAAAG TGAT CTTTA                ATTTAAAATGGAGTT  45 113
        yaeI NONE
        ispD NONE
        truA  670577 ..  670589 +  -3.5  -4.23674   TATTGTTCTATAAAC                TTTTT GCT AAAAA                TTTCTGTTCCTAAGG  60 485
     CPj0582  671583 ..  671599 +  -3.7  -3.04263   GGAATGGTAGACGCG              GTAGACT CAA AATCTAC              TCTTAGCAATAAGGT  47 107
     CPj0583 NONE
        atoS  673167 ..  673177 +  -5.4  -4.84492   AGGGTTCTCAAAGAT                 CATC TAC GATG                 TTTTCTTATCCTTGA  77 70
        atoC  676509 ..  676520 +  -3.6  -5.51353   TCGCTTTAGCTTGAT                CTCC TCTA GGGG                 TTTTTCTTGTTTTTC  79 27
        yvyD NONE
     CPj0588 NONE
        recO  678772 ..  678793 +  -5.9  -4.28361   AAGGTACCGCTGCAC           CAAACCTTT GAAA AAAGGTGTG            TTTTCCTAGAATTCA  72 78
        yagE NONE
        yidD  680991 ..  681005 +  -2.8  -3.14881   AGGCATCAGGCGGAT               GACCTT CTC AAGATC               TTCATCACAAAATTC  44 231
        pheT NONE
     CPj0595 NONE
         ada  685829 ..  685841 +  -3.3  -2.62263   GGGGATCTAAAGCAT                CACGG ACT CCGTC                TCCTATCAGAGCGAT  42 73
        hemZ  694632 ..  694646 +  -4.2  -3.66666   TTCAGTATTGCAAGC               CGCAAA CCA TCTGCG               TTTAAGGGTTTTGAA  54 148
     CPj0609  699491 ..  699502 +  -2.2  -4.54821   TTCACTAGGATGATA                GAGG AGTT CTTC                 TTTTCTAGTTCCACT  60 206
        dnaB  709494 ..  709506 +  -4.1   -4.1891   TCAGAGTCAAGTAGA                TTGGA CAA TCCGA                TTTGTCTTAAAACCC  62 58
        gidA NONE
      lplA_2  712469 ..  712490 +  -4.4  -3.92373   CTTAGCTCGAATGGT           TCCTGAAG CAGCTT CTGCAGGA            TTTGTAGCTCCCATA  59 160
     CPj0656  737741 ..  737754 +  -3.1  -4.15222   TTGTCCTAACTCAGT               TCCTA GTAA TAGGG                TTTCTTGAGAAGAAT  58 394
        trxA  739183 ..  739209 +  -5.2   -4.4715   CGCTGCAATATTAAA         CCGTAGGATT CTTTTGC AATGCTACGG         TTTTCTGCCTTACCA  71 46
        uhpC NONE
        dnaE  749689 ..  749701 +  -3.3  -4.56597   GCGCAGGGAACACGG                CTGCG TGA CGTGG                TTTTTGCAACCACAC  63 283
     CPj0668  751492 ..  751514 +  -3.5  -3.54935   ATACTTCCTAAGATA           GAAATCAAT ATGAG ATTGTTTTC           TTTAGGCACGATTTA  50 30
     CPj0669 NONE
        rsbW  752638 ..  752650 +  -7.7  -3.04404   ATTGTATTGTCCAGA                GGCTT CGA AAGCC                ATTTCTGGTTCATAG  62 142
        dacF  754510 ..  754526 +  -5.2  -3.60782   AGTTATGCTCAGATA              TCCTTT CCTAA AAAGGA              TTCTCTCCTCTCTTT  59 162
     CPj0673  754874 ..  754889 + -10.4  -3.22076   CTTTTGAAAGATTCG              GGCGCT CTAC AGCGCC               TCTATTCTAGATTTT  83 111
        dppD NONE
      dppF_2  766384 ..  766407 +   -14  -2.91144   AAATACAAAACAAAA          GCCATTCCAT ATCC ATGGAATGGC           TACTTTAAGACCTAA  93 165
     CPj0685  767866 ..  767878 +  -3.3   -3.6053   CTTATAGATTTTCAA                CGCCA AAC TGTCG                TTCCTTTATGCAAAA  50 349
     CPj0687  768689 ..  768700 +  -4.4   -2.6696   GAAGATATTGACCCT                GCTT CTTA AAGC                 CTTATGCTCATAGTT  47 175
     CPj0688  769900 ..  769919 +  -3.6  -3.76224   AAAACTCCAGCAATA            TTTGGAGT CCCA GCTTCAAA             TTTCATAGGTGCAGG  56 463
        ompA  780739 ..  780763 +  -9.4  -3.96327   CTCCTCACCTTGTTA          TCAGAGTCTA CATGT TAGGCTCTGA          TTTATGCTCAGAGCT  85 58
         rs2 NONE
         tsf NONE
        pyrH NONE
         frr  784380 ..  784400 +  -3.9  -3.16742   CTTAGTTCTATTTTT            GCTATGTAC TGA GTACCGAGC            TTAATGGAACTTAAC  49 360
     CPj0700 NONE
        karG  786060 ..  786074 +    -5   -3.2614   CGAACCGACGACCTA               CACGTT ACG AATGTG               TTGCTCTACCAACTG  54 89
      gyrB_2 NONE
      gyrA_2  804217 ..  804235 +  -3.2  -4.03413   CTTGAAACAACAAAC             CTTAATTT AAA AAACTAAG             TTTATCTAAAAAACT  55 16
     CPj0717 NONE
     CPj0718  805122 ..  805132 +  -2.6  -3.41125   AGACTCATTAAATTA                 TTTT TGA AAAA                 TTCTAAGTGTCTAAG  47 197
        sfhB NONE
     CPj0720  806562 ..  806578 +  -9.5  -2.89447   TGGAAGAAAAGTAGC              CTTAAGC CTA GCTTAAG              TACTTCTCATTGAAA  73 27
        kdsA NONE
     CPj0722 NONE
        yhbG  809110 ..  809128 +  -2.4  -3.68827   CAAAGCCATCTTCTT             CTAGGA TAGTGAC TCCTGG             TTTGACTCCTCGCTC  49 108
     CPj0727  815520 ..  815553 +  -4.7  -4.86902   TATTCCAACTAATTG     CATCC-TTAGGAGTTT TTA GAGCTCCTAAAGGATC     TTTTCTTCTCCTTTA  75 29
     CPj0731  821237 ..  821250 +  -3.8  -3.45634   TTTTTTCTGTATTAT               TGCG ATACTG CGCA                TTCGGTTTTGTTCAA  51 178
         nfo  822364 ..  822387 +  -7.5  -4.37092   TGAAATCAAAAAAAA          CGCCATACTG ATATA CAGT-TGGCG          TTTTCTAGAAAAGAT  81 89
        yceA  824217 ..  824229 +  -4.1  -4.10953   GCGAAAACAGTGAAT                CAGCA AGT TGTTG                TTTGATTTAATACCT  62 3
        recC NONE
        recB  833309 ..  833325 +  -5.1  -4.30014   ATCTTGAAAGTACAG              GCTCC ATCACGA GGAGC              TTTTACCTTGGTGAC  68 115
     CPj0742  838255 ..  838265 +  -6.8  -3.39955   ACACCCAAGGACAGA                 GTCC AAG GGAC                 TTCCCTTTTAAATTT  62 68
        nqrA  839808 ..  839820 +  -2.7  -4.03234   CTATCAAAGACTCAT                GAAAT AGT GTTTC                TTTATCTAACCAACC  54 147
     CPj0746 NONE
    CPj0747A  843330 ..  843354 + -15.9  -5.24531   TCCAGATCTCTCTCG          GGGATGAAGAT TTT ATCTTCATCCC          TTTTTTATAAGAAAT 100 167
     CPj0751  847780 ..  847795 +  -3.3  -5.00895   CCCCCCATCTTTTCA              CTCTT AAAGTA AAGAG               TTTTTGTGTAGTAAA  68 47
      recD_2  849428 ..  849451 +  -5.2  -5.52384   ATCAAAATAAAAAAA          CCCTCAAAGA ATAC TCTAAGAGGG           TTTTTTTGCTGCGAA  84 47
     CPj0755  852120 ..  852158 +  -3.4  -2.83371   AGAAGTGCTTCAGAG  TTGATACTA-TTTCTTC TTCTAT GAGGAAAGTTGTATCAA   ATTGTTGGTAAGATA  44 22
        rpoD  854020 ..  854043 +  -4.1  -3.21668   TGAGTAAAAGGTTCG          TTTTTTATA GCCTTG TATAAAAAA           TATTGCTCTGGTGAT  51 45
        folX NONE
        folP NONE
        folA NONE
     CPj0760 NONE
     CPj0761  857767 ..  857802 + -19.2  -4.04206   ATGCATCTGTAAACA    GAATCCCCCCTCCTAA AGTA TTAGAAGGGGGGATTC     TTTGTCTCAAGGTAA 100 93
     CPj0767 NONE
        yohI  864705 ..  864717 +  -2.7  -5.00884   ATAAAGGACCTGTTT                TCTTT TCT GAAGA                TTTTTTAACCGAGCT  70 243
     CPj0770  868916 ..  868930 +  -2.1   -4.8622   TGAAGGAGCGTTTGT               TCTCG TTTTC TGAGA               TTTTTGATTAGCCAC  66 486
         ung NONE
     CPj0774  872738 ..  872750 +  -3.4  -3.92746   TTGCGAACACTAGTC                CCTA GTGAG TAGG                TGTTTTTCAAATAAG  55 14
     CPj0776  874842 ..  874856 +    -5  -3.89524   TCCTCTACGGTTTGA               CAGGAA TAT TTCTTG               TTTCTAAGATGACCT  59 56
     groEL_2  876677 ..  876688 +  -4.4  -3.89524   GACAGAGAAAATGTT                GATC ATTT GATC                 TTTCTGGGATACACT  57 200
        ahpC  877740 ..  877762 +  -2.8  -3.59837   TACAAGACTACGACA          GAAG-TACG CAGTAT CGTAACTTC           CTTTTTCTGCTTCTC  50 349
        dsbD  884687 ..  884704 + -12.7  -5.38054   CCTTAAAAATTGTTA             GGGCAGC ATAT GCTGCCC              TTTTTATTTGTAACA 100 95
        yabD  885728 ..  885752 + -10.1   -2.5671   TCTGCACGGTTAATT          TGATGGAGTTC ATA GAACTCCATAA          CCTTTCTATTTTGTC  75 28
        sdhC NONE
        sdhA NONE
        sdhB  889562 ..  889573 +  -4.4  -2.81888   TCAAGAGGCTGTCCT                TGCA GCCC TGCA                 TAGTTAAATTTCCAA  46 160
     CPj0794  897351 ..  897365 +  -6.4  -4.15788   TAGGAGGGGCGAATT               CTTCAG CAA CTGGAG               TTTCTTCAGACGGTT  71 48
     CPj0795  898584 ..  898611 + -11.5   -4.0342   GATAAACAGATAAAA        TATAGCTCAGA ATATAA TCTGAGCTATA         TTCTTCTTACTTGCA  93 90
     CPj0796  900655 ..  900668 +  -5.3  -3.68569   AAGTAGCTATAATCT               TAGCT TCTA AGCTA                TTGTTCAATAAATAA  59 16
     CPj0797  902059 ..  902089 +  -7.9  -4.39133   AAGTAAATCGTAAGC      TTGGAATTCATGAA GTGA TTCAT-AATTCCAA       TTTTCATACTTGTTG  81 66
     CPj0798  903168 ..  903182 +  -2.8  -3.79906   TCATGCCTTTATCTA               CCTTGA TGA TTAGGG               TTCTTATGGAAGTCG  51 13
     CPj0807  914228 ..  914246 + -10.3  -5.52986   GCTTTACATGAAAAA             GCTCGGT ATCAA ACCGAGC             TTTTTTTGATCAGAT 100 50
        mutL NONE
        pepP  921279 ..  921299 +  -4.9  -4.97405   AATTGGATTTAGTTT            TTAAATTTA AAT TGAATTTAA            TTTGTTTTTATAAAT  75 45
     CPj0814 NONE
        gspD NONE
        gspE NONE
        gspF NONE
     CPj0818 NONE
     CPj0819 NONE
     CPj0820  928845 ..  928855 +  -3.2  -3.65036   GCGACTGCTCTCCCA                 CGTG ACC CATG                 TTGTACTTTCCTTCC  50 21
     CPj0821  929982 ..  929997 +  -3.4  -4.56802   GCCCTTCAAAGAGTA              TTAAAT TATA ATTTAA               TTTTAATATTTATTT  62 15
     CPj0822  930572 ..  930610 +  -6.1  -4.17762   TACTTTTTCCCTAAA   GGCAAAATGTTGAAG CCCTCCTTT CCTCAACTTTTTGCC   TTGTTTTCAGGCATG  69 44
     CPj0829  936640 ..  936670 +  -2.7  -4.46926   TACAAGATGGCGGGA      CTGCA-G-ATCATAG CCA CTAGGATTCTTGCAG      TTTTCTCCTCCCCTG  60 43
     CPj0830  937536 ..  937550 +  -2.8  -5.13648   GTAGTTGAACTTAGT               TCTAGG GGA TCTAGG               TTTTATTTATATTTA  69 278
     CPj0831  937790 ..  937808 +  -3.2  -4.48902   TTCTAGATGCTTATT             TCTATTTT TAA AGAGTAGA             TTTCTTTCGGTGTCT  62 57
     CPj0834  941706 ..  941717 +  -5.8   -3.4617   ATAATCACCACATTG                CCTG CAGT CAGG                 TTAATTCCTGTTCCT  59 393
        psdD NONE
     CPj0840  950881 ..  950891 +  -2.6  -3.50393   TAAATCTGATTTTTT                 TAAA TTT TTTA                 TTCTATGGACTACAA  47 38
      secA_2  953970 ..  953997 + -11.4  -4.41616   TCAAGATTAAGAAAT        AACCTAGAAGGA GGAG TCCTTCTAGGTA         TTTGTTTCACAGGCT 100 31
     CPj0849 NONE
        mreB NONE
        pckA NONE
     CPj0852 NONE
     CPj0853  971256 ..  971285 + -12.5  -3.69437   GTCGAAGTTTGTGAT       TTTACGAATTTTA AATT TAAAATTCGTAAA        TTGCTTTTCGAGTTC 100 154
        yjbC  981734 ..  981744 +  -2.4  -3.53768   CCTGCAATAGATAGA                 GCCC TAT GGGA                 TATGTTTTCTATGTG  47 61
     CPj0865  982367 ..  982389 +  -2.7  -4.17523   AGAATCTCTTGAAGG           GATGTTGCA GGTTG TCCGACATC           TTTTAAAGCTTGTTT  57 126
        rodA  984135 ..  984151 +  -3.7  -4.88646   TAGTGCAAGGTTCTG              CGAAACA ACT TTTTTCG              TTTGTTTTGCTTTTT  70 169
        ribD NONE
   ribA_ribB NONE
        ribH  991038 ..  991058 + -14.1  -3.29325   TGTAAGAACGTATAC            GTCCCACAA AAT TTGTGGGAC            TCTTCCTTCTACAGA  95 45
     CPj0875  993364 ..  993411 +  -3.3  -5.19879   TTCTAAAGCTCTCTA CAACTAAGCTTCCTTTCCCCA AAACAA TAGGGAAGGGAAGCCCAGAAG TTTTTCTCTTTGGCC  71 43
      dagA_2 NONE
        ybcL  995309 ..  995330 +  -8.9  -3.30854   CGAGAAAAGTTAGAA           TTTATTCCT CTTC AGGAATAAA            TTCCTCTCGCTTCTT  73 28
     CPj0881 NONE
     CPj0882 NONE
     CPj0887 1013574 .. 1013589 +  -2.6  -4.13995   AATTTCCTGGTAAGT              GAG-GTA GGA TACGCTC              TTTCCTTTCTAGAAA  57 118
      tktB_1 1025400 .. 1025420 +    -4  -4.43879   TATAAGTATTAAAGA            TGAAGTTC CCACT GGACTTCG            TTTTGATTCCCTCCT  66 213
       efp_2 1026895 .. 1026906 +    -3  -5.05782   AGATTGCCGTTGTAG                GAAA AGTA TTTC                 TTTTTTACAGTGCGT  71 39
     CPj0896 1027422 .. 1027441 +    -8   -3.2058   GTACTTTGGGATATT            TCTTCAAA ACGT TTTGAAGA             TGTGTATTGTTGATA  63 301
        murF 1031529 .. 1031554 +  -4.1  -2.81173   TCGAATCCTTATTAG         CTTGTTTTTAA TTTC TTAGGAGCAAG          TATGATCCCCTTAAT  48 15
        mraY NONE
        murD NONE
        nlpD NONE
        ftsW NONE
        murG 1036697 .. 1036714 +  -8.5  -3.45536   ACAAAAACATTCCAT             GCATTCA TTTG TGAATGC              TTATAGGTTCATTAT  75 2
   murC_ddlA 1039168 .. 1039195 +  -5.7  -4.70659   AAGATAATAAAAAAA        CTAGAGATCTT TTTATT AAAATCTCTAG         TTTTTACATGTAAAC  74 34
      rsbV_2 1041286 .. 1041300 +  -2.9  -2.94735   AATGTTTAAGTAAGT               TATAG TTTCT CTATA               TGCTTCCTTTTGAAT  42 21
        miaA 1042803 .. 1042820 +  -5.5  -5.75342   ACTTATGTAGATTGA             TCCAGCC CCCA GGCTGCA              TTTTTTTTGGAGAGA  95 500
     CPj0912 NONE
     CPj0913 NONE
     CPj0914 1045734 .. 1045753 +  -2.2  -3.53224   GCAAAAAAATATTAC            TGGAAT ATCGTTTA ATTCCA             TTTAAAAAAAAGCTC  47 11
        ybeB 1046150 .. 1046164 +  -2.8  -3.16564   ATTTATTGTCACATC               CAAGCT TTT AGCTTC               TTAATGGAGTAAGGG  45 7
        fabF NONE
     CPj0917 1047887 .. 1047927 + -11.3  -3.17392   CTATCTTTTCTCTTC  TTGATTTTCAAGGAGAGGG AAC CCCTCTCCTTAGACATTAA  TTCACTTCAGCAGTG  87 22
         ldh 1050170 .. 1050182 +  -2.7  -4.83243   GCTAACGAAGCCTCA                CAGAA TTG TTTTG                TTTGTTTTCTATCAG  67 414
     CPj0921 NONE
         aas NONE
      bioF_1 1054535 .. 1054566 +  -5.8  -3.94811   GATTTTAAAATGACC      GCAAGGAGTCACTG GCAT CAGTGGATTCGTGC       TTTCTAGCTGCTCTT  67 116
     CPj0926 1058185 .. 1058195 +  -5.4  -4.78848   GCTCTAGAAAAGGTG                 TTGC TAC GCAA                 TTTTCTCTTTCGAAG  75 302
     CPj0930 1062913 .. 1062931 +    -9  -3.26719   CTTCTGGCTATACGG             GAATGTTT TTC AAACATTC             TTAAGTCTTTGTCCG  73 256
        lysS 1065073 .. 1065090 +  -7.7     -2.55   GAAGACGAATTAAAG             GGGCTTA ACTT TAGGCCC              TGACTTAGAGTCTTC  63 28
     CPj0933 1068237 .. 1068248 +    -3  -4.07568   AACGCGTAATGTAAA                GAAA TTGC TTTC                 TTTTCAAAACGCGGG  56 332
        rl36 NONE
        rs14 1069162 .. 1069197 +  -3.3  -4.40037   GTAGTCTATTCTGAT    TAGAGCCCCA-ACCCT ATTTA AGGACGTGGGGCTTTA    TTTTGATGCTTCTTT  60 37
     CPj0939 1070602 .. 1070650 +  -8.4  -3.24021   AGCACTGCAATATCT TTCTTAGTTAGCCCAGGAATAGCT TCC AGCTCTTCCTGGG--AGCTAAGCA TTACCTGTTTCCAAC  69 80
        dnaG 1077115 .. 1077129 +  -5.8  -4.36508   TCCTTAACCCAGCTC               TTCTTT TGT AAAGAA               TTCTTGTTTTTCTAA  72 34
     CPj0943 1077792 .. 1077807 +  -4.8   -2.7682   AATTCTATCTGTTTG              CAATTT GATA AAATTG               ATTATCTGTGATAAC  50 227
     CPj0944 1078419 .. 1078431 +  -3.3  -3.08746   TTAAGGAGGCATTAC                ATGCG TAT CGCAC                TATCTCTACTTTCAT  45 95
     CPj0945 1079035 .. 1079070 + -20.6  -4.08939   CTTCCCTTAATAAAA    GAAAGCGCTCGTAGGA TTCC TCCCACGAGCGCTTTC     TTTATCTAAATGTTA 100 48
      pgsA_2 1083873 .. 1083884 +  -4.4    -3.794   GTGCTCCATAGCATG                GAGA ATAA TCTC                 TTTCATAAATTCAGG  57 487
         ctc NONE
         pth NONE
        rpsF NONE
        rpsR NONE
         rl9 NONE
     CPj0954 NONE
     CPj0955 1088721 .. 1088734 +  -2.4  -6.09196   ACCCTCACATTCTCT               TCCT ACTTAA AGGA                TTTTTTTATTTTAAA  87 219
     CPj0956 1090275 .. 1090305 + -18.6  -4.59511   AAACTAAAGATAAAA       CAAAGGCATAAGAT ATG ATCTTATGCCTTTG       TTTTTAAGAGGTCTT 100 39
     CPj0960 NONE
        rl32 NONE
        plsX 1097701 .. 1097714 +  -2.5  -2.91593   GTTGATAGTGCTACA               TATTT TGCA AAATA                CTTTATAAACACCTC  42 99
      pmp_21 1102608 .. 1102626 + -11.8   -5.7827   TTCAATCAAAAAAAA             GGGTTACT TTT AGTAACCC             TTTTTTATTTCTCTT 100 57
         pgm NONE
        glmS NONE
      tyrP_1 1112397 .. 1112408 +  -2.2  -2.96395   TGAGCAAATAGGAGG                GTTC TATG GGAC                 TATATGATCGTGACT  42 71
      yccA_2 1113338 .. 1113349 +  -4.4  -3.68073   TGAAATACCCGCACC                TGCT CTAT AGCA                 TTATTCCCTAAGGTA  54 245
        sucC NONE
        sucD 1116568 .. 1116578 +  -5.4  -2.73483   CTTATCAATACCTTA                 GAAC GAA GTTC                 TAATTAAAATAAAAT  51 468
     CPj0975 1117517 .. 1117528 +    -3  -4.66938   ATTGTTAATTTTGTT                TCTT TTCA AAGA                 TTTTATCTTACCAGT  65 202
     CPj0976 1118997 .. 1119008 +    -3  -3.85554   AATCTTTATAATTCG                TTTC TTTT GAAA                 TATTTATTGTATTTC  52 132
     CPj0977 1120173 .. 1120199 +  -5.8  -3.05963   GAATATAGGATCTTC         AAGCTCAAAGTC TCC GGCTTTGAGCGA         TGTTCCCCTCAAACT  57 91
        htrA 1121886 .. 1121911 +  -9.1  -5.07652   TTGATTCATAAAGAG         GAATGAAGAGA GTTC TCTCTTCACTC          TTTTATTTTAGGAAG 100 60
     CPj0981 1126358 .. 1126372 +  -2.8  -4.83615   ATAGTACCAGCAATT               TGAGAC TTA GTCTTG               TTTTTCTAAAGACTC  66 23
        nrdA NONE
        nrdB 1133002 .. 1133034 + -10.7  -4.70879   TCTTTTTCAAGGGAG      TTTTGAGAGATGGTC TTA GATCGTCTCTCAGGA      TTTTTCAGCTTTCCC 100 48
        yggH NONE
      ytgB_2 1134808 .. 1134819 +  -2.2  -5.02074   GATTTCGAGTGGTCG                GCAG AAAC TTGC                 TTTTTTGAAAGCTGG  68 310
        infC NONE
        rpmI NONE
        rl20 1137386 .. 1137400 +  -4.2  -3.60971   ACCAGGCTAAAAAAG               CTTTGG AAG CCACAG               TTTAGGGATTAGAAT  55 6
        pheS 1138561 .. 1138581 +  -8.3  -4.06384   TTCCGATAGAGGAAC            TTTGTGGCT AAG AGCCACGAG            TTTCTGGTATTCAAC  79 147
     CPj0994 NONE
        mesJ NONE
        ftsH 1147029 .. 1147053 +   -13  -5.72616   ATTCTGATCCGAAAA          GAACCTAGGA AATCC TCCTAGGTTC          TTTTTTTGTCTCAAT 100 61
        yfhC NONE
     CPj1002 1150704 .. 1150717 +  -5.3  -2.85351   TAAAGCGCTTTTCTG               GATCT AAGA AGATC                TGTACTGTCAAAACA  50 231
     CPj1007 NONE
     CPj1008 1155111 .. 1155122 +  -4.4  -3.58564   ATCGTTAGGAATCCC                GTGA CAGA TCAC                 TTCGTTTAATGATGT  54 504
        fumC 1160076 .. 1160086 +  -5.4   -4.7033   TGTATTGTAAAGTAC                 CGTA GCG TACG                 TTTTCTCTTCCCTTG  74 68
     CPj1015 1163375 .. 1163385 +  -2.6   -3.6422   TTTTTCAGATAATGT                 TTTT AAA AAAA                 TGTTTTAAAACCCTA  48 98
     CPj1016 1165349 .. 1165379 + -10.6  -3.95893   TATTGCTTTAATATG      CGCGCTTC-CAAT ATAAGC ATTGTGAAGCGCG       TTTCATATGTCTTTT  93 67
        lytB NONE
     CPj1018 1167279 .. 1167291 +  -4.1  -4.11394   AAAACTTTTCCTATT                CCTTT AAA GAAGG                TTTTCGCAGTCGCAT  61 266
     CPj1023 1173106 .. 1173117 +  -4.4  -3.57144   CAGAGGCACCAGTCG                GGTT TTAG AACC                 TTTCCCGGTGACGCG  52 391
         pgi 1175316 .. 1175328 +  -4.8  -5.10208   CCTTTCATAAGTCTA                CCTC AGAGA GAGG                TTTTTCTTAAGGTTC  77 53
     CPj1026 NONE
     CPj1027 1177140 .. 1177154 + -11.4   -3.4582   GGTCTGGCATCCGCC               GGTCCC TAA GGGACC               TCTTTAATCACCTAG  89 4
        mdhC NONE
     CPj1029 1179314 .. 1179338 +    -8  -2.90496   CCTGAGCGAGCATGT         CTCCTGTAATC CCGT GAT-ACAGGAG          TCCTTTCGACCCGAG  62 89
        dapB NONE
         asd NONE
        lysC NONE
        dapA NONE
     CPj1051 1201792 .. 1201804 +  -3.5   -4.8622   GCTATACTGAGGAGT                TTATT TTG AATAA                TTTTTCATTCAAAAA  68 141
     CPj1052 NONE
     CPj1053 1203139 .. 1203168 + -14.5  -5.67063   CTTGGACTTGAAAAA       GCCATTCCTATTT GAAA AAATGGGAATGGC        TTTTTTTATAATAGG 100 57
     CPj1054 1203742 .. 1203763 +  -8.7  -4.08692   CTGAAGGGGGTTCCC           CTGGCTCCT TTTG AGGACCCAG            TTTTACAGGCAGTTA  85 37
     CPj1055 NONE
     CPj1056 1207709 .. 1207736 +  -9.4  -2.65751   GTGTTTTAATTATTA        CTAACTATTTTA TTTA TAAAATGGTTAG         CTCTTCTGTTCATCA  72 169
     CPj1057 NONE
     CPj1058 1211161 .. 1211177 +  -3.7  -3.05384   AGCTCCACCTCTATT              TTCCTTA TTA TAGGGGA              TTGAGTGACAAGAAG  47 13
        ksgA 1212450 .. 1212487 +  -4.9  -3.06679   GGGTTCCAAGAGCTA   TGATGAGAACGTCCTCAC CTT GTGAG-AGGGTCTCAGCA   TTGCCTGGGGATCTT  50 460
        tpiS NONE
     CPj1064 1217353 .. 1217368 +  -3.2  -3.94746   AGAATGCTAGGCAGG              TGCTCG TGTT TGGGCA               TTTGATTAAGTCTAC  56 146
     CPj1066 1217974 .. 1217984 +  -5.4  -3.28712   TTTGGCTTCCTTAAA                 GAGT ATG ACTC                 TTATCAACCCAAGAA  55 174
         def 1218771 .. 1218781 +  -3.2  -3.13163   GAGCTCTTTCCCTCG                 TTGC TTA GCGA                 TCTCTCTTCCTGCTG  46 167
        yfgA 1220611 .. 1220636 +  -5.4  -3.35695   CACGGGTCAGGAGGT         GGTGGAGCTT GTCTAG GAGCTTCGCC          TTGGGTTTGTCTCCA  55 358
     CPj1072 1225219 .. 1225233 +  -3.4   -4.9792   TCTCTTTCCCCCTGA               GGGTGC TTA GGGCCC               TTTTTATCTAGCATG  68 71
     CPj1073 1226207 .. 1226238 +  -5.2  -4.71382   ATGGTATCCTGTGGA      TGGCAT-AGACACGC AAG GCGTTTTTTATGCCG      TTTTTAGATCCTTGT   0 62
     CPj1071 1222212 .. 1222222 -    -4  -3.07655   CGCGGCAAAAAATAG                 GAAT CTT ATTC                 TTTGTTTATTTTTAT  47 20
     CPj1070 1220039 .. 1220049 -  -5.4    -4.258   GGATTTATTAAGAAA                 TACG CTA CGTA                 TCTTGGGTTGGATGG  68 451
      rnhB_2 1218558 .. 1218574 -  -2.3  -5.10077   AAAGATCCTAAAAAA              TTTAAAG CCT CTTTAGA              GAAGATCAAACGTCG  71 147
     CPj1065 1217221 .. 1217237 -  -2.2  -2.75081   GAGGTTGAAAAGGTA              GTGGAC GCTTA GTCCAT              CGGCTTTTATTTATA  40 47
        xseA NONE
     CPj1061 NONE
      tktB_2 1212018 .. 1212042 -  -6.5  -2.73159   GCAAGCGGGTTAAAG          GTACTTTCCCT TCT AAGGAAATTAC          AATCTCTAGGGATAA  57 41
     CPj1046 NONE
     CPj1045 1195164 .. 1195186 - -13.6  -3.35695   TTTAGAGAAAGTCAA           TAGGAACCAA TTT TTGGTTCCTA           TTTTTTATGGTATGA  95 140
        bioB NONE
      bioF_2 NONE
        bioD NONE
        bioA NONE
     CPj1040 1190479 .. 1190489 -    -4  -3.45155   AGAAAAATTCTAGAA                 CTTT GTA AAAG                 TCGAGGAAGGATCGA  51 9
        aroA NONE
        aroL NONE
        aroC NONE
        aroB NONE
       aroDE NONE
     CPj1034 1183997 .. 1184015 -  -3.8  -3.16564   TTCTGAGGGGAGGAA             TGCTATGG AAT CCACAGTA             TCAGTCGTTAAGAAT  49 142
     CPj1033 NONE
     CPj1032 NONE
        arcD 1180504 .. 1180514 -  -5.4  -2.95941   AAAGTTTAATTAAAT                 GTTG ATT CAAC                 CTGTTGAGAATAGGA  52 21
     CPj1030 NONE
        xerD 1172409 .. 1172421 -  -4.9  -5.13722   CGTAGTAAAATAAAA                TCTAA GGG TTAGA                TTTTTTAGAGATCTT  77 341
     CPj1022 NONE
      lcrH_2 NONE
     CPj1020 NONE
     CPj1019 1166741 .. 1166753 -  -3.3  -3.53012   TCGTTTTTCTTCAAA                CATGC ACC GCAAG                CTCTCTTCAGGATTC  50 313
        ychM 1160072 .. 1160085 -  -2.4  -3.60627   TGAGTGTATTGTAAA               GTAC CGTAGC GTAC                GTTTTCTCTTCCCTT  47 75
        yzeB 1156813 .. 1156835 -  -7.7  -3.31248   TAATATTTTTTAGAA           CAGGGTGTG AGTTA CACACTCTG           TTCTTCTGGTAGTGA  67 14
     CPj1011 1156082 .. 1156092 -  -2.6  -2.67902   TAAGATGAGCATAAC                 TTAT TCT ATAA                 AAATGCTTGTTGTAA  41 238
     CPj1010 NONE
         map 1154428 .. 1154438 -  -5.4  -4.37886   GCAGTTTCTAGAAAA                 GAGT GAG ACTC                 TTTCTTTAGTAAGAA  68 176
     CPj1006 NONE
     CPj1005 NONE
     CPj1004 1151196 .. 1151208 -  -3.3  -3.08508   TATCGGGGAAAATCA                CCCTC ATG GAGGC                TTTACCTGCAATCTG  45 99
     CPj1003 1150333 .. 1150362 -  -3.5  -3.34043   GTCACGACTTCAGAA       GTTAGGAGAGGAA ATTG TTCCTAACCTCAC        TCCTGAAGATTTATT  49 158
        rs15 1149294 .. 1149305 -  -4.4  -5.29385   AAGGGAACGAAAAAA                CTAC TTAC GTAG                 ATTCAATCTTGTAAT  79 14
         pnp 1147105 .. 1147128 -  -9.7  -5.71983   GTAATCATAAAAAAA          GCTAGTCTT TCTAAG AAGACTAGC           TTTTCATGTTAAGCG 100 66
     CPj0996 NONE
     CPj0995 1140440 .. 1140451 -    -3   -5.7946   TTGCTAAGAAAAAAA                TTCT ATTC AGAA                 ATGATAAGCTTTTGC  88 392
        nusB 1135414 .. 1135430 -  -2.3  -3.53091   ATCCCTTGGTCTAAA              TTAATCA GAT TGATAAA              GAATTTTCATTTAGA  47 13
        murB 1134264 .. 1134278 -  -2.8  -4.70117   AAGGGAATAAAGAAA               TCACCA CAT TGGCAA               GAACTACAGAAATAA  64 224
        pssA NONE
        yigN 1125923 .. 1125937 -  -5.6  -2.81725   ATTCGAGAGCAAGGA               GGAGCC TAT GGCTCG               GGAGCAGCTGCAAAC  53 452
     CPj0980 1121886 .. 1121911 - -11.3  -2.72745   TTGATTCATAAAGAG         GAATGAAGAGA GTTC TCTCTTCACTC          TTTTATTTTAGGAAG  83 20
        ftsY 1112803 .. 1112822 -    -8  -2.88667   GTTTACAAAAAGCGA            TCTTACTA AAAT TAGTAAGA             TTATGACTTTTGCTT  61 330
      pcnB_2 NONE
        lpxB NONE
     CPj0964 1102608 .. 1102626 - -11.8  -5.95166   TTCAATCAAAAAAAA             GGGTTACT TTT AGTAACCC             TTTTTTATTTCTCTT 100 46
        cafE NONE
        plsB NONE
         ide 1090270 .. 1090310 - -18.7  -3.63425   CAGGTAAACTAAAGA  TAAAACAAAGGCATAAGAT ATG ATCTTATGCCTTTGTTTTT  AAGAGGTCTTCTGAG 100 24
        glgA 1083379 .. 1083394 -  -3.3  -5.11836   AGAGCTAAAACAAAA              GATTC AGAAAA GAATC               ATGAGAGTAAAGATT  71 24
        glyQ 1079035 .. 1079070 - -22.8  -4.63218   CTTCCCTTAATAAAA    GAAAGCGCTCGTAGGA TTCC TCCCACGAGCGCTTTC     TTTATCTAAATGTTA 100 46
        mutS NONE
        uvrC 1070441 .. 1070453 -  -7.7  -2.87229   ACGTGATCATTAAAG                GGTTG ACA CAACC                AAAAGATCGTATTGA  61 122
     CPj0938 1069166 .. 1069193 -  -6.3  -2.79183   TCTATTCTGATTAGA        GCCCCA-ACCCT ATTTA AGGACGTGGGGC        TTTATTTTGATGCTT  58 27
        rl34 NONE
        rnpA NONE
        cysS 1064583 .. 1064594 -    -3   -3.9377   AGAAGCTTAAGGAAA                TCTT AAAG AAGA                 AAACTACCTTTCCTG  56 498
     CPj0929 1060374 .. 1060411 -  -4.8  -2.79968   GAGTGAATGCGAAAT   CCTTACGTCTCTAATC TCAAGG GACTGGGGACGTCAGG    TCAAACAAAGTTCAG  51 145
     CPj0928 1059164 .. 1059181 -  -3.5  -3.34902   TGGGATCATACAAGA             GT-CCTAA ATT TTAGGTAC             ACAGAGTATAAAGAG  48 73
     CPj0927 1057640 .. 1057658 -  -2.4  -4.82901   TGTGGTGCATAAAAA             TGCAAGAC CAG ATTTTGCA             AAGCTCTGAGTTTAA  66 382
     CPj0925 NONE
        priA 1054254 .. 1054271 -  -4.9  -3.85698   TTTCTGTTTTAGAAA             CTACA-GG GAT CCATGTAG             GCGTTGTTGCCTTTG  59 127
        cysQ 1049348 .. 1049373 -  -7.5  -3.86897   CTGATGTTTTAGAAA         GAGCCGTTCAG GATG CTGCAAGGCTC          TATGGGGCTACGATT  70 428
         ppa 1047901 .. 1047913 -  -9.1  -2.72344   CTTGATTTTCAAGGA                GAGGG AAC CCCTC                TCCTTAGACATTAAT  72 36
     CPj0911 1041844 .. 1041856 -  -2.7  -3.93658   AATATGCTCAAACAA                TCACT AAG AATGA                TAAAAATAAAATCAT  54 472
     CPj0908 NONE
        cutA 1039699 .. 1039710 -    -3  -6.04953   ATAGAAAGAAAAAAA                CATA ACTC TATG                 TTTTTAAAGTTCCTG  93 78
     CPj0906 1039168 .. 1039195 -  -7.9  -5.94214   AAGATAATAAAAAAA        CTAGAGATCTT TTTATT AAAATCTCTAG         TTTTTACATGTAAAC 100 63
     groEL_3 1028147 .. 1028170 -  -8.2  -2.70476   ATCTCTAAGGAGAAG          CCCTTAGAGT CAAG ATTCTAAGGG           GCTATCCCAAATGAT  66 77
     CPj0897 1027014 .. 1027028 -  -5.7  -4.25256   TCTTGATGAAAAGAA               CAAGC GCAAA GCTTG               GGTTGCTAAGCTTGT  70 168
         amn 1025060 .. 1025070 -  -6.8  -3.48276   CGTGTCTCTATAGAA                 GCAG GAT CTGC                 TTTGGGGTGGTATAA  63 161
        alaS NONE
         mfd NONE
        hemE NONE
      hemN_2 NONE
        hemG 1012954 .. 1012969 -  -5.4  -3.92542   CTCATTGGCAAAGAA              GATGCC TTGA AGCATC               TGTCTGTATTTGCGG  63 493
        hctA 1010174 .. 1010201 -  -8.5  -5.24129   TTTGGGCATAAAAAA        GAGGATGAGTA GAAAAT TACCCACCCTC         TAAACGAAATCAAGC  95 50
        ygcA 1008735 .. 1008745 -  -5.4  -2.61226   CATAATAGGAAGCGA                 GCAT TCA ATGC                 TTTTCCTAGAGATCG  51 31
        yajC 1008283 .. 1008304 - -13.1  -4.60258   CCATTAAATAAGAAA           TCCCACGAT TTTA ATCGTGGGA            TGAAAGTCTCAAAAG 100 48
        nqr6 1006858 .. 1006869 -  -5.8  -3.61398   TTTCTCTTCTAAGAA                GACG TCGT CGTC                 AATAAAGAAAAACCA  62 47
        ftsK NONE
        yycJ NONE
     CPj0878  995306 ..  995333 -   -13  -2.81535   TTACGAGAAAAGTTA        GAATTTATTCCT CTTC AGGAATAAATTC         CTCTCGCTTCTTCCT  87 2
     CPj0874  991035 ..  991061 -  -5.8   -2.6563   TCTTGTAAGAACGTA         TACGTCCCACAA AAT TTGTGGGACTCT         TCCTTCTACAGATTG  55 31
        serS NONE
     CPj0869  985982 ..  985992 -  -2.6  -3.30243   AGCGACCTGTTATAA                 TAAT TTC ATTA                 ATGATGAGATAATAC  45 9
        zntA  983541 ..  983556 -  -3.9  -3.27602   CAAGGAATATCAATA              CGAGC GACTCA GCCCG               TCAAATCATCACCAA  49 457
        birA  982020 ..  982033 -  -2.3   -3.4647   CCCAACATTTAAAGA               GATGG AAGA CCTTC                TTTCTGAAAGAGTGC  47 226
        pgmA NONE
      yfhO_2 NONE
     CPj0861  978174 ..  978193 -    -5  -4.07647   ACACGTGAAATGAAA            GCCTCTAC AATG ATAGAGAC             TCGTATTTAGGAATG  62 75
        fliF  976895 ..  976911 -  -2.3  -2.86908   AAGCGAACCAGGAGA              TTGTG GTGTTGT CACAA              GAAATACCTAATTCT  41 40
     CPj0859 NONE
        fliI NONE
     CPj0857 NONE
     CPj0856 NONE
        gpsA NONE
        ompB  970642 ..  970658 -  -5.1  -4.39287   GCAAGTACAGTAAAA              GCTAAAG CTG CGTTAGC              GAACATGTCGGCTTC  68 491
         tig  959508 ..  959519 -  -4.4  -2.84919   ATTTATGCAGAAGGA                GTTG AAGC CAAC                 AGTTCTGCTTTGCGA  48 1
      clpP_2 NONE
        clpX  957429 ..  957441 -  -3.4  -4.07008   TAGGAACTAAAAAGA                GCTA AGCGA TAGC                TTCTGGGGTCCTTCT  55 14
      pcnB_1 NONE
        yphC NONE
     CPj0843 NONE
     CPj0842  953969 ..  953997 -  -9.8  -4.33755   ATCAAGATTAAGAAA       TAACCTAGAAGGA GGAG TCCTTCTAGGT-A        TTTGTTTCACAGGCT 100 56
        thdF NONE
         nth  946333 ..  946347 -  -3.6  -3.03085   GAGTTTAAAGAATCA               TGATCT TAG AAATCA               AACGATTTTCAGTAG  47 141
        brnQ  945008 ..  945019 -    -3  -3.05522   TAATGCTTCTAAAAC                CATA ATAT TATG                 CTAGCAACCCGTATG  45 46
     CPj0835  941036 ..  941052 -  -6.6  -2.82623   TCGTTCCCAGAAGGA              GCTTCT AAAGA AGAAGC              CGAAGACCTATTTGC  57 336
        lpdA NONE
        lipA  937958 ..  937970 -  -5.5  -3.03124   TTGGAGGGGCTAAGA                CTACG GAG CGCAG                TTTTAAGAATTTTCC  54 200
        yscJ NONE
     CPj0827  933735 ..  933748 -  -3.9  -2.93047   TGTATAAAGCTAAAT               CTTTA CTTA TAAAG                CTTTTATTTCACTAA  46 29
        yscL NONE
        yscR NONE
        yscS NONE
        yscT  930572 ..  930610 -  -8.3  -3.53224   TACTTTTTCCCTAAA   GGCAAAATGTTGAAG CCCTCCTTT CCTCAACTTTTTGCC   TTGTTTTCAGGCATG  73 234
      lcrH_1 NONE
     CPj0810 NONE
     CPj0809 NONE
     CPj0808  914228 ..  914246 - -10.3   -4.8048   GCTTTACATGAAAAA             GCTCGGT ATCAA ACCGAGC             TTTTTTTGATCAGAT 100 53
        thrS  911185 ..  911198 -  -3.1   -3.1883   AAAAATCCTTAGCAA               CTACA ATAA TGCAG                TTAAACTTAAAGAGT  47 12
        minD NONE
        gp6D NONE
     CPj0803 NONE
        trpS NONE
        uvrB  906040 ..  906050 -    -4  -4.02334   TATCGAGATCAGAAA                 TTCT CTT AGAA                 CAAATAGAGAAGCTG  57 20
         eno  904549 ..  904573 -  -6.5  -3.22618   TTTGGAGATAAGATA          GAAATAGAGAA AAT CCCTCTATTCC          TCAGAATCCTCGTAA  61 19
     CPj0799 NONE
        rbsU NONE
     CPj0792 NONE
     CPj0791  889094 ..  889111 -  -4.9  -3.15699   AGTCACTCAGGAACA             GCA-AGAG CTT CTCTATGC             ATTGTCGCAGTGTAT  51 343
        exbB NONE
        exbD NONE
     CPj0783 NONE
        tolB NONE
         pal NONE
        amiB  877886 ..  877897 -    -3  -4.09864   ACTTAGTTTTGAAAA                GATT TGCG AATC                 TAAGATGGTTATTAT  57 37
     CPj0779  877421 ..  877437 -  -5.1  -3.02109   CTATAGACTAGAAAG              GCTGATT GAA AGTCAGC              AAGTCATAAAGATCG  52 1
        yggV  872493 ..  872507 -  -4.3  -4.22591   AATAAGCTGAATAAA               CCAAT GATTA ATTGG               AAGCTCCCATGAATG  62 250
        uvrD NONE
        rpoN  867961 ..  867980 -  -3.6   -2.6162   CAACTGCGTAAACAT            CACCG-GAA AGC TTCGCGATG            GCTAGGAATGTATTC  44 507
        topA  864240 ..  864258 -  -6.8  -4.48741   GAAGCTATGAGAAAA             TTCCCTTT ATC AAAAGGAA             AGCTGCGTTTCTGGA  76 206
     CPj0766 NONE
     CPj0765 NONE
     CPj0764 NONE
        ygfA  858988 ..  859001 -  -5.3  -3.63761   GAATCGAGAGAAATA               GAGAA GTTC TTCTC                ATAGTTAGTTGAGAG  59 314
        recA  857765 ..  857804 - -18.8  -3.57792   TCATGCATCTGTAAA  CAGAATCCCCCCTCCTAA AGTA TTAGAAGGGGGGATTCTT   TGTCTCAAGGTAATT 100 78
        rpsT  850334 ..  850346 -  -2.7  -2.59431   TGTTGCCATAATCTA                CCTAA TTA TTAGA                TTGTTTTAAGGTCAC  41 37
     CPj0753  849428 ..  849451 -  -5.2  -6.11229   ATCAAAATAAAAAAA          CCCTCAAAGA ATAC TCTAAGAGGG           TTTTTTTGCTGCGAA  93 53
        tctD  844957 ..  844979 -  -2.7   -2.7159   ATAAGTCATATAGCA           TACTCAAGC TATTT GCCTCAGTA           TTTTCATACTCTGAA  41 71
        glmU NONE
        ispA NONE
    CPj0747B  843054 ..  843066 -  -2.7  -4.67038   TTTCTAAAACCAAAA                CTTCA AGG TAAAG                GGTGTCAAAGGAGGA  64 86
     CPj0745  840935 ..  840949 -  -5.8  -3.25823   CTTTTTCTACATCAA               TTTTTC AAA GAAAAA               TAGGATGAGGGAATT  59 136
        hemB  839393 ..  839404 -  -4.4  -3.63367   TTTTTCAAGAAAAAG                CGTA CCTA TACG                 AATCCAGATACTAAC  54 328
        greA NONE
        tyrB NONE
     CPj0739  833069 ..  833083 -  -5.8  -3.58037   CAGGAAGTTTTTAAA               TCAATT TGA AATTGA               TGATGATGTAGAGCT  61 121
        ygeD  825085 ..  825137 - -10.2  -3.92673   AGACAAAAGAAAAAG CTTCGTGATCAGAAATTGA-AATCT TTAG ATATAGTCATTTTCTGATCACGAAG TTTAGGATAGAATTC  93 198
     CPj0735  824096 ..  824106 -  -5.4  -3.19389   GAATGTATTCATCAA                 CATC AAG GATG                 TTGTGGTGAAGAGTG  53 240
         rs4  822364 ..  822387 -  -7.5  -6.02546   TGAAATCAAAAAAAA          CGCCATACTG ATATA CAGT-TGGCG          TTTTCTAGAAAAGAT 100 57
        mviN NONE
     CPj0729  817855 ..  817879 -  -7.9  -6.60239   AAAAATAAAAAAAAA          GCTCTCACTAA TAA TTAATGCGAGC          CTGTTTTTAAAGATT 100 56
     CPj0728  815759 ..  815817 -  -6.9  -3.07816   CTTTTATTTATTGAA GATCGTTCTAGTGTGTTGGTAAGGCCTC AACA AAGGCCTTACCAAAGCAC-ATAATAATC TCTCCAAACGAACAC  63 51
     CPj0726  810151 ..  810165 -  -4.4  -3.03007   AACATCTCCGCAAGA               TTAAAA TTT TTTTAA               GATTTAGAAATCCAA  50 58
     CPj0725 NONE
     CPj0724  808683 ..  808712 - -15.1  -2.72661   GATGATTTGCAACTA       GGTTCCTGCCTCC ATAA AAAGGCAGGAACC        CTATCTGGAGGGGAA 100 337
        hemA NONE
     CPj0713 NONE
     CPj0712  796088 ..  796098 -  -5.4   -2.5262   AATAATTAATAAACC                 CCAA TAC TTGG                 TTATTTATTGTAGTC  51 26
     CPj0711 NONE
     CPj0710 NONE
     CPj0709 NONE
     CPj0708 NONE
        yscN NONE
     CPj0706 NONE
     CPj0705 NONE
        fliN NONE
     CPj0703  788997 ..  789008 -  -2.2  -2.74999   CAATGTTCAATATCA                CAGT TTTC ACCG                 GATTCTTTTTAAGCT  40 20
        yscC  786129 ..  786174 -  -6.4   -5.4833   GTAGGGAACAAAAAA GCCAAGAAAACATAAAGT TATACGGCCG ACTCTACATCTTCTTGGC TTTCCCCCTGAATGC  87 98
        pbp2  775601 ..  775618 -  -2.7  -2.66316   TCTCCCAGCACATGA             TTCGTTG ATCT CAACTAA              ATGAGGAGCGAAAAC  41 56
     CPj0693  774338 ..  774369 -  -9.5  -4.29119   CAGTATAACAAAGAA      GGCTTGAAAGACG AACCTA CCCCTTTCAAGCC       CAGAAGAAAAGAGAA  93 215
     CPj0692 NONE
        abcX NONE
     CPj0690  770747 ..  770760 -  -5.3  -3.53091   ATCCCCCCCCCTAAA               TCCTA AACC TAGGA                GGTTTGATTTAGCTG  59 20
      yfhO_1  769197 ..  769213 -  -4.3  -4.19887   ACATAGAAACAATAA              CAGGAGC CAA GCCCTTG              GCATTCCTCTTCCCC  61 318
     CPj0686  767430 ..  767451 -  -5.2   -3.1355   TGGACGTACAGGGAA           TGCTTACA GATCAA CGTAAGCA            TATCCAAATGCTGCA  53 69
        parB  766384 ..  766407 -   -14   -5.2894   AAATACAAAACAAAA          GCCATTCCAT ATCC ATGGAATGGC           TACTTTAAGACCTAA 100 118
     CPj0681 NONE
        ygo4  762303 ..  762313 -  -3.2   -4.2528   TTTTAATGGAACAAA                 GCTC TTA AAGC                 AAAGAAAAAGAGTAT  57 2
         pgk  760771 ..  760794 -  -4.7  -5.47159   TTCTAAGAGAAAAAA          GACGTTTTT ATAATA AAAAACATC           TAAAGTTCAGGGAGT  83 275
     CPj0678  759802 ..  759816 -  -4.4  -3.56862   ATAAACTTTTTTAAA               TTAATT AAT AATTAA               CTATTACAAAAACCA  55 210
     CPj0677 NONE
     CPj0676  757344 ..  757363 -  -5.8  -2.93817   AATCGTTAACAATGA            GAACTTTT ATTA AAAAGTCC             TGAATACTAGTCTTT  56 32
     CPj0675  756036 ..  756047 -    -3  -4.07687   ATTTTGCTTGGAAAA                TCTT ACAG AAGA                 CAAAATAAAGAGAGC  55 65
         fmu  754773 ..  754790 -  -6.3  -2.99584   CTTACAAGAAAAGAT             TGCCACT TTAA AGTAGCA              GTTTAAAACTCTGCA  59 131
     CPj0671  752030 ..  752061 -  -2.3  -4.91712   GTGAAGCCATAAAAA      GTGCTCGCCGTATA CTATC TATACGCCTAGC-C      GAGACGATTGCTCAA  68 488
     CPj0667  749112 ..  749128 -  -3.7  -5.03715   ATCAGGTGCAAAAAA              TGTCATT TAC AATGTCA              ACCTCTGGCAAAGAA  73 392
     CPj0664  743767 ..  743780 -  -3.9  -4.13304   AAACTATTCTTAAAA               TTCTT TATT AAGAA                GCATGTTTACAGACG  59 120
        hisS NONE
        aspS NONE
         mip NONE
      spoU_2  739150 ..  739161 -    -3  -3.19425   AACCAATCTTATCAA                TAAG CACG CTTA                 AAAAGACGCTGCAAT  47 42
     CPj0658 NONE
        yjeE  737281 ..  737296 -  -3.2  -4.66537   CTTGCGAACAGAAAA              GGGTTC CAGG GAACCT               ATACTATTATTACAT  65 98
      dnaQ_2  736354 ..  736370 -  -8.1  -3.75332   ATCGGTCAACTGAAA              GAAAATC TAT GATTTTC              TTTCATAAGTTACTG  75 74
        yciA NONE
        cutE NONE
        lpxC NONE
        fabZ NONE
        lpxA NONE
         fmt  730989 ..  730999 -  -2.6  -3.20109   CATAAAACGACTTAA                 TTTA GTT TAAA                 TGCCCTAAATAAAAA  45 54
     CPj0648  729867 ..  729896 - -14.5  -4.43283   TTATAGAAATAGAAA       GTCGCTTCCAAAA AATT TTTTAGAAGCGAC        TTCTTTAAAATAAAG 100 52
         rl3 NONE
         rl4  728241 ..  728255 -  -2.8  -3.49858   TTAATTACATCATAA               GGATCT TTC ATATCC               TAAAATTCCTTCTTA  47 38
        rl23 NONE
         rl2 NONE
        rpsS NONE
        rplV NONE
        rpsC  725734 ..  725750 -  -3.6  -2.76453   TTACAACTTTAAGCA              GCTGCA GAGGG TGCTGC              CGGATTGTTAGGAGT  45 2
        rl16 NONE
        rpmC NONE
        rs17 NONE
        rl14  724425 ..  724439 -  -2.8  -2.90496   CTTCTCCTTAAATTA               CCTCAG GAG CTAAAG               AACTAATTTTTATAA  42 3
        rl24 NONE
         rl5 NONE
         rs8 NONE
         rl6 NONE
        rl18 NONE
        rpsE NONE
        rl15 NONE
        secY  719775 ..  719785 -    -4  -2.93623   TCCCTTAAAATAGTA                 TAAG CAT CTTA                 GGTCAAAAATTGTTA  46 45
        rs13 NONE
        rs11 NONE
        rpoA NONE
        rl17  717372 ..  717389 -  -4.2   -2.6704   TAAATTGGAAATTGA             TTAGCT TTAGCT AGCTAA              AAACTCTATAATACA  47 14
        gapA NONE
     CPj0623  715434 ..  715469 -  -8.5  -4.05875   TTCAAAAAAGGGAAA    GGTATGCCTTAAGTT AAAGTG AACTTAAACCATACC     TTTAAAAATAGCTAT  82 37
     CPj0622  714029 ..  714046 -  -4.1    -3.551   TCCTAACCTAGATAA             TCACTTC TCAA GTAGTGA              ATTCTCGGTTTCTAG  55 90
        ruvC NONE
        ruvA  712789 ..  712801 -  -3.5  -3.54129   CATATCTCCTTTAAA                TAAAA TCG TTTTA                TTTTAGGAGGAGTAT  50 61
         ndk  712277 ..  712300 -  -8.2  -3.30338   AGAATTTCTTGATAA          TGAGCTAGAA GAAA TTCTTGCTCA           ACCTCATCGTAAAGC  69 56
      pgsA_1 NONE
       adt_2  705045 ..  705064 -  -4.4  -3.46709   AGAAAAGCTTAAAGA            TGAAAATT ATAA AATTCTCA             TGCTCACCGAGAATA  53 62
        sohB NONE
        polA NONE
        coaE NONE
         rho  699233 ..  699244 -    -3  -4.05446   CCGTGTAATTATAAA                TCTA TATA TAGA                 GAGATACCTTTAATT  56 128
     CPj0608  698324 ..  698354 -  -7.8  -2.80244   CTTTTTAATAAATAG       GTTCTAGAAATTAA GAT TCAATTTCTAGAAT       TTCGGAAATTTTGTT  64 5
        glgC NONE
     CPj0606 NONE
        yhhF  695421 ..  695434 -  -2.4  -4.24948   TTATCACATTGAAAA               TCAG TACTTT CTGA                TATTAAGAAGGACTA  54 59
        fliY  694322 ..  694340 -  -3.2  -3.58343   CTGATCACTTGGAAA             CTTTATAT GAA ATAGAAAG             GGACTACCTGCCTCT  51 199
     CPj0602 NONE
     CPj0601  691645 ..  691677 -  -6.4  -4.58395   CTCATGGGGGAAAAA     GACAAA-TAGAGGGC TTTC ACCCTCTTGTTTGTC      TTTTAAAAACTAAAA  76 402
     CPj0600 NONE
      oppA_5 NONE
      oppB_2 NONE
      oppC_2  685565 ..  685575 -  -6.8  -3.71649   TCTCGAAATCCTAAA                 CTGC GTT GCAG                 AGATTCCCTTTGGAG  65 247
     CPj0593  680715 ..  680725 -  -6.8  -3.02263   ACATGGTCCCTAAGA                 CTGC TTT GCAG                 GAAGTTTTAGAACCT  59 9
     CPj0590  678830 ..  678840 -  -3.2  -4.63044   ATTGAGAGAAATAAA                 CTCC CTA AGAG                 AAGGTAATTGTACCG  62 19
     CPj0585  672906 ..  672928 -  -6.2  -3.34013   CATCTCGGTAACGAA           CCCCGGAACG ATT CCTTCCGAGA           TCATGGACAAGCTCT  59 280
     CPj0581  669857 ..  669871 -  -5.7  -4.05747   GATATTGTAGATAAA               GGAGA TTCTC TCTCC               ATAATATGCAGAGGA  66 217
        prfB NONE
        yhhY NONE
     CPj0574 NONE
        yebC  663564 ..  663596 -  -5.5  -3.37959   GAACGGGAACAGGAA      GTGTCTCCACACAAA GTA CTGGCGTAGGGACAC      CAACTACGACGACTC  55 438
        murA  659558 ..  659568 -  -6.8  -3.96705   TGGAGAAAACGTAAA                 GCTC CGA GAGC                 TTCTAGATACTGCTA  69 524
     CPj0565  653731 ..  653741 -  -5.4  -6.09133   CAGTTGAAAAAAAAA                 TCGT CAA ACGA                 AGAGGAGCCCTCCAC  93 135
   secD_secF  649381 ..  649410 -  -2.9  -3.87869   TGAATTTGTCATAAA       TTTAATACCACAG GGGC CTTTGGGACTAAA        GTCCCAAAGGAGATT  51 78
        recJ  647552 ..  647564 -  -4.9  -3.48036   TATTATGATAATGAA                GTAAA TCT TTTAC                TTGCAATGAACAAAG  55 72
     CPj0562  645964 ..  645986 -  -3.4  -4.35085   ATTCTTAAAAAAACA          CG-CCCTGA ATATCG CCAGGGACG           TTTTTCTAATCATAA  60 275
         euo  645034 ..  645069 - -15.1  -5.29885   AATCCAAAAATAAAA    GAAACTCCTTAATTT AATAAA AAATTAAGGAGTTTC     TCAAAAAAATCACGA 100 145
        gltX  643358 ..  643377 -  -6.4  -3.13403   GTGTGGTTATGAATA            GAAACCGC GGTG GCTGTTTC             GCTTAGCTAGCAGCC  59 64
        omcA  642281 ..  642313 -  -8.5  -3.36289   TATTATCTGAATTAA      GGTAGTCAGGAATTA ATT CATCTCCTAACTACC      TGATCAATTTAAGTA  75 61
        omcB  640458 ..  640501 - -17.7  -3.53811   GGTACTTCTTTGAAA GCTATCCTAAAGCAGAGCG GAATAT CGCTCTGCTTTAGGATAAT TCCTTAGAATTTAAT 100 36
        crpA  639607 ..  639627 -  -8.3  -2.91695   CGTACGTGGAAAGTA            GCATCCCAA GTT CTAGGATGC            TTGTGAGATGAACGT  67 41
     CPj0553  636105 ..  636118 -  -5.3  -2.53995   ACTTATTCTAACCTA               TCTCT TTGG AGAGA                AGAATTTCGTATTAG  51 37
        rs12 NONE
         rs7  634967 ..  634984 -  -2.7  -3.29324   TGCACTTAAATCGAA             TTCTTGA TTGC TCATGAA              CTTGTTATTTTCTCC  45 30
        fusA NONE
        rs10  632565 ..  632577 -  -3.4  -3.58905   ATCTTTTATAGACAA                GCTT GAATT AAGC                CGCTTTGATTTTAAT  50 20
        cysJ  631193 ..  631205 -  -3.5  -3.39895   TTCCTCAGTAACTAA                TAAAA TTA TTTTA                GGAAAGGTTGCTGAT  49 328
        rl21 NONE
        rl27  629883 ..  629914 -    -8  -5.95539   CTTCAAACAAAAAAA      GCTCGATTTGATGC CTGA GCAAAAAACCGAGC       TTTTTTAATGTTTCT 100 61
        yhbZ  628625 ..  628636 -  -4.4  -3.25823   TTGTTCTGACAGCAA                TCAC GATT GTGA                 TGTTGATTTATGTGA  51 231
        ribC NONE
     CPj0531 NONE
      spoU_1  611720 ..  611732 -    -2  -5.27477   AGCTTAATTAAAAAA                TTGT GTTAA ACAA                AAAACTAATATAATT  70 70
        ycaH NONE
        gltT NONE
      sucB_2 NONE
        kpsF  606781 ..  606799 -  -7.5  -3.07755   AGACAGGCTGAAAAT             TCCTACT TTAGG AGTAGGA             GCCATTAAGGTGACT  66 253
        glyA NONE
      clpP_1 NONE
        dapF  600178 ..  600189 -    -3  -3.92542   TCTATCCCTAAACAA                GATT TTAA AATC                 CTTGCATGACAAAAT  55 57
     CPj0518  599129 ..  599144 -  -2.6  -4.85782   GCGTCTAAAAATAAA              CTACTT CACA AAATAG               AAGATTAAGAAGATT  66 30
     CPj0517 NONE
     CPj0516  596507 ..  596523 -  -6.5  -5.06472   AGAGAAACAATAAAA              CATGGAG GAT CTCCAAG              CTTGGTCGCAAGGAG  84 74
     CPj0499 NONE
     CPj0498 NONE
     CPj0497  576719 ..  576733 -  -4.9  -4.24948   GCAGTACATTCAAAA               CCCGG ATACG CCAGG               CTATCGACAAGCGCC  66 428
     CPj0494 NONE
     CPj0493  573875 ..  573895 -  -9.1  -3.16872   AGCAAGAGTGAAAAG            CTGTCTTCA TCG TAAAGACAG            TGTATAGAGAAGAAA  77 301
     CPj0491  572410 ..  572430 -  -4.7   -3.6581   ATTAGTCTCAAAACA            GGGAAAAAA GCT CTTGTTCCC            GTCTTCCTAATCGGA  57 247
     CPj0489 NONE
        ycfF NONE
     CPj0487  567191 ..  567202 -    -3  -2.77547   ACGAAATCTTAACGA                GAAT AGAG ATTC                 AAAAAACAAATCTGA  44 251
     CPj0486  565564 ..  565603 -    -5  -5.55001   TAATAAAAAATAAAA  CGAACCCCTCTTCTTCTT GGAA AAGAAGGAGAGGTATCAG   ATTCTAAACACAACT  83 143
        artJ  560268 ..  560282 -  -2.9  -3.29829   CAGAGGTTGCCATAA               GAATA CCCTC TATTC               GTAAGCAACTTCAGA  45 20
     CPj0481 NONE
     CPj0480  557961 ..  557982 -  -4.3   -3.2624   GAAATAACTGACGAA           CACGCTTAG TTAT CTCTGCGTG            ATCCATTAGGTAACT  51 9
        phnP NONE
        hflX NONE
        yqeV NONE
     CPj0476 NONE
        glgB  550901 ..  550940 -  -3.2  -4.85653   TAGACATAAAAGAAA  TACTAATAATTATTTTTA ATTA TAAAATAAATTATTAATA   TCAACTACACCACAA  68 86
     CPj0474  548976 ..  548993 -  -2.1  -5.79595   TGTTAAAATAAAAAA             TATTTTA AAAA CAAAATA              TAAATTAAAATAAAC  83 155
     CPj0473  547322 ..  547349 -   -13  -3.25762   AAAATAATCAACATA        TTGAAGAGTTTT AATT AAAACTCTTCAA         GTTTCCCTTGCGCAT  91 62
     CPj0472  544763 ..  544785 -  -7.1  -4.00532   CCTGTAAAGACCAAA           TAGAGAGTA GTGAA CACTCTCTA           CCATCATGAATCTTA  73 137
     CPj0465  532138 ..  532166 -  -5.3   -2.5814   TATACGAAATAAATT        TAGAGCTGTCCCC TCA GAGAACAACTGTA        GGAACTTGAGACTTT  51 46
     CPj0464 NONE
     CPj0463  530385 ..  530395 -    -4  -3.58564   ATAGGATCAAACCAA                 CATT GAA AATG                 AAAGCGTACGCAGGC  52 137
     CPj0462  528287 ..  528301 -  -8.6  -4.72007   GTTCATCAAAACAAA               CACCTT AGA AAGGTG               TGTCTAATTAGTTCC  93 77
     CPj0461 NONE
     CPj0460 NONE
     CPj0459  525664 ..  525676 -  -4.9  -3.95858   ACAACATAGAAAATA                TCAAT TAA ATTGA                ATAAACAGCTTTTAA  62 284
     CPj0458  523241 ..  523267 -  -4.4  -5.16472   AAAAACTTGAAAAAA         GCAATCTCTAAG ATA CTTAGCGACTCC         TATAGCCACAAGAAA  76 310
     CPj0457  520955 ..  520969 -  -3.5  -5.11836   ACACTGAAAATAAAA               CGCTC TTGTT GAGCA               CGTTTTCCTAACAAA  71 351
     CPj0456  518439 ..  518457 - -11.8   -4.1721   ATCCACATTTTAAAA             CTCTAAGC TCT GCTTAGAG             TTTTCTGTAGCCCCG 100 341
      pmp_10  504503 ..  504532 - -16.5  -4.44667   GTTTGTAACAAGAAA       GGCAGAGTACGTG ACCT CACGAACTCTGCC        CTCTTGCCTTTTTAA 100 137
      yxjG_2  502850 ..  502888 - -10.3   -4.3767   CTAGATCACAAGAAA  GAATGGGCAGAGTACGTG ATCT CACGAACTCCGCCCGT-C   TTAGAATCCAAAGAC 100 149
        ycbF  483962 ..  483978 -  -8.7  -3.61398   TCCTGCCGTCAAGAA              GCTCGCA AGC TACGAGC              AACCTTGGTTGAAAA  75 88
      lplA_1 NONE
     CPj0435 NONE
     CPj0434 NONE
        gcsH  476628 ..  476638 -  -2.6  -3.15212   AATGAGTATATCTAA                 TAAA AAA TTTA                 CTCTTCATCCATCAA  45 23
     CPj0432 NONE
     CPj0431  475783 ..  475796 -  -3.1  -2.91873   AGTATTTCTAAAGCA               CGAACG CAG CGT-CG               CTCTCTCTAGGAACT  44 87
     CPj0426  470831 ..  470841 -  -5.4  -3.69354   TTTGACAACCCTAAA                 GCTT CGG AAGC                 TCGCCCTTTGAATCA  59 427
        mraW NONE
     CPj0420 NONE
        pbp3  464154 ..  464166 -  -6.2  -4.82901   CTTTTTTCATAAAAA                GCCC TCTAG GGGC                ATGCTCTCACTCTGA  77 442
        murE NONE
        amiA  461735 ..  461751 -  -8.1  -3.02013   ATGCGAATAACTATA              TTTCTAG AAC CTAGAAA              AATCATTCCCACATC  68 224
        himD  461198 ..  461235 - -12.2   -5.3798   TAATAATAACAAAAA   TTAGAGTCAAGCCCGGT AAAAA ACCGGTCT-GACTCTAA   CAACTGAGACAAAGA 100 53
     CPj0415  459935 ..  459946 -    -3  -2.66118   CCCAAAATTAATTCA                TCTT CGTA AAGA                 ATCTTCCTTTCTCAG  43 6
        accA NONE
        msbA  456755 ..  456769 -  -8.6  -3.15999   CTTCTAGATATGGAA               GGCTAT GCT ATAGCC               TCACAAGCAGCAGAA  67 189
     CPj0407  452396 ..  452411 -  -3.3  -3.96216   GTTTTATTGAAAGAA              TGGTA GACTAT TACCA               AGAGTGGGCGCCTAT  56 178
     CPj0405 NONE
     CPj0404  449090 ..  449105 -  -4.6  -4.05747   CATAGGTTAGACAAA              GGCACC TCTG GGTGTC               TTCTCATGGGAAAGT  61 497
        mutY NONE
     CPj0401  447039 ..  447055 -  -6.7  -3.23447   GTAAGTTGGAGAACA              TTCTTTT AGC AAAAGAA              AACTCTCCTTAGGGC  61 171
     CPj0397  444072 ..  444085 -  -5.3  -2.76468   GATCATGGAATACTA               TCCTT AGCA AAGGA                ACTATTGTATTCGGA  51 27
        yhfO  442708 ..  442726 -  -2.4  -4.62904   AAAGATCTGCAAAAA             GAACTCGA TAT TCAATTTC             CGCAATATCCTGTAG  63 246
     CPj0391  438964 ..  438982 -  -3.8  -2.99813   ACGAGATACTATATA             GAAGTACA CTA TGGACCTC             TTCTTTCTATCAAGG  47 259
        ruvB NONE
     CPj0389  436957 ..  436983 -    -8  -4.07568   GTTTGTCCCTCAAAA         TGTAGCAACGCC GAC AGTGTCGCTACA         GCCCCATACCACGCT  74 67
     CPj0387  434282 ..  434300 -  -3.2  -3.18366   TCTTTAATTAATACA             TCTTAAGA ACT TCTCAAAA             CAGATTCAGGACAAA  47 130
         ssb NONE
        pepA  432164 ..  432198 - -11.1  -6.09888   CTTTAATAAAAAAAA     TGACTTTTATTTTAA AAAAA CTAAAATAAAAGTCA     TTACTAAAACATAAA 100 55
        hctB  431506 ..  431536 -  -6.9  -5.61881   CCTTAAAAAGAAAAA      CGGGAA-GGAAACC CAAT GTTTCCCTTTCCCG       TTAACATGAGCAATA  93 57
     CPj0383 NONE
      yabC_1  429557 ..  429569 -  -2.7  -4.37552   AAGATTATAAAATAA                GTATT GAT AACAC                GCAATAGAGGATTAC  58 198
     CPj0381  427746 ..  427758 -  -4.7  -2.78672   TCCAAAGATACATTA                GCGAC GAC GACGC                CTAGAATGGCGTAAT  51 10
        sucA  423150 ..  423160 -  -2.6  -3.35679   CTTCTGTAGTCATAA                 TTTA CCT TAAA                 GAAAAGAGGGTTTCC  47 16
      sucB_1  422019 ..  422033 -   -10  -4.33739   TAAAAAATCTGAAAA               GGCTCT AAA AGAGCC               TTTATGAGAATCAGA 100 45
        flhA  407569 ..  407587 -    -4  -3.29947   TATTTATTAGATTAA             TTCAAAAA AAA TTTTTAAA             CAATATTTACACCAA  49 87
        rpsD  406755 ..  406774 -  -3.6  -3.42366   CTTAAAACCTGAGAA            CTGTATTT ATCG AAATGCAG             AGAGTGCTGCGCGAA  51 12
        tyrS NONE
         gnd  403283 ..  403305 -  -2.8  -4.10429   AAGTATCTGCGAAAA          GCTTGTGGA CGTGAT TCCACAA-C           AACTCTTCAAGATTC  57 348
     CPj0358 NONE
     CPj0357 NONE
     CPj0356  399787 ..  399799 -  -3.3  -2.62098   AGGATTTCAAAAATT                TCTGC CAA GCTGA                CCTAGGATTTTTTTC  43 41
     CPj0355  398170 ..  398195 -  -9.8  -2.81072   TCCACTCAAGAGAAG         CGTCTTCTCC CAACCT GAAGAAGACG          AGTCCTCCCTGCTGA  76 126
        ytgA NONE
      ytgB_1  390637 ..  390650 -  -2.4  -4.23386   TCAGAAAAAACACAA               CTGA GCATAA TCAG                CACGATCCAAATTGT  54 22
        ytgC NONE
        ytgD  388330 ..  388346 -  -3.7  -3.05536   AAATCACTGCTAATA              TTGAGAA CTT TTCTCAC              TTATTTTTTCAAAAT  47 3
        yaeM NONE
        yaeL  385080 ..  385092 -  -2.7  -4.60302   AGACAAACAAAAGAA                CTCAA GAC TTAAG                CCTTACCCTAACCAA  64 111
        smpB NONE
     CPj0333 NONE
     CPj0332  378089 ..  378104 -  -3.4  -3.83692   TTTAAAAAATAAAAC              TTATAA CTAC TTATAA               TTTTAAAACAAAAAA  52 76
     CPj0331  376325 ..  376336 -    -3  -3.76815   ACTTAAAACCCTAAA                TATC CGTA GATA                 ATTTTTTTCCCTTCT  52 9
     CPj0330  375741 ..  375755 -    -5  -3.83652   AATTATAGAAAAAAG               TCTTCC AGT AGAAGA               GCAAGAAGCAGCGTG  59 91
        ychF  364286 ..  364301 -  -4.8   -4.3898   ATTATCCCGAGAAAA              TTTCTT AGAG AAGAAA               AAAAGTTTCAATCAA  66 110
        trxB  354649 ..  354679 -  -3.2  -3.70149   CCGATATTATTGAAA       TTAGCCGCATTCGC GAG GCAATTGCAACTCA       CGGCAATCGACTACT  51 318
         lgt  353111 ..  353124 -  -6.7  -2.69246   CATAAACCCACATTA               TCTCC CAAA GGAGA                ATCTCTCAATACAGG  57 95
        60IM  350601 ..  350612 -    -3  -2.91593   CATGCTCGCATAAAC                TATG AGCT CATA                 TAAATCGCTTGTTTC  44 81
        dnaA  349195 ..  349217 -  -6.4  -4.93365   GTCCAGAAGCAAAAA           TTAGAGGA TCGGTAC TCCTCTAA           ATAATCATCTCTTCG  83 22
        glgP  346074 ..  346111 - -15.8  -5.06816   ATCTTTGAACAAAAA   GGACTCTTTCTATAGC TCCTTG GCTATGGAAAGAGTCC    CTGATTCCATCCTGT 100 48
     CPj0303  341073 ..  341088 -  -3.2  -3.10071   AAATCGGAGCCAACA              CTACGA TAGA TCGTGG               TCGATTCAAGAACAC  46 477
        fabH NONE
        fabD NONE
        fabG  333600 ..  333614 -  -2.8  -2.75183   ACGGTTACTTAATTA               GTTCTC GAA GAGAAA               TTTTCAAATCCCTTT  41 52
        acpP  332912 ..  332927 -    -4  -5.27938   ATCTCTAAAGAAAAA              CTAGAG TCTC CTCTAA               ATTTAAAACCTTTAG  81 344
     CPj0288  323918 ..  323970 -  -3.8  -5.14163   ACCCACTAATAAAAA CTAGTTTTTGAAAAGAATTCTAAAA ACCT TCTTTTAAT-CTTTTCAAAAACAAG AACATCTATTTCTTA  73 245
     CPj0287  321685 ..  321695 -  -5.4  -3.21912   CCTGGAATCCATCAA                 GTTC CCA GAAC                 TAAAAGCTGTATCTA  55 38
        mgtE NONE
     CPj0285 NONE
     CPj0284  318144 ..  318158 -  -4.3  -3.55444   GGGTGATTTTCGAAA               GCTAA TAATC TTAGC               AACAGCATTTTTTAT  55 37
     CPj0283  316906 ..  316918 -  -5.5  -3.76402   ATCTTACGTATCAAA                GAACC AAG GGCTC                AACGCCTCTATTCTG  61 258
      dppF_1 NONE
     CPj0279 NONE
     CPj0278 NONE
     CPj0277  310965 ..  310977 -  -3.3  -4.91109   TTCTTATGATAAAAA                TCCCT TTT AGGGG                CTGTAAAGATGTTAA  68 71
     CPj0276 NONE
      gyrB_1 NONE
      gyrA_1 NONE
         tdk NONE
      dnaX_2  303670 ..  303686 -  -6.5  -3.07816   GGTGGATTTAGTCAA              GGAGCCA TCC TGGCTAC              CCACCTTGTCTTAAC  57 298
        ywlC NONE
     CPj0269  300947 ..  300969 -  -5.5  -4.95155   CTTATAGGATAAAAA           CAGTGCGAA TGAGT TCCGCCCTG           TTTAATACTGTGTTA  77 151
        ubiA NONE
        ubiD  296728 ..  296738 -  -6.8  -3.35996   TATCGCCATTGAGAA                 CCTC CAT GAGG                 TAATCAATGGTAGAC  62 61
      secA_1  293042 ..  293053 -    -3   -3.6053   TGCTGGAGAAAGGAA                TTGA ACCC TCAA                 CCGTTCGATTACAAA  50 139
     CPj0259 NONE
     CPj0258 NONE
     CPj0257 NONE
     CPj0256  289969 ..  290013 - -24.7  -4.04576   AGTGATATAAGGAAA TCGAACTCCAAGCATCGTTAG TTT CTAACAATACTTGGAGTTCGA TGATTATTCAACGTA 100 29
     CPj0255 NONE
     CPj0254 NONE
     CPj0253 NONE
     CPj0252  287154 ..  287184 - -14.2  -3.47063   AAAAAAATCTCAGAA       CCAAGCTTTGCTAA AAA CTAGCAAAGCTTAG       GGTCCTGTGGTTAGT 100 36
        rl33 NONE
     CPj0249 NONE
        ycfV  283199 ..  283220 -  -4.5  -4.52589   GCTGCTGATATAAAA           GCATTCAGAC ACC GTCTAAA-GC           TAGATCTCAAAAATA  67 74
        rl13 NONE
         rs9  282108 ..  282139 -  -8.9  -4.84359   GGATCCCTAGAAAAA      GAAAAGCCTTTCT GTAATA AGAAAGGCTTTTT       CCAAAAACGATTCGA  95 56
     CPj0243  279711 ..  279741 - -12.8   -5.1244   CCATGAATATAAAAA       TAGAGGTCTTTCTA GCT TAGAAAAACCCCTA       TCTATAGTTATTACC 100 36
     CPj0242  278976 ..  278997 -  -3.2  -2.90956   AAATCATGGCAGACA           TAAATTTT ACCAGA AAAATTTA            TCACGCCTCTTTGTT  44 134
     CPj0241  277690 ..  277704 -  -4.4  -2.70603   AAAAACTTAAAAATT               TAAATT TAT AATTTA               GATAAAAATTAAAAA  47 143
     CPj0240  276175 ..  276189 -  -7.2  -5.24796   GGTAGAGAAGAAAAA               CTCTAT CCT ATAGAG               CGTGTAGGTAGGGAC  90 153
     CPj0234  270115 ..  270135 - -11.9  -6.04953   ATATAAATAAAAAAA            CCATTGCCA ACC CGGCAATGG            TTCTTAAAACACAAA 100 57
     CPj0233 NONE
     CPj0232  268844 ..  268859 -    -4  -4.40894   GAAAGTATAGGAAAA              TCTCAC CTTA ATGAGA               AGAACAGAGTTCTTT  62 17
        tauB NONE
     CPj0230  266745 ..  266765 -  -6.2  -4.08706   TTTTTAGGAGATAAA           CGA-GCTCT TACT AGAGCCTCG            TTCTTTGGATCAGAA  69 455
        dsbG NONE
        dsbB  264207 ..  264225 - -10.3  -3.43109   CATACTATGCAAACA             CCCTGGA GTTCA TCCAGGG             AACTCAAAGTCTATG  80 428
     CPj0218  257865 ..  257877 -  -6.3  -2.75064   CCCCTCACCTAACGA                CTCTT CTC AAGAG                CATTTCTTAGCTCTT  55 349
     CPj0216  256728 ..  256760 -  -3.7  -3.71627   CCAGTAATACAAACA      TTTTAATAAAAATTT ATA ATATTTGTATTAAAA      CCAAATAAATCAATA  55 58
     CPj0215  255273 ..  255284 -  -2.2  -3.53841   TAAATAAAGCGACAA                CCAC CACA GTAG                 AAACGTGCGAAGCAA  47 119
     CPj0214  254007 ..  254021 -  -4.3  -3.19175   TGCTAAGAGAGGCAA               CTATG GTCAT CATAG               TTTAGAAACGCTCTC  51 69
     CPj0213 NONE
     CPj0212  252484 ..  252494 -  -2.6  -5.03145   GAATGGCTTAAAAAA                 TAAA ATA TTTA                 TTTGTTTATGCCTCT  69 31
     CPj0211 NONE
     CPj0210  250577 ..  250587 -    -4  -4.68593   GTTACTATTTAAAAA                 TAAG CAA CTTA                 GAATCAACTATAGAG  67 490
        argR NONE
        glnP NONE
        glnQ  230895 ..  230928 - -11.1  -2.77043   GTCAGGATTCTAAAG     TATCACTACAGCTGC TCTA GCAGCTGTAGTCCTA      TTGAGCAGAGTGGAT  81 23
         rpe NONE
       efp_1 NONE
        accB NONE
        accC  218960 ..  218975 -  -4.8  -3.41053   TTAAATTATTTAGAA              TTCTTT AAAA AAAGAA               TTTCCTTGAGCAAGT  55 4
     CPj0181 NONE
     CPj0180 NONE
     CPj0179 NONE
     CPj0178  217362 ..  217376 -  -7.8  -3.04864   TCTATAATGAAAGCA               CCCCGA GAT TCGGGA               GAGAACTTTTGTTAG  66 58
     CPj0177  216150 ..  216188 - -14.8  -3.34244   TACTGTATAAATAGA   GTTAAGACATCCCCTTAA GTT TTAAGGGGATGTCTTATT   TGCTTTCTAGAGAAC 100 65
     CPj0173  213241 ..  213251 -  -5.4  -3.02043   AATTTCTTTGGAACA                 GAAG TTT CTTC                 TTCCGTGTTTAGGCT  54 109
        guaB NONE
        guaA NONE
     CPj0170  209503 ..  209521 -    -3  -3.53811   TCGACTCTCTTGAAA             GCTTCTTC TCT GGAGACGC             TTTTTTTTAACATTA  50 149
     CPj0169  208278 ..  208291 -  -2.3  -3.30214   AATCGAGCATAGTAA               CATGG ATGC CCAGG                ATTAAAAAAATGCTC  44 64
     CPj0168  207985 ..  207999 -  -2.2   -3.1085   CGAATTCATGCAACA               TAATAA CAA TTATCA               GACTTTATATGGAGA  42 63
     CPj0167  207313 ..  207344 -  -2.5  -4.37886   CCATTTTTTATAAAA      TTAACGAATCT-CT GTGAA AGTAGATTAGTTAA      GATCACTTCTCTTGT  59 278
     CPj0162 NONE
     CPj0161 NONE
      pfkA_1  201722 ..  201740 -  -3.9  -3.15197   TAAGAAATCTTAACA             CAAAAGA GCCGT TCCTTTG             CATCTAGCTTAGAAT  49 65
     CPj0159  201144 ..  201157 -  -3.9  -3.92324   TCCTCTAAGAGCAAA               TCTAT ATTT ATAGA                GAGGGTAATTTTAGG  57 44
     CPj0158  200589 ..  200599 -  -4.6  -3.18832   GAAGTCTAGAATAGA                 GAGC CAT GCCC                 TTTTTAATTGTCTTT  51 29
     CPj0157  199844 ..  199866 -    -2  -2.61383   ATGTCTAGCCAGAAG           CTTTTTGCTT TCC AAGCTAAAAT           ATTTGGTGCCTTCTT  40 166
     CPj0156 NONE
     CPj0155  198845 ..  198855 -  -2.4   -4.0896   AAAGTGTTCGTAAAA                 GCAG AAA CAGC                 TTCCTTTGACCGTAC  55 366
     CPj0152  193993 ..  194021 - -10.4  -3.29511   TGTAGTGTTCTAGAA        CCGTTGTACCTT GAATT AAGGTACAACTG        AAATTTAAAGTGTTC  83 30
        mhpA  192227 ..  192256 -  -5.8  -4.43309   CAACTGCAATGAAAA       CCATAGAG-GACT AGGAA AGGCTCTCTATGG       TTTTTTTTCACAATT  72 102
      yxjG_1  175879 ..  175913 - -14.4  -3.35695   CGTACATAAAGGGAA     GAGCTGGTTGGATC TATAGAG GTTCCAACCAGCTC     TGGTTTCATTATTTC 100 34
     CPj0142 NONE
        rpiA NONE
        yqdE NONE
        yqgE NONE
        hemL  172303 ..  172316 -  -3.1  -3.59979   GTTTCTTAGGGGAAA               CCATC CGCA GATGA                GATTTTTTCCAACGT  50 117
        ybgI  171184 ..  171202 -  -3.1  -5.08088   AATCTTTAAGAAAAA             GCCAAGA ACAAA TCTTGGT             TTAAAGATTAGAAGG  71 33
        pepF  169244 ..  169274 - -10.7  -3.61398   TTTTTTGTGCAATAA       TTTTAGCACTCAA TAATT TTAAGTGCTAAAA       ACTCAATCTTCTGAA  89 28
       groES NONE
       groEL  167113 ..  167142 - -13.8  -5.27938   ATTCCCAAAGAAAAA       GGTCTCTTTTCT TTAGTT AGAAAAGAGACC        TCATGGAAAATTGTT 100 58
     CPj0133  166247 ..  166259 -  -4.1  -4.13945   AGGGGCATTGGAAAA                TCTCC TTG GAAGA                CGTAGCCTCTCTTTA  62 38
     CPj0130 NONE
        ytfF NONE
      recD_1  153366 ..  153396 -  -3.4   -3.9693   GATCTATGGAAAGAA       GAAATTCTTGATGT TAT AAACGAAGAATTTC       ATTTGAAGTCCCCCA  56 111
     CPj0111 NONE
        lepB  141523 ..  141534 -  -4.4   -4.8384   GAAACAACTGAAAAA                CCAT AAGA ATGG                 TTATTTCTTGTGGTT  73 26
     CPj0108 NONE
     CPj0107  135682 ..  135694 -  -6.3  -2.76629   AGGAAGATAAACTGA                TGCAT TGG ATGCA                ACCTATATATGATAA  55 431
     CPj0105  133649 ..  133661 -  -2.6   -4.8048   CGCTTACAGCAAAAA                GGAG ATTAA CCCC                TAGAAAAAGAATTAT  63 101
     CPj0104  132344 ..  132368 -  -8.5  -3.45405   TCTAGAAAATGAAGA          GCTTCCATTGG AAT CCTTTGGAAGC          TATCATTATACTTCG  75 41
        ybbP NONE
     CPj0100  127285 ..  127307 -  -7.7  -3.05384   TCGTTTTGCAGCGAA           GCACGCTCC AGAAA GGAACATGC           TTAACAGTATCGTAA  62 308
      htrB_1 NONE
      htrB_2  125378 ..  125388 -  -3.2  -2.91997   GTTTATACAGAATCA                 GGAA GTT CTCC                 GATGTTTCTCTCTAA  44 411
        uvrA  118333 ..  118351 -  -5.3  -2.60496   GGTCTTCCCAAAGAT             GCTCTTA GCTAT CAAGAGC             GGCGTTTGTTATTGC  49 179
     CPj0085  102962 ..  102973 -  -2.2  -3.91858   TACAGAGTTTATAAA                GCAA ATTG CTGC                 AGAAGGTGCGTAATT  52 486
     CPj0072 NONE
     CPj0071   86925 ..   86945 -  -4.7  -4.17878   CTAAATGAAATCAAA            GGGTTCCTT GTG AAGAAAACC            CTACAGATTGCAACC  64 346
     CPj0068   83964 ..   83995 - -10.4  -4.40237   GAGGAGAGATCAAAA      GAAAATGTTCCA AGATGTTA TGGAACATTTTC       TCTCTAGTTTATTTT 100 34
        rncS NONE
         sms NONE
        hemC   66501 ..   66515 -  -2.8  -3.69068   TCATTGCAAGAAATA               TTCCGA GAA TGGGAA               ACCATGAGACCTATA  50 487
     CPj0050   66146 ..   66162 -  -5.2  -4.23104   CTAAAGGGGAAGAAA              TGTAGT AAAAG ACTACA              AATGAGACATGCAAT  66 83
     CPj0049   65205 ..   65225 -  -2.5  -4.41348   CCTCCTCTAAAGAAA            CTACAATCA TTA TGATCGCGG            ATTCTTTTGAAGCAG  61 295
      dnaX_1 NONE
        ybaB   53554 ..   53565 -    -3  -3.93695   TTTATGATGTATAAA                GTTT GTAA AAAC                 TGTGTTTTCTAGTCG  55 91
     CPj0035   49186 ..   49217 -  -2.4  -5.09762   ATTTTAATATAAAAA      CAAATCAGAAAAAC AAAG ATTATTTTGATTTG       TCATTAGAATATTGT  67 45
     CPj0034   47820 ..   47837 -  -5.5  -2.59683   AGTCTATTTTACAAG             CCGCGAA AAGT CTCGCAG              AATTCTAGGCGATTC  51 66
     CPj0029 NONE
     CPj0028   42048 ..   42068 -  -4.8  -3.64466   AGCGCATATATACAA            CTTCTAAA AAATA TCTAGAAG            GGATTAAAGATTAGG  57 168
         lon   39367 ..   39410 - -11.5  -3.15257   TTGTAAATATACAGA CT-TTTTTATACGCATTAAA TCTAC CTTAATGCGTATAAAAATAG TGATTCTCAAGAGAA  87 61
     CPj0026   38339 ..   38369 -  -3.5  -2.64925   ATACGCCACTACAAC       TTTTGAATGACAA CTTTT TTATCATTTAAAA       TTTTGTTTTTCTTAT  43 86
        atsA   37305 ..   37325 -  -2.6   -3.9442   AAGATCGTAAAAAGA            CTTCCT CTTAGCTTT AGGAAG            GCTAGCTTCTTACTA  53 52
        xerC   36311 ..   36321 -  -4.6  -3.46602   CTGCTTAGAGTACAA                 GAGC TTT GCCC                 TGTTCTCTTAGGCAT  53 33
        yjjK NONE
         maf NONE
     CPj0021 NONE
     CPj0020   30033 ..   30049 -  -5.1  -3.06671   ATACCGATTTTAATA              GGGAACT GAG AGTTCCT              TATTGTAGAGAGTAT  52 247
     CPj0006    6859 ..    6869 -  -2.6  -3.16564   CCCCCATGCTAGGAA                 TTAT AAT ATAA                 ACTGTGGAAGCAAAT  44 294
     CPj0001 NONE
