# Supplementary material for: Rapid, accurate, computational discovery of Rho-independent transcription terminators illuminates their relationship to DNA uptake
Source: Genome Biol. 2007 Feb 21;8(2):R22. doi: 10.1186/gb-2007-8-2-r22 (PMC1852404; doi:10.1186/gb-2007-8-2-r22)
Supplement: Additional data file 4 — Best terminators found downstream of each of the genes of the 343 organisms studied. [file gb-2007-8-2-r22-S4.zip › Chlamydophila_pneumoniae_TW_183.bag]

     CpB0002 NONE
     CpB0003 NONE
     CpB0004 NONE
     CpB0005    3874 ..    3899 + -11.3  -5.72616   TAAAAAATCATAAAA         GCATGTTAGAG ATCT TTCTAACATGC          TTTTTTTATCTAAAT 100 63
     CpB0006    7032 ..    7054 + -12.8  -4.41158   CTCGTATCACCTCAG           CCCCTAGAGA CAT TCTTTAGGGG           TTCTTTATTTGTCTA 100 162
     CpB0008   10814 ..   10834 +  -2.4  -4.51812   TCAACTACCCCCCCC            CCCCCCGA CGCTC TCTAGGGG            TTTCTTGTTCTAAAC  59 340
     CpB0009 NONE
     CpB0010   13160 ..   13174 +  -4.2  -2.77593   TGAAAGAGAAAACAC               CTCTTG TGG CTAGAG               TGCGTTCTTTATTTA  48 63
     CpB0011   13632 ..   13668 +    -5  -2.79327   GGGGTTTCGCTGGCT    CCTTCTGAGGAGCCAG CTCTA CAGGCAGCTCAGAAGA    CTTTAGCTCAGCTGC  51 59
     CpB0012   15743 ..   15763 +  -9.1  -3.00766   TAATCGTGAGGACCA            TTCCTAGAA CTA TTCTAGGAG            TCTATGTGCACTATT  74 19
     CpB0013 NONE
     CpB0014   18275 ..   18294 +  -7.9  -4.10791   TTCCATTTCTCTAGG            GATCCTC TTAGCT GAGGATC             TTCTTTGTACCTCTT  78 85
     CpB0015 NONE
     CpB0016   21134 ..   21163 + -10.1  -3.37056   TTCGATGCTATTTTT       CCATGGCTATTTT TAAA ATGATAGCCATGG        TTATAGATACGTAGT  81 51
     CpB0017 NONE
     CpB0018   24207 ..   24257 + -11.5  -3.95448   AAAGAGCTCCATACA TCGAAG-GGAAAAGAGCTTTTAAG ATTT CTTGAAGGCTCTTTTCGATTTCGA TTTCCATTTTAGTGT  93 56
     CpB0019 NONE
     CpB0020   27207 ..   27244 +  -9.9  -4.34766   ATAGCATCAGGGTAA   GCCAGGGCTCTATGTAA GAGA TTTCATAGAGCCCTCTC    TTTGTCTTGCTTTTT 100 60
     CpB0021 NONE
     CpB0022   28989 ..   28999 +  -3.2  -3.38291   CGCTTCTTTTGGATC                 TGGG GAC CTCA                 TTATAAGCTTCTACA  48 9
     CpB0023   30471 ..   30503 + -17.3  -2.87211   AATTTCTATAGTTCA      TGGGGTTTCTTTTTT TAT AAAGAAGAAACCCCA      TGTCTGACGAGACCT 100 138
     CpB0034   44536 ..   44548 +  -3.5   -5.2166   GTATTTTTTGATTTG                TATTT TCT AAATA                TTTTTTACATTGTTG  74 30
     CpB0035   44864 ..   44882 +  -5.2  -3.35371   CTAAATCTAAGGCTG             CGGCTAAG TAT CGTAGTCG             TTAATTGGCAATGTC  57 3
     CpB0036 NONE
     CpB0037   48512 ..   48522 +  -6.8  -5.30155   ATCTTTCAATGTAAT                 TGCG CGG CGCA                 TTTTTTCCTTAATGA  89 364
     CpB0040 NONE
     CpB0041 NONE
     CpB0042   54283 ..   54306 +  -3.2  -3.91564   GAAATATTGATCTTT          CCTCTCATGAA ATT TTC-TAAGAGG          TTCTTGCTTATTGTC  55 475
     CpB0045 NONE
     CpB0046   58474 ..   58499 +  -3.1  -4.61353   TATCACCACAGCTAC         CCCCCCCCAGA CCAC TCTGTAGGGGC          TTCTTTTTGTCTGTC  62 315
     CpB0047   60871 ..   60882 +    -3  -3.92143   GAGGAAGGTCGCAGC                TGAA GGCT TTCA                 TTTGTAGACATTTTA  55 134
     CpB0048   61129 ..   61158 +  -8.7  -4.46155   AGGTAAAACTACAGA       CTTCCTCTCATAA ATGG TTGTGAGACGAAG        TTTTCTAAGTGTGTG  89 3
     CpB0049   63290 ..   63305 +  -2.6  -2.55015   CCAAACCCTCTATAG              GAGGAAC TTA GTT-CTC              TAGATTACGTGGCGT  41 15
     CpB0052   64850 ..   64876 +  -8.8   -2.5805   TCCATTTACCTGCGT         GATCCTTGGC TGTAATT GCTAAGGATC         CTTGTAGGGCATGGT  66 265
     CpB0056   68428 ..   68440 +  -3.4  -4.49556   GAGTTCCTGAAACTA                TCCT TACAT AGGA                TTTCTTTAATGAAAG  62 364
     CpB0057   70313 ..   70329 +    -8  -2.92618   TCTCCTTCAGAATAA              GGCCTT CTTTC AAGGCC              ATTGTTGTATCCGAA  67 93
     CpB0058   71080 ..   71090 +    -4  -3.54489   TGATTTTAATTGCAG                 TGTT AAT AACA                 TTAATTTAAAATTGC  52 52
     CpB0059 NONE
         dut NONE
        fruA NONE
        ptsN   73690 ..   73702 +  -3.4  -2.50935   TACGTTAAGGAATGG                GAGT CCCAA ACTC                ATTAATAGCTAGAGT  42 8
      mst101   75228 ..   75252 +  -2.2   -4.2828   TAGCTCTACCCAAAA          TCTTAGATAG CCTTC TTATCTATGA          TTTTAGTGGGTAGAG  57 64
     CpB0064   75716 ..   75737 +  -7.3  -3.95787   TATAGTTTTACTTTG           GGAATCTTC TTAG GAAGATGCC            TTTCTACGTCTAATA  73 13
     CpB0065   76325 ..   76339 +  -2.2  -5.27938   TATTTTCTAAGAGTT               TTTTAA TTA TTAAGA               TTTTTATTTAAAAAT  70 275
     CpB0066   78214 ..   78228 +  -6.4  -2.63041   AGCTCTTTCTAGACA               GGATCT CTA AGGTCC               TAAATTCATGTTTTC  57 89
     CpB0067   80334 ..   80359 + -10.7  -3.27382   TCGTTGACATTAAAA         CCAAATAAAAA CATG TTTTTATTTGG          TCTATTCTGTTAAAA  86 205
     CpB0068   81784 ..   81815 + -10.4  -3.13164   GAGGAGAGATCAAAA      GAAAATGTTCCA AGATGTTA TGGAACATTTTC       TCTCTAGTTTATTTT  80 257
     CpB0070   84964 ..   84978 +  -4.2  -3.35679   CGGACAGGATTTGAA               CCTGTG ACC TACGGG               TTATGAGTCCGCAGC  53 405
     CpB0073   87053 ..   87064 +  -4.4  -2.90405   AACAAAAGCTAGGGT                TGTC TACA GACA                 TCGTTAATTATATTT  48 7
         tuf   88462 ..   88485 +   -14  -4.46155   GCTTAAAAATGAATT          TCGCGATGAT TTTC ATCATCGCGA           TTTTCTGGGTGTGTA 100 35
        secE NONE
        nusG   89465 ..   89480 +  -5.4  -2.91264   TTTTTCGTTTCTTAC              CCTCTG TTTG TAGAGG               TGTCTCAGTGCAAAG  52 90
        rplK NONE
     CpB0078 NONE
        rplJ NONE
     CpB0080   91625 ..   91654 + -13.9  -5.52079   GGACTGTAATTTGTA       GAAAAGAAAAATC GAAA GATTTTTCTTTTC        TTTTTCTTTTCATGT 100 32
     CpB0081 NONE
     CpB0082   99733 ..   99776 +  -4.9  -6.36459   ACTAGGTGACACAGT C-TT-TTATCAAGGAGGTTAT GTTT ACAACCTCCTTGATAGGAATG TTTTTTTTTGTTAAC  95 40
     CpB0083  100807 ..  100818 +    -3  -2.52795   TGCTGCAGAAGGTGC                GTAA TTGC TTAC                 TAAATTAAGCCGATT  42 22
     CpB0084  101280 ..  101290 +  -5.4  -4.59853   TTTTCGTTTTGCAGA                 GCTT CCA AAGC                 TTTTTCAAGGATTGC  71 56
        HrpE  103013 ..  103025 +  -6.3   -2.8478   TCGTGAAATGATTTT                TCAAG GAT CTTGA                CTTTAATAAAGTCAT  58 13
     CpB0087 NONE
     CpB0088 NONE
     CpB0089 NONE
     CpB0090 NONE
        ntpI  109546 ..  109556 +    -4  -3.22448   GATAATAATTCAATA                 GTTT GAT AAAC                 TTCCCTTGCCTTTAA  49 20
     CpB0092 NONE
     CpB0093 NONE
     CpB0094 NONE
        pkn1  116313 ..  116325 +  -6.3  -3.63515   GTATGGTCTCAGGAT                CTTAG ATT CTAAG                TTCTTAAGAATCGAG  64 50
     CpB0097  123613 ..  123625 +  -6.3  -5.51046   TCAGGGCCCCTTCGA                CTTCA CCT TGAAG                TTTTTTCTCTCTTTA  87 134
     CpB0102 NONE
     CpB0103  130128 ..  130152 +  -8.5   -2.9953   TCTAGAAAATGAAGA          GCTTCCATTGG AAT CCTTTGGAAGC          TATCATTATACTTCG  71 144
        psiH  134336 ..  134348 +  -5.5  -2.75268   CATTAAGAGGAGTCC                CCTGG CGT TCAGG                ATTTAGAGGTCGTTG  50 489
     CpB0110  139307 ..  139331 +  -5.1  -5.00846   GAAACAACTGAAAAA          CCATAAGAA TGGTTAT TTCTTGTGG          TTTTTCTCCTCTTTC  75 51
     CpB0113  142621 ..  142652 + -17.4  -5.60993   TTCCCATTTATAAAA      CCCATTCTCAGGCT CTCA AGCCCGAGAATGGG       TTTTTTTGTGAGGGC 100 55
     CpB0114 NONE
     CpB0115 NONE
         ffh NONE
     CpB0117 NONE
        trmD NONE
     CpB0119  147998 ..  148022 +  -3.7  -3.01244   TGTCTTATTTTGATT          TTTATAATCTA TAG TAGCTTATGAA          TACTTCTATTTCTGA  47 61
        rnhB NONE
     CpB0121 NONE
     CpB0122 NONE
     CpB0123  151329 ..  151344 +    -4  -4.33582   TGCTAGTCCTGTACA              TCG-GTG TTG CACTCGA              TTATTTCTTGTTGCA  63 133
     CpB0125 NONE
     CpB0126  156169 ..  156189 +  -5.5  -3.16093   TTTCTGTCGCCTATT            CAAGATAAC AGT GTTGTTTTG            TGGTTTTAAATTTAG  55 91
     CpB0128  159034 ..  159049 +    -9  -3.19018   ATTCCGATGAGGTAG              CTCCAG GTAT CTGGAG               TTAGGTTAGGGTGTT  69 476
     CpB0130  160955 ..  160965 +  -2.6  -3.08173   GTAGTGGATAAAGAA                 TTTT TTG AAAA                 TTAGATAGAGTTGGT  44 429
     CpB0132 NONE
     CpB0133  164123 ..  164134 +  -2.2  -3.11291   CCAGGGGTATTGATA                TCGT TAAG ACGG                 TCTTGGAATTGTGGA  43 89
     CpB0145  178283 ..  178295 +  -2.7  -3.23737   TCCTATGTTTAAGAG                CTTTA TAG TAAGG                TATATGTTTGTAGGT  45 250
     CpB0146  180036 ..  180046 +  -5.4  -3.76492   ATCAAAGTAAGTCTT                 GCTT TCC AAGC                 TTTGGTAGGATTAAA  61 194
     CpB0147 NONE
     CpB0148  181234 ..  181258 +  -8.6  -4.43668   TCCGTTGTTTTAAAA          GAACCTCAAG AATAA CTAGAGGTTC          TTGTTTGTTTATTGC  89 90
     CpB0149 NONE
     CpB0150  185189 ..  185209 +  -4.9  -3.42775   TACAAATCTAATTCA            TTTAGAATA ATT TATTTTAAA            ATTTTCTTAATACAT  55 16
     CpB0151  190011 ..  190040 +  -5.8  -5.77853   CAACTGCAATGAAAA       CCATAGAG-GACT AGGAA AGGCTCTCTATGG       TTTTTTTTCACAATT  93 94
        leuS NONE
     CpB0155  196988 ..  197018 +  -5.6  -3.14564   TTGTTTTTCAATTTG       GATTTATGTTTTCT CGA AGAAAATAAAGATC       TTCATAACCAAGTAA  54 313
     CpB0164  203828 ..  203842 +  -4.4  -2.63159   GTGAAATAAATAATA               TAAATT AAA AATTTA               TCGCTTAATTGTGTT  47 49
     CpB0165 NONE
     CpB0166  204978 ..  204988 +  -3.2  -3.07935   AGAGGTTTTACTGAT                 GTGT TCT GCAC                 TTAAATCAATGAAAT  45 11
     CpB0167  205466 ..  205480 +  -2.8  -3.14931   AAGATAGGATCTTCA               GTGTAC AGT GTACAG               TTCATAGAGCCTGGC  44 119
     CpB0171  207287 ..  207305 +  -5.2  -5.81032   TCGACTCTCTTGAAA             GCTTCTTC TCT GGAGACGC             TTTTTTTTAACATTA  91 99
     CpB0177  212180 ..  212193 +  -3.9  -3.35029   ATTTGTCAGCAGTTT               TTCTT TTAT AAGAA                TACTTTTTAATTCTT  51 71
     CpB0178 NONE
     CpB0179  213936 ..  213970 + -21.8  -4.13995   CTGTATAAATAGAGT     TAAGACATCCCCTTAA GTT TTAAGGGGATGTCTTA     TTTGCTTTCTAGAGA 100 33
     CpB0189  221514 ..  221543 + -15.3  -6.09133   GACTTCCTTAGAAAA       TAAGCAGTAAAGT TTTA ACTTTACTGCTTA        TTTTTTTTTGAAATG 100 61
     CpB0190  222472 ..  222506 +  -5.4  -2.85379   TTTTTAATTATTTAA    TTAG-GTTTTTTATT AGAATA AATAAAAAACACTAA     ATTCTTGCATTATGT  52 42
     CpB0191 NONE
     CpB0192 NONE
     CpB0193  228692 ..  228715 + -15.4  -2.73875   GATTCTAAAGTATCA          CTACAGCTGC TCTA GCAGCTGTAG           TCCTATTGAGCAGAG 100 33
     CpB0197 NONE
     CpB0198  233248 ..  233264 +  -9.4  -3.04864   TCTTATACTAAACTG              GGTGCC TTTGT GGCACC              TCGTTTCCTTCTGAC  74 78
     CpB0199 NONE
     CpB0200  236286 ..  236316 +  -3.3  -6.09888   CAAATATACCTATTT      CCCCTAGACAAAAG AAGT CTTTGGTA-AGGGG       TTTTTTTTATTGAAG  93 19
     CpB0201  238206 ..  238219 +  -2.5  -3.83154   ATCTTGAAAAGAGAA               TTAAA AATT TTTAA                TTTAAATTATAGTTG  51 75
        oppB NONE
        oppC NONE
        oppD NONE
        oppF NONE
     CpB0206  242346 ..  242360 +    -5  -3.78034   ATTAAGAGCTGGGCG               CTTAGG AAC CTTAAG               TTATTCCTATAAATC  59 172
     CpB0207 NONE
     CpB0208 NONE
     CpB0209 NONE
     CpB0210 NONE
     CpB0211  246085 ..  246122 + -15.1  -2.80622   TATTTTGTGAAATAT   GAAAGCTAAATCATAGG ACCA CCTGTGATTTAGCCTTC    TGTCATAAGCTCTCT 100 83
     CpB0212  248305 ..  248321 +  -4.5  -4.14945   TCCCCACTTAACAAA              GTTTTTT ATA AAGAAAC              TTTCATTCTTATTAA  62 318
     CpB0213  248972 ..  248993 +  -4.5  -4.77719   TACTTTTAGCAATTG           CAAACTCAA GCTC TTTAGTTTG            TTTTATTCCCTTTTC  74 315
     CpB0221  256292 ..  256306 +  -5.7  -2.92175   TAGAAATGATAGGAA               GGCTA CGATA TAGCC               TATGGTGTATTGGAG  54 321
     CpB0223  257956 ..  257969 +  -3.9  -3.64703   TTTCAAAAAAATCTG               TAAAG ATTT CTTTA                TTTAGATCACAAAAC  52 92
     CpB0224  258754 ..  258802 + -14.8  -3.78934   CGAAGTACCTATACG TAGCAGCTACTAAGAAAAAAGG AATCC CCACTTCTCTTAGTAGCTGCTA TTATTATAAAAGACG 100 124
     CpB0225  259481 ..  259493 +  -6.3  -2.85257   TTTTCATCCTATTTA                GTTAG GTT CTAAC                ATTCTCTATTTAAAA  58 25
     CpB0227  260294 ..  260304 +  -2.4  -3.32023   ATCTTAAAAAGAAAT                 GACC TAA GGAC                 TGTTAATTATATGGA  44 60
     CpB0228  260765 ..  260775 +  -8.2  -2.81225   ACAACAATTAATCCA                 CGCC TAC GGCG                 TAATTAAATTGTATC  67 40
     CpB0229 NONE
     CpB0230  261273 ..  261283 +  -2.6  -2.61383   AAAACTCTTTCACAA                 TAAA ATT TTTA                 CTTATGACTAAAAAT  41 58
     CpB0231 NONE
     CpB0232  262841 ..  262863 +  -4.8   -3.1082   ATCATCATGATCTCC           TTCAACAGCT TGC AGCTGACGAA           TATGTTGAATCGCTC  52 482
     CpB0235  265053 ..  265065 +  -4.8  -4.84539   TTCTTTCTTAGCTTC                GCGT TCGTC ACGC                TTTTCTCTTTGGTTC  74 101
     CpB0241 NONE
     CpB0242 NONE
     CpB0243 NONE
     CpB0244 NONE
     CpB0245  274308 ..  274327 +    -2  -2.73681   TGCTGAGATGGTCGA            GAACCTCC ACCA GGAGCTCC             TCCTTGAACTAACTG  41 244
     CpB0250 NONE
         adk NONE
     CpB0252  279905 ..  279926 +  -8.8  -4.56597   CCTAGAAAAAGAAAA           GCCTTTCT GTAATA AGAAAGGC            TTTTTCCAAAAACGA  89 14
     CpB0258 NONE
     CpB0268  292493 ..  292504 +    -3   -3.4759   AATATAAATAAGGAA                GTAA AAGT TTAC                 TTGGTTCTCATGAAT  48 68
        surE  293374 ..  293398 +    -8   -4.0031   TAGTCTTTGGTATCA          GAGGTCTTTT TTTAC AAAAGATCTC          TTGTTTAATCGAGAT  79 49
     CpB0270  294942 ..  294965 +  -2.4  -4.77567   TCTATAGCTTGAATG          CTATGAGTAT GAAT ATACTCTAAG           TTTTCTTCTGAAAAT  66 414
     CpB0273 NONE
     CpB0274 NONE
     CpB0275  299131 ..  299145 +  -5.7  -3.31144   ATTCCGAGATTCTCC               GCATG GAGGA CATGC               TTCTCCAAATCACCC  57 421
     CpB0279  302237 ..  302261 + -12.3  -3.36837   CAATCTCTGAACTTT          TGCTGTTGTCA ATA TGATAACAGCA          TGTTTCGGAGGTTCT  95 483
     CpB0284  309015 ..  309029 +  -2.2  -3.34013   CATCTATGAGGCATT               TTATTA ATT TAATGA               TTACTTGGAGCACTA  45 222
     CpB0289  313521 ..  313533 +  -2.7  -2.71918   ATTACAATCGCTTAA                CTTTT CAA AGAAG                GTCTTTATGCACTCC  41 26
     CpB0290  315370 ..  315384 +  -6.4  -3.35046   TTATTGAAGTCTTCT               TGCTGA TCC TCGGCA               TCTTTGGCACAATCC  59 449
     CpB0297 NONE
     CpB0299 NONE
     CpB0300 NONE
     CpB0301 NONE
     CpB0302  330314 ..  330344 +    -7  -3.03309   AGTATTACATCTGTG       GTGATATTAAAATC TTT GATTTTAACAACAC       TGATTCTTCTTAAAC  63 199
     CpB0303  331393 ..  331405 +  -6.3   -3.0879   CGGTTACTTAATTAG                TTCTC GAA GAGAA                ATTTTCAAATCCCTT  59 499
        recR  334995 ..  335010 +    -4  -2.85351   GGAAGCAAAAAACCC              GCC-GAA ATA TTCAGGC              TCTAGTCTGAGCACA  46 188
     CpB0309  337590 ..  337604 +  -2.8  -4.17048   AAATTAAGGACTTAT               CGAAGG AAA TCTTTG               TTGTTTTCAGAAAAG  55 46
     CpB0310 NONE
        lpxD  339362 ..  339383 +  -6.7  -5.29846   ACGTACTCTTCTTTT           TATCATGAG AATT TTCATGATA            TTTTTATTTAAAATT  89 104
     CpB0313 NONE
     CpB0314 NONE
     CpB0315  343865 ..  343904 + -15.2   -2.7674   AATCTTTGAACAAAA  AGGACTCTTTCTATAGCT CCTT GGCTATGGAAAGAGTCCC   TGATTCCATCCTGTC 100 42
     CpB0318  347083 ..  347105 +  -7.8   -5.0095   TAGAAATATCTTGAA           TAGCCATG TGAATAT CATGGCTA           TTTTCTTCTATTTTT  95 95
     CpB0321 NONE
     CpB0323  352783 ..  352793 +  -3.2  -2.62263   CCTAAGAATCTTTCA                 GCAT CTA GTGC                 TGCTATACAACCACT  43 36
     CpB0324  354325 ..  354336 +  -4.4  -4.33928   GCAAGGGAGGTCTTG                CCTT TTTT AAGG                 TTTATATTTACACTG  64 16
     CpB0325  356156 ..  356188 + -10.2   -3.5754   TGCTGGTAATGCAGA     GGATCGTATTATTTA GTTC TAAATAATACG-TCC      TTAATTTAGCTATTT  86 48
     CpB0326 NONE
        infB NONE
        rbfA NONE
        truB NONE
        ribC  362530 ..  362540 +    -4  -3.88232   TCTTCAATAGGTAAG                 GAAA CGA TTTC                 TTCTTCTATACGAAC  57 355
     CpB0332 NONE
        lcrD NONE
        copN NONE
        scc1 NONE
     CpB0336  370292 ..  370302 +    -4  -3.71672   ATATATTCGAAAAGC                 TCTA GTA TAGA                 TTCCTTTTCATAGAG  55 175
     CpB0337  370610 ..  370627 +  -2.1  -2.86117   AGTTCTCGAAAGAGC             TAAAAGT AAAA ATTTTTA              ATTTAACTTAAGTAT  41 7
     CpB0338  372435 ..  372449 +  -2.2  -5.61881   ATTCTATTAAACGTT               TAATTA AAT TAGTTA               TTTTTATTTTTAAAA  78 51
     CpB0339  373987 ..  373998 +    -3  -5.31275   CTTCATTCGTAGCAA                TTTC CTCA GAAA                 TTTTTTCTACTAAAG  79 449
     CpB0343 NONE
     CpB0344 NONE
        apbE  379054 ..  379066 +  -6.3  -5.00616   CTATGATCGTACGAC                GCTTA TCA TAAGC                TTTTTTCCCACGACA  84 71
     CpB0347  380962 ..  380976 +  -4.2  -4.07568   AGCGCTTTATGTTTT               GTCCTT GGG AAGGTC               TTTTCGCACGCAACA  59 195
     CpB0351 NONE
     CpB0357  390579 ..  390595 +  -2.3  -5.05113   ATGTTCGCTGATTGA              TTAAAAC AGC GCTTTAA              TTTTATTTCTCTAAA  67 100
     CpB0358  391201 ..  391235 +  -3.6  -2.56539   AATTAAAAAATAAAT     TTTACAGGCGACTT AGCAATA AAGTCGCCTAAGAA     CTCTTATCCCTTAGG  45 39
     CpB0359  392960 ..  392987 + -12.8  -6.11243   TCTTACTCTTGTTGA        TCCCTACCTGCT TTTT AGTGGGTAGGGA         TTTTTTTTATTAACT 100 50
     CpB0360  394323 ..  394339 +  -8.7   -2.8934   GTCTCCCTATACGAT              CTTCCCT ATA AGGGGAG              TCTGATCATTTGCAA  69 15
     CpB0361 NONE
     CpB0362  396008 ..  396019 +    -3  -4.13767   TCCCTGCTGATAGGT                TAGA GATT TCTA                 TTTTGGAATAAGAAA  57 23
     CpB0367 NONE
     CpB0368  401381 ..  401408 +  -3.4  -5.95286   TAGTGGTGAACTAAA        TCTCGAG-CTACC TAG GGTCTTCTCGAGA        TTTTTTATTTTTACT  89 86
     CpB0374  408004 ..  408021 +  -4.1  -3.45945   GAGATATAATTTAAA             GGAACTC AGGT GAATTCC              TTAATTATGGCTACA  53 288
     CpB0375  409036 ..  409051 +  -2.6   -3.0094   CAAGAAAGTATTGAG              GATCTCT CTT AG-GATC              TCTATCTCACTCAAA  43 14
     CpB0376  409401 ..  409411 +    -4  -2.79831   ACAAAAGAAAATATA                 GAAT TTT ATTC                 TCTAATAAAAATTAA  46 75
     CpB0377  410418 ..  410440 +  -8.4  -3.75824   CAAGTGGAGAAAAAA           CTCTGTGTGG CAC CCACTTAGAG           TTCTCTTATGAACTA  75 500
     CpB0379 NONE
     CpB0380  411726 ..  411740 +  -2.9  -2.56124   AGCTACTTATGGTCC               CTTTT AACTA AAAAG               ATCTATTTCAATAGG  41 141
     CpB0381  413194 ..  413223 +  -5.2  -3.83347   TTTTAAAGTGAAAAT       GTTGTCTATTTA TTATTT TAAATAAACAAC        TTCTATTTAAAATAT  61 154
     CpB0382  414523 ..  414538 +  -4.8  -4.52803   ATCCAAAACATAGAA              GATTTT TTAA AAAATC               TTTTCTAACTTTCTA  69 133
     CpB0383  415079 ..  415101 +  -9.2   -3.6053   GAAAATATGAGAGTG           TCTCCTCCTA TTT TAGTAGGAGA           TTAATTTGTAAAACA  80 98
     CpB0384  415720 ..  415738 +    -3    -4.128   ATGGCCTGAAACACT             CGGCCATC CAA GGTCGTCG             TTTCTCTCTGAAAAT  57 241
        aarC  417761 ..  417773 +  -6.3  -2.95942   TGAACTATTGGACTT                TCGAA GAA TTCGA                TGGTTTGCCTATACG  58 65
     CpB0386  418496 ..  418508 +  -6.3  -2.57211   TTCTTTTCCTTTCCC                CTAAG GAC CTTAG                CTTCTAGAAGAACAT  56 57
     CpB0387  419174 ..  419186 +  -6.3  -3.30124   CATCTAAAGAAGGGT                CCTTA ATT TAAGG                TTGTCACAGCTAAAG  61 81
     CpB0388  419810 ..  419824 +   -10  -3.87815   TAAAAAATCTGAAAA               GGCTCT AAA AGAGCC               TTTATGAGAATCAGA  83 38
     CpB0391 NONE
     CpB0392 NONE
     CpB0401  435153 ..  435176 +  -5.4  -3.05536   TCTAGAATGATGCAA          GC-AGATAGAG CTT CTTTATCTAGC          TCTTCAAGGTACTTT  52 355
     CpB0404 NONE
     CpB0405 NONE
     CpB0406 NONE
     CpB0407  440835 ..  440849 +  -4.2  -3.13403   AAAGAAAACCTGAGT               GTTGCC AGG GTCAAC               TCTTCATCAACACCC  49 182
     CpB0412 NONE
     CpB0413  445041 ..  445063 +  -2.6  -2.70923   AGCTCCCAAAGGCGA           TCGGCCTC TTCAATC GAGACCGG           CTTGTAATCTTCAGC  41 257
        sfhB  447283 ..  447293 +  -6.8  -3.33696   AAGATCCTAGAGAAT                 GTGC TCG GCAC                 TTACTTCAAGAAAAA  62 95
     CpB0421  450660 ..  450693 +  -3.9  -3.68222   AGTCAAAGGGCCAGC     GCATTAACGTCA-TCG TCG CGACTGAAGTCAGTGC     TTCTTGGCGTTCCAG  53 317
     CpB0424  452116 ..  452134 +  -3.1  -3.46647   CAGCAATGATGCAGG             CTCTAGG AACAA CTTGGAG             TATTTCCTAAATGAC  48 57
     CpB0425 NONE
     CpB0426 NONE
     CpB0427 NONE
     CpB0429  455212 ..  455228 + -10.9  -3.68073   CCTCCTCCTCCATAT              CCTTACC ACA GGTAAGG              TTATTCCATACAGTA  89 488
     CpB0438 NONE
     CpB0439  467056 ..  467075 +  -2.2  -3.81488   GAGATTTTCTCGCCA            TC-ACTCAT GGG ATGGGTCGA            TTGTATTTGGGAAAG  50 361
        dnaA  468471 ..  468481 +  -2.4  -3.08679   TGTTGGTTAATTTAG                 GGGG TGT CCCA                 TGTTCCGTAGAACAG  42 31
     CpB0442  469150 ..  469165 +  -4.7  -5.26155   ACAAAAAGCAGATAC              CTTCC CCTTTA GGAAG               TTTTTCTATTTGTCT  82 107
        nrqB NONE
     CpB0444 NONE
        nqrD NONE
        nqr5  473588 ..  473616 +  -6.8  -3.98236   ACGAACGCAGCGTCG       CTC-TCTCTAGGA ACTT TCCTAGAGTCGAG        TTTCTAGTGAACTTT  69 16
        clpC  481873 ..  481886 +  -2.4  -2.93723   CGTCGATAACTCCAC               TACC AAGGCA GGTA                TCTCCTTGATAAAAC  42 44
     CpB0455 NONE
     CpB0456  484243 ..  484261 +  -6.8  -2.84051   TTTTGTTCGATTGCT             GATTAGAA AAA TTCTAGTC             CTTTCATCCCCCTAA  58 24
     CpB0457  485420 ..  485437 +  -5.6  -3.83323   CTTGTGTCTCTCATT             TTCCTG CCTTTT CAGGAA              TTTCGATTGTCTAAA  61 103
     CpB0458 NONE
     CpB0459  487728 ..  487756 +    -6  -4.72272   TCTATTGGTGCACCA        TGCTCCTAAAGC CACAT GCTATGGGAGTA        TTTTTGATAAAAAGC  77 270
     CpB0460  491999 ..  492040 +  -5.5  -4.84359   AAACTGTGGAACTCG TTAT-TCTTTCTAAGATTCT CCG AGAATCTTAGAAAAACATAC TTTTTATAAAGATGA  77 13
     CpB0462 NONE
     CpB0463  497928 ..  497953 + -14.9  -3.78934   ATTCTAGTTCCTACT         TTCCTCCCTAA ACTT TTAGGGAGGAA          TTCTTATAAAAACCC 100 34
     CpB0464  501037 ..  501070 + -17.5  -3.05844   GATCACAAGAAAGAA     TGGGCAGAGTACGTG ATCT CACGAACTCTGCCCG      TCTTAGAATCCAAAG 100 207
     CpB0468  508571 ..  508591 + -11.2  -4.53607   TCTAGATTGCTAAAA            CTCCCTAG TTCTT CTAGGGAG            TTTTCTCATACTTTT 100 36
     CpB0469  510411 ..  510440 + -13.7  -2.87683   CTTTAAGAAGATTTT       GGGACCTATCTGT ATTC AGAGATAGGTCCC        TCTATGCACACATGT  89 74
     CpB0470  513676 ..  513687 +  -5.8   -4.4572   TTTAACGACAGGGTT                GAGG CATG CCTC                 TTTCTTTCAAATCTT  72 47
     CpB0471  516620 ..  516638 + -11.8  -4.52589   ATCCACATTTTAAAA             CTCTAAGC TCT GCTTAGAG             TTTTCTGTAGCCCCG 100 28
     CpB0484 NONE
     CpB0485  537056 ..  537069 +  -5.3  -2.91728   ATCATTCAAATATAT               GAGTT TACT AACTC                TGTAATATTCAACAT  52 143
     CpB0486  538032 ..  538052 +  -3.2  -3.27298   CTATATCCCGGTGGT            GGCGGTAT CATGT GTACCTCC            TTAGTCATTGAGAAC  47 121
     CpB0487 NONE
     CpB0488 NONE
     CpB0489  543294 ..  543305 +    -3  -3.25079   TCACTCTAAGCGAAA                CATT AGTC AATG                 TATTCTCGGGTCTTG  47 414
     CpB0503 NONE
     CpB0504  563262 ..  563276 +  -4.4  -5.11063   AATTTTGTTTTATTA               TATTTA ATA TAAATA               TTTTTATTGAATAGT  76 139
     CpB0505  563986 ..  563996 +  -5.4  -3.86015   AGCTTAAAATCAAGA                 CATC TAC GATG                 TTTGTAAAACCAATA  61 458
     CpB0510  570890 ..  570901 +  -5.8  -2.52464   GATTTCCTTCTCTCA                GACC AAAA GGTC                 TGAGTTCCGCACCCC  52 258
     CpB0512  572500 ..  572513 +  -5.3  -2.76315   AATGCCTTTGACCTT               CTTCT CTAA AGAAG                CTTTCCCCGTCTTAG  50 397
     CpB0515 NONE
     CpB0516  575185 ..  575201 +  -5.9  -3.56862   CTTGAACTCTGTTAG              GAAGAAG AAA CTTTTTC              TTTCGAGAAGTTTCT  59 74
     CpB0520  579719 ..  579745 +  -3.1  -2.80959   CTCCTCGTAAAAAAG         TTAGCATTC ATTCAATTC GAGTGCTAA         ATTCTCTTGACCTTC  44 57
        hrcA NONE
        grpE NONE
        dnaK  583565 ..  583592 + -12.8  -2.66274   AATTTAAGTTTCTCT        ATTCCCATCCTC ATAA GAGGATGGGAAA         CTTCCTTATAAACAG  86 52
     CpB0525 NONE
     CpB0526 NONE
     CpB0527 NONE
     CpB0528  587449 ..  587461 +  -4.9  -3.59202   CGAAAATAGGTTAAT                TTCTA GAG TAGAA                TTATGTCTCGACATC  57 27
     CpB0529  587634 ..  587646 +  -4.1  -3.91911   AAAATAAGTTTGTTT                TTCTC TAT GGGAA                TTTCATTCGCGTGAC  59 34
     CpB0530 NONE
     CpB0531 NONE
     CpB0532  589811 ..  589824 +  -2.4  -2.53613   AACAAAGACGGGGAT               TGAG AAAAAC CTCA                CTGTTAGTATATGAT  39 23
     CpB0533  591745 ..  591757 +  -3.4  -4.35483   TAAATTAAGAAACTA                TCCT ATCTA AGGA                TTTCTTATGATGACA  60 33
     CpB0534 NONE
     CpB0535 NONE
        ubiE  594911 ..  594927 +  -6.5  -3.17392   TCTCCAGCTTGATCA              GGATGGT CAT ACCAACC              TTCGATTCCAGGCTC  61 430
     CpB0543  602028 ..  602038 +  -2.6  -3.04604   TGCTCCGAAAAAAAC                 TTAA TTT TTAA                 TAGTTTATGGCTTCT  43 73
     CpB0544 NONE
     CpB0545  603603 ..  603615 +  -4.1  -3.61398   AAAAATGATTAAATG                CGCTT TGG AAGTG                TTCTTACAGGAACAA  55 124
     CpB0546  604959 ..  604978 +  -7.2  -3.29144   AATGGTTGCCCTTAG            GATAGTTC GCAA GAGCTATC             TTATAGACAGAATCC  65 376
     CpB0554 NONE
     CpB0555  613137 ..  613147 +  -5.4  -2.66546   CTCGTTTTCGTAGCA                 CACT ATT AGTG                 ATTACTCTGTTTGTT  51 53
        lspA  613651 ..  613661 +  -2.6   -2.5294   AGAGAAGCTAAGATA                 TTTT TTT AAAA                 CTGTTATGAACCGTC  41 55
     CpB0557  615055 ..  615068 +  -2.5  -2.53213   ATGAGATAAGAAGTT               TTAAT TTTT ATTAA                TAAATTAAAAGATTA  41 64
     CpB0558 NONE
     CpB0559  615836 ..  615855 +  -2.8  -3.00774   CGACGACAAAGATTA            GAGTTGCT ATTA AGAAGCTC             TGTATGATTGAGATA  43 25
     CpB0560  618907 ..  618933 +    -8  -5.31456   AAGAAGACTTAAAAA         GCGCGTGGTT ATCATTC AAACACGCGC         TTTTTTATCCCTTGC  90 62
     CpB0561  624265 ..  624283 +  -7.4  -2.71364   TACGCGTTAACGCAC             ACACGCTT TCC AAGCGTGC             TCCTTAAGCCACTCG  63 103
     CpB0562 NONE
     CpB0563 NONE
     CpB0565  627198 ..  627224 +    -8  -4.72272   AGCTCCTTCAATGAT         TCCTGGAATGTC AGC GATAATCCAGGG         TTTTTGATACAAACG  86 295
        ispF  629728 ..  629743 +  -4.8  -4.49337   TCTCTCTTGAGAAGG              CTAAAA AGAG TTTTAG               TTTTCCTTCCTCTTC  68 240
     CpB0575  634495 ..  634509 +  -2.8   -4.5954   TTATTCTTTCTTTTG               GTCTCT TTC AGAAAC               TTTTCTATACTATCC  64 375
     CpB0576 NONE
     CpB0577  637608 ..  637628 +  -5.4  -3.32963   CGTACGTGGAAAGTA            GCATCCCA AGTTC TAGGATGC            TTGTGAGATGAACGT  55 67
     CpB0581  641482 ..  641507 +  -5.6  -4.42386   CCACAGTTGCAGCGA         GCTTCTTAGGA ACGCC TCCTAA-AAGC         TTTTCTGCATACACA  73 255
     CpB0588 NONE
     CpB0589  655124 ..  655134 +  -2.6  -3.14963   GCTCATAACCCAATC                 TAAA GAG TTTA                 TTGGATGATTATCAC  45 7
     CpB0590 NONE
     CpB0591 NONE
     CpB0593  658150 ..  658167 +  -5.5  -3.06312   AAGATCTGAATTTTA             GCTCCGA GGCT TCTGAGC              TTGCCTACCCAATTT  52 61
     CpB0594  662000 ..  662016 +  -7.3  -2.56271   TAGCTAAAATACGAG              GTCCTGA AAC TTAGGAC              ATGTTGTGGTAGACG  60 84
     CpB0599  665030 ..  665054 +  -5.8  -4.31697   AAACAAAAACCAAGA          CTTTTTCTTC TTTTT GGAGAGAAAG          TTCTTTGTTATATCT  72 55
     CpB0601  665568 ..  665581 +  -3.9   -2.7634   TTTAGGGCGGGGATA               TAAAG TGAT CTTTA                ATTTAAAATGGAGTT  45 113
        yaeI NONE
        ispD NONE
        truA  668578 ..  668590 +  -3.5  -4.23674   TATTGTTCTATAAAC                TTTTT GCT AAAAA                TTTCTGTTCCTAAGG  60 485
     CpB0606  669584 ..  669600 +  -3.7  -3.04263   GGAATGGTAGACGCG              GTAGACT CAA AATCTAC              TCTTAGCAATAAGGT  47 107
     CpB0607 NONE
        atoS  671168 ..  671178 +  -5.4  -4.84492   AGGGTTCTCAAAGAT                 CATC TAC GATG                 TTTTCTTATCCTTGA  77 70
        atoC  674510 ..  674521 +  -3.6  -5.51353   TCGCTTTAGCTTGAT                CTCC TCTA GGGG                 TTTTTCTTGTTTTTC  79 27
     CpB0611 NONE
     CpB0612 NONE
        recO  676773 ..  676794 +  -5.9  -4.28361   AAGGTACCGCTGCAC           CAAACCTTT GAAA AAAGGTGTG            TTTTCCTAGAATTCA  72 78
     CpB0615 NONE
        hlyA  678992 ..  679006 +  -2.8  -3.14881   AGGCATCAGGCGGAT               GACCTT CTC AAGATC               TTCATCACAAAATTC  44 231
        pheT NONE
     CpB0619 NONE
     CpB0620  683830 ..  683842 +  -3.3  -2.62263   GGGGATCTAAAGCAT                CACGG ACT CCGTC                TCCTATCAGAGCGAT  42 73
     CpB0627  692633 ..  692647 +  -4.2  -3.66666   TTCAGTATTGCAAGC               CGCAAA CCA TCTGCG               TTTAAGGGTTTTGAA  54 148
     CpB0633  697492 ..  697503 +  -2.2  -4.54821   TTCACTAGGATGATA                GAGG AGTT CTTC                 TTTTCTAGTTCCACT  60 206
        dnaB  707495 ..  707507 +  -4.1   -4.1891   TCAGAGTCAAGTAGA                TTGGA CAA TCCGA                TTTGTCTTAAAACCC  62 58
        gidA NONE
     CpB0644  710470 ..  710491 +  -4.4  -3.92373   CTTAGCTCGAATGGT           TCCTGAAG CAGCTT CTGCAGGA            TTTGTAGCTCCCATA  59 160
     CpB0682  735742 ..  735755 +  -3.1  -4.15222   TTGTCCTAACTCAGT               TCCTA GTAA TAGGG                TTTCTTGAGAAGAAT  57 394
     CpB0685  737184 ..  737210 +  -5.2   -4.4715   CGCTGCAATATTAAA         CCGTAGGATT CTTTTGC AATGCTACGG         TTTTCTGCCTTACCA  71 46
        uhpC NONE
     CpB0692  747690 ..  747702 +  -3.3  -4.56597   GCGCAGGGAACACGG                CTGCG TGA CGTGG                TTTTTGCAACCACAC  63 283
     CpB0694  749492 ..  749514 +  -3.5  -3.54935   ATACTTCCTAAGATA           GAAATCAAT ATGAG ATTGTTTTC           TTTAGGCACGATTTA  50 30
     CpB0695 NONE
     CpB0696  750638 ..  750650 +  -7.7  -3.04404   ATTGTATTGTCCAGA                GGCTT CGA AAGCC                ATTTCTGGTTCATAG  62 142
        dacB NONE
     CpB0699 NONE
     CpB0700  752874 ..  752889 + -10.4  -3.22076   CTTTTGAAAGATTCG              GGCGCT CTAC AGCGCC               TCTATTCTAGATTTT  83 111
     CpB0709 NONE
        dppF NONE
     CpB0712  764530 ..  764551 +  -3.7  -4.12188   ACTGAGTGTCCCATG           GCTGGAAAGC CAA GCTT-CCAAC           TTTTGAAGATCCTGA  60 36
     CpB0714  766689 ..  766700 +  -4.4   -2.6696   GAAGATATTGACCCT                GCTT CTTA AAGC                 CTTATGCTCATAGTT  47 175
     CpB0715  767900 ..  767919 +  -3.6  -3.76224   AAAACTCCAGCAATA            TTTGGAGT CCCA GCTTCAAA             TTTCATAGGTGCAGG  56 463
     CpB0722  778740 ..  778764 +  -9.4  -3.96327   CTCCTCACCTTGTTA          TCAGAGTCTA CATGT TAGGCTCTGA          TTTATGCTCAGAGCT  85 58
     CpB0723 NONE
         tsf NONE
     CpB0725 NONE
         frr  782381 ..  782401 +  -3.9  -3.16742   CTTAGTTCTATTTTT            GCTATGTAC TGA GTACCGAGC            TTAATGGAACTTAAC  49 360
     CpB0727 NONE
     CpB0728  784061 ..  784075 +    -5   -3.2614   CGAACCGACGACCTA               CACGTT ACG AATGTG               TTGCTCTACCAACTG  54 89
     CpB0743 NONE
     CpB0744  802203 ..  802221 +  -3.2  -4.03413   CTTGAAACAACAAAC             CTTAATTT AAA AAACTAAG             TTTATCTAAAAAACT  55 16
     CpB0745 NONE
     CpB0746  803108 ..  803118 +  -2.6  -3.41125   AGACTCATTAAATTA                 TTTT TGA AAAA                 TTCTAAGTGTCTAAG  47 197
     CpB0747 NONE
     CpB0748  804548 ..  804564 +  -9.5  -2.89447   TGGAAGAAAAGTAGC              CTTAAGC CTA GCTTAAG              TACTTCTCATTGAAA  73 27
     CpB0749 NONE
     CpB0750 NONE
     CpB0751  807096 ..  807114 +  -2.4  -3.68827   CAAAGCCATCTTCTT             CTAGGA TAGTGAC TCCTGG             TTTGACTCCTCGCTC  49 108
     CpB0755  813506 ..  813539 +  -4.7  -4.86902   TATTCCAACTAATTG     CATCC-TTAGGAGTTT TTA GAGCTCCTAAAGGATC     TTTTCTTCTCCTTTA  75 29
     CpB0759  819223 ..  819236 +  -3.8  -3.45634   TTTTTTCTGTATTAT               TGCG ATACTG CGCA                TTCGGTTTTGTTCAA  51 178
     CpB0760  820350 ..  820373 +  -7.5  -4.37092   TGAAATCAAAAAAAA          CGCCATACTG ATATA CAGT-TGGCG          TTTTCTAGAAAAGAT  81 89
        yceA  822203 ..  822215 +  -4.1  -4.10953   GCGAAAACAGTGAAT                CAGCA AGT TGTTG                TTTGATTTAATACCT  62 3
     CpB0765 NONE
     CpB0767  831294 ..  831310 +  -5.1  -4.30014   ATCTTGAAAGTACAG              GCTCC ATCACGA GGAGC              TTTTACCTTGGTGAC  68 115
     CpB0770  836240 ..  836250 +  -6.8  -3.39955   ACACCCAAGGACAGA                 GTCC AAG GGAC                 TTCCCTTTTAAATTT  62 68
     CpB0771  837793 ..  837805 +  -2.7  -4.03234   CTATCAAAGACTCAT                GAAAT AGT GTTTC                TTTATCTAACCAACC  54 147
     CpB0774 NONE
     CpB0775  841331 ..  841355 + -15.9  -5.24531   TCCAGATCTCTCTCG          GGGATGAAGAT TTT ATCTTCATCCC          TTTTTTATAAGAAAT 100 121
     CpB0779  845781 ..  845796 +  -3.3  -5.00895   CCCCCCATCTTTTCA              CTCTT AAAGTA AAGAG               TTTTTGTGTAGTAAA  68 47
        recD  847429 ..  847452 +  -5.2  -5.52384   ATCAAAATAAAAAAA          CCCTCAAAGA ATAC TCTAAGAGGG           TTTTTTTGCTGCGAA  84 47
     CpB0783  850121 ..  850159 +  -3.4  -2.83371   AGAAGTGCTTCAGAG  TTGATACTA-TTTCTTC TTCTAT GAGGAAAGTTGTATCAA   ATTGTTGGTAAGATA  44 22
     CpB0784  852021 ..  852044 +  -4.1  -3.21668   TGAGTAAAAGGTTCG          TTTTTTATA GCCTTG TATAAAAAA           TATTGCTCTGGTGAT  51 45
     CpB0785 NONE
     CpB0786 NONE
     CpB0787 NONE
     CpB0788 NONE
     CpB0789  855768 ..  855803 + -19.2  -4.04206   ATGCATCTGTAAACA    GAATCCCCCCTCCTAA AGTA TTAGAAGGGGGGATTC     TTTGTCTCAAGGTAA 100 93
     CpB0795 NONE
       nifR3  862706 ..  862718 +  -2.7  -5.00884   ATAAAGGACCTGTTT                TCTTT TCT GAAGA                TTTTTTAACCGAGCT  70 243
     CpB0798  866917 ..  866931 +  -2.1   -4.8622   TGAAGGAGCGTTTGT               TCTCG TTTTC TGAGA               TTTTTGATTAGCCAC  66 486
     CpB0801 NONE
     CpB0803  870739 ..  870751 +  -3.4  -3.92746   TTGCGAACACTAGTC                CCTA GTGAG TAGG                TGTTTTTCAAATAAG  55 14
     CpB0804  872843 ..  872857 +    -5  -3.89524   TCCTCTACGGTTTGA               CAGGAA TAT TTCTTG               TTTCTAAGATGACCT  59 56
     CpB0805  874678 ..  874689 +  -4.4  -3.89524   GACAGAGAAAATGTT                GATC ATTT GATC                 TTTCTGGGATACACT  57 200
     CpB0806  875551 ..  875568 +  -2.7  -4.27886   GAAGTCCGATAGCAA             TGATGTT TTTT AACGTCG              TTTGTGTATTTAAGA  59 159
        dsbD  882688 ..  882705 + -12.7  -5.38054   CCTTAAAAATTGTTA             GGGCAGC ATAT GCTGCCC              TTTTTATTTGTAACA 100 95
        mttC  883729 ..  883753 + -10.1   -2.5671   TCTGCACGGTTAATT          TGATGGAGTTC ATA GAACTCCATAA          CCTTTCTATTTTGTC  75 28
     CpB0816 NONE
     CpB0817 NONE
        sdhB  887563 ..  887574 +  -4.4  -2.81888   TCAAGAGGCTGTCCT                TGCA GCCC TGCA                 TAGTTAAATTTCCAA  46 160
     CpB0823  895352 ..  895366 +  -6.4  -4.15788   TAGGAGGGGCGAATT               CTTCAG CAA CTGGAG               TTTCTTCAGACGGTT  71 48
     CpB0824  896585 ..  896612 + -11.5   -4.0342   GATAAACAGATAAAA        TATAGCTCAGA ATATAA TCTGAGCTATA         TTCTTCTTACTTGCA  93 90
     CpB0825  898656 ..  898669 +  -5.3  -3.68569   AAGTAGCTATAATCT               TAGCT TCTA AGCTA                TTGTTCAATAAATAA  59 16
     CpB0826  900060 ..  900090 +  -7.9  -4.39133   AAGTAAATCGTAAGC      TTGGAATTCATGAA GTGA TTCAT-AATTCCAA       TTTTCATACTTGTTG  81 66
     CpB0827  901169 ..  901183 +  -2.8  -3.79906   TCATGCCTTTATCTA               CCTTGA TGA TTAGGG               TTCTTATGGAAGTCG  51 13
     CpB0836  912229 ..  912247 + -10.3  -5.52986   GCTTTACATGAAAAA             GCTCGGT ATCAA ACCGAGC             TTTTTTTGATCAGAT 100 50
        mutL NONE
     CpB0842  919280 ..  919300 +  -4.9  -4.97405   AATTGGATTTAGTTT            TTAAATTTA AAT TGAATTTAA            TTTGTTTTTATAAAT  75 45
     CpB0843 NONE
     CpB0844 NONE
        xcpR NONE
     CpB0846 NONE
     CpB0847 NONE
     CpB0848 NONE
     CpB0849 NONE
     CpB0850  927984 ..  927999 +  -3.4  -4.56802   GCCCTTCAAAGAGTA              TTAAAT TATA ATTTAA               TTTTAATATTTATTT  62 15
     CpB0851  928574 ..  928612 +  -6.1  -4.17762   TACTTTTTCCCTAAA   GGCAAAATGTTGAAG CCCTCCTTT CCTCAACTTTTTGCC   TTGTTTTCAGGCATG  69 44
     CpB0858  934642 ..  934672 +  -2.7  -4.46926   TACAAGATGGCGGGA      CTGCA-G-ATCATAG CCA CTAGGATTCTTGCAG      TTTTCTCCTCCCCTG  60 43
     CpB0859  935538 ..  935552 +  -2.8  -5.13648   GTAGTTGAACTTAGT               TCTAGG GGA TCTAGG               TTTTATTTATATTTA  69 278
     CpB0860  935792 ..  935810 +  -3.2  -4.48902   TTCTAGATGCTTATT             TCTATTTT TAA AGAGTAGA             TTTCTTTCGGTGTCT  62 57
     CpB0863  939708 ..  939719 +  -5.8   -3.4617   ATAATCACCACATTG                CCTG CAGT CAGG                 TTAATTCCTGTTCCT  59 393
     CpB0868 NONE
     CpB0869  948883 ..  948893 +  -2.6  -3.50393   TAAATCTGATTTTTT                 TAAA TTT TTTA                 TTCTATGGACTACAA  47 38
        secA  951972 ..  951999 + -11.4  -4.41616   TCAAGATTAAGAAAT        AACCTAGAAGGA GGAG TCCTTCTAGGTA         TTTGTTTCACAGGCT 100 31
     CpB0872  952377 ..  952408 +    -3  -4.37337   AATAAGTAGGTCTCC      CTGGTCTGTATTTT CTTC AACATACACCCCAG       TTTCTTGATATTTGT  61 69
     CpB0878 NONE
     CpB0879 NONE
     CpB0880 NONE
     CpB0881 NONE
     CpB0882  969258 ..  969287 + -12.5  -3.69437   GTCGAAGTTTGTGAT       TTTACGAATTTTA AATT TAAAATTCGTAAA        TTGCTTTTCGAGTTC 100 154
     CpB0893  979736 ..  979746 +  -2.4  -3.53768   CCTGCAATAGATAGA                 GCCC TAT GGGA                 TATGTTTTCTATGTG  47 61
     CpB0895  980369 ..  980391 +  -2.7  -4.17523   AGAATCTCTTGAAGG           GATGTTGCA GGTTG TCCGACATC           TTTTAAAGCTTGTTT  57 126
     CpB0896  982137 ..  982153 +  -3.7  -4.88646   TAGTGCAAGGTTCTG              CGAAACA ACT TTTTTCG              TTTGTTTTGCTTTTT  70 169
     CpB0900 NONE
     CpB0901 NONE
        ribH  989040 ..  989060 + -14.1  -3.29325   TGTAAGAACGTATAC            GTCCCACAA AAT TTGTGGGAC            TCTTCCTTCTACAGA  95 45
     CpB0904  991366 ..  991413 +  -3.3  -5.19879   TTCTAAAGCTCTCTA CAACTAAGCTTCCTTTCCCCA AAACAA TAGGGAAGGGAAGCCCAGAAG TTTTTCTCTTTGGCC  71 43
     CpB0905 NONE
     CpB0906  993311 ..  993332 +  -8.9  -3.30854   CGAGAAAAGTTAGAA           TTTATTCCT CTTC AGGAATAAA            TTCCTCTCGCTTCTT  73 28
     CpB0910 NONE
     CpB0911 NONE
     CpB0915 1008304 .. 1008343 +  -3.7  -5.41746   GATGCAGGTTTAGAA GCTTTGACTGCTTT-GCTA GTTT TAGCTGCAGCAG-CAGAGC  TTTTTTTAGGGGCTT  84 123
     CpB0917 NONE
     CpB0919 1011576 .. 1011591 +  -2.6  -4.13995   AATTTCCTGGTAAGT              GAG-GTA GGA TACGCTC              TTTCCTTTCTAGAAA  57 118
     CpB0924 1023402 .. 1023422 +    -4  -4.43879   TATAAGTATTAAAGA            TGAAGTTC CCACT GGACTTCG            TTTTGATTCCCTCCT  66 213
     CpB0926 1024897 .. 1024908 +    -3  -5.05782   AGATTGCCGTTGTAG                GAAA AGTA TTTC                 TTTTTTACAGTGCGT  71 39
     CpB0927 1025424 .. 1025443 +    -8   -3.2058   GTACTTTGGGATATT            TCTTCAAA ACGT TTTGAAGA             TGTGTATTGTTGATA  63 301
     CpB0930 NONE
     CpB0931 1029531 .. 1029556 +  -4.1  -2.81173   TCGAATCCTTATTAG         CTTGTTTTTAA TTTC TTAGGAGCAAG          TATGATCCCCTTAAT  48 15
     CpB0932 NONE
        murD NONE
        lytE NONE
     CpB0935 NONE
        murG 1034699 .. 1034716 +  -8.5  -3.45536   ACAAAAACATTCCAT             GCATTCA TTTG TGAATGC              TTATAGGTTCATTAT  75 2
     CpB0937 1037170 .. 1037197 +  -5.7  -4.70659   AAGATAATAAAAAAA        CTAGAGATCTT TTTATT AAAATCTCTAG         TTTTTACATGTAAAC  74 34
     CpB0941 1039288 .. 1039302 +  -2.9  -2.94735   AATGTTTAAGTAAGT               TATAG TTTCT CTATA               TGCTTCCTTTTGAAT  42 21
     CpB0943 1040805 .. 1040822 +  -5.5  -5.75342   ACTTATGTAGATTGA             TCCAGCC CCCA GGCTGCA              TTTTTTTTGGAGAGA  95 500
     CpB0944 NONE
     CpB0945 NONE
     CpB0946 1043736 .. 1043755 +  -2.2  -3.53224   GCAAAAAAATATTAC            TGGAAT ATCGTTTA ATTCCA             TTTAAAAAAAAGCTC  47 11
     CpB0947 1044152 .. 1044166 +  -2.8  -3.16564   ATTTATTGTCACATC               CAAGCT TTT AGCTTC               TTAATGGAGTAAGGG  45 7
     CpB0948 NONE
     CpB0949 1045889 .. 1045929 + -11.3  -3.17392   CTATCTTTTCTCTTC  TTGATTTTCAAGGAGAGGG AAC CCCTCTCCTTAGACATTAA  TTCACTTCAGCAGTG  87 22
     CpB0951 1048172 .. 1048184 +  -2.7  -4.83243   GCTAACGAAGCCTCA                CAGAA TTG TTTTG                TTTGTTTTCTATCAG  67 414
     CpB0953 NONE
     CpB0954 NONE
     CpB0956 1052537 .. 1052568 +  -5.8  -3.94811   GATTTTAAAATGACC      GCAAGGAGTCACTG GCAT CAGTGGATTCGTGC       TTTCTAGCTGCTCTT  67 116
     CpB0958 1056187 .. 1056197 +  -5.4  -4.78848   GCTCTAGAAAAGGTG                 TTGC TAC GCAA                 TTTTCTCTTTCGAAG  75 302
     CpB0962 1060118 .. 1060135 +  -4.3  -3.92324   TTACTAACTTAAGGA             TAAATAT TAAA ATATTTA              TTTAATATTCCAAGA  59 263
     CpB0963 1060914 .. 1060932 +    -9  -3.26719   CTTCTGGCTATACGG             GAATGTTT TTC AAACATTC             TTAAGTCTTTGTCCG  73 256
        lysS 1063074 .. 1063091 +  -7.7     -2.55   GAAGACGAATTAAAG             GGGCTTA ACTC TAGGCCC              TGACTTAGAGTCTTC  63 28
     CpB0968 1066238 .. 1066249 +    -3  -4.07568   AACGCGTAATGTAAA                GAAA TTGC TTTC                 TTTTCAAAACGCGGG  56 332
     CpB0970 NONE
     CpB0971 1067163 .. 1067198 +  -3.3  -4.40037   GTAGTCTATTCTGAT    TAGAGCCCCA-ACCCT ATTTA AGGACGTGGGGCTTTA    TTTTGATGCTTCTTT  60 37
     CpB0973 1068603 .. 1068651 +  -8.4  -3.24021   AGCACTGCAATATCT TTCTTAGTTAGCCCAGGAATAGCT TCC AGCTCTTCCTGGG--AGCTAAGCA TTACCTGTTTCCAAC  69 80
     CpB0977 1075116 .. 1075130 +  -5.8  -4.36508   TCCTTAACCCAGCTC               TTCTTT TGT AAAGAA               TTCTTGTTTTTCTAA  72 34
     CpB0978 1075793 .. 1075808 +  -4.8   -2.7682   AATTCTATCTGTTTG              CAATTT GATA AAATTG               ATTATCTGTGATAAC  50 227
     CpB0979 NONE
     CpB0980 1077036 .. 1077071 + -20.6  -4.08939   CTTCCCTTAATAAAA    GAAAGCGCTCGTAGGA TTCC TCCCACGAGCGCTTTC     TTTATCTAAATGTTA 100 48
     CpB0984 1081874 .. 1081885 +  -4.4    -3.794   GTGCTCCATAGCATG                GAGA ATAA TCTC                 TTTCATAAATTCAGG  57 487
     CpB0985 1083236 .. 1083246 +  -2.4  -4.18762   CAGAGTGAATGCATA                 GCGC ACA GCTC                 TTTTAGCTCAAGATT  54 25
     CpB0986 NONE
     CpB0987 NONE
        rpsF NONE
        rpsR NONE
     CpB0990 NONE
     CpB0991 NONE
     CpB0992 1086722 .. 1086735 +  -2.4  -6.09196   ACCCTCACATTCTCT               TCCT ACTTAA AGGA                TTTTTTTATTTTAAA  87 219
     CpB0993 1088276 .. 1088306 + -18.6  -4.59511   AAACTAAAGATAAAA       CAAAGGCATAAGAT ATG ATCTTATGCCTTTG       TTTTTAAGAGGTCTT 100 39
     CpB0997 NONE
     CpB0998 NONE
     CpB0999 1095770 .. 1095782 +  -4.1  -3.78909   CGAAAAAAACAGTAC                GATCT TAT AGGTC                TTCATTTTCTCATTC  57 167
     CpB1000 1100609 .. 1100627 + -11.8   -5.7827   TTCAATCAAAAAAAA             GGGTTACT TTT AGTAACCC             TTTTTTATTTCTCTT 100 57
     CpB1004 NONE
     CpB1005 NONE
     CpB1006 1110398 .. 1110409 +  -2.2  -2.96395   TGAGCAAATAGGAGG                GTTC TATG GGAC                 TATATGATCGTGACT  42 71
     CpB1007 1111204 .. 1111231 +  -3.5  -4.26079   AGATCCTTTAAAGAT        TCCCCATAA CCAATAAACT TTGTGGGGA         TTTTCAGTCGTTTAG  63 110
        sucC NONE
     CpB1010 NONE
     CpB1011 1114569 .. 1114579 +  -5.4  -2.73483   CTTATCAATACCTTA                 GAAC GAA GTTC                 TAATTAAAATAAAAT  51 46
     CpB1012 1115518 .. 1115529 +    -3  -4.66938   ATTGTTAATTTTGTT                TCTT TTCA AAGA                 TTTTATCTTACCAGT  65 202
     CpB1013 1116996 .. 1117007 +    -3  -3.85554   AATCTTTATAATTCG                TTTC TTTT GAAA                 TATTTATTGTATTTC  52 132
     CpB1014 1118172 .. 1118198 +  -5.8  -3.05963   GAATATAGGATCTTC         AAGCTCAAAGTC TCC GGCTTTGAGCGA         TGTTCCCCTCAAACT  57 91
     CpB1015 1119487 .. 1119508 +  -5.9  -3.00039   CTCAAAGTCTCCGGA           TTTGAGCGA TGTT TCCCTCAAA            CTTTAATTCTACATC  57 115
        htrA 1121182 .. 1121207 +  -9.1  -5.07652   TTGATTCATAAAGAG         GAATGAAGAGA GTTC TCTCTTCACTC          TTTTATTTTAGGAAG 100 60
     CpB1018 1125654 .. 1125668 +  -2.8  -4.83615   ATAGTACCAGCAATT               TGAGAC TTA GTCTTG               TTTTTCTAAAGACTC  66 23
     CpB1021 NONE
     CpB1022 1132298 .. 1132330 + -10.7  -4.70879   TCTTTTTCAAGGGAG      TTTTGAGAGATGGTC TTA GATCGTCTCTCAGGA      TTTTTCAGCTTTCCC 100 48
     CpB1023 NONE
     CpB1025 1134104 .. 1134115 +  -2.2  -5.02074   GATTTCGAGTGGTCG                GCAG AAAC TTGC                 TTTTTTGAAAGCTGG  68 310
     CpB1028 NONE
        rpmI NONE
     CpB1030 1136682 .. 1136696 +  -4.2  -3.60971   ACCAGGCTAAAAAAG               CTTTGG AAG CCACAG               TTTAGGGATTAGAAT  55 6
        pheS 1137857 .. 1137877 +  -8.3  -4.06384   TTCCGATAGAGGAAC            TTTGTGGCT AAG AGCCACGAG            TTTCTGGTATTCAAC  79 147
     CpB1033 NONE
     CpB1035 NONE
        ftsH 1146325 .. 1146349 +   -13  -5.72616   ATTCTGATCCGAAAA          GAACCTAGGA AATCC TCCTAGGTTC          TTTTTTTGTCTCAAT 100 61
     CpB1039 NONE
     CpB1040 1150000 .. 1150013 +  -5.3  -2.85351   TAAAGCGCTTTTCTG               GATCT AAGA AGATC                TGTACTGTCAAAACA  50 231
     CpB1045 NONE
     CpB1047 1154408 .. 1154419 +  -4.4  -3.58564   ATCGTTAGGAATCCC                GTGA CAGA TCAC                 TTCGTTTAATGATGT  54 504
        fumC 1159373 .. 1159383 +  -5.4   -4.7033   TGTATTGTAAAGTAC                 CGTA GCG TACG                 TTTTCTCTTCCCTTG  74 68
     CpB1053 1162672 .. 1162682 +  -2.6   -3.6422   TTTTTCAGATAATGT                 TTTT AAA AAAA                 TGTTTTAAAACCCTA  48 98
     CpB1054 1164646 .. 1164676 + -10.6  -3.95893   TATTGCTTTAATATG      CGCGCTTC-CAAT ATAAGC ATTGTGAAGCGCG       TTTCATATGTCTTTT  93 67
     CpB1055 NONE
     CpB1056 1166576 .. 1166588 +  -4.1  -4.11394   AAAACTTTTCCTATT                CCTTT AAA GAAGG                TTTTCGCAGTCGCAT  61 266
     CpB1059 1167948 .. 1167959 +  -4.4  -2.53894   CCATGTTATCTAAAA                GTTC TTGA GAAC                 GTTCGTAATGATCGT  45 112
     CpB1062 1172403 .. 1172414 +  -4.4  -3.57144   CAGAGGCACCAGTCG                GGTT TTAG AACC                 TTTCCCGGTGACGCG  52 391
     CpB1064 1174613 .. 1174625 +  -4.8  -5.10208   CCTTTCATAAGTCTA                CCTC AGAGA GAGG                TTTTTCTTAAGGTTC  77 53
     CpB1065 NONE
     CpB1066 1176437 .. 1176451 + -11.4   -3.4582   GGTCTGGCATCCGCC               GGTCCC TAA GGGACC               TCTTTAATCACCTAG  89 4
     CpB1067 NONE
     CpB1069 1178611 .. 1178635 +    -8  -2.90496   CCTGAGCGAGCATGT         CTCCTGTAATC CCGT GAT-ACAGGAG          TCCTTTCGACCCGAG  62 89
     CpB1088 NONE
     CpB1089 NONE
     CpB1090 NONE
        dapA NONE
     CpB1092 1201089 .. 1201101 +  -3.5   -4.8622   GCTATACTGAGGAGT                TTATT TTG AATAA                TTTTTCATTCAAAAA  68 141
     CpB1093 NONE
     CpB1095 1202436 .. 1202465 + -14.5  -5.67063   CTTGGACTTGAAAAA       GCCATTCCTATTT GAAA AAATGGGAATGGC        TTTTTTTATAATAGG 100 57
     CpB1097 NONE
     CpB1098 1207157 .. 1207171 +  -4.4  -3.42768   TTAAAAGACGAGAAT               TTTATT TAA AATAAA               TTATACACTTTTACT  53 247
     CpB1099 NONE
     CpB1100 1210531 .. 1210547 +  -3.7  -3.05384   AGCTCCACCTCTATT              TTCCTTA TTA TAGGGGA              TTGAGTGACAAGAAG  47 13
        ksgA 1211820 .. 1211857 +  -4.9  -3.06679   GGGTTCCAAGAGCTA   TGATGAGAACGTCCTCAC CTT GTGAG-AGGGTCTCAGCA   TTGCCTGGGGATCTT  50 460
     CpB1106 NONE
     CpB1107 1216723 .. 1216738 +  -3.2  -3.94746   AGAATGCTAGGCAGG              TGCTCG TGTT TGGGCA               TTTGATTAAGTCTAC  56 146
     CpB1109 1217344 .. 1217354 +  -5.4  -3.28712   TTTGGCTTCCTTAAA                 GAGT ATG ACTC                 TTATCAACCCAAGAA  55 174
         def 1218141 .. 1218151 +  -3.2  -3.13163   GAGCTCTTTCCCTCG                 TTGC TTA GCGA                 TCTCTCTTCCTGCTG  46 167
     CpB1114 1219981 .. 1220006 +  -5.4  -3.35695   CACGGGTCAGGAGGT         GGTGGAGCTT GTCTAG GAGCTTCGCC          TTGGGTTTGTCTCCA  55 358
     CpB1117 1224589 .. 1224603 +  -3.4   -4.9792   TCTCTTTCCCCCTGA               GGGTGC TTA GGGCCC               TTTTTATCTAGCATG  68 71
     CpB1118 1225577 .. 1225608 +  -5.2  -4.71382   ATGGTATCCTGTGGA      TGGCAT-AGACACGC AAG GCGTTTTTTATGCCG      TTTTTAGATCCTTGT   0 62
     CpB1116 1221582 .. 1221592 -    -4  -3.07655   CGCGGCAAAAAATAG                 GAAT CTT ATTC                 TTTGTTTATTTTTAT  47 20
     CpB1115 1219409 .. 1219419 -  -5.4    -4.258   GGATTTATTAAGAAA                 TACG CTA CGTA                 TCTTGGGTTGGATGG  68 451
     CpB1113 NONE
     CpB1112 1217928 .. 1217944 -  -2.3  -5.10077   AAAGATCCTAAAAAA              TTTAAAG CCT CTTTAGA              GAAGATCAAACGTCG  71 147
     CpB1110 1217109 .. 1217119 -    -4  -3.33744   CTCTTGGGGAAAAAG                 TTAG ATG CTAA                 AGAATTTCTATTGCC  51 115
     CpB1108 1216591 .. 1216607 -  -2.2  -2.75081   GAGGTTGAAAAGGTA              GTGGAC GCTTA GTCCAT              CGGCTTTTATTTATA  40 47
     CpB1105 NONE
        xseB NONE
     CpB1103 NONE
     CpB1102 1211388 .. 1211412 -  -6.5  -2.73159   GCAAGCGGGTTAAAG          GTACTTTCCCT TCT AAGGAAATTAC          AATCTCTAGGGATAA  57 41
     CpB1094 1202188 .. 1202199 -  -4.4  -3.40112   ACGAGAGGCTAAAGA                GATC CCAG GATC                 TTCAAAAGACTATGC  51 214
     CpB1087 1196602 .. 1196612 -  -5.4    -3.002   AGGAGCTTATATACA                 CAAG CGG CTTG                 TAATGTTGCTATCGC  54 437
     CpB1086 NONE
     CpB1085 1194461 .. 1194483 - -13.6  -3.35695   TTTAGAGAAAGTCAA           TAGGAACCAA TTT TTGGTTCCTA           TTTTTTATGGTATGA  95 140
     CpB1084 NONE
     CpB1083 NONE
     CpB1082 NONE
     CpB1081 NONE
     CpB1080 1189776 .. 1189786 -    -4  -3.45155   AGAAAAATTCTAGAA                 CTTT GTA AAAG                 TCGAGGAAGGATCGA  51 9
     CpB1079 NONE
     CpB1078 NONE
     CpB1077 NONE
     CpB1076 NONE
       aroDE NONE
     CpB1074 1183294 .. 1183312 -  -3.8  -3.16564   TTCTGAGGGGAGGAA             TGCTATGG AAT CCACAGTA             TCAGTCGTTAAGAAT  49 142
     CpB1073 NONE
     CpB1072 NONE
     CpB1071 NONE
     CpB1070 NONE
     CpB1068 NONE
        xerD 1171706 .. 1171718 -  -4.9  -5.13722   CGTAGTAAAATAAAA                TCTAA GGG TTAGA                TTTTTTAGAGATCTT  77 341
     CpB1061 NONE
     CpB1060 NONE
     CpB1058 1167777 .. 1167809 -    -2  -4.87665   TTCCATCTACAAAAA      TATCAAACTCTCCT TCAGG AGGAGGAGTCGATA      TGGATTGGTAAGATA  66 66
     CpB1057 1166038 .. 1166050 -  -3.3  -3.53012   TCGTTTTTCTTCAAA                CATGC ACC GCAAG                CTCTCTTCAGGATTC  50 313
     CpB1052 1159369 .. 1159382 -  -2.4  -3.60627   TGAGTGTATTGTAAA               GTAC CGTAGC GTAC                GTTTTCTCTTCCCTT  47 75
     CpB1050 1156110 .. 1156132 -  -7.7  -3.31248   TAATATTTTTTAGAA           CAGGGTGTG AGTTA CACACTCTG           TTCTTCTGGTAGTGA  67 14
     CpB1049 1155379 .. 1155389 -  -2.6  -2.67902   TAAGATGAGCATAAC                 TTAT TCT ATAA                 AAATGCTTGTTGTAA  41 238
     CpB1048 NONE
     CpB1046 1153725 .. 1153735 -  -5.4  -4.37886   GCAGTTTCTAGAAAA                 GAGT GAG ACTC                 TTTCTTTAGTAAGAA  68 176
     CpB1044 NONE
     CpB1043 NONE
     CpB1042 1150492 .. 1150504 -  -3.3  -3.08508   TATCGGGGAAAATCA                CCCTC ATG GAGGC                TTTACCTGCAATCTG  45 99
     CpB1041 1149629 .. 1149658 -  -3.5  -3.34043   GTCACGACTTCAGAA       GTTAGGAGAGGAA ATTG TTCCTAACCTCAC        TCCTGAAGATTTATT  49 158
     CpB1038 1148590 .. 1148601 -  -4.4  -5.29385   AAGGGAACGAAAAAA                CTAC TTAC GTAG                 ATTCAATCTTGTAAT  79 14
     CpB1037 1146401 .. 1146424 -  -9.7  -5.71983   GTAATCATAAAAAAA          GCTAGTCTT TCTAAG AAGACTAGC           TTTTCATGTTAAGCG 100 66
     CpB1034 NONE
     CpB1032 1139736 .. 1139747 -    -3   -5.7946   TTGCTAAGAAAAAAA                TTCT ATTC AGAA                 ATGATAAGCTTTTGC  88 392
     CpB1027 1135101 .. 1135113 -  -6.3  -3.50572   ATCTAGGGCATACAA                CATCT GCA AGATG                ATTTCTCTCATCTTT  62 406
        nusB 1134665 .. 1134676 -  -2.2  -4.71222   ACAGGAAAAGGAAAA                TGCA TAGG CGCA                 GCTTCTTTCATTTTT  62 63
        murB 1133560 .. 1133574 -  -2.8  -4.70117   AAGGGAATAAAGAAA               TCACCA CAT TGGCAA               GAACTACAGAAATAA  64 224
     CpB1020 NONE
     CpB1019 1125219 .. 1125233 -  -5.6  -2.81725   ATTCGAGAGCAAGGA               GGAGCC TAT GGCTCG               GGAGCAGCTGCAAAC  53 452
     CpB1017 1121182 .. 1121207 - -11.3  -2.72745   TTGATTCATAAAGAG         GAATGAAGAGA GTTC TCTCTTCACTC          TTTTATTTTAGGAAG  83 20
     CpB1008 1110804 .. 1110823 -    -8  -2.88667   GTTTACAAAAAGCGA            TCTTACTA AAAT TAGTAAGA             TTATGACTTTTGCTT  61 330
     CpB1003 NONE
        lpxB NONE
     CpB1001 1100609 .. 1100627 - -11.8  -5.95166   TTCAATCAAAAAAAA             GGGTTACT TTT AGTAACCC             TTTTTTATTTCTCTT 100 46
     CpB0996 NONE
     CpB0995 NONE
     CpB0994 1088271 .. 1088311 - -18.7  -3.63425   CAGGTAAACTAAAGA  TAAAACAAAGGCATAAGAT ATG ATCTTATGCCTTTGTTTTT  AAGAGGTCTTCTGAG 100 24
        glgA 1081380 .. 1081395 -  -3.3  -5.11836   AGAGCTAAAACAAAA              GATTC AGAAAA GAATC               ATGAGAGTAAAGATT  71 24
     CpB0982 NONE
     CpB0981 1077036 .. 1077071 - -22.8  -4.63218   CTTCCCTTAATAAAA    GAAAGCGCTCGTAGGA TTCC TCCCACGAGCGCTTTC     TTTATCTAAATGTTA 100 46
     CpB0976 NONE
        mutS NONE
     CpB0974 1068442 .. 1068454 -  -7.7  -2.87229   ACGTGATCATTAAAG                GGTTG ACA CAACC                AAAAGATCGTATTGA  61 122
     CpB0972 1067167 .. 1067194 -  -6.3  -2.79183   TCTATTCTGATTAGA        GCCCCA-ACCCT ATTTA AGGACGTGGGGC        TTTATTTTGATGCTT  58 27
     CpB0969 NONE
        rnpA NONE
        cysS 1062584 .. 1062595 -    -3   -3.9377   AGAAGCTTAAGGAAA                TCTT AAAG AAGA                 AAACTACCTTTCCTG  56 498
     CpB0964 1060209 .. 1060222 -  -5.9  -2.80579   TCTTTAAAATAAGAT               GAGCG AGCT CGCCC                CCTGCTCGACAGGAT  56 522
     CpB0961 1058376 .. 1058413 -  -4.8  -2.79968   GAGTGAATGCGAAAT   CCTTACGTCTCTAATC TCAAGG GACTGGGGACGTCAGG    TCAAACAAAGTTCAG  51 145
     CpB0960 1057166 .. 1057183 -  -3.5  -3.34902   TGGGATCATACAAGA             GT-CCTAA ATT TTAGGTAC             ACAGAGTATAAAGAG  48 73
     CpB0959 1055642 .. 1055660 -  -2.4  -4.82901   TGTGGTGCATAAAAA             TGCAAGAC CAG ATTTTGCA             AAGCTCTGAGTTTAA  66 382
     CpB0957 NONE
        priA 1052256 .. 1052273 -  -4.9  -3.85698   TTTCTGTTTTAGAAA             CTACA-GG GAT CCATGTAG             GCGTTGTTGCCTTTG  59 127
     CpB0952 1047350 .. 1047375 -  -7.5  -3.86897   CTGATGTTTTAGAAA         GAGCCGTTCAG GATG CTGCAAGGCTC          TATGGGGCTACGATT  70 428
     CpB0950 1045903 .. 1045915 -  -9.1  -2.72344   CTTGATTTTCAAGGA                GAGGG AAC CCCTC                TCCTTAGACATTAAT  72 36
     CpB0942 1039846 .. 1039858 -  -2.7  -3.93658   AATATGCTCAAACAA                TCACT AAG AATGA                TAAAAATAAAATCAT  54 472
     CpB0940 NONE
       cutA1 NONE
     CpB0938 1037170 .. 1037197 -  -7.9  -5.94214   AAGATAATAAAAAAA        CTAGAGATCTT TTTATT AAAATCTCTAG         TTTTTACATGTAAAC 100 63
     CpB0929 1026149 .. 1026172 -  -8.2  -2.70476   ATCTCTAAGGAGAAG          CCCTTAGAGT CAAG ATTCTAAGGG           GCTATCCCAAATGAT  66 77
        cpdA 1025016 .. 1025030 -  -5.7  -4.25256   TCTTGATGAAAAGAA               CAAGC GCAAA GCTTG               GGTTGCTAAGCTTGT  70 168
     CpB0925 1023062 .. 1023072 -  -6.8  -3.48276   CGTGTCTCTATAGAA                 GCAG GAT CTGC                 TTTGGGGTGGTATAA  63 161
     CpB0923 NONE
     CpB0922 NONE
     CpB0921 NONE
     CpB0920 NONE
     CpB0918 1010956 .. 1010971 -  -5.4  -3.92542   CTCATTGGCAAAGAA              GATGCC TTGA AGCATC               TGTCTGTATTTGCGG  63 493
     CpB0916 1008176 .. 1008203 -  -8.5  -5.24129   TTTGGGCATAAAAAA        GAGGATGAGTA GAAAAT TACCCACCCTC         TAAACGAAATCAAGC  95 50
     CpB0914 1006737 .. 1006747 -  -5.4  -2.61226   CATAATAGGAAGCGA                 GCAT TCA ATGC                 TTTTCCTAGAGATCG  51 31
        yajC 1006285 .. 1006306 - -13.1  -4.69324   ACAATAAATAAGAAA           TCCCACGAT TTTA ATCGTGGGA            TGAAAGTCTCAAAAG 100 48
     CpB0912 1004860 .. 1004871 -  -5.8  -3.61398   TTTCTCTTCTAAGAA                GACG TCGT CGTC                 AATAAAGAAAAACCA  62 47
     CpB0909 NONE
     CpB0908 NONE
     CpB0907  993308 ..  993335 -   -13  -2.81535   TTACGAGAAAAGTTA        GAATTTATTCCT CTTC AGGAATAAATTC         CTCTCGCTTCTTCCT  87 2
     CpB0903  989037 ..  989063 -  -5.8   -2.6563   TCTTGTAAGAACGTA         TACGTCCCACAA AAT TTGTGGGACTCT         TCCTTCTACAGATTG  55 31
     CpB0899 NONE
     CpB0898  983984 ..  983994 -  -2.6  -3.30243   AGCGACCTGTTATAA                 TAAT TTC ATTA                 ATGATGAGATAATAC  45 9
        copA  981543 ..  981558 -  -3.9  -3.27602   CAAGGAATATCAATA              CGAGC GACTCA GCCCG               TCAAATCATCACCAA  49 457
        birA  980022 ..  980035 -  -2.3   -3.4647   CCCAACATTTAAAGA               GATGG AAGA CCTTC                TTTCTGAAAGAGTGC  47 226
     CpB0892 NONE
        nifS NONE
     CpB0890  976176 ..  976195 -    -5  -4.07647   ACACGTGAAATGAAA            GCCTCTAC AATG ATAGAGAC             TCGTATTTAGGAATG  62 75
     CpB0889  974897 ..  974913 -  -2.3  -2.86908   AAGCGAACCAGGAGA              TTGTG GTGTTGT CACAA              GAAATACCTAATTCT  41 40
     CpB0888 NONE
     CpB0887 NONE
     CpB0886 NONE
     CpB0885 NONE
        gpsA NONE
     CpB0883  968644 ..  968660 -  -5.1  -4.39287   GCAAGTACAGTAAAA              GCTAAAG CTG CGTTAGC              GAACATGTCGGCTTC  68 491
         tig  957510 ..  957521 -  -4.4  -2.84919   ATTTATGCAGAAGGA                GTTG AAGC CAAC                 AGTTCTGCTTTGCGA  48 1
     CpB0876 NONE
     CpB0875  955431 ..  955443 -  -3.4  -4.07008   TAGGAACTAAAAAGA                GCTA AGCGA TAGC                TTCTGGGGTCCTTCT  55 14
     CpB0874 NONE
     CpB0873 NONE
     CpB0871  951971 ..  951999 -  -9.8  -4.33755   ATCAAGATTAAGAAA       TAACCTAGAAGGA GGAG TCCTTCTAGGT-A        TTTGTTTCACAGGCT 100 340
     CpB0867 NONE
     CpB0866  944335 ..  944349 -  -3.6  -3.03085   GAGTTTAAAGAATCA               TGATCT TAG AAATCA               AACGATTTTCAGTAG  47 141
        brnQ  943010 ..  943021 -    -3  -3.05522   TAATGCTTCTAAAAC                CATA ATAT TATG                 CTAGCAACCCGTATG  45 46
     CpB0864  939038 ..  939054 -  -6.6  -2.82623   TCGTTCCCAGAAGGA              GCTTCT AAAGA AGAAGC              CGAAGACCTATTTGC  57 336
     CpB0862 NONE
     CpB0861  935960 ..  935972 -  -5.5  -3.03124   TTGGAGGGGCTAAGA                CTACG GAG CGCAG                TTTTAAGAATTTTCC  54 200
     CpB0857 NONE
     CpB0856  931737 ..  931750 -  -3.9  -2.93047   TGTATAAAGCTAAAT               CTTTA CTTA TAAAG                CTTTTATTTCACTAA  46 29
     CpB0855 NONE
        yscR NONE
     CpB0853 NONE
     CpB0852  928574 ..  928612 -  -8.3  -3.53224   TACTTTTTCCCTAAA   GGCAAAATGTTGAAG CCCTCCTTT CCTCAACTTTTTGCC   TTGTTTTCAGGCATG  73 234
        lcrH NONE
     CpB0839 NONE
     CpB0838 NONE
     CpB0837  912229 ..  912247 - -10.3   -4.8048   GCTTTACATGAAAAA             GCTCGGT ATCAA ACCGAGC             TTTTTTTGATCAGAT 100 53
     CpB0835  909186 ..  909199 -  -3.1   -3.1883   AAAAATCCTTAGCAA               CTACA ATAA TGCAG                TTAAACTTAAAGAGT  47 12
         soj NONE
     CpB0833 NONE
     CpB0832 NONE
     CpB0831 NONE
     CpB0830  904041 ..  904051 -    -4  -4.02334   TATCGAGATCAGAAA                 TTCT CTT AGAA                 CAAATAGAGAAGCTG  57 20
         eno  902550 ..  902574 -  -6.5  -3.22618   TTTGGAGATAAGATA          GAAATAGAGAA AAT CCCTCTATTCC          TCAGAATCCTCGTAA  61 19
     CpB0828 NONE
     CpB0822 NONE
        rsbU NONE
     CpB0820 NONE
     CpB0819  887333 ..  887367 -  -3.4  -4.15044   GTCTGCCCTAAGAAA     CTTCCCCTTACGGAGA GCA TCTCGGCCATGGGACG     TGAAATTTCAAAGTT  58 88
        exbB NONE
        exbD NONE
     CpB0811 NONE
        tolB NONE
     CpB0809 NONE
     CpB0808  875887 ..  875898 -    -3  -4.09864   ACTTAGTTTTGAAAA                GATT TGCG AATC                 TAAGATGGTTATTAT  57 37
     CpB0807  875422 ..  875438 -  -5.1  -3.02109   CTATAGACTAGAAAG              GCTGATT GAA AGTCAGC              AAGTCATAAAGATCG  52 1
     CpB0802  870494 ..  870508 -  -4.3  -4.22591   AATAAGCTGAATAAA               CCAAT GATTA ATTGG               AAGCTCCCATGAATG  61 250
     CpB0800 NONE
     CpB0799  865962 ..  865981 -  -3.6   -2.6162   CAACTGCGTAAACAT            CACCG-GAA AGC TTCGCGATG            GCTAGGAATGTATTC  44 507
     CpB0796  862241 ..  862259 -  -6.8  -4.48741   GAAGCTATGAGAAAA             TTCCCTTT ATC AAAAGGAA             AGCTGCGTTTCTGGA  76 206
     CpB0794 NONE
     CpB0793 NONE
     CpB0792 NONE
     CpB0791  856989 ..  857002 -  -5.3  -3.63761   GAATCGAGAGAAATA               GAGAA GTTC TTCTC                ATAGTTAGTTGAGAG  59 314
        recA  855766 ..  855805 - -18.8  -3.57792   TCATGCATCTGTAAA  CAGAATCCCCCCTCCTAA AGTA TTAGAAGGGGGGATTCTT   TGTCTCAAGGTAATT 100 78
        rpsT  848335 ..  848347 -  -2.7  -2.59431   TGTTGCCATAATCTA                CCTAA TTA TTAGA                TTGTTTTAAGGTCAC  41 37
     CpB0781  847429 ..  847452 -  -5.2  -6.11229   ATCAAAATAAAAAAA          CCCTCAAAGA ATAC TCTAAGAGGG           TTTTTTTGCTGCGAA  93 53
        tctD  842958 ..  842980 -  -2.7   -2.7159   ATAAGTCATATAGCA           TACTCAAGC TATTT GCCTCAGTA           TTTTCATACTCTGAA  41 71
     CpB0777 NONE
     CpB0776  841390 ..  841400 -  -6.8  -3.78419   TTAGTAAAGATAGAA                 GCCA AGG TGGC                 TGTAAGTTTAAAATA  66 65
     CpB0773  838920 ..  838934 -  -5.8  -3.25823   CTTTTTCTACATCAA               TTTTTC AAA GAAAAA               TAGGATGAGGGAATT  59 136
     CpB0772  837378 ..  837389 -  -4.4  -3.63367   TTTTTCAAGAAAAAG                CGTA CCTA TACG                 AATCCAGATACTAAC  54 328
        greA NONE
     CpB0768 NONE
     CpB0766  831054 ..  831068 -  -5.8  -3.58037   CAGGAAGTTTTTAAA               TCAATT TGA AATTGA               TGATGATGTAGAGCT  61 121
     CpB0764  823070 ..  823122 - -10.2  -3.92673   AGACAAAAGAAAAAG CTTCGTGATCAGAAATTGA-AATCT TTAG ATATAGTCATTTTCTGATCACGAAG TTTAGGATAGAATTC  93 198
     CpB0763  822082 ..  822092 -  -5.4  -3.19389   GAATGTATTCATCAA                 CATC AAG GATG                 TTGTGGTGAAGAGTG  53 239
     CpB0761  820350 ..  820373 -  -7.5  -6.02546   TGAAATCAAAAAAAA          CGCCATACTG ATATA CAGT-TGGCG          TTTTCTAGAAAAGAT 100 57
        mviN NONE
     CpB0757  815841 ..  815865 -  -7.9  -6.60239   AAAAATAAAAAAAAA          GCTCTCACTAA TAA TTAATGCGAGC          CTGTTTTTAAAGATT 100 56
     CpB0756  813745 ..  813803 -  -6.9  -3.07816   CTTTTATTTATTGAA GATCGTTCTAGTGTGTTGGTAAGGCCTC AACA AAGGCCTTACCAAAGCAC-ATAATAATC TCTCCAAACGAACAC  63 51
     CpB0754  808137 ..  808151 -  -4.4  -3.03007   AACATCTCCGCAAGA               TTAAAA TTT TTTTAA               GATTTAGAAATCCAA  50 58
     CpB0753 NONE
     CpB0752  806669 ..  806698 - -15.1  -2.72661   GATGATTTGCAACTA       GGTTCCTGCCTCC ATAA AAAGGCAGGAACC        CTATCTGGAGGGGAA 100 337
     CpB0742 NONE
     CpB0741 NONE
     CpB0740 NONE
     CpB0739  794089 ..  794099 -  -5.4   -2.5262   AATAATTAATAAACC                 CCAA TAC TTGG                 TTATTTATTGTAGTC  51 26
     CpB0738 NONE
     CpB0737 NONE
     CpB0736 NONE
     CpB0735 NONE
        yopN NONE
     CpB0733 NONE
     CpB0732 NONE
        fliN NONE
     CpB0730  786998 ..  787009 -  -2.2  -2.74999   CAATGTTCAATATCA                CAGT TTTC ACCG                 GATTCTTTTTAAGCT  40 20
     CpB0729  784130 ..  784175 -  -6.4   -5.4833   GTAGGGAACAAAAAA GCCAAGAAAACATAAAGT TATACGGCCG ACTCTACATCTTCTTGGC TTTCCCCCTGAATGC  87 98
     CpB0721  773601 ..  773618 -  -2.7  -2.66316   TCTCCCAGCACATGA             TTCGTTG ATCT CAACTAA              ATGAGGAGCGAAAAC  41 56
     CpB0720  772338 ..  772369 -  -9.5  -4.29119   CAGTATAACAAAGAA      GGCTTGAAAGACG AACCTA CCCCTTTCAAGCC       CAGAAGAAAAGAGAA  93 215
     CpB0719 NONE
     CpB0718 NONE
     CpB0717  768747 ..  768760 -  -5.3  -3.53091   ATCCCCCCCCCTAAA               TCCTA AACC TAGGA                GGTTTGATTTAGCTG  59 20
     CpB0716  767483 ..  767512 -  -6.5  -5.42259   CCACGTCCAAAAAAA       TAGAAGATCCCATC GCA GACGGG-TCATCTA       CGAATCTTATCTAAA  87 19
     CpB0713  765430 ..  765451 -  -5.2   -3.1355   TGGACGTACAGGGAA           TGCTTACA GATCAA CGTAAGCA            TATCCAAATGCTGCA  54 69
       spoOJ  764384 ..  764407 -   -14   -5.2894   AAATACAAAACAAAA          GCCATTCCAT ATCC ATGGAATGGC           TACTTTAAGACCTAA 100 118
     CpB0708 NONE
     CpB0707  760303 ..  760313 -  -3.2   -4.2528   TTTTAATGGAACAAA                 GCTC TTA AAGC                 AAAGAAAAAGAGTAT  57 2
     CpB0706  758771 ..  758794 -  -4.7  -5.47159   TTCTAAGAGAAAAAA          GACGTTTTT ATAATA AAAAACATC           TAAAGTTCAGGGAGT  83 275
     CpB0705  757802 ..  757816 -  -4.4  -3.56862   ATAAACTTTTTTAAA               TTAATT AAT AATTAA               CTATTACAAAAACCA  55 210
     CpB0704 NONE
     CpB0703  755344 ..  755363 -  -5.8  -2.93817   AATCGTTAACAATGA            GAACTTTT ATTA AAAAGTCC             TGAATACTAGTCTTT  56 32
     CpB0702  754036 ..  754047 -    -3  -4.07687   ATTTTGCTTGGAAAA                TCTT ACAG AAGA                 CAAAATAAAGAGAGC  55 65
     CpB0701  752773 ..  752790 -  -6.3  -2.99584   CTTACAAGAAAAGAT             TGCCACT TTAA AGTAGCA              GTTTAAAACTCTGCA  59 131
     CpB0697  750030 ..  750061 -  -2.3  -4.91712   GTGAAGCCATAAAAA      GTGCTCGCCGTATA CTATC TATACGCCTAGC-C      GAGACGATTGCTCAA  68 488
     CpB0693  747113 ..  747129 -  -3.7  -5.03715   ATCAGGTGCAAAAAA              TGTCATT TAC AATGTCA              ACCTCTGGCAAAGAA  73 392
     CpB0690  741768 ..  741781 -  -3.9  -4.13304   AAACTATTCTTAAAA               TTCTT TATT AAGAA                GCATGTTTACAGACG  59 120
        hisS NONE
     CpB0688 NONE
     CpB0687 NONE
     CpB0686  737151 ..  737162 -    -3  -3.19425   AACCAATCTTATCAA                TAAG CACG CTTA                 AAAAGACGCTGCAAT  47 42
     CpB0684  735700 ..  735713 -  -3.8  -4.05529   ATAATCACCAAATAA               GAGC AATACA GCTC                CTGGAACAAGGACTT  57 86
     CpB0683  735282 ..  735297 -  -3.2  -4.66537   CTTGCGAACAGAAAA              GGGTTC CAGG GAACCT               ATACTATTATTACAT  65 98
     CpB0681  734355 ..  734371 -  -8.1  -3.75332   ATCGGTCAACTGAAA              GAAAATC TAT GATTTTC              TTTCATAAGTTACTG  75 74
     CpB0680 NONE
     CpB0679 NONE
        lpxC NONE
        fabZ NONE
     CpB0676 NONE
     CpB0675  728990 ..  729000 -  -2.6  -3.20109   CATAAAACGACTTAA                 TTTA GTT TAAA                 TGCCCTAAATAAAAA  45 54
     CpB0674  727868 ..  727897 - -14.5  -4.43283   TTATAGAAATAGAAA       GTCGCTTCCAAAA AATT TTTTAGAAGCGAC        TTCTTTAAAATAAAG 100 52
     CpB0673 NONE
     CpB0672  726242 ..  726256 -  -2.8  -3.49858   TTAATTACATCATAA               GGATCT TTC ATATCC               TAAAATTCCTTCTTA  47 38
     CpB0671 NONE
     CpB0670 NONE
        rpsS NONE
        rplV NONE
        rpsC  723735 ..  723751 -  -3.6  -2.76453   TTACAACTTTAAGCA              GCTGCA GAGGG TGCTGC              CGGATTGTTAGGAGT  45 2
     CpB0666 NONE
        rpmC NONE
     CpB0664 NONE
     CpB0663  722426 ..  722440 -  -2.8  -2.90496   CTTCTCCTTAAATTA               CCTCAG GAG CTAAAG               AACTAATTTTTATAA  42 3
     CpB0662 NONE
     CpB0661 NONE
     CpB0660 NONE
     CpB0659 NONE
     CpB0658 NONE
        rpsE NONE
     CpB0656 NONE
        secY  717776 ..  717786 -    -4  -2.93623   TCCCTTAAAATAGTA                 TAAG CAT CTTA                 GGTCAAAAATTGTTA  46 45
     CpB0654 NONE
     CpB0653 NONE
     CpB0652 NONE
     CpB0651  715373 ..  715390 -  -4.2   -2.6704   TAAATTGGAAATTGA             TTAGCT TTAGCT AGCTAA              AAACTCTATAATACA  47 14
     CpB0650 NONE
     CpB0649  713435 ..  713470 -  -8.5  -4.05875   TTCAAAAAAGGGAAA    GGTATGCCTTAAGTT AAAGTG AACTTAAACCATACC     TTTAAAAATAGCTAT  82 37
     CpB0648  712030 ..  712047 -  -4.1    -3.551   TCCTAACCTAGATAA             TCACTTC TCAA GTAGTGA              ATTCTCGGTTTCTAG  55 90
        ruvC NONE
        ruvA  710790 ..  710802 -  -3.5  -3.54129   CATATCTCCTTTAAA                TAAAA TCG TTTTA                TTTTAGGAGGAGTAT  50 61
         ndk  710278 ..  710301 -  -8.2  -3.30338   AGAATTTCTTGATAA          TGAGCTAGAA GAAA TTCTTGCTCA           ACCTCATCGTAAAGC  69 56
     CpB0642  707234 ..  707247 -  -5.3  -3.56092   TGAGGATCGGGCAAA               TCATC GTCC GATGA                TGAGTGATCTTCGGG  57 369
     CpB0640  705684 ..  705700 -  -6.5  -3.36515   GGTTATTCGGAAAGA              GAGGGAT TCG AACCCTC              GGTACCCTTTAGGGG  62 148
     CpB0639 NONE
     CpB0638  703046 ..  703065 -  -4.4  -3.46709   AGAAAAGCTTAAAGA            TGAAAATT ATAA AATTCTCA             TGCTCACCGAGAATA  53 62
     CpB0637 NONE
     CpB0636 NONE
        coaE NONE
         rho  697234 ..  697245 -    -3  -4.05446   CCGTGTAATTATAAA                TCTA TATA TAGA                 GAGATACCTTTAATT  56 128
     CpB0632  696325 ..  696355 -  -7.8  -2.80244   CTTTTTAATAAATAG       GTTCTAGAAATTAA GAT TCAATTTCTAGAAT       TTCGGAAATTTTGTT  64 5
     CpB0631 NONE
     CpB0630 NONE
     CpB0629  693422 ..  693435 -  -2.4  -4.24948   TTATCACATTGAAAA               TCAG TACTTT CTGA                TATTAAGAAGGACTA  54 59
     CpB0628  692323 ..  692341 -  -3.2  -3.58343   CTGATCACTTGGAAA             CTTTATAT GAA ATAGAAAG             GGACTACCTGCCTCT  51 199
     CpB0626  690252 ..  690269 -  -4.2  -3.39749   CTAATAAGCCTAGAA             TTGCTA TAGCAC TAGCAA              TTTCGTAACGAGAAC  53 179
     CpB0625  689646 ..  689678 -  -6.4  -4.58395   CTCATGGGGGAAAAA     GACAAA-TAGAGGGC TTTC ACCCTCTTGTTTGTC      TTTTAAAAACTAAAA  76 130
     CpB0624 NONE
     CpB0623 NONE
        dppB NONE
     CpB0621  683566 ..  683576 -  -6.8  -3.71649   TCTCGAAATCCTAAA                 CTGC GTT GCAG                 AGATTCCCTTTGGAG  65 247
     CpB0616  678716 ..  678726 -  -6.8  -3.02263   ACATGGTCCCTAAGA                 CTGC TTT GCAG                 GAAGTTTTAGAACCT  59 9
     CpB0614  676831 ..  676841 -  -3.2  -4.63044   ATTGAGAGAAATAAA                 CTCC CTA AGAG                 AAGGTAATTGTACCG  62 19
     CpB0609  670907 ..  670929 -  -6.2  -3.34013   CATCTCGGTAACGAA           CCCCGGAACG ATT CCTTCCGAGA           TCATGGACAAGCTCT  59 280
     CpB0604  667858 ..  667872 -  -5.7  -4.05747   GATATTGTAGATAAA               GGAGA TTCTC TCTCC               ATAATATGCAGAGGA  66 217
     CpB0600  664614 ..  664628 -  -7.2  -4.36914   TTTCTTCTCACAAAA               GAGAAA TTC TTTCTC               TAAGTCTTCACAAAT  78 459
        prfB NONE
        bltD NONE
     CpB0596 NONE
     CpB0595  661565 ..  661597 -  -5.5  -3.37959   GAACGGGAACAGGAA      GTGTCTCCACACAAA GTA CTGGCGTAGGGACAC      CAACTACGACGACTC  55 438
     CpB0592  657559 ..  657569 -  -6.8  -3.96705   TGGAGAAAACGTAAA                 GCTC CGA GAGC                 TTCTAGATACTGCTA  69 524
     CpB0587  651732 ..  651742 -  -5.4  -6.09133   CAGTTGAAAAAAAAA                 TCGT CAA ACGA                 AGAGGAGCCCTCCAC  93 135
     CpB0586  647382 ..  647411 -  -2.9  -3.87869   TGAATTTGTCATAAA       TTTAATACCACAG GGGC CTTTGGGACTAAA        GTCCCAAAGGAGATT  51 78
        recJ  645553 ..  645565 -  -4.9  -3.48036   TATTATGATAATGAA                GTAAA TCT TTTAC                TTGCAATGAACAAAG  55 72
     CpB0584  643965 ..  643987 -  -3.4  -4.35085   ATTCTTAAAAAAACA          CG-CCCTGA ATATCG CCAGGGACG           TTTTTCTAATCATAA  60 275
     CpB0583  643035 ..  643070 - -15.1  -5.29885   AATCCAAAAATAAAA    GAAACTCCTTAATTT AATAAA AAATTAAGGAGTTTC     TCAAAAAAATCACGA 100 145
        gltX  641359 ..  641378 -  -6.4  -3.13403   GTGTGGTTATGAATA            GAAACCGC GGTG GCTGTTTC             GCTTAGCTAGCAGCC  59 64
     CpB0580  640282 ..  640314 -  -8.5  -3.36289   TATTATCTGAATTAA      GGTAGTCAGGAATTA ATT CATCTCCTAACTACC      TGATCAATTTAAGTA  75 61
     CpB0579  638459 ..  638502 - -17.7  -3.53811   GGTACTTCTTTGAAA GCTATCCTAAAGCAGAGCG GAATAT CGCTCTGCTTTAGGATAAT TCCTTAGAATTTAAT 100 36
     CpB0578  637608 ..  637628 -  -8.3  -2.91695   CGTACGTGGAAAGTA            GCATCCCAA GTT CTAGGATGC            TTGTGAGATGAACGT  67 41
     CpB0574  634106 ..  634119 -  -5.3  -2.53995   ACTTATTCTAACCTA               TCTCT TTGG AGAGA                AGAATTTCGTATTAG  49 37
     CpB0573 NONE
     CpB0572  632969 ..  632986 -  -2.7  -3.29324   TGCACTTAAATCGAA             TTCTTGA TTGC TCATGAA              CTTGTTATTTTCTCC  45 56
     CpB0571 NONE
     CpB0570  630567 ..  630579 -  -3.4  -3.58905   ATCTTTTATAGACAA                GCTT GAATT AAGC                CGCTTTGATTTTAAT  50 20
     CpB0569  629195 ..  629207 -  -3.5  -3.39895   TTCCTCAGTAACTAA                TAAAA TTA TTTTA                GGAAAGGTTGCTGAT  49 328
     CpB0567 NONE
     CpB0566  627885 ..  627916 -  -4.4  -5.95539   CTTCAAACAAAAAAA      GCTCAATTTGATGC CTGA GCAAAAAACCGAGC       TTTTTTAATGTTTCT  91 61
     CpB0564  626627 ..  626638 -  -4.4  -3.25823   TTGTTCTGACAGCAA                TCAC GATT GTGA                 TGTTGATTTATGTGA  51 231
     CpB0553 NONE
     CpB0552 NONE
        spoU  609722 ..  609734 -    -2  -5.27477   AGCTTAATTAAAAAA                TTGT GTTAA ACAA                AAAACTAATATAATT  70 70
        ycaH NONE
     CpB0549 NONE
     CpB0548 NONE
        kpsF  604783 ..  604801 -  -7.5  -3.07755   AGACAGGCTGAAAAT             TCCTACT TTAGG AGTAGGA             GCCATTAAGGTGACT  66 253
     CpB0542 NONE
         clp NONE
        dapF  598180 ..  598191 -    -3  -3.92542   TCTATCCCTAAACAA                GATT TTAA AATC                 CTTGCATGACAAAAT  55 57
     CpB0539  597131 ..  597146 -  -2.6  -4.85782   GCGTCTAAAAATAAA              CTACTT CACA AAATAG               AAGATTAAGAAGATT  66 30
     CpB0538 NONE
     CpB0537  594509 ..  594525 -  -6.5  -5.06472   AGAGAAACAATAAAA              CATGGAG GAT CTCCAAG              CTTGGTCGCAAGGAG  84 74
     CpB0524  583262 ..  583276 -  -5.6  -4.29176   AGAGCGAATCGAAAA               CGTGCG CAA CGCACT               CAAAGATGACGCTCC  70 324
     CpB0519 NONE
     CpB0518 NONE
     CpB0517  574721 ..  574735 -  -4.9  -4.24948   GCAGTACATTCAAAA               CCCGG ATACG CCAGG               CTATCGACAAGCGCC  66 428
     CpB0514 NONE
     CpB0513  571877 ..  571897 -  -9.1  -3.16872   AGCAAGAGTGAAAAG            CTGTCTTCA TCG TAAAGACAG            TGTATAGAGAAGAAA  77 301
     CpB0511  570412 ..  570432 -  -4.7   -3.6581   ATTAGTCTCAAAACA            GGGAAAAAA GCT CTTGTTCCC            GTCTTCCTAATCGGA  57 247
     CpB0509 NONE
     CpB0508  567039 ..  567051 -  -9.1  -3.48153   ATCAACAATTGATAA                CGGAG GGA CTCCG                AGCCGAACAAGGATC  79 59
     CpB0507  565043 ..  565059 -  -2.3  -5.65496   CAGGAAAAATAAAAA              TAATGAA AAA TTCATAA              AATAAAGAACTCCAC  78 396
     CpB0506  563566 ..  563605 -    -5  -5.55001   TAATAAAAAATAAAA  CGAACCCCTCTTCTTCTT GGAA AAGAAGGAGAGGTATCAG   ATTCTAAACACAACT  83 143
     CpB0502  558143 ..  558170 -  -3.4  -4.43037   GCAATAAAAATTAAA        CAGCTCAAAGCCC CTA GGACTA-AAGCTG        CGTAATACATTCGCG  60 134
     CpB0499  555963 ..  555984 -  -4.3   -3.2624   GAAATAACTGACGAA           CACGCTTAG TTAT CTCTGCGTG            ATCCATTAGGTAACT  51 9
     CpB0498 NONE
     CpB0497 NONE
     CpB0496 NONE
     CpB0495 NONE
     CpB0494  548903 ..  548942 -  -3.2  -4.85653   TAGACATAAAAGAAA  TACTAATAATTATTTTTA ATTA TAAAATAAATTATTAATA   TCAACTACACCACAA  68 86
     CpB0493  547116 ..  547136 -  -2.5  -3.12999   GGATCTTACATTCAA            GGACCTG GCCTAAG CAGCTCC            ATCTATATCTACATC  43 14
     CpB0492  546937 ..  546961 -  -4.5    -4.208   CCTTAAAATGATAAA          TTATTTAATAA AAA CTATTAAACAA          ATGTTAAAATAAAAA  62 18
     CpB0491  545504 ..  545531 -   -13  -3.25762   AAAATAATCAACATA        TTGAAGAGTTTT AATT AAAACTCTTCAA         GTTTCCCTTGCGCAT  91 62
     CpB0490  542945 ..  542967 -  -7.1  -4.00532   CCTGTAAAGACCAAA           TAGAGAGTA GTGAA CACTCTCTA           CCATCATGAATCTTA  73 137
     CpB0483  530709 ..  530723 -  -7.2  -4.00684   AGAGAAAAGTAATAA               CTCATT AAA AATGAG               TCTTTTAAAAAATAC  73 68
     CpB0482  530320 ..  530348 -  -5.3   -2.5814   TATACGAAATAAATT        TAGAGCTGTCCCC TCA GAGAACAACTGTA        GGAACTTGAGACTTT  51 46
     CpB0481 NONE
     CpB0480  528567 ..  528577 -    -4  -3.58564   ATAGGATCAAACCAA                 CATT GAA AATG                 AAAGCGTACGCAGGC  52 137
     CpB0479  526469 ..  526483 -  -8.6  -4.72007   GTTCATCAAAACAAA               CACCTT AGA AAGGTG               TGTCTAATTAGTTCC  93 77
     CpB0478 NONE
     CpB0477 NONE
     CpB0476  523846 ..  523858 -  -4.9  -3.95858   ACAACATAGAAAATA                TCAAT TAA ATTGA                ATAAACAGCTTTTAA  62 284
     CpB0475  521423 ..  521449 -  -4.4  -5.16472   AAAAACTTGAAAAAA         GCAATCTCTAAG ATA CTTAGCGACTCC         TATAGCCACAAGAAA  76 310
     CpB0474  519137 ..  519151 -  -3.5  -5.11836   ACACTGAAAATAAAA               CGCTC TTGTT GAGCA               CGTTTTCCTAACAAA  71 351
     CpB0473  516897 ..  516909 -  -6.3  -3.66844   TGCATACGTTAACAA                GGATT ATG AATCC                TTGAAAGACTCGCTC  64 71
     CpB0472  516620 ..  516638 - -11.8   -4.1721   ATCCACATTTTAAAA             CTCTAAGC TCT GCTTAGAG             TTTTCTGTAGCCCCG 100 57
     CpB0467  502687 ..  502716 - -16.5  -4.44667   GTTTGTAACAAGAAA       GGCAGAGTACGTG ACCT CACGAACTCTGCC        CTCTTGCCTTTTTAA 100 137
     CpB0466 NONE
     CpB0465  501034 ..  501072 - -12.5   -4.3767   CTAGATCACAAGAAA  GAATGGGCAGAGTACGTG ATCT CACGAACTCTGCCCGT-C   TTAGAATCCAAAGAC 100 149
     CpB0461  491748 ..  491769 -  -8.7   -2.8742   TTCAAACACGAATCA           GCAAAGCCC CCCA GTGCTTTGC            TTCTTACTTTAGGTT  67 283
     CpB0453  481753 ..  481769 -  -8.7  -3.61398   TCCTGCCGTCAAGAA              GCTCGCA AGC TACGAGC              AACCTTGGTTGAAAA  75 88
     CpB0452 NONE
     CpB0451  476910 ..  476952 -  -3.4  -5.74122   TAGCAGAGAAAAAAA CCAGGCAGGATCCCTGCAG AGCCTG CAGAAGAGATCCTGT-TGG TAGATTCGCACCCAG  82 46
     CpB0450 NONE
     CpB0449  474419 ..  474429 -  -2.6  -3.15212   AATGAGTATATCTAA                 TAAA AAA TTTA                 CTCTTCATCCATCAA  45 23
     CpB0448 NONE
     CpB0447  473574 ..  473587 -  -3.1  -2.91873   AGTATTTCTAAAGCA               CGAACG CAG CGT-CG               CTCTCTCTAGGAACT  44 87
     CpB0441  468622 ..  468632 -  -5.4  -3.69354   TTTGACAACCCTAAA                 GCTT CGG AAGC                 TCGCCCTTTGAATCA  59 427
        mraW NONE
     CpB0436 NONE
     CpB0435  461945 ..  461957 -  -6.2  -4.82901   CTTTTTTCATAAAAA                GCCC TCTAG GGGC                ATGCTCTCACTCTGA  77 442
        murE NONE
     CpB0433  459526 ..  459542 -  -8.1  -3.02013   ATGCGAATAACTATA              TTTCTAG AAC CTAGAAA              AATCATTCCCACATC  68 224
     CpB0432  458989 ..  459026 - -12.2   -5.3798   TAATAATAACAAAAA   TTAGAGTCAAGCCCGGT AAAAA ACCGGTCT-GACTCTAA   CAACTGAGACAAAGA 100 53
     CpB0431  457726 ..  457737 -    -3  -2.66118   CCCAAAATTAATTCA                TCTT CGTA AAGA                 ATCTTCCTTTCTCAG  43 6
     CpB0430 NONE
        hetA  454546 ..  454560 -  -8.6  -3.15999   CTTCTAGATATGGAA               GGCTAT GCT ATAGCC               TCACAAGCAGCAGAA  67 189
     CpB0423  451416 ..  451438 -  -4.1  -2.82595   GTGAATTACCCAAAT           CATCTAGGG GAGCT CTCTAGACG           GTACTTGCAGGAATA  48 2
     CpB0422 NONE
     CpB0420  450187 ..  450202 -  -3.3  -3.96216   GTTTTATTGAAAGAA              TGGTA GACTAT TACCA               AGAGTGGGCGCCTAT  56 178
     CpB0419  449235 ..  449256 -    -3  -3.72642   AAGTAATCAGTGAAA           CCCAAACT ACGATA AGTTCGGA            TCGTAAATTCTTTTG  52 50
     CpB0418 NONE
     CpB0417  446881 ..  446896 -  -4.6  -4.05747   CATAGGTTAGACAAA              GGCACC TCTG GGTGTC               TTCTCATGGGAAAGT  61 497
     CpB0415 NONE
     CpB0414  444830 ..  444846 -  -6.7  -3.23447   GTAAGTTGGAGAACA              TTCTTTT AGC AAAAGAA              AACTCTCCTTAGGGC  61 171
     CpB0411  442917 ..  442951 -  -5.8  -2.72558   ATAAGGGTTCAACTA     CGCACCATGAGTTT TAATCAC AAACTCATGGTGTT     CCTTAGAAGTTCACT  55 28
     CpB0410  442632 ..  442642 -  -5.4  -3.34894   AAGTGCTCCTAAAGA                 GATC CTG GATC                 ACAAATAGAGTCCGC  57 62
     CpB0409  441863 ..  441876 -  -5.3  -2.76468   GATCATGGAATACTA               TCCTT AGCA AAGGA                ACTATTGTATTCGGA  51 27
        nifS  440499 ..  440517 -  -2.4  -4.62904   AAAGATCTGCAAAAA             GAACTCGA TAT TCAATTTC             CGCAATATCCTGTAG  63 246
     CpB0403  436755 ..  436773 -  -3.8  -2.99813   ACGAGATACTATATA             GAAGTACA CTA TGGACCTC             TTCTTTCTATCAAGG  47 259
        ruvB NONE
     CpB0400  434748 ..  434774 -    -8  -4.07568   GTTTGTCCCTCAAAA         TGTAGCAACGCC GAC AGTGTCGCTACA         GCCCCATACCACGCT  74 67
     CpB0399  432073 ..  432091 -  -3.2  -3.18366   TCTTTAATTAATACA             TCTTAAGA ACT TCTCAAAA             CAGATTCAGGACAAA  47 130
     CpB0398 NONE
     CpB0397  429955 ..  429989 - -11.1  -6.09888   CTTTAATAAAAAAAA     TGACTTTTATTTTAA AAAAA CTAAAATAAAAGTCA     TTACTAAAACATAAA 100 55
     CpB0396  429297 ..  429327 -  -6.9  -5.61881   CCTTAAAAAGAAAAA      CGGGAA-GGAAACC CAAT GTTTCCCTTTCCCG       TTAACATGAGCAATA  93 57
     CpB0395 NONE
     CpB0394  427348 ..  427360 -  -2.7  -4.37552   AAGATTATAAAATAA                GTATT GAT AACAC                GCAATAGAGGATTAC  58 198
     CpB0393  425537 ..  425549 -  -4.7  -2.78672   TCCAAAGATACATTA                GCGAC GAC GACGC                CTAGAATGGCGTAAT  51 10
     CpB0390  420941 ..  420951 -  -2.6  -3.35679   CTTCTGTAGTCATAA                 TTTA CCT TAAA                 GAAAAGAGGGTTTCC  47 16
     CpB0389  419810 ..  419824 -   -10  -4.33739   TAAAAAATCTGAAAA               GGCTCT AAA AGAGCC               TTTATGAGAATCAGA 100 45
     CpB0378  409714 ..  409725 -  -5.8   -3.9009   AATTCACTCTAGAAA                CTGG ACAT CCAG                 CTGCCATTGCAGTCC  63 509
     CpB0373  405360 ..  405378 -    -4  -3.29947   TATTTATTAGATTAA             TTCAAAAA AAA TTTTTAAA             CAATATTTACACCAA  49 87
     CpB0372  404546 ..  404565 -  -3.6  -3.42366   CTTAAAACCTGAGAA            CTGTATTT ATCG AAATGCAG             AGAGTGCTGCGCGAA  51 12
     CpB0371 NONE
     CpB0370 NONE
     CpB0369  401074 ..  401096 -  -2.8  -4.10429   AAGTATCTGCGAAAA          GCTTGTGGA CGTGAT TCCACAA-C           AACTCTTCAAGATTC  57 348
     CpB0366 NONE
     CpB0365 NONE
     CpB0364  397578 ..  397590 -  -3.3  -2.62098   AGGATTTCAAAAATT                TCTGC CAA GCTGA                CCTAGGATTTTTTTC  43 41
     CpB0363  395962 ..  395987 -  -9.8  -2.81072   TCCACTCAAGAGAAG         CGTCTTCTCC CAACCT GAAGAAGACG          AGTCCTCCCTGCTGA  76 126
     CpB0356 NONE
     CpB0355 NONE
     CpB0354 NONE
     CpB0353  386122 ..  386138 -  -3.7  -3.05536   AAATCACTGCTAATA              TTGAGAA CTT TTCTCAC              TTATTTTTTCAAAAT  47 3
     CpB0352 NONE
     CpB0350  382872 ..  382884 -  -2.7  -4.60302   AGACAAACAAAAGAA                CTCAA GAC TTAAG                CCTTACCCTAACCAA  64 111
        smpB NONE
        ltuB  375973 ..  375993 - -15.5  -6.60239   AAAAACAAAAAAAAA            CGCAAGGTG AAA CACCTTGCG            TAAAAAAACTTATGG 100 243
     CpB0341  374117 ..  374128 -    -3  -3.76815   ACTTAAAACCCTAAA                TATC CGTA GATA                 ATTTTTTTCCCTTCT  52 9
     CpB0340  373533 ..  373547 -    -5  -3.83652   AATTATAGAAAAAAG               TCTTCC AGT AGAAGA               GCAAGAAGCAGCGTG  59 91
     CpB0330  362078 ..  362093 -  -4.8   -4.3898   ATTATCCCGAGAAAA              TTTCTT AGAG AAGAAA               AAAAGTTTCAATCAA  66 110
     CpB0322  352441 ..  352471 -  -3.2  -3.70149   CCGATATTATTGAAA       TTAGCCGCATTCGC GAG GCAATTGCAACTCA       CGGCAATCGACTACT  51 318
     CpB0320  350903 ..  350916 -  -6.7  -2.69246   CATAAACCCACATTA               TCTCC CAAA GGAGA                ATCTCTCAATACAGG  57 95
     CpB0319  348393 ..  348404 -    -3  -2.91593   CATGCTCGCATAAAC                TATG AGCT CATA                 TAAATCGCTTGTTTC  44 81
        dnaA  346987 ..  347009 -  -6.4  -4.93365   GTCCAGAAGCAAAAA           TTAGAGGA TCGTTAC TCCTCTAA           ATAATCATCTCTTCG  83 22
     CpB0316  343866 ..  343903 - -15.8  -5.06816   ATCTTTGAACAAAAA   GGACTCTTTCTATAGC TCCTTG GCTATGGAAAGAGTCC    CTGATTCCATCCTGT 100 48
     CpB0312  338865 ..  338880 -  -3.2  -3.10071   AAATCGGAGCCAACA              CTACGA TAGA TCGTGG               TCGATTCAAGAACAC  46 477
        yjaX NONE
        fabD NONE
        fabG  331392 ..  331406 -  -2.8  -2.75183   ACGGTTACTTAATTA               GTTCTC GAA GAGAAA               TTTTCAAATCCCTTT  41 52
        acpP  330704 ..  330719 -    -4  -5.27938   ATCTCTAAAGAAAAA              CTAGAG TCTC CTCTAA               ATTTAAAACCTTTAG  81 344
     CpB0298  325709 ..  325719 -    -4  -3.05935   AGATCTCCGACTCAA                 CAAA GCC TTTG                 ATTATATAATCAAAT  47 231
     CpB0296  321710 ..  321762 -  -3.8  -5.14163   ACCCACTAATAAAAA CTAGTTTTTGAAAAGAATTCTAAAA ACCT TCTTTTAAT-CTTTTCAAAAACAAG AACATCTATTTCTTA  73 245
     CpB0295  319477 ..  319487 -  -5.4  -3.21912   CCTGGAATCCATCAA                 GTTC CCA GAAC                 TAAAAGCTGTATCTA  55 38
        mgtE NONE
     CpB0293 NONE
     CpB0292  315936 ..  315950 -  -4.3  -3.55444   GGGTGATTTTCGAAA               GCTAA TAATC TTAGC               AACAGCATTTTTTAT  55 37
     CpB0291  314698 ..  314710 -  -5.5  -3.76402   ATCTTACGTATCAAA                GAACC AAG GGCTC                AACGCCTCTATTCTG  61 258
     CpB0288 NONE
     CpB0287 NONE
     CpB0286 NONE
     CpB0285  308757 ..  308769 -  -3.3  -4.91109   TTCTTATGATAAAAA                TCCCT TTT AGGGG                CTGTAAAGATGTTAA  68 71
     CpB0283 NONE
     CpB0282 NONE
     CpB0281 NONE
         tdk  302599 ..  302613 -  -2.8  -3.96148   CTTCCTGATGATAAA               CTTTCC TAA GTAAAG               CTTCCCAGCCTTGAT  53 50
        dnaX  301462 ..  301478 -  -6.5  -3.07816   GGTGGATTTAGTCAA              GGAGCCA TCC TGGCTAC              CCACCTTGTCTTAAC  57 298
     CpB0277 NONE
     CpB0276  298739 ..  298761 -  -5.5  -4.95155   CTTATAGGATAAAAA           CAGTGCGAA TGAGT TCCGCCCTG           TTTAATACTGTGTTA  77 151
     CpB0272 NONE
     CpB0271  294520 ..  294530 -  -6.8  -3.35996   TATCGCCATTGAGAA                 CCTC CAT GAGG                 TAATCAATGGTAGAC  62 61
     CpB0267  290834 ..  290845 -    -3   -3.6053   TGCTGGAGAAAGGAA                TTGA ACCC TCAA                 CCGTTCGATTACAAA  50 139
     CpB0266  290420 ..  290436 -  -3.8   -3.4799   ATAAAATAGTTATAA              GTTTTT CTTTT AAAAAC              AAAATAGATCTATTT  51 136
     CpB0265  289580 ..  289590 -  -5.4  -3.74841   ATAAAGAAGTGTAAA                 GGAA TAG TTCC                 CTATTACCGCGCTGT  61 287
     CpB0264 NONE
     CpB0263  287761 ..  287805 - -24.7  -4.04576   AGTGATATAAGGAAA TCGAACTCCAAGCATCGTTAG TTT CTAACAATACTTGGAGTTCGA TGATTATTCAACGTA 100 29
     CpB0262 NONE
     CpB0261 NONE
     CpB0260 NONE
     CpB0259  284946 ..  284976 - -14.2  -3.47063   AAAAAAATCTCAGAA       CCAAGCTTTGCTAA AAA CTAGCAAAGCTTAG       GGTCCTGTGGTTAGT 100 36
     CpB0257 NONE
     CpB0256 NONE
     CpB0255  280991 ..  281012 -  -4.5  -4.52589   GCTGCTGATATAAAA           GCATTCAGAC ACC GTCTAAA-GC           TAGATCTCAAAAATA  67 74
     CpB0254 NONE
     CpB0253  279900 ..  279931 -  -8.9  -4.84359   GGATCCCTAGAAAAA      GAAAAGCCTTTCT GTAATA AGAAAGGCTTTTT       CCAAAAACGATTCGA  95 56
     CpB0249  277503 ..  277533 - -12.8   -5.1244   CCATGAATATAAAAA       TAGAGGTCTTTCTA GCT TAGAAAAACCCCTA       TCTATAGTTATTACC 100 36
     CpB0248  276768 ..  276789 -  -3.2  -2.90956   AAATCATGGCAGACA           TAAATTTT ACCAGA AAAATTTA            TCACGCCTCTTTGTT  44 134
     CpB0247  275482 ..  275496 -  -4.4  -2.70603   AAAAACTTAAAAATT               TAAATT TAT AATTTA               GATAAAAATTAAAAA  47 143
     CpB0246  273967 ..  273981 -  -7.2  -5.24796   GGTAGAGAAGAAAAA               CTCTAT CCT ATAGAG               CGTGTAGGTAGGGAC  90 153
     CpB0240  267907 ..  267927 - -11.9  -6.04953   ATATAAATAAAAAAA            CCATTGCCA ACC CGGCAATGG            TTCTTAAAACACAAA 100 57
     CpB0239 NONE
     CpB0238  266636 ..  266651 -    -4  -4.40894   GAAAGTATAGGAAAA              TCTCAC CTTA ATGAGA               AGAACAGAGTTCTTT  62 17
     CpB0237 NONE
     CpB0236  264537 ..  264557 -  -6.2  -4.08706   TTTTTAGGAGATAAA           CGA-GCTCT TACT AGAGCCTCG            TTCTTTGGATCAGAA  69 455
     CpB0234 NONE
     CpB0233  261999 ..  262017 - -10.3  -3.43109   CATACTATGCAAACA             CCCTGGA GTTCA TCCAGGG             AACTCAAAGTCTATG  80 428
     CpB0226  259354 ..  259367 -  -3.1  -3.92522   TTGGAATTCTAGAAA               CCCTA GGTC TAGGA                ATCATTGTTCTCCTT  56 304
     CpB0222  255657 ..  255669 -  -6.3  -2.75064   CCCCTCACCTAACGA                CTCTT CTC AAGAG                CATTTCTTAGCTCTT  55 349
     CpB0220  254520 ..  254552 -  -3.7  -3.71627   CCAGTAATACAAACA      TTTTAATAAAAATTT ATA ATATTTGTATTAAAA      CCAAATAAATCAATG  55 58
     CpB0219  253065 ..  253076 -  -2.2  -3.53841   TAAATAAAGCGACAA                CCAC CACA GTAG                 AAACGTGCGAAGCAA  47 119
     CpB0218  251799 ..  251813 -  -4.3  -3.19175   TGCTAAGAGAGGCAA               CTATG GTCAT CATAG               TTTAGAAACGCTCTC  51 69
     CpB0217 NONE
     CpB0216  250276 ..  250286 -  -2.6  -5.03145   GAATGGCTTAAAAAA                 TAAA ATA TTTA                 TTTGTTTATGCCTCT  69 31
     CpB0215 NONE
     CpB0214  248369 ..  248379 -    -4  -4.68593   GTTACTATTTAAAAA                 TAAG CAA CTTA                 GAATCAACTATAGAG  67 490
     CpB0196 NONE
     CpB0195 NONE
     CpB0194  228687 ..  228720 - -11.1  -2.77043   GTCAGGATTCTAAAG     TATCACTACAGCTGC TCTA GCAGCTGTAGTCCTA      TTGAGCAGAGTGGAT  81 23
     CpB0188 NONE
     CpB0187 NONE
     CpB0186 NONE
     CpB0185  216744 ..  216759 -  -4.8  -3.41053   TTAAATTATTTAGAA              TTCTTT AAAA AAAGAA               TTTCCTTGAGCAAGT  55 4
     CpB0184 NONE
     CpB0183 NONE
     CpB0182 NONE
     CpB0181  215144 ..  215163 -  -8.6  -2.99593   AGTCTATAATGAAAG            CTC-CCCGA GAT TCGGGAGAG            AACTTTTGTTAGTGC  71 55
     CpB0180  213934 ..  213972 - -14.8  -3.34244   TACTGTATAAATAGA   GTTAAGACATCCCCTTAA GTT TTAAGGGGATGTCTTATT   TGCTTTCTAGAGAAC 100 65
     CpB0176  211025 ..  211035 -  -5.4  -3.02043   AATTTCTTTGGAACA                 GAAG TTT CTTC                 TTCCGTGTTTAGGCT  54 109
     CpB0175 NONE
     CpB0174 NONE
     CpB0173 NONE
     CpB0172  207287 ..  207305 -    -3  -3.53811   TCGACTCTCTTGAAA             GCTTCTTC TCT GGAGACGC             TTTTTTTTAACATTA  50 149
     CpB0170  206062 ..  206075 -  -2.3  -3.30214   AATCGAGCATAGTAA               CATGG ATGC CCAGG                ATTAAAAAAATGCTC  44 64
     CpB0169  205769 ..  205783 -  -2.2   -3.1085   CGAATTCATGCAACA               TAATAA CAA TTATCA               GACTTTATATGGAGA  42 63
     CpB0168  205097 ..  205128 -  -2.5  -4.37886   CCATTTTTTATAAAA      TTAACGAATCT-CT GTGAA AGTAGATTAGTTAA      GATCACTTCTCTTGT  59 278
     CpB0163 NONE
        cinI NONE
     CpB0161  199506 ..  199524 -  -3.9  -3.15197   TAAGAAATCTTAACA             CAAAAGA GCCGT TCCTTTG             CATCTAGCTTAGAAT  49 65
     CpB0160  198928 ..  198941 -  -3.9  -3.92324   TCCTCTAAGAGCAAA               TCTAT ATTT ATAGA                GAGGGTAATTTTAGG  57 44
     CpB0159  198373 ..  198383 -  -4.6  -3.18832   GAAGTCTAGAATAGA                 GAGC CAT GCCC                 TTTTTAATTGTCTTT  51 29
     CpB0158 NONE
     CpB0157 NONE
     CpB0156  196629 ..  196639 -  -2.4   -4.0896   AAAGTGTTCGTAAAA                 GCAG AAA CAGC                 TTCCTTTGACCGTAC  55 366
     CpB0153  191777 ..  191805 - -10.4  -3.29511   TGTAGTGTTCTAGAA        CCGTTGTACCTT GAATT AAGGTACAACTG        AAATTTAAAGTGTTC  83 30
     CpB0152  190011 ..  190040 -  -5.8  -4.43309   CAACTGCAATGAAAA       CCATAGAG-GACT AGGAA AGGCTCTCTATGG       TTTTTTTTCACAATT  72 102
     CpB0144  173663 ..  173697 - -14.4  -3.35695   CGTACATAAAGGGAA     GAGCTGGTTGGATC TATAGAG GTTCCAACCAGCTC     TGGTTTCATTATTTC 100 34
     CpB0143 NONE
     CpB0142 NONE
     CpB0141 NONE
     CpB0140 NONE
     CpB0139  170087 ..  170100 -  -3.1  -3.59979   GTTTCTTAGGGGAAA               CCATC CGCA GATGA                GATTTTTTCCAACGT  50 117
        ybgI  168968 ..  168986 -  -3.1  -5.08088   AATCTTTAAGAAAAA             GCCAAGA ACAAA TCTTGGT             TTAAAGATTAGAAGG  71 33
     CpB0137  167028 ..  167058 - -10.7  -3.61398   TTTTTTGTGCAATAA       TTTTAGCACTCAA TAATT TTAAGTGCTAAAA       ACTCAATCTTCTGAA  89 28
       groES NONE
       groEL  164897 ..  164926 - -13.8  -5.27938   ATTCCCAAAGAAAAA       GGTCTCTTTTCT TTAGTT AGAAAAGAGACC        TCATGGAAAATTGTT 100 58
     CpB0134  164031 ..  164043 -  -4.1  -4.13945   AGGGGCATTGGAAAA                TCTCC TTG GAAGA                CGTAGCCTCTCTTTA  62 38
     CpB0131 NONE
     CpB0129 NONE
     CpB0127  156008 ..  156018 -    -4  -4.72986   CAGGTGGAGCAAAAA                 GATA TGA TATC                 TTCTAGAGTCGTTGT  68 171
     CpB0124  151150 ..  151180 -  -3.4   -3.9693   GATCTATGGAAAGAA       GAAATTCTTGATGT TAT AAACGAAGAATTTC       ATTTGAAGTCCCCCA  56 111
     CpB0112 NONE
     CpB0111  139307 ..  139318 -  -4.4   -4.8384   GAAACAACTGAAAAA                CCAT AAGA ATGG                 TTATTTCTTGTGGTT  73 26
     CpB0109  135369 ..  135385 -  -2.3  -3.30338   AGAATCGCCTTATAA              TGAAATA AAT TTTTTCA              TTAAGAATTATAAAA  44 86
     CpB0108 NONE
     CpB0107  133466 ..  133478 -  -6.3  -2.76629   AGGAAGATAAACTGA                TGCAT TGG ATGCA                ACCTATATATGATAA  55 431
     CpB0105  131433 ..  131445 -  -2.6   -4.8048   CGCTTACAGCAAAAA                GGAG ATTAA CCCC                TAGAAAAAGAATTAT  63 101
     CpB0104  130128 ..  130152 -  -8.5  -3.45405   TCTAGAAAATGAAGA          GCTTCCATTGG AAT CCTTTGGAAGC          TATCATTATACTTCG  75 41
     CpB0101 NONE
     CpB0100 NONE
     CpB0099 NONE
     CpB0098  123202 ..  123212 -  -3.2  -2.91997   GTTTATACAGAATCA                 GGAA GTT CTCC                 GATGTTTCTCTCTAA  44 411
     CpB0096  116157 ..  116175 -  -5.3  -2.60496   GGTCTTCCCAAAGAT             GCTCTTA GCTAT CAAGAGC             GGCGTTTGTTATTGC  49 179
     CpB0085  100786 ..  100797 -  -2.2  -3.91858   TACAGAGTTTATAAA                GCAA ATTG CTGC                 AGAAGGTGCGTAATT  52 486
     CpB0072 NONE
     CpB0071   84749 ..   84769 -  -4.7  -4.17878   CTAAATGAAATCAAA            GGGTTCCTT GTG AAGAAAACC            CTACAGATTGCAACC  64 346
     CpB0069   81784 ..   81815 - -10.4  -4.40237   GAGGAGAGATCAAAA      GAAAATGTTCCA AGATGTTA TGGAACATTTTC       TCTCTAGTTTATTTT 100 34
        rncS NONE
     CpB0054 NONE
     CpB0053   64321 ..   64335 -  -2.8  -3.69068   TCATTGCAAGAAATA               TTCCGA GAA TGGGAA               ACCATGAGACCTATA  50 487
     CpB0051   63961 ..   63977 -  -5.2  -4.23104   CTAAAGGGGAAGAAA              TGTAGT AAAAG ACTACA              AATGAGACATGCAAT  66 40
     CpB0050   63020 ..   63040 -  -2.5  -4.41348   CCTCCTCTAAAGAAA            CTACAATCA TTA TGATCGCGG            ATTCTTTTGAAGCAG  61 295
     CpB0044 NONE
     CpB0043   53882 ..   53893 -    -3  -3.93695   TTTATGATGTATAAA                GTTT GTAA AAAC                 TGTGTTTTCTAGTCG  55 91
     CpB0039   49514 ..   49545 -  -2.4  -5.09762   ATTTTAATATAAAAA      CAAATCAGAAAAAC AAAG ATTATTTTGATTTG       TCATTAGAATATTGT  67 45
     CpB0038   48148 ..   48165 -  -5.5  -2.59683   AGTCTATTTTACAAG             CCGCGAA AAGT CTCGCAG              AATTCTAGGCGATTC  51 66
     CpB0033 NONE
     CpB0032   42376 ..   42396 -  -4.8  -3.64466   AGCGCATATATACAA            CTTCTAAA AAATA TCTAGAAG            GGATTAAAGATTAGG  57 168
     CpB0031   39695 ..   39738 - -11.5  -3.15257   TTGTAAATATACAGA CT-TTTTTATACGCATTAAA TCTAC CTTAATGCGTATAAAAATAG TGATTCTCAAGAGAA  87 61
     CpB0030   38667 ..   38697 -  -3.5  -2.64925   ATACGCCACTACAAC       TTTTGAATGACAA CTTTT TTATCATTTAAAA       TTTTGTTTTTCTTAT  43 86
     CpB0029   37633 ..   37653 -  -2.6   -3.9442   AAGATCGTAAAAAGA            CTTCCT CTTAGCTTT AGGAAG            GCTAGCTTCTTACTA  53 52
        xerC   36639 ..   36649 -  -4.6  -3.46602   CTGCTTAGAGTACAA                 GAGC TTT GCCC                 TGTTCTCTTAGGCAT  53 33
     CpB0027 NONE
         maf NONE
     CpB0025 NONE
     CpB0024   30361 ..   30377 -  -5.1  -3.06671   ATACCGATTTTAATA              GGGAACT GAG AGTTCCT              TATTGTAGAGAGTAT  52 247
     CpB0007    6859 ..    6869 -  -2.6  -3.16564   CCCCCATGCTAGGAA                 TTAT AAT ATAA                 ACTGTGGAAGCAAAT  44 294
     CpB0001 NONE
