# Supplementary material for: Rapid, accurate, computational discovery of Rho-independent transcription terminators illuminates their relationship to DNA uptake
Source: Genome Biol. 2007 Feb 21;8(2):R22. doi: 10.1186/gb-2007-8-2-r22 (PMC1852404; doi:10.1186/gb-2007-8-2-r22)
Supplement: Additional data file 4 — Best terminators found downstream of each of the genes of the 343 organisms studied. [file gb-2007-8-2-r22-S4.zip › Chlorobium_chlorochromatii_CaD3.bag]

    Cag_0001 NONE
    Cag_0002 NONE
    Cag_0003    4549 ..    4560 +    -3   -4.0825   CATAACAGCTCCAAG                TTTG CTTG CAAA                 TTCTTTCATTGAAAC  56 229
    Cag_0007   10586 ..   10602 +  -9.4  -3.82067   GTAGGCAACAAAAAA              GGCAGG GGTTA CCTGCC              TTTCGCCTTTTTATG  79 201
    Cag_0008   12048 ..   12092 + -12.1  -4.42765   AAACTCCTTTTTGTA ACGCTCCTGCTACTGCTCGCT TTA AGTTAGCAATAGCGGGGGCGC TTTACTTTTTTAAAG 100 64
    Cag_0009   13541 ..   13551 +  -4.6   -5.1925   TTTGAACTTCTTTAA                 GCGT TAA GCGC                 TTTTTTGCCTTATGC  79 19
    Cag_0010 NONE
    Cag_0011   15863 ..   15875 +  -3.3  -3.84712   TCCTCAATGCGCTTG                TGGGC GCA GCACA                TTTCATCTAAAATTC  56 522
    Cag_0014 NONE
    Cag_0015 NONE
    Cag_0016 NONE
        pyrE   18023 ..   18040 +  -2.7  -3.36569   CAACCAGTGTAAGGC             GATAATG GAAC CATCATC              TGTTTCAACCATTGC  46 29
    Cag_0018 NONE
    Cag_0019 NONE
    Cag_0020 NONE
    Cag_0021   22886 ..   22898 +  -5.5  -3.25823   TTCGGCGTATGCCGA                TACGC TTG GCGTG                TTAATATAGACAGCG  54 450
    Cag_0023 NONE
    Cag_0024   25806 ..   25820 +  -3.4  -4.43477   CTTTTGTGGTAGATG               GCGCTG GTA CGGCAC               TTTTGCTTCCCTCCG  65 277
    Cag_0026   28520 ..   28535 +  -3.3  -3.64822   GCTCTTTAAGGAGAA              GCTTT CAACCA AAAGC               TTTGGCTAAGGCAAT  51 1
    Cag_0027   29597 ..   29626 + -12.2  -3.34106   AAAAATGATTGATAA       CTGCCGCTCAAG TTTGGT TTTGGGCGGCAG        TATCTGTTTTATTAA  89 58
    Cag_0028   31295 ..   31323 +  -6.8  -2.87344   GTCAATAAAAAAAGA       GCAACTCATCTCC CATT GGAT-TGAGTTGC        TCTCTAAAGAAAATG  57 325
    Cag_0030   34346 ..   34366 +  -4.1  -4.16371   TGGTTTCATTCATGA            TATGATG CCAATAA CATCATA            TTTCATTGTTTGCTC  59 217
    Cag_0037   40966 ..   40990 + -14.4  -4.08992   TGGTTATTGAGTGGG          TGGAGGAGAG TTATT CTCTCCTCCA          TGTTTTCTTGTTGTA 100 41
    Cag_0038   42217 ..   42231 +  -2.8  -3.98762   ACTTCGAGAGCCTCA               GCCA TTAATGT TGGC               TTTCGTGTTGTGCTT  53 83
    Cag_0047 NONE
    Cag_0048   54225 ..   54235 +  -2.4   -4.2803   ACCATTGAGCCTTAG                 GCGG CAG CAGC                 TTTTGACTTGCACTC  57 26
    Cag_0049 NONE
    Cag_0050   57908 ..   57925 + -11.3  -2.62757   TGAGCCTCTTGTCTA             TTCCCGC GAAA GCGGGAA              TCCATTAATTGTCTA  78 60
    Cag_0051   59641 ..   59653 +  -4.1  -5.35459   ATTTTACTTGCCCAT                TCTCT TTA AGGGA                TTTTTTATGCTCTAT  79 154
    Cag_0052 NONE
    Cag_0053 NONE
    Cag_0054 NONE
    Cag_0055   64565 ..   64611 + -14.2  -2.64616   TTTTTGTCGAGAGTA TTTCATTTGCATAAAACCTA AACCACG TAGATTTTATGCAAATGAAA TGCTCTCGATAACGG  95 131
    Cag_0056   66130 ..   66140 +    -4  -2.97747   TGGTTTTCTATTCTT                 CAAT GAA ATTG                 TATATGCTATGAGCG  47 72
    Cag_0057 NONE
    Cag_0058 NONE
    Cag_0059 NONE
    Cag_0060   71629 ..   71639 +  -8.2  -3.96624   CAGCCAGCATGAATA                 GCCG CAA CGGC                 TTTATGGTGAGGATC  74 477
    Cag_0062 NONE
    Cag_0063 NONE
    Cag_0064   73903 ..   73915 +  -4.9  -3.06583   AAGTGCAGCTCATCA                CTAAT CGT ATTAG                TGTTAGAGGTATTGT  52 22
    Cag_0065   74281 ..   74318 +   -15  -4.69053   CGATACTCTACAAAT   CCCGATTGTGTTCTGC CTAAGA GCAGAAAGCAATCGGG    TTTTATTCAATCGTA 100 61
    Cag_0066 NONE
    Cag_0067   75474 ..   75493 + -12.2  -5.86061   TTTGTATAATAGTTA            TAGCCTGC TAAT GCAGGCTA             TTTTTTTTAGTACAC 100 66
    Cag_0068 NONE
    Cag_0069   77414 ..   77434 +  -2.4  -3.18383   CTTGGCGTGTTGCTA            CCGAAAGC AGCAG GCGTGCGG            TTCGTACCTCAGGCT  43 157
    Cag_0073 NONE
    Cag_0074   83035 ..   83066 + -13.1  -5.53288   TTGAAACATTATAAA      GCCGAAAGGTTCC ATTCAA GGAGCTTTTCGGC       TTTTTTTGCGTTCAA 100 62
    Cag_0076 NONE
    Cag_0077 NONE
    Cag_0078 NONE
    Cag_0079 NONE
    Cag_0080 NONE
    Cag_0081 NONE
        bioD   93019 ..   93035 +  -4.5  -4.08394   TTTTGAGATGATTTT              TTCTTGT GAG ATAAGAA              TTTTAAGAAACGTAT  61 35
    Cag_0083   94410 ..   94423 +  -2.4   -5.1615   TTGCTTCTTGTAAAT               CAAG CAAATC CTTG                TTTTTTAGGTGTTAG  69 103
    Cag_0086   96475 ..   96487 +  -3.4   -4.5528   AAAATAGCGAGGAGC                CAGA TATAT TCTG                TTTTCCTTACTTTTC  64 34
    Cag_0087   97163 ..   97180 + -10.5  -4.32649   CATTTGTATTTCTTT             GCGCGCT TTTG GGCGCGC              TTTGCTTTTTCCCAT  87 66
    Cag_0088   99957 ..   99999 +  -8.6  -4.60041   AAAAAATTGTTGTAA GCGTTTCTGGTACAAGGTA TTTTGT TGCCT-GCATCAGAAACGC TTTTTCACGATAACT  86 81
    Cag_0090  102284 ..  102294 +  -5.4  -3.90112   TGTGGTTGATGGGTA                 GCAA ATT TTGC                 TTTGGTTGCGCGCAA  63 193
    Cag_0091 NONE
    Cag_0092 NONE
    Cag_0093 NONE
    Cag_0094  110349 ..  110367 +  -3.8  -3.68324   AGTAAACAAGTGTTC             TCGTATGC GAT GCAAATGA             TGTTTGTTGCGAATA  53 36
    Cag_0095  110858 ..  110884 +  -2.3   -2.9183   TATGACTGCAAATAA         TTCTACCAC TAAAAAAAT GTGGTGGAG         TGTGTAAACCTTTTT  42 26
    Cag_0096 NONE
    Cag_0097  111729 ..  111747 +  -8.8  -5.32944   ATCGAAAGCAAAAAA             CTCCGCCA TTG TCGCGGAG             TTTTTTGCTTGTAAC 100 76
    Cag_0099  113949 ..  113990 + -13.1  -3.09272   GAATAACCTATATTA TGGAAGCCCCCCTTATG TTGTTACT CTTAGGGGGGGCTTTCA  TGGTTTTCAGGCTAT  95 83
    Cag_0100  115865 ..  115875 +  -5.4  -3.15056   TTCGTTTGCCATTGA                 TGCT TAA AGCA                 TGTTGACTTACCCAT  54 405
    Cag_0110 NONE
    Cag_0111 NONE
    Cag_0112  126518 ..  126528 +  -3.2  -2.84794   GTGTAAGCCATTTTT                 TGCG CAG CGTA                 TGCTTGTACCGTTCA  44 35
    Cag_0113  127736 ..  127762 +  -2.2  -3.44146   CAACAGGTAATGGCA         CCATGTTACTTG TAT TATGTTGCATGG         TTAATTCTCGCCGAC  45 286
    Cag_0118 NONE
    Cag_0119  134572 ..  134607 +   -12  -4.66002   CGCTTAACACGAAAA    GAAAGCCGAATGATGT TGAG AGGTCGTTCGGCTTTC     TTGTTTTTCTTGGTG 100 81
    Cag_0120  135711 ..  135746 +  -8.5  -6.08563   CTGGTAAAAATTTTA    GAAAATGCTTCAATT GTTAAG GGTTGGAGCATTTTC     TTTTTTTTCTATATT 100 104
    Cag_0121  136246 ..  136259 +  -8.1   -3.9281   TAGCGGTTTTTGTAA               CGGCA CCCT TGCCG                TTGTTTGGGGCTGAT  77 81
    Cag_0122 NONE
    Cag_0123 NONE
    Cag_0124 NONE
    Cag_0125 NONE
    Cag_0126  142575 ..  142609 + -10.9  -3.00525   CTGCAAATATTTTTG    TGAGCAGT-CGTTGCA AAGT TGCAATGTGCTGCTCA     TATAATTTGAGAGGC  79 149
    Cag_0127 NONE
    Cag_0128 NONE
    Cag_0129  146303 ..  146322 +  -7.9  -5.87688   ACTCATTGCTTACTA            CTTCCCT CTTTGT AGGGAAG             TTTTTTTTAGATTGT 100 46
    Cag_0130  147549 ..  147580 + -10.2  -5.88565   TATGATTACATGAAA      CTCCGACTGATGTA TTAG TGCATGGGTCGGAG       TTTTTTTGTTATGAA 100 58
    Cag_0131 NONE
    Cag_0132  148824 ..  148857 + -15.4  -2.77862   TCCTCATTGCAACTT     CAAAGCCCACAGCG TTGATT CGGTGTGGGCTTTG      TGCTATATTAGTGTG 100 54
    Cag_0133  149762 ..  149775 +  -3.1  -3.44848   AGAGGATGATATTCT               TGTGA TTCT TCGCA                TATTTCATAAGAAAA  49 251
    Cag_0134  150610 ..  150625 +  -4.6  -3.48395   TATACAACGCATTTG              CCTCTC ATCG GAGCGG               TTCTATGAAGCAAAT  53 115
    Cag_0135 NONE
    Cag_0136  151188 ..  151204 +  -5.7  -4.62471   ACCTTCAGGGAAAAT              GTGGACG GAT CGCCCGC              TTTTTAACACTTCAG  74 324
    Cag_0140 NONE
    Cag_0141  156826 ..  156841 +  -8.2  -5.72622   TTTTTTTATAAAAAA              GCGCCT TATT GGGCGC               TTTTTTGTTTATAGG 100 52
    Cag_0142 NONE
    Cag_0143  161043 ..  161082 +  -7.2  -3.36175   AGATTTGCCTAAAAT  GGCTGTTTTTGTTGGTCC AAAT GGATCAGGAAAAACGACC   TTATCACTACCCGTT  64 163
    Cag_0144 NONE
    Cag_0145  164874 ..  164888 +  -7.2  -3.15579   CAGTGGATAGAGCAC               CAGTTT CCT AAACTG               TTGGTCGGCAGTTCG  62 116
    Cag_0146  166228 ..  166269 +  -3.6  -3.18766   ATCAGCTAAGCTAAA GATAGCGTTGTAAGTGAG AAAATC CGCACAAGCGGCGCTATC  ATTTTCCATTCTCAA  48 288
    Cag_0148  167041 ..  167065 +  -7.3  -3.52515   TATTATCGCGTGAAG          CTTTTCTTTGT AAA ATAAAGAAGAG          TTCTCCATTTTCACT  66 8
    Cag_0149 NONE
    Cag_0150 NONE
    Cag_0151 NONE
    Cag_0152 NONE
    Cag_0153  171527 ..  171548 +  -4.5  -3.13299   GCCTTTCTCTACTAA           TTTGC-GGAG CAC TTCCAGCAAA           TGTTGCGTATCCTGA  49 378
    Cag_0156  178649 ..  178659 +  -5.4  -3.36175   TAAAGGTTGCCAACC                 CTTC GGG GAAG                 TTGTGGATGCCAATT  56 435
    Cag_0159 NONE
    Cag_0160 NONE
    Cag_0161  182489 ..  182514 +  -5.3  -5.27399   CACCGTTCTTACGGT         GAGCGCCACAA TTTT TTGAGGTGCCC          TTTTTTAATATCTTG  81 97
    Cag_0162  184027 ..  184072 + -16.4  -2.58663   GTAGCCATTTTACCA TTTTCAGCCTCATCCTCTCT CTCGGC AGAGGGAATGAGGCTGGAAA ATTATCCACATCAAT 100 37
    Cag_0166  188098 ..  188137 +  -9.4  -2.63301   AACTATTTTACCCCG  TCGCAAAGAAGAGTAGTGG GTG CC-CATTTCTTCTTTGCGA  TAGTATGGCAATATA  71 10
    Cag_0168  189859 ..  189873 +  -2.7  -3.16055   TGTACGGTGCATGGT               CGCGC ACAAA GCGGG               TTGCTCCCACATTTA  45 397
    Cag_0171 NONE
    Cag_0172  193361 ..  193374 +  -2.4  -3.61268   CATTGGGGCGTTTTT               GCTT CCCCTA AAGC                TTTAAAACTTCAATC  48 82
    Cag_0173 NONE
    Cag_0174  196175 ..  196195 +  -5.3  -4.14739   TGTATCAATAATCAT            GCTGGTGCA TGA TGCAACCGC            TTTTACAATAAATGG  64 489
    Cag_0188  216645 ..  216693 +  -3.1  -2.72371   TAGGGTAAGTAATAG GGGGGGATGGCTCTAACACTC TCACAAC GATTTTTAGAGCCACCTTACC ATATTGTTTGAAGAG  43 41
    Cag_0189  217963 ..  217983 +  -7.6  -2.76263   TTTTGCATTAACAAT           TGCCCC-TG CACA CATGGGGCA            TGGTTCCATAGTAAC  59 228
    Cag_0191  218774 ..  218802 + -14.7  -6.17268   GTTTTGCTGGTTAAA        GCACCTTATACGA GTT TCGTACAAGGTGC        TTTTTTTTGTTCTAA 100 54
    Cag_0192 NONE
    Cag_0193 NONE
    Cag_0194 NONE
    Cag_0195  223653 ..  223667 +  -2.8  -4.21275   AACATATTCACTTGC               TCTTGA AGC TCAGGG               TTTTGCATAGCTTGC  60 217
    Cag_0197 NONE
    Cag_0198 NONE
    Cag_0199  228677 ..  228690 +  -8.1   -3.9318   AAGCAGGAATGTATG               GAGCG GCAT CGCTC                TGTTTTTAAGGATTT  77 3
    Cag_0200 NONE
    Cag_0201 NONE
    Cag_0202  231671 ..  231692 +  -4.4  -4.05708   TACCCACTCAAAATA           GCGAGGAGC CGTTT GTTCC-CGC           CTTTTTTTCTCTATT  61 25
    Cag_0203  232923 ..  232942 +  -6.3  -5.40072   TCATACAACAAAAAA            GCGGCAC TGTTAC GAGCCGC             TTTTTTTAAGGGGGA  85 58
    Cag_0206 NONE
    Cag_0207  236393 ..  236438 +  -9.7  -2.66882   ATTGTTATTGATTTG ATGTTTTTTGTAGGGGCACGG CGCG CCGTGCCCCTACAAATCGGAA TGATGTAGAATTTTT  74 44
    Cag_0208  237837 ..  237854 +  -4.1  -2.71712   TACTCACTTATTATC             TCCTCAA AGCC TTGTGGA              ATTTGCCCACCAAAC  45 53
    Cag_0209  239064 ..  239098 +  -8.1  -6.11243   ACATTGTAGCATAGG    GAGAGCGTGTTAAGGCT TAT AGC-TT-ACATGCTCTC    TTTTTTTTATTGCAT 100 58
    Cag_0210 NONE
        hisG  240799 ..  240839 +  -2.7  -3.62572   AGGTTTTCAAACGGA  TCCATGTACTCTCAT ATTAGTTATCA ATGGTAGTGCATGGA  TTTGGACTCATGATG  49 40
    Cag_0212  242122 ..  242158 +  -6.7  -3.68359   CAGTTTTTAGTAAAT    GGTGCTAAAAAGTTATT ACA AGTTATTTTTCAGCACC    TTATAATTTTAAAAA  65 107
    Cag_0213  243230 ..  243242 +  -2.7  -3.10611   GTCGCTAAATTAGCT                CATAG CAT TTATG                CTTTGTTAACATGGG  44 118
    Cag_0214  243635 ..  243653 +  -8.8  -4.24745   ATACCATTTTTGTTA             GGGCGC CATTTGT GCGCCC             TTTGTATTGGTACTC  83 54
    Cag_0215  244648 ..  244698 +  -8.7  -5.20781   ATTTCACAATCAAAA GAGGGATGGGAAAATAGGTAGAGC GTTACG GCTCT-C--ATTTTCTCATCCCTC TTTTATTTTATGATG 100 71
    Cag_0222  252420 ..  252433 +  -3.9  -3.10053   CACATTATATTCCTT               TTCTT TTTT AAGAA                TCTGTTGGGGTGTGT  48 82
    Cag_0223  253012 ..  253041 +  -7.1  -3.42395   GTGTTGGCTGATTAT       TCATGAGGCGCAT TGCA GTGCGCCTCACAA        TGTTTGAATACTGAC  66 52
    Cag_0224  254162 ..  254172 +  -5.4   -3.3854   TCCTTTTTTGCGATA                 CCAT GCA ATGG                 TTGTCGCTAATCCTT  57 88
    Cag_0226  256711 ..  256732 + -12.3  -4.07246   GATTGACGTTTTTTG           GCGGGTGGA GAAA TCCACCTGC            TTTGCTTTAGGGTAA  95 154
    Cag_0227  260913 ..  260925 +  -3.3  -3.90112   TGAAGTGTAAGGTAT                GGTGC TGT GTGCC                TTTAATTAACAGCAG  55 31
    Cag_0228  262117 ..  262129 +  -3.5  -2.76509   AGAGACAATTATCCT                TTTTT TGA AAAAA                CTTACTTATTTGGAG  44 236
    Cag_0229  263839 ..  263871 + -12.2  -4.82901   TCGCAACATCTAAAC      TTAAAAACCCTCTG CAATC CAGAGGGTTTTTGG      TTTTTATGGGGAAAA 100 65
    Cag_0234  267103 ..  267130 +  -8.6  -2.56181   CTTTCTATGACCATT        CAACTTGCATAA AGGA TTATGGAAGTTG         GTATTGATATTGTAA  67 14
    Cag_0235  267724 ..  267734 +  -3.2  -4.17274   ATTGCTGTTGTAATT                 GGAG CTG TTCC                 TTTGATTATTTCATT  56 272
    Cag_0240  272407 ..  272420 +  -3.8  -2.93684   ATAAGTGTTCATAAA               GGCA GTAGAG TGCC                CTTCATTTTTATGTA  47 49
        recA NONE
    Cag_0242  274590 ..  274600 +    -4  -4.11105   CCTATTGCTTTGTAT                 TAAG ATA CTTA                 TTGTTGATTTTTTTC  59 52
    Cag_0244 NONE
    Cag_0245  277843 ..  277873 + -11.2  -4.35926   CATTAAAACCACAAA       CGGCAGAGCAAC CTCTTCT GTTCCTCTGCCG       TTTTCAATTTAACGT  88 35
    Cag_0250  281854 ..  281871 + -11.3  -6.28967   TCATTCTTCTAAAAA             CGAGGTG CTAT CACCTCG              TTTTTTTTATTTGTA 100 54
    Cag_0251  282703 ..  282717 +  -3.6   -2.9428   GCTCCCCTCATAACA               TTCTTT TCA AAAGAG               TATGATTCAATGTTT  47 77
    Cag_0252 NONE
    Cag_0255  287007 ..  287020 +  -5.3  -4.13767   ATTTACATAAAGAAA               GATGA TTAT TCATC                TTTTGGCATACACAA  64 471
    Cag_0259 NONE
    Cag_0260  291118 ..  291131 +  -2.3  -3.78034   AACGGCGCTAAATCG               GTCGC TATT GCTAC                TTATTACTATGACTC  50 30
    Cag_0261 NONE
    Cag_0262  291976 ..  291999 +  -2.2  -3.05844   CTCAGCCACTTCGGC          GGCGCGCAAC TTTA GTAGAGCACC           TCTTGCCATGACACC  43 90
    Cag_0263  295453 ..  295493 +  -9.9  -3.67498   ATAAAAGATGATATA TGC-CCCCGCTTTTGCTT ACTTAC AAGTAAAAGCGGGAAGCA  TTCTGTTGCCGATTG  80 37
    Cag_0264  296637 ..  296647 +  -6.8  -3.31792   GCTTCGGTTGCTGAC                 GCTC ATT GAGC                 TTGTCGAAATGCTCG  61 103
    Cag_0265  298288 ..  298312 +  -6.3  -4.35042   TGAATTGTCATTCCC          GCGAAAGCGGG AAT CCAGTATTCGC          TTATTTTGTAATAAG  70 51
    Cag_0266 NONE
    Cag_0267 NONE
    Cag_0268  299375 ..  299386 +    -3  -4.51743   ACAAAAAGTTGATTT                TCTT TATA AAGA                 TTTATTTAATAATAA  60 137
    Cag_0269 NONE
    Cag_0270 NONE
    Cag_0271  300713 ..  300732 +  -4.3  -3.66095   GTTGAACCAGCGGAT            GCTTAAC AGCGCC GTTGAGC             TTTGCCTGAGGATTT  55 20
    Cag_0275 NONE
    Cag_0276  304925 ..  304935 +    -4  -3.09452   AGAATTTTAGCTTTT                 TGAA ACT TTCA                 TGTGTATTAAAAAAT  48 378
    Cag_0277 NONE
    Cag_0278  306571 ..  306597 +  -8.2  -2.61239   TTGTTAGCTGGAGAA         TAATTATTTGCT AAT AGCTAATAATTA         ATTGTAAACTATGTA  65 23
    Cag_0279  307009 ..  307021 +  -4.9  -2.93723   TTTAAAGAATATATG                TAATC ATG GATTA                TCTAATTGATACACA  51 23
    Cag_0280  307387 ..  307399 +  -4.9  -2.77236   ATTACAACGTAAAAA                TAATC TGG GATTA                GTTTCCAGTGCGTTT  50 12
    Cag_0281  307857 ..  307868 +  -5.8  -3.48115   TTCACCACTTTTAAA                GAGC CTAT GCTC                 TCTCTTTTGTGGCAA  60 123
    Cag_0282  309094 ..  309132 + -14.1  -3.59262   CTAAAAACGTTATCA  CCACAAA-GCCATCAGGA GTAA TTCTGGTGGCTTTTGTGG   TTTCAAGCTATAACC 100 145
    Cag_0286 NONE
    Cag_0287  313782 ..  313795 +  -2.4   -3.3944   CGCTTAACATAAATC               GCTA CTCTTA TAGC                CTTTTGTGTTGACCG  46 29
    Cag_0288  315377 ..  315389 +  -3.5  -3.23274   GTTAAAGATAATTGC                TTTTT TGC AAAAA                TTGACTTATGCAGAG  48 214
    Cag_0290 NONE
    Cag_0291 NONE
    Cag_0292  322648 ..  322664 +  -2.2  -4.42748   TGGGTGCCCCTTCCC              AATGGG TTAGC CCCATG              TTATTTTTACGATGA  61 509
    Cag_0296  326368 ..  326378 +  -3.2  -2.60212   ACCCTTTTTCTTCAA                 GCAG TGT TTGC                 CTTATCCAATCATAA  41 220
    Cag_0300  329542 ..  329564 +  -9.2  -4.96501   CATCCAAAAAAGCAG           CACCGACT TGTTAAC AGTCGGTG           TTTGTTTTTATACCA  91 55
    Cag_0304 NONE
    Cag_0305  340989 ..  341006 +  -4.1  -3.61889   AATTTCTGCCATGCT             CCAACAA GAAT TGGTTGG              TTTACGGGGTTTTTC  53 456
    Cag_0308 NONE
    Cag_0309 NONE
    Cag_0310  346183 ..  346199 +  -7.9  -3.04398   CGAACGTTTCATACA              CGCGTCC GTT GGGCGTG              ATTTTAAGAACCAAA  64 152
    Cag_0311  348169 ..  348191 +    -2  -3.88583   AAAAGGCGGGCTAAT           GTGCTAAA TTTAGGC TTTTGCAC           TTTCTAAAAACTTTG  52 68
    Cag_0312 NONE
    Cag_0314  351515 ..  351544 +  -6.7  -3.24456   TATTCTAAAGAAGAA       TTATTTTTACCAGA CGA TCTGG-AAGAATAA       TTGATGATAGTGTCT  61 71
    Cag_0315 NONE
    Cag_0316  352919 ..  352942 +  -6.8  -6.04324   GTGGAAAACAAAAAA          GCCTTCT-GTT GTT AGCTAGAAGGC          TTTTTTGTTTTTTGC 100 119
    Cag_0317  354721 ..  354739 +  -3.2  -4.14615   GTGATGTAAATGGCT             GAATTTTT AAG AGGAATTC             TTTTGAGAGATTTTT  57 124
    Cag_0318 NONE
    Cag_0319 NONE
    Cag_0320  356518 ..  356529 +    -3  -3.09749   TTCAGCCCCCTCTAT                CTTA TTAT TAAG                 TATCTGTTGGGCATA  43 348
    Cag_0322  359177 ..  359197 + -11.3  -5.86609   TGTTCTGTGCAAAAA            CAAAGACAA GAA TTGTCTTTG            TTTTTGTTTTTTTAA 100 296
    Cag_0323 NONE
    Cag_0324 NONE
    Cag_0325  364160 ..  364179 +   -15  -4.32678   TCTATGGGTCATATT            CCCCGCCT CTTG AGGCGGGG             TTCTTTATTTCCCCC 100 44
    Cag_0328 NONE
    Cag_0329  368744 ..  368762 + -11.8  -3.82486   GTTTCGTATCAGTTG             CACTGCAT TTC ATGCAGTG             TTATTCATATTCAAT  86 282
    Cag_0330 NONE
    Cag_0331  370639 ..  370671 + -12.1  -3.61715   GGATTGGGAAGTAAA      TCCCTGCATTTGAAA TTC TTGCCAATGCAGGGA      TTATTAAACAACATA  90 27
    Cag_0332  372545 ..  372556 +    -3  -3.36492   AAGCCTTTAGAATGA                TAGA AAAT TCTA                 TTGTACAATTAACAA  46 211
    Cag_0333  373807 ..  373818 +  -2.2  -5.16472   CTTCGGCTTGTTCTT                CG-GC TTG GCGCG                TTTTTTCCGATTTTT  73 382
    Cag_0335 NONE
    Cag_0336 NONE
    Cag_0337 NONE
    Cag_0343  390301 ..  390333 + -12.9  -5.56673   CTTAAAATTTGATAA      TGCAAAGGAGGTT GATAAAA AGCCTCCTTTGCA      TTTTTTCTTCTCACT 100 36
    Cag_0344  391114 ..  391149 + -11.4  -4.47485   AGTTATTCTTTTCCA    GAACAAAGCATTGCTCT CAA AG-GCAATGCTTTGTTG    TTTTATAGAGTTTTT 100 54
    Cag_0345  392162 ..  392180 +    -6  -4.35885   AGTTGTTCTTAAGGT             TGATTGCG TTC CGCAATAA             TTTGTTGTGCTAAGT  70 149
    Cag_0347  395909 ..  395937 + -12.5  -4.65933   AATCGTTTTACACGA        GAAGCCCTGTGGT TAT ATTGCAGGGCTTC        TTTATTTTAAAGATA 100 48
    Cag_0348 NONE
    Cag_0349 NONE
    Cag_0350  399206 ..  399220 +  -3.6  -4.59773   TGTTAAAGAAAGGGT               GAAAGA AGA TTTTTC               TTTTTGGAAATAAAA  66 24
    Cag_0351 NONE
    Cag_0352  400470 ..  400486 +  -3.7  -3.58029   AAGTAAAGCCGCTTG              CGCAGTA AAT TATTGTG              ATTTTTATATCAGGT  53 18
    Cag_0353  400973 ..  400989 +  -6.5  -2.93252   TTGATTGCTGTGTGG              GAGGTTG TTA CAACCGC              TACTTATTAACCACT  58 48
    Cag_0354 NONE
    Cag_0355 NONE
    Cag_0356  402707 ..  402748 + -16.1  -3.85698   GAAAAGAGTCAATTT CAGTACCAAGCTCCGTTTCA CCC TGAAGCGGAGCTTTGT-CTG TTTGTAGAAAAACAA 100 46
    Cag_0357  406957 ..  406983 +  -8.1  -3.32066   GCCTTAGTAGGTAAA         GGGTATTTTTC AACAC GAAAGATGCCC         TTGTAGCACCTTGTT  70 34
    Cag_0358  411602 ..  411620 +  -6.7  -5.58179   TCATGCAATAAAAAA            GGGAG-CC ATAT GGTCTCCC             TTTTTTATTGTGGTG  90 73
    Cag_0362  414771 ..  414800 +   -10  -4.55908   TTTTCTTATCTGTAA       GCCCATCTACCG CAAAAA TGGTTGATGGGC        TTTGTTATGTTTATT  89 55
    Cag_0363  415869 ..  415888 +   -10  -5.71712   TCAATAAAAGAAAAA            GCCGATGT GTGA GCATCGGC             TTTTTTTGTCTGAAC 100 60
    Cag_0364  419264 ..  419293 + -18.1  -2.85668   TGGATGGTGTAAAAT       TGTAGAGACAAGG CATG CCTTGTCTCTACA        TGTGGTATGAGGCTG 100 286
    Cag_0369  426899 ..  426946 +   -13   -4.4767   TTTTATAATGATGGT GCAGCCATGCTTTTTTAGTTC AATGAGA GAAC-ATAAAAGCGTGGCTGC TTTTATGATAAATCA 100 48
    Cag_0370  427322 ..  427335 +  -3.9  -2.76263   GGATGTTGAATTGTT               TTTCA ATTA TGAAA                TGATTGCATGATAAA  45 45
    Cag_0371  428632 ..  428644 +  -6.3  -2.92026   TGTCTTTTTCTTTTG                TGCTT ACC AAGCA                TATCATGTTGAGGTG  56 46
    Cag_0375  432354 ..  432374 +  -6.8  -5.86609   AGAACACACCCCTAA            ATCCCCTC CAGAA GAGGGGAC            TTTTTATTTTTTTGC 100 44
    Cag_0383  443996 ..  444010 +  -4.2  -4.07877   AGAGGAATGAGTGAG               CAATGC ACG GCTTTG               TTATTTATGGGATGA  61 50
    Cag_0384 NONE
    Cag_0385  445704 ..  445748 + -13.8  -3.07307   TACCAGCACATACAA CCATCTCGGCTCAACAAA-AC GCTG GTGTTTGCTGAACCGAGATGG TTCAATAAAGCTTTG  95 216
    Cag_0390  453766 ..  453791 +  -3.3  -4.30014   GGCAAGGCGGTGCAA         CAACTCTTGCT TTGT GGTAAGAATTG          TTTTGGCTTGCTCCA  62 90
    Cag_0392  457637 ..  457672 +  -9.1  -4.52505   AGGCTAAGAGGTGAG    CGCTGGAAAGGTGGT GTAGCA ATTGCTTTTCCAGCG     TTTTCCGTTTTTATT  84 42
    Cag_0393 NONE
    Cag_0394  459952 ..  459962 +  -2.6  -3.66772   TATTATCTCAAAAGC                 TTAA CTT TTAA                 TTCTTGAAAATTTAG  49 22
    Cag_0395  461301 ..  461332 + -13.8  -3.84825   CATAGCGCATAAGCA      TTCAAAAGCCCGAG TTTT CTCGGGCTTTTGTG       TTTGGTGTGGGTGCC 100 55
    Cag_0396  462364 ..  462379 +  -6.1  -2.52543   AAAACGGCAAGTTGC              TCGGC TTGTGT GCCGA               TGGCTTCGGCGGGAT  52 213
    Cag_0403  469196 ..  469212 +  -4.4   -4.3586   AAAATTTGCTGATAG             CGTTGCC AAAA GGCA-CG              TTTTCGTGTAGGTGA  64 177
    Cag_0407  479813 ..  479823 +    -4  -4.47611   ATAATTGATATAACC                 TGAA TAA TTCA                 TATTTTTTTCTGATA  64 86
    Cag_0409  482635 ..  482645 +  -8.2  -3.58726   ATGGGATTTCGTGAT                 CGCG ATA CGCG                 TTGTATGTAAAGGGA  73 5
    Cag_0410  483290 ..  483306 +  -5.1  -4.30978   GGTAGAGGTTATGCC              GCAAGCA TTG TGATTGC              TTTTAATGCATTACA  66 13
    Cag_0411  484541 ..  484552 +  -4.4  -3.01966   ATCTATCACAAAAAG                CTCT GAAT AGAG                 ACTTTTTTTTACACA  49 147
    Cag_0412 NONE
    Cag_0413 NONE
    Cag_0414 NONE
    Cag_0415  487942 ..  487957 +    -4  -3.17212   GCCTCTTCATTTCGG              CAACTT GTAT GAGTTG               TTAATACAATCATGA  48 14
    Cag_0425  500644 ..  500656 +  -3.3  -3.49687   AAAACGCTATTATTA                CAGCG GCA CGCTA                CTTTTTATGGAGCAT  49 92
    Cag_0426 NONE
    Cag_0427  501834 ..  501849 +  -4.8   -3.2375   CAATCCAGAAATTCC              GTTATT TAGC AATAAC               TTACATTCTGAAATG  54 76
    Cag_0428 NONE
    Cag_0429  502796 ..  502817 +  -5.1  -3.21593   TGATTGTGGTTGGTG           GCAAAGCGT GGCT GCTCTTTGC            TGTTGTACCAGCCTA  52 259
    Cag_0433  507548 ..  507568 + -15.5  -3.78811   TAGTACAATTAAAAA            GTGGCGCAT GTT ATGCGCCAC            TTTGCATTGAATTCT 100 64
    Cag_0435 NONE
    Cag_0436  512668 ..  512684 +  -6.5  -4.23007   CTCCTGCCGAAGAGT              TGGTGGC GAG GCTGCCA              TTTTGGAGTTGTCTG  72 480
    Cag_0438  514632 ..  514648 +  -2.9  -4.94243   TGCCTTGGTCTTGTA              TGGTGCA GCT TGTGCCG              TTTTCATTTTTTTGA  72 454
    Cag_0443  521094 ..  521138 + -15.4  -3.31322   CAATGAATCGTTTTC TTG-TACACAAAAGAGCCGCA GCAA TGCGGCTTTTTTGTGTAGTAA TTCTGCCGCATTGCC 100 45
    Cag_0444  521911 ..  521929 +  -8.8  -5.72616   TTCACCACCAAAAAA             GCCCGATA TTG TTTCGGGC             TTTTTTTATGTGCGT 100 70
    Cag_0445  523590 ..  523608 +    -3   -3.1372   TCGACGAAGAATAGC             GCGCTG TTTCGTT CTGCGC             TATTCCTCACGAGTA  44 27
    Cag_0446  524259 ..  524282 +  -9.7  -5.14965   CAACCGCTTTGTTTT          TAGGAGAGT CTTCAA ACTCTCCTA           TTTTTTGCTCAAGCT  93 232
    Cag_0449 NONE
    Cag_0450 NONE
    Cag_0451  530406 ..  530462 + -11.8  -2.83504   ACCGCAAGCATAAAC GCAAAATCCCCGTTACTCTGAGGCTTT AAGA AAAGC-TTGGAGTAACGGGGATGATGA ATATTTTAATGGAAA  81 28
    Cag_0455  535123 ..  535142 + -12.2  -2.54171   ACGCCTTCAAGAAAT            GGCGGATA GGAA TATCCGCC             CTCCTTTTTAAGAAT  85 66
    Cag_0456  535660 ..  535695 +   -15  -5.37345   TTATTTTGCTGCTTA    TTCGGATTGAGTGAAT AAAT ATTCGTTCAATCCGAA     TTTTTTATACTTACC 100 66
    Cag_0457 NONE
    Cag_0458  537861 ..  537877 +  -5.1  -2.79158   ATTTTTTTTAATGCC              GAAAGAG CGC CTCATTC              CTATATTTTTATTAC  50 268
         rho  539669 ..  539683 +  -8.5  -5.60993   GGCACACAGCACAAA               GCCGC TTTTC GCGGC               TTTTTTTGTGGGCAG 100 461
    Cag_0460 NONE
    Cag_0461  541758 ..  541770 +  -3.4  -2.77102   TTTCTGTTTGAGAAA                CGTA AAAAA TACG                CTATTATTGTTATTG  44 101
    Cag_0462  542491 ..  542518 + -13.4  -4.50358   CAAAAAATTAAAAAA        GCCTGCTGAGCG GTAA TGCACAGCAGGC         TTTTGATGTTTCAAT 100 83
    Cag_0465  547660 ..  547681 +  -5.1  -3.26405   CAAATTGCTTGGTAT           TGCCCGCATG ATG CA-GCGCGCA           TAGTTTTTAGGTAAA  54 1
    Cag_0466  548678 ..  548704 + -10.9  -6.19302   ATGTTTTGTACCAAA         GCCCTGTTGGT TGTAT GCTAACAGGGC         TTTTTTTTGTTCTCT 100 69
    Cag_0468 NONE
    Cag_0469  551811 ..  551828 +  -4.1  -4.67234   TTTGCAAGGAGTCGC             GTTGCTC GGGT GAGCAAA              TTTTTGCCATTGCAT  69 134
    Cag_0475 NONE
    Cag_0476  557235 ..  557246 +  -4.4   -3.6682   CTAAGCAAAATAACG                GCAA GTTC TTGC                 TTTGGGTCAATCCAA  56 70
    Cag_0485 NONE
    Cag_0486  568833 ..  568878 +  -4.7  -3.54543   GAGGCAAGTGAATCA TCTTGCGGGGCAGTGGCAGC GTTTTTG GCTGCAA-TGCGGCGCAAGG TTTCCACCACTACGT  56 505
    Cag_0489  572404 ..  572427 +  -9.6  -6.02919   GCTTTTTGAAAAAAG          GGAGTTTCTC AATT GGGGAACTCC           TTTTTTTATTTATGC 100 67
    Cag_0490 NONE
    Cag_0491  575898 ..  575924 +  -2.2  -3.95584   GGGTGAGAGCAGCAG         CGCTTTTAGC CAATTAA GCACAAAGCG         TTTGCTTGGTCGAGA  53 516
    Cag_0493 NONE
    Cag_0494  579277 ..  579308 +  -8.1  -5.88565   GTTACATTGCATCAA      GTAAAGTCAGCCA CTCGAA TCGCTGGCTTTAC       TTTTTTTGTTGTCGC 100 130
    Cag_0495 NONE
    Cag_0496 NONE
    Cag_0497  581023 ..  581055 +  -7.1  -5.84381   ATGACCGTTTACAGA      GCTCAGAACTTTT CGTGGTA GGAGGTTCTGAGC      TTTTTTTGTTGGTAG 100 80
    Cag_0504 NONE
    Cag_0505  588701 ..  588716 +  -6.2  -3.15544   CCCCTAAAGCGTACT              TTGCAA CCCA TTGCAA               TTCGTACAACTCAAC  57 65
    Cag_0506 NONE
    Cag_0507  591697 ..  591725 +  -5.5  -3.18264   AGTAAATGCCATTAT        TGATTTATATAAT CAT ATAATGTAAATCA        TTAATCAATGCAAAA  54 1
    Cag_0508  594678 ..  594689 +  -5.8  -4.54727   TCCCTGCGGTTTGTT                GCGA GTGT TCGC                 TTTTAATTTCAAGCC  72 525
    Cag_0512 NONE
    Cag_0513 NONE
    Cag_0514 NONE
    Cag_0515 NONE
    Cag_0516  602798 ..  602824 +  -5.9  -3.60597   TAATTATTTACTTAA        TG-GATTCCCGC TTTC GCGGGAATGACA         TATTTATGCGTTTAT  62 38
    Cag_0517  603979 ..  604005 + -12.4  -4.47707   AGAATCGTGAATATG         GAGAGCATGCTT GCA AAGCATTCTCTC         TTGTTTTTAATCCCG 100 103
    Cag_0518  605758 ..  605768 +  -3.2  -3.72027   GCGATTGACGTTTGA                 GGTT TGT GACC                 TTGTTGATGAACGGT  53 105
    Cag_0519  607128 ..  607171 +  -2.5  -3.66178   GGTGGCTAACTGATC GTTCAACAGGGATGTCTCGTGC TGC GCACGTGCCG-CCC-GTT-AAC TTTGGCGTTAGACCA  49 32
    Cag_0520 NONE
    Cag_0521  607909 ..  607922 +  -6.7  -2.96274   TCATGCACTCACAAC               CCCTT CGAG AAGGG                TGTGGTTATAGCCGA  58 152
    Cag_0522  608302 ..  608338 + -11.7  -3.80746   TTTCATACAGAGTTT    CAGGCAAGTTTTTCTAT CGT AAGGGAAAGCTTGCCTG    TGTTGTTTTTAGGGC  86 69
    Cag_0523  611676 ..  611690 +  -3.5  -3.56892   AGCGTAGAGTAAAGC               CCTGT TTATT GCAGG               TTGATCTTTGTTATT  51 34
    Cag_0524  612204 ..  612252 + -13.4  -3.29829   TTTTTGATATGTCAT CC-AAATAAAAAAGGCGCCCTTG TAAA CGAGAGCGCCTTTTTTATTGCGG TTATCGAGCGGTGTA 100 62
    Cag_0526  614672 ..  614689 + -11.3  -5.93809   CTATAAAGCAAAAAA             GCACACG ATGT CGTGTGC              TTTTTTTTGTGGAGC 100 60
    Cag_0527  616229 ..  616257 + -14.7  -5.63517   AAGAGAGAAAGAAAA        TCCCCTCATGGTT ATA AGCTATGAGGGGA        TTTTTTGTTTGCGGG 100 371
    Cag_0539  644071 ..  644083 +  -2.7  -4.92791   ACTTTTAGCCTGAAT                GATTT AAT AAGTC                TTTTGTTCTGTTGTC  67 46
    Cag_0540  645327 ..  645358 +  -7.4  -4.59982   CTACTACCTTTTTAA      GCCATCTGCATTGCG TTT TGTAAT-CAGGTGGC      TTTATTTCCTTATAA  79 211
    Cag_0541 NONE
    Cag_0542  646850 ..  646891 + -10.5  -2.59742   GCGCATTCCCCAAGT TCATACGGTTTTGTT CCCCAAATTTCT AACAAAACCGTATGA  GTTATGCAACTTCCC  76 41
    Cag_0543  649020 ..  649034 +    -5  -2.54574   GCTAAAGAGTATCAT               TGGTTT TTA AAACCG               CTCTTACTTAAAATC  49 90
    Cag_0545  650229 ..  650241 +  -4.9  -3.04322   GCGAACGCCAAAACC                TATTG CAT CAATA                TCTTCGGAAGTTCCA  50 151
    Cag_0549 NONE
    Cag_0550 NONE
    Cag_0551 NONE
    Cag_0552  657552 ..  657566 +  -4.2  -4.23723   GCTGCATGTTGCATT               CCAAGT TAT ACTCGG               TTTTCAATCCTGTTA  64 266
    Cag_0556  660428 ..  660442 +  -2.8  -4.36914   TTGCCGAGAATATGC               TGAGTG GTG CACTGA               TTTTATCCAAACCAA  60 23
    Cag_0557  661523 ..  661554 + -10.2  -4.46155   TTCGATAAACAAAAA      TCGGCGTGGTAC CCAAGAAA GTGCCATGCCGA       TTTTGTAAGTCTATG  89 46
    Cag_0559 NONE
    Cag_0560  664077 ..  664114 + -10.7  -3.18506   AATCAGCTAATTCGT   GCGCGCTCTCTTCTGTTG AAA TAATGGAAGAG-GCGTGC   CTTTTGCTCCCTTAT  78 95
    Cag_0561  664970 ..  665010 + -30.1  -3.21726   TCGTACAGCAATGAG  CAATGCAAAAGCCCCACGT TAA ACGTGGGGCTTTTGCATTG  TTGACTATTCTACAA 100 273
    Cag_0564  669858 ..  669878 +  -7.6  -6.13503   TAACCAATAAAAAAA           CGGCAGTCT AACA AG-CTGCCG            TTTTTTTTATTGGTA 100 44
    Cag_0567  672722 ..  672755 + -14.1  -3.11634   CTCTCCTCCTCGAAA     TTGGAAAAAGCGCAT TACG GTGCGCTTTTTCTAA      TTACCTCCTCTCGAG  95 64
    Cag_0569  675217 ..  675243 +    -8  -5.22039   GATCACAACAAAAAA         GCCTTCCCTG CAAAAAA CAGAGAAGGC         TTTTTTAAGTTTGGA 100 139
    Cag_0572 NONE
    Cag_0573  680310 ..  680328 +   -11  -4.07885   CTTGCTTGTCGAAAA             GGTGCGAC AGT GTTGCACC             TTTTGAGGGAAACTC  86 114
    Cag_0574 NONE
    Cag_0575 NONE
    Cag_0576 NONE
    Cag_0577 NONE
    Cag_0578 NONE
    Cag_0579  684348 ..  684369 +  -5.3  -3.43965   CTCTCTCCATAACTC           TTTCTTT-CC ATA GGTAAAGAAA           TTATGACTTCCATTT  57 60
    Cag_0580 NONE
    Cag_0581 NONE
    Cag_0582  687505 ..  687559 + -14.3  -2.74322   CTAACAAGGCAAATG CACTCGGACGCCAAGAAGCGGAGCGAG GAA CGAGCGACGCTTCTTGGCG-CCG-GTG ATTTGCGACGTTAGC  95 46
    Cag_0583 NONE
    Cag_0584 NONE
    Cag_0585 NONE
    Cag_0586  689593 ..  689614 +  -6.5   -4.7416   ACCTTTTTCATATGG           GGCAGCACA TCCT TGCGTTGCC            TTTTTCAGCTTTTGA  80 307
    Cag_0592 NONE
    Cag_0593 NONE
    Cag_0594  697906 ..  697920 +  -2.8  -3.68761   CATATCAAATTCTTC               TGCTTT CAT AGAGCG               TTATAATTTTCCCCT  49 63
    Cag_0597  701269 ..  701283 +    -5  -5.88476   GGCAATGTGTGTGGC               TGTCAA GCG TTGGCA               TTTTTTATTTCTTTT 100 290
    Cag_0603  707838 ..  707856 + -14.6  -2.51312   AAAAAGTGCATAAAT             GGCGGGTT AAA AACCCGCC             CTCCTTTGTTATTGT  95 110
    Cag_0609  712488 ..  712532 + -15.3  -2.71097   CCTGAGTAAATAGCT CATAAACAAAAAAGGCTACCA AAT TGGCAGCCTTTTTTGTTTGTA TGGATTTGTAAGCTT 100 36
    Cag_0611 NONE
    Cag_0612  715943 ..  715954 +    -3  -2.91094   TGGGTTGTTGAGTTC                TCTA TTGG TAGA                 TGTAGTGATTCTTTT  43 457
    Cag_0613  716985 ..  717014 +  -9.4   -4.8487   GCGTGTTGTTGTTTA       TCCCCCT-CTCAA AGCCA TTGGGTAGGGGGA       TTCTTTTTTTCCTGC  90 41
    Cag_0614 NONE
    Cag_0615  829353 ..  829370 +  -8.4  -6.01725   CATTTTAAAGTTAAA             CCCGTC TTCCAT GACGGG              TTTTTTATTTTTCTT 100 56
    Cag_0616  891490 ..  891526 +  -5.9  -3.55444   CCAGAAATAAGAAAA   CGTTAA-AGGGCACCC ATGAGA GAGCGCCCTTTTAACG    TTTAAGGGATAGCAA  62 65
    Cag_0622 NONE
    Cag_0623 NONE
    Cag_0624 NONE
    Cag_0625 NONE
    Cag_0626 NONE
    Cag_0627  902682 ..  902700 +  -3.8  -2.64572   TACCACATACATTAT             GCCAGATG TAT TGTTTGGC             TCCCTTAGTTCTTTG  43 66
    Cag_0630 NONE
    Cag_0631 NONE
    Cag_0632 NONE
    Cag_0633  907064 ..  907080 +  -2.3  -4.78442   ACATTTCAGCTTCTT              TTTTCTA TGT TGGGAAA              TATTTTTTTTTATAT  64 43
    Cag_0634 NONE
    Cag_0635 NONE
    Cag_0636 NONE
    Cag_0637 NONE
    Cag_0638 NONE
    Cag_0639 NONE
    Cag_0640 NONE
    Cag_0641 NONE
    Cag_0642  914976 ..  914987 +    -3  -3.04398   AGCGGATTCATCTAC                TAAG AGAA CTTA                 CTTTTCAACAGAAAA  43 23
    Cag_0643 NONE
    Cag_0644  918262 ..  918291 + -10.9  -5.56263   TAAAGAATTATTTTA       GCCCACTTTAC-AT TGA ATGGTAAGGTGGGC       TTTTTGTTTTGTAGT 100 51
    Cag_0645  919208 ..  919219 +    -3  -3.01726   GGTTTTGGATTTAAA                CTTT AATC AAAG                 GTTTCTATGAAAAAG  43 20
    Cag_0646  919930 ..  919962 + -13.5  -4.76892   TCTTCTCATTTCTTT      GTACAGACCAGTCTT TTT ATGTCTGGTCTGTAC      TTTTTAAATTAATAT 100 256
    Cag_0647 NONE
    Cag_0648  921938 ..  921948 +  -2.6   -3.1211   TATAGTGTTATTCGT                 TAAT CAT ATTA                 TTCAATACTCTCGTG  44 66
    Cag_0649 NONE
    Cag_0650 NONE
    Cag_0651 NONE
    Cag_0652  927713 ..  927733 +  -2.5   -4.5265   GGACTCTGGTGCTTT            CACGGGAAT GAC GTTTCAGTG            TTTTGTGCTGTACTT  60 391
    Cag_0653  928893 ..  928906 +  -2.5  -5.80248   CGTAAGATGTTTGGT               TATAA TGAA TTATA                TTTTTTTGTGTATTA  85 319
    Cag_0654 NONE
    Cag_0655 NONE
    Cag_0656  930098 ..  930111 +  -2.5  -2.95962   GCTCTACGAAGTGTC               TAAAA GCTT TTTTA                TGGTATTGTTTTGTA  43 84
    Cag_0657  931571 ..  931582 +  -7.2  -3.23274   GAATGAAAAGAGCCA                CCGC AAAT GCGG                 TTACATTGTGGGGGC  64 69
    Cag_0659 NONE
    Cag_0660 NONE
    Cag_0661  934716 ..  934729 +  -2.5  -5.48787   CGTAAGATGTTTTGT               TATAA TGAA TTATA                TTTTTTGTGTATTAT  76 375
    Cag_0662  935415 ..  935429 +  -2.8  -4.54727   TCATCAGTTATATAT               TCAACT TCC AGATGA               TTTTGATTTCGAAGA  62 245
    Cag_0663  935895 ..  935905 +  -6.8  -3.36803   TGTGTTTAATGAGTT                 CCCA TTG TGGG                 TTATGAGTGAGCTTG  61 32
    Cag_0664  937280 ..  937334 +  -3.6  -4.39287   CCTAAATGAATGGAA GTGGAAAGCAGAGAGTAGAAAGCG AAAAACC CACTCTCTACTTTCTACTCTCCAA TTTTACTGTGATTGA  64 101
    Cag_0665 NONE
    Cag_0666 NONE
    Cag_0667 NONE
    Cag_0668 NONE
    Cag_0669 NONE
    Cag_0670 NONE
    Cag_0671  944983 ..  945004 +  -5.1  -2.76936   ATATTATCAAGTAAA           TCATGCCCA TTAT TGGGCGTAA            TGCATTATTTTGATA  50 4
    Cag_0672 NONE
    Cag_0673  947174 ..  947202 +  -4.8  -3.35616   TTGAAATCAATTGTT        TTTTTAACTATT ATGCA ATTAGTTAAAAA        TCTTATATAGTAATA  54 58
    Cag_0674 NONE
    Cag_0675 NONE
    Cag_0676  950082 ..  950095 +  -5.3  -3.53343   CAGCCGGCACAAAAT               GGAAA TTCC TTTCC                TTTAAACCAGGACTT  57 275
    Cag_0678 NONE
    Cag_0679  951562 ..  951582 +  -2.4  -4.54449   GAGTGGAAATGTAGG            GGCAATCC CTTGC GGTTAGCC            TTTTGTCTGAACTAT  61 66
    Cag_0680 NONE
    Cag_0681  952693 ..  952703 +  -3.2   -4.4261   AAACGAGTCGCAGGG                 TCTC AAA GGGA                 TTTTGCTGTTGAAGC  62 74
    Cag_0684 NONE
    Cag_0685  956085 ..  956106 +  -9.4  -4.55287   AAGTTAGACATGTAG           GGGCAGCT CTCTGT GGCTGCCC            TTTTGTCTGAATCAG  88 34
    Cag_0693  966677 ..  966718 + -18.2  -3.10677   CAGATATAGAATCTG CC-CTTCGTAGGGGCGAAA ATGGA TTTCGCCCCTACGGGGTGG TTGAATGGATTGCTT 100 276
    Cag_0694 NONE
    Cag_0695  968615 ..  968634 +  -9.2  -5.28481   TGTAGTAAATAAAAA            CCCCGCCA TCAG TAGCGGGG             TTTTTTGGTTGGATA 100 60
    Cag_0699  973313 ..  973325 +  -4.9  -5.46657   TCAACATTGCGCTTT                TTGAA CTC TTCAA                TTTTTTCTTGAAATG  86 517
    Cag_0702  974970 ..  975007 +    -5   -5.0925   AAGGAAACTGTTGCA   GCCAT-CCGCCTATGTT GTGTA AATATAGGTGGAATGGA   TTTTTCGTTTTACCC  76 89
    Cag_0703  980153 ..  980170 + -12.7  -3.38991   TATAACCCTGGGAGC             GCCGAGC TCCT GCTCGGC              TCTTATTGGGGAGAT  95 179
    Cag_0704 NONE
    Cag_0705 NONE
    Cag_0706 NONE
    Cag_0707  982994 ..  983006 +  -6.3  -3.38046   TTAAGCCCCTCTAAT                TTACC GTT GGTAA                TGTTTGAAGTAAACC  59 436
    Cag_0709 NONE
    Cag_0710 NONE
    Cag_0711  986208 ..  986242 +  -7.4  -4.29302   TTGCATCGAAAGAGA     TACTATTTTAAGATCG AAT TGATTTTGAAATGGTA     TTCTTTTGATGTCAA  76 43
    Cag_0712  987473 ..  987507 +  -8.7  -2.91264   TAAAGAAATCATTCA    TCTTTGTCATTCCCGC GAAA GCGGGAATC-CAGAGA     TGTCTAAATAAACAA  69 38
    Cag_0713 NONE
    Cag_0714 NONE
    Cag_0715 NONE
    Cag_0716 NONE
    Cag_0717  993290 ..  993315 +  -2.7  -3.24879   GAAGCTGCGAATATT         CGTACTCGTT CATGGGC AACGA-TACG         GTTTTAAATTTTCGC  45 92
    Cag_0729 1007268 .. 1007295 +  -8.4  -4.32804   AAGGAGTTTCTACAA        GGAGAGCGGACA TTCT TGTCAACTCTCC         TTTTGGCTTCATTCT  82 40
    Cag_0732 1011926 .. 1011942 + -10.9  -2.57985   CCAATAAACCATATT              CAACCCT TTC AGGGTTG              TGGATTAGGTTCTAC  78 180
    Cag_0733 NONE
    Cag_0734 1014015 .. 1014025 +  -3.2  -4.62783   AGGGGCTTGATTGCT                 GGGA GTA TTCC                 TTTTTGCAATAGCTC  64 3
    Cag_0735 1014709 .. 1014739 + -16.3  -2.60798   CATTACCGGTTAAAA       TGTAGGGGTAGCC CTTGC GGTTACCCCTACA       ATTCATCATTTATCA 100 28
    Cag_0736 1015403 .. 1015419 + -10.9  -2.57985   AGACACAACACTCTT              CAACCCT TTC AGGGTTG              TGGATTAGGTTCTAC  78 125
    Cag_0737 1016445 .. 1016465 +  -3.9  -5.19328   GCGAATTAACTAAGC            TTTAGCTCC ATA GGAGCGATA            TTTTTGTTGTAGAAT  76 452
    Cag_0738 1044492 .. 1044505 +  -6.7  -2.87463   TAAAAATTGTAGAGA               CAAGG CATG CCTTG                TCTCTACGGCGCGTT  57 217
    Cag_0739 1045298 .. 1045312 +  -2.8  -4.87318   TACTTTTAACAAGCC               GCAC CTTTTGT GTGC               TTTTTCCATTTTAAC  67 32
    Cag_0740 1047326 .. 1047345 +  -4.2  -3.77241   TGCTCGTCAGCTTTG            GGCATTCC GTAA GGAGTTCC             TTTGGGTTGGGCTTT  57 136
    Cag_0743 1050308 .. 1050319 +  -2.2  -3.29144   TGAAAGAGGAGTAAG                TGGG AAGC CCTA                 TTGTAAGCACAATAC  45 27
    Cag_0744 1051723 .. 1051746 +    -4  -2.99541   ATTTAAAGAATAAAT          CGTTTTGTTAT TTG ATAGCAAA-CG          CTTTGTGGTGATGCT  47 42
    Cag_0745 1052743 .. 1052757 +  -2.8  -2.96711   TGATTATTGTGAGAG               CGCATA GAT TATTCG               TATATAAATTATAAC  43 99
    Cag_0746 NONE
    Cag_0747 NONE
    Cag_0748 1055798 .. 1055814 +  -2.3  -3.07355   AAAGGATATCATATT              TATTAAC GCT GTTAAAA              TCATTATTCTTTCAA  43 60
    Cag_0749 1056465 .. 1056481 +  -2.3  -5.15634   ATTGCAAAGATATTT              TTAAGAT AAA ATCTCAA              TTTTTTCATAAAATA  69 40
    Cag_0750 NONE
    Cag_0751 1058522 .. 1058534 +  -4.9  -4.27117   TAAGTTAATGGATAT                TTACT TGT AGTAA                TTTATATTCTACAAG  66 130
    Cag_0752 1061125 .. 1061181 + -14.8  -5.23016   AATTTTCTACACAAT TTTGGGCATCGCTACAATGTTATTAC AAAAC GTGATAGTATGGTAGCGATGCTTAAA TTTTTTACATTCTTT 100 82
    Cag_0753 NONE
    Cag_0754 NONE
    Cag_0755 NONE
    Cag_0756 NONE
    Cag_0757 1066827 .. 1066848 +  -2.3  -3.57144   CATTGTGGAGCGAAG           C-GAAGAATG ACT CATTCGTCAG           TTTCACAATGACACG  48 107
    Cag_0759 NONE
    Cag_0760 NONE
    Cag_0761 1073465 .. 1073478 +  -6.7  -2.89564   TGAAAAATGTAGAGA               CAACG CATG CGTTG                TCTCTACGATAGGAA  58 509
    Cag_0762 1074981 .. 1075000 + -13.6  -3.35197   TTGAAAGCGCTAAAT            GGCGGACA AGAA TGTCCGCC             TTCCTATCTATAAAA 100 192
    Cag_0763 1078796 .. 1078811 +  -4.7  -4.20768   CGGTGTTTTAATGGC              TTCGG ATAACC CCGAA               TTGTTTATTACAAAT  66 446
    Cag_0766 1080689 .. 1080713 +    -5  -3.02317   TAACTATTTTTGCAA         CAC-CTTCACC ACAT GGTGATGAGTG          ATATTTTTATAGCAT  51 0
    Cag_0767 1082476 .. 1082490 +  -5.7  -3.07962   TTTGTTTCTCAATCA               TAGGG CTTCA CCCTA               TGTTACGATATAACG  54 23
    Cag_0769 1087255 .. 1087276 + -10.1  -2.97588   TGTTCATGCGCGAAA           TGGCGGACA AGAA TGTCCGCCC            TCCTTTCCATTGGAT  75 183
    Cag_0770 NONE
    Cag_0771 1089727 .. 1089737 +    -4  -4.08216   CGTCACTTACCTTTA                 TTTG TTA CAAA                 TTTTGAAAAAAGTAA  59 84
    Cag_0772 1090936 .. 1090946 +    -4  -2.81272   TTGGCATTGATGAAA                 TAAC AGG GTTA                 GTTTAAGTAATGATA  45 9
        argJ 1092525 .. 1092543 +  -5.9  -5.07107   GGGCAGATATGGAAT             CTGCCCC TACGC GGGGTGG             TTTTTTGAAAATTTC  80 181
    Cag_0774 NONE
    Cag_0775 NONE
    Cag_0776 NONE
    Cag_0777 1096439 .. 1096451 +  -4.1  -3.53091   CATCAGTATAAGATT                TCGAT TTT ATCGG                TTTCGAGAGGAGAGT  51 170
    Cag_0780 NONE
    Cag_0781 NONE
    Cag_0782 1101886 .. 1101904 + -12.4  -4.72497   GGGCGGATATAGAAT             CTACCCCG ACA CGGGGTGG             TTTTATTAATGGATA 100 196
    Cag_0783 NONE
    Cag_0784 1104403 .. 1104440 +  -4.3  -4.31412   GCAACGATTTAGTTA   CCTGCAAGCT-TTGTT CAGAAAC AATATCAGCTTGCAGG   TTTTCATCACTATTT  64 399
    Cag_0789 1109997 .. 1110020 +  -9.6   -5.5604   TGATAGAATAAAAAA          CCCTGCATGGT AGT GCCA-GCAGGG          TTTTTTATTAGTTAA 100 60
    Cag_0792 1113662 .. 1113675 +  -2.5  -5.00267   CTCTGCACCAATAGC               TTTTT GTAT AAAAA                TTTCTTTTTCTGCTT  67 27
    Cag_0793 NONE
    Cag_0794 1115489 .. 1115501 +  -6.3  -4.56597   TTAAGCTTTTATGGT                GTTGT TCG ACAAC                TTTTTGGCAACCGCA  74 48
    Cag_0796 NONE
    Cag_0797 1119564 .. 1119584 +  -7.5   -5.1417   TAATTTTTACAAAAA            GCAGCGCCT ATA AAGCGTTGC            TTTTTGCTTTTATGC  89 73
    Cag_0806 NONE
    Cag_0807 NONE
    Cag_0808 1132989 .. 1132999 +  -8.2  -3.60336   CATAAAACAATATCA                 CCCC TTC GGGG                 TTAATATTTTATCTT  73 71
    Cag_0809 NONE
    Cag_0810 1137022 .. 1137042 +  -2.5  -5.07567   GGCTGATACTTTGCA            TCATCAAGC AGT GCTTTAAGA            TTTTTTAAGGTGTAG  70 238
    Cag_0815 NONE
    Cag_0816 1143237 .. 1143248 +  -4.4  -2.57683   GCTCTGTGCCGCCAT                GCAA GGAG TTGC                 CTTATGAAGCGCTAT  47 7
    Cag_0817 1144122 .. 1144143 + -13.1  -3.18582   GATGTTGGATTGTAA           GAGACGCAA AATT TTGCGTCTC            TTCGTGGGTGGAATG  95 68
    Cag_0825 NONE
    Cag_0826 NONE
    Cag_0827 1154238 .. 1154249 +  -7.2    -2.924   AGTCAGCGCCCACGA                GGCG CTGA CGCC                 ATTTATACCCAGTTA  61 73
    Cag_0828 NONE
    Cag_0831 NONE
    Cag_0832 1160265 .. 1160277 +  -3.3  -4.77165   GCTTTCCGGGATAAA                CCTCC TGT GGAAG                TTTTATTGTAACGAG  71 407
    Cag_0837 1163870 .. 1163887 + -11.3  -3.05159   AATAAGCACGAAATA             GCGGACA AGAA TGTCCGC              TCTCCTTTGCTCTAC  79 256
    Cag_0838 NONE
    Cag_0839 1166071 .. 1166089 +  -2.4  -4.24948   CCGCTTGGTGTGGCA             ATTGAAAC GGA GTTTCAGA             TTTTGAATATGCTGC  57 72
    Cag_0841 1171528 .. 1171548 +  -8.3  -3.17325   AAAGCCAACATTTCC            TACAACCAC AAA GTGGTTGAA            TATCTTGTCAACAAT  68 383
    Cag_0843 NONE
    Cag_0844 1176329 .. 1176352 +  -7.5  -5.20328   GGGGACAGAGAAAGC          GGCTGTTTA AGACGC TGAACAGCC           TTTGTTTTTTTGAAG 100 16
    Cag_0845 1177555 .. 1177566 +  -5.8  -3.79251   GCTGATGTTTGCTAA                TGCG TTGG CGCA                 TTTCGTCATCAAATG  61 448
    Cag_0855 1186036 .. 1186054 + -13.2  -3.14915   CCTTTATTTTCGTGC             TGACCACC TTC GGTGGTCA             ATTCTGTTTTTTTCA  95 446
    Cag_0861 1195481 .. 1195498 +  -6.9   -4.3739   AAGCGCACAAAAAAA             GGCACCC GATT GAGTGCC              TTTTATAAAAAAATC  78 65
    Cag_0872 NONE
    Cag_0873 NONE
    Cag_0874 NONE
    Cag_0875 NONE
    Cag_0876 1210050 .. 1210074 +  -5.2  -4.33182   GGAAACACAATTATA         TATCTT-TTGC TTTT GCAACAAGATA          TTATTTTATAACTAA  66 108
    Cag_0890 1221932 .. 1221943 +  -2.2  -3.98282   GCCCATTAACCGTCG                CTTC TGCC GAGG                 TTTGATTGCTCTGGC  53 265
    Cag_0893 1228244 .. 1228256 +  -4.1  -3.57263   AATAAAATATATCTT                GCAAG TTT TTTGC                TTTGACCATAAGAGT  53 471
    Cag_0899 1233562 .. 1233574 +  -2.7  -3.93583   TCTCTCTTTTTAAGG                TTTCT CCG GGAAA                TTTCTAACTCCATTG  53 28
    Cag_0900 NONE
    Cag_0901 NONE
    Cag_0902 1236935 .. 1236955 +  -6.9  -2.74563   AAGCGATCACAAGAG            CTTCTTGAT AAA ATCACGAAG            TGATTGAACTATGAA  60 123
    Cag_0903 1238417 .. 1238453 + -13.8  -3.48598   GGGGAGTAAAAAAAA    TGGGGGAGGAGAAATT TTCAC ACTTTCTCCTCCCCCC    TCTTTCCCTTACTTC 100 32
    Cag_0906 1241366 .. 1241384 + -13.2   -4.1523   TGTATCATTTTTGTC             CCACGAGT TAC ACTCGTGG             TTATTTATAATTCAA 100 229
    Cag_0907 1242535 .. 1242545 +    -4  -3.76002   AAATAGTATTCCACC                 TCAA TTA TTGA                 TATATTTTTTCTCTT  55 237
    Cag_0908 NONE
    Cag_0909 1243621 .. 1243635 +  -2.8  -3.05268   AAGTGTATAAAGCAT               GCCA GAATAGA TGGC               TATATGTACCTTTTG  43 499
    Cag_0911 1245489 .. 1245502 +  -5.9  -2.81281   CGCTCTCGCTTGCAA               GCTCG GTAA CGGGC                ATTAATTTTGCGTCC  54 102
    Cag_0912 1246745 .. 1246768 +  -6.6   -2.7556   CTTGTGCATAACAGC          CGTTTGCCGC AATA GGGGCTAACG           TGGTTAAATCAAGTT  57 169
    Cag_0913 NONE
    Cag_0914 1248029 .. 1248040 +  -5.8  -4.18018   ATATGTTACCGATGT                TCGC GGTT GCGA                 TTTTCCATCAAGCAA  68 429
    Cag_0916 1248800 .. 1248820 +  -9.7   -4.2408   GCGCAAACAAAAAAA            GGCGGGA TATTACT TCCCGCC            TTTGTGCTTTTATAA  86 65
    Cag_0918 1250035 .. 1250087 + -10.9  -2.71593   GCTATTTCCACAAAA TAATGCCTATACGATTGAT-GATG ATACCA CGTCTCTCAATCGTGTGGGCATTA TAAGTTTATCCATAT  78 44
    Cag_0922 NONE
    Cag_0923 NONE
    Cag_0924 NONE
    Cag_0925 NONE
    Cag_0926 NONE
    Cag_0927 1262748 .. 1262772 +  -7.2  -5.75945   TGTTCTTGTGAAATA          GGGCTTTC CATTAGAGT GAAAGCCC          TTTTTTTTAAACCAT 100 51
    Cag_0928 1263861 .. 1263871 +  -2.6  -5.65927   TTAATTGCATTAATT                 TTTT GAT AAAA                 TTTTTTGTTTGAATA  80 37
    Cag_0929 1264726 .. 1264737 +  -4.4  -2.60075   GACCTTTTAGAATGG                TGAG ATAG CTCA                 GTTGGTTAGAGCACA  47 96
    Cag_0930 NONE
    Cag_0931 1266884 .. 1266907 +  -5.9  -3.57615   CACCTTTAAACACAA          CGGGCAC-CC TCTAT GGAGCGCCCG          TTTAAAAAATATTGA  62 80
    Cag_0946 NONE
    Cag_0947 1285804 .. 1285826 +  -7.8  -3.12036   CTTCCATTTCAACAG           ATGGAATATG GTG CATATTCCAG           TATTGCATAATATCT  62 424
    Cag_0949 1288174 .. 1288187 +  -3.1  -4.35044   TTTCTCTTATCAGAG               CGTTG TTCA CAATG                TTTATGTTTGAGTCC  60 409
    Cag_0956 NONE
    Cag_0957 NONE
    Cag_0964 NONE
    Cag_0967 1305372 .. 1305417 + -17.1  -2.73875   ATAACATTTGGGGAT TTTTTTTCGTAGGGGCAGG CACTGAGA CCTGCCCCTACGGGGAAAA TCGTGTTCAAGACAA 100 37
    Cag_0975 1314367 .. 1314392 + -10.5  -5.85737   ACTTTATCAAAAAAA         GCATCTTGTAC CCAT GTACAGGGTGC          TTTTTTTATTCCTAT 100 63
    Cag_0976 NONE
    Cag_0977 NONE
    Cag_0978 1317614 .. 1317624 +  -2.4  -3.79747   ACAATAATAAAAGCC                 GTGC GCT GCTC                 TTTGCTAATACGTGC  50 199
    Cag_0980 NONE
    Cag_0981 NONE
    Cag_0982 1324681 .. 1324693 +  -6.9  -3.95051   CCCGAAACCATTCAG                CGCTG CAA CGGCG                TTTGTGGAGTTGTTC  72 237
    Cag_0983 1328690 .. 1328703 +  -8.1  -2.89742   GGTGTATTGTAGAGA               CGCGA TTAA TCGCG                TCTCTACAGCTTGAC  67 120
    Cag_0985 1330515 .. 1330525 +  -2.6  -2.73542   TTTTCTGCTTTGTGT                 TTTA GGA TAAA                 TGGTTAAACATTGAG  42 16
    Cag_0986 1332194 .. 1332213 +    -3  -3.72009   CAGTAATTTATGGGT            TTAAATTT TCAC AGATTTAA             TTTGGGTGATGTTCT  51 165
    Cag_0987 NONE
    Cag_0988 NONE
    Cag_0989 NONE
    Cag_0990 1336953 .. 1336972 +  -7.8  -4.57569   AAAACACACCCCTAA            ATCCCCTC TCAA GAGGGGAC             TTTTTGAAAGGCTCA  83 124
    Cag_0992 NONE
    Cag_0993 NONE
    Cag_0994 NONE
    Cag_0995 1339925 .. 1339945 +  -9.6  -2.99142   ACGGAGTTTCAATCC            ACGCGCCC GCGAA GGGCGCGA            CTTATTGTTAATAAA  73 246
    Cag_0997 NONE
    Cag_0998 NONE
    Cag_0999 1341865 .. 1341878 +  -4.5  -3.80573   CGAAGGGCGCGACTA               GGGCT TACA AGTCC                TTTACTGCTGATAAG  57 194
    Cag_1000 1342438 .. 1342462 +  -8.4  -2.76171   TTGTAGGGTTTCAAT          CCACGCGCCC GCGAA GGGCGCGACG          TGCTGTTAGGTAGGT  66 49
    Cag_1001 1342834 .. 1342862 +  -7.2  -3.38559   GCTAACGTTTCAATC        CACGCGCCCGCG AAGGG CGCGACCGCGGG        TTATCGGATTGTGAT  66 99
    Cag_1002 1343380 .. 1343392 +  -4.7  -4.78107   CACGCGCCCGCGAAG                GGCGC GAC GCGGC                TTTTTCGTAATCGTC  76 70
    Cag_1016 1360651 .. 1360681 + -14.1  -4.56159   CCTACTCATTTATAA       GCCGTAATCATGG AATAA CCATGCTTACGGC       TTTCTCTTTTCTTAC 100 87
    Cag_1017 1361987 .. 1362036 + -15.6  -3.09648   TTTTAAAGGTGGGAG GTTTTTGAGTTTTTAATGAA AATTTTAAGA TTCATTAAAAACTCAAAAAC TATTCAAATCTCTTG 100 35
    Cag_1018 NONE
    Cag_1019 1367859 .. 1367870 +  -2.2  -5.40072   TGTCGTTGCATGTAG                TTCG AATT CGGA                 TTTTTTTGGAAACGA  75 106
    Cag_1020 1369908 .. 1369925 +  -3.3   -3.3858   ATATCTCATTTTCTT             GATCTGC TCAA GCGGCTC              TTCTGCAATTACTTT  49 188
    Cag_1028 1398209 .. 1398237 +  -2.5  -4.87665   CCTTCCACTGTATTG       GCAT-TGCGGTA ATAAAG TAGCGCATATGC        TTTTTCTGCCTAACG  67 65
    Cag_1029 NONE
    Cag_1030 NONE
    Cag_1031 NONE
    Cag_1032 NONE
    Cag_1033 1403636 .. 1403657 + -10.9   -5.8187   ATAGAAAAGAATGGA           GGGCGGATA TTCT TATCCGTCC            TTTTTTTATTGCATA 100 71
    Cag_1035 1406666 .. 1406679 +  -2.4  -2.91467   AGCTAAAAAGATGGA               CTCT CATTAA AGAG                TGTGGTTGAGAATTT  42 45
    Cag_1036 1407044 .. 1407074 + -16.2  -4.15222   GCAATAACGCTCCAA       CGAAGCCGCAGCGG GAA TTGCTGTGGCTTCG       TTTGTTACAAAAGCT 100 54
    Cag_1037 1407681 .. 1407714 +  -3.8  -2.73364   CAATTGCCAATAAAA     TTGAGAGTGTATCC CTATTT GGTTTCTCTCTCAA      TGATTGAAGTAGGAA  45 61
    Cag_1038 1408229 .. 1408249 +  -8.2  -5.55769   GTGATAATGCAAAAA            GCCCCGAA TTGTT TCCGGGGC            TTTTTTATTCTCGAA 100 53
    Cag_1040 NONE
    Cag_1041 1410110 .. 1410139 + -12.9  -3.08812   ACATTCAGCAACAAT       GGAGCCGCAGCAG AAAT TTGCTGTGGCTTC        GTTTGTTACAAAAGC  91 68
    Cag_1042 1410832 .. 1410842 +  -2.6  -2.54504   CTTTTAAACTTATTG                 TATA GTT TATA                 GTATGTTTGCAGCCT  41 34
    Cag_1043 NONE
    Cag_1044 NONE
    Cag_1045 1414049 .. 1414070 +  -9.4  -4.52589   CAGCAAAAGAAATAG           GGGCAGCT CTCTGT GGCTGCCC            TTTTGTCTGAACCGC  86 26
    Cag_1046 1415903 .. 1415922 + -12.2  -3.29252   CCGTATCAAAAGGAG            GGCGGATA TTCT TATCCGCC             ATTTGTTTCGTAGGG  89 126
    Cag_1047 1417653 .. 1417664 +  -2.2  -4.46926   CCCTTCTGTAGTACC                CCTT AATG GAGG                 TTTTGTGGTCACATG  59 171
    Cag_1048 1421193 .. 1421214 + -11.5  -2.75481   TGGAATGATGGCGTA           AGGGCACGG CGCG CCGTGCCCC            TACTTGCGGTTGCCC  81 169
    Cag_1049 1421930 .. 1421951 + -11.5  -2.75481   ATGGATGATGGCGTA           AGGGCACGG CACG CCGTGCCCC            TACTTGCGGTTGCCC  81 426
    Cag_1050 NONE
    Cag_1051 1423285 .. 1423304 +   -15  -3.37612   TGGATGATGGTGTAA            GGGCACGG CACG CCGTGCCC             TTACTTGCGGTTGCC 100 265
    Cag_1063 1447038 .. 1447060 +  -4.8  -3.27022   GAAATGGGATTGCCC           GGCAACGC AAATACG GCTTTGCC           TTCGTGTGAGGTGCC  52 408
    Cag_1068 NONE
    Cag_1069 NONE
    Cag_1074 NONE
    Cag_1075 1458506 .. 1458516 +  -5.4  -2.58714   GCTTGCATCAGTATA                 GCAA GAG TTGC                 TGGCTTCATGTAGCA  49 148
    Cag_1081 1464681 .. 1464705 + -10.7    -5.626   ATAGAAACTAAAAAA          GCGGAGAGGCT AAA AACTTCTCCGC          TTTTTTTATGGAATA 100 75
    Cag_1086 NONE
    Cag_1087 NONE
    Cag_1088 1470543 .. 1470569 +  -2.2   -5.5112   TGGCGCAATCACGCG         CCGAAACGGTCA TAA TGGCTATTTCGC         TTTTTTCTTGCTCAC  79 113
    Cag_1090 1473892 .. 1473909 + -11.3  -3.60948   AATTTCAATACAAAG             TCCCCTC TTGA GAGGGGA              TTTAGGGGTGTGTTG  83 261
    Cag_1091 1475288 .. 1475305 + -11.3  -3.60502   TGCTTTTTAAAAAAG             TCCCCTC TTGA GAGGGGA              TTTAGGGGTGTGTGT  83 277
    Cag_1094 1481773 .. 1481793 +  -2.5  -2.66963   CCCTTAACGACAACA            TTCTCTTTC AAA GGCAGGGAA            ATATTATTCATCATC  41 69
    Cag_1095 NONE
    Cag_1096 1483435 .. 1483459 +  -2.9  -3.57462   GTAATGACCAATCAA          GCTCAAAAT AAGGGCG ATTATGAGC          TTTAAAGGTGAGCTG  49 215
    Cag_1097 NONE
    Cag_1098 NONE
    Cag_1099 NONE
    Cag_1100 NONE
    Cag_1101 NONE
    Cag_1102 1491086 .. 1491102 +  -5.9  -3.69605   TATTGATATATACAT              TGCTTTT ATG AAAAGCG              TTCGTTTTGAATGGG  62 145
    Cag_1103 NONE
    Cag_1104 1491843 .. 1491858 +  -2.6  -2.62933   TGTATATTCAGCCGC              CTT-GCA TAG TGCTAAG              TAGTGTGCACACTTC  41 274
    Cag_1105 NONE
    Cag_1106 1493715 .. 1493733 + -10.4  -3.10611   AAAATGAGCTTGGCA             CCAAAAGA GCC TCTTTTGG             CTTTGTTGCGGTAAG  73 168
    Cag_1108 1496962 .. 1496990 +  -8.9  -4.94487   TCAGACAATAAAAAA        CCCCGTTCTTC CTATAGA GAAAAACGGGG        TTTTCTGTTTTATGC  91 73
    Cag_1110 1499019 .. 1499042 +  -9.7  -5.87996   TTCTTTAGTTAGTAT          GCACCTTTT GTAGCG AAAAGGTGC           TTTTTTTATTAATTC 100 327
    Cag_1111 1499907 .. 1499936 + -11.5  -4.61482   TACTTTTTTACGATA       TGCCTTCTTGCTA TCTT TTGCAGGAAGGCA        TTGTTTTTTCAACAA 100 59
    Cag_1112 1502009 .. 1502029 + -15.5  -5.88565   AATTCAACAAAAAAA            GCCTGCTTG TTT CAAGCAGGC            TTTTTTTGTTATAAG 100 359
    Cag_1113 1502688 .. 1502735 +  -7.2  -3.27498   AAATGGGTTTACGTT TGGTAGCTTTGTAGGGGTGAAAA ATT TTTTCGCCCCTACAAAAA-ACGA TTCCTATAACCTATC  64 68
    Cag_1116 NONE
    Cag_1117 1508415 .. 1508433 +  -2.4  -4.64766   ATAGATTTGGTAATG             CCTGCA ACAACAC TGTAGG             TTTTTACCATCTCAA  63 241
    Cag_1120 1512126 .. 1512136 +  -2.6   -2.6652   ATTTCCGCTAACCTT                 TTAA AGA TTAA                 GTATTGATTTTATGG  41 8
    Cag_1121 NONE
    Cag_1122 1514747 .. 1514764 +  -5.5  -3.08679   GGGACGAAATCCAAC             CGCCC AATAATAC GGGCG              TATTCGATACGCCCC  54 116
    Cag_1123 NONE
    Cag_1124 1518821 .. 1518833 +  -3.3  -4.39002   GACGCTGCATCTGTT                GTGGA TTT TCCTC                TTTTGTAACCACTTT  62 155
    Cag_1125 NONE
    Cag_1126 NONE
    Cag_1127 1523175 .. 1523216 + -12.3  -2.80398   ACGTTTCACACCCAT CCAACACGTAGAGACGCGA TTAA TCGCGTCTCTATGGATCGG  TAATTACGTTAATTG  86 103
    Cag_1129 NONE
    Cag_1130 1525317 .. 1525329 +  -3.4  -3.48342   CAATATGCAATTCAT                CAAG TATCT CTTG                TTGTCGTACTTCATT  51 333
    Cag_1135 1531040 .. 1531060 + -12.6  -5.86332   TGTTGTGCACCGTAG            GGGCGGAA TCCAT TTCCGCCC            TTTTTTTTGAATTCA 100 189
    Cag_1139 NONE
    Cag_1140 NONE
    Cag_1141 1536921 .. 1536936 +  -7.6  -3.37344   TTTCAACACCGAATC              TTGCAG CGAT CTGCAA               TTGATTAAATAGAAA  64 457
    Cag_1145 1541847 .. 1541857 +  -5.4  -2.51519   TTGGAGGTAACAGCC                 TGGT GAA ACCA                 CTACTTGTTTTTATA  50 31
    Cag_1146 NONE
    Cag_1147 NONE
    Cag_1148 1544036 .. 1544065 +  -3.7  -3.22728   TTTTGGCGCTCTCAT       CATAATTATTAAC TTAT GCTCATAATTATG        TATGCTTTTTCATTT  49 45
    Cag_1149 1544655 .. 1544703 +  -9.8  -2.71134   AATTTCTAAGCTCTA TTTTCTTGTGCAAGGGATGGAA CAATT TTTCATCCCTTACACAAAAGAG ATGTTGTTACTTTGA  74 32
    Cag_1150 1545233 .. 1545254 +  -9.4  -4.93877   CATATTTTTATAAAA           GTCCCGGC CCTTGC GTCGGGAC            TTTTGTTTCATACCA  91 48
    Cag_1151 NONE
    Cag_1152 1547094 .. 1547121 + -10.6  -3.56868   GCAAACTCCCCCGCT        GCCGCATGGTTA CTTG TAGCCATGCCGC         TCTCTTTTCTTACTG  81 69
    Cag_1153 1547703 .. 1547737 +  -6.5  -4.18494   GGCATTTCGCTGCCA    CGCAAAGC-CTTAAGC TCTT GCTCAAGTGCTTTGAG     TTTTGCGTGCAAATC  69 54
    Cag_1155 NONE
    Cag_1156 1550725 .. 1550754 + -11.6  -5.67967   CATTTATTTTGTTAA       GCTGCTTTTTCT TACCAT AGGAAAAGCAGC        TTTTTTTATGCTCCT 100 68
    Cag_1157 NONE
    Cag_1158 1552897 .. 1552907 +  -4.6  -3.79113   CGTTCATCACTTGTT                 GTGC TTC GCGC                 TTGTTGTGCGACACT  56 356
    Cag_1167 1562417 .. 1562431 +  -5.8  -3.63515   TTTTTAGGTACGAAT               TGTTTT ACT AAAACA               TTATTGCCCCTAACG  62 53
    Cag_1168 NONE
    Cag_1169 1564993 .. 1565009 +  -4.4  -3.09492   ACTTAGCTCAATGGG              GCGATT ATTAC GATCGC              TCTTAAACTTGCGGC  47 144
    Cag_1175 NONE
        lysS NONE
    Cag_1177 NONE
    Cag_1178 NONE
    Cag_1179 NONE
    Cag_1180 NONE
    Cag_1181 1574979 .. 1575002 +  -7.5  -4.80396   TGAATTATGGAAAAA          TGGGGTATT GCAATA AGTACCCCA           TTTTTCCATATTTTC  84 10
    Cag_1183 NONE
    Cag_1184 NONE
    Cag_1185 NONE
    Cag_1186 1581309 .. 1581324 +  -2.4  -2.68532   ACCCGCAAGCTCTTC              AGCGGT AAGA GCCGCA               TCATCTCCCTTTAAC  39 501
    Cag_1193 1587504 .. 1587520 +  -7.3  -3.05832   ATGTGTAGAAAACTT              TTCAGCA AAA TGCTGGA              TATCATCTTTTTGAA  57 149
    Cag_1196 NONE
    Cag_1197 1593047 .. 1593063 +  -2.2  -3.66666   GGCTACGCGCTCTTC              GGCAAG CTGTT CTTGCG              TTTGCAGCTTTTCAA  50 319
    Cag_1201 NONE
    Cag_1202 1597453 .. 1597475 + -16.2  -3.06831   ACCCTCCGCTCAAGC           GGGACGCGCC TTC GGCGCGCCCC           TTAGCTCCACGTTGG 100 47
    Cag_1206 NONE
    Cag_1207 NONE
    Cag_1208 1607689 .. 1607717 +  -8.9  -4.25848   GCTTATTCGCAAAAA        GGGAGTGCCTA CTACTCA TAAGCACTCCC        TTTTAATCACGAGTT  83 190
    Cag_1211 NONE
    Cag_1213 1613440 .. 1613456 +  -6.5  -3.03124   GAATTGGTAGACGCC              CGGGACT TAA AATCCCG              TGTTCAGCAATGGAC  58 175
    Cag_1215 1615033 .. 1615074 + -11.9   -3.6215   CACGCTTGTGTGGAT CTCTCAACATCCTCTTTT TCCCATT AAGAGAGGATGTTG-GAG TTTCGGGTGGATTCG  90 64
    Cag_1217 1616171 .. 1616194 +  -3.1  -3.23488   AAAGTGGCGTAACAG          CAACTGTGC GCTAAA GCGTGGTTG           TGTATCTCTTTTTAT  48 12
    Cag_1218 1617249 .. 1617268 +  -4.3  -4.82901   TCAGCAGCACAAAAC            GGAGCTT TTTATC AAGCTTC             TTTTTATCAGAAAAC  73 247
    Cag_1222 NONE
    Cag_1223 1624630 .. 1624650 + -15.5  -2.98356   CTTACGGTTGCGAAA            TTCCCCTCC AAT GGAGGGGAA            TGTGGTTGATTATGG 100 56
    Cag_1226 NONE
    Cag_1227 1629399 .. 1629423 +    -5  -2.74322   CCAAGCTGCATGGCA          GCACGCGA CATATTGCC TTGCGTGC          GTTTAAGCGCTTCAA  47 133
    Cag_1230 1633788 .. 1633798 +  -6.8  -3.20227   ATCCTGAATTATTCA                 CGAG TAA CTCG                 TCTTCGTCATTCCCG  60 429
    Cag_1232 NONE
    Cag_1233 NONE
    Cag_1234 1636545 .. 1636562 +  -4.9  -2.87996   GTTCTTCACTTCGTT             CCGCAATG ACA CATT-CGG             TCATTATAAGTTTGA  50 208
    Cag_1235 1642984 .. 1642997 +  -6.7  -2.87344   GGAAAATTGTAGAGA               CAAGG CATG CCTTG                TCTCTACGGCGCGTG  57 69
    Cag_1236 1643868 .. 1643881 +  -3.8  -3.14344   GTAAATGGGCTAAGC               GTGC CATCAA GCAC                TTGCTGCACAAGATG  47 110
    Cag_1243 1706659 .. 1706678 + -12.2  -2.63182   GCCAACACAAGAAAA            GGCGGATA GGAA TATCCGCC             CTCCTTTTTTACATC  85 65
    Cag_1244 NONE
    Cag_1245 NONE
    Cag_1246 1708805 .. 1708821 +  -3.6  -4.10657   CTCCATGCTCGTAAA              TGCTGG AGGTG CCTGCA              TTTTAACAGGTGTAA  59 63
    Cag_1247 1710512 .. 1710564 +  -6.4  -2.62463   AGAGAGAAGCTTACA GGTGCACTGTGTTGCCACTATTTTC TTAT GAAAAAGATGATAACACAG-GCGCC CTTGTAAGTACTCAC  56 51
    Cag_1248 1712189 .. 1712211 +  -3.4  -2.93447   TGACAACAAAAATAA           CTTTTGCGGA GTA TCCGTAAGAA           ATTTATAAGGATTAC  45 237
    Cag_1249 NONE
    Cag_1250 NONE
    Cag_1251 1716274 .. 1716291 + -11.3  -2.72152   GATGATGGATGGTCA             TTCCCGC GAAG GCGGGAA              TCCATTTGTCATGAA  78 65
    Cag_1252 1717018 .. 1717049 +  -4.5  -5.67063   TTGTTGGGGGAGGAA      GAGCGCCA-ATCTT CTTAT GGGATATGGCGTTC      TTTTTTTGTAGTGCG  84 54
    Cag_1253 1719373 .. 1719400 + -12.8   -5.9218   CTCCGCGTTAACACC        TTCCCGACGTTT TGCT GAGCGTCGGGAA         TTTTTTTGTTATGTC 100 65
    Cag_1257 1725276 .. 1725297 + -10.9  -3.53012   ATTGGCAACATTTCT           CACGTAGGG ACAA CCCTATGTG            TTTACCAAAAAAAAC  83 155
    Cag_1258 NONE
    Cag_1259 NONE
    Cag_1260 NONE
    Cag_1261 NONE
    Cag_1262 NONE
    Cag_1263 NONE
    Cag_1264 1730670 .. 1730691 +  -4.4  -3.54424   GATTTTTGAAAAGGA           GAGCGG AGATTTTTGC CCGCTC            TTTGAAACAGTGCAA  53 32
    Cag_1265 1732870 .. 1732885 +  -8.2  -4.52345   AAATAGAAACAATAT              GTCGCC CTTT GGCGGC               TTTCTTTCGTGATGT  83 35
    Cag_1266 NONE
    Cag_1267 NONE
    Cag_1268 NONE
    Cag_1269 NONE
    Cag_1270 1736434 .. 1736449 +  -4.7  -3.96148   ACCCCATTACACCAT              GTTGC AAATTA GCAAC               TTTGTGGTAACCACG  61 157
    Cag_1272 NONE
    Cag_1273 NONE
    Cag_1274 NONE
    Cag_1275 NONE
    Cag_1276 1740778 .. 1740799 + -10.9  -3.93664   GCTCACCAAAAAGGA           GGGCGGATA TTCC TATCTGCCC            TTTAGTCTGTTCACT  86 56
    Cag_1278 1742434 .. 1742474 + -17.9  -4.18197   CTACCGACTTGAAAA  TTAGGTAATACCTCGTAGT AGA GTTGCGAGGTATTACCTAA  TTTTCGCTAACAAAT 100 248
    Cag_1282 1747988 .. 1748013 + -10.5  -5.14563   GCAATAACGCAAAAA         GCCCTCGTT CAACAACA AACGAGGGC          TTTTTTAATGGCAAA  93 113
    Cag_1287 1753333 .. 1753343 +  -5.4  -3.02144   AGTACGATTCACGGT                 GCAT AAC ATGC                 TCTTCCAACGACTCG  52 450
    Cag_1290 NONE
    Cag_1291 NONE
    Cag_1292 1757473 .. 1757490 +  -4.1  -3.08046   AATCCTATTTTGGTT             TCCTATG TAGC CAAAGGA              CTTTTGCCATACCAC  48 295
    Cag_1296 1760882 .. 1760899 +  -9.9  -4.56597   CCACAAACAAAAAAA             GCCTCTT AAAA AAGAGGC              TTTTTGGAGCGGGAA  89 102
    Cag_1298 1765326 .. 1765338 +  -3.3  -3.27298   CAGCACCCCACACAA                GGTAC GCC GGACC                TTGATAATTGCAGGG  47 201
    Cag_1300 NONE
    Cag_1301 1769732 .. 1769742 +  -2.6   -3.6715   TTCAGAAAAATTGAT                 TTAA GAA TTAA                 TTTGAGCTTAACTCA  49 44
    Cag_1302 NONE
    Cag_1303 1772010 .. 1772036 + -13.9  -2.78816   TATTGAGCCATCACA         TTAGCACTCTC ACCTC GAGAGTGCTAA         TGTGGTCAAGAATGA  93 464
    Cag_1305 NONE
    Cag_1306 1774135 .. 1774166 + -14.6  -4.21787   ATTGGTTCATCAACT      TACAAAAGCCATCC TTCG GGGTGGCTTTTGTG       TTTTAAAGGTTTTTT 100 73
    Cag_1307 NONE
    Cag_1308 1774994 .. 1775004 +  -5.4  -3.76373   CTACGAACAAGAGGA                 TACC TAA GGTA                 TTTGCATATTACCAC  62 43
    Cag_1309 NONE
    Cag_1310 NONE
    Cag_1311 1779197 .. 1779229 + -16.5  -2.87963   CAAGCTGAAGACGGC      ATTCAGTTGTCGACA ATT TGTCGACAACTGAAA      TATGATACTTCTCGA 100 349
    Cag_1312 NONE
    Cag_1313 1780346 .. 1780360 +  -2.9  -3.36273   TTGAAGGAAGCTCTA               CAAAA CACCC TTTTG               TTGCTATTCCCGCGA  46 37
    Cag_1314 NONE
    Cag_1315 NONE
    Cag_1316 1783373 .. 1783400 +  -3.6  -3.08508   GTAGCTTCTTCACCC        TTT-TTTTCCCAC ATT GTGGAAAAACAAA        TCATTTTAACGGCTC  48 380
    Cag_1317 1786059 .. 1786096 + -11.3  -2.70936   ATTATGGAGGGGGGA   CAAGCGTAAGGGCGAAA AATG TTTCGCCCTTACGGAGG    TGGTATAATTCATCG  78 40
    Cag_1318 NONE
    Cag_1319 NONE
    Cag_1320 1788632 .. 1788648 + -10.8  -2.87274   TCCATTGGAGGGGTG              CCCCGC AAGGG GCGGGG              TGGTTCATTATGCCG  78 209
    Cag_1324 NONE
    Cag_1325 NONE
    Cag_1326 1793224 .. 1793235 +  -4.4  -3.25604   TCCTCCACATCAGCA                TGCA ACAT TGCA                 ATTTTGCTTGCCTCA  49 424
    Cag_1328 1795197 .. 1795213 + -12.3  -6.09888   TAAACCAAAAAAAAA              GCCTGCA TTA TGCAGGC              TTTTTTTTGTTGAAC 100 110
    Cag_1330 1798216 .. 1798240 +    -5  -2.81326   AGGTTCGTTCCGTAA         TGCCAAG-CGC ACGT GCGATTTGGCG          CTTGTTGCCATTATG  49 75
    Cag_1333 1801234 .. 1801246 +  -3.3  -3.82084   ACCCAAGATAGAGGT                GATCG TGT CGTTC                TTCTTACTATTAAAA  53 73
    Cag_1334 1802388 .. 1802408 +  -9.1  -4.27316   ATGGAAAATGAGAAA            TGGGGAATT TTC AATTCTCCA            TTTTCAATTAGACCC  83 30
    Cag_1335 1803369 .. 1803382 +  -6.7  -2.88544   GTTAATGTGTAGAGA               CGCAA AATT TTGCG                TCTCTACAACTGCAA  57 74
    Cag_1336 1804446 .. 1804466 + -11.2   -2.6563   GCACGCGTTAAGTAG            GGGCAGAT TCCAT ATCTGCCC            TGAATTATTGGCGCA  78 48
    Cag_1337 1805992 .. 1806024 + -11.4  -5.47399   TTTGCTTGTTAGTCA      AAAAGCCGCAGCAA TTCAT TTGTTGCGGCTTTC      TTTTTTTGGGATTGC 100 54
    Cag_1338 1806848 .. 1806861 +  -3.1  -3.05384   GGTTGTAAAGGAAAA               TGAGC ATGA GTTCA                TTCAATAAGGCGCAA  45 4
    Cag_1339 NONE
    Cag_1340 1808816 .. 1808836 + -10.4  -5.60689   TTTTTAAAGAGAAAA            GCCGCATC TTAAT GGTGCGGC            TTTTTTGTTGTCTGA 100 67
    Cag_1341 1811104 .. 1811116 +  -4.1  -3.39556   AAGCCTCTACAATAT                GGGTA ACA TATCC                TCTTGTTACAGCATT  51 304
    Cag_1344 NONE
    Cag_1345 NONE
    Cag_1346 NONE
    Cag_1347 1815467 .. 1815481 +  -4.3  -2.84234   ATTCCCACAACACTA               TTCCT TTAGC AGGAA               GTTATTGAGTTAATA  48 153
    Cag_1348 NONE
    Cag_1349 NONE
    Cag_1350 NONE
    Cag_1351 1818623 .. 1818636 +  -6.7  -2.87881   GTGATATTGTAGAGA               CGCAA AATA TTGCG                TCTCTACAAACGTTC  57 47
    Cag_1352 NONE
    Cag_1353 NONE
    Cag_1354 1820575 .. 1820593 +  -7.4  -5.61596   CCATAATGAGCTACA             GCCGTG AGTAATG CACGGC             TTTTTTTATACCAAT  93 307
    Cag_1355 1821827 .. 1821869 +  -7.8  -5.45652   TCATTTTGGATAGAA CAACAAACGCCCGCTTTCA TGCAGT TGAGAGCGGGCGTT-GTCA TTTTTTATTAACACT 100 61
    Cag_1356 NONE
    Cag_1357 1824289 .. 1824305 +  -5.2  -3.29043   TTATGAATAAAGTGA              TGTTCT TTTAT AGAACA              TTATAAAACCAAATT  54 275
    Cag_1358 1825089 .. 1825108 + -12.8   -4.2416   ATTATCTTTAAAATA            CCCCGCTG CTTG CGGCGGGG             TTCTTTATTCAATTA 100 318
    Cag_1359 1826449 .. 1826464 +  -6.2  -3.65036   TACTTTAACAACAAT              CAACTT TTTC AAGTTG               TTGTCATTTCCTTAG  62 202
    Cag_1360 NONE
    Cag_1361 1827128 .. 1827142 +  -4.2  -3.28712   CATTCGGTCATTGAG               CTTCGG TGG CTGAGG               TTCTCGAAGCCACCG  52 75
    Cag_1362 NONE
    Cag_1363 1829833 .. 1829844 +  -4.4  -3.63068   ATTTAGCAGTTAGTG                CGTT ATCT AACG                 TTTCAGATCGTATCA  55 71
    Cag_1364 1830320 .. 1830334 +  -3.6  -3.08032   TGAAATTTTAGATAA               TGTAAA TTA TTTGCA               TCCTTTTAGAGAAGG  48 115
    Cag_1367 NONE
    Cag_1368 NONE
    Cag_1369 NONE
    Cag_1370 NONE
    Cag_1371 1835022 .. 1835039 +  -2.7   -2.7264   TTATTAGAGGGGAGT             GTGGATT TACA AATCTGC              GTTTGAGGCGAATTT  41 75
    Cag_1372 1835775 .. 1835785 +  -6.8  -4.03234   TGTTAACAACTAACA                 CCCT GTC AGGG                 TTTATATAGCAGAAA  69 71
    Cag_1373 NONE
    Cag_1374 1836911 .. 1836921 +  -5.4  -4.30844   GTAATATTGCGGCTA                 TACC AAA GGTA                 TTTTAGTAATCCAAT  69 345
    Cag_1377 1840912 .. 1840943 + -14.7  -3.05463   GGGTAACCCATACAA      CAAAAAAACCTGC CGAAAA GCAGGTTTTTTTG       TTAAGTGAAAAGCGT 100 61
    Cag_1381 NONE
    Cag_1382 1848209 .. 1848225 + -10.9  -2.99948   CTGATAAAACATATT              CAACCCT TTC AGGGTTG              TGTATCAGTTTCTCT  79 209
    Cag_1384 NONE
    Cag_1385 NONE
    Cag_1386 NONE
    Cag_1387 NONE
    Cag_1388 1853824 .. 1853835 +  -2.2  -4.10437   GTAGCAGAGAGGAGT                GGCA CTGA TGTC                 TTATTTAATTGATAC  54 18
    Cag_1389 NONE
    Cag_1390 NONE
    Cag_1391 NONE
    Cag_1392 NONE
    Cag_1393 NONE
    Cag_1394 NONE
    Cag_1395 1858924 .. 1858950 +  -5.8  -4.05788   AAATCTACCTAAAAA         TGAGCGTCTCTA TTG TGCTGACGCTCA         TTTCATTTCCCCCCA  68 39
    Cag_1399 1863876 .. 1863898 +  -3.5  -3.51708   TACCAATAAAAACAC           CTTGCTTAT CCACA ATAAGAAAG           TTAGTTTCGGGAGTG  51 368
    Cag_1416 NONE
    Cag_1417 1888854 .. 1888865 +  -2.2  -3.65084   AGTGGCAAGAAGATG                TGCA ACGG TGCG                 TTTCAAGGTTTAATT  47 481
    Cag_1420 1890856 .. 1890874 +  -8.1  -5.80817   AGGAAAAAGAAAAAA             GCGCTCT CTTAT AGGGCGC             TTTTTTTATGTTACA 100 65
    Cag_1421 1891419 .. 1891438 + -12.2  -3.05816   CACCTAAAAACGTAA            GGGCGAAA AATT TTTCGCCC             TTACATGAAAAATGC  87 58
    Cag_1427 1896117 .. 1896136 +  -8.6  -3.27298   TTAGCCGCCAATAAC            GCAGTGGCG CAA CGCCA-TGC            TTAATGCTTCAAGCA  72 45
    Cag_1428 NONE
    Cag_1429 1898518 .. 1898534 +  -3.7  -2.63149   GAAGCACTCTATCTA              TCCTGAA TTA TTCATGA              GTCTTGTATGCTTTC  45 122
    Cag_1430 1900972 .. 1900982 +  -3.2  -3.26319   CTAATGAGCGGTTTG                 TGGC TTC GTCA                 TTCATGTCGCCCATT  45 482
    Cag_1432 NONE
    Cag_1433 1902747 .. 1902764 +  -4.1  -5.33921   CCTTGGATTGATGCA             GCACC CCTCTGAT GGTGC              TTTTTTGCTTCATTT  76 288
    Cag_1434 NONE
    Cag_1435 1904006 .. 1904026 +  -3.3  -3.93117   AATGTTGTGCAGATA            CAGAATTAA TGC TTGATGCTG            TTGTTCTCTGGTTGC  55 43
    Cag_1436 1904703 .. 1904716 +  -2.3  -3.53437   CGAAAGCAAGGCGGA               CGGTG CTCA CAACG                ATTTTTAATTGATGC  46 58
    Cag_1437 1905681 .. 1905694 +  -3.8  -3.39216   GGAAATTCTTGGTAC               CACC TCTTTT GGTG                ATTTTTAAATCGCCA  51 4
    Cag_1438 NONE
    Cag_1439 1906826 .. 1906839 +  -8.1  -2.91582   AATGGATTGTAAAGA               CGCGA TTAA TCGCG                TCTCTACGTGAAATG  67 83
    Cag_1440 1908270 .. 1908299 + -14.4  -3.21465   TATCCGCTTGTTTTG       TCATTCCCGCTC TCTCAC GGGCGGGAATGA        TCTTCCCTTTGAATT  95 58
    Cag_1444 1912208 .. 1912218 +  -2.4  -3.62096   TTGCGTCCTGCAATG                 GCTG CCC CTGC                 TTTAGCATAGTGGGA  48 5
    Cag_1445 NONE
    Cag_1446 1914494 .. 1914511 +  -4.9  -2.71364   TTTAAGAAAACGCTA             C-ACAACG CCT CGTTGTCG             TCATTCCCGCGATGG  49 36
    Cag_1447 1915919 .. 1915930 +  -2.2  -3.45134   GTGTAACGTCAAACC                TGAG CCTT CTCG                 TTGTAACTTCATTCA  46 182
    Cag_1448 NONE
    Cag_1449 NONE
    Cag_1450 NONE
    Cag_1451 1918298 .. 1918310 +  -4.9  -3.26839   TTGTTGGGAGAAAAA                TGATA GCC TATCA                TACTTTTTGCCATTT  54 54
    Cag_1452 NONE
    Cag_1453 1921752 .. 1921771 +  -8.5  -4.87291   CGGCGAGCACGTTTT            GCCGCTG CTAAAT CGGCGGC             TTTTTGCTTGCGCTC  88 87
    Cag_1472 NONE
    Cag_1473 NONE
    Cag_1474 NONE
    Cag_1475 NONE
    Cag_1476 1943511 .. 1943538 +  -4.2  -5.08255   CACTTAACTCATTTT        TTGTATGCTTAT TGCA ATAAGCTAACAA         TTTTATTTTGCACAT  75 34
    Cag_1485 1957446 .. 1957466 +    -4  -2.50817   CCTCAAGCTCCTGCC            CAGCAAAT CCACC ATTTGCGG            CTGTGTTATCAGCTT  44 476
    Cag_1489 1960338 .. 1960385 + -13.6  -2.87294   TTAACGGAGCGGTAA TTTTATATTGTAGAGACGCCGT TTAA ACGGCGTCTCTACAAAACAACG TATCCTCTACATCTT  93 26
    Cag_1494 NONE
    Cag_1495 1965717 .. 1965740 +  -3.6  -4.13945   CACTAAGGCAAAAAC          GCCGCGTCCG CTGA CGGTAGAGGC           TTTTGCAATAACGGT  59 375
    Cag_1497 1967048 .. 1967061 +  -3.1  -3.09492   TTTCACCCTAAAGAA               GCAAT GAGC GTTGC                TATTGAGCTTAAGCA  46 57
    Cag_1498 NONE
    Cag_1499 NONE
    Cag_1500 1970081 .. 1970111 +  -2.7  -5.27399   GCCAAAAAATTAAAA       GGTCATTCA CCACCCCCCCGCT TGAATGACC       TTTTTTAATCTCTTA  73 52
    Cag_1501 1970406 .. 1970417 +    -3  -3.56325   TGTAAGGATACTCTG                CAAA ACAC TTTG                 TTGTCGTTATGCCCG  49 101
    Cag_1502 NONE
    Cag_1503 NONE
    Cag_1504 NONE
    Cag_1505 NONE
    Cag_1506 1975970 .. 1975984 +  -2.8   -2.7782   CTTGTCCGTACCATT               GGCA TAACTAT TGCC               GTTATTAACAAATTC  42 42
    Cag_1507 1977488 .. 1977506 +    -3  -2.73364   GAAATCGGCGATGTT             GCAGGGTT ATC AGCCTCGC             TGATTAACATGGGGC  42 118
    Cag_1508 1977732 .. 1977763 + -14.6  -2.72344   ATAGATGGCGCACAT      TTGTAGAGACGCAA AATT TTGCGTCTCTACGG       TGATTCGCAATGCAA  95 48
    Cag_1511 1980880 .. 1980916 +  -8.9   -3.9461   TTGAAGTCGTATTCA   G-CCAATGGGAAACTT ATATAG ATGTTTCCCATTGGGC    TTCTTATTCCCACCA  77 333
    Cag_1513 1987757 .. 1987772 +  -3.2  -3.79678   AACCGAGTGGTATAG              CTTTCG AGAA CGAGGG               TTGTTGTGAGAGGTT  53 1
    Cag_1518 1994051 .. 1994078 +  -9.9  -6.10489   TGTAAAAGTCAAAAA        GCCGCTCATTC AATTAA GGATGAGTGGC         TTTTTTTTTGGCCTT 100 57
    Cag_1522 NONE
    Cag_1523 NONE
    Cag_1524 NONE
    Cag_1525 NONE
    Cag_1526 NONE
    Cag_1527 2006834 .. 2006863 + -13.7  -3.32966   TGCGATATTTATCAC       CGTAGAGACGCAA TGCA TTGCGTCTCTACA        TCTTATCTCACATCT 100 44
    Cag_1528 NONE
    Cag_1529 2007732 .. 2007761 + -13.7  -3.32966   TGCGATATTTATCAC       CGTAGAGACGCAA TGCA TTGCGTCTCTACA        TCTTATCTCACATCT 100 44
    Cag_1530 2007979 .. 2008003 +  -4.2  -4.60977   GGAAAAACAAAAAAA          CCTGTAAGCC TTAAC GACCTACAGG          TTTTCTGATTGTATT  68 19
    Cag_1532 NONE
        hisF 2009453 .. 2009470 + -11.3  -3.93262   AATCAAGCAGAAAAA             GCGGGTT AGAA AACCCGC              TTTCCATTTATTGCC  86 68
    Cag_1534 2010245 .. 2010263 +   -11  -3.89346   CTATAAAACGAAAAA             TCCCCTCT TAT GGAGGGGA             TTTCGTGGTGTTTTT  86 88
    Cag_1537 NONE
    Cag_1538 2014932 .. 2014958 +  -4.5  -3.49475   AATGAACAGATACAA        GCTTACT-TTGC TCCA GCACCAGTAAGC         TTGTATGCCACTCCC  53 52
    Cag_1539 NONE
    Cag_1540 2019993 .. 2020012 + -13.6  -2.70863   CACCAAACAAGAAAA            GGCGGGTT AGAA AACCCGCC             CTCCTTTTTTTCATC  91 168
    Cag_1546 2027729 .. 2027755 +  -7.2  -2.56596   TCACGGTGCTGGAAG         CTCTGGGAAGGG TTA CCCTTCCAATGG         TGAATTGATCAGGAG  59 420
    Cag_1547 2029123 .. 2029151 + -14.7  -5.84381   GGATTCCTTTAAAAA        CGGCAGCATAG TAAAGCT CTATGCTGCCG        TTTTTTTATTGATGC 100 43
    Cag_1548 2030649 .. 2030680 + -16.1  -3.59402   TTCAATGGAGAAAAA      CAAAAAAGCAGCC CGCAAA GGCTGCTTTTTTG       TTGATTTGCTCTAAA 100 52
    Cag_1549 2031857 .. 2031870 +  -2.3  -5.47218   CATGGTCAATACCAG               CTCGC AAAA GCGAC                TTTTTTTCGGTGCAA  79 355
    Cag_1551 2034035 .. 2034064 + -10.7  -5.67967   AACATGGTTCCAAAA       GCCAGACAAAGCA GTAA TGCCGTGTCTGGC        TTTTTTTATGGTAAT 100 65
    Cag_1552 2034556 .. 2034575 +  -4.3   -4.3255   AGCGTTACAGTTGTT            GGATAGT TTGTTC GCTATCC             TTTGTTCATTCACGA  64 182
    Cag_1553 2036359 .. 2036399 + -14.7   -4.4891   AAAGCATTTCTAAAA  ACAACAGCGCCGCTACTCG CAA TGAGTAACGGCGCTGATGC  TTTTATGCTGCTGGC 100 116
    Cag_1555 NONE
    Cag_1556 2037756 .. 2037785 +  -5.6  -3.84304   TTTTCAACAACTAAG       GCGCACTTCCCGC TTATT GCGG-ACGAGCGC       TATTTTGTACATTCC  62 27
    Cag_1557 2038559 .. 2038570 +  -2.2  -4.19258   ATTATCAGCTTGACA                CGAC AATA GTTG                 TTTTGCATCACGTGT  54 239
    Cag_1558 2039611 .. 2039660 + -14.5  -3.28712   TATATTTGTTGTAGT TGTCTTGGGTTGTAGAGACAAGG CATG CCTTGTCTCTACGGTCGAACACA TTATGCACCCAAACG 100 27
    Cag_1560 2046892 .. 2046906 +  -8.5  -4.08216   GTTGCATTGTCAAAA               CGCCC AATTC GGGCG               TTTTGACAAACATCC  79 165
    Cag_1563 2051102 .. 2051121 + -12.2  -2.50479   ATGAAAGCGCGAAAT            GACGGACA AGAA TGTCCGTC             CTCCTTTTCGTTGGC  85 199
    Cag_1564 NONE
    Cag_1565 NONE
    Cag_1566 NONE
    Cag_1567 2055064 .. 2055080 +  -5.1  -3.86346   CCAAGCATCTGTTGA              TAACGGC TCA GGCGTTA              TTTCTGCGGCAATAC  61 205
    Cag_1576 NONE
    Cag_1577 NONE
    Cag_1578 NONE
    Cag_1579 NONE
    Cag_1580 2063052 .. 2063078 +    -6  -2.87136   ATAGCGAGGAACCTA         CAATTTGAAAGT TCA ATCTTCAAATTG         TATAATCCTTCATGC  54 37
    Cag_1590 NONE
    Cag_1591 NONE
    Cag_1592 NONE
    Cag_1593 2080806 .. 2080823 +  -4.9   -3.9644   AGTGCATTTTTCGAG             CTGCCATG AAG CATGG-AG             TTATTATATTCCCCA  61 74
    Cag_1594 2082067 .. 2082095 + -12.6  -6.00814   GTACCATTATTTAAA        TACGGATAAGGC ATTTA GCTTTATCCGTA        TTTTTTTTGCTTGTT 100 55
    Cag_1596 NONE
    Cag_1597 2087876 .. 2087891 +  -3.2  -4.07687   ACAATTCACTCTGTG              GCGATT CCAT AAGCGC               TTTTAAAAAGCGCGT  56 387
    Cag_1603 2094328 .. 2094339 +  -4.4   -2.9183   GTTTATGTGATACAT                GCAA AATG TTGC                 TATCTGAAACTTTTT  49 45
    Cag_1604 2095968 .. 2095978 +  -6.8  -2.72324   TGGTAAAGCATCCGA                 TCGG TTG CCGA                 CTTAATTTGCATGCC  55 373
    Cag_1606 2098299 .. 2098326 +   -12  -3.97042   TTCATGCGTTTTAAT        GGGCGGCTTGGA AAGC TTCAAGCCGCGC         TTTAATTGCTGCTGG  95 63
    Cag_1618 NONE
    Cag_1619 2117792 .. 2117822 +  -7.7  -3.54543   CACACAACAAAAAAA      GAGGTTGCCTTAGA ACAA TC-AAGACAACCTC       TTTAAAAACGTAGAT  70 163
    Cag_1622 NONE
    Cag_1623 2123069 .. 2123087 +  -6.6  -2.73309   TCAATGAGCACTGTA             ACCTCTCC AAT GGAGGGGA             ATATTCTTGTTAAAC  57 225
    Cag_1626 NONE
    Cag_1627 2126089 .. 2126117 + -10.4  -3.13432   ATTCTATCCCAGTAA       GTGCTGCCGTTCA CGTA TGAA-GGCAGCGC        TTGCGTAATGTTACG  78 57
    Cag_1628 NONE
    Cag_1629 NONE
    Cag_1630 2129633 .. 2129645 +  -4.1  -3.46178   TTAATAACTACATGA                TGGTT AAA GACCA                TTATGCTGCATTTAT  51 462
    Cag_1635 2135328 .. 2135339 +    -3  -3.63968   AAAATTAAATATTAC                GTAT GTTA ATAC                 TTTAGACATTTAAGC  49 288
    Cag_1645 2144348 .. 2144363 +  -5.4  -2.59564   TTCAATTGCCCGTAA              CGATGC CGCC GTATCG               GTTGTAAAATAGGGG  49 369
    Cag_1651 2149348 .. 2149358 +  -5.4  -3.08508   TCAATTGATAAGAGT                 TGGT ATA ACCA                 TAATTTTGGAACATA  54 43
    Cag_1652 NONE
    Cag_1653 2150821 .. 2150858 + -13.7  -3.93288   TTCCGCAAGAGTAAC   TCAAGGGA-GTCTTCGTT TTT AATGAGGACATCCCTTGA   TTTGCTTCCATCCGC 100 57
    Cag_1673 2174929 .. 2174957 +  -8.9  -4.36914   AACTAAAGAGAAACA        CATACACAACCCT GAA AGGGTTGAATATG        TTTTATCAGCCGCAA  84 105
    Cag_1674 NONE
    Cag_1675 NONE
    Cag_1676 2177713 .. 2177738 +  -3.3  -3.05463   ATGGCAGGGGTGGAT         CTATTGGTCTT GGAA AAGCACAATAG          TTGCGTGAGAGAGCT  46 42
    Cag_1678 2179261 .. 2179279 +  -3.9  -4.10159   ATAGATTTTTTAGAG            CGT-TAGC TGGC GCTATACG             TTTGGTTTAACTCTT  59 62
    Cag_1683 2185680 .. 2185708 + -17.6  -4.36127   CACTACAAACAAAAA        GCGCCATCTGAA TAGTT TTCAGATGGCGC        TTTTGCATTATTACG 100 59
    Cag_1691 2196158 .. 2196174 +  -2.1   -5.1925   TTAATGCAGAGCCAT              GCGTTTG GGG CGTGCGC              TTTTTTCACTTCTCC  72 74
    Cag_1692 2200420 .. 2200439 +  -9.3  -5.71712   TCAGTAAAAGAAAAA            GCCGATG CTCACC CATCGGC             TTTTTTTGTCTGAAC 100 512
    Cag_1694 NONE
    Cag_1695 2202004 .. 2202014 +  -3.2  -2.80492   GGCATTGATTGAGGG                 TTCG AAC CGAG                 TGCTTCGTGGTGGTA  44 29
    Cag_1696 2204887 .. 2204901 + -11.4  -2.87463   TCGCCCACGTAGAGA               CGCCCA ATT TGGGCG               TCTCTAAAACCGATT  81 304
    Cag_1706 NONE
    Cag_1707 2219777 .. 2219793 +  -2.3  -3.68725   GGGACAAAAGATAGC              TATAAAC CTT GTTGATA              TGTTTATTGCCGGTT  48 11
    Cag_1708 2221225 .. 2221235 +  -3.2  -3.44321   TTGTACCATCGCTAA                 TGAG CAG CTCG                 TATTTCAGCTTTAGT  49 275
    Cag_1725 NONE
    Cag_1726 2243880 .. 2243891 +  -5.8   -2.5507   TCTTTTTAACCTCCC                CGCT CGTC AGCG                 CTCTTAATTAAATCC  53 7
    Cag_1727 2244595 .. 2244610 +    -4  -2.57013   ACAACAGTGCTTTCG              TAAGGT TAGC ACCTTG               TAAATTGGCTTGAAG  44 264
    Cag_1729 2246282 .. 2246326 + -13.1  -3.31905   TATTACGATACTCTT TAAAACGAAAAAAGCCCGATG CAA TATCGGGCTTTTTTCATTGTG TATTGTATGAGCAAT 100 23
    Cag_1731 2251235 .. 2251263 +  -2.7  -3.26237   GAGATTACAGTAACG       CAATTGTTTTAG AGGTAG CTAAAA-AATTG        TACTTTTTCCCCTTA  46 78
    Cag_1732 NONE
    Cag_1733 2253109 .. 2253131 +  -9.2  -4.98531   CGTGTAAACCAAAAA           GTCCGATTGT TAC ATGATCGGAC           TTTTTGGTTTAGGAC  91 92
    Cag_1737 2257698 .. 2257738 +  -2.5  -5.88565   CGTATCTACAAAAAA  TCAGTCATAGCAAAGGTTA TTT TACCAAAAGCTATGACTGA  TTTTTTTGTTGTGCG  90 63
    Cag_1741 2261514 .. 2261527 +  -6.7  -3.30124   ATTCTGAAAGCATTG               CCGAA AAGC TTCGG                TTGTCGGGAGTGAAC  61 159
    Cag_1742 2262504 .. 2262522 +  -3.2  -3.78004   TAATTGGGGAGATAA             GTTTTC CTCTTTA GAAAAC             TATTTCTTATACTCC  53 69
    Cag_1743 2262844 .. 2262866 +    -7  -5.34555   TCTTTTTTATAAAAA           GCTCAACC CGTTCAA GGTTGGGC           TTTTTTGTGGTATGA  91 83
        rnhA NONE
    Cag_1745 2264755 .. 2264765 +  -5.4  -2.64962   AATAAAATTGCGATC                 GTAC TCG GTAC                 CTTCGTTACTGCTAT  49 416
    Cag_1747 2266350 .. 2266362 +  -6.3  -3.05384   AGCAAAGGGAGGAAT                TCCAA TGT TTGGA                TTAGGTGGACAAGAA  56 215
    Cag_1748 2266553 .. 2266570 +  -3.3  -2.60283   AAGCTACAACCGCAA             GCAAGTC GTAA GGCTCGC              CTCTTGCTTTAGATG  43 15
    Cag_1749 NONE
    Cag_1750 2269116 .. 2269127 +  -2.2  -5.36965   AAAATTGTTAGTTCA                CTCG TGAA TGAG                 TTTTTTGTGGTATTC  75 158
    Cag_1751 NONE
    Cag_1752 2270004 .. 2270021 +  -5.5   -5.1523   GTTGTCAACAGAAAA             CCCCG CTGCTATA CGGGG              TTTTTGTGTTATGAG  78 93
    Cag_1754 2272519 .. 2272529 +  -5.4  -4.23781   GCAAAAAGCTTGTTT                 CGTT ATC AACG                 TTTAATTTTACTCAA  68 141
    Cag_1755 2273377 .. 2273418 +  -8.2  -3.73775   TCATTGCGGAACGAA GTGAAGAATCCATATTGGC TGATT GTCAA-ATGGATGCTTCGC TTTGCTCAGCATGAC  75 289
    Cag_1756 2274092 .. 2274104 +  -4.8  -3.60627   GTCGAGGTCGGCAAT                GGTG CGGCT CACC                TTTAAAATGCGGTCG  56 160
    Cag_1758 2276612 .. 2276648 + -17.6  -3.14211   AATCAACATAATTAA    TAAGAAAAGCCTCGGA TATTC TCTGAGGCTTTTCTTA    TTAGTGGAAGAAGCT 100 66
    Cag_1760 NONE
    Cag_1761 NONE
    Cag_1762 2279928 .. 2279962 +  -5.8  -4.74653   GCATAGATTTTTTAA    GGGA-ATCGC-TTGCC TACTT GGCAAAGCGCTCTCCC    TTTGTTTCTTAATTT  77 35
    Cag_1763 2280351 .. 2280380 +  -9.3  -5.60993   TTTTGATACGTTATA       ATGCCGAGTGTGT GTAA GCATACTCGGCAA        TTTTTTTATGAGGCA 100 50
    Cag_1764 NONE
    Cag_1765 NONE
    Cag_1766 NONE
    Cag_1767 NONE
    Cag_1768 2287297 .. 2287307 +  -2.6  -3.93817   TATCTATAACCACCC                 TAAT TGC ATTA                 TCTTTTTGCACTGTA  54 449
    Cag_1776 2294865 .. 2294877 +  -6.3  -3.65699   CAAGCATTTGACTTA                TCCAT GCC ATGGA                TTGCTTATTTCTAAA  62 208
    Cag_1781 2300788 .. 2300798 +  -5.4  -5.39721   TGCAGTAGCGAATAA                 GAAG AAC CTTC                 TTTTTTCTCTACTGC  83 152
    Cag_1785 2305690 .. 2305702 +  -3.3  -4.71776   GGCGTATTGCATACG                CCAAC GGG GGTGG                TTTTGTTGAATGTTG  67 82
    Cag_1788 NONE
    Cag_1789 2311184 .. 2311212 + -17.5   -4.2408   TGTGGATAATTTTAA        CGCCCAGCTCTAC CTT GTGGAGTTGGGCG        TTTGTGGTTTTGTAA 100 59
    Cag_1793 2315809 .. 2315821 +  -6.3  -4.58685   ATCGTTCATTCAATT                TTTGC TCG GCAAA                TTTTTGCACCGCTTT  74 385
    Cag_1796 2319365 .. 2319379 +  -7.2   -3.9777   TACTATAGAACAATC               CTGATT TGG AATCAG               TTTATCACTGTTCGA  72 59
    Cag_1803 NONE
    Cag_1804 2326694 .. 2326704 +  -8.2  -2.86539   TTCGAAAGAAAATGA                 GCGC TCA GCGC                 TACTTGTACATTGCC  66 87
    Cag_1805 2327530 .. 2327570 +  -9.9  -3.11291   TAAGAATGAAAGCAC  ATTTCTTTAGGGACGCATG TCG TATGTATCCCTAAAGAAAA  TGTTAAGATTCTAAA  76 43
    Cag_1809 NONE
    Cag_1810 2332706 .. 2332744 + -13.4  -3.21934   CATTTCGTATTAACG  CACAAAAGCCCAGTTCT CCCGAA AGAGCTGGGC-TTTGTG   GTTTTATGGAAGAGC 100 48
        cysS 2342053 .. 2342070 +  -3.5  -4.68511   TAACATAGCAATGTC             TCTAAACC AAT GGTTT-GA             TTTGTTTGTATTGAC  67 401
    Cag_1822 2345397 .. 2345418 +  -5.8  -2.59055   AGAAAGATTGTTTAA           CGTTGCTC TTCTAT GAGCGGCG            GTTCTACCAAGTTTA  49 491
    Cag_1860 NONE
    Cag_1861 2370389 .. 2370399 +  -4.6  -3.07233   GCTCAGTGAAGGCGG                 GCGG CGA CTGC                 TCTTAAGCGTTATAA  50 154
    Cag_1872 2380252 .. 2380286 +   -10  -4.30576   TTTTAAACAGCAAAA     GCTTGTGCTGGAATGG GAA CCATAACAACACAAGC     TTTTGCTGGTAACAG  86 58
    Cag_1880 2390231 .. 2390255 +  -2.9  -2.57344   TACAAACATCGGAGT          TGAGGTGATGA ACA TTATTAACTCA          CTTATAGAAAAACTA  41 18
    Cag_1881 2390841 .. 2390856 +  -5.4  -5.65177   GCATGTGTGGGATGG              TGGAGC TGGA GCTTCA               TTTTTTTCTCCATCT  89 221
    Cag_1883 2395138 .. 2395153 +  -4.8  -3.84719   CGTGCTGGAAATATG              CTTTTT CATG AAAAAG               TTTCACTTTACAAGT  60 15
    Cag_1884 NONE
    Cag_1885 NONE
    Cag_1886 2398308 .. 2398333 +  -4.1  -3.37259   TTCCCTCATAACCAA         TGCTTAGGGAAC TCT GTTCC-TAAACA         TCTTTAACAATGCTT  49 30
    Cag_1887 2399538 .. 2399556 +    -6  -2.53995   TAGGTAACGCACCCA             CCAAAATC ATG GATATTGG             TACCTTCACCTCCCT  53 206
    Cag_1889 NONE
    Cag_1890 2402378 .. 2402402 +  -5.1  -4.89477   ACTGCTCAGCGCAAA          GCTTGTATT TGTGGAC AATGCAAGC          TTTTATTGTTAGAAA  74 65
    Cag_1891 2403152 .. 2403163 +  -4.4   -3.5771   TTCATAAAATTTAGG                GTGT TGCT ACAC                 TTTGGCACGCTTTTT  55 142
    Cag_1892 NONE
    Cag_1893 2405694 .. 2405723 + -16.7   -3.9392   TTAGCATAACCACAA       CAAAAGGGATTCA ATGA TGAATCCCTTTTG        TTATTTAAGATACCA 100 53
    Cag_1894 2406300 .. 2406330 + -14.1  -4.27316   CAATCCATGACAAAA       GCCCTCTCACAGT TTTAC ACTTTGAGAGGGC       TTTTAGGTTGCGGGA 100 75
    Cag_1895 NONE
    Cag_1896 2411542 .. 2411562 +  -5.5  -4.22346   CATGACCGAAAGAGT            TGTTTTTGC ATC GCAAAGATA            TTTTCCATCGCTTTC  68 154
    Cag_1897 2416673 .. 2416684 +  -3.6  -4.33708   TATCTCAGGGAAAAA                GCGT AACA GCGC                 TTTTCGTAATGCTTT  62 316
    Cag_1907 NONE
    Cag_1908 NONE
    Cag_1909 2429561 .. 2429579 +  -3.8  -2.76823   TTAGCCCCGAAGGTA             TTGAGCGC TAA GCGTTAAA             GATTTTTTAAAGATT  45 15
    Cag_1910 2430906 .. 2430926 +  -5.5  -2.57136   TCAACCCTCATGGTC            GTTGTTTAG TCG CTAAAGAAC            CTTAATAATTGCTAA  51 10
    Cag_1911 2431602 .. 2431638 +  -4.5  -5.07652   TTTTTAAATGTAATG    CAGCACCTTTGGTTTGT TAA AAAAATTGAAGGTGCTC    TTTTCTTTTCAGGCG  75 46
    Cag_1912 2432594 .. 2432648 + -10.1  -2.74784   ATCCGCTCTCCTTTT TGTGTTTACCAAATGCCGAGCTGGT GCTCA ACGCGCCCAACATTTGGTAAACACA TAGGTTTTCCCGCCT  74 85
    Cag_1917 2435655 .. 2435667 +  -6.3  -3.38046   TTAAGCCCCTCTAAT                TTACC GTT GGTAA                TGTTTGAAGTAAACC  59 355
    Cag_1921 2455206 .. 2455216 +  -6.8   -3.1355   CTCTTTTGTTTTTAA                 TCCC GAA GGGA                 TTGAATATGAATAGC  60 231
    Cag_1922 2455646 .. 2455657 +  -3.6  -3.00071   TTTATACCTTGTAAC                GCGT TTAT GCGC                 CTCTTGTTTTTTTAT  47 27
    Cag_1923 NONE
    Cag_1924 2456598 .. 2456647 +  -9.4  -4.13728   TTACCGTACTTTTGT GCTGAT-GCTTGGGGAG-GTGAGG TAAG CATCATTCTCCCCAAGCAAACGGC TTTTGCCAGTCTCTC  82 43
    Cag_1925 NONE
    Cag_1926 2457907 .. 2457936 + -11.5  -3.58801   TATAAGCGCTTCATG       CTCCATTGCTCAC CAGA GTGGACAATGGAG        TTTAGCCAATTCTAT  85 36
    Cag_1927 2459824 .. 2459861 +  -6.4  -3.01247   CATTATTAATTGTAC   ATGAACTGCTACGAATG CTCTT CAA-CGTAGCAGTTCAC   CTTACTTTTTTTGCA  58 58
    Cag_1928 2460481 .. 2460526 + -10.6  -2.58358   ATGAACATAATCCCC TTTGATGCGCCAATAAAATC TTCCTT GATTTTATTGGCGCTGCGAG CTGTTCTCATCATTT  76 76
    Cag_1940 2472986 .. 2473009 +  -4.6  -3.20723   CAACTTATCAGCTTG          CCGCTTGAGGT AAT ACGT-AAGCGG          TTGCATTGCTCGCAA  49 286
    Cag_1970 2502944 .. 2502964 + -11.2  -5.63517   TCAAACTTCTTAAAA            GCCTTCCA CTCAA TGGAAGGC            TTTTTTGTTTAACGC 100 62
    Cag_1974 NONE
    Cag_1975 NONE
    Cag_1976 NONE
    Cag_1977 2509483 .. 2509514 + -19.6  -3.28791   CTTTCTCCTCAAAAA      CCACAAAGCCCTCG TTCA TGAGGGCTTTGTGG       TTGTAAGGCGGAAAT 100 80
    Cag_1989 NONE
    Cag_1990 NONE
    Cag_1991 2529681 .. 2529697 +  -5.1  -3.55622   AGCTAATGCGTGCCT              CGTGCAT GGC ATGAACG              TTTACGCCAATTACA  56 209
    Cag_1994 NONE
    Cag_1995 2531344 .. 2531357 +  -3.1  -4.11484   ATCGTTAATGAGCAC               GCTAA TTCG TTGGC                TTTTACAAAGTTCAA  56 130
    Cag_1997 2533340 .. 2533352 +  -2.7  -2.86288   CAATATCAATACGAA                CTTTT GGC AGAAG                GTTTGGTGCAATTTG  42 316
    Cag_2002 2539188 .. 2539231 +  -2.9  -4.90778   TTATTTAAGGAAAAG CCATTTTT-TTTAAATAA-GA AACT TCGTTATTTAAGGAAAGATGG TTTTCTTTAAATAAG  67 132
    Cag_2003 2540618 .. 2540645 +  -9.8  -4.42386   CCAAAAACAATAAAA        GCGCCTGAAAGA TTAC TCCTTCTGGCGC         TTTTGTGCATAACAA  89 237
    Cag_2006 2544840 .. 2544850 +  -3.2  -3.38991   AACCAATCAGAGATT                 GTAC GAT GTGC                 TCTTCTTGAAAAGCT  49 119
    Cag_2007 NONE
    Cag_2008 2548735 .. 2548781 + -13.9  -2.80244   ACTTGTAGCAACAAC TAAACCCCGTTTACAGAGAGG TAAAT CCTTAATGTAAGCGGGGTTTA CTCTTTATTAAAGAG  93 98
    Cag_2011 2551011 .. 2551029 + -10.2  -5.22006   CATGCAATACAAAAA             GGCGCCCA CAG TAGGCGCC             TTTTTGTTGTAGTAA 100 55
    Cag_2014 NONE
    Cag_2015 2555903 .. 2555931 + -11.1  -5.69473   CTCTTTTTAAAAAAA        CCATCAGTGTCAT ATC GTGATGCTGATGG        TTTTTTTATGCTATC 100 61
    Cag_2016 2556998 .. 2557008 +    -4  -4.06419   GCGCGTAATATGTTA                 TTTC AAT GAAA                 TTGTTTATGAAGGCA  59 33
    Cag_2017 2557477 .. 2557492 +  -4.8  -3.08867   CCTGTTCTTATTGAA              CAATAA ATGA TTATTG               TCTGTTAAAGCTTGA  52 143
    Cag_2018 2558498 .. 2558508 +  -2.6  -3.00923   TTATTGCCCAAATGA                 TTTT TAC AAAA                 TATATGCTGTTCACA  43 104
    Cag_2020 2560655 .. 2560668 +  -3.1  -5.00884   CAATATCGTACCCAA               GCTTT TTGC AGAGC                TTTTTTAACCACGCT  72 103
    Cag_2023 NONE
    Cag_2024 2564646 .. 2564661 +  -3.4  -4.07687   GTAACACCATCTTCT              TTATTT GATT AAATAA               TTTTCCCAACGCACT  57 51
    Cag_2025 NONE
    Cag_2026 2566385 .. 2566399 +  -4.2  -3.16921   AATGAATCGAGATCC               TCGCTC TGA GAGAGA               TTAATGAAAGTTGCT  50 7
    Cag_2033 2571534 .. 2571550 -  -8.1  -2.58427   AAGAGGCTTTACAAC              TTTTACC TTT GGTAAAA              AGCTGCTCAATCAAC  65 164
        rnpA NONE
    Cag_2031 NONE
    Cag_2030 NONE
    Cag_2029 NONE
    Cag_2028 NONE
    Cag_2027 2566361 .. 2566381 -  -8.4  -2.60075   TGCCGCTCAAGCAAT            TCTCGATT TAATG AATCGAGA            TCCTCGCTCTGAGAG  65 58
    Cag_2022 2561520 .. 2561533 -  -2.5  -3.65201   CAAGAGGGGGAATAA               TTATT CAGC AATAA                GTAAACGAGCACCAA  49 12
    Cag_2021 2560564 .. 2560574 -  -5.4  -2.75268   CAACTATTCCGAAAC                 CCAT AAA ATGG                 TAATGCAGTCTCTCA  52 38
    Cag_2019 2558476 .. 2558489 -  -2.4  -3.98256   CTGCGAGTAAAAATA               GCAA GGTTTA TTGC                CCAAATGATTTTTAC  52 383
    Cag_2013 2553068 .. 2553095 - -12.8  -5.55001   GAACAAAAAAGAAAA        CGTCCGCAACGGT AGC ACC-CTGCGGACG        TGCAGAAAAAGAGAG 100 115
    Cag_2012 2551003 .. 2551037 - -16.6  -3.05384   CTCTTGTTCATGCAA     TACAAAAAGGCGCCCA CAG TAGGCGCCTTTTTGTT     GTAGTAATAAAGGAA 100 47
    Cag_2010 NONE
    Cag_2009 2548735 .. 2548781 -  -9.5  -2.83073   ACTTGTAGCAACAAC TAAACCCCGTTTACAGAGAGG TAAAT CCTTAATGTAAGCGGGGTTTA CTCTTTATTAAAGAG  72 45
    Cag_2005 NONE
    Cag_2004 2540613 .. 2540650 - -12.1  -4.57543   AACAACCAAAAACAA   TAAAAGCGCCTGAAAGA TTAC TCCTTCTGGCGCTTTTG    TGCATAACAATCGAA 100 61
    Cag_2001 2537193 .. 2537208 -  -3.2   -4.0825   GTTGCAAGCAAATAA              GGGGAA TATG TTTCCC               TGCAATGTGCAGCTT  57 93
    Cag_2000 2534885 .. 2534895 -  -2.6  -2.62244   TTGTTTAAGAAAACC                 TTAA TAA TTAA                 TGCTGACGACAAAAA  41 204
    Cag_1999 NONE
    Cag_1998 2533092 .. 2533135 - -11.7  -4.66163   ATTTCCATTCAAAAA GCCGCATGCCCAACAATGC AATAAA GCGCTGTTGGGCATGTGGA GAGAAAGGACGATGC 100 60
    Cag_1996 2530777 .. 2530789 -  -3.4  -2.50381   CAAGGGAGGAAAAGC                TCCA AATGA TGGA                TTTGCTTTGGGACGA  42 517
    Cag_1993 NONE
    Cag_1992 2529185 .. 2529213 -  -3.1  -3.98256   CCTTCAGCAAAAAGA        GTTTCGCTACACC AGC AATGCCGCAAAAC        GTTTAGAGGAATTAA  54 431
    Cag_1988 NONE
    Cag_1987 NONE
    Cag_1986 NONE
    Cag_1985 2521093 .. 2521134 -  -8.2  -2.61383   ACTTGCAGCCACAAG GCAAAAAGAAACGGAA AATAGAAAAA CTCCGTTACTTTTTGC  AGGGCTCTTTTTCGT  65 150
    Cag_1984 2518671 .. 2518689 - -11.8  -3.82486   ATTGAATATCAATAA             CCACAAGT AAA ACTTGTGG             AACAAAAACAATACA  86 336
    Cag_1983 2515237 .. 2515274 - -14.4  -3.66772   GGAAAGTGTCAATAA   CATTTCTCCCCCTTTC GTGGTT GAAAAGGGGAGAAATA    TGGATTTGGCAAGAA 100 47
    Cag_1982 NONE
    Cag_1981 2513118 .. 2513137 -  -2.7  -3.50853   TTGGTGCAATTAGAA            GCCGCCA CAAAAT CGGCTGC             AACGTGGCGATTTTA  47 181
    Cag_1980 2510716 .. 2510728 -  -3.3  -4.45577   AGAAAGTTGATAAAA                GAGCA ACT TGCGC                ACTCTTTACTTATCA  62 31
    Cag_1979 NONE
    Cag_1978 2509483 .. 2509514 - -18.9  -4.56597   CTTTCTCCTCAAAAA      CCACAAAGCCCTC GTTCAT GAGGGCTTTGTGG       TTGTAAGGCGGAAAT 100 53
    Cag_1973 NONE
    Cag_1972 NONE
    Cag_1971 2502944 .. 2502964 - -11.9  -4.12942   TCAAACTTCTTAAAA            GCCTTCCAC TCA ATGGAAGGC            TTTTTTGTTTAACGC  95 60
    Cag_1969 NONE
    Cag_1968 2500233 .. 2500251 -  -8.1   -5.4505   CCCCCCAACAAAAAA             GGGAGGC TCAAC ACCTCCC             CCCTTTTGCCTAAAG 100 66
    Cag_1967 NONE
    Cag_1966 2496246 .. 2496263 -  -5.5  -4.19735   CTCCTTAAAACGAAA             GCGGGTT TTCT AAACCGC              TAATGCGTGAAACGG  65 62
    Cag_1965 NONE
    Cag_1964 2491467 .. 2491486 -  -6.5  -3.95986   TTTAATGTAACCAAA            TTGCTTG AAGCCA CAAGCAA             TTCACTCCGTAACGA  69 42
    Cag_1963 NONE
    Cag_1962 NONE
    Cag_1961 NONE
    Cag_1960 2488883 .. 2488919 -  -2.1  -3.69809   TAGGGAAGAAATTAA    TGAGCGCCGAAGCTGTA AGC TACCGTTTTGGCGCAAA    CTGCTCGGGGCGTAG  48 8
    Cag_1959 2488562 .. 2488595 - -11.8  -5.45813   GAGCAAAAAACAAAA     GTCGGAGAGCAATC ACCACG GATAACTCTCCGAC      ACCAACAACCATTAC 100 37
    Cag_1958 2486965 .. 2486989 -  -5.7  -4.80178   GAGCAACCAATAAAA          TGGTTACAAGA GCG CCTCGTTACCA          TTTTGGAAAAGCGAA  74 135
    Cag_1957 NONE
    Cag_1956 2485182 .. 2485203 -  -5.1  -4.52589   TGGCTTGATAGAAAA           GCAGAAAAC TTTA GTACTCTGC            TTTGAAATAAGGGTT  67 14
    Cag_1955 NONE
    Cag_1954 2482252 .. 2482267 -  -2.6  -3.36492   TTTCGAATTTGACAA              GAT-GCT ATA AGCCATC              ACCCATACCCATTTG  46 14
    Cag_1953 2481806 .. 2481847 -   -12  -3.68073   TACGTCATGCAAGAA TGCCTTGCTGCAATAAGATA ACCT TA-CTTATTGCAGCAAG-CA ATCACAAGAATGGAA  90 41
    Cag_1952 NONE
    Cag_1951 NONE
    Cag_1950 2480584 .. 2480630 -  -2.3  -3.96148   TTTTGCCACCATAAA GCACCAACAAGC-GCTCCATCC ATAA AGAGAGAATTGCTTGCTGATGC TCGGTTATAGCGTTG  52 74
    Cag_1949 NONE
    Cag_1948 NONE
    Cag_1947 NONE
    Cag_1946 NONE
    Cag_1945 NONE
    Cag_1944 2475313 .. 2475340 -  -9.9  -4.46621   GATAAGACAAAAGAA        CCCGTCAACCA TATTAC TGCTTGACGGG         TTACAAAGTTTTACA  89 65
    Cag_1943 NONE
    Cag_1942 NONE
    Cag_1941 2472581 .. 2472597 -  -5.9  -3.33737   TACCAACCTCGACAA              CAACAAT TCC ATTGTCG              TGCGAGTAAACGACC  56 233
    Cag_1939 NONE
    Cag_1938 NONE
    Cag_1937 NONE
    Cag_1936 2468409 .. 2468422 -  -3.1  -3.64933   CTAACGGCAAAAAAT               TAGCA CATT TGCCA                TAAAGCCTTATCTTC  51 71
    Cag_1935 NONE
    Cag_1934 2465693 .. 2465705 -  -3.4  -3.35996   TAGGTTTACTTATAA                CAAC GCTGA GTTG                GAGTAATTTCTTGAA  48 3
    Cag_1933 2464908 .. 2464919 -    -3  -3.71907   CAAAAAGTAGAAATA                TTTC CATT GAAA                 AAGTTCTTAATCCCC  51 32
    Cag_1932 NONE
    Cag_1931 2463060 .. 2463100 - -11.2  -6.17669   AAGAAAAGAAAAAAA  GTGCATGGAGGCTCTATT GAGTA AACAAAGCCGCCATGCCC  GCTCATACTTAAAAT 100 71
    Cag_1930 2462741 .. 2462752 -    -3  -3.18681   CCTTAACGGCATTAA                TGTT TTAC AACA                 AAAATTTCTTGCGCT  44 10
    Cag_1929 2460403 .. 2460413 -  -3.2  -4.20106   AAAGCTTATTCAAAA                 GCTG CTG CAAC                 GCCCTGCAAAGAGGT  60 191
    Cag_1920 2441584 .. 2441597 -  -5.3  -3.49966   GCGTTAAAAAAATTA               TTGCA TTAA TGCAA                ATTGACCCATGAGCC  57 17
    Cag_1919 2436873 .. 2436911 - -11.8  -4.82819   TACACCATAACAAAA   TAAAAGCCGAGGGTGC TTGTGGC GCACGCTCGGCTTTTG   AAAGAAGGGAAATGG 100 55
    Cag_1918 2435121 .. 2435131 -  -5.4  -3.54543   ATTGATCTTGCGAAA                 TGCT CGA AGCA                 AAACGCCAGAGTCCA  58 407
    Cag_1916 2433868 .. 2433881 -  -2.4  -4.45083   TTCAGACCGAGAAAA               CGTT GGAAGG AACG                GCGATCAGTGATCTG  59 386
    Cag_1913 2432608 .. 2432625 -  -5.5  -2.83403   TTGTGTTTACCAAAT             GCCGAGC TGGT GCTCAAC              GCGCCCAACATTTGG  52 140
    Cag_1906 2425013 .. 2425025 -  -4.1  -2.57162   AAAAACCGGAATGTA                CACGT AGT ACATG                AGGATTTTGAGCACC  45 75
    Cag_1905 2423144 .. 2423166 -    -4  -3.33815   ACCTTTTTCAAGCAA           GCAGTGTGGA GAA CCCACAAGGC           AAAACAATACTTACA  49 36
    Cag_1904 2422712 .. 2422751 - -16.8  -2.78018   ATTGCGGAGCAACGA  TGATTAAACATTCCATTG TTGG CAATGGAATGTTTAATCC   AACAAGCTCAACAAT 100 160
    Cag_1903 2422148 .. 2422179 - -10.2  -3.24598   AAGAAATTAGCAATA      GCAAGGCACCTCAT CTAA AAAAGATGCCTTGC       TTAAAAAGCTTATAC  78 35
    Cag_1902 NONE
    Cag_1901 2419979 .. 2420006 -  -4.9   -5.2166   GAATAAGCGAAAAAA        CACCTCAGC CGTAAAAAAT ACTGAGGTG         TTGGATATAAATTCA  79 55
    Cag_1900 2418640 .. 2418650 -  -5.4   -2.8294   TAGTTCCTACAATCA                 GAGA AAA TCTC                 TCGGATCGGTAAGTT  52 12
    Cag_1899 NONE
    Cag_1898 2416159 .. 2416179 -  -5.4  -3.12663   ACCATGATGGAAAAG            TGAGGGCA GCCGA TGCGCTCA            ATATTTTAAAAATGG  54 285
    Cag_1888 2399351 .. 2399372 -  -3.1  -3.04398   GCTGTTGCGTAAAAG           TTCTTAG-GG GCA CCTCTAAAAA           TTGTTATGAGCACCT  45 236
    Cag_1882 2390713 .. 2390723 -  -5.4  -5.63103   GTTCAAGCAAAAAAA                 GATG CTC CATC                 CTTTACCCCACCATT  86 28
    Cag_1879 2388168 .. 2388215 -  -9.5   -2.8785   GAATTAACTATTAGA GTGATGCTAAAGGCTTGATA TTTATAAGC TATCAAGCCTTTAGCAA-AC ATAAAAATTCAGGCA  72 42
    Cag_1878 2386896 .. 2386920 -  -2.2  -4.65838   GAGATATTTGAAAAA         GTGC-AGATAA TAAG TTACCCAGCAC          TATCAACTTGCCGCA  61 28
    Cag_1877 NONE
    Cag_1876 NONE
    Cag_1875 2382449 .. 2382463 -  -2.8   -3.2964   AAAGGGTTTGTATAA               CAACAG ATA CCGTTA               AGACGAGCATGGGGT  46 47
    Cag_1874 2381778 .. 2381804 -  -6.6  -3.04054   AAATAAGATGATACA         TGCCCTTGTTAT GAA AGAAAAAGGGCA         AAGCAAGCGCCGAAA  58 87
    Cag_1873 2380244 .. 2380294 - -23.6   -3.6135   AAATACATTTTTAAA CAGCAAAAGCTTGTGCTGGAATGG GAA CCATAACAACACAAGCTTTTGCTG GTAACAGCTAACGTT 100 44
    Cag_1871 NONE
    Cag_1870 2378256 .. 2378311 -  -3.4  -3.73775   GTCATGCGGAGCAAA GCGAAGCATCCAT-ACAATTTATCGCT GTT AGCTATACGTTAAGATGGATTCTTCGC TTTGCTCCGCAATGA  53 75
    Cag_1869 2377880 .. 2377916 -    -3  -4.08767   TTTAGCGGCGGAAAA   GGAGA-GAGCAGCACTA TTCG CAACGCTACACTTCTCC    AAAACCCTGCTCAAA  55 14
    Cag_1868 NONE
    Cag_1867 NONE
    Cag_1866 NONE
    Cag_1865 NONE
    Cag_1864 2373075 .. 2373091 -  -7.3  -2.81291   CTGACAATTTCAAAC              CGTGACA GCT TGTCACA              CTTTCATTTCCCTCC  60 134
    Cag_1863 NONE
    Cag_1862 2370346 .. 2370356 -  -4.6  -2.53876   CTCCAGTCCAACCGA                 CCGC CAT GCAG                 CTTCTTCTGTATTTT  47 93
    Cag_1858 2367560 .. 2367575 -  -3.2  -3.57825   GGCAGAAAACAGTAA              GGGAAT CACA ATGCCC               AAAAGAAGGACGTTA  51 103
    Cag_1857 2364861 .. 2364879 -  -4.7   -3.2032   TCGGCATACTAAAAC             TCTTTTT CTTTT AAAAAGA             TTTGATTGTTCCTGA  52 203
    Cag_1856 NONE
    Cag_1855 NONE
    Cag_1854 NONE
    Cag_1853 2360503 .. 2360525 - -14.1   -5.5112   GTTATCAATAAAAAA           GGGGCGGGA GTAAG CCCCGCCCC           GGGACGCTATACAAT 100 47
    Cag_1852 NONE
    Cag_1851 NONE
    Cag_1850 NONE
    Cag_1849 NONE
    Cag_1848 NONE
        rpsS NONE
    Cag_1846 NONE
    Cag_1845 2356155 .. 2356165 -  -3.2  -3.77588   ACTTGATATTAAGAA                 CGCT TTG AACG                 ACTACGACGCTTTGA  53 8
    Cag_1844 2355672 .. 2355682 -    -4  -3.86776   TAAGCAATTATCAAA                 TTAG GTT CTAA                 TTAGCCTTCGTAGTC  55 26
    Cag_1843 NONE
    Cag_1842 NONE
    Cag_1841 2354665 .. 2354679 -  -4.2  -3.15579   CGAACTCGCGACCAA               CAGCTT GGA AGGCTG               TGACTCTACCAACTG  50 65
    Cag_1840 NONE
    Cag_1839 NONE
    Cag_1838 2353417 .. 2353434 -  -3.5  -3.06501   TACAGTGTTAGGCAA             GCAATGTT ACC AAC-TTGC             TTTTCTAATACCGGG  46 14
    Cag_1837 NONE
    Cag_1836 NONE
    Cag_1835 NONE
    Cag_1834 NONE
    Cag_1833 NONE
    Cag_1832 NONE
    Cag_1831 NONE
    Cag_1830 NONE
    Cag_1829 2348189 .. 2348217 -  -9.7  -5.31158   TAAAAAAATTAAAAA        CAAAAACAAAGCT CCA AGCTTCGGTTTTG        TTTACTTATTTGTAA 100 31
    Cag_1828 NONE
    Cag_1827 NONE
    Cag_1826 NONE
    Cag_1825 NONE
    Cag_1824 NONE
    Cag_1823 2344910 .. 2344962 -  -8.8  -5.60993   TTTTTCAGAAAAAAA GATTGTCATTGCTTACCGAT-AACA TTTC TGCTAACCAATAAGCAATGACAATA TAAAAGTAAGCTATA 100 55
    Cag_1821 NONE
    Cag_1820 NONE
    Cag_1819 2341749 .. 2341763 -  -2.8  -5.08824   CGGTCAGTTAAAAAA               CCGCTT GTT AAGCAA               CATAACCCCATTCTT  70 18
    Cag_1817 NONE
    Cag_1816 2337942 .. 2337953 -  -2.2  -3.47751   GGTAACAACGCATAA                GGCA GTTT TACC                 ATTTTCACCTATCCA  46 158
    Cag_1815 NONE
    Cag_1814 NONE
    Cag_1813 2333811 .. 2333840 - -14.4  -3.61106   TTAATAAAACAGCAA       TGCCCGCTTACA GAGAAG TGCAAGCGGGCA        TTTTTATTGCTTTGG 100 60
    Cag_1812 NONE
    Cag_1811 2332913 .. 2332954 -  -8.8   -5.3236   AGAACCCATAAAAAA CAGCAATGCCCGCTTACA GAGAAG TGCAAGCGGGCATTTTTA  TTGCTTTGGGGAAAT 100 58
    Cag_1808 NONE
    Cag_1807 2328707 .. 2328719 -  -3.3  -3.65827   GAATGTGCAGGTAAA                GAGAG AGG CTCAC                ATGCGGAGAAGAAAG  51 56
    Cag_1806 2327531 .. 2327569 - -12.7  -3.08072   AAGAATGAAAGCACA   TTTCTTTAGGGACGCAT GTCGT ATGTATCCCTAAAGAAA   ATGTTAAGATTCTAA  91 51
    Cag_1802 NONE
    Cag_1801 2322555 .. 2322571 -  -3.7  -2.60212   TGATTATTGCATAAG              TTTGATG CTA CAGCAAA              ATTCCACTTAACAGC  45 16
    Cag_1800 2320754 .. 2320779 -  -4.9  -3.81339   CACTTATAAGTTAAA         CTTTTTTTATT AATA AATAAAAAACG          ATGTTGGAAGCTACA  60 149
    Cag_1799 NONE
    Cag_1798 NONE
    Cag_1797 2319041 .. 2319056 -  -3.9  -4.84262   CAACAAGCAACAAAA              GCCGC AAAAGA GCAGC               ACCTACAAACACTTG  71 380
    Cag_1795 NONE
    Cag_1794 2315467 .. 2315494 - -11.4  -6.23317   AGAAAAACAAAAAAA        GCACCTTACCTA AAAT CAAGTAAGGTGC         CTTTGAAAAGCAAGC 100 55
    Cag_1792 2313742 .. 2313758 -  -3.8  -2.80901   AAACATCGGAATAAT              TTTTTC TGGAT GAAAAA              TAGATCATCATCCTC  45 88
    Cag_1791 NONE
    Cag_1790 2310872 .. 2310890 -  -5.2   -3.5764   AACGTTACTGGTAAA             GAAGCTGA AAA TCTGCTCC             ATGAAGCAGGTATTA  56 407
    Cag_1787 NONE
    Cag_1786 2305675 .. 2305691 - -10.9  -2.93708   TTGCGTCAAAAATAG              GGCGTAT TGC ATACGCC              AACGGGGGTGGTTTT  79 249
    Cag_1784 2302324 .. 2302375 - -13.9  -5.31855   TATGAATAAGAAAAA GCAGAAGCGGGCTTTATCTCTATT ATAAA AAAAGAGA-AAAGCCCGCTACGGC AATGGTTCAAGTGCA 100 42
    Cag_1783 NONE
    Cag_1782 2300772 .. 2300815 - -13.4  -5.95946   GTAATAACAAAAAAA GTGCAGTAGCG-AATAAGAAG AAC CTTCTTTTTTCTCTACTGCAC ATACGCAGCACTCCC 100 46
    Cag_1780 2297899 .. 2297909 -  -3.2  -3.51015   AATGAAAAAGCAATA                 TGGC GTT ACCA                 ATTAATAGATACGAT  49 27
    Cag_1779 2296857 .. 2296884 -  -6.3  -5.27938   ATCTCTAAACAAAAA        GAGG-GCAGGTA TAAAT TCCCTGCTCCTC        TTTTCTAAGTATAGA  84 67
    Cag_1778 2295328 .. 2295340 -  -3.3  -3.21924   GGATTTCTCATAACA                TGACG TGA CGGCA                ATAAGATATCATCAC  48 313
    Cag_1777 2294501 .. 2294517 -  -8.1  -4.20918   CTGAAGTTGAAGAAA              TTGTACA CCG TGTACAA              AAATTATCGAAAGAT  79 370
    Cag_1775 NONE
    Cag_1774 NONE
    Cag_1773 NONE
    Cag_1772 NONE
    Cag_1771 NONE
    Cag_1770 NONE
    Cag_1769 2286649 .. 2286659 -  -2.4   -5.0133   GAGCTTGCCAAAAAA                 GCTG TTG CGGC                 GGAACCAAATAATCC  70 259
    Cag_1759 2276608 .. 2276652 - -14.6  -3.82605   AAGAAATCAACATAA TTAATAAGAAAAGCCTCGGA TATTC TCTGAGGCTTTTCTTATTAG TGGAAGAAGCTCACT 100 117
    Cag_1757 2273591 .. 2273603 -  -3.3  -3.11325   CACAGCGCAAGAAAT                TGCAG CAT CGGCA                CATGTGCCTGGTAAT  45 418
    Cag_1753 2269600 .. 2269616 -  -9.5  -3.36289   TAGCATCTCAAGTAA              TGCAAGA GGC TCTTGCA              GAATTACAATGAACA  75 460
    Cag_1746 2264347 .. 2264359 -  -3.3  -4.24002   TTTCAAACGGCAAAA                GAGCA ACC TGCGC                CGTAACTATGGTTGG  60 31
    Cag_1740 NONE
    Cag_1739 2258628 .. 2258645 -  -2.8  -4.75288   GTAGAGTAAAATAAA             GAAAAA ACTCGA TTTTTC              GTCAGCTTGTTGGTG  65 27
    Cag_1738 2258011 .. 2258024 -  -3.1  -4.11216   TTGTTATTGTTAAAA               GGATT CTCT AACCC                ATTCTGAGCAAAGTA  57 335
    Cag_1736 NONE
    Cag_1735 NONE
        dapA 2253102 .. 2253138 -   -14   -3.5525   ATACATTCGTGTAAA    CCAAAAAGTCCGAT TGTTACATG ATCGGACTTTTTGG    TTTAGGACTGAAAAA 100 55
    Cag_1730 2246295 .. 2246313 - -10.3  -5.46698   TTTAAAACGAAAAAA             GCCCGAT GCAAT ATCGGGC             TTTTTTCATTGTGTA 100 58
    Cag_1728 2244254 .. 2244271 -  -4.9  -4.71418   AACAGGTAAAACAAA             TCGTTTA CAGG CAAACGA              TCCCAACATTCACAA  72 101
    Cag_1724 2240567 .. 2240600 -  -5.4  -6.02919   TTATAAACAAAAAAA     TCACCGAC-CATTGC TTTGC ACAACAAGTCGGTGA     TTCACATTCAAAAAA 100 68
    Cag_1723 NONE
    Cag_1722 2236481 .. 2236500 - -12.2  -2.53903   TTTTTGAAAAAGGAG            GGCGGATA TTCC TATCCGCC             ATTTCGTGCTTGTTA  85 82
    Cag_1721 NONE
    Cag_1720 NONE
    Cag_1719 NONE
    Cag_1718 NONE
    Cag_1717 NONE
    Cag_1716 2229367 .. 2229379 -  -2.6  -4.74787   AGAAAGAGAAACAAA                GCGC TTTTG GCAC                TTTTGCAATAAATAA  65 288
    Cag_1715 NONE
    Cag_1714 NONE
    Cag_1713 NONE
    Cag_1712 NONE
    Cag_1711 2224736 .. 2224763 -  -3.4  -2.63596   TGTTATTTGAGAGGA        GAGGGTTCATTA CTGT TATTGAATCCCC         CCAACTCTATGCCTT  43 32
    Cag_1710 2222979 .. 2222989 -  -6.8  -3.51032   ATGTGCGAATGATAA                 CGTG CCA CACG                 CCGTTTACAATCGGG  63 471
    Cag_1709 2221534 .. 2221553 -  -3.6  -2.87319   GGCAAGGTAGGAAAT            GTGCAT TGCATATT ATGCAC             CAAGCAATGCAGCGG  45 18
    Cag_1705 NONE
    Cag_1704 NONE
    Cag_1703 NONE
    Cag_1702 NONE
    Cag_1701 NONE
    Cag_1700 NONE
    Cag_1699 2206359 .. 2206398 - -11.6  -4.44211   GTTAACACAAAAGAA  CATT-CTCGACACTCCACG TTA CATGTAGTGCCGAGAAATG  AAAAGAAGTTTTAAA 100 156
    Cag_1698 2205643 .. 2205670 -  -9.9  -5.65927   GACTGAAACAAAAAA        GCTCCTCAGCA TGTTAC TGTTGAGGAGC         TTTTTTATTGGGCGT 100 81
    Cag_1697 2204713 .. 2204729 - -12.3   -3.1214   AAGTGCAACAGAAAT              GACCACC GAA GGTGGTC              CGCGCGAAATTCCCC  87 201
    Cag_1690 NONE
    Cag_1689 2192872 .. 2192895 - -10.3  -5.95539   TCTGAAATAAAAAAA          GCAGCACCG TTTGAG CAGTGCTGC           TTTGTAAAAAGAGCT 100 45
    Cag_1688 NONE
    Cag_1687 NONE
    Cag_1686 2188677 .. 2188694 -  -8.5  -2.72227   AATAGGCTTGAAGGA             TTTCCTC GAAT GAGGAAA              AATTCATGCACCATT  65 212
    Cag_1685 2186554 .. 2186575 -  -9.4  -5.89921   AGCACAACAAAAAAA           GCGCAGCG TGTGAG CACTGCGC            TTTTTTATGGCAAAA 100 66
    Cag_1684 2185680 .. 2185708 - -17.6  -5.40464   CACTACAAACAAAAA        GCGCCATCTGAA TAGTT TTCAGATGGCGC        TTTTGCATTATTACG 100 54
    Cag_1682 NONE
    Cag_1681 NONE
    Cag_1680 2180618 .. 2180628 -    -4  -3.73402   ATAGTGCTGATGAAA                 TATG CCT CATA                 CGCCTACTTCATTAA  55 29
    Cag_1679 2178821 .. 2178832 -    -3  -4.20696   CCACTAACGGTAAAA                CTTT TGCT AAAG                 TTGAACGCACCCCAC  60 456
    Cag_1677 2177807 .. 2177835 -  -5.3  -5.15117   GAAAAGGGGAAAAAA       GTGGGGCG-TAC AGCAAA GTAGCGCCCCAA        CAGCAACACATTGTT  78 56
    Cag_1672 2171312 .. 2171329 -  -3.5  -3.36564   ATGACAGAAAAAGTA             TGACACAA CAG TTG-GTCA             AGTAATACTGTGTAA  48 23
    Cag_1671 2169510 .. 2169523 -  -5.3   -3.6215   TCAAGTCATTCCAAA               CCATT TTTA AATGG                CAACTATAAGAGTGC  59 204
    Cag_1670 NONE
    Cag_1669 NONE
    Cag_1668 2165814 .. 2165842 - -16.1  -4.06384   CTTCAACAGCAGAAA        GGCAGCACAACGT TTT ACCTTGTGCTGCC        TTTTTTGTTTTATAG 100 151
    Cag_1667 2165021 .. 2165033 -  -2.7  -3.53722   TTCAGATTTATAGAA                TCAAC GGG GTTAA                GAAGAATACTTTTGT  47 22
    Cag_1666 NONE
    Cag_1665 2163727 .. 2163743 -  -5.1  -5.37593   CTTTAAAGCAAAAAA              GGGGT GAAGAAT ACCCC              TTATTGCTCAGCAAG  82 26
    Cag_1664 NONE
    Cag_1663 NONE
    Cag_1662 2160606 .. 2160620 -  -2.1  -4.32402   CTTCAATGAAAATAA               GCCTT TTTGT AAAGC               AAGCAGCTTACTCGT  57 250
    Cag_1661 2160249 .. 2160285 -  -3.3  -5.36018   ATTAAAAAAAAGAAA   GCACCTCT--AAATTGT TCATC ACAATTTCTAGAGATGC   TCCTTAACAATCAAT  78 43
    Cag_1660 2158900 .. 2158910 -  -3.2   -3.3341   AAAAATGCTCCACAA                 GCTA CTC CAGC                 AACCTTGCTTACAGT  48 34
    Cag_1659 NONE
    Cag_1658 2156385 .. 2156416 -  -4.5  -4.63932   GATGCCCCAACAAAA      GAGGAAGTATC TGCAAACAGT GATGCTTCCTC       TTGTGGGTGAGAACA  68 50
    Cag_1657 2154438 .. 2154460 -    -7  -3.10556   CCCAAAATAAGGAGA           GCATTTTGGC ATC GCCAATATAC           AAATCAAGATTTCTT  62 112
    Cag_1656 2153247 .. 2153257 -  -2.4  -2.88822   TCTTCTATATAATGA                 TGCG TTA CGCC                 AACGATGTATTGGTT  41 19
    Cag_1655 2152449 .. 2152473 -  -2.8  -3.04646   AACGGTAGAAACAAG          TGGCTCCGTA GTTTT TACCGAGCGA          GGCTTTTGTGAACGC  43 75
    Cag_1654 2150527 .. 2150541 -    -5  -4.26559   CAACTAAAATAAGAA               TACTCA CCA TGAGCA               AGGATTATTTACCAA  67 280
    Cag_1650 NONE
    Cag_1649 2146731 .. 2146752 -  -3.1  -2.65068   GAACACAGCCACAAC           GCTTTTT CCTGACTT AAAAAGC            CGAAGAAAAGCACGG  43 71
    Cag_1648 2145821 .. 2145876 -  -7.9  -4.96773   GGAATTAAAAACAAA GCACCTCT-GAACACTGCTA-CACTTG CCAA CAAGCCTTAACAATATTCAAGAGGTGC AAAACCAAAACTTGC  86 45
         tsf 2144887 .. 2144904 -  -9.1  -6.43839   AGAGCAAAAAAAAAA             GCCCCGA ATAA TCGAGGC              TTTAAAAAAAACTAT 100 37
    Cag_1646 2143856 .. 2143885 -  -5.8  -5.75342   CTGCCGCAAAAAAAA       TAGCCTC-CCTAC GTATA GCAGATGAGGCTA       TAAAAAAACGCAAAG  89 203
    Cag_1644 NONE
    Cag_1643 2142601 .. 2142626 -  -5.5  -4.80167   TAGCAAAAATTAAAA         GCATCT-CCACT TAA AGCGGCAAATGC         AGCAATAGTTAAAAA  74 47
    Cag_1642 2140396 .. 2140412 -  -6.6  -3.65351   TGATGCTCATGCAAA              GAGTTG ACAAG CAACTC              TACCGCAACGTAGCA  65 25
    Cag_1641 2139437 .. 2139454 -  -2.7  -3.03956   ACAATCAACCAGAGA             GAGAAAT AACT ATCCCTC              AGCTTTAATGCTATT  43 17
    Cag_1640 NONE
    Cag_1639 NONE
    Cag_1638 2136626 .. 2136637 -    -3  -3.33696   TGTCGTGTTAAGCAA                TACA ATAC TGTA                 TTACTTTTACCAGCC  46 32
    Cag_1637 2136096 .. 2136134 - -16.2   -3.0371   ATTGAATAACAATTA   CGAAAGCCTTTAGTTCCC AAA AAGAGCTAAAGGCTTTCG   TGCGTTATTTACACT 100 34
    Cag_1634 NONE
    Cag_1633 NONE
    Cag_1632 2131128 .. 2131148 -  -4.7   -5.8187   GAGTTAATAAAAAAA            GCAACCTCA TAA CAAAGTTGC            TTTTTTTAGAGATAG  93 61
    Cag_1631 2129724 .. 2129752 - -11.8  -3.73953   ATCATTTCCACCAAA       GCGCTGCCA-TCA TACG TGAACGGCAGCGC        TTTTTTTTGGGGGGA  86 63
    Cag_1625 2124050 .. 2124064 -  -2.8  -3.13773   GTTCATACGGAAAAT               GGAGTT CAA AACTCA               TTGGATAACTTGGAA  44 65
    Cag_1624 2122851 .. 2122863 -  -4.7  -4.66163   ATTCTTACTTAAAAA                GCTGC ATT GCTGC                GAGTAATCATTATGC  70 283
    Cag_1621 NONE
    Cag_1620 2117792 .. 2117822 -  -9.9   -5.9218   CACACAACAAAAAAA      GAGGTTGCCTTAGA ACAA TC-AAGACAACCTC       TTTAAAAACGTAGAT 100 55
    Cag_1617 NONE
    Cag_1616 NONE
    Cag_1615 NONE
    Cag_1614 2108611 .. 2108640 -  -2.9    -4.386   GAACGTCCTACAAAA      GGGCGCCCCGAAG CATCCT CTTCA--GCGCCC       GGAGCTTCACCAATC  60 396
    Cag_1611 NONE
    Cag_1610 NONE
    Cag_1609 2101901 .. 2101912 -    -3   -3.2891   CCTCAGAAGGAAAAT                CAAT TGAA ATTG                 TTTGTGTATTCATAT  46 235
    Cag_1608 NONE
    Cag_1607 2098256 .. 2098284 -  -5.3  -4.77438   ATGCACCACGAAAAA        GGATAACGGTGAA CAA TCCACCTTTATCT        TCATGCGTTTTAATG  74 35
    Cag_1605 2095658 .. 2095676 -  -4.6   -5.1861   TCCATTATTAAAAAA             TGCCAA GCGCATG TTGGCA             AAGAGACCATTTGAT  79 160
    Cag_1602 NONE
    Cag_1601 2092269 .. 2092312 - -10.4  -3.01712   CGCCTCCGCTGAAGA GCGATGGCTGGTTAATTAAC TTTT GCTAATTAGGCAGCCATTGC ATACGAATAATCGTC  77 265
    Cag_1600 NONE
    Cag_1599 2089508 .. 2089536 -  -6.8  -2.64155   CTGTCGGCAAAGCCA       TGCAAG-AGGCTG GGAG CAGCATACTTGCA        CCGTTAAACAATGCG  56 348
    Cag_1598 2087338 .. 2087352 -  -6.4  -2.71011   ACGTTCGGGGAAGGA               GCCATT GAT AACGGC               TATGGCACAACCTTT  53 268
    Cag_1595 2082067 .. 2082095 - -10.4  -3.69323   GTACCATTATTTAAA        TACGGATAAGGC ATTTA GCTTTATCCGTA        TTTTTTTTGCTTGTT  81 85
    Cag_1589 NONE
    Cag_1588 2073654 .. 2073673 -  -7.8  -5.67529   AACCAAAAAGAAAAA            GCCCGCCA ATAA TGACGAGC             TTTTTCTTAACGAGA 100 52
    Cag_1587 2071847 .. 2071858 -    -3  -4.25104   CTTTTTTTACCAAAA                TTTG CAGA CAAA                 GCCTGCGATTTATTG  58 113
    Cag_1586 NONE
    Cag_1585 2069333 .. 2069364 - -18.2  -2.80016   CTGCACTACTAAGTA      GCA-ATCCCCGAGGA GGC TCCTCGGGGATATGC      TGTATCGAAAAACTG 100 58
    Cag_1584 NONE
    Cag_1583 2065693 .. 2065723 -  -7.7  -3.76411   GTAAAATCATGCAAA      GAGGGC-ATAGGAA CAAA CTCCTATTACCCTC       TTCACCATGGTTATT  72 46
    Cag_1582 2064398 .. 2064420 - -12.1  -6.36459   GCGAACAAAAAAAAA           TCGCCGTTA TTTTG TAACGGCGA           TTTTTTAAGGAGGGA 100 80
    Cag_1581 2062886 .. 2062898 -  -6.3  -3.38046   GGTTTACTTCAAACA                TTACC AAC GGTAA                ATTAGAGGGGCTTAA  59 321
    Cag_1575 NONE
    Cag_1574 2057796 .. 2057816 -  -2.5  -3.04078   TACAAAAATAAAGAG            GCATACAAG CCG CTTGAATGT            ATAAAAAAATCAAAT  43 221
    Cag_1573 2057489 .. 2057529 - -12.8  -4.31692   AAGTGAGGATTAAAA  TCACAAAGGCTCCATGTT GTAGT AACGTGAAGCCTTTGTAA  AGAGTAGGATTTAGC 100 36
    Cag_1572 2056436 .. 2056448 -  -6.3  -3.14229   ACAGCTCTATGAATA                CAATG CGG CATTG                TTCTTATTCATTTAT  57 140
    Cag_1571 NONE
    Cag_1570 2055916 .. 2055944 -  -5.5  -3.64703   CTTTGCTCATGTAAA        TTTTATAAAGCCA TTA CAACTTTATAAAA        TTGGTAAAGTCTGAC  59 10
    Cag_1569 2055404 .. 2055414 -    -4  -2.60194   AGCTCTTCAACCAAT                 GAAA GTT TTTC                 GGCATAAGTTAATGT  45 113
    Cag_1568 2054574 .. 2054602 -  -2.3  -2.96152   ACATTAATTTACATA        CCATTGTAGAGCA TAG CGATCAACATTGG        CAAGGAAAGGTTGGA  42 373
    Cag_1562 NONE
    Cag_1561 2046875 .. 2046922 - -12.2  -2.74605   GTGTGGTAAAATTTA TTGTTGCATTGTCAAAACGCCCA ATT CGGGCGTTTTGACAA-ACATCCA CATTTACAATGCGGT  86 29
    Cag_1559 2039915 .. 2039931 -  -2.2  -4.66163   ACGTTCAGGCAAAAA              CCATCT CGTGC AGCTGG              GGTACCCCAGCTGCT  61 52
    Cag_1554 2036360 .. 2036398 - -19.7  -4.60889   AAGCATTTCTAAAAA   CAACAGCGCCGCTACTC GCAAT GAGTAACGGCGCTGATG   CTTTTATGCTGCTGG 100 153
    Cag_1550 2031532 .. 2031542 -  -5.4  -3.95674   AAAATGCCTAAACAA                 CATC AGG GATG                 ATCAAAAAGCAACTT  63 41
    Cag_1545 2025565 .. 2025580 -  -3.4  -4.53607   AAAACGATTACAAAA              TATTTT TTTC AAAATA               TTTCCAACTCAAACA  64 80
    Cag_1544 NONE
    Cag_1543 NONE
    Cag_1542 2021733 .. 2021745 -  -9.1    -2.836   GTAAGATGCAAGAAC                CCGTG TAA CACGG                TGGGTACCTCCTTTA  68 342
    Cag_1541 2019993 .. 2020012 - -13.6  -5.02606   CACCAAACAAGAAAA            GGCGGGTT AGAA AACCCGCC             CTCCTTTTTTTCATC 100 62
    Cag_1536 2010820 .. 2010830 -  -5.4  -3.52652   TTTATTTAATTACAA                 CATG ACT CATG                 CTTACTCTTATCAAA  57 339
    Cag_1535 2010245 .. 2010263 - -10.3   -5.1417   CTATAAAACGAAAAA             TCCCCTC TTATG GAGGGGA             TTTCGTGGTGTTTTT  93 76
    Cag_1531 2007979 .. 2008003 -  -8.6  -6.20267   GGAAAAACAAAAAAA          CCTGTAAGCC TTAAC GACCTACAGG          TTTTCTGATTGTATT 100 131
    Cag_1521 NONE
    Cag_1520 1995797 .. 1995845 -    -4   -5.8187   TATGCAATAAAAAAA GCCGCTGCGGTTTCATTCCCCTTT TAA AAAATGAAAT-AT-CCGCAACGGC TTGAATAGGTACGAA  89 44
    Cag_1519 1993824 .. 1993841 -  -4.8  -5.79595   CTGCAAAACAAAAAA             GCTCAC CAATAT GCGAGC              TTCAGGAACGGATGA  89 404
    Cag_1517 1990871 .. 1990890 -  -6.4  -4.06866   TGATAAAGATAATAA            CGTAACGG AATA CGGTTACG             AGCCTTTTGCCGTTC  71 258
    Cag_1516 NONE
    Cag_1515 NONE
    Cag_1514 1987508 .. 1987530 -  -4.2  -5.56264   CTTAAACACAAAAAA           TCAAGTCATT AAA AATGAGCTGA           TCTCCATTGGCACTC  86 343
    Cag_1512 1980439 .. 1980449 -    -4  -4.39426   CAGATGCCTACAAAA                 GTAA CAA TTAC                 GGTCCTTCAAAAAAT  67 368
    Cag_1509 1977845 .. 1977863 -  -8.9  -3.28857   TACAAAAGTCATCAA             CATAGGG TGCAG CCCTATG             CTCTCAAGCCTACAA  72 35
    Cag_1496 1965003 .. 1965014 -    -3  -3.99481   TTTATTAAAAGATAA                TTGA CACT TCAA                 CAACGCCCATGCTCC  53 416
    Cag_1493 NONE
    Cag_1492 1962922 .. 1962960 - -11.1  -3.00783   TCATCACAACGAAAC  CACCCCGTAGGGGCGAAA CATT TTTCGCCCCTAC-GCCTG   CCACTCCTCCAATGG  79 90
    Cag_1491 1962182 .. 1962200 -  -8.1  -4.41206   AATCAGGTTACAAAA             CCCCCAC CCATC GTAGGGG             CACGGCGCATCGTGC  83 214
    Cag_1490 1960354 .. 1960369 - -10.4  -2.90763   TTTATATTGTAGAGA              CGCCGT TTAA ACGGCG               TCTCTACAAAACAAC  77 55
    Cag_1488 NONE
    Cag_1487 1958748 .. 1958762 - -12.8  -5.22258   CAAACGAAAAGAAAA               CCCCGC GAT GCGGGG               CATACACGTTATGAG 100 42
    Cag_1486 1956762 .. 1956776 -  -5.6  -3.63073   GAGAGTGGCGAAGAA               GCGCTG CTT CACCGC               AGCCGTTTAGCGGAG  58 366
    Cag_1484 1953618 .. 1953649 - -12.4  -5.75342   TGGCTTTAAAAAAAA      TCGGGAACAGAGTT GCAA AACCATGTTCCCGA       TAGAGGTTTGAGTTA 100 48
    Cag_1483 NONE
    Cag_1482 1950630 .. 1950643 -  -3.9  -3.17194   ACCGGTCCAATCTAA               TGAAT AATT ATTCA                TGTTATTTGCGCTTT  48 69
    Cag_1481 NONE
    Cag_1480 1946568 .. 1946593 -  -6.3  -2.72537   TCATAAAAAAATGAT         TTTACTGGATA TCGG TATCGAGTAAA          GGAAAGTATCGTGTT  54 1
    Cag_1479 1945607 .. 1945617 -  -2.6  -3.60475   AAGGTCCATCTTAAA                 TTTT GAT AAAA                 ATCACTTTTTAGATA  49 41
    Cag_1478 NONE
    Cag_1477 1943000 .. 1943022 -  -4.9  -3.07816   GCTTTACTTATTTAA           TTGAAGTTG CCGCC CAACTACAA           AAAGAACGCAACGAC  50 522
    Cag_1471 NONE
    Cag_1470 NONE
    Cag_1469 1934845 .. 1934856 -    -3  -4.46073   TGGTAATATAACAAA                CATT CAGA AATG                 AGGTTAAAGAGAAAA  60 61
    Cag_1468 NONE
    Cag_1467 NONE
    Cag_1466 1932622 .. 1932632 -  -2.6  -2.66912   ATGGAACTGATAGGA                 TAAA GCA TTTA                 CGCTAATAAGGTGCG  41 23
    Cag_1465 1932142 .. 1932157 - -10.4  -5.86976   GTAGAAAACAAAAAA              GTGGGG AGTT CCCCAC               TTCTGAAGAAAAAAA 100 231
    Cag_1464 NONE
    Cag_1463 1929827 .. 1929843 -  -2.9  -3.12351   GCCGCTTACACTCAA              TCACGGA ATC TCCATGG              TTCGAGTATAAACAG  44 68
        infB NONE
    Cag_1461 1926229 .. 1926268 -  -5.1  -3.60412   GAACGTTACACATAA  CAGTTCCCCCTTACTTT TTTAAT AAAGGAAAAGGGAAGTG   ATAACTCTGAAACAG  57 53
    Cag_1460 NONE
    Cag_1459 NONE
    Cag_1458 1924054 .. 1924086 - -12.8  -3.53091   ATCTCCTGTTTTAAA     CGTAGCATGCCGGCT ATGG AGCCGGCA-GCTAAG      GGGGGAAAAATTGTA  95 50
    Cag_1457 NONE
    Cag_1456 NONE
    Cag_1455 NONE
    Cag_1454 1921386 .. 1921398 -  -7.7  -3.61398   CCGCTGCGTTAACAA                GCTTC ACT GAAGC                GCTTACGCTATATCG  66 351
    Cag_1443 1910530 .. 1910548 -  -6.8  -2.83903   TGTGTTAAAAATGTA             GCAAAAAA TCC TTTCTTGC             AAAACGAGCATGATG  57 57
    Cag_1441 1907997 .. 1908013 - -10.9  -3.04398   TCCGGGCTTTAAAAC              CACCTTG CCA CAAGGTG              CCTTTTATATTTTCC  75 507
    Cag_1431 1900596 .. 1900617 -  -9.5  -2.52464   TTGTTTTTGAACGTA           GAGACGCAA AATT TTGCATCTC            ATACAATAGCACAAA  71 42
    Cag_1425 NONE
    Cag_1424 NONE
    Cag_1423 NONE
    Cag_1422 1891414 .. 1891443 - -15.9  -4.68593   TTGAGCACCTAAAAA       CGTAAGGGCGAAA AATT TTTCGCCCTTACA        TGAAAAATGCCATCC 100 50
    Cag_1419 NONE
    Cag_1418 1888423 .. 1888433 -  -3.2  -4.30719   GTTCGTTATAACAAA                 GCTG CCC CAAC                 CATCAGCAGTTGTAC  60 5
    Cag_1415 NONE
    Cag_1414 NONE
    Cag_1413 NONE
    Cag_1412 1880930 .. 1880948 -  -7.4  -3.29144   TCATTCCTCTTACAA             CTTCATGC GAC GCATGGAG             CGGAGCTTTTCAAGC  64 1
    Cag_1411 1879868 .. 1879904 - -11.7   -5.0133   TAGTCCTGTAAAAAA    GGCACAAGCAAAGCAAT GGT ATTACGTTGCTTGTGCA    AAAAGAAAACTACTT 100 39
    Cag_1410 1877324 .. 1877350 - -15.2  -4.99043   TCCCCATAAATAAAA         GAAGCCCAGAGC AAA ACTCCGGGCTTC         TTAGCGTTCTAAACA 100 64
    Cag_1409 NONE
    Cag_1408 NONE
    Cag_1407 1872052 .. 1872067 -    -4  -4.25104   TCTTTTTTATCAAAA              TTACAG AAAA CCGTAA               AACTATCATCAAGAT  62 92
    Cag_1406 NONE
    Cag_1405 1870559 .. 1870572 -  -5.3  -3.98291   AACAACTGCAAACAA               CGTTA CTCA TAACG                TACAATTAATTTATA  63 86
    Cag_1404 NONE
    Cag_1403 1867242 .. 1867260 - -10.3  -5.95539   CCTCAAACAAAAAAA             GCCACCT TTGCG AGGTGGC             TTTCATGATTTGGTG 100 196
    Cag_1402 NONE
    Cag_1401 1865491 .. 1865521 -    -2  -4.17448   CAACTAAAGCATAAA       GAAAAAATCACA CAATGAT TGTCATCTTTTC       ATACAGTGTTGGCAA  54 2
    Cag_1400 1863440 .. 1863462 -  -2.8  -3.99324   TGTTATTACCACAAA           CAATTCTTCT CTC AAAAAAACTG           ATAAAGAAAAAATTA  54 131
    Cag_1398 1860773 .. 1860785 -  -2.7   -3.8766   CCATATTATATTAAA                TCTCA TAA TGAAA                AAACAACAACCATAA  53 8
    Cag_1397 1860172 .. 1860184 -  -3.3  -2.85841   ATAATTGCATGAAAC                GTTGC AAT GCTAC                CAACTTCTCTTTTAT  44 67
    Cag_1396 1858924 .. 1858950 -  -5.2  -4.69027   AAATCTACCTAAAAA         TGAGCGTC TCTATTGTGCT GACGCTCA         TTTCATTTCCCCCCA  70 48
    Cag_1383 1848093 .. 1848111 - -11.8  -3.82486   ATTGAATATCAATAA             CCACAAGT AAA ACTTGTGG             AACAAAAACGATACA  86 460
    Cag_1380 1844123 .. 1844137 -  -7.1  -3.08642   ATATGAGGGACTGAA               GGGTG GCAAA CACCC               TTATAATAATTTTAA  62 167
    Cag_1379 1842327 .. 1842349 -  -2.2  -4.45117   TAGAGGGTAAAGAAA           TAAAAAAA GTTACCA TTTTTTTA           CAACTTTTGAGATAA  59 42
    Cag_1378 1840920 .. 1840935 -  -6.8   -5.9218   CATACAACAAAAAAA              CCTGCC GAAA AGCAGG               TTTTTTTGTTAAGTG 100 61
    Cag_1376 1837900 .. 1837932 - -10.7  -5.55769   TTCGATAACAAAAAA      GCGATACTGAATG ATTCATG CTTTCAGTATCGC      TTTAATAAATAATGC 100 60
    Cag_1375 NONE
    Cag_1343 NONE
    Cag_1342 1810560 .. 1810576 -  -2.9  -4.59853   TTAATTTGCCAAAAA              CCTCACC AGC GCTGAAG              CTTCTTCAACAATTG  65 280
    Cag_1332 1799429 .. 1799447 -  -4.6  -5.84432   CATAAGAGAAAAAAA             TCAATGAG AAA CTTATTGA             GCAGAAACGGTAAGC  93 19
    Cag_1331 1797850 .. 1797863 -  -4.5  -3.29471   TGCTCACCATAGTAA               CCAAC GATG GCTGG                TATGGAACCTCATAC  49 331
    Cag_1329 1795186 .. 1795225 - -13.2  -4.03234   TTTCGTTGACATAAA  CCA-AAAAAAAAGCCTGCA TTA TGCAGGCTTTTTTTTGTTG  AACTGATGAAGCAGT 100 46
    Cag_1327 1792355 .. 1792375 -  -5.4  -4.52589   GCGGTTCAGACAAAA            GGGGAGAT ATAGA ATCTGCCC            CTACGCGAAGAAATA  69 486
    Cag_1323 NONE
    Cag_1322 1789629 .. 1789644 -  -3.3  -4.99035   GGATCCATATAAAAA              CTCAT AGTTGA ATGAG               TGAATGGTTAGCTGA  69 43
    Cag_1321 1788613 .. 1788629 - -13.7   -2.6933   TGGCGGATAAAAATT              CCCCTCC ATT GGAGGGG              TGCCCCGCAAGGGGC  91 391
    Cag_1304 1771321 .. 1771332 -  -5.8   -4.1196   AACTCATTCGCAAAA                GTGC TGAT GCAC                 AAACTCCATGGGCAG  66 294
    Cag_1299 1764909 .. 1764920 -  -4.4  -4.51196   GCGAAAGCGATAAAA                GCAA CCCT TTGC                 AAGCTGTTTCAACAA  67 252
    Cag_1297 1760882 .. 1760899 -  -9.9  -6.02919   CCACAAACAAAAAAA             GCCTCTT AAAA AAGAGGC              TTTTTGGAGCGGGAA 100 308
    Cag_1295 1759106 .. 1759121 -  -4.7  -2.72471   CTTTCAGCACAGAAG              CTCTC TTGCAC GAGAG               AATATTCCAACAACT  49 39
    Cag_1294 1757680 .. 1757700 -  -6.1  -3.01712   CCTGTGTCGGTAATA            CGTCAGGAT AGC ATCCGAACG            GTGTCGGGAAAGTGT  56 242
    Cag_1289 1753983 .. 1753998 -  -2.6  -4.49389   AGGTGATAATCAAAA              TCA-GCA ACC TGCATGA              GAAAACGCCACTATA  60 36
    Cag_1288 1752895 .. 1752911 -  -5.2  -4.57569   GGAGTTCCGCAAAAA              TCCTTA GGAAT TAAGGA              AGATTTGAATGATTA  70 85
    Cag_1286 NONE
    Cag_1285 1749559 .. 1749581 -  -9.2   -5.7946   CTTCTAATAAAAAAA           GAGACAGAGT ATG AGTCTGTCTC           TTTTTTTAAGTGCCG 100 54
    Cag_1284 NONE
    Cag_1283 1747988 .. 1748013 - -11.9   -4.8143   GCAATAACGCAAAAA         GCCCTCGTTCA ACAA CAAACGAGGGC          TTTTTTAATGGCAAA 100 53
    Cag_1281 NONE
    Cag_1280 NONE
        nadE 1742951 .. 1742966 -    -4  -3.74347   CCTATAAATTTGAAA              CCACTGT CCT ACAG-GG              TGGAACTTTTCTCAT  55 435
    Cag_1277 1740870 .. 1740911 -  -9.7  -4.99035   TGAGCGACATAAAAA TAAGCAACAACAACAAG AACATTAA CTTTTTGTTGTTGCTCA  ATAAAGAAGTGACGA  93 298
    Cag_1271 1736111 .. 1736129 -  -4.5  -3.60395   GTAGATAACAACGAA             CCACAAG GACCG CTTGGGG             CACTACCGGGAATTA  53 223
    Cag_1256 1721794 .. 1721815 -  -9.5  -3.53012   CCGTTCTTGGTTAAA           GAACCGTTA TCAA CAACGGTTC            TTTAACATTTCCCCC  77 49
    Cag_1255 NONE
    Cag_1254 1719721 .. 1719747 - -10.9  -5.77988   ATACATATAAAAAAA         CGCGCCTTTCC GTTAG AGAAAGACGCG         TTTCATAATGGGGAG 100 57
    Cag_1242 1656103 .. 1656125 - -10.6  -3.65902   TCTATTTTAGGTAAA           GGGCAGGT ACCAAAG ACCTGCCC           CTACAATACCACCCT  81 165
    Cag_1241 1654381 .. 1654408 - -15.8  -4.00038   GATTACCATGATAAA        GTAAAGACAAGG CATG CCTTGTCTTTAC         AATTTTCCCCGCCTT 100 138
    Cag_1240 1653200 .. 1653240 -  -3.5  -3.35278   TTAAGCATATAGTAA  TTTTTATTGCGCCTTTA TTTTATT TAAATGCACAATAAATA  CTTTAACAGCTTTTT  48 135
    Cag_1239 1645504 .. 1645538 - -14.5  -3.87869   GCAATCTTCTATAAA    CA-CGTAGAGACGCGA TTAA TCGCGTCTCTACAATG     CGTCATGCAACATCA 100 158
    Cag_1238 NONE
    Cag_1237 1643504 .. 1643519 -  -5.4  -2.57501   TGGTATTAAAGATAC              CCAACA TACG CGTTGG               TGGCTTGGTGGTGGT  49 301
    Cag_1231 1633384 .. 1633407 -  -8.9  -2.69151   TGTTGGCACACAGTA          GGGGCAAAC CTATGT GTTTACCCC           GAAGGCAGAGAGTAA  67 56
    Cag_1229 1630984 .. 1630995 -  -4.4  -3.62522   TAATGGTTTCAACAA                GTTG GTTG CAAC                 GTTGTATCTCTTTGG  55 108
    Cag_1228 1629277 .. 1629310 - -10.3  -2.77899   CGTTTGGAGCAATTA     GGGGAAACAATGTGA ACAA TCGCATTGCCCCCCC      CTCTCACACCCTAAA  76 29
    Cag_1224 1624630 .. 1624650 - -15.5  -3.53811   CTTACGGTTGCGAAA            TTCCCCTCC AAT GGAGGGGAA            TGTGGTTGATTATGG 100 277
    Cag_1221 1619117 .. 1619134 -  -9.9   -3.6502   CATTCCGCACGTAAA             GACAAGG CATG CCTTGTC              TCTACAATCAATCCT  80 82
    Cag_1220 NONE
    Cag_1219 1617083 .. 1617104 -  -6.5  -3.26471   GCACTGTGATACTAA           TTCCCCTCC TATA GGAGAGGCA            CCGCGTTATCAGTAC  61 48
    Cag_1216 1614682 .. 1614693 -    -3  -4.57569   GGAGTGGCGCAAAAA                TCAA GGAA TTGA                 TGAATATGACGATAA  65 440
    Cag_1214 1613272 .. 1613303 -  -7.4   -2.7961   AAATGAGGAAGAGGA      GTTTGAGGATGGCGT GTA ACAACATCCTC-AAC      AGCTAAAAGATTAGA  60 423
    Cag_1212 1610967 .. 1610981 -    -5  -2.94235   CTATACACACCAAAT               CCAGTT GTA AACTGA               TTCAAAAAACGAATT  51 156
    Cag_1210 NONE
    Cag_1209 1607689 .. 1607717 - -11.8  -4.59773   GCTTATTCGCAAAAA        GGGAGTGCCTAC TACTC ATAAGCACTCCC        TTTTAATCACGAGTT 100 85
    Cag_1205 1602135 .. 1602147 -  -3.5  -3.30106   TGCAATTGAAACATA                TATAA AAA TTATA                GCTTTTCTCTTAACA  48 81
    Cag_1204 NONE
    Cag_1203 1597382 .. 1597400 -  -2.3  -2.78547   CTACTCCATCAACTA             CTCCCGC AAACA GCGGCAA             TTCTCAAAACCAAAG  40 307
    Cag_1200 NONE
    Cag_1199 NONE
    Cag_1198 1592439 .. 1592452 -  -2.5  -3.55487   CTACAGTAATGATAA               TAAAA TGAC TTTTA                ATGAAGCAATAAAAA  49 422
    Cag_1195 NONE
    Cag_1194 1587048 .. 1587062 -  -2.8    -4.731   AAGCCAGCAACAAAA               GAGTAT GGC ATTCTC               GCAGTGCAGATGCAG  65 356
    Cag_1192 1585497 .. 1585507 -  -6.8  -3.42503   GGGGAATATTTAGAA                 CTGC TAT GCAG                 CGTTACGATTTACGG  63 28
    Cag_1191 1584833 .. 1584866 - -16.1  -4.75372   ATTATCTATTAAAAA     TCCGTAGAGACGCAA TTAA TCGCGTCTCTACGGT      GCAAAATTCAAACAT 100 69
    Cag_1190 NONE
    Cag_1189 NONE
    Cag_1188 1582048 .. 1582074 - -13.8  -4.84529   CTACAAACGCAAAAA         GGCAACAACGAA AAT TTCGCTGCTGCC         TTTTATTGTATTATA 100 291
    Cag_1187 1580838 .. 1580870 - -21.5  -3.99985   GAGAGAGGTAAATAA      CTGTCGAGACAACGC CGT GCGTTGTCTCGACAA      CAATAAAAATTCACT 100 41
    Cag_1182 1574968 .. 1575013 - -13.6  -3.15579   GTAAGCGGCTATGAA TTATGGAAAAATGGGGTATT GCAATA AGTACCCCATTTTTCCATAT TTTCCTCTCTTACCC  95 35
    Cag_1174 NONE
    Cag_1173 NONE
    Cag_1172 NONE
    Cag_1171 1566075 .. 1566111 -  -7.5  -3.17798   CCATAAACCATTGAA   CCCTCTC-CTTATGCA CAACAT TGCATAAAAGAAAGGG    TTCGGCAATTAAAAC  65 50
    Cag_1170 1564448 .. 1564472 -  -4.2  -3.66429   AACAAGTCTCAATAA          TCTTGCCTCC CTTTT GCAGGCACGA          GGAAAACTTACTGAA  56 453
    Cag_1166 NONE
    Cag_1165 NONE
    Cag_1164 NONE
    Cag_1163 1556941 .. 1556957 -  -5.3  -3.10558   TATATAGCTGAAAAG              TAATTTT TAT AAAATTA              TGGATTTATATTTTG  54 142
    Cag_1162 NONE
    Cag_1161 NONE
    Cag_1160 1554244 .. 1554280 - -13.9  -4.10925   ATAGAGCGGCTAAAA    GAAAACCCTTGTTACCA TAA TGGTTACAAGGGTTTTT    AGGGAACTTCAATAG 100 80
    Cag_1159 1552108 .. 1552120 -  -9.1  -3.18264   GCGTGCAGCCACCAA                CCCCA AGC TGGGG                AAATATTATTAATGA  68 521
    Cag_1154 1547229 .. 1547242 -  -3.1   -5.1287   GTGAGAGCTAAAAAA               CCATT ATAA AACGG                AATAACGCTCTCTAC  71 452
    Cag_1144 NONE
    Cag_1143 1539535 .. 1539559 -  -4.9  -3.24488   GCTCGGCAAATAAAT          GCCACAGAAAG GTG CGTTCTTCGGC          TGGGTTATAGCCTTA  54 191
    Cag_1142 1536617 .. 1536636 -    -5  -3.02511   TTGATTGGTTCAAGA            CGGCTACA TTAC TGTAACCA             CTTGCATAGAAATAG  51 76
    Cag_1138 NONE
    Cag_1137 NONE
    Cag_1136 1530947 .. 1530973 - -15.3  -2.83846   CAGATATAAAATCTA         TAGGGGCAGAT ATGGA ATCTGCCCCTA         CGGTCATAATGAAAA 100 396
    Cag_1134 NONE
    Cag_1133 1526622 .. 1526657 -  -4.2  -2.56596   CTTCTGATTAATGGA    TTAACTATGATTAGTA GTTG TAAAAATCATAGTCAA     TTCTATACATCGGAG  47 126
    Cag_1132 NONE
    Cag_1131 1524648 .. 1524658 -  -6.8  -5.30686   AAGAGGCAGAAAAAA                 GGCT TGA AGCC                 TACCGGAATGGAACA  90 391
    Cag_1128 1523181 .. 1523210 - -15.1  -3.10354   CACACCCATCCAACA       CGTAGAGACGCGA TTAA TCGCGTCTCTATG        GATCGGTAATTACGT 100 35
    Cag_1119 NONE
    Cag_1118 1507763 .. 1507791 -  -4.6  -3.51406   TACTACAAACAGCAA        TAGGCCCGAT GATTCTTGT ATCGGGCTTA        GGGCTTCTTTTGCTC  53 459
    Cag_1115 1503952 .. 1503981 -  -3.7  -3.61894   AATCTTTTTTAATAA       TG-CATTATGCTTT TGC ACAGCACAATGACA       ACTCCCTGCACTTTT  53 40
    Cag_1114 1502623 .. 1502642 -  -2.9  -3.93868   TTGCCAAAATAAAGA            GCTCTTT TTCAGC AAAAAGC             TAACTCTCGGAACTT  53 129
    Cag_1109 1496962 .. 1496990 - -11.8  -5.60689   TCAGACAATAAAAAA        CCCCGTTCTTCC TATAG AGAAAAACGGGG        TTTTCTGTTTTATGC 100 103
    Cag_1107 1493137 .. 1493165 -  -7.4  -4.99861   CATGAAGCACAAAAA       CCGCAATGCAGCA CTAT CGC-GCAATGCGG        GCATTCAAGCCTCGT  88 453
    Cag_1093 NONE
    Cag_1092 1475287 .. 1475306 -  -7.8  -5.00884   ATGCTTTTTAAAAAA            GTCCCCTC TTGA GAGGGGAT             TTAGGGGTGTGTGTG  86 42
    Cag_1089 1470405 .. 1470427 -  -8.4  -3.16742   TGCAATGTGGATCAA           GCTCGTGAGT TTA ACCAACGAGC           AATTCGCTTTATTAA  65 64
    Cag_1085 1467283 .. 1467310 -  -4.2  -5.41143   GATGTTCCAAAAAAA       GAGCGCCACGCT GTTAAG AG-GTGGCGC-C        GTAGAAGGGATGTTT  81 77
    Cag_1084 NONE
    Cag_1083 1464973 .. 1464988 -  -3.2  -4.32905   AAAAAGTGAAAAGAA              CTGTTC GAGC GAACTG               CTATGAGTATAAGTT  60 97
    Cag_1082 1464681 .. 1464705 - -10.7   -5.4387   ATAGAAACTAAAAAA          GCGGAGAGGCT AAA AACTTCTCCGC          TTTTTTTATGGAATA 100 59
    Cag_1080 NONE
    Cag_1079 1459929 .. 1459943 -  -2.2  -2.79965   GAAAATAAGGAGAAT               CTTTTA TCA TAAAAA               GGAAGTCATACAGAA  41 71
    Cag_1078 NONE
    Cag_1077 NONE
    Cag_1076 1458170 .. 1458181 -  -2.2  -3.53012   CGTGGCTTGCGTAAA                TCGC GTGG GCAA                 TGAAGATAGCTTTAC  47 220
    Cag_1073 1455497 .. 1455519 -    -5  -2.75483   AAAAAAAGGGAGAAT           TTTTTAAAAG AGG CTCTCAAAAA           GAGGCGCTATGAATT  50 32
    Cag_1072 1454392 .. 1454425 - -17.7  -2.52464   TTTGTTTCCAATCCA     TTTGTAAAGACGCGA TTAA TCGCGTCTCTACAAA      TCAAACCTATACGGG 100 147
    Cag_1071 1452319 .. 1452349 -  -6.9  -5.55769   CCCCATAATAAAAAA       GCCATCCCATA TTTTTTCTC TTTGGGATGGC       TTTTTTTGGCAACTG  93 48
    Cag_1070 1451227 .. 1451246 - -11.4   -5.4251   GGCACACATAAAAAA            CCCCGCCT ATAC AAGCGGGG             TAAAAGGATGTTGAG 100 87
    Cag_1067 NONE
    Cag_1066 NONE
        moaC NONE
    Cag_1064 1446501 .. 1446513 -  -6.3  -3.38046   GGTTTACTTCAAACA                TTACC AAC GGTAA                ATTAGAGGGGCTTAA  59 219
    Cag_1062 1443580 .. 1443591 -  -4.4  -5.01732   AATCTGTGTAAAAAA                TGCT TTTT AGCA                 AAATACCACTCTCTT  73 308
    Cag_1061 NONE
    Cag_1060 1441214 .. 1441250 - -11.1  -3.16683   ATGCCATCTCATCAA    CCATGTAAATTGAAAGT TTA AGTTGCAATTTACATGG    TTGCAAGGGAATTGC  80 152
    Cag_1059 NONE
    Cag_1058 NONE
    Cag_1057 1438177 .. 1438189 -  -4.9  -3.04144   TTTGTATTCCGAATA                TTCTT TTA AAGAA                GAAATTGTGTAAGGC  51 58
    Cag_1056 NONE
    Cag_1055 1431700 .. 1431727 -   -15  -5.27023   ACCCTAAAAACAAAA        CACCCCTGAATG ATTG CATTCAGAGGTG         TTTATAAAAGTGAAA 100 57
    Cag_1054 NONE
    Cag_1053 1425028 .. 1425060 - -10.7  -5.42198   CTTTAAAAAAGAAAA      CACCCCTGAATGC TTTACCT ACATTCAGAGGTG      TTTTGGAACATTAAT 100 57
    Cag_1052 1423400 .. 1423442 - -21.6  -3.10641   TAATTCATCATCTAA CATTTCTAAAATCCCCCTCC ATT GGTGGGGAATTTTAGAAATG TGCCTGCCCAATGTG 100 241
    Cag_1039 1408229 .. 1408249 - -10.4  -4.78149   GTGATAATGCAAAAA            GCCCCGAA TTGTT TCCGGGGC            TTTTTTATTCTCGAA  91 66
    Cag_1034 1403689 .. 1403706 - -11.3  -3.60948   CAACACACCCCTAAA             TCCCCTC TCAA GAGGGGA              CTTTTTATCGTGAAT  83 226
    Cag_1027 1395023 .. 1395051 -  -4.5  -2.96009   GAAAAATTTGATAGA        GTGCAATGCAGCA ACA TACCGCCTTGCAA        AGAGGGGAAAAAAGG  49 162
    Cag_1026 1381784 .. 1381798 - -11.4  -2.88544   GCGCATTTGTAGAGA               CGCCCA ATT TGGGCG               TCTCTACAAATACCG  81 74
    Cag_1025 NONE
    Cag_1024 NONE
    Cag_1023 1377298 .. 1377315 -  -4.9  -2.54387   TAAACCTTCAAGCCA             CATCCTA TTTA TAGGATA              GTTCTTTAGAAGATG  49 12
    Cag_1022 1371359 .. 1371378 - -12.2  -2.53903   TTTTTGAAAAAGGAG            GGCGGATA TTCC TATCCGCC             ATTTCGTGCTTGTTA  85 82
    Cag_1021 1369470 .. 1369490 -  -2.6   -3.5393   ACCATGTTGCTTAAA            GGCAAT CCAACCGTT ATTGCC            AATGGAAAATATCCC  49 335
    Cag_1015 1358103 .. 1358116 -  -6.7  -3.25449   AAAAACAATGCAACA               TGGCA AAAA TGCCA                ACAACAAGCCACTCA  61 524
    Cag_1014 1355992 .. 1356022 -  -8.3  -5.05782   ATTTAGGCGAAAAAA       GCATGGAAGCCCA CACAC TAAGCCCCCATGC       TTTCTCGGCGATAAA  91 56
    Cag_1013 NONE
    Cag_1012 NONE
    Cag_1011 1352264 .. 1352281 -  -2.7  -3.73107   TCATCAAACGCCAAA             CTTTAAC GTCA GTTTAAG              CCTCATAACGTAATA  51 225
    Cag_1010 NONE
    Cag_1009 NONE
    Cag_1008 NONE
    Cag_1007 NONE
    Cag_1006 NONE
    Cag_1005 NONE
    Cag_1004 1343772 .. 1343790 - -13.1  -2.52543   AGCGGTTTCAATCCA             CGCGCCC GCGAA GGGCGCG             ACTGTAGTAAAAGTA  91 205
    Cag_1003 1343037 .. 1343055 - -13.1  -2.53911   TTAAGTTTCAATCCA             CGCGCCC GCGAA GGGCGCG             ACCAAATTCATTCTT  91 264
    Cag_0991 1336954 .. 1336971 - -11.3   -3.6135   AAACACACCCCTAAA             TCCCCTC TCAA GAGGGGA              CTTTTTGAAAGGCTC  83 96
    Cag_0984 1328611 .. 1328627 - -13.7  -2.81543   TAGCATGAAAAAATT              CCCCTCC GGT GGAGGGG              TGTCAGGCGAAGCCT  93 220
    Cag_0979 1317270 .. 1317284 -  -7.2  -3.11634   CGCGATACTATGCAA               GAATTG CAA CAATTC               CCCGAACTCCTTAAA  57 237
    Cag_0974 1312947 .. 1312959 -  -2.6  -3.73659   AAACAAGAGATACAA                GGCG TTATC CACC                CATTTTTTAACTCGG  51 62
    Cag_0973 1312049 .. 1312064 -  -6.8  -5.93252   CTTAAAAATAAAAAA              GCGAAC CGAA GTCCGC               TTTTAAATTCTCGTA 100 60
    Cag_0972 NONE
    Cag_0971 1307793 .. 1307804 -  -4.4  -3.02144   GCAGCGGTTTCAATA                GTTG TAAA CAAC                 ATGTGCCTTACCCCA  49 33
    Cag_0970 1307290 .. 1307303 -  -2.5  -3.53444   TTGGTTAATAAGTAA               TTAAT GCCC ATTAA                ACGAAGAGGAGACGT  47 96
    Cag_0969 1305960 .. 1305974 -  -4.2  -5.35224   CCCATAAAAATAAAA               GGTAAG AGC CTAACC               TCATGGTTAGCGGCT  81 32
    Cag_0968 1305117 .. 1305131 -  -2.8  -5.11613   AGAGGAGTTAAAAAA               TGCG GCAGTAA CGCA               ATTTGGTAGTGGATG  75 424
    Cag_0966 NONE
    Cag_0965 1303175 .. 1303190 -  -3.2  -3.13504   TTTGCATGAAAATGA              GCGC AAAGCAGG GCGC               TTCTCCATCCTTTTT  45 478
    Cag_0963 NONE
    Cag_0962 1300683 .. 1300698 -  -5.4  -3.32807   CCAAAACATTACCAA              CGCACA ATGT TGTGCA               ACTCTTCCCTAACCA  56 53
    Cag_0961 1299804 .. 1299833 -  -4.3  -2.99257   TTGCAAAAAAATGGA       GTGCTTACGCATG CTAC CACGCATAAACAA        TATGAGTACCTGTAA  49 9
    Cag_0960 1298832 .. 1298844 -  -4.9  -5.08824   TGCTCATGGAAAAAA                TTAAG CAC CTTAA                AAGCGTTTGGTGTAA  76 22
    Cag_0959 NONE
    Cag_0958 1295844 .. 1295863 -    -5  -2.98457   TTAGAAAAAATCAAG            GATAAAGC AGCT GCATTATC             TATGGCTCCCGAGCG  50 352
    Cag_0955 1294285 .. 1294337 -  -9.5  -2.91772   AACGCTTGTATAAAG CAAGCGCACCACTTTACTTGTT ATTGTAACCG AAAAAGTAAAA-GGTGCGCTTG AGTTGAGGAAGACTT  73 63
    Cag_0954 1291376 .. 1291393 - -11.3  -3.06833   AAACATTAAAGGAGA             GCGGACA TTCT TGTCCGC              TATTTCTCTCACAAT  80 116
    Cag_0953 NONE
    Cag_0952 1289744 .. 1289774 - -11.3     -3.94   TGAATGGGTAAACAA       TGCACTCCATC TATTGTTGT GATGGAGTGCA       ATTGGAATATGGCTT  86 55
    Cag_0951 1289104 .. 1289114 -    -4  -3.48931   AAGAAGTAATAAAAG                 GTAT TCC ATAC                 TATTGTTTTTCTGTT  51 45
    Cag_0950 1287876 .. 1287898 -  -2.9  -2.82742   ATTTGCCTATAACGA          TTACACA-TA CTAT TATTGTGTAA           AGTTCTTTTCTTTTT  42 316
    Cag_0948 1285079 .. 1285107 -  -5.3  -3.84587   ATTACGGAAATACAA        GCACTTATAGTTG ATT CAACAATAACCGC        GCTACTCTTTGCGGG  61 339
    Cag_0945 NONE
    Cag_0944 NONE
    Cag_0943 1279236 .. 1279252 -  -6.5  -3.61536   AACTCAATTTTTAAA              GATGCCC TTA AGGCACC              AACAATCCGATGGAT  65 16
    Cag_0942 1278301 .. 1278314 -  -6.7  -2.90212   CCATGATTGTAGAGA               CAACG CATA CGTTG                TTTCTACAGTTCATT  58 39
    Cag_0941 NONE
    Cag_0940 1275882 .. 1275925 - -15.6  -2.52516   GGTTTGATTATGAAT TTTGAATTGTAGAGACGCCCA ATT TGGGTGTCTCTACAAC-CAAA CACAAATATTCAAAT 100 40
    Cag_0939 NONE
    Cag_0938 1274428 .. 1274440 -  -3.3  -3.86397   CTTGAAAAGAAAAAT                TGCAG TTG CAGCA                GAACGCTTAAAAAAG  53 73
    Cag_0937 1273668 .. 1273684 -  -2.9  -3.16636   AAAGCACGAAAAGCA              CGCTGCA TAG TGCAAAG              GAGAATTGCGGCTAC  44 45
    Cag_0936 NONE
    Cag_0935 1270829 .. 1270843 -    -5   -3.2964   AAATCTTTTTGATAA               CCTGAA TAA TTCAAG               GGTCTTTTGTCATTC  54 139
    Cag_0934 NONE
    Cag_0933 1268863 .. 1268883 -  -5.5  -3.08471   TACAATGGCACGGAA            TATGAGGAA ATT TTCCTAATA            AGTGAAACTACCTCG  54 72
    Cag_0932 1266884 .. 1266907 -  -9.5  -3.82202   CACCTTTAAACACAA          CGGGCACCC TCTATG GAGCGCCCG           TTTAAAAAATATTGA  79 68
    Cag_0921 1252849 .. 1252865 - -10.9  -2.99948   AGAGAAACTGATACA              CAACCCT GAA AGGGTTG              AATATGTTTTATCAT  79 216
    Cag_0920 1251364 .. 1251386 -  -2.6  -5.48514   ATTAACAAACAAAAA           GTTTATGCGT CTA ACGCACGAGC           TGGTTTTAGGGAGGC  76 5
    Cag_0919 1250035 .. 1250087 -  -5.2  -4.38712   GCTATTTCCACAAAA TAATGCCTATACGATTGATGATGA TACCACG TC-TC-TCAATCGTGTGGGCATTA TAAGTTTATCCATAT  67 47
    Cag_0917 1248800 .. 1248820 -  -9.7  -5.95539   GCGCAAACAAAAAAA            GGCGGGA TATTACT TCCCGCC            TTTGTGCTTTTATAA 100 57
    Cag_0905 NONE
    Cag_0904 1238417 .. 1238453 - -13.8  -5.86061   GGGGAGTAAAAAAAA    TGGGGGAGGAGAAATT TTCAC ACTTTCTCCTCCCCCC    TCTTTCCCTTACTTC 100 43
        pyrC 1231289 .. 1231310 -  -4.4   -4.2558   TAGCTGTTATCAAAA           CAAGCGGT ATGGTA ACCACTCG            GAAAAATAAACGCAA  64 109
    Cag_0897 1231025 .. 1231047 -    -7  -5.27709   GGAGAAAAAAAGAAA           GGGTACCG TTGTTGG CGATACCC           TTTTTTACTGATGCT  91 45
    Cag_0896 1230050 .. 1230068 -  -3.2  -3.61398   TGGCGTTGCGAATAA             TGCTTT GCATCAT AAAGCA             TTGAAAAAATGGTTG  51 66
    Cag_0895 1229620 .. 1229632 -  -6.3  -3.36991   TATCATTCCCAAACA                TACCT GAA AGGTA                CCATGCTGGAGCGCA  58 0
    Cag_0894 1227641 .. 1227653 -  -4.7  -3.07831   TTAACAAGCATAAAG                GCGGC ACT GCCGT                TGAGTTTGAAATGAA  50 246
    Cag_0892 1222664 .. 1222678 -  -2.8  -2.87211   ATTTTGGCGTAGAGA               CAACGC ATA ACGTTA               TCTCTACAATTCAAT  42 48
    Cag_0891 1221676 .. 1221725 -  -4.7  -3.34398   GGGTGGTTGGAAATA CTGCATTGCACCTGTAAGGGCGAAA CATT TTTCGCCCTTAC-GATG--ATG-AG GTTCCAGTGTTACGC  54 41
    Cag_0889 1219667 .. 1219680 -  -3.1  -2.56177   AGATGGCATAGCAAC               CCAAA ACAG TTCGG                ATGGTTACAGGATGA  43 73
    Cag_0888 NONE
    Cag_0887 NONE
    Cag_0886 NONE
    Cag_0885 NONE
    Cag_0884 NONE
    Cag_0883 1215552 .. 1215587 -  -8.2  -4.77567   ATCTCTACAATAAAA    CATCGGGCACGAATGC CCAA ACGCACATGCCCGATG     CTATGTTGCTTACGT  87 117
    Cag_0882 NONE
    Cag_0881 1213726 .. 1213760 -  -4.3  -5.11063   AGCATTCAATAAAAA     TGAAGGGCAAACTTT TTATT ATAGCTTGCCCTCTA     AACATATAGTTGTTG  75 41
    Cag_0880 1213212 .. 1213227 -  -6.2  -2.63853   ATAGAGCTGAAATAC              CAAGTA GTCT TACTTG               TTCAAGTGTCATGGA  54 61
        pfkA 1211923 .. 1211935 -  -3.4  -5.29716   TCAATAGAACAAAAA                TGCT TTAAC AGCA                CCACATATTCATCAA  75 17
    Cag_0878 1210800 .. 1210820 -  -3.4  -3.09061   CTTCAACAAAAACAG           CAGTCT-TA ATCA TATAGACTG            TGATTTCAAAAAATT  46 14
    Cag_0877 1210050 .. 1210074 -  -5.2  -3.04334   GGAAACACAATTATA         TATCTT-TTGC TTTT GCAACAAGATA          TTATTTTATAACTAA  51 26
    Cag_0871 NONE
    Cag_0870 NONE
    Cag_0869 NONE
    Cag_0868 NONE
    Cag_0867 NONE
    Cag_0866 NONE
    Cag_0865 1197392 .. 1197414 -  -4.2  -3.65722   AAAACAAGCGTTAAA           GCATTATTCA CGC TAAATTATGC           AGCCACATTGTCATG  55 80
    Cag_0864 1197042 .. 1197055 -  -3.8  -3.70902   TTTTTTAGAGTGAAA               GCAC TTCAAT GTGC                GTCATTTGTTGACGG  55 1
    Cag_0863 1196671 .. 1196693 -    -7  -5.60993   TGCCCTATAAAAAAA           GCCGCCTT AAAGAAA AAGACGGC           TTTTTTTATAAAAAT  93 63
    Cag_0862 1195481 .. 1195498 -  -9.1  -5.63504   AAGCGCACAAAAAAA             GGCACCC GATT GAGTGCC              TTTTATAAAAAAATC 100 57
    Cag_0860 1191792 .. 1191812 - -12.6  -3.14132   TTTCTTTTTCAGGAA            GGGCGGAA ATGGA TTCCGCCC            CTACAATTCAACATT  91 247
    Cag_0859 1189754 .. 1189783 - -12.2   -4.8048   GTGTTAGACCAAAAA       CCCGTCAACAAC ACGAAG GCTGCTGACGGG        TTTTATAGCACAAAA 100 58
    Cag_0858 NONE
    Cag_0857 1189021 .. 1189031 -  -5.4  -3.01924   CACCGCTGTGCAACA                 TCAC CCG GTGA                 TGCAATAAGAACCTT  53 203
    Cag_0856 1185730 .. 1185751 -  -8.7  -3.08776   AAGCCTCTAAAAGGA           GGGCGGATA TTCT TATCCGCCA            TTTTTGTGATTTTCA  70 364
    Cag_0854 1185098 .. 1185110 -  -2.7  -5.24129   TTGGTTTAGAAAAAA                GCTTT TAC AAAAC                TCTGCAATGGATTTT  73 39
    Cag_0853 NONE
    Cag_0852 NONE
    Cag_0851 NONE
    Cag_0850 NONE
    Cag_0849 1180363 .. 1180376 -  -5.3  -4.94243   CCAAAAAAACCAAAA               GAAAG AAAC CTTTC                GAGCATGATGTTGGT  76 103
    Cag_0848 NONE
    Cag_0847 1177736 .. 1177748 -  -5.5  -5.40072   TCCCCTGTAAAAAAA                GAGAG GCT CTCCC                CTACTGCTGAGCTAC  83 37
    Cag_0846 1177041 .. 1177056 -  -5.4  -2.57468   TTTCACGATATGAAC              GTGGCGA AAC TCGCC-C              TCCAGCACCGTTAGT  49 129
    Cag_0840 1165929 .. 1165942 -  -2.4  -3.84246   CGCCGAATTATCAAA               GCAT TTATTG ATGC                CCAATGGCTTGCAGA  53 319
    Cag_0836 1161971 .. 1161989 -  -5.9  -3.08261   CAACAATCAAATAAG             GGCAGCC GTCAT GGTTGCC             TTTTTGCTTTTCTAT  57 37
    Cag_0835 NONE
    Cag_0834 NONE
    Cag_0833 1159729 .. 1159741 -  -6.3  -3.38046   GGTTTACTTCAAACA                TTACC AAC GGTAA                ATTAGAGGGGCTTAA  59 379
    Cag_0830 NONE
    Cag_0829 1156535 .. 1156566 -  -4.6  -4.57073   CACCTCCCTGAAAAA     CAAGGCATGGTGCT TGGTCC AGCACC-TGC-TTG      CATTGCTAAAATCCG  69 233
    Cag_0824 NONE
    Cag_0823 1148832 .. 1148856 -  -2.8    -2.749   TAAGGCAAACAACAC          TCGTTTAAGC CCAGT GCTTGAACGC          ATCTACTAACAAACG  42 5
    Cag_0822 NONE
    Cag_0821 1146329 .. 1146360 -   -11  -4.87893   AAGCGGAACTAAAAA      GCCACGAAGCA-TTG TAA CAACTACCTCGTGGC      TCATCTTAAAAACTT  93 39
    Cag_0820 1145164 .. 1145180 -  -2.1  -4.75954   AAAAGGTAAAACAAA              CCACCCC GTC AGGGCGT              ATATGGAATACGCCC  64 66
    Cag_0819 NONE
    Cag_0818 1144321 .. 1144342 -    -8  -4.78848   GGTTCAAAGACAAAA           GGGCAACC GCAAGG GATTGCCC            CTACAATCCATAATA  84 115
    Cag_0814 1140891 .. 1140932 - -13.3  -6.04324   TGAAAAAACAAAAAA GCTACCACCTATTTCTCTAA TTT TTAGAGTA-TAGATGGTAGC TTTTTAATATCAGAA 100 83
    Cag_0813 NONE
    Cag_0812 1137659 .. 1137705 - -11.1  -4.65895   CTGCTGATTGAAAAA GGTG-GCTTTGCATTGCCGTTT TAGA AAAAAGCAATGCAAAGCGCAAC ATCTGTTTCAGTGAA  90 55
    Cag_0811 1136801 .. 1136812 -    -3  -4.61231   CTATATTGGCAAAAA                GTTT CTTG AAAC                 ATGTACGCTATAAAT  62 153
    Cag_0805 NONE
    Cag_0804 NONE
    Cag_0803 1126803 .. 1126816 -  -4.5  -3.24488   CTTTTTTAAAGAAAT               TCCCA ACAA CGGGA                CATAACAATGGTTTT  52 2
        trmD NONE
    Cag_0801 1125630 .. 1125656 -  -7.2  -5.79595   GTGGAAAACAAAAAA         GCCCAGCAAC GGTTGAG GCGGCTGGGC         TTGCAAAAAAATGAA 100 46
    Cag_0800 NONE
    Cag_0799 NONE
    Cag_0798 1119564 .. 1119584 -  -7.5   -4.8543   TAATTTTTACAAAAA            GCAGCGCCT ATA AAGCGTTGC            TTTTTGCTTTTATGC  86 153
    Cag_0795 1115299 .. 1115332 -  -3.7  -3.55203   AAAATGGTTGGTAAA     CAGCTCCCCGAAACA TTGA TAAAGCGAGGAGCTG      CCGCTATTTTTTTCT  51 167
    Cag_0791 1111637 .. 1111649 -  -5.5  -3.22091   ACGCTAAGTTACTAA                TGCCG CAA CAGCA                AACAAAAATTCTCTT  56 39
    Cag_0790 1109997 .. 1110020 -  -8.9  -5.60689   TGATAGAATAAAAAA          CCCTGCATGG TAGTG CCA-GCAGGG          TTTTTTATTAGTTAA 100 54
    Cag_0788 1106380 .. 1106409 -  -3.7  -3.72576   GGTTTTTTTATTAAA       TTAATATATAACC ATAT GGCTATACAATAA        GTCCATTACGCGCCA  55 132
    Cag_0787 1104827 .. 1104841 -  -4.2  -3.06183   CGTAGTTGCAGCGAA               GGGG GTAAATG CCCC               TTTTACCTGTTACTT  50 35
    Cag_0786 NONE
    Cag_0785 1103503 .. 1103553 -  -8.1  -4.18294   CAAATTAAACAATAA CGCTTATGGGCGCTTCTGCATTT TCTTC AACAGCAGAGGCGCCCTTTTGCG TATTCACACCATTGA  76 516
    Cag_0779 NONE
    Cag_0778 1096096 .. 1096108 -  -4.7  -4.84539   CAACGAAACACAAAA                GCCGG TAA CCGGT                TTAGTGCGCTTAAAG  76 501
    Cag_0765 1078881 .. 1078891 -    -4  -3.26319   AACGCCGCATATCAA                 TTAG ATG CTAA                 AGATATTACAGGTCC  49 257
    Cag_0731 1008766 .. 1008777 -  -4.4  -5.28983   CGCAAAATAGAAAAA                GAGT TGCT ACTC                 TCCACCATCAATAAA  79 210
    Cag_0730 1007268 .. 1007295 - -10.6  -3.30619   AAGGAGTTTCTACAA        GGAGAGCGGACA TTCT TGTCAACTCTCC         TTTTGGCTTCATTCT  79 45
    Cag_0728 1003691 .. 1003710 -  -6.4  -4.32046   GGGGGAAAAAGGAAA            GGCGCCGCA TAA TG-GACGCC            TTTTGGGCACCTCTA  73 199
    Cag_0727 NONE
    Cag_0726 1002249 .. 1002262 -  -2.3  -2.78384   TGTTCCGCCATTAGA               GGATG CCTG CCTCC                ATTGCAATAACTTGC  41 119
    Cag_0725 1000875 .. 1000887 -  -4.1   -4.4727   CCAACATCTACAAAA                CCAAC TCC GTTAG                GGCGTATATGGAATA  64 100
    Cag_0724 NONE
    Cag_0723 NONE
    Cag_0722  996646 ..  996661 -  -2.6  -2.71364   CCATCGCGGGAATGA              CAATAA ATGG CTATTG               CAGAGGTTTTCTTGA  41 76
    Cag_0721  995167 ..  995186 -  -5.1  -3.72576   GGGTTCTTTATTAAA            GCAATAA TTGACT TTATTGC             ATCTTGCTGATATTG  60 64
    Cag_0720  994225 ..  994242 - -11.3  -2.75577   GGATTGTAAAATGGA             TTCCCGC CTTC GCGGGAA              TGACTCATTCGTCAT  78 67
    Cag_0719 NONE
    Cag_0718  993007 ..  993029 -  -7.7  -3.28393   AACAGAAACACTCAA           GCGCCTTGC ACAAG GCAAAACGC           TTATCACCATTACCC  62 182
    Cag_0708 NONE
    Cag_0701  973597 ..  973609 -  -3.4  -3.54177   GCCAAAAGTAAGGAA                TGCT TTGAG AGCA                TACTCTTTTTATGCA  49 34
    Cag_0700  972838 ..  972875 - -10.8  -5.06414   TCGGGTGAACAAAAA   TAGCCGTACTGATTGCA TACAT TTCA-TCAGTACGGCTA   TATATAGTTTTTTTG  93 66
    Cag_0698 NONE
    Cag_0697 NONE
    Cag_0696  968871 ..  968892 -  -5.2  -3.33261   GCTGAAGTCGTAGAA           TAAACCCG TCCCAT CAGGTTTA            ATGATAAACGAAAAA  54 454
    Cag_0692 NONE
    Cag_0691 NONE
    Cag_0690  961249 ..  961266 -  -2.7   -3.9749   ACCCATAAGAGTAAA             TTATAGC CATA GCGATAA              TAATTGCGGGTTAAA  53 109
    Cag_0689  959727 ..  959737 -    -4  -4.58685   AAACTGGTCCAAAAA                 TATG TTG CATA                 ATTCTTATCCTTTGG  66 30
    Cag_0688  958359 ..  958372 -  -2.3  -3.57039   GAGGTACAATCATAA               GCTAC TTGC GAAGC                CATGAAATAGTTGAT  48 451
    Cag_0686  956140 ..  956172 -  -6.2  -3.28472   TTGCACGAAAAACCA     CCCCGCCCTTCG-GG CACC CCTCCAAAGGAGGGG      AATTGTAGAAATTGC  58 42
    Cag_0683  954304 ..  954317 -  -4.5  -2.89683   ATTGTACCCGATACA               CACGG CTTT CCATG                AACAGGTATTGTTAT  49 250
    Cag_0682  952169 ..  952185 -  -3.7  -3.62224   ACAGCCGCTCAATAA              GCCAA AAGCCGA TTGGC              ATCATTTTGTAGGAG  51 510
    Cag_0658  931567 ..  931586 -  -5.6  -3.85296   GTGAGAATGAAAAGA            GCCACCGC AAAT GCGGTTAC             ATTGTGGGGGCAAGG  62 182
    Cag_0629 NONE
    Cag_0628  902381 ..  902413 -  -2.7  -3.36515   GCCGAGCTTGAAACA      GCGTTGTTGCA TTTACATGAGG CGCAGCAACGC      ATTGAGGTGCAATCA  47 264
    Cag_0621  896077 ..  896096 -  -3.6  -3.57977   GAATAGCATAAAAAG            CGTGAAGCG CGA CGCTT-ACA            GCCTCATGTTTTATG  53 226
    Cag_0620 NONE
    Cag_0619 NONE
    Cag_0618  892168 ..  892186 -  -4.6  -3.09365   TAGCAGATAAACAAG             CCTTTAAC GAG GTTAAATG             TAACGTTACATAAAA  50 31
    Cag_0617  891490 ..  891526 - -10.3  -5.05116   CCAGAAATAAGAAAA   CGTTAA-AGGGCACCC ATGAGA GAGCGCCCTTTTAACG    TTTAAGGGATAGCAA  93 213
    Cag_0610  712486 ..  712534 - -16.3  -2.66695   TGCCTGAGTAAATAG CTCATAAACAAAAAAGGCTACCA AAT TGGCAGCCTTTTTTGTTTGTATG GATTTGTAAGCTTCA 100 44
    Cag_0608  711776 ..  711802 -  -2.2  -3.24825   AAGAAAGTAAAAGCA         CTGCACACCTAT TGA AAAAGTGAGCAA         TAGGGCAAAATCCCA  45 154
    Cag_0607 NONE
    Cag_0606 NONE
    Cag_0605 NONE
    Cag_0604  707838 ..  707856 - -14.6  -2.98323   AAAAAGTGCATAAAT             GGCGGGTT AAA AACCCGCC             CTCCTTTGTTATTGT  95 34
    Cag_0602  704875 ..  704896 - -10.2  -3.21747   CTATGTTATTACGAA           GGGCAAAC ACATAG GTTTGCCC            CCGCGTAAAATATCC  76 93
    Cag_0601  704500 ..  704520 -  -2.6  -3.45054   TTTCAGAACTCATAA            TGTCCTTT GAGCG AAAGCACA            TGAACGGATTGTTTC  47 97
    Cag_0600  703718 ..  703747 -  -4.5  -3.08032   TTTTTTTTAAAATCA       TGACG-ACAATAAT AAG ATTATTTTTCGTCA       TTGCATAAAAATTAA  50 165
    Cag_0599  702448 ..  702458 -    -4  -3.47751   TTTAATAAGTTACAA                 TTAG ATT CTAA                 GTCTGTATGTTTTGC  51 324
    Cag_0598  700850 ..  700862 -  -6.3  -3.38046   GGTTTACTTCAAACA                TTACC AAC GGTAA                ATTAGAGGGGCTTAA  59 451
    Cag_0596 NONE
    Cag_0595  697836 ..  697885 -  -5.1  -2.59154   CAAGAGCATATCAAG CGAGTAGGAAAGGAATTTTATAC AAAG ATGTAATATTCCGTTCCTCCTCA AAAGCCATATCAAAT  49 77
    Cag_0591  695266 ..  695281 -  -3.3  -3.17723   TTACGGTCAACTTAA              CAGTT TAGAGC AACTG               TTGAGCCTGTTGAAA  46 14
    Cag_0590  692879 ..  692892 -  -2.3  -4.38712   GTTAGGGTTAGAAAA               TGTGG AGCG CCACG                CCAAGCTCGTTCGTG  59 67
    Cag_0589 NONE
    Cag_0588 NONE
    Cag_0587  689328 ..  689340 -  -6.3  -3.15544   GCTCATTTGTACTAA                CTGAA ATA TTCAG                GTTTCGGAATTATGC  57 161
    Cag_0571 NONE
    Cag_0570  675217 ..  675243 - -10.9  -5.58179   GATCACAACAAAAAA         GCCTTCCCTGC AAAAA ACAGAGAAGGC         TTTTTTAAGTTTGGA 100 61
    Cag_0568  672722 ..  672755 - -11.2  -3.53012   CTCTCCTCCTCGAAA     TTGGAAAAAGCGCA TTACGG TGCGCTTTTTCTAA      TTACCTCCTCTCGAG  83 6
    Cag_0566 NONE
    Cag_0565  669858 ..  669878 -  -7.6  -5.87996   TAACCAATAAAAAAA           CGGCAGTCT AACA AG-CTGCCG            TTTTTTTTATTGGTA 100 75
    Cag_0563  666201 ..  666218 - -11.3  -2.56839   AATATAGTTAATGGA             TTCCCGC CTTC GCGGGAA              TGACATCGAATCAAA  78 61
    Cag_0562  664969 ..  665011 - -26.6  -2.81725   ATCGTACAGCAATGA GCAATGCAAAAGCCCCACGT TAA ACGTGGGGCTTTTGCATTGT TGACTATTCTACAAC 100 47
    Cag_0558  661523 ..  661554 -  -7.2  -5.38054   TTCGATAAACAAAAA      TCGGCGTGGTACCC AAGA AAGTGCCATGCCGA       TTTTGTAAGTCTATG  91 53
    Cag_0555 NONE
    Cag_0554 NONE
    Cag_0553  656998 ..  657008 -  -6.8  -4.03167   CAACAGCAACAACAA                 GCTC CAC GAGC                 GACAATGCCATTCAA  71 396
    Cag_0548  652560 ..  652579 -  -7.8  -3.32022   TTTTTTATAGATGAA            GGCAAGGG CATA CCATTGCC             CACTTCCTACCCAAC  67 32
    Cag_0547  651050 ..  651063 -  -5.3  -3.87815   GGCTATTCTTACAAA               CTTAG CAAC CTAAG                CTGAATGAGCAAGGC  63 230
    Cag_0546  650139 ..  650165 - -13.1  -5.58179   TAGGACAATAAAAAA         CCACCTTCAGC CTCGC GCTAAAGGTGG         CTAAAGAGTATCATT 100 62
    Cag_0544  648977 ..  649006 - -13.7  -5.86976   TTATAAAATAAAAAA       GCCACCTTCAG TTTTTGTT CTGAAGGTGGC        TAAAGAGTATCATTG 100 61
    Cag_0538 NONE
    Cag_0537  640731 ..  640757 - -10.8  -5.64274   GGACGTACAAAAAAA         CACCCCGCTTTT TAA AATGGCGGGGTG         GTGAAAAATGGGCAA 100 70
    Cag_0536 NONE
    Cag_0535  638623 ..  638634 -  -2.2  -3.71607   GGAATATCATTCAAA                CACG CTCC CATG                 CAAACCGACTAACAT  50 9
    Cag_0534 NONE
    Cag_0533  635385 ..  635399 -  -2.1  -3.40925   AAAACTACAAACAGA               GCAAC GAAGG ATTGC               TGCTTGACGAGGTAC  46 107
    Cag_0532  634083 ..  634094 -    -3  -2.75803   ATAACATTCTAATCA                TATC AAAA GATA                 AGTCAATTAAGCAAT  42 261
    Cag_0531 NONE
    Cag_0530  631955 ..  631987 -  -2.1  -5.06735   CAGAAATGATAAAAA      TCAATCTCTTATGAT GTG ATAAAAAGATATTGA      AGTATTAAAAATGAA  69 483
    Cag_0529 NONE
    Cag_0528  616003 ..  616021 - -13.2  -3.82486   ATTGAATATGAATAA             CCACGAGT GCA ACTCGTGG             AACAAAAACAAAATA 100 287
    Cag_0525  612216 ..  612239 - -10.2  -5.65927   CATCCAAATAAAAAA          GGCGCCCTTG TAAA CGAGAGCGCC           TTTTTTATTGCGGTT 100 73
    Cag_0511 NONE
    Cag_0510  595767 ..  595784 -  -7.1  -2.52676   GATTTGCTCAATGTA             TTGAGTA ATTT TACTCAA              TATAATGAAGATATG  59 154
    Cag_0509  594081 ..  594091 -  -5.4  -3.08812   CTCGCCTTAATAAAG                 TGCT TCA AGCA                 GTAGAAAAAGGCGCT  52 490
    Cag_0503 NONE
    Cag_0502  585581 ..  585592 -  -7.2  -3.69338   AAGTAACGGCAACAA                GCGC TGGA GCGC                 CCATCCCTGCTTTGT  67 125
    Cag_0501  584330 ..  584378 -   -15  -4.46581   TAAAACTCCATAAAA TAA-GAACAGCGCCTTTACAAGT TTTT ACCTATAAAGACGCTGTTCCTTA AAAAAATCAATTAAT 100 36
    Cag_0500 NONE
    Cag_0499 NONE
    Cag_0498  580742 ..  580759 -  -5.5  -3.53779   CCGGTAAAACAGCAA             CTTCCGC ACAA GCCGAAG              AGGTGCACTTGATGA  58 356
    Cag_0492  575072 ..  575086 -  -4.2  -3.53444   CGAGTGCCTCGCAAA               GGGGAT GTT ATTCCC               TTAAACATGCGCAGC  53 495
    Cag_0488 NONE
    Cag_0487  568342 ..  568353 -    -3  -4.09511   AACATGCGGGCAAAA                TCAA TTCA TTGA                 GCAAACATCCCGCTC  55 147
    Cag_0484 NONE
    Cag_0483 NONE
    Cag_0482 NONE
    Cag_0481  560753 ..  560773 -  -6.1  -2.55441   AGAGAAAAAAAGAGT            TACAGCATG AGC CATGCCGTT            TAAGCGAGCATGAGC  53 25
    Cag_0480 NONE
    Cag_0479  559180 ..  559191 -    -3  -3.05046   TCATGGCTGTAAAAC                CTTT CAGT AAAG                 TTAAAGTTCGAGGAT  43 26
    Cag_0478  558270 ..  558286 -  -2.9   -3.3422   CATGTTGTTAAAAAG              GAGCGCA TGG TGCATTC              ATCTTAAAAAACTGA  46 29
    Cag_0477  556684 ..  556706 -  -3.5  -4.15565   TTCATGATGGCAAAA          CTCTTGCG-GC TAT GCGCGCAA-AG          TTGCTTATGGCACGG  59 439
    Cag_0474  554006 ..  554034 -  -8.9  -4.63218   TTTTTGTGAAGAAAA        GCCGTGCAG GTTTTTTTAGA CTGCACGGC        TCACCCTTTTTCGAT  86 47
    Cag_0473 NONE
    Cag_0472 NONE
    Cag_0471  552254 ..  552295 -  -9.6  -3.52316   TTTAGAGAGAATTAA TTCCAAGAGTAGGCAC GTTTTGCATG GTACCTACTCTTGGTA  ACGTTGCTACTTTCA  77 59
    Cag_0470  551643 ..  551667 -  -3.6  -4.15044   TTGTTTCGGAATAAA         GCTACTCGCCT TTTG AAGCAAGT-GC          GTCATCGCAACTCTT  59 77
    Cag_0467  548678 ..  548704 -    -8  -3.72695   ATGTTTTGTACCAAA         GCCCTGTTGG TTGTATG CTAACAGGGC         TTTTTTTTGTTCTCT  72 44
    Cag_0464  545171 ..  545198 -  -4.3  -3.07307   TAAACTGTTATGGAA        TCTCTAAAG CTTGGTGTGC CTTTAGAGA         GGGGTACATTGTTTT  50 39
    Cag_0463  542491 ..  542518 - -12.7  -5.59502   CAAAAAATTAAAAAA        GCCTGCTGAGC GGTAAT GCACAGCAGGC         TTTTGATGTTTCAAT 100 56
    Cag_0454 NONE
    Cag_0453 NONE
    Cag_0452  530412 ..  530456 - -13.8  -4.40173   AGCATAAACGCAAAA TCCCCGTTACTCTGAGGCTTT AAGA AAAGCTTG-GAGTAACGGGGA TGATGAATATTTTAA 100 76
    Cag_0448 NONE
    Cag_0447  524125 ..  524140 -  -3.3  -4.00042   TTGTTTATTAAATAA              GGAAT TACTCG ATTCC               CGCTTTTGCTGCGAA  55 165
    Cag_0442 NONE
    Cag_0441  516643 ..  516691 - -10.3  -3.47494   ATGGAAGTAGGAGAA GCGCAGTTGCACCACTCTTTTCA TTA TGCAAAAAGTGGTGCGAGCGTGC GAACTATCAACAATG  81 42
    Cag_0440 NONE
    Cag_0439  514376 ..  514389 -  -3.7  -4.19238   GGTGCAAGTGCAAAA               GCTGC TCTT GCGGC                AATCGTCAATATGAA  59 47
    Cag_0437  512064 ..  512077 -  -3.7  -3.86015   TATCGGGTTGATAAA               GGGCG TTCA CGCCA                ATATGGTGGCACAGG  56 199
    Cag_0434  508492 ..  508521 -    -8  -3.59262   TTTTATAGCGGTAAA       TTCTCCTGTATT GTAATA AATGCAGGAGAA        TTTTTTTATTCATCC  70 52
    Cag_0432 NONE
    Cag_0431 NONE
    Cag_0430  502465 ..  502485 -  -2.5  -4.30014   CTGACCAAGTTAAAA            GCCTTGATT GGA AAGCAAGGA            AAGCTGTTTTTATAG  58 224
    Cag_0424  498591 ..  498610 -  -4.2  -4.81083   TGGAAGTATTAAAAA            CGGCGC AAGAAAAA GCACCG             AATATCATCCGTAAA  71 196
    Cag_0423  496938 ..  496970 -  -2.5  -2.94825   TGATTCCAACCAAAG      CGTTCCATGTTGCTG AAG CGGCAACGCGGGATG      GTGGAAAGGAGGGGG  43 61
    Cag_0422 NONE
    Cag_0421  494530 ..  494550 -    -6  -3.61517   ATGTGGGGGGAAGAA            GGGGGCGC TTTTT ACTCCCCC            TCATAATCAGCCCAA  62 16
    Cag_0420 NONE
    Cag_0419 NONE
    Cag_0418 NONE
    Cag_0417 NONE
    Cag_0416  487760 ..  487784 -  -4.2  -3.28791   ATCCGGGCGCCATAA          GTGCACGCAA CCTTT TAGAGTGCAC          CGTAAAAGAGATTTT  49 221
    Cag_0408  479549 ..  479576 -  -6.2  -3.25802   TATGAAACGTATGAA        GCCGTGCAGCAA TCTC TTGCCACGCAGC         AACCGCCGTACTTGC  57 407
    Cag_0406  472469 ..  472507 - -16.3  -4.06419   TTCGCTTATAAACAA   CAAAGCCGAAGGAAT GCTCAATCT ATTCCTTCGGCTTTG   CAAACATGTTTACTT 100 53
    Cag_0405  470979 ..  471025 - -18.5  -2.79831   TGCACCGCAAAAGAG TAAGTTAAAGCAAGGCTTTTTC AAGT GAAAAAGCCTTGCTC-AACTTA TTACACAACACACAA 100 75
    Cag_0404  468843 ..  468855 -  -5.5  -3.41602   GGCATTGGACGATAA                CCCCA CAA TAGGG                CTCATTTTATGCACT  56 221
    Cag_0402 NONE
    Cag_0401  465681 ..  465697 -    -8   -3.0122   AAAGAAACTCAGACA              CAACCC TGAAT GGGTTG              AATATGTTTTATCGG  64 269
    Cag_0400  464367 ..  464381 -  -2.8  -2.84745   GTTGTACAATATAAC               TCACCG TAA CAATGA               CGAATTTTTAATGGT  42 58
    Cag_0399  463912 ..  463928 -    -3  -3.13899   AACGTTTCATTAACA             GC-ATCC GGTT GGATTGC              CTGTACTTTTTCCGC  44 3
    Cag_0398  462753 ..  462764 -  -4.4   -3.3782   TAGCGAGCGAAGCAA                TCCA TTAA TGGA                 TGCTCTCCCATAGTG  52 142
    Cag_0397  461856 ..  461868 -  -4.8  -3.65351   GTAGTTCCAGCTAAA                CCGA GTGTA TCGG                TTACTCCAACAAAAC  56 436
    Cag_0391  453362 ..  453382 -  -4.7  -4.87807   TCAAGACAGCAAAAA            TCGCCAAAA TTC TATTGACGA            TTTAGATGAATCGGT  76 298
    Cag_0389 NONE
    Cag_0388  449269 ..  449281 -  -4.7  -4.56597   TGGTTCCTTTAAAAA                GTCCC AGA GGGGC                GGGAATGTACGTTTT  70 136
    Cag_0387  448232 ..  448266 -  -7.9  -4.07678   TCCCAAAACAGCAAA    GGAGCAATCAGC-GCC TTTT GGTTGCCAATTGCTCC     TTTCAAATGTGCTTT  75 55
    Cag_0386  445704 ..  445748 - -18.2  -3.62616   TACCAGCACATACAA CCATCTCGGCTCAACAAA-AC GCTG GTGTTTGCTGAACCGAGATGG TTCAATAAAGCTTTG 100 52
    Cag_0382  441176 ..  441193 - -11.3   -4.4296   CAACACACACCAAAA             TCCCCTC TTGA GAGGGGA              CTTTTCGTTTTATAG  90 63
    Cag_0381  440627 ..  440645 -  -5.2  -3.15427   AATACCCCGTATTAA             GCGGCAAA TAC TCCACCGC             TTTTTTCTGCCGTAA  52 114
    Cag_0380 NONE
    Cag_0379 NONE
    Cag_0378  434122 ..  434139 -  -2.7  -2.51207   CAGATCATTAAAACT             CCAACTT CGGT AAGTTGT              TTACAATTTCTACGG  41 0
    Cag_0377 NONE
    Cag_0376  432355 ..  432373 -   -11  -3.60948   GAACACACCCCTAAA             TCCCCTCC AGA AGAGGGGA             CTTTTTATTTTTTTG  83 301
    Cag_0374 NONE
    Cag_0373 NONE
        folE  428673 ..  428703 -  -9.1  -3.27382   TGCAACAAAGAGAGA       GGAAAGAGCCG TTGGTGTTG CAGCTCTTTCC       ACCATCCATTTTTTA  72 38
    Cag_0368  423121 ..  423134 -  -3.9  -2.87146   TCCTTTTATAAGAAT               TATTG CAAT CAATA                GCTGCTTTATACTTA  45 38
    Cag_0367  422470 ..  422489 -    -5  -3.36492   TGCCTAATGGCATAA            TAACAGCA CATC TGCGGTTA             CAACCGCTCTATAAG  54 357
    Cag_0366 NONE
    Cag_0365  419263 ..  419294 - -14.6  -4.09685   GTGGATGGTGTAAAA      TTGTAGAGACAAGG CATG CCTTGTCTCTACAT       GTGGTATGAGGCTGC 100 119
    Cag_0361 NONE
    Cag_0360 NONE
    Cag_0359  411602 ..  411620 -  -6.7   -5.4833   TCATGCAATAAAAAA            GGGAG-CC ATAT GGTCTCCC             TTTTTTATTGTGGTG  89 61
    Cag_0346  392095 ..  392131 -   -11  -2.52464   CTCTCTTGTAACCCA   TGCCCATCCAACGCAAC TTAT GGTG-GTTAGATGGGCA    TCAGTTGATTACGTG  78 49
    Cag_0342  386479 ..  386491 -  -2.7  -3.63627   CTTTCATAGCTCAAA                CTTCA ATT TGAAA                ATGCTAACACAAATT  49 350
    Cag_0341  384189 ..  384201 -  -6.3  -3.96148   TTCTCGTAGCACAAA                GCATT CAT AATGC                TTTGCCTCTTTTATA  66 36
    Cag_0340 NONE
    Cag_0339  381360 ..  381372 -  -4.7  -2.74192   GATGCCTTAATAGGA                TGGCG TAT CGCCG                GAAGGAGGGGGAGTA  50 90
    Cag_0338  379923 ..  379952 -  -7.1   -5.5112   GCTACGAATAAAAAA       TCCCCTCTAATCC ATAA AGAGAAGAGGGGA        GTAAAGAGTGTAGAG  93 72
    Cag_0334  373265 ..  373279 -  -2.8  -4.22652   CCATATGAGCCAAAA               CCATAT AGC AGATGG               ACAATGCGTGGTATG  60 245
    Cag_0327 NONE
    Cag_0326  364209 ..  364225 -  -9.4  -4.92239   CCAAAAACGCAAAAA              GCCGGA GAACA TCCGGC              TTTTCTTGTAAAACG  91 60
    Cag_0321  355839 ..  355851 -  -3.3  -3.28712   GTTTTTCCCCTACAA                CCCGA TGA TTGGG                CGCAACTTCATGACC  47 344
    Cag_0303 NONE
    Cag_0302  335077 ..  335091 -  -5.8  -2.78816   GGAGGTTGCAGCATA               TTCATA CAC TATGAA               TCGGTAGATTTTTTA  54 19
    Cag_0301  329542 ..  329564 -  -9.2  -2.63182   CATCCAAAAAAGCAG           CACCGACT TGTTAAC AGTCGGTG           TTTGTTTTTATACCA  71 59
    Cag_0299 NONE
    Cag_0298 NONE
    Cag_0297  325849 ..  325859 -  -4.6   -2.7728   CCGAAATCCCAATGA                 GCGG CAG CCAC                 TTCGTGCGCCTGTGG  46 412
    Cag_0295  324996 ..  325021 - -11.9  -3.66666   TTCAAAAGGCGGAAA         CGGCACTCTTT TTTA AAGGAGTGCCG          CAGGAGAGAGGGTTA  90 144
    Cag_0294  323820 ..  323830 -  -6.8   -3.8293   AAACAAACAAACCAA                 GCCT ACG AGGC                 ACTCTTTGTCAGTTG  67 17
    Cag_0293  321771 ..  321781 -  -2.4  -5.13741   GCAAGTCAAGAAAAA                 TGCC ATT GGCG                 AAGCTGAACATCCGC  73 521
    Cag_0289  315592 ..  315621 -  -9.4  -5.32882   TATTACCATAAAAAA       TGCCGCTA-TCCC TTTTT GAGAGTAGCGGCA       TGGTGGCAAGTCAAA 100 59
    Cag_0285  311101 ..  311121 -  -9.7  -5.60993   TTTGCCATAAAAAAA            GGGCGAC TATTGCG GTCGCCC            TTACTTGTTTGTGTA 100 77
    Cag_0284 NONE
    Cag_0283  309596 ..  309625 -  -7.1  -3.17194   AGGCTGCGAAGGGAA       GGGGAGAATGAGG TGTA CTTTACTCTCCCC        CTGAAAAAATGCGCA  62 15
    Cag_0274 NONE
    Cag_0273 NONE
    Cag_0272  300770 ..  300790 -  -6.9  -2.60598   CAAATATCACAATAC            CCACATTCA CGC TGAATACGG            AGAAGATGGTGCTTC  59 99
    Cag_0258 NONE
    Cag_0257 NONE
    Cag_0256  286505 ..  286515 -  -3.2  -3.64703   TTGCGCCGACTGAAA                 CGTA ATG CACG                 GGCTGTAGAGGAGAA  49 68
    Cag_0254 NONE
    Cag_0253  283146 ..  283158 -  -9.1  -3.54741   TAGCACTTGCGGAAA                TGGCG CAA CGCCA                CCACCTTTCTCTTGA  74 434
    Cag_0249  280710 ..  280721 -  -2.2  -3.45817   TTTTCATAATAAAAT                CAAG TAAG CTCG                 GCTTGTAACCTTGCG  46 97
    Cag_0248 NONE
    Cag_0247 NONE
    Cag_0246  277843 ..  277873 - -11.2  -4.22407   CATTAAAACCACAAA       CGGCAGAGCAAC CTCTTCT GTTCCTCTGCCG       TTTTCAATTTAACGT  88 56
    Cag_0243  274473 ..  274489 -  -2.1  -3.04263   AGCGTACCGCGAAGA              GTGCGAA AGT TACGCTC              GTGAAGGGAGGTTAA  42 112
    Cag_0239 NONE
    Cag_0238  268354 ..  268409 - -14.2  -3.74251   TACATTTTCAGCAAA TAGATCCCAACAAAAAAGCAGGAGCT TTAA AACTCCTGCTTTTTTGTTGGGGAAAA ACGGTGAGCGCGTGT 100 48
    Cag_0237 NONE
    Cag_0236  267065 ..  267077 -  -4.8  -3.12351   CGCTTGGAGAGCTAA                CGCA TAGCG TGCG                GGCGCTTGATCTTTC  52 473
    Cag_0233  265532 ..  265544 -  -3.5  -3.18264   CGTTGCATTTATCAA                TTAAT TCT ATTAA                CTCCTTATAAACGTA  46 22
    Cag_0230  263846 ..  263864 - -10.3  -4.81851   ATCTAAACTTAAAAA             CCCTCTG CAATC CAGAGGG             TTTTTGGTTTTTATG  91 87
    Cag_0225  253987 ..  254002 -  -4.7  -3.72576   TTTCTTTGCAGCAAA              CAGAG GCGGCG CTCTG               TGCATTACGTGATGT  59 161
    Cag_0221 NONE
    Cag_0220  249370 ..  249382 -  -3.4  -2.62463   GCCACCACTCATAAT                TTCC TCCTC GGAA                TTTAATTATTGAAAA  43 160
    Cag_0219  249072 ..  249097 - -12.7  -5.72053   TAAGTAAATAAAAAA         GCAGTGAAACC TTTC GATTTCACTGC          TTTTCAAAGAAGCAA 100 52
    Cag_0218 NONE
    Cag_0217  246256 ..  246277 - -11.7   -5.5112   GGGAGCAATAAAAAA           GGCTTCTTT TTGA AAAGAAGCC            TTTTTTATTGGAATG 100 57
    Cag_0216  244648 ..  244698 -  -6.5  -4.49389   ATTTCACAATCAAAA GAGGGATGGGAAAATAGGTAGAGC GTTACG GCTCT-C--ATTTTCTCATCCCTC TTTTATTTTATGATG  75 51
    Cag_0205  233531 ..  233558 -  -2.7  -2.94695   TCTAATAGAGAAGCA        CGAAACGCAAC TACCCT GTTGGGTTTTG         GGAGGTAAATTGTTA  43 235
    Cag_0204  232923 ..  232942 -  -6.3  -5.60689   TCATACAACAAAAAA            GCGGCAC TGTTAC GAGCCGC             TTTTTTTAAGGGGGA  89 70
    Cag_0196 NONE
    Cag_0190  217669 ..  217685 -  -2.9  -2.62735   ATAGCCTTGATACCA              TGCAGCA ACC TTCCGCA              AGTAGTGGGGTGGCG  41 111
    Cag_0187  214024 ..  214034 -    -4  -3.51329   TAGTTTTAAGCACAA                 CTTT GTC AAAG                 GTGCATCGGTTAAGC  51 151
    Cag_0186 NONE
    Cag_0185 NONE
    Cag_0184 NONE
    Cag_0183  205987 ..  206014 - -13.5  -5.62045   AGATATAATAAAAAA        GCCCCTGCAAG TGAAAG CTTACAGGGGC         TTTTAAAGATGGATG 100 175
    Cag_0182  204555 ..  204585 -  -9.7  -5.89827   AACCATTAAAAAAAA       TGTAGGGGCAGGG CTTGC CCCTGCCCTTATA       TTGGAAACCGCATTA 100 206
    Cag_0181 NONE
    Cag_0180  202781 ..  202801 -  -3.9  -3.52477   AACGCAAAAAAAGCA            CGGTAAAGC ATT GCCATACCA            TCAATTATAATAAGC  51 207
    Cag_0179 NONE
    Cag_0178 NONE
    Cag_0177  198684 ..  198707 -  -7.5   -3.0976   GTTAATAGTGTAAGA          GCGCTCTCAT GACAA ATG-GAGCGC          TCTCAGCCACTCAGC  65 46
    Cag_0176 NONE
    Cag_0175  195382 ..  195395 -  -4.5  -2.73364   GCCGCACTTGAATCA               TCGCA ATTG CGCGA                TTACTTGCAACTGTC  45 328
    Cag_0170 NONE
    Cag_0169  189226 ..  189248 -  -4.1  -3.58522   ATTACGAGCCTTAAA           CCGCAACGA TATTT TAATTGCGG           GGATGGAAACTCATG  53 358
    Cag_0167  187920 ..  187930 -  -5.4  -3.41448   CAATTGAAAAAATGA                 TTGC AGG GCAA                 CGTTCCCCAAGAAAT  56 264
    Cag_0165 NONE
    Cag_0164  185131 ..  185165 -  -4.6  -3.15503   TTGGAACAGTTAAGA    GGTAGTT-T-TTGATG CAACT CATCAAGAAAACTACC    AATAATGAGGTCGAA  50 65
    Cag_0163  184240 ..  184250 -  -2.6  -3.54902   TTATTTAATAATGAA                 TTAA AAG TTAA                 GCATTGAGCTTTTAA  49 323
    Cag_0158  179127 ..  179158 -  -5.8  -3.31263   ATTCTATCTGCACAA      TTCTGGATTCCCGC TTTC GCGGGAATGACGAA       GGTGAGTTGTTTGTG  58 52
    Cag_0157  178037 ..  178048 -  -3.6  -2.64803   TTATTGGTAAATGGA                CACC TATT GGCG                 CGGCTCTTGCAAGTA  43 237
    Cag_0155  174295 ..  174308 -  -8.1   -4.8622   CTGTTTAATGAAAAA               GGCGA CTTA TCGCC                GCCTTTTTCACAATG  90 56
    Cag_0154  171052 ..  171062 -    -4  -3.45839   AGGGTCAAAGATGAA                 CTTT CTC AAAG                 TCGTCCAAACAAAAT  51 292
    Cag_0147  165845 ..  165866 -  -7.3  -3.98826   GGAGCAAGCTATAAA           TGCTGATAG CACA CTTTCAGCA            ACGCCAAGTGTTCCA  68 162
    Cag_0139  153013 ..  153027 -  -5.6  -3.55447   TGATTTATTAGAGAA               CGCGAG CAC CTTGCG               TACAAACGGGAGTTA  59 3
    Cag_0138 NONE
    Cag_0137  150458 ..  150481 -    -3  -3.08514   TTCAAAGGAAAGAAG          GCTGTCATAG TTTC CTACGGCGGC           TTCGCCAAGCCAGGG  43 453
    Cag_0117 NONE
    Cag_0116 NONE
    Cag_0115  129405 ..  129443 - -11.8  -5.13354   GCGAGAAAAAAGAAA   CGCTTGCGATTCCCTTTA TAA TACAAAGAAACGCAAGCG   TTAACAATCCTAAAT 100 55
    Cag_0114  127417 ..  127431 -  -4.2   -3.0169   AAGCCGCAGAAATTA               TTCGTG CTA CGCGAA               CGGTGCGTTCACCAG  47 97
    Cag_0109 NONE
    Cag_0108 NONE
    Cag_0107  121679 ..  121695 -  -4.3  -3.07029   CAAAGAGCGTTAAGA              CCTTGCC ATA AGCGAGG              TGAATTCATCAAAAA  50 3
    Cag_0106  120491 ..  120504 -  -3.1  -2.84298   GAGAGTTCAGAATTA               GCATA GTAA CATGC                GTTAGTGGCGATCAG  44 37
    Cag_0105 NONE
    Cag_0104 NONE
    Cag_0103  117671 ..  117702 - -12.3  -5.55769   CTCCATAACAAAAAA      GCGGGCGTTAAGC CATAAC GCTCAACTCCCGC       TTTCGATAAAACATA 100 66
    Cag_0102 NONE
    Cag_0101  115232 ..  115244 -  -7.7  -3.15129   TCAAGCAACAAATGA                GCAAC ATG GTTGC                AGGACTTGATAAGTT  62 455
    Cag_0098  111729 ..  111747 -  -8.8  -5.38497   ATCGAAAGCAAAAAA             CTCCGCCA TTG TCGCGGAG             TTTTTTGCTTGTAAC 100 63
    Cag_0085 NONE
    Cag_0084   94047 ..   94076 -  -3.5  -3.50047   GCTACAAAGCTACAA       CTGGCAAGGCG AAGTGCAA CGCCTTGAAAG        TCGGCTTCAGCAAGG  51 358
    Cag_0075   83035 ..   83066 -  -8.7   -4.1043   TTGAAACATTATAAA      GCCGAAAGGTTCC ATTCAA GGAGCTTTTCGGC       TTTTTTTGCGTTCAA  79 141
    Cag_0072 NONE
    Cag_0071 NONE
    Cag_0070 NONE
    Cag_0061   71066 ..   71078 -  -2.7  -5.08824   TTTGCATGGAAAAAA                TCTTC GCC AAAGA                GCAGAAGCGCTTGCG  72 182
    Cag_0046   52270 ..   52285 -    -6  -2.75877   TTCATAAAAAGAGAG              GGGCGC CTTA GCGCTC               AAGCTGTTGCGAACT  54 17
    Cag_0045   51228 ..   51244 - -10.9  -2.95717   AGCACAGAGAACAAG              GCAACTC ATG GAGTTGC              GAAATTATTCGTTAC  79 30
    Cag_0044 NONE
    Cag_0043 NONE
    Cag_0042   46883 ..   46896 -  -5.3  -3.04398   GTTTTTCTTGAAAAG               CAAGA ATTT TCTTG                AGCGATGATTCTGAG  53 219
    Cag_0041   45312 ..   45322 -    -4  -3.29187   AGGCAAAAGATTCAA                 TGAA TTA TTCA                 GGCTCAATCCAAATT  49 48
    Cag_0040 NONE
    Cag_0039   42115 ..   42125 -  -2.4  -3.84246   GGCGGAATGAGTAAA                 GCGG AAG CTGC                 ATTGTTGGCTGGTGT  53 481
    Cag_0036 NONE
    Cag_0035 NONE
    Cag_0034   36253 ..   36265 -  -6.3  -2.60508   CAACCCATATAAGAC                GTCAT GTA ATGAC                TACTCAAAATAGCTC  54 218
    Cag_0033   34894 ..   34906 -  -3.3   -2.5806   AAATCGCGCCAGAAT                CCCCA GCG TCGGG                TGCACGCTTTGTTAG  43 48
    Cag_0032   34348 ..   34364 -  -3.7  -2.80816   GTTTCATTCATGATA              TGATGCC AAT AACATCA              TATTTCATTGTTTGC  45 30
    Cag_0031   33725 ..   33747 -  -3.4  -3.19192   GCTGAGCGAAGCGAA           GCATCCATAA AAT TTATGGCTGA           TGGCTGGATTGTAAA  46 439
    Cag_0029   31293 ..   31325 -   -10  -5.80364   AGGTCAATAAAAAAA     GAGCAACTCATCTCC CATT GGAT-TGAGTTGCTC      TCTAAAGAAAATGGG 100 58
        mscL   25601 ..   25618 -  -4.9  -2.87996   TCAAACTTATAATGA             CCG-AATG TGT CATTGCGG             AACGAAGTGAAGAAT  50 124
    Cag_0022   22465 ..   22477 -  -5.5  -3.28924   GAGCGCTGTTGATAA                GGCGT TAA ACACC                ACTTTAACCATGAGT  56 77
    Cag_0013 NONE
    Cag_0012   15180 ..   15195 -  -5.4  -2.99057   GGCGAAAGATAACGA              TCGCAC TCGA GTGCAA               ATTGATTTGCGTGTT  52 221
    Cag_0006    7217 ..    7234 - -11.3  -2.57781   TAAACATTTAATGGA             TTCCCGC TTTC GCGGGAA              TGACAACAAAAATGA  78 67
    Cag_0005 NONE
    Cag_0004    3973 ..    3983 -  -6.8  -3.03441   TACTACCTTTCAAGA                 GCTG TAT CAGC                 TTTTTCTACAACGAT  57 396
