# Supplementary material for: Rapid, accurate, computational discovery of Rho-independent transcription terminators illuminates their relationship to DNA uptake
Source: Genome Biol. 2007 Feb 21;8(2):R22. doi: 10.1186/gb-2007-8-2-r22 (PMC1852404; doi:10.1186/gb-2007-8-2-r22)
Supplement: Additional data file 4 — Best terminators found downstream of each of the genes of the 343 organisms studied. [file gb-2007-8-2-r22-S4.zip › Chlorobium_tepidum_TLS.bag]

        rpmH    3455 ..    3471 +  -4.3  -3.75153   ACGTTAACTCACTGG              CCGGAAC GGG GCTTCGG              TTTCACTTCCGGGCG  55 34
        rnpA NONE
      CT0005 NONE
      CT0006 NONE
      CT0007 NONE
      CT0008    7570 ..    7589 +  -5.7  -3.62597   CAGTATTGATTCACC            GCGACTCC CCTGC GGAG-CGC            TTATTGCACACTCCA  61 32
      CT0009    9120 ..    9143 + -16.8  -4.07568   AATTTCAACAAAAAA          GCCGGACATG CTCA CATGTCCGGC           TTTTGAAAAGGCAGA 100 101
      CT0012   11336 ..   11348 +  -7.7  -2.78679   ACCGTCCCTGAGAAT                CTCCT TTC AGGAG                CTTTGGATGGGGCGC  59 282
        trpS NONE
      CT0014 NONE
        argS   15354 ..   15368 +  -4.2   -3.9122   ATGGCCCCGACTGCT               GCAGTT CCC AACCGC               TTATTTCAGCAAATA  57 406
      CT0022   20256 ..   20271 +  -3.3  -3.08679   TTGGAGGCATGAGCC              GCTAT CGGGTA ATAGC               TATTGCCTGCCGGAA  45 399
      CT0025 NONE
      CT0026   22745 ..   22756 +  -5.8  -4.93898   CAGATTTCCGTGCGC                CAGC ACTC GCTG                 TTTTTCTACTCGTCT  81 378
      CT0028   23858 ..   23887 + -17.3   -2.6381   CACTTGATCGTCACT       GAAAAGGCTGCCT CATC GGGCAGCCTTTTC        TCGTATAGGGCTTAT 100 66
      CT0044 NONE
      CT0045   44111 ..   44121 +  -3.2  -4.62069   GCAGCACTTCGGCGG                 TCTC TTC GGGA                 TTTTTCCAGTAACCA  69 469
        topA   56888 ..   56909 +  -7.2  -4.98531   GGAGTTATATGAAAA           CGGCTGCC AGGAAA GACAGCCG            TTTTTCGTTTGGGGA  85 101
      CT0060   61364 ..   61378 +  -2.1  -4.59846   CGGCAACTACTCGCT               CTGTT CCATC AACGG               TTCTTTTTCTGTCGT  63 74
         gcp NONE
      CT0065 NONE
        carA   67175 ..   67206 + -10.1  -3.01712   AAACTGACCCGCTCC      GGTGCTGGGGTTC CGAAAT GAGCGCCAGCGCC       TCTTCCGGCAGCAAG  72 34
      CT0067   67931 ..   67958 +  -6.3  -3.46647   TATTTTATATAATAG        GTTAAGCCATG CGTTAC CATGGCATGAC         TGTTTGGTCAGTCAG  61 173
      CT0068   68733 ..   68752 + -13.6   -5.7946   TAGCGCGAATCAAAA            CCGGAAGC CATG GCTTCCGG             TTTTTTTATTGCCCC 100 57
      CT0070   70084 ..   70110 +  -2.8  -3.10175   GTCAGCGCCGTCCAG         CGGGCGTTTCTC GGG GAGTAGGGGCCG         GTTGTTTTGCAGAAT  45 5
      CT0071 NONE
      CT0072 NONE
      CT0073   72782 ..   72818 + -14.7  -4.25104   TAAGCGAGCGCAGTT   TTTTCAGGAGGCCGAG AAAAAG CTCG-CCTCCTGAAAA    TTTTCATGAAGAAAA 100 38
      CT0074 NONE
      CT0075   73341 ..   73357 +  -9.4   -5.4505   CATACCAGCGGAAAA              CGGGAG CCAGC CTCCCG              TTTTTTGTTGCCCAC 100 51
      CT0076 NONE
        proC NONE
      CT0078   76405 ..   76415 +  -4.6  -2.53822   CCCGGACGCCCGGCA                 CGGC GAA GCTG                 CTCTTCTACCGTGCC  43 514
      CT0081   77636 ..   77680 +  -3.1  -4.62302   TCCATAAGAGTTCCT CAC-TGGCCCGGCATTTTCT GAAAAAAA AGAAA-T-CCGGGCCGGGTG TTTTTACCAATGTTC  65 76
      CT0082   78286 ..   78301 +  -3.2  -4.32046   TTAGGTGTCTGGTGT              TTGCGG ATAC CCGGAA               TTTCCTTTTTCACGC  63 109
        pyrE NONE
        tyrA NONE
      CT0085   80641 ..   80653 +  -3.4  -4.14243   ATCCCACGGGAGAGT                GACT TCCAC AGTC                TTTTCCGATACCCTC  60 24
      CT0086   82488 ..   82498 +  -8.2  -4.24294   CTCATCGTCCTGCAG                 GCCG TGG CGGC                 TTTTGAATGCTTCGT  74 355
      clpB-2   85143 ..   85174 + -11.6  -5.65927   AATAACAACAAGCCT      CGGGCTGGTCTTAT CAAA AAAAGGCCAGCCTG       TTTTTTATTTCCATG 100 36
      CT0090 NONE
        sixA   86936 ..   86948 +  -3.3  -4.72007   TCAGCTCCAGAATGG                CTTGC GGG GCGGG                TTTGTTTTCGTAGAG  73 168
      CT0097   91805 ..   91850 +  -7.6  -3.91642   CCATTTCGCTTTCGG C-ACGAGGATCATCCGGGTTG AGTAG CCACGCGGATGATCCTTGAAG TTTCGTGGTTCTTTT  70 1
      CT0098 NONE
      CT0099   94070 ..   94085 +  -2.4   -2.5934   ACAGCGGAAAATCGC              GCCGCT GGAT GGCCGC               ATTCGTGATTTCCAG  38 157
      CT0101 NONE
      CT0102   96741 ..   96759 +  -5.3  -2.64099   GAAGCTTAGCCGGAA            CGC-TTGC GAGG GCAATGCG             GTTATGGTGGAAAAA  48 32
      CT0103   97322 ..   97366 + -10.7  -3.30771   TGAGCCGGATCAGCC TGAAACAGCAAAGCCGCAG TGATCTT CTGCGGCTTTGCTGGACCG TTGTGCGGCATGTCA  78 4
      CT0108  104116 ..  104164 +  -2.4   -4.8236   GCTGGGAATTCGCAA GCGGTACGGGGCGGGGTGAGCAA GGAT TTGCTTACATTGACCCATAT-GC TTCTTTTTTTCAGTC  67 7
      CT0109  105080 ..  105111 + -10.1    -5.055   CGATGACATAATTGC      CACGAAACCCCCG CAACGT CGGGGGTTTCGCA       TTTTTTGGCCGTTCG 100 50
      CT0117 NONE
      CT0118  114132 ..  114170 + -16.8  -4.28656   GGAATGAGCCACAAA  GCCCCGGAAGTTC-CGG TTTCAT CCGTGAACGTCCGGGGC   TTTTGCGTGTTCCGT 100 60
      CT0119  114777 ..  114797 +  -5.3  -3.04715   GCTTGCTGGAACCAG            TCGCGCTTG TAG CAGGAGCGG            ATTTTCGCAAGCATC  49 505
      CT0128 NONE
        pyrF NONE
        glmS  126254 ..  126289 +  -4.8  -3.45051   TTCTCGATTCAGCTC    CTTCCCTTTTG-CTG CGTCAGA CAGGCGAAAGGGGGG    CTTTTTACCTTGATA  55 49
      CT0131  127591 ..  127605 + -11.4  -3.42658   GGAGGACGCTGCTCG               CGAGGC CTT GCCTCG               TTCACTTTTATGGTG  73 197
       amt-3 NONE
      CT0134  130111 ..  130126 + -10.4   -4.4078   AAATCATCGAAAGCG              CCGGTG CTGT CACCGG               TTTTGATTCGGGCGA  90 213
      CT0135  130684 ..  130694 +  -3.2  -3.68324   CACAGTAAACAGGTC                 TGCT GAC GGCA                 TCTTTGTTCCCGCTC  53 297
      CT0136 NONE
      CT0137 NONE
      CT0138 NONE
      CT0139  133921 ..  133951 +  -2.4  -3.15579   TAAGCCGACGCGCTA       CCACCCGTTTTTGC CAT GCCGGAACAGGTCG       TTGCTGGCGGGTTAC  43 38
      CT0140  134509 ..  134528 +  -2.1   -2.9916   AGGTTGACGGGCCAC            CTGCCGGG AACGC TCCGG-AG            CTTTACGTTTTTCAA  42 34
        gyrA  137127 ..  137142 +  -2.4  -2.57564   GACGAAAGAGGTATT              GATCGG AGAG CCGGGC               GTTCTCCGGAAATGA  39 70
        pyrG  138925 ..  138962 +  -9.2  -5.49579   TTTTTCTATTATGAG   TGGATATTGCTGGTGG AAAAAA CCGCGGGCAATGTCCA    TTTTCTTTTTTGTGG 100 59
       eno-2  148370 ..  148384 +  -6.4  -3.60925   TCGGGGCCTTCCGGG               TCTGAC GGC GTCGGA               TTGCTGTTTTTGGAA  61 21
      CT0146 NONE
        gcpE NONE
      CT0148  151845 ..  151861 +  -2.9   -4.3467   AGTAATGGGTGATGA              CTGTACG TGC CGTGTGG              TTTTCCTGTCGCGAT  62 29
        secE NONE
        nusG NONE
        rplK  153716 ..  153732 +  -2.1  -4.08216   AAGTTTTTTTCGTGG              GAGGCCT GAC AAGCCGC              TTTTACAACCACTAA  55 46
        rplA NONE
        rplJ NONE
        rplL  155452 ..  155490 + -14.7  -4.46212   GGCAGGTCAAGTAGC  TGAC-AAGCTCCGTGCCG TTTC CGGTACGGAGCTTTGTCC   TTTTGTGGTAAGAAA 100 47
        rpoB NONE
        rpoC  164359 ..  164387 + -12.5  -5.94713   TCTTGTTGAGAGTAA        TGCCGCCCTGT AACTCAA ACAGGGCGGTA        TTTTTTTTGTGCAAT 100 66
        hupB  167895 ..  167923 +  -9.7  -5.75342   GAACGAGTTTTCAAG        GTCCATCATTG GCATGAG CAGTGATGGAC        TTTTTTTTAAGGAGC 100 68
        accA  168980 ..  169001 + -10.9  -5.82316   GCGAAACCCGAAAAG           CAGTCTCGA CTTG TCGGGACTG            TTTTTTTTACGTCAT 100 53
      CT0165 NONE
        alaS  175579 ..  175602 +  -7.4  -3.55563   ACCCTCGTGCGATGG          TTGCGGCCTGG TGC CC-GTCCGCAA          TTTGCGGCGTGCGCT  64 104
      CT0167 NONE
      CT0168  176576 ..  176596 +  -9.7  -2.72947   CTGGCTTCGCTAAAA            GCATGTCCG GTG CGGAAATGC            CTTCTGTCATAGGTG  61 261
      CT0174  182854 ..  182873 + -10.6  -5.21709   CCCAACACAACAAAA            CCCCGCCG AAAT CGACGGGG             TTTTTTCATATCCAA 100 404
        dedA  188865 ..  188875 +  -5.4  -3.85698   CCTCCTTCACTATCC                 GGAA GAG TTCC                 TTTCTCAACAAAAAC  61 190
      CT0179  189410 ..  189424 +  -7.2  -2.75064   CGTGGCGGCGATTAT               GAAAAG AAA CTTTTC               TCATTCAATCGCCGC  57 56
      CT0180 NONE
      CT0181 NONE
      CT0182  193485 ..  193497 +  -4.8  -3.30124   GCTCCGCGGGGCGGG                GCTG GCGAG CAGC                TTCTGCAAAATGCCG  52 516
        glpK NONE
      CT0186  196911 ..  196941 +  -5.2  -3.35597   GGCGCCATCGGTCAG       GCGGGTCGGCTCAG TGA CCCATACGACCCGC       TCTTTCGGAAGTCCG  53 496
      CT0188  197860 ..  197870 +  -4.6  -2.74144   ATCGATTCTCGGTTG                 CGGG TGG CTCG                 GTTTGCCACTGGCCC  46 71
      CT0189  198679 ..  198700 + -11.6  -3.04322   ACAGTTGCATTGTCG           GGGCAGAC CTTTGT GTCTGCCC            TGTTCCGCAGTTGCC  78 40
        clpC  201996 ..  202025 +   -18  -5.40474   TTAATTTCTCCCGAA       GCCCCGCTGAAA CGATGA TTTCAGCGGGGC        TTTTTTTGGGGGGGT 100 60
      CT0193  204913 ..  204931 +  -7.4  -3.27213   ATGGTAACGCAGCTC             ACGGAACA CTC TGTTCCGG             TTGCATGTTCTTTGT  62 76
      CT0194 NONE
      CT0195  207494 ..  207512 +  -4.4  -3.55203   ACGATTTCTCGCTTT             CCGACGAC CAC GGCGTCAG             TTTCCACGGCGTTTT  53 453
      CT0197 NONE
      CT0198  210782 ..  210792 +  -3.2  -3.53811   TGGCTGGCGATGAGG                 TCGT ACT GCGA                 TTTCGGGACGGTGAA  49 338
        ftsY  212752 ..  212778 +    -5  -4.56597   AAGTGAAAACGTTCA         GCCTTGCCGGAT CAG ATCAGGCATTGC         TTTTTCGAGGCACGG  71 35
         pcm NONE
      CT0203  216240 ..  216264 + -13.6  -5.55769   CCGGAACAGCAAAAA         GCCGCC-CGGA TAAT TCCGAGGCGGC          TTTTTTGTTATCGAG 100 63
      CT0210 NONE
      CT0211 NONE
      CT0212  228916 ..  228926 +  -3.2  -5.19328   GCTGTTTTTAGTAAT                 CTGT ACA ACGG                 TTTTTCTTGTAAGGT  81 110
      CT0214  230517 ..  230530 +  -4.5   -4.7173   AACTGGTGCGCATTT               GCCAGC TTT GC-GGC               TTTTTCGATCTGGTC  72 475
      CT0216  233669 ..  233682 +  -3.7  -3.79419   CAGGCTGAACATCAC               GCCCG AACC CGCGC                TGTTTTCTACAGAAC  55 387
      CT0222  238600 ..  238619 +  -6.3  -4.57341   TGGTCAGACTGGCGC            GCCGGTC AGCACC GCCCGGC             TTTTTCAGCGAGCTT  77 389
      CT0228  243393 ..  243420 +  -6.1  -4.17537   TCGTCGTGATTTTTA        GCTGGCGCGGC TGGTCT GGCGCGCTTGC         TTTCTCGTTATTTAC  69 61
      CT0232  246262 ..  246278 +  -2.2  -3.14211   ATGCCTCCCGGGCAT              CGCTGG AAATC TCAGTG              TTGATGCAAAGCAAT  43 5
        cdsA  247115 ..  247149 +  -3.6  -5.26119   TTTCACCGGTTGATG     CCGGTACATAAAAGAA TGT TTTTCTTATATTCCGG     TTTTGTTTTTAGAGG  79 43
      CT0235 NONE
        hisS NONE
      CT0237  249820 ..  249834 + -11.4  -5.79595   GCAAAGTTTCTGAAA               GTGGGG GAT CCCCAC               TTTTTTGTTTTCGGA 100 447
      CT0239 NONE
      CT0240 NONE
        infB NONE
        rbfA NONE
        truB NONE
        ribF NONE
        rpsO  257324 ..  257347 +   -16  -3.07522   TATTGTACGCTGGAA          CCTGCGGGGC CTCT GCTCCGCAGG           TATCTTCAAGAATGT 100 48
      CT0246 NONE
         gmk NONE
      CT0248 NONE
      CT0249  259700 ..  259711 +  -3.6  -4.41348   CTCACGAAAGTAAGC                CGGT TCTT GCCG                 TTTCTTTGCACCCCA  63 28
       pfk-2  261172 ..  261184 +  -4.7  -5.15167   ATCGGTGAGATAGTA                CTCCC CTT GGGCG                TTTTTGTTGGTGATG  83 276
      CT0258  268541 ..  268556 +  -2.4  -4.18018   GCGGATGCGGTAGTC              GTAGCC GTCC GGCAGC               TTTTCGATGAAACGG  59 438
        rpsT  271993 ..  272008 +  -5.4  -3.53811   TATTCAGTCATACCC              G-GCCAG CAG CTGGCGC              TTTGAAGGCGCTAAG  56 84
        ruvA NONE
        folC  274166 ..  274189 +  -3.8  -4.11585   GTCATTCACCATATC          CGGCGGCCATC GAC GATGATC-CCG          TTGTTTCTCCTCAGT  60 216
         rho  276054 ..  276082 + -16.2  -3.40403   TCTCGGGCACATAAA        CAAAAAAGCCGC AATAC GCGGCTTTTTTG        TTGTCGTGAAGAAGC 100 524
      CT0265  276957 ..  276985 + -17.7  -5.37593   CGGAGCCATAAAAAA        GCCATGACTAAAA ACT TTTTAGTCATGGC        TTTTTTAGTTTCCAG 100 70
        gatA  282044 ..  282058 +  -7.1  -5.86061   TTGTGTCAGACAGCT               CCGTC CAACT GACGG               TTTTTTTTCATCACC 100 14
        sucD  283019 ..  283036 + -11.3   -5.1356   TCCAGTTACAAAAAA             GAGCGCT TTCG AGCGCTC              TTTTTATTGGTGGGA 100 51
      CT0271  284177 ..  284196 +  -6.4  -3.01712   ATATTTTCAAAGCCA            GGGCGAAA GTTG TTTCGGCC             TGTTGCGAACGGGAG  55 40
      CT0272 NONE
      CT0273 NONE
      CT0274  287432 ..  287446 +  -3.4  -5.07652   CTTCGGCGTGTGGCA               CGGGTG GGC CGCCGG               TTTTGTTTTCCCAAG  78 452
        lpxB NONE
      CT0281  293029 ..  293061 + -11.3  -3.49475   GCAACCCGTGCCGCA     GGCCTCGC-CCGGT CGTAGA ACTGGTGCGGGGCC      TTGTCTCGCGCTCCG  74 420
         cmk  298478 ..  298488 +  -5.4   -3.8647   GTTGCCTTTGAATGT                 GAAC AGT GTTC                 TTTCGTGTCATAACT  61 47
      CT0287 NONE
        rpsA  300361 ..  300397 + -21.1  -3.59979   TGTTACAGCCAAAGC    CGGAAAGACCCCTTC CATTTGT GAAGGGGTCTTTCCG    TTTAGGATGGAAGGG 100 58
        rodA  302792 ..  302811 +  -3.5  -4.25104   TGACAAATAAAAAAA            GGCCATC GTTTCG GATAGCC             TTTTCGTCGAAAAAA  60 59
         apt NONE
      CT0294  307100 ..  307128 +  -8.1  -3.67611   TTTGCATGGGATATC        CTCCGGTGAAG ATCATCG CTTCGCCGGCG        TTGTGTTGCCGTGGC  68 182
      CT0298 NONE
        gltX  311927 ..  311944 + -11.3   -3.9978   AAACTGCCCTCAAAG             CCCCTGA ATCT TCAGGGG              TTGTTGCTTTTATGG  87 217
      CT0300  312272 ..  312299 +  -3.2  -3.35015   TCCTTCAATCTTTCT        CGTGCAGGTTGT TCAG GCTTCCTGCCCG         TTGTGCGGTGATTCC  48 101
        crtC  313587 ..  313597 +  -4.6  -3.37654   AGTATTCACGAGATG                 CCGT CAG GCGG                 TTGATGCTTTCTTGA  52 117
        petC NONE
        petB  315530 ..  315576 + -16.9  -4.07568   AGTGATTGGTTCGAT ATG-CAAATAGAAAAAGCCCGG AAAT CCGGGCTTTTTCTATTTGGCGC TTTTAGCGGGAAGCG 100 40
        rfbA NONE
        rfbC NONE
        rfbD NONE
        rfbB  322896 ..  322908 +  -2.6  -3.37236   AAAGATGTACGCTGG                CCGC TGAGT GTGG                TTGTGACGTTCAATT  47 19
      CT0309  324372 ..  324387 +  -2.5  -3.96142   ACTGTGAACAGTGGA              CGGAG TTGCCT TTCCG               GTTTTTTCTTCTCTT  52 34
      CT0310  324807 ..  324833 +  -5.8  -4.48449   CGTAGCGCATCTGAA         GGCAGTCATC TCCGCTC GAAGGCTGCC         TTTCTCTTTTCCTGC  72 65
        ileS NONE
      CT0312  328787 ..  328813 +  -6.5  -5.36441   CATAAAAAAAGAAAA         GCCGTCTTGTC CGGAA GCGAAGACGGC         TTTTTTATCTGGCGC  93 112
      CT0314  331192 ..  331209 + -12.7  -6.55664   AGGGCATAAAAAAAA             GCGCAGG ATAA CCTGCGC              TTTTTTTTTCTTTTC 100 55
      CT0315  332725 ..  332766 +  -8.7  -4.07687   TCACCGCTGTCACAC CCGCCGTCGCATCGAGTGAG CGG TTCAC-CGATTCGGCGATGG TTTTGAGGCAGGCAT  75 479
        purH  337254 ..  337292 + -24.1  -5.65496   ACAGAGAACTGCAAG   GGCAGCAGGAACAACGT GATGA GCGTTGTTCCTGCTGCC   TTTTTGTTTTTACTG 100 55
      CT0323  341212 ..  341233 +  -2.9  -4.25104   GTGATGATGTCCCAG           CCGAGCGCTC GCG GGGCA-TCGG           TTTTCCTGAGAAACA  60 303
      CT0332 NONE
         doc  349067 ..  349090 +  -6.1  -3.88232   ATTAGATTGATCCGC          GTCTTATAC GGATCA GTATAGGAC           TTATTGTATCCCACA  64 245
       mutS2  351852 ..  351864 +  -3.3  -3.67588   AGTGCGATCAACTCA                TTCGC CCG GCGTA                TTTCAGTCAGCTTTG  53 40
        pgsA NONE
        pgpA  353325 ..  353345 +  -6.8  -3.53091   GCGGATCGAGGCCTG            CCGCTTCA AGCAG TGCAGCGG            TTTCGAGCGCGCGGT  60 312
      CT0342 NONE
        uvrD NONE
      CT0344 NONE
      CT0345 NONE
         aat  362920 ..  362939 +  -2.9  -3.34517   TCTGAGAAGCAAAGG            GGAAAAG AGCTAC CTTTTTC             TATTTGACAACGGGT  47 36
      CT0347  363536 ..  363552 +  -2.3  -3.63589   TTGTAATTGTTTATA              TCATTAT TCC AAAATGA              TTTAGCGATCTTTTG  50 62
      CT0348 NONE
      CT0349  365137 ..  365151 +  -5.7  -4.33182   GAACGATCATCAAAG               GGGTA TCCGC TACCC               TTATTTTCTGAATAG  72 48
        fabI  366071 ..  366095 +   -10  -2.55624   AAGGTAAGCATTGAT         GGAGCGCCGGC TTCC GCTGGC-CTCC          CGTTTTCCTTCATCA  66 34
         icd  368638 ..  368668 + -13.3  -2.73338   CAGCACATCGTAAAC       GAAGAAGCCCGGT TTATC GCCGGGCTTCGTC       ATTTCCGGGAGTTAT  84 55
      CT0354  369853 ..  369864 +  -4.4   -4.2828   AGATGCTTGAGGATT                TCGA ATCA TCGA                 TTTTGCTCAGTCGGG  67 215
      CT0357  371177 ..  371208 + -13.9  -3.29461   ATCGAGATTGAAAAA      CAAAAACCCCAGC CATTTA GTTGGGGTTTTTG       TTGTCAGCAAAGTTG  93 78
      CT0359  372386 ..  372400 +  -4.2  -5.60993   CAACGCCGCGTGATT               CCGGTT TAA AAACGG               TTTTTTTGTAAAGAA  91 0
        recJ  374194 ..  374212 +  -7.5  -5.79588   TGATGAACTGAAAAA             GGAGATT GGTGA AATCTCC             TTTTTTTCGTTTTAC 100 43
      CT0365  378474 ..  378499 +  -6.1  -5.31855   GCAGGTCAGTGGGGC         GGATTGAACCG GCTC CGGGTCAGTTC          TTTTTCTTCTTGCTC  89 92
        hemN  384333 ..  384352 +   -10  -5.95166   CTTAACGGTTTTGAG            GGGTGATC GTTT GGTCACCC             TTTTTTTTGGTTAAG 100 51
      CT0373  385553 ..  385572 +  -2.8  -2.89881   TGGGTGAAAGTGTAG            TCGATGGA TGAT TCGGTCGA             TCTGTCCCGTAAATG  42 26
        sugE  386184 ..  386196 +  -4.1  -4.88228   CTGAATCTCCTTTTC                GATTG CCG CGATC                TTTTTGCTGTTCGCT  78 275
      CT0376 NONE
      CT0377 NONE
      CT0378  392638 ..  392672 + -12.1  -5.11033   GTTGTTGCTGATTTG     GCCGGGCGATAGGCT GGTTG ATCCTTTCGTCCGGC     TTTTTTAGGATTGTA 100 321
      CT0381  394885 ..  394897 +  -6.3  -4.18494   AGCCTGGGGTGATCT                TATCC GAT GGATA                TTTTCGATGCGGCTC  69 314
      CT0383  396279 ..  396297 +  -2.4  -4.36914   AACAGCGTTAAGCAA            GC-GCCT GTTTGA AGGCCGC             TTTTATACGAGAGCC  61 82
         gpm  413489 ..  413510 +  -2.9  -3.58552   AATACCTTATATTCT           GGCCTTTGC GCAA GGAAAGTCC            TGTATTTTTGAATTT  49 125
        gltB NONE
      gltD-2  419669 ..  419679 +  -6.8  -2.54325   CCTGCCGTGAACGAA                 TCGG CAA CCGA                 CTGTGTTTGAAGAGG  52 31
      CT0403  420046 ..  420067 +  -2.2  -3.90112   GACTGTGAACGGTAA           GAGTAGAC CTGTGT GTCTGCCC            TTTCATTCAGCCAGG  52 74
        clpX  421624 ..  421650 +  -8.8  -5.49568   CACATCCTCCGTTAA         GCCTTGTAAG ATAAAGA CTTACAGGGC         TTTTTGTTTTCCCTT 100 163
      CT0406  422493 ..  422504 +  -4.4  -2.91842   GAACAGAATCCTGTA                GATC AGTT GATC                 GGTTTTTTTCACTGA  45 449
      CT0409 NONE
      CT0410 NONE
      CT0411 NONE
      CT0412 NONE
      CT0413 NONE
      CT0414 NONE
      CT0415 NONE
      CT0416  431417 ..  431440 +  -4.6  -2.66733   CCGGATTTCATCGCT          CATGCTCGTCG TCA CCAC-AGCATG          TAATCTCGATTGCGC  46 48
      CT0417 NONE
      CT0418 NONE
      CT0419  436875 ..  436886 +  -5.8  -3.08465   GATGTCGATAACCTG                CTCG ACCG CGAG                 TATCTCTATGTCGAT  53 151
      CT0420 NONE
      CT0421  440064 ..  440096 +    -7  -4.37092   TGACGAGGGCATCGA     G-CTGCTCTCTTTCG GCTT CGGCGGAGAGCAGGC      TTTTGTCGAGCGCCT  76 131
      CT0422  443843 ..  443876 +  -3.1  -2.53876   TGCCCGCTGCTGTGA     TCCTCCCGTCGGCC ACAATCG GGTCGGCGG-ACGA     TCGCTTCCGATGAGG  40 138
      CT0423  446374 ..  446397 + -13.2  -3.35644   CAATCTCATCAAAAA          GGCAGTACTG GTGA CGGTACTGCC           TCTTCTGCTTCTGAC  91 66
      CT0425  447378 ..  447390 +  -3.3  -3.97947   TGTCTCGAGGCTTCG                CCTGT AAG ACCGG                TTTATGCTGGCTAGC  58 106
      CT0426  447935 ..  447969 +   -18  -3.72576   AAACGACCAATCTTT     GTTGTCATCGCACTCA CCT TGGGTGCGATGACGGC     TTTCATCGCGGCCCG 100 221
      CT0428 NONE
      CT0429  449551 ..  449565 +  -3.5  -3.14881   TGGCCTGCGGAATGA               GTGCT CTTGT GGCAC               TTGCTGGCGCAGTTC  46 78
      CT0430 NONE
      CT0431  451677 ..  451690 +  -2.4  -4.68103   CCTTCATAGCCAGCG               TGGT GTAGTA ACCA                TTTTGTTCGCATTGG  67 73
      CT0433 NONE
      CT0434 NONE
        tadB NONE
      CT0436  457400 ..  457418 +  -9.5  -3.31144   TCGACGTATTTGGGT             GCCGGTG GTCAA CGCCGGC             TTGTGGGCCTCCGCA  73 225
      CT0438  458396 ..  458415 + -12.8  -3.81146   ATTGCCTTCAAGATA            CCCCGCTG CTTG CGGCGGGG             TTCTTCATTACGGGA  93 128
      CT0439  459799 ..  459814 +  -4.6   -5.1848   GATCAGCTCGGAACG              GTACCG TAAG CGGAAC               TTTTTTCGCTTGATT  83 17
      CT0440  461234 ..  461254 +  -5.4  -3.41979   CGCCTCACACTTTAT            TCCGGC ATCTTCCTG GCCGGA            TATCTTGTTTCTTGC  54 150
      CT0441  462415 ..  462426 +  -2.2  -3.86346   CCGTAAAGAGAACTT                GCTA TGCC TGGC                 TTTGTAAGGCACTCC  52 35
      CT0442  465265 ..  465298 +  -5.3  -3.35522   AAGGCGCTGCATACG     TGCTTTCGTTGTGGT AATG ACTACATCTAAAGCG      TATTTGAGACCATTC  53 315
      CT0445  468444 ..  468458 +  -5.6  -3.67976   GACGTTGCCGAAATG               GCGCTG AAG CAGCTC               TTTGACCTTCGTCAA  58 321
      CT0449  471015 ..  471033 +  -4.4  -3.85698   GCGATGCCGAGTTCT             TCGGCGGC AGA GCGGACGA             TTTCTGCGACAAGCG  59 67
      CT0454 NONE
      CT0455 NONE
      CT0456 NONE
         lig  479284 ..  479303 +  -6.4  -3.14132   AAACTTGTTCATCAG            GGATGGTC ATGT GAGCATCC             TTCATGCCACCCACG  57 230
      CT0458 NONE
      CT0459  480443 ..  480458 +  -4.8  -2.92653   GAGGGGGAAAATTTG              TTTTGT CTAT ACAAAA               TATGTAGAATTCTGA  49 39
      CT0460 NONE
      CT0461  481098 ..  481119 +  -6.6  -4.99134   CGGTAAAATGAAAAA           GGTGAAGT TTTTAT GCTTCACC            TTTTTGCTTTGACGT  83 82
      CT0464  483686 ..  483700 +  -8.6  -3.55444   GCCCATGCCGAGGCT               GAAACC ACC GGTTTC               TTTGAGAACTACCAG  69 83
      CT0466 NONE
      CT0467 NONE
      CT0468  486925 ..  486937 +  -3.3  -4.66953   ATTTCTTTTGCCGGG                CCGTC GGC GACGA                TTTTTCCACTGTTCA  69 138
        hisH NONE
        hisA NONE
      CT0478 NONE
        rsuA  494699 ..  494716 +    -7  -2.75483   TTATATTTAACAAGT             CCCGTT CGACGT AACGGG              CTTATCGCTTTTTTT  57 41
      CT0480  496923 ..  496933 +  -3.2  -3.01712   TTTGTAGAACGTTTT                 GGGA TTT TTCC                 TGTTAACCCGGCAAG  45 186
      CT0481  497669 ..  497682 +  -3.9  -3.08679   ATTGGTTCGTTCAAA               CATAT GACG ATATG                TGTTGGCTCCCGGAA  47 91
      CT0482  498241 ..  498257 +  -2.3   -4.7254   GACGAAGGTTCTGCC              CTCAA AGACGTA TTGAG              TTTTTCGTGACGCAT  67 269
      CT0483  499302 ..  499326 + -11.5  -3.91072   GTTGTTATACGCGAG          TGAAGCCGG ATAGCCG CCGGCTTCA          TTTATCCGCCTTTCA  88 48
      CT0484 NONE
      CT0485 NONE
      CT0486 NONE
      CT0487  502290 ..  502300 +  -5.4  -4.10453   TCGATTTGTAGGAGG                 CTTC ACG GAAG                 TTTTCCGGCACTTTC  64 30
      CT0488  503829 ..  503842 +  -3.9  -3.18366   TTTTTTAGAAGAGTT               TTAAC AATA GTTAA                TATCTTGCTTAAGAC  48 149
      CT0490  505042 ..  505055 +  -2.3  -2.82933   AGACGAGTAGCTGTT               TGGCG TAGT CGGCA                TATGGTGGATTGAGG  39 192
      CT0492  505563 ..  505586 +  -9.6  -5.24799   TTGGGTGGGGTAAAG          GGGATGGG AGTAAAAA CCCATCCC           TTTTTGTCTTTCTCA 100 28
      CT0501  513983 ..  513995 +  -5.5  -4.59511   GAAAAGATGGTGTGC                CCGGA AGG TTCGG                TTTTTAAGAAATGTT  73 59
      CT0502  514745 ..  514772 +  -4.8  -4.66163   GGTCATCACAGGGGC        CGTGTCGATGGC TACG GCCATCTATGTG         TTTTTCGATAACGAT  73 172
      CT0504  515451 ..  515464 +  -2.3  -2.67428   GGCGGCAAGGAGCGT               CGTCG TGAC TGGCG                TGCGTTATTCCTGAC  39 44
      CT0506 NONE
      CT0507 NONE
      CT0508  516253 ..  516269 +  -6.6  -2.79831   TTAAGGGATTTTTTG              GCAAAC TGAGT GTTTGC              ATCTTTTCGCATGCC  54 163
      CT0509  519492 ..  519506 +  -7.2  -3.07816   AAGTCTTCGATATTT               GAATCA GGG TGATTC               TTGACTGAATCAGGA  54 313
      CT0523  531641 ..  531663 + -10.6  -5.01535   ACGGGCGTGAGAACT           GGTTGATCAG GTT CAGATCAACC           TTTTTCTGGTTGTAG 100 354
      CT0525  532809 ..  532824 +  -2.5  -4.62561   TTTTTCAGCTTTCTG              TTCCG CCAAAC CGGGA               TTGTTTTGTTTATTG  63 60
      CT0526  533001 ..  533028 +  -6.2  -3.53012   GACGGACATGAAACC        CGCCTGCCGGACA TCG TGCTTGGC-GGCG        TTTCGACACACAACC  59 55
       uvrA2  536188 ..  536201 +  -4.5  -3.63589   AAGTCATATCAAAGG               CTCTG GTTT CAGGG                TTTCGAGGTGTTTTC  57 414
     groES-1 NONE
       groEL  538377 ..  538394 + -10.5   -5.4833   CATGACAACAAAAAA             GGCCTGC GAAA GCGGGCC              TTTTTTGTTGGGTGA 100 53
      CT0532  541598 ..  541616 +  -5.2  -3.53811   CGGCTCTCATCTGGA             TCACCGGC CTT GTCGGTCA             TTTCACCCCGCTGAA  56 134
      CT0534 NONE
        trpA  543018 ..  543045 +  -4.8  -3.54459   CTGCGGTGATCCACG        TGGCGGAATCCCT TCC AGTGCT-CCGCCA        TTTCCAAGCACTTCG  55 32
      CT0536  544503 ..  544520 +  -5.5  -3.35679   GTAATCGGTCAGCAT             CCGCC ACACCACC GGCGG              TTCTGCCTCGACGAA  53 421
      CT0544  553376 ..  553390 +  -2.1  -3.08032   AGGGCTTCGTGGTAG              GCTCGC ATGA GC-AGC               TCCTTTTCGGCGAAG  41 318
      mreB-1  556978 ..  557009 +  -9.4  -3.53091   CTTCGTATTCTTTGA      CC-TTCAGGGCGGTT TTG AACCGCCCTGCCTGG      TTTGCAGCAGCCCCT  69 84
      CT0549  558683 ..  558703 +  -4.6  -5.08011   GTTGATCATCGAAAC            CAGGTCGG CAAGT CTGACCGG            TTTTTTCAGCATTTT  83 525
      CT0551 NONE
      CT0552 NONE
      CT0553 NONE
      CT0554  563377 ..  563408 + -14.6  -3.17763   CTACGGGTGCATAGT      GTATAAATCCCGAC TTGT GCCGGGATTTATAC       TTGGTAGCGTGTACG  91 174
      CT0557 NONE
      CT0558 NONE
      CT0559 NONE
        nadE  568270 ..  568326 +  -5.3  -5.55769   CCGTCGGGCGCGGTC GAGGCGCAGGTCGCTCCT-CACGA-TGC CGAC GTAGTCGTTCATGATC-ACCTGCGCCTC TTTTTTGTTGTGCGC  93 346
     groES-2  577811 ..  577832 +  -4.3  -6.01187   TCACTCCGGCCTACG           CTCCTCTTC AACC GTCGAGGAG            TTTTTTTATTTCATT 100 74
        nadA  578838 ..  578884 +  -3.6  -2.89742   GTCCGCCTGACCTGC CGTCGCCGGGC-GCCAC-TCCG CTCAC CGGAAGTCGCGGCCCGGCAAAA TCTCTGACCGTTCAG  43 31
      CT0571 NONE
      CT0572  581240 ..  581259 +  -5.7  -3.63744   TGATTGCGGGCGCGA            GGCCTGGT CGAAA ACC-GGCC            TGTTTTGCGACCCAA  61 435
      CT0574  581992 ..  582005 +  -2.3  -2.59564   ATGAATTGGGGAAGA               GCGAG AGAG CTCAC                ATTGTAGAATCAACA  39 61
      CT0575 NONE
      CT0576  584064 ..  584078 +  -4.9  -3.63895   TAAAGCGTTTTGGTG               TCCGC ATCGC GCGGG               TTTACCCTCGTTAAG  57 87
      CT0577 NONE
      CT0578  588157 ..  588178 + -15.1  -5.28176   TGATTGATTCTGAAA           GCGCCGGGT GCCA GCCCGGCGC            TTTTTTGTGGGTGGA 100 49
      CT0579  588386 ..  588398 +  -6.3  -3.78775   GGAATTCGAGATGTG                TATGC GTC GCATA                TTTGGTGATGAGGCG  63 152
      CT0580  588767 ..  588779 +  -7.7  -2.80438   AAGTCAGCCGCCGGG                CATCG CGC CGATG                TGATTAGGTATTTAA  59 160
      CT0581  589681 ..  589702 +  -2.3  -4.58685   AAAGCTTTTAATGTA           GGACAGAAT CCCG GTTTTGTTC            TTTTTGCAGGAGTTT  63 83
      CT0583 NONE
      CT0584  590300 ..  590311 +  -4.4  -3.46647   GTATTTCCTCGATTC                TCTG TGGT CAGA                 TATTTAGTCACTACG  52 7
      CT0585  590544 ..  590562 +  -7.4  -3.44146   TTTGCGTTTTCAGTT             GGAAATGC GCT GCAATTCC             TTGATTCTCACCCCG  62 80
      CT0586 NONE
      CT0587 NONE
         cdd NONE
      CT0589  592817 ..  592854 +  -6.1  -3.01712   CCACGCGCTGCTGCT   CGCCGCCGGAGAGGTTC TGCG GCATCTCCTTGGCGGCC    TGTTCGAGACCGACC  51 391
      CT0594 NONE
      CT0595  597551 ..  597565 +  -3.5  -3.30441   ACGTATTTTAGATCA               GTCGC TTGTT GTGAC               TTGTCGAGAATGCTG  48 369
      deaD-1  599657 ..  599691 + -12.2  -4.67038   GCTCACGATTTGAAA     GAGCCTGACGCG ATGAGTCCTGC CGCGTCGGGCTC     TTTTGCTTTTCACCC 100 53
      CT0598 NONE
      CT0599  601682 ..  601718 + -17.5  -5.52384   GAGCATTATAAATGA    TGAATGGAAGAGGGGGA ATA TCTCGCTCTTCCATTCA    TTTTTTTCGTCCACA 100 39
      CT0601  603840 ..  603854 +  -7.1  -3.75115   GAATTAAGAAAGAGG               GGGCA CTGCT TGCCC               TTCCTTTTCTCCGAA  67 44
        cysD NONE
        met2  608769 ..  608799 + -16.2  -4.57353   TGATAGTTGATAATG       AAAGAGGCGCGGTA TTT TGCCGCGCCTCTTC       TTTTGTATCCTGCCC 100 38
        cspG  612329 ..  612339 +  -3.2  -4.77036   TAATGGTTTCGTGTC                 TCAG AAT CTGG                 TTTTTCGTGCTCAGG  73 415
      CT0623  625718 ..  625741 +  -3.8  -3.02144   CGCCGAGGAGCAAGG          CCG-TGGCGAG CGC TTCTCCAGCGG          TGTTGGCCACCGTCG  45 264
      CT0627  627626 ..  627636 +  -2.4  -3.27674   ATCAGTTTAAGGAAA                 CGAC AGG GCCG                 ATTTTCTGGTGAACT  45 31
      CT0628  628060 ..  628083 +  -6.6  -3.29263   AGTCGTAAATCACCC          GCTCTCCTGC ATAC GCAGTTGAGC           TTCTCCGCACGATCT  54 330
      CT0632 NONE
      CT0633 NONE
      CT0634 NONE
      CT0635  635953 ..  635967 +  -5.7  -4.24338   GTATACTCAGAAAGG               CTGTC CCCCT GACAG               TTTTGAGGTGTTTTT  69 81
      CT0636  637376 ..  637392 +  -2.9  -3.72576   CTGTAAGCAAGTAGT              GGCTCAT TTT GTCAGCC              TTTACTAAAGAGAGG  51 27
      CT0637  637727 ..  637748 +  -4.4  -3.30957   TTTGCCATGAAGATA           TGGAGGGC ATAAAA GCTTTCCA            GTCTTTTTTTATTCC  50 42
      CT0638  638325 ..  638353 + -13.7  -4.92757   CGAATGAGCACTATA        CCGGAGGCCGGGT TAT GCCCAGCCCCCGG        TTTTGTTATTCATGA 100 51
      CT0640  639214 ..  639233 +  -6.3  -5.24129   GCAGGCACTCTGAAA            AGCCCGG ACATCA CCGGGCG             TTTTTTATGGGCAAA  91 43
      CT0642  640621 ..  640644 +  -8.9  -4.95876   TCATAAACGCAAAAA          GCCCCGT-TC TTACT GATACGGGGC          TTTTTGATTGTGGTT 100 103
      CT0645  643368 ..  643392 + -15.1  -2.50385   TGGCGGAAACAAAAA          CAGGGCGATAT TGA GTATCGCCCTG          ATATCTGTTCTATCT  95 212
      CT0649  646579 ..  646599 +  -4.6  -5.26316   GATGGGATCATGTTG            GGGCGGTT CTTGT GGTCGCCC            TTTTTTATGCAGTCG  83 74
      CT0655 NONE
      CT0656  655548 ..  655576 +  -9.7  -2.62398   CGAAAACGGAGACAA        TTTGAATGAAAGC TAA GCTCTCATTCAGA        CTTGGTCTGGTTTTT  66 10
      CT0657 NONE
      CT0658  657322 ..  657336 +  -2.8  -3.02144   CTTCCCGTCGCCGGA               GCCT GAACGCG AGGC               TGTTGAAACGGCTGG  43 20
      CT0659  658927 ..  658938 +  -5.8  -3.73072   GTTTGTCGATGGTTC                CCTC CAGC GAGG                 TTTCCTCGAACAGTT  58 248
      CT0661 NONE
       bcp-1 NONE
      CT0663  660485 ..  660507 +  -7.1  -3.83568   TTTTTGCAATGTTCG          CCGGAACTCT CCCC AGA-TTCCGG           TTGTTGTCAATATCA  69 41
      CT0667  662600 ..  662614 +  -2.8  -3.21153   CATTATTGTGAGAAG               CTGGTT AGG AACGAG               TGTTGGCTTATTCGT  45 252
      CT0671 NONE
      CT0673 NONE
      CT0674 NONE
      hsdM-1 NONE
      CT0676 NONE
      CT0677  669908 ..  669923 +  -6.2  -3.76224   ATGCCGCTTATTAAA              CGAAAA GCCG TTTTCG               TTTAATAAATCCCAG  61 5
      CT0678 NONE
      hsdS-1 NONE
      CT0680 NONE
      CT0681 NONE
      CT0682 NONE
      CT0683 NONE
      CT0684  677601 ..  677615 +    -7  -3.21772   GGAGCTCTGAATTGC               CCGACG GAT CGCCGG               TGTTATCCGCCCGTT  56 238
      CT0686  678556 ..  678579 +  -6.7  -3.15249   AATCAGGTTTGGCCG          GCCGCTTTA TGCGCC TGAGGCGGC           TTCATAACAGCTATG  57 171
      CT0687  679224 ..  679234 +  -3.2  -4.07568   TGCATAAAGCGGATT                 GAGT ACA GCTC                 TTTTCAGGGAGGGCA  58 24
      CT0688  679494 ..  679523 +  -4.5   -3.0976   GCGGATCAATGGTCG       TGCT-TTTGTGA GCCGCTA TCACAAAGAGCA       TATTCAGCTGTTCGA  50 57
      CT0689  680126 ..  680145 +  -6.4  -3.14132   AAACTTGTTCATCAG            GGATGGTC ATGT GAGCATCC             TTCATGCCACCCACG  57 252
      CT0690 NONE
      CT0691  680607 ..  680630 +  -2.5  -3.70919   ATGGCGGCAAATGGT          TCGTTCT ATAATATTTC AGAACGA           TTGTTCGAGTTTCCC  50 257
      CT0704  689632 ..  689648 +  -4.4  -4.55128   AGCGCGAGCCAGAGC             GCCA-CG ATGG CGATGGC              TTTTCCTTTGGCAAT  70 204
         ald  691021 ..  691031 +  -3.2  -4.67904   GGACTCGTGAGAGAA                 GCGT TGG ATGC                 TTTTTACAATTCATA  69 77
      CT0710  692891 ..  692934 + -20.6  -3.16267   GGACATGTCACGGAA GTAAATGACCGAAGTGACCGT TTT GCGG-CGCTTCGGTCATTTAC TTCAATATAGTTGGC 100 134
      CT0713  695379 ..  695418 +   -18  -3.55801   GTCACCCTTTCCATG  CCAGATTCCCGCTCCG AACGTTGC CGGAGCGGGAATCTGC   TTTGAGCGGGTTACT 100 89
      CT0715 NONE
      CT0716 NONE
      CT0717  700628 ..  700641 +  -8.1  -3.92869   ACGAGTTTCATCAAA               CAGCG ACCC CGCTG                TTTGTGCCTCGATGC  68 219
         mtd NONE
      CT0720  702984 ..  703003 + -12.1  -5.10029   TTTTAAACAAAAAAA            GCCGCCC TTTTTC GGGCGGC             TTTTTTGGCGTTGAT 100 74
      CT0724 NONE
      CT0725 NONE
      CT0726  708583 ..  708598 +  -3.9  -3.61715   CAGCTCGTGGCCCAT              CGCCG AAACGA TGGCG               TTGTTGCCGACGATC  51 120
      CT0729  710324 ..  710350 +  -5.9  -3.53012   TTCCGTTAAGACGGG        GCATGGCGCAGCT GGT AGC-GTGCC-TGC        TTTGGGAGCAGGAGG  59 136
        pheT NONE
      CT0731 NONE
      CT0732  714014 ..  714030 +  -3.6  -4.42386   CAAGCGAAATATCCG              CACCAC AGCGA GAGGTG              TTTTGTAAGTAAAAG  63 57
      CT0733 NONE
      CT0734  715891 ..  715918 +  -4.8   -5.7827   TGATCGAATAAAAAA        GGCTGCTTCGGGA AAA TACTGG-GCAGCC        TTTTTTATTTGTGTT 100 51
      CT0737  717360 ..  717384 + -11.5   -5.8901   CACCAGAGAGAGAAA          GCCTTACAGAA CGT TACTGTAAGGC          TTTTTTGTTTTATCT 100 117
      CT0739 NONE
      CT0740  719868 ..  719881 +  -2.4  -2.71731   CTTGCCTGCTTGACG               TGGA GTTCAG TCCA                TAATTGCGAGGTGAA  39 62
      CT0741 NONE
      CT0742 NONE
      CT0743  721434 ..  721453 + -12.1  -3.04609   CGCACGCTTGTTTCA            GGGCCGC CTCGAC GCGGCCC             GTTTCATTTCCGTCA  81 47
      CT0746 NONE
        ribD NONE
      CT0748  726017 ..  726034 +  -9.1  -3.08471   GCCCTCATCCCACTC             GCTGCCG AACA TGGCAGC              TTCACTGAGCTTGTC  60 268
      CT0750  726600 ..  726610 +  -5.4  -5.50499   ATAAGGCAAAAGTCC                 CTGA GAG TCAG                 TTTTTTTCGATCTGC  93 144
      CT0753  727963 ..  727996 +  -2.5  -4.13692   CATGATGAATTGAAA     GGG-GGACGAAGAA TCTAATC TTCTTCTTCCATCC     TGTTTGTTTTTTCCC  55 41
         tpx  728616 ..  728651 + -16.2  -4.25848   CTGACATTTTTCTCT    CTGAAGCCATGCCGTC GCGC GACCGCATGGCTTCTG     TTTTCCTGCCCGATT 100 48
      CT0755  730782 ..  730811 + -13.5  -5.54885   CTAATCATGCCACCT       GGCGGAGTCGGGA GTTT TTCCGGCCCCGCC        TTTTTTGTTACTATT 100 59
        ribE NONE
      CT0757 NONE
      CT0758  734419 ..  734441 + -14.8  -4.23674   TCGGTTATTTCTTCA           GGGCAGCCCC TTT GCGGCTGCCC           TTTGTATTGCTGGCG 100 70
      CT0761  736499 ..  736518 +  -2.2  -3.76048   GGCGTTCTCCTGTTT            TCGCTTTCT CAG GGAAAG-GA            TTATCTTCATTAGCG  50 61
      CT0762 NONE
      CT0763 NONE
      CT0764 NONE
      CT0765  739135 ..  739154 +  -4.4  -4.56969   TTTGACAATATCGGT            TGATTTTT TAAT AAAGATCA             TTTATTTGTCGCCTT  68 23
        ndhC NONE
        ndhH NONE
        ndhJ NONE
        ndhK NONE
        ndhA NONE
        ndhI NONE
        ndhG NONE
        ndhE NONE
        ndhF NONE
        ndhD NONE
        ndhB  750508 ..  750533 +  -4.8  -5.95539   GACGGCCTTAAAAAA         CCTGGTAAATC TTTTT GATT-GCCAGG         TTTTTTTATTTGAAG 100 64
        hupL NONE
      CT0778 NONE
      CT0779 NONE
        hupD  753926 ..  753949 +  -3.8  -3.53224   TGGATCCTGCCGGTA          TCCCTTCG TCAGGAAT CGCAGGGA           TTTGGCCACCCGCTC  52 482
      CT0784 NONE
       trx-1  755262 ..  755315 + -12.6   -2.8462   AAAAGGTGGCACAAA AGGT-GGCAACAATGAGGGCG-CGGC TACA GTGGCCGCCCTCATTGTTGCCTATCA ATCTTTTCGTCGGTT  81 83
      CT0789 NONE
      CT0790 NONE
      CT0791 NONE
      CT0792  760160 ..  760175 +    -6  -3.48766   ACATTATCTGTCGCA              CGGAGG CTGT CCGCCG               TCTTTGCATTGTCGC  59 40
      CT0793  760707 ..  760721 +  -7.2  -3.28712   CGCCACGGCGGCAAC               TGTTGT TCG ACAACA               TTCTGAAAACGCCGA  62 78
      CT0794  760869 ..  760885 +  -2.3  -6.22691   AACGGTAACGTTGCT              TGAGA GGAACTA TCTCA              TTTTTTTTGTTATTG  95 40
        nfeD NONE
      CT0796 NONE
      CT0797  763769 ..  763795 +  -8.1  -3.19038   CTCGTTCCACTCGCC        GC-TTTGCTGCA TGGC TGCGGCAAACGC         TTCGATAGTTTTCCA  59 279
      CT0804  769145 ..  769172 + -10.7    -3.322   TGAATTTGAGATCGG        TCGGATCAGAC AGATCA GTTTGATCCGA         TTAATCTATACACAT  78 38
      CT0805 NONE
        recR NONE
      CT0807  771899 ..  771926 + -13.5   -5.4433   CACCCCGACACCAAA        GGCGGTTACAG CAGGTA CTGTAGCCGCC         TTTTTCTTTGTCTGT 100 310
      CT0811  773575 ..  773596 +  -4.5  -3.14344   TCCGCTTTATGTTAT           CATATGAAT AAAT GTTCATGTG            TTGATGGCGCCGATC  50 87
      CT0812 NONE
      CT0813  775129 ..  775142 +  -2.4  -5.42259   AAGGCGCGTGCAGCG               GGAT TTTCTT ATCC                TTTTTTTCCGACTGG  79 39
      CT0822  783212 ..  783252 + -16.2  -3.35255   AGTGAGCCCGACAAC  GGGCCGATCAGTCGGATC GGCTG GATCTGACCGATCGGCCA  TATCTTGTTCTTGGC 100 36
         ppa  783929 ..  783957 + -17.5  -4.86133   CCAGCAAATTCAAGG        GGGCGTCATGGAT AAC AGCCATGACGCCC        TTTTTGATCTGTATC 100 64
      CT0824  784895 ..  784911 +  -2.2  -5.04356   TTAAGAGAATCAACC             GC-CGTC TTGT GGCGCGC              TTTTTCATTATTTGA  73 65
      CT0825  785845 ..  785872 + -17.1  -6.36459   GAAATAGAGCCTGAA        GCCGCAGAGGA GCCAAA TCCTCTGCGGC         TTTTTTTTTGTTGCG 100 60
      CT0827  786938 ..  786987 + -10.9  -4.49556   ATCAGGTAGTACTAT GGCGGCCAATAACCGGGTT ACGGCAAGGAAC AAGTTGGTTATTGGCCGCC TTTCTTTCCTAAGGG 100 46
      CT0828  788198 ..  788241 + -16.8  -4.10453   CTGTTACATGGTAAG TTCTACAGCCGCTTGCGC ATTCAACC GCGCAAGCGGCTGTGGTG TTTTGGCGAAATTTC 100 203
        htpG  790333 ..  790369 + -10.8  -3.55444   TTCGGCGTTATCAAA   CGGCCTGTCGGGATGCG TGGT TGC-TCCGGGCGGGCCG    TTTGACCGGTAACCC  79 65
      CT0830  791327 ..  791356 + -12.2   -4.8048   TTCGATGGTAACTTC       GCCCTCTGTGTC GATCTG GATGCAGAGGGC        TTTTTCGTCTCCGGC 100 74
      CT0832 NONE
        fumA  794786 ..  794840 +  -8.7  -2.52464   GGAAAACAGTTTACT TTC--TAT-GCCGCGCCGCGTCAGCC GCAACA GCCTGCCGCGGCGCGGCCATAATGGA TCAGTTAAAACCAGC  60 50
        oadA  796792 ..  796812 +  -6.8  -5.07523   AGCACAATTTGAAAG            GGCAGGCT CAACA GGTCTGCC            TTTTGTTTGTCTCTG  87 67
      CT0835  797434 ..  797447 +  -5.3  -3.14211   GAAGTGGTCGATTTC               GGATT GGGG AATCC                TTCCTGCCGACAGCT  49 243
      CT0838 NONE
      CT0839  802383 ..  802401 +  -4.5  -2.54568   CCAAACAATGGTCAG             GAGCTAC CTCTC GAAGCTC             AATTTTGATCTTGCA  46 41
        dnaE NONE
       trx-2  806514 ..  806537 + -13.2  -4.81212   CGTTTCTATTCTTTG          CTATCCCGGT TCAA GCCGGGATAG           TTTTGTTATAATCCC 100 50
        trxB  807529 ..  807563 + -15.9  -3.78998   CGTTATCCCTTGTCC    GGCAAAACCGGG-GTT TTGA AGCTCCCGGTTTTGCC     TTGCTTTTGCTTTGC 100 42
      CT0843  808352 ..  808363 +  -2.2  -2.70812   ATAGTGATTTTTCTT                CTTG CCTT CGAG                 CGTTCTTTTTTTATT  39 76
      CT0844  808498 ..  808508 +  -5.4  -3.20435   CAAGACGCACGACCA                 TGAC GAG GTCA                 TTGATAAATCGTTGA  52 48
      CT0845  809687 ..  809705 +  -3.8  -4.99134   CGTTTTTCTTGCTTG             ACATATGC GTT GCGTATGG             TTTTTGCTTTGACCT  78 116
      CT0847  810210 ..  810220 +  -2.4  -4.17608   AGAAAAAATAATGCG                 GCGC GGC GCTC                 TCTTTTTTGCCTCAG  57 30
      dsrC-1 NONE
      dsrA-1 NONE
      dsrB-1 NONE
      CT0854  815483 ..  815502 +  -3.5   -2.8632   GACGGACTGTGAGCT            GGCTGGT GCTGAA AACAGCC             TGTCATCGTATATTC  43 29
        dsrE NONE
        dsrF NONE
        dsrH  816672 ..  816711 + -15.1  -3.05844   AACATTGCTGTTCTC  CCGGTTTGCCGACGGGA TATTAT TTCTGTTGGCGAACCGG   TATTAAAGTGGCGCG 100 50
      CT0859 NONE
      CT0860 NONE
      CT0861  818960 ..  818974 +    -5  -4.23486   AATAAGCGGTAACGC               TTTCGG TTC TCGAAA               TTATTTTGCATAATT  64 59
         sat NONE
      CT0863 NONE
        aspB NONE
        apsA  823096 ..  823127 + -15.3  -4.15044   CCGCTTATCGTTCAG      GCATATCCCCGAGG ACAAA CCTCGGGGAT-TGC      TTTATTGGCACCCGG 100 42
      hdrA-1 NONE
      CT0867  826739 ..  826750 +  -2.2  -4.16016   CCACCGCGGTCAGCA                G-GGC AAC GCCGC                TTTCTTGAGCGATCA  57 46
      CT0868  828047 ..  828076 + -14.3  -4.42464   GAGATTGAAACGAGA       AGGGGCCGCCATGT CAA ACA-GGCGGCCCCG       TTTGTTTGAAGGCTT 100 71
      CT0870  828454 ..  828466 +  -4.1  -4.08767   CTTTCCAAAGGAGCT                GGAAC GTT GTTTC                TTTTCCGGGAATGCA  60 61
      CT0871 NONE
      CT0872  829702 ..  829714 + -10.5  -3.14211   GTCCGCGATATAGAG                CGCCG CGG CGGCG                TTCATGCAGAAGAAT  73 369
      CT0875 NONE
      CT0876  833126 ..  833138 +  -3.3  -2.85351   ATACCGTGTCTAAAC                GGTCA TAG TGTCC                TCTCATGTAACAAGG  43 452
      CT0878  833702 ..  833736 +  -7.9  -3.67843   TTTCGTAGAGCGCTT    TCAGGCTGGCTT-CGT CGCG ACGGAAGCCGGGCTGG     TTCTTGAGCGTTTTC  68 58
      CT0880  836248 ..  836267 +  -7.8   -3.2327   CCAGCTGTTCGAAAC            GGTGCTGC GCCA GCGGTACC             TTGCTGGTGGATTCA  59 312
      CT0882  837596 ..  837612 +  -5.1  -4.56597   CGTAGCGGTACTCCT              CTTCGAG CCC TTCGAGG              TTTTTCGAGAGCAGC  72 465
      CT0888  843222 ..  843234 +  -3.3  -4.56597   ACGGTCGGGTTTGTT                GGAGA GAA TCGCC                TTTTTCAGCCCCAGC  69 475
      CT0892  845052 ..  845069 +  -4.1  -3.86194   GCGGGTTTCTCGTAA             CCTCTGT TAAA ATAGGGG              TTTCTGACGGCACTT  57 26
      CT0893  846475 ..  846498 + -13.8   -5.0133   CCGGATTGCTGCAAA          GCCGCCCCGA CTTG TCGAGGCGGC           TTTTTTACGGCCCTC 100 104
      CT0894 NONE
      CT0895  847600 ..  847635 + -14.7   -5.4833   GTTCGCAACAGTACA    GGAGGGTGATCCGAC ACCGAG GGCGGTTCACCCTCC     TTTTTTATTCCCTGA 100 71
      CT0896  848352 ..  848363 +    -3  -2.69151   ATCAGTGAGCTTGGC                TTTG TAAA CAAA                 TAATCTATGCCCGGC  41 11
      CT0897 NONE
      CT0898 NONE
        pstB NONE
        phoU  852738 ..  852772 +  -7.1  -5.48054   TGCAGAAGAGATGAA     TCCCACCATCGGG CAGGGCGGT TCCGGTGGCGGGA     TTTTTTCATTTTGGT  95 71
      CT0902  853247 ..  853258 +  -5.8  -3.73953   CCGGCGGCGTCGGGG                CGAG TTTC CTCG                 TTTCGTAGAGGTCGT  61 6
      CT0903  854327 ..  854349 + -14.9  -3.62572   CATTGAAAACTTTCA           GAAGGCGGG CAAGT CCCGCCTTC           TTTAAGCTCATGCTC  95 48
      CT0905 NONE
      CT0906 NONE
      CT0907 NONE
         mod NONE
      CT0909 NONE
      CT0910 NONE
         res  865682 ..  865698 + -10.1  -3.01726   AGCGCAGCGCGGGGG              TGCCTGG CAA CCGGGCA              ATTTCTCTCACCAGA  72 49
      CT0914 NONE
      CT0915  867349 ..  867362 +  -2.4  -3.49884   GGTTTTGCGGCTGAT               TCAG GATGGG CTGA                TGTTTAGTGCTGTCT  47 27
      CT0916 NONE
      CT0917  869256 ..  869275 +  -9.2   -4.4261   GTCTCGTTATTGCGG            CACCGCCG CGTG CGCCGGTG             TTTTGCTGTTCGGCG  83 62
      CT0918 NONE
      CT0919 NONE
        hdhA  872352 ..  872364 +  -9.1  -2.64616   TTCCGGTGATCCTAC                CGAGG GGC CCTCG                TCGTCTCGGTGCGGA  63 165
      CT0922  873139 ..  873152 +  -2.3  -3.51557   TTACCTTTTCCGCTT               TGCCC TTCT GGGTG                CTTTTCTTTGAACCA  47 79
      CT0923  874689 ..  874699 +  -5.4  -2.94411   TTCAGGTGGTTATCA                 GGAA CGT TTCC                 ATTATTTGGAAGCCT  51 44
      CT0924 NONE
      CT0925 NONE
      CT0926  875902 ..  875914 +  -5.5  -3.50393   GGTTCAGAGAGGAAT                CAGGC CAT GCTTG                TTCTGTGGCCTGAAC  56 158
      CT0932  880178 ..  880196 +  -3.2  -4.03078   GAGTGTCCGGCCAAA             GGATTAAT CAC ATTAATGC             TTTATCATATGATGA  58 97
      CT0933 NONE
      CT0934  882518 ..  882530 +  -3.4  -2.52464   AGTCGCTTGTAATTG                CGAT GGAAA ATCG                TAAATTCCGCCCACA  42 40
      CT0935  884935 ..  884948 +  -4.5  -2.85996   GCACCTTTGTTTTTG               GTCTG AAGG CGGAC                ATTTGATCCATGCTG  47 6
      CT0936 NONE
      CT0937 NONE
        cbiP NONE
      CT0939  888703 ..  888717 +  -4.9  -2.80291   GGATCGCGAAAGCTG               CCGTC GAGGA GGCGG               TGTCGTGACCTGGTT  47 3
        cbiB NONE
        btuR NONE
      CT0942 NONE
      CT0943 NONE
      CT0944 NONE
        cobP NONE
        cobT NONE
      CT0947 NONE
        cobS  896611 ..  896631 +  -3.9  -3.80625   CTCAAAGGGCTTTTT            TGGGCGATA GCG TAGTGCCCG            TTTGCGTTGTGCCCG  57 11
      CT0949  897280 ..  897311 + -10.1  -3.32769   TTATTACATTTGAAA      GGCTGTCTCGGTG TGTCGT CACTGCGACGGCC       TTCCTGCTTTAAACG  75 153
      CT0950 NONE
      CT0951  899165 ..  899177 +  -9.1  -3.34517   TTGTAGTACATCTCT                TCGCC TTC GGCGA                TGTTTCGCAGGGCGT  64 214
      CT0953  900420 ..  900430 +  -2.4  -3.45737   ATGAGAAGAAGATTT                 CGCC ATC GGAG                 TTGTCGTGGTGATTG  47 3
      CT0954  901319 ..  901329 +  -6.8  -4.09117   ATCCATCATGTTATA                 CAGC AGG GCTG                 TTCTTTATCAATCGC  68 263
         pvp  903869 ..  903886 + -12.7  -5.06414   CCGTATTAAACATTA             CCTGCCG GAAA CGGCAGG              TTTTTCTTGGGGCCG 100 50
      CT0958  906013 ..  906023 +  -3.2  -2.97131   CGGCTCCGGGGCGCC                 TTGC CCG GCGA                 AGTTTTTTCTTTCCG  45 137
      CT0959  906518 ..  906545 +  -6.2  -2.61264   GGGGGAGTGAGCTTT        TACCGGTATCGG GGCG CGGGAACCGGTA         CTTATCCATGCAAAA  51 31
        purC NONE
      CT0961  908015 ..  908027 +  -4.7  -2.87146   TGAGGTTTTCTGACG                GGCGG TTT CCGGC                GTTCTTCTGACACCA  46 71
      CT0963 NONE
      CT0964 NONE
        kdtB NONE
      CT0966 NONE
      CT0967 NONE
      CT0968  913155 ..  913187 +  -9.8   -4.4891   AGGCCTGAAACACCA      TTTCATCACCCGGC AATCC GCCGGGTGACGTGA      TTTTATCATCATCGA  91 33
        metS  915460 ..  915481 +  -9.4  -5.75342   CCACCACCAGCAAAA           GACCGCGC CATGTT GTGCGGTC            TTTTTTTTGCCCGCA 100 155
      CT0970  917155 ..  917179 +  -9.3  -3.15861   ATATTTCTCGATCCA          CGGGTCGGT GCCTGTA ACCGACTCG          TTGCTGCCGATGCTC  67 357
      CT0971  918140 ..  918153 +  -2.3  -4.61482   TTTTCAATGGTGTTT               TGCCG GCCT CGGGA                TTCTTTTTTGGGCGG  63 129
        truA  926279 ..  926292 +  -3.1  -3.79765   GAACTCCTTTTAATG               GATGG GCGC TCATC                TGTTCTTTTGTCTCT  54 124
      CT0979  928047 ..  928061 +  -2.8  -4.41348   TTTGTCCAGTCTTTT               CTGG GGTACGG CCAG               TTTCTTTAACCACCA  62 182
      CT0980  929322 ..  929354 + -19.3  -4.02534   GCCTATTTGGAGGAA      CAGGAGAACCTGCCG GTG TGGCAGGTTTTCCTG      TTTGTGGGTTTGCCT 100 60
        aroF NONE
      CT0982 NONE
      CT0983  932031 ..  932062 + -16.6  -5.28983   TGGTATAGCTATAAA      CGACGAAGGGGCCC AGAT GAGCCCCTTTGTCG       TTTTTGTCTTTTAAC 100 62
        rsbW NONE
         pgi  936995 ..  937022 + -13.5   -4.7871   TCTGAACGCAAAAAA        GGCAGGCCTGGT AAAAA ACC-GGCCTGCC        TTTTTCATCCTCATT 100 36
      CT0993 NONE
      CT0994  945404 ..  945436 +  -5.7   -5.0133   GGCAATACCGTCGGC     CAGCCATGTCGGCA GCTCGA TGTTGA-ATGGCTG      TTTTTTGACCACGTC  83 372
      CT0997  947579 ..  947599 +  -3.3  -3.78682   ACCCATCATAGAGTC            TTAATGCTG TTG CAGTATTGG            CTTTTTTGATTGTGG  53 204
      CT0999 NONE
      CT1000 NONE
      CT1001  950290 ..  950300 +  -4.6  -3.13908   TCGGAACGAAGAAAG                 CGCG TCC CGTG                 TTAGGTGGTTGCGTT  50 127
        phnA  951414 ..  951427 +  -5.9  -2.64651   TCGCCGAAGAGGATG               GCGTG TTGC CGCGC                TCGATTTCGGGGATT  51 110
      CT1004  952107 ..  952121 +  -2.1   -3.4582   AAATGATATGGTGCA              G-CTGC TGCC GCAGGC               TCTTTCGTGAAGTCA  46 426
      CT1006  952331 ..  952346 +  -3.2  -3.05816   TTATTGAAATAATGG              CCTCGT CATG ACGAGC               TTGCGTGGGAGCTGA  45 29
      CT1007  952914 ..  952967 + -14.8  -4.36914   CGTCCGAATCTGTTT TG-CAGAGCGCTGCCGCCGA-T-CCGG TTT CCGGTAATTGGCGGCAGCGCTTTCTCA TTTTCTGGCGAACAG 100 43
      CT1009  953522 ..  953537 +  -3.2  -4.41353   GCTATCGCCGTGCCG              CCTTTG ATCG CAACGG               TTTTGGTGTGTGTCA  63 51
      CT1010 NONE
      CT1011  955389 ..  955403 +  -5.6   -2.9183   GATCGCCGCAAGCCG               TGGCGG AGT CCGGCA               TCTGTAAAAATTTTT  49 63
      CT1012  956928 ..  956955 + -11.4  -2.88822   CGTCCATACCAAAAG        GAAATAGCCTCT CGAC GGAGGCTGTTTC         TCGTTCTATGCGGGG  76 54
      CT1014  957567 ..  957580 +  -3.1  -2.63501   ATAGCGAATGATCCG               GTATC TCTT GATGC                TCCCTTCCTTATTCA  41 43
      fccB-1  959111 ..  959127 +  -4.3  -3.24021   TGGTATCACAATATT              TCACAGG ACA CCTGGGG              TTGAGTATTTCAGGA  48 5
        soxX NONE
        soxY NONE
        soxZ NONE
        soxA NONE
      CT1020  961685 ..  961715 +    -6  -4.94243   AAAAACTGACCATCA       TCGTGGCGCCGGTT CGA GACTGGCGTCACCC       TTTTGATTTTTTTAC  81 32
        soxB  963652 ..  963662 +  -3.2  -2.80816   CCGGCATCGATCGGT                 CTTG AGG CGAG                 TATCGTCAGTGGACG  43 21
      CT1022 NONE
      CT1023  964420 ..  964432 +  -2.6  -2.94924   AAATAATTTTTGAGA                CGGC TCTTT GCTG                ATTTGTCCCTCCGAA  43 35
      CT1024  964772 ..  964805 +  -2.5  -4.58283   TGTTGGCCAGCACTC     TCCTTCCGGAA CCAAGTCGATCA TTCTGGAGGGA      TTTTTGCGCAGATTA  63 224
      CT1025  966196 ..  966231 + -18.4  -5.55769   CGCAGCCGGATTTTC    CAGCCGGGGGTTTGTT GAAA AGCAGACTCCCGGCTG     TTTTTTGTTGTCAAC 100 55
      CT1026  966619 ..  966640 +  -3.7  -2.88544   AAATTTTTTATCCTT           TCGATCGTT GCAG AGAGATCGA            TCTCTGAAAATCCGC  43 215
      CT1027  967217 ..  967230 +  -8.1   -2.6078   TCATCTATGACCATG               CCGCT GAGC AGCGG                TGGCTTCATCTTGAT  58 415
      CT1035  973268 ..  973301 +  -5.9  -4.41494   ATAACGTTTTCAAAA     GGGGCTGTTCCGG AAATAAAA TCGGGCCAGCCTC      TTTTCATTCGGGCTA  72 86
        bmpA  974483 ..  974507 +  -3.5  -2.78216   TCATAAGACGGATAT          TGTTCCGGA GATCGAA TCCGGGGCG          TCATTCGTCAAAGTA  43 48
      CT1037  975544 ..  975554 +  -6.8  -2.62184   GCCGTATGCTGAACT                 GACG CCG CGTC                 TCATCTGGGAGCAAG  53 24
      CT1038 NONE
        dnaQ  978538 ..  978548 +  -6.8  -2.87132   GCAGCGAGAAGGCCT                 CAGC CGG GCTG                 TATATCCGGACCGAC  53 264
      CT1044 NONE
      CT1045  983547 ..  983586 + -12.5  -4.73448   CGTTTCCCTAAAAGG CA-GAAACCCTTTACAACC GTGT GGT-GTAAAGGGTTTCCTG  TTTTTCAGTCTGTCT 100 62
      CT1048 NONE
       ppk-2 NONE
        rpiB  987350 ..  987362 +  -6.3  -3.18292   GTCACCAGCGACGCG                TCGAT AAA ATCGA                GTTTTGCTGCTGAAT  57 0
      CT1051 NONE
      CT1052  989358 ..  989388 +    -9  -4.62475   GGGAGAAAAAAGAAA      AAGGCTGGC-CGG GATGAA CCGAGCCAGCCTC       TTTTGATTTGTGGGT  90 74
         prc  992704 ..  992724 +  -9.7  -5.26875   CATTCCAATAAAAAA            GGCGCTC GGTGATG GAGCGCC            TTTTTTGGTTCCGGG 100 52
      CT1057 NONE
        pepD NONE
      CT1059 NONE
        purT  998134 ..  998144 +  -3.2  -4.10657   AAATTTCATCACACT                 TGAC CGA GTCG                 TTTTAACGCATGTCA  58 42
      CT1063 1000812 .. 1000829 +  -4.1  -3.62275   CGCACGCGATGTTCT             GAGGC GGCATAAA GCCTC              TTTGCCATGATGACT  55 24
      CT1064 1001870 .. 1001891 +  -5.1  -5.64421   GTTGACATGAAAAAA           GCCGGACTTG TAA CAAC-CCGGC           TTTTTTATTTGAAAT 100 379
        recC NONE
        recB NONE
        recD 1011689 .. 1011703 +  -3.4  -3.29511   TTGAAATATTCACTT               GCCGAC ATT GCTGGC               TTATGCCGGACTAAC  48 141
      CT1071 1012672 .. 1012693 + -10.3  -3.54919   TTGTTGTCAACAATA           TAACCGTAT ATTT ATACGGTTA            TTTCCCAAACTCATT  77 297
      CT1072 1013296 .. 1013310 +  -3.5  -3.04322   GCCTTGCTTGCGATA               TCCGG ACTTG CTGGA               TGTTCGAGCGTTCAG  45 79
      CT1073 NONE
      CT1074 NONE
        dsbD 1017625 .. 1017661 +  -5.8   -3.1733   CACAACGAAATCACT   GCGGCTTCGGCGA-CGT CGCC GCGATCGATCAAGCCGC    TGATTTTGTCGCCGG  51 166
      CT1080 1020865 .. 1020881 +  -2.9  -3.51232   TAAGTTATAACAACG              GTTCTGC GTT GTGGAGC              TTGCTTTCAACAGCG  49 227
      CT1084 1023410 .. 1023427 + -12.7  -5.86976   ACAATTGCATTGAAA             CGCCGCA GCTT TGCGGCG              TTTTTTATTTTATCC 100 99
      CT1086 1024598 .. 1024616 +  -3.2  -3.77846   CCTGTTTTCAGGACT             TATTGG CATATGA CCAATA             TTTCCCTATATTATC  53 13
      CT1087 1026056 .. 1026074 + -13.2  -5.62045   TCCCTCATAAAAAAA             GCAGGTCA AGT TGACCTGC             TTTTTTGTTGTCTGT 100 225
         lgt 1030457 .. 1030481 +  -3.6  -3.68052   AGCAAGAGGGTTTCA         CCGG-TTCG AGAGTTAC CGAATCCGG          ATTTTGTTTTACTGT  53 286
      CT1093 NONE
      CT1094 1034950 .. 1034960 +  -2.4  -4.08692   CTACGGAAGCGCCAA                 TGCG GAT CGCC                 TTTTCCGGCAGGTTC  56 202
      CT1097 1036299 .. 1036315 +  -5.1  -3.23296   CCGAACCCGCTGACA              TCGGG GCGTGCG CCCGA              TTGCTGAATGTTCTT  49 130
      CT1099 NONE
       rbr-1 NONE
       rbr-2 1037168 .. 1037193 + -11.9  -2.71325   GGTAGCCATCTTCTG         GAAGGGCGG CACATAAA CCGCCCTTC          TGCATTTCTCCCTCA  75 67
      CT1104 1040045 .. 1040058 +  -3.1  -3.89614   TTCCCTGATGACTTT               GCTTT GTAA AGAGC                TTTGTCAGCATTCAC  55 58
      CT1108 NONE
        argC 1043467 .. 1043489 +  -5.5  -3.63515   CGCCAAGAGAACTGT           CTGGCCTGA AGGCG TGAGGCCGG           TTGTTGCCGATCCCG  59 103
        argJ 1044675 .. 1044698 +  -3.1  -4.16146   GCTACATCGAAATCA          ACGG-CAGCT ATCGC AGCTGACCGG          TTTTGCCCATCTTTT  59 6
        argB NONE
        argF NONE
        argR NONE
        argG 1048374 .. 1048398 +  -5.8    -5.626   GTTAAAAACAAAAAA         GCAGGC-ACAGA TTT TC-GTAGCCTGC         TTTTTTTATAACATC 100 59
      CT1118 NONE
      CT1119 NONE
      CT1120 NONE
      CT1121 1052084 .. 1052094 +  -5.4  -2.50935   TAGATATGAAAAAAA                 GACA TCC TGTC                 ATTGATCGGTGCCGT  48 469
      CT1124 1052989 .. 1053011 +  -6.1  -2.69468   CTCTACGTTTCAATC           CACGCGCCC GCGCG GGGCGCGAC           TGATGTCTCCCGATC  51 0
      CT1125 1053476 .. 1053497 +  -3.5  -2.79677   CGCGGGGCGCGACCC           GCGGCGCCC TCAT GAGTGACGC            TGATCTGTTCGTTTC  43 144
      CT1126 1054185 .. 1054212 +  -4.7  -2.52464   TTCAATCCACGCGCC        CGCGCGGGGCG CGACAC CGCTCCATGTG         TCCCTTGAGCGACGG  46 120
      CT1127 1054644 .. 1054670 +  -9.3  -3.18681   GCCATCAAGTTTCAA         TCCACGCGCCC GCGCG GGGCGCGACGA         TTGATCAAATTGACC  67 105
      CT1128 1055237 .. 1055256 +  -5.8  -3.34895   GTACAGCTTCAGGTT            CGC-GATTT ATA AAATCAGCG            TTCCTTCGAGATCAC  57 107
      CT1136 NONE
      CT1137 1063712 .. 1063722 +  -6.8  -4.11371   ACGTTCGGCTCGCCT                 GCTG ATG CAGC                 TTTTCGGCGATATTC  68 506
      CT1139 NONE
      CT1140 1067742 .. 1067758 +  -2.9  -4.60255   TACATCGCCGTCACC              TTTACCG GCT CGGTCAG              TTTTTCGGAACTTCT  65 370
      CT1142 1068429 .. 1068453 +  -2.8  -3.80573   CTGAACGGATACCTG          CGGCTTCG AGCTCCTGG CGAAGCAG          TTTGCTCATGATCGC  55 389
      CT1144 NONE
      CT1145 1072150 .. 1072164 +  -8.6  -3.01712   AGGCAAAACGCCTAA               GCTGAA CGT TTCAGC               TCTTGCACAGAGACG  63 68
      CT1146 1073025 .. 1073045 +  -4.5  -2.75183   CCATTACCGGGCTCA            CCTGGGGCC GCT GACACCGGG            TCCTTCGATAGCGCT  47 43
      CT1156 1088012 .. 1088026 +  -2.9  -4.48175   ATTCGCTCACGAAAT               TCAAA CTTTT TTTGA               TTTTACTTGACTTTT  62 57
      CT1157 1088863 .. 1088888 +  -3.9  -3.86776   GATAACAAGATCAAT         ACAGCC-GATCG CTA CGCTCCGGCTGA         TTTAATAGTTAGTTA  57 49
      CT1158 NONE
      CT1159 NONE
      CT1160 NONE
      CT1161 1094087 .. 1094109 +  -5.5  -3.06133   TAACCCCTCGCTCAA          GCTGACCCGC TACG GCAGG-CAGC           TTAGCTCGAACGTTG  51 21
      CT1168 1099811 .. 1099826 +  -5.4  -2.56596   GCAATGAGTAAAACG              GCACCTC GAA GAGG-GC              TGCATTGCTAAGCGC  46 116
      CT1174 NONE
        thiE NONE
        thiD 1106313 .. 1106328 +    -4  -2.94411   TTGTAGATATTCCTG              CCGTCGA AGA TC-ACGG              GTTCTTTCAGAGAGT  44 118
      CT1179 1109348 .. 1109364 +  -2.2  -4.07568   AAGCCGGTTGCTCCC              GGCG TCTTCGACC CGCC              TTTTGCCCAAAAAGC  56 370
      CT1183 1113653 .. 1113663 +  -5.4  -3.05535   AAATCTTTAACCGGC                 CCAT CTC ATGG                 ATTTATCCTCTTTCC  51 62
      CT1184 NONE
         adk 1115131 .. 1115149 +    -6  -5.68023   ATCGTGAAAAAAAAA             GCCAGT TTGAACC ACTGGC             TTTTTTTCATTATGA 100 54
        priA 1117675 .. 1117688 +  -3.1  -2.55551   TGTAATGCGCTTTTT               TCGTA AGTT TGCGA                TACATTCAAATTATA  40 36
      CT1188 NONE
      CT1189 1119546 .. 1119559 +  -3.7  -3.29471   CCTCCGGAAACGCGA               CCGCG ATCC CCCGG                TTGATCTCGTCGAGG  47 438
        radA NONE
      CT1196 NONE
      CT1197 1127169 .. 1127180 +  -5.8  -3.23216   GCCGGAATCGGCATG                GTGC ACCA GCAC                 TTCATGCTGGTGCCG  55 290
      CT1199 1129602 .. 1129613 +    -3  -3.62775   TCTGCTTCTGTACAT                TCAT CATT ATGA                 TTATTGCAGACTGGT  49 122
      CT1201 1130124 .. 1130140 + -10.9  -5.47159   CTGACAATGAAAAAA              GCCATTC GTC GAATGGC              TTTTTTATATTCAGG 100 55
      CT1202 1130635 .. 1130654 +  -5.6  -4.43397   TTGATCGGCAAGCGT            TGCGTTCC TGTC GGCGCGCA             TTCTTTCTTTTGCGG  72 274
      CT1207 NONE
      CT1208 1136002 .. 1136030 +  -7.4  -3.53012   AAGCGAGACCTCGAG       CGACGGCGCGAGCG AGC CGCA-G-GCCGTCG       TTTGCCGCCACCACG  60 280
        sodB 1137550 .. 1137583 + -12.6   -4.7373   GCCGGGTAAAATCTA     CAACGAAAGGCTCCG TTTTC CGGGGCCTTTC-TTG     TTTTTCGTCAAATGC 100 45
      CT1213 1140165 .. 1140196 + -13.9  -5.74122   ACATAGTTTACATGT      GCAGCATGATGTA AAGGGG TACGTCATGCTGC       TTTTTTTATATGCTC 100 314
      CT1218 NONE
      CT1219 NONE
      CT1224 NONE
      CT1225 1149936 .. 1149979 + -16.9   -4.3739   GTTAAAAGGCTCAAA CAGGAGAGGCTGTTTCTGA TTGGCT TGGGAGACAGCCTCTCCTG TTTTCTCCCGCAATC 100 57
      CT1226 1150522 .. 1150538 + -12.3  -4.09685   AATGCCCAGATCGGC              GGTGCGA GAC TCGCACC              TTTTGACGCCTACAC  95 370
      CT1231 NONE
        secA 1164738 .. 1164758 + -11.8  -3.79687   TGAGTAACCTTGCAG            GGGCGGGT CTTGT GCCCGCCC            TGTTTTGTGGACGAT  88 34
        purL NONE
      CT1241 1168751 .. 1168780 + -19.5  -4.02132   GCACAAAAGATAAAA       GCAAAAAGGGAGC GAGT GCTCCCTTTTTGC        TTTATGCCTTTGCCG 100 43
      CT1245 1172691 .. 1172701 +  -3.2   -4.1899   CCCCATAGTCTGGCG                 GCAT GCG GTGC                 TTTTCGCTCCGATGC  60 296
      hdrA-2 NONE
        mvhD NONE
      CT1248 NONE
      hydB-2 NONE
      hydG-2 NONE
      CT1251 NONE
         pth 1178670 .. 1178692 +  -2.6  -3.53091   CTGTTAAACAGCGGC           GAGTTGAGGC ATG GTGTCAACGC           TTTCAGGCAGAGACT  49 34
      CT1257 1181849 .. 1181884 + -18.4  -4.07568   TCCACATACTCCTCG    GTAAAGGGCCAGCTCG TTTA CGGGCTGGCCTTTTGC     TTTTCCGGCGAGACG 100 47
        rfaD NONE
      CT1259 1183984 .. 1183997 +  -8.1  -3.09749   AGTTGCAGAGTAATC               CCTCC TTCG GGAGG                TATCTGTTCACAATG  62 62
      CT1260 1184278 .. 1184324 + -10.9  -3.07431   ATAGCCACCGCTTCT TCAGACCCGCCGTTCAGAG CAAAAACCA TTTTGCACGGCGGGCCTGA TCTTCAACATCTTTT  74 37
      CT1261 1184695 .. 1184714 +  -7.8  -5.87996   TTCCAGATAAAAAAA            GAGGCCGT TGAA AGGGCCTC             TTTTTTTATTGGTTG 100 56
        chlG NONE
      CT1271 NONE
      CT1272 1191762 .. 1191784 +  -6.2  -4.78848   AGCGAAAAAAAGAAA           GGCCGGAA CGTCAAC TCCCGGCC           TTTTCTGTTTCAAGC  78 51
      CT1274 1193432 .. 1193450 +  -8.9  -2.83822   AACCACTGTCGGAAT             GGAGGTT GCCAA AACCTCC             TGATTATGGAATGAG  65 4
      CT1279 1199113 .. 1199133 + -12.5  -3.03159   ACAACAGTGCCCCAG            CCCCCGCGA CGG TCGCGGCGG            TCTTCAGCACATTGC  76 209
      CT1281 NONE
      CT1282 1200114 .. 1200128 +  -8.6  -3.85698   TGCTGCAATACCCCC               CAAAGC CCA GCTTTG               TTTGTCAACAAAAAC  72 193
      CT1291 1208509 .. 1208529 +  -7.6   -5.0916   CATGAAACAAAAAAA           GCTTCCAGG GTGG CC-GGAAGC            TTTTTCTATTCAGCG  90 135
        guaB 1210571 .. 1210605 + -12.9  -4.07568   ATCCAGCACACCACA     CTCGAAAACCCCGGT TCAAT GCCGGGGTTTTCTGG     TTTTGGCGAAAAAAG 100 43
      CT1294 1211898 .. 1211925 + -11.3  -2.66711   CGCGGTATTACGCTC        TAAGGGCGGAC ACACAG GTCCGCCCCTA         ATTATCCATTATCAA  72 74
        rluD NONE
      CT1300 1222606 .. 1222626 +  -8.2  -2.65815   ATTACAGAACCATGC            TCGCCGGG CACAC CCCGGCCA            TCCTGTGCCTCTCAG  61 82
      CT1301 1225067 .. 1225077 +  -3.2  -2.91395   AACTTCGCGGAGCAT                 CCAT CCG GTGG                 CTTTGTGGAGCAGCT  42 313
      CT1304 NONE
      CT1305 1229761 .. 1229788 +  -4.1  -5.10154   TCGACACAACCAAAG        GCTATCCCG AGAGCAAAAC CGGGACAGC         TTTTTCGTTTTCGCT  77 69
      CT1307 NONE
      CT1308 1231291 .. 1231318 +    -7  -4.43189   TTGCTGCAAATAAAA        GAGCCGGAAG AAGAAAAA CTTCCGACTC         TTTTATAACCTTCCT  76 49
      CT1312 NONE
         tmk NONE
      CT1314 NONE
      CT1315 1238891 .. 1238916 +  -9.7  -5.00196   GCTGAACGTAGCGCA         CCGGGAGGG AAGCGAAA TCCTCCCGG          TTTTGTTATTTCAAC 100 36
      queA-2 NONE
        ispD 1240923 .. 1240947 + -13.6  -2.60496   CCACTCCGACAAGCA          CCCGCTTGTC TAACC GGCAAGCGGG          ATGTTTCGAACAAGC  84 166
       comA2 1241527 .. 1241544 +  -4.7  -2.71712   GCCGTACTTGAAAAA             CGGGGGT AATT GCCCCGG              CTTTCAAGCCGAGGG  46 17
      CT1319 1241742 .. 1241752 +  -5.4  -4.58685   CCCTGTTTTTAAAGG                 CCTT TAC AAGG                 TTTTTAGGGAAATTT  73 79
      CT1320 1243270 .. 1243304 +    -5  -5.03747   TAGGCAGAAACAGAA     CAGATGCCGGTCAT CGAGAAC ATAACCGGCGTCTC     TTTTTTCGAGCGTTT  80 70
      CT1321 NONE
        moaC NONE
        moeA NONE
       mobBA NONE
        moaA 1255855 .. 1255881 +    -8  -2.87132   GAAGAATCGAACAGA         TCGGTCAGATCA GTC TGATCCGGCTGA         TCTGTCGGAAACCAC  59 46
      CT1344 NONE
        ddlA 1264377 .. 1264396 +    -2  -2.91276   TAAAATCTGAACTTA            CAGGATCG AAGC CTCTCCTG             ATTTCTCCCAAACCA  40 31
      CT1346 NONE
      CT1347 NONE
      CT1348 NONE
      CT1349 NONE
      CT1350 NONE
      CT1351 1271327 .. 1271354 +  -4.8  -3.05844   ATCGGCTGAAGCACA        TCGACCTGC-TCG TGA CGAAGCAGGCAGA        TATTGCCCTCCCAGA  47 333
      CT1353 1272906 .. 1272956 + -12.6  -4.79174   AAAAATGCTTATTTT TAGCCCGTCCGGCTTG-CTCAGA GATGCG TCTGAGTCATGCCCGACGGGCAG TTTTCTTCCTTGCAT 100 76
      CT1354 1273641 .. 1273653 +  -3.5  -3.40403   TCGGCAATTGATGGT                TTTAA ATG TTAAA                TTGTAATGAAAAGAG  48 250
      CT1356 NONE
      CT1357 NONE
      CT1358 1278333 .. 1278368 +  -3.4  -2.89935   GCATTTTGCGGTTAT    TGGCGTAA-ATACAGTG TTG CACTTCATCTTATGCCA    TGTATCCCAATATTT  43 104
      CT1359 1279545 .. 1279567 +  -6.2  -3.64822   GACCTCACTCACCGA           GCTGTTGCTG TAA CGCCAGCAGC           TTTGCCTCGAGCGCT  61 174
        prsA NONE
         ctc 1282404 .. 1282427 +  -9.6  -5.43866   TGCAAATTCAAAAAA          GCCACCTTTT TCAA AAAAGGCGGC           TTTTTTTACGGATTG 100 58
      CT1364 NONE
      CT1365 NONE
      CT1366 1284965 .. 1284995 +  -5.3  -3.89346   GCGGTCATAAATGGC      CCCGGCACGAGCAG CATC CTGCGTG-GCCTGG       TTTCTGCGATCCACG  61 125
        metF 1288380 .. 1288400 +  -3.9  -5.06103   TAGCGTAGGCTATCG            GCACTCC CGATAAC GGAGCGC            TTTTTTCGAGCTTCT  81 383
      CT1370 1289465 .. 1289485 +  -7.6  -3.25088   ATTTGATCGCTCTTA            CAGTTCGT TCTGC ACGAGCTG            TTCGTAGGTTTCGCG  62 35
      CT1372 NONE
        rpmG 1291275 .. 1291293 +   -11  -5.43514   TTGAATACAAGGCAA             GCACCTTC CAT GGAGGTGC             TTTTTTGCTTCTTTT 100 257
      CT1375 1292222 .. 1292234 +  -4.1  -2.62983   CTGAAACCGCAAGCG                TGCAG TCG CTGTA                TGGTATAACCATGCA  44 104
      CT1377 1293874 .. 1293904 + -11.8  -3.19425   CACTACCGTCAAGAC       GCAGGATCCGCTCT TCG AGAGCGGGGACTGC       TTACTGGCGTTCATT  79 58
      CT1385 NONE
      CT1386 NONE
        lysS 1302557 .. 1302595 + -20.4  -5.08824   TTGATGGAATGAAAA   GCAAAAGCCCCGGCTC GGATGAA GCGCCGGGGCTTTTGC   TTTTTTGGGTGAAAC 100 49
      CT1390 NONE
      CT1391 1305803 .. 1305813 +  -6.8  -2.75997   GAACAGCGTAATGGC                 CGTC CGT GACG                 ATTCATTTGTCACAA  54 30
      CT1395 1307444 .. 1307456 +  -3.3  -3.05384   CGGCACCGGAGACGT                CTGCT TCC GGCGG                TTCACTCCACGGCGA  45 58
         tgt NONE
      CT1398 1313060 .. 1313076 +  -5.1  -4.62069   ATGCCTCTCTGTAGT              TAGCCTT CGT AAGGCTC              TTTTTCACCTCAAAC  72 472
      CT1401 1315387 .. 1315401 +  -4.2  -2.57795   GCTCGCCAACGGAAA               GCCG TAAAGCC CGGC               TCCGTTCGTCCTCCA  44 19
      CT1402 NONE
      CT1404 NONE
        aroK NONE
        aroB NONE
      CT1407 1320528 .. 1320550 +  -2.7  -4.56597   AAGGTGATGGCCGTG          CC-GATATCG ACGG CGATAACCGG           TTTTTCAGAAAAGAG  66 426
      CT1410 1322069 .. 1322090 + -11.5  -4.95876   CCGCCCAAAACAAAA           GAGGCCCGC TTTC GCAGGCCTC            TTTTTACTTGTGCTT 100 73
      CT1413 NONE
      CT1414 1326967 .. 1326982 +  -4.7  -3.14132   GCCTTGAAAGCAGGG              CGAAC ACATAG GTTCG               TTCCTACAACCGAAA  50 140
      CT1415 NONE
      CT1416 1328343 .. 1328368 +  -4.7  -4.82333   GGCGCCACACCTCTA         TCGTTTCATAC TCAA GCACGAAACGA          TTTTTCGATTATTAT  73 54
        csmH 1329145 .. 1329173 + -10.9  -5.24129   ACTTTTGATCGTATG        ACCAGGGCGGGGT TCA ACCTCGCCCTGAC        TTTTTTATAGCCAGG 100 62
      CT1419 NONE
      CT1420 1332458 .. 1332477 +  -6.4  -3.14132   AAACTTGTTCATCAG            GGATGGTC ATGT GAGCATCC             TTCATGCCACCCACG  57 249
        bchF 1333253 .. 1333263 +  -2.4  -2.78463   GAAGAAACTCAAGGC                 CAGC GGA GCCG                 TCTGATCCGAAAACT  40 10
        bchC NONE
        bchX 1335489 .. 1335509 +  -6.8  -4.93365   GCACCAAACAAAAAA            GGCTGCTC ACTCG GAGCAACC            TTTTTCATTATCCAC  83 107
      CT1425 1338455 .. 1338467 +  -3.3  -3.13639   CGCCATTTGAAAATT                CGGCA CAT TGCGG                TATATTAATACACTT  46 47
        hemA NONE
        hemC NONE
        hemD 1341779 .. 1341800 +    -3  -3.85698   ACCGAGATCAACCGC           TTCCTGTA TTTTCT TGCGGGAA            TTTCTCCGCGAACGA  55 278
        hemB 1344013 .. 1344034 +   -13  -5.66338   GTAGTTATGCCTTAC           GCCCGGTG CACCAT CACCGGGC            TTTTTTGTTATCTTT 100 52
        aroC 1345369 .. 1345387 + -11.8  -5.29782   AAACCGCCTTAAAAA             GCCTCTTT TTT AAAGAGGC             TTTTTTGTGGGTCTG 100 45
      CT1434 1346895 .. 1346907 +  -4.1  -4.00532   ACAAAAAGTTTTTGC                TGCCT TAT AGGTA                TTTCATATTTGAACA  60 478
      CT1437 1349142 .. 1349155 +  -6.7  -3.69663   GCAAGCGCCAGCTCG               CTCTG CTGC CAGAG                TTCTTCGATAGTGAT  61 270
      CT1439 1349926 .. 1349939 +  -2.3  -4.50976   AGGCATGACCATCTC               CGGGT GCCG AGCCG                TTTTCTGCTGTCGAA  63 33
        thiC 1354659 .. 1354682 + -12.4  -3.11619   TAACGTTTGCATTAA          GCCG-CGCTGC GAA GCGGCGTCGGC          TTAAATGAATTGTTA  82 377
      CT1449 1361883 .. 1361903 +  -3.1   -3.6869   GCCAATGAACTGAGC            GTGAGGCGG TAA CTGCATCCC            TTTGCCATTGATGTA  52 466
      CT1455 NONE
      CT1456 NONE
        proB NONE
      CT1458 NONE
      CT1459 1368820 .. 1368830 +  -5.4  -2.63079   CGATTTGCGCCAAGA                 CCTT GCA AAGG                 TGGATTATCTGCAAG  48 360
      CT1461 1369245 .. 1369255 +  -6.8  -3.62597   CTGGATGAAGGCTTC                 TGGC TGG GCCA                 TTGTTGGAACGTCGA  63 33
      CT1463 1371532 .. 1371549 +  -2.7  -3.44051   CTATCAAGAGGTAAC             CATTTCT GCTG GGAGATG              TTCTGCTGATCAACG  47 126
      CT1464 1372449 .. 1372477 + -16.8  -3.66178   TGTAGATGCACAAAA        CCCCCGGTTTCA GCAAA TGGAACCGGGGG        TTTGCCATTCACCGC 100 53
      CT1466 1375795 .. 1375831 +  -3.5  -2.74799   TAACCCGGCAGTCCA    CACGGACACTGCGCG ATAAAGC CACGCAGCGCCGGTG    ATTTCAAACGTTATG  43 181
      CT1467 1376337 .. 1376349 +  -7.7  -3.85539   CAAGTGAACAAATTC                TGCCA CTC TGGCA                TTTACTATAACTGTA  68 193
      mreB-2 1377623 .. 1377668 + -18.6  -3.55815   CCAGACAGCAGAATA GCAAGAAGCCCGAATAAACCT GGCAG AGGTT-ATGCGGGCTTCTTGC TTTACAAGGCTGTTT 100 59
        proA NONE
      CT1474 NONE
      CT1475 1383306 .. 1383324 +  -8.8  -3.02511   GGATTGATGTTTTTG             GGAACCTC TCT GAGGCTCC             TATTGGAACGATCAA  63 160
      CT1476 1383902 .. 1383952 + -16.1  -2.91593   ACGTAGCATTGGTGA TGCCGGGAGCG-CCGACGGCTTCG GCTG CTACACCGTCGAACGCTCCCGGCA ATTTCTCACGCCCTC 100 268
      CT1478 NONE
         mpl 1386691 .. 1386701 +  -2.6  -2.50307   GATGCTGGCCGAAAG                 TTTT CAA AAAA                 ATTCATAAAGATTTC  40 7
        gapA 1387886 .. 1387913 + -17.8  -2.59431   GGAAGTTTGTAATCA        GAAGGGCTGCCT GAAA AGGCGGCCCTTC         TGCGTTGTAAAGAGC  87 54
      CT1482 NONE
      CT1483 1389240 .. 1389261 + -10.1   -5.8096   GACAGAAACGAAAAA           GCCGTCACC TTGC GATGACGGC            TTTTTATTTTTTCTG 100 53
      CT1488 NONE
      CT1489 1394622 .. 1394632 +  -2.4  -3.74158   ATTGGTGCGCGGGCT                 CGCC ACC GCCG                 TATTTTCCTACAATT  51 96
        proS 1396130 .. 1396146 + -13.7    -2.705   GAATTGCAAAAAAAG              GCAGGCG CAA CGCCTGC              TCCTGTGCTCTTCAT  84 44
      CT1493 NONE
      CT1494 1399550 .. 1399579 +    -3  -4.13767   CGAACACCGAGATGT      CTCTC--TCGT-GGC AGA GCCGACGAACGAGAG      TTTTCAGATCGGGCA  60 292
      CT1496 NONE
      CT1497 1402197 .. 1402210 +  -5.3  -2.66257   GGAAGAATTACATAT               TGTTG CTCA CAACA                CGTTTTCGTTTTTCG  48 40
        fmoA 1405198 .. 1405217 + -10.7  -5.86965   TCGAATGCAAAAAAA            GACCGGC GCGAAG GCCGGTC             TTTTTTTTACTGACT 100 57
      CT1501 1407640 .. 1407669 +  -5.5  -3.76224   GAACATCAGCACTGC       CGAGCGGAGCGTG GGTG CGCGCATTGCCCG        TTTGATAGCTCGGCG  58 105
      CT1504 NONE
        rplU NONE
        rpmA 1412905 .. 1412935 +  -6.2  -5.44119   ACGCTTATATTGAAA      GCAAGCCGGCTCA CAAGCA TGAA-CGGCTTGC       TTTTTTTACACTCCC  90 57
         mdh 1414321 .. 1414354 + -18.3  -4.41609   ACGCGAAAATGAAAA     GAGGCTGTCACGG AATCCAGA CCGTGACAGCCTC      TTTGTGTTTATAATA 100 74
        hisF 1421179 .. 1421195 +  -2.2  -3.68351   AACGCTATTTCGGCA              TGACGT CCATT ACGCCA              TTTCAGTGGTCAGAA  50 123
      CT1519 NONE
      CT1520 NONE
      CT1521 NONE
      CT1522 1423734 .. 1423752 + -11.7  -5.16132   CCTCCAACACAAAAA             GCGGCCT GTCAA AGGCCGC             TTTTCTTTTCATATC 100 342
      CT1526 NONE
         gpt 1431685 .. 1431697 +  -3.5  -2.89564   TTTACTTTTTTCTCT                TAAAA TCG TTTTA                TATCCTAATATTTTT  43 143
        nifV NONE
        nifA 1434960 .. 1434975 +  -6.1  -3.61715   CCGGGCTTACCGTGA              CAGCG GTTTTA CGCTG               TTGTTCGAGGCGATG  61 411
      CT1531 1435858 .. 1435889 +    -3  -4.07568   TCCTTATTCTTTAAT      TATTCAGGCATAGA AAAA TATCGGCCTGAATA       TTTTCGACAGAAAAG  56 454
        nifH NONE
      CT1534 NONE
      CT1535 NONE
        nifD NONE
        nifK 1440679 .. 1440708 +  -8.6  -2.57132   GATCCAGAGGCTCGC       CCGGACGGTG AAATCCAGAA CACTGTCCGG        CTTGTCCGCGAACCG  60 63
        nifE NONE
        nifN NONE
        nifB 1444876 .. 1444895 +  -7.8  -3.14881   GATGATGAACTGTAA            GGGCGATT CGCG AACCGCCC             TTACTCAAACGATTC  62 43
      CT1541 1445287 .. 1445329 +  -2.1  -3.25528   TCCCTTCAGGAAGCC GGGGGATCTGCCATGTGTT AACTGGA AACACACAGCA--TCCCCC ATTATTTTTGCCATT  43 51
      CT1542 1447745 .. 1447769 + -14.3  -4.25056   TTCTCCGTTACACCC          TCCCGGCGG CTGGTTC CCGCCGGGA          TTTATTCATCCGGTG 100 76
        modE NONE
      modA-2 1449638 .. 1449656 +    -3  -4.57073   CAGCTTGTCCATCAA             CGTCGTCA GTT TGTCGGTG             TTTTTGACAAAGATC  69 191
      CT1548 NONE
      CT1549 NONE
      CT1550 1459268 .. 1459293 +  -4.5  -4.91873   AGCACCTTGTTGTAG         GCGGACTGGCG GAGA CGGCGGATCGC          TTTTTCCTTGATCTG  77 227
      CT1554 1464666 .. 1464686 + -12.7  -4.67011   TGTTGAATGAAAAAA            GGGAAAAGA AAT TCTTTTCCC            TTTTTCCCTCCAATT 100 35
      CT1556 NONE
        surE NONE
      CT1558 1471082 .. 1471111 +  -6.4  -3.28712   TGCTATTCCCCGCCT       CAGCTTGCGC-CC GAGTA GGTGTGCACGCTG       TTCTGCGCCGAGGGG  59 137
      CT1563 1474310 .. 1474329 +  -2.8  -5.14563   GACTCTCTGATGAAG            CCG-TGCTC GTC GAGCATCCG            TTTTTTGATCCAGCC  78 258
      CT1569 1479874 .. 1479885 +  -4.4  -3.66178   CGCCAAGTGAAGCGC                TGCA TTCA TGCA                 TTTCCCGTTACCAAG  55 43
      CT1570 1480089 .. 1480102 +  -3.9  -3.54029   TGTGTAACACCTGCA               TCATA ACCG TATGA                TTATACTTCATGACA  52 86
      CT1571 1481409 .. 1481431 +   -12  -4.19735   ATACGAATCGAACCA           CCGGGGTG CAATGAA CACCCCGG           TTTGCTTTTACGCCA  95 56
        rpmE NONE
         frr 1488005 .. 1488020 +  -7.5  -4.26189   ACAGATTCAGCAAAA              GCCGG AAATTC CCGGC               TTTTCGCGTTTGTGC  73 55
      CT1578 1488809 .. 1488825 +  -7.9   -3.7918   ACACCGGGCAATAAC              GCGCTAC TTT GTTGCGC              TTATTCGTCTGATAT  70 57
      CT1579 1489554 .. 1489572 +    -3  -3.55444   GCAACTACGCATATA             CTTGTCCG TTA TGGGCCAG             TTTAAAAAATCGCGG  49 154
      CT1580 1490188 .. 1490201 +  -6.7  -3.33696   AAAGCTCGTAACCCG               CACCA GCAT TGGTG                TTGGTTGACAGCGGA  56 98
      CT1582 1491263 .. 1491301 +  -5.9  -3.59262   CATAGCAATGCGCAC   CGCCTCCTTGTCGAACA CTGTC TGGTCGGCAGGAATGCG   TTTGACAATCTCGGC  55 509
      CT1587 NONE
      CT1588 1496092 .. 1496119 +  -7.9  -2.87132   AACAGCTTATAACAA        TTGCCTTTTAT CCAGCA ATAAAAGGCGA         TCTATGAACAGGAGA  59 55
       carB2 1502094 .. 1502119 + -12.6  -2.82803   TTTCCGCGACAAAGC         GCCGGGCATT TTCACC GATGCCCGGC          CTTTCGCTCTCCCTC  81 41
      CT1593 1502332 .. 1502363 +  -8.6   -3.5525   GTCGCGGACGTTCCA      CGCCGTTCTGACGG CATA CCGGGAGAAGGGCG       TTTCAACAAGTCTGT  69 65
      CT1594 1503171 .. 1503182 +  -5.8  -3.37882   TTGTGGACAAAACCC                GCGA AGAA TCGC                 TCTTCATTCTTCTTC  57 83
      CT1596 NONE
       pyrDI 1507672 .. 1507684 +  -7.7  -3.07816   TGGGCCGATGAACGG                CTGAC GTC GTCAG                TTGCGTGGGTCAGCG  57 309
      CT1600 NONE
        ispF 1509454 .. 1509472 +  -4.4  -2.83715   TGCTGATAACGCCCG             CGCTGCTC GGA GCGAAGCG             TATCCTGCTGATAAG  44 281
       pfk-1 NONE
      CT1604 NONE
        ilvE NONE
      CT1606 1514564 .. 1514603 +  -6.4  -4.12188   GTCGGACAAATGAAC  GCAGGCCGCAAGGCAGTTT TCG AGAATACCTTGCG-CCAGC  TTTTCAGCCTCCTCA  69 387
        trpD NONE
        bchG 1518096 .. 1518122 +  -6.5  -3.90744   CGCTATTCATTCAGC         TCGGCCTGATC TGACT GATCTGTCCGA         TTCTTTACCCCGCAG  66 53
        rpmB 1518467 .. 1518486 +   -10  -5.56673   CAAATTAATTGAGAA            GGCTCATC AGCA GGTGAGCC             TTTTTTATTATCGAT 100 63
        rnhA NONE
      CT1613 1520003 .. 1520025 +  -4.8  -3.54424   GGAGTGAGCACGTTA           CCGATGATCT GAT GGATTACCGG           TTTGCCGGAATCGCA  55 34
      CT1615 1521827 .. 1521842 +  -2.6  -4.98531   TGGGCCAGACCGGAG              GTTTTT GATC GAAAAC               TTTTTGGTTTCAAGA  71 18
      CT1616 1522296 .. 1522330 +  -8.7  -3.98256   CCGATCTATCATAAC     CGACAGCAAGATG CGCCCCATC CATCTTACTGTCG     TCTTTTTCCTGCCGG  76 136
        recN 1524407 .. 1524439 +  -9.2  -5.76949   CTGAGAGCCACCTGG     GAGCGCCGTCCCGAA AGCT TTCGGGATGGCA-TC      TTTTTTTTCAGGATG 100 44
      CT1623 1530433 .. 1530449 +  -5.1  -2.81888   CTGAAAGACAAAGTT              CGGTG ACATCCG CACCG              TCGTTCGATTTACAG  49 51
        dapA 1531509 .. 1531526 +  -8.4    -5.626   TCTTCAAACAAAAAA             GCCACC CCAAAC GGTGGC              TTTTTTTATGCGATG 100 54
        nifJ 1538022 .. 1538036 + -11.4  -5.80364   TTCCGAACAAAAAAA               GCGGTC AAT GACCGC               TTTTTTTGTTCCCCT 100 58
      CT1638 1548141 .. 1548160 + -16.4  -2.57132   CTGTCCAATGCAGAA            CGCCCCGG ATTT CCGGGGCG             CTTCTGAAAGAAAAC 100 42
         ppc 1552046 .. 1552059 +  -5.2  -3.42315   GTCGTGTAACACAAA               GCGG AAATCA CCGC                ATTTTTCCGTATAAT  54 299
      CT1641 NONE
      CT1643 1554736 .. 1554757 + -15.9  -3.01125   GTTCTGACCTTTTCC           GGGGCGATC AGCC GATCGCCCC            TACTTTATCACCACT 100 254
      CT1646 NONE
        panC NONE
      CT1648 NONE
         pnp 1561622 .. 1561652 + -16.2  -5.26875   CGAAACTGAAACCAA       GGCAGTGCGGGG GAAATAA CCCTGCACTGCC       TTTTTTCATTACCGG 100 47
        leuS 1564356 .. 1564391 + -10.5  -3.66784   TCGATCAGTTCGGTT   CTC-TCCGAGCGGAGGA AGTT TCCTCCGC-CGGAAGCG    TTCTCTTCCCAGTCG  79 244
         acs 1566310 .. 1566327 + -10.5  -5.95539   AGCTCAAACAAAAAA             GCCCTGG CAAC CCGGGGC              TTTTTTTGTTTCCAA 100 51
      CT1658 1568811 .. 1568835 +  -7.2   -3.1505   CTAGCTCAAGGCTAT          TCCACATTTC CAACA GAAATGCGGA          TTCATCGACCGTCCT  60 132
        suhB 1570654 .. 1570664 +    -4  -4.72272   TTGGCGCCGCTTTCG                 TATC TTT GATA                 TTTTTCATCGCAAGC  71 68
   lpxC/fabZ 1572117 .. 1572154 + -24.5  -3.57615   TCAGAAAATACGTCA   TCATGAAAAAACCCCGG AGTT CCGGGGTTTTTTCATGA    TTTCCACACTCTTCC 100 48
        pheA NONE
        polA 1578311 .. 1578329 +  -3.9  -2.74605   GAACCACGCTGTTAT            TTGGGAGT CAAA AC-CCCAA             TGCCTTTTAAGACAA  44 89
      CT1668 NONE
      CT1669 1581044 .. 1581064 +  -2.5  -2.61199   CCTTTAACTTTGGAA            TCGGAGAAA CGT TTTAACCGA            ATTCATTCACGCTTA  39 9
         rpe 1581767 .. 1581796 + -12.3  -3.48276   GTAAGAAAAGAAAAA       GACTTATAGGTCT CACA GGGCCTATAAGTC        TTCTATGAAAAGAGA  86 37
      CT1675 NONE
        lpxK 1587967 .. 1588001 +    -5  -3.44319   TGGTTGGCACGGCCC    CGGCGCGTTCGATGCA GCGGA TGC--CGAGCGCGCGG    TTCTCCTCGGTTCGC  51 161
      CT1678 NONE
      CT1680 1590616 .. 1590655 +    -7  -3.35996   CCACCTGCCGATAAT  CATCGCCGCC-AGCGCGAT GTA ACCGCGCCCGGCGGACATG  TTGTCCGTGAAGCTG  58 243
         ppd 1594197 .. 1594217 + -11.8  -5.68438   AGTTCAACGCAAAAA            GGCGGCTC TCAAC GGGCCGCC            TTTTTTGTTTCATGG 100 59
      CT1686 1597913 .. 1597934 +  -5.1  -2.84878   TCACGCAACTGAAAA           CCATGAGCC TGCA GATTCATGG            CTTTCAGTTGCGGCG  49 157
      CT1688 1598165 .. 1598186 +  -8.7  -2.78463   CGTAATACAGTTTAT           CGGTTCAAC AATG GTTGATCCG            TCTCATCACGGACGT  62 8
       uvrA1 NONE
      CT1691 1602276 .. 1602288 +    -2  -4.33274   AGTGCATCAAACTGA                TTGT ACTCG ACAA                TTTTCCTAATATCGC  62 467
      CT1693 1604829 .. 1604839 +  -5.4  -3.29144   TGTATTTAGTATTCA                 TGCA CGA TGCA                 TTCTGCCCCAGATCG  54 246
      CT1694 NONE
      CT1695 1606839 .. 1606850 +  -2.2  -3.79747   GCTCAGGATGGGGCT                TCGG ATTG CTGA                 TTTCGTCATCAGTCA  53 277
      CT1704 1614775 .. 1614799 +  -3.6  -3.56837   TAACCCGGCATGCAC         GC-TCCGGA GGCAATAA TCCGGAAGC          TTGTGCTATTTGCAA  50 82
      CT1705 NONE
        folP 1616799 .. 1616811 +  -7.7  -2.94466   CGGACTGATCGGCGT                CAACG CTC CGTTG                TCTGGTTCGTCGATT  60 33
      CT1707 NONE
      CT1708 NONE
        nusB 1621656 .. 1621666 +  -2.4  -2.60496   GAAAACGGAAAACAA                 CCGG TAA CCAG                 CTCTTTCAACAACGA  39 19
         nth 1622727 .. 1622746 +  -9.2  -4.08216   GGGCGTCAGGCGTGA            GCTGGCCG TCTC CGGCAAGC             TTTTCGAGCAGCTGG  78 430
      CT1714 NONE
      CT1715 1628214 .. 1628227 +  -3.8   -3.6392   AGGGTCTGTAAGATA               CCGT GTGTAA ACGG                TTATAGTTTCCTCTC  55 52
      CT1729 NONE
      CT1730 1644339 .. 1644395 + -20.4  -3.17075   CGCCGCTGATGCTGG GCGTTAGGCGCCATCCATGAATCAAT GAGAA GTTTTTTCATGGATGGCGCCTAACGA TTGGGTTCAGGGGCG 100 78
      CT1736 1649489 .. 1649511 + -11.9  -3.54424   ATCGTCAAGGCCTGA           GCGCCGCGC TCACT GAGCGGCGC           TTTGCCGGGCTGGCG  83 26
      CT1746 NONE
      CT1747 1657141 .. 1657187 +  -8.7  -4.74801   CGAAGTGATCGAAAA CGAAACAGCCCCGGAACTG TCACAAAAC CAGTTCCAGGGCTGATCTG TTTTTGCTCCGGTTA  88 51
      CT1750 1660418 .. 1660430 +  -4.1  -3.83026   CAGCACCTCCGAGAT                CAGGT CTG ACTTG                TTTGCTCTGAGAGCG  57 54
      CT1764 NONE
      CT1765 1674430 .. 1674465 + -14.2   -5.5074   CCAATCCTTCTCCTC    TATGCCCTACAAGTCC TATA GGATTTATAGGGCATA     TTTTTTATTACCTTG 100 60
      CT1766 1675270 .. 1675291 +  -5.1  -3.02381   GCGGCCCGGCTTGCC           TATCCGACC GATC GGCTGGATA            TGTCTGATCTTGTCC  51 44
      CT1767 NONE
      CT1768 NONE
      CT1769 1676722 .. 1676736 +  -3.5  -3.99461   AGCCGACGAAGGTTT               GCGAG AAGAG CTTGC               TGTTTTTGACTTGGT  58 265
        bchQ NONE
        recX 1685480 .. 1685490 +  -5.4  -2.53918   CTCGCCCCCTTCAAT                 GATC AAC GATC                 CATTTTATCAGCTAC  48 81
      CT1784 1690508 .. 1690524 +  -2.2  -3.53091   CGCCTGGCGTAAAGC              GCAGTT CTTGT AACGGC              TTTAACCAAGGCGGT  47 51
      CT1785 1691740 .. 1691784 + -12.3  -3.56921   TGAGATCACCGTCGC GAAATGCAACCCTGAAAAATT TCG GATTTTTCAGGGTTGCCCCTC TGTTATTATATTGGA  86 38
      CT1786 1692133 .. 1692172 + -15.2  -3.91144   AAGAGCACAGCAATG CG-AAACGGCTGCC-CGG AAGTTA CCGAGGCAGCCGTTTTCG  TTTCTGACCTATAAG 100 48
        pyrB 1705442 .. 1705455 +  -6.7  -3.27525   AAGTGACGCGGCGCA               TCGCT CCGG AGCGA                TTGACTTTACACACA  59 35
      CT1801 1706413 .. 1706451 + -13.9  -4.09685   TCAAAGGACAGCAAA   GACAGGAAGCCTCTCGA CCGGA TCGGGAGGCTTCCTGCA   TTTTACAGCGTCGAG 100 51
      CT1803 1707032 .. 1707064 +  -4.7  -4.63218   CGAACAAAATAATTC      GTCAGAGCCGAACCT CGC AGCGGGGGCTCTGAC      TTTTATTGAGCAAAA  71 61
      CT1804 1708561 .. 1708578 + -12.7  -5.46657   CAGCATTTCAAAAAA             GCCGCAG GAAA CTGCGGC              TTTTTTATTGGCCTC 100 51
      CT1805 NONE
      CT1806 1711086 .. 1711105 + -13.6   -4.7629   CACACAGCACAAAAA            GGCGTGGA ACAA TCCACGCC             TTTTTGCATTCCTCC 100 53
        uvrC 1713160 .. 1713174 +  -3.5  -5.40474   GAAGCCTGAAAGAAT              G-GCCC GGCC GGGCAC               TTTTTTTGAAAAAAT  81 39
      CT1808 NONE
        aroE 1715572 .. 1715587 +  -3.3  -3.07431   GTTTGAAAGAGGCCT              GAATG GTATTA CATTC               TCTTCGACCTCTTTT  45 48
        lspA NONE
      CT1811 1716893 .. 1716909 +  -5.7  -4.20696   TTCGGCCTGCCGTAA              CCGGCGG CTG CCGCTGA              TTTTGAAATTCATGC  69 26
      CT1812 NONE
        ppiA NONE
      CT1814 NONE
        deoD NONE
      CT1816 1721019 .. 1721038 + -11.4  -3.66178   TCGATACACCAGAAA            GGCTCCCT CGCC AGGGGGCC             TTTCGCATTCCACCC  85 60
      CT1817 NONE
        cydA NONE
        cydB 1724026 .. 1724053 +   -12  -5.03314   GACGACGCATTCGGT        AAGGGCGGGC-CT CTG AGTGCCCGCCCTC        TTTTTTCCCCCTCGC 100 58
      CT1820 NONE
        cydD NONE
        cydC 1728002 .. 1728014 +  -3.3  -4.26634   CCGGCGAATTTGGCT                TTGCC TTT GGCGG                TTTTCCACTTCTTTT  64 343
        xseA 1734434 .. 1734445 +  -4.4  -2.73124   TTGCAGGGAGTTATT                TGTG CTTC CACA                 CTTTAAGCGCTGAAA  44 58
      CT1836 1739227 .. 1739239 +  -4.7  -3.06815   GCTCGAACCCATACC                GCCTC GTC GCGGC                TCTCTTCCGCCCGCT  49 84
      CT1837 NONE
        menF NONE
        menD 1743299 .. 1743331 + -14.1  -3.01712   CAGCGAGAGAGTGTT      CGGCCACCTCGAAGC CGA GCTTTTTGGTGGCCG      TCTTCGACCACGGCA  82 343
      CT1844 NONE
        menH 1745921 .. 1745931 +  -2.4  -2.94099   TGTAAGTCCCATTCC                 GCCG TCA CGCC                 TCTCTAATCAACGGG  42 36
        menB NONE
        menC NONE
        menE 1749800 .. 1749822 +  -4.6  -2.94144   GTCAGCACGAGCAGC           ACCGCGCCGC CGA GCAGCGCCGA           TACTTTCGATGGACG  46 523
      CT1853 1753091 .. 1753110 +  -2.9  -5.06451   GAGGAAAAAAGGGTT            GGAAAGT AGTTAA ATTTTCC             TTTTTTAGGCTCATA  74 13
        mgtE 1754673 .. 1754684 +  -2.2  -2.79492   ACAGACATTGGATCA                TCTG TTTG CGGA                 ATTTGCAGTTCCGCG  40 146
        trmU 1755837 .. 1755851 +  -4.2  -4.74611   CGCCTCAGAAGATCT               TGGGCT AAA ACCCCA               TTATTTTTTGTGCTA  71 18
      CT1856 1756825 .. 1756835 +  -6.8  -3.73072   GCTTTCGGAGCGCAT                 CGAC CGG GTCG                 TTTCGTGACCCGGTT  63 7
        metH 1760640 .. 1760678 + -11.1  -4.54727   GCCGAAAAAACAGAA  CAGCCGCACG-TTTACGA TTTA TCAAAAAGCGTGCGGCTG   TTTTCGTTTACCAGA 100 47
      CT1858 1761014 .. 1761052 +    -4  -3.29511   CTTTGGTTTTCAGCA CGT-TGCGCCTCGAGC-GAG CGG CTCTGC-C-AGGCGCGCACG TTGTCGAGCACTGCG  50 265
      CT1860 1762010 .. 1762023 +  -2.3  -5.48825   TCTGTTTGAGAGTGT               GGCCA CCGA TGGCA                TTTTTTTCCATGATC  84 307
      CT1864 NONE
      CT1865 NONE
      CT1869 NONE
         tkt NONE
      CT1871 1770365 .. 1770375 +  -5.4  -3.67622   TGACCGGACACTCTT                 TGCA GAG TGCA                 TTCGTTTTGGCCGTG  59 371
      CT1875 NONE
      CT1876 NONE
      CT1877 1775539 .. 1775555 +  -2.9   -3.4214   CACCTCCTCCACCAG              CTCGG CCTTGCT CCGGG              TCTCTTTGTTGCGCT  47 503
      CT1884 1784398 .. 1784425 +  -5.5  -2.70932   GCGGCCAAAAAGGTC        GATGCACGCGA TCCGGC TCGCGCCCATC         TCCTTGAGCGGAGAA  47 346
      CT1887 1787707 .. 1787753 +    -6  -4.08767   GTCCTGCCCGTCGAG CGCTGACGCCGCGACCGTGAAGCC ATC GGCTT-GCAG--GCGGCGT-AGCG TTTTGGCGAGGTCAG  66 501
        prtC 1790367 .. 1790386 +  -2.2  -2.81089   CGACAAAGTGTATGT            TTTGTTAA AAAA TTAACAAC             TCGTCTGTTTCCGGT  40 10
      hydB-1 NONE
      hydG-1 NONE
        hydD NONE
        hydA 1794518 .. 1794545 + -12.8  -3.01511   CCACGTTCTCAATGA        CAAAAGACCCGA AAAA TCGGGGCTTTTG         CTTTGGTATTTCATT  83 52
      CT1900 1800023 .. 1800059 +  -3.5  -3.36991   TCACTGACCGGTAAT    TTCCCGGACTCTGAGCT TGC GGCGACGGGTTCGGGGA    TGTTTCAGCGTCATG  48 34
      CT1901 NONE
      CT1902 NONE
      CT1903 1803011 .. 1803028 +  -9.1  -5.46657   TACAAGCCAAAAGCT             GCTGTCG AAAA CGGCAGC              TTTTTTATTGCCCTG 100 480
      CT1906 1804526 .. 1804536 +  -2.4  -3.77559   GCGGTGGTGGAAATC                 CTGC GGC GCTG                 ATTTTTGTTATATTT  50 14
      CT1907 NONE
      CT1908 1805976 .. 1805986 +  -2.6  -4.71426   ATATCTTCATTTGCT                 TTAA ACA TTAA                 TTTTCTTGGTAAAAC  68 323
      CT1911 1807503 .. 1807513 +  -5.4  -3.05727   AGTTTTAGAAATGCC                 TTGC AAA GCAA                 TATCTATAGTATTGA  51 289
      CT1912 1808213 .. 1808224 +  -4.4  -4.40572   AATGTGTGTGGCTGT                TGAG TTGG CTCA                 TTTTCTCGACATTAT  65 485
      CT1916 1813398 .. 1813414 +  -9.3  -4.16279   CCAGAAACGCAAAAA              ACCGGGC GAT GCCCGGC              TTTTGCAATGGTGTC  80 147
         alr NONE
      CT1923 NONE
      CT1924 NONE
      CT1925 1822108 .. 1822130 +  -5.6  -3.60971   CAATCTGCTTCAACT           GAATTCTGGA ATA TCCATGATTC           TTTGCAAGTTCAAGT  55 472
      CT1932 1828083 .. 1828093 +  -2.4  -2.64651   CTCTGGTCTACAAGC                 CCGG CGG CAGG                 TAACTTTCGGCACTT  39 12
         tig 1829608 .. 1829627 + -12.2  -5.60993   TTTCTGAAGCAAAAA            GGCTCATC GACT GATGAGCC             TTTTTTTATGCGCGA 100 60
        folB NONE
        folK 1832064 .. 1832087 +  -3.7  -4.66537   CTTCCAATAAAAAAA          GCGGACCAC CGTGAA GTAGCCCGC           TTTTATATTAAAACC  69 55
      CT1941 1836123 .. 1836138 +  -3.2  -4.15106   ACCAACCGCTTTTGC              CGCG TTGCTGGT CGCG               TTTTCGACATTCCTC  60 475
      CT1944 1836976 .. 1836990 +  -2.8  -5.10461   AGAGAATCCCTCTTC               GATCTC ACC GAGATA               TTTTTGTTGGATACC  78 397
      pyrDII NONE
       ssb-1 1839475 .. 1839486 +    -3  -3.54424   AAAGACGACTTGCCT                TTCT GACC AGAA                 TTTCCGGCACTGACC  49 20
      CT1948 1840620 .. 1840631 +  -7.2  -3.60627   ACCACACCAACGTTT                CGGG AACC CCCG                 TTTCCAGTGGAATGC  60 99
      CT1950 NONE
      bioF-1 1843016 .. 1843050 +  -6.4  -3.35813   CATAGGACGCGAACT     TGGCGTGATATAAAGC GTT GCGTCAAATCATGCCA     TTGATTACCATCAAA  59 13
      CT1952 NONE
      CT1953 1845898 .. 1845938 + -22.1  -3.27653   CCGCCAGCTCGGCAC  AAAAACGGAAGGGCTGTCA CTG TGGCAGCCCTTCCGTTTTG  TCTTCTCGTAACCAT 100 61
      CT1955 1850158 .. 1850216 + -24.8  -3.18264   GAGGTCTGAGAAGAC TGAACGGGACAAAAAAAGAAGGGCGCTG AAT CAGCGCCCTTCTTTTTTTGTCCCCCGCC TTAGTGAATAAAAAA 100 32
      CT1956 1850910 .. 1850920 +  -6.8  -3.05521   GTACTTTGCCAAATG                 GCAG TCG CTGC                 TGTTGCCCATATCAT  55 64
      bchH-1 NONE
        bchM 1855666 .. 1855678 +  -4.1  -3.05597   GGCGCGGATGCTGAA                TTCTG GCT CAGGA                ATTTTAGGGAATAAG  47 43
        bchE 1857473 .. 1857504 + -11.7  -5.01535   CAGCGACAACATCAA      CAGAAAACCCTCCG AACTC CGGGGGG-TTTCTG      TTTTTCTGATTCTCC 100 45
      CT1960 1858060 .. 1858070 +  -4.6  -3.82481   GCGGAATAGCGGTCA                 GGTG GAG CGCC                 TTGTTAGCTTTTACT  59 65
      CT1968 NONE
         cfa 1868330 .. 1868343 +  -2.3  -5.69262   TACCCCACGAGCGTT               CGACC CGGT GGTAG                TTTTTCTTTTTCTCC  89 274
      CT1971 NONE
      CT1972 NONE
      CT1973 NONE
      CT1974 NONE
      CT1975 NONE
      CT1976 NONE
      CT1977 NONE
      CT1978 1877375 .. 1877396 +  -7.9  -4.55697   GTACGCATGGGACGT           CTTCCCCAC GCCC GTGGGGGTG            TTTCTTTCTACCCAT  81 98
      CT1980 1879669 .. 1879679 +  -2.4  -4.91852   TTTAGGTCTCTGCGA                 GGTG GTT CCCC                 TTTGTTTTTCATGAA  70 36
      CT1982 1882768 .. 1882778 +  -3.2  -4.42081   TTTTCTCGACGCCTT                 GAGT TCA GCTC                 TTTTGGCTTTCTGTT  66 103
      CT1985 1883971 .. 1883994 +  -9.5  -3.07113   ACGTCTATAAACAAA          ACTGCCGGG CATCAA CCCGGCAGA           TTCGCTAAACTCCTG  69 82
      CT2000 NONE
       bcp-2 1898256 .. 1898272 +  -2.9  -3.14211   ATCTGCTCGCGCGCA              TCGATGC CTC GTAACGA              TTGATGCGGCGCGCT  45 12
         ndk 1898819 .. 1898848 + -12.9  -5.17786   GACTTCATAAAAAAA       GAGCGGCCTGA ATTCATCA TCGGGCCGCTC        TTTTTCGTTTTATTC 100 60
      CT2013 NONE
        bchJ 1912062 .. 1912078 +  -2.9  -4.40552   TCAGCGTCGAAACAC              CAAGCAG CGG TTGCATG              TATTTTTTTGATAAG  62 274
      CT2017 1914161 .. 1914177 +  -2.2  -5.81412   CAAAAATGATCGGCA              CCTCAT GGATA ACGAGG              TTTTTTTTCCATACC  95 128
        dapF 1919029 .. 1919047 +  -7.5   -3.6053   CGGGGAACCATCACG             CTGTAAG CCCGT CTTACAG             TTAGTTTGTCGGCGG  64 20
      CT2022 1920202 .. 1920213 +  -2.2   -2.7185   ATCCCCAGCCAGCCA                CGGA GCCA TTCG                 TGCTTGACAACTGCT  39 115
        gdhA 1921509 .. 1921531 + -14.9  -3.78329   GAATGCGAATTGCAA           GTGCCGGAC AGGCC GTCCGGCAC           TTTGCGTTCATGACC  95 47
       rbr-3 1921977 .. 1922012 +   -12  -3.64984   TTACCGATTTCACGC    TTCAGTCCGGCAAA GTCCTTTA TTTGCCGGACTGGG     TGTTTTCAGACGTAT  88 45
      CT2026 1923522 .. 1923543 + -11.6  -3.86897   CGGCCAACAAAAAAA           GCAGCAGG TGCGAC CCTGCTGC            TTTCTCCCGCCTGAA  88 58
      CT2031 1930059 .. 1930071 +  -2.6  -4.65895   GGCTCGTACAGATAC                TCGC TGCTT GCGG                TTTTTGCGTCACCCC  66 319
        thrB NONE
        thrC NONE
        plsC 1935576 .. 1935586 +  -2.4  -4.72272   ATCTTGAAAAGAGCG                 CCGC GTA GAGG                 TTTTTCGTGGGACGA  67 18
      CT2052 NONE
        csmB 1950721 .. 1950746 + -10.5  -6.09133   ACCACCTGACTTCAA         GCACCTTATGC ACTT GTGTAAGGTGC          TTTTTTTTTAGGCTC 100 46
      CT2055 NONE
      CT2056 NONE
      CT2057 NONE
      CT2058 1955349 .. 1955364 +  -6.1  -3.53091   ACAGGGAGTCTTTTG              CACGG GAATAA CCGTG               TTTGCGAACAAACCT  59 15
      CT2059 1955853 .. 1955869 +  -3.7  -3.41767   CATAGAGGAGCTGAA              CCGAT AAGCCCG ATCGG              TGTGTTTTGCCATAT  48 19
      CT2060 NONE
      CT2061 1958342 .. 1958353 +  -2.2  -3.05844   GCCAGGAACTGCTCA                TGTG CCTG CGCA                 TGTTGGCCTGACCGG  42 3
        csmE NONE
      CT2063 NONE
        csmD 1959336 .. 1959355 +  -4.3  -3.28712   TATGCAGTCTCCCCC            GCTC-CTG CTATT CAGCGAGC            TTGTCAAAGCAGCCG  50 104
      CT2067 1961951 .. 1961968 +  -3.4  -2.75252   TGTGAAAAAGCTGCT             GCAAGG GCTGGG CTTTGC              TGATATTGGGGTCGT  41 377
      CT2074 1967708 .. 1967723 +    -6  -3.61398   GTCTCCCAGTGAAAG              CCGAGC GAAA GCCCGG               TTATTCCGGGCGACA  58 384
      rlpA-1 1969444 .. 1969471 + -17.2  -6.02914   CTCCCTCAGTTTGTT        CAGGCAATCGAA GGTT TTCGATTGCCTG         TTTTTTTTATCTGAG 100 64
      CT2078 1971157 .. 1971181 +  -8.7   -3.8802   CGTCAATTCAGATTT          TGCAAACAATT AAC AATAGTTTGCA          TTTAGATTATATTTT  73 206
        fccA NONE
      fccB-2 1973223 .. 1973281 +  -8.4  -3.33095   TCACGCACAAGGCAA CTC-CTGATTGCCGTAAGCGCTAATAGAT TACA AACTCT-GGCGC-TACGGCAATCGGTGAG ATGTTTTTTTTGATG  66 3
      CT2082 1974159 .. 1974184 +  -2.5  -3.15544   CGAAATCGAATTTAT         AGACGACGCCGT CAA ACCGC-TCGTCA         TTCCTCGCCCTGAAG  41 513
        mazG 1978106 .. 1978128 +  -5.4  -3.67976   CGGTCGCGCCGGGTC           ATCCAGCTCG AGC CGGGCTGGCC           TTTGGCATTGATGAA  58 500
      CT2092 1986238 .. 1986259 +  -4.3  -4.56597   ATCACGGTCTCGGAT           GCCCTCTGG CAGA CCAGAGCTC            TTTTTCGGCGGCGAG  68 292
      CT2094 1986834 .. 1986848 +  -3.4  -3.01712   GCCTCTACGGCACCA               GCGTCG ATC CGGAGC               TGTTCGGCAGGAAGG  45 239
      CT2096 1988995 .. 1989017 +  -9.1   -4.9181   CCTGACAAAGAAAAA           GCCTTCCCG TTTTT CGAGAAGGC           TTTTTGCTGTTCTAT 100 42
      CT2098 1990215 .. 1990229 +  -4.2    -3.741   CCGCATGAACGGCGC               GACATG CGG CATGCC               TGTTTTCAATCTTCG  55 33
        hemL 1991634 .. 1991675 + -11.6  -4.72272   AGGACGCACAGAAAC GCAAAAGCGGCTATCTCG AATTAC CGTGAGAGCCGCTTTTCC  TTTTTCATAAAAAAC 100 49
      CT2108 NONE
      CT2109 1998426 .. 1998442 +  -7.3  -2.64794   TCGAACCTACAACCC              TTCGGTT AAC AGCCGAA              TGCTCTACCATTGAG  56 473
      CT2111 NONE
        rpmF NONE
        plsX NONE
        fabH NONE
        fabD NONE
        fabG 2003284 .. 2003325 +    -8  -3.28712   GTAACCTTTTGAGAA TCAGAGACTTGGCGGAAC CTGACC GTTCCGGAAAGTCTCCGG  TTCTCCAGCCGGAGC  64 43
        acpP 2003678 .. 2003718 +  -3.1  -3.12351   AAAGTAAGCTAAAAG  CATTCTCTTCGGGCAGGGC TTG GCCCTGCCTAAAACCAACG  TTAAATCTGAACAGA  45 29
        fabF 2005025 .. 2005039 +  -4.2  -3.45366   CACCTGTGGCAAAAA               CTGATG TCA CTTCAG               TTCCTTCGTTCAGAA  52 64
         rnc 2005886 .. 2005900 +  -2.1  -3.28712   GTACAAAGAGATTCA              CC-GCA ATCA TGCCGG               TTATGGACAGGGCGG  45 65
      CT2120 NONE
      CT2121 2007740 .. 2007764 +  -2.2    -5.055   ACTGGTTCAGTGAAA         TACCTTGCTGA ACGG TCAG-GAGGTG          TTTTTTGCCAATTCG  77 485
       gcvP2 2009628 .. 2009654 + -14.5  -6.06723   CATTCCCCAAAAAAA         GCTGTTCCGGA AAAAC TCCGGAGCAGC         TTTTTTTTTGACCAG 100 61
        nagA 2011577 .. 2011602 +  -5.5  -3.05384   TATTGTAAATTAGGC         GCTTCATCCG TGCTTTC CGGATGA-GC         TTCGATCAACCCAGC  51 56
        bchZ 2013058 .. 2013078 +   -14  -4.14598   CCAGCTCCTTGTCCG            GGGCAGGC CTCGC GCCTGCCC            TTTCCTTTCCTTCCA 100 44
        thrS NONE
        infC NONE
        rpmI NONE
        rplT NONE
        pheS 2017689 .. 2017715 + -10.1  -5.00138   TGATAGAATAAAAAA         GCCTCGTGAAC ATTGC GCTCGCGAGGC         TTTTTCATTTCCGTC 100 50
      CT2139 2024123 .. 2024133 +  -8.2  -3.53091   CAGGCCGACCCTGAA                 GCGG TCG CCGC                 TTTGCAGGGGCAACT  62 218
      CT2144 2026955 .. 2026975 +   -14   -5.4505   AATACGCCTTATCGA            GGCTCCGG AAAAA CCGGAGCC            TTTTTTATTGCCCGC 100 52
      CT2148 2037308 .. 2037325 + -14.1  -3.89822   CCCTGAAACGCCAAA             GGGGCGC TCAC GCGCCCC              TTTGTACCATAAATC 100 236
      CT2156 2045376 .. 2045389 +  -6.7  -4.07568   CGGTCAACTCCTCTT               GGTTG GTGT CAACC                TTTTGCAGGACGGGA  68 463
        cysS 2047145 .. 2047172 + -15.7  -5.71712   AAAGCCTGAAAAAAA        GAAAGCCGGAG GTTGTG CTCCGGCTTTC         TTTTTTTCTCTGACC 100 32
        gidB 2049614 .. 2049644 +  -6.8  -4.52857   TACGCTTGTGGATCA       GCAGCTGCGTCGAA AGG TTCGACAGGGTTGC       TTTTCTATGGGCACT  76 477
      CT2195 NONE
      CT2196 NONE
      CT2197 2070615 .. 2070628 +  -3.8  -3.67976   TCGTAGAAGCCGAAA               GCTC GGGCGA GAGC                TTTGCCGTTACTGGC  54 169
      CT2200 2071898 .. 2071908 +  -4.6  -2.87344   CCAGGTCCCCCACCA                 CGGC GAA GTCG                 TCTCTCGCGACGCTG  46 430
      CT2208 2079268 .. 2079292 +  -7.2  -3.14344   CATTTCGTGGAAGTG         GTCGGGACTTT GCAG AAAG-CCCGGC          TTCCTCGCCGGAGTC  60 50
        xseB NONE
      CT2217 2086053 .. 2086063 +  -2.4  -2.52464   TTCATTCGGATGAGA                 GGGG AGC CCCA                 TCAGTTCGCCAGAGA  39 51
      CT2218 2086503 .. 2086513 +  -8.2  -2.71364   ATGAGGCAAGGAGTT                 CGGC TTC GCCG                 TGGTTGCCGCCATGC  54 280
      CT2228 2092309 .. 2092349 +  -5.9  -3.05963   ATCGACTTCGTCGGA  GCGTGAGGAGAGACCTGGG CGT TCCGGCCCTCCCCTTTCGC  TCTTGCCATCCGGCT  53 20
      CT2229 2092961 .. 2092998 + -12.7   -2.7083   TACACTACATGTAAA   GAGAGACTGCCGCGGCG TCAT TGCCAAGGCAGTCTTTC    TGCGTTTATACCATC  81 56
      atpD-2 NONE
      atpC-2 2099622 .. 2099651 +   -13  -5.40004   TAACAACATTAAAAA       CATCAGCAGTAC TGAAAC GTACTGCTGGTG        TTTTTTGCTTTCATG 100 53
      CT2236 2100596 .. 2100619 +    -6  -3.14344   CGGGGCTGTGGATGC          GCCC-GTCTCA CGC TGAAACCGGGC          TTGCTGAAAAGCCTG  55 10
      CT2237 2101149 .. 2101183 + -10.6  -3.72576   CGCCATGCTGGAACG     CAGAAAACGCCCCGAG TAA TTCGGGGCGTTAACGG     TTTGATGACGGCACC  79 190
      CT2253 NONE
      CT2254 2117898 .. 2117912 +  -2.8  -3.32844   CGACGGGTGGGAAAC               GCTGAA TTT TTCAAC               TTCTCAGATCAAACG  47 168
        glyS 2119450 .. 2119473 +  -2.2  -2.79983   ATTGCGTTATCCATG          AACCCCGGAC TAAA GTCCAGGGCA           ATTGTTAAAAATTTT  40 78
        bchP NONE
      CT2257 2121536 .. 2121552 +  -7.9  -2.63715   ATGACGCATGATTTC              ACGCTGC AAG GCAGCGG              TGATGTGAAGTGAAT  53 200
        rnhB NONE
      CT2262 2127011 .. 2127024 +  -5.3  -4.81685   GCGGATTTTTTTTAT               CTTTG GGAT CAAAG                TTTTTACTGATTCAT  75 53
        gyrB 2129077 .. 2129087 +  -6.8  -2.72144   TCTTGTGGTTCAGGG                 CCAG CTC CTGG                 ATTTGAGCGAAGTCA  51 103
      rlpA-2 2139926 .. 2139938 +  -5.5  -4.73388   TTCTGCCGGGCGCTT                CAGCT TTG GGCTG                TTTTTCGTCCGGCTT  79 103
      CT2278 2143008 .. 2143023 +  -3.2  -3.10533   TCGGCAACCCGTTTT              ATCAGG ATTC CCTGAC               TATGTGCTTTTCAAG  46 11
      CT2279 2144115 .. 2144127 +  -5.5   -4.4078   AGCTGTAGCGGCTCT                GGGTG CCT CACTC                TTTTCATTACACCAG  69 108
      CT2280 2144571 .. 2144581 +  -2.4  -3.09492   TGATGATAAGGCGCG                 GCAG GCC CAGC                 TCTTGAGCTTGCCGC  42 150
      clpB-1 2146024 .. 2146034 +  -2.4  -4.09243   CTTAGCCCCCTTGCA                 GCCG CCT CCGC                 TTTTAGAAAGCTGTC  55 82
        gidA 2148427 .. 2148442 +  -6.2    -3.136   CTTGGCCGGTAACGC              TGTTTC ACGT GAAACA               TGTATTCAATCTTGC  55 29
      CT2284 2150858 .. 2150878 +  -2.7  -3.55254   GTGAGAATTCACCCT            TTTAAAAAA TTA TTGTTTAAA            CTTTTTATCATCATA  49 21
      CT2285 2152195 .. 2152236 + -16.1  -5.42862   GCATAGAAGGTAAAA CAACCCGGAATACTGATTA TTAC TAGATAGTATTCCGGGTTG  TTTTTTTGAGCCTGT 100 55
        recF NONE
      CT2287 2153360 .. 2153373 -  -3.8  -3.28712   CGCTTTCTCGCAGAA               GCTG CCCGAT CAGC                TCGCCCTGAATGTCC  50 182
      CT2282 2146092 .. 2146111 - -10.8  -3.56644   ACACCCAAAAACAGA            CCAATCGT TTTT ACGATTGG             CGCAGACGTCCCTTC  79 191
      CT2277 2141522 .. 2141538 -  -5.1  -3.68351   CCTGCATCATCGAAA              TTGCCGA TTA TCTGCAA              TGCTCGCTCGTAGAA  59 152
      CT2275 NONE
      CT2274 2139734 .. 2139780 -  -9.2  -2.71731   CGTACGGGTCAACGA CCGCGGCCCCTTCGTCGATGGC CGC GTCATCGACCTGAGCGCCGCAG CCGCAAAAGCGCTGG  61 100
      CT2272 NONE
      CT2271 NONE
      CT2270 NONE
      CT2269 2137078 .. 2137091 -  -5.2  -2.84878   TTTGGCAAGTTAAAT               CGGC TGGTTC GCCG                CAAAAGACGCAATGA  49 6
      CT2268 NONE
        sdhA NONE
        sdhB 2133124 .. 2133144 -  -5.3  -2.92642   ATCACCAGGTACATA            CCGCCCCGA AGA TCAAGGCCG            AGCTTCAGGCTCTTG  51 446
        surA 2128471 .. 2128496 -  -9.1  -4.11371   CAAGATGCTGGAAAA         CGAGGA-GATCA AGA CGATCATCCTCG         CGCTCGGTACCAGCA  78 517
        cafA NONE
        dapD 2123129 .. 2123140 -  -5.8  -2.71731   CTGAGTTGTGAACCA                GCTC ATCT GAGC                 GCGCTTTCGAGAGCC  51 16
      ctpA-2 2121128 .. 2121149 -    -8  -5.41746   AAGGTGCGAAAAAAA           GACCCCGAG GTGTT CTCGGGG-C           TGACCGTGGCGGGAT 100 286
      CT2252 2115615 .. 2115630 -  -4.6  -3.36749   CATCCTGAATAGCAA              GCACGG AGTT CCGCAC               GAAACCCTTAGCTTC  52 99
        dsrN 2114115 .. 2114130 -  -7.6  -4.07687   AGCTTTCCGGTAAAA              TTTGCC CTCC GGCAAA               AGGGTAATTTCAGTC  73 35
      dsrC-2 NONE
      dsrA-2 2111722 .. 2111748 -    -5  -3.92522   CGTGAAGCGCAGAAA         GCCGTCGCTG TATTTGT CGGCGACGTC         GCACAGCTGGCGCAC  59 361
      CT2247 NONE
      CT2246 2108680 .. 2108708 -  -5.2  -3.12666   TTACATTCAAAAGCA        GTACGCCAGCCT GCAAA AGACCGGCAGAC        TTGAAGTGCTTCCCT  52 51
      CT2245 NONE
        dsrM NONE
        dsrK NONE
      CT2242 NONE
      CT2241 NONE
      CT2240 2103109 .. 2103139 - -13.2   -2.8084   ACAAATATGCAACGA       CCCCGGGGCAGG TTCAGTT CCCGCACCGGGG       CCAGTGAAGAGATGC  85 85
      CT2239 NONE
      CT2238 2101156 .. 2101176 -   -14   -4.4715   CTGGAACGCAGAAAA            CGCCCCGA GTAAT TCGGGGCG            TTAACGGTTTGATGA 100 58
      CT2233 2096936 .. 2096968 -  -5.6  -5.04987   AATAGCGTTAAAAAA     GCACGCCCCGGCAGGA AAT TCCC-CCGAGGCAT-C     GGAAGTCAGCCATGT  82 69
        pckA 2094956 .. 2094973 - -12.7  -5.83226   AATCCAATAAAAAAA             GCGGGCA TCGC TGCCCGC              TTTCGGAGTGTCTGT 100 57
      CT2231 2094576 .. 2094598 -  -5.5  -2.78384   GCCGGGTTGATTATA           TCCGGAGTA CGGTT CACTCCGGG           ACACCTGTCTGGTGC  49 49
      CT2230 2092961 .. 2092998 -   -12  -3.73414   TACACTACATGTAAA   GAGAGACTGCCGCGGC GTCATT GCCAAGGCAGTCTTTC    TGCGTTTATACCATC  88 114
      CT2227 NONE
      CT2226 NONE
      CT2225 2091049 .. 2091062 -  -3.1  -3.10493   GTCTCAAGATACAGA               GGCAGA TTA TC-GCC               TTCAGCGCTTTCTGG  45 27
      CT2224 NONE
      CT2223 2089556 .. 2089579 -  -2.4  -3.42083   TGAATATACATAATA          TCCGG-CATCC GCG GTATACCCGGA          GCGATTCGTCAAGGC  45 34
         pgk 2088194 .. 2088247 - -18.4  -2.71144   CAGCGTTTGCAATGA GGGCGCGTCTGGAAAACATGCT-GAC CGGT GTCGAGC-CGTTTCTCAGACGCGCCC ATGATTGTTCATACG 100 82
      CT2221 NONE
      CT2220 NONE
      CT2219 2085927 .. 2085939 -  -7.7  -4.64657   TCAAACCGGCAAAAA                GTTGC AAC GCAAC                ACCAGCTTATAATGT  83 347
      CT2216 NONE
        gatB 2083651 .. 2083663 - -10.5  -4.28254   CCGGAACATCGAAAA                CCCGG ACA CCGGG                CTTGAAAACTCCATC  85 223
         obg NONE
      CT2212 NONE
        ptsH 2081577 .. 2081605 -  -4.4  -3.53012   CCCGCCGCTTCGAAA        GCCCGGCGCAAC TCATC GCTGAATCGGGC        GATTCCACCCTTGAG  52 117
      CT2210 NONE
      CT2209 2079286 .. 2079320 -  -4.8  -3.86897   GGGACTTTGCAGAAA     GCCCGGCTTCCTCGCC GGA GTCGAGAGAAACAGGC     GCGACGACGGGGCGG  59 371
      CT2207 NONE
      CT2206 NONE
      CT2205 NONE
      CT2204 NONE
      CT2203 NONE
      CT2202 NONE
      CT2201 2071168 .. 2071186 -  -7.4  -3.92869   TCATGCACGCAGAAA             TTTCCGGT AAA ACCGGCAA             GATGCTCGTGCTCGG  66 305
      CT2199 2070694 .. 2070709 -  -2.4  -2.65116   GCATGAGGGAAACAC              CGTCAG CATC CCGGCG               AGCACCGGAGGGCAA  39 12
      CT2198 2070021 .. 2070033 -  -9.1    -3.737   GAAGCCCTGATCAAA                GCCAG CGG CTGGC                CGCTCGAACACGGCC  69 525
        rpsL NONE
        rpsG 2068212 .. 2068224 -  -4.1  -2.87132   TTTCTTGCCTACAGA                CTCAG AAC CTGAA                GTGAGCAAATGCCTT  45 14
      fusA-1 NONE
         tuf 2064781 .. 2064804 - -14.6   -5.4505   GGTTTCAATAAAAAA          GGGGCGAGAGC GCT GC-CTCGCCCC          GGGATAACGATCAAT 100 45
        rpsJ NONE
        rplC NONE
        rplD NONE
        rplW NONE
        rplB NONE
        rpsS NONE
        rplV NONE
        rpsC NONE
        rplP NONE
        rpmC NONE
        rpsQ NONE
        rplN 2058927 .. 2058941 -  -4.2  -3.15579   CGAACCCGCGACCAA               CAGCTT GGA AGGCTG               TGACTCTACCAGCTG  48 63
        rplX 2058581 .. 2058598 -  -2.7  -2.87931   TGCACTTTTTACACA             GGATG GTCTTGGT CATCC              TGCCTTTTAATGAAA  42 47
        rplE NONE
        rpsN NONE
        rpsH NONE
        rplF NONE
        rplR NONE
        rpsE NONE
        rpmD NONE
        rplO 2054868 .. 2054880 -  -3.3  -3.16191   TGATACTCTCAGTAA                GCTTC ATG GCAGC                TCATTCCCTGATTCA  46 38
        secY NONE
         map NONE
        infA NONE
        rpmJ NONE
        rpsM NONE
        rpsK NONE
        rpsD NONE
        rpoA NONE
        rplQ 2048729 .. 2048749 -    -9  -3.56594   TCAAACCCGGCGAAA           CGGTGCTCG ACCT CG-GCACCG            GCGGCGGCTTGCCAG  66 501
      CT2159 2047133 .. 2047186 - -12.1  -5.63517   TGGTCAAAGAAAAAA GCCTG--AAAAAAAGAAAGCCGGAG GTTGTG CTCCGGCTTTCTTTTTTTCTCTGAC CACCCCACATCATCC 100 40
      CT2157 2044658 .. 2044684 -  -5.1  -5.53288   CCGAACTGAAAAAAA         GCCGGTATCTC TGGCT GAAAAACCAGC         AAAACCTGAAGGCAA  91 252
      CT2155 NONE
        purA 2041787 .. 2041802 -  -4.6   -3.9131   ACGGAGCAAAAAAAT              CCGGGC TTCA GCCCAA               TTTCTTACTTGAAGA  59 30
      CT2153 NONE
        bchN NONE
        bchB 2038184 .. 2038194 -    -4  -2.95073   CGGCCAATACTAAAC                 TCAT GGT ATGA                 TAGAGGTCAATTGGT  47 65
        bchL 2037308 .. 2037325 - -14.1  -3.71649   CCCTGAAACGCCAAA             GGGGCGC TCAC GCGCCCC              TTTGTACCATAAATC  95 57
      CT2149 2036933 .. 2036951 -  -5.3  -4.07537   AACAAATTCAAAGAA             CTTGACC TTGAT GATCAAG             GGAAATCAATGTACA  64 216
      CT2147 2030245 .. 2030294 -  -6.5  -5.03145   GAACCGTTCAAAAAA GTTATTGCGTAGCCAAAAGCG AAGAGTCG CGCTCATGACTACGCAATATA AGTGGTCAATGGCGT  87 115
      CT2146 2028182 .. 2028197 -  -4.6  -3.75461   CAAATGGTTATCAAA              GTTCCG GACT CGGCAC               AATCCACATCGTGAT  57 60
      CT2145 2026498 .. 2026508 -  -2.4  -4.56607   CGATCAAGTACAAAA                 CCGG CTA CCTG                 ATCAACGGCGCTGTC  66 509
      CT2143 NONE
        etfB NONE
        etfA NONE
      CT2140 2023636 .. 2023646 -  -4.6  -5.01811   GCAGCAAATGAAAAA                 CCGC ATC GCGA                 ATTTCATCCGGGTGC  80 319
      CT2138 NONE
      CT2137 NONE
         xth 2020182 .. 2020200 -  -3.1  -4.12942   GCAAATGGCGGAAAA             CAGGTAT TGCGC ATCCCTG             CTTTCACGGCTTCAT  56 151
        rpsF NONE
       ssb-2 NONE
        rpsR NONE
        rplI 2018269 .. 2018294 -  -9.8  -5.90231   AGAAACATAAAAAAA         GCCTCATGAC ACAGAG GTCATAAGGC          GTATTTTGCTCGATA 100 84
      CT2131 2017689 .. 2017715 - -10.8  -5.60689   TGATAGAATAAAAAA         GCCTCGTGAACA TTG CGCTCGCGAGGC         TTTTTCATTTCCGTC 100 52
      CT2122 2007128 .. 2007167 -    -8  -3.65046   GTGCTATTTGAAGAA  TC-GGTAACGCTCTATC CGGTCGC GATTGAGCGCTACCTGA  AGCTGCACGAGGATG  66 431
      CT2110 1997804 .. 1997824 -  -3.1  -3.16742   CGGAACCGCCATGAA            GCGCAGCAC CTC GTGCCCCGT            GCGGTCATACATCGT  45 476
      leuA-2 NONE
      CT2106 NONE
      CT2105 NONE
      CT2104 1993081 .. 1993113 -  -2.6  -2.91276   CCCTTTTCCATAAAT     CCCGGCAGCGACACT GTTC AGCA-CTCTGCCCGG      CGGGCCTTTCCGGCT  42 10
      CT2103 NONE
        crcB NONE
      CT2101 NONE
      CT2100 1991640 .. 1991669 -  -9.9  -4.41177   CACAGAAACGCAAAA       GCGGCTATCTCGA ATTA CCGTGAGAGCCGC        TTTTCCTTTTTCATA  85 207
      CT2097 1988995 .. 1989017 - -11.3  -5.38054   CCTGACAAAGAAAAA           GCCTTCCCG TTTTT CGAGAAGGC           TTTTTGCTGTTCTAT 100 56
      CT2095 1986663 .. 1986681 - -12.4  -3.07043   TCTATGATGGCAACA             CCGCGGTC ATC GACCACGG             CCAGAGGCTCACCTC  81 268
      CT2093 1985662 .. 1985672 -  -4.6  -4.56597   CCTTGCGCTGAAAAA                 CGAG GAA CCCG                 TCATCATCCTCAGCC  72 351
      CT2090 NONE
      CT2089 NONE
        treS 1978356 .. 1978387 - -18.8  -5.40072   CGCGTGGCAAAAAAA      GCCTGTCTCGCGTT TGCA AGCGCGAGACAGGC       GTGAATAGTGCGGAT 100 44
      CT2087 1977368 .. 1977388 -    -9  -3.86346   GGAGTGCTCGACAAA            CTCACCGA GGAGA TCGGCGAG            CTGCGCAACGCGGCC  72 325
      CT2085 1975894 .. 1975910 -  -4.5  -2.70994   GGAAGGTGACATAAG              TCATAAC AAA ATTATGA              GTTACAAAGGGCGAA  46 27
        thdF NONE
      CT2083 1973584 .. 1973602 -  -7.4  -3.37975   AGTCATCAGTCACAA             CCTCATGT TCC ACAGGAGG             GAGATCACGACTGCC  58 349
      CT2079 1971131 .. 1971145 -   -10  -4.28018   AACAGGTCACCAAAA               GACGAG ACT CTCGTC               AATTCAGATTTTGCA  83 46
      CT2076 1968398 .. 1968413 -    -9  -3.64431   CAACAGCAGATACAA              CGCCAT CAGA ATGGCG               CCAGTCACCCGTGTG  74 105
      CT2075 1967469 .. 1967487 -  -2.3  -3.96618   TCCAATTGCAAACAA             GCACCAC CCGAC GCGGTTC             AGGGCGGCATGCTAT  55 24
         kup NONE
      CT2072 1964445 .. 1964464 -  -3.5  -4.88407   GTACTCAACGAAAAA            CCGTCAC GACGCA GTGATGG             CAACTGCCATCGGAA  73 78
      CT2071 1963653 .. 1963680 - -11.4  -5.11613   ATAGCATGCAAAAAA        GCCTCTCT-GCCA TAA TGGCGAAAGAGGC        CTGTTGCTTGCTCCG 100 79
      CT2070 1962359 .. 1962373 -    -5  -3.76402   AGCCCACTCACGAAA               GCTCTT CTG AAAAGC               CGATGATAAGCCGGT  57 3
      CT2069 1961797 .. 1961847 -  -7.5  -4.72272   CTGCGGCATGAAAAA CCACTCTGGTTCGATACTGAGGC CAAAC ACCTCCGTACCGGATCAGAGCCG GTTGGCGAATGGGAA  83 94
      CT2068 1961696 .. 1961714 -  -5.3  -3.63228   CTGAGCACAAAGGAA             GAATCGC GCTGT ACGATTC             AAGCAACCAGCTCAT  59 24
      CT2066 NONE
      CT2065 1959292 .. 1959320 - -15.3  -3.32268   CAACCACCTGCAGAA        CCGGAATCCTGGC AAA GTCAGGATCCCGG        TATGCAGTCTCCCCC 100 48
      CT2053 1949966 .. 1949985 -  -2.8  -4.33621   TATGCAATGAATAAA            GCATCGAC CATG ACCGATAC             GTTCAACTATACAAC  64 222
      CT2051 1949048 .. 1949091 -  -3.2   -5.9362   GAAAATAGAAAAAAA CAATTCCTTGTGCAACTAAA AGCA TTCAGCCGTACAGGGAATCA GAGAAAACCGGCAGC  95 46
      CT2050 NONE
      CT2049 NONE
      CT2048 NONE
      CT2047 NONE
      CT2046 NONE
      CT2045 1942517 .. 1942529 -  -7.7  -5.00616   CTCTCGTTTAAAAAA                GGACA GAC TGTCC                CGTTACTATTGCTTG  86 175
      CT2044 1942033 .. 1942045 -  -6.2  -3.03635   GAAATCCGGTCAACA                GCGG GCTGA CCGC                TTACAACGCGATATG  53 26
      CT2043 NONE
      CT2042 NONE
      CT2041 NONE
      CT2040 1938253 .. 1938278 -  -8.9  -2.79831   CGGATTTTAAAACAG         GCGGGCGCC CTTCTCGT GGCGCCCGT          AAAAGCTGATCAATC  65 39
        hemE 1937015 .. 1937042 -  -8.4  -6.15828   CTGATCAAAAAAAAA        GCCTACCCGA AGTATTTG CCGGGCAGGC         TGTGACGCTTTCAGT 100 55
        lpcA NONE
        ribH 1935685 .. 1935712 -   -12  -2.89929   ACAACAGCAGAATCA        GCAAGGGTGGTT CGCG AACCGCCCCTGC         AAGATCATTTCAGGC  80 62
        atpA 1930715 .. 1930753 -    -6  -2.77895   GGTATTGCCAATAAT  CTTGCT-AACGCCCCTG ATCTTA CAGGGGCGTTCAGCTCA   CTCTTGCATCTGCCT  52 41
        atpG 1929748 .. 1929774 - -11.6  -5.40072   TCTTCCCCAAAAAAA         GAAAGCGCCCGA TAC TGAGGCGCTTTC         TGTACAATAGCTGCT 100 54
      CT2030 NONE
      CT2029 1925661 .. 1925677 -  -3.7  -3.55368   ATGGAAGCCATACAA              TGAACAC ACG GTTTTCA              ATGAATCCAGTCTCG  50 122
        mutL NONE
      CT2027 1923522 .. 1923543 - -11.6   -5.7946   CGGCCAACAAAAAAA           GCAGCAGG TGCGAC CCTGCTGC            TTTCTCCCGCCTGAA 100 140
        mtgA 1921670 .. 1921687 -  -2.7  -5.42259   GCACCTCCAAAAAAA             GTGAACT TTTT ATTTCAC              TCGAGACTTTACTTG  80 334
      CT2020 1915661 .. 1915691 -  -9.7  -3.03124   CGTTATTGCTCAAGA      TGGC-CGAAGGGGC ATAA GCCCCTTCGTACCG       AAATGTTACGCAATC  69 31
        pscB 1914851 .. 1914875 -  -9.4  -6.01187   AATCAAATAAAAAAA          GCATTGCCTT TTTGC AAAGCAATGC          TTTTTCATTTTTGTG 100 63
      CT2018 1914048 .. 1914066 -    -3  -2.75844   CTCGCCACTTCAAAG             CCGCCCGA TGA TCGAAAGG             AATTTCAGCCACCAG  42 1
      CT2016 1912781 .. 1912805 -  -2.8  -3.04894   AATTTGGCTGAAAAT          CGAGCAGAAA GGATA TTTCGGATCG          GCAAACACTGGCCGC  43 239
        glgA NONE
      CT2011 NONE
      CT2010 NONE
      CT2009 NONE
        lpxA NONE
      CT2007 NONE
        comF NONE
      CT2005 NONE
      CT2004 NONE
      CT2003 1898697 .. 1898728 -  -2.2  -3.65782   CAGCAAAGGAGAGAA      CATCATCCACGG TTCCGACT CCGCGGAGAACG       CCGCCATCGAAAGCG  51 88
      CT1999 1896327 .. 1896340 -  -4.5  -3.07466   ATTTTACACAGAAAT               TCGCC GCTG GGCAA                GCATCATCACTCTGA  49 0
      CT1998 1894168 .. 1894180 -  -3.3   -3.1706   AATCCACCCGACGAA                TGCGG TGC CAGCA                TTACATCATGATAGC  46 60
      CT1997 NONE
      CT1996 NONE
        iscS NONE
        iscU 1891492 .. 1891519 -  -8.4  -3.27525   TCCCTTGAAACTGAA        TGCTCACCGACGG AAT CCGTCAG-GAGCC        GAAGTGGAGGTGGAT  66 17
      CT1993 1890017 .. 1890043 -  -2.8  -3.43553   ACAATTATGAAGGAA         GTGCCCGCCC GTTGGGT GACCGGGCGC         TAAACCGCCTCTCCG  47 25
        bchK 1888814 .. 1888849 -  -9.6  -2.65298   GGTATTCATTAGAAC    CGGCAGGCGGAACGAG TAAT CGCAATCCACCTGCCA     CCTTCGGAAAGCTCA  66 38
      CT1991 NONE
      CT1990 1888009 .. 1888023 -  -4.9  -2.63102   AGCAGGTTCAGAGCA               CCGCG GCGAG CGCGA               TGACCTCCGCCGGAA  46 3
      CT1989 NONE
        hisG NONE
      CT1987 1885066 .. 1885092 -  -3.7  -2.74523   TTATCCGTAACACCA        CCCCT-AC-CCGC TCT GCGGCGTCAGTGG        CCGTGACCGGAAAGC  42 19
      CT1986 1883972 .. 1883993 - -13.7  -4.99043   CGTCTATAAACAAAA           CTGCCGGGC ATCA ACCCGGCAG            ATTCGCTAAACTCCT 100 47
      CT1984 1883176 .. 1883188 -  -3.4  -3.53012   TCCTTTGCTGCGAAA                CGTT GCAAA AACG                ACGCCAGCTCCGGAA  50 100
      CT1983 1882634 .. 1882663 -  -4.1    -3.494   CAACTCGGCAGACAA       TCGCCGGACATGG TTGA CCAATACCGGCAA        ACACCGCGAAACGTT  51 94
      CT1981 1879552 .. 1879568 -  -2.3   -5.1675   CTATCCATGAAAAAA              TCCTCTT AAA AAAAGAA              CTTTTTCGTCAGCTT  77 340
      CT1979 1878493 .. 1878517 -   -10  -5.40072   GTTTGCGTAAAAAAA          GGCGACCTCG CAAAT CGAAATCGCC          CCTGCAAAAACAGCA 100 56
      CT1970 1868124 .. 1868146 - -10.6  -5.75599   GAAACCATAAAAAAA           GCCCCATGTC TGA AACATGAGGC           TGGGGAAGTCCTGTG 100 54
      CT1967 NONE
      CT1966 NONE
      CT1965 1864279 .. 1864289 -  -3.2  -3.34962   CTTGATATTTCATAA                 CGAA ACA TCCG                 CACCATACAATAGAA  48 9
      CT1964 1862325 .. 1862335 -  -6.8  -4.20768   ACTGTCAATAAATAA                 CTGC TTT GCAG                 GGCAGAATGGCCCTG  71 489
       eno-1 1859508 .. 1859526 -  -2.4  -3.41195   AATAGTAAAAGCTAA             CGTTTGAC AAT ATGAAACG             GCTGGTTTTTTAGGC  45 155
       lpd-2 1857950 .. 1857981 -  -5.6  -3.14881   CAATGCTTTCAGGAA      TGCTCACCGGCGCG ATGA CGCGCGAGCGGGCG       CTGAACCTTCCTGCG  49 118
      CT1954 1845903 .. 1845933 - -19.8  -4.83169   AGCTCGGCACAAAAA       CGGAAGGGCTGTCA CTG TGGCAGCCCTTCCG       TTTTGTCTTCTCGTA 100 51
      CT1949 1840553 .. 1840596 -  -6.6  -4.30978   TTCAATTGAGGAAAA CAGCAGCGGCTTGAGTGAAC AGCT GTTCTCTACAGCCACCCCTG CTGCCGGTACCACAC  71 11
      CT1945 NONE
        csmC NONE
        csmA 1835585 .. 1835612 -  -7.1  -5.63517   CTTGTAAACAAAAAA        GCAGTGA-AGGC GGAAA ACCTGTCACTGC        TTCTGAAAACCGGCT  95 52
      CT1940 NONE
      CT1939 1832064 .. 1832087 -  -8.8   -5.7946   CTTCCAATAAAAAAA          GCGGACCACC GTGA AGTAGCCCGC           TTTTATATTAAAACC 100 52
        nadC NONE
        acpS 1829608 .. 1829627 - -12.2   -4.8622   TTTCTGAAGCAAAAA            GGCTCATC GACT GATGAGCC             TTTTTTTATGCGCGA 100 60
      CT1933 1827801 .. 1827845 -  -7.8  -4.19276   GCAAAACCTCGAAAA CCCTCGACACGATCGCCGAAC TCCT GACCGGCAA-CGTGCTGAAGG AACCCGATCCCTTCG  74 347
      CT1931 NONE
        recA NONE
      CT1929 NONE
         asd 1822391 .. 1822411 -  -4.6  -5.27335   CCTCCCAAATAAAAA            GAGCGGCC ACAAG AACCGCCC            CTACAAGAAATTCAG  83 55
      CT1927 NONE
      CT1926 1821470 .. 1821484 -  -5.6  -3.67976   TTGACGAAGGTCAAA               GAGCTG CTT CAGCGC               CATTTCGGCAACGTC  58 331
      CT1921 1815761 .. 1815782 -  -3.8  -2.57211   ATGCGCTTGCACAAG           GTTC-GGAA GTACT TTCCTGAAC           AGGTTCCGGGGACGT  44 204
      CT1920 NONE
        rpsU 1814870 .. 1814888 - -12.4  -5.61596   AGTTCGATAAAAAAA             GCAGCCCC AAG GGAGCTGC             TTTTCAATACTGAAT 100 51
        aroA NONE
      CT1917 1812934 .. 1812950 -  -3.7  -4.66163   ATGTGTAGGCAAAAA              CCAAATG TGC CATTTGC              GTGTCGGCTGTCTTT  70 366
      CT1915 NONE
      CT1914 NONE
      CT1913 1808069 .. 1808101 -  -2.5  -2.85124   GAAAACCACTGAAAC      CCGCATGCACTATAC CAT GTGCTGTGCGTTCGG      TGTTCTTGTTTTGTC  40 146
      CT1910 NONE
      CT1909 1806085 .. 1806096 -  -2.2  -2.74188   TATCATAACCAGAAT                CAAC TAAT GTCG                 CAATTGCTGTTTCCT  39 189
      CT1905 1802803 .. 1802814 -  -2.2  -3.03151   GTTTCCAAAGCAAAC                GTCA TCAT CGAC                 AAGTTCACTGGCCGT  42 135
      CT1904 1802451 .. 1802473 -    -9  -3.54424   CTGGACGGCCGTAAA           CCGTCGGCAG GCA CTGCCGCTGG           CGGTAACGCTTGCCA  66 153
      CT1899 1798100 .. 1798116 -    -3   -2.8085   GTAATGTAGTGAAAT              CATGAC AGAAG ATCATG              GCAAAACGTAACGGG  42 43
      CT1898 1796793 .. 1796820 - -17.1  -3.84451   GCCTGCAAACGCAAA        CGTCCCGAAGG GGGCTG CCTTCGGGACG         TTCGGAAAGGGGTGG 100 53
      CT1897 NONE
      CT1896 1794998 .. 1795035 - -12.8  -4.77157   CGAAGGCATCAAAAA   CGCCGTTCCG-CCCG GGGAATTTG CGGAACGGAACGGCG   CCCGGGATGAAATCA 100 38
      CT1895 1794423 .. 1794437 -  -2.8  -4.58395   GGCATGGGCGAAAAA               GAGGTT GAA AAGCTC               TGCGAAATGCTGGTG  69 86
      CT1889 NONE
      CT1888 1787460 .. 1787485 - -10.4   -3.9461   GCCCGGCAAGAACAA         CAGGGCGGAC ATACCG GTGCGCCCTG          ACAGAATTCATCAAT  82 40
        aldA NONE
      CT1885 1784094 .. 1784105 -    -3  -4.08317   TAAGTCGAAAGGAAA                CAAT TATC ATTG                 TACAAAAAAGAGCAG  56 78
      CT1883 NONE
      CT1882 1782164 .. 1782175 -    -3  -2.55213   GATTGATGTAATGCA                TAAC AATA GTTA                 CAGCTCACCGTCTGG  40 30
      hsdM-2 1780496 .. 1780518 -  -6.3  -3.39948   GTAGAACAAAGGCAA           TTGGGCAAC GACCT GTTGCACAA           ATTTGGCAACGCACC  59 68
      hsdS-2 NONE
      CT1879 NONE
        hsdR 1774784 .. 1774820 -  -4.4  -3.14211   ACTCCCGTCCACGAA    TGGAGCATCTGAAC CAACTCCCC GTTCCGGCGCTCCA    CCGCTTCGAGCGCGT  47 354
      CT1874 NONE
         zwf 1770528 .. 1770547 -  -4.2  -3.98661   GACAGCTACTATAAA            CGAGTTAC AGTA GCAACACG             TAGAGGTTACCGAGG  60 175
      CT1872 1769794 .. 1769808 -  -5.6  -4.16307   GCTCGAAGAAAAAGA               GCGCTG GGT CATCGC               CGTCAACGCCCCCAA  66 326
      CT1868 1766296 .. 1766306 -  -3.2  -2.72144   TCACTCTCCGGAAAC                 CAGA ATA TCCG                 TTCATATCAATCTCC  42 97
      CT1867 1765545 .. 1765556 -  -7.2  -3.46783   TATCGAATGGAAAGA                GCGG ATCT CCGC                 CGCCCCCTCCCCTTC  64 46
      CT1866 1764888 .. 1764919 -  -8.6  -3.86897   GTCAGCCCGCATAAA      GCCGTCCGGCGC GCCATTCA GCGCCGGATGCC       CGGATGGCTCTGAAA  73 11
      CT1863 NONE
      CT1862 1762223 .. 1762236 -  -2.3  -3.53224   GAGGTTCCGGGCAAA               CAGGC TATC GCGTG                GCCTCCTCTACACTA  47 16
      CT1861 1761731 .. 1761744 -  -6.7  -2.73124   CCTGAGCCTGTAAAG               CAAGC GGGC GCTTG                TGTGTCACAGTCTAT  53 106
      CT1852 1751559 .. 1751577 -  -3.7  -4.36596   CTCACAATTAATAAA             CGGCCAC CTACT GCTGCCG             AACCTTGAATTTCCT  63 14
      CT1851 NONE
        dapB NONE
      CT1849 1749305 .. 1749324 -   -15  -4.67038   GGCTGAAAAGTAAAA            GGGCGACC AACC GGTCGCCC             CTGCACATCACATGT 100 47
      CT1843 1744401 .. 1744436 -  -6.8  -3.28712   TTCGCTCCCTGATAA    GGCGGGA-TTCGGCAAG CGA CCTGGCAACCTCCCGCC    CGGCAACGGTCGCCT  59 206
      CT1841 1743693 .. 1743709 -    -3  -2.52543   ATTTTTCTGAATGTA             TCGTCGA ACTT TCG-CGA              TACGGTCTCAGAGTA  40 33
      CT1840 1743053 .. 1743064 -  -7.2  -3.53811   CGGATCGCCCTCAAA                GCCC ATGC GGGC                 GAGGTAGGACGGGAG  64 93
      CT1835 1738773 .. 1738792 -  -4.2  -4.07568   CCCCCCCCCCGAAAA            GCCTCT-GG AAA CCTAGGGGC            TTTTTTTTATTTCAG  60 60
        gltA 1737083 .. 1737093 -    -4  -3.76952   TCGATTTAATTCAAA                 CAAA TAC TTTG                 CATTTAGCAGACCGG  55 43
        gatC NONE
      CT1832 NONE
      CT1831 NONE
        kpsU NONE
      CT1829 1734204 .. 1734219 -  -4.6  -4.58395   GCCATCGCCGAAAAA              GTGCGC GACC GCGAAC               AGCAACTCACCGCCG  72 235
      CT1827 NONE
        bchY 1730773 .. 1730788 - -11.8  -4.57073   TACTTGTCTGAAAAA              GCCGGG AACC CCCGGC               TTTTTTCATATCCAA 100 58
        purU NONE
      CT1824 NONE
         blc 1727691 .. 1727728 - -11.5  -3.87538   AAAGCATGAGAAGAA   GATGTTGTGGACATTAT TGCA ATGATTTCCACAACATC    CATGCAACCCACCGA  88 46
      CT1802 1706413 .. 1706450 - -15.7  -3.91087   TCAAAGGACAGCAAA   GACAGGAAGCCTCTCGAC CGG ATCGGGAGGCTTCCTG-C   ATTTTACAGCGTCGA 100 29
        hupA NONE
        hypB NONE
        hypF NONE
      CT1796 NONE
      CT1795 NONE
        hypD NONE
      CT1793 NONE
        hypE 1697433 .. 1697466 -  -3.2  -4.12599   AACAATGGCTCAAAA     GGCAAAGAAAGA ATATCGAGTG CCGTTCTTTGCC      CACCATGTCCACGCC  58 49
      CT1791 NONE
      CT1790 NONE
      CT1789 NONE
        gcvT NONE
      CT1787 1691744 .. 1691780 - -15.4   -3.5393   ATCACCGTCGCGAAA    TGCAACCCTGAAAAAT TTCGG ATTTTTCAGGGTTGCC    CCTCTGTTATTATAT 100 455
        rplM NONE
        rpsI NONE
        rpsB 1687228 .. 1687256 -  -8.2  -4.07687   ATTGGTTGCGGAAAA        CGAGACTGGA GCGCGGAAT TCCAGCCTCG        TTCCAGTAACATTAA  76 43
         tsf 1686293 .. 1686310 -  -9.1  -6.00814   AATAAGCAAAAAAAA             GCCTCGC GTCA ACGAGGC              TTTTTTCAGTTTCAG 100 37
        pyrH 1685450 .. 1685471 - -10.1  -5.07652   GCCCCCAAAACAAAA           GGGCGAACC AACC AGCTCGCCC            CCTTCAATGATCAAC 100 56
      CT1776 1682745 .. 1682770 -  -4.7   -4.1585   TGACAAGCGGCAAAA         CAGGACGGAGAT CAG ATCGCC-CCCTG         CCCCTTCAGCTTTCG  64 11
      CT1775 NONE
      CT1774 1680308 .. 1680330 -  -4.1  -4.54727   GGTTTTAAATGAAAA           GCTACGCTA TTGAT TACCGCAGC           GCGGCGGCGATGTTG  68 16
      CT1773 1679325 .. 1679350 - -10.3  -2.55459   CACAGTTATAAAATT         TGGGAGGTGGC TGGA GCCGCCTCCCG          GTTGACAATCAAGGC  69 62
        rbcL NONE
      CT1771 NONE
      CT1770 1676092 .. 1676116 -  -4.9   -4.7373   TGACCCGATCAAAAA          CATCCAGTCGA GAA TCGACGAGCTG          GAACAGACGATAAAC  76 509
      CT1763 1672762 .. 1672772 -  -2.4  -5.60993   TGCTGTACAAAAAAA                 GGGG CTA CCCG                 GCGTTTTCGGGGGCC  83 19
      CT1762 NONE
        fecD NONE
        fecE 1668822 .. 1668845 - -12.4  -2.59055   CAAACTCTTGACAAT          TGCCCCGGAC TTCA GTCCGGGGTA           TGCAGATAACGCATA  78 73
      CT1759 NONE
      CT1758 NONE
      CT1757 1665787 .. 1665803 -  -3.8  -2.70932   CTTTCTCCTGAATGA              GTTATA TGACC TATAAC              GAGCTATCACGAGCT  44 32
      CT1756 NONE
      CT1755 1664021 .. 1664031 -  -4.6  -2.63102   ATCATCGGTACACGA                 GGGA TTA CCCC                 GCGTCTTCGATCAGC  46 19
      CT1754 1661892 .. 1661906 -  -7.2  -2.93723   TCGTCATCAATTACA               GTTTGA AAT TCAAAC               CACCATAGAAATAGG  59 6
      CT1753 1661326 .. 1661343 -  -7.7  -4.47118   AAGAGTGAAAAATAA             GCGCCCGT TTT ACGG-CGC             GGCGTTGACTTTCGA  78 17
      CT1752 1660520 .. 1660530 -  -8.2  -2.50113   TATCAGGCGATCAAC                 GCGG TTT CCGC                 AGCTTTGAACAGTTT  60 489
      CT1749 1658260 .. 1658291 -   -13   -2.7782   CAACTCTTCAACAAT      TGCCCTGTCCCGAA AACT TTCGGGACAGGGTT       TACGGATAAAACAAA  81 46
      CT1748 1657146 .. 1657182 -   -16  -4.21922   TGATCGAAAACGAAA    CAGCCCCGGAACTG TCACAAAAC CAGTTCCAGGGCTG    ATCTGTTTTTGCTCC 100 229
      CT1745 1655330 .. 1655341 -  -4.4  -2.91276   CCTCCGCTCAGAAAC                GCAT CGTG ATGC                 CCGCCAGCCAGGTGG  45 6
      CT1744 NONE
      feoA-1 NONE
      feoB-1 NONE
      CT1741 1651948 .. 1651959 -  -2.2   -4.1472   ACGAGAAAAAGAGAA                GCTA GAGA CAGC                 GATCACCTCCTCATC  57 103
         ftn NONE
      CT1739 NONE
         fld NONE
      CT1737 1649405 .. 1649418 -  -4.5  -3.18582   TACGTCATCGATGAA               TCGGC CTGC ACCGA                GTGCGAGGGCTATGC  49 105
      CT1735 1648630 .. 1648648 -  -3.1  -2.90028   GCCATCACAAAACAT             CGAGTCT GTTGG AGAATCG             CACAATCCCCTGAGT  42 110
      CT1734 1648061 .. 1648090 - -14.4  -3.07915   CGTGACAAACCAAAG       CAGCGCTGAACC GGCGTG GATTCAGCGCTG        TCGATGAGCCGCAGG  90 66
      CT1733 1646872 .. 1646882 -  -6.8  -4.20768   ACTGTCAATAAACAA                 CTGC TTT GCAG                 GGCAGAATGGCCCTG  71 96
      CT1731 1644171 .. 1644223 -  -7.3  -2.56715   ATCTGGACGAATGGA CGCAGGCTGTCACCGCCCACGGCGG TTT CGGCCGTTGGCGGTGGGCGGTGGCG CAGCATCCCGGCGAG  50 284
      CT1728 1637278 .. 1637288 -  -2.6  -3.60627   TGAGTTTATCGTAAA                 TAAA CGA TTTA                 TAGAAGTGTCTTTCT  49 59
      CT1727 NONE
      CT1726 1635904 .. 1635918 -  -2.8  -4.46212   TTGCGGATCAGAAAA               TCGCAT TGA ACACGA               AACCGACCAGCATGA  62 3
        arsC NONE
      CT1724 1634303 .. 1634314 -  -7.2  -4.07535   AATGGCCAGAAATAA                CGGC GGCT GCCG                 AGCAGGCCGGGCCAG  71 100
      CT1723 NONE
      CT1722 NONE
      CT1721 1631276 .. 1631286 -  -8.2  -2.71708   TAAACCCCACATAAC                 GCGG TAA CCGC                 TTCTTATTTCTTTTT  61 29
      CT1720 NONE
      CT1719 1630367 .. 1630379 -  -4.1  -3.19642   ATCAGTATTGATGAA                GACAT CGG ATGCC                ATTGACCGCGCGCAA  48 58
      CT1718 1629803 .. 1629822 -  -5.8  -4.37211   GAAAGGGACAACAAA            TCATTGAC CACT GTCAATAA             GAGGTTCTTTTGAAA  72 168
      CT1717 1629096 .. 1629113 -  -9.9  -2.89881   CATGGATTTGACAGA             GAGAGCA TCAG TGCTCTC              TCTGCGCCTTCTCAT  68 15
      CT1713 NONE
      CT1712 1622890 .. 1622905 -  -3.2  -3.13163   TAGCATCAATATACA              GCTCAA GCCG TTGCGC               TTCAACCTCCGGTGC  46 43
      CT1711 1622262 .. 1622291 -  -8.6  -5.37593   CTGCAAAGCAAAAAA       GCCCGAAT-GCGC GAACT GCGCGATTCGGGA       AATCTGCGAATGGCC 100 114
      CT1703 1613292 .. 1613315 -  -2.4  -4.52589   CCGCCGGATACAAAA          CGC-TCAACGA TCT TCGCTCACGCG          GCGAGTTTCCTCCGG  63 496
      CT1702 NONE
      CT1701 NONE
      CT1700 NONE
      CT1699 1609574 .. 1609602 - -12.4   -5.7946   GGCGTAACAAAAAAA        GCTGCCCCGGCA AACAA CACCGGAGCAGC        TTCGATACACTGGCT 100 57
      CT1697 NONE
      CT1696 1606274 .. 1606298 -  -4.9  -3.56821   AGGATATTCTCGAAA          GCCATGAATTC ACG GTCTTCACGGC          AACTGACGCTGACCA  53 327
      CT1692 1601896 .. 1601914 -  -3.8  -2.92371   ACTCACCCAATCATA             GTCCAAAT CGA AATCGGAC             TTGCAATCGTGATTG  47 206
      CT1690 1601234 .. 1601244 -  -3.2  -4.11692   GACTGACCGGCAAAA                 CTCA ACG CGAG                 ACCACCATGAGCACA  58 16
      CT1687 1597677 .. 1597690 -  -3.7   -5.1287   TGCACATTGAAAAAA               GGGTC TGAT GGCCC                GACGCCTCACAAAAA  81 139
      CT1685 1597078 .. 1597099 - -10.9   -5.5112   GGGAGGAACAAAAAA           GGGAGATCG AAAT CAATCTCCC            CGAAATATCGAACGC 100 83
      CT1684 NONE
      CT1683 1594197 .. 1594217 -  -9.6  -4.74504   AGTTCAACGCAAAAA            GGCGGCTC TCAAC GGGCCGCC            TTTTTTGTTTCATGG 100 71
      CT1681 1589923 .. 1589957 -  -6.2  -4.20806   TATCGGAAAACGAAA     CGCGAAACGTGCTGGT CGA ATCGGCCCGCATCGCG     CGTGGTTCGATCCGG  69 474
      CT1679 1588561 .. 1588581 -  -6.9  -3.34233   GGACAACGCGGAGAA            CATCTGG TCATCAT CCAGATG            GCGCTCGTGGCGATC  58 492
      CT1677 1587494 .. 1587505 -  -2.2  -4.20806   GATCGGAAAACGAAA                CGAA TGAA TCCG                 TCAAGACCCTCGCCT  59 386
        purD 1584701 .. 1584712 -  -7.2  -3.71527   CCCGAATGATTCAAA                GCGC CTTC GCGC                 CAATGTCGCGGCGGC  67 9
      CT1673 NONE
       carB1 NONE
        trpC 1581767 .. 1581796 -  -9.4  -5.62288   GTAAGAAAAGAAAAA       GACTTATAGGTC TCACAG GGCCTATAAGTC        TTCTATGAAAAGAGA 100 74
      CT1665 NONE
        ruvC 1573002 .. 1573027 -  -8.3  -3.79419   TCGTTTGACAAAACA         GATGCCGAAAT CCAA ACTCCGGCACC          ACTCGTTGATAAAAA  73 42
      CT1663 1572110 .. 1572160 - -14.3  -4.39828   AACACTGTCAGAAAA TACGTCATCATGAAAAAACCCCGG AGTT CCGGGGTTTTTTCATGATTTC-CA CACTCTTCCACACCT 100 247
      crtK-2 NONE
      CT1659 1568717 .. 1568747 - -11.2  -4.74801   TAACCCCAGTAAAAA       GCCCCCCTGA CCAAACGGCAT TCAGGGGGGC       GTAGATCACGAAGTT 100 74
      CT1657 NONE
      CT1656 1567194 .. 1567204 -  -3.2  -2.59742   TTGAATTTGCATAAT                 GGAA TAT CTCC                 TTAATTGAATATTTC  42 116
      CT1655 NONE
      CT1654 NONE
      CT1653 1566310 .. 1566327 -  -8.3  -5.64421   AGCTCAAACAAAAAA             GCCCTGG CAAC CCGGGGC              TTTTTTTGTTTCCAA 100 56
      CT1651 1564234 .. 1564255 -  -7.2  -3.14344   CAGGCCCCTTACCAA           GCTCCGAC CGAAAC GTCGGCGC            TCTCTCAAGGAGCAG  60 53
      CT1645 NONE
        sppA 1554444 .. 1554464 -  -7.6  -3.76492   CGCAACGGCACCAAA           GCCATCCGT TCGC ACGGA-GGC            TGGGCTGCCCTGCGC  66 318
      CT1642 1553813 .. 1553824 -  -5.8  -3.54424   CTTTATTGTCGCAAA                CGGA TCAC TCCG                 GCATACCCTGCTGCT  59 60
        pscC 1548141 .. 1548160 - -16.4  -3.41878   CTGTCCAATGCAGAA            CGCCCCGG ATTT CCGGGGCG             CTTCTGAAAGAAAAC 100 65
      CT1637 NONE
      CT1636 1546090 .. 1546100 -  -3.2  -2.78384   CTTCTCTTCATGAGA                 CAAC AAA GCTG                 ACGAGAAATTCTCTC  43 7
      CT1635 NONE
      CT1634 1544610 .. 1544637 -   -15  -2.63631   GGAAGCCCTATACCA        TAACAGGGCCAG CATG CTGACCCTGTTA         TGATGACTTATTTCA  90 38
        ptsK 1543486 .. 1543507 -  -9.5  -3.05343   GCCAGACTTCGAACA           GGCCGTCAAC AGG GTTGA-GGCC           GCAAGCAGCGAAATC  69 62
      CT1632 NONE
      CT1631 NONE
        ruvB 1539692 .. 1539724 -  -7.6  -3.53811   GCCATTGCCGGGAAA     GCTGACAGCACCACG CCAG CGAGGAGC-GCCAGC      AGCGAGAGGAGCCAT  66 65
      CT1629 1538022 .. 1538036 - -11.4   -5.7946   TTCCGAACAAAAAAA               GCGGTC AAT GACCGC               TTTTTTTGTTCCCCT 100 15
      CT1627 1533389 .. 1533403 -  -3.4  -3.00187   AGGAGAAGAAAAGAT               CGACCG AAT CAGACG               GCTCTTCTCTTCAAC  45 36
        gcvH NONE
       gcvP1 1531509 .. 1531526 -  -8.4  -5.63517   TCTTCAAACAAAAAA             GCCACC CCAAAC GGTGGC              TTTTTTTATGCGATG 100 54
      CT1622 1525446 .. 1525459 -  -3.7  -4.60073   TATATAACGATAAAA               CGGCG CGTA CGCCT                TTCAGCCTTAAAATA  66 230
      CT1621 NONE
      CT1620 1524586 .. 1524603 -  -6.9  -5.47914   AAAAATCATAAAAAA             GGCGGCA CAAG CACCGCC              TTTTTTCCTTTCGCT  93 93
      CT1619 1523971 .. 1523989 -  -6.6  -3.36289   CATGATTTCAACCAA             CCTCGGTG AAT CGCCGAAG             CCGCTAGCCAAGGTG  56 483
      CT1617 1522296 .. 1522330 - -10.9  -2.65298   CCGATCTATCATAAC     CGACAGCAAGATG CGCCCCATC CATCTTACTGTCG     TCTTTTTCCTGCCGG  72 17
        mesJ 1519905 .. 1519916 -  -5.8  -3.54919   AAGGAGCTGCTCAAA                CACC TCAA GGTG                 AGCCAGAACCTCGAA  55 109
        pepP NONE
        cutA 1513922 .. 1513932 -  -2.4  -4.09511   AAGAGCTGGCCAAAA                 GCTC CAC GCGC                 ACAGAACAGCTCATC  56 429
        lolC 1508986 .. 1508996 -  -6.8  -3.36273   CTTCTTGAACAGGAA                 GGCT ACA AGCC                 GGTCAACGTCGATAC  58 319
      CT1599 NONE
      CT1598 1507307 .. 1507322 -    -9  -4.10657   CGACATCGGCGAAAA              GATCGC CGTG GCGATC               GACAAATTCTTCTCG  78 116
      CT1595 1502796 .. 1502807 -  -3.6  -5.32882   CAGCAGGAGAAAAAA                CAGC CGCA GCCG                 TTGCAGTTTTTTCCG  84 459
       ribBA NONE
        glyA 1497279 .. 1497305 -  -6.5  -5.72118   AAAAAAGACAAAAAA        GGCCGG-CGTCC ACAG AGATGACCGGCC         TTTGTAATACTTTAT 100 51
      CT1589 1495705 .. 1495719 -   -10  -3.51411   ATTCCGCGAAATGAA               TGACCG CGA CGGTCA               CCTCGACATCAACTC  71 486
      CT1586 NONE
      CT1585 NONE
      CT1584 NONE
      CT1583 1491107 .. 1491121 -  -7.8  -4.42464   AACTTTTGAAACAAA               TCAGGG CGA CCCCGA               CAAATCAAACCGCCA  78 62
      CT1581 1489774 .. 1489785 -  -2.2  -2.53903   GTTTTGAAAAAGTAT                GCTG AATT CAAC                 GGCAGAGCAAGAAGA  38 348
        recG 1484928 .. 1484951 -    -6    -4.731   AATGGAGCAAGAAAA          TCGGGCAATC CGGC AATCACCCGA           CATCAGCCAGCGAGA  78 18
      CT1574 NONE
      CT1573 NONE
      CT1572 1481409 .. 1481431 - -12.7  -2.79952   ATACGAATCGAACCA           CCGGGGTGC AATGA ACACCCCGG           TTTGCTTTTACGCCA  81 65
      CT1568 NONE
        bmrU NONE
      CT1566 1475743 .. 1475755 -  -4.8  -4.01381   ATTTAATCGAAATAA                GGCA AAAAA TGCC                AGCAAGAGTTATAAG  62 59
        pabA 1474872 .. 1474886 -  -7.2  -3.68351   CCGGCAGGAGCGAAA               TCTCTT CGG AAGAGA               AGGGCTTCGGCGGCG  67 88
      CT1564 1473827 .. 1473841 -  -4.2  -3.85698   CCCGGTGGCCACAAA               GCGC CTATATC GCGC               CGCTCTCGTGGTACG  57 385
      CT1562 1473464 .. 1473474 -    -4  -3.70902   TTTTTCACATGGAAA                 TATC ATC GATA                 ACTTGTTTTCTTGTT  55 4
      CT1561 NONE
      CT1560 NONE
        ycf5 1471005 .. 1471038 -  -8.9  -4.68539   ACGAAAACGACAAAA     GGGACAAAGAAGATC AGAA AATCCTCATTGCCCC      TTCAGTCCCTAATGT 100 68
        accD 1464666 .. 1464686 - -12.7  -5.26875   TGTTGAATGAAAAAA            GGGAAAAGA AAT TCTTTTCCC            TTTTTCCCTCCAATT 100 69
        clpP 1463047 .. 1463080 - -13.9  -4.15508   AAGCAAGGTTGAAAA     TTACAGACGCCCCCC TGTG AGGAGGCGTCTGAAA      ATCGTTATTTCCCGA 100 56
        valS 1460079 .. 1460093 -   -10  -3.28984   GAAGGTAACGATCAA               GGGAGA GAC TCTCCC               TGTTTGTAATCTGTT  73 246
      CT1547 1454015 .. 1454027 -  -2.6  -3.03441   CACGATGTGTCAAGA                CCGG TTCGG CCGA                CGGTTTTTTCCCGTC  43 7
        uvrB NONE
        relA 1449527 .. 1449548 -  -8.7  -3.43676   CTGATCAATTGACAA           GGGCAGCCAC AAA GCG-CTGCCC           ATATCTATCTCACAT  66 55
      CT1532 1435259 .. 1435283 -  -2.8  -5.53288   CCGAACTGAAAAAAA          CCGGTATCTC TGGCT GAAAAACCAG          CAAAACCTGAAGGTC  85 432
        ackA 1426294 .. 1426323 -  -3.5  -3.05384   CCTTTCGTCATTCAA       TGCCAAACCGGTA ACCA CACCATATTGGCA        TCACATCAACCATTT  45 31
      CT1524 1423734 .. 1423752 - -11.7   -5.0916   CCTCCAACACAAAAA             GCGGCCT GTCAA AGGCCGC             TTTTCTTTTCATATC 100 49
      CT1523 1423420 .. 1423442 - -11.4  -3.53531   CCATGAAGATTAGAA           TTCATGAGCT TGC AGCTCACGAA           TTGGATGAGGCTATT  83 113
      CT1518 NONE
      CT1517 NONE
      CT1516 1421716 .. 1421726 -  -2.4  -3.21595   AATCCCGACGAGCAA                 GCCG TTA CGGA                 TCAGGACTTCTTCTC  43 26
      CT1515 1420812 .. 1420826 -  -5.6  -3.17219   CACAAGGTGCAGGAA               CTCGGC GCG GGCGAG               ATTCTCCTGACCAGC  49 397
      CT1513 1419840 .. 1419850 -    -4  -3.18728   ATTGTGAATATCTAA                 CATT ATG AATG                 CCTTGATGGGGTTTG  48 51
      CT1512 NONE
        menA NONE
      CT1510 NONE
      CT1509 NONE
      CT1508 1414321 .. 1414354 - -18.3  -4.67641   ACGCGAAAATGAAAA     GAGGCTGTCACGG AATCCAGA CCGTGACAGCCTC      TTTGTGTTTATAATA 100 301
       mutS1 1408841 .. 1408853 -  -6.2  -2.78384   GCCCGCTTGATGACA                GCGC TCATG GCGC                GATCTTTCAGGAGGG  52 149
      CT1502 1407544 .. 1407560 -  -6.5  -3.26444   TGCTCGAAGAAGAGA              TCAGCGC ACT GAGCTGA              GTTCCGCGAGCTGCC  57 9
      CT1500 1405198 .. 1405217 - -10.7  -5.53288   TCGAATGCAAAAAAA            GACCGGC GCGAAG GCCGGTC             TTTTTTTTACTGACT 100 142
         lnt 1402068 .. 1402084 -  -3.5  -4.15543   CAAAGAGCTGGAAAA              GCGCGCC ATC GGCGAGG              CTCTGACAAAATTCG  60 171
        ispE 1399287 .. 1399307 -  -3.1  -4.10161   CATCAGGGGTGAAAA            CCGGAGCTG CCG CAACATCGG            TCACTCCATCCGGAA  56 26
      CT1492 1396197 .. 1396231 - -10.6  -5.24129   GTCTTCCACAAAAAA     CGCCTCCCCCGCGATA CTG TTTTGCAGGGGAGTCG     TTACATCGAGGGCAG 100 111
      CT1490 1394172 .. 1394193 -  -2.9  -3.53012   GCGTCGGCCTGGAAA           CCGTCAAGGG CTA CCCGTG-CGA           ACACGTTCGGCTAAC  49 352
        hemK 1392263 .. 1392284 -  -7.2  -2.66326   GTAACTTGAAACTGA           TTCCGCGC GAATCG GCGCGGCA            AAGCTATTTGGGGCC  56 146
        hrcA NONE
        grpE NONE
        dnaJ 1389240 .. 1389261 - -12.3  -5.07011   GACAGAAACGAAAAA           GCCGTCACC TTGC GATGACGGC            TTTTTATTTTTTCTG 100 64
      CT1481 1387778 .. 1387796 -  -2.4  -4.14472   GCAACATGGTGAAAA             TCGTCG GCTGGTA CGACAA             CGAACTCGGCTACGC  59 68
      CT1477 1383561 .. 1383591 -  -3.8  -4.84529   TCACAAACGCAAAAA       GATGAACTGCATCG TCG CGTTGCCGAGCATC       GCGCCGACCCTTCGA  75 392
      CT1472 1378609 .. 1378620 -  -2.2  -4.02581   TTGCACAAAAGATAA                GCAA TCCA CTGC                 CGTGCAAATCAACAA  55 160
      CT1471 1377621 .. 1377670 -   -16  -3.50045   AGCCAGACAGCAGAA TAGCAAGAAGCCCGAATAAACCT GGCAG AGGTT-ATGCGGGCTTCTTGCTT TACAAGGCTGTTTCA 100 47
      CT1469 1376360 .. 1376384 -  -2.1   -3.4252   TGGCATTTACTATAA          CTGTAATCC GGAGAAG GGCTCACAG          AGAAACCCATTCCAT  45 20
      CT1468 1376113 .. 1376132 -    -7  -3.78793   GAGAAGTATGAAGAA            CCCTGCCG CAAG CAGCGGGG             TATCTTGAAGGCAAT  63 148
      CT1462 1368731 .. 1368757 -    -8  -4.13767   GCCCTGATTCCAAAA         GTCGAAGCCGCC AGA AACAACTTCGAC         TACAACGAAGTCAGC  73 375
      CT1460 1368425 .. 1368456 -  -8.9  -3.68506   TAATATTCAGGGAAA      TCAAAACATTGTC GCGGGT GGCAATGTTTTGA       TATATCACGGATTGT  69 202
         def NONE
         fmt 1364340 .. 1364350 -  -3.2   -2.6933   GCCTTCATAAAAAGC                 GAAG CAT CTCC                 TTTCTGGCGCGAAGT  42 4
      CT1452 1364233 .. 1364248 -  -3.2  -3.20227   TTCTAACGAGTAATA              GTGGTT ACAC AACCGC               TTCGCCGCAAGAGCG  46 14
        lepA NONE
        lepB 1361192 .. 1361228 -    -3  -3.89346   TCTTCACCGCAGAAA   CCG-GCCAG-CGATACCG GAT CGACATCGGCTCGCTCAG   GCCAGAACCCAACCT  55 233
        trpE NONE
      CT1447 1357731 .. 1357758 - -12.9  -5.95539   TGGCAAACAAAAAAA        GTAAAGTCAGC AGCCTG GCTGACTTTAC         TTCTGTTAAAAGAAT 100 72
        greA NONE
      CT1445 1356921 .. 1356932 -    -3  -2.62184   TTTCTGCGCATATCA                GTAA TCGG TTAC                 GACTTCGCCGTAGAT  41 11
        tpiA 1356104 .. 1356136 - -15.7  -5.60993   TTCTCCACAAAAAAA      GAAAAGGCTGCCCAA TCA CTGAGCAGCCCTTTC      AATGCTAAATTTCCA 100 53
      CT1443 1354659 .. 1354682 - -10.2  -3.14881   TAACGTTTGCATTAA          GCCG-CGCTGC GAA GCGGCGTCGGC          TTAAATGAATTGTTA  73 38
        pucC NONE
      CT1440 1349626 .. 1349638 -  -5.5  -3.57561   GTCCAATTGTGTAAA                GCGTC AGA AACGC                TGCCCGACAATTCCG  56 363
      CT1438 1349088 .. 1349102 -    -7  -3.21772   AACGCGCGGACAACA               CCGGCG ATC CGTCGG               GCAATTCAGCGCTCC  60 31
        cysE 1346978 .. 1347011 -  -8.9   -3.5936   CGTAAAGTCGTCAAA     CCCAGCACCCCCGT GGTGATG ACGGGAA-GCTGGG     CTTGAACATAAAAAG  71 381
      CT1435 1346073 .. 1346089 -  -8.7  -3.40597   CTTGGCATCCAAAGA              CCTCGAC AAA GTCGAAG              AGGAGCTGAAAGCCG  64 512
      CT1433 1345036 .. 1345048 -  -5.5  -3.64103   GATTGAGACGCGAAA                CCAAC CGA GCTGG                AGGCATCGAAGGCAG  58 290
         imp NONE
      CT1429 1341382 .. 1341424 -  -6.3  -3.74345   AGCCATAGACTCAAA GGAAGTGCCGA-G-CGACG TACTCAT CGCCGCCATCGGCACCACC ACCTCCAGCGCACTC  61 152
        typA 1335489 .. 1335509 -    -9  -5.68438   GCACCAAACAAAAAA            GGCTGCTC ACTCG GAGCAACC            TTTTTCATTATCCAC 100 69
         dut 1328781 .. 1328793 -  -4.1  -3.40566   AGAGCAGATTCAGAA                CTCGT TCA ACGAA                CTCGGCAAGTTCTGG  49 458
      CT1412 NONE
        glnA 1322064 .. 1322095 - -13.8  -4.07568   CTTCTCCGCCCAAAA      CAAAAGAGGCCCGC TTTC GCAGGCCTCTTTTT       ACTTGTGCTTTCGCT 100 48
      CT1409 NONE
      CT1408 1319674 .. 1319698 -  -2.1  -3.63922   ACGGCCTCGAAAAGA         TGGC-CGGGT ACCGCA ACCTGCGCCA          CGGCGAGGCAGTCAC  51 464
      CT1403 1317921 .. 1317931 -  -8.2  -4.08216   GGATGCCGTCGAAAA                 GCGC GTC GCGC                 TCGCCGTCAGGCGTC  76 39
      CT1400 1313752 .. 1313763 -    -3  -2.88544   CTCCATTTCCACACA                TTCA TCGC TGAA                 CTGCCGCTTCGCTTA  42 43
      CT1399 1312622 .. 1312667 -  -5.5  -4.13995   CGGGTAGAAATGAAA GTAAATCGCGCTGAAAG-CTCA TGC CGAATCTTTCAGTGCGGGTTAC AGCATACGGTCAAGC  66 35
      CT1396 1307101 .. 1307113 -  -2.6  -3.14132   GGTGCTCGGCAGCAA                GCAC TTCCG GCGC                GAGTTCGTCGGCGTA  45 370
      CT1394 1306593 .. 1306609 -  -7.9  -3.15544   CGGCATTCCGATGAA              GGAGGCG CGG CGCATCC              TTGTGTCGCTGGTCA  62 233
      CT1392 1305838 .. 1305855 -  -4.8  -4.59414   TCACAAGAATCAAAA             GCCGCT TGCATT AACGGC              AACTGATGCGTATGG  71 2
      CT1389 1303280 .. 1303299 -  -3.6  -3.13772   ATCTGACTAAAAGCA            CG-GTCTGA CGG TCAGACTCA            CCCCTCCTGATCTGG  46 23
      CT1388 1302557 .. 1302595 - -20.4  -4.43477   TTGATGGAATGAAAA   GCAAAAGCCCCGGCTC GGATGAA GCGCCGGGGCTTTTGC   TTTTTTGGGTGAAAC 100 76
        hflX NONE
      CT1383 1298005 .. 1298021 -  -2.3  -5.18357   TAATTTAGTAAAAAA              TTCTATC CCC GATACAA              CGATCAGGTGTCGAA  76 54
        csmI 1297096 .. 1297119 - -10.9  -5.06414   TGTTGCCAACAAAAA          GCCCCCGGC GGTTCA GCCGGGGGA           GGGTAGAAAAAATCG 100 66
      aspC-2 NONE
      CT1380 1294937 .. 1294948 -    -3  -3.53012   TGGTTTCTTTCCAAA                TTTC GGAA GAAA                 CAGAACTGAAAACGC  49 44
      CT1379 NONE
      CT1378 1293733 .. 1293746 -  -4.5  -4.65895   TCTGGGACTGAAAAA               GCTGA TGTT CCAGC                TCGGCTCGCTCCTGT  72 184
      CT1376 1292120 .. 1292134 -  -8.5  -3.14132   CGGCTCTTCGATGAA               GCCGC GGCCA GCGGC               CAGCAGTAACAGCCC  64 512
      CT1374 1290924 .. 1290947 -  -5.2  -3.11448   GAAGCGAAAAAAGAG          GGCGTGCC-CG TTT CGCGGTACACC          ACGACCAAGAACAAA  49 268
        lysA NONE
      CT1369 1288063 .. 1288082 -  -6.4  -3.14132   CGTGGGTGGCATGAA            GGATGCTC ACAT GACCATCC             CTGATAAACAAGTTT  57 201
      CT1367 1284607 .. 1284620 -  -3.8  -3.10583   CATGAAAAAACAGCA               GCAG CTCGAT CTGC                TCGAAAAGGCGCTGG  45 267
      CT1363 1282404 .. 1282427 - -11.8  -5.22039   TGCAAATTCAAAAAA          GCCACCTTTT TCAA AAAAGGCGGC           TTTTTTTACGGATTG 100 12
        lpxD 1279239 .. 1279256 -  -6.9  -3.28791   AGCTGCTCGGTATAA             CGATGGC TGCG GCCAACG              ATCTCGGACTGTTTT  56 303
      CT1355 1273590 .. 1273617 -  -6.4  -4.17296   CCTTATATACACAAA        CAGGTAAAACAC AATA GCATTTTACCTA         CGTTCTGGTCGGCAA  71 216
      CT1352 1271021 .. 1271038 -  -9.9  -3.64703   GCGCTTCGAGGTAAA             TGAGCAG CTCA CTGCTCA              CAGGCAGCCATTTTC  76 16
      CT1343 1262411 .. 1262422 -  -3.6  -2.87527   GACCCATCAGTAAAC                GCCC GCAT GAGC                 CGGACATCGAAATCC  43 239
      CT1342 NONE
        panB 1260776 .. 1260786 -  -4.6  -3.92746   TGCACGTTAAAAATA                 CCGG AGC CCGA                 TTGCGGAGATCGTCA  59 95
        pssA NONE
      CT1339 NONE
        purQ 1258889 .. 1258906 -  -4.1  -2.64416   CATGCCCATCAGAAG             GCTGG GTTACGCT CCAGC              AAGATGCGCGAAAAG  44 14
      CT1337 NONE
      CT1336 NONE
      CT1335 NONE
      CT1334 1255851 .. 1255885 - -12.2  -3.28745   CTCCGAAGAATCGAA     CAGATCGGTCAGATCA GTC TGATCCGGCTGATCTG     TCGGAAACCACCACC  85 4
      CT1329 NONE
      CT1328 NONE
      CT1327 1250140 .. 1250166 -  -7.9    -5.252   GATCCGGACAAAAAA         TGCCCCCCGGC TTCAC GACGGAGAGCA         TTGACATTTTTCGAT  93 54
      CT1325 NONE
       dnaZX 1246121 .. 1246135 -  -6.4  -3.32317   ATTCTATAAAAACGA               CCCTGA ATA TCAGGA               ATTTTGCGCGAATTC  59 56
        aspS NONE
      CT1322 1243631 .. 1243650 -    -5  -3.30651   CCGTACATGATAATA            TCGTATGG CCCT CCATATGA             GATCGAGTAACCGAG  52 484
      CT1311 1232023 .. 1232045 -  -4.8   -4.3613   TTGAAAAGAAAAAGA           TGCAGCGG TAAAGCC CCGCTGAA           AAGAGAATAAAAAAC  67 66
      CT1310 NONE
      CT1309 1231291 .. 1231318 -  -9.2  -4.86731   TTGCTGCAAATAAAA        GAGCCGGAAG AAGAAAAA CTTCCGACTC         TTTTATAACCTTCCT 100 55
      CT1306 1229761 .. 1229788 -    -7  -3.02023   TCGACACAACCAAAG        GCTATCCCGA GAGCAAAA CCGGGACAGC         TTTTTCGTTTTCGCT  59 72
      CT1303 NONE
      CT1302 1224485 .. 1224513 -  -9.5  -4.59773   CGGCACCGTCAAAAA        CCCCGAGGAGTGC AAG GCGCTCCTCGAAA        TGGATGCCTACCTGC  87 432
       lpd-1 1219220 .. 1219236 -  -2.2   -4.4458   CATAGAGATAACAAA              CGCTTT TCACG AATGCG              ACACGATAAAAAACT  61 57
        bchI NONE
        bchD 1216001 .. 1216041 - -15.6  -4.25256   TTCGGAGTAAAAGAA GCCATCATGCCGTCCCGCT TTAC AGCGAGACGGCA-AATGAC  AAAGAAGACAGGTCA 100 38
      bchH-3 1211543 .. 1211558 -  -3.9  -4.30978   GCTAAGCTATGAAAA              CGGCA ATGCAA CGCCG               TCGGTCACGTATGTC  65 422
      CT1292 1208509 .. 1208529 -    -9  -5.99154   CATGAAACAAAAAAA            GCTTCCAG GGTGG CCGGAAGC            TTTTTCTATTCAGCG 100 427
      CT1290 NONE
         ogt 1207251 .. 1207265 -  -6.4  -4.88795   ACCGAATAAAAGAAA               GGTTGA GAG CCAACC               TATATAACGAAAAAA  83 114
      CT1288 NONE
      CT1287 NONE
      CT1286 NONE
      CT1285 1200919 .. 1200950 -  -3.8  -4.55673   AAATATACCACAAAA      GTAACC-GCCTAT TGCAAGC ATCGGCAGGTTAC      TTTTCCTCAACAATG  68 22
      CT1284 1200623 .. 1200636 -  -5.2  -4.75934   GAAAAAAGAAAATAA               CCGG TTCATT CCGG                CTCTTCGTCCTGCTG  75 17
      CT1283 1199871 .. 1199887 -  -6.5  -5.60993   GCGCTTAGAAAAAAA              GAGGCTG TTT CAGCGTC              AGTACCGGAAAAGCC  95 117
      CT1280 1198485 .. 1198500 -  -6.8  -3.57783   CGAGGACAACGACAA              CGCCGA GCCG TCGGCA               AATTCGGTCAACGCG  60 459
        msrA 1195588 .. 1195605 -  -3.3  -6.11243   ATTTAACAAAAAAAA             GCGGGAT GTCA AGCCCAC              AAAAAAACAGGGCAG 100 65
      CT1277 NONE
      CT1276 1194530 .. 1194551 -   -13  -4.43669   ATGCAAAAAAGCAAA           GGGCGGAC ACAAAA GTCCGCCC            TATTGAATCTTCAAT 100 53
      CT1275 1193301 .. 1193313 -  -4.8  -4.31895   AGACAGATCAAGAAA                CAGC GAACA GCTG                CAATGGCATACATCA  67 166
      CT1273 1191758 .. 1191788 -  -7.6  -5.58209   TCAAAGCGAAAAAAA       GAAAGGCCGGAA CGTCAAC TCCCGGCCTTTT       CTGTTTCAAGCTGTC 100 52
      CT1269 1188780 .. 1188798 -  -7.5   -3.3907   GCAAACCGGAAGCAA             TTCGATG GGGAT CATCGAA             ACCTCTCGGAACGCT  62 18
      CT1268 NONE
      CT1267 1187618 .. 1187630 -  -4.1  -3.29043   AAGCCCCCCCCATAA                TCACC ACC GATGA                GAGAAGGTTATTTAG  50 37
      CT1266 1187268 .. 1187279 -  -2.2  -3.08201   TAATACCTCGAAAAG                CG-GC CAA GCGCG                TCACGACTTTTCGCC  42 26
        dacA 1185648 .. 1185660 -  -3.4  -2.71011   AGCTCCCCTCAACCA                TTCG GAGAA CGAA                CGGCTCTCTCCGACA  42 6
      CT1264 1185164 .. 1185175 -  -4.4  -3.27525   CGGTCGGAAACTGAA                TCAG CTTG CTGA                 ATCGGACGCTTTGCC  50 14
      CT1263 1184781 .. 1184793 -  -2.6  -3.10112   ATGCAACCGAGGCAA                CAGC TTCTC GCCG                TTTTCTGCACGTCAT  45 44
      CT1262 1184500 .. 1184517 -  -2.6  -3.70109   TATATCACCGAAGAA             TGCACC TACTGC GGTGCT              TGCGAACCCGAATGC  51 163
        hisC 1180149 .. 1180160 -  -2.2  -2.73159   TCAACTGCCTGAAAC                CCGA CATC TCAG                 AGCTTTTTCAGCAGT  39 22
      CT1255 NONE
      CT1254 NONE
      CT1253 1178240 .. 1178252 -  -6.2  -2.89797   GGTTCACAAAGATCA                CCGC ACCGG GCGG                GCCGCTGATTCTGGT  51 431
      CT1244 1170800 .. 1170811 -  -3.6  -2.96405   TTCATCCAAAAACAG                CAGG CACT CCCG                 AAACCTTGACGTAGA  45 0
        mscL 1170157 .. 1170171 -  -4.2  -2.78384   CCGTTTGTTACCAGA               CCAGGA AGC TCCCGA               CTCATCCGTTTTTTA  45 38
      aspC-1 1168751 .. 1168780 - -19.5  -4.94487   GCACAAAAGATAAAA       GCAAAAAGGGAGC GAGT GCTCCCTTTTTGC        TTTATGCCTTTGCCG 100 58
      CT1238 NONE
      CT1237 1160058 .. 1160073 -  -2.5  -3.91911   TGTACGGCAACGAAA              GCACA TCGCCT TGCGC               ACAAACTCTTTACTC  52 234
      CT1236 1159256 .. 1159268 -  -6.3  -2.53911   CGAATGGTGAACTGA                TCGTT ATC AACGA                TGATCGTTTTACTGC  52 320
      CT1234 NONE
      CT1233 1157727 .. 1157751 -  -2.7  -3.53012   GCCCGGCTCCCGAAA          TCACTGCATCG TAA CGCTGCATAGA          TCAATCGGCTTCAGG  49 1
      CT1232 1156180 .. 1156198 -  -5.8  -3.07443   TTACATTCGAGGGAA             GGGGGGCC TCT GGTCCCTC             TATGAAAACGACCGT  49 376
      CT1230 1155351 .. 1155385 - -13.7  -2.99541   ATGACCACCACAAAT    CCCAGCAGCATGAGAG CATC CTC-CATGCTGCCGAG     CAGAAGGTAGATCAG  86 227
      CT1228 1151096 .. 1151115 -  -6.4  -3.14132   CGTGGGTGGCATGAA            GGATGCTC ACAT GACCATCC             CTGATGAACAAGTTT  57 265
      CT1227 1150393 .. 1150410 -  -3.3  -3.20432   ACACAGCCAACGGAA             CCCGCCC AAGC AGACAGG              CAATCCAACACACCT  46 163
      CT1223 NONE
      CT1222 NONE
      CT1221 1145295 .. 1145307 -  -6.3  -2.77013   CATGGTTTCAAGAAT                GGAAA AAC TTTCC                GTTCTTCTTTCTCTT  54 55
      CT1220 1143439 .. 1143453 -  -5.6  -4.07568   GTGGTGCGCTGAAAA               GCCTCA CCT TGTGGC               CCGGCGAGTTTTTGA  64 440
      CT1217 1141890 .. 1141911 -  -7.3  -5.14563   CTCTCCAGGAAAAAA           GGCTGATCC ATGA AAATCAGCC            GTGCTGCTTGAGTTC  88 20
      CT1216 1141747 .. 1141773 -  -4.5  -2.82635   AGTTTTATCATTAGA        TTCCGGC-CA TGTGCATT TGTGCCGGAA         AAAGTCAAAAAAACC  47 30
      CT1215 1140880 .. 1140898 -  -3.8  -2.76267   AGGGAAAACAATTCA             GCTGGC GCCCAAG GCCAAC             CATTCATGATTTTTT  45 43
      CT1214 1140049 .. 1140063 -  -4.3   -4.2123   CACCGACTCAATAAA               GTGAA GACAA TTCAC               AAAAAAAAATGATTT  62 183
      CT1212 1137554 .. 1137580 - -12.3  -2.70786   GGTAAAATCTACAAC         GAAAGGCTCCG TTTTC CGGGGCCTTTC         TTGTTTTTCGTCAAA  78 104
      CT1210 NONE
      CT1209 1135801 .. 1135817 -  -5.1  -2.81966   AAAACTCATCCAAAT              CGATTTC GAG GAAAACG              CTGGAAAGGTCATTT  49 43
      CT1206 NONE
      CT1205 1131269 .. 1131288 -  -4.2  -3.88559   AATCACGGTCAGAAA            CGG-GGCCA GAA TCGCCACCG            GTGCATCGCGTTTCA  57 405
      CT1203 1130124 .. 1130140 - -10.9  -5.32944   CTGACAATGAAAAAA              GCCATTC GTC GAATGGC              TTTTTTATATTCAGG 100 415
      CT1200 1129180 .. 1129219 -  -5.6  -3.09452   ACGCCGGAATAGACA  CCGCCCGCCAT-ACCCTCG GCG CAATGGCGATGGGGGGCGC  AATGGCAGGCCTCGC  49 286
      CT1198 1127004 .. 1127020 -    -5  -3.05384   TCGCTTTCGATCGAA              GCGGGG TCGAT CCACGC              GCTCGTCGGCGAAAA  49 336
      CT1194 NONE
        rpoN NONE
        hslV NONE
        hslU NONE
        aroQ 1119168 .. 1119187 - -10.8  -3.30554   TCAAGCAATTATCAA            CTCAGACA AAAC TGTCTGAG             CCAACCAATCAGTCA  78 55
      CT1186 1114655 .. 1114665 -  -8.2  -3.34715   CAGCCTTGTCAAAGA                 GCGC ATA GCGC                 AACCAGACTGCGCCA  61 452
      CT1182 1111959 .. 1111977 -  -2.4  -4.22858   ATAATACAGAAATAA             TCGGAC GGACGGA ATCCGA             TAATTTCAGGACATC  57 93
      CT1181 1110797 .. 1110819 -  -2.1  -2.74523   TTAGCCGTAACAGTA          CATTT-CATG CTTG CACGTAAATG           GGAAATAATTGAAAG  39 44
        pepA 1108910 .. 1108925 -  -7.5  -2.63585   TGACAGCGTAAACAT              CGCCC TGGAAC GGGCG               TTCCAGCAGATAGAT  56 390
      CT1178 1107605 .. 1107628 - -13.2  -2.91626   AAAAAAAACGATAAT          GCCTTCCGGT TACT ACCGAAAGGC           GAGGATTCAACCTTG  85 91
      CT1177 1106119 .. 1106135 -  -4.4  -4.51378   AGCTATACGAGAAAA             GC-CCTG CTGG CAGGCGC              ATCATGGCGGCTGGG  70 118
      CT1173 1103464 .. 1103474 -  -2.6  -5.38348   AAAAATATTAAAAAA                 TAAA TAT TTTA                 AATAAATGGGCTTTG  80 93
      CT1172 1102992 .. 1103004 -  -6.2  -3.58159   CTAAAAATGCAAACA                GGCG CAATC CGCC                ACAGTTCTCACTTTC  59 123
      ctpA-1 NONE
      CT1170 NONE
      CT1169 1099452 .. 1099471 -  -6.4   -3.5594   AACTCACTGTCGAAA            GCCTCGTA GTGA CACGAAGC             GAAAAAGGGATGACT  58 246
         ffh NONE
        rpsP NONE
        rimM 1096242 .. 1096255 -  -2.4  -4.09511   AACATTGCGCCAAAA               CTTC AAAAAA GAAG                CCGCAACGCAGTGAC  55 42
        trmD NONE
        rplS 1095045 .. 1095073 -  -9.5   -4.4388   ACACAAAGCAAGAAA        GCAGCGCAACC TTGATTT GGCGGCGCTGC        TCTGCGTAAAAGCTT  85 54
      CT1162 1093689 .. 1093703 -  -4.2  -4.53303   CACGCCCACAGAAAA               GCGC GAACTCA GCGC               CGAGGAAAAGGAGTT  68 455
      CT1155 NONE
      CT1154 NONE
        neuA NONE
      CT1152 NONE
      CT1151 1080559 .. 1080576 -  -8.4  -4.66938   ACCTCCAATAGAAAA             GCCTGC TTTGAC GCAGGC              TTTTTTCGTTTACAG  88 53
      CT1150 NONE
      CT1149 1078066 .. 1078080 -  -2.8  -3.43853   GCAATCAGGTAAATA               CTTTTC TTT GTAAAG               TTCTTTATAACACCC  47 121
        sbcD NONE
        sbcC 1072524 .. 1072535 -  -5.8   -4.2123   GATGCACTCAACAAA                GCCT GAAA AGGC                 TGACATAATCGTGAT  66 512
      CT1143 1067963 .. 1067991 -  -2.3  -4.15453   GAACGGACTCCAAAA        CGCCGTCACAG GCCTGTT CCATAGCGGCG        GCAGCCAGAAGGGAG  59 179
      CT1141 1067227 .. 1067248 - -14.4  -3.79445   AATGATGAATTGAAA           GGGCGGGC ACTCAA GCCCGCCC            TTTCTGCTTCCGGCA 100 383
      CT1138 1063266 .. 1063279 -  -3.8  -5.02074   CTATCCTTGAAAAAA               GGCT CTTTTC AGCC                TCATCGTGAAAGTGG  77 128
      CT1135 NONE
      CT1134 NONE
      CT1133 NONE
      CT1132 NONE
      CT1131 NONE
      CT1130 1055528 .. 1055539 -  -2.2  -2.98304   ATAGGTAACAAGAAC                CAGC ATGA GCTA                 TCTCCAGACAAATGG  42 23
      CT1129 1055044 .. 1055062 - -13.1  -2.53911   TCAAGTTTCAATCCA             CGCGCCC GCGCG GGGCGCG             ACTGTTTGGCTGTAT  71 206
      CT1123 1052084 .. 1052094 -  -5.4  -5.60864   TAGATATGAAAAAAA                 GACA TCC TGTC                 ATTGATCGGTGCCGT 100 449
      CT1122 1051303 .. 1051313 -  -4.6  -3.85698   CGTTTCCCGGATAAA                 CGAC TTG GCCG                 ATCAACCGGACGCGA  59 447
      CT1117 1050059 .. 1050083 -  -2.7   -4.1822   CGCCAGCGTAATAAA          CAGCAGGTCAC CTT GTGACATTCAG          CCTTGCATGACCTGC  59 82
      CT1116 1049956 .. 1049986 -  -6.2  -4.11404   TTGACATTAGAGAAA       CAGAGGTACAAA GTCATCT TTTGCACCGCTG       AACCAGACCAAAGTA  66 8
      CT1115 1048374 .. 1048398 -  -5.8  -5.93252   GTTAAAAACAAAAAA         GCAGGC-ACAGA TTT TC-GTAGCCTGC         TTTTTTTATAACATC 100 47
      CT1107 NONE
      CT1106 NONE
      CT1105 1039785 .. 1039806 -  -2.9  -3.43203   TCAGGAGAAGACGAA           CCTCCCTTC TAAT GCAGGGAAA            GATAAGAATTTCTGG  47 215
      CT1103 NONE
      CT1102 1037140 .. 1037150 -  -5.4  -3.64488   AAGGGCGGGAAAAGA                 CATC TTT GATG                 GAGGTAGCCATCTTC  59 81
      CT1098 NONE
      CT1096 1035533 .. 1035543 -  -4.6  -4.03586   TTCCAAATACAATAA                 CGCC CGA AGCG                 CAACTCATTCTCCCA  62 84
      CT1095 1034445 .. 1034492 - -10.5  -3.08032   TCGGTCGGAAAAGCA CGCGGGGCATCA-GCGCCGCCA TCAAC CGGCGGCGCATGACAGCCAACG CCAAAGCAGAGGTTG  66 319
      CT1092 NONE
      CT1091 1030285 .. 1030296 -  -4.4  -4.99665   CAAAAAAAATGAAAA                TCCT AAAC AGGA                 TCGAGGACCAGGGAC  74 390
      CT1089 1027982 .. 1028004 -  -3.5  -3.12668   TCTTAAATTTCAACA          TCTTGCAAGG AAAT CCCT-CAAGA           CTTCAGAGCCAGGTC  46 20
      CT1088 1026056 .. 1026074 - -13.2  -5.60993   TCCCTCATAAAAAAA             GCAGGTCA AGT TGACCTGC             TTTTTTGTTGTCTGT 100 54
      CT1085 1023410 .. 1023427 - -12.7  -3.67141   ACAATTGCATTGAAA             CGCCGCA GCTT TGCGGCG              TTTTTTATTTTATCC  90 30
      CT1083 1022185 .. 1022199 -  -2.8  -3.69483   ACGTTACCGAAAAGA               GGCAAT CGG ATTGTC               AAGTAATGATATATC  51 47
      CT1082 NONE
      CT1081 1020696 .. 1020708 -  -3.3  -5.00616   TCCGCCGCGAAAAAA                CACGA GCA TCGGG                AGGACATATTCTTGA  73 456
      CT1079 NONE
        lipA NONE
      CT1077 1018246 .. 1018258 -  -3.3  -2.64144   GGTTCATGGAAACAT                CGAGA ACT TCACG                TTCATAATCATGGTC  42 1
      CT1076 1017347 .. 1017361 -  -3.5  -3.96327   ACCGCGGACGACAAA               GCGCT GATGA AACGC               TTCAACCTTTTCGGC  58 177
      CT1067 NONE
      CT1066 1001870 .. 1001891 -  -7.3  -5.21709   GTTGACATGAAAAAA           GCCGGACTTG TAA CAA-CCCGGC           TTTTTTATTTGAAAT  91 76
      CT1065 1001083 .. 1001098 -  -2.5  -4.39002   AAACGCCCTACAAAA              CAGGC CTATTT GCCTA               CGTCAGCAAGGGCGG  62 448
      CT1062  998936 ..  998966 -    -4   -2.5409   ATAATCGTTAATGTA       TTTCCAATACATCA GAA TGAGGTAGTGGAGA       CAGTGTCTTATCCGA  44 190
      CT1061  997861 ..  997884 -  -7.4  -2.69151   CGGTTCCAGATATCA          CGTT-GCTCCG CGC CGGAGCGAGCG          CCGTGATTCTCGCTG  50 298
      CT1056 NONE
        argH  992704 ..  992724 -  -9.7  -5.46657   CATTCCAATAAAAAA            GGCGCTC GGTGATG GAGCGCC            TTTTTTGGTTCCGGG 100 92
        fbaA  989360 ..  989386 - -11.6   -5.8096   GAGAAAAAAGAAAAA        GGCTGGC-CGG GATGAA CCGAGCCAGCC         TCTTTTGATTTGTGG 100 53
      CT1047  983928 ..  983946 -  -3.8  -3.15427   AATATCCGTGATGAA             CCGCGT GGAACAA ACGCAG             TGCGATTTTACCTCA  48 192
        csmF  983549 ..  983583 - -15.3  -2.74605   TTTCCCTAAAAGGCA    GAAACCCTTTACAACC GTGT GGT-GTAAAGGGTTTC     CTGTTTTTCAGTCTG  95 87
      CT1043  980909 ..  980921 -  -5.5  -2.67171   TAGTTCAGGAAACAG                TCGCC TGG AGCGA                TACCAGTATTTTTGC  48 2
        pyrC NONE
      CT1041  979214 ..  979244 -  -8.2  -2.87468   GCTCATGAGATGAGA       CCAGGCAAAAAAGC AGG GCGGTTTTGCCGGG       ATTACTTGCCCTGGC  62 27
      CT1040  978133 ..  978161 -  -2.3  -4.37092   ATCTTGCTCACAAAA        GCGGAGAGTATCG TCT CGACAATCTCTGT        GCCCGCTATGGCATC  62 268
      deaD-2  970982 ..  970995 -  -2.3  -3.36401   GGCATAAATCAAAAG               CCACT GCTC AGAGG                GAATTTCTTATACGG  45 44
      atpD-1 NONE
      atpC-1 NONE
      CT1031 NONE
      CT1030 NONE
      atpB-1  967410 ..  967423 -  -5.2  -3.36273   CTGTGCCAATATCAA               GGCG GCGTCG CGCC                TGTTACGCTTGAACT  54 341
      CT1008  952695 ..  952705 -  -5.4  -3.54297   AGGCAGCAAGGAGAA                 GCTT TTC AAGC                 CGCTCGACAAGTCAC  55 285
      CT1005  951787 ..  951799 -  -5.5  -4.60487   CAGCACCCGGAAAAA                GCTGA TGA CCAGC                AGGTACTGGGTTCCC  73 121
      CT1002  950041 ..  950072 -  -6.6  -5.08824   GCTTGATTTAAAAAA      GTATGAAGCAGCTA GCAA CAGCAGGTTCATAC       TGAAGCTATTCCGGG  89 254
      CT0998  947219 ..  947238 -    -3  -3.04122   TGTTATGATAAAGTA            TTTAAATT GAAT AACTTAAA             TTATTTTATCTTATA  43 346
         ogg NONE
      CT0995  945052 ..  945075 -  -2.2  -4.12198   TATAACGCCCGAAAA          GGCTGACGGC GGGC GCAGTATGCC           AGACAAGCGATTCCG  55 195
      CT0992 NONE
      CT0991 NONE
      CT0990 NONE
        purB  936995 ..  937022 - -13.5  -5.15969   TCTGAACGCAAAAAA        GGCAGGCCTGGT AAAAA ACC-GGCCTGCC        TTTTTCATCCTCATT 100 160
       amt-2 NONE
      CT0985  932903 ..  932914 -  -7.2   -2.9162   CAATCGTGTAAATCA                GCCG ATGG CGGC                 GTGTCCCTTTTCCTC  57 11
      CT0984  932031 ..  932062 - -16.6  -3.95073   TGGTATAGCTATAAA      CGACGAAGGGGCCC AGAT GAGCCCCTTTGTCG       TTTTTGTCTTTTAAC 100 74
      CT0977 NONE
      CT0976  922418 ..  922443 -  -6.2  -3.54771   CCTACAACATGATAA         TTGGGCAGTT ACTTCG AACTGTCCAA          CAACATTAATCTTCG  59 31
      CT0975 NONE
         maf NONE
        miaA NONE
      CT0972  918064 ..  918077 -  -8.1   -3.9654   GAAATGTCAAAAAGA               TGCCC GATA GGGCA                AGATCATGTCAAGAG  73 68
      CT0962  907864 ..  907882 -    -3  -3.04248   CAAGATTGGTCAATA             CGCGGTAC TGT ACACTGCG             CCGTTCACGATTCTG  43 78
      CT0957  903869 ..  903886 - -12.7  -2.87501   CCGTATTAAACATTA             CCTGCCG GAAA CGGCAGG              TTTTTCTTGGGGCCG  81 147
      CT0955  900823 ..  900859 -  -4.4  -3.61398   GCGCCGGCTCAACAA   GATCAAGCCTGCTCATC CGCA GACGAAC-GGCATGGTC    GAGCGCTGTAACGGC  53 308
      CT0952  898922 ..  898954 -  -2.6  -3.39449   CCGGAGCAAGAGCAA     CGCTGTTCCGCTCGA TGCT TCG-GCAATGCAGCG      GATTTTAGCGGCGAG  47 172
      CT0931 NONE
      CT0930 NONE
      cbiA-1 NONE
      CT0928 NONE
      CT0927  875733 ..  875745 -  -6.2  -3.14132   CTGTTTGCCGATGAA                CCGG GCGCG CCGG                ATGCGCACGTTCTTG  55 170
      CT0921  871719 ..  871731 -  -4.8  -3.02263   ATATCGTGGTCAACA                TCGC GGGCG GCGA                TTGCGAACCGGCGGC  47 463
      CT0913 NONE
      CT0912  865812 ..  865854 - -18.5  -2.71924   CAGGTGCCGGCAAAG GCCCGCCGATGCGCACCCAG AAAT CCGGGTGCACATCGGCTG-C TGCGCGTTCATTTCA 100 38
      CT0904  854154 ..  854164 -  -5.4  -4.79223   CGACATGATGAAAAA                 GATC GAC GATC                 TTTACCAGAAAGCGG  79 117
      CT0901  852708 ..  852722 - -11.4  -2.70994   GCAATTTTAGATAAG               CCGCTG ATG CAGCGG               TGCAGAAGAGATGAA  75 2
      CT0891 NONE
      CT0890 NONE
         gph NONE
       ppk-1  840436 ..  840446 -  -3.2  -2.95476   AGTATGTACGATAGA                 CAAC TTA GCTG                 ATCGATGCCGGATAT  45 129
      CT0886 NONE
      CT0885 NONE
      CT0884 NONE
      CT0883  837183 ..  837200 -  -6.3  -2.54634   TTTGACAGGATGAAG             CGCTGAA CATT TTCAACG              ATCAATGCTCATTCT  52 20
      CT0881  835967 ..  835977 -  -3.2  -5.00616   GCTGGCTTGAAAAAA                 GAAC CCG GTCC                 GATAAGGCGGATGGA  73 126
        spoU  833938 ..  833952 -  -5.8  -5.00884   AGGTTTTTGAAAAAA               TATTTC AGC GAAATA               CCACGGGGGGCATTT  85 44
      CT0877  832730 ..  832768 - -10.8  -3.55444   CGGCGACTTTTCAAA   GCGCGCGTCCGCAGCCAG CAT CGGTTTGCGGAAGCGCAC   TAAAAAACCTGCCCA  79 53
      CT0874  829701 ..  829750 - -12.2  -2.98823   TGTCCGCGATATAGA GCGCCGCGGCGGCGTTCATGCAGAA GAA TTCCGC-TGC-CG-CGCCGCCGCGC TTGCCTTGCAAGACT  81 468
      CT0869  828048 ..  828075 - -17.8  -3.62011   AGATTGAAACGAGAA        GGGGCCGCCATGT CAA ACA-GGCGGCCCC        GTTTGTTTGAAGGCT 100 53
      CT0858  816626 ..  816641 -  -3.2  -2.73875   TCTGGTCGAAGAGCA              CCAGGT CAAC AGCTGG               CTGTAATCTTTTCGG  42 75
      CT0850 NONE
      CT0849 NONE
      CT0848  810084 ..  810099 -  -3.2  -4.08767   GCCAGGTGCTCAAAA              TGATCG CCAC CGATCC               CGGTTCGGTCAACGA  58 118
      CT0846  809329 ..  809342 -  -8.1  -3.83324   CCAGAAAGACGGAAA               TGCGC CCAG GCGCA                CGCTCCTGCCGCCAT  68 309
      CT0837  798650 ..  798662 -  -2.6  -3.74198   AAAAAACACCTCAAA                CCAC ATCCG GCGG                CCCGTGTCGGTTTTT  51 54
      CT0836  797304 ..  797332 - -10.3  -5.73672   AAACAAGCAAAAAAA        GGAAGAGACTCCA TTT CGGAAACTCTTCC        CCTTTCTCATTCTCT 100 64
      CT0831  790998 ..  791010 -  -5.5  -4.07687   AGGCGGGTGTGAAAA                GCCCT GTC AAGGC                CTCGATCTACACGGG  64 300
      CT0826  785739 ..  785749 -  -2.4  -4.70659   CGCGACATCGAAAAA                 GCGC TCG GCGA                 CGGTGTCAAGCGAGT  66 284
      CT0821 NONE
      CT0820 NONE
      CT0819  780787 ..  780800 -  -2.3  -5.36314   GAAAATATCAAAAAA               CCGGA AATA TCGGG                CATGGGGAAGGATGA  79 249
        prfC NONE
      CT0817 NONE
      CT0816 NONE
      CT0815 NONE
      CT0814  774896 ..  774908 -  -3.3  -4.56775   ACTGCTCGGCAAAAA                GGGCA CGG TGGCC                TATCTCGTGGTCATT  69 254
      CT0810 NONE
      CT0809 NONE
      CT0808  771899 ..  771926 -   -12  -3.83502   CACCCCGACACCAAA        GGCGGTTACAGC AGGT ACTGTAGCCGCC         TTTTTCTTTGTCTGT  91 60
        ksgA  766741 ..  766755 -  -5.6  -4.56597   GCGCTCCGGCAAAAA               GCGCCA CCT TGTCGC               GGAACTCGCGGTAAG  73 488
      CT0801 NONE
      CT0800 NONE
      CT0799 NONE
      CT0798  763113 ..  763128 -  -7.6  -3.62046   CGATGCGTCGAAGAA              GGCATA CCGC TATGCC               TGCGAGTTCGCCAAG  62 459
      CT0788  756804 ..  756826 -  -3.2  -3.53761   CAAGCGCTCCTGAAA           CGGCAAGCAG GAT CAGCGTGCTG           AATGCTTTTTTCATT  50 36
      CT0787  756200 ..  756223 -  -8.8   -5.7946   CGGGCAATAAAAAAA          GCCGTCCTAT ACTG ACTGGACGGC           TTTTTTAGTGGTGGG 100 207
      CT0786  755263 ..  755314 - -13.2  -4.39002   AAAGGTGGCACAAAA GGT-GGCAACAATGAGGGCGCGGC TACAGT GGC-CGCCCTCATTGTTGCCTATC AATCTTTTCGTCGGT 100 24
      CT0783 NONE
      CT0782 NONE
        folE  753415 ..  753456 - -18.1  -4.19735   GCTGGTAAAAGTAAA GGCATCCGG-TTTCCCTTGC GTT GCAGGGGATATCCGGATGCC TCATCGCTTTTAGCT 100 63
      CT0760 NONE
      CT0759  734081 ..  734098 -    -7  -3.23979   AGCACAAGGTATGAA             GACCTG AAGTCG CAGGTC              AGGGCCGACGTCGAG  56 385
      CT0752 NONE
      CT0751  726408 ..  726420 -  -3.3  -3.94402   ATAACCTCGAAATAA                CCGCC GCA GGCAA                CAATTTTTTTTTATC  55 156
      CT0749  725746 ..  725762 -  -4.3  -2.62184   CTGGCCGCTACAGTA              TCTCGCG TGG CACGGGA              AAGTGGAATTGATGC  44 211
      CT0745 NONE
      CT0744  721248 ..  721266 -  -7.4  -2.57211   ATGGCTTTCCAGAAG             CGAGCCAT CAT ACAGCTCG             GCTTGCTCCTGCTCA  50 225
      CT0738  717360 ..  717384 - -11.5  -4.18367   CACCAGAGAGAGAAA          GCCTTACAGAA CGT TACTGTAAGGC          TTTTTTGTTTTATCT  91 218
      CT0736 NONE
        hisF  715884 ..  715925 -  -6.7  -3.07935   ATCTGACTGATCGAA TAAAAAAGGCTGCTTCGGGA AAA TACTGG-GCAGCCTTTTTTA TTTGTGTTGTACTTC  55 46
      CT0728 NONE
      CT0727  708024 ..  708049 -  -4.7   -3.1876   AACGCGAGTTACGAA         CCGCTGAGCATC TGC GATGCCC-GCAA         TGCCGTGCTACTGCT  49 508
      CT0723 NONE
        metK  704492 ..  704518 - -10.9  -3.87576   TCAGAATAAGGGAAA        GCCTCCG-GGAC GCAA GTCCGCAGAGGC         TTTCAGAGGGTTTTT  85 43
        sahH  702984 ..  703003 - -12.1  -5.95539   TTTTAAACAAAAAAA            GCCGCCC TTTTTC GGGCGGC             TTTTTTGGCGTTGAT 100 59
        trpF  700009 ..  700022 -  -2.3  -4.15453   GAATTCATTTCAAAA               GTCGC GCCT GCCAC                GATCATTTTCATCTT  59 421
      CT0714  694929 ..  694939 -  -6.8   -3.3506   GCTAAAGCCTGAGAA                 GGCT CGA AGCC                 GGTCATTAGGGCTAC  59 515
      CT0712  694437 ..  694464 - -13.5   -3.8211   CTTGACCCAGAACAA        CGAAAACCCGG AAAGTA CCGGGTCTTCG         TTTCTCTCACAACAG  95 57
      CT0711  692891 ..  692934 - -17.7  -3.07443   GGACATGTCACGGAA GTAAATGACCGAAGTGACCG TTTTG CGG-CGCTTCGGTCATTTAC TTCAATATAGTTGGC 100 49
      CT0709  692044 ..  692056 -  -3.4  -2.71924   TACGCCGCTGCAAAT                GGTT CCGAT AACC                GAAGTCGCCGTCAGG  42 36
      crtK-1 NONE
      CT0707  690919 ..  690930 -  -7.2  -3.72527   AAAATCACCCAAGAA                GCGG TAGC CCGC                 TCGCTTGGAATGGCG  63 164
      CT0705  689411 ..  689421 -  -2.4   -3.5032   TCGCGAGATGAAACA                 TGCG TGG CGCT                 TCGTGCCTGCGTGGT  47 73
      CT0703  687816 ..  687832 -  -6.5  -4.64676   TTACGGTCAAGAAAA              CCGGC ATCTCCA GCCGG              TCTTCTGTCTATCAT  77 52
      CT0702  687521 ..  687539 -  -8.1  -5.47159   CTTCAATACAAAAAA             GCCTCCA TAATT CGGAGGC             TTTTTTGTGTCGGAA  95 123
      CT0701 NONE
        cysK  685288 ..  685302 -  -2.1   -4.5442   TCCTGAATGATAAAA              GCG-GA TTTC TCACGC               TTCGATGTCTTCAAA  63 20
        thiS NONE
        thiG NONE
        thiH NONE
        thiF  682073 ..  682085 -  -3.3  -3.08032   CTCGTGCGAAAATCA                GGGGA TGC TCACC                GCAGTGCTCTCAGGC  45 50
      CT0695  681603 ..  681617 -  -6.4  -2.91322   ACAGCCGTTAAATCA               CCAACA AAC TGCTGG               ATGTGCTCGCAAGCT  54 71
      CT0693  681146 ..  681199 - -11.1  -3.78904   CACGAAAGCTAACAA GCGCCTGCACGCGGATGGCCTACAGC CTTTT GCTTCCGGCCA-CC-CGTG-AGGCGC ACCGTTAGACTCCTG  81 78
      CT0692  680315 ..  680325 -  -4.6  -3.94724   TAAATCACATAACAA                 GGCG CTG CACC                 GGGCGGCAATTCCGC  62 361
      CT0685  677152 ..  677183 -  -3.6  -5.00616   GTCGTGCTGAAAAAA      CGCTTCGAGGCGGCC GTT GCCCGCCT-GAACCC      CGGCCTGCCAGCGCA  78 293
      CT0672  665441 ..  665457 -  -2.1  -3.63515   TTTTACGGTGAACAA              TGACCTC TCT GGGGTCG              CAAAACCAGAATCTG  50 231
      CT0670 NONE
      CT0669 NONE
      CT0668  662256 ..  662270 -  -2.8  -4.07568   GTTGTTGTGGGAAAA               GGATTC CCG GAATTC               CGGGACAAGGATGGG  58 377
      CT0666  661664 ..  661675 -  -7.2  -4.18018   CCTGGTTACCGAAAA                GGCC TTGC GGCC                 GGAGCTGCGCCCCTA  73 58
      CT0664  660989 ..  661022 - -15.3  -3.30825   TTTAGAAAAGACAGA     CCCGTCCACTAACCG CGTC CGGTTATTGGGCGGG      TTTTCTTTTTCTACG 100 91
      CT0660  658367 ..  658400 -  -5.9  -2.78715   AACGTTTTCAGGAGA     TCACCAGCCACAACC GGGC GGTGGGCGCTGATGA      AGACTCGCCGGTCAA  47 319
      CT0654  653050 ..  653061 -  -4.4  -3.18912   TTATTCAGGGAGCAA                TCGT AGTG ACGA                 CGAGTTACGAGTACC  48 261
         mfd  649558 ..  649573 -  -3.2   -3.7614   AAGGAGGAGGAAGAA              CAGCTC TTAC AAGCCG               CCGTGCAAGACTTAT  53 67
        csmX  648742 ..  648770 - -16.2  -5.14985   CTAAACAGATAAAAA        GAAAAAAGCCGG GGGAT CCGGCTTTTTTC        TTCCGCGGGTCAGTT 100 35
        csmJ  647857 ..  647870 -  -5.3  -3.91716   GGATTGCTGAAACAA               GCTTT GCAG AAAGC                CGAGTGCTCCCCGGA  61 85
      CT0650  646215 ..  646245 -  -4.7  -3.42283   CAAGGCAGCCAAAGA       GGCTTTCGCAA AATCACTCA TCGCGAGAGCC       GAGCGCCTCCTGCCG  51 384
      CT0648 NONE
      CT0647 NONE
      CT0646  643368 ..  643392 - -14.4  -5.27335   TGGCGGAAACAAAAA          CAGGGCGATA TTGAG TATCGCCCTG          ATATCTGTTCTATCT 100 53
      CT0644 NONE
        dnaK  640621 ..  640644 -  -8.9  -4.84529   TCATAAACGCAAAAA          GCCCCGT-TC TTACT GATACGGGGC          TTTTTGATTGTGGTT 100 54
        pscD  639253 ..  639274 -  -8.7  -5.42259   TTATGGGCAAAAAAA           GAGCCACGC TGGT ACATGGCTC            TTTTTGAACAGATTT 100 70
      CT0639  638325 ..  638353 - -17.4  -2.84687   CGAATGAGCACTATA        CCGGAGGCCGGG TTATG CCCAGCCCCCGG        TTTTGTTATTCATGA 100 9
         mgt NONE
      CT0629  627626 ..  627636 -  -4.6  -3.92178   ATCAGTTTAAGGAAA                 CGAC AGG GCCG                 ATTTTCTGGTGAACT  59 381
      CT0625  626269 ..  626285 -  -3.7  -4.06866   CCATAAAGACAACAA              GAGCA AGCGAAA TGCTC              CGTTGCGATCACGCT  58 34
      CT0624  625383 ..  625394 -  -2.2  -3.24823   AACTTTGAAAAACGA                CCGA TCAA TCGA                 CTCGACAATTCTCAC  44 71
      CT0622  624494 ..  624504 -  -2.4  -3.30441   CACCAGTCGGCATAA                 CGGC GAA GACG                 TCACGCCCATCCATC  45 160
      CT0620  622979 ..  623000 -  -6.6  -3.72576   TTCCCCGCTATTAAA           TCAAGAGC GCAAGT GCTCTCGA            GCATAAAAGTCAATA  63 223
        ilvD NONE
        ilvB NONE
        ilvN NONE
        ilvC NONE
        leuB  616449 ..  616482 - -16.1  -2.60032   GCCCCGTCAAAAACT     GAAAAGCCGGAGACC TGCA GAGCTCCGGCTTTTC      TCGTTGCGGCTCACC 100 80
      CT0614 NONE
      CT0613 NONE
      leuA-1  612769 ..  612781 -  -4.1  -2.65139   AGGAGTGAATAATAT                GCTCA AGA TAAGC                CTGACGGGGCGATAG  44 96
        radC  611557 ..  611584 -  -5.7  -4.35524   TGTTTAAAGCGAAAA        TATTATTGCGT TATATG ACGCAATAATC         TATATTAAACAATAA  72 507
      CT0609 NONE
      CT0608 NONE
      CT0607 NONE
        serS  608772 ..  608796 - -15.7  -4.00124   TAGTTGATAATGAAA          GAGGCGCGGTA TTT TGCCGCGCCTC          TTCTTTTGTATCCTG 100 75
         sun NONE
        xerD  603618 ..  603638 -  -6.7  -3.72695   ATGTCGCGGACGAAA            GCCAAGCAC ATG GTGCAGGGC            AGCCAGCTCAGGCAG  61 261
      CT0600  601682 ..  601718 - -15.3  -3.04836   GAGCATTATAAATGA    TGAATGGAAGAGGGGGA ATA TCTCGCTCTTCCATTCA    TTTTTTTCGTCCACA 100 44
      CT0596 NONE
        kdtA NONE
      CT0592 NONE
        pdxA NONE
        ftsE  592272 ..  592284 -  -4.8  -3.06073   CAGACGGTTGAAAAT                GACG AATTG CGTC                GCGGCTTGCTGAGAA  47 259
      CT0582  589494 ..  589505 -    -3  -4.93296   TCATTATTATAAAAA                TCAT TCTA ATGA                 GTATATGACTGAGAT  76 193
      CT0573  581182 ..  581202 -  -5.3  -4.65895   TCCCTTATCCAAAAA            TCAGGGGCG GTG CGCCTCTCA            GGTACGCGGCGTTGC  73 252
      CT0568 NONE
      CT0567 NONE
        mrdA NONE
      CT0565 NONE
      CT0564 NONE
        tyrS NONE
      CT0562  569803 ..  569839 - -14.6  -5.93809   TTGCCAGAAAAAAAA   GA-ACCGGGAATCGGTC ACGC GACTGATTCCCGGTATC    GATACGAATGTCTCG 100 55
        nadB  567540 ..  567555 - -10.4  -3.45742   GCACGAGCAACAAGA              CCGAGC TGAT GCTCGG               CTATGGCACCATGTT  69 509
      CT0556  564979 ..  564993 -  -2.8  -2.75183   AGGCCTATTTAATTA               TTTCAG GCT CAGAAA               AACAAATTTTATTTT  42 8
        murA  563258 ..  563283 - -10.5  -5.86976   CCATAAAACAAAAAA         GACCTGCAAGT CGAA ACTCGCAAGTC          ATTCTGCTTTATGGT 100 407
      CT0550  558419 ..  558445 - -11.7  -4.76312   CACAAGATGCAAAAA         GCCTTGTAACA TTCTC TGCTACAAGGC         TTTATAGTGCTGAGG 100 224
      CT0548  556706 ..  556720 -  -5.6  -3.21912   CCTCGAAGTCACCAA               GCCGGA GCT TTCGGC               GGACATTCTCGACCG  51 218
        hisD NONE
      queA-1  553032 ..  553043 -  -5.8  -3.14468   GGTGATTACAGCGAA                CGGT AACA ACCG                 GAATGGTTTTTGCCT  55 291
         acn  550355 ..  550401 -  -8.8  -3.57918   AGGCATACGACAGAA GCGTCTCCACCTCCTCTCCTGC ACAAA GACGGAG-GGAGGTGGAAAC-C TGTAATCGATTAATC  69 35
      CT0542  549553 ..  549572 -  -4.2  -5.04377   GTAAAAGAAAAGAAA            GGGGTCTG ATCT CAAACCAC             TCCATCGAAGGAGCT  77 172
      CT0541 NONE
        metK  546559 ..  546569 -    -4  -3.52919   ATTATTCAATCACAA                 TCAT TAC ATGA                 AGTATAATCGCGATG  52 91
      CT0539 NONE
      CT0538 NONE
      CT0537  544004 ..  544021 -  -8.3  -3.55071   GGAGATTGCCGGAAA             CCCTCCG GCAG CGGCGGG              AAATTCAGCGGTCGA  62 108
      CT0533  541306 ..  541322 -  -3.6  -3.21416   TATCGCCATGAGCAA              GGCGGA GATCG TCCGGC              GCGGCATGGAACTCG  47 170
      CT0531  538377 ..  538394 -  -8.3  -5.58179   CATGACAACAAAAAA             GGCCTGC GAAA GCGGGCC              TTTTTTGTTGGGTGA 100 88
      CT0528  535811 ..  535824 -  -3.1  -3.35964   GTAGAAAGAAAAGGA               CTTCA GGGA CGAAG                AAACCGTTTTCACAC  47 69
      CT0524  531220 ..  531240 -  -9.7  -2.64099   TCGGGCGAGCACAAG            GGCTATCTG TTC CAGATCGCC            ATGAAACCGGCCAAC  60 130
      CT0522 NONE
      trpB-1 NONE
      CT0520  526788 ..  526805 -  -9.1  -5.35354   GAGAGAAGTAAAAAA             GCCTCCA GATT CGGAGGC              TTTTTTATCATCGGA 100 152
      CT0519 NONE
      CT0518 NONE
      CT0517 NONE
      CT0516  523849 ..  523863 -  -3.5  -3.66256   TATAGGGGGAAAATA               GGCTC ACGAA AAGCC               GTGCGTGATGGGGGA  53 14
      CT0515 NONE
      CT0514 NONE
      CT0513  522252 ..  522268 -  -2.9  -5.10154   ATCTAAAACCAAAAA              GGAACAG CAT CCGTTCA              GTCGTCGCCGGTATC  74 202
      CT0512  521379 ..  521402 - -10.2   -2.9632   AAATGCTTAAACAAT          TGCCCCGGAC TTTA GCCCGGGGTA           TACGGATAAAACAAT  72 126
         phr NONE
      CT0510  518892 ..  518909 -  -7.7  -2.53271   CGAGCGCGAGAAGAT             CGCTACCG AAG CGG-AGCG             CGAGTCGATCAAGCT  53 477
      CT0505  514935 ..  514948 -  -6.7  -3.59262   CGCCACACCCGCAAA               GGGTA CCGT TACCC                GATGTTCCGCGTTAT  61 397
      CT0503  514100 ..  514111 -  -5.8   -5.0916   GCTTGAAGACAAAAA                GCAG TTCG CTGC                 AATTGTGCAGCGCTA  86 509
      CT0500  513028 ..  513043 - -10.4  -3.01184   ATAGTAGAACGAAAT              GGCTCG GTAG CGAGCC               GCGTTGGCAAGGTTG  72 135
      CT0499 NONE
       amt-1  510980 ..  511005 -   -14  -4.41616   AGCGGCTGAAACAAA         GACGCCGCCC GGTAAA AGGCGGCGTC          GTGATGAACATGTTG 100 51
      CT0497  510583 ..  510594 -  -2.2   -3.2511   TTTTATGCATAAAAC                GTCC CTTC AGAC                 AGATGGTTAATGCCG  43 281
      CT0496 NONE
      CT0495 NONE
      CT0494 NONE
      CT0493  505563 ..  505586 -  -9.6  -2.71712   TTGGGTGGGGTAAAG          GGGATGGG AGTAAAAA CCCATCCC           TTTTTGTCTTTCTCA  66 38
      CT0491  504542 ..  504554 -  -3.4  -4.09685   TCTGAGTTGTGAAAA                TTGC CCAGC GCAA                ACTTTCTCGTATTGT  58 352
      CT0489  504125 ..  504144 -  -7.8  -3.57462   TATCCGACCGTTAAA            GCGCTCGAC CAT GCCG-GCGC            AGACAGCGGTCGAGT  66 1
      CT0475 NONE
      CT0474 NONE
      gltD-1 NONE
      CT0472  488799 ..  488836 -  -4.1   -3.1855   CCGGGCAACAGGTAA   CGGTGTTGAATCGTTCT GCAG AGAACTTTTCAACGCTG    CCTTGTCAATCAGCG  48 31
      CT0471  487943 ..  487962 -  -4.3  -3.29511   GTGATTTGGTTAGAA            TCGCATGG TCACG CC-TGCGA            GCAGCGTGGTGTCGG  50 0
      CT0470  487299 ..  487331 -  -8.3  -3.14344   GACTCTTGCCATGAA      GAGCTGGTCGTCCGG GTT CTGGAACACCAGCCC      GACCATTTTCCGGAT  64 285
      CT0465  483475 ..  483496 -  -4.3  -4.66833   GGGCAAGCTGAAAAA           GCAGCCGAT TCGC ACCGGCGAC            AGCGATCTTGTGTTC  70 238
        hisI NONE
        menG  481098 ..  481119 -  -5.9   -5.0925   CGGTAAAATGAAAAA           GGTGAAG TTTTTATG CTTCACC            TTTTTGCTTTGACGT  85 58
        modD  473220 ..  473232 -  -3.3  -4.54727   TTGCCGAAATGAAAA                GGTCC GCC GGAGC                GCCCTGTTCGATCTG  66 268
        modB NONE
        modC  470752 ..  470765 -  -4.5  -4.25283   ACCGTTCGATGAAAA               CACGC TGTT GCGTA                CTCGTCCTTTGCCGT  64 202
      CT0448  470633 ..  470645 -  -3.3  -3.05384   GTGCGTTTGAGGCAA                GCTTC CTT GTAGC                CGTTGAACTACTGCT  45 33
      CT0447 NONE
      CT0446  468014 ..  468037 -  -3.8  -4.46775   CATCCAAAAGAGAAA          TGCACGCTGT TGGA ACAGGGTGAA           AGCCATGACAAGTCC  68 255
      CT0443  465151 ..  465161 -  -8.2  -2.74322   CCCAATGGCTCAAAT                 GCGG TTG CCGC                 TTGGACTTTTTATGG  61 9
      CT0432  452382 ..  452397 -  -3.3  -4.74132   AGATCTGATTAAAAA              TGGAA ATAGTA TTCCA               TTATCCATTGGTGAT  69 26
      CT0427  447811 ..  447829 -    -6  -3.05596   GACTGTTGGATCGAA             CCTGAAGA CCG TCTTCAGC             TATGTCGGTAGCAAT  53 391
      CT0424  446374 ..  446397 -   -11  -4.74801   CAATCTCATCAAAAA          GGCAGTACTG GTGA CGGTACTGCC           TCTTCTGCTTCTGAC 100 94
      CT0408  422624 ..  422637 -  -4.5  -2.52676   CATCCGTTCAATTCA               GATCG GCTT CGACC                GGTCACGCCTTTTTC  46 28
      CT0407  422132 ..  422147 -    -9  -2.72043   AACCGCCGGGCAAAT              TCCGTG GCCA CACGGA               TGCGCAAGGCGGGCT  63 151
      CT0405  421434 ..  421445 -  -7.2  -4.45517   AAACCATCGACAAAA                CCGG CGGG CCGG                 TGTATGAAAAGAAGG  76 363
      CT0400  412947 ..  412972 -  -8.9  -2.98169   TCAACAAGGCAGAGA         CTGCCCAGCGC CACG GCGACGAGCAG          GTGCTGATCTGGCGC  59 525
      CT0398 NONE
      CT0397  409880 ..  409893 -  -2.3  -2.74523   TCAGCCCGAACAGGA               CGCCC CCCG AGGCA                GGGACACTCTTTTCA  39 56
      CT0396  409285 ..  409307 -  -3.3  -3.23274   GTTGCCAGAACGGAA           TGGCGGTCA GCGGA TGACCGGCG           ACGGTAAAACCGTCA  46 38
      CT0395 NONE
        cbiM NONE
        cbiN NONE
        cbiQ NONE
        cbiO NONE
        cobA NONE
      CT0389 NONE
        cbiL NONE
       cbiCH NONE
       cbiET NONE
       cbiGF NONE
       cbiDJ  396710 ..  396739 -  -4.3  -4.84311   TCTCACAGAACAAAA       CCATAAGCGCCAT TACT ATGAATCTTATGG        GCACCTTTCAACAAA  74 123
      CT0382  394269 ..  394293 -  -2.7  -2.82623   GCGCGGCTACAACCA          GGTGGAGAC TCTGTCG GACGCCACC          GCGCACGCCGAAATG  39 440
        sucC  392745 ..  392794 - -20.2  -4.11216   GTGTTAGTGGCAAAA CGGAAAAGCCCGCCTCCA-TGAA GTTCG TTCTGTGGGGGCGGGCTTTTCCG TTTGTTTGCGTGTGT 100 48
      CT0379  391826 ..  391841 -  -3.2  -4.09685   TTCGAGCGCTGAAAA              CATCGC TCCG GCAACG               CAGGCCATTGACGCG  58 517
      CT0375  385768 ..  385785 -  -3.3  -4.25104   CCGTGGCGATGAAAA             TCGTGCC GGTC GGCACAG              CCTACGCCGTCTGGA  60 250
        purE NONE
      CT0370  381636 ..  381647 -  -4.4   -3.6215   TCAAGTTACGGCAAA                GATG CCCT CATC                 GTATACAAACGCAGG  55 108
         ndh NONE
      CT0368 NONE
        argD NONE
      CT0366  378212 ..  378224 -  -6.9   -3.0497   AGAGGAGTCCGAACA                GCAGC GTT GCCGC                AAGCAGCAGGTGTTG  54 294
      CT0364 NONE
      CT0363 NONE
      CT0362 NONE
      CT0361  374194 ..  374212 -  -7.5   -4.7629   TGATGAACTGAAAAA             GGAGATT GGTGA AATCTCC             TTTTTTTCGTTTTAC  83 83
         fbp  371183 ..  371202 -  -5.6  -5.63236   ATTGAAAAACAAAAA            CCCCAGCC ATTT AGTTGGGG             TTTTTGTTGTCAGCA 100 55
      CT0356 NONE
      CT0355 NONE
      CT0353 NONE
      CT0352  368641 ..  368665 - -12.9  -3.53745   CACATCGTAAACGAA          GAAGCCCGG TTTATCG CCGGGCTTC          GTCATTTCCGGGAGT  89 27
      CT0341 NONE
      CT0340 NONE
      CT0339  355295 ..  355314 - -13.6  -3.67175   ATGGGGGAAAATTAA            CCCCGGTT TGAA AACCGGGG             CAATAGGGTACATGT  93 230
      CT0338 NONE
         dxs  352894 ..  352919 -  -5.4  -3.07816   CTTCGACGTACTCAA         GCCGGGCA TTGTCGATCG TGCCCAGC          ACCTCCCCGGCGGCT  49 126
        pdxJ NONE
      CT0330 NONE
      CT0329 NONE
      CT0328  344610 ..  344623 -  -3.7  -5.18357   CAATTCATCAAAAAA               CGCAG AGCA CGGCG                TTCCGGTGCAAGTAT  79 83
      CT0327 NONE
      CT0326 NONE
        vpsC  342152 ..  342166 -  -2.7  -3.29511   GGGATGCGGTCAGAA               GAGCG TGAAG CGCAC               GTACCGGTTTGGCCT  47 5
      CT0324  340939 ..  340956 -  -2.7  -3.63744   TTTTTGCTTAAAACA             GAAATTG AGGT CAATATC              GAAAGGAAAAATCTC  51 55
      CT0322 NONE
      CT0321  337247 ..  337298 -   -11  -3.78699   GAAAAAGACAGAGAA CTGCAAGGGCAGCAGGAACAACG TGATGAG CGTTGTTCCTGCTG-CCTTTTTG TTTTTACTGCTATTC  81 55
        purN NONE
      CT0318 NONE
      CT0317 NONE
         nfo  332291 ..  332312 -  -4.3  -3.85698   TGCCGCCGGGATAAA           TGGCTACTC GTTG GTGAAGCCA            TAGAGCATCGCGATC  57 7
        purF  328782 ..  328818 -  -7.3  -5.60993   TTTTCCATAAAAAAA    GAAAAGCCGTCTTGTCC GGA AGCGAAGACGGCTTTTT    TATCTGGCGCGGTTT 100 63
      CT0304  315537 ..  315568 - -20.4  -3.70902   GGTTCGATATGCAAA      TAGAAAAAGCCCGG AAAT CCGGGCTTTTTCTA       TTTGGCGCTTTTAGC 100 68
      ftsH-2 NONE
      CT0296 NONE
      CT0295  306994 ..  307027 -  -2.4  -2.66748   CAGGATCGAAAGCTA     TTAAGCGCACGGTCA GCTCT CGTCCG-GCACTCAA     GACAAAAGTGACTGA  39 144
      CT0292  303564 ..  303581 -  -5.5  -3.59315   TGAATTATGCCGAAA             CATCGTC CATA GTCGATG              CGTTGGTTTCCCAGG  56 490
      CT0291  302792 ..  302811 -  -5.7  -6.02919   TGACAAATAAAAAAA            GGCCATC GTTTCG GATAGCC             TTTTCGTCGAAAAAA 100 70
      CT0289  300360 ..  300398 - -17.6  -2.82327   TTGTTACAGCCAAAG   CCGGAAAGACCCCTTC CATTTGT GAAGGGGTCTTTCCGT   TTAGGATGGAAGGGG 100 118
      CT0285 NONE
        murI NONE
        lytB NONE
      CT0282  292219 ..  292242 - -12.4  -2.71263   AATTCTTTGTAATGA          CGCCGTATCG TCGT CGATGCGGCG           CGAACTCAGGGAGGC  78 445
      CT0279  289600 ..  289614 -  -5.7  -3.25823   CGTCTTTCAGATCAA               CGCAA GCGTT TTGCG               TTTTCCGGAACTGTT  55 92
      CT0278  288951 ..  288970 -  -4.2  -2.52464   CTTGTGTCGAACGGA            GCACTCAG TTAC CTGAGCGG             TAATGGCGTTCAAGA  44 10
      CT0277  288483 ..  288493 -  -6.8  -3.29144   TTACTGGCTGCACAA                 TGCG GAT CGCA                 TCGTTGCAGGCTTTT  59 69
      CT0276 NONE
      CT0275 NONE
      CT0270  283019 ..  283036 - -11.3  -5.28176   TCCAGTTACAAAAAA             GAGCGCT TTCG AGCGCTC              TTTTTATTGGTGGGA 100 77
        uppS NONE
      CT0266  276957 ..  276985 - -17.7  -5.28176   CGGAGCCATAAAAAA        GCCATGACTAAAA ACT TTTTAGTCATGGC        TTTTTTAGTTTCCAG 100 51
      CT0260 NONE
      CT0259  267535 ..  267552 -  -2.6  -3.64703   CTCTCGTCACTCAAA             CTCGGC CAGATT GTCGAG              GGAATGCCACCCAAC  51 519
      CT0257 NONE
      CT0256  264634 ..  264666 -  -3.4  -3.06162   CAGGGGAGTTGAAGA     GCGTT-CGGGGGG AGGGGCGA CCCCCCGGAACAA      GCTCAGAAATCGCGC  45 28
        dprA NONE
        ompH  262651 ..  262697 -  -7.2  -2.84325   TTTGCGTAAACAGCA GCCGCCGGCGTGC-GAGCCTCC TTTTT GGGAGCACTACA-GCCAGCGGC ACCGAACACTATTGC  57 92
      CT0253  262181 ..  262197 -  -3.6  -3.36492   TGTGTAATTTCATAA              CGACGC AAACA GAGTCG              AATTATTTTGATAAG  48 28
        panD NONE
      CT0251  260834 ..  260865 -  -5.3  -3.45571   GTCGTCAAACACCAA     GCAGGTCGATATCAG TGAA CTG-TAT-GACCCGC      GCTACTACCGCCCGA  53 179
      CT0238  249399 ..  249415 -  -4.3  -3.70919   CTCAAAGGGCAATAA              CTGCCTG TAC CCAGCAG              CATCTGAACTACCGG  55 34
      CT0234  246818 ..  246830 -  -3.3  -3.63991   CATCAGCCCGAAGAA                GACCT GGG AGGGC                TATCTTGCTGGAATT  52 297
      CT0231 NONE
      CT0230  243947 ..  243982 - -16.2  -3.55563   ACTTGATCGCCGAAA    GCCGTGGCCGGAGC AGTTGGAA ACTCCAGCCACGGC     TTTTTCTGTTCGGCG 100 60
      CT0227  241901 ..  241915 -  -3.5  -3.14602   CGGAGTTGACGAAGA               GAAGC TTCAT GCCTC               AGAGTCTGCCGTCGA  46 24
      CT0226 NONE
      CT0225 NONE
      CT0224  238515 ..  238536 - -11.6  -3.08283   ATAACCATCGCAAGA           GGGCGAAC ACACAG GTTCGCCC            CTACGGTCGGGAATG  78 94
      CT0223  237961 ..  237973 -  -7.7  -2.76696   CGTCTGCTCAATAAG                CGCAA AGA TTGCG                GGGCTGTTTTCAGGC  59 415
      CT0221 NONE
      CT0220 NONE
      CT0219  233952 ..  233962 -    -4  -4.24306   TGTAATAAAAAAAAG                 TTTG TTG CAAA                 AGCGTGTCGCGTTCT  62 205
      CT0218  233526 ..  233538 -  -5.5  -3.27475   TCCCTGACGACAATA                CGCTC CCT GAGCA                TGTAGCTCCGGAAGT  54 245
      CT0215  230055 ..  230067 -  -4.9  -2.50471   GAAATATGTAAAAGC                CTATA TGC TATAG                CGTTAACCATGATAC  46 69
      CT0213 NONE
      CT0209 NONE
      CT0208  221622 ..  221644 -  -2.9  -4.56597   CCGTTCTGTGAAAAA           TATTCTTAA AGGTA TTAAAAATA           ACAACTATACGAAGC  65 42
         dfp NONE
      CT0206 NONE
        dnaB NONE
        ptsI  216240 ..  216264 - -13.6  -4.87626   CCGGAACAGCAAAAA         GCCGCC-CGGA TAAT TCCGAGGCGGC          TTTTTTGTTATCGAG 100 91
      CT0201  212708 ..  212720 -  -7.7  -3.05844   TCTTCGACCGCAAGA                GCTTC GTC GAAGC                GCTGCTCGAAAAAGA  60 54
        thiL  210523 ..  210539 -  -6.5  -3.03124   GTCCATTGCTGAACA              CGGGATT TTA AGTCCCG              GGCGTCTACCAGTTC  55 129
      CT0196  207099 ..  207115 -  -5.1  -5.40072   CTTCCTTGAAAAAAA              CTGCAAT TGC ATTGCCG              ATCGCTGGTTTATCG  87 42
      trpB-2  202193 ..  202212 -   -15  -2.63596   CGCTATTCCACACTA            CCCCGGCT TTCA AGCCGGGG             CAACATGAATGTAAA  90 101
      CT0190  198525 ..  198542 -  -5.5  -3.53012   CCGCCGCTGCTGAAA             GTCACGGC CTC GCCGCG-C             TGCAGGAAGAACGAT  55 211
      CT0187  196215 ..  196234 -  -2.2   -4.4831   ATTCATCAAAAAGAA            GATGA-CAC ACA ATGATCATC            CCGGCGAAGGCACGC  64 264
      CT0184 NONE
      CT0183  192638 ..  192662 -  -5.8  -3.74693   CTGCACCGCATGAAA         GGA-CTGCTGCG TTT CG-AGCAGCTCC         GCGACGGTACCTGGC  58 365
      CT0177  186831 ..  186844 -  -2.4  -3.01712   CGTCTGTTTTCAACA               GGAA CATTTT TTCC                GTTGAATCATTTCAT  42 37
        ponA NONE
        guaA  182854 ..  182873 - -12.8  -4.90381   CCCAACACAACAAAA            CCCCGCCG AAAT CGACGGGG             TTTTTTCATATCCAA 100 58
        serB  180394 ..  180408 -  -4.3  -3.20905   ATATCATAAAAGAAC               TGTTC TTCGG GAACA               TGAGGAGGGGGCTGA  48 81
      CT0172  178890 ..  178901 -    -3  -3.73042   TTGCGCATCAAAATA                TCTT AAAC AAGA                 ATGGCCAGGAAAAAT  51 16
      CT0171 NONE
      CT0170 NONE
      CT0169 NONE
      CT0164  172080 ..  172094 -  -2.9  -3.73995   TTTTTCAGAAAAAAG               TTTTG GACGG CAAAA               AAACTCCCGCATATG  51 190
      CT0163 NONE
      CT0162  169086 ..  169106 - -11.8  -5.06414   TTGGGCCAATAAAAA            CCCCCGGC GATGA ACCGGGGG            TTTTTGTGCGTATGT 100 51
         efp NONE
        accB NONE
        accC  164359 ..  164387 - -10.3  -3.25823   TCTTGTTGAGAGTAA        TGCCGCCCTGT AACTCAA ACAGGGCGGTA        TTTTTTTTGTGCAAT  73 516
      fusA-2  144612 ..  144643 - -17.4   -2.8547   AGTTTTTATACCACA      CAGTAACGCCCGTC ATCA GACGGGCTTTACTG       TTTTGGGCACGGGGG 100 113
      CT0143  138886 ..  138901 -  -5.4  -2.61106   GAGATGGAGAACGCA              GGCTGAG TAT CTC-GCC              GTCGCTGATTTTTCT  48 343
      CT0132  127491 ..  127522 -  -9.4  -5.19879   CGTGAAATATAAAAA      GCGGGTCAGGCATTT TTT ATAAGCCTG-CCCGC      CTGGAAAATCTTTTG 100 60
      ftsH-1 NONE
      CT0126  120461 ..  120477 -  -3.7  -2.87253   GAGAATGGATAAGGA              TTTCATG TGT CATGACA              TTGGCGTGAAAAGAG  43 291
         dxr  119330 ..  119340 -  -2.4  -2.60688   GAATTATCCGATAAG                 CTGC CGT GCGG                 TTTCGCGGGCCCATT  39 3
      CT0124 NONE
        prfA  116731 ..  116744 -  -5.2  -2.89655   TGGTTGAAAAAAATG               GCCG GGTGGT CGGC                GTTATCTCTGAAAAT  49 97
      CT0122  116038 ..  116050 -  -3.3  -2.52543   ATGGCGGTTAACGGA                GCGCT CTC AGAGC                TTGCGTATCTTGCCG  42 19
      CT0121 NONE
      CT0120  114132 ..  114170 - -16.8  -3.95153   GGAATGAGCCACAAA  GCCCCGGAAGTTC-CGG TTTCAT CCGTGAACGTCCGGGGC   TTTTGCGTGTTCCGT 100 316
      CT0116  110583 ..  110616 -  -3.1  -3.41602   TTGACTCCATGAGAA     TGGTCAGGGCGATC CTCTTTT GTTCGCCCTG-CGA     GTGTTGTGAATTTCG  47 61
      CT0115 NONE
      CT0114 NONE
      CT0113 NONE
        paaK NONE
      CT0111 NONE
      CT0110  105087 ..  105104 -  -9.8  -3.75015   ATAATTGCCACGAAA             CCCCCG CAACGT CGGGGG              TTTCGCATTTTTTGG  76 89
      CT0107 NONE
      CT0106 NONE
        emrA NONE
      CT0104   97327 ..   97361 - -20.2  -3.58343   CGGATCAGCCTGAAA     CAGCAAAGCCGCAG TGATCTT CTGCGGCTTTGCTG     GACCGTTGTGCGGCA 100 72
      CT0100   93498 ..   93551 -  -9.6  -3.14963   GTGAGAATGACCGAA CGCTTTTG-CGCCGCGCA-GCCCCCG TCGC CGGAGGCGTTCGAGGCGGCAAAAAAG GAGATTAACCGCAAG  64 416
      CT0096   91097 ..   91110 -  -3.1  -2.83715   TTCATGACTACCATA               CTCTC AATC GAAAG                AATTGGATTTTGATT  42 4
        lysC NONE
        purM NONE
      CT0093   87878 ..   87892 -  -2.8  -3.28712   TTCCTGCGCCGAGAA               CAGTGA TCT TCATTG               TAAACAGCCGCTCAG  47 37
        gpsA   86777 ..   86789 -  -9.1  -2.91276   TGGTGTGGTACAAAT                TCCCG GAG CGGGA                GTGAGGGCTGGCCAA  65 125
        kdsA NONE
      CT0087   81964 ..   81976 -  -6.2  -3.01712   GTGTCGTGCTCAACA                CCGC AATCG GCGG                CCTACAGCCTGCTCG  51 309
      CT0080   76816 ..   76830 -  -7.2  -3.05597   TGGATCCGTGAAAAG               GCAAAA TCT TTTTGC               GCGATCTATCAAAAT  59 66
        ugpQ   75867 ..   75896 -  -5.7  -3.66666   CGGAAAAGCTTGAAA       CCATGAACCGG GACGCCAG CCGGATCATAG        CCGATCTGACTCGTT  61 68
      CT0069   68733 ..   68752 - -13.6  -4.41494   TAGCGCGAATCAAAA            CCGGAAGC CATG GCTTCCGG             TTTTTTTATTGCCCC 100 101
      CT0063 NONE
      CT0062 NONE
      CT0061   61285 ..   61295 -  -8.2  -3.14211   AGTTGTCCCCAGGAA                 CGGC TTT GCCG                 TGCGGTGTGTCAAGG  64 85
      CT0059 NONE
      CT0058   59450 ..   59464 -  -2.8  -2.87463   AACGGTCCGGACAGA               CGAAAA GTT TTCCCG               TATTGATGGCGGGGC  42 72
      feoA-2 NONE
      feoB-2   56888 ..   56909 -  -9.4   -4.3586   GGAGTTATATGAAAA           CGGCTGCC AGGAAA GACAGCCG            TTTTTCGTTTGGGGA  83 64
        amiB   52335 ..   52348 -  -2.3  -3.85698   CGTGCTTGGGATAAA               CCGTC AATT GACCG                GACGCGCCGCCGTTG  52 15
        birA NONE
        bioB NONE
      bioF-2 NONE
      CT0050 NONE
        bioC NONE
        bioD NONE
        bioA NONE
        fadD   43649 ..   43659 -  -8.2  -3.00215   AAATCTGGAGATACA                 GCGC TCA GCGC                 CTATCTGAGCGAGCG  63 76
      CT0043 NONE
      CT0042 NONE
      CT0041 NONE
        ftsI NONE
        murE NONE
        murF   35329 ..   35343 -  -3.6   -2.8082   GATGTATCGAAGAAT               GTAATA GAG CATTAC               CGGTTCAGATCGAGT  43 30
        mraY NONE
        murD NONE
        ftsW NONE
        murG NONE
        murC   29090 ..   29105 -  -4.6  -2.62933   CAACGGCGGAGATCA              TGACGC CGTT GCGTCT               GCGTTGCTGCGCATC  46 7
      CT0032 NONE
        ftsA NONE
        ftsZ   25394 ..   25405 -  -2.2  -4.07568   GGCGCGCCGGGAAAA                GCGGC TGC GCC-C                TTTTCCCGAATTGCT  55 41
        cat2   23863 ..   23882 - -10.7  -4.18494   GATCGTCACTGAAAA            GGCTGCC TCATCG GGCAGCC             TTTTCTCGTATAGGG  87 118
      CT0027   22375 ..   22393 -  -7.4  -2.62184   CTCGCGCTGATAGGA             CTCAGGCA TTC TGACTGAG             ACCCCTGACCGCTAC  56 8
        galE NONE
      CT0023   19828 ..   19846 -  -3.9  -4.43477   GCCAGGCAACGAAAA            CCGAGTTG ATGT CAA-TCGG             ATAGTTTGCCGAGCT  68 109
      atpB-2   18427 ..   18443 -  -6.6  -3.66908   TTGTTGTAAAATGAA              TGCTAC TTCTT GTAGCA              GTTCTAAAATCATCG  63 55
        atpE   18113 ..   18145 -   -12    -5.252   CAGTTTGATAAAAAA      CCGTCTGCGGTTTC AAATA GATACTGCAGACGG      ATTAAGCTATGGCAC 100 47
        atpF NONE
        atpH   16947 ..   16964 -  -6.2  -5.47821   ACCGATGCAAAAAAA             GCCCGC TCAACG GCAGGC              TTTTTTTGAACAGAA  90 51
      CT0017 NONE
        nadD   14658 ..   14671 -  -2.3  -3.90762   CATGGCCGAAAAAGA               GGTCG GCTT CGACG                AGGCGACGGCTATTG  53 355
      CT0011 NONE
         tal    9120 ..    9143 - -16.8   -5.4756   AATTTCAACAAAAAA          GCCGGACATG CTCA CATGTCCGGC           TTTTGAAAAGGCAGA 100 53
        dnaA NONE
        dnaN NONE
