# Supplementary material for: Rapid, accurate, computational discovery of Rho-independent transcription terminators illuminates their relationship to DNA uptake
Source: Genome Biol. 2007 Feb 21;8(2):R22. doi: 10.1186/gb-2007-8-2-r22 (PMC1852404; doi:10.1186/gb-2007-8-2-r22)
Supplement: Additional data file 4 — Best terminators found downstream of each of the genes of the 343 organisms studied. [file gb-2007-8-2-r22-S4.zip › Chromobacterium_violaceum.bag]

        dnaA NONE
        dnaN    2895 ..    2914 +  -9.2   -3.5936   CCGGCGCGGCCCGCC            TTGCGGCG CAGC CGCCGCCA             TTTGGAAGGTTTGAG  69 120
        gyrB    5394 ..    5415 + -12.3  -4.58395   CAGATAATGAAAAAA           CCCACCGGA GGGC TTCGGTGGG            TTTTTCCACGATGGA 100 98
      CV0005 NONE
      CV0006 NONE
      CV0007   12066 ..   12088 +    -4  -2.63347   AGGAGCGTGGTTGGT           TCGGGCCAAC GCC GTAGGTCAGA           TGGATTGTCATTGAG  42 9
      CV0008   13335 ..   13355 +  -3.2  -3.91897   CCGGACAGGCGCTGG           CTCGCGCCC GGGC GGGCG-GAC            TTTCTCGCTGGAGGA  55 259
      CV0009   13786 ..   13816 + -14.7  -3.63805   GCTGTAAGCGCACAG      CTCGCCGGGCCGGC GCGC GCAGGCCCGGC-AG       TTTCCCCTATCCAGT  95 34
      CV0010   14239 ..   14279 + -20.6  -3.77831   GGTAGGCAAGGTGTA GCAAAAAGCCCACCCGGCC GGAT GGCGGGGTGGGCTTTT-GC  TTTGGATATTGCTAC 100 25
      CV0017   22603 ..   22630 + -15.5  -3.66178   CCGCCTCATGCCGAC        GCCCGCCCCGC CTTGCC GCGGAGCGGGC         TTTCGCCTTGCCCAA  95 113
      CV0022   29438 ..   29455 +  -8.5  -3.05844   TCCCACTCAATGACA             TACCTTC TCCA GAAGGTA              TCTTCGCCTGGAACG  60 135
      CV0023 NONE
      CV0024 NONE
      CV0025   34787 ..   34811 +  -4.3  -4.02571   ATTGAAAGATATAAA          ATTTGTCGATA CCC TATCGTCAAAA          TTATTTGATGACTTG  60 36
      CV0026 NONE
      CV0027   35663 ..   35684 +  -4.3  -3.61398   AGTCCAACAGCCAGC           GACGGGAGG CCCG CGTGCCGTC            TTGTTCCCGGCAGAA  52 288
      CV0029   36613 ..   36651 +  -4.4  -3.41804   TCAGCCATACCCAAG   GGTCGCGGCTGCCG GCACGCCGCAG CGCCACCCGCGTCC   ATTTTTCAGCTTTGC  51 309
      CV0033 NONE
        nadV NONE
      CV0035 NONE
      CV0036   44862 ..   44888 +  -3.6  -3.48395   GCCGCGAAAAAATAA         GCGATGAGGT TTTTATC ACCCCACCGC         TTATGTCACCGGCGT  49 442
        cyaY NONE
      CV0042   48475 ..   48505 +  -6.6  -3.55444   CGCTACCTGAAGCTG       CCGCTGGACGCGCT CTG AGCGCGGCGCGCCG       TTTCGCGCCTGGCCA  58 8
        cysE   50139 ..   50151 +  -4.7  -4.00084   GCCCGATGTCCTTGC                GCCGC AAG GCTGC                TTCTCTTTTGCTGGT  62 145
      CV0045   51151 ..   51175 + -17.2  -5.35354   GATGCCCGCTCCATA          CGGCCGAAGC CTCCC GCTTCGGCCG          TTTTTTCATTCTCTC 100 48
        pleD   53003 ..   53019 +  -4.3  -3.29144   CGGCCGCGTCCAGCG              TCACCAG CGT CTGGCGG              TTGTCCGCGGGATCC  49 189
         ppc   64174 ..   64202 +  -6.6  -3.37283   TGGTCATGTCCAGCT        GCAGCGCGCCCA CCACC TTGGCCTGCTGC        TGTTTGAAGCGTTTG  55 525
      CV0062   70866 ..   70881 + -11.8  -3.58343   GCCAAACGCGAAAAA              CGGCCC CGCA GGGCCG               TTTCGCCATACTGCA  77 70
      CV0071 NONE
      CV0072   83956 ..   84008 + -13.9  -2.57132   CGCCGAAGCGCTGCA GCAGCCGCTCGGCGAACAGCGGGAT GTC GTCGCGCAGCTCGCGCAGCGGCGGC ATTCTCAGCGGCAGC  69 433
      CV0076   89392 ..   89412 + -15.5  -4.02719   CGGCGCCATGAAAAA            CGGACAACC GCA GGTTGTCCG            TTTCGTCTTTCATCG 100 47
      CV0078   92385 ..   92395 +  -4.6  -3.54543   AAAATGTCCTGTTTT                 CGTC TGC GGCG                 TTTCCGCCCATGCAT  53 197
        hemA NONE
        prfA   94806 ..   94834 +  -9.6  -5.24129   GCGCGCGCGGACCGT       GTCCATCCGGACA GCCG TG-CCGGACGGAC        TTTTTTCTCCGAAAC 100 97
      CV0085   97220 ..   97247 + -13.4  -4.56597   CTGTGGGACAATTCT        TCATGGCCGGGC GCAA GCCCGGCTATGC         TTTTTGAACCACCGC 100 55
      CV0086   99189 ..   99218 + -10.7  -2.83894   GGCGCTGTATTCGTA       GGGTGGAA-GCCCC AAC GGGGCGTTCCGCCA       TCTACTGCTGATAAT  63 25
      CV0087 NONE
      CV0088  100349 ..  100366 +  -8.5  -3.71645   GCGCACTCAGATACT             TATCTCC ACGT GGAGATA              TTTCCATGTGGCATT  69 64
      CV0090  101408 ..  101424 + -15.1  -5.35224   GCCGCCGCTTGCACG              CCCCCGC CTC GCGGGGG              TTTTGTTTTTCTAGC 100 85
      CV0092  105049 ..  105072 + -15.2  -5.62288   CCGCCCGATCCGCAA          CCGCCGCGCC GCAA GGCCCGGCGG           TTTTTGTTTTCTTCG 100 52
       fadD1  106997 ..  107028 +  -8.6  -3.53091   TTTGCCGAGCGGTCG      CGCCGGGATGCGTT TTGC GGCGAATCCAGGCG       TTTCGCGCGCCGCAT  66 69
      CV0095  109948 ..  109958 +  -2.4  -3.54424   AGACGGGGCTCATGG                 CAGC ATG GCGG                 TTTCCCCCCCTCAGG  47 90
      CV0096  110828 ..  110841 +  -5.9  -3.42069   CAGAATGGCCAGCTG               GCGCT CGCG GGCGC                TGTTCTTGCCCTTGC  55 129
      CV0103  118486 ..  118514 +  -8.9  -2.71712   CCTGCCTTGCCGGGC       CGCGGCCAGGCCT GGCTG AGGCC-G-CCGCG       CTTTGCCGAACGCGG  58 7
      CV0104  119193 ..  119204 +  -4.4  -2.78384   GGCAGGGGCGCGAAT                CGAT TAAA ATCG                 TCTGATCAGCCACCA  44 52
      CV0105  119432 ..  119446 +  -8.5  -4.67635   CCGGTCCGCCTCCGA               CGCCC TTCGC GGGCG               TTTTGTCATTTTGAA  86 47
      CV0106  120183 ..  120223 +  -4.8  -4.15222   CGGTCTGTAACGTTT TGGCCA-CA--GCGCCGGC CCCCGC GCCGGTGCTATGATGGCCG TTTGTTGACCGAGCT  64 72
        tolR NONE
      CV0108 NONE
        tolB NONE
         pal  123473 ..  123485 + -10.5  -2.85668   GACAGCTGCCAAACG                GCGGC CTT GCCGC                TATGATATCCGGCTG  63 94
      CV0111  124299 ..  124316 + -14.1  -5.00138   GCCGGCAAAGACAAA             GGGCGCC GCGC GGCGCCC              TTTTTCATTTCCATC 100 62
      CV0123  135841 ..  135863 +  -4.6  -3.05384   ACGCCCGCCGGCGCC           CCCCCGCCGC GCC GCGGAGATGG           TTGGCTCGGGGCCGC  47 54
      CV0124 NONE
        cafA  138109 ..  138135 + -14.5  -5.07652   GGGGGAAGACAAAGA        CGGGCAATGGCG ATGG CGCC-TTGCCCG         TTTTGTTTTGCGCGG 100 103
      CV0126  139339 ..  139369 + -16.8  -2.99319   GAGGCAGTGCGAGTA       GGGTGCGTCACCCC GCA GGGGCGACGCACCA       TCTGTGTGGAAGGTT  88 40
      CV0127 NONE
      CV0128  141494 ..  141550 + -14.9  -3.34236   AACTCCAGTAGGAGT TGC-CTTCATGTGACTCCTTCAGCT AAACCCAAA GGCTGAAG-AGTCACATGAAGGGCA TTGTCAACTGAGTTT  87 95
      CV0132 NONE
      CV0133 NONE
      CV0134 NONE
      CV0135 NONE
       glpR2  150170 ..  150186 +  -5.1  -4.82667   CTTTTGTCAGCCGCG              CGCGT TCGCCAT ACGCG              TTTTTGCTATGCTGA  76 72
      CV0137  151203 ..  151214 +    -3  -4.43012   GAATCGTGCAGGCTG                TCAT GGTC ATGA                 TTTTAATATTAAAAT  66 216
      CV0138  151572 ..  151592 +  -7.6  -4.60041   ATTTCATAGTAGGAC           TGTGCC-GC CGTG GCTGGCACA            TTTTTCGCCGTCGCT  83 32
      CV0139  152527 ..  152577 + -22.8  -3.48276   GATTAAGATGCCGAT TTAGGACCGTAGGTTGGGCTTCAT TTT ATTCAGCCCAACCTACGGTCCTCA TTGTCTAACCGGACG 100 73
      CV0140  153226 ..  153258 +   -12  -3.15999   TGAAGATTTCGCGTA     GGGCGGAT-GCCCCG TTCA CGGGGTGATCCGCCG      TTCACTGTGTAGCCA  73 128
      CV0142  155562 ..  155599 +  -8.4  -2.78384   GTACGGCGGGCCCCG  CCTGCGCCGGCGCGCCTG GGAT CGGGTCCGCCG-CG-AGG   TGTGGTCAGCGGCGC  58 85
         zwf  159947 ..  159974 + -14.8  -4.57073   GGAGTGTTAAGGTAG        GGCGGAGGCCCC TTCG GGGGGTTCCGCC         TTTTTCACGCCCATC 100 31
         pgl NONE
         glk NONE
      CV0148 NONE
        pgi2  164328 ..  164349 + -12.3  -4.93365   TCCGCATCGAAAAAA           TCCCCTGTC ATGC GGCAGGGGA            TTTTTCATTCTGCGA 100 49
        rubB  166485 ..  166501 +  -5.2  -2.78384   CGCCCGCAAGGACGA              TTTCCA GATGG TGGAAA              TCTGATGGCCAAGCA  47 4
      CV0153 NONE
      CV0154 NONE
      CV0155 NONE
      CV0156  168666 ..  168702 + -15.8  -3.02856   CGCAGCTGGTAGCAG    GGCGCGGCCGGGCG AACCAGTCC CGCCCGGCCGGGTC    TATCGTGTTTTGATC  88 29
      CV0157  169060 ..  169078 +    -8  -2.57985   GTAGACGGCCGCCCG             CGCGGCGC CTA GCATCGCG             TCCATTCCCTTCTGG  53 60
        sorA NONE
        sorB  170653 ..  170675 +    -4  -2.64099   CAGCCCTGAGGAAGC           GTTTGGCCTC GCC GCGTCCAAGC           CTTATCATCGGGCGC  42 32
      CV0160 NONE
        purE NONE
        purK NONE
        fofB NONE
        alkD NONE
        hemH  175365 ..  175389 +   -20  -2.53263   ATAGCCTGGACCTCC          CGCCGCCGGC CCCTC GCCGGCGGCG          TCGCTTGAGCATCGC 100 81
        rimJ NONE
      CV0167  177234 ..  177276 + -10.6  -2.62184   CAGCTTCAGCAAGGC CTTGGCGT-GGATCCGGGT TTCCTT GCCCGGGTCCTGCGCGAAG TCCTCTCCGAACGCC  59 139
        fadH  179933 ..  179951 + -17.4  -4.52589   GTCGCCCCCTGGCAA             GCCCCCGC ATC GCGGGGGC             TTTTGTCTGAAAGCC 100 47
       phaZ1  183642 ..  183655 +  -5.9  -3.44051   TCTGGCCGTACTTGA               GCTCG CAGC CGGGC                TTCTGATCCTGGCGC  55 196
        pilT  189126 ..  189156 + -13.9  -2.87881   AAGGACGCATTCTGA       GTCCCGCCCGCCG CCGCC CGGCGGGCTAGAC       TGTATAAGCCGCTTA  77 26
       pilU2 NONE
      CV0181 NONE
      CV0182  193587 ..  193619 +    -4  -3.16881   CGTCAAGCGCCGCCA     GGCGCTGATCCG-CC ACGA GGACTGATGCGCGCC      TTCCTCGCCTGCCTG  45 1
        ligT  194512 ..  194557 +  -7.3  -3.31144   GATGCGCTTCTGCCA GGCCAGC-CCCAGGCTGACGCC CTT GGCGCCGGCCAGAAAGCTGTCC TTCTGCGCGTACAGC  54 402
      CV0192  203528 ..  203554 + -15.9  -4.13767   CGCAGCCAAGCACAA        CGGGCAGG-GCC TGAC GGCGCCTGCCCG         TTTTCGCGTCCGCGC 100 68
      CV0196 NONE
      CV0197  206561 ..  206584 + -13.1  -2.60723   TGCGTGCCTCTTCGC          GGTGCCGGC CTGGCC GCCGGCGCC           ATTCGTTCGGCCTGA  71 91
      CV0198 NONE
      CV0199 NONE
      CV0204  215275 ..  215285 +  -3.2  -3.33744   ATGCCGGACTCGCAT                 GCTA AAA TGGC                 GTTTTTGCAGCGAAA  47 115
        uvrD NONE
      CV0206 NONE
      CV0207  220009 ..  220019 +    -4  -2.76263   AAAAATAGGCACCTG                 TTCT TAT AGAA                 TCGTTCACTGCTGAA  43 85
      CV0208  221598 ..  221627 + -22.2  -3.78329   CGCCGACATGAAAAA       CGCGCCGCCGGA CCCAGC TCCGGCGGCGCG        TTTACATTCGTACGC 100 48
      CV0212 NONE
         qor  225028 ..  225067 + -10.8  -2.78384   TCGTCCGCCGCGCAG GGCTGCCCGCCGCGCG CGGAGCAGGC CGC-CGGCGG-CAGCC  TCTCGTCCACGCAGG  60 113
        ompR  226892 ..  226926 +  -4.3  -3.05343   GTTTTTCCGGTTGGC    GCT-GCTAGTGGTCAC CGTG GTGATCACCACCCAGC     TGTTCACCATCTGGC  45 70
        ompB  228489 ..  228499 +  -4.6  -3.14564   AGGGGTTCAGCGCCT                 GCGG CAT CTGC                 TTGATCGACAAGTGG  47 329
      CV0218  229656 ..  229682 +  -7.1  -3.14564   ACCAGGTAAGTGACG         CCGCTGGCGCG GGTGG CGCCCAGGCGG         TTGATCAGGCGGTAG  52 155
      CV0223 NONE
      CV0224  234123 ..  234154 + -20.4   -4.7629   TGCGCCCGCAAACCA      TGAAAAAACCGCCC GAAA GGGCGGTTTTTTCA       TTTTTCGCTTCCTGC 100 58
      CV0227  236835 ..  236864 +  -2.9  -4.42386   ATGCACTTATCCACA       TGAAGAAGCCG TCTTCTAC CAGTTTCTTCA        TTTTATAAATGGGAA  66 98
      CV0228  237656 ..  237682 +  -4.3  -3.09516   GACCGCTGACGACAT        GCCAGCCT-GCC CAGG GGCGAAGCGGGC         TTGGCTGATCACGCG  45 32
      CV0229  239569 ..  239579 +  -8.2  -3.57971   GGCCGCGTAACGGGC                 CGGC TCG GCCG                 TTTGCGCGTCGATCT  62 353
        thiC  245221 ..  245246 + -14.7  -3.07994   TTGGCATAAGATGGC         GGCGGGCCGGTG CAT CGCCGGCC-GCC         TTCACTCGGATTGCC  83 76
      CV0236  245991 ..  246007 + -10.8  -4.20696   TGGTGAGCGCCAAAA              CCGGCC GATGG GGCCGG              TTTTCCGCTTGCTGG  82 35
      CV0237  246534 ..  246551 +  -5.5  -3.01712   CGGGTTCGGACGGCG             CGCCGAA GGTT TTCAGCG              TATTCGCGCCGAAGC  48 237
      CV0238 NONE
      CV0239  248391 ..  248415 +  -7.7  -3.41051   GCCGGTCAGCGGATC          CAGGTTGGCGG CGT CCTCCAGCCGG          TTGTGCTGGCGCTGC  59 490
      CV0242  250201 ..  250213 +  -2.7  -3.72695   GCAGTCGCATGCCAG                TAGTG TGC CATTA                TTTCGTCGCGGCGAT  51 133
      CV0243  250995 ..  251005 +  -2.4  -3.62096   TGACGTTTCCCATCC                 CCAC GCG GAGG                 TTTGCCATGATCACC  47 104
      CV0244  251725 ..  251737 +  -6.9  -3.09492   AACGGCGACAGGATG                GCGGT GTT GCCGC                TGTTGAGCTTGCCAG  52 379
      CV0246  253204 ..  253215 +  -7.2  -2.80589   CAACCCTGATGCCGC                GCCG AGGC CGGC                 TCCCTTTCTTTGGGC  51 144
      CV0247  253637 ..  253649 +  -6.2  -4.42386   TCGCGCAGATCCGCG                CCGC CTGAA GCGG                TTTTCTCAATCGCCG  74 18
        glpK  258204 ..  258232 +   -11  -2.84878   GTATCGCGATTGAAT       GATCCGCCGCGCC AAGC GGCG-GGCGCATC        CTTTAAGTTGGAAAG  66 43
        glpF  258980 ..  259003 + -19.6  -4.07568   GTCCTAGCTTTTCGA          CGCCGCCGTG TCCG CACGGCGGCG           TTTTCACAAGCCAGC 100 42
        glpT  260644 ..  260656 +  -3.3  -3.54129   TAGTAAAGCTGGCGA                GGCCA GCC TGGAC                TTTAAGCGAGGTATG  49 167
        glpD  262208 ..  262224 + -15.1  -4.90013   GCCTTGTCGATTCAA              GCCCGGC CAC GCCGGGC              TTTTTGCTTGGCTTA 100 48
      CV0256  264056 ..  264106 +  -9.7  -2.80816   TTTCGGCTTGACGCC GGGCGGCCGGATTTCGCCGGCTGA GGCC TCA-CAGGCGGAATTTGCCCGCCA TCTCCTGCATGCGCG  61 2
      CV0266  277539 ..  277559 + -11.2  -5.97575   ATCCAGTATTATGAA            GGCAAGCT TGTAT AGCTTGCC            TTTTTTTTGTCAATT 100 65
      CV0267  278407 ..  278424 +  -2.5  -4.49673   TATTTAAATGCAGGT             GCAGGCC AATG GGCGAGC              TTATTTCTTTTGTGT  64 77
      CV0268  278842 ..  278865 +    -8  -2.58812   GCCGCTGGATTGAAA          AGCGGCTGCG GGCG CGAAGCCGCA           TGCGTTGGCTTTGCC  53 28
      CV0269  279469 ..  279484 + -10.4  -3.01791   GCTGACGCGCAAGCC              GTGGGC CTCG GCCCAC               TCTTCCGCCAGCGCT  60 185
         mpd  281642 ..  281660 +   -16  -4.66535   GCCGGCAATGAAAAA             CGGGACGC TCG GCGTCCCG             TTTCTTTTGCGGCTT 100 307
      CV0273 NONE
      CV0274 NONE
      CV0275  285179 ..  285191 +  -2.6  -2.63357   TTGCCTGGCTGATGC                CGTG GAGGG CGCG                ATGTTTCCCCTGATT  38 29
      CV0276  285475 ..  285488 +  -8.1  -2.71924   CGTCGGTTCGGCTGG               GCGGT TGAA ACCGC                ATTTGAGGGAGCATG  54 18
      CV0277 NONE
      CV0278 NONE
      CV0279  286985 ..  287003 +  -9.6   -3.6707   TCCGTAGAATGCGCG             CTTTCCCG CAA TGGGAAAG             TTTCGCGTATTCAAT  72 34
      CV0280  287592 ..  287613 + -10.1  -4.87626   GTTCCACGTGGAACG           TCGGATGCC GGCC GGCATCCGC            TTTTTCATCTTGAAG 100 193
      CV0281  288250 ..  288274 + -11.3  -2.62175   TTTGCGGGGCGTGAG          CCGGCGCGGGA GCC TGCGGCGCCGG          ATTCATGTCTTGCAG  66 102
      CV0282  288851 ..  288873 + -11.2  -3.25942   GCGCCATATTGCCGG           CCAGGCTGGC GTT GGCGGCCTGG           TTGCTGTCGCCGCCT  66 352
      CV0286  292441 ..  292461 +  -8.9  -4.67038   TTTGCCAGCGGACGG            GCGGCGGCT TAC ACTCGCCGC            TTTTGCTTTTACAGG  86 42
      CV0287 NONE
      CV0288 NONE
        gst2  294122 ..  294141 +   -15  -4.86731   CGCCGCCGTTCGCGA            TGCCCGGC CCAT GCCGGGCA             TTTTCTTTGGCGCGC 100 46
      CV0291 NONE
        cpdB  297055 ..  297085 +  -2.4  -3.08032   CTCGGCGACGCTGGA       GCTGGCGGAGTA AGGTGGG TGCGCCGCCGGA       TGGTTTTCCCGGAGC  41 13
      CV0293 NONE
        sir2  298265 ..  298292 +  -7.6  -3.06696   AGCTGCGCGCCTGAT        CCCGCTGGCACCG AGC CGG-GCCAGCGCC        TATCTTGAGAAGGCC  57 27
      CV0295  299182 ..  299197 +  -5.4  -3.65902   CATTTTTACAAGCCC              GGC-AGC GGC GCTTGCC              TTTAAATGCGCTGGC  58 65
      CV0296  299992 ..  300017 +  -6.8  -3.56099   GACCGTTCAATCCAG         CCGGCCCAGCC GGTAA GTCTGG-CCGG         TTTGCGCGCCTTCTA  60 39
      CV0298 NONE
      CV0299  301602 ..  301624 + -18.4  -2.71144   CAGGCTTCGCCGCCA           GGCCGGCGCT GAG GGCGCCGGCC           TGGTTGGAGACGCTC 100 14
      CV0301  304484 ..  304494 +  -4.6  -4.13767   CGGGCCCACCGCCAC                 CTGG ACG CCGG                 TTTTCAGCTGGCAGC  62 334
        rarD  309886 ..  309907 + -15.9   -4.2558   CCTTGCAAAGAAAAA           CGGCCATCC CGAG GGATGGCCG            TTTTCATGCGCGATG 100 51
      CV0309 NONE
      CV0310  318577 ..  318618 +  -8.5  -4.56597   CACGCCCGCCGGTTT CGGCCGGCTGGCGGC-GCCG CCC CGCTTGCCGCCGACAGGCTG TTTTTCAGGCCACGA  86 52
      CV0312  331751 ..  331766 +  -8.2  -3.51032   CGGCGGTGGTGAGCC              GGCGGC CTTT GCCGTC               TTATGCTTGACGAAT  62 29
      CV0313  332097 ..  332110 +  -2.3  -3.01712   AGCGCCGGCTGGAGG               TCTGC TCAT GCTGA                TATTGGCCGAGCGCG  40 12
      CV0314  332700 ..  332712 +  -3.3  -4.72986   GTGGCTAATGCATGC                GCAAG TTT CATGC                TTTTTAATGGAAATC  73 124
      CV0315  334746 ..  334765 +  -4.8   -4.7373   GCTGACCACGCGAAA            CGGGCAGG TTTT CCCGGCCG             TTTTTCATGCGCTGC  76 46
      CV0317  335783 ..  335816 +  -2.3  -4.25104   AGCTCCCAGCTGTCG     TTGTCGACCGGCTGCG GAT CGTGGCGGGT-GGCGG     TTTTCATCCACAGGC  59 306
        hutC  338373 ..  338391 + -13.1  -5.46657   TGGCCGATGGAAAAG             GGCCGCC GGATA GGCGGCC             TTTTTTATTGCCATG 100 65
        hutI NONE
        hutG NONE
        hutU NONE
      CV0324 NONE
        hutH  344543 ..  344564 + -13.7  -4.55287   AAATGTAAGTCGCGA           GGGCAGGCC GGAT GGCTTGCCC            TTTTGTCTGCATGGC 100 85
      CV0327  346078 ..  346088 +  -4.6  -4.56597   CTGACCCGCCTTTGG                 GCGG AAC TCGC                 TTTTTCAAAGAGGCG  72 103
      CV0328  346789 ..  346801 +  -4.7  -3.81557   GGGTCTCAGCCGCTG                GTGCC TCT GGCCC                TCTTTATTTACAGAC  59 58
      CV0329  347398 ..  347415 + -14.1  -5.71712   TGATTAGGCAAATGA             CCGGCCC CGCG GGGCCGG              TTTTTTTATCTCCGC 100 46
      CV0330  348755 ..  348809 + -13.5  -2.71364   GACGGCGAACTGCTC GCGCAGCTTGTCCACCTGCGCCTGGC TGAA GCC-GGTGTAGCTGAACATGCCGCGC TGGTTCACCAGGTAG  67 215
      CV0333  350832 ..  350842 +    -4  -3.45743   AGAATGATTTGAGGG                 CATA GAA TATG                 TGTCTTTTAGTCATG  49 34
      CV0334  351796 ..  351815 +  -4.4  -3.32844   GATTATCTGGCACGC            TCGTTATGA CCA TCA-AACGA            TTCTGGGCTGACCCC  51 17
      CV0335 NONE
      CV0336  353343 ..  353360 + -14.1  -3.60098   GTTGAATAACGAAAA             CCGCGCC GTGA GGCGCGG              TTTCACGTGGAACGT  88 36
      CV0356  372895 ..  372908 +  -4.5  -3.22774   GGGCGGCGGGCCTTC               GCGCGC TTG GC-CGC               TTGATCATCGGTGTA  49 94
        lpcA  373951 ..  373963 +  -3.3  -2.78384   TTTTCCGCCACCGAC                GGCTG GTC CAGCG                TGTAATCGACGCAGG  40 436
      CV0360  377088 ..  377137 +   -12  -3.39521   GTTGAGCAAGGCGCG CTG-ACGCGCGGGCGGGCGGCGT TTGGC GCGCCGCCCGCCAGGGCTTACAA TTCGGTTTTGATCCG  76 22
      CV0361  378234 ..  378252 + -13.2    -5.243   ATTCTCAACAAAAAA             GCCGTGAT CGG ATCACGGC             TTTTTTCATGGTTTG 100 46
      CV0362  379806 ..  379828 + -14.9   -5.9873   TTGCGGCGAGACGGA           CCGCATGCC TTGCC GGCATGCGG           TTTTTTTTATCCTGG 100 53
      CV0363  381054 ..  381072 + -17.4  -3.09273   ACGATGAAAACGCCA             CGGGGCCC GCT GGGCCCCG             TCTGTATTGAGAAAG  91 51
      CV0364  381420 ..  381459 + -13.5  -2.74523   GCATGGCGCTTCCAG  TCGATGGCGATGCCGCG TCTGGC CGCGGCGTCGACGACGA   TGATGTTGGCGATGC  67 159
      CV0367  384294 ..  384304 +  -8.2  -3.04144   AAGTAAGGCGCGTCA                 CCCC CAA GGGG                 TGTTCCGCCTCAAAA  57 35
        pyrB NONE
        pyrI  387572 ..  387605 + -15.3  -4.16842   GTGGCAGTAAAAATC     GGGAAAGCGCCGCGG GAGA CTGCGGCGCTTTTCA      TTTGTTGCGACTCGC 100 93
      CV0375  391590 ..  391609 +  -2.8  -4.20768   AGCGCGCGCGCCGGC            TCAG-CCTG ATG CTGGACTGA            TTATTTCTTGGCGAT  60 6
       rhlE3  398271 ..  398281 +  -4.6  -2.52464   AAAAACCGCTGAGCG                 CGCC CTC GGTG                 TGAATTGCACCGAAA  43 29
      CV0384  399194 ..  399215 +  -7.9  -2.70932   CGGCTATTCTCCCTG           AGCGCGCAGC GCC GC-GCGCGCC           TCGTTCAGGAAACGC  54 25
      CV0386  400900 ..  400953 + -15.7  -3.35679   TGGGGGAGGACGTTG GCCGGGCAGCTGGCGGCGGCCGCCG GCTG CGGCGGAGGCGGGCTGCTGCTGGGC TTGTGCCTGCCGGCG  89 165
      CV0387  402729 ..  402742 +  -5.9  -2.66316   GGTCTGCGTCGCCGC               GCGGC TTCA GTCGC                TGCTGTCCTGAGCCC  46 1
      CV0388 NONE
        rsuA  404544 ..  404568 + -11.4  -5.14563   GGAAACCCAAAAAAA          CGGCGAAGAG CATGT CTCCTCGCCG          TTTTTTCATGGGCGG 100 48
      CV0390 NONE
         ADA  406671 ..  406719 + -11.1  -3.28712   GCCCAGCGCCCGCGC CGCCG-CGCTG-GC-GTTGCCGCCG CAG CGGCG-CAGCAGCTCGGCGATGGCG TTGTCCGCCACCGCA  66 126
        aldB  410296 ..  410316 + -11.1  -5.00616   AGCGTGCTCCCTCGG            CCCGCCG TTTCTGT CGGCGGG            TTTTTTGCCGCCGCC 100 84
      CV0394  411238 ..  411253 + -11.8  -4.13767   CCGGGCATGAAAAAA              GCCGGG CATG CCCGGC               TTTTGGGATAGACGG  90 61
        hslV NONE
        hslU  419373 ..  419393 + -11.8  -5.23292   ATATGTATGCGGAAA            CGGCGGCC ATTTC GGTCGCCG            TTTTGTTTTATATAG 100 64
      CV0407 NONE
      CV0408 NONE
      CV0409 NONE
      CV0410  431189 ..  431226 + -14.1  -3.34894   GCGGGCGACTGGGCG   CGGCTGGCGGGG-AGG ACGCCTC CCGACCCCGCCGGCCG   TCTTTGGCGCCGGTT  87 67
      CV0411  431835 ..  431849 +  -8.5   -4.4078   CCCGCCCGCCGGGAC               GGGGC CGATC GCCCC               TTTTCATTCCCCAAA  79 244
      CV0413 NONE
      CV0414 NONE
      CV0415 NONE
      CV0416 NONE
      CV0417  437926 ..  437951 +  -5.3  -2.63817   GCGCACGGGCCGACC         AGC-CCGCCGCT CTG AGCCGCGGCGCC         ATCTTATTCGCAGTT  46 11
      CV0418 NONE
      CV0419  440529 ..  440553 +   -20  -2.97021   GGCGCCTGATCCCCC          GGCCGGCGGC CGCGC GCCGCCGGCC          TCTCCTCTTTCCCAC 100 32
      CV0420  441352 ..  441367 +    -6  -3.54424   TAAAATCCTTTAAAA              GCCGCC CTTG GGAGGC               TTTGGCACCATGGAC  58 38
      CV0421 NONE
      CV0422 NONE
      CV0423 NONE
      CV0424 NONE
      CV0425 NONE
      CV0426  445456 ..  445485 + -19.3  -4.69027   TATAGATTTGATTTT       GCCGTCGGGCGTC GCCC GATGCCCGGCGGC        TTTTTCCCTCGGTTT 100 117
      CV0428 NONE
      CV0429 NONE
      CV0430  448407 ..  448425 +  -4.5  -3.90588   GCGGATTGGCATCAT             TGCATCC TGCCC GGACGCA             TTTCATTGCGAGATG  59 170
      CV0431 NONE
      CV0432  450430 ..  450449 + -13.6  -5.26875   TTAGTTATAAAAAAA            CCTGCCTG TTTC CAGGCAGG             TTTTTTCATTCAAGC 100 58
        acrR  457090 ..  457104 +  -5.6  -5.24129   CTTGCGGCTGAGCCG               GCGCTA TAA TTGCGC               TTTTTTCTCAAGCCA  88 30
      CV0437 NONE
      CV0438 NONE
      CV0439 NONE
        murA  460394 ..  460416 + -14.8  -5.40072   TTGATGACGGAAAAC           GCCGCGTGCC TTC GGGACGCGGC           TTTTTTTCCGCCCGG 100 52
        T9J2  461661 ..  461693 +  -9.8  -3.53012   GGTTCTGCAGCGCCG     GCTCGGCGG-CGATG GCGT CGTCGGCCGCCTGGC      TTTGCAGCGCGGCGC  67 209
      CV0452  470052 ..  470064 +  -3.3  -3.21099   CAGCAAGCCGCAGCC                CACCC CTT GAGTG                TTGATAATCGGAAAA  45 16
      CV0453  470718 ..  470746 +  -5.9  -3.84406   GGGCGGCTTACAGAT        TGTCCAGGTACTG CTG CAGCGCCCGGATA        TTGTTGTCGTAGGCG  61 84
      CV0457  473762 ..  473785 + -10.2  -2.87564   ACGCTGAAACCGAAT          GGCGGCGCTGG TTC CCCG-GCCGCC          TATCTGAGAAACTCC  64 150
      CV0458  474250 ..  474285 +  -8.2  -3.01791   ATTCCGGAAGGCTTC    GCCGAG-CGGCTGAC CGCCTGA GTCTGCCGCCGCGGC    TATTCCGCCAGCGCT  56 5
      CV0460 NONE
      CV0461 NONE
      CV0462  477218 ..  477239 + -15.1  -3.53012   GCTTCACGCCGGCGA           TGGCCGCGC CCAG GCGCGGCCG            TTTCACCACCACCCG  81 103
      CV0464 NONE
      CV0465 NONE
      CV0466  486117 ..  486150 +  -4.5  -3.80858   CCGACGGCGCGGCGC     GGCTGGGCTTCGT CATGGTCA ACGAGACCCAGCA      TTTGCTGCCTTATCG  59 115
      CV0468  490087 ..  490115 +   -16  -3.05816   CCGGTTGCGCGGGGG        CGGACGGCGTCC GCCCG GGACGCCGTCAG        TTGAATGGCAGCTGG  88 52
        comA  493857 ..  493876 +  -2.8   -4.4891   CTCCTGCTCCCAGCG            GCC-GTTGG CGA TCAGCTGGC            TTTTCTGCTCGTAGC  69 285
        recQ NONE
        argJ  501784 ..  501801 + -14.1  -4.18094   GCGATCGCAGGAAAA             GCCCCCG AAAC CGGGGGC              TTTTCGCATGGTTTC 100 68
      CV0479 NONE
      CV0480  509157 ..  509177 +  -4.6  -2.78495   CGCAAAGGCAGAAGG            GCGTGGTG CTGAT CGTCGCGC            TGGTCTTCATGCTGG  44 47
      CV0481  509947 ..  509960 +  -3.7  -3.14564   CCTCCACCTATACCG               GCCGC GGCG GCGCC                TTGCTGACCGGCTCC  45 301
      CV0482 NONE
       pilE3 NONE
      CV0484  514405 ..  514442 +    -9  -3.28712   GTTCCGATTCATGGC   GCCGCGCGGCCTCGGCA TGACT TGCCGTCGGCGC-CGGC   TTCTGCGCAAGGAAA  63 91
      CV0485  514975 ..  514986 +  -3.6  -2.59431   GAGCGAGCATGCGTT                CGCG GTGC TGCG                 TCACTTGTCCGACGG  42 39
        birA NONE
      CV0487 NONE
      CV0488 NONE
      CV0489  518381 ..  518404 +    -3  -4.52266   TTGATCCGGACCGCC          GTCCGCGG CATTTTCC CCGCCGGC           TTTTAGTCTTTACTT  66 37
        speB  519568 ..  519597 +  -9.2  -5.64421   GCGTTTTGGTAGCGA       CGCCGTTCCCTC GTTGAA GAAGGGGCGGCG        TTTTTTATTTGGACT 100 48
      CV0494 NONE
        cobU NONE
      CV0496 NONE
      CV0497 NONE
      CV0498  526852 ..  526862 +  -8.2  -2.72344   CGAACGGCACTCGCG                 GGGG TTC CCCC                 TCCTTACCGATGACC  54 233
      CV0499 NONE
      CV0500  527930 ..  527961 +    -2  -4.21465   ACCACGCAGCCGGCC      AGGCTGCCGACCGC GATG GCGGCCAGTATCCA       TTGTTTCATTTTCGC  62 146
      CV0502 NONE
      CV0503  529517 ..  529528 +  -4.4  -3.53811   AGCTGTTTTCGCCTC                GTCT CGCG AGAC                 TTTGAACAGGCTCCG  53 134
      CV0504  530081 ..  530130 + -10.5  -4.78848   GGCAATCATTTTGCG GACGGGCTGACCGGATGCATGCGC GCA GATCGCGC-TCCGGGCAGCCCGCC TTTTGTATTTCAGAG  95 106
        leuS  532795 ..  532826 + -15.9   -4.4078   AATCCAGCCTGGAGC     GCGGCGCGGGCTGCC GGAA GGC--CCCGCGCCGC      TTTTGCTTGGCGGCG 100 39
        rlpB NONE
        holA  534421 ..  534442 +   -13  -4.00042   TTCATCCTGCCTGAA           CGGACCGC CGCCGC GCGGTCCG            TTGTTTCATGCGCGG  91 44
      CV0509 NONE
      CV0510  537093 ..  537117 +  -9.2   -2.5619   CGCTGATATTGAAAG          CGTCGCCTAG CGCCA CTGGGCGTCG          ATTACTGCGTTTTGG  60 16
      CV0511  538852 ..  538870 +  -4.4  -4.78753   GTTTGGAAAAGTATG             GATCTGGC AAG GCCGGGAC             TTTTATTGGTATTGG  79 231
        hlyB NONE
      CV0514 NONE
      CV0515 NONE
      CV0516  549988 ..  550016 + -18.2  -4.25104   AGACAGCGAAAACGA       CAGCCCCGTCGGC TCAG GCCG-CGGGGCTG        TTTTCATGCGGGACG 100 74
      CV0521  553134 ..  553149 + -11.8  -5.06816   GCCTCCAGAGTCCGA              CGCCCC GCCC GGGGCG               TTTTTATTGCCGGCT 100 51
      CV0524  556596 ..  556627 +  -3.6  -4.06419   AAGAACGCAAGGCTG      CGCGGAATTGAAAC AATT GTTTCAGGCGCGCG       TTGTTTATCGCAAAA  60 15
      CV0525  556820 ..  556839 +   -10  -3.05384   TCGCAAATCAAATAA            TTGGCTCG CTTC CGAGCCGA             TTGCATAAACGCGGG  66 41
        aceE  559577 ..  559611 + -20.9  -3.53012   AAGGTGTAATTCCAG    GATGGAAG-CCCCGGC TCAG GCCGGGGCCTTCCATC     TTTGCACGGCAAGCG 100 32
        aceF  561362 ..  561389 + -17.8  -3.59979   ATCCTGTGATCGTAG        GGCGGAA-GCCCC TGC GGGGCGTTCCGCC        TTTGCGGTACAGAAG  95 32
       lpdA1  563345 ..  563366 + -11.6  -5.69262   CGTCAGATGGAGAAA           GGGCAAGC CTGGGT GCTTGCCC            TTTTTGTTTTTGTCG 100 63
      CV0529  564491 ..  564507 + -15.1  -4.08887   GGAACAGGCAATGTC              GGCCCGC TTG GCGGGCC              TTTGCTTTAAATGGT 100 48
      CV0530  565239 ..  565267 + -16.7  -5.24531   TGAACCCGGTGAAAT        CGCCTTGCTGCGG GTG CCCCGGCAAGGCG        TTTTTTATGCAGCAT 100 51
      CV0532  567241 ..  567254 +  -9.5  -4.71482   GCGAGCGGAGAATAA               GCGCG CTTG CGCGC                TTTTTCAGCTTTCAT  87 69
      CV0533  569158 ..  569170 +  -4.7   -2.7127   TCCGTTGGAACCTCA                GCCTG GGC CTGGC                CTTCTGATTCCATGA  44 6
      CV0534  573120 ..  573133 +  -9.5  -3.53012   CTGCTTTGCCGATCG               GGCGG ATGG CCGCC                TTTGGGGCAGCAGGG  69 148
      CV0535 NONE
      CV0536  575073 ..  575091 +  -2.3  -5.03314   TTCAATTGAGCGATG             ATGGGCT TGAAT AGCCCGG             TTTTTTGAAAGTAGC  79 75
      CV0538  576645 ..  576660 +    -4  -2.88663   AATTACAGTCGTATT              GCTATG TTTA TATAGC               TATGTAAAAATAGAT  44 88
      CV0539 NONE
      CV0540  577712 ..  577739 +  -4.7  -3.50393   CTGGAGGCGGTGTGA        CCGCCGCGCTG GCGCGG CACTGCGACGG         TTATCTGGCCTCGCG  53 26
      CV0541  578648 ..  578686 +  -3.8  -3.72576   CCTAGGCCGTTGCCA  TGG-GACGCCGCTGTTG CTGCTC CAGCCGCCGCGTCATCA   TTTCCTCGGCCAGCG  54 45
      CV0543  581624 ..  581655 +   -10  -3.16961   GGTCGGCGTAGGCCT      GCAGGCCGTCGCGC GCGC GCGCGGTCGCCTCC       TGTTCGATGTTCTGC  66 468
       NifR3  583539 ..  583563 +    -7  -3.29511   GTGGCGGAGGGCGAG          GCCTGCGGCG CTTGA CGCGGCAGCC          TTGTGGGACCCTGAC  56 11
         fis  583842 ..  583868 +  -8.7  -5.76949   TTGATTTGAAGATAA        CCGGCCAAGCCT GCAC AGGAT-GGCCGG         TTTTTTTTGCCCCTC 100 32
        purH NONE
        purD  587021 ..  587038 + -12.7  -4.77438   CCCTGGAATGAAAAA             CAGCGCC GGAA GGCGCTG              TTTTTCATGCTGCAT 100 48
      CV0549  587977 ..  588030 +  -5.9   -3.7795   CACCTGCTGCTCTGA GGCGCCGCCCGATGCCGGAGC-GCG CCGCGC CGCCGCTTCGGCATCCCTCC-CGCC TTTCCTCGCATTTCA  58 26
      CV0550 NONE
        tolQ  589413 ..  589452 +  -8.6  -4.56597   TTTCGGCTTGCATAC  GGCATGGTTTCGGTTCGGA ATT TACGGACTGCA-CCATGCC  TTTTTCACGCCCCGC  86 52
      CV0552  590664 ..  590675 +  -5.8   -4.2558   AGCGTGGCGCTGCTG                CCTG CGGG CAGG                 TTTTGGTGCGCGATG  69 378
      CV0555 NONE
        nagA NONE
      CV0557 NONE
      CV0558 NONE
        nagE  600526 ..  600554 +   -16  -4.54727   ATCAGAGGAAAGTGA        CAGCGCAGGGCG GGATA CGGCCTGCGCTG        TTTTCGTTTGGCGCG 100 91
        gapA  601724 ..  601750 + -20.8  -5.31059   AGTTGTTCTCTGTTC         CGGCCGGCGCCC TCT GGGCCCCGGCCG         TTTTTTCATTCGTCT 100 61
        phoB NONE
        phoR  604636 ..  604676 +    -4   -4.0825   GCGCAAAGCGCCGCG TCTATCC--CCTTGGCGCGG CGG CCCCGTCGGGGTAGGATGGA TTCTTTACTTCAAGC  60 45
        talA  605799 ..  605826 +   -17   -4.4078   TCTGGGACATGGCGA        CGGGTTGCCGGC GGAA GCGGGCAACCCG         TTTTGCTTGCCGGGC 100 52
        ampD  607720 ..  607762 +  -4.6  -3.53012   AGCCGCGAGATCGCG TCCAGATTGCCCAGCAGTTC GCG GAACGGCAGGTCGACCCGGG TTTCGCCGCCGGCGA  52 154
      CV0571 NONE
      CV0572  611664 ..  611681 + -14.1  -4.67038   GGAGTGCGAAAAAAA             GCGCGCC GTTT GGCGCGC              TTTTGCTTTTGGCCG 100 47
        proS NONE
      CV0575  616234 ..  616265 +  -2.1   -2.5474   CGCTGATCCGCGTTA      TGCTGCCG-GTGGA CTGAT TCCTCCCGGCCGCC      ATGTTCTCACTCCCC  38 35
        mntH  617719 ..  617736 + -14.1  -3.42395   GACGGGCGAAACAAA             GGCCGCC TGGG GGCGGCC              TGTTTGCCTGCTCAG  87 174
      CV0578  619880 ..  619904 +   -10  -3.60792   CCTTGTGCATAAGTC          GTCCGGGC CCCGATTCC GCCCGGAC          TTTGCCGATTCCGCG  71 91
        aphB  621623 ..  621634 +  -7.2  -4.41348   GCGGTCTTGAGGCGC                GCCG TCGC CGGC                 TTTATTTCCGAACCG  76 31
        ilvI NONE
        ilvH NONE
        ilvC  627038 ..  627055 + -14.1  -4.60487   GTTGTGGATGACGAA             GCCGGGC GCAA GCCCGGC              TTTTTCACGCTAATA 100 55
      CV0589 NONE
      CV0590  627894 ..  627937 + -19.7  -4.44915   GTCGGTTTAGGCGAA CGGCTGTC-CGGC-CTGGGGT AAGC GCCCCGGAGCCGCGACAGCCG TTTTGTCCATCCTTG 100 50
      CV0593 NONE
      CV0594  632305 ..  632318 +  -9.5  -5.10933   CTCAAGCTTGTCCAA               GCGCC AGAA GGCGC                TTTTCTTTTGCATAA 100 48
        leuA  634305 ..  634324 +  -3.4   -3.8917   GCCGCCGAGGGGAGG            CGGCAAGG TTTT CCATCCCG             TTCTTGTCGTTGCGC  55 75
        bioD  636402 ..  636420 + -11.6  -2.70354   TAAGCGCTTTCCATG             CGGGCGGC CCC GCCGCCCA             TGCCTTTGTCCGCGC  66 38
        coxB NONE
        coxA NONE
        ctaG NONE
      CV0602 NONE
        coxC  641048 ..  641059 +  -7.2  -3.72695   GACCAGGCGCTGAGA                GCCG TGCT CGGC                 TTTCATCAGGCCGGT  63 143
      CV0604 NONE
      CV0605 NONE
        ctaA NONE
        ctaB NONE
      CV0608 NONE
      CV0609 NONE
        hisG NONE
        hisD  647768 ..  647797 +  -4.1  -3.32844   GCGGCTGGAGGACGG       GACGCCGCGCTAG GGCA TTTCCGCGCCGTC        TTCTACCCTGAAAGC  49 13
      CV0612  648799 ..  648811 +  -4.7  -3.06796   TGCCGCCGCAGGTGG                CGCGC AAG GCGCA                TTGGGTCGAGTAGCC  47 0
        hisC NONE
        hisB NONE
      CV0615 NONE
        hisH NONE
        hisA  652393 ..  652446 + -20.2  -2.91276   ACTGGCCGGCTGAGC CGGCTGACCGCGCCGAAGCGGCGGG CGAGT CCCGCCGCTTCGGCGCGC-CTGAAG CTTTCTGGAAACGCA 100 28
        hisF NONE
      CV0619 NONE
        hisI  654053 ..  654080 +  -3.4  -4.09243   CGGTCAACGCCGCCG        CC-GCCGCC CGGGTTACAAT GGCGGCCGG        TTTTGCCAGAATGTC  58 49
        hisE NONE
      CV0622 NONE
        tatA NONE
        tatB NONE
        tatC NONE
      CV0626  656718 ..  656737 + -13.6  -6.10489   CAAGCAAAGACAAGA            CCGGCATC TCAT GATGCCGG             TTTTTTTTTGAGCTT 100 47
         tap  658553 ..  658571 + -13.1  -4.82901   TTGGCGCACAACAAA             GCCCCGG CTGGT CCGGGGC             TTTTTGTCGGCCGGA 100 52
      CV0634  666299 ..  666315 +  -5.1  -3.28393   ATCTCTTGTTCCCGA              CAGCTCA GAC TGATCTG              TTGCCTGTTTATCTT  51 267
      CV0636 NONE
      CV0637  668491 ..  668511 + -12.5  -4.25859   GCGAAAACAAAAAAA            CCGCAGGGC TGA GCCGTGCGG            TTGTTTTGCGTTGCA  93 487
      CV0644  676239 ..  676260 +   -13   -4.4959   CTTGAAGCGTAGAAA           TGGCCCGC CCTCCA GCGGGCCA            TTTTCATTACTTCAA 100 43
      CV0653 NONE
      CV0654 NONE
        gmhA NONE
      CV0656  685781 ..  685808 + -15.6  -4.08216   AATAGGCGCGGCAAG        CAAAAGCGGCCC TTTC GGGCCGCTTGTG         TTTTGGGCACCCTAC 100 36
        gidA NONE
        gidB NONE
        parA  693324 ..  693358 +  -3.5  -3.57561   GCGCGGACTGGACGC    G-CTCCTGTCCACCGT TGAC GCGGTGGACGACAGAC     TTTCCACCCTTCCCA  49 68
        parB  694145 ..  694163 +  -2.4  -2.78384   ACGCTAAAAAATGAG             TTTGTTGC AGC GCAAAAAG             TCTGCTGGAGCAAAG  39 27
      CV0665 NONE
        atpB  695404 ..  695419 +  -2.5  -2.76969   TGTACCTGAGCCTGG              CGGTG GAAGCG CACTG               ATTTACCGTAGATTC  39 9
        atpE  695774 ..  695798 +  -3.5  -3.85864   AGGCGGCTCACTAAT          CCGTTTCCG ACGGACA CGTAGACGG          TTGTTGTAGTCATAC  55 27
        atpF NONE
        atpH NONE
        atpA NONE
        atpG NONE
        atpD NONE
        atpC  701209 ..  701230 + -15.9  -4.88222   TCGTGTATAGTGCAA           GGCTGCCAC GCAA GTGGCAGCC            TTTTTCCGTTTTGGT 100 56
        glmU  702647 ..  702705 + -19.1  -4.11216   ATACCGCGGTTTTGA AT-TCGCGGCTGAAGCCGCTCCTACA CCTCACCC TGTAGAAGCGGCTTCAGCCGCGATGC TTTTGGCGCTGGGCA 100 45
        srlR NONE
        glmS  705995 ..  706012 + -12.7  -4.45544   GTAGTACTCAGCAAA             GAGGCCC AGAA GGGCCTC              TTTTCGTTGATCGGA 100 137
      CV0681  708036 ..  708055 +    -5  -3.56216   AGTGCTAGCCCAAAG            TCCTCTTA TGGT TGGGAGGA             TTATGTAAATTCCTT  53 96
      CV0683 NONE
      CV0684 NONE
      CV0685  710891 ..  710921 + -12.6  -3.87815   TAAGCCAGGGAGGGG      CCGGCGGCG-CAG CTTGGT CTGTCGCTGCCGG       TTTGTGACCATGAAA  87 38
      CV0686 NONE
      CV0687  712472 ..  712514 + -11.3  -2.53271   CTTCAACAGCCGGTA CAGCGTGGC-GCGCGAGATGC ACA GCATG-CGCGCCGCCTTGCTG CTGTTATGGCCATGC  59 138
      CV0691  717279 ..  717299 + -15.5  -2.64878   TTCTGATCATGAAGT            GTCGCCAGT CAG ACTGGCGAC            TGGCTTGCTTTGTGA  81 106
        lysR  720189 ..  720201 +  -5.5  -3.44527   GTAGTCCTTGTAGTG                GCCTT CGC AGGGC                TTGTCCTGGTAGATC  53 230
       purA1  724897 ..  724911 +    -7  -4.12902   CTGTTGGCGGTTTCG               GCGGGG ATG CCCAGC               TTTTGCAGATCCTTG  67 408
      CV0700 NONE
      CV0701  728515 ..  728544 +  -3.3  -3.72576   ACACTGAAGACGCGC       GCGGCGCGCTGGA GGGT TCCCGCGCGGCAA        TTTCGTACAAGACGC  52 66
        rhaR  729401 ..  729421 +  -2.3  -3.90112   TTCGCGCAGCGGCTG            CCGCGCCGC TGA GCCGCGCAA            TTTCGTTCAAGACGC  53 14
      CV0703 NONE
      CV0704  730565 ..  730578 +  -5.9  -4.11216   ACAATAGGGTTTTCC               TGCCC GCGC GGGCG                TTTTGCGGATGAAAG  66 51
      CV0705 NONE
      CV0706  731589 ..  731605 + -13.7  -4.55798   GTCCGCATCGCCAAA              GAGGCCC TGC GGGCCTC              TTTTCGTTTCAGCTG 100 51
      CV0711 NONE
      CV0712  739025 ..  739042 + -14.1  -3.10537   GCCTTGTTACAATTG             CCGCCGC CATT GCGGCGG              TATGCTTTTCAGATA  83 105
      CV0713  741131 ..  741148 + -12.7  -5.07652   TTGGGCAAAGAAAAA             CCGCTCC GAAG GGAGCGG              TTTTGTTTTGCCGGC 100 50
        ptxR  742995 ..  743019 +  -6.4   -3.5393   TCCGGCAGCACCCGC         GCCAGCT-CGC CGTC GCGCAGATGGC          TTTGCACCGCGTAAT  56 170
      CV0720  748741 ..  748764 +    -3  -4.65895   CAGGCTGGTCAGGTT          GTCGGCGATG CCGC CCTGGCTGAC           TTTTTCGGTGGCGGC  71 494
      CV0741  762944 ..  762963 +  -3.5  -4.17048   TTGCCAAGGCGGCGG            TCCGCGA CAATAA TCGCGCA             TTCTTTTGCGGGAGC  60 13
      CV0742  764019 ..  764044 + -21.9  -3.66178   TGCCCATTCCAATGA         CGGCGGCGGTC GGAC GACCGCCGCCG          TTTCGCATTCAGCGC 100 46
      CV0744  764838 ..  764855 + -14.1   -5.7946   CCGGTAAAAGAAAAA             CCCGCCG TTTT CGGCGGG              TTTTTTTATTGAGAA 100 54
      CV0746  767097 ..  767112 +  -4.7  -3.70773   TCACCCCTACTCGGA              CCACT CTGGCT AGTGG               TTCTTGGGTATGGCC  56 67
      CV0753  774097 ..  774118 +  -9.4  -4.87892   AGAAACAGCAGGGAG           TGGGCCGC CATCAC GTGGCCCA            TTTGTTTTCTTAGAG 100 46
      CV0754 NONE
      CV0755  776247 ..  776267 +  -3.9  -4.14633   GTTCGCCAAATTCAA            CCTGGGC TTTGATC GCCTGGG            TGTTTTTTAACCATG  62 174
      CV0756  777073 ..  777121 +  -9.4  -3.14051   ATAGACGTCGCCGCC GAACGGCGCGCACAGGT-CGCGG GCCA CCGTGTGCCAGTGCACGGCGTCC TCTTCCTGCGGGTAG  59 464
       cstA2  783960 ..  783978 + -10.2   -5.1675   CTCGGCATAGAAAAA             CGCCCGGT TTT GCCGGGTG             TTTTTTCGTGGATCC 100 232
      CV0764  786025 ..  786068 +  -6.4  -2.52676   ACTGGGGTGGGGCTG ACGATGCGCGGGGACGAAGC GGCC GTCCCGTCCCCGCGCGGCTA TGGATTCAACGCCTC  48 25
      CV0765  786412 ..  786453 +  -6.6   -5.0925   CTGTTTCGATCTTGC TTCCGG-C-GTTTTCAGCGC GCTC GCGCCGGAGACGGACCGGAG TTTTTCATTTTCCAG  89 209
      CV0771  793496 ..  793525 + -12.9  -4.06904   TGGGAAGGACGAAAA       CAAACCGGCCGTT TGAG GACGACCGGTTTG        TTTATCATTGGCTGC  91 10
        polA  805380 ..  805407 + -15.6  -4.65895   CCCATCGCATCCGTC        CGGAACGGCGCC ATTC GGCGCCGTTTTG         TTTTTGCGTCAGCGC 100 45
      CV0780  806107 ..  806119 +  -6.9  -3.20573   TTCAGCCTGGTCGAG                GCGCT GGT GGCGC                TGTTGATCTGGATGA  56 48
      CV0781 NONE
      CV0782  808266 ..  808282 +  -7.9  -3.79519   TGGCCGCCTTTGCCG              GTGCTGG AAA CCGGCGC              TTTCGTGATCGGCTT  68 247
      CV0787  812189 ..  812204 +  -3.9  -2.58418   TTGCCGCCGGCGCCG              CCGCG CTAGAC TGCGG               ACTTTTGTCTGCAGC  42 68
      CV0788 NONE
      CV0789 NONE
      CV0790  814764 ..  814791 +  -4.8  -4.16943   CGCGCAAGGCTTGAT        CCCGCC-GCTT GGCAAGG GGGCGGGCGGG        TTTTAAAGTGTGGCG  64 27
      CV0791  815429 ..  815439 +  -8.2   -3.3353   GCGCGAGAACATCAG                 CGCC AGC GGCG                 TCTCTTTGTCGAGCG  58 147
      CV0799  824055 ..  824082 +  -2.6  -4.28774   GGATAGTCGGTCGAT        TCCAGCTGGG AATCGAGG CCCAGCTTGC         TTTTCCATTCGCTGG  62 450
      CV0802 NONE
      CV0803  828103 ..  828113 +  -3.2  -3.67989   TTCTTCCGGAGAACT                 TGCA CCA TGCG                 TTTCAATCCGCTTTT  52 42
      CV0804 NONE
      CV0805 NONE
      CV0806  831332 ..  831350 +  -6.7  -3.83205   TGGTGGATGAGTGTG            CCGC-CAG CACG CTGCGCGG             TTTGATCTGGGCGCT  64 272
      CV0807  833425 ..  833451 +  -8.6  -3.14944   GAATCCTTCCGGAGC         GGCCTCGCCCAG GGC CTGGGACAGGTC         TTGGCTGTGGTAGTC  56 473
         rbn  836532 ..  836555 +  -6.6  -3.75153   CTCGTCCAGCAAGGT          GGCGGCGTCGC GCA GCGG-GCCGCG          TTTCACTTCGCCGCG  59 418
       cobA2  840516 ..  840539 +  -4.4  -2.60244   GCCGGTCTGGCGGAC          GCCGCGCGGT TCAA ATCAAGCGGC           TGGATTCATTCCGGC  43 64
      CV0814 NONE
        ptsH  841259 ..  841274 +  -7.5  -3.53012   GCGGCGGGATGGAAG              GCCGG ATTTCC CCGGC               TTTCAGGGAGCCCGC  60 44
      CV0816  843166 ..  843184 +  -8.8  -4.98531   AATGCTGAATGCAGA             GCCGGG CACCTAA CCCGGC             TTTTTAGTTTCCGGA 100 13
      CV0817 NONE
      CV0818  845293 ..  845311 +  -3.8  -3.38768   TCCTGCGAGTGCGGC             TGCGATTG TAA CAGTCGGA             TTCTGACTGGTGTGA  49 15
      CV0819 NONE
      CV0820  847704 ..  847720 +    -5  -3.74693   GGCCCGGCAAGCGGG              CGCGAG GCCAG CACGCG              TTTGATCGCATCGGC  55 109
      CV0823 NONE
        rfbU NONE
        msbA  853834 ..  853857 + -16.8  -3.91084   GCTGGCGAAAAGCGA          CAAGGCTGCC CTGG GGCAGCCTTG           TTTCGTTGGCGATCG 100 55
        mrcA  863477 ..  863496 + -16.4  -5.65177   TGCGGGCGCGAACAA            CCGGCGGG CTGA CCCGCCGG             TTTTTTTATGGCTGT 100 50
         icc  864283 ..  864293 +  -3.2  -4.04474   GAGATGGCTATTTGG                 TGCG AAC CGTA                 TTTGTCTAAAAGTGT  58 6
      CV0836  865373 ..  865390 + -10.5  -5.14965   AGTGAAAAACGCAAA             CCGCGCT TACT GGCGCGG              TTTTTTCATGCCGGT 100 53
      CV0839  871941 ..  871958 +  -6.9  -5.22312   AGCGGAAAAAGCAAA             CCGCGTT GATG GGCGCGG              TTTTTTCATGTCGCT  91 257
      CV0841  875655 ..  875667 +  -3.3  -4.58395   CTGGCGCGGATTGTA                TCGCG CTT CGCCA                TTTTTACGGCGTGAC  69 498
      CV0846  878637 ..  878651 +  -2.7  -4.86621   GGGTAAAGGGGAAAG               CGGGG ACAGA CCACG               TTTTTAGTTCCGGAT  70 190
        rplU NONE
        rpmA  880657 ..  880677 + -11.2  -5.14563   CTGACATCCGAGAAA            GCCCTATC CTTCC GATAGGGC            TTTTTTCATACCCGA 100 49
      CV0850 NONE
      CV0851  882364 ..  882374 +  -2.4  -3.53012   AACTATATAACTGGT                 GCAG CCG CCGC                 TTTGGACCGGGGCCG  47 39
        argT  883310 ..  883328 + -17.4  -3.19602   GCCCGCGCTGTGATG             CGCCCCGC TTT GCGGGGCG             TATTGATCTGGAGCG  93 71
       hisQ1 NONE
       hisM1 NONE
        hisP  885618 ..  885642 + -11.4  -5.04249   AAAGGGGGTAGGAAA          CCCGCCGG AGCGGTCAG CCGGCGGG          TTTGTTTTTTGGCGC 100 54
      CV0860 NONE
      CV0861  892809 ..  892830 + -12.9  -5.38054   AGGCGTAAACAGCAG           CGGGGCGGC GAGA GCGGCCCCG            TTTTTCTTTGTCGAC 100 33
      CV0863  893742 ..  893769 + -10.6  -3.27525   GGCGCGGCATCATCA        GGAGGGCAAGCG CAAA TGCTTGTCTTCC         TTACGTTTCAGCACC  68 54
      CV0866  896450 ..  896476 + -12.2  -2.66216   GATCAGCTTGTCCAG         CACCGCGTTGAC ATA GTCGGCGCGGCG         GTTCTGGTAGTCCAG  64 89
         tpx  898513 ..  898530 + -12.7  -4.62069   GCAGGCAAAGAAAAA             GCCGACC GCGA GGTCGGC              TTTTTCGCATGCGGG 100 59
      CV0872  900611 ..  900624 +  -3.1  -3.59979   TGATCAAACGCCTGT               GGCTGA CCA TC-GCC               TTTACCCTCGCCAGC  49 149
      CV0873  902264 ..  902295 + -12.3  -3.40403   AAGCCGCCGGCCGCG      GCTTGCGGCGCACC ACCAC GGTGCGC-GCCAGC      TTGTCGTGCCAACCC  73 54
        prlC  905546 ..  905570 + -12.8  -5.86332   ATATAGTGTCTATTG          ACGCCTCCGC CGACT GCGGAGGCGC          TTTTTTTTGCCTTGC 100 148
        xthA  906467 ..  906498 + -17.3  -4.03234   CGGTTTCCACGCGCG      CGCAACGGCCCGG CCCTGT CCGGGCCGTTTCG       TTTGTCTGCGCGCCG 100 43
        rsbR  907461 ..  907477 + -13.7  -3.05384   GTTCCGCAACTGCGG              GCTGGCG ATA CGCCAGC              TTGGATGAGGAAGGG  79 1
      CV0879 NONE
        rsbT NONE
      CV0881  909030 ..  909054 +  -5.5  -3.54543   TGACGCTGTTCAGCC          TGCTGCGCCAG CTG CAGGCGCGGGG          TTTCGCCGACTGCGT  55 158
      CV0882 NONE
      CV0883  913135 ..  913145 +  -5.4  -3.41073   CCGGCTTGGAGCATG                 GCTT GCT AAGC                 TGTTTCCATCCAATA  53 75
      CV0884  913950 ..  913962 +  -2.6  -3.36803   CGCAAGGCAGGGTAG                GCGG TTTTC TCGC                TTGTACGTCGCGTTA  46 90
      CV0885  914734 ..  914751 + -12.7  -5.10933   CTCGCATAAAAACTG             GGGAGGC TTCG GCCTCCC              TTTTGTTTTGCCTGC 100 62
      CV0887  916164 ..  916177 +  -3.8  -4.07568   CGGATGCATCGCGCT               TGGC CGGCGC GCCA                TTTTGCGCCGCGACG  60 147
      CV0888  916593 ..  916612 +  -2.8  -3.53012   ACCCTGCGCACGTGG            GCGC-GG TCCAGCT CCAGCGC            TTTCAGGCAGGCCGC  49 169
        qseB NONE
        qseC  920610 ..  920630 + -11.1  -5.60993   AGACAAAGGTTGCAA            GCCCGCC ATGACCC GGCGGGC            TTTTTTTATCGGCGC 100 116
      CV0896 NONE
        hydG NONE
        alkK  927241 ..  927267 + -12.2  -5.54264   TTTCTTCCTCGTGTT         GACCCCTGCCGC GAT GCCGCAGGGGTG         TTTTTTTGCCTGTTT 100 177
      CV0899  929374 ..  929393 +   -15  -4.67353   ATCCGCCGCGCCGAA            CGCCGCCT TGCC AGGCGGCG             TTTTTGCGTCGATGA 100 46
      CV0900  931761 ..  931795 +  -8.5  -2.52516   CAATCGCGGACCAGC     CGCGGCAGCGCGG AGGTGGGGA CCGCGATGTCGTG     CTTGATGCTGGGGCC  51 437
        plcN  939571 ..  939583 +  -3.3  -3.73775   AGACGGTTCACATGT                TGCAG CGC CAGCA                TTTCCTCCAGCTCGC  53 310
      CV0912  944342 ..  944360 +  -6.7  -3.72324   CAGCAGGTTGTAGCG            GCGCT-GG TATT CCGAGCGC             TTCTTGCTGGCGATG  61 110
      CV0920  955264 ..  955306 + -25.8  -4.04579   CTGCCTTGTGTGTGA CGGGAAGCATAAGTTGGCCG AAA CGGCCAGCTTATACTTCCCG TTTAGTGTTTCTAGC 100 184
        chrB NONE
        chrA  958173 ..  958188 +  -5.4  -3.23274   TGCGACCGCTGCGAT              GTCTCT GGCG AGAGGC               TTCCGTTGTCGCGCC  51 467
      CV0924  959317 ..  959332 + -11.8  -4.51699   CGGCTGTCTTCGCCA              GGCGGC TGCG GCCGCC               TTTTGTCATGGTTGT 100 63
       potF2  960459 ..  960479 +  -8.2  -2.73364   GGTCAGCCGCTAAGC            TGGCGGCC TGGCC GGACGCCA            TCGTTCCGGTCCGGC  54 28
      CV0926 NONE
      CV0927 NONE
      CV0928  962710 ..  962727 + -14.1  -4.72272   TCCGCGATGAAGAAA             GCCCCGG CTTG CCGGGGC              TTTTTGCTGGACAAC 100 51
      CV0930 NONE
      CV0931  965980 ..  966002 +  -6.1  -3.07043   CTGCTGATTCCGTTA           GCCGGCTTG ACTGG CCTGCCGGC           TATTGGCATCCTAGA  52 34
      CV0932  966528 ..  966556 + -16.8  -3.72051   CTGACCGAATGACGA       GGCGGAAGCCGGC GCGA GCCG-CTTCCGCC        TTTCGCATTGTTGGG 100 51
        recG  968790 ..  968806 + -13.7  -4.35524   TCAAGCAAGAAAAAA              GCCGCTC ATC GAGCGGC              TTTTGCGTTTGGGCG  95 181
        tpiA NONE
        secG  975703 ..  975738 + -20.6  -3.53012   TCGGCACCACCATTC    AAAAACAGGCCACCGG GACT CCGGTGGCCTGTTTTA     TTTGGAGCCAAGAGG 100 136
       nuoA2 NONE
       nuoB2 NONE
        nuoC NONE
        nuoD NONE
        nuoE NONE
        nuoF  980236 ..  980250 +  -2.8  -2.74192   GAACACGGAAAGACC               TTGGTG GAT CACAAA               TGGTGTTGAGCGATG  41 2
        nuoG NONE
        nuoH NONE
        nuoI NONE
        nuoJ NONE
        nuoK NONE
        nuoL NONE
        nuoM NONE
        nuoN  990210 ..  990227 +  -6.3  -2.62184   TGTGCGCGCAGGCGA             TGCGCCAG TCG CTGG-GCA             TGATGTAAGGACCGG  48 0
      CV0955  990568 ..  990585 + -11.3  -5.59534   CGCGCAAGCAACAAA             GCACTGC CCAG GCAGTGC              TTTTTTATTGTCATT 100 51
         rna  991585 ..  991602 +  -4.1   -3.4072   TCCGCCGAAGCGTCA             GGTGGTA AGTC TATCGCC              TTGTGGTCCGCAGTC  49 186
        rnsA  994087 ..  994097 +  -8.2  -3.14132   ATCGCCTTGATGATG                 GGCC GCA GGCC                 TTCCTGGCGGGAGAC  56 472
        metK  996753 ..  996772 + -11.4  -5.88565   GTTGCATCGAAGAAA            CCGCCAGT TCGC GCTGGCGG             TTTTTTTATTATCCG 100 50
        ahcY 1000041 .. 1000070 + -11.5  -5.40072   TGAACCAAGGTGAAA       CGGACAGTCCCCAT AGA ATGGAG-CTGTCCG       TTTTTTTCGGGCACG 100 45
        metF NONE
      CV0967 1001591 .. 1001618 + -21.4  -4.07568   TGAGCGCGCCCCAAT        GCGAAACGGCCC GTGA GGGCCGTTTCGC         TTTTCCGCGCGGGAC 100 38
         hpd 1003630 .. 1003673 + -23.9  -3.08934   CGATTGATCCATTCC CGCCGCGGCGGCCGGCTCCGG GTTT CCGG-GCGGGC-GCCGCGGCG TCTTGCCGTATGTGC 100 34
        hmgA 1004916 .. 1004943 +  -8.4  -3.28791   TCTTGGCGCTGCGAT        GCTC-GCGGTACG ATT TGTACCGCTGCGC        TTCTCCCGCCGACCT  63 65
      CV0971 NONE
      CV0972 1006676 .. 1006712 + -20.8  -4.57569   ATGTAAGCCCTTGAT    CCGACGGGCCGGCTGC GTCTG GCGGCCGGCCCGCTGG    TTTTTCACGGCCTGC 100 35
      CV0977 NONE
         cfa 1012991 .. 1013011 + -16.9  -5.40072   GGGGGCGATAAAAAA            CGCCAGCGA GAT TCGCTGGCG            TTTTTTTGCGGCGGG 100 45
      CV0982 1019741 .. 1019771 +    -4  -3.78067   TGTAGCCCATCGCAT      G-CACCTTGCCGGC ATCCA GCCG-CATGGTGAC      TTTGACTTCGCTGTT  57 459
        queA 1025736 .. 1025756 +  -8.2  -3.02144   ACCTATCTATACGAG            CTGGGCGC CAAGC GCGGCCAG            TATTGGCAGCAATAC  57 348
        ubiE 1026909 .. 1026943 +  -9.1  -3.09492   GGTGTTCGGCGACGT     GGCCGCGCAGCGGAT GGAAA ACCTGGCGCGCGGCC     TGTTCGGCTTCAAGG  59 387
        aarF 1028708 .. 1028726 + -13.1   -5.1675   CCTCGCCATTGCCGA             GCCGCCC CCGAC GGGCGGC             TTTTTTCATGCCTGC 100 47
         ndh 1030247 .. 1030273 + -15.9  -5.10064   GTCCGTCTGCATCGA         TGCCGTTCGCC TGTTT GGCGAGCGGCA         TTTTTGTATCTTGAG 100 65
        pcaK 1032569 .. 1032581 + -10.5  -2.57132   GGGCCGGCGCGACCA                CGCGC GAA GCGCG                GTTATCGCGACGGCC  62 507
      CV0995 1033900 .. 1033923 +    -3  -2.71712   GGAAAGCTACCGCAA          GCGT-CACGGC GCT GCCGAGTAAGC          GTTTGAAAGCGGGCG  41 4
        metL 1035365 .. 1035379 +  -3.4  -4.09685   TTCTTGCAAGCCGGA               CTGTGC GCC GCGCTG               TTTTCCGGCGTCGCC  58 42
        thrC 1037110 .. 1037129 +  -9.3  -4.19735   GCTCAGGTAAAAAAA            CAGGCTC ACTCGG GAGCCTG             TTTCGTTTTGGGCGA  80 53
      CV0999 1040085 .. 1040097 +  -3.3  -3.23733   GGTCCAGGCGGACGG                CAGCG TGG CGGTG                GTTTTCTAGGCTGGG  45 4
        flgM NONE
      CV1001 1041021 .. 1041038 + -14.1  -3.72405   GCATTGTTTTGCACG             GGGGCGC TGCG GCGCCCC              TTGTCGTTTTCTGCG  95 49
      CV1002 1042063 .. 1042084 +  -7.1  -4.96848   TATGGGTTGATCCGT           ATCGCCGCC TGCG GGCGGCGCG            TTTTTGTCTGCCGCC  87 31
       rhlE4 1043578 .. 1043593 + -11.8  -4.62069   CTGATGAATCGAAAA              CCCCGC AGAA GCGGGG               TTTTTCGCGTCCGGC 100 37
      CV1007 1046443 .. 1046480 + -20.6  -2.52464   GAGCGGCGCTCAGCT   CGCGGC-GCCGGCGGTG GGCAG CACCGGCGGCTGCCGCG   TCCATTCCAGGAAGG 100 39
        lysC 1058787 .. 1058808 + -12.3   -5.4387   AGGATTCAGAAAAAA           GCCTCGCAT GAAA ATGCGGGGC            TTTTTTCGTTTCTGT 100 357
      CV1020 1063924 .. 1063943 +  -8.6  -2.64155   GCAGCGTCACATCGC            TCGCCAGCC AGC GGCTGG-GA            TAGCTTTGAAACGCG  57 248
        thyA NONE
        folA 1073946 .. 1073961 + -10.4  -5.60993   CGCGCCAATGAAAAA              GGCTGC CTCG GCAGCC               TTTTTTTATCAGGGA 100 46
      CV1033 1080159 .. 1080176 + -14.1  -4.93547   ATCCGATTCCCGAAA             GCCCGCG CTCG CGCGGGC              TTTTTGCTTGCTTGC 100 51
      CV1034 1084435 .. 1084471 +  -2.7  -3.83026   AATAGACCTGGCGGC    CGCAGGCGCCGTAGCCG CGG CAGTAACGGTCCCAGTG    TTTGATGTGCCCCGG  56 208
        rtcb NONE
      CV1038 NONE
      CV1039 NONE
      CV1040 1090814 .. 1090862 +  -6.5  -2.60615   CGGGCGCGGCGGCAA GCCTGGTGTGGCTGGCCAGGC CATCCGC GCGCGGCGAGCCGCACGACGC CTATTTCCGCCAGCT  48 86
      CV1041 NONE
      CV1042 1092464 .. 1092494 +  -6.1  -3.44527   AAAAGGCCGCGCGGG      CG-CGCGGCCTGGA GCCG TTCAGGCTGAGGCG       TTGTCGTCCTCGCTG  56 235
        ucpA 1097496 .. 1097551 + -10.3  -3.07816   GATCGGGCGCGAAGA TCGCGT-CCGGCGC-GCCGAAGGCGCT GCTC AGCACCTGCGGCAGCGCGAGCGCGCGG TTCAATCCCTGGCAG  60 491
      CV1050 1099592 .. 1099622 + -12.5   -4.7254   GGATGGCGGTCTGAG       CAGCCAGCCCCCC CTTCC GGCGGCCTGGCTG       TTTTTCATGCGCGCT 100 60
      CV1051 1100029 .. 1100041 +  -3.3  -2.62613   TCGAGTGCTGAGCTA                GCAGG TCG CATGC                ATGTTTCAACTCAAG  40 137
      CV1052 1101212 .. 1101238 + -15.2  -5.00884   GGGCGGATTCGAAGC         CAGGCCCTCC ACGGCAA GGAGGGCCTG         TTTTTTGCCGGCGAT 100 78
      CV1053 1102431 .. 1102453 + -12.7  -2.75064   TTTGGCCTGATTCAG           GCAGGCGCG TGGCC TGCGCCTGC           TGATTGAATGGCCAG  73 333
      CV1056 1104234 .. 1104253 +  -6.4  -2.63301   TCATACCGCGTGGCT            TGAGCGCT AGCA AGCGCTGA             TGCTATCGGGGTATG  48 52
      CV1057 NONE
      CV1058 1105263 .. 1105287 +  -4.1   -4.9448   GGGCTTTGGAGGCGG          GGTTTCGCAGC GCT GCTGGGGCGCC          TTTTCTTTCGTCCAT  78 227
      CV1063 1111635 .. 1111652 +  -3.4  -2.71263   GCCTATACAGTGAAA             CA-CGGC TGAGC GCCGCTG             TCCTTGACGCAGATT  41 17
      CV1064 NONE
        sdhC NONE
        sdhD NONE
        sdhA NONE
        sdhB NONE
      CV1069 NONE
        gtlA 1116677 .. 1116708 + -17.4  -5.00884   GATTTGACTGAATCG      GGGTTGGTTGAAGC GGGG GCTTCGACCAGCCC       TTTTTTCAGAGCGCT 100 39
        sucA NONE
        sucB 1120914 .. 1120935 + -18.7  -3.71873   CCTGTGATGAAGCGC           CGGGCCGGC GCAA GCCGGCCCG            TTTGAATCTGCATGA 100 34
      CV1073 NONE
       lpdA2 1122719 .. 1122737 +  -2.4  -2.71712   CAAGGAATAGAGGCA            GA-GGCG CATGCC CGCCATC             ATTTCCCCGAAAGGA  39 147
        sucC NONE
        sucD 1124872 .. 1124895 + -18.2  -5.94713   CGGTCTGAACGAAAA          CACCCCGCGA GCGA TCGCGGGGTG           TTTTTTTTATGGGCT 100 52
      CV1079 NONE
      CV1080 1130401 .. 1130417 + -13.7  -4.62069   CCGGCGGCACAAAAA              GGGCGTC GTC GACGCCC              TTTTTGCCGTCCAGA 100 235
      CV1081 1132378 .. 1132397 +   -15  -5.10461   GTTTTTCTGCGCCGA            CGCCAGCC CGCG GGCTGGCG             TTTTTATTGCCTAGA 100 50
      CV1082 1133104 .. 1133124 +  -3.2  -4.82901   GATGGACACCGCTTG           CT-GGCTGC TGCC GCCGCCCAG            TTTTTCTCCGCCCAG  75 236
      CV1096 1142846 .. 1142866 + -12.6   -2.9294   GCATGAAAAGCCAGA            GGGCGCTT GTCAA AAGCGCCC            TCTGTGAGTAATGTA  74 78
      CV1097 1144866 .. 1144882 + -10.8  -3.23047   CGGTCTCTCTCTCTT              CGCGCC TTCAC GGCGCG              TCTTGCGTTTCTACC  68 332
        dppB NONE
        dppC NONE
        dppD NONE
        dppF 1148911 .. 1148937 + -18.7  -5.00138   CAAATCGGCACTGGA         GGCCCGCGGCG CGCGT CGTCGCGGGCC         TTTTTCATTTCAATG 100 44
      CV1102 1149435 .. 1149445 +  -4.6  -5.00616   TCTTGACGGCCTTCC                 CGGC GCG GCTG                 TTTTTTGCCGCGCCG  80 46
        kdtB 1150068 .. 1150089 + -17.3  -4.64861   GTTTGAACACCGTGC           CGCGCCAGC CCAG GCTGGCGCG            TTTGTTTTGCAGCAA 100 56
      CV1104 1151250 .. 1151264 +  -8.5  -4.18018   TCGGTTTGCCTGCGT               CGCGC AGCGG GCGCG               TTTTCGCTCGAAAAC  78 213
        gltS 1152476 .. 1152486 +  -4.6  -3.16564   TGATCAAGCTGTATC                 TGGC TCT GCCG                 TTCATCGGCTAGCCG  47 3
        trxC 1153024 .. 1153051 + -14.3  -3.88232   CGCAATGTGAGACGA        TAGGGCAATGC ATGGGC GCATTGCCCTA         TTCTTATATCAAGCA 100 62
      CV1107 1153680 .. 1153697 + -14.1  -4.44277   CACCCGCTGTTCGAA             CGCCGCC CTGA GGCGGCG              TTTTGCGTTTTGATG 100 49
      CV1108 1153976 .. 1153992 +  -3.8   -3.6715   CACTGCAAGAGATAG              GAAATA CCAGT TATTTC              TTTGAACTTGCGTGC  54 72
      CV1109 1160883 .. 1160904 +  -7.3  -3.35679   CAGATGGGAAAGCAG           TTGCTCCAG CGCG CTGGGGTAA            TTCTCAATGACCAAG  56 463
      CV1112 1164536 .. 1164558 +   -17   -3.6053   TGTTTACAGTACAGC           GACGGCGGGC GAT GCCCGCTGTC           TTCATTTGTGCCGCC  91 54
        parE 1166616 .. 1166643 + -14.8  -4.77438   CCGCGAGTTCGACGA        CCCCGTCCGCCT GCGA AGGCCGGCGGGG         TTTTTCATGGTCAGT 100 52
      CV1116 1169062 .. 1169076 +  -3.4  -2.62396   TTCTCGTTTGTATCG               CCCGCT TGC GGCGAG               TAGTGTCAAGGCATG  40 67
      CV1117 NONE
      CV1118 NONE
      CV1119 1171234 .. 1171281 + -19.8  -2.61695   CTCGGCGCTCAGGTG GCCCAGCGCCAGCGCCGCCTCGC GCA GCGTGGTGCCG-TGGCGATGGGC GTGTTTGGCGATGGC  93 213
       acnA1 1175410 .. 1175428 +  -5.2  -4.61873   GGAAGGATGGAAGGA             CGGTCG GCTTTTG CGGCCG             TTTTCATTTGTCCGC  75 49
        hemE 1176571 .. 1176619 + -13.8  -3.40071   CACGGCGCGGCGTGA CGCGCCGATCCGGGGCGGT-TGT CCAG GCATGCCGCCCCATGTCGGTGCG TTGTGACTGTCGCTT  83 26
      CV1123 1177039 .. 1177054 +  -3.2  -3.74077   ACAGCGGATGCAAAG              CCTTGT CGCA GCAGGG               TTTGCATCTGTCGGG  52 220
        priA NONE
        dacB 1180665 .. 1180678 +  -5.2  -2.82516   AGCGCAAAGCGCTGA               GCCG CGAACC CGGC                TATAATCGTCGGCGA  47 26
        grxC 1181047 .. 1181062 +  -6.8  -4.56597   TACCCATAACATTCT              GCTGTC ATGA GACGGC               TTTTTGCGAGAAAGA  79 100
        secB NONE
      CV1128 NONE
        gpsA 1183029 .. 1183055 + -17.3   -4.2349   CGCAAAAGACATCAA         GGCCGCTGCCT TTTAC GGGCAGCGGCC         TTTTCGCTGTCCGCC 100 56
      CV1134 1188577 .. 1188605 +  -2.3  -3.26449   CGACAGGGCCGCGCA       GACGGCCCGCTC AATGCC GAG-GAGCCGAC        TTGCCTTATCTCGCC  44 86
      CV1135 NONE
      CV1136 1190676 .. 1190694 +   -16  -4.56597   TCAGGACAGTTTCGA             GAGCGCCG AAC CGGCGCTC             TTTTTGCGGGAAAAG 100 78
        adhE 1193683 .. 1193702 +   -15  -5.36441   TGCCGCATCAGCCAA            GCCCGGAC GCGA GTCCGGGC             TTTTTTGTGTCCACA 100 55
        proY 1195439 .. 1195456 + -14.1  -4.58395   CGCCCATTTCATCCA             GCCCGCC TCCC GGCGGGC              TTTTTCACGCCTGCG 100 50
      CV1140 1197640 .. 1197650 +  -6.8  -3.78775   TGAACCGGGCCTGAT                 TCGC TCA GCGA                 TTTACTGATCGAAAA  64 212
      CV1143 1200182 .. 1200238 +  -7.9  -3.02263   CGTAATCGATGTACC AGCCGTCCA-GCTCCGCCTGCGCCCGA GCCAG TTGCGCG-AGGCGGGGCGTGTCCGGCG TGTTGCGGCCGCTGT  53 267
      CV1148 1208257 .. 1208269 + -10.5  -2.70932   AGGCTGGCGGCGCGA                GGCCG AGC CGGCC                TAGTTGACGCCGAGG  63 10
      CV1149 1209119 .. 1209132 +  -9.5   -5.1101   CGCCGCGAGAAAAAG               GCCGC GTCA GCGGC                TTTTTTCAATCCTGC 100 51
      CV1151 NONE
      CV1152 1211321 .. 1211345 +  -9.2  -5.75342   ACGAGCGTTGATTTA         AGGCCGG-CCC TTTG GGGTCCGGCCA          TTTTTTTTGGCCGCG 100 102
        zntA 1214573 .. 1214606 + -14.5  -2.57092   TAGGTGTCGATATTG     CCGCCCTTGGCCTGCG CGC TGCCGGCC-GGGGCGG     TCGCTTGCTGCAGTT  78 300
      CV1156 NONE
      CV1157 1216936 .. 1216949 +  -3.7  -3.85698   TTCAGCCGGTTGTCG               CCGGG ATGG CCCAG                TTTGTCGGGCGAGCG  57 382
        tnaA 1223868 .. 1223922 + -12.5  -3.35046   CCAGGGAGCTTAAGC CTTGCCGGCCTGCCACCGGGCCGCC TGCTC GGCGGCGCGCAGCAGGGCCGGCCGG TCTTTCAGGCCGTCC  79 86
      CV1165 NONE
      CV1166 1225848 .. 1225860 +  -4.8  -5.26316   ATCGCCAGTCTTCTT                TCCG TTAGC CGGA                TTTTTTGTCGAGTCC  93 243
      CV1168 1228639 .. 1228656 + -14.1  -3.65351   GCCAGGCAAAGAAAA             CGGCCCG CTTG CGGGCCG              TTTCGATAGGGATGC  95 52
      CV1175 1236227 .. 1236255 + -11.5  -2.87132   CGGCCTATTTCGACC        AAGAGCGGCGCCG ACC CGGCGCCGCGCCG        TCTATGAAAGAGACC  68 46
        pepN 1238936 .. 1238970 + -24.5  -3.55444   CGCTGCGCCAGGCAA     TGCAAAACGCGCCGG TTTAT CCGGCGCGTTTTGCA     TTTCCGCCATGGGCG 100 42
      CV1179 NONE
        estX 1243514 .. 1243557 + -12.5  -2.52896   AGCCTGTCCGGCTTC G-CGGGACGGGCGATGGG CATCTGGAC CCCATGGCCCGTTCCGGC TCGCTTCCCGCATGC  71 40
      CV1181 1244050 .. 1244081 +  -5.2  -3.86822   CTCGCTGCTTGAGCG      GCCTTGATTGAA TTTTCGGT TTCAGTCTAGGC       TTTATCCGGCGCTTC  61 351
      CV1182 1245556 .. 1245573 +  -5.6  -4.63218   GGCGGCGCGCCTGGC             CTCAGT CGTAAA ACTGAG              TTTTGTTAGCCACGC  75 105
      CV1183 1246887 .. 1246923 + -12.1  -2.90496   GCTGGCCTGCCTCGC    GGCCAGCGCCGCCCAGC GCG GATCGGCGGCGCTGCCA    TCCTTTAGCGCCACC  66 392
        aroC NONE
      CV1188 1253248 .. 1253259 +  -7.2  -3.34398   GCCTCCGCGCGCCGG                GCCG CAGC CGGC                 TGTTTCAGAACAGCA  58 49
        ureJ NONE
      CV1192 1259780 .. 1259794 + -11.4  -3.08371   TTTACGCGCCCCGTA               TCCGGC TTG GCCGGA               TGTCTTGAAAATCTA  66 312
      CV1194 NONE
      CV1195 NONE
      CV1196 NONE
      CV1197 1263389 .. 1263405 + -10.1  -5.08824   CGGGCGGGTGAGGAG              GGCGCGA TAT TTGCGCC              TTTTTTGCGTCCGCG 100 49
      CV1199 1265122 .. 1265134 +  -5.5  -4.67697   ATGTTTCGCCATGTA                GTGGC CGG GCTAC                TTTGTTGTTTTAAGC  75 124
      CV1205 1269661 .. 1269693 + -16.3  -5.24129   GTCCGCTCCAACCGT      TAGAAGCCCGGGCGC CGC GCGTCCGGGCTTGTG      TTTTTTGTGCGCGGC 100 44
        metG 1271935 .. 1271965 + -16.2  -4.17048   ATGCTTGGTTATCCT       GGCCCCGGTTGCCA TAT TGGTAACTGGGGTC       TTGTTTTACCCGGCA 100 104
      CV1207 1272541 .. 1272567 + -13.7  -4.56775   GACGTGCCGGCGCAC         GCAAGCCCCGC CTTGA GCGGGGCTTGG         TTTTTGCGGCGCGGT 100 73
      CV1208 NONE
      CV1209 1273804 .. 1273825 + -13.1   -5.0925   TAAAGCAAGCACTTA           GGCCAACTT TTCG AAGTTGGCC            TTTTTGCTTTTCCGG 100 236
      CV1213 1277113 .. 1277134 +  -2.1  -3.72576   ACGCAGTGAAGCTGA           TCGCGGTAG GCAG CAAACGCGG            TTTGATCCGCGAAGC  51 56
      CV1219 1281620 .. 1281631 +  -2.2  -4.02334   TTTTACAGAAAACCA                GC-GC GCT GCAGC                TTTCTGATATGAATG  56 7
      CV1220 NONE
      CV1221 NONE
      CV1222 1284685 .. 1284701 + -12.3   -5.5208   GTAAGCTGGGTAAAA              GAGAGGC TTG GCCTCTC              TTTTTTATGTTGTCG 100 37
      CV1224 1287803 .. 1287832 + -22.3  -4.56597   CTGTTCGTACTAGGA       GCAGGCCCATGGA ATGA TCCATGGGCCTGC        TTTTTGAGGAGGGCA 100 292
      CV1225 NONE
      CV1226 NONE
      CV1227 NONE
      CV1228 1291802 .. 1291828 +  -2.2  -3.64703   ACAGCAATGGGACGC         CTGAGATGAG ACGACAG CTCAACACAG         TTTACGTCACCACGG  51 22
      CV1229 NONE
      CV1230 1293410 .. 1293448 + -14.5  -2.53382   GCCGTCCACGCGCGT  CGCGCCCAACG-CGGGCGC GTC GCGCCCAACGC-GGGCGCG  TGGATTGAAACTGCT  78 285
      CV1231 1293829 .. 1293847 + -13.1  -2.52896   GCGAACTGGCATAGT             CGCGCCC AACGC GGGCGCG             TGGATTGAAACGTAC  71 60
      CV1233 1298326 .. 1298339 +  -3.1  -3.53444   CGGCAAGGGAGAACA               GGCATG AGT CA-GCC               TTTGGCCAAGCATAA  49 19
      CV1234 NONE
      CV1235 1301702 .. 1301730 + -17.5  -4.89521   CGTGTTCTTCTGACA        TGCCAGCCTGCCT GCG GGGTAGGCTGGCA        TTTTATTTCCCGTAT 100 141
      CV1236 1302660 .. 1302672 +  -2.7  -4.25074   TCACGTAATCTTTGC                TATCA AAT TGGTA                TTTTGCAGTTTCATA  63 518
      CV1238 NONE
      CV1239 NONE
      CV1240 1308263 .. 1308283 + -14.1  -4.95484   GCAGTATCTATGCAA            TGCCCTCAA TAA TTGAGGGCA            TTTTATTTACTGCTA 100 59
      CV1241 1308884 .. 1308903 +  -5.7  -5.06414   AGTGTGTTGGAAAAA            CGTTCTC TTGACT GAGGACG             TTTTTCTTAACAAGC  86 85
      CV1247 1313839 .. 1313850 +  -5.8  -3.23853   TGGGCATGGCGCAGG                CTGG TGAA CCAG                 TGTTCGTTCAGGCAC  51 179
      CV1251 NONE
      CV1252 1318045 .. 1318064 + -16.4  -4.25283   TCATCCAATCAGAAA            CGGCCCGG AGTT CCGGGCCG             TTTTCATGCGGGAGT 100 41
      CV1255 NONE
        rnhA NONE
        dnaQ NONE
        ispD NONE
        ispF 1324162 .. 1324176 +  -3.4  -3.34043   GCGGCCAGGCATCAT               GCCGGC CAA GTCCGC               TTGTGGGATAATCGC  47 113
        rpiA 1324969 .. 1324982 +  -2.3  -3.09492   TGGCATGTCACGGAG               CTGTC ATCT GACTG                TCTTACAATTCCCCC  41 88
        phoU 1325762 .. 1325789 + -11.4   -4.4078   ACGCTGAGTGCAAAA        TGGCGGTAAC ATCTCGCG GTTACCGCCA         TTTTGCTTGCCGGGC  90 60
         ppx NONE
        corA 1328457 .. 1328477 + -13.3  -5.29846   GCCGGGACGGGAAAA            CGGGGAGAG CGA TTCTCCCCG            TTTTTATTTCGGCTT 100 48
        copA NONE
      CV1266 1331863 .. 1331896 + -11.8   -4.0616   CCGCAGCCAGGTCCG    GACCGTCTCGCAGCCC TGCC GGGC-G-GAGGCGGTC     TTTGTCATTGCCGTC  86 45
      CV1270 1336566 .. 1336587 + -17.3  -4.06055   CTGCGTCAGCCATCT           CAGCCCGCC GCCC GGCGGGCTG            TTTCGTTTACCGCGT 100 48
        bglB NONE
        ilvD 1344846 .. 1344872 + -18.1  -3.46687   CGACGCACCGAATAG         GAAGGGGAGGC CGAGC GCCTCCCCTTC         TTCATGTTTCCAGTT 100 72
      CV1281 1348806 .. 1348824 + -13.1   -5.1287   CGTCTCGGCATATCC             GCCCCGC CTTGA GCGGGGC             TTTTTTGCCTGTCAG 100 47
      CV1283 NONE
      CV1284 NONE
      CV1285 1353358 .. 1353385 + -12.1  -2.74514   ACGTTAAGGTTTCGT        TCCGGGCATTT GGTGTA GAATGCCCGGA         TCGTTAACCCTTTGA  70 73
        glyA 1354689 .. 1354705 + -15.1  -5.27335   GCCGGATGCAGAACA              GCCGCCC CAG GGGCGGC              TTTTTCTTTGCGCCA 100 52
      CV1287 1355266 .. 1355278 + -10.5  -3.37879   GTCCTCGCATTGACG                GCGGC ATG GCCGC                TTGATTAGCCTTGGT  69 28
      CV1288 NONE
      CV1289 NONE
        ribD 1357516 .. 1357555 +  -5.4  -4.08216   AGCGCGCTTGTCCTC  CCGCCGGCTCCGGCTGCG TTAT CGCTATCGGGGCGGATGG   TTTTCGCCGCAATGG  64 39
      CV1291 1358251 .. 1358263 +  -3.4  -3.76321   CGCTGAAGTATTTGA                TGAG CAAAA CTCA                TTCATTTTCCTTCAT  52 35
        ctaQ 1360213 .. 1360227 +   -10  -3.93695   GCAGGAATGATTCCA               GCATGG CTG CCATGC               TTTCTGGCTGCTCCC  77 361
        fimA 1362329 .. 1362366 + -19.3  -5.08824   CCAATAAAACGGCGT   CATGCGGCAGGCGGCTCA GCG TGAGCCGCCTGCCG-ATC   TTTTTTGCATGGAGG 100 34
        ecpD NONE
        fimD NONE
      CV1297 1366789 .. 1366813 + -12.9  -5.15969   CCGGCAATGAAAAAA          GCCTTCGGC TGTTCGC GCCGAAGGC          TTTTTTGCGTTGCGC 100 53
      CV1301 NONE
      CV1302 1372767 .. 1372788 + -15.9  -4.74103   CCGGCGCGAAAAAAA           GCCCGCGTT GCGC AACGCGGGC            TTTTTCGCTTCCAGC 100 45
      CV1304 NONE
        uvrC 1376675 .. 1376715 + -11.8  -2.76815   CATTGATACATGAAA G-CGGCGGGTGCCCCTGATC CAG GCTC-GGGGCGCCGGCCGGC GTTGTTGACGAGCCT  70 47
        pgsA 1377583 .. 1377597 +  -2.8  -3.57462   CCAAGGTTGAGGTCG               CGAG TTCGAGC CTCG               TTTCCCGCTCCAGTA  49 275
      CV1307 1378572 .. 1378584 +  -6.9  -3.42503   GGTGGGTGCCATTCA                CGGGT CAG GCCCG                TTCTGGGTGTTGAAA  58 114
        spvC 1379560 .. 1379576 +  -2.1  -3.36452   CCTTCATCGTGCGGC              GGGCCTG CTT CGGGATC              TTCATCTTGAACGCT  46 165
      CV1309 1380557 .. 1380573 +  -2.9  -3.97019   GAAGGGACCGCGGCG              CGGGC ATTCATC GCCTG              TTGTTTACAGTTCAT  58 41
        ampC 1381924 .. 1381962 +  -8.7  -4.20106   GCGGCGATTGATGCG  GCGCG-GGGCCCGGGCGG GACC TCGTCCGGGACTGCGCGA   TTTTGGCTGGCCTTT  78 30
      CV1311 1383149 .. 1383195 +  -9.3  -2.50935   CTCGTCGGCCTGGGC CCGCGCCGGGAGGCCGGCCTTGC TCA GCA-GCCCGGCGATCCGGT-CGG CTTGCTGGATGGCAT  54 288
      CV1314 1385306 .. 1385349 +   -11  -3.42147   TCGCGCTGCGCCGAC G-CCAGCAGCTTCAGGTCCAG GTC CTGGATCGCCAGCTGCTGGGC TTGCTGTTGATTGAC  73 207
      CV1317 1387750 .. 1387769 + -13.6   -4.7629   CCGTTGAGGACAAAA            GCCCTGTC GCCT GACAGGGC             TTTTTGCATTCCTGC 100 51
        hptG 1389774 .. 1389792 +  -8.8   -5.4756   GATTCCGCAAATGAA             CCGCCC TTTCCCT GGGCGG             TTTTTTATTGCCGTT 100 54
      CV1319 1390291 .. 1390304 +  -4.5  -3.94465   GCGCAGTCGCCCCGC               GCGTG GCAT CATGC                TGTTTTCATTTTCAA  59 50
      CV1320 1391282 .. 1391312 + -11.1  -2.71712   GCCTGCAAGCTGTTG      GCCCAGGC-CTGCGC CGC GCGCCGCGCC-GGGC      GTTTCGGCGACGGCG  60 385
      CV1322 1393793 .. 1393805 +  -6.9  -2.62263   TACCAGCCCATCTAC                GTGCG GAT CGCGC                TGGTGTGAGCAGGAT  50 5
      CV1323 NONE
      CV1324 NONE
      CV1325 1395694 .. 1395706 +  -5.5  -3.04398   CATATTGAATCGAGG                TGGCG GTA TGCCA                GTTTTGCCGGAAAAC  49 80
      CV1326 1396033 .. 1396063 + -19.1  -3.99955   ACTTTTGTTGGCTGA      GGCAGGGCAAGGCC TATA GGCCT-GCCCTGCC       TTTGGTTCCTCTGTT 100 40
      CV1332 1404180 .. 1404194 + -11.4  -4.45544   TCTTAAACGCAATAA               TGCCGC GGC GCGGCA               TTTTCCTTGCTGAGG  93 88
        potG 1405738 .. 1405757 + -12.8  -4.44046   CCCAGTGACATCCGC            GTCCCCGG CCCG CCGGGGGC             TTTCTTTCCGATCCG 100 33
        ordL 1407103 .. 1407134 +   -13  -4.90302   TAGGCGTTATGTCTG      AAGCCCGAGCATGT GATA GCGTGCTCGGGCTA       TTTATTTTATTGGTC 100 53
      CV1335 NONE
      CV1336 1407865 .. 1407889 +  -7.1  -3.38046   CATAGTTTAATCGGA          CCAAGCCTTTC GTG GGAAGGTTCGG          TGTTTAAAATGCGGC  58 36
      CV1337 1408718 .. 1408752 +  -2.9  -2.99874   AAGAAGGTCGTAGGT    TCG-GCTGAGC-TTGCG AAG CCCAACGCTCGGTGCGA    TATATGGTGATTTAT  42 115
      CV1338 1409418 .. 1409446 + -12.5  -5.03713   GATCTATTACATAAA       CGGCGCATC-CC TTTAAT GGCGATGCGCCG        TTTTCTTTGGTTCTT 100 209
        thrS 1422309 .. 1422343 +  -2.9  -2.80816   CAGGAACGCGAAGCA    CGGATCAACGGCGAG ATTACCG CTCG-CGA-GATCCG    TCTGGTAGGTAAGGA  41 89
        infC 1422823 .. 1422854 + -15.2  -4.42386   CGGTATAATCATCGT      TCGACACGGCAGGG TGCG CTCTGCCGTGTTGG       TTTTGTAGGTCGGCA 100 42
        rpmI NONE
        rplT 1423550 .. 1423569 + -13.6  -5.80817   CGAGACGGATCTGAA            GGGAGGCA AGAT TGCCTCCC             TTTTTTTCTATTCAG 100 45
        pheS NONE
        pheT 1427041 .. 1427074 + -13.1  -3.51032   CGTGTGATCGAGATG     TGGGCGGGCGGATTC GAAC GGGTCCGCCCGTCGA      TTGTGGTTCAGAAGT  81 34
        ihfA NONE
      CV1355 NONE
      CV1356 1428199 .. 1428218 +  -8.6  -3.76492   GAGGCAGTGTGGCTG            CGCTTGCCT GCC AGGCA-GCG            TTTGCTGCAGTTGGC  69 45
      CV1357 NONE
      CV1358 1430956 .. 1430973 + -12.7  -4.18197   GAATGAAAAGAAAAA             GGGAGGC CGCG GCCTCCC              TTTTCCATGCGGGCT  93 49
      CV1362 1434773 .. 1434791 +  -3.1   -5.3104   CAATCGAATCCGTAA             CGGAATA ATGGG TAATCCG             TTTTCTTTTTAATCC  81 18
      CV1363 1435206 .. 1435220 + -12.8  -6.17292   ATCCATATAAAAAAA               GCGCCG ACT CGGCGC               TTTTTTTTTCAATTT 100 47
      CV1364 1437091 .. 1437106 + -11.8  -5.14563   AGTGGCATGAAAAAA              GCCGGC GAAT GCCGGC               TTTTTTGATCGAGGC 100 45
        phbF 1439711 .. 1439740 + -13.6  -5.00616   GCGTTCGGGATGCGA       TAGGGCCGGGGA TGCCAT TCCCCGGCCTTG        TTTTTTCCCGCGGGC 100 48
      CV1368 1441185 .. 1441214 + -10.5  -3.67792   TAAAGTCATCGCCAT       GCGCCGGCGAGCG GCAT CGCCCGCGCGCGC        TTTCCGTCAATCTAG  75 129
      CV1369 1442383 .. 1442412 +   -10  -3.31792   GGGAGGCCCAATTCG       GGCCG-GAAGGGC GCTCA GCCCTTGGCGGCC       TTGTAAAGCTGGTCG  68 78
      CV1371 1445109 .. 1445134 + -12.5  -4.07687   GGCATCAAGCCGCCC         GTG-GCGCGCCG AGC CGGCGCGCTCCC         TTTTGCCAACGCCAT  91 48
      CV1372 NONE
      CV1373 1447092 .. 1447113 + -17.3  -6.23545   CGCTGGCAGGCCAAG           GCGCCGGGT TTCG ACCCGGCGC            TTTTTTTTATTTCGG 100 50
      CV1374 1449731 .. 1449750 + -16.4  -3.72576   GGAGGCGTAAAAAAA            CCGGCGCC TTTC GGCGCCGG             TTTCATCGGCAGGGC 100 31
      CV1380 NONE
        creB 1457988 .. 1458001 +  -5.2  -2.61383   GCTGAGCGGGGGCGG               GGCG TGAGGC CGCC                ATTCTGGCTGGCCCT  46 19
      CV1382 1458836 .. 1458846 +  -4.6  -2.88544   CCTGTTCCTTTTGCG                 CTGC AAT GCGG                 TCTATCGAAATGACC  46 58
      CV1383 1461444 .. 1461461 +  -2.6  -3.67597   GGTGTTCCCCACGTG             CGTGGG GATGAA CCGACG              TTATTGCCTGGCAGG  51 341
      CV1385 NONE
      CV1386 1465436 .. 1465451 +  -6.8  -3.44229   AACAAAATTCCTGAT              G-CGGCG TTG CGCCGAC              TTGTCGTACTCAAGT  58 86
      CV1387 1466090 .. 1466104 +  -4.2  -3.06696   TCTGCCCGGGCGACG               GGCG CCGCATT CGCC               TATGTTGGGAGCGGA  45 174
      CV1388 NONE
      CV1389 1466981 .. 1467019 + -14.6  -4.07568   CAGCCGCTCCAGCTG   CAAGGCCAGGTCCAGC CCTTTTT GCTGGACCTGGGCCTG   TTTTGCGCGCCAGGC  89 75
      CV1392 NONE
      CV1393 1469699 .. 1469733 + -12.1  -2.75844   CAGCTCGGCGTTGGC    GCGCGGCGCGTTGGTG ACGA CGGCGACG-GCCGCGC     CTTTGGCCTGGGCCC  65 400
      CV1411 1487931 .. 1487959 + -20.4  -4.34402   CGATTTCGAATGTAG        TCGGCGCGGTAC ATGGC GTACCGCGCCGA        TTTTGCTATAAACCA 100 85
        pflB 1490497 .. 1490525 + -16.8  -4.76041   CCTCAAGCAGCAATG       GGCGGGGC-TTCC TTCC GGAACGCCCCGCC        TTTTTCATGGATATA 100 52
        pflA 1491352 .. 1491391 + -12.8  -4.57341   TTCGGTTGATCCATG  CTCCCAAACCGCCGCGCGC CTT GCGC-CGGCGGTTTTCGCG  TTTTTGGGGCACCTT 100 43
      CV1414 1492238 .. 1492248 +  -2.6   -2.8806   GTTCCGCAGTCTGAA                 TTTA CGT TAAA                 TATGTGGCGCACTTT  40 74
         ggt NONE
      CV1416 1494458 .. 1494470 + -10.5  -3.09983   GAAGCCGGGCGCTTC                GGCGC TCG GCGCC                TATGTTGACAATTTT  66 46
        nahY 1496275 .. 1496307 + -22.1  -3.18383   GGGCGGGAAGCGCAA      GAAGGGGATGCCGGC ATG GCCGTCATCCCCTTC      TTACTGGATAGCGAT 100 87
      CV1426 NONE
      CV1427 1505915 .. 1505925 +  -6.8  -5.58209   GGGAAAAGCATACCA                 TCGG TTG CCGA                 TTTTTTTAAATTTCG  95 333
      CV1433 1517251 .. 1517279 + -10.9  -3.53343   GCGCAATATGCGGGA        TAGCCCAGGCTCG AAA CTGGCCCGGGCTA        TTTCCAAGGGGGATT  74 67
      CV1434 1517926 .. 1517943 +  -5.5  -3.02144   CGGTCGGAGGCGGTG             GCGGC GGGCGTGA GCCGC              TGTTGCAGCGCCTGC  47 255
      CV1436 NONE
       mmsA2 1521596 .. 1521619 + -17.4   -3.6608   ATCCGCCGCGACAGT          CGGGCCGCTC GCAA GGGCGGCCCG           TTTCGCTGGCATAAT 100 43
      CV1438 1522233 .. 1522245 +  -5.5  -2.68434   GATCTGGAACCATAG                CGCCA TGC TGGTG                TGCTATCGTGTCGCA  46 26
      CV1439 1522756 .. 1522773 + -14.1  -3.36823   GCAGGATTCAAAAAA             GCCGGGC GCAT GCCCGGC              TTGGCTTTTGCGGAG  87 45
      CV1442 1526451 .. 1526471 +  -8.9  -2.56177   CACCTGCAAATGGAA            GGCGTGGTC GTT GGCCGTGCC            GTTGGTGTCGGCTGT  57 122
      CV1445 1529261 .. 1529282 + -15.9  -4.72272   AATACAGGGAGCGAA           GAGAGCGGC CGCG GCCGCTCTC            TTTTTCATGCCGCCG 100 138
      CV1448 1537346 .. 1537377 + -10.8  -2.87344   ACGTCTAGCCGTACC      G-GGCCTTCCCGCCC TGC GGGCTGGAAGGCGGC      TCTGTGCCAGAAGTC  64 33
      CV1450 1538261 .. 1538281 + -11.9  -2.71263   ATGCGGCCCACCGGT            GGGCTGAAG GGG CTTCAGTCC            TGCTTGGCCAGGCTT  70 86
      CV1453 1542021 .. 1542035 +    -7  -3.89614   ACTGCTGGCCTCGCT               GGCGTG TTC CTCGCC               TTTCTGCGCCTTCAC  66 175
      CV1460 1549399 .. 1549413 + -11.4  -2.79641   CGCCAACATCGACAA               GGCTCG TCT CGAGCC               TGAGTTTTGATGTCT  66 1
        nusA 1550957 .. 1550969 +  -4.1  -3.37283   GTTCAACCAGTAAGG                CTTTC TCG GGAAG                TATTTACGGAATTTG  49 28
        infB 1553901 .. 1553943 + -21.3  -5.21709   TAATCGGGACGCCAG GGGCGGGTGTCGCGTCGGCC GGAA GGCCGGCG-GGCGCTCGCCC TTTTTTCGTATCCGC 100 38
        rbfA NONE
        truB 1555449 .. 1555463 +  -4.2  -3.01712   CTCGCCGCACTTGTC               GGGTTT TCA AACCCC               TATTGAAACGGAGCA  44 82
        rpsO 1555776 .. 1555793 + -11.3  -4.56597   TACGGTTCTGAAAAA             GTCGCAG CTTG CTGCGAC              TTTTTCACACCGGCA  93 47
         pnp 1558134 .. 1558163 + -18.7  -4.18018   GGAGCGGACGCCAGC       CAGAACCCCCTGC CATG GCAGGGGGTTTTG        TTTTAAATCGCGAGG 100 66
      CV1467 1559271 .. 1559298 + -18.5  -3.40899   AAGCATCAAACGCAA        CGCCGAGTCCC GTAGCG GGGACTCGGCG         TTGTCATGCCGGATT 100 177
      CV1473 1571083 .. 1571109 + -13.7   -4.8048   GTTCACGCACAACTT         TGCCGCCATCG TTAAT CGCTGGCGGCA         TTTTTCATATAGGCG 100 170
      CV1474 1573875 .. 1573895 + -14.7  -3.69434   TTTCACTCCTTCAGA            TGGCCGCCG GCT TGGCGGCCA            TTTCGCATTCCTTGC  95 44
      CV1475 1574646 .. 1574662 +  -7.9  -4.07568   AAGGGGGGAATACGC              CCGCCGT CTG ACAGCGG              TTTTGAGCCCCCGGC  71 374
      CV1476 1575392 .. 1575420 + -14.5  -4.69464   ATGCCGGTAACTGAC        AGCACGCCCCCGA ATA TCGGGGGCGTTCG        TTTTTAAACTGTTTT 100 27
      CV1477 1576565 .. 1576583 + -11.7   -5.1675   CTGTTCAAGCACCAG             TCCCCCG TTTAT CGGGGGA             TTTTTTCATCACTAA 100 82
      CV1478 NONE
      CV1479 NONE
      CV1480 1578335 .. 1578349 + -12.8  -5.10029   TGTTGGAACGAAAAA               GGCCGC AAT GCGGCC               TTTTTTGCAATTCCT 100 50
      CV1492 NONE
      CV1493 1597085 .. 1597106 + -15.1  -4.93877   GTGCTTGGCAAGAGA           CGGCGGGCC TGCT GGTCCGCCG            TTTTCTTTGGTGCGG 100 110
      CV1495 1599382 .. 1599410 + -11.7  -4.21908   CTAGGCCCCAGGCGC        GCGTCGCCGCT GCCGGCG GGCGGCGATGC        TTTTGCATGGTGGTA  90 37
        argD NONE
        aruF NONE
        astA 1603123 .. 1603141 +  -4.4  -2.78935   GTGCGCTGCGTGACG             CTGACGCC GAA GGAGGCAG             TGTAATGAGCAGTCT  44 2
        aruD NONE
        aruB 1605984 .. 1606007 + -13.1  -5.55769   TTTTCCAACGCACAG          CCCGTCCCG CGAAAC CGGGGCGGG           TTTTTTCTTGTCCGC 100 46
      CV1501 1606618 .. 1606629 +  -4.4   -2.6933   CAATCAGAGGAGATC                TCCA AACG TGGA                 CATTTTTCTGCAGCA  43 351
        livH NONE
        livM NONE
        livG 1609424 .. 1609437 +  -2.3  -2.58544   GCCTACCTGGGAGCG               GCCCA CGCA TGAGC                ATTCTGGAAGTCAAA  38 14
        livF 1610169 .. 1610194 + -21.9  -4.67038   AATCCGCATCGACCA         TCCCCCGCCGG TTCG CCGGCGGGGGA          TTTTCGTTTTCGGCG 100 52
      CV1508 1612677 .. 1612702 +  -8.9  -3.07994   GGCTCTCCGCCCTAA         GTCCTTGACGC GGCA GCGTCCAGGCC          TTGCATGCGCTTCAG  60 483
      CV1511 1615208 .. 1615227 +  -5.6  -4.37092   GCCCTGGCGCACCCA            GCGTTCGC TGTA GCGGACGG             TTTTCTCGACGCCGT  72 502
      CV1518 NONE
      CV1519 1626458 .. 1626483 + -17.6  -4.11216   CTGGCCGGGTAAAGA         GGCCTGCGCC ATCCGC GGCGCAGGCC          TTTTCCGCGTCAGAA 100 48
      CV1521 NONE
      CV1522 NONE
        narP 1630926 .. 1630943 +  -3.3  -4.40804   GTCCTTGGTGGCGTT             CTGGGTG CGCT CGGCCAG              TTTTCTCACCTCGTC  66 437
      CV1526 1634040 .. 1634059 + -13.6   -5.5074   TTGGATTGGCGATAA            CGGCTTCC GTCA GGAAGCCG             TTTTTTATTGCCTTC 100 186
      CV1528 NONE
      CV1529 1636239 .. 1636258 +   -15  -4.64676   CCGAACATGAAAAAA            CGGCTCCC TCGC GGGAGCCG             TTTTGTTCAGCCTGC 100 64
      CV1532 1641333 .. 1641351 + -13.8  -5.73339   ATGCCATAATGCAGA             GGCGCGGG CAT TCCGCGCC             TTTTTTTATCCTTAT 100 54
      CV1533 NONE
      CV1534 NONE
      CV1535 NONE
      CV1536 1644000 .. 1644012 +  -4.7  -3.66908   AGGCCTGGCTGGCAC                GCCCC GTC GCGGC                TTGATTTTGCGGCGG  56 9
      CV1537 1646414 .. 1646437 + -19.6  -4.77775   TAGAGGTGTCTGGAA          CAGGCCGGCG GCGA CGCCGGCCTG           TTTGTTTTCTGCCGT 100 51
        putA 1656396 .. 1656426 + -20.6  -4.98531   GATCAACTTGCCAGC       CTCTGGCCGCATTG GAA TAATGCGGCCAGAG       TTTTTACTTTAAGAG 100 39
      CV1539 1657760 .. 1657779 + -16.4  -5.69262   TTCGTATGTAGGAAA            CGGCGCGG ATCT CCGCGCCG             TTTTTGTTTTTGTCG 100 48
      CV1541 NONE
      CV1542 1660264 .. 1660276 +  -2.7  -3.28368   GGCCTGCTGGTTCGC                TTCAA GTC TTGAG                TCTTGTCCCTTCGAT  44 14
      CV1543 NONE
      CV1544 NONE
      CV1545 1662996 .. 1663016 +  -6.7  -3.53811   TCAAGGCCAGCTCGG            CGGTCCCCG CCG CGGCGAGCG            TTTGAACGACATCAA  58 0
      CV1546 NONE
       fdxA2 NONE
      CV1548 1664614 .. 1664641 + -15.6   -4.3467   ACCGCTGAAGGCTGG        GCATGGACGGGC AGGC GGCCGTCCATGC         TTTTCATATCCGGCT 100 40
      CV1549 1665064 .. 1665101 +  -6.9  -3.28712   GAGACAACCCGGGTC   CGCATCCCGCGATGCGTG CCT CGCGTCTTGCGCGA-GCG   TTATCGGAGCGAACG  56 44
      CV1550 NONE
      CV1551 1666114 .. 1666156 +  -4.8  -4.00038   GCGGGATAAGGCGAT GGACTGGTTGGCGACG TGTTGAGCGGT CATCGCCAACCACGCC TTTGTCATGCTAGTC  62 4
      CV1552 NONE
      CV1553 NONE
      CV1554 1668330 .. 1668361 +  -2.9  -3.13403   TGAATTCTTCTTCGC     GCTCGCCCAG--CGC ACGG GCGGTCTGGACGCGC      TCTTCCTCCACCAGC  44 419
        cobQ 1694380 .. 1694390 +  -2.4  -3.28712   TCAATCGCCCGGCAT                 CCGC TCC GCCG                 TTATCGCCGCCAGCA  44 137
      CV1579 1701169 .. 1701181 +  -3.3  -3.14132   GCCGGAGGACCGCGC                CGCCA TGC TGGAG                TTGCTGCAAGGACCG  43 102
      CV1580 1703070 .. 1703092 +  -6.9  -2.55544   CGACGAATTCATCGG           CCGCGGCTA CGGCC TGGGCGCGG           TGGATTACCTGATGA  50 309
      CV1581 1705480 .. 1705496 +  -7.2  -3.51708   TGGGAGGCGCGTCGT              CGCGGG CGCTA CCTGCG              TTGGTTTGAGCAGTA  60 332
      CV1582 1707139 .. 1707163 + -12.8  -2.54896   GGCGCGTGAATGAAA          AACGGCGCGG GAAAA CCGCGCCGTC          TGCCTTGGGTCGCGC  71 32
        trxA 1708536 .. 1708560 +  -9.2  -4.68103   CACAATCTTTCATGA          CGGGTGGCAT ATAGC AAGCCGCCCG          TTTTCTTACGCTTCC  87 58
         rho 1709906 .. 1709928 + -13.5  -5.86965   AACCGCCCGCCAAGA           TGCCAGACC ATGCC GGTCTGGCA           TTTTTTTTGGTACAT 100 46
      CV1586 1711039 .. 1711073 +  -9.8  -3.20227   GCAGCGCGTTGGCGA     CCGCCACCAGCACGTC GTC GCCGGCCTGGTGGCCG     TATTGGTCGTTGAAG  62 455
      CV1589 1714389 .. 1714399 +  -2.4  -3.75517   GTCTGATAAAGGAGG                 AGGC GAT GCCC                 TTCGTTTTGTGGAGT  51 87
      CV1590 1715034 .. 1715048 +  -6.4  -3.71848   CGGTCTATCTTGTCC               CAATGC AGC GCGTTG               TTGTTGCTGAGCGCG  59 279
      CV1601 1728660 .. 1728681 + -15.1  -3.06737   CTTGATTCTGTCCAG           CGCCGCCTG CAGC CGGGCGGCG            TATTCCGGCTTGCTG  74 243
        hrcA NONE
        mltB NONE
        dnaX NONE
      CV1611 1739445 .. 1739460 + -11.8  -4.63218   CCGTTCTGATCCCAG              GGCCCG GCGA CGGGCC               TTTTCTTCGGCGCGA 100 32
        recR 1740300 .. 1740313 +  -3.8  -3.68798   CCGCCGTCCGGCGCG               TGCG AGCGTG CGCA                TTGCTTGTTTTCGAC  54 163
      CV1613 1741244 .. 1741263 + -16.4  -3.61398   CTGAGGCGCAAAAAA            GCCCGCCG TTTG CGGCGGGC             TTCTTCAAGCGAAAA  90 37
      CV1617 1746361 .. 1746378 + -12.7   -4.3208   CCGCCAAATTGAAAA             GCCCCGA TCCG TCGGGGC              TTTTCGCTTCTCCGC  93 329
      CV1618 1748209 .. 1748242 +  -5.8  -3.53012   ATAGACAAGATAGCG     CTGGTGGCGCCGTG ACATCG CGCGGCGCGGGCGG      TTTGGCCGGACCGCG  55 11
      CV1619 1748774 .. 1748795 +  -6.5  -4.19735   CGAGTGATCTGTCGG           CCATGCGCGC GGC GCG-GCTTGG           TTTCCTTTTCAACCC  69 34
      CV1620 1751508 .. 1751541 + -14.6  -4.11216   TGACGGCGTTCTTCC     CGAGATCCGGACCGG CCAGA CCGGTCCGG-TCGCG     TTTTGACGATGAAGC 100 38
      CV1621 1756919 .. 1756943 +  -6.4  -3.25823   GTTGGAGACGCCGGC         CACGCTG-TCC AGCG GGATCAGCGGG          TTGGTCTCGGGAAAG  53 129
      CV1623 NONE
        fdhD 1760540 .. 1760552 +  -3.3  -3.10612   TCCGGGAGGCGGCGG                CCAGA TCG TCCGG                TGTGTTGAGATTGCG  43 55
      CV1631 1770089 .. 1770127 +  -2.2  -2.52543   CCTAGAACGGTATCT  GGCGGAGCCGTGACGCG GAGGCG CGCGGCGCGGA-CCGTA   TCGATTGAAACAAGT  38 13
        pcnB NONE
        folK NONE
         dgk NONE
        panB NONE
        panC NONE
        panD 1774860 .. 1774895 + -20.4  -3.84185   CCGGTTTTTCCGCCA    TCGCCGCGCGTGGCCC GGAT GGGCAACCCGCGGCGA     TTGTCTTTGGATCAG 100 44
      CV1639 1776490 .. 1776500 +  -8.2  -4.56597   CGTCTATCACCAGTC                 CGGC CCA GCCG                 TTTTTCACCGCCAGC  81 237
        grpE 1779200 .. 1779212 +  -3.3   -3.6761   GGCCTCTTGAAAAGT                TCGGC ATA GCCAA                TATTTATTGAGACAA  52 55
        dnaK 1781234 .. 1781292 + -26.9  -3.64822   GTCTTGTCATGAAGG CGCCAGATGACCGGGCCAAGCCCTCCGGG AAG CCCCG-GGGCTTGCTCCGGTCATC-GGCG TTTGCGTGACCGCCT 100 46
        desD NONE
        dnaJ 1783607 .. 1783626 +   -15  -5.30616   GTCGGAACTGCGAAA            CGCCAGCC TCAG GGCTGGCG             TTTTTGTTTGGCTGC 100 49
        hemB 1786671 .. 1786700 + -14.3  -3.36823   GGTAGTGACGGACCG       CACCCCTTGGCGC GAGC GTGGCAAGGGGTG        TTCGCTTTTCGAGGA  87 50
      CV1649 1786950 .. 1786984 +  -7.9  -3.53012   TGACAACTGTCACTG    CTAGCCGCCATGC-GGC TGG GCTAGAATGGCGGC-AG    TTTCCGGCGCGCAGC  62 38
         kbl NONE
         tdh 1789373 .. 1789392 + -12.1  -5.14563   CCGTCAGCATGCGAA            GCGGCCC CGTAAC GGGCCGC             TTTTTTCATGCCGGC 100 50
        hemG 1792418 .. 1792430 +  -3.3  -3.13412   TGAGCGGCGTCAGGC                GGTAG AAT CGACC                CTTGTTTCTTCAATT  43 38
        glyQ 1793354 .. 1793364 +  -2.4  -3.00923   GCCGCAAGGACTGAG                 CAGC CCG GCAG                 TCTATGCTGTTAGGG  40 27
      CV1655 NONE
        glyS 1795977 .. 1796012 +  -8.2  -2.70932   AGTCGACGGGAATAC    AAACGGCGGAACGCCCC GGC GGGGC-TTCCGCCCTAC    TCATTGGAGAGAGCG  54 87
      CV1657 NONE
      CV1658 NONE
      CV1659 NONE
        gloA 1798467 .. 1798513 +  -3.6  -3.05816   AACCCCTGATGCTGC GTGGCGCCGGCTTGCCGTACGGC TTGT GCCGT-CTGC--GTCGGCGCGCC TTGCCTCAGCCGTAA  45 54
      CV1661 1800220 .. 1800241 + -15.9   -5.4505   GTCGGCAATCAAAAA           GCCCATCGC GTTT GCGATGGGC            TTTTTTGTTGGACAA 100 50
         mpl 1807250 .. 1807280 +  -6.7  -3.90112   TAGAGAAAGGTGAGC       TGGCGCAGCGACT TGATC AGGCGCCGCCCCA       TTTCGTTGGCGCCGC  66 247
      CV1670 1810886 .. 1810905 +   -15  -4.39287   GGCGGCATGAGAAGA            CGGGGAGC GGCG GCTCCCCG             TTTTGCTATGGTTCA 100 42
      CV1671 NONE
      CV1672 1813033 .. 1813059 + -15.2  -3.90097   GCCGACACGCATCCG         GACGGCGGCCAT TCC ATGGTCGTCGTC         TTCTGTTTCTCGGCT 100 102
      CV1673 NONE
      CV1674 1815777 .. 1815821 + -10.6  -3.53811   GCTGGCCGCCTGGCT GCCGGCCGCCTGGGCGG-CGGA CGA TCCGGCCGCGTCG-CGGCAGGC TTTCGGCGAGGTGGC  71 81
      CV1675 1817668 .. 1817712 + -20.8  -2.50994   GCCGTGCTACCAGGG CCAGCCAGGCCATCCGCGCGG ATTG CCG-GCGGATTGCCTGCCTGG ATTGCTCGACTTGCG 100 414
      CV1677 1819926 .. 1819966 +  -9.5  -3.41051   AGCGGATGATGTTGC  CCAGGAGCTGGTGCTGGCG GAT CACCGCCGGCAGCGCCTGG  TTGTCGTCGGCGTCA  63 172
      CV1685 1827855 .. 1827878 + -10.2  -2.80796   GCAAGCCGTCAACGA          C-GCCCTGCGC TGA GCGCCGGGCCG          ATTTCGATCATACGA  63 13
      CV1686 NONE
        ansA 1829506 .. 1829528 + -11.3    -5.243   TCTGTTGGAGTGAAA           GGCTGCCTA AAAAA TGGGCAGCC           TTTTTTCATGCTTTC 100 47
      CV1689 NONE
        nadR 1831044 .. 1831077 +  -3.9  -2.87146   ATTTGAAAAATCATG     GTTTTGGGG-CGCT TGTCCAC AGCGGCTCCACAAC     ATTGTTCTCCGGGCG  44 62
      CV1691 NONE
      CV1692 NONE
      CV1693 NONE
      CV1694 NONE
      CV1695 1833779 .. 1833796 +  -4.7  -2.73124   GAGCCTGGCGCTGTA             GCGGCCG ATTG CGGTCGG              ATTTGCCAAATCCGC  44 25
      CV1696 1834516 .. 1834537 + -14.4  -4.54727   CCCTGAGCGGGCCTG           GCCGCCGG ATGGTG CCGGCGGC            TTTTCATTTCCCGCG 100 43
       trpS1 1835808 .. 1835829 + -11.5  -6.07627   GGGAGAAATGAAAAA           CGGGCCGCG ATCA TGCGGTCCG            TTTTTTTTTGCGGCT 100 65
      CV1701 NONE
       flgC2 NONE
       flgD2 NONE
       flgE2 NONE
       flgF2 1844352 .. 1844368 +  -2.2  -2.71731   GCAACCGCCTGGTGC             G-CGGCT GAAC GGCCGAC              TGATTGGGAGATACG  39 18
       flgG2 NONE
       flgH2 NONE
       flgI2 1847299 .. 1847342 +  -4.3  -3.04144   CGCCAGTCTGAAGCA GGGCCGGGATGCCGGCC AGGGCCTGGC GGCCTTCGCCCCGGCCA TGTTCCCACTCACCA  45 387
       flgK2 NONE
       flgL2 NONE
      CV1711 1850724 .. 1850744 + -10.4  -5.14563   CGGGTACGTCTTGAC            GGCTGTCC CTCCC GGGCAGCC            TTTTTTCATGCCGGC 100 51
      CV1712 NONE
        asnB 1854310 .. 1854360 +  -5.8  -3.14132   CGCCGACAGCGCGTA GCCGGCGCGCAGCGGCGCCACC TGCGCGT GGTAGCCCTGGATCACGCCGGC TTCCTCCAGCCGCCG  49 290
      CV1715 1855468 .. 1855493 +  -3.9  -3.44051   TGGCGGAGGCGATGT         CGACGATGCTGG TGA CCAGC-TGGCCG         TTGTAGTCCTGCACC  49 266
      CV1717 1858453 .. 1858478 + -11.2  -2.74012   ACGGCTTTTCCAGCT         TGCCCGCCAGC AGCGC GCTG-CGGGCA         TCGTTGAACTCCTGC  60 339
      CV1721 NONE
      CV1722 1863952 .. 1863997 + -18.9  -3.04398   CGGCGTGGTGTGGGG GTGAGCCGCCCGCCGGACGTC GGCG GGCATCCGGCGGACGGCTGGC GTTTTCAGCGGGCGC 100 22
      CV1723 1865337 .. 1865350 +  -3.1  -4.56597   CAGGCCAGCACGTCG               CTGTT CTCC AGCAG                TTTTTCCAGCCCGGC  69 514
      CV1725 1867278 .. 1867295 +  -3.3  -3.01712   ATGAAGCGGAGGTTG             CGTGGCG AATT CGTCACC              TATTGACGCCGCCAC  42 2
      CV1726 1868484 .. 1868496 +  -9.1  -3.93695   CCGCGCTGTTCCAGC                GCCTG CTT CAGGC                TTTCTGCATCCTCGC  73 355
      CV1728 1870695 .. 1870707 +  -4.7  -3.53444   GAGCGGTGTTTAGGC                CAGCG CGC CGCAG                TTTAGCCGCAACTGC  53 39
      CV1731 1873453 .. 1873472 +    -5  -4.65895   GTTTGATCAGGAGGA            TTCAGCCG TGTG TGGTTGAA             TTTTTCAATAGGCAG  72 47
      CV1734 NONE
        cydC NONE
        hylD 1880272 .. 1880296 +  -4.2  -4.73614   TTTGTTGGATTCCAT         GGGTGA-GCGC TAAA GCACATCGCCC          TTTATTTTCGTGATG  75 13
      CV1737 1886655 .. 1886676 + -15.9  -4.96848   CTTAGAATCGGAGAA           CCCGGCAAG CAAG CTTGCCGGG            TTTTTATATGCGCAA 100 65
      CV1739 1890230 .. 1890261 + -10.9  -3.54755   ATCAATATGTCCTTG     CGATCCGGCGGCGCG TTTT CGCG-TGCCGGA-CG      TCTTGTTTCCCACCT  74 94
      CV1740 NONE
      CV1741 1891667 .. 1891683 +  -2.9   -3.1355   AAAATGCTGGAAAAA              TCGGTTA CAA TGCCCGA              TTCGCTATCCATACC  43 82
        glnS 1893414 .. 1893435 + -12.3  -4.65895   CGCAGCACTGCCGGA           TGGCGAGCC CCAG GGTTCGCCA            TTTTTGCATGCGGAA 100 46
        ushA 1895279 .. 1895296 + -12.7  -2.74144   CCGCCGCGCCGTCGG             CGCCGCT TGAG AGCGGCG              GTTTCGGCATGCGGG  73 167
      CV1744 1895699 .. 1895719 + -15.4  -5.19275   CGGCGCGCAAGCGCA            GCCCCGCC ATGGC GGCGGGGC            TTTTCTTTTGTCCCT 100 43
        pfkA 1897143 .. 1897185 + -25.7   -2.7263   GAGCGGGATCGAACG GCG-AAGCGGCCGCCGCGTC GAGA GGCGCGGCGGCCGTTTGCGC ATTTCAGCGCGTAAT 100 39
        cysS 1898652 .. 1898662 +  -2.4  -3.53012   CCATCTGGCGCCGCG                 CCTG ATC CCGG                 TTTAGCCGCCAGCGC  47 21
        rpmE 1899010 .. 1899026 + -13.7  -5.30155   CTGGACCCCGAAAAA              GGCAGCC TGC GGCTGCC              TTTTTTCATTCCTGC 100 55
      CV1748 1900775 .. 1900801 +   -13  -5.14563   GCCGGCTGCGAAGAA         GCCGTTCCGG GTCAATG CCGGGACGGC         TTTTTTCATGGCGGA 100 46
      CV1768 1924015 .. 1924032 + -14.1  -3.96148   CATCGCATGAGAAAA             GCCCCCG AATC CGGGGGC              TTTGTCATGCAGGAA 100 374
        gstR 1929997 .. 1930018 +  -8.7  -3.57792   CCGGCATGCTGGTAG           TC-GACGCCG AGG CGGCGTCCGG           TTTCCGGCTGGCTCG  62 502
      CV1777 1933912 .. 1933927 +    -6  -3.16564   GAACGGTCAGCTCCA              GGCGGC GGAA GCCGCG               TTGCTCGGCTAACCG  51 196
      CV1780 1936561 .. 1936578 +  -8.3   -4.2803   TCCGACAGTCAAAAT             GCGAGGC CGCC GCCGCGC              TTTTGGCTTACAATG  77 52
      CV1781 NONE
      CV1782 1938608 .. 1938650 +  -8.2  -3.17571   TTAGCCGCTCTTAGC CGGCTGGCGGGGCGGGTC TCGGGAT GACGCGCGCCGCGGCCCG TTGCATTCCCGGCTT  59 140
      CV1786 NONE
        mutT NONE
      CV1788 1943593 .. 1943608 +  -4.6  -4.43189   CTCGGCGCTGCCTGA              CCCGGT TCGG ACCGGC               TTTTATCCGGTTGAT  70 174
        prkA 1945676 .. 1945690 +    -7  -3.05384   CGCAAGTCCTCATAA               GCCGCC CGC GCCGGC               TTGGCTCCCCGAGCC  54 26
      CV1790 NONE
      CV1791 1948669 .. 1948692 + -17.4  -4.54727   CCAGGGCGCGAGAGG          CGGGCGGCGC GGAA GCGCCGTCCG           TTTTCATTTGCGCGG 100 46
         fur 1952761 .. 1952771 +  -2.4  -2.75712   GCCTGGGCAAGAGCG                 GCCG CCG CGGA                 TGATTCCCTGGCTCG  39 12
         aat NONE
        ate1 NONE
      CV1804 1962424 .. 1962435 +  -7.2  -3.02511   GTGGCCAGATAACGC                CGGC GGTT GCCG                 TGTTCCGGCCATGGA  54 29
        mmdA 1964060 .. 1964088 +  -5.1    -4.323   ATCGCGCAACGCCAC        GGCTGGCTGGAGA CGT TCACCGGGCAGCA        TTTTCCGTATTTGCA  67 101
      CV1806 NONE
      CV1807 NONE
      CV1808 NONE
      CV1809 1968748 .. 1968766 + -11.7  -4.88407   GCCATCGAGTGGGCA             TCCCGCG CGCGC CGCGGGA             TTTTTCATTCCCTGA 100 55
      CV1820 1978752 .. 1978797 + -22.7  -3.02144   CCCGCAACGGTTGAG CGTGAAGCCGCGCGGGGAGGGG CGA CCCCTCTCCGC-CGGTTTCAGG TATTGACAGGCATCC 100 27
      CV1822 1980915 .. 1980946 + -15.8  -3.14564   GCTAAATGTGCTTGA      AGCTCCCGGCGGCG GACA TGCCGCTGGGAGCC       TTCGTGCCGCCGTCC  88 143
      CV1823 NONE
      CV1824 1983599 .. 1983615 + -15.1  -5.28176   TTCATCATTCCACAA              GCCCGGC GAA GCCGGGC              TTTTTTATGGCTCGC 100 50
      CV1826 1985713 .. 1985742 +  -9.2  -2.86164   TCGCGGCCTATTCCT       GC-AGCGCCGGGC TGAGC GCCTGGCGCACGC       TCTGCTCGTTCAGCG  61 41
      CV1831 1990078 .. 1990093 +  -7.6  -3.16564   GAAAGTCTGGTCGAT              GGTGAA CAGC TTCACC               TTGCTGAACTGGCCG  54 388
      CV1833 NONE
      CV1834 1992810 .. 1992846 +  -3.5  -4.05607   CGCGGTCATGCTGGA    TGGCCGCAGCCTGGACG AAG TGTTGATGCAGCGTCCA    TTATTCTTCTCATCT  61 512
      CV1836 1993311 .. 1993346 + -10.3  -2.63347   GCGCTGACCCCGCCG    TCTGCGGGCGCGGCA GCGCAA TGCCGCGCGCGGCGA     TACCTTCTCCTTCGA  62 34
      CV1838 1995243 .. 1995276 +  -2.2  -2.57795   CCGTCGTGCTCCAGC     AGGTGGCCGACGTC GTGCAG GAAGGCGGCCAGCG      TCAGTTCATCGTCGC  38 430
        phnF NONE
      CV1848 NONE
        phnN 2003292 .. 2003321 + -14.3  -4.05788   TGAACCGCAACGCAA       CAGGGCGGTAAGC TGAT GGTTGCCGCCCTG        TTTCGTTTCCGCGGC 100 242
      CV1853 2010374 .. 2010405 +  -2.1  -4.07687   CAGGGCTGTCGCCGC      GGACCACGATCAG CCCGAC CAGCTTGCGGTCC       TTTTCGCGCGCCAAT  58 514
      CV1855 2011969 .. 2011992 + -16.7  -3.91716   AACGATCGCCCCGCA          GCCGCCCCC CACGCC GGGGGCGGC           TTGTTTCACGCATAG 100 40
      CV1856 NONE
      CV1857 2014816 .. 2014847 +  -7.8  -3.14132   CAGCCGTGGCGTTCG      CGCTGAGGGTTCAC GACG GCGCGCCCTCCGCG       TTCATAGAGCAGACG  57 20
      CV1858 NONE
      CV1859 2016343 .. 2016373 +  -3.9  -3.21099   CCGAAAGAATACCGC      CTGGAG-GCGGCGC GGCG GCGACATTCTCCAG       TTCCTGCTAAGGGGG  47 168
      CV1860 2019774 .. 2019811 + -15.6  -3.19602   GTCGCGCCTTGCAAG   GCGATTGCCGCGCAGG CCTGGA CCTGCGTGGAGATCGC    TGTTCATGTCGGAAG  87 153
      CV1861 2021038 .. 2021055 +  -7.7  -2.78384   CCAAAACCGGCTCCG             TGGCGTCG CGG CG-CGCCA             TCTACTGGGCCGCAC  54 50
        xylB 2023236 .. 2023252 +  -2.9  -3.64703   AGTTGCGGCGACTTG              CCGTACG GCT TGTACTG              TTTGCGTCGGCAGGC  52 68
      CV1864 2024445 .. 2024469 +  -9.4  -3.06315   CAACAGTGAGGTAGT         TGA-GGTAGCC GAAA GGCTACCCTCA          TGTTGCAAGTGTTAC  64 167
      CV1867 NONE
      CV1868 NONE
      CV1869 2027316 .. 2027327 +  -4.4  -3.45788   TTTTGTTATGCATGA                CCAT GGCG ATGG                 TATTGTCTTGTGCAG  51 110
      CV1870 2030668 .. 2030711 + -12.6  -2.57721   GATTTTCCACTTGAC GGAAGGCGGGGGAGGCATGG CAATTT CC-TGCCTTCC-TGCCTTCC TGCCTTCCTGCCTTC  71 400
      CV1871 NONE
      CV1872 2031869 .. 2031880 +  -4.4  -5.24531   CGTGGGGCGATTATA                TCGA ATGT TCGA                 TTTTTTATGCCCAAT  86 76
      CV1873 NONE
      CV1874 2034971 .. 2034984 +  -3.7   -3.0579   TCTGACATCGAAACG               CCGCG TGCG CGCTG                ATTTTGAAAGACTTT  45 59
      CV1875 2037252 .. 2037281 + -11.4  -2.78384   GTTTGCAAAGCCGCG       CAGGCG-CGCCGC GTGGG GCGCCGTCGCCTG       TCTACTCGCGGGGCA  66 126
      CV1876 NONE
      CV1877 NONE
      CV1878 2041812 .. 2041826 +  -4.2  -4.14739   AGAAGGCGGTCCGCC               GCGG TTTTGGC CCGC               TTTTGCAATGAGTGC  62 165
      CV1879 2042203 .. 2042234 + -12.2  -2.89564   CATTTTCGATTCTCC      G-TGACGCGCCGGTC TCT GGCCGGCGCGCCGGC      TGTCTCAGGTGCCGG  71 22
        cynR 2044746 .. 2044761 +  -5.4  -3.53012   CATTGTTCGGCCTTT              TCC-GCG TCG CGCAGGA              TTTGCCGCACGCCGA  54 307
        hipO NONE
      CV1885 2048302 .. 2048318 + -10.8  -5.63517   CATCTACCCCTTTGC              GGCCGC CTTGC GCGGCC              TTTTTTCTTTGCCGC 100 206
      CV1886 2050086 .. 2050102 +  -4.4  -3.01001   GATTGAGCGGCGCGG              CGCAAG GCCTG TTTGCG              TATCGTTTCAGGATG  46 39
        rhsA 2054752 .. 2054764 +  -6.3  -3.72757   GCCCGGGGATAGCGT                TCGAT ATC ATCGA                TTATGTTCAATTATG  61 472
      CV1888 2056219 .. 2056246 + -11.2  -3.14132   GCGGAGCCGGCTTCG        GCTCCTGGCGGCG CGG CGCGGCCGGG-GC        TTCCTGGCGCGGGGC  64 170
      CV1891 2057694 .. 2057720 + -15.9  -3.37464   CGGGGCGATCAAAAA        GGGCGG-CACCC CTTG GGGTGGCCGCCC         TTGTCGCATTCATGC  89 50
        uvrA NONE
      CV1894 2062618 .. 2062636 + -11.7  -5.27335   ACCCCGCGTTCCCGA             CACCCGC CGCCA GCGGGTG             TTTTTCTTTGAGGAG 100 40
      CV1895 2063050 .. 2063090 + -19.1  -2.75343   TATCTTGCATGCCCG GTCCGACGCCGGCCGCCGC ATCGG GCGGCGGCC--CGTCGGGC GTTTGGAGATATCCA 100 106
      CV1896 2063523 .. 2063558 + -15.5  -4.09511   GCGCGTGGACATGTT    G-GCAGGCCGGAACCC GCAGA GGGTTCCGGCCTTCGC    TTTTCCGCGCCTATT 100 63
      CV1901 2067838 .. 2067848 +  -3.2  -3.21934   GGCGCTTGCCCTGAC                 GGCA TGA TGTC                 CTTTTCTGGCAGGGG  45 19
      CV1902 2068518 .. 2068533 +  -6.8  -3.40522   AACAGCATTCCTGAT              G-CGGCG CTG CGCCGGC              TTGTCGTACCCAAGT  58 49
      CV1903 2068967 .. 2069011 +  -2.8  -2.62616   GCTGTGGCCGGGAGC GAACGAT-GCCGCTGGCTGACG TGG CG-CAGGCGCTGGCCATCGTGC TGGTCTGGGGCGTGA  40 7
      CV1904 2069859 .. 2069875 +  -3.5  -2.58215   GGCGGCGGAGGGCAG              GACTCGC CGT GCGTGAC              GTCTATTTCCTGCTG  40 10
      CV1905 NONE
      CV1906 NONE
      CV1907 NONE
        fbpA 2074033 .. 2074073 +   -11  -3.06796   CCGCGCCTCTTGTAT C-GAACCGGGCCTGCCGTC ACGC GACGGCGGGCCCGCCGCCG  TTGGATCGCATCGCA  69 42
        fbpB NONE
      CV1910 2076822 .. 2076848 +  -5.1  -3.14344   GATCCGCACCGCGCT        GTGC-ACCGCGCC GGC GGC-CGGCAGCAC        TTCGTCGAAGGCCTG  49 110
       dadA2 NONE
         alr 2081684 .. 2081702 + -13.1  -4.54727   GTTGTTCACGAAAAA             GCCCGGC CATGA GCCGGGC             TTTTGCTTTGGCAAA 100 48
        shlB 2085028 .. 2085056 + -12.4  -4.27211   AAACACTTGTTTTAG       CGGGCGGGCCGTC GAGC GAGGGCC-GCCCG        TTTCCTTTGTTTCGA  93 137
      CV1918 2090016 .. 2090062 + -18.1  -4.07568   TGATATAGACTATCC TGAAAGAGACAACGGCGGCGCC GCCA GGCGCCGCCGTTGTCT-TGCCG TTTTCAGGGGAAGAA 100 73
      CV1919 2090587 .. 2090608 +  -7.1  -3.72695   TCGTTCAGCGGTTTG           GCCGCCAGC AGCA GCAGCCGGC            TTTCCTCGCCGCCAT  61 153
      CV1921 2092304 .. 2092325 + -10.9  -2.74012   GCGGGCGGCCGCCGA           CTG-GCGCAG CGG CTGCGCTCAG           TGATTGGCCTGCTGG  66 1
      CV1924 2094342 .. 2094360 + -11.7  -4.84918   AGGGGGAAAAATAAA             GCCCGAC GCGAG GTCGGGC             TTTTCTGTTTCTGGG 100 27
        folD 2095984 .. 2096018 + -17.3  -5.07652   CGGCCGCAGCCAAGC    TCGCCACAG-C-GGCGC GAC GCGCCTGGCTGTGGCGA    TTTTGTTTTCCGCGG 100 63
        purU NONE
      CV1927 2097612 .. 2097631 + -13.6  -5.45802   GCAGGCGAGAAAAAA            GGACACGC GCAC GCGTGTCC             TTTTTGTTTTGAGGG 100 49
      CV1933 2104136 .. 2104157 + -12.9  -4.05788   CTGATGCGATGGACC           GGGGGCCGC TTTC GCGGCCCCG            TTTCGTTTGGGACGG  91 166
      CV1936 2107865 .. 2107880 + -11.8   -5.4505   CCCCGATTTTCCCGA              GCCCGC GTTT GCGGGC               TTTTTTGTTGGCGGC 100 42
        gltX 2109346 .. 2109373 + -19.8  -4.88918   CGGCTGGCATCATCG        CCCCCGCCGCCC TGAT GGGCCGCGGGGG         TTTTGTTTGCCCTCA 100 48
      CV1941 2113032 .. 2113049 +  -4.1  -4.12188   AGCGACGGGGCCAGT             TC-GGCCA GCA TGGCCAGG             TTTTCCGCATGCTCG  61 420
        clpB 2117961 .. 2117982 +   -13  -4.72272   TCTTGCCCGCAAAAA           CGGCCGCT GATGCA AGCGGCCG            TTTTTCATGGGAGGG 100 47
        czcR NONE
      CV1948 2121347 .. 2121376 +  -7.1  -4.11216   CTGCTTCTTGGCCTG       CTGCAG-GCCGGCG TGG TGGCGGCATTGCAG       TTTTCCGCCTGGCGG  67 109
      CV1951 2125143 .. 2125178 +  -3.9  -2.52464   CCAGCCAGGGCGAAA    CGGTCGCCGAATAGCG CCGCC CGCCATTCGG-GCCAG    TCCATTCCGCCCAGG  41 12
      CV1952 NONE
      CV1953 2126397 .. 2126428 + -10.1  -5.09426   ACCGGATAAAACTGA      AAACAGGCTCCGC TATGGT GCGGAGCCTGTCG       TTTTTTGCACTTGCG 100 125
      CV1954 NONE
      CV1955 2128272 .. 2128288 + -13.7  -5.00138   GGTTTTCGACCGCAA              GGCTGCC TCT GGCAGCC              TTTTTGCTTTGCATG 100 49
       potF3 2130112 .. 2130131 + -12.1  -3.53224   CTGAGCGCGCTTCCC            GCCGGGC GGTTTG GCCCGGC             TTTCGCAAGCAGATA  77 37
        potH NONE
        potI NONE
      CV1960 2133580 .. 2133599 +   -15  -5.79595   TTTTCCTCTCCCTTG            GGCAGCGG CCGT CCGCTGCC             TTTTTTATTTTCGCC 100 44
        argS 2135569 .. 2135588 + -12.1  -5.60993   TGGTTCGATGGAAAG            CCCCGCC CGAAAC GGCGGGG             TTTTTTTATCCGCGG 100 51
      CV1963 2137396 .. 2137410 +  -8.5  -3.88498   GCCCCAGCGCCGGAA               GCGCC GCCCA GGCGC               TTTCCTCTATCCAGC  68 251
      CV1966 2139881 .. 2139905 +  -4.2  -3.72695   CCGCTCTCCGCGATC         GC-GTACGGCG AAAC CGCCGGATAGC          TTTGGTAGGGGAAAT  54 2
      CV1969 2142789 .. 2142803 +  -4.2  -2.81312   TTGCTTGCCTGAATT               GTGACG AAG CGTGAC               TGTCATGAATGCGTT  43 87
      CV1970 NONE
      CV1971 NONE
       exbB1 NONE
       exbD5 NONE
       exbD3 2148041 .. 2148062 + -17.3  -3.09516   TGGCATGATGTCGGA           CAGGCGGCC AAAC GGCCGCCTG            TTCCGTAATCGACAA  91 63
        nolF 2149210 .. 2149220 +  -2.4  -2.52464   CGACCCGGTCAGCCT                 GCCG GCC CGAC                 TGGGTTGAGGAGAAC  38 7
        nolG 2152363 .. 2152384 + -17.3   -2.8547   GGGGCAAATAGACAA           GGAGCCGGC AATC GCCGGCTCC            TGTCATGTGGAACAT  89 30
        hbpA NONE
      CV1979 NONE
      CV1980 NONE
      CV1981 2158588 .. 2158605 + -14.1   -5.8187   CCGCGATAGGACAAG             CCGGCCC GGGC GGGCCGG              TTTTTTTATTGGCTG 100 52
      CV1982 2161810 .. 2161857 +  -5.6  -3.72695   CGCCGCAGCGACAGG TTGGCGAATCCGTTCGGG CAAGCATGCCGA ACCGGATGGATTCGCCGG TTTCATCGAGGGAAT  58 137
      CV1983 NONE
       exbB2 NONE
       exbD1 NONE
       exbD4 2164229 .. 2164252 + -15.4  -4.52857   TTTATGATCTGACAG          GAAAGGCAGC TGCG GCTGCCTTTC           TTTTCTCTGGCGCAT 100 48
      CV1987 2166323 .. 2166353 + -16.9  -3.96148   GACCGGCTTTCGGCT       CGGGCAGGCGACA TCTCT TGTCTCCTGCCCG       TTTCTCATGGCGCGG 100 62
        endA 2167378 .. 2167397 +   -15  -4.05788   ATGGGCGATAAAAAA            CGCCACGG CATG CCGTGGCG             TTTGATTTGGAACGC 100 56
      CV1992 2173547 .. 2173596 +  -8.6  -5.63103   CCAGCGTGTAGTAAT G-TGCCGTTGCGCATGAAACCACC ACTC GGTG-TTGCACGCGCAGCGGCCTC TTTTTTTGATTGGAG 100 147
        argI NONE
        argG 2175839 .. 2175858 +   -15  -5.05712   TTCATACCGTTGACA            TGGCGGCC GTGC GGCCGCCA             TTTTTCGTTCTTTGT 100 50
      CV1995 NONE
      CV1996 2177070 .. 2177088 + -13.8  -3.23274   AGCTGGAAAAACAAA             GCCCCGCG TCA TGCGGGGC             TTGGCTTGTCAGGCG  82 83
      CV1998 2178347 .. 2178361 +  -9.2  -3.53012   TGGCTGCGATCCCGG               CCGCTG GTT CGGCGG               TTTGGAGCGGACCAG  69 474
      CV1999 NONE
        hslO 2180170 .. 2180183 +  -9.5  -5.61824   TTTCCATTCAAAAAA               GCCGC TTAT GCGGC                TTTTTTTGCGTTTTC 100 50
      CV2001 2183059 .. 2183079 + -12.6  -5.10163   AGTAAGTAAATGAAA            CGGGAAGC GTAAA GCTTCCCG            TTTTGTTTTGCGATT 100 54
      CV2004 2186256 .. 2186270 + -12.8  -4.19238   ACTAAGCATCATCCA               GGCCGC CGC GCGGCC               TTTTCGCATTGCACC  93 36
        ribA 2187369 .. 2187390 + -11.5  -5.47159   CCAGCACATTGAAAA           GCCCCTTGC TTGC GCATGGGGC            TTTTTCTTTATTCCG 100 472
      CV2006 2187802 .. 2187818 +  -7.2  -5.88197   TTCAGCTCCTCTTGG              CCCGGT TTGAT GCCGGG              TTTTTTTGTGTTTGC 100 92
        aniA NONE
      CV2008 NONE
      CV2009 2191135 .. 2191151 +  -3.6  -3.45023   TGTAGCGGCCGTGGG              CGGCGT AGAAG GCGTCG              TTATCGTAGTAGTGG  49 163
      CV2011 2192601 .. 2192620 +   -15  -5.40072   AGTGACAAGAAAAAA            CACCCCGC CGCA GCGGGGTG             TTTTTTTGGGGAGGC 100 43
        acpD 2198464 .. 2198484 + -16.9  -3.89346   CAGGTCAACGTCAAA            GCCCGGTTC TTG GAACCGGGC            TTTGTCGCGTCCGCG 100 43
         ald NONE
      CV2023 2205071 .. 2205099 +  -6.6  -3.15996   AGGGATGAATCCCCA        TGCGCGCCGG ACGAGGAAC CCGGCGCGAG        TCTTGATGACTCATA  52 33
      CV2024 2206492 .. 2206505 +  -2.3  -2.78384   GTGGGAGCGCAAGTT               CCTGC TGCT GCACG                TGTGATGCGCGGACC  39 7
      CV2025 2208032 .. 2208055 +  -9.4  -5.00884   GCCGGCTATGCTGGT          GTGGGGGGCG GCCT CGCCCCCGCC           TTTTTTGCAGGGAAT 100 42
       motA1 NONE
       motB2 NONE
      CV2028 NONE
      CV2029 2212048 .. 2212068 +  -6.8  -3.17075   ATGCAAGAAGGCGTC           GGGGC-GGG TAAA CTCGGCCCC            TTCGCTTCGCGCCGC  54 40
      CV2030 2213370 .. 2213406 + -15.7  -2.71712   GGCGAAAATGTCCTC    GGCCAGCCCCATCGCCA CCG TGGCGGCGGCGCGGGCC    ATTTCCAGCCGGCGC  75 496
      CV2036 2219704 .. 2219725 +  -7.9  -5.00616   CCATCGGCAATCTTT           GGGCCGGTA CTCC TGCCGGCCG            TTTTTTCCAGCCGGG  90 74
      CV2037 2221242 .. 2221269 + -19.2  -4.46212   TGACGCAAGCCCCCG        GCCCGCGATGGT TTTT GCCATCGCGGGC         TTTTCTCATGGCGCA 100 63
      CV2038 2222887 .. 2222905 +   -16  -6.06723   GGCGGCATGAAAAAA             CCGTCCCG GTC CGGGACGG             TTTTTTTTTGACGGC 100 53
      CV2043 2229569 .. 2229588 + -13.6  -4.07246   GCGAGGAATGAAAAA            CGGAAGCC CGTA GGCTTCCG             TTTGCTTTGCGCTGC  95 57
        glnB 2234089 .. 2234105 + -15.1  -4.57569   GGATGGATGGCGGAA              GGCGGCC CCG GGCCGCC              TTTTTCGCGCGCTCA 100 49
      CV2047 2235417 .. 2235434 + -11.3   -5.4505   GCCAGTCACGAAAAA             GGAGACC CAAG GGTCTCC              TTTTTTATTGCCGGC 100 58
      CV2051 2239545 .. 2239559 +  -5.6  -3.07113   GCAATGCTTGCGGTA               TGTCGG CCG CCGCCA               TTCGCTCCAGTCGTC  47 458
        rpoE NONE
      CV2059 2247570 .. 2247587 +  -2.6  -3.33361   TATGGAAACGGAGCT             CGCCAC TGATGC GTGTCG              TTCCTCTGATTGGTG  46 17
        mucB 2248629 .. 2248665 + -19.5  -3.62096   CGGTGATGATCATGG    CTGGCCATTCCGAATCG AGT CGATGCGGGGTGGCCAG    TTTCGCGTGATGCGC 100 111
        mucD NONE
      CV2062 2250475 .. 2250499 +   -20  -2.53012   CAGTGTGAGTAAAAC          CGGGGGCGCG CTGGT CGCGCCCCCG          CTTGCTGATCGGCTT 100 50
        lepA NONE
        lepB NONE
      CV2065 NONE
        rncS NONE
         era NONE
      CV2068 NONE
        recO NONE
        pdxJ NONE
      CV2071 NONE
        acpS 2258125 .. 2258137 + -10.5  -3.25204   GACGCGGGAACGGTC                GGCGC TCC GCGCC                TGTCTTTAGCAATAC  68 66
      CV2073 NONE
      CV2074 NONE
      CV2075 NONE
      CV2076 2261199 .. 2261231 +  -6.9  -4.70515   GTTTGCAAGCTGAAC      GCCGATCGTTCCAAG CTC CGTGGGAGAATCGGC      TTTCTTTTCCATGTC  79 68
      CV2077 2262121 .. 2262142 + -15.9  -4.11216   CGTGAGCGGACAAAA           GACAGGCCG TTGC CGGCCTGTC            TTTTGAGAATGACGC 100 36
      CV2079 2264129 .. 2264142 +  -9.5  -4.64598   GCGCGCTCTTCACCG               CGCGC GGCG GCGCG                TTTTTCACATACTTG  86 164
      CV2087 NONE
        atoB 2275106 .. 2275132 + -20.2  -4.79683   TGCCGCGCCGGCCGA         CGAGCCGCAGGG CAT TCCTGCGGCTCG         TTTGTTTTGTAACTT 100 46
      CV2089 2277296 .. 2277316 + -16.1  -3.81488   CGCCAGCAATGAAAA            GCCCCGCCG ATT TGGCGGGGC            TTGTCTTTGGGGCCG 100 118
      CV2096 NONE
      CV2097 NONE
      CV2098 2290153 .. 2290174 + -18.7  -3.59979   GATTGTTGTCTGCCG           CGGCCGGGC AGCA GCCCGGCCG            TTTCACATCAAAGCG 100 39
      CV2099 2290872 .. 2290887 +    -6  -3.53012   CGACAAATGAAATAA              GGCGCC TTGC GGCTCC               TTTGGGCAGGCCGCG  58 195
      CV2100 2291661 .. 2291686 +  -6.8  -3.53811   TCCAGGAGTATTCCA         GCGGCGTC AGGCGCATGC GGCGCCGC          TTTGGCGAGCCTCCG  60 47
      CV2102 NONE
      CV2103 NONE
        cysC NONE
      CV2105 2298015 .. 2298029 +  -2.7  -4.11748   AGGGAAAGGGGGCAT               GGCGG GGGCA CGGCC               TGTTTTGTTTGTAAA  59 39
      CV2106 2298725 .. 2298742 +  -7.1  -3.55444   TTTTTTGACCATTAA             TTTCTGT TTTG ACAGAAA              TTTCAGAAATAAAGG  60 119
      CV2107 NONE
      CV2108 NONE
      CV2109 NONE
      CV2110 2300668 .. 2300683 + -11.8  -4.00532   AGAATTGCATTTTAA              GGGGCC TCTT GGCCCC               TTTGCTGTTTCACGA  86 92
      CV2122 2312009 .. 2312035 + -13.1  -2.78384   TCAGGTCCGCACGCT        TC-AGGCGCTGG ATGT CCAGCGCCTCGA         TGTGCTGGCCGGCGG  67 312
      CV2124 2312732 .. 2312742 +  -3.2  -2.62983   TGGCGAGCCAACGTT                 TTGG ATT CCGA                 TGGTATGAGCCTGGA  40 7
      CV2125 NONE
      CV2126 2314037 .. 2314054 + -14.1  -3.09273   CTGCCGAATGCAAAA             GGCCCGC AACT GCGGGCC              TGTGTCTTGGAAGCG  83 54
      CV2151 2330768 .. 2330778 +  -6.8  -3.53444   GTGCCTGGGGATCAG                 CCTG CAA CAGG                 TTTACCGCAGGCTGC  60 216
      CV2153 NONE
      CV2154 NONE
      CV2155 NONE
      CV2156 NONE
      CV2157 NONE
      CV2158 2336247 .. 2336262 +  -3.9  -3.16742   TTGTGTGGACGGAGA              TGGGG AACTGA CCCCG               TTACTCAAAATTCAA  45 15
      CV2159 NONE
      CV2160 NONE
      CV2161 2337594 .. 2337612 +    -3  -2.64144   TTGGCGGGGGTGTGA             GATGGGCA AGC TGACCAAC             CTGTTTGAGTGGGAC  40 26
      CV2162 NONE
       hupB2 2338131 .. 2338179 +  -4.5   -2.7185   TGAAGGACGCCGCCG CGTAAAGCGAAACCGCGCACAT TGAAAT ATGTGCGCGGTCT-GCCCGGCG TGGTTGCCGGGTACT  44 21
      CV2164 NONE
      CV2165 2339164 .. 2339189 + -11.1  -2.76492   ATATGTTCAGCTGAA         AGTGGTGGGCC AACC GGCTCACCACC          CTTTGCAATACGTGA  66 27
      CV2166 2339575 .. 2339592 +  -3.3  -3.19463   TCTGCGCTGCTGGAA             GAGGGCG GCCA CGGTCTC              TTGATGGCTAGTGGA  45 72
      CV2170 2344167 .. 2344187 + -16.9  -3.94989   TAGATGATAAAAATA            GCCGCCAAC GTT GTTGGCGGC            TTTGCTGTCTGTTTA 100 106
      CV2177 NONE
      CV2178 2351489 .. 2351506 + -14.1  -3.83026   TCTGGCGGCATGAAA             CGCCGGC AGCG GCCGGCG              TTTCATGTGACGGAG 100 28
        apaG 2355928 .. 2355947 +  -5.1  -2.72144   ATGCCTGCCCCTTTT            TGAAATG AAACCG CATTTCA             CTTTGGGACAGGTCC  44 146
      CV2184 2357796 .. 2357825 + -22.2  -5.47218   CGCGTGAATTCAAAA       CCGCCCGGCCGA CGCGAA TCGGCCGGGCGG        TTTTTTTGCATGCGG 100 47
      CV2185 2359528 .. 2359550 +  -5.4  -2.72344   CGGGCAGGCCGAGCA           TCACGCCGTC GAA GCCGTCGTGG           TCCTTGAAGCTGCCC  45 318
        comL 2365938 .. 2365963 + -16.9  -5.22104   CAAGCTGAAACCAAG         CAGCCCGTCGA GTCA TCGGCGGGCTG          TTTTGTTGTTTTTTG 100 50
      CV2195 2367317 .. 2367339 +   -12   -3.6502   TGCTAGAATCTCGTG           TTCCCTGCCG CTG TGGCGGGGAA           TTTAAATCCAAACTA  81 58
        rpsB 2368174 .. 2368187 +  -9.5  -5.40072   CGAGTAAGCGGAAAA               GGGGC GAAA GCCCC                TTTTTTTGGACCCGA 100 34
         tsf 2369129 .. 2369152 + -18.2  -4.09685   TTACCGCTTTATTGA          CGGCACCCTG CTTG CAGGGTGCCG           TTTTGCAAACTGAAC 100 49
        pyrH 2369934 .. 2369961 +   -20   -3.6943   TTGAAAATTGCTGAG        GGCGAAAACGGC AATG GCCGTTTTCGCC         TTGTCATTTTAAGTG 100 43
         frr NONE
        uppS NONE
        cdsA 2372103 .. 2372120 +  -3.4  -2.96274   CGGTCAGCAACGCCC             TGCGCGC GCTGG GCG-GCA             TGTAATTCTGGAAAC  42 3
         dxr NONE
      CV2203 NONE
      CV2204 NONE
        ompH 2377517 .. 2377533 +  -9.4  -4.94262   CCGTCACCGGAGTAA              GCCGAC CCCGA GTCGGC              TTTGTTTTTGATGTC 100 50
        lpxD NONE
        fabZ NONE
        lpxA NONE
        lpxB NONE
        rnhB 2381560 .. 2381572 +  -3.3  -3.32844   CTGGCTGGCCAGCCA                CCAGG GCG CCTTG                TTCTAGCATGGCGGA  47 7
      CV2211 NONE
      CV2212 2382627 .. 2382660 + -10.2  -2.57795   AACAGGCTCTCCCGA     TCCGGCTGCTGCTG ATTGAG CTGCAGTTGCCGGA      TGGATTCCTGGTGGC  57 324
      CV2217 2388768 .. 2388793 + -14.7  -5.63517   TCCATCGTCCATAAG         CCGCCGCGG ACCACGAG CCGCGGCGG          TTTTTTATTTGCCAA 100 45
      CV2218 NONE
      CV2219 NONE
      CV2220 2395708 .. 2395740 + -11.2  -2.98823   CTTAGCCGGCGAGCG     GGTCAGCCGGGCTCG CTGA CG-GCGCGGCTGCCC      TCTATCTCCAGCACC  68 36
      CV2222 2398463 .. 2398485 +  -8.4  -3.60151   CACGCGCGGGCCAGC          CGCC-CGGC CCAGGT GCCGCGGCG           TTATCGTTTGCGCCG  66 325
      CV2223 NONE
      CV2224 2400286 .. 2400311 +  -5.4  -3.04144   CTACATCGAGAAGGG         GCTGGGCATG AAGTGG TATGCCTGGC          TGTTCGCGCTGACCA  49 81
      CV2225 2401397 .. 2401414 + -14.1  -4.68593   GGTTGATTGACGCGA             CGCCCGC TCAC GCGGGCG              TTTTTGCGTCGTCCC 100 35
        nasT NONE
        nasF 2402635 .. 2402673 + -18.9  -5.08255   TGCCACTAGGGACAA   CGGCGTCCTCTCCTGTT TTGAT GACGGGAGGGGGCGCCG   TTTTGTTTTGACGAT 100 78
        nasA 2404023 .. 2404073 +  -3.7  -2.78463   CGCCGGACAGCGGCT GCGCGAGGCGCTTCCCCCCGC GGCTGGAAG GCGGCGCGGTGTGGCTGGCGC TGTAGTGGGGAGGGT  43 123
        napA 2406971 .. 2406988 + -12.7  -3.32769   AGAGGATAAAAACAA             GGCTGCC GGAG GGCAGCC              TTGCTGGTTTCAGGC  79 193
         fes 2410667 .. 2410699 + -14.8  -3.18735   CCAGAATCGTCCGAA     GGCGGGCCAGGCCCG CCTG CAGGCC-GGCTCGCC      TTGCTGGAGTGTTCG  86 48
      CV2232 2410924 .. 2410945 +  -2.9  -4.73613   CGCGCGCTGCGCAGC           GGCTGAAGC CGCC GCTTCATCA            TTTTCTTCATCGTCC  73 20
        cbsF 2419577 .. 2419594 + -12.7  -4.72272   CCCGGCAAATGAAAA             TGGCCCC GCGA GGGGCCA              TTTTTCATGGCGGGA 100 46
      CV2237 2423931 .. 2423981 + -21.5   -2.8805   CTCTTGAGCCTGAGG CG-GGAGTCATGAAAAAAGCGGACC CAG GGTCCGCTTTTTTCATG-CGCCGCG TATCTGGCCGATGCT 100 34
      CV2240 NONE
        acrB NONE
        ibeB 2432300 .. 2432313 +  -9.5  -4.18018   CGGACTCCTTGCGCG               CCGCG CGGG CGCGG                TTTTGCGTCACAGAC  80 512
      CV2246 NONE
        talC NONE
        fucP 2437582 .. 2437597 + -11.8   -4.3255   AGCAAATAAAGCGAA              GCCGGC GAAA GCCGGC               TTTGTTCGTTCAGGC  93 58
      CV2249 2438318 .. 2438355 + -11.2  -4.10552   TTGGGATGCAGCTCT   CCCGGCAGTTTCCACC GCAGCA GCAGGGGACTGCCGGG    TTTGCTTTCGTAGCG  81 328
        fhuA 2441333 .. 2441352 + -12.1  -4.18018   CGTCGTCTATGGAAA            GGCCCGG CGAAAA CCGGGCC             TTTTGCGTGGGCGGG  90 51
      CV2252 2442256 .. 2442286 +  -9.7  -2.62184   GACGCCGGGCTAGAG      GGCTGACG-GTCAG CCGG CTGACACGCCGGCC       TGCTCTCGCCGCCGC  60 28
      CV2254 2444021 .. 2444034 +  -2.3  -4.30416   TTGCATGTAAAAAAT               CCGGT TGAC GCTGG                TTTTGCCTTGATCCT  62 271
         maa NONE
        argD 2445964 .. 2445975 +  -4.4  -3.06515   TCCCCGGTGGATAGC                CTGT CAGC ACAG                 CTTTTCGGCATAGAC  47 42
      CV2257 2447722 .. 2447753 +  -2.8  -2.79273   CTTTCCCTTTTCATT      GTTTTCCGAATCCC GACA GGGCTTCGGCCACC       CTTCTATTAACCGAG  41 62
      CV2258 2448606 .. 2448617 +  -2.2  -2.90901   CTGTCCGTTGATGGC                GGGA TGAA TCTC                 TATGGTTGACCGTCT  40 5
      CV2259 NONE
      CV2260 NONE
      CV2261 2451110 .. 2451127 +  -3.4  -3.52877   CTGATGCTGCGTGGC             GCCG-AC TTGCC GTACGGC             TTGTGCTGTCTTCGT  49 58
      CV2262 2452585 .. 2452597 +  -6.9  -3.55444   TCTCCCTGCCATGCG                CGCTG GCA CGGCG                TTTCCCCGCTGCCGG  60 127
      CV2263 2453013 .. 2453027 +  -5.6  -3.17763   CAACCGGACAGATCC               CTCCGG ACA CCTGAG               TTGGTAGGCTATCAC  51 4
      CV2264 2453965 .. 2453980 +  -4.6  -3.85698   GAGTACGCCAGATAA              GGCCTG TGAC TGGGCC               TTTCTCCAGCGGGCA  59 26
      CV2265 2455731 .. 2455743 +  -4.8  -4.25104   CACAGCGCATTGGCC                TGGG CGGTT CCCA                TTTTGATCGGCGCGA  64 43
      CV2266 2457327 .. 2457340 +  -4.5  -4.57073   GCGAGAGGCGCACAG               CTTCC TGCA GGGAG                TTTTTCAGCGGCATC  72 255
      CV2270 NONE
      CV2271 2460391 .. 2460402 +  -2.2  -3.26449   TGAGGATCAGGCAAT                G-CGC GCA GCGGC                TTCCATTCTGTGAAG  44 44
      CV2272 NONE
      CV2273 2461998 .. 2462016 + -14.6  -4.18018   TCGCTCGGATCAAAA             GGCTCTGC TTG GCAGAGCC             TTTTGACTGCGCCAA 100 106
      CV2275 2464386 .. 2464402 +  -9.3  -2.73771   CCTCCGCGGCGAGGG              CCAGCGC CAG GCGCAGG              GTTTCCGCCGTATGG  55 518
      CV2277 2465178 .. 2465191 +  -3.1  -3.51806   CGAAGGTTATAAGTG               C-CAGC GAT GCTGAG               GTTATTTTTTTCTGA  49 29
      CV2278 2465953 .. 2465986 +  -9.6  -2.71712   TGGGGCGGCCTGGGG     TTGCAAGGGGATTG GCCGCG CAATCCCCTTGCCC      GTTTGCCGGGCGGAA  61 110
      CV2282 2467553 .. 2467564 +    -3  -3.60419   TAGCTTATATTATGC                TCAT TCTC ATGA                 TTGTGGTTTCAAAGT  49 141
      CV2289 2478426 .. 2478453 +    -7  -3.27525   GCGCGCCAGCAGTCT       GC-CGGAGCGGC CGTGAC GCCGC-CCGCGC        TTGCCTTTGACAAGG  56 10
      CV2290 NONE
      CV2291 2480174 .. 2480204 +  -3.9  -4.56597   GCCGCGATTGTTGAA      GCGTT-CCAGCAGC TTGT GCAGCGGGTAATGC       TTTTTGGCGACCGCC  70 221
      CV2293 2482809 .. 2482839 + -18.4  -2.92439   CGAAGATTTCCACAG       CAAAGCCCGCCG CAGCAAT CGGCGGGCTTTG       TGCTTTGGGAGTGTT 100 281
      CV2295 NONE
      CV2296 NONE
      CV2297 2485153 .. 2485170 + -12.7  -5.60993   GGCTACAAGACTTGC             GGAGGGC TTCG GCCCTCC              TTTTTTTATGCCCGC 100 61
        gyrA NONE
      CV2299 NONE
      CV2300 2488932 .. 2488959 + -12.6    -5.626   CTGTACGCAGGCAAA        CCGGCGCATCCC TGGC GGGAGACGCCGG         TTTTTTTATACACTC 100 55
        serC 2490139 .. 2490163 + -13.5    -5.626   ATCATTGCCGCAGGG          GGAGCGCCGGT CTG GCCGGGGCTCC          TTTTTTTATCCGCTC 100 43
        cysD NONE
        cysN 2498764 .. 2498791 + -15.6  -4.17023   CTGATTCCTCTCCCC        GCAACAGCCCCG ATTC CGGGGCTGTTTC         TTTTCCGGTGCTTGG 100 37
        frwC NONE
        frwB NONE
        ptsA 2505294 .. 2505310 +  -6.5  -3.76952   CGGGACAGGCTGGAG              GGCGC GGCATGA GCGCC              TTTCCCTTGCATGGC  61 14
        manA NONE
      CV2313 2507737 .. 2507755 + -12.4  -5.14563   CCCTGTTTGCCACTC             GCCCGGCT TCG AGTCGGGC             TTTTTTCATCGGAAC 100 408
      CV2316 2509266 .. 2509280 +  -5.6  -3.55563   TTTTTTTGCAGGACA               CGAAGC GAA GCCTCG               TTTCGGAGCTCAACT  54 311
      CV2318 2510924 .. 2510937 +  -4.5  -3.83205   TCTACGACTTTCTGG               GCG-GC GTC GCTCGC               TTTGCTGTCGCCGCT  58 436
      CV2329 2520832 .. 2520851 +  -9.2  -5.93809   CCCCGATACCTTGCA            CCCCTCCC TCAC GGGAGGGA             TTTTTTTTATCCGCC 100 153
      CV2330 2522492 .. 2522507 + -10.4  -4.18197   CATTTCTGAAATGCG              GCAGGC CCGC GCCTGC               TTTTGCCTGCGGCCT  82 77
      CV2333 NONE
        map2 NONE
      CV2335 2525513 .. 2525529 +  -9.3  -2.57132   ACCGGAGCGGTGCCG              GGCGCGG AGA CCACGCC              GTTATCGCCGACCGC  54 137
      CV2340 2527905 .. 2527919 +  -4.2  -3.01712   TAGCATGAACGCATG               CCGG GACGTGA CCGG               TGTTCAGCCAAGGAG  44 54
      CV2341 2528794 .. 2528818 +  -5.6  -3.82378   GCCGTAGCGGTCGTC          GATGGCGCTG GTGTA CAGGGCCACC          TTCTTGTCCATCGAT  61 509
      CV2343 2529211 .. 2529238 +  -4.8  -4.36914   CACGTAGGAGGTCTT        GATCTCGCTG CCGCCGTT CAGCGCGGTC         TTTTCTGCCCGAAGA  67 34
      CV2347 2533081 .. 2533108 + -17.8  -4.24342   CCCCGGACGGGGCCA        CAGCCGCGGTGA TTCA TCATCGCGGCTG         TTTGTTCGTGCCGGC 100 56
        mglA 2534767 .. 2534793 +  -7.2  -2.70932   ACCTGCTGGCCGCCT         TACTGGTGACGG GCC TCGTCACCTGGA         TGATTGGCGAGAACC  51 101
      CV2349 NONE
      CV2350 2536768 .. 2536792 + -14.2  -4.65895   TTCCGCTTTTTCCAA          GCCCGCCCGC TCAAC GCCGGCGGGC          TTTTTGCATGGCCGC 100 47
        moeA 2538403 .. 2538434 + -20.1  -4.64861   ATTGGAAACAAAAAA      CGGCGCGGCGCCC ATATCA GGACGCCGCGCCG       TTTCTTTTGGAAGCA 100 379
      CV2354 2542554 .. 2542564 +  -2.4  -2.87344   GTCATCGTGAGAAAG                 CCGG AAA CCAG                 TGTCTGAAGAACGTC  40 151
        pheA NONE
      CV2356 NONE
      CV2357 NONE
      CV2358 NONE
      CV2359 2546415 .. 2546434 +  -5.6  -3.83026   CCGAGGTGTTGGGGA            GGTAGGCG GGCG CGCCTGGC             TTTGCTATGAGCAAA  61 21
      CV2360 2547820 .. 2547848 + -12.4  -5.75342   CCGCATGCCGCGACG       GCAGCCGACGCCC TTCT GGG-GCCGGCTGC        TTTTTTTTGGGCCGC 100 54
        mtrA 2548779 .. 2548810 +  -2.1  -2.95652   GTCCTTGATGCGGAA      G-TGAGCGGGCGGC ATAGG GCCGGACGCGCAGC      ATTTACTTGAATGAA  40 22
        fkpA 2549269 .. 2549290 + -15.9  -3.56594   AGGCGGACAGAAAAA           CAGGCCCGA TATT TCGGGCCTG            TTTCACACAGTTTGC  90 48
         orn 2553841 .. 2553860 + -12.8  -4.66833   GCTACGCCGTGTCGA            GCCGGCTC GAGC GGGCCGGC             TTTTTCACATTCACC 100 41
        pgi1 NONE
        cinA NONE
      CV2371 2557017 .. 2557030 +  -5.9  -3.14564   GCGGGTGGACATGCT               GGCCG GCCC CGGTC                TTGATCGCCCAGTCG  51 259
      CV2376 2560123 .. 2560147 + -13.6  -4.57073   CGTGAATGAAAAAAA         GCCAGCC-CGG CGTG CCGCGGCTGGC          TTTTTCGAGGGGCTG 100 93
        argE 2562252 .. 2562288 +  -5.1  -3.52192   TTGGAAACGAAGGAC   TATTGAGCCCGC-CGG TGACTT CCGCGCGGGTTCATCA    TTATCTAGGGTTCAG  53 92
      CV2380 2563705 .. 2563725 + -10.4   -5.4833   CTGATGCAAGAAAAA            GGCCGGAC GCGCA GTCTGGCC            TTTTTTGTTCCCTGG 100 37
       tyrB1 2565502 .. 2565520 + -14.6   -5.9873   CACTCATGAGCAAGA             GCCCTGGT ATG ACCAGGGC             TTTTTTTTATAATGA 100 51
      CV2383 2566203 .. 2566223 + -16.9  -4.32857   GGCGGCAATGAAAAA            GGCCACTGC TAT GCAGTGGCC            TTTCTGTTTGGCGCG 100 49
        ribE 2570258 .. 2570279 +  -2.9  -3.03771   CGAGCGCGTGCTGGC           GCAGCGCGGC CAG GTCGCG-TGA           TCTTGCGCGATCTGC  43 4
      CV2388 NONE
       ribAB 2572095 .. 2572120 +  -6.2  -4.02979   GGGCGTGGCCTAATC         G-CGGCGATTG CGTTA CAATTGCCGGC         TTTCCTTAGTGTTTT  66 28
        ribH 2572645 .. 2572672 +   -17  -3.45571   CGCCAGTCGTCCAAC        GGGAAGCGGGGC GGTC GCGCCGCTTCCC         TTGCTCTTTCAAGGA  90 50
        nusB 2573179 .. 2573196 + -12.7  -4.65895   TGCCGCTGTCGACGA             CACCCGC CGCG GCGGGTG              TTTTTGCGTGAGAAG 100 58
        thiL NONE
        pgpA 2574740 .. 2574764 +  -4.9  -2.53213   GCTGCCATGAAAAAC         AC-GCCCGCG CTTCGC CGCGGGCAGC          TAGATTCCGGGGTTC  43 113
      CV2394 2577702 .. 2577721 +   -15   -4.8622   GTCTCCATAAAAAAA            CGCCGCGA TGAT TCGCGGCG             TTTTTCATTGCAAGC 100 47
      CV2399 2583414 .. 2583470 +  -9.4  -3.65542   AACTCTCTCCATGGA TCGCGGCGCTTTCG-TGGACC-TCGCCC GCC GGGTGGTGGTCCAGCCACAGCGCCAGGA TGTTTTCCAGCTGGG  68 317
      CV2403 2588491 .. 2588506 +  -3.2  -3.44229   AACAAAATTCCTGAT              G-CGGTG TTG CGCCGAC              TTGTCGTACTCAAGT  47 240
      CV2404 NONE
      CV2405 2590650 .. 2590685 + -12.4   -4.8622   ATGGTCGATTCAATA    GCGGTCTCCACGCGCG AACG CGCGTCCGGAGCCCGC     TTTTTCATTACGGAA 100 97
      CV2406 2591413 .. 2591430 +  -6.9  -3.32844   GGGCAGTGGCGCTAT             CTGCGCG ACGA CGAGCAG              TTCTGACCTGAGCGG  58 2
      CV2407 2592617 .. 2592638 + -12.9  -5.03314   CGGTCGGTTGAATCT           GCCCCGACC TGCC GGCCGGGGC            TTTTTTACGCCTGCC 100 187
        typA 2596777 .. 2596794 + -14.1  -5.18371   TCGGAATATGACGAA             GCCCCGC GCAA GCGGGGC              TTTTGTTTTGTGCGC 100 53
        nrdD NONE
        nrdG 2600348 .. 2600370 +  -5.5  -3.57462   CTGGACAGGTTGAAG          CTGGCGCTGC CGGC GCTGC-CCAG           TTTGCCGCTCAGATC  55 102
      CV2414 2601708 .. 2601720 +  -4.8  -2.80935   CGCTGCCGGTGGCCA                GCGT GACCA ACGC                TGTGGTCAGTGACGT  44 118
      CV2415 NONE
      CV2416 2603947 .. 2603958 +  -3.6  -4.71426   CGGATTCAGCATGTT                TCGG TCTC CCGG                 TTTTCTTGGTCGGCA  70 486
      CV2425 NONE
      CV2426 2609892 .. 2609908 + -10.8  -3.33696   GATTGAAGGCAAAAA              GCCCGC AGGAC GCGGGC              TTGGTTCAGAAAGAC  69 35
      CV2428 2612195 .. 2612215 + -11.1  -2.52543   TATTGCCCAGCGCCG            CGCCGATGT AGA ACAGCGGCG            TCACTTCGCCGCCCT  59 357
      CV2430 2614542 .. 2614557 +    -4  -3.25823   ACAGCAATGGCCCAA              CTATTC AGAG GAATGG               TTAATCTGAAGAACC  47 1
      CV2431 2615603 .. 2615630 +  -2.7  -3.01712   CGAGGGCATAAAGAC       CTCGCC-A-CGGC ACGC GCCGCTTGGCGAA        TCTTGAGGAGGACGC  40 30
      CV2432 NONE
      CV2433 2619251 .. 2619264 +  -3.1  -3.14132   GCCCAAAGCTATGAT               CA-CGC CAA GCGATG               TTCATGGCGGAAGCG  43 45
      CV2434 NONE
      CV2435 2620594 .. 2620608 + -12.8  -3.65581   CCAGTCACCCGTCTA               GGCCGC TTC GCGGCC               TTCTTGGGCGTTACT  84 59
        arsR NONE
        arsC NONE
        arsB 2625899 .. 2625918 +  -4.2  -4.07885   CGCGCATCGTGAGTC            CATGGCCCC TTG GGGACC-TG            TTTTCGCCGGAGCTG  61 519
      CV2444 2630242 .. 2630262 +  -3.8  -2.67171   GCAAGCTTTCTTCCG            CGAGCCGG ATCCG CCGGCCCA            ATATTTGCTCCAATC  42 83
      CV2445 2631230 .. 2631246 +  -6.5  -4.16351   ACGACGCGGTCTATT              TTCCGGC CGC GCCGCAA              TGTTTTTTCACGTCT  69 173
      CV2446 NONE
      CV2447 2633564 .. 2633582 +  -5.2  -3.03635   AACCCGAAATCGCTT             GCTGCTGT GGG ACACCGGC             TATTCCGAGCATTTC  49 146
      CV2448 NONE
      CV2449 NONE
      CV2450 2636354 .. 2636379 +  -8.9  -4.20696   CCTGCACCTGGTGGA         CCGGCTGCCGG TGTT CTGGCAGTGGG          TTTTCGCATTCATCG  78 231
      CV2452 2638325 .. 2638346 + -15.1  -4.68724   GCCTGCAAAAACCAA           CGCCCGCGG CGCA TCGCGGGCG            TTTTGTCTTCCGTCG 100 47
      CV2456 2642950 .. 2642963 +  -2.3  -3.04144   CGCGGCCAGCATCAT               GCGTT GACG ACCGC                TATTCGACATGGCGG  41 19
      CV2462 2649745 .. 2649775 +  -7.4  -2.69977   CTATACCTGGAACTG       CGCGACCGACAGCC TGA GGTTGCCGGTCACC       TCGTCTATCCGCTGT  50 43
      CV2465 NONE
        mxcB 2653000 .. 2653039 +    -7   -4.0896   ATGCGGCGCGCATTT  CCGCCGCCGCATGCCGAAT GCC GTCTGGC-TGATGCGGCGG  TTTTCGCACGCATTT  68 49
      CV2467 2654307 .. 2654324 + -14.1  -5.24129   CCCAGTTCGAGGCAA             GGCCCCG CTCG CGGGGCC              TTTTTTATCGGCGCA 100 51
      CV2468 2654879 .. 2654909 + -11.1  -4.36931   CAGCTCCAGCACCAC       CGCCTTGCCCAGC ATGTC GCTGCGCAAGGCA       TTTTCATCTCCATTG  93 128
      CV2471 2659617 .. 2659639 +  -3.2  -3.27525   CCGCTGGCCCGCGGG           CGCTCGTTGC CCA GCACCGCGCA           TTCGATTTCGCGGCC  46 482
      CV2477 2666784 .. 2666797 +  -2.3  -3.59202   AACGTAGCCCAGATC               GACTG ATGA CAGAC                TTATATATCGGCATG  47 20
      CV2478 NONE
        ftsK 2670235 .. 2670264 +  -4.8  -4.07885   GCACCGTGCTGGCCC       CCGCCCGCGACG ATTGAC CTTCGGGGGCGC        TTTTGCGCCCCGCTA  62 9
        hemH 2671462 .. 2671491 + -17.9   -4.2573   GATAAGCTAAAATGA       CGGGCGTATGACC AAAT GGCCATACGCCCG        TTTTCAACTTATTTG 100 99
      CV2481 2672913 .. 2672930 + -14.1  -4.18018   GCACCGGCGATGACA             GGGGCGC TTCG GCGCCCC              TTTTCGCTCCACCGA 100 55
      CV2482 NONE
      CV2483 NONE
      CV2484 2675204 .. 2675216 +  -4.7  -4.08767   CCTTGCTGCCGCGCA                CCGCC AGC GGCGA                TTTTCCGGCGATCAG  62 265
      CV2488 2679446 .. 2679470 + -12.2   -2.8547   TCACCAGCCGGGCCT         GCAGCGCCTGC AAGG GCAG-CGCTGC          TATCATCTCCCGGGT  66 283
        ohr1 NONE
      CV2494 2686114 .. 2686130 + -13.7   -4.8622   CAGATTTGAGTCCAA              GCGCGTC CAT GACGCGC              TTTTTCATTGCCAGC 100 306
       fliC2 2687238 .. 2687257 +   -15  -4.02132   CGGGATTTGTCCATC            GGGCACCG CAAG CGGTGCCC             TTTGTCCATTTGCAA 100 142
         rnk 2688008 .. 2688029 +  -4.3  -4.77036   CCCCCGCCAGCCCCT           GGGGATAGC CGCT GCCATCCCA            TTTTTCCTGATGGCA  79 346
       sodB1 2697052 .. 2697066 + -12.8  -5.14563   GCGCGTTGTGCAAAA               GGGCCC GTC GGGCCC               TTTTTTCATGCCCGC 100 49
        abcZ 2714572 .. 2714606 + -11.2  -3.53012   AAGCGCTGGAGCAGC     GCGCCGGCTGATGCCG CGC CGGCGGCGGACAGCGC     TTTGCCGCCCCGCCG  74 15
      CV2521 2715745 .. 2715763 +    -3  -4.07568   GGTTGCTGCATGCCC             ACGGCG ACCAGCG CGCCGC             TTTTGAGCAGGCGAA  59 247
      CV2523 2717463 .. 2717483 + -15.4  -2.93853   CGCGCCTGAGCGCCC            GCGCGGGG CCCAT CCCCGCGC            CTTTGCTTGCCCGGC  84 32
      CV2524 NONE
      CV2525 NONE
      CV2526 NONE
        prtR 2720306 .. 2720350 +  -5.5  -2.82516   GCTGGCCGCCGGTTG AGCGGCGCGCCCATTTCCGC GGACAG GCGGCG-TGGGCGCGCCCAA TCTCCTCGTCCGCCC  47 25
        dapF NONE
      CV2529 NONE
      CV2530 2722639 .. 2722651 + -10.5  -3.35679   CTCTTTCGCCCGCAA                CGCCG CTC CGGCG                TTCTCCCTCGCCGCG  69 117
       moaA2 2724958 .. 2725005 +    -9  -4.38712   CCGGATAGCGCGCCG GCTTGCCC-AGCGCCGGCCGGAA AAC TTCCAGCTTGGGCACGGGCAGGC TTTTCTGCCCCTCCA  83 167
        narX 2727342 .. 2727363 +  -4.3  -2.85147   AAGAGGAGCGCATCA           GCGCATGAC ACAA GCCATACGC            ATTCTGTTGATTGAC  43 18
        narL 2727979 .. 2728004 +  -7.5  -3.72576   GCCGTGGAGCATGGG         CTGGATAAGGC CTGA GCCTTGCCCGG          TTTGATACCCCCACA  63 11
      CV2537 2728770 .. 2728780 +  -6.8  -3.81447   CGCCACTACAGGCCA                 TGCC TTC GGCA                 TTCTTATGACCTGTC  66 138
      CV2538 NONE
      CV2539 2729928 .. 2729956 + -15.9  -4.72272   TCTACCTAATCAAAA        CGCCGCGCCCCCT CAC AGGATGCGCGGCG        TTTTTCATGCCCAGC 100 316
      CV2552 2745684 .. 2745701 +  -7.7  -3.31144   GCGCGGCGGGAAACG             GTGGCGGC GGG GCC-CCAC             TTCTGCGCGTCCACG  56 369
      CV2556 2751791 .. 2751802 +  -5.8  -4.60487   CTCGATCACCTTCTC                GTCG ACGA CGAC                 TTTTTCCACGTCCTG  77 196
      CV2560 2761079 .. 2761106 + -14.2  -2.75963   GGAAAGTGATGGGAA        TGGCCCCTC-TCC GTT GGAAGAGGGGCCG        CTTTGGCGTGAAAAT  80 32
        pbpB 2765050 .. 2765094 +  -9.3  -3.34455   CCGGCCGCGGCCTTG CGCCGCTGCAGCGA-CTG-CCA CAAC TGGTCCGCTCGCCGC-GCGGCG TTGGCTTTCTGCTGC  67 64
      CV2566 2768622 .. 2768648 +  -3.5  -3.53012   CCAGGTGACCACGCT         GATGAAGCCGG GAATG CCGGCCACAAC         TTTGCCCACCCCCAA  51 418
        iciA NONE
         cdd 2772987 .. 2773006 + -13.6  -4.72272   CCGACTTCCATCCAA            CGGGAACC CGCG GGTTCCCG             TTTTTCATGCCCGCG 100 49
        lasA NONE
      CV2573 2778860 .. 2778901 +  -2.8  -3.86346   GAGCCCCCTCATGGC CCGGGTTCTGCGGAAGTCG ATGCG CGATACCAGCAGT-CCCGG TTTCTGAGGCACTCA  55 74
      CV2584 NONE
        ssaG NONE
      CV2586 2787797 .. 2787808 +  -2.2  -2.73364   GCGCATCTGTTAATT                CTCT TTTA GGAG                 TCATTGCAATGGAAA  39 28
      CV2587 NONE
        ssaJ NONE
      CV2589 2789594 .. 2789614 +  -5.4  -2.52464   GCGGTTCCAGACACA           GGCCTCGCG TCTA CGC-AGGTC            TCAGTTGCGGCCCAC  45 155
        ssaL 2790782 .. 2790809 +  -4.9  -3.61398   CAAAGAAATGAACAA       TAGGCGC--TCGG AGAT CCGACAGCGCCTG        TTGTTCCGGCAACCC  53 55
      CV2599 2807908 .. 2807934 +  -3.6  -3.84246   TTCTCGTAACCTGTC         TATGTCTCGCCG ACT TGGCCAGGCATC         TTTCATGATTCCACC  57 271
        ssaM NONE
        escV NONE
      CV2603 NONE
      CV2604 NONE
      CV2605 2815464 .. 2815515 +  -5.1  -2.70932   CGGCCTGCTGTTGAG CAAGGTCGGCCATGGCCGGCGGCTGG ATT CC-GCCGACGGC-A-GCCTGATCCTG TCCTTCAACCACCGC  44 47
        pscQ 2816415 .. 2816459 +  -2.4  -4.13282   CTACCCGATGGGAGG CTGGCGAACACAATTGAATA ATGAGGA TATTCAAT-GT-TACGCCGG TTTTCCCCATGTCCT  59 55
        escR NONE
        escS NONE
        escT NONE
        escU 2819276 .. 2819306 +  -4.7  -2.64616   TAGTGTCAGCTTGGT      TTCG-CATGCGTGGG CAG CCC-CGCTTGCCGAG      TCCTCTCCATCCCAA  43 71
         slt NONE
        umuC 2820891 .. 2820906 +  -6.8  -3.44229   AACAAAATTCCTGAT              G-CGGCG TTG CGCCGAC              TTGTCGTACTCAAGT  58 49
      CV2636 NONE
        dsbG 2846769 .. 2846783 +  -2.7  -3.95073   CAGCTGGCGGAACAG               ACCGC TCAGC GCGGG               TTTCTGCATGTCGGC  58 330
        hilA NONE
        iagB 2852243 .. 2852273 +  -8.2  -5.40072   ACCCGTTTCCCCGTT       GGGCGGCGCC ACCTGATTCTC GGCGCCGCCG       TTTTTTTACCCGCGC 100 94
      CV2647 2861197 .. 2861218 +  -3.6  -3.72893   TGAGGATTCATCCTT           TGCCAGCC GTCCGG GGCTGTCG            TTTAATGGCGGCCTC  54 38
        dsdA NONE
        dsdC 2864022 .. 2864051 +  -9.1  -3.78022   CCAGCATCAAGCCCT       CGCCGCTGGGGGC CAAG GCCACCACCGCCG        TTTCGTCGCTATGGG  71 511
      CV2651 2865573 .. 2865586 +  -2.3  -4.18018   GGGCTGGCATCGGGC               TGCGC AAAC GGGCA                TTTTCAATCAGGCCC  59 153
      CV2663 2878285 .. 2878299 +  -5.6  -3.72576   CTTGCTCAGCAAGAC               CGCCGT GGT ACGGCA               TTTGATCGCCGCCGC  58 142
      CV2664 NONE
      CV2665 NONE
      CV2666 2880706 .. 2880725 +  -2.8  -2.70932   TCGGTGCTCAAACAA            T-CGTCCGC GAA GCGGACACA            TCATTCAAACGCGGA  41 211
      CV2668 2883246 .. 2883268 + -13.5  -2.61383   AATAGCCATAAAAAA           CCCCCACAT AAATA ATGTGGGGG           GTTATAGATGACACT  74 92
      CV2670 2888282 .. 2888296 +  -7.8  -2.61695   GCCTGTCCTGCAATG               GGCAGG CCG CTTGCC               ATATTTGAACATCAA  53 76
      CV2671 2888746 .. 2888766 +  -5.4  -3.14132   CAAGGCTGGCAAATA           GCCGACGAGC TGA GC-CG-CGGC           TTCGTCAGAAAGACG  49 25
      CV2672 2890632 .. 2890689 + -15.7  -3.53444   CCGCTGCCGGCTACC TGGCGCGCGCCTG-GCTGGCGGC-ATGG CTGAC CCAGCGCCGCCGGCGCAGGT-TGCGCCA TTTCAGGCCCCATCC  90 94
      CV2673 NONE
      CV2682 2905322 .. 2905334 +  -4.7  -3.62591   GCCTCCATCGTCTCC                CCCGC TCC GCGGC                TTTGCGCCTTGTCGG  55 53
      CV2684 2906188 .. 2906207 + -16.4  -3.46602   GAGGCGCAAACAAAA            GCCGGCCC GCCC GGGCCGGC             TTGTCCTGTCGCGGC  89 39
        xseB NONE
        ispA NONE
         dxs 2916051 .. 2916080 + -10.7  -2.71924   CTGGAAACCCGGCTG       CAGCTGCA-CGCGG AGA CCGCGCTGTCGCTG       GTTTGCGCCGCGCTG  63 64
      CV2699 NONE
      CV2700 2924045 .. 2924063 +  -7.3  -2.63596   GATAAAAACAGAGCA             GGCCCGC ACTCG GCGGACC             TGCTCTAACATGAAG  50 372
      CV2707 2931712 .. 2931730 + -13.1  -4.36914   TCGCCATACCGGCAA             GGCCGCC CACAC GGCGGCC             TTTTCTCGCCGCGCG  93 45
      CV2708 2932912 .. 2932928 +  -3.6  -2.87132   CCGCTCAGCACGGCC              CAGCCC GCCCA GGACTG              TCTCTCCGCCACCCA  43 368
        trpC 2936649 .. 2936669 + -14.7  -4.06502   CCGCCCCATGAAAAA            CAGGCGCCG CAA TGGCGCCTG            TTTCATTTCGGCATG 100 48
      CV2716 2942558 .. 2942584 + -13.7  -4.25104   AGATGGACTGATCCA         GACGCCGGTTC CCCGC GAACCGGCGGC         TTTTCCTCCGCGCAG  95 30
      CV2717 NONE
      CV2718 2945039 .. 2945062 + -16.7   -4.6038   CTTCCGGCCAGGAAA          CGGCCCCGG CGATGC CCGGGGCCG           TTTTGCTTTCCTGTA 100 47
      CV2732 NONE
      CV2733 2967785 .. 2967814 +  -4.1  -3.14132   GCCCGAGCTTGCGGA       AGAGGTGGACGCA TGAT TCCGTCCGCCCCC        TTCATCCGCCGCCCG  45 10
      CV2734 2971349 .. 2971399 +  -8.7  -3.17075   CGGTGCGGCGCGAAG TGGAGGCCGGCAAGGCCAAGCAG CAGGC CTCCGAGGCCCAGCTGGCCGCCA TTCGATTGAGCAGCC  56 473
      CV2738 2974814 .. 2974842 + -16.8  -2.55074   AACTGGCTGCGCGCC       TGGCGGAGCCCGC ATGA GCGG-CTCCGCCA        TCGCTTGGCATTGGC  85 9
      CV2739 NONE
      CV2740 2977133 .. 2977154 +  -7.9  -2.90075   CAGCCGGTGCTGAGC           GGCCGCGCA TGGC TGTCCGGCC            TCTGGTTGCCCGCCG  56 69
      CV2742 NONE
      CV2743 2980450 .. 2980482 + -12.5  -2.53876   TTGCGCTGAAGTCGC      GGAAGGCGGGGCCGG GCG CCCGCCCCGTCGGCC      TCACTTCGGATAAGA  71 32
      CV2746 2982299 .. 2982341 +  -2.6  -3.76224   CAGGGCGGCGCCTGA GCGCCGGGATG-GTCCGCG CCGCGC CGCGGGTATATCATGTCGC TTTGCTCAATCCGGC  51 26
        kdsA 2983669 .. 2983689 +  -3.2  -3.61398   CGACAGCTTGGCCAA            CAAGGGCT CGAGC AGCCTGTG            TTCTTCGCGCAAGGC  49 446
      CV2750 2987109 .. 2987128 + -13.6  -4.72272   CGCCGCAAAGCAAAA            GCGGAAGC CCAG GCTTCCGC             TTTTTCATGCCGCGG 100 43
      CV2754 NONE
       nuoB1 2992237 .. 2992248 +  -3.6  -2.73124   TCCATCACCACCGCG                TGGC CGCT GCCG                 GTTTCGCCCATGAAA  41 382
         gcp NONE
      CV2758 NONE
      CV2759 2996214 .. 2996231 + -14.1  -2.87051   CGATCCAAATGAAAA             CGCCGCC CGAA GGCGGCG              CTTTCATGATCCGGG  82 29
      CV2772 3011423 .. 3011442 +  -2.8  -2.87683   CCAGTTTCCGCATAG            CCGCTT GAAGTGAA AGGCGG             TATCTACGGCCCTAT  42 257
      CV2785 NONE
        phaC NONE
        phaA 3025855 .. 3025882 + -17.8  -4.10429   CCCGCTTCGCAAGTA        CGAAACCCGCCG AATC CGGCGGGTTTTG         TTTTGCCCAATCGTT 100 44
      CV2792 3027119 .. 3027143 +  -2.8  -4.72272   GCGCTGTAAACCCAA         G-CGGACGCCGC CAC GCGGC-TCAGGC         TTTTTCATCCAGCAG  73 32
      CV2794 NONE
      CV2795 3028656 .. 3028679 + -10.3  -4.02132   CCGGCCATGAAAAAA          CCTCCTGTC GCGGAA GGCAGGAGG           TTTATCCGTTTCGCC  80 31
      CV2796 3031133 .. 3031159 + -22.4  -4.19735   GGCGATACCCGTCGA         CAGGCCATGCCG CTG CGGCATGGCCTG         TTTCGTTTTGCAAGG 100 46
      CV2797 3032264 .. 3032282 + -13.8  -2.99471   GCCGGTCCGCCGACT             TGCCGCGC GAT GCGCGGCG             TCTGTCTCAGCGTCA  77 213
      CV2805 3058977 .. 3058993 +  -5.7  -4.08216   GAACGGGCCTGACCC              GCGCGGG CAT TCAGCGC              TTTTCGCCCGCCTGG  64 49
      CV2807 NONE
        ampH 3061721 .. 3061742 +  -5.2  -3.61715   CACGGTCAGCGCCGG           CG-CATCGT AGCGG ACGATGTCG           TTGTTGCGCAGCGTG  54 246
        trxB NONE
      CV2814 NONE
         bcp NONE
      CV2816 3067868 .. 3067893 + -16.9   -4.3739   GCCCGGCATGAAAAA         CGGCGCC-AGCC TCA GGCTTGGCGCCG         TTTTCTCGGCGGCTA 100 71
      CV2827 3079895 .. 3079909 +  -8.5  -3.53164   TCGGTCTTGCTTCGG               GGGGC GAGTA GCCCC               TTGTATAGCTGCTAT  66 15
      CV2831 NONE
      CV2832 3087025 .. 3087052 + -13.4  -2.52464   ATCCGCCCATGGCCA        CGCGTTCCGGCA AGCT TGCCGAAGCGCG         TGGCTTACGCACCAG  74 40
      CV2833 NONE
      CV2834 3090013 .. 3090029 + -10.8  -2.65815   CAGCCCGCTGCTGAT              GGGCGC CTGCC GCGCCC              TGCTGTGCCTGTGCG  62 455
      CV2835 NONE
      CV2836 NONE
      CV2837 3093824 .. 3093836 +  -6.2  -3.64703   AGCCGCTTCAGCCGG                CGCC AGCAC GGCG                TTTCGCTCAAGGCCA  59 455
      CV2839 3094794 .. 3094814 + -11.2  -4.18018   ATGGAGAATGCAAAA            GAGCCTTG CTCGA CAAGGCTC            TTTTCGCTGCGGCGG  88 125
       rhlE2 3097981 .. 3097991 +  -2.4  -3.53811   CGGGCCGGGTCATCC                 AGCG ACG CGCC                 TTTGAGAAAGGTCAG  48 354
      CV2844 3100217 .. 3100232 +  -2.5  -3.23393   ATGATCGCGCTGCCC              GCTAG ACGCGA CTGGC               TGTTCTCGGCTCGCA  44 21
      CV2845 NONE
      CV2846 NONE
      CV2847 NONE
      CV2848 NONE
      CV2849 3106007 .. 3106017 +  -3.2   -5.1101   CGCGCCGCAGGATTG                 GCAG GGA TTGC                 TTTTTTCACTCATGG  79 361
      CV2852 3109676 .. 3109693 + -14.1  -4.56597   GAGAAGTGCTCCCCG             CGCCCGG CCCG CCGGGCG              TTTTTCCAACCGAAA 100 464
        dbpA 3111189 .. 3111208 + -13.6  -3.60865   GCCGCAGATCAAAAA            GGCCATCC CGCG GGATGGCC             TTGTCGTTTCGCCTC  83 49
      CV2860 3119096 .. 3119122 + -14.5  -4.72272   CTGGACAAAACAAAA        CGGCCAGCCTCC CTTC GGAG-CTGGCCG         TTTTTCATCGCGCGA 100 46
      CV2862 3120796 .. 3120819 +  -9.4  -3.35798   GCGTCCAGATGTCTG          GAGCGGGCCG AATG CCGCCCGCGC           TTCTCAATGCAGGGT  67 48
      CV2865 3123365 .. 3123387 +  -6.1  -3.76224   TAGTTCACTCATCCA           ACCGCCCCC TGCGC GGGGCCGGG           TTTCCTAACTACAAC  61 361
       sdaA1 3150092 .. 3150111 + -12.1   -5.8187   CTCTAAGCAAAAAAA            GCCGCGG CGAAAA CCGCGGC             TTTTTTTATTGGCTA 100 47
      CV2875 3150733 .. 3150748 + -11.8  -4.65895   TCAGACGCAAAAAAA              CCGGGC CAAG GCCCGG               TTTTTCAATACGCGG 100 48
        astE 3154164 .. 3154192 + -10.2  -3.54424   CCTGGCAAACAAAAA        GGCACCGCCTCC TTGTC GAAGCCGGTGCC        TTTCCGCCCCTGCGG  71 62
      CV2889 3165359 .. 3165376 + -14.1  -5.44119   GCGCGCATGGAAAAA             CGCCCGG CAAG CCGGGCG              TTTTTTTCACATCGG 100 50
       rhlE1 3169416 .. 3169433 + -14.1  -5.88565   TCTGAAAATGAAAAA             CGGCGGG ACTT CCCGCCG              TTTTTTTATTCTGCG 100 47
      CV2896 NONE
      CV2897 3175486 .. 3175515 +  -7.7  -5.27335   CCGCTTCCCTCCTCA       GC-CCCTCGCCGCG TCT CCCGGCAGGGGCGC       TTTTTCTTTCGCAGG  93 42
      CV2898 NONE
      CV2899 3177634 .. 3177647 +  -5.9  -3.78934   CGCGCCCGGCCCCGC               GGCGC GAAC GCGTC                TTATTGTCAGACGCC  58 400
      CV2901 3179554 .. 3179584 +  -2.5  -4.25104   GTTGCGCACCACGAA      C-GGCGCCGGGTACA GTA TG-GCCTCGCGCCAG      TTTTCATAGGCGCGC  62 514
      CV2903 NONE
      CV2904 NONE
      CV2905 NONE
      CV2906 3185060 .. 3185075 +    -6  -3.16055   CTTGATTGATCTCGC              GCAGCG CCTG CGCCGC               TTCCTGCGCCCTTTC  51 478
      CV2910 NONE
      CV2915 NONE
      CV2916 NONE
        glnD 3199170 .. 3199181 +  -4.4  -3.57271   GCTGCGGATCTGAAA                TTCC ATTT GGAA                 TATTTCATGTTATGA  53 28
      CV2918 3199840 .. 3199855 +  -4.6   -3.5393   CCTATCTGCAACGCC              TGGCCG CCGA CGGCAA               TTTCAGCGGCGTCAT  53 66
      CV2919 NONE
      CV2920 3201488 .. 3201503 +    -4  -2.77791   CAATTTCAACGCCGA              GGCTATG CTG CA-AGCC              TGATGTTACGTTAAC  43 56
        maoC 3202029 .. 3202055 + -11.5  -4.14056   CAGCAGGCATGAAAA        CGGCCGCGCAGC GCAA GCC-CGCGGCCG         TTTGTCGTTTCAGAT  88 41
      CV2924 3204737 .. 3204772 + -13.2  -3.03124   TGGTCATGCCCCACC    TGGCAGGTGCCGGCCGC CTC GTGGCCGCCGCC-GCCG    TATTGCAGCATCAGC  70 142
      CV2927 NONE
      CV2928 3208020 .. 3208032 +  -4.7  -3.12351   TTAATCCCTTTGAAA                GCCCC GGC GCGGC                TTGAATCTGGCCGCG  47 37
        ispZ NONE
      CV2930 NONE
      CV2931 NONE
      CV2932 NONE
      CV2933 3210806 .. 3210827 + -17.3   -4.4078   CCGCACCGCGCGCGA           CGGGGACGG CTTG CCGTCCCCG            TTTTGCTTGACAGCG 100 45
      CV2934 3211722 .. 3211746 + -20.7  -5.06414   GTCATCGCATCACCA          GGCCGTCCGCG TCG CGCGGGCGGCC          TTTTTCTTGCCCGCC 100 55
      CV2936 3214064 .. 3214094 +  -3.9  -4.12188   GCGCAGGCCCAGTTG      GCCCATCCGGCGCC GCGT GTCGTCG-ATGTGC       TTTTCGGCATCCTCG  61 272
      CV2939 3216707 .. 3216720 +  -2.3  -3.55444   CTTGCTGCGCCTGCC               GCGAG CTAG CTCGG                TTTCCGCGATGCCCA  48 254
      CV2944 3223604 .. 3223628 +  -7.7  -2.64099   TCGCGCAAGCCGGCA          GCCTGACACCG GAA CGGCGATAGGC          GTTATGCTGACGGGA  53 20
      CV2945 NONE
      CV2946 3226126 .. 3226162 +  -2.7  -4.11183   CAGGCTGCGCCGCCC    TGGCATGCCGCTTGCTG AAC CCGATGCCGGCAAGCCA    TTGTTTCTGATAAAA  59 71
      CV2947 3226899 .. 3226912 +  -3.7  -3.01924   CCAACAGCAAACCCA               GGCAG CGCT CAGCC                TGTTCCAGGCCAATG  45 96
      CV2949 NONE
      CV2950 3229453 .. 3229481 + -13.7  -2.84732   GATCGACAGGCCGGA        GACCGGCCGCGGC GGG GCCGCGATCGGCC        TATCCTGCGTTTGCA  71 483
      CV2954 3235851 .. 3235884 +  -4.6  -3.14344   CTCGACAGCCAGCAG    CGGC-AGGTGGTTGGCC AGC GGCC--CCGTCTCGCCG    TTGATCACCAGGGTG  47 523
        gntR 3237107 .. 3237119 +  -4.7  -3.59315   AGCAGCTGAAAGCCG                GCGCC GAA GCCGC                TTTGGCCATCATTGC  53 32
        gntV NONE
        dgoT 3239149 .. 3239168 + -16.4  -4.08767   ACTAGGCCGTCCCCG            GCCCCGGC GCGA GCCGGGGC             TTTTCACGCCATCCC 100 36
      CV2967 NONE
      CV2968 3248165 .. 3248177 +  -6.2  -3.01924   AAAGCGGCCCTCGCT                GCCG CAAGC CGGC                TATTGCGGCCGGCTG  52 42
      CV2970 3249626 .. 3249647 + -11.5  -5.00616   ACCTTTGCAATTTCA           CGAGCCGGC TCCC GCCGGCTCC            TTTTTTGCCCGCCGC 100 74
      CV3001 NONE
      CV3002 NONE
        fliP NONE
       fliQ2 NONE
       fliR2 NONE
       flhB2 3281409 .. 3281439 +  -5.4  -3.23216   CTTCGTCGTCGGCAT       GGTGGTGTTCGTCA TCC TGATGATCATCAAC       TTCATGGTGGTGACC  51 384
        fhiA 3283287 .. 3283311 +    -2  -4.20712   TGATGAAATGGGCCA          GCTGCCCCTG AAATA CAGGCGTACC          TTTTCGCATGTTGTG  59 175
      CV3008 3284337 .. 3284356 + -13.6  -5.44119   AAGCCGATAACAAAA            CAGGCTCC GCAC GGAGCCTG             TTTTTTTGCCCTGCC 100 50
      CV3012 NONE
        caiB 3290842 .. 3290857 +  -3.2  -2.71712   ACGTCCCAGGCTGGG              CTGGCT GAAA AGACAG               GTTTCACCGCAGCCG  41 18
      CV3014 3292178 .. 3292217 + -10.7  -2.80443   TCGCCCTGCAGTAGC GCCAGCAC-CTGGCCCAGG CTGG CCTCGGCCAGCGCGC-GGC  TGTCCTGGCATATGG  60 95
        mgtC 3299055 .. 3299082 + -14.8  -3.68529   CGGGCCCCTTACAGC        GCCACGCCCGGC GGCG GCTGGTCGTGGC         TTTGCGTCATCGACT  95 48
      CV3035 3314837 .. 3314860 +  -3.1  -3.02461   CGGACAACCGCCAGG          GCGATGCGCA AATGC TGC-CTTCGC          TATTGACGCACATTC  43 138
      CV3036 3315323 .. 3315336 +  -3.9  -4.45765   AGCGCCGCGGAAAGT               GAAAA TATT TTTTC                TTTCTTGATTTTCAC  68 89
        pdhR 3316228 .. 3316253 + -10.4  -4.56597   CTGAAACAAAAAAAA         CCGCGCCATC TTCGAC GATGACGCGG          TTTTTGCACCGACGG  90 37
        aroA NONE
      CV3049 3327482 .. 3327512 +  -3.5  -3.01712   AAATGGATTAAGACC      TGCT-TAAGCTTGAG CGG CT-AAGCTTGCAGCA      TGTTCCAACCAAAAC  42 30
        cybB 3328161 .. 3328185 +  -8.5  -3.64703   CGCAGCGGCCGCTCC          GGCTGCTGCAG CCG CTCCAGCAGCA          TTTCCATCGCCGCGC  65 100
        fruB NONE
        fruK NONE
        fruA 3334441 .. 3334463 + -20.6  -2.80589   CGCGCGGCATCCTCC           CAGGCCCGGC TCA GCCGGGCCTG           TCCCTTTCTTTCCCG 100 54
      CV3055 NONE
      CV3056 3337760 .. 3337789 + -25.1  -5.00616   CAGCGCAAAAGACGA       CGCCGCCGCATCC TCAG GGATGCGGCGGCG        TTTTTTCGCGCCCCG 100 49
      CV3063 3343663 .. 3343687 +  -7.7  -2.74701   TCGGCCTTGCCCGCC          GGATCGGCCTG GAT CAGGCCGGCGC          TGATGTTGCGGATAT  51 445
      CV3069 3347902 .. 3347923 +  -2.8  -3.54741   CAAGGATTGATCCGC           CCGGGCCG CCCACC CGGCCCCA            TTTCCCGCCGTCATC  49 31
      CV3070 3348530 .. 3348545 + -11.8    -4.208   GGTGGAAAGCAAAAA              GCCGGC GATT GCCGGC               TTTGTCGTTTTCCGC  90 52
        tyrS 3350748 .. 3350763 + -11.8   -4.7254   CCGCGCAAACAAAAA              GCCCGC GAAA GCGGGC               TTTTTCATCGCCAAT 100 46
         dfp NONE
         dut 3357276 .. 3357287 +  -3.6  -2.92192   TGAGGCGTTTTTCCC                GGCG GGCT TGCC                 TATAATTCCGTGGAC  44 38
      CV3082 3358802 .. 3358827 +  -8.1  -3.14132   CATCCGCTGCCGGCG         CCAGGTCGGCG CGGA TGCCGCCCGGG          TTCATGAAGGCGGCC  54 470
        aotJ 3366358 .. 3366399 +  -8.1  -2.60776   GAACTGATCCCACCC GAT-AC-GAC-CCGGCGCGC CGCCC GCGCGCCGGCGTCGGCAATC CCTTTTTCCGAGATT  53 46
       hisQ2 3367146 .. 3367169 +    -3  -2.62184   GGCTGCCTGAATTTT          TC-GGCGCCCG TGA CGGCGGCCCGA          TGCTGTCCAGCACCG  40 65
       hisM2 3367903 .. 3367936 + -16.7  -4.58395   TGCAGGGCAAGATAA     CGCCGCCATGCCAGG CCAG CCTGACATGGCGGCA      TTTTTGCCAACTGAC 100 94
        argR 3369418 .. 3369441 +  -9.6  -4.03413   TGCAATTGCCGACTA          CCTGGTTGAT GTCG ATCAGCCGGG           TTTCTATCGCCCGCT  75 481
      CV3091 3371438 .. 3371467 + -20.9  -2.63301   TCGGGCCGGAATGCG       CAAAGCCCAGCTC GATT GAGCTGGGCTTTG        TCGTATGGGCGTCTG 100 92
        dacC 3380685 .. 3380712 + -14.9  -2.56122   ATTTGTCAGTAGTAC        GCAGCGCCGCGG CCAGA CCGCGGC-CTGC        CATTTTGTAATCGCG  81 57
      CV3095 NONE
        lipB NONE
        lipA 3382616 .. 3382644 +  -8.9  -5.02502   CGCAACTCACTCAAA       CGGCATCCAGGG CGCCAA TCC-GGATGCCG        TTTTTCTATCCTCTC 100 45
      CV3098 NONE
      CV3099 3384339 .. 3384383 + -16.4     -2.59   ACCACCATATTGAGA TGCCATCCGCTGGGGTGTTC GCGCA GAGCGCCCCAACGGGCGGCA ATGTTCTCTCGACGT  84 123
        mgtA 3387323 .. 3387340 + -12.7  -5.14563   CCGAAACCTCCGCAA             GCCGGTC GAAT GACCGGC              TTTTTTCATGCGAAC 100 62
        mdlC 3389505 .. 3389519 +  -5.6  -2.80074   ACGGCGCCGGCCTGC               CGGGCA ACG TGCCGG               TGATCTTCTGAGCCC  47 0
      CV3102 3391204 .. 3391233 + -21.5  -4.27617   CTCGCGCCCCCGACA       CGGACCGCC-CGGC TAG GCCGCGGCGGTCCG       TTTTCATGGCCTATC 100 47
      CV3105 3393812 .. 3393832 +  -6.7  -3.29461   ACTTCCACCACGCCA            TCCCCGCCG TAG CGCCGGGCA            TTCTCCAGCAGATTG  54 425
        nhaR 3398809 .. 3398827 +  -5.2  -3.10715   AGCGGCGGCGGCGGC             GATTCCGC CGC GGGGAGTC             TTGGCTGATAATGGA  49 85
      CV3111 NONE
        pilV 3399997 .. 3400038 + -13.7  -3.15861   CGGCAGCGCGGCAGC GGCCTGATCGA-GGTGATGG TAG CCATCGCCATCGGCCTGGCC TTGCTCGGCATCCTG  79 49
        pilW NONE
      CV3114 3401215 .. 3401240 +  -3.9  -3.01712   GCGACCCGATGCCCC         GCGCC-TCACCC TCA GCCTGACGGCGC         TGTTGGCCGCAAGCC  44 45
      CV3115 NONE
       pilE1 3404932 .. 3404950 + -13.1  -4.30014   ACGGGCAAACAAAAA             CGGCGCC TGAAT GGCGCCG             TTTTGGCTTGATCGC  93 40
      CV3142 NONE
      CV3143 3426558 .. 3426595 + -14.8  -2.78816   CTCAGTAAGCTCCAA   ATCGCCCGGACG-CGCC GATAG GGCGACGTCCGGGCGCC   TGTCCTCCCCGATCA  80 33
      CV3145 3428611 .. 3428628 + -12.7  -2.70932   CGCCTGAAAGAAAAA             TCCCCGC CGAA GCGGGGA              TGGTTCACCGGCAAG  73 34
      CV3149 3434360 .. 3434382 +  -7.6  -2.75481   ACTTCCAGTATGCGT           TCCCTCCGGC GCG GTCGGGGTGA           TAATTGGGATTGACC  51 501
      CV3151 3436449 .. 3436479 +  -3.3  -4.42238   TTGCCGGGGAGACAG      GGCCATCGCTCA CAAATCGC TGAGCCA-GGCC       TTTTCCTTCAACTGC  66 72
        pbpG 3439656 .. 3439672 + -15.1  -4.72272   ACGCCTCTTCAACCG              GGCCGGC CAT GCCGGCC              TTTTTCATGGGGAAC 100 47
      CV3155 NONE
      CV3156 NONE
      CV3157 NONE
      CV3158 3443316 .. 3443328 + -10.5  -2.72661   CTCGCCCTGCGCGTA                CGGCG ACA CGCCG                TCCTTGCCCATGATG  57 241
      CV3160 3444516 .. 3444548 +  -8.4  -2.70932   GGCGCGGCCAGCAGC     TGGCGCGGCGGC-GCG CAC TGCAGCAGCCG-GCCA     TCCTTGAGCACCGCC  58 322
      CV3165 NONE
      CV3166 3451734 .. 3451750 +  -2.2  -4.08767   CACAAAACAGGCGTA              CGCC TCCCGTTCC GGCG              TTTTCAGCGCCTGCA  58 517
      CV3168 3452999 .. 3453010 +  -7.2  -4.36914   TTCGCGATCTTTTGG                CGGC ATCG GCCG                 TTTTCTGCCGGACGC  74 48
      CV3170 3454713 .. 3454746 + -10.2  -3.04144   GGCGAACCGGTTTTC     CCGGGCTGGCGC ACCGCTTTCC GCGCCGGCCAGG      TATTGAAGCTGGAAG  66 286
      CV3172 NONE
      CV3173 NONE
      CV3174 NONE
      CV3175 NONE
        pcp1 NONE
         lrp 3462887 .. 3462897 +  -4.6  -3.66178   CCTGCCCTGAAAGCC                 GGTC CAC GGCC                 TTTCGCGTTGCCAAG  56 31
      CV3182 3463771 .. 3463790 + -16.4  -4.50976   CCGGACAAACAAAAA            GGCGCGGC CTGG GCCGCGCC             TTTTCTCATATCCCG 100 42
      CV3184 NONE
      CV3185 3466503 .. 3466521 + -17.4   -4.1891   CTCGCCGAAAAACCA             GCCGGGGC CCC GCCCCGGC             TTTGTCTTGCCCCGG 100 47
      CV3186 3467251 .. 3467267 +  -4.3  -3.46602   GCATCCGTTCGCTGC              CGCTCGG CAA CTGAGAG              TTGTCCTGTGGGCGG  49 12
      CV3188 3470124 .. 3470141 + -14.1  -5.72254   GGACGCTATCCAAAA             GCCGGGC GAAA GCCCGGC              TTTTTTCTTGTTTCC 100 51
      CV3191 NONE
      CV3192 NONE
      CV3198 NONE
        mogA NONE
      CV3200 3484466 .. 3484480 +  -4.2   -3.5774   CGTTGACGATTCCGC               CTTCCC GAT GGCAAG               TTTGAGAACTTGCCT  51 35
      CV3201 NONE
      CV3202 3485614 .. 3485631 +  -9.9  -2.57463   GCCGGCCCGACCCAT             CCCTGAA GCGG TTCAGGG              CTTGTACCAGAGCTT  60 20
      CV3204 3488058 .. 3488085 +  -7.6  -3.23216   CCCCGTCCGTCAGAC        CATCCGGATAGC CGCT GCCGTCCGGACG         TTCGTGATGCTGGGC  56 262
        cspD 3489479 .. 3489494 + -10.4   -5.1925   GCAGTGATGACAAAA              CCCGGA CCTG TCCGGG               TTTTTTGCATTCTGA 100 62
      CV3207 3490123 .. 3490142 + -11.4  -4.14725   TCCGAAACACAAAAA            GCGCAGCT CCAT GGCTGCGC             TTTGTCGTTTGCCTC  88 46
        osmB 3491220 .. 3491240 + -12.6  -5.07652   TCCCGCCGCCCATCA            GAGCCAGC CCGCC GCTGGCTC            TTTTGTTTTGAGGCC 100 42
         dgt 3492637 .. 3492651 +  -2.1  -3.52896   ATCTGGCGCGCGAAC              TGTCCG GCGT CGG-CA               TTCTGTAGATACTCG  47 3
        gpmB 3493353 .. 3493369 +  -4.4  -3.16982   GTCCGGAACCACGCC             TCCACGC GCCG GCG-GGA              ATTTGTTAGTCTCCG  47 57
        trh1 3493919 .. 3493942 +  -8.2  -4.14764   ATTGCACCAACATAG          GGCATAGC TCTTACTC GCTATGCC           TTTAGTTATTTCAAC  74 94
      CV3213 3494658 .. 3494676 + -13.2  -2.66869   TTAGCCAACTCCTCG             CGAATGGC CTA GCCATTCG             TGCCTTCTTGCGTCT  71 37
      CV3214 3495212 .. 3495238 + -13.8  -3.01712   ACAAGCCTGTTCGGA         CAGGCATGGC CGACTAC GCCATGCCTG         TCTTGAAAACGGGGG  77 40
      CV3215 NONE
      CV3216 NONE
        copF 3498993 .. 3499022 +  -6.9  -3.53811   GCGAAGCCAGATTGC       CCGGCACGCGCGG CGCG TCGGGCGCGGCGG        TTTCCGCCAGGTCGA  58 525
      CV3222 3505521 .. 3505535 +  -5.6   -4.4017   GCTTGGCCTGCTCGA               CGATGC CCT GCAGCG               TTTTGTGCAGCTTGA  72 244
      CV3224 NONE
      CV3225 3508170 .. 3508188 +  -5.8  -3.21924   GATATTCCCGCCGCC             GGGCGGGC GCT GCAGGCCC             TGTTGTCGAAACTGC  51 73
         CFA NONE
      CV3227 NONE
      CV3228 NONE
      CV3229 NONE
         blc 3513540 .. 3513556 +  -3.7  -4.13732   CCGCACAGCATGGGC              TTGCC TCGCGCC GGCAA              TGTTTTTATCGTTTA  62 269
      CV3231 3514297 .. 3514313 +  -8.7  -2.71712   TTACTTCGTCATTCG              TCAGCCG CCC TGGCTGA              ATTTGACCGGCAAGC  58 88
       GroES 3514701 .. 3514721 +  -6.7  -3.88291   GAAGACGCATCCCAA            TCCGGCCGC AAG GCTGCCTGA            TTTCTCACCATCATC  64 5
       groEL 3516397 .. 3516416 + -16.4  -5.52384   CCCCTTTCCTCATTG            GCCCGCGC TCAG GCGCGGGC             TTTTTTTCGTGGCGG 100 55
      CV3234 3517532 .. 3517565 + -11.7  -3.58533   AGCCTTTGGACTCAT     CGAAGCGG-ATGGCCG AGG CCGCCATGCCGCTCCG     TTTGGCCAGTTCTCC  72 496
      CV3237 NONE
      CV3238 3519532 .. 3519563 +    -8  -3.08679   GCTAGCGCCAAATCA      GCCAGGCTGAACG CTTGCGA CGTTC-GCCCGGC      TATTCCCTAAACGCC  57 16
      CV3239 3520623 .. 3520635 + -10.5  -3.28791   ACGCATAGCGGCTAT                CCGCC GAT GGCGG                TTCTGCCCGCCGCGT  68 33
        rhtC NONE
      CV3241 3521803 .. 3521833 + -10.2  -2.82936   ACGGGTAAGCGCGCC       GCGCGCCGCCGCCG AGA TGCCGGCCGCGCGA       ATTTGCGATTTCGCT  63 33
      CV3242 3522498 .. 3522546 +  -6.6  -3.15621   CCCGACGCCTGCCCC GGC-GCGTGAACGGCCGGCCGGAT GCC ATGCTGC-GGCCGTACGCGCAGGC TCTTGACTTCAAGTT  52 17
        ebrB 3524320 .. 3524344 + -11.3  -2.89881   CGCCAGCAGCGTGCC          GGCCGCCGGCT CGT AGCCGCCGCCC          TCTATCGGGTCGATC  61 338
        mgtE 3526510 .. 3526534 +  -2.6  -3.61517   GGAACTGGCTGCCGC          GCCCGGCGGC GATCA GCCCCCTCGC          TTCTTCGAACGACAT  48 141
      CV3247 NONE
      CV3248 3532886 .. 3532939 + -13.2  -2.67694   CGCCCGGCGCCAGCA CGCTGGCCGCGATGGCC-GCATC-CT GGGC AGCGATGCCGGTCAGATCGGCCAGCG TGATCTGCTCGTCGT  71 56
      CV3251 3535712 .. 3535762 +  -7.2  -2.82987   CGCGAAGCGGCGGAC CGCTAGGCGGAGCCGCAGCGGCAA ATT TTCCTGCCGCGCCGCCGCCGCGCA TATACTCAATCTTGC  51 20
      CV3252 3537921 .. 3537951 +  -7.5  -3.01712   ATAACTGATCCCTGC       CGGCGACGGGA CCGGGCTTT TCTCGCCGCCG       TATTCGCCCAGCAGC  53 401
      CV3254 3539521 .. 3539539 + -10.3  -3.53012   TGGCATGATCTTCCG             GTCAGGG AAACG CCCTGAC             TTTCCGGAGACAGAA  71 103
      CV3255 3541820 .. 3541848 + -20.3  -2.76696   GCGGGATGGGGCTTC        GCCGCGGCGGC ATTCGGC GCCGCCGCGGC        ATTCTTGCAAAACGC 100 40
      CV3256 3542753 .. 3542771 +  -4.4  -3.28712   GTACATTCTTTCCAT             CGCGTCGC TGC GCAAGGCG             TTCTCCGGCCGCGAC  49 48
      CV3259 NONE
      CV3260 NONE
      CV3261 NONE
      CV3262 NONE
      CV3263 3551004 .. 3551015 +  -3.6  -3.04144   GAAGTCCGGGTGGGA                CGGG TCAG CCTG                 TATTACGCATAGCCG  45 2
      CV3264 3551793 .. 3551810 +  -5.5  -3.97051   CTGGCGCTGTGGCGC             GCGCTGG CCTC TTAGCGC              TTGTTTACGCTCTTT  64 11
      CV3266 NONE
      CV3267 NONE
      CV3268 NONE
      CV3269 3558919 .. 3558942 + -11.7  -4.83615   GTCCGGCGACGACAA          TGGGGCTGC CCGAAA GCAGCCCCG           TTTTTCTGCCCGATC 100 46
      CV3280 NONE
        actP NONE
        acsA 3575056 .. 3575076 + -18.3  -5.26875   GAGGAGCGCATTGAC            GGCCGTCGC CTG GCGACGGCC            TTTTTTCATTCCCCG 100 47
      CV3283 NONE
      CV3284 3577108 .. 3577130 +  -5.4  -3.77831   CTGCGTCATCTGGCT           TTGGCGGCCC ACC GCGCCGGCGA           TTTCGCTGTTCCTGG  60 240
      CV3289 3581534 .. 3581562 +  -8.9  -3.25786   TCCCGCGCCGCCGCC       TCGTGCG-GCGCC ATGCC GGCGCGCGC-CGA       TTCCCTTCTGATGTG  63 281
      CV3291 NONE
        rnfE NONE
         nth NONE
        htrA 3586104 .. 3586122 + -13.8  -5.64274   CGCTCCGACGAAAAA             CGCCGCCT TCC GGGCGGCG             TTTTTTTGTCCATCG 100 50
      CV3295 3586873 .. 3586894 + -11.5  -2.71712   GGCGGAAACAAAAAA           AGCGGAGCC CATG GGCTCCGCC            ATTTCAAACACAGCC  66 41
      CV3301 3596036 .. 3596063 +  -6.8  -3.22102   ATCTACCCTTCTGAG        GGCTCGCCCCGG CAAG CCTGGTCGAGAC         TCTTATGCCCCATAT  56 41
        aceB 3599635 .. 3599666 + -16.6  -4.07568   ACCAGCCTTTCGGCC      TTCCGAACGGCCCC TTCC GGGGCCGTTTGGCA       TTTTCAGCCACGCCG 100 40
      CV3305 3600509 .. 3600534 +   -19  -2.73994   AGTAAGCACTGCGCG         CGCCGGCCCC ACCTTC GGGGCCGGCG          TCCTCTTCCCGACCT 100 70
      CV3306 3601200 .. 3601219 +   -15  -3.66178   CGCCGGACGCAAAAA            CGCCACCG CACG CGGTGGCG             TTTCGCATTGCAGGC  95 46
      CV3308 3602996 .. 3603017 +  -4.3  -2.73364   CGTGATGAGAAGCAT           GCTGG-CGCT GAT GGCGGCCTGC           TGGTTCGGCTGCGCG  43 180
      CV3309 3604143 .. 3604161 +  -8.8  -2.64747   GCCGGAAATCATAAA             GCCGGC GCAAACG GCCGGC             CTTGTCATCCGATCG  57 449
      CV3312 NONE
        hlfC NONE
      CV3314 NONE
      CV3315 3609030 .. 3609057 +  -2.7  -2.60244   CCAAACAAGGACAAT        GTCATTTTGCG CTTTTT CTCTAAATGAC         TGCATTGATTAACAA  38 210
      CV3316 3611657 .. 3611679 +  -8.4  -5.90981   CTGCTTCCTCCGCTT          G-CGGCCGG CTCATC CCGGCCGTC           TTTTTTTTCGTCTCC 100 79
      CV3317 3613768 .. 3613802 +  -9.3  -2.59431   CGACCTCGCCAGAAC    GCGCG-CCGGCC AAGTTGGCGTCA GGCCGGCCGCGC     TCAGTTGTACGGCAG  60 213
      CV3320 3617586 .. 3617599 +  -3.7  -3.72576   GCCGGCCATCTGACG               CCGCG GCTG CGCGC                TTTCATCGACAGCGA  54 345
      CV3321 3619213 .. 3619243 +  -8.3  -3.21276   AAGCCGCTCCCCCAT      TCCCGCGC-CCA-GG TTT CCATGGCGCGCGCGA      TATTGTCCGCCGCGC  59 117
      CV3322 NONE
       cbpD1 3621546 .. 3621583 +  -6.7  -2.52676   CGCTAACCCCATAGA   AACGCGTCTGGAGGCGG CTCG CCGCCTCCCGCCGCCCC    TCGCTTCGAGAAATC  48 43
      CV3324 3622119 .. 3622158 + -28.2  -3.83026   GGCCGTTCCGAGCGA  TGATCTTCCTTCTCCGCC GCCA GGCGGAGAAGGAAGATCA   TTTCCTATCAGACAC 100 23
      CV3325 3624593 .. 3624610 + -14.1   -4.8622   GGCCCCAAACGAAAA             GCCCCGG GAAA CCGGGGC              TTTTTCATTGGGCGC 100 47
      CV3327 3627673 .. 3627684 +  -5.8  -4.07568   ATGCACGACCTGCTG                CACG CCGG CGTG                 TTTTAACACCAGCCG  64 8
      CV3328 3628236 .. 3628249 +  -2.3  -2.90212   AGGGCAGTTTCGAAG               GCGTG CTCG CACGG                TATCTGGCATGATCA  40 0
      CV3329 NONE
      CV3330 NONE
      CV3331 NONE
        rpoN NONE
      CV3333 3631924 .. 3631943 + -11.4  -5.29846   CCTGACTGAAGAGAA            CGGGAGCC TGGC GGTTCCCG             TTTTTCTTTGCGCTT 100 43
      CV3334 NONE
      CV3335 NONE
      CV3336 3634266 .. 3634295 +  -2.7  -3.05384   CGCGAACACTGAATG       GCCGGGA-AGACGC CGC GCTTCCCTCCCCGC       TTGGCTCAAGAAGGA  41 29
        ubiX NONE
      CV3338 3636396 .. 3636411 +  -4.6   -4.0616   GAAGGCTGAAGCGCT              TTGCCG ATGA CGGCGG               TTTGTAGTTAAGATC  62 32
      CV3339 NONE
        hydH 3639026 .. 3639043 +  -2.6  -3.06696   GCACAAGGAGAATGT             GGCATG AGCCAA CAAGCC              TCTCTTCCCGACGAC  41 19
      CV3341 3640646 .. 3640664 +   -16  -4.81249   CCATCCAAACAAAAA             CGGCAGCG CTC CGCTGCCG             TTTTTCCGTTTCCGC 100 50
      CV3350 3646029 .. 3646043 + -12.8  -4.71061   ACCCATATGGAAAAA               GCCGCG TTT CGCGGC               TTTTTCCATATGGGT 100 124
         pgm 3648013 .. 3648040 + -20.6  -3.67597   AATCGCCTCACGGAG        CGGCGGCCATGC TCCG GCGTGGCCGCCG         TTATTGCCTCAAGCG 100 39
      CV3353 NONE
         prc 3650899 .. 3650923 + -22.9  -4.72272   CGGTTCCCGACACGA          TGCCGCCCGGC CCC GCCGGGCGGCA          TTTTTCATGCAGGCG 100 47
        argA 3652369 .. 3652392 +  -4.6  -3.96483   ACGGTTGGAACGGCG          CAGGCT-CTGT GAC ACAATAGCCTG          TTGTTTCAATCCGAT  62 64
      CV3356 3652714 .. 3652730 +  -9.4  -4.57581   TAAAGCCGTGAACAA              GCCCTC CAAGC GAGGGC              TTTATTGTTTCCGAT  87 38
         ppK NONE
      CV3358 3655374 .. 3655386 +  -4.7   -3.2218   GCGCGGCCATCCCGG                CGGCG GCG CGCAG                ATTTTGCTATGCTGT  49 65
      CV3359 3655875 .. 3655907 +  -2.6  -4.02108   CTGCCGCTGACCGCC     ATC-CGCTCATCCCG GCCG CAGGATGGGCGCGGA      TTTCGTTATAATCGA  56 31
      CV3360 3657642 .. 3657659 +  -9.8  -5.05782   CGCGGACAACAGCAA             GCCCCC TTCGCC GGGGGC              TTTTTTGCCGTCACT 100 43
      CV3362 NONE
      CV3363 3660447 .. 3660484 +  -7.6  -2.66316   CCAGTGCCTGGCCCG  CGCAGCCGGCG-C-GCGC TGAT GCGCTGGCGCTGACGGCG   TCATATAATGCCCAC  53 7
      CV3364 3661628 .. 3661647 + -16.4  -4.18197   GGCTGCCAGGAAAAA            GGCCGGGG TTTC CCCCGGCC             TTTTCCATCCCGACT 100 49
         ppa 3668778 .. 3668793 + -11.8  -5.60993   CTCCCGCGCGACAAA              CCGGCC ACCT GGCCGG               TTTTTTTATCGCCCG 100 46
      CV3373 3670035 .. 3670060 + -11.1  -3.27994   GGGCTGCGGAAAAAG         CCTGGTCCAGC GCCG GCTGCGCCAGG          TTGCTCTGCAGTTCG  66 415
        minC NONE
        minD 3672237 .. 3672255 +  -3.9  -3.33744   GTTCGGAGGTTAAGC             CATGTCA CTGAT TGATATG             ATTTTTGGCAAGCGC  49 28
        minE NONE
        oxyR 3673458 .. 3673481 +   -16   -4.8048   CCATTGCCCGACAAA          CCCGCC-CGGC GTA GCCGAGGCGGG          TTTTTCATATCCCAA 100 46
      CV3379 NONE
        dcp1 3675908 .. 3675934 + -15.9  -2.53263   CTGCTGTAAGGGACC        G-AGCCGCCGGG ACCG CCCGGCGGCTGC         TACATTGCCGCTCCG  84 32
        dcp2 NONE
      CV3382 NONE
      CV3383 3678744 .. 3678765 + -17.3  -4.39386   CCGCCCAAACAAAAA           CGGCCCGGA GCAT TCCGGGCCG            TTTTCATCATTTCCG 100 50
        miaA 3683705 .. 3683722 + -14.1  -3.57144   TTTCTGAGAGACAAA             CGGCGGG CCGG CCCGCCG              TTTCCGCATCGCCCC  88 34
      CV3392 3687481 .. 3687509 + -26.1  -3.83026   GACATCCATGAAAAA        GCCCAGCGTCCGC CAC GCGGACGCTGGGC        TTTCGTATCCCGGCG 100 204
      CV3398 3694604 .. 3694624 + -16.9  -5.54907   GCGGGACGCAAAAAA            GGGCTGTCG TTG CGACAGCCC            TTTTTCTTTTGTCCC 100 41
      CV3400 NONE
      CV3401 3696331 .. 3696348 +  -5.5  -2.75481   ACCACCTTTCTCAAC             TACCTGC AGCG GCAGGGA              TGGTTGAAATTCCAC  47 378
        trmU 3697682 .. 3697703 + -18.7  -5.09895   AGCGCCCGCAAAAAA           GCCCCGCCG GATC CGGCGGGGC            TTTTTTACGTCCATC 100 40
      CV3405 3700414 .. 3700441 +  -9.8  -2.76696   CGCTATAGTCCTCCA        GCCGGC-ACATCG GCG CGGTGACGCCGGC        ATTGTTGACCAGCCC  57 480
      CV3408 3702295 .. 3702305 +  -2.4  -2.79133   GGTCCACCCACAGCG                 CGAC CAC GCCG                 TCTCCTGCCACGTTG  38 389
         maf 3712916 .. 3712936 +  -3.9  -2.50016   CAACGAGGGCGTGGA            GGTGCTG AAATGAG CGGCGCC            CTCTTCCTGATCCCC  41 13
      CV3421 NONE
        pncB 3714933 .. 3714966 +  -7.4  -2.62616   CTATCAAGCGGATCA    GTACAGCAGCGCCAGC AACT GCTGGCGC-GCCG-GC     TCCTGTAGACGCTCG  50 109
        ompC 3717559 .. 3717576 + -12.7   -5.1675   CTTAGACGCAAAAAA             GACCCGC TTCG GCGGGTC              TTTTTTCATGCCTGC 100 70
       fdxA1 3731917 .. 3731939 +  -6.8  -3.39803   ATATCTTGGCCTCCA           GCCGGTTGCG CAT CGCGCCCAGC           TTCTGCATGTCGGTG  56 478
       cheV2 NONE
       cheV1 NONE
       cheY3 3745666 .. 3745682 +  -2.2  -3.61715   TGGAGAACGGGGACT              CGCC GGAACTGGA GGCG              TTGTTCGACAGCATC  47 101
        cheZ NONE
      CV3450 NONE
      CV3451 NONE
      CV3452 NONE
        rimI NONE
      CV3454 3751578 .. 3751611 + -24.1  -3.54424   CGGCTTGATCGAAAA     CGACAAAGGCCAGTC ATGA GACTGGCCTTTGTCG      TTTCGCGCACTGCCG 100 45
        pyrG 3754444 .. 3754467 +    -8  -3.14132   TGCGAAGCCATCATC          GGCCTGGACG CCGC CGACCAGACC           TTCATCGACAAGACC  54 421
         eno NONE
      CV3460 3756159 .. 3756179 +  -9.7  -3.14344   TTCTCCGCCCAGCAA            CTGGCCC AGAGCTG GGGCCAG            TTGATCCAGAACCTG  64 389
      CV3461 3757659 .. 3757678 +   -10  -5.95539   TGGCCAATAAAAAAA            GGATGGCT TCCA GGCCATCC             TTTTTTTGTTTCCAC 100 50
        smpB 3759186 .. 3759211 + -10.4  -3.25073   CACCTCCACCCTGCT         CGCCCTGCTGC TGTTC GCGGC-GGGCG         TGTTGCTATTCGCGC  68 120
        guaA 3761133 .. 3761151 + -11.7  -4.81083   CTGACTCCGCCAACA             GGCCGAC CCCGC GTCGGCC             TTTTTCATGCTTGCC 100 66
      CV3466 3762686 .. 3762720 +   -12  -3.15354   CCAACACGGGTAAGC     CGTCGGCGCGGCGG TTTGACT CGGCCGCGCCGGCC     TGTTAGCTTGGACTG  73 28
        elaB NONE
      CV3468 NONE
      CV3469 3763775 .. 3763827 + -12.6  -2.74523   GCGGCGCGCCTGGCC GCGCTGACGCCATCGGCCTCACGCG GAGA CGT-TGACGCCGCTGGCGGCGTCGC TGATGTTGACGCTGA  73 19
      CV3471 NONE
      CV3472 NONE
      CV3473 3766858 .. 3766875 + -14.1  -4.96848   CTCCTGAAGCCAAAA             GCGCCCG CAAG CGGGCGC              TTTTTCTCTGCCCAC 100 48
      CV3475 3769766 .. 3769795 + -19.5  -3.79668   GATTGCCAACTAAAA       TAAAAGCGCCACC AAAT GGTGGCGCTTTTA        TTTGATAGATTAAAT 100 28
      CV3480 3776705 .. 3776733 +  -8.8  -3.61398   GCTGGGCGTCGCAAC       CGGTG-CTGGCCG CCCA CTGCCAGCCGCCG        TTGTTGGCCGCCAGG  62 269
      CV3483 NONE
      CV3484 NONE
      CV3486 3781115 .. 3781125 +  -2.4  -3.56092   GCGCGACACCTCGAA                 GCGC TCG GCGA                 TTTCCGGAATGGTGG  48 428
      CV3490 NONE
      CV3491 3786616 .. 3786626 +  -6.8  -3.66378   CTTCGCCGACGCACA                 GGGA CGA TCCC                 TTTGCCTGGAATCTG  63 146
      CV3493 3787913 .. 3787928 + -11.8  -4.38712   CCCAAACGCGAAAAA              GCCGGG CAAG CCCGGC               TTTTATCCAGATACC  93 61
      CV3496 3792064 .. 3792088 +  -8.6  -3.82031   GACGTGAAAGCCTTG         TCCCGCGT-CG ACAC CGTATGCGGGA          TTTCGTCGTGGTTGA  68 166
      CV3499 3794047 .. 3794063 + -15.1  -4.65916   GCGATAAAGCACTCA              CCCGCCG AGC CGGCGGG              TTTTCTTGACATCAA 100 34
        nfsA NONE
       nemA1 3795991 .. 3796009 + -13.1  -5.15634   TAAGCCCCGCCCACG             GCCCCGC ACCGC GCGGGGC             TTTTTTCATGCCCTG 100 38
        ptrB 3798648 .. 3798660 +  -2.6  -4.26076   CTGAAACAGGAATTG                CGGC TGATC GTCG                TTTTCCTGGGCATGG  62 320
      CV3503 NONE
      CV3504 3804202 .. 3804218 + -15.1  -4.52589   GGTTTGCTGGCTGAA              CGGCCCC GTT GGGGCCG              TTTTCTGTCGGCGCA 100 139
      CV3507 3807962 .. 3808001 + -11.3  -2.52464   CAATACGCCGACCAG  GCGGCGCTGCAAGCCGCC GTCCA GGCCGCC-GTGGCGCCGC  TGGATTACACCGACC  65 165
      CV3508 NONE
      CV3509 3809560 .. 3809582 + -14.9  -3.25823   CAACGGCGTGCGCCC           GATGCCCGG CATGC CCGGGCATC           TTCGTCTCCGCGCCG  87 78
      CV3510 NONE
      CV3511 3810164 .. 3810186 +  -3.3  -3.35813   AACCGATGTGATTTA           TCCGGCTGG CAATT CCAACCGCA           TTGATTACCATACCC  47 30
      CV3512 3810522 .. 3810543 + -14.4  -2.62184   TAATCCCACCCATGG           CGGCCCGC GCCCCG GCGGGCCG            TCCTCTCCCCGGAAC  78 38
      CV3513 NONE
      CV3514 NONE
      CV3515 3812903 .. 3812936 +  -4.5  -2.73124   TGCCGCCTACGTCGA     CAGCAGCCTGGCATT CGCC GATTTCGGCCTGCTG      GTTTCCGACATGGAC  44 303
        serB NONE
      CV3517 3814454 .. 3814471 +  -8.3  -2.65884   CTGCTCCAGTAACGG             GCCGGGC CGCC GCCCAGC              GTTCTGGCTTGCTCG  52 394
      CV3519 3817535 .. 3817551 + -15.1  -4.82901   ACCGGCAATGAGAAA              CGGCCCC AAA GGGGCCG              TTTTTCTCGCAGCCG 100 48
      CV3521 3819143 .. 3819159 +  -5.1  -3.73775   TTAAGCGCATCCTCC              TGCGGAT CCA GTCCGTA              TTTGCTGAAGCTGCC  57 316
      CV3526 NONE
      CV3527 3835632 .. 3835651 +   -15  -3.53012   GCAGGCAAACAAAAA            GCCCACCG CAAG CGGTGGGC             TTTCCAACAGCGGGA  88 231
      CV3543 3852022 .. 3852043 + -12.9  -4.72272   CCGCGCAACGAGAAA           GCCCCAGGC AAAA GCCCGGGGC            TTTTTGCTGCCCGCC 100 50
        rdgC 3856665 .. 3856679 + -12.8  -5.47821   TCCTCCCGCGAACCA               CCCGGC TCC GCCGGG               TTTTTTTGCGTCCAT 100 49
        katE 3858372 .. 3858394 + -12.7  -5.26918   CGCCGGCCTGATCCA          GCCGGCGCGC CCGG GC-CGCCGGC           TTTTTTCTCCCCTCT 100 41
      CV3550 3859822 .. 3859840 +  -8.1  -3.14132   GTCGCCGCCCAGGCC             GCCCAGG CCGTC CTTGGGC             TTGATCACCACCGCC  54 318
         dcd 3863986 .. 3864005 + -13.6  -5.27335   CGCCCAAGCTGAGAA            GGGATGGC CGAG GCCATCCC             TTTTTGTTTGCGCCC 100 49
      CV3555 3864926 .. 3864938 +  -6.9  -2.62184   GCCAGCACCCTCAAC                TCGCG GCA CGCGG                TGATGTCCAGCGGCA  47 242
      CV3562 3869993 .. 3870041 + -15.1  -3.03159   AGCAACGCCGGCCCC GCCGCCCGGTGGATGGCGCCG TCCACCC CGCCGCCGCCCAGCAGGCGGC TGTTGGCGGCATTGA  74 410
        xseA 3872093 .. 3872107 + -11.4  -5.21709   CAACCATTCGAAAAA               GACGCC ATC GGCGTC               TTTTTTCATGTCCCG 100 182
      CV3566 3873408 .. 3873429 + -17.3  -3.28001   CACTGCCATGGAAAA           GGCCGCTCC AGAT GGAGCGGCC            TTGGCTTTGGCGATA  93 277
       cysB1 3883792 .. 3883810 + -17.4  -4.28254   GGCGGGAACCTGGAG             GGCCCGGC AAA GCCGGGCC             TTTTCACTCTTGCAG 100 66
        dapA NONE
      CV3579 3888774 .. 3888793 +   -15  -4.30987   GTCTCCAAAACGCCA            CAGCCCGC GAAA GCGGGCTG             TTTCTTATGCGGGAT 100 53
        slyD 3891263 .. 3891278 + -11.8  -5.43414   GCCCTGTCTGGAAAA              GCGGCC CGCG GGCCGC               TTTTTTATGTGTCCT 100 61
        glnA 3898382 .. 3898399 + -12.7   -4.7373   GCGCGTCGATCACAA             CGGCAGC CCAG GCTGCCG              TTTTTCATGCCCTGC 100 48
      CV3590 3898998 .. 3899037 + -14.2  -3.76482   CTTGAAGCTGAACGC  GCGCGCCTCCCCG-CGG AATCCAG CCGGCGGGCTGGCGCGC  TTATTGCTGCTCTCC  95 65
        ntrB NONE
        glnG NONE
      CV3593 3902551 .. 3902563 +  -4.7  -3.53091   AAGCGGCCAAACCCG                CGGGC CGG GCGCG                TTTCGCGACGACGCT  53 158
      CV3595 3903532 .. 3903562 +  -8.3  -3.63968   GCCCGGGCGTGTCCG      GC-TGGCGCTCTGC CGCG GCAGACTGCCATGC       TTTCGGCATTTCGCC  66 47
      CV3602 3909233 .. 3909246 +  -3.1  -3.40403   GCAAGGCCGCGTACA               GCTCGC TGC GC-AGC               TTGTCCTCCCCGACC  48 121
        metE 3912547 .. 3912580 +  -2.2  -3.63515   CTGCTCATAACCGTG     GCGCTCGCGGCGGT TCAACC ACCACACCGAGCCC      TTCTTCACGCTCCAC  51 150
        ubiA NONE
      CV3609 3915939 .. 3915954 + -10.4  -5.26875   CCAGACGCAGAAAAA              GCTCCC GCAA GGGAGC               TTTTTTCATTGCCGG 100 45
        purM 3921077 .. 3921113 + -17.1  -3.85698   TTCTTCCGCAGGTAG    CGCCCCGCGCCGCTGGC TCC GCCGGCGGCGCTTGTCG    TTTATCGCCGGGCGG 100 43
        purN NONE
      CV3617 NONE
      CV3618 3924223 .. 3924263 + -20.4  -3.01924   GCGGAACAAGGGCAT  GGACGGCGGCCCGCTTGC CACGC GCAGGCGGGCCGCCCTCG  TATTAGGCGGCAATA 100 41
      CV3619 NONE
      CV3620 3926107 .. 3926122 + -11.8   -4.4267   AAGCATTTCAAGCAA              CCCGGC CCCG GCCGGG               TTTTGCGTTTTCAGG 100 39
         upp 3926914 .. 3926941 + -14.8  -5.03314   CATGCATCCCGATCA        GCCGCCCGTTGC TTCC GCAGCCGGCGGC         TTTTTTGCAAGTCCG 100 45
      CV3622 NONE
      CV3623 NONE
        uraA NONE
      CV3625 3929997 .. 3930013 +  -5.7  -3.28497   GGTGGCCGGTGCCGA              GGCCGGC GAC GATGGCC              TTCAATTTCGCCTGG  51 260
      CV3627 3931065 .. 3931094 + -26.5  -4.46212   CACTGGCAAGACAAA       CGCGCCGCGGACC GGAT GGTCCGCGGCGCG        TTTTCTCATACCCGC 100 49
      CV3632 NONE
      CV3633 3934582 .. 3934594 + -10.5  -2.83012   CAACCCCGTCCAATG                GCGGC TTT GCCGC                TCTCATCCTCCCCTT  63 76
      CV3634 3935319 .. 3935329 +  -2.4  -2.74741   GTTGAACACCCAGCG                 GCCG ATG CGGG                 TGGTTCCGGTGTAAT  38 120
      CV3645 3943291 .. 3943306 +  -2.4  -3.21747   CTACGCGCACCCCGC              GGTGCG CGAC CTCGCC               TTCCTGCTGACCTCC  44 59
      CV3646 3944164 .. 3944182 + -11.7  -3.85698   GCAGGCATGAAAAAA             GGCAGGC TGCGC GCCTGCC             TTTGTCGCAAAGACC  83 31
        hemN 3946607 .. 3946618 +  -7.2  -4.07568   CGGGCAGAACCAGGC                GCGG CAGC CCGC                 TTTTGCAAGGAGCCG  68 165
      CV3649 3948686 .. 3948705 + -16.4  -3.21218   CCGTCCAAACAAAAA            GCCCGCCG GAAA CGGCGGGC             TTCGTCATCGCGGAT  89 59
        glnH 3951618 .. 3951643 +  -8.2  -3.61398   AGCAAGGGCGGCGGC         GACGCGCCGGC CCACA GCCG-CGCGGC         TTCTTGCGCCACCAG  62 345
        mutS NONE
      CV3662 3964043 .. 3964074 + -15.2  -2.77043   GCGCAATCGCTGCGC      CCG-AGCGGGGAAGC CAG GCTTCCCCGCTTCGC      ATTTCGGCTCCTCCG  83 62
      CV3664 3967404 .. 3967423 + -16.4   -5.4505   GGAAGCAGAAACACA            GCCCCCGG TTTT CCGGGGGC             TTTTTTCTTGCCCGC 100 41
      CV3666 3968985 .. 3969001 + -15.1  -3.64371   CGACGCAAATGAAAA              GCCCGCC GGA GGCGGGC              TTTGAAATATGCCTT  95 4
      CV3668 NONE
        clpA 3972095 .. 3972112 + -14.1  -5.29846   GCCAGTCGGAACGAA             CGCCCGC GCAA GCGGGCG              TTTTTGTTTGGACTT 100 46
        nadA 3980406 .. 3980420 +  -8.5  -5.44119   ACGCAGGCCGAAAAA               CCCGC CCTCC GCGGG               TTTTTTTACGGTCCC 100 40
        surE NONE
        pcm1 3982018 .. 3982032 +  -4.2  -2.72511   CACATATATTAGTCG               CCGC GGCGGTA GCGG               GTTTGGCCGGCTGCA  43 140
      CV3681 NONE
        rpoS 3984079 .. 3984100 + -14.4  -3.60151   CCGCATCGCCCAATC           GGCCCGGC CCCGTA GCCGGGCC            TTGTCATTTCCAGCG  88 43
         hda NONE
      CV3687 3989592 .. 3989609 + -14.1   -4.4261   CCAAGCAAGCAAAAA             GCCGCCC CACG GGGCGGC              TTTTCATGTTCGGGG 100 51
        folB 3990699 .. 3990713 +  -8.6  -3.20349   CAGGCCGAACTGAAG               CCGATT TCT AATCGG               TATTGAATTTCAGCC  63 28
      CV3705 4007355 .. 4007381 + -20.8  -4.58283   GCTTTCACGGCGACA         CGCCGCCCCGCC TCC GGCCGGGCGGCG         TTTTTACGGACGTTC 100 47
      CV3706 4008160 .. 4008172 +  -3.3  -3.65522   TATCGACAATGCTCC                CGGCT GAA GGCTG                TTGTTAGCATCGCTG  52 82
        dctA 4009597 .. 4009612 + -10.4  -5.52347   GCAATACGTACCCAA              CCCGCT GCGA AGCGGG               TTTTTTCGTTTTATT 100 53
      CV3708 4010382 .. 4010399 + -14.1  -4.05446   GCAAACAAGCGAAAA             CCGCCCG TTTC CGGGCGG              TTTCTCATTCACCGA 100 54
      CV3710 4013984 .. 4014012 + -11.7  -2.64472   CCAGCCTGGCCAGCT        CGGCGACCACG GTCTCGA CGTGGTCGCCC        TGGATTTCCAGCGTC  61 86
      CV3714 4016065 .. 4016093 +  -4.5  -5.26119   GCGCACGCACAAGAA       CCCGGAGGCTGCC GACAA GGC-GCA-CCGGG       TTTTGTTTTTGGCGG  86 158
       trpS2 NONE
      CV3716 4017492 .. 4017503 +  -7.2   -3.6608   CGGCCGAAGATTGAG                GCCG CGGG CGGC                 TTTGCCTACAATCGT  63 27
      CV3717 4018053 .. 4018064 +    -3  -4.37763   AACCTCACAAACCAT                TGAT AAAG ATCA                 TGTTTTTTTACATGA  64 40
      CV3725 4023971 .. 4023997 + -10.1  -3.54741   CAGTTCAAGACTGCC        GACCGGGCGGCT GGCT AGCCGCC-GGCC         TTTGGCCGCATAATG  71 8
        modA NONE
        modB NONE
      CV3728 4025795 .. 4025815 + -16.9  -4.70319   TTTGCCAGACACAAA            CGGCATGGC ATC GCCATGCCG            TTTTACTTTTCCTAA 100 83
      CV3729 4027428 .. 4027439 +  -5.8   -4.0896   GCGGCTTCTCCGCCA                TCGC CTGA GCGA                 TTTTCCCCGCCCTTT  64 18
      CV3730 NONE
      CV3731 4029489 .. 4029509 + -15.4  -4.91109   TCTCCCCATAAGCAA            GCCCCGCC GTTTA GGCGGGGC            TTTTTCTCATCCCGA 100 47
        tesA 4034000 .. 4034018 +  -4.4  -3.73402   CGAACGGCCGTTGCC             GCGCCATG CCT CAAGCCGC             TTTGCTACGCCGTCT  56 148
      CV3736 4035600 .. 4035622 +  -5.5  -2.74012   GCCGGTCCCCCGCCA           GGTGGCCGA AGGTA TCGTTCACC           TGCTTGAAATGGTCG  45 397
      CV3743 NONE
         ptb NONE
      CV3745 4044933 .. 4044972 +  -6.8  -3.07994   GCCAGTGCAGCACCG  GCGCGTCGGCCAGCGGCG CCAG CGCGGACGCCCGGCCCGC   TTCGGTCAGCTTCAG  52 333
        mviN 4047415 .. 4047427 +  -3.3  -3.21099   GCCCGCGCCACTTCA                TGCGC CGC GAGCA                TTGATCATGCGCCAG  45 9
      CV3749 NONE
      CV3750 4049069 .. 4049088 +   -10  -5.40072   ACGCGCAAAACAAAA            GGGATGCT TCTC GGCATCCC             TTTTTTTGCGGCCCA 100 51
      CV3753 NONE
      CV3754 4052380 .. 4052399 + -11.4  -5.52384   GATGGATAAAAAAAA            CGGAGGCC GCAT GGTCTCCG             TTTTTTTACTCGCGC 100 32
        lysA 4056613 .. 4056651 + -21.8  -3.05384   TGACGCCGCGCTCGG   CGCGCGAAAAAGCCGGGC AGC GCCCGGCTTTTTCGCACA   TTCCGTCAAACCCGG 100 38
        mltA 4058473 .. 4058487 +  -4.2   -3.6502   GACAAACGGGGCCTA               GCGG CCCCGCT CCGC               TTTCCCTCGCGGCTC  54 51
      CV3771 4070432 .. 4070449 +  -3.3   -3.2313   GGCCGTCGTCGCGAA             CCGTGTC AGTC GGCACAG              TCTCTTGATTTCGAA  45 85
         apt 4071071 .. 4071087 + -13.7  -5.14563   CGCGCATGCTGACAA              CGGAGCC GAC GGCTCCG              TTTTTTCATGCCGAA 100 61
      CV3778 4075059 .. 4075072 +  -5.2  -2.65815   CAACGATTCCGGCCA               GCCG GCCGGA CGGC                TAATCTGAATATCCG  46 44
      CV3779 4075294 .. 4075312 +   -16  -4.05033   GTCCGCATGCGAAAA             GGGCTGCC CCA GGCAGCCC             TTTCTCTCGGCTCGG 100 51
      CV3785 NONE
      CV3786 4083848 .. 4083867 + -16.4  -5.28942   TCCGCTCTGCAGCCA            CGGCCCGC TCGC GCGGGCCG             TTTTTCTTTCACCTC 100 45
      CV3788 4085021 .. 4085041 +  -5.4  -2.74461   AAGCGGGGCAGCTCA           GGC-CGG-CG AAC CGACCGAGCC           ATTTAAAAGTAGCTC  47 95
      CV3791 4087410 .. 4087429 + -13.6   -4.5852   CCCTGACGGCAAAAA            GGCCATCC GCAA GGATGGCC             TTTTCATTTGCATTG 100 45
        dadB 4089380 .. 4089400 + -13.9  -3.66874   GCAACAGCAGCGCCG            CCGCCAGCC AAG GGCCGGCGG            TTTCGCTCCGCTTCA  88 149
      CV3799 4097299 .. 4097317 +   -16  -5.60993   GGCGGATGAAAAAAA             GCGGTGGC TTT GCCACCGC             TTTTTTTATCGCCGC 100 53
      CV3819 4119263 .. 4119276 +  -2.3  -3.14931   ATCGGGCTGCCCGCC               ATCCG CTCG CGGAA                TTCGTCCGCGCTCCA  42 212
      CV3821 NONE
      CV3822 4121874 .. 4121896 + -12.7  -5.76633   GCCGCCAAAACAAAA          CCGCC-GGCC ATTT GGCCTGGCGG           TTTTTTTGTCTGTCA 100 52
         ffh 4131852 .. 4131868 + -10.8  -4.67048   TGTAAGCAAAACCAA              CGGGCG CTAGT CGCCCG              TTTCTTTTGAGATGA  90 36
        purB 4133413 .. 4133432 + -16.4   -4.8048   CGCAGCCTCCCGCCG            CGCCGCCC TCCC GGGCGGCG             TTTTTCATGTCCCGC 100 50
      CV3835 4135846 .. 4135873 + -15.5  -3.96148   GGCAGCGCCTTCCAA        CCCCGCCCCGC CCCCGC GCGCGGCGGGG         TTTCTGCTGCCCGCG 100 48
      CV3836 NONE
      CV3837 NONE
      CV3838 4142200 .. 4142220 +  -8.1  -2.78463   GTCATTTTGGATATC            CAGCGCCGC AAA GCGGCGCGA            TGTCCTGGAGGAGAT  54 263
        fdnG NONE
        fdoH NONE
        fdoI 4146812 .. 4146837 +  -6.1  -3.65827   ATGGGGAAGAAATAG         CGAGT-GTCCGC TGC GCGGACGACATG         TTTAGGTGCCGGTTC  61 26
        fdhE 4147938 .. 4147972 +  -9.2  -3.55444   CAATCCGCTGTTCCT    GCCCGGCGACCCGGC CTGAGC GCCGGTTCGC-GGTC     TTTGCCCGGTCCGGC  69 7
      CV3843 4148794 .. 4148804 +  -3.2  -4.28762   CTGGGAGTAAGCGCG                 GATG CGC CGTC                 TTTTCGTCCAGTTCT  64 31
      CV3844 4150052 .. 4150071 +  -4.2  -2.80345   GCGCGCTTCGTGCTG            CGTTGGCC TACA GGCTGATG             TACATTTTGTAACAT  43 8
      CV3846 4152010 .. 4152025 + -11.8  -5.36441   CCAAGAAATGAAAAA              GCCGCC CCGA GGCGGC               TTTTTTCTGTGCAAC 100 30
      CV3850 4155682 .. 4155698 + -10.8  -4.41302   AGCGAAACCACAAAA              GCCCCG TCAAC CGGGGC              TTTCTTCATTTCATA  88 67
      CV3851 NONE
      CV3852 4158413 .. 4158427 +  -6.4  -2.81966   TCAGCCCTTTTAGTA               TTGCCC CTA GGGTAA               TCTCATGCGCTTTCA  49 129
      CV3853 4158819 .. 4158835 +  -9.4  -5.38047   AGACTCAAGGCGGAT              TGCCGC CATAT GCGGCA              TTTTTTATGTCCGTC 100 132
      CV3854 NONE
      CV3855 NONE
      CV3856 4160173 .. 4160190 +  -4.1  -3.17723   AGCGGGGAACCTGGG             TGGCCAT GGCG ATGGCGA              TTAAGTTCGAGCTGG  47 184
      CV3857 NONE
      CV3858 NONE
      CV3859 NONE
      CV3860 NONE
      CV3861 NONE
      CV3862 4167113 .. 4167161 +  -7.5  -3.73816   GCAAAAAACTGAGTC GGAACCCCGAGTTTCAGCA ATCCTGCTACC TACTGAAAAACGGGGTTCC TTTCCATCTCCTCTT  63 29
      CV3863 4168280 .. 4168290 +  -3.2  -3.48276   GCTTTTGTCATATCA                 TGGG GAG TCCA                 TTCTCTACGAGCCGC  49 229
      CV3864 4168868 .. 4168893 + -16.9  -4.67982   TCTTGGGAACGCAAA         GAGCCGCCTTG ATCA CGAGGCGGCTC          TTTTATTCAGTCGGC 100 248
      CV3866 4172787 .. 4172815 +  -9.4  -2.53213   AAAAACGATGCGGTC        AGCGCGCGGCGG CCAGT TCGACGCGCGCC        TGGCTTCGCGCCTTG  59 95
      CV3869 4174139 .. 4174170 + -18.8  -3.14468   GCATGAGCCGAACAT      GAAAAAGGGCCGCG ATTC CGCGGCCCTTTTGC       TTGGATGTCCTGACG 100 46
      CV3882 4187770 .. 4187786 +  -5.1  -2.57132   TGCCATAAGGGCAGA              TGCCGTT TCA AACCGCA              ATTCTCCCGCACCCA  44 74
      CV3895 NONE
      CV3896 NONE
      CV3897 4207772 .. 4207786 +  -7.1  -4.07885   GCCGAGCTGGCCCAC               GCCCA GGTGG TGGGC               TTTTCCCGCGCGCTG  68 192
      CV3898 NONE
        fecE 4210109 .. 4210134 + -18.3  -4.56597   GCCTGAAACACAAAA         GCCGCCTCCCGG ATG CCGGG-GGCGGC         TTTTTGCGCGACGGC 100 35
      CV3905 4218248 .. 4218263 +  -2.4  -4.38712   GGCGTTGCGGGCACA              GGCGAG CCAA CGCGTC               TTTTCTCCGCCTCCG  65 477
      CV3909 NONE
      CV3910 NONE
      CV3911 4225429 .. 4225454 + -20.5  -2.73681   CCCCCATCAAACGAC         GACAGGCCCGG AAAT CCGGGCCTGTC          TGCTTGGCATGCCTG 100 284
      CV3919 4233300 .. 4233346 +  -7.7  -3.27022   GACGCCGGGCTGAGC GCGCCAACGACGACGGCCCGC GCAAG GCGGGCCGTTGGCGGAACTGC TTAATGTGGAGTCAG  59 28
      CV3922 NONE
      CV3923 NONE
      CV3924 NONE
        natC 4241116 .. 4241151 + -10.4  -5.17353   CCCGGGCCGCCCCGA    CAAAACGCCTGTGCCG CATC CGCCACAGGCGTTTAA     TTTTTTAATGCATCT 100 42
        goaG 4242563 .. 4242592 + -16.4  -4.25283   GACACACGCCAATGC       GAGCGGCCGCGC AAGACG GCGCGTCCGCTC        TTTTGCTCAAGGAAT 100 43
        gabD 4244109 .. 4244132 + -16.8   -5.0133   AGGATTTCTCCCCCC          TCCCCGCTGT CGAA ACAGCGGGGA           TTTTTTACGCCCGTC 100 59
      CV3928 4244551 .. 4244580 + -20.9  -2.63301   CTGCGCCGGAATGCG       CAAAGCCCAGCTC GTCT GAGCTGGGCTTTG        TCGTATGGGCGTCTG 100 87
      CV3929 4250257 .. 4250267 +  -2.4  -3.68351   TGAAGAATTATTTCA                 AGGC ATC GCCA                 TTTCGCTCCTCGAAA  51 38
        nadB 4251990 .. 4252005 + -11.8  -5.27779   TCCCTGATCCGAACA              GCCGCC TGCG GGCGGC               TTTTTTCATGTTCGC 100 47
      CV3931 4253382 .. 4253412 + -19.6  -4.54727   ACCCGGCCAGCCGAA       CCGCGCGCGCCGTC GAA GCCGGCGCGCGCAG       TTTTCGTTTCAGCGC 100 42
      CV3936 NONE
      CV3937 NONE
      CV3938 4259067 .. 4259091 +  -3.4  -2.75957   TGGCCGGACGGACAG          GCCTGGCATC AACAG GCTTCCGGGC          TGGTTAAAATTCCTG  41 139
      CV3939 4260501 .. 4260545 +  -9.9  -3.33261   GCCCACAGGTAATGG CGGCCGC-GCAGCGCGGCGGG ATCGG CCTGCAGCGTCGCCGCG-CCG TTGTCGCCGTTGAAC  63 502
      CV3962 4283618 .. 4283639 + -15.9   -5.4505   CACGCAATAAAAAAA           CACGCGGCA TCGC TGCCGCGTG            TTTTTTATTGCCGGC 100 31
      CV3982 NONE
      CV3983 NONE
      CV3984 NONE
      CV3985 4312674 .. 4312686 +  -2.6  -3.39784   CGTTTACAAGGTGCA                GGGC TAAGC GCTC                TCTTCTTCACGATCA  46 19
      CV3986 NONE
      CV3987 4316181 .. 4316198 +  -2.7  -2.87931   AAACCTGGCTTCCTT             GCTG-GAT GAC ATCTCGGC             TCTCTGAGAAATGGA  40 1
      CV3988 4316592 .. 4316604 +  -4.1  -4.11484   TCTCGACCTTTCCAA                CGACA AGG TGTTG                TTTTGAAAAATTGCC  62 52
      CV3989 NONE
      CV3990 4318813 .. 4318843 +  -2.7  -3.14931   GCCGGTCGTCAGCCA      TAGACTGATGGCAAG CAG CCTGC--TCAGTCTA      TTCCTGAGCAATGCG  41 44
      CV3991 4320064 .. 4320089 + -16.1  -3.60627   GACGCCAAACAAAAA         CGGGGAGCCGC TTGC GCAGCTCCCCG          TTTGCCATGGGATGG  90 43
        glnK 4329832 .. 4329852 +    -4  -3.87815   GCACCGGCGAGACCG           GCGC-C-GAC GCG GTCTGAGCGC           TTTGTGAAACTGGGG  57 9
        amtB 4331224 .. 4331239 + -11.8  -5.76949   GTGTAAGGGACTTGG              CGGGGC TTCG GCCCCG               TTTTTTTTGCGCCTG 100 63
        rmlB NONE
        rfbD NONE
        rfbA NONE
        rfbC 4339884 .. 4339920 + -23.2  -3.53444   GCCATTTCTGAAATG   CAAACAGCCCCGCAGGC ATAA GCC-GCGGGGCTGTTTG    TTTGGGCAGGCATGC 100 42
      CV4017 4344016 .. 4344041 +    -9  -2.62515   TGGGTCGACGTCGAC         GTCCCCACCA CTCAGT TGATGGGGAC          TACTCTGGACACGTT  57 207
      CV4039 4371340 .. 4371355 + -10.4  -3.28712   CACCGCCCATAGCCG              GACGCG GCGG CGCGTC               TTCTCCAGGCAAGGC  68 300
         adi 4373830 .. 4373847 + -12.7  -5.14563   GCCGGAAACGACAAA             GGCGGGA GCGA TCCCGCC              TTTTTTCATGCCCAA 100 49
      CV4043 NONE
      CV4044 4376941 .. 4376962 +  -5.7  -4.19238   CCCATCTTCATCAGT           TGGCGGTGG GTAT CCTCCACCA            TTTTGGGATTGCCGC  69 102
      CV4047 4379043 .. 4379074 +   -10  -2.51133   CTGCGGCCGGCCTTG      GCGGCGGCCGCGCGC ATG GCGC-CGGTCAGCGC      GTTCATCACTGGATA  56 146
      CV4050 NONE
      CV4051 4383182 .. 4383198 + -15.1   -4.8048   CGGCGTAAACGAAAA              GCCCCGC ATC GCGGGGC              TTTTTCCTATGCCAG 100 33
        mutM NONE
        plsC 4394643 .. 4394665 + -12.6  -3.14051   TGCGCACCAGGTTGA           CCGCGCCCTG CAG CGCGGCGCGG           TATTCGTCCAGGTCC  69 365
         rep 4401153 .. 4401174 + -13.1  -5.47218   AAATGCATTAAAAAA           GCACCCAAT GCCG ATTGGGTGC            TTTTTTTACATCAAG 100 244
      CV4078 4417365 .. 4417376 +  -7.2  -3.28924   CGCCGGCTTGACTGC                GCCG GCCG CGGC                 TTCTAGGACACAGTA  56 48
      CV4079 NONE
      CV4080 NONE
      CV4081 NONE
      CV4082 NONE
      CV4083 4421123 .. 4421144 +  -5.1  -4.15044   AAGAGCCGCTGACCA           G-GCCGCGAA TCC TTCGCTGCGC           TTTCTTGCCGCACCG  64 29
      CV4084 NONE
      CV4085 NONE
      CV4086 NONE
      CV4087 4424530 .. 4424547 + -14.1  -3.78934   CCGGCCATGAAAAAA             CCGGCGC CAAG GCGCCGG              TTCTTATCGGAGGGA  95 31
      CV4089 4426177 .. 4426207 +  -6.1  -2.87132   GAATTCAAATCCGCA       GGGTCTTACATGC AACAA GCATGTGGGGCAC       TATCTGCGACACACA  51 140
        cviR 4427268 .. 4427278 +  -8.2  -3.12351   ATGATGGACTCGCGC                 GCGC CCA GCGC                 TTCCCTGTCCACGGC  57 247
      CV4092 4429184 .. 4429208 + -18.7  -4.56597   AATAGCCGCGCAAAA          CAAAAGGGGCC TAT GGCCCCTTTTG          TTTTTGGCACGCCCG 100 36
      CV4096 NONE
      CV4097 4434019 .. 4434040 + -17.3  -4.72272   ACGGCAATAAAAAAA           CCCCGCCAG GCAA CTGGCGGGG            TTTTTCATGGAAACG 100 121
      CV4098 4440518 .. 4440537 +   -15   -4.7497   ACATATATAGAAAAA            GGCCGGGA AACT TCCCGGCC             TTTTTGCTGAATCGC 100 49
      CV4104 4447264 .. 4447281 + -14.1  -4.72272   CGCGGCCAGAACCGA             GCCGGGC GCGC GCCCGGC              TTTTTCATGCCCGCG 100 46
      CV4108 4450555 .. 4450570 + -11.8  -5.60689   TCCAGATAGGGAAAA              GCCGGC GATC GCCGGC               TTTTTTCTTGTCTAC 100 48
      CV4111 4452477 .. 4452494 +  -3.3  -3.14344   CGCCATGGTGATGGT             GACGTCG TTGC CGATGAC              TTCATACGCCACCTG  44 490
      CV4114 4455395 .. 4455416 +  -3.6  -3.93782   TGGCAGGCATCGGCC           AGGCG-CGC CAGCA GCGACGCCA           TTTCCTCTTCGGTCA  59 176
      CV4121 4463425 .. 4463435 +  -8.2  -4.62069   AGCTGTACTTGCCGA                 GCCG GGT CGGC                 TTTTTCAGGTAGCCG  83 298
      CV4133 4474394 .. 4474415 + -12.3  -4.67641   CCACCAAATACAAGA           GAGGTCAGC GCAA GCTGGCCTC            TTTTGCTTTTCGCGT 100 311
      CV4134 NONE
      CV4135 4476990 .. 4477033 + -11.7  -2.73875   ACCGCAAATCCGCCA GC-G-CGGCGCTCAGCCGCCGG TCG CCGCCCGC-GAGCGCCGCCAGC TCCTGTTGCAGCCGC  62 341
      CV4137 4479297 .. 4479310 +  -3.8  -2.70932   TTCCGGCGGAAGAAA               TGCC CATGCC GGCA                TGCTTCCGCCGCCAA  43 50
      CV4138 4479845 .. 4479894 + -15.5  -3.53224   GCAAACTAGCTGTTC TGCTGCGCCCACGGCGCGCTCCG CCGC TGCGGCGTGCCGCAGGCGCGGCG TTTCAGCACGAAATG  88 85
      CV4144 NONE
      CV4145 4486749 .. 4486775 +    -5  -3.74251   CCGTTGCCAGCCCCC         CGGCCGGCAA CGGATAA TCGCCGTCCG         TTTGATGAGGATATC  56 49
        rluB 4487525 .. 4487542 +  -4.7  -3.14132   ACGGCGACGCGCATT             GCCCTGC CGCC GCGGGCC              TTCATGCCAAGCCGA  47 54
      CV4147 4488935 .. 4488945 +  -8.2  -3.32159   GCTATGATAGAATCG                 CGCG CAA CGCG                 TTCAATTTGCTATGA  59 80
      CV4148 NONE
      CV4149 4490730 .. 4490747 +  -8.3  -2.92442   GCGGACGCGCTATCG             CCCCGGC CCCG GCCGGCG              TATGCTGTGTTCCGT  56 52
      CV4150 4491370 .. 4491405 +  -9.6  -3.85698   TATATGGACGCCTAC    CGCCGCCACCGCCGG CTTACTC CCGGCGC-GGCGGCC    TTTCTCGACGCCACC  75 325
      CV4151 NONE
      CV4152 NONE
        corC NONE
         lnt 4495624 .. 4495649 + -16.1  -4.81249   ATTGAACAAGAAAAA         GGCCCGGCGAT GCGC ACCGCCGGGCC          TTTTTCCATTTCCGG 100 52
      CV4157 4500522 .. 4500540 +  -8.8  -3.32844   CGCGCCGGTCGAAGT             GCTGGAGC AGC GCTACAGC             TTCTAGACTGCCCCC  64 1
      CV4158 4501550 .. 4501569 + -13.6  -5.28942   CAAGACATGAAAAAA            GCCAGCTC CTGA GAGCTGGC             TTTTTCTTTCAACTG 100 81
        ftsY 4536109 .. 4536130 + -12.9  -4.36914   TCGAATAAGACATCT           CGCGGCCGC GCAG GCGGCCGCC            TTTTCTCAGCCAACA  93 33
        ftsE NONE
        ftsX 4537736 .. 4537754 +    -3   -2.8241   TAATGACAAGCGAAA             GGTTTCGG CTA TCGGGGCC             ATTGTTAAATATCAT  41 41
        rpoH 4538737 .. 4538758 + -10.1  -5.15634   TCCGTCGCAAAAAAA           GCCACTCGA AACA TCGAGCGGC            TTTTTTCATGCCCTC 100 50
        bioA 4544730 .. 4544750 +  -7.5  -3.21258   GCGGCGATCCGACCG            CGCTGCC CTGAGCC GGCGGCG            TTCCATTCCCTTCCT  56 15
      CV4211 4546362 .. 4546393 +  -3.1  -2.56914   TTTCAGTTACACTGC      CCTCTCTATAA TTATTCGCTT TCATAGAGAGG       TCCGTTGATGCACTC  40 15
        proB 4547549 .. 4547573 + -12.1  -4.56597   CGGCAAACGTTTTTC          CCGACCCCTGC CCG GCAGGGGTTAG          TTTTTGCAACGCCAA 100 55
       potF1 4548706 .. 4548724 + -13.1   -4.8622   CCGCCTGATGAAAAA             CGCCGGC AACCC GCCGGCG             TTTTTCATTCCAGGA 100 45
        ribB NONE
      CV4217 4552676 .. 4552709 + -16.7  -3.72893   GCCTCCCGCCTGTCT     GCTGAACAGGGGCGC ATCC GCGCCCCTGTTCCAC      TTTCATGACGCCATG 100 65
      CV4218 NONE
      CV4219 NONE
      CV4220 4555942 .. 4555978 + -14.5   -2.5655   GCCGCGTTCAAGGAC   GGCT-GAGCCTGTCGC CGAACA GCGACAGGCCCAAGCC    ATTGATATGACTGCC  78 20
      CV4221 4556596 .. 4556614 +   -16  -5.14965   TCCCGCATCCGTCTT             GCCCGCTG CCA CAGCGGGC             TTTTTTCGTCGCGCT 100 75
      CV4224 4559385 .. 4559400 + -11.8  -4.15044   GGAAAAGGCAACAAA              GCGGCC CGCG GGCCGC               TTTGTTGCGGACGGC  90 48
         IMP NONE
        surA NONE
        pdxA 4567194 .. 4567215 +  -2.1  -4.08974   GCCGGCGCCAGGCGG           TGGATGCCG CGGT CGGCGACAA            TTTCTATCCTGCGCT  58 229
      CV4235 NONE
      CV4236 4574002 .. 4574043 +  -6.9  -2.66979   GATACGCTGAGCCCC GCCGCGCGGCCCCCGCCCG GATG CGTGCCCGGGCCGCGACCC  ATTCATTCCTGTTCA  50 31
      CV4237 NONE
      CV4238 4575828 .. 4575883 +  -2.2  -3.01712   TATGAGGAAGCGAAC CATGCGCCGCCGCGGGGCCAGGCGGCT GAA ACCCGCCTGGCGCAACGCCGTC-CACC TCTTCGAAGGCGACG  40 36
      CV4239 4576532 .. 4576550 + -17.4  -4.68593   TCCAGCCATGAAAAA             CGGCGGGG AAT CCCCGCCG             TTTTTCCGTCCTCGC 100 47
      CV4243 4581087 .. 4581114 +  -8.4  -3.90318   CTCGGAGATCTCGCC        GGTGGCTTGAGCG GTG CGCTC-GGCCAGC        TTTCTCACCTCGTCG  70 391
        sseA 4583703 .. 4583715 +  -4.8  -3.53012   GGCACCGGCAGCTTG                CGCT CCGGC AGCG                TTTCGAAGCCGGCGA  52 292
        pyrE NONE
      CV4249 4586299 .. 4586350 +  -6.4  -4.30576   CGCCAGTTCGGCATT GGC-CTTGTCCAGCGCCGCCTGGGC GCC GGCCAGCCGCTGTTCGGCGAGCGCC TTTTCGTCCTGCGCC  73 137
      CV4252 4588353 .. 4588365 +  -6.9  -4.56597   CTCGCCATGTTCGCC                GGCCG CCT CGGTC                TTTTTGGCGCCCGGC  79 232
         dps 4588984 .. 4589022 + -11.4  -4.65895   CTGGAAAAATAAGCC   GGCCGCGCGCCGCCGCCG AAA CGCCGCCTCCGCGCGGCG   TTTTTGCATGGCCGC  93 29
      CV4254 NONE
      CV4255 NONE
      CV4256 NONE
      CV4257 4591397 .. 4591436 +  -7.3  -3.05463   GCGCCCCCGCATACG GC-GCAAGCAGGATCGCGCG GCA CGCG-GATC-TGCTTGAAGC TTCCGTCCAGCGCGT  54 164
      CV4266 NONE
         smf NONE
         smg 4602723 .. 4602744 + -14.5  -4.87133   CCGGCTTTCCGTGAT           CAAGAGCGC GCTT GCGCTCTTG            TTTTGTTTGACGGAT 100 87
        topA 4605150 .. 4605178 + -20.3  -5.04987   GAACCGATCAACAAA        CAGCCCTGCCGGC GTT GCCGACAGGGCTG        TTTTTTCGCCATATT 100 54
      CV4271 4607108 .. 4607124 +  -2.1  -2.87344   AAACCACTCTCCATC              CAGCGCT ATA ATCGCGG              TCTATGGCGCGCCTC  40 15
      CV4272 4608016 .. 4608035 + -12.1  -2.82623   TGCGGACAAGACAAA            GGCCCCG GCTAAG CGGGGCC             TGCTTGTCAGAACCG  70 438
        dsbE 4614770 .. 4614818 + -13.8  -3.21416   CCCACAGCGCCCACA GGCAGGCGCGC-TGCTCGCTGAA CTTC TTCGGCCAGCGCGCGAGCCGGCC TTCGTCGTCGAAATG  73 332
        phoD 4620481 .. 4620508 + -22.8  -3.66999   CGCCGTTCGCCCTCC        CGCTTGGCCGCG CCTG CGCGGCCAAGCG         TTTCAATCAGTACAT 100 156
      CV4283 NONE
      CV4284 4623881 .. 4623901 + -19.7  -4.86731   CCTCAGGCCACGCAG            CGGGCGCCG GAA CGGCGCCCG            TTTTGTTTCGCCGGC 100 45
      CV4285 NONE
      CV4286 4626156 .. 4626185 + -10.5  -4.65168   CTGCAGTTCTAGGGC       GGAACCGGCCCGC CTCC GCGGGCCGGGCGC        TTTTTCCGCTATCAT  90 29
      CV4287 NONE
      CV4288 4628355 .. 4628365 +  -2.4  -4.07246   CGACTGTCTCTGTTC                 GCAG TCG CCGC                 TTTGGTTTAAGCTGC  56 54
        proA NONE
      CV4290 4630838 .. 4630851 +  -5.9  -3.07443   GGCCCAACGCGATGG               CCCCG CCAT TGGGG                TTGACTCGGCTATCG  49 174
      CV4294 NONE
      CV4295 4635518 .. 4635543 +  -5.5  -3.72576   CCGAAAAACGCCTTT         TCCTTT-TCCGC CGT GTGGGTAAAGGA         TTTCATCCACAAGCG  58 116
      CV4296 4637198 .. 4637215 + -14.1   -4.1822   CGCGGAACCGCGCCG             CCGCCGC GCAT GCGGCGG              TTTGTTCCCCTACCC 100 135
         trg 4638874 .. 4638886 +  -6.2  -3.53012   CCGTCCGGCATTTTC                CGGC AAGCG GCCG                TTTCCCGAAAACGGC  58 45
      CV4298 4640474 .. 4640486 +  -6.9   -3.5394   CCGGCAAAGCAGCCT                GGCTC CAG GGGCC                TTTAAGCCGCCGTTT  60 95
      CV4300 4641330 .. 4641358 +  -4.5  -3.85698   CCCTGGCCCGCAACA       C-GC-CGGCCCGC CTCGC GCGGGCCTTGCCG       TTTCTCAGCGCCGCC  59 42
        betT NONE
      CV4303 NONE
      CV4304 4645451 .. 4645482 + -20.4  -2.53263   ACCCCACCCCATGCA      TGAAAAACGGCAGC CTTG GCTGCCGTTTTTCA       TGCCTTGCCGCTCAC 100 40
      CV4311 4653577 .. 4653587 +  -8.2  -3.39327   GGATCGCGTCGGCCC                 GGCG CTC CGCC                 TTCTGGATGTCCGGC  60 191
      CV4313 4654856 .. 4654874 +  -8.8   -2.9732   AAAACACACGGTTTT             GCATCCGC TAC GCGGATGA             TGATTTCCATTGCCG  59 61
      CV4317 NONE
        luxE NONE
      CV4319 NONE
      CV4320 NONE
      CV4321 4663987 .. 4664003 +  -6.5  -3.05463   TCCAGCTTGACCGCG              GTGCCGT AAC ACAGCAC              TTCGGTCAGGCCGGT  49 128
      CV4332 4674079 .. 4674094 +    -4  -3.53811   GCCGGCCAGGCGCGC              TGACGGA GCA TCCG-CA              TTTGAAAGCCATCGC  51 23
      CV4333 4674616 .. 4674630 +  -3.4  -3.32844   GAGCCCGATGACGGA               CGCCCG CGG CGGATG               TTCTAGAATGAAGCA  47 39
      CV4334 4675586 .. 4675608 +  -8.4  -3.78934   TGATGGCGGCCACGC           GGGCGATG CCGAGCA CGTCGCCC           TTCTTGTGGCCGCCG  68 355
      CV4353 4693990 .. 4694020 + -14.7  -3.53012   CATGTATTTAAAAAA       CAACAGGGCGGCC ATTCA GGCCGCCTTGCTG       TTTCAAACGCAGAGC  88 30
        mreB 4698895 .. 4698906 +  -5.8  -2.64155   GCCGTCAAGGCGCGG                TGGC TGTG GCCA                 TGGATTTCGCCAACA  46 76
        mreC NONE
        mreD NONE
        mrdA 4702318 .. 4702338 +  -4.6  -2.74523   AGCCGCTGGACGGCT            GGCTGATG CTGTT CCTCGGCC            TGATCTTCGCGGTCA  44 64
        mrdB 4703382 .. 4703403 + -17.3  -3.91897   GGAACCCTTGCCGAG           CCGGCCTGC CCAA GCAGGCCGG            TTTGTCCATCCGCCG 100 53
        pqqL NONE
      CV4365 NONE
        araC NONE
      CV4367 NONE
      CV4368 4711659 .. 4711705 +    -2  -3.32022   ACGCCGGCCAGGAAG GCCAGCG-CGGTCACCGCCAG CGTGGC CTGGCGCCGGCCGACGCCGAA TTCGTCTATCGGCAG  44 294
      CV4371 4715371 .. 4715389 + -17.4  -3.81146   CATCCGCCAAGACCA             GGCCCGGC ATC GCCGGGCC             TTCTTGCTTGCGCGC 100 49
        comF 4727003 .. 4727024 +  -4.5  -2.60194   CCCGGGCGTTTTCCC           CAAAAACTT GACC AAGATTTTG            ATTCCTTGGAACAAT  43 15
      CV4383 4727551 .. 4727563 +  -3.4  -3.23572   CCAACAGCATAGGGA                GGTT TATGC AACC                TGTTCTCCGATGGCT  45 58
        rlpA 4728471 .. 4728492 + -14.5  -5.14563   GGCAACAGGGCAAAA           GGCGAAGGA TGCA TCCTTCGCC            TTTTTTCATGCCCGC 100 62
         cyc 4730057 .. 4730079 + -14.9   -5.0916   CCGCCTCATTCAAAA           GGGAAGCCC CGGGC GGGCTTCCC           TTTTTATGTTCCGAA 100 114
      CV4387 NONE
        nrfE 4733285 .. 4733301 + -15.1  -4.87318   AGCCCGCTCCGACCC              GCCCGGC TGC GCCGGGC              TTTTTGCATTTTCCC 100 44
      CV4389 4734992 .. 4735012 + -11.8  -4.07124   GAGCCTGAGCATGGA            CCGGGGCC GTCCA GGCCCTGG            TTTCTCTACGTGCTG  86 39
      CV4390 4735307 .. 4735338 +  -7.4  -3.60502   AAACAGCTGTAAAGA      CAGGCGTATTTACA TATA TGTACATATGTCTG       TTTCAGACTATCTCT  60 62
      CV4391 4735777 .. 4735799 +  -3.3  -2.92192   AGCCGCCCCCTCCCG           CGCGCCG AAAGCGGGC CAGCGCG           TCTCCTTCCCTCAGA  42 39
      CV4392 NONE
      CV4393 4737968 .. 4737980 +  -4.7  -2.73364   GGCCTACCGGCTGGA                GCGCG CAC CGCGA                TGATTGAAATCGCCA  44 10
      CV4394 NONE
      CV4395 4739684 .. 4739695 +  -7.2  -3.13403   GCGCTGTGGACAAGT                GCGC CGCC GCGC                 TATTCATAGCGCAGC  54 72
        rpmH NONE
        rnpA NONE
      CV4405 4750303 .. 4750313 -  -5.4  -3.63627   TCTCGATACCGGAAA                 GTTC AGG GAAC                 CGGGTCATAGCCGCT  58 17
        yidC 4748605 .. 4748621 - -15.1   -5.1675   TTATCCAGCAAAAAA              CCCGGCC AGT GGCCGGG              TTCCATCAGCAATTC 100 52
        thdF 4747130 .. 4747146 - -10.8  -5.26875   GCCGGAATGAAAAAA              GCCCCG GCTGG CGGGGC              TTTGCGTACGGACGT 100 68
      CV4402 4746298 .. 4746315 -  -2.7  -2.73364   CCTTCAGTTGAATCA             GCCTT GTCTGCGG AAGGC              CGTTACCGCCCGGCC  39 74
      CV4401 4745712 .. 4745730 -  -6.7   -3.3506   GCGAAAGCGCCACAA            CCTGC-GC GGCA GCAGCAGG             TTCAGATAGGCCAGG  56 362
      CV4400 NONE
      CV4399 NONE
        macA NONE
      CV4397 NONE
      CV4396 4739682 .. 4739718 -  -9.4  -3.28791   ACGCGCTGTGGACAA   GT-GCGCCGCCGCGCTA TTCA TAGCGCAGCGCCTCCAC    CGGCTCCAGATTGGC  66 2
        engB 4728531 .. 4728553 - -14.1  -5.06414   CGCGCCCAATAAAAA           GCCCCGGCC GAGAA AGCCGGGGC           AAAGCCTGGATAGCA 100 113
        bioB 4725216 .. 4725229 -  -2.4  -3.30474   GCGCAGAATTACTAA               CGTT TCTTAC AACG                GCTGTAAATTCAGCT  44 18
        bioF 4723894 .. 4723915 - -18.7  -4.55287   CGCAGTCAGACAAAA           GCCCGGGGC AAAC GCCCCGGGC            CTGCTCGTTTTCGCT 100 72
      CV4379 NONE
      CV4378 NONE
        bioH NONE
        bioC NONE
        paiA NONE
      CV4374 4717152 .. 4717179 - -14.2  -3.29511   GCGATGGGTTCACAA        GCGCCGATGC GGGACCGG GCATCGGCGC         GCGGCCTACATCATC  86 53
      CV4373 4716414 .. 4716444 -   -19  -4.35518   AATGCCATATGAAAA       GCGGCCGCCCCGCA ATA TGCGGAACAGCCGC       CAGGCCGCGCGATGG 100 53
      CV4372 4715371 .. 4715389 - -17.4  -2.74192   CATCCGCCAAGACCA             GGCCCGGC ATC GCCGGGCC             TTCTTGCTTGCGCGC  89 42
        aroP 4712759 .. 4712778 - -12.1    -3.885   AGCTGGATACAACAA            GGCCGCC CATGAC GGCGGCC             CGGAAAGCGGATGTG  83 166
      CV4369 4710920 .. 4710940 -  -8.1  -4.62069   GCCGCAGCTGAAAAA            GCGGCCGAC GCT GGCGGCGGC            GCTGGCGGCCGGCGC  81 470
      CV4364 4708017 .. 4708051 - -20.9  -5.76949   CATTGCCAAAAAAAA    CAGCAGCTTGC-GCCG ACAA CGGCGGCAAGCTGCTG     CGGATATCGCTTGGT 100 48
        dinP 4706021 .. 4706053 -  -4.8   -3.4052   GCGGAAGCGAAGCAA     GGCCTGCTGCGGACCT ACC AGGTG-GC-GCTGGCC     CAGGACGGCCCGCTC  51 239
        gatC NONE
        gatA 4695553 .. 4695602 -  -6.2  -3.65812   GCGGCGCGAAGACAA GGCG-GGCGCGCGCAGACAGTAC ATTGA GTACGGCAAGCGCGCCCAACGCC GTATTCGCGTCGAGC  61 49
        gatB 4693990 .. 4694020 - -14.7  -5.09895   CATGTATTTAAAAAA       CAACAGGGCGGCC ATTCA GGCCGCCTTGCTG       TTTCAAACGCAGAGC 100 43
      CV4352 NONE
        mraW NONE
      CV4350 NONE
        ftsI NONE
        murE NONE
        murF NONE
        mraY NONE
        murD NONE
        ftsW NONE
        murG NONE
        murC 4681203 .. 4681223 - -16.1  -3.63694   ATCTACCCTCAACAA            GCCCGCGCC CAC GGCGCGGAC            GGAAATTCCGATCAG 100 37
         ddl NONE
        ftsQ NONE
        ftsA 4678261 .. 4678286 - -13.9  -2.77947   GAACAACCTTGAAAT         GCGCCGCCGGC GCTC GCCGACGGCCC          TGAAAACCGCGTCAG  76 37
        ftsZ 4676915 .. 4676926 -  -7.2  -3.93288   GGCTACTCAACCAAA                CGGG AAAA CCCG                 ATTCTAGCATAGCGA  66 104
        lpxC 4675968 .. 4675979 -  -7.2  -3.30771   CCACAGCCGCCAGAA                GCCG AACA CGGC                 CCTACTCCTGCGGCG  56 27
      CV4336 4675782 .. 4675808 - -11.5  -4.54727   CCCTTCAAATGAAAA         CGCCCGCCGCA TTCAG CGCAGCAGGCG         GAAAATCAGCCAGAA  93 11
        moaC 4674883 .. 4674940 -  -9.8  -4.35327   CCAGGAAAAAGGAAA TCCAGCAGGC-GCCCGGCGGCATAGACG CGAT CTTC-ACGCGGCCGGCCAGCGCGCTGGA CGTCGCCTGCCGGAT  88 372
      CV4331 4672930 .. 4672951 - -14.5  -4.33182   CGATGGATAAAACAA           TGGCGATGG AAAG CCATCGCCA            GGAATGTCTACTTGC 100 33
        pyrC 4671824 .. 4671841 -  -9.8  -5.18355   GCTAAAAATGAAAAA             GCCGCC TCAAAC GGCGGC              TTTCCGATCTCATGC 100 45
      CV4329 4669754 .. 4669783 - -19.3  -3.46602   GCCCCTACATCACAA       GCCGGATGGCCGC TCGC GCGGACATCCGGC        CTCGGTTGCCGCCGG 100 68
        oppB NONE
        oppC NONE
        oppD NONE
        oppF 4665786 .. 4665811 - -17.5  -5.06414   GCCGGCGAAGAAAAA         CGCCGCCAGCC TGAC GGCGGGCGGCG          CTGGCGCGGCTGGCT 100 51
      CV4324 4665078 .. 4665118 - -16.2   -3.1372   CATCCCCGACCAATA TGGA-ACACCGCCAACGGC TTGC GCCGAAGGCGGTGTCTCCA  TTGATTCTTCGATAC  88 220
      CV4323 4664321 .. 4664345 - -12.1  -3.05775   AGTAGCGTTGAAAAC          GCCGGCCGC TCAGGCG GCGGCCAGC          TCGCGTCCGGCGCGC  73 10
      CV4322 4663546 .. 4663591 -  -9.7  -4.52873   TTCGGAGAAAAAGAA GGCTCGCC-G-GCCAGCCTCGG CCTGC CCG-GCCTGGCGCTGGCGCGCC ACGGCCAGCGGCTGG  84 375
      CV4316 4656532 .. 4656547 -  -8.2  -3.61178   CCCAGCCAGGCGAAA              CGCGCC ATTC GGCGCA               TTTCAGAGCGTTCCC  62 111
         cdh 4655604 .. 4655643 -  -4.4  -3.28712   CCGCCGCCGGCAGAA CATCCGCCAGCCTGCGCCG CACCT CGGC-CAGGATG-CG-ATG ATACCGCGAGTCGCC  49 60
      CV4314 4654907 .. 4654942 - -14.9  -2.87132   GCTGCCCGGCAGACA    GGGAGGGGATATTTG CTTGGC CAAATATCCCCTCCA     CCCCTAAAGGCCACC  84 257
      CV4312 4653419 .. 4653449 - -16.1   -2.7976   CGCAATAGCCCAAAT       GCCGACGGCGGCC GCCAG GGCCGCCGTCATC       GGGCATGCATCGAAG  86 115
      CV4310 NONE
      CV4309 NONE
      CV4308 4650551 .. 4650571 -  -3.9  -2.52519   GCAGCACAGCAACAG            CGAGAGATG GCG CATCTCAGG            GCACCTCGGCGGCGG  41 21
      CV4307 NONE
        preP 4647658 .. 4647673 - -11.8   -4.7254   AGCCGCCATGAAAAA              GGGCGC TTTC GCGCCC               TTTGCTGCCACCTCT 100 47
      CV4305 4645458 .. 4645475 - -12.7   -4.7497   CCCATGCATGAAAAA             CGGCAGC CTTG GCTGCCG              TTTTTCATGCCTTGC 100 44
      CV4301 4641038 .. 4641049 -  -7.2  -3.15861   CAGCAGGGCCAGGAA                GCGC TGGC GCGC                 GCGCAGGAGATCGCC  52 339
      CV4299 4640041 .. 4640093 -  -9.1  -3.28712   TTGGGGGCTGGACAA CCGCTCGGTCG-GCCTCAGGGTGCCGG TAT CCGGC-CCC-GAGGCGCGGCGG-GTGG AAAACCGCCTGCCCG  61 420
        hetM 4633089 .. 4633108 - -13.6  -2.75343   TTGACATGGTGAAAC            CGGGCATG CTCG CATGCCCG             TGCCGATTAATCCGG  76 44
      CV4292 NONE
        catF 4630399 .. 4630411 -  -2.6  -4.57569   CGACTGGTGGAAAAA                GGCC ATATA GACC                AGATTGAGGCCGCTT  70 300
        secA 4615283 .. 4615302 -   -15  -5.28942   CAGGGCAAACAAAAA            GCCGACGC GTTC GCGTCGGC             TTTGTCGTTGACCGC 100 53
      CV4280 4614498 .. 4614524 -    -8  -4.07568   TCCCCCTCGCGAAAA         GGGAGGGG CCGGCTCTTCC CCCCTCCC         TCACGCGGCTTACCC  71 35
      CV4278 4612874 .. 4612894 - -19.7  -5.38054   GCGGACAAACAAAAA            GGCGCCGCG AAA CGCGGCGCC            CTCGAAGGCATGCGG 100 50
      CV4277 NONE
      CV4276 NONE
        gshB 4608488 .. 4608529 -  -2.1  -4.07885   CACCGGCTTTCAAAA GACCGGCATGGTAGCGCG CATGCGC CGCGCAGCCAAG-CGCTC AGTGCTGGCAGCGCC  56 24
        dgkA 4608016 .. 4608035 - -12.1  -4.27117   TGCGGACAAGACAAA            GGCCCCG GCTAAG CGGGGCC             TGCTTGTCAGAACCG  93 61
      CV4273 4607120 .. 4607135 -  -3.2  -2.58663   ATCCAGCGCTATAAT              CGCG GTCTATGG CGCG               CCTCCCTCGACCCAA  40 503
      CV4270 4605150 .. 4605178 - -22.5  -4.26871   GAACCGATCAACAAA        CAGCCCTGCCGGC GTT GCCGACAGGGCTG        TTTTTTCGCCATATT 100 66
         def 4599381 .. 4599403 - -17.7   -3.3353   TCCCCGACAAAGACA           GCGGCGCCG TCGCG CGGCGCCGC           CCAATCCTGACCCTG  93 52
         fmt 4598427 .. 4598441 -  -5.6  -2.64155   TTTGCCTGAAACTTA               GTGCGT CAA ACGCCC               AGACGGGTTCCCGCC  46 16
       htpX2 4597488 .. 4597514 - -14.4  -4.36914   TGTCTTTCGATAAAA         CAAGGCCAGTCC GGG GGACTGGCCGCG         GGTCGGTTCAAGGGC 100 46
      CV4262 NONE
      CV4261 NONE
        atoS NONE
      CV4259 4592162 .. 4592182 -   -14  -3.69354   CTCCAGAATGCGAAA            CGCCAGCC GGAAA GGCTGGCG            TCGATAAGCGATTTG  88 123
        moeB 4591339 .. 4591352 -  -3.7  -4.08064   AACTCCCGGCTAAAA               GCCGG GATT CCGCC                CTACGGCCCTGACCA  60 51
        cutA 4587324 .. 4587342 -  -3.7  -3.92178   ATCATGGGAACGAAA             CCGGCCG GAAAA CAGTCGG             AACAAACCGGCCCGT  57 43
      CV4250 4586015 .. 4586056 - -15.1  -2.53382   AGGACCTCGAACGCA GC-CGGCAGCAGCAACCGAC GCC GCCAGCCGCCGCCGCCGTGC GCAATCTTCAGCTGC  71 157
        exoA NONE
      CV4246 4583452 .. 4583476 - -17.9  -3.85698   TCTGCGCGCCATAAA          GAAAGCCCGGC CTG GCCGGGCTCTC          GATCGCAACCGCGCG 100 56
      CV4244 4580475 .. 4580505 -  -6.2  -2.62184   TCTCTCCGCAGACGA      GCGCCAGCACC TGATGGACTG GGTG-TGGCGC       GCCGAGGCGGCCGTC  46 250
      CV4242 4578782 .. 4578792 -  -4.6  -2.66733   CTTGAACCTATAGTA                 GGCA GGC CGCC                 CCATCCCGTCTGTGA  43 74
      CV4241 4578414 .. 4578430 - -10.1  -5.61881   GCGCAAAAATAAAAA              GGAGGCC TTA AGCCTCC              TTTCTCTCACATCCG 100 57
      CV4240 4576532 .. 4576550 - -17.4   -4.7497   TCCAGCCATGAAAAA             CGGCGGGG AAT CCCCGCCG             TTTTTCCGTCCTCGC 100 45
      CV4234 NONE
      CV4233 NONE
      CV4232 4566662 .. 4566674 -  -4.1  -3.72576   TGGGCCGCGAGGAAA                TCGAC GTC ATCGA                ACCCGCGCTGGACGC  54 358
      CV4228 NONE
      CV4227 NONE
      CV4226 NONE
        ruvC 4559376 .. 4559409 - -19.7  -4.07885   GACGCGTTCGGAAAA     GGCAACAAAGCGGCC CGCG GGCCGCTTTGTTGCG      GACGGCGGCCACAAC 100 56
        ruvA 4557459 .. 4557469 -  -4.6  -3.60525   TGCAGCGATATACAA                 GCCG CAT CGAC                 AGTATAGGCATCAAA  53 36
      CV4222 4556159 .. 4556172 -  -5.2  -3.63627   CGCGGACAGGCCAAA               CCGC CGAGCC GCGG                CAATGACCATCATCC  58 482
        ruvB 4549837 .. 4549852 - -11.8  -4.07568   TGCCGGGCGCGAAAA              CGGCCC CGCC GGGCCG               TTCAACAAATCATAT  86 50
      CV4214 4548706 .. 4548724 - -13.8  -4.72272   CCGCCTGATGAAAAA             CGCCGGCA ACC CGCCGGCG             TTTTTCATTCCAGGA 100 30
       pilE2 4542609 .. 4542628 -  -7.8  -4.91852   CGCATCAAAAATAAA            GGAGGCAC CGAG ATGCCCCC             TGTTCACACACCAGC  90 49
      CV4208 4540678 .. 4540698 -  -5.3  -3.85698   TCGGCGCGTTACAAA            GCTCAGAAC AGC GTACTGCGC            GTGACTGGTGCGGCC  61 7
      CV4207 4538737 .. 4538758 - -12.3  -5.40072   TCCGTCGCAAAAAAA           GCCACTCGA AACA TCGAGCGGC            TTTTTTCATGCCCTC 100 70
      CV4202 NONE
        fdx1 4533762 .. 4533797 - -12.8  -4.56597   TTTTTCGCTGAAAAA    TAAAA-AACGCCCCGCG GGT CGCGAGGCATTCTTTTA    TACATCAAAAGCTTA 100 47
        tufB 4532019 .. 4532047 - -22.5   -4.4195   ACATATGCGACAAAA        GACCAACCGGCGC AGT GCGCCGGCTGGTC        TTAATTGGCAGGCCA 100 117
        secE NONE
        nusG NONE
        rplK NONE
        rplA 4529834 .. 4529849 - -11.8  -3.30635   CAAAGCCTTTGACAA              GGCGGC TTTC GCCGCC               CCGCCACGCTCCGGC  75 46
        rplJ 4529039 .. 4529049 -  -2.4  -3.35183   AATCAAATAAGTTAA                 GCGG CTT CGGC                 TTGCTTCTCGGCCAA  46 11
        rplL 4528580 .. 4528603 - -18.2   -3.6968   CTACAAGCGCAATAA          GGCTGGCGGA TTTC TCCGCCAGCC           TCACCTTCTTTTTTC 100 49
        rpoB NONE
        rpoC 4519985 .. 4520021 - -16.6  -5.63517   GCGTCAAATAAAAAA    CGCCGCCCCAGCAACG TTAAC CGTTGATGGAGCAGCG    TTTTTTCAACACTTG 100 56
        rpsL 4519508 .. 4519527 -  -4.2  -4.07687   AGGCCGCCTTCAAAA            CATCCCGA TTAC TTGGGACG             CTTGGCGCCGTACTT  60 14
        rpsG NONE
        fusA 4516769 .. 4516802 - -12.3   -2.9961   TTAAAGAACATTAGA     TCGGGACTGGCCGGG TCGG CCCGGCCAGCCTCAG      CGCGCATTACTTCTT  71 32
        tufA NONE
        rpsJ 4515127 .. 4515151 - -17.9  -5.71295   ACATAAAAACAAAAA          CGGACTCGCCA AAA CGGCGAGTCCG          CTAATGTATCACAGA 100 91
        rplC NONE
        rplD NONE
        rplW NONE
        rplB NONE
        rpsS NONE
        rplV NONE
        rpsC NONE
        rplP NONE
        rpmC NONE
        rpsQ 4510334 .. 4510355 - -14.5  -3.66803   CTCGAACAGCGGAAA           CGCCACAGA ACAT TCTGTGGCG            TGTCAAACGGCCAGT  95 126
        rplN NONE
        rplX NONE
        rplE NONE
        rpsN NONE
        rpsH NONE
        rplF NONE
        rplR 4507380 .. 4507393 -  -3.8  -3.32946   CTCCGAATTAGAATA               CGAG GCCGTG CTCG                CGAGCGGCGTCAGCC  49 4
        rpsE NONE
        rpmD NONE
        rplO 4506235 .. 4506251 -  -7.9  -3.05816   TTATGCCTTATTCAA              TGCTGCC GCC GGCAGCC              TCGATGGCAGCGCGG  57 1
        secY NONE
       infA2 4504645 .. 4504662 -  -2.7  -4.23298   CAAATCCAAAAAAGA             GCGAATGC GTT AC-TTCGC             ACGGAACACAATGCG  59 17
        rpmJ 4504465 .. 4504485 -  -2.6  -3.08201   TAAGACCTTGAAAAG            TTTGCG ATTGTATCA CGCAAA            TCGTGGTCTAACAAA  41 43
        rpsM NONE
        rpsK NONE
        rpsD NONE
        rpoA 4502014 .. 4502033 -  -2.1  -2.64803   TTAGTCTCAAACTTA            CGGCT TTTCCAGACC AGCCG             GAGGCCAATTCTCGA  38 3
        rplQ 4501550 .. 4501569 - -13.6  -5.27399   CAAGACATGAAAAAA            GCCAGCTC CTGA GAGCTGGC             TTTTTCTTTCAACTG 100 47
      CV4156 4497458 .. 4497474 - -10.8  -4.59109   GACAGGCGTGAAAAA              GCCCGG ACATG CCGGGC              TTGGGATGGGCGCCG  90 42
      CV4155 4495624 .. 4495649 - -18.3  -5.30348   ATTGAACAAGAAAAA         GGCCCGGCGAT GCGC ACCGCCGGGCC          TTTTTCCATTTCCGG 100 48
      CV4143 4483538 .. 4483555 -  -3.3  -5.31456   TCAAGGCATAAAAAA             CCTGGCC GATC GATCAGG              CCGCCCCGTTTTCCC  81 21
        hoxX 4481694 .. 4481712 - -17.4  -2.52464   GCTTGCTCGAATCGA             CGCCGCGC AAA GCGCGGCG             CTCGGCGTTCCAGTA  87 51
      CV4141 4480759 .. 4480782 -  -4.5  -3.53012   GCTGCCGGTCCCAAA          CGCATCAGC GCAAGG GCAGATGCA           CATCGGTCAGCAGCA  53 6
      CV4140 NONE
      CV4139 4479417 .. 4479433 -  -2.1  -3.76379   GAAGACTCCATCAAA              GGCGCCA GGC TGGTGCT              CAAGCCCTTCAAAAA  54 489
        aidB 4476455 .. 4476471 - -11.5  -2.71712   GCTGCTCCCTGAAAC              CGACGCC GAC GGCGCCG              CGGTGCTGGCGGAAA  62 296
      CV4132 4472059 .. 4472115 -  -3.5  -3.00199   GAAATTGAAAAACAG GCGATTTTACCCCCTCCCGCCGCCA AAAGCCA TGGCGGCGGAAAGCGCCTACAACAC GATGCTGCGGCCGCC  42 17
      CV4131 4471054 .. 4471074 -  -6.8  -2.52464   CGGCGGCGGAACGGA            TGCAGCGC CCTAC GCGCCACA            GCCGCTCTCCTTGCC  50 14
      CV4130 4470238 .. 4470260 - -13.4  -3.33399   GGTAAGCAAACGTAA           CCGCCGCG CGCTTTC CGCGGCGG           ATTTGTCCTGGCTCA  83 38
         udg NONE
      CV4128 NONE
      CV4127 NONE
      CV4126 NONE
      CV4125 4466192 .. 4466245 - -17.6  -3.63694   ATGCACGCTGAACAA GCGTCCC-GGCGC-C-GGCCGCGCCG ATCGCG CGGC-CGGCCTGCGCGCCTGAGACGC TTATCCGCCGTTGCC 100 26
      CV4124 NONE
         wzx NONE
      CV4122 4463017 .. 4463035 -  -7.4  -3.28712   CGCGGCGGTGGACAA             CGCCTTCA GAC TGAAGTCG             ACCCGCAACTCGCCT  56 182
      CV4120 4460922 .. 4460938 -    -3  -4.47873   ACAACACGGACAAAA              CTCAAG TGCGG CTTGAA              CTGCAGCTGTCCAGA  66 104
      CV4119 4459537 .. 4459566 -  -4.1  -4.07568   GCGCGGCTCGCAAAA       TCTTCTGTAGGGC GGAA GCCCCACAGGGGC        GTTCCGCCGCTAAAA  60 118
        spsC 4458220 .. 4458246 -  -8.7  -3.02263   ACAGCCGCTTCAACA        GCC-GCGA-GCCG TGG CGGCGCCGCCGGC        AGCAGGGCGGCAGCA  60 71
      CV4117 4457626 .. 4457638 -  -3.4  -2.61264   GCGCGGATGGAGAAG                GTCA TCGGC TGAC                GATCTTCATCAAGGT  40 14
      CV4116 NONE
      CV4115 4455113 .. 4455130 -  -4.8  -4.60487   GAGGATCCCGAAAAA             GCC-CGG CTGGC CCGAGGC             ATCGACAGGGCGGAG  75 175
      CV4113 NONE
        aspA 4452055 .. 4452073 - -13.1  -5.75342   GGCGGGGAAAAAAAA             CCGGCGC TCAAG GCGCCGG             CAAGCACGAGTCAAA 100 60
      CV4110 NONE
      CV4109 4450555 .. 4450570 - -11.8  -4.26188   TCCAGATAGGGAAAA              GCCGGC GATC GCCGGC               TTTTTTCTTGTCTAC  93 88
      CV4107 NONE
      CV4106 4447892 .. 4447920 - -22.5  -4.18018   CCTCCCGATTCAAAA        CGCCCACCCGGCA TCA TGCCGGATGGGCG        TTGCGCTGAACAGCA 100 45
      CV4105 4447264 .. 4447281 - -14.1  -2.59431   CGCGGCCAGAACCGA             GCCGGGC GCGC GCCCGGC              TTTTTCATGCCCGCG  78 47
        ompW 4444975 .. 4444992 - -12.7  -5.38054   CGCCACAAAGAAAAA             GGACGCC CGCA GGCGTCC              TCGCATGGCCGGTGG 100 51
        potA 4443454 .. 4443472 -  -5.2  -3.54424   GCCCACTTGCCGAAA             CGATCACG CAT CGCCATCG             CTTACTCCGTCAGGA  55 27
        potB NONE
        potC 4441672 .. 4441699 - -10.5  -4.49981   GATACTACGAGAAAA        CCGGGAGACAC CCCCTT GCGTCGCCCGG         GTGCGGCGGCGACGG  88 116
        potD 4440518 .. 4440537 -   -15  -5.08178   ACATATATAGAAAAA            GGCCGGGA AACT TCCCGGCC             TTTTTGCTGAATCGC 100 51
      CV4095 NONE
      CV4094 4430743 .. 4430753 -  -2.4  -3.32963   ATCCTCAGGCTAGAA                 GCCC GCC GCGC                 GATTTACGACTGCGC  46 29
      CV4093 4429184 .. 4429208 - -18.7  -4.09511   AATAGCCGCGCAAAA          CAAAAGGGGCC TAT GGCCCCTTTTG          TTTTTGGCACGCCCG 100 54
        cviI 4426587 .. 4426621 -  -6.2  -3.03124   GGTCATCTGGGAAGA     GCGCTTCAGCCGCGCC AAA GGCTCGGAGGAAAAGC     GCTTCATCGCGGAAG  52 371
      CV4088 4424530 .. 4424547 - -14.1  -5.14563   CCGGCCATGAAAAAA             CCGGCGC CAAG GCGCCGG              TTCTTATCGGAGGGA 100 49
        recC NONE
        recB NONE
      CV4075 NONE
      CV4074 4407664 .. 4407687 -  -4.4  -4.57569   GGACTTCCGGAAAAA          CGGCGGCGCGC TCA GCG-GCGGGCG          AACAGCGGCCGCAAG  72 75
        recD 4405954 .. 4405968 -  -3.5  -2.53876   CGCGATTTCAATGCA              GCC-GG TCAC CCAGGC               CGGAATCGCGGCGCG  39 3
      CV4072 4404882 .. 4404896 - -12.8   -5.0925   GCTGAAAAGGAAAAA               CCCGGC TCT GCCGGG               TTGTTTCGTCGAGCG 100 86
      CV4071 4404410 .. 4404435 -  -6.1  -4.82901   TCCCGCGCACAAAAA         TAGCCGGGC GCGGCGAA ACCCGGCCA          TGGACCTCAGGTCTG  82 32
      CV4070 4402388 .. 4402407 -   -15  -5.86061   CGCCATGAAAAAAAA            CCCTCCGG CATG CCGGAGGG             TCTTGTCGTCGTCAG 100 37
      CV4069 4401153 .. 4401174 - -13.1  -5.19261   AAATGCATTAAAAAA           GCACCCAAT GCCG ATTGGGTGC            TTTTTTTACATCAAG 100 47
        apaH 4397900 .. 4397946 -  -4.3  -3.73336   ATGCTAAGGTAACAA GCTGGC-GGAGGCGGCAATTAT GACA ACAAGCCCCGCCGCATGCCAGC TCCGGTAAAAATTTA  54 42
      CV4066 NONE
      CV4065 NONE
      CV4064 4394293 .. 4394326 - -10.9  -3.53012   TTCCGGCGGCGGAAA     CCGGCGCCTG-AACGC TCA GCGCGACAGGCGCTGG     CTCAGGCCTTCGTAG  74 7
      CV4061 4390795 .. 4390811 -  -2.1  -3.14344   GACGCGCCGGATCAA              GGCTTGG CTC CCAGGCG              CCGCATCGTCTCGGC  41 5
        lolB NONE
        ispE 4389211 .. 4389233 - -12.1  -5.38054   CTGGATAAAGAAAAA           GCGTGTAAG GCTCT CTTACACGC           TTTTTTCATGCTCTC 100 141
        prsA 4388161 .. 4388194 - -10.9   -4.3467   AGTTTCAGATTAAAA     GCACCCGGCCCGCCG CGAC CAGCGAGCCAGATGT      TCACGGCAGGCAAGC  90 26
        rplY 4387777 .. 4387809 - -14.8  -5.27477   ATTCCAATGAAAAAA      GCCCGCTGCCCGCC ACCTG GGCGCACAACGGGC      TTTTCACCGTCACCG 100 63
         pth NONE
      CV4055 4386019 .. 4386037 -  -3.1  -2.74144   GTCTGATGGTTAAAC             GTTGAAC AGGAA GTTCATC             ACGTCGCCGTCCTGC  41 1
      CV4054 4384856 .. 4384881 -  -9.7  -4.99035   GCAGCCATATAAAAA         GCCCCATCAGC ATAT GCCAATAGGGC          AATACAACTTATAAA 100 54
      CV4053 4383905 .. 4383935 - -14.7  -4.56597   TCCCTTCCTTAAAAA      CCG-ACGCCCCCGC TAAT GCAGGGGCGCGCGG       TCGATGCTATCACAA 100 47
      CV4052 4383182 .. 4383198 - -15.1  -4.54727   CGGCGTAAACGAAAA              GCCCCGC ATC GCGGGGC              TTTTTCCTATGCCAG 100 50
        metB NONE
      CV4048 4378738 .. 4378771 -  -5.9  -3.73775   GCCACCTGGACGAAA     CCGTGGCCCA-GGCTT GCG ACGCCGTGGTCTACGG     CCAGCTGCTGACCAT  59 173
      CV4046 NONE
      CV4045 4376807 .. 4376817 -  -2.4   -3.7282   CCACCTGATCAACAA                 GGCC AGC GGCG                 CCAGCTTCCTCGTGT  51 76
      CV4042 4374795 .. 4374850 -  -8.9  -2.87931   GGCAGGCTTCATACA CTGGCATCCGGCGGCATCCGGGCCGAT CTCC ATCGGCCCGC-CGCCGCCCATTG-CGG ACGGCGGTCATAAGC  59 95
      CV4041 4373830 .. 4373847 - -12.7  -4.13654   GCCGGAAACGACAAA             GGCGGGA GCGA TCCCGCC              TTTTTTCATGCCCAA  93 46
        gltB NONE
        gltD NONE
      CV4036 NONE
      CV4035 4362159 .. 4362171 -  -2.7  -2.87996   CGAAATTCATAATGA                TCACA CAT TGTAA                ATATCAGACTTGTAC  40 13
      CV4034 NONE
        neuC NONE
      CV4032 NONE
        neuB NONE
      CV4030 NONE
      CV4029 NONE
        neuA NONE
      CV4027 NONE
      CV4026 NONE
      CV4025 NONE
        capH NONE
      CV4023 NONE
      CV4022 NONE
      CV4021 NONE
        wecB NONE
        wecC 4344331 .. 4344385 -  -6.3  -2.51133   GAGGCATTGATCAAT GCCATCCCGGCCAT-CCC-CGGCTTAC CGG GCCAGCCGCGGAAACGGACGGACCGGC TACACGCCGACAAAG  48 269
      CV4018 4343851 .. 4343871 -  -5.4  -3.12351   CTCGTCCAGATTGAA            GGCAGC AGGATCGAA GCTGCC            ACCACACCATTCGAG  49 223
         rfe 4342109 .. 4342130 -  -2.2  -2.70232   GTGAAGATCAGATCA           GTTACGCA TAGACT TGCGCAGC            AACATCCAACGCGGC  38 1
       groES NONE
      groEL1 4339883 .. 4339921 - -19.7  -2.73243   AGCCATTTCTGAAAT  GCAAACAGCCCCGCAGGC ATAA GCC-GCGGGGCTGTTTGT   TTGGGCAGGCATGCG 100 66
      CV4009 NONE
        petA NONE
        petB NONE
        petC 4332454 .. 4332471 - -11.3  -5.34309   ATTATTAAAGAAAAA             GGCGGAA TTTC TTCCGCC              TTTTCTCAGGAGTGC 100 48
        sspA NONE
        sspB 4331268 .. 4331282 - -12.8  -5.14563   TGGCGCATGAAAAAA               CCGGCC AGC GGCCGG               TTGGGATGGTGAGAC 100 45
      CV4001 NONE
      CV4000 NONE
      CV3999 NONE
        dsbA 4325907 .. 4325925 - -13.1   -5.4833   TCAGCCAACAAAAAA             GGCGGCC ATCCG GGCCGCC             CTTGCGCATAACGCT 100 46
      CV3997 4325019 .. 4325044 - -14.1  -3.05343   CGCAGATGCGCAACA         GGCGTTGCGAGC CAT GCTC-CAACGCC         AAGAAAACAGTTCCC  83 462
        cyoA NONE
        cyoB NONE
        cyoC NONE
        cyoD NONE
        cyoE 4320064 .. 4320089 - -18.3  -5.28942   GACGCCAAACAAAAA         CGGGGAGCCGC TTGC GCAGCTCCCCG          TTTGCCATGGGATGG 100 49
      CV3981 NONE
      CV3980 4304254 .. 4304265 -  -7.2  -3.18264   TCCGCCACTGACGAA                GCGC CGAA GCGC                 AGCTGCTCCTCCAGA  56 494
      CV3979 NONE
      CV3978 4301640 .. 4301658 - -10.2  -5.06103   ACAAGGTTCAAAAAA             TGGGGGCG GGA CTCCCCCA             AGCTGATCAATGCGT 100 45
      CV3977 4301071 .. 4301090 - -16.4  -4.97888   AAAAAAACTTAAAAA            CCCGCCCG GGGC CGGGCGGG             TCAGAATTCCATCGC 100 46
      CV3976 NONE
      CV3975 NONE
      CV3974 NONE
      CV3973 NONE
      CV3972 NONE
      CV3971 NONE
      CV3970 4293073 .. 4293084 -    -3  -2.78725   ATACGGTAGTAAGGA                TTCA AGCA TGAA                 GGCTCAAGTAAAATA  41 88
      CV3969 NONE
      CV3968 NONE
      CV3967 NONE
      CV3966 NONE
      CV3965 NONE
      CV3964 4285490 .. 4285522 - -11.9  -2.62983   TGGACTGCGACAGGA      TGGCCAGCTTGGGCA GCC TGGCCAGGCTGGCCT      GCTGGCTGGGCGGCA  69 241
      CV3963 4283600 .. 4283655 - -18.7  -2.75536   AAATCATTCGCAAAC CGGCACGCAATAAAAAAACACGCGGCA TCGC TGCCGCGTGTTTTTT-ATTGC-CGGCG CTGGAAATCGCCGAT 100 56
      CV3961 NONE
      CV3960 NONE
      CV3959 NONE
        ispA NONE
        araL NONE
      CV3956 NONE
      CV3955 NONE
        idsA NONE
      CV3953 NONE
      CV3952 4272258 .. 4272272 -    -7  -2.70932   CTCCGTTGGTAATCA               GGCGGC ATG GCCGCG               TATCGCGTGGAAAAA  51 8
      CV3951 NONE
      CV3950 NONE
      CV3949 NONE
      CV3948 4269029 .. 4269043 -  -2.8  -3.55444   CGCGCAGCGCGGAAA               TGATGA CGC TCATCG               GCGCAGCCCCAGCGC  49 20
      CV3947 NONE
        FadH NONE
      CV3945 NONE
      CV3944 4264239 .. 4264254 -    -6  -3.18536   ACAATGAATTCAACA              GGACGG CGCA CCGGCC               AGATCGGCGATCAGG  54 4
      CV3943 NONE
      CV3942 NONE
      CV3941 4261318 .. 4261344 - -13.6  -2.62184   CGCCGGCGCACAGCA         GCAGCGCGGCCA GGC CGGCCGCGGCGC         GCTCAGAGATTGTCC  74 28
      CV3940 4259907 .. 4259920 -  -6.7  -3.29144   CTACCTGTGCGAGAA               GTTCG GCAT CGAAC                AGGCCCGACTGCAGG  54 126
      CV3935 4254885 .. 4254898 -  -5.2  -3.16564   CGCTTATTCGATCAA               GCGC ATATGG GCGC                GCACCCAATCGCGGT  49 0
      CV3934 4254398 .. 4254413 -  -3.2  -2.87132   CCGTGCGCTCAGATA              TGGCAG CGCT CCACCA               CGTTTTTAGCTTGCA  42 3
      CV3933 4253889 .. 4253899 -  -6.8  -2.61116   TCCATATAGAAAATG                 TCCG GAT CGGA                 TGCGCGCGATGGCGC  50 53
      CV3932 4252984 .. 4252998 -  -5.6   -3.7941   CAGCCTGCAGAACAA               TCCCGC CTG GCGCGA               CGCGATGTGGAACAC  60 455
        argB NONE
      CV3920 4233310 .. 4233336 - -15.1  -2.71364   TGAGCGCGCCAACGA         CGACGGCCCGC GCAAG GCGGGCCGTTG         GCGGAACTGCTTAAT  83 47
      CV3918 4231174 .. 4231201 - -25.6   -3.4493   ACAGACAGGAATCAA        CGGCGCGGCCGG CCCT CCGGCCGCGCCG         GCTTATCAGGCAAAT 100 31
      CV3917 4229784 .. 4229799 -  -2.6  -4.08767   GTCACGTCGTCAAAA              TCAAAC AAGC GTTTAA               ACGGTGCCATTGTTG  56 22
      CV3916 NONE
      CV3915 NONE
      CV3914 4226676 .. 4226719 -    -8  -3.54424   GGGCATTGTGCCAAA GTCGGCGGCTTGCTGCCAGGC TTG ACCGGGGA-CAAGCGGCCGCC GGGTTTCGCTGCAGG  62 146
      CV3913 4226409 .. 4226424 -  -3.2  -2.72263   ATATGGCCGGGAAAC              CATTGG ATTG CCATTG               TTCAGCGCTTTCTAA  41 27
      CV3912 4225428 .. 4225455 -   -17  -2.96695   CCCCCCATCAAACGA        CGACAGGCCCGG AAAT CCGGGCCTGTCT         GCTTGGCATGCCTGC  88 54
      CV3908 4220029 .. 4220080 -  -5.2  -3.14132   CTTGCGCCGGATCAA GACCGGATTGGGCGCCTGTCCGCGA TCGCT TCATGGA-AGGCGCGC--TCCGGCC GGGCGCGGGACGCGA  49 59
      CV3907 NONE
      CV3906 4217784 .. 4217808 -  -9.9  -4.32034   GGAGCAGCAGGAAAA          CACGCCGGC CTGAGCC GCCGGCGGG          GCGCTAGCGCCCCTT  83 29
      CV3904 NONE
         lig NONE
      CV3902 4211709 .. 4211725 -  -2.2  -4.19238   CGCTCAAGGTCAAAA              TGTCTG TCGTC CAGCCA              GCGCCTCAGCGATCT  59 3
        galU 4210720 .. 4210735 -  -8.2  -3.65991   ACTCCTTGAACAGAA              CAGGCG GCGC CGCCCG               CGGGCGGCGCAATGG  66 50
         hpT 4210102 .. 4210142 - -19.2  -3.53012   GCGGGCCGCCTGAAA CAC-AAAAGCCGCCTCCCGG ATG CCGGG-GGCGGCTTTTTGCG CGACGGCTCCCCGCC 100 41
      CV3894 4202812 .. 4202827 -  -6.2  -3.83026   CCGGCGTATATTAAA              TGGATT CGAT AATCCA               TTCCAATGTAAATCG  64 245
        ddhA NONE
        rfbG NONE
        rfbH NONE
      CV3890 4198060 .. 4198079 -    -7  -3.96148   GCCCGGCAGCAGAAA            CACGTGGC GCAC GCCGCGCG             CGGCCAGGAAATCCA  68 80
        ilvB 4196307 .. 4196320 -  -5.2  -3.55444   CGGCCATCGCTCAAA               CGCC CCGCTT GGCG                GCTTCCGACGCCGGC  55 7
      CV3888 NONE
      CV3887 NONE
      CV3886 NONE
      CV3885 NONE
        galE 4191356 .. 4191380 - -12.1   -3.9461   CGCCCGGAACAAGAA          CGCCAACCGGC CAA GCCGGCTAGCA          GACAATATCATGCCT  86 33
      CV3883 4187676 .. 4187721 -  -5.5  -3.38812   GCCCGCGCAACAATA TCACCTCGTCAACCGCTCCGC GGCCAG GCGGAGCGA-TATCG-GATGA CCCGCTATAAGGCTT  53 40
      CV3881 4185736 .. 4185773 - -12.7  -4.99134   ACCGCAAAGTAAAAA   CGGGGCAAAACCCGCGGA TTG CCCGCCGG-TTCGCCCCA   TCGCGTCAAGCAAGA 100 45
      CV3880 4181685 .. 4181703 - -11.7  -6.59152   TGAATAAAAAAAAAA             CCCCGGA ACCTG TCCGGGG             GCGGAGCCGCATCCC 100 43
       fliC1 4180517 .. 4180527 -  -3.2  -3.06492   GTATTGACGGTAATA                 GCCA TGG TGAC                 TCTCCTGGTGCTTTA  43 195
       fliC3 NONE
        flaG NONE
      CV3876 4177733 .. 4177755 -  -9.1  -3.80625   TTTCTAGAACTGAAA           CCGGACAGC GCCAT GCCATCCGG           TCCGCCACTTTACTT  72 35
      CV3875 NONE
      CV3874 4176904 .. 4176914 -  -8.2  -4.29845   CAACCCAAGCCAAAA                 CCCG GGG CGGG                 CATCCCTCCTGGATT  77 40
      CV3873 NONE
      CV3872 NONE
      CV3871 NONE
      CV3870 4174145 .. 4174164 - -16.4  -4.87626   GCCGAACATGAAAAA            GGGCCGCG ATTC CGCGGCCC             TTTTGCTTGGATGTC 100 47
      CV3868 4173219 .. 4173237 -    -6  -2.74443   CGCACAATAAGCAAC             TGATCGAT CTC ATCGCTCA             CTCCTCCATCCCGTG  49 136
      CV3867 4172742 .. 4172771 -   -10  -4.09685   CGGCAGGCGGCAAAA       CGATGGCGGAGGC GCTCA GCCTCCGCC-TGG       AAAAACGATGCGGTC  80 39
      CV3865 4168868 .. 4168893 - -14.7  -3.75153   TCTTGGGAACGCAAA         GAGCCGCCTTG ATCA CGAGGCGGCTC          TTTTATTCAGTCGGC  95 62
      CV3849 NONE
      CV3848 4152816 .. 4152835 -  -2.8  -3.41051   CGACGGCGATTATAA            CAGCCG CCCGCGCT CAGCTG             TCCTTGTCCACCTGG  47 19
         rph 4152010 .. 4152025 - -11.8  -5.09521   CCAAGAAATGAAAAA              GCCGCC CCGA GGCGGC               TTTTTTCTGTGCAAC 100 60
      CV3845 4149930 .. 4149958 - -10.9  -3.72576   TCCGCCTGGACGAAA        GCCGCGGCCGC AAGACCG GCGGCCATGGC        TTGGGACTGGCCATC  73 253
      CV3832 4129545 .. 4129558 -  -8.1   -2.7035   GTCAGCGACAGACGA               GCGGA CTCA TCCGC                GCTGCAGGATCAATT  53 18
      CV3831 4129107 .. 4129130 - -13.2   -5.0925   GCTGAAAATGAAAAA          CCGCCAT-CCG TGG CGGCATGGCGG          TTGCGATGTGATGCC 100 60
      CV3830 NONE
      CV3829 4127608 .. 4127625 - -12.7  -5.60993   GCTTGGACAAAAAAA             GGGCTGC CGAG GCAGCCC              TTTTCAGACCAAGCA 100 52
        pilB 4125673 .. 4125709 -  -9.3  -2.52543   ATTCCTTTTAATTTA    GCGCCGCCCACAAAACC CCT GATCCTGCCGGCGCCGC    GCTCTTGCCGCGCGG  59 93
        pilC NONE
      CV3826 NONE
      CV3825 NONE
      CV3824 NONE
      CV3823 4121874 .. 4121896 - -12.7  -5.07652   GCCGCCAAAACAAAA          CCGCC-GGCC ATTT GGCCTGGCGG           TTTTTTTGTCTGTCA 100 49
      CV3820 4118990 .. 4119009 -  -2.8  -4.65263   ATCCCGGAAAAGAAA            CGGGTG CGGCTCTC CACCCA             ATGCCGCGTCGGCGA  71 95
      CV3818 NONE
      CV3817 4116636 .. 4116659 - -13.8  -5.14563   CGGGCCATGAAAAAA          CCGGCGCTCA ACTC TGGGCGCCGG           CTGCTGTTGTTGATT 100 100
      CV3816 4114755 .. 4114775 - -16.1  -5.24129   TTCTCGCATAAAAAA            CGCCGCGGC AAG ACCGCGGCG            TCGGAGGGTCGAATA 100 48
      CV3815 NONE
      CV3814 NONE
      CV3813 NONE
        hofF 4109089 .. 4109104 -  -3.2  -3.05463   ATGGCGGGCACTCAA              TGCACC ATCT GGTTCA               TGTCGATGATGGGCA  43 6
        hofG NONE
        gspH NONE
        gspI NONE
      CV3808 NONE
        gspK NONE
      CV3806 4104866 .. 4104886 - -12.5  -2.94144   CCGCTAGGTAAAGCA            GCGCGACGC CCA GCACCGCGC            CCATCGCCGCCAGCA  74 107
        gspN 4103549 .. 4103562 -  -9.5  -4.96848   GCGCTTACACAAAAA               CCGGC AGCG GCCGG                TTTCGTTTTACACCC 100 173
        carA NONE
      CV3803 NONE
        carB 4098327 .. 4098359 - -21.4  -4.25104   CCGCCTTCATCAAAA      GCACAAGCCGCCGT ACGGG ACGGCGGCTTGCGC      GAGCGGGTTTGAGCG 100 95
        greA 4097797 .. 4097809 -  -2.6   -4.7373   GCAGCTCATGAAAAA                CGCG CGGTC CGCA                TCAGATGTATTTGAC  70 26
      CV3800 4097299 .. 4097317 -   -16  -5.52384   GGCGGATGAAAAAAA             GCGGTGGC TTT GCCACCGC             TTTTTTTATCGCCGC 100 42
        ftsJ NONE
        hflB 4094131 .. 4094158 - -19.2  -4.55798   GAGCGGAAAGCAAAA        CCGGGCAAGCCC GCAA AGGCTTGCCCGG         TTGAAGAGAATGCGG 100 44
        folP NONE
        glmM 4091766 .. 4091787 -  -8.7  -5.52384   TTTGGATGAAAAAAA           TGCCAACCC GTAC AGGTCGGCA            TTCTTTTCAGACCGC 100 53
      CV3794 4089680 .. 4089732 -   -14  -3.09878   TGGACGGATTGAAGA GCCAGCGCCGC-GCCGCCTC-GCCCC AAG GCGCCAGCAGCGGCAGCAGCGCCGGC AACAGGCTGGCCGGC  79 48
      CV3792 4087410 .. 4087429 - -13.6  -4.62069   CCCTGACGGCAAAAA            GGCCATCC GCAA GGATGGCC             TTTTCATTTGCATTG 100 49
      CV3790 NONE
      CV3789 4084972 .. 4085003 -  -9.5  -4.85599   GCGAGCGGACAAAAA      GACACCGTGG-CAG GAGGA CTGTCCACGGTGTA      ACAAGCGGGGCAGCT  93 201
      CV3787 4083576 .. 4083598 -    -9  -3.83262   GAAACGCCACAACAA           GCGCCGGCTG ATC CAGGCGCCGC           TGGTGGAAAAGCTGG  71 303
        ubiB 4081072 .. 4081093 - -18.7  -5.40464   CAGGACAAACAAAAA           GCCCCCGGC GATT GCCGGGGGC            TTTTTCATATACAGA 100 57
        arcD NONE
        arcA NONE
        arcB 4076413 .. 4076445 -  -8.4  -3.56594   GCAAAGCGTCTGAAA     CCAGGCGCTTG-GCC CGCG GGCTCAATCGCCCAG      GGTGGATACTAGGAT  66 14
        arcC 4075294 .. 4075312 -   -16  -4.13767   GTCCGCATGCGAAAA             GGGCTGCC CCA GGCAGCCC             TTTCTCTCGGCTCGG 100 55
      CV3777 4073730 .. 4073744 -  -6.4  -2.82933   TGGCAATGCACGATA               CCTTGC ATT ACAAGG               AACTTCGGTAAACTG  49 18
      CV3776 NONE
      CV3775 NONE
      CV3774 NONE
      CV3773 4071111 .. 4071131 - -13.9  -4.98531   TGCCGAAACGAAAAA            GGCCCGGCC TAG GGCCGGGCA            AAGGGACACGGAGTC 100 50
         gmk NONE
        rpoZ NONE
        spoT NONE
      CV3767 4065587 .. 4065622 -  -6.1  -3.29144   CCATTGGCCTTAGAA    TGGCGGACAGACGG TTTCAGCCG CCGCC-GACCGCCA    CCACGATTTCCAGCA  54 6
        thiG 4064758 .. 4064772 -  -2.1  -3.14211   AGCCTGGGCCATGAA               CATCA CGACT TGACG               GAAGAAATCACCCCC  41 13
        rpsU 4064343 .. 4064361 -   -16  -4.26189   GTACAAATGGCAAAA             CCGCAGGC ATG GCCTGCGG             TCCTGCTTGATGCCG 100 49
      CV3764 NONE
        dnaG 4061974 .. 4061990 -  -2.3  -2.51257   GCCGAAAAAAACAGT              TGATTAT AAC ACAACCA              CTTGAACTTTTCCGC  38 49
        rpoD 4059949 .. 4059980 - -13.9  -5.50723   CGAGGAAAACAAAAA      TCCCCAAGC-CCTT TATTC AAGGCGCTTGGGGA      TTTCCAGCATTTCAA 100 50
      CV3761 4058788 .. 4058813 - -11.9  -3.62849   CTGATGAAACGACAA         TCCATGCCCCGA ATA TCGGGGC-CGGA         CCTCGCATAGGATCG  77 71
      CV3760 4058464 .. 4058481 - -14.1   -4.2772   GCGAAGCAAGACAAA             CGGGGCC TAGC GGCCCCG              CTCCGCTTTCCCTCG 100 45
      CV3758 4056624 .. 4056640 - -15.1  -4.56597   TCGGCGCGCGAAAAA              GCCGGGC AGC GCCCGGC              TTTTTCGCACATTCC 100 59
        lysR 4054051 .. 4054064 -  -6.7   -4.4521   ACTACTGAAAAATAA               GGCAA ACTC TTGCC                ATCATTCGGAAAAGC  74 292
      CV3755 4052380 .. 4052399 -  -9.2  -5.96219   GATGGATAAAAAAAA            CGGAGGCC GCAT GGTCTCCG             TTTTTTTACTCGCGC 100 47
      CV3752 NONE
        rluA 4049069 .. 4049088 -  -9.3  -5.08255   ACGCGCAAAACAAAA            GGGATGC TTCTCG GCATCCC             TTTTTTTGCGGCCCA 100 50
        rpsT 4045454 .. 4045472 - -13.8  -4.60797   CGCGGATACACAAAA             GGCCCCGC GAT GCGGAGCC             TTTGCGTATTCTTGC 100 58
      CV3746 4044629 .. 4044654 -  -3.2  -4.82901   CGCTTGTTATAAAAA        CAGGGTCAGGCG CCCG CGCC-G-CCCAG         CCAGCGGGTGAGCAC  73 5
      CV3742 NONE
      CV3741 NONE
        aspS 4038655 .. 4038672 - -11.3  -6.06723   GGCGCGAAAAAAAAA             CGGACAG CAAG CTGTCCG              TTTTTCCAGGCGATC 100 49
      CV3739 4037731 .. 4037764 - -15.9  -4.36914   CGGCGGTCGATAAAA     CAACACCCCGCCGGC TTGC GCGGGCGGGGTGCGG      GACGGAATCCGGGTC 100 50
      CV3738 4036451 .. 4036466 -  -4.6   -2.9155   CGGCCGAAGACGATA              GGCTCG CGAT CGATCC               GCGTCATATCGCGTC  46 29
      CV3737 4035077 .. 4035093 -    -5  -3.73783   CATGGAACGGAAGAA              CGCTGG TCGCG CCGGCG              CTGGGCACCGCGCTC  55 185
      CV3734 NONE
      CV3733 NONE
      CV3732 4029489 .. 4029509 - -15.4  -3.44146   TCTCCCCATAAGCAA            GCCCCGCC GTTTA GGCGGGGC            TTTTTCTCATCCCGA  87 49
      CV3724 NONE
         tmk NONE
        holB NONE
        pilZ 4020066 .. 4020092 -  -5.9  -4.52589   GGTGGGCAGATAAAA        CGTGA-ATCCGG CCCA CAGGATATCACG         TCCGCCCCCCGTACC  72 41
      CV3720 NONE
      CV3719 NONE
      CV3718 4017586 .. 4017598 -  -4.7  -4.27474   AAACCGATGAAGAAA                GCCGC CCT GCTGC                TCGCCCTCCTGTCCC  66 513
      CV3713 4014599 .. 4014624 -  -7.6  -3.61398   CCGGCTGCTGAACAA         CCTGCAGGCGC CGTCT GCGCCT-CAAG         CGGCCGCCGCGCGCC  62 55
      CV3712 4014407 .. 4014422 -    -4  -3.22345   AAGAACAATAGAAAT              CATTCG CTCT CAAATG               GTGTGAATATTACCA  47 19
      CV3711 4013899 .. 4013940 - -12.9  -3.38272   CACCATCATGCACAA GGCGGCGCTGGGCCGGA AATTCTGA TCCCGCCGAGCGGCGCC  TAGCCGCCCGCCCGC  79 25
        ppsA 4010382 .. 4010399 - -14.1  -4.39407   GCAAACAAGCGAAAA             CCGCCCG TTTC CGGGCGG              TTTCTCATTCACCGA 100 57
      CV3704 4004586 .. 4004613 -  -7.6  -3.60627   TTATGGTAGCGGAAA        GCCGCAGCGCCAC CAA GCAG-GCGGCGGC        CAAATACGTTAAAAT  62 52
        mutY 4003475 .. 4003494 -  -9.2  -2.57931   GGCATTTGCCACAAT            CGGCGGAC CCTC GTCCGCCC             TCGTCAATCCGACGC  60 29
        relA 4001145 .. 4001193 -   -16  -4.07568   GCTCGCCCGCCAAAA GCGGAACCGGCTGAAACGCCCG ATCCA CGGGCATTCCAGCCGGTTCATG GTTTTAGCTCAAACC 100 34
        deoC 4000099 .. 4000113 -  -2.8  -2.93708   CTGCGGCAAAAACAT               GGCA TTCTCCC TGCC               TGATACCCATCGCGC  42 123
        deoA NONE
        deoB 3997502 .. 3997534 - -16.2  -4.59853   GCAAGCGGGGAAAAA      CGACGCCGGGCCGC GCGCG GCGGCCCGGGGTGG      CGGCCTCAGTCCAGG 100 31
        deoD 3996495 .. 3996518 -  -8.1  -6.58542   CCGCAAAAAAAAAAA          GCGCAACGC TCATGC GTGTTGCGC           CAAGTTCCACCTAAA 100 242
        rplM NONE
        rpsI 3995472 .. 3995492 - -13.9  -5.24449   TACAAATGGAAAAAA            CCGCCGGGC AAA GCCAGGCGG            TTTTTTCTGCGGCAG 100 52
        argC 3994228 .. 3994241 -  -9.5  -2.78712   CTCGCAATTCAATCA               GGCCG GTCG CGGCC                ATTCACCCACTATTT  61 143
      CV3694 3993807 .. 3993829 - -16.2  -4.80882   ATTCCACAGCAAAAA           GGCCCGGGGC AAG GGCCCGGGCC           TGGTTCTTACCTGGG 100 48
       cheR3 3992846 .. 3992866 - -12.6  -3.88438   CCACACGAAAGACAA            CGGGCAAG ACTCG CTTGCCCG            TTAGAGGTGGAATGG  87 86
      CV3692 3991508 .. 3991522 -  -3.4  -3.64703   CTTCGCTCATTCAAA               CTCCAG ACG CCGGCG               CGAAACGCGCCGGTC  52 78
      CV3691 3991030 .. 3991043 -  -2.4  -3.95153   TTAATCATGGACAAA               GCAA GGCTGA TTGC                AAGCATCTATTTACA  56 95
      CV3690 3990630 .. 3990648 - -10.2  -3.14211   AGTGGCGGTCACCAA             GCTGGGCA TCC TGCCCGGC             GTGAAGCGCGTGGGC  62 83
      CV3688 3989592 .. 3989609 - -14.1  -4.93547   CCAAGCAAGCAAAAA             GCCGCCC CACG GGGCGGC              TTTTCATGTTCGGGG 100 48
      CV3685 NONE
      CV3684 NONE
      CV3683 3983634 .. 3983644 -  -6.8  -3.57144   CGCGCCACCTGGAAA                 GCCA GAT TGGC                 CGGGAACCCAGCGTG  58 485
      CV3677 NONE
      CV3676 NONE
        rpsP 3975159 .. 3975208 -  -2.9  -3.12351   GCCCTTGATACCGAA GGCGC-CGCGC-ACAAAGCCC ATTACTACGA GATCTTCGTCGCGCATGCGCC CAATTCCGTCTTGAT  43 55
        rimM 3974619 .. 3974636 -  -4.7  -3.17901   AGAGGCCCAAGTCAA             GCGCCCG CTGG CTGACGC              CGAAGCGGGCAATCG  49 83
        trmD NONE
        rplS 3973505 .. 3973525 - -16.9  -5.37593   CCCCAAATGAAAAAA            GCGCAAGGC CAG GCCTTGCGC            TTTGATGATAGCGGC 100 55
      CV3671 NONE
        xerD 3972095 .. 3972112 - -14.1  -3.34895   GCCAGTCGGAACGAA             CGCCCGC GCAA GCGGGCG              TTTTTGTTTGGACTT  87 57
        cspE 3968985 .. 3969001 - -15.1  -4.56914   CGACGCAAATGAAAA              GCCCGCC GGA GGCGGGC              TTTGAAATATGCCTT 100 79
      CV3665 3967404 .. 3967423 - -16.4  -3.38415   GGAAGCAGAAACACA            GCCCCCGG TTTT CCGGGGGC             TTTTTTCTTGCCCGC  89 54
      CV3663 3964097 .. 3964125 - -11.7  -2.52464   CTCCTCCGGAACGTA        GCGGGCCGCTT GCTGACG AAGCGTCCCGC        AGCCGTACGGCGCTA  68 38
        ttuD 3959486 .. 3959504 - -14.6  -5.00616   TGCGCGCGCAAAAAA             GGCCATGC ATC GCATGGCC             TGGATCGTGGAGAGC 100 78
      CV3659 NONE
        cioA NONE
        cioB 3956385 .. 3956403 - -13.8  -5.52909   GAAGACGCAAAAAAA             GCGCGCCA TGC CGGCGCGC             TTTTTTGTTTTTTGC 100 47
        ugpB 3954886 .. 3954908 - -12.7  -4.87665   CTCTATCGAGAAAAA          CGGGCG-GCC TCGC GGCGCGCCCG           TTTCCGGATGGATCA 100 38
        ugpA NONE
      CV3654 NONE
        ugpC NONE
        ugpQ 3951246 .. 3951273 -   -12  -2.71791   AGGCGGCGCTGAAAC        GGCTGCAGCAGAG CGG CGC-GCTGCAGCC        CATATTCCAGCGCTG  70 54
      CV3650 3948686 .. 3948705 - -16.4  -5.27335   CCGTCCAAACAAAAA            GCCCGCCG GAAA CGGCGGGC             TTCGTCATCGCGGAT 100 53
      CV3647 3944164 .. 3944182 - -11.7   -5.1675   GCAGGCATGAAAAAA             GGCAGGC TGCGC GCCTGCC             TTTGTCGCAAAGACC 100 51
        suhB 3941515 .. 3941536 - -17.3  -5.78622   CGAGGGCAAAAAAAA           CGGCAGGCC TGAT GGCCTGCCG            TTTTCGGAATGCGGA 100 48
      CV3643 NONE
      CV3642 3939525 .. 3939540 -  -4.6  -5.40474   ACTCCCCGAAAAAAA              GCCCGC GACA ACAGGC               TCCTTGAAACACCGG  90 46
      CV3641 3939114 .. 3939141 -  -3.4  -3.79668   AGGCAAGGTAGTAAA        CCGCAGCA TTCTACGCACTT TGCCGCGG         CCAGGCAAACTTTAA  55 92
        rpsF NONE
        priB NONE
        rpsR NONE
        rplI 3937612 .. 3937627 - -11.8  -4.70879   GCCAAATGCGAAAAA              GCCCGC CGAA GCGGGC               TTTTCTCGAAGATTC 100 53
      CV3636 NONE
        dcuA 3934999 .. 3935021 - -10.4  -3.29144   GCACCGGCTGGAGAA           CCGCCCCGGC ACC GCCGGCTCGG           TGCGCGTCTACCACG  63 230
      CV3631 NONE
      CV3630 NONE
      CV3629 NONE
      CV3628 3931065 .. 3931094 - -26.5  -4.19624   CACTGGCAAGACAAA       CGCGCCGCGGACC GGAT GGTCCGCGGCGCG        TTTTCTCATACCCGC 100 51
      CV3626 3929465 .. 3929499 - -13.4  -3.12351   GGGGTCTACACTGAA     GTTCAGCGCCGCGGCA TGC CGCCGCGGCGCGGTAG     ACCGAGCCAAACTGC  79 326
      CV3614 NONE
      CV3613 3918290 .. 3918313 - -10.3  -4.16943   TTTCAGATGGCAAAA          CAGCCTGCG GCGAGA CACAGGCTG           TCATTCTGATCGCAA  82 131
      CV3612 3917289 .. 3917304 -    -6  -3.21099   GCTGCCCAGCATGAA              GCTGCC GTCC GGCCGC               ATCAGCGCGCCCGCC  54 110
      CV3611 NONE
      CV3610 3915939 .. 3915954 - -10.4  -4.89852   CCAGACGCAGAAAAA              GCTCCC GCAA GGGAGC               TTTTTTCATTGCCGG 100 50
      CV3607 3913700 .. 3913726 -    -5  -2.52896   TCAGCGGCGAATCCA         GCCAGGCGGC GCTCAAT GCCGCCTCCC         GCGCAGCAGCAGTTT  43 11
      CV3606 3912997 .. 3913008 -  -3.6  -2.71497   TCATGCCAAACCAAC                CGCG CCCC CGCA                 TGCTAACCGAGCCCG  43 28
      CV3605 3912435 .. 3912458 - -19.6  -3.52204   TGAGGCGGAAACGAA          GACGCCCCGG CATG CCGGGGCGTC           GGACAGGGACAGGGG 100 54
        metR 3908903 .. 3908916 -  -9.5  -3.28745   TCTGGAACAAGCGAA               CGCGC GCCT GCGCG                AGCTATGCGGGGCCG  61 223
      CV3601 3908315 .. 3908346 -  -2.8  -2.80816   TGGCGATTGATCAGA      TCGCCGACATCCAG TTGC CTGGCCGACATCGA       CAGCTCTCCCATAGA  41 139
        mhpT NONE
      CV3599 3906287 .. 3906308 - -10.1  -2.83164   GGACGGATGATCAGA           CG-CCGGCCC CTC GGGCCGGACA           CGACGCCGCAGCGGC  63 43
      CV3598 NONE
      CV3597 3904105 .. 3904129 - -11.4  -3.14132   CGCGTCCGGCAGGAA         CGGCGGGAGGC GGAC GCCCCCCGC-G          CTTGCCTGATGCAGC  69 42
      CV3596 3903293 .. 3903327 - -14.9  -4.30576   GGTTTATTATTAAAA     GCGCCGACACGCGGC AGACA GCCGCACGCAGGCGC     CATCCAAGCCTACAG 100 287
      CV3594 3902623 .. 3902654 -  -8.6  -3.53091   ATGCGGCGCGCGAAA      CGCCTGGATTCGCC GCAA AACGCATCCCGGCG       CGACCGCTCGGCAAA  66 60
      CV3588 3896087 .. 3896114 - -10.4  -3.14132   TTCTGCGGCCAGGAA        GCGCCGAGGCGG CCTC CCGCGCCCGCGC         GGCGGACAGAAGAAG  66 127
        aroE NONE
        mtgA 3894483 .. 3894529 - -15.1  -3.33087   AACATACCGTCACAA GCGGCTTCCAGCC-GCCGCCAC GGGC GTGGCGGCAGGCGGGAAGGAAC GGGATCAGGGCAGCT  87 30
      CV3585 NONE
        hemK NONE
      CV3583 3891263 .. 3891278 - -11.8  -4.07568   GCCCTGTCTGGAAAA              GCGGCC CGCG GGCCGC               TTTTTTATGTGTCCT  86 40
      CV3581 3889358 .. 3889387 -  -2.2  -5.63857   AAAAATCTAAAAAAA      CCACAATGCCAAGC ACAG GCT-GGCAT-GTGT       CCGCTCAGGCACTAA  85 111
      CV3580 3888972 .. 3888985 -  -9.5  -5.40072   GCGGGCGCAAAAAAA               CCGGC CGAA GCCGG                TTTTTTTGGTGTTGC 100 51
      CV3577 3884841 .. 3884881 -  -6.7  -4.34402   GCGCGGATATGAAAA  GCGGGAGTTTGTGCACC GCAATAT AGCGCACGCCCTCCCGC  CGGTAAAGTTACGGC  72 72
       fabG2 3883917 .. 3883937 - -15.4  -3.71645   AATCCGACACGCAAA            CGCCCCGG ACCTG CCGGGGCG            TTTTCTTTGGGCTTG  95 52
        cysH NONE
        cysI 3880256 .. 3880279 -  -8.8  -3.01924   CATCCGGGCGCAACA          GCCTCCAGGC ATCG GCCTGCAAGC           GGCCATCCTTAATGA  60 34
      CV3572 3879634 .. 3879644 -  -5.4  -3.61103   TAAGTTGACTGCAAA                 CATC AGG GATG                 GCTACATGCTGTGTT  55 176
        rmpM 3878835 .. 3878853 - -17.4  -5.30616   GGAGGCAAACAAAAA             GCCCCGCG GAT CGCGGGGC             TTTTTTTGCGCCGAG 100 47
        ribF NONE
        ileS NONE
        lspA 3874407 .. 3874426 -  -5.6  -2.71364   GTATTTCCTCAATCA            GGCCAGGGC CTT GCCC-GGCG            AATGCGCGAATGGCC  47 80
        lytB 3873408 .. 3873429 - -17.3  -4.18494   CACTGCCATGGAAAA           GGCCGCTCC AGAT GGAGCGGCC            TTGGCTTTGGCGATA 100 50
      CV3565 3872093 .. 3872107 - -11.4  -4.64598   CAACCATTCGAAAAA               GACGCC ATC GGCGTC               TTTTTTCATGTCCCG  93 267
      CV3563 3869370 .. 3869401 -  -2.8  -4.12456   ACATCACGCCGAAAA      CGCC-GATGGGCCAG GCG CTGGCCAGCCTGGTG      ATGATCACCGGCTAC  59 229
        cysK 3867649 .. 3867661 -  -3.4  -3.08798   ACCGCTCAGCCAAGA                TGCT CGAAC AGCA                CGGTGGACAGGTAAC  43 3
      CV3560 NONE
      CV3559 3866563 .. 3866607 - -14.5  -2.80994   GGGAATCGGAGTAGA CGGTGAGCATGATGTTTTCC GGCGTG GGAAAACTCCATGCTC-CCG CCATGGGCCTGCCGG  80 85
      CV3558 3865536 .. 3865550 -  -2.7  -5.16237   AAGCCCATCAAAAAA               CCGCG TCAGC CGCGC               GCCTCGAAACCAGCC  77 16
      CV3557 NONE
      CV3556 3864713 .. 3864733 - -18.3  -4.54727   CTGCTCAAATGAAAA            GAGCCGGGC ATC GCCCGGCTC            CATCGCCGCGTCGTC 100 64
        feoB NONE
      CV3552 3860595 .. 3860614 -   -15  -4.86731   GGCCGCCAAAGAAAA            TGCCCGGC CGAA GCCGGGCA             TGCCTGGGGGCGGCG 100 54
        pydA 3859397 .. 3859453 -  -8.6  -4.08216   CTACCCGCGCGAAAA CCATCCCA-GCGACGAGCACTTCCAGC CGCT GCTGGTGGCGCTGGGCGCGTCGGATGA CGACGCGGTTCCGGT  72 112
      CV3547 3853792 .. 3853809 -  -4.1  -4.75776   AACTGAATTCAAAAA             GGGTTCA CCTC TCAACCC              TCGCAACGAGCTTCG  75 52
      CV3546 NONE
      CV3545 3852575 .. 3852598 -    -8  -3.07962   GGGCAGACTTCAAGA          CGGCGCCGCC CAAC GACAGCCCCG           CTGCGTTGAGCTTGC  57 208
      CV3544 3852022 .. 3852043 - -15.1  -4.05446   CCGCGCAACGAGAAA           GCCCCAGGC AAAA GCCCGGGGC            TTTTTGCTGCCCGCC 100 133
         ndk 3850557 .. 3850580 -   -16  -4.28254   CCTCAACAGGCAAAA          GAGGCCGCCG GCAG CGGCGACCTC           CGGTCATTCGACTAC 100 48
      CV3541 NONE
      CV3540 NONE
      CV3539 NONE
      CV3538 NONE
        hisS NONE
      CV3536 NONE
      CV3535 NONE
      CV3534 3841895 .. 3841905 -  -2.4  -3.76759   ATTAAGTCCAGCAAA                 CAGC GCG GCGG                 CCTGCTTATTTTTAG  51 60
         hfq 3841530 .. 3841567 - -21.3  -4.17701   GCGATAAATGACAAA   GGCCGAAAGGCCGCATC CTGA GATGCGGCCAATCGGCC    CGATCGGCGAAGCGA 100 48
        hflX NONE
      CV3531 NONE
        hflC 3838187 .. 3838204 -  -9.8  -4.90381   TTCAACAGAATAAAA             GGCGGG GAAGGA CCCGCC              TTGTCATCAGCAAAC 100 86
      CV3529 NONE
       purA2 3835632 .. 3835651 -   -15  -5.30616   GCAGGCAAACAAAAA            GCCCACCG CAAG CGGTGGGC             TTTCCAACAGCGGGA 100 54
        acpA 3831457 .. 3831474 - -14.1  -5.10208   GAACGCTAACAAAAA             GCCGCCC GGAA GGGCGGC              CTGTCATCACCTGCA 100 50
      CV3524 3829769 .. 3829812 -  -8.6  -3.04263   ACCCCAGGCGTAATA GGCGGCGCGCCGGCACCGGGC TTC GCCCC-CACCGCCGCCACGCC AGGAGCAGTCGACCA  60 189
      CV3523 3825834 .. 3825860 - -16.6  -5.18866   GCCAAACAAACAAAA         CCGGCTCGAATC TGC GCTTCGAGCCGG         TTGCTTTATACCTTT 100 60
      CV3522 3818781 .. 3818792 -  -3.6  -3.96148   GCGCCGGACCAGAAA                GCCG CAGT CAGC                 GCCGAAGACGTGGCC  59 96
      CV3520 3817535 .. 3817551 - -15.1  -4.05714   ACCGGCAATGAGAAA              CGGCCCC AAA GGGGCCG              TTTTTCTCGCAGCCG 100 44
       moaA1 3813978 .. 3813994 -  -4.4  -3.55071   CCACAGGGCGGCAAA             GCGCATC TGCT GA-GCGC              CGACATTCACGGCAG  52 196
      CV3506 3805707 .. 3805728 - -12.9   -4.7254   ACCCGCCATGAAAAA           CCCGCCGGC CGAG GCGGGCGGG            TTGGAGACGGATCCT 100 51
      CV3505 3804146 .. 3804165 - -13.6  -3.14522   GCAAGCCAGATGCAA            GGCCTTGG CTAT CCAAGGCC             CAGCCTGACAACGCG  79 214
      CV3498 NONE
      CV3497 3791775 .. 3791793 - -11.6  -2.78816   CCATCCTGCAGCAGA             TCGCCGCG ATA CGCGGCGC             GGTCAACGGCCTGAT  62 163
      CV3495 3790386 .. 3790411 - -14.7  -5.14563   CGCGCCATGAAAAAA         GGCGGCC-CCGC CTT GCGGAAGCCGCC         TTCGCCGATGTCCGG 100 47
        norB 3787913 .. 3787928 - -11.8  -4.70879   CCCAAACGCGAAAAA              GCCGGG CAAG CCCGGC               TTTTATCCAGATACC 100 44
      CV3492 3786695 .. 3786707 -  -5.5  -4.38154   ACAGCGTTCATAAAA                TCGCC CTG AGCGA                CCATCGGAAAGCGAT  69 61
      CV3489 3782538 .. 3782555 -  -4.1  -5.40474   ATTGCCGGAAAAAAA             TCCCC TACCGACC GGGGA              TTCTTAAAAGATGTT  87 104
        hmpA 3781254 .. 3781270 -  -2.2  -2.78463   ATCGGCGGCAGCATA              CCGC GTCTGGCCG GCGG              CCTCAATCGTCGCCG  39 28
      CV3487 3780511 .. 3780523 -  -4.7  -3.38294   CGCGACAGAAAGAGA                GGCAC CAG GGGCC                AATGTCGACCACTTC  51 278
      CV3485 3779682 .. 3779692 -  -2.4  -4.30576   TGGGCACGATGAAAA                 CCGC GTT GCTG                 GTGATCGCCGGCCAG  65 204
      CV3482 NONE
        phrB 3776180 .. 3776210 -  -3.9   -3.5393   ACCACGCCGCTGAAA      GCCTGG-GCGGAAC GGGT GTTCAGCACCGAGC       GCACGCTGGCGCGGC  51 266
      CV3479 3774518 .. 3774551 - -13.2  -3.01712   TTTCGCGCCGCAACA     CGGCCATGC-GCAGC TATCT GCCACGGCATGGCCG     GCTATCGATCCGGCG  74 121
      CV3478 3772386 .. 3772414 - -21.7   -4.1964   CCTAATATGGCAAAA        GCCGGCGCCACGC CTT GCGCGGCACCGGC        CCCACCTTAACCCGC 100 44
      CV3477 3771518 .. 3771545 -   -14  -5.09225   ATCGGACGCAAAAAA        GCCGCCGGCGCC TAAA GGCCGCGGCGGC         GGATGCCGGAAAGAC 100 47
        fumA 3769766 .. 3769795 - -19.5  -4.41494   GATTGCCAACTAAAA       TAAAAGCGCCACC AAAT GGTGGCGCTTTTA        TTTGATAGATTAAAT 100 35
      CV3474 3766858 .. 3766875 - -14.1  -4.27316   CTCCTGAAGCCAAAA             GCGCCCG CAAG CGGGCGC              TTTTTCTCTGCCCAC 100 49
      CV3470 3763597 .. 3763609 -  -4.1  -4.19735   GGCTGGAAAAGGAAA                GATTG CTG CAACC                GATGCGGCTGGCCGG  65 209
      CV3463 NONE
      CV3462 3757659 .. 3757678 -  -9.3   -5.7946   TGGCCAATAAAAAAA            GGATGGC TTCCAG GCCATCC             TTTTTTTGTTTCCAC 100 50
      CV3458 3753837 .. 3753849 -  -7.7  -2.89421   TCAACAACTACTACA                TCCAG CGC CTGGA                ACAGGCCGGCCTGAC  52 245
        rpmB NONE
        rpmG 3751654 .. 3751678 - -12.2  -5.65927   CAGTCAAATAAAAAA          CCCTTCTCCG TGCAC CAGAGAAGGG          CTCTTCAACCTACCG 100 50
      CV3445 NONE
      CV3444 3741487 .. 3741507 -   -14  -3.33696   CGGCGGCGCAAGCAA            GGCCGGCT CAGGC AGCCGGCC            GGATCGTGAACATCT  83 12
       cheY4 NONE
        cheA NONE
       cheW2 3737795 .. 3737807 -  -3.3  -3.23216   CGCCACCACCAGCAA                GCCGA TTC CCAGC                GTCAGCTGCTGCTTC  45 86
      CV3440 NONE
      CV3439 3737168 .. 3737183 -    -6  -3.14344   CACGGTGGCCAGCAA              CTGCGG ATCG CCGCCG               AACTGCCTGTCCAGC  52 156
      CV3438 NONE
       cheR2 NONE
       cheB3 NONE
      CV3435 3731487 .. 3731504 -  -6.2  -3.64703   CCCGCCGCAGGCAAA             GACGGC CCTCCC GCCGCC              TTTGCCCCTCCACCG  61 139
      CV3433 3730109 .. 3730120 -  -2.2  -5.06414   TTTTTTCAACAAAAA                TCCG TTAA CAGA                 CAGATGCTTATGTCA  77 57
      CV3432 3728491 .. 3728511 -    -9  -5.46698   TCGAAAATGAAAAAA           GCGCAG-GC TGCC GCGCTGCGC            TTTTCGTTGATCCGC 100 48
        gcvT NONE
        gcvH 3726546 .. 3726579 - -12.3  -4.56597   CCGTGCCGGGAAAAA     CAACGCCCCGGCGTC TGGC GACGGCGGGGCGGTC      AGGCTATCAGGCGCC 100 32
        gcvP 3723586 .. 3723612 -   -18  -4.96848   CCTTGGACATAAAAA         CCCCGCCCGG CTTTCGC CCGGGCGGGG         TCTGGATCAGCTGCG 100 54
        tehB 3722748 .. 3722765 - -12.7  -5.94214   AACACAATAAAAAAA             CAGGGCG CATG CGCCCTG              TTCTTCATCGATGGC 100 51
      CV3427 3720444 .. 3720486 -  -7.8  -3.34239   CATATTGATATAAGA CGGCTGCCGC--CCG-GAC CAATCCAC GCCGCGGGCGCGGCAGCCG GCCTGGCTCCACAGT  61 136
      CV3426 3718703 .. 3718742 - -10.2  -5.43866   CAAGCTCCAAAAAAA  GAAAGAGACCACTCTGTTT ATA AAACGGAGTGGTCTA-TTC  TTGCTCGAGAAGTCG 100 42
      CV3425 3717696 .. 3717715 - -12.8  -5.42975   CCAGATAAACAAAAA            CCCCGCCG CAAG CGACGGGG             TTTTCAATCGAGAAA 100 49
      CV3423 3714760 .. 3714770 -  -5.4   -3.6502   CAGCCGGTAGCCAAA                 CTGT CCG ACAG                 CCCCGGCAAAACCAT  57 185
      CV3419 3711706 .. 3711719 -  -8.1   -3.2285   AGAAATTCAAGTGAA               TCCGC GCCA GCGGA                TCCGGGTTACTCGGA  59 32
        rpmF NONE
        plsX NONE
        fabH 3709387 .. 3709414 -  -3.4  -4.24342   TCGCCGATCAATAAA        CGCTGTCATTATC GGC GATCATG-CGGCG        AAAAAGCCACTTTGC  60 51
        fabD 3708363 .. 3708389 -  -2.9  -3.85698   GGCGCGCCGGACAAA         GCCGACGCG CCGGAATTT CGCGTCAGA         CCAGCTCTTCGCGCG  55 21
        fabG 3707528 .. 3707555 -  -6.2   -3.6608   AGCAGCCTACCTAAA        TCTCTATCCGGC GCCA GCCGGAGCGAAA         TTAAGGCATCAGCAT  61 26
        acpP 3707146 .. 3707187 - -10.1  -4.63486   ACCTTCTTAACAAAA GAACCTCTGCA-GGCGAGCC GAA GCCACACCACGCAGAGGTCC TGGTCCCGAAAAAAG  90 44
        fabF 3705747 .. 3705769 -   -12  -5.75538   GCGAAAAAAGAAAAA           CCGCTGCG AGTGTAG CGCAGCGG           TTCGCTCTGTCAATC 100 55
        pabB NONE
        pabC 3703462 .. 3703495 -  -4.5  -3.55444   CGGCGAGGGGCGAAA     CCCGC-CCGCTCCG GCGCGAT CGGATCGATGCGGA     AGAAGAGAGGGAGCC  53 91
        gltP 3701957 .. 3701977 - -15.4  -5.11063   ACCAGGCAAGAAAAA            GGCCGGGC GCAAA GCCCGGCC            AAAACAAACACGATT 100 272
      CV3407 NONE
      CV3406 3699624 .. 3699645 -  -2.1  -2.84684   GCCGAAAGAAAAACG           CTGCC-GCTG AAA CTGCTGGCCG           GCGAACCCTTGATCG  40 336
      CV3404 NONE
      CV3403 3697669 .. 3697716 - -21.4  -2.51464   GCATCATCCAGTAAG CGCCCGCAAAAAAGCCCCGCCG GATC CGGCGGGGCTTTTTTACGTCCA TCGTTCAATGCGGCG 100 30
         bfr 3694604 .. 3694624 - -16.9  -5.08824   GCGGGACGCAAAAAA            GGGCTGTCG TTG CGACAGCCC            TTTTTCTTTTGTCCC 100 47
      CV3397 3691601 .. 3691622 - -15.9  -5.31275   TGGGACGATAAAAAA           CCCCGCATC GCCG GATGCGGGG            TTCGAAACGAAATGG 100 51
      CV3396 3690591 .. 3690608 -  -4.9  -4.96848   TTTGTTATATAAAAA             TTGCAGA ATCT TCTACAA              AGGAGAAGTAGTCCT  80 59
       cysB2 3689127 .. 3689140 -  -8.1  -3.08032   CCTCTCTCAAAATCA               TGCGC CCCG GCGCA                ATCGGCCAGGGCGGG  57 49
      CV3394 NONE
      CV3393 3687481 .. 3687509 - -26.1  -4.76041   GACATCCATGAAAAA        GCCCAGCGTCCGC CAC GCGGACGCTGGGC        TTTCGTATCCCGGCG 100 70
      CV3391 3684358 .. 3684368 -  -4.6   -2.9732   CCTCAACGGAAACTA                 GCCA GGC CGGC                 GCGCACCGCGGCGCG  46 2
      CV3390 3683705 .. 3683722 - -14.1  -4.12532   TTTCTGAGAGACAAA             CGGCGGG CCGG CCCGCCG              TTTCCGCATCGCCCC 100 50
      CV3388 3682012 .. 3682023 -  -7.2  -3.83205   ATGGTGGACATTAAA                CCGG GGTG CCGG                 AGAGTTCGGGGTCTA  66 88
      CV3387 NONE
      CV3386 NONE
      CV3385 NONE
        greB 3678738 .. 3678771 - -18.3  -3.53012   CTCCCGCCGCCCAAA     CAAAAACGGCCCGGA GCAT TCCGGGCCGTTTTCA      TCATTTCCGCCTCAG 100 37
      CV3374 3669650 .. 3669674 -   -15  -5.01811   CCAGGAAATGAAAAA         CCCGCCG-CGG CATG CCGTCGGCGGG          AATGACTTGACCAGA 100 51
      CV3371 3667434 .. 3667450 - -10.8  -5.40464   CAGGACAAACAAAAA              GCCGGC GCAAG GCCGGC              TGGGAGGAGCGCGAT 100 57
        dcuB NONE
        frdA NONE
        frdB NONE
        frdC NONE
        frdD 3662570 .. 3662607 - -14.1  -3.89346   GGGGCATGCGACAAA   GCCGACCGC-CCCGCCCC CAA GGGCCAGACACGGTCGGC   TTTTCATCGAACAAG 100 43
      CV3365 3661628 .. 3661647 - -16.4  -4.72272   GGCTGCCAGGAAAAA            GGCCGGGG TTTC CCCCGGCC             TTTTCCATCCCGACT 100 66
      CV3361 3657564 .. 3657597 - -11.6  -4.02817   GGCCGACAAGAAGAA     GCGCCTGGGCGAGG AAGGCG CCAAGCCCAAGCGC      ATCCGCTACAAGCCG  81 383
      CV3351 3646015 .. 3646057 - -32.4  -3.60792   GCTGCAAGCGCGAAA CCCATATGGAAAAAGCCGCG TTT CGCGGCTTTTTCCATATGGG TCCCGTGAAGCGCTT 100 39
      CV3349 NONE
      CV3348 NONE
        exdD NONE
        lpxK NONE
      CV3345 NONE
        kdsB NONE
         adk 3641441 .. 3641456 - -11.8  -5.27335   TTGCGCAAACAAAAA              GCGGGC CGAA GCCCGC               TTGCTTGCCGATTGC 100 50
      CV3342 3640646 .. 3640664 -   -16  -5.30616   CCATCCAAACAAAAA             CGGCAGCG CTC CGCTGCCG             TTTTTCCGTTTCCGC 100 49
        kefB 3624593 .. 3624610 - -14.1  -4.54727   GGCCCCAAACGAAAA             GCCCCGG GAAA CCGGGGC              TTTTTCATTGGGCGC 100 46
      CV3319 3614332 .. 3614346 -  -9.2  -3.48276   GGCGTGGCCAGACAA               GCCGCC AGC GGCAGC               CACAACAGTATTTGC  69 453
      CV3318 3613652 .. 3613668 -  -9.3  -3.53012   GCGGCCTGCGGCAAA              GCGGCGC CCG GCTCCGC              AAAGCCCTGCCAAGC  69 160
      CV3311 3604143 .. 3604161 -  -8.8  -4.13654   GCCGGAAATCATAAA             GCCGGC GCAAACG GCCGGC             CTTGTCATCCGATCG  78 54
      CV3310 3603735 .. 3603761 - -17.3  -4.54727   GCGCGCAAACGAAAA        CGCCCCG-GCGG CCAT CCGCTCGGGGCG         TGGCGATCAGGCCTC 100 46
      CV3307 3601200 .. 3601219 -   -15  -4.65895   CGCCGGACGCAAAAA            CGCCACCG CACG CGGTGGCG             TTTCGCATTGCAGGC 100 44
      CV3303 3596991 .. 3597025 -  -6.4  -3.53012   GGCCGGCGCGGCAAA    CCGGCGCCGCGCT CAATCCCAAT AGCCCGGCGC-GG     CGTAGGCGGCTTTCA  58 3
        treR 3595965 .. 3595988 -  -3.8  -3.76413   GGCTAAAACGCCAAA          CCGTCCTACAA GAG TTGCTGG-CGG          GCCTTGGTAAACCAG  57 248
        treB NONE
        treC 3590456 .. 3590490 - -14.3  -2.71712   GTCGCGCGGGCAAAG    CTCCGCCCTGCCGGCC TGTC GGCCGGCATGA-GGAG     GTGTTCGGGTATAGG  80 46
        lamB 3589086 .. 3589109 - -13.9  -4.13654   CCTCCAAACGACAAA          GTGCCGCGA TGGCGG TCGCGGCAC           TTTTAAAAAGACGGA  95 54
      CV3297 3588383 .. 3588407 - -12.1  -3.60151   GCGCTGAAACGACAA          GACGCCCGC TGTCCAG GCGGGCGCC          TCATACTCGGATTCG  77 205
      CV3296 3586874 .. 3586893 -   -15  -5.95539   GCGGAAACAAAAAAA            GCGGAGCC CATG GGCTCCGC             CATTTCAAACACAGC 100 46
      CV3290 3580777 .. 3580825 -  -7.5  -3.14564   GCAGGCGCTGAGGAA CGGCCAGCTCGA-CC-TCGCC TTGCTGTGG AGCGACGGCTCGCACTGGCCG CATCAGGACCAGCTG  54 418
        pcaC NONE
      CV3287 NONE
      CV3286 3578877 .. 3578890 -  -4.5  -2.79302   AGTATTTTCACCATA               GCGCA CCTG TGCAC                ACCGCCAAGCCGGCC  44 86
      CV3285 3576891 .. 3576929 - -16.1  -5.00616   CTGGCGCGCAAAAAA  TAG-GGCGGAA-GCCCGGC GGC GCCGGGCGTTCCGCCGCGA  CATCCCGCTAGCTTG 100 45
      CV3279 3570128 .. 3570180 - -12.6  -4.90013   GAACTCAACGAAAAA GCCGGCCTCCCCCGTCGCGC-GCGGC GCT GCCGATGC-CGAGGAGGGATGCCGCC TGCTTAAAACTGTAA 100 113
      CV3278 NONE
      CV3277 NONE
      CV3276 3568307 .. 3568330 - -19.6  -5.14965   ACGCGCATGAAAAAA          GCCGCCGTCC CAGC GGACGGCGGC           TTGCGCGCGGAAAAC 100 51
      CV3275 3566314 .. 3566351 -   -12  -3.09516   CTTTTGACTAGTCAA  CTCACGCCCG-CCGCGCG GCAA CG-GCGGACGGGCATGGG   CGGCGAAAACCTACG  73 275
        vioA 3564987 .. 3565008 - -18.7  -2.57931   GTCATGGCTGACAAG           CGCCGCCCG GAAC CGGGCGGCG            ACGCGATGCGGCGGC  95 49
        vioB NONE
        vioC NONE
        vioD NONE
      CV3270 3558920 .. 3558941 - -13.7  -2.64099   TCCGGCGACGACAAT           GGGGCTGCC CGAA AGCAGCCCC            GTTTTTCTGCCCGAT  74 48
      CV3265 3551471 .. 3551506 -  -9.6  -3.54029   CGCCATCAACGACAA    GCCGCTGGCCCTCGC CGGCATC GCGCTGGCC-GCGGC    CGCCTGGCAGCTCTG  64 390
      CV3258 NONE
      CV3257 3542310 .. 3542320 -  -6.8  -3.21099   GTGCCTGACCAGCAA                 GCAG CCG CTGC                 TCCATCCTGACGGCC  52 386
      CV3253 3537405 .. 3537421 - -13.7  -2.57132   CCGTCCGGCCAGAAG              CTGGCGG TCA CCGCCAG              TTTCGGCGTCGCCAC  69 168
        tdcB 3533804 .. 3533817 -  -2.4  -2.70932   CGTTCTTGTCAAGCA               GCTT CATGGC AAGC                CTCCAGGAAAGTCTC  39 5
         ocd 3532829 .. 3532845 - -10.8  -3.06796   GTCCAGTCCATCGAA              GGCGGC GGACA GCCGCC              GGGCGGCTGAAACCG  66 46
      CV3246 3526112 .. 3526133 -  -5.1  -2.70932   CGTGCTGCGCAAGGA           GGTCACCAC CTCG GTGATGATC            GCGCTGGCCATCGGC  45 292
        nagD 3523781 .. 3523798 -  -9.1  -2.57795   CGGACGAGCAAGGCA             GCAACGC CTCG GCGCTGC              AGTTGAGCGACGCGC  54 256
      CV3236 3517633 .. 3517650 -  -2.5  -2.78384   TCTCGTCGGATCACA             CGGCCGG CCTA CCGGGCT              TGCGCATTGCGCAGC  39 16
      CV3235 3516795 .. 3516807 -  -3.3  -3.90744   TGGCTGGCCAAACAA                TGCGC GAA GCCCA                ACGCCTACATGTACG  58 394
      CV3223 3505173 .. 3505221 -  -5.2  -3.38812   CTTGCTGCAACAATA CTGCGTGGTGCCGCGCGTCG-AGG AGA CCTTCTACGC-CATCACCGTGCAG CGGCAGTATCTGCCG  53 116
      CV3221 NONE
      CV3220 3500439 .. 3500472 -  -7.4  -3.14132   GTGGCGGGTCAGCAA    GGCGGCGCGGCGCTCA GTCA TGT-CGCCAC-CCGCC     ATCGGCATGCCAGCG  54 5
      CV3219 3499674 .. 3499690 -  -3.6  -3.16881   CAGGGATTGCAGTAA              TCGCAG TATTG CGGCGA              GGCGGCCGCCTGCAA  45 122
      CV3218 3498325 .. 3498335 -  -6.8  -3.36273   CGTGGCCAATATGAA                 GCAG AAC CTGC                 TCTTCGCCCTGCTGT  56 369
      CV3208 3490123 .. 3490142 - -10.7  -5.19879   TCCGAAACACAAAAA            GCGCAGC TCCATG GCTGCGC             TTTGTCGTTTGCCTC 100 44
      CV3205 3487658 .. 3487684 -  -7.8  -4.36914   CCGGGGTGGATAAAA         TGAAGGCCGCGC TGA GCGCCGCCGGCA         AGGGAAGCGAAATCG  77 172
      CV3203 3485582 .. 3485608 -  -7.8  -3.33492   TGAGCCAGGTCAGAA         TCCGGCCGCTGG CGG CCGCCGGCCCGA         CCCATCCCTGAAGCG  61 43
        pmbA NONE
        alkB NONE
        alkA 3479240 .. 3479250 -  -2.4  -4.73448   AGACATAGTCAAAAA                 GACG AAG CGAC                 GGCAAGCGCCAGACC  70 172
      CV3194 3477987 .. 3478034 -  -3.2  -4.08394   ACAGGGTGCGGAAAA CGGTCCCAAGGGAAGCCAGCGCC GCC AG-GCTTGCTCCCGCCTGGCCCG CCTGCCCAAAGCGCC  58 40
        dsbH 3477284 .. 3477304 - -14.7  -5.75945   ACGGCGCAAAAAAAA            GCGCGGACA TAA CGTCCGCGC            GGCAGGATTGAACAT 100 53
        accA NONE
        mesJ 3470124 .. 3470141 - -14.1   -4.1899   GGACGCTATCCAAAA             GCCGGGC GAAA GCCCGGC              TTTTTTCTTGTTTCC 100 219
      CV3187 3467387 .. 3467398 -  -5.8   -3.9122   TATTTCGCCAAACAA                GCGA AATA TCGC                 TGTCAACCCCACCTC  61 124
        fadL 3463771 .. 3463790 - -16.4  -5.38054   CCGGACAAACAAAAA            GGCGCGGC CTGG GCCGCGCC             TTTTCTCATATCCCG 100 48
        phhA 3461339 .. 3461356 - -12.7  -5.08824   TCCGGACGCAAAAAA             GCCCGCA TTCA TGCGGGC              TAGGGGAACCGGATC 100 49
      CV3179 NONE
        manC NONE
      CV3177 3458470 .. 3458503 -  -5.3  -3.28712   GCCCTGCGCCGACAA    GCTT-CC-GTGCCGG CGCGCT CCGGCCCTGGGAAGC     TTGGCCGGCGGCTCA  51 38
      CV3171 3454273 .. 3454316 -  -7.4  -4.66163   ACGCCCAGGCAAAAA GTGCCGG-CCGGCT-CCGTC GCGATA GGCGGCAGCCAGACCGGCAT TTATCCGACCGCCTC  81 174
      CV3169 3452909 .. 3452935 -  -2.2  -5.46698   TGCAAAAGGAAAAAA         GCACCTCG CAAATCCTGAC CGGGGTGC         TGATACTGGCAGCCA  90 219
      CV3167 3450736 .. 3450788 - -11.1  -3.05463   ACCGCGGCGAGCGAA GCGCCCACCGCCGGCCCCAAGCC CAACGGC GGCTTCGGCGTGGCGGTGCGCAC GCTGACCGACACCCT  62 476
        tbpA 3447296 .. 3447340 -  -5.5  -3.20322   CCGGATCATAACAGA GGCGATGCCGGGCCAGTCATC GTC GCTCACTGGCCGGACTTCAGC ACCACCCGCGTCCAG  51 7
      CV3163 NONE
      CV3162 NONE
      CV3161 3443880 .. 3443893 -  -3.7  -4.17762   GATTTCGGAAAACAA               GCTGC ATGT GCTGC                TGCTGTTCCGCCTGT  65 341
      CV3159 3442709 .. 3442745 - -10.7  -3.53091   ACGCCGCGCCGGAAA    TCCGCCAGCATCACGCC GAA GGCGTGCTGCTGGCCCT    GGCCCTGGCCGGCCA  70 395
        leuO 3439421 .. 3439434 -  -9.5  -3.48696   GTACAAGAACAGCAA               CGCGC TGGT GCGCG                AAGGCGACTGGGACA  64 268
        uvrB 3436405 .. 3436438 - -21.8  -4.37886   GGAGTCCGGATAAAA     GACAAGCCCGCGCG GGTCGA CGCGCGGGCTTGCC      GGGGAGACAGGGCCA 100 45
      CV3150 3433557 .. 3433567 -  -4.6  -3.58726   CGGCGTGAGAGAGAA                 CGCG TTT CGCA                 TCAGCATTCCCGACT  52 345
      CV3148 NONE
      CV3147 NONE
        hyuA 3428611 .. 3428628 - -12.7  -5.27335   CGCCTGAAAGAAAAA             TCCCCGC CGAA GCGGGGA              TGGTTCACCGGCAAG 100 44
      CV3144 3426559 .. 3426594 - -18.3  -3.61764   TCAGTAAGCTCCAAA    TCGCCCGGACG-CGCC GATAG GGCGACGTCCGGGCGC    CTGTCCTCCCCGATC 100 54
      CV3141 NONE
      CV3140 NONE
      CV3139 NONE
      CV3138 NONE
        fliE NONE
       fliF1 NONE
       fliG1 3419379 .. 3419401 -  -3.2  -4.56775   AGCTCGCCGGAAAAA           TCGCCGCCCA TGT CGCGCAGCGC           CTGCCAGGCCTCTTC  69 462
       fliI1 NONE
      CV3133 3417128 .. 3417140 -  -3.3  -3.92178   ACGAGGCCAATCAAA                GCAAG GAG CGTGC                CAATTCAGGCATCGC  55 30
      CV3132 NONE
        fliL 3415512 .. 3415527 -  -6.8  -2.58822   CCTGGGACAGAATAT              CGTCGCC CAT GGCG-CG              CCTACTGCTTCTGGA  50 27
        fliM NONE
        fliN 3414029 .. 3414053 - -13.5  -4.77775   ATGCCATAAAACAAA          GTGCGCCCCGC AGC GCCAGGCGCAC          TTTCACGCGTTTTCC 100 49
      CV3128 NONE
      CV3127 NONE
      CV3126 NONE
       fliQ1 NONE
       fliR1 3411294 .. 3411321 -  -3.3   -3.9712   GTATTCTAGCAGAAA        GCCGG-CCGGCT TTACG AGACGGGCCGGG        CTACTTGGCCTGCAG  58 26
      CV3123 3410458 .. 3410472 - -12.8  -5.14563   GCGGGCATGAAAAAA               CCCGGC CGA GCCGGG               TTTTCGAAACTGGCG 100 49
        pepP NONE
        ubiH NONE
        visC NONE
        dsbC 3405949 .. 3405971 -  -7.6  -4.72272   GCCCGCCATCAAAAA           CGGGACCCAT GAA ACCGGCCCCG           TCGCTGTTGGCTTAC  87 37
      CV3118 3405324 .. 3405351 -  -3.4  -3.31322   CGGAACGGGGGACAA        TGTAGCATGAAG CGGG CTCAATGCGACA         GGGGCGGCGGCGCGG  45 15
      CV3117 3404932 .. 3404950 - -13.1  -5.27938   ACGGGCAAACAAAAA             CGGCGCC TGAAT GGCGCCG             TTTTGGCTTGATCGC 100 54
       htpX1 3396830 .. 3396857 - -10.5  -2.53112   ATTCAATTCATCAAT        GTG-GGGCGGCG GGATA CGCCGCCCGCTC        CGTCAACCGCGGCCT  62 28
        terC 3395750 .. 3395780 - -13.9  -2.59742   TGCAAGCGCGACAAC       GGCGCGGGCGCCA TCTTC TGGCGCCCGCGTT       CTCAAGGTTGGAGTA  74 50
      CV3107 NONE
      CV3106 3393323 .. 3393340 - -12.7  -5.91981   AAAATCGAAAAAAAA             GGCCCAC GCTT GTGGGCC              TTACAAAAGGATAGA 100 208
      CV3104 3391923 .. 3391948 - -16.9  -5.07652   CCGCCCAAAACAAAA         CTGCCGCTCCC TCGC GGGAACGGCAG          TCTGTATTCGCGCGC 100 85
      CV3103 3390740 .. 3390750 -  -2.4  -3.22653   ACGACGGGGACAACA                 CCGG CTT CTGG                 GATGGGCTGCGGGCC  44 512
        ilvA NONE
      CV3092 3377034 .. 3377057 - -19.6  -4.77775   ACGGCAGAAAACAAA          CAGGCCGGCG TTGC CGCCGGCCTG           TTCCAGTATCGTCCA 100 50
      CV3090 3370669 .. 3370693 - -12.1  -2.91264   TGTCGTAGCCATACA          CCGGACTGGCC GCT GGCAAATCCGG          CTCTATCATCGATAC  71 31
      CV3089 3368626 .. 3368644 - -14.6  -3.19192   CGGCAGCCAACCCAA             GCTGACCG AGG CGGTCAGC             CTGATGGAGGCGAAC  76 347
        gdhA 3360221 .. 3360243 - -20.6   -5.4659   CAAGACAAACAAAAA           CGCCGCGAGG AAA CCTCGCGGCG           TTGCTCATTCCGTCC 100 70
      CV3083 3358295 .. 3358341 - -19.5  -3.14132   GTGCGCGGCTACGAA CAGTTGGAAGCCGGCGGCG AGCTGGAGG CGCCGCCGGCTTCCAGCCA GGTCGACTATTTCTG 100 52
        radC NONE
      CV3078 3354319 .. 3354340 - -17.3  -4.06502   GACCGCCAAATGAAA           TGGCCCGGC GAGG GCCGGGCCA            TCGGGAATGCGGCAA 100 48
      CV3077 3353756 .. 3353777 - -17.3  -5.88565   CCGAGAATAAAAAAA           GCGGGAGGC GCAA GCCTCCCGC            ATCCCCTCGTGCAGC 100 85
      CV3076 NONE
      CV3075 NONE
      CV3074 3351461 .. 3351479 - -10.2  -3.96068   CCATTCTAACAACAA             GGTCAGCC CGC GGCGGACC             CCAGATGGCACAGCC  80 9
      CV3073 3350748 .. 3350763 - -11.8  -5.27335   CCGCGCAAACAAAAA              GCCCGC GAAA GCGGGC               TTTTTCATCGCCAAT 100 127
      CV3071 3348530 .. 3348545 - -11.8  -4.98531   GGTGGAAAGCAAAAA              GCCGGC GATT GCCGGC               TTTGTCGTTTTCCGC 100 50
         zur NONE
      CV3067 3345802 .. 3345839 -  -5.3  -3.43217   CACCAAGAGCCACAA   CCCGGCCAGCGGCAGCAG CGT CAGC-GCGACGCGCCGGG   CGGCCGACATCGACA  53 134
        znuC NONE
        znuB NONE
        znuA 3343157 .. 3343187 - -18.3  -4.65895   CGCTGGATGCAAAAA       CGCCCAGTGCGGC TGGCG GCCGGACTGGGCG       TGGCGGGAATCGGCG 100 62
      CV3062 3341362 .. 3341391 - -14.3  -5.07652   GCGGCCAAAACAAAA       CCGCCTGCGGCGAA TAT TGCGC-GCAGGCGG       CTTTTGTCATATCGG 100 61
      CV3061 NONE
      CV3060 3339459 .. 3339479 - -12.5  -5.24129   CCCCCCGATAAAAAA            CAGCCCGCG CGC CGCGAGCCG            TCTCCTTTCGAACGC 100 431
      CV3059 NONE
      CV3058 NONE
      CV3057 3337755 .. 3337794 - -16.4  -4.13767   CCCTGCAGCGCAAAA  GACGACGCCGCCGCATCC TCAG GGATGCGGCGGCGTTTTT   TCGCGCCCCGGCTAC 100 48
      CV3051 3327973 .. 3327983 -  -5.4  -3.21126   AAGGAGATCCACGAA                 TTGC TGG GCAA                 TGTGCTGCTGTGGCT  49 130
         cmk 3324752 .. 3324787 -  -8.3  -4.09685   GGTTAGGGTTGAAAA    CAGGGCCGTTTCCGC ATTGCA GCAAAAACGGCCGTA     CAAAAAATCAATGGC  71 33
        rpsA NONE
        himD 3322638 .. 3322655 - -14.1  -5.18357   GAAGGCATGAAAAAA             GCGCCGC AAAC GCGGCGC              TTTCTAGCATATGGA 100 56
      CV3044 3322224 .. 3322245 -  -9.4  -3.54475   TTCGGGATGATAGAA           CAGGGCCA AGGTCA TGGCCCCG            GAAGACAGGCTCAAT  69 36
      CV3043 3321023 .. 3321034 -  -3.6  -3.13403   CGCGCGCCATCAAGA                CAGC GCGC GCCG                 AGTGATTCAGTTTTC  45 32
        pyrF NONE
         ugd 3318843 .. 3318864 -  -4.3  -3.21099   GTCGCCGACCACCAA           CACCTTGGC CTTG GCCAGGCTG            GCGGCCAGCGCGGCG  47 81
        rfaE 3317956 .. 3317973 -  -2.7  -2.57132   GCGCCGGCTTACAAG             GCAAACAG TTC CTGC-TGC             GAGCACACGGCGGTG  38 1
      CV3039 3317341 .. 3317351 -  -8.2  -4.02534   ATGGAAATTCAGAAA                 CCCG CGC CGGG                 TTGGGCCAGATAGGA  71 8
        rfaD 3316228 .. 3316253 - -12.6  -6.23545   CTGAAACAAAAAAAA         CCGCGCCATC TTCGAC GATGACGCGG          TTTTTGCACCGACGG 100 58
      CV3034 NONE
      CV3033 3313129 .. 3313139 -  -5.4  -4.08692   CAACTCCTTGCAAAA                 GACA GTA TGTC                 TTTATAGCAAATATC  64 131
       cheV3 3311980 .. 3311992 -  -7.7  -3.14211   AGGCCCTGTTAGGAA                TCCTG ATG CAGGA                AGACAGCTGGCTGCA  57 198
      CV3031 3310454 .. 3310470 -  -6.5  -3.91798   GAACGGCCAACCAAA              CCAGGCA GAC TGCCTGC              GCTTACGGCATGCAG  64 210
      CV3030 3309577 .. 3309601 -  -2.6  -2.59431   CTTTTGCAGAATGGA          GGCGCGGGCG CTCAT CGCTTGCCCC          CGGTGCGCTCCAGCA  38 12
      CV3029 NONE
      CV3028 NONE
      CV3027 3304619 .. 3304639 -  -6.8   -2.5805   ATCAGCGTTGACAAG            GCGGCC TTCATGACG GGCCGC            TCGGGTGGGTACAGA  50 12
        lldP 3302723 .. 3302733 -  -3.2  -2.87683   AGATGTTTGTACACA                 GAGA CTC TCCC                 AGAACTGGCCACATT  42 157
        cysM 3301838 .. 3301851 -  -3.1  -2.71011   ACCGGGCGTCAAGCA               GGATC GAAC AATCC                AGTGGACAGGTAGCG  41 5
      CV3024 3301132 .. 3301160 -  -4.3   -3.0682   GGCAGTATAGAGAGA        GTCGGGCCGGATC AGC GAGCCTGCCGGCC        GCGCCAAGCGGCCAG  45 8
      CV3023 NONE
      CV3022 3298878 .. 3298918 -  -6.1  -3.78953   AGCTGCACGAGGAAA GCATCAGCGTGCGCGCCGA CCCGT CCGGCGC-CA-GCTGGAGC TTCCTGGTGTCCGCC  62 155
        rbsK NONE
        rbsD NONE
        rbsA NONE
        rbsC NONE
        rbsB 3293222 .. 3293247 - -23.3  -3.30124   CTCCAGCGGGTAGAA         CCCCGGCCGCC AAGC GGCGGCCGGGG          TTCTGTCTGCGGGCT 100 41
        scrR 3292068 .. 3292084 -  -6.5  -3.55444   TGCTGATGCGCGAAA              CGCGG GAGCCCG CCGCG              CGCCAGGCCGCTCAG  58 46
        flaD 3286747 .. 3286766 - -13.6  -5.18355   TGGAAAAAGCAAAAA            GCCAGTGG CGGA CCACTGGC             TTGCATCGCCGCGGC 100 61
      CV3010 NONE
      CV3009 3284337 .. 3284356 - -13.6  -4.78839   AAGCCGATAACAAAA            CAGGCTCC GCAC GGAGCCTG             TTTTTTTGCCCTGCC 100 50
      CV3000 3276317 .. 3276328 -  -2.2  -2.78715   AATTGTTTGACCACA                GTCGG CTC CCG-C                TTACAGCTGCATCTT  39 26
       fliF2 3274621 .. 3274635 -  -8.5  -3.17075   GCGGGCGGAATGTAA               GCCGG GGATT CCGGC               GCCGGATTATTGTTT  60 32
       fliG2 3273587 .. 3273609 -  -3.5  -3.71649   GGCGGAAATCGGAAA          GGTCGCCAGTG CTT CACT--CGACC          ACTTCCTCAGGGAAC  52 16
        fliH NONE
       fliI2 NONE
      CV2995 3271141 .. 3271155 - -11.4  -2.83164   GTATGTACCATTACA               GGGCGA CCA TCGCCC               GCGCGGACTGAAACG  66 57
        fliD NONE
       fliS2 3269079 .. 3269108 -  -9.1  -3.07816   TTCCCATTCACTGAA       TTGCGCGTAGGCC AGCC GGCCTTCGCGCTG        TTGTCCGATCGCGGA  60 246
      CV2992 NONE
      CV2991 NONE
       fliA2 NONE
        lafT NONE
        lafU 3264956 .. 3264973 - -11.3  -5.62045   ACACACAAGAAAAAA             GCCTTGC AAAG GCAAGGC              TTTTATGGGAAGAGA 100 57
      CV2987 NONE
      CV2986 NONE
      CV2985 NONE
      CV2984 3262501 .. 3262522 - -13.1   -5.1861   TCCACCAGTAAAAAA           GCCGAAATC GCAA GATTTCGGC            TTTTTCCTTTTTATT 100 102
      CV2983 3261181 .. 3261197 -  -4.4  -2.52464   CCGCTCCTCAACTCA             GCG-CGA CACG TCGGCGC              CGAAATACTTGTGCG  43 6
      CV2982 NONE
      CV2981 NONE
      CV2980 3257562 .. 3257577 - -11.8  -5.75342   TCCGCGCAAAAAAAA              GCCGGC CCCA GCCGGC               TTTTCCACCCATCAG 100 37
      CV2979 NONE
      CV2978 NONE
      CV2977 NONE
      CV2976 NONE
      CV2975 3252783 .. 3252811 -  -5.7  -5.08824   CCGGCAGTCAAAAAA        CGCCTTGGCGCCG GCT CCGCGCCCGGCCG        CGGAGGACAGCGGCC  86 68
        radA NONE
      CV2973 NONE
      CV2972 3250535 .. 3250556 - -10.2  -4.85129   AGCAGACATGAAAAA           GGCCTTTC GAACAG GAAAGGCC            CAGTGTCGCCAGCGG  95 61
      CV2971 3249179 .. 3249193 -  -5.8  -3.55761   GATTGACTCTGCAAA               TGATAA TTA TTATCA               TTTTCAAAAACTCAC  55 455
        fliY 3248153 .. 3248169 -  -6.5  -3.86897   TGTACGGCTGACAAA              GCGGC CCTCGCT GCCGC              AAGCCGGCTATTGCG  64 33
      CV2966 3244539 .. 3244568 - -15.8  -4.07568   TCCTGTTCCTGAAAA       CG-CGATGCCCGC GAAAA GCGGGCATCGTCG       CGCGGCCGGACCGCT 100 40
      CV2965 NONE
        lolC NONE
      CV2963 3242375 .. 3242389 -  -6.4  -3.91897   GTCGTCAGGCAGAAA               CGGTAT CCG ACACCG               CCAGCCGGCCTTCGT  64 0
        aefA NONE
      CV2961 NONE
        ntpA 3239911 .. 3239926 - -11.8  -3.89346   CCCGGACGCGACAAA              GCCCGC CTGA GCGGGC               TTTGTCCATGGATTG  83 54
      CV2959 3238970 .. 3238991 - -10.1  -2.63073   CTTCGCCAACAACAT           GATGGGCGC GGTC GCCCCCATC            GTCACCGGCTTCATC  57 206
      CV2955 3235312 .. 3235350 -  -9.4  -3.21416   GACGGCGAGGATCAA   GCGCCGGAATTGGCGGAG CTG CTCGCCCGCTTCCGGCAC   TAGCGGCCGGCCATC  66 25
      CV2953 3230021 .. 3230040 - -12.8  -3.60151   CTCCCGAAACGACAA            GGCCCGCC GTAT GGCGGACC             CGGGTGAGGCAAAGG  81 101
      CV2952 NONE
      CV2951 3228630 .. 3228649 - -10.6  -3.60296   CAGGCGGAGCTGAAA            GCCGCCGG CGTG CCGGAGGC             GCTGCAGCCGGCGCC  70 373
      CV2948 3226796 .. 3226821 -  -9.7  -2.82516   GCGGCCAGCAGCAGA         GC-GGCCAGACC GAC AGCCTGGCCAGC         CTGCTGAACGCCGTC  61 235
        hmsH NONE
        hmsF NONE
        hmsR NONE
      CV2940 3216512 .. 3216536 -  -5.6  -4.09685   GCTCAGCCTTGAAAA          GCCTCGCGAT GGGAA ATCGCGGGGA          AGCTGCGTTCGGCCG  64 70
      CV2938 NONE
      CV2937 3213839 .. 3213861 - -17.7  -5.55664   GCAGCACGAAAAAAA           CCGCCGCCC GGAGT GGGCGGCGG           CCAGGATGCGGCAAG 100 45
      CV2935 3211667 .. 3211714 - -13.4  -2.62184   CCGCCGCCCAGATCA GCGGCTACCAGATGACCGCCGC CTGA GCGACGATCATCCAGTCATCGC ATCACCAGGCCGTCC  74 27
      CV2926 NONE
      CV2925 3204552 .. 3204569 -  -8.4  -3.62046   GCACCGTCCCAACAA             CAGCGC GAGCAG GCGCTG              GCCACCTGCCCGGAT  62 126
      CV2923 3203082 .. 3203106 -  -7.8  -4.41348   GGGGCCCCAAACAAA          GACGGGAGCC GTATA GGCTCCCATT          TGCAGCTACCCCTGC  78 129
      CV2922 3202029 .. 3202055 - -13.7  -4.28994   CAGCAGGCATGAAAA        CGGCCGCGCAGC GCAA GCC-CGCGGCCG         TTTGTCGTTTCAGAT  95 47
        pepA NONE
        holC NONE
      CV2912 3189524 .. 3189541 -  -3.3  -3.42996   GACGATGGAGGACAA             GCGATCA CTCA TGCCCGC              CCTCCCCATCCCTGC  47 12
      CV2911 3188947 .. 3188964 - -14.1  -4.82901   GCGGCGCGAGAAAAA             GGGCGGC TCAC GCCGCCC              CGCTGCGCGCCAGGC 100 48
      CV2909 3187159 .. 3187194 - -11.2  -3.14132   TGCCGCCGGCACCAA    TTCCAAGGGCCTTGTA GCGA TACAAGGCCCTTAGTC     TTTTCCTGATCTCCA  69 94
      CV2908 3186529 .. 3186541 -  -3.3  -3.08992   ACTCATGCTAATATA                GGCAA ATA CCGCC                ACGATTCCGATCAGC  43 58
      CV2907 3184572 .. 3184591 -  -7.1  -2.52464   CTGGCGGTGAAGGCA            GCGCGCGC GGCCG GCG-GCGC            CAAGCAGAAACAATA  50 267
      CV2902 3179034 .. 3179070 -  -4.9  -4.86731   TCGCCGGAAAGAAAA    CCGGCTCGGCTGCGCTG GCT CAGGAAGGCTGAACCGG    CATCACGCTCTCTTC  76 8
      CV2900 3176937 .. 3176970 - -12.3  -2.81187   AAATACCGGACGAGA     TCGTCGACGCCGCGC GGAT GGACGGCGCCGGCGA      CTGGCAGGTGTTCCT  66 318
      CV2895 NONE
      CV2894 3170122 .. 3170138 -  -6.5    -4.386   CAAGGTTTTATAAAA              CACCTGC CAA GCAAGCG              CTCTCCGCATGATTA  72 110
      CV2893 3169416 .. 3169433 - -14.1   -5.0925   TCTGAAAATGAAAAA             CGGCGGG ACTT CCCGCCG              TTTTTTTATTCTGCG 100 58
         rtn 3166290 .. 3166315 - -12.6   -5.0925   CCTCAAAATGAAAAA         GGGCCGCATT GTAGCA AACGCGGCCC          TATGTCCCAACCCGT 100 314
      CV2890 3165359 .. 3165376 - -14.1  -4.65895   GCGCGCATGGAAAAA             CGCCCGG CAAG CCGGGCG              TTTTTTTCACATCGG 100 85
        flgB NONE
       flgC1 NONE
       flgD1 NONE
       flgE1 NONE
       flgF1 NONE
       flgG1 3159853 .. 3159870 -  -4.9  -3.00651   CGCGATATTACAAAT             TGCT-CAG CTT CTGCAGCA             TCTGGTCCGCGGTGG  46 0
       flgH1 3159101 .. 3159112 -  -3.6  -3.72893   CATTTTTTCATCAAA                CGAC TCCC GCCG                 CCGCCGTCAGATCGG  54 32
       flgI1 3157978 .. 3157998 -  -2.5  -3.53012   CTCCTCGGCCCCAAA            CCCAGCA ATAATCA TGCCAGG            TCAGATGATCTGCAG  47 26
        flgJ NONE
       flgK1 NONE
       flgL1 3154164 .. 3154192 - -12.4  -5.27335   CCTGGCAAACAAAAA        GGCACCGCCTCC TTGTC GAAGCCGGTGCC        TTTCCGCCCCTGCGG 100 55
        speA 3150733 .. 3150748 - -11.8  -5.50499   TCAGACGCAAAAAAA              CCGGGC CAAG GCCCGG               TTTTTCAATACGCGG 100 50
      CV2873 NONE
      CV2872 NONE
      CV2871 NONE
      CV2870 3127337 .. 3127351 -  -2.7  -4.64657   CGAAATCCCGAAAAA               GTCGG GAGTG CCGCC               GCAGTGTCAAAATAG  66 214
      CV2869 NONE
      CV2868 3124025 .. 3124035 -    -4  -3.19995   GAAATAGCAAAATGA                 GATT ATA AATC                 TTCTCGACGAGCGTT  47 64
      CV2867 3123366 .. 3123386 -  -9.6  -3.07935   AGTTCACTCATCCAA            CCGCCCCC TGCGC GGGGCCGG            GTTTCCTAACTACAA  64 95
      CV2866 3122829 .. 3122881 -  -5.3  -3.57144   CGCTGGATGCGCAAA CGCGGCGCGCCGATGCTGCTGCTG TCCTGG CTGCCGG-GCATCGGCGACCCGCT GTGCACTCTGGCCGG  54 227
        aqpZ 3121332 .. 3121349 - -14.1  -5.76949   TAGCGCGAAAAAAAA             CCGCGGC CTAG GCCGCGG              TTGCCGGATGGCGGG 100 44
      CV2863 3120564 .. 3120581 -    -7  -3.14211   AGCCCGCGCGAGGAA             TTCGCC GTCCTG GGCGAA              TGGCTGGGCGCGGCG  52 267
      CV2861 3119091 .. 3119127 - -14.6  -4.36914   CCCTCCTGGACAAAA   CAAAACGGCCAGCCTCC CTTC GGAG-CTGGCCGTTTTT    CATCGCGCGACGCGA 100 41
      CV2859 3116463 .. 3116480 - -12.7  -4.86731   CTCGCCCAAAGAAAA             CAGGGCC TCGC GGCCCTG              TCGGATCTTCCCCGA 100 59
        tauA NONE
        tauB NONE
        tauC NONE
        tauD 3112748 .. 3112780 - -25.1  -3.53012   TCCGCCCTCCTCAAA      CGACAAAGCCATCCC CGA GGGATGGCTTTGTCG      CCGGAAGCGCGCCTC 100 92
        glpQ 3111189 .. 3111208 - -13.6   -4.8048   GCCGCAGATCAAAAA            GGCCATCC CGCG GGATGGCC             TTGTCGTTTCGCCTC 100 52
      CV2851 3106046 .. 3106066 -  -2.3   -5.1963   GGCAAGCAAGAAAAA            CAGGTTGCG GAT CGCGCCCGG            GATGGGCGAAAAAAT  80 87
      CV2850 3105310 .. 3105363 - -10.1  -3.53012   GCGCGCTGGCGGAAA CGGCGCAGGCCGCGGCCGAACAGCCG CAG CGGCTGCTGCGC-GAGGCCTACGACT ACTACCGCACGCCGC  67 330
      CV2843 3098291 .. 3098305 -  -5.6  -3.55761   CATCCAGCCGGCAAA               GCATGG CGC CCAGGC               GTGGATGATTGCCCT  55 111
      CV2842 3097476 .. 3097500 -   -10  -4.96848   CGGCTGATAGAAAAA         CGC-CAGCAGC TGCG GCTGCCGCGCG          AACGGATCGCCGGCT 100 301
      CV2840 3094794 .. 3094814 - -11.9  -4.32482   ATGGAGAATGCAAAA            GAGCCTTGC TCG ACAAGGCTC            TTTTCGCTGCGGCGG  93 45
      CV2838 3093037 .. 3093079 - -11.2  -3.28712   GCTCGGCTGCCAGAA CCGGCACCCGGCGGTGATGT TCG AAATCATCGCCAGGGACCAG GACCAGTCCAAGGCG  66 415
      CV2830 3081842 .. 3081857 -  -3.9  -2.52464   CGCGTCGGTAACCCA              GCAGG CGACGC CCCGC               TCCGGCCATGACCCG  41 49
      CV2829 3081128 .. 3081148 -   -14  -4.65263   ATCGGGCAAAACAAA            GCCCTCCC GGATG GGGAGGGC            TTTTTTTACGGGAGA 100 50
      CV2828 3079564 .. 3079575 -  -7.2  -3.86015   CACCCGGCCTACAAA                CGCC TGGT GGCG                 GTGGACGAATTCATC  64 500
      CV2826 NONE
      CV2825 3076824 .. 3076849 - -17.5  -2.90075   GCGGCTGCAAGTAGA         CTGCCGCGCCC CCCG GGGCGCGGCGG          GGATGGAATGTCAGG  90 36
      CV2824 3075147 .. 3075159 -  -3.3  -3.01712   GCGCCGGGGGCAAGA                GCGTC CAT GACTC                AGCCCTCCCGCCGGC  42 24
       dadA1 3073912 .. 3073922 -  -8.2   -3.1458   TTCAAAAACGAGATA                 GCCG ATA CGGC                 CGCATGTCCAGCGCC  57 1
      CV2822 3072569 .. 3072580 -  -2.2  -5.75599   CAAACGATAAAAAAA                GAAG CCGG CCTC                 TGCACGAAGAAAGCC  89 94
      CV2821 NONE
      CV2820 3070983 .. 3071008 - -13.3   -4.4891   TCCACCACGACAAAA         GGCCCGGAG GAAAAACG CTCCGGGCC          AATGTGCTGCAATGA 100 49
      CV2819 3069492 .. 3069504 -  -6.9  -2.91264   GCGCCGACGCAGACA                GCGCA AGC CGCGC                GGCAAGGAGGCGCAA  53 70
        fmt2 3068268 .. 3068302 - -11.4  -4.91109   CGCCCAGCACAAAAA     CAATCGCCGCCGGG CATGGGC CCCTGCGGCGATTT     CCGGCTGGCGGCCAC 100 185
      CV2817 3067868 .. 3067893 - -16.9  -4.72272   GCCCGGCATGAAAAA         CGGCGCC-AGCC TCA GGCTTGGCGCCG         TTTTCTCGGCGGCTA 100 38
      CV2812 3063845 .. 3063865 - -11.1  -4.88407   GCAGGCAAGGAAAAA            GGCGACCAT CAA AGGGTCGCC            TTTATTTCAAAAACC 100 68
      CV2811 NONE
      CV2810 NONE
      CV2809 3061401 .. 3061423 - -12.7  -4.56597   GCCGCGCGCGAAAAA          GGCCGCGCGG AAAG CCGC-CGGCC           CCAAGACTGCCGCCG 100 74
      CV2806 3058638 .. 3058650 -  -4.9  -5.65927   CATCCAAACAAAAAA                TAAAC GCG GTTTA                ATTAAAAAAGCCGCT 100 362
      CV2804 3057030 .. 3057052 - -10.4  -2.94218   AGCCGTGACGACAGA           GGGCCATCGC GTC GCGCGGGCCC           TTGTCAAATCAAATG  64 50
      CV2803 NONE
      CV2802 3036531 .. 3036547 -    -5  -3.43315   GAAATTAAAACGCAA              TCCGCC AGACG GGCGGC              TGGAAGGGGAGGCTT  51 73
      CV2801 NONE
      CV2800 NONE
      CV2799 NONE
      CV2798 3032338 .. 3032356 -  -5.3  -3.53811   CCCATGCGCGCCAAA            GCATG-GC CTTC GCTCATGC             GGGCAGCGCGCTGGC  55 101
        soxR 3026654 .. 3026669 -  -2.6    -4.614   GTCAAGCAGACAAAA              TGTCAT TGCA ATAACA               AGGCAATCACACTCT  66 494
      CV2791 3025860 .. 3025877 - -14.1  -3.84246   TTCGCAAGTACGAAA             CCCGCCG AATC CGGCGGG              TTTTGTTTTGCCCAA 100 45
      CV2788 NONE
      CV2787 3021472 .. 3021490 -    -8  -3.28712   TGCCCGGTGCCAGAA             CCGGACCG GCG CCGCCCGG             CAACGGCTAAAACGA  59 32
      CV2786 3019806 .. 3019829 -  -6.6   -4.2679   GAATCCGCAGGAAAA          GCGCGCGGAC GCCA ATCCGCAGGC           GCGGGAGATATTGGA  70 460
       leuC1 3017931 .. 3017941 -  -3.2  -3.65902   GGCATTCTAGCGAAA                 TCGC CGG GCAA                 CCTTCCATGCCTGTC  52 80
      CV2783 NONE
        leuD 3016903 .. 3016940 -    -4  -3.05384   TCTTCCTGTAGTTAA  TGCTGGGTTGAACCGGCG CCTT CGCCGG--CAGCCCCGCG   CCGCGCGGATGTTTT  45 96
      CV2781 3016382 .. 3016399 -  -7.7  -2.52464   TCCCTCGGCAATGGA             TGCCGGCG ATT CGCCG-CA             TCCGAAAATCCTTTT  53 109
      CV2780 NONE
      CV2779 NONE
        leuB 3014328 .. 3014355 - -17.1  -5.38047   CATCTATATAAAAAA        TGGCGCGATCC TTCAGC GGATCGCGCCA         CGCGCGTCAATCAGC 100 53
      CV2777 3013695 .. 3013748 -  -7.3  -4.07877   GTAGTCGACAAACAA GGCTTCGCCGCCGGC-GC-GCTTCA GGCTGA CGATGCGGCCGCCGGCGTCGTAGCG CTCCTGCGCCTGGCT  68 53
      CV2776 NONE
      CV2775 NONE
      CV2774 3011945 .. 3011963 -  -9.6  -2.73875   GTGGCGTTAAGACCA             CCTGGTTG CGA CAACCAGA             ATAGCGGCAACTCAC  61 86
      CV2773 3011438 .. 3011453 -  -4.6  -3.75153   CCGCTTGAAGTGAAA              GGCGGT ATCT ACGGCC               CTATTAGCGGTAAAA  56 29
      CV2771 3010394 .. 3010418 -  -7.1  -3.38046   GCCGCATTTTAAACA          CCGAACCTTCC CAC GAAAGGCTTGG          TCCGATTCAACTATG  58 36
      CV2770 3009677 .. 3009701 -  -8.5  -2.75039   CATATATCGCAATGA          GCGCTGGGCTT CGC AAGCTCAGCCC          AATTTACGGCTCCAC  58 51
      CV2769 3009094 .. 3009111 -  -2.7  -4.63932   GAGTGGCTAACAAAA             CTCAG TGTTACGG CTGAG              GCAAGGCGCGCCGAC  66 104
         asd 3007526 .. 3007541 - -10.4  -4.19506   ATTGCAATGCGAAAA              GGGCAC CGAA GTGCCC               TTGAATGCTGTGGAG  82 80
         usg 3006428 .. 3006440 -  -4.8  -3.18386   AGATTTCACAACAGA                TGCC GGCTT GGCA                TGCCGTGCGCGTCGT  49 41
      CV2766 3003985 .. 3004013 -  -9.6  -5.21709   GCCGACATCAAAAAA       GCCGCCCG-AG ACAAATAG CTGCGGGCGGC        CTGTCGGCTAGAGAA 100 50
      CV2765 3000753 .. 3000785 - -21.5   -5.0916   GCCGCAATACAAAAA      CAAATGGCACCGGTT GAA AACCGGTGCCATTCG      CCGCTCGCCTCGCCG 100 44
        truA 2999837 .. 2999853 -  -3.6  -3.85698   TGTTCGCCCTATAAA              GCGTTG CATTT CAGCGC              AATCTGAGCCGCGCC  57 19
        trpF NONE
        trpB 2997983 .. 2997997 -  -5.6  -2.54103   AAAACAGTTAGCAAT               GCGTGA CAT TCTCGC               CCCCTTCACAGCGTG  45 31
        trpA 2997159 .. 2997211 -    -4  -2.62184   GGTGGCCGGATATCA TTCCGGCCACATTGC-GACGGGGGCG CTG CGCCCCCGTCTGTGTTCTAGC-GGAT GGCGGCCTTCAATTC  42 17
        accD 2996208 .. 2996237 - -18.7  -3.64703   GGCTGCCGATCCAAA       TGAAAACGCCGCC CGAA GGCGGCGCTTTCA        TGATCCGGGCCGAAC 100 44
      CV2756 2991492 .. 2991512 - -10.3  -2.90496   GCGCGGTGGAAATGA            TGCACGCGG CGG CCGCGCGCT            ACGACATGGACCGCT  59 395
      CV2753 2988462 .. 2988487 - -17.6  -4.03696   AACAAGCATTATAAA         CCGCGCGGAC TCCATG GTCCGCGCGG          CCTGTCCGCATCAAG 100 268
      CV2752 2987986 .. 2988004 - -12.4  -3.87075   ATTACTTGCGATAAA             GCCGCGCA TTG TACGCGGC             TTCGGTTCCCAAGGC  83 40
      CV2751 2987109 .. 2987128 - -13.6  -4.54727   CGCCGCAAAGCAAAA            GCGGAAGC CCAG GCTTCCGC             TTTTTCATGCCGCGG 100 30
      CV2749 2985688 .. 2985698 -  -6.8  -3.34398   CCTCTGCCGGAAACA                 GGAG CGG CTCC                 GCCAACGCGAGCGAA  58 86
      CV2748 2982968 .. 2982978 -  -8.2  -2.77283   TGATGAAGAAAGTCA                 GCGG CAA CCGC                 CCGGTGATCTTCGAC  52 347
      CV2745 NONE
      CV2744 2980249 .. 2980264 -    -6  -3.15544   GTGCAGCCGCAGCAA              TGCGGC CCGC GCCGCT               GCGAATTCGTGGTCC  51 244
      CV2741 2976758 .. 2976780 - -10.5  -3.57144   GCGGCGAGCGGGAAA           GCTGGCGGC TACAC GCCGGCAGC           GGCGGCGGCGCGCCG  67 509
      CV2737 2973301 .. 2973345 - -10.2  -2.87654   AATAAGCCAGAACCA TGGGCCCGGCCTG-CGCCTGGC TTGCC GCCAG-CGCCAGGCCGG-CC-A GCAGGATGGATATCG  64 68
      CV2736 2972316 .. 2972331 - -11.8  -4.66537   CCCGCCAAGACAAAA              CCGGGC CTGC GCCCGG               TTTTTTTATCGCCGG 100 48
      CV2735 2970934 .. 2970958 -  -7.8  -3.88137   ACAACGCCGCAGAAA         CTATGCGCCGC GCTG GCGGCGC-TGG          CGCTGGCCGGCTGCG  68 1
        kup1 2961045 .. 2961096 - -11.5  -4.64464   GAAATGAAAGTAAAA GCCAGCACAGGCAAGGCGAAGCCGC CGCA GCGGCCTC-CCGCGCCTGATC-GGC AATGTCATGAGGCCG  93 46
        lysP 2959299 .. 2959316 - -12.7  -5.75599   GAAACCATAAAAAAA             GCCCGCT TGCC AGCGGGC              TTGGTCAACCATTTT 100 51
      CV2729 2958503 .. 2958518 -  -6.1   -4.2528   CCTCAAGTCAATAAA              TGCCG GCCAAG CGGCA               AACGCATGGCATGGC  69 43
      CV2728 2957201 .. 2957215 -  -8.6  -4.41047   AGCTTTTAATTAAAA               TATCGC AGT GCGATA               TATGACGGCAAAAAA  82 96
      CV2727 2956706 .. 2956726 -    -6  -2.53876   CCGCAGTCTAACGCA            TCGCCGGC CAATC GCCGACGG            CCATGCCGTTCACGC  48 35
      CV2726 2956159 .. 2956169 -  -2.4   -3.7104   AGCCATATGCAACAA                 CGCG CCG CGCT                 ATTTGCCCAGGCGAC  51 74
        metZ 2954818 .. 2954842 -  -9.3  -4.80882   AGGGCACACGAAAAA          CGGCAGTCC GTATTTT AGACTGCCG          TTTGAATGAAACACG  93 53
      CV2724 NONE
      CV2723 2951407 .. 2951462 - -19.8  -4.57569   CTACCCCTTGAAAAA GCCTGGCGCTGAGAAAAACAGCCGCGC TGG ACGCGGCCGCTTTGCTCAACGCC-GGA TGCATGCGGCATCCG 100 65
      CV2722 2950871 .. 2950899 - -18.3  -3.16191   GGATATTTTCATTAA        CGATGACTCGGTC ATT GACCGAATCATCG        CCGATGCTACCAGAG 100 137
      CV2721 2949320 .. 2949347 - -20.6  -4.67048   GCAGCCCAAAACAAA        CGGGGCGGACGC CTGC GCATCCGCCCCG         AATCATTTTCATGCC 100 54
        fadB 2946503 .. 2946530 -  -4.1  -3.42056   AGGTCGAAGCGAGAA        GCGCAACCGTAC ATGCG GTACGG-CGAGC        ATCGCAGCATTCGAG  49 74
        fadA 2945129 .. 2945151 - -16.3  -4.72272   CGGCGCCATGAAAAA           CGCCACGGC GCGAA GCCGTGGCG           TTTGTTCCAAGCGAT 100 56
      CV2715 2938661 .. 2938701 - -20.3  -3.14522   CGAATCCATACCTAA  GGACAGGTCGCCCGCGCGA CAA CCGCGCGGGCGACCGGATC  AATAATCGACACCCA 100 24
      CV2714 NONE
        lipH 2936649 .. 2936669 -   -14  -4.72272   CCGCCCCATGAAAAA            CAGGCGCC GCAAT GGCGCCTG            TTTCATTTCGGCATG 100 43
      CV2711 NONE
      CV2710 2933946 .. 2933976 -  -5.3  -3.78775   TGCGGCAGCACGAAA       CGGACCGACTGGC CGGCC GCCAGTTGCTCGG       CCTGGTGCAACACGA  58 76
      CV2709 2932361 .. 2932374 -  -2.4  -4.15222   ACTTGCTGCAACAAA               TGGA CGGCGC TCCA                ACCGGTGGGAAAGCG  58 196
      CV2706 2929807 .. 2929822 -  -3.4  -2.78073   ATCATTGCCAACAAG              TTATTT ACAA AAATAA               GCTGTTATGGCAATG  41 96
      CV2705 NONE
      CV2704 NONE
      CV2703 2924967 .. 2924980 -  -4.5  -3.21466   AACCGACTAATCGAA               CGCCA GGAG TAGCG                TACAATATTGCTTTT  49 307
      CV2702 2924038 .. 2924070 - -17.8  -4.84761   ATATTTTGATAAAAA      CAGAGCAGGCCCGC ACTCG GCGGACCTGCTCTA      ACATGAAGAATTACT 100 36
      CV2701 2923404 .. 2923459 -  -6.1  -3.25823   CGGCGTGGACATCAA GGCACT-GGGCGAGGCGCTG-G-AAGCC AAG GGCCTGCGCTTCGCCTCGCCGGAACGCC TGAAGAAATACCTGG  53 319
      CV2698 2921955 .. 2921970 -    -6  -3.60098   AGGCCTCACGCCAAA              CCGGGC TTGA GCCAGG               CTACACAAGCGGCCG  58 76
      CV2697 NONE
      CV2696 2919000 .. 2919037 -   -12  -3.93038   GAGGCCAACAGCAAA   CAGCCGGGGCGAGA CCCGCCTCCT TCTCGCCCCGCCCG    CCTCGCCTACAAACT  83 32
      CV2695 2918762 .. 2918774 -  -7.7  -3.24976   AAGGCTGGAAATATA                TGACG CCA CGTCA                ACATGCAAAGTCCGG  59 44
        pepD 2917169 .. 2917189 - -14.7  -5.95539   GCCGAAATAAAAAAA            CGGCCTGGC AAA GCCAGACCG            TTCTTCATCTTCGGG 100 50
      CV2693 2916508 .. 2916531 -  -3.8  -2.62983   CCGACCTGCAGATCA          TCTTCACCAG CGCG CTGGTGATCA           TAGGCTTCGGCCGCC  42 75
      CV2689 2911972 .. 2911984 -  -3.3  -3.45404   GGAAAATTCAATTAA                GGCCT TAG ACGCC                TCACGCCACACTCCG  47 26
      CV2688 NONE
      CV2687 NONE
      CV2686 NONE
      CV2685 2906188 .. 2906207 - -16.4  -4.87803   GAGGCGCAAACAAAA            GCCGGCCC GCCC GGGCCGGC             TTGTCCTGTCGCGGC 100 51
      CV2683 2905231 .. 2905245 -  -8.5  -3.61517   ATGGGCGGCCAACAA               GCCGC TGGGC GCGGC               GGCGGGATGGCTGCT  62 71
      CV2681 NONE
        emrE 2903490 .. 2903507 -  -4.2  -3.92097   AACAAACAAAATCAA             TTCATG ATGGCA CATGAA              ACGGGCATCTGCAAA  57 65
      CV2679 2902489 .. 2902509 -  -6.7  -2.71144   CACGCGGCCCAACGA            GCGCGGCTC ATG GAGCCCGGC            CCTCCGGCTCGGCGC  49 12
        bscA NONE
        bcsB 2897683 .. 2897714 -  -3.7  -3.65529   ACAGCGGGATGGAAA     CG-GCCGACATCAGG ACTC CCTCA-GCCGGCGCG      CCGCCAGTATCCGGA  54 3
        bscZ 2896538 .. 2896548 -  -2.4  -2.70932   GCGCGGGCGCAAGCA                 GCAG GCT CAGC                 GCGATACAGGAAGCG  39 21
        bscC NONE
      CV2674 2892284 .. 2892294 -  -8.2  -3.65351   TCACCGTGATGCAAA                 GCGG CAG CCGC                 TACCTGATGCAATCC  65 80
        valS 2883246 .. 2883268 - -13.5  -5.30686   AATAGCCATAAAAAA           CCCCCACAT AAATA ATGTGGGGG           GTTATAGATGACACT 100 47
      CV2667 2880706 .. 2880724 -  -6.6  -3.90744   TCGGTGCTCAAACAA             TCGTCCGC GAA GCGGACAC             ATCATTCAAACGCGG  64 27
        chaA 2875643 .. 2875666 - -10.3  -4.70583   GCCAGGAACAGAAAA          GCCGCCAAGC GCAAT GCT-GGCGGC          TTTTGCTTTATCTCT  90 52
      CV2661 2874214 .. 2874238 - -10.1  -2.56596   GTTTTGATTAAGCTA          TTTTGCGCATA GAT TATGCGCACAA          AAATTATCTAACAAG  62 249
      CV2660 2873722 .. 2873734 -  -4.7  -3.91352   AGATGGTCAATCAAA                CGGGC CAA GTCCG                ACCGGTGAAGTGGTT  59 54
      CV2659 NONE
      CV2658 2871656 .. 2871710 -  -6.8  -2.79796   TCTCAGGCGACGATA CCGGCCCGTGCCGCCGCCCTCGTCCA TCT CAGACGCGGCTGGCAGCAGAGGCCCT GCGGCAATTCACGGA  51 330
      CV2657 NONE
      CV2656 2867415 .. 2867430 -  -4.6  -3.14132   CTGTCCCTGCAGCAA              GCTGAG CTTG CTCCGC               TCTATGCCGGCGAAA  47 209
      CV2655 2867139 .. 2867164 -  -4.5  -3.25072   GCGAGCATAACGGAA         GCCGCCGCCGT GTCA ACGCCCGCGCC          GGGATCCGGCTTACG  49 36
      CV2654 2866334 .. 2866350 -  -7.9  -3.56092   GCAGTATGTCCGAAA              CGCGCCG GCG CAACGCG              CGCGAGGCTACGGTT  62 40
        csaA 2865926 .. 2865967 -  -9.2  -3.85698   TTGCGGCTGCACAAA CCGTAAGCCGGCCGCCCG TCACAT CAGCCGGCCGCCGTTCGG  CGCCGCCAGCGGGAA  75 2
      CV2652 2865516 .. 2865539 -  -7.3  -4.08216   CCATTCGCTGGAAAA          GGTCACGCC AAACCA GGCGCGGCC           CGCCGGTCCCGGAGA  68 76
        entD 2863475 .. 2863486 -  -5.8  -3.53811   TCCACCCGCGGCAAA                CCGA CTTG TCGG                 GGCGGTTGCGCGCCG  54 202
      CV2646 NONE
      CV2645 2859410 .. 2859429 -  -2.8  -3.72968   ACCAGCACAGTGAAA            GTGCGATCC ATG GGAT-GCTC            AGTGGATGGTGAAGA  52 24
      CV2644 2857691 .. 2857703 -  -3.3  -2.85378   AAGGACATCATCAGA                CCAGG CTC CCTGT                TGTCGATGGCGAAAC  41 42
      CV2643 2853163 .. 2853181 -  -4.5  -3.01712   CGCCTTGCGGTAATA             TCGCCTT CCCTC AAGGCGC             AGATGCGGGCGATGT  46 220
      CV2642 2852304 .. 2852323 -   -15  -5.14563   GCCGCCATGAAAAAA            CCCTCCGC CGGG GCGGAGGG             TTTCGATTGCCGGTA 100 51
      CV2639 2849014 .. 2849049 -  -5.2  -3.53811   CGCACCGCGCGCAAA    CCGCCTCCCAGCCCGCC CGC GGCGTTCGCGGAGG-GG    TCCAAGGGACGCCAG  55 124
      CV2638 2846481 .. 2846503 - -17.8   -4.8622   CGGCGGAAGCAAAAA           CAGGCATGGC CGC GCCATGCCTG           TCCGCCGCGCCTTTT 100 45
      CV2635 NONE
        armS 2842086 .. 2842099 -  -3.7  -3.22521   CGGACAGCAATCTAA               TCGCC CGCC GGCGC                ACCCCTTGCCGTGGC  47 514
        invF NONE
        invG NONE
        invE 2838290 .. 2838303 -  -9.5   -3.4149   ATCCAATCGCAAACA               GGCGC CCAT GCGCC                GGGTTGTTCGTCAAA  67 46
        invA NONE
        invB NONE
        invC NONE
        spaM NONE
        spaN NONE
        spaO NONE
        spaP 2831479 .. 2831493 -  -3.5  -4.10552   GGGCATGAAACCAAA               CACGT ATCCG ACGCG               CCCCGAATCCCCGTC  60 58
        spaQ NONE
        spaR NONE
        spaS 2829238 .. 2829269 -  -5.7  -3.14132   TCTGCTCCTGAGTAA      GGTCACCAACCCG GCAGAG CTGGCTGGCGTCC       CGGCCTTTCAGCCTG  49 90
        spaT NONE
        sipB NONE
        sipC 2825624 .. 2825652 - -17.4  -3.54459   TGAATGGTGCGGAAA        GCCGCCCCGGCC GCGAA AGCCGGGGCGAC        AGGCGGAGAGCGGAT  95 64
        sipD NONE
        sipA NONE
        iacP 2821982 .. 2822032 -  -9.5  -2.64155   TGTTGGGTAAAGGCA TGCCGCCACCCGCG-GGCGGAGCCG GTT CGACGCCGCCGCGCCGG-AGCGGTT CAACACATTCCGGCT  60 25
      CV2614 2821468 .. 2821500 - -23.5  -5.09521   CGAACAAATGAAAAA      GCCGCTCCCGGGG ACTCGCG CCCCGGGAGCGGC      TCTCCGCCGCAGGCC 100 41
      CV2613 2820738 .. 2820755 -  -5.5  -3.16564   GCTGGACGCGATCAA             CCG-GGCC TAT GGCCACAG             CTGCGTCAAGCTGGC  49 263
      CV2600 2807358 .. 2807379 -  -5.8  -4.63486   ATGTGCTGAAGAAAA           GCCCGCAA CAGACT TTGCTGGC            CGCGCTACAGATTGC  77 503
      CV2598 NONE
        escC NONE
      CV2596 NONE
      CV2595 NONE
      CV2594 2802485 .. 2802511 -    -6   -4.0056   ACAAATATTCACAAA         CCAGAAGATT ACTGAAA AATCTTCTGA         AAAAGATTAAGTCCC  66 94
      CV2593 2793426 .. 2793459 - -11.7  -4.59919   AAATCAGAAAAATAA     TAACGGCCATGCCCC TCAT GGAACATGGCCGCTG      TCTGGGTGCTTAAAA 100 174
        cpbD 2791993 .. 2792004 -  -7.2  -3.08464   GCAGGATGGAGGGAA                GCGG CATG CCGC                 CTCCCGAACCCTCTC  54 56
      CV2591 2791205 .. 2791216 -  -5.8  -5.72207   TGCAAATCAAAAAAA                CTGC CATT GCAG                 CCATTTTCTTCATTT 100 251
      CV2583 NONE
      CV2582 NONE
      CV2581 NONE
      CV2580 NONE
      CV2579 2782898 .. 2782914 -  -2.1  -2.83249   CCGGAGACAAGACCA              CCCGGCA ACA TGTCGTG              GCTTAACGGATAGCT  39 28
        cesD 2782353 .. 2782368 -  -5.4  -3.76224   GCGCCAGGCATGAAA              CGATCG AGTG CGATCA               GCATGGTACTTCCTC  58 23
        sseC NONE
      CV2576 NONE
        sseD NONE
        sseE 2778770 .. 2778782 -  -3.3  -3.62096   CTGTACCAGGCCAAA                TCCGC CGG GCGCA                ACACCTACCGCCTGC  49 177
        codB 2774058 .. 2774084 - -11.5  -2.80816   GCCTGACCCACTACA        GCGGCGGCAGCG ACCC CGC-GCCGACGC         CGAGCGGTTCCAGCG  63 311
      CV2568 2768900 .. 2768912 -  -2.7  -5.28166   TAAAACTAATAAAAA                TCATG ATA CATAA                GCAGAATTTATAATC  80 13
      CV2567 2768204 .. 2768216 -  -4.7   -2.9155   CGTTGGAAGATTACA                GCGGC AGC GGCGC                GGATAGCCCGTAGTT  46 8
      CV2565 2766480 .. 2766505 - -13.9  -3.68506   GAATATCTATGCAAA         GAGCGGGCCGC TGCT GCGGACCGCCC          CTTTCCTATGCCGAC  88 63
      CV2564 NONE
      CV2563 2764721 .. 2764732 -  -7.2  -3.85817   ATCGTGCCGCAGAAA                GGCG CCGC CGCC                 GACCTGACCCCGGGC  64 324
      CV2561 2761318 .. 2761343 -  -5.5   -3.5393   ATCACTCGGCGCAAA         GC-CAAGCAAAC ACC GCTTGCTTATGC         CCTTGTCAAATTATC  55 20
         tig NONE
        clpP NONE
        clpX 2751678 .. 2751693 - -11.8  -5.72622   GCGACAAATAAAAAA              CCGCCC TGAC GGGCGG               TTCAGTCATTCAGGC 100 48
         lon 2747823 .. 2747843 -  -6.2   -4.9792   TAGTTCAGATAAAAA           CG-CTTGCT TTAT AGCAAGGCG            GAAATCCTTGTGTCA  86 132
       hupB1 2747262 .. 2747284 -  -8.5  -6.06723   CCCTGTAAAAAAAAA          GGTGAACGCG CAAA CG-GTTCACC           TTCTCTCGTGTATTT 100 248
      CV2553 2745350 .. 2745367 - -14.1  -4.98531   GGCTGAAAGCAAAAA             GCCCCGC ATGC GCGGGGC              TGGAGCCGGGACGGA 100 47
      CV2551 2743516 .. 2743548 - -15.5   -4.0348   AGACTACATGATAAA      GGAGCGGCCGCCTCA GTT CAAAGCGGCCGCGCC      CGGACAAACCGCTCA 100 38
      CV2550 NONE
      CV2549 NONE
        pqiA NONE
        pqiB NONE
      CV2546 2739655 .. 2739669 -  -8.5  -2.62024   TACCACGATAAGCGA               CGGCG GCGCG CGCCG               ATATTCGTCTGTCGC  57 116
       narK1 NONE
       narK2 2736829 .. 2736875 - -15.3  -4.04174   CGGGATAGAACGAAA GCCGGACGGGA-AAAAAGCGCC CGCG GGCGCTTTTCATTCCGTCCAAC CGTAGGGTGCAATAC 100 78
        narG NONE
        narH NONE
        narJ NONE
        narI 2729928 .. 2729956 - -18.1  -4.43477   TCTACCTAATCAAAA        CGCCGCGCCCCCT CAC AGGATGCGCGGCG        TTTTTCATGCCCAGC 100 52
      CV2536 2727863 .. 2727899 -  -7.1  -4.09805   CCAGCAACAAGGAAA    TCGCCCGCGCGCTGGAC CTG GCCGAGAGCACGGTCAA    GGTCCACGTGCAGAA  67 396
        mobB 2724759 .. 2724774 -    -4  -3.92577   GAAGCCGGAAAAACA              CGACTTC CTG GAAG-CG              CCGGCCAAGGTGATG  59 69
      CV2531 2722571 .. 2722591 - -15.4  -4.72272   TCCGGCCATGAAAAA            GGCGGCGC TTTCC GCGCCGCC            TTCCCGTTTCAGCCT 100 52
      CV2522 2715125 .. 2715156 - -15.1  -2.61695   TCCAGCCGCAAATAC      CCGGACGGCGCGC CGTTGC GTGCGCCGTCCGA       TCTCCGCCGCTATAC  71 436
      CV2519 2711936 .. 2711975 -  -6.3  -3.19602   CGCGGCACAGGAACA GGCG-GCCGC-GCGGGTCG ACCT CCAGCCGCTGCGTCGCGCC  GCGATTGCGCCAGCC  54 229
        folC 2710452 .. 2710465 -  -5.2  -3.55761   CATGCATTCCTCAAA               CCGG GTGACG CCGG                ACCGCTTCCACTTCC  55 7
        dedD NONE
      CV2516 2709108 .. 2709157 -  -3.9  -4.28651   AGGAAAAGCCCAAAA GAAAAAGGCGG-A-ATCTTGA AGTAAAGATA TCAAGATATTCCGCCTCTTCC ACCTAACTGTCCGGC  65 28
        purF 2707448 .. 2707477 - -20.8  -5.26119   TCTCCAAAAAGAAAA       CGGGGACGCTCC GGCGCA GGAGCGTCCCCG        TTGGGGTCAGACCGG 100 79
      CV2514 2706639 .. 2706650 -  -4.4  -3.05596   CATGGTTTCACTTAA                GTTG CCGT CAAC                 AGGACTGTCAAGGAA  47 52
      CV2513 2705386 .. 2705396 -  -4.6  -2.72028   GGCATCAGAAAAAGT                 CGAC ATC GCCG                 CTGGAAGCCGCAGGC  44 4
       cheY1 NONE
      CV2511 NONE
       cheA1 NONE
      CV2509 NONE
       cheW1 NONE
       cheR1 NONE
       cheB1 NONE
      CV2505 2697052 .. 2697066 - -12.8  -4.07568   GCGCGTTGTGCAAAA               GGGCCC GTC GGGCCC               TTTTTTCATGCCCGC  91 43
      CV2503 NONE
        dnaB NONE
      CV2501 NONE
      CV2500 2692724 .. 2692739 -    -9  -5.71712   GTCGATACAAAAAAA              GCAGAC CGGA GTCTGC               TTGTTCCGGCGCTTA 100 38
      CV2499 2691742 .. 2691775 -  -5.9  -2.73994   ACTGCCCGAACAGCA     GCAC-GGCGGTGACCA GGT CGTTGACCGCCAGCGC     GGATTGGTACAGCGG  47 369
        hik2 NONE
      CV2497 2687492 .. 2687505 -  -2.3  -4.26076   CGACGGCCAGGAAAA               GCAGC TGAC GCTGG                TCTATCCCCGCGACG  62 262
      CV2492 NONE
      CV2491 2681324 .. 2681346 -  -3.5  -3.14132   GCCCGCCTTCAGGAA          TTGACGACGG CTGG CCAT-GTCAA           CGCAGCATCAGCTTG  43 22
      CV2490 2680795 .. 2680813 -  -2.2  -3.53224   CAGCCGCTGGCCAAA             CCTGCCCG GAT CGGATCGG             GTATCTTTCCGCTCA  47 38
      CV2489 2679189 .. 2679225 -  -9.9   -2.6704   GAAACGCGAAACTGA    GCGCATCCGGCGGGCGA ATG CCGCCTGCCGGCCTCAC    GCTTTCGCCATTTCC  60 22
      CV2487 NONE
      CV2486 NONE
      CV2485 2674981 .. 2674996 -  -2.4  -4.07687   ACCCGCCGGCCAAAA              CGGGAC TGGC GCCGCG               ACGAGGGGATGATCC  56 72
      CV2476 NONE
        recJ 2662494 .. 2662510 -  -2.9  -3.16668   CAACATCGTCAGCAA              GGACG TTTTCCC CGCCC              CAGGGCCGCCGGTCA  43 80
      CV2474 2661883 .. 2661934 -  -4.9  -3.05384   CGTCTGCTGACGCAA CGACTCCAGCTCCCTGGCGCGC-CG TCCG CGCGCGGCCCAGGCCGC-GGCGCCG CCGCCCAGCAGGCCC  47 102
      CV2473 2660358 .. 2660386 -  -6.8  -2.76434   ATGAAAAACAGGAAC       GCGGCAT-GATAA TGTA TTTTCGATGCCGC        CACTCGGCCTGCGCC  51 40
         ddl 2659188 .. 2659218 -   -11  -3.05816   TGACGGCTGAGGCAA       GGCGCGCCGACGCA GAC CGCACCAGCGCGCA       AAGGGCGCGGCTAGT  69 36
        acnB 2655420 .. 2655447 - -18.4  -5.75342   TTCCCGCAAAAAAAA        CGCCGCCCGCCC ATGC GGGCGAACGGCG         CCATCACCAAGGTAA 100 53
      CV2469 2654307 .. 2654324 - -14.1  -3.06183   CCCAGTTCGAGGCAA             GGCCCCG CTCG CGGGGCC              TTTTTTATCGGCGCA  83 481
      CV2464 2651393 .. 2651413 -  -3.1   -2.9632   AAATTTGTAAACAAC            TGGCTACGA TAA CCGATGCCA            TTATTCAATTTCAAT  42 26
      CV2463 2649417 .. 2649437 -  -3.9  -2.78384   GTCGCGCCGACTACA            CGCTGGACT ACG AGCCCAACT            TCAAATACCGCGAAG  41 318
      CV2461 2647998 .. 2648010 - -10.5  -3.03124   TTCGATGCCGGAACA                CGGCG GCG CGCCG                GCCCGCGAAACATGG  66 50
      CV2460 NONE
      CV2459 NONE
      CV2458 NONE
      CV2457 2642701 .. 2642716 - -10.4  -4.41353   GCAGACAGAGGAAAA              CCGCAG CGTG CTGCGG               CGCCGCGAGCTGGCG  88 272
        vmrA 2640846 .. 2640881 -    -4  -4.18644   ATGACATAAATCAAA    TCGCATTTCCCCGCA TCATGCT TGCGCGGCAA-GCGA    ACGTCCCCGCAACTG  62 5
        pepQ 2639397 .. 2639415 - -14.6  -5.32699   TGAAATAGGAAAAAA             GGCCAGTC AAA GACTGGCC             TAGTTATTTACTGGA 100 194
      CV2453 2638325 .. 2638346 - -14.4  -3.80855   GCCTGCAAAAACCAA           CGCCCGCG GCGCAT CGCGGGCG            TTTTGTCTTCCGTCG 100 168
      CV2451 NONE
      CV2443 2628047 .. 2628057 -  -5.4  -4.28656   ATCGAAGAGGTAAAA                 TGAC AAA GTCA                 TTTTTCGGACGGGCG  69 482
      CV2442 NONE
      CV2441 2625462 .. 2625482 -  -2.5  -2.52623   GCTTTTTTAGAATAT            CTCGCAC TACTTCG GTGCGAC            GCAATTGGGCCTTCG  38 63
      CV2437 NONE
      CV2436 2620568 .. 2620591 -  -8.9  -5.33866   CAAATTGAGAAAAAA          GACGGGTAA TACCAG TCACCCGTC           TAGGCCGCTTCGCGG 100 372
      CV2429 2611764 .. 2611776 -  -3.3  -4.72272   CGCCGCCATCAAAAA                GGACG GCA CGTTC                AAGCGCATCTACAAC  75 109
         fbp 2609892 .. 2609908 - -11.5  -4.75174   GATTGAAGGCAAAAA              GCCCGCA GGA CGCGGGC              TTGGTTCAGAAAGAC  95 51
        gstA 2607813 .. 2607837 - -18.5  -3.64599   CGATCAGATTTGAAA          GAGCGGCGGCC GAT GGCCGCCGCGC          ATGGAAGGAAGCGAA 100 51
        prgH NONE
        prgI 2606211 .. 2606230 - -16.4  -3.02144   TGAGCTCCGTGAAGA            GCGCCGGC AAAG GCCGGCGC             GCGCGGTTTAGCGGA  88 33
        prgJ NONE
        prgK NONE
      CV2419 NONE
      CV2418 NONE
      CV2417 2603372 .. 2603412 -  -3.1  -3.36749   CATGGCCAAGACCAA  TGGCGGCGATTACGGTC TGGCGAT GGCCATCGTCGCCGGCA  TCGTCGCGCTGGCCA  48 107
      CV2411 2596777 .. 2596794 - -14.1  -3.27923   TCGGAATATGACGAA             GCCCCGC GCAA GCGGGGC              TTTTGTTTTGTGCGC  86 40
      CV2409 NONE
      CV2408 2592692 .. 2592724 - -13.5  -6.55664   GAAAACAAAAAAAAA     CGCCGCGG-CGACA GGGGGA TGTCGGCCACGGCG      ATGGCAAAGGCGATC 100 39
      CV2402 2586292 .. 2586310 -  -5.3  -2.94144   TGTCCAGGGAAAGTA            CGAT-CGC TTGA GCGGATCG             ATGCCAATGTGTCGG  48 57
        rcsB NONE
        evgS 2582912 .. 2582938 -  -7.8  -2.71144   GATCGCCGCGAACCA         GCGCGCCAGCCA GTA CGACGCGCGCGC         GCTGCTGGACGCGAT  51 226
      CV2398 2581065 .. 2581082 -  -3.3  -3.16534   TAATTCTATCAAAAT             GCG-GCTC CCG GGGCACGC             GGCGGCGAATTTCAG  43 37
        map1 2580187 .. 2580209 - -12.7  -3.65046   GGCTGAGCGGAAGAA          GGCCG-CCGC GGAT GCGGACGGCC           TGGAAGATTATTTGA  84 33
      CV2396 2579072 .. 2579084 -  -4.7  -3.27525   GGCGCGGAAAGGGAA                GGGCG AAA CGCTC                AGGAATCGCGCTTCA  49 24
      CV2395 2577702 .. 2577721 -   -15  -5.60993   GTCTCCATAAAAAAA            CGCCGCGA TGAT TCGCGGCG             TTTTTCATTGCAAGC 100 50
        prfC NONE
      CV2385 NONE
      CV2384 2566203 .. 2566223 - -16.9   -4.8622   GGCGGCAATGAAAAA            GGCCACTGC TAT GCAGTGGCC            TTTCTGTTTGGCGCG 100 54
      CV2381 2563705 .. 2563725 -  -8.2  -5.10461   CTGATGCAAGAAAAA            GGCCGGAC GCGCA GTCTGGCC            TTTTTTGTTCCCTGG  91 44
      CV2378 NONE
      CV2377 2560123 .. 2560147 - -13.6  -5.63103   CGTGAATGAAAAAAA         GCCAGCC-CGG CGTG CCGCGGCTGGC          TTTTTCGAGGGGCTG 100 45
      CV2375 NONE
      CV2374 NONE
      CV2373 NONE
        xerC 2556738 .. 2556750 -  -3.4  -3.34233   CGACAAGGCGGACAA                CATC CATGC GATG                TTGCTATGCCGCGAC  46 74
      CV2367 NONE
      CV2366 NONE
      CV2365 2550741 .. 2550771 -  -4.3  -4.88067   AGGGAGCCATAAAAA      GTAAATAAA-TAGC GTGT ACTACTTTATTTAC       AATCCTTTTAGCCTA  78 33
        phaB 2549864 .. 2549884 - -11.8  -5.20781   CACCAGAAAAGAAAA            CGCCGCCC GGGAG AGGCGGCG            TGAACAGTATTGCGG 100 54
      CV2363 2549269 .. 2549290 - -15.9   -4.9725   AGGCGGACAGAAAAA           CAGGCCCGA TATT TCGGGCCTG            TTTCACACAGTTTGC 100 47
        dsbD 2539576 .. 2539604 - -12.4  -3.53811   TCTAGGTGGCGGAAA       TGGCGGCCGGCGC GATG GCGCCGGCCGG-A        TACGGCGCTAGTTTG  77 33
      CV2352 2538403 .. 2538434 - -22.3  -5.64421   ATTGGAAACAAAAAA      CGGCGCGGCGCCC ATATCA GGACGCCGCGCCG       TTTCTTTTGGAAGCA 100 45
      CV2346 NONE
      CV2345 2529930 .. 2529946 - -10.8  -5.08824   GCTGGATGTAAAAAA              GCGCCC GGAAA GGGCGC              TTGTCGCGGCATGGC 100 49
      CV2344 2529169 .. 2529196 -   -14  -3.21099   CGCGGCGATCAGGAA        GCCGGCGGCGGC GGAT GCCGACTCCGGC         ACGTAGGAGGTCTTG  82 107
         tdk 2528314 .. 2528335 -  -7.2  -4.43477   CGCACGGAATGAAAA           CGAGCCGG TTTTGG CCGGCTCT            GGAATGTTGGCTGCC  76 49
      CV2339 NONE
      CV2338 NONE
      CV2337 2526027 .. 2526059 - -10.6  -3.60296   CACCCGCAGGGTAAA      CCATGCTGCTGACA GTTCT TGTCAGCAGCGCAG      CACGCAAACTTGCCG  71 268
      CV2336 2525319 .. 2525344 - -11.1  -3.57144   TTCTGCATTGCGAAA         GCGCGGAGGAT CGCT ACCCTCGGCGC          CGCCAGGCGCTGCTC  70 79
        umuD NONE
      CV2331 2522639 .. 2522654 -  -3.2  -5.06414   CGGTTTCAAGAAAAA              TGGCTG GAGT CAGACA               AACTGGACCGGCACG  78 19
      CV2328 2519241 .. 2519254 -  -2.3  -3.63515   GTGGAGCGTCAAGAA               TGGCG GCTG CTCCA                GTAATAGACGCGAAA  47 5
      CV2327 2518940 .. 2518952 -  -4.7  -2.87132   GGTCGGTGCGATAGA                TGCGC ATC GCGCC                CGCCTACAGCGCCTT  46 29
      CV2326 NONE
        msrA 2517356 .. 2517370 -  -4.2  -2.78384   GCGCCGGCCATTATA               CCGG CCGCGCC CCGG               TTTTGCCCGTTAGTT  43 35
      CV2324 NONE
      CV2323 NONE
        ppnK NONE
        recN 2511595 .. 2511615 - -15.5   -4.2535   AGAGGAGATTGAAAA            GCCCAGATG GTG CATCTGGGC            TTTTGACTTTGGCGG 100 169
      CV2320 NONE
      CV2319 2510117 .. 2510135 -  -5.3  -3.16564   TTTCGACCCGACTAA            TCTGCTGG TTAT CC-GCAGA             ATCGGTCAGCATTTT  49 489
      CV2317 2508864 .. 2508884 -  -3.1   -3.9777   CGCAATATCGAGAAA            GACTGGAGG ATG CCGCCGATC            ACCTGGAAACAGGCG  58 301
      CV2315 2507781 .. 2507794 -  -6.7  -3.03159   GGAACGCTCCGAATA               TGCCT GAAG AGGCA                CGCATCCGCCGGCCG  52 139
      CV2314 2506865 .. 2506883 -    -3  -3.38272   GATCAGCACTCACAA             GGAAAGCA TGG TGCTGGCC             CAGCGCGGCAGCCTG  48 501
      CV2308 2498770 .. 2498785 - -11.8  -3.01712   CCTCTCCCCGCAACA              GCCCCG ATTC CGGGGC               TGTTTCTTTTCCGGT  71 298
      CV2305 2494632 .. 2494656 - -13.5  -5.09259   TACGCCAAAAGAAAA          GGCGGCCTCCA GCG CGGATGCCGCC          TGCAAGATGCCTGGC 100 46
        mccF 2493427 .. 2493447 -  -3.9  -2.78384   GGTTGCGCGAGGACA            GTCAAACTG CAC CAGCCGGAC            TGTCCGGTCAAGCAT  43 53
      CV2303 2490836 .. 2490866 -  -8.9  -4.07568   TTGTCTTGCGGAAAA       TCGCGAAGCCCGG GCCGG CCGGGCTTCAGGC       ATTTCCTCACGGCGC  75 100
      CV2302 2489846 .. 2489884 -  -5.3  -4.81083   CGCAACGAGGAAAAA  GCCGGC-CTGCTGTACCAC GTG ATCG-ACAGCAGCGGCGGC  TTCTACTCCACCCAC  81 331
      CV2294 2482138 .. 2482172 -  -5.7  -3.54459   TCAACCGCTTTGAAA    GCCGCGGCGTGCTGCAA TGC CTGCTGCA-GCCG-GAC    GGCTGGCCGCAGCCG  54 443
      CV2292 2479504 .. 2479539 -    -6  -3.26471   GGACCCTTACATCAA    GGCGGCCAACGCGATGC CGC GCGTGGTGCTGG-CGCC    GGTTTTCGCGCTGTG  53 492
      CV2288 2475128 .. 2475169 - -13.1  -3.97368   GGGGGAAGGGAGAAA CGCGCGTTCGCGCCTCTCC GCCAAG GGAG-GGCGCGAATGC-CG AGTGAGGGGTTCACA  91 36
        nrdA 2471690 .. 2471708 -  -8.8  -3.57144   GCTTGCATCCCGAAA             CCACCTGG AGG CCAAGCGG             CTTGAGGATGGAGAG  66 134
      CV2286 2471106 .. 2471118 -  -3.3  -2.72511   CCGATGTTTTCAAAT                GTCTG CAT CTGAC                CCTCCCATGGCGCTG  41 82
      CV2285 2470724 .. 2470738 -  -5.6  -3.28712   CTCCGGCGGCTAGAA               GCGCAG TTG CTGGGC               CAGCTGGCGGATCAG  51 5
        nrdB 2469305 .. 2469323 - -13.2  -5.27335   TTCCTTAAAGAAAAA             GGCACACT AAG AGTGTGCC             TTTTGCATAAGGAGC 100 61
      CV2283 2467369 .. 2467391 -  -2.6  -3.96892   AACCGGCATGACAAA           TATTATCCGC GAA GCGGATTTCA           AAATATAACCCTGCA  56 176
      CV2281 NONE
      CV2280 NONE
      CV2279 2466020 .. 2466032 -  -4.8  -3.34102   GCATGACAAAAATTA                TCCG CGAAT CGGA                TTCCAAAAGATAATG  51 122
      CV2276 2463909 .. 2463919 -  -8.2  -3.27475   GTGCCGAGGAGAATA                 GGGC CGC GCCC                 CCCGTATGGCGCGCA  59 145
      CV2274 2461998 .. 2462016 - -14.6  -4.25104   TCGCTCGGATCAAAA             GGCTCTGC TTG GCAGAGCC             TTTTGACTGCGCCAA 100 184
      CV2269 2458257 .. 2458268 -  -3.6  -2.76162   CATTCCATGGCAAAC                GCCG CCTG CGAC                 TTATGCGCCAAAACG  43 316
      CV2268 2458010 .. 2458020 -  -2.4  -3.12999   CGACTGCAGAGGCAA                 GGCG AGC CGCA                 GCATGGAGCTTTTGC  41 79
      CV2267 2456979 .. 2456991 -  -5.5  -2.62184   TGGCCTCCCACATCA                CGGAC TTT ATCCG                GGAGGAGTATGGCAG  44 329
      CV2253 2442205 .. 2442233 - -10.9  -3.72324   CAGCGCCAGGAACAA        GACCCGCCGCC GCTACCA GGCGGCAGGGC        CGACGGGGACGCCGG  78 57
      CV2250 2437577 .. 2437602 -  -8.9  -4.71307   GAAAAAGCAAATAAA         GCGAAGCCGGC GAAA GCCGGCTTTGT          TCGTTCAGGCGCGCA  86 452
       nemA2 NONE
        nfnB NONE
      CV2243 2431604 .. 2431625 -  -9.3  -3.96148   CTGGCGGAGGAGAAA           CAGGCGCGG CAGG CCGCGCTCG            CCAGCGCGGAGGGCT  73 227
        fepB 2424717 .. 2424729 -  -2.7  -2.60392   TATCTGTGAATCAAG                CCATT GGC AATGA                GAATGTCTTGCCTGG  38 177
      CV2238 2423948 .. 2423964 - -13.7   -5.1675   GGAGTCATGAAAAAA              GCGGACC CAG GGTCCGC              TTTTTTCATGCGCCG 100 56
        fepD NONE
        fepG NONE
        fepC 2419577 .. 2419594 - -12.7  -4.54727   CCCGGCAAATGAAAA             TGGCCCC GCGA GGGGCCA              TTTTTCATGGCGGGA 100 54
        fepA 2406968 .. 2406991 - -16.8  -4.95155   GGGAGAGGATAAAAA          CAAGGCTGCC GGAG GGCAGCCTTG           CTGGTTTCAGGCCAA 100 55
      CV2221 2395671 .. 2395687 -  -7.9  -2.66216   TTCTACGACGAGAAT              GGCTACC AGA GGTGGCC              CGAGCCTTAGCCGGC  53 48
      CV2216 2386440 .. 2386451 -  -7.2  -3.53091   ACTTCCGGGTGGAAA                CGGG GCCG CCCG                 GGCAGGTGCTCAGCT  60 35
      CV2215 NONE
      CV2214 NONE
      CV2213 2382184 .. 2382201 -  -6.3  -3.15579   CGAAGTCGCCATCAA             TGGC-GTG ATC CACAGCCA             TCAGGTGCTGGAAGA  51 237
      CV2194 2365933 .. 2365968 - -11.8  -3.66178   TCCGGCAAGCTGAAA    CCAAGCAGCCCGTCGA GTCA TCGGCGGGCTGTTTTG     TTGTTTTTTGGGTCA  81 38
        rluD NONE
      CV2191 2363275 .. 2363294 - -16.4  -3.33865   CAGGGGAAAGCAAGA            GCCCCGCC GAGT GGCGGGGC             AGCCGGGTCAGTCTT  89 33
      CV2190 NONE
      CV2189 NONE
        pphA 2360206 .. 2360218 -  -4.7  -2.53263   CGCATGCTCAATGCA                GCTCG AAG CGGGC                CAGGTGCTCGAAACC  43 5
      CV2187 NONE
      CV2186 2358841 .. 2358856 -  -4.7  -2.88999   CGGGTAGATATGACA              TCCTC GGTCCG GAGGA               GCTGGCGTTTCTGAT  44 434
         rpe NONE
      CV2181 NONE
         gph 2353082 .. 2353092 -  -2.4  -4.20516   GGGGCAGGGAAGAAA                 GGCC ATG GGCG                 TTCGAGTTCCTTCAG  59 53
        trpE 2351489 .. 2351506 - -14.1  -3.72576   TCTGGCGGCATGAAA             CGCCGGC AGCG GCCGGCG              TTTCATGTGACGGAG  95 43
      CV2176 2348957 .. 2349001 -    -7  -4.07885   GAGGCTCTGGCAAAA CCGCGACGG-CCTCATCGCCAG CAC CTGGCGCTGCTGTCCGA-GCGG GAGGACGATTGACGG  68 46
        pabA NONE
      CV2174 NONE
        trpD 2346591 .. 2346619 - -10.1  -2.85999   TGACGCGATATGAGA        TTGGGGGGCGGAG GTG CGCCGCCCCGCAG        GGAATTCAGCCGCCG  63 31
        algC 2345127 .. 2345153 - -12.3  -3.20991   TTCAATTCAATGCAA         CGGGGACATGG ATGCA CCATGTCCCCT         GACAGCTATCTGCAA  75 63
      CV2171 2344165 .. 2344189 - -14.3  -4.97666   AATAGATGATAAAAA          TAGCCGCCAAC GTT GTTGGCGGCTT          TGCTGTCTGTTTAGA 100 36
       leuC2 NONE
       leuD1 NONE
        maeN 2339165 .. 2339188 - -12.4  -3.60296   TATGTTCAGCTGAAA          GTGGTGGGCC AACC GGCTCACCAC           CCTTTGCAATACGTG  77 437
      CV2152 2330290 .. 2330311 - -10.1  -3.19246   CGAACGGCAACTTAA           GCGGCACTC TCCT AAGCGCCGC            CGCCCCTTAACCAGG  68 494
      CV2150 2329691 .. 2329702 -  -2.2  -3.17194   ACCTGGCGAATGGAA                CGAA GCCA TCCG                 CCAGCCTCTTCGAGC  41 107
      CV2149 NONE
      CV2148 2328030 .. 2328055 - -15.5  -4.19735   CCTGTCAAAATGAAA         CATGCCACCCA TTTT CGGGTGGCATG          TTCGGAGGGGCCTTT 100 85
      CV2147 NONE
      CV2146 NONE
      CV2145 NONE
      CV2144 NONE
      CV2143 NONE
      CV2142 NONE
      CV2141 NONE
      CV2140 NONE
      CV2139 NONE
      CV2138 NONE
      CV2137 2320735 .. 2320766 - -17.3  -5.83211   CAGGAAAATAAAAAA      CCGCCCCTGCGGC TTTTAC ACCGCAGAGGCGG       TTTGACTTAATCTGG 100 237
      CV2136 NONE
      CV2135 NONE
      CV2134 NONE
      CV2133 NONE
      CV2132 NONE
      CV2131 NONE
      CV2130 NONE
      CV2129 NONE
      CV2128 NONE
      CV2127 2314037 .. 2314054 - -14.1  -4.27316   CTGCCGAATGCAAAA             GGCCCGC AACT GCGGGCC              TGTGTCTTGGAAGCG 100 45
      CV2123 2311504 .. 2311516 -  -4.8  -3.58343   CTCACTACCGCCAAA                GCCA TTTAC TGGC                TGGTCATCTGCAGCG  52 327
      CV2121 NONE
      CV2120 NONE
      CV2119 NONE
      CV2118 NONE
      CV2117 NONE
      CV2116 2305407 .. 2305442 - -13.3  -2.92389   GAAGGGAGTCAGATA    GCCGGTTCATGCGAC TATGTT GCCGCACGAACCGGA     AGGTGAACTTTAAAG  77 52
      CV2115 2303818 .. 2303843 -    -6  -3.83026   GCCTTGCATATGAAA         CTGCTCTGCC AGCACG GGCAGCGCCG          AGCGGCTGACCTGGT  64 151
      CV2114 NONE
      CV2113 NONE
      CV2112 2301530 .. 2301543 -  -6.7  -2.71483   ATAGGCTTGTAAGTA               CCGTA GGCC TACGG                TAGGCAGCCTCGGGT  49 118
      CV2111 2300602 .. 2300615 -  -5.2  -2.74605   CGGCGCGAAAACTGA               GCGC CATTTT GCGC                GATAAATTGGATTGG  47 115
      CV2101 2291479 .. 2291493 - -11.4  -3.09492   TGGTCAACGTCAACA               CGCCCA TTC TGGGCG               GGCAGTGCGGCCCGA  66 199
        glnE NONE
        ilvE 2280161 .. 2280204 -  -7.5  -3.53091   AGCGGGTGTCCGAAA TGCATTGCCAGCAG-G-CCGGC GGA ACCGGTCGCTGCTGGCG-CGCA GTGCGGATATTACCC  60 44
      CV2093 2279879 .. 2279898 - -13.6  -5.26875   GCGGGAATCAAAAAA            GGTGTGGC CCGC GCCACACC             CTTTGCCGTCGCGGC 100 52
        rfaF NONE
      CV2091 NONE
      CV2090 2277296 .. 2277316 - -15.4  -4.45544   CGCCAGCAATGAAAA            GCCCCGCC GATTT GGCGGGGC            TTGTCTTTGGGGCCG 100 170
        paaH NONE
       mmsA1 NONE
        caiA 2269661 .. 2269708 -  -4.8  -3.05596   CAGCGGCTGAGGCAA GGCGCGCCGGCGCAGACAGTAC ATATGA GTACGGCC-A-GCCGGCGCAAC GCAGCATCAGGGATT  47 54
      CV2083 2268763 .. 2268781 -  -4.5  -2.60813   CAGTTCGTCAAACAG             CACCACG TCTTG CATGGCG             GGACCTCGTTCGGGT  43 53
        paaG NONE
        mmsB 2266660 .. 2266681 - -17.3  -4.56978   TGCCGAAACAAGAAA           GGAGGGCGC CTGA GCGCCCTCC            CTGTCGCAGACATGA 100 90
      CV2080 2264044 .. 2264061 - -14.1  -4.35524   CGGCGAAAGCGAAAA             CGCCCCG CGCG CGGGGCG              TTCGATCAGACCGCG 100 49
      CV2078 2262121 .. 2262142 - -15.9   -4.4009   CGTGAGCGGACAAAA           GACAGGCCG TTGC CGGCCTGTC            TTTTGAGAATGACGC 100 50
        prpB NONE
        prpC NONE
      CV2055 NONE
       acnA2 NONE
      CV2053 2239589 .. 2239609 -  -6.7  -3.75169   CATTATCTCACGAAA            CCCCGTCGA AAA TCGCCGGCG            GCCTGGCCGGAGGGA  61 102
      CV2052 2239129 .. 2239153 - -13.5  -2.71144   CATTCGCGGCAAGGA          GCCGGGTCAGA TCG CCTGTCCCGGC          TCCAGCAGCTCCACG  76 7
      CV2050 2236861 .. 2236875 - -12.8  -2.78463   AGGCTTGCGATTATA               GCCCGC CAG GCGGGC               GCGGCGCGCCCGCCG  73 51
      CV2049 2236444 .. 2236457 -  -3.1  -3.72576   GCGGCGCTTACCAAA               GCTTGG GAT CCA-GC               TCCTTGATGCGCTGT  52 4
      CV2048 2235417 .. 2235434 - -11.3   -4.7497   GCCAGTCACGAAAAA             GGAGACC CAAG GGTCTCC              TTTTTTATTGCCGGC  95 47
      CV2046 2233953 .. 2233992 -  -4.1  -3.64822   AGCGCGCGATCGAAA  CCATCGTCGAGACCGCC CGCACC GGCAAGATCGGCGACGG   CAAGATCTTCGTGGT  54 151
        purL 2229569 .. 2229588 - -13.6  -4.90266   GCGAGGAATGAAAAA            CGGAAGCC CGTA GGCTTCCG             TTTGCTTTGCGCTGC 100 56
      CV2042 NONE
        fixS 2225732 .. 2225758 -  -8.6  -4.35116   CATTTTACAGCAAAA         GGCCATCCCCCC GAA AGGGAAAAGGCC         TGCTGCGGCGCATTT  81 66
      CV2040 2224261 .. 2224291 - -11.2  -4.72272   GCCGGTTATGAAAAA      GGCGGGAA-CCGC ATGCTA ACGGATTCCCGCC       TTGCTGTCAGTCGCG  95 48
      CV2039 2222887 .. 2222905 -   -16  -5.14563   GGCGGCATGAAAAAA             CCGTCCCG GTC CGGGACGG             TTTTTTTTTGACGGC 100 51
      CV2035 NONE
        sltY NONE
      CV2033 2215341 .. 2215357 -  -6.5  -2.63301   TAGATTTCCATATCA              GCGCG CCGCCTT CGCGC              GGTAGCGGGACGCGG  48 6
         cca NONE
      CV2031 NONE
      CV2021 NONE
      CV2020 NONE
      CV2019 2200282 .. 2200318 - -10.1  -3.40611   TTGATTTCAATAATA   GCCATGCCGCCGGAGG GCGCTA CCTCCGACTGC-CGGC    GACAAAGGCGTTTGC  69 173
      CV2018 NONE
      CV2017 2198464 .. 2198484 - -16.9  -3.66654   CAGGTCAACGTCAAA            GCCCGGTTC TTG GAACCGGGC            TTTGTCGCGTCCGCG 100 41
      CV2015 NONE
      CV2014 2196099 .. 2196111 -  -4.7  -4.28361   TGAACGGTAGGAAAA                GACGC GAT GCGAC                GGCCCGTTGAGAGCC  67 119
      CV2013 2193617 .. 2193646 - -13.5  -3.19026   TATTGCAATAGTCAA       TGCGGGAACCGAG CCAC CCCGGCTCCCGCG        CATGGCTTACGTCTT  82 32
      CV2012 2192601 .. 2192620 -   -15  -5.56673   AGTGACAAGAAAAAA            CACCCCGC CGCA GCGGGGTG             TTTTTTTGGGGAGGC 100 44
      CV2010 2190942 .. 2190957 - -10.4  -3.10344   CCTCCACCGAAGATA              TCGGGC CCAA GCCCGA               TCCGGCGGTGGTCAA  62 75
      CV2003 2184251 .. 2184273 -  -2.9  -4.65895   TTTTTGATTGAAAAA          TCAATATATC ATAT GATATAT-GA           AATTTTAAGCATCCC  69 97
      CV2002 2183059 .. 2183079 - -12.6  -4.15201   AGTAAGTAAATGAAA            CGGGAAGC GTAAA GCTTCCCG            TTTTGTTTTGCGATT  93 121
      CV1997 2177066 .. 2177092 - -13.7  -4.64657   GGAAAGCTGGAAAAA         CAAAGCCCCGC GTCAT GCGGGGCTTGG         CTTGTCAGGCGCGGG 100 41
        dinG NONE
      CV1990 2168624 .. 2168637 -  -2.3  -3.12595   GTGAAGCAGTGAAGA               GACCG TGTC CGGTT                TTGGCAACGCTTGCA  41 140
      CV1989 2167378 .. 2167397 -   -15  -5.24531   ATGGGCGATAAAAAA            CGCCACGG CATG CCGTGGCG             TTTGATTTGGAACGC 100 53
      CV1977 2152363 .. 2152384 - -17.3  -3.76232   GGGGCAAATAGACAA           GGAGCCGGC AATC GCCGGCTCC            TGTCATGTGGAACAT 100 51
      CV1968 2140550 .. 2140582 - -17.2  -4.18018   TTTTGTGAGGGAAAA     GCTGAAAAGCCCCGG TTGC CCGGGGCTTTTCA-C      GTTACGGCTTGATAC 100 50
      CV1967 2139740 .. 2139786 -  -4.9  -3.66178   CGCTGGAAGCTGAAA TTGGGCAGCACGCCTGCGCTGG TTGG CCAG-GCCGGCGCGCTTTCCGT GATGCTGGGACCGCC  55 465
      CV1965 NONE
      CV1964 2137132 .. 2137145 -  -3.7  -3.55071   CCAGACGGTTCCAAA               GTGCC TTTC GGCGC                GCCGCGCCTGCAGCT  51 79
      CV1961 2133282 .. 2133295 -  -3.7  -3.85878   GAACAACAGCAAGAA               CGGCG GCGG CGGCG                GCGGGGTGGCGCTGG  57 361
      CV1956 2128068 .. 2128078 -  -8.2  -3.65522   GATCGAGGTGAAGAA                 CCGC TTC GCGG                 TGGGCGACAAGCTGG  65 442
      CV1950 NONE
      CV1949 NONE
      CV1946 NONE
         tag 2117961 .. 2117982 -   -13  -4.56597   TCTTGCCCGCAAAAA           CGGCCGCT GATGCA AGCGGCCG            TTTTTCATGGGAGGG 100 50
      CV1943 NONE
      CV1942 2112463 .. 2112496 -  -7.3  -4.11692   CATCGAGCTGGAAAA     GCTGGGGCGCAGC AGCCTGAA GCTGCGCCACCAC      TTTTACCGCAGGGAC  67 173
        ccrB NONE
      CV1939 2110819 .. 2110848 - -14.3  -5.00616   TCGCTCCGGAAAAAA       GGATGCGGCCAGCC GCG GGC-GGCCGCATCG       GGGAGGGCTCGCCGC 100 43
      CV1938 2108993 .. 2109015 - -13.4  -2.71731   GGCACTGGTCAAGGA           GCGCGTGCAG GAT CTGAACGCGC           TGGCGCTGGAAGTGG  67 396
      CV1935 2105547 .. 2105561 -  -3.6  -5.05079   ACAAGGACATAAAAA               TCATAC TGG ATATGA               CTGTCCGTTCTAATG  81 35
        metY 2103674 .. 2103693 -  -4.2  -3.47227   CCGCAATCATTACAA            GCAGAG-CG ATC CGTCGCTGC            CCTACCTGGCCGATA  49 523
        rumA 2101365 .. 2101398 - -24.7  -4.35044   TTAGGTAAAGATAAA     CGGCCCGCTTTGGCG AAGT CGCCAAAACGGGCCG      TTGTCCCGTCATTGA 100 34
        nupC 2099906 .. 2099927 - -14.4  -5.07652   CTGCGCAAAACAAAA           CCGCCCGC GCGGAG GCGGGCGG            TTGATCGGAGGAGCG 100 47
      CV1930 2099141 .. 2099162 - -12.3   -4.1711   AGGACGCGGAAGAAA           CGGGA-CGGC ATC GCCGTTCCCG           TTCCGAAGAATGACC  90 83
        uppP 2098182 .. 2098214 - -14.9  -3.62275   AGCCAGCATTCCAAA      CACAGATGGCGCC TTTATGG GGCGCCGTCTGTG      CTTCAATACGTAGAA  88 91
      CV1928 2097612 .. 2097631 - -13.6  -5.26316   GCAGGCGAGAAAAAA            GGACACGC GCAC GCGTGTCC             TTTTTGTTTTGAGGG 100 50
      CV1923 NONE
      CV1922 2091925 .. 2091970 -  -4.6  -2.53263   TGGATGCGGAATTCA TCGCCTGCGCCGCGCCGGGC CACCGCCT GCACG-CGCTGGGC-GGCGA GCTGGACGGCGAAAA  42 377
      CV1920 2090021 .. 2090058 - -25.7   -3.5882   TAGACTATCCTGAAA   GAGACAACGGCGGCGCC GCCA GGCGCCGCCGTTGTCTT    GCCGTTTTCAGGGGA 100 451
      CV1916 2081684 .. 2081702 - -13.8  -4.72272   GTTGTTCACGAAAAA             GCCCGGCC ATG AGCCGGGC             TTTTGCTTTGGCAAA 100 50
         lrp 2078645 .. 2078661 -  -2.9  -3.59979   TGCGTTGATTTTAAA              GGGGAAT TCA ATCCTCC              AGCGGCAGCGACAGG  49 16
      CV1912 2077326 .. 2077358 - -13.5  -4.07568   CGCCGGCGCGGAAAA     CGCCCCGTCGCAGCG TCGTC CGCTGC--CGGGGCG     TTCGATGGGGCGGTG  95 69
      CV1911 NONE
      CV1900 NONE
      CV1899 NONE
       infA1 2065062 .. 2065090 - -12.4  -3.61774   GAGAAGACGCGTAAA       GCGCG-GGGGCAG CGGA CTGCCCGGCGCGC        TTAGCGGCGGTGGTG  77 26
        chiA 2063392 .. 2063432 - -15.4  -2.67803   GGGCGAGGAAACCCA TCCGGACGCCTGCGCGCCG TATG CCGCGCGCAG-CGCCTGGA  CCCGGGGGCAGATCA  75 162
      CV1892 2057694 .. 2057720 - -15.9  -4.72272   CGGGGCGATCAAAAA        GGGCGG-CACCC CTTG GGGTGGCCGCCC         TTGTCGCATTCATGC 100 52
      CV1890 NONE
         ssb 2056128 .. 2056145 - -12.7  -4.24948   CTAGGACAGGGAAAA             GGGAGCC GTGA GGCTCCC              CTGTATCAATGCGCG  93 49
      CV1883 2044390 .. 2044428 -  -6.4  -3.72576   GCGTTGCTGACGAAA   CGCGACGGCTATCGCAGC GCG GCCGCGCGCGCCTTCGCC   GAGTTGGCGCGCGCA  59 51
        cynT NONE
        cynS 2041801 .. 2041811 -  -8.2  -4.18506   GGATGGCCAAAAGAA                 GGCG GTC CGCC                 GCGGTTTTGGCCCGC  74 482
      CV1866 NONE
      CV1865 2024185 .. 2024198 -  -2.4  -3.78026   CGGAAATCGAAAATA               TCTC ATTGCG GAGA                GATGTGGAAAGGGTC  54 331
      CV1863 2023174 .. 2023184 -  -5.4  -3.55801   AGCAATGCGTCGAAA                 CCTT GGG AAGG                 TTGGACTAAGAGCGG  55 261
      CV1854 2009451 .. 2009467 -  -9.4  -3.14132   CGCCTGCGCCATCAA              CTGCCG GTGGG CGGCAG              CGGAGTCGCCGAGCT  59 450
      CV1852 NONE
      CV1851 2005066 .. 2005102 -  -7.8  -2.80443   CGATATGTCATCATA   GC-CGGCGAGCCTGGCG CGTG CGGATGGCCCGCCGCGC    TAGAGGCAGATGGTG  54 25
      CV1850 2003292 .. 2003321 - -12.1  -3.19246   TGAACCGCAACGCAA       CAGGGCGGTAAGC TGAT GGTTGCCGCCCTG        TTTCGTTTCCGCGGC  75 73
        phnG NONE
        phnH NONE
        phnI NONE
        phnJ NONE
        phnK NONE
        phnL NONE
        phnM NONE
      CV1839 1994542 .. 1994553 -  -7.2  -3.08679   CTGGCGCAGGCAAGA                CGCC AGCA GGCG                 GTGTCCGGGCTGGTG  52 315
      CV1837 1992977 .. 1992998 -  -7.1  -3.04144   GCCTCAGCCCCAAGA           CCGAGGAGG CCGC CCGCCGCGG            GCTGGCCGGCACGCT  51 437
      CV1835 1991959 .. 1991975 -  -7.9  -2.52623   CGTCTGCCAGAACAT              GCTGGGC CTG GCGCAGC              GGATGGGCGCGGAGC  49 339
         sbp 1989563 .. 1989577 -  -5.6   -4.9448   ACGGACGAAACAAAA               CCGTCC GGC GGAGGG               GGCGGTTGGAGAGTA  84 439
        cysU NONE
        cysW NONE
        cysA NONE
         cbl 1985677 .. 1985690 -  -8.1  -3.05384   CGCGCCGGCACCGAA               CGCCT GCTC AGGCG                GCTTTGATCGCGGCC  57 40
      CV1825 1983599 .. 1983615 - -15.1  -3.34043   TTCATCATTCCACAA              GCCCGGC GAA GCCGGGC              TTTTTTATGGCTCGC  87 30
      CV1821 1978934 .. 1978955 - -15.9  -5.54192   AGGAATTCAAAAAAA           GCCCATGCG TTCG CGCATGGGC            TTTTTGCATTCCGGG 100 56
      CV1819 1975391 .. 1975406 -  -6.1  -3.71649   TGCGGAAATCCGAAA              TGGCC GGCAGG GGCCA               ACTCCTGACCTGATG  61 102
        rluC NONE
      CV1817 NONE
      CV1816 NONE
        sohB NONE
       motB1 NONE
      CV1813 1970882 .. 1970903 -  -9.4  -4.03234   CTCCGGGCAGACAAA           TGCCCGGC ATTATA ACCGGGCA            TTGGGATCAGGCCAG  78 55
        pyrD NONE
        slyB NONE
      CV1810 1968281 .. 1968291 -  -4.6  -5.06414   CCGGTGGAACAAAAA                 CGCG AGC CGCA                 GACCATAGTCGATGC  83 505
      CV1803 NONE
      CV1802 1956742 .. 1956753 -    -3   -3.7282   GCATGCGAGTAATAA                CTAT AGAA ATAG                 TATTTGATTATTGAA  52 346
      CV1801 NONE
      CV1800 1953820 .. 1953847 - -13.4  -2.82516   GCTGGTATCAGCAGA        CCCGCCATGCCG GCGG CGGCATGTCGGA         CGACGACGCGCAGCA  69 362
        omlA NONE
        dapB 1951035 .. 1951054 -   -15  -2.79327   GCATGGGATGGAAAG            GGAGGGGC GGGC GCCCCTCC             GCGGGCGTCAGCGCA  83 33
        hmuU NONE
      CV1793 NONE
      CV1792 1948336 .. 1948351 -    -9  -3.41051   CGATCGCGATGACAA              GCTGGA AATC TCCAGC               ATCCACGACGAAGAA  63 401
      CV1785 1940019 .. 1940046 - -20.6  -3.13504   TGCTGATCAAAATGA        CACAGGCCGCGC CTGG GCGCGGCCTGCG         AGTGGAGGATGGCGC 100 44
      CV1784 NONE
      CV1783 1938564 .. 1938579 -  -6.8  -3.44229   ACTTGAGTACGACAA              GTCGGCG CAG CGCCG-C              ATCAGGGGGGGTGTT  58 133
      CV1779 1934284 .. 1934297 -  -4.5  -2.73364   TGGGCATGGCAATGA               CCTCC ATAG AGAGG                ACCATTGTGCGGAAT  44 70
      CV1778 NONE
      CV1776 1932206 .. 1932217 -  -4.4  -3.50853   CGCCGTCAAGGACAA                TGGA TTAT TCCA                 TTATCTGAAATAAAC  53 45
        gst3 1931513 .. 1931532 -  -3.4  -3.05384   GTTCCTGTCATTTAA            GCGTTGGC GGGC GGCATCGC             CACGAAGCCGGGCAG  43 2
      CV1774 1929438 .. 1929448 -  -8.2  -3.57144   TCGTCCACGCGGAAA                 GCCG CCA CGGC                 TCGACGCGGATGCGC  62 87
      CV1772 1927924 .. 1927943 - -12.1  -3.06302   ACCATGGGCATGGAA            GGGCCGG GGGCTG CCGGCCC             CCGGCGACGGCGGGC  73 41
      CV1771 NONE
      CV1770 1925325 .. 1925354 -  -3.5  -2.66216   TGGCATGACTATAAG       CCCGCGCTT ATAGAGGTGGCG CAGCGCGGG        AATGAAATGCAGGCG  40 59
      CV1769 1924015 .. 1924032 - -14.1  -4.46926   CATCGCATGAGAAAA             GCCCCCG AATC CGGGGGC              TTTGTCATGCAGGAA 100 51
      CV1767 1922586 .. 1922607 -  -8.7  -2.67515   CTGATGAGCACATCA           TCGCTTACG TTTA CGTAAGCGT            CAATATGGCGGGATG  57 66
      CV1766 1921287 .. 1921297 -  -8.2  -3.08312   AAGGGACCGAGGCAA                 GGCG CGC CGCC                 GCAGACAGTACAAAT  57 90
      CV1765 NONE
      CV1764 NONE
      CV1763 NONE
      CV1762 NONE
      CV1761 NONE
      CV1760 NONE
        mvaB 1914548 .. 1914571 -  -3.7  -2.90075   GGCGGCGGAACGAGA          GTCGGCAGG CCTAGC CCTGGCGGC           CGAGCGCGTGCGCCA  44 12
      CV1758 1912438 .. 1912456 - -11.7  -4.05788   TGGCGCGAAAGGAAA             CGAGGGC GCGCG GCCCTCG             TTTGTCAATGGCATG  86 53
      CV1757 NONE
      CV1756 1910258 .. 1910279 -    -8  -2.62983   CGCATTGCGAGATCA           GCAGGATG TTCATC CATCCCGC            CCCAGTTGCTCCGCG  53 13
      CV1755 NONE
      CV1754 NONE
      CV1753 NONE
      CV1752 NONE
      CV1751 1902697 .. 1902720 - -15.3  -4.52589   TGGCGGGAGAGAAAA          GGGTCGCGG GCCTGG CCGCGACCC           TTTCGGGCTACCAAG 100 33
      CV1750 1902087 .. 1902100 -  -5.2  -3.05816   CTATCCGGCAGTGAA               CGCG AAGGGG CGCG                TCACGGCAGGGCGGC  49 26
      CV1749 1901306 .. 1901327 - -11.5  -3.05816   CTATCCGGCAGTGAA           CGCTGCAGC GCTT GCTGCCGCG            CGGCCGAGTGTTTTC  69 331
      CV1738 1886711 .. 1886740 - -19.3  -4.91285   AGCAAGATAAGAAAA       TGGCGCGCCGCGT TTTC ACGCGCCGCGCCA        TCCGGTTCGAGTGCT 100 59
      CV1733 1873971 .. 1873985 -  -8.6  -3.15544   TTTGATGTCCATTAA               GGCATT GGC AATGCC               GAAAGTCAGTGGCTT  60 66
      CV1732 1873338 .. 1873354 -  -9.3  -4.25104   CGCCGTGTATCAAAA              GCGCGGC TTT GCCGTGC              GGGAAGAGGTGGTGG  80 242
      CV1730 NONE
      CV1729 1870576 .. 1870586 -  -2.4  -3.15861   CAGCAGTCCCAGCAA                 GCGC TTG GAGC                 AGGCGTGGAAGGATT  42 329
      CV1727 1868078 .. 1868088 -  -8.2  -3.85698   TGCTGCTGGGACAAA                 CGCC GGC GGCG                 GTTCAGCAGGCCGGG  68 108
      CV1724 1864656 .. 1864688 -  -9.2  -3.01712   CGGTGCCGGCGAAGA     TGGCGTCGTGGACCTG GAA CAGCTCC-CG-CGCCA     GTTGTTCCCTTTCAT  57 307
      CV1720 1860812 .. 1860840 - -18.1  -2.57683   ACAGGTGTGGACAAT        CCCAGGCCAGCGC AAG GCGCCGGCCTGGC        CGCGTGATGGCGCGT  95 41
      CV1719 1860043 .. 1860054 -  -2.2   -3.0693   GCGTAAAGGAAATGA                TCAC GGTC GCGA                 GCAGCGACAGGGCCA  41 95
      CV1718 1857897 .. 1857916 -  -6.3  -3.15544   GGCGATTTCCAGCAA            CCGGCTG CGTTCC CGGCCGG             TGAGGCCGTTCTCGC  51 470
      CV1716 1854924 .. 1854946 -  -3.3    -2.954   GATGGATGGAGAAAG           CCAGCTTGG ACGCG CCTACCTGG           GCACGCTGGCGCTGA  42 365
      CV1714 1854047 .. 1854059 - -10.5  -3.57144   CGCTGGACTTGTAAA                CCCGC TCA GCGGG                GCGGCCGCACCGGCC  71 18
      CV1700 1839958 .. 1840000 - -11.9  -3.56704   TGGTTATGAAATGAA GCGGCGGGCCTGTCCGGCGG GAGT CAGCCGGACAGG-CGGCGAC AGCGGAGGCGTCGCG  77 172
      CV1699 1837313 .. 1837342 - -19.3  -4.59773   GCGGAGCGTGAAAAA       GAACGGCGGCGCC GTTG GGCGCCGCCGTTG        AGAAGGGCGTCAGTC 100 35
      CV1698 1835808 .. 1835829 -  -8.6  -5.04601   GGGAGAAATGAAAAA           CGGGCCGC GATCAT GCGGTCCG            TTTTTTTTTGCGGCT 100 48
      CV1688 1829506 .. 1829528 -  -9.1  -3.64703   TCTGTTGGAGTGAAA           GGCTGCCTA AAAAA TGGGCAGCC           TTTTTTCATGCTTTC  69 9
        hcnA NONE
        hcnB NONE
        hcnC 1823818 .. 1823842 - -13.6  -5.75945   ATGCGCGAAAAAAAA         CCGCCA-GGCC ATCA GGCCGTGGCGG          CTCAGTGAGAGGAAC 100 45
      CV1681 1822567 .. 1822578 -  -2.2  -3.25823   CGGCCCGGAGATGAA                GCTA GGCG CAGC                 GTTTTACTTCACGTT  44 29
      CV1680 NONE
      CV1679 NONE
      CV1678 1819666 .. 1819694 - -17.4  -2.64099   CTGTCGCAGGACAAT        GCCGCCGCCAGC GAGGA GCTGTCGGCGGC        GGCGCAGGAGGTGGC  80 114
      CV1676 1817332 .. 1817369 -  -6.1  -3.28791   ATTCGGCGCCGACAA   GCGGCA-GGCGCGGCTGC TGG ACGGCCGCACCCTGCTGG   AGGCCAGCGCCGGGG  54 525
      CV1669 1809055 .. 1809092 - -11.1  -4.32583   GGAAGAGGAAAAGAA   GGGGCGACTGCCCGGCGC GTC GCGCCGGATGG-CGCCGC   ATGTGCCCGGCGGCC  90 128
      CV1668 1808301 .. 1808316 - -11.8  -4.55798   CACCGCAAAGGAAAA              CGCGCC CGCA GGCGCG               TTTTTTCCCAGCCGG 100 49
      CV1667 1806635 .. 1806683 - -13.8  -3.19192   CCGGATGGAAGTGAA GGGCGTGGCGGGCGGCGTCACCG TCTA CGATGATTTCGCCCACCAC-CCC ACCGCCATCGCCACC  73 426
      CV1665 NONE
      CV1664 NONE
      CV1663 1802121 .. 1802136 -    -6  -2.91144   TTACGCCGTAAAGGA              CGTGCG CCGG CGCCCG               AAGTCGGCGAGCGGC  51 91
       cstA1 1800220 .. 1800241 - -15.9   -4.8622   GTCGGCAATCAAAAA           GCCCATCGC GTTT GCGATGGGC            TTTTTTGTTGGACAA 100 49
      CV1652 1788940 .. 1788952 -  -5.5  -3.62046   GGAGCTGGCGAAGAA                GATGG GCG CCACC                CGTGCCGTCAACGTC  54 471
      CV1647 1785006 .. 1785019 -  -2.3  -2.70774   CACTGTAATGACAAT               TGCCT GTCA AGGCG                CTTTTTTTGCATGAA  38 56
      CV1646 1783656 .. 1783677 - -17.3  -4.54727   CCGTTCAAAGCAAAA           CAGCCGCCC TGTG GGGCGGCTG            TTCGCACATTCCAGA 100 53
        aceA 1776778 .. 1776805 - -14.8  -4.34402   CTCCGGATAGGAAAA        TGCCGCCCGGCC GTAA GACGGGGCGGCA         CCGCCCGCGGGGTAC 100 104
        menG 1775841 .. 1775859 -  -3.1  -3.34715   GAGGCGCGGCAAAGA             CCGCA TTCCAATCC TGCGG             GGGGATCGTCGATGA  46 441
      CV1638 1774757 .. 1774769 -  -6.2  -3.17723   GGATGCGGAACTGAA                GGGC CACTC GCCC                AAGCTGGTGTTCGTC  51 163
      CV1630 1768008 .. 1768047 - -12.9  -3.96216   CGGGGAGGGAAAGAA GGGCCCGTGGCGGCCTGTGC GGT GC-C-GGCCGCCACG-GCGC GGCTGGGTCAGAAAC  91 33
      CV1629 1767068 .. 1767080 -  -4.8  -3.18264   GCCTGGACGGAGCAA                GGGA ATGAA TCCC                GTATGCTCTCTGGAT  49 54
      CV1628 NONE
        acrE NONE
      CV1626 1761145 .. 1761164 -   -15   -4.4078   TGCGTGGAATGAAAA            CAGGCGGC CGGG GCCGCCTG             TCGGATCATAGCGCA 100 51
        mobA 1760015 .. 1760030 -  -6.1  -2.70932   CCTGGCGCTGAAGGA              CAGGC GACGCA GCCTG               GCGGGCCGCACCGGA  47 515
      CV1622 1756364 .. 1756387 -  -6.6  -2.89564   CCGGCATCGCAGAGA          GCGGCCGC CTGGATGC GCGGCCGG           AGCTGGCGTCGGGCT  48 491
        nadE NONE
      CV1615 1741953 .. 1741973 -  -7.5  -3.21824   GAATGAAAAAGGATA            GGACCGG AACGGCG CCGGCCC            GGTTCATCGCCGGGC  56 59
        lolA 1741244 .. 1741263 - -16.4  -5.03314   CTGAGGCGCAAAAAA            GCCCGCCG TTTG CGGCGGGC             TTCTTCAAGCGAAAA 100 47
        recA NONE
        oraA NONE
      CV1605 1732814 .. 1732836 -  -3.2  -4.14392   GGTCAATTTTCAAAA           TCTGGTCCGG GCG CCGTGCCAGG           ACGAATCCATCGATT  60 44
        alaS 1730104 .. 1730128 - -17.9  -4.87807   TGAAGATATGAAAAA          CGGCCACATGG AAT CCATGCGGCCG          TTTGTTCTGCGCAAC 100 54
      CV1603 1729510 .. 1729534 -  -5.7  -3.59979   TGCTTTGACTTGAAA          CAAACTTACAG ATT CTGTTGGTTTG          GATTATCTGTTGTAT  55 51
      CV1602 1728464 .. 1728483 -  -2.7  -4.36914   GCGCCGCTGACAAAA            GCCCGGA CTCCGC CCCGCGC             CTTCTGGCGGTGAGA  62 139
      CV1600 1727091 .. 1727114 -  -8.8  -2.98823   CTTGGGCGAGAGATA          GGCTGTCGCGG GGC CCGCGAG-GCC          CCTGGCGAAGGGGAG  59 48
        kdpA NONE
        kdpB 1722680 .. 1722692 -  -4.7  -2.62184   CCGCCGCTTACACCA                GGCCC ATC GCGCC                CAGCAGCATGTCGAT  43 5
        kdpC NONE
        kdpD NONE
        kdpE 1718453 .. 1718478 -  -7.5   -5.1861   GCCAGCATGAAAAAA         CCCGCTGGC CATTAAGC GCAAGCGGG          TTGATCCGGATACGC  91 122
      CV1594 1717843 .. 1717856 -  -2.3  -3.38522   GATTGAGTTCAAACA               GCATG CGGT CCTGC                GGATTCGGGGCAGAA  46 164
      CV1593 NONE
        murB NONE
      CV1591 1714630 .. 1714664 - -10.6  -3.25823   GGTGGCCGAGATGAA    CGCCGC-CGCCGGCG TGTTCG CGCTGGCGCGCGTCG     CGCATGGCTTGCTGT  66 136
        nadC 1712545 .. 1712555 -  -2.4  -3.18023   TGACCAGCAGCAATA                 GCGC GGC GCCC                 CACTTGGCATGGCGG  44 155
      CV1587 1710290 .. 1710302 -  -2.6  -3.72695   AGGCGCGCGAGGAAA                CCGG CTTGC CCGA                ATCGTCGGTATGGGT  51 454
        fabI 1707141 .. 1707161 - -15.4   -4.8622   CGCGTGAATGAAAAA            CGGCGCGG GAAAA CCGCGCCG            TCTGCCTTGGGTCGC 100 51
      CV1578 1695149 .. 1695174 -  -5.3  -2.91264   TGCCGGAGTGATACA         CGGTATCGGCG CGCG CGGCAATGCCG          GCGTCAGAAGTATTC  48 29
        cysQ 1693996 .. 1694016 - -10.4  -3.05463   ATGGGGGTCAGCCAA           GGGCC-GGC CTTG GCCAGGCCC            GCGGTGAGATTCGAT  60 374
        cobD 1691731 .. 1691747 -  -5.1  -2.70932   CTCCGTGTTCAAGCA              TGGATCG CTC CGATCAA              GATGGCGGCCGCCAG  44 2
        cobC NONE
        hoxN NONE
      CV1572 NONE
        cobN NONE
      CV1570 NONE
       cobA1 1682165 .. 1682179 - -12.8  -2.62184   TTCTGTTCTACAGGA               CCCGGC AAA GCCGGG               CCTCTTCATTGTGCG  71 44
        cobL NONE
        cbiC NONE
        cbiD NONE
        cbiL 1677993 .. 1678006 -  -2.4  -3.44848   GGCGCCGATGAAATA               CACT TTCATG AGTG                GCGTCTTTCTCTGGC  46 17
        cbiF NONE
        cbiG 1676125 .. 1676137 -  -3.4  -3.61894   AAGTTGTGGCAAGAA                CATC GGAAG GATG                CTCTTTTGTGCCTGC  49 337
        cbiJ NONE
        cobW NONE
      CV1560 NONE
      CV1559 NONE
        btuC NONE
        btuR NONE
        cobB 1668594 .. 1668604 -  -3.2  -3.16564   GGCTCATTTCAGGAA                 CAAC CTT GCTG                 CGGCGATCGGGTTCG  43 3
      CV1555 1667434 .. 1667461 -    -4  -3.53012   GCCTGGCGGCGCAAA        GCGAGGATTTCCG CAT CGGTA-CCCGCGC        CTTCCTGGACAAGCG  51 508
      CV1540 1657760 .. 1657779 - -16.4  -3.76224   TTCGTATGTAGGAAA            CGGCGCGG ATCT CCGCGCCG             TTTTTGTTTTTGTCG 100 113
        ackA NONE
         pta 1636239 .. 1636258 -   -15  -5.27779   CCGAACATGAAAAAA            CGGCTCCC TCGC GGGAGCCG             TTTTGTTCAGCCTGC 100 52
      CV1527 1633798 .. 1633815 -  -9.8  -3.17723   GCATCCGGAATTGAA             GCGCCG CCTGCC CGGCGC              GCCCGTGATAGGCGA  62 179
      CV1525 1631652 .. 1631662 -  -8.2   -2.5474   CGCCAGCCAGAACAT                 GCCG GAG CGGC                 GGGTGGCGATGAAGA  53 524
      CV1524 1630382 .. 1630395 -  -3.7  -3.61398   CGGCGGCTTCAACAA               CCGCG AGAT CGCCG                ACGCGCTGGGGCCGA  51 157
      CV1520 1626458 .. 1626483 - -18.3  -3.34398   CTGGCCGGGTAAAGA         GGCCTGCGCCA TCCG CGGCGCAGGCC          TTTTCCGCGTCAGAA 100 35
      CV1517 1623532 .. 1623542 -  -4.6  -2.78596   GAGTGGGCGATTATA                 GCAG AAG CCGC                 TTAGGCCCATGGCTA  44 38
        hrpA 1619399 .. 1619428 - -15.1  -3.06696   CGCTCTTGGAATAGA       CGTCCACCGGCAA TTCC TTGCCGATGGACA        GCATCGATGAGGAGA  85 150
      CV1515 NONE
       phoA1 1616782 .. 1616792 -  -8.2  -2.78384   TCGTTCTCCATCACA                 GGCC GGC GGCC                 TTCTTGACCAGGCCG  54 10
       phoA2 1615409 .. 1615422 -  -3.7  -2.79796   CGGGAGGGGATTACA               GGCCG AGCG CGGAC                TTCACCAGGCCGAAC  43 7
      CV1512 1614685 .. 1614699 - -12.8  -2.78384   TTTTCCGCCAGCACA               CCGGCG AGA CGCCGG               CGCGCTACGCTCAGT  65 36
      CV1510 1612568 .. 1612584 -  -9.3  -3.60296   TATCCTGACTGTAAA              GCGCCGC CTG GCGGTGC              GATACGGGATTGCGA  69 175
      CV1509 NONE
      CV1507 1610016 .. 1610028 -  -9.1  -3.40403   GCTGGTGGAGCAGAA                CGCCA AGC TGGCG                CTGGAGGTGTCGCAG  63 341
      CV1502 1606222 .. 1606234 -  -4.1  -3.66378   TAGATTGTATGCAAA                TGAAC GAT GCTCA                TGCGAGTTTGTTCGC  54 217
        ephB 1597085 .. 1597106 - -12.9  -3.06696   GTGCTTGGCAAGAGA           CGGCGGGCC TGCT GGTCCGCCG            TTTTCTTTGGTGCGG  76 145
      CV1491 1591701 .. 1591735 - -20.1  -3.12668   TTTTAAACGGGAACA     GGCAGTTGGCGGACC AAGGG GGTCCGGCAACTGCC     GTGCGTGGCTTCCCA 100 75
      CV1490 NONE
      CV1489 NONE
        fecD NONE
      CV1487 1588351 .. 1588377 -  -9.6   -4.0162   GGCTGACATCATAAA         TGCGATTGAA TATCAAT TTCAATCGCA         TTCTTGCGAGGGAGT  78 88
        entF 1584329 .. 1584372 - -24.9  -2.74488   CAATGATGGGAATCA TGTGCTTTATCGGGCGCGCA AGCCA TGCGCGCCCGATAAAGC-CA TGTCACGTTCTGCGC 100 28
        entC NONE
        entE NONE
        entB NONE
        entA 1579604 .. 1579623 -  -2.7  -3.58522   AGGATGATCCGCAAA            CGAGCAG CGGATT CAGCCCG             TCGTTTGCGGCAGGG  47 131
        aroF 1578335 .. 1578349 - -12.8   -4.8622   TGTTGGAACGAAAAA               GGCCGC AAT GCGGCC               TTTTTTGCAATTCCT 100 146
      CV1472 NONE
      CV1471 1565918 .. 1565935 -  -2.6   -3.1733   TTGTCGACAAAATTA             CCGCTC AAGGAA GAGAGG              CCGACGGTTTGTCCG  44 92
      CV1470 NONE
      CV1469 NONE
      CV1468 1559266 .. 1559304 - -17.6  -3.87378   AAAGTAAGCATCAAA  CG-CAACGCCGAGTCCC GTAGCG GGGACTCGGCGTTGTCA   TGCCGGATTCAAAAC 100 34
       fadD2 1546972 .. 1546991 - -16.4  -5.07652   CCGGGTAAAACAAAA            CGCCGCCC AAGG GGGCGGCG             TCGCGTGGATGCTGG 100 47
       pilU1 NONE
      CV1457 NONE
        dapE 1544231 .. 1544246 - -11.8   -5.0538   GTGGATGTGAAAAAA              CCGGCG CGGG CGCCGG               TTTCAGCATAGCGGA 100 51
      CV1455 1543458 .. 1543495 - -12.7  -2.73441   GAGGAGGCGTGAAAT  GGCGGCCGC-GCCGGCC GGGGAG GGCCCGCAGCGGC-GCC   GCGAGCCTTCAGCGA  73 34
      CV1454 1541887 .. 1541910 -  -9.5  -4.56597   TCCTTTGCCGAAAAA          CGCGCCAGC CAGCGC GCTGGCGCT           CAGGGATTGGGGGGA  87 25
      CV1452 NONE
      CV1451 1538224 .. 1538253 - -13.7  -2.75577   CCAGCTCAAAACTGA       GGCCGCAT-GAACA CCA TGTCCCATGCGGCC       CACCGGTGGGCTGAA  76 47
      CV1449 1537032 .. 1537043 -  -7.2  -3.28924   GAGGCGGGTGGAGAA                CCGG CTGG CCGG                 TGTGGACGTCAATCC  54 317
      CV1447 1532244 .. 1532273 -  -7.9  -4.72272   GCTGCGCATGAAAAA       CGGCGTAGC-ACAC TAT ATGTTGTTACGCCG       TTATGGGGTGAAACG  87 98
        nrdE 1529261 .. 1529282 - -15.9  -3.09759   AATACAGGGAGCGAA           GAGAGCGGC CGCG GCCGCTCTC            TTTTTCATGCCGCCG  88 71
      CV1444 1527161 .. 1527171 -  -6.8  -3.68024   GCCGTTAATATAGAA                 GCCA AAT TGGC                 GATTGCATCTGTCCT  63 169
      CV1443 1526333 .. 1526377 - -10.6  -3.25823   CGGTTCCTACATCAA CTGCATCCGCAGC-CGCCGCTG ACG CGGCGCCGAGCCGCGGA-GCGG CCCGGCGCCCGGTTA  68 75
      CV1441 1524309 .. 1524322 -  -3.8  -3.73775   TTGATTTTGAGCAAA               GGCA TTGGAT TGCC                CGCTGACGGGCTGGT  54 107
      CV1440 1522756 .. 1522773 - -14.1   -5.1101   GCAGGATTCAAAAAA             GCCGGGC GCAT GCCCGGC              TTGGCTTTTGCGGAG 100 50
      CV1435 1517510 .. 1517523 -  -5.2  -3.29144   CCAGGGCTTGTACAA               CGGC TTCCTT GCCG                CCGGCCTGCTGTGGG  51 202
      CV1432 NONE
      CV1431 NONE
      CV1430 1507464 .. 1507492 - -12.5  -4.97158   TCAGACCAAATAAAA        GCCTACCAATCCA TAC TGACTTGGTAGGC        TTTACATGTTGATCA 100 54
      CV1429 1505907 .. 1505922 -    -4  -4.09685   TCGGACTTGGGAAAA              GCATACC ATC GGT-TGC              CGATTTTTTTAAATT  60 51
      CV1428 1505469 .. 1505481 -  -3.3  -3.51232   TCTGGTGGAAACCAA                GATGC ATT GCTTC                AAACGGTTGGGTGAA  49 213
      CV1425 1503194 .. 1503214 -    -6  -4.07885   GACGCGGCGGCAAAA            GCAGGCGG TTGCG CCGCTCGC            GCGGGTGAATAGTCA  66 130
        pfkB 1502186 .. 1502214 - -15.3  -2.70525   TGCCTTGAAACGAAG        CGGGATGACGCGA TTG TAGCGCCATCCCG        GCGGGGATTCGATAT  81 44
         ogt NONE
      CV1422 1500429 .. 1500446 -  -9.1   -3.4072   GATTGCGCAGTATAA             GCCAGCCC GGG GGGC-GGC             TGCCAGTGCGGGATC  64 143
      CV1421 1498419 .. 1498457 - -24.7  -5.18371   TGGGAGAAAAGAAAA  CGCCCCGGAAGCCA-GCG TCGC CGCGCGGCTTCCGGGGCG   GGGTTTACAGGCCTA 100 30
      CV1420 1497928 .. 1497940 -  -3.3  -3.14344   CACCTTGTCTACGAA                GCGCC ACC AGCAC                TTTTCCACGGTTTTC  43 86
      CV1419 NONE
      CV1418 1496278 .. 1496304 -   -18  -3.68222   CGGGAAGCGCAAGAA         GGGGATGCCGGC ATG GCCGTCATCCCC         TTCTTACTGGATAGC 100 62
      CV1410 1486206 .. 1486225 -    -3   -4.2772   TCTAATCAAGATAAA            TTTG-TCAT CAA ATGAACAAA            TGAACATGGTTGCCA  64 370
        sdaC 1484518 .. 1484537 -   -10  -3.01712   GGTGCGGCGGGAAGA            CAGGC-GCG ATC CGCGGCCTG            TCAGGCTGCCGACAC  64 181
       sdaA2 1483041 .. 1483062 - -18.7  -4.70659   CGCCACATGCAAAAA           CGCCGCCGG AAAT CCGGCGGCG            TCGATGGGAACTCGC 100 45
      CV1407 NONE
        DegT NONE
      CV1405 NONE
        aspB NONE
      CV1403 NONE
      CV1402 NONE
      CV1401 NONE
      CV1400 NONE
      CV1399 NONE
      CV1398 NONE
      CV1397 NONE
      CV1396 NONE
        galM 1470025 .. 1470041 -  -2.1   -2.7497   ACAGCAGGGTGAAAT              CGGCTTG GGG CATGGCG              GAGAGTTGTGTTCGG  39 100
      CV1394 1469036 .. 1469063 -  -3.2  -2.52464   GGCGCCGGCAAGCGA        CGGGAC-CGGCGG TTT CCGCCGCGGACTG        GCCACCACGCTGCTC  39 283
      CV1391 NONE
      CV1390 1466494 .. 1466527 -    -8   -3.4072   CAGGCTGCACGAGAA     CCCCGCCGCGCGGCG GATGA CGGCG-GCGACGGCG     GCCTTGCTGGCGCTG  59 449
      CV1384 1461822 .. 1461832 -  -8.2  -3.14132   GTGCGTGGGGATGAA                 CCGG AAC CCGG                 CCTGCACCATCATCA  57 142
      CV1379 1454725 .. 1454743 -   -11  -3.17571   AACTCTTGAATTGAA             GCCGGGAA AGA TTCCCGAC             AAAACGCGGTATTCT  71 39
         efp 1454086 .. 1454101 - -11.8   -5.4505   TCCGGCAACAAAAAA              GCGCCC CGTG GGGCGC               TTTTTTTCTGCACAA 100 54
      CV1377 1452452 .. 1452466 -  -8.5  -5.17353   ACAGGCATGAAAAAA               GCGCC GGCCA GGCGC               TTTTTGCTTGCATGT 100 244
      CV1376 NONE
        serS 1449731 .. 1449750 - -16.4  -5.42259   GGAGGCGTAAAAAAA            CCGGCGCC TTTC GGCGCCGG             TTTCATCGGCAGGGC 100 46
      CV1370 1441970 .. 1442010 -    -6   -3.4072   CAGCGTGCAGGAGAA  CGGCATCGGCAACTGCGC GCGCG GCCCGATCGCCAATGGCG  GCCAGTGCCTGGACG  55 412
      CV1366 1438345 .. 1438362 - -14.1  -4.19238   CCGTTAATGCGAAAA             CCCCGCC TCGT GGCGGGG              TTGCGGCGACGGGCG 100 49
      CV1365 1437091 .. 1437106 - -11.8  -5.14965   AGTGGCATGAAAAAA              GCCGGC GAAT GCCGGC               TTTTTTGATCGAGGC 100 43
      CV1361 1432302 .. 1432315 -  -2.3  -3.53224   TATGTTTTTGGCAAA               GCTAG GTGG CTTGC                GTTTGCGCGTGGCGG  47 13
        mscL 1431750 .. 1431791 -    -5  -3.06162   GATTGTAGGGGAATA GCCGGACGCGGGCAAGCGC AAAGG GCGCGCGCCTA-ATCCAGC TGGGAGGTGCAGCAG  47 16
      CV1359 1430950 .. 1430979 - -17.3   -4.4078   TCGGTGGAATGAAAA       GAAAAAGGGAGGC CGCG GCCTCCCTTTTCC        ATGCGGGCTTACAGG 100 34
         tgt 1418736 .. 1418754 -    -3  -3.09671   ACTTGAATTCGAACA             GGGCATTG TAG CCATGCTC             CATGGCTTTTCCAAC  43 104
      CV1346 1418331 .. 1418358 - -14.8  -3.33419   AGTGGGAAATGAACA        GGCCGCCGCGAA AGCT TCCGGGGCGGCC         GTGACGGCATTACAG  87 35
        secD NONE
        secF 1415477 .. 1415497 -   -14  -3.63627   TGGGCAGACGCGAAA            CTGGCCGG ACGAG CCGGCCAG            TCGTTCAGAAGGCGA  88 44
        dedA 1414755 .. 1414783 - -11.1  -4.93696   CGGAAATATCAAAAA       CGA-AAGGCCGC GCTGCG GCGGCCTTGTCG        ATTCTACTACGGATC 100 39
        mutL 1412710 .. 1412724 -  -4.2  -3.13403   GGTTTTCCACCAATA               CGCTGA CTC TCATCG               CCGTCCTGCGCTTTC  45 134
      CV1341 NONE
      CV1340 1410828 .. 1410848 -  -2.6   -3.3344   ACGCAATGGCGACAA           CG-GCAAAT TAGG ACTTGCGCG            CCCTACCTGGGTAAT  46 74
      CV1339 1409418 .. 1409446 - -12.5   -4.0942   GATCTATTACATAAA       CGGCGCATC-CC TTTAAT GGCGATGCGCCG        TTTTCTTTGGTTCTT  91 127
        pcaD NONE
      CV1330 1400274 .. 1400287 -  -3.8  -3.71649   GCGGCAAACGGTAAA               CGAC GCTATT GTCG                CACCGTCGCCGCAGG  54 272
        sbcB 1398797 .. 1398809 -  -4.7  -3.10715   GTCAGGATGAGGGAA                GGCGG AGG CGGCC                GGCGAGGCCGCCGGC  47 48
      CV1328 1397018 .. 1397044 -   -18  -4.64676   GGACGCGCAAGAAAA         CGGCCGCGCC GGCAAGG GGCGCGGCCG         GGGCGGCCAGGCTGG 100 44
         upk 1395657 .. 1395679 -  -5.5  -2.71712   CTTGCTGTCCGAAAG           GGGCGACTC AGTCG GAGTCAACC           ATATTGAATCGAGGT  47 425
      CV1321 1391102 .. 1391140 -   -10  -3.05596   GAGGCCCGCATCGAA   CGGCTGCGCCGCCCGTTG AGG CGGCTGGACGCGCAGCCG   CTGAGCCTGTCTGAC  66 131
      CV1316 1386571 .. 1386585 -  -5.7   -2.8598   ATATATTGAGAATGA               TTCGC GGGTA GCGAA               TATCGTTTTAATCTT  47 173
      CV1315 1385463 .. 1385478 -    -6  -2.73364   GTTGCAGGGGAAGCA              GCAGCG CCAG CGCGGC               GGCGGCGAGCTTGAA  49 55
      CV1313 NONE
      CV1312 1382444 .. 1382485 -  -4.4  -3.59315   TCAAGGAGCTGCAAA TCACC-GGCGCGCCGGCCGAC GCC GACG-CCAGCA-GCCTGGCGA TGCTCTACGACGGCA  52 473
        guaB 1372767 .. 1372788 - -15.9  -5.40072   CCGGCGCGAAAAAAA           GCCCGCGTT GCGC AACGCGGGC            TTTTTCGCTTCCAGC 100 51
        betA NONE
      CV1299 1367509 .. 1367541 - -12.5  -4.93547   GGAAGGAATGAAAAA      GCCCCCGCGGATAAC GGG GGCCGCCGCGGGGGC      AAGGTTCAGTGGCGA 100 31
      CV1298 1366789 .. 1366813 - -12.9  -5.26875   CCGGCAATGAAAAAA          GCCTTCGGC TGTTCGC GCCGAAGGC          TTTTTTGCGTTGCGC 100 45
      CV1293 1359717 .. 1359729 -  -3.3  -4.13767   CGCTGGACGGGAAAA                TCGGC AGC GGCGA                ACTGGAGCCGGTGTT  59 474
      CV1282 1348741 .. 1348751 -  -8.2   -3.5764   AATTGCAGCCGGAAA                 GCCG CGA CGGC                 ATTCCGCTGTTCTTC  62 110
      CV1280 1345772 .. 1345787 - -11.8  -5.09225   AGCGCACGCAAAAAA              GCCGCC TGGC GGCGGC               TTGGGGGCTCGGACG 100 43
      CV1279 1345255 .. 1345279 -  -3.5   -3.2327   GGAAGCCAGCACGAA          CAGCAGGTAAA CGG TTTTCATGCCG          CGGCCTCCTCATCAT  45 18
      CV1278 1344845 .. 1344873 - -14.6  -3.09878   GCGACGCACCGAATA        GGAAGGGGAGGC CGAGC GCCTCCCCTTCT        TCATGTTTCCAGTTT  83 107
         lgt 1341859 .. 1341876 - -14.1  -5.00616   TTCGGGCGCAAAAAA             GGCCGGG ATGC CCCGGCC              TTTCGCGTTCAAACC 100 43
      CV1275 1340864 .. 1340882 - -13.1  -4.25074   CATGAAACGGCAAAA             CCGCCGG GGGAG CCGGCGG             TTGCGGACGGGGACC  93 50
      CV1274 NONE
        glnP 1338947 .. 1338978 - -10.1  -3.30441   CACCACCGGGCAGAA      GGGC-AGCACGCCG GCCAG CGGCGTGCCCGGCC      TGTACCGCACCGCGC  63 457
      CV1271 1336489 .. 1336519 -    -6  -4.37527   CCACAACGAGGAAAA       CCGCTTCGCCGC CTACGGC GCGATGGAGCGG       TTCTTCAAGAAATAC  72 100
      CV1269 NONE
      CV1268 NONE
      CV1267 1331753 .. 1331771 -  -3.8  -3.66288   GAGCCTGGAAGACAA             GCAGGC GCGCGTG GCCTAC             GACGCTGAAACCGTG  54 187
        pncA 1328457 .. 1328477 - -12.6  -4.13767   GCCGGGACGGGAAAA            CGGGGAGA GCGAT TCTCCCCG            TTTTTATTTCGGCTT  93 40
        gloB NONE
        mltD 1318045 .. 1318064 - -16.4  -4.06904   TCATCCAATCAGAAA            CGGCCCGG AGTT CCGGGCCG             TTTTCATGCGGGAGT 100 47
      CV1250 NONE
      CV1249 1315051 .. 1315067 - -13.7   -5.1615   CCAACAGTCAAAAAA              CCGAGGC CTA GCCTCGG              TTTTTTGCTTTCCAC 100 44
      CV1248 1313435 .. 1313447 -  -2.7  -4.62957   AGAATGAAATTAAAA                CATTC TTG GAATA                TGAGATTTGTATCAG  71 257
      CV1246 1311412 .. 1311431 - -13.6  -4.96996   GTGAAATAAAATAAA            TGGCCAGC TTCA GCTGGCCA             TGTTGTGGTTGTTCG 100 139
      CV1245 1310506 .. 1310518 -  -7.7  -3.20751   TTGAATAAGCCAATA                GTACC TGC GGTAC                GGTATAGGCTCAGTC  59 393
      CV1244 NONE
      CV1243 1309387 .. 1309399 -  -3.3  -2.83641   GAATTTACTATTACA                GTAGC ATG GCTTC                GTATCCAGTGGCTTA  41 96
      CV1242 1308884 .. 1308903 -  -3.5  -4.56775   AGTGTGTTGGAAAAA            CGTTCTC TTGACT GAGGACG             TTTTTCTTAACAAGC  69 62
      CV1237 1302513 .. 1302540 -  -4.3  -5.97979   ACAATAATAAAAAAA        CAATAATCCCA TTCGAG TGAAATTATTG         TTTTTCTGCAGCAGA 100 59
      CV1232 1293795 .. 1293838 - -16.3  -3.84185   TGGATTGAAACATAA GTTGAGGC-CGACTATACCAG CGAA CTGGCATAGTCGCGCC-CAAC GCGGGCGCGTGGATT 100 519
      CV1223 1284189 .. 1284202 -  -2.3  -3.60296   CATTGTCACCTGAAA               CGAAC TTGG GTGCG                GTCGTCGATCAAAGG  48 486
      CV1218 1280063 .. 1280082 -  -2.2  -3.21912   TTGCTAAGCCATCAA            TAAGTC GAGTAAGT GACTTA             GTGCGAAATATTATT  44 43
      CV1217 1279499 .. 1279520 -  -9.5  -5.47218   GCCGAGCGAAAAAAA           GCCCCATGTG CAG CA-ATGGGGC           AAGGGTAGAAATCAA 100 74
      CV1216 1278177 .. 1278206 - -17.3    -5.252   GACGGGCATAAAAAA       TCCCCTG-TCTGGC CAG GCCAGAGCAGGGGA       GCGAGGGAAGAGAAT 100 44
      CV1215 NONE
      CV1214 1276659 .. 1276673 -  -2.8  -4.20106   AAATTCTACTTAAAA               GGTTGA ATT TCAACT               CTTTGGGCACTTCAT  60 443
      CV1212 NONE
      CV1211 1274871 .. 1274910 -  -3.4  -5.10461   TCCATGGAATAAAAA  TAGCACGCCCATCCTCGG TGAG CTGAGGATGGGTGTTATG   CCGTCAAAGGGGATC  78 108
      CV1210 1273793 .. 1273836 -  -3.8  -4.56702   CCGCAACCAAATAAA GCAAGCACTTAGGCCAACTT TTCG AAGTTGGCCTTTTTGCTTTT CCGGACCGTGTAACC  70 156
         mrp NONE
        murI 1266127 .. 1266137 -  -2.4  -2.79175   AACCTGGAGGCAAAG                 GGTG CCG CTCC                 ATTCTAGCCGGGCGG  39 59
      CV1202 NONE
      CV1201 1265340 .. 1265388 - -19.4   -4.7497   GGCAGGCATGAAAAA GCCCGCGGCGCTCATGCCGCGC GTGTA GCGCGGCGACAACGCGGCGGGC CGGGCTTAGTGGTGG 100 31
      CV1200 1265058 .. 1265070 -  -3.4  -2.79183   CGCATTTTCATGACA                TGAC ATGCG GTCA                GTGGATGGGGTCATG  41 166
      CV1198 1263523 .. 1263540 - -11.3   -5.4833   GCAGGCAACAAAAAA             GCCCTGA TTGC TCAGGGC              TTGATTGCGTTCTAC 100 251
      CV1193 1259392 .. 1259410 - -13.2   -3.3782   CATCGAGGCAATGAA             TCGGAAGC TCG GCTTCCGA             TTTTTTATGCCTTTG  75 313
      CV1190 NONE
      CV1189 1252879 .. 1252900 -  -2.9  -3.35679   CCGTTTCATGGAGAA           GCTG-GGCGG CTA CCGCGGCAAC           AAGCTGGAAGCGGAG  48 389
      CV1186 NONE
        eutB NONE
        eutC 1246785 .. 1246817 - -11.9  -4.08945   AGCAGCCGCTTAAAA      CCTCGGGCCTGCCAC CCG GCGGCAGGCTTGAAG      GGAGTTGGGGCGCGC  86 65
      CV1178 1239475 .. 1239487 -  -6.9  -3.06696   CTGTTGTCGAAGATA                GGGAC GGT GCCCC                CGGGATTCAAGTGCC  54 64
      CV1177 1238936 .. 1238970 - -24.5  -3.05384   CGCTGCGCCAGGCAA     TGCAAAACGCGCCGG TTTAT CCGGCGCGTTTTGCA     TTTCCGCCATGGGCG 100 47
      CV1174 NONE
      CV1173 NONE
      CV1172 NONE
      CV1171 1230668 .. 1230709 -  -5.1  -3.01712   TCGTTTTCCTGAAGA GGGTTTGGTGAAACTCACC GGGC GATGCGCTCTACCAAAGCC  TCTGGGTGGGTGGGA  46 92
      CV1170 NONE
      CV1169 1228639 .. 1228656 - -14.1  -4.90778   GCCAGGCAAAGAAAA             CGGCCCG CTTG CGGGCCG              TTTCGATAGGGATGC 100 52
      CV1167 1225279 .. 1225336 -  -7.5  -2.90901   ACATTCGCAAGGAGA GCGCGTGATGGACGGCGCG-AGCGAACC CTT GGCCGGCTACGCGCGGGCGATCATGGGC GGCGCCGGCGCGGAA  52 332
        gst1 NONE
      CV1162 1220425 .. 1220442 - -14.1  -4.18018   TCCCGCCAGCGAAAA             CGCCGCC CGGA GGCGGCG              TTGGCTTGGATCGGG 100 52
      CV1161 NONE
      CV1160 NONE
      CV1159 NONE
      CV1158 1216247 .. 1216264 -  -9.8  -3.05384   TGGCGTTTGACGGAA             GGCCGG GAGAAT CCGGCC              GTCACCCAGTTTTTC  60 354
      CV1155 1214455 .. 1214491 -    -5  -4.63218   GCGCCGCGAACAAAA   CCTCGT-AGCGCACCAG AGCC CAGGCGCGCCGACGCAG    ACAGCGCACGCAGCA  72 85
      CV1153 1211164 .. 1211179 -  -5.4  -3.14683   ATAGGCGCCGAGGAA              GGCGTGG TGG CCA-GCC              TGACCATGATGCTGG  49 164
      CV1150 1209118 .. 1209133 -    -6  -4.82901   CCGCCGCGAGAAAAA              GGCCGC GTCA GCGGCT               TTTTTCAATCCTGCC  82 30
      CV1147 1204781 .. 1204791 -  -2.4  -3.27475   GTCGCGATTATAACA                 GTGC GCC GCGC                 GGCCTTAAGGCTTTG  44 150
         mfd 1201282 .. 1201311 - -14.3  -2.62263   ATTGCGCGGATAGGA       GAATGGCCAGCTC AATC GAGCCGGCCGTTC        ATTAGCGGCACGGAT  78 56
      CV1145 NONE
      CV1144 1199908 .. 1199937 -  -7.7  -2.87463   AACCGGGTGGAGATA       GCGC-GCGAGGCCG AGC CGGCGCTGCAGCGC       TAGCGGGCGACGTCT  56 25
      CV1142 1198079 .. 1198091 -  -6.9  -3.35679   GCGGGGCAGCGACAA                GCGGA ATG CCCGC                GCTTGGCGCCTTACC  58 36
      CV1141 1197318 .. 1197343 -  -7.4  -3.71527   GCGCAAGCAGGCAAA         CCTGCGCGAC AACCTG GGCGCGCTGG          CGGTCGAACTGGATG  63 150
      CV1139 1195375 .. 1195398 -  -3.6  -3.40403   GCTGGGCTACCACAA          GCAGGACGCC GCCT GGCGGCTGGC           GCAGCAGTCGCGCTG  49 88
      CV1133 NONE
        ubiF 1185668 .. 1185690 -  -6.9  -3.93236   CATGAAGGGGAGAAA           CGCTCAGGC GCGCA GCCCCAGCG           CGTAGCGTATCGCCT  66 6
      CV1131 1183798 .. 1183818 - -10.3  -3.61178   CCCATTTATTTCAAA            CCCGGCGCA TGG CGCGCCGCG            CCGACAGGGTTGAGG  71 98
        folE 1183029 .. 1183055 - -16.6  -3.46304   CGCAAAAGACATCAA         GGCCGCTGCC TTTTACG GGCAGCGGCC         TTTTCGCTGTCCGCC  90 43
        fumC 1170776 .. 1170798 -  -3.3  -3.36273   GTCGCCGAACAGCAA           GGGGCTGAT GCTGG ATCCGCACC           TGCTGCTGCATTATC  48 407
      CV1115 1167443 .. 1167459 -  -7.9  -2.78384   GCCGGGCTTACCAGA              CGGTCAG CGT CTGGCCG              TTGGTGATGCCTTCC  54 1
      CV1114 1166321 .. 1166358 -  -8.4  -2.64973   ACGAAGGCGAGATGA  GCGC-CATCCTCGACCGC CTGC GCAG-CGAGGGCGTGCGC   GAGAACGCGTGGAGC  52 321
        pssA 1162413 .. 1162429 - -10.8  -4.57569   CGAGGGCGGCAAAAA              GCCCCG GCAAG CGGGGC              TATGGGGTGAAGGGG  90 52
      CV1110 1160285 .. 1160305 -  -6.9  -3.76402   ACGGCATTGACGAAA            CCACCAT CCAGCCC ATGGTGG            CGCGGCATACCTTCT  64 282
      CV1095 NONE
        nifS NONE
        nifU NONE
      CV1092 1138787 .. 1138829 - -16.3  -5.08824   TGGGGACTGAAAAAA CGAGGGCGGAGCATCAGCGC TTGC GCGTCAACGCTCCGCCC-CG GGGCGGCGGCGGTCA 100 38
        hscB NONE
      CV1090 NONE
        hscA NONE
        fdx2 1135524 .. 1135558 -  -8.5  -2.67981   AGGTCATGAAATCCA    GCGCAGCGGCAGCGGCG AGG CGC-GCCGCCGCAG-AC    AGTACACATAGTACG  57 85
      CV1087 1135256 .. 1135272 - -15.1  -5.22312   AGGGACATGAAAAAA              GCCCCGG AGT CCGGGGC              TTTTTGCTGCGAGCG 100 46
      CV1086 1134461 .. 1134487 -  -6.6   -5.2696   TGAAAATGTAAAAAA         CGCGCCAT TCTAATGACTT ATGGCGCG         TTGATCCACCCGTTT  90 57
         udk 1133770 .. 1133786 - -10.8   -4.8622   CCGGGCAAGCAAAAA              GCCGCC TCTGG GGCGGC              TTTGGGATTTCCTGC  95 52
      CV1084 NONE
      CV1083 1132869 .. 1132890 -  -6.5  -3.65046   CTTCGACGGCAACAA           CTGCC-TGGC GGT GCCGCGGCAG           TGATCAGCGCTGCGG  61 29
        emrY 1125627 .. 1125653 -  -6.4  -3.53012   TTCTTCCCGCTGAAA         CTGAGATGCCGC GGA GCGCCGGCTCAG         CCGTTTTTTCTGGCC  58 22
      CV1077 1124872 .. 1124895 - -18.2   -4.4078   CGGTCTGAACGAAAA          CACCCCGCGA GCGA TCGCGGGGTG           TTTTTTTTATGGGCT 100 93
         mdh 1109691 .. 1109708 - -12.7  -5.22289   GACCAAAGACAAAAA             GCGCACC GTTT GGTGCGC              TTCTCTTCGGTCAGG 100 48
        prfB 1108473 .. 1108506 -    -3  -3.72152   TAACTAAAAGTACAA    CGCGAAGGCCGGCCCC GATG GGAGCCGGCC--CGAT     ATGGCTTAGACGCCG  52 31
        lysS 1106857 .. 1106880 - -14.6  -5.03747   AAAGGTCGCAAAAAA          GCCGCTCACC TTGC AGTGAGCGGC           TTTCTCTTTAGCCCA 100 59
      CV1059 1105326 .. 1105337 -  -4.4  -4.68908   GCGAGGCAAAAGAAA                TGGA CCCG TCCA                 GCCGGGCGGAACCGG  72 124
      CV1055 1103529 .. 1103557 - -15.4  -4.87291   CACCCCAATCAAAAA       CAGCCTG-CCGCT GGGA AGCGGACAGGCTG        TTGGTGTTTATGGAG 100 47
      CV1054 1102378 .. 1102388 -  -8.2   -4.4715   GGCGAACTGATAAAA                 GCGG AAC CCGC                 CGCTCCGCAGAGGCA  78 115
      CV1049 1098567 .. 1098592 -  -3.1  -2.59683   ATGTCAGCGGAGAAC         GGGCGATGCCG CAAG CCGCATGGCCA          TACCCATTCCGCGGC  40 73
      CV1048 1097863 .. 1097880 -  -6.9  -2.76261   GGTCAAGGGCGAAAG             CGCAGGC GTTA GCCTGAG              GAGGATGCTGTGGCT  51 74
      CV1047 1096748 .. 1096764 -  -6.5  -3.14564   CTACGCCGCCAGCAA              GGCCG GGCTGAT CGGCC              TGACGCAGGTGATCG  51 353
      CV1045 NONE
      CV1044 1093445 .. 1093466 - -14.4  -5.16071   AAGCATGAATAAAAA           GGGCGGCC AGGGCG GGCCGCCC            TACGTTTGCCGGCAT 100 73
      CV1043 1092453 .. 1092472 - -16.4  -4.58395   CCGATGCGGGAAAAA            GGCCGCGC GGGC GCGCGGCC             TGGAGCCGTTCAGGC 100 35
        rtcR 1084722 .. 1084742 -  -5.4  -3.06418   CTTTTACATAAACGA            GCAGGCAT CGCCC ATGCTTGC            ACTATGGCCCCGTTT  49 118
      CV1035 1083849 .. 1083861 -  -4.8  -3.70863   TAGAGATCACCGAAA                GCCA GATCA TGGC                CGATGTCGACAGCAG  55 426
      CV1032 NONE
        ubiG 1074937 .. 1074955 - -17.4  -4.19735   GTGCGGAAAACGAAA             GGCCCGGC ATG GCCGGGCC             TCATGGGCAGGGCAG 100 106
      CV1030 1074632 .. 1074642 -  -2.4  -3.01712   TCTGCTCGGTCAAGA                 GGTC ATT GGCC                 TTGAATGTCATGAAT  40 17
      CV1029 1073946 .. 1073961 - -10.4   -4.8622   CGCGCCAATGAAAAA              GGCTGC CTCG GCAGCC               TTTTTTTATCAGGGA  95 49
       flhB1 NONE
        flhA NONE
        flhF NONE
        fleN NONE
       fliA1 1066164 .. 1066176 -  -4.8  -3.05832   CGTAAAAAGATCACA                GGCT CCTAC AGCC                AGTCTTTCAGTTTTG  47 18
       motA2 1065217 .. 1065232 -  -2.4   -3.0244   GCAAAAAACCGAAAT              TGCCGA CCAG CCGGCC               GATTTTCAGACTGCT  41 116
      CV1019 1058787 .. 1058808 - -10.1  -5.28778   AGGATTCAGAAAAAA           GCCTCGCAT GAAA ATGCGGGGC            TTTTTTCGTTTCTGT 100 100
      CV1017 NONE
       cheY2 NONE
      CV1015 NONE
       cheA2 NONE
      CV1013 NONE
       cheW3 NONE
      CV1011 NONE
      CV1010 NONE
       cheB2 NONE
      CV1008 1046409 .. 1046456 - -11.8  -3.18264   GCGCTGATGGACGAA CCGCCGCTGTGGTCGTGCTGAGC GGC GCTCAGCTCG-CGGCGCCGGCGG TGGGCAGCACCGGCG  75 6
      CV1006 1045036 .. 1045052 -  -5.1  -2.94126   AACGAGATGCAGAGA              CCATTTC GTT GATATGG              GAAATCCGGGTGCCA  46 53
      CV1005 1043913 .. 1043934 -  -2.8  -2.89177   AGGGGATAGACCATA           CCGGCGGC GAAAAA GTTGCCGG            AAAGACTGTCCTGAT  42 76
      CV1004 1043578 .. 1043593 - -11.8  -4.30014   CTGATGAATCGAAAA              CCCCGC AGAA GCGGGG               TTTTTCGCGTCCGGC  93 43
        apeE 1037110 .. 1037129 -  -9.3  -5.47218   GCTCAGGTAAAAAAA            CAGGCTC ACTCGG GAGCCTG             TTTCGTTTTGGGCGA 100 46
      CV0994 1031703 .. 1031723 - -13.9  -2.87132   GGGCTGGTGGATAGA            CCGCGGCGG GTT CCGCCGCGC            CTTGCCGCCTTGCTT  71 386
      CV0990 1026241 .. 1026272 -  -4.3  -3.39482   CAACATGACGCACAA      GGACGCGGCGC TGAAGGAGAT GTGCCGCGTGC       TGAAGCCGGGCGGCA  51 290
        aroQ NONE
        accB 1023108 .. 1023130 - -11.2  -3.60865   CACGTCAAACGACAA           GGGCACAGAC CTT GGCCGTGCCC           TGAATCTCGCGATGT  74 52
        accC 1021657 .. 1021680 -  -5.2  -3.06183   CGGAGTCGGAGTCAA          TGGTGGCTTG CAAC CATGCCATCA           GGCTTCCCCTTTCTT  49 23
        prmA NONE
      CV0983 NONE
      CV0981 1017893 .. 1017910 - -14.1  -4.31329   CTAAAAAGCGGAAAA             GCCCCGC GGAC GCGGGGC              TGGATAATGAGGGTC 100 39
      CV0980 1014872 .. 1014918 -  -4.9  -2.91276   GTCCCCTCTATAAAG CCCCATCGCCCGCCAGGTCCGC TTGG GCGGCGCCGGATGGC-ATCGGG TGGCCCCGAAGGTCT  46 86
        ptsG 1012991 .. 1013011 - -16.9  -5.24129   GGGGGCGATAAAAAA            CGCCAGCGA GAT TCGCTGGCG            TTTTTTTGCGGCGGG 100 52
      CV0976 NONE
      CV0975 NONE
      CV0974 1008348 .. 1008379 -   -19  -3.55444   CGCGCATGGCTGAAA      TGAAAAAAGCACGC CTGG GCGTGCTTTTTTCA       CGGCTGCCATGCTCA 100 38
      CV0973 1006991 .. 1007012 - -14.5  -4.76075   ACCAGATTAAGAAAA           GCCGAATCC CTCA GGATTCGGC            TTTTTGCATTGCCTG 100 44
      CV0968 1001597 .. 1001612 - -11.8  -3.66178   CGCCCCAATGCGAAA              CGGCCC GTGA GGGCCG               TTTCGCTTTTCCGCG  81 50
      CV0964  996753 ..  996772 - -10.7  -4.20516   GTTGCATCGAAGAAA            CCGCCAG TTCGCG CTGGCGG             TTTTTTTATTATCCG  82 34
      CV0962 NONE
        htrB  993646 ..  993698 -  -9.3  -2.78813   CCCGAGTTGAACAAC CGTTCTGCATCGCTCAGCCCAGC CGAGTGAGT GC-GGCCTGAGCG-TGCAGAACC CTGAGCAAACGTGCG  61 50
      CV0959  992572 ..  992583 -  -5.8  -3.40403   GGCTCGGCATCATAA                GGCA GGAA TGCC                 TACAGGAGCCGGGTC  53 112
      CV0958 NONE
      CV0957  991322 ..  991343 -  -5.1  -3.63515   GTTCACGCTGAAGAA           GGACAAGCT GGAC AGCTTCCCC            GAGGCGGACAGCTTC  57 459
        pstS  973225 ..  973252 -   -17  -3.58905   ATGGTTCAGACACAA        GGCCGGAGGAAG CGAA CTCCCCCCGGCC         CGGATGCGACAGTAT  91 53
        pstC NONE
        pstA NONE
        pstB  970489 ..  970515 - -15.1   -4.7373   GGAGGGCATGAAAAA         CGGCTGGCGGC GCGGG GGCGCCAGCCG         GATTCCACGGCGGGG 100 42
        pitA  968790 ..  968806 - -13.7   -5.5604   TCAAGCAAGAAAAAA              GCCGCTC ATC GAGCGGC              TTTTGCGTTTGGGCG 100 50
      CV0929  962710 ..  962727 - -14.1  -4.24342   TCCGCGATGAAGAAA             GCCCCGG CTTG CCGGGGC              TTTTTGCTGGACAAC 100 45
      CV0923  957497 ..  957509 -  -9.1  -2.94045   GTACTTCAAGAAGTA                CGGCA AGT TGCCG                GGGGTGGCGGCGTTC  56 263
      CV0919 NONE
        dctQ NONE
      CV0917  949596 ..  949622 - -23.8  -4.36914   CCGTGTCGGACAAAA         GCCGCGATGGGC AAA GCCCATCGCGGC         GGCATGTCGTTTGGG 100 50
        maeB  947157 ..  947177 - -16.9  -5.26875   CCTGCAATGAAAAAA            CGGGCAAGC GAC GCTTGCCCG            TTCAGTATAAGACGC 100 54
      CV0915 NONE
      CV0914  945324 ..  945345 -  -6.5  -2.57162   AAAAATGCCAATTTA           CCGCAGGCT ATAC AGCCTGAAG            CGTTCCTTGTGGTCT  48 1
      CV0913  943998 ..  944024 -   -13  -3.01712   CCGGTGTGGCCAAGA         CCGACAGCTCGA CGG TCAAGCCGCCGG         GCGTGGCCGAGGCGC  70 292
        dnaE  940036 ..  940061 - -20.5  -4.72272   CGCCGGCATGAAAAA         CGCCGCCGTTC AGGC GAACGGCGGCG          CGGCGGGAGGGCGGT 100 55
      CV0910  939067 ..  939085 -  -4.4  -2.96329   GCAATTGAACAACCA             GGGCGCCA AGG TGGCCACC             TTCCAGGTCAGCGGC  45 267
      CV0908  936665 ..  936679 -  -7.8  -4.11484   TTCAATCGGGCAAAA               GCGCCA GTG TAGCGC               ATGTCAGCCGGGTTG  74 29
      CV0907  936417 ..  936455 -  -5.1  -3.15544   CGTCAGCGCCAGGAA  CAGCAGCTGCGAGG-CGC TCAT GCGTCCTCTCCGTCGCCG   ACGCGGCTGTACAGC  47 4
        phaJ NONE
      CV0905 NONE
      CV0904 NONE
      CV0903 NONE
        vanX NONE
      CV0901  931395 ..  931426 - -22.4  -2.79796   GCTTAGGCCATGATA      GGCGGAACGCCCGGC GCG GCCGGGC-TTCCGCC      CTACAGCCACTTGCC 100 26
        oprC  921463 ..  921489 - -17.4  -4.59773   CGCCATCGTGAAAAA         GGCTTCCAGCCT AGC AGACTGGAAGCC         CCGAGACGAGAGGAC 100 51
      CV0894 NONE
      CV0893  920192 ..  920216 - -10.6  -3.28712   CTGCGCGCCGGAGAA          GGCGCTGCCG CTGGC CGGCGACGCC          ACCCTGCTCGGACTG  66 477
      CV0890 NONE
      CV0889  916004 ..  916031 - -18.5  -3.43071   CTTGATATTAAGCAA        GAGGGCGTCCC GCAGCG GGGACGCCCTC         CGTATGAATGAAAGG 100 472
         fpr  914836 ..  914863 - -19.8  -5.60993   GCGCGCATAAAAAAA        CGCCCCGCGGGC CAAA GCCTGCGGGGCG         TTTCGCATCTGCGCC 100 61
      CV0875 NONE
      CV0874  901725 ..  901758 - -10.1  -2.87881   GAACGCCGCGATAGA     GGCGGCGCGCGCCGGC GAG GCCGGC-CGCGGCTTC     TCGGTGGTGGCCGAC  59 499
      CV0871  898507 ..  898536 - -19.5  -3.64703   TTTGTCGCAGGCAAA       GAAAAAGCCGACC GCGA GGTCGGCTTTTTC        GCATGCGGGACCGGC 100 45
      CV0869  897711 ..  897724 -  -3.1  -2.80816   TGGCTAGCCATGAGA               GACTC CTTT GAATC                GGATGACAGTTGACG  41 69
      CV0868  897214 ..  897254 - -19.6   -4.1721   ATGGACAGGGGAAAA  GGCGCAGGCCGCCGCCGC GTGAG GCGGCGGCGGCCTGGGGA  CGGGCCGTTTAGCGC 100 34
       sodB2  895916 ..  895926 -  -4.6  -3.91911   CGCATGTCAACCAAA                 CCCC AGG GGGA                 TGCCTTGCCCAGCGA  61 498
      CV0865  894486 ..  894540 -  -9.8  -3.05521   AGCAGAGCCTGAACA GGCTGACTCATGACCGCCTCCATGTC TTT GGCATGAAGGCAGTCTGGCGTCGGCG CCGGGCGGCGTCAAT  64 73
      CV0864  893325 ..  893359 -  -2.3  -3.78778   CCATGAGATCAACAA    GCTCAT-CAAG-GAG TTACATG CCCGCTTGAATGAGC    TATGCACAGCATGGG  51 443
      CV0862  892808 ..  892831 -  -9.4  -2.84801   CAGGCGTAAACAGCA          GCGGGGCGGC GAGA GCGGCCCCGT           TTTTCTTTGTCGACT  61 322
      CV0859  887672 ..  887683 -  -3.6  -4.46212   GCTGCCAGGATAAAA                CGCA TTGC CGCG                 TTGACGAAGCGGCGG  68 96
      CV0858 NONE
      CV0857 NONE
      CV0856  885618 ..  885642 - -11.4  -3.73968   AAAGGGGGTAGGAAA          CCCGCCGG AGCGGTCAG CCGGCGGG          TTTGTTTTTTGGCGC  78 94
        ispB  878716 ..  878738 -  -5.4   -5.0538   TTGGACGTTAAAAAA           CCCGCAAAGC CTC GTGCTGCGGG           TTTGTGGACTTTCCT  86 156
      CV0845 NONE
      CV0844  876865 ..  876886 - -10.3  -3.53343   AAGCCTGGCGTGAAA           TATACACCT GCGC AGGTGTATA            TTAAATTAATCAATA  71 141
      CV0843  875917 ..  875933 -  -6.5  -5.24129   CGCCTTCATAAAAAA              GCTGACA CTT CGCCAGC              GTTAACAGGAGGCCA  90 116
      CV0842  875100 ..  875129 -  -4.2  -3.53811   TGGACGCGCTGCAAA       GCGTGGTGGAGCA CAGCC TG-TCCGCCGCGC       GGGACGCCGTCCAGC  51 181
      CV0840  871984 ..  872004 - -11.1  -3.14132   TCGCTTCTGGAGCAA            GATCTGGCC GGC GGCCAGCTC            ATCCTGCCTGGCGCG  69 24
      CV0838  870186 ..  870198 -  -3.3  -3.05463   ATCGTCGCCATGCAA                TGGCT TCG AGCCG                CCGCGGCCCGGTTTG  43 287
      CV0837  865502 ..  865527 - -16.3  -4.98531   GCTTGAAATGAAAAA         GGCTGCTTTCA AGTC TGAAAGCAGCC          GTCAGGGCATCGACA 100 110
        pilM NONE
        pilN NONE
        pilO NONE
        pilP NONE
        pilQ  855996 ..  856026 -  -2.5  -5.31877   ACCGACCAGAAAAAA       GTTGCCTGCCA GTTTCTCCA TGGCAGGCATT       GTAGCCGATCGTTAA  80 59
        aroK NONE
        aroB  854361 ..  854389 -    -3  -3.89614   GGCAATGCGTATAAA       TCC-GTAGCCCGG CCAC CCGGACAGCCGGA        GATCAGCTGTTTTCG  55 28
      CV0826  853830 ..  853861 -   -13  -4.07568   GGCTGCTGGCGAAAA      GCGACAAGGCTGCC CTGG GGCAGCCTTGTTTC       GTTGGCGATCGCGCC  91 56
        rfaQ NONE
        rfaB  847306 ..  847326 -  -5.4  -2.60813   CAGCTGGTGAAAGAT           GGCGCGCTC AATA AAGC-CGCC            CTGATCATGCGGGAT  44 321
      CV0812 NONE
      CV0811  835938 ..  835981 -  -2.3  -3.31144   CGGCTATGTGCAGAA GGGCCACGGCGACGCC TGGGTGCTGATGC GGCG-CGCGGCGGCCA TCAATCTGTCCGACC  44 135
        wrbA  834062 ..  834072 -    -4  -3.55444   CGGTCAGCTTTCAAA                 TTTC AAG GAAA                 TATCACATTATCATA  51 189
      CV0808  832981 ..  833023 - -11.9  -4.07687   ACCCGGGTGTGAAAA CGG-GCGCCGCATGGCGCCA AGGC TAGCGCCGCGCCGCGCTCCA AAACCGGAAGCGAGG  86 55
      CV0801  825289 ..  825301 -  -3.3  -2.80077   CCTTCATAAAAGGGA                CTCCT GCC AGGCG                AAAATTGTTAGGGAA  41 195
      CV0800  823533 ..  823568 - -12.5  -2.72263   ACAGCGTGCTGAAAG    TGGCGCTGGACCTGG GTTACG CCAGCCCCAGCGCCT     TCGCCACCATGTTCA  65 139
         fsr  821446 ..  821497 -  -4.4  -3.78934   GCGGCGCGAGAAGAA GCCGGCGATTCCACACATGATGA CTGCGCT TCCGAATGCGCGGAA-CGCCAGC CTGTGCCCGGCGTCC  56 89
      CV0797  819571 ..  819595 -  -5.6  -2.54325   CGGTCGGAAAGAGAG         GCTAGCCCGGC GCAG GCCGGGCC-GA          AAAGGCAATAATCAA  45 37
      CV0796  818769 ..  818797 - -16.8  -2.71144   CAGGGTTCCGAATGA        GAAACAGCGCGG CAGGC CCGCGCCGTTTC        ATTGTATCGCAGTCA  87 75
      CV0795 NONE
      CV0794 NONE
      CV0793 NONE
      CV0792  814881 ..  814897 -  -2.9  -3.40403   GCTGCGCGAGCACAA              GGTCGAT TAC ACCGAAC              ACCTGTACAAGTACG  48 419
      CV0786 NONE
      CV0785 NONE
      CV0784 NONE
        ampG  808451 ..  808476 -  -7.5  -3.29144   GGACGGCGTCGAGAA         CTGCCGGCT GTAGCCGG AGCCGGCGG          CGCGTTCTCAGGCTT  56 33
      CV0778  801758 ..  801790 -  -7.5  -2.90075   GCGTTGTGAATGATA      CTGCGGCGGGGCG ATTTCCG CGCCCCGCATCCG      GCGGAAAAGCGCCGC  53 67
      CV0777 NONE
        thrB NONE
      CV0775  799754 ..  799787 - -13.2  -4.15222   ATCTTGTGTAATAAA     GCCAAACAGGCGGA GCCTCG TCCGCCTGCTTTGC      TTACTATTAGAGTGA  93 69
      CV0774 NONE
        kpsD NONE
      CV0772  793496 ..  793525 - -14.4   -4.3534   TGGGAAGGACGAAAA       CAAACCGGCCGT TTGAGG ACGACCGGTTTG        TTTATCATTGGCTGC 100 30
      CV0770 NONE
        emrR  791058 ..  791084 -  -4.2  -4.66609   TATTCGAGTGAAAAA         GCGCGGGCTCAG CCG CCGAGCTTGCTC         AGGAGCTTGCGCATC  70 7
      CV0768 NONE
        emrA  788318 ..  788340 -  -2.6  -3.15861   CAGCACTTGCATGAA           CACCGACATC GAC AACGCCAGCG           TGATCCAAACCAGTT  41 81
      CV0766  786801 ..  786826 - -14.7  -5.75342   CGGTGTCAAAAAAAA         CAGGCCCCGCT GTTC AGCAGGGCCCG          TTTGTGCCGAGGCTT 100 50
      CV0763  783960 ..  783978 -  -7.3  -4.96848   CTCGGCATAGAAAAA             CGCCCGG TTTTG CCGGGTG             TTTTTTCGTGGATCC  87 61
      CV0761 NONE
      CV0760  779371 ..  779382 -  -5.8  -2.57931   CTGATTTTCGATAAT                CGGA ATTA TCCG                 GAATCAAGCGCAAGC  46 83
      CV0759  778481 ..  778500 - -10.7  -4.13767   GCCCGGATGGCAAAA            CAGCCCG TCGTTG CGGGCTG             TTTTGATTTGAGGGC  82 51
      CV0758  777623 ..  777641 -   -16  -3.59979   CGGCTGCATGCGAAA             CAGCCCGC TGG GCGGGCTG             TCGGGGCGATGGGGC  90 41
        hemF  776616 ..  776630 -  -8.5  -2.72991   GCAGATTCCCAAGCA               GCCGG CCCCC CCGGC               CTGATCACACCCAGT  58 30
      CV0752  771843 ..  771861 -  -5.3   -3.7941   CAGCCTTCAGAAGAA            GCTGAAGC TAGG GCTTC-GC             CACCACCATGCGCCG  61 14
      CV0751  771337 ..  771350 -  -8.1  -4.81851   ACGCAAACGGAAAAA               CACGG AAGG CCGTG                TGGCCAAATCGTGGC  87 103
      CV0750 NONE
      CV0749 NONE
      CV0748 NONE
      CV0747  766911 ..  766921 -  -6.8  -3.28712   TGTCGCCGGCGATAA                 GGAC TAT GTCC                 CGACACTTAATGAGC  54 312
      CV0745  764832 ..  764861 - -15.1  -4.07568   GTGGGCCCGGTAAAA       GAAAAACCCGCCG TTTT CGGCGGGTTTTTT        TATTGAGAAGCCGAT 100 46
      CV0743  764019 ..  764044 - -21.9  -2.73364   TGCCCATTCCAATGA         CGGCGGCGGTC GGAC GACCGCCGCCG          TTTCGCATTCAGCGC 100 34
        adhC NONE
      CV0739  759923 ..  759942 - -13.6  -5.49234   AGATTCAACAAAAAA            GCCAGGCT CTCG AGCCTGGC             TTTTTTGCGTTCCGC 100 49
      CV0738 NONE
      CV0737  758028 ..  758068 -  -3.1  -2.78816   TGACGGGTGAGGACA GTGCTAGCCGCGGCAGGC GTTCCA GCCTGTC-CAGCCGGCTC  CGGCGCTTATCGGCC  41 159
      CV0736 NONE
      CV0735  756741 ..  756771 - -16.1  -2.78384   GCGGCCTTGAGGAGA      CGCGCGGCG-ACGC ATGG GCGGGCGCCGCGCG       GCGGGATCAACTGTT  86 32
      CV0734 NONE
      CV0733 NONE
      CV0732 NONE
      CV0731  753381 ..  753402 -  -3.6  -3.01712   TGGCTTGGCGGAACA           GACTGGCC TTGTCG GGTCAGCC            TGTTCTTGGAGATTT  44 43
      CV0730 NONE
       phaZ2 NONE
      CV0728 NONE
      CV0727  750597 ..  750622 - -13.3  -4.11216   GGTTGAGTGCGAAAA         CAGCCCGC-GGC GGA GCCGGCGGACTG         TTGTCAGGACGGAGG  95 60
      CV0726 NONE
      CV0725 NONE
      CV0724 NONE
      CV0723 NONE
      CV0722 NONE
      CV0721  748291 ..  748310 - -10.6  -6.06723   GCCGGCAAAAAAAAA            GCGCCCCG TGGC CGGGGCGT             AACGCAGGGGAAGAG 100 52
         mmr NONE
      CV0718 NONE
      CV0717  744052 ..  744076 - -12.1  -3.23393   CGCGAGGGGAGAAGA          GCCGGCCCC GGCGATG GAGGCCGGC          GGCGGACGCTAGGAG  75 34
      CV0716  742546 ..  742581 -  -8.8  -3.02144   TGACGCTGCTGAAGA    CGCCGCTGAC-CTGGCG CTT CGCCGGCGCGGGCGGCG    CGGAGGAGACGGTGA  55 264
      CV0714  741131 ..  741148 - -12.7  -5.27335   TTGGGCAAAGAAAAA             CCGCTCC GAAG GGAGCGG              TTTTGTTTTGCCGGC 100 47
      CV0710 NONE
      CV0709 NONE
      CV0708  733428 ..  733451 - -11.7  -5.45726   GACAGGGCAAAAAAA          GCCCCG-GCC ACAAG GGCGCGGGGC          AAGTGGTGAAACGCG 100 52
      CV0707  731589 ..  731605 - -13.7  -3.57144   GTCCGCATCGCCAAA              GAGGCCC TGC GGGCCTC              TTTTCGTTTCAGCTG  83 45
      CV0699 NONE
      CV0698  724348 ..  724404 - -11.5  -3.72576   CCGGCTGGCAGGAAA GCACCCGCGGCGCGCGCAGCCT-GGAC GCGCT GCCGGAGGCCGCGCGCGCCT-ATGTGC GGCGAATCGCCGAGC  75 229
        gcvA  722062 ..  722082 -  -3.8  -4.16921   GAACAACTGGCAAAA            CCGTGTCG GCGGA CGGCGCGG            GACCGCGCGCCCGGC  62 169
        bdhA  721248 ..  721261 -  -4.5  -3.16564   TCCTTATTGCATGAA               CCAGC CGTG GCTGA                CGACGAAGGATTGGC  47 0
      CV0694  720020 ..  720036 -  -4.4  -4.19238   GCGCCAAGGTGAAAA             TCC-CGC CTCA GCGCGGA              GCGCGGCTGTGCACG  64 16
      CV0692  717278 ..  717300 -   -12  -2.52516   TTTCTGATCATGAAG           TGTCGCCAGT CAG ACTGGCGACT           GGCTTGCTTTGTGAT  68 181
        hpnA  715449 ..  715462 -  -4.5   -3.6682   TCTGAGGGAGGCAAA               GGAGCC CGC GGC-CC               TTTTGTTTTTGCTCA  56 193
      CV0689 NONE
      CV0688  711966 ..  711990 - -14.3  -2.59748   CAGCGCGACAAGTCA          TGCCGTCGGCA GCA TGCCGACGGGA          CTGGCTTCGGTGCAG  69 465
      CV0682 NONE
      CV0680  707515 ..  707525 -  -5.4  -3.74693   TGTTACGGCATCAAA                 CTTC GCT GAAG                 TAGCCGCTGACCGGC  58 10
      CV0679  706352 ..  706391 -   -12  -2.61264   GTCGGCACCTACAAT  CACGCCCCACAATGCCGC TGTC GCGGCAGCGGGGAGCTTG   GGCCTTGTCGCGCTA  69 38
      CV0678  705662 ..  705712 -  -8.8   -3.2218   TCGAACATGCAGGAA GTGAGCGCCCGCGGCGGCGAGC TGTTCGT GTTCGCCGACGCCGACAGCCAC TTCAGCGAATCCGAT  58 242
      CV0675  702687 ..  702700 -  -9.5  -3.30124   CCTCACCCTGTAGAA               GCGGC TTCA GCCGC                GATGCTTTTGGCGCT  66 68
      CV0660 NONE
      CV0659 NONE
      CV0658  687144 ..  687159 - -11.8  -5.63517   CGTTCAAATAAAAAA              CGGGCC CGAG GGCCCG               TCGTCAACGATTGTT 100 78
      CV0657  685786 ..  685803 - -14.1   -4.4078   GCGCGGCAAGCAAAA             GCGGCCC TTTC GGGCCGC              TTGTGTTTTGGGCAC 100 61
      CV0652  681972 ..  681996 - -11.4  -5.56673   ATGGACAACAAAAAA          CCCGCAAAGC CTTGT GCTGTGCGGG          TTTCCTGGTACTTCT 100 206
        intB  680454 ..  680466 -  -3.4  -3.02511   CTTACCTTTCTAAGA                CGTA TAGTT TACG                CGTGGGGCTGCGTAA  43 222
      CV0650  678898 ..  678934 -  -6.5  -4.62336   AGGGCAGGGGAAAAA   CAGCGCGCCAGGCCAT ACGGCA AGGGCCTGGCGCAG-G    TTCATGCAGGTGCAT  78 256
      CV0649 NONE
      CV0648 NONE
      CV0647 NONE
      CV0646 NONE
      CV0645  676239 ..  676260 - -13.7  -3.92522   CTTGAAGCGTAGAAA           TGGCCCGCC CTCC AGCGGGCCA            TTTTCATTACTTCAA  93 32
      CV0643  675260 ..  675274 -  -3.5  -2.62263   AGGGCGCTCATACGA               TCACC TCCAC GGCGA               AACCGGCGGCGGTGC  40 3
      CV0642 NONE
      CV0641  672062 ..  672077 -  -6.8  -3.54424   TTTGAGCGGGGCAAA              GCGTGA CAGC CCACGC               AAGGCGGGCTGTCGA  60 66
      CV0640  671627 ..  671650 -    -3  -3.19425   AATCAATGCCATGAA          GGGAAGGGCG AATC CACCATTTCC           ACCACACTGGCCGAC  45 103
      CV0639 NONE
      CV0638  669214 ..  669234 -  -9.1  -3.42996   TACCATGCAGTATAA            TCTCTGCAT TAG ATGCAGAAA            TTTTAACAATAGCAC  64 74
      CV0635  665992 ..  666011 -  -2.1  -4.03413   ATGCGGCCAGATAAA            TGGCG TTTCAGTGGC CGCCA             GGGCTTTCAAGAAAA  58 96
       nuoA1  664719 ..  664739 -  -5.3  -3.46936   AAATGGTACCAAATA            TCCGCGTGG CCA CCATGCCGA            TTCAGCCTTTCCCGG  53 150
      CV0632 NONE
        mdlA NONE
        mdlB  660178 ..  660199 -  -7.1  -2.71144   CATCCCGCGGAATGA           TGGCGGCCG CATA CCGCCGCCG            CTTACGCTTCCTCCT  51 27
      CV0629  659383 ..  659397 -  -5.7  -2.80994   TCGAAGCGCATCACA               GCTTC CAGGT GAAGC               CCAGCAGCGTCTGCC  47 6
      CV0628  658553 ..  658571 - -13.1  -4.30719   TTGGCGCACAACAAA             GCCCCGG CTGGT CCGGGGC             TTTTTGTCGGCCGGA  93 44
      CV0597 NONE
      CV0596  634238 ..  634257 - -13.6  -2.72856   GAGGAAAAGATGAAC            GCTCAGGC CGCA GCCTGAGC             CGACTGGCTGAAGTT  76 272
      CV0592  628874 ..  628931 -  -8.2  -2.79133   GAACCTCGCATTATA TCGCAGCTAGCCGGAACCGGCCCGCCG TCTGG CGGCGGGCCAATCCATCCTTGC-GCGC CCCTAGCGCTGGCCG  54 113
         psd  627984 ..  628001 -  -8.4  -2.74144   CGCCGAGCGGGAAAC             GCGTCC GGCTCA GGACGC              CATCGCCTCGCCCAT  58 17
      CV0585 NONE
      CV0584 NONE
      CV0583 NONE
      CV0582  621315 ..  621338 -  -3.2  -3.69354   CTGCAGAACTGGAAA          CTGCATCGC GTCGACG GCGATG-AG          GAGAGAAGTTTGCCG  53 323
      CV0580 NONE
      CV0579  619505 ..  619523 -  -7.3  -3.24747   GCTGCAGACGATGAA             CGCCGCC TATAT GGCGTCG             CAGACCCACGGCAGG  54 431
      CV0577  617719 ..  617736 - -14.1  -4.42062   GACGGGCGAAACAAA             GGCCGCC TGGG GGCGGCC              TGTTTGCCTGCTCAG 100 37
        kup2  611664 ..  611681 - -14.1  -5.42259   GGAGTGCGAAAAAAA             GCGCGCC GTTT GGCGCGC              TTTTGCTTTTGGCCG 100 53
      CV0570 NONE
      CV0569 NONE
      CV0568 NONE
      CV0567  607325 ..  607337 -  -6.9  -3.53012   GTGCCGGTGGGCAAA                CGCGC CTG GCACG                CCGGGGTGTCCAACT  58 284
      CV0565  605508 ..  605521 -  -3.7  -3.72324   CACCGGCACCAAGAA               CCCGG CTTA CCGCG                ACGTGCTGTACGTGG  54 351
      CV0561  601527 ..  601558 - -11.6  -4.76041   TACACCGATGAAAAA      GTGGTGTCGACCGAC TTC GTCGG-CAACACCGC      GCCGTCCACTTTCGA 100 223
      CV0554  591633 ..  591652 -   -15  -4.86621   AGCCGCAATGAAAAA            CGCCGCTC GATA GAGCGGCG             TTTTTCATCGGAAAG 100 47
      CV0553  589961 ..  589976 -    -6  -4.24342   GCCTGGAGCAAGAAA              CTGCCG CAGC CGGCCG               GCGCGATGGGCAGCG  70 439
      CV0548  587021 ..  587038 - -12.7   -4.8622   CCCTGGAATGAAAAA             CAGCGCC GGAA GGCGCTG              TTTTTCATGCTGCAT 100 49
      CV0542  578409 ..  578421 -  -9.1  -2.70932   GCTGTTGTTGAACGA                CAGCG CGC CGCTG                GCCTTGGGCATGGCC  55 238
      CV0537  574888 ..  574901 -  -9.5   -3.1886   ATGTAAGGGCAGGAA               CCGCG GTGG CGCGG                GCATGGGATTGGCGA  59 157
      CV0531  565239 ..  565267 - -14.5  -2.73159   TGAACCCGGTGAAAT        CGCCTTGCTGCGG GTG CCCCGGCAAGGCG        TTTTTTATGCAGCAT  80 77
      CV0523 NONE
      CV0522  553204 ..  553240 - -12.1  -3.07443   TTAGATCTGAGGCAA    GGCGCGCCGACGCGGGC AGT ACCAGCCTCGGCGCAAC    GCGGCATCAGGGATT  73 55
      CV0520 NONE
      CV0519  551011 ..  551035 -  -4.1  -3.74902   AGAGGTACCAAAAGA          GCGGGTAGGGC GGT GCCTTACCGGT          ATAGCCGCTGCCGGC  54 18
      CV0518  550553 ..  550571 -   -16  -5.26119   GGGGGAAAAACAAAA             GGGCGGGA AGC TCCCGCCC             TCCGGCCTGCTTACA 100 36
      CV0517  549988 ..  550016 - -18.2  -3.13068   AGACAGCGAAAACGA       CAGCCCCGTCGGC TCAG GCCG-CGGGGCTG        TTTTCATGCGGGACG 100 57
      CV0512  538736 ..  538756 -  -3.9  -4.35116   CAGGCGAGAGTAAAA            GCGGCAG CCATGCC CTGCTGC            AAGCGAGCTTGACGA  65 77
      CV0508  534253 ..  534285 -  -8.9   -4.1021   GGCGAGAAGCAGAAA      CTGGCCGAGCCGGCG CTG CGTCGCATCGGCCCG      CGCAAGCTGATGGCC  72 188
      CV0501  527602 ..  527612 -  -8.2  -3.29144   CTATTGGCTGGACAA                 GCGC GCG GCGC                 TGCGCGGCCAGTGGC  58 219
        cobT NONE
        gpmA NONE
        cobS  519620 ..  519641 -  -2.9  -4.11216   TTTGGACTTTGAAAA           GCAGGGG GAAGGAGG CCGCTGC            GCGGACGGAGGATTG  60 358
      CV0476 NONE
         soj NONE
      CV0474  496120 ..  496140 -  -8.9  -3.17392   CAGGCTGGAACGCAA            CTGCCGCTG CAG CTGCAGCAG            GAACAGCATCAGCAC  63 336
      CV0473 NONE
      CV0472  493450 ..  493470 -  -8.1  -3.35679   GCGGTTGAGGCAGAA            GGGCGCCGC CGT GCTGCGCAC            CGACCTGGACGGCGC  59 136
      CV0470 NONE
      CV0469  489943 ..  489957 -  -8.5  -3.78934   GGTCTGGCACAACAA               CGGCG AGGCG CGCCG               CGTCTACCAATCGCT  68 180
      CV0467  486907 ..  486965 -    -6  -3.19921   AGAGAAGGGCATCAA CGCCGATTTCGCCGGC-CGG-GAATTGAAG CGC CTGCATGTCACCGCGCCGGCGGA--CGGCG TGGTGGTGTTTTCCG  54 215
      CV0463  476818 ..  476841 -  -5.3  -2.52896   TGATTTTCGAAGTGA         CG-CT-GGCCG ATGG CGGCCGAGACG          GCTATCTGCAACGGG  44 316
      CV0459  474069 ..  474119 - -11.1  -3.43492   GGAGATGGACTACAA GGCCTCGCTGACCAGCGGCGACCGC TTC GCGGTCACCG-TGGCTTTCGAG-CC GGTGTCGCGGGTGCG  68 191
      CV0456 NONE
      CV0455  471470 ..  471491 -  -7.2  -3.28712   CTGTTTTCCCGATAA           GGCGGAAG TGAAGG CGTCCGCC            GCGGGCATGCGGCGG  56 124
      CV0454  470669 ..  470699 - -16.1  -3.16881   GATTGATGGCAGCAA      GCCGCCCCG-CGGC GGGA GCCGGCGGGGCGGG       AACGGGCGGCTTACA  88 36
        dapC NONE
        dapD  466937 ..  466980 - -12.2  -2.57211   AGGTGTTGCCATAAT GGCACACCGGCCGCGAACGG CGAT CGGTCCGCGGCCGGCGAGGG GCGCCGGGAGGGCGC  69 52
      CV0449 NONE
      CV0448 NONE
      CV0447 NONE
      CV0446 NONE
      CV0445 NONE
        vacJ  462703 ..  462737 - -17.3  -5.26875   TGTCTAATGAAAAAA    CAAAC-GCTGCCGTCC CTCG GGACGGCAGCGGCTTG     GCGATCTTGCCGGCG 100 43
        phnA  462297 ..  462314 - -14.1  -4.65895   GGCGGGATGGAAAAA             GGCGGCC CGAG GGCCGCC              TTCGCTGATTGCCGG 100 54
      CV0442  461102 ..  461133 -  -7.3  -3.61398   GGTGTTCGCCAACAA     CCCGGCGATGTGCGC GCTG GCGCAGA-CGC-GGG      ACGCGCGGCTGGCGC  58 377
      CV0435  455005 ..  455027 -  -4.8  -2.80472   CCGGATGAAAAAAGC           GGAAAACATG TAT CAGGTTCCCC           CTGGGATCACGGCTT  44 32
        acrD NONE
        oprM  450430 ..  450449 - -13.6  -5.64274   TTAGTTATAAAAAAA            CCTGCCTG TTTC CAGGCAGG             TTTTTTCATTCAAGC 100 53
      CV0427  445271 ..  445283 -  -6.2   -3.4072   GACTGCTGATCAGAA                GGCC ACATG GGCC                AAATATCGCCAAGCG  55 424
      CV0412  431394 ..  431404 -  -2.4  -3.14683   ATACCCGTTCACCAA                 CGCC GCC GGCC                 AACGCATCGACACGC  42 310
      CV0406 NONE
      CV0405  426654 ..  426673 -   -15  -4.72272   CGTTTCCATGAAAAA            CCCGCCAG TTGC CTGGCGGG             TTTTTTTATTGCCGT 100 54
      CV0404  420761 ..  420771 -  -5.4  -3.93038   CATCCTAACATGAAA                 TGAC AAT GTCA                 CGCCAAGCTATGAGG  61 138
      CV0403  419171 ..  419183 -  -4.8  -4.54821   AGGTGAACGAGAAAA                CCGA GAATA TCGG                CGCTCGCCGCCTGTA  72 243
      CV0400 NONE
      CV0399  415886 ..  415896 -  -2.4  -3.09933   GTTGAAGCTACCGAA                 CGCC ATG GCCG                 TCTCCGGACTGGGTC  41 7
       exbD2  415439 ..  415467 - -14.5  -2.52623   GCTGCGGGATAAGAG        CGCCCCGCCTC TGGCATC GGGGCGGGGCG        GAGGTCCGGCGCTTT  78 39
      CV0397  413404 ..  413421 - -12.7  -4.57341   AACCGGCGTGAAAAA             GGACGGC CGGG GCCGTCC              TTTGTGCCGATTGCC 100 48
         aer NONE
      CV0395  411238 ..  411253 - -11.8  -5.14563   CCGGGCATGAAAAAA              GCCGGG CATG CCCGGC               TTTTGGGATAGACGG 100 48
      CV0392  406322 ..  406341 -  -5.8  -2.75081   GAGTTTCAAAAGTCA            GTTTGGCAG GCC CTGC-AAAC            CATTCCATACGGCGA  45 292
      CV0385  398858 ..  398870 -  -3.3  -4.62069   CGCTCAGGCGAAAAA                CGGCA CGC TGGCG                GTGGACAGCGCCCCC  71 337
      CV0382 NONE
      CV0381  395266 ..  395295 - -12.1  -3.14132   GCTGGCCGGCATCAA       GGCCGGACGCCGCT ATC AGCCGC-CCCGGCC       GAGTCTGCTGCAATG  73 62
      CV0380 NONE
      CV0379  393897 ..  393932 -  -5.4  -3.85698   CCCTTGCGCCATAAA    TGGCGCG-GCCGC TCAATTCCGCC GCTGCTCGCGCCA    GTTCAGCCACAGCCG  61 2
      CV0378 NONE
      CV0377  392221 ..  392241 -  -3.8  -3.60296   GACGCCCAGGTCAAA            GCCCGCGC GGTCA GGGCTGGC            CGGCGCCCGGCATCG  51 15
      CV0376  391550 ..  391598 -  -6.5  -3.21099   GTGTGGCAGGACGAA TGGGACGGCGCCGACGCG-GCG TTGGAG CGCGCGCGCCGGCTCAGCCTGA TGCTGGACTGATTAT  54 37
      CV0374  390487 ..  390500 -  -3.7  -4.56597   CCCGGCTGTCAAAAA               CTGGC CGAA GCCGG                CTGGCTGCGCGCGGC  70 5
      CV0373  389526 ..  389540 -  -3.5  -2.61216   TGAGCAATTAACGTA               CCAGT ATTCA ACCGG               CGGGTGAGATTTTCT  40 18
      CV0372  388936 ..  388952 -  -4.4  -2.53715   TGTACCAGGACGAAG             CGGA-GC TCAG GCGTCCG              GCGCCGGGCCGCTGC  43 15
      CV0371  387578 ..  387599 - -12.9  -3.68853   GTAAAAATCGGGAAA           GCGCCGCGG GAGA CTGCGGCGC            TTTTCATTTGTTGCG  84 29
      CV0368  384285 ..  384313 - -10.1  -3.47322   GGGGATTATAAGTAA        GGCGCGTCACCCC CAA GGGGTGTTCCGCC        TCAAAACATATTGCT  69 162
       suhB2  382636 ..  382671 -  -5.8  -3.18274   TGCAGTCTAATGGAA    TCCGGCGGCGCGCGGC GCAT GCCTGGCGCCGGCGCG     GCTATTGGTTGGCGC  51 27
      CV0365  381049 ..  381076 -  -7.6  -4.34345   GATACACGATGAAAA        CGCCACGGGGCCC GCT GGGCCCCGTCT-G        TATTGAGAAAGCGAC  77 269
      CV0359  374648 ..  374658 -  -2.4  -3.54146   CTTGTCAACCAAACA                 GCAG ATC CAGC                 AAGCCGGGTTTGACG  47 4
         aes  373148 ..  373193 -  -7.7  -3.14344   CACTTCGCCGAGGAA CTGACCGGCCG-C-TACCGCGGC AACC GCCGCGGCATGGCGGC-GATC-G CCATCAGCGATCCCA  54 443
      CV0355  371266 ..  371276 -  -2.4  -3.05384   CTTTGCCTGATGGAA                 TGCG TGG CGCG                 GTCTGGGAGGCGAGT  41 72
      CV0354 NONE
      CV0353  370157 ..  370182 -  -5.9  -2.78384   GCGTGGGCGAGGAGA         TCGGGCGCCGG TAGC CCGGCGTCGGC          GCCGGGGGTTTGGGC  47 457
      CV0352 NONE
      CV0351  368795 ..  368805 -  -3.2  -3.35679   TGGCGCTAGCCATAA                 GGAA AGG CTCC                 TGGTGTGGCGGTTGG  47 82
      CV0350  367313 ..  367367 - -17.6  -3.33696   GGGGTGTTGAAGGAA GGGGGAGAGGCGAGGCGGCCGAGCGC TGC GGGATCAGCCGCCTCGCCGCGCGCGC TTACAGCAGCAGGTC  93 26
      CV0349  366806 ..  366827 -  -6.5  -4.24342   TGTTTGAGTAAGAAA           GCCGAGCCA TAAA TGACTTGGC            TTCCTTTTTCAATCT  69 67
      CV0348 NONE
      CV0347 NONE
      CV0346 NONE
      CV0345 NONE
      CV0344 NONE
      CV0343 NONE
      CV0342  359614 ..  359630 - -10.8  -3.73968   AAAGGCGGGAGGAAA              CGCGCG GGAAG CGCGCG              TTTGGAGACGGTTTA  75 38
      CV0341 NONE
      CV0340  357127 ..  357145 -   -16  -4.59773   GGCCAGCGCGAAAAA             CGGCAGCG TGG CGCTGCCG             TTTCCAGGTGTCGCG 100 51
      CV0339 NONE
      CV0338  354722 ..  354737 - -10.4  -5.27335   CTGGCTAAAGAAAAA              TCGGCC GCAG GGCCGA               TGACGGATGTCGCTG 100 180
      CV0337  353343 ..  353360 - -14.1  -4.56133   GTTGAATAACGAAAA             CCGCGCC GTGA GGCGCGG              TTTCACGTGGAACGT 100 49
      CV0332 NONE
       tyrB2  348613 ..  348640 - -16.3  -3.64703   CCCGCCGTACCGAAA        CGTCCGGCCCGC GCCAT GCGGGCCGG-CG        CTGCCGCGCTTACTG 100 35
      CV0326  344254 ..  344271 -  -9.1  -3.02263   ACATGGCCGGCAACA             CCGCC-GG CAT CCTGGCGG             TGGAGCTCTTGGCGG  57 347
      CV0319  337023 ..  337072 -   -10  -2.52464   GCCTTGGGGAAGGGA CATCGCGCGCT-CCATCGGAATC GGGAA AACGCCGATGATAGCGCGCGGCG GGGCGGTTCAGCGCG  62 41
      CV0318  336122 ..  336149 -  -9.9  -3.09015   CGGATAGCCAGGGAA       GCGCCGCCG-GAC CTGG GTCGCGGCGGC-C        GTCTCGAACTGTCGA  64 50
      CV0316  334386 ..  334413 -    -9  -3.36327   CTACCTGACCGACAA        CCCGGCCATCGG CCCG CTGCTGGCCGAG         CACTACTGGGGCCCG  63 397
      CV0311  318702 ..  318723 - -18.7  -4.19817   GCCAGGCATGTAAAA           GCCCCCCGC GCGG GCGGGGGGC            TTGCGAGCCTGGCCG 100 47
      CV0308  314275 ..  314291 - -13.7  -4.14392   CCTGAATGGCCAAAA              GACCCGC CAG GCGGGTC              TCATGGGGTCACGGC  95 50
      CV0307 NONE
      CV0306  310517 ..  310543 -  -4.2  -3.01791   AGCTGGCGGTGAACA         GCAGGTGGGCCA TGT CAGCGCTCCCGC         AACGCTTCCGCCTTG  44 13
      CV0305  309886 ..  309907 - -15.9  -5.27335   CCTTGCAAAGAAAAA           CGGCCATCC CGAG GGATGGCCG            TTTTCATGCGCGATG 100 48
      CV0303 NONE
      CV0302  303874 ..  303889 -    -6  -3.53012   TTCGGCTCCCGGAAA              CGGGCG GCGT CGGCCG               GATCGATCTGGATGC  56 467
      CV0300  301528 ..  301541 -  -3.7  -4.65916   TCTATCCGAAGAAAA               CGCCG CAGC CGGCC                AAGTCCCGGGCGCTG  73 122
      CV0297  299460 ..  299484 - -13.5  -2.57132   CGCGGCGCGGATAAG          CCCGCGCCGAC TAC GTTGACGCGGG          GCGGGGCGGCGCGGT  67 524
      CV0290  293735 ..  293778 -  -8.9  -3.29144   CCAGGCGCCGGACAA GCAGCTGGC-GC-CGGCCAACG GCA CGCT-GCCGCGCTACCGGCTGC AGGAGTGGCTGAACT  58 407
      CV0285 NONE
      CV0284 NONE
      CV0283  288178 ..  288206 -   -16  -4.56597   TCGGGCGCTGAAAAA        CGATCCCGCCGG ACAAG CCGGCGGGATGG        ACACGGACTTATTGC 100 407
      CV0272  281642 ..  281660 -   -16   -4.8622   GCCGGCAATGAAAAA             CGGGACGC TCG GCGTCCCG             TTTCTTTTGCGGCTT 100 46
      CV0270  278843 ..  278864 - -11.5  -4.18018   CCGCTGGATTGAAAA           GCGGCTGCG GGCG CGAAGCCGC            ATGCGTTGGCTTTGC  88 498
      CV0265  273610 ..  273631 -  -5.7  -4.07568   CCTTGCTGTGGAAAA           CTCGCCGGC TCAA GCCTGCCAG            GCGGTCGCGGCCAAG  64 13
      CV0264  273341 ..  273358 -  -2.7   -3.6504   AATTTTAATAAAAAC             TCAATGA ATGA TCATTGT              TTGCAATAAATACAA  51 43
      CV0263  271750 ..  271773 - -13.2  -3.63805   AGCCGATAGGCGAAA          TGGCCGGTAC TGGC ATACCGGCCA           CTTGTGGCTGGGCGT  84 40
      CV0262  270409 ..  270422 -  -9.5  -4.41348   CCGTGTCGAAAGAAA               GGCGG CCCG CCGCC                GGCGAGGGGGCGGGC  85 56
      CV0261 NONE
      CV0260 NONE
      CV0259 NONE
      CV0258  265846 ..  265860 -    -7  -2.61264   CGGGCTATGGACAAG               TCGGCG CGC CGCCGT               TGCTTGTGGATAAGC  50 174
      CV0257  263656 ..  263680 - -12.1  -4.08692   GAAGGCGGCGCAAAA          CGGCAAGCTGC GCA GCATCCTGCCG          CTGGTGGATCTGTAC  83 429
      CV0255  262208 ..  262224 - -15.1  -3.05384   GCCTTGTCGATTCAA              GCCCGGC CAC GCCGGGC              TTTTTGCTTGGCTTA  85 38
      CV0250 NONE
        pykF  254492 ..  254509 - -11.3  -5.55769   TCGGACAAGAAAAAA             CGGAACC CGAA GGTTCCG              TTGTCGTATCGATGC 100 51
      CV0248  253290 ..  253312 -  -4.1  -4.57474   GGAAGTGATAGAAAA          CGGCGACATG GCGG CGT-TCGCCG           AACTGGTGGCGCCCG  73 368
      CV0245  250839 ..  250873 -  -5.7  -3.85698   GCTGCGGCCGACAAA    CTGACTCG-GGCCATGC GAG GCATGGCGGCGAG-CGG    GGAGTTGCAGAAACT  60 525
      CV0241  249097 ..  249110 -  -2.3  -3.74693   TCTCATCCTAGCAAA               GGCGT TTTT ACGCT                GTCACGGTCAGAAGC  51 33
      CV0240  247842 ..  247872 - -11.1  -3.29947   CATGTACGAGATGAA      GCAGCGCCACCGGA TGGA TCCGGCGGC-CGGC       CCGGGCAAGGCCGAT  66 76
        pcm2 NONE
      CV0233  241882 ..  241899 - -12.7  -5.07652   CGTTCCAAAACAAAA             CACCGCC CGGG GGCGGTG              TCAGGCAGGGTGGGT 100 69
         ung  240989 ..  241005 -  -5.1  -3.45023   CCAGCAGCAGTAGAA              TTTCCAC GAT GAGGAAA              GGGGAAAGTGGGAGA  51 98
      CV0231 NONE
      CV0230 NONE
        rfaC NONE
      CV0225  234123 ..  234154 - -20.4  -2.90496   TGCGCCCGCAAACCA      TGAAAAAACCGCCC GAAA GGGCGGTTTTTTCA       TTTTTCGCTTCCTGC 100 23
      CV0222  231831 ..  231843 -  -2.6  -2.77899   CTTCGCGAGTAATCA                GCCG GCGTG CAGC                AGCGAGTACTGGATT  39 10
      CV0221 NONE
      CV0220  230327 ..  230365 -  -3.7  -3.56155   CATGAACAGGAAAGA  TCCGCCCCAC-AGCGCCG CCAG CAGCGCAAGCCAGGCGAA   CTCCCGCTTCTGCCC  51 43
      CV0219  229029 ..  229039 -  -6.8  -3.55444   CGTCCAGGCCTGAAA                 CTGG AAG CCAG                 AGTCGCGCCGGGAAG  58 509
      CV0215 NONE
      CV0214  224550 ..  224561 -  -5.8  -3.14051   GTACCGCGAGGAAGA                CGTG GCGG CACG                 GGTGAGGGAAATCAC  49 413
      CV0211  222581 ..  222598 -  -3.3  -4.11216   GGTCCAGCCGCAAAA             GCGCGTCC TGC GG-CGGGC             ACGTGTTTTCTTGTT  60 139
      CV0210 NONE
        ohr2  221598 ..  221627 - -22.2   -4.8048   CGCCGACATGAAAAA       CGCGCCGCCGGA CCCAGC TCCGGCGGCGCG        TTTACATTCGTACGC 100 45
      CV0203 NONE
      CV0202 NONE
      CV0201 NONE
      CV0200  208899 ..  208942 -  -7.4  -3.54424   CGCGAGCGGCTGAAA GCGATACGCGGCAGCATCCTC CGC GAG-ATGGCGCTGCGCATCCC CAAACTGGATTATCT  60 127
      CV0195 NONE
      CV0194 NONE
        mdmC  203528 ..  203554 - -15.9  -3.52652   CGCAGCCAAGCACAA        CGGGCAGG-GCC TGAC GGCGCCTGCCCG         TTTTCGCGTCCGCGC  90 41
        tktA  200485 ..  200508 - -14.6  -5.45726   GACACGGCAAAAAAA          GACCACCGAG CCGC CCCGGTGGTC           TGTTTACGTCTTAAC 100 36
      CV0190  199361 ..  199400 -  -9.9  -4.67982   CTTTATGTAACAAAA  CAACAGGGCGAATGGCA TGAAAC CGCCGCCCGCCCCGTCG   TTTCCCGCCCGCGTC  87 39
         pgk  197898 ..  197923 - -16.9  -5.03314   CCGATGCGGAAAAAA         GGCCATGCCGG CAAG CCAGCATGGCC          CTGTCGCTTACTGCG 100 33
      CV0188  197034 ..  197060 - -12.3  -5.40072   CCGGTTCGAAAAAAA         CGGCTGACGAT GGCGG ATCGGCAGCCG         TGATGGTTATTGTCG 100 32
        agaY  195731 ..  195747 - -10.8  -6.06723   GCGGCCAAAAAAAAA              CCCGCC GCGAG GGCGGG              TCGGGCAGTCAGTAT 100 196
        moaD NONE
        moaE NONE
      CV0184  193917 ..  193933 -  -9.3  -3.75153   GTGTCGCAATTGAAA              GCGGCGC TGG GCGCGGC              CGGCATCGCCGTCGA  68 211
      CV0178 NONE
        proC  186387 ..  186399 -  -6.3  -3.15699   AGGTATGGACGAACA                TGATG CGG CATCA                CTCCTGGCTGAGTTC  52 23
      CV0176  185787 ..  185808 -  -3.1  -3.08032   CGGTTGTCAAAAGTA           TGACAAA TAACCCGG TTTGTCA            GCCCATGACATTGAG  43 23
      CV0175  185344 ..  185371 - -18.6  -2.57564   CGATGCCCTTACAAG        TTCAAAGGCGGC AAAA GCCGCCTTTGAA         TCCGGGCAAGCCGTT  95 75
        dksA  184678 ..  184703 - -16.1  -4.53705   AACCGCCAGACAAAA         GCGCCACGGCC TGGC GGCGGTGGCGC          TTCGTGTCGGGGCGA 100 49
        aroG  183485 ..  183517 - -21.4  -3.53224   GACGCGGGCCGGAAA     CG-GCGATGCCCCGC CGGG GCGGGGCATCGCGCG      AACTTCGCGGCCGGG 100 43
      CV0171  180760 ..  180787 -   -17  -3.40611   TTGATGCCAACAAGA        CAAGCCCGGCCG CATG CGGCGGGGCTTG         AGGGGACGGAGCTAG  90 291
      CV0170  179885 ..  179905 -  -6.1  -3.18264   CGCGCGATCGACCAA           GGCTCGCG CCTGGC CGCG-GCC            ATCTAGGAAGCTGTC  54 94
[truncated: 7,414 more chars]
