# Supplementary material for: Rapid, accurate, computational discovery of Rho-independent transcription terminators illuminates their relationship to DNA uptake
Source: Genome Biol. 2007 Feb 21;8(2):R22. doi: 10.1186/gb-2007-8-2-r22 (PMC1852404; doi:10.1186/gb-2007-8-2-r22)
Supplement: Additional data file 4 — Best terminators found downstream of each of the genes of the 343 organisms studied. [file gb-2007-8-2-r22-S4.zip › Chromohalobacter_salexigens_DSM_3043.bag]

   Csal_0001 NONE
   Csal_0002    2757 ..    2814 + -11.9  -3.16785   TCCGCCCCTTCACGC G-GCTCCGTCCCGGGCGCCTCGTCGGC TCCCTC GCCGATGTCACGC-CGGGACGGCGCGC TCTCTTGATGTCCTC  69 49
   Csal_0003 NONE
   Csal_0004    6420 ..    6444 + -21.5  -5.37043   AGCGGTATGAGAAGA          GGCCGGCAACG TCA CGTTGCCGGCC          TTTTTTGTATCAGGT 100 91
   Csal_0008 NONE
   Csal_0009   12851 ..   12871 +  -5.4  -3.21276   TCATGCTCAGATGAT            CGCTGG ATATCACCA CCAGCG            TGTTGTCGAGCAGCC  49 326
   Csal_0013   17645 ..   17695 +  -3.2  -3.62275   ATCATCGAATGACTG GCCATGGTCGGATGTGACCA CCAGCAGGGTC TCGTCCCATTCGCCCTTGGC TTTCAGGTCGTCGAT  51 430
   Csal_0016 NONE
   Csal_0017 NONE
   Csal_0018   23679 ..   23699 +  -6.8  -2.52464   CCGTGTCGTCAGGGC            GTGTGGCG CTCGA CGCCATGC            TCCGTTCCCAGCAGC  48 67
   Csal_0020   26511 ..   26552 + -26.1   -3.5936   AGAGTCGCATGACCG TGCAAACGGCCGCTGACAG TTCA CTGTCAGCGGCCGTTTCCA  TTTCCGGGCTTTGCC 100 397
   Csal_0023   28596 ..   28626 +  -6.7  -3.40403   CTCGCGCGCCGGGGT      GCGCCCCGG-CGTG CCCC CGCGACCGAGGAGC       TTGTCATGCCCCGCA  56 45
   Csal_0024   29950 ..   29965 +  -3.2  -3.29973   TGGCGGATATCGAGG              CGCTCA TGCA TGACCG               TTGATCAATTTTTGA  47 6
   Csal_0025 NONE
   Csal_0026   32744 ..   32766 +  -7.6  -3.04144   TGCTGCCGGTGAGTG           CCAGGGCCTC GCG GATGGCCTGG           TGTTCCAGCTGCGCC  54 166
   Csal_0032   39518 ..   39538 +  -6.8   -3.4252   CCGTTGACCCAGAGC           CGC-GGGCG CCCC CGTCCAGCG            TTCTCGTGACTGCCC  58 220
   Csal_0033   41478 ..   41535 + -12.8  -2.91199   GCCTCGATGACCGTT CGAGGCGAATGACATGCCAGACGACCGCC GCC GGCGGTCGTCTGGCAT--CGAGC-CCACG TGTCCTTCGACGTTG  70 54
   Csal_0034   43876 ..   43921 +  -5.9  -2.59881   AAACCGCCCCTCCCC ACCCTCTCCGTCACCGCCACGC ACG GCGCGCCCC-GGCGGAGAGGGC ATTATCCCCTCCATG  46 39
   Csal_0035   45018 ..   45044 +  -9.4  -2.98015   TTTTATTTGGCTCAA         GTGCTCGCTCTA GCA TGAAGCGAGCGC         TGTCTCATAATTGCG  59 353
   Csal_0036 NONE
   Csal_0037   46230 ..   46249 +  -4.8  -4.19506   ATAATCGGTGTTGGC            GCCGCGCG TGAG CGCGCGAA             TTTTGCGGTTGGCAT  65 114
   Csal_0038   47345 ..   47356 +  -3.6  -2.70932   GCCTGTGGGCTGCCG                TGCG GTGC CGCG                 TACTTGAACCCGAAG  40 429
   Csal_0047   56994 ..   57012 +  -5.8  -2.95298   GTTATCCCGACGGGG             CGGTGCAC GCC GGGCCCCG             TGTCTCATGCATAGC  48 43
   Csal_0048 NONE
   Csal_0049   58538 ..   58554 +  -6.6  -3.25823   CGTCGAGTCCGCTGC              CGAGAT AGGCC ATCTCG              TTGGTGTCGAAACGG  54 289
   Csal_0056   76761 ..   76787 +  -9.4  -3.17392   GACGACGCTTCGTCC         GACTGAGGCGTC GCC GGCGTCTTGGTC         TTCCGTTGACGGCTG  61 20
   Csal_0057   77782 ..   77792 +  -2.4  -4.07568   AATTGATGGAGGCCA                 TCGC CCG GCGC                 TTTTGAGCGGGACGC  57 9
   Csal_0058   78452 ..   78466 +    -7  -2.52516   ACCTGAACCTGATGA               GCCGCG AGG CGGGGC               ATTCCTGATGGCCGA  48 3
   Csal_0059   78925 ..   78951 + -13.7  -2.78816   GCATGCCGTGACGCA         CCACGACCGGC CAGGA GCCGGTCGTGA         TGTCATGCGCGATCG  73 30
   Csal_0062   82296 ..   82315 +  -6.4  -3.14944   GGCGGCACGAACCAG            CGC-ACGTC CTG GGCGTCGCG            TTCGATGTAATCCTC  51 116
   Csal_0064   84447 ..   84476 + -21.5  -2.88427   TATTCCGCTTTTCTT       GCCACCGCCCCAGG CCG CCTGGGGCGG-GGC       TATCTGGCCCATGTT 100 154
   Csal_0068 NONE
   Csal_0069   88970 ..   88980 +  -8.2  -3.65351   GGGGCCGGCGACGAA                 GCGG TAA CCGC                 TTTCGCTGAGCGTGG  65 275
   Csal_0074   94033 ..   94062 + -25.1  -3.09635   CTGGGCGGGTAAAAA       CGACGCGAGGCCG GCAT CGGCCTCGCGTCG        TTCCCTGGTGGCGAT 100 47
   Csal_0078 NONE
   Csal_0079 NONE
   Csal_0080  100489 ..  100502 +  -3.8  -2.82516   TGGCGATGCGCGTGA               GCCT GCCTTG AGGC                TCTCGTCGTAGACAG  41 15
   Csal_0083  103220 ..  103238 + -10.2  -3.61398   GCAGGTACGCAACAA             CGCCGACT TGG AGACGGCG             TTGTTGCCAGGGCCG  73 59
   Csal_0093  118195 ..  118209 +  -4.2  -2.58767   CGACCTGTCGATATC               GCCATG ACC CATCGC               TACCTTCCTGCTTCC  43 161
   Csal_0094  120529 ..  120550 + -17.3  -3.08679   CAGGCGCCATGAAAA           CGGCCCCTC CTTG GAGGGGCCG            TGTTGCGTCGGGGCA  88 320
   Csal_0097 NONE
   Csal_0098  123315 ..  123327 +  -7.7  -2.61383   CCACATGATCGACCG                CGATC ACT GATCG                GTTGTAGATAACGCT  52 16
   Csal_0099 NONE
   Csal_0100  126129 ..  126165 + -23.2  -3.54543   CGCTTCGCCCACGAC   GCATAGAAGCCCCCGGC CAAG GCCGGGGGCTTCT-TGC    TTTCGGCGAGTCGGT 100 50
   Csal_0102  127394 ..  127424 +    -3  -2.92091   ATGGGCTACGTGCTG       GAGGACCGCGGTTG ATG CGCGCGCCGGCCTC       TCTGTCGATGCGTCT  40 11
   Csal_0103 NONE
   Csal_0104  129457 ..  129498 +  -2.2  -2.74523   GGTCCGGGCATGAGT CGCGCC-GCCGGAGA-C-GCA CGA TGCTGATCGCGGGCTGGGGCG TGCTCTTCGGCGTAC  39 28
   Csal_0105  130682 ..  130695 +  -2.3  -3.58854   AGAGCGTGTGCAGGT               GCGCA TTGA TGCGG                TTCTCGTTGTCGTTG  50 244
   Csal_0107 NONE
   Csal_0108  131901 ..  131932 +  -4.4  -3.35996   ATTGTCCTGGGTGTA      GT-GGGGCTCAAGCT GCT GGCTTGAGTCACGGC      GTTTTCTATCTACCC  49 2
   Csal_0109  132516 ..  132534 + -10.2  -2.79183   CCTGAGGTGTCCTGA             CGGACGCC GGA GGCGTCGG             TGTCGTCGCGATAGA  60 175
   Csal_0112  135716 ..  135726 +  -6.8  -2.50816   ATGGCTGCCCTGCTC                 GACG ATG CGTC                 CTTGCTCCATGACCA  47 181
   Csal_0116 NONE
   Csal_0117 NONE
   Csal_0118  141170 ..  141182 +  -6.2  -3.64822   AACGCCGCGACTCCG                GCCC CTCGA GGGC                TTTCACTAGGGCGAT  57 83
   Csal_0119  142185 ..  142203 +    -3  -3.85817   GCCACCACAATAAAC             GCAAGGAG CTT CTGCATGC             TTTATAAGAACAAGT  54 136
   Csal_0120  143326 ..  143350 + -17.2  -2.64416   TCGCCCACGCTCCCA          GCACCCCGCA TGATC TGCGGGGTGC          CTTCTCGTGCCAGTG  83 123
   Csal_0121 NONE
   Csal_0122 NONE
   Csal_0123  146595 ..  146618 + -10.2  -3.05384   CGAGGTGGTGTCATG          CCGCG-CTGCC AAC GGCTGTCGCGG          TTGCGTCACCCGGGC  63 135
   Csal_0125 NONE
   Csal_0126  149676 ..  149703 + -22.8  -4.51174   GGAACCGTGTCATCG        CGGCCCATCGGC AGAC GCCGATGGGCCG         TTTTCGTTGTGGTGC 100 48
   Csal_0128  151666 ..  151686 + -18.3   -5.1861   ACGTTCGATCGAGAA            GCCCCCGAC ACT GTCGGGGGC            TTTTTTCGTGATCGA 100 86
   Csal_0129  152562 ..  152583 + -10.1  -2.57136   TGACCCCCGTCGTAC           CTTGCCCGC CCTG GCGGGCAAC            CTTACTCCTTCCTCC  60 38
   Csal_0130 NONE
   Csal_0131  153416 ..  153440 +   -10  -3.16683   CTTCGGGAAATGGCA          GTCCTCGGAC ATTGA GTCCGACGAC          TTAATGAACTGCCGT  65 11
   Csal_0132 NONE
   Csal_0133 NONE
   Csal_0134  156145 ..  156158 +  -5.2  -2.78935   AGTAGCGGGGCCTGA               CGCG CCAAGC CGCG                TGTGATGCGCCCTAT  43 53
   Csal_0135 NONE
   Csal_0136 NONE
   Csal_0137  159739 ..  159754 +  -2.4  -3.14132   GCGGTGCTGTGCTGT              TGCCCC TGGT GCGGCG               TTACTGAACCGCCAG  43 3
   Csal_0138 NONE
   Csal_0139 NONE
   Csal_0140 NONE
   Csal_0141 NONE
   Csal_0142 NONE
   Csal_0143  166014 ..  166043 +  -8.5   -5.1356   ACTGAGGCTTTCATC       GCGCCGGCCGTGCG GGA TG-ACGGCCGGTCC       TTTTTCTTCATCGCG  93 36
   Csal_0144  167530 ..  167546 + -13.7  -2.78384   GTCACCATGGGAGCA              GACGGCC AAG GGCCGTC              TGTCATCCCGCCGCC  73 45
   Csal_0148  170476 ..  170492 +  -4.3  -3.05384   GACGTGTAACGCAGT              CGTCGTG CCG CGAGACG              TTCGCTGGGCAACGC  45 276
   Csal_0150  173103 ..  173113 +  -2.4  -3.33162   AGCACCTGGGTGAAC                 GGGC GCC GGCC                 TTGTGCCGTGACGTA  45 475
   Csal_0152  174985 ..  175014 + -20.7  -2.87963   GAACCGTGCGCCCGT       GGCCCTCGCCGGC TCAG GCCGGCGAGGGCG        TGTCGTGATTCTCGA  95 39
   Csal_0157  180202 ..  180224 +  -9.1  -4.07687   GGCCCTGGCCGAGCA          CGCCGT-CGC CGAT GCGTGCGGCG           TTTTCCACCACGCCT  76 411
   Csal_0159  183720 ..  183771 +  -7.4  -3.37612   AGCGCCTGACGTGCC G-GGAAACGTGACACGGC-C-CTTC AGAAC GAAGTGCGCCGTGTCGCGCTACCGC TTCCTTCCACTTGAC  56 59
   Csal_0160  184710 ..  184720 +  -6.8  -3.05816   GCTGTGGGTACTGCT                 TCGC GAG GCGA                 TTGGCTGACGCGTCA  52 7
   Csal_0161  185566 ..  185576 +  -4.6  -2.89564   AGACCGGAGCAGGCT                 GCCT ATC GGGC                 TATCTCAGGTGCAGG  45 67
   Csal_0163 NONE
   Csal_0164 NONE
   Csal_0165  191049 ..  191069 +  -7.5  -3.59979   GAAAGTAGTCGTCTT            GCGTCGC GTGTCTG GCGGCGC            TTTCCCATGAGGCGG  60 94
   Csal_0166  192016 ..  192035 + -10.7  -3.45023   AGAGGCTGTCCACCA            GGTCGGC GCCGAG GCCGACC             TTGTCGTAATGGTCG  70 94
   Csal_0169  194176 ..  194201 + -21.9  -2.78495   GCAAGCCAATGAAAA         CGGGGTGGGCC TCAT GGCCCACCCCG          TCGTCTTGCTGCTGA 100 126
   Csal_0172  197203 ..  197218 +    -6  -2.63596   ATATCACGCGATTGC              CCGGGG GAGG CGCCGG               TGGTGTAGCCTGACG  46 40
   Csal_0173  197719 ..  197736 + -14.1  -2.70932   GTTGTCTCGTGAACG             GCCGGCC CTCA GGCCGGC              TGCTTGGGAAGGGCA  73 66
   Csal_0175  199456 ..  199470 +  -3.4  -2.88861   TTGACGTACATCAAG               GTTCGC GAT GCGTGC               TCTGTCACAGTGGTG  42 75
   Csal_0176  201027 ..  201042 +  -6.2  -4.04023   GATCAAGACCTCGTT              CAAGAT AGCG ATCTTG               TTGTTGTTCGTTGCT  65 242
   Csal_0178  203102 ..  203142 +  -7.4  -4.25056   AGAATCTCCGCGAAG  TTGCGACCGGTGCTGGCC GGGTA GGTCAGCGTCAGGCGCAC  TTTCTTGCTGGGATC  75 314
   Csal_0186  209644 ..  209664 +  -4.6  -2.84955   TCACGATGCGGTCGA           CGTCCGTGC GATA GC-CGGTCG            TGTAGTACTCCTTGT  45 425
   Csal_0189 NONE
   Csal_0190  212858 ..  212872 +  -9.2  -2.57211   TGGGCTCGGCGCATA               GGGGCG GCA CGCTCC               GTTATCAGGGGGAGT  56 65
   Csal_0193  216361 ..  216388 +  -2.6  -3.06183   GGCCTTGATGTGATC        GATGCGCTCT AGTGAGTC GGTGCGCGTC         TTAGCTCGGCATCAA  41 14
   Csal_0194 NONE
   Csal_0195  217047 ..  217057 +  -3.2  -3.63569   CGCTCGCCAGAACTA                 TCCA TGA TGGG                 TTCTTCGCCACTTCG  51 19
   Csal_0197  219129 ..  219139 +  -4.6  -3.15583   GTCTGCTGACATGGA                 GCCT CCC GGGC                 TATTGAGTGTCTTCC  48 468
   Csal_0200  220526 ..  220568 +  -6.1  -2.78384   CACGCATGAGCGGTC TCGACGCCGAGCATGGCGCG TCTG CACGTCGTGC-CTGCGCCGG TGTCGTCGGCCACAG  46 32
   Csal_0201  222002 ..  222055 + -18.1  -3.83026   TAGCCAGGCAGCCGC CG-ATGACCGTTGCGCCCGCCCGTGT CAC GCGCGGGCGGGCGCGGCCGTCGTTCA TTTCATCTCGAAACC 100 38
   Csal_0203 NONE
   Csal_0204 NONE
   Csal_0205 NONE
   Csal_0206  230604 ..  230617 +  -3.8  -2.60199   TTCCACCAGGCTTTA               CAGG ACGTGA CCTG                ATGTATTTCGTTGAG  40 11
   Csal_0207  231773 ..  231785 +  -4.7  -5.00412   CTTCAACGTTTTATC                GCGAG CGG CACGC                TTTTTCCTTGTCTTT  81 176
   Csal_0208 NONE
   Csal_0209  233629 ..  233640 +  -5.8  -3.30159   CGGCGTCAGGGAGGG                CCGT CATG ACGG                 TTCTCAAGGCGTTGC  52 17
   Csal_0210 NONE
   Csal_0211 NONE
   Csal_0212 NONE
   Csal_0213  237967 ..  237977 +  -3.2  -2.75074   GGTGGTGTCGTTTTA                 TGTG CCA CGCA                 TCGTGTTCGAGTAAG  41 1
   Csal_0214  240102 ..  240123 +  -5.1  -3.56704   GATGCGCGCCGGGGC           GC-CGATGTC GAT GGCGTCGAGC           TTGGTTTCCTCGAAA  55 365
   Csal_0217  243817 ..  243838 + -13.7  -5.29782   GGCCAGCGTCGAACG           CCCGGTGTC GCAT GGCACCGGG            TTTTTTGTGCGTGTC 100 54
   Csal_0218  245640 ..  245652 +  -6.9  -4.03413   CGATGACTGAAAGCC                GGCGG TCA CTGCC                TTTCTATAAAACAGT  68 31
   Csal_0219  246702 ..  246750 + -28.4  -3.21416   AGGCCGCTCCCCGCG GCGCCAACGCAAAAGGGCGGTGC CAAG GCACCGCCCTTTT-CGATGGCGC TTGCTGATGACGCTC 100 39
   Csal_0223  252018 ..  252046 + -20.3  -3.62522   TCATAAGGCGTGCCC        GGCCGGCCGCC ACCGTCA GGCGGCCGGCC        TTCTTGAGAAGCTTG 100 35
   Csal_0224  256500 ..  256538 + -13.4   -2.8547   CTGGCGGTGATGTGA   TCTTCGTGCTACATAATA GCT TAATATGTAGCATGAAGG   TGTCATATGGCAACT  75 59
   Csal_0225 NONE
   Csal_0226  258155 ..  258175 +  -4.7  -4.14627   GATAGGTGTTCACTG            CAAAAGCTA TTC TGGCTTTGG            TTGTTTATATGGCAC  65 60
   Csal_0227 NONE
   Csal_0228 NONE
   Csal_0229 NONE
   Csal_0230 NONE
   Csal_0231 NONE
   Csal_0232 NONE
   Csal_0233  264604 ..  264638 + -10.9  -4.06419   CGATTAAATTTTAAG    CAAAATCGCTGGTGGA AATT TCC-CTGGCGATTTTG     TTCTTTATAAACAAG  84 72
   Csal_0242 NONE
   Csal_0243  277938 ..  277959 + -17.3   -4.2231   CGTAGCGCTGATCGA           GGCCCCGTC GGAC GACGGGGCC            TTTTACGTGGTCGTT 100 68
   Csal_0244  278780 ..  278808 +  -2.2  -3.68302   GTCGGCTGCACTGCC        GTATGCCGGGCC GATCA GGACTGGCGCGC        TTCTTGCACTGTTAA  49 113
   Csal_0245 NONE
   Csal_0246  281446 ..  281458 +  -5.5  -3.33696   CGCTGGACCGAACAA                TGGGC ATC GCTCA                TTCGTTCGCAACCAG  52 120
   Csal_0247  282484 ..  282516 + -21.3  -4.07687   ATCGCGCGCGACGGG      TGGGCCGGGCGTTGC CAC GCGACGCTCGGCCCG      TTTTGGCAGGGAGAT 100 51
   Csal_0248 NONE
   Csal_0249 NONE
   Csal_0250  285152 ..  285183 +  -8.7  -3.09516   CCATGTCCAACCCGG      GTGCCGC-CGCTTG CCAGC CAGGCGCGCGGTGC      TTGCGTGATAACAGG  60 184
   Csal_0251 NONE
   Csal_0252  287812 ..  287866 + -17.1  -2.78384   ATCGGCGTCAGCAGG CCGCCACCGCCGCCGTCATGC-GGCT CGCT GGCCAGGGTGACGTTGCCGGTGGCGG TATGCTCGGCCACGG  81 318
   Csal_0255 NONE
   Csal_0256  293038 ..  293060 +  -4.8  -3.62096   CCGCCAACCTGGGGC           TTGAACGTGG GAG CCACAGTCAA           TTTGGCATAGTCGCC  55 275
   Csal_0258 NONE
   Csal_0259 NONE
   Csal_0260  297903 ..  297918 +  -4.6  -2.75307   GTCTGGTCATCGCTC              GCTGCG TTTT CGCACC               TGATTCCACTCTCTT  43 146
   Csal_0261  299539 ..  299555 +  -2.2  -3.12847   CCTGCCGGCCTATCA              GGCG GCCTATCTG CGCC              TTGACTGAATTTCTT  43 1
   Csal_0262  301182 ..  301198 + -12.3  -2.58272   GGAATGCGGCTGGAG              TCGGCCA GCA TGGCCGA              TGGCTTCATCGTATA  68 478
   Csal_0265  304059 ..  304080 +  -9.4  -3.34398   GTAGCGACTTTCCGC           CAGCGTCG TGTCGT CGGCGCTG            TCTTTCAGGGCCACC  64 269
   Csal_0279  317603 ..  317653 +  -6.4  -3.11192   ATCCTGATCCATGGC CACGATCATCATC-GTGGTGTACAG CGCT CTGT-CACCGCTGAAGATGGT-GTG TTCGGTGGTGATGTC  51 381
   Csal_0285  323551 ..  323566 +  -2.5  -3.61268   TGATCCTGCCGGATT              CGTCG GTGTCG TGACG               TTTCCGCCTTGCCTC  49 12
   Csal_0286  324936 ..  324950 +  -5.7  -3.48438   ACCGAAGGCGCGCGT               CTCGA CGGCC TCGAG               TTCGTTGTCGTCGTT  55 381
   Csal_0292 NONE
   Csal_0293 NONE
   Csal_0294  333885 ..  333901 +  -5.1  -3.05343   CGCCATGACCCACGT              TGGCG CGACGTT CGCCA              TGTTGGCGCTATGCA  46 66
   Csal_0298  338214 ..  338226 +  -3.3  -3.10611   CAACTTGCGAGGCAA                TCCGC ATG GCCGA                ATTTCTTAGCCTGCA  43 179
   Csal_0299 NONE
   Csal_0300 NONE
   Csal_0301 NONE
   Csal_0302  342260 ..  342272 +  -9.1  -2.72344   GCTGTGGAATCGGGA                GGCCA GCA TGGCC                TCCTTCGAGATAACA  57 76
   Csal_0303 NONE
   Csal_0304 NONE
   Csal_0305 NONE
   Csal_0306  346247 ..  346295 + -13.8  -2.83715   CTGATAGGGAGGCTC TGATTCCTCCGGAGGCGCCCTG ACGCC TAGGGCGTTTCCGGCGGGACCG TCTCGTCATGATGAC  75 37
   Csal_0308 NONE
   Csal_0309  349982 ..  350008 +  -8.7  -2.66964   TCGTTTGGCTGGACT        G-CGCCGTGGCCG GTA CGG-CGCGGCGGC        TGGTATCCTCGATGC  56 41
   Csal_0310  351043 ..  351054 +  -5.8  -4.00756   AACGTGACTCGGGGC                CGAG AGGG CTCG                 TTCTTTCGTCGCATA  65 34
   Csal_0311 NONE
   Csal_0312  352655 ..  352675 + -11.1  -2.67981   TTAAGCCAAAGTCAG            CATGCCCCT TGG AGGGGCAGG            TCAGTTTAATGGGCT  64 98
   Csal_0318  358418 ..  358434 +  -8.7  -3.36803   TGTGCTCTTTGCATA              GGAGGCT TAG AGCTTCC              TTGTGCGTCGCGTTA  63 54
   Csal_0319  359302 ..  359330 +  -5.2  -3.02144   ACTGAGCGGGTAGGT       GTGCTCGCCGACG ATGG CGGCAGCGAG-AC        TCTTGGCGCAGCTGG  46 287
   Csal_0331  369710 ..  369727 +  -4.7  -4.59089   ACTGAGGGCCGGGTA             CGGTGCT TTCA GGCTCCG              TTTCTTTATGCATTC  73 93
   Csal_0332 NONE
   Csal_0333 NONE
   Csal_0334  372666 ..  372695 + -10.7  -3.28712   GGGCGCCGGTCCCGC       TATGCCGATACCG GGTG CGGTATCGGCCCA        TTCTCAGCAGGAGAG  68 57
   Csal_0335  373944 ..  373968 + -18.7  -3.53444   GGGTGAATACGAAAA          GGACTGGGTAG CGG CTACCCAGTCC          TTTCGGCGACGCTCG 100 64
   Csal_0338  377723 ..  377737 +  -3.5  -3.83102   CGAGAATGAGCGATG              C-GCCG TAGT CGGCCG               TTTCATCCTCCTTTC  56 245
   Csal_0345  386312 ..  386327 +  -8.2  -2.79302   GTCTTTGGATCCAAA              GCGGCT GCGG GGCCGC               TGTCGTCAGCCTCAT  53 42
   Csal_0347  388670 ..  388688 +  -5.8  -3.05963   CTCGCATGACCACGA             CGCGGCCC GAC GAGGCGCG             TCTTCGCATGACGAT  49 114
   Csal_0348 NONE
   Csal_0349  391476 ..  391493 +  -8.3  -3.38272   GTCTTTTCTATCTCG             CTCGGCG ACGG CGCCGCG              TTGTGCGTGGTGCTG  60 146
   Csal_0351  393491 ..  393519 + -24.6  -3.19371   TCGCCGAACAAAAAA        GCGCCCCCGCCC ATATC GGGCGGGGGCGC        TTGCGTTGGGTGCGT 100 362
   Csal_0357  400764 ..  400774 +  -2.4  -2.78384   CGAAACCTTTCGTGA                 CCCG CCG CGCG                 TCTGATCGCCGAGAG  39 10
   Csal_0358  401861 ..  401894 + -13.4  -3.51034   GACAGGGAGAGGGTT     TGATCACATGAACA TGAATT TGTTCATGTGATCG      TCTTTGCTATGGGTA  86 55
   Csal_0359  403227 ..  403240 +  -3.8  -4.14392   CAGAGCCCGGGCGCC               GGGA CCTGCA TCCC                TTTTGACCATTCACC  62 44
   Csal_0360 NONE
   Csal_0361 NONE
   Csal_0362 NONE
   Csal_0363  407702 ..  407727 + -20.5  -2.82516   CCCGCCTAACAAGTC         CCGAGAGCGCC ATCC GGCGCTCTCGG          TGTCGTCATGCAGCC  95 82
   Csal_0364  409947 ..  409980 +  -2.4  -2.83164   GCGCGGATGGCCGGC    TCG-GCGTCGTCGAGG ATGG CCT-GCAGACGCTCGA     TGTCCTCGTCGGTGC  40 332
   Csal_0366 NONE
   Csal_0367 NONE
   Csal_0368 NONE
   Csal_0369  414067 ..  414089 +    -9   -4.1899   CACGAAGTCACAAAA           CCGCGAAGGC AAA GGCTCCGCGG           TTTTGGCTACAGTGG  79 91
   Csal_0375  420052 ..  420085 + -24.7  -3.65902   GATGGCCTTTCCTGA     CG-ACGACGGCCCGGC CTT GCCGGGCCGTCGTGCG     TTTCGGTAAGGTCGC 100 46
   Csal_0376  421458 ..  421503 +  -7.5  -2.98942   CTGTCGGGCGCCTGG TTGACGACGGGACGTG-ACGCG TAC CGAATTCTCGCTCCGTCGTCAA TATCTATGCGAACCT  52 55
   Csal_0377  421880 ..  421898 +  -3.8  -3.90048   GAGCATGCAGGGGGG             CAACATGT GCG ACGTGGTG             TATTTTTCCACCCAG  56 39
   Csal_0378 NONE
   Csal_0379 NONE
   Csal_0380  425812 ..  425824 +  -4.7  -3.04263   ACCCGGACGCCATTC                GCCGG TCT CCAGC                TCTTCCCCCTCCAAT  46 307
   Csal_0382  427607 ..  427646 +  -4.8  -3.79747   GACTGATCGTCGCCC  GGGCGGCCGTCTTCACGCG AGA TGCA-GGTGACGGTCGCCA  TTTCGTCATCAATCA  57 35
   Csal_0383  428769 ..  428795 + -20.2  -4.18197   CGGCCCCAACGAAAA         CGCCCGGCAAGC CAT GCTTGCCGGGTG         TTTTCAGTCACGGGT 100 66
   Csal_0385  432493 ..  432510 + -14.1  -4.18018   CCATCATCCGCAAAA             GCCCCGG TTCG CCGGGGC              TTTTGCGTAGGACGC 100 94
   Csal_0386  433821 ..  433833 +  -6.2  -3.02144   TAACCTGCCCTCGTT                CGGC GTATG GCCG                TCTTGCAAGGCATGA  49 38
   Csal_0387 NONE
   Csal_0388  436572 ..  436595 + -18.2  -5.24989   GCGTGATCGGGCAGG          CAAGGGCGCC TTCG GGCGCCCTTG           TTTTTTGATCTGTCG 100 35
   Csal_0389 NONE
   Csal_0390 NONE
   Csal_0391 NONE
   Csal_0392  439446 ..  439471 +  -2.4  -2.62184   CTTGCCAAGGCTCTG         GCGTACCGAG AATCGG CCCCGTGCGC          TGATGTAGAAGCCCA  38 502
   Csal_0394  441148 ..  441162 +  -2.8  -3.05963   CCGAGAGGCATGACG               CCAATG GGA CATTCG               TCTTCCGGTCACGAT  41 81
   Csal_0395  442124 ..  442142 +  -5.8  -2.51725   AGGTCACGTCGACCA             CGCACCCC TGA GCGGGGCG             GTATTCGTGTGCGCT  45 15
   Csal_0396 NONE
   Csal_0397  443769 ..  443786 + -12.7  -4.88407   GGCGCAACGCGAAAA             GGCTCCC GATC GGGAGCC              TTTTTCATTCCATGA 100 56
   Csal_0400  447677 ..  447687 +  -2.4  -3.72576   GCTGGTGATCGTACT                 GCTC TCG GCGC                 TTTGGTGAGGGGAGC  52 7
   Csal_0401  448292 ..  448323 +  -2.8   -3.8823   TGGCCCAGCCTTCCG      TGTAACGCTGCCGGC ATG GCCTGC-GCGGTCCG      TCTTTTCTCGTTCAA  54 21
   Csal_0402  449155 ..  449171 +  -9.3  -3.53811   CTGGGAGCGACGCTG              CGCACGC TGG GCGCGCG              TTTCGGCGCGCTCGA  65 86
   Csal_0404  451479 ..  451500 +  -5.7  -2.60283   GAGACAAGGGCGCAA           CGGGGTGGC GGTC GATGCCCCG            GTCTTGCTTTCGCTG  46 86
   Csal_0405  454841 ..  454852 +  -5.8  -4.58685   AAGCGACTCGTCAGA                GACC TTCG GGTC                 TTTTTGAGAACGTTT  76 445
   Csal_0406  461247 ..  461260 +  -2.3  -2.83271   GTGGTGAAATCAGCC               TGCGC CTAC GCTCA                TGATTCTGGACCTGG  39 9
   Csal_0407  462086 ..  462113 +  -2.6  -3.53012   CCAGCCTTGCATTCT        CGATGCTGCTTTG ACA CAATGCTGCG-CG        TTTCGGGCCGACGGA  47 12
   Csal_0408 NONE
   Csal_0409  463681 ..  463706 + -13.3  -2.78596   AAAGACTGAATTCAA         TGCGCCGGCTT TCGT GAGCCGGTGCA          TGTCGTGGAGGCCTC  73 32
   Csal_0410 NONE
   Csal_0411  464986 ..  465010 + -12.2  -3.15544   TCAAAGACCGCAGGT         GCCGTGCTTCG TGCG CGAAGC-CGGC          TTAATCGACCTGAAA  74 108
   Csal_0412 NONE
   Csal_0413  466171 ..  466200 + -20.7   -5.1244   CTGCGTAAGCTTCAT       GGCTGGCGGCGGG CTCT CCCGCTGCCGGCC        TTTTTCTGTTGCTGC 100 65
   Csal_0414 NONE
   Csal_0415  474807 ..  474850 +  -4.7  -3.53444   CATTAGAATGCGCAG CCTTT-AACAGTGGGGTGGG TGCGT CCTGTCGCATTGTTGAAAGG TTTGGCAACCACTGG  52 102
   Csal_0416  475343 ..  475359 +  -4.3   -3.4252   AGTTTACCTGAAGGA              CCCTTCG AAA CGAGGGC              TTATCATGCCTAGAA  52 114
   Csal_0417 NONE
   Csal_0418 NONE
   Csal_0419  479222 ..  479244 + -19.2  -4.09542   CCTTCGATGATCGAA           GGGGGCTCCT TTG AGGAGCCCCC           TTTCTGTGCATGTTT 100 50
   Csal_0420 NONE
   Csal_0421 NONE
   Csal_0422 NONE
   Csal_0423 NONE
   Csal_0424 NONE
   Csal_0425 NONE
   Csal_0426 NONE
   Csal_0427 NONE
   Csal_0428 NONE
   Csal_0429 NONE
   Csal_0430 NONE
   Csal_0431 NONE
   Csal_0432 NONE
   Csal_0433 NONE
   Csal_0434 NONE
   Csal_0435 NONE
   Csal_0436 NONE
   Csal_0437 NONE
   Csal_0438 NONE
   Csal_0439 NONE
   Csal_0440 NONE
   Csal_0441  489853 ..  489865 +  -3.3  -3.60048   GCATCCTGCGCTAAA                CGAGC CCC GCTAG                GTTTTTTGGAGAGAA  51 27
   Csal_0442  490025 ..  490061 + -13.2  -3.05562   TAAAAGCGGGTGTAG   GTGTACCCCT-TGTCTC CCCG GAGACAAAGGGGTATGC    TATTGCGCCCTTTAT  76 54
   Csal_0443 NONE
   Csal_0444 NONE
   Csal_0445  491560 ..  491582 +  -8.4  -3.60098   CATTGCGCGATGCCG           CCAGGCTC CATGCCA GGGCCTGG           TTTCGAGTACCGAGT  64 50
   Csal_0446 NONE
   Csal_0447  493087 ..  493103 + -15.1  -5.65177   CTCGGCACGAGAAAA              CCGGCCC CAT GGGCCGG              TTTTTTTATGCCTGT 100 61
   Csal_0449  497628 ..  497645 + -10.5  -3.24021   AACCGGATCACAAGC             GCGCCTG ACGA CGGGCGC              TTAACTATTTCAAGG  65 18
   Csal_0450  498503 ..  498528 + -15.5  -2.87211   CGTGGCGATGCGAAC         CACGGCATCGCG GCG CGCG-TGCCGTG         TATCTCGGGGGCGCT  80 293
   Csal_0452  501265 ..  501286 + -17.3  -4.21194   GGCCGCGCTCCTGAA           CGCCACGCC AGCC GGCGTGGCG            TTTTGCATGGTGGCG 100 44
   Csal_0454 NONE
   Csal_0455  504127 ..  504156 +  -8.5  -4.13014   AGCTGTTGGACAGCA       CGC-GCTCGATGGC GGC GTCGTCGCGCCGCG       TTTTCACGATATCGA  72 197
   Csal_0458 NONE
   Csal_0468  517372 ..  517382 +  -5.4  -4.56597   CGACCGCCTTCTTGA                 CCTT CTG AAGG                 TTTTTCGCCAGCCCG  74 358
   Csal_0471  521807 ..  521817 +  -6.8  -3.39327   CGTCCTCCAGCGATC                 GCGA CTC TCGC                 TTCTCAGTATGGAAG  56 472
   Csal_0474 NONE
   Csal_0475  524108 ..  524127 + -16.4   -4.4261   AACGATGAAGGAAAA            GGCCCCGC CCAG GCGGGGCC             TTTTCGTATTGGGCG 100 51
   Csal_0476 NONE
   Csal_0477  526647 ..  526685 +    -3  -4.15222   GCGGTCCCGATATGG   CCGATCCGCGTGAGGTCT TAA AAACGTCACGCGAATCAA   TTTCTTACAGAACAT  60 156
   Csal_0478  527027 ..  527040 +  -9.5  -5.64274   CAACGCGTGAAAAAA               CCGGC TTCG GCCGG                TTTTTTTGTAGGTGA 100 57
   Csal_0479  528696 ..  528724 + -10.9  -3.47322   GTGGCTAAGAGCGGG        GGCGGGCATGGCT GTC AGCCGTGGCCCCC        TTGGTTATAATCGGA  74 33
   Csal_0480 NONE
   Csal_0481  532714 ..  532756 +  -7.8  -3.72576   ATACCGATACCAGCC CGGGATGATGCGAGGCCC GGGGGCATG GGGCC-CGCATC-TACCG TTTCGTCGCCGGCCC  67 57
   Csal_0482 NONE
   Csal_0483 NONE
   Csal_0484  534800 ..  534839 + -21.6  -2.55253   GCCAGCGAGTGATCC  CG-CGCGACACGCCCGA TGCGAGC TCGGGCGTGTCGCGGCG  TGCGTTACAATTGGT 100 29
   Csal_0485 NONE
   Csal_0486 NONE
   Csal_0487 NONE
   Csal_0488  538491 ..  538505 +  -3.4  -3.30441   GCCGGCACGCAAGGT               CGGCTC CGA GGGCCC               TTGTCGACCATCGTC  47 270
   Csal_0490  539284 ..  539297 +  -2.3  -2.87211   GATACGCGTGAGTAC               CGCCT GCAA ACGCG                TCTCTGAGCGAGGGT  40 5
   Csal_0491 NONE
   Csal_0492  540636 ..  540653 +  -2.7  -4.11692   CGCGTGGCGTGCGAT             CATG-CGT TGA GCGTCATG             TTTTCGCCATCACTG  57 16
   Csal_0493  541096 ..  541108 +  -9.1  -3.15544   TGAGAGTCAAGCAAT                GGCAG GCG CTGCC                TTGCTGAGCGTCGCA  61 46
   Csal_0494 NONE
   Csal_0495  544137 ..  544172 +  -4.6  -3.32268   GGTTCGGCGTCGACG    TGCTCGGGCTCGAAGGT GTT GCCATCGAGAC-GTGCA    TTGTCGGGATCGTTC  51 172
   Csal_0497 NONE
   Csal_0498  546754 ..  546773 +  -4.2  -5.00616   TAACGCCGCTCGTCT            CCTTTCGC GCTG GCGGAACG             TTTTTTGCACGCCAG  81 38
   Csal_0499  549493 ..  549512 + -16.4  -5.52384   CCAGTGCCGGAAAAG            CCCGCCCC TTCG GGGGCGGG             TTTTTTTCATGCCGC 100 53
   Csal_0501 NONE
   Csal_0502  553671 ..  553690 +   -15  -4.74103   GCCATGCAGCACCAA            GGCCGCTC TTCG GAGCGGCC             TTTTTGCATTCCAAC 100 59
   Csal_0504  555797 ..  555832 + -20.6  -4.21462   CTGAAACGGACGGCA    TG-AAACGGGCGCGACC ACT GGTCGCGCCCGTTTGCG    TTTTCGGTCGTCAAT 100 46
   Csal_0505  557244 ..  557255 +  -5.8  -4.58685   AAGCGACTCGTCAGA                GACC TTCG GGTC                 TTTTTGAGAACGTTT  76 513
   Csal_0506  564210 ..  564233 + -16.7   -3.6053   CAATGTAACCGGCCC          GGCGCCCGC CTCAGT GCGGGCGCC           TTGGTTTGTGCGGGA 100 59
   Csal_0508  566649 ..  566663 +  -3.5  -2.62184   AAGGGTGTCCGAGGC               TGGCG CATGA CGCTA               TGCTGTCACCCACGG  40 55
   Csal_0509  567202 ..  567219 + -14.1  -4.26188   CTCGTCTCATCGAAA             GGCGGCC TCCG GGCCGCC              TTTTGCGTGTCTGGC 100 48
   Csal_0510  568686 ..  568697 +  -7.2  -2.63596   GACGCCCTGTAAACG                CCGG CGTG CCGG                 TCATGTAGAATGAGG  49 29
   Csal_0511 NONE
   Csal_0512  570842 ..  570859 +  -4.1  -3.25942   CGTGACTGGTCGGCT             GCGCT-GC CTC GCTAGTGC             TTGCTGTCACGGCGT  45 11
   Csal_0514 NONE
   Csal_0515  572772 ..  572818 + -10.6  -3.16564   CGATCACCGGCACGC TGACGGCGTCGGCAATGGCGCG TGT CACGCCGATGTCGAAGCCGGCC TTGGTGCCGTCGCGG  63 243
   Csal_0520 NONE
   Csal_0521  578494 ..  578513 +   -15  -5.58454   CCAAAGCCAGTCCCT            GCGCCGAC ACCC GTCGGCGC             TTTTTTTGGTATCCG 100 48
   Csal_0522 NONE
   Csal_0523  580356 ..  580371 +  -8.2  -5.77988   TGGCCTTGAAAGAAA              CCGCCT ATCA GGGCGG               TTTTTTTGTATGTGT 100 406
   Csal_0526  584666 ..  584703 + -20.7  -2.59742   TAAACTTCTGTACAA   GTTACAAGGGCAGGACC GCAA GGTCCTGCCCTTGTCGC    GTTGTCGGCGTTCAC  95 304
   Csal_0527 NONE
   Csal_0528 NONE
   Csal_0529  589101 ..  589131 + -15.4  -3.04144   CGGCTGATCTCAGTG       CCTCGCGCCGCC GCCAGCG GGCGTCGCGAGG       TGTTGCAGGTCCGAA  83 48
   Csal_0541 NONE
   Csal_0542  601935 ..  601946 +  -7.2   -4.8622   TAGACTCGAGTCTTC                GCGC CACG GCGC                 TTTTTGATTGCCAAG  85 109
   Csal_0543  602967 ..  602990 +  -7.4  -2.52543   GCTTGTCCTCGTCGT          CC-TGCCACTC GGG GAGCGGCAAGG          TCGCTTCCAGCCCCT  50 345
   Csal_0548  609474 ..  609484 +  -8.2  -3.36273   CCTCGGGGTTGTGTT                 CGCC CAG GGCG                 TTGATGTTGAGGGCG  60 130
   Csal_0550  611972 ..  611989 +  -8.3  -2.78463   GAAGACCAGCAGCAG             GGCCGCC CACA GGCTGCC              TCTCATGAGCGGGGT  53 239
   Csal_0552 NONE
   Csal_0553  616515 ..  616527 +  -9.1   -3.6053   GCTAGAATCTTTCGA                CGGTG TGT CACCG                TTCATTTATGACACC  68 306
   Csal_0555  617182 ..  617210 + -21.8  -3.17075   CTTCCCTGCCCTGAC        GACGCCCCGCCT TGCCC AGGCGGGGCGTC        TTGCGTTGCGGCGCC 100 53
   Csal_0563  626262 ..  626278 + -13.7  -4.11216   CGGCACGGACACAAA              GGGGGCT GCG AGCCCCC              TTTTCACCGTCCGGC  95 107
   Csal_0564  627306 ..  627316 +  -6.8  -2.74597   GGAACAGGCACGCCG                 CAGC TAA GCTG                 TCCTGTGTCTGTGAC  50 19
   Csal_0565 NONE
   Csal_0566 NONE
   Csal_0567 NONE
   Csal_0568 NONE
   Csal_0569 NONE
   Csal_0570  632988 ..  633006 +  -5.8  -3.83026   GTAGCCCTCATTGCG             GGGCGGCC CTC GGCCGGGC             TTTAATGTGGGCCGA  60 37
   Csal_0571  635523 ..  635539 +  -2.2  -2.67515   CAGGCTGACACAGCG              TCGTGC GACCG GTGCGA              TGATGTGGTCATCGC  38 42
   Csal_0572 NONE
   Csal_0573  637262 ..  637284 + -14.9  -3.61652   TCATTCCGCCCTCGT           GTGCCTGCC AACGC GGCAGGCAC           TTCGTTATTTCAGAG  90 103
   Csal_0574 NONE
   Csal_0575 NONE
   Csal_0576 NONE
   Csal_0577  640342 ..  640358 +  -3.6  -3.54741   AAGGCGTCGCTTCGG              CGGTGC CCTCC GCGTCG              TTTCAAGAGCTCGTC  49 79
   Csal_0578 NONE
   Csal_0579 NONE
   Csal_0580  646687 ..  646701 +  -5.6  -3.73647   CAGTTCGGCGCCCCA               CGCCAG AAA CTGGCA               TTGTTCCTGACTCAG  60 429
   Csal_0582  648235 ..  648274 +   -10  -3.06796   ATGCCGTGCGGTCGC  GCCGGCAGGGAGCCG-AAG GGG CTTGCGTTTGCCTGTCGGC  TTGACTACCATCGGG  64 49
   Csal_0583  648535 ..  648548 +  -5.2  -2.87772   CTGAACGCACCGCGC               GGCG CACAAC CGCC                TCCTGTCTTTTGTCC  45 37
   Csal_0584  650122 ..  650142 + -13.3   -4.6902   GGCGGTCAATGAAAG            GGGCGGCAT GTT ATGCTGCCC            TTTTTCGCGTTCTGG 100 278
   Csal_0585 NONE
   Csal_0586 NONE
   Csal_0587  653468 ..  653499 +   -26  -3.30701   GCCTCCTGCGTCTTA      GAACCCCCGGTCGG CAAC CCGACCGGGGGTTC       TTGCGTTTAATCCAC 100 284
   Csal_0588 NONE
   Csal_0589  657065 ..  657103 + -19.6  -3.53811   AGGCTTGAGGCGACA   AGACAACCCCTCCGAGGT CAT GCCTCGGAGGGGTTGGCG   TTTCCGGGGAGTGGA 100 45
   Csal_0604  672354 ..  672371 +  -9.8  -6.20267   ATGCCCGCCGAAAGA             CCCGCC TCTCAC GGCGGG              TTTTTTTATTTTTGA 100 72
   Csal_0605  673902 ..  673939 + -21.3  -3.31144   GATGCGAGGCGCCAG   GAACGCACGGGCCGCTC CATG GAGCGGCCCGTGCGTCG    TTGTGGCAGTGGCGA 100 70
   Csal_0608 NONE
   Csal_0609 NONE
   Csal_0610 NONE
   Csal_0611 NONE
   Csal_0612 NONE
   Csal_0613 NONE
   Csal_0614  684206 ..  684226 + -18.3  -4.96646   GGCCCCCCTGCACGA            CGCCTGCCG CTC CGGCAGGCG            TTTTTGGTTGTGTCA 100 59
   Csal_0615 NONE
   Csal_0616  690660 ..  690671 +  -3.6  -3.23393   GAAATTGAGCGCCCC                GCGG TATT CTGC                 TATTCTGGCGTCCCA  45 149
   Csal_0617 NONE
   Csal_0618 NONE
   Csal_0619  694696 ..  694716 + -19.7   -4.9448   ACGGTATGAACGCCA            CGGCGGCCC TGA GGGCCGCCG            TTTTGTTTGGTGCCT 100 60
   Csal_0622  699047 ..  699092 +    -4  -3.16267   CTGGCTAGTCATACA GTATTGAGCGGACGGCGCCGAA CTCA TTCGGTGTCG-CCGTACGA-GC TTCGATGTCCTTCGA  45 91
   Csal_0623 NONE
   Csal_0624  700649 ..  700669 + -16.9  -3.24411   CGCTAGGCCTTTGCG            GGCCGCATG CCA CATGCGGCC            TCTCTTTCCGCCGCT  89 35
   Csal_0625  703475 ..  703498 + -12.4  -4.80178   GTGAGAACGTGGAAA          GGGTCGTGCGC ATG GCGC-CGGCCC          TTTTCTTCATTCATG 100 37
   Csal_0626  704858 ..  704873 +  -3.2  -3.90112   AGGACGACGCCGGAA              GGCC-TG GGT CGCGGCC              TTTCATTCAACGAGC  56 96
   Csal_0627  705448 ..  705469 +    -3  -3.86346   GTGGCTGAAGGCGCT           CCCC-TGCT AAGGG AGTATGGGG           TTTGTAGCCCCATCG  54 267
   Csal_0629 NONE
   Csal_0630 NONE
   Csal_0631  709406 ..  709422 +  -2.1  -3.33492   GTGATCGCGGTGCCA              CTGTGCC ATC GTCTCAG              TTGTACGGTGCGTGC  44 37
   Csal_0632  710593 ..  710609 +  -3.6  -3.07443   AATGATCTTCTCCCA              GGAGCA CGCCA TGCGCC              TTACCTACGCTCTAC  43 130
   Csal_0633  711929 ..  711957 + -16.7  -4.11773   GCGATAGCCTCCCGC        CGCGGCCGGATCG TCA TGATCCGGCCGCC        TTTTCCGACCTGTTT 100 41
   Csal_0634 NONE
   Csal_0635 NONE
   Csal_0636 NONE
   Csal_0637  715584 ..  715602 +  -3.7  -2.53641   CCGGGGGGATATGGC             CGACGGC CCGAA GCTGGCG             CTTCATCATGACTTC  40 47
   Csal_0638 NONE
   Csal_0639 NONE
   Csal_0640 NONE
   Csal_0641 NONE
   Csal_0642 NONE
   Csal_0643 NONE
   Csal_0644 NONE
   Csal_0645  724235 ..  724258 + -18.2  -3.27525   GTTGCGTGAAGACAA          GAAGGCCGGC GAAT GCCGGCCTTC           TTGCGTTTCACGGGG  95 52
   Csal_0654  734029 ..  734048 + -16.4  -4.21908   CTCGATGGTGGCGAA            CGCCCGGC TTCG GCCGGGCG             TTTTGCGTCGTCCTC 100 49
   Csal_0656 NONE
   Csal_0657 NONE
   Csal_0658  736917 ..  736939 + -20.6   -3.2218   ATGCCGACATGAAAG           GGCCCTGCCG ATA CGGCAGGGCC           TTGATGCGTGTTCCA  95 72
   Csal_0659 NONE
   Csal_0660  739375 ..  739424 + -15.8  -2.69468   CTTCCTTCACTTCCT TGA-GGCGCGTGTCGCGATCGGC AGGTA GTCGGTCGCGACACGCGGGATCA TCATGTATCGAGATA  79 47
   Csal_0661  739924 ..  739959 +  -6.8  -3.22298   CGGGCCGACCGAGGA    GGCGGC-ATCATGATGG TTG CCACGATGTTCGCCGCC    TTGCTGGTCAATACC  54 13
   Csal_0662 NONE
   Csal_0663  742486 ..  742503 +  -8.4  -3.12351   GCGTCCCTTGGCCGT             CAGCGC CACGCC GCGCTG              TTCGATCTCGCCGAA  57 496
   Csal_0665  744508 ..  744552 + -13.5   -3.6502   GCCAGCCGGGGCGTC GTGCTAGTGCCTGCCGCCG ACGCTTC CGGCGGCAGGCACCACGGC TTTCAATCAGCGCTC  88 19
   Csal_0669  751227 ..  751244 +    -7  -3.14132   CAAGGGCTATCTTTT             CGTCAG GGATAG CTGACG              TTGATCCGGCGCACA  54 10
   Csal_0670  752988 ..  752998 +  -2.4  -4.16016   ATCCTCCATCCACGG                 GGCG TCG CGGC                 TTTCTTCGCGGATCG  58 116
   Csal_0672  756300 ..  756337 + -22.7   -4.1552   CGTCCGACGACGTCC   TGCACGCGCCGCCGGGG CATC CCCCGGCGGCGTTTGCG    TTTCTTGCGGCAGTG 100 44
   Csal_0673  757500 ..  757510 +  -8.2  -5.32699   TGAATAGCACGATTT                 GCGC ACC GCGC                 TTTTTTACTATTTCC 100 268
   Csal_0675 NONE
   Csal_0676 NONE
   Csal_0677  761006 ..  761027 +  -2.9  -2.55544   GCGTGACCGAGCAAC           GATAGCCCT GACA AGGGCCATG            TCCATTCGATAGTGA  38 46
   Csal_0678  762184 ..  762197 +  -3.1  -3.02511   CGTGCGTCGGGCCTC               GTCAT GGTG ATGGC                TATTGGGAACCTCGG  43 95
   Csal_0679 NONE
   Csal_0680  765039 ..  765051 +  -4.1  -3.05816   AACAGGCTAAAAAGG                TGACG ACA TGTCA                TTGACTGGAAACTGG  43 66
   Csal_0681  766221 ..  766263 +  -9.8  -2.98823   CGCTGAAAAGCGGCT TACGCACGACAGGGCCCT TCATGAC AGGGCCCTGTGGCGTGCA TGTCTATCAAGAGCC  64 55
   Csal_0682  767083 ..  767103 +   -14   -4.7497   ATATCCATGCACCGA            GGCGGCTC TTCAT GAGCCGCC            TTTTTCATGCCTGCG 100 68
   Csal_0685  769373 ..  769424 +  -5.6  -3.08679   ACCGGAAGCTGGTAA GCGAGCCATGCCGCGCCCCGCGAGG AAA CGATGCCGGGCGCGGCATCA-TCGA TATTGCCTGCAAGGC  49 26
   Csal_0686  770469 ..  770490 +  -2.2  -3.36505   GTTGCCGATGTCGGT           GATGCTGG CGGGGT TCAGCAGC            TTGTCGATGCCATGT  45 342
   Csal_0688  772082 ..  772094 +  -6.9  -2.56596   TTTGACGAATTTCAT                GCCGC AAA GTGGC                TAAATTCATACACGA  49 113
   Csal_0689  773892 ..  773912 +  -2.5  -3.63515   GCCAGGATCAAGAAG           CTGACGGC ATCGAA GCCG-CGG            TTGTTGAAGATGGCG  50 519
   Csal_0692 NONE
   Csal_0693 NONE
   Csal_0694  779126 ..  779148 +  -9.1  -3.40403   TACCGCCGGGTTCGC           CGTCGTCGG AAAAG CCGATGGCG           TTCTGCTCGCCCGGG  64 415
   Csal_0697  783618 ..  783640 +  -7.9  -3.16191   GAACTACTTGACATT           CAAAAAAAG TGGCC CTTTTTTTG           TTAATCGCGCTATGC  57 130
   Csal_0698  785013 ..  785032 +   -15  -5.27779   TGTTCACGACGCCGA            CGGGACCC CAAG GGGTCCCG             TTTTTTCGTGTTCGA 100 56
   Csal_0701  789043 ..  789063 + -18.3  -4.65895   CACCGCGATATCCTA            GGGCGCCAC TGT GTGGCGCCC            TTTTTGCGTGGCAGG 100 59
   Csal_0707  795575 ..  795595 +  -4.5  -3.53444   GCTGGTCGAAGCAAG            GCACGTCGT TCG GCGTCGCGC            TTTCGGCCCCGCTCC  52 48
   Csal_0708  796287 ..  796301 +    -7  -3.34344   GACAAACCTTCGCGA               GGGCGC CAT GCTCCC               TTCCTTGGGCGCTGC  56 69
   Csal_0711  798958 ..  798987 + -10.6   -4.8048   CAGTCGTCTTCAAAT       CCTCACGGCCCG CTAAGA CGGGCCGTGTGA        TTTTTCGTCTCACGC 100 10
   Csal_0712  800326 ..  800352 + -17.3  -4.56358   GTCGCCGCATCGCGA         GGCGGGATCGG AGCTA CCGGTCCCGCC         TTTTCTATGCCTCTG 100 57
   Csal_0713  801746 ..  801795 + -11.4  -3.64822   TGCCCGCGCCGCTTC GCGCCCCGTCAATGGCGCGGGCGG CGTC TCGCCCG-GCCA-TGACCTGTCGC TTTCCCTCGACGGGT  77 48
   Csal_0715 NONE
   Csal_0716 NONE
   Csal_0717  806112 ..  806122 +  -8.2  -2.60244   ACGCCGCACCACGCC                 GCGC CCA GCGC                 TGAATTCGTTCAGAG  52 12
   Csal_0723  812108 ..  812144 + -18.2  -3.53031   AGAGGTCTAAAAAAA    CAAGCCCACGCATC AGACATCGA GATGCGTGGGCTTG    TTGCTTTGCCGTGCC 100 31
   Csal_0727  815932 ..  815947 +  -6.1  -2.52635   CGCGGCATGGGGTAT              CGGCT CGAGGA AGCCG               CTTCGTGATCCAGGT  45 2
   Csal_0728 NONE
   Csal_0729 NONE
   Csal_0730  820015 ..  820041 + -18.8  -3.76413   TGCCGGAAGCTTGAA         GCTGGAAGTGGC CAT GCCGCTTCCAGC         TTTCGCATTTTCGGC 100 52
   Csal_0731  821722 ..  821741 + -13.6   -5.4505   CGGTCTCATACGAAA            GCCTGCCA TTAC TGGCAGGC             TTTTTTGTTGCACAA 100 86
   Csal_0732  823921 ..  823944 +    -6  -3.14564   GAATGTGGGGACTCT          TCGCTGTATT ACCG GATTCAGCGA           TTGATCACGCCCTAG  50 260
   Csal_0739  829673 ..  829685 +  -6.9  -3.32966   GTCTAATGCGTAAAG                TCCCG TGT CGGGG                TGTTCTGTGGGATAT  56 395
   Csal_0740  834306 ..  834343 +  -5.1   -3.1355   GTAGCGATCGAAAAG   T-CGACGTAACTTTATGG TTC TTATAAATTTACGTCGCA   TTGCCTATCGGTGGC  48 412
   Csal_0746  840936 ..  840958 + -11.4   -4.1466   GGTTGATGTGGCACA           GTACCAAGTG TAA CATTTGGTAC           TTTTGACGGTTGGGT  89 118
   Csal_0748  843199 ..  843217 + -13.1  -3.14132   ATAGGCAGCACAGAA             CGCCGCC CGATC GGCGGCG             TTAGTACCACGGGGG  74 132
   Csal_0750  845383 ..  845395 +  -3.4  -3.16191   CGAAGGCGGGGGCTA                GACT ATGTC AGTC                TTCGTGCCCCTCTCG  45 25
   Csal_0751  845895 ..  845924 + -22.3  -3.93695   CCGCAAGGCTTCGAG       CACCAAAGCCCGC TTCG GCGGGCTTTGGTG        TTTCTGCGTGCTAGA 100 66
   Csal_0752  847108 ..  847129 + -17.3  -4.20516   GTATCAGACCTCACA           GAGCCCGCC ACTC GGCGGGCTC            TTTGTTGGGTCGAGA 100 59
   Csal_0753 NONE
   Csal_0754  849191 ..  849226 + -11.8  -2.79098   AAGGTCGAGTGAGTT    AGCGCC-AGGAGCCCCG GCA TGGGGCTCCTTGGCGAA    TGGTTCGTCAGTAAA  65 29
   Csal_0755 NONE
   Csal_0756 NONE
   Csal_0757  851593 ..  851610 +  -5.5  -3.55444   ATCACGTATCATGCA             GTCAAGC CAAC GCTTGCC              TTTCGGGGCTGGCGC  55 147
   Csal_0758  852442 ..  852457 + -10.4  -3.03124   CTGCGCCTCCAGATC              CGGCTC GGGG GAGCCG               TCTTCCCGGCTGCCC  62 337
   Csal_0760  854100 ..  854118 +  -3.2  -3.44527   ACAGACAGCCACCAG             TTGATAAT TTC ATTGTCGA             TTATCCTGATGAATC  49 457
   Csal_0763  855296 ..  855315 +  -6.4  -2.64933   TGTGGGCCGAGGCCG            CGATCGGA ACGA TCTGGTCG             TCCTCTCCGTGCATC  47 289
   Csal_0768  861444 ..  861460 +  -4.4  -3.27109   CGGTGGCAAGCACGC             CGCCGCA GATA TG-GGCG              TATTCCTTCCATTCA  47 409
   Csal_0771  864536 ..  864551 +  -4.6  -3.14931   CACTGATCCGGGGTG              GGCTTC GGGA GACGCC               TTGATGCCGCATCGC  48 6
   Csal_0772  864827 ..  864851 +    -3  -3.52652   GCCCCAAGCGGTTCT         CGCTGA-GTGTT TCA AACACGTCA-CG         TTCTGCTTCGGTCAG  49 154
   Csal_0774  868143 ..  868153 +  -2.4  -3.18849   GGAGAGGCGCGTATT                 GGCG TCG CGCA                 TATTGATGATGTCCA  44 307
   Csal_0777  870595 ..  870610 +  -6.8  -2.60211   TGAGTATTTTGACCG              GGCTGG CGTT CCAGTC               GATTTTTAACGCCGT  49 118
   Csal_0778 NONE
   Csal_0779 NONE
   Csal_0780  875140 ..  875158 +  -9.5  -2.57211   AGACGAAGTCGACCG             GGTCGCC GGCGG GGCGGCC             GTTCTCGAACGGGAT  55 308
   Csal_0783  878943 ..  878971 +  -6.8  -3.57144   GATCCACTCCAGGAA       GACGCGTACC-CTC GGC GAGAGGTG-GCGTC       TTTGCGGATACACGG  59 147
   Csal_0785  880709 ..  880757 +  -6.6  -3.57144   GGCCAGCTGCCATGC CCCGTCATGGGCGCTG-GATGCC CTCA GGCGTCGCCATGACCATGAGGGG TTTGCAGATAGGCCG  60 46
   Csal_0787 NONE
   Csal_0788  882964 ..  882977 +  -4.5    -4.258   TTCGGGCCCGAGACG               TGCCG GGCC TGGCA                TTTCTTCATACATGG  65 83
   Csal_0789  883851 ..  883861 +  -3.2  -2.79276   GACGATTCATCCCAA                 TGGT GGT ACCG                 TCGTTAATGGCTAAT  41 1
   Csal_0790  885528 ..  885542 +  -7.8  -3.53012   GGGTCGTCTCCTCGA               GCGTCG CCT TGACGC               TTTCCAGACGGGAGG  60 386
   Csal_0793  889236 ..  889263 +  -3.2  -3.71848   GCGGTCGCCGATCAT        GCCGGTC-CGCTC GGA GTGCGTGCCCAGC        TTGTTCATGGCCGAG  54 245
   Csal_0795  891240 ..  891250 +  -8.2  -2.84192   GTGCCCCGCGAGCCG                 GCGG TGT CCGC                 TATGCTCGTCGTCTG  55 40
   Csal_0796  892808 ..  892820 +  -3.3  -4.02108   GGCGTGCGCTCGAGC                CCGTC TTC GACCG                TTTCCTTGTAGTCGA  58 109
   Csal_0798  894413 ..  894425 +  -4.1  -2.54523   CGTCTGCACGGCGCA                TGTCG GGG CGATA                TCCATTGCGATATGC  40 120
   Csal_0799  895743 ..  895761 +  -4.4  -2.62184   ACCGACGCCCTGAAC             CGTCGGTC ACG GGCGGGCG             TAATGTGCCGCCCAG  43 28
   Csal_0801  898628 ..  898647 +  -5.1  -2.62246   ATTAAAGTGAATAAC            GATTCAA CGCGAA TTGAATC             ATTGATTCAAATTCA  43 36
   Csal_0802  899347 ..  899362 +  -5.4  -3.07816   TCCTATACCTAACAG              GGGAAT TGGA GTTCCC               TTCAGTCGATAGCAC  49 283
   Csal_0803  900957 ..  900988 + -19.5  -4.83615   TCGCTGGACTGACCG      CACGGCCCGCTTC CCTTGA GGAGCGGGCCGTG       TTTTTGTCGGGCGTG 100 59
   Csal_0805  903274 ..  903291 + -11.3  -2.53164   TCCCTTTCTGGCTGG             TCGAGGC CATG GCCTCGA              GTTCCTCCTCGCTCA  62 121
   Csal_0811 NONE
   Csal_0812 NONE
   Csal_0813  909431 ..  909465 + -14.3  -3.57263   TGGAATGACGATCGT    CCCGC-ACGGCACGCC TCAT GGCGTGTCGTCGCCGG     TTTCCCCCTCCCAGT  90 33
   Csal_0815 NONE
   Csal_0816  911758 ..  911783 + -10.3  -3.51032   GTGGACGATTCTCGC         CGCCGTTGCGC TCGC GCGCGGCGGGG          TTGTCGTTGCCGCCT  69 113
   Csal_0821  918126 ..  918163 +  -5.3  -3.14602   CGCTGACGCTCATCC   CGCGGTGGCAGTTCTGG CCTG CTGGCCCCGTCGCCGCG    TATTGCTCAGGTAAA  50 35
   Csal_0824  920106 ..  920156 + -16.1  -3.57263   CTGGTCCGCAGACTT GCGCCACGCTGTCGGGCGTTCAGC CGGA GCCGC-TGCCAGACAGTGTGGCGC TTTCGCGCTGGCCCT  93 76
   Csal_0832  928427 ..  928448 +  -6.5  -2.64091   GCTGTGATGGCGCAG           CGATGGCGG GCGG CTGCCATCA            TCGTGTGCGGTAATT  49 34
   Csal_0833  929601 ..  929613 +  -4.7  -3.68619   ACCCCCTCGACATTG                GCCAG CAG CAGGC                TTTCGGTCAGTTCCA  55 397
   Csal_0836  934083 ..  934105 + -17.7  -4.84527   GACCGATCGTACTTG           GGCGCGGGG ATCTC CCCCGCGCC           TTTTTCGTGTCTGGC 100 76
   Csal_0839  937638 ..  937662 +  -5.6  -4.08767   GCGTGCGTAGCCATG          GCGCACCTGG CTGTA CCACTTGCGC          TTTTGAAGCAGTGGC  66 209
   Csal_0841  943086 ..  943109 + -18.2  -5.24129   TTGTGCAGATGAAAG          CCGGCTTGCC TTGG GGCAAGCCGG           TTTTTTATGGCGCCA 100 52
   Csal_0843  943941 ..  943959 +  -5.3  -4.68384   CCCCGAGACCTTGCC            GGCG-ATG CTAA CATTCGCC             TTTTGTTCCGTGGAT  76 133
   Csal_0844  945950 ..  945969 +  -3.5  -3.61239   CAACGACTACATGCC            CGCCG AATTCTGAGG CGGCG             TTGTATATCCATGTA  51 161
   Csal_0845 NONE
   Csal_0846 NONE
   Csal_0847 NONE
   Csal_0848  949031 ..  949050 +  -7.8  -3.08679   AAGGCGCCTGATACC            TGCCTCGCG CCA CGCG-GGCG            TGTTCGCTCCCCGGC  56 30
   Csal_0849 NONE
   Csal_0850 NONE
   Csal_0851  952141 ..  952162 + -13.7  -4.84529   CCCACCAGCATTCCA           CCCCGTCTC GCAT GAGGCGGGG            TTTTTGCGTTTCTGG 100 403
   Csal_0852  953710 ..  953738 +  -6.5  -4.45544   CGGCGGTCACTGCCT        CGGCGATGCCGCC GCA GGCGGCGATGTGG        TTTTCCTTGATCAGG  75 362
   Csal_0854  954983 ..  955006 +  -3.8  -3.65902   ATCGTGTAAGCCTTT          GTCGCAT-GCC GAG GGCGATGCCGC          TTTCCATGCCATGCA  51 50
   Csal_0855  957926 ..  957937 +  -5.8  -3.06815   TCGACCCCGCCAAGC                CCAG CCCG CTGG                 TGTCTTGAGCCCCGT  49 6
   Csal_0856  960222 ..  960243 + -17.3  -5.52986   TTCGGCATGCCGAAA           GCGGCTCCC CTCG GGGAGCCGC            TTTTTTTCGTCGGGT 100 58
   Csal_0857  961237 ..  961266 +  -7.7  -3.96327   GCGCGAAACCGCACG       CGGGCCGCTTTGCC AAT GGCTG-GCGGCGCG       TTTATAGTGCGGGCT  69 104
   Csal_0858 NONE
   Csal_0859 NONE
   Csal_0860  963878 ..  963890 +  -5.5  -3.38812   CGTCAGGCGTTCGGC                CAGCT GGC GGCTG                TGTTCTTCCAGGGCG  53 259
   Csal_0862  967369 ..  967383 +    -7   -5.4505   GCGCCCCTTGCCGCC               CGCGCC CCC GGCGGG               TTTTTTCTTGCGCGG  95 54
   Csal_0864 NONE
   Csal_0865  970810 ..  970826 + -15.1  -4.72272   GCCCACCCGACTTTC              GCCGGCC GCT GGCCGGC              TTTTTCGTGCCACCA 100 109
   Csal_0866  971686 ..  971713 +  -9.8  -4.38927   TCGAAAGGATGAGAA        GTCGTTCCTGCC TCGT GGTGGGAGCGGC         TTTCTTGTATCCGCA  87 63
   Csal_0873 NONE
   Csal_0874  983384 ..  983399 +  -2.4  -2.70932   GTACCGGCATGCGGT              GGTAGC ATAG GCGGCC               TCATTCACCACGGCA  39 71
   Csal_0875  984785 ..  984795 +  -4.6  -2.64616   CGGGCAGGTAGAAAT                 GCGT GAC GCGC                 TCCTCTCCCTCGGCA  43 523
   Csal_0877  985892 ..  985908 +  -3.7  -3.27704   GCCAAGTGAATGAAT              CCGAT GAACAAA ATCGG              TTGACTTTCCACCGT  47 28
   Csal_0879  989845 ..  989873 + -10.9  -3.05384   TTTTTTGCATGATAA        CGGCAGGCGTTGG CAC CCGGCGTCTTCCG        TTGCATCGGCAAGCG  68 152
   Csal_0880  990983 ..  991013 +  -3.3  -3.18404   CGTAACAGGTACCGA      CTGGGCGG-C GAATGTCTCGCG GACCGCCCAG       TATCTTCCCTTTTCC  45 36
   Csal_0881  993199 ..  993217 +  -5.2  -3.18264   CGCCCCGCGCTCACA             GGAGGTCG CCA TGACCTAC             TTCATCGATCGACGC  48 100
   Csal_0882 NONE
   Csal_0883 NONE
   Csal_0884  996554 ..  996567 +  -5.2  -4.05208   ACAAGGACGCGTCAT               CGGC ATGATC GCCG                TTATTTCCTATCAAT  61 98
   Csal_0885  997528 ..  997549 +  -6.6  -3.05596   CAACGGGAAAACGAC           CGCATTGCC GGCAA GGCAA-GCG           TTCGATGGGGAAATG  52 144
   Csal_0886 NONE
   Csal_0887 1001401 .. 1001448 +    -5  -4.58213   GCGATCACTACAATT GT-GCGGT-TCTCC-GGGCGTCGC TTGC GCG-TGCCCTGGAGACACCGAGAC TTTTCTCCTTGCTTC  73 88
   Csal_0888 NONE
   Csal_0889 NONE
   Csal_0890 NONE
   Csal_0891 1003543 .. 1003568 + -20.5  -4.82901   GACATGCCGGAATGG         GGGCGCGAAGG GAAA CCTTCGCGCCC          TTTTTGTGCCAGGGC 100 58
   Csal_0892 NONE
   Csal_0893 NONE
   Csal_0894 1007413 .. 1007423 +  -8.2  -3.19668   GTGCGTCCGGCAAGA                 CGCG CCG CGCG                 TTCCGTTCCATACTC  57 91
   Csal_0895 1007935 .. 1007965 +  -8.3  -4.26903   ATCCGCCCGGCGACA      TG-CCGGGGCCT-GG GTG CCGAGGCACCGGGCA      TTTTCCTCCCCTCGA  75 109
   Csal_0897 1010740 .. 1010751 +  -7.2   -3.1994   GGGAAGCTTCGAATC                GCCC TGCG GGGC                 TTCCTCGATGCTGTG  54 113
   Csal_0904 1018509 .. 1018545 +  -5.5  -4.28994   CGGTCGCCGGCAGAG    GTGCCGCGATCGCCTGC GGC GCTGGAGGGAGCGGCTC    TTTTCCTCGATCGTC  71 55
   Csal_0908 1022838 .. 1022886 + -10.2  -2.93869   TGCGCCAGCACCAGA CGCGCGACGACGACA-CCGAGCGC TGA GGGCTGGTCTGTCG-CGGCGCGCG CTTTCTGACATAATA  62 0
   Csal_0909 NONE
   Csal_0910 1025287 .. 1025300 +  -3.1   -2.5294   ATTTTCGAAGAGGAA               GC-CTC ATG GAGTGC               CTGTTCTGCAAGATG  40 57
   Csal_0911 1025690 .. 1025714 + -19.3  -4.46212   GACGCATCGATGCTG          CCGGGCCGCTC GAC GAGTGGCCCGG          TTTTCTGATGCCCGC 100 82
   Csal_0912 1026448 .. 1026489 +   -21  -4.64144   ACGCGTGCCGGACAC GACATCGCCCCTGTCGGT TGCCTT GCCGACAGGGGCGATGTG  TTTTTCCCGCTTCTT 100 60
   Csal_0917 1032464 .. 1032474 +  -2.4   -3.4072   CGATTCCCGGCTACC                 GGGC GAC GCGC                 TTCTGATCCACGCTG  44 9
   Csal_0918 NONE
   Csal_0919 NONE
   Csal_0920 NONE
   Csal_0921 1036110 .. 1036157 +  -7.4  -3.61398   GGTGCATTGATCGGG GGAGGGGGCGGGCCTGCAGGCC ACCA GGCATGAAGGGCAGTCCCCGGC TTGTTCCAGCCACCA  60 31
   Csal_0922 NONE
   Csal_0923 NONE
   Csal_0924 1038560 .. 1038603 + -22.7  -3.74872   AGACACACCGCGATA TGCA-AACGCAGAAGGGGCC ATCGA GGCCCCTTCTGCGTTCTGCG TTTCATGCGATGCAT 100 76
   Csal_0926 1040676 .. 1040688 +  -6.9  -3.14344   CGCGCGTCCTGAGGT                CGGTG CCG CGCCG                TTCGTGCCGACGGTC  54 29
   Csal_0930 1044415 .. 1044439 +  -3.3  -3.21099   CACAACGGCAGGCCA          GTTCGACGGCG CGT CGCAGGCGGTC          TTCGTCCTGGCACCA  45 179
   Csal_0937 1052966 .. 1052984 + -13.1  -5.60993   ATGCCGGGGGAGTCA             GGCGCCC CGGAA GGGCGCC             TTTTTTTGTGCGCGA 100 155
   Csal_0938 1053482 .. 1053508 +  -4.3  -3.16564   TCTTCACGCCGGCGT        GCCGGCATGCGG TAAT CCGCTTGC-GCC         TTCGTCGAATCAGCG  48 11
   Csal_0939 NONE
   Csal_0940 1056131 .. 1056155 + -13.5  -2.78384   TGAGCGATGGTGGCG          GCGGCGAACTC GAG GGGGTCGCCGC          TGTCGTGACGCACGC  68 393
   Csal_0943 NONE
   Csal_0944 1060507 .. 1060530 +  -5.8  -3.53012   CGTTCGGCGGTAGAT          GGCGGTCGCG TCGC CGCGCCGGTC           TTTCACAGACGAAAA  55 28
   Csal_0945 1061399 .. 1061419 +  -3.1  -3.36878   CGCCGACTAGAGCGG            GATGCAGCG GTT CCCGGCGTC            TTCTCGATGCCTAGG  47 31
   Csal_0948 NONE
   Csal_0949 1067631 .. 1067652 +   -13  -5.39721   TTGTCATCGATCATG           GCCAGGGC TTTCAT GCCCTGGC            TTTTTTATGTCATGA 100 47
   Csal_0950 NONE
   Csal_0951 NONE
   Csal_0952 1071697 .. 1071711 +  -4.9  -3.94393   GGGCGCGACACGGCT               GCGGC AATTA GTCGC               TTCTATTTCTCCTTT  60 65
   Csal_0954 NONE
   Csal_0955 NONE
   Csal_0956 NONE
   Csal_0957 NONE
   Csal_0958 1076873 .. 1076893 + -16.9  -5.27779   CTCCGATACTGAAAA            GCCACGCTG TAA CAGCGTGGC            TTTTTTCGTGTTGCC 100 52
   Csal_0960 1080521 .. 1080541 +  -3.1  -3.96068   TCGGGGGGCGCCTCG            TAGCCCCAA TGG TCGGGGCCG            TTATTGTTGAGATAC  58 505
   Csal_0965 1083952 .. 1083986 +  -8.5  -3.28712   GGAGCTGAGTCCGAA    GGCGC-GTGGCGCGTC ACAT GGCGTGTCGCGGTGCC     TTGTGCAGGGCGGGC  59 33
   Csal_0967 1085571 .. 1085611 + -35.7  -2.87344   TGTTCGCTGGCACAT  CGAAAACGCCCCCGCTGCG ACC CGCAGCGGGGGCGTTTTCG  TGTGTGCAGCGCGTG 100 72
   Csal_0972 1090078 .. 1090115 +  -6.2  -3.29144   GCTGGGCGACGTGGG   GGCCGCCAGGGTAGGGC AGTTC GAGC-ATCTTGGCGGCC   TTGTCGAAGGCCTCG  51 497
   Csal_0974 1091108 .. 1091135 + -15.6  -4.56597   TTCCTAGAGGGACGC        CAAGCGGCTGCC ATCG GGTGGCCGCTTG         TTTTTCCCGGCCCAC 100 68
   Csal_0975 1093242 .. 1093255 +  -2.3  -2.59748   AGCGTTTCGATCCGT               TCACC TCCA GGTGC                TCCATTGTCGAGATA  38 207
   Csal_0976 1095156 .. 1095177 + -17.3  -5.53991   GCCGGATATGAAAAA           CCCGCGAGG TCCT CCTCGCGGG            TTTTTTTGGTCGGTC 100 58
   Csal_0978 NONE
   Csal_0979 1098756 .. 1098781 + -20.5  -2.70932   GACGTCGCAACGCAA         GAAGGCGGCCC CTGG GGGCCGCCTTC          TCGTTCAGCACGAAC  95 117
   Csal_0982 1103094 .. 1103111 + -12.7  -6.23545   TCGATCAACCCTTTG             GGACGCC GCTC GGCGTCC              TTTTTTTTGTTTCGG 100 52
   Csal_0983 1104072 .. 1104089 +  -5.5  -2.56596   GCCGTGGATAGATGG             CCCACAC CGCG GTGTCGG              TGAATTGATAGGCCG  45 121
   Csal_0985 1106246 .. 1106266 + -18.3  -3.85698   ACGTCGTTCCATCCG            CCGGCGGCA TGA TGCCGCCGG            TTTCTCAGGGAGAGC 100 151
   Csal_0986 1107166 .. 1107188 + -16.3  -3.72893   AGCCCGCTCCGGATA           TCGCCCCGC TCGAT GCGGGGCGA           TTTCGTCGACGCGTA  95 49
   Csal_0987 1108514 .. 1108534 + -16.9  -2.57564   CACTCCCGCCGCTTG            GCGGCATGC CCG GCATGCCGC            GTTCTGGGGCCGTCC  83 48
   Csal_0988 NONE
   Csal_0989 NONE
   Csal_0990 1112582 .. 1112595 +  -4.5  -2.71712   TTCGCCTAACCTGGC               CGTCG CTCA TGACG                CTTTCCCACCCAGGA  43 129
   Csal_0991 NONE
   Csal_0992 NONE
   Csal_0993 NONE
   Csal_0995 NONE
   Csal_0996 NONE
   Csal_0997 1124263 .. 1124273 +  -2.4  -3.57144   TGTCGCAAACGCATC                 CGGC CGT GACG                 TTTGCAAGTACCCCG  49 51
   Csal_0998 1125628 .. 1125652 +    -5  -2.57132   GGCGTCGCGCACTAG         GGCTCGTCTGA AAAG TC-GACGAGCG          ATTATCAGACAAGGC  43 26
   Csal_0999 NONE
   Csal_1000 NONE
   Csal_1001 NONE
   Csal_1002 1130744 .. 1130774 +  -8.2  -2.62983   TCGCGCGCTGACGGA       GGCGAAAGCGGGAA TTT TTCCAGCGTTCTCC       TAATCTAAGGATGAC  52 30
   Csal_1003 1131188 .. 1131229 + -23.3  -3.89346   AGTGCAAAACGGGAA TGCCCCACCACGC-ATGCAT GAC ATGTATCGCGTGGTGGGGCA TTTGTCCGATACGCA 100 90
   Csal_1005 1134013 .. 1134058 +  -8.3  -3.03124   GGTGTGCCCAGACGT TCGGTCGCTCGGGCGTGGCGG AGTTCA CCG-CGCGCCTGA-CGGGCGA TCTTCCAGCCTCCGG  56 99
   Csal_1007 1137190 .. 1137209 +   -15  -5.24129   GGGCTTCAAGGGAAT            GCCACGCC TTCG GGCGTGGC             TTTTTTGTGGGCGGC 100 104
   Csal_1008 1138133 .. 1138151 +  -3.8  -3.55444   GGCGCAGCAGGCCGA            GGC-CGG TTAAGC CCGAGCC             TTTCAGCGATGCGAC  49 16
   Csal_1010 1140822 .. 1140843 + -17.3  -5.00895   AATGCTCACTCACGA           CCGGGCACC GCCA GGTGCCCGG            TTTTTATGTGCTGAG 100 56
   Csal_1011 NONE
   Csal_1012 1142447 .. 1142466 +  -8.6   -2.7736   TTGCGCTCGGCCCGT            TGCGATCA GCCA TGATCGCG             TGGTTCGGTGTCGCT  53 49
   Csal_1016 1147649 .. 1147670 +  -8.7  -2.75481   TCGAGCGCCTATGAG           CGTGGGCGAG GGC CTTGCCC-CG           TCCTTGCGGTTGCCA  57 27
   Csal_1017 1148770 .. 1148806 + -20.1  -2.73364   GGCAGGATGCGAAAG    CGCGGCTGGTCGCAGAG CAA CTCGGCGACTTGCCGCG    TGGTTACGGTCACGG  93 164
   Csal_1019 1150732 .. 1150775 +  -6.6  -4.08216   TCGGGAAGAGCTGGG CTTGTGAGCGTCGCGCCCG CGGTCAA CGCGCG-GGCGCTCCCATG TTTTCGCAGGAGTCC  68 19
   Csal_1020 1152285 .. 1152295 +  -5.4  -3.15544   CTGGCCTTGCCCGCA                 TGAG CCG CTCA                 TTCATGACAATACCA  50 23
   Csal_1021 NONE
   Csal_1022 NONE
   Csal_1023 1155632 .. 1155643 +  -5.8  -3.06302   GATGGCGTTGGCGAG                CTGC ATGG GCAG                 TTGCGTGAAGCTCAT  49 492
   Csal_1029 NONE
   Csal_1030 NONE
   Csal_1031 1162408 .. 1162458 + -13.2  -2.80935   GCGCGCTGGCGCTGA CGAAGACGCGAGTGGCGGAACG TCAATCC CGTTCCGCCGCTCGCATCGGCA TCTGATCGATGAGGT  73 26
   Csal_1033 1163950 .. 1163961 +  -7.2   -2.8055   TCGAATGACACCACC                GCGC CCTT GCGC                 TCCTATTATCGCGTG  50 33
   Csal_1034 1165353 .. 1165376 +  -2.4  -3.33815   CGAACGGTTGATGAC          T-CGCCGTATT GAT GAAACGGCGCA          TTGATTACACGCAGT  44 30
   Csal_1035 1165932 .. 1165949 + -12.7  -4.72272   GACCTTCGCGGAAAA             GGCCACC TTCG GGTGGCC              TTTTTCGTGGCCGGA 100 94
   Csal_1039 1169961 .. 1169981 +  -4.7  -3.60627   GATCGGAGCACATGT           CGAC-GCG CAGGAT CGCCGTCG            TTTCGCATACCGTCC  55 148
   Csal_1045 1178693 .. 1178722 + -21.5  -5.43414   AGGCGAGAAGAAAAT       GGCCCGAGGTGCT GCAA GGCACCTCGGGCC        TTTTTTATGTCTGCT 100 67
   Csal_1048 1182489 .. 1182528 + -28.8    -4.431   AACGCAAGACGCGAT  CGAATGGCCCGAGGTGCT GGCA GGCACCTCGGGCCATTCG   TTTTCTCCGTCCCTC 100 52
   Csal_1059 1198773 .. 1198783 +  -2.4  -4.20783   CAGTGATTATTTGTT                 GTCG GCC CGCC                 TTTCTTACATCACGT  60 215
   Csal_1061 1200420 .. 1200447 +  -5.6  -3.23422   TCTCAAGTTATCTGC        GGCAGCG-GCA CTTTTGC TGTTCGCTGCC        TGTCTTGTCGTTGGT  50 61
   Csal_1062 1202827 .. 1202882 + -11.8  -2.57211   GTCTCAGGCGGCCTG GCGCCTGCGCCGGCGGTGCAGGGTGG ATGCTG CCACTCCGAGTTGCCGG-GC-GGCGC GTTCTACGCAGCCGT  64 203
   Csal_1067 NONE
   Csal_1068 1209252 .. 1209268 +  -2.1  -3.18264   AAGCCCTGATAGGGT              GAGTAGC CGT GCCTCTC              TTCGTGCGTAGACCA  43 32
   Csal_1069 NONE
   Csal_1070 1210398 .. 1210413 +  -3.9  -3.48924   GACGTTCAGCATCAC              CCGGT CGGTAT GCCGG               TTCTGTACCAGGTGG  51 398
   Csal_1072 NONE
   Csal_1073 NONE
   Csal_1074 NONE
   Csal_1075 NONE
   Csal_1076 1216426 .. 1216441 +  -7.6  -2.52519   GGTGGCGTGCTGTAA              GCTTAC ATTG GTAAGC               GTGTTGATATACTGA  52 81
   Csal_1077 1218847 .. 1218863 +  -3.6  -2.62396   GGACCTGAAGGTCAT              CGGCGA ATTCC TCTCCG              TGCTGTGAGCGAGTA  40 1
   Csal_1078 1219498 .. 1219514 +  -8.1  -4.04806   TTTTGTGCTTGAAGA              TAAACCA TCG TGGTTTA              TTCTTTACTCTGAAG  71 188
   Csal_1079 NONE
   Csal_1080 1221006 .. 1221019 +  -8.1   -3.9243   CAATGAGGGGCTGTC               TGCGG TTTC CCGCA                TTGTTTGACACCTTG  69 49
   Csal_1081 NONE
   Csal_1082 1225176 .. 1225201 +  -7.5  -3.53012   TTCTACGCAGTTCTT         GATGGGTGCAC TTCA GTGTGCCCACC          TTTGGCAACGCCGAG  58 483
   Csal_1090 1233623 .. 1233637 +  -5.6   -4.2558   AGCAGGTGTAAGCTT               TGCTGC CAA GCAGCC               TTTTGGTACACGCTC  68 123
   Csal_1091 NONE
   Csal_1092 NONE
   Csal_1093 NONE
   Csal_1094 1241428 .. 1241438 +  -3.2  -4.30844   CCGCCCCCTTGGCAT                 GGAG CAT TTCC                 TTTTCATGCTGCCGT  64 167
   Csal_1099 1247854 .. 1247875 + -14.4  -5.36441   GGGCCACCACGCAAA           CCCGCCGG ACACCG CCGGCGGG            TTTTTTGTATCGGGC 100 53
   Csal_1100 1250306 .. 1250327 + -11.5  -5.60993   GTGTCGCCACCGAAA           CCCGACGGA TACG TCCGGCGGG            TTTTTTTGTGAGGGG 100 99
   Csal_1102 1252541 .. 1252554 +  -3.7  -2.87132   CGCGCGACTCGCACG               TGCCG ACGG CGGCC                TCTATACCACACAAC  42 61
   Csal_1103 1253021 .. 1253036 + -11.8  -2.53581   GGAGTATTCCCGATG              CGGGCC GCCC GGCCCG               TCGATTCGCGCTGTC  64 119
   Csal_1104 1254244 .. 1254254 +  -4.6  -3.48276   GAGCGCGCGGGCGTA                 TCGC GGA GCGG                 TTGTGTGCCGCGCAC  53 128
   Csal_1106 1257635 .. 1257680 +    -6   -3.5627   GCTGATTCCGTTGAT CTGGCCGTTCTGACGCACGCT CGGGA GGCGTG-GACAGGGCCGCCCG TTTGCCACATCCTGT  57 13
   Csal_1107 NONE
   Csal_1108 1259039 .. 1259067 +  -4.5   -3.6053   CGTGGTCTTTCGGCG       GCGCTGACGACG GTGGCA CGTTG-CTGCGC        TTGATTTCTCGCCCA  54 19
   Csal_1109 1259470 .. 1259506 + -22.4  -3.55444   GCCGCCCATGCATGA   TG-ACAGCGCCCCGGCC GTTC GGCCGGGGCGCTGTGCG    TTTCGGGAATGGAAC 100 73
   Csal_1113 NONE
   Csal_1114 NONE
   Csal_1115 1269638 .. 1269670 + -19.1  -3.14931   GGTGAGCAGGTCGCC      GGGCCGCCGACGAGG CTT TCGCGTCGGCGGTCC      TTGCTCGACGCTCAG  91 36
   Csal_1119 NONE
   Csal_1120 1278423 .. 1278433 +  -5.4  -3.63627   TGTCAGGATCGGCAC                 CTAC CAA GTAG                 TTTACGGTCTCCCCG  55 166
   Csal_1123 1282474 .. 1282496 +  -6.8  -3.21099   AAGAGCGGATGGTCG           GCGGCGCAGT AGA GCCGCGACGC           TTCCTCGTAGAGCGG  54 388
   Csal_1125 1284639 .. 1284661 +  -4.1  -3.28712   AGCGCCCAGGGAAGG          GTCTACAGCG CCCT CGC-GAAGAC           TTGTCCACGGAAAGC  47 115
   Csal_1126 1286228 .. 1286258 + -15.4  -3.37344   TTTCCTTCCTGACGC       TCGATGGCCCCGCT TCA AACGGGGCCATCGC       TTCCTTGGCTAGCAG  89 29
   Csal_1132 NONE
   Csal_1133 1293225 .. 1293258 + -20.3  -2.77899   TCATGACCCCTGAAA     ACGCCACGCCCCACC AGAA GGTGGGGCGTGGTGC      TGATTGCTCGACGAG  95 35
   Csal_1136 1297018 .. 1297028 +  -5.4  -4.46212   AATGCGCTTGAGCTT                 CGAT GGC ATCG                 TTTTATGCTGAGCGC  74 40
   Csal_1137 1298250 .. 1298270 +  -6.7  -2.91582   CTTGGGGCCGCCGGT            ATGCTCGCC GCT GGCGCGCAG            TGTCTCCATGAAGTC  50 150
   Csal_1139 1300770 .. 1300804 + -21.6  -2.71791   CGGCAAGCGACCAAG     AAAAACGCCCCATGGC CAT GCCATGGGGCGTTTTC     GTTTGAACGGGGCGT 100 78
   Csal_1142 1305924 .. 1305947 +   -16  -3.70902   GCACGGACAGAGCAA          GAGGGCGGCC GATC GGTCGCCCTC           TTTGCGTATGAGGCA  95 49
   Csal_1145 1311372 .. 1311394 + -19.2  -4.24948   GCCGCTGGACCGACA           CGGGCTTCGC ATG GCGAAGCCCG           TTTTACATCTGGTAC 100 48
   Csal_1148 1314211 .. 1314231 + -18.3  -3.47573   GCCATCGATGCCAGA            CGCCGTGCC CAG GGCACGGCG            TTCTGGTGTCGGTCA 100 55
   Csal_1151 1319629 .. 1319641 +  -4.8  -3.10164   TGGCGGATCGCCTGG                CCTC GCGAA GAGG                TTAGGTCGTCAGTGC  46 9
   Csal_1153 NONE
   Csal_1154 NONE
   Csal_1155 1323593 .. 1323611 +  -3.8  -3.72576   CCCTGGGCTTGCAGG             TGCTCGAA GGC TTCCAGCG             TTTCCTCCAGCGGAA  56 525
   Csal_1157 NONE
   Csal_1158 1325226 .. 1325247 + -18.7  -3.22774   ACGACGCGTTCCATT           CGGGCCGGC CTCG GCCGGCCCG            TTGATGCTCCCTGTC  90 40
   Csal_1159 1326773 .. 1326804 + -17.3  -3.61774   GCGACCTCGCCATGC      CACGACGCCCCGC CGATGT GCGGGGCGTCGTC       TTTCGGGCTCTTCTA 100 52
   Csal_1168 NONE
   Csal_1169 NONE
   Csal_1170 1344181 .. 1344191 +  -6.8  -3.53012   AGGGATTGAGGGCCG                 CGGT TCG ACCG                 TTTCGACCGAGAGGA  58 32
   Csal_1171 1345151 .. 1345171 +  -6.8  -3.76048   CCGGCGCGTTCGGCC            TTGGCGCT CAGGT AGCGCCGG            TTGTGTTCGTTGAGC  62 129
   Csal_1173 NONE
   Csal_1179 1352527 .. 1352550 +    -8  -3.09516   CTGAGCGACACGATT          CGGGCTGTGC GTCG GGGCGGCCCG           TTCCGTCGTGGGACG  56 74
   Csal_1181 NONE
   Csal_1182 1355963 .. 1355974 +  -5.8  -3.30124   GCGACGACCCGGCGG                CCTG GAAA CAGG                 TTCTCGAGAATGGCG  53 230
   Csal_1186 NONE
   Csal_1187 1362965 .. 1362984 + -12.8  -3.28791   TCATTCGTGGAGGCA            GGCCGGCC CTCG GGCCGGTC             TTGTGAAGGGCGCGT  76 79
   Csal_1188 NONE
   Csal_1189 1365161 .. 1365177 +  -2.2  -3.57144   CCGACGCCGCCGACC              GGCG GCTGAACCG CGCC              TTTCCGACTCGACAG  49 17
   Csal_1190 1365925 .. 1365938 +  -3.1  -3.74693   TCGCTGATGCCCAGT               TC-GCG GGC CGCCGA               TTTGGTGGAGTGCCC  54 215
   Csal_1199 1376480 .. 1376502 +  -6.2   -3.1506   CGACGTGCTCAAGGT           GTGCCTGGCA GTC TTCCAGGGAC           TTGATACCGCCATTT  49 421
   Csal_1203 1379955 .. 1379968 +  -2.3  -5.28778   TGTTTGTAAACATTT               GCGCA TGTT TGCGG                TTTTTTATCAGTGAT  83 171
   Csal_1205 1380898 .. 1380917 + -12.1   -3.6682   TCGGGGAGCGCTTCG            CGGCCGC CATTGA GCGGCCG             TTTGCGTGCCTGGCG  82 57
   Csal_1206 NONE
   Csal_1207 1382255 .. 1382276 + -11.5  -5.39721   CAGTTTTGCGATAGA           GCCCGGCCG GCTT TGGTCGGGC            TTTTTTATGTCGTGC 100 90
   Csal_1210 1384676 .. 1384690 +  -5.6  -3.30124   ATCACCGACTGGTTT               CGCGAG CAC CTGGCG               TTGTGACGCCTCGCG  52 5
   Csal_1211 1386631 .. 1386644 +  -8.1  -5.61596   ATGGTATCGGCCCGA               GACGC GAAA GCGTC                TTTTTTTGTCGCCGT 100 360
   Csal_1213 NONE
   Csal_1214 NONE
   Csal_1215 1391170 .. 1391186 +  -2.1  -3.15758   ACCGTCGATACCTTC              GAGCCGA AAA TCCGCAC              TTACTAAGGGGTTGT  43 2
   Csal_1216 1392003 .. 1392023 +   -14  -4.11692   CCCGCGACCGTTGCA            GCCGGTGC CTCGT GCACCGGC            TTTTGACGATAAGTG  95 111
   Csal_1217 1394967 .. 1394986 +    -5  -3.73775   CCAGCTGGTAGAAGA            CGCCATTAC TGG GTGA-GGCG            TTTCATCGGGATCGA  57 10
   Csal_1218 1396613 .. 1396634 +  -5.1  -4.14739   CGACGTGTGATGGCC           GTCGC-CGAA TGA TGCGTGCGAC           TTTTAAACTGAATGC  65 31
   Csal_1219 NONE
   Csal_1220 NONE
   Csal_1221 1400321 .. 1400346 + -17.7  -3.27704   AATCACCCGCACGTT         GAAGGCATCCC TCCG GGGATGCCTTC          TTGCGTTTGGGGGCT  95 77
   Csal_1227 1407001 .. 1407019 +  -3.1  -3.01712   GGTTCCGGCGAATGC            CTG-CCGT GCAC GCGGCCAG             TATTCGACGGAACGA  43 55
   Csal_1228 1408092 .. 1408123 +    -5  -2.71364   GATGCAATGAACCTT      CGACGTCGGTGATGC CAC GC-TCGCCGGCGGCC      TGCTTGGCGGCGTCG  44 221
   Csal_1232 NONE
   Csal_1233 NONE
   Csal_1234 1413906 .. 1413935 +  -2.7  -3.86015   TGAATGGGTGCTGGA       GGAGTCTGTCGCA TGAG TGCAGCACACGCC        TTTCTACAACGGCTC  54 10
   Csal_1235 NONE
   Csal_1236 NONE
   Csal_1237 1417099 .. 1417112 +  -5.2  -3.90112   AGGCGTTGCCCTGAC               GGGC CCGTGA GCCC                TTTCGTTGGAGACAA  59 49
   Csal_1238 1418114 .. 1418152 +  -6.6  -3.75024   CAGATCGAGATGCGT   CTTGGCGAGTTCCTGC AACTCGC GCAGGGCCTTGCCGCG   TTCTTCATAGTGAGG  62 296
   Csal_1243 1421477 .. 1421499 +   -22  -3.36671   CCTCTCATACGACAA           CGCCGGGCCC TGA GGGCCCGGCG           TTGTCGCGTTCACGT 100 63
   Csal_1245 NONE
   Csal_1246 NONE
   Csal_1247 1424081 .. 1424098 + -12.7  -3.18264   AGACGCATTGAAAAA             GGGCTCC CGAG GGAGCCC              TTGATCGATCGCGCG  74 30
   Csal_1256 1435441 .. 1435453 +  -5.5  -4.07568   CCAAGACGCAAGGCA                CGTCG TCA TGACG                TTTTCACGGCCGGGG  65 15
   Csal_1257 1435778 .. 1435804 + -23.8  -2.70932   TACCATGAGGCATGA         GACGAGCCCGCC CCT GGCGGGCTCGTC         TCGTTACACGGAGGC 100 79
   Csal_1258 1437817 .. 1437830 +  -3.7  -3.10343   GCATCGCTTTGCTGC               CGGGC GTCG GGCCG                TTCCGTGATCGATAT  43 43
   Csal_1259 NONE
   Csal_1260 1439423 .. 1439433 +  -2.4  -2.93723   TGTCCCATACCCAAG                 CCCC ATA GAGG                 TGTCATTCGTGACCA  40 18
   Csal_1261 NONE
   Csal_1262 1441532 .. 1441545 +  -8.1  -3.18264   TATTCGCTGCATGGG               GCCAC GGAT GTGGC                TTCATGCGTCAGACA  57 65
   Csal_1263 NONE
   Csal_1264 NONE
   Csal_1265 NONE
   Csal_1266 1445070 .. 1445112 +  -3.3  -4.56597   GAGAACGGCACGCCG CC-G-GACACCAGGGCGCCGT GAG ACGGCGCGCATGTATCACAGG TTTTTGACGCGAGCG  68 5
   Csal_1267 NONE
   Csal_1268 1447958 .. 1447979 + -17.3   -4.1899   TGCGCGTGCCCCGAA           CGCCTCGCC TCAT GGCGAGGCG            TTTTGCATGGCGTCA 100 63
   Csal_1270 1449714 .. 1449733 +  -7.8  -3.37245   ACGTCGCTGGCGATG            CGCCGC TCGCGCTT GCGGCG             TTGCTGTTCGAGTCC  58 71
   Csal_1272 1452403 .. 1452415 +  -3.3  -3.33744   AACTCGAGATACCAC                CATCG ATG CGACG                CTTTTTGCCAAACGA  47 52
   Csal_1273 NONE
   Csal_1274 1454394 .. 1454419 +  -2.5  -3.30441   CGCGCGCATGACGCG         CGCCGCTTGCGC GAG GCACAA-TGGTG         TTATGACGCATACTC  44 42
   Csal_1275 NONE
   Csal_1276 NONE
   Csal_1277 NONE
   Csal_1278 NONE
   Csal_1279 NONE
   Csal_1280 1461412 .. 1461426 + -12.8    -5.626   GATAGACTCTTGACA               CCGGGC GAG GCCCGG               TTTTTTTGTGGCCTG 100 81
   Csal_1281 1462755 .. 1462780 +  -2.5  -2.83403   GGCGAATGGCGGGTC         GAACCGCTCG CGTAAAA CG-GCGGATC         CTTTGATCGAGAGAC  39 11
   Csal_1282 1464125 .. 1464151 + -20.8  -3.45366   CGAGAGAGTGAAAGA         CGCCCGCCCGGC ACT GCCGGTCGGGCG         TTCGTTCGTTGGCGA 100 52
   Csal_1285 1469496 .. 1469534 +  -3.9  -2.88822   TGGTACTACCGGCTA  CCCGCCAATG-ATTG-AGT CAG ACTCCAACGCGGTGGCGGG  TGATTATCTGGAACG  42 11
   Csal_1286 1472003 .. 1472041 + -26.8  -3.91911   GGGTGCCGGGGTGAA   CGGCGCATGGCGACGGAC TGG GGCTGTCGCCATGCGCCG   TTTCGTTCGGGTAAC 100 27
   Csal_1287 1472411 .. 1472435 +   -15  -4.72272   CACGACAATGTGTGG          CCCCGGCTTC GACGA GAGGCCGGGG          TTTTTCGTGGCCGCC 100 61
   Csal_1288 1474101 .. 1474137 +  -6.4  -3.22102   TCCTGCTGCCACTTG    GCGAAGCGCTCGGCCA GCTTG TCGCCCAGCGCCTGGC    TCTTCTCGAGAATCT  54 371
   Csal_1291 1478514 .. 1478532 +  -2.2  -3.61178   GGCTGGAGCCCGGCG             AGCGGTTG TCA CTGCCGCG             TTTCACCTCCCTGGC  49 48
   Csal_1292 1479286 .. 1479305 +  -7.8  -4.15632   TCATGAGGACGAGAC            CTCTCGTC AAAT GGCGGGAG             TTTCTCTATCATCGT  75 79
   Csal_1293 1480171 .. 1480192 +  -6.5   -2.6999   CGTGTCGCAGCTGTG           TGCCTCGAG ACGG CCTGAGGCA            TGATCTCACTTTTGC  50 54
   Csal_1294 1481890 .. 1481919 +  -4.9  -3.73647   GACCACCTTGACGGC       CTCGGC-GTGGCCG GTG CCGCCACCGCTGAC       TTGTTCGTACGTGGG  58 474
   Csal_1296 1482933 .. 1482953 + -18.3  -3.09635   CGGCATGACATGAAA            CGGGCAGCC CAG GGCTGCCCG            TTCGATCGTCACGCT  89 101
   Csal_1298 1484132 .. 1484151 + -16.4   -4.4078   TCGTTCCGAGGAAAA            CGCCCCGC TAGT GCGGGGCG             TTTTCGTTGCGGCGC 100 53
   Csal_1302 1487316 .. 1487340 +  -4.9  -3.53559   GGCTCGGACTCTCGG          GGCGTGCCC CTAAACC GGGCATGAC          GTTTTGTGTTTTCAT  52 42
   Csal_1303 1489156 .. 1489174 + -10.3  -2.79302   CAGGCATCGGTCAAG             TGCGCCA ATGCC TGGCGCA             TGTGGTGCAACTCCT  60 151
   Csal_1306 1490940 .. 1490986 +  -8.8  -3.72576   ACAACGATCCCCGAT CC-TGAGCG-TCGC-ATGCCGCC GGCC GGCGGCGTCGCGGGTGCTCGCGG TTTGCTCCCCCGAGC  71 21
   Csal_1307 NONE
   Csal_1308 1493050 .. 1493073 + -15.3  -5.29445   TGATCCCTTGCTCTT          GTCCGGCGG CCCCCT CCGCCGGAC           TTTTTCTTGTTGGGC 100 135
   Csal_1309 NONE
   Csal_1310 NONE
   Csal_1311 1495142 .. 1495155 +  -3.1  -2.70932   ATGCCATCTAGGAGG               TATCG ACAC CGATG                TCGTTCAGCCAAGGA  41 69
   Csal_1312 1495898 .. 1495917 + -11.4  -3.99315   TATCTCTCCTCATAA            TGGCCCGT TCAT GCGGGCCA             TTGTTTCCATCTGGT  82 62
   Csal_1313 1496613 .. 1496632 +  -6.4  -2.52623   GTTGGCACTTCAATC            CTTCACCT CAGG AGGTGACG             ATGTTCTCGAAAACG  48 70
   Csal_1314 1497259 .. 1497290 + -20.2  -3.17075   CGCTCTTGATGTCTT      CCACATCGCCCCGC TTCG GCGGGGCGATGTCG       TTCAGTTCACGGCGA  95 55
   Csal_1316 1500193 .. 1500226 + -19.7  -3.48105   CTTTCTGCTAGGCTT     G-GCGCCCCCGGTATT CTC GATACCGGGGGCGCAC     TGTTTGATACCTTGA 100 69
   Csal_1317 NONE
   Csal_1318 1502998 .. 1503015 +  -2.6  -3.72576   ATCGGACTGGACGTC             TCCCGC TACGCC GCGTGA              TTTCGTCGACAGGGG  52 8
   Csal_1319 1503628 .. 1503655 + -18.4  -4.26076   GGCGAGAAACGAAAA        CGCCCGATGCGG AGAA CCGCACCGGGCG         TTTTCGTGCCGGTCA 100 121
   Csal_1323 NONE
   Csal_1324 NONE
   Csal_1325 NONE
   Csal_1326 1514992 .. 1515019 +  -9.7   -4.3129   TCATCCTGCCGAGAT        GTGCCGCCGCC GTTGAG GGCGGCGGGCC         TTTTCATGATCACTC  82 10
   Csal_1328 1517198 .. 1517210 +  -7.7  -2.72379   CGTCATGGCGTTGGC                TCGAC GTT GTCGA                TCATTGAGCACTTGA  53 57
   Csal_1329 NONE
   Csal_1330 NONE
   Csal_1331 NONE
   Csal_1332 NONE
   Csal_1333 NONE
   Csal_1334 1527883 .. 1527914 +  -3.6  -4.72272   GTCTGGCTCTGTCGA      CGGGGCGTCA-GCTC GGT GAGCATCACCCCCAG      TTTTTGATAGGCCGC  75 247
   Csal_1337 1530467 .. 1530491 +  -3.5  -2.75074   GGCACACTTTGCGGA         GGCTCG-CGC ATGACG GCGCCGATCC          TGATCTTCGACTCCG  41 13
   Csal_1338 NONE
   Csal_1339 1532550 .. 1532591 +  -7.3  -2.75064   GAGTAAGCTCGTATC ACCGT-GGCGATGCGTGC GGGAGAG GCATGCATCGCCGAAGGA TCATTCACTGGCCGC  50 107
   Csal_1340 1537486 .. 1537516 + -17.6  -2.71144   GGGTGAGTCCGGTCA       CGCCACCCCGAGTG CCA TGTTCGGGGTGGCG       TCGTTGGCGAGGCTG  84 35
   Csal_1341 NONE
   Csal_1342 1539973 .. 1539989 + -15.1  -3.41229   CATGGCAACTAAAAA              GGCCCGC GCC GCGGGCC              TTGTCGTGGACCTGT  86 98
   Csal_1344 1543056 .. 1543092 +    -8   -3.5393   GCGATGAAACATGAC    GATGCGTCACCACCTC ATGAC GGGCTTGTGACGTATC    TTTCGCGGGCCTACT  62 394
   Csal_1346 1544446 .. 1544485 +  -8.6  -4.27316   GTGCCGAGATGAAAA  CACCCACCGACCTTTTGAT GAC ATTCAG-GGCCGGTGGGTG  TTTTGCGTTGCGCAG  75 92
   Csal_1351 NONE
   Csal_1352 NONE
   Csal_1353 1552170 .. 1552188 +  -7.4  -3.14132   GACGGCCAAGGAGAT             GTTCATGG ATG CCATGACC             TTACTGCACGAGCGC  54 105
   Csal_1354 NONE
   Csal_1355 1553445 .. 1553479 + -20.3  -3.81256   CCGCCACAGAATTTT     GAAGGGGAATCAACT ACTTA AGTTGATTCCCCTTC     TTCGTTTTTGGCCCT 100 230
   Csal_1365 NONE
   Csal_1366 NONE
   Csal_1367 1563469 .. 1563493 + -14.3  -3.81848   TAGAAGAGTGATAGG          GCTGCTGGGTT TTA GGCCCAGCAGC          TTATTGTAAGCTCTT  93 30
   Csal_1371 1566699 .. 1566718 +  -2.1  -4.19238   TGCGACCGCTGCCGT            CGCATTC ACCACA GAATGGG             TTTTCACCTTCGCAC  60 145
   Csal_1374 1569564 .. 1569584 +  -8.9  -4.32857   GAACCAGCCTTTCAC            GTCGCTGGC CAT GCCGACGAC            TTTGTCTTTCAGCGC  82 435
   Csal_1380 NONE
   Csal_1381 1575324 .. 1575341 + -14.1  -3.08467   ATAGATAGGCCTAAA             GCCCGCC GCCC GGCGGGC              TGTCTCGTTTCTCCG  76 33
   Csal_1382 1576334 .. 1576351 + -14.1  -3.09015   ACGCCCTCGCAAATA             GCCCGCC ACGC GGCGGGC              TTAGGTGAGTGTGGG  76 75
   Csal_1399 NONE
   Csal_1400 NONE
   Csal_1401 1590470 .. 1590492 + -10.5  -3.75105   TGTGTAAATTGAAAA           AGGGTCGCC CGATT GGCGACCCC           TTCTTCATCCCTTGG  76 45
   Csal_1403 1591496 .. 1591515 + -13.6  -5.64274   CCAGAATCTAGAAAA            GCCGCTGA GCCA TCAGCGGC             TTTTTTTGTGCCTGC 100 99
   Csal_1404 NONE
   Csal_1405 1593891 .. 1593906 + -11.8  -5.96894   CGGATTGTGCCAACA              GGCCCG GCAA CGGGCC               TTTTTTTATTTCCCT 100 359
   Csal_1408 1595164 .. 1595175 +    -3  -2.96031   CGATTAATACTAGTG                CTAT ATGC ATAG                 ATTATTTGAGGTAAA  40 446
   Csal_1410 1596535 .. 1596555 + -12.6  -4.09864   TTCTGAGTGCTGCCT            GCCGTCCA TCTCC TGGACGGC            TTTTCCAAGGTCGCT  85 232
   Csal_1418 1605852 .. 1605895 +   -16  -3.57615   AACCCAAGATGTAAT CGCTCGTCG-GGCGGTCGGAT GTC GTCTGGCCGCCGCGGCGAACG TTTCAGCGCTATTGC  93 27
   Csal_1426 1615835 .. 1615852 +  -5.5  -3.72576   GGCGTGGGTTGAACG             GCATGTC GCGT GCCATGC              TTTCGTAGAGGCGGC  60 489
   Csal_1429 1617602 .. 1617628 +   -18  -3.72893   AGGCTTGAGGCGTTC         GCACGGCAAGGC AAT GCCTTGCCGCGC         TTTCATGGGGCCATC 100 33
   Csal_1436 1626462 .. 1626479 +  -2.7  -2.57132   AGACGAAAAAAATCC             CTCGA CCTGGTCC TCGAG              CTTCTAGCAAGGCCC  38 1
   Csal_1437 1627040 .. 1627063 +  -3.8  -4.44608   AAGCTGGGGCTCTGT          CAT-CCCGGTC GTC GACCGGTCGTG          TTCTTTTTGCGTACA  68 178
   Csal_1438 1628206 .. 1628226 + -11.1  -4.86731   ATGCGCCGTGCCAAC            TCCCGGCTA GGA TGGCCGGGG            TTTTATTTCCCCCGA 100 140
   Csal_1441 NONE
   Csal_1442 1634707 .. 1634723 +  -9.4  -3.76952   GCGAGCAGACCGAAG              GTGCCG ATCAA CGGCAC              TTTCCATTGCATCAC  71 226
   Csal_1447 1640459 .. 1640481 +  -3.2  -3.73775   CAGGAACTCGCGGTT           GCCGTCGCCG CCG CGCAGAGGGC           TTTCCTGCCAGTGAC  54 64
   Csal_1453 NONE
   Csal_1454 NONE
   Csal_1455 1648190 .. 1648231 + -25.9  -3.16564   ACACCGCAAGCGAGA TGTCAGCCGCCCCGGACGG ATCC CCGTTCGGGGCGGCTGTCG  TTGGTGGGGTCAGGA 100 60
   Csal_1458 1654220 .. 1654241 +  -8.7  -2.52623   CGGCGGTAGGCCGTG           CCAGG-CGTC ATC GGCGACCTGG           ATATTGTCAAACCCC  56 32
   Csal_1459 1654577 .. 1654590 +  -2.3  -2.57931   ATGAACTTGCCGCCG               GGCTT CAAG ATGCC                GTTCTAAGCGATGGC  38 5
   Csal_1460 NONE
   Csal_1461 NONE
   Csal_1462 NONE
   Csal_1463 1657190 .. 1657217 +   -22  -2.83822   GCCTTGCAAGAAAGT        TGCCGGCCCCGC CTCC GCGGGGCCGGCG         TCGTTCTGGCGTCAG 100 80
   Csal_1465 NONE
   Csal_1466 1662115 .. 1662145 +  -6.6  -3.73775   GACTCGGCGGGTTCC       ACCGCCACCGACAG CAA CGGTCGGGCGCGGG       TTTCCTCGAAGTAGC  62 478
   Csal_1468 1664749 .. 1664775 + -20.2  -4.39989   TGGCGTTACAATCGT         CGGCTCGCCTTC CCC GAGGGCGAGCCG         TTTTGCTGATTTCAT 100 56
   Csal_1469 NONE
   Csal_1470 NONE
   Csal_1471 NONE
   Csal_1472 NONE
   Csal_1473 1672496 .. 1672512 +  -3.5  -3.73414   CGGTGTCGCCTCGTC              CTGCCAC CGA GAGGCCG              TTTCCGTCTCGTCTG  54 116
   Csal_1475 1675647 .. 1675658 +  -4.4  -3.84183   CGGCGTAACTCGGAG                TGAC ATTC GTCA                 TCTTTTGTCATGAAG  57 57
   Csal_1476 1676790 .. 1676816 + -15.9  -3.64703   AGCGGTCCGATGAAG        TGG-CCGGCGGC TTTT GCCGCCGGCCCA         TTTGCGTGACGAGCC  93 48
   Csal_1477 NONE
   Csal_1478 1679389 .. 1679425 +  -3.6  -2.57132   TTTCAGACTCAGCAA   GATCCGCCCACGGCTTC CAAG GATGCCGCGCGT-GATC    CTTATACCCAGGCGC  40 91
   Csal_1479 1680273 .. 1680288 + -11.8   -4.2349   CGCGAATGACCTCAA              GGGCGC TTCG GCGCCC               TTTTGCGTGTCGCGG  89 52
   Csal_1486 1686271 .. 1686291 +  -2.4  -3.44284   CATCGATCGACAAGG            CGACCACC AGTAC GGTGGGCA            TGTTGTTCATCACCG  47 302
   Csal_1489 1689551 .. 1689579 +  -5.1  -3.06183   GTCCGGGAGTCAGCT        TCGCATAAGCCGG CAA TCGGCTCCAGCGA        TTGCCTCGCCGTCGC  46 159
   Csal_1490 1691202 .. 1691219 + -14.1  -3.39327   ACGACAGATGAAGAA             GCCCGGC CAAG GCCGGGC              TTCTGCGTGTCGAGA  81 61
   Csal_1492 1693144 .. 1693158 +   -10   -3.1082   GATGCGCATTGCGGC               CGGTGA CGA TCACCG               TCTGTTCGCTCGGTC  63 148
   Csal_1495 1695843 .. 1695855 +  -4.7  -3.73224   CCGCGACGATCAGGC                CCAGG CAA CCCGG                TTTGCTGGCGCGTCG  58 233
   Csal_1497 NONE
   Csal_1498 NONE
   Csal_1499 1701506 .. 1701556 +   -13  -3.32844   CGCCCACGGGGACGC CCGCCGCATCGAGCTCGCGCATGA TTT TCAGGCGCGTGCGCGGCGACGCGG TTCTGGGCTCCAGAG  77 448
   Csal_1507 1709938 .. 1709958 + -10.3  -2.52464   CGCGGGCACGTGGCG            GCGGTCGGC ATG GCCGGCCGG            TCCATTGGGCGAAGG  60 44
   Csal_1508 NONE
   Csal_1509 1711749 .. 1711778 +  -4.9   -3.2218   GAGCAGGGCATTGTA       GCGAGCCAGCG-GA TTG TCGCGTTGGCCGGC       TTCCTGGGTGTTCCA  49 346
   Csal_1517 1726832 .. 1726866 + -19.5  -2.75382   AGGCGTCTCGCCCAT    TGC-CATGGGCTTGCC AACG GGCAAGCCCATGTGCA     TAATTCGCTCCCGTC  88 44
   Csal_1520 1733323 .. 1733348 + -19.1  -4.87807   TTCCAGATGAAAAAA         GCCCGTCGACA CAGG TGTCGACGGGC          TTTTTCGTATCTTGG 100 96
   Csal_1528 NONE
   Csal_1529 NONE
   Csal_1530 1744124 .. 1744172 +  -3.6  -3.62756   TACGCCTCGCACTCG ACGGTGCCGACGCCTGGCGGC CGCTTGAT GCCGCC-GGTGCCGTCGCGGG TATTTCCTTTGCCAT  51 124
   Csal_1531 NONE
   Csal_1532 NONE
   Csal_1533 1746384 .. 1746410 + -23.8  -2.70932   CAGGCAAGACGACGA         CGCCCCGGCATG ATC CATGCCGGGGCG         TCGTTCGGGAGGGGC 100 87
   Csal_1535 NONE
   Csal_1536 NONE
   Csal_1537 1750848 .. 1750860 +  -4.7  -2.71144   CGTCTCGGGGCGCGG                CCGGG CGG CCAGG                TACTTGAACAGCGTG  44 429
   Csal_1541 NONE
   Csal_1542 1755745 .. 1755778 + -13.7  -4.91109   TACGCTTGACAATGC     GCCGTCGCGGCGGCC CTCG GGACGCCGACACGGC      TTTTTATCGTGAGCC 100 32
   Csal_1543 1756229 .. 1756246 +  -4.8  -3.33261   GCGCTGGGCGGGGTG             CGTGGA TGAAAC TCCGCG              TTCTGGCCGTTGGAA  49 17
   Csal_1544 NONE
   Csal_1545 NONE
   Csal_1546 NONE
   Csal_1547 1760878 .. 1760926 + -10.1  -3.18912   AGGCGGCGCTCGACG GAGACCCGGCATGAAGTGGGGCG GGG CGCTGCTCTGCATGCTGGTCCTC TTGCTGGCTGGCTGC  65 12
   Csal_1548 1761882 .. 1761901 +  -3.4  -3.10796   ATGCCCAGAATCCAC            CGGAACCG TCGC CGGTGCCA             TCTTCCATGGTACCG  43 147
   Csal_1549 1763000 .. 1763024 + -17.1  -3.21416   TGATCCGGCGGTGGA          GGGTGGCGTCG GGT CGGCGCCGCCC          TTGGTCGTCGCGGTA  89 38
   Csal_1550 NONE
   Csal_1551 1764071 .. 1764128 + -13.4  -2.62616   CCGCGCCGTGCGCAG CCTTCAACG-ACACGGCCCGCAGTGGA CTGGT TCCACTGCGGGCCGTTCGCGTTGCCGA TGCTGTCGGAGGTGG  72 41
   Csal_1555 1769192 .. 1769204 +  -4.7  -3.35046   TTGCCGCCGCCATCG                CCGCC CAC GCCGG                TCTTTAAGGAGATAC  49 6
   Csal_1556 1771059 .. 1771114 + -29.3  -2.82516   GCCGCCGCGAGCGCT TCGCCCCGCCATCCGCG-ATGTTTCCC CGTC GGGAAGCGTTCGCGG-TGGCGGGGCGA TGTCGTGCTAGGCCG 100 47
   Csal_1560 NONE
   Csal_1561 1778908 .. 1778931 + -12.4   -5.5112   GGCAATGAAAAGAAA          CGACCATGGC GATC GCCTTGGTCG           TTTTTTATTGGTGCA 100 69
   Csal_1562 1779243 .. 1779271 + -18.9  -3.47573   TCCCTGCTTCGACGA        CGCCTGGTTCCCT TGC AGGGGACCGGGCG        TTATCGTGTCGGTGG 100 66
   Csal_1563 1780542 .. 1780567 + -15.5   -4.3129   GCGCATGAGAGTCTC         GGCCCTGCATG TCCG CATGCAGGGTC          TTTTCATGGTGGCTC 100 59
   Csal_1564 1781235 .. 1781256 + -18.7   -4.4078   GCTCGGTCATGGAAA           GGGCCCCGC TTCG GCGGGGCCC            TTTTCGTTGGGGGCG 100 71
   Csal_1565 1782071 .. 1782109 +  -7.4  -2.64416   GACATTGAGTGCCAC  CGGCGCGCC--GGCGG GAATCAGGA CCGCCTCGGCGAGCCG  CTTGTGGTCGACCTC  50 121
   Csal_1568 1788657 .. 1788703 +  -5.7   -3.1506   ATCCGACACCCGTGA CGATTCCGCG-CCGCCGAGC-AC CAA GTCGCGCGGCCGACGCGTGAGCG TTCATGGACCCCTTT  50 235
   Csal_1569 NONE
   Csal_1570 NONE
   Csal_1571 NONE
   Csal_1572 NONE
   Csal_1573 NONE
   Csal_1574 NONE
   Csal_1575 NONE
   Csal_1576 1796063 .. 1796083 + -15.4  -3.15861   CGACAGGTCCGTGAT            GCGCGGCG CTCAT CGCCGCGC            TTCGTGCGACTCCTG  85 120
   Csal_1577 1797626 .. 1797659 + -28.3  -3.71378   CGACCGAGGTCGGCC     CGCGACGAGCCGGCT TGCA AGCCGGCTCGTCGCG      TTTGGGTGTCCACTC 100 90
   Csal_1578 1797963 .. 1797976 +  -2.3  -3.86015   CTCAAGCAATTGCCG               TCCAG CAGT CAGGA                TTTCTGACGCGGCTA  54 5
   Csal_1582 NONE
   Csal_1583 1803272 .. 1803290 +  -6.6   -2.5294   CGACCCGGTCAGCAG             GGCCGGCA GAA TGTCCGCC             ATCTTCTCGGCGATC  47 165
   Csal_1585 1806130 .. 1806188 +  -7.4  -3.24021   CGAGCGTCGCCGATG G-CCATGCATGGCGCTCGGGACGGTGGC GAAGG GCTGCCATC-CGGGCGTCATGCAGCGAC TTCAGTATTTGCCCC  54 91
   Csal_1586 NONE
   Csal_1587 NONE
   Csal_1588 NONE
   Csal_1589 NONE
   Csal_1590 NONE
   Csal_1591 1811493 .. 1811517 + -18.7   -4.3467   AGGCACCATGAAAAA          CGCCTGAAGGA TCA TCCTTCAGGCG          TTTTCGTGTCGCGGT 100 82
   Csal_1593 NONE
   Csal_1594 NONE
   Csal_1595 1819113 .. 1819127 +  -2.7  -3.78022   GGGCCTGGGGGGATT               CGCGG GGGTG CGGCG               TTTCGTCGATGTCCG  53 503
   Csal_1597 NONE
   Csal_1598 1820125 .. 1820157 + -15.6  -3.36648   GAATCGCTATCGATG     CGATGG-GCGGGGAC CTGG GTCCCCGCGCCACCG      TTCTCGGCTCTCTTC  89 69
   Csal_1599 NONE
   Csal_1600 NONE
   Csal_1601 1822970 .. 1822983 +  -3.7  -3.11634   ATATGCGTTAACGCC               CCTGC AGGC GCTGG                TTGCGTCGTCTGGGA  43 30
   Csal_1602 1823337 .. 1823373 +   -21  -3.95153   GGTTCGAAATCGACT   CG-CGAAGGCCGCTCTG TCAT CAGGGCGGCCTTCGTCG    TTTGTGCATGCTTGC 100 64
   Csal_1603 1824680 .. 1824690 +  -3.2  -3.10164   TCGGTGGTACCAACG                 GGTC ACT GATC                 TTCGGTCGTACCTGA  43 0
   Csal_1604 NONE
   Csal_1605 NONE
   Csal_1606 NONE
   Csal_1607 1828181 .. 1828198 +  -8.4  -2.63715   GACGGTGCCGTGGCG             TCGCCG ACGGTG CGGCGA              TCGTGTCCGGTCGCT  52 39
   Csal_1608 1828592 .. 1828610 + -13.1  -3.16608   CTTTGATTCATGCCG             CGGGCCG TGTGC CGGCCCG             TTCGATCGTTTAGGT  74 35
   Csal_1609 NONE
   Csal_1610 NONE
   Csal_1611 1832224 .. 1832254 + -14.7  -2.98823   CAGGCGAGCTGACAG      GCGTCCCGCC-GCC GGGC GGCTGGCGAGACGC       TATCTCTCGGGCGAG  80 29
   Csal_1613 NONE
   Csal_1614 1836009 .. 1836041 +   -20  -3.06915   CCGCCCCGTCACCCC      CGGAAGAACCGGCC CTCGT GGCCGGTTCTTTCG      TTGCATGGGGTGGCT  95 77
   Csal_1615 NONE
   Csal_1616 NONE
   Csal_1617 NONE
   Csal_1618 NONE
   Csal_1619 NONE
   Csal_1620 1841282 .. 1841314 +   -12  -3.32844   AGGACTGGCTGGCAT     C-GCTCGACGCCGAC TGAG GTCGGTGTCGCGCCG      TTCTCAGCTCGCGCC  72 9
   Csal_1623 1843876 .. 1843895 +  -4.9  -3.60792   CAAGCTGCCGTGCCA            GCATCCC CCCGAC GGGCTGC             TTTGACCCTTGGCCG  54 1
   Csal_1624 1846168 .. 1846188 + -11.1  -3.68351   CCGGCTTGAGCTTCT            CGTCCATGC TGC GCATGGCCG            TTTCGGTGGTCGGCC  74 124
   Csal_1626 1848305 .. 1848320 +  -3.2   -3.5525   AGCAGGACGCTCGCT              CGGGTT TCAG AACCGG               TTTCAGGAGCTGTGT  49 139
   Csal_1627 1849236 .. 1849264 +   -16   -4.5442   CACGAATGACCCATG       GGGCGCGCCGCGG ATTG CCG-GGTGCGCCC        TTTTATCGTTCGGGC 100 61
   Csal_1628 1850982 .. 1851007 + -21.9  -2.62184   CTCACCACCTGAGGA         CGAGGCCCCGC CGAA GCGGGGCCTCG          TCGTGTCCGGCAACG 100 55
   Csal_1629 NONE
   Csal_1630 1853853 .. 1853866 +  -3.1  -3.28791   ACTAGGGGAGAGCGA               CGC-TC TCC GACGCG               TTATCAAGAACAGAT  47 84
   Csal_1631 NONE
   Csal_1632 NONE
   Csal_1633 NONE
   Csal_1634 1857309 .. 1857337 + -21.1  -3.14468   AAGGCCTCCGCATCC        TGCGCGATCCACG CTT CGTGGATCGCGCG        TTCGCTGTCGTCCAG 100 237
   Csal_1636 NONE
   Csal_1637 NONE
   Csal_1638 NONE
   Csal_1639 1865464 .. 1865483 +  -3.4  -2.59748   AAGGAAAGCGAAACC            AGCAACGC CTGA GCGTGGCA             TGCGTTGTGGGCATC  40 14
   Csal_1640 1868389 .. 1868414 +  -3.9  -3.30124   TGACCAGCGCCGCGT         CGCGCTG-GCGG GCA TCGTGCAGGGCG         TTATGCAGACTGCCG  49 170
   Csal_1642 1870223 .. 1870252 +  -3.5  -2.57067   ACCCCTTCCCTGGAC       GCTACATTCGTCA TCCC TGACGAATGACCC        TCGCTTGCATCTTGC  40 103
   Csal_1649 NONE
   Csal_1650 1876964 .. 1876985 +  -2.9  -3.71645   CACTGCCGCATGACA           CGACGATGGC AAG GCCGT-GACG           TTTCGGTGTCGACTT  52 442
   Csal_1651 1878881 .. 1878910 + -22.3  -2.94322   GGCCGCTCGGACGAA       CAAGCCCCTGCTC CATG GAGCAGGGGCTTG        TGATTTCGCTCCCGT 100 292
   Csal_1652 1879639 .. 1879662 + -13.2  -5.45652   GCGCCTATATTACAA          GGCTGATGCT TTCG GGCATCAGCC           TTTTTTGTTGCCGCT 100 94
   Csal_1654 1882927 .. 1882968 +   -10  -3.03124   GACATAGCCAGTAAT AAGAGGGGTGCCGTCGTG AAGGCC CACGACGACACCCCCCGA  TGTTCCGACATCGAC  64 183
   Csal_1655 NONE
   Csal_1656 NONE
   Csal_1657 NONE
   Csal_1658 1887947 .. 1887961 +  -5.6  -4.08216   CGCCAGGAGAAACAC               CATGGC ACT GCCACG               TTTTGGACAACGTCA  65 189
   Csal_1659 NONE
   Csal_1660 NONE
   Csal_1661 NONE
   Csal_1662 NONE
   Csal_1663 NONE
   Csal_1664 NONE
   Csal_1665 1894727 .. 1894738 +  -2.2  -3.21912   GAGGTCCTCACCACC                CATG CCAG CGTG                 TTCCTCGATTGAGCC  43 2
   Csal_1666 1897383 .. 1897401 +  -7.4  -3.12668   CGCTGATGGCTGACC             CCGCGT GGCGCAA ACGCGG             TATTGAACTTTAGGC  54 35
   Csal_1667 1897864 .. 1897877 +  -3.1  -3.28791   GCGAGGTGGAGGAGC               CGTCT CGAA AGATG                TTGTCGAAAGAACGT  47 52
   Csal_1668 1898338 .. 1898371 + -21.1  -3.96327   CGATGGCTAGCACCA     AGAAACAGGGCCCGC TTCG GCGGGCCCTGTTTCG      TTTATGGTACCGAAT 100 98
   Csal_1670 1901280 .. 1901293 +  -5.9  -3.25719   GCAGCGCCTCGATGG               GGTGC ATCA GCGCC                TTCATGGTCTGCTCA  51 248
   Csal_1672 NONE
   Csal_1673 NONE
   Csal_1674 1904092 .. 1904106 +  -9.2  -2.67316   CCATGCCCCGATCCT               GGCGCT GGG GGCGCC               TCACTTCTTGGATTG  56 135
   Csal_1676 1906389 .. 1906408 +  -2.1  -3.39327   CATCTTCGCGCAGCG            TCTCACCG GGGTG CGG-GGGA            TTGTGCATGTGGGCC  45 419
   Csal_1681 1910062 .. 1910074 +  -3.3  -3.85698   CGTCGTCAGGCGTAA                TCCCA TGA TGGGC                TTTCTCACCGCGCCA  56 26
   Csal_1682 1910943 .. 1910961 +  -8.9  -3.33631   CATAGAATGGGGCGG             CGTAACC AGGAG GGTTACG             TATTGCTGTTTCTTC  63 129
   Csal_1683 NONE
   Csal_1684 NONE
   Csal_1685 1915202 .. 1915212 +  -2.6  -2.71681   TTGCAAGGTGTGAAT                 TTTT ATT AAAA                 TAGTTGAAGAGGTTA  39 54
   Csal_1686 1916142 .. 1916153 +  -2.2  -2.62263   GAGCGCAAGAAGCGC                GAGG GATA CTTC                 TAATGTCACACCAGT  38 11
   Csal_1687 NONE
   Csal_1688 1918941 .. 1918952 +    -3  -5.17576   GGCTCATAAGCCAAA                TAAG ATGA CTTA                 TTTTTTAGCTTACTC  83 18
   Csal_1689 NONE
   Csal_1690 NONE
   Csal_1691 NONE
   Csal_1692 1923534 .. 1923545 +  -2.2   -5.1675   GCTAGCATATAAAAT                TCGT TTAG GCGA                 TTTTTTGCTACATGA  83 191
   Csal_1693 1924995 .. 1925020 +  -7.5  -5.13722   TAAGGTGTTGCGTAA         GCCGCTGATGTG ATC CTC-TCGGCGGC         TTTTGTTTTCCTAAG  89 211
   Csal_1694 NONE
   Csal_1695 1927671 .. 1927681 +  -5.4  -2.64872   ATAATGAGGCGTACG                 CATG GAA CATG                 GTTCATATCTTTCGG  46 127
   Csal_1696 1928584 .. 1928604 +  -3.9  -2.52015   TGTCTTAGCTTGGCG            AGCGAGTGT ATG ACACTCCCG            GTTACTGAATATCGA  40 33
   Csal_1697 1929815 .. 1929865 +  -2.2  -3.16187   GCCTGGCAAAAGCTG CGACGCTTCCAGCTGCACGCCGAG GAG CTCGGCGCGTGGCTGCACGAGAAA TATGTGATTTTTATA  43 136
   Csal_1698 NONE
   Csal_1699 1932158 .. 1932172 + -12.8  -5.37593   GGTCATTATCCAAAA               GCCCCG GTT CGGGGC               TTTTTTGATTTCACG 100 81
   Csal_1701 NONE
   Csal_1702 1935950 .. 1935961 +  -3.6  -3.05727   GGCATTGAATCCTGT                CGCG GGAG CGTG                 TGTCTGTCATGTTCG  43 309
   Csal_1703 1936447 .. 1936465 + -13.1  -3.89215   ACACGTCAAAGCTGG             CGGCCCC TTTCT GGGGCCG             TTTGCGTTTCTGGGG  86 62
   Csal_1704 NONE
   Csal_1705 1938285 .. 1938335 +  -8.7  -3.70773   CGGGTCCTGGGTCCA GACGGCGCCGGCCAGGCCGAAGC GCGTG GCATTGGCCAGGCGCACGGCGTC TTCTTCGCTGTCGAA  67 338
   Csal_1711 1947844 .. 1947859 +  -5.4  -4.56775   GGTTTTGGCAACAAG              CGTTTC GAAA GAAGCG               TTTTTCGAAAAGCGT  74 483
   Csal_1712 1949271 .. 1949287 +  -3.7  -3.53722   CCCTCGATACCCACA              TTCTCAT GGA GTGGGAA              TTCTATGAATCTCAA  49 95
   Csal_1713 NONE
   Csal_1714 NONE
   Csal_1715 NONE
   Csal_1716 1955291 .. 1955306 +  -6.8  -2.57211   AGCATCTGACATCAA              G-CGCGC CGA GCGCGAC              GTTATCGAGGCGAGT  49 32
   Csal_1717 NONE
   Csal_1718 1957409 .. 1957421 +  -6.9  -3.32844   CTTCAAGCTCATATC                CGCTG TTC CGGCG                TTGTCGGATCACGGC  56 64
   Csal_1719 NONE
   Csal_1720 1959770 .. 1959784 +  -2.1  -3.96216   ATATCCATGACATGT              CTCACC GCAA GG-GAG               TTGTTTCCATGAACG  54 165
   Csal_1721 NONE
   Csal_1722 1962102 .. 1962124 + -16.3    -5.626   CGTGTTTGGCCTTGA           CGCCGGTGC TTCGT GCACCGGCG           TTTTTTTATGCCCTC 100 68
   Csal_1723 NONE
   Csal_1724 1965628 .. 1965646 +    -3  -2.55351   CCGAACGCTTCCTGT             GAGATGAC GCT GCCATCCC             GTTGATCTGCCCGCC  38 24
   Csal_1725 NONE
   Csal_1726 1969141 .. 1969185 + -37.3  -4.79223   GGTAAAGCGAAAAAA GACGGCCCCGCGGCCAAGGCA AGA TGCCCTGGCCGCGGGGCCGTC TTTTTGGTGATGTCG 100 73
   Csal_1730 NONE
   Csal_1739 1983528 .. 1983543 +  -4.6  -3.05463   ACCAGGCGAGCACTG              CGCCGT CGGC ACGGGG               TTCGGTGCCGCCACT  46 70
   Csal_1743 1987176 .. 1987213 + -22.9  -2.64243   GCGGTACCCGACGCA   TGAGCGCCATGT-GCGGC TCG GCCGCGACATGGCGCTCG   TCGTCTCGCGTGTGG 100 23
   Csal_1749 NONE
   Csal_1750 1996113 .. 1996144 +  -2.3  -3.74158   TGACACGGGCAGGTC     CAGCGCCAGGTCG-TC GGC GAGCG-CCTG-CGCGG     TTTGCGTATCCTTCC  53 191
   Csal_1757 2003525 .. 2003543 +  -5.3  -2.87463   GTGTGATGTATGACA            GCATGCCG TGTC CGG-ATGC             TGTCTCCACCGGCTT  48 104
   Csal_1758 NONE
   Csal_1759 2004962 .. 2004980 +    -3  -2.66316   GCGAGATACATGGAT             CGGCGC GTTTGCA GCGCCA             TGCTATAGTCCCGCC  38 42
   Csal_1760 NONE
   Csal_1761 2007425 .. 2007442 + -14.1   -4.2803   CCGCTCACGACGAAA             CGGCGCC TTCG GGCGCCG              TTTTGCGTTGGGCTC 100 44
   Csal_1763 2009493 .. 2009535 +  -5.4  -3.27743   CTTCACCGATATCCC CCGACATGCGGGCCGGCT CCGCTAT AGCCGGCTGGCATAGCAG TATTCCTTCGTCGTC  52 53
   Csal_1765 NONE
   Csal_1766 NONE
   Csal_1767 2013055 .. 2013072 + -14.1  -3.64703   TGACCGGTGTTCATC             GGGGCCC TGAC GGGCCCC              TTTCGGTAGGGAGAA  88 43
   Csal_1768 NONE
   Csal_1769 NONE
   Csal_1770 NONE
   Csal_1771 2017455 .. 2017482 + -11.2  -3.28712   GCCCTTGCCCAGCAG        GACCAGCGGGGT CGTC ACGCCGCTGGCC         TTGTAGGCGCGCAGC  68 459
   Csal_1774 2020459 .. 2020471 +  -9.1  -3.32844   AGAGTGCGGTGTCAT                CGACG TCA CGTCG                TTCTGACATCGAGAC  63 41
   Csal_1775 2020759 .. 2020780 +  -7.3  -2.91873   GGGAGACTTGAGCCA           TGCGTGAGA GCGT TCTCACGGA            TCCTTTCCCGGTAGT  51 64
   Csal_1776 2022195 .. 2022214 +  -4.8  -3.53012   GGTCGCCGCCACCAG            CCCGTGGC GCAG GCCCCAGG             TTTGCAGGGCCGGCA  53 137
   Csal_1781 2026685 .. 2026710 +  -9.7   -3.0792   CCGCTGCCGGTGGTG         CGCTGATCGGCG GCG CGCCGAA-AGCG         TTCCGTGACCTCTTC  60 286
   Csal_1790 NONE
   Csal_1791 2039153 .. 2039183 +  -5.3  -2.91264   CCATTGGGAGACATG       GGACTGTATGCGC CGCGT GTGCGTTCAGCCC       TATGTCGCTCAACGC  48 48
   Csal_1793 NONE
   Csal_1794 2041273 .. 2041283 +  -2.4  -4.88388   TGTTCGGGCTCTAGC                 CGCC GTC GCCG                 TTTTTATACCGTTAT  75 27
   Csal_1796 NONE
   Csal_1797 2044923 .. 2044952 +  -7.9  -3.06696   TTCTATACTCGGACC       CCGCTGG-GTAACG TCC CGTTACGCTAGCGC       TGTGTTAAGAAGGAG  56 238
   Csal_1798 2045884 .. 2045905 + -17.3  -4.08485   ACACCGCGATGTGAA           GAGGGCGCC TTCG GGCGCCCTC            TTTCGTTTGCATGGG 100 51
   Csal_1799 NONE
   Csal_1800 2048612 .. 2048622 +  -2.4  -4.36914   GCTTCGGCTGGCCTG                 CCGG CCT CGGG                 TTTTCTGAAGAAACC  63 67
   Csal_1801 2048913 .. 2048923 +  -3.2  -4.58395   CTGGCATGGACAGTA                 TCGG TAG TCGA                 TTTTTCAAACGTCAG  70 89
   Csal_1802 2049352 .. 2049379 + -17.8  -5.71712   ATGCGCATGAAGCCG        CAGGGGGAGAGC AGCC GCTCTTCCCCTG         TTTTTTTGTCTGGAC 100 76
   Csal_1803 NONE
   Csal_1804 NONE
   Csal_1805 2053245 .. 2053268 +   -16  -3.67792   CGTACCCATGGACAA          CG-CCGGGGCC GAT GGCCCCGGCCG          TTTCGATAGATGTGC  93 56
   Csal_1806 NONE
   Csal_1807 2054298 .. 2054321 + -18.2  -4.30576   ACCTCGAACGATGAA          GGCCCCGATC CTGG GATCGGGGCC           TTTTCATGCTGCAGG 100 80
   Csal_1810 2058265 .. 2058286 + -14.4  -4.75372   TTCGTCTTCGCTGAA           CCCCGGGC CTTGCC GCCCGGGG            TTTTTCGTCGGTCCT 100 69
   Csal_1814 2063670 .. 2063694 +  -6.4  -3.53012   AACCAAGCCGGGCGC         GGTCCA-GCCG CTCC CGGCATGCACC          TTTGCGAGGAAGCGA  58 41
   Csal_1815 2064878 .. 2064896 +  -4.5  -5.52384   TAGACATCTTTGAAA             CCTCGAG CAAAC CTCGAAG             TTTTTTTCATGGCAA  91 76
   Csal_1821 2072476 .. 2072503 +  -6.2  -3.28712   CAGGAGGAGTTCCGC        GCTGCGTTCGCGG ACG CCGGGAAGGC-GC        TTCTGCACCAGCGAG  51 70
   Csal_1825 2075717 .. 2075734 +  -5.5  -2.63858   GGCGGAAATATTGCC             GTCGTGC TCCT GCAGGAC              CTTCTGAATATGCTC  45 135
   Csal_1828 2085068 .. 2085084 +  -6.5  -3.01712   ACCGCCCGCTTTCCG              CGTCTCG GAG CGACACG              TCTTGCGCCAGACGC  52 53
   Csal_1829 2086304 .. 2086329 +  -7.5  -2.78384   GTCTCGCTGAGCGGC         GCCGAGCCAGGC GAG GCC-GGCTTGGA         TGTCGTGCAGGCGCC  51 424
   Csal_1831 NONE
   Csal_1832 2087748 .. 2087775 +  -4.8  -3.66178   AGCGACGTGGAGATC        ACCACG-CGGTCG GCC TGATCGACGTGGC        TTTCGACTTGAAGGG  54 8
   Csal_1833 2089873 .. 2089897 + -12.9  -3.14051   GCTGACAGAGGCAAA          GGCCCATGG CATCTCC CCATGGGCC          TCTTCGTACCGATGC  74 50
   Csal_1834 2091632 .. 2091657 + -16.1  -4.56597   AGATGATCACTCGTG         CCAGGCCCCGC ACTC GCGGGGCCTGA          TTTTTAGCCGCCGAG 100 47
   Csal_1835 NONE
   Csal_1836 2094262 .. 2094277 +    -4  -3.03124   ATCGAGATCGGCCAG              TGC-CAC CCA GTGCGCA              TGTTCGCCGCTGGGC  44 167
   Csal_1838 NONE
   Csal_1839 2096677 .. 2096699 +    -9  -3.14564   TGTCGACGATCCACG           CGACGACAGC GTC GCCGTCGGCG           TTCATGCACACCTCG  57 61
   Csal_1843 NONE
   Csal_1844 2101880 .. 2101902 +   -22  -2.78384   CGTCCTTCTCGTTGT           CCCGGCGCCC CTC GGGCGCCGGG           TGTCCTGCAAACCGC 100 59
   Csal_1845 NONE
   Csal_1846 NONE
   Csal_1847 NONE
   Csal_1848 NONE
   Csal_1849 NONE
   Csal_1850 NONE
   Csal_1851 NONE
   Csal_1852 NONE
   Csal_1853 2108983 .. 2108998 +  -2.6  -2.74144   TTTTGGACTAACCCG              CGTAATG TGT CATT-CG              ATTTCCAAGTAAGGA  39 30
   Csal_1854 2109532 .. 2109542 +  -2.4  -3.28745   CCTATGCTCAGAATC                 GTCG CGT CGTC                 TTCGCTTATTAACAC  44 3
   Csal_1855 NONE
   Csal_1856 2111527 .. 2111549 + -10.4  -3.72324   TCAGCGCCTCGACCA           GCGGCGCGGC GTA GGCGCGCGGC           TTGTTGGTCACGATA  74 373
   Csal_1859 NONE
   Csal_1860 2115568 .. 2115591 +  -3.8  -3.45023   ACGCTTCCGGTCGTG          GTCCGCATGAG CGT CTCGAGCG-AC          TTGTCCTCGTGCTCG  51 514
   Csal_1862 2116882 .. 2116898 +  -2.1  -3.29511   TGCAGGGCACGGCCT              CGGCCGG CCC TCGATCG              TTCTCGGCGCGTCCC  44 116
   Csal_1863 NONE
   Csal_1864 2123132 .. 2123165 +  -7.4  -4.51743   CAGCATTCAGCGAAG    CGCCGTGG--CTGCCC GCAT GGGCAGGGCCCCGGTG     TTTCTTTACTCATCG  81 421
   Csal_1866 2123883 .. 2123906 + -10.2  -4.11216   GCCGCGAGCGAGCGG          TGGGGCCTCG CATG CGAGGCCCAG           TTTTCCAACTGCCAG  79 75
   Csal_1875 2134081 .. 2134102 + -17.3  -3.75153   CATGCGTCACACGAA           CGGGCCACC CCTG GGTGGCCCG            TTTGCGTTGCAGGAA 100 52
   Csal_1876 NONE
   Csal_1877 2136224 .. 2136247 + -13.8  -3.73088   TTTACAGTGGGCACC          GCCTGCGGCC ACGA GGTCGCGGGC           TTCTTACTCAGATCT  91 84
   Csal_1878 2136696 .. 2136723 +   -20  -4.25074   TTGAACTGTACCCGA        GAAAGCGCTGCC GAAT GGCAGCGCTTTC         TTTTGAGGTTTCGTG 100 49
   Csal_1879 2137923 .. 2137936 +  -3.7  -3.66378   AAGACCTCTGAACGG               CGCTC CACG GCGCG                TTTCGATAACCTCTC  51 30
   Csal_1880 NONE
   Csal_1881 2140445 .. 2140482 +  -8.4  -3.88787   CCCGTCAGGGCGAAC   TGGCCGCCA-CGGCC TGACCCGAC GGCCGGTGGCGGGCG   TTTCTGGCCCTGTCC  69 9
   Csal_1882 NONE
   Csal_1883 NONE
   Csal_1884 2141928 .. 2141946 +  -3.1  -3.64703   AGCTCGACCAGGAAG            TCC-GGTG GCGT CGCCTGGA             TTTCACTGGGGGAAC  51 169
   Csal_1887 2144685 .. 2144718 + -11.8  -4.07568   TGAATGCCCCGGAAA     CGA-CAAAAGCCCGC ACGAG GCGGGCTTTCGATCG     TTTTCCGGGCGACAC  84 78
   Csal_1889 2149378 .. 2149416 +  -5.3  -3.67517   GGCGGCCGCCGACCA  GCGAGA-GGCGGAGTCG CCTTGAA CG-CTCCGCTATCGCGC  TTTGCCCTGTTGCTG  57 63
   Csal_1890 2150725 .. 2150738 +  -8.1   -4.7373   CGCCTCGCCCTGTAA               CGCCA TGCA TGGCG                TTTTTAATAACATAA  91 26
   Csal_1891 NONE
   Csal_1892 2153011 .. 2153046 + -16.3  -2.60901   GTCTCGCCGAGATCC   GGCCGACGTC--GCCTC GCGA GAGGCATGACGTCGGCC    CTTCCTTCCGCATAT  78 41
   Csal_1894 2154345 .. 2154363 +  -4.5  -3.61398   GTTGCGTCAGCACCT            GCTG-GCG ATGG CGCTCGGC             TTCTTGCAGCGCCGC  53 151
   Csal_1896 NONE
   Csal_1897 NONE
   Csal_1898 NONE
   Csal_1899 2158269 .. 2158285 +  -5.7  -4.08767   CTCCGCGAGATCCAT              GCCGTCG GCG CGGCGAC              TTTTGCCGACCTCGA  65 46
   Csal_1900 2159202 .. 2159224 + -20.6  -4.18018   CGCCAGCATCGAAAA           CGCCCGGTCC AAT GGACCGGGCG           TTTTCGATACGAGCA 100 68
   Csal_1905 2166699 .. 2166714 +  -3.2  -4.54205   CCCCTCGCGGCTGTG              GTATCC TGCT GGAAAC               TTTATTTCCTATCGT  68 59
   Csal_1906 2167376 .. 2167400 + -18.6  -3.44051   GAACGCCTGACGCAA          GACGCCCGGC ACGAG GCCGGGCGTC          TTGTCATCGTGGCGA 100 31
   Csal_1910 NONE
   Csal_1911 2172081 .. 2172096 +  -2.4  -2.66255   CCCATCCCGCATGCC              GCGACG GGCC TGACGC               TCCCTTATCTTGCCC  38 41
   Csal_1912 NONE
   Csal_1913 NONE
   Csal_1914 NONE
   Csal_1915 NONE
   Csal_1916 NONE
   Csal_1917 2179616 .. 2179644 + -15.4  -3.86202   GTACCCCGACAGCAA       GA-CGACACCGCC CCCG GGCGGTGTCGCTC        TTTGATATGATGCAG  95 51
   Csal_1918 NONE
   Csal_1919 NONE
   Csal_1920 2181819 .. 2181831 +  -2.6  -2.70932   AGGCGAGATCTAGTC                GGCG CTCAA TGCC                TGATTGAGCGCCGGC  39 116
   Csal_1926 2184771 .. 2184789 +    -3  -3.70417   AGGATATAGTTGGTC             TCGCCCGC GCG GTGGATGA             TTTCACTGGTCTGAT  54 206
   Csal_1932 NONE
   Csal_1933 NONE
   Csal_1934 2192434 .. 2192472 + -17.4  -3.33696   CCCCTGATTCGACAC   GGCATGGACATGGAGCGC TGT GCGCTCCATGCCGCTGCC   TTCATTCCGCCGCCA  93 34
   Csal_1937 2194757 .. 2194791 + -28.7  -3.73072   CCCGCTAAGCCGTGT     GCGGCTGGCAGCGGC CTACC GCCGCTGCCAGCCGC     TTTCCTCCAGGCGTT 100 33
   Csal_1939 2196251 .. 2196285 + -17.9  -3.65902   TCACTGACGACACAG     CACGTCTCAGCGCGG CGACA CCGCGCTGAGATGCG     TTTCGATCAACTGGC 100 34
   Csal_1944 2199986 .. 2200002 +  -5.7  -2.64616   GATCGCTTCTAGGCC              ATGGCCG GCT CGGCCGC              TACTGTACCTCGAGA  46 29
   Csal_1945 2201465 .. 2201479 + -12.8  -2.74563   GGCACGGCCGAAAAC               GGCGGC GTC GCCGCC               TCGTTCGCGTCTCGC  69 123
   Csal_1946 NONE
   Csal_1947 NONE
   Csal_1948 NONE
   Csal_1949 2207409 .. 2207428 +  -9.2  -3.42574   CGTCCAATCGCTCGA            GCCGAGCC GGCA GGGTCGGC             TTGTCCTCGCCTTCC  64 319
   Csal_1952 NONE
   Csal_1953 2211281 .. 2211308 +  -5.4  -4.15222   TGACTACCCGACGTT        TGCCCCGCCTGG CTGG CCAGGCTCTGCA         TTTGTTGAAGCGCCT  64 376
   Csal_1955 NONE
   Csal_1956 NONE
   Csal_1957 NONE
   Csal_1958 NONE
   Csal_1959 NONE
   Csal_1960 2218439 .. 2218467 +  -4.6  -2.88544   TGCATTACGTCACGT       CG-TCGGGCATCA ACCT TTATGCCTGAGCG        TGTCTGCCGATAACC  45 0
   Csal_1961 NONE
   Csal_1962 NONE
   Csal_1963 NONE
   Csal_1964 NONE
   Csal_1965 NONE
   Csal_1966 NONE
   Csal_1967 2223064 .. 2223086 + -11.2  -4.55287   GCCTATGAAAGAAAA           CGCCACGTCC CAA GGGAGTGGCG           TTTTCTCTGCCTGAA  95 85
   Csal_1979 2234578 .. 2234588 +  -2.4  -2.82895   GGATGCGCAGGGAAG                 GCTC ACG GTGC                 GTTATTGATCGCCAG  39 7
   Csal_1980 2235083 .. 2235103 +  -3.3  -3.66178   GCGCTGATGCCACGG           CA-CGTCG GATAGA CGACGCTG            TTTGCCCTTGGGCCG  51 34
   Csal_1981 2235669 .. 2235683 +  -4.2   -2.5955   CCCCGCACGCGACTC               TCCGTC CGT GACCGA               TCCCTTGTCCGGCCT  43 86
   Csal_1982 2236133 .. 2236154 + -11.5  -5.68438   TACAAAGCAAACTTT           GCCCCATCC ATTT GGCTGGGGC            TTTTTTCTTTCCTGG 100 137
   Csal_1985 2238870 .. 2238889 + -16.4   -5.0133   CACGGCAGTAATGAA            GCGGGCCC ATTC GGGCCCGC             TTTTTTAGCGAAATA 100 57
   Csal_1986 2243590 .. 2243626 +  -9.4  -3.16668   TTTTCCTCTTTCGGG    GCGACCGCGATGCG GAGCGGGAG CGCATGGCGGTCAC    TTCGTCCAGGTATTC  61 347
   Csal_1988 2246334 .. 2246357 +  -9.5  -4.12902   GCCATTGGCAAGGCT          TGGGCCAGC AGTCAA GCTGGCCCC           TTTTCCACATGATTC  76 196
   Csal_1990 2248688 .. 2248701 +  -3.7  -2.72031   ATGAACAGGTGAAGG               CGCAC ACGC GCGCG                TGATGTACTTGTAGT  41 9
   Csal_1991 2249377 .. 2249405 +  -2.4  -3.87608   CCGGTCTGACGGAGC       GCGATGAGAGACG ACAG CTTCTCACAT-GC        ATTTTTTTGCATGCG  54 32
   Csal_1992 NONE
   Csal_1993 2250942 .. 2250975 +    -3  -3.65902   TTTTCAGCATCGTGA     CGCTTTCTTGCGCG CTTTTT CGCGCATGGAACGG      TTTCGATCACATGAA  49 474
   Csal_1994 2253049 .. 2253060 +  -4.4   -3.7732   TCGAGATAGCCGCCC                TTCG ACAG CGAA                 TTCTTCATCTCGCGC  56 290
   Csal_1997 2256235 .. 2256254 +  -4.2  -3.11619   AGGTCGACTATCCAC            AGCG-CCTG CCA CAGGGCGCG            TTCGATCGCTTCTTC  45 316
   Csal_2002 NONE
   Csal_2003 NONE
   Csal_2004 NONE
   Csal_2005 2265591 .. 2265610 +  -7.8  -3.61398   AACCCACTACGTTGC            CGAGGACG AGGT CGTGCTCG             TTCTTGCGAACCGCA  63 279
   Csal_2007 NONE
   Csal_2008 NONE
   Csal_2009 2270334 .. 2270348 +  -3.4  -2.55999   TGACGGAAGCCGGTA               CGCGTG CGA CGAGCG               ATTGATGTCGCATCA  40 6
   Csal_2010 2272384 .. 2272415 +  -5.9  -4.11216   TTTCCTTGAGGTTGA      GCTCTTCCTGG TAATAAAGGC CCAGCAAGAGC       TTTTCGCGCTCGGGC  66 208
   Csal_2034 NONE
   Csal_2035 2298269 .. 2298297 +   -16  -3.05816   AATGCGAATGATGGC        CCCGCGCGATGG CATGA CCATCGCGCGCG        TTCACTCGACACTCA  83 40
   Csal_2036 NONE
   Csal_2037 2300003 .. 2300024 +  -6.5  -3.34715   ACACTATGCGCGCTT           CGTCCGG ACCGGATC CCGGGCG            TATTTCCCAGGCGTG  56 126
   Csal_2038 NONE
   Csal_2039 NONE
   Csal_2040 NONE
   Csal_2041 2302691 .. 2302711 + -18.3  -4.06055   GACGACATAAAAAAA            GCGCGGCTC CAT GAGCCGCGC            TTTCATTTGCCGCCT 100 92
   Csal_2048 NONE
   Csal_2049 NONE
   Csal_2050 2314403 .. 2314423 + -16.9  -5.08824   TTGAGATGCAAAAAA            GCCGCGATC CGT GATCGCGGC            TTTTTTGCGTGGGGA 100 134
   Csal_2053 2318222 .. 2318245 +  -5.2  -3.44146   CGCGTCGCCGTGCCC          GCGGGCACGGC ATC GCCCT-TCCGC          TTCCTTCTCGCCACG  52 47
   Csal_2054 2319075 .. 2319095 +  -4.7  -3.05384   GTCTCAATGCTGGGG           CTCG-CCG AGCACA CGGTCGAG            TTGCGTACGCCAGCG  46 79
   Csal_2058 2327018 .. 2327037 + -16.4  -5.42862   TGCAGGTCACCGAAA            CGCCCCGC CGAT GCGGGGCG             TTTTTTTGAGCCTGT 100 76
   Csal_2059 2327895 .. 2327927 +  -8.5  -4.72986   AGGGTTTCTCGCAGC     GATCGAACGCTGGG CAACGT CCCGGCGTTTG-TC      TTTTTACTAGCGGTC  91 51
   Csal_2060 NONE
   Csal_2061 2330482 .. 2330504 +  -3.4  -4.36914   GGCGATGCATCGTAC           GCTCGG GATCGCGTCAG CCGAGC           TTTTCTCCGGCCAGC  65 99
   Csal_2063 2334465 .. 2334521 +  -3.5  -2.85351   TGTCTGACGGCGTGA TGGGGCGAGCGATGATCGGCCCGGGT CAAGGC ATCCAGCACG-TCCTCGCGCGCCGCA TGTGGTATGAAGCGG  41 492
   Csal_2070 NONE
   Csal_2071 2341241 .. 2341255 +  -2.7  -3.64703   AGCGGCGTGCCTAGC               CCGTC AACCA GCCGG               TTTCGATGCACAGCG  49 40
   Csal_2074 2344787 .. 2344802 + -10.4  -3.78775   CCCCTCATGAAAAAA              CGGACC CGAA GGTCCG               TTTGCTCATGCAAGA  76 41
   Csal_2075 2345219 .. 2345232 +  -2.3  -2.64934   AAGAAAATAATGCTG               TCGAC GCAA GCCGA                GTCTTATACTTTTAT  38 69
   Csal_2085 NONE
   Csal_2086 2356235 .. 2356248 +  -3.7  -2.78384   CGGCAGTTAAGCTTG               GCGCG CCGA CCCGC                TATCATGGCCCGCAA  41 31
   Csal_2087 2356971 .. 2356984 +  -9.5  -3.03124   GGGCGGCCAGGCTCA               CGCCC TGCA GGGCG                TATTCGCCACTGCCG  59 118
   Csal_2100 NONE
   Csal_2101 NONE
   Csal_2102 2371352 .. 2371377 + -20.5  -3.91084   TGTCCTCGCAACTCA         CAGGCCGGCCT CGCG AGGCCGGCCTG          TTTCGTTACCCCTCG 100 50
   Csal_2103 2371891 .. 2371913 + -19.2  -4.72986   GGCATAACGCAAAAA           CCCCCGATGC CTG GCATCGGGGG           TTTTTGCTAAAACTG 100 34
   Csal_2105 2374897 .. 2374946 +  -3.4   -3.4594   TACTCCCTGCCTGAT ACGGCTTTCCGAACATGGCGCT CTTCGT GGCGTCATGTTCGCATTGCCCC TTGATGTTCGTTTTC  49 41
   Csal_2106 2376631 .. 2376651 +  -3.2  -2.62184   AGGGACGGTAACGCA           CC-GCTCGC TATC GGGAGCTGG            TGCTGTCGAGAACGA  40 108
   Csal_2107 2377775 .. 2377822 + -21.4  -2.57132   AAGCACGACGACTGA CGTCCACA-CGACATGGGCGCCC CGG GGGCGCCCATGTCGATGCCGATG CTTCTCGCCACGCGC 100 26
   Csal_2109 2380347 .. 2380371 +  -7.7  -3.14132   GCAGAGGCAGGTACA          GCGCGCGGTCG CCG CGATCGCCGGC          TTCGTGACACGCCGC  55 511
   Csal_2112 NONE
   Csal_2113 2383683 .. 2383721 + -27.6  -3.18264   CTTGCGGAGACCACT   GCAAAACGCCCCACGGCC GCT GGCCGTGGGGCGTTTTTC   TTCCTGCGTCAGAGG 100 44
   Csal_2118 NONE
   Csal_2119 2388846 .. 2388858 +  -3.3  -4.29738   GCCAAGCGCCAAGCG                GGCTA CAA TCGCC                TTTTCGTCGATGTCG  65 80
   Csal_2120 2390945 .. 2390957 +  -6.2  -2.78384   GACAACGGGGCGGAG                CCCG GCCAG CGGG                TGTCCTGAGGAGGCA  46 5
   Csal_2121 NONE
   Csal_2122 2392683 .. 2392720 +  -6.9  -3.05596   CACGCCGGCCATTGC   CAGGC-ACGCGCATCG GGCAAGG CGGGGCGCGTCGCCGG   TTGAGTCAGCCACTC  51 83
   Csal_2128 2397505 .. 2397530 + -13.9  -3.70902   GTCCGACAAACGAAA         GCCCCGCCGGT GTGA GCCGACGGGGC          TTTCGCTATACCGCC  91 48
   Csal_2130 2399313 .. 2399332 +  -5.7  -5.14563   GTTTGCGCGCCGACA            TCGACCG CATTTC CGGTTGA             TTTTTTACTACCCGG  85 205
   Csal_2131 2399950 .. 2399963 +  -4.5  -5.20534   CGAACCTCCTTGCCT               CGTGT CAAG ACGCG                TTTTTCTTCCTTCCT  89 310
   Csal_2132 2400867 .. 2400892 +  -2.4  -3.74693   AGGCATATCGGCATC         GCAGGGCGCG CCGGGC CCCGTCCTCC          TTTGATACACTGGCG  52 45
   Csal_2133 NONE
   Csal_2134 2403821 .. 2403836 +  -3.2  -4.12254   CTCCACCAAGCACTT              GCCAAG ACCA CTTGCC               TTCTTTGTCGTCATC  59 479
   Csal_2136 2405898 .. 2405917 +  -2.1  -3.19157   CGATCCAGCGGCGGG            CC-CTGGG AGACG TCCAGCGG            TTCATAGCGTTCATC  44 515
   Csal_2138 2406783 .. 2406806 +  -4.4  -3.04263   CAATAGCCTCATCTG          CTGCGCCGCT TTCG AGCGACGCGA           TGTTAGGCCTCGAAT  46 116
   Csal_2139 2408582 .. 2408610 + -12.5  -2.75064   CCGCGCGTTGACGAT       CG-TCGGGGTGC ACAACC GCACCCCGACCG        TGCTTCCCTCCACCC  69 46
   Csal_2140 2411088 .. 2411116 +  -4.6  -3.28712   GCGACACGCGCTGTA       CGCGCT-CGGGC AAATGCG GCCCGTAG-GCG       TTCTCGGGAGCGAGA  49 322
   Csal_2143 2413733 .. 2413752 +  -3.5  -2.52516   CTCCTCGTCGTCGAC            CGGCC CGCTCAACTC GGCCG             CTTCGTCGTCACGCC  39 318
   Csal_2145 NONE
   Csal_2146 NONE
   Csal_2147 2420227 .. 2420237 +  -2.4  -3.21099   CTGGATGCGCTGTAT                 CGCG ACA CGCC                 TTCGTGATGGCGACG  43 8
   Csal_2148 2420573 .. 2420596 +  -3.8  -3.35813   CCACGCTGACGCGTC          GCGCC-GGG ACAACAC CTCGGGCGC          TTGGTTACACTGGGC  47 32
   Csal_2149 2421958 .. 2421978 +  -5.3  -3.25942   CCAGCAGGTTACCAA            GCGCTCG CGATCGA CGTGCGC            TTCGTCTGCCACGGT  50 85
   Csal_2152 2423258 .. 2423269 +  -3.6  -3.28924   ATCGCTGAATGTCAC                GGTG AAGC CGCC                 TTATCGAACGCGATC  47 121
   Csal_2153 2423613 .. 2423631 +  -3.1  -2.78547   CTTCGCACCCAGGAG             TTCAAGG AAGCG CCCTGAA             TGCTTGATCCACTGC  41 8
   Csal_2154 2425284 .. 2425320 +  -4.1  -3.05521   TTGACCATCCATACG    CCGTGATCGGCAGCGGC CTC GACGGCGCCGGCCACCG    TATTGGGAATATCGT  45 494
   Csal_2156 2426326 .. 2426339 +  -2.3  -3.34715   CCGCCACGCGTATTC               CCTGG CGCG CCAGC                TCTTTGGCCCAGGTC  45 317
   Csal_2158 2427629 .. 2427652 +  -3.9  -3.85698   TTAACAGACGATTCG         GCCGTAACGCA TTGA TGCGT--CGGC          TTTATAAACAGAAGG  56 93
   Csal_2159 2428016 .. 2428030 +  -5.6  -2.74523   AGCGAAAGCGACATT               CTCGCC GTC GCCGAG               TGATCTTCACGCTCG  46 8
   Csal_2160 2429800 .. 2429823 + -19.6   -4.8622   GTCCCGTGGCACGAA          CCCCTGCCGG GCGA CCGGCAGGGG           TTTTTCGTTGCCGGC 100 66
   Csal_2161 2430735 .. 2430750 +    -6  -2.73364   ACACATGTCTCTCGC              CCCGGC CGCA GCCGGA               TGGTTCCCCTGCGCC  46 90
   Csal_2169 NONE
   Csal_2170 2444095 .. 2444105 +  -2.4  -2.52464   GCATGTCGAGGAAGA                 GGCC TGA GGCG                 TCACTTCCGCCAGAA  37 19
   Csal_2172 2446222 .. 2446239 + -14.1  -3.78329   AGCGAGACACTAAAA             GGCCGGC GGAT GCCGGCC              TTTGGCTTACTAGGA  91 105
   Csal_2174 NONE
   Csal_2175 2450125 .. 2450149 +    -5  -4.09685   GTTCGCGCCCACTTC         TGCCTGTCCAT CCCG AAGG-CAGGCA          TTTTCAGACATAGCG  61 88
   Csal_2176 NONE
   Csal_2177 NONE
   Csal_2178 2451957 .. 2451977 + -15.4  -3.91897   GACCGCCAATGCAAA            CGGCCCGC ATGCA GCGGGCCG            TTTGTCGATGGCAAG  95 81
   Csal_2183 2458316 .. 2458356 + -11.1  -3.30124   CCTCGTAACGCAGGC  CGCCCTCGTTGACGATG CGGTAAT CGTCGACGACGATGGCG  TTGTCCAGGCTGCCG  70 343
   Csal_2200 NONE
   Csal_2201 2479234 .. 2479246 +  -3.3  -4.07568   CGAGTGGATTCGTTC                GGCAT TCG ACGCC                TTTTGACCCAAGCAA  59 7
   Csal_2202 NONE
   Csal_2203 2480757 .. 2480769 +  -2.6   -4.2349   AAAACGCGCTCCGAA                CGTG ACTGC CGCG                TTTTCGATATACAGA  63 341
   Csal_2209 2484703 .. 2484736 + -11.1  -3.01712   GACACTCCGATGCAT    CGCCGAAACGGCCGC TGTCAT GCGGCCG-TT-GGCG     TCTTCGGCCGGCGGG  68 43
   Csal_2211 NONE
   Csal_2221 2494924 .. 2494934 +  -2.4  -2.62263   CATGCACGACCTGCT                 GGCC AGC GGCG                 TCATCTGAGGAGAGT  38 7
   Csal_2222 2495479 .. 2495507 +  -4.3  -4.00486   CCTGGCGCCGTATCT        CGACGACCTGGAG TGA CGCCATGCCGACG        TTCTTCTCTTCTCGC  61 10
   Csal_2223 NONE
   Csal_2224 NONE
   Csal_2225 NONE
   Csal_2226 2499000 .. 2499012 +  -3.3  -2.53876   GTCGACACCCAGGCA                TCGCC CGG GGCTA                TGCATTGCCCTAAAA  40 91
   Csal_2227 NONE
   Csal_2228 NONE
   Csal_2229 NONE
   Csal_2230 2501120 .. 2501136 +  -2.2  -3.21099   GACCTTGGCCCAGCA              TCGACA AAGGA TGCCGA              TTCCTCATGAGCCCC  43 102
   Csal_2231 2502956 .. 2502979 +  -4.5  -4.07568   TCGAAGGCCGTGCTG          GCCATGGCA CCATAT TCCCGTGGC           TTTTCACGCAAGGAG  62 486
   Csal_2233 2504536 .. 2504581 +  -3.7  -3.33696   CTACGGTCAGTTCAT CGACCTTGAGTGTCGGTTGGC CCAC GCCAACCGGCACACCCTGCCC TTCCTTGCCGCAGAC  49 76
   Csal_2241 2515060 .. 2515071 +  -2.2  -3.07816   TCAGGACCCGACACA                GGAG TCAC CTTC                 TTCCATGCATGACAA  41 49
   Csal_2242 NONE
   Csal_2243 2518025 .. 2518046 + -15.9  -5.06414   AGCACCAGCGAAAAA           GCCCATGGC CAGT GCCATGGGC            TTTTTATTGCGAAAC 100 63
   Csal_2255 2534111 .. 2534134 + -11.6  -3.28712   AGTGATCCTCCGAAA          GCCGCGCGGC GTCC GCCGCGTAGC           TTCTCAGGGCCCACC  72 36
   Csal_2259 2537803 .. 2537815 +  -9.1  -3.09175   GTGATCAGGATCTGC                CCCAG GTC CTGGG                TGTTGAGTAGACGTT  60 308
   Csal_2266 2548552 .. 2548563 +  -2.2  -3.25729   GCGGTGATTAGACGA                GCGT CGAT ATGC                 TTGCTCGTGATTGTG  43 147
   Csal_2267 NONE
   Csal_2268 NONE
   Csal_2269 NONE
   Csal_2270 NONE
   Csal_2271 2553997 .. 2554010 +  -2.3  -3.94634   AGGCACGTGCGGAGC               CCTGG CGAT TCGGG                TTCTTTCAGCTCGTG  54 47
   Csal_2272 NONE
   Csal_2273 NONE
   Csal_2274 NONE
   Csal_2275 NONE
   Csal_2276 NONE
   Csal_2277 2565146 .. 2565159 +  -2.3  -3.76952   GACCTGGGAGAGCTT               GTGGC TGAA GCCAA                TTTCCCTTGGGTACG  52 208
   Csal_2278 NONE
   Csal_2279 2568602 .. 2568623 + -10.9  -2.72344   GGCCGGCGTCTGCCA           GGACTGGCGT GCC ACGCC-GTCC           TCGTTCCGCCTGGGC  62 331
   Csal_2281 2570985 .. 2571018 + -16.7  -4.37886   GCTTCCAGGCAGGCA     CCACGCCCCGTGTCG CATG CGACACGGGGCGTAC      TTTTATGCGGCATAC 100 53
   Csal_2283 2572811 .. 2572838 +  -3.2  -3.53224   CCTGGAAGCCGCCCT        GCGTCAGCTCGA TTGA TCGGGCGGCAGC         TTTCAGCGGCACGTA  49 10
   Csal_2284 2573347 .. 2573402 +  -6.8  -3.05384   AGCCGATGGTCATCA TCTCTTGAAGCCGTTTGCGATCGCCCA GAG TGAACGATCGCCAACCGCTTCC-GAGC TTACATAGAGACGGA  52 18
   Csal_2285 2574792 .. 2574813 + -15.1  -3.78329   TCGAGCGACTCGTCA           CGGGGCGGC CTAG GCCGTCCCG            TTTGCGTTGATGCCC  93 46
   Csal_2286 2575792 .. 2575810 +   -11  -3.56643   CAAGAACGTCGCCGC             GGCGGCTA TCA TAGTCGCC             TTTCAGCCATCTAGA  77 78
   Csal_2287 NONE
   Csal_2288 2577168 .. 2577203 + -18.2  -3.72576   GAACTGATTTGATTC    CGTCCCGGGGCGTCGC GTCA GCGACGCCCCGTTGCG     TTTCGTCCGGCGCCC 100 29
   Csal_2289 2579248 .. 2579264 +  -2.2  -3.59262   CGAGTAATGGAATTT              CGTTAC CCCGT GTATCG              TTTCACGCTATGAAC  49 428
   Csal_2300 2588532 .. 2588562 +  -6.6  -2.57132   CGCCGCCGGCAGCCG       CGATGGCGGCGCCG ATG CCACGCAGCCAACG       GTTGTCGCGGCGGGC  47 69
   Csal_2316 2606250 .. 2606275 +  -2.4  -2.64616   TGCTGGTCGCCCTCA         AGCGC-GCGGG ATAGG CACGCGGCGCG         TGATGTGCATGCGAA  38 12
   Csal_2317 2606639 .. 2606668 +  -4.9  -4.07568   GCGCATTGCAACTGG       CGTGAG-GCGACGC TAG GCTTCGCGCTTCCG       TTTTCCCAAGGAGCG  61 126
   Csal_2318 2608937 .. 2608957 + -10.3  -3.07113   GATCAGCAGGATACA            GTCCGCGCC GAT GGCGCGCGC            TTCGCTGACCTGATA  63 474
   Csal_2322 2611603 .. 2611613 +  -8.2  -3.66772   CCACCGCGCGAAACA                 GGGC GCG GCCC                 TTGTTGAGCGTTTCC  65 138
   Csal_2325 NONE
   Csal_2326 2617700 .. 2617719 +  -5.7  -3.30124   CGCTGGCATCGATGC            GCTGACGC ACCTC GCG-CAGC            TTGTCGAGCGTGCCG  53 525
   Csal_2329 2620090 .. 2620141 +  -8.8  -3.09516   ACCTCCTCCGCCCTG GGGCTTTGAGCTTGTCGCCGGCGCG CATGC CGCGCCGGCGGC---CTTGAGGTCC TTCGGTCGTCCCGGC  60 17
   Csal_2330 2621404 .. 2621417 +  -2.3  -3.91897   TATACTCGCCCAGAC               ACCGT TGAC ACGGA                TTTCTCACTCCCAGA  54 50
   Csal_2331 2622129 .. 2622153 + -21.5  -2.71924   CCAAACGCTCTCCTG          CTTGCCGCCGG CCT CCGGCGGCAAG          GTTTCCAGGAGGGTC 100 92
   Csal_2334 2625265 .. 2625298 +  -4.4  -2.53911   TGAAACCTTGCGCAA     GATCATTGCCCCGG CGTTGT CCGGGGCGCTAAGC      TGAATTCACACTTCC  42 60
   Csal_2335 NONE
   Csal_2336 2626878 .. 2626902 +  -6.9  -3.14132   TATGCCGAGTGAACC          GCCGCCTGCCG GAA CGGCCCCCGGC          TTCCTCCGAAACGCG  54 29
   Csal_2337 2627882 .. 2627931 + -12.1  -2.78526   AGGGAATGACCCCAA GTGCGCCGTGACGCCGTGTCGT CCTCGTT GCGGCATGGCC-CACGGCGCCC TGCTCTGTTATAAGA  69 32
   Csal_2338 2629462 .. 2629481 + -12.1  -2.62184   CCGGTCCCGACACGA            GGCGCGG TGAATT CCGCGCC             TCGTGTCGGGAGGCC  68 47
   Csal_2342 2632486 .. 2632516 +  -3.9  -3.46234   CAATGAAGCGGCCAG      GGGCGTCGAGTGTC TGAC GCCCCTC-ATGCCC       TTCCTTGTGCCCTTT  49 96
   Csal_2344 NONE
   Csal_2345 NONE
   Csal_2346 NONE
   Csal_2347 2638000 .. 2638032 +  -8.4  -2.80816   TCCCGCCGCGCCCCC      GGGCACCGCCTG TCTGGCCAT CAGGTGGTGCGC      TGTCATCCATGGCGG  53 87
   Csal_2348 2639126 .. 2639139 +  -4.5  -3.32294   GACCTCATGTGATCG               TCCGT TTCT GCGGA                TTCTCCAGCCTTTCA  49 29
   Csal_2349 2641328 .. 2641350 + -16.3  -4.70659   CCGCTGGCATCAAAA           CGCCCGAGG CAGTA CCTCGGGCG           TTTTTACGTCTCAAG 100 98
   Csal_2350 NONE
   Csal_2351 2642938 .. 2642962 +  -6.9  -3.64703   CAGAGCGGCGCCGCG          CGAGGCCGGCG TGA CTCCGCCCCCG          TTTCACTCGGCAGCG  60 61
   Csal_2353 NONE
   Csal_2354 NONE
   Csal_2355 NONE
   Csal_2356 2647864 .. 2647906 + -19.9  -3.69354   ATCGCCGTTCCGCAG ACAGCGGGCACCGTGC-CGG TCGA CGGCGCACGGTGCCCGCTGC TTTCCCCTTCTCAGG 100 40
   Csal_2357 2648873 .. 2648901 +  -9.6  -3.73968   TCCGCCGCCGACCGC       GACGCGGGCCG TCTCATAC CGGCCC-CGTC        TTTCGTCACGCCTTT  71 60
   Csal_2358 2650280 .. 2650300 + -13.9  -2.60496   GGGATGATCCGCCTC            GCCGGCGAG GCA CGCGCCGGC            ATCTTTCAGACCCAG  72 58
   Csal_2359 2651645 .. 2651700 + -14.1  -2.79968   GGGCCGGGGACACAT CGTCACCTTC-CGCCGAATGGCGC TTCGGAATC GCCCCATTCGGCGTGAAGGCGGTG CTTTCGACTTGCATG  73 495
   Csal_2362 NONE
   Csal_2363 2655347 .. 2655364 +  -4.1  -3.27704   GTATACCTTCCTTCC             TTGCTCT TTAC AGGGCAG              TTGGCTTTGCGGCGT  47 100
   Csal_2367 2657598 .. 2657613 +  -2.6  -3.12803   AAATTGTCTCACGGT              CTTGTT CGTA AATAAG               TCTTGCATATGCGTA  42 168
   Csal_2371 NONE
   Csal_2372 2661910 .. 2661927 +  -7.7   -3.4582   TGCAACCTTGATCTG             GCGCTGGC CAT GCCAG-GC             TGTTTGCTACCGTCG  62 105
   Csal_2383 2673207 .. 2673239 +  -9.8  -3.53012   CCGCAGAAGGCTGAA     CGCAACACGGCGCCC CGCG GGGCGCCGT-TGACG      TTTGCGGGCGACGCG  70 27
   Csal_2390 2681054 .. 2681085 + -15.8  -3.90588   AGACCGATCCTGAAA      GACCAACGGCGCCC CGTG GGGCGCCGTTGGCA       TTTGCTTCGAACGTG  95 44
   Csal_2394 2686854 .. 2686866 +  -9.1  -3.20723   ATAGCGCGTCCCACT                CGGGA CAA TCCCG                TTAGGTTCCTAACCA  61 65
   Csal_2395 2687829 .. 2687847 +  -7.3  -2.57132   ATCCCACCATGTCTC             GCGCCTC CTGCA GCGGCGC             CTTGTCGAAGCGCAG  50 512
   Csal_2397 2688550 .. 2688586 + -26.6  -3.80841   GTCGACGAATGATCG    CGCCGCGCCGGGCACG TCGTT CGTGCCCGGCGCGACG    TTTCCTACTACTCCT 100 29
   Csal_2399 NONE
   Csal_2400 2692006 .. 2692024 + -10.3   -3.0682   CTGCGCGGCGAGGAG             TGACGCG GCGGG CGCGTCA             TCTCTGTGTCATCGC  64 23
   Csal_2403 2694908 .. 2694930 +  -7.8  -4.19177   GCCAACAGACCGTTT           TAATGTGTCA CGC TGACGCGTTA           TTTGTGTTGAAGGGT  75 120
   Csal_2404 NONE
   Csal_2405 2699306 .. 2699323 +  -4.1  -2.71712   GACCGCGACTAAAGA             CTAAGCG CTGG CGCTTAA              CTTTAGACAAACCGC  41 133
   Csal_2406 NONE
   Csal_2407 NONE
   Csal_2408 2703960 .. 2703990 +  -7.5  -2.84841   ATCGCGTGTTTCTTC       AATGCCCCATGCC CATGC GGCATGGGGTACG       TCGTTCGTTGCCGTT  51 40
   Csal_2409 2706359 .. 2706369 +  -6.8  -2.66316   GCTGCGCAAGGAGGT                 TGCC ATG GGCA                 TCGTCTCGTCCCCAC  49 186
   Csal_2410 2707492 .. 2707513 +  -6.5  -4.72272   GAGCCGTTCGAGACA           GCGC-GAGAC CTC GTCCCAGCGC           TTTTTCATCGGCAGC  84 459
   Csal_2424 NONE
   Csal_2425 NONE
   Csal_2426 2730386 .. 2730412 +  -6.4  -2.64099   CGTCACACCGCTCAC         CGCGATCCGCCC GCT GGGAAGATAGCG         CTTCTCATGCAGAAA  49 1
   Csal_2427 2731219 .. 2731231 +  -6.9  -3.07816   CATCCCATACCTTGA                CGTGC CTA GCGCG                TTGCGTCGATCACGA  52 52
   Csal_2429 2732863 .. 2732890 + -18.5  -2.91144   GCTGCGCAGAACTTT        CATCGCCCCGC TCCCAT GCGGGGCGATG         TCGTTTCAGCGCTCC  86 64
   Csal_2433 2737750 .. 2737769 +  -4.2  -3.43492   AGGCGTCGCCCAACC            GGCGCGCCA CGC TGGC-CACC            TTGTCGTCCATGTGC  52 64
   Csal_2437 NONE
   Csal_2438 2744123 .. 2744140 +  -3.4  -3.68859   TCGCCAGCGCTCCGA             CCG-GCA ATTCG TGCACGG             GTTTTTTGCCTTAAC  51 41
   Csal_2439 2744737 .. 2744747 +  -3.2   -4.2828   TCATCTCGGCCAGCG                 GCTT CTT GAGC                 TTTTCCTGAATGACA  64 252
   Csal_2442 NONE
   Csal_2443 2748709 .. 2748726 +  -5.5  -3.21099   CGGTTTCAGGTATAA             TGGCCGT TTTG ACAGCCA              TTCATCCTCCACCCA  50 65
   Csal_2444 NONE
   Csal_2445 2750556 .. 2750566 +  -2.4  -3.17723   TGGCCACTGAGCGCT                 GCGC CGC GCGA                 TTCGATTCACAATCA  43 31
   Csal_2446 NONE
   Csal_2447 NONE
   Csal_2448 2753778 .. 2753799 +  -7.9  -3.41051   GAAACAGGGCTACAA           GACGCCGCT GCAT GGCGGCATC            TTGTAGTCAAACTAC  59 68
   Csal_2449 2755359 .. 2755378 + -16.4  -4.43477   CTCCCCCAACGAAAA            GGGCGCCC GATG GGGCGCCC             TTTTCATTGCCTGAC 100 52
   Csal_2454 2761015 .. 2761025 +  -2.4   -5.1861   CCCATGAGATAGCCA                 GGGG GCT CGCC                 TTTTTTCGTCATGCC  83 69
   Csal_2455 NONE
   Csal_2456 2763094 .. 2763107 +  -3.7  -4.13767   TGTCCGTCGACGGTG               GCGGC GTGT GCGGC                TTTTGAGCTCGCGCA  59 6
   Csal_2457 NONE
   Csal_2458 NONE
   Csal_2459 2766778 .. 2766814 + -10.2  -3.53761   GCGTCCCAAGGGGGA   GCGCCTGGTGCTCGACCT GTA AGGTCG-GCGCGA-GCGC   TTTCCACGCCCATTC  70 4
   Csal_2460 NONE
   Csal_2461 NONE
   Csal_2462 2770253 .. 2770265 +  -3.3  -3.17622   CGCCATCACCGGGAT                GTCGC GCC GCCAC                TGTCTTGTCGGGATC  45 152
   Csal_2468 2775941 .. 2775958 +  -8.3  -2.94099   GGTCTACGTGCTGCT             GCGCCGC CGCG GCGACGC              TCTATAGTCCGCGAA  55 1
   Csal_2471 NONE
   Csal_2472 2780062 .. 2780073 +  -5.8  -3.71848   GGCGAAGTCCTCCTC                TCGC GCCT GCGA                 TTGTTGCTGGAAGGC  60 360
   Csal_2493 2801604 .. 2801619 +  -5.4  -4.30885   TTAGTTAAGAGCATC              GCGT-GC TCG GCGACGC              TTTTCGGTCTCTTTT  71 37
   Csal_2499 2809913 .. 2809930 +  -2.5  -3.01712   GTAAACCGCCGCCAC             GCCGGGC GCTG GCCAGAC              TCTTGAGCCCCAGCC  41 436
   Csal_2503 2811979 .. 2812000 + -15.9  -4.86731   GGACTCCGAACGCAT           GAGCCCACC TGAC GGTGGGCTC            TTTTGTTTCCGGACA 100 85
   Csal_2510 NONE
   Csal_2511 2817575 .. 2817608 + -10.2  -2.57244   CGCTCCGTCACGGGT     C-CCGCCGGCTTCCG ATGCA CGGATGCCGGCCGAG     TCGCTTCCTCAGTCG  60 66
   Csal_2513 2819267 .. 2819290 + -16.7   -3.4439   ATAGCTGACCCTGCC          GGCCGGCGC TTGCCT GCGCCGGCC           TTGTCCATTGGTCTA 100 33
   Csal_2514 2820812 .. 2820834 + -11.2  -3.40403   CCCCGTTGCCCTGGC           CGCTCAGGCG CAG CGCCTGGCCG           TTGTCGTCGAGCGAC  70 356
   Csal_2516 2823078 .. 2823098 +  -6.1  -4.15029   CTGGTGCAATGGTCG            GGTGACAGG AAG CCTGTTACG            TTCTTTGTATGCAAT  68 57
   Csal_2517 2823913 .. 2823964 + -10.1  -4.14392   AGGGCTAGGCAGGAC GGC-GCGCAGAAAAATGCCGTGGC GCGAG GCCACGGCATCGTTTCGCGCTGCA TTTTCGACGTTCAGG  84 33
   Csal_2519 2824782 .. 2824810 +  -7.6  -2.75064   ACGGACAGGCAGGGA       CT-CGCAGGTCATG ATT CATGAC-TGCGTAG       TCGTTGCCTGCCCAC  53 60
   Csal_2520 2825391 .. 2825412 + -17.3  -3.07222   CGTGCCAGACGAAGA           CGCCGCTGC CGGG GCAGCGGCG            TCTTGCCGTCATCGT  87 54
   Csal_2526 2833343 .. 2833359 +  -9.3  -2.71144   AACGGATGGAGCGCC              ACGCGGC ATT GCCGCGC              TGATTCGCCCCGCTG  57 6
   Csal_2528 2835821 .. 2835856 +    -6  -3.18274   TCAACGAAGTATTGC    GACGCCCCGCCGCT GCGACTAA GGTGGCGGGTCCTC     TTCCGTTGCCGTGGA  50 88
   Csal_2529 2836851 .. 2836880 +  -3.4  -3.90112   GGCGCTAGCAACGCG       GCGTGGCAAACG CCATCA CCTCCGCCACGC        TTTCCTTGCCCAGCG  56 167
   Csal_2532 2839872 .. 2839906 +  -5.7  -3.51329   CCAGACAGGCGGTAT    CCTCCAGCGC-CTG-GG TGT CCGCATCGCGCTTGAGG    TTCTCCTTGCGGATC  55 227
   Csal_2540 2848768 .. 2848808 +  -6.7  -2.71731   GGTTGCGGGTATTGA  GCACGACGTGCACCGCG TCGGGAT TGCCGCGCGCGTCGTGA  TGCTTGACCCATGCC  48 110
   Csal_2547 NONE
   Csal_2548 2860313 .. 2860325 +  -4.9  -2.66216   CTTCGTCATGCGAAC                GATAA TAT TTATC                ATTATCATCGTCGAA  43 50
   Csal_2549 2861151 .. 2861172 +  -9.5  -3.07895   CGCCATGACTCGCCC           CCGACGACTC AGT GAGTC-TCGG           TGTGTTCGGCCTGCA  60 33
   Csal_2558 2870472 .. 2870482 +  -8.2  -3.01791   CCAGCACCGTGAACT                 CGCC GAA GGCG                 TCTTCCAGCCAGCGT  56 109
   Csal_2561 2874978 .. 2874989 +  -7.2  -3.40403   GTGGGTTTATCCCAG                GCGC CCGG GCGC                 TTATAATGCCCACCC  56 8
   Csal_2563 2877052 .. 2877062 +  -8.2  -3.86194   ACGTCGCCCGGCTTT                 GCGC CAG GCGC                 TTTCTGACAAGGATT  69 449
   Csal_2566 2878453 .. 2878471 + -13.1  -4.08767   GGTAGCACCTGGAAA             GCCCGCG CTCGT CGCGGGC             TTTTCGCGCCATGAG  89 53
   Csal_2567 NONE
   Csal_2568 2880661 .. 2880679 +   -16  -3.75115   GCGAAACATAAAAAA             GCCGGCTC GAT GAGCCGGC             TTCGTTTTCTGAGCG  95 246
   Csal_2575 2888486 .. 2888527 +  -5.7  -3.53012   CTACGCCGTGACCGT CACGCCCGTCGTTCAGTCCT CGG GGGGCAGGA-GGTGGGCGAG TTTCCAGCCGCCCAG  55 30
   Csal_2578 2892206 .. 2892226 +  -7.5  -4.08546   GACGGTTTATCGGTC            GCCAAAGGG ATT CCTTATGGC            TTTATCATTAGTCAT  68 48
   Csal_2579 2893959 .. 2893984 + -20.5   -4.8048   CTGCTGCAACGAAAA         GCGCCTCGACC CAAG GGTCGAGGCGC          TTTTTCATGTCCGGG 100 82
   Csal_2587 2900190 .. 2900237 +  -4.1  -3.30338   GTGCTGGCGTGCGCG GGC-CGCCATGCCCGGC-AAAAC GGCA GTCTTCGCCGAGCATGGCACGAC TTCTGCAACAATTCT  47 69
   Csal_2588 2902241 .. 2902278 + -10.8  -3.14294   CGCCAGCGCTAATGA  TGCCTGC-CA--ACGCACC CGA GGTGCGTCGTGCGCAGGCA  TTCGCTATCCGTCTT  65 181
   Csal_2589 NONE
   Csal_2590 2903443 .. 2903456 +  -4.5  -2.52464   CGCCGAGGTCGCCTG               CG-CGC TGG GCGTCG               TCCATTGAAACAGCG  41 394
   Csal_2592 NONE
   Csal_2593 2906518 .. 2906531 +  -2.3   -2.8552   CTCACCGCAATAGGA               GCTTC CCAT GACGC                ATTTCCTGCCTGGCG  40 28
   Csal_2594 2907442 .. 2907461 +  -5.7  -2.62263   TCCCGGTGTGCTCGA            CCGA-CGC CAGAA GCGCTCGG            TCATGTGCGCCAGCT  45 175
   Csal_2600 NONE
   Csal_2601 NONE
   Csal_2602 2913923 .. 2913938 +  -6.8  -2.83271   TGACGCATGCCTCGC              GGGTCA GACC TGGCCC               TGATTGTCCAGCTCC  50 38
   Csal_2608 2919375 .. 2919385 +  -2.4  -2.60244   CCTAGCCGCTTTTCC                 AGCG TGA CGCG                 TAGCTTCATTGCCAA  38 36
   Csal_2609 NONE
   Csal_2610 2922055 .. 2922079 + -12.1  -4.30576   CGACGACAGGGATTC          GAGCTGGCGAT GAT GTCGCCAGCCC          TTTTCCTGCTCGCCC 100 74
   Csal_2611 NONE
   Csal_2612 NONE
   Csal_2613 NONE
   Csal_2614 2925979 .. 2925990 +  -2.2  -3.44319   AGGTAATCCAGTACG                TCGT TGTC ACGG                 TTGTAGTGGATTCCC  47 286
   Csal_2620 2933904 .. 2933917 +  -5.9  -3.81926   ACACGAAGGCGATGC               CTGCG CTCC CGCGG                TTGATTTTTCGCATA  60 122
   Csal_2621 2935151 .. 2935183 +  -9.9  -3.15544   GGGGGCCAGCGCGAC      CTGCTCCAGATCTTC GCC GAAGGTCTGCAGCAA      TTCCTGGGCATACCA  60 204
   Csal_2623 NONE
   Csal_2624 2937295 .. 2937311 +  -3.5   -4.2349   GACGCGCCCTGACTC              CCGCACG AGG CGGCCGG              TTTTGCGTGTCGAGA  62 29
   Csal_2625 2937626 .. 2937643 +  -6.9  -2.81133   TGGGGTCGTACCCGG             GCGTGCC GACC GGCACGG              TGTCATCCCTCACTG  50 55
   Csal_2626 2939556 .. 2939567 +  -5.8  -2.98823   GGGCCCGGCGCATGA                CAGC AAGT GCTG                 TGTCTGTCCCGGCGG  49 152
   Csal_2640 2951890 .. 2951907 +  -5.5  -3.66666   CGCGGGTTTCGCGCG             CCGCG-GC CTC GCTCGTGG             TTTCGCCGTTTTCCA  57 418
   Csal_2642 NONE
   Csal_2643 2954074 .. 2954114 +  -6.1  -3.78022   GGTACCCTCGTAGAT CGGCGCGATGCGC-GCGTC GCGGA GATGCTGCGCAACGC-CGG TTTCCTCGATGTACC  60 516
   Csal_2645 2957902 .. 2957924 + -19.2   -5.4505   GCCATGACGCGAGCA           GGGGCGCATC CAG GATGCGCCCC           TTTTTTATTGGCCCA 100 63
   Csal_2649 NONE
   Csal_2650 2965676 .. 2965712 +  -5.2  -2.63631   CGAGACGCTTGATGA   CGCCATGCGAGCC-GC CCGTTAT GCTGGCTC-CATGACG   TCGTCTCACGCTTCC  43 29
   Csal_2651 2967666 .. 2967676 +  -8.2  -2.52464   CGCACCGCACGGTGG                 CGCC CGG GGCG                 TCCCTTCACGACAAG  52 59
   Csal_2661 2978423 .. 2978474 + -12.8   -2.8547   ACCTGGCGACTGGTC GGTCACGACGAAACGAGGCCCCGA CATG TCGGGGCCTCGCGTCATCGCATCC TGTGATGTGCCGGCT  70 55
   Csal_2674 2996906 .. 2996922 +  -7.9  -3.08679   CGTCCACCGGCCCGC              TGGCCAG CAC CTGGCCC              TGTTCGATCAAGGCC  55 499
   Csal_2679 3002432 .. 3002449 +  -2.7  -3.17075   CGCGTCAAATAGATA             GCGTGCTA ACA TAGT-CGC             TTGCCTTGGCGAACG  43 92
   Csal_2680 NONE
   Csal_2681 NONE
   Csal_2682 NONE
   Csal_2683 3006551 .. 3006563 +  -6.2  -3.61715   GGGTTGCGGTGCCAG                CGCC AGACC GGCG                TTGTTGACCAGCGTC  57 518
   Csal_2686 3009700 .. 3009727 + -20.6  -4.72497   AATCGCCACACTATC        GCCCCGCCCCGGC CAT GCCGGG-CGGGGC        TTTTCTTCGTGGCTA 100 67
   Csal_2687 NONE
   Csal_2688 NONE
   Csal_2689 3013808 .. 3013823 +  -2.6  -2.71712   CGAGGCGCGGACAGC              GT-AGCT CGT AGCTCAC              ATTTCCCACAGGAGA  39 22
   Csal_2690 3014224 .. 3014236 +  -4.7  -3.65812   GCAGGTCGCCAAGGC                CGCCG TGG CTGCG                TTGTCTTGAACGCCC  54 4
   Csal_2691 3016896 .. 3016945 + -18.5  -3.22223   CACGAGTTGAAGACG GCCCTACCCGCATGCGCGAGTGG CATG TCACTCGCGCATGCGGCATGAGC TTCCTCATCACCTTA  90 31
   Csal_2692 3019011 .. 3019023 +  -3.3  -2.50935   GGTCAGGAGGCTGCA                CATGC TTT GCTTG                ATTGATAACTACGAT  40 8
   Csal_2693 NONE
   Csal_2694 3020791 .. 3020812 +  -2.9  -3.22475   AAGGGCGTGAGTTCC           TCGAGGATG GTCG CTTCGTCGA            TGTTCTCGCGATAGA  45 181
   Csal_2697 3025219 .. 3025233 +  -5.7  -2.64987   ACCCTCTGCGCCTAC               CATGG AGCTC CCATG               TCATATCGACTCTTT  46 103
   Csal_2698 3026192 .. 3026206 +  -4.3  -3.94868   GCGACTGACAACTCA               TGAGA TAGCT TCTCA               TTTACATTTGTTCTC  59 303
   Csal_2699 3027250 .. 3027261 +  -2.2  -2.89659   GCTTGAGCACTTGCT                GGTA ACGA TGCC                 CTTCTTATGCGTGTC  40 55
   Csal_2700 NONE
   Csal_2701 NONE
   Csal_2702 NONE
   Csal_2703 3031071 .. 3031088 +  -2.5  -3.97709   CCAGCATGTGTCGTC             GCCCGTG TCGT CCCAGGC              TTGTTGTTCCATACT  54 69
   Csal_2704 3031533 .. 3031550 +  -8.4  -3.53091   TGACACTCCACCTCC             TGGCCG GATGCG CGGCCA              TTTCAGGCACACCGT  62 97
   Csal_2705 NONE
   Csal_2706 3033819 .. 3033843 + -15.7  -2.64803   ATCGCGCCCTGCCAT          ACCGGGAGGTC CAA GACCTCCCGGC          TCCCTTTCCCGGTGC  78 89
   Csal_2707 3034698 .. 3034734 +  -4.5  -3.09834   GCCCTCCCCCTGACC  TGCCA--G-CGATGCGCC ACCG GGCGCGTCGGCACTGGCG   TTCCCTGCTCCCCTC  46 75
   Csal_2708 NONE
   Csal_2709 3037777 .. 3037795 + -14.6  -3.73068   TGCGTCATCCGACAA             GCCCTGCA TCC TGCAGGGC             TTGTTCGGTTGCAAG  93 59
   Csal_2710 NONE
   Csal_2711 3040316 .. 3040349 +  -7.3  -2.88861   TGAGCGCTCACTGGC     GAGTGCGGGCGCGCTC GTA GAGCGC-CGGGCCCTC     TCTCTGGGCCTCATC  51 38
   Csal_2714 3044693 .. 3044724 +  -3.6  -2.90763   ATGACCGTGCGTGGT      CTCCTGCCCGTG-TG ACA CATCATGGGCGTGCG      TCTGTCCGGTCTGCG  41 521
   Csal_2717 NONE
   Csal_2719 NONE
   Csal_2720 3049539 .. 3049580 +  -9.3  -3.85698   GCCGAAGAATTGATA GCCCCGGGATGGCGGCAGGT TCG ACTCGCCGTCAGGC-GGGGC TTTCTGGAAAACCAC  73 205
   Csal_2733 3066520 .. 3066534 +  -2.1  -3.15324   CCGCACGCCAATCGA               TTCGT ACGCC ACGAG               GTTTTCATGCGCATC  43 99
   Csal_2734 3067625 .. 3067681 +  -2.4  -3.55563   GCACCACCAGCCAGG T-CTCGACACCGGGCAGGCGCGTATAC GCCAGG GTGTCCGCGCCTAGC-GGT-TCGAGCA TTTCGACCGTCACGT  47 177
   Csal_2742 NONE
   Csal_2743 3076766 .. 3076778 +  -3.3  -3.08813   CGATCGAGGACGTCG                GCGAG GAA CTCGG                TCTGTTGCGGTGAGC  43 0
   Csal_2744 NONE
   Csal_2745 NONE
   Csal_2746 3079439 .. 3079457 +  -5.9  -2.71263   CCTTGGCACTCGATA             TCGCGAC TCCCT GCCGCGA             TCCTTACCGGAGGTT  46 151
   Csal_2747 3079991 .. 3080012 + -11.5  -5.02074   GTTTGGCCTCTGGCC           AGACCGCCC TCCA GGGCGGTCA            TTTTTTGACACCTCG 100 223
   Csal_2748 NONE
   Csal_2749 NONE
   Csal_2750 NONE
   Csal_2751 NONE
   Csal_2752 NONE
   Csal_2753 NONE
   Csal_2754 NONE
   Csal_2755 NONE
   Csal_2756 NONE
   Csal_2757 NONE
   Csal_2758 NONE
   Csal_2759 NONE
   Csal_2760 3092561 .. 3092578 +  -4.1  -2.78384   TGACGCGCCAGGTAT             TGCCG GTGAATGG CGGCA              TGTGCTGAAAAGGCG  41 0
   Csal_2761 3093626 .. 3093644 +  -8.8  -3.29471   GCCGTTGTGAATGAC             GGCCCG ACTCATG CGGGCC             TTGGTATCGTGGCGC  59 365
   Csal_2770 3102381 .. 3102395 +  -2.8  -2.53409   TGAAACGGGAGTTTC               CTAATG TCT CATTCG               CTTCGTCCCTTGCTC  37 22
   Csal_2771 3103338 .. 3103359 + -12.3  -3.55444   CCCCGCGACCACCGA           CATGGCGCC TCGA GGCGTCATG            TTTCCCCCGTGCGGG  79 41
   Csal_2772 3104486 .. 3104496 +  -8.2  -3.14132   GCAGGACTTCACGCA                 CGCC ACT GGCG                 TTGATCGCGACCACC  57 397
   Csal_2775 NONE
   Csal_2776 NONE
   Csal_2777 3109117 .. 3109153 + -30.3  -3.65902   TACCAGCTCCGCTCA    TGCAAACGCCCCGGCGG TCA CCGCCGGGGCGTTTGCG    TTTCGCTGGCGTGCG 100 41
   Csal_2779 3112150 .. 3112177 +  -9.2  -4.45544   ACCGTTATCGACCGT        TGCCCGGTTTTCA TCG TGGAG-CCGGGCA        TTTTCATTACTCCGA  84 53
   Csal_2780 3113709 .. 3113725 +  -3.6  -3.67068   CGCCGGTGTGCCGAC              CGTGAC TTACC GCCACG              TTTGGAGCTTTTCAT  51 280
   Csal_2781 NONE
   Csal_2782 NONE
   Csal_2783 NONE
   Csal_2784 3116812 .. 3116836 +   -15  -3.53224   CGAATGATATCCGAT         G-GCCGGCGGC TTCG GCCGCCGGCAC          TTTCAAGGAAAGATC  90 34
   Csal_2785 3118407 .. 3118418 +  -2.2  -4.11692   GATGTCGGTAAAGCA                TCCT TGGC GGGA                 TTTTGCGGCTGAGTC  57 462
   Csal_2787 3119392 .. 3119411 +   -15  -3.17723   AATCACCACCGACCA            CGGGCAGC TCAA GCTGCCCG             TTGCGTTGCAAGTAA  82 78
   Csal_2788 3120613 .. 3120630 +  -4.1  -4.07885   TCGCGAAGCTAACCA             G-GGTCTG CAG CGGACCGC             TTTTCCGGCGCGGTG  59 29
   Csal_2790 NONE
   Csal_2791 NONE
   Csal_2792 3123038 .. 3123079 +  -2.7  -3.14468   CTGCTGGCGCCTCGA GCCCGGCTGGC-TGCCACGC GAC GCTAGGCATGGCGGCAGCGC TTCGCTATGCTGCAA  43 132
   Csal_2793 3123953 .. 3123985 + -17.8  -3.15544   TACCGGAATCTTGTG     TGTCATCGGGCGGCC TGCG GGCCGCCCGATG-CG      TTCATGGCGATGCCG  90 45
   Csal_2795 NONE
   Csal_2796 NONE
   Csal_2797 3127717 .. 3127758 + -10.1  -2.71731   CCTTCTAGCTGCGCG CCGATGCGCCCCATGCGG CACGAGC CCGCATGGGGCATC-CGG TCCTTCAGGCATCAC  61 33
   Csal_2799 3129328 .. 3129343 +    -4  -3.46602   GGCTATAACGCGCGG              CGC-CAT CGG ATGAGCG              TTCTCGTCTCCCCCG  49 33
   Csal_2800 3130312 .. 3130336 +  -3.6  -4.19238   ACCCGACAGCACTGC          CTTTTTTGCA CATCC TGCAAGAATG          TTTTGCAATTACACC  62 87
   Csal_2801 3131072 .. 3131083 +  -3.6  -2.76261   CAATGTAGCTCCCTG                GTCC TGCC GGGC                 GTTTCAGCCTTCAAG  41 88
   Csal_2802 3132576 .. 3132596 +  -5.3  -2.66316   CCGATGCCAGCCAGG            GCGTCAGCT CGC GGCGGATGC            TCATGTCGTCGGCGA  44 242
   Csal_2809 NONE
   Csal_2810 3141218 .. 3141247 +  -8.5  -2.78384   CGTCACGTGGCAGGG       CCATGGCCCAG-GC ATC GCGCTGCGCCAGGG       TGTAATACCCGGCGG  53 396
   Csal_2812 3142587 .. 3142611 + -10.7  -3.21218   CAGCTGCTTGAGGAC          GTCGTTGACCT TGA AGGTCAGCGCC          TTCATGGTCGCCAGT  65 313
   Csal_2817 3147166 .. 3147184 +  -5.9  -3.85698   CATTTCGTGCCAGAT             GCGGGTC ATCAG GACACGC             TTTCTGGGCAGCAGC  62 514
   Csal_2820 3149913 .. 3149927 +  -4.2  -3.06492   CCAGCTCGTGCGTCG               TCAAGG GCT CCTCGA               TGTTGGCCTCCATCA  45 332
   Csal_2824 3153197 .. 3153216 +    -5  -3.73953   CCGTCGCGTCCCACC            AGGAACTT GGTG AAGTTCCA             TTTGATCGGCGTGCT  58 136
   Csal_2827 3156377 .. 3156389 +  -4.7  -3.05384   CAGCGGAGGGCTGGC                CACGG CAC CCGCG                TTCAGTGCGCCACCG  47 312
   Csal_2830 3158104 .. 3158127 + -15.2   -3.2327   CACCATAAGACAAAA          CGCCCCGACC ATGG GGCCGGGGCG           TTCATCCTGAGTTGC  82 33
   Csal_2832 3162259 .. 3162273 +  -4.2  -3.82097   TTTCCCGAGAATTCT               CATGCG TAA CGAATG               TTTCATGCGTTTCGA  57 17
   Csal_2833 3163463 .. 3163473 +  -5.4   -3.5125   ATCCGGAGATAACAA                 TCCA TGC TGGA                 GTTTTTCATTCCCGC  55 92
   Csal_2834 3163834 .. 3163854 + -14.7  -3.76568   CGCTCCTCCTCATCG            CCACCGGCC CCG GGTCGGTGG            TTGTCTTCTGCGTCA  93 64
   Csal_2835 NONE
   Csal_2836 3166709 .. 3166732 + -18.2  -3.20901   CGTTTCAGGGCAGAC          GACGCCTCCC TCCG GGGAGGCGTC           TTGCGTTGGTCAGCT  90 73
   Csal_2838 NONE
   Csal_2839 NONE
   Csal_2840 NONE
   Csal_2841 NONE
   Csal_2842 NONE
   Csal_2843 NONE
   Csal_2844 3176872 .. 3176907 + -21.8  -3.48924   ACCGGCCGAAACGCA    AGACGCCCCCGCCGGC ATTA GCCGACGGGGGCGTCG     TTGTGTGGCGAGTCG 100 83
   Csal_2846 NONE
   Csal_2847 NONE
   Csal_2848 NONE
   Csal_2849 3180967 .. 3180981 +  -6.4  -2.77043   GACCCAGACCATCGC               TTTCCG TCA CGGAGA               ATTTGACCTCATGGC  50 151
   Csal_2850 3181404 .. 3181417 +  -2.3  -2.52464   TCGGCAACGAAGAGA               TCTGC GCAC GCTGA                TCGCTTCGCGCGGGG  37 12
   Csal_2851 3182604 .. 3182636 +  -3.9  -3.73072   AGCTCGACGCTGATT      GAGCCTTGCCTTGAC TTC GCCAGGGTGCGGCGC      TTTGATGGGACACTT  54 24
   Csal_2852 NONE
   Csal_2853 NONE
   Csal_2854 NONE
   Csal_2855 NONE
   Csal_2856 NONE
   Csal_2857 3188891 .. 3188915 + -21.5  -3.05997   GCTCCCTCTGCGTAC          CGGGCACCTCG ACA CGAGGTGCCCG          TGTCATTTGTGGGCC 100 50
   Csal_2858 NONE
   Csal_2861 3194177 .. 3194200 +  -8.8  -3.14564   AAGGGTGGCAACTCA          CCGC-CCAGCG AGG CGCTGGTGCCG          TTGATGACCACGTCA  57 292
   Csal_2867 3199200 .. 3199230 + -12.5  -3.53012   CGTTCGCCCGGATGC      CATG-CGGGCCGGC AATC GCCGGCCCGTCGCG       TTTGCCGCCCCGGCG  79 55
   Csal_2868 NONE
   Csal_2869 3201606 .. 3201639 + -18.1  -3.09516   CGCCATCCCCCGCCG     GTCGTCGACGCCCCT TGTC AGGGGCGCCGGCGGC      TTCGATACTGAAGGC  89 44
   Csal_2870 NONE
   Csal_2871 3202593 .. 3202622 +  -9.1  -3.04122   CGCATGCCCGAGCAC       CGCCGCGCCCCTG TCAT TGGGGGCGCTGCC        TGGTTTATGCTACGC  60 46
   Csal_2872 3204081 .. 3204093 +  -3.3  -3.45023   GGCGCCGACACGGCG                GACGC CAT GAGTC                TTCTGGTGATCCTGC  49 66
   Csal_2873 3205601 .. 3205619 +  -4.4  -3.61517   AGATTTCTCCCTCAA             TCCTGCCG AAA CGGCACGC             TTCTTACCAAAGGAT  54 91
   Csal_2874 3206992 .. 3207026 + -15.6  -3.53224   TGGCCCCGCTTGCAG     ACTGCCCTGCTCGCGC GAT GCGCGAGCGGGACGGG     TTTGGCCCGCCCCTC  93 60
   Csal_2875 3208410 .. 3208423 +  -3.8  -2.52464   CCCATCTAGCATGCC               GGCA AGCGCA TGCC                TGGGTTCAGACGAAC  40 132
   Csal_2876 3209810 .. 3209820 +  -3.2  -3.05384   CGATCGGCCATACCC                 GACG ACC TGTC                 TTGGATGACCCGAAC  43 65
   Csal_2877 3210515 .. 3210531 +  -2.1  -4.07568   CGGAATAAACGATGT              CCGAGAG CCA CTGACGG              TTTTCCACCAAGGAA  57 51
   Csal_2878 3211356 .. 3211374 +  -2.2  -2.71924   GTCATACCGATCTAC             CCCGGCGT AAC GCACCTGG             ATTTCACCGGGCCTC  39 112
   Csal_2879 3212026 .. 3212061 +  -9.8  -4.07568   ATCTCTTCGACCAAA    TATAACGCATTGCGTC ATAT GCTGCTATGCGTTATA     TTTTGAAAAAAAGGA  80 21
   Csal_2880 NONE
   Csal_2881 3212851 .. 3212875 +  -5.6  -3.01791   TACTTCGATCACGGC         GGGGGGC-AGC GACG GCAGGCCCTCC          TCTTCCCCCAGCGCT  48 207
   Csal_2883 3214707 .. 3214719 +  -6.9  -2.82156   TCGACTGATCGAAAT                GCCTG GAA CGGGC                TGATTCAATTTCCAT  50 33
   Csal_2884 3216022 .. 3216038 +    -8  -2.78384   TACGCGGCTGCTGGC              CGACTG AGGGC CAGTCG              TCTCATCCCGACAGA  53 19
   Csal_2885 NONE
   Csal_2886 3218128 .. 3218156 + -22.5  -4.18018   CGTCCGCAACGACAA        GCGCCCCGGCATG CGA TATGCCGGGGCGC        TTTTGCATGCAAGGC 100 92
   Csal_2894 NONE
   Csal_2895 NONE
   Csal_2896 3228153 .. 3228163 +  -2.4  -3.53012   CTGATGCTATAATGC                 CGCG CTT CTCG                 TTTCGCGCGACGCCA  47 67
   Csal_2897 NONE
   Csal_2898 3229861 .. 3229884 + -18.2  -2.62983   CCCGTCGTAACGCAA          GATGCCCGCC AATT GGCGGGCATC           TGGTATCGGCATGGC  85 58
   Csal_2908 3239563 .. 3239580 +  -5.5  -4.38116   CTTTGTACTTAAGAC             GCTCAGG ACTG CCTGATC              TTTGCTTTTTCTGAG  73 187
   Csal_2911 3243152 .. 3243180 + -14.7  -3.35996   TGCCGTCGAGCATGC        GCTGGAAGACGTC ATT GATGTTTTCCAGC        TTCTCGGTGGCGATG  84 230
   Csal_2914 3247010 .. 3247036 +  -7.3  -3.14463   CATTGCCTGAGCCCG         GTGAGTGCC CCCTGTATC GGCACTCGC         TTGATCAAGGGACTT  54 31
   Csal_2915 3248108 .. 3248149 + -29.5  -2.62263   ACACCTCACTGAACG CACAACGCCCCCGGTGCCG AATA CGGCGCCGGGGGCGTTGCG  TCATGTCGCGCGGCT 100 83
   Csal_2918 3252107 .. 3252141 + -15.1  -2.96452   TGCTAACGTAAACCT     CAGGCGTGTCGGA CTTTCCCCC TCCGACGCGCCTG     TGTCATTCTCGGCGT  79 64
   Csal_2919 3253394 .. 3253424 +   -11  -4.07568   CCTGACGCACCCGCG       CACGACGGCACGGC CCG GCCGTGCCGTCCCC       TTTTCCACGGCAAGG  84 36
   Csal_2920 NONE
   Csal_2921 3254654 .. 3254667 +  -9.5  -3.50853   CGCGCCATGACGCCA               CCCCG CTTG CGGGG                TTATACTTGCCGGCA  66 42
   Csal_2922 3257608 .. 3257635 + -19.2  -4.34402   CCGGCGCCACGATCA        CGCCCATGCGGT TCAC GCCGCATGGGCG         TTTTCGTGTCACCAG 100 51
   Csal_2930 3269406 .. 3269425 +    -5  -3.28712   CGCCGGTACATGGCC            GACAGCAA GGCA TTGATGTC             TTGTGCCGAGACACG  49 407
   Csal_2932 3271538 .. 3271557 + -10.7  -3.28791   AGGGCCGGTCTCGCT            CGCGCAG CCACGC CTGCGCG             TTGTCGAAGGCGGCT  68 495
   Csal_2934 3273924 .. 3273938 +  -6.4  -2.88663   CGGCACAGGATGCAT               CCATGA ATA TCGTGG               TCTATCCCGGTACCT  51 102
   Csal_2935 NONE
   Csal_2936 3274690 .. 3274742 +  -5.4  -4.93365   TTGATCACCGCCGCC T-GACCCGCGTGCACGCCACGCCGCC GCG GGCGACGTGGCGCGTGT-CGGCCCCA TTTTTCCTTCTCACG  84 23
   Csal_2937 3276204 .. 3276216 +  -4.8  -2.87051   TCAGCATGACAACGA                CCTC CTGGA GAGG                CTTTCATGCTGAAGC  45 74
   Csal_2938 3277617 .. 3277630 +  -3.7  -2.57931   GCCTCTATCCATTCC               CCGGC CTCA GCAGG                ATTGTGACCCATGGC  40 110
   Csal_2939 3278170 .. 3278187 +  -5.5  -3.01791   GACGTCATGCCCGGG             TCGCTGC TAAC GTGGCGA              TCTTGCCGGAAGCAT  49 39
   Csal_2940 3279307 .. 3279322 +  -4.6  -2.86271   TTCGTCGATGCGCCC              CAGCGA CATG TCGCGG               TCGTTGTCGTAGGCC  45 87
   Csal_2943 NONE
   Csal_2944 NONE
   Csal_2945 NONE
   Csal_2946 NONE
   Csal_2948 NONE
   Csal_2949 3286157 .. 3286181 +  -2.8  -2.72263   GCCGGCCTCGAGGGC         CG-CCTGCG-GC TCG GCACGCACGACG         ATTTCCCGCGGCTGT  40 288
   Csal_2952 3288248 .. 3288277 +  -2.9  -3.83026   ATGCTGCTGCCCCCC       TGCCCTTGA AAAATCCGATCA TCAGGGGCA        TTTCATGTACAGAGG  52 63
   Csal_2953 3288880 .. 3288910 + -18.3  -3.55444   CACGACCCGCACGAT       GACGACGCCCGGC CTCGC GCCGGGCGTCGTG       TTTCAGGGGTCGGCG 100 56
   Csal_2955 NONE
   Csal_2956 3292829 .. 3292846 +  -3.3  -3.53012   CGTCGAGCTTGACCA             CCCCCAG ATTG TTGGAGG              TTTCCACGACCCCGG  49 467
   Csal_2962 3301576 .. 3301612 + -25.3  -3.35679   CCGCCAGCGGCATGA    AAAAACACCCCGCCGGC ATT GCCGGCGGGGTGTTTTA    TTGTGCCTCGAGGCC 100 60
   Csal_2973 NONE
   Csal_2974 NONE
   Csal_2975 3314250 .. 3314263 +  -2.3  -2.52464   CGCGCGATGCGCCTC               GCGCT CCAC AACGC                TGGATTGCCGGACAC  37 46
   Csal_2976 3315299 .. 3315343 + -21.4  -2.70932   CAGGACCTCTGAATC GAGGCG-CTCCGGGTCGGCGG TACC CCGCCGCCCCGGAGACGTCGC TCATTCACCGCAGGC 100 29
   Csal_2977 NONE
   Csal_2978 NONE
   Csal_2979 NONE
   Csal_2980 NONE
   Csal_2981 NONE
   Csal_2982 3321708 .. 3321738 +  -6.7  -3.01712   CGGCCGCCACTGAGT      GCGGGCTGGGCGGC CAAC GCC-CCCGTCCCGA       TGTTCACGGCCACAC  52 28
   Csal_2983 NONE
   Csal_2984 3324137 .. 3324155 +    -3  -3.21934   GACACTGCCAGCGAC             GTGAGCCC CGA GGACTGAC             ATTTTCTCGCACCCG  43 8
   Csal_2985 3324885 .. 3324917 + -14.8  -3.11291   GTCTGAACGCACCAA      CGAAAACGCCCGGC ACAAG GCCGGGCGTTCGCG      TGTTCCACTTCTGAA  80 35
   Csal_2990 3329900 .. 3329914 +    -7  -2.57132   GGCCCTGATGCCTGT               CGGCGC CCG GCGACG               CTTGTCGCGCGCGCG  49 33
   Csal_2991 3330629 .. 3330640 +  -2.2  -2.87132   GGCCAGCGTGTCGCG                CGTC CAGG GATG                 TGTCTGCCCGAGACG  40 433
   Csal_2999 NONE
   Csal_3000 NONE
   Csal_3001 NONE
   Csal_3002 3342126 .. 3342153 +  -7.7  -2.78816   ATGCGGGCCGCCTTC        GTCGATG-CGGC CTGAC GCCGTCACCGAC        TCTCCTCCCCCCTCG  53 11
   Csal_3003 3343401 .. 3343420 + -12.1  -3.23395   TGGTGAAACGACGAA            CCCCGGC ATAATG GCCGGGG             TTCGTCGTCATGCGT  74 109
   Csal_3005 NONE
   Csal_3006 3348119 .. 3348142 +  -2.5  -3.17361   GGCACCCGCATCCGA         GCATCAT-CGG GAGG CCGCATGA-GC          ATTTTCGTCAATCTG  43 4
   Csal_3007 3349100 .. 3349112 +  -4.7  -3.71848   CGTAGGGAAACAGGT                CGCGG CCA CCGAG                TTGTTCCTCGACCGC  58 441
   Csal_3018 3359922 .. 3359935 +  -3.8  -2.78384   GGTCGCGCTGCAGCT               CGTC TTCCAC GACG                TGTGATAGCCCAGAG  41 7
   Csal_3019 3361347 .. 3361371 +  -7.8  -3.53444   GCTTCCGCTTTGGCC          TTGAGCGTCG CGACA CGGCGCTCCA          TTTCGGCGCGGGTCG  60 70
   Csal_3022 NONE
   Csal_3023 3367550 .. 3367579 + -16.4  -2.82834   CGGCTCGAAACGACA       TGCGCCCGAGCC ACATCA GGCCCGGGCGCA        TGTCGTCATGACGTG  79 48
   Csal_3028 3374370 .. 3374407 +  -4.2  -3.72576   GGTGGCGATGTATCC  CGGCGA-CA-GGGTATTG ACGG TGATTCCCTTGGTCGCCG   TTTCCTGGGCCAACG  56 271
   Csal_3032 NONE
   Csal_3033 3381197 .. 3381209 +  -4.7  -3.05816   GGAATGGCCCGCTCG                GCCGC CGT GCCGC                TTACCTGGGCGATCA  47 447
   Csal_3035 3382733 .. 3382762 + -11.3  -4.10566   AACCGCTTCACGACA       CGCGGGAGGCCCG ATCG CAGGTCTCCCGCC        TTTATCTGATGGTGT  84 64
   Csal_3037 3384438 .. 3384459 +  -2.9  -2.73364   CGGCGCGACTTGACC           GC-TCGGCGC CAC GCCTCGATGC           TAGTTAGCCTGCAAA  39 60
   Csal_3038 NONE
   Csal_3039 3385476 .. 3385487 +  -7.2  -3.71848   CGCACGGTCGAAACG                GCGC TGGA GCGC                 TTCTTCATCGCACGC  63 113
   Csal_3040 3386262 .. 3386273 +  -2.2  -3.65902   TCAAGGAGGGAATCG                TGCG CATC TGCA                 TTTACATGGGATCCC  49 58
   Csal_3041 NONE
   Csal_3042 3388232 .. 3388258 +  -4.4  -3.60296   GCGATGCAGGCGCCC        GCGCGAGATGC CATGCA GCAACTC-CGC         TTTCGGGTCCCAGTG  53 395
   Csal_3045 3390334 .. 3390360 + -19.6  -2.78384   CCTGACGCACGTCGA         GCGTGTCTATCG AAG CGATAGACACGC         TGTCATCGGCCCCAC  88 36
   Csal_3046 3391347 .. 3391362 +  -4.6  -3.18738   TCTCATTCTGCGGGA              GATGCG CATG CGCAAC               CTTTTCGTAATGCTC  48 149
   Csal_3047 3392219 .. 3392238 +   -15  -4.28254   ACCCGCCATGAAAAA            GGCCGGAC ATCT GTCCGGCC             TTTTCGGTATTCCAC 100 72
   Csal_3049 3398748 .. 3398758 +  -8.2  -3.62046   AGACGAGCGTCACGC                 GCGC GTA GCGC                 TTCTTGCCGGCCTGA  64 245
   Csal_3051 3401237 .. 3401249 +  -9.1  -3.53091   TGCGGGCTCTCGGCA                TCGCC ATA GGCGA                TTTGCAGACGCAGGT  65 119
   Csal_3054 3404109 .. 3404136 +    -4  -3.28924   GCACGGCCATTTTCG        GCCAG-CGTGCGC CGC GCGCCTGACTGCC        TTGTCCCCAACCGTA  47 3
   Csal_3055 NONE
   Csal_3056 3405609 .. 3405627 +  -6.6  -3.33261   CCGTGCCGCGGGACT             GCCCGGCA TGC TGGTGGGC             TTCTGAACATTCGCC  56 1
   Csal_3057 NONE
   Csal_3058 3407869 .. 3407881 +  -9.1  -2.63858   GGCGGGCGTCGGCGA                CGCGA ACC TCGCG                CTTGTGCGTGTCGTA  55 431
   Csal_3060 3408959 .. 3408978 +   -15  -3.69354   CCGAACGCCACACGA            CGGGCACC CTCG GGTGCCCG             TTTGCCATTGTGCGG  90 51
   Csal_3061 3409994 .. 3410007 +  -3.1  -3.14211   CGTCATGCCATGGTC               GCAGGA GGC TCC-GC               TTGATCCGGCCAGCT  45 138
   Csal_3062 NONE
   Csal_3063 NONE
   Csal_3064 NONE
   Csal_3065 NONE
   Csal_3066 3416081 .. 3416104 +  -2.2   -4.8048   GCTTGCCGCGTTGAC          CGTCGACGCG GCGT CACGACGAGG           TTTTTCATGTACACC  72 27
   Csal_3067 3416491 .. 3416535 +  -6.4  -3.04322   CGTTCAGTTCGCTTA GG-CCAGTCCGCCGGTATG CATCACCT CATACCGGCGGTCTACACC TATTACCCGATTGCC  52 25
   Csal_3068 3417925 .. 3417947 + -16.3  -3.17051   TCGCTTGCCTCATAT           CACGGCGCC CCGGT GGCGCCGTG           TGTTCATGGTGCCAA  85 110
   Csal_3069 3419042 .. 3419066 + -20.1  -3.14132   CCTGAAAGCAAAAAA          GCCCCGTACAC GCC GTGTACGGGGC          TTCGTCAGACCGCGC  95 64
   Csal_3083 3435258 .. 3435278 + -16.9  -5.10461   CCGGCGTACAAAAAA            GTCCGCGAC ATC GTCGCGGAC            TTTTTCTTGGCTCGC 100 69
   Csal_3089 NONE
   Csal_3090 NONE
   Csal_3091 NONE
   Csal_3096 3451805 .. 3451830 + -19.1  -2.62263   CTGGCCCTGGAACGA         CGAAACCGGCC TCGG GGCCGGTTTCG          TCATGTCACCCGCCT  88 69
   Csal_3098 3453277 .. 3453294 +  -2.7  -3.55444   CGCCCAGCAAGCGGT             TGGAG AACTCGAA CTCCA              TTTCAAGGCTCACCC  47 449
   Csal_3101 3454681 .. 3454700 + -13.6  -5.26875   CCAAACACCGAAAAA            GCCAACCC CTTG GGGTTGGC             TTTTTTCGTTGCCGG 100 489
   Csal_3103 3456482 .. 3456494 +  -9.1  -3.64703   TTCATCATAAACGAT                GTGGC TTC GCCAC                TTTCCGTACAAGGAG  68 254
   Csal_3104 3458934 .. 3458957 +   -21  -5.40072   CGCCTCGACGTCAAA          GGGCCGCCCC TGCC GGGGCGGCCC           TTTTTTTCGGGCACG 100 69
   Csal_3110 NONE
   Csal_3111 NONE
   Csal_3112 NONE
   Csal_3113 3469153 .. 3469164 +  -7.2  -4.11484   CCTGAAAAGCCGGCT                GCGC GACG GCGC                 TTTTCAGGCCTTAGG  68 104
   Csal_3114 NONE
   Csal_3115 NONE
   Csal_3116 3471751 .. 3471778 +  -2.6  -4.34402   GAGCTTGTCGGCCTT        GGTCA-GCAGGAT GTG AACCGGCATGGCC        TTTTCGTCTGCCCAG  65 203
   Csal_3118 NONE
   Csal_3119 3474395 .. 3474414 +    -5  -2.70932   CCAGATAGAGCGCGG            CGGTCT CCGCGGCC AGACCG             TCGTTGACCACCAGC  44 517
   Csal_3133 3490498 .. 3490513 +  -2.5  -3.09844   CAGGGAGGGACGTAC              CATGG CTCAGA CCGTG               CTTTTGGCGTGTGAC  41 229
   Csal_3134 NONE
   Csal_3135 3492181 .. 3492194 +  -3.1   -4.7373   GGCGCTTCCGCCTCG               GCCTGA CGC TC-GGC               TTTTTCCTGGCGTGC  75 373
   Csal_3137 NONE
   Csal_3138 3495191 .. 3495211 +  -6.7  -2.71731   GAAGCGGACGAACAC            GATGACGCG CGC CGCGACACC            TGATTCGCCCCTCCC  50 2
   Csal_3139 3496623 .. 3496646 + -19.6  -5.26875   CCAGGCATGAAAAAA          CCCCGGGAGC CGAC GCTCCCGGGG           TTTTTTGCTTGCGCC 100 103
   Csal_3141 3498601 .. 3498622 + -18.7  -4.32046   GACGTCCGTCACCCA           CGGCGCCCG TCCA CGGGCGCCG            TTTCGTTTTTCCCGC 100 39
   Csal_3143 3500625 .. 3500637 +  -4.1  -2.79302   AGACGCTGAAAGACA                TCGTC GTC GATGA                TGTCGTCGGAATGGT  43 186
   Csal_3149 3505989 .. 3506007 +  -6.6  -3.38812   AGAGTCTCCTGCTTG             CCTGGCGG CCA TCGCTGGG             TGTTCTTGAGAAAGG  55 237
   Csal_3155 NONE
   Csal_3156 3522106 .. 3522120 +  -5.6  -4.13767   TTCAGGCCCGTCACG               GTCGCA CAA TGCGCC               TTTTGCCCTCAGGAG  65 65
   Csal_3157 NONE
   Csal_3158 3524550 .. 3524600 +  -7.4  -2.87564   CTGCCAGGCAGGTAG GCGTTGAGCGCACCGCGC-TTGGC CTGGC GCCGGCGCGCGGCGAGCAC-GCGC TGTCTGACGGCCTCG  52 260
   Csal_3161 NONE
   Csal_3162 3528258 .. 3528275 + -14.1  -5.52384   CTGGCGTGCTCCCCT             GGCCCCC TTCG GGGGGCC              TTTTTTTAATCCCGC 100 63
   Csal_3163 3528744 .. 3528797 + -31.1  -4.08945   GCCGGCACGCTGATG CGACGAGGCCCCTCGCTGCCCCCTCG ATG CCAGGGG-CGGCGAGGGGCCTCGCCG TTTTCGGACGGTCGT 100 51
   Csal_3165 3530413 .. 3530423 +  -4.6  -4.16943   TCTCATTAGTTTCAC                 GCTC CCC GGGC                 TTTTACCGTATCGCC  65 107
   Csal_3166 3531435 .. 3531452 +  -3.3  -3.98173   GGGCTGACGACACCT             CGCACGCG TTT CCCG-GCG             TTTCGTTCACTTTCA  56 34
   Csal_3167 3532910 .. 3532926 +    -5  -3.92324   TCTCCAAGGGCTAAC              ACCGCC AGCCC GGCGGC              TTTGATATTACGCGC  60 183
   Csal_3169 3535085 .. 3535104 +  -8.6  -2.88544   GCTATGGTAGCCACG            TCGCGGCGA CCG TCGCC-CGA            TGTATCGCCGTGGGG  55 126
   Csal_3170 NONE
   Csal_3171 3537489 .. 3537510 + -15.9  -5.47218   CCCGGCCACAAAAAA           CCCCCATGG CACG CCATGGGGG            TTTTTTTGCCTCGCG 100 51
   Csal_3177 3543540 .. 3543557 +  -5.5  -3.72576   CCGGAACCGACACGT             CGGCC TGATCAAC GGCCG              TTTCATCAACGACGA  60 18
   Csal_3178 NONE
   Csal_3179 NONE
   Csal_3180 NONE
   Csal_3181 3547329 .. 3547346 +  -3.3  -2.72344   GAACGCGTAGGTCAG             CGTCGAGG TCA CC-CGTCG             TGGTTCACCATAGAC  41 102
   Csal_3189 3556783 .. 3556816 +  -3.6  -3.53224   CGAGAATGTACGGCT     GCAGGCGCTGCAGG ATAGCG CCAGCACCGCCACC      TTTGGCGAGCACCTC  49 333
   Csal_3194 3562112 .. 3562124 +  -4.7  -3.57792   GCTTGCCAAATGGCG                GCCAG CAA CCGGC                TTTCCAGCTAACTCC  54 2
   Csal_3195 NONE
   Csal_3196 NONE
   Csal_3197 NONE
   Csal_3198 3566497 .. 3566510 +  -2.3  -4.58395   AAAACAACTCAAAAA               ACAGG CCAC CCTGC                TTTTTAAAAGGTGGC  68 40
   Csal_3205 3573191 .. 3573222 + -18.8  -4.18018   CGGTCCCCGCGCCCA      TG-ACGACGCCGGCC TCT GGCCGGCGTCGTGCG      TTTTCAGTCACGAAA 100 47
   Csal_3207 3575014 .. 3575026 +  -4.7  -3.14931   CTGGAGTGAATGGCT                GACGC CAG GCGAC                TTGCTGGCACGTCAC  48 32
   Csal_3210 3578892 .. 3578915 + -18.2  -4.30809   CATTGAACTCTGAAA          CGCCGGTACG GATC CGTACCGGCG           TTTTCCTGCCTCTTA 100 82
   Csal_3216 NONE
   Csal_3217 3587199 .. 3587209 +  -4.6  -4.05026   CGTCCTCGGCTTGCC                 GCCG ATA TGGC                 TTCTTTCGATTTCCA  61 336
   Csal_3218 3588521 .. 3588557 + -10.8  -3.67597   CCACCGGAAATAACG   CGCCAGCCAG-CCGAGC AGGC GCTCGGGCTTGTGGGCG    TTCTTCCATACGCCG  71 95
   Csal_3227 3598636 .. 3598646 +  -4.6  -4.18018   CGGAGCGATGCGGAC                 GTGC CTC GCGC                 TTTTCCATCCAGCGC  64 521
   Csal_3230 3600620 .. 3600670 +  -7.2   -3.5764   CGCCTCAATCGCGCC CGGCGGCGACCGTCCAGGCCAGGG TTT CCCCGGCCTTGAAGGGCTTCAACG TTTCGCCATGGCCTT  60 52
   Csal_3233 3603674 .. 3603685 +  -7.2  -4.62475   GTCCTTCCGCAGGTC                CGGC TTAT GCCG                 TTTTCATTTCTCGAT  78 49
   Csal_3234 3603964 .. 3603975 +  -4.4  -2.57132   CGAGAGTTCAACGAC                TGAG TTCG CTCA                 CTTCTCGACAGGCGC  43 23
   Csal_3235 3606140 .. 3606176 + -23.1  -4.20136   CAGTTAACGCCATGG    CGACCGATCCGCCGC CCCTGTC GCGGCGGGTCGGTCG    TTTCGTTTTGGCGAT 100 34
   Csal_3236 3606884 .. 3606894 +  -2.4  -4.84359   GCCTGCGCGCTTCAT                 GCAG TCG CAGC                 TTTTTCTGGAACTGC  74 239
   Csal_3238 3609218 .. 3609229 +  -3.6   -3.0353   ACGCGGTCCTAGCAC                TGCC TGCA GGCG                 CTTCTTTCTCCCCGG  43 29
   Csal_3239 3612523 .. 3612537 +  -2.1  -2.68545   CATGCGCGCGATCGG              CC-TGG GCAG CCATGG               GTCTTCTTGTGGGGA  38 50
   Csal_3240 3613234 .. 3613249 +  -3.2  -3.01924   AGGAGAAAGTGCTGA              ACATCC GCCA GGATGC               TGTTCAAAGCGCGTA  43 95
   Csal_3241 3614869 .. 3614892 +  -5.2  -3.57462   GCTCGATTTCCTTAA          GCCAGGGGTCG TGA CG-CTCCTGAC          TTTCCAAATACGCTC  55 264
   Csal_3244 NONE
   Csal_3245 3620350 .. 3620360 +  -2.4   -4.2828   TCAGCCACTCGGCGA                 GCAC CAC GAGC                 TTTTCCTGGGTCGGC  63 308
   Csal_3251 3625752 .. 3625771 +  -3.5  -3.40403   CACGTTACACAGCCA            CGTTGCT TTTCAC AGCCACG             TTGTCATAGGAGAGC  47 51
   Csal_3252 3626726 .. 3626738 +  -4.1  -2.79276   TTAGCGCGTTGTAAT                CGTCA TGC TGATG                TCATTCATGAGTGAT  41 65
   Csal_3253 NONE
   Csal_3254 3629092 .. 3629102 +  -6.8  -3.02947   CGATAGTGGCCGTAA                 TGGC ATC GCCA                 TCTATCTCGTGGCTG  50 317
   Csal_3263 3638931 .. 3638971 +  -9.5  -2.64616   CGTCGCGAACGTCAC  CCCGCCCGGCCAGTGACGC CTG GCCTCACTGGCCCAGCGAC  TCATCTAGCTCACCG  56 10
   Csal_3269 3646067 .. 3646077 +  -6.8  -3.14132   ACCAGTGACACCAGC                 CGCT CGA AGCG                 TTGATAGCCGGAGAG  51 419
   Csal_3273 3649804 .. 3649834 + -21.1  -3.29263   CGGGTTTTGCAGAGC       CCCGGCGCGGACG AGGCA CGCCCGCGCCGGG       TTGTCGAACGCCTCT 100 77
   Csal_3276 3653321 .. 3653333 +  -9.1  -3.61103   CATCATCGCTGACGA                CACCC GGC GGGTG                TTTGCCATCGGATTC  68 78
   Csal_3277 NONE
   Csal_3278 3655465 .. 3655477 +  -6.2  -3.14881   CGGCCCCCGCGTAAC                GGCC CTACA GGCC                TTCCTCGAGCAATTG  50 27
   Csal_3300 3678065 .. 3678077 +  -3.3  -2.50699   TACCGTTACAAATGA                TCCCC AGC GAGGA                ATGTCTTCATTCGCG  40 26
   Csal_3301 NONE
   Csal_3302 NONE
   Csal_3303 NONE
   Csal_3304 NONE
   Csal_3305 3683211 .. 3683229 + -12.4  -5.64274   GTCTCATGACATTGA             GCCGCTCT TCG GGAGCGGC             TTTTTTTATGCCTGC 100 167
   Csal_3307 NONE
   Csal_3308 NONE
   Csal_3309 3686915 .. 3686957 + -12.6  -3.59262   AGGCTGAATCGGCGT CCTTGCCGCCCCGGGC CTTTGCGCCTC GCCCGGGGCGGCGCGA TTTCCCCGTATGGCG  82 34
   Csal_3310 3688030 .. 3688057 +  -4.8  -2.79302   CTGACCTGTTCGTAG        CTGACGAAACCGG ATG TCGGGT-CGTCGG        TATCCTGCCGATAGT  45 190
   Csal_3319 3696614 .. 3696632 +  -5.2  -2.70932   CTGGCGTCCCCGATG             TGTGGACA ATC TGTCCCCG             TGGTTGGCGGCCCGG   0 136
   Csal_3318 3695992 .. 3696025 -  -4.6  -3.53012   CTGTCGCCGGGGAAA     GC-CCTGATCGGACA TTCGT TGCTCAATCAGGCGC     TCAGACGCTTGCGGC  52 18
   Csal_3317 3695574 .. 3695587 -  -3.1  -2.94416   CATTCTGACGACACA               TCC-CC ACC GGCGGA               GCGCACACGGCGGGC  42 58
   Csal_3316 3693796 .. 3693828 - -17.8  -4.58395   GTGATGGGCCAAAAA     CG-CCAGACCCCCGC TAAA GCGGGGGTCTGGACA      CGGGAAACGAGGCGA 100 44
   Csal_3315 3692340 .. 3692367 -  -5.5  -2.74192   GACCGGCGAAGACCA        GGCGGCGATGCC GGACG GGCACCGC-GCG        GTATCATTTCCCGAT  46 29
   Csal_3314 NONE
   Csal_3313 3690215 .. 3690236 -  -5.7  -2.57192   AGCCAAGGGAACGTA           CGTCAGCCC TGCA GGGCCAGCG            TGTGATTGATCTCGC  46 6
   Csal_3312 NONE
   Csal_3311 3687790 .. 3687806 -  -7.9  -3.20164   CGACACGCAATTGAA              CGCGAGC CTG ACCCGCG              TCGCGTCTTGCCTGG  57 149
   Csal_3306 3682890 .. 3682902 -  -4.7  -3.91897   GCGCGCATCGAGAAA                CGGGC CCA GCGCG                GCGGCGATCCGTCGG  60 410
   Csal_3299 3675660 .. 3675682 - -13.4  -3.08679   CTGGGGGAGGTAAGA           GGGCATCCGC GAG ACGGACGCCC           GACAGGCATGGGCGA  76 44
   Csal_3298 3674747 .. 3674774 - -18.4   -4.2558   TAGTGCTCATGAAAA        GGGGCCGGGCGA TCGG CCACCCGGCCCC         CTGGAAGGGTACTGA 100 46
   Csal_3297 NONE
   Csal_3296 3673159 .. 3673182 -  -8.9  -3.06969   CAACGCACGGCAACA          CCACGATCC GCGGGG AGATCGTGG           TGTCAGTCGAGGGGG  60 56
   Csal_3295 NONE
   Csal_3294 3670074 .. 3670084 -  -2.4  -4.12198   GACAACTCCCGAAAA                 CGGC AGC GCTG                 GTGGCATTCAGGCAC  57 33
   Csal_3293 NONE
   Csal_3292 3668256 .. 3668276 -    -4   -2.9632   AAAGCGGCAAATAAC            GTTAACGT GCTAA ACGTTTAC            TGCGGCATTTTGTCA  42 61
   Csal_3291 NONE
   Csal_3290 NONE
   Csal_3289 NONE
   Csal_3288 NONE
   Csal_3287 3665440 .. 3665452 -  -3.3  -3.67864   GAACTCAAGCGGAAA                GTGCG TCG CGCAG                GCGCGTCAATCGACC  51 2
   Csal_3286 NONE
   Csal_3285 NONE
   Csal_3284 3661409 .. 3661440 - -13.6  -3.05384   TCCTCGTTCATGGAA      GCCTCGGCGCGGCG CGTG CGCCGCCCCGAATC       TTCCGTATGGGCATG  76 44
   Csal_3283 3660919 .. 3660936 - -12.7  -5.24129   GCCGCCCACAAAAAA             GGCGACC CGAA GGTCGCC              TTGCATGACAGCGGC 100 50
   Csal_3282 3659407 .. 3659453 - -10.7  -2.80113   GATGAGCGGATGACA CCCACGCAGGACGGCGCTCCCC TGCA AGAGAGCGCCGACAC-CGGGGG TCAGGAAGACTTGCG  61 26
   Csal_3281 NONE
   Csal_3280 3656550 .. 3656588 - -11.8  -5.08601   GCACGCTAACAAAAA  CGCCT-AGCCGACGGAT TGTCGC ATCCGTCGGCGGAGGCA   CGTGTCATTCCACGG 100 30
   Csal_3279 3655108 .. 3655161 -  -6.7  -4.55295   CGCTGCAGAAACAAA GCGAC-GCCCGACAGTGGG-GGCTCG TGAGC CTTGCCGCCCA-TCCCGGGCTGTCGC GTACCGCGCTGTTCG  79 333
   Csal_3275 3651491 .. 3651505 -  -5.7  -4.18762   AAGCCGTAGCCAAAA               CCATC CGCCC GATGG               CGTCAAGCCATGCCA  68 52
   Csal_3274 3649653 .. 3649682 - -10.7  -3.99494   GCAACGCAAGAAGAA       CGCCGCGACGCG ATACCTG CGCGCC-CGGCG       CGGCATTGAACTGCA  78 192
   Csal_3272 3648465 .. 3648489 -  -6.9  -2.80113   GACCAGCTTAGCATA          GCCGGCCCGCG CTT CGGTCGCCGGC          TATGTCTCGTCTTCC  50 25
   Csal_3271 NONE
   Csal_3270 3645253 .. 3645269 -  -4.3  -3.05255   TTCAACAACAACAAT              CGCCAGG ATC CCCAGCA              TGCACGAACTCGACG  46 426
   Csal_3268 3644027 .. 3644047 -  -3.1  -4.13995   TGGGGAGAAACGAAA            GGGTCGGTC ATC GGCGAACCC            GGCGGCAATCCATGC  59 72
   Csal_3267 NONE
   Csal_3266 3640478 .. 3640490 -  -3.3  -2.72152   CCGAGGAGAAATCGA                CCACC GGC GGCGA                CCCACGCACGGCCTC  41 82
   Csal_3265 3639699 .. 3639722 -  -2.3  -2.55351   TCCGCTGATAGGAAT          CGCCGCG ACTCACCCCA CGCGGCC           GGTGATGTAATCTTC  38 11
   Csal_3264 3638916 .. 3638926 -  -3.2  -3.28791   AGCGTTGCTTCACAA                 CGTC GCG AACG                 TCACCCCGCCCGGCC  47 55
   Csal_3262 NONE
   Csal_3261 3635023 .. 3635042 -  -4.2  -3.06133   TAATCTTTCATCGAA            TGTCGAGC GTTG GCCGGACA             TTGCGCCAACGGCAA  46 106
   Csal_3260 NONE
   Csal_3259 3633267 .. 3633280 -  -3.1  -2.87003   ATGACGAAAAACCTA               TGC-GC AAT GCTGCA               AGCCCGTCCGGCGAG  42 107
   Csal_3258 3630879 .. 3630909 - -11.8  -3.57144   GTGGCGAGGCCGAAA       TGGGTGGCGTGGGC ATG ACCCACGCCAGGCA       GCGTAAATGAAAACC  77 103
   Csal_3257 3629937 .. 3629947 -  -4.6   -2.9914   GACTCTCGAGAGAGA                 CCGC CAC GCGA                 AGATGCAGCACCTCT  46 169
   Csal_3256 NONE
   Csal_3255 3628904 .. 3628931 - -11.3  -4.82901   GCGGCGGGAGAAAAA        GGAGTGCCCAC GCGCAT GTGGGCACTCG         TCACGTCGACCGGGC 100 94
   Csal_3250 3623799 .. 3623821 - -13.4  -2.90813   CAGTGGTCGAAATGA           GCACCGCGCC ATT GGCACGGTAC           TGACACTATCCCCAT  75 80
   Csal_3249 3623406 .. 3623450 - -12.2  -4.15328   AAGGGAAAGGAGAAA TCGCACGGAGCGCG-G-GCCAT GCA ATGGCACGCACGCTCCGTGCCT TCACTCACTTCACGG  95 30
   Csal_3248 3622885 .. 3622913 -  -5.9  -3.65224   AGGCGATGGCAAGAA        CGTCGCGTGGC CGATGTC GCCACGCAGCA        TTGGCGGCGGAAGAA  57 119
   Csal_3247 3620553 .. 3620563 -  -8.2  -3.25942   ATGCCTGCACAGTAA                 GGCG TCT CGCC                 CCGATACGACGTAAC  57 119
   Csal_3246 3619567 .. 3619608 -  -5.8  -3.72893   CACGGGCGCATGAAA GCCGG-CGAGAAAGCCG AGGTCATGG CCGCCTTCACGTCCGGC GAGCTCGATCTGCTG  60 516
   Csal_3243 3616024 .. 3616037 -  -9.5  -4.53163   GCAGACAGCAGAAAA               GCGCC CGCA GGCGC                TTTGTCATGGTTTTG  84 61
   Csal_3242 3614458 .. 3614468 -  -2.4  -3.86897   GTTACGCGGCACAAA                 TCGC CGC GCGC                 CAGGTAATCGTCTAC  55 190
   Csal_3237 3606556 .. 3606582 -  -5.9  -3.61398   CGGCGTGGTCAACAA        GGTG-ATGGAAG AGTA CTTCCAGGCACC         CTACCCGGCCCGTGC  57 151
   Csal_3232 3601704 .. 3601726 -  -7.7  -2.72152   GGGACGAGAAACTCA          GTCG-GCCAC CGCG GCGGCGCGAC           GACGTTGCAATGATA  53 0
   Csal_3231 3600403 .. 3600417 -  -2.7  -3.92324   TCCTCGAACACGAAA               CGCCG CTGGT CGTCG               GCCATTCCGGCCTGA  55 217
   Csal_3229 3598603 .. 3598615 -  -4.9  -4.52781   CAAGCATAAGCAAAA                TCTTA CAT TAAGA                CGAGACGGAGCGATG  70 20
   Csal_3228 3597728 .. 3597738 -  -4.6  -3.35542   TGGACCTGGAAAAAT                 GCCG CTA CAGC                 CATCCCGGCTTCGAC  51 457
   Csal_3226 NONE
   Csal_3225 NONE
   Csal_3224 NONE
   Csal_3223 NONE
   Csal_3222 NONE
   Csal_3221 NONE
   Csal_3220 3590722 .. 3590749 -  -2.7  -3.39068   TCATGGCAACAAAAC        GCGTCGTCCA CCACTCGCC CGGACG-CGC        CTTCATGTCGCGGCG  44 28
   Csal_3219 3588453 .. 3588469 -  -2.1  -3.05463   AGGGGGTGGATTGAA              GGGGTCG GGC CGACGGC              CGATGACAGCACGCA  41 50
   Csal_3215 NONE
   Csal_3214 3581950 .. 3581984 - -12.1  -3.18126   AGAAAGGATAGCGAA    GGCGGCCCAGAAGCTC CGAT GAGCG-CTGGCCCGCC     CAGCCACTTACTCAA  74 33
   Csal_3213 NONE
   Csal_3212 NONE
   Csal_3211 3578892 .. 3578915 - -18.2  -3.61268   CATTGAACTCTGAAA          CGCCGGTACG GATC CGTACCGGCG           TTTTCCTGCCTCTTA 100 205
   Csal_3209 NONE
   Csal_3208 3574849 .. 3574861 -  -6.2  -4.68424   CAACTCAGGCAAAAA                GGCC CCATC GGCC                GCCGCCTCGACTTCC  79 346
   Csal_3206 3572881 .. 3572895 -  -3.4  -3.29461   CAACTGGGCCGACAA               CCAGAC CAC GCCGGG               CTTTCGCCCCGAAGA  45 356
   Csal_3204 3571581 .. 3571603 -  -8.6  -2.87963   GGCATAATCACGACA           GTTTAAAAAC GCC GTTTTCAAAC           CTTATCCGTCGAGAC  55 27
   Csal_3203 3570925 .. 3570948 -   -16  -3.14468   CCCCATGATACGCAA          TCGGCGCCCC GAAT GGGACGCCGA           TCGGGGCTTTCTGCA  85 47
   Csal_3202 NONE
   Csal_3201 NONE
   Csal_3200 NONE
   Csal_3199 3566498 .. 3566528 - -10.5  -5.23016   AAACAACTCAAAAAA       CAGGCCACCCT GCTTTTTAA AAGGTGGCCTG       CACACACCAACGAGA 100 45
   Csal_3193 NONE
   Csal_3192 NONE
   Csal_3191 NONE
   Csal_3190 3556393 .. 3556406 -  -3.1    -4.258   TCAGCGATGAAGAAA               TCGCA GGCC TGCAA                GAAAGCAGCCAGAAT  64 178
   Csal_3188 NONE
   Csal_3187 3553271 .. 3553292 -   -13  -4.98531   CTCGCAAACGAAAAA           GCCCGCGA GAGGAG TCGCGGGC            TTGACATCGATTCGT 100 411
   Csal_3186 3552423 .. 3552453 - -13.3  -3.87318   AATGAGTACAGGAAA       GGTCTCGGCTCGC ATGAA GCGAGCCGAAACT       TTCTTACGGATTGAT  91 73
   Csal_3185 NONE
   Csal_3184 3550604 .. 3550618 -  -2.7  -2.74792   GCACCATCGGGAAAT               CAGCG AGTGA CGCGG               CGCGCCCGGAACGAC  39 10
   Csal_3183 3549588 .. 3549602 -  -4.2  -3.71527   CGCGAAGTATGGAAA               CCCTCG ACT CAAGAG               TCAATGATTATGATA  57 105
   Csal_3182 3547189 .. 3547214 - -14.7  -3.65812   CGGCTGTGAATACAA         GCCCCGCGCCGG CAC CCGG-GCGGGAC         TGGGATGGTTCGAGG  87 122
   Csal_3176 3541568 .. 3541607 -  -2.1  -2.71364   CCAGGGGTGCAAGCA TGCGTGAGT-GTCA-CCGT TGCC ACGGACGGCCACCCACGCC  GCCGGGCCTCGGTGG  39 44
   Csal_3175 3540042 .. 3540060 -  -4.4  -3.05384   GCTTTCTCCATGCAA             GGCGACGC CGC GCGTTGTC             ACTCGGTGATATGGA  46 78
   Csal_3174 NONE
   Csal_3173 NONE
   Csal_3172 3537489 .. 3537510 - -15.9  -5.24129   CCCGGCCACAAAAAA           CCCCCATGG CACG CCATGGGGG            TTTTTTTGCCTCGCG 100 46
   Csal_3168 3532503 .. 3532532 -  -6.4  -3.31144   CGGCTATCGCGAGAA       CCGCTACC-TGGA TATCG TCCATGGCTGCGG       CATGACCGGCGAATG  55 342
   Csal_3164 3528336 .. 3528353 -  -8.4  -2.59431   GTTGGGCATAATCGA             GGGTGG TATGCG CCACCC              GCACATACGATGCGA  52 511
   Csal_3160 3525886 .. 3525902 -  -5.7  -4.01888   ATTGCAGACGAGAAA              GCACGGG CAT CGCGCGC              ACCGAAACGGCGCCT  65 113
   Csal_3159 3524201 .. 3524219 -  -5.9  -3.25823   CGCCGGTCACATCAA             CGCCCGC GCCCT GCAAGCG             GACGACGCCGAGGAC  51 118
   Csal_3154 3517922 .. 3517979 - -16.1  -2.91264   CGGCTCAGGCACAGA GC-CGCGAGCCGCGAGCCGCGAGCCGCG AGC CGCGAGCCGCGAGCCGCGAGCCGCGAGC CGCGAGCCGCGAGCC  81 180
   Csal_3153 3517280 .. 3517290 -  -2.4  -3.52896   TGAGGAGTCAGACAA                 CCTG GCT CTGG                 CTGTGGGGGCTGGGG  47 156
   Csal_3152 NONE
   Csal_3151 NONE
   Csal_3150 3505393 .. 3505413 -  -4.7  -3.07443   TCACATGGGATGCAA            CATGCACAA GCG TCGTGGATG            GACACTCGTCGCTCT  47 489
   Csal_3148 3503682 .. 3503710 -  -8.1  -3.33261   GCTGAATGTGCATAA        CGGCCTCTCAC ATCGTTG GGGAGAGACCG        TCATTGTAACGCCAA  59 50
   Csal_3147 3503426 .. 3503444 - -11.6  -3.92324   TTGGCGAACAGGAAA             GTCGCCGC ACG GCGGCGGC             AAGGGCGAACACCGG  82 60
   Csal_3146 3502574 .. 3502592 -  -7.3  -3.07816   CGGTCACGTAGCGAA             GGCGGCC GGTCA GGCCGCG             CGAAAATTCAGGCGT  52 33
   Csal_3145 3501752 .. 3501768 -  -9.4  -5.55664   TCACCATGAAAAAAA              CCGCTG ACGGG CAGCGG              TTTTCAACGAGCAGT 100 59
   Csal_3144 NONE
   Csal_3142 3498827 .. 3498842 -    -9  -4.07687   ATCTTTGTTTTAAAA              GGGGTT TAAA AACCCC               TCCGTAACACGTCTC  76 130
   Csal_3140 3496623 .. 3496646 - -19.6   -5.1675   CCAGGCATGAAAAAA          CCCCGGGAGC CGAC GCTCCCGGGG           TTTTTTGCTTGCGCC 100 75
   Csal_3136 3491584 .. 3491606 -  -8.4  -3.36273   GGCGGGCAAGATGAA           CCTCAACGTG CAA CAGGTCGAGG           GCGGCCTGTTGCTGG  60 281
   Csal_3132 3488516 .. 3488526 -  -2.4  -4.67038   GTCTGAAAACGAAAA                 TCGG TAT CCGG                 CGCCGTACCGGCCGA  68 77
   Csal_3131 NONE
   Csal_3130 NONE
   Csal_3129 NONE
   Csal_3128 NONE
   Csal_3127 NONE
   Csal_3126 NONE
   Csal_3125 3479750 .. 3479762 -  -4.8  -3.16564   TCGTCAGGGCATCAA                CGAC TTGAC GTCG                ATCGGCTCGGCTTCG  48 1
   Csal_3124 NONE
   Csal_3123 NONE
   Csal_3122 NONE
   Csal_3121 3475339 .. 3475352 -  -3.8   -2.6805   GAAAGAGCAAGCAAC               GACG TCATGG CGTC                TCCTCAGACATGGCA  40 16
   Csal_3120 3473465 .. 3473494 -  -8.5  -3.14051   GCAGGTGGACGAATA       TCGCCTGCCCGGCA CCT TGCCGGG-ACGCGG       GGCGATACATGCCCG  57 447
   Csal_3117 3471462 .. 3471497 - -13.8  -2.73364   GGTCGATGCCAAGGA    CGAGGGCCCCCGCGCG CTGC CGCCCGGGGTCCACCG     TCTCGCCCATGTACG  71 105
   Csal_3109 NONE
   Csal_3108 NONE
   Csal_3107 NONE
   Csal_3106 3460571 .. 3460588 - -14.1  -5.31877   ACGGACGATAAAAAA             GGGCGCC CTAG GGCGCCC              AGGAGAGCAAAACGT 100 45
   Csal_3105 3458934 .. 3458957 -   -21  -3.59979   CGCCTCGACGTCAAA          GGGCCGCCCC TGCC GGGGCGGCCC           TTTTTTTCGGGCACG 100 101
   Csal_3102 3454681 .. 3454700 - -13.6  -4.77986   CCAAACACCGAAAAA            GCCAACCC CTTG GGGTTGGC             TTTTTTCGTTGCCGG 100 72
   Csal_3100 NONE
   Csal_3099 3452682 .. 3452692 -  -6.8  -4.26076   CGATGTGGAGGAAAA                 GCGT GTC ACGC                 TGACCTTCCAGAACG  72 202
   Csal_3097 3451805 .. 3451830 - -19.1  -2.70932   CTGGCCCTGGAACGA         CGAAACCGGCC TCGG GGCCGGTTTCG          TCATGTCACCCGCCT  88 86
   Csal_3095 NONE
   Csal_3094 3447143 .. 3447175 - -19.9  -3.53012   TCGGCGCTGCGCAAA      CAGCAACGCGGGAGA TCA TCCCCCGCGCTGCCG      CGATGCGAGCATCAG 100 50
   Csal_3093 3445909 .. 3445937 - -18.2  -3.48288   GAAGCGACACGACAA       GGCCCCGC-CTCC TTGC GGAGCGCGGGGCC        TCGAACGTGCCATCG 100 52
   Csal_3092 3444772 .. 3444796 -  -2.6  -3.32963   ACTGGTACTGCAGAA          CGGGACGCTG GTGAA CTGCGGTCCG          ACCGAGGAAGTGGTC  45 114
   Csal_3088 3441386 .. 3441402 -  -4.3  -2.62184   GCTCTCGTCACATCA              CCGATGC CCC GCACCGC              GCTGTGCCGCTCAGG  43 36
   Csal_3087 3440377 .. 3440414 - -16.4  -5.00616   GCGGGTCGTAAAAAA   GCGGGACGAAACCTGA AAGAAG TCCGGTTTCATCCCGC    TTGTTGTCGTTCGCT 100 114
   Csal_3086 3439042 .. 3439054 -  -4.7  -3.90586   AGACTAGGTGACAAA                CGACG GTG CGACG                GTGCGCCGCCTCTCG  59 57
   Csal_3085 NONE
   Csal_3084 3435258 .. 3435278 - -16.9  -5.24129   CCGGCGTACAAAAAA            GTCCGCGAC ATC GTCGCGGAC            TTTTTCTTGGCTCGC 100 57
   Csal_3082 3433969 .. 3434008 -  -4.3  -3.33492   CTATCGAGCCGATAA CCGCGTGGTGAG--TGCGCC TTG GGCGCATGCTCAGC-CGTGG AATCCTTCCGCAAGC  49 16
   Csal_3081 3431829 .. 3431878 - -29.3  -2.71364   TTACCGGTGTAAGCA CGCCCCAACGACGACGGGCGCCGC AAT GCGGCGCCCGTCG-CGCAGGGGAG GGGCCAGGCGCGATC 100 39
   Csal_3080 NONE
   Csal_3079 3429529 .. 3429539 -  -3.2  -3.35996   GAGGCGTATTGACAA                 CACA ATA TGCG                 GGCCTCAGCGCACCA  47 30
   Csal_3078 NONE
   Csal_3077 3427912 .. 3427931 - -13.6  -5.21236   AAGTGATAACAAAAA            GCCCCTTC GTAG GAAGGGGC             CTTTCGTAAAAAAAC 100 459
   Csal_3076 NONE
   Csal_3075 NONE
   Csal_3074 NONE
   Csal_3073 NONE
   Csal_3072 3421769 .. 3421780 -  -2.2  -2.62933   GAATGTCGGAGACCA                CGCA TATT TGCA                 GTCTCCAGAGTGTCC  38 140
   Csal_3071 3421336 .. 3421359 - -19.6  -5.24799   CTACAAACATAAAAA          CGGGCAGCCC CTGG GGGCTGCCCG           TTCAACGCGGCATGC 100 117
   Csal_3070 3419042 .. 3419066 - -20.1  -5.37593   CCTGAAAGCAAAAAA          GCCCCGTACAC GCC GTGTACGGGGC          TTCGTCAGACCGCGC 100 53
   Csal_3059 3407417 .. 3407430 -  -3.1  -3.53091   ACCTGTTCGGCGAAA               CCGCGA TCT TC-CGG               ATCGGCCGCGCGTCA  49 48
   Csal_3053 NONE
   Csal_3052 3400749 .. 3400763 -  -2.7  -3.01712   GCCTGCCGCCCAAGA               GCACG GGACG CGAGC               ATTTTCACCTCGACT  41 411
   Csal_3050 3398231 .. 3398242 -  -5.8  -4.58685   AAACGTTCTCAAAAA                GACC CGAA GGTC                 TCTGACGAGTCGCTT  76 514
   Csal_3048 3392219 .. 3392238 -   -15   -4.7254   ACCCGCCATGAAAAA            GGCCGGAC ATCT GTCCGGCC             TTTTCGGTATTCCAC 100 55
   Csal_3044 3388440 .. 3388472 -  -9.2  -2.50988   CGATATCACGAACAG     GCCATGGCCCGCG GGCACGTG CGCGGGC-ATGAC      GCTCAGACTACGTGA  56 75
   Csal_3043 3387785 .. 3387795 -  -8.2  -3.18264   TGGCCCATTCAGGAA                 GCCG ACA CGGC                 GATGCGCCACCTGAC  59 135
   Csal_3036 3382733 .. 3382762 - -11.3  -2.78715   AACCGCTTCACGACA       CGCGGGAGGCCCG ATCG CAGGTCTCCCGCC        TTTATCTGATGGTGT  65 44
   Csal_3034 3380531 .. 3380549 -  -5.3  -4.13014   TGCACACCCTGAAAA             TCGACAA GCTGT TCGTCGA             CAGCCTGCGGGAAGA  64 291
   Csal_3031 NONE
   Csal_3030 3375187 .. 3375208 - -15.9  -4.46493   CCAAACAGACGAAAA           GCGGTGTCC TCAC GGACACCGC            TTTTTTCGTTCTGGC 100 108
   Csal_3029 3373764 .. 3373789 - -10.3  -3.04144   GCTCCAGGGTGAAGA         CGCCGGGGACG TCGC CGCCCCCGAGG          CCCTGCCGCGCGACT  62 414
   Csal_3027 3370240 .. 3370251 -    -3  -2.86449   AGGTCACTACAATGA                TCTT GGCC AAGA                 TGAGCTTCCTGTTGC  40 100
   Csal_3026 NONE
   Csal_3025 3369151 .. 3369176 -  -5.3  -2.79796   GCTCAGCCTAGCATA         CCCGGCCGCCCG ACT CAGCCGAC-GGG         CTTTCACTCATCGCG  46 29
   Csal_3024 3367545 .. 3367584 - -27.3  -3.53444   GTACGCGGCTCGAAA  CGACATGCGCCCGAGCC ACATCA GGCCCGGGCGCATGTCG   TCATGACGTGAGCGT 100 61
   Csal_3021 NONE
   Csal_3020 3360995 .. 3361019 -   -10  -2.78935   ACATCCTCGAGGAGA          TCGTCGGCGA GTTCA CCACCGACGA          AGCCGCCACCCACCG  60 316
   Csal_3017 3357492 .. 3357508 - -10.8  -2.96274   TCCTTGACAAGCAGA              CGCCGC ACTCA GCGGCG              CGGAAAGCCGCCGGG  62 17
   Csal_3016 NONE
   Csal_3015 3356525 .. 3356541 -  -7.9  -2.71364   TCACTCGGCCAACGA              CACCGCC CGA AGCGGCG              TCAGAATTCGGGATC  53 26
   Csal_3014 NONE
   Csal_3013 3355147 .. 3355177 - -21.2   -3.1855   CCGCCCAATATGCAA       GAACCCCGCGAGCC GCA GGCCCGCAGGGTTC       TCGTCGAGCGCCCAA 100 79
   Csal_3012 NONE
   Csal_3011 NONE
   Csal_3010 3352042 .. 3352066 -  -4.2  -3.15354   GACCGCAAGCGAATA         TGCTCGCG-GCC CGA GGCTCGCG-GCT         CGAAGCTTGGATTAT  48 37
   Csal_3009 3350557 .. 3350581 -  -6.9  -4.08064   AAGCTCCTCGGAAAA          CGGCGGGTGGC AAT GCCCGACGCCG          GGTCATCCCCGGCGT  68 49
   Csal_3008 3348293 .. 3348321 -  -4.6  -3.53012   GCGGCGTTCTCGAAA       CCGCACTCTACGTC ACC GACAT-G-GCGCGG       GCACGCGCCTTCTTC  53 442
   Csal_3004 3343394 .. 3343427 -   -24  -3.57462   CAGGCCATGGTGAAA     CGACGAACCCCGGC ATAATG GCCGGGGTTCGTCG      TCATGCGTCCCTACC 100 52
   Csal_2997 NONE
   Csal_2996 3333346 .. 3333357 -  -7.2  -2.64218   AGGCGGCATGAGAAT                GGGG CGAG CCCC                 GAGGGGGCTCGTGTG  49 78
   Csal_2995 NONE
   Csal_2994 NONE
   Csal_2993 NONE
   Csal_2992 3330113 .. 3330135 -  -9.1  -3.40403   GCTGCGCGAGGAGAA           CACGCGCCT CAAGC AGGAGCGTG           ACGAGTGGGAGCGCC  64 129
   Csal_2989 3327606 .. 3327620 -  -5.6  -2.89569   GCTCGAAAGCAATCA               TGACGC TAT GCGTCT               CCGCCGGTATCGCGT  48 16
   Csal_2988 NONE
   Csal_2987 3325872 .. 3325885 -  -4.5  -2.66899   GGCGAAGGAATCAAT               GTGCC TGAA GACAC                GGATGACCCATTAGA  43 89
   Csal_2986 3324891 .. 3324911 - -15.4  -4.45945   ACGCACCAACGAAAA            CGCCCGGC ACAAG GCCGGGCG            TTCGCGTGTTCCACT 100 53
   Csal_2972 3310303 .. 3310322 -   -10  -2.74741   ACCAGACGTCAAGTA            TTGCCGCA AGCT CGCGGCAA             CATGACGGACGGGCA  61 64
   Csal_2971 3309958 .. 3309976 -  -4.4  -3.72893   TACTCCCTGATTAAA             CGCGATCG CCA CGCTTGCG             GATGTCGCTGAGCAC  57 2
   Csal_2970 3309719 .. 3309734 -  -8.2  -5.60993   GCCGGCATAAAAAAA              CCCGGA GCGA CCCGGG               TTTTTCGAACAGGTG 100 71
   Csal_2969 3308848 .. 3308860 -  -3.3  -2.78384   CTCTTGGCGATGACA                TGGCG TGG CGCGA                GGCGCTCAACGCTGA  41 31
   Csal_2968 NONE
   Csal_2967 3307263 .. 3307293 -  -2.4  -4.52589   CCGCCGGACAGAAAA       CCTTGCGGTCACAC GGC GCGATACCGAAAGA       TTTACGCCGACTAGC  66 36
   Csal_2966 3305961 .. 3305990 - -17.9  -3.32844   TCGCCCAGTGTACAA       CGACGCCCCGGTCA AGG CGACCGGGGCG-CG       CGAGGTCCGCTGGTC  95 53
   Csal_2965 3304840 .. 3304874 - -22.2  -5.09762   ATGGCAATATAAAAA     CATGGGGCCCGTGTCA TCG CGACACGGGCCCCAGG     GAAAACGGGCAGGCA 100 50
   Csal_2964 3303456 .. 3303475 -   -15  -3.99324   CGCCACGACGACAAA            CGGCGCTC CGAG GAGCGCCG             TCGATCATGGCGAGG  93 53
   Csal_2963 3301581 .. 3301607 - -25.2  -5.14965   AGCGGCATGAAAAAA         CACCCCGCCGGC ATT GCCGGCGGGGTG         TTTTATTGTGCCTCG 100 75
   Csal_2961 3298187 .. 3298212 - -11.9  -3.29144   CTATCGGGTCGATAA         CCTGACGCGTGC CCT GCACG-GCCAGG         GGCCGCGCATGACAC  72 49
   Csal_2960 3297359 .. 3297399 - -16.9  -5.41143   GAGGGCCGAAAAAAA  CGGGTTGTGGGATGAAGGC CTC GTCTGCATCCCACAAGCCG  CTTGTCGCTACGGCA 100 85
   Csal_2959 3296289 .. 3296324 - -16.8  -2.87132   TCGCCCTCCCACACA    CGCCAACGCCCGCGAA TCGC TTCGCGGGCGCGGTCG     ATGCCGGCATGTGCA  85 56
   Csal_2958 3293945 .. 3293967 -  -6.8  -2.56596   CGCGCGATCAAGGGA           GCGCGACGCG GCA CGTGCCGGGC           GTCATGACACCTTAC  49 80
   Csal_2957 3292180 .. 3292190 -  -8.2  -4.41494   CATCGTCAAGGAAAA                 CCCG GGG CGGG                 TGAAGGCGATCTACA  80 245
   Csal_2954 3288423 .. 3288456 - -12.5  -2.73468   GAACAGTGCCAACCA     GCTGGCCGAGAAGCTC AAC GAGCTGCT-GGCCAAC     TACCAGATCTTCTAC  65 482
   Csal_2951 NONE
   Csal_2950 3285394 .. 3285410 -  -9.4  -3.61178   CTGATCTAGCGGAAA              CACGGC CTCTT GCCGTG              TAACCTAACGTTAGC  68 523
   Csal_2947 3284844 .. 3284858 -  -4.9  -3.74077   TGGGATAGACGGAAA               GGCCA GCAAA CGGCC               TGGGAAGATCGCGAG  57 119
   Csal_2942 3280329 .. 3280381 -  -4.7  -3.66654   CAGCGTAACCCGAAA TCCGTCC-G-CGAGGCGACGCATGC GGATG GCTTGCGCCGCCGCGACTAGCCGCA GGTGAGCTCGACGAT  54 17
   Csal_2941 3278960 .. 3278997 - -11.9   -4.2558   TACGCTGGAGGAAAA   CGCCGAGC-TCACGCGGC TGC GTCGCCTGCCGCTCGGCG   ACAACGTCGCGCGTG  95 266
   Csal_2933 3270983 .. 3271018 -  -3.1  -4.07568   TCGGTCTCCTGAAAA    CGTCG-CGTCGCCCCA GCGGT CAGGGCGGCGTCGGCA    ACAACTGGGGGCGGT  60 9
   Csal_2931 3269077 .. 3269123 -  -8.4  -3.35679   CGCCCGCACGCAGAA GGCGACGAGGCCCGAGGCGCGC TCA GTGCGCCTCGATCATCCGCGTC AGGTCCGCCGCGACC  59 1
   Csal_2929 3267401 .. 3267418 -  -7.7  -3.35597   CGCATGGTGGAAACA             CTGACGC ACAG GCATCAG              CCGAAGAATTTCTGC  59 22
   Csal_2928 NONE
   Csal_2927 3265544 .. 3265560 -  -5.7  -2.50816   TCTGCACGGATGAAT              CGCCGCG TTA CGCGGTA              CTCGAAGGCTCGCCC  45 161
   Csal_2926 3262269 .. 3262294 - -19.1  -4.86731   TGCGGCGAAACAAAA         CGGCGATGGCA CGCA TGCCATCGCCG          GAGGCGGACTATAAA 100 146
   Csal_2925 3260595 .. 3260606 -  -2.2  -3.06183   GGGATGTTCACTCAA                CGAC ATGC GTCA                 GGCTCCGGTGTTGGT  41 23
   Csal_2924 NONE
   Csal_2923 3257725 .. 3257748 - -14.6  -5.66684   GAAGGCATAAAAAAA          CCCGCG-CCTG GGG CAGGGCGCGGG          TCGAGGCAGGGTACT 100 179
   Csal_2917 NONE
   Csal_2916 3248106 .. 3248152 - -24.5  -3.07622   ACACACCTCACTGAA CG-CACAACGCCCCCGGTGCCG AATA CGGCGCCGGGGGCGTTGCGTCA TGTCGCGCGGCTGGT 100 66
   Csal_2913 3244221 .. 3244259 - -10.3  -3.77196   CCACTATTGATGAAA  CGGGAATGCCGTTCGGGGC AGT GCCCCGAACGGC-T-CAGG  CTCAATAAAGCCCCA  76 27
   Csal_2912 3243008 .. 3243029 - -14.5  -4.88736   CATCACCCACAAAAA           TGCCGCTTC CGAG GAAGCGGCA            AAGCATGAGTCGGAC 100 95
   Csal_2910 3240449 .. 3240480 - -13.1  -2.96042   AACAGGTATTAGATA      GCGCGCTCGTT TTGCCACTTT AACGAGCGCGC       GCGTTCAAGAAATCT  70 466
   Csal_2909 3239239 .. 3239261 - -10.6   -4.1585   TCAGAACCGTCAAAA           CATCAACAGC TTG GCTGTAGATG           CAGCTAAAGCACGAT  79 244
   Csal_2906 3234847 .. 3234861 -  -2.1  -3.22653   ACCAGTCCGACAACA               TGCGT TTGTT ACACA               TTGCCGGAAAACTTA  43 19
   Csal_2905 3233905 .. 3233921 -  -5.7  -2.80056   AGGAGCCACGCAAAG              GGCGTCC GTC GGCCACC              GGCCGCGTACTGCTG  46 48
   Csal_2904 3232940 .. 3232956 -  -5.1  -3.28791   AGTTTTCCTCCACAA              CGCCT GCGTAAT AGGCG              CGAGCTTGCGAGCGT  49 66
   Csal_2903 3232480 .. 3232504 -  -6.4  -3.01924   GACTCTCCTTTAAGA          GCTAACGTTC GACAT GAGCGTCAGC          TGCAAGCAGGCCAAA  52 128
   Csal_2902 NONE
   Csal_2901 3231129 .. 3231145 -  -2.1  -3.61398   TTGTCGCCTCAACAA              CACGTGG CGC CCCCTTG              GCTTGAGGAGGGAAA  49 57
   Csal_2900 3230629 .. 3230654 - -20.5  -4.34402   GCCCGGACACGAAAA         CGCCGCCATCC AACA GGATGGCGGCG          CGGAAAAACGGCAGC 100 95
   Csal_2899 3229861 .. 3229884 - -18.2  -3.17075   CCCGTCGTAACGCAA          GATGCCCGCC AATT GGCGGGCATC           TGGTATCGGCATGGC  90 51
   Csal_2893 3225294 .. 3225313 -  -2.2  -2.78813   TGTGAGCTCAAGAAG            TGGATGTGA GGT TCA-ACCCA            ACTGAAATAACACGA  39 18
   Csal_2892 3224491 .. 3224503 -  -5.5  -3.06133   GAAGCTGGTATTGAA                CATCG GGG CGACG                ATTGTATTCCACTCA  49 38
   Csal_2891 3223434 .. 3223459 - -16.2  -3.28791   AGGCTGGGTCGAGAA         GGCCGGGCAT TCTAGC ATGCCCGGCC          GGGCGTTCATCCACG  89 32
   Csal_2890 3222661 .. 3222672 -  -3.6  -2.71144   GACGTCCTTCAATGA                CGCC GATT AGCG                 TCGCGCGAGCAAGCG  41 20
   Csal_2889 NONE
   Csal_2888 3219945 .. 3219973 - -21.8  -3.50853   TGCGCCCAACGACAA        GCGCCCCGGCAT GCGAT ATGCCGGGGCGC        TTTGCATGCAAGACA 100 60
   Csal_2887 3218128 .. 3218156 - -21.8  -3.50853   CGTCCGCAACGACAA        GCGCCCCGGCAT GCGAT ATGCCGGGGCGC        TTTTGCATGCAAGGC 100 52
   Csal_2882 3212697 .. 3212718 -  -5.7   -3.1994   GATACCATCGAGCAA           GGCTGCGAC ATGA ACCGCTGCC            TCTCGATTTCCCGCC  50 53
   Csal_2866 NONE
   Csal_2865 NONE
   Csal_2864 NONE
   Csal_2863 3194742 .. 3194766 -  -2.7  -3.01712   CGGGGTTTCCGAAGA          CGCAGTAGCGA TCA TCGCTCATGCC          TCTGCCTCCTCGAGC  41 19
   Csal_2862 3193688 .. 3193718 - -16.9  -3.36671   ATCGGAAGCCGACAA      GCTCGGCCTCGACC TGAT GGCCGAGGCCG-GC       TTCAATCCCAATGCC  90 255
   Csal_2860 NONE
   Csal_2859 3190447 .. 3190459 -  -3.3  -3.68569   CGAGGCACGCAAGAA                CCGTC GCT GACGC                CGATCAGCCCTCGGC  51 29
   Csal_2845 3176868 .. 3176912 - -24.4  -3.54424   TGGGACCGGCCGAAA CGCAA-GACGCCCCCGCCGGC ATTA GCCGACGGGGGCGTCGTTGTG TGGCGAGTCGAGCGT 100 54
   Csal_2837 3166711 .. 3166730 -   -15  -2.63596   TTTCAGGGCAGACGA            CGCCTCCC TCCG GGGAGGCG             TCTTGCGTTGGTCAG  76 45
   Csal_2831 3158104 .. 3158127 - -17.4  -4.75289   CACCATAAGACAAAA          CGCCCCGACC ATGG GGCCGGGGCG           TTCATCCTGAGTTGC 100 52
   Csal_2829 NONE
   Csal_2828 3155792 .. 3155828 - -10.8  -2.53581   GACATCCGGAATGCA   TCGTCGC-CCTGCGCCAG GAG CTGGCGCTGGCGCG-CGG   CGCTCACCATGACTT  58 277
   Csal_2826 NONE
   Csal_2825 3152875 .. 3152899 -  -5.5  -3.53811   TCTACCGCCTGGAAA          TGGCGCCGGTC ATG GCGCGTCGCCA          GATGTCGGTCGCCGG  55 217
   Csal_2823 NONE
   Csal_2822 NONE
   Csal_2821 3149624 .. 3149636 -  -6.9  -3.83318   CCGGCAAGAAGAGAA                CGGCG ACC CGCCA                CGCGGCGGCAAGGGA  63 42
   Csal_2819 NONE
   Csal_2818 3146482 .. 3146492 -  -4.6  -3.30124   GCTGATTTCCGACAA                 GGAC GAA GCCC                 TGTGCCAGCTGTTCG  51 213
   Csal_2816 NONE
   Csal_2815 3143961 .. 3143998 -    -9  -2.71497   CGAGGCGAAACGAAG   CGCCG-GCGTGGCCGCG TGTCC CTCTGCCATGCCCGGCG   GCCCTCTTAGCGCAA  57 32
   Csal_2814 3143148 .. 3143201 - -10.1  -2.62613   TCGTATTCGAAACAT TGTCGCCGTCGACAGGCACCGGCGCC GTC GGCTC-GGCCCCTGCCCACGGCCTCA CGCGATGGTCTGCCA  60 23
   Csal_2813 3142306 .. 3142329 -   -21  -2.90075   GCCGCCTGAACGACA          GCGGGGCGCC CGAA GGCGCCCCGC           AAGCATGGGTCGGCG 100 52
   Csal_2811 3140741 .. 3140753 -  -6.2  -2.64616   TGGCCACCGATATCA                CGCG TCAGG CGCG                GCCATTGCTGGAAGG  45 134
   Csal_2808 NONE
   Csal_2807 NONE
   Csal_2806 NONE
   Csal_2805 3134233 .. 3134245 -  -6.9  -2.62184   TCCTGGCTCATAGCA                CCACC CCC GGCGG                CAGCGTCTCGGGCAG  49 5
   Csal_2804 NONE
   Csal_2803 NONE
   Csal_2798 3127673 .. 3127686 -  -8.1  -2.75992   GTCGACGGAAGAGGA               GCAGG CGTT CCTGC                GTCAGCCGGGGTCGT  53 102
   Csal_2794 3123597 .. 3123625 -  -8.8   -3.4072   CACGTTGCAGGACAA        CTACGCCACCGA CATGT TCGGCGACGTGG        CCGATATCAGCCGCT  60 387
   Csal_2786 3117792 .. 3117810 -  -6.6  -3.14878   GGCGGGAAGTCAAGA             GCGGCGAC CTG ATCGCCGA             GATCATCGATCCCAT  51 264
   Csal_2778 3109123 .. 3109147 - -24.3  -3.64703   CTCCGCTCATGCAAA          CGCCCCGGCGG TCA CCGCCGGGGCG          TTTGCGTTTCGCTGG 100 73
   Csal_2774 3105450 .. 3105476 - -10.7  -3.55444   CTGTGACCTCGGAAA         CGCGGCGCGGG GCAGA CCCTCTCCGCG         AGGCGGCACATCATA  70 76
   Csal_2773 3103781 .. 3103792 -  -2.2  -3.80625   CGGCCAGAAGCTAAA                CG-GC CTG GCACG                CCTGCTCGCCGGACG  53 351
   Csal_2769 NONE
   Csal_2768 3099691 .. 3099708 -  -8.3   -4.0162   TCCTCACATGACAAA             CGCCCCG TCCA CGCGGCG              ACGGGCACCTGATCA  71 38
   Csal_2767 NONE
   Csal_2766 NONE
   Csal_2765 3096422 .. 3096436 -  -5.6  -3.57144   CGCGGGAGCGGGAAA               CGCTCC GGG GGAGAG               GAAAAAACGCTAGGG  57 124
   Csal_2764 NONE
   Csal_2763 3093728 .. 3093745 -  -5.5  -2.85351   CCCCGGCAGATGACA             GGGCC TTGTCCCC GGCCC              TCGTCATCGCTGGGG  48 52
   Csal_2762 3093177 .. 3093204 - -14.2  -3.58343   TGCAGTATGCGGAAA        TCGCCGA-CCAGC TAT GCCGGGTCGGCGA        AAGCGACGCAGAGCG  84 126
   Csal_2741 NONE
   Csal_2740 NONE
   Csal_2739 3071852 .. 3071871 -   -15  -5.42259   TCACGGCCAAAAAAA            GACCCGCC AATC GGCGGGTC             GGAAGAACAGCATAG 100 68
   Csal_2738 3070366 .. 3070380 -  -2.8  -3.08344   CCGAAACCACAGAGA               CTCG ATGACGG CGAG               CACGAGCTCGCGAAC  41 84
   Csal_2737 NONE
   Csal_2736 NONE
   Csal_2735 3067041 .. 3067055 -  -5.7  -3.18681   GCCCAAGGCCATCAA               TGGCA TCACC TGCCA               TCACGGCGACGATGG  51 437
   Csal_2732 NONE
   Csal_2731 NONE
   Csal_2730 NONE
   Csal_2729 3061208 .. 3061230 -  -4.7  -2.91912   CGATGCATCGATAGA           GCCCCTCGA TCAAG TCGCGGGGG           TTGCCATCTGCCACA  45 12
   Csal_2728 3060132 .. 3060152 -  -3.2  -3.16191   CGATACTGCGATCAA           CGGCGCCGT GGAA ACCGC-CCG            GAAAGGCACCGGTGA  45 81
   Csal_2727 3057252 .. 3057270 -  -4.4  -3.84825   GGGAGCGACAGGAAA             CGCAGTCA GGA CGTCCGCG             CTTCCCGGCGGCGTC  57 429
   Csal_2726 NONE
   Csal_2725 3054606 .. 3054619 -  -4.5  -3.32997   CGCCGATAAACCGAA               CGTCA AAAA CGACG                TAGAACTCATTTCCC  49 240
   Csal_2724 NONE
   Csal_2723 3052090 .. 3052109 -  -7.8  -3.81885   TAGAGAAAGAGAGAA            GCCGGGAA ACAC TTACCGGC             CGGCGAGCGCCCGGG  67 18
   Csal_2722 NONE
   Csal_2721 3049093 .. 3049112 -  -4.2   -3.6715   TTACTCAACCCCAAA            GGCATCGT GGCC ACACTGCC             TATCGCGACCATCCA  53 335
   Csal_2718 3046577 .. 3046596 - -10.6  -2.62184   TCGCGCTGCAGACGA            GCGGCCGC CCCA GCGGCAGC             CATGCGTTGGCTTTC  58 520
   Csal_2716 3044997 .. 3045007 -  -2.4  -3.09516   TCGCGGACGACTCAA                 CCTG CAT CCGG                 CCCCCAGGTTAAACA  41 50
   Csal_2715 3043727 .. 3043757 -  -7.6  -3.14211   ATCGCCGCCTACGAA      GC-CGGCCAGAACG ACCCA CGC-CTGGCCGCGC      CGCGCCCGTATGCCA  55 484
   Csal_2713 3042145 .. 3042196 - -21.2  -2.62983   CGCATCCGGACAGTA GAAAACGCCCGCTGACCAGGCATG TCATGG CATGCCTGG-CAG-GGGCGTTTCC GACCTGGCGGCGCGT 100 52
   Csal_2712 3039906 .. 3039917 -  -5.8  -3.53091   AGCGCGTCGGCGAAA                CCTG GCAT CAGG                 GACCCATCGTGCTGG  55 416
   Csal_2696 NONE
   Csal_2695 3020541 .. 3020574 -  -5.3  -4.12456   ACATGACCGCGAAAA     GCCGCGCAAGTCGC TCACTTC GCGA-TTACGGGGC     ACTGGTCAAACTATT  64 118
   Csal_2685 NONE
   Csal_2684 3005972 .. 3005986 -  -3.5  -2.54098   GTCCGCAACGAACAC               CCCGA GCTCG TCGAG               TATTACCGCCGCCAA  39 98
   Csal_2678 2999178 .. 2999196 -   -16  -4.28774   GCATGCAAGCCAAAA             GGGAGGCC CGA GGCCTCCC             TTTTCATCACCATTC 100 53
   Csal_2677 2998224 .. 2998236 -  -9.1  -2.73875   GGGGCGTCAACATCA                CGACG CCT CGTCG                GCGGTGACGGCCGCG  57 10
   Csal_2676 2997533 .. 2997545 -  -3.3  -2.70932   CGCTGGCCTCAAGCA                TGGCG TCC CTCCA                GACGTTGGCGTGCAC  41 6
   Csal_2675 2996352 .. 2996369 -  -2.5  -3.95073   CTGGACAGCCATAAA             CTGCTCG GTGG CGCGCTG              GTGATCGCCGGGCTG  57 95
   Csal_2673 NONE
   Csal_2672 2993966 .. 2993993 -  -5.4  -3.61398   CGGCGGCCGGAACAA        GGCCCGCGCC GGTAACAG GGAGCGGCCC         GAAGCCCCGGCGTCG  57 200
   Csal_2671 2992885 .. 2992917 -   -12  -2.82623   GCGTCGCCAGAACCA     GCGATGCGCGG-CGC CGAA GCGGCCGCGCATCAT      TCATGACGACGTTGA  65 49
   Csal_2670 2990127 .. 2990155 - -19.6  -3.53031   TGGACCGGAAACGAA        GACGCCCGCCCC ACCAG GGGACGGGCGTC        CAGACCACGATGACC 100 55
   Csal_2669 2989115 .. 2989145 -    -7  -2.56914   TACCCGATGAACGCA      TCCTGATGATAGG CGTGAC CCTATCACC-GGA       CCGCCACATTTTCAT  49 68
   Csal_2668 2988534 .. 2988550 -  -5.1  -2.53263   GCGAGCGCCAAGCCA              TCGTCAC TCC ACGACGA              TGCGCGAGACTTGCC  42 12
   Csal_2667 NONE
   Csal_2666 NONE
   Csal_2665 2982434 .. 2982469 - -19.8  -2.73364   GCCCCATTGTAACGA    CGTTGGGCGCGATCGG ACAT CCGATCGCGCCCAATA     TCAGGCGGGAAATGT  88 55
   Csal_2664 2980272 .. 2980295 -    -3  -3.71873   CGAGCCATACTGAAA          GGTGGCTCCA TGCA TCATGCCACC           GCCACCCGGAGAGAC  52 243
   Csal_2663 2979038 .. 2979050 -  -3.4  -3.38316   GCATGATGCAAGGAA                TTCG CGCAT CGAA                TCCATGCATGCCCTG  47 58
   Csal_2662 2978436 .. 2978461 - -20.5  -3.78775   TCGGTCACGACGAAA         CGAGGCCCCGA CATG TCGGGGCCTCG          CGTCATCGCATCCTG 100 98
   Csal_2660 2976935 .. 2976949 -  -7.8  -3.10164   CCATGCAGGACGGAA               TCACGC CCC GCGCGA               ACGGGCATAACGTGG  56 79
   Csal_2659 2976475 .. 2976503 -  -8.8  -2.52017   GGGAAAGGCAAAAGG       GACGCAGGGCGAC GGCG GCCGC-CGGCGTC        ATCAATCGTCGAAGC  56 27
   Csal_2658 2975557 .. 2975575 -    -6  -4.07885   GACTTGCGCGGAAAA             CGTTGC CGTCAAT GCAACG             TCGGCGCCCCCGCTC  65 15
   Csal_2657 2973771 .. 2973799 - -26.1  -3.35679   CCTGTCGATGCACAA        CGGGGAGAGCCGG TAA CCGGCTCTCCCCG        TTAGAGGCGCGTTTC 100 55
   Csal_2656 2973214 .. 2973234 -  -8.9  -3.45033   GACAAGGTACCACAA            CCACCGGCG CGA CGCAGATGG            CGGATCAGGACGTCG  66 30
   Csal_2655 2970660 .. 2970688 - -20.3  -3.28712   GCGTGTGTGCGACAA        GCGCATCGCCGGC CAT GCCGGCGATGCGA        CGGCAGCCTGGGCGC 100 109
   Csal_2654 2968919 .. 2968944 - -13.3  -4.29738   CGACATTCACGAAAA         GGCCCGTGC GAACCTGT GCACGGGCC          CTGGAACGACGCCCT 100 44
   Csal_2653 NONE
   Csal_2652 2967374 .. 2967385 -  -3.6  -3.68073   CAGCGGATTGAAGAA                CGAG TTCC CCCG                 CCGGCTGCTGGATAC  51 322
   Csal_2648 NONE
   Csal_2647 NONE
   Csal_2646 2958022 .. 2958043 - -17.3  -4.45544   GCCCACCAATGAAAA           GGAGCGCCC CATG GGGCGCTCC            TTGCGTATCGGTGAT 100 55
   Csal_2644 2953171 .. 2953209 -  -8.1  -3.57144   GGCTGGACCGCGAAA  GCCGCGCC--CAGCGCCAA TAC CTGGCGGTGATGGCGCTGC  TGCAGCAGGAGATCA  63 413
   Csal_2641 2951090 .. 2951108 -  -7.3  -3.14693   GCCATCATCAAGACA             CCCGCGC AGTCG GCGCGGC             ACCGGCGTACACGAG  54 496
   Csal_2639 NONE
   Csal_2638 NONE
   Csal_2637 NONE
   Csal_2636 2948357 .. 2948384 -    -7  -2.71712   TGCTTTCCCTGAAAG        TGC-CCCGGGATC GGC AATCCCCGGCGCA        TCGCACCCCGCTCAA  50 37
   Csal_2635 NONE
   Csal_2634 NONE
   Csal_2633 NONE
   Csal_2632 2944803 .. 2944818 -  -3.9  -3.14132   TGCCCGGTGCACGAA              CCACC GGCCAT GGCGG               ACTCCCCGACTGTTA  45 81
   Csal_2631 2943714 .. 2943725 -  -2.2  -2.67365   AAGGACCAAGAATAT                CG-CG ACT CGACG                TCATGCACGTGACAC  38 72
   Csal_2630 2941940 .. 2941950 -  -3.2  -2.72511   CTCACGCGGCGAAAT                 CGAG CGC CTCA                 TTCTACCCGCTCTTG  41 141
   Csal_2629 2940796 .. 2940813 -  -2.6  -2.73124   TCGGATCGTCGAAAC             GCCGCT CATTGT AGCGGA              TTTCACCCCGTCTCG  39 28
   Csal_2628 2939797 .. 2939811 -  -7.8  -2.78816   TCAGTGTCCATGAGA               GACGCC TCA AGCGTC               GTCGGTAATGGTCCG  53 67
   Csal_2627 2939529 .. 2939550 - -18.7  -4.21194   TCGCACCATCGAAAA           CGCCGGGCC ACGG GGCCCGGCG            CATGACAGCAAGTGC 100 58
   Csal_2622 2934530 .. 2934552 -  -2.7  -3.65902   GCCAGTTGACGCAAA          GCGAT-GTCG ACGC CGACGATCTC           ACCCGCTTGCGCCGC  50 456
   Csal_2619 NONE
   Csal_2618 2929530 .. 2929577 -  -8.5  -2.78816   CGAGGCGCCATGATA GC-GCAGCGCACGAC-GCCTTTC ATAT GAAAGGCAGTCATCCGTCGCTGC ATGATTTCTCATGGT  53 356
   Csal_2617 2927943 .. 2927974 - -15.9  -4.40237   CAGCACAGACGAAAA      TCCCCCCGCCGTC ACGATG GACAACGGGGGGA       TACGACAGACGCTAC 100 247
   Csal_2616 NONE
   Csal_2615 2925767 .. 2925793 -  -5.1  -2.96216   TCTCACCAGGACATA        GCGGCAGCATCA CGCG CG-TCCTGCCGC         CTTACCACTCGGCGA  45 27
   Csal_2607 2918042 .. 2918055 -  -5.3  -2.87931   TTTATGTCCGACATA               GGATT CAGC AATCC                CCCACGTTGCGCCTT  48 158
   Csal_2606 NONE
   Csal_2605 2916113 .. 2916123 -  -2.4  -3.01726   CCCCTGCAGATAAAG                 GGCC GAG GGCA                 GACGGCTGGGGGCCG  41 142
   Csal_2604 NONE
   Csal_2603 2913824 .. 2913840 -  -5.7  -3.69395   CGCATCATCGAACAA              GGCCCGC CCG GCGAGCT              TTTCACCAACCCTCA  60 111
   Csal_2599 2910247 .. 2910257 -  -5.4  -2.78384   GTTGTCGCCACCAGA                 GTTG TCT CAAC                 CGGCTGTCGTCGAAG  46 185
   Csal_2598 NONE
   Csal_2597 2909324 .. 2909337 -  -3.1  -3.40403   CGTCCTCGACGAGAA               GCACA TGCA TGTAC                TGGCTCCTTTCAATG  47 35
   Csal_2596 NONE
   Csal_2595 2907261 .. 2907300 -   -10  -3.27475   CCGGCGACGACAAGA  TGCGCGCCGTCATGGGC TCTTCTC GTCCCTGACGGCG-GCA  CGCCGGGCGTCACAC  68 35
   Csal_2591 2902969 .. 2903008 -  -3.5  -4.07568   GTTCGTGCTGGAAAA  GGCATTGGCCGAGCGCCT GATCG AGGCGGTCGACGAA-GCG  GGTATCGACGTTTTC  60 94
   Csal_2586 NONE
   Csal_2585 2897894 .. 2897922 -    -6  -3.28712   GTCGTTGCGTGACAA       CGCGGGCGTCGTGG CAG CC-CGACACCCA-G       TCAGGTCGGCGCCCA  52 95
   Csal_2584 2896477 .. 2896489 -  -3.3  -3.57144   GGTTGCATTTTCAAA                TCCCG GGT CTGGA                AGCGCGAAACTTCGC  51 192
   Csal_2583 NONE
   Csal_2582 NONE
   Csal_2581 NONE
   Csal_2580 2893959 .. 2893984 - -20.5   -4.4078   CTGCTGCAACGAAAA         GCGCCTCGACC CAAG GGTCGAGGCGC          TTTTTCATGTCCGGG 100 100
   Csal_2577 NONE
   Csal_2576 2888186 .. 2888212 -  -3.5  -3.60792   GGCCGAAGCTGGAAA         GAGCCCGCGAG GGATT CGCGCATGCCC         TCGCACAGACGTCAT  51 311
   Csal_2574 2885511 .. 2885526 - -11.8  -2.79796   CGCCACCTTACGATA              GCCGCC GCCG GGCGGC               AACGATGGCGCTGAA  65 48
   Csal_2573 2884610 .. 2884642 -  -3.1  -3.66178   CGTCCGAACGTTAAA      CGGTGAAGGCGCGGC ACG GCCGCGCCGAGAATG      AGTGGTCGGCGCTCA  51 38
   Csal_2572 NONE
   Csal_2571 2883136 .. 2883152 -  -5.8  -3.49475   CGCATCGGCAGACAA             GCCCAGC CCAT GC-GGGC              TATCGGGTAAGTCTG  55 87
   Csal_2570 2882245 .. 2882272 - -17.2   -3.6682   GCGGAGTCATGGAAA        GAAAAAAGGGGC TTAT GCCCCTTTTTTC         CTCTCATCATTTTAC 100 56
   Csal_2569 2880661 .. 2880679 -   -16  -5.56264   GCGAAACATAAAAAA             GCCGGCTC GAT GAGCCGGC             TTCGTTTTCTGAGCG 100 70
   Csal_2565 NONE
   Csal_2564 2876432 .. 2876450 -  -5.3  -3.79906   GGATGCTGACAAGAA            CGCTACGA CAGC TCG-AGCG             TGATGGGCTGATCCA  58 366
   Csal_2562 2874962 .. 2874978 -  -3.6  -4.19258   AGAGTCCAGGCAAAA              CGTGGG TTTAT CCCAGG              CGCCCGGGCGCTTAT  62 250
   Csal_2560 NONE
   Csal_2559 2870210 .. 2870227 -  -4.1  -3.73953   ACGACGGCGAGGAAA             TGACGAT CCGC ATCGTCG              GTCACGACGAAACCG  56 205
   Csal_2557 2868903 .. 2868925 -  -3.2  -3.59979   CGTGGGGAGGCGAAA           CGGCCCGCAG GCG CTTCGTCCCG           ATGCACGGCACAATG  51 92
   Csal_2556 NONE
   Csal_2555 NONE
   Csal_2554 2866857 .. 2866894 -  -8.3  -3.02043   AACCTCTCTTGAACA   CGGCCGCCGCATGGCGCG AGA CATGCCACATGGCGGC-G   AAAACGAGTAAAGCC  56 184
   Csal_2553 2865922 .. 2865933 -  -2.2  -2.62263   ACTGGTGTGACATTA                GAAG TATC CCTC                 GCGCTTCTTGCGCTC  38 11
   Csal_2552 2864443 .. 2864470 - -15.6   -4.7254   AGCCTGCATGAAAAA        TGCCCTCCCCAC GAGC GCGGGAAGGGCA         TGGAAGAACGCGTTC 100 50
   Csal_2551 2863382 .. 2863412 - -20.5  -3.98214   ACGAGGGACCACAAA      CGACGACGCGCGGC CGAA GCCGCGCGTCG-CG       ATACCTGTCTGCCCC 100 48
   Csal_2550 2860910 .. 2860921 -  -5.8  -3.24188   GCACACGATCAGGAA                CAGC GCCT GCTG                 GCCGATCTGGGCGCC  51 263
   Csal_2546 NONE
   Csal_2545 NONE
   Csal_2544 2854052 .. 2854066 -    -7  -3.97043   CTGAAGAGAGAAGAA               CGGCGC TTC GCGCCT               CGAGAGGGAGATGAA  65 110
   Csal_2543 NONE
   Csal_2542 NONE
   Csal_2541 2848642 .. 2848666 -  -2.8   -2.5571   AGCCAAGAAGAAACT          CGCCTGCT CAAGGTGGC ATCAGGCG          GTAGCGGGCGGAGTT  38 8
   Csal_2539 NONE
   Csal_2538 NONE
   Csal_2537 NONE
   Csal_2536 2842584 .. 2842618 -  -9.3  -2.84325   CCCGCCCAAACACGA    CGACGCCCCGCG GCTCGAAGGCTT CGCGGGGCG-CG     GTGAGGCGGTGAATC  59 298
   Csal_2535 NONE
   Csal_2534 NONE
   Csal_2533 2839354 .. 2839372 -  -6.6  -3.92178   ACCATCCCAACGAAA             TCGACGCC GGG GTCGCCGA             CGCCATGCAGCGCTT  64 337
   Csal_2531 2837840 .. 2837857 - -12.7  -4.13654   TTTGGAAACGACAAA             GCCACGC CGAA GCGTGGC              CTGTCATCACGAAAC  89 91
   Csal_2530 2836380 .. 2836404 -  -3.5  -3.33696   TTCTCGGTCAATCAA         GCCACCGCCA ACCACG TGCCGG-GGC          TCTTCGCCCGCAACG  47 461
   Csal_2527 2833330 .. 2833347 -  -3.3  -3.53224   GACGTCTTTCTGAAA             CGGATGG AGCG CCACGCG              GCATTGCCGCGCTGA  49 105
   Csal_2525 NONE
   Csal_2524 NONE
   Csal_2523 2828865 .. 2828911 - -10.1  -2.71263   AAGGGGCGTGAACCA CTCGCCCCGTCCGACGAGACC CGAGAGC GGTC-CGCCGG-CGGGGCGTC TGATGTCAGGCAACG  61 48
   Csal_2522 2828128 .. 2828159 - -10.2  -3.02263   ACAGCGCCCCCAAGA      CAT-CGCATCGCGCC TCG GGCGCCATGCACATG      CCCCGCATTGTACGG  64 95
   Csal_2521 2825389 .. 2825414 - -20.5  -3.25823   TGCGTGCCAGACGAA         GACGCCGCTGC CGGG GCAGCGGCGTC          TTGCCGTCATCGTCT  95 55
   Csal_2518 2823927 .. 2823949 - -14.9  -4.82901   CGGCGCGCAGAAAAA           TGCCGTGGC GCGAG GCCACGGCA           TCGTTTCGCGCTGCA 100 51
   Csal_2515 2820483 .. 2820527 - -20.7  -3.17075   GCCTCGCCAAGTGAA TGTCCCTGCGCCGTGCCCGC CTGGAT GCGGGCACGGCGCGGGG-CG TCATGCCAGCGCGCT  95 26
   Csal_2512 2817202 .. 2817218 -  -2.2  -3.15544   GTCGATGTCGACCAA              CTCGAC CGCTC GTCGAC              ACTGGGCCGCACGCT  42 424
   Csal_2509 2814934 .. 2814944 -  -2.4  -2.70532   ATCCTTACAAACTCA                 TGCC TCG GGCG                 CCACTCGATACGAAA  39 12
   Csal_2508 NONE
   Csal_2507 NONE
   Csal_2506 2813005 .. 2813034 - -14.4  -4.07687   ACCGGCCTTGCAAAA       TGCCCACGACGCC ATCCA GGCGTCGTGG-CA       CAGGGTTGGCGAGTC  95 41
   Csal_2505 2812390 .. 2812429 - -16.4  -3.28924   CACTCTCCTTGACAA  GC-GATGCCCCATGCCGCG CTC CGCGTCATGGGGCGCCTGC  CTCCCCCGTCACCGA  89 60
   Csal_2504 2811907 .. 2811942 - -13.4  -3.38072   GGCATCCAACATCAA    GGT-CGTCGACTGAGTC CCG GACCCAGTCGATGCACC    TGCGGTCGTGAGGCC  81 145
   Csal_2502 2810915 .. 2810927 -  -3.3  -3.65529   ACACGCTCAGCCAAA                CAGTC CGC GTCTG                GCGTGTTTCATCGAG  51 4
   Csal_2501 2810218 .. 2810254 -  -7.1  -3.53012   GGGCTTTCCTGCAAA    GTGCAACGTGAGCCGCC CGC GGCGGACGGCGTCACAC    GTCATGGCATGGTGG  58 41
   Csal_2500 2809508 .. 2809537 - -25.1  -3.80461   CAACCCATGACGAAA       GCGCCGACGCGTC ATGC GACGCGTCGGCGC        TGATGACCAGGCCCT 100 48
   Csal_2498 2807005 .. 2807029 -  -9.1   -3.1637   AGACACGGCGAGGAA          CCGGGCATGCG TGC CGCCCGGCCGG          GCGGCATCGTCGACG  61 41
   Csal_2497 2804894 .. 2804916 - -13.4  -4.48449   GCAGTAAAACACAAA           GGGCCGGC TCATGCG GCCGGCCC           AGTGAGCGAGTGCCA 100 47
   Csal_2496 2803886 .. 2803903 - -14.1   -4.7254   AGTCCCGACGAAAAA             CGCCGCC CGAA GGCGGCG              CGTGACAGGGCGAAG 100 49
   Csal_2495 2802307 .. 2802322 -  -7.5  -3.72576   CTGGGGCGGAGGAAA              GCGCG ACGGAA CGCGC               CGATGCGTCCGGGCC  63 45
   Csal_2494 2801599 .. 2801619 -  -6.1  -3.08679   CTTTCTTAGTTAAGA            GCATCGC GTGCTCG GCGACGC            TTTTCGGTCTCTTTT  49 50
   Csal_2492 NONE
   Csal_2491 2798119 .. 2798148 - -23.7  -3.53012   CCGCTCCCCCTCAAA       CGACGACACCGCC CGAA GGCGGTGTCGTCG        TGTCGCAGTACGGCC 100 55
   Csal_2490 NONE
   Csal_2489 NONE
   Csal_2488 2796045 .. 2796059 -  -4.2  -2.72379   CCAAGGTCTTAATGA               CGGG AGTGATG CCCG               CCATGGCACATGCAT  43 57
   Csal_2487 NONE
   Csal_2486 2793710 .. 2793725 -  -3.9  -3.99062   AAGAGGCATCAGAAA              CGAGG TACTTT CCCCG               TCCAGCTGGGGTCAT  56 3
   Csal_2485 2792519 .. 2792552 - -12.5  -3.96483   ACTCCAGTCAAAGAA     TGGAACCACGACAGT TTCC ACTGTCATGGCTCCG      TAAGAGGATGAATCA  86 38
   Csal_2484 NONE
   Csal_2483 NONE
   Csal_2482 2790431 .. 2790446 -  -5.4  -3.15078   TACAGTCGATCAACA              GGGC-AG GTA CTCGCCC              TCCCCCTTGGCTCCG  50 85
   Csal_2481 2788861 .. 2788873 -  -3.3  -4.39166   CGGTAGAGAGCAAAA                TCGAG GTT CTCGC                GGGAAACGGCGTGAA  65 228
   Csal_2480 2787175 .. 2787211 - -15.2  -3.35679   GGCCGGCAGCCACAA   CGCACCAGCGCTTGCTG CAAG CAGCACGCGCCGGT-CG    GTAACTAGTTTTTAG  86 83
   Csal_2479 2785694 .. 2785723 -    -7  -3.03635   TAAACCCTCTCAAGA       CCGCTCCGGGCC TGATTC GGCCCGGAGAAT        TTCATGGCATCTGCG  52 43
   Csal_2478 2785123 .. 2785137 -    -5  -3.67052   ACAGGCCGAACAGAA               TCATGA GTC CCATGA               GGTCACCCCTTCCGT  54 28
   Csal_2477 NONE
   Csal_2476 NONE
   Csal_2475 2781794 .. 2781809 -  -3.2  -3.05844   GCTCGCATGCCAACA              GCGG CCCTGTAT CCGC               AACCCTGTATCAGAA  43 35
   Csal_2474 2780856 .. 2780893 - -24.4   -3.3514   AGTGATACCCTAGAA   CAAGGCTTCGGCCTGT TCGGTC ACAGGCCGAAGCCTTG    TTTACTCAGCGTCGT 100 27
   Csal_2473 NONE
   Csal_2470 NONE
   Csal_2469 2775716 .. 2775760 - -13.6  -2.72991   CTACACCGTCAACGA TGCCCGCGCGCAAC-TGGAAG CCTT CCTCCATGATGCCCACGGGCA GCGGTGGCGCTGCGT  71 247
   Csal_2467 NONE
   Csal_2466 2773120 .. 2773140 - -18.3  -4.81551   GACGGACATGAAAAA            GCCCGCCTG GCA CAGGCGGGC            TGGATTCTGGATGAC 100 71
   Csal_2465 2772658 .. 2772670 -  -7.7  -2.52516   TCCTGCATGACGAAT                TCCTC CTG GAGGA                TCTAGGCGAGGCCAG  52 112
   Csal_2464 2772022 .. 2772062 -  -6.6  -3.01712   GCCGCTTTTCGAACA  CGGCGAACCGAGGCGCTG TTCTC CCGAGCCTCGTCACGCCA  TCTCTTCACACCCGC  52 161
   Csal_2463 2770120 .. 2770130 -  -8.2  -3.14211   ACTCTTCCCGATCAA                 GCGC TGA GCGC                 CCTCGATCGTCACGA  57 35
   Csal_2453 NONE
   Csal_2452 2757743 .. 2757758 -  -4.6  -3.14564   CCAGGGGTTCATGAA              GGGTCG GCAG CGACCG               TCAGCCCGCCTGGCG  48 26
   Csal_2451 2756546 .. 2756559 -  -2.3  -3.25088   CCTGAAATCTACGAA               TGGGC GTAC GGCCA                TGATACGTCAGTCAC  43 43
   Csal_2450 2755359 .. 2755378 - -16.4   -4.4078   CTCCCCCAACGAAAA            GGGCGCCC GATG GGGCGCCC             TTTTCATTGCCTGAC 100 52
   Csal_2441 2746940 .. 2746958 -  -3.8  -2.59748   CACTTTCACAATCGA             GCACAAAC AGA GGTTATGC             AAGTGCTACCTTGGA  40 68
   Csal_2440 2744562 .. 2744590 - -13.9  -4.74801   CAAGGCCACGAAAAA        CGCCCCGTCATCA TGA CAATGACAGGGCG        TGAAGCGTGATGCCT 100 62
   Csal_2436 NONE
   Csal_2435 2738085 .. 2738108 -  -9.6  -3.24747   TTTCGACACGATGAA          CTGGCCAG AGGCTGTA CTGGCCAG           ACGATGCCCGGCCCG  61 86
   Csal_2434 2737714 .. 2737757 -  -6.6  -2.69151   GTCGCTGACATAGCA CGCGTCGCCGGGTCAGCGA TCAGGCG TCGCCCAACCGGCG-CGCC ACGCTGGCCACCTTG  50 1
   Csal_2432 2736074 .. 2736094 -  -4.6  -3.18264   GTCGCCACCGACCAA            GACGGCGT CACTC ATGCCGCC            CCCAGGGGCGTCGTC  48 16
   Csal_2431 2734068 .. 2734092 - -17.9  -3.09516   TGCGGCATGAGCGAA          TGGGCGGCTCG AAA CGAACCGCCCA          TTCATGCGAGGCGTT  89 59
   Csal_2430 2732847 .. 2732905 -  -9.4  -2.90075   GCCCCCTGAACGACA GGCTGCGCAGAACTTTCATCGCCCCGC TCCCAT GCGGGGCGATGTCGTTTCAGCGCT-CC GGTGTCATCAATCCA  59 16
   Csal_2428 2730957 .. 2730990 -  -5.1  -3.53012   GTGCCCTGCGTGAAA     CCGCGCCACGCGTCTG GCT CAC-CGCGCTGCGCGC     CGAGGACACCGCGGA  53 306
   Csal_2423 2725988 .. 2726000 -  -5.5  -3.01712   TCTTGCGGGTCAATA                GCGAT GAG ACCGC                CTTCTCTACATCTTT  49 96
   Csal_2422 NONE
   Csal_2421 NONE
   Csal_2420 NONE
   Csal_2419 2721152 .. 2721163 -  -5.8  -4.58685   AAACGTTCTCAAAAA                GACC CGAA GGTC                 TCTGACGAGTCGCTT  76 428
   Csal_2418 NONE
   Csal_2417 2713267 .. 2713279 -  -3.3  -4.61527   AAAATCGGTGAAAAA                GCGGA GTT TACGC                GGTGTAAATGAGCAT  70 116
   Csal_2416 2711539 .. 2711568 - -19.3  -2.95766   GACAAGACACAACTA       CTCGCCGCCGAGG ACGC CCCCGGCAGCGAG        CCTCGACTCACCTCA  88 38
   Csal_2415 NONE
   Csal_2414 NONE
   Csal_2413 2708506 .. 2708558 - -17.7  -3.17392   CATCGCCCAAGGCAA GCG-CGCAAGCCGCGCCGGTGCCGG GCGAA CCGACACCGGCGCGCCGC-CGTCGC GACGCTAGGCCACGC  90 30
   Csal_2412 NONE
   Csal_2411 2707001 .. 2707015 -  -9.2   -3.2794   CGCCAGCCAGATCAA               GCGGGA GGA CCCCGC               CACGCTGGAGGCCCT  62 74
   Csal_2402 NONE
   Csal_2401 2691625 .. 2691646 -  -3.7  -2.55668   GATGGCCAGATCAAG           CAT-GCGCTG ATC CAGCCCGATG           ACGACTGGCTCGACG  41 412
   Csal_2398 2688545 .. 2688591 - -19.3  -2.50994   GCGAAGTCGACGAAT GATCGCGCCGCGCCGGGCACG TCGTT CGTGCCCGGCGCGACGTTTCC TACTACTCCTCGCCC  88 28
   Csal_2396 2687020 .. 2687036 -  -2.9  -4.08945   ATCACCTGTCGAAAA              TGGGTGA TGG CCAGCCA              CAATGCGATCTGGCC  60 480
   Csal_2393 NONE
   Csal_2392 2681934 .. 2681956 - -15.6   -5.1101   CCAGGACGTAAAAAA           GCGACACCCA AGG CGGGTGTCGC           TTTGCTATCGCGCGA 100 61
   Csal_2391 2681054 .. 2681084 - -19.1  -3.57971   AGACCGATCCTGAAA      GACCAACGGCGCCC CGTG GGGCGCCGTTGG-C       ATTTGCTTCGAACGT 100 101
   Csal_2389 NONE
   Csal_2388 NONE
   Csal_2387 2677652 .. 2677695 -  -2.5  -3.11988   GGTCAGGGAAGAAAG CAAGGC-AGCGACG-CGA-GAC TGA GCCGTCGACACCCCTCGCCTTG TGCAACGGCGATGGT  41 65
   Csal_2386 2676269 .. 2676303 - -10.7  -3.62775   ACCATCGCTGAAGAA     TCGGTCCCCCCTACG ATAGA CGTAGGGAAATCCGA     CTCAGCATATCAGGT  73 136
   Csal_2385 2675237 .. 2675264 - -14.8  -3.10112   ATGCAACGCACTGAA        CGGCCGCCTCCC CTCT GGAAGGCGGCCC         ATCGAGCGTGAACAT  80 64
   Csal_2384 2673214 .. 2673233 - -16.4  -3.15056   AGGCTGAACGCAACA            CGGCGCCC CGCG GGGCGCCG             TTGACGTTTGCGGGC  85 73
   Csal_2382 NONE
   Csal_2381 2669901 .. 2669915 -    -5  -3.62046   CGAGCGTTTGAACAA               GAACTC TTA GAATTC               CCGGCCGAGCAGGGC  54 17
   Csal_2380 2668239 .. 2668267 - -21.7  -5.03994   GCGTAGACACAAAAA        CGCCCGCGCCGGT GTG AGCGGCGCGGGCG        TGGGGTTCAGCCGTG 100 49
   Csal_2379 2667405 .. 2667439 - -10.1  -3.05384   CGCTCTGCCAGCTAA    CGCGGAGCGCACCA GCGCACTT TAGTGCG-TCCGCG     TGACGCGAATTGTTA  64 38
   Csal_2378 2665642 .. 2665670 - -18.1  -5.03994   GCGTAGACACAAAAA        CGCCCGCGCCGGT GTG AGCGGCACGGGCG        TGGGCAGCGAGACGC 100 89
   Csal_2377 2664601 .. 2664615 -  -3.4  -3.35679   GCTCTCGATGCACAA               CGCCCG CAG CACGCG               TAGCTTTTGAATGAA  47 92
   Csal_2376 2664099 .. 2664135 -  -9.3  -3.86194   AACGCCTTGCATAAA    CGACGACCCGTCAGGGA CTT TCGATGGCGGCTCGTCG    GGCCGGAACGAATTT  73 63
   Csal_2373 2662257 .. 2662268 -  -3.6  -3.82083   GGAGCACAAGCGAAA                CGCA GGTC CGCG                 CGCAGCGACTACAGC  54 47
   Csal_2370 2659545 .. 2659573 - -10.1  -4.70659   GCGTAGACGTAAAAA        CGCCCGCGGCGGT GTG AGCGGCGTGGGCG        TGGGTTTCAGCCGTG  89 90
   Csal_2369 NONE
   Csal_2368 NONE
   Csal_2366 NONE
   Csal_2365 2655885 .. 2655919 -  -9.5  -3.75418   CATATAAAGCCTAAA    CT-CAGTTG-TCGCCAC GCA GTAGCGATCAACTGCAG    CGATTTTTTAGATTT  71 33
   Csal_2364 2654936 .. 2654949 -  -2.3   -2.8547   ATGGTCGACATTACA               GCTAC TACC GTGGC                AACTTCTGGCTGCGA  40 512
   Csal_2361 2651779 .. 2651791 -  -6.2  -3.22884   CGATGAACCGAGCAA                CGCC CTGAT GGCG                GCTCTTCCCTACTAG  50 92
   Csal_2360 2651189 .. 2651226 - -18.5  -3.53761   GAACCCGGCCCCAAA   CGACACTCGGCGCCTCCC AAG GGAAGGCGCCGAGCG-CA   TGTGAAGCGGGGTCT 100 58
   Csal_2352 2643055 .. 2643067 -  -6.2  -3.00022   CGGACTGGATACAGA                CGGG AGACA CCCG                CAGGCACGGAGCGCC  49 47
   Csal_2343 2632186 .. 2632207 - -10.2  -2.78384   TGCTGCGCGAGTACA           TCGGTGAC ATCTCA GTCACCGA            GGCCGCCAAGCGTCT  59 359
   Csal_2340 NONE
   Csal_2339 2629462 .. 2629481 - -12.1  -2.62184   CCGGTCCCGACACGA            GGCGCGG TGAATT CCGCGCC             TCGTGTCGGGAGGCC  68 51
   Csal_2333 NONE
   Csal_2332 2621741 .. 2621752 -  -7.2  -4.11692   GACCCAGGCGGAAAA                CGCC CTGC GGCG                 CATGGGATACACCCC  68 339
   Csal_2328 2617459 .. 2617514 -  -5.9  -2.73275   GAGGTACAGATACCA GCGCTGCGC-G-GGGGCGTCGCGATCG TCCT CGGCCATGACGCGGCTCAGCGCTGCGC CAAGGCGTCGTGAAA  46 14
   Csal_2327 2616736 .. 2616772 -   -10  -3.19642   AGCAGCATGCAGGAA   GGCGCCGACGCCATCGC CGGG GCGCTGGAGGCGG-GCC    GGCTGGACACCGCGC  65 448
   Csal_2324 2613171 .. 2613187 -  -4.4  -3.18582   GACGTCACGCATCAA             CGCG-AG GGCT CTACGCG              ACGAGGGGGCATTCA  48 116
   Csal_2323 2611128 .. 2611146 - -11.7  -5.04597   ATGCAGACACAAAAA             TGCCGCC CTGAC GGCGGCA             TTTCGTTCAGTCGCA 100 432
   Csal_2321 NONE
   Csal_2320 NONE
   Csal_2319 2608416 .. 2608452 - -15.7  -2.70932   CCGCGTCGCCAACGA    CCGGGTGCCGCTGGCGC CTC GCGCCGGCGACACCGTG    ATCAGCCTGATCCAG  78 138
   Csal_2315 2601451 .. 2601485 - -19.4  -3.03956   ATAACCAAGTAGAGA     TCCATGCCATTGCCCG TGG CGAGCAATGGCATGGC     GGACGCGGCGTCAGG  90 36
   Csal_2314 2600408 .. 2600418 -  -6.8  -4.16259   AGACAAGGAGAGAAA                 CGAC AAG GTCG                 GCACCCGCCTCTCGG  71 76
   Csal_2313 2598796 .. 2598818 -   -17  -3.92178   ATGACGTGAAGGAAA           CGGCGAGCGC CGG ACGCTCGCCG           TGGGCGTGCTTACTC 100 35
   Csal_2312 NONE
   Csal_2311 NONE
   Csal_2310 NONE
   Csal_2309 NONE
   Csal_2308 NONE
   Csal_2307 2593116 .. 2593127 -  -5.8   -3.5393   ACGAGGTTGCTGAAA                TGCG CGAG CGCA                 GCCATTGCGGACTCC  55 42
   Csal_2306 NONE
   Csal_2305 NONE
   Csal_2304 NONE
   Csal_2303 NONE
   Csal_2302 2589106 .. 2589116 -  -3.2  -2.53613   ACCAGACATGAACAT                 GGAA CCT CTCC                 CTTTTAATGAGTGAC  40 52
   Csal_2301 2588452 .. 2588494 - -10.5  -3.14564   CTATTGCTTCATCAA TGCCGGTTATCGGCGC-ACG CGAA CGCCGCGCCTGTAACCGGCG TCGACTCAGCCCATC  65 31
   Csal_2299 NONE
   Csal_2298 2585408 .. 2585430 - -19.2  -5.61596   ATTCGGACAAAAAAA           CGCCGGCTGT CAT ACAGCCGGCG           AGGCGCCATGCACGC 100 321
   Csal_2297 2584793 .. 2584822 - -19.4  -3.34517   ACCGGCTGTTAAAGA       GAGAGCCCCCGA GGACGA TCGGGGGCTCTC        AATCAGCAAATACCC  95 197
   Csal_2296 NONE
   Csal_2295 2582543 .. 2582562 -  -4.2  -2.87211   AGGCGCCGTGACACA            CGGCC-GCG TCA CGCCAGCCA            GCGGGGATTTTCCAG  45 14
   Csal_2294 2581849 .. 2581864 -  -2.4  -3.53012   GCGCCTCGCGCGAAA              GGCGCC AGCC AGCGCA               TCGCTCAGCCGTGAA  47 30
   Csal_2293 2581385 .. 2581398 -  -3.1  -2.66316   CCGGCCATCACATGA               CGATCG AGT CGA-CG               GGGCATCGTTCAATC  40 35
   Csal_2292 2580810 .. 2580828 -  -9.5  -3.66908   CTTCCTGAAAATGAA             GGCGACG ATGCG CGCCGCC             GTGAATTCATCTTAT  68 88
   Csal_2291 2579279 .. 2579291 -  -4.7  -3.16564   GTTTCACGCTATGAA                CGGGC GAT GCGCG                TGCCCGCTACCCCCG  48 62
   Csal_2290 2578872 .. 2578904 - -29.3  -4.19238   GCGCCAACGTGAAAA      CGGCCCGCCCCGAAT GGC ATTCGGGGCGGGCCG      TTGGCGTTACGAGTG 100 85
   Csal_2282 2570931 .. 2570967 -  -9.4  -4.67011   AAGGCCATCGAAAAA   GCCGCGGCCGCCTACAC CAAA GCGTAAACG-CCGCGTC    TCGCTTCCAGGCAGG  85 135
   Csal_2280 2568323 .. 2568342 -  -2.1  -3.13403   CCTTGGCGACGAACA            TGCCG ATTCTGTTCA CGGCA             TAGCATGCTGGCTTC  43 204
   Csal_2265 NONE
   Csal_2264 NONE
   Csal_2263 NONE
   Csal_2262 NONE
   Csal_2261 2540035 .. 2540049 -  -4.2  -3.67864   TAAGCGAATTTGAAA               CGTTTC ATC GATACG               ATCTGCTCAAGCTCG  54 46
   Csal_2260 2537416 .. 2537426 -  -4.6  -3.86015   TACCCCTTTCAGAAA                 GCGC AAA ACGC                 TCATCGAGATGACAC  60 149
   Csal_2258 2536587 .. 2536642 - -13.5   -4.1822   CCGCAGGGCAAGAAA GCGACAGGCGACATACCCGCCACCCGT CGCC ACGGATAACGAGCATGCCG-CTGT-GC CACTCTCGAGAAGTG 100 52
   Csal_2257 NONE
   Csal_2256 2534046 .. 2534056 -  -8.2  -2.59793   GCATGGACACAAGAC                 CGCC TGT GGCG                 CGACCCTGATCTCCT  53 60
   Csal_2254 NONE
   Csal_2253 NONE
   Csal_2252 NONE
   Csal_2251 2526498 .. 2526519 -  -5.7   -3.1372   TACGCGGCACGAACA           CCCCGCCCC AGCC GGCGCAGGA            TCAGAGAAGCCCAGG  50 106
   Csal_2249 NONE
   Csal_2248 NONE
   Csal_2247 NONE
   Csal_2246 2519506 .. 2519527 - -12.3  -4.52589   TGCCCTCACACAAAA           GCCCATGAC CAAG GCCATGGGC            TTTACATGTTGGTGA 100 51
   Csal_2245 2519192 .. 2519205 -  -3.8  -2.60199   CTCAACGAAATACAT               CAGG TCACGT CCTG                TAACGCCTGGTGGAA  40 11
   Csal_2244 2518025 .. 2518046 - -15.9  -4.68994   AGCACCAGCGAAAAA           GCCCATGGC CAGT GCCATGGGC            TTTTTATTGCGAAAC 100 169
   Csal_2240 2513416 .. 2513442 -   -10  -3.53012   TTCCCTCCGCGGAAA         GCGTGCGCGACG ACA CGACGCGGACAC         GCCCCGCCGCCCGTC  70 101
   Csal_2239 NONE
   Csal_2238 2511969 .. 2511979 -  -2.4  -3.22884   GCACGAACGGACGAA                 CGAC GGC GACG                 CATGACGCGAGTGCC  43 45
   Csal_2237 NONE
   Csal_2236 2509840 .. 2509853 -  -4.5  -2.62396   CATGGGCTCACATCA               GCACG ATGT CGTAC                TGCTCCTGGGAATAA  43 4
   Csal_2235 NONE
   Csal_2234 2504038 .. 2504057 -  -4.8  -3.65261   CAAGAACGAAATGAA            GGCCCTGC AAGC GCTGGGCG             AGCGCATCATCGCGA  55 472
   Csal_2232 2502089 .. 2502100 -  -7.2  -2.66964   CCATTCAGCAGATCA                CCGC CCTG GCGG                 TATTGATGCCCATCG  48 433
   Csal_2220 NONE
   Csal_2219 NONE
   Csal_2218 NONE
   Csal_2217 2491035 .. 2491047 -  -3.3   -3.4072   CACGTTCGAGCAGAA                CGCTC ATT GATCG                CTGCCGCCCTGCTCC  47 16
   Csal_2216 2490636 .. 2490657 - -15.1  -5.02323   GCATGATAAAGAAAA           CGGGCGCCG TTGG CGACGCCCG            CTTGCCATGCAATGG 100 65
   Csal_2215 NONE
   Csal_2214 2489006 .. 2489020 -  -5.6  -3.36492   GGCGGAACGCGAGAA               TGGGCG CGG CGCTCA               ACCGGGAACGCGACG  52 23
   Csal_2213 NONE
   Csal_2212 2486877 .. 2486913 - -23.8  -2.62735   ACATCCCTGAGACGA    CACGGCCCCGCCGGCA ATATA TACCGACGGGGCCGTG    AGGGGGCGGATGCGC 100 81
   Csal_2210 2484711 .. 2484730 - -12.1  -3.55761   GATGCATCGCCGAAA            CGGCCGC TGTCAT GCGGCCG             TTGGCGTCTTCGGCC  79 53
   Csal_2208 NONE
   Csal_2207 NONE
   Csal_2206 2481800 .. 2481822 - -17.7  -4.67011   AACGCGACGCAAAAA           GGCCCGGGC GAGCG GCCCGGGCC           TTTGCGTACCACGCA 100 65
   Csal_2205 NONE
   Csal_2204 2480357 .. 2480393 - -18.2  -2.72344   GGGGATGGTCAATCA   CCGGGAGGCGGATATCG TGGT CGATAT-CGCCTCCCAG    ATTGGAGGGGTTCAG  87 104
   Csal_2199 2476057 .. 2476076 -    -2  -3.94877   AGCGCGCAAGAATAA            CAGCCCCT CGAG AGGGCCTC             AAGCGCCCATGCACG  54 57
   Csal_2198 NONE
   Csal_2197 NONE
   Csal_2196 NONE
   Csal_2195 NONE
   Csal_2194 NONE
   Csal_2193 NONE
   Csal_2192 NONE
   Csal_2191 NONE
   Csal_2190 NONE
   Csal_2189 NONE
   Csal_2188 NONE
   Csal_2187 2461750 .. 2461760 -  -4.6  -4.57569   TTATTTTTGCAAAAA                 GGGA AAC CCCC                 GACGCCCGGATTTCG  70 72
   Csal_2186 NONE
   Csal_2185 2459071 .. 2459083 -  -3.3  -4.06592   TTTCAACAAAAAAAT                GTCGC CTG GCCAC                GCCTATGTGCCCAGC  59 53
   Csal_2184 2458035 .. 2458053 - -17.4  -5.30686   AACACGCATAAAAAA             CGCCGGCC CGG GGCCGGCG             TCAATCAAGCTTGTC 100 55
   Csal_2182 2457055 .. 2457106 -  -6.2  -3.90291   AGTGCCTGAACGAAA TCGTCGGGTCACCGCCCGGGGGCG ATGT CGGCATCAGGCGGCAAGCCGCCGT GAGCCATGAACGCAG  62 7
   Csal_2181 NONE
   Csal_2180 NONE
   Csal_2179 2451957 .. 2451977 - -15.4  -3.75629   GACCGCCAATGCAAA            CGGCCCGC ATGCA GCGGGCCG            TTTGTCGATGGCAAG  95 65
   Csal_2173 2446222 .. 2446239 - -14.1  -4.39568   AGCGAGACACTAAAA             GGCCGGC GGAT GCCGGCC              TTTGGCTTACTAGGA 100 58
   Csal_2171 2443872 .. 2443896 -  -6.3  -3.76224   CCGTGACCCAGGAAA          TCGACCGCCAG GTA CTGGCGAACTA          CCACATGTTCCCCAG  60 235
   Csal_2168 NONE
   Csal_2167 NONE
   Csal_2166 NONE
   Csal_2165 NONE
   Csal_2164 2433520 .. 2433532 - -10.5  -3.10464   TGATCAACGTTAATA                GCGGC CAG GCCGC                TCGTTCTCCGCACCA  64 180
   Csal_2163 2431730 .. 2431751 - -15.9  -5.96219   GATGCACAAAAAAAA           CCGTGCCTC TCGC GAGGCACGG            TTTTCGTTTGGCTTA 100 87
   Csal_2162 2430641 .. 2430656 -  -3.2  -3.86897   TCGACGCTGGAGAAA              GCGG GCAGTAAT CCGC               GTTCCTCCTCGTAGG  56 139
   Csal_2157 2425860 .. 2425912 -  -3.9   -3.2794   GGCCATCGACATCAA CCATGCCACCGCCGAGACTCTGGC CGAATT GCCGG-GCATCGGCGAGGTCAAGG CACAGGCCATCGTCG  47 230
   Csal_2155 2424638 .. 2424652 -  -7.8  -4.09685   CCTGATCGGCGAAAA               TCACGG CGA CCGCGA               ACGCCTGCTGCTGCT  71 197
   Csal_2151 NONE
   Csal_2150 2421889 .. 2421900 -  -3.6  -3.56325   CGGCGACAAGGACAA                GCCC AACT GAGC                 GACACCTCCACACAC  51 125
   Csal_2144 2413182 .. 2413198 -  -3.5  -3.38272   CATCATGAGCGACAA              CCTCGCC AAT GGCCTGG              CCAGCACGATCTTCA  47 281
   Csal_2142 NONE
   Csal_2141 2410556 .. 2410574 -  -5.3    -3.214   TCGACGAGATCAAGA             TCGACAA GATCT TCGTCGA             CGCCATCAAGGAACG  49 261
   Csal_2137 2405136 .. 2405155 -  -7.8  -3.19157   GACGAATGCCAGCAA            CGCTGCGA GACC TTGCAGCG             ACACGACGCCCTCGC  57 346
   Csal_2135 2403462 .. 2403478 - -10.9  -2.62983   CTCAGTGGTAGAGCA              TCGCCTT GCC AAGGCGA              GGGTCGCGAGTTCGA  64 429
   Csal_2129 2397500 .. 2397535 - -22.7  -3.86897   CTCAGGTCCGACAAA    CGAAAGCCCCGCCGG TGTGAG CCGACGGGGCTTTCG     CTATACCGCCCCCTC 100 84
   Csal_2127 2395386 .. 2395398 -  -3.4  -2.73875   CCGGCCCGAAGACGA                TCAG TCGGC CTGA                CGCCCCTTGCCGGCG  41 13
   Csal_2126 2394955 .. 2394991 - -16.6  -3.14132   GGTGGCGGCTACCAA    CGACAACCCCGCCACC TCAAG GGTAGCGGCGCTGTCG    CAAGATGCCGCTTTT  89 72
   Csal_2125 NONE
   Csal_2124 2393672 .. 2393709 - -12.7   -3.5489   ATAAGCGGAAAGCAA   TAGGGCCTTCACGGCAG ACTC CTGCTGAAAAGGCCCCA    TGGTAGCCAACCGCG  79 68
   Csal_2123 2392133 .. 2392160 -  -6.2  -3.67597   CGTGGGAGTCAACAA        GGCCACCGCG CGCCTGTT CCCGGTAGCC         AATACGCCGCAGGGC  57 496
   Csal_2117 2385914 .. 2385924 -  -4.6  -2.92389   GAATCGAGGCAGAGA                 CCGC GGG GCGA                 ATGCAGCGGCCCTCA  45 38
   Csal_2116 NONE
   Csal_2115 2384397 .. 2384417 - -15.5  -3.37017   AACCGCCAACACGAA            GGGCCGTTA TGA TAACGGCCC            TGTCGCATCACGCCA  89 58
   Csal_2114 2383689 .. 2383715 - -25.2  -4.16279   GAGACCACTGCAAAA         CGCCCCACGGCC GCT GGCCGTGGGGCG         TTTTTCTTCCTGCGT 100 77
   Csal_2111 NONE
   Csal_2110 2379597 .. 2379610 -  -5.9  -4.41494   GACCCTCAACGAAAA               CGCCG ATCC CGACG                TGCGTCACGACATGG  73 286
   Csal_2108 2377786 .. 2377810 - -21.5  -2.62983   CTGACGTCCACACGA          CATGGGCGCCC CGG GGGCGCCCATG          TCGATGCCGATGCTT 100 90
   Csal_2104 2371891 .. 2371913 - -19.2  -4.78149   GGCATAACGCAAAAA           CCCCCGATGC CTG GCATCGGGGG           TTTTTGCTAAAACTG 100 508
   Csal_2099 2367517 .. 2367537 -  -5.4  -2.52516   GGCTCCATCAGCAAT           GCTCGCGAC TCGC GCCGCGA-C            GGGCAGCGGACAAAG  45 98
   Csal_2098 2366923 .. 2366949 - -11.4  -3.93369   GGAAGCGTAAGGAAA         CCGGCGGGACGC GAT GCGCCCCGCGTG         CGTCATTCGTTTTCG  82 28
   Csal_2097 2366414 .. 2366425 -  -3.6  -2.53715   TGGATGATCACGAAT                CGCG CGAA CGCA                 CCTGATCGACCAGCG  40 6
   Csal_2096 NONE
   Csal_2095 2364804 .. 2364821 -  -9.1  -3.92324   CTTTCGAACATCAAA             GGGCTGC ATCG ACAGCCC              TGCTTCCTGGGGGGA  73 108
   Csal_2094 NONE
   Csal_2093 NONE
   Csal_2092 2361355 .. 2361368 -  -2.3  -3.01637   CACGAACACGAGATA               GGCTG CCAT CAGTC                CCCGGCGACGCCACT  41 139
   Csal_2091 NONE
   Csal_2090 NONE
   Csal_2089 2358377 .. 2358409 - -18.6  -3.90112   CCCCTTCCAAGCAAA     GAG-CCCCGCTCGAT ACAC ATCGAGCGGGGCCTC      AGCCTCGTTCAGACA 100 116
   Csal_2088 2356678 .. 2356698 -  -5.3  -3.68936   CACGAAGGGGAAGAA            GGCGGCG TCGTCAT CGCCGGC            AGTATCGAACTCACC  58 230
   Csal_2084 NONE
   Csal_2083 NONE
   Csal_2082 NONE
   Csal_2081 2349476 .. 2349487 -  -5.8  -4.23615   AGCACAGGCAACAAA                CGTG CCGA CACG                 AGGTCGGCGATACGC  68 92
   Csal_2080 2348783 .. 2348797 -  -4.2  -3.57792   TCACCCAGTTCGAAA               CAGGAC AGG GTCATG               TCGCCTCCCGGGGGC  54 21
   Csal_2079 NONE
   Csal_2078 2346759 .. 2346769 -  -8.2  -2.70932   CGTTCTCCTCAACCA                 CCGG TGA CCGG                 CGGAAAGAACGCCAC  53 8
   Csal_2077 NONE
   Csal_2076 2344787 .. 2344802 - -10.4  -5.14563   CCCCTCATGAAAAAA              CGGACC CGAA GGTCCG               TTTGCTCATGCAAGA 100 520
   Csal_2073 2342014 .. 2342071 -   -10  -4.08945   ACTACTCCCTCAAAA CGG-GGC-GCATCATACCGGC-TGCCATG CGC CATGCCAAGCCGATATGCCACTGCCTCCG TTCACGCGAAGACGA  80 27
   Csal_2072 2341213 .. 2341229 -  -5.1  -2.62263   AGCGTCGCCAGATGA              CGCTC TTCGACT GAGCG              GCGTGCCTAGCCCGT  43 32
   Csal_2069 2338668 .. 2338687 -  -7.8  -2.52795   AAGTCGGCCAAGCGA            GGCGTGAT GGTC ATCCCGCC             ACCTTGAGAGCATCG  52 16
   Csal_2068 NONE
   Csal_2067 2337079 .. 2337098 -  -2.1  -3.29471   TTCGGACGACATCAA            CTCGCCGG TGTTT CCGA-GAG            CGCTTCCAGGCGTGC  44 2
   Csal_2066 NONE
   Csal_2065 2335169 .. 2335190 -  -3.7  -2.62184   TCGTGCCTTAGATCA           CATGCCCCGC GGC GCGAAG-ATG           CCCGGCGCGTTGCGC  40 1
   Csal_2064 2333855 .. 2333874 -  -7.2  -3.18264   TGCTCGATGGATCAA            TGCATGCAG GAA CTGCA-GCA            GGCCGAGGCGCTGTT  54 156
   Csal_2062 2330432 .. 2330455 -   -21  -5.18355   CCGAAAAACGAAAAA          GGCGCGCCCG TCAT CGGGCGCGCC           TGATACCGCATGGCG 100 65
   Csal_2057 NONE
   Csal_2056 NONE
   Csal_2055 2318894 .. 2318918 -  -9.2  -2.58714   CGGTACACGAATTCA          CGCTCGACGG CCAGC CCGCCCAGCG          TATCGTGCTGGGTGA  55 170
   Csal_2052 NONE
   Csal_2051 2314403 .. 2314423 - -16.9   -5.1287   TTGAGATGCAAAAAA            GCCGCGATC CGT GATCGCGGC            TTTTTTGCGTGGGGA 100 63
   Csal_2047 2309850 .. 2309869 -   -15  -2.80816   GCTTCAGTGACTAGA            GACCCGGC CGTA GCCGGGTC             CAGGCACTTGCGACG  77 57
   Csal_2046 2309168 .. 2309181 -  -2.3  -3.19463   GCTATGAGTCATCAA               GTGTC ATCA GACGC                TATCAGGATACGGGG  43 28
   Csal_2045 2307777 .. 2307794 - -14.1   -4.4261   GGTTCAATACGAAAA             GGGGGCC CTCA GGCCCCC              AGGATGGCTCGACCG 100 45
   Csal_2044 2305174 .. 2305197 -  -3.7  -4.15222   ACTCTTGTCAAGAAA          GCTTCGCGC CGAGCC GCGCCATGC           GCGGATTCAAACCGC  62 61
   Csal_2043 2304661 .. 2304684 - -18.2   -4.8048   CCCCGACACGAAAAA          GGCGCATCGC TCAC GCGATGCGCC           TCCTTGGGTGGACCG 100 125
   Csal_2042 2302691 .. 2302711 - -18.3  -5.74122   GACGACATAAAAAAA            GCGCGGCTC CAT GAGCCGCGC            TTTCATTTGCCGCCT 100 54
   Csal_2033 NONE
   Csal_2032 NONE
   Csal_2031 NONE
   Csal_2030 NONE
   Csal_2029 2293121 .. 2293131 -  -6.8  -3.01712   CCGGGTGCGTCAATA                 CGTC GCA GACG                 TTCGTGGGAACTAAC  52 36
   Csal_2028 NONE
   Csal_2027 2291723 .. 2291733 -  -6.8  -3.52877   ATCAACACAGCAGAA                 CGCT CCT AGCG                 ACATGCATGACTGGC  58 149
   Csal_2026 NONE
   Csal_2025 2289714 .. 2289725 -  -3.6  -2.95481   AAACACTGCATAAAT                GCCC GTGC GAGC                 GAGTCGCTGCGTTGT  42 139
   Csal_2024 NONE
   Csal_2023 NONE
   Csal_2022 NONE
   Csal_2021 2283744 .. 2283769 -  -2.3  -2.91383   ATCTTCATGCACACA         TGTGACGCGGG GCCA CGCGCGCCGCG          CCTGTCGCCACGATG  40 99
   Csal_2020 NONE
   Csal_2019 2280810 .. 2280850 - -16.8  -3.36878   CCCATTGACTGACAA CCCCGC-CCGGGTGACGCC CCAT GGCGCCACCCGGCGTGCGG  CATGCTTAGAATTCT  93 31
   Csal_2018 NONE
   Csal_2017 2279632 .. 2279655 - -15.3  -3.60627   GCACGCGACGCCAAA          CGCTGCCGG CGAACC CCGGCAGCG           TCGGGAGGAGGTCAG  90 37
   Csal_2016 NONE
   Csal_2015 NONE
   Csal_2014 NONE
   Csal_2013 NONE
   Csal_2012 2273060 .. 2273075 -  -7.5  -3.32844   CGGGGCACCTCACAA              GGCGG GAATAA CCGCC               GCTTGAGGGGCCTTT  56 68
   Csal_2011 2272243 .. 2272277 -  -6.2  -4.36914   CCTTGCGGTAGAAAA     GCTCCGGCGCCGAATC GGT GACCCGGAGGCGATGC     CACTAGGCCGCCAGC  71 28
   Csal_2006 2264958 .. 2264996 -  -5.1  -3.76402   ATCCCATTCAGGAAA  CGCTGATGCGTCGTCGCGG ACG CCTCGCCGCCGC-CC-GCG  AGCACTTGACCTGCC  58 363
   Csal_2001 NONE
   Csal_2000 NONE
   Csal_1999 NONE
   Csal_1998 2255926 .. 2255950 -  -4.9  -2.80016   GCCGATCATCAAGGA          GGTCATGCAGC AGC GGTGAACGACC          AGGCACGATCGCAAC  43 3
   Csal_1996 2254078 .. 2254088 -  -6.8  -3.01712   GCGCCTCGTTCAAGA                 CGCA CGC TGCG                 CCCGTCTCCCCTCAG  52 37
   Csal_1995 2252403 .. 2252431 -  -8.9  -3.36327   CTACGCCACCGAGAA        CGACCCGCA CGTGGCCTTGC TGCGGGTCG        ACGAAAGCCTGTACT  60 399
   Csal_1989 2246276 .. 2246288 -  -5.5  -3.32844   CGGTGTACCGCACAA                GCACA CGA TGCGC                GGCTGCCGTCAACTC  52 108
   Csal_1984 2237248 .. 2237258 -  -2.4  -3.59315   TCAAGCATGCCTAAA                 GCGC GTT GCGA                 AGCCAATGGGGGGAC  49 64
   Csal_1983 2236124 .. 2236134 -  -5.4  -3.85698   GTCTCTGCGTACAAA                 GCAA ACT TTGC                 CCCATCCATTTGGCT  62 68
   Csal_1978 NONE
   Csal_1977 NONE
   Csal_1976 NONE
   Csal_1975 2230797 .. 2230815 - -17.4  -3.48064   CTCACAACGAATGAA             GCCGGCCG AAG CGGCCGGC             CGGCTTAGGCGTTAA 100 37
   Csal_1974 2229956 .. 2229979 -  -2.4  -3.31144   GGGCGATGCCGAGAA          TTCGATGGCGC GTG ACGCG-TCGAA          CGTCGCTACGCGTGA  44 48
   Csal_1973 NONE
   Csal_1972 NONE
   Csal_1971 NONE
   Csal_1970 NONE
   Csal_1969 2224435 .. 2224459 -  -5.6  -2.84504   ATTGTCTAAACATCA          CGGCGTCGCC CGTGC GGCGACATCA          ACGCAACTGCAGGAC  48 23
   Csal_1968 2223064 .. 2223086 -  -9.9  -4.93877   GCCTATGAAAGAAAA          CGCCACGTCC CAAG GGA-GTGGCG           TTTTCTCTGCCTGAA 100 85
   Csal_1954 2210951 .. 2210967 - -15.1  -2.81547   GGGCGAGACGAAGGA              CGCCGCG GAT CGCGGCG              AGCGGCGGGAAGGCT  77 80
   Csal_1951 NONE
   Csal_1950 2207203 .. 2207227 -  -6.4  -3.94381   AGATAACGGTATAAA          TCAGACGGTA TCGAT TTCCGCCTGA          GTGAGTTCCCGCCAC  65 1
   Csal_1943 NONE
   Csal_1942 NONE
   Csal_1941 2197025 .. 2197049 -  -7.2  -3.14881   CAATTCCCGGACGAA         CGGCGATGACA ACAT CGTCAT-GCCG          ATCCCTGCGAAGCGT  54 18
   Csal_1940 2195926 .. 2195937 -  -5.8  -3.10354   TAGAGTGACCCAACA                TGGC CGAC GCCA                 ACACCGTCATCGAGA  49 345
   Csal_1938 2194641 .. 2194661 -  -5.3  -4.07568   CCTGCGTCGCGAAAA            CCTCGTCGT GAC ACGTCGAGC            CTCGCAGACGATCTA  64 136
   Csal_1936 NONE
   Csal_1935 2192339 .. 2192349 -  -6.8  -3.19653   GGACAACGCTACGAA                 GCCT TCG AGGC                 ATTCCTTCTCGAGCG  54 150
   Csal_1931 2188638 .. 2188658 -  -3.9  -3.63953   CGAAAACAAGAAAAG            GCTGTTGAT GGT ATCCACGGC            TCGCGGTTATCTCCT  51 92
   Csal_1930 2186908 .. 2186919 -  -5.8  -2.98494   TAGAACAAGATGACA                CCAC TTGC GTGG                 TCCCTGAACGCATCG  49 52
   Csal_1929 NONE
   Csal_1928 2185763 .. 2185789 -    -5  -4.07885   TACCGGTCTCGAAAA         CCGGCGTAGGTT TAT AGCCTACCCAGG         GTTCGAATCCCTGTC  61 151
   Csal_1927 2184615 .. 2184638 - -15.3  -5.14563   TCGCGCATCAAAAAA          GCCCGCACC AAACGA GGTGCGGGC           CCGATCGTTGCAAGC 100 61
   Csal_1925 NONE
   Csal_1924 NONE
   Csal_1923 2182778 .. 2182796 -  -8.8  -3.40403   TCGTTGCCATCAGAA             CCAGCTCA CCG TGCGCTGG             GCTTCTTCGGTCAAG  63 1
   Csal_1922 2182398 .. 2182412 -  -7.1  -3.50853   GGTGGTTAAGGACAA               TCGCC GTGAA GGCGA               TCGTCGTCACAGACA  58 32
   Csal_1921 2181764 .. 2181777 -  -3.8  -4.14243   GACGGCACCGGAAAA               GCCT CTTGCC AGGC                TGTGAAAGAAACGCC  59 61
   Csal_1909 NONE
   Csal_1908 NONE
   Csal_1907 2167364 .. 2167414 - -20.6  -3.33162   CACGCGAGGCGAGAA CGCC-TGACG-CAAGACGCCCGGC ACGAG GCCGGGCGTCTTGTCATCGTGGCG ACTCATGCACGGCGA 100 44
   Csal_1904 2162585 .. 2162623 -  -9.4  -3.62597   TCCATGGTTCAACAA   CCCGAAGCGTCGCCGGAC GCG GCACGGAGACACCCCAGG   ATCCAGGACATGGTA  68 168
   Csal_1903 NONE
   Csal_1902 NONE
   Csal_1901 2159202 .. 2159224 - -20.6  -4.21194   CGCCAGCATCGAAAA           CGCCCGGTCC AAT GGACCGGGCG           TTTTCGATACGAGCA 100 72
   Csal_1895 2153730 .. 2153784 -    -4   -3.3334   AACCTCATTGGATAA TGCCACACTCCCCGGCCCTGACGG CAAGCAC CCGCCTGGTCACGGGAACGAGACA GGGAGACATTCAATG  47 524
   Csal_1893 2152574 .. 2152595 -  -7.3   -2.6155   TTCTCGAAGACGAAG           CGCCGCATTC CGT GAACG-GGCG           TGCCATCGTCCCGCT  50 504
   Csal_1888 2144674 .. 2144729 - -17.7   -3.1505   AGCACGCCTCATGAA TGCCCCGGAAACGA-CAAAAGCCCGC ACGAG GCGGGCTTTCGATCGTTTTCCGGGCG ACACGCGCCTTGCCG  90 92
   Csal_1886 NONE
   Csal_1885 2141795 .. 2141817 -  -7.7  -2.53876   GCTGACGTGAACGCA          CGCGCGA-GC GAGG GCGTCGCGCA           CCACTCAGGCGGCGC  52 30
   Csal_1874 2131838 .. 2131848 -  -2.4   -4.1891   CGGCTTCAACATAAA                 GAGC TTT GCAC                 GCGCGCGACAATCGA  60 87
   Csal_1873 2130105 .. 2130115 -  -2.4  -3.53012   GCGTGTCCTGTTAAA                 TGGG CAT CCCC                 GGTGCATGCGTCGTG  47 112
   Csal_1872 NONE
   Csal_1871 NONE
   Csal_1870 NONE
   Csal_1869 2125951 .. 2126005 -  -6.3  -2.66964   GCACTCACGACACGA CATG-CCATCGTCCCTGGCGGACGGC CGAG GCCATCCGCCTCATACGGTGTTCATG GAGAAAGATCATGCA  46 58
   Csal_1868 2124883 .. 2124893 -  -2.4  -2.63596   GCGTACGTGACATCA                 CGGG AAT CCTG                 ACCAAGCCTGTGTTT  38 107
   Csal_1867 2123762 .. 2123793 -  -7.2  -3.24902   GAAGAGTATCACCAA      CAGTACCTGGCCAA GAAT CCGGCCGGCTACTG       CGGCTTGAAAGGGAC  54 84
   Csal_1865 2122360 .. 2122389 -  -6.4  -3.55444   CGGCGATGCCGGAAA      GCCGCGCGCTGTCA TACT TG-CTGCGCG-GGC       GGGCGCCGGACGATG  57 341
   Csal_1861 2114958 .. 2114975 -  -3.3  -2.52543   ACTGGCGGCAATTGA             GCGAGCGC ATG GC-CACGC             CGCTGATTCTCGACG  39 212
   Csal_1858 NONE
   Csal_1857 2111204 .. 2111218 -  -5.6   -3.5511   TGGCACCGAGAAAGA               GCTGAC CGT GTCCGC               GGATGGCACTCCGCA  55 41
   Csal_1842 2098587 .. 2098601 -    -7  -3.14211   AGCCTCCTGGATCAA               GCGCGC GAG GCGAGC               CAGTGGCGCAGGTTG  54 7
   Csal_1841 NONE
   Csal_1840 2096330 .. 2096342 - -10.5  -3.05963   ATGCCCAGGGCAACA                CCGCC CTG GGCGG                AAACAAGAACGGTGA  63 331
   Csal_1837 2093847 .. 2093864 -  -2.7  -3.61715   CATGCTGCTCAAGAA             CG-ATCCG CTG CGAATGCG             CCTGAAGACCGTCTA  50 330
   Csal_1830 2085843 .. 2085887 - -13.6  -3.32022   GCCTTGAGAGATCAA CCTCATGCCACGGTGGCGGCGC ACA GCACCGCCACCGCA-CA-GCGG CTTTTCAGGCTGGTG  81 55
   Csal_1827 NONE
   Csal_1826 2075551 .. 2075574 - -11.6  -2.59564   CTGGCATCGGACAAG          GCCAGCGCCG TGAC CGGCGCGAGC           TGGAACATGGATCTG  62 81
   Csal_1824 2073837 .. 2073847 -  -3.2   -2.6927   ACGCCCTATAGAGCA                 CTCA GCC CGAG                 GCTTCTATCTCGTCG  41 16
   Csal_1823 2073394 .. 2073412 - -13.1  -2.72344   CGGTACCCGGAACGA             CGCCGGC TAGTG GCCGGCG             TCGGTGCAGTCCCTG  69 57
   Csal_1822 2072381 .. 2072400 - -12.2  -2.50016   CCGGATGACGAAGAC            TGGTCGTC ATAT GACGACCA             CGCCCACGAGTCTCG  64 53
   Csal_1820 NONE
   Csal_1819 NONE
   Csal_1818 NONE
   Csal_1817 NONE
   Csal_1816 2064557 .. 2064569 -  -9.1  -3.28912   GCAGATCGACACCAA                GCGCA TCG TGCGC                AAGCGTGTCGGCCTG  62 418
   Csal_1813 NONE
   Csal_1812 2061258 .. 2061287 - -10.7  -2.63596   CCCGATTCGACACCA       GACGACGGCAC-CC AAC GGCATGCCGCCGCC       TCAAGACAGAACTCA  60 60
   Csal_1811 2058031 .. 2058057 -  -8.6  -3.65351   GGAGCGTGATGGAAA         CCTCGCCCTGGC AGC GTCAGGTCAAGG         AGCTGCCCCTGGCGG  65 280
   Csal_1809 2055522 .. 2055553 - -14.4  -3.79668   AGGCAATGGATGAAA      CGAAGACGCGAGCC CGGG GGCTCGCGTATGCG       TTGCAGTCTAGAAGG  93 137
   Csal_1808 2054298 .. 2054321 - -18.2  -3.27476   ACCTCGAACGATGAA          GGCCCCGATC CTGG GATCGGGGCC           TTTTCATGCTGCAGG  95 53
   Csal_1795 2041325 .. 2041366 - -12.9  -4.25104   TCCTGCGCATGAAAA GGCCCTGCCGATGTCGACA TGAA TGTCGCTGTGGGCAGGGCC  GATGGGTTGAGAACG  95 59
   Csal_1792 2039466 .. 2039482 - -13.7  -3.33162   CAGGGGAGGCGAGAA              GGGTGGC GGT GCCACCC              TCGGGGGTCATTCCA  81 33
   Csal_1789 NONE
   Csal_1788 NONE
   Csal_1787 NONE
   Csal_1786 2031612 .. 2031626 -  -5.6  -2.78816   TCAGGCCCCATGACA               GCGCGA TCG TGGCGC               GACGCGGTCATGTGG  46 33
   Csal_1785 2030039 .. 2030058 -  -5.7  -2.78463   ATGGCGTCGATGACA            CGCCG-TC ACGAG GATCGGCG            CGGAGTGACACCTGC  46 11
   Csal_1784 2028622 .. 2028647 -  -3.2  -3.06302   AGTATGCGCATGGAA         CCTCCCCGAA GTGTCA TTCGCGCAGG          ATGCACCGAAAAGCT  43 104
   Csal_1783 NONE
   Csal_1782 2026527 .. 2026552 -  -3.1  -2.78384   GCTTCCCGCACCACA         CCGGGGCTCGC CTTG ACGAACCTCGT          GGATCTCATGGGGCC  41 31
   Csal_1780 NONE
   Csal_1779 2023677 .. 2023724 -  -3.3  -3.95219   TCGAAAGTGGAGAAA GGCTCGACCT-CGTCTTCGGCCC GGAC GGGCTCC-GTCGGAGGTCGAACC CCACGGTGCTCTACC  56 84
   Csal_1778 NONE
   Csal_1777 2022050 .. 2022062 -  -4.7  -4.27796   GAAGAAAGTCGAAAA                TGCCG TCT CGGCC                TCGGCAGTAGAGAGG  65 68
   Csal_1773 NONE
   Csal_1772 2016592 .. 2016603 -  -3.6  -3.61715   GATGCTGGCCAAGAA                GGCC GGCG AGCC                 GATTCCCGAAGGCTG  51 466
   Csal_1764 2009270 .. 2009288 -  -3.7  -3.22884   GCACGAAGCGATCAA             GCAGGCA GTGCG CGCCGGC             TTCGGGTTGGGCTGC  47 251
   Csal_1762 2007425 .. 2007442 - -14.1  -3.78775   CCGCTCACGACGAAA             CGGCGCC TTCG GGCGCCG              TTTTGCGTTGGGCTC  91 46
   Csal_1756 NONE
   Csal_1755 1999982 .. 2000019 -  -4.2  -3.14211   ACCCGCCGCCATGAA  CGCGAGGCCGAGCATGAA GTCT TTCAT-CGTGGCCTC-CG   GGTTACTTGGCCAGG  48 28
   Csal_1754 NONE
   Csal_1753 NONE
   Csal_1752 NONE
   Csal_1751 1995552 .. 1995584 -  -7.8  -3.36991   GAGGACGCCGAAATA     CGCCGCTATC-TCCAG CGT CTGGACGAT-GCCGCG     CGCGCCTACCCCCAG  58 428
   Csal_1748 NONE
   Csal_1747 1990477 .. 1990506 - -25.1   -3.2794   GCGTATTGATACTAA       GCGGGGAAGGCCG ATGG CGGCCTTCCCCGC        GGGCTTGAAGGTCTT 100 39
   Csal_1746 NONE
   Csal_1745 NONE
   Csal_1744 NONE
   Csal_1742 1985688 .. 1985711 -  -2.3  -2.80622   AGAGATGCCAGTAGA          TCATCGCGG CGTCTC CCGGGAGGA           TGCTGGCCGTTCAGC  39 2
   Csal_1741 NONE
   Csal_1740 1983198 .. 1983228 -  -2.4   -3.8512   CATCTACGACAACAA      CCATGGCGGCGGC AACCTG GCCGGCGAC-CGG       CTGTTGCACATCCGC  55 308
   Csal_1738 NONE
   Csal_1737 1980850 .. 1980876 -  -7.9  -3.71848   CCCCTGGAGGAAGAA         GCGAGACCGCC GCGTG GGCGGTCTCTG         GCGCGATCACGCCTG  67 32
   Csal_1736 NONE
   Csal_1735 NONE
   Csal_1734 NONE
   Csal_1733 NONE
   Csal_1732 NONE
   Csal_1731 1973608 .. 1973618 -  -2.4  -3.44051   CGCCGACGACGAGAA                 CCTC GAG GCGG                 CGATCGTGGCGCGGG  47 378
   Csal_1729 NONE
   Csal_1728 NONE
   Csal_1727 1969141 .. 1969185 - -39.5  -5.22039   GGTAAAGCGAAAAAA GACGGCCCCGCGGCCAAGGCA AGA TGCCCTGGCCGCGGGGCCGTC TTTTTGGTGATGTCG 100 82
   Csal_1710 1943371 .. 1943390 - -10.6  -3.71265   AACAGATCATGCAAA            GCGGCCCC TGTC GGGGCCGT             TTGCGGTTCCGGGGT  76 44
   Csal_1709 NONE
   Csal_1708 1940625 .. 1940642 -  -6.2  -4.09685   CGCCAGCGCCGAAAA             CCGGCA TCGGGG CGCCGG              GCCATGCCTCGGGAG  65 93
   Csal_1707 NONE
   Csal_1706 1937988 .. 1938007 - -10.6  -2.63715   ACGCAGGCGACAGCA            CGCCCCGG CGGA CCGGGGCT             TCGGAGTGCCGCTGG  60 66
   Csal_1700 1932158 .. 1932172 - -12.8  -4.21194   GGTCATTATCCAAAA               GCCCCG GTT CGGGGC               TTTTTTGATTTCACG  95 36
   Csal_1680 1907145 .. 1907157 -  -3.3  -3.29704   TTGCGACTAAATATA                GTTGC AAT GCAGC                GTTGCTGCAAGCTCA  47 60
   Csal_1678 1906495 .. 1906527 -    -2  -3.71686   TGGAACGGAAGATAA     TCCG-CCAGTTACCG CTTA CGGTAATCGACCAGA      ATCAAGGATGCTGTT  52 27
   Csal_1677 1906072 .. 1906090 - -13.1  -3.74345   ATCTACACAGTCAAA             GGGCGCC GTTGT GGCGCCC             TACCCATAATCCATT  85 70
   Csal_1675 1903764 .. 1903776 -  -2.6  -3.76373   GGGTCAAGAGCCAAA                GGCA CGTTC CGCC                CTGGCTCCGATATCG  53 356
   Csal_1671 1900580 .. 1900634 -  -9.1  -3.15544   GCTGACCGTCACCAA CGCCATCGTGCTCACCGCGCTCGTCG CCGG CGACTACTTCGGCGAGCGCG-CGGCG CATGTCACCCCCGCG  60 420
   Csal_1669 1898339 .. 1898370 - -24.6  -3.21416   GATGGCTAGCACCAA      GAAACAGGGCCCGC TTCG GCGGGCCCTGTTTC       GTTTATGGTACCGAA 100 221
   Csal_1653 1879639 .. 1879662 - -12.5  -3.46602   GCGCCTATATTACAA          GGCTGATGC TTTCGG GCATCAGCC           TTTTTTGTTGCCGCT  79 369
   Csal_1648 1874114 .. 1874133 -   -15  -5.28176   GTCACGCACAAAAAA            CCCCGCTC CTGG GAGCGGGG             CGCTAAATAGAATTA 100 60
   Csal_1647 1872939 .. 1872952 -  -4.5  -3.04398   CCGCCTTCGCAAAAG               GCCTA ATCG CAGGC                GACGAGCGACGCCTC  46 14
   Csal_1646 NONE
   Csal_1645 NONE
   Csal_1644 NONE
   Csal_1643 1869963 .. 1870004 -  -8.6  -3.16564   TCGTCACCGCACGAA CCGGGCGTCGTCGAGCAC GTGGTG ATGCTCGACGGCACTCTG  GAACTGGCGCTCGAC  57 294
   Csal_1641 1867951 .. 1867971 -  -6.7  -2.80016   GCCTATTACGAACGA            CGCCTGGTC GAC GAGCCGGCG            CTGCAGGCGCTGGGC  49 315
   Csal_1635 1856975 .. 1857007 -  -3.9  -3.33696   GTGGGCCTCAAGGAA      GCCGTCGCCGAGATG AAG CGTCTCGCCATCGCC      GGTCAGGAAGCCGGT  49 119
   Csal_1625 1845952 .. 1845983 -  -3.6  -2.72344   GCTGATCCGCAAGGA      GGCCGATCAGGGGCG CAT CACG-CTGCTCGACC      GGCGCGTTCTGACAC  40 166
   Csal_1622 NONE
   Csal_1621 1841051 .. 1841082 - -10.8  -3.06696   CGCTGGCCGAACAGA      CCCGAGCCGCCG AGGACTGG CGGCAGCTCGGC       GAACTGGCCTATGGA  63 261
   Csal_1612 1832027 .. 1832046 -  -4.2  -3.72576   CCCGCGTCGAGGAAA            GCGCGACCG CCG CGACC-CGC            CACTGGGAGGTGGGG  56 252
   Csal_1596 1818220 .. 1818232 -  -3.3  -2.56596   GGCTGCAGGAAGCCA                TCGAC AAG GTCGG                TGTGGAGCGGCGTGT  39 439
   Csal_1592 1811493 .. 1811517 - -18.7  -4.77438   AGGCACCATGAAAAA          CGCCTGAAGGA TCA TCCTTCAGGCG          TTTTCGTGTCGCGGT 100 85
   Csal_1584 1802769 .. 1802807 -    -3  -3.32844   TTCGGCACTGGAGAA  TGTCGC-CATGCCCCTG CTCATT CGGGGGCAGACGCGCCA   GGAGGCCCAGGCGCG  47 355
   Csal_1581 NONE
   Csal_1580 1798929 .. 1798983 -  -8.6  -2.59748   CATCCTGACAAGCCA TGC-CGGTAGACGGACACGCAGCGGC ATGAG GCCGTTACGCGTCCGTC-ACGTCGCA TGCATGGCGTCAGCG  52 35
   Csal_1579 1797736 .. 1797757 - -10.9  -2.67143   ACAGCGACGAGACGA           CCTTCACGC TGGG GCGTGAAGA            ACTGATCGTGCATCG  62 257
   Csal_1567 1783137 .. 1783150 -  -8.1  -3.05816   TTATCGTTCAGGCAA               GTGGC ATGT GCCAC                GGTCATCTGCATTCT  56 142
   Csal_1566 1781846 .. 1781860 -  -6.4  -3.14132   CGTGGCGGTCACCAA               TCCTCA AAT CGAGGA               GCTGACCCGGCTGGT  51 110
   Csal_1559 NONE
   Csal_1558 1773369 .. 1773402 - -19.6  -3.59979   CCTTGGCATGTGAAA     TCGCCGCATGCCGG TCGGTT CCGGCATGCGGCGC      ATTGCGGCTCAGGGA 100 34
   Csal_1557 1770709 .. 1770746 -  -3.5  -3.01712   GGGTCGGCGGCAACA  GCGGTGGCAAGCGTCAG GTGTAT CTGACGCTCG--ACGGC   ATGCCGGAGGAGGTC  42 401
   Csal_1554 NONE
   Csal_1553 NONE
   Csal_1552 1764083 .. 1764115 -   -25  -2.90392   CAGCCTTCAACGACA      CGGCCCGCAGTGGA CTGGT TCCACTGCGGGCCG      TTCGCGTTGCCGATG 100 60
   Csal_1540 NONE
   Csal_1539 NONE
   Csal_1538 NONE
   Csal_1534 1746378 .. 1746417 - -28.8  -3.08679   CCTCGCCAGGCAAGA  CG-ACGACGCCCCGGCATG ATC CATGCCGGGGCGTCGTTCG  GGAGGGGCGTGTCTG 100 44
   Csal_1527 NONE
   Csal_1526 NONE
   Csal_1525 NONE
   Csal_1524 1736015 .. 1736044 - -13.5  -3.93288   GGTTATGTAAGGAAA       TCGGCACCGCCCG CGAC CAGGCGATGCCGT        TTCCGTGAGGGCCTC  91 102
   Csal_1523 1735332 .. 1735343 -  -5.8  -3.03124   GGGCACCTGGGAAGA                CCGA TTAC TCGG                 ACTTCTCGCCGTCTT  49 18
   Csal_1522 NONE
   Csal_1521 1733323 .. 1733348 - -19.1  -5.21709   TTCCAGATGAAAAAA         GCCCGTCGACA CAGG TGTCGACGGGC          TTTTTCGTATCTTGG 100 202
   Csal_1519 1729441 .. 1729464 - -19.6  -5.40072   GCCTGTTCAAAAAAA          TGCCGCCGGC GAGC GCCGGCGGCA           GGAGAGTACGATGAG 100 124
   Csal_1518 1727460 .. 1727472 -  -2.7  -3.83205   AGTTGGTAGAGCAAA                TGACT GTT AATCA                TTGGGTCGCAGGTTC  52 19
   Csal_1516 1724976 .. 1724991 -    -6  -3.53012   TTCTGTGTCTCGAAA              GTGGCC ATGG GGCCTC               CCGCATCGTGAAAGT  55 59
   Csal_1515 1723464 .. 1723491 - -19.2  -2.60802   AAAGACAGGAATGCA        TCCGTGGCCGGC TGGC ACCGGCCACGGA         CGTTGCATCAGAACA  88 33
   Csal_1514 1721684 .. 1721707 - -16.8  -3.08706   AAGGATAGTGCAAGA          CACCCGATGC CGAG GCATCGGGTG           TGGGGACAGCGGTTC  87 56
   Csal_1513 NONE
   Csal_1512 1717161 .. 1717177 -    -5   -3.0806   TGGAAACGCTCAAGA              GCTCGC TCCGT GCGTGC              GTTCGCGGCGTTGCC  46 3
   Csal_1511 1714021 .. 1714055 - -14.2  -2.74999   CAAGGTGGAAGATGA     TGCAGCGCTGCCCGCC CAA GACAGTCAGCGCTGCC     CGACGCATGCCGGTG  73 15
   Csal_1510 1711390 .. 1711400 -  -8.2  -2.52516   CTTGGCATGATCAAG                 GCCG GCA CGGC                 GCCGGTACGTGTGAC  52 107
   Csal_1506 1708125 .. 1708139 - -12.8  -2.78816   CCATGGCGCATGATA               CGCGCG CCT CGCGCG               ACCAAAGCGTGCATT  69 70
   Csal_1505 NONE
   Csal_1504 1706327 .. 1706367 - -16.8  -2.75074   CGTACTTTAACAGCA  TCGAGACGCCGCGCGAAC GTCAT GCGGGCGCGGCGCCTCGA  CGGGCTTACGGCGCG  84 31
   Csal_1503 1704895 .. 1704921 - -20.9  -3.75153   GCCGGGCAAGTCAAA         CGCCGGTCGCG TCGGG CGCGACCGGCG         GGTGCGTGAGCGGCG 100 43
   Csal_1502 1702614 .. 1702640 - -15.1   -3.4678   AGGCGGATAGCATAA         CGCCCCACCCC GGAAA GGGGCAGGGCG         CATGCATTGCACCGC  90 55
   Csal_1501 NONE
   Csal_1500 1700685 .. 1700704 -  -4.9  -4.65895   TGGGTGATGGAAAAA            GCGGCCA CGACCC TGGCGGC             GGAAACGGGCATGAG  77 426
   Csal_1496 1695075 .. 1695098 -    -3  -3.22298   CGCATTCATGACGAA          GTGGT-GGGCG TCG CGCCCGACGGC          CGTCCTTACGCCGCC  45 516
   Csal_1494 1693664 .. 1693675 -  -7.2  -2.54655   AAAACCCGCAACGTA                CCGC GCTC GCGG                 CCGTAATGCGACCGC  49 81
   Csal_1493 1692666 .. 1692716 -  -3.1  -3.53343   AACGCCTGCCCGAAA CGCCGCGCGTGTTCTATCAACTGG GGCG CCACCCGCT-GACCACGCTGGGCG ACGGCCACATCGTCA  49 340
   Csal_1491 1691199 .. 1691222 - -18.2   -3.3382   GGCACGACAGATGAA          GAAGCCCGGC CAAG GCCGGGCTTC           TGCGTGTCGAGAACT  95 54
   Csal_1488 1687407 .. 1687429 -  -5.5  -2.90075   GTGCGGGCAACGACA           GTGGTACCA CGCGC CGGTACCTC           AGCCGATCTGGATGT  48 24
   Csal_1487 NONE
   Csal_1485 NONE
   Csal_1484 NONE
   Csal_1483 NONE
   Csal_1482 NONE
   Csal_1481 NONE
   Csal_1480 1680329 .. 1680340 -  -5.8  -3.01712   GGGGCTTTCCGAACA                CCAG GTGT CTGG                 CAAGTCGCGCTTATG  49 36
   Csal_1474 1672372 .. 1672395 -  -6.7  -3.36492   GCTCGAAGCGCAGAA          GCCCGGCGAG GATTG CTC-CCGGAC          GCATCACTGAGCGTA  56 84
   Csal_1467 1661442 .. 1661461 -  -2.8  -3.68886   AGGAACGCACGGAAA            GCGC-CG AGGAGGG CGAGCGC            AACCTGAGCGAGATG  54 315
   Csal_1464 1657188 .. 1657219 - -18.6  -4.15222   ACGCCTTGCAAGAAA      GTTGCCGGCCCCGC CTCC GCGGGGCCGGCGTC       GTTCTGGCGTCAGGG 100 35
   Csal_1457 1650265 .. 1650279 -  -4.2  -3.28712   CGTGGCTCGTCACAA               GGGC TCCTTTT GCCC               AGGAGTACAGGCGCG  49 42
   Csal_1456 1648188 .. 1648233 - -18.9  -2.54523   TCACACCGCAAGCGA GATGTCAGCCGCCCCGGACGG ATCC CCGTTCGGGGCGGCTGTCGTT GGTGGGGTCAGGACG  88 33
   Csal_1452 NONE
   Csal_1451 NONE
   Csal_1450 NONE
   Csal_1449 1641231 .. 1641246 -  -2.4  -2.53581   TATAGCGCGAAGGCA              GGCCCG CGTT CAGGGC               GCATTGTCGCTCAAG  37 19
   Csal_1448 1640039 .. 1640063 -  -4.2  -4.07568   GGCCGCCGTGGAAAA         CCCGCGCGTCC TCAA GGACCC-CGAG          CCCCAGGTGTTCTGT  62 379
   Csal_1446 1635630 .. 1635650 -  -5.4  -3.12378   AAGCATAGCAGGCAA           CGGCGCTGC ATCA ACAGCGC-G            CAACCGTATGCATTG  49 41
   Csal_1445 NONE
   Csal_1444 NONE
   Csal_1443 1634539 .. 1634555 - -11.5  -4.74103   CTGCCAACGCAAAAA              GCCCCCA TGT CGGGGGC              TCTTGACGGGCATGG 100 50
   Csal_1440 NONE
   Csal_1439 1627970 .. 1628010 -  -3.2  -3.53091   ACCTGGCGGCGGAAA CGCGGT-ATCTGGACGA-CG CGT CGCTCGCCCGGCTGAACGCG ATGATGACCCCCGAT  49 338
   Csal_1434 1623132 .. 1623150 -  -8.8   -2.7419   AGATCACGGCAATGA             CACGCGAC CGT GTGGCGTG             ACAGCGCACCCCGGA  57 148
   Csal_1433 NONE
   Csal_1432 NONE
   Csal_1431 NONE
   Csal_1430 1617268 .. 1617287 -  -6.4  -3.65902   CTGACGGGACTGAAA            TCGACCAT GCCC AGGGTCGA             TATACTCGACAAGGA  59 418
   Csal_1428 NONE
   Csal_1427 1615249 .. 1615260 -  -5.8  -4.13767   GGCCTGATCTCAAAA                GTCG CAAT CGAC                 ACCCATATAGAGCGG  66 255
   Csal_1425 1613263 .. 1613290 -   -10  -2.57931   GCCACTCCGTACAAG        CCGCTGAT-ATCG GTA CGATCATCAGCAG        AATCGGCAGCAGGAC  60 241
   Csal_1424 NONE
   Csal_1423 1609551 .. 1609581 - -12.7  -3.21099   CCCCGCCAGCATGAA      CTGACTGAAGGCCC TCCC GGACCTTCAGTC-G       CCAGTTCATCGGATA  74 57
   Csal_1422 NONE
   Csal_1421 NONE
   Csal_1420 NONE
   Csal_1419 1605922 .. 1605941 - -16.4  -3.07816   TTGCCATTCACGCAA            CGCCCGGC TCAG GCCGGGCG             TTGTCGTGACTGTCA  83 85
   Csal_1417 NONE
   Csal_1416 NONE
   Csal_1415 1600014 .. 1600031 - -10.5  -4.87786   CGAAGGGGATAAAAA             GCCCCGC TATG GCGAGGC              AATGACATACCAAGA 100 87
   Csal_1414 NONE
   Csal_1413 1598219 .. 1598241 -  -4.8  -2.75074   GGCATTGTAATACTA           TCAGCAGACC AAG AATCTGCTGG           TGAGCTATGCCACCA  43 148
   Csal_1412 1597175 .. 1597216 - -10.1  -3.14881   GAAGTGGGCCATCAA GGGGGCGCTAGACGGT-ACG GAC CGTGAACGCCTAGCGCCCGA GCATCCGGTGTAGCG  65 15
   Csal_1411 NONE
   Csal_1407 1594096 .. 1594109 -  -2.3  -2.90322   GGCCATGACAAGAAT               GTCGC CGTC GCGAG                GATCGAGCGAGCGAT  40 47
   Csal_1406 NONE
   Csal_1402 1590471 .. 1590491 -   -14  -4.81249   GTGTAAATTGAAAAA            GGGTCGCC CGATT GGCGACCC            CTTCTTCATCCCTTG 100 31
   Csal_1398 NONE
   Csal_1397 NONE
   Csal_1396 1583949 .. 1584006 -  -7.6  -2.82895   GTGCTGATCAAGAAG GGGGTGGGCGATGGGTCGAGGCTGCGCCC CTT GGGCTT-GCCTCTACCG-TCGCGC-CCCC TGACGTCGGCGTGCG  53 56
   Csal_1395 NONE
   Csal_1394 NONE
   Csal_1393 NONE
   Csal_1392 1582550 .. 1582568 -    -3  -3.02144   GCAGGCGCCCCAATA             GCGCCATC ACG GATCGAGC             CCCCGCAGGCACAGC  41 13
   Csal_1391 NONE
   Csal_1390 NONE
   Csal_1389 NONE
   Csal_1388 NONE
   Csal_1387 NONE
   Csal_1386 NONE
   Csal_1385 NONE
   Csal_1384 NONE
   Csal_1383 1576334 .. 1576351 - -14.1  -3.34517   ACGCCCTCGCAAATA             GCCCGCC ACGC GGCGGGC              TTAGGTGAGTGTGGG  81 43
   Csal_1379 NONE
   Csal_1378 NONE
   Csal_1377 1571856 .. 1571876 -  -6.7  -3.05844   GTGTCCAGTGGAAGA            CGCCGGCGA GAT CCGCCATCG            CGTCTTCCACCGAGG  52 50
   Csal_1376 NONE
   Csal_1375 1568885 .. 1568897 -  -5.5  -2.60496   CTTGCTCTGAAACAT                GCCGA GAG TCGAC                GTTATATGGCGACAT  45 242
   Csal_1373 NONE
   Csal_1372 1567021 .. 1567032 -  -7.2  -2.82193   ATTACATTCAGGACA                GGGG ATTT CCCC                 CTCACCGTTGCACTG  50 205
   Csal_1370 NONE
   Csal_1369 NONE
   Csal_1368 1563038 .. 1563054 -  -2.3  -2.76686   AGTGGATAGAAATAT              GCTTA TTGAGGG TAAGC              GGCCACGGAGAGCGG  38 451
   Csal_1364 1560223 .. 1560248 -  -3.2  -3.04144   GGGGCATCGTGAAGA         GGGCAGTAAG TCCTGT CGTACTGCGC          TCAAGGCGCTGAAGG  43 134
   Csal_1363 1559850 .. 1559864 -  -7.1  -2.53345   TGGAGAGATCAAGAT               CGAGC GGCCT GCTCG               GTTTCGGCGTCGTAC  48 4
   Csal_1362 1559402 .. 1559417 -  -2.4  -3.53012   TCCCTGCGGGGTAAA              GGGCGC GGCC ACGTCC               TGTCAGCTCTTGCGC  47 207
   Csal_1361 NONE
   Csal_1360 NONE
   Csal_1359 NONE
   Csal_1358 NONE
   Csal_1357 1554809 .. 1554830 -  -7.1  -3.02144   CTAGCCGTCCGAAGA           GTGCCGCCC AAGA GGGCGGCGG            GCGATTAGTCCATGA  52 30
   Csal_1356 1553442 .. 1553482 -  -9.8  -2.68823   CCTCCGCCACAGAAT  TTTGAAGGGGAATCAACT ACTTA AGTTGATTCCCCTTCTTC  GTTTTTGGCCCTTGG  60 71
   Csal_1350 1547960 .. 1548007 -  -5.5  -4.16016   CCAGCTCGCAACAAA CGGCCGCC-C-ATGGTAGCAGAGC GAG GCCC-GCTAGCGGAGTGGCGGCCG CGATGAATCGCACCT  68 79
   Csal_1349 1546916 .. 1546964 - -15.4  -2.78679   GCGGGCCACGCAAAT GGCG-CGCGCCTGATATCACCTC GTGC AAGGCGATATCAGGCGCGACGGG TGGGCGTGACCTCAA  79 37
   Csal_1348 1545530 .. 1545570 -  -7.6  -3.90744   TTTTCGTTGAAAGAA CGATGATTTGCCCAGGCCA GACA TGTCCCGGGCAAATG-CCG  CCTCATTGACGGTAA  69 28
   Csal_1347 1544446 .. 1544485 -  -8.6  -4.34402   GTGCCGAGATGAAAA  CACCCACCGACCTT TTGATGACATTC AGGGCCGGTGGGTG   TTTTGCGTTGCGCAG  77 54
   Csal_1345 1542555 .. 1542587 -  -7.6  -3.61398   GGTGTTTTCCAACAA     CCAGCGGC-GCTTCG TGCT CGATGCCGCCGTCGG      GGAACGCTTCGCGGT  63 166
   Csal_1343 1539973 .. 1539989 - -15.1  -4.87291   CATGGCAACTAAAAA              GGCCCGC GCC GCGGGCC              TTGTCGTGGACCTGT 100 78
   Csal_1336 NONE
   Csal_1335 1527352 .. 1527394 -  -5.3  -3.50853   CCCCTCGAAGGACAA GGGCGGCGAGCTGGGCTGGC TGGC GCCCGGCCAGA-CGGTGCCC GAGCTGGATCGTGCC  53 300
   Csal_1327 1514643 .. 1514668 -  -5.3  -2.62184   GCGTCGGTGACAGCA         CG-CTGCGCGCC GTG GGCGGGGAGGCG         GCGGTACGCGAGCTG  43 416
   Csal_1322 NONE
   Csal_1321 NONE
   Csal_1320 1503622 .. 1503661 - -28.8  -3.89346   CGGCGAGGCGAGAAA  CGAAAACGCCCGATGCGG AGAA CCGCACCGGGCGTTTTCG   TGCCGGTCACCGGCG 100 47
   Csal_1315 1497169 .. 1497190 -  -6.5  -3.25223   CATCGATACCAGCAA           GCTGG-GGCC CAC GGCTTCCAGC           GTGGAAATGTACCTC  54 132
   Csal_1305 NONE
   Csal_1304 1488935 .. 1488951 - -12.3  -3.15544   CGCGACCCCGACCAA              CGTCCGT TCT ACGGACG              CATCTGGCGAATGGC  69 115
   Csal_1301 NONE
   Csal_1300 1485299 .. 1485328 - -13.5  -4.65895   GCTGGCAGGGAAAAA       CGCCCGCGCCTCG TCAG CGAGACACGGGCT        TGTCTGTCGCCTCAG 100 55
   Csal_1299 1484132 .. 1484151 - -16.4  -4.25104   TCGTTCCGAGGAAAA            CGCCCCGC TAGT GCGGGGCG             TTTTCGTTGCGGCGC 100 81
   Csal_1297 1482933 .. 1482953 - -18.3  -3.86202   CGGCATGACATGAAA            CGGGCAGCC CAG GGCTGCCCG            TTCGATCGTCACGCT 100 54
   Csal_1295 1481444 .. 1481475 -  -7.2  -3.74693   CGCCACGGCATGAAA      CGGTGAGGGCGGCAA TCG TCGCCGCCG-CATCG      AGTGCCTGCCTGTGC  63 71
   Csal_1290 1475123 .. 1475138 -  -6.8  -3.53012   TGCCTCCTTGTCAAA              GTCCGC CCAG GCAGAC               GTATTTTAGCTCGGT  58 5
   Csal_1289 1473770 .. 1473803 - -23.9  -3.61371   AAAGCGCACCGTAAA     CGACGAAGGGGCGCC GCAT GGCGCCCCTTCGACG      ATGGACCTCAGGATG 100 46
   Csal_1284 1465942 .. 1465974 -  -7.6  -3.44051   TCGTGACGAGGAGAA      GGCCGGCGACATGC CCGGC ACCTATCGTCGGCC      TTGGCGCAACGACCG  62 164
   Csal_1283 1464245 .. 1464270 -   -19  -5.27779   GCGAATATGAAAAAA         GGCCCGCGCC GTGAAT GGCGCGGGCC          TTTTGCATTCGGCAC 100 52
   Csal_1271 1449584 .. 1449594 -  -4.6  -3.30159   GGAAGGCTTCGAGAA                 GCGC AAT ACGC                 ACCAGGCCATGGACG  51 96
   Csal_1269 1447798 .. 1447812 -  -3.4  -3.87994   AGCGACGCGCAGAAA               GCCGCC GCG GGCATC               AGTGAAGGCCTGATT  56 205
   Csal_1255 1434111 .. 1434133 -  -9.1   -3.1829   AGACGATGATGAAGA           CCACGGCGA CCGTC TTGCCGTGG           CATGGACGACAGGCC  61 50
   Csal_1254 1432526 .. 1432563 - -10.5  -2.71144   CAGGTCTCCTAAGCA   TCGGCGGGCATGACGCCG TGG CGGCGTCATG-CCGTTGG   CGTTGCACCGCGCGG  61 58
   Csal_1253 1431657 .. 1431669 -  -9.1  -2.77523   GGCGGACGAACAGGA                CAGGC GAT GCCTG                ACGGTACGGCGAGAA  57 454
   Csal_1252 NONE
   Csal_1251 NONE
   Csal_1250 1429168 .. 1429178 -  -4.6  -3.60048   GGCGTGTCAAAAAAC                 CCGC TAG GCGA                 CGCTGAGGGGTTGAA  54 50
   Csal_1249 1425709 .. 1425719 -  -2.4  -3.38768   GCATACGAGCCAGAA                 CGTC GGT GGCG                 GGCATCACGAACGGG  44 125
   Csal_1248 1424081 .. 1424098 - -12.7  -4.67755   AGACGCATTGAAAAA             GGGCTCC CGAG GGAGCCC              TTGATCGATCGCGCG 100 63
   Csal_1244 1421474 .. 1421502 - -26.1  -2.62184   CTGCCTCTCATACGA        CAACGCCGGGCCC TGA GGGCCCGGCGTTG        TCGCGTTCACGTAGG 100 49
   Csal_1242 NONE
   Csal_1241 1419361 .. 1419371 -  -2.4  -2.55351   GTCGGTGACATCAAG                 GCTC GCC GTGC                 AGGAAGGCCGCGCCG  38 10
   Csal_1240 1418362 .. 1418376 -  -4.2  -5.06414   CGGGGGTAAGAAAAA               TTCCCC CGG GGTGAA               GGCGCATCGACAGGG  83 63
   Csal_1239 1417495 .. 1417508 -  -8.1  -3.05384   TCTGCGGGCACGCAA               CGTCG CCAG CGACG                ACATGACCCTGGATT  55 370
   Csal_1231 NONE
   Csal_1230 1408377 .. 1408387 -  -2.4  -2.68532   CCGAAACTGACATGA                 GGGC AAT GCTC                 GCGACGTCTGCCTGA  38 103
   Csal_1229 1407737 .. 1407753 -  -2.9  -3.28712   GGCGTTCGGCGACAA              CCTCAAC GAT GCCGAGA              TGCTGGCGCTGGCCG  45 185
   Csal_1226 1405446 .. 1405494 -  -4.7  -2.87026   TAGATCGACACTATA CGGGTTCGCGTATTCCCCGCCAACC GGC GCTTGGCGGGGA--ACTCG-AC-CG AGGGGGCGGGCGTTG  45 43
   Csal_1225 NONE
   Csal_1224 NONE
   Csal_1223 1401417 .. 1401442 -  -3.3  -2.66216   CGCCAGGAGTAGAAC         GAGTCGC TTCATGCCGCCT GCGACTC          TCGGTGATGCTGTCG  40 8
   Csal_1222 1400311 .. 1400357 - -10.1  -2.71144   CATGCCGCCGAATCA CCCGCACG-TTGAAGGCATCCC TCCG GGGATGCCTTCTTGCGTTTGGG GGCTGACAATTTGGG  61 104
   Csal_1212 1386957 .. 1386988 - -18.8  -3.72576   CGTCCTCTCACCAAA      CGCAACGAGCCGCCC TCA GGGCGGCTCGTCG-G      TAGCGTGAAGTGGTT 100 54
   Csal_1209 NONE
   Csal_1208 1382255 .. 1382276 -  -8.6  -2.87344   CAGTTTTGCGATAGA           GCCCGGCC GGCTTT GGTCGGGC            TTTTTTATGTCGTGC  55 53
   Csal_1204 1379895 .. 1379911 -  -7.9  -3.45571   CGTTTTAAAGAGCAA              CTGTGCG AAA CGCCCAG              CCTAGATGAAGGTTA  62 342
   Csal_1202 1378104 .. 1378121 -  -5.6  -3.39668   GCCCAAAGCTCAGAA             GGAAAG TCGAAT CTTTCC              CTACAGTGGAAAGTC  52 207
   Csal_1200 1375983 .. 1375993 -  -2.4  -3.34344   CCACTGGCGAACGAA                 GGGG AAG CCCT                 GTTTCATGTGGCCCG  45 174
   Csal_1198 NONE
   Csal_1197 NONE
   Csal_1196 NONE
   Csal_1195 NONE
   Csal_1194 1369171 .. 1369184 -  -3.7   -4.0641   TCGTATTGACAGAAA               GCGCC TAGC GGCGT                CCCTGCCGGTTGAAC  59 16
   Csal_1193 NONE
   Csal_1192 1366620 .. 1366630 -  -5.4  -4.72272   GGGTGTCACGAAAAA                 TCAG ACC CTGA                 GCAGAAGGTGTTCGC  76 15
   Csal_1191 1365750 .. 1365802 -  -6.7  -2.72799   GCTGCAGACAGAGGA GGGCGGCAGGGCAGTGAGCGGACTT TCG AGGGGCGCTTACTGCCCCGCCTGCT GGCGGGAGACGAGCG  50 9
   Csal_1185 NONE
   Csal_1184 1357006 .. 1357017 -  -2.2  -3.84017   GAACCTCAAAGATAA                CCTG CCGC CAGA                 AATACCAGCGTGGCC  52 4
   Csal_1183 1355827 .. 1355850 -  -4.5   -3.1505   ACCATCCGGGATCAA          GCGGGCCAT GTCGCG ATAGCCCGA           TGATCCCGAAGGCCC  48 50
   Csal_1180 NONE
   Csal_1178 NONE
   Csal_1177 NONE
   Csal_1176 NONE
   Csal_1175 NONE
   Csal_1174 1346807 .. 1346819 -  -6.9  -3.28712   GGGCGTGTTCCAGAA                CGACG AGG CGCCG                ACCTTGCACATCACG  54 414
   Csal_1172 1344839 .. 1344866 - -10.4  -3.12895   CGCGGCAGGAACAGA        CCGGCCACGGGC TGTT GCCCGAGGGCGA         TGCCGGTTTCGCATG  63 222
   Csal_1167 NONE
   Csal_1166 1332234 .. 1332266 -  -3.4  -2.62983   CCCAGCCGGAGAGCA     GCACCAGCGTGTTCG TCGC CGAAT-CGCTCATGC      GGCCTCCTCCCGCTG  40 20
   Csal_1165 NONE
   Csal_1164 NONE
   Csal_1163 NONE
   Csal_1162 1328553 .. 1328569 -  -4.3  -3.07962   CCCTACAGGTTAACA              TCGCCGG GGG CCGAAGA              CGTAATCCAGCGCCG  46 121
   Csal_1161 NONE
   Csal_1160 1326709 .. 1326731 -  -6.3  -3.65902   TGTACTTGATGCAAA          CGTCCAG-CGG GCG CCGACTGG-CG          GTCATGCCATCGTGA  57 111
   Csal_1156 1322991 .. 1323007 -  -4.3   -3.4252   GGCGAGCCAGCACAA              GCCGCTC GAT GAACGCC              GAGCCATTCATCAGG  49 139
   Csal_1152 1319608 .. 1319620 -  -2.6  -2.52543   AGCTGCCCGAACCGA                CCCG GCTGG CGGA                TCGCCTGGCCTCGCG  37 47
   Csal_1150 NONE
   Csal_1149 1314115 .. 1314132 -  -4.1  -4.21275   CCAACCCAGCGAAAA             CGAGCTGA CCA TC-GCCCG             TTTCCAGGGCCAGCA  66 160
   Csal_1147 NONE
   Csal_1146 1311231 .. 1311254 -  -5.2  -3.72695   ATCCGGTGGATCAAA          CGCCCTGG CAGGAAAT CCAGCGCG           GCATGGTCGAGCAGC  58 207
   Csal_1144 1307618 .. 1307636 -  -4.6  -3.16742   GCCAAGCGGTATGAA             CTCAAG CTCTTGC CTTGAG             ATCCTCGATGATGCT  48 8
   Csal_1143 1305924 .. 1305947 - -13.8  -3.32993   GCACGGACAGAGCAA          GAGGGCGGCC GATC GGTCGCCCTC           TTTGCGTATGAGGCA  81 91
   Csal_1141 1302463 .. 1302480 -  -2.5  -2.79183   GGCATTGCTATGACA             TGGCGAC GCGT GACGCCC              GAGTCAAGGGGGGCT  39 167
   Csal_1140 1300775 .. 1300799 - -21.5  -5.14163   AGCGACCAAGAAAAA          CGCCCCATGGC CAT GCCATGGGGCG          TTTTCGTTTGAACGG 100 75
   Csal_1138 1297696 .. 1297712 -  -4.3  -3.66018   CGATCACGTCAACAA              CGGCGTC TAC AAGGCCG              GCTTCGCAACGGATC  53 467
   Csal_1135 1294971 .. 1294999 -  -2.4  -3.78233   ATATGAACATGGAAA        TGGGTAAAAGCC AACGG AACCTTAACCCA        TGGCAAATAAAATGC  52 166
   Csal_1134 1293226 .. 1293257 - -21.6  -4.10161   CATGACCCCTGAAAA      CGCCACGCCCCACC AGAA GGTGGGGCGTGGTG       CTGATTGCTCGACGA 100 53
   Csal_1131 1289619 .. 1289630 -  -5.8  -3.04144   GCCGGAGGGGCAACA                TGGC GACA GCCA                 CCGCCATGGCGGTGG  49 73
   Csal_1130 1289007 .. 1289028 - -17.3  -3.72893   CAGGCGCTTACGAAA           TGGCCCGCC GAGA GGCGGGCCA            TGAGGACAGCATCGC 100 50
   Csal_1129 1287866 .. 1287882 -  -9.4  -5.75342   GCGGTGCAAAAAAAA              GTCCCC AAGAA GGGGAC              TAGGGGAGCACGCCA 100 290
   Csal_1128 NONE
   Csal_1127 1286152 .. 1286173 -  -2.1  -3.25823   GCGTTTTTACACCAA           GCGCAAGAC CGTG ACCCAGCGC            TGGCCGTCTGCCGGC  44 132
   Csal_1124 1281586 .. 1281596 -  -2.4  -3.01712   GGTGCCGGGCGAACA                 GCTG GCG CGGC                 ACCAATGGTGGGGGA  41 524
   Csal_1122 1280045 .. 1280057 -  -6.3  -2.98015   CGTAAGTAGCATATA                TCTTG CTG CAAGA                GCACTGCGACGTTGA  48 108
   Csal_1121 1278344 .. 1278365 - -11.5  -4.98531   TGCCTAAACGAAAAA           TGGCCGCCT CGAA AGGCGGCCG            CACGACGAGAGAAAA 100 48
   Csal_1118 1272881 .. 1272897 -  -3.5  -3.72576   CCGGCGCTCATGAAA              CGGGGGC TGG GGCGCCG              CTAGGCGACCTCCTC  54 26
   Csal_1117 1270241 .. 1270266 -  -2.4  -2.78384   TGCGCTGCCATGAGA         GCGGCTCGGTC GTTCA GGCCG-GCCGG         AGCTGGCCGCGCTCC  39 13
   Csal_1116 1269389 .. 1269403 -  -4.9  -3.01791   AGGTGGCGCGCAATA               CCACG TTGAT CGCGG               ATTGGCGCCGATTGG  46 304
   Csal_1112 NONE
   Csal_1111 1261149 .. 1261185 - -10.1   -2.6027   CGAAAATGCAATGCA    GGCAGGCAATGGACG GCTCATT CGTCCATCGTCGGCC    GATGTCATCGCCATG  60 42
   Csal_1110 1259475 .. 1259500 - -23.3  -2.83164   CCATGCATGATGACA         GCGCCCCGGCC GTTC GGCCGGGGCGC          TGTGCGTTTCGGGAA 100 78
   Csal_1105 1254012 .. 1254028 -  -7.9  -3.14132   CTTGCCGTTCATCAA              CGGTGGG CAC CCCATCG              AGTCGATTCCCGAGA  55 171
   Csal_1101 1250306 .. 1250327 - -11.5  -3.64703   GTGTCGCCACCGAAA           CCCGACGGA TACG TCCGGCGGG            TTTTTTTGTGAGGGG  77 110
   Csal_1098 NONE
   Csal_1097 1243910 .. 1243924 -  -6.4  -5.40072   CTCGGCGCAAAAAAA               TCACAG ATG CTGCGA               TACCGCGTTTCGGTC  95 11
   Csal_1096 1243327 .. 1243342 - -11.8  -4.72272   GTCGGGCACGAAAAA              GGGGCC TGCA GGCCCC               TTCTGTCTTCCGGCA  95 54
   Csal_1095 1240852 .. 1240862 -  -2.4  -3.33744   CTCGTCGTTAAAAAT                 CCGG TGA CGGG                 GCCGTATCGACACGT  45 508
   Csal_1089 1230929 .. 1230946 -  -4.9   -3.3452   TACATCACCTCATAA             CTTCTTG GTAT CAAGAAA              CACCTGGCGATATTG  49 18
   Csal_1088 NONE
   Csal_1087 NONE
   Csal_1086 1228101 .. 1228115 -  -4.2  -3.68962   TGTTAACACATATAA               CACACC AAA GGTTTG               TGTCTATGTATTTGC  54 299
   Csal_1084 NONE
   Csal_1083 1225065 .. 1225081 -  -5.1  -2.87146   TACAAGAGCAGTACA              CACACCA GCT TCGTGTG              CTATCGTCAAATTTA  45 490
   Csal_1071 1209717 .. 1209765 -  -6.6  -3.34517   ACCGTGGCGGAAATA CTCTATGGCATCGAGCGCTTGCC CAGT GGCAAGCGC-CAACGCCGTTTCG CCGCCATGGCAGCAG  55 316
   Csal_1066 NONE
   Csal_1065 1205087 .. 1205126 - -13.6  -3.54475   CGTGTCATGAGAGAA  CT-CCCAGGGCATCCGTGG AGG CCACGGATGCCCGAGCCAG  GGTTGAGATGAAAAA  86 41
   Csal_1064 1204425 .. 1204440 -  -2.6  -3.11634   TCGTACACGAGTTAA              CT-GCTA CTC TAGCCAG              ACTCGAAACAGCTTT  41 158
   Csal_1063 1202457 .. 1202467 -  -8.2  -3.16564   CCGTGAGCGGATCAA                 GCGC GAG GCGC                 ACTCGCTCAAGGGCG  57 373
   Csal_1060 1198597 .. 1198616 -  -2.1  -4.16284   AGAGCTGTCAATAAA            GTGCG GCTCTCCTTT CGCAC             TGAGCAAGATTTCCC  60 468
   Csal_1058 NONE
   Csal_1057 1195042 .. 1195058 -  -3.5  -2.76696   GGTTCGTTCAAGAAT              GCGCGGG GGG CTCGTGC              GCCTGGGGTAACGCG  41 1
   Csal_1056 1192689 .. 1192715 - -17.3  -3.05596   CAGGCCGGCACGCAA         GACGGCCCGCC TGGGC AGCGGGCCGTC         GTGAGCGTGCGGTCT  87 109
   Csal_1055 NONE
   Csal_1054 NONE
   Csal_1053 NONE
   Csal_1052 NONE
   Csal_1051 NONE
   Csal_1050 NONE
   Csal_1049 1182481 .. 1182536 - -18.3  -3.45031   GGGCGAAAAACGCAA GACGCGATCGAATGGCCCGAGGTGC TGGCAG GCACCTCGGGCCATTCGTTTTCTCC GTCCCTCGGGCCATG 100 81
   Csal_1047 1180291 .. 1180308 -  -7.7  -3.14132   TGTTGTTGTTAGGAA             GCGCC-CT CAG AGCGGCGC             CAGAAAACCTCAATC  57 35
   Csal_1046 1178692 .. 1178723 - -17.3  -4.78237   GAGGCGAGAAGAAAA      TGGCCCGAGGTGC TGCAAG GCACCTCGGGCCT       TTTTTATGTCTGCTT 100 78
   Csal_1044 1174057 .. 1174073 -  -2.9  -2.57931   GGTATTGCTCAGAAG              TCGAGCT GAT AGCTCAG              GGTGAAAGTGCGTCC  38 2
   Csal_1043 NONE
   Csal_1042 NONE
   Csal_1041 1170870 .. 1170881 -  -5.8  -2.60508   CATGTCGGAAAAACC                CTCG CGTT CGAG                 TCAGGATCTTGTCGT  46 46
   Csal_1040 1169832 .. 1169870 -  -3.6  -3.35934   GGACACATCGGACAA   CGTGTGAGGGACGGCAGG CTA CCTGCGGCGGCTGCCACG   CTCATGCCAGTCACG  47 42
   Csal_1038 1166992 .. 1167012 -  -5.3  -2.96274   GCTGTGACAATTATA            TGGCCAGAC GCT GCCAGACCA            GCTACCCAGGCCGTC  48 51
   Csal_1037 NONE
   Csal_1036 1166048 .. 1166071 - -18.2   -4.6971   TAAAGGGCAATAAAA          GAGGCCTGCC GAGT GGCAGGCCTC           TTCCAGTTCAGGCAG 100 70
   Csal_1032 1162412 .. 1162454 - -21.4  -3.14132   GCTGGCGCTGACGAA GACGCGAGTGGCGGAACG TCAATCC CGTTCCGCCGCTCGCATC GGCATCTGATCGATG 100 1
   Csal_1028 1159286 .. 1159320 -  -7.8  -2.51888   CTTGAAATCGAACAT    CGGTGATCCTGCGCG TGTCGC CGCCC-GGATCCCCG     TGCGGCGAAGAAAGA  52 53
   Csal_1027 NONE
   Csal_1026 NONE
   Csal_1025 NONE
   Csal_1024 1155183 .. 1155241 - -16.7  -2.87132   TCTCGCCTCGAGACA CCCATGCTC-ACGGCAACGGCCGCTGGA ATCT TCCAGCGGCCGTTGCGGTTGGGGAGGTG GATGCGTGCGACTCA  85 38
   Csal_1018 1148531 .. 1148543 -  -9.1  -2.52464   GCTTCGCCGAACTCA                TCGCC CGG GGCGA                GAGCGACGTCGACGT  55 104
   Csal_1015 1145493 .. 1145503 -  -2.4  -3.23393   TCGGAGTTGATAAGA                 CAGG GCG CCGG                 TAGACGTGATCAACG  43 35
   Csal_1014 NONE
   Csal_1013 NONE
   Csal_1009 1137656 .. 1137669 -  -9.5   -2.7795   TAAAGCACTCAAGTA               CGGCG CGAT CGCCG                GTGTCGGCGTACTGG  56 510
   Csal_1006 1133959 .. 1133977 - -11.6   -3.0094   CGGCATCGATACATA             GGCCCGGC ATG GCCGGGCG             CTCAGCGTGACTCCG  68 27
   Csal_1004 1131182 .. 1131237 - -14.3  -4.15565   GGCACCAGTGCAAAA CGG--GAATGCCCCACCACGC-ATGCAT GAC ATGTATCGCGTGGTGGGGCATTTGTCCG ATACGCACCGTCAGA 100 48
   Csal_0994 1116581 .. 1116601 -  -3.1  -3.03159   CCAAGCGTCTCAAGA            TCGTCAAGG CCG CCTCGGCGC            GGGACCGTTTCAAGG  42 199
   Csal_0984 1103828 .. 1103844 -  -9.3  -2.69151   CCTCGGTACACATCA              GCCGCAC CCT GAGCGGC              TTTCGCGAAGAGGGC  56 143
   Csal_0981 1100605 .. 1100619 -  -4.2  -4.07568   CTGTTCCTTGCAAAA               CGCC GCTGTAT GGCG               GCCTGGCTCAATGGG  61 33
   Csal_0980 1098756 .. 1098781 - -20.5  -3.17392   GACGTCGCAACGCAA         GAAGGCGGCCC CTGG GGGCCGCCTTC          TCGTTCAGCACGAAC  95 53
   Csal_0977 1095156 .. 1095177 - -17.3   -4.8048   GCCGGATATGAAAAA           CCCGCGAGG TCCT CCTCGCGGG            TTTTTTTGGTCGGTC 100 53
   Csal_0973 1089536 .. 1089561 -  -3.9  -3.02511   GTCATGCCTGGAACA         TTCG-CCGCCTG GGG CAGGGGGGCGAG         CCCGGCCTGAAGCGC  44 51
   Csal_0971 NONE
   Csal_0970 1087955 .. 1087991 -  -7.1  -2.79248   ATCAATATGCAACGA    CGATGGCGCGCCAGG TGTCAGT CGGGGCGCGACACCG    GGCGGCCGTGCCAGT  50 6
   Csal_0969 NONE
   Csal_0968 1085577 .. 1085605 - -27.5   -4.2349   CTGGCACATCGAAAA        CGCCCCCGCTGCG ACC CGCAGCGGGGGCG        TTTTCGTGTGTGCAG 100 81
   Csal_0966 1083600 .. 1083626 -  -4.2  -3.62597   GTCATGCTCGAAGAA         GCCGGGCATCGC ATG GCGTTGTACGAC         CCCTTCTACGCGCCG  53 364
   Csal_0964 NONE
   Csal_0963 1082319 .. 1082361 -  -3.3  -2.78384   TGGGCTCGCATTATA CGG-ATTGTGCACCATGCGC CGAG GCGCATGGTGCCGGTTACCA GAGCCAGCTATCGAC  41 20
   Csal_0962 NONE
   Csal_0961 1079906 .. 1079925 -  -9.2  -2.62184   GCGTGCGGGAGACGA            GCGGCATG TCGC CTTGCCGC             TGGGTAGCGCGGTGC  55 149
   Csal_0959 1076873 .. 1076893 - -16.9   -4.2349   CTCCGATACTGAAAA            GCCACGCTG TAA CAGCGTGGC            TTTTTTCGTGTTGCC 100 54
   Csal_0953 1071450 .. 1071462 -  -6.9  -3.17051   CGCGGACGACGAATA                CGCGC GCT ACGCG                GAGTTGAAAGCGAAA  51 233
   Csal_0947 1062366 .. 1062380 -   -10  -2.64051   CCAGTATAGAAGCGA               TGCTGC ATT GCAGCA               GGACTTCACGGTCGT  60 31
   Csal_0946 1060913 .. 1060934 -  -5.1  -3.40403   CTGGCCGCACGACAA           CCACTGCGGT CCT ACCGC-GCAG           CGCAACACGCCCTGC  51 521
   Csal_0942 1057010 .. 1057024 -  -7.8  -2.84325   GGTTCCGAAATAGGA               GCGCCA GCT TAGCGC               AGCGGCGGCGAGGGC  55 67
   Csal_0941 1055765 .. 1055776 -  -7.2   -4.1711   ACGACGCGGAATAAA                CGCC GGGC GGCG                 GGTCGATGTCTCGCC  71 52
   Csal_0936 NONE
   Csal_0935 NONE
   Csal_0934 NONE
   Csal_0933 1047042 .. 1047077 -  -4.7  -3.72576   GGGCCTTCGACGAAA    GCC-GCATGTGCCATG CCGTT CACGGCACACGATGAC    TGCGAGCCTCCTCGA  57 9
   Csal_0932 NONE
   Csal_0931 1044036 .. 1044062 -  -4.3  -3.36968   CATGGAAGCCGACAA        GC-CCGTTGCCG TCAT CTGCCACGGCGC         GCAGCTGCTCGCTGC  49 289
   Csal_0929 1042790 .. 1042827 -  -9.1  -3.91897   CGCTCCAGGTAGAAA   TCCACGAAAGCTCGC CACTCTAT GCGAGCGTTCGCGGC    GACGCAAAAGCTTTT  73 53
   Csal_0928 NONE
   Csal_0927 1040533 .. 1040548 -  -4.6  -3.06831   TCAAGGGCGAGGCAA              TGCTGG ACAG CCAGCT               GGCGACGCTCGAGGC  47 190
   Csal_0925 1038566 .. 1038596 - -22.7   -3.7108   ACCGCGATATGCAAA       CGCAGAAGGGGCC ATCGA GGCCCCTTCTGCG       TTCTGCGTTTCATGC 100 57
   Csal_0916 NONE
   Csal_0915 1028039 .. 1028062 -  -5.2  -3.14132   CGGGCGCTTCAGGAA          GCGGTGCG TCCGGGCG CGGACCGC           GCGTCACGGGCGTCC  48 69
   Csal_0914 1027373 .. 1027392 -  -4.9  -3.12668   CAGGTTGATACTGAA            CCCGACG AACAGG CGCCGGA             ACCCGAGCAGATGCG  48 141
   Csal_0913 1026450 .. 1026487 - -22.9  -2.62184   GCGTGCCGGACACGA   CATCGCCCCTGTCGG TTGCCTTG CCGACAGGGGCGATG    TGTTTTTCCCGCTTC 100 82
   Csal_0907 1021555 .. 1021576 -  -2.9  -2.84173   AGACAAGTCAGGAGA           GCGAGCC GCACGGAA GGCTCGT            CCGGCTAGAAAAGTC  40 30
   Csal_0906 1019932 .. 1019959 -  -6.6  -2.85446   GAGAAAGCGAGCAGA        TTTATATGTACAA TAG TTGTACAT-TAAA        TATAGTGATGTCCAG  51 119
   Csal_0905 1018185 .. 1018229 -  -2.9  -3.30441   CATCATGCGCTACAA CGCGTCGACCAG--TTACGCCC TGGC GGTCGTGACGCTGGCCGA-GCG CATCGCCGGCGGCGA  47 285
   Csal_0903 NONE
   Csal_0902 1013374 .. 1013424 - -11.3  -3.06315   CCAACAGGGGCAACA GAACCGGCAGGATGATCAAGTGCTG CAT CAGGACTTG-TCCTCCCGC-GGCTC GTCGATACGGTTGCC  68 2
   Csal_0901 NONE
   Csal_0900 NONE
   Csal_0899 NONE
   Csal_0898 1010383 .. 1010399 -  -9.4  -3.20858   CAGCAGACCTATCAA              TCGCGC TTCGG GCGCGA              GGAATGGCTCAAGCC  62 348
   Csal_0896 1007569 .. 1007579 -  -6.8  -3.24613   TATCAAGGAACTCAA                 GCAC TTC GTGC                 AAGAGAAGGACAATT  54 430
   Csal_0878  986366 ..  986382 -  -6.5  -2.62396   CAGCTGGTTAGAGCA              CCAGCCT CAC ATGCTGG              GGGTCACAGGTTCGA  49 182
   Csal_0876  984125 ..  984135 -  -2.4  -4.64676   GGAGTGGGAAGAAAA                 GCAC CCC GGGC                 GGCTGGAAACCATGT  70 181
   Csal_0872 NONE
   Csal_0871  978156 ..  978180 - -20.1  -3.90112   CTCCCTGCAACGAAA          TCGGGCTTCCC CCT GGGAAGCCCGA          TAGTGTGATCCCGTG 100 74
   Csal_0870 NONE
   Csal_0869 NONE
   Csal_0868 NONE
   Csal_0867  971415 ..  971443 -  -2.5   -3.8186   GAGTCGAACGAAGAA       GAGGCG-C-GCTT TGCCG AAGCCATCGCCTC       GCTGACGCCGCAGCA  55 332
   Csal_0863  967226 ..  967242 -  -8.7  -3.17075   GCTTTTCGAACGCAA              CTTCGCC GCG AGCGAAG              AGATCCATTGGGCGC  57 131
   Csal_0861  963646 ..  963666 -  -5.3  -3.06831   TGAAGCCCGAGTGAA            GGCGTCAGG CCT CCTGACGAT            GCACCAGTTGCGTCA  49 9
   Csal_0853  953123 ..  953174 -  -9.5  -2.53382   AGCAGCCTCAACTGA TCGTGGCCACCGACCGCGGCATTTT CTAC AAGATGCAGCAGGCGGTG-CC-CGA GAAGACGCTCATCGA  55 244
   Csal_0842  943085 ..  943110 - -14.7  -3.83026   CTTGTGCAGATGAAA         GCCGGCTTGCC TTGG GGCAAGCCGGT          TTTTTATGGCGCCAT  93 164
   Csal_0840  937041 ..  937053 -  -6.2  -3.14132   CGTGCGCTGGATCAA                GCGC ATCGA GCGC                TGGAGGCGGGGGAAG  49 442
   Csal_0838 NONE
   Csal_0837  934026 ..  934037 -  -7.2  -3.73647   GGCATCGATGAAGAA                CGGC TGAG GCCG                 CGTTTCGGTGCCGAC  63 185
   Csal_0835 NONE
   Csal_0834  928989 ..  929010 -    -8  -3.05384   GGTGGTGGCATCCAA           GGCGACGA TCCAGG TCATCGCC            CATGCGCTCAAGGTG  55 231
   Csal_0831 NONE
   Csal_0830 NONE
   Csal_0829 NONE
   Csal_0828 NONE
   Csal_0827  922574 ..  922605 - -10.8  -3.56704   TGGCCAGCAAAGCAA      GGGGCCTAGCGATG CTGG CATCACCCAGCCCC       CGTTTATCGTTATCG  73 187
   Csal_0826  921814 ..  921852 -  -3.6  -3.72985   TAGACATGGAAAAGA   CTCGTTAGGGCGCCTGGC AGG ACCAGGCGCCGGAACTTT   GAACATTCGTTAGCG  54 73
   Csal_0825  919974 ..  920023 -  -2.9  -4.07885   GATCTTTCCGGAAAA CCGCTTGC-GCTCTTCCAAG GTGGCGGCGTT CCTGGAGGACCTGCAAGCGA CGATCGGCGAGCCGC  60 212
   Csal_0823 NONE
   Csal_0822  917884 ..  917912 -  -9.5  -2.52896   GTATCGCCGAAGGCA        CACGACGCAACGC GAG GCGCTCCGCCATG        GACCCCGAGGATCTA  55 233
   Csal_0820 NONE
   Csal_0819  914094 ..  914125 -  -5.8  -3.10761   ACGGGAAGACATAGA      CGTATCCGGGGCCAT GAA ACGACCCCGGAG-CA      TAACATGCACGCTGC  49 44
   Csal_0818 NONE
   Csal_0817  911481 ..  911510 - -11.3  -2.73364   TCGCTATGCCAACCA       TCGCTCGGGGCGC AAAT ACGCCTCGCGCGA        TCGCTCCAGCCTGCG  62 208
   Csal_0814  909150 ..  909176 -  -2.8  -3.40403   GTTCCTCGAGCAGAA         CCTGCACCATAC CCA GGACGGCACGGG         GATGCTGATCTTCGT  47 295
   Csal_0810 NONE
   Csal_0809 NONE
   Csal_0808  904562 ..  904579 -  -3.3  -4.70319   TGATGAAAACGAAAA             CGGGCAT GGTA ACGCGCG              GCGCCGATGATCTCT  70 61
   Csal_0807 NONE
   Csal_0806  902963 ..  902974 -  -7.2  -3.05596   GACGCCCTGACCCAA                GCGC ACCG GCGC                 TGGCTGGATGAGCAG  51 284
   Csal_0804  900906 ..  900945 -  -5.7  -3.74056   GAAGAAGGAGTGAAA  GCGAACAAGGCCGGATA ACGACG TATCGCGCCTGATTCGC   TGGACTGACCGCACG  60 140
   Csal_0800  895599 ..  895615 -  -2.9  -4.36931   CAAGGCATACGAAAA              GCGCA GCGGGTT CGCGC              TGGAAACCCAGCATT  66 159
   Csal_0797  892676 ..  892717 - -26.7  -4.08216   GGATTGCCTGGAAAA CG-GCCGGCGTCTCGGCGAG CGG CTCGCCGAGACGCCGGATCG GCGCTGAGGGCCGGT 100 40
   Csal_0794  888703 ..  888738 -  -3.2  -3.65902   GTTACGCCATGGAAA    CCAAGCGTCAGCTC GACGTGCT GAACCGGCACCTGG     CGGAAAACCGCTATC  51 361
   Csal_0792 NONE
   Csal_0791 NONE
   Csal_0786  880537 ..  880561 -  -7.2  -3.40597   TCCTGGAGGGAAAGA         GCGA-CGATCA GGTG CGATCGATCGC          CAATCTGTCGCCGTT  55 196
   Csal_0784  878398 ..  878417 -  -6.3  -2.70932   GCGGGTCTGGAACGA            CCGGCGC TTGATC GTGCCGG             TCACCTACTTTGTCT  46 500
   Csal_0782 NONE
   Csal_0781  874702 ..  874743 -  -7.1   -4.4009   CGTCAGCTGATAAAA CGCTGGGAAGTCGAGCC-GC TAC GCTGGCTCGCCGCGCAAGCG ATCACCTTCAGCTAT  75 168
   Csal_0776  868186 ..  868201 -  -5.4  -3.05816   GCACCTCTGAGCTAA              GACTTG TCTT CAAGCC               CAGACAAATCACCGC  49 126
   Csal_0775  867668 ..  867678 -  -8.2  -3.03159   TCAAGGTGGGCAAGA                 CCCC GCT GGGG                 GTGATCGAAGTCGAC  56 277
   Csal_0773  864233 ..  864243 -  -2.4  -3.73224   GGAGCTTCGAGGAAA                 CTGC GTC GCTG                 CTCGCGGCCGCCCAC  53 508
   Csal_0770 NONE
   Csal_0769  861202 ..  861214 -  -4.8  -3.74872   ACCGAGCGTACCAAA                GTGC ACTTG GCAC                CGCCTGAATCACCGG  57 34
   Csal_0767 NONE
   Csal_0766 NONE
   Csal_0765  856017 ..  856027 -  -4.6  -2.57132   TTCTGTTGGTAGAAG                 CCGG ATA CCGA                 TTTTCCAGGGGCTGG  43 310
   Csal_0764  855119 ..  855146 -   -17  -2.78384   CGGGTGTCGAGGAGA        GCGGGCTCGATG TCCC CGTCGAGCCCGC         AAAAGCCACGTATCA  84 38
   Csal_0761  853307 ..  853325 -  -8.8  -3.22475   GCGACCTGGAGAATA             CCCATCAC CGC GTGGTGGG             TTTCCTGGGGTCCCG  59 423
   Csal_0759  852182 ..  852198 -  -2.2  -3.14132   CGGTGGTTCGATCAA              CCGG CTGCTGATT CCGG              CAGCTTCGCGATTAC  43 5
   Csal_0749  842574 ..  842589 -  -3.2  -3.21099   TTTCTCTACCACGAA              CGCC TGAACCGT GGCG               CCGCGCTGGGCGCGA  45 436
   Csal_0747  841040 ..  841054 -  -4.2  -2.71144   CATTCGCCCCAATTA               CCTAGG TAA CCTAGC               TAGCCGGCTCTCCGC  43 58
   Csal_0745 NONE
   Csal_0744 NONE
   Csal_0743 NONE
   Csal_0742  835647 ..  835666 - -10.7  -3.14132   CCTCGGTGCGAGCAA            CGTGCCG GCACAA CGGCACG             TAGTCCCTCGCCCAC  65 115
   Csal_0741  834380 ..  834399 -  -2.8  -4.98255   CGGCAAGCAGAAAAA            CCTGTCGGT AAA AGCGAC-GG            TATCGCAAATCTCTC  75 390
   Csal_0736 NONE
   Csal_0734  824847 ..  824857 -  -2.6  -3.62577   GAATCTCCAAAAAAG                 TAAT TAA ATTA                 AAATAGAAAATCAAT  49 23
   Csal_0733  824140 ..  824152 -  -6.3  -3.15579   GTAACCCTGCACTAA                TTTCG CTT CGAAA                AGGCATGTTCTTCTT  50 9
   Csal_0726 NONE
   Csal_0725 NONE
   Csal_0724  812108 ..  812144 - -18.2  -5.42862   AGAGGTCTAAAAAAA    CAAGCCCACGCATC AGACATCGA GATGCGTGGGCTTG    TTGCTTTGCCGTGCC 100 68
   Csal_0722 NONE
   Csal_0721 NONE
   Csal_0720 NONE
   Csal_0719  807602 ..  807622 - -18.3  -4.18494   GATTGGCAGGCAAAA            CGCCCGCCT GGA AGGCGGGCG            ACAAGGAGGCATGGT 100 80
   Csal_0718  805891 ..  805921 - -14.1  -4.25104   GGCGGCCGAGGAAAA      CGCGCTGC-CCTCGT TCA ACGAGGCGC-GCGCG      GGCTTCGAACGCAGC 100 260
   Csal_0714  801699 ..  801715 -  -2.2  -3.17075   CGCGCGTCAATCCAA              GGTGTT GCTCA AACCCC              TCACCTGATCCTGTC  43 145
   Csal_0710 NONE
   Csal_0709 NONE
   Csal_0706 NONE
   Csal_0705  793652 ..  793664 -  -3.3  -3.21934   TGGTGTGCACAAAAG                CTTGG CGC CCAGG                TGTGGATAAACGTGC  45 42
   Csal_0704 NONE
   Csal_0703 NONE
   Csal_0702  788636 ..  788646 -  -4.6  -2.60901   AGAGCGTCAACGAAT                 CCGC CTC GCAG                 TGGTTCCAGTTCGTC  43 465
   Csal_0700 NONE
   Csal_0699  784886 ..  784907 -  -4.3  -3.47227   GCTGAAGGACGAGAA           CCGCAGCGT GATG ACGGCGCAG            ACCGTGGAATTCGCA  51 230
   Csal_0696 NONE
   Csal_0695  778536 ..  778589 - -10.5  -2.50994   GCCAAGCTGATGAAT CGCC-TGACG-C-GC-GAGCCGATCAA TCCG CTGATCGGCTCGGCCGGCGTCTCGGCG GTGCCCATGGCGGCA  58 164
   Csal_0691 NONE
   Csal_0690  773328 ..  773371 - -11.7  -3.09516   TTCCCGATCAGCGAA TCGCCGAAGGGGCG-G-AGGC CTGT GCGTTCTCGCCCCCTCGGCGG CATGACGATTCAGTG  66 35
   Csal_0687  769831 ..  769843 -  -3.3  -3.61715   GATGGCGGTCAAGAA                GCGCT TTC AGCCC                TTGATGGCGGAACTT  51 357
   Csal_0684 NONE
   Csal_0683  766801 ..  766813 - -10.5  -2.63382   CGGTATACCGAGAAC                GGCCC GGT GGGCC                TGGTGGAAGGCAAGC  58 355
   Csal_0674  757087 ..  757099 -  -4.7  -3.17219   GATAACGGGCATCAA                GCGGC CAT GACGC                TGCGCGCGCATGACG  47 193
   Csal_0671  752627 ..  752656 - -12.1  -3.04144   TCTGGATGTCGAAGA       CGA-CGGCGCCGGG GTG CCCGAAGCCGATCG       TCTGCTGATCTTCAA  68 282
   Csal_0668 NONE
   Csal_0667  745622 ..  745649 - -22.8  -3.69094   AAGGCATGACGCAAA        GCGGGCCATGCC GTCC GGCATGGCCCGC         GGCGCACGTTCAGGC 100 47
   Csal_0666  744144 ..  744155 -  -2.2  -2.54523   CCAGACGGCAACCGA                CGAGC GCC GC-CG                ACCTGGCCGAGTGCC  38 436
   Csal_0664  741582 ..  741593 -  -2.2   -3.5936   TGGAAATGGTGGAAA                CACGC TAT GCG-G                ATCTCGACGAGTCGG  50 444
   Csal_0655  733929 ..  733947 -  -6.7  -3.57144   CCTTCGAGGCGGAAA            CGCT-GGC GGAA GCCGAGCG             GTACCGGCGTGCACC  59 386
   Csal_0653  731498 ..  731529 -  -2.9  -3.39895   CCCTCGACCAAGGAA      GTCGAGGGTAGCG TTGCAT CGCCACGCTTAAC       GCTTGCTTAACATCA  44 67
   Csal_0652  730524 ..  730536 -  -6.2  -3.79906   CGATGCCGAGAAGAA                CCCG GGCAG CGGG                ACGTTGATGCTGCCG  60 270
   Csal_0650 NONE
   Csal_0649  727793 ..  727803 -  -2.4  -2.62515   AAGTCGCGGACATGA                 GCGG TCT CCGG                 GAGTTGTTGCCGCGC  38 42
   Csal_0648 NONE
   Csal_0647 NONE
   Csal_0646  724232 ..  724261 - -22.3  -3.01712   CGCGTTGCGTGAAGA       CAAGAAGGCCGGC GAAT GCCGGCCTTCTTG        CGTTTCACGGGGGCA 100 109
   Csal_0628  706204 ..  706240 -  -3.5  -3.95324   GACGCCGAACAATAA    CCAGGTGGCGAGCAG CTTGAGC CCGCCGGCGCCCTGG    GAGGGGCGCGCCTGA  56 95
   Csal_0621  695714 ..  695726 -  -5.5  -3.70902   GGCCTCATAGCCAAA                CGCTG GCT CAGCA                TTGTTCGCGCCACTC  60 20
   Csal_0620  695181 ..  695196 - -11.8   -5.4505   GCGGGCAAGAAAAAA              CCGGCC CGCG GGCCGG               TCTTGCATGTTGCGA 100 52
   Csal_0607  674813 ..  674827 -  -5.6  -2.52623   CGGTCTTCAGAAGAT               GGCATC GTA GGTGCC               GGTGCCCTGTGAACC  45 2
   Csal_0606  673905 ..  673936 - -27.4  -3.14931   GCGAGGCGCCAGGAA      CGCACGGGCCGCTC CATG GAGCGGCCCGTGCG       TCGTTGTGGCAGTGG 100 46
   Csal_0603  669594 ..  669618 -  -3.3  -3.53012   GCCGCCGCCTTTAAA          CCCAGGCGCGC CAT ACTCGCCGGTG          GAGGGAGAGGCGCCG  49 52
   Csal_0602 NONE
   Csal_0601 NONE
   Csal_0600 NONE
   Csal_0599  664967 ..  664981 -  -6.4  -4.72497   GATGCATGAAGAAAA               CGCTTA ACT CAAGCG               TGGAGAGCCACATGA  85 126
   Csal_0598 NONE
   Csal_0597  663670 ..  663686 -  -2.2  -2.79302   ATCACCGGCATGACA              GCCTCA TAGTT TGATGC              CGCGGTGGAGGGCCA  39 12
   Csal_0596 NONE
   Csal_0595  661374 ..  661404 -    -4  -3.30783   GGATGATAAGCAAGA      TGGCGCGTGATGC CGTGGT GCGTCA-ACGCCA       GGCGATCAGTAGCAG  47 17
   Csal_0594 NONE
   Csal_0593 NONE
   Csal_0592 NONE
   Csal_0591 NONE
   Csal_0590  657066 ..  657102 - -22.4  -3.32844   GGCTTGAGGCGACAA    GACAACCCCTCCGAGG TCATG CCTCGGAGGGGTTGGC    GTTTCCGGGGAGTGG 100 69
   Csal_0581  645869 ..  645881 -  -4.7  -3.01924   GAGCCTGCTCGAACA                GCTCG AGG CGCGC                GGCGACGCACAGATC  46 417
   Csal_0562 NONE
   Csal_0561  621554 ..  621576 -  -2.6  -3.53012   GGCTGGGGCCTCAAA           TGGACGCATG CTT CAGACGTCGA           GCGTTTCGCAGAGTC  47 15
   Csal_0560  620250 ..  620260 -  -2.4  -3.10715   GGCATGACGACTCAA                 GCGC GGC GCTC                 GATGAAACGCCGGAT  41 11
   Csal_0559 NONE
   Csal_0558 NONE
   Csal_0557 NONE
   Csal_0556  616944 ..  616963 -  -7.8  -4.11216   GGCGGAGCTGGAAAA            CGACGATC GCGA GATCGGCG             AGGTGAAATGGTTCA  71 288
   Csal_0554  616060 ..  616095 - -15.4  -2.74523   CCAGGCGCAATATCA    GCAG-CTGCTGGCCGCC ACC GGCGACCCGCAGACCGC    CTCTCTCGGCATGCT  78 193
   Csal_0551  611220 ..  611241 - -10.1  -2.78935   AGATTCGCGACGATA           CCCTGCATG CGCT CAAGCAGGG            AGAAGCCGGGACGCT  60 516
   Csal_0549  609078 ..  609094 -  -3.6  -3.33737   GATCAATGCCCAGAA              CCGGAC CCGGC GTCAGG              CTGCCGAGCGCACCG  47 355
   Csal_0547 NONE
   Csal_0546  605066 ..  605105 -    -7  -3.90744   GGGTTTCTTAAAGAA  TGCTTACGCTGGCGTCAT GTCG ACGACACCGGCGCTGGCA   GAGGCGGTGCGCCAT  65 0
   Csal_0545  604598 ..  604619 - -12.3  -3.33696   GGCCCGGTGAACGAA           CGGGCTGGCA TTA TGCC-GCCCG           CGTGCGGGGCTGCAA  76 57
   Csal_0544  602329 ..  602339 -  -2.4  -4.45664   GCAATTGAAGGAAAA                 GGGG CAC CCCT                 GGGAAATCGCCAAGG  65 342
   Csal_0540 NONE
   Csal_0539 NONE
   Csal_0538  596235 ..  596251 -  -3.6  -3.21962   ATACGATGAATTCAA              GCGGAC CATCT GTCGGC              CTCGACGTCGATCAG  45 5
   Csal_0537  595231 ..  595255 -  -4.1  -3.03124   GGTCAGTCGGGAATA          CTGCATGCAAG CTC CTTGCTGGCGG          TCGCCGTGCGTTACA  43 36
   Csal_0536  594011 ..  594037 - -13.7  -3.26031   GTGAGTGGAAAGATA         GCGGCCCGG GTATCGTCA CCGGGCCGC         GCGTGCGGTCATGCC  78 34
   Csal_0535  593213 ..  593233 -  -3.1  -3.59979   TGGCGCCACGTGAAA            GGCTCAGGC CAC GCTCGAGAC            GAACTGGCGGCAGCG  51 8
   Csal_0534 NONE
   Csal_0533 NONE
   Csal_0532  590716 ..  590745 -  -2.7  -3.07005   AATGAACGTCGAACA       TCGTGTGGC-TCCG ATG CGTTGGCCGCACGA       TGTTTCCTTGGCAGA  41 90
   Csal_0531 NONE
   Csal_0530  589071 ..  589083 - -10.5  -3.57462   TACCCCAGGCGCAAA                GCGCC TGA GGCGC                GTCGGCTGATCTCAG  73 37
   Csal_0525  581524 ..  581549 - -19.1  -3.17194   AGGGGGCCAACGCAA         CAGGCCCATGC TGGA GCATGGGCCTG          CTGATCAGTGCCTGG  91 77
   Csal_0524  580356 ..  580371 -  -7.5  -4.41348   TGGCCTTGAAAGAAA              CCGCC TATCAG GGCGG               TTTTTTTGTATGTGT  74 72
   Csal_0519  574849 ..  574859 -  -6.8  -2.79183   CTTAGCGTGATGAGA                 GCCT CAC AGGC                 TGCCTTTGGTGGAGG  50 18
   Csal_0518 NONE
   Csal_0517 NONE
   Csal_0516  572182 ..  572209 -  -6.2  -3.32268   CAAGCAGGCCGAGAA        GCTCGCCGCGCAG GAG CCGC-CGGAAAGC        GATGGCAGCTTCGGC  53 415
   Csal_0513  570453 ..  570481 -  -2.3  -3.70149   GGCAGACCATGGAAA       CGGC-CCCCCGC ATTCGG GTGGAGATGCCG        CTGGACTGGCGCCTC  53 410
   Csal_0507  564203 ..  564241 -  -3.6  -3.20901   ATGTCAGCAATGTAA  CCGGCC-CGGCGCCCGC CTCAGT GCGGGCGCCTTGGTTTG   TGCGGGATGCTCCGC  45 67
   Csal_0503  553671 ..  553690 -   -15  -3.22298   GCCATGCAGCACCAA            GGCCGCTC TTCG GAGCGGCC             TTTTTGCATTCCAAC  82 46
   Csal_0500  549492 ..  549513 - -12.9  -4.08767   GCCAGTGCCGGAAAA           GCCCGCCCC TTCG GGGGCGGGT            TTTTTTCATGCCGCT  89 74
   Csal_0496  544019 ..  544051 - -23.5  -3.79747   CGACGCAGCATGAAA      GACGCCCCCGCCG GCATGAG CGGCGGGGGCGTC      TAGCCTGTGGCCTGA 100 77
   Csal_0489  538050 ..  538065 -  -4.6  -2.62184   TCGCGCCGTACAGCA              CCGTCA ATGT TGGCGG               GAGCGGGGCACTTTT  43 208
   Csal_0473  522040 ..  522070 -  -7.4  -4.74103   CGCCGAACGCAAAAA       CGCCCACGTGGCCG AGG CCATGACGTGGGCG       TTTTCAGAATTCCGT  85 199
   Csal_0472  521350 ..  521363 -  -3.7  -3.72576   GTCGCGCGGAGGAAA               GCGAC CCCT GACGC                CGCAACCTCATACCA  54 33
   Csal_0470  520027 ..  520043 -  -2.1  -3.95022   GGGATGAAGATGAAA              CGGTATG TGG CGTGCCG              CCCGCGAGGGAGCAT  54 104
   Csal_0469 NONE
   Csal_0467  515471 ..  515496 - -10.3   -2.8547   ATCGGTGACATGACA         CCCACGCCGCC GGGC GGCGGCGCGTA          TTGTGCCCGCTACTC  62 129
   Csal_0466 NONE
   Csal_0465 NONE
   Csal_0464  512487 ..  512506 -  -3.5  -2.87132   GCTCTCCTCCAGATA            CCTCGCGC ATGGG GCACG-GG            ATGCCTAGCGCGAAT  42 30
   Csal_0463 NONE
   Csal_0462 NONE
   Csal_0461 NONE
   Csal_0460 NONE
   Csal_0459  507606 ..  507638 -  -4.8  -3.69354   GTGGACAAGCTGAAA     CTCG-ACCGGGCC TTCGTGCG GGCCCTGCCCGAG      GACAGTGCCGACGCG  58 210
   Csal_0457 NONE
   Csal_0456  503995 ..  504027 -   -20  -3.58522   ATGAGGATGGGCAAA     CGCAAGGGGCGCCTC TCGA GAGGCGCCCCTTG-G      CATTACGCGACCGCA 100 57
   Csal_0453  501251 ..  501300 - -10.5  -2.57132   GCGCCGCCTGAGAAG GCCGCGCTCCTGAACGCCACGCC AGCC GGCGTGGCGTTTTGCATGGTGGC GAGTGTCTCAGGGCG  60 33
   Csal_0451  497854 ..  497873 -  -5.7  -3.63515   GGTGATGTTCAACAA            GCT-GGCG GAAAT CGCCCAGC            AGTACGTGAAGAAAG  57 397
   Csal_0448  493087 ..  493103 - -15.1  -4.46212   CTCGGCACGAGAAAA              CCGGCCC CAT GGGCCGG              TTTTTTTATGCCTGT 100 57
   Csal_0403 NONE
   Csal_0399  444101 ..  444129 -    -8  -3.53444   GCACTCCTCTTGAAA        CGGCGACCGGGC GTGCG GCCCGGTCGAAA        GTTGGGCTCGAACGC  62 45
   Csal_0398  443769 ..  443786 - -12.7  -4.19238   GGCGCAACGCGAAAA             GGCTCCC GATC GGGAGCC              TTTTTCATTCCATGA  95 61
   Csal_0393  438456 ..  438471 -  -4.6  -3.05384   GGCGCCGGGACGCAA              CCGCAC CCTG GTGCTG               GATCTGCCCGTGGCC  47 520
   Csal_0384  428769 ..  428795 -   -18   -4.4078   CGGCCCCAACGAAAA         CGCCCGGCAAGC CAT GCTTGCCGGGTG         TTTTCAGTCACGGGT 100 79
   Csal_0381  424972 ..  424991 -  -3.5  -3.79906   GCACCTGCAGAACAA            GGCCGAG CTGATT CTCAACC             GCTACCGCATGGACG  54 513
   Csal_0374  418415 ..  418428 -  -2.3  -3.28487   CGAGACGAAGTAACA               GCTCA CTCA TGGGC                ATTGTCCCGCGTATC  44 14
   Csal_0373  417675 ..  417691 -  -8.7  -3.16217   TTCAAAGCGAAGAGA              GAAGAGG CGG CCCCTTC              GGGATCAGGCCATGA  61 30
   Csal_0372 NONE
   Csal_0371  415216 ..  415233 - -14.1  -3.60151   CCTCTGAAAGTACAA             GGCGGCC CGCA GGCCGCC              GCTCGTGGCATGGTG  88 57
   Csal_0370  414067 ..  414089 - -11.2  -4.48221   CACGAAGTCACAAAA           CCGCGAAGGC AAA GGCTCCGCGG           TTTTGGCTACAGTGG  95 59
   Csal_0365  409445 ..  409455 -  -8.2  -2.84803   GCAAGACACCAAGTA                 CGGC GCC GCCG                 GGCTGGTGATGGCGA  55 207
   Csal_0356 NONE
   Csal_0355  398093 ..  398139 -  -3.4  -3.55563   AGTCGAGTTGTGAAA CCATGATGAGCTCCGCCGCTGG ATG CGGGCGATGGCGCCCACGACGG CAGAACAGCGCCGTG  49 83
   Csal_0354 NONE
   Csal_0353  395025 ..  395059 - -21.4  -3.44146   CGCGGCGAGAATCAA     GGGGGCGCCGCAACCC ATC GAGTCGCGGCGCCCCT     GAGCGAGTGCCGAGC 100 91
   Csal_0352  393491 ..  393519 - -25.3   -5.4505   TCGCCGAACAAAAAA        GCGCCCCCGCCCA TAT CGGGCGGGGGCGC        TTGCGTTGGGTGCGT 100 52
   Csal_0350  391036 ..  391056 -  -6.7   -3.5393   ACTACGCCGTCGAAA            CGACCGGCG TGC CGCAGGTGG            TGCGCCAGGGGTTGC  57 375
   Csal_0346  386312 ..  386327 -  -7.5  -3.64703   GTCTTTGGATCCAAA              GCGGC TGCGGG GCCGC               TGTCGTCAGCCTCAT  60 37
   Csal_0344  384353 ..  384372 - -13.6  -3.60792   CGGCGAACCGGGAAA            GGATCGGC GCGC GCCGATCC             TTCGTTGTGCAAGAT  88 44
   Csal_0343  383286 ..  383297 -  -5.8  -3.53012   GCGTCGTGCGGGAAA                CGCT TGAG AGCG                 GCGGTGTCCCGCGGG  55 74
   Csal_0342  381983 ..  382036 -  -2.7  -2.73771   TGATAGTGGCGAAAT TCGGGCGGCGTGCGGCGAGCGCG GAGATGGA CGCGCCTTCCGCGGGCCCGCCGT CGCGCCCGCGGGACG  39 47
   Csal_0341 NONE
   Csal_0340 NONE
   Csal_0339  377380 ..  377394 -  -7.8  -3.28924   GACGTTGCCGGACAA               CCGACG ACA CATCGG               CGTGACCTATCGGCG  57 247
   Csal_0337 NONE
   Csal_0336  373944 ..  373968 - -18.7   -4.4261   GGGTGAATACGAAAA          GGACTGGGTAG CGG CTACCCAGTCC          TTTCGGCGACGCTCG 100 75
   Csal_0330 NONE
   Csal_0329 NONE
   Csal_0328 NONE
   Csal_0327 NONE
   Csal_0326 NONE
   Csal_0325 NONE
   Csal_0324 NONE
   Csal_0323 NONE
   Csal_0322  360549 ..  360564 -  -3.2  -2.71364   GGACGGCGTCAATGA              CATGAG AGGA CTCCTG               TTGTCGGTGAGCGTC  41 121
   Csal_0321 NONE
   Csal_0320  359009 ..  359019 -  -6.8  -3.53343   AAGCGTTCGCGGAAA                 TCGC CAT GCGA                 CGCGGCGTCGCCGAC  58 74
   Csal_0316  354051 ..  354063 -  -3.4  -2.62263   ATCCTCCCCATAGTA                GTGA GTCAT TCAC                TTCGTTCCACCTTCT  40 22
   Csal_0315  353668 ..  353679 -  -2.2  -3.58726   GCGTCCCAGAGAGAA                CTAG CGAT CCAG                 CAGCAGGAAAATAAT  49 14
   Csal_0314 NONE
   Csal_0313  352790 ..  352802 -  -3.4   -3.9122   CATCGCTCCAAAGAA                TGTC CCAAT GACA                GCCAAGGCGTTATAA  56 57
   Csal_0307  346097 ..  346112 -  -3.2  -4.21908   CATCACCATCGAAAA              CCCGCT CGAG AACGAG               GACTGGGGCCCGGTA  64 186
   Csal_0297 NONE
   Csal_0296  334946 ..  334964 -  -3.7  -3.14468   GGCCAGGATATCGAA             CATGCCG GCTAA CGGCTCG             GGGTATCGGTCATGG  45 46
   Csal_0295  333533 ..  333547 -  -7.8  -3.85698   CGCCTCTTCGAGAAA               GCCGCT GTC AACGGC               TGGGACATCACCTGC  67 479
   Csal_0291  329219 ..  329246 - -14.9  -3.05816   GCAGTCTCCATGCAA        GC-GCGGCGGAG TCGCG CTCCGCCGCCGC        TTCGTCGGATCGGGG  80 41
   Csal_0290 NONE
   Csal_0289  327186 ..  327208 -   -12  -4.58395   GTCAGTTTTGAAAAA           GAGGCCCG AGCCATG CGGGCCTC           GATCTTTATGTCTGA  95 31
   Csal_0288  326414 ..  326430 -  -2.2  -3.24232   GTGGCCTGAAACAGA              CTGCAA CGTTC TTGCGG              GCAGCTGCTGAGGAG  43 76
   Csal_0287  324625 ..  324643 -   -16   -4.8622   TCCTGGAATGAAAAA             GGCTGGCG TAA CGCCAGCC             GAAATCACGATCGAT 100 54
   Csal_0284 NONE
   Csal_0283 NONE
   Csal_0282 NONE
   Csal_0281 NONE
   Csal_0280  316770 ..  316810 -  -5.3   -2.9296   CAAAGTGGAATCACA GGCCTCCGCCGA-GTCGC GGCACG GCGACGCCGACGACGCCC  CCGAGGCGGTGCGCG  46 506
   Csal_0278 NONE
   Csal_0277 NONE
   Csal_0276  313117 ..  313143 -   -18  -4.86731   CCGGCGTAAAGAAAA         GAGCGCCCGGGA AAG TCCCGAGCGCCC         ACGGCGCGCAGCCGG 100 52
   Csal_0275  311845 ..  311863 -  -3.8  -3.33696   CGTCTCGGCAATGAA             CAGCGA CATCGCC TCGCCG             AAGGTCAGAATGTCC  47 30
   Csal_0274  310920 ..  310932 -  -3.3  -2.50816   TGGTCATGGATGAAG                CGGGA ATG TGCCG                TCACGCCAAGGGGTG  40 26
   Csal_0273  309882 ..  309903 - -17.3   -3.6215   GCAATGGATCCGAAA           CGCCCACGC CGTG GCGTGGGCG            GACGGGAAAGACGTC 100 39
   Csal_0272 NONE
   Csal_0271  307553 ..  307581 -   -16  -3.29043   AACCCTCGGCGACAA        GGGCCGGGATGG GGCAT CCATCCCGGCCG        GGGGATTACTCGACG  89 31
   Csal_0270 NONE
   Csal_0269  305489 ..  305505 -  -2.9  -3.35224   ACAGTTTCTCAAATA              TCGGCAT GCC ACGCCCA              GGCTTGAGCGCGATG  44 137
   Csal_0268  304708 ..  304721 -  -5.2  -3.52093   ATACGCGAATGATAA               CGCG CCGAGC CGCG                ATGCACGAACCAGGC  52 63
   Csal_0267 NONE
   Csal_0266  303507 ..  303534 - -15.6  -2.57132   TTTTTCGGCGACAAC        GTGCCGCGTCCA CGCG TGGACGCGGCAT         TCGCGGCGCTAGAAC  77 334
   Csal_0264  301739 ..  301751 -  -4.7  -3.04144   CGCCGAGGGGCAATA                TCGCG CGC CGCGT                CTGACCACCGTACGT  46 152
   Csal_0257  292743 ..  292763 -  -3.2  -3.63515   GCCGACGCTCAAGAA            CGCAGTCC TGTGG GAATTGCG            TCAGCTTGCCGGGGT  51 134
   Csal_0254  288494 ..  288522 - -13.8  -4.27316   CTCCCGAAGGCAAAA       GCGGCCCCGACGC TCAC GCGGCGGGGCC-C        GAAGGATCGAAACAG 100 83
   Csal_0253  287494 ..  287552 - -16.8  -2.78463   ATCTGGCCCAGGAGA TGGGCGGCCG-CCTG-CGCGGCGAATGAG CGTT CCCATCCGCCGCGCCGGGACGGCCGCG-A TGCTTACGGCGAGAC  84 29
   Csal_0241 NONE
   Csal_0240  273850 ..  273873 -  -3.6  -5.54264   AAATACGCAAAAAAA          TGGCGGCACG CTCG CGAGTCGCCG           TCGACAGCGTCGGCT  88 81
   Csal_0239  271792 ..  271823 - -18.8  -3.55444   GGCGTATGCCGGAAA      CGACGAAGCCCACC GTAA GGTGGGCTTCGTGG       GGCCGTACGAGCGTT 100 48
   Csal_0238 NONE
   Csal_0237 NONE
   Csal_0236 NONE
   Csal_0235 NONE
   Csal_0234  266316 ..  266341 -  -8.9  -3.81287   GAGAGCATCATGAAA         CCGTTCCCCGC TTGC GCGGGGATCAA          CCGTTCACGTCGCAG  71 309
   Csal_0222 NONE
   Csal_0221 NONE
   Csal_0220  246716 ..  246737 - -17.3  -4.27316   GGCGCCAACGCAAAA           GGGCGGTGC CAAG GCACCGCCC            TTTTCGATGGCGCTT 100 52
   Csal_0216  240851 ..  240876 -  -6.7  -3.01684   AACCAGTGATAGACA         CCCAGGCGCGT GAAC ACGCGCCGCAG          CAGCAGGTAGAGGCC  52 99
   Csal_0215  239767 ..  239782 -  -3.9  -3.14132   CCTTGGCCTGAGCAA              GCCCG ATCGAG CAGGC               CTCAAATGCTGACCA  45 27
   Csal_0202  221622 ..  221633 -  -3.6  -2.91383   ATCTGGACCGATATA                GCGG CGAG CCAC                 TGCTGGACATGAGCT  41 445
   Csal_0199 NONE
   Csal_0198  218269 ..  218288 -  -5.6  -4.28254   GGTCAATATCGAAAA            GGGCGACG TCAA CGTCAGCC             TGAGCACGCTGGATC  70 512
   Csal_0196  216688 ..  216700 -  -4.8  -3.30771   GCACAGCCTCGACAA                TCCC GGTCA GGGA                ATGCCTCATGACCAA  51 456
   Csal_0192 NONE
   Csal_0191 NONE
   Csal_0188  210105 ..  210116 -  -3.6  -2.84586   GGCAAAATGCAATGA                CACG GGGG CGCG                 CTTCCATCAGGCATC  42 32
   Csal_0187  209250 ..  209273 - -13.8  -2.62396   GAGTTCTTGAGACGA          CAGCCGCTCC GTTC GGGGCGGCTG           TCGCCGGGGGTGCCG  72 61
   Csal_0185 NONE
   Csal_0184  206619 ..  206631 -  -4.8  -3.28712   GTCTCCGGGGGATAA                GCGA TAGGT TCGC                CACTATAGCGACTCG  49 109
   Csal_0183 NONE
   Csal_0182 NONE
   Csal_0181 NONE
   Csal_0180  203652 ..  203666 -  -8.5  -2.62396   TATTTGCCCAGACGA               GGCGC TTCCC GCGCC               CTTGCCTACTCACCA  52 84
   Csal_0179  202829 ..  202854 - -16.2  -4.49556   CGTGCATGAAACAAA         TCGCCCGTGG TCCAGG CCACGGGCGA          TGGGGTCATGGCGCC 100 77
   Csal_0177  201149 ..  201161 -  -4.7  -3.53091   AGCCGCTGTCTGAAA                CGTGC CTG GCTCG                GGCCGTCGATAGCGA  52 42
   Csal_0174  197632 ..  197661 -  -2.1  -4.77165   GCGTCGACAAGAAAA       CTCGCAAGG GAAAGACCAAGG CCTTGCGCG        GCAAGGTGGAGGTAT  72 91
   Csal_0171 NONE
   Csal_0170  194176 ..  194201 - -21.9  -4.45664   GCAAGCCAATGAAAA         CGGGGTGGGCC TCAT GGCCCACCCCG          TCGTCTTGCTGCTGA 100 80
   Csal_0168 NONE
   Csal_0167  191914 ..  191942 -  -5.9  -3.40403   CGCCCTGCACCACAA        GCGACTATCCCAG CTT CTGGAAGAAACGC        TGTAACGGTGTCTTG  52 76
   Csal_0162  185532 ..  185567 -  -8.3  -4.18197   ATGCGTGAGGGAAAA   GC-GCCGAGCTCCGATC GTGA GACCGGAGCA-GGCTGC    CTATCGGGCTATCTC  75 39
   Csal_0158  179806 ..  179818 -  -4.8  -3.85817   AGCGCCTGGCACAAA                CGCT GGGGT AGCG                GCGCACCCGCGATGA  59 110
   Csal_0156  177123 ..  177155 -    -9  -3.82604   CGAGCTAAGGAAGAA     GGGCGGCGCCG-GGC GCGG ACCACGGCGCCGCAT      CGACACTGGGCGCGA  71 49
   Csal_0155 NONE
   Csal_0154 NONE
   Csal_0153  174671 ..  174690 -  -2.8  -3.52093   ACACTTCAATCAGAA            GTATCATC TGTT GATGACGC             CCTCGGTGGCGGTGT  49 333
   Csal_0151  172374 ..  172388 -  -9.2  -3.12327   GGCGCAGAGCGAACA               GGGCGA CGC CCGCCC               GACGCCGACCGCGGA  60 310
   Csal_0149  169717 ..  169732 -  -4.6  -2.91912   GCACCTATCCACACA              TCGTCC TGGA GGTCGA               GGTCTCCAACCGTAC  46 525
   Csal_0147  168415 ..  168458 -  -6.6  -3.34344   TGATCGTTGAAGGAA CGCGGCACCTCTCTGTGCCGG CAC CCCACA-AGGTAGGTGCCGTG CCCGGGTCGGCTCAA  56 74
   Csal_0146  168043 ..  168098 -  -8.3  -2.94225   GGAAAAATCATGATA GCGCAAGT-CCAC-CCGGCATGGGAGC GCGT GCTCCCATGCCGCTGCATTACCTGGGC GTGGGCTTGCGGGTC  55 39
   Csal_0145  167532 ..  167544 - -10.5  -2.80113   CACCATGGGAGCAGA                CGGCC AAG GGCCG                TCTGTCATCCCGCCG  61 48
   Csal_0127  149479 ..  149492 -  -5.9  -2.73681   GACCCAGGTCAACCA               GGCCG TCAA CGACC                TGGACCAAATGACCC  46 293
   Csal_0124  146080 ..  146094 -    -7  -3.78934   CTGGGTGCAGAAGAA               GCCGCG CGC CGAGGC               CGAGAAGACCGCGAT  62 451
   Csal_0115  138321 ..  138339 -  -7.4  -2.78715   AACTCCCGGACTACA             TGAGGGCA TGA CACCCTCA             AGACAGCATACCCGT  50 72
   Csal_0114 NONE
   Csal_0113  135434 ..  135444 -  -8.2  -3.30124   GGCGATCCGCGAGAA                 CGGC ATC GCCG                 ACGTGGAGCGTGTGT  60 174
   Csal_0111  133364 ..  133393 -  -9.9  -3.34398   GTTGCGGTCGAAAGA       CGCGCCGGGCC CGGTGGTC GATCCGGCGCG        GGATTCCCGTCGACG  68 63
   Csal_0110  132130 ..  132157 -    -4  -3.61517   ACGGCTTCCCAACAA        GCCGCTGC-CGTG AAT CACGAACCGCTGC        AAGTGGCGTCTCAAA  53 332
   Csal_0106  130139 ..  130155 -  -6.5  -2.62184   GGTCCCCGGAGATTA              CGCCG TGCGTGG CGGCG              GTATCCTGGCGCTGC  47 361
   Csal_0101  126137 ..  126158 - -18.7  -3.52896   CCACGACGCATAGAA           GCCCCCGGC CAAG GCCGGGGGC            TTCTTGCTTTCGGCG 100 54
   Csal_0096 NONE
   Csal_0095  120223 ..  120241 -  -5.9  -3.05596   TACGCTGGTATGGAA             GTCGCGT TCTAG ACGCGTC             GCCTCAATCGCTCAC  49 107
   Csal_0092 NONE
   Csal_0091 NONE
   Csal_0090  113783 ..  113816 -  -3.6  -2.57683   ATAGCCTCTTATAAT     TGTTGTCCCGGCCG TTGCCG CGGCCGGGGCAGTG      TGGAATGTCATGGCC  40 142
   Csal_0089  112160 ..  112177 -  -2.6  -2.90496   CGTCCCCGTAAAGGA             CGGACC GGGTAA GGTTCG              GCAATGGGCCGAGGC  40 124
   Csal_0088  111124 ..  111142 - -13.8   -3.4252   GGTCATGCACGACAA             GGCCCCGC AGT ACGGGGCC             TTGTCGTGCTGGTCT  86 66
   Csal_0087 NONE
   Csal_0086 NONE
   Csal_0085 NONE
   Csal_0084  103217 ..  103241 - -14.3  -3.08464   CGAGCAGGTACGCAA          CAACGCCGACT TGG AGACGGCGTTG          TTGCCAGGGCCGCTA  80 38
   Csal_0082 NONE
   Csal_0081  100150 ..  100162 -  -3.3  -3.64703   TGGCGCGGATCGAAA                CGCTC GGC GAGGG                GGCTCGGCCGCTGAT  51 391
   Csal_0077   97156 ..   97169 -  -3.7  -4.07568   GTCGTGGCGCGAAAA               CGTGG CTCC CCCCG                TTTGCGGGCATTAGC  59 36
   Csal_0076 NONE
   Csal_0075   94033 ..   94062 - -25.1  -4.56597   CTGGGCGGGTAAAAA       CGACGCGAGGCCG GCAT CGGCCTCGCGTCG        TTCCCTGGTGGCGAT 100 66
   Csal_0073 NONE
   Csal_0072 NONE
   Csal_0071 NONE
   Csal_0070   88590 ..   88612 -  -4.7  -3.57144   TTCGCCACCTCGAAA           GCGGCAACG GCGAG CGTGCCCGC           GCCTTCATGCAGCGC  55 284
   Csal_0067   86833 ..   86861 -  -9.7  -3.14132   GCTCTCTCTCACGAA        GCATTCATGGAAA ATT CTTCCATGAATTC        CGCTGCCTCGCCAGC  61 86
   Csal_0066   85972 ..   86000 -  -5.2  -2.99871   GCTGAGACTAAATTA       GCCTGTCTGCTCA GTCC TGAGC-GCCGGGC        AGTCGCCCGCCCAGG  46 7
   Csal_0065   84550 ..   84596 - -13.2  -2.62184   CCGTCTCTGACATGA GATACATCGGTTGCTCGG TGGTTATGGAG CCGAGCAACCGATTCATC ATGAATAATGACTTA  72 38
   Csal_0063   82079 ..   82106 -  -9.8  -3.15544   CGGCAGCTCGACCAA        GGAGATCGCCCG ACGG CTGGCGATCTCG         GTGGAAACCGTACGC  60 169
   Csal_0061   80385 ..   80396 -  -3.6  -2.97475   CCTGGGATCAGAAAT                GCCA GTAG CGGC                 CGCGCCCGATATCCT  42 6
   Csal_0060   78774 ..   78825 -  -7.9  -3.14344   GAGGTGTTCGACGAA CGCGGCTCCACGCGTGCCGCCAAGCG CAT CGCCC-GCGACGC-CG-GGCACCGCG GCAACTATCGTGACG  55 179
   Csal_0055 NONE
   Csal_0054   64109 ..   64121 -  -3.3  -3.57144   GTTCGGAGGCGGAAA                GGCTC ATG GAGCG                TCACCTCCCAGGCGG  51 16
   Csal_0053   61960 ..   61978 -    -3  -3.05384   GTCGTGGCCATCTAA             CGTCCC TCCCGCG GGGTCG             GGCTGCCGGAAGCGC  41 3
   Csal_0052   60548 ..   60560 -  -5.5  -3.24232   TGGTGTTGAAAGAGA                CTGGG TTG CCCAA                TGGGTCCGCTGAGGA  50 233
   Csal_0050   57927 ..   57942 -  -2.5   -4.2528   CGCGAAGCCAAGAAA              CTCGC TCACTG GCAAG               CCGTCGCGGTCAGCG  63 370
   Csal_0046 NONE
   Csal_0045   53465 ..   53503 -  -7.2  -2.52464   GGTCGGCGCAATCCA   GCCTGCCGGTGTGACGCA TCG TGCGTCTCAGCGCCGCGC   GATCCAGTCGCCGGG  48 14
   Csal_0044   51951 ..   51991 - -18.4  -3.51032   AGGCCCCAACCACAA CGCCCCCGCGCCGTTTATT GCAA AATCA-CGGCACGGGGGCG  TTTGCGTTTCAGGTG 100 52
   Csal_0043   50946 ..   50975 -  -2.1  -4.47183   TAGTATTGAAAGAAA       GTGCGTTACCTCAG GTA CTGCGATAGCG-AC       CCGGCGTGGCCGCCA  66 6
   Csal_0042   50231 ..   50244 -  -5.9  -3.28712   GTCGGGTCTTCAGAA               GGCCG CGAG CAGCC                CTGGGTCGAGCCGGG  52 6
   Csal_0041   49506 ..   49527 -  -7.1  -3.34013   TATGGGCGTAACGAA           CCCCCGGCG CAGG CGCCGGTCG            TGTGTACCCGGTGAC  56 116
   Csal_0040   47927 ..   47965 - -18.8  -5.00616   GTCCGCTGTAAAAAA   CCGGCATCCCCTGTGGGC CAT GCCCCTAGGGGATGCCGT   CGCGTGCTGTGTGCC 100 302
   Csal_0039 NONE
   Csal_0031   37310 ..   37345 -  -3.8  -2.75844   CGGGCGAGTCGAAAT    GGACTCGGTCGAGTCG TTTT CGACTCATTCGCGTTC     GGCCCTGGCCAGTAC  41 14
   Csal_0030 NONE
   Csal_0029 NONE
   Csal_0028   34102 ..   34119 - -14.1  -3.72576   GTCGTCGGTAGTAAA             GGCGCCG CCGA CGGCGCC              CGTGAAGGGGATGGG  91 41
   Csal_0027   32426 ..   32441 -  -6.8  -3.28712   CCGGCGCGGCGACAA              CGCC-GC CAT GCTGGCG              CTGATGGACGGCTTC  54 194
   Csal_0022   27397 ..   27416 -  -2.2   -3.0792   GAACACCTCAGGGAA            CGTCT-CTA TCC TAGCAGACA            CCGGGGCGTCGCCAA  41 52
   Csal_0021   26517 ..   26546 - -23.7  -3.56092   GCATGACCGTGCAAA       CGGCCGCTGACAG TTCA CTGTCAGCGGCCG        TTTCCATTTCCGGGC 100 61
   Csal_0019   23429 ..   23465 -    -8   -2.8001   AGAATTTCGAGGACA   TCGCCGC-GACCCTGCGC GAG GCACAGGCCCTGC-GCGA   GGTGGACGATGCAGC  52 232
   Csal_0015 NONE
   Csal_0014   16716 ..   16730 -   -10  -2.52543   ACGCCGGGCAAGGGA               CAGCAG GTC CTGCTG               GATGCCTTCATGCGG  58 520
   Csal_0012 NONE
   Csal_0011   14171 ..   14181 -  -8.2  -3.42841   ACAAGTGTATGACAA                 CGCC GAG GGCG                 ATGAGTGGCACCTTC  62 62
   Csal_0010   12181 ..   12194 -  -9.5  -2.70932   GGGCGGCCCCAAGGA               CGCCG ACGC CGGCG                AGACGATCAGCCAGG  56 374
   Csal_0007 NONE
   Csal_0006    7335 ..    7367 - -19.3  -3.59979   GCGTTTCACGTGAAA      CAAAAAAGGGTGGCC AGA GGCCACCCTTTCTCG      TTCGTCGCCCGTGCG 100 42
   Csal_0005    6420 ..    6444 - -21.5  -3.27653   AGCGGTATGAGAAGA          GGCCGGCAACG TCA CGTTGCCGGCC          TTTTTTGTATCAGGT 100 63
