# Supplementary material for: Rapid, accurate, computational discovery of Rho-independent transcription terminators illuminates their relationship to DNA uptake
Source: Genome Biol. 2007 Feb 21;8(2):R22. doi: 10.1186/gb-2007-8-2-r22 (PMC1852404; doi:10.1186/gb-2007-8-2-r22)
Supplement: Additional data file 4 — Best terminators found downstream of each of the genes of the 343 organisms studied. [file gb-2007-8-2-r22-S4.zip › Clostridium_acetobutylicum.bag]

    CA_P0001     841 ..     899 + -18.9  -4.09628   TAAGGTTACTTTAAA TATTAGTATTAGGTATTAGGGTT-TAGT ACTT ATTATAACCCTAATACTTAATACTAATA TTATTCTTTAAAATG 100 68
    CA_P0002    3941 ..    3972 + -16.2   -3.6767   AACTAATTTACTAAT      TTAAAAAGATTGGG GAAA CCCAATCTTTTTAA       TATTTATATATAATT 100 22
    CA_P0003    6685 ..    6718 + -13.3  -5.13741   TAATGTTTTAAAAAG     AAGGCTGCAAAACTA TTTT TGGTTTTGCAGCCTC      TTTTTATTAAGTTAA 100 30
    CA_P0004    7960 ..    8000 + -17.2  -5.35354   CAATATAATTAAAAA  CTGTGTGAGGAGATATTT CTATA AAATATCTCCTCACATGG  TTTTTTAATTATATG 100 54
    CA_P0009 NONE
        bgla   12554 ..   12598 + -16.1  -5.06103   ATAACTTATAAAAAA TAGAGTATTGATGTAGAGCCT TAT GGGTTTTACATCAATACTTTA TTTTTTAAGACTTAT 100 30
        pedb   13741 ..   13754 +  -3.9  -3.60805   CAAGACCAGGAGAAA               TTGTT CCAA AACAA                TTTCCAATAAAATAT  53 418
    CA_P0015   17136 ..   17150 +  -3.6  -4.84274   ATACTGAACTTTCTT               CTTTTT AAT AAAGAG               TTTTTCATATCATTA  66 494
         pdc   26597 ..   26611 +  -2.9  -2.84276   ACGTCTTTCGAAACG               TTTTG CAAAT CAAAA               TAATTAGTTCAAAAT  43 4
    CA_P0026   27353 ..   27389 +  -4.5  -2.75252   ATTATATTAATACTA    AGCATTAGGGTTAGAAT TTA ATATTAACCCTAATACA    TAATATTAGCATAAT  48 18
    CA_P0027   29373 ..   29390 +  -9.9  -5.71712   TGAATGATAAAAAAA             TAGGACC TTTT GGTCCTA              TTTTTTTATATAAAC 100 34
    CA_P0029 NONE
        entb   31981 ..   31993 +  -4.1  -4.36411   TATACTTATATAATG                TTCCT AGG AGGAG                TTTTAATGATTGATA  61 113
        hlyU   32288 ..   32317 +  -7.3  -4.46854   GTGATATAAAGTAAA       GCATGCAA-AACTT ATA AAGTAATTGCATGC       TTTTGCATTTTATAT  78 27
    CA_P0032 NONE
    CA_P0033   33249 ..   33262 +  -5.3  -4.12475   CTAGAGTATAAGGTA               GCTTA AAGT TAAGC                TTTCTGTAGTATCTC  65 135
    CA_P0034   33653 ..   33710 +  -7.6  -4.59882   AAAACAAGAGTAAAA TGTAAAATAGTCTATGTGCTTCATGA AGCTAATA TAATGAAGCA-A-AGACTATTTTACA TTCTTTATTTTTTAA  80 41
    CA_P0038   38742 ..   38780 + -24.9  -4.18762   AACTAAAATATAAAA   TTGAACTGACCCCTGTC AAGTA GACAGGGGTCAGTTCAA   TTTTAACTAAAGCTT 100 66
    CA_P0041   41529 ..   41543 +  -3.6  -4.11394   CTTTTATTTTTGACA               TTGTAA TGT TTACGA               TTTTAAGGATCCACT  57 47
    CA_P0042   42646 ..   42657 +    -3  -4.18018   ATGTTTTAGGCCATT                TTCA TAAT TGAA                 TTTTCCGTGAGGACC  57 449
    CA_P0046   46860 ..   46873 +  -3.8  -5.74122   TTAAAGATAGTTTTT               GCAG CAAGTT CTGC                TTTTTTTCTATCGTC  86 86
    CA_P0048   49323 ..   49358 + -10.7  -2.68305   TATAGTTCTAATTTT    TTAAAAGGCACATTG GTAAAG TAATGTGCCTTTTAG     TAGGTTAATTTTTAC  84 307
        pnba   52260 ..   52304 + -12.5  -4.29302   ATACTGATATATAGT TAGAAGATGAGAAGTATTAAA ATA TATAGTACTTCTCATCTTTTG TTATTTTACTCTAAA 100 27
    CA_P0055   56526 ..   56565 + -16.1  -5.05079   GTCTTAGTTATGAAA  TATAGCTGTGTACAATA TTAATT TGTTGTACACAGCTATA   TTTTTATATAATTGT 100 34
        pell   57989 ..   58013 + -10.1  -4.24294   ACTTATCTAATAAAA          TGGATGCCA ACAAAAC TGGCATCCA          TTTTCAATACTTAAT  91 60
    CA_P0063 NONE
    CA_P0065   68688 ..   68717 +  -9.5  -5.31545   AATACAATAATAAAA       GATGATTTCTATA TTTG TGTAGAAGTCATC        TTTTTTAATATTATT 100 46
        ptna NONE
   manY/levF NONE
        ptnd   72405 ..   72417 +  -2.7  -4.46587   TAATTTTTATGTATC                TTGAG ACG CTTAA                TTATTTTATTAATAA  58 141
    CA_P0069   72977 ..   72997 +  -8.4  -3.53012   GTAAATATAATTAAA            GACATATC AATGA GATATGTC            TTTAAGAAAGCCCAA  76 52
    CA_P0072   76282 ..   76304 + -11.4  -4.63218   TGTTATGAATTGAGA           GCTGATTTCA TTT TGGAATCAGC           TTTTCTTACAAAAAG 100 85
    CA_P0073 NONE
    CA_P0074   79514 ..   79526 +  -4.9  -5.54192   AAATTCTACATCGGC                CATAT TAA ATATG                TTTTTTTCCCTTAAT  85 443
    CA_P0076   80925 ..   80951 +  -3.9  -5.64274   TAAAATAGCTAAAAA         CTTATCTAT ATTTTGCGG ATAGATAAG         TTTTTTTATCAATAG  80 80
    CA_P0080   85337 ..   85347 +  -2.6  -3.89348   CATTCAGTATATTTT                 TTTA TTG TAAA                 TTGTTCTATAAAATT  51 126
    CA_P0081   85802 ..   85812 +    -4   -5.4182   TATGGAGACCATTTA                 TAGA ATC TCTA                 TTTTTCTTTATAATT  76 100
    CA_P0083 NONE
    CA_P0084 NONE
    CA_P0087 NONE
         abf   92665 ..   92694 +  -2.2  -5.71983   CCATAATTTAGTGGT       AAGAACAAAGCA CATTTA TACTTTGTTCTA        TTTTTTTATGCTTAA  74 160
    CA_P0092   95578 ..   95588 +  -3.2   -4.4767   GTTCAGTTAATGCTT                 TAGC TAA GCTG                 TTTTGTCGTGAATAG  60 406
    CA_P0102  109727 ..  109754 +  -6.4  -5.25893   TTACTATAGTTAAAA        GCAAACCCCAC AATGGCC GTGG-GTTTGC        TTTTTTGCTATATAT  86 50
        arsr NONE
        arsb NONE
        arsc  111739 ..  111786 + -20.3  -4.55625   TTGAATTATAAATAA AAAGTACAATAGGGTACACAT GAAGAA ATGTGTACCCTATTGTACTTA TTTTATAATATTCAT 100 30
    CA_P0107  114191 ..  114209 +    -9  -2.92642   CAAATATATTATATA             CTACTATA CTT TATAGTAG             TATATAAATGGTGGT  74 85
    CA_P0108  114856 ..  114874 +    -9  -3.24076   ATTTTTTTCGCCCAA             CTACTATA CAT TATAGTAG             TCTATTATATACTAA  78 122
    CA_P0109  116752 ..  116762 +  -2.6  -3.44146   AGAAAAGGGGTGTGT                 TTTT ATG AAAA                 TTACTTATACAGAGG  45 220
    CA_P0110 NONE
    CA_P0111  117816 ..  117839 +  -7.4  -4.58395   TAATGATAACCAAAA          GCACTCGCTG TAAA TAGCAAGTGC           TTTTTAGCCCATAAG  78 113
    CA_P0121  132732 ..  132758 +  -9.5  -3.68341   GTTGAATAACAAAAA         TAGTGCCCTCT AATTA AGAAGGCACTA         TTCTTCAGTAACATT  84 41
    CA_P0123  134246 ..  134260 +  -5.8  -3.65514   AAGTAGCTATGTACT               TTTGAA ATT TTCAAA               TTAATTTGATTTAAC  62 72
    CA_P0128  139815 ..  139863 + -15.8  -3.17901   AAGTAGCTTAAAGTT TAAAACCACATTTCTAAAGT AAGTTAACA ACTTTAGAAATGTGGTTTTG TTAAATTCAGGGTAT 100 30
    CA_P0131 NONE
    CA_P0132  143267 ..  143299 + -15.9  -5.67063   GTGATGTATAAAAAA      CTGCTTTATAAGGTA TTG TATCTTATAAAGCAG      TTTTTTTATCATAGC 100 30
    CA_P0140 NONE
        mbhs NONE
        mbhl NONE
    CA_P0143 NONE
    CA_P0144 NONE
    CA_P0145 NONE
    CA_P0146  157198 ..  157214 +  -7.3  -3.96531   ACTAAGCTTTCCATC              TGGCTCT AAA AGAGCTA              TTTCTACGTCTGTAA  74 363
        phlc  158655 ..  158699 + -26.1  -5.40004   TTATTCAGAACAAAA GAGAGCATGGCTCATGCTTAA ATT TTAATCATGAGCCATGCTCTC TTTTTTGATTTCATA 100 41
       spoVD  162523 ..  162569 +  -8.2  -2.79188   AAACGACCGATAATA AGCTGTTTAATTGGATATTTTA TAA TAATACATCCAACTAAACAGCA TAATTACCTTAAATA  69 177
    CA_P0151 NONE
    CA_P0152  165510 ..  165542 +  -3.7  -5.88197   ACTTATTTATAAAAA     GAGTAAAC-A-TAGG TGTAT CCTAATTGTTTACTC     TTTTTTTCTATTTAC  84 40
    CA_P0153 NONE
    CA_P0154  166624 ..  166653 +  -7.4  -4.06491   ATTATTAGAAAGATT       TAGAAAAGAGGCT TAATT AG-CTCTTTTCTA       TTTATCTAAGATTGG  72 10
    CA_P0156  168008 ..  168042 + -15.4     -2.67   TAATAAAACACTTTA     TAAATAAGATAAGTCA TAA TGGCTTATCTTATTTA     ATTCTAAGTTCATTT 100 19
    CA_P0158  170336 ..  170365 + -10.2  -4.25283   AATTTAAATTACTTA       TATCAGTGGAGA TAACCT TCTTCACTGATA        TTTTAATAACGAGGT  91 50
    CA_P0159  170895 ..  170928 +  -5.5  -5.42514   AACATAAGAAAAAAA     GTAAAAAACATTG ATGCTTTC CAATGCTTTTTAC      TTTTTTAATTTGTAA  82 52
    CA_P0161  175144 ..  175190 + -24.4   -2.9961   GGAAAATTTTTAGTA TAAAAGAAGCTATATCTTAATT CAA AATTAAGATATAGCTTCTTTTA TGTAGTATTATTTCA 100 23
       adhe1 NONE
        ctfa NONE
        ctfb  179814 ..  179841 + -11.5   -5.1963   ACAATATTAAAAAAA        TAAGAGTTACC ATTTAA GGTAACTCTTA         TTTTTATTACTTAAG 100 57
    CA_P0166 NONE
    CA_P0167  181544 ..  181577 +  -6.8  -4.77896   AAGAGAAAGTTAAAT     TAAATGGCCTGTAC TAGATT GTACAAGCCATTGA      TTTTTCACTTAATTA  79 23
    CA_P0169 NONE
    CA_P0170  184867 ..  184877 +    -4  -3.78233   ACAAGCCTTGTAGTA                 TATC TGC GATA                 TTTCAGTATTAGTAT  54 42
    CA_P0171 NONE
    CA_P0172  185685 ..  185702 +    -7   -5.5454   TTAGATAAGAAAAAA             CCAGGT TATAAC ACCTGG              TTTTTCTTTATTTAA  95 126
    CA_P0173 NONE
    CA_P0174  187709 ..  187736 +  -7.2  -2.94747   TAATTATAAAAAACA        TATAATGTAGAA GTAT TCCTACATTATA         TATCTCCTAAAATAA  63 312
    CA_P0178  191548 ..  191568 -  -2.7  -3.92324   TTGTTTAATATTAAA            TATTAGTAT TAT ATATTAATA            TTATGAATTAGGGTT  51 39
    CA_P0177  190563 ..  190583 -  -2.7  -4.77629   AAAAGTAATACAAAA            CATTAATAC TAC ATATTAATA            TTAAGTATTAACCCT  60 44
    CA_P0176  190111 ..  190137 - -11.7  -3.76174   AAAGGTATTAAAACA         GGGAAGCTAAA TAAAC TCTAGCTTCCC         TTAAGTATTTATTAT  95 37
        repA  188252 ..  188286 - -15.2  -3.88291   TAGCACCTTTAGAAA     TTTAATGGGGTACACC AAA AGTGTACCCCATTAAC     GTTTTTATTGTAAAA 100 504
        amyA  181548 ..  181573 -  -9.8  -4.12279   GAAAGTTAAATTAAA         TGGCCTGTAC TAGATT GTACAAGCCA          TTGATTTTTCACTTA  91 38
         adc  179814 ..  179841 - -11.5   -5.6473   ACAATATTAAAAAAA        TAAGAGTTACC ATTTAA GGTAACTCTTA         TTTTTATTACTTAAG 100 32
    CA_P0160  170895 ..  170928 -  -8.4  -5.94214   AACATAAGAAAAAAA     GTAAAAAACATTGA TGCTTT CCAATGCTTTTTAC      TTTTTTAATTTGTAA 100 59
    CA_P0157  168012 ..  168038 -  -9.6  -3.94276   AAAACACTTTATAAA         TAAGATAAGTCA TAA TGGCTTATCTTA         TTTAATTCTAAGTTC  87 23
    CA_P0155  166243 ..  166255 -  -4.9  -3.02684   TTCTAAAGAAAATAT                TAAAG AAA CTTTA                TATATAATTATAAAT  52 425
    CA_P0149  158650 ..  158704 - -26.2  -3.39595   TTTAATTATTCAGAA CAAAAGAGAGCATGGCTCATGCTTAA ATT TTAATCATGAGCCATGCTCTCTTTTT TGATTTCATAATTGT 100 233
    CA_P0147  156869 ..  156907 -  -8.4  -4.19735   CTTGTGAAAACGAAA   TCATAAAAGAGATATACA AGA TAAAAATCTCTTTTATGA   TTTTAAATTTATTAT  81 58
    CA_P0139 NONE
    CA_P0138 NONE
    CA_P0137 NONE
    CA_P0136 NONE
    CA_P0135  145161 ..  145174 -  -2.5  -3.95036   AATCAGCGTAAAGAA               TTTTA GACA TAAAA                TCACCCTTTCCTTAG  51 37
    CA_P0134 NONE
    CA_P0133  143267 ..  143299 - -13.7  -5.28176   GTGATGTATAAAAAA      CTGCTTTATAAGGTA TTG TATCTTATAAAGCAG      TTTTTTTATCATAGC 100 42
    CA_P0130  140910 ..  140942 -  -8.6  -5.03405   AATACTACATAAAAA      TCCCCCATAGAA GGAGGCTTG TTCTATAGGGGA      AAGCATTGTTCTATA  95 46
    CA_P0129  139899 ..  139937 - -12.1  -5.38951   AATTTACATAAAAAA   TAAAAGATAGACCACAT TTTAT ATATGATCTATCTTTTA   TTTTTTTAAAAGTTA 100 31
    CA_P0127  137458 ..  137468 -  -6.8  -5.76633   TGATATATAAAAAAA                 GAGC ATC GCTC                 ATGATTAAATTTTGA 100 75
    CA_P0126 NONE
    CA_P0125  135703 ..  135757 -   -19  -4.25658   ACTCTATTAAAACAA CCATATAAAAGGAGCTGTAGCACTAA AAA TTAGTACCACAGCCCCTTTTATATTA AAAATCCGTATAATC 100 23
    CA_P0124  134217 ..  134244 -  -7.1  -4.99035   CTATGTATACAAAAA        GTACACAGCCA TTTAAG TAGCTATGTAC         TTTTGAAATTTTCAA  85 195
    CA_P0122  132732 ..  132758 - -11.7  -5.29445   GTTGAATAACAAAAA         TAGTGCCCTCT AATTA AGAAGGCACTA         TTCTTCAGTAACATT 100 44
    CA_P0120 NONE
    CA_P0119 NONE
    CA_P0118 NONE
    CA_P0117  123708 ..  123730 -  -5.6  -3.14132   CGCCTGCGTTACTAA           GTGTTAACGT GAT ACATAAACAC           GATATCCACTGGTAT  57 6
    CA_P0116  122605 ..  122643 -  -6.9  -2.91383   AGTTTTACTTATACA  TTAAGGGGTACAAAGTTT AAAA AAACAATG-ACCCCTTAA   TTTCATAACATTACT  61 57
        xynD NONE
    CA_P0114  119470 ..  119502 -   -13  -4.37502   ATTAGCATATTAAAA      GTCACATATTAGAA GGCAA TTCCAATATGTGAC      CTCTTTATCTATGCT 100 73
    CA_P0113  118265 ..  118288 -    -4  -2.86217   TTTAAACGCAACAAG          CCTTATGTAA TATT TTACATAAAA           TTATAGTTTTTTTCC  46 348
    CA_P0112  117816 ..  117839 -  -8.9  -4.52781   TAATGATAACCAAAA          GCACTCGCT GTAAAT AGCAAGTGC           TTTTTAGCCCATAAG  88 90
         dxs  111742 ..  111783 -   -22   -5.4182   AATTATAAATAAAAA GTACAATAGGGTACACAT GAAGAA ATGTGTACCCTATTGTAC  TTATTTTATAATATT 100 26
    CA_P0101  105836 ..  105849 -  -3.1  -3.15861   CATTATTCGTACCAA               GCTCT CACT AAAGC                TCACTTCCTTTCTTT  46 102
    CA_P0100  104876 ..  104894 -  -7.4  -5.79595   TTGTAAAATAAAAAA             GCCATGGA TAC TCCACAGC             TTTAATTACAAAATT 100 353
        muts  102823 ..  102845 -  -9.2  -4.94058   TTAATCTAAAGAAAA           GGCGTACCAA TAG TTGATACACC           TTATAATAATCTTCA  95 88
        amyA  100641 ..  100662 -  -8.8  -5.60689   GCACACAATAAAAAA           TGCAGTCA AATTAA TGACTGCA            TTTTTACAATTATTC 100 160
        lipg NONE
        ipyr   98818 ..   98844 -  -7.4   -4.8487   TGAGTAAAAAAATAA         GAGTTTTATCAT TTA ATGATTAAACCC         TAGATATATCAATGT  85 349
    CA_P0094 NONE
        tnpa   95024 ..   95048 -  -5.7  -5.80364   ATGTCAACAAAAAAA          GAGAAAGCACA ATC TTCGCTTTCCC          TAATTCATATACGTT  95 133
    CA_P0091 NONE
    CA_P0090 NONE
    CA_P0089   92980 ..   92992 -  -6.9  -3.16191   TTATAGGGGTAGTAA                CCGCA AAA CGCGG                ATTTTATACGTTAAG  63 201
    CA_P0086   88388 ..   88398 -  -5.4  -3.06509   CCTTAAACAAGTACA                 GGAA TAT TTCC                 ACTCATCTCGATATT  54 87
    CA_P0085   87804 ..   87827 -  -2.4  -4.03995   CTGTTTATAAAAATA          CTCATGCTAT ATTA AAAGCATCAG           ACACTAATATAGCAA  53 274
         crp   85533 ..   85552 -  -6.4  -4.57912   CAAAGAACAAAAGAA            GGTCTTGC TGCA GCAAGAGC             GCGTGGTAGAAAAGG  76 307
        thlr NONE
        thil   82025 ..   82036 -    -3   -2.6563   CTCCTTAATAACTTA                GTTA TATA TAAC                 TATTTAGTCTCTTTC  42 29
    CA_P0077   80925 ..   80951 -  -3.9  -4.80396   TAAAATAGCTAAAAA         CTTATCTAT ATTTTGCGG ATAGATAAG         TTTTTTTATCAATAG  66 45
    CA_P0075   79031 ..   79042 -  -4.4  -3.24122   AAAAATGGAATGGAA                GCTA AGGT TAGC                 ATAATTACTTATAAA  52 188
    CA_P0071   74005 ..   74022 -  -2.7  -4.37506   ATTATTAAATATAAA             TGGTAAA GTTG TGTACCA              GAACTCTGCTTAAAC  55 70
    CA_P0070   72972 ..   73002 - -12.9  -3.85859   AATATGTAAATATAA       TTAAAGACATATC AATGA GATATGTCTTTAA       GAAAGCCCAAAAGTA 100 78
         alf   65235 ..   65259 -  -5.8  -5.14698   AAATTTAAAATAAAA          CAGGAGTT TACTTTTCT AACTCCTG          CATGTAAAAATTGTT  80 66
    CA_P0062   62677 ..   62697 -  -2.5  -3.05962   TCCACACAAAAATAT            TTTAGCCTG TAC CAGTCAAAA            CTAAGCTTCGAACAA  42 173
    CA_P0061   62287 ..   62336 - -12.6  -4.25256   GTTCTATGAAAATAA GAACGGTAATTTTTATATCATC TAAATT GATAACATAAAAATTACCGTTT GCTTTTATATTATTT 100 30
         cat   61515 ..   61528 -  -2.4  -3.07816   GGGGGATTTATCTAA               TCCA CTCTTT TGGA                TGACTCATTGACCAT  42 4
    CA_P0059   60007 ..   60028 -  -2.9  -4.72272   TGCGCTCATTAAAAA           GCACTCGTT AAGC AGCGAGTGT            TTTTAGTGGATAAAG  62 115
    CA_P0058 NONE
    CA_P0057   57989 ..   58013 - -11.5  -4.68384   ACTTATCTAATAAAA          TGGATGCCAAC AAA ACTGGCATCCA          TTTTCAATACTTAAT 100 29
    CA_P0054 NONE
        xynb   53587 ..   53617 - -14.2  -5.38047   TATTTATATAAAAAA       GCTCCTATTTAGGA GTT TACTAAATAGGAGC       TAAATATTCTAATGT 100 34
    CA_P0052 NONE
    CA_P0051   52265 ..   52299 - -10.2  -3.41839   GATATATAGTTAGAA     GATGAGAAGTATTAAA ATA TATAGTACTTCTCATC     TTTTGTTATTTTACT  85 31
    CA_P0049   49329 ..   49352 -  -6.8  -4.11484   TCTAATTTTTTAAAA          GGCACATT GGTAAAGT AATGTGCC           TTTTAGTAGGTTAAT  72 36
    CA_P0047   46274 ..   46304 -    -4  -4.20027   AATAAAGTACACAAA       GATGGTTATAAAAC AAA GTTTAATTACCCTC       TTAAAAAATAAACCT  60 523
    CA_P0045   44734 ..   44762 - -11.3  -4.70879   TTTAAATGCTAAAAA        GTAGCTAAAATAA AGG TTATTTTAACTAC        TTTTATAGAATGAAT 100 41
    CA_P0044   43661 ..   43691 - -13.5  -3.34895   TGTATTTTTAATGAA       GAACGGACAAATT TAAAT AACTTGTCCGTTC       TCAAAATATATTATT 100 36
    CA_P0043   42258 ..   42272 -  -2.1  -4.46587   GTATTAACAAAATAA              GGGCGA AAGT TC-CCC               TTTATTTAAAATGAA  57 27
    CA_P0040   39280 ..   39308 - -14.8  -5.00895   TTTATTACATAAAAA        TGCTCTCTTTTC GCTTG GAAAAGAGAGCA        TTCTTCATTGTGTTA 100 215
    CA_P0039   38737 ..   38785 - -29.4  -3.85947   AAAGCAACTAAAATA TAAAATTGAACTGACCCCTGTC AAGTA GACAGGGGTCAGTTCAATTTTA ACTAAAGCTTATCGA 100 27
    CA_P0037 NONE
    CA_P0036   36700 ..   36734 -  -7.3   -4.3586   TTACCTATAGCAAAA     GGCCTCCTATGAT TTTTGTTTT ATCATAGAAAGCC     TTTTGTTTTTTAAGC  76 63
        adhe   33653 ..   33710 -  -7.6  -4.53703   AAAACAAGAGTAAAA TGTAAAATAGTCTATGTGCTTCATGA AGCTAATA TAATGAAGCA-A-AGACTATTTTACA TTCTTTATTTTTTAA  80 37
    CA_P0028   29362 ..   29400 - -12.9  -3.23216   TTGGATGATGATGAA  TGATAAAAAAATAGGACC TTTT GGTCCTATTTTTTTAT-A   TAAACTTATATAATT 100 41
    CA_P0024   24085 ..   24095 -  -2.6  -3.25909   AAAGATATAGTAAGA                 TTAA GTA TTAA                 CATATTATATTTATT  43 238
    CA_P0023   23492 ..   23510 -  -3.1  -3.38291   GGCATAATTTTAGAA             GGGCA ATTTAAGTA TGCCC             TTCTTTTTTTAGTAG  47 14
       grkb2   22124 ..   22144 -  -5.5  -3.06117   AATATAATAATTACA            CCTATAAAA AAG TATTATAGG            AATTAAGATGTTCGA  54 164
    CA_P0021 NONE
        grka NONE
        grkc NONE
    CA_P0018 NONE
       grkb1   17556 ..   17575 -  -7.9   -3.5365   TGAAATTGTACACAA            TAGGGTG TTACAG CACCCTA             TTGTTATTTTTTGTA  71 124
    CA_P0016   16328 ..   16338 -  -2.6  -4.99643   TATCAAAAAAAATAA                 TTTT GAG AAAA                 AATGTTTGGTTCACT  66 351
    CA_P0014 NONE
    CA_P0013   13315 ..   13329 -  -5.8  -3.93401   GGGAGAAATGAATAA               TTTGAA TAT TTCAAA               TATGTGGCCCAGTAA  65 126
    CA_P0008 NONE
    CA_P0007 NONE
    CA_P0006    8439 ..    8487 -   -28  -2.62735   ATAGGGTCTATACTA GTACAAAGGGTTAGGGTTAATA ATTAA TATTAACCCTAACCCTTTGTAC TACACAAGTTCTATA 100 25
    CA_P0005    7960 ..    8000 - -13.5  -4.99056   CAATATAATTAAAAA  CTGTGTGAGGAGATATTTC TAT AAAATATCTCCTCACATGG  TTTTTTAATTATATG 100 84
        dnaA    1826 ..    1847 +  -3.1  -3.75763   CAGTTGTTTATTATT           TATCTATAA TAAA TTGTGGATA            CTTTTTATATTTTAC  51 44
        dnaN NONE
     CAC0003    3433 ..    3447 +  -2.2  -2.99319   ATACTTATGTTATAA               TAATAG GTG TTATTA               TGTATATAAAAAATT  41 57
        recF NONE
     CAC0005 NONE
        gyrB NONE
        gyrA    9296 ..    9321 +  -9.1  -5.09762   TATAAGTATATAAAA         CTCGTGAAATG GTAG TGTTTCACGAG          TTTTTATCTTAAAAT  95 46
     CAC0008 NONE
     CAC0009 NONE
     CAC0010   18556 ..   18582 +  -8.2  -5.54894   AAATAGATTTTTAAA         TTATAGGTTATA TTT TGTAGCCTATAA         TTTTTTTAATCCATT  95 35
     CAC0011 NONE
     CAC0012 NONE
     CAC0013   21424 ..   21457 +  -3.2  -5.88565   TAGGGTGGTAACGCG     GTCTTTC-GTCCCTT ACGTA AGGGGATTGAGAGGC     TTTTTTTATTGTCAA  81 263
     CAC0014   22695 ..   22710 +  -4.8  -2.82635   AAAGCTATAGAATTA              TAAAAG GGGG CTTTTA               TATAATGATAAGAAT  51 31
        serA   23646 ..   23674 +  -4.6  -3.97947   AGAGACATAAATAAA        TGCCGCTG AAGAATATATAAA CAGCGGCA        TTTATAGTACATAAA  59 39
     CAC0016 NONE
        serS   26262 ..   26292 + -10.7  -5.56264   ATTATAACTAAAAAA       TAATGAAGAGAAT GAAGG GTTCTCTTCATTA       TTTTTTATATTTAAC 100 34
     CAC0018   26982 ..   27011 +  -2.2  -2.57014   AAATATAAAATCATA       AGGTTGGAAA TAATATAAAC TTTCCAACCC        CTATTCTAGTCCATT  39 42
     CAC0020   30564 ..   30583 +  -2.2   -4.2461   AAACTACATTATGTA            TGCTTATA ATTA TGTAAGTA             TTTATTGATAAGGGT  52 163
        serS   31954 ..   31977 + -11.1  -3.98957   AGATAAATAATTTAA          GGTGACACA ATGTAG TGTGTCACC           TATTTTATATTATAT  95 35
     CAC0023   34465 ..   34492 +   -13  -4.94262   TCTCCTTCTCCGCCA        TAAAAGGACATT GTAA AATGTCCTTTTA         TTTGTTTTTAATATA 100 377
     CAC0024   36067 ..   36084 +  -9.9  -5.71295   GTCGCACCAATAAAA             CCCAATC TTTT GATTGGG              TTTTTATTTTTGTGT 100 182
         dcd NONE
     CAC0026 NONE
        pyrE   38051 ..   38096 + -16.6  -3.30816   TATGGAGTAAAATAG TAAAATAAATGTGCCTCAAC TTAGAT GTTAAGGCACATTTATTTTA TATATTATTCATGTT 100 26
     CAC0029 NONE
     CAC0030   41825 ..   41874 + -14.8   -3.7732   ACGGCTTTTTTCTTA TGAAATAGTATAAAAAGTGTGCT GCTTA AGCACACTTTTTATAC-ATTACA TTATTAATGTAGGGA 100 18
     CAC0032   43512 ..   43537 +  -6.2  -3.43774   TATAAAGTACTAAAA         GACCTCAC TTTTATCATT GTGAGGTC          TTACATTTTATGTGA  62 36
     CAC0035 NONE
     CAC0036 NONE
     CAC0037   49612 ..   49625 +  -2.5  -3.41125   GATGTATAGATGAAC               TAATT ATGA AATTA                TTATAAGTATGTAGG  45 6
     CAC0038 NONE
     CAC0039 NONE
     CAC0040   55055 ..   55083 + -14.7  -3.32202   AAAAGAAAACCAATT        TACTCTCCCTGTA TTT TGCAGGGGGAGTA        TGTTATATAAGGGTA 100 64
     CAC0041 NONE
     CAC0042 NONE
     CAC0043 NONE
     CAC0044   57861 ..   57872 +    -3  -2.79831   TTGGAGAATAATTAT                TATG ATTA CATA                 TATAGTAGCAGTTAC  43 143
     CAC0045 NONE
     CAC0046 NONE
     CAC0047 NONE
     CAC0048 NONE
     CAC0049   61182 ..   61217 +   -15   -3.4252   ATTATTTAAATTAAA    TTAATCCCGCTGTAAG TTGA TTTACAGTGGGATTAA     TTCTAGTGCATAAAA 100 40
     CAC0050 NONE
     CAC0051 NONE
     CAC0052   62543 ..   62573 +  -4.8   -4.4727   GTAATTATATTAAGA       CAAAAGTGCTATAA AAT TTTTAGTACCTTTG       TTTTATACATATTGG  68 37
     CAC0055   64541 ..   64588 +   -11  -5.07652   GAATATTTTAAATTA GCTTTGTTTTAAGTGAGTAT AGAAATTA ATACTTATTTAAAACGAAGC TTTTATTTTACAAAA 100 183
     CAC0056 NONE
     CAC0057 NONE
     CAC0058 NONE
     CAC0059 NONE
     CAC0060   67423 ..   67438 +  -5.4  -5.72622   ATAGACATATAAAAA              GAGCTT GTAC GAGCTC               TTTTTTGTTTATAAA  88 37
     CAC0061 NONE
     CAC0062 NONE
     CAC0063 NONE
     CAC0064   75965 ..   75986 +  -7.3  -5.80817   AATGTTAAGGTAATA           GGACTATGG CAAA CCATGGTTC            TTTTTTTATATTAAA 100 115
     CAC0065   76402 ..   76430 + -11.2  -4.67608   AATAATCACTAAAAA        TAGCAGGATGAA TATTT TTCATTCTGCTA        TTTTGTATTAAGGTA 100 29
     CAC0066 NONE
     CAC0067 NONE
     CAC0068   79203 ..   79219 +  -2.3  -3.72576   AGAATTATTTCAGAA              TTACCTT AAG AAGATAA              TTTAATAAAACAAGG  48 17
     CAC0069   79801 ..   79836 + -13.5  -4.46212   ATAGATTAAGTATAG    TAAGTGCTGCCTTAA AGTTAA TAAAGGCAGCACTTA     TTTTATACTAAAAGA 100 32
     CAC0071   81733 ..   81789 +  -7.6  -4.23781   TGAATCAAAGAAGCA TAAGTAATAAGAAGGCGCAAAAGTAT TTATC ATACTCTAGCGTCTTTTTATGATTTA TTTCCTTTTAATAGA  77 19
     CAC0073   83182 ..   83195 +  -3.8  -5.56673   ATAAAAAGTTTTATA               GCCT TTTGTT AGGC                TTTTTTGTTGTGCAT  80 107
     CAC0076   85788 ..   85802 +  -5.8  -3.21925   GAAAAAGGCTGTTTA               GATAAA GTT TTTATC               TTCGTAATACAATAT  58 25
        agrB NONE
     CAC0079   87511 ..   87545 + -13.2  -5.80003   TAAATAAATAAAAAA     CAATGGTTATAATTAA ATT TAAATTATAACCATTG     TTTTTTATTTATTGA 100 46
        agrC NONE
        agrA   89741 ..   89755 +  -2.9  -3.49086   TAGCTATCACATATT               TATGA TATAT TCATA               TTATGGTAATTATGT  47 88
     CAC0082   92007 ..   92019 +  -4.9  -2.89683   CATGATTTATTTATG                GTATA ATA TATAC                TATATACGCTAAAAT  51 205
     CAC0083   92950 ..   92968 +  -8.2  -5.54907   ATATAACATATTGTG             GATTGGTA TAG TGCCAATC             TTTTTGTTTTATAAA  95 207
     CAC0084 NONE
     CAC0085   93763 ..   93774 +    -3  -2.99273   TTAAAAGATCTGAAA                GATA AATG TATC                 ATTTATCATGATAAA  44 21
     CAC0087 NONE
     CAC0088 NONE
        serA   97756 ..   97770 +  -4.3  -2.63164   TGAGATTTCTAATAA               CAGTA AGATC TACTG               GTTAATTAAATATGG  48 385
     CAC0090   99174 ..   99212 +  -4.5  -5.72616   TTGGGTGGTACCGCG   CGACCAAAAATTCTCGC CCCAA GCAGGGAATTTTGGCCG   TTTTTTTATATAAAT  82 479
        ilvC  100486 ..  100526 +   -18  -4.73614   TACTTGCTATGAAAA  GGACTGTTTAAAAATGGT AGAAA ATCATTTTTAAACAGTCC  TTTATTTTCCTAATA 100 105
     CAC0092  101228 ..  101245 +  -2.7  -4.42748   TATTCAGTTTTTGTT             GGAATTA TCTT TAAATCC              TTATTTTTAACATCA  58 120
     CAC0094  103700 ..  103732 + -11.6  -3.15999   TTAGTTTGATAATAA     TGTAGGGAAATC-AT TAAT ATAGATTTCCCTACA      TTGCATGTATAAGCA  93 32
        hemA NONE
        hemW NONE
        hemC NONE
        hemD NONE
        hemL NONE
        hemB  110339 ..  110370 + -17.5   -4.0896   GTAATTAATAAGGGA      TACCCCCATGCTA TGAATT TAGCATGGGGGTA       TTTTGCGGAGAATTT 100 99
     CAC0101  112265 ..  112291 +  -9.6   -4.1899   ATTAAGTGGTTAAAA         TAGGGTGAAAAT TAA GTTTTTACCCTA         TTTTAACTAAAATGA  88 146
     CAC0102 NONE
        cysC NONE
     CAC0104 NONE
     CAC0105 NONE
     CAC0106 NONE
     CAC0107 NONE
     CAC0108 NONE
        cysD NONE
        cysN  121371 ..  121403 + -14.4  -4.60924   GGTATAATTTAACAA      TAATGGCTAGCATT AAATA GATGCTAGCCATTA      TTTTTGCAAGATTTC 100 29
     CAC0111 NONE
        glnQ  123988 ..  124025 +  -4.2  -4.84311   GTTGGTAACTTAAAA   CACCTTTATAATTGGC GAGAAA GCTTATTTTAAGGGTG    TTTTGTTATATAGCG  68 51
     CAC0113 NONE
     CAC0114  125430 ..  125462 +  -2.1  -3.09823   ATTGACAAGGGTAAC      CATAAGTAGTATATT AAA ACTGTACTATTTAGG      TATACTTTTGAACAG  41 48
     CAC0115  125949 ..  125965 +  -8.1   -2.7264   CTATAAAACATAAAC              TATACCT AAA AGGTATA              CTTTAAGGAGGATTT  67 74
     CAC0116  127887 ..  127918 +  -6.7  -5.94713   TAGATTTTCAATAAG      TTAAAGAGCTAAC GATAAA GTTGGCTCTTTAC       TTTTTTTTATAGCAT 100 38
         121  128455 ..  128472 +  -2.7  -4.21974   GAAACTATTAATAAG             GTGTTAG CTGT CTAAAAC              TTTGTTAGGTGGTGA  53 11
        cheA NONE
        cheW NONE
     CAC0120 NONE
        cheR  133482 ..  133520 + -21.4  -3.29829   GTATATAGAAAATAA   TACAATAGAGCATTGCAA ATT TTGCAGTGCTCTATTGTA   TTATAAAAAAGTATG 100 26
        cheY  134016 ..  134044 +  -6.3  -2.63723   TCAAGTTTTTGAGCA        TTAACTATAAA TTAGGGT TTTATAGTTAA        CTTGATTAATAGAGA  57 22
     CAC0123  134783 ..  134811 +   -14  -4.93696   TCTCCGCCAAAGTTA        GGGACTTTAGCA GTTTG TGCTAGAGTCCC        TTTTTAGTATTTACA 100 162
        dnaX NONE
     CAC0126  138516 ..  138538 +  -6.3  -3.70364   ATATGAAGTGTATTT           GGGCTTTTT TATTC ATAAAGCCC           TTATATGATTTTATA  66 61
        recR  139177 ..  139221 +  -3.1  -5.36441   AAATATAGGAATATA ATTCCCAATTTATGGCT-AT AATTTA ATGAGACATAAATTGGGAGG TTTTTTATATGAAAA  70 33
     CAC0128 NONE
        bofA  139776 ..  139816 + -13.5  -4.57569   CATTATGTAAGGAAT  AAAAAAGCCAAATGGGTAC ATT GTACCTATTTGGCTTTGTC  TTTTTAAAGAAATAG 100 31
     CAC0138 NONE
     CAC0139 NONE
     CAC0140 NONE
     CAC0141  148836 ..  148874 + -12.8  -5.69473   GAAAATAAATAAAAA   CAAACTGTTTTAAAATTA AAT TTATTTTAAAGCAGTTTG   TTTTTTTGTAGTATA 100 33
        sfsa NONE
     CAC0145  150760 ..  150789 +  -8.8  -5.19328   TTACATAAAGAAAAA       TAGGGA-ATTACC ATTAA GGTAATATCCCTA       TTTTTATTATACAGT 100 23
     CAC0148  154100 ..  154113 +  -2.5  -3.24365   AAATTTGAGTAGAAG               TATAA AACT TTATA                TATTCTAAGGTATGG  43 29
     CAC0149  154827 ..  154862 +  -7.8  -6.28401   GAGTTTAATATAAAA    TAAAAGCTGTTATTTT AGGG ATAATAACAGCCTTTA     TTTTTTTATTTTTTG 100 28
     CAC0152  158255 ..  158280 +  -7.1  -2.64803   AGAACCAGCAATTCT         TTTGAATAGAA TTTA TTCTATTTAAA          TAAATTTAGCGATGA  62 379
     CAC0153  174238 ..  174273 + -20.8  -5.07652   GTGATTTTTTATTAA    CAGAGGTTAGGATTTT AATT AAAATCCTAACCTCTG     TTTTGTTTTCAAGAA 100 40
        MtlA NONE
        MtlR NONE
        MltF NONE
        MtlD  179731 ..  179741 +  -2.6  -4.43571   ATAATTATGTAAATA                 TATT AAA AATA                 TTTTCCTCATTTTAT  55 162
        glmS  182129 ..  182162 +  -9.1  -4.52349   AAATAATATGGCGAA     GTCGCATATTCTTGAT TTA AT-GAGAGTATGCGAC     TTTCTATTTATTTGT  88 163
     CAC0159  182926 ..  182938 +  -3.5   -2.7044   AATTTAATACTGTGA                TATTT ACA AAATA                TAATATAATTAACTG  44 238
     CAC0160  183590 ..  183601 +    -3  -4.31835   TGTGATTTTTTAAAA                GTTT GATC AAAC                 TTTATTATAAAAATT  57 182
     CAC0164 NONE
     CAC0165  189570 ..  189623 + -18.6  -4.30995   GATATAAGAATTCTT TTAAATAATAACCGCTAAGAAGAG GCTAAG CTCTCCTTAGCGGTTATTATTTAC TTATTTTATCAGCAA 100 39
     CAC0167 NONE
     CAC0168  191879 ..  191925 +   -30  -5.14965   TTGATATACAAAAAA GAGAGTGTGGCAAAATGATTAA ATT TTAATCATTTTGCCACACTCTC TTTTTTACTACACAT 100 37
     CAC0169 NONE
     CAC0170 NONE
     CAC0171 NONE
     CAC0172  195867 ..  195884 +  -3.5  -3.78629   GGATAAGCTTTCAAA             TTTTGTA TTAA TGCAAAA              TATTTTAGCTTTAAT  53 235
     CAC0175 NONE
        appA  200911 ..  200925 +  -2.8   -4.1721   TACATTTTTAGTTTA               CATAGT TAG ACTTTG               TTTTAAAGTATGCAT  53 99
        appB NONE
        appC NONE
        appD NONE
        appF  204939 ..  204951 +    -2  -2.86773   TTTATAATTGTGTTT                TTGA TTTTT TCAA                TACTTGCATTTTTAG  40 146
     CAC0181 NONE
     CAC0182 NONE
     CAC0183 NONE
     CAC0184 NONE
     CAC0185  211075 ..  211087 +  -2.7  -3.80133   TATATGCTATTCCAT                CAAGA TTA TTTTG                TGTTTTGTAGACCTC  51 437
     CAC0191 NONE
     CAC0192  218241 ..  218256 +  -7.6  -4.20367   TTTTCTTTGAGCTTT              TGGATG AAGT CATCCA               TTCTTTGTTAGGAAC  80 205
     CAC0196  223076 ..  223106 +   -13  -3.25262   ACATTAGGACAATTA       TATTAGAATTAAAA TAG TTTTAATTCTAATA       ATTTTAATTAGAATT 100 138
     CAC0197 NONE
     CAC0198  224293 ..  224325 + -13.6   -3.3247   AATTATATAAATCAA      GTGGCTGTTACATT AAAAC AATGCAACAGCCAC      TATTGTCTAGAACTT 100 48
     CAC0199  224971 ..  225027 + -19.3  -3.07254   CACATTGACATAAGG TTTCCTTTACTTTATAATTGATAACGA TAT TCAGTATCAATTATAAAGTAAAGGAGA TAGTTTATGGTATTT 100 410
     CAC0200  225786 ..  225805 +    -5  -5.80951   ATATATAAATAAGAA            GCTGTGGA TTAG TCTATAGC             TTTTTTCTTTTAAAT  87 85
     CAC0202  228054 ..  228065 +  -4.4   -3.3247   AATTCGGACATAAGA                TCAC CAAA GTGA                 TATTATGTCCGAATT  52 86
     CAC0203  228649 ..  228698 +   -11  -3.66139   CAGAGCAAATTAATA TAATGTACAATCAGTCAGTTTG ATCCCC CTTACTAACTGATTGTACATTA TTTAACGTATATATA  90 132
     CAC0206  232974 ..  232984 +    -4  -3.06696   ATATAATGAATTGAA                 GAAA TTA TTTC                 TATATTGAAGAAAAG  48 195
     CAC0207  233702 ..  233727 + -10.5  -4.82819   AAAATTAATAGTTAA         GGGTATGCTGT AATT AAAGCATACCC          TTTTGTTATGATATA 100 41
     CAC0208  234565 ..  234608 + -12.8  -4.34008   AGGAGAATAAAATAT TATAATTTAAGCGGAGATTC TTGT GAATTTTCGCTTAAATTTTA TTGTTTTAATTAATG 100 31
     CAC0209  235357 ..  235386 +  -5.7  -4.98522   ATATTATAATAAAAA       GCCTGCAGGGA AAAAGTAA TTCATGCAGGC        TTTTTATATAGCCTT  78 49
     CAC0212  237981 ..  238026 + -20.9  -2.88961   ATTGGGGATTGATAT TAAATATTTCTGCCTACTGCT TACC AACAGTAGGCAGAAATATTTA TGTAGTGGTCTTTTA 100 69
     CAC0214 NONE
     CAC0215 NONE
     CAC0216  241720 ..  241771 +  -4.7  -3.75517   TTACATTAGGGGCAA GAAAGCCTACAAAAAGGAAATTTA ATTAA TAGATTTCCTGAGT-TAGGCTTTC TTAGTTTTATAAAAT  59 55
        pheA  242641 ..  242678 +  -7.9  -5.01845   TATAAAAAATTATTT   TGCCTTAAAGGAATACA ACTA TCTCTTCTTTTAAGGCA    TTTTTAATTATTATA  89 36
     CAC0220 NONE
     CAC0221  246492 ..  246524 +  -4.2  -5.04601   AAATCGATACTAAAG      CGACACAATGGATT ATATA ATTCTATTTTGTCG      TTTTTAATTTATACA  71 44
        exoA  247376 ..  247410 + -12.4  -4.53685   TTAGTATAGAGATGA     TAAGGTGTTTGATCCA AAG TAGATTAAACACCTTA     TTTTAATTATAATTT 100 47
     CAC0223  248966 ..  248978 +  -3.3    -3.002   GATAGAAAGTAAAAA                GGGGT GGT GCCTC                TATGTATAGGATAAT  46 29
     CAC0224 NONE
     CAC0225  250677 ..  250713 + -11.9  -5.43487   ATGTAAGGTTAAAAA   GCAAAATGTA-AGCCA GAAAAA TGGCTGTACATTTTGC    TTTTTTATATAATTT 100 35
     CAC0226 NONE
     CAC0227  253491 ..  253516 +  -7.7  -4.23758   ACATAGACTTGAAAA         TTATAGGTGGG ATTG TCTACCTATAA          TTTTCAATATAAGAT  77 85
     CAC0229 NONE
     CAC0230  262384 ..  262409 + -10.5  -5.24129   AATGATGGATAAAAA         GTACCAGCC TAATTAAT GGCTGGTAC          TTTTTTATGACAGCA 100 36
     CAC0231 NONE
        fruB NONE
     CAC0233  264735 ..  264752 +  -4.3   -2.7439   GAATAAAAAATAAAA             TTATTAT CATT ATAATAA              GTGTTTATACTAAAT  48 35
     CAC0234  266188 ..  266210 +  -9.2  -5.63236   ATTATTTAATAAAAA           GAATGTTGCT AAT AGCAGCGTTC           TTTTTGTTTTTCGGT 100 45
     CAC0236 NONE
     CAC0237 NONE
     CAC0238 NONE
     CAC0239 NONE
     CAC0240  271932 ..  271967 + -11.3   -3.6239   GAATAGTTGATTTTG    TAAAAGGAGCTTCGT TAAATT GCGATGCTCCTTTTA     TTCATTTATAGATAT  93 31
     CAC0241 NONE
     CAC0242 NONE
     CAC0243  275323 ..  275363 +  -7.8  -5.24796   TTTGAAACATTTAAA GTGAGGAATTTTAAGGAGA ATTT TGTCCT-GGAATTCCTCAC  TTTTTATTCTATAAA  91 57
     CAC0244 NONE
     CAC0245  277329 ..  277341 +  -2.7  -3.15459   AAAAAATCTATTTTT                GTAGT ATA ATTAC                TGTGTATTATAGATA  43 17
     CAC0246  277721 ..  277763 +  -2.9  -2.61264   TATTAGTTGGTATAA AGACCATTTTTGGAA AATAGATTAAAAA TTCCAAAAGTGGTCG CTTCTAAATCAGAAA  42 6
     CAC0247  278137 ..  278149 +  -4.1  -3.54183   ATCTAAATGAAGGGA                GCATG GAC TATGC                CTTTTTCTAATAAGG  52 118
     CAC0248  278585 ..  278627 + -14.7  -3.42256   TGAAATAAGAAAAAT TAACATTTTCATAGATATAG TTAG CT-TATCTATGAAAATGTTA TATTATTGAATAGAT 100 195
     CAC0250  281735 ..  281760 +  -5.5   -5.1101   TTTAAAGCTAAAAAG         GGGATAATGAGT AAA GCTCAT-GTCCC         TTTTTTAGCTGCTAA  77 51
     CAC0251  282757 ..  282767 +  -5.4  -3.34043   TCTGTTAACCATTGT                 GAGA TCA TCTC                 TTCTAAAATCCTCCC  56 436
        nifH NONE
       nifHD NONE
       nifHD NONE
        nifD NONE
        nifK  288573 ..  288611 +  -7.7  -2.91467   TTTATTTAAATATGA  GGGAAATCAGCTGTTTAT AGAT ATTAA-AGCTGATTTCTC   TATAATTAGAGGTTT  66 48
        nifE NONE
     CAC0259 NONE
        nifV NONE
        nifV  294567 ..  294577 +  -2.6  -3.66784   AATGAAGCTCAATAT                 TTTA AAT TAAA                 TTGTCTTAAAAATAG  47 16
     CAC0262  295181 ..  295219 +  -9.8  -4.30177   AAGATAACTAAATAT   GAGATTGGTTCAAGGTTA TTA TAATTTTGGAACAATCTC   TTTCTTAATATAGTG  91 42
        serB  296179 ..  296219 + -15.1  -4.40298   GTTTTAATTTTACTA  TAGCTTATACATGTATCGA GTG TTGATGTATGTATAAGCTA  TTTATTAATTTAAGT 100 46
     CAC0264 NONE
     CAC0265 NONE
     CAC0266  298607 ..  298628 +  -4.5  -5.40474   CTAAATAACATTAAA           TCTGCAT AATATAAA ATGCAGA            TTTTTTTAAACAAAT  78 37
         ldh  299726 ..  299755 +  -9.3  -6.17669   TATTTTAAGGTAAAA       GACCTAAACTCCA AGGG TGGAGGCTAGGTC        TTTTTTTATTTTATT 100 33
     CAC0268 NONE
     CAC0269  302212 ..  302255 + -13.4  -5.50723   AGCTATTGAGGATTA CTTATATGTATACCGCGGTT TTAT AATCGCGGCATATGTATAAG TTTTTATTTTAATAC 100 39
     CAC0271 NONE
     CAC0272  306042 ..  306072 + -12.6  -5.80003   GGTACCGCGAGTAAA       CCTCGTCTCTTTCG TAT TGATGGAGACGAGG       TTTTTTATTTATTAA 100 393
     CAC0273  307815 ..  307838 +  -4.6  -5.14563   GTATTATATTAAAAA          GTGATAGCCA TAAA TGGTTATTGC           TTTTTTAGTAAAAGA  73 45
        ansB  309733 ..  309769 + -13.3  -2.91383   CTTAAGATAAGCATA    TAATTAATAGTGTCGGT TTT GTCGGCACTATTAATTA    TATGTAAATGCGGGT 100 51
     CAC0275  310325 ..  310363 + -10.6  -4.72497   GAAAAAACACTAAAA   TAAAGAATCATATGTTTG TTT TAAGCACATGATTCTTTA   TTTTCTTAATAGATA 100 23
     CAC0277  317389 ..  317416 +  -5.7  -5.39755   TGTATATGGTGAAAA        CTGCCTT-GGTT ATAAC AACTTAAGGCAG        TTTTTTATACTTATA  86 51
     CAC0279  319806 ..  319841 +  -9.2  -4.31766   ATAAAAAAATAAGGA    TACCAGAGACTTTGGAT TAT AT-CGAAGACTCTGGTA    TTTGTATTATATAGT  86 37
     CAC0283  323774 ..  323796 +  -4.2  -6.02919   ATGTCAATAATAAAA           CTGATGGTAT AAG GTATCATTAG           TTTTTTTATTTATGA  91 56
     CAC0284 NONE
     CAC0285  325874 ..  325909 +   -10  -3.92716   ATGTGGATAAGATAA    GTCCGGTTAATA-AGAA GTT TTCTATATTAAGCGGAC    TTTAAATTATTTTAA  91 106
     CAC0289 NONE
     CAC0290  330476 ..  330492 +  -2.3   -4.3534   GTTATGATAGTATTC              CAATC TTGAGTT GATTG              TTTTGATAGTTGAAA  55 69
     CAC0291 NONE
     CAC0292  348932 ..  348977 + -12.3  -4.51765   ATACCTAAAAATATG CAAAATACTATGAAACAAAAT ACAT ATATTGTTTCATAGTATTTTA TTTCTTTCGATTATG 100 522
        csfB NONE
     CAC0297 NONE
     CAC0298 NONE
     CAC0299 NONE
     CAC0300 NONE
     CAC0301 NONE
     CAC0302 NONE
     CAC0303  357699 ..  357751 + -21.2   -3.8822   TCCAGTTCAAGAGTA ATAAAATAAATAAAAAGTTCGCAC AAAAA GTGCGAACTTTTTATTTATTTTAC TTTAAGTTTAGTATA 100 25
        motA NONE
        motB  359528 ..  359552 +  -4.4  -5.54907   AAATAAGGAGTAAAA          CAAGGAAT TGAGCATAC ATTCCTTG          TTTTTATTTTGTAGA  78 35
     CAC0306 NONE
     CAC0307  361223 ..  361233 +    -4  -4.33165   CTATAGGTATAAATT                 GATT TAT AATC                 TTTTAATAACTTTGA  61 24
     CAC0308  362561 ..  362587 +  -7.4  -4.84363   AGAACTTGAAAATCA        GGGCG-CAAAT TTTATT ATTTGTCGCCC         TTTTTAATAATTTAG  85 39
     CAC0309  363760 ..  363791 + -17.6  -3.35996   CTAATTTGAATATAA      TAAATAGACTGCCA AGTT TGGCAGTCTATTTA       TTATAAATAAAAATA 100 37
     CAC0311  366128 ..  366164 + -19.8   -5.7946   GCATAACTCAAAAAA    TGAAGCGCTGAATAAA CTATA TTTATTCAGCGCTTCA    TTTTTTTGTTCGAAA 100 259
     CAC0314 NONE
     CAC0315  369572 ..  369605 +   -12  -4.91109   ACGGCTAAATCTTAG     TATAGGGATTTCTT GTTTAG AGGAAATCCCTATA      TTTTTATCATAAAGC 100 68
      argF/I  370737 ..  370760 +  -4.7  -5.44721   TTATAAATGAGACAA          TGAGCTGTAT GAAAA AT-CAGCTCA          TTTTTTTGCGCTAAT  79 49
     CAC0317 NONE
     CAC0318 NONE
     CAC0319 NONE
     CAC0320 NONE
     CAC0321  376348 ..  376364 +  -5.1  -4.59846   GGATAAAAAGATATA              GGGGA AGGAGTG TCCCC              TTATTTTTGTATAGT  68 35
     CAC0322  378005 ..  378027 +  -4.3  -6.37666   ACAGTTGCTTTTGAA          CTAGA-GATA AGAT TATCCTCTAG           TTTTTTTTATTTTAT 100 130
     CAC0323  380181 ..  380197 +  -9.4  -3.63148   TAGTAATTAAAAAAA              CCGCCT ATATA AGGCGG              CTTTTTTAGAATGGT  84 50
     CAC0327  385270 ..  385302 +  -5.8  -5.45802   TATGATGGTAGAAAA     CGCCAATAGGA-ATTG TTT TAATATCCT-TTGGCG     TTTTTGTTTTGGGAA  86 36
     CAC0328  386478 ..  386522 +  -8.1  -4.52142   GCTGATAACTAAAAA GCTTATCAAAACTTAATTCTA TAT TATGAATAAGTCTTGATAAGC TTTATGTTTTATAAT  82 61
     CAC0330  389400 ..  389430 + -12.8  -6.07627   AATCCCTTACAAAGA       TTAAAGAAGCAGGT GTG AGCTGCTTCTTTAA       TTTTTTTTTGAAGCT 100 143
     CAC0331  390230 ..  390263 +  -5.4  -5.18561   AAGAGATAATCTAAA     GGAAGTGTTTATAG TAATTT TTAGAAGCACTTCC      TTTTTTGAATATTTA  77 32
     CAC0333 NONE
     CAC0334  394943 ..  394975 + -12.2  -4.70659   ATATAACTATGATAA      GAGTCAATGTTTCT AATTA AGAAACATTGACCC      TTTTTCCATGTAAAG 100 83
     CAC0335 NONE
     CAC0336 NONE
     CAC0337  397625 ..  397655 +    -7  -5.22794   AGTGAAAAGATGAAA       TGAATCAGCTTA AATTAAG TAGGCTGGTTCA       TTTTTTAGTAGTTAT  91 285
     CAC0338 NONE
     CAC0339  400144 ..  400171 +  -2.7  -5.37593   TGCAGTACTGGGGAA        GGTTAACGCTT ATAAAA ATGTGTTAGCC         TTTTTTCGTTTAAAA  71 204
     CAC0341 NONE
     CAC0342 NONE
     CAC0343  402558 ..  402590 +  -6.3  -4.44355   AAGCAACTAGTAAAG      CTCCAGTAGATGCTG TAA TGGTGTCTGTTGGAG      TTCTTTTTAAGGTTG  72 253
     CAC0344  403432 ..  403462 +  -7.6  -4.67552   AGTGAAAAGATGAAA       TGAAGCGGCTGAAT TTA AGTAAGCTGCTTCA       TTATTTTTTAGTAAC  83 130
     CAC0345  403872 ..  403884 +  -3.5  -3.76482   GACAATGACAGGGAA                TTATA TAA TATAA                TTATTAATAATGTAA  53 137
     CAC0346 NONE
     CAC0347  404425 ..  404438 +  -2.3  -3.80855   TATAGGACAAAATTA               TGGAG ATTA CACCA                TTCATTTTTGGGAAA  48 73
     CAC0348  405199 ..  405221 +  -9.2  -3.11272   TTAAGGTAGGATAAA           GAATAGGGAT ATT ATCCCGATTC           TGTTGAATGGTAATG  76 260
     CAC0349 NONE
     CAC0350  406267 ..  406279 +  -3.3  -4.75308   ACACGGTATTGGAAT                GGTAG GTT CTTCC                TTTTTACATGTTAGT  64 45
     CAC0351  407257 ..  407279 +  -4.8  -3.80625   CTGCTTTTATAACTC           GTTCTCTCAT TAT AGGAGAGGGC           TTTCCGTTCTGCAAA  60 410
     CAC0360  420780 ..  420806 +  -2.4   -2.7186   TTGTGTTAACGTTAA         CGAAAAATTGTA TAA TATATTTTTTTG         TGCTTAAAAAGATTT  40 92
        kduD  421820 ..  421860 + -14.3  -4.55295   ATAAAGTTAAAATAA  GAACGTACATAGATTTGGT GTG AGCAGATTTATGTACGTTC  TTTATTTATAAAAGG 100 37
     CAC0362  422552 ..  422562 +    -4  -3.97645   AAATAAAAAAGCTAA                 TTTC AGA GAAA                 TTCTTCTGTGTTAGT  56 107
     CAC0363 NONE
     CAC0364  424030 ..  424042 +  -3.5  -3.87373   TGTCTCAGTTTTGTA                TAAAT AAA ATTTA                TTTATACAAAATATA  53 224
     CAC0365 NONE
     CAC0366 NONE
        rocB NONE
     CAC0368  429149 ..  429196 + -12.4  -2.98823   ATTTAAATAAGTAAG GTAAAATGACTTGAGAGAAG CTTTGTTA TTTCTCTCAAGTCATTTTAG TGTATATCAAGAAGG  95 27
     CAC0370  433458 ..  433496 + -14.1  -4.15657   AATTAATTTTTAATA   TTGAAACAGCAGGCTGT AGCTA ATAGCCTGCTGTTTTGA   TTTGTATAATTATAG 100 45
     CAC0371  434351 ..  434373 +  -3.5  -3.41292   GCATTGGATATTACT           TAGACTTTA AGGGG TAAAGACTA           TATTGTGTTAGGGGT  49 9
     CAC0372  435464 ..  435487 +    -4  -3.54879   TCTTTACTTATATAA          TTTTTCTATA ATTA TAGAGAAAAA           TATTTGAATTTTAAA  52 90
     CAC0373 NONE
     CAC0374  437588 ..  437637 +  -9.5   -2.9162   TAAAAAAGAAGTATT TAATAGTAAGGGGATGGCTATAT AGTA AGAGAAGCATCCCCTTACTATTA TAATTTAACGGATTG  77 1
     CAC0376 NONE
     CAC0377 NONE
        glnQ  441728 ..  441739 +    -3   -2.9006   AAATTTCGAGGTTAA                TATG ATAG CATA                 ATTGTTATAAGTATT  43 39
     CAC0379  442525 ..  442536 +  -4.4   -3.4052   ATATTCGTATATTTT                GCAT AAAA ATGC                 TTGATTAAATTAAAA  53 106
     CAC0380  443463 ..  443487 + -11.6  -5.75538   GTAAATATTTAAAAA          TCCGATTTCA ATTTA TGAAATCGGA          TTTTTATTTTTTGAA 100 37
     CAC0383 NONE
        licB NONE
     CAC0385  449755 ..  449771 +  -5.3  -2.57132   TTAAACAGGACTTAA              TTTATAT ACC ATATAAA              ATTATCGAGGAGGAA  52 42
        licC NONE
     CAC0387  451617 ..  451629 +  -9.1  -3.71552   ACACCTAAAGAGGTT                TGGGC GGA GCCCA                TTATATTCATGAACT  82 33
     CAC0389 NONE
     CAC0390 NONE
     CAC0391  456071 ..  456083 +  -3.5   -4.1552   TTCTCATGGGTAAGT                TAATT TAT AATTA                TTTATTGAAAAAATG  57 47
        kdgR  458407 ..  458437 +  -9.9  -3.58343   AACAATACCTTTAAA       TATGCCAACATAG TTTTT CTATGTTGACATA       TTTAAAGATAATAAC  86 13
        kdgA  459121 ..  459136 +  -6.2  -2.63479   TAAAAAAGTATTAGA              TGCATT AAAG AATGCA               TAATGTAGAAATATT  57 7
        kdgK NONE
     CAC0396 NONE
     CAC0397  461598 ..  461646 + -16.4  -4.10925   ACATAAACATACACA CAAAGAACCGTTGTAATAGCAT AAAAA ATGCTGTTATAGCGGTTTTTTG TTTTAAAAAGTGTGT 100 66
     CAC0398  462220 ..  462231 +    -3  -4.68384   AGGGATTTAGATTTA                CTTT CTAA AAAG                 TTTTCTTCAATAAGT  62 115
     CAC0399 NONE
     CAC0400  463953 ..  463980 +  -5.6  -5.64274   CAGAGGAATAATGAA        GGTTAACGCT GATAAAAA GGCGTTAGCC         TTTTTTTATGCATAA  90 165
     CAC0401  464364 ..  464378 +  -4.2  -3.02471   AGTGGTCCAGCTGGC               ATGCCA AAT TGGCAA               TATATGTGATGGAAG  48 221
     CAC0402  465053 ..  465084 + -13.3  -5.04325   CTTATAACTAAAATA      GAGTTAATGTTTC AAATGA GAAACATTAACTC       TTTTTATCGTTTGAA 100 139
     CAC0404 NONE
     CAC0405 NONE
     CAC0406 NONE
     CAC0407 NONE
     CAC0408 NONE
     CAC0409 NONE
     CAC0410  477471 ..  477497 + -11.7  -3.35679   AAGACTAAGTTTATA         GATGGTTGCTT TAAGC AAGCAGCCATC         TTCTGAATAAAAGAA  95 43
     CAC0411 NONE
     CAC0412 NONE
     CAC0413  479404 ..  479456 + -19.8  -3.36327   TAGAATTATTTATAA GATAATAAAGCTTAAAAATGATTA GTGTG TAATCCTTTTTAAGCTTTATTATC TTATAAATAAGGTGG 100 45
     CAC0414  480969 ..  480979 +  -2.6  -3.57792   AAACGGAAGTAGAGG                 TAAA GAC TTTA                 TTTACAACTAAATAC  47 99
     CAC0415 NONE
     CAC0416  483687 ..  483715 + -11.9   -5.2197   AGTTAAGATAGTCAA        GGCAAGATTTAAA TTT TATAAATCTTGCC        TTTTTAATTTTTATA 100 132
     CAC0417  484597 ..  484608 +    -3  -3.59293   TTCCATCGTAAACCT                TGTT TTCA AACA                 TTCCTTTAGCTTTAA  50 505
     CAC0419  486272 ..  486282 +  -2.6  -3.08173   TAGAGCTGGAAAACT                 TAAT ATA ATTA                 TTAAATGGGGTTACT  42 169
     CAC0420  487164 ..  487187 +  -6.8  -4.98857   CTGCGTAATAAAAAA          TGACGTTAAA AGTA TATAACGTCA           TTTTTATAGTTAAAT  83 33
        licT  488937 ..  488978 + -11.9  -5.97575   TTTCTGTTAAGGCAA TACCTAAATTAAGTGGTTT AGTT GAGCCATTTAGTTTAGGTA  TTTTTTTTGTAAATT 100 76
     CAC0423  490924 ..  490954 +  -9.9  -3.80551   AAATATTCTTAAAGG       GTACACCACAA ATTAAATTG TTGTGGTGTAC       TTTAATAAATATTTG  89 39
     CAC0424 NONE
        sacA NONE
     CAC0426  494387 ..  494398 +  -2.2   -4.2577   CAGGTGGATTAAAGT                CCTA TTTG TGGG                 CTTTTTTTTATATTT  52 56
     CAC0427 NONE
     CAC0428 NONE
     CAC0429 NONE
     CAC0430  498423 ..  498460 + -12.3   -4.6038   AAAATATTAGATAAG   CAGTCTATTGTGATTTT ATAA AAAGTCATAATAGGCTG    TTTTAATTTGATATA 100 43
     CAC0432  500838 ..  500863 + -13.5  -4.94672   TATAGATTATAAAAA         GGACTTTCAAA ATTA TTTGAAAGTCC          TTTTTAATATTATTT 100 36
     CAC0436  504387 ..  504429 +    -3  -3.75292   TCATATTTTGAAAAA TAGTTATTATTGTATTTTAT TAC AAATAGTACGATAATAATTA TTGTTCATAGTACAT  51 242
     CAC0437  506385 ..  506412 +  -8.6  -4.80396   TGATTTAATATAAGG        GGATTAAAGTAA GTGG TAACTTTAATCC         TTTTTGCATATTTTA  90 33
     CAC0439  507720 ..  507731 +  -4.4  -3.70364   CTGAAGAACTACCAT                CCAT GCTT ATGG                 TTATATCATTTTCTA  56 309
     CAC0441  508866 ..  508909 +  -9.1  -4.46669   ATTTTTGATAGAGGA TAAAATAAGGCGGCCTTTC AATTAA GAAGGGTCATCTTATTTTA TTTATTAGTTTTAAT  88 23
     CAC0443  512281 ..  512318 + -14.4  -4.72029   TAGTGGATAAAAGAT   AAGCTGTTGCAAAACT TTTGTT AGTTTTGCAACAGCTG    TTTTATTAAGTTAAA 100 73
     CAC0445 NONE
     CAC0446  515177 ..  515199 +  -8.6  -3.41602   TCTAATGGATGATTA           TTGATATTGA CAT TCAATATCGA           TTATAATACAATAGA  75 22
        feoA NONE
        feoB  517280 ..  517313 +  -9.9  -5.53991   TTTGAATTAAGCAAA     CTATAATGTAAGGTT TTAA AATCTTATATTATAG      TTTTTTTAGTAGGTG 100 51
     CAC0449  517818 ..  517832 +  -5.7  -5.80364   TAGTACATAATGTGA               CTGGA TTTAT TCCAG               TTTTTTTATTGCAGT  95 38
     CAC0450 NONE
     CAC0451  519934 ..  519949 +  -6.2  -2.75993   TGGTTTGAAAAAGTA              TTTTGC AGAA GCAAAA               ATTATATATAAATAA  57 99
     CAC0453 NONE
     CAC0454  524644 ..  524670 +   -14  -4.30441   ATGAGAGGGGATGAA         TGACAAGTTAAA GAT TTTAACTTGTCA         TTTTAAGTATTATCC 100 23
     CAC0455  525001 ..  525028 +   -10  -3.92625   AGAGTAATTAAAAAA        TCTAACACGCTT TTAA AAGCATGTTAGA         TTTAATTACAATATG  91 34
     CAC0460 NONE
     CAC0461 NONE
     CAC0462  534763 ..  534782 +  -9.3  -5.15969   TAGAACCTTAAAAAG            GCTGCAC AATAGA GTGCAGC             TTTTTTAAGTTGAGC 100 30
     CAC0464  536628 ..  536638 +  -5.4  -3.41073   TATTATTTTTTGACA                 GCAA GGT TTGC                 TATTTGCATCGGATG  58 354
     CAC0466 NONE
     CAC0467 NONE
     CAC0468  539428 ..  539458 +  -8.4  -5.01546   TTAGAAGAGATTGTG       TAAAACAGAGTGGT TAA AACACCCTGTTTTA       TTTTTGTCTGAATTT  95 23
        spmA NONE
        spmB  540806 ..  540847 +  -6.7   -5.4659   ATTGAATTTGTAAGA TAGCTGTGGCATTAGCATA AAAA TATGTTAACGTGACAGCTG  TTTTTATTTATATTA  91 107
     CAC0471 NONE
        dnaK NONE
        dnaK NONE
     CAC0474 NONE
     CAC0475  549478 ..  549488 +  -2.6  -3.28791   TAATTATAGAAGAGG                 TTAT TTA ATAA                 TTATAGAAAGAGAGT  43 18
        pepT  550742 ..  550774 + -14.3  -3.21063   TGAAAAATAATAAAA      GGGTTTCTGGGTTTG TTT TAAACCTAGAAGCCC      TATTACATTTAACTA 100 31
     CAC0477  552230 ..  552253 +    -4  -4.76193   GTAATATACTAAATA          TTTTTGCTAT ATTC ATAGTAAGAA           TTTTGTATTATAATT  66 37
     CAC0478 NONE
     CAC0479  553949 ..  553981 +   -13  -5.25893   AAACTAATAAATTTT      GCGTTATGAAAATG AGTTG TATTTTCATAACGC      TTTTTTAATATATAT 100 34
        nrdD  556514 ..  556555 +  -9.7  -3.26042   TAAATAATAAAAAAG CTTCTTCATTTTACTACAA GGTA TTACAGTGAAATGAAGAAG  ATTATTTTTACATAG  79 34
        nrdG  557035 ..  557045 +    -4  -2.77899   TCAGAGAATTATCAG                 GTTA AAA TAAC                 TACTTAATGGAGAAA  46 16
     CAC0483  558864 ..  558875 +    -3  -2.61873   AAAGGTAGGATAATA                TCTA TGGG TAGA                 ATGTTTGGAACTGAT  42 99
     CAC0484  560224 ..  560262 + -10.6  -5.56573   ACTAGTGAATTTTTA   GAGATTATGTAAAATTGT AAA GTGGTTTTACATAATCTC   TTTTTGTTTATTTGT 100 36
     CAC0485  561252 ..  561264 +  -3.5  -3.66178   TTTACATAGGGAGTG                TTTTA GTG TAAAA                TTTAGAATTGCAGAA  50 52
     CAC0486  561942 ..  561967 +  -9.9  -4.98522   CGAATAAAATTATAA         CTCATACGTAT AAAA ATATGTATGAG          TTTTTATATACGGTT 100 41
     CAC0488  562975 ..  563022 +  -3.1  -4.05067   ATGAAAAATAAGTGG GTGAAAAATCAGAGTTTTATAAT TTAA ATTATAA--CTCTGCTCTTTCAC TATTTTTATGCAATC  53 77
        acpS NONE
     CAC0490 NONE
     CAC0491  565736 ..  565750 +  -3.6  -3.37568   TATGTTTGCAGGTGG               TTCTTG ATA TAAGAA               TAGTTTTTATGTATC  49 42
         alr NONE
     CAC0493 NONE
     CAC0494  567804 ..  567832 + -11.2  -4.87786   CTAAATTTAAATTAA        TAAGCACTATTC TTATC GAATGGTGCTTA        TTTTTGTGAGGTTAG 100 54
        thiC NONE
     CAC0496 NONE
        ftsE NONE
        ftsX  571253 ..  571286 +  -6.3  -4.35116   ACTCCAACCTCCTAA     TATAATTTAGAGTTA ATCT TATTTCTAAATTATA      TTTTGGTATGGAGTG  72 86
     CAC0499 NONE
     CAC0500  574158 ..  574214 + -15.6   -5.3658   GGATCAAAAATAAAA GATGTTATAGTAAATAAAATGGACCCT ATAT AGGGTCCATTTTAAA-GCTATAACATC TTTTATTTTTATACT 100 28
        uvrB NONE
        uvrA  580081 ..  580091 +  -2.6  -3.67611   AAAAGATGTTATAAT                 TATA GGG TATA                 TTATATTAGAATGCA  47 27
     CAC0504 NONE
     CAC0505 NONE
     CAC0506 NONE
     CAC0507 NONE
        uvrC NONE
     CAC0509 NONE
        murB  587536 ..  587568 +  -2.8   -4.5265   ATTGATTATTTAGAA      GTGACTGTGATT AGAATGGAC ATTTACAGTCAC      TTTTATGCTATAATT  58 57
     CAC0511 NONE
     CAC0512 NONE
     CAC0513 NONE
     CAC0514 NONE
     CAC0515 NONE
        dnaE NONE
        pfkA NONE
        pykA  598906 ..  598919 +  -8.1  -5.39721   CTAATTTTTGTTTTT               GCACC TTCG GGTGC                TTTTTTGTATAATAA  95 235
        pyrC  600254 ..  600277 +  -8.2  -3.94002   GTATATGAAGATAAA          TAGAGGAGCC TATA GGCTTCTTTA           TTTAGTTAAATAATC  78 23
     CAC0521  601670 ..  601710 +  -5.5  -5.72622   AAGCTAATGAAAAAA  TCAGAACTAGTGCATGTTT TAA GAGAAACCACTAGTTCTGA  TTTTTTATTTATGCA  88 34
     CAC0523  604090 ..  604109 +    -5  -5.46657   TTTTCTCTTAATTTA            GATGTTCA GAAA TGAGCGTC             TTTTTTCTTGCAATA  79 76
     CAC0524 NONE
     CAC0525 NONE
     CAC0526 NONE
     CAC0527  609675 ..  609711 + -11.8  -3.76182   TTAACTGTGTATATC    TAAGGGCTGTAAGGAT AATAA ATTCTTGCAGCTCTTA    CTTTTTTATAAATAA  95 272
     CAC0528  611592 ..  611602 +    -4  -3.42574   ATTGATTATCTAAAG                 GAAA TAT TTTC                 TTGTAATAGAATTAA  50 240
     CAC0529 NONE
     CAC0530  614174 ..  614190 +  -2.3  -3.89055   GATCAAAATTAATTA              TAAGAGA TTA TCTGTTA              TTTATGAGGCTATAT  50 29
     CAC0531  615069 ..  615093 +  -8.7   -5.8096   TGTATATGTAAAAAA          GTTAGCACA ATATTTA TGTGCTAAC          TTTTTGTTTTTTATA 100 43
     CAC0532 NONE
        glvA  618441 ..  618463 +  -4.9  -5.60993   AAATTTTCAAGAAAA           GTACTAATC GAATA GGTTGGTAC           TTTTTTTATACAGAA  83 69
         pps NONE
     CAC0535  622244 ..  622257 +  -3.9  -2.54387   TGGTAATAATATATA               TACTT TTTA AAGTA                TGAATTAGAAATTTC  45 35
        dltE  623095 ..  623108 +  -4.5  -5.69793   GTTAAAAAATACTAA               GGGCA GAGA TGCTC                TTTTTTATTTGATAT  82 41
     CAC0537  624365 ..  624397 + -11.5  -3.61946   AAATTGAATAATTAA      TAATTGCCACTCA TTTGTTT TGGGTGGCAATTA      TGTTTATATAAAATG  93 56
     CAC0538  626376 ..  626423 +  -2.2  -3.86822   TAAAAATTAAATAAA TATGAATGCCACTTATTTGTTAG AGT TTCAC-AGTAGGTGGCAGTTATA TTTGTACGCCAATTA  48 234
        manB NONE
     CAC0540  629832 ..  629879 + -17.5  -4.65838   GAATTTTTTAATGAT AAAAAGATGCTTTCAGAAATT ATATCA AATTTCTGAAAGCATCTTTTA TTTTTAGAATATATA 100 63
     CAC0541  630688 ..  630727 +    -4  -5.75945   AATAATTTGAAATTT GCTTTAAGATA-TCTTAA TTAATT TTAAGAGTA-CTTAAAGC  TTTTTTTTACGCAAT  84 36
     CAC0542  632675 ..  632703 +  -6.1  -4.33755   ACAGATAAATTGAAA        GCTGCGAAA TGGTAAAAGAT TTTCGCAGC        TTTATTAATATTAGT  72 57
     CAC0543  634592 ..  634640 + -20.1  -3.24188   AATATAGTATAATAT TAACAAAATAAAAGCATGTGTAT AGT ATACACATGCTTTTATTTTGTGG TTGCTAATAATATAA 100 40
     CAC0545  635538 ..  635564 +  -3.9  -5.68039   AAGTCATAAAAAAAA        TCTATCATCGTA TAAT TA-GGTGATAGA         TTTTTTTATAAGTTT  80 56
     CAC0546  635961 ..  635993 +  -8.7  -3.68738   AATTTTAGTAATAAA      TTGTACATAATCA TCTGATT TGATTATGTGCAA      TTCCTTTATTGAAAA  76 40
     CAC0547  636817 ..  636835 +  -5.4  -4.21737   AAAGACAAAGGTAAG             TTGTCTTT TAT AAAGATAA             TTTCATTATTTTGAT  66 252
     CAC0550  638114 ..  638159 +  -3.5  -2.87931   ACTTGTGTTTATATA AGAGAAG-CACCATAAAATATT GAA AGTATTTTATGGTGACTAATCC TATATAAGGGATAAA  45 25
     CAC0551  639491 ..  639508 +  -9.9  -5.65927   TATTTATTAATAGAT             GAAGCCT TACG AGGCTTC              TTTTTTATTTGCATA 100 60
     CAC0552  640984 ..  640995 +  -2.2  -4.04206   TTATTTTGATATACT                TCCA AGAA TGGG                 TTTATATCAAAATAA  50 87
     CAC0553 NONE
         lyc  642319 ..  642357 +  -3.9  -5.84011   GAAAATTGTCCACAA   TGGCTATGTGGAAAGTA AGATG TTTTTAACACATAGCCA   TTTTTCTTTTTTATT  84 53
     CAC0555  643172 ..  643195 +  -8.2  -5.67711   GCTTAGATATTGTAA          GTTCAGCTGA TAGT TTGGCTGAAC           TTTTTGTTTTATTTA 100 35
     CAC0556  644066 ..  644090 +  -6.5  -5.26155   TTTTGTATAAGAAAA          TCCAGTGAG CATAGCT TTCACTGGA          TTTTTATATTTATGT  86 45
     CAC0557  645798 ..  645830 + -14.4  -5.23765   ATTTCTTATATAAAA      TAGGTGGTTAAATC CTAAA GGTTTAACCACCTA      TTTTTCTATTATTTG 100 384
     CAC0558  646571 ..  646606 + -18.6  -4.70626   AAAATAAAGTATCAA    GATGGTTTCTATAAGG TACA CCTTGTAGAAACCATC     TTTTTGACATTATTG 100 34
     CAC0559 NONE
     CAC0560  648799 ..  648835 + -17.7   -5.0133   TGAGAATTATGAAGA    TAAATGTAGGAAAATCA ATT TGATTTTCCTACATTTG    TTTTTTGAAAAGGTA 100 460
     CAC0561  651848 ..  651878 + -14.9  -5.65177   TAAATTATTTGATTT       CTGCTTCAGAGCT GTAAA AGCTTTGAAGCAG       TTTTTTTATAGCTAT 100 55
     CAC0564 NONE
     CAC0565  655088 ..  655100 +  -2.7  -2.65591   ATTTGTTAAATTATT                CAAGT GAG ATTTG                TAAGTTCTATGTATA  40 19
     CAC0566 NONE
     CAC0567  656990 ..  657015 +  -9.8  -4.75288   CGAAAAATAATAAGA         GCGAGAGATT TTATAT AGTCTCTCGC          TTTGTTTTAATATAA 100 31
        sacT  659154 ..  659205 + -14.1  -4.31185   TACTATTAAATTAGG CACGAGCTTTTTAAAAGAATTTT ACTTAG GAAATTCTTTTAATGGGCTCGTG TTATATTTTTTTGTA 100 48
     CAC0570  661283 ..  661340 + -21.2  -3.41024   TACCGTAAAATAATT TACTAAGTTAAAATAAATACCCCTGA AATAAG TTTGGGGTATTTATTTTAACTTAGTA TCTTGTATTAAACAG 100 28
     CAC0571 NONE
     CAC0572 NONE
     CAC0573  663300 ..  663330 + -12.2  -4.04206   TTAAATACAAGAAAA       TAAAATGGAGTTTT AAT AAAACTCTATTTTA       TTTATGTCAAAGTGA 100 37
     CAC0574  664246 ..  664256 +  -5.4  -3.03338   GTACTGCTATTTTAA                 CAAG CTG CTTG                 TCTTACAAAGCTTCT  54 165
        prkA NONE
     CAC0580 NONE
       spoVR  676030 ..  676059 + -13.1   -2.9547   TCATTTGCATTATAG       GGAAAATAGGACT TTGT AGTCTTATTTTCC        TATATAAATATATTT 100 48
     CAC0582 NONE
     CAC0583 NONE
     CAC0584  678759 ..  678790 +    -9  -2.90941   AGTTGTAGAAAAGCA      TTAAGATGCTATTG AAGA CAATAGTATTTTAA       TATATAAGATGTAAT  74 22
     CAC0585 NONE
     CAC0586  680208 ..  680247 +  -4.5   -4.5536   TATACATAATTAGAG  CACATTTGTGATTAG AAATTTTAAA TTTATCACAAATGTG   TATTTTTTTTCGCTA  66 47
     CAC0587 NONE
     CAC0588  681726 ..  681743 +  -2.1  -3.94891   TTGGTTCATTTAATT             CTA-TTCT TAA AGAAGTAG             CTTTTTTTGATATCT  50 320
        ribD NONE
        ribB NONE
        ribA NONE
        ribH  686070 ..  686081 +    -3  -3.06991   GGAAATATAAATAAA                TGTA CCCA TACA                 CTTTTCAAAATGATA  44 40
     CAC0594 NONE
     CAC0595  687582 ..  687633 + -12.8  -4.40993   AGTTATGAAGACAAT TTATAAAACTGTGATTTAAAGAAG GAAA CTTATTTAAATTACAGTTTTATTA TTTTACTCGTTTATA 100 33
       gerKA NONE
       gerKB NONE
       gerKC  691526 ..  691538 +  -3.5  -2.91395   AAGTAGATTAGTTAA                TATAA TAT TTATA                ATTTGTACAAAAAAT  45 97
     CAC0599  692000 ..  692014 +  -2.2  -3.25088   TATATGCAGTAAGAT               TTATGA TGA TTATAA               TTCGTAGCTTTGGAG  43 4
     CAC0600  693177 ..  693232 + -10.8  -3.03124   AATAAAAAAATAATA TTGAAAGCTGTCCTTTA-AATGTAAAT CTA AGTTACATCATATAGGACAGCTTTCAG TCTTAGAACCTAAAA  88 45
     CAC0601 NONE
        ftsH NONE
     CAC0603  699713 ..  699762 + -11.7  -4.18018   TAGAGTTTTAAGGTG TACCTCCAGAATAATTTTTACCT TTAA GGGTAAAAATACTTTTGGAGGTG TTTTAAATGAAAAAG 100 30
     CAC0604 NONE
     CAC0605  701350 ..  701378 +    -9  -3.72453   AAAAAACTAATTAAA        GGCTAGATCA TAAATAACT TGATCTAGCC        TTTAAAATTCTTACT  82 39
     CAC0607  704401 ..  704430 + -12.9  -4.83615   ACAAGATTGCATTTA       TTAGCGGCAAGGG TGTT CCTTTGCCGCTTA        TTTTTATAAAGAATA 100 390
        lisA  705864 ..  705899 +  -2.7  -4.65916   TAAATATAGAATTAA    GTTTGCTCTCTAT AAATTGGGGC ATAGGGATCAAAC     TTTTGTTGAAGTACA  60 114
     CAC0609  714720 ..  714764 + -21.9  -4.08317   GAAGAATATATAGAA GTTAAAATTGCGAAGCTCT CAAGACA AGAGCTTCGCAATTTTAAC TTTACTTTGGACTTA 100 28
     CAC0616  718401 ..  718418 +  -2.1   -3.3972   TTATAAGTGCTATAG             TGTATTT TTAT AAATATA              TTAATAGTTTTATAA  44 208
     CAC0617  719114 ..  719147 +  -7.5  -4.68506   TGGAACACAAAAGAA     CGTCAATGAAGACAC TATA GTATATTCATTGGCG      TTTTTACAATTCATT  83 6
     CAC0622  725574 ..  725607 + -12.7  -2.71785   TCCCATCTTTGGTTT     TCAAAGCAACTAGTT TACT AAATAGTTGCTTTGA      GTTGATGTTTTGAAA 100 75
     CAC0624  726071 ..  726084 +  -3.9  -2.89971   TAAAAGTTACTATTG               TAAAC ATGC GTTTA                TATAGTATATAATAA  46 7
     CAC0625  728366 ..  728396 + -11.2  -5.54907   CGCGTGAAATATACA       CGCCCTATAGAATT TTT GGTTCTTTAGGGCG       TTTTTATTTTGTAGA 100 364
        trpS  729440 ..  729453 +  -3.9  -3.53811   GGATTTATATTGCCA               GAAAA ATAG TTTTC                TTTGGAAAAAATGAA  52 17
     CAC0627  730045 ..  730101 + -12.8  -4.37495   AATAATGTTAAAATA TAAGACGAAATGTTTATCT-CATTACT AATT GGTAATGTAGATAAGTTTTTCGTCTTA TATTTTTTATTGACT 100 43
     CAC0628  731426 ..  731444 +  -7.5  -4.09243   TTTAAAAAGTTAAAA             GGAACTT TTTTT AAGTTCC             TTTTAAGACAGTATA  77 36
     CAC0630  734071 ..  734118 +   -16   -5.0666   ATAAACCTCGTGTTT TATAGGGAAATCAATATGAATT TAAT AAATCATCTTGATTTCCCTATA TTTATTTTTTGAATA 100 51
     CAC0631  736893 ..  736911 +  -3.8  -3.50492   TTTTGAAATTATTTT             CTTTCAGG GCG CCTAGAAG             TTCTGGTATGTGATC  51 358
     CAC0634  739440 ..  739457 +  -7.7  -3.91197   TACGATATAATAAAA             GAGAGGT TTTT GCCTCTC              TTTAATAATTTCTAC  75 46
     CAC0636  741021 ..  741036 +  -2.6  -3.23274   GAAGAAATAAAGTAG              TTTCAT CATT ATGAGA               TTAAATTATAAGACG  43 12
        tyrS  742423 ..  742440 +  -4.2  -3.30505   TTACTTTCAATTTGT             CACTTT TTAGTT AAAGTG              CTTTTATAATATAGT  49 151
     CAC0638 NONE
     CAC0639 NONE
     CAC0640  745437 ..  745464 +  -6.6  -3.13141   CTGAAAACAAAAAAA        TATAATGT-AGAA GTA TTCTTACATTATA        TATATTGGGGTTTTA  62 52
     CAC0642  747518 ..  747567 +  -5.3  -5.22039   ATAGAAATGGGTAGA TAAAAGGAAGTAGAAACT-TAAAA GTA TTAAACAGTTTCTACTTCCTCTTG TTTTTTGCCTTTAGA  80 23
       gerKA NONE
     CAC0645  751255 ..  751311 + -11.6  -3.91984   TAAAGCTTCAACCTT TAAATAATAAAAAATAACATCTGAT TTTAATTT ATCAGATGTTA-TTTTTGTTATTTA TTATTTAACAACTAT  95 19
     CAC0651 NONE
     CAC0652  758789 ..  758799 +  -2.6  -4.28994   TGTATTTAAAACTAC                 TATA GGG TATA                 TTTTAGTAGATGCTA  55 116
     CAC0653 NONE
     CAC0654  761168 ..  761210 +   -11  -5.40464   AAAAAATAAAATATA GAACCATATATTC-TAATC ATTATA GATTACGAATGTATGGTTC TTTTTATTTCTAGTA 100 48
     CAC0655  762554 ..  762564 +  -6.8  -5.67283   ATTAAAATTAATCAT                 GAGC GAT GCTC                 TTTTTTATTTAAGTT 100 135
     CAC0658 NONE
     CAC0659 NONE
     CAC0660  768239 ..  768281 +  -9.5  -3.77087   TAATAAACATAAAAA TAACAGTTCCTTATATGAA ATTTA TTTATATGAGAAACTGTTA TTTAACTATTCAGTA  86 103
     CAC0661  770232 ..  770275 + -12.9   -3.8613   GTGAGTAAAGATAAA TTAAAAGACATAGTATG AGTTAAAAGA CATACTATGTCTTTTAA TTATTGGTGTTTCAA 100 8
     CAC0662 NONE
     CAC0663  772335 ..  772367 +  -5.8  -4.38171   AAACAACCGAATGTT      TAGAGTAATGTT GCAGTAAAA AGCATTACTCTA      TTTTAGTGTAATATA  70 59
     CAC0664  773908 ..  773948 +  -4.2  -3.98606   GAATAGATAAGAAAG  GAGTAATATGTTAGCTAT CAAAA GTAGGTAATACATTACTC  TATTTTTACATCTTA  56 35
     CAC0665 NONE
     CAC0666 NONE
     CAC0667 NONE
     CAC0668  778076 ..  778127 + -17.2  -3.95073   TTTTTTAGAATTTTA AAAAATAAGTTTAAGAATTAAAAC CTAG GTTTTGATTCTTAAACTTATTTTA TTTATAAATGTAAGC 100 5
     CAC0672 NONE
     CAC0673 NONE
     CAC0674 NONE
     CAC0675  783415 ..  783441 +  -2.4  -4.73432   CCGTTATAAATAAAA         GTGAGAAT CTTAATAGGCA ATTCTCAC         TTTATTTATGTTTAC  60 32
     CAC0677  784896 ..  784925 +    -5  -3.75817   AATAAATATAAAAAG       CTTTCCTGGATA AACTAA TATCCTGGGAGG        TGTTTATTGTGAAAA  59 36
     CAC0678  785473 ..  785501 +  -7.6  -4.18488   TAGCGAATTTATAAA       TCCACAAGA-TGG TATT CTAATCTTGTGGA        TTTATTCCAATAAAT  77 136
     CAC0679  786501 ..  786512 +    -3  -4.23781   TAATAAATATAGGTT                TTCA TACG TGAA                 TTTAATTTTGGTACA  55 57
     CAC0680  787240 ..  787276 +  -8.1  -4.73633   TCTGAAATACGAAAA    TAGGTTGATGGATTTTA TTC TTACTTCCATCAACCTA    TTTTATATATTATTA  87 41
     CAC0683 NONE
     CAC0684 NONE
     CAC0685  792381 ..  792420 + -12.5  -4.98522   ATAGATTATTATTTA  TATATGCATGAATCTAT TTAGAT ACAGATTCATGCATATA   TTTTTGTGTAAAATT 100 37
     CAC0686  793660 ..  793687 + -12.8  -5.65177   ATAGCGAGTAAGTAT        GACTTCGTCTCT AGTG AGAGACGGGGTC         TTTTTTTATAAATAT 100 293
        cysE NONE
     CAC0688 NONE
         ntH  795906 ..  795941 +  -8.5  -5.46657   ACAATAAATAAAAAA    GTACTGCAAAGCT-TA ATTTA TATAGCCTTGCAGTAC    TTTTTTATTCAGATG 100 30
     CAC0691  798522 ..  798571 + -18.3  -4.90079   GCACCAAATTAAGAA CAGCACCCAATAGAATTTTTAAG TGGA TTTGAGAATTTTATTGGGTGCTG TTTTGTTATTGACAT 100 191
        uxaC  800525 ..  800550 +  -7.8  -5.09259   AAGCCAGTTTACTTT         CTTAAGTTAT ATTATG ATAACTTAAG          TTTTATTTTGGACTC  89 128
     CAC0693 NONE
     CAC0694  802991 ..  803010 +  -5.2   -3.0976   GAAAAGGTAAAACAG            TTTAAATT TTAT AATTTAAA             TGTTCACGTGTTCAA  54 21
     CAC0695  804565 ..  804576 +  -2.2   -2.8844   ATTAGGAATGAAAGA                GGCT GTAA AGTC                 TGTAATGTAATATAG  40 4
     CAC0696  806122 ..  806167 + -14.4  -3.41222   CTTCTAAAATATGAA GCTTATGAAGCTGC-ACTATA AATGA TGTAGTTGCAGTTTCATAAGC TATTTAAAATTGGAG 100 61
     CAC0697  807256 ..  807287 +  -3.9  -5.50774   TAATCAAACGCGAAA      GATGATTTTTTTA AAAAGC TTAAGAAATCATC       TTTTTCTTTGTTATA  76 67
     CAC0698  808247 ..  808263 +  -4.4  -2.62735   AAGTTTTAGTAAATA              CTACCT GTAAG AGGTGG              TAATATGGAAAATAT  48 60
     CAC0699  809383 ..  809400 +  -2.8  -3.30619   GAATAAGTTATTTAA             GTAATA TATAAT TATTAC              TTGTAGGGGGTACTT  43 130
        cspR NONE
     CAC0701  810929 ..  810968 +  -7.5  -5.76633   TAGATTTTAATTAAA  CTTATCCATATAACGTTT GTACA AAAC-TTATGTGGGTAAG  TTTTTTTATATATAA 100 198
     CAC0702  812087 ..  812105 +  -4.5  -4.84761   AATAAATTTAGAAAA             GCTGGGT TAGTT GCTCAGC             TTTTTATAGAAATAT  71 36
     CAC0703 NONE
     CAC0704 NONE
     CAC0705  815747 ..  815772 +  -7.7   -4.4634   TGATTAAATAATAGA         TAAGAGGCTTT TTAT AAGGTCTCTTA          TTTCTTATTGAGGTT  80 58
     CAC0706  818281 ..  818320 +  -2.4  -4.28375   GAGATTAATATAAAA  TGAAACCTATATGA-ACAA GCA TTATATTGTATAGGTTTCG  TTTTAAATATCTTGC  55 76
        rpoN  819916 ..  819955 + -14.1  -3.65722   AAAGTGCTAAAGAAA  TAGTATTTATGAAAAAA TTATAT TTTTTTCATAAATACTA   TTTAAAAATTATTTT 100 41
     CAC0708  821169 ..  821185 +  -5.3  -4.28254   TATTTTAGCTAATAA              TTATATT TTA AATATAA              TTTTAGATATTAAAA  67 119
        gapC  822279 ..  822316 +  -4.9  -4.41548   AGAACATAGTAAAAA   GGTCTGGTTTTATAGTT AAAC GGCTATGAGGCTGGACC    TTTTATAAAATATAA  65 79
         pgk  823556 ..  823569 +  -2.5  -3.36991   GATAAATAATAATAA               TTATT AGTA AATAA                TATTTACAAATAATA  45 32
         tpi  824519 ..  824550 + -16.2   -3.1247   GAAAAGCTCATAATG      TATGTATTATGGAG TTTT CTCCATAATACATA       TTACATATACAAACT 100 50
         pgm  826247 ..  826296 +  -4.7  -5.07523   ATTGTAAAAAATAAA GTGTAGTATATG-AATAAAATTGA ATA TTGGTTTTATTACATGTAGTACAC TTTTATTTATATATA  74 57
         eno  827641 ..  827672 +  -7.5  -4.75289   AAAATAATTATAAAA      TAAGGGGGATTTA ATTTGA TAAATTTCCCTTA       TTTTCTATTGTAATA  83 34
        secG  828001 ..  828014 +  -3.9  -3.82764   TTAAATAGGATAATG               TCATA AAGA TATGA                TTCATTTTACTTTTT  54 33
        vacB  830314 ..  830352 +  -9.1  -4.70319   TTCTAGATGCATAAA   CTTATATCCTTTCATAA AAATA TTTTGTAAGGATATAAG   TTTTAATTTTGCTAC  93 35
        smpB  830903 ..  830934 + -15.4  -5.11389   GAAAAATAATAGGTA      GAGTGGTGTAAGTT TATT AATTTACACCACTC       TTTTATTTCTGTTCT 100 25
     CAC0717  832659 ..  832691 +  -6.6  -3.60587   TACACAAGTTTTGAA     TGTACATAGTTATTT AGCA AAATA-CTGTGTACA      TTCTCTACATTTTGT  66 168
     CAC0718  834744 ..  834769 + -11.3  -5.32699   GCCTCCACTAAAAAA         CAACCCAC-ACA AAT TGTTGTGGGTTG         TTTTTTAGTGTTTAG 100 128
     CAC0720  837367 ..  837385 +  -2.4  -3.79533   GTTAGTTTTGTACAT             TTTTAGCC AAA GGTTGAAG             TGTTTTACTGCTTTA  49 382
     CAC0723  838626 ..  838650 +  -3.5  -5.19328   TTTATATGTGAAAAA          GCGCTAATTCT TAT GGAATAAGCAC          TTTTTATTGTGAGCT  72 63
     CAC0725  840134 ..  840160 +  -9.5  -4.02534   ATAAACAATACAAAA         GGGCTGCAA TTTAAAACC TTGCAGCCC         TTTATAAATTTAAAT  87 107
        yifK  842283 ..  842313 + -13.4  -4.17089   AATAGGAATTATAAA       GCATCATCGTGGGT TAT GCCTATGATGATGC       TTTTACAAATTTGGA 100 36
     CAC0728  843259 ..  843284 + -10.6  -5.44119   GACAAACATTAGAAA         TCCCACTAAT ATAAAA ATTAGTGGGA          TTTTTTTAAAGTAAG 100 41
     CAC0730  846061 ..  846090 + -11.7  -5.33405   TTTATAGTATAAAAA       TAAGAAGTGGATT TTTT AATTCACTTCTTA        TTTTTGTTTAGTGGA 100 43
     CAC0731 NONE
     CAC0732 NONE
     CAC0733 NONE
     CAC0734 NONE
     CAC0735  854025 ..  854054 + -10.9   -5.3671   AAGGTATAGTAAAAA       GACTTATGCTTGA AATC TAAAGCATAAGTC        TTTTTTAATTATATT 100 32
     CAC0738  857653 ..  857664 +  -4.4  -3.34344   ATATTATACTTGTAA                CCTA TATA TAGG                 TTAATTAAAAAATCA  53 82
     CAC0739  858967 ..  859004 + -13.1  -3.57144   GTTATAAAATTTAAA   TAATAAAAACTGTGTTA TTTT TGGCACAGTTTTTATTA    TTTAAAAATAGAAAA 100 78
     CAC0740  859343 ..  859353 +  -2.6  -4.00042   TAGAAAAAGATGATG                 TTAT TAA ATAA                 TTATTTACTAGGAAG  51 15
     CAC0741  860406 ..  860427 + -11.6  -4.64992   TATATAATTTAATTT           GCCCTCGA GAATAA TCGAGGGC            TTTATGTTTTTTACA 100 34
     CAC0742  862540 ..  862584 +   -14  -5.26316   TGGTAATGCAGGCTA TACCTAAGGAATGTG-TAGAG AATA CTCTAATACATTTCTTAGGTA TTTTTTATAAAATCA 100 176
     CAC0743  864057 ..  864081 +  -9.4  -4.84033   AAAAGATAGAAAAAA          TAGCTTAGGC ACACA GCTTAAGCTA          TTTTGGTTTTTGTAT 100 40
     CAC0745  866496 ..  866531 + -12.2  -4.87318   CATTTTTTAATAAAA    TATACTGCTCATTA ATTTTTGG TAATGAGCAGTATA     TTTTTAGATTTTAAA 100 48
     CAC0747  870792 ..  870812 + -10.5  -4.12859   TTATTTTAATTACAA            CGCACTAGA AAT TTTAGTGCG            TCTTTTATTGTTTAT  91 44
     CAC0748 NONE
     CAC0749  872778 ..  872806 + -13.4  -5.18726   TTATATTTATAAAAA        TGAAGTGCAAAA GCTAA TTTTGCACTTCA        TTTTTATTATCCACA 100 29
     CAC0750  873525 ..  873555 + -11.4  -4.65584   ATAATTAAAAAATAA       GCTTGTATTGTT TAATTGT AACAATACAAGC       TTTTATGTACTTTAT 100 33
     CAC0752 NONE
     CAC0753  877541 ..  877586 + -12.2  -5.52909   CAAAATACTTATTAA TAAATTACTCCTGCAGAACC ATACAA GGTTTTCTAGGAGTAATTTA TTTTTTTGCGTATTA 100 49
     CAC0754  879188 ..  879208 +  -9.7  -4.46621   AATATGTAAATAAAA            TCCTCGGTG ATA TACCGAGGG            TTGTTTTATGTTATA  90 39
     CAC0757  881501 ..  881518 +  -5.6    -5.626   ATTTATAATAAGAGG             GCACTA AAATAA TAGTGC              TTTTTTTATAAAATA  90 64
     CAC0758 NONE
     CAC0759 NONE
     CAC0760  883085 ..  883133 + -11.5   -5.0916   TTAAAAAAGCTTTAT TAAGGTTAAGTTAATATTAAA GGAAGTA TATGATATTAACTTAACCTTA TTTTTATATTGACAC 100 55
     CAC0761  883656 ..  883713 +   -22  -4.08939   TAAATTTACTTAGAG TGTATAATAATAGGGTTTTAGAACTT AGAAAC AAGTTCTGAAACCCTATTATTATATA TTTATATGAATATTC 100 42
     CAC0764  887339 ..  887365 + -10.2  -5.09521   ATTTTAATAAATATA         TGCCATCAGGTT AAT AAGCTGGTGGCA         TTTTTGATTTCTTAA 100 108
     CAC0765  888658 ..  888668 +  -2.6  -2.84461   TAAGTTAGGAAAAGA                 TATA AAT TATA                 TAATTGGTATGTGTT  41 33
     CAC0766 NONE
     CAC0767  890381 ..  890416 +   -10  -4.62069   GAAATAATAAGAAGA    TAATACCATTGGTTTT TGTA GGAACTAATGGTATTA     TTTTTGAAATAAAAA  93 114
     CAC0768  891382 ..  891425 +  -4.2  -3.07791   CTAATATTTATTACA GCTGATATAAAATTAATTTTG TTA TGAAATTT-TTTTATGTCAGC CATTTTTTTATTTGG  48 37
     CAC0769 NONE
     CAC0770  893795 ..  893816 +  -8.1   -3.5756   TTTTCAAAGTTACTT           GACTTAGAG TTAA CTTTAAGTC            TTATAATATTATTAT  74 255
     CAC0771 NONE
     CAC0772 NONE
     CAC0773 NONE
     CAC0774 NONE
     CAC0775 NONE
     CAC0776 NONE
     CAC0777  900095 ..  900127 + -10.7  -2.77503   AATGTGTAATTTAAA      GGTAGGCTCATATTA TAA TAATATATGCCTACC      TAATTGCGTCCTTAT  86 44
     CAC0778  902230 ..  902240 +    -4  -5.89921   AGCCTGTAACTATAA                 CATT TTT AATG                 TTTTTTTGTTGTAAT  86 267
        tyrZ  904465 ..  904475 +  -5.4  -3.06312   TCACAAACAAAAAAG                 GCTT AAA AAGC                 TTCCCTACAAGGTTT  54 170
     CAC0781  905484 ..  905498 +    -2  -3.35467   TCATGGTTTGGAGGA               TGCGGA TAT TCCGGG               TTAGTGGTTTATAGA  44 7
     CAC0782  906028 ..  906055 +  -6.4   -4.3623   ATAGATAATAAATAA        GAAAGGTGTT TATATGCT AGCACCTTTC         TTTAATTTTTACTCT  72 137
     CAC0785  909116 ..  909142 +  -6.7  -5.29716   ATTTAATTTAAAAAA        CACCTCGCGA-GA ATA TCATCG-GAGGTG        TTTTTATTATATTAC  88 486
     CAC0792  914927 ..  914948 +  -4.5  -5.03994   CACAATTTATGATTA           GAGTACT TTAAATTT AGTACTC            TTTTTCTATGTAAAA  73 61
     CAC0793  916129 ..  916160 + -10.4  -2.56761   TACAATAACGGTATA      CCCATTTATACATA TAAG TATTTATAAATGGG       TAAATTAGACTTTTA  81 54
     CAC0795  918161 ..  918196 +  -2.6  -5.26316   TGTTTATAGTGAAGA    GTTCTTGCATTAAAAC TGGT GAATTGATGTAGGAAC     TTTTTTATGGGCTAA  68 62
     CAC0796 NONE
     CAC0797 NONE
     CAC0798 NONE
         psd NONE
        ubiA  924074 ..  924089 +  -3.4  -2.81464   GTTATGTGAGGATGG              TATTTA TGAA TAAATA               TATCATGGATAGTGG  45 32
     CAC0801 NONE
     CAC0802 NONE
     CAC0803  928220 ..  928261 +    -9  -5.01546   ATCTTCAATAGGAAA TAGCAGGGTATGATAAAA TTTATT TTTTATTGTAACCTGCTA  TTTTTATATACATTT  95 30
     CAC0804  930271 ..  930308 +    -5  -6.17268   AAATACAGGTAAAGA   GCTGTCCTATAGTTGTT TTTTT ATTAACTATAGG-CGGC   TTTTTTTTATTGTAA 100 46
     CAC0805  932539 ..  932562 +  -6.8  -5.43487   TAAGTAAAGTAAAAA          CCGTATTG AGTTTATG CAATACGG           TTTTTTATCTAATTT  91 38
     CAC0807  934158 ..  934179 + -14.5  -5.02502   GTAATAGAGCTTTAA           CCCCTGAGT ATTT ACTCAGGGG            TTTTTATGTACTGTA 100 41
        hybG NONE
        hypE NONE
        hypF NONE
     CAC0811 NONE
     CAC0812  940728 ..  940758 + -17.2  -4.85782   TATAATTAAATAGAA       GACTGTTTCAAAAT AAT ATTTTGAAACAGTC       TTTATTTTTACACAA 100 69
     CAC0813  941378 ..  941404 +  -7.4  -3.79849   TTCAAGTAAACTTTA         TGGCAATTAAGA GGT TCTTAATTGCGG         TTATTAATATAATTA  71 16
     CAC0817  945696 ..  945749 +  -2.8  -4.82901   TCAACTGAAATAATA GGGAGTTTAAATTTGT-TAGTTATT AAAGA GATAACAATACAAGTTTAAAGTCTC TTTTTATAGAAAAGC  63 48
     CAC0818  947689 ..  947705 +  -3.1  -3.59312   AAATATTTAACGAAT              TTTGTAA AGA TTATAAA              TATTTAATTGTAAAT  49 125
     CAC0819  948919 ..  948947 +  -9.1  -5.93252   AGTAGAGTTGAAAAA        TGAGTTTCTAA ATTTTTA TTAGAAACTCA        TTTTTTATTTTTCAG 100 36
     CAC0820 NONE
     CAC0821 NONE
     CAC0822 NONE
     CAC0823  954788 ..  954818 +  -4.9  -4.30809   GACAAAATACTAAAA      TTAAGAGGAAGGTA AAGC TACCAT-CTCTTAA       TTTTAGTGACTATTA  65 65
     CAC0824  955208 ..  955233 +  -4.1  -5.79588   TTTAGAATAAAAAAA         TAAGGAA-ACCT ATT AGGCCTTCCTTA         TTTTTTTACTTTTAA  84 59
     CAC0829 NONE
     CAC0830 NONE
     CAC0831  963209 ..  963224 +    -4  -2.76055   AAATAACATTGACAA              TATCCA ATGT TGGGTA               TAATATATATATTAG  45 35
     CAC0832 NONE
     CAC0833 NONE
     CAC0834  965589 ..  965605 +  -2.3  -3.03212   ATTTAATAAGGAGGT              GTTTTTA TAA TGAGAAC              TATATGGTTGGTATT  41 16
     CAC0835 NONE
     CAC0836  967310 ..  967359 + -12.6  -5.17054   ACATAACATTAACAG AAATATAAAATGATGACTTCCT AATTGA AAGAAGTCATCATTTTATATTA TTTTTTAGCTGTTAT 100 56
     CAC0842  972475 ..  972490 +  -4.8  -2.50622   AATTGAAGAAAAATA              TAAATG ATAA CATTTA               CTTCATGGAATATAT  50 140
     CAC0843 NONE
     CAC0844  973397 ..  973428 +  -8.8  -5.22039   ATTCAATAACCAAAA      GGTGAAAGCTATAT GATT ATAATGCTTTCACC       TTTTTTAGATTTAAA 100 32
     CAC0846  974784 ..  974797 +  -5.2   -5.8187   CAAATAAATAAAAAA               GGCG CCTATA CGCC                TTTTTTTATTAAATA  93 259
     CAC0850 NONE
     CAC0851  979877 ..  979887 +  -2.6  -4.98461   TGGAATAAAAATATT                 TAAA TTT TTTA                 TTTCTTTTGTTCTTT  66 282
         tet NONE
     CAC0855  985750 ..  985786 + -13.4  -3.96051   TAATAAATTCCCATA    TAAAAGGTGTTTTAAT TTAAT ATTAAAGCACCTTTTA    TTTAATATATTATAT 100 42
     CAC0856  986952 ..  986989 + -10.9   -4.7189   AAGAAATTCTGAGTA   TAAATTAGAGGAAACTT ATAA ATGTTTTCTCTAATTTA    TTTTATATATATTTT 100 51
     CAC0858 NONE
     CAC0859  990102 ..  990121 +  -4.3  -5.23644   TATATAATATATAAA            GGGTCAT GTAAAG ATGACTC             TTTTTATATTTGGTT  76 34
     CAC0860 NONE
     CAC0861 NONE
     CAC0862 NONE
     CAC0863  993550 ..  993577 +  -3.5  -5.54894   AAGTTAGCTAAAAAA        ACTCTCAAAGT TATATT ATTTTGAGAGC         TTTTTTTAGTACATT  75 34
     CAC0864 NONE
     CAC0865 NONE
     CAC0866 NONE
     CAC0867 NONE
     CAC0868  998880 ..  998892 +  -4.1  -5.08169   ACAAATATTGCATCT                GCTTT TAA AGAGC                TTTTTTCACCTGTCT  70 312
     CAC0870 1000886 .. 1000923 +   -16  -4.10744   TTACTCAGGATATAA   TTTATGAAATAGTACC ACGATA GGTACTATTTCATAAA    TTATTATTTAGCTCG 100 3
     CAC0872 NONE
         xpt 1004573 .. 1004592 +  -6.5  -6.23317   AAATTCTTTCTAAAA            GTGCAAT TTACAT ATTGCAC             TTTTTTTGTTTTTAT 100 57
     CAC0874 1005156 .. 1005185 +  -6.6  -5.31275   ATATAGATTATTAAA       TTATGTGTGCAT ATAGAG ATGCATGCATAA        TTTTTTATAGTGCGC  88 95
     CAC0875 1006181 .. 1006209 +  -2.6  -6.13503   AGAATAAACTATAGA        GATTATGAGT TTTATATTT ACTTATAATC        TTTTTTTTCTTAGTA  87 54
     CAC0876 NONE
         cfa 1008061 .. 1008071 +  -2.6   -3.1706   GTGTAGAAGCTTTTA                 TTAT GTA ATAA                 TTAATAAGATAAATT  43 121
     CAC0878 NONE
     CAC0879 NONE
     CAC0880 1010486 .. 1010516 + -13.5  -5.56673   CGGAAGAATAAAAAA       TAACTATGGTGCC AGTAA GGCATCATAGTTA       TTTTTTATTATCACT 100 30
     CAC0882 1011938 .. 1011969 + -12.6  -5.12785   TCATATAAATTATTG      CTTAGAGTATAAAG TGTA TTTTATACTCTAAG       TTTATTTTTTGGTTA 100 33
     CAC0883 1013904 .. 1013920 +  -2.3  -4.74013   TGTTATTGTAAGACT              TTTACCA GAT TCGTAAA              TTTTCTGTATTTCAA  62 507
     CAC0885 1014963 .. 1015010 + -14.5  -3.64822   TAAAAATAAGAACCT ATTAAAATAAATGGGCGCTGC TTTAAT GCAGTGTCCATTTATTTTAAG TTTAAATAGAAACGT 100 38
     CAC0886 NONE
        adeC 1018145 .. 1018178 + -17.1  -2.90456   GACTGAATATTGGTT     TATTAAATGCAGCTT TAAA AAGCTGCATTTAATA      TGTAATAATTTACTT 100 153
     CAC0888 1020037 .. 1020068 +  -6.1   -5.4756   ATAAATAACAAAGAA      TCCTATTCATGTTT TACTT AAGC-TGAATAGGA      TTTTTTGTTACCGTT  89 33
     CAC0891 1022334 .. 1022353 + -12.2  -5.93809   ATTATTGTTTAAATA            TAGGGCTC ATAT GAGCCCTA             TTTTTTTTATAAAAA 100 68
     CAC0892 NONE
     CAC0893 NONE
        aroB NONE
        aroA NONE
        aroC NONE
         aro NONE
        aroK NONE
     CAC0899 1029980 .. 1029990 +    -4  -4.05788   TTGAGGATAGAATAC                 TTCA TTT TGAA                 TTTACTTTCAGCAAA  58 240
     CAC0901 1031600 .. 1031624 +  -3.7  -3.76413   TATTTTTGGGAAGAA          TGTATTACAAT AAA AATGTAATATA          TTTACAATTTTAGAA  53 59
     CAC0902 NONE
     CAC0903 1034452 .. 1034471 +  -9.3  -5.80364   TATAGTAATAAAAAA            TCTCCGC ATATCA GCGGAGA             TTTTTTTATTCAAAT 100 36
     CAC0905 1037882 .. 1037896 +  -3.6  -4.35644   TATGAAGGAGATGAA               TTTATG ACA CGTAAA               TTATTTTATGATGAT  59 72
     CAC0906 NONE
     CAC0907 1039474 .. 1039497 + -11.1  -4.71061   TATGAAATAACTAAA          TTTAGCGGC TTTAAT GCCGCTAAA           TTTTTAACTATCCAT 100 36
     CAC0909 1042604 .. 1042614 +    -4  -3.41602   GAGAAATACAAAACT                 TTAC GCT GTAA                 TTATAATGGAGTAAA  50 15
     CAC0910 1047625 .. 1047654 + -11.5  -2.66481   TAATCAATGACATAA       TACTGCCGCCATT ATAG GATAGCGGCAGTA        TACTATAAAATTTTA  87 38
     CAC0911 1049961 .. 1049972 +  -4.4  -3.21807   TATTTTTGCATCGTT                CATG GCAG CATG                 TCTTGCATTTGGTAA  52 106
     CAC0912 1051477 .. 1051491 +  -4.4  -4.43911   AGAAGTGGTATATCT               TTATTT ACA AAATAA               TTTTAGTTACCATTT  64 92
     CAC0913 NONE
     CAC0914 NONE
     CAC0915 NONE
     CAC0916 NONE
     CAC0917 NONE
     CAC0918 1061183 .. 1061212 +  -5.9  -2.89683   AATAAACTAATGAGA       TAACAGGTGATGTT TTA GACATC-TCTGTTA       TATGTAAAATGAAAT  56 51
     CAC0919 1063769 .. 1063794 + -10.5  -4.87291   AAAATAAGAATTAAA         GGCTGGGGTAA AAAT TTACCTCAGTC          TTTTTAATTAAAATA 100 34
     CAC0921 1065447 .. 1065478 +  -3.1  -5.27477   TAATAAATATTTCAA      GAGACAAATACTA CAGTAA TAAAATTTGTCTC       TTTTTTAGTTAAAGT  70 52
     CAC0922 NONE
     CAC0923 NONE
     CAC0924 NONE
     CAC0925 NONE
     CAC0926 NONE
     CAC0927 NONE
     CAC0928 1070328 .. 1070345 +  -2.7  -3.11325   TATTCTAAAAGATAC             TATATGC CTCA GCATAAA              ATTTGTTGACATATA  42 173
     CAC0929 NONE
        metB NONE
     CAC0931 1073727 .. 1073750 + -12.6  -3.07013   ATTAACAAAATAAAA          TCCTCTTCTT TTAA AAGAAGAGGA           TCTATTAACAAAATA 100 175
     CAC0932 1074450 .. 1074489 + -14.6  -5.36441   GACTGACTAGAAATA  C-TAGAGGTCAAGCTTTAT TAA ATAAAGCTTGACCTCTTTG  TTTTTTATATGGAAA 100 140
        xylR 1075783 .. 1075822 + -18.3  -3.91488   AATTTGTTTAAGCTA  TAATATAAGTGGAAACC TACTTT GGTTTCCACTTATATTA   TTATTTAAGAGAATT 100 40
        hisZ NONE
        hisG NONE
        hisD NONE
        hisB NONE
        hisH NONE
        hisA NONE
        hisF NONE
      hisI_1 NONE
       his_2 1082964 .. 1082974 +  -2.6   -3.1355   ACAAGAGAGAAGACC                 TATT GAA AATA                 TATAGTTTATTGTGT  42 10
         tkt 1085057 .. 1085087 +  -4.9  -5.61596   ATAAGAATAAAAAAG      CAAGTTAGGT-TAA GATA TTATGCCTAGCTTG       TTTTTTTATAGAAAT  83 37
         ssb 1085529 .. 1085558 +  -9.4  -4.81685   AAGCGGTTTAAGAAG       ACACCCCAAAAT AATATG ATTTTGGGGTGA        TTTTTAATAATTAAT 100 30
     CAC0946 1086668 .. 1086700 +  -7.3  -6.23545   TAAATAATAAAAAAG      CAAAATCATTTAT TAATTAT ATAGATGATTTTG      TTTTTTTTATTTACA 100 34
     CAC0947 1087468 .. 1087522 + -19.7  -4.56914   CCTTATGAAACTTAA TATATAGCCCGTACCAAAATCAC AATCAACAA GTGATTATGGTGCGGGCTATATA TTTTAGTTTCAATAG 100 45
     CAC0948 NONE
     CAC0949 1089456 .. 1089475 +  -2.2  -3.31726   CTTTAATTTAGTGAA            TAAACTTT AATT AAAGATTA             TATTATGTGAAAAGC  43 52
     CAC0950 1090107 .. 1090133 +  -6.6  -5.63103   AATATAAGATTAAGA         TATGCCTCTCAT TTT ATAGGGGGCATA         TTTTTTTGCTTGAAA 100 39
     CAC0951 1090994 .. 1091021 +  -4.3  -4.59773   TATAATTAAAATGAC        TAAGAAAGCCGC AATGA GTGG-TTTCTTA        TTTTTGAAAATAAAA  68 318
     CAC0953 NONE
     CAC0954 1092547 .. 1092599 + -14.7  -3.05579   GGAAGAACAATATGG GAGAAATAATAAGAATGGTTTTT TAATTAT AAAAACCATTCTTATTATTTTGC TATGATATTTTATTG 100 17
     CAC0956 1094779 .. 1094796 +  -8.5  -5.63517   GAGTAAATAAAAAAA             TCGGATA GAAA TATCCGA              TTTTTTATTTAAAAA 100 31
     CAC0957 NONE
     CAC0958 1097542 .. 1097581 + -15.4  -4.55118   TTTTAATTTAGCAAT  TAACATGAGCAATAAAAT GTAA ATTTTATTGCTCATGTAA   TTTTATATAAAATTA 100 4
        clpB 1100245 .. 1100272 +  -7.2  -6.48081   TTAAGAAATGACAAA        TAGAAGGTAA GGATTATA TTACCTTCTA         TTTTTTTTTTCTAAA 100 48
     CAC0960 1101104 .. 1101146 + -13.1   -3.6512   ATAGATAAATAAAAT TG-GGTGACTTTTATATAGT TGAT ACTTTATAAAAGTCACCTCA TTTAAAAATTATTTA 100 29
        uppP 1104381 .. 1104404 + -11.1  -3.06839   TATAGTAGTGGTTAA          GGAGAAGCT TTAATT AGCTTCTCC           ATTATTATTTAATAA  88 47
     CAC0964 1104963 .. 1105014 + -10.6  -5.07486   CTTTAGAATTATTGT TTTATGCATGAATTCTTATTGCGTT AAA AATGCATTAT-AATTCATGCATAAA TTTTTATTGACAATA 100 35
     CAC0965 1111129 .. 1111157 +  -7.6  -3.23945   TTTAGATAAAATTAA        GGGTACTTTAAG AAGGA TTTAAAGTACTC        CTTTGTTATATAATG  68 66
     CAC0966 1113005 .. 1113022 +  -4.2  -5.22137   ATTATTTATAAGAAA             CTCTAA TTAAAT TTAGAG              TTTTCTTTTCTAGTT  74 55
     CAC0967 1114796 .. 1114825 +  -9.5   -5.9218   ATTATAATAAAAAAG       CAAGCCATAAAAA TTAA TTTTTATGGCTTA        TTTTTTTATTATGTA 100 226
     CAC0969 1115714 .. 1115741 +   -10  -5.94214   TAACATAATGAAAAA        GTTAGCAAACAT TTAG AAGTTTGCTAAC         TTTTTTTATTATATT 100 33
     CAC0970 NONE
        citB 1119354 .. 1119366 +  -6.2  -4.00407   ACACAAAATAAAATA                GGGC TTTAT GCCC                TTTCAATTTTTGCAT  68 30
        citC 1120436 .. 1120459 +    -9  -5.96219   TAATTAGATAAAAAA          TAAGAGCTAA GTTA TTGGCTCTTA           TTTTTTTTATGAATA 100 41
        argG NONE
        argH 1123220 .. 1123230 +  -2.6  -3.46008   AAAAGCAAGTTTACA                 TTAT GGA ATAA                 TATTACTTTTATGGT  45 139
     CAC0975 1125055 .. 1125106 + -14.2  -4.32046   AGGCAATAAAAAAAA TGTAAATAATAGTGCAGAACCATAT TAA ATGTGGT-CTGCACTATTATCTATA TTTAATTTTTAAAAA 100 21
     CAC0978 1126860 .. 1126907 +    -6  -2.92398   GAATGCTGCAAAAGC TTAGGTTATACATGATGAAA TGTAAGTC TTTTATCATTTATAACTTAA TATGATGTAGTTTTT  56 49
     CAC0979 1127469 .. 1127498 +  -9.3  -5.48213   ATTTTAAAAAGCCGA       CCGCCTGGGCA AAAAGAAA TGTCCAGGTGG        TTTTTCTTTTACCTC 100 156
        pflB NONE
        pflA 1130550 .. 1130579 + -13.1  -2.80113   GTTTAAACTTATATA       GGGTTTCTATATA AAAA TGTATAGAAACCC        TATAATAAAATACTA 100 35
     CAC0983 1131656 .. 1131685 + -10.8  -4.69962   ATATAAATCGAGCTT       TTAGAGCCAGAG TTTATT CTCTGGCTCTTA        TTATTTTTTAATCTA 100 336
     CAC0984 NONE
     CAC0985 NONE
     CAC0986 1134242 .. 1134269 + -10.8  -5.28315   CAATTTTATATTGGT        TAAAAGAAGGTT TTAA AACCTTCTTTTG         TTTTTTGAATTTTAT 100 88
     CAC0987 NONE
     CAC0988 NONE
     CAC0989 1137123 .. 1137153 +   -15  -4.59207   TTAACATCAAATTAA       TAACACACATATGT TTT GCATATGTGTGTTA       TTTTCTACTATTTCT 100 26
     CAC0991 NONE
     CAC0992 1140039 .. 1140070 +  -9.7  -5.79595   ATATTAAATAAAAAA      CATAGGGAAATAT ATTAAG ATATTTTCCTATG       TTTTTTATTTTACCA 100 8
     CAC0996 NONE
         ndk 1143595 .. 1143618 +  -7.6  -4.63044   AATAATGTTTAATTA          GATGCC-TATA AGT TATAAGGCATC          TTTCTTTATATAGAT  80 51
     CAC0998 NONE
        thrC 1146558 .. 1146582 + -10.7  -3.71607   GGTAAGTAGCTATAG          GGGCTTGGAGA ATA TATCCAGGCCC          TTTAGATGGTATTAG  93 32
     CAC1000 1147100 .. 1147138 +  -9.2  -5.16038   TTTAAGATATAGGTT   TGATAAAAAGCATACA TAAAAAT TGTATGCTTTTTATAA   TTTTATTTATTATAT  95 42
     CAC1003 1152554 .. 1152590 +  -5.3  -5.48213   TATTAGTAAAAAAGT   TGTGCAAGCAATGAAG AGAAAA CTTT-TGGCTTGCACA    TTTTTATTTTGCCTC  82 117
     CAC1004 NONE
     CAC1005 1154267 .. 1154278 +  -4.4  -4.37658   TTTGGGTTGAATAAG                TGGA TATG TCCA                 TTTTGTAGGCAGGTT  65 159
     CAC1008 1156178 .. 1156213 +   -10  -4.42653   TTGTATATAAGAAAA    GAAACTTCCATATT AGATATAA AATATGGAGGTTTC     TTTTCTCAATAAGAT  91 31
     CAC1011 1159217 .. 1159228 +    -3  -3.26403   TTAACTACAATAAAT                TGAA TAAT TTCA                 CTTATTGTTTTTTTC  46 399
     CAC1013 NONE
     CAC1014 NONE
     CAC1015 NONE
     CAC1016 1165883 .. 1165938 + -20.5   -4.3902   TAGCTATGATGAGAA GATAAATTAAAATAAACTTATACAT GATAAG GTGTATAAGTTTATTTTAATTTATC TTTAATTTTTGTAAT 100 21
     CAC1018 NONE
     CAC1019 1169620 .. 1169646 +  -3.8  -5.56112   ATGTAAATAAAAAAA         TATAGGGTTT AAATTAA ATACCCTATA         TTTTTTCATTTTTAT  80 35
     CAC1020 NONE
     CAC1021 1171898 .. 1171934 + -14.9  -5.08178   ATAGCATTTTAAGGA    TAATAGTTTATTATGAA ATT TTCATGATAAACTATTA    TTTTTGTATATATAT 100 41
     CAC1022 1172820 .. 1172854 +  -6.6  -5.33785   AAAATTATAAAAAAA     TCAGATGGATCATTTT TTT ATAATTATCTATCTGA     TTTTTTATACTACTT  88 40
     CAC1026 1178427 .. 1178451 +  -6.7  -5.40873   AAATAATAATTTATA          TTATTTAATAA TTA TTATTGAATAA          TTTTATTTTTGTGTT  91 35
     CAC1027 1179809 .. 1179842 + -13.3  -5.15634   TTTATTATAAGAAAA     GAGTTCATGGCAATT TATG AGTAGCCATGAACTC      TTTTTTACTAAAATC 100 31
     CAC1029 NONE
     CAC1030 NONE
        feoB NONE
     CAC1032 1184449 .. 1184473 +  -5.9  -5.19328   AATATTATGAAAAAA          GTGTTTAAA AGTTTAG TTTAAACAC          TTTTTCTTATGAGAT  84 80
     CAC1033 1184982 .. 1185018 + -10.5  -4.08307   ATAGATATAGAGAAA    TCATCTTAATTTAAATT GAA GACTTAAATTAAGATGA    TTCTTTACATTTTGA  91 37
     CAC1035 1185533 .. 1185561 +  -6.7  -4.57882   ACAGGAATTAAAATA        GCAGGTAAAAGTG TAG TACCATTACCTGC        TTTATTATTGTTAAA  76 25
     CAC1038 1189097 .. 1189131 + -20.4  -5.37865   GATTCAACAGCTAAA     TAATAAAAAACCGCCA AAA TGGCGGTTTTTTATTA     TTTTTTGGTTATTGC 100 83
     CAC1040 1191523 .. 1191546 +  -9.6  -6.15717   ACCGCGAAATATAAT          CGTCTCTGCA GTTA TGTAGAGGCG           TTTTTTTTATATTTA 100 265
        argS NONE
     CAC1042 1193638 .. 1193674 + -20.5  -4.65747   GCCAAATAGAGTTAA    GAAGAAGGATGGAAAGT AAT ACTTTTCATCCTTCTTC    TTTTGTTGAAAATTA 100 7
     CAC1043 1195331 .. 1195349 +  -8.8   -5.1361   AGAATAAAGGTTAAA             GCAGCTTG GTA CGGGCTGC             TTTTTTAGCGTTTAT  95 254
     CAC1044 1197486 .. 1197515 + -12.4  -4.93316   AAAGCATAAATTTTT       TACCTACATTGA TAAGTT TCAATGTAGGTA        TTTTTAATCTTCTTG 100 39
     CAC1046 1199924 .. 1199949 +  -8.4  -2.74563   AGTATAAAAAAATGA         CCTAAAGTCG TGAATT TGACTTTAGG          TCATTAGAGTATAAA  70 34
     CAC1048 NONE
     CAC1049 1204401 .. 1204452 + -20.8  -3.56099   GTTGATATATACAAA TAGAAATAAAAAAAGTATGCTAAA ATTT TATAGCATACTTTTTTTATTTCTA TTTCCAACCGTTGTA 100 23
     CAC1051 NONE
     CAC1052 NONE
     CAC1053 1209640 .. 1209675 + -11.4  -2.89608   ATTTTATATAAAATA    TAGGGAATCTAGTTTG AAAC TAAAATAGATTCCCTA     TGTACTACTTTAAGT  89 50
     CAC1055 1211215 .. 1211257 +  -4.3  -2.79202   CTATAAACTTCTAAA TTATAAGGCTGTGTTTTAT TATGT ATAAAACACAGCTATAGGG ATTTAAACTGTATCT  49 27
     CAC1056 1211532 .. 1211561 + -13.1  -5.79595   ACCAAAGCTTTAAAA       TAGCAAGTTTACA GTAT TGTAGACTTGCTA        TTTTTTATTTTAAAG 100 23
     CAC1057 NONE
     CAC1058 1213456 .. 1213472 +  -2.3  -3.24708   AACTAGGTTTTATAA              CTTGTAA TAA TTAAAAG              TGTATTTAAAGAGTG  43 109
     CAC1060 1214672 .. 1214701 +  -2.9  -5.95539   ACCAAAGCTTTAAAA       TAGCGAGTTTGAA GTAT TGTAGACTTGCTA        TTTTTTTATTTCCAA  85 396
     CAC1061 NONE
     CAC1062 NONE
     CAC1063 1216560 .. 1216572 +  -2.7  -4.36914   TATATGATATTGGAT                TAATC TTT GGTTA                TTTTATGAAAGGAAA  55 58
     CAC1064 1217712 .. 1217726 +  -2.8  -2.63382   AATAATTATAAAGGG               TGCTCA TAG TGAGAA               ATTATAGCTATGAGC  40 63
     CAC1065 1218737 .. 1218770 +  -8.3  -6.22802   TAAACAGCTAGAAAA     CGTGCGTAGTTTTAT GCAA ATAAAGCTATGTGCG      TTTTTTTTTATAGGA 100 172
     CAC1066 1220649 .. 1220665 +  -4.5  -4.41494   CTTAAACTTATAAAG              TAATCTT CAA AAGATTG              TTTTGATTGCAGGTA  64 158
     CAC1067 NONE
     CAC1068 1222374 .. 1222386 +  -3.5  -4.66535   TGAATCTATGCGTGT                TTTTT TAT AAAAA                TTTATTTTACCCATT  64 425
     CAC1072 NONE
     CAC1073 NONE
     CAC1074 1226489 .. 1226526 +   -10  -2.88737   ACACTAATCATAAAA   GAGCACCGC-GGGTGAT TTTTC ATCATTTTGCGGTGCTC   TAGTATTATGTTTAT  80 66
     CAC1076 1229246 .. 1229256 +  -2.6  -2.71364   TTAAATATTTGTGGC                 TATA TAG TATA                 TAATTAAACAAATGG  40 53
     CAC1077 1229813 .. 1229850 +  -6.5  -4.99056   GTATGTATATGAAAA   TATAAGCTCCAACTT AAAATAAA AAGCTGGAGTTTATA    TTTTTACTTATATTA  80 141
     CAC1080 1243440 .. 1243469 + -11.7  -3.99405   GTAAGGAATTAAAAA       TATAGATATAGGG TTAT TCCTATATCTATA        TTTATACTAAATTAA 100 40
     CAC1081 1248988 .. 1249011 +  -8.2  -4.77867   TATAGATAATAAAAG          CGAGTTTGCA GAAA TGTAAGCTCG           TTTTCTATTATGTAT  87 54
     CAC1082 1249796 .. 1249812 +  -2.4  -3.78953   CAAAGGACACCATAC              TAAAAT CCAAT ATTTTA              TTTAGTAATACCCAT  49 80
     CAC1083 1250560 .. 1250589 +  -4.4  -5.48787   AATTGCATTAAAAAA       CATAGTGAAGAC AATATG GTTTTTGCTATG        TTTTTTGTGTATTGT  78 39
     CAC1084 NONE
     CAC1085 1254716 .. 1254726 +    -4  -3.09635   GAAACCTAATATTTT                 TCTA TAT TAGA                 TTAAGTCATGGAAAT  48 135
        xylR 1255857 .. 1255870 +  -3.9  -3.07443   TTTAATATAGTAGTT               TTTGT TTTT ACAAA                TTGGATACAATATGA  48 229
     CAC1087 1256120 .. 1256131 +    -3  -4.32903   TATAACAGGTGAAAT                TTCA TACT TGAA                 TTTTACATATTTGCT  57 75
        glpX NONE
     CAC1089 NONE
     CAC1090 NONE
     CAC1091 1260183 .. 1260199 +  -8.7  -5.67063   TTAAATAATTAAAAA              GAACCCT TGT GGGGTTC              TTTTTTTATAATAAA 100 29
     CAC1095 NONE
     CAC1096 1265301 .. 1265330 + -14.5  -3.00907   AAACATATTTTAAAA       TTGAATCGGCAAG ATTT CTTGCCGATTTAA        TATAATTATATATAA 100 28
        polA NONE
        coaE NONE
     CAC1100 1270166 .. 1270206 + -12.2  -5.76237   GATAATGATTAAAAA TAGACACATGTA-ACTAGA GAAT TCTAGGATACATGTGTCTA  TTTTTTATTTATATA 100 29
     CAC1101 1270822 .. 1270834 +  -4.9  -2.73334   TTAATTTGACAATAA                GTATA ATT TATAC                TAATATATAATTAGT  50 37
     CAC1102 1271968 .. 1271992 +  -2.2  -5.28983   CAATTAAACATAAAA         GACTCTTAGAT TATT ATC-AAGAGCC          TTTTTATATTTTGAA  67 34
     CAC1103 1272458 .. 1272475 +    -7  -5.01497   AAAAATAATCGATAG             GGGAGA AGTAAA TCTCCC              TTTTTATATGGTAGT  86 61
     CAC1121 1290250 .. 1290269 +  -6.4   -5.4833   AAAAGGATAAAAAAA            CCAAGTGA AAAT TCACTCGG             TTTTTTATTAGATAA  89 18
     CAC1145 1314874 .. 1314894 +  -9.9  -5.48213   TTTATAAATTCTTAA            GAATAGATT TAA AATCTATTC            TTTTTATTTTGGGTA 100 396
     CAC1146 NONE
     CAC1147 NONE
     CAC1148 NONE
     CAC1149 NONE
     CAC1150 1317694 .. 1317717 +  -3.2  -3.41126   TTTATAAATTGTTAA          GGCACATA ATTAAGTG TATGTGTC           TTATAGAGTTTATAA  47 55
     CAC1151 NONE
     CAC1152 NONE
     CAC1153 NONE
     CAC1154 NONE
     CAC1155 NONE
     CAC1156 1320633 .. 1320651 +  -2.5  -2.78384   GTGTAAAATATTAAA             TGAACTT AATAA AAGTTTA             TATGATAAAAAAGAG  41 173
     CAC1157 NONE
     CAC1158 1321163 .. 1321177 +  -2.2  -3.64703   AGATTAGAAGTCTAC               TATTAA CAG TTAGTA               TTTAAATAGAAAGAA  46 34
     CAC1159 NONE
     CAC1160 1322410 .. 1322434 +  -9.5  -5.40072   AATTGGAATAAACGA          TAAGAGATTAT TAT ATAGTCTCTTA          TTTTTTTACAAAAAA 100 23
     CAC1161 NONE
     CAC1162 1323672 .. 1323682 +  -2.6  -2.78384   TGAATTAAATCAACT                 TAAA GGG TTTA                 TATAGTACAGAAAGG  41 10
     CAC1163 NONE
     CAC1164 NONE
     CAC1165 1324654 .. 1324679 +  -4.9  -2.67981   GATTCATGTAATATA         TTAATTGATGA ATTA TCATTAGTTAA          TAACTTTAATGAAAT  50 58
     CAC1166 NONE
     CAC1167 1325514 .. 1325558 +  -4.6  -4.20084   GAATTAGAAAAAGAA CTCTCATTAATAAATCAT-TA AAAG TACATGGTTCATCAATGAGAG TTTTAAGTGGATAAT  61 5
     CAC1168 NONE
     CAC1169 NONE
        xerD 1328176 .. 1328186 +    -4  -3.83717   AGTAGAAGCCAATCC                 TCTT AAT AAGA                 TATTTTGAATTTTTA  54 7
     CAC1171 NONE
     CAC1172 NONE
     CAC1173 1330155 .. 1330201 + -13.7  -2.52464   ATTAGTATTTTACAA TTTTATAAAAATAAAATTTAT GTTAA ATGAATTTTATTTTTATAAAA TGCATTAAAAAAGCA 100 53
     CAC1174 NONE
     CAC1175 NONE
     CAC1176 NONE
     CAC1177 NONE
     CAC1178 NONE
     CAC1179 NONE
     CAC1180 NONE
     CAC1181 NONE
     CAC1182 NONE
     CAC1183 NONE
     CAC1184 1335775 .. 1335785 +  -2.6   -3.2043   ATTGTATGTCATTTT                 TAAA AAG TTTA                 TAATTTTATCATAAT  43 194
     CAC1185 1337401 .. 1337430 +  -9.5  -2.70932   TAGCAAAGTTGAAGG       CTTATGCAGATAT ATGT ATATCTGCATAAA        TACTTAAAGAGAGGA  75 96
     CAC1186 NONE
     CAC1187 1338243 .. 1338253 +  -2.6  -3.76183   CGATATCAATACAGG                 TATA ACA TATA                 TATTATTTTCTAAAT  49 180
     CAC1188 NONE
     CAC1189 NONE
     CAC1190 NONE
     CAC1191 NONE
     CAC1192 1342629 .. 1342641 +  -3.5  -3.06696   TAAAAAGAGCAAGAA                TTAAT AGC ATTAA                TATATTGGCGAGAGG  46 22
     CAC1193 NONE
     CAC1194 1343418 .. 1343428 +  -2.6  -2.73771   TATTGTGTGAAAAAT                 TTAT AAT ATAA                 TACTATATATAGTGC  40 72
        ligA 1345540 .. 1345562 +  -2.1  -4.27192   TAGAAGGAGGGAATA           TATGAAAAG TAAAT CTTTTAATA           TTTTGATAGAAATTT  55 82
     CAC1196 NONE
     CAC1197 NONE
        recJ 1348506 .. 1348516 +  -2.6  -5.02777   ATTTGCAGAACATGA                 TATT TAT AATA                 TTTATTTTTATATAT  65 114
     CAC1199 1349065 .. 1349085 +  -6.9  -4.79384   GTTGTTGTAAAGGAT            TAGTAACTC TTT GAGTTACAA            TTTTGGTTTTATTCT  79 12
     CAC1200 NONE
     CAC1201 NONE
     CAC1202 1351721 .. 1351733 +  -6.3  -2.52946   AGTAGACACTAAAAG                CGTAT AAA ATACG                AATTTTATAAGAAGG  57 44
     CAC1203 NONE
     CAC1204 NONE
     CAC1205 NONE
     CAC1206 NONE
     CAC1207 1353325 .. 1353335 +  -2.6  -2.78867   TAAAATGATTTTTTA                 TAAT GTA ATTA                 ATTATTAACACTTAA  41 33
     CAC1208 NONE
        nrdD NONE
         dut NONE
     CAC1211 NONE
     CAC1212 1357578 .. 1357588 +  -2.6  -4.74215   AATTTATGTTGAAAT                 TATT AAC AATA                 TTTTCTTAGTACTGT  60 190
     CAC1213 1358290 .. 1358317 +  -5.8  -2.81178   TAGCTCACTACCATA        TAGAAGAAATAG TGAG CTATTTTTTTTA         GTTTGACATTAATTC  56 255
     CAC1214 1359856 .. 1359903 + -11.6  -4.40237   AGTAATAAGGTAAAA TAGTGTTGGAATTAAGAAGACT TATA AGCTCTCTTAATTTCAACACTA TTTTAATATCTAATG  95 187
     CAC1215 1360299 .. 1360312 +  -3.9  -2.87132   AAAAAATTCAATATA               CTAAT AACA ATTAG                TATATGAAGGAGAAA  46 293
     CAC1216 NONE
     CAC1217 NONE
     CAC1218 1362601 .. 1362617 +  -2.3  -2.55012   AACAACTTATGACAT              TTAGTAT ATA AAACTAA              GATTTTATAAATAAT  39 40
     CAC1219 NONE
     CAC1220 NONE
     CAC1221 NONE
     CAC1222 1364804 .. 1364824 +  -5.6   -4.4727   GATGGAATTTGTTAT            TTTACTAT AACAG ATAGTAAA            TTTTATAACTGTTGA  72 193
        dnaE NONE
     CAC1224 NONE
     CAC1225 NONE
        sigA NONE
     CAC1227 1370440 .. 1370475 +  -5.6  -5.31275   GGTACTACAATTTTA    TCATAGAGTAGATA CGATTATA TGACTACTCTATGA     TTTTTTATAATAGGG  84 51
        cisA 1372157 .. 1372171 +  -4.2  -2.70932   TGTGGGATAACCGTA               CGGG TTCAAGT CCCG               TCCTTCGCACCAAAA  45 47
     CAC1229 NONE
     CAC1230 1372849 .. 1372865 +  -5.9  -3.75024   ATAGAGGGTGATGAT              TTAGGAG AGC TTCCTAA              TTATTAATGATAACA  64 2
     CAC1231 1374141 .. 1374153 +  -3.5  -3.27109   AAAAAGGAGACTTGA                TTTAA AAA TTAAA                TATTCCTTAGCTTCC  47 252
     CAC1232 1375229 .. 1375260 +  -3.9  -6.50115   TGTAAAAATAAAAAA      GATTTAGTGAGAA TATAAT TTCTTGTTAAATC       TTTTTTTTTTATAAT 100 84
        chev 1376999 .. 1377022 + -11.8  -4.66347   GATATATATGTGTGA          GAAGAGAGGT GGAT GCCTCTCTTC           TTTGTGTTTTTTGGT 100 358
        pheB NONE
        thrB 1378599 .. 1378625 +  -6.7  -5.63236   ATAGTTTAGTGAAAA         TTCATCTTGTT TTATT AGCAAGGTGAA         TTTTTCTTTTTAAAT 100 37
     CAC1236 1379004 .. 1379020 +  -2.4  -2.58544   TAAAGGATAATTTGC              TTTAAT ATAGA ATTAAA              ATTCTAGAGGTGAAA  40 85
     CAC1237 1379559 .. 1379577 +  -3.2  -3.52539   TAATTACATATAATT             TTTATGTA TAA TTCATAAA             TTGTACTTAGAGTTA  49 49
     CAC1238 1380318 .. 1380341 +  -3.2  -5.53288   TAAGATAAAATAGTA          GGAG-AGATAT TAA AAATCTACTCC          TTTTTTTAAATTAAA  73 28
     CAC1239 NONE
         maf NONE
        radC NONE
        mreB NONE
        mreC NONE
     CAC1244 NONE
        pbpA 1387198 .. 1387239 + -15.5  -5.06414   AAAACTAATTGAAAA GAGTCTTCATATAGTAATT TTTA GATTACTATATGAGGGCTC  TTTTTATTAAAAGGC 100 33
        pbpA 1390288 .. 1390341 + -20.9  -3.70689   ATTAAAATATAAAAA TATAAAGAAGCTATATTAGGGTATA GTAA TACACTCTAATATAGCTTCTTTATA TTCTATGTATCTTTA 100 36
        pbpA 1393198 .. 1393228 +  -2.1  -2.76964   AATCAGTGATGCTGC       TGAAAAATGATAT ATATA ATATGATTTTTTA       TGATATTCAATGTGC  39 16
        minC 1394015 .. 1394026 +  -7.2   -5.9873   ATATATAACTGCTTG                GGGG AGTA CCCC                 TTTTTTTTATAATCA 100 33
        minD 1395196 .. 1395208 +  -4.9  -3.14132   ATTTGTTCAGTTTTT                TTTCT GGA AGAAA                TTCCTCGAAACCAGG  52 57
        rodA 1396855 .. 1396871 +  -2.3  -4.79667   AATTAATTTAAGAGG              TTGTTTC TGA GAAATGA              TTTTTAATCACTTTT  59 168
     CAC1252 1397819 .. 1397841 +  -2.8  -4.70772   ATGTTTCGGAGTGAT           TAATTGTTTA AAT TAAGCAAATA           TTTTATTCCATATAT  60 50
     CAC1253 NONE
     CAC1254 NONE
     CAC1255 1401335 .. 1401348 +  -2.5   -2.6933   GTCTAGTAAGAGGTG               TTTTT ATTG AAAAA                GATTTTTATAGAAAG  40 53
     CAC1256 NONE
       rpl21 NONE
     CAC1258 NONE
       rpl27 1403916 .. 1403935 + -12.2  -5.12707   GCTGAATAGTATTAA            GCACCCTT TACT AAGGGTGC             TTTTTTAAAGTTTAA 100 32
         obg NONE
     CAC1261 NONE
        nadD NONE
     CAC1263 NONE
        lytR NONE
     CAC1265 NONE
     CAC1266 1409347 .. 1409388 +  -9.2  -4.03978   ATCTTATAAGTAAAG TAAAAGGTGAG-TA-AAGAA GCAA TTCTTATAACTCACCTTTTA TTTATGTAGAAAATT  84 12
       comEA 1411582 .. 1411618 +  -4.7  -3.53012   ATAATAATTGTAAAG    TTTTTAATATGGGGTTA ATA TAATACTATATTAGAAA    TTTAAGCGGACAAAA  57 79
     CAC1269 1414246 .. 1414267 +  -7.4  -3.49884   TCAATTTGGTTAAAA           TACCAATG GAGGTG CATTGGTA            TGTTTGATAGTGTAT  67 63
     CAC1270 1414559 .. 1414578 +  -2.1  -4.95843   ATGATCACAATAGAA            CAAGATG AAGAGA CCTCTTG             TTTTCTATTTTGTAT  62 18
     CAC1271 NONE
     CAC1272 NONE
     CAC1273 1417370 .. 1417382 +  -9.1  -5.97575   AGAAATAAAAAAAAG                CCGGT ATA ACCGG                TTTTTTTTATGCATT 100 56
     CAC1275 1418813 .. 1418839 +  -2.4   -2.6078   TGAAATAAACAAATA         TGTTAATTAATT TCT AAGTAATAAACA         TCCATTCCTCTTAAT  40 16
      SpoIIP 1419968 .. 1419990 +    -7  -5.43414   AAATACTGTAAAAAA           GTACATCCTT AAA AAGGAGGTGC           TTTTTTATATATGAT  95 44
     CAC1277 1420517 .. 1420548 + -16.2  -4.04752   AAAGCTAAAATCCTA      TAAAAGGGTTTTTG TTGA CAAAAACCCTTTTA       TTTATGCTATAATTT 100 47
        lepA 1422466 .. 1422509 +  -5.6  -3.92659   CAGCTGAATTAAAAA TACTATATGT-TCATAATCAT GTT AAGATTGTGGTGCATATAGTA TTTAAGTTTTACAAA  65 87
        hemN NONE
        hrcA NONE
        grpE NONE
        dnaK 1427442 .. 1427472 + -12.1  -4.25074   ATATATAGTACAAAA      TTAAGGGAAAGGGT GTTA ACCCTT-CCCTTAA       TTTTAAGCTTTAATA 100 72
        dnaJ 1428780 .. 1428802 +  -4.2  -2.97297   GTTTCCCTATATTTA           TTCTCAAATA TTC TATTGGAGGA           ATTTAATTCATGGAT  48 160
        prmA 1429753 .. 1429768 +  -2.6  -2.86601   AAAATTATAAAGGAG              TGTATT TTTT AATGCA               TAAATTTTTCGTGGG  41 31
     CAC1285 1430514 .. 1430534 +  -6.3  -2.75844   ATTGGAGGAATAATA            TAATGAAAG TTG CTTTTATTA            CTTTAGGATGCAGAG  57 23
     CAC1286 NONE
     CAC1287 1432321 .. 1432333 +  -4.9  -3.82083   GCCCAATTAGCTGCA                TTTGA GTT TCAAA                TTTGAATTGTGCTAG  59 127
        rpsU NONE
     CAC1289 1433024 .. 1433042 + -10.3  -5.59534   AATAAGAAAATGAAG             GACCTGG TTTAT CCAGGTC             TTTTTTGTTGTAATT 100 36
     CAC1290 NONE
     CAC1291 NONE
     CAC1292 NONE
     CAC1293 NONE
   dgkA/pgpB NONE
         era NONE
        recO NONE
     CAC1297 1440373 .. 1440430 +  -9.6  -2.83071   ACACAGTTTGATTAC TAATTTATACGTGTCAATAAATTG TTTGGAAATT CAATATTTTGGCACGTATAAATTA ATTTACATATAAATT  77 63
        dnaG NONE
        sigA 1444763 .. 1444783 +  -3.2  -5.63236   ATTAATAAATACTAA            GGTTATCC TTAAT GGGTGGCC            TTTTTATTTTTAGCT  77 36
     CAC1301 NONE
     CAC1302 NONE
     CAC1303 1447270 .. 1447296 +  -9.6   -5.2853   TCCATATAAATTTAA         GTAGATATAGAG GTT TTCTATGTCTAC         TTTTATTTTTACATA 100 22
     CAC1304 1448636 .. 1448656 +    -4  -5.79595   GTCGTCCATTGAAAA            CACTAGGT TTCGT GCTTAGTG            TTTTTTATTTTGCCA  84 432
     CAC1305 NONE
     CAC1306 NONE
     CAC1307 1451594 .. 1451607 +  -5.3  -5.06414   TCATATTTTGTTTTA               TAGCA TGTA TGCTA                TTTTTGTTGCAGGAA  77 311
     CAC1308 1452756 .. 1452767 +    -3   -3.4647   GATTTTGATATATCG                TTCT TAAA AGAA                 TATTTAAATATTGAA  47 421
     CAC1312 NONE
     CAC1313 1456018 .. 1456051 +  -3.9  -5.13343   TAACTAATATAAGAA     ATCCCTAGAGTAG CATAAAAA CTATTCTGGGGAC      TTTTATTTTAGATTA  71 69
     CAC1316 1457780 .. 1457797 +    -7  -4.64076   ACAAAATAAAAAAAG             GGAGCA TGTTAT TGCTCC              TTTTATAATTTACTT  81 32
     CAC1318 1459910 .. 1459927 +  -3.5  -4.14243   AAAATCTATCTTGTG             CAATATT GAAA AGTATTG              TTTTAAGGTAGGATA  57 268
        glpF 1460752 .. 1460766 +  -4.4  -2.90685   ATGCTATATGCTGCT               TTTATA GCA TATAAA               TATAATATATAATTA  49 19
        glpP NONE
        glpK 1463000 .. 1463044 +  -5.8  -5.56264   CTTAGAGAAAATAGA GTCAAGCATAAAACTTTGGTG ATTA CACCTTTGTTTT-TGCTTGGC TTTTTTATGTTTAAA  90 106
        glpA NONE
     CAC1323 NONE
     CAC1324 1466235 .. 1466259 +  -7.2   -5.1675   CGTATATATTGAAGA          GAGGTCAGAA AAAAA TTCTAACCTC          TTTTTTAATGCCTAG  86 57
     CAC1325 1467906 .. 1467916 +  -2.6  -3.54109   TGAAAAAATATTCTT                 TAAA TGA TTTA                 TTATCATTAAATTAA  47 495
     CAC1327 1468390 .. 1468408 +  -8.1  -3.99405   AAGATAGTAAAAGTA             GGGAGGC TTGAT GCCTCTC             TTTCTAATAACTTAA  78 34
     CAC1329 NONE
     CAC1330 1470651 .. 1470673 +   -10  -4.15565   AGTGATAAATTAAAA           TAACAAGTCG AAG TGACTTGTTA           TTTTACACTCCTGAA  91 46
     CAC1333 1473783 .. 1473799 +  -2.3  -3.87627   CGATTTTTCTAGGAG              CTTTTTA AAT TAAGGAG              TGTTTTATATGGAAA  48 203
     CAC1334 1474986 .. 1475009 +  -5.4  -4.36595   AAGGTATTTATAAAA          GACCAGAGTGT AAA ATA-TCTGGTC          TTTTAACTTTGAATA  67 112
     CAC1336 NONE
     CAC1337 NONE
     CAC1338 1477018 .. 1477047 + -13.8  -4.09551   AATCTTATATTTAAA       GGCCTTTTATGT GATTAA ACATAAAAGGCC        TTATTTATACAGTTT 100 40
        araD NONE
        araA 1482548 .. 1482579 +    -9  -3.32521   GAATAAAAGTAACAA      CTATGAAGTTAA AGGACTAA TTAACTTCATAG       TTGTCAAAATATAAT  78 55
     CAC1343 1485188 .. 1485215 +   -13   -3.1247   ACATTAATAAATTAA        CTGTTATACTAA GAAA TTAGTATAACAG         TTAACTATAAAAAAT 100 41
        xylB 1486971 .. 1487019 + -12.9  -3.64755   AAATTTAGAAGATTA TCAGATTAAATCTTCATTACTTT TTA AAATTAATAGAGATTTAATCTGA TTGTTAAAAATATAT 100 46
        xylT NONE
        araA 1490133 .. 1490145 +  -2.7  -4.20531   GTAACTTAGAGTAAT                TAAAG AAG CTTTG                TTTTGAATAAGTATA  53 118
     CAC1347 NONE
     CAC1348 NONE
        galM 1493956 .. 1494001 +  -8.5   -5.2291   GCTTTTCGTAAAAAA TACCCTATAAGATAAGTGATT TAAT AAAAGCTTATCTCATAGGGTA TTTTTATTATAATGT 100 59
     CAC1350 1494885 .. 1494921 +  -2.6  -5.46706   GACAAAGGTTATATT    TTAATGTATATTAAAA AACTA TTTTTATATAGATTAA    TTTTTATTTTGCACT  71 190
     CAC1354 1500180 .. 1500209 + -12.4  -4.15565   ATTAAAGTAATAAAA       TAAAAACTGCCT AATTAA AGGCAGTTTTTA        TTTTAAAATACTGCC 100 31
     CAC1357 1503901 .. 1503947 + -13.4  -2.91264   AAATATGTTCCATTA TATAGAAAGCACAGAATAAC AATTAAC GTTATTCTGTGCTTTTTTTA TGTATAAATAAAGGA 100 56
     CAC1358 1504570 .. 1504600 +    -9  -5.72616   TGAATTAAGTGAAGA       CAAGCAGCTAGATT AAT AATCCGGCCGCTTG       TTTTTTTCTATAAGT 100 33
     CAC1359 1505595 .. 1505626 +  -6.7  -3.24804   TCTCTACATTATAAT      TTAAGGCAGCC AGCTTATTAA GGCTGTCTTAA       TATATTACTTTAGTT  63 27
        bioY NONE
        bioD NONE
        bioA 1508412 .. 1508438 + -12.4  -4.11216   TCTTGAATAAAATAA         GGGCTATTGAAT AAA AGTCAATAGCCC         TTTTGGCAATACAAA 100 31
        sodC 1509099 .. 1509122 +  -7.5  -5.00895   TAGATAATAGCTTTT          TAAAGGGGC ATATAA GTCCCTTTA           TTTTTATGTAATGGA  89 34
     CAC1364 1510197 .. 1510221 +  -7.9  -5.54907   TACTATATGCATTTG          GCCTTTTAACG TAT TGTTAAGGGGC          TTTTTATTTTATCAG  95 458
        cbiM NONE
     CAC1366 NONE
        cbiQ NONE
        cbiO NONE
        hisC NONE
        cbiG NONE
     CAC1371 NONE
        cobT NONE
        cbiK NONE
        cbiP NONE
        cobB NONE
   cbiC/cobH NONE
        cbiD NONE
        cbiT NONE
   cobI/cbiL NONE
   cbiF/cobM NONE
   cbiJ/cobK NONE
   cbiH/cobJ NONE
   CobU/CobP NONE
        cobS NONE
        cobC NONE
     CAC1386 1528481 .. 1528535 +  -8.3  -5.06223   ATTTTATGATTTTAA TTAAAGCTTAGTTATAAGAGCTTA AAGTGTAG TTTGCTCT-ATAACTAAGCTTTAA TTTTATTTGCTTTGT  91 81
     CAC1387 1530568 .. 1530595 +  -3.5  -5.87688   AATAATAATAAAAAA        TGTTCGCAG AGGTTTAAAG TTGCGAACA         TTTTTTTTGAATTAT  84 39
        manC 1531419 .. 1531438 +  -5.8  -3.61517   AGCATGAAGATAAAT            GTATGTTT TGAT AAGCATAC             TTATTAAAAGACAAT  62 49
     CAC1389 1534032 .. 1534073 +  -6.2  -5.36441   AGAGAATAAATAAAA GAGATATGC-ATAAAGATT ACAAA AGTCTTTATAGTATGTCTC TTTTTTATATAAGAA  86 46
        purE NONE
        purC 1535499 .. 1535528 +  -7.2  -3.26298   ATAACTATTTTATCA       GGCTATTGTGCT AAGTAG AGTACTATAGCC        TATATTTAACCTACT  66 37
        purF NONE
        purM NONE
        PurN 1538660 .. 1538689 +  -8.9  -2.90322   GAAAGGAAGTGAAGT       TATTTTAGCTTTT TCTT AAAAGTTAAAATA        CTTATTATGATAAAA  74 42
        purH 1540196 .. 1540210 +  -5.8  -3.11761   CATTTTAAACATTAG               TCTATA AGT TATAGA               ATTTCCTTTTAAAAT  57 26
        purD 1541877 .. 1541904 +  -6.4  -5.43866   TTTTTAAATGATTAC        TTAAAGCACTAT ATTC GTAGTGCTTTTA         TTTTTTTCAAAATTA  89 217
     CAC1397 NONE
     CAC1398 NONE
     CAC1399 NONE
     CAC1400 NONE
     CAC1401 1545432 .. 1545465 + -11.1   -5.0538   ATAATTGGGTTATTA     TAGGTTTTAGCGGCG GTGA CGCCGCTAAAATTGA      TTTTTTGAAATAAAA 100 23
     CAC1403 1547626 .. 1547651 +  -4.9  -3.21395   ATAATTGACAAGGAA         TGAATAGAATG ATAA TATTTTATTCA          TATTATGAACAAAAT  53 52
     CAC1404 1548442 .. 1548462 +  -3.2  -5.44119   GCTTAAAAAAAGAGT            ATCTCCAC AAGTA GTGGAGGC            TTTTTTTAGAATAAA  73 35
        bglA 1550006 .. 1550036 + -12.1  -4.57341   TGGAGTAGTAATACA       GTCAGGTTAAAAG ATGCA TTTTTAACCTGAC       TTTTTCAAAAAAATT 100 33
     CAC1406 1551175 .. 1551228 +  -5.5  -5.86465   TTACTGGTAATGCAG GCGAGACCAAAATAGACAGTATAA AATAAAA TTATGCTATCTATGG-GGTCTCGC TTTTTTTATATTATT  93 57
     CAC1407 1553204 .. 1553234 + -13.5  -4.36914   TATAAATAACTTTTA       CTTTGAGCATAAG GTTGA CTTGTGCTCAAAG       TTTTATAAGGAGAGA 100 36
     CAC1408 1554782 .. 1554817 +  -8.4  -5.79595   TAAAATACAATAAAA    GCAGTTTGAGGTAAAT AAAA AATGACCTTAAACTGC     TTTTTTATTTTAAAA 100 118
     CAC1410 NONE
     CAC1411 NONE
        cdrC 1559275 .. 1559291 +  -2.3  -3.60186   TGCTTAGGAATTTTA              TTGTTAT AGG AAAACAA              ATTTGTTTTGTTTTC  46 34
     CAC1413 1559996 .. 1560009 +  -2.5  -2.71924   AGATAAGGAAGATGA               TAATA TGGC TATTA                ATTTACAAAAGGGTC  40 46
     CAC1414 NONE
     CAC1415 1561478 .. 1561512 +  -8.8    -5.626   TAAGAGAACTTTCCG     CAGTTTGAAGCTAATT TAA AATTGGTTTTGAACTG     TTTTTTTATAGAATA 100 43
     CAC1416 NONE
     CAC1417 NONE
     CAC1418 NONE
     CAC1419 1564197 .. 1564235 + -10.7  -5.83211   ATATAAAATTGTAGA   GTACTATACTAAAAT ATAAAATTC ATTTTAGTATAGTAC   TTTTTTATTTTGGTA 100 35
     CAC1420 NONE
     CAC1421 NONE
     CAC1422 1567927 .. 1567937 +  -2.6  -4.07687   TACAAGAATATAATG                 TAAT TGA ATTA                 TTTTAAGGAGAACAT  53 72
     CAC1423 1568863 .. 1568885 +  -7.7  -4.91084   AACCACTTAATGCTT           GGGTGCTGT ATTAA GCAGCATCC           TTTTTAAATTTTATT  88 31
     CAC1424 NONE
     CAC1425 1570131 .. 1570160 +   -11  -5.95539   TAGGTATTATATAAA       TCTAACATAAGT ATTTAA ACTTATGTTAGA        TTTTTTTATTTCACA 100 41
     CAC1426 NONE
        gabT 1573074 .. 1573110 + -10.3  -4.09805   ATTAAATATATATTG    GGATGGCTTTTTTGTGA ATG TTTCAAAGAAGTCATCC    TTAATTTTTTGTTTT  91 51
     CAC1428 1573950 .. 1573964 +  -7.2  -3.14672   TTCCGGTTACCTTTC               TAGTTG CTT CAACTA               CTTGTTTTACTGAAA  64 276
     CAC1430 1575679 .. 1575689 +  -2.6  -3.23853   TTAGAACTTTAGTAG                 TTTA AAG TAAA                 TATTAATTGGAGGAA  43 21
        rpiA NONE
     CAC1432 1577118 .. 1577148 + -11.5  -5.40072   ATATAGAATTTTTCG       TAAAAATCATTCT AAAAG AGAATGATTTTTA       TTTTTTTGGGGCAAA 100 45
     CAC1433 1578144 .. 1578176 +  -9.3  -5.44198   TGTGAGTAAATTATA      GGCAGAAATTAAG CTCAATC CTTAATTCCTGCC      TTTTTATTATTTCTT 100 75
     CAC1435 1581763 .. 1581786 +  -4.6  -5.37345   AAAATTAAAAGTTAT          GGGATACTGT GAAA ATGGTATCTC           TTTTTTATGATTGGA  76 176
     CAC1436 NONE
     CAC1437 1589892 .. 1589913 + -10.9   -5.4492   AATATTATTTTTTTA           CGTCACGGT TTTC ACTGTGACG            TTTTTTATATCTATC 100 134
     CAC1438 NONE
     CAC1439 NONE
     CAC1440 NONE
     CAC1441 NONE
     CAC1442 NONE
     CAC1443 1591946 .. 1591981 +  -9.9  -2.53519   ACGAGTCTAAAAAAA    TAAAATGGTGGCATA AATAAA TTTGCCACCATTTTG     CTATCTGTTTATGCC  78 55
     CAC1444 1593313 .. 1593339 +  -8.1  -4.63542   ATAAAACTTTTAAAA         GAGTAAGGATT TAGAT AAACCTTACTC         TTTTTGCGAGTTATA  87 188
     CAC1445 1594086 .. 1594102 +  -8.7  -5.51402   TGCAAAATAGCAAAA              CCGTGTT CTA GACACGG              TTTTTTTGGGTCTAT 100 525
     CAC1446 NONE
     CAC1447 NONE
   tetP/tetQ 1597594 .. 1597620 + -14.6  -4.21141   ATTATATTTTATATG         TTCCCTCAAACT AAT GGTTTGAGGGAA         TTTCGTTTATTAAAA 100 51
     CAC1449 1598068 .. 1598080 +  -4.9  -3.52539   AATTCCTCCTAATAA                TATGT AAA ACATA                TTGTGATTACCATTA  57 46
     CAC1450 1599484 .. 1599494 +  -2.6  -2.72639   ATACACACTGAAATT                 TATT TAA AATA                 CGTTTTCTTTCCTCA  40 426
     CAC1452 1601624 .. 1601640 +  -3.8  -4.04209   AAAAATTAAAATTAG              TTTTAC ATGTG GTAAAA              TTTGTAATGATTTGA  56 32
        rbsB NONE
     CAC1454 NONE
     CAC1455 NONE
     CAC1456 NONE
     CAC1457 NONE
     CAC1458 NONE
     CAC1459 NONE
     CAC1460 NONE
     CAC1461 1609376 .. 1609433 +  -6.7  -2.61117   AGCGAGTTTAACTAT TGAAATTCATATGCACCACAATGTT CATGAAAC AAAATTTTGGTATATATGAATTTCA AGTTTTAGTTTGTCA  60 115
     CAC1462 1613186 .. 1613198 +  -4.1  -2.96274   CATTTTTTCATTAAA                TGCAG CCT TTGCA                TATGATTATGAAGCA  48 212
     CAC1463 1613435 .. 1613457 + -11.4   -4.6038   TCTAGTAGTTAAAAA           GAAGCTCGTT TTA AATGAGCTTC           TTTTAGTTTGGTCTG 100 87
     CAC1464 NONE
     CAC1465 1616368 .. 1616390 +  -8.6     -2.55   AAACAATGGTGTGGA           TTTATGTCTG ATA TAGACATAAA           TCCATTAAAATATTA  70 54
     CAC1467 NONE
     CAC1468 NONE
     CAC1469 1618314 .. 1618361 + -13.8   -5.4505   ATATTGCTAAGAACA TAGCTTCAAAACAGAATTACTT GTTT AATAGATTCTGTTTTGAAGCTA TTTTTTATTAGCCAA 100 82
     CAC1470 NONE
        arbA 1620343 .. 1620363 +    -4  -3.60309   AAGTTATATAAAAAA            CAGAGG GATTAAGAA CCTCTG            CTTTTATTTATACTA  52 30
     CAC1473 NONE
     CAC1474 NONE
     CAC1475 NONE
     CAC1476 1625458 .. 1625481 + -13.2  -4.05446   ACTTTGTCTACACTT          TGAGGGCAGC TTGG GCTGCTCTCA           TTTGTAATTAAAACA 100 52
        rpsD 1626304 .. 1626346 +   -18  -4.52589   TCTAAAAATTAAAGT GGGGACAGGTCACAATTCTT ACT AAAAATTGTGATCTGTCCTC TTTTATATACGAAAA 100 29
     CAC1480 1628774 .. 1628823 +   -14  -3.31232   CTAATACTTATAAGT TTTATAACATACACTCATAGCT ATAAAG AGTTAAGGGTGTATGTTATAAA CTTTTATGTAGAAAA 100 37
     CAC1482 1630846 .. 1630868 +  -3.4  -3.52455   GTCCATCACTTTCAA           GTTCACGCAA TTG TTGTGTAAGC           ATTTTTGGTGTTGCT  50 206
     CAC1484 1631711 .. 1631732 +  -4.4  -5.45802   GGTATTTCAACAAAA           GTCGTAGA GTAAAG TCTGCGGC            TTTTTGTTTTAAAAA  78 49
     CAC1485 NONE
     CAC1486 1634687 .. 1634736 +  -6.5  -4.72277   GATAATAGTTAAAAG CCTCCTTTGCTAAACTTCAATAA GATT TTATTGAAAGATAGCTTAGGAGG TTTATTTATATTATT  77 36
     CAC1487 1635113 .. 1635133 +  -5.4  -4.73297   ATTTTATTTTAAGAA            GGGTGATT TATAT AACCACCC            TTTATTTGTTAATTA  73 43
     CAC1490 NONE
     CAC1491 1637833 .. 1637862 +  -3.6  -4.87592   ATATTTTAAAATAAA       GCTGGCTTGATA TTAGTT TATTAGGCTGGC        TTTTGTTGTATATCA  67 27
     CAC1492 1638962 .. 1638975 +  -4.5  -5.80951   GATAAGAATAGGAAA               GGGCA AGTT TGCTC                TTTTTTATTTTGGCT  86 36
     CAC1493 NONE
     CAC1494 1640090 .. 1640104 +  -2.9  -3.03972   AATATAGAGAGCCAA               TATGT GTATA ACATA               TGTAATATTTTGTAA  44 15
     CAC1495 1640759 .. 1640784 +  -8.5  -5.45726   TTCTTATAGTGAGTA         TTATAGGT-GGA CAA TCCTACCTATAA         TTTTTTTAGGCTATA 100 66
     CAC1496 NONE
     CAC1497 1642759 .. 1642792 + -11.3  -2.90617   TTTTAATAGAAGGAA     TAAAAGGATTATGAT ATAA ATCATGGTCCTTTTA      ATTTGCGTTTAAGAT  89 43
     CAC1498 1643500 .. 1643510 +  -2.6  -2.80017   ATTTTAATTATAGAA                 TTTT ACT AAAA                 ATTATATTGAGAGTT  41 346
     CAC1499 1644782 .. 1644798 +  -4.5  -2.78463   TTATTTAAAGTGATT              TCATTGA ATA TTAATGA              TATAATAAAAAAGAT  49 502
     CAC1501 1646196 .. 1646224 +  -6.1  -4.37527   TAATATAATTTTAAA        GGCAAGAGAGTAT GGA ATGTTTTCTTGTC        TTTTGGTAATTATCC  72 86
     CAC1502 1647208 .. 1647218 +  -2.6  -4.05208   CATGGATACATCATA                 TTTT TCC AAAA                 TTCTTTGGTATAAAT  51 200
     CAC1504 NONE
     CAC1505 1650041 .. 1650053 +  -4.1  -3.08317   TAGCTTAACAACTTA                TGCAG GTA CTGTA                GTTTGGTTTATGCAT  48 43
        phoP NONE
        phoR 1652261 .. 1652282 +  -7.2  -4.16371   AAAAACTAACTAAAA           GCCGTGGC AAAATA GCTGCGGC            TTTACTTCTTTCATA  75 40
     CAC1509 NONE
     CAC1510 1654459 .. 1654494 +    -7  -5.89921   AGTAAATATTTTAAT    ATAAAAGCCTATATTC TATT GAATATGGGCTTTAAA     TTTTTTTATTATAAT 100 36
     CAC1511 1655240 .. 1655257 +  -9.9  -3.06303   AATTATTTTAAAGCG             CCGTGAT AAAA ATCACGG              TAACTTTTTTTATTT  81 20
        nirC NONE
        asrA NONE
        asrB NONE
        asrC 1658877 .. 1658908 +  -5.3  -5.22481   ACTAATTATATATAA      GAACATAAGAGTT AGAAAA GGCTTTTATGTTC       TTTTATTTATTTATG  80 36
     CAC1516 NONE
     CAC1517 1660738 .. 1660765 +  -4.2  -6.00086   TAAATTTATATTTGA        AAGGGAAATCGA TACA TTGATTTCTCTA         TTTTTTTTATAATGT  91 60
     CAC1518 NONE
     CAC1519 1663544 .. 1663579 +  -9.8  -3.24235   ATATATATTTTAAAA    TAGGCAGGAAAATCGT TTTT ATGATAGTCCTGCCTA     TATTAGTCTCTCTAG  83 41
     CAC1523 1666131 .. 1666169 + -17.2  -3.43654   AACATCATAATATTA   TAAAAGGATTTTATTCTA TTC TAGAATAAAATCCTTTTG   TTCTGCGTGTATTTA 100 54
     CAC1524 1667104 .. 1667123 +  -3.7  -2.89191   GCAAGCTAAATGAAT            TTATTGA TAGGTT TCAATAA             TATATACAAATGTGG  45 6
     CAC1525 1667795 .. 1667834 + -11.8  -5.04601   TCGAATATATGAGAG  GAACATTTATGATTTTAC TCAG GTAAATTTATAAATGTTC   TTTTTGCTTTATAAA 100 203
     CAC1526 1668717 .. 1668727 +    -4  -3.25192   TTAGTTAATTAAAAT                 TAGT CAT ACTA                 TCTTGTAGGGTTAAG  49 185
     CAC1529 NONE
     CAC1530 NONE
     CAC1531 1673783 .. 1673811 + -11.1  -4.35926   AATGAATAAAATAAA        GCCTAGTATGTTT TTA ATGCATACTAGGC        TTTTGGCTTTGAAGT  95 36
     CAC1532 1675561 .. 1675582 +  -5.2  -5.40474   AAATAAATTTAAAAA           CTTCTCAT TTAAGT ATGAGGAG            TTTTTTTGAAACAAT  82 35
     CAC1533 1677338 .. 1677369 +  -8.9  -3.69564   GACAAATAAGTCTGA      GAAAAGAAGCCTT ATCTTA AAAGCTTCTTTTC       TTATGATTTATTCCT  80 32
     CAC1537 1681945 .. 1681973 +  -6.2  -5.26875   AGATTAGATTTTGTG       GGAAATAAGAGTG AAGG TAC-CTTATTTCC        TTTTTTGCTTAAGGA  86 34
     CAC1538 1683407 .. 1683430 +  -9.7  -5.22312   TAAGTCTTTTATAAA          CCCTATAAG TTAATT CTTATAGGG           TTTTTTAATATACAT 100 469
     CAC1539 NONE
     CAC1540 1686136 .. 1686189 + -15.9  -4.13183   TGGATACTAAAATTA TGTATAAAGAACCGTTTTAAAATGAT TAG AACATTTTAAAACGGTTTTTTAT-CA TTTAGTTTGGCTTTT 100 31
     CAC1541 1686977 .. 1686993 +  -9.5   -3.5394   GGTATACTATAATAG              GCTCATA ATT TATGAGC              TTTGAAAAAGGATTT  84 192
     CAC1542 1687504 .. 1687526 +  -8.6  -5.47218   ATTTATAGTAAAAGG           TACAGATTTT ATT AAAGTCTGTA           TTTTTTTACATAAAA 100 175
     CAC1543 1688704 .. 1688719 +  -6.2  -3.59087   TATTAATTAAAATTA              GCAAAA TGTA TTTTGC               TTTAAAAATAGTATT  64 85
     CAC1544 NONE
        deoC NONE
        deoA 1691288 .. 1691327 +  -8.2  -6.23317   TTTCGTCATTAAAAA GCCCTAT-ATTCCTAGAG GTTCAA CT-TAGGAATGATAGGGC  TTTTTTTATTTTTGT 100 43
        trxA 1691765 .. 1691777 +  -3.5  -3.35597   ATAAGCTTAAAGAGG                TATTT TCC AAATA                TATTTAAGGAGTGGA  49 6
        trxB 1692696 .. 1692728 +  -5.8  -3.15677   ATGAAGGGAGGAAGA      TTAGATTCTGTATA ATAAA TATCTAGAATCTAA      TTGAATAATTATGTC  58 48
        bsaA 1693293 .. 1693330 +  -9.3   -5.4833   ATTATAAAATTTGAA   GAAGGGCAATAGCAGAA TACT TTATGCTATTACTCTTC    TTTTTTATTAAATAA 100 34
     CAC1551 1694462 .. 1694486 +  -9.3  -4.29325   AGATCATTACTTATA          GGAGCGCAATT TGT AGTTGGGCTCC          TTTTAAATCTTCATA  88 89
     CAC1552 NONE
     CAC1553 1696598 .. 1696633 + -16.6  -2.55213   ATATATTTTCCTAAA    GATAAAAGGAATAATT AAAA AATTATTCCTTTTATC     TAAATTACCTGCCTA 100 8
     CAC1557 NONE
     CAC1558 1703664 .. 1703695 +  -5.4  -3.54447   AGAATTGAATTTTTA      TATAAAAAATAGTA AGCT TGCTATTTTTTAAA       CTTTATTTGTTTTTC  59 360
     CAC1560 1704701 .. 1704712 +  -4.4    -4.788   AGTTAAGGTTAGTTC                CCTT ATAT AAGG                 TTTTTAAATTAATTT  68 253
     CAC1561 NONE
     CAC1562 1708340 .. 1708350 +  -2.6  -3.81408   TATGAAAAAAGATTT                 TATT AGT AATA                 TTACTTTTAATTTTC  49 67
     CAC1563 1709106 .. 1709124 +    -6   -4.0162   GATCTACTTGAGGAA             TTGAGGGC TTT GTTCTCAA             TTTATAATATAAGAC  65 298
     CAC1564 NONE
     CAC1565 NONE
     CAC1566 1712708 .. 1712735 + -12.2  -4.34771   AAGGTTTTAAACAAA        GTGCCTGAAATT AATT AATTTTAGGCAC         TTTTAATAGATTTTA 100 31
     CAC1567 1713152 .. 1713188 + -16.3  -3.44156   ACATATAGTTAATAA    TAAAATAAAACTGAAGA AAA TCTTCAGTTTTATTTTG    TATTATGTTGAATTT 100 106
     CAC1568 1714175 .. 1714210 + -13.5  -3.85522   AAACGGATGGATATA    TAAAGCGTTGGCAAA ACTTAC TGTGCCAACGCTTTA     TTGTTATGATAAATT 100 96
        bsaA NONE
     CAC1571 1715886 .. 1715914 +  -6.2  -5.38054   ATATGGAGATAAAAA        TATGTACTATGG TTATT TTATAGTACATA        TTTTTGTTTATCAAA  89 64
     CAC1572 1718240 .. 1718253 +  -5.9  -3.37876   AATAAATGTCAGTAA               CCTGC CCTC GCGGG                TTGTCCACTCTTCTT  60 210
     CAC1573 NONE
     CAC1574 1719949 .. 1719988 + -14.6   -5.4477   TTAATATTATAGGTA  TAATCATCTTGCTGCTAA GGTT TTGGCAGTGAGATGATTA   TTTTTTTAAAGCTTT 100 37
     CAC1575 NONE
     CAC1576 1721456 .. 1721480 + -12.3  -5.71712   ATGTAGGCTGAAAAA          TCATGCACAGA AGT TTTGTGCATGA          TTTTTTTCTATGAAA 100 35
     CAC1577 1722207 .. 1722228 +  -9.5  -5.77853   AGAAATGAAGAAAAA           TAAGCACCG AAAA TGGTGCTTA            TTTTTTTTCGAAATT 100 23
     CAC1579 1724061 .. 1724071 +    -4  -3.21593   TTTATTTCCTTTTGG                 TACA CAA TGTA                 TGTTATAGAGACATA  49 78
     CAC1580 1724847 .. 1724867 +  -7.6  -4.52047   GTAATTGACATAAAA            GGTCTGTA AGAAG TACAGGCC            TTTTGTGATATAATA  80 37
     CAC1581 NONE
     CAC1582 1726981 .. 1727008 + -14.4  -4.52703   AGTATATAAGAAAAA        GGTTTTATAGGA TAAT TCCTATAAAACC         TTTTCTAATAATTTC 100 32
     CAC1584 1729096 .. 1729106 +  -3.2  -3.33003   TACCAGCTTTCCCAA                 GTAG GAT CTGC                 TTAATGCTTGTATTC  46 265
     CAC1586 NONE
     CAC1587 1731497 .. 1731533 +  -6.2  -4.61482   TGACTTTGCAGTTTG   TATTTCATTAGTATAGT ATAC ACTAT-CTGGTGAAATA    TTATTTTTTGAACAA  76 227
     CAC1595 1739969 .. 1740013 +  -8.9  -5.73672   GTTTTAAAGTGAAAA CACTTATACATGTGCTA AAATTATTTAA TAGCGTATGTATAAGTG TTTTTTTAATTATTT 100 34
     CAC1597 NONE
     CAC1598 NONE
     CAC1599 1743479 .. 1743506 + -11.5  -4.77629   TACTCATTATGCAAA        TTAGAGGATAG CTTAAC CTATCCTCTAA         TTTTATATTAATTTT 100 141
     CAC1600 NONE
     CAC1601 1746695 .. 1746736 +  -8.3  -2.86676   ATAATAAAGTCCTTA TTAAAAGAGACAATGGTCT AATA ATAGTATTGTCTCTTTTAA  ATTTGACTTAATAGA  69 37
     CAC1602 NONE
     CAC1603 1747708 .. 1747749 + -16.3   -5.9218   TAAATTGCAAAAATA GATTAATTAAATCTGGAGA ATTA TCTCTGGATTTAATTAATC  TTTTTTTATTGTATC 100 25
     CAC1604 NONE
        arbA 1749283 .. 1749311 + -14.1   -3.9279   ATTGAATAGACTAAA        TATAAAGCCAACT TAA GGTTGGCTTTATA        TTTATCAGCTTAAAT 100 32
     CAC1608 1750909 .. 1750939 + -12.8  -4.33739   TATATAAAAAGTAAA       GCTTTGTCTCAA TTTTATC TTGAGACAAAGC       TTTTAAGATTTTTTC 100 34
     CAC1611 NONE
     CAC1612 1754895 .. 1754936 + -19.9  -3.50572   TGTCATATAAACTGA TTTTAGAACACTGCTTTAA ATAT TTAAGGCAGTGTTCTAAAA  TTATATGAAATAAAT 100 48
     CAC1613 1756751 .. 1756776 +  -6.2   -5.4251   TAATAATGAAAAAAA         CAGTGTGCTA TAAATC TAACACACTG          TTTTTTATATATGAA  89 53
     CAC1617 1759193 .. 1759214 +  -5.2  -5.52986   TTATAATTTTGAGTT           TGGAGAGA AAAGAA TCTCTCTA            TTTTTTTGGTGAAAT  82 41
     CAC1618 NONE
     CAC1619 1760277 .. 1760309 +  -6.4  -5.82172   TATTATCCTACTTTT     GGCGAAAGGTATGAG ATTT CTC-TACTTTTCGCA      TTTTTTTATATTGGT 100 404
     CAC1620 1760602 .. 1760630 + -11.2  -4.49389   GAGGATAAAATAGAA        TAGGATATAGGC AAACA GCTTATATCCTA        TTTTCATTATAAAAT 100 23
     CAC1621 NONE
     CAC1622 1762613 .. 1762625 +  -3.5  -2.71712   ACCTTTTATGAATGG                TAATT ATA AATTA                ATTTAAGAGGAGGGA  44 7
     CAC1623 1763315 .. 1763325 +    -4  -2.78508   GGAAGAGGAGCTCGG                 TTAC TAA GTAA                 ATATTTTAAAGCGTA  46 19
     CAC1624 NONE
     CAC1625 NONE
     CAC1626 1766077 .. 1766097 +  -4.1  -5.19003   TTTAAAATTAGTGGG            GTAATGA CTTAGTT TCATTAC            TTTATTTTTTATATT  74 96
        gyrB NONE
        gyrA NONE
     CAC1629 1771561 .. 1771596 +  -6.3   -3.3879   AATAATATTTTTAAA    TTAAGTGGCAGGTGA TTAAGT TCGCTTGTCATTTAA     TATTTGGAGTGAATT  62 36
     CAC1630 NONE
     CAC1631 1774024 .. 1774047 +  -4.6  -5.68039   TTTTCATAGGGAAAA          TCACTTTCTT TAAA GGGAAGGTGA           TTTTTTTCTCCCTTT  83 146
     CAC1634 1776640 .. 1776680 + -15.1  -4.93898   TACTAGGATAACAAT  AGAATCATTTCAAAATGAC ATA GTTATTTTGAAATGATTCC  TTTTTATAATGATAT 100 30
     CAC1636 NONE
     CAC1637 NONE
     CAC1638 NONE
     CAC1639 NONE
     CAC1640 NONE
     CAC1641 1781884 .. 1781914 +    -7  -5.80817   GAAAGAAGTTAAAAA       GATTAATGTTTCAG TGA TTGGGGCATTAATC       TTTTTTTATATTAGG 100 167
     CAC1643 1784046 .. 1784076 +    -7  -5.43866   AGTGAAAAGATGAAA       TGAATCAGCTTA AGTCAAG TAGGCTGGTTCA       TTTTTTTAGCAGTTA  95 176
     CAC1644 1785537 .. 1785547 +  -2.6  -2.85354   TCAATAGAAAGGAGA                 TATT ATG AATA                 ATTTAAGTTGGAGTG  41 34
     CAC1645 1786909 .. 1786929 +  -4.7  -3.31726   AGATTAGGTGGGAAG            GCACTATCA AAA TTATGGTGC            TATTATGTCAAGAAA  53 194
     CAC1646 NONE
     CAC1647 1788866 .. 1788895 +  -2.2  -5.15634   GAAAGAAGTTAAAAA       GGTTAATGTTTC ATAATC GGAGCGTTAATC        TTTTTTCATACAGTG  64 122
     CAC1648 1789606 .. 1789620 +    -5  -2.85351   ATAAAATAGATGAAT               TACTTG ATT CAGGTA               TGTCATATCAAGAAG  51 89
     CAC1649 1789959 .. 1789972 +  -2.5  -3.36655   ATAAATATAAAGAAA               TTATA CCAA TATAA                TTAATATATGTCTGG  45 107
     CAC1650 1790513 .. 1790543 +  -5.4  -4.62085   GTGAGAAGATGAAAT       TGCACCAGCTCAAT TTA ATCAAGCTAGTGCA       TTATTTTTTAGCAGT  70 107
     CAC1653 NONE
     CAC1654 1797282 .. 1797317 +  -7.1  -4.15237   GGAGAATAGAAAAAC    GAGAATGTGAAGTTT TAGAAT AAATTTTGCATTCTC     TCTTTTTAGTTTGTT  75 32
   purQ/purL 1801267 .. 1801296 +  -7.3   -5.1764   ATTTAAGATCACAAG       GAAGTGCATAT AAATAAAA GTATGCACTTC        TTTTTCTGTTATATG  86 40
     CAC1656 1802256 .. 1802293 +   -16  -2.67708   CTTGCTATGAATAAT   TAATAAAATCAGCACA ACTCTC TGTGCTGATTTTATTA    TGCTATAATGAATTT 100 23
     CAC1657 NONE
     CAC1658 1803653 .. 1803681 +  -5.4  -4.36366   TATTAGACGAAAAAA        GCTTCCATAA GGTGAATAG TTATGGGAGC        TTTATGTATTTTATC  67 35
     CAC1659 NONE
     CAC1660 1805039 .. 1805070 +    -6  -5.24989   AATAATATAAAAAGA      TGAACTGCACTT GAATTTAA AGGTGCAGTTTA       TTTTTTACTGTGTAC  84 36
     CAC1661 1805494 .. 1805524 +  -4.8  -5.35224   TTCATAGGTAGTTAA       TAAGGTTAAGGA TAGGGAT TCCTTTGCCTTA       TTTTATTTTTATGAA  77 34
     CAC1662 1806104 .. 1806114 +  -2.6   -3.6943   ATTTGGTAAAGATAC                 TTAA AAT TTAA                 TTGTAATTTTAAGTA  47 22
     CAC1663 1806368 .. 1806402 + -13.8  -4.04187   GTTATAAAACATAAT     TAATTAAGGGAAGTCA AGA TGGCTTCCCTTAAATA     TTATATTTTATAATG 100 42
     CAC1665 1809866 .. 1809879 +  -2.4  -4.16279   CTTTTTATGAAAAAG               TAGC TCTCTT GCTA                TTTTAAAATGGTATA  53 23
     CAC1666 NONE
     CAC1667 NONE
     CAC1668 1811771 .. 1811817 + -12.9  -4.17089   ATGTTTAGGTAAATA TAAA-AGGTTTAGAAAAGTATA AAAG TATATTTTTCTAAACCTCTTTA TTTTAGGCCTTTAAA 100 29
     CAC1670 NONE
     CAC1671 NONE
     CAC1672 1818482 .. 1818497 +  -3.4  -3.07455   AATATTTAATAACGG              TATTTT TAAA AAAATA               TATAATTTATACTGC  46 82
        gltA NONE
        gltB 1824564 .. 1824597 + -13.3  -4.70534   GGATAGGTTTTACAG     TAAAGGCAGAGGCTT ATTA GGGCTTCTGCCTTTA      TTTTCTATATGTTTA 100 35
     CAC1675 1825132 .. 1825172 + -11.6   -5.2853   CCAATAGAGATTTTA  TATCCTTACATTTAAT TGTACATGT ATTAAATGTAAGGATA  TTTTATTTTTAGGTA 100 34
     CAC1676 NONE
     CAC1677 1826960 .. 1826989 + -10.8  -5.47431   TACCGCGGAATTATA       GCTTTCGTCCCT TTGTTT AGGGATGAAGGC        TTTTTTGTATATTGA 100 233
        alaS 1829690 .. 1829712 +  -2.8  -3.71378   ATACAATTACTAAAA           TATGCTTTAT AAT ATATAGTATA           TTTCAGTATAAAATC  49 42
     CAC1679 1830009 .. 1830049 + -11.6   -3.4231   TAAAATCATATCTTG GTATAAAATAAAAGTGCTC TTAG GAGCATTTTTATTTTA-AC  TTAAGTTTTAATTAT  93 15
     CAC1680 NONE
     CAC1681 NONE
     CAC1682 1831297 .. 1831315 +  -5.4   -3.7108   GAATGTAGAAAAAAA             CTATAAAT AAT ATTTGTAG             TTTAAATATAAAAAT  61 20
     CAC1683 1833164 .. 1833184 +  -6.2   -5.4182   ATTGGTACTAGAAAA            TTGGATGC TTTAC GTATCCAA            TTTTTATTTATGATT  89 151
     CAC1684 NONE
     CAC1685 NONE
     CAC1686 NONE
     CAC1687 1837991 .. 1838027 +  -8.9  -5.93809   GTAACCTGAATAAAA    TACCTTATTTTGGTCCA AAA TGGATTAAAGTGAGGTG    TTTTTTTTATGGAGA 100 44
     CAC1688 NONE
        sigK 1840536 .. 1840546 +    -4     -2.89   AAACATGCTTTGTAA                 CAAT ATA ATTG                 TAATTATATAAAAAT  46 41
        pilT 1841876 .. 1841888 +  -3.5  -2.54732   AGTTTGTGGTAAAAA                TTTTA AGT TAAAA                GTTAATAAATTTACA  43 68
     CAC1691 1843274 .. 1843290 +  -7.3  -5.95539   TAGTATATAGAAAAA              GGGTATC CCT GATATCC              TTTTTTTATTTACAA 100 49
        ftsA NONE
        ftsZ 1845817 .. 1845847 +  -9.9  -5.64421   TATATGAGCATTTAA       CAGACTGTGAATT GAAGA AATTCATGGTCTG       TTTTTTATTTAACAT 100 44
     CAC1694 NONE
        sigE 1847560 .. 1847571 +  -5.8  -2.57003   TTAGTATAAAATAGC                TCCC CTGA GGGA                 ATAATTTTTAATGCT  55 49
        sigG 1848420 .. 1848447 +  -8.5   -2.9518   ATCTACTTATTAGAA        GGGCTTCCA AAGGTTTTAA TGGAAGCCC         TATATACATATTAGA  71 62
     CAC1697 NONE
     CAC1698 1849550 .. 1849565 +  -2.6  -3.05963   TAATTTCTGGTTCCT              TGTTTT GTTA AAAGCA               TGTTAAAATAAGGAT  42 213
     CAC1699 NONE
     CAC1700 NONE
     CAC1701 1852772 .. 1852799 + -12.2  -5.40072   ATAAATAGTTTAAAA        GAGCTTCTTTAA ATTT TTAAAGAGGCTC         TTTTTTTAACAAACA 100 33
     CAC1702 1853269 .. 1853294 +  -5.5  -2.74263   ATTTTTTGCAGGTCA         GTTATGACAAG CAAA CCTGTTATAAC          ATTTGCAAATCCAAT  52 19
     CAC1703 NONE
     CAC1704 1853924 .. 1853936 +  -4.1  -4.39318   TAAAGAGGAGAGGAA                CCTAG TTA TTAGG                TTTTGAATTTAGTTA  61 111
     CAC1705 1854894 .. 1854935 +  -7.6  -3.16093   AATAGTTAAGATACA TAATTGTACCACAATATT AAAAAC AGTATTATGGTGCAATTA  TCATTTTAAATTTAA  68 36
     CAC1706 NONE
     CAC1707 NONE
     CAC1708 NONE
        phoU 1858198 .. 1858208 +  -2.6  -2.54919   GTAAGCAGGTGGATC                 TTAA CGA TTAA                 ATCTTATGCATGACT  40 15
     CAC1710 NONE
        engA NONE
        gpsA NONE
     CAC1713 1863594 .. 1863625 +  -9.6  -3.47804   TTTATTTGTTTGAAA      GGGGATTTCTTTTT ATAA AAAGGGAAATCCTC       TTAATTATAGGTTAT  82 42
        ansA 1864728 .. 1864765 +  -2.2  -3.56541   TACATTATATTATTG   GGAAACT-AGGTAGAAT ATTAA GTTGTACTTTAGTTTCC   TTATATAATGGTAGT  46 73
     CAC1715 1866044 .. 1866071 +  -5.2  -4.08682   TTACTTGCTACATTG        TGTATAATTATTA TTG TAATA-TTATACA        TGTTTTTACTTATGG  65 123
     CAC1716 NONE
     CAC1717 NONE
     CAC1718 1867883 .. 1867900 +  -2.1  -3.22068   TAAGGAGGGTAAAAT             TCAT-GAA CAA TTCTATGA             TTAGTCCATCTGTTG  43 4
        rpoZ NONE
     CAC1720 1869292 .. 1869304 +  -6.2  -5.29445   TTTATTAAGTAAAAA                GCGC AGTTA GCGC                TTTTTCTTGTTAAAG  86 16
        rpiA 1871508 .. 1871524 +  -3.7  -3.60884   GAGTTTCATTAGATA              TAAACCC ATT GAGTTTA              TTATAATATTTTGGA  50 3
         def NONE
         fmt NONE
     CAC1724 NONE
     CAC1725 NONE
     CAC1726 NONE
     CAC1727 NONE
     CAC1728 NONE
     CAC1729 NONE
     CAC1730 NONE
     CAC1731 NONE
     CAC1732 1881271 .. 1881291 +  -8.3  -5.98675   TAAAAAAATAAAAAA            TGCAATTGG TTA CCAACTGCA            TTTTTTATTTTTATA 100 148
     CAC1734 NONE
     CAC1735 1883671 .. 1883681 +    -4  -4.05033   AAAGCAACCATTATA                 CTAT TTC ATAG                 TTTCTGTAGAGTAGC  56 1
        recG 1885880 .. 1885901 +  -3.9  -4.60143   ACATCAAAGTACATA           TGTTTTAAT TAAA ATTAAAATA            TTTTGTATAATATGT  63 14
     CAC1737 NONE
        kdtB NONE
     CAC1739 1888069 .. 1888089 +  -5.5   -4.6391   ATAAAGCTCATTACT            TGCAGTA TTACCTT TACTGCA            TTTTCTGTACTTGTT  71 481
         pta 1891297 .. 1891309 +  -3.5  -2.72459   GGTATATAAGGAGGA                TTTTT ATG AAAAA                CTTAGTTATTAACTG  44 32
        askA 1892493 .. 1892515 +    -2  -3.40622   ACCAAAGATATAGTA           GGCAAGTT AAAATAA AACTTGAC           ATTTATTTTGCATGC  44 11
     CAC1744 1893113 .. 1893124 +    -3  -2.71483   TGCAAAGCTTAAGGA                TTTG TTTT CAAA                 TCATTAAGGAGGTGT  42 7
        rpmF 1893330 .. 1893357 + -10.8  -5.72207   CTGTAGAAAAGTAGT        TAAAAGAAAGTC TCGT GGCTTTCTTTTA         TTTTTTTAATTTACA 100 27
        plsX 1894405 .. 1894415 +  -2.6  -2.84125   AAGAGCTAAATTAAA                 TATT ACG AATA                 ATTTAACTGTATAAA  41 27
        acpA 1894749 .. 1894767 +  -8.1   -4.0616   AGAAGAGTAAAAGAA             GTCCCGT TTTAT GCGGGAC             TTTATACTTAAAATA  78 31
        rncS NONE
     CAC1749 NONE
     CAC1750 1896964 .. 1896977 +  -8.1  -5.52096   CAAGATAGAGAAAAA               CCGTG TTAT CACGG                TTTTTTATTGAATTT  95 33
         smc NONE
        ftsY 1901690 .. 1901729 +  -8.8  -5.23316   GAAGCTTTATTTTAG  TATAAAGAGTGTTAAGTA AAAG TACTTGACACTCTTTGCG   TTTTTTGATATGATA 100 26
     CAC1753 NONE
         ffh NONE
        rpsP NONE
     CAC1756 1904012 .. 1904041 + -11.7  -5.52079   TTGTTGTAGAAATAA       TATAAGAGTTAGG GTTT TCTAACTCTTATA        TTTTTATTTTAGTGT 100 21
        rimM NONE
        trmD 1905425 .. 1905438 +  -2.3  -3.59202   AAATGTTATTGTGCA               GGCGG TCCT CTGTC                TTATATCTAGGCATG  46 93
        rplS 1905834 .. 1905853 +   -10  -4.81814   AAATAAGATAAAAAA            CAGGGGCT CTAT AGTCCCTG             TTTTCTTATCATGGT 100 30
     CAC1760 NONE
     CAC1761 1907266 .. 1907282 +  -2.9  -3.61506   ATATCTCTTGAAAGG              CCGTGAT TAA ATCTTGG              ATTTTTTACAAATGA  49 20
        rnhB 1908054 .. 1908105 + -10.6  -3.42257   TTTTGAAAAATATTA TATAAATAAAAAGGCACAG-CTTAG AAT CTAAGTCTGTGTGCTTTTATTTATA TTGCTATATTTGAAA  88 21
     CAC1764 1909648 .. 1909668 +  -2.5  -5.73563   TTTTGCGTATGGCTT            CAGAGCTTT CTG AATGCTCTC            TTTTTTTAATTTCCT  79 336
     CAC1766 NONE
     CAC1767 1913057 .. 1913073 +  -6.7  -3.39328   CCATGCTTTCTTCAT              TATGATA ATT TATCATA              TCATTTTTTGAGGTT  65 458
     CAC1770 NONE
     CAC1771 1916893 .. 1916903 +  -2.6  -2.52676   AAAAAACTTTAATTT                 TATT TTT AATA                 TACCTTAAAAAAATA  40 59
       sacB1 1918487 .. 1918527 + -15.9  -2.82775   AGCCTATGTCTTAAA  TAATTAAAAAATGCAGATA TTT TATCGGCATTTTTTAATTA  TAAGTTTTATATAAA 100 46
        sacC 1920092 .. 1920108 +  -2.3  -2.55585   TTAAAAATATTACGA              TTAAGCA TAT TGATTAA              ATATATATTTTGAAA  39 9
       sacB2 1921547 .. 1921579 +  -8.6  -5.26316   TAGAGAACTAAAAAA      CTATCTATAGTGAC TTTTT GTTTCTATAGATAG      TTTTTTATACCATCC 100 111
     CAC1775 1923661 .. 1923681 +    -9  -5.48063   TTTAATTAGTTACAT            GGTCGCTT TATTC AGGCGACC            TTTTTTATATTGGAT 100 66
     CAC1776 1924807 .. 1924818 +    -3  -4.66938   AGAAGTAAATATCAT                TAAG CATA CTTA                 TTTTATATTAAGCGT  62 171
     CAC1777 NONE
     CAC1778 1926515 .. 1926565 +  -7.9  -3.03243   GTTTTATAAGAATAT ACTTTGCTCTTTAACTTAGCTTTA TTTT TATA-CAAAGTTAAAGAGCAAAGA TATTGACAAATAAAT  67 32
     CAC1779 NONE
     CAC1780 NONE
     CAC1781 NONE
        nadE 1931320 .. 1931332 +  -3.5  -4.15788   AAGTATCAAACTAGG                TTTAT TAT ATAAA                TTTATTGAACAAATT  57 190
        gltT 1932778 .. 1932803 +  -6.2  -5.80364   TTCTTTAAGTTAAAA         GCTGTTTGTA AATTAC TACAAGCGGC          TTTTTTTATTAGAGT 100 68
         smf 1934094 .. 1934111 +  -3.5  -4.64861   TAAGAGTAAATGATT             GTTTGTA AATA TATAAAC              TTTATTTTGGAGGGG  64 18
        topA 1936223 .. 1936233 +  -2.6  -3.58854   GATCCTGACAAAAAA                 TAAT TGT ATTA                 TTATAGTTATAATTG  47 23
        codY 1937190 .. 1937204 +  -3.6  -3.07816   TCTTGAACAGATAAA               GTGTAT GTG ATATAC               TTACATAGGTAAAAA  46 52
        rpsB 1938055 .. 1938094 + -15.4  -2.52896   TAATATAAATATTTT  AATAAACAAATGAAGAAG ATTT CTTCTTCATTTGTTTATG   TGAATTGAAGCATAA 100 62
         tsf 1939054 .. 1939072 + -11.8  -5.44119   GCAAATAACATATTG             GAGAACAC TGC GTGTTCTC             TTTTTTTAAAATAAA 100 33
   smbA/pyrH NONE
         frr 1940430 .. 1940447 +  -4.8  -6.10295   ATTGCTTATTTAAAA             CCTGCG CATTTA TGCAGG              TTTTTTTTATATTAA  95 51
     CAC1791 NONE
        cdsA 1942049 .. 1942061 +  -4.9  -3.99407   TATTATTTACTTCTG                TAGTA GTA TACTA                TTATTTAAGCTTTAT  61 52
        lexA 1943592 .. 1943623 +  -8.3  -5.42198   TCTAATGAATATTAA      TAACTATAAAGTT TTACAT GACTTTATAGTTA       TTTTATTTTTTGAGA  95 58
     CAC1794 NONE
     CAC1795 NONE
     CAC1796 1946801 .. 1946811 +  -2.6   -3.0263   ATGTAGTGTATCCTA                 TTAA TTT TTAA                 TCTTGAAGGGATGAT  42 15
        gcpE 1948087 .. 1948106 +  -7.8  -4.33927   AGATTTGTGCCAAGA            GAGTGGGT AGTT GCCCGCTC             TTTCATTTTGTATTT  78 230
     CAC1798 NONE
        nusA NONE
     CAC1800 NONE
     CAC1801 NONE
        infB NONE
        rfbA NONE
     CAC1804 NONE
        truB NONE
     CAC1806 1955544 .. 1955557 +  -2.4  -2.76171   AAAAAGATAAAAAAT               TTGC ATATAA GCAA                TAATATTAGATAAAT  40 9
        rpsO 1955968 .. 1955989 + -10.9  -4.17048   AAAAGCAGTGAAAGA           TGGAGCGGT TAAT ACCGCTCTA            TTATTTTAGAACACA  95 39
        pnpA 1958333 .. 1958356 +  -3.9  -5.00846   ATAATCAACTAACAA          TAGAAGGGC TTAATT GCCTTTTTA           TTTTTATCATATTTA  71 37
     CAC1809 NONE
        dapG NONE
     CAC1811 1960671 .. 1960693 +  -7.1  -3.26947   ATAGAAGACAGTACA          CCATAGGTGA GTTA TC-CCTATGG           TTACTATAAAAATTA  66 20
     CAC1812 1963001 .. 1963025 +  -2.3  -3.90318   AAAATTTACATTAAA          TAATTTAAAAA TCC TTGTTAAATTG          TTTGTAAAGTAATAA  50 39
     CAC1813 NONE
        pgsA 1965054 .. 1965071 +  -6.3  -4.92791   TAATATATTAAAAAG             GTTCCTT ATTT AAGGGAC              TTTTATTATATTATA  80 66
        recA 1966223 .. 1966251 + -16.9  -3.38256   TAATACAAAATAAAA        GGAAGGTTGTAGT ATT GCTACAACCTTCC        TTAATAATTTCTTGT 100 28
     CAC1816 1968018 .. 1968043 +    -7  -5.61881   GATTCAAATGGAAAA         TCCTTTCAAT ATAAAA ATTGAAGGGA          TTTTTGTTTTTAAAA 100 53
     CAC1817 1968467 .. 1968491 +  -6.5  -5.02323   TTTAGATTTTTTAAA          GAGACTTTGAA TTT TATAAAGTCTC          TTTTATTTATGATAA  82 44
     CAC1818 NONE
        aspB 1970733 .. 1970767 +   -11  -2.64333   TATTAATTTATGTTA     TACTGTAAAAAGCTTG TTA TGAGCTTTTTATAGTA     ATATTAATTTTAGAG  84 94
     CAC1820 1971069 .. 1971090 +    -6  -6.32017   AAATCAACTAAAAAA           CAATGAAA TTTAAT TTTCATTG            TTTTTTTTATTTATT 100 42
        purB 1972647 .. 1972671 +  -7.3   -3.1637   TATAGAAGTTAGTAT          TGATGTTTAAA ATA TTTACACATCA          TTGGTAAAAGTATAT  66 16
     CAC1822 1973587 .. 1973624 + -11.7   -5.1517   ATGGATATACTAAAA   CAAATAAGATGCATATCT TTA AG-TATGTATCTTATTTG   TTTTTAATTTATTTT 100 28
     CAC1823 NONE
        clpA 1976504 .. 1976528 +  -5.8  -6.08563   TGAGTATGTTAATAA          TCCGTTTTTC TTATT GGAAAATGGA          TTTTTTTTATATATT 100 238
        metB NONE
     CAC1826 1977962 .. 1977981 +  -7.2  -5.01845   TATAACCTCTACAAA            GATGACAT ATAG GTGTCATC             TTTTTCGTTATTATA  86 14
     CAC1827 1978322 .. 1978351 +  -6.7  -2.90405   GCTAAGGAAAATGGA       TTTTATTATAGTG GAAA TGCTATAATAAAA        TAGTTGGTTATATTT  61 178
     CAC1828 NONE
     CAC1829 1981312 .. 1981354 + -11.1  -6.02546   TCAGGGGAATAAAAA TACAAATGGTAAGAATA-AT ATTT ATCTATTTTTACCATTTGTA TTTTTTTTAATTTCC 100 29
        lexA 1983929 .. 1983959 + -12.8  -5.57054   AGAAGATATTAAAAA       TAAGCTGCTTTATT CAA ACTAAAGCAGCTTA       TTTTTTTACATTATT 100 29
     CAC1839 1992823 .. 1992866 +  -7.7  -4.78764   AACCCTTAATACACT TATAGGGTTTACAAATAAG TTGCAT TTTACTTGTAAACCCTACA TTTTTAATAAATTTA  83 64
     CAC1843 1996009 .. 1996027 +    -6  -5.55855   AAACTTGAGATGAAA             GAGAGGAT TTA GTTCTCTC             TTTTCTTTTTTTCAC  86 14
     CAC1853 NONE
     CAC1854 2006758 .. 2006782 +  -8.6  -5.46657   CTTAGGTGTATGAAA          GCAGGACTTT AATTA AACGTCCTGC          TTTTTTATTAAACTA 100 14
     CAC1860 2012175 .. 2012187 +  -3.5  -3.60431   GGACTTAGAAGTATT                TAATT AAT AATTA                TTTGGAGGTAATTTT  50 23
     CAC1861 2012668 .. 2012682 +    -5  -4.83169   TGTATCAACCCGTAG               TTGCTG TAT TAGCAA               TTTTTATAGCCACAT  72 207
     CAC1865 NONE
     CAC1866 NONE
     CAC1867 2016668 .. 2016685 +  -5.5  -5.72616   TAAATACATAAAAAA             GGAGGAA TGAT TTCCCCC              TTTTTTTCTATAGAT  88 38
     CAC1869 2017658 .. 2017681 +  -4.7  -5.76633   AAAAAGTTGATGATA          TATGGTATC TTGGAT GATATCATA           TTTTTTTATATATCA  87 9
     CAC1870 2018065 .. 2018080 +    -9  -3.20491   AGTATCTACAAAATA              GAGAGC ATAA GCTCTC               CTCTTTTTTCTATTA  78 25
     CAC1871 2019389 .. 2019400 +    -3  -2.86603   GAAAGGTTTTGATGC                TACT GGCT AGTA                 ATCTTTTAATATACT  43 79
        repB 2020718 .. 2020738 +  -3.3  -5.93809   TAACGTCAATTCTTT            TTTTTGTTG TGT CATCAGAAA            TTTTTTTTATAAAAC  88 160
     CAC1911 2050800 .. 2050823 +  -3.1  -5.47159   TCTCAAACTTAAAAA          ACAGAGGGA TTAATT TCTCTCTGC           TTTTTGTTTATTAAG  73 13
     CAC1943 2063718 .. 2063754 + -13.1  -3.19289   ATGAGAAATTTTCTT    CAAGCTGCTCTTGAGAT TTC ACCTCAGGGGCAGTTTG    CTTTATCTCTTTTAC 100 157
     CAC1947 2065885 .. 2065904 +  -5.1  -5.22039   GAGAAAATAAAAAAA            GAACAAT AAATTC ATTGTTC             TTTTTTACATTTAAG  77 17
     CAC1948 2066262 .. 2066279 +  -7.1  -4.58466   CCCTCGAAATAATTA             TATCACA AAAA TGTGATA              TTTTATAATTATGCA  78 0
     CAC1950 NONE
     CAC1951 NONE
     CAC1952 2070037 .. 2070073 + -15.5  -4.20531   TATACATAAAAATAG    CTTAAAGGACTATTTTA ATT TTAAATAGTCCTTTAAG    TTTTACATAGATCTA 100 81
     CAC1956 2074290 .. 2074335 +  -7.1  -3.52652   TTTAGGTAAACAAAA TATAAGGAGGATTAACCTTTA TTTT TATAAGCTAATCTTCCTTATA TTATCCTTAAATAAC  69 359
     CAC1968 2084869 .. 2084902 + -15.7  -4.32048   AAATAATCAAACTTT     TATAAAAATCCATGA ATTT TCATGGATTTTTATA      TTTTACGTATTCTTA 100 35
     CAC1982 2097277 .. 2097298 +  -4.4  -5.25735   GATTTTCTCTAAAAA           CGCACTTA GTGGAA TGGGTGCG            TTTTTAGTTTTTTGA  76 119
     CAC2040 NONE
     CAC2041 NONE
     CAC2042 2149371 .. 2149393 +  -2.1   -2.9594   AATTAATAACAATAC           CTTATAAGT TGAGT ATTTATAGG           ATCTTTTGTTACAAT  41 56
     CAC2055 2161177 .. 2161215 + -13.6   -2.9592   GTATGGAAACAAATA   TAAACAAATTCCTTAA AACAACA TTAAGGAATTTGTTTA   ATTATTACTTTATAT 100 10
     CAC2058 NONE
     CAC2059 2163979 .. 2164012 +  -9.1  -4.43681   TTAGAGTATAAAAAA     TAAAGGTTGA-GCCTA TTC TAAGCTTCAACCTTTA     TTTTCATATTAAGTA  86 37
     CAC2106 2200577 .. 2200591 +   -10  -4.05027   TTGATGTTTTACCAT               CAGCAG TTG CTGCTG               TTATTGTTGCTTGTC  90 443
     CAC2111 2205419 .. 2205444 + -13.4  -5.54907   CAATTACATAAAAAA         CTGCGAAGCT TTTGTT AGCTTCGCAG          TTTTTCTTTTATGCA 100 30
     CAC2134 2226136 .. 2226165 +  -6.5  -5.26907   CTCATATTAAAAGAA       GACGGAAAATC GAAAAAAA GATTTCCCGTC        TTTTATTTTCTCTTC  86 49
     CAC2136 2229052 .. 2229082 +  -5.6  -5.76237   ATAAAATAAAATCAA       CACTTAAGCT AAATAAACAAA AGCTTAAGTG       TTTTTTATTTATATA  95 32
     CAC2138 2232833 .. 2232846 +  -3.8  -6.04324   AGGAAAATAAAAAAA               GCAC TTTTAC GTGC                TTTTTTATTTTTTCA  91 31
     CAC2184 2276311 .. 2276342 +    -8   -5.1244   TATATGTAAACAAAA      GTGGTATTGCACTA ATCT TAGAGCAGCACCAC       TTTTTATATTAATGG  91 48
     CAC2185 2277654 .. 2277688 + -20.4  -3.66883   ATTTTTTACTTGTAA     TATAAAATCCACTGGT GAA ACCAGTGGATTTTATA     TTTAGACTCTATTAA 100 64
        glgC NONE
        glgC NONE
        glgA 2334612 .. 2334625 +  -2.4  -4.06805   AATTTACAGAAATTT               GTAC ATGTCA GTAC                TTTAATTATAATTTT  51 7
     CAC2240 2335194 .. 2335251 + -15.5  -5.06103   TTTCCCTTTACTTAC TATATATAAAGGCAGGAAATTAACAT ATTGTGA AAGTTAATTTCCTGCCTTTATAT-TA TTTTTTAAGAATTCT 100 43
        asnB 2339202 .. 2339253 +  -3.3  -4.88736   ATCTAGTTAAACAAT TTATAAATA-TAGGGGAGTTATAA GAACG TTATAACTCCCCTAATAAAAATAG TTTTTCTAAATAATA  67 3
     CAC2249 2344499 .. 2344530 +  -9.7  -3.66286   AATGATATAAATAGT      CCCCGTATATTTAT ATATG ATA-ATATACGGGG      TTATTAAAATACTAT  84 31
     CAC2253 NONE
     CAC2254 2353832 .. 2353867 + -12.2  -5.72616   TTAATTCCATAAAAA    TAGGTATATGTGTTAC TAAA GTAATATATATACCTA     TTTTTTTATATCACT 100 37
     CAC2255 NONE
     CAC2256 2357205 .. 2357222 +  -5.7  -2.64194   ATACTTTAAATATAA             TATTACT ATAA AGTAATA              ATTATGAGGTTTATG  55 80
     CAC2257 2358129 .. 2358157 + -10.5  -4.61868   AATAATAACAATAAA        GTATCCAGAAAAA AAT TTTTTCTGTATAC        TTTTATGTATAGATA  95 56
     CAC2260 2359745 .. 2359766 + -11.7  -5.10461   AAGTCAAAATAAAAA           TAAGGAAGC TTTA GCTTCCTTA            TTTTTATTCAATAAC 100 29
     CAC2265 NONE
     CAC2266 2370833 .. 2370865 + -10.8  -3.70043   TTAGTTGATATTTAA      TAAAGAGGTTTGGA TTTAT TCCAAGTCTCTTTA      TATTTGTGTATTGGC  89 51
     CAC2289 2393194 .. 2393245 + -14.9  -4.09353   ATTATATTTTTTTAC TTTAATAAATAAGAATGGCACCT GTATAA AAGCGCCATTCTTATTTATTAAA TTCTATTTTTCAATA 100 50
     CAC2292 2396546 .. 2396560 +  -5.8  -3.06831   GCTGTATACTTTATT               TGTATT AAA AATACA               TTAAATCAAACTTAA  57 18
     CAC2293 2397143 .. 2397186 + -12.1  -4.77442   ACTTTGTATTACTAA TTGCTAAATCCTAAGCTTA ATCAAC TAAGCTTAGGATTTAATAA TTTCTTTATTCTATT 100 26
        mrcB 2407193 .. 2407228 + -16.4  -5.85244   TAATAAATAAAAAAA    CAGTATGTGCAACC AAAGATAA GGTTGCACATACTG     TTTTTTATTTTAATT 100 31
     CAC2322 2424447 .. 2424457 +    -4   -3.4314   ATTTTGTGATATACA                 CTTT AGG AAAG                 GTTGTTTTTTATGAT  50 65
     CAC2323 2426422 .. 2426476 + -12.1  -2.79273   AATAAAAAATCTATT TACTTGAATTTATTGCA-ATTTTATT TTAA AATAAAATCTGTAATAAATCCAAGTA CTTATGTTAGGCAAA  93 36
     CAC2324 2427509 .. 2427539 +   -15  -5.98675   TTATATATAAAAAAA       GAAGAAAGCTTATT TAT AATGAGCTTTCTTC       TTTTTTATTTTTATA 100 65
     CAC2338 2448135 .. 2448173 + -11.9   -3.2326   AGGTACTAAAATAAA   TGAAAATAGAGGTTTGC TAAAT GCATTCCTCTATTTTCA   TATTAATCTAATTCT  95 27
     CAC2364 2475635 .. 2475669 + -18.8  -2.92656   TATTATATAAAATAA     GACTGCCTCAATTGAA TTT TTCAATCGAGGCAGTC     TGTGTGAATCAATTT 100 41
     CAC2366 2476564 .. 2476587 +  -9.8  -4.96762   AAATATTACAAAAAA          GATGAATTAT ATAT ATAATTCATC           TTTTTATACTATATA 100 39
     CAC2367 2479060 .. 2479103 + -21.5  -5.07053   TTCATCAGTAAAAAA CAATAAATAAAACTGCCCT TAAACT AGGGCAGTTTTATTTATTG TTTTTTCAAATAATT 100 30
        dapA NONE
        dapB 2488784 .. 2488796 +  -9.1  -3.71552   AAACCTATGAAAGTT                TGGGC GAA GCCCA                TTATGTTCATGAGCT  82 39
        dapD 2491015 .. 2491047 + -13.7   -4.4768   AATAGTAAATACAAA      TTTCACTCTTTACTT TCT AGGTAAAGGGTGAAA      TTTATTATATTGCTC 100 36
     CAC2384 2493056 .. 2493072 +  -5.1  -5.16133   TATTTATAAAAAAAA              GCACC TATATAT GGTGC              TTTTTATGTTATAAT  74 50
     CAC2385 2494073 .. 2494089 +  -2.2  -5.18715   GTAAAAACAGCTTTT              GTAGGA TATTC TCCCAC              TTTTATTCTTTTTAT  68 419
     CAC2387 2494985 .. 2495021 + -15.5  -3.63305   TGTACCAAATATAAA    TGGAGAATATAAAACTT ATT AAGCTTTATATTCTCCA    TTTACAACTTATATA 100 51
        argC NONE
        argJ 2499539 .. 2499562 +  -5.3  -4.17701   ATACAAAAATAGAAA          TTCCAGATC TTATTC GACCTGGAA           TTTGTACTTTATACA  65 61
     CAC2394 2504034 .. 2504046 +  -4.9  -2.95476   CTGCTAAAAACTTCT                TTGAA ATG TTCAA                TATATAATAAGTAAT  51 6
     CAC2395 2505019 .. 2505057 + -16.2  -3.95449   CTCATTAAAAACAAA   GGCTGAAGCTTATCATTC TAA GAACAATAAGCTTCAGCC   TTTAATCTATTATAA 100 33
     CAC2400 2511809 .. 2511829 + -11.3    -3.767   GCATTAATAAAGAAA            TGACAAGTT AAA AACTTGTCA            TTTCATCACTAAATA  93 34
     CAC2402 2516740 .. 2516750 +  -2.6  -3.77832   GTGCATTTATTAATT                 TATA TAT TATA                 TTCTTAGATTTAGAA  49 62
     CAC2416 NONE
     CAC2417 NONE
     CAC2418 2535657 .. 2535697 + -14.3  -4.63107   GCATAAAAATTCCTT  GAGCTTAATGAATAAGTTT ATT AAACTATTTCATTAAGCTC  TTTTAATTATTTACT 100 35
     CAC2419 NONE
     CAC2420 2537738 .. 2537763 + -14.9  -5.26875   AAGATATAAGAGGAA         GACAGCAAAGT AAAT ACTTTGCTGTC          TTTTTTAATTAAACC 100 32
     CAC2424 2541624 .. 2541657 + -14.2  -4.76075   CTTTCAATCACTTTA     TAAGGTACTGTAAA TTTCAT TTTACAGTACCTTA      TTTTATTGATATGCT 100 48
     CAC2426 NONE
     CAC2427 NONE
     CAC2428 NONE
     CAC2429 2545857 .. 2545877 +  -8.5  -5.36441   TTTATTAATTAGAAA            TATACATAT CAT ATATGTATA            TTTTTTATGTAGAAA 100 197
        greA 2546520 .. 2546546 + -12.5  -3.31331   ATCCTATAAGAAATA         GGCTTAAATGA TAAAT TCATTTAAGCC         CTTCTTTTATTTCAA  95 32
     CAC2433 2551138 .. 2551165 + -11.4  -3.62448   CATTTTCAACATTAA        GAACTCCATAGC TTCC GTTGTGGAGTTC         TATTATATTTTTAAC  93 77
     CAC2437 2555226 .. 2555242 +  -4.4  -3.90007   CACAGGAGGAAAAAA              GGAGAC TAAAT GTCTTC              CTTTTTTAATTTTTG  59 17
     CAC2438 2556298 .. 2556318 +  -6.9  -2.76721   TTGAAACCCCTCGTA            TGTCACC TCTATCC GGTGACA            TACTTAAGCTTATAT  59 211
     CAC2441 NONE
     CAC2442 2560663 .. 2560682 +  -5.8  -2.99057   TAATATTTTTAATAC            TGAAAAGG GGGA CTTTTTCA             TGATTGTATTTAAAG  57 3
     CAC2443 NONE
     CAC2444 2562215 .. 2562241 + -13.2  -5.88197   TATAAGAATCGACCG         CCTGGGTAAATT AAT AATTTATCCAGG         TTTTTTTGTATTTAA 100 124
     CAC2445 NONE
     CAC2446 2564143 .. 2564166 +  -2.5  -5.82281   TTACTAAAGGAAAAA          CAGAGTT AAATTGTTAA AACTCTG           TTTTTTTCTCTATTT  78 48
     CAC2448 2566302 .. 2566312 +  -2.6  -2.64536   CTTTAGATGCAATAT                 TAAA TAA TTTA                 TAGATTAATTTAATT  40 12
     CAC2449 2567549 .. 2567596 + -15.2  -4.31433   TGCCAAAAGTATATA GCTTATTTTGTGCCATATTAAG TTTG CATAATGTGGCACAAAATAAAC TTTATTATGGAGGTA 100 25
     CAC2450 2568023 .. 2568049 +  -3.7  -3.91716   ACATTTATTTAATAG        CAGCCTAGCCGC ACTT GTG-CTAAGCTG         TTATTTCAACAATAA  55 53
     CAC2452 2569680 .. 2569729 + -16.1  -4.09864   AAACTTTTAGCAAAA TAATTTGAGTACATGGATTTGCT ATAA AACAAATCCATGTACTCAAAATG TTTTAAAAAATAAAT 100 23
     CAC2460 2577014 .. 2577039 +  -7.6   -4.5081   GCAGTAAAAAACAAA         GTGGACCTGA GTTTAA TCAAGTCCAC          TTTATTTAACTATTT  80 34
     CAC2466 2582034 .. 2582046 +  -4.1  -3.80174   AAGATTTAATTTAAG                CTTCT TAC AGAGG                TTATTATAAACATAT  54 149
     CAC2472 NONE
     CAC2473 NONE
         def 2585896 .. 2585921 + -10.6  -5.08178   AATAATCCCCAAGGA         CCGCATAATT CAATCA AATTATGCGG          TTTTTCTATATATGT 100 36
     CAC2475 2586507 .. 2586540 +    -7  -5.36181   AAATCGAGAAAATAG     C-ATAAAAGTGGTAT TTAAT ATGCCACTTTTATAG     TTTCTTTTTTTCTTT  91 26
     CAC2483 2592556 .. 2592608 + -13.4  -2.94578   AATAAATAAACACTC TAAAGAATAAAGTAAGTTGTTTA TCTCTCCT TAAAC-ACTTACTTTATTCTTTA TAAATTTTCTTTTTA 100 32
     CAC2487 2596550 .. 2596562 +  -4.9  -4.25283   TTCCTTTTCAATGTG                TCTTT TTA AAAGA                TTTTCATACGACACT  64 261
     CAC2489 2597396 .. 2597406 +  -5.4   -4.4458   TCCTTCTTAAGTTCG                 GAGA TCT TCTC                 TTTATTATATATATC  69 196
     CAC2491 2599476 .. 2599488 +  -4.9   -5.8096   TATTATAAGTCCACA                TATAC CTG GTATA                TTTTTATTTTTTATA  90 149
     CAC2496 2602573 .. 2602592 +  -6.4   -2.8085   TTACTTATACATGCA            GCCAAATG TCTT CAGTTGGC             ATTTAGCTACATTGC  58 43
     CAC2498 2606343 .. 2606361 +  -7.4  -2.50252   CAAATACTAAATACA             GGGTTTAC ATT GTTAACCC             GTATATTCTAAAAAT  62 68
     CAC2499 2609921 .. 2609958 + -15.2  -2.72839   AAATTATCAGAATTA   CAGTAAAAATAGGAGGC TAAAT GCCTCCTA-TTTTACTG   TAATTACAAATAGTT 100 20
     CAC2501 NONE
     CAC2502 2611493 .. 2611520 +  -7.2  -5.29846   TTTCCTAGTTTTTAA        TGAGTATAAG TATTCTCT CTTATACTCA         TTTTTATTTAAGATT  91 33
     CAC2506 2616321 .. 2616343 + -13.5  -3.93148   GTTTTATCATTCTGT           GGGAAGCCA TTTTC TGGCTTCCC           TATTTTTAAACTCAT 100 65
     CAC2512 2620050 .. 2620062 +  -2.7  -3.63241   TCATTCCATATTTAA                TTTGT CTA GCAAA                TCTTTATACTTACTA  47 62
     CAC2513 2620868 .. 2620900 + -10.7  -3.46007   TAAGTAAATTGTAAA      CTTATGCATGCACCA ATT TAGTACATGCATAAG      TTAATTCCCTTTTGT  90 60
     CAC2515 2625030 .. 2625058 +  -6.3  -5.75342   TTCTTTACTTTTTTA        TATTTATATTTAG AAA TTAAATGTAAATA        TTTTTTTTACAAAAC 100 269
     CAC2516 2625345 .. 2625357 +  -3.4   -5.4148   TATTTTTACATTAAT                GCTT TTAAC AAGC                TTTTTTGCTTATTTA  75 46
        nrpE 2627163 .. 2627190 + -14.4  -3.34244   TAACTAAAACACTCT        TACCCTATTACA ATTA TGTAATAGGGTA         TATCTTTCTGAAATA 100 50
     CAC2518 2628412 .. 2628449 +  -7.8  -3.60151   ATTAAATATATATAA   TAGAGAAGCCTGACCC TTACCC GAATTAGGCTTCTCTA    TTCTCATTTACACCA  71 154
     CAC2567 2671073 .. 2671110 +  -7.9  -4.90917   CTTTTATTAAACCAT   TAAGAACAATGGAATGT AATT ATTATCCATTGTTCTTA    TTTTTAATTGACTTT  88 31
     CAC2569 2671991 .. 2672016 +  -9.9  -3.02829   TATTTTTAATAATTA         GAGTACTG-ACT TTA AGTACAGTACTC         TATTAAAAGAATATC  81 65
        ganA 2673328 .. 2673371 + -10.6  -4.46073   TTAAAAGACAAAAAA GCTTTGTTTTAAATGAGCCT AAAA ATGTTTGTTTAAAACAAAGC TTTATTATATTCAAA  93 47
     CAC2582 NONE
     CAC2583 2688931 .. 2688965 +   -19  -4.70169   AAGGAATCCCAACTA     TAATAAAAACTCTCCT TAA AGGAGAGTTTTTATTA     TTTTGTTAAATATAC 100 23
     CAC2593 2700181 .. 2700224 + -18.6  -4.55118   ATATAATACACTAAA TATACAGTTCAACACACA AAATACAA TGTGTGTTGAACTGTATA TTTTATGTAAAATTA 100 42
     CAC2595 2701115 .. 2701152 +  -6.4  -4.93877   TTTGTAAATATTATT   CTAAAACACTCCGGCT TTTAGT ACCTAGAGTGTTTTAG    TTTTATTTAATAAAG  80 60
     CAC2598 2703950 .. 2703989 +  -9.6  -4.15235   AAATAAAAAATTCAA  TATATTAAGAATACCTGT TCTT AAAGGCATTCTTAATATA   TATTTTTTAAAACTT  88 149
     CAC2601 NONE
     CAC2602 2707588 .. 2707621 + -10.5  -4.85918   CTGAGTAAAGAAAAA     GCTTATCCATTAGTA TATA TTTTAATGGATAAGC      TTTTCTTATATACTA 100 33
     CAC2605 2709576 .. 2709605 +    -8  -4.28432   CATTTGTTATAAAAA       GAAGTAGGATTA ATAAGA TACTCCTACTTC        TTTTACGTTAACGTT  81 47
     CAC2608 2712229 .. 2712258 +   -11  -5.12971   ATAATAACATAAAAA       CAGCATTAATAT TCACGC ATATTAATGCTG        TTTTTATTCGCTATT 100 107
     CAC2615 2719727 .. 2719776 + -16.9  -4.69549   TATAACGTACAGTAA TTAAAATAATGGCATAGAAGGCT GTAA AGTTTTCCATGCCATTATTTTAA TTTTCATTTTGAATT 100 26
     CAC2616 2720336 .. 2720366 +  -9.9  -4.97405   AAAGCATAAAACAAA       GGACTAGAAATTA TTTTT TAATCTCTAGTCC       TTTATTTTTATAGCT 100 39
     CAC2620 2725477 .. 2725492 +  -3.2  -2.72991   TATAGATAAAAAGCA              GCTCAA ATTT TCGAGC               TGCTTAAAAATATAC  42 36
     CAC2634 2743498 .. 2743538 +  -3.3  -5.37043   TGTAATAATTTTAAA  CATTCCGCATATATAATAA ACA TAACAATATGTGCGGGGTG  TTTTTTATATGAAAT  72 61
     CAC2635 2744581 .. 2744606 +  -7.7  -2.59876   GCCCTTATCTTATAC         TAAATGGAGAA TTAT TTCTCCACTTA          CATTTTATATAATAC  65 112
     CAC2655 2768359 .. 2768383 +  -6.6  -4.99043   AATAATTCATATGAA         GTTGCCTCTAA TTGT TTA-AGGCAAC          TTTTATTTATCAAAA  83 36
        ftsX 2777701 .. 2777714 +  -3.9  -4.16251   AAAGTAAACTTTTTA               TTTTG TAAG CAAAA                TTTTCAACATTATAT  58 117
     CAC2663 2778823 .. 2778863 +  -3.6  -3.96842   TAACATTGTAATAAA TAGCATGTCATA--ATGTTT TTA AAGCATCCTTTGACATGCTA TTATTCTATTAAAAT  55 52
     CAC2666 2783688 .. 2783717 +  -8.7  -5.19879   CTAAGGCGATTCAAA       CAGCATTACACTA TAAA TGATGTAATGCTG        TTTTTATATTTAACA 100 42
     CAC2668 2785718 .. 2785742 +  -8.7  -5.87996   CTATATAATGAAAAA          GGTTAAGCA CCTAAAA TGCTTAACC          TTTTTTTATTGCTTA 100 43
     CAC2679 2800687 .. 2800707 + -11.2  -5.17576   TTATTATTATAAAAA            TAGGGAGC GTATA GCTCCCTA            TTTTTTACGTTACTA 100 29
     CAC2681 2802718 .. 2802740 +    -7  -6.07374   TCTTAGCCTTCTCCC           TGCTGTCTTA ATT TAAGACGGCC           TTTTTTATTTTTTGT 100 43
     CAC2682 NONE
        cotF 2803359 .. 2803386 +   -10   -5.4756   AATTTTATTTATAAA        TTGCTGTAGCAA TAAC TTACTACAGCAA         TTTTTTATTGCACTT 100 39
     CAC2684 2804629 .. 2804657 +    -6  -5.05712   CTTATATAAATTTAT        GGCAGCAATTAT TTTTC ATAAAAGCTGCC        TTTTTCCTTATTTAT  80 45
     CAC2686 2808605 .. 2808633 +  -9.7  -3.94465   ATGAGTTAAGTTTAA        CATATAGGGTTCT TAA AGTATCCTATATG        TATTTTAGTTTTAAG  87 152
        recQ 2810814 .. 2810846 +  -9.3  -5.26155   ATAGAAAGATAAAAA      TAAAGTCTAGGAAGT AAT GTTTCCTAGACTTCA      TTTTTATCTTTCTAT 100 37
     CAC2689 NONE
     CAC2691 2815330 .. 2815352 +  -6.3  -2.99471   CCAGAATTACGTGAA           GCAGGATGT ATTGG ATGTCCTGC           TGTATATAGAGATAC  59 384
     CAC2695 2818228 .. 2818265 +  -9.4  -4.77216   ATTCCTCAAATAAAA   TATATCCTTATAGTAG TAGAAT CTACTCTAGGGATATA    TTTTTACATATTGTT 100 79
     CAC2698 2821611 .. 2821625 +  -2.8  -3.09834   CCCACTCAATTGTAG               CTGGTG GCT TACTAG               TTACATCATAAACTA  42 288
     CAC2702 2827011 .. 2827051 + -15.1  -4.25401   TTTTAAATATAAAAA  TAAAGGACTAAATTCTG TTTGTTC CAGGATTTAGTCCTTTA  TTTATCTTAGCTTTA 100 86
     CAC2705 2830028 .. 2830043 +  -3.4   -4.2687   ATAGGTCAAAGAAAT              TAAATT AACA AATTTA               TTTCTGCTTTTTAGA  59 18
     CAC2714 2839769 .. 2839815 + -13.5  -2.74886   TGGAAGATTAAGACT TAAAATAGGAATTACTATG ACAAGACAC CATGGTAATTCCTATTTTA TAATCTCTCTAATTT 100 30
     CAC2715 2840410 .. 2840427 +  -4.9   -4.7878   TTTAGTTTTTCAAAA             GGGAAAT CTAA ATTTTCC              TTTCTTTTATAAATA  72 456
     CAC2728 2853220 .. 2853257 +    -5  -3.29211   TGTAACCTATTAAAT   AGTTCAATTGCCAT TCCGTAAAAT GTGGCAATTGAACC    TTCAATTTCAGATTG  53 80
     CAC2729 2854289 .. 2854314 + -16.3  -5.23644   GGGTAATGGTCTAAA         TGGAGCAGTCA ACAC TGACTGCTCCA          TTTTTATATTTAATT 100 71
        gpmA 2869939 .. 2869979 + -18.7  -5.10064   AAAAAGTTTAAAAAA  GTAATGCCTTAAAACAAAA CTA TTTTGTTCTAAGGCATTAC  TTTTTATCTATTAAA 100 30
     CAC2744 2872402 .. 2872437 +  -9.4  -4.08767   TGTATTGCGATAAAA    TAATAAATCACATA AAAAAACA TATGTGATTTATTA     TTTTAACAAAGTGAG  88 61
     CAC2745 2873873 .. 2873893 + -11.2  -4.61824   TAAGAATAAAATTAA            GGGAAAGC TTATT GCTTTCCC            TTTTCCTTATTATTC 100 38
     CAC2749 2879363 .. 2879393 + -12.9  -3.59087   TCAATAAATAAAAAA       GATTCACAAATAA CTCTT TTATTTGTGAATC       TTTAAAACTGCTCTT 100 48
     CAC2755 NONE
     CAC2756 2889190 .. 2889220 +  -5.4  -4.84527   GAGGGTATGAAAAAA       GAGTGAGTAGCTAA AAA TAAACTTCTCACTC       TTTTTGATGTATAAA  75 20
     CAC2759 2891958 .. 2891977 +  -3.7  -2.60496   TGGGCTACAAGGTGG            TGATATA AGTGAA TATATCA             ATATTTAAGGAAAAA  44 18
     CAC2760 2893424 .. 2893457 + -18.5  -4.60255   ATCTAATACCATAAA     TCAAGGCTATAATGA TATC TCATTATAGCCTTGA      TTTTTCAACAATTAT 100 35
     CAC2761 NONE
     CAC2762 2895817 .. 2895847 +  -6.2  -4.76274   AAATAAACATAAAAA       GATGTGTGTACTTG TAA TATCTACACACATC       TTTTCTATTCATTTC  77 35
     CAC2773 2906111 .. 2906143 + -15.9  -4.06384   AACATCTTAATACAA      TAACAGGCATAATTG TGT TAATTATGCCTGTTA      TTTATAATATTGAAA 100 50
     CAC2774 2908063 .. 2908102 + -18.3  -5.06451   TATAGTTACTAAAAA  TAGATAGGTAGAAGTTA AAATAA TAACTTCTACCTATCTA   TTTTTTAAAGTAATG 100 36
     CAC2777 2910502 .. 2910516 +  -7.2  -2.88544   AATTATAAGGATATA               CCATTT AAA AAATGG               TATATCCCAATAAAA  63 43
     CAC2778 2910716 .. 2910754 + -12.7  -5.24796   GAAGAATAAAAAAAA   TTGAACGAGTAGATATT TTATT AATGTCTCCTCGTTCAA   TTTTTATTGTATACA 100 32
     CAC2779 NONE
     CAC2780 2911347 .. 2911366 + -12.2  -4.25104   ATCATAAAATTAAAA            CGCCAGTA AAAA TACTGGCG             TTTTGATGAGGACAA 100 34
     CAC2781 2912189 .. 2912218 +  -7.9  -5.08824   CATTTAAACTATAAA       TATCCCAAGCTGA TTTC TCTTCTTGGGATA        TTTTTTCACTCCAAA  89 69
     CAC2790 2919183 .. 2919207 +  -5.8  -5.24796   ATTACCACAACAAAA          GATGCCAT ACTTTAACA ATGGCATC          TTTTTATTATCTGAA  84 91
     CAC2792 2921582 .. 2921614 +  -7.9  -3.02471   TTAGTAATTATACGT      TAAAAAGTGACAG TTCTTGT CTGTCTCTTTTTA      TATGTATAATAAAAA  67 23
     CAC2799 2927302 .. 2927346 + -13.9  -4.49353   TTTAAGATAAAAAAA TAGGCTTACAGTTATACTAAA ATG TTAAGTATAGCTATAAGCCTA TTTCTTATCTTCTAG 100 31
     CAC2803 2932996 .. 2933017 +  -2.9   -5.1615   TATTCTTTTAAAAAA           AGTGCCTCT ATTT AGAAGCACC            TTTTTTAACTATTAA  67 42
     CAC2804 2934009 .. 2934055 +   -12  -3.75229   TTTGTAACTAATAAA TAATAGTAAAACCTATAGAATA AAT TTTTCTATAGGTTCTATTATTA TTTCACTCTACTTTC  95 23
     CAC2812 2944296 .. 2944313 +  -5.5  -3.05384   GAATAACATGTTTAT             CACCCCA TTTT TGGGCTG              TTAGATAAACGGCCG  54 408
     CAC2815 2945021 .. 2945033 +  -2.7  -4.00532   ATCATTATACCTTTG                CTATT TAA GATAG                TTTCCTGTTTCAAAG  51 148
        murE 2949083 .. 2949108 +  -8.3  -5.71638   CTAGGATAATTTTAA         GGCATACCTTT TATA AATGGTGTGCC          TTTTTTTACTTATTC 100 32
     CAC2820 2950743 .. 2950770 + -11.5  -4.19887   TAATAATATATAAAA        GACATATTTCC TAGCTT GGAAATATGTC         TTCTTCTTTATATCT  95 38
     CAC2823 2954699 .. 2954711 +  -7.7  -4.46073   TAACATCCTTGAAAT                GCCTT ATA AAGGC                TTTATTATGTTGAAA  82 145
     CAC2831 2961822 .. 2961847 + -14.9  -5.74288   AATTTTCAAAAAAAA         TGTTAGCAGAG GATT CTCTGCTAACA          TTTTTTATTATTTAT 100 39
     CAC2837 2969384 .. 2969406 +  -9.2    -3.719   AAACAATCTATAAAA           TAGGGCTTTA ATT TTAAGCCCTA           TCTCTTTTATTTTTT  82 23
     CAC2838 NONE
     CAC2839 NONE
     CAC2840 2971079 .. 2971098 + -12.2  -4.16279   GTGGAGAAATTAAAA            TAGCAGGC TTTT GCCTGCTA             TTTTAGCATACTCTC 100 28
     CAC2843 2975640 .. 2975670 + -11.4  -3.45945   CAAAGTAAAACTAAA       CTTATGCATGTA AACTTAA TACATGCATAAG       TTCATTATAACTGGA  93 33
     CAC2857 2992705 .. 2992729 + -11.5  -4.69464   TCATTAAAGGAAAAA          TTGAAAGGGCA GCA TGCCCATTCAA          TTTTTAGAATATTTT 100 74
     CAC2877 NONE
     CAC2878 3012089 .. 3012112 +  -5.3  -5.38054   AAAATATAAATAAAA          GGACTGAAA TTTATT TTTCAGCCC           TTTTTATTTATGCAA  82 45
        rpmE 3019458 .. 3019500 +  -7.2  -5.49729   AATAAATCAATTATT TAGAGAAACGGAGTTAATTA TAA TAATAATCTTCGTTTCTTTG TTTTTTTGCATGATT  95 36
     CAC2897 3032383 .. 3032413 +    -7  -5.19819   AAAAATAGACGTAAA       CAATGCAGACTA TAGAAAT TAATCTGCATTG       TTTTTACTTTTATTT  91 4
     CAC2899 3033746 .. 3033756 +  -6.8   -3.7229   ACAAAAAATTCTAGT                 GCCT TCA AGGC                 TTTAAAATATTTTAT  68 10
     CAC2907 3043260 .. 3043287 +  -8.6  -4.53034   TTTCAAAAAATTAAA        TAAGTGAAGATT TTTA AAGCTTCACTTA         TTTTACTTATCTAAA  83 27
     CAC2911 3047432 .. 3047470 +  -9.8  -5.05782   ATCAAAAAATAAAAA   TATGCCTAACAAAAATGA ATT TAATTTCTGTTGGGCATA   TTTTTTCCCCTAAAT 100 40
     CAC2913 NONE
        panB NONE
        panC NONE
        panD 3051501 .. 3051542 + -17.1   -3.2963   ATTGGCTAAACTATA TAAATAAAATGAGTTACAG AAAT TTGTAACTCATTTTATTTA  TTCTCCAAAGATACT 100 32
     CAC2925 NONE
         sul NONE
   folA/folK 3060687 .. 3060729 +  -6.4  -5.84011   AATTTTGAATTACTT GCTGTAATTTGCAGTTGA TCTGTTT TCTACTGTTGATTACAGC TTTTTATTTTTTGTT 100 213
     CAC2928 3061421 .. 3061458 +  -4.3  -4.81551   ATAATTAAAACATAA   TTAAAAGGGACAG-TTAA TAG TGAATCTGTCCCCTTTGA   TTTTTACTATGGCTG  68 33
     CAC2934 3067233 .. 3067244 +    -3  -3.69618   TTCCCCTTGCTTCCT                TGTA TGAA TACA                 TCTTTTGAAGTTCAC  50 378
     CAC2937 3069650 .. 3069677 +  -4.2  -4.07515   AATTCATATATAAAA        GGTGATGC TTTATAAACATT GCATCACC         TTATTATTCTAATTT  58 39
     CAC2942 3074259 .. 3074283 +   -13  -5.49568   AAATATTAAAATCAA          GGCTATTGGA AATTA TCCAATAGCC          TTTTTATTTTGCATT 100 39
     CAC2943 3075940 .. 3075959 +  -9.3  -4.87273   TTTAACTAAAAAGAA            GCTGTCC TATTTC GGACAGC             TTTTTATGAAATCTT 100 32
     CAC2944 3077645 .. 3077670 + -13.4   -4.8543   ATATTTAATTAAAAA         GAAGCTGTCC TACTCT GGACAGCTTC          TTTTTATGCAACTTA 100 29
     CAC2948 3083429 .. 3083451 +    -7  -4.28925   CAATAAATAAATTGG           GGCATTCG AATTTAG CGGATGCC           TTCTATTTTTTTAAT  76 35
     CAC2949 3084465 .. 3084493 +  -3.9  -4.78752   AGTAGTATAAAAAAA        TGAGATGGTTT TAATCAT ATGCCATCTCA        TTTTTACGTTATAAT  66 31
        galK NONE
        GalE NONE
        galT NONE
     CAC2962 3097119 .. 3097151 + -12.9  -3.69301   CCAATAAAAAAATGT      TGCAGTGTTAACATG TTA TATGCTAACACTGCA      TTAGTTGTTGTTTTT 100 115
         csp 3127585 .. 3127604 +  -9.4  -5.80817   ATTAAATTAAAAAAA            TAATCCTC ATAT GAGGATTA             TTTTTTTATCTTACA 100 54
     CAC2993 NONE
     CAC2994 3133050 .. 3133085 + -10.7  -4.84539   AATAAAATAATCCTG    CATGCATGTTAATAT TACATT GTATTAGCATGCATG     TTTTATCTTTAGTTA 100 31
     CAC2998 3138803 .. 3138847 + -13.2  -5.21236   AGAAGGCAAATGCAT TGTAGCATTTAGGAGAGTGA ACATG TCACTCTCCTAAATTTTATA TTTTTATTATGACTT 100 21
     CAC3002 3140693 .. 3140721 +  -8.3  -4.77719   AACCTATCTTAAAAA        GGACTGTTATA GATATAA TATAGCAGTCC        TTTTGTTCAGTTTTC  87 39
        thyA NONE
        folA NONE
         add 3143233 .. 3143276 + -14.2  -2.77685   AAAATTAGATTAAAT TCAGAATAAAAATAAGGAGC AAAT GCTCCTTATTTTTATTCAAA TACATTTATTAATCT 100 28
     CAC3008 3148824 .. 3148852 +  -7.6   -4.3208   AGAATTCCTCAAAAA        TGAGTATCCT AAGTCTACC AGGATACTCA        TTTTGAATTATAAAG  78 103
     CAC3012 3153756 .. 3153790 +  -5.2  -4.98616   GCTAACAACTAAAAA    GCTGAATTGA-TACG CATACC CTTAATCAATTCAGC     TTTTTAGTATTTTAA  75 36
     CAC3015 NONE
     CAC3016 3158604 .. 3158619 +  -3.4  -2.63636   AACAAAATACTATTC              TAATAT ATAT ATATTA               TGAGTTATAATGTTT  44 78
     CAC3017 3159640 .. 3159678 + -12.1  -4.11235   ATTCGATAAAATAAC   ATAAATTATTCATACAC CATAA GTGTATGAATAATTTAC   TTTCTATACTACTTC 100 22
     CAC3018 3160422 .. 3160448 + -10.2  -3.95449   CTCCTTACCTAAAAA         GGGTGTTGCAGT ACT ATTACAACACCC         TTTAGTATATTCTCA  91 53
     CAC3023 3165980 .. 3166006 +  -6.1  -5.63504   ACTTACCTCATTACC        TCCAATA-GATA TGAA TATCATATTGGA         TTTTTTTATCAAATT  93 465
     CAC3033 3176321 .. 3176343 +  -9.2   -5.5353   TCATTTCTAAATTAA           GCTAAGGATT GCT ATTCCTTAGC           TTTTTTCTTACTATA 100 94
     CAC3039 3189691 .. 3189723 +  -4.9  -5.25803   AGCTTCAGTAAAAAA      GCTATAGTAGCTCTA AGC TAAAACTACTACAGC      TTTTTTGTAAAAGTT  77 30
     CAC3074 3225025 .. 3225070 + -14.3  -2.90232   AAAATAAAAAAAAAA CAATACCCATGTTTATAGGGC AAAA GTTTTATAAACATGGGTACTG GTTATATTATATTAT 100 34
     CAC3080 3232140 .. 3232154 +  -8.6  -2.72441   ATTTTTGGGGTGAAT               CGCATA ATA TATGCG               TAGGTTTGTGCCTTT  70 158
     CAC3081 3233136 .. 3233149 +  -5.3    -4.564   AAAACTCCATCAGTT               TCAAG TTCT CTTGA                TTTTAATTTAAGCTT  71 362
     CAC3085 NONE
     CAC3086 3239337 .. 3239348 +  -7.2  -4.58943   AATATAATAATCAAA                GCCC TTCG GGGC                 TTATTTTTGTATAAA  78 39
     CAC3088 3243507 .. 3243546 + -16.8  -4.08948   TAGATGTTCAATAGC  TAATTACGGGGGTTTTGAA ATT TTCAAA-CCCCCGTGATTA  TTGTTTATCCCATTA 100 27
     CAC3165 3301229 .. 3301259 + -17.2  -4.21936   ATGGCGAAGTATAAA       GGTTGGTATTTTAT ATT ATAAAATACCAACC       TTTTAAAATTATCAA 100 27
     CAC3175 3312199 .. 3312214 +  -6.2  -4.00084   TTCCATAAGGTTCTA              GCATTT TTTG AAATGC               TTCTATTTTACTGCT  68 351
     CAC3179 3318237 .. 3318284 +  -3.6  -3.52113   TTTCTAATTAAGCTT TTAGCCTATACATGCCCTTA TTAATCTT TTATAGCATGTATAGGTTAA TATTTATAGGAGGAT  50 51
     CAC3180 NONE
     CAC3181 NONE
     CAC3182 NONE
     CAC3183 3322156 .. 3322191 +  -7.8  -2.53964   ACTTAAAAATAACAA    GATACCATAATCCT ATTTTTCA AGAATTATGGTATC     CTCTATTGTATACTA  64 47
     CAC3186 3324808 .. 3324826 +    -9  -3.08706   AAGATAATATATAGA             GTTATACA TAT TGTATAAC             TCTTACACTATAATT  76 34
        murC 3375838 .. 3375866 + -11.2  -5.39755   CATATAAATAAAAAA        TTACATGCTTGC AATAA GTAAGCATGTAA        TTTTTTATACTTCTC 100 45
     CAC3226 3376329 .. 3376362 +  -9.9  -5.48787   ATATATTTAATTTTA     TCAATAGTAAAATAG TTTT TTATTTTGCTATTGA      TTTTTTATATATTAT 100 53
     CAC3228 3377419 .. 3377455 + -20.5  -3.94141   TTGAATAAATCCAAA    GGGGATGTAAAACTATT TTT GATAGTTTTACATCCCC    TTATTCATTATTTAT 100 33
     CAC3229 NONE
     CAC3230 3380122 .. 3380132 +  -2.6  -3.92869   TTTTTGAAAGAAGAT                 TTTA ATA TAAA                 TTTATCAGTCGATAA  51 21
     CAC3231 3380941 .. 3380977 +  -6.8  -2.63487   AATTCTTCAATACAA    ATTAGAGAACCAAT AAAATTAAC ATTGGTTCTCTAAA    AGTTATTTTTTACTT  60 39
     CAC3241 NONE
     CAC3242 3392339 .. 3392367 +  -7.5  -5.75478   AAATTGCTAAAAAAA        CAGGAGAAGGT TTAATCT AACTTCTCCTG        TTTTTTTATATACTT 100 31
     CAC3251 3404229 .. 3404255 +    -8  -4.09285   TCGGACTAAGTTAAA         GGTGCCCTAG CTAAACA CTAGAGCACC         TTTCCTATTTTGATG  80 32
        proB NONE
        proA NONE
     CAC3255 3407645 .. 3407676 +  -3.8  -5.28778   ATAGTAATTAAAAAA      TGACAGGTGATACGC TAA GT-TACCACTTGTCA      TTTTTTATCAATAAT  74 37
     CAC3256 3408141 .. 3408162 +  -9.5  -3.78015   TTAAATAACAACAAA           GGCTCTTAT TTTT ATGAGAGCC            TTATAATTTTTCCTT  86 33
     CAC3262 3413596 .. 3413607 +  -4.4  -2.76313   TTTATAAACTACATA                TCCT CTCA AGGA                 TAGTCTTACAATTAT  48 11
     CAC3263 3414120 .. 3414173 + -12.3  -5.08731   GAATCATATAATTCC TAAATAATTAAAA-GGTACATTGC TATTACT GCAATGTACCTTTTTAATTATTAA TTTTCTTCTTTCTTA 100 23
     CAC3272 3422121 .. 3422156 + -22.2  -4.62772   TGCACTGTTATTGGA    GACAATGAACCATCAC AATA GTGATGGTTCATTGTC     TTTATTTAATTTAAG 100 5
     CAC3273 3423973 .. 3423997 +  -8.9  -2.92613   CCGTATATTTTTATT          TAAATTTTAAT ATA ATTAAAATTTA          TAGTTTAAAATCAAG  74 187
     CAC3274 3426732 .. 3426751 + -12.2  -4.88495   CACATTAATTAAAAA            CCAGTACC CATA GGTACTGG             TTTTGTTATGTATCT 100 59
     CAC3275 3430052 .. 3430070 + -10.3  -5.38047   TTTAATAACTAAAAA             CCAGTGC CAAAA GCACTGG             TTTTTTCTATAAATC 100 43
     CAC3278 3434575 .. 3434609 +  -9.4  -4.96646   GTAATCTTAAGAAAA     CAGTTCAAAGCTTTAT TAA ATAAGGCACTGAACTG     TTTTTAATTATATAA 100 148
     CAC3279 3437187 .. 3437201 +  -2.8  -3.03441   GCAGCATTACCACAC               TGTAGT GTT ACAACA               TATTAACAAATGGTA  42 5
     CAC3280 3439788 .. 3439822 + -21.8  -3.71174   TATTGTTTATTAATA     TAAAAGGCTGTATCAC CTA GTGATACAGCCTTTTA     TTTAGCCTATTTCTT 100 28
     CAC3286 3448271 .. 3448281 +  -5.4    -4.287   GAGATGCTGTTTATT                 TGAG CAC CTCA                 TTTTCCCATTTATTT  67 59
     CAC3288 NONE
     CAC3289 NONE
     CAC3290 NONE
     CAC3291 NONE
     CAC3292 3454830 .. 3454855 + -13.4  -5.75599   ACGAAAAAAAATAAA         GTGTTACGCG AATTTA CGCGTAACAC          TTTTTTTATAATTTA 100 27
     CAC3297 3462436 .. 3462467 +  -6.6  -5.73978   CTTCAAAATAAAAAA      TACTCCCCAAGATA TTAA TGCTTTGGGGGGTA       TTTTTTATTTATAGT 100 30
       gerKA NONE
       gerKB NONE
       gerKC 3469254 .. 3469293 +  -6.6  -2.82766   ACCAGAAAATACTTC  GCTTGTAGATAAATCCTCT GAA AGAAGACT-GTCTACAAGC  CTCTTCTTTTCCTCC  61 83
     CAC3319 NONE
     CAC3320 3494194 .. 3494227 +  -9.2  -3.64066   AATTAAAAAATGTAA     TAAGGCAAAGT-ATT AAATA AATGACTTTGCCTTA     TATTCTTCTTTACAT  80 39
     CAC3321 3494804 .. 3494817 +  -2.5  -4.14627   ATTTTATAAAATTTC               TTAAA TGAT TTTAA                TTCTTTATATAAGGA  53 22
     CAC3322 3495392 .. 3495410 +  -5.3  -5.28778   AAAACAGTAAAAAAA             GAGAGCT TAGCC AGTTCTC             TTTTTTATAAATCAT  80 40
     CAC3325 NONE
     CAC3326 NONE
     CAC3327 3499049 .. 3499069 + -11.3  -5.28683   AAAATAACAAAAAAA            TCACACTAA CCA TTAGTGTGA            TTTTTTAATGTTAAT 100 116
     CAC3330 3503570 .. 3503603 + -15.6  -4.53036   TATAAAACAAATAAA     GTGATAGCAAAACA ACCTAA TGTTTTGCTATCAC      TTTTACTATTTCTCA 100 366
     CAC3338 3511462 .. 3511484 +  -4.9  -4.78237   AATAATAATCAAAAA           GAGCTAGTT ATTTA AACTAACTC           TTTTATTCTAAAATG  70 60
     CAC3341 3514705 .. 3514731 +  -4.6   -5.0538   TAATTTTTAGCAAAA        GCATTAAA-CC TTATTT GGCTTTAATGC         TTTTTTAAACTACAG  73 38
     CAC3342 3515702 .. 3515730 +  -8.3  -5.29846   AGATTAAATTCATAG        GGTTTTTCACA TAATACT TGTGGAAAACC        TTTTTCTTTACCATT  93 34
     CAC3343 NONE
     CAC3344 NONE
     CAC3345 3518569 .. 3518597 +  -4.8  -5.03715   AAATAGATTTATTAT       TGCGTCCTTATTT ATTT AAATAAG-ATGCA        TTTTTTCGCAGTAAT  74 3
     CAC3346 3520082 .. 3520101 +  -7.9  -5.42164   TAAAATAATAAAAAA            CGAGGAT TTACAT ATCCTCG             TTTTTATTATTTATC  95 33
        mmuM 3522660 .. 3522681 +  -3.1  -5.95166   ATTAATACAAAAAAA           CTTATAC ACTTAGCG GTATAAG            TTTTTTTTAATTCCA  85 36
     CAC3350 3524231 .. 3524262 + -10.4   -5.4111   ACTAAAGTAAAAAAA      TTAATGGGATTCAT TTAA ATAAATCCCATTAA       TTTTTTATCATTATT 100 8
     CAC3356 3535693 .. 3535714 +  -4.5  -3.84648   TTGGTTAAGCTATTA           TAGAACTAA GTTG TTAGTTCAA            TTTAATCATATTAGA  57 176
     CAC3357 3536220 .. 3536260 + -10.9  -4.65153   ATATAAAACTTTTAA GGGTATAAATAGTTTATT ACAATC AATA-ACTATTTATACCC  TTTTACTTTATATAA 100 51
     CAC3360 3539760 .. 3539774 +  -2.2  -3.63425   CTGCATCTAAATTTG               TAATTT CGA GAATTA               TATTTGGTTTAGCTC  47 285
     CAC3362 3541287 .. 3541322 + -11.2   -2.8763   TTAAAATGAAAACAA    GGGGTTATCGCAATAA TTTT TTAGTGCGACAGCCCC     TAAATTTTATTCTCT  89 32
     CAC3371 3550082 .. 3550093 +  -7.2  -5.85737   ATAAATAGTAAAAAA                CCCC GAAA GGGG                 TTTTTTTATTGATAT 100 37
     CAC3372 3550790 .. 3550812 +  -6.3  -5.75478   GAACCAAGTTAAAAA           CAGAGCACA AACAA TGTACTCTG           TTTTTTTATATACTT 100 29
     CAC3375 3553771 .. 3553783 +  -4.9  -3.57783   TCTTAATTCCATCAA                TTTGA AAT TCAAA                TTCTCCTTCTAATAC  58 233
     CAC3377 3555053 .. 3555102 + -19.1  -3.31269   TGATAAAATCTCGTA ATTATATAAAGAAAAAGCAAGAG AACT CTCTTGCTTTTTCTTTATATAGC TTCATATCCTATGGC 100 25
     CAC3379 3556996 .. 3557016 +  -2.5  -5.27206   ATAATACTGACACAT            GACCAGG AGTATGC CCTGGTG            TTTTTATTATATATG  69 254
     CAC3383 NONE
     CAC3384 3562441 .. 3562468 + -11.4  -4.50976   TCTTAGATTTAATCA        TGGGGC-TTGCAG CTT TTGCAATGCCCCA        TTTTATAGTGTGAGG 100 35
     CAC3385 3563730 .. 3563740 +  -2.6  -4.13343   AATAAGGAGGGTAAC                 TAAT GGA ATTA                 TTTTCCGAAATTTAT  53 23
     CAC3386 3564782 .. 3564793 +    -3  -3.32023   CAATTTCTTCTTATA                GTAA CATT TTAC                 TCTTACTTGTATAGG  46 95
     CAC3387 3566126 .. 3566176 + -14.5   -5.3236   TCATTAGAAAAAAGA TAGTCCGTATAAATTTCATTTAA ATCAC TTTAATGAAATTTATACAGACTA TTTTTTATAGATTAT 100 46
     CAC3393 3578237 .. 3578258 + -10.3  -4.53607   TTAAAAAATTCTAAA           TAAAAGGGT ATAT ACCCTTTTA            TTTTATACTACTTTT  93 23
     CAC3397 3582724 .. 3582765 +   -14  -2.99259   CTAATATATTTTTAA CCAATAAAGGTGAGCACT TAATTT AGTGTTCACCTTTATTGC  TAGTTATTATAAATC 100 42
     CAC3401 3585557 .. 3585567 +  -5.4  -4.45771   CACTGTCTATAACCA                 GTGT CGG ACAC                 TTTATCTTTTCAGCT  69 275
     CAC3407 3591494 .. 3591525 +  -4.4   -5.1925   TTAGCTAAAATAGAA      AGGCACTAGTCTAT TATA AAAAACTAGTGCCC       TTTTTTAAATTATAA  76 52
     CAC3413 3598743 .. 3598759 +  -2.3   -3.1883   TCACTCGATAGAATT              TCAAAAA AAA TTGTTGA              TTAGTCGCAATTTTT  43 5
     CAC3414 NONE
     CAC3415 3602424 .. 3602442 + -11.8  -5.24003   CTATCATAGCAAAAA             TAGGAGTG ATT CACTCCTA             TTTTTGCTTTTTATT 100 32
     CAC3416 3604021 .. 3604047 +  -5.1  -4.41895   TTAGATAATAAAAAA         CACTGCGCACA ATGTA TGTGAACAGTG         TTTTAATTAACAATT  65 335
     CAC3420 3607075 .. 3607100 +  -7.6  -4.81249   TTTATAAATAAAAAA         TGTGGTGTAC CTTATA GTTCACCACA          TTTTTAACTTTACAA  83 43
     CAC3422 3609420 .. 3609434 +  -2.9  -3.80573   ACAATTTAAAGGGTG               GTTTA CTACC TAAAC               TTTGGTGATAATCCA  51 178
     CAC3423 3610014 .. 3610048 + -13.1  -2.78058   ATAAAATTTTAAATA     TAGCCTTTGCATTAA TTTAC TCAATGCAAAGGCTA     TAATATTAAATTCAT 100 40
     CAC3424 3610883 .. 3610910 + -17.2  -5.24799   AGATATATATAAAAA        TGGGCTAGCAAT AGGA ATTGCTAGCCCA         TTTTTGTATTTATAA 100 39
        glvC NONE
        glvG 3613963 .. 3614005 + -13.1  -3.34043   TGTAGTATAATAATT GAATATTCTTGATTGTAGT TAATT AATACAATCAAGAATGTTC TTATAAAATCATGGG 100 54
     CAC3427 3614556 .. 3614579 +  -5.3  -4.92363   GACGAATATTAAAAA          GAACGCC CAATTACAAA GGCGTTC           TTTTTATACATATTT  75 52
     CAC3433 3622919 .. 3622932 +  -3.9  -3.43944   CCTAATATTTTTTTA               TTTAG CTTC CTAAA                TTCTGAATTACTCAT  51 325
     CAC3436 3627480 .. 3627506 +  -8.8  -4.87592   GTTTGATTATGAAAA        GGGC-ACTAGC CTCAAA GCTAGTTGCCC         TTTTATTATATCTAA  95 40
     CAC3439 3630764 .. 3630774 +    -4  -4.13728   TATTTTCTAAGATTC                 TTGA TAA TCAA                 TTTTAAAGCTATATA  58 97
     CAC3444 3641066 .. 3641100 +  -9.4  -4.45945   AACTTATAAACAAAA     GTCTACGTTCTTTAAA TAT TATAAGGTACGTAGAC     TTTTAATTAATCCAT  90 32
     CAC3448 NONE
     CAC3449 NONE
     CAC3450 3646052 .. 3646084 + -10.8  -3.70417   CTTAGCCTACACAAA      GCTCATTTATGAAT TTTAT ATACATAAATGAGC      TTTAAATACTATCAT  93 36
     CAC3451 NONE
        xynD 3649256 .. 3649285 +    -8  -4.68705   CTTAAACCGTAAAAA       TACCATACTGAA AATTAA TTCAGCATGGTA        TTTTATTAAAATTAT  87 50
     CAC3459 3657704 .. 3657716 +  -2.7  -4.97158   TACTCAAATAAATGT                GTTGT AAT ATAAC                TTTTGTTTAATCTAA  63 199
        fabG 3662535 .. 3662546 +  -2.2  -4.51238   AAAACTTACTACTTC                CTGT TCTG GCAG                 TTTCTCTTTTATAGC  57 75
     CAC3466 3665289 .. 3665299 +  -2.6  -3.53224   AGGAATACTAATATG                 TATT ATT AATA                 TTTACAAGGAAGGTG  47 63
     CAC3467 3666277 .. 3666314 +  -3.6  -4.58943   GTAGACTCAACTACT   G-TGAACCTCCTG TCAATAAGGCATC CAGGAGGTTCAAC   TTATTTTTATATACG  62 97
     CAC3471 3672268 .. 3672293 + -10.5  -3.60364   CTAACTATCTCTAAG         GAGGCTTCC TATAACAC GGAAGCCTC          TCTTATTATTATAAA  88 37
     CAC3474 3675802 .. 3675849 + -12.9  -4.06179   AATTTCATTCATATT TAAAGGGCTGTTGCAAAACTA TTTTTT TAGTTTTGCAACAGCCCCGTC TTTATAACTTTTCAA 100 52
     CAC3478 NONE
     CAC3479 3680243 .. 3680254 +  -4.4  -3.69469   TAGTATATGGTTGGT                CAAC AATC GTTG                 TATTTATTGGAATAT  55 56
     CAC3480 3680826 .. 3680837 +  -4.4  -3.36694   CAGGTATTGGAAGTT                CTAC ATTA GTAG                 TATTTAAGAATCCAT  52 439
     CAC3482 NONE
     CAC3483 3683268 .. 3683309 +  -8.3  -3.50481   AGTGAAAACTTAAAC TTATCACAAGGA-CTACTCT ATT ACAGTAAATCCTTGTGATAA TTATAACTTTCCTTT  73 36
     CAC3485 3685038 .. 3685083 + -15.7  -6.08342   TGCTTTTAATGAAAA TCTCCGTTATTTATGGTACAG TTTT CTGTAACGTGGATAACGGAGA TTTTTTTCTTTATTA 100 92
     CAC3487 3686604 .. 3686620 +  -2.3  -3.22886   CTAATTTCTAATTCC              TTTAGTT GTG AACTTAA              TGTCTTATGTGCAAT  44 261
     CAC3489 3687257 .. 3687290 +  -3.2  -3.90684   CAAATAAAATAATAA     GGAGAACTG-GCCTA TTGCT TAGACTCATTTCTCC     TTTAATACTTTACTT  53 48
     CAC3491 3688497 .. 3688533 + -14.7  -4.51994   TAACTATTGATACAA    GTATAGAGCTATTGG CTATTTA CCAATGGCTCTATAC    TTTATTATTAATTCA 100 31
     CAC3496 3692332 .. 3692345 +  -2.5   -5.2189   GTGATCCTCCTCTCG               TAATA TATT TATTA                TTTTTTCATCATTGC  68 125
     CAC3502 3698612 .. 3698633 +  -2.3  -5.79588   TTGCTTCTTCTGCTG           AT-CTTGGCT GCC AGCCAAGCAA           TTTTTTTGCTTTTGC  78 361
     CAC3504 3700311 .. 3700330 +  -9.2  -3.80625   TACCTGATAGAAAAA            CCCCCGAC ATCT GTCGAGGG             TTTCAATTATAGAGG  82 124
     CAC3507 3703088 .. 3703102 +  -2.2  -3.49611   CATGGTGAATCAATA               TTTATT ACT AATAGA               ATTTTGTTCTGATTA  46 368
     CAC3512 3710490 .. 3710501 +    -3   -2.7317   TATTTTTTTTTGCAG                TATG CTAC CATA                 TAATTAAAAATATAT  42 56
     CAC3513 3711089 .. 3711111 + -12.1  -4.58724   TGTTGAAAGTATGGG           GCTATTGGC TATTC GCCAATAGC           TTTTCCTTGTATTTG 100 252
     CAC3526 NONE
     CAC3527 3724114 .. 3724129 +    -4  -5.10461   TAACAGAAAAAATAA              TATCTC CTAA GAGATG               TTTTTATTCAATAAA  71 68
     CAC3541 3736999 .. 3737052 + -12.2  -2.78216   CTTTGAGTAATAATA TAAGGCATATAAACACAAGAATAT GATTTA GTATTTTTATGTTTGTATGCCTTA TACTTCCTAACAATC  93 48
     CAC3542 3737661 .. 3737671 +  -2.6  -4.57518   ATTATAGCGCAAATT                 TAAT ATT ATTA                 TTTACTTTTTTTGTT  58 23
     CAC3543 3739103 .. 3739139 +   -11  -4.73613   AAGACTTAACTAATT    AAGTAAAAGGAGCAGA AATCA TCTGCTCCTTTTACAC    TTTTATTAATAATCA 100 28
     CAC3546 3743553 .. 3743582 +    -8  -5.71983   ATATAATAAATTTAC       TCACCTTAGGTA AAAATA TACTTGAGGTGA        TTTTTTTATGATTGG 100 41
     CAC3547 3744028 .. 3744060 + -12.3  -3.06362   AAAGGATAATTTAAA      GCTAAACTTATTAAA ACT TTAAATAAGTTTAGC      TCCTTTAGTGTTTTA  95 32
     CAC3549 3745869 .. 3745913 + -14.5  -3.30918   GTTAATTCATTTGTC TAAATATTGTCCCCGAAACCT TAA AGATTTCGGGGACCTTATTTA TATTATGATCTAAAT 100 276
     CAC3553 3750295 .. 3750305 +    -4  -2.55361   CTAGTCTATGAATTT                 CAAT TTA ATTG                 CTAATTTTTCGCTCC  45 193
     CAC3554 NONE
     CAC3555 3752284 .. 3752315 +  -7.4  -5.58179   AAATAGACAAAAAAA      GAGAAAATCAGC ACAATAAA GCTGATTTCCTC       TTTTTTATTATAATA 100 35
     CAC3565 NONE
     CAC3587 NONE
     CAC3588 3789109 .. 3789130 + -11.7  -4.49311   GATATAAAAATAAAA           CTGTTTCGA TAAT TCGAAACAG            TTTTATACTGGTGCT 100 34
     CAC3589 3792692 .. 3792711 +  -4.3  -6.10295   TAGCTTAATAAAAAA            GAGAGGA TTTAGT TCTTCTC             TTTTTTTTATATTCG  93 33
     CAC3590 3794403 .. 3794413 +  -6.8  -3.87562   TTTGCTCATCATCTT                 CCTC TGT GAGG                 TTATATATTTTATAT  69 361
        pgsA 3800041 .. 3800090 + -11.5   -4.3487   GCTACCAAATAAAAA GGTTTCTCACGGAAAGGAAGCGA GTTT TCACTGCTTTTCCAAGAGAAACC TTTTAACTTATATAT  95 29
     CAC3599 NONE
        dapA 3802768 .. 3802804 +  -6.8  -6.22802   TTTTTATAATAGTTA    TCCACATTTATGCT AAAATAAGA GGTATAAATGTGGA    TTTTTTTTTATAAAA 100 32
     CAC3601 NONE
     CAC3602 NONE
     CAC3603 3804684 .. 3804711 + -13.6  -6.01369   TAAAGAAACTACAAA        CCTAAAAAGCGC AAAT GTGCTTTTTAGG         TTTTTTTATTATTTA 100 21
        ilvD 3806668 .. 3806703 +  -9.2  -2.78679   ACTTTATGTTTTAAA    CTTGCAATGATAGCTA CAAA TAACTATCATTGTGAG     CTTTACATAAAACAA  74 47
        gntP 3808072 .. 3808116 + -12.6  -3.21419   ATATGGTTGGATAGA TAAAAGCTTGTTCCT-GAG-TA TGG TAGCTCTAGGGACAAGCTTTTA ATTTATATTTAATCA 100 27
     CAC3608 NONE
     CAC3609 3811793 .. 3811805 +  -3.5  -2.64872   AACCGGAGGAATATA                TATAA TGA TTATA                ATTAATATATTTAAA  44 21
     CAC3610 NONE
     CAC3611 3815508 .. 3815525 + -11.3  -5.31091   AACTCTCATTGTCAT             CACCAGC TTTT GCTGGTG              TTTTGTTTTATTATA 100 92
     CAC3612 3816235 .. 3816291 + -12.6   -4.6372   AAGCTATTGATATTA GTAATGCTATCACAGAAAAGTACTAT ATAAC ATTGTACCTTTCTGTGATAGCATAAA TATTTTTTTATTTAT 100 106
     CAC3613 NONE
     CAC3614 NONE
     CAC3615 NONE
     CAC3616 3820532 .. 3820562 + -12.7  -5.64421   GTACCGCGGAAGTAT       CTCCGTCCTAATT AATAA GATTAGGGCGGAG       TTTTTTATTTGCAAT 100 346
     CAC3617 3821215 .. 3821271 + -15.5  -4.05678   AGAATATATTTATAG TTTTAAAAATAGAGAGCTGCTTCACTA ATT TAGTTAAGCAGCTCTCTACTATTATAA TATTTTATTTAAAAA 100 39
         fer 3824216 .. 3824230 +  -8.5  -5.88565   GTTTTTTTGTTTATA               GGGCG GATTA CGCCC               TTTTTTTATTATAAA 100 267
     CAC3622 NONE
     CAC3623 NONE
     CAC3624 NONE
     CAC3625 NONE
        folE 3827680 .. 3827706 +  -2.3  -2.85351   TTCTTTAGTAACAAA         ACTTATGGCTT TATAC AAGGCATAAGC         TGTAATATGAAAGGA  40 1
     CAC3627 3828403 .. 3828423 +  -9.7  -5.22312   ATATAAGTAAAAAAA            GCCCTGCAA AAT TTGCAGGAC            TTTTTTAATATAAAT 100 31
     CAC3646 3847736 .. 3847771 + -11.5   -3.4277   CAAAAACTTATTAAA    TAAGTAAAAACACCAG TAACC CTGGTGTTTTT-CTTA    TTGTAAATATTAACT  93 23
       spoVT 3849969 .. 3850008 + -12.5  -5.07011   TTATATAGTTAAAAA  TACGATGAACAAAAATA GTAAAA TATTTATGTTCATCGTA   TTTTTAATTTATCTG 100 47
     CAC3651 3853384 .. 3853394 +  -3.2  -3.37071   TATTAATGTTACGAA                 TGGG GTT CCTA                 TTCTAAGTGCAGTTT  46 346
     CAC3657 3860453 .. 3860495 + -16.1   -4.1196   ATCCAATCTCACACT TATAAAGAAACCAATTTGA TCCAC TTAAATTGGTTTCTTTATA TTTTACACATAAATT 100 50
     CAC3658 3861278 .. 3861296 +  -3.8  -4.69868   ATTGAGTTTTAAAAT             GTCCCT ATTTTCA AGGGGC             TTATTTTTATTATAT  66 29
     CAC3659 3862158 .. 3862171 +  -2.5  -3.72765   GAAAAACTTAGTTAA               TAATT TAAT AATTA                TTTGACATTTGCCTT  49 26
     CAC3660 3863194 .. 3863222 +  -9.1  -3.74056   AATAGAAATAAAAAA        TAAGGTAATCT TATGCCT AGATTACCTTA        TTTACATACTTCTTA  82 36
     CAC3676 3877813 .. 3877849 + -11.8  -4.06864   TCTCTAAAATTTTTA    CAGCTTATTGCTTAAG CTTCC CTTAGGCAATAAGCTC    TTATTATTATATGAA 100 34
     CAC3683 3888888 .. 3888918 + -18.6  -5.26918   CGGTAAATAGTAAAA       TAGAGTTTTAGCAC TTG GTGCTAAAACTCTA       TTTTTTATGCGATAT 100 31
     CAC3687 3892541 .. 3892567 +  -3.1  -4.47158   CTAGATATAGGAAAA        TCATGTGTAAGA TTAC TCTTAC-CTTGA         TTTCTTCTCTATTCT  60 53
     CAC3714 3920047 .. 3920088 + -12.8  -3.75105   TTAATAACTATAAAA T-ATAAAAAACAACTTGTG TTATC CACAAGTTGTTTTTTATTA TTCTTGATGAATTAC 100 117
     CAC3727 3931745 .. 3931762 +  -3.5  -3.78778   TTTTCATAGAGTGCA             TACTAGA CAAA TTTAGTA              TTATTAATATAATAA  54 487
        rpmH 3940630 .. 3940646 -  -7.9  -4.89393   TAAATTGCAGAAAAA              GGCCACA CAA CGCGGCC              TTATGCTGTCAATCT  88 26
        rnpA NONE
     CAC3737 NONE
     spoIIIJ 3939220 .. 3939232 -  -2.7  -2.53759   AAGACTTTCAATGCA                CTTCA TTT TAAAG                CCCCCCCTACACAAG  40 54
         jag 3938569 .. 3938587 -  -8.9   -4.8622   GTCCTGAATTAAAAA             GAAAGCC ACAAA GGCTTTC             TTTTTAATTTAGGAC  95 34
        thdF NONE
        gidA NONE
        gidB NONE
       spoOJ 3933650 .. 3933665 -  -6.2  -6.34424   TGGGCAAAAAAAAAA              TGTTTC ACGT GAAACA               TTTTTTATTTCTTAG 100 30
         soj NONE
       spoOJ 3931879 .. 3931894 -  -6.2   -5.1861   GTTACTATTAAAAAA              TGTTTC ACGT GAAACA               TTTATATTTTTAATA  82 27
     CAC3728 3931301 .. 3931322 -  -3.7  -5.90231   ATAAATATAAAAAAA           CTTCCGAAA TAAA TATCAGAAG            TTTTTATAATTTCTA  84 38
     CAC3726 NONE
     CAC3725 NONE
        rpsF 3929084 .. 3929094 -  -6.8  -2.86202   TTCATATTAAAACAT                 CACC TTT GGTG                 TTTATTTTTCCAAAC  61 27
         ssb NONE
        rpsR 3928291 .. 3928326 - -16.4  -4.96276   ACAAAAAAATTAAAA    GCTGTTCCAAGATAAT ATAG AATATCTTGGAACAGC     CACCTTTTTTAAAAC 100 40
     CAC3721 3927276 .. 3927301 - -13.4  -4.08689   CACCTAATAAGCAAA         CCCTCTTGCA TAATAT TGCAAGAGGG          ATGTCCTTACTTATT 100 36
     CAC3720 NONE
     CAC3719 NONE
     CAC3718 NONE
        rplI NONE
        lonB NONE
        dnaC 3920056 .. 3920078 - -10.7  -5.65678   ATAAAATATAAAAAA           CAACTTGTG TTATC CACAAGTTG           TTTTTTATTATTCTT 100 33
     CAC3713 NONE
     CAC3712 NONE
     CAC3711 NONE
     CAC3710 NONE
     CAC3709 NONE
     CAC3708 NONE
     CAC3707 NONE
     CAC3706 NONE
     CAC3705 NONE
     CAC3704 NONE
     CAC3703 3907447 .. 3907478 -  -3.8  -3.89607   TACTATAAAAAGCAA      TGAACTAGCCTA CTCAATTT TCAGCTAGTTCA       TTTGATCTTCTCACT  56 182
     CAC3702 NONE
     CAC3701 3905626 .. 3905653 - -12.9   -4.7497   CTGACTTATCAAAAA        CAGTCATTAGG ACTCAA CCTAATGACTG         TTCTATTTATTATAA 100 42
     CAC3700 3904216 .. 3904239 -    -9  -5.06451   TATTATTCTAAAAAA          GTACCAATCT ATTT AGATTAGTAC           TTATAATTTAAATAA  95 95
     CAC3698 3902945 .. 3902974 -  -5.9  -4.72272   TGGGCGCACTAAAAA       TAATAGCCTCA CTTTAACT TGAGACTATTA        TCAAACAAAATATAT  75 157
     CAC3697 3902227 .. 3902264 - -10.1  -4.81083   TTTAACCATTAAAAA   TCAGTAAAGATACAGTC ATAT AACTGTATCTTTACTAT    TGTAACCAACTATTA 100 183
     CAC3696 3898964 .. 3898986 -  -9.2  -4.24741   AGATAAAAAATATAA           GGATGGGA GTCATTT TCCCATCC           TTTGTTTATTTTTCT  86 31
     CAC3695 NONE
     CAC3694 NONE
     CAC3693 3897343 .. 3897365 -  -4.2  -4.81249   TGGTAAACGTAAAAA           GTACCGAT ATATGTA ATCAGTAC           TTTCATTTAAATTAA  66 41
     CAC3692 NONE
     CAC3691 3896021 .. 3896055 -    -8  -5.54338   TAATTAAAATAAAAA     GTGCTCATAACGCT TTAACTT ATCGTTATGAACAC     TTTTGTTTTAAGTCC  95 137
     CAC3690 NONE
     CAC3689 3894997 .. 3895007 -    -4  -3.17075   CTTGGCTTAACTTAA                 CAAA ATT TTTG                 TCGTTATTTGTCAAC  49 75
     CAC3688 3892541 .. 3892567 -  -3.1  -4.41353   CTAGATATAGGAAAA        TCATGTGTAAGA TTAC TCTTAC-CTTGA         TTTCTTCTCTATTCT  57 253
     CAC3686 NONE
     CAC3685 NONE
     CAC3684 3888883 .. 3888923 - -18.7   -2.6162   CAATTCGGTAAATAG  TAAAATAGAGTTTTAGCAC TTG GTGCTAAAACTCTATTTTT  TATGCGATATACAGC 100 59
   kdpA/atkA NONE
   kdpB/atkB NONE
   kdpC/atkC NONE
        kdpX 3881463 .. 3881498 -  -5.6  -3.05844   TCCCCCATTTTAATA    TGGGTAAACCGCTCA ACTATTA TGA-CAGCTTACCCA    TAGATTACACTACTT  57 35
        kdpD NONE
        kdpE 3877975 .. 3878016 -  -7.5  -4.16842   TTGATTTTTAATAAA TAAAGATTTTGCCGAACTA AAAT CAGTTTTGCAAAATCCTTA  TTCATGCACTTTATT  77 36
     CAC3675 3876093 .. 3876137 - -13.9  -3.24256   ATTTTTAAAAATAAT CCGCTATAAATTAAGGCGTAT CTA ATAAGACTTAATTTATAGCAG CTACCTATTTCACTA 100 85
     CAC3674 3875404 .. 3875438 - -11.8   -5.0916   GTTTTAATACAAAAA     TGAAGTAAAGATAT CAATTAT ATATCTTTACTTCA     CTTACGTTATGCCTC 100 32
        xylR 3873992 .. 3874002 -  -2.6  -2.80796   TTTCACTAGTTAAAT                 TAAA TCG TTTA                 CATAAATGATTTTAA  41 127
        msmE NONE
        amyD NONE
        amyC 3870759 .. 3870785 - -13.2  -5.77988   ATATACATAAAAAAA         CAGCAGATAATA AAA TATTACCTGCTG         CAAAAATAAATTTAA 100 53
     CAC3669 NONE
     CAC3668 3868700 .. 3868733 - -13.5  -5.63517   CCTCCAAATAAAAAA     TGGTTAAAAGCATTT AATT AAATACTTTTAACCA      TTTTATCAATTATAC 100 56
     CAC3666 NONE
     CAC3665 3867021 .. 3867031 -  -2.6   -3.4376   ACATATCCACTAGAA                 TTAA GTC TTAA                 AATTTCACTAACTTA  45 22
     CAC3664 3866435 .. 3866457 -  -2.1  -5.94713   ATTGCATAAAAAAAA          GGAATACTTT TTAT AAAGC-TTCC           TTATAACTATTTTAC  81 65
     CAC3663 NONE
     CAC3662 NONE
     CAC3661 3863194 .. 3863222 -  -9.1   -5.7827   AATAGAAATAAAAAA        TAAGGTAATCT TATGCCT AGATTACCTTA        TTTACATACTTCTTA 100 38
     CAC3656 NONE
     CAC3655 3855945 .. 3855962 -  -3.5  -3.69364   ATTTAATATATATAA             TTTAGAA GTAT TCCTAAA              GCATATATTCAGGTT  50 21
     CAC3654 3855483 .. 3855504 -  -4.6  -4.07885   TATGGCCTCCTAAAA           TTTTACTA CTATTT TAGTAAAA            CTAACTCAATTATAG  61 166
     CAC3653 3854914 .. 3854933 -  -2.2  -3.66908   TTTTTTTAAAATCAA            TCAAATTC AAGA GAATTTCA             GCCCATTAAATTACA  46 140
        alsS 3853068 .. 3853097 - -11.6  -4.08189   AAGCTAAATAAAATA       GAGTGCTGTAAA AACACA CTTACAGCACTC        ATCAATATTTCTATT  95 36
     CAC3650 3849969 .. 3850008 - -12.5  -4.72846   TTATATAGTTAAAAA  TACGATGAACAAAAATA GTAAAA TATTTATGTTCATCGTA   TTTTTAATTTATCTG 100 44
     CAC3648 3848099 .. 3848110 -    -3  -2.65264   GCATTATTTACATTA                TAAG TCAA CTTA                 AATATTAATATAATT  42 147
        abrB 3847736 .. 3847771 - -11.5  -3.85891   CAAAAACTTATTAAA    TAAGTAAAAACACCAG TAACC CTGGTGTTTTT-CTTA    TTGTAAATATTAACT  93 39
     CAC3645 3846471 .. 3846483 -  -3.5  -3.04089   CTTCAACAATTAAAT                TTATA AGC TATAA                TTTTCTTTTATATTT  46 13
     CAC3644 NONE
     CAC3643 NONE
     CAC3642 NONE
     CAC3641 NONE
     CAC3639 NONE
     CAC3638 NONE
     CAC3637 NONE
     CAC3636 NONE
     CAC3635 NONE
     CAC3634 3834546 .. 3834580 - -12.4  -4.55798   CACGGTAAATTAAAA     GTACTACAAAACTACT GTA AATAGTTGTGTAGTAC     TTATCTTTTATTTAT 100 37
     CAC3633 3834258 .. 3834271 -  -3.9  -3.22756   TAACAACTATTAACA               TGTTA TGTT TAACA                TTTTCTTAATATTAA  49 96
        oppA 3832325 .. 3832368 -  -3.1  -3.48031   TAAAATATAAATATA TGTTTATACGGCAGAGACA ATAAAA TATCTCTGCCGTAATCTCA TTATATTTGTTTGCT  47 66
        oppB NONE
        oppC NONE
        oppD NONE
        oppF 3828403 .. 3828423 - -11.9  -5.69379   ATATAAGTAAAAAAA            GCCCTGCAA AAT TTGCAGGAC            TTTTTTAATATAAAT 100 30
     CAC3620 NONE
     CAC3619 NONE
     CAC3618 3821224 .. 3821262 - -20.6  -4.61231   TTATAGTTTTAAAAA   TAGAGAGCTGCTTCACTA ATT TAGTTAAGCAGCTCTCTA   CTATTATAATATTTT 100 29
     CAC3607 NONE
     CAC3606 3808072 .. 3808116 - -10.4  -2.87683   ATATGGTTGGATAGA TAAAAGCTTGTTCCT-GAG-TA TGG TAGCTCTAGGGACAAGCTTTTA ATTTATATTTAATCA  83 64
     CAC3598 NONE
     CAC3597 3800041 .. 3800090 - -13.7  -5.33405   GCTACCAAATAAAAA GGTTTCTCACGGAAAGGAAGCGA GTTT TCACTGCTTTTCCAAGAGAAACC TTTTAACTTATATAT 100 50
     CAC3595 NONE
     CAC3594 NONE
        purA 3795123 .. 3795144 -  -3.1  -2.81297   AGTAATATAGATAAG           TAATCCTAA TTGA TTATGATTA            TTAATTATCTATGTT  43 112
     CAC3592 3794839 .. 3794865 -  -4.5  -5.07011   TATATAAATTAAAAA         GTACCATCA GAAAACACA TGACGGTAC         TTTTTTAATAACATT  73 42
     CAC3591 3793834 .. 3793847 -  -2.5  -3.69867   GAAAAAGAAAATATA               TTTAA TTAT TTAAA                ATGTTGGAGTTTCAA  48 240
        cinA 3785597 .. 3785624 -  -8.6  -4.98255   TGGTAATTACAAAAA        TAGATGCATACA AAAA CATATGCATCTA         TCTTACATCTAAAGA  95 34
     CAC3585 NONE
     CAC3584 NONE
     CAC3583 NONE
     CAC3582 3780994 .. 3781033 - -14.6  -5.65678   ATAAAATATAAAAAA  TACGAGGTTGGACTTT AAAACTAA AAAATCCAACCTCGTA   TTTTTTATCTCATAT 100 30
     CAC3581 3780076 .. 3780120 -  -7.5  -2.66969   GATGAATAGAACTTA TACATGCACTAAAATGC-CT ATTTTA AGTGTATTTTAATGCATGTA TGGTTTAGTAGTTTA  65 107
     CAC3580 NONE
     CAC3579 NONE
        fabH NONE
         acp 3777101 .. 3777117 -  -5.1  -3.29511   TTTACCTCCTGATAA              GATCTGC AAA GCAAACC              CTTTTTATTATATAA  53 50
     CAC3576 NONE
        fabD NONE
        fabG NONE
        fabF NONE
        accB NONE
        fabZ 3772167 .. 3772199 -  -2.8  -3.05463   ATTCTTGTTACTGAA     GGATTACT-TAGCTA ACAC TCGCTTCAGTAATCC      TAGAATTTCAAAATT  42 52
        accC NONE
        accD NONE
        accA 3769023 .. 3769055 -  -2.7  -5.59502   TAAAAAATCAAAAAA      CTGGCAGAGAACT TTTAATT ACTCCTTTGCCAG      CATAATTCTTTTATA  74 41
        topB 3766653 .. 3766672 -  -9.3  -3.58726   CGTTTTTATATATAA            CCAGAGG TTAATT CCTCTGG             TTTATTGTGTCTTTG  84 27
        asnS 3763015 .. 3763025 -  -2.6  -2.71712   CTTCCTTTCCCAAAT                 TAAT GAA ATTA                 TATTGCTTAGTAACG  40 54
     CAC3563 NONE
     CAC3562 3760580 .. 3760602 -    -7  -5.31275   TTTTACTATAAAAAA           TGAGGAGAAC TAA ATTCCCCCCA           TTTAAAAATTACACC  91 34
     CAC3561 NONE
     CAC3560 NONE
     CAC3559 3756033 .. 3756052 -    -5  -5.53991   TATCTATCAAAAAAA            TCCCGA TGGGCAAT TCGGGA             TTTTTAGGGGAGCTG  79 155
     CAC3558 3754491 .. 3754504 -  -2.4  -5.03994   TTTTATATAGAAAAA               GCTT GTACAA AAGC                AAGTTTTACTTTGTA  65 31
     CAC3556 3752284 .. 3752315 -  -9.6  -5.82281   AAATAGACAAAAAAA      GAGAAAATCAGC ACAATAAA GCTGATTTCCTC       TTTTTTATTATAATA 100 154
     CAC3552 3747991 .. 3748018 -  -8.6  -5.67063   TGTATTACAAAAAAA        GAGCACATATTT TTAT AAATACATGCTC         TTTAATAACCTTATT 100 36
        natA NONE
        natB 3745873 .. 3745909 - -13.1  -3.54543   ATTCATTTGTCTAAA    TATTGTCCCCGAAACCT TAA AGATTTCGGGGACCTTA    TTTATATTATGATCT 100 32
     CAC3548 3744028 .. 3744060 - -12.3  -3.83756   AAAGGATAATTTAAA      GCTAAACTTATTAAA ACT TTAAATAAGTTTAGC      TCCTTTAGTGTTTTA  95 38
     CAC3545 3740464 .. 3740493 -  -5.9  -6.01725   AATAAAAATAAAAAA       TGAGAAGC-CTA ACTTTAA TAGGGCTTCTCA       TTTTTATTTATCAGT 100 36
     CAC3544 3739105 .. 3739137 -   -18  -3.46081   GACTTAACTAATTAA      GTAAAAGGAGCAGA AATCA TCTGCTCCTTTTAC      ACTTTTATTAATAAT 100 40
     CAC3540 3736049 .. 3736080 -  -6.7  -5.54885   AACATTAATAAAAAA      GGTTACCTTAG TTTTTATGCT CTAAGGCAACC       TTTTATACAACATTT  91 69
        murA NONE
     CAC3538 3733753 .. 3733765 -  -2.7  -2.77029   TAAATATTCCTAAAT                TACAT ATC ACGTA                TATTTATTACTATTT  40 78
     CAC3537 3732900 .. 3732923 -  -6.8  -4.59773   TTGTATGCCCAAAAA          GTGATAGACC GCTT AATCTATCAC           TTTTTGAATATGTTC  76 62
     CAC3536 NONE
     CAC3535 3729253 .. 3729289 - -11.9  -4.10657   TTATATTTTTTAAAA    TAATAAAGGATATCAAA TCA TGTGATATCCTTTATCA    TTTAATAATTTCTAC 100 37
     CAC3534 3727382 .. 3727438 -    -2  -3.54129   TATATCCTCCTTAAA TACAAAATAGGTTTCTATATATACTTT ATCA ATATTTTATAT-GAAACCTACTTTATA ATATATATTTATTTT  46 40
     CAC3532 3726768 .. 3726780 -  -7.7  -2.71011   AGCTTTCCGGAACCA                CAGGT AAA ACCTG                TGGTATTCTAGATAC  65 33
     CAC3531 3726071 .. 3726089 - -13.2  -3.79451   AAAATAAAATCATAA             CTACCCGT AAA ACGGGTAG             TTTGCTCTAGCCCTA 100 124
     CAC3530 3725633 .. 3725643 -    -4  -2.99948   ATATAAACCTACATA                 TGTT CCT AACA                 AAATGATGTTTTCCA  48 76
     CAC3529 NONE
     CAC3528 3724278 .. 3724288 -  -2.6  -5.05153   ATTGCAAAAAATAAA                 TAAT TAA ATTA                 AGTTGAAGGAGATGA  65 317
     CAC3525 NONE
     CAC3524 NONE
     CAC3523 NONE
     CAC3522 NONE
     CAC3521 3719229 .. 3719258 -  -8.8   -5.0538   TTCCATGCTAAAAAA       TAATGAATCAAC ATTATA GCTGATTCATTA        TTAAATCTATTTTTT  95 9
     CAC3520 NONE
     CAC3519 NONE
     CAC3518 3716348 .. 3716365 -  -3.5  -3.70902   TCTTCCACAGTCAAA             GTTATAGC TTA GCT-TAAC             TGGAGCCTTTAGCTT  53 247
     CAC3517 NONE
     CAC3516 3714438 .. 3714451 -  -3.9  -4.86613   TAAAAGTAAAATAAA               TCTTT ATAA AAAGA                ATATAAAAGATTGTA  68 125
     CAC3515 3712841 .. 3712874 - -12.6  -4.82901   CTGGGCGCACAAAAA     TGAGGGATCACC TTCACAATCT GGTGATCCCTCA      TTCTTAATAATATAT 100 207
     CAC3514 3710785 .. 3710798 -  -2.3  -3.92659   GCGGTAAAAGGTAAA               GCATC AGTT GGTGC                AGTTAAATTTGATCA  50 229
     CAC3511 3707382 .. 3707411 -  -9.3  -3.55604   TTAGCCAAGTAAACA       CTGAAAGCCCCTG AAAC CAAGGGCTTTCTA        TTGTATCAATATTTC  84 190
     CAC3510 3704941 .. 3704975 - -10.2  -5.03994   TTTTACATATAAAAA     TAGACTTAACCAATTA TAA TCAATGGTTAAGTCTA     AAAACCTCATTAGCT 100 87
     CAC3509 NONE
     CAC3508 3702260 .. 3702279 -  -7.2  -3.96148   CTTCCTTAGTATAAA            CCTTAGAG TTAA CTCTAAAG             CAAGCTTTTTATTTC  72 518
     CAC3506 NONE
     CAC3505 3700311 .. 3700330 - -11.4   -4.9792   TACCTGATAGAAAAA            CCCCCGAC ATCT GTCGAGGG             TTTCAATTATAGAGG 100 144
     CAC3503 3698334 .. 3698387 - -22.9   -3.5399   AGTATACCTATACAA GGTTTGAGCATGAGCC-CATTATTCC AGA AGAATAATGGGGCTCATGCTCAAACA CGGCGAACGTGTATA 100 185
     CAC3501 3696284 .. 3696323 - -14.1  -3.57144   CTTCGTATTTTCAAA  GTATAAATAAAAGTATT TTAAAT AATACTTTTATTTATAC   GCATAGTGCTTCCAT 100 74
     CAC3500 NONE
     CAC3499 NONE
     CAC3498 NONE
     CAC3497 3692117 .. 3692133 -  -3.7  -4.08823   ATCAATACAATGAAA              TTCCACC AAG AGTAGAA              TATGAATTATCAGAA  56 292
     CAC3495 3691152 .. 3691166 -  -2.9  -4.33739   TAAAAAATCGCAAAA               TCAAT TTCAT ATTGA               ATAATGCGATTTTTT  57 67
     CAC3494 3690142 .. 3690161 -  -5.1  -3.28912   TTATACTCAGATTAA            TATGACA ACTGCA TGTCATA             TTAAGAATAATTTAA  53 26
     CAC3493 NONE
     CAC3492 3688497 .. 3688533 - -13.2   -3.5361   TAACTATTGATACAA    GTATAGAGCTATTGGC TATTT ACCAATGGCTCTATAC    TTTATTATTAATTCA 100 233
     CAC3490 3687257 .. 3687290 -  -5.4  -4.35474   CAAATAAAATAATAA     GGAGAACTG-GCCTA TTGCT TAGACTCATTTCTCC     TTTAATACTTTACTT  67 79
     CAC3488 3685990 .. 3686006 -  -2.4  -4.12738   GTACAGTAAACTAAA              TTTTAT CAAAT ATAAAA              GATTGAAGGTAGATA  53 475
     CAC3486 3685038 .. 3685083 -  -9.1   -4.4078   TGCTTTTAATGAAAA TCTCCGTTATTTATGGTACAG TTTT CTGTAACGTGGATAACGGAGA TTTTTTTCTTTATTA  86 69
     CAC3484 3683268 .. 3683309 - -10.5  -2.95515   AGTGAAAACTTAAAC TTATCACAAGGA-CTACTCT ATT ACAGTAAATCCTTGTGATAA TTATAACTTTCCTTT  83 170
     CAC3481 3680115 .. 3680126 -  -2.2  -3.80746   TCCCCAAAAATAATA                CCGA AAAA TCAG                 AGGCGAGATTTAAAA  50 357
     CAC3476 3676709 .. 3676736 - -11.5  -4.42594   TAAATTAAATAGAAA        GGAGAATCTTT TTTTCT AAAGATTCTCC         TTCTTTTATTATACA  95 34
     CAC3475 3675806 .. 3675845 - -22.5  -3.71873   TCATTCATATTTAAA  GGGCTGTTGCAAAACTA TTTTTT TAGTTTTGCAACAGCCC   CGTCTTTATAACTTT 100 70
     CAC3472 3672270 .. 3672291 -  -7.3  -2.72839   AACTATCTCTAAGGA           GGCTTCC TATAACAC GGAAGCC            TCTCTTATTATTATA  62 67
     CAC3470 NONE
     CAC3469 3667745 .. 3667777 - -15.9   -5.1523   GCCATAATATAAAAA      CAAGAAATCCACTTA TAA TAAATGGATTTCTTG      CTTCATTATTTAACG 100 50
        uvrC 3666262 .. 3666275 -  -2.4   -4.7268   AAATAGCTAATAAAA               GTAG ACTCAA CTAC                TGTGAACCTCCTGTC  60 257
     CAC3465 NONE
     CAC3464 3663271 .. 3663281 -    -4  -3.43203   CTATTATAACAGGAA                 CTTT AGT AAAG                 CCATGTTCTTCAGCA  50 3
     CAC3461 3658453 .. 3658485 - -13.7  -5.08169   ATACATCTCAAAAAA      CAAAATTCCCGAACT AAA AGTTCAGGAATTTTA      AATCATATTTTATAC 100 35
     CAC3460 3657286 .. 3657311 -  -4.1  -4.08887   ATGATGCAAATGAAA         TCGGTAAATCCT TTG AGG-TTTACAGA         AGTACTTATGTAACT  58 452
     CAC3458 3655026 .. 3655036 -  -2.6  -4.48175   AAAATTCAAGTAAAA                 TTTT AAG AAAA                 GTATAAAACTTATTT  58 249
     CAC3457 NONE
     CAC3456 NONE
     CAC3455 3652234 .. 3652245 -    -3  -3.63878   ATAGAATAAGTATAA                CATA AGTA TATG                 AAACGCTAAATAAAC  49 181
     CAC3454 3650915 .. 3650938 - -10.3  -5.42514   CTATAAATTAAAAAA          CGCCCTGAG ACTACA CTCAGGGCA           TTAAAACACATATTT 100 278
     CAC3447 NONE
     CAC3446 NONE
     CAC3445 3641061 .. 3641105 -  -9.5  -3.98484   AACTTAACTTATAAA CAAAAGTCTACGTTCTTTAAA TAT TATAAGGTACGTAGACTTTTA ATTAATCCATAATTT  87 118
        bltR 3638629 .. 3638640 -  -4.4  -3.03884   GTCAAAATATTAAAT                GCTT TACT AAGC                 TTTACAAATACATAT  50 137
        polC 3634174 .. 3634199 -  -9.1  -4.26881   TTTTATAAAAGCAAA         GGAGAATCC AATTTTCA GGATTCTCC          TCTAATACTTAAATC  86 34
     CAC3441 NONE
     CAC3440 3630446 .. 3630458 -  -3.5  -3.84105   TAAAAAAAGCAAAGA                TTTTA AAT TAAAA                CAAATGAATCTGATT  54 359
     CAC3438 NONE
     CAC3437 3627480 .. 3627506 -  -9.5  -4.30576   GTTTGATTATGAAAA        GGGC-ACTAGCC TCAA AGCTAGTTGCCC         TTTTATTATATCTAA  88 53
     CAC3435 NONE
     CAC3434 3622104 .. 3622132 -  -7.6  -2.85187   AAAAACATAAAAACT       GCCTTATGTAACC TACT GGT-ACATAAAGC        TTTCAAGGATATTAC  66 505
     CAC3432 NONE
     CAC3431 3618362 .. 3618393 -  -5.4  -5.14626   ACCATTAAAATAAAA      GAACTATAG-ATTAT AAT ACAACACTATAGTTC      CTTCATTTATATGTT  77 42
     CAC3430 NONE
     CAC3429 3616429 .. 3616459 -    -7  -6.34616   TTAAAATAAAAAAAA       TGCACCATCGAA GTATATT TTCAATGATGCA       TTTAAATATTATTTT 100 34
     CAC3428 3614556 .. 3614579 -    -6  -4.89233   GACGAATATTAAAAA          GAACGCCC AATTACAA AGGCGTTC           TTTTTATACATATTT  78 47
     CAC3421 3607075 .. 3607100 -  -8.3  -5.72622   TTTATAAATAAAAAA         TGTGGTGTACC TTAT AGTTCACCACA          TTTTTAACTTTACAA 100 45
     CAC3419 NONE
     CAC3418 NONE
     CAC3417 3604021 .. 3604047 -  -7.3  -5.60689   TTAGATAATAAAAAA         CACTGCGCACA ATGTA TGTGAACAGTG         TTTTAATTAACAATT 100 40
     CAC3412 3597539 .. 3597549 -  -2.6  -2.83715   TTCATTATTAGTATA                 TATA AGG TATA                 ATTCTATACTTAACC  41 7
     CAC3411 3595730 .. 3595754 - -10.8  -3.91642   AAAACAACTACGAAA          CGCCATGAAA CATTT CTTCATGGCG          TTCTAAAAACTATAT  95 35
     CAC3410 3594598 .. 3594626 - -12.6  -5.13343   TAATCTAAAACAAAA        GACCACTACACA TTAAT TGTGTAGTAGTC        CAATAAACAATTTGT 100 66
        alsR 3593525 .. 3593541 -  -6.7  -4.17263   TAATAATTATAGAAA              TATAAGT AAA ACTTATA              GTAGTAACCTAATTG  72 34
     CAC3408 3591495 .. 3591524 - -10.1  -4.46775   TAGCTAAAATAGAAA       GGCACTAGTCTAT TATA AAAAACTAGTGCC        CTTTTTTAAATTATA  93 47
     CAC3406 NONE
     CAC3405 NONE
     CAC3404 NONE
     CAC3403 NONE
     CAC3402 3585317 .. 3585355 -  -5.6  -4.01381   AGCTAATCTAAATAA  TAAAAGCAATAAATAGC TTGTAT GCC-CTTATTGCTTTTA   TTTTAATCACATTTT  65 39
     CAC3400 3583737 .. 3583764 -  -6.4  -5.07652   TGCTTTAAAATAAAA        GCCTAGAAAA AACTAAAA TTTCCTAGGC         CTTTAGACTATGCTA  82 42
     CAC3399 3583329 .. 3583344 -  -6.1  -2.95116   TGATTACGTAAATTA              CCCAC TTTTTT GTGGG               CACACTAATTTATAC  58 41
     CAC3398 3582728 .. 3582761 - -11.2  -3.35371   TATATTTTTAACCAA     TAAAGGTGAGCACT TAATTT AGTGTTCACCTTTA      TTGCTAGTTATTATA  93 29
     CAC3396 3579816 .. 3579833 -  -2.7  -4.87626   CTCCAAGACTAAAAA             TGCTATT CCTA ACTAGCA              TCTATTTCACACTAT  63 27
     CAC3395 3578580 .. 3578614 -   -11  -4.42386   TCCTTATTTAGAAAA     TCATATACAAGGTCTT AAT AAAACCTCATATATGA     TTGTACTTCTTATAA  95 65
     CAC3394 3578237 .. 3578258 - -10.3   -3.8374   TTAAAAAATTCTAAA           TAAAAGGGT ATAT ACCCTTTTA            TTTTATACTACTTTT  90 28
     CAC3392 3576496 .. 3576527 -  -3.8  -5.60993   GTTCTTATAAAAAAA      GCCGGAATA-CCAGT TCT ACCAATTATTCCAGC      TTTTTTAATACAAAC  80 41
     CAC3391 NONE
     CAC3390 3573468 .. 3573499 -  -5.2  -5.20735   TTAATAAAAAATAAA      GCCTTAATCCTACA ATCT TCTTGGATTAAAGC       TTCTTATTTTACATC  80 62
     CAC3389 3567464 .. 3567489 - -12.7  -5.35224   CCTATAAAAAGAAAA         GAGTGCAGATA AAAT CATCTGCACTC          TTCTTTTTATATTAC 100 46
     CAC3388 3566124 .. 3566178 - -14.8  -5.31275   CCTCATTAGAAAAAA GATAGTCCGTATAAATTTCATTTAAA TCA CTTTAATGAAATTTATACAGACTATT TTTTATAGATTATCT 100 28
     CAC3381 3557689 .. 3557708 -  -4.3  -5.04987   AATATTTTTAAAAAA            GAGACTT TATCTC AAGCCTC             TATTTTTGACAAAGC  73 25
     CAC3380 3556615 .. 3556634 -  -7.2  -2.68729   GATAACTACGACAAT            GCTCTTGA GCTT TCAAAAGC             TGGTTTCAAAGTACT  62 160
     CAC3378 3555057 .. 3555098 - -22.1  -2.73123   AAAATCTCGTAATTA TATAAAGAAAAAGCAAGAG AACT CTCTTGCTTTTTCTTTATA  TAGCTTCATATCCTA 100 38
     CAC3376 3553388 .. 3553402 -  -5.6  -5.02439   ATATAACCATAAAAA               CTGGTC AAT GCCCAG               CACATTCTTATGTAG  76 245
     CAC3374 NONE
     CAC3373 3550790 .. 3550812 -  -8.5  -4.77896   GAACCAAGTTAAAAA           CAGAGCACA AACAA TGTACTCTG           TTTTTTTATATACTT  90 39
     CAC3370 3547219 .. 3547233 -  -4.4  -3.33162   TACTTTATTTTACAA               TTAATT GTC AATTAA               AAATTTACCAAAACA  53 92
     CAC3368 3544776 .. 3544816 - -14.9  -2.73453   TATAATTTATACAAT  TGACAATGCCGTAGCAT TAAAAAT ATGCTACGGCATCGTCC  TTTTGTTTTATATAT 100 33
     CAC3367 3543479 .. 3543495 -  -2.3  -2.52543   AGCCTCCCTAATGCA              TTCCTTT TCT AAAGTAA              TCAAATATAATTTCA  39 1
     CAC3366 NONE
     CAC3365 3542879 .. 3542893 -  -4.4  -3.38046   CTCCTATTGTAAATA               TAATTA CAT TAATTA               TTTACCGCCATCCGG  53 23
     CAC3364 3541921 .. 3541935 -  -2.2  -2.62616   CTATTTTTTATATTA               TATATA AAC TACATA               ATCCGACCAAGCTTT  39 8
     CAC3363 3541287 .. 3541322 - -11.2  -4.43392   TTAAAATGAAAACAA    GGGGTTATCGCAATAA TTTT TTAGTGCGACAGCCCC     TAAATTTTATTCTCT  95 96
     CAC3361 3539113 .. 3539154 -  -3.9  -3.80573   TGTACCAGTATCAAA GGAAGAGTACGTTCTTATTG TGC CAA-AAAAACATCCTCTTTC AGATAAAACAGAGGT  56 359
     CAC3359 3537486 .. 3537520 - -18.2  -5.09426   TTTAACCGTAAAAAA     TAGGCATAGAATATCA ACA TGACATTCTATGCCTA     TTTTTTATGTTATTT 100 46
     CAC3358 3535831 .. 3535841 -  -5.4  -4.57073   TAGTTCCTTCAAAAA                 TGCT GCA AGCA                 CAAACAGTAGTGCTT  71 493
     CAC3355 3529382 .. 3529417 - -13.6  -5.71712   TTTTACATAAAAAAA    GTATGCCAAACAAAAT ATAA ATTTCATTTGGCATAC     TAAAATATTTTTCTT 100 40
     CAC3354 3527821 .. 3527869 -  -4.3   -5.4251   TGCATATATAAAAAA CTATGACTA-AAATTATGAT TGCAAAATTG ATCATAACCTCTAGTCATAG CCTTCGTGAAATTAA  78 58
     CAC3353 3527019 .. 3527030 -  -4.4  -3.49611   TAATCATAATAAAAC                CATC AACA GATG                 CACACGTGTTCTCTT  53 82
     CAC3352 3524751 .. 3524788 -  -7.3  -5.29782   TATACGCATAAAAAA   GAAGTATGTTTTGATAAC ATT ATGA-CAAAACATACTTC   TTCTTAAACTTTAAA  91 36
     CAC3351 3524231 .. 3524262 - -12.6  -5.73563   ACTAAAGTAAAAAAA      TTAATGGGATTCAT TTAA ATAAATCCCATTAA       TTTTTTATCATTATT 100 36
     CAC3349 3522660 .. 3522681 -  -3.1  -5.82172   ATTAATACAAAAAAA           CTTATA-CAC TTA GCGGTATAAG           TTTTTTTTAATTCCA  81 32
     CAC3347 3520072 .. 3520110 -   -10  -4.86862   TCTAAAAAAGTAAAA  TAATAAAAAACGAGGAT TTACAT ATCCTCG-TTTTTATTA   TTTATCTTTTCCGTT 100 23
     CAC3340 NONE
     CAC3339 3511462 .. 3511484 -  -7.1  -5.03201   AATAATAATCAAAAA           GAGCTAGTT ATTTA AACTAACTC           TTTTATTCTAAAATG  86 42
     CAC3337 3510158 .. 3510179 -  -3.7  -5.36965   GAACACTATAAAAAA           GAGACAGAA CTGC TCCTATCCC            TTCAACAATAAATAT  72 59
     CAC3336 NONE
     CAC3335 3508635 .. 3508647 -  -3.5  -2.91264   CCTTCTATCTATATA                TTTTT CAT AAAAA                GCTCTTTTAAAAAAT  45 6
     CAC3334 3507871 .. 3507891 -    -4  -5.72622   TTTACAAATAAAAAA            GAATAGCC ACTAA AGCTACTC            TAAATTTAAACATTG  80 98
     CAC3333 3506309 .. 3506330 -  -9.5  -5.61596   ATTTTTATAAAAAAA           GAGATAGAG CTTT CTCTATCCC            CATTGAGCCAAATCA 100 265
     CAC3332 NONE
     CAC3331 3503570 .. 3503603 - -15.6  -4.91046   TATAAAACAAATAAA     GTGATAGCAAAACA ACCTAA TGTTTTGCTATCAC      TTTTACTATTTCTCA 100 31
     CAC3329 3499958 .. 3499970 -  -5.5  -2.98088   CGTCAAATCTACATA                GGTCG TAA CAACC                TTTTTATTAATTAAT  54 311
     CAC3328 3499049 .. 3499069 - -11.3  -6.04419   AAAATAACAAAAAAA            TCACACTAA CCA TTAGTGTGA            TTTTTTAATGTTAAT 100 185
     CAC3324 NONE
     CAC3323 3495392 .. 3495410 -  -3.1  -5.69023   AAAACAGTAAAAAAA             GAGAGCT TAGCC AGTTCTC             TTTTTTATAAATCAT  77 126
     CAC3318 NONE
     CAC3317 3490732 .. 3490753 -  -8.1  -4.99134   AGCCTAAATCAAAAA           TAAAGAGTC TTGC GACTCCTTA            TTTTTAATCCAATAT  91 29
     CAC3316 3488936 .. 3488954 -  -3.1  -4.17089   TTTAAATGCCCAAAA             GACCAAA TACCT TATGGTC             ATTGGCTCAATATCA  55 144
        htpG 3486988 .. 3487008 -  -9.1   -5.9667   AAAAATATAAAAAAA            TGCAGAAAA TTA CTTTCTGCA            TTTTTTTACTTATTT 100 35
     CAC3314 3485769 .. 3485783 -  -4.4   -3.5292   ATATAAAGGAATTAA               TATATT CAT AATATA               GATTTTATAATGGAC  55 439
     CAC3313 NONE
     CAC3312 NONE
     CAC3311 3481366 .. 3481420 -  -6.8  -4.84033   ATATAAAAATCAAAA TGCCCTCCTTATAATAAACAGCT AAAATATTGA AGCTGTTTAC-ATAAAGATGGCA TTTTAAATATAAATA  83 58
     CAC3310 3479829 .. 3479862 -  -9.2  -4.55721   AAATTCCATATAAAA     GTTAG-ACTTATACA GTAGA TGTATAAGTTCTAAC     CAAAATGGATTTTAT  88 107
     CAC3309 3477970 .. 3478000 - -13.6  -4.15854   AAATTCAGCCTAAAA       TCAACTTATGCATA TCT TATACATAAGTTGA       TAATCTTAGCTACAC 100 45
     CAC3308 NONE
     CAC3307 3475110 .. 3475130 -  -4.1  -3.23042   AATATTTATTATTAA            GTAATATCT ATT ATATATTAC            TATAATACTACCTAA  49 68
     CAC3306 3474389 .. 3474418 - -16.6  -4.17048   TTTTGTGTAAAATAA       GAGCCCTGAAAG CTAAAC CTTTCAGGGCTC        TATTATATTATATTG 100 57
     CAC3304 3472512 .. 3472525 -  -4.5  -4.55661   ATCAATAAAAAAAGA               GCACC TAAA AGTGC                CTTTACAAGAAACCA  66 47
     CAC3303 3468993 .. 3469018 -  -5.5  -5.18357   GAAGCTATTAAAAAA         GAGGTCAGCT CTGCCTT AGCTG-CCTC         ACAAGATAGACTGAA  80 210
        bdhA 3463959 .. 3463992 -  -5.3  -4.74012   ATCATAAAATGAAAA     GAGTGAGGCGTTA GAACAAAA TTACTCCTCACTC      TTTAACATCTTTTAA  73 68
        bdhB 3462436 .. 3462467 -  -2.2  -5.79595   CTTCAAAATAAAAAA      TACTCCCCAAGATA TTAA TGCTTTGGGGGGTA       TTTTTTATTTATAGT  77 144
     CAC3295 3457562 .. 3457615 - -15.9  -3.56864   AAAATTCTAGAAAGA TAACAAAAATAAGGTAAGATAAATT TAAA AATTCATCTTACCTTATTTTAATTA CATAAAAGTCTTGCC 100 112
     CAC3294 NONE
     CAC3293 3454826 .. 3454859 - -12.6  -5.96521   ATTAACGAAAAAAAA     TAAAGTGTTACGCG AATTTA CGCGTAACACTTTT      TTTATAATTTATCTC 100 27
     CAC3287 3448079 .. 3448098 -  -5.8  -5.00138   TACTCAAATCAAAAA            TTCGAAGA ATAC TCTTCAAA             GTTCTTCGATTTTTC  80 222
     CAC3285 3445411 .. 3445436 -  -6.3  -5.54907   CTTAGAAAACAAAAA         CAAAGAACA GAAATTGA TGTTCTTTG          TTTTATATAGTATCA  89 55
     CAC3284 3444398 .. 3444455 - -30.7  -3.32343   TTTATATTTGCATAA TATGAGATAAATAAAAGCTTTGAATCT AGAT AGATTCAAAGCTTTTATTTATCTCATA TTCTTTTCAGTATAA 100 16
     CAC3283 NONE
     CAC3282 NONE
     CAC3281 3439786 .. 3439824 - -19.2  -3.14931   TCTATTGTTTATTAA   TATAAAAGGCTGTATCAC CTA GTGATACAGCCTTTTATT   TAGCCTATTTCTTCA 100 25
        nrdA NONE
        nrdB 3430052 .. 3430070 -   -11  -4.99435   TTTAATAACTAAAAA             CCAGTGCC AAA AGCACTGG             TTTTTTCTATAAATC 100 32
     CAC3271 3419173 .. 3419209 -  -6.7  -4.86862   TGCAAAAAATTAAAA    GAAGACTTTAGTATTAC TAT ATATAACCAAAGTCTTC    ATCTATAAACTTGAT  83 44
     CAC3270 NONE
     CAC3269 NONE
     CAC3268 NONE
     CAC3267 NONE
     CAC3266 NONE
     CAC3265 NONE
     CAC3264 3414124 .. 3414169 - -13.1  -3.63305   CATATAATTCCTAAA TAATTAAAA-GGTACATTGC TATTACT GCAATGTACCTTTTTAATTA TTAATTTTCTTCTTT 100 26
         ada 3411590 .. 3411642 - -16.1  -3.27476   AGCCTCAACTATTAA TTTATACATGCCAAAATATCGACCA CTC TATTCGATATTTTAGCATATATAAA TTAAGTTTTTGAAGT 100 119
        asnS 3409959 .. 3410010 - -25.6  -5.10064   CCTAATATATAAAAA TAGCCGTCAGTATTTGCTCATGCT ATAG AAAATGAGCAAATACTGACGGCTA AAAAATCCAAACTTA 100 61
     CAC3259 NONE
     CAC3258 NONE
     CAC3257 3408141 .. 3408162 -  -7.3  -4.62803   TTAAATAACAACAAA           GGCTCTTAT TTTT ATGAGAGCC            TTATAATTTTTCCTT  78 70
        proC 3404229 .. 3404255 - -10.9  -3.78329   TCGGACTAAGTTAAA         GGTGCCCTAGC TAAAC ACTAGAGCACC         TTTCCTATTTTGATG  93 30
     CAC3250 NONE
     CAC3249 NONE
     CAC3248 NONE
     CAC3247 3399926 .. 3399958 - -16.5  -5.50723   TTATGAAAATAAAAA      TGGGCATTAGCTATT TTT ATTAGCTAATGCCCA      TTTTTTGTTATATAC 100 33
     CAC3246 3399240 .. 3399267 -    -7  -2.78743   ATTAACATAAAAAGG        TGCCGAAAAGCT TATA ATCTTTTCGGCT         TTTTAAATCATTTAA  63 33
     CAC3245 NONE
     CAC3244 3394303 .. 3394316 -  -3.9  -2.70932   GGTTTTTGTTAAGTA               TTCTT TTGT AAGAA                ATAATGATTATTATT  45 40
     CAC3243 3392339 .. 3392367 -  -7.5   -5.4477   AAATTGCTAAAAAAA        CAGGAGAAGGT TTAATCT AACTTCTCCTG        TTTTTTTATATACTT  95 85
     CAC3240 3389064 .. 3389098 - -17.5  -4.07885   TATTTTCCTCCAAAA     TAAATCGTGTAACGA TATTT TCGTTACACGATTTA     TTTTATAGTCTATTA 100 50
     CAC3238 3387532 .. 3387543 -    -3  -3.89524   ATTGTAGTTTATAAA                GATA TGTT TATC                 CATGCATGAATTTCA  53 46
        msmX NONE
     CAC3236 3385381 .. 3385418 -  -8.8  -5.31877   AGTTACCATAAAAAA   GACTTTACATTTG-AAT TTTCC ATTACAAATGTAAAGCC   TTTTTTATTTATTTT 100 30
     CAC3235 NONE
     CAC3234 3382290 .. 3382336 -  -2.5   -5.5074   TAATTTAACAAAAAA TTCTCCATAAAGATGAA ATTTTTCTTTGTA ATCATCTTTATGGAGAT TCATAATTAATTATT  71 36
     CAC3233 NONE
     CAC3232 3380942 .. 3380976 -   -11  -4.19177   ATTCTTCAATACAAA     TTAGAGAACCAATA AAATTAA CATTGGTTCTCTAA     AAGTTATTTTTTACT  95 51
        purR 3373338 .. 3373350 -  -3.5  -3.52477   AATTTAAAAAAATTA                TTAAA CTT TTTAA                ATTTCGTATTATTTT  50 41
       spoVG 3372921 .. 3372948 - -10.8  -4.18494   TATGTTTACGCAAAA        TAAAAAGGAGCT AATA AACTCCTTTTTA         CTTTATTCCTCTGTC  95 28
        gcaD NONE
         prs 3370286 .. 3370327 - -14.9  -4.48072   ATATTGAGTATAAAA TAAGAGTGCTCAA-AATATT TTT AATACTCTTGAGCACTCTTA AAACTATTCTTCTTG 100 29
     CAC3220 NONE
     CAC3219 3367851 .. 3367868 -  -5.7  -2.96216   CTTTATTATTATATA             GTTAATT GTTT AATTAAC              TGTGAATAAACTGTA  57 67
     CAC3218 3366433 .. 3366483 -  -5.1  -3.68445   AAAAACTGTCAACAA TTAATTTATATTTTAAAGCTTCA ACAAA CAAAGCTTTAAAGTAAAAACTAA GAGTGACAACTTGTA  57 58
       spoVC 3365807 .. 3365820 -  -2.5  -2.69473   TTAAATTATTATAAC               TTTAA GCCG TTAAA                TTTATTCATAGCATT  40 5
         mfd 3362253 .. 3362263 -  -2.6  -2.73741   ACTTATAACTATAAT                 TTTA CCA TAAA                 TTTAATTTGTTTCAA  40 27
        prsA 3360940 .. 3360969 - -13.8  -5.31275   TTTCACCATAAAAAA       GCAGAAATACTC GCTAGA GAGTATTTCTGC        TTTTTATTGATAAAA 100 90
     CAC3214 NONE
     CAC3213 NONE
     CAC3212 3357138 .. 3357153 -    -4   -5.1764   CATATAATATAAAAA              TCCTTC TTTT AAAGGA               CATTTTTATTGAATT  71 31
         hbs 3356748 .. 3356780 - -15.1  -2.58686   ATCTTATATAAAATC      TTAAAAATCCCGGTT AAT AACCGGGATTTCCAA      TTTTAAGATAATTAT 100 37
     CAC3210 3356396 .. 3356435 -  -2.9  -3.06418   CTTCCATATAAATTA  CCTCCTATCCCACTTTT TAATAT ATATGTGAGATAGAAAG   ATTTTATAACATTAA  44 37
     CAC3209 NONE
     CAC3208 3355634 .. 3355644 -  -2.6  -3.92522   CTTCAAGGTTATAAA                 TTTT ATT AAAA                 CACCTATATATATAT  51 79
     CAC3207 NONE
     CAC3206 3354841 .. 3354858 -  -4.9  -5.55001   CAAGAAAAAATAAAA             CACGG-AT TTT ATCCCGTG             CTTAAATTCATATTT  79 44
      spoIIE 3351724 .. 3351734 -  -2.6  -3.60805   ATACTTTACCTCAAA                 TTAA AAA TTAA                 TATAAGCTGTATACT  47 22
     CAC3204 NONE
        hprT NONE
        ftsH 3347760 .. 3347807 -  -7.4  -3.24513   ATAGCGATAAGTTAA GAGAATGG-TAATAAGTTTATTA TTT CAATAATATTATTATCCATTCTC AAATTACTTATCGCT  66 52
     CAC3201 3345885 .. 3345904 -  -9.3  -4.40963   ACTCCTTAAAAATAA            GAGCAGC ATAAAA GCTGCTC             TCTTATTTCAAAGCA  88 103
     CAC3200 NONE
     CAC3199 3344112 .. 3344123 -    -3  -3.62859   ATTACAATTTTTAAA                GAAA ATCT TTTC                 TATACTGCTCAAGAA  49 9
        greA NONE
        lysS 3341874 .. 3341915 - -12.6  -3.96224   CAAAGCACCCATAAA TAAAAGACGGCAGACA-CT ATTTA AGCTTTCTGCCGTCTTTTA TTACTAATCTCTATT 100 29
     CAC3195 3339719 .. 3339732 -  -2.5  -4.48483   TATAACAAATAGAAA               TTTTA CATC TAAAA                TATTAACAGTAATTG  58 320
        murD 3337935 .. 3337956 -  -5.1   -6.0427   ATTATATAAAAAAAA           GAGCAGCCA TCAC TGACTGTTC            TTTTTGGTGGAGAAT  95 336
     CAC3193 3332040 .. 3332073 -  -2.7   -2.9178   CTATATCATAATAAT     TTTTTATCTTCCA TTTTAGGT TAAAAGATAAAAA      TAGAGTTCTAATCTA  41 153
     CAC3192 NONE
     CAC3191 NONE
     CAC3190 NONE
        clpC 3327384 .. 3327398 -    -5  -2.98784   TATAAAATTAATAAG               TGACAG ATG CTATCA               TGGTATACTATCTTA  52 84
         sms NONE
     CAC3187 3324806 .. 3324828 - -12.2  -3.19629   TTAAGATAATATATA           GAGTTATACA TAT TGTATAACTC           TTACACTATAATTGC  95 31
     CAC3185 NONE
        ispD 3322156 .. 3322191 -   -10  -4.32491   ACTTAAAAATAACAA    GATACCATAATCCT ATTTTTCA AGAATTATGGTATC     CTCTATTGTATACTA  91 28
        proS NONE
        cysS 3312778 .. 3312827 - -13.3  -3.20361   AAAAGTTTAATTTAA CAAAATAGCAGATTAGAACATTT CATA AAACATTCTAACCTGCTATTTTT ATTATTCATTATTTA 100 34
        ilvN 3312052 .. 3312065 -  -5.3  -4.79223   TTAGACTATTAAAAA               TTTGC AATT GCAAA                AATTTTTAGAAAAAT  73 79
        leuA NONE
        leuC 3308308 .. 3308318 -  -2.4  -3.34357   TCATAATTATAAAAC                 CTCC TCT GGTG                 ATACTATTTTTCCTG  45 6
        leuD NONE
        leuB NONE
        ilvD NONE
        ilvB 3303285 .. 3303316 -  -4.6  -5.61596   ATTTCTATAAAAAAA      TGGTTATACAAC TTAATATC ATTGCATAACCA       TTTTTATTTTTAATC  82 35
     CAC3168 3302425 .. 3302452 -  -2.8  -5.79595   CCTTAAAATAAAAAA        TA-GAGCTGCTAC CTA ATAGCAACCCATA        AATTCTTCTCTTTTA  78 48
     CAC3167 3301883 .. 3301915 -  -7.1  -5.35815   TATATTAAACAAAAA      CTCCAAATGCTAGCT TAT ATCCAACATTTAGAG      TTCCTAAACTATTGA  91 34
     CAC3166 3301229 .. 3301259 - -17.2  -4.05714   ATGGCGAAGTATAAA       GGTTGGTATTTTAT ATT ATAAAATACCAACC       TTTTAAAATTATCAA 100 108
     CAC3164 3298575 .. 3298609 - -15.8  -4.95854   TAAAAAACGCAAAAA     GACCACTTCGTTCCTT TGT ATGGGACGAAGTGGTC     CGTGGTGCCACCCAT 100 395
        parB NONE
        pabA NONE
        trpD NONE
        trpC NONE
        trpF NONE
        trpB NONE
        trpA 3292046 .. 3292062 -  -5.1  -4.74453   TAATATACGTAAAAA              GAAGTCA GGC TGTCTTC              CCAACTTCTAAAAAA  70 52
     CAC3156 NONE
     CAC3155 NONE
     CAC3154 NONE
     CAC3153 NONE
     CAC3152 3288009 .. 3288023 -  -7.1  -3.57462   TATTGGAGCGGGAAA               CGGGT ATCGA ACCCG               CGGCACCCAGCTTGG  69 154
        rpmG NONE
        secE 3285841 .. 3285855 -  -4.3  -3.08471   CATAATTTTATGGAA               CAGAA TTTTT TTCTG               AACCCATAACCTCCC  50 48
        nusG NONE
        rplK NONE
        rplA 3283970 .. 3283997 -  -8.4  -4.24422   TTATAATAAACTAAA        GGCCCCTCCGCA GACG TACGAAGAGACC         ATATACTTTCATATA  81 134
        rplJ NONE
        rplL 3282946 .. 3282963 -  -9.1    -5.055   TTAAGTCCTAAAAAA             GCACCCC GAAA GGAGTGC              TTTTAACAAATATCT  95 53
        rpoB NONE
        rpoC 3275148 .. 3275180 -  -9.3   -3.1855   CTCCTTAATATTTAA      TTGTAGAGGCAAAGT AAT AGCTTACCTCTACAA      TATATTACAATATTA  79 116
     CAC3141 3274855 .. 3274870 -  -2.6  -2.59154   TAATAGCACATTAAT              TTACAC AAAT ATGTAA               TTTCAGCACAACATT  40 39
        rpsL 3274382 .. 3274392 -  -3.2   -4.0827   ATATATCTATATAAA                 TGCC GAA GACA                 TAGCACTACTAAATA  55 47
        rpsG 3273629 .. 3273655 - -10.3  -4.44974   CTAAATCTGACAAAA         CTGCTTTGGTT AAGAA AACCAAAACAG         TTTCATAAAGTATAT  93 128
         fus NONE
         tuf 3270262 .. 3270283 -  -9.5  -5.50925   AATTAATATAAAAAA           TAGGAAGAG CGTC CTCTCCCTA            TTTTTACTGTCATTT 100 42
     CAC3135 NONE
        rpsJ NONE
        rplC NONE
        rplD NONE
        rplW NONE
        rplB 3267139 .. 3267155 -    -3  -3.31054   AAATAATAGTAGGAA              GAGAAC TTAAT ATTCTC              TTCAAAACTACTTAT  46 33
        rpsS NONE
        rplV NONE
        rpsC NONE
        rplP NONE
        rpmC NONE
        rpsQ NONE
        rplN NONE
        rplX NONE
        rplE NONE
        rpsN NONE
        rpsH 3262920 .. 3262936 -  -2.9  -3.78775   TTCCTTACTACCAAA              CGTAGCA AAG TACTTCG              CCGCCTAATCCTAAT  51 1
        rplF NONE
        rplR 3261971 .. 3261982 -    -3  -2.87132   TCCTTTTTTCAGATA                TTAG AACT CTAA                 TCCTGCTTCTCTTGC  43 14
        rpsE NONE
        rpmD NONE
        rplO NONE
        seqY NONE
         adk 3258669 .. 3258684 -  -3.3  -2.92038   TGGAAAACCACCATA              TCCTT TAAATG AAGGA               ATTGCATTGTATTTC  45 187
     CAC3110 NONE
        infA NONE
        rpmJ NONE
        rpsM NONE
        rpsK NONE
        rpsD NONE
        rpoA NONE
        rplQ 3254477 .. 3254498 -  -9.5    -3.745   TTATTTATTAAAATA           GGGACTAAG CTAG CTTAATCCC            TTTAAATTAGTAACT  86 39
     CAC3102 NONE
     CAC3101 NONE
     CAC3100 NONE
        truA 3251142 .. 3251152 -  -2.6  -3.84931   TAACAAACATTTAAA                 TTAT ACT ATAA                 CCTGGCAGTCATGTC  49 67
        rplM NONE
        rpsI 3250086 .. 3250121 - -13.6  -3.93556   ACCTATTTAATTAAA    TAAAAGGATGCTGCTA GTGA TAACAACATCCTTTTA     ACATTTCCCACAACT 100 92
        thiK NONE
        thiK 3248191 .. 3248205 -  -7.1  -5.24551   CTAAATTAACAAAAA               GGTGG AATTA CCACC               TCTCCTTTTAATCTT  91 47
     CAC3094 NONE
     CAC3093 3246243 .. 3246255 -  -3.5  -3.00994   TTAATTTTATATATA                TTTTT GGC AAAAA                AACTAAAAATATTCG  46 138
         231 3245465 .. 3245495 -  -9.2  -4.74285   ACCCATAAGATAAAA       CAAAATAAAGACAT ATC AAGCCTTTATTTTG       AAATAGTACATATTC  93 40
     CAC3091 NONE
     CAC3090 3243938 .. 3243954 -  -5.1  -2.58892   ACCCATAGTAATTGA              CGAGAAG TAA CTTCTCT              ACTATACTCCTTTCA  50 74
     CAC3089 3243513 .. 3243540 - -13.6   -2.7898   TTCAATAGCTAATTA        CGGGGGTTTTGAA ATT TTCAAA-CCCCCG        TGATTATTGTTTATC 100 36
     CAC3087 3239369 .. 3239407 - -11.3  -4.25873   TTTGTATAAAAAATA   GAGTATCTACAGAGATT ATAAA AATCTCCATAAATACTC   CTTGCAAAATATAAT  95 69
     CAC3084 NONE
     CAC3083 NONE
     CAC3082 3232717 .. 3232730 -  -6.7   -3.4691   ACCCAAGAATATCAA               CATCC TCAT GGATG                AATAACATACAAAAA  65 202
     CAC3079 NONE
     CAC3078 NONE
     CAC3077 NONE
         ptb NONE
         buk 3225025 .. 3225070 - -10.1  -6.71862   AAAATAAAAAAAAAA CAATACCCATGTTTATA GGGCAAAAGTTT TATAAACATGGGTACTG GTTATATTATATTAT 100 52
     CAC3073 NONE
     CAC3072 NONE
     CAC3071 NONE
     CAC3070 NONE
     CAC3069 NONE
     CAC3068 NONE
     CAC3067 NONE
     CAC3066 NONE
     CAC3065 NONE
     CAC3064 NONE
     CAC3063 NONE
     CAC3062 NONE
     CAC3061 NONE
     CAC3060 3209738 .. 3209794 -  -2.1  -6.02919   TTAGAAATAAAAAAA GATGATTTTG-TCATT--TAAGGTGTAT ATAC ATACAACTTTTTAATGAACAAAATCATC TTTTTTAGTTTTTAT  81 51
     CAC3059 3208826 .. 3208838 -  -4.1  -3.90318   TTATTAGTGCACAAA                GCATA TAT TACGC                TTCCCCCTTACATTG  56 33
     CAC3058 NONE
     CAC3057 NONE
     CAC3056 NONE
     CAC3055 NONE
     CAC3054 NONE
     CAC3053 NONE
     CAC3052 NONE
     CAC3051 NONE
     CAC3050 NONE
     CAC3049 NONE
     CAC3048 NONE
     CAC3047 NONE
     CAC3046 NONE
     CAC3045 NONE
     CAC3044 NONE
     CAC3043 NONE
     CAC3042 NONE
     CAC3041 3190701 .. 3190748 -    -8  -3.48026   TGTAAATTTAAAAAG GATGATTTTGTTTATTTGAAAA CACT TGTACAAATGAACAAAACCATC TAACCTATGCTAATT  73 30
     CAC3040 3189691 .. 3189723 - -11.5  -5.14965   AGCTTCAGTAAAAAA      GCTATAGTAGCTCTA AGC TAAAACTACTACAGC      TTTTTTGTAAAAGTT 100 110
        ileS 3184868 .. 3184922 -  -8.4  -3.86266   ATATCATTAGAATAA TAAATGATAAGCAGTAGG-TC-TAAA ATTTA TTTATGATCCTACCACTTATCACTTA TACTTTTAACATTTG  78 58
        ccpA 3183615 .. 3183653 -  -7.6  -4.29845   GAATTTAATGCAAAA   TAAAACCCCCACAC TTATAACTTTT GCGTGAGGGTTTTA   CAAGAAAACCAATGT  78 78
     CAC3036 NONE
     CAC3035 3178318 .. 3178330 -  -2.7  -3.41203   AAAATTTAATATCAA                CTTTC ATA GAAAA                CCATCTATCTTAACA  45 43
     CAC3034 3176321 .. 3176343 -  -9.2  -3.52204   TCATTTCTAAATTAA           GCTAAGGATT GCT ATTCCTTAGC           TTTTTTCTTACTATA  80 44
     CAC3032 3173978 .. 3174036 -  -3.5  -3.11394   TAAAACTACATAAAT TTTCAAATTATACATGCATCCTAAC TTAACCTTC ATTCTGATACATGTATAATTTGAAC TTTGTTATATAAATA  46 90
        hisC 3172832 .. 3172857 -  -6.3  -5.95539   CTTTAAATAAAAAAA         TACACT-TACCC TTT AGGTACAGTGTA         TTTTTTATTACTTTA 100 38
     CAC3030 3171406 .. 3171437 -  -6.8  -5.07652   CTGTCTAAAACAAAA      GTTATCGAG-GATAA ACA TTATAACTCGATAAC      TTTATATAAATTTAA  84 74
     CAC3028 3169687 .. 3169699 -  -2.7  -3.63276   CTATAATAATTACAA                TCAAA ACA CTTGA                TATAAGTCTACCTTA  47 13
     CAC3027 NONE
     CAC3026 NONE
     CAC3025 NONE
     CAC3024 3165550 .. 3165592 -  -4.2  -5.50925   AACTAATATAAAAAA TAGTGCTGCAAATAGTTCTT TAT AAGACTTGCCTACAGCACTA TTTTTATTTATGATT  76 29
     CAC3022 3164050 .. 3164067 -  -5.6  -2.82623   TTGTTTTCATAATCA             CCACAT CCTTTT ATGTGG              CTATTATACAACCCC  56 239
     CAC3021 3163324 .. 3163379 -  -3.7  -5.22768   ATAATAAAAAACAAA GCTCTTCCTACATA-ACACATATTTT AATAA AAACTATGTATTTACATAAGAAAAGC TTATACTATACTATT  72 31
        argJ 3161862 .. 3161874 -  -3.5  -3.96624   TATGTTTAGCATAAA                TTTAA AAT TTAAA                TATTACATTTTATTT  55 203
     CAC3019 3160422 .. 3160448 - -10.2  -4.65895   CTCCTTACCTAAAAA         GGGTGTTGCAGT ACT ATTACAACACCC         TTTAGTATATTCTCA 100 41
        thiC 3154665 .. 3154699 - -14.6  -5.06016   ATTATATAAATAAAA     GGTACAAAAAAAGCTA ATT TAACTTTTCTTGTACC     TAACTTACTTAAAAA 100 41
     CAC3013 3153756 .. 3153790 -  -5.2  -4.99435   GCTAACAACTAAAAA    GCTGAATTGA-TACG CATACC CTTAATCAATTCAGC     TTTTTAGTATTTTAA  75 96
     CAC3011 3151497 .. 3151516 - -10.8  -5.75342   TCGCTCTAAAAAAAA            GCTGTTGA CGCA TCAACAGC             CACTAAAATCAAACT 100 72
     CAC3010 3149826 .. 3149852 -  -6.7  -6.23209   TTAAGTAAAAAAAAA         CACTTTAGG GCTTTTTAT CCTAAAGTG         TTTTTTAAAATATTA 100 38
     CAC3009 3148824 .. 3148852 -    -9  -4.60255   AGAATTCCTCAAAAA        TGAGTATCCTAA GTCTA CCAGGATACTCA        TTTTGAATTATAAAG  88 45
     CAC3007 NONE
     CAC3006 3143233 .. 3143276 - -16.4  -2.94532   AAAATTAGATTAAAT TCAGAATAAAAATAAGGAGC AAAT GCTCCTTATTTTTATTCAAA TACATTTATTAATCT 100 17
     CAC3001 NONE
     CAC3000 3139088 .. 3139098 -    -4  -3.09749   TATTTTTAATATATA                 TTCT CAA AGAA                 ACCACTTCCTACTCT  48 34
     CAC2999 3138802 .. 3138848 -  -5.3  -2.69186   AAGAAGGCAAATGCA TTGTAGCATTTAGGAGAGTGA ACATG TCACTCTCCTAAATTTTATAT TTTTATTATGACTTT  52 20
     CAC2997 NONE
     CAC2996 NONE
     CAC2995 3132816 .. 3132826 -  -5.4   -3.9398   GGATAACGCCACAAA                 TGAG CTT CTCA                 TAAAAAACGCTAATA  61 308
     CAC2992 3129578 .. 3129613 - -15.7  -5.40873   AATATAAAAATAAAA    GCCTCTAAACAAAGG GTTAAT CCTTTATTTAGAGGC     GTGATTTCGCTTTAC 100 329
        metG 3127572 .. 3127617 - -14.5  -3.01726   GCCTTTCACATAAAT TAAATTAAAAAAATAATCCTC ATAT GAGGATTATTTTTTTATCTTA CAATACTTCCAGTTG 100 18
     CAC2989 3126011 .. 3126033 -  -5.7  -4.43815   ATTAATATATGAAAA           GTTATACTC TTTAG AAGTATAAC           TTATTCATTCTCATA  70 121
     CAC2988 3124730 .. 3124749 -  -6.4  -5.63374   TTAATAGCAAAAAAA            TTAGGAGC CTAA GCTCCTTA             TTTAAGTATATAAAC  95 23
     CAC2987 NONE
        ksgA 3123176 .. 3123186 -  -2.6   -2.7012   TAATATATGAGAGGA                 TTTT TAA AAAA                 ATGAATAATTATCTG  40 34
     CAC2985 NONE
     CAC2984 NONE
     CAC2983 NONE
     CAC2982 3119108 .. 3119137 - -13.7  -4.46212   GCTTTTATGATAAAA       TTAAGGGCCAGCC TTTT GGCTAACCCTTAA        TTTCTATTTAATCAC 100 29
     CAC2981 3116047 .. 3116076 - -20.9  -5.80817   TTTAACATAAAAAAA       TCGCCCCTATACC AAAT GGTATAGGGGCGA        TTATATAACGCGGTG 100 334
        aspS NONE
        gatC NONE
        gatA NONE
     CAC2976 3111462 .. 3111481 -  -7.8  -5.18995   AATATAAGATAAAAA            GGGCTGTG TACT CACAGTCC             TTTTCCTTATTATTC  91 35
     CAC2975 3110792 .. 3110828 -  -3.2  -5.09204   ATATCTCAACAAAAA   TAAGGCACCGAAA-ACT AATT AATGCTTCAGTACCTTA    TCTATGTGTCCTCTA  67 61
     CAC2974 NONE
        kdgA 3108728 .. 3108768 - -14.3  -3.65294   GTGCATATAAATTAA  GAGCTCAAATTTGTAATTA TAC TAAAAACAAATTTGAGCTC  TACAACATACTATAA 100 41
        nifS NONE
        thiI 3106270 .. 3106297 - -12.2  -4.21812   TCCCATTTAAAATAA        GGATGATTCTCT CTTA AGAAAATCATCC         ATTAATTCCATGAAT 100 56
        PatB 3105043 .. 3105060 -  -3.5  -3.98172   AGGAACATGTAGAAA             CTTTTGA TAGC TCAAAAA              TTTTGTGTTTTCTTT  55 55
     CAC2969 NONE
     CAC2968 3103023 .. 3103058 -  -6.3  -6.14618   GATAAAACAAAAAAA    GTAGAAAATAATAGG ATAATA CCTCTTGTTTTCTAC     TTTATATCTGTTGTA 100 48
     CAC2967 3102092 .. 3102118 - -13.2    -4.371   TTTAGTATATGAAAA         TATCCCTAGAAA CCA CTTCTAGGGATA         CTCTTATTTCTCAAC 100 29
        lacR NONE
        lacF NONE
        lacE NONE
        lacG 3097116 .. 3097154 -  -8.3   -5.7946   TTTCCAATAAAAAAA   TGTTGCAGTGTTAACAT GTTAT ATGCTAACACTGCATTA   GTTGTTGTTTTTTAC 100 114
     CAC2958 NONE
     CAC2957 3090929 .. 3090940 -    -3  -3.64822   ACGTTTTTAGCTAAA                CATT TTCC AATG                 CTGCACACCCTTTTT  49 99
     CAC2956 3089345 .. 3089360 -    -9  -4.86731   TTGTTTTAAATAAAA              TCCACC AAAT GGTGGA               TCTTCCTTTTATCTA  95 44
        lacR 3088346 .. 3088359 -  -2.3  -3.45514   TACACACAATATTAA               TCCAC AGAA GAGGA                AAGTAAACTTATTGA  44 96
        lacA NONE
        lacB NONE
        gatY NONE
        lacC 3085369 .. 3085408 - -12.6  -5.77632   AAAATGATAAAAAAA  TGTAACCTTTATTATA CTTAAATC TATAATAAAGGTTACA   TAAGTTATCTTTATA 100 36
        lacR 3084431 .. 3084441 -  -5.4  -2.99259   TATCCATAATAATCA                 TACC TTT GGTA                 ATTAAATTAGTAGTA  54 94
        topB 3079223 .. 3079235 -  -4.9  -3.04609   GTACTTAAATTAAAT                GTAAA ACT TTTAC                TGTATATGATTTATT  52 122
     CAC2946 NONE
     CAC2945 3077645 .. 3077670 - -13.4  -4.89009   ATATTTAATTAAAAA         GAAGCTGTCC TACTCT GGACAGCTTC          TTTTTATGCAACTTA 100 151
     CAC2941 NONE
     CAC2940 NONE
     CAC2939 3070758 .. 3070768 -  -2.6  -4.11805   ATGATACTATACAAA                 TAAT ATC ATTA                 AAAGTTATATATTGA  53 77
     CAC2938 3069650 .. 3069677 -  -4.8  -4.62471   AATTCATATATAAAA        GGTGATGCTTTA TAAA CATTGCATCACC         TTATTATTCTAATTT  68 34
     CAC2936 3067600 .. 3067610 -    -4   -4.4084   AATTATATATCAAAA                 CAAT ATT ATTG                 TGTAGCTTAGTTTTC  61 109
     CAC2935 3066865 .. 3066904 -  -2.4  -5.76633   TTACATAGAAAAAAA  TA-AGGCTATACTTTAATA TAA TGTTTAAATATAGCCTATA  AAAATTGAACATGTT  78 142
     CAC2933 3065605 .. 3065615 -    -4  -4.68384   ATTTATTTAATAAAA                 CTTA CCT TAAG                 CTCATTTCTATCTAC  66 2
     CAC2932 NONE
     CAC2931 NONE
     CAC2930 NONE
     CAC2929 3061427 .. 3061452 -  -5.5   -4.6008   AAAACATAATTAAAA         GGGACAG-TTAA TAG TGAATCTGTCCC         CTTTGATTTTTACTA  70 38
        thiS NONE
     CAC2923 NONE
        thiG 3056148 .. 3056160 -  -3.4  -4.62069   TTCCTATCTTAAAAA                TCCT GTAAG AGGA                GAAGATGCTGATGCG  62 1
        thiH NONE
        tenI 3054393 .. 3054424 -  -7.5  -5.35354   TATATAATGAAAAAA      GAATTCAAGTGTT TTATTG AATACTTGAATTC       TTTTTAGCTATTTCT  91 33
     CAC2919 3053492 .. 3053504 -  -3.5  -3.94773   TTTTAACACAAAATA                TTAAA AAG TTTAA                ATATAATATGGTTAT  55 63
         pmi NONE
     CAC2917 3051501 .. 3051542 - -16.4  -3.00704   ATTGGCTAAACTATA TAAATAAAATGAGTTACA GAAATT TGTAACTCATTTTATTTA  TTCTCCAAAGATACT 100 23
        araN 3047597 .. 3047626 -  -8.9  -6.01725   AATAAAAACAAAAAA       TAAATAAGTGC-TA TTT TATGCACTTATTTA       AAAATCAACTCTTAT 100 37
     CAC2910 NONE
     CAC2909 NONE
     CAC2908 3043255 .. 3043292 -  -8.7  -5.16472   AAAAATTTCAAAAAA   TTAAATAAGTGAAGATT TTTA AAGCTTCACTTATTTTA    CTTATCTAAATTTTC  95 31
     CAC2906 3040279 .. 3040322 -  -4.1  -5.32944   CCGATAACCAAAAAA TCTCAC-CCCACAGTATTTT CACAT AATATACTATGAAAGTGAGA CCTCCACTGTTACAT  74 44
     CAC2905 3039239 .. 3039258 -  -7.2  -3.36965   CAAAAGAATTAGCAA            TGCCCTAT TAAT ATAAGGCA             TTTTTTTTATTTTAT  67 139
     CAC2904 3038587 .. 3038619 - -11.5  -5.66338   AAATACAATAAAAAA      TAAAAGCGATACCAT TAA ATAGTATCGCTTTTT      TTTAATCATGCACCA 100 31
     CAC2903 3036462 .. 3036500 -  -9.1  -5.53079   AAAATATATAAAAAA   TGTCTCAAAGTTATCAA TTTTC TTAGTAACCTTGAGACA   CTTTGTTTTAGTATA 100 44
         ipk NONE
     CAC2901 NONE
        splB 3033739 .. 3033763 -  -2.1  -5.24531   ATGTTGGACAAAAAA          TTCTAGTGCCT TCA AGGCTTTAAAA          TATTTTATACTTTGG  67 20
      spoIIR 3032383 .. 3032413 -  -9.2  -3.81473   AAAAATAGACGTAAA       CAATGCAGACTA TAGAAAT TAATCTGCATTG       TTTTTACTTTTATTT  82 48
     CAC2896 3029487 .. 3029523 - -10.3  -5.56673   ATTTACAATAAAAAA    CTACCACAAGATAGTTT ATA AAACTACCTTGTGGTTC    TATATATAATACTCA 100 164
        ddlA NONE
     CAC2894 3027949 .. 3027967 -  -3.8  -5.43414   ATTACATAGAAAAAA             GGCACC ACACTAA AGTGCC             TTTATGGTTATATCT  76 16
     CAC2893 3027434 .. 3027479 -  -7.3  -3.37975   ATTTATTATTGACAA TATACATAAATAAGTATAT AATAAAAA ATACACTCACTTATGTATA TAGTCTTGTATGTAG  67 125
        ctrA 3025719 .. 3025743 - -13.1  -5.55664   TTATTAGTAAAAAAA          GCATATTTTCA AAA TGAAAATATGC          TTTTTTTAATATTTT 100 39
     CAC2891 3021850 .. 3021872 -  -9.3  -5.95166   TCTAACTAAAAAAAA           TTTTGCTGA ATGAA TCAGCAAAA           TTTTATATATACTAG 100 42
         rho 3019527 .. 3019569 - -11.7  -3.39288   GATTTTTTAATAATA TAAAAGTGAAGCTTTGA CTTATACTT TCAAAACTTCACTTTTA TGCTGCATGTAGGTA  95 111
         tdk NONE
     CAC2886 NONE
     CAC2885 3016589 .. 3016601 -  -3.5  -4.51812   TTTCACAATAATAAA                TTATA ACA TATAA                AACTTCTCATAATCA  62 57
        prfA NONE
     CAC2883 NONE
     CAC2882 NONE
     CAC2881 3013253 .. 3013288 -  -5.6  -5.48303   ATAATCGCAAAAAAA    GAAGATAAGAGTATAT GATT AAATACTTCTATCTTC     ATTTAGTTTTTTAAT  86 8
     CAC2880 NONE
         upp 3012089 .. 3012112 -  -7.5  -5.15682   AAAATATAAATAAAA          GGACTGAAA TTTATT TTTCAGCCC           TTTTTATTTATGCAA  89 42
     CAC2876 NONE
        tagO 3008631 .. 3008645 -  -2.8  -3.21934   TCTGTTTCATAAAAT               TACCTC CTC GAGTTA               CAAACAACTCATATA  43 48
     CAC2874 3007298 .. 3007338 -  -4.4  -5.75342   TTTTGTTAAAAAAAA CACAAAGTTTAATATTTTT TAAC AAAAAAATTAAACT-TATG  CATATGCTAACCCCC  86 155
     CAC2873 3005910 .. 3005946 - -14.8  -5.01732   AATTTTTTTAAAAAA    TAACTCTGTAGAACTA ATTTA TAATTCTACAGAGTTA    TTTTTAACAATACTT 100 42
     CAC2872 NONE
        atpB 3004455 .. 3004466 -  -4.4  -3.58208   GTTTATAATAACTAA                CATC ATGT GATG                 CAGCTTATTATTACT  55 41
        atpE 3004125 .. 3004138 -  -3.8  -4.26188   TCCATACACTCAAAA               GCCT CCCTCC AGGC                TTATTCTTTATTAAG  61 50
        atpF 3003640 .. 3003654 -  -3.6  -4.06361   TCATACATAATTAAA               TACCTA CCT TAGATA               CAAAATCTTCTATAA  55 6
        atpH NONE
        atpA NONE
        atpG NONE
        atpD 2999251 .. 2999263 -  -2.7  -2.64794   CTCAATTTGATATTA                TTTGC CAT ACAAA                ATCACTCCTTAGCTT  40 34
        atpC 2998825 .. 2998843 - -10.3  -5.77853   AAGTGTGAAAAAAAA             CCGTGGA ATAAA TCCACGG             TTTTTTATGAAAATT 100 39
     CAC2863 NONE
        murA 2996458 .. 2996468 -  -2.6  -3.11208   TTTTATTGAAAAGCA                 TATA TAA TATA                 TTACTTATTTCCATT  42 191
      spoIID 2995264 .. 2995289 -  -2.7  -3.52652   TTCATCGAAGTAGAA         TATAACATGAA CTTG TTCAAATTATA          ATTCCACTATTCTCT  47 98
     CAC2860 2994358 .. 2994381 -  -6.9  -4.01853   TAATATCACCATAAA          TTACTTTGA GTGTTT TCAAAGTAA           TTTATTAATCTTAAT  70 36
     spoIIID 2994004 .. 2994017 -  -2.5  -4.49937   GTAATAATACTAAAA               TATAT ATTT ATATA                TCTTCTATATTATTA  58 55
        mreV 2992705 .. 2992729 - -11.5  -5.01811   TCATTAAAGGAAAAA          TTGAAAGGGCA GCA TGCCCATTCAA          TTTTTAGAATATTTT 100 140
        metK 2989999 .. 2990037 - -22.8  -3.37622   AATAGCCACTTATAA   GAATGGCACTGAAAAACT ATA AGCTTTTCAGTGCCATTC   TTATATCAAGCATTT 100 42
     CAC2855 NONE
        recD NONE
     CAC2853 NONE
       comFC 2985434 .. 2985448 -  -4.4   -3.2285   ACAAACCTAACTTAA               TATAAT AAT ATTATA               TACTACTTTTAGCTA  52 21
     CAC2851 2984490 .. 2984503 -  -6.7  -6.25578   AGGAAATAAAAAAAA               TGAGC TTTC GCTCA                CTTCAAATCTATTAA 100 42
     CAC2850 NONE
     CAC2849 2981583 .. 2981619 -  -8.1  -4.93365   TTCTATAATTAAAAA    GATGCTCATAGCGATTT AAA ACATAGCTATGAACACC    CTTCTTTTAACTATT  91 36
     CAC2847 2980587 .. 2980618 -   -14  -3.61328   ATTAACATTTGCAAA      CAAAAGAGTAAGGA AAAT TCCTTACTCTTTTA       CTAAAACTCAGGTTC 100 26
        secA 2977744 .. 2977754 -  -5.4  -3.72695   ATTTCTTTTATTAAA                 GAAG CTG CTTC                 TTCAATCTTTATTAG  61 145
        prfB NONE
        galT 2975636 .. 2975674 - -12.8  -3.34028   AAGGCAAAGTAAAAC   TAAACTTATGCATGTA AACTTAA TACATGCATAAGTTCA   TTATAACTGGATATT 100 26
     CAC2842 2971763 .. 2971785 -  -9.1  -5.22794   AGAAGCATTAAAAAA           GCCCCAACG AAAAA CGTCAGGGC           ATACATATCAAAATA 100 216
     CAC2841 2971073 .. 2971104 - -13.2  -3.90328   TATAATGTGGAGAAA      TTAAAATAGCAGGC TTTT GCCTGCTATTTTAG       CATACTCTCTACCTT 100 17
     CAC2836 2966893 .. 2966922 -  -3.7  -5.27923   CAATTGCACAAAAAA       TGTTAGTGCAATTG ATT CTAT-ACACTAACA       TTAATAAGCTTTTCT  72 39
        gntP NONE
     CAC2834 2964260 .. 2964284 -  -6.5  -4.68593   TGCAGCACTTAAAAA          GTTGAAGAG ACCATCG CCCTTCAAC          TTTTTAATCATTTTA  77 63
     CAC2833 2963128 .. 2963147 -  -2.9  -5.58454   TCCATATTAAAAAAA            GGAACAA AATATA TTATTCC             CTCCAAATAAGCCCA  77 19
     CAC2832 2961822 .. 2961847 - -14.9  -5.77853   AATTTTCAAAAAAAA         TGTTAGCAGAG GATT CTCTGCTAACA          TTTTTTATTATTTAT 100 33
     CAC2830 2960561 .. 2960571 -    -4  -3.62756   ACTTTAAATGAAAGA                 CTTA TCT TAAG                 TAAACCACCTTTAAT  52 36
     CAC2829 2959854 .. 2959876 -  -9.2  -3.96252   AATATAGAAATATAA           CCCAAAAGTA ATT TACCTTCGGG           CTTATTCCATCTAGC  84 126
     CAC2828 NONE
     CAC2827 2958700 .. 2958725 -  -6.9  -5.24129   TTTTTCTATAAAAAA         TGCTAGCACTC CAAA GACTACTAGCA          TTCTTGAATAATATT  88 39
     CAC2826 2957787 .. 2957799 -  -4.9  -3.01791   ATTCTGTGTTCAAGA                TATTG ACA CAATA                CCACTTTGGGCAAGG  52 67
     CAC2825 NONE
     CAC2824 2954587 .. 2954609 -  -3.5  -5.34309   ATGAGTAAAGAAAAA           GCTTAGA TTTTTTATG TCTAAGC           TTTTTTAACTCCATA  72 20
     CAC2822 2953006 .. 2953044 - -12.1  -5.62045   ACACATAATAAAAAA  TACTCAATTCAAAAC-GC CTAA GCTATTTTGAATTGAGTA   TTTCTTTAAATTTAT 100 9
     CAC2821 2950743 .. 2950770 - -11.5  -4.73633   TAATAATATATAAAA        GACATATTTCC TAGCTT GGAAATATGTC         TTCTTCTTTATATCT 100 33
     CAC2818 NONE
     CAC2817 2945611 .. 2945641 - -14.2  -3.72695   ATTTCTTTTATTAAA       TTACTCCCTCTTAA AAT TTAAGGGGGAGTAA       TTTGATACATATTCA 100 161
     CAC2816 2944932 .. 2944981 - -12.6  -3.46914   ACTATCTATTAAATA TGAGGTAGAAATTGTTTTAA CTTTACAACT TTACAACAATTTCTACCTCA ATCATAAATGGCACT 100 65
     CAC2814 NONE
     CAC2813 2943696 .. 2943729 - -11.8  -3.46534   TAACCTGATTAAATA     CCATCTAAAGCCGT GTAATT ACGGCGCTAGATGG      TTTTTTTATGTCGTT  95 192
     CAC2811 2942872 .. 2942891 -  -8.6  -6.60239   AAAAATAAAAAAAAA            CGCCTCAA ATTC TTGAGACG             CCTAAACTTTAATTT 100 175
     CAC2810 2940258 .. 2940277 -  -8.6  -4.33151   TATTATAAGGCAAAA            CGCCTCAA ATCT TTGAGACG             TTAAACCTTAATATA  83 101
     CAC2809 NONE
     CAC2808 2937368 .. 2937419 - -14.2  -2.91264   TTTTCCACCTATATA TGTAATTAAAGACAAACAACTCAA ATTT TCGAGTTATTTGCCTTTAATTATA ATAAATTACTTACTT 100 35
     CAC2807 2936495 .. 2936523 -  -2.6  -3.23335   GTTTATAAATATATA       TTAACTCTTTACT ATTA AGTAGAG-GTTAA        GTGTACTTTTTATAA  43 54
     CAC2806 2935446 .. 2935483 - -13.8  -4.55997   ATATATAATAATAAA   GGATTTCTATAACCAA TTTTAC TTAGTTATAGAAATCC    TTAAAGCTTAACAAT 100 41
     CAC2805 2934009 .. 2934055 -   -12   -4.3255   TTTGTAACTAATAAA TAATAGTAAAACCTATAGAATA AAT TTTTCTATAGGTTCTATTATTA TTTCACTCTACTTTC 100 28
     CAC2802 2929086 .. 2929116 -  -9.2  -5.04249   CCCCCAAAAAACAAA       TATAAGTGAGTG CATAACC CACTCACTTACA       CTAATTATTTAGGAT  95 30
     CAC2801 2928113 .. 2928131 -  -5.2   -5.9218   TACATAATAAAAAAA             CTCCGGCA TAC TGCTGAAG             TTTTAACATATAGCA  93 51
     CAC2800 2927302 .. 2927346 - -13.9  -5.80817   TTTAAGATAAAAAAA TAGGCTTACAGTTATACTAAA ATG TTAAGTATAGCTATAAGCCTA TTTCTTATCTTCTAG 100 30
     CAC2798 NONE
     CAC2797 2924909 .. 2924939 -  -5.6  -6.00086   AGAGTATAAAAAAAA       GCATTGATTTAA GTTAATT CCAAATCAATGC       TTTTACTATCTAATT 100 42
     CAC2796 NONE
     CAC2795 NONE
     CAC2794 NONE
     CAC2793 2921574 .. 2921623 -  -6.1  -3.23009   TAAAAACCTTAGTAA TTATACGT-TAAAAAGTGACAG TTCTTGT CTGTCTCTTTTTATATGTATAA TAAAAAAACAAGCTA  61 73
     CAC2791 2919183 .. 2919207 -  -5.8  -4.81814   ATTACCACAACAAAA          GATGCCAT ACTTTAACA ATGGCATC          TTTTTATTATCTGAA  78 109
     CAC2789 2918358 .. 2918386 -  -4.7  -3.42503   GGTGAATATTTATAA       GTGG-CAGATGT CCTTAT ACATCTATCCAC        TTAATTATATATATC  55 62
     CAC2788 NONE
     CAC2787 2916408 .. 2916419 -  -4.4  -2.55818   AATAAGGTTAATGTA                GCTT ACTT AAGC                 CATAACATTAACCTC  48 45
     CAC2786 NONE
     CAC2785 NONE
     CAC2784 2914680 .. 2914711 -  -8.9  -4.82548   TAAAAATATATAAAA      TTAAATCCTCTTC TTAGTT GAAGAGGATTTTA       GCTTTCTAAAATTTT  95 263
        cysD 2913227 .. 2913253 - -10.3  -4.66609   TATCTTATGTAAAAA         TCGCTAAAGAT GAAAT ATCTTCAGCGA         TTTACGTAGAAGTTA 100 107
     CAC2782 2912189 .. 2912218 -  -7.9  -4.14725   CATTTAAACTATAAA       TATCCCAAGCTGA TTTC TCTTCTTGGGATA        TTTTTTCACTCCAAA  77 65
     CAC2776 2909024 .. 2909068 - -14.2  -3.95148   ATATATTTAATCAAA TAAACTTATACATG-AAAATT AAGG AATTTTACATGTATAAGTTTA ATATATTAAATCAAA 100 31
     CAC2775 2908063 .. 2908102 - -18.3  -4.76041   TATAGTTACTAAAAA  TAGATAGGTAGAAGTTA AAATAA TAACTTCTACCTATCTA   TTTTTTAAAGTAATG 100 19
     CAC2772 2903300 .. 2903329 -  -5.8  -5.38054   TTTTACAAATAAAAA       GAGTCGTACCAA ACCTTA CTAGTACAACTC        TTTTTATACATATAC  86 40
     CAC2771 NONE
     CAC2770 2901506 .. 2901522 -  -2.3  -3.08679   TTCCTCCATGTAATA              TATTCTA CAT TAGATTA              TTATACCAAAAGGAG  41 64
        ppiB 2900893 .. 2900947 -  -3.1   -5.4505   TCCTCTAATAAAAAA TAACAAGCT-AAGGATATTATTTTGA TATT TCACTTCAAAATCCTTTAGCTTGTTA TTTTAATACTTTTTA  73 38
     CAC2768 NONE
     CAC2767 NONE
     CAC2766 NONE
     CAC2765 2897690 .. 2897703 -  -2.5  -3.27215   AAAGTCGTATATTAA               TTTTT GCAT AAAAA                AAAAGATAATACCTG  43 159
     CAC2763 2895817 .. 2895847 -  -5.6  -5.30448   AAATAAACATAAAAA       GATGTGTGTA CTTGTAATATC TACACACATC       TTTTCTATTCATTTC  84 53
     CAC2758 NONE
     CAC2757 2889190 .. 2889220 -  -7.6  -5.15634   GAGGGTATGAAAAAA       GAGTGAGTAGCTAA AAA TAAACTTCTCACTC       TTTTTGATGTATAAA  89 50
     CAC2753 2882861 .. 2882893 - -15.1  -5.38326   TTAATGAAACAAAAA      GATAGCACATGAAAC TAT ATCTCATGTGCTATC      TTTTGTTCTACACGT 100 7
     CAC2752 2881890 .. 2881912 -  -9.2  -3.24884   ATATATATAAAATTA           GAGGATAGAT ACA ATCTACCCCC           GAGTTTAAATAAAAG  78 109
     CAC2751 NONE
     CAC2750 2879363 .. 2879393 - -12.9  -5.80003   TCAATAAATAAAAAA       GATTCACAAATAA CTCTT TTATTTGTGAATC       TTTAAAACTGCTCTT 100 175
        deaD NONE
     CAC2747 2875798 .. 2875830 -  -7.2  -6.19302   ATACAATAAAAAAAA      CGTACATAGATT ATTCAAACA AATCCATGTACG      TTCCTTACTCAAATT 100 40
     CAC2746 2873873 .. 2873893 - -11.2  -3.87952   TAAGAATAAAATTAA            GGGAAAGC TTATT GCTTTCCC            TTTTCCTTATTATTC  93 120
     CAC2743 2870389 .. 2870400 -  -4.4    -3.136   GTAATATTTAATACA                TGAC ATAA GTCA                 TAAATATATATGCTT  50 42
     CAC2742 2869939 .. 2869979 - -20.9  -5.16472   AAAAAGTTTAAAAAA  GTAATGCCTTAAAACAAAA CTA TTTTGTTCTAAGGCATTAC  TTTTTATCTATTAAA 100 29
        hisS 2867664 .. 2867694 -  -9.8   -4.4959   CCCAATTAAGTAAAA       TTAAGAGGCTGC TTAAATT GCAGCCTCTTTA       CTATATCTCTTCTAT  93 26
     CAC2739 2867023 .. 2867035 -  -3.5  -4.36262   ATATTCATATCAAAA                TTATA TAG TATAA                AATACCATTCTACAA  59 57
     CAC2738 2866301 .. 2866324 - -10.4  -4.85177   AAAGTATACGAAAAA          GCAGATAACC CATT AGTTATCTGC           TAAAATATTATGAAC 100 33
        sbcD NONE
        sbcC 2861341 .. 2861378 -  -8.8  -5.24531   ATCCTTTATAAAAAA   GTAACTTATAAGTA GGTTCTTGAT TACTTATAAGTTAC    TTTTTAAATTTAGCT 100 35
     CAC2735 2860449 .. 2860460 -    -3  -4.92777   AATAGTAACTAAAAA                GTAT TAAA ATAC                 ATTTTAGAATTTATC  65 64
     CAC2734 NONE
     CAC2733 2858736 .. 2858748 -  -3.4  -3.27743   TATCATCAATCAATA                TCTC TTTTT GAGA                ATATTAAACTAGATG  47 3
     CAC2732 NONE
     CAC2731 NONE
     CAC2730 2854289 .. 2854314 - -16.3  -3.57561   GGGTAATGGTCTAAA         TGGAGCAGTCA ACAC TGACTGCTCCA          TTTTTATATTTAATT 100 105
     CAC2727 NONE
     CAC2726 NONE
     CAC2725 NONE
     CAC2724 NONE
     CAC2723 2848258 .. 2848301 - -17.2  -2.85896   TTTAGGAATTAAGTA TAAAACGCCTTTCCACAATAT TTA ATAT-GTGAAAAGGCGTTTTA TTAATAATCTAAAAT 100 42
     CAC2722 2846930 .. 2846968 - -19.4  -5.14965   ACTTTTATCAAAAAA   CACCTATTATAATTAATA ATT TATTAATTATAATAGGTG   TTTTACAAATTTTAT 100 61
     CAC2721 NONE
     CAC2720 2844686 .. 2844732 - -12.5  -4.11484   TTTAACCTTGTAAAA TAGCAAAGGAACCCAAACG TACTTTAAT CGTTTGAGCTCCTTTGCTC ACTAAATGTAATATT 100 169
     CAC2719 NONE
     CAC2718 NONE
     CAC2717 2841169 .. 2841206 - -14.5  -5.24799   TTATAAATAGAAAAA   GAAATCATCTAAGTTTC TAAA AAAACTCAGATGATTTC    TTCTTAAATTCTTAA 100 29
     CAC2716 2839774 .. 2839810 -  -8.9  -4.29325   GATTAAGACTTAAAA    TAGGAATTACTATGACA AGA CACCATGGTAATTCCTA    TTTTATAATCTCTCT  88 72
     CAC2713 2836512 .. 2836529 -  -8.5  -3.61908   AGACGGGCAAAAAAT             TAGAAGC ATAT GCTTCTA              TAATTATTATATAAT  76 123
         crt NONE
         bcd NONE
        etfB NONE
        etfA 2832621 .. 2832657 -  -6.8  -2.59482   GAAACTATCAATGCA    TTTACACCAAAATACT ATATA AGTATTTTGGCATAAT    AAGCTTTAAATAATT  60 54
         hbd 2831702 .. 2831721 - -10.8  -5.43414   ATTATATATAAAAAA            TCCCCATT TGAT AATGGGGA             TTCTTGTAAACTTAT 100 37
     CAC2707 NONE
     CAC2706 2829539 .. 2829551 -  -6.3  -5.47821   ATTCAGGCAAAAAAA                TCGTT TTA AACGA                TAAACAAGTTAAAGA  88 515
       groES NONE
       groEL 2827011 .. 2827051 - -12.9  -5.19879   TTTTAAATATAAAAA  TAAAGGACTAAATTCTG TTTGTTC CAGGATTTAGTCCTTTA  TTTATCTTAGCTTTA 100 49
        guaB 2823221 .. 2823251 -    -2  -4.87037   AATATACACTAAAAA       CTAACAAAGTTT AGAATGA AAACCCTATTAG       TTTTTAGCAGAATTT  62 42
        guaA 2821280 .. 2821300 -  -3.3   -4.4195   ATACATTTTACAAAA            CATTTCTTA TCT CATGAAATG            AGAAGGGTATGCAAA  61 316
     CAC2697 NONE
     CAC2696 2819043 .. 2819061 -  -6.8   -3.6215   GGAATGGATGTTAAA             GCTTTTAA TGA CTAAAAGC             CACGAAAACTAATTC  66 90
     CAC2694 2816663 .. 2816696 -  -9.1  -5.51165   AAAAGCTCAAAAAAA     TAACAACATACCTAC TTCA ATAGATATGTTGTCA      AATGCATTACATCAA 100 108
     CAC2693 2816055 .. 2816075 -  -8.3  -5.08178   ATAGATATACAAAAA            GGCTTGGAC ATA ATCCAAACC            TTTTTATACTGTATA  91 54
     CAC2692 2814997 .. 2815039 -  -8.9  -3.41581   TAAGTGACTAATTAA TATAGAAAAGTGCCTATAAAA AAA TCTTA-AGGCACTT-TCTATA AATTCACAAAACTTA  79 54
     CAC2690 2812944 .. 2812962 -  -2.5  -5.37043   AGTGCACATAAAAAA            CATATGAG GTTA CTC-TATG             CGCACTATTTTTATA  68 114
     CAC2688 2810814 .. 2810846 - -10.1  -5.26155   ATAGAAAGATAAAAA      TAAAGTCTAGGAA GTAATGT TTCCTAGACTTCA      TTTTTATCTTTCTAT 100 29
     CAC2685 2804396 .. 2804421 -  -2.6  -2.98607   TGCAAAGAAATATGA         CATCCATGTT GTAGAT AACATAGGTG          GAGGAGACGCTTTTG  43 269
         pgi 2800687 .. 2800707 - -11.2  -4.93296   TTATTATTATAAAAA            TAGGGAGC GTATA GCTCCCTA            TTTTTTACGTTACTA 100 38
     CAC2678 2796291 .. 2796304 -  -2.5  -2.71364   TTATCGTCCTAATTA               TTAAA AGAC TTTAA                ACCTCTAGTTCCATT  40 22
     CAC2677 2795485 .. 2795518 - -10.5  -5.10767   TATGTAATATAAAAA     TCCCATAGAAAAATA AAAA TCTTTTCCTATGGGA      ATATGCTCTATGAAT 100 33
     CAC2676 2794526 .. 2794540 - -11.4  -4.17301   AGGCAAAATAAAAGA               CAGCCC TTG GGGCTG               GGCTGCCATAATAAA  95 209
     CAC2675 2793952 .. 2793962 -  -2.6   -2.5939   ATAATTAAAAATCAG                 TATA AGC TATA                 GGGAAACCAAGGTAT  40 181
     CAC2674 2791594 .. 2791608 -  -2.8  -2.52795   AATTTTGTGAACCTA               CTACAA AAG TTGAAG               CGGCGCCATATCAAG  40 11
     CAC2673 NONE
     CAC2672 2789120 .. 2789136 -  -2.3  -3.78475   CAAATAACAAATCAA              GTATATT ATA AATATCC              CCAATCTACTATTTA  48 94
     CAC2671 NONE
     CAC2670 NONE
     CAC2669 2785718 .. 2785742 - -10.1  -4.96646   CTATATAATGAAAAA          GGTTAAGCACC TAA AATGCTTAACC          TTTTTTTATTGCTTA 100 31
     CAC2667 2783688 .. 2783717 -  -8.7  -3.66874   CTAAGGCGATTCAAA       CAGCATTACACTA TAAA TGATGTAATGCTG        TTTTTATATTTAACA  76 44
     CAC2665 NONE
     CAC2664 2780702 .. 2780718 -  -7.3  -3.06583   ACAACAGGGTGAATA              TAGGGTC TCG AACCCTA              GACATCCAGAACCAC  65 413
     CAC2662 2777524 .. 2777534 -  -5.4  -3.39327   CTTTTATACTTACAA                 CCAT GTC ATGG                 TTTTTTTTGCTTACT  58 175
        pykA NONE
     CAC2659 2772698 .. 2772726 -  -8.3  -5.73339   ATAATTATAAAAAAA        GATGACTTCTG ATTAACA CAGAAATCATC        TTTCTTACTATAAAG 100 55
        glnA 2770126 .. 2770159 - -16.3   -5.5353   TATATTAATAAAAAA     CTGCCTTAAAATGAT TTTA ATCATCTTAAGGCAG      CTCTATGAATTTACA 100 55
     CAC2657 2769238 .. 2769252 -  -2.9  -2.52795   AACTCCTTTAATCTA               CATTT GATTG AAATG               TTTATTTTTATATAA  42 8
     CAC2656 2768359 .. 2768383 -  -7.9  -3.30854   AATAATTCATATGAA          GTTGCCTCTAA TTG TTTAAGGCAAC          TTTTATTTATCAAAA  68 28
        pyrB NONE
        pyrI NONE
        pyrF 2765191 .. 2765207 -  -2.3   -3.0579   AAATTCCCCCAAAAT              TCATAAA GTT TTTCTGA              TCTCGTCTCTCATAT  41 9
        pyrZ NONE
        pyrD 2763226 .. 2763255 -  -2.9  -5.01845   CATAACAATCAAAAA       TACTGTGAGATTA ATTA TACCATCACAGTA        TTATATGACTAATTA  67 314
     CAC2649 2762293 .. 2762325 - -11.5  -4.24342   CCTCCTATTAACAAA      TTAGGTACTGCAATA AAG CATCACAGTACCTAA      TTAAAAATAAAATAT  95 41
     CAC2648 2761409 .. 2761442 - -10.6  -4.16785   ATAGTACAAATTAAA     GGTATTGTAAAATT AATAAA AATTTCACAATACC      TTTTTTTATTTTACT  91 36
     CAC2647 NONE
        sipS 2759815 .. 2759837 - -10.7  -5.61881   TTTGAAAAATAAAAA           GTCTTTTGC CAGAC GCAAAAGAC           TATAATACTCTCCAT 100 157
        carA 2758370 .. 2758380 -    -4  -4.24726   ACAATAAGCTTAAAA                 TCTT CTA AAGA                 GCTCTTTCTAAACAC  58 75
        carB 2755071 .. 2755096 -  -5.6  -5.46129   TAATAAATTAAAAAA         GCTTGAACAAC GCGAA GTT-TTCAAGC         TTTTTCACTCAATGC  86 48
     CAC2643 NONE
     CAC2642 2753361 .. 2753371 -  -2.6   -2.9356   ACTTATATTTATATA                 TTAT AAC ATAA                 AGTTGTGGCTTTATA  41 36
         tig 2751895 .. 2751925 - -11.4  -3.74792   TACTATATATTTAAA       GTTAATTGCTGACT TTA AATCAACAATTAAC       TTCATTTATATATTA  93 70
        clpP 2751085 .. 2751099 -  -3.6  -4.83169   ACTTGCTCACAAAAA               TCACTA CTG TAGTAA               TCACGTATTAACAGT  67 191
        clpX 2749455 .. 2749477 - -10.7  -5.47431   TTAATATACAAAAAA           TCGAATGGA ATAAA TCCATTCGA           TTTTACTCAATTAAA 100 54
        lonB 2747631 .. 2747641 -  -2.6  -3.08992   AGCTAGTCTAATATA                 TTAT ACT ATAA                 AATAACATTTTTTCA  42 45
        lonA NONE
     CAC2636 2744505 .. 2744528 - -10.3  -5.48054   ATTAAAATTAAAAAA          TGGGACCGC AGTTTG GCGATCCCA           AGGGGGATGGGGGGT 100 156
     CAC2633 NONE
     CAC2632 NONE
     CAC2631 NONE
     CAC2630 NONE
     CAC2629 2737638 .. 2737672 -   -11  -4.61147   CAATATTACATAAAA     TTTATAAGTCCTCATA TAA TGTGAGAACTTATAAA     TTTATAATTTACTTT 100 34
     CAC2628 NONE
        trmB NONE
        fabG NONE
     CAC2625 NONE
        dapF 2733476 .. 2733504 - -13.4  -3.54307   AACATTTCTTGGAAA        TAGGAGGTAATA ACCTA TATTACCTCCTA        CATAATTCTTTACCT 100 62
     CAC2623 2727722 .. 2727753 -  -2.6  -3.44218   AAAAGTAAAATTTAA      TATT-TACTTTTTGA TAA TAAAAAAGTATAATA      GAATTGCAGTTAGAA  45 245
        comE NONE
     CAC2621 2725474 .. 2725495 - -10.9  -5.05601   TAGTATAGATAAAAA           GCAGCTCAA ATTT TCGAGCTGC            TTAAAAATATACTTC 100 67
     CAC2619 2723217 .. 2723273 - -18.7  -3.72576   TCTGTTTTTATCAAA TAAATTAAAAGGATTTCTAAAATGA TTTAACT TCATCCTAGAAATCCTTTTAATTTA TTTATTATTTCTTTC 100 23
     CAC2618 2722540 .. 2722556 -  -4.5  -3.56643   TTTATATTTTTCAAA              CCTTTAT AAT ATAAAAG              TATAATATAACTATT  55 36
     CAC2617 2720327 .. 2720375 - -13.6  -2.91695   CTTATCCTTAAAGCA TAAAACAAAGGACTAGAAATTA TTTTT TAATCTCTAGTCCTTTATTTTT ATAGCTTAAATTTTT 100 24
     CAC2614 2718269 .. 2718284 -  -2.6  -3.23975   ATTTTCTAAAAAGTA              TGTTAA ACTT CTAACA               ATAGTATACATATCA  43 203
        glcK 2716969 .. 2717019 -  -6.6  -3.58029   ATTTCACATAAAAAT TGT-AATAAAAAAAACTGCCC TTAAATTTTC GAGCAGTCTTTTTTATTCACA TTCTACACATAAAAT  66 50
        xylB NONE
     CAC2611 NONE
     CAC2610 2712944 .. 2712976 - -12.3  -4.99638   ATATGGACATAAAAA      TCACTTGTGATTT TTATGGT AAATCACAAGTGA      CTTATGATGTTAATT 100 95
     CAC2609 2712229 .. 2712258 -   -11  -5.21506   ATAATAACATAAAAA       CAGCATTAATAT TCACGC ATATTAATGCTG        TTTTTATTCGCTATT 100 104
     CAC2607 NONE
     CAC2606 2709576 .. 2709605 -    -8  -4.83615   CATTTGTTATAAAAA       GAAGTAGGATTA ATAAGA TACTCCTACTTC        TTTTACGTTAACGTT  91 64
     CAC2603 2707588 .. 2707621 -  -8.4  -5.33405   CTGAGTAAAGAAAAA     GCTTATCCATTA GTATATATTT TAATGGATAAGC      TTTTCTTATATACTA 100 247
     CAC2600 2704393 .. 2704413 -  -2.6  -4.57569   TGATTCCTGTAAAAA            TACGGTAA TAGTT TTACTGTA            TAATATCAATGCTTA  58 49
     CAC2599 2703950 .. 2703989 - -11.8  -3.59223   AAATAAAAAATTCAA  TATATTAAGAATACCTGT TCTT AAAGGCATTCTTAATATA   TATTTTTTAAAACTT  95 110
     CAC2597 2702826 .. 2702864 - -13.5  -5.58074   TAAGTAGGAAAAAAA   TTAGCTTCACTATTTTT GAATT AAAAATAGTGAAGCTAT   ATAAATTATGTAATT 100 77
     CAC2596 2700965 .. 2700979 -  -7.2  -3.16736   CAAATCAACAAATTA               CTCTTT GCC AAAGAG               AGATTCAGCATGACA  64 273
     CAC2592 NONE
     CAC2591 NONE
     CAC2590 NONE
     CAC2589 NONE
     CAC2588 NONE
     CAC2587 NONE
     CAC2586 NONE
     CAC2585 2690530 .. 2690549 -    -5  -5.22289   GAGCAAATATAAAAA            CAGCATCA GTAT CAATGCTG             TTTCTACAATTCAAA  77 42
     CAC2584 2688931 .. 2688965 -   -19  -2.76225   AAGGAATCCCAACTA     TAATAAAAACTCTCCT TAA AGGAGAGTTTTTATTA     TTTTGTTAAATATAC 100 23
     CAC2581 NONE
     CAC2580 NONE
     CAC2579 NONE
     CAC2578 NONE
     CAC2577 NONE
     CAC2576 NONE
        rubY 2676637 .. 2676658 -    -8  -3.43338   ATCTATATTAAGCAA           GGAATGGG TTAATC CCCATCCC            TTATAAATTAATAGT  73 33
     CAC2574 2675848 .. 2675873 -  -3.3  -2.81133   TAGTTACTTAGTATA         CTCTTCATTAG TTTA CTATTCAAGAG          CATAGTTTTTTAATG  45 15
     CAC2573 2675077 .. 2675095 -  -2.5  -2.78596   TACGTCTTTAGTATA            TGCAAAGC CTAA GCTTT-CA             AGAACCTTCCCTGAC  41 74
     CAC2572 2673991 .. 2674025 -  -7.5  -3.59979   TTTTTCTATGTGAAA     TATGAAAATAAAATA CTTCC TATTTCATCTTCATA     TCAATAAACTTTAGT  71 10
     CAC2571 2673328 .. 2673371 -    -4  -5.63645   TTAAAAGACAAAAAA GCTTTGTTTTAAATGAGCCT AAAA ATGTTTGTTTAAAACAAAGC TTTATTATATTCAAA  80 58
     CAC2568 2670662 .. 2670672 -  -4.6  -4.56791   AGGTAAAAATACAAA                 GCCC TAT GGAC                 CTATTTTAAAGGAGA  68 448
     CAC2566 NONE
     CAC2565 NONE
     CAC2564 2667740 .. 2667780 -  -4.3  -5.28176   TTTATGCATAAAAAA TACACACATCC-ATAGAT ATTAAA ATCCATTAGATATGTGTA  TTTAAAACAACTTTT  76 68
     CAC2561 2665983 .. 2666006 - -11.2  -3.10245   TTAGGTTAATACACA          TATGGCTATT TTTG AATAGCCATA           CAATAACATCCCCAC  91 7
     CAC2560 2665367 .. 2665378 -  -4.4  -3.46051   TAATAAATATATTAA                TCCT ACAT AGGA                 AAACCCTAAATGCCC  53 97
     CAC2559 NONE
     CAC2558 NONE
     CAC2557 2664052 .. 2664068 -  -5.3  -2.96611   AAAAAAGGCCACACA              TTATTAA CAA TTAATAA              ATAATGCGGCTTCTT  54 100
     CAC2556 2662138 .. 2662154 -  -2.3  -2.78463   ATTCCTCTTATTACA              TAGTGTA CTA TATACTA              CTTGTTATTCAATAT  40 156
     CAC2555 2661682 .. 2661695 -  -5.3  -3.90586   ATACCATGGCATAAA               GCATA CGGT TATGC                AAAGATTTCTAAAGT  63 79
     CAC2554 2661405 .. 2661415 -  -2.6  -2.99207   TATATTAGCAAACCA                 TTTA TCG TAAA                 TCAATAAAAAAATAT  42 148
     CAC2553 NONE
     CAC2552 2660379 .. 2660389 -  -2.6  -4.70887   TCATGAATAAAGAAA                 TTAT AAC ATAA                 GCTGATATAAATTAG  60 293
     CAC2551 NONE
     CAC2550 NONE
     CAC2549 2657589 .. 2657627 - -13.4  -5.43621   ATAAAGCATAAAAAA   TGTGCATCAAATACAGAA ACA TCCTGTACTTTATGCACA   TTTGCGTTTTATTAT 100 55
     CAC2548 2656873 .. 2656908 - -17.1  -5.26155   ACATAAATATAAAAA    GCTTCTGCTTTAACC TATTAT GGCTAAAGCAGAAGC     TTTAACTTACACTGT 100 41
     CAC2547 2654618 .. 2654654 - -14.7  -5.53436   ATACAATACAAAAAA    GACTGAGTGTTTATCTT ATA AAACTAAACACTCAGTC    TTTTTATACTATACT 100 34
     CAC2546 NONE
     CAC2545 NONE
        etfB NONE
        etfA NONE
     CAC2542 2650151 .. 2650191 - -12.9  -3.30771   TTATATGTTCCATAA  TTAAAAGGTAGGCTAAGTC TTA AACTTAATCTACCTTTTAA  TTACTATCTTTTTAG 100 37
     CAC2541 2649636 .. 2649655 -  -7.2  -6.06529   TATATATAAAAAAAA            TACACGCT TATT AGCATGTA             TTTTTTAACTATTTC 100 34
     CAC2540 NONE
     CAC2539 2647896 .. 2647921 -  -6.3  -5.79526   ATATCGCAAAAAAAA         TTATAGGCCGGA TTG TCCA-CCTATAA         TTCTCAATATAAGAA 100 51
     CAC2537 2646766 .. 2646789 -  -8.2  -4.18058   AATTACACTTTAAAA          TAACATGAGC CTAT GCCCACGTTA           TTTTAGCGAATTTTA  80 45
     CAC2536 2645544 .. 2645557 -  -2.5   -3.3676   GTTAATATTCTATAA               TAATT TTTT AATTA                TCAAGCTTGCTTTGA  45 26
     CAC2535 2644345 .. 2644384 - -14.6  -4.07885   TATTGTCCTGCAAAA  TAAAAGGGAATGCGTATA CTAT TTTACACATTCCCTTTTA   CCTATTTTTTAAACG 100 27
     CAC2534 2642685 .. 2642711 - -11.7  -5.16572   ATTTAAGGTAAAAAA         GTTCTGCACAC CAACT GTATGCAGAAC         TTTTTGTTTTAAAGT 100 85
     CAC2533 2641246 .. 2641256 -  -3.2  -3.05849   TGTAGCAAAGCAAAC                 CCGT TTT ACGA                 TACTGAATTCATTAA  44 37
     CAC2532 2639471 .. 2639494 -  -6.8  -5.36441   GTTTGACATAAAAAA          TTCACACCTC AAAT AAGATGTGAA           TTTGGTATTTTAATA  88 35
     CAC2531 NONE
     CAC2530 2638135 .. 2638162 -  -2.9  -4.77173   CTCCTATAAAATAAA        TTCATTCGTAT TCCATT ATACAAATAAA         TATTTATCCACTTTT  62 60
     CAC2529 2637573 .. 2637585 -  -3.5  -2.78794   TAAAAAACATAATAT                TTATT AAA AATAA                CTCAATATTTTTCCA  45 75
     CAC2528 2636489 .. 2636523 - -10.2  -5.23292   TTAGATAAAATAAAA     GGTACTGCAAACTAAT TTT ATTAATCTACAGCACC     TTTATAAATAATATA 100 64
     CAC2526 NONE
     CAC2525 NONE
     CAC2524 NONE
     CAC2523 NONE
     CAC2522 NONE
     CAC2521 2629448 .. 2629478 -    -4  -5.28942   TATCTTAAACAAAAA       GGTGTCCTTAAC TTCTCTC GCTAAAGCCACC       TCATATTTTAAATTA  74 33
     CAC2520 2628412 .. 2628449 -   -10  -3.73611   ATTAAATATATATAA   TAGAGAAGCCTGACCC TTACCC GAATTAGGCTTCTCTA    TTCTCATTTACACCA  89 217
     CAC2514 2620868 .. 2620900 - -15.1  -3.74178   TAAGTAAATTGTAAA      CTTATGCATGCACCA ATT TAGTACATGCATAAG      TTAATTCCCTTTTGT 100 141
     CAC2511 NONE
     CAC2510 2618233 .. 2618251 -  -3.2  -2.61695   TGTATTCTTAAATAT             GTAAACTT ACT AAGTTTAT             TTTTTTTCCTCTATT  42 22
     CAC2509 2617362 .. 2617378 -  -7.3  -4.52803   TATAAATCTACAAAA              GCTTTGC CAT GCAAAAC              TCATCCACATACTCA  78 1
     CAC2508 NONE
     CAC2507 2616242 .. 2616255 -  -5.3  -2.77135   GGTTATAAACAATAT               GCTTA TAAA TAAGC                CAGAAACTAAAAACT  52 176
     CAC2505 NONE
     CAC2504 2612161 .. 2612199 -  -8.4  -4.85822   ACCATAAATAGAAAA  GGTGCTGCAAAACTATT AGTAAA AATAGTTTTGCC-CACC   TTTTTCATCTCTTAT  95 37
     CAC2503 2611225 .. 2611236 -  -2.2  -5.00616   TTTTGCTTTAAAAAA                TCCA CTTC CGGA                 GGTACAATAGCATCT  65 349
     CAC2500 2609918 .. 2609961 - -17.9  -3.54622   AAAAAATTATCAGAA TTACAGTAAAAATAGGAGGC TAAAT GCCTCCTA-TTTTACTGTAA TTACAAATAGTTTTT 100 72
     CAC2497 2602433 .. 2602443 -    -4  -4.16943   GGTGATACTCTAAAA                 GATT TTG AATC                 AGCCAAAATAGCCAA  60 220
     CAC2495 NONE
     CAC2494 2601094 .. 2601113 -  -5.8  -4.56159   TTAACAAAATAGAAA            GCAGCTGAT AGG AT-AGCTGC            CTAAATCAATATAAC  72 40
     CAC2493 NONE
     CAC2492 2599001 .. 2599026 -  -6.4   -2.6072   TACGGAATTAACTCA         TTTTTTTGAA TTAAGT TTCAAAAAAA          ATTCTTTTATTTCAT  57 394
     CAC2490 2597007 .. 2597036 - -13.1  -3.81958   ATTCCTAAATAAAGA       GCTAGGTAATATA CTTT TATATCACCTAGC        TTCGCATTGAGTCTC 100 225
     CAC2488 2596217 .. 2596228 -  -4.4  -3.57185   GTGACTCAAATAACA                TTGC TTCT GCAA                 AAACCATAAAATCCT  56 173
     CAC2486 2595160 .. 2595171 -    -3  -3.00946   CTCCTCCACAAATTA                TTAG CCAT CTAA                 CTATTAGAATTCTAA  44 82
     CAC2485 2593657 .. 2593686 -  -6.4  -4.84918   TTTACAAATATAAAA       GCAGTCAGTAAG GGGGAA CAAACTGACTGC        CTATATATTTAATTA  80 148
     CAC2484 2592560 .. 2592604 -  -9.8  -3.71174   AATAAACACTCTAAA GAATAAAGTAAGTTGTTTA TCTCTCCT TAAAC-ACTTACTTTATTC TTTATAAATTTTCTT  89 7
     CAC2482 2590653 .. 2590675 -  -9.3   -5.4505   TTTGTCAATAAAAAA           TAGGATTTC ATAAG GAAATCCTA           TACCATGCTTTTACC 100 36
     CAC2481 NONE
     CAC2480 NONE
     CAC2479 NONE
     CAC2478 2587940 .. 2587986 -  -5.5  -5.33785   AATTATTATAAAAAA GAACCCATATAAATAAATACTT CTAT AAGTATCTACGT-TATAGGTTC ATCTCAGCATCACTT  80 42
     CAC2477 NONE
     CAC2476 2586509 .. 2586537 -  -7.6  -2.98789   ATCGAGAAAATAGCA        TAAAAGTGGTAT TTAAT ATGCCACTTTTA        TAGTTTCTTTTTTTC  67 9
     CAC2471 2583601 .. 2583628 -  -8.4  -4.57516   ATATGTAAATTAAAA        CAGCCCTTAGTT AATT AGCTATGGGCTG         TAAATTTCAATATAC  83 177
     CAC2470 2583203 .. 2583222 -  -5.7  -3.60098   ATCCTTCATTTTAAA            GCTCCCT CCAAGC AGGAAGC             TTAGACATCATTTCC  62 1
     CAC2469 2582964 .. 2583009 -  -6.6  -5.38951   AATTCATATAAAAAA TGTTGATATTATATATTA AACGGATTAA TAACATACAATATCAACA TTTTAGTTTATTCTT  91 39
     CAC2468 2582432 .. 2582442 -  -2.6  -4.26202   ATATTTAGTAATAAA                 TTTT ACG AAAA                 CCTCTAACACTATCT  55 4
     CAC2467 2581906 .. 2581916 -  -2.6    -5.252   GATTCTCACAAAAAA                 TTTA AAA TAAA                 TTAAATACTATCTTA  68 188
     CAC2465 2580601 .. 2580621 -    -4  -3.75115   TTTGCATAAAATTAA            GCAAGTAT TTTTC ACACCTGC            CTACCTATCTACTTA  54 30
     CAC2464 2579885 .. 2579916 -  -4.6  -4.95547   TCTATAATAATAAAA      GAATGTTCAATAAA TTTT CTTATCAAACATCC       CTTTAATCTATAATT  71 43
     CAC2463 NONE
     CAC2462 NONE
     CAC2461 2577010 .. 2577043 - -11.2   -5.1675   GCATGCAGTAAAAAA     CAAAGTGGACCTGA GTTTAA TCAAGTCCACTTTA      TTTAACTATTTAAAT 100 95
     CAC2459 NONE
     CAC2458 2573591 .. 2573622 -   -14  -4.98522   AAGCTTATATAAAAA      TATTAAGAGAAGCC ATTT GACTTCTCTTAATA       TTTTTATCTGAATTC 100 29
     CAC2457 NONE
     CAC2456 2572262 .. 2572274 -  -3.5  -5.15634   TATTCTACTAAAAAA                TAATA TGT TATTA                AATAAAGCAAAAAAA  69 105
     CAC2455 2571467 .. 2571478 -    -3  -2.76696   CCTCTTTCTAATAAT                TTGT AAAA ACAA                 TCTTGGTTATATCCT  42 6
     CAC2454 NONE
     CAC2453 2569680 .. 2569729 - -16.1  -4.27192   AAACTTTTAGCAAAA TAATTTGAGTACATGGATTTGCT ATAA AACAAATCCATGTACTCAAAATG TTTTAAAAAATAAAT 100 60
     CAC2451 2567549 .. 2567596 - -15.2  -3.10533   TGCCAAAAGTATATA GCTTATTTTGTGCCATATTAAG TTTG CATAATGTGGCACAAAATAAAC TTTATTATGGAGGTA 100 471
     CAC2447 2563780 .. 2563798 -  -3.8  -4.86731   CCCCTGTAAAGAAAA             CCTCTTCA AAT TGGAAAGG             TACCCTTCTTTTAGA  68 403
     CAC2440 NONE
     CAC2439 2555729 .. 2555746 -  -5.5  -4.05033   CTCATTGCATACAAA             CCCTACA GAAT TGTTGGG              ATAAGTGTACTGTTA  64 371
     CAC2436 NONE
     CAC2435 NONE
     CAC2434 2550881 .. 2550894 -  -3.9  -2.89742   CTCAAGGTGTATATA               TTGAA CAAA TTCAA                GACTTTAGTTCTGCT  47 219
     CAC2432 2548518 .. 2548572 -  -8.4  -5.84432   TATAATATAAAAAAA TTAATAATACATAAATAACTTATTAA TTT TCAATAAATTATTTATGTATCATATA TGTGTATCCTTAAAA 100 55
     CAC2431 2546520 .. 2546546 - -12.5  -3.76219   ATCCTATAAGAAATA         GGCTTAAATGA TAAAT TCATTTAAGCC         CTTCTTTTATTTCAA  95 32
     CAC2423 NONE
     CAC2422 NONE
     CAC2421 2537738 .. 2537763 - -14.9  -3.46116   AAGATATAAGAGGAA         GACAGCAAAGT AAAT ACTTTGCTGTC          TTTTTTAATTAAACC 100 30
     CAC2415 2532995 .. 2533020 -  -3.5  -4.07687   ATTTGTTTTTGAAAA         TATTCGTTATAA TAT CTATA-CGAATA         TATTTTTATATCTGG  57 48
     CAC2414 2531292 .. 2531306 -  -5.8  -2.89236   ATTAAGAAAACTAAT               GTATAT ACT ATATAC               TTATTCCTATATTAA  56 37
     CAC2413 NONE
     CAC2412 2529649 .. 2529673 -  -2.2  -4.54449   AGAGCTTATATAAAA          TCACTATACA CACCT TATAAAGTGA          TATTTAATACTAAAC  57 74
     CAC2411 NONE
        recX NONE
     CAC2409 2526352 .. 2526386 - -15.4  -5.82172   ATTAAGACAAAAAAA     TAAAGGATAGTATTTA ATT TAAACACTATCCTTTA     ACTATTATATTAATT 100 51
     CAC2408 NONE
     CAC2407 NONE
     CAC2406 NONE
     CAC2405 2522187 .. 2522198 -  -2.2  -2.87132   TCTCTCCTTTATATA                GAGA AACA CCTC                 AAAACTTATACATTA  40 56
     CAC2404 NONE
     CAC2403 2516322 .. 2516346 -  -4.3  -4.37554   AAATTTAAATACAAA          CTTATTAAAGG AGG CCGTTAATATG          ATATATTTTAATAAA  65 499
     CAC2401 2511805 .. 2511833 - -16.3  -4.25056   CATGGCATTAATAAA        GAAATGACAAGTT AAA AACTTGTCATTTC        ATCACTAAATATCCA 100 30
        vals NONE
        folC NONE
     CAC2397 2505994 .. 2506008 -  -2.2   -4.5002   AAAATACATAATAAA               TATATA ATT CATATA               TTATATGTATAAATT  57 39
     CAC2396 2505015 .. 2505061 -   -22  -4.75404   AAATCTCATTAAAAA CAAAGGCTGAAGCTTATCATTC TAA GAACAATAAGCTTCAGCCTTTA ATCTATTATAAAATT 100 41
     CAC2393 NONE
     CAC2392 2499533 .. 2499568 -  -8.5   -5.1764   TATATAATACAAAAA    TAGAAATTCCAGATC TTATTC GACCTGGAATTTGTA     CTTTATACAGCATTT  95 28
        argB NONE
        argD 2494979 .. 2495027 - -20.9    -3.737   TAATTCTGTACCAAA TATAAATGGAGAATATAAAACTT ATT AAGCTTTATATTCTCCATTTACA ACTTATATACTACTT 100 35
     CAC2386 2493539 .. 2493553 -  -2.8  -4.23758   ATCGTAGATTTAAAA               GCCATT GAA AACGAC               ATAACTTTAATAGAT  55 148
     CAC2383 2491743 .. 2491757 -  -2.9  -3.38339   ATTATTTAACATTAA               GTTAT CCATT ATAAC               CCTTCTTTCCCTTAG  47 132
         ssb 2491011 .. 2491051 - -10.7  -3.63315   AGAAAATAGTAAATA  CAAATTTCACTCTTTACTT TCT AGGTAAAGGGTGAAATTTA  TTATATTGCTCTAAA  90 36
     CAC2380 2488843 .. 2488869 -    -3  -4.74103   TTGGCAATCCAAAAA        CACCCAATACC TTCTTT GGG-TTGGGTG         TTTTTAATATTAATT  62 48
        oppA 2485853 .. 2485877 -  -8.8  -3.01712   TCCTTGCTTGTAATA          TTTACCAAAA TATTT TTTTGGTAAA          ACAAGTGTTCTTGCA  73 84
        oppB NONE
        oppC NONE
     CAC2373 2482661 .. 2482680 -  -4.4  -4.59117   AAACTAAGCATAAAA            TTTAAAAC CAAA GCTTTAAA             AGCAATAGAATTACC  66 7
        sspA NONE
     CAC2371 NONE
        hslO 2480042 .. 2480093 - -12.7   -3.1811   TTCTTGATAATAAAG CAAAATAGCTTACAAGAGAACTT TTTTAT AAGTCCTTTTGTAAGCTATTCTA AGTAAATTGGAGGCG 100 521
     CAC2369 NONE
     CAC2368 2479060 .. 2479103 - -21.5   -5.1861   TTCATCAGTAAAAAA CAATAAATAAAACTGCCCT TAAACT AGGGCAGTTTTATTTATTG TTTTTTCAAATAATT 100 203
        sspA 2475632 .. 2475672 - -14.9  -4.61147   TAATATTATATAAAA  TAAGACTGCCTCAATTGAA TTT TTCAATCGAGGCAGTCTGT  GTGAATCAATTTAAT 100 50
     CAC2363 2473552 .. 2473573 -  -5.8  -5.66926   TCAAAAAAAATAAAA           CTCCTCCC ATACAA GGGACGAG            TTACCGTGTTTCCAC  90 326
        thrS 2471452 .. 2471468 -    -8  -5.88565   TTTATAATAAAAAAA              GACGGT TATTC ACCGTC              TCAAATATACATAGC 100 153
        infC NONE
        rpmL NONE
        rplT 2470239 .. 2470266 - -15.8  -4.36914   TTCTTTTTTATAAAA        TTAATGCAGCCA CAAG TGGCTGCATTAA         ATAAGTACTATGCGT 100 33
     CAC2358 2469127 .. 2469148 -  -9.4  -5.58522   TATATAAAATAAAAA           CCGCCCCT AATAAA AGGGACGG            AGAATTTCCGCGGTA 100 305
        pheS 2468068 .. 2468082 -  -2.2  -3.93367   CCTCCTAACAAAATA               CTAAAA TTG TTTTAA               AAATCTCATATCACT  50 11
        pheT NONE
     CAC2355 2464817 .. 2464838 -  -8.1   -5.2197   TATAAAAAGTAAAAA           TCCCATTCA TTAC TGAATGAGA            TTTTTACTTTTTATG  93 29
     CAC2354 NONE
     CAC2353 NONE
     CAC2352 2462221 .. 2462253 - -14.5  -4.89477   TCCGCAATAATAAAA      TAAGAGATTTCACTT TTT AAGTAAAATCTCTTA      TACCTTAAATATAAT 100 48
     CAC2351 NONE
     CAC2350 NONE
     CAC2349 NONE
     CAC2348 NONE
     CAC2347 2457810 .. 2457826 -  -3.1  -4.39386   GTTAAATTAGTAAAA              TCTATAA AAT TTATAAA              TTATATTATTCATCC  57 89
     CAC2346 NONE
     CAC2345 NONE
     CAC2344 2455012 .. 2455022 -  -2.6   -2.9155   CTCCTTAATATCACA                 TAAA ACT TTTA                 AGCAGATTTACCCTA  41 10
     CAC2343 2454372 .. 2454386 -    -5  -4.06904   GTATTGAATTACAAA               CATGCT CAC AACATG               ACAAATATTTATCTT  61 77
     CAC2342 2453515 .. 2453530 - -10.4  -4.21471   ATTGCAAAATAATAA              GGAGGG TTTC CCCTCC               ATTTACTTATATTAA  91 58
     CAC2341 NONE
       mutS1 NONE
     CAC2339 2448135 .. 2448173 - -11.9   -4.7261   AGGTACTAAAATAAA   TGAAAATAGAGGTTTGC TAAAT GCATTCCTCTATTTTCA   TATTAATCTAATTCT 100 28
     CAC2337 2444569 .. 2444591 -  -6.3  -4.43012   ATTTGAACATGAAAA           TGGAAGGCA GTATA CACCTTCCA           CTCCATTTATAGAAT  72 48
     CAC2336 NONE
     CAC2335 NONE
     CAC2334 2441494 .. 2441506 -  -3.5  -2.60079   GCATTGCAGAATTCA                TTATA CTA TATAA                TTTTTTTATTGTCTA  44 48
        spsI NONE
        spsJ 2439413 .. 2439447 - -14.6   -4.3467   ATTTTTACAGTAAAA     TCAGTAACTATTTGCT TTT AGCAAACAATTACTGA     TTCAATAATCAATTA 100 38
     CAC2331 2438783 .. 2438795 -  -3.5  -3.55416   AACAAGAAAATAAAT                TAAAT ACT ATTTA                CTGAAGCGTTCTAAA  50 36
     CAC2330 NONE
     CAC2329 NONE
     CAC2328 2434838 .. 2434848 -  -2.6  -2.64747   TTACTTTAGGATAAC                 TATT CAA AATA                 TTTTCCCCACTTTCC  40 55
     CAC2327 2431724 .. 2431734 -  -2.6  -3.35775   ATTATCTCCTAAATA                 TTTT CTT AAAA                 GCCCTAAAAATATTT  45 1
     CAC2326 2430350 .. 2430376 -  -7.4  -5.64006   ATGGAACTAAAAAAA         TAACCATCCACT TTA ATTGGATAGTTA         TTTTTAATTCTATTT 100 35
     CAC2325 2427509 .. 2427539 - -12.8  -5.76633   TTATATATAAAAAAA       GAAGAAAGCTTATT TAT AATGAGCTTTCTTC       TTTTTTATTTTTATA 100 79
     CAC2321 NONE
     CAC2320 NONE
     CAC2319 NONE
     CAC2318 NONE
        tagA 2420053 .. 2420072 -    -8  -2.77433   CCATAATACATAGCA            TTTAGTGA ACTG TCACTAAA             CTAATTCATCACCTT  69 90
     CAC2316 NONE
     CAC2315 2418247 .. 2418287 -  -3.3  -3.79747   TTATGTATGATGAAA  CCACTTAACCTTCTCACTT AAT ATATAAGGGAGTTAAGTGG  TTTTATATTTTATAT  53 62
     CAC2314 NONE
     CAC2313 NONE
     CAC2312 2414718 .. 2414747 -  -8.8  -4.44211   TTTAATATAAAATAA       GATTTCTAAGCT CCTATT AACTTAGAAATC        CCTAAATAATTTTTA  83 38
     CAC2311 2414021 .. 2414068 -   -11   -4.2649   TAATAAAAGCATAAA TTATGTATGAGAGCAAGAATTTA ACC TAAGTTCTTGCTCTCATAT-TAA TTATTTCATAACAAG  95 26
     CAC2310 NONE
     CAC2309 2411465 .. 2411490 -  -3.2  -5.71983   GTAATTATAAAAAAA         CCGGGATTTT ATCTAG AATTTCCCGG          AAATTTTTATATTAT  77 32
     spoIIAA NONE
     CAC2307 NONE
     CAC2306 2409730 .. 2409755 -    -7  -5.95539   TTTTAAACAAAAAAA         TAGTATACAC TTAATT GTGCATACTA          TTTGGTTAGTTTTTC 100 23
      SpoVAC NONE
      SpoVAD NONE
     CAC2303 NONE
      SpoVAE 2407193 .. 2407228 - -16.4  -6.08342   TAATAAATAAAAAAA    CAGTATGTGCAACC AAAGATAA GGTTGCACATACTG     TTTTTTATTTTAATT 100 35
     CAC2300 NONE
        hflX NONE
     CAC2298 NONE
     CAC2297 NONE
     CAC2296 2398957 .. 2398971 -  -2.2  -3.17723   CCATTTTGAATTCAA               TTATTC TTG AAATAA               TCTATTATCACCCTT  43 11
     CAC2295 2397965 .. 2398009 -  -8.3   -5.5074   TAATTGAATAAAAAA TAACACCTTCATATGT-GAT TGTTAC ATCTACATATAAAAGTGTTA TATGTTATCGTAAAA  95 96
     CAC2291 2395925 .. 2395968 - -18.7  -4.52857   ATTGTGCACATAAAA TAAAATCGTTCTTGAATTT TTACGG AAATTCAAGAACGATTTTA TATATAGACATCTAT 100 96
        nprE 2393203 .. 2393236 - -11.2   -4.1822   TTTTACTTTAATAAA     TAAGAATGGCACCT GTATAA AAGCGCCATTCTTA      TTTATTAAATTCTAT  95 37
     CAC2288 NONE
     CAC2287 2389827 .. 2389869 - -11.6   -3.5489   ATAATTGCAAATTAA TTATAGGATTTCTCAACCTT TAA ACAGCTAAGAAATCCTATAA AAAAATTAGTTAATA  93 67
     CAC2286 2389030 .. 2389044 -  -2.2  -2.98508   CCAAGTAAAATATTA               TCATTT TAA AAATAA               AACCTACAGGTCGTT  41 40
        ruvA NONE
        ruvB NONE
        queA NONE
         tgt NONE
        yajC NONE
     CAC2280 2384312 .. 2384330 -  -6.2  -3.47583   TAATACAAGCTACAA             TAAATTAT AGC ATAATTTA             AAAATTAAATAAAGA  62 43
     CAC2279 2382484 .. 2382499 -  -3.2  -3.57406   TTTTTATTATAAATA              CGGGAT TTAA ATCTCG               TCAACAAAATCTAAT  49 50
        secD NONE
        secF 2380093 .. 2380116 - -12.6  -5.47218   TTTTAGCTAAAAAAA          TAAAACAGCC CATA GGCTGTTTTA           TTTTTGAGCTTCTGC 100 23
     CAC2276 2379052 .. 2379064 -  -3.5  -3.63744   TTTCCCCCTAAAATA                TATTT AGA AAATA                CTAACTTAACTTATA  50 101
         apt 2378402 .. 2378421 -   -10  -4.19735   TCTCCTAAAATCAAA            GGCTGGTC ACAT AACCAGCC             AAATTTATTATTATT  91 117
        spoT NONE
     CAC2273 NONE
     CAC2272 NONE
     CAC2271 NONE
     CAC2270 NONE
        aspS 2371539 .. 2371554 -  -3.3  -3.83318   TCTCCAATAATATAA              GGAAA AATCAA TTTCC               TTTATAAAATCATAT  53 203
     CAC2268 2371200 .. 2371213 -  -8.1  -3.65991   AGCTCCTGAATATAA               TGGGC TCGC GCCCA                AACCCCCATATGTTT  74 39
     CAC2267 2370571 .. 2370596 -    -4  -3.93148   AGGATTTCAAAAACA         CCTGCTATTG TCTATT CAGTAACAGG          AATAATACCACTAGT  56 203
        glyA 2368057 .. 2368114 - -19.3  -3.96148   TGTTTTCATCATAAA TTATATACAATAAAAATATACATTGCAA AGT TTGCAATGTATATTTTTATTAT-TATAA AGCTATAAAACATTT 100 73
        addB NONE
        addA NONE
     CAC2261 2359745 .. 2359766 - -11.7  -5.49568   AAGTCAAAATAAAAA           TAAGGAAGC TTTA GCTTCCTTA            TTTTTATTCAATAAC 100 29
     CAC2259 NONE
     CAC2258 2357588 .. 2357616 -  -3.3   -4.0371   TATTGGTCATATAAA        TCTTATAAAGCTT AAT AAACTTTACAACA        CTAACTCTTCTAGCA  56 390
     CAC2252 2347739 .. 2347763 -  -7.9  -5.47159   CTGCAATATAAAAAA          TCGGCCTTACA TTA CATAAGACCGA          TTCTCACATTAACAT  95 96
     CAC2251 NONE
     CAC2250 2344498 .. 2344531 -  -6.2   -2.7955   AAATGATATAAATAG     TCCCCGTATATTTAT ATATG ATA-ATATACGGGGT     TATTAAAATACTATT  58 36
     CAC2248 2343392 .. 2343405 -  -3.1  -2.55104   CTTAAAACACAAACT               TGAGA TTTG CCTCA                CAGACTTTCTTGAAC  42 23
     CAC2247 2341723 .. 2341738 -  -3.4  -5.17488   AATACTAAAATAAAA              TTATAA ATTA TTATAA               CTGTTCTTGCAATGC  69 79
     CAC2246 NONE
     CAC2245 2340116 .. 2340132 -  -2.3  -3.45381   TAATATAAAACCTAA              TTATAGA TTT TCTTTAA              TTTCAAATTCTATTT  44 9
     CAC2244 2339209 .. 2339246 - -12.4   -4.0386   TAAACAATTTATAAA   TA-TAGGGGAGTTATAA GAACG TTATAACTCCCCTAATA   AAAATAGTTTTTCTA 100 38
     CAC2242 NONE
     CAC2241 2335198 .. 2335248 - -18.8  -2.80816   CCTTTACTTACTATA TATAAAGGCAGGAAATTAACAT ATTGTGA AAGTTAATTTCCTGCCTTTATA TTATTTTTTAAGAAT 100 26
     CAC2236 2330085 .. 2330110 -  -4.1  -4.15006   ATATGTATTCTAAAA         GTCACCTATAC CTTC ATATAGATAAC          TTTATCAACGCTAAA  58 36
        cysK 2329027 .. 2329058 - -12.5  -3.23335   CTCTATAAACATATA      GAGCTGTTTCAAA ATAAAA TTTGAAACAGCCC       TCATATTTTTATTTT  95 62
        nifS NONE
        trmU 2326772 .. 2326798 -  -9.5  -4.75518   CACACAAAATTAAAA        GCGGCGGCTATT TAAT AAT-GCCACCGC         CAACTAAAAGATCAC 100 6
        recJ 2324902 .. 2324929 -  -7.2  -3.72363   TATGTAAATTCGAAA        TTATTATCTGGT ATAT AACAGATAATAA         TTTTATACTAACTTT  71 62
        murG 2323698 .. 2323711 -  -3.9  -4.08939   TAATATTCATATAAA               TTGTT ATAT AACAA                TTGTTTAAAAAATAA  58 95
     CAC2230 2322813 .. 2322843 -  -7.1  -3.21218   ATTTTTTATTAGGAA       TTATAGGCAAA AATTTGAAA TTTGCCTATAA       AAGCTTAAGAGCTTG  66 285
     CAC2229 2319236 .. 2319257 -  -9.5  -4.96848   GCTTTCATACAAAAA           TAAAGGACC ATAA GGTCCTTCA            TTTTTATTGATTAGC 100 29
     CAC2228 2318390 .. 2318412 -   -15   -4.2349   TTTCCATATTGAAAA           GGTCTATGCA AAA TGCATAGACC           TTTTTTTAACATATA 100 331
     CAC2227 2317653 .. 2317667 -    -5  -3.63761   TAATTTACATAAATA               CTAGCA AAG TACTAG               CGTAAAAAACATCAT  57 60
     CAC2226 NONE
     CAC2225 NONE
        cheW NONE
        cheD NONE
        cheB NONE
        cheR NONE
        cheA 2309765 .. 2309775 -  -3.2  -3.00525   CTCCTTTAAACTAGA                 GACG CAA CATC                 GAGTATCAAAGTTAC  44 5
        cheC NONE
        cheY 2308751 .. 2308765 -  -4.4  -3.61764   CTATGAAGCGTTAAA               TAAATA CTC TATTTA               TCCTAAAGCCTTTTT  55 23
        cheW NONE
        FliM NONE
        fliY 2305986 .. 2306009 -  -5.3  -5.03994   GCGCACATATAAAAA          TAACCGGGT ACGATA AACCGGTTA           TTTAAAATAGTCTAT  77 37
        flgm NONE
     CAC2213 NONE
        FlgK NONE
        flgL NONE
     CAC2210 NONE
        csrA 2301210 .. 2301223 -  -2.5  -2.92777   CTTGACATACTAAAT               TAATA TCCA TATTA                TTTTACACCTCGTTT  41 46
     CAC2208 NONE
     CAC2207 NONE
        fliS 2300199 .. 2300211 -  -2.7  -2.91276   TTCCTCCCTACAAAC                TACCT TTT AGATA                ACTTATATGCCTCAT  41 12
        fliD 2298225 .. 2298241 -  -5.3  -3.08073   ACTACCTCTAATATA              TTATTTT TAA AAAATAA              CCAATTAGCTTAAAT  54 47
     CAC2204 2297762 .. 2297773 -  -5.8  -2.72344   CCTGATTTTTAATTA                GGCA TCCT TGCC                 TTTATTTTTTTATTA  55 111
         hag 2296870 .. 2296896 - -15.4  -5.40474   ATTTCTTTAAAAAAA         TAAAAGGATGCA TTA TGCATCCTTTTA         TTAAATAGACTATCT 100 35
     CAC2202 2294990 .. 2295009 -  -3.7   -3.6682   TCGTATTTATTTAAA            TTTTCTT TAATTT AAGAAAA             CATATTTATGATTCT  50 31
     CAC2201 NONE
     CAC2200 NONE
     CAC2199 NONE
        acpA NONE
     CAC2197 NONE
     CAC2196 NONE
     CAC2195 NONE
     CAC2194 2286451 .. 2286465 -  -2.1  -3.17598   ATGTTCACAAAATCA               CCTCT ATTAA AGAAG               TCCACAGTTTTTCAA  43 17
     CAC2193 NONE
     CAC2192 2284361 .. 2284378 -  -3.5  -3.38522   TATTTATTTGAAATA             TAGGT-TG CAA CACACCTA             AAACCTTCCTTTACA  49 109
        spsF NONE
     CAC2189 2282010 .. 2282020 -  -6.8  -3.57271   TCATAATATTAAACA                 CTGC CAA GCAG                 CATTGTTTTCAACTC  66 50
     CAC2188 NONE
        spsE NONE
     CAC2186 2277656 .. 2277686 - -18.6  -3.04144   TTTTTACTTGTAATA       TAAAATCCACTGGT GAA ACCAGTGGATTTTA       TATTTAGACTCTATT 100 52
     CAC2183 2275007 .. 2275039 -  -9.4  -2.95448   TGAAACTTAAGCATA      GCATGCTAATAAAA ATATA TTTCATTAGCATAC      CATAACAATAATTTG  77 48
     CAC2182 2274573 .. 2274585 -  -3.5  -3.46534   TAACCTCATCAAATA                TTTTA AAA TAAAA                TCTCTCTATTTTGAT  49 61
     CAC2181 2274231 .. 2274284 - -18.7  -4.67651   AGACTGTAAAATAAA TAATAAAAAAGCTGCTTATGACA CCTTAATT TGTCATAAGCAGCTTCCTTATTA TTTATTTTTTTGATT 100 23
     CAC2180 NONE
     CAC2179 NONE
     CAC2178 2270747 .. 2270762 -  -2.6  -2.71369   ATTTTAAACAAGTCA              GTATTA CTTT TAACAC               TTTCACACCTTCTAA  40 96
     CAC2177 2269337 .. 2269370 -  -6.3  -6.25741   AAATAATAAAAAAAA     GACTATTCATA-ATAC TTC ATATCTATGAACAGTC     TATAAAAAACATTAT 100 47
     CAC2176 NONE
     CAC2175 2265283 .. 2265305 -    -5  -3.02263   ACACTCTCCTTAATA           TTCTTTAGCA TAA TACTAAAAAA           TCTTTTATTGGAACA  52 7
     CAC2174 NONE
     CAC2173 NONE
     CAC2172 2261793 .. 2261817 -  -4.3  -4.95155   CTTATATTATAAAAA          GTTTGAGCT GTTATTA AGCGCAAAC          TTCCTTTATCTACTT  71 35
     CAC2171 NONE
     CAC2170 NONE
     CAC2169 2259135 .. 2259150 -  -6.8  -5.85178   AATAGTTAAAAAAAA              GCAGGA CTTC TCCCGC               TTTATAAATTGCTAT 100 37
     CAC2168 2257277 .. 2257287 -  -2.6  -4.15106   TATCAACTCCCAAAA                 TTTT TAT AAAA                 TCTTGAAAAAACTTC  53 103
     CAC2167 2256354 .. 2256391 - -21.7  -3.93963   AGTATCACTCATAAA   CATAATCTGATTAGGCA TTTA TGCCTAATCAGATTATG    AGTAATAACATTATT 100 40
     CAC2166 2255250 .. 2255283 -  -9.9  -4.05322   AAATTTTTAGATAAA     TTAAATAGCAAACTA AACA CAATTTGCTATTTAA      TTGTCGAAGCAAGCC  91 18
        flgB NONE
        flgC NONE
        fliE NONE
        fliF NONE
        fliG NONE
        fliH 2250468 .. 2250482 -  -2.8   -2.9062   TCTATCATATAATCA               CCTGAA CTA TTCAGT               TTTTAATAAAACTTC  41 17
        fliL NONE
        fliJ NONE
        fliK NONE
        flgD NONE
     CAC2155 NONE
        flgE 2244697 .. 2244732 - -13.6  -2.72049   TATATTTTTGAATTA    TGGAAACTTGATAAAA AAAT TTTTATCAAGTTTCCT     TTAATTTGATACTCT 100 43
        flbD 2244450 .. 2244462 -  -4.9  -2.91511   TATACATATAGTATA                CATAA TTT TTATG                TCTAATCCTATGCTT  51 39
        fliL NONE
        fliZ NONE
        fliP NONE
        fliQ NONE
   fliR/flhB NONE
        flhA NONE
        flhF NONE
     CAC2145 2236484 .. 2236497 -  -3.1  -3.76186   TAGCTATAAAACTAA               GGTCA CCCA TAACC                ACAACTCCTTACGAA  51 34
     CAC2144 NONE
        sigD 2235057 .. 2235071 -  -2.9  -3.32024   CCATAAATATTAAGA               TAATG CCTGC CATTA               AATCAACTCCAATTT  46 39
     CAC2142 2234552 .. 2234579 -  -2.8  -4.19276   AGTATACATAAATAA        TGTAGATATAAG CATT CCTATACCTATA         CCAAAAAGTATTTTT  53 69
     CAC2141 NONE
        flgG NONE
        flgG 2232833 .. 2232846 -  -3.8  -6.11229   AGGAAAATAAAAAAA               GCAC TTTTAC GTGC                TTTTTTATTTTTTCA  91 30
     CAC2137 2229052 .. 2229082 -  -5.6  -3.94607   ATAAAATAAAATCAA       CACTTAAGCT AAATAAACAAA AGCTTAAGTG       TTTTTTATTTATATA  65 34
     CAC2135 2226136 .. 2226165 -  -8.7  -4.29302   CTCATATTAAAAGAA       GACGGAAAATC GAAAAAAA GATTTCCCGTC        TTTTATTTTCTCTTC  83 43
     CAC2133 NONE
        mraW NONE
     CAC2131 NONE
       spoVD NONE
        murE NONE
        murF NONE
        mraY NONE
       spoVE 2215461 .. 2215477 -  -4.5  -3.40592   TATAGTAAAACTTAA              CCTAATT CAA AATTAAG              CATCACATAAGAAAC  53 48
       divIB NONE
     CAC2124 NONE
         sbp NONE
     CAC2122 2212718 .. 2212731 -  -3.9   -3.7744   AATATAATTTAATAA               TTTTC TTAA GAAAA                ATTTTGATAGTTACT  54 36
     CAC2121 2211968 .. 2211984 -  -2.3  -4.44667   CCTCCTAATAATAAA              TACTATA TTT TATTGTA              GTCTCTTTTGCCGAA  57 11
     CAC2120 NONE
     CAC2119 2211186 .. 2211200 -  -4.4  -2.77344   TTATTGTTTAATAAT               TTTTTA TAA TAAAAA               GCTAATAATAACCGT  49 14
     CAC2118 2210456 .. 2210473 -  -3.4  -5.65177   ATATTCACAAAAAAA             TCCCAC ATAGAA GTGAGA              TTTTAAGCATAAAGT  79 79
         pfs 2209710 .. 2209722 -  -3.5  -4.15833   ATTATTATTTGAAAA                TAATA AAA TATTA                TAACAAGCTTATCAT  57 23
     CAC2116 2208964 .. 2209005 -  -4.5  -3.23546   AATAAATACATTGAA GAGTGGCAAGTTTTTAA TAAACCCC TCTCAAACCTGCCACTC  TTTATTTTTCTAAAA  52 45
        lspA NONE
     CAC2114 2207450 .. 2207467 -  -5.5  -4.00791   AATCAAATAAAAAAG             CCCAACC AAAA GGTCAGG              TTTATCTCTATAACA  63 119
        pyrR NONE
        uraA 2205419 .. 2205444 - -13.4  -5.42131   CAATTACATAAAAAA         CTGCGAAGCT TTTGTT AGCTTCGCAG          TTTTTCTTTTATGCA 100 34
     CAC2110 2202962 .. 2202980 -  -8.8  -5.79595   TTTGAAAATAAAAAA             GCAGCCCC TAT AAGGCTGC             TTTTAACATACTACT 100 41
     CAC2109 2201926 .. 2201937 -    -3  -3.29325   TCTGCACAATCAATA                TACT GCAT AGTA                 CTAGTACTCCTCGTA  46 423
     CAC2107 2200144 .. 2200187 - -17.2   -5.2204   GATAATTAATAAAAA TAATAGAGCTAAATGATAAC TACA ATTATCATTTAGCCCTATTA AAACCTAGCATATTT 100 137
     CAC2105 NONE
     CAC2104 NONE
     CAC2103 NONE
     CAC2102 NONE
     CAC2101 NONE
     CAC2100 NONE
     CAC2099 NONE
     CAC2098 NONE
     CAC2097 NONE
     CAC2096 NONE
     CAC2095 2192424 .. 2192437 -  -2.5  -4.18197   ACCTTTTAGGTAAAA               TTAAT ACAC ATTAA                TACAAAATAACTATA  53 36
         efp 2191728 .. 2191763 - -17.2   -5.9873   TTATTACAAAAAAAA    CAGAGGTTTAACATAA TTAA TTACGTTAAACCTCTG     TTTTTATAATACTTC 100 68
     CAC2093 NONE
     CAC2092 2190201 .. 2190212 -    -3  -3.02371   CCCCCTAAACAATCA                TGAT AGTA ATCA                 TTGCACCTACACAAA  44 3
     CAC2091 NONE
     CAC2090 2189596 .. 2189606 -  -2.6  -2.62184   TCTTCTCCTATATGA                 TATT TAA AATA                 GCATTTAAAACCCCC  40 7
     CAC2089 NONE
     CAC2088 NONE
     CAC2087 NONE
     CAC2086 2186419 .. 2186433 -  -2.2  -4.29905   ATTATATCAAAATAA               TTTATA TTT TACAAA               TACACATATTTAAAA  55 169
     CAC2085 2185883 .. 2185900 - -11.3  -4.44548   TATATGCAATTAAAA             CACCCTC TTAA GAGGGTG              TTTTATTAATTATCT 100 31
        nusB NONE
        folD NONE
        xseA NONE
        xseB NONE
     CAC2080 2182125 .. 2182137 -  -3.5  -3.80189   ATATATTAATTGAAA                TTATA ACA TATAA                GCTTTAAATATTCAA  53 72
     CAC2079 2181547 .. 2181557 -    -4  -4.43307   GTGGTAACAAAATAA                 GTAA ATC TTAC                 GGCATAGGTTCAGTA  61 296
     CAC2078 NONE
     CAC2077 NONE
     CAC2076 NONE
     CAC2075 NONE
        argR NONE
        recN 2175077 .. 2175134 - -24.1  -3.21934   TTTCTTTCATAAAAG CCAACATATATACAGTTATCATAATTA ACAT TATCTATGATAACTGTATATATGTTGG CTAACTCTAGAAACA 100 94
     CAC2072 2173619 .. 2173640 -  -6.7  -5.45802   CTTTCAAAACAAAAA           CATATATAG GAAA CCATATATG            TCTCAAATCATTATA  91 113
     CAC2071 2172392 .. 2172430 -  -8.5    -5.252   TATTTCTATAAAAAA   TAAACTTTCTCCATT CAATTTAAC AATGAAGAAAGTTTA   TCGATATTCTTTTTA 100 116
     CAC2070 NONE
     CAC2069 NONE
     CAC2068 NONE
     CAC2067 NONE
     CAC2066 NONE
        deoB NONE
        deoD 2167913 .. 2167923 -  -2.6  -3.88787   CCACATTGTTAGAAA                 TTAT CAC ATAA                 ATGAATTAATTTTTT  51 65
        dacF 2166587 .. 2166622 -  -7.8  -4.42386   CCTTTACCTATAAAA    TAAACTGTAAAGCCAT TAAA ACAGTTTTACAGTTTA     TTTTATCATAATCTA  78 38
     CAC2062 NONE
        scpA NONE
        scpB 2163979 .. 2164012 - -11.3  -5.34555   TTAGAGTATAAAAAA     TAAAGGTTG-AGCCTA TTC TAAGCTTCAACCTTTA     TTTTCATATTAAGTA 100 67
     CAC2057 2161734 .. 2161775 -  -3.3   -2.6574   CAATCACGTATATGA CAAAAATACAGTTGTTAGTA TTA TAATT-CAACTGTATTTTTA GTGACTTTTATTTAG  44 33
     CAC2056 2161177 .. 2161215 - -13.6  -3.83744   GTATGGAAACAAATA   TAAACAAATTCCTTAA AACAACA TTAAGGAATTTGTTTA   ATTATTACTTTATAT 100 30
     CAC2054 2160091 .. 2160104 -  -3.9  -2.80291   AAGCACCCCATTAGA               TTTAC ATTT GTAAA                TATTTTTGCTACAGA  46 156
     CAC2053 NONE
     CAC2052 2158725 .. 2158751 -  -3.8  -4.82901   CCTCCTTTACAAAAA         GAGAATAGTTTA AAT TCAACTATTCTT         TAAACTATTCTGTAT  68 46
     CAC2051 NONE
     CAC2050 2158043 .. 2158058 -    -9  -4.06182   TTACTGATAAAAAGA              GGCAGA TTTC TCTGCC               TTGAATTTATTGGCC  84 32
     CAC2049 NONE
     CAC2048 NONE
     CAC2047 NONE
     CAC2046 2152916 .. 2152948 - -12.3  -5.63517   CCTTCAAATAAAAAA      GGTTAAGAACTTTAA AAA TCAAAATTCTTAACC      TTAATATTTTCATTC 100 41
     CAC2045 NONE
     CAC2044 NONE
     CAC2043 2149705 .. 2149716 -    -3  -3.69283   CAATTCACTTAATAA                TTCT TATA AGAA                 AAGGTTTTATATGCT  49 7
     CAC2039 NONE
     CAC2038 NONE
     CAC2037 2143688 .. 2143701 -  -5.3  -5.44721   AGTATTCCAAAAAAA               TCTTC TATA GAAGA                ACCCAATTCAGCATT  82 182
     CAC2036 NONE
     CAC2035 2142441 .. 2142451 -  -2.6  -2.76736   AACTATCCAATATGA                 TTTA TTC TAAA                 AGCTTCTTTAAATAA  40 16
     CAC2034 2142196 .. 2142206 -  -3.2  -3.60048   TTGTTCTGAAAAAAG                 CCAC ATT GTAG                 GAATATTATTATTTA  49 38
     CAC2033 NONE
     CAC2032 NONE
     CAC2031 2140684 .. 2140719 -  -3.5  -2.83309   CATAATTAGTTAAAT    GATAAACTTCTCTTCC TCATT GGTAAA-AAGTTTATC    TATTTGTCCAGCTTT  45 87
     CAC2030 2139948 .. 2139991 - -14.2  -3.75461   TAAAGCTCCACCAAA GTTAAGGGTGATTTAAAACC TTAA AGTCTTAAATCACCCTTAAT CTACTATTCATTAAT 100 185
     CAC2029 NONE
     CAC2028 2138410 .. 2138443 -  -9.1  -5.00884   ATTGTTGCTAAAAAA     GAATAGTAAAGAC TTAAATTT GTCTCTACTATTC      TTATATACTTATTTT  95 519
     CAC2027 2138143 .. 2138165 -  -4.9  -4.89521   ACATGTGAAATAAAA           GTGCTAGAC ATGTA ATCTAACAC           TTTCCTCTATTCCTT  72 19
     CAC2026 2137168 .. 2137202 -  -8.9  -4.13014   TTCATATGTTCAAAA     GATATTTAACCATAT TCTCT ATACAGTTAAATATC     CATTATTATTGGAGC  86 62
     CAC2025 NONE
     CAC2024 2136386 .. 2136398 -  -2.7  -3.43315   CAAATTAAAACTCAA                CTACA CAA TATAG                GAAAGAACTATATAA  45 13
     CAC2023 NONE
        moaB NONE
        moeA NONE
        moeA 2132318 .. 2132332 -  -4.4  -3.79071   TGTATAATATTCAAA               TTAATA ACA TATTAA               CCGTATAAATTAAAA  57 35
     CAC2019 NONE
     CAC2018 NONE
     CAC2017 NONE
        fadB NONE
     CAC2015 NONE
     CAC2014 NONE
     CAC2013 NONE
        fadB NONE
        fabH NONE
     CAC2010 NONE
        mmgB NONE
        pksF 2120518 .. 2120541 -    -4  -4.74132   ATACTTCATTAAAAA          GTTTTTATTA TCAA TTATAAAAAC           TTTAATATCTTCTAT  66 27
     CAC2007 NONE
     CAC2006 NONE
     CAC2005 NONE
     CAC2004 NONE
     CAC2003 2113079 .. 2113095 -  -4.5  -3.35934   TTATATATTTTATAA              GTATTCT TAC AAAATAC              CACCTCTAAAGCATA  53 59
     CAC2002 NONE
        iorA NONE
        iorB NONE
     CAC1999 NONE
     CAC1998 NONE
     CAC1997 NONE
     CAC1996 NONE
     CAC1995 NONE
        moaB 2105681 .. 2105691 -  -2.6  -3.20588   ATGTTATAGTAAAAG                 TTAT CTC ATAA                 AATCAATGTCCAAGT  43 28
        moaA NONE
        moaC NONE
     CAC1991 NONE
     CAC1990 NONE
     CAC1989 NONE
     CAC1988 2100658 .. 2100669 -    -3  -3.55563   ATTCTATGCCCTAAA                GAAT AAGT ATTC                 ACTGCCAGTATTGCT  49 131
     CAC1986 2099248 .. 2099261 -  -2.5   -4.2461   ACTTTTAGTAATAAA               TTTTA TTAT TAAAA                CATATTTTTACTTTG  53 33
     CAC1985 2098764 .. 2098788 -    -8  -5.37593   TGTCAAATGAAAAAA          GCAAGCTTAA ATCTA TTAAACTTGC          TTTATCAAAACATTC  95 40
     CAC1984 2097651 .. 2097685 -  -9.5  -4.25104   TTTTTCGCATTAAAA     TGTAGGCTTCTAAGT CTATT ACTTAGAAACCTAAA     ATAATTTGATATTTA  88 74
     CAC1983 2097231 .. 2097248 -  -4.1  -4.70921   TATAATATAAATAAA             GAAAGCC ATTG GGCTTTA              TGCTTAAGTACAAGA  66 79
     CAC1981 NONE
     CAC1980 NONE
     CAC1979 NONE
     CAC1978 2090940 .. 2090954 -  -2.2  -3.29144   TCATCCTCTCCATAA               TTTTCA AAA TAAAAA               AAGCTACAATTTTCT  43 51
     CAC1977 NONE
     CAC1976 NONE
     CAC1975 NONE
     CAC1974 2088952 .. 2088962 -    -4  -3.49618   TTGTCATATAATTAA                 GTTA CAG TAAC                 CTCATAACATTTTCT  50 88
     CAC1973 2088145 .. 2088174 - -15.9  -5.36441   TCTTTATATAAAAAA       TAGCGGATAGGCA ATTT TACCTATCCGCTA        TAAATGTTAATTTCC 100 32
     CAC1972 NONE
     CAC1971 NONE
     CAC1970 NONE
     CAC1969 2084877 .. 2084894 -  -8.5  -4.86033   AAACTTTTATAAAAA             TCCATGA ATTT TCATGGA              TTTTTATATTTTACG  95 54
     CAC1966 2082108 .. 2082142 -  -8.2  -5.31877   ATCCACTATAAAAAA    TAACTCTTTATACTG GATTGT CAGTA-AAAGAGTTA     TTTAATTAAAATAAG  93 55
        greA 2081482 .. 2081505 -    -9  -5.54907   TTTATAAAATAAAAA          CTCTGCAATA TTTC TATTACAGAG           TTTTCTTCTAATTTT 100 33
        rpsA 2080487 .. 2080501 -   -10  -3.42503   GTTCAAGATTTATAA               TGGGCT CTT AGCCCA               AACCCCAGGTTGGAT  85 18
     CAC1963 NONE
     CAC1962 2077559 .. 2077604 - -10.8  -4.13014   TCCATAGCCTTAAAA TTAAAATACGCACAA-AGAGC ATATA GTCCTATTGTGCGTATTTTAA TAAAAATTATTTCAT  95 37
     CAC1961 NONE
     CAC1960 NONE
     CAC1959 2075226 .. 2075245 -  -7.9  -6.35605   TAACATAAAAAAAAA            CCGCAAT TACTTG ATTGCGG             TTTTTTGCACTTAGG 100 54
     CAC1958 2074290 .. 2074335 -  -9.3  -4.90778   TTTAGGTAAACAAAA TATAAGGAGGATTAACCTTTA TTTT TATAAGCTAATCTTCCTTATA TTATCCTTAAATAAC 100 40
     CAC1955 2071611 .. 2071634 -  -2.6  -5.86465   AATAATATAAAAAAA          TATTAAATTT TATT AAATTGAATA           CATAAATATATATAA  78 460
     CAC1954 2070536 .. 2070547 -    -3  -4.01088   TAGAGTAAAATATAA                TTTC AAAA GAAA                 AAGACAAATAAGAAC  53 156
     CAC1953 2070034 .. 2070076 -  -9.4  -5.03994   TTGTATACATAAAAA TAGCTTAAAGGACTATTTTA ATT TTAAATAGTCCTTTAAGTTT TACATAGATCTACTT 100 25
     CAC1949 2065885 .. 2065904 -  -5.8  -6.14618   GAGAAAATAAAAAAA            GAACAATA AATT CATTGTTC             TTTTTTACATTTAAG 100 419
     CAC1946 NONE
     CAC1945 NONE
     CAC1944 2063468 .. 2063479 -  -4.4  -2.80493   CGCCTAAGACACAAT                TAGC TACA GCTA                 GATTTAAAAGATTAA  49 121
     CAC1942 2062734 .. 2062745 -    -3  -3.59247   TAATAATCTTTTAAA                TACT TTTT AGTA                 AGTTGCACTCTTTGT  49 106
        abrB NONE
     CAC1940 2062027 .. 2062041 -  -7.2  -2.59742   TGTAAGGCTTAGAAC               GTCTTA ACA TAAGAC               CACCTCATTAAAAAA  62 71
     CAC1939 NONE
     CAC1938 NONE
     CAC1937 NONE
     CAC1936 NONE
     CAC1935 2060036 .. 2060046 -    -4  -2.91264   CTTTTTATCGAGAGA                 GTTT TAA AAAC                 TCCCTCTTTGTGTTA  46 89
     CAC1934 NONE
        dnaL NONE
     CAC1932 2057816 .. 2057831 -  -3.3  -2.88249   CATAGCCTTCATAGA              CAAGT TTTATT ACTTG               TCCAATATATTTGTC  45 40
     CAC1931 NONE
     CAC1930 NONE
     CAC1929 NONE
     CAC1928 NONE
     CAC1927 NONE
     CAC1926 2055751 .. 2055761 -  -5.4  -3.66365   CATCATATAAATTAA                 GGTT CTC AACC                 CTTTTTACCTCTGAA  59 85
     CAC1924 NONE
     CAC1923 NONE
     CAC1922 NONE
     CAC1921 NONE
     CAC1920 NONE
     CAC1919 NONE
     CAC1918 2053277 .. 2053297 -  -2.7   -2.6735   ACACAATAAACACAT            TTAAATC ATAATTG GATTTAA            TAAATTTTCTTTGTA  40 52
     CAC1917 NONE
     CAC1916 2052639 .. 2052660 -  -7.3  -3.75824   TATTTGATAATACAA           GGTGCTAGA TGTA CCTAACACC            CTATATATTTAATAC  71 26
     CAC1915 2051937 .. 2051956 -  -6.4  -5.58074   GAATTATTAAAAAAA            GAGAAGCT CTAA AGCCTCCC             CTTTTTACTTTCTAG  95 71
     CAC1914 2051354 .. 2051374 -    -9  -4.08485   TTTATGTAAATTAAA            GCACCCGA TTAAT TCGAGTGC            TTGATAATATGAATG  86 208
     CAC1913 2051059 .. 2051072 -  -3.1  -2.58544   TCCCATTTTCATAAC               GCTCA CCTC TAAGC                ATATTTTACCACTAT  42 61
     CAC1912 2050314 .. 2050349 -  -6.3   -4.9251   AACAAAAAACTAAAA    GAGCTTCTCAAACTGC TGGAC ACAGTC-GAGAAACTC    ATCATTAAAGTAATA  80 519
     CAC1910 NONE
         rnd 2048680 .. 2048697 -  -6.3  -5.80951   ATTTAAAATAAAAAA             GAACCCT GTTA AGAGTTC              TAATATATAAATATA 100 25
     CAC1908 NONE
     CAC1907 NONE
     CAC1906 2047782 .. 2047794 -  -3.5  -3.89695   TTCTTATAAATAGAA                TTATT CCA AATAA                AGATAATATAATAAA  55 92
     CAC1905 NONE
     CAC1904 2046857 .. 2046873 -  -5.1  -3.27298   TCCTCTAATCATTAA              CCCTTTA TTT TTAAGGG              TGAACATTTCGTTCA  53 114
     CAC1903 NONE
     CAC1902 2046275 .. 2046287 -  -2.7  -3.14931   CTTATCTGTTACCAA                GTTAA TTC CTAAC                ACTTATCATATCCAC  43 21
     CAC1901 NONE
     CAC1900 NONE
     CAC1899 2045300 .. 2045337 - -13.6  -5.21683   AGGCAAAAAAATAAA   GCGTGCCAATTACTCC AATTAA GGAATAACTGACACGC    TAGGTGTGCTAACTA 100 46
     CAC1898 NONE
     CAC1897 NONE
     CAC1896 NONE
     CAC1895 NONE
     CAC1894 NONE
     CAC1893 NONE
     CAC1892 NONE
     CAC1890 NONE
     CAC1889 NONE
     CAC1888 NONE
     CAC1887 2037432 .. 2037450 -  -7.4  -5.07652   TTTTGTAAAATAAAA             GAGCCCTC ATT GAGAACTC             TCTGCGTATTCAAAA  86 13
     CAC1886 2036454 .. 2036470 -  -5.1  -5.08824   TTTTTATGTAAAAAA              GAGGG TATTAAC CCCTC              TTTTAAGATGCTGCT  74 28
     CAC1885 NONE
     CAC1884 2035906 .. 2035926 -  -2.6  -5.93252   TTCAAAAATAAAAAA            CGCTAA AATATTTCA TTAGCG            TATACAACTTTTTCT  82 7
     CAC1883 NONE
     CAC1882 NONE
     CAC1881 NONE
     CAC1880 NONE
     CAC1879 NONE
     CAC1878 NONE
     CAC1877 NONE
         lyc NONE
     CAC1875 2022044 .. 2022083 - -21.8  -2.55213   CACTCATGCAATCCA  GATAGTCCCTTAAATAGC ATTT GCCATTTAAGGGACTATC   CATTATATTAATTAT 100 37
     CAC1874 NONE
     CAC1873 2020625 .. 2020649 -  -6.5  -4.55798   TACTTTAAAGTAAAA          GGAGTCTATTT TTT AAATAAGCTCC          TTAATGTATTTTATT  74 26
     CAC1868 2016668 .. 2016685 -  -7.7  -5.51046   TAAATACATAAAAAA             GGAGGAA TGAT TTCCCCC              TTTTTTTCTATAGAT  95 44
     CAC1864 2013926 .. 2013957 - -11.8  -3.26546   TCATAAATTTATTAA      TAGCTAACTGATTT TATT AAAGCAGTTAGCTA       TATTTTAAGTTGATT  95 72
     CAC1863 NONE
     CAC1862 2012546 .. 2012571 - -10.6  -4.65584   ATAAAGCATATAAAA         TAGCATTTGG TATAAT CCAAATGCTA          AATGTTTAACTAATT 100 111
     CAC1859 NONE
     CAC1858 NONE
     CAC1857 NONE
     CAC1856 NONE
     CAC1855 2006758 .. 2006782 -  -8.6  -3.73775   CTTAGGTGTATGAAA          GCAGGACTTT AATTA AACGTCCTGC          TTTTTTATTAAACTA  78 38
     CAC1852 NONE
     CAC1851 2003610 .. 2003627 -  -3.5  -3.44051   CTTCTAGGATTACAA             TTATGAT TGCA ACCATAA              AATAAATATGAATTT  49 127
     CAC1850 NONE
     CAC1849 2001293 .. 2001320 -  -2.9  -4.36649   GATATTATAAAATAA        TTATTAATTGT TGAAAT ACCATTAATAA         TATTCTATACAAACC  57 161
         cmk NONE
        lytB 1998588 .. 1998616 -    -9  -5.79595   TTCTAAAATAAAAAA        GGCAGTTTCT GTTATTTTA AGAAACTGCC        TTTAAGCTAAGTAAT 100 50
        motA NONE
        motB NONE
     CAC1844 1996448 .. 1996464 -    -3   -3.3442   TATAATATTACAAGA              GGAACA CTCTC TATTCC              TAAAGTTTCTAACTA  47 255
     CAC1842 1994986 .. 1995008 -  -6.3  -5.94597   TAACAGCAAAAAAAA           TCGAAATGG TATCG CCCTTTCGA           TTCAAATAAAAAACT 100 60
     CAC1841 1993799 .. 1993838 -  -6.8    -3.068   ATTAATTAAAGTATA  GAATTTATAAATTTTTAT GTCA ATTAAAATTTGTAAATTC   TTTAATATCATCTAA  62 5
     CAC1840 1992785 .. 1992805 -  -4.1  -3.96618   GTTAATTTTAAATAA            TAAAACCTT TAT AAAGCTTTA            TAAACCCTTAATACA  56 105
     CAC1838 NONE
        mutS NONE
        mutL NONE
        miaA 1985622 .. 1985638 -  -5.3  -3.75067   TATTCTATAAAAAAC              TTTAAAA TCC TTTTAAA              TTTCTTCTATAGAAG  61 21
     CAC1834 NONE
     CAC1833 1983929 .. 1983959 - -12.8  -4.88711   AGAAGATATTAAAAA       TAAGCTGCTTTATT CAA ACTAAAGCAGCTTA       TTTTTTTACATTATT 100 31
     CAC1831 1982664 .. 1982710 - -14.1  -3.34609   TTATGTAAACTAATA TATATAGAAGAGAAGATGATT ACAAA AATCACCTTCTCTTCTACTTA TTAAGTCTATCCTTT 100 19
     CAC1768 1913213 .. 1913227 -  -2.8  -5.01422   TCATATAAAAATAAA               CAAAGT TTG ACATTG               GACACTATACTCTAA  65 71
     CAC1765 1909218 .. 1909232 -  -2.9  -3.97947   GGTATTGAGCACAAA               TACAA TACTT TTGTA               CTAGGAGTTCAATGG  55 136
     CAC1763 1908054 .. 1908105 - -10.6  -3.01831   TTTTGAAAAATATTA TATAAATAAAAAGGCACAG-CTTAG AAT CTAAGTCTGTGTGCTTTTATTTATA TTGCTATATTTGAAA  84 29
     CAC1741 1888786 .. 1888814 -  -3.4   -4.0492   TAATGTTTATATAAA        TAATATATTTTT CTTTC AAATATATATTA        CTTAAACTATGATAA  55 27
     CAC1740 1887271 .. 1887289 -  -3.2  -3.34357   TGAGAAGGATAAAAT             TTTAAATG ATG CAGTTAAA             GAGGCTAATGAAATA  46 342
        rpmB 1881271 .. 1881291 - -10.5  -6.12458   TAAAAAAATAAAAAA            TGCAATTGG TTA CCAACTGCA            TTTTTTATTTTTATA 100 36
        CstA 1811776 .. 1811811 - -12.2  -4.80455   TAGGTAAATATAAAA    GGTTTAGAAAAGTATA AAAG TATATTTTTCTAAACC     TCTTTATTTTAGGCC 100 34
        glgP 1806371 .. 1806399 - -13.3  -3.62613   ATAAAACATAATTAA        TTAAGGGAAGTCA AGA TGGCTTCCCTTAA        ATATTATATTTTATA 100 62
        aspA NONE
     CAC1651 1790513 .. 1790543 -   -12  -2.97771   GTGAGAAGATGAAAT       TGCACCAGCTCAAT TTA ATCAAGCTAGTGCA       TTATTTTTTAGCAGT  95 111
     CAC1635 1776641 .. 1776679 - -16.4   -3.5121   ACTAGGATAACAATA   GAATCATTTCAAAATGAC ATA GTTATTTTGAAATGATTC   CTTTTTATAATGATA 100 53
     CAC1633 1774763 .. 1774796 -  -6.2  -3.24747   TGTGTATATTAGTAA     TAACAGATGACA AAGTTTAAAA TGCCATCTGTTA      TCTTAGAAATCTAAA  61 68
     CAC1632 1773557 .. 1773573 -  -7.3   -2.8664   TACCTAACGAGGATA              CTCCTCT TGG AGAGGAA              AAGGGTGGAGAGTTT  63 352
     CAC1616 1758386 .. 1758422 - -16.1  -5.69262   TTACAAAAATAAAAA    GACATCTACTGCACAAA AAC TTTCTGCAGCAGATGTC    TTTTTATTTATGAGA 100 29
     CAC1615 NONE
     CAC1614 1756751 .. 1756776 -  -8.4  -5.71638   TAATAATGAAAAAAA         CAGTGTGCTA TAAATC TAACACACTG          TTTTTTATATATGAA 100 30
        brnQ 1751384 .. 1751398 -  -2.2  -3.57119   TATATAGGTTTTAAA               TATATT TTT AACATA               TAAATACCCTTTATT  46 93
     CAC1609 1750909 .. 1750939 - -12.8  -4.40526   TATATAAAAAGTAAA       GCTTTGTCTCAA TTTTATC TTGAGACAAAGC       TTTTAAGATTTTTTC 100 28
     CAC1607 NONE
     CAC1606 1749276 .. 1749317 - -14.2  -3.11966   AAAATCTATTGAATA GACTAAATATAAAGCCAAC TTAAG GTTGGCTTTATATTTA-TC AGCTTAAATTTATTA 100 24
        malS 1739969 .. 1740013 -  -4.5  -4.35524   GTTTTAAAGTGAAAA CACTTATACATGTGCTA AAATTATTTAA TAGCGTATGTATAAGTG TTTTTTTAATTATTT  64 35
        rpsD 1738471 .. 1738484 -  -2.5   -2.6062   TTCATTAGAGAATAG               TATTT ATTA AAATA                AGCCCACTTGAATTA  40 59
     CAC1593 1737401 .. 1737422 -  -8.9  -5.65927   TATTTAAATAAAAAA           GTAAAATCA ATAC TGATTTTAC            TTTTTCAATACAATT 100 77
     CAC1592 1736274 .. 1736284 -  -2.6  -3.23274   CCTTTTATAATGGAA                 TTTT AAC AAAA                 TTAAAGGCTAGTCCT  43 4
     CAC1591 1735447 .. 1735493 - -12.8  -3.40925   AAAATTAGAAATATA GTTTATTTATCAAGTTATAAAT ATT ATTTATAACTTGATAAATATAT TTTGAAATTTGGAAA 100 45
     CAC1590 NONE
        malS 1732228 .. 1732260 - -14.5  -4.30477   TAAACAACACATAAA      TATAAAAGGTGATCT TAA AAATCACCTTTTATA      TGGAAAAACCACAAA 100 59
     CAC1588 1731035 .. 1731047 -  -3.3  -4.62957   AGAACTAAATCAAAA                TTCCC ATG GGGTA                CATTCATAATAAATA  63 268
     CAC1585 NONE
     CAC1583 1726981 .. 1727008 - -14.4  -5.25699   AGTATATAAGAAAAA        GGTTTTATAGGA TAAT TCCTATAAAACC         TTTTCTAATAATTTC 100 16
     CAC1578 1722197 .. 1722238 - -10.4  -4.71307   TAAAAATGAAAGAAA TGAAGAAAAATAAGCACC GAAAAT GGTGCTTATTTTTTTTCG  AAATTCACAATTAAT 100 13
     CAC1569 1714175 .. 1714210 - -14.2  -2.92656   AAACGGATGGATATA    TAAAGCGTTGGCAAAA CTTA CTGTGCCAACGCTTTA     TTGTTATGATAAATT 100 29
     CAC1559 1703610 .. 1703621 -    -3  -5.51353   GAAAAATAATAAAAA                CATA TAAA TATG                 TAAAATATTGAGTCG  73 102
     CAC1556 1699520 .. 1699544 - -12.9  -3.45027   AGGTGCCATGAAATA          GGCTGCAGAAA AAG TTGCTGCAGCC          ATAAAATATTACCTA 100 34
     CAC1555 NONE
     CAC1554 1696598 .. 1696633 - -16.6   -3.5525   ATATATTTTCCTAAA    GATAAAAGGAATAATT AAAA AATTATTCCTTTTATC     TAAATTACCTGCCTA 100 30
     CAC1550 1693296 .. 1693327 -  -5.2  -3.73709   ATAAAATTTGAAGAA      GGGCAATAGCAGAA TACT TTATGCTATTACTC       TTCTTTTTTATTAAA  61 20
     CAC1536 NONE
     CAC1535 NONE
     CAC1534 1677343 .. 1677364 -  -5.2  -4.40572   ATAAGTCTGAGAAAA           GAAGCCTT ATCTTA AAAGCTTC            TTTTCTTATGATTTA  67 38
     CAC1528 1669874 .. 1669889 -  -3.4  -2.83906   TTTAACTCAAAATAT              TAAAAT TATT ATTTTA               GTACATAAAAATATT  45 18
     CAC1527 1668244 .. 1668261 -  -8.5  -2.75596   CAAAAGGACACAGTA             TGCCAAA CGGA TTTGGCA              ATGCTAAAGATTTCT  69 489
     CAC1522 NONE
     CAC1521 NONE
     CAC1520 1663544 .. 1663579 -  -7.6  -4.18802   ATATATATTTTAAAA    TAGGCAGGAAAATCGT TTTT ATGATAGTCCTGCCTA     TATTAGTCTCTCTAG  77 43
     CAC1508 1652261 .. 1652282 -  -2.8  -4.56636   AAAAACTAACTAAAA           GCCGTGGC AAAATA GCTGCGGC            TTTACTTCTTTCATA  58 45
     CAC1500 1644016 .. 1644026 -    -4  -2.53244   TGATAAAGATAAAGG                 GTAT AGG ATAC                 TATATATGCAGTGCC  45 285
     CAC1489 NONE
     CAC1488 1634687 .. 1634736 -  -8.7  -3.17542   GATAATAGTTAAAAG CCTCCTTTGCTAAACTTCAATAA GATT TTATTGAAAGATAGCTTAGGAGG TTTATTTATATTATT  74 431
     CAC1483 1630363 .. 1630373 -    -4  -4.14739   GTATTGATTTCAAAA                 TCTA TAT TAGA                 CTTTTTTACAGCTGC  58 346
     CAC1481 1628772 .. 1628824 -  -5.9  -3.42503   TTCTAATACTTATAA GTTTTATAACATACACTCATAGCT ATAAAG AGTTAAGGGTGTATGTTATAA-AC TTTTATGTAGAAAAT  60 18
        ilvE 1626364 .. 1626398 - -12.4  -5.24989   TTATATACGAAAAAA     GCTGTTACAAAACT TTTTTTT AGTTTTGCAACAGC     CCATTCCTTTAAAAT 100 46
     CAC1477 1625190 .. 1625200 -  -2.6    -2.674   CTAACATGCAAATAC                 TATT TAA AATA                 AGGTTACCATTATCT  40 231
     CAC1472 1620343 .. 1620363 -    -4  -5.38951   AAGTTATATAAAAAA            CAGAGG GATTAAGAA CCTCTG            CTTTTATTTATACTA  76 38
     CAC1466 1616337 .. 1616353 -  -2.3  -4.77036   TCCTATGAGGAAAAA              TAAATCA ACA TGGTTTA              AACAATGGTGTGGAT  59 75
     CAC1451 1598759 .. 1598769 -  -3.2   -4.4767   TGAGGTACGACAAAA                 CCCT CAA AAGG                 CTATTAACAAAATAG  60 408
     CAC1434 1578144 .. 1578176 - -11.5  -3.03701   TGTGAGTAAATTATA      GGCAGAAATTAAG CTCAATC CTTAATTCCTGCC      TTTTTATTATTTCTT  91 32
        galE 1573718 .. 1573751 -  -8.3  -3.41738   TATTTTAAGATAAGA     GGGTTTCTAAAGTAA ATAT TTAAATTAGAAACCC      CGCAATTTTTTTATT  73 36
     CAC1409 NONE
     CAC1402 1545434 .. 1545463 -  -9.3  -2.78715   AATTGGGTTATTATA       GGTTTTAGCGGCG GTGA CGCCGCTAAAATT        GATTTTTTGAAATAA  77 62
        thiH 1501216 .. 1501248 - -15.1   -5.4433   ACATATAAATAAAAA      TTCCAACCATAGACT TAT AATCCATGGTTGGAA      ACTTTGCTTAGAATC 100 33
     CAC1355 1500175 .. 1500214 - -16.9  -3.67121   TATAAATTAAAGTAA  TAAAATAAAAACTGCCT AATTAA AGGCAGTTTTTATTTTA   AAATACTGCCTTTAG 100 18
     CAC1353 1497759 .. 1497792 -  -6.1  -4.48713   TGCATTAACAATAAA     GCGCCCTTAGA TTATTGTCTATC TCTAAGAGCGC      TTATGTATAAAATTT  74 45
     CAC1352 NONE
     CAC1351 1494805 .. 1494833 -  -7.5  -5.22943   ATGAAACTTAAAAAA        GATGACTCCTG TTTTAGG CAGAAGCCATC        TTCATAACACTGTCT  91 117
        araR 1478712 .. 1478734 -  -4.9  -3.98816   GAAAGGAATAGGAAA           TCCCTTG TAGGCAAGG CAAGGGA           CTAAATATAAATTAT  61 37
        araE 1477018 .. 1477047 - -13.8  -3.71645   AATCTTATATTTAAA       GGCCTTTTATGT GATTAA ACATAAAAGGCC        TTATTTATACAGTTT 100 45
     CAC1335 1474973 .. 1474989 -  -3.7  -4.54477   TGAAAATCTATAAAA              GGTATTT ATA AAAGACC              AGAGTGTAAAATATC  62 69
        uxuA NONE
     CAC1331 1470646 .. 1470678 - -13.8  -2.97436   CATATAGTGATAAAT      TAAAATAACAAGTC GAAGT GACTTGTTATTTTA      CACTCCTGAATAAGA 100 23
     CAC1326 1467370 .. 1467388 -  -2.4  -4.26076   TGACTTTGATGAAAA             TGCATTAA TTT CTATTGCA             AGTGTTGATGTTACA  55 247
     CAC1317 1457779 .. 1457798 -  -3.5  -6.14618   TACAAAATAAAAAAA            GGGAGCA TGTTAT TGCTCCT             TTTATAATTTACTTA  93 174
     CAC1315 NONE
     CAC1314 1456019 .. 1456050 -  -3.7  -4.48583   AACTAATATAAGAAA      TCCCTAGAGTAGC ATAAAA ACTATTCTGGGGA       CTTTTATTTTAGATT  62 55
     CAC1310 1453102 .. 1453117 -  -4.8  -4.70353   TAGAATAAAGTAAAA              TATAAG AGTG CTTATA               AAGTTAGAATTTGTA  70 187
     CAC1298 1440376 .. 1440427 -  -4.7  -3.21416   CAGTTTGATTACTAA TTTATACGTGTCAATAAATTG TTTGGAAATT CAATATTTTGGCACGTATAAA TTAATTTACATATAA  53 46
        rpsT 1417369 .. 1417383 -  -5.6  -6.28967   TAGAAATAAAAAAAA               GCCGGT ATA ACCGGT               TTTTTTTATGCATTT 100 31
        dacB 1409347 .. 1409388 -  -9.2  -2.99593   ATCTTATAAGTAAAG TAAAAGGTGAG-TA-AAGAA GCAA TTCTTATAACTCACCTTTTA TTTATGTAGAAAATT  76 39
        recD NONE
        uvrD NONE
     CAC1141 NONE
     CAC1140 NONE
     CAC1139 NONE
     CAC1138 1304012 .. 1304033 -  -2.5  -3.38435   CCTCCCAAAATAAAC           TTATGTATAT ATT ATATAC-TAA           TTGTCGTAAGTCGAA  45 92
     CAC1137 NONE
     CAC1136 1302154 .. 1302172 -    -6  -4.57921   TATAATAAAAAAATA             GGGAAG AATTAAA CTTCCC             ATATATTTTTAATTA  72 34
     CAC1135 NONE
     CAC1134 NONE
     CAC1133 1297870 .. 1297884 -  -2.8  -3.22223   TAATTTTACTATTAA               CGAAAT TTT AATTCG               ATACTGTGCTAGGCT  43 18
     CAC1132 NONE
     CAC1131 1295850 .. 1295865 -  -2.6  -3.82528   AAGCTGAAAAATTAA              TTTGCT ATAC AACAAA               AAGTTTTTTCACCCC  49 6
     CAC1130 1294751 .. 1294781 - -12.9  -4.14627   TCTTTATACAAATAA       TAAGTAGAGAATT AAAAA AATTCTCTACTTA       GATTAAGAAATAGAA 100 28
     CAC1129 NONE
     CAC1128 NONE
     CAC1127 NONE
     CAC1126 NONE
     CAC1125 1292072 .. 1292095 -  -6.1  -5.42198   CCTTAAAAAATAAAA          GTTTATGAG TTAATT CCCATAAAC           TTTTTTATATAAAAA  89 11
     CAC1124 1290923 .. 1290942 -  -8.6  -3.95073   TTTTATATGTATAAA            GACAAGGC TTAT ACCTTGTC             TTAAGATGTGGCAGT  80 26
     CAC1123 1290250 .. 1290269 -  -8.6  -5.77632   AAAAGGATAAAAAAA            CCAAGTGA AAAT TCACTCGG             TTTTTTATTAGATAA 100 314
     CAC1120 1283722 .. 1283745 -    -9  -4.47707   TCCTATTAAAAAGAA          GTGTTAGATT TTAA AACCTAACAC           TTTAATAATCTCCTG  88 27
     CAC1119 NONE
     CAC1118 NONE
     CAC1117 NONE
     CAC1116 NONE
     CAC1115 NONE
     CAC1114 NONE
     CAC1113 1277639 .. 1277653 -  -3.5  -4.58943   TTTATATAAAAATAA               CACCC TATTT GGATG               CTTTTAACTCTTGAA  62 15
     CAC1112 1277175 .. 1277206 -  -4.6   -5.4505   GTTTGTAATAAAAAA      CCAAGCAAAA TCATATTTTTTC TTTTGCTTGG       TTTATACAGATTTTT  78 262
     CAC1111 1276766 .. 1276780 -  -2.2   -2.8805   ATCACCCTCTATATA               TTTTCT TGT AAAAAA               ATAAGGAAGCCATTC  40 4
     CAC1110 NONE
     CAC1109 NONE
     CAC1108 1274326 .. 1274349 -  -6.8  -4.77165   CTCCTTATAATAAAA          TTCCATGTAA TTTA TTGCATGGAA           TTATTTTCTCTATTT  79 45
     CAC1107 1273522 .. 1273542 -  -8.4  -4.82901   TTTCTCTTATAAAAA            GAGTAAGA TAAAG TCTTACTC            TAAAATTATTTCGCT  95 31
     CAC1106 NONE
     CAC1105 NONE
     CAC1104 1271968 .. 1271992 -  -4.4  -4.84539   CAATTAAACATAAAA         GACTCTTAGAT TATT ATC-AAGAGCC          TTTTTATATTTTGAA  71 512
     CAC1097 1265301 .. 1265330 - -12.3  -4.20074   AAACATATTTTAAAA       TTGAATCGGCAAG ATTT CTTGCCGATTTAA        TATAATTATATATAA 100 31
     CAC1094 1261620 .. 1261657 -  -7.2  -2.66272   GCTTACTTAAATTCA   TTTATAGGGTTCCCAA AACAAG TTAGAAACCCTATATA    ATCTAAAATATGAAG  62 64
     CAC1093 NONE
     CAC1092 1260183 .. 1260199 -    -8  -5.04356   TTAAATAATTAAAAA              GAACCC TTGTG GGGTTC              TTTTTTTATAATAAA  91 55
     CAC1079 1231080 .. 1231112 -  -7.9  -4.72473   TTAAGTAAAAAATAA     GAACTGCATG-GAC AAAAAA GTCGCATACAGTTC      TGCATATATAATTAT  83 40
     CAC1078 1229813 .. 1229850 -  -6.5   -4.3586   GTATGTATATGAAAA   TATAAGCTCCAACTT AAAATAAA AAGCTGGAGTTTATA    TTTTTACTTATATTA  72 38
     CAC1075 1226489 .. 1226526 -  -3.4  -4.57209   ACACTAATCATAAAA   GAGCACCGC-GGGTGAT TTTTC ATCATTTTGCGGTGCTC   TAGTATTATGTTTAT  62 37
     CAC1071 NONE
     CAC1070 1222088 .. 1222109 -  -6.1  -3.21218   ATGGGTTAGGATTAA           TATATATAA AGCT TTATATATA            TTAGGAGACAAAGCC  61 360
     CAC1054 1209640 .. 1209675 - -10.7  -3.88029   ATTTTATATAAAATA    TAGGGAATCTAGTTT GAAACT AAAATAGATTCCCTA     TGTACTACTTTAAGT  93 30
        nadE 1204401 .. 1204452 - -20.8  -4.17296   GTTGATATATACAAA TAGAAATAAAAAAAGTATGCTAAA ATTT TATAGCATACTTTTTTTATTTCTA TTTCCAACCGTTGTA 100 23
     CAC1047 1199921 .. 1199952 - -11.8  -5.67063   GGTAGTATAAAAAAA      TGACCTAAAGTC GTGAATTT GACTTTAGGTCA       TTAGAGTATAAAGAT 100 118
     CAC1045 1197846 .. 1197882 - -11.1  -2.89683   AGTTTAGCTTACATA    CGTATCCAAATATAATT TAT AAGTATATTTGGGTACG    TTTATAAGCTAAATA  86 48
     CAC1039 1189097 .. 1189131 - -20.4  -3.77087   GATTCAACAGCTAAA     TAATAAAAAACCGCCA AAA TGGCGGTTTTTTATTA     TTTTTTGGTTATTGC 100 23
     CAC1037 1187028 .. 1187070 -  -2.8  -4.27474   AAATTTATTAACAAA GCAATTATACCACATAAAAT AAA AATAAATGAAGTATAATTGC TTAAAAACTTATTTC  55 34
        pykA 1185533 .. 1185561 -  -8.2  -3.84039   ACAGGAATTAAAATA        GCAGGTAAAAGT GTAGT ACCATTACCTGC        TTTATTATTGTTAAA  76 43
     CAC1034 1184982 .. 1185018 -   -12  -4.20086   ATAGATATAGAGAAA    TCATCTTAATTTAAAT TGAAG ACTTAAATTAAGATGA    TTCTTTACATTTTGA 100 41
     CAC1028 1179809 .. 1179842 - -11.1  -4.81212   TTTATTATAAGAAAA     GAGTTCATGGCAATT TATG AGTAGCCATGAACTC      TTTTTTACTAAAATC 100 33
        nadA NONE
        nadB NONE
        nadC 1172820 .. 1172854 -  -4.4  -5.77632   AAAATTATAAAAAAA     TCAGATGGATCATTTT TTT ATAATTATCTATCTGA     TTTTTTATACTACTT  86 47
     CAC1017 1165883 .. 1165938 - -19.8  -3.44527   TAGCTATGATGAGAA GATAAATTAAAATAAACTTATACA TGATAAGG TGTATAAGTTTATTTTAATTTATC TTTAATTTTTGTAAT 100 11
     CAC1012 1158904 .. 1158917 -  -3.9  -4.17657   TATGATAGTGTAAAA               CTATT GTAG AATAG                CATTTTACTATAAGA  58 132
     CAC1010 1157157 .. 1157183 -  -7.4  -4.12448   AAAGAATTAAAAAGA         TGGAGAGAAC TTAAAGT ATTCTCTCCA         TTCTTTATTAAAAGT  75 33
     CAC1009 1156173 .. 1156218 - -13.7  -3.49475   TTTACTTGTATATAA GAAAAGAAACTTCCATATT AGATATAA AATATGGAGGTTTCTTTTC TCAATAAGATTTTAT 100 37
     CAC1007 1154806 .. 1154817 -  -2.2   -3.5913   TCGAAACACTAAAGA                CACC ATAT GGTA                 AATTTAAAGTTTACG  46 201
     CAC1006 1153897 .. 1153907 -  -5.4  -3.34239   TACAGTTATACAATA                 GTTG TAG CAAC                 TGAACAAAATTTAAT  56 325
     CAC1002 NONE
     CAC1001 1147109 .. 1147129 -  -5.5  -4.83615   TAGGTTTGATAAAAA            GCATACA TAAAAAT TGTATGC            TTTTTATAATTTTAT  75 37
     CAC0995 1142099 .. 1142129 -  -6.8  -2.88854   ATGTGAAATAAAGAC       TTTCCCCCTGATTT TTT ATATCGGGGGGAAT       TATTAGTAATTAATT  61 35
     CAC0994 1141601 .. 1141634 - -10.5  -3.36671   AGGCTAATTCTATAA     TAGCATGAATAAACC TAGT AGATTATTCATGCTA      TTTATAGAGTTAAGC  88 35
        dacF 1140039 .. 1140070 -  -7.5  -5.69793   ATATTAAATAAAAAA      CATAGGGAAATAT ATTAAG ATATTTTCCTATG       TTTTTTATTTTACCA 100 35
        gltX 1137123 .. 1137153 - -14.3  -3.61589   TTAACATCAAATTAA       TAACACACATATG TTTTG CATATGTGTGTTA       TTTTCTACTATTTCT 100 33
     CAC0982 1130546 .. 1130583 - -14.5   -2.6704   GAAAGTTTAAACTTA   TATAGGGTTTCTATATA AAAA TGTATAGAAACCCTATA    ATAAAATACTATTTA 100 34
        asnC 1125406 .. 1125416 -    -4  -4.77775   ATGTTAGAAAATAAA                 CTTA ATT TAAG                 AAAAATCTACATTTC  66 21
     CAC0976 1125055 .. 1125106 -   -12  -6.11243   AGGCAATAAAAAAAA TGTAAATAATAGTGCAGAACCATAT TAA ATGTGGT-CTGCACTATTATCTATA TTTAATTTTTAAAAA 100 41
     CAC0968 1114795 .. 1114826 -  -8.2  -5.58179   TATTATAATAAAAAA      GCAAGCCATAAAAA TTAA TTTTTATGGCTTAT       TTTTTTATTATGTAG 100 67
     CAC0962 NONE
     CAC0961 1101104 .. 1101146 - -13.1  -3.62887   ATAGATAAATAAAAT TG-GGTGACTTTTATATAGT TGAT ACTTTATAAAAGTCACCTCA TTTAAAAATTATTTA 100 34
     CAC0955 1092553 .. 1092593 - -14.5  -3.93004   ACAATATGGGAGAAA  TAATAAGAATGGTTTTT TAATTAT AAAAACCATTCTTATTA  TTTTGCTATGATATT 100 41
     CAC0952 1090574 .. 1090584 -  -6.8  -2.98033   AAATAGAAATAGAAT                 GTCC AAT GGAC                 CAAGTAGAGGAAATT  61 144
     CAC0934 1075783 .. 1075822 - -18.3  -2.52795   AATTTGTTTAAGCTA  TAATATAAGTGGAAACC TACTTT GGTTTCCACTTATATTA   TTATTTAAGAGAATT 100 26
     CAC0920 1063769 .. 1063794 -  -6.1  -4.18711   AAAATAAGAATTAAA         GGCTGGGGTAA AAAT TTACCTCAGTC          TTTTTAATTAAAATA  70 33
     CAC0908 1039474 .. 1039497 - -11.1  -4.16371   TATGAAATAACTAAA          TTTAGCGGC TTTAAT GCCGCTAAA           TTTTTAACTATCCAT  95 29
     CAC0904 1034452 .. 1034471 -  -9.3   -5.5353   TATAGTAATAAAAAA            TCTCCGC ATATCA GCGGAGA             TTTTTTTATTCAAAT 100 31
     CAC0900 NONE
     CAC0890 NONE
     CAC0889 1020027 .. 1020078 -  -9.9  -5.20735   GGAACAAAAAATAAA TAACAAAGAATCCTATTCATGTTT TACTT AAGC-TGAATAGGATTTTTTGTTA CCGTTATGGTTTAAT 100 1
     CAC0884 1012958 .. 1012968 -  -5.4  -3.68738   TTTGGAATAAATCAA                 GGTT CTC AACC                 TATAATAGGATATAA  59 484
     CAC0881 1010486 .. 1010516 - -11.3  -5.64873   CGGAAGAATAAAAAA       TAACTATGGTGCC AGTAA GGCATCATAGTTA       TTTTTTATTATCACT 100 23
     CAC0871 1000883 .. 1000926 - -18.7  -2.80816   GTTTTACTCAGGATA TAATTTATGAAATAGTACC ACGATA GGTACTATTTCATAAATTA TTATTTAGCTCGTTG 100 16
     CAC0869  998357 ..  998367 -  -5.4   -4.3179   TTAAAAAATGACAAA                 GTAG CTT CTAC                 AGGATCATCAATTGT  66 306
     CAC0857  986907 ..  986934 - -11.6  -3.00662   TTAAAGAAAGAGAAT        CCATAAAATTAT CAAA ATAATTTTATGG         GAAAGAAATTCTGAG  91 78
     CAC0853  981153 ..  981171 -  -3.2  -5.25906   ACAAATTAATAAAAA             TGTTATAT ATA ATTTAACA             TATTATTAAGAAATG  70 152
     CAC0852  979366 ..  979383 -  -4.9  -4.60746   CTAAAAACATTAAAA             TGGAATA ATAG TACTCCA              GATATTTGGGCAGTT  69 315
     CAC0849  977665 ..  977681 -  -3.7   -4.2528   GTGTAATTTAAGAAA              TGTAGAA ATA TACTACA              GGAAAACCAATATAC  57 90
     CAC0848 NONE
     CAC0847  975227 ..  975251 - -11.6  -5.63645   GTAAAATATAAAAAA          GGTAAGTGAT TTTTT ATCACTTACC          TCAGATCGAAACTTC 100 26
     CAC0845  973397 ..  973428 -  -8.8  -4.56736   ATTCAATAACCAAAA      GGTGAAAGCTATAT GATT ATAATGCTTTCACC       TTTTTTAGATTTAAA  83 36
     CAC0841 NONE
        potA NONE
        potB NONE
        potC NONE
        potD  967313 ..  967356 - -16.5  -4.27467   TAACATTAACAGAAA TATAAAATGATGACTTCCT AATTGA AAGAAGTCATCATTTTATA TTATTTTTTAGCTGT 100 26
     CAC0828  959191 ..  959210 -  -2.2  -3.86346   GTATTTTTTTATAAA            CAATAATA TGTA TAGTATTG             CTTGAAAATTTAAAA  48 83
     CAC0827  958064 ..  958082 - -11.8  -6.25578   ATGAAATAAAAAAAA             GCAACCTA TAA TAGGTTGC             TTTTTAGTATTAAGC 100 35
     CAC0826  956662 ..  956686 - -13.1  -5.11063   ACTACTCAACAAAAA          TAGGAGAATAT CTT ATATTCTCCTA          TTTTGTATTCTATCT 100 35
     CAC0825  955208 ..  955233 -  -6.3  -5.88565   TTTAGAATAAAAAAA         TAAGGAA-ACCT ATT AGGCCTTCCTTA         TTTTTTTACTTTTAA 100 23
     CAC0816 NONE
     CAC0815  942842 ..  942888 -  -3.4  -4.29302   GGCATAGGAAAATAA GTATATATCACTTAT-TTGTA ATACTG TACAATATAAGAAATACATAC TTTATTTTACATTAA  59 92
     CAC0814  941756 ..  941770 -  -4.3  -3.61517   AGGGGTTTTGAATAA               CCTAT ATTTA ATAGG               CTTCAAAACCCTTAT  55 42
     CAC0806  932539 ..  932562 -  -6.8  -5.04222   TAAGTAAAGTAAAAA          CCGTATTG AGTTTATG CAATACGG           TTTTTTATCTAATTT  84 34
     CAC0794  915951 ..  915969 -  -4.7  -4.21811   GATTTAACAGACAAA             GATATAA GTATT TTATATC             AAATATCAAGATTGC  64 250
        hfuC NONE
        fhuD  911973 ..  911997 -  -8.7  -4.27742   ATAAAAATTAAAGAA          GGAGAATTC TGTTTGT GAATTCTCC          GATAGAGCATTAAAA  83 48
        fhuB NONE
     CAC0788  909919 ..  909932 -  -3.9  -3.73122   TTATAATAAATAAGA               GAAAT TATT ATTTC                TTTAAAAGTAAATAT  54 19
     CAC0787  909116 ..  909142 -  -6.7  -5.16572   ATTTAATTTAAAAAA        CACCTCGCGA-GA ATA TCATCG-GAGGTG        TTTTTATTATATTAC  84 37
     CAC0786  908671 ..  908700 -  -3.6  -4.06582   GGGAATAATAAAAGA       GAGCTGCATA TGTTTTTAGT TTTGCAGCTC        TTATTTAATAGAAAT  55 40
     CAC0784 NONE
     CAC0783  906028 ..  906055 -  -4.2  -4.31697   ATAGATAATAAATAA        GAAAGGTGTT TATATGCT AGCACCTTTC         TTTAATTTTTACTCT  61 34
     CAC0779  902000 ..  902032 -  -6.5   -5.2189   GTAAGTATTAAAAAA      TTAATTTAAGGTG TTTTTCG CACCTTAAATTGA      TATTAGATTAGTTCG  86 17
     CAC0763  885036 ..  885066 -  -3.3  -5.89659   ACAAAAAAATAAAAA       TGCAGCCTAGTTT AAATA AAATTAGACTGCC       TATCATTTTACTATT  84 46
     CAC0762  883663 ..  883706 - -16.4   -3.3514   ACTTAGAGTGTATAA TAATAGGGTTTTAGAACTTA GAAA CAAGTTCTGAAACCCTATTA TTATATATTTATATG 100 26
     CAC0756 NONE
     CAC0755  879189 ..  879207 - -10.3  -3.54346   ATATGTAAATAAAAT             CCTCGGT GATAT ACCGAGG             GTTGTTTTATGTTAT  88 47
     CAC0751  873522 ..  873558 -  -9.7  -5.33848   AGGATAATTAAAAAA    TAAGCTTGTATTGTT TAATTGT AACAATACAAGCTTT    TATGTACTTTATTCC 100 34
     CAC0746  866496 ..  866531 - -12.2  -4.63932   CATTTTTTAATAAAA    TATACTGCTCATTA ATTTTTGG TAATGAGCAGTATA     TTTTTAGATTTTAAA 100 44
     CAC0744  864057 ..  864081 -  -7.2  -5.53079   AAAAGATAGAAAAAA          TAGCTTAGGC ACACA GCTTAAGCTA          TTTTGGTTTTTGTAT  95 51
     CAC0737  854998 ..  855014 -  -3.1   -4.4891   CTCAGGAGGATAAAA              TATATTA ATA TAATACA              CAGATTTTATATATT  60 80
     CAC0736  854025 ..  854054 - -10.9  -4.82154   AAGGTATAGTAAAAA       GACTTATGCTTGA AATC TAAAGCATAAGTC        TTTTTTAATTATATT 100 40
     CAC0729  843259 ..  843284 - -10.6  -4.12037   GACAAACATTAGAAA         TCCCACTAAT ATAAAA ATTAGTGGGA          TTTTTTTAAAGTAAG  91 31
     CAC0726  840134 ..  840160 -  -9.5  -4.86029   ATAAACAATACAAAA         GGGCTGCAA TTTAAAACC TTGCAGCCC         TTTATAAATTTAAAT 100 35
     CAC0724  838626 ..  838650 -    -5  -4.64766   TTTATATGTGAAAAA          GCGCTAATTC TTATG GAATAAGCAC          TTTTTATTGTGAGCT  70 164
     CAC0722  836942 ..  836956 -  -2.2  -5.88565   TGCAGAATAAAAAAA               TATTTA ATA CAAATA               TTAGGTTTGCTTGAG  78 412
     CAC0719  834744 ..  834769 - -11.3  -5.14563   GCCTCCACTAAAAAA         CAACCCAC-ACA AAT TGTTGTGGGTTG         TTTTTTAGTGTTTAG 100 469
     CAC0690  795906 ..  795941 - -10.7  -5.82036   ACAATAAATAAAAAA    GTACTGCAAAGCT-TA ATTTA TATAGCCTTGCAGTAC    TTTTTTATTCAGATG 100 30
        nrgA  787729 ..  787745 -  -2.3  -3.88766   ACTTTAGAGATTAAA              GTTCCAT ATT ATAAAAC              TATAAAGTTAATGAA  50 71
        nrgB  787240 ..  787276 -  -8.1  -4.49756   TCTGAAATACGAAAA    TAGGTTGATGGATTTTA TTC TTACTTCCATCAACCTA    TTTTATATATTATTA  82 45
        pssA  783415 ..  783441 -  -3.1  -4.99043   CCGTTATAAATAAAA         GTGAGAATC TTAATAGGC AATTCTCAC         TTTATTTATGTTTAC  65 37
     CAC0671 NONE
     CAC0670  778499 ..  778515 -  -2.3  -2.72152   TGCATTATAAATCTA              TTGATAA TTA TTTTCAA              CTAAAAAACTTTATT  39 39
     CAC0669  778081 ..  778122 - -14.9  -5.11033   TAGAATTTTAAAAAA TAAGTTTAAGAATTAAAAC CTAG GTTTTGATTCTTAAACTTA  TTTTATTTATAAATG 100 84
     CAC0657 NONE
     CAC0656  762654 ..  762679 -  -3.4  -4.72007   GCGCACTAAAATAAA         CCTAATCATA TTATTC CATAATTAGG          AAATAGACTTTAATT  64 21
     CAC0650 NONE
     CAC0649 NONE
     CAC0648 NONE
     CAC0647  754061 ..  754080 -  -9.4  -5.60556   AAGATAAAATAAAAA            GCTTCAAT TAAT ATTGAAGC             TTTTGGCTGCCCTAG 100 176
        leuS  751269 ..  751298 -  -8.1  -5.72254   TTAAATAATAAAAAA       TAACATCTGAT TTTAATTT ATCAGATGTTA        TTTTTGTTATTTATT 100 39
     CAC0643  747523 ..  747562 -  -7.4  -4.53705   AATGGGTAGATAAAA  GGAAGTAGAAACT-TAAAA GTA TTAAACAGTTTCTACTTCC  TCTTGTTTTTTGCCT  78 7
     CAC0641  745437 ..  745464 -  -6.6  -6.09196   CTGAAAACAAAAAAA        TATAATGT-AGAA GTA TTCTTACATTATA        TATATTGGGGTTTTA 100 94
     CAC0635  739440 ..  739457 -    -7  -4.85918   TACGATATAATAAAA             GAGAGG TTTTTG CCTCTC              TTTAATAATTTCTAC  85 37
     CAC0633  737229 ..  737252 - -11.1  -4.37871   TTAAACAAAATCAAA          GGCTGAATC GATGGT GATTCAGCC           TCAGGTTGTATAAAA  95 52
     CAC0632  736048 ..  736058 -    -4  -4.89009   ATATGGAATGAAAAA                 TTTG ATT CAAA                 TATAAGAATGTCAAT  68 516
     CAC0629  731420 ..  731450 - -12.9  -3.35542   GTTATTTTTAAAAAG       TTAAAAGGAACTT TTTTT AAGTTCCTTTTAA       GACAGTATATACTTT 100 39
     CAC0623  725541 ..  725563 - -12.1  -4.55128   AGGTTTAAATTAAAA           TGGGATTGC ATTAA GCAATCCCA           TCTTTGGTTTTCAAA 100 131
     CAC0621  721813 ..  721827 -  -4.4  -2.88033   GATAAGTTATTAAAT               TTTATA CTA TATAAA               GAGACTTGTTGAAAG  49 12
     CAC0620 NONE
     CAC0619 NONE
     CAC0618  719114 ..  719147 -  -7.5  -4.44211   TGGAACACAAAAGAA     CGTCAATGAAGACAC TATA GTATATTCATTGGCG      TTTTTACAATTCATT  78 39
     CAC0614 NONE
     CAC0613  716468 ..  716506 -  -6.9  -5.55695   CAATAATATAAAAAA   GCATGTAATCGTTACAA AAAAA TAATAACGATTACATGT   TTTGGTGTTTTAGTT  91 116
     CAC0612 NONE
     CAC0611 NONE
     CAC0610  714720 ..  714764 - -23.3  -3.72756   GAAGAATATATAGAA GTTAAAATTGCGAAGCTCTCA AGA CAAGAGCTTCGCAATTTTAAC TTTACTTTGGACTTA 100 27
     CAC0606  701345 ..  701383 - -13.5  -3.93769   AGTTTAAAAAACTAA   TTAAAGGCTAGATCA TAAATAACT TGATCTAGCCTTTAA   AATTCTTACTAAATA 100 34
        birA  681054 ..  681108 -  -6.1  -3.03619   AAGGATTGCTTAACA CTTTTGTTTTATGATAAAGCGTTACT TAAA AGTA-CTCTTTATCATAAAACTAATA TAGGCTTTTTAAATA  59 356
        metH  667508 ..  667534 - -12.4  -5.19328   AGTGCATAATAAAAA         TAGTGGAAGCTA AAA TGGCTTCCACTA         TTTTTATAACAGAGT 100 29
     CAC0577  664982 ..  665012 -  -8.5  -4.74012   ATTAGAAAACTAAAA       GCATACTACAT GTGATTTTT ATGTAGTATGC       TTTTGTTTTAAAGAT  90 114
     CAC0576  664521 ..  664537 -  -5.3  -3.97331   AACCTACTCAAATAA              TTATTTT ACT AAAATAA              ATAAGAGAAGTCCAA  63 195
         asd  656990 ..  657015 -  -7.6  -3.74454   CGAAAAATAATAAGA         GCGAGAGATT TTATAT AGTCTCTCGC          TTTGTTTTAATATAA  73 32
     CAC0563 NONE
     CAC0562  651897 ..  651929 - -19.4  -2.93382   TTTTATAGCTATATA      TAATTGTAGGCGGC TTTAG GCCGCCTACAATTA      TATAGCTATGTGAAT 100 23
     CAC0549 NONE
     CAC0548  636340 ..  636353 -  -3.9  -3.29273   TTGAGGAGGATAATA               TAGAA GCGT TTCTA                AACAAGCTAAAACAA  49 242
     CAC0544  634595 ..  634637 -   -24  -3.43604   ATAGTATAATATTAA CAAAATAAAAGCATGTGTAT AGT ATACACATGCTTTTATTTTG TGGTTGCTAATAATA 100 44
     CAC0522  601670 ..  601710 -  -4.2  -5.29385   AAGCTAATGAAAAAA TCAGAACTAGTGCATGTTT TAAG AGAAAC-CACTAGTTCTGA  TTTTTTATTTATGCA  74 34
        uppP  574158 ..  574214 - -13.4   -5.3104   GGATCAAAAATAAAA GATGTTATAGTAAATAAAATGGACCCT ATAT AGGGTCCATTTTAAAG-CTATAACATC TTTTATTTTTATACT 100 34
     CAC0487  561942 ..  561967 -  -7.7  -3.75686   CGAATAAAATTATAA         CTCATACGTAT AAAA ATATGTATGAG          TTTTTATATACGGTT  73 50
     CAC0482  556513 ..  556556 -  -8.4  -5.74288   ATAAATAATAAAAAA GCTTCTTCATTTTACTACAA GGTA TTACAGTGAAATGAAGAAGA TTATTTTTACATAGG 100 514
     CAC0465  535969 ..  535983 -  -5.8  -4.51765   TATAATGCAAATAAA               TCAATT TAA AATTGA               AATCTTTATTCCTAA  72 490
     CAC0463  534754 ..  534791 - -14.4  -2.84327   TAAGAAAATTAGAAC   CTTAAAAAGGCTGCAC AATAGA GTGCAGCTTTTTTAAG    TTGAGCTTTGTATTT 100 21
     CAC0459  529604 ..  529643 - -19.8  -4.30844   ATTTCACCAGTAAAA  TTTTAGAATCATGTTTCA ATAA TGAAACATGATTCTAAAA   AATGAAACTATTTTT 100 33
     CAC0458  528124 ..  528182 -  -5.7   -3.2032   GGCCTATATGAAAAT TAATTTATGCATACACTAAAATGCT GATACTAGA AGTATTTTGGTATATGCATGAATTA AAAGTTCAATTGATT  58 74
     CAC0457 NONE
        lonA  525001 ..  525028 - -12.2  -5.31059   AGAGTAATTAAAAAA        TCTAACACGCTT TTAA AAGCATGTTAGA         TTTAATTACAATATG 100 49
     CAC0452  519934 ..  519949 -  -6.2  -3.23708   TGGTTTGAAAAAGTA              TTTTGC AGAA GCAAAA               ATTATATATAAATAA  61 467
        napA  512283 ..  512316 -   -17  -4.02581   GTGGATAAAAGATAA     GCTGTTGCAAAACT TTTGTT AGTTTTGCAACAGC      TGTTTTATTAAGTTA 100 33
     CAC0442  508663 ..  508674 -    -3  -5.49809   GAAATTCTAAAAAAA                TCTT AGAA AAGA                 TATCAAATAAAAAGG  74 248
     CAC0440  507077 ..  507109 -  -7.3  -3.19091   ATATTGACTGACGAA     CAGATGTTCT-TTA TAATAC TAATAGAACATCTG      TTCTTAAATTGCCTT  66 415
     CAC0438  506064 ..  506078 -  -2.9  -4.22927   GCAGCAATATACAAA               TATCT GTTGA AGATA               ATGGTATGGGAATTC  57 433
     CAC0435  502791 ..  502822 -  -9.8  -5.42862   ATAGTTTTAAAAAAA      TATCACTTCATTAAT ATA ATTAA-GAAGTGATA      TTTTTATACTAAAGA 100 34
        ispF  502255 ..  502265 -    -4  -2.54634   TTTTAGATGAGTAAG                 CAAA TAC TTTG                 ACTTGATATTCCTTC  45 2
     CAC0433  500838 ..  500863 - -13.5  -4.96762   TATAGATTATAAAAA         GGACTTTCAAA ATTA TTTGAAAGTCC          TTTTTAATATTATTT 100 39
     CAC0431  498423 ..  498460 -  -5.7  -2.77401   AAAATATTAGATAAG   CAGTCTATTGTGATTTT ATAA AAAGTCATAATAGGCTG    TTTTAATTTGATATA  56 62
     CAC0421  487164 ..  487187 -  -6.8   -5.4505   CTGCGTAATAAAAAA          TGACGTTAAA AGTA TATAACGTCA           TTTTTATAGTTAAAT  91 52
     CAC0418  483687 ..  483715 - -11.9  -3.19442   AGTTAAGATAGTCAA        GGCAAGATTTAAA TTT TATAAATCTTGCC        TTTTTAATTTTTATA  95 506
     CAC0403  465347 ..  465376 - -10.9  -5.44198   AATAAATAAGAAAAA       TCCTCAAAATGCT GGAA ATCATTTTGAGGA        TTTTTTTCTATTCGT 100 33
     CAC0392  456468 ..  456522 -  -9.7   -5.1244   TTATGAATATAAAAA TACTACCCCAAAACAAAAATTAGAGT ATAG AATCTAAGTCTTGTTTTGAGGTAG-A GTAATTATCAATTAA 100 78
     CAC0388  452261 ..  452272 -    -3  -4.96773   CTAATGAAAAATAAA                TTTC ATAT GAAA                 GCTAGGGCGTGTTTT  65 45
        levR  444676 ..  444708 -  -4.5   -4.8048   TTTGGATAGTAAAAA     GATCATTTATATAT GACATA AT-TATAAATGATC      TTTTTAATTTTTAAG  68 36
     CAC0381  443463 ..  443487 - -11.6  -4.77986   GTAAATATTTAAAAA          TCCGATTTCA ATTTA TGAAATCGGA          TTTTTATTTTTTGAA 100 280
        patA  437586 ..  437639 -  -9.1  -3.26205   TATAAAAAAGAAGTA TTTAATAGTAAGGGGATGGCTATAT AGTA AGAGAAGCATCCCCTTACTATTATA ATTTAACGGATTGTA  78 21
     CAC0369  429155 ..  429190 - -10.7  -4.32804   ATAAGTAAGGTAAAA    TGACTTGAGAGAA GCTTTGTTAT TTCTCTCAAGTCA     TTTTAGTGTATATCA  95 28
     CAC0359  418159 ..  418171 -  -6.3  -2.68137   AACTTAAATATTAAT                GCAAT CAC ATTGC                TAAAGGTTTTAAATT  57 58
     CAC0358 NONE
     CAC0357  415662 ..  415714 - -11.6  -4.74285   ATCTATAATATAAAA GCATATAGGGTTTTAGCAAATATA GTACA TGTATTTGCAAAAACCCCATATGA ATTTAACATACTACA 100 36
     CAC0356 NONE
     CAC0355  413320 ..  413346 - -12.5  -5.79595   TGTGAAAACAAAAAA         CTGTGTTGATA GGTAA TATCAACACAG         TTTAGAAATTATATT 100 53
     CAC0354  411367 ..  411393 -  -9.5  -4.89477   GCTGTAAGAAGAAAA         GGATTGCCTTT ATAAA AAGGGCAATCC         TAAATTGATTTGGTG 100 50
     CAC0353  407509 ..  407550 -   -12  -2.59482   GAAATTATTAATGCA TA-CTGTAGGATGCTTTAA GTTAT TTAAAACATCCTACAGATA AATTTATTGAACAGA  93 29
     CAC0352  406656 ..  406695 -  -5.2  -3.02568   TGGAATATTAAATTA  TCTAAGAAGTACAATA AAAGATGA TAATGAACTTCTTAGA   AAGGTTGAAGAGGTA  54 120
        manB  389810 ..  389820 -  -5.4  -2.74563   GCTATACTTGAAGGA                 CCAA TAG TTGG                 AGTGGCTATAGGACT  52 509
       spoVD  386478 ..  386522 -  -9.8  -4.93365   GCTGATAACTAAAAA GCTTATCAAAACTTAATTC-TA TAT TATGAAT-AAGTCTTGATAAGC TTTATGTTTTATAAT 100 40
     CAC0326 NONE
     CAC0325  382599 ..  382645 - -11.3  -3.60987   GAAATAATTAAAAAT TTAAGAAGTGATAAGCAAA TGTTTAATG TTTGATTATCACTTCTTAA GTTTAATTTATAATT  93 28
     CAC0324  380181 ..  380197 -  -9.4  -5.65513   TAGTAATTAAAAAAA              CCGCCT ATATA AGGCGG              CTTTTTTAGAATGGT 100 233
     CAC0313 NONE
     CAC0312  366128 ..  366164 - -20.5   -5.1925   GCATAACTCAAAAAA    TGAAGCGCTGAATAAAC TAT ATTTATTCAGCGCTTCA    TTTTTTTGTTCGAAA 100 52
        abrB  363757 ..  363794 - -20.3   -3.1158   AAACTAATTTGAATA   TAATAAATAGACTGCCA AGTT TGGCAGTCTATTTATTA    TAAATAAAAATATAG 100 50
     CAC0295  351249 ..  351271 -  -4.2  -3.06261   ATAGTTATAGATATA           TTATAACTGC TGA GAAGTCATAA           ATTCAATGAGTAAGT  48 43
     CAC0294 NONE
     CAC0293  348937 ..  348972 - -12.2  -4.37991   TAAAAATATGCAAAA    TACTATGAAACAAAAT ACAT ATATTGTTTCATAGTA     TTTTATTTCTTTCGA 100 335
     CAC0288 NONE
     CAC0287 NONE
     CAC0286  325874 ..  325909 -   -10  -3.75378   ATGTGGATAAGATAA    GTCCGGTTAATA-AGAA GTT TTCTATATTAAGCGGAC    TTTAAATTATTTTAA  89 37
     CAC0282 NONE
     CAC0281 NONE
     CAC0280  319806 ..  319841 -    -7  -3.30071   ATAAAAAAATAAGGA    TACCAGAGACTTTGGAT TAT AT-CGAAGACTCTGGTA    TTTGTATTATATAGT  66 44
     CAC0278  317389 ..  317416 -  -4.2  -4.13014   TGTATATGGTGAAAA        CTGCCTT-GGTTA TAA CAACTTAAGGCAG        TTTTTTATACTTATA  58 55
     CAC0276  315765 ..  315788 -   -14   -2.9062   GCCACTATATAATTA          GAACACTTGC TAAA GCAAGTGTTC           TTTTTTTAACATAAG 100 83
     CAC0270  302006 ..  302021 -  -3.4  -4.05788   GGCGGTTAAATCAAA              TATAAA TTCA TTTATA               AATTTTCTTGTGTCA  56 263
     CAC0252  282353 ..  282365 -  -9.1  -3.66556   AAGCCCTGAATATAA                TGGGC TTC GCCCA                AACCTCCAGTGGTTT  80 39
     CAC0249  278584 ..  278628 - -11.2  -5.38549   CTGAAATAAGAAAAA TTAACATTTTCATAGATATAG TTAG CT-TATCTATGAAAATGTTAT ATTATTGAATAGATT 100 209
     CAC0235  266188 ..  266210 -  -4.8  -5.11063   ATTATTTAATAAAAA           GAATGTTGCT AAT AGCAGCGTTC           TTTTTGTTTTTCGGT  74 136
     CAC0228  253483 ..  253524 -    -9  -3.16604   ATATTAGAACATAGA CTTGAAAATTATAGGTGG GATTGT CTACCTATAATTTTCAAT  ATAAGATATAAGGTT  78 60
     CAC0219  243274 ..  243286 -  -3.3  -3.63195   TAAATACCAAACGAA                GCAGC ATG GCTCC                AAATATTCCATAGCT  50 379
     CAC0213  237985 ..  238022 - -19.5  -3.84825   GGGATTGATATTAAA   TATTTCTGCCTACTGCT TACC AACAGTAGGCAGAAATA    TTTATGTAGTGGTCT 100 52
        bioY NONE
        bioB  235357 ..  235386 -  -3.5   -5.2291   ATATTATAATAAAAA       GCCTGCAGGGA AAAAGTAA TTCATGCAGGC        TTTTTATATAGCCTT  72 39
     CAC0205  229374 ..  229417 - -14.2  -3.25317   GTATAAAGTAATATA GGAAAACTAACTCAACTGAT ATGA ATAAGTTGAATTAGTTTCCC TGAAATTATAGTTAG 100 60
        srta  228649 ..  228698 - -13.9   -3.3692   CAGAGCAAATTAATA TAATGTACAATCAGTCAGTTTGA TCCC CCTTACTAACTGATTGTACATTA TTTAACGTATATATA 100 58
     CAC0201  225947 ..  225960 -  -3.1  -4.74504   ATTGTAATGTAAAAA               CTGTG CTAT CACAA                TTTACAGTGTTCAAA  62 20
     CAC0195  221362 ..  221403 -  -5.6  -4.69053   TAGCATGGAATAAAA GTTTAGCTATTTG-CAATAA AGGG TTATTAACAAATAGCT-AAC ATATATTTTAAGATT  75 55
     CAC0194 NONE
     CAC0193  218076 ..  218121 -  -4.1  -4.61199   ATGTGATAGATAAAA GATGCTGTTGTGTTCATATCT TTGA ATATACTAACACGACAACACC TTTATTTGAGTTAAA  63 50
     CAC0190  215144 ..  215154 -  -2.6  -3.32022   TGTTGTATATACCAA                 TTTA AAA TAAA                 TTTAAACTTATGCTA  43 33
     CAC0189 NONE
        nagA NONE
        nagB  212433 ..  212454 -  -7.4  -5.36965   TAATATTATAAAAAA           TCCAACAT AGTGTG ATGTTGGA            TTTTTTTAAAGTAGT  91 41
     CAC0186  210728 ..  210745 -  -6.3  -3.62291   TGAAGACTATAAATA             TGGAGTC CATT AACTCCA              AATACTTTTAGCAAT  64 197
     CAC0174  196659 ..  196670 -    -3  -3.62864   CAAATTGAGTTTAAA                TCTT AGTG AAGA                 TATTGAAAGTATTTC  49 380
     CAC0166  189575 ..  189618 - -20.7  -3.56366   AAGAATTCTTTTAAA TAATAACCGCTAAGAAGAG GCTAAG CTCTCCTTAGCGGTTATTA TTTACTTATTTTATC 100 23
     CAC0162  185533 ..  185551 -  -8.2   -3.4948   AATTATACTAAAAAT             GTGTATAG CAA CCATACAC             TTGCGTAAAATTTTT  73 39
     CAC0161  183615 ..  183628 -  -2.5  -4.91511   ACTTTATTATAAAAA               TTTAA TGTG TTAAA                TTTTAAAAATCTGTA  63 89
     CAC0151 NONE
     CAC0150  154827 ..  154862 -   -10  -4.67608   GAGTTTAATATAAAA    TAAAAGCTGTTATTTT AGGG ATAATAACAGCCTTTA     TTTTTTTATTTTTTG 100 31
     CAC0147 NONE
     CAC0146  150760 ..  150789 -  -8.8  -5.42975   TTACATAAAGAAAAA       TAGGGA-ATTACC ATTAA GGTAATATCCCTA       TTTTTATTATACAGT 100 32
     CAC0143 NONE
     CAC0142  148389 ..  148407 -  -3.2  -2.88677   GATATAATGATGAGA             TTACTTCT ATA AAAAGCAA             ATTAAATAAAACTTA  43 359
     CAC0137 NONE
     CAC0136 NONE
     CAC0135  142789 ..  142799 -    -4   -3.0682   CGTATCACATAGATA                 TATC TTC GATA                 TTTTCAATAACCTCA  48 137
     CAC0134 NONE
     CAC0133  141516 ..  141528 -  -4.9  -3.65046   TCCTTACTTTAAGAA                TGTAA TAT TTACA                AAATCATTATTATTA  57 204
     CAC0132  140712 ..  140722 -    -4  -3.48064   TTCAGAATTAACTAA                 TTCA TCC TGAA                 TAATTGGGCATTTTC  50 314
     CAC0130  139782 ..  139810 - -14.7   -5.5604   GTAAGGAATAAAAAA        GCCAAATGGGTAC ATT GTACCTATTTGGC        TTTGTCTTTTTAAAG 100 35
     CAC0124  134783 ..  134811 - -11.8  -2.64155   TCTCCGCCAAAGTTA        GGGACTTTAGCA GTTTG TGCTAGAGTCCC        TTTTTAGTATTTACA  93 70
     CAC0093  100729 ..  100742 -  -6.7  -3.71607   TCAATAGTAGGTAAA               GCTAC ATCT GTAGC                TATTTCTGTGGCTGC  67 411
     CAC0086   93763 ..   93781 -    -9  -3.71687   TTAAAAGATCTGAAA             GATAAATG TAT CATTTATC             ATGATAAAATTTCAC  82 17
     CAC0077   85379 ..   85389 -  -2.6  -3.53012   TCTTTGCGGTTCAAA                 TATT TAT AATA                 GATCATTTCAGTAAA  46 402
     CAC0075   83938 ..   83954 -  -3.8  -3.38329   AAATATAGATATTAA              GTATTA TGGGT TAATAC              TTGTAGTTATTCAGA  50 467
     CAC0072   81445 ..   81459 -  -7.2  -2.98387   TTTGATAAAAGAGGA               GGAAAT AGT ATTTCC               GCTCATACAGGAATA  63 353
     CAC0070   79804 ..   79833 - -10.8  -3.33361   GATTAAGTATAGTAA       GTGCTGCCTTAA AGTTAA TAAAGGCAGCAC        TTATTTTATACTAAA  90 46
     CAC0053   62432 ..   62442 -  -6.8  -3.52316   TGTAGATACAATGAA                 GAGC TTT GCTC                 AAAATCAGCATTTTA  65 206
     CAC0034   45236 ..   45252 -  -3.7  -3.09844   TGCAGATTTTAAAAT              TGGTGAA AGC TTCAGCA              TGGTTTCCCTTTAAT  46 64
     CAC0033   43512 ..   43537 -  -6.2  -4.40993   TATAAAGTACTAAAA         GACCTCAC TTTTATCATT GTGAGGTC          TTACATTTTATGTGA  72 26
        psdD   41830 ..   41869 - -13.3  -3.72576   TTTTTTCTTATGAAA  TAGTATAAAAAGTGTGCT GCTTA AGCACACTTTTTATAC-A  TTACATTATTAATGT 100 46
        hydA   38048 ..   38098 - -14.6  -4.28994   GAGTATGGAGTAAAA TAGTAAAATAAATGTGCCTCAAC TTAGAT GTTAAGGCACATTTATTTTA-TA TATTATTCATGTTTT 100 28
         asd   31954 ..   31977 - -11.1  -3.36299   AGATAAATAATTTAA          GGTGACACA ATGTAG TGTGTCACC           TATTTTATATTATAT  90 61
     CAC0019   26983 ..   27010 -  -5.7  -3.74916   AATATAAAATCATAA        GGTTGGAAA TAATATAAAC TTTCCAACC         CCTATTCTAGTCCAT  64 32
