# Supplementary material for: Rapid, accurate, computational discovery of Rho-independent transcription terminators illuminates their relationship to DNA uptake
Source: Genome Biol. 2007 Feb 21;8(2):R22. doi: 10.1186/gb-2007-8-2-r22 (PMC1852404; doi:10.1186/gb-2007-8-2-r22)
Supplement: Additional data file 4 — Best terminators found downstream of each of the genes of the 343 organisms studied. [file gb-2007-8-2-r22-S4.zip › Clostridium_perfringens.bag]

         soj    1700 ..    1718 + -14.6  -2.67477   TATTTTAATTTAAAA             GGTGTCCC CGG GGGACACC             TAATATAAATTAGTT 100 33
        parB    3048 ..    3069 + -11.7  -3.16774   ATGAAATATAGATGA           TAGGGAGAA AAAT TTCTCCCTA            TATAGTTTTATATAA  93 42
       PCP03    3515 ..    3533 + -14.6  -5.20333   AGATATTTAATAAAA             GGTGTCCC CGG GGGACACC             TTTTTATTATCGATA 100 31
       PCP04 NONE
       PCP05 NONE
       PCP06    5206 ..    5230 +  -7.3  -4.45259   GCTTGTTTTGCAACA          TAATTATCATG AGT CACGATAATTA          TTGTTTTTCCACTTT  79 485
       PCP10 NONE
       PCP11    9496 ..    9512 +  -3.1  -5.85244   ATATAGATTAAAATA              TAGAAAA TCT TTTTTTA              TTTTTTCTTTTAGTT  80 155
       PCP14   11121 ..   11149 + -14.1  -4.52589   ATCAGTAGAAATCAA        TAAAGTGGCGATT AAA AATCGTCACTTTA        TTTTATATCAAAAAC 100 33
        resP   11992 ..   12010 +  -7.4  -3.20078   AATTAATAAATTTAA             GGTGTCCT CAG GGGACATC             TATTAGTATAGAATA  65 131
       PCP16   13509 ..   13527 +   -11  -5.61881   ATATTTTAAATTTAA             GGTGTCCC ACG GGGACATC             TTTTTGTTTTTAAAA 100 168
        cpb2   14459 ..   14483 + -14.5  -5.94597   GTGCATAGAAAAAAA          TATGAAGTGAC TAA GTCACTTCATA          TTTTTTTTACTATTA 100 33
       PCP20 NONE
        radC   16770 ..   16797 +   -10  -3.53444   ATTTAATTTTAATAA        TAGTGCATTGCT TGTA AGCAATGTGCTA         TTTAAAAAGGAGTGA  89 35
       PCP22 NONE
       PCP23   17498 ..   17515 +  -9.9  -4.83759   AAATGAAAAAGGAGA             GAAGAGC TAAG GCTCTTC              TTTTTAAATTTACTT 100 39
       PCP24 NONE
       PCP25   18420 ..   18453 + -15.7  -3.48593   GATTTATTAAAAAAA     CAAATATAGTTATGA TTAT TCATAACTATATTTG      TTATGTAAGAGAATA 100 40
       PCP26   19676 ..   19689 +  -5.3   -3.3251   CAAAATAACTTGATA               CGTAT AATG ATACG                TGTTATAATATATAT  57 59
       PCP27   19906 ..   19925 +  -6.6  -3.39595   TTAAACAAGCTGGAA            TTAAGATT TTAT AATCTTAA             TTCTGCCTCCTTACC  64 12
       PCP28   20409 ..   20428 +  -4.4  -2.87931   TAAATAGTGTACTTT            CTTTTTAT ATTT ATAGAAAG             TGTGTAACGAATGGG  49 49
       PCP29   21512 ..   21560 + -13.8  -3.59984   TTATTTAATGTAATT TTAAGGTATAAAAGAAGAA-ATT TTTA AATATTCTTTTTTTATACCTTAA TTATATAAATTTTAA 100 42
       PCP30 NONE
       PCP31 NONE
       PCP32   23502 ..   23518 +  -2.3  -2.56271   ACTAAAGAGCTTAAA              CTATTTT TGT AAAAGAG              GTATTGTCATGAAAA  38 14
       PCP33   23845 ..   23883 + -20.7  -3.29144   TTTTATTTTTTATAA   TTTACGCTCATTTACGA TATAC TCGTAAATGAGCGTAAA   TTATAAAAAGAATAA 100 75
       PCP61   53028 ..   53067 + -14.8  -2.88822   ATATTAATATTTACA  TAATTACATGTAATTATA GTTA TATGATTACATGTAATTA   TAATTATATAAAGAC 100 53
       PCP63 NONE
       PCP62   53031 ..   53064 -  -9.9   -3.5518   TTAATATTTACATAA     TTACATGTAATTATA GTTA TATGATTACATGTAA      TTATAATTATATAAA  89 75
       PCP60 NONE
       PCP59   49934 ..   49950 - -12.3  -4.58283   TAACCTTTTTAAAAA              GTGTCCC CCG GGGACAC              TTTCAATTACTTTAT 100 55
       PCP58   49473 ..   49496 -  -8.9  -4.67011   AATTGTATTTAAAAA          GAGTGCTGC CTAATT GCAACACTC           TTAAATATCCTAAAT  89 35
         cna   45227 ..   45245 - -14.6  -4.18058   AATCATATTTTAAAA             GGTGTCCC CCG GGGACACC             TTTATCTTATTATGA 100 35
       PCP56 NONE
       PCP55 NONE
       PCP54   43633 ..   43651 - -10.4  -6.09196   TTTAAAATAAAAAAA             GCGTTTTT AAT AAAAACGC             TTTTTATTCTCCACT 100 29
       PCP53   43317 ..   43344 - -11.5  -3.33815   ATTTTTTTTAATTAA        GTAAAGACCTT ATATTA AAGGTCTTTAC         TTTTTAAATCTTAAA  95 36
       PCP52 NONE
       PCP51 NONE
       PCP50 NONE
       PCP49   37854 ..   37870 - -12.3  -5.47159   TTTGAATATAAAAAA              GTGTCCC CCG GGGACAC              TTTTAAAATTAAGTT 100 92
       PCP48 NONE
        topA NONE
       PCP46 NONE
       PCP45   32368 ..   32396 -  -3.3  -5.97575   AATGTATAAAAAAAA        GAAACTAAATC GCTAAAA AACTTAGTTTC        TTTTTTTATTAATTT  80 46
       PCP44   31073 ..   31094 -  -2.3  -5.26119   TCTCTAAAAATAAAA           CCATTTTTA AATA CAAAAAAGG            TAATAAAACAAAAAC  64 99
       PCP43 NONE
       PCP42 NONE
       PCP41 NONE
       PCP40 NONE
       PCP39 NONE
       PCP38   27721 ..   27749 - -13.5  -5.40072   TTCTTTTTAAAAAAA        TAAAAGAGTATTT TAA AAATACTCTTTTA        AACTTCATAATTATA 100 23
       PCP37   27441 ..   27484 - -14.1  -4.39426   CATACTTTTATAAAA TTAAAGAGTGCAGCCATGT AAAAAA ACATGGAAGCACTCTTTAA TTTAAATTTACCAAG 100 47
       PCP36 NONE
       PCP35   24569 ..   24593 - -13.1  -5.00616   TTTCCTTTCAAAAAA          GAAGAACTATT AAA AATAGTTCTTC          TATAATATCCTTATA 100 36
       PCP34   23845 ..   23883 - -20.7  -3.30124   TTTTATTTTTTATAA   TTTACGCTCATTTACGA TATAC TCGTAAATGAGCGTAAA   TTATAAAAAGAATAA 100 193
       PCP19 NONE
       PCP18   14459 ..   14483 - -14.5  -5.71712   GTGCATAGAAAAAAA          TATGAAGTGAC TAA GTCACTTCATA          TTTTTTTTACTATTA 100 21
       PCP13   10068 ..   10092 - -11.7  -5.72053   TAATTAAAGAAAAAA          TATCTTCATAT TTT ATATGAAGATA          TTTTTTTCTTTAATT 100 35
       PCP12    9260 ..    9287 -  -7.8  -6.40073   AATGTAAAAAAAAAA        GAGCCTTGAGAA AGTG TTCTAAAAGCTC         TAAAATCCAAACTAA 100 226
       PCP09    7991 ..    8030 - -14.8  -3.19602   CTTTTCATATTAATA  TAAAAGATATCTTTAAAT TATT ATTTAAAGATACCTTTTA   AACATTAAATTACTA 100 38
       PCP08 NONE
       PCP07    4812 ..    4839 -  -7.8  -5.48303   AGAATGTTAAAAAAA        GAGCCTTGAGAA AGCG TTCTAAAAGCTC         TAAAATCCAAATCAA 100 355
        dnaA    1866 ..    1895 +  -2.9  -2.57132   TTGCCTGTTATTTTA       TTGTGGATAATTG TTCA CAGTAATCTACAG        GTTATCCACAAGCAA  39 108
        dnaN    3196 ..    3237 + -11.9  -5.95449   TAAATTAGATTTTTA TA-ACTATGGTGAGTTTAGT ATT GCTAAACTCACCATAGACTA TTTTTTATTTTATTT 100 43
     CPE0003    3561 ..    3578 +  -4.3  -2.81178   AATTAAATATAGGTG             TTTTTAT GTAT ATAAAAA              GTTTGCAATTAATTA  49 76
        recF NONE
     CPE0005    5090 ..    5100 +  -3.2  -3.72051   GGATTGAAGGAATTT                 CGAC TAA GTTG                 TTTGAGATTATTCAC  50 190
        gyrB NONE
        gyrA NONE
     CPE0008    9628 ..    9666 + -13.4  -5.30575   AAAACTAATAAGTTT   TAATGAAACTCTGGTGCT TTT AGCATCAGAGTTTTTTTA   TTTTTTAAATTTTTC 100 33
     CPE0009 NONE
     CPE0010   15992 ..   16006 +  -5.8  -4.31164   TCAGTATAAATTATG               TTGAAA TAA TTTCAA               TTTATATTCTGTGGA  66 91
     CPE0011   19226 ..   19236 +  -2.6  -4.74132   AATAGTATATATATT                 TTAT GAT ATAA                 TTTTTAGTGGAATAT  59 218
     CPE0012 NONE
     CPE0013   20995 ..   21011 +  -2.3   -3.5393   CCGTTGATCAGGCTA              GTAATGT TAT ATATTGC              TTTCAGAGAGCTAGT  44 104
        serS   22627 ..   22643 +  -9.5   -6.4275   TATAGAGTTAAAAAA              CGGTATT TTT AATACCG              TTTTTTTTATTTTTG 100 107
     CPE0015   23176 ..   23214 + -12.9  -5.89659   GTTTTAAATTTTATA   TAAAAGATACTGTATTT AAATC AAATATAGTATCTTTTA   TTTTTATTTTTTTAT 100 60
     CPE0016   24322 ..   24342 + -12.7  -5.96521   GATTCTCCGCCAAAA            GCATCTAGT TTT ACTAGATGC            TTTTTTTTGCTTAAT 100 324
     CPE0018   25663 ..   25692 +  -6.6  -4.95843   TTATTAAAGAAAAAA       CTCTAATGTTAT ACACAA AAAACATTAGAG        TTTTATATTTTCTGT  80 34
        addB NONE
        addA   33849 ..   33859 +  -5.4  -5.25893   TTGAAGCTAATATAT                 CAGA AAC TCTG                 TTTTTTAATATATCT  79 486
     CPE0023   36028 ..   36044 +  -8.7  -5.83211   AAATAATTAAAAAAA              CAGCTCG TAA TGAGCTG              TTTTTTATTTTAGTA 100 31
        pepT   38639 ..   38692 +    -8  -5.88476   ATAAGATTAAATAAA AT-AAACCTATAAATATATTTAGAT AATTA ATCAAAATATATTTATAGGTTTTAA TTTTTTATTTATTTT 100 37
     CPE0027   41263 ..   41292 + -15.3   -4.7889   TTATTTTATAAAAAA       GGAGCTTAATTAT TAAA ATAATTAAGCTCC        TTTTTAACTATTTAT 100 104
     CPE0029   43070 ..   43087 +  -8.5  -5.17054   ACTGTGAAGGAAAAA             CTCCATA TTTA TATGGAG              TTTTTTAAATATTAT  95 178
        hlyA   44455 ..   44466 +    -3  -2.90349   GAAAAAGAGGAGAGT                TAAG GGTG CTTA                 GTTTAGCTTTGGAAG  40 23
     CPE0031   44886 ..   44909 + -12.6  -5.16133   TTCAAAGATAGACGA          GGGTAAGTAA TGAT TTACTTACCC           TTTTTATGTTATACT 100 20
     CPE0032   45422 ..   45447 +  -9.9  -5.42975   TCATAATATTTTTAA         TCAGTAGGTAA AGCT TTACTTACTGA          TTTTTCTTTATGTGC 100 35
     CPE0033   45911 ..   45933 +  -4.8  -5.47821   GAGTAATGATTTTTA           GTGAGTTCAA GTT TGGGGCTCAC           TTTTTTTACATAAAT  79 35
     CPE0034   46710 ..   46751 + -17.7  -3.70947   TTTAGATATAAAAAT TGGGATATAAAAAGCTTTT GTTT ATAAGCTTTTTATATCCCA  TTAATTTATATTCTA 100 62
         plc   49826 ..   49874 + -16.5  -3.24256   TTTTGGTGGTATTTA CAAAATAAAAGCTTAGGAAAGAT AAA GTCTTTCTTAAGCTTTTATTTTA CTTATTTTTAGAGAT 100 65
        cobW NONE
     CPE0038 NONE
     CPE0039 NONE
     CPE0040 NONE
     CPE0041   54499 ..   54515 +  -6.5  -2.87931   AGGGGAAACTCTACC              GAGGGTT CAA ATCCCTC              TCTCTCCGCCATGCC  61 338
     CPE0042   55783 ..   55807 + -10.1  -5.27335   TAAAATGCATGTAGA          GCCACATAG ATAAACA CTATGTGGC          TTTTTATTTAAGGCA 100 346
        brnQ   57213 ..   57266 +  -5.9  -5.11063   AAAGTTATAAAAAAA GTA-AAACTCC-A-TTAAGTAGATAT TTCAT ATGTCTACTTAAATAGGAGTTTTTAC TTTTTATTAAGTCAT  80 53
        dnaX   59715 ..   59725 +  -2.6  -2.72954   TAATATTATAGTAAA                 TTTT TCA AAAA                 TACTATATAATATTA  39 82
     CPE0046   60134 ..   60157 +  -8.9  -5.28176   TATTAAATTTGAAAA          CTCTGCTGA AACTTC TCAGCGGAG           TTTTTTATAAATAGA 100 51
        recR   60998 ..   61008 +  -5.4  -2.53759   ACATTTTGGAAATAA                 TTCC AAA GGAA                 TAAGTTGGAGGTGTT  52 221
     CPE0048 NONE
     CPE0049   61629 ..   61644 +    -9  -6.20267   TAAAAATAAAAAAAA              CAGGTG ATTT CACCTG               TTTTTTTATTTTTAG 100 54
     CPE0050   63116 ..   63138 +  -2.8  -2.98823   TGTTTTAAAGAAAAG           ATTAAAAGTG ATA TACTTTTAAC           TGTATGTAAGAGAGG  41 136
     CPE0051 NONE
     CPE0052   63613 ..   63643 +  -6.2  -6.02919   AATTTATATTTGAAA       GACCTTAATCAATA TTT TTTTGATAGAGGTC       TTTTTTTATTTCTAA  95 39
     CPE0053   64843 ..   64870 + -12.8   -4.4767   GAATTAGAATAAATC        TAAGCCCACACT TATT AGTGTGGGCTTC         TTTTATACTAAATAA 100 29
        serA   65877 ..   65887 +  -2.6  -3.40323   AAAAGAAAAAATCCT                 TATT TTA AATA                 TTACTGATTTTATAT  44 89
     CPE0055   67221 ..   67264 + -12.9  -4.66537   ATAAAATATAAAAAG GGATATTATCCAAAATA TAATAAAACT TATTTTGGATAATATCC TTTTATATTAAGCCA 100 30
     CPE0057   69260 ..   69270 +  -2.6  -5.38398   CACTATTCAATGTTT                 TTAT GGT ATAA                 TTTTTATGTTTTTGT  67 177
     CPE0058 NONE
     CPE0059 NONE
        dgk2   72244 ..   72269 +    -7  -4.73633   TAAGTTTATTTAAAA         GAAGAGGATA TTTAGT TATTCTCTTC          TTTTGTATATTATTA  81 38
     CPE0061   79873 ..   79886 +  -3.9  -2.94806   TTGAATTTTGATATT               TAACA AATT TGTTA                TGTAATGTTGATTAA  46 42
     CPE0062   80142 ..   80171 + -13.8  -5.99154   AATTGATATTCAGTA       GCTATGAAAGAG AAATTA CTCTTTCATAGC        TTTTTTTGTTTAATA 100 35
        glgB NONE
        glgA NONE
        glgP   86470 ..   86512 + -16.1  -4.67982   ACAAAGTATAATCCA TAAAGCACTTATATTAATA CTATA TATTAATATAAGTGCTTTG TTTTATTAAGTAAGA 100 50
     CPE0066 NONE
     CPE0067   88870 ..   88895 +  -9.1  -4.46854   AATAAATTTTAAATT         GGGTACTAGGA CAAT TTCTAGTACTC          TTTATTGTTAAATAA  86 36
        glgC   90274 ..   90287 +  -2.5  -3.09193   TTATGAGAGGAGGAA               TTATT AATG AATAA                TTGCATAGGTATAAT  41 49
        glgD NONE
     CPE0070   92223 ..   92233 +  -2.6  -3.17392   CATATATAACAGTAT                 TTAT TTC ATAA                 TTAAGTTCAAAACTA  43 353
     CPE0072   95579 ..   95616 + -14.6  -5.88197   AATATAGAGTATTAA   GATATAGGATTTAATA TATAAC TATTAAATCCTATATC    TTTTTTTATGTTTAA 100 112
     CPE0073 NONE
     CPE0074  102277 ..  102306 + -10.9  -4.06633   AAAAAATGAATAAAT       AAAAAAGCTGACT TTTA AGTCAGCTTTTTA        TTATTTAACTTTATA 100 28
     CPE0076 NONE
     CPE0077  104920 ..  104970 + -15.2  -3.11272   ATAAAAAATTATACT TATAAAATAAAAGCTATAAACCAT TTA ATGGTTTATGGCTTTTTATTTATA TATTCAATAATAGTA 100 48
         fus  113701 ..  113730 +  -6.6  -5.03994   GTAGAAATTTGGGGA       GTACCATCTT AAAATTTAAA AAGATGGTAC        TTTTTATGTATACAA  80 51
     CPE0080  114424 ..  114445 +  -3.9  -4.21607   AATGTGTAAAGGTAC           GTACATTTAT GTT AT-AATGTAC           TTTGTGTTAAATAAA  58 115
        glcK  115551 ..  115572 + -10.3  -5.16969   AATTTATATAAATAA           GTTAGAAGT TTTT ACTTCTAAC            TTTATTTTTTATATA 100 43
     CPE0082  116672 ..  116692 +  -7.6  -4.93968   ACTTCCTTATTAGAA            GAGATGCC GTAAA GGTATCTC            TTTTTACTTATGAAT  90 81
        gpmA  117902 ..  117925 + -12.6  -5.54894   TGAGCACATTAAAAA          TAGGGATACA ATTA TGTATCCCTA           TTTTTTTAGTAAATT 100 355
         mdh NONE
        alf1 NONE
        iolC NONE
        iolB NONE
        iolD  124963 ..  124977 +  -4.4  -2.95113   CAATTTTACTTTATA               TTATTT TGA AAATAA               ATTTAAATTTTAAAA  50 52
     CPE0090  126078 ..  126094 +  -3.7  -4.37886   GTTTTGGTCAGAAGA              GCTAAAT GGG AGTTAGC              TTTTCTGACAAATAC  60 90
        iolE  127058 ..  127074 +  -8.1  -3.01924   GAATTTTAGGTAACA              GCATAAT TTG ATTATGC              TGTTACCACAAAATA  71 58
     CPE0092 NONE
     CPE0093  130111 ..  130129 +  -2.4  -2.92924   ATTTATCATTGAGGA             AGTTAAGT TTT ACTTAGCA             CTTTAGTGATTTAAA  39 304
     CPE0094  131048 ..  131066 +    -4  -2.56914   AAAAATTACCACCTT             TTAAAATT ATT GATTTTAA             TAAATTACTACACTG  44 113
     CPE0095  132022 ..  132038 +  -3.8  -3.19602   AATTAAAACAGCAAT              TAAGTT TATGT AACTTA              TATTAATCTACCCAC  48 80
     CPE0096 NONE
        acdS  135121 ..  135135 +  -6.4  -5.75599   AATAAATCATCCCTA               TTACCC AAG GGGTGA               TTTTTTTATGGTTTA  90 286
        gldA NONE
     CPE0100  139254 ..  139291 +  -8.3  -3.56042   AAATATCATAATTCT   TATTAAAAATAAATTTAT TAG AT-AATTTATTTTTAATA   TATATTTTTAAATAA  75 185
     CPE0101  141020 ..  141040 +  -3.4  -3.17212   AAAATAGTGATAAAT            TTTAAGTA GATAA TGCTTAAA            TTGATAAAATAATAA  46 158
     CPE0102  141562 ..  141595 +  -5.5  -5.95946   AAATAGTAATAAAAA     AAGTATAATACAATA AAAA TATTGCATTATACTC      TTTTTTTATTATTAA  90 151
     CPE0104  144655 ..  144695 +  -5.8  -5.40072   TAAGAGGAATATTTA TATACTAAGGAC-AAATTT AATT ATATTTAGTTCTTAGTATA  TTTTTTTAGGCAGAA  81 89
     CPE0105  145260 ..  145270 +  -2.6  -3.37071   TTTTTTATACAATAC                 TTTT TTT AAAA                 TTATAAATGCAATTT  44 138
     CPE0106  146105 ..  146129 + -10.8  -3.93298   ATAAATTAAAGTTAG          GACTGTATCC TCAAT GGGTACAGTC          ATTTTTTTAAGTTTA  95 32
     CPE0107  147089 ..  147124 + -14.3  -5.45802   AGAGATTAGTTTAAA    TGCCTAAGAAATACA ATTAAA TGTGTTTCTTAGGCA     TTTTTATTTTAGAAA 100 32
     CPE0112  154105 ..  154138 + -10.6  -6.44931   ATAAATATAGAAAAA     CTGTAATAGAAACA AAAAAA TGTTTTTATTACAG      TTTTTTTTTATTATT 100 70
     CPE0113  154548 ..  154567 +  -5.1  -3.91897   AGAGGGCATTAGTTT            TTCTAAG AGAAAC CTTAGAA             TTTATAGATAGGAAC  60 137
     CPE0114  154972 ..  155004 + -16.6  -4.07885   ATAATTTATTAAAAA      TAAAGAAAAGGGGA TATTT TCCCCTTTTCTTTA      TTTTGCAAAACAGTA 100 53
     CPE0118  159310 ..  159335 +  -6.9  -4.91977   TATAGTATATATAAA         GAGGCACTTCT TTTT ATAAGTGTCTC          TTTTGTGTTTTAATA  80 41
     CPE0119 NONE
     CPE0120 NONE
     CPE0121  161487 ..  161512 +   -12  -4.98522   ATAATAGTGAAAAAA         GGTGGATTCA AATTTC TGAATCCACC          TTTTTATATACCCTT 100 139
     CPE0122 NONE
     CPE0123  164701 ..  164744 + -13.5  -5.47159   GCTTATTAATTTTAA GGGAGTGTATCAAAATA TAATAAAAAT TATTTTGATACGCTCCC TTTTTATTTATTAGG 100 64
     CPE0125  165742 ..  165765 +    -9  -5.59879   TTAAAGATAAAGAAA          GTAGGTATTT AATT AAGTACCTAC           TTTTTTGTATTTATA 100 63
     CPE0126  166344 ..  166371 + -11.6  -5.80248   TTAAGGGTATAAAAA        TAAGATTAAGAT ATTT ATCTTAATCTTA         TTTTTTTATATATTA 100 44
     CPE0127  166798 ..  166808 +  -3.2  -3.08183   ACAGGAACATTTTAT                 CCTA CAA TGGG                 TATGGTTGTTTGGTT  45 60
     CPE0128  167921 ..  167956 + -17.2  -5.38047   TGGGAAAATCTAAAA    GATAAGTGGAATGATT TAAT AGTCATTCCACTTATC     TTTTTTATATAACTA 100 361
     CPE0129  169134 ..  169168 +  -8.9   -5.2197   AAAATCGTCAAAGAA     GTTGGATAAAATATT TAAAC AGTATTTTATTCAAC     TTTTTAATTTTTATA 100 40
     CPE0130  169772 ..  169812 + -13.6  -4.24326   TTTTTATTTTCGACA  AAAAGAAAAAGGCTGTGA AGTTA TCACAGCTTTTTTCTTTG  TTTTAAATGATATTT 100 325
        cinA  172403 ..  172430 + -14.4  -3.35278   AAAGAGAATAAAAAA        TTACCCATTAAG TAAA CTTAATGGGTAA         TTAATATGTGCTTAG 100 140
     CPE0133  173998 ..  174021 + -10.4   -5.5074   ATAAGCTTTAAAAAA          GGAACTGTTT GGGA GAACAGTTCC           TTTTTTATTAAATTG 100 109
     CPE0134  174678 ..  174693 +  -3.4   -4.6008   TGGCTTAAAAATTAT              TTATTT GGAA AAATAA               TTTTAATTGTGTTTT  60 314
        rubY  175403 ..  175426 + -12.6  -5.64274   AAACTAAAACTTATT          TCAGAGAGAA GAAA TTCTCTCTGA           TTTTTTTATAAATAA 100 99
     CPE0137  178459 ..  178483 + -12.3  -3.93691   TGTTAATAATTGAAA          CAGCTATGACT ATA AGTTATAGCTG          TTGATTTTTATATTA 100 35
     CPE0138  179696 ..  179716 + -10.5  -5.64304   AAAAAGTACAAAAAA            GCTCAAGAG TAA TTCTTGAGC            TTTTTTATTGTATTA 100 211
     CPE0139  180431 ..  180460 + -10.1  -4.42062   CCTTATAGGGCTAGA       GCA-AACCACCCGT TTT ACGGGTGGTTATGA       TTTGTTTAAAAAATA 100 125
     CPE0140  182395 ..  182414 +    -8  -3.92869   ATTATATTAAAGAAA            GTACTAAA ATTT TTTAGTAC             TTTCTAAGTACATAG  75 42
     CPE0142  182873 ..  182895 +  -3.4  -3.90744   AGATAAGTTAAAAGA           CTTATTGGTG TAA CACACATAAG           TTATTTAAAGCAAAC  52 13
     CPE0143  183633 ..  183649 +  -4.5  -4.89477   AAGCAGTAAAAAAGA              TTCTATT TAT GATAGAA              TTTTCTTATTAAGAA  68 423
     CPE0144  184382 ..  184423 + -11.3  -4.57482   AAAATAAGTAATATA TGAATGCAAGTAAATTGGAT AAT ATCT-ATTTACTTGCATTTA TTTGTTTATAAATAA 100 89
     CPE0145 NONE
     CPE0146  186540 ..  186550 +  -2.6  -3.63922   TTATAATAAAAAGGG                 TAAA AAA TTTA                 TATTTTAGGAGGAAT  45 58
        bglR  188397 ..  188419 +  -7.8  -5.31072   TTTTTATTTTAAAAA           TTAGGTATGC ATT GTGTACCTAA           TTTTTCTTATGTTAT 100 52
     CPE0148  189259 ..  189290 +    -9  -5.55769   ATAGCATGGGAAAAA      GTCATATAGTATTA AGAT TAATATTATGTGAC       TTTTTTATTATAAAA 100 82
     CPE0149 NONE
     CPE0150 NONE
        uxuA NONE
        uxaC  193444 ..  193477 +  -6.2  -2.95894   ATAATTAATAATATA     GGATGGAAATATTA TTTAAT TAAAATTTCCATTC      TATATGGGTATTATA  59 40
        uidB NONE
     CPE0154  196841 ..  196870 +  -9.5  -5.80951   AATCAACAATAAAAA       GGCATTTTCTT TTTGGATT AAGAAAATGCC        TTTTTTGTTTTAAAT 100 92
     CPE0155 NONE
     CPE0156  201184 ..  201213 +  -3.8    -5.626   GTATATAAATAAAAA       CTTCTTTTTA ATTTAAATTA TAAAAAGAAG        TTTTTTTATGACATG  75 61
     CPE0157 NONE
     CPE0158  203137 ..  203149 +  -3.5  -4.61566   AAAGTAGATTTGATT                TTTTA TAG TAAAA                TTTTATGATTTAAAG  60 34
     CPE0159  204311 ..  204343 +  -5.1  -4.67353   GGAGATTTATAAAAA      TTCATATATAAAATT TAT AATTTTGTATAAGAG      TTTTTAAATAACTCC  68 55
     CPE0160  205100 ..  205110 +  -2.6  -3.71265   ATTTTAATATGTTTC                 TTTT ATT AAAA                 TTTAGATAGTGTATT  47 58
        pfoR  208457 ..  208496 +  -6.6  -5.40004   AAAAATATAATATTA  GGGATGTATCAAAATA ACTTTATA TATTTTGGTGCACCCC   TTTTTTAATTTAATC  87 43
        pfoA  210545 ..  210569 + -14.5  -5.69793   AACTAAAGTAAAAAA          CTGATTTTAGC TAG GCTAAAATCAG          TTTTTTATTTCATAT 100 40
     CPE0164 NONE
     CPE0165  211456 ..  211490 +  -3.1  -6.11229   CCAATTTAAAGAAGA     TAGAGTTATGATT CATTAAGGA AATTATAGCTCTA     TTTTTTTATTTTAAT  83 58
     CPE0166  213755 ..  213776 +  -8.9  -3.28912   ATATCAATTAAGGAA           TAAGCTATA AAAA TATAGCTTA            TTCCTATAACTATAA  75 67
         pbg  216044 ..  216069 +  -9.1   -4.7878   GAATTTTTTATATGA         GACAGTTAAGT GAAA ACTTACCTGTC          TTTATTTTATCAATA  93 128
        arcA NONE
        arcB  218891 ..  218903 +  -3.5  -4.28548   AGGAATAATTAGCAT                TTAAA TTA TTTAA                TTTTAATAACTGAAT  56 79
        arcD NONE
        arcC NONE
        argR  222294 ..  222304 +  -2.6  -3.57462   ACAAAAAATAAAAAA                 TAAT AGG ATTA                 TTTAGAAATGACATA  45 368
        colA  225856 ..  225892 +  -3.3  -4.08216   GTATCAAAGCTCAAA    TATAGAATTTATAAA CAATACT TTTATAATTTCTATG    TTTTAAGAGGGATGA  54 72
        ycgJ NONE
        metB NONE
        cysK NONE
        luxS  230472 ..  230508 + -13.3  -4.14472   TTTTTAAATTTAAAG    GGCTATATTAAAACTAT TAA ATTGTTTTGATATAGCC    TTTTAAAAATGTTAG 100 49
        lipA  232216 ..  232258 + -19.4  -5.24796   GATGGAGATAAAAAG GAGGCTTACCTTAAAGCATG TTA TGTGCTATAAGGTAAGCCTC TTTTTATTATATGAA 100 75
     CPE0183  236035 ..  236080 +  -7.2    -5.626   TTTCTAAATTAAAAT GAGC-TGTATCAATATATATT AATAA AAAATATTTTGATACATGCTC TTTTTTTATGAAATA  91 51
        nanP NONE
        nanA NONE
     CPE0186  239511 ..  239561 + -10.9  -3.67417   TAATGTTTAATTAGA GTGAGTGTTGATTTTTAGATAGTT TTAA AATTATCTGAAGATCAGCACT-AC TTTAAAATTGAATGT  95 53
     CPE0187  240028 ..  240044 +  -3.1  -3.11164   GTAAAGAAAGCTATT              TATAAAG TAA TTTTATA              GTATTTTATTTTATG  45 8
     CPE0188  241127 ..  241137 +  -2.6  -2.59927   AATAAAGGACAATAA                 TATA ATT TATA                 TAAATTATGGAGCTT  39 64
     CPE0189  242289 ..  242316 + -10.7  -4.71708   AATAAGAATAAAAAA        TAGGTCACAGT AATAAA GCTGTGACCTA         TTTTACTTTGTTCTT 100 196
        nagH  248274 ..  248291 +  -7.1  -3.06696   TAGAAATAGGTTAAA             TAGTTAC ATTT GTAACTA              TATATTAAAAGGGAA  64 442
        cbiM NONE
        cbiN  249828 ..  249847 +  -3.6  -2.70667   AAAAATATTAATCCA            GCGGAAAA GATG TTTTTTGC             CTTAATTACTTTGTG  44 63
        cbiQ NONE
        cbiO  251447 ..  251476 + -14.5  -5.27476   AAATTAAGCAAGAAA       GGCTTATACCAAA TTAA TTTGGTATAGGCC        TTTTATTTTATTAAA 100 56
        ptiB  253501 ..  253526 +  -9.1  -5.29782   TTAAAATACTTAGAA         CACTATGGTGA ATTT TAACCATAGTG          TTTTTTATAGATATA 100 60
     CPE0197  254655 ..  254681 + -10.3  -3.32986   AAAATATATTTTAAA         TAAGGTTGTAC TAATT GTACAACCTTG         TAATTTTTATAAGTA  90 180
     CPE0198  255321 ..  255334 +  -5.3  -3.06501   GAAATGTGCTTAACA               TGTGA AATT TCACA                TTAAATGAGAGTATG  55 122
        malH  256840 ..  256877 +  -6.5    -5.252   ATATAGAGTTTGAAA   TAAGAAGATGCTTAATT AAAA AAATAAGTGTCTTCTTG    TTTTTTATAAAAATA  83 60
     CPE0200  257661 ..  257715 + -15.1   -3.0127   GATTTTATTAATATA TATTAT-AATAAAAAATCTATATTAC TAAT GTAGTATAGATTTTTTATTTATAATA TGTATAATTAAGTAA 100 139
     CPE0203  261638 ..  261651 +  -2.4  -3.05022   AAATTTTATTTAAAA               CACT TTACCT AGTG                TATCTATATAGGAAA  40 272
     CPE0204  268077 ..  268108 +  -8.2  -5.61277   TTTATATATAAATTA      GAAGGTTCATATTA AATA TAGTGTGAATCTTC       TTTTATTTTTTTATA 100 74
     CPE0205  269201 ..  269227 +  -8.3  -3.39884   CATTTAACTATATAA         GTAATTTTATA GACAA TATAAAATTAC         TTATAGCTGATGTTT  74 456
     CPE0206  271430 ..  271450 +  -2.6  -4.75309   TAAATCTACAAATAT            TTCACC ATGATTTTG GGTGAA            TTTTATTGCGTTTGA  62 521
     CPE0208  274881 ..  274904 + -12.6  -5.38321   ATAAATAATTATTAA          GGCTTAGAAA ATTT TTTCTAAGCC           TTTTTTGTAATATTT 100 33
     CPE0209  275212 ..  275239 +  -6.5  -5.63645   ATTAATATTTTAAAA        GTTATGAGATA TGTAAT TATTTCATAAC         TTTTTTATATTTTAA  90 36
     CPE0210 NONE
     CPE0211  278453 ..  278472 + -10.8  -3.89617   TTGCTAAATAAAAAA            GCTGGTAT TTTT ATACCAGC             TTTAAATTTATAAAT  95 30
     CPE0212  279818 ..  279857 +  -8.2  -5.47964   GTAGGATTGATAAAA  GCCTAAATTAAATG TGTTTATTTGTT CATTTAATTTAGGC   TTTTTATTGTTTTAT 100 143
        sbcD NONE
        sbcC  287044 ..  287084 + -14.4   -3.3579   AGAGAGAAGTTAAAT  TAAAATCAAAAGAGCTTA ATAAA TAAGCTCTTTTGATTTAA  TATTTAAAAAGATTT 100 28
        ackA  288741 ..  288786 +  -8.6    -5.626   ATAATAAATAAAAGT TGAGAATGTATGGATTTTAT GTGAAA ATAAATTTCTTACATTCTCA TTTTTTTATAACATA 100 124
     CPE0218  289984 ..  290013 + -13.9  -5.81032   GTTATTTTAATTAGA       TATTACTGGAAAT AATG ATTTCCAGTAATA        TTTTTTTTAGAATTA 100 109
     CPE0220  293296 ..  293323 + -15.8  -4.57569   AGAGTAAAAGCAGTT        TAGTTTGAGAGG ATTT CCTCTCAAACTA         TTTTTAAACAAATGG 100 34
     CPE0221 NONE
     CPE0222 NONE
     CPE0223 NONE
     CPE0224 NONE
        fhuC NONE
     CPE0226 NONE
     CPE0227 NONE
     CPE0228 NONE
     CPE0229  301351 ..  301392 +  -9.7   -5.4433   GTTTTGCAAAAAAAG GATGTATCTAAATAGGGAA AATA TTTCTTGTTTGGATGCATC  TTTTTATTTATATAT 100 40
     CPE0230 NONE
     CPE0231  303465 ..  303496 +  -6.7  -4.19123   TTCTATAATAAAAAA      GGAAACTAGAAAGG GGGAG CCTC-CTAGTTTCC      TTTATCTGATTTATA  71 102
        napA  310589 ..  310635 +  -9.1  -3.12351   CCTTTAAAAGAAACA GTCTTAGTATTATTATAATTA ATAAA TAATTATATAAATACTAAGGC TTGAGTGTAGAGAAA  75 167
     CPE0238  311329 ..  311347 + -11.8   -4.5442   ATAAAAATAAAAAAA             GGTTCTGT TTT ACAGAACC             TTTTGTGGTTGCGGG 100 127
     CPE0239  312657 ..  312695 +  -4.2  -5.95449   AATATTTAAAATTAA  GTCTTATGAA-A-TCAAG GGTAA CTTGAGTATTCATAAGGC  TTTTTTATTTTATTT  86 305
     CPE0240 NONE
     CPE0241  314941 ..  314963 +  -9.3  -5.38951   AAAAGAGGGCAAAAA           CATCATAAC TTATT GTTATGATG           TTTTTTATATACATT 100 46
     CPE0243 NONE
     CPE0244  316513 ..  316556 +    -2   -5.3321   TAAATAAAGAAAAAG GGGGGATATCAAA-ATAAT TTTTATT ATTATATTTGATATAGCCC TTTTTCTTATTGCTT  66 34
     CPE0246 NONE
        grpE NONE
        dnaK NONE
     CPE0249  323540 ..  323598 + -15.3  -5.13354   GTTTATAAATTAATT TAGCTGTATTAAA-TATATTCTAAAAAA TAAA TTTCTTAGAATATATTTTGATACAGCTA TTTGTTTTTTATGAA 100 33
     CPE0250  324606 ..  324644 +  -5.6  -5.45802   AGCTATTAAATATAG   GTCTATATCAAGAT AATTTTATTAA ATTTTGATATAGAC   TTTTTCTTTTAAAGA  82 54
     CPE0251  326233 ..  326263 + -15.6  -4.35524   AAAATTTATTTTTAA       CCCCCATTTCATTT TTA GAATGAAGTGGGGG       TTTTAAGTTTAAAAA 100 44
     CPE0253 NONE
     CPE0254  327369 ..  327394 + -12.1   -5.4505   AAATAAACTTAGAAA         GAGACTATTAA AAAA TTAATAGTCTC          TTTTTTATTAAGCAA 100 77
     CPE0257 NONE
     CPE0258  329324 ..  329352 + -10.5  -5.24799   TTTTATTTTGATTAA        TTAAGAGTGATTA GAC TTATCACTCTTAA        TTTTTATATTTATAA 100 26
     CPE0259  330531 ..  330541 +  -2.6  -3.32769   ATTTTTATATTTAAA                 TTTA AAA TAAA                 TTAGTCATTTCAGGA  44 352
     CPE0260 NONE
     CPE0261  332569 ..  332589 +  -8.5  -3.80877   GTCATATGATATTAG            GATATTATT TAA AATAATATC            TATTTTCTAACATAA  76 246
     CPE0262  333037 ..  333056 + -10.8  -5.84381   AATGTAAAGAAAAAA            GAAGCAGA TTAA TCTGCTTC             TTTTTTTATTCCTAA 100 138
     CPE0266  338657 ..  338689 + -10.1  -4.29325   CAATATAAATTTTTT      TAAAAGGAATGCTTT TTT ACAGTATTCCTTTTA      TTTTACATATTAATA  95 50
     CPE0268  346545 ..  346575 + -11.4  -5.80727   AGACTCTATTAAAAA       GTTAGGTGTAGAAT TTT ATTCTATATCTAAC       TTTTTTATTGTTTTT 100 45
     CPE0269  347812 ..  347824 +  -3.4  -3.26947   ATAAAAAGAGAGGTA                CAGA ATATG TCTG                TTGCTATAAGAGTTA  46 37
     CPE0270 NONE
     CPE0271 NONE
     CPE0272  351521 ..  351537 +  -3.7  -3.14132   GCAAAGGACATTAAG              GAGCTTA TAC TAAACTC              TTAATGGGGGAGAAA  48 5
     CPE0273  352743 ..  352778 +  -9.3  -4.59027   TGGACATAAAAAATA    GAGGATATGA-CCATA GTTTA TATGGCTTATATCCTC    TTTTGTGTACTAATT  93 32
     CPE0274  354304 ..  354337 + -11.3  -5.34365   GATTTTACAAAAAAA     CTCAATTTAAAACAT TACT AAGTTTTAAATTGAG      TTTTTATTATTATAA 100 45
     CPE0277 NONE
     CPE0278  358989 ..  359021 + -11.6  -5.60993   AATTTAAAATATATT     TATGCCAAACAG-TA GAAA TAGCTGTTTGGCATA      TTTTTTTATAAAAGG 100 39
     CPE0279 NONE
     CPE0280  360965 ..  360990 + -11.3  -3.59262   ATAAATAAAAATAAA         GCACTTCATAG GGGA TTATGAAGTGC          TTTAACACTATAAGG  95 226
     CPE0282  362615 ..  362634 +  -6.5  -6.07374   AAGAAAAATAAAAAA            GTTGAAG ATAAAG CTTCAAC             TTTTTTATTTTTTAT 100 30
     CPE0285  365872 ..  365885 +  -8.1  -3.21924   GAAGCTATTAATATA               GCTGG GTCT CCAGC                TCTTCTAGGAGCTAC  72 216
     CPE0287  367238 ..  367263 +  -7.7  -4.91873   TTTAATATAAAAAAA         GTAGTAAGCAA ATAT TTACTTACTAC          TTTTTGGTTAATGTA  90 36
     CPE0290  373131 ..  373141 +  -5.4  -2.83343   TATTAATGATTAAGG                 GAGA GGA TCTC                 TATGATAATAGGTAT  54 62
        acpS NONE
     CPE0292 NONE
     CPE0293  375686 ..  375727 + -13.4  -4.51847   AAGTTAAAAATTAAA ATTAATATTGTGATTGCT TTTTTT AGCAATCACAATATTAAA  TTTTGTAAATTATTT 100 27
     CPE0294 NONE
     CPE0295  376542 ..  376576 + -11.1  -5.27779   CAATAATTAGATAAC    TT-AGGCTATGATTAA ATAT TTAATCATAGCCTTAA     TTTTTTACTCTTAAA 100 35
        tktN NONE
        tktC  378761 ..  378788 + -12.8  -5.72622   GATATAAAAAAAGAA        GCAGCATGAGTA ATTT TTCTCATGCTGC         TTTTTTCTTTATACA 100 48
     CPE0298  379961 ..  379973 +  -3.5  -4.55849   GTAAATTTATATATA                TATTT TCT AAATA                TTTGTTTAGATTTTA  60 164
        ftsE NONE
        ftsX  381635 ..  381676 +    -4  -5.75342   TATAGAATATAAAAA GCTTAAAATACG-TAAACT ATTTA AATATAGCGTATTTTAAGC TTTTTTTTGAAAGGG  79 48
     CPE0301 NONE
     CPE0302  384314 ..  384333 +  -2.8  -3.11366   TTGGCTGTATCTAAG            ATTCACCT ATTA AGGTGAGA             ATTGTTTTAAGATAC  41 49
        uvrB  386349 ..  386370 +  -3.1  -3.28524   GATTTAAAAGAAAAC           TCTAAATAA AGAT TTTTTTAGA            TGTATTTACATAATT  46 17
     CPE0304  387489 ..  387534 + -17.3  -4.22214   ATTAAATATAGTTTA AAAAATAAGCCTGATAAACTT ATTA GAGTTTATCAGGCTTATTTTA TTGTTTTAGGTAAAT 100 40
     CPE0305 NONE
     CPE0306  390088 ..  390121 + -14.3  -4.72846   TATTATTTTAGTAAA     GAACAAATTAAAATT ACAA AATTTTAATTTGTTC      TTTTTAAATATATAG 100 92
     CPE0307  391277 ..  391289 +  -4.9  -5.09426   ATATTTTAATAACTA                CTTAT CAT ATAAG                TTTTTTAAAATTAAA  74 60
     CPE0308 NONE
     CPE0309  393808 ..  393833 + -10.7  -4.36914   AGTAATAAATATCAA         TATAGCATATT AAAT AATATGCTATA          TTTTATAAAAGAAAA  95 166
     CPE0310  395402 ..  395414 +  -6.3  -5.06585   GGTTTAATAAGCTAT                TTAGG AAG CCTAA                TTTTTGTGTAATTTC  78 2
        etfB  396284 ..  396297 +  -3.9  -3.01905   AGAATGGAAGATAAA               TTAAG AGAG CTTAA                GTTTATATAGGGGGT  46 2
        eftA NONE
     CPE0313  398960 ..  398990 + -17.2  -5.58179   AAGTTAATAAAAAAA       TACTCCTTTTAAAC TTA GTTTAAAAGGAGTA       TTTTTTATTATGATG 100 70
        sipS  400420 ..  400458 +  -6.8  -5.54079   GTTTTAGATGTATGA   CAGTAGATAGTTTTGTGT AAA AAGCAATACTACCTACTG   TTTTTTACTTTTTAA  88 172
        fucK NONE
        fucI NONE
        fucA NONE
     CPE0320 NONE
     CPE0321 NONE
     CPE0322 NONE
     CPE0323 NONE
     CPE0324 NONE
     CPE0325  411480 ..  411508 + -12.6  -3.86897   AAATTAAATATTATC        TAAAATCACCCG CAAAT CGGGTGGTTTTA        TTTATACCAAATAAA 100 202
        lacA  411979 ..  411995 +  -2.3   -2.6563   ATGTTGAATAAAATG              GCTTAAA TTG TTTAAGG              TCAATTATTAGGGAG  38 20
        lacB NONE
        lacC  413578 ..  413609 +  -2.4  -5.69473   TGTTCTTAGCAATCT      CATTATCTTCTTAA GCTT TGAAGAAAGTAATG       TTTTTTTATAATCTA  73 119
     CPE0329  416301 ..  416329 +    -9  -5.86061   AGATACCTCTTCTGT        GCTCTAAGGT TTTTTGCTT ACCTTAGAGC        TTTTTTTTAATAAGA 100 214
     CPE0331  417835 ..  417873 +  -7.7  -4.95876   ATTTAATTAAAAAAA  GACTGTGCTAAAA-CTAA GAAA TAAGATTTTAGCATAGTC   TTTTTAATTATAATT  90 164
     CPE0334  422948 ..  422971 +  -8.2  -5.65513   TGAGATTATTATATA          TTCCTAGGCT TTTT GGCTTAGGAA           TTTTTTTAATTCATA 100 372
         xpt  424021 ..  424033 +  -3.5  -2.64099   CAACTTTTAAGAAAG                TAAAA AGT TTTTA                ATTGTAATCAAAAAC  43 315
     CPE0336  425220 ..  425243 +  -8.2    -5.626   ATAAATTATTGATTA          GGCTGTATCT ATTT AGATGCAGTC           TTTTTTTATGCAATA 100 96
     CPE0337  426731 ..  426766 +  -5.6  -4.77047   TAATTAAAATAAAAA    GAGTTATAAAAGTTAT TTTA AAATCTTTTATAGCTC     TTTATTTGTGTTTTA  73 34
        tldD NONE
        pmbA  431348 ..  431358 +    -4  -3.07622   TTTAGAGTAATAATT                 CTAT CAT ATAG                 TTAAGTGGAATATAT  46 171
     CPE0341  433162 ..  433210 + -18.7  -4.19276   TAATAGTAGGTAAAT AATAAAAGTAAGGCAAGTAATAT TAG ATATTATTTGCCTTACTTTTATA TTTTAGAAGTTTTAG 100 82
     CPE0342  433900 ..  433912 +  -3.5  -3.50604   AATGAAAATAAGTAG                TATTT AGC AAATA                ATTTTGTTGGTTTGT  49 26
        recQ  436155 ..  436180 + -14.9  -3.99985   GATGAAAAGTAAGGA         GGACTATGTCA AGAG TGACATAGTCC          TTATTTAAATATATA 100 58
     CPE0344  437204 ..  437236 +  -5.8   -5.0538   TTATGATATAGTGTT      TTTATCTGATGAAT TCTTT AGTCATTAGATAAA      TTTTTTAAAATAAAA  75 79
     CPE0345  438773 ..  438801 +    -9  -5.46706   TTAATTTAGTTAAGA        GGTTACATTCAT ATTAA GTGAGTGTAACC        TTTTTATTTTAGGAT 100 66
     CPE0346  439650 ..  439676 +    -6  -5.07652   CAATAAAAATTAGTA         CTATGCTTATTA ATT TACTAAGTATAG         TTTTATTTTCAGAAG  78 28
        uvrA  444270 ..  444311 + -11.9  -4.72497   GAATAGATTAATTTA AATAGCTACCAGAATTTAT GGCT ATAAATTCTGATAGCTATA  TTTTATTCATAGATA 100 80
     CPE0349 NONE
        ftsW NONE
     CPE0351  447729 ..  447766 + -11.6  -3.38986   TAATAAAAAAATAAT   CGCCCTAATATTACTAT GAAAA ATAGTA-TGTTAGGGCG   TATTAATTTATAGTG  95 63
        uvrC  449700 ..  449736 +  -2.5  -2.74038   GTATAAAACAATATT    TTTCAAGTTAATTTT ATTAACA GAAATTGACTTGGGA    TAATATATATAATAT  39 15
        murB  450781 ..  450800 + -10.8  -5.42862   GAGATTAGTAAGAAG            GAGTATGC ATGT GCATACTC             TTTTTTTAGCCGTAT 100 33
     CPE0354 NONE
     CPE0355 NONE
     CPE0356  454291 ..  454312 +  -2.5  -4.82901   CAAAAAAATACCTAC           CAAATTGAAT AAT ATT-AATTTG           TTTTTATGGGGAAGA  59 123
     CPE0357  454926 ..  454960 + -17.6  -4.10159   GTTTTAAATAAGAAA     TTAAGCCTATATTAAA ATT TTTAATATAGGCTTAA     TTTAGTTTAAATGTT 100 30
        dnaE  460937 ..  460951 +  -3.6  -3.52341   AAGTGTTTTCATAAA               GATTGA AAT TTAATC               TTATAATATTAAACT  51 71
        pfkA  462577 ..  462599 +    -8   -4.5002   TTTGAGTTAATGACA           TAATAAATTT TTT AAATTTATTA           TTTATTATATATTTT  81 41
        pykA  464080 ..  464099 +  -9.4  -6.48081   AACTGATTATAAAAA            TAGGTAGA GTAT TCTACCTA             TTTTTTTTTTATGAA 100 47
     CPE0363  465007 ..  465040 +  -9.2  -4.96646   AAATAATTATTAAAA     GCTAGAA-CTAAAAT ATTAA ATTTTAGGTTCTAGC     TTTTTAATTATATGG 100 35
     CPE0364  466195 ..  466219 +  -2.2   -4.8048   ATTTATTTAGTATCT          CATTTCTTAA AAGAG TTAAGAAGAG          TTTTTAATATAAAAA  59 118
        clsB  467968 ..  467988 + -11.2  -4.87626   TAAAAATTTGGAAAA            GGAGGCTA AATTA TAGCCTCC            TTTTTAGTGTTAGAG 100 181
     CPE0366  469981 ..  469997 +  -4.5  -3.29471   ATAATAGGTGAGGAA              GTTAAGA GTA TTTTAAC              TTAATCTAGTAGAAA  51 5
     CPE0367  471627 ..  471661 +    -8  -5.08824   AAAGAAAAAACAATA     CCCTTTAAAGGC AGAAGAAAAGA GCCTTTAGAGGG     TTTTTTGCGTGAAAA  90 154
     CPE0368  473400 ..  473413 +  -3.9  -3.51032   TTGTGACCTATAAAT               CAATA ATAG TATTG                TTCTAATTGAAGGAT  51 85
     CPE0369  477859 ..  477892 + -10.4  -5.54907   ATCAAAAAAGTAGTA     CCCTCTAAAGGC AGAAAAAAGA GCCTTTGGAGGG      TTTTTATTTTATAAA 100 459
     CPE0371 NONE
     CPE0372 NONE
     CPE0373 NONE
         aga NONE
     CPE0375  486934 ..  486976 + -13.9  -3.44146   ACAAAATAAATAAAA TAAATTCACTCAAAATTTT ATTTG ATAATTTTGAGTGAATTTA TTCATTATAAGACCA 100 28
     CPE0376  487700 ..  487723 +  -6.1  -5.22312   TTAATTTTATAGTAA          GTACATGTC TTAATT GATATGTAC           TTTTTTAATATCCAT  80 41
     CPE0377  488464 ..  488489 +  -9.2  -4.74132   AAAATCTTTAGGAAT         TTAGGCATAA AGAGAG TTATGCCTAA          TTTTTAGTCAGATGT  95 108
     CPE0378  490714 ..  490754 +  -7.3  -2.66873   GGATAAAATTTAAAA  TATTATACTATAAATAT TAAAAAT ATATTTTTAGTATAATA  ATATTTAATAGAACT  62 215
     CPE0379 NONE
     CPE0380  494489 ..  494529 + -13.8  -3.38604   GATTATTTAACCCTA TAG-AAAAAGCAATCTAAA TTAG TTTAGATTGCTTTTTCCTA  TTAATCCTTTTAATA 100 88
     CPE0382  496312 ..  496328 +  -5.3   -2.9796   AAATTAATTAAACTC              TTTTAAA AAT TTTAAAA              TGTGATTATGAATTA  55 138
     CPE0383  497297 ..  497315 +    -9  -3.71804   TTTTCCAATGATTTT             TTCTAAAG CTA CTTTAGAA             TCTTTTAAAGTTTCA  80 394
     CPE0385  499232 ..  499264 + -16.7  -4.93898   GCATTTTAATAAAAA      TAAATCCTATGAAAT ATT ATTTCATAGGATTTA      TTTTTATGGTGCTGT 100 32
         udp  501015 ..  501033 +  -3.3  -2.83409   AGCTTAAGTGACCTA             TAAATTT TAGTT AAATTTA             TCTAATAGCTTGGTA  43 42
        deoB  502389 ..  502417 +   -12  -4.77567   TAAGAATATATGAAA        GCTATATCAAAT TTTAT ATTTGATATAGC        TTTTCTTATAAAGAT 100 48
     CPE0391  506611 ..  506623 +  -4.9  -3.12471   TTAAACTAGGATGAT                TTCTT TTG AAGAA                TATATTAAAATTTAT  53 89
     CPE0392  506810 ..  506824 +  -4.4  -3.50832   AACAATGGTGGAGGA               TTATTT GAT AAATAA               TATTTAGCTTTAGAA  54 11
     CPE0393  507908 ..  507935 +    -5  -4.52502   TTATAATGTTTGTAA        GTTTTATCAAAA GTTA TTTTGATATAGC         TTCTTTATTTTTAAG  66 149
        nadA NONE
        nadB NONE
        nadC  511362 ..  511376 +  -3.6  -3.03774   GTAATAAAAATATAT               TTAGTT TTT AACTAG               CCTTTTTTTCTTCAT  46 270
        deoD NONE
     CPE0399 NONE
     CPE0400  515682 ..  515721 +  -5.4  -5.31158   TATAATATTAAAAAA GGTGCA--TAAAATCTTA CATTAT TAAGATTTTAGATGCACC  TTTTTCATTTTTTTA  81 45
     CPE0401 NONE
     CPE0402  516984 ..  516998 +  -4.4  -3.40299   TTTATTACTTTTATA               TATTTT GAT AAAATA               TTCTACATATACTAA  53 181
     CPE0403  517592 ..  517646 +  -6.4  -5.65678   TTAAAATATAAGCTA TAAAAGGT-ATGTATGAAAATATAGT AATAA ACT-TATTTTTATATATTACCTTTTA TTTTTTATATTTTAT  90 45
        brnQ  519809 ..  519821 +  -3.5  -3.25719   GTAAATAAAACACTT                TAAAA GAA TTTTA                TTGGTGATATAATAA  46 191
     CPE0405  520793 ..  520811 +  -7.6   -2.7362   AAGGTGAAGGATTAA             TTTAGTTA AAT TAACTAAA             GTTATAATCTTTCAC  65 47
     CPE0406  522322 ..  522350 + -14.1  -4.72846   ATATTATATAAAGAA        GCATAGAGAACTT AAA AAGTTTTCTATGC        TTTTTACATATATGC 100 98
     CPE0407  522923 ..  522947 +  -4.4  -5.39721   GCTAAAGCCTAAAAG          CATAGAATTT TCAAT AATTTCTATG          TTTTTTATATAATCA  76 46
     CPE0408  523936 ..  523952 +  -3.1  -2.88839   AAATTGTAGACAAGC              TTAATAG ATT TTATTAA              ATTATGTTTAAAAGT  43 40
     CPE0409  525598 ..  525612 +  -2.8   -3.5774   ACGAGTTTCAACTTC               TGACCT AAA AGGTGA               TTTGAAAAATTAAAT  45 119
     CPE0410 NONE
     CPE0411  528084 ..  528119 +  -8.6  -3.96051   TATAAAACAAAGAAA    TTAACTTTACTGAAAT TTAA ATTTTGGTAGAGTTAA     TTTGCTATATTATGT  78 144
     CPE0412  528667 ..  528694 +    -5  -5.71712   GAGAGAATTTTTAAG        TGGGTTTAAAGT AAAG ACTTTAAATCAA         TTTTTTTATATAAAA  84 109
     CPE0413  529389 ..  529417 +  -7.6  -5.41746   ATAAAAATTAAAAAA        CACTTACTTTAA TTTAT TTAAAGCAAGTG        TTTTTTTGGAGGGTT 100 42
     CPE0414 NONE
     CPE0415  530861 ..  530876 +  -4.8  -4.07885   ATGTTAGAGTGCTAA              CAAAAA AAGT TTTTTG               TTTTGGGAGGGAATA  61 321
        htpG  532775 ..  532827 + -12.3  -4.67353   TAATGAAATAATTTT AACTTGAGGTACATCGAAAGGTTTA ATA TTAACTTTTTGATGTACCTCAAATA TTTTTAAATAAATAC 100 30
     CPE0417  534252 ..  534281 +  -5.9  -5.61824   AGCCTTATTTTAAAA       TCTGTTTTTTAGG TGAT TCTAAAAAACAAA        TTTTTTTGAATTTTG  85 351
     CPE0418  536019 ..  536031 +  -2.7  -4.15932   GCAGAGTATATAAGC                TTTCT TAA AGAGA                TTATTATATTTTTAT  51 18
     CPE0419 NONE
     CPE0420  538772 ..  538805 + -14.9  -4.85782   AATAGTTTTAAGAAA     GATAGTACAAGTAAT AAAA GTTACTTGTACTATC      TTTGTTTTTAAGAGG 100 55
        glpQ  540041 ..  540070 +  -3.1  -3.14487   ATAAGGGTTTAATAA       TTTATTTTTTATA GAGA TTTAAGAAATAAA        ATTTTAACTATGGTA  46 46
     CPE0422  541669 ..  541685 +  -5.3  -4.33851   TTTATTTTATTATGG              TTTTATA TTT TATAAAA              TTTGTTGTGAAATTT  66 291
        pcrA NONE
        trmB  545409 ..  545446 + -13.8  -5.30686   TTAAAATATTTAGCA   TAGTAGATAGTTTTGT TTTTAC ACAAAACTATCTACTG    TTTTTTATGAATATT 100 83
     CPE0426  548300 ..  548320 +  -9.9  -2.69977   TAATTAGTGGTTATT            TTAAAGAGT TAT ACTCTTTAA            TACTATCTCCAGTGT  79 61
     CPE0427  549336 ..  549346 +  -2.6  -4.35693   AAAAATATATTCTAC                 TTAA ACA TTAA                 TTATTTTGTAGATTT  53 51
     CPE0428  550021 ..  550050 +  -7.4  -5.28561   TATATATATGCATTT       GTCCTATAAG-TA TCCCT TAGCTTATAGGAC       TTTTTGTTATATATT  90 350
     CPE0429  550645 ..  550685 + -12.3  -2.53876   AGATGTTTTAAGTTA  TTGTTGATTTTTAACTAAT TTT ATTAATTGAAAATCAACAA  TAGCTTAAAATAGAG  86 55
     CPE0431 NONE
     CPE0432 NONE
     CPE0433  554890 ..  554933 +  -9.2  -5.40625   ATATAGAAAAGTATT AAAGTCATATTAAAACTTTT ATTT AAGGGTTTTAATATGGCTTA TTTTTTATCTAATAT 100 117
     CPE0434  555675 ..  555715 +  -6.4  -6.28401   TGATAATTAAAAAAA CTCATTCCAA-AAAAATCT TAAA AGATTTAGATTGGAATGAG  TTTTTTTATTTTTTA 100 38
        hlyB  558376 ..  558403 +   -15  -3.93262   AAATTATAAATAATA        GGGCAATGAGCT AATA AGTTCATTGCCC         TTTAAGTTTATTAAA 100 40
     CPE0438 NONE
     CPE0439 NONE
     CPE0440  562012 ..  562059 +  -8.2  -5.27023   TGGTGAAAAATTAAA GGTGTGAATTAAAAATAAGTTTT ATT AAAATTTATTTTCA-TTCATACC TTTTATTTTTAAAAT  95 74
     CPE0441 NONE
     CPE0442  563320 ..  563343 + -15.4  -5.63645   ATTATATAAACCTAA          GAGGTGCACA TGTA TGTGCACCTC           TTTTTTGTGTTTTAA 100 40
     CPE0443 NONE
     CPE0444 NONE
     CPE0445 NONE
     CPE0446  566094 ..  566105 +    -3  -3.25604   CAATATTTATATTAA                TTGT TTTT ACAA                 GTTTTCCTTAAATAA  42 3
        lguL  566864 ..  566878 +  -3.6  -2.81464   AATAATTTTATAAAG               TGAGAA ATA TTTTCA               TATCCTAAATCATAA  45 251
         adh  569067 ..  569090 + -11.8  -5.18561   TTTCATAATATATGG          GCAACAAGGC TTAG GCTTTGTTGC           TTTTTTAAGTCTTTG 100 122
     CPE0450  569860 ..  569870 +  -5.4  -2.85838   GAAGGCTTTAAAATA                 GTTC ACG GAAC                 TCATTAATATTGATT  54 8
     CPE0451  570369 ..  570395 + -15.4  -5.80364   TTGAATTATATGAAA         TCACATGTAACT AAA AGTTACATGTGA         TTTTTTTGTTAAAAT 100 12
        entC  572595 ..  572626 +  -2.3  -5.71638   AAGTTAAATTTAATC      AAAGGAGTTTTGT GTAAAA ACAAGACTCCCTA       TTTTTTTAGTTATTA  73 40
     CPE0454  575612 ..  575652 + -10.8  -4.88293   TCAAAAAAATATTAA GAAACTCTTTAGA-AAATC TTTA GATTTATCTGAGGAGTTTC  TTTATTTTTAAAGTT 100 121
     CPE0455 NONE
     CPE0456  577041 ..  577052 +    -3  -2.98494   TATGTTTCTAACAGT                GAAA AAGC TTTC                 TATGATATTATTATA  41 30
     CPE0457 NONE
     CPE0458  580479 ..  580515 +  -3.8  -5.71712   AATAAAGTAATGAAT    AAGGGTTCAAAGTAAT AAAAA AATGCTTTGAACTCTA    TTTTTTTATATAAAA  79 328
     CPE0459  580943 ..  580954 +  -5.8  -4.67256   TGCTATGGAAACAAA                GGCA TATT TGCC                 TTTTATACTTTGTTA  71 113
     CPE0460  581998 ..  582014 +  -5.3  -5.00388   TTTATTTATATATTA              TTTATTT GTT AAATAAA              TTTATTTTTAGTTTA  75 378
     CPE0461 NONE
     CPE0462  583716 ..  583726 +    -4  -2.92168   AGAAAAAATTAAAGG                 TTAG ATC CTAA                 TAAATTTTATTTTGG  45 15
     CPE0463  585735 ..  585745 +  -2.6  -2.59569   AAAATATTATGTTTA                 TTTT GGT AAAA                 GTATTAATTTAAAAA  39 96
     CPE0464  586927 ..  586942 +  -3.4  -3.83205   AAATTATAAAGGAAT              TATTTT TATA AAAATA               TTTAATATGAAAGGT  50 15
     CPE0465 NONE
     CPE0466 NONE
     CPE0467 NONE
     CPE0468 NONE
     CPE0469  590377 ..  590413 +  -2.6  -3.59837   AAGTTGTTTTAAAAC    TTTTGTTGATTAATAA AAATA TTATTAAATAATAAAA    CTTTTTATAGTTGTA  45 39
     CPE0470  590701 ..  590712 +    -3  -2.71263   AATAATTCTATTTTG                CTAT ATAG ATAG                 TCATTAAAGAAGATT  39 47
     CPE0471  591033 ..  591053 + -12.7  -5.98781   TAATTAATAAAAAAA            CCAATGACT TTA AGTCATTGG            TTTTTTTTGCTTATA 100 41
     CPE0473 NONE
        cysE  594733 ..  594743 +  -2.6  -4.23054   GTGTTCCTACAAAAG                 TTAT AAA ATAA                 TTTTCAATAGTATAT  53 15
     CPE0475 NONE
     CPE0476 NONE
     CPE0477 NONE
     CPE0478  598989 ..  599002 +  -2.5  -3.90744   AGTATAAGTAAATAT               TTTTA CTAT TAAAA                TTATTTGGAGGACAA  49 14
     CPE0479 NONE
     CPE0480 NONE
     CPE0481 NONE
     CPE0482 NONE
     CPE2661 NONE
     CPE0484 NONE
     CPE0485 NONE
     CPE0486 NONE
     CPE0487 NONE
     CPE0488 NONE
     CPE0489 NONE
     CPE0490  613085 ..  613108 +  -9.8  -5.24515   ATTGTTTTATGATAA          GTCTATATAA GAAA TTATATAGAC           TTTTATTTATTTGTT 100 115
     CPE0491 NONE
     CPE0492  615176 ..  615208 +   -13  -2.70263   TAATATTAAATAAAA     CAACTTAACACTCCT AGTA AGGAGTG-TAAGTTG      TCAATTATTATGTAA  90 38
     CPE0493 NONE
     CPE0494 NONE
     CPE0495 NONE
     CPE0496 NONE
     CPE0497 NONE
     CPE0498 NONE
     CPE0499  621462 ..  621477 +  -3.4  -2.83867   AAAGGAAATGAGAGA              TAATAT GAAA ATATTA               ATTGTTAATACGTGG  43 39
     CPE0500 NONE
     CPE0501 NONE
     CPE0502 NONE
     CPE0503 NONE
     CPE0504 NONE
     CPE0505  629002 ..  629017 +  -3.4  -2.66912   GTTTAAGAAATTAGA              TATTAT TGAT ATAATA               TAATGTAGATTAAAT  43 99
        galF  630057 ..  630086 + -16.7   -5.5762   TTTCAATTAATAGAG       TCCAGTAGAGAAT TTAA ATTCTCTACTGGA        TTTTTTATATTTAAT 100 41
     CPE0507  631129 ..  631173 +  -5.4  -6.09196   GATTTTTATGAATTA TTAAAATAGGCAATATCTTTT TTAG AAGAGA-ATTGTCTATTTTTA TTTTTTTCTTTTAAA  95 99
     CPE0508  633750 ..  633760 +  -2.6  -3.65714   AATTTTTAAATAAAT                 TTAT GCT ATAA                 TTTAAGCTGTAATTT  47 56
        galE  634883 ..  634894 +  -4.4    -3.376   ACCTAACTTAATTTC                GCAA AGAG TTGC                 TATTATCTACTTCAG  53 95
        galF  636021 ..  636035 +  -2.8  -3.66908   GGATAAAGAAGAAGA               GCTTGT AAC AGAAGC               TTAATTTTAGAAAGC  47 7
     CPE0511  637284 ..  637305 + -10.3  -6.04953   CCGCAACCACAAAAA           GTTCTACTT TTTT AAGTAGAAC            TTTTTTTATTTATAT 100 253
        agaN  640209 ..  640221 +  -4.9  -4.05788   CATTGAAGAAATTTT                CATTT TTA AAATG                TTTAATTTGAGCAAA  62 464
     CPE0514  641430 ..  641453 +  -2.6  -3.01918   GAAAGAAAAGTTAGA          TTTAAATTAT AAGA ATAATATAAA           TAATTTATAAACTGG  41 27
     CPE0515 NONE
     CPE0516 NONE
     CPE0517  644793 ..  644826 +  -5.6    -3.338   ATGACTTTAAAGATG     ATTTTTCTATAATA AAAAAC TATTATAGAAAAAA      TTAAATTTCATTGAT  57 67
     CPE0518 NONE
     CPE0519  647090 ..  647103 +  -2.5  -2.62184   CATAAATTATAAATA               TAAAT TGCA ATTTA                TACTGTAAAAAAGAC  39 108
     CPE0520  648184 ..  648198 +  -5.8   -3.8077   TATAGGGATATTAAA               TTTAAC ATG GTTAAA               TATTTATATTTGTAT  61 218
     CPE0521  648833 ..  648867 +  -8.2  -3.00214   CTTTTCAAAAAGTAA     CTTATAGAATATTTTA AAT TAGGATATTTTATAAG     TAATATTTATTTGTA  71 50
     CPE0522 NONE
        ulaA  650750 ..  650767 +  -7.1  -2.85354   CTATAAGTTCAAGGT             TCCAAAT TAAA ATTTGGA              CTTTCACTTAAAATA  63 208
     CPE0524  651761 ..  651812 +  -5.5  -5.40873   TAACTTTTAATAAAA CTTACAAACAGTATGAAGAGAAAT CTAGT AATTCTCTGAATA-TGTTTGTAAG TTTTATTTTTATATT  81 69
     CPE0526 NONE
     CPE0527  656920 ..  656965 + -12.3  -5.79595   AAAATATATGAATAA TGTAGCTGATATAAATTTTAA GAAT TTTAAATTTGTATCAGCTATA TTTTTTATTTTAAGG 100 177
     CPE0528  658170 ..  658204 +    -8  -5.61824   ATTTTATAGTTGAAA     GTTCTTAAGATGGCTT ATA AAGCTGTTTTGAGGAC     TTTTTTTAGCTTTTA 100 52
     CPE0529  659497 ..  659512 +  -4.8  -3.73968   TCATATTAAATATAG              TTCAAT AATT ATTGAA               TTTCGTGGAGAATTT  58 75
        ldhD  660849 ..  660859 +  -2.6  -4.39426   ATGTTCTTAAGAAAA                 TATA ATC TATA                 TTTTCTAGAGCTATA  55 120
     CPE0531 NONE
     CPE0532  663319 ..  663329 +  -2.6  -2.76696   TGTATAGTATAATTA                 TATT AGA AATA                 CTTATTAGGAGGGGA  40 76
     CPE0533  663590 ..  663603 +  -5.3  -3.79995   ATAAGTTTTGTAATT               TTTCC TTGG GGAAA                TTATATTATAATTAG  61 87
     CPE0534  664354 ..  664390 + -10.5  -5.75599   TAGAAATGTAGAGAA    TTAAGAGGTTTATAGTT TTA GACTATAAATTTCTTAA    TTTTTTTATGCTTTA 100 163
     CPE0535  666247 ..  666272 +  -5.6  -3.15249   TCTTATATTGTATAA         TATAGTCACA AAATGA TGTGATTATA          TTAATAAACACTATA  56 278
     CPE0536 NONE
     CPE0537  667794 ..  667808 +  -2.8  -2.58812   CCATATTTTGAGTAG               CAGGTA ATT TACATG               TACGTTGCATTTGGA  39 175
     CPE0538  668291 ..  668326 +  -6.5  -5.94214   ATTAGATAATTAAAA    TCTATAAATGTTA TTTGTTTTTC TAACATTTATAGA     TTTTTTTATTGTGTT  93 97
     CPE0539 NONE
     CPE0540  669830 ..  669844 +  -4.4  -3.13853   ATTACTATATTGTAG               TATTAT CAG ATAATA               ATTTTAAATAGTTAA  51 13
     CPE0541  670590 ..  670623 + -13.5  -5.63645   TAAAATAACTCTTTA     TAAAACTTACAAACA GTAT TGTTTGTGAGTTTTA      TTTTTTATATTTTGA 100 57
     CPE0543  672533 ..  672555 +  -7.8  -5.85244   GATATTCATTTTAAA           GCAGTTTATT ATA AATAGGCTGC           TTTTTTATTTTGATT 100 46
     CPE0544  674384 ..  674407 +  -8.3  -5.47431   TTTTATATAAGAAAA          GACACATTA ATAAAA TAATGTGTC           TTTTTTGTATCTTAA 100 101
     CPE0547  676746 ..  676794 + -12.2  -4.73388   CTGTTAACAAAATAT TTACAAAATCCAAAAAAACTTA ATAAA TAGGTTTTTTTGGATTTTTTGA TTTTTACTAAAAATT 100 41
        speD NONE
        dclY NONE
        speE NONE
        speB  681088 ..  681121 +  -9.9  -2.57013   ATTTAGAATATGGAT     TTAAGAACTAGTT AAAATTAA AACTAGTTCTTAA      TCAATTCAATTAAGG  78 73
        nanJ  685449 ..  685459 +    -4  -2.89055   TTATTAAAGTAATCA                 TACA TTT TGTA                 TATATAAAAAATTTG  45 123
     CPE0554  686160 ..  686178 +  -8.9  -5.86976   TTTAAAATAAAAAAA             CAGAGTC AATTA GACTCTG             TTTTTTATTTTGTGA 100 47
     CPE0556  689866 ..  689878 +  -3.5  -3.90291   TAATAAAGGTTAAAA                TAAAA ATT TTTTA                TTTGGTTAAGAAAAT  52 28
     CPE0557 NONE
     CPE0558  693867 ..  693898 + -10.4  -5.87996   TAAAGATTATAAGAA      GCATATTAGGATTT ATAT AAGTCTTAATATGC       TTTTTTTATTGCTTA 100 63
        sigV NONE
     CPE0560  695741 ..  695753 +  -4.9   -2.8507   GAAATAAATTTAGAA                TAAAC AAG GTTTA                TAATATTAATTTATT  51 23
     CPE0561  697521 ..  697538 +  -9.1  -4.53034   AAAATAATATAAAAA             GGTGGGG GTAA CTCCACC              TTTTGCTTATATAGA  86 34
     CPE0562  699465 ..  699494 +  -8.7  -5.05153   ATTACAAATTAAGAA       GGGGTTGTATTTT AAAT AAGATGCAACTCC        TTTATTTTTTGAAAT 100 107
        treR  700514 ..  700536 +  -6.3  -3.08642   TTTTAAATAAAAAAA           TGAGAGCAC TTTAC GTACTCTCA           TTAACTAAATAATGT  59 185
     CPE0565  704278 ..  704303 +   -12   -4.3902   GCTTTAGAATCTTTA         GCTCTGAACA TTTTTT TGTTCAGAGC          TTTACTTTTTATACT 100 298
        ribB  705682 ..  705698 +  -2.3  -2.80074   CAATAGAAAAAGGAA              GTGAATA ATA TGTTTAC              TGGTATTGTGGAAGA  39 35
        risA  706341 ..  706363 +  -3.6  -4.10863   TATTAATGGGTTTAT           TTAAATTGTA TTT TAAAATTTAA           TATTTATTTTTATAT  56 22
        ribA NONE
        ribH  708290 ..  708332 + -14.6  -2.73735   TCCAAGTTAAGTATA TAAGTTCAAGTTATAAAATT AAA GATTCTATAACTTGAACTTA TAATTAAAAGTATTT 100 44
     CPE0572  710541 ..  710567 +  -5.4  -2.66435   GTTTTAATAAAGTAC         TTTTTAATTATA AAT TATCATTAAAAA         TAATATACTCAAAAT  53 143
     CPE0573  712949 ..  712977 + -13.3  -4.89729   TCCCTTATATATATA        GATCCTTAGTGAG TTT TTCACTAAGGGTC        TTTTTAAATTTTATA 100 56
     CPE0574 NONE
     CPE0575 NONE
     CPE0576  718021 ..  718045 + -13.7  -3.69354   AATAAAATTTATTGA          GAAGGAGAGGA GGT TCTTCTCCTTC          TTTAAAATTATAGGG 100 53
     CPE0577  719132 ..  719143 +  -4.4  -4.18506   AGTGCCAATTATATG                GACA ATAA TGTC                 TTCTTTTAAAACTAC  59 150
     CPE0578  719927 ..  719953 + -10.2  -5.27477   ATTATTAAAATAAGA         GCAGATGTCACT TTT AGTGAGGTCTGC         TTTTTTAGTTAAAAT 100 70
     CPE0579 NONE
     CPE0580 NONE
     CPE0581  722655 ..  722667 +  -3.5  -2.92018   TAGAGGCTAAAAGGC                TTTTA AAA TAAAA                TATAATTACAGTGTT  43 15
     CPE0582 NONE
     CPE0583  724620 ..  724656 +  -7.6   -5.5604   AAAATTTTAATTAAA   GATTAGATAGA-ATCCT AAAA AGAATTTCTATCTAATC    TTTTTTATTGCTTAG 100 71
     CPE0587  729335 ..  729356 +  -4.5  -5.29445   TTGAGTAAGAAAAAA           GAAGTTG CTTTAATA CAACTTC            TTTTTCTTATTCAGC  76 178
     CPE0589  731657 ..  731712 + -19.6  -5.14563   AATGCTTTATGCTAA TGACTCCTACAAAATACAAGTTATAT GTTT ATATAGCTTATATTTTGTAGGAGTTA TTTTTTGCTCAAAAA 100 302
     CPE0590  733124 ..  733164 + -13.8  -3.14931   TATTTTTATAAATAG CTTATAGTATTCTTT-GAA GTTT TTCTAAAGAATACTATAAG  TTAATAAAAAGTAAA 100 79
     CPE0591  734318 ..  734368 +    -8  -4.53077   TTTAAATAAGTAAAT TAGGTTTAAGTATGTTTAGAGT GATTAAA AATCTAAATATATTTAAGCCTA TATTTTTTATTTTAA  81 46
     CPE0592  735806 ..  735816 +  -4.6  -2.71731   CTGGCTCAGGATGAA                 CGCT GGC GGCG                 TGCTTAACACATGCA  48 520
        sfsA  742202 ..  742218 +  -2.3  -3.46234   TAGAAGGTAATATAT              TTGCTTT ACT AAAGAAA              TTAATTATGAAATTT  43 415
     CPE0594  743062 ..  743083 + -13.1  -5.47159   AAGTTGCGATTAAGG           CAGCAAAGG TGTT CCTTTGCTG            TTTTTATTTATTGGA 100 323
        lysA  744482 ..  744507 +    -7   -5.7946   TTAATTAATATAAAA         GTTGTATGGT AAAAAA ACTATACAAC          TTTTTTTATTAAAAG  93 37
     CPE0596 NONE
        sipS NONE
        ftsH  747955 ..  747983 +  -7.5  -4.88222   ATAAGATTATAAAAT        GTGCATGAGGT TAAAAAT GCTTCATGCAC        TTTTTGACTTTTCAT  86 124
     CPE0599  750547 ..  750579 +    -8  -5.20534   TTAAAAATCAACCTT      TGCAATATATTTAT ATTAA AAAAATATATTGCA      TTTTTATTCATTAAT  93 376
     CPE0600 NONE
     CPE0601 NONE
     CPE0602  752965 ..  753011 + -10.6  -4.13945   AAATAAATTAATTAG TACAAAAAGAGGATGTAAAGA CAAAAA TCTTTATGTCCTC-TTTTGTA TTTTAAAATAAAAAT  95 81
     CPE0603  754941 ..  754990 + -11.1  -3.57772   AAATAATTAATTAAA TTTAAAGCTATTAGCTATATTTT TATT AGGATTTAGCTAATAGCTTTACA TATGTTTTATTAGTT  95 31
     CPE0604  757102 ..  757125 + -12.6  -4.45168   GTTTGTATAAAAAAA          GTAGCTATGA AAAT TCATAGCTAC           TTTCTCTTTTAACAA 100 96
        entD  760455 ..  760465 +  -2.6  -3.46659   TAAGTAAAGATTATA                 TTAA GGT TTAA                 TTAGTTGTGAATATA  44 15
     CPE0607  761961 ..  761984 + -10.4  -5.56264   TAATTATAACAAAAG          TGGGATGTAG AAAT TTACATCCCA           TTTTTTATATTTAAA 100 84
     CPE0609  763527 ..  763561 + -14.6  -4.96501   TTTCTTAAATAAAGA     GAGACTAAAATCGTAA AAT TTAGGATTTTAGTCTC     TTTATTTTTATAAAA 100 132
     CPE0613  770795 ..  770805 +  -2.6  -4.79683   ATGGCGTAGCTTTTG                 TTTT TGA AAAA                 TTTGTTTTATAGATT  59 3
        rfbP  771516 ..  771535 +  -4.4  -2.99959   AAAAAGAAGGAGCTG            TATAGATG AAGA TATCTATA             ATTTGTCCATTGTAT  50 21
        rfbN NONE
        rfbA  773367 ..  773401 + -10.4  -5.49809   AGACGATTATATAAA     TTTACATAATATAACA AAT TCTTATATTATGTAAA     TTTTTTTGAACTTTA 100 53
        rfbC NONE
        rfbD NONE
        rfbB NONE
     CPE0620 NONE
     CPE0621  778081 ..  778117 + -13.4  -3.01766   AAAATTAACCATAAA    GCATAAAAGAATTTTG AAATA TAAAATTCTTTTATGC    ATTTATAATATAATT  95 33
     CPE0622 NONE
     CPE0623 NONE
     CPE0624  782813 ..  782842 +   -11  -3.34236   ATATGGAAACAGTAA       TAAAAAGACTGA TTAAAT TCAGTCTTTTTA        TTATAGAATAAATTT  93 26
     CPE0625  784611 ..  784648 +  -9.5  -5.86465   ATAAGTATAACTAAA   CTATATGATAGAATTTT AAAA ATAATTTTATCATATAG    TTTTTTTATGTTGTT 100 43
     CPE0626  786261 ..  786289 + -14.9  -5.89921   AAATAGTTTTAAGAA        GTATTAACTTATC TAG GATAAGTTAATAC        TTTTTTTATTGTAAT 100 127
        licA NONE
        licB  789286 ..  789300 +  -2.8  -3.39931   TTTACTAATTAAGAT               GGGATT GTA AATGCC               TTAATATTAGATTAT  44 85
        licC  790059 ..  790100 + -14.7  -5.38951   AGTAGAGAAATAATA AAGACAAGCTATTAGCTTA AGTT TTAGCTAATAGCTTGTCTC  TTTTTTATATAAATT 100 28
        trpS  796163 ..  796176 +  -3.9  -3.42379   ATAATAGATTCTAAT               TACTT ATTT AAGTA                TTACTTCGCTTATAT  49 278
     CPE0634  797146 ..  797163 +  -2.1  -4.41512   TATATATTAATAAAT             TTTATTA GAAG TGATAAA              TATTTTTTATTATAA  54 60
     CPE0635  798543 ..  798563 +  -7.7  -3.76393   TGCATAAGTTCAAGA            GTCAAAATT AAA AATTTTGGC            TTTCACTTAAAATCT  73 250
     CPE0636  799605 ..  799635 +  -8.5  -5.83226   TTAATATACATTTAA       TCCTAAGAATAGA TTATT TATATTCTTAGGA       TTTTTTTATTAGATT 100 54
     CPE0637 NONE
     CPE0638 NONE
     CPE0639 NONE
     CPE0640 NONE
        phoU  803940 ..  803962 +  -2.8  -6.09196   GTATAATAATTTAAA           GATATATC TATAAGT GGTATATC           TTTTTTTGTTTTCAA  80 94
     CPE0642  804850 ..  804879 +    -8  -4.16842   AATAAAAAAATAAAA       CCACTCAGAT AATGGCAGAA ATCTGAGTGG        TTTATTAGCAATGAG  77 149
       gerKA NONE
       gerBC  812410 ..  812436 +  -8.8  -4.28487   AATCAATTTAAAAAA         GCCTATGGAATA TAA TGTTCTATGGGC         TTTAATTTTATGCTA  84 126
     CPE0650  813649 ..  813659 +  -2.6  -3.59698   TTAATATTTTGAGGG                 TATT AGG AATA                 TTATATATAAAGTAA  45 37
     CPE0651  814204 ..  814234 +   -10  -5.82281   ATACTATGGGTATAA       TAAGAACTATAATT AAA AGTTATGGTTCTTA       TTTTTTTATATATTT 100 103
        tyrS  815985 ..  816007 +  -3.6  -4.59027   TTAGTTTAGATGATT           TATTTTATTT ACT AAAGAAAATA           TTTTCTCTAATAATT  62 368
     CPE0653 NONE
        relA  817689 ..  817711 +  -8.5  -4.99638   AAAAGTAGTTTTTAA           TGCCACCTT ATTTA AAGGTGGTA           TTTTTATATAGATAT  91 50
     CPE0655 NONE
     CPE0656 NONE
     CPE0657  821312 ..  821359 +  -9.5  -5.06585   GGCTAGATAAAGTAA AAAGATAGCACATGTTGATTT AATTGA AAATCAATATGTGCTATATTG TTTTTATATGGTTTA 100 31
     CPE0658  822926 ..  822976 +  -8.1  -4.84311   TAAGGTTTAAATAAA TTCGACTAAAATA-TAAGAATAGTA AAT TGCTAG-CTTAGTATTTTAGTCGAA TTTTATTATGTAAGA  88 96
     CPE0659 NONE
     CPE0660  825545 ..  825557 +  -3.5  -4.27443   ATTTTTTTAGCTAAG                TAAAT TTT ATTTA                TTATTTTAATCGTAA  56 42
     CPE0661  826402 ..  826437 +   -10  -4.58085   AAGTAAATTAATAAA    GAAGACTATATGAAGT TTTG ATTTCATATAGTCTTA     TTTGTTTATAAATAT 100 84
     CPE0665  831117 ..  831132 +  -4.8  -3.74347   TTAGAGGTACTTGAA              GAATTT GGGA AAATTC               TTTAAACTTTATGCC  58 5
     CPE0666 NONE
     CPE0667 NONE
     CPE0668  832702 ..  832721 +  -8.6   -2.7186   GTGTTGCCCAAGAAT            CTTGGCAT TTCA ATGCCGAG             TAGTTCAAAAGATTT  69 104
     CPE0669  833881 ..  833918 +  -7.3  -4.52047   AATGTAAAGTTTAAA  GGTATCTAAACG--GAG TCAAAT CTCAGCGTTTAGATACC   TTTTATAGTATAATA  77 34
     CPE0672  838470 ..  838496 +  -6.6  -5.71712   TAATTTTTATGGAAA         GGTTAGTAACAT TAA AAGTTGCTAGCC         TTTTTTTATATAGAA  90 38
        birA  839694 ..  839704 +    -4   -3.3993   AACTATTTCTAAATA                 TGTT TCT AACA                 CTTTTTAAATACATG  49 71
     CPE0674 NONE
     CPE0675  841114 ..  841126 +  -3.5  -3.13432   TTTTTACTTAGTCTT                TTATA TGT TATAA                TTGGATAATATTCAA  46 78
     CPE0676  841925 ..  841957 +  -7.3  -3.95183   ATATTTTTATTAGTT      TATTCTTTATGTTTA TAC TAAAAATAAGGAATA      TTATTATCTCTATAG  71 54
     CPE0677  842416 ..  842443 +  -6.4  -5.60993   TAAATAAGTAAAAAG        TAACAGGTTAGA TAGA TTAAACCTGTTA         TTTTTTTATAAAGAA  88 50
         dut  843342 ..  843390 + -10.7  -5.00412   TATAAATCGGAATAG TTAGGAAAGTTTTAGAATGAGAT AGG AACTTATTCTAAAGCTTTTTTAA TTTTTACTTATATTT 100 79
        thiC  845108 ..  845154 +  -2.7  -5.30348   GAAGACTAAAAATAT TAGAGATATATTAAAAAATATT ATTC GAGACTTTT-AATATATCTCTA TTTTTATTCTTAAAT  67 32
        purL  849124 ..  849139 +  -3.4  -3.02984   TAAATCAGGTGTAGA              TTATTT TAGA AAATAA               GTTTATAAGTTTTAA  45 10
        purE NONE
        purC NONE
        purF NONE
        purM NONE
        purN NONE
        purH  855307 ..  855321 +  -5.8  -4.08164   ATAAGTTAAAACTAT               TTAAAC TAA GTTTAA               TTTATATGACCTTTT  64 107
        purD  857001 ..  857021 + -11.3  -4.25104   TCAAAAATAAAAAAA            CTCTTAAAC TAA GTTTAAGAG            TTTTGGTGCCGAAGA 100 435
     CPE0688  857873 ..  857908 +    -5  -2.82519   GTAAGATAATATGCC    TTTTAACGAAATATAT TATA AAATATTTCCTTAAAA     TGATTAATATAGTGA  51 32
     CPE0689  858953 ..  858980 + -14.4  -5.40004   ATAATTAAAATAAAA        GATGATTTCTAC ATTT GTAGAAATCATC         TTTTTTACTTTAATC 100 37
     CPE0692  863123 ..  863155 + -16.7  -4.32049   TCAACAATTAACCCT      TAAAAGAACTATCTA ATT TAGATAGTTCTTTTA      TTTTGGTAGATTATC 100 111
     CPE0693  868542 ..  868575 + -11.3  -5.14698   GTAAATTTTAAGAAA     GTAGTATAAGATTTT ATAT AGAGTCTTATACTAC      TTTTGTTTTAAATTT 100 70
     CPE0694  869995 ..  870024 + -10.2  -4.06904   TAGAATATTATTTAA       TTTAGTGGGAGT GTTTAA ACTCCCATTAAA        TTTATACTTAAATAG  93 38
        aroB  871261 ..  871272 +    -3  -4.63218   TTAGAAATATATTAA                TTCT CTAA AGAA                 TTTTCTTAGAAAGGC  57 155
        aroA NONE
        aroC  873883 ..  873893 +    -4  -3.43564   TTTCAAAGTGATTCA                 CTTT ATC AAAG                 TTCTAGATTAAATTA  49 119
     CPE0698  874442 ..  874467 +  -2.6  -4.72007   AAATGTTAATAATAA         TGGGTGTC AAATTAACAA GACATCCA          TTTATTTTAATAAAG  57 216
     CPE0699  874804 ..  874829 +  -6.2  -3.08471   ATTTAAAATGTAAAA         GACACCTAGT AGGGTA ACTAAGTGTC          TTACATGAACTTGTG  59 98
        aroE  876023 ..  876060 +  -4.4  -2.75963   AGTTTCTTTTTAAAA   CAGTAATTATTTCTAG GTATTA TTATAAATGATTACTG    ATTTAAAATAGGAAT  49 158
        aroK  876695 ..  876711 +  -6.7  -3.56366   TTTTCAGCGATTTAA              GATTATA AAT TATAATC              TTTCAAGAAGTTATT  66 61
        aroQ  877329 ..  877347 +  -3.2  -2.50761   TATTTAAATTAATAA             TATAAATG CTT CAGTTATA             AATTTTACTAATGGT  42 59
     CPE0703  877905 ..  877929 +    -8  -6.19302   TTAATATAAAAAGAA          GTTGTATTCT TATTT AGAATACAGC          TTTTTTTTATTATGT 100 37
     CPE0704 NONE
     CPE0705  879324 ..  879360 + -12.7  -5.99154   AAAATAAAAGTATAA    GTTAATACTTTATTC TTGATTT GAATAAAGTATTAAC    TTTTTTTATTTGGTA 100 138
     CPE0706 NONE
     CPE0707 NONE
     CPE0708 NONE
         cbh  883705 ..  883729 +  -2.1  -3.63569   GGAACCTTGAACTTA          TGCAATCGAAC TTT GTGAGATTGTA          TTCTTAAGAAATTAA  44 136
     CPE0710 NONE
        aspC  886064 ..  886096 +  -8.5  -5.09426   TAAATCTTTTTAATA      GGTAGTAGAGGCTTA AAT TTAGCTTTTACTGCC      TTTTTTAACGTTAAA  95 42
     CPE0712  887195 ..  887237 + -18.9  -5.01553   TAAGTTAATAAGAAA GACTATCTAAACACATTAA TATTT TTAGTGTGTTTAGATAGTC TTTTGTTTATAAATT 100 33
     CPE0715  890013 ..  890025 +  -4.9  -2.57881   TCTTTTTTTATTTAG                TTAAG TTT CTTAA                ATTATAAAAAAATTA  50 135
        sigW NONE
     CPE0717  892133 ..  892179 + -11.3  -4.48221   AGATTTAAAATAATT TTATTAAATAGCCAGAGAGTTT TTTA AAATTCTCTGGCT-TTTCATAA TTTTATGAATTAATA 100 28
     CPE0718  893544 ..  893554 +  -2.6  -4.15543   TAAAATAAGAAATAT                 TTTA CTT TAAA                 TTTTAAAACTATTTA  51 16
     CPE0719  894707 ..  894717 +  -2.6  -5.40474   AGTTATTTTCATTAA                 TAAT AAA ATTA                 TTTTTTTGAAAAGAT  67 120
     CPE0720  896215 ..  896251 +  -8.9  -5.86609   TATTAACTTTTGATA    GAAGGCATTATTTTAAG TTA CTTGATATAATTCCTTC    TTTTTATTTTTTTGC 100 301
     CPE0721  897245 ..  897278 +  -4.6  -5.23396   ATAGATTAATTTAAA     CCTTCGTTGATTTA AAGAGC TATTTCAACGGAGG      TTTTTATTCATTATT  73 37
     CPE0722  898220 ..  898232 +  -3.5  -3.13039   AAATTTATACTTTGA                TTATT TTA AATAA                ATTATTTTAGAATTT  46 60
     CPE0723  899233 ..  899256 +  -9.8  -6.15717   TATGAAAATTAAGAA          TAATAGTAGT GTTT ACTACTATTA           TTTTTTTTATATTTA 100 154
        splB  900434 ..  900475 +  -6.3  -5.29846   ATCTTGAAGTTTTAA GAAAATTATTTTCAATAAAT TTT ATTTGC-GAAAATAATTTTC TTTTTATTTAGAGTT  83 128
        nanI  903087 ..  903097 +  -2.6  -4.40732   TAATAAATAAGAAAT                 TATT AAA AATA                 TTATTTTATGGTTTG  55 31
     CPE0726  904640 ..  904651 +  -4.4  -2.91429   AAAAGAAATTGTTAG                TTGG TAGA CCAA                 TATATAAGAATTTTG  49 382
     CPE0727 NONE
     CPE0728 NONE
     CPE0729 NONE
     CPE0730  907059 ..  907089 +    -7  -5.54885   AATAAAAATTATTAA       CACTTAAGTTTATT GTA AATGGGCTTAGGTG       TTTTTTATTAGTATT  91 36
     CPE0731 NONE
     CPE0732  908423 ..  908454 +  -8.1  -4.98857   AGGAATCAAATAAAA      GTCAAGGTAAGCT AAATTA AACTTGCCTTGAC       TTTTTATAATTAAAT  91 40
        naoX  911641 ..  911656 +  -4.8  -3.14463   TTAAAAATAAAATAG              TTTGTT AATT AACAAA               TTAATAGGGGGAATT  53 97
     CPE0735  912983 ..  913020 +  -5.9  -4.88795   AAAATAGTTTAAAAA   GCTATAATTGGTTAATAT AAA ATAA-AACTAATTATAGC   TTTATTTTCTTAAAT  76 47
     CPE0736  914470 ..  914496 +  -2.2  -4.71318   CAAACATGAAAACAA         CCTAAGGTAAGT ATT ATAAGCCTTAGG         TTATTTTTTGATATT  56 114
     CPE0739  916491 ..  916501 +  -5.4  -3.64866   ATTTTTATCTGTTTA                 GTAG AAA CTAC                 TTTGAAATATGGTAT  59 96
     CPE0740 NONE
     CPE0741  918582 ..  918638 + -10.7  -2.84988   ATCAAAACAATTTAA TAAAACCTATATATTATGATAATAAAA ATT TTTTATAAGTATAATTTATAGGTTTTA TAATTGAGTTTTGGT  82 310
        lipB  920583 ..  920600 +  -7.1   -2.7159   GTGTGTATTAAAAGG             CTATAAG AAAA CTTATAG              TGGTGTGTGGATTAT  62 60
        cstA  922483 ..  922518 +  -9.9  -4.30043   GTTAATAATAAAACT    AAGAGGGGATTATGA AAAAAC TCATAATTCCCTCTA     TTATTTTAAATTTAT  95 52
     CPE0744  922925 ..  922973 + -11.4  -4.24602   ACATATAGAAATTGG TTGAGACTATAGAAAGTTTT GTTTTATGG AAAGCTTACTATAGTCTCAA TTATTTTGAATATAT 100 48
     CPE0746 NONE
     CPE0747  928091 ..  928129 + -11.5  -3.61428   ATTAAGGTATAAAAA  TAAAACTTACAAACA-TA TTCA TACTGTTTGTAAGTTTTA   TTAATGTTTATTTTT  95 58
     CPE0748  928675 ..  928698 +  -6.1   -5.6473   ATGATAAATATAAGA          TCTTAATCC TTAATT GGGTTAAGA           TTTTTTTAGTATTAT  87 51
     CPE0749  929915 ..  929925 +  -2.6  -3.59738   TTATAACTTTTTAGT                 TAAA TTA TTTA                 TTTGGGACTGTGATA  45 71
     CPE0750  930443 ..  930457 +  -5.8  -3.09749   AATTAATTTTATTTT               TCTTTT GAT AAAAGA               TATATATTAAAAATA  55 102
     CPE0751  930789 ..  930819 +    -5  -4.87273   ATAAATATAAAAAAA      TAATCAGCA-ATT ATGATA AATATGCTGATTA       TTTTTATAAGATCTT  70 141
     CPE0752  931245 ..  931261 +  -6.7  -2.59534   GCAACTAAACTTTGG              TTTCAAT AAA ATTGAAA              ATTACTCTAGTTACT  60 17
     CPE0753  932310 ..  932359 +  -9.7  -2.54841   CCTTGGAATTAAAAA ATAATTTTATAGGATTCTTTTGA ATAA TTAAAAGAATCCTATAAAGATAG ATACTTTTATTAAGC  75 86
     CPE0755  934622 ..  934652 + -15.8   -4.0942   TATAAAGAAATAAAA       TTAAGGATATACTT TTA AAGTATATCCTTAA       TTTATATGGTGACTA 100 75
     CPE0757 NONE
     CPE0758  938136 ..  938177 + -14.9  -4.55826   AATTGTAATAAAATA TGGACTATATAAAAATTGT TTGT AGAATTTTTATATAGTCCA  TTTTAATATTTTAAA 100 56
         def  940164 ..  940199 + -10.1  -3.33798   GAATAAATTTTGATT    TGAAAGATATACTTA TTAATT TAAGTATATCTTTTA     TTAATATAGTATTTA  87 160
     CPE0763  944151 ..  944178 +  -2.2  -5.29846   AAATACAAATGAGGT        TTTTTAGTAAGT TTTG ATTTAATAAAAA         TTTTTCTTTCACCTT  66 102
     CPE0765  946134 ..  946156 +  -2.8  -5.15117   TTTTTGACCATCAAT           TATTTGAGAT TTT ATTTCAGGTA           TTTTTTCAGGTTTTA  66 266
     CPE0768  949491 ..  949513 +   -15  -5.56264   TTTTGAAGTGTTATA           GGCTGTAGTT TTA AACTACAGCC           TTTTTTATATTTCCA 100 41
        gutA  951322 ..  951357 +  -9.9  -5.61881   TAAAAGATTTAAAAA    GTATAACAGAGGTTT TAATTT ACGCCTCTGTTATAC     TTTTTATTTTTGAAA 100 168
        bgaL  955667 ..  955708 + -13.3  -5.26316   ATTTTTTAAAATAAT TGCTGTCTTATATAGTGCT TGAA AACACTATATAAAACAGCA  TTTTTTATAGAATAA 100 58
     CPE0774  958586 ..  958606 +  -4.1   -3.6849   TGAAATTTAGTTTAT            TAAAGTATT TTT ATTACTTTA            TTATTAAGATTAACT  52 89
     CPE0775  959443 ..  959468 +  -8.5   -5.8187   ATTTTAAGTTTAAAA         GAAACATAGAA ACTA TTTTATGTTTC          TTTTTTTATTAAATG 100 70
     CPE0776  960471 ..  960509 +  -9.3  -3.70919   GATATACTGTCTTAG  TTTAGGAGTGTATTATAA GGTT TTATA-TACACTTCTAAA   TTATTCAACTTTAGA  84 244
     CPE0778  962087 ..  962122 + -12.2   -4.8083   GATTTAAAATGTTAT    AAAAAGTAGTTAATTC TTAA GAATTAACTACTTTTG     TTTTTAATAATATTA 100 92
     CPE0779  962947 ..  962998 + -14.3  -2.86661   TTAGATTTAGCAGAG TA-AAGTAAAAAGCCTAATAAATC TATAT GATTTATTAGGCTTTTTACTAATA TAATATTATTCAGTT 100 23
     CPE0782  965202 ..  965231 +  -9.5  -3.23235   TTTAATAAAAATAAA       TAAAAGAGTGG CTTAATTA CCACTCTTTTA        TTAAATTAATATATA  80 36
     CPE0783  967132 ..  967162 +   -10  -4.94992   TAAAACACCACAAAA       TAACCTTAACAA TTTAATT TTGTTAAGGTTA       TTTTTATAGATTTAA 100 49
      pfoS/R  970698 ..  970711 +  -2.5  -3.53224   ATGATGAAAATATTT               TTAAA TATA TTTAA                TTTACAAAAAAGATA  45 12
        apbA  971703 ..  971731 +  -9.1  -5.32599   TATAGTTTTTTTAAA        GTTGATTTTTATG TTT TATAGAAATCAAC        TTTTTATATTTTATA 100 55
     CPE0787  972417 ..  972462 + -10.7  -3.64912   TTTGAAAACAAGTAG TAATGCACAACTTCTTACATT TTTA ATTATAAGAAGCTGTGCATTA TTATATATATAAGTA  91 81
     CPE0788  973090 ..  973122 + -10.1  -5.65927   GGATTATAAGAGAAA      GCTATATCAAATC TTTACTT GGTTTGATATAGC      TTTTTTATTTAAATA 100 32
     CPE0789  973658 ..  973683 +  -4.1  -4.21812   ATAAAAATTTTTAGG         TATTTATCACT AATT AGTGATAAAAG          TTGTTTTAGATAAAA  58 54
     CPE0790 NONE
     CPE0791  975302 ..  975337 + -16.6  -3.45839   ATATTGAATAAAAAA    TAATACTGAAAATGAA AAAT TTCATTTTCAGTATTA     TTAATATTTAGGGAT 100 104
     CPE0793 NONE
     CPE0794 NONE
     CPE0795  979563 ..  979585 + -10.7   -4.8277   GCAGATGATTATTAG           GGGAGTTTA GGGAA TAAACTCCC           TTCTTTTTTGTATTT 100 307
     CPE0796  980166 ..  980203 +  -7.4  -5.42975   TTCTAAATATAAAAA   TACTTTATCAAAAA GATATTAAAA TTTTTGATAAAGTA    TTTTTCTTTGTATAG  90 41
     CPE0798  981942 ..  981952 +  -2.6  -4.22652   TTTAATATAAAAAGA                 TTTA ATT TAAA                 TTTTCAATGGTATAA  53 122
     CPE0799  983296 ..  983323 +  -4.2   -5.5074   TAGATGTAAATTTAA        CTTCGTCCTA TGTACATT TAGGATGGAG         TTTTTTATTACATTG  78 50
     CPE0801  984925 ..  984946 + -11.7  -5.76237   AGAAATATAAAAAAA           TGCTTCACA ATTT TGTGAAGCA            TTTTTTATTTATATG 100 31
     CPE0802 NONE
     CPE0803  985876 ..  985894 +  -3.2  -4.57787   GATAAAATGTTAATT             TTTTATTG AAA CATTAAAA             TTTATTTAATATTAT  60 140
     CPE0804  987840 ..  987880 + -11.6  -3.05384   ATATGATTTAAAGTA GTGTTTGGTTTAGATAGTA ATTA TA-TATCTAAACTAAACAC  TTACCTAAAACAAAA  90 46
     CPE0805  989967 ..  990009 +  -8.8  -5.48623   AATAAATTAAAAAAA GAGTAAGAATTTTAGAATGT ATT ATATTTTATAATTTTTACTC TTTTTATTTATATTT 100 46
     CPE0806  991708 ..  991737 +  -3.9  -4.65895   TAATAATTATATATT       TTTTTAGATACTTA AAA TAAGT-TTTAAAAA       TTTTTACCTAGAACC  62 259
     CPE0808  993110 ..  993155 + -25.3  -5.41143   ATAGAGAATTTTAAA TCAGCCAAATAAATATCAAGA GTAC TCTTGATATTTATTTGGCTGA TTTTTTTAAACAATA 100 14
        fhuD  994999 ..  995039 + -10.7  -3.76125   AATAATTAAAATTTT TAGTAGGGGCTGTATC AAAATATAAG GATACAGCCCC-ACTA  TTTAAGTTAAAATAG  91 36
        fhuB NONE
        fhuG NONE
        fhuC  998016 ..  998060 + -14.1  -4.25615   ATATTATAGTTTAAT AAAAATAAATCTTAGAGAATA TTT TATTTTCTAAGATTTATTTTA TTTATTAAAGTTTTT 100 77
     CPE0814  998760 ..  998774 +  -2.2  -4.21402   ACTTGTAGAGTTAAT               TATATG TAA TATATA               TTTATAATTTTAAAT  52 33
     CPE0815 NONE
     CPE0816  999512 ..  999553 +  -9.9  -3.78902   TGAAATCTAGATGGA TAA-CAAAAATAGTTGCT AAATAAA AGCAACTATTTTTGCTTA TTTAAATATTACTTA  90 183
     CPE0818 1003714 .. 1003757 + -10.8   -5.4505   ATAATTAATTATAAA TGATATTAGATAG-ATTTAAA TAT TTTATATTCTATCTAATATCA TTTTTTATTAGGCCA 100 50
         ddl 1004815 .. 1004850 +  -4.2  -4.37502   TAGAAGTTTTCAAAA    GTCATTTATTTAAAGA TAAT TATTTTAATAAATGGC     TTTTCATATACTCCT  64 42
     CPE0820 1005799 .. 1005837 +    -7  -2.92475   AATGAATAGAAAAAA   TATAGAAGAAGTATAATT AAT AGGTGTACTTCTTTTATA   ATTTGTCAAAATAAA  63 52
     CPE0821 1007067 .. 1007083 +  -3.1  -2.90573   ACAAGAGGAATTAAA              TAAATTA AAA TAATTTG              ATTTAATATAAATAA  43 13
     CPE0822 NONE
     CPE0823 NONE
     CPE0824 1008878 .. 1008912 +  -7.3  -4.64676   TAATATTTTTATTTA    GCCTAGGTTA-GTATA ATAT TTTACTTAGCCTAGGC     TTTTCTTAAAAATAA  79 38
     CPE0825 1009519 .. 1009538 +  -2.3  -3.08522   TATTATAAAAGTAAA            TAAATAT GTTTAA ATATTTA             ATTTTAAAGTAAATA  40 134
     CPE0826 1010126 .. 1010155 +  -6.6  -5.74086   GCATGGGCAACCGTC       TAAAAAGCTGCT TAAATT AGTGGCTTTTTA        TTTTTTATTTAATTT  90 118
     CPE0827 1011429 .. 1011474 +  -5.8  -4.47686   TAATAGGAATAAAAA GCTACTAATTTTATGCACATA TGATT TAAGTA-ATAAAATTAGTAGC TTTAATTTTTTATAA  68 183
     CPE0828 1012741 .. 1012763 +  -2.8  -2.70476   ATTTTTTATAAGATT           TATTTTTATG TAC CCTAAAAGTA           GTTATGCTTAAAGAT  39 256
     CPE0829 1013721 .. 1013771 + -16.6  -4.18693   TAATTATTATAGATA TTTTAAAAGAGATATTTGTGTGGC TTA GTCACATAAGTATCTCTTTTAAGG TTTAATTTATAATTT 100 38
        bgaL 1017989 .. 1018007 +    -4  -4.02534   GTTAGTGAATTTCAC             TAAGAATT TAT AATTTTTA             TTTATAAGTTTAAAT  56 243
     CPE0832 1019774 .. 1019788 +  -4.3   -4.7629   TCATTTTGATATACG               CCTTT TTTAT AAAGG               TTTTTAGCTTAATAA  68 281
     CPE0833 NONE
     CPE0834 1023640 .. 1023653 +  -2.5  -4.32857   AGTGCTCAAGCACAA               TATTA TATT TAATA                TTTATATTTAGAAGA  53 14
     CPE0835 NONE
     CPE0836 1026175 .. 1026204 +  -8.1  -5.43514   AAGGAGAAATAAAAA       GGTTGTATAAGTTA ATT TAACTT-TGCAACC       TTTTTTAGTTGTTTT 100 198
     CPE0837 NONE
     CPE0838 NONE
     CPE0839 1028525 .. 1028564 +  -5.2   -6.0427   TATTTTTCATTATGA  CTGTATTAGGGAACTT AAATTAAA AAGTGCTTTAATACAG   TTTTTTTTATATAAT  91 48
     CPE0840 NONE
     CPE0841 1030375 .. 1030431 + -10.8  -3.62535   TTAATGAAATAAATT TGAATTTAAAAATACAATTAGTTT AAATAATGA AAACTAATTGTATTTTTAGATTAA TTATATGATATTTAG  91 37
     CPE0842 1030890 .. 1030901 +    -3  -2.90349   ATTTAGTTATTGATA                GTTT AGAT AAAC                 CTTTAACTTTAGAAA  40 101
     CPE0843 1031565 .. 1031579 +  -2.2  -3.38836   ACAGAATGGTTTACA               TAGAAA ATA TTTTTA               ATTTATTTTGAAAGT  43 234
     CPE0846 1034393 .. 1034431 + -10.6  -5.07941   AAGAAATTAAGTTAA   GAAATAACTCTACTTATA AGG TTTAAGTAGAGTTATTTA   TTTTTGTGTAATTTT 100 66
     CPE0847 1036527 .. 1036541 +  -7.2  -3.68222   AGTTGGTTAAGAGGG               CAGATT GCT AATCTG               TTATTAGGCTTAAAG  70 311
     CPE0848 1037427 .. 1037446 + -10.8  -5.54338   AAGATGAAAATTGAA            GAACTCTC TTAA GAGAGTTC             TTTTTATTTTACTTA 100 14
     CPE0849 1038838 .. 1038853 +  -3.4  -4.54026   TTGTTGATAAGGAAG              TTTTAT AAGA ATAAAA               TTATTTTGTTTAAGA  58 364
     CPE0850 NONE
     CPE0851 1042188 .. 1042221 + -11.2  -3.87201   AATATAATAAAAATA     GTTAAGGAGCTTGA ATTTAA TCAAGCTCCTTAAA      TTATATTCTATTTAA 100 39
     CPE0852 1044389 .. 1044400 +    -3  -4.09805   ATTCCTACTTCAAGG                TGAA CTAT TTCA                 TTGATTTTTTCTTTT  55 454
        aspC NONE
        rubY 1046722 .. 1046732 +  -2.6  -4.45077   TTAGCATATTACCTA                 TAAA AGA TTTA                 TTTTAATCCTTTTTA  55 100
     CPE0856 1050421 .. 1050444 +    -6  -5.72053   TAGGTATAAGGAAAA          GGCAACCTTT GAGG GAGGGTTGTC           TTTTTTGTTTGATTA  87 214
        bdhA 1052634 .. 1052656 +  -3.6  -3.76811   CATATCCTTTTTTAT           TTTAAGTATT GTA AATGTTTAAA           TATTTTGCTAGTATC  52 201
     CPE0859 1053840 .. 1053871 + -15.4  -5.50723   ATTAAAATAAAAAAA      GGTTTTCTTTGTGC GTTT GCATAAAGAAAACC       TTTTTATTTTAGTGA 100 31
     CPE0860 1055336 .. 1055348 +  -4.9  -3.28708   AAAATTTTTAATAAG                GTTTA ATT TAAAC                TTAGTATGAAATTTA  53 121
     CPE0861 1056620 .. 1056658 +   -12  -5.55769   GATAGATAGTTTAAG   GTGAACATAAGCAATAAA AAA TATATTGTTTGTGTTCAC   TTTTTTATTATAAAG 100 60
        deaD 1058438 .. 1058463 +  -7.8  -5.40072   TGTGGTAAAATTAAA         GTAAGATATA GTAAAA TATATCTTAC          TTTTTTTAAAAGGAA 100 114
     CPE0863 1058971 .. 1058993 + -11.4  -5.63103   AGTTTAGATTTTAAA           GCTCTAAGTT TAA AACTTAGGGC           TTTTTTTAATTAAGA 100 34
     CPE0864 1060599 .. 1060612 +  -2.5  -2.72263   ATTAAAGTTAAATAC               TAATT AAGA AATTA                ATTTGAAAGGAGTGT  39 97
     CPE0865 1060841 .. 1060891 + -14.5  -4.90136   TTTTAATTTAAATAG TTAGGGCTTGTAGCTAATTTTAA TAAGT TTAAAGTTAGCTATAAGCTTTAA TTTTTGCTATTACTT 100 59
     CPE0866 1067686 .. 1067696 +  -2.6  -2.72436   TGTTTAATAATAGAT                 TTTT AGA AAAA                 TAGGTTTAATTATAG  39 249
     CPE0867 1067972 .. 1068007 + -16.6  -5.12068   TAATGACTAAATAAA    TAGGATTGTATTAAAA TAAC TTTTAATACAATCCTA     TTTTTATTAAATATA 100 96
     CPE0869 1070299 .. 1070333 + -11.7  -4.49377   TATAAAATAAAGTTT     AAAAAGAAACAGAGT ATAGA ACTCTGTTTCTTTTC     TTATTTTATTGTAGG 100 42
     CPE0872 1074434 .. 1074484 +  -5.1   -4.4518   TATAAGTAAGTTCTG TAGGGC-TGTATCAAAATAT AACAAATAAAAG TTATTTTGATACATGCCCTA TTTTAACTTTTAGTT  66 36
     CPE0873 NONE
     CPE0874 NONE
     CPE0875 1076645 .. 1076682 + -13.8  -3.55783   ATTATAGAATAATAA   TTAAATTAGGGGATGA AGAGAC TCATCTCCTAATTTAA    TTCTAGTTGAATTTT 100 53
     CPE0876 1077279 .. 1077314 +   -10    -4.946   ATAGAAGATATAAAA    GAGCATGTAATAA-GTT TAA AACATTAATACATGCTC    TTTTTACTATTTAAT 100 140
     CPE0879 1080823 .. 1080877 + -10.7  -4.80737   TTTAAGGTAAAATAA TAAGGTGGTTGTATAAAAAAATTATAA GTC TTATAATTT-TTTAT-CAATCACCTTG TTATTTTTTATATTA 100 98
        nagI 1085895 .. 1085932 + -14.5   -4.2461   TAGTTTATAATATAG   TAGCTGTATCAAAATAA GTTT TAATTTTGATACAGCTA    TTTATTAATAGAAAT 100 58
     CPE0883 NONE
     CPE0884 NONE
     CPE0885 1089726 .. 1089754 + -10.5   -5.4433   AATTAAATTTAAAAA        TCTTAACCTTATT TTA AAGAAGGTTAAGA        TTTTTATTTATATAT 100 114
     CPE0888 1092437 .. 1092464 +  -3.5  -3.41989   TAATTTAAAAATAAA        CTAAAACTTGT ATTAAA ACAGGTTTTTG         TTAAATTTTATAAAT  47 46
     CPE0889 1092940 .. 1092962 + -12.2  -5.16237   AATTAAAATAAAAAA           GACAAATACT TTT AGTATTTGTC           TTTTTTAATCACATT 100 39
     CPE0890 NONE
     CPE0891 1093983 .. 1094019 + -16.8  -5.65177   TGGTGTTTAGAGAGC    AAAGAAGCTCCATAGG AAATC CCTATGGAGCTTCTTA    TTTTTTTATAAGTAT 100 91
     CPE0892 1095324 .. 1095376 +  -4.5  -4.18494   TAAATAGTTTTTTTA TAAGCTTCAAAATAGGACTGATAT GCTTAG AAATTA-TCCTTTTTTGGAGCTTA TTTTAGATAGGCATA  59 34
        pduU NONE
        pduV NONE
     CPE0895 NONE
     CPE0896 1098489 .. 1098499 +  -3.2   -2.9732   TTAAATAACTATGAA                 CTGC GAA GTAG                 TGGTTTGAATTGAGC  45 33
        eutA NONE
        eutB NONE
        eutC NONE
        eutL NONE
        pduJ NONE
        adhE 1105466 .. 1105502 +  -7.5  -3.08371   AAAAAGGCTTAATAT    GTTTTAGTCTTAGGA AAATTAC TCTTAGGACTAAGAC    TATATTAAAAGTCTA  67 126
        pduJ 1106029 .. 1106058 +  -6.5  -4.45485   AAAAGTTGTAATTAG       GGGTTGCATAAAG AGTC TTTTATGCACTCC        TTTTATACATCTAAT  75 43
        eutT NONE
        pduL 1107556 .. 1107567 +  -4.4  -4.05816   TTAGAAGTTAATTAT                GCTT TAGA AAGC                 TTTATACTAATTTTA  59 71
     CPE0906 1108559 .. 1108571 +  -6.3    -3.695   ATTTAAAATAAACAA                CCTTT AAA AAAGG                TTTGAAGTATTTAGG  65 110
        eutN NONE
        pduT NONE
        eutH NONE
        eutQ 1111109 .. 1111140 + -16.2  -4.44284   TTGAAGTATAAAACA      TAGAGCTTACTTTT TAAT AAAAGTAAGCTCTA       TTTTGGTATTAGGTT 100 60
        bsaA 1112088 .. 1112106 +  -2.4  -4.81685   TTTTAAACAATATTT             GTTTTTAG GTG CTAACAGC             TTTTTAGTAGTTACT  59 195
     CPE0912 1112948 .. 1112976 +  -6.2  -5.42198   GATTTAAGTAGAAAA       TACAATGGTACTA AATT TAG-GCCATTGTA        TTTTGTTTTTTAGAG  83 77
     CPE0913 1113563 .. 1113591 + -12.7  -5.30686   GTTTTATAAGAAAAA        GCACTAAATTTAT TTA ATAGATTTAGTGC        TTTTTTATAAATATT 100 89
     CPE0914 NONE
     CPE0915 1116214 .. 1116256 + -14.7  -5.02357   TAATAGAGAAAATAA GTGAAATATATCAAAG-TTA ATTT TAATCTTTGATATATTTCAC TTTTATTTAGTTATA 100 84
     CPE0916 1117040 .. 1117075 +  -8.7   -5.0065   TTTAGTTTTTATTTG    TAAAGTAAGGTTATAT ATTAA ATA-AACCTTACTTTA    TTTTATTTATAAATA 100 43
        nrdD 1119205 .. 1119223 +  -2.3  -3.18582   TGAGAGAGTAGAGGA             TGCGCCT TTTAT GGGAGCA             TTAATAAGTGCAGTA  41 66
     CPE0918 1119627 .. 1119672 +    -5  -5.18371   AGAAATAAAGGTAAA GAACTGTACCA-AGTATTATA TAGGT TTTTATACTTTGGTATAGTTC TTTTATTTTGTAAAA  74 33
     CPE0919 1120660 .. 1120675 +  -7.6   -5.9362   AATATTTAGAAGAAA              CTCAGT TATT ACTGAG               TTTTTTTGTATTTTA 100 149
     CPE0921 1121729 .. 1121757 +    -9   -5.0133   ATAAATAAGTAAAGA        GCAAACTAGC AAATAAGAA GCTAGTTTGC        TTTTTTAAAAAGATA 100 33
     CPE0922 NONE
     CPE0923 1123099 .. 1123117 +  -3.2  -2.75844   ATAGTTTATTTTAGT             TGTTTTTA GTA TAAAGGCA             GTTTGAGATACAAGA  43 57
     CPE0924 1123974 .. 1124027 +  -6.6  -3.84463   ATATATAAAATACAA GGGATTGTATCAAAATAACTTATA AATTTTAA TATAAGT-ATT-TGATATAATCCC TTGTCTATTTATTGT  69 33
     CPE0925 1124461 .. 1124471 +  -2.6   -3.9461   TTTTTAACATGTGTA                 TTAT AGT ATAA                 TTGTTGTTAAAAGAA  49 168
        glpF 1125277 .. 1125306 +  -8.2  -5.98781   TAAATAAGTTTAAAA       TTATTATCTATA GATCAA TATAGATAATAA        TTTTTTTTAATTATA 100 51
     CPE0927 NONE
     CPE0928 1127594 .. 1127638 +  -9.8  -5.95539   AAAATGACATAAGAA TAGGATTATTTTAATTTTTAC GCAA GTAGAG-TTAAAATAATCCTA TTTTTTTATTTAAAA 100 177
     CPE0929 NONE
     CPE0930 1130014 .. 1130024 +  -2.6  -3.54459   CAGTTCAATTAGAAG                 TTAA GTT TTAA                 TTTAGAAAGGATTGA  45 15
     CPE0931 NONE
     CPE0932 NONE
     CPE0933 NONE
     CPE0934 NONE
     CPE0935 1133677 .. 1133703 +  -6.8  -3.68557   ATAAAAAGCTAATAA         TATTTAACCTAT ATA ATAGATTAAATA         TTTAAAATATATTTT  68 40
     CPE0936 1135180 .. 1135225 + -22.5  -4.66418   AGGAATTTTTCATAA TATATTTAAAAGACTCTTTCA ATAT TGAAAGAGTCTTTTAAATATA TTTATTATTATTTTC 100 292
     CPE0937 1137022 .. 1137044 +  -4.2  -5.47399   TATTTTCATATAACT           TTATAGCTTA GAT TAAGCAATAG           TTTTTTTAAAATTAA  78 80
     CPE0938 1137953 .. 1137997 + -13.9  -4.86822   GTTAGTATTCTTACA AACTCCCTTTGTAGTAATAAT TAA ATTTTTACTATAAAGGGAGTA TTTTATTATATAGTT 100 48
     CPE0939 1138790 .. 1138823 + -10.5  -4.48823   TCTTTTTAGACAAAA     TAAAAGTACTGGAAT TTTT ATGCCAGTACTTTTG      TTTTATAAATTAATT 100 32
        pldB 1142564 .. 1142600 + -19.1  -4.71186   AGAGGAAAATAATTA    GATATTATAAGAGAGGT TGT GCCTCTCTTATAATATC    TTTTATATTGATAAT 100 25
     CPE0947 1146549 .. 1146564 +  -2.6  -4.14511   AAAGACTTAATAAAG              CTTGTT TATT AATAAG               TTTTAAACTAAAGTT  51 98
     CPE0948 1147618 .. 1147632 +  -5.8  -2.70854   GGTTTAATAGAAAAA               TTAAGA CTT TCTTAA               GGTTTTCTTTAAGGT  53 133
     CPE0949 NONE
     CPE0950 NONE
     CPE0951 1150357 .. 1150382 +  -8.5  -5.86965   TTTAAAAGTATAAAA         TAAGCAATTTG AAAT TAAATTGCTTA          TTTTTTTTAATAAAT 100 78
     CPE0953 1152285 .. 1152299 +  -2.2  -2.70044   AAAAAATTTTCAGTA               TTTTTG GAT TAAAAA               AATTTTTATAGGATA  38 169
         gpo 1152908 .. 1152953 + -14.5  -2.86202   AATACAGTTTTTAAG GAAAAGACCTATGATTAG-ATT TTT AATACTAATCATAGGTCTTTTA ATGTTTTAATGTGAA 100 39
        mutT 1156143 .. 1156196 + -10.1  -2.54881   TAGTTTTTATTATAT TAAAAGCCATAATATTTGAATTT TTATTTTT GAACTTAAATATTATGGCTTTTA GATTTTAGTTAAATA  78 38
     CPE0960 1157293 .. 1157308 +  -3.4   -3.5365   TAAAAAAGTAATATC              TTAATT TTAT AATTAA               TTGTATAAAATTTAA  49 168
     CPE0961 1157792 .. 1157817 + -12.1  -5.80817   ATATTAAAGTAAAAA         GCATGTATATA AGCA TATATACATGC          TTTTTTTATATTAAA 100 29
     CPE0962 1159092 .. 1159121 +  -7.3   -5.4477   AATTTATTGAAAAAA       TAATTGGCCATAG AAAT TTATGACCAATTA        TTTTTTTAGGAATTT  90 45
     CPE0964 1161660 .. 1161680 + -11.3  -4.68511   AATCATATAAGAAAA            GGTAACTTA TAG TAAGTTACC            TTTCTTTATATTAAA 100 312
     CPE0966 1164702 .. 1164728 +  -7.3  -6.02919   AACCGTGGAATTTTA         CTTCTGCCTCT GTATA GGGGGTAGAAG         TTTTTTTATTTATAA 100 475
     CPE0967 1165961 .. 1165981 +  -7.6  -5.67529   TTTATAAGACAAAAA            GGTGTACT TTTAT AGTACGCC            TTTTTATTTTTAATT 100 34
     CPE0968 1167430 .. 1167460 + -10.1  -5.65177   AAGTGTTTACTCTAA       TAAACAATAATAA TAAAT TTATTATTGTTTA       TTTTTTTATAGGTAT 100 175
     CPE0969 1169478 .. 1169518 + -13.8  -3.30159   GATTTAATATGTAAA GAATAAAAAAAGAGAGTTT ATTT AAACTCTC-TTTTTTATTC  TTCTGGCAAAGTTAA 100 20
        hisB 1172630 .. 1172680 + -16.1  -4.34008   AGATAGATTAGAAGT TA-ATAAATAAAAAATAGGAGCTT AGTT AAGCTCCTATTTTTTATTTATATG TTGTTTTACTTGATG 100 16
     CPE0975 1176591 .. 1176605 +  -2.2  -2.72386   AATTTATAGAGAAAG               TTTAAA CTA TTTAAG               ATTAATTAATTTTCT  38 147
     CPE0976 1177029 .. 1177062 +  -8.4    -4.386   GAAATAACAATAAAA     CTTACAAACAATAT GAAAAA ATACTGTTTGTAAG      TTTTATGAAAAGTTA  82 67
     CPE0981 1183204 .. 1183214 +    -4  -4.27474   ATAATAAATTATAAA                 GTAA TAT TTAC                 TTTGTTGATAACTTT  58 81
     CPE0982 1183757 .. 1183772 +    -9  -5.37593   TATAAAAATTAAAAA              CCAAGC TTTA GCTTGG               TTTTTTAGTTTGCAG 100 49
     CPE0986 1190186 .. 1190205 + -10.8  -5.84011   GCCTTTAGAAGAAAA            GCTGTATC AATT GATACAGC             TTTTTATTTTTTATT 100 33
        pfoS NONE
        sdhB NONE
        sdhA 1193104 .. 1193127 + -12.6  -4.91084   GTATTTACAAAAAAA          GTGTACAAGT ATTA ACTTGTACAC           TTTTTACATTTTCTT 100 66
        truA 1194825 .. 1194879 +  -9.2  -4.39226   AATTATTAAATAAAA TCTGTATAAAAGAGTA-TAAATACTA ATTAA TAGT-TTAACTACTCTTTTATACAGA TTATTTTATGCTTCT  93 32
     CPE0993 1196848 .. 1196892 + -16.3  -4.57073   CATAGAAAGATTAAA TAAAATAATTTCATAGGAA TAAGTGT TTCCTATGAAATTATTTTA TTTTTAGAAAAAATC 100 10
     CPE0995 1199036 .. 1199068 + -10.8  -5.57054   AATTAACAAATTTGA      GTCATCTAAAAGTG AAAAA TACTTTTAGGTGAC      TTTTTTTAGATTATT 100 53
     CPE0996 NONE
     CPE0997 1201812 .. 1201831 +  -6.6  -3.97947   TGAGCCTTTAGTAAA            GTTAATAT TATT ATATTAAC             TTTATAATAAATACA  69 144
        gltX 1204122 .. 1204143 +  -3.1  -5.14163   AAAAGATGAATAAAA           TTTTCCTTA AACT TAAAGAAAA            TTTTTATTAATCCAT  68 152
     CPE0999 1204363 .. 1204386 + -12.6  -5.98675   ATTTGTTTATTATAA          GGTTGTAAGA TTAG TCTTACAACC           TTTTTTATTTTTATA 100 43
     CPE1000 1205172 .. 1205217 + -15.2   -3.3907   ATTGGATATAGAATG GAAAAGCTAAAATAGTAGTT TAGAAT AACTACTATTTTAGCTTTTA TTAATTAAAGTTTAA 100 11
     CPE1003 NONE
        hprK 1209490 .. 1209528 +  -4.9  -3.92324   ATAAAAAGTATAAAC   TATAACCATATCA GAGTTAAAGGTGA TGATATGGTTATA   TTTAATATTGAGGAA  60 40
     CPE1005 NONE
     CPE1006 1212009 .. 1212021 +  -3.5  -3.20639   TTATGGTACAGTCCT                TTTTA TAT TAAAA                TAATTTGTTTGATAA  46 112
     CPE1007 NONE
     CPE1008 1213692 .. 1213712 +  -3.3  -3.53012   GAAATTTTACGAAAA            TAAACATAG TTA CTTTGTTTG            TTTAGGGAAAAAAGG  49 147
        mgsA 1214192 .. 1214208 +  -5.3  -3.92577   TAAAATTAAGGTGAT              TTTTTTT GAG AAAAAAA              TATTTTTGAAAATTA  62 120
     CPE1010 1214606 .. 1214626 +  -2.7  -3.09908   GAAAAAAATATAAAG            TTAAATAAA GAA TATATTTAA            ATTATTTTAAAAGAG  41 18
     CPE1011 NONE
     CPE1012 1215439 .. 1215477 +  -3.2  -2.71364   TGCTAAAATAGAGAT   TGAAGTTATAGCTACTTT AAA ATAGTTTCTATATCTTCA   TAATTAGCAAGATAG  43 1
     CPE1013 1215820 .. 1215846 +   -14  -5.23765   TCTCTAAATAAAAAA         GTGACTATATAA AAT TTATATAGTCAC         TTTTTATCTTATTTA 100 93
        pabA NONE
        pabB NONE
     CPE1018 NONE
        folE 1223096 .. 1223121 +  -4.1  -3.71174   AAAATGATGTTTTTA         GAATGATTTCT ATGT AGATATTATTC          TTTGAGGTGTTTATT  52 9
     CPE1020 NONE
        folP NONE
   folA/folK 1225292 .. 1225331 +  -8.2  -6.04419   TCTATTATTAATAAA  GATATAGAATTTAGTA TAAATCAC TACTAAATCCTATATC   TTTTTTTATTGTTTT 100 51
     CPE1024 1226400 .. 1226412 +  -2.7  -4.53439   TTTTATTATCTATAT                TTTTG CTA CAAGA                TTTATTTAAATTTAA  55 63
        pykA 1227770 .. 1227803 + -16.3  -5.14698   CAAAAATAAAAAAGA     GATCAAAGAGAGTCT AAAA AGACTTTCTTTGATC      TTTTATTTTAGATTT 100 9
     CPE1027 1229954 .. 1229969 +  -7.6  -5.95539   TGGAAAATAAAAAAG              CAGACT TTTT AGTCTG               TTTTTTTATTTAAAG 100 14
     CPE1030 1232688 .. 1232721 +  -9.9  -5.86965   ATAATAAATTTTAAA     TATAAAAAGAGTGGTT TTA AGCCACTCTTTTT-TA     TTTTTTTTAATAAAT 100 37
     CPE1031 1233693 .. 1233719 +  -9.6  -5.63517   GAAAACTACTAAAAA         GGTATTACATTT TAA AGATGTAGTACC         TTTTTTATTTAAAAA 100 89
     CPE1032 1235476 .. 1235489 +  -2.5  -3.44915   AGTAGCCAAAATAAC               TTTTT ATTA AAAAA                TATCTCTTTTTTTCA  46 344
        cobT 1237277 .. 1237287 +  -2.6  -2.70544   AAATATTATAGGAGT                 TAAT TTA ATTA                 GTTATGATAGTTTTA  39 49
     CPE1035 NONE
        cobS NONE
     CPE1037 NONE
        cobC NONE
        cbiB NONE
     CPE1040 1241957 .. 1241978 +    -3  -6.14618   TTTAAATATGCTTAA           CATACCTT CTTAAA ATGGTATG            TTTTTTTATTTTATA  80 338
     CPE1041 NONE
     CPE1042 NONE
     CPE1043 NONE
     CPE1044 NONE
        cbiP 1247057 .. 1247088 +  -7.5  -5.46706   GATCTTAATTTTAAA      CAGTGTATTAATT TTTATT ATTTAATACACTG       TTTTTATTTTAAAGT 100 33
     CPE1046 1253243 .. 1253279 +  -4.7  -2.82635   ATCAAGTAATAATTA   TTCAAGGAG-GATAAG TATAAT TTTATTACTCCTTGAA    TATAATGATACACAT  51 46
     CPE1047 1253787 .. 1253817 + -13.6  -5.15167   TGAAATTATTAATTA       GGTTTATAAGAGAT AAA ATCTTTTATAAACC       TTTTTATTAGTCATA 100 48
     CPE1048 NONE
     CPE1049 1255918 .. 1255952 + -13.1  -4.82333   AATAAGTTTTTAAAA     CAGAGAGGAAAGT TTTTAAATT ACTTTCCTCTCTG     TTTTTGGATTGTTAT 100 125
     CPE1050 1256918 .. 1256939 + -10.3  -5.64873   TATGTAATAAAAAAA           TCCAACTTA AAAT TAAGTTGGA            TTTTTTATTATTAAA 100 34
     CPE1052 NONE
     CPE1053 1260570 .. 1260602 +  -7.2  -5.58522   TAAATAACAAAAAAA      CAAATCATCTTAGT ATTTA ATTAAGGTGGTTTG      TTTTTATTTTGTCTA  91 34
     CPE1054 1261110 .. 1261153 +  -6.3  -4.10453   ATATTATAATTGTTT TAGGCTCTGTTTTAAGG AAATCCTAAC TTTTAAAACAGAGCTTA TTTTAAAAAGATTTA  68 110
     CPE1055 1262026 .. 1262044 +  -5.4   -2.8655   ATTCGTAGTATGTTG             TCTTATTA ATT TAATAAGG             TATAATATAAATGGA  54 47
        hisB 1263110 .. 1263132 +   -15   -5.5604   ATAGATAATAAAAAA           GCACAAGGAA TAA TTCCTTGTGC           TTTTTTATTAATTAC 100 123
     CPE1059 1267570 .. 1267584 +  -2.8  -2.73622   TAAAAACTAGGAGGG               GTTACT CAT GGTAGC               TACTGTAATTATTAT  39 38
     CPE1060 1268588 .. 1268613 +  -9.1  -5.96894   GTAGGCATTAATTTT         TCCCTTTGCTT TAAA GAGTAAAGGGA          TTTTTTTATTTAGGT 100 86
         alr 1269786 .. 1269813 +  -6.4  -6.47325   TATAGTTTTAAGAAA        CATAAGGCTAAA CAAA TCTAGTCTTATG         TTTTTTTTATTTTTT 100 52
     CPE1062 NONE
        nqrD NONE
        nqrE NONE
     CPE1065 NONE
     CPE1066 1273727 .. 1273756 + -13.8  -4.08064   GATGTTTAAAATAAA       TAAACCCCATAG TATTAT CTATGGGGTTTA        TTTTAAGAGAAAGTT 100 32
     CPE1067 NONE
        fabH 1275398 .. 1275411 +  -2.5  -4.11773   ATAGATATATTTATT               TTTAA TCCG TTAAA                TTTTGGGAGGTATTT  51 91
        fabD NONE
        fabG NONE
        fabF NONE
        accB NONE
        fabZ NONE
        accC NONE
        accD NONE
        accA 1282358 .. 1282382 +  -9.4  -5.27477   TCATATAAAATAAAA          CACATGAGTT TTTTT AGCTCATGTG          TTTTTTAATTAAAAT 100 41
     CPE1078 1283211 .. 1283243 + -15.9  -4.78764   AAATATAGATTAGTT      TTATAAGATAGGAGG TTT TCTCCTATCTTATAA      TTTTTCATAAGTTTC 100 56
     CPE1080 NONE
     CPE1081 NONE
     CPE1082 1286594 .. 1286613 +  -5.8  -3.78351   AGAATATTAAAGAAA            TGCATTTG TTGA CAAATGTA             TTTAATAAAGTTTAT  61 170
     CPE1083 1287884 .. 1287897 +  -2.5  -2.81725   GCAGGAAAATCAATT               TAATT TTAA AATTA                TAGTTGCTATAAAGT  40 23
         cmk NONE
        lytB 1289536 .. 1289548 +  -3.5  -4.49311   TGTAATCCTGCAATT                TAATT CAT AATTA                TTTTGTACTACTGGT  58 49
     CPE1086 1290753 .. 1290769 +  -5.3   -4.0342   ATGGACAAATTTAGC              TTATTAT TAT ATAATAA              TTATTATTAATTAAA  64 362
     CPE1088 1291372 .. 1291395 + -12.6  -5.63517   TTTGATATAATAAAA          TAACCTTTGG TATT CCAAAGGTTA           TTTTTTATTTCAACA 100 23
     CPE1089 1291982 .. 1292016 + -14.7  -3.04298   TAGAAGTTTAATAAC     TCCTTAAGTATATTA CTATA TAATATACTTAAGGA     TAATGTTTATTTTTC 100 30
         pac 1294440 .. 1294455 +  -6.2  -6.09196   ACATAGCAATAAAAA              GTCTTA GAAA TAAGAC               TTTTTTTATTTTAAA  95 50
     CPE1093 1295946 .. 1295989 + -11.2  -4.94992   ATAGTAGAATAATTT AAAAGTGGGATGTATCAATA GGAT TTTTGATACATCCCACTTAA TTTTTATAAATTTGC 100 29
     CPE1094 1298149 .. 1298189 +   -10  -5.56673   TATAGAGTTATAAAA  CACTTCTTGTTAATTAGT TTTTT GCTAATTAATAGGAGGTG  TTTTTTATTATGGCT 100 163
     CPE1095 1299221 .. 1299245 +  -4.3  -3.64236   AAATTGGTAAAAAAA          TAGTAGGCACT CAC AATACCTACTA          TTTAAAAATTTGCAT  54 31
     CPE1096 1300242 .. 1300262 +    -4  -5.18726   CCAACTTAGATATAT            GCTGCATG TTATT TATGTAGC            TTTTTCTTATGCAAA  70 95
     CPE1098 NONE
     CPE1099 1301541 .. 1301559 +  -3.3  -3.07912   TGATTTATATACTTA             TATATAA AAATG TTATATA             ATTTATATATAAGTA  45 63
     CPE1100 1302266 .. 1302292 +  -2.4  -2.70854   AAATTAAGTTTACTA         CAAAAATTTATA AGA TATTAAATTTTG         GATTTTATTTAAAGT  38 5
     CPE1101 NONE
     CPE1102 1303455 .. 1303476 +  -9.5   -3.4252   TAATTTAAATCAAAA           GGCTTATAC CCAG GTATGAGCC            TTATAATAACTAAAA  82 49
     CPE1103 NONE
     CPE1104 NONE
     CPE1105 NONE
     CPE1106 NONE
     CPE1107 NONE
     CPE1108 1309384 .. 1309405 +  -3.8  -6.09888   TCTATACCAATTAGA           GATTACTA TTAATT TAGTAGTC            TTTTTTTTATTACAA  86 162
     CPE1109 1309890 .. 1309910 +  -5.4  -5.63504   GATATAGAAGAATGG            GAGTGGCT TAGAT AGACACTC            TTTTTTTATACCCTT  86 11
     CPE1110 1311229 .. 1311240 +    -3  -3.01566   TAGTAGGTGATTATA                CAAT GATA ATTG                 ATTATGTTTATTTAT  41 38
     CPE1111 NONE
     CPE1112 NONE
     CPE1113 NONE
     CPE1114 NONE
     CPE1115 1312500 .. 1312511 +    -3  -3.06796   TTATTGTATATTATA                GATA TTAT TATC                 TTAAATAAAATACAC  41 25
     CPE1116 NONE
     CPE1117 NONE
     CPE1118 NONE
     CPE1119 1315404 .. 1315416 +  -3.5  -3.08812   AGGTGTACTAGGTTA                TTTAA TAT TTAAA                ATTTATTAGAAAGGG  45 4
     CPE1120 NONE
     CPE1121 1317231 .. 1317252 +  -5.9  -5.60993   TTAGAAATTGAAGCA           GAACTACTA TAAA TGGTGGTTC            TTTTTTTATGAAAGG  85 14
     CPE1122 1318430 .. 1318449 +  -7.9  -5.55769   ATAAAAATAATTTTA            GAAGGGA TTAATC TCCCTTC             TTTTTTATTATAAGA 100 40
     CPE1123 NONE
     CPE1124 NONE
     CPE1125 NONE
     CPE1126 NONE
     CPE1127 1320501 .. 1320522 + -11.7   -5.4505   CCAATAGAAAAATAA           GAAGGTAGA TTAT TCTACCTTC            TTTTTTATTAGAAAG 100 26
     CPE1128 1320957 .. 1320976 +    -3  -4.17477   TGAGAATGCAGACAT            CGAT-TTAT GCT ATAACATCG            TTTCTAATATTTTTT  51 129
     CPE1129 NONE
     CPE1130 1324147 .. 1324161 +  -2.9  -3.51853   TAAGGGGAGGTGGAA               CAAAT GCTAG ATTTG               CTTTTTAATCTTAAA  45 3
     CPE1131 1324841 .. 1324853 +  -2.7  -2.53822   CAAGATGGAGGGAGG                TGTAA TAG TTGCA                ATATTATAAGATAGA  39 21
     CPE1132 1327802 .. 1327821 +  -6.5   -5.4505   CAAGTCCATATTAGA            GAGTAGA TTAATT TCTACTC             TTTTTTATTACAAGA  87 27
     CPE1133 NONE
     CPE1134 NONE
     CPE1135 1331973 .. 1331986 +  -3.1  -6.01187   AAGGAAATAAGTTAA               GGCTA GAGA TAGTC                TTTTTTTATTTCCTT  83 54
     CPE1136 1332186 .. 1332201 +  -3.2  -3.16323   CAACAGCCGTTAAAA              TGGGGC TTAT GCTTCA               TTAATAACAACTTTT  46 6
     CPE1137 1332461 .. 1332484 +  -8.2  -5.54907   GTAATAATAAGCAAG          GGTTAGGAGA ATAA TCTCTTAGCC           TTTTTGTTTTATAAG 100 12
     CPE1138 1333595 .. 1333622 +   -10  -5.09762   TAAGAAATTAGATTA        TATGGTTAGGGA GTAA TCCTTAGCCATA         TTTTTGTCTTAACAT 100 194
     CPE1140 1335711 .. 1335728 +  -2.7  -5.56673   TATAAATAATAGAGA             GTATATC TATG GGTATGC              TTTTTTCTTATGCCT  70 272
     CPE1141 NONE
     CPE1142 1337555 .. 1337576 + -11.7  -5.56264   ATATAGTAATTTAAA           GAGTATCCA AGAG TGGATACTC            TTTTTTATATTTAAA 100 43
     CPE1143 1338017 .. 1338065 +  -4.7  -4.79223   AAAAGATGACAAATT TTAAAGAGGAGATAGTTTAGTGT GAA AAATAAAGCTATCTCCTCTAAAA TTTTTAATACTATGA  70 59
        citC NONE
        cilG NONE
        cilB NONE
        cilA NONE
     CPE1150 NONE
     CPE1151 NONE
        citN 1347179 .. 1347220 +   -12  -4.41895   TATTTAAATATTAAT TAAGAGAGATTTTATTTA AGTTAA TAAATAGAGTCTCTCTTA  TTTTACTTGAAAATT 100 55
        pflA 1349752 .. 1349768 +  -2.3  -2.92425   CCACGATTCTCTATA              ATCTTAT ATA ATAAGAG              TGTATAAGGTTACTT  39 25
     CPE1154 1350766 .. 1350789 +    -9   -5.4833   TTATTTAGATAAAAA          CTAAAGTCTA ATTT TAGGCTTTAG           TTTTTTCTTACATAA 100 46
        mutS 1353719 .. 1353737 +  -3.2  -3.28791   GCTCTAGTTAAAGAA             GCTAAA AATTTAA TTTAGC             TTATGGGAAGGAGCT  46 8
        mutL NONE
        miaA 1356743 .. 1356753 +  -2.6  -3.08774   AAATTCTTAGGTTTA                 TAAT TAA ATTA                 TATTAAAAATTTATG  41 31
     CPE1158 1357040 .. 1357065 +  -8.4  -6.06529   TATAGAAAAGAAAAA         TAGGTAAACC CTAGAT GGTTTGCCTA          TTTTTTTTCTATATG 100 42
     CPE1159 1358553 .. 1358565 +  -3.5  -4.30057   ATTTTTTATATTCTT                TTTAT GGA ATAAA                TCTTTTTTATAATAT  56 170
     CPE1160 1359687 .. 1359722 +  -5.7   -5.5112   TAAAATAAGAAAAAA    TGCTAGGAAATTTGTA ATGCA TA-AAATTCCCTAGCA    TTTTTTCTTAATAAG  82 140
     CPE1162 1360968 .. 1361009 + -19.1  -3.16564   TTATATAAAAGTGCT AAAAATACGAGGATAGAAC ATAT GTTCTATCCTCGTATTTTC  TTCATAAAATCAAGA 100 52
         thd 1364443 .. 1364461 +    -6  -5.52384   TTTTAAAATAAAAAA             GAGGTG AAAAAAC CACCTC             TTTTTTTAGTAAGAA  85 41
     CPE1167 1367666 .. 1367690 + -14.5  -5.63517   TTGTAATTAAAAAAA          TGACTATGAGA ATT TCTCATAGTCA          TTTTTTATTTAAGAA 100 31
     CPE1169 1368957 .. 1368972 +    -9  -6.15717   CTTAATAATAGAAAA              CAGTCC ATAT GGACTG               TTTTTTTTATATTTC 100 36
     CPE1173 1371911 .. 1371923 +  -6.3  -3.63627   CTCTAATCTGGCAAG                TTCAC TTT GTGAA                TTTGGAGTATAAACA  64 518
     CPE1175 1372913 .. 1372963 + -13.7  -2.94235   TATTTATAAAATGAA ATAAATCAACAAAGAGCATCAAT ATTTA AATGATGTTCTTTGTTGATTTAA ATTTACTCTATATAA 100 280
     CPE1188 NONE
        cobQ 1386556 .. 1386571 +  -7.6  -5.69068   TAATTTTTTTAAAAA              CAGAGA TTCT TCTCTG               TTTTTTCTATTTTTC 100 38
     CPE1191 1388970 .. 1388992 + -12.1  -5.62288   CTGCATAATAAAAAA           GGCTTAGCT TTAAT AGCTAAGCC           TTTTTATTTTATTGG 100 33
     CPE1202 1406913 .. 1406940 +  -8.6  -5.47964   AGTAAAAATAAAAAA        GTAAGGTATC ACACTATA GATACCTTAC         TTTTTATTATTTTAT 100 36
     CPE1207 1414655 .. 1414696 + -12.5  -3.95986   CACTTATATTTTTAA AAAATAAGAGACGCTTCAT TAAT GTGAAGCGTCTCTTATTAA  TTTACTTGACTTAAA 100 41
     CPE1210 1416277 .. 1416295 + -11.8  -5.56264   AACATGAATAAAAAA             GAGTGGTA ATT TACCACTC             TTTTTTATATTTAAA 100 30
     CPE1229 1432766 .. 1432786 +  -8.4   -5.4593   GGTGAATGGTAAAAA            GATAAGAC TTTTC GTCTTATC            TTTTTCTTATTTTAC 100 29
     CPE1238 1446908 .. 1446953 +   -10  -5.00339   AATAACAAAATAAAA GGTGCTGTATCAAAG-ATTTT ATTAA AATCTACTTTGATACAGCACC TTTTTAATTATTACT 100 36
        cspL 1450330 .. 1450376 +    -7  -4.89393   AAATGTTTTAATAAA TATTCCGAGTAAATTCACAATA TAATT TATGGTGA-TT-ACTCGGAATA TTTTTATAGGGTTTA  81 80
     CPE1246 1452694 .. 1452710 +  -6.5  -4.27861   AATATAAAATTAAAA              GGACCTA AAA TTGGTCC              TTTTAAATCTATATT  73 57
        entA 1470400 .. 1470431 +  -4.5   -5.4251   TATGCTTTTTAAAAA      GGCACATACTTAA TTTTTT TTAAGTATAGGCC       TTTTTTCTCTCTAAA  76 122
     CPE1262 1474115 .. 1474141 +  -4.4   -4.8543   TTGGTATTACTCACT         TTTGCCATGGTG TGA CGCTATGACAAG         TTTTTCTACCCCTTA  68 264
        greA 1475158 .. 1475170 +  -3.5   -5.1244   TTCTTAAAATCTATC                TATAA GTT TTATA                TTTTTATCTTGATAC  68 290
     CPE1265 1482414 .. 1482428 +  -4.2  -4.25566   CCACATTTTCTTCCC               CTGAAG CTT CTACAG               TTTTAGGTAATTCTT  61 450
     CPE1283 1513100 .. 1513138 +   -15  -3.04062   AAATATTTCTACATA   AAAAACAGCAATAATATT TTA AATATTATTGCTGTTTTC   ATTTCTCATTACATT 100 54
     CPE1286 1516999 .. 1517009 +  -2.6  -6.30182   AGATTTAATACATTT                 TTAA ATA TTAA                 TTTTTTTTTCTATCG  82 316
     CPE1293 1528540 .. 1528586 +    -7  -3.31598   ATCAATCTAAAAAAA CTCTTAAATCTTAAAAATTA CACCTAT TAATTTTTAAATTTTAAGAG TTAATATAAATTTAT  67 95
     CPE1317 1560343 .. 1560362 +  -7.9  -5.52807   TAGCAAATAAAAAAA            GCTACAC TATTTT GTGTAGC             TTTTTATTTATTATT 100 31
     CPE1324 NONE
     CPE1325 NONE
     CPE1326 1568608 .. 1568618 +    -4  -5.08088   TGATACAGTCCCTTA                 TAGA AAT TCTA                 TTTTTCTTAAAAGTT  67 220
     CPE1329 1571064 .. 1571091 +   -13  -5.74288   AATTTTAACAAAAAA        TCCTATTAAAGA ATTT TCTTTAATAGGA         TTTTTTATTATTTAT 100 33
     CPE1339 1582069 .. 1582098 + -10.9   -4.2828   TTACCATAACTAAAA       GAGACTACATAAA AAAT TTCATGTAGTCTC        TTTTAGTAAATAAAA 100 86
     CPE1341 1584438 .. 1584470 + -11.6  -3.14132   TTATAAAAAATAAAG     GGGC-TATATCAAAA TTAA TTTTGATATATGCCC      TTAATAAAACAGGAG  93 42
     CPE1342 NONE
        mglC 1587051 .. 1587078 + -14.4  -5.50499   AGAACTAATAAAAAA        TGTATGGAAGAA ATAT TTCTTCCATACA         TTTTTTTACATATAC 100 33
        galK 1589535 .. 1589559 +  -4.4   -4.3739   AATATAATAATAAAA          CTTACAAACA CATAC TCTTTGTAAG          TTTTATAAAAACCTA  61 65
        galT 1591123 .. 1591167 +  -9.7  -3.44088   TAGCTAAATAAAATA GAGATGTATCATTAATAAAG CTTACA CTTTATTT-TGATACATCTC ATTTATTTTAATATA  82 34
     CPE1348 NONE
     CPE1349 1594239 .. 1594251 +  -4.8  -5.65177   TATTGAAAGGGGCAA                GTCC CGCAT GGAC                TTTTTTTGTCCCTAT  84 44
        alf2 1595204 .. 1595224 + -11.3  -6.04953   TTAAATAATAAAAAA            GAGATTAGA TTT TCTAATCTC            TTTTTTTATTTCTCT 100 46
     CPE1352 1597052 .. 1597090 + -14.3  -3.55219   TATTTAAAGAAAAGA   CATTATATAGTTTTGTT TTTTT AACAAAGCTATATAATG   TTCTCTAATCCCCTT 100 101
     CPE1356 1600735 .. 1600760 + -10.5  -3.64541   TTTAAAAAGTAAAAA         GAAGCCACATA AAAC TTTGTGGCTTC          TCTTTCATTTAATAA  91 36
     CPE1365 1612478 .. 1612515 + -11.5  -5.64274   GAATAACTAAAAAGA   GAAGTATGATATATCCT CTTA AGGTCATATCATACTTC    TTTTTTTATAAATAA 100 35
        hisB 1621838 .. 1621866 + -14.1  -5.59879   AGTTTTAATACCCTA        TAGGTCGTATAGT TTA ACTATATGACCTA        TTTTTTATATTTATA 100 308
     CPE1371 1623425 .. 1623446 +  -9.5  -5.96894   GGGCTGTATTTAACA           CCGGATCTA TATT TAGATTCGG            TTTTTTTATTTACAT 100 232
     CPE1372 1624217 .. 1624243 + -12.5  -5.77571   CTTAAAATAAAGTAA         GGTCTAGATTT CATTA AAATCTAGACC         TTTTTATTTTTTAAT 100 36
        hisC 1625803 .. 1625819 +  -5.1  -3.21726   CCATTATTATTGCAG              TGCTGTG CTC TGCAGCA              TTACCTATTATAGGA  56 437
     CPE1381 1633203 .. 1633236 + -14.2  -5.72254   AATAAGTATGTATTT     TTAAAGCCTTCTAA TTAATT TTAGAAGGCTTTAA      TTTTTTATTATTTAG 100 22
     CPE1384 1636568 .. 1636579 +    -3  -4.12603   TTCTTACTACTTTTA                TTCT TAGA AGAA                 TTATTCTTTCCTCCA  55 511
     CPE1396 1649101 .. 1649122 + -10.3  -6.32017   AATAATATAAAAAAA           TACATACTC ATAT GAGTATGTA            TTTTTTTTATTTATT 100 36
         pfs 1650299 .. 1650332 + -12.7  -5.48514   ACTTTATAAAATAAA     AGAGCTTTATCAAAA TAAC TTTTGATAAAGCTCC      TTTTTATTTATTAAT 100 32
     CPE1404 1658221 .. 1658250 + -12.5  -4.72333   ATTTAAATATAAAAA       TGATATGTATTAA AGTT TTAATACATATCA        TTTTTAACTATAGTT 100 40
     CPE1406 1659353 .. 1659368 +    -4  -3.39434   TGTGTTATAAACTTA              CCATGT AGAG ATATGG               TTAAATTTGTTGATT  49 31
     CPE1407 1659742 .. 1659781 +  -6.6  -5.57054   ACTAAATATAAAAAA  GACACTAAGAAAATTTAT TTTT ACAAATTCTCCTAGTGTC   TTTTTTTAAATTCTT  88 49
     CPE1409 NONE
     CPE1410 1664200 .. 1664234 + -10.3  -3.38158   TCTTATTCATTAAGA    TAGCTCAGAAGG-ATT TTAA AATACTTTCTGAGCTA     TTACGTTATTTTAAT  90 241
     CPE1418 1673104 .. 1673128 + -14.5   -5.7827   AGGAAGATAAAAAAA          TCCATGAGTAA ATT TTACTCATGGA          TTTTTTATTTATATT 100 31
     CPE1421 1676586 .. 1676624 + -11.3  -4.29073   TAAGATTATAAATAT   ATTTTAGCGTATAGCTT ACTTA AAGTTATACGCTAAAAC   TTTATTAAGTTATTA 100 43
     CPE1422 1677759 .. 1677787 + -11.9  -5.02476   TGTATAAATTAAAAA        GCTCAAACAGA TAATAAT TCTGTTTGAGC        TTTTTTCAAAGATAT 100 34
        sas2 1678184 .. 1678211 + -14.4  -5.37593   AATAATAACAAAAAA        TAAGAGGTAAGA ATTT TCTTACCTCTTA         TTTTTTACTTTAAGA 100 36
     CPE1429 1685664 .. 1685708 +  -6.8  -2.94924   AAGGTAACATTTTTA GTTTATCAGTCTAATATATAT TAAA AAAAAT-TTAGACTGATAAAC CTTTCTAAATACAAA  62 34
        clsD 1687172 .. 1687195 + -11.2  -5.52023   TTTAATGTAGAAAAA          TACAGTGTAT GATA ATACACTGTA           TTTTTTATTAATAAT 100 31
     CPE1445 1704621 .. 1704645 + -14.5  -4.21465   AAATATATATGAAAA          GAGCTAGAATT TAA AATTCTAGCTC          TTCTTTCATTTTAAA 100 318
     CPE1455 1713413 .. 1713427 +  -7.2  -2.71497   AAAGCTAACTTAAAA               TGCAAA TTA TTTGCA               CTTGATTTAAAATCC  62 28
     CPE1456 NONE
     CPE1457 1715182 .. 1715192 +  -2.6  -5.24796   CATTCTTATATACTT                 TAAA AAG TTTA                 TTTTTCTTATATAAG  69 228
         pfk 1724703 .. 1724733 + -14.3  -5.27335   ATTACCTACATTTAA       TAAAAGACATGCA TTTTC TGCATGTCTTTTA       TTTTTCTTTAAGAAC 100 56
     CPE1470 1728779 .. 1728825 + -12.6  -4.28432   TAACAATCTAAAAAA GAGAATGCATGGAAAGTTCTTT TTT AAAAAATTTCCCATGTATTCTC TTTTAAATTGAACTT 100 64
        hlyC 1731632 .. 1731665 + -12.7  -5.77988   ATAAAAGAAAAGAAA     GGATAGTAATACTAA AAAA TAAGTATTACTATCC      TTTTTTTATATATCT 100 37
     CPE1477 1733734 .. 1733762 +   -12  -4.43844   TTATAGATTAAAAAA        TAAATGTTGAGA TTATC TCTCAACATTTA        TTTTGTCCCTAATGA 100 16
     CPE1480 1736933 .. 1736954 + -11.7  -5.15526   TAATTTAAAATAAAA           GACACTAGT AATT ACTAGTGTC            TTTTTCATTTTCTAT 100 33
     CPE1491 1745490 .. 1745512 +  -4.2  -4.78157   ACTTTTCCTCTTATT           TTAAAAAGGA TTT TCCTTTTAGA           TTTATTATTTTTCAT  68 61
     CPE1496 NONE
     CPE1497 1750103 .. 1750113 +  -2.6  -3.52482   AGTTTATTTCTATAT                 TAAT AAA ATTA                 TCTTGTTATAATATT  45 230
     CPE1506 1760280 .. 1760327 + -15.2   -4.4715   TTAGAAACTAAGTAA TAAAAAGAGCGTGTGTTGAAAT TTTT ATTTCAATACACGCTCTCTTCA TTTTATACATTAGCA 100 26
        ilvE 1779151 .. 1779174 +  -6.1   -5.1485   ATAATACATAAAAAA          GAGAGTGAGT AGTAA ACTC-CTCTC          TTTTTCTCTTAATTA  80 37
     CPE1524 1785154 .. 1785169 +  -7.6  -3.06815   CTTTTCTTATTCTAT              GCTTCT TTTA AGAAGC               TATATTGAGCACAAT  67 150
     CPE1529 1792259 .. 1792309 + -13.1  -4.65969   AAATAAATTTCACTT TTAAAGAAAGGTTAAGTTAAAAT TATTT ATTTTAACTTAACCTTTAATTAA TTTTAATTATTTATT 100 35
     CPE1539 1802888 .. 1802914 + -11.1   -5.7827   ATATTAATAAAAAAA         GATGGAAATTA ATTTG TAATTTCCATC         TTTTTTCTTTATATT 100 43
         prs 1817244 .. 1817267 + -12.5  -5.27399   ATGCTTAATTTAAAA          GTGCTCTGC TTTTTT GCAGAGCAC           TTTTTTAGTCTATTC 100 42
        sipS 1822819 .. 1822838 +  -6.6  -2.79671   TTATCAAGCTTTTCA            TCTAAATT CTTT AATTTAGA             ATTTCCACTTGCAAT  60 406
     CPE1558 NONE
     CPE1559 1829396 .. 1829417 +  -8.1  -3.61774   TTAACTAAATAAAAA           GAGGTGTAT TATG ATACATCTC            TTTAAAAATCTTGTA  75 33
     CPE1572 1841290 .. 1841304 +  -4.4  -3.15182   TTTTGATAAAGCCAT               TAAAAT CTT ATTTTA               TATCTACTTTTTACT  51 203
     CPE1585 1857870 .. 1857909 + -19.8  -5.88476   AAAATAATCTTTTAA  TGATAAAGAGAAATACTT TTTG AAGTATTTCTCTTTATCA   TTTTTTATTTCTTTT 100 34
     CPE1590 NONE
     CPE1591 1866278 .. 1866292 +  -4.3   -4.8667   ATCATAATCTTTTCT               TATGG TTAAT CCATA               TTTTTCTCCACTATC  70 356
     CPE1597 1871839 .. 1871869 + -11.3  -4.21945   TATTTTCTTAAACTA       CAAAAGGCACTAG AGTAA CTAGTGCCTTTTA       TTTCTCTGTATTAAT 100 41
     CPE1609 1881283 .. 1881322 + -16.9    -4.946   AATTTAAGTAAAAAA  TAAGAAAACATCATTAG TATTTT CTAATGATGTTTTCTTA   TTTTTACTATTTACT 100 23
     CPE1612 1883596 .. 1883624 +  -7.5  -5.24799   CTTTAAAAATAAAAA        TAGTCCAAGGA TTTTTCT TCCTAGGACTA        TTTTTATATTTGTAA  93 43
     CPE1616 1886272 .. 1886291 +  -6.4  -3.53811   TTTTAATGAAAAAAA            GGTCCAAC AAAA GTTGAACC             TTTAAACAAACTCAA  66 35
     CPE1620 1890618 .. 1890658 + -10.1  -4.29656   AAATAGCCTATAAAT  TAAAGCTTATAAGTTGTTT ATT AAACTATTTATAAGTTTTA  TTTTAAGCTTTTATA  95 57
     CPE1623 1893774 .. 1893791 +  -4.9  -5.72207   TAAGTTTTATCAAAA             GGTATTT TGAT AAATGCC              TTTTTTTAATTTCAA  84 253
     CPE1624 1896059 .. 1896073 +  -4.4  -4.40311   AGCTCTTTTTTATAT               TAATAA ACT TTATTA               TTTTAAATTATTTAT  64 291
       spoVB 1923019 .. 1923034 +  -6.2  -4.12267   TTCTCTACTTTCTTT              GCATTT AAAG AAATGC               TTTCCTTGTTATAAT  70 483
     CPE1652 1926178 .. 1926202 +  -8.7  -5.49729   TTATGAATAAAAAAA          CAAACTCCATT AAT AATGGAGTTTA          TTTTTTTGAATCCTT 100 31
     CPE1654 1927245 .. 1927264 +  -9.4  -6.18768   TAACCCTTTAAAAAA            GAAATAGC TTAA GCTATTTC             TTTTTTTTATATTTT 100 30
     CPE1655 1927552 .. 1927602 + -12.3  -5.20154   GTATAAAAGAATAAA AAT-AAAGCTAAATCCCTATTAGA AATC TCTAATAGGGATTTAGCTTTTACA TTTTTTCAATTATAT 100 27
       comEC 1930382 .. 1930437 + -19.6  -3.86202   ATGGAAAATCTATAA AAAAGC-ATAAAAACTAAAGGCACCAA TTA TTGGTGCCTTTAGTTTTTATAGTTTTA TTTACTATAATAAAC 100 9
        feoA NONE
        feoB 1933513 .. 1933538 + -13.5  -5.56673   TAAGAAGTAAAAAAA         TAACCAATTCC AAAT GGAATTGGTTA          TTTTTTATTATAAAT 100 195
     CPE1662 1937249 .. 1937276 +   -10  -5.09426   AGCCTAAATAAAAAA        GTTTATGGGAAA CTAT TCTCCCATAAAC         TTTTTTAAACTTACA 100 34
     CPE1666 1941762 .. 1941782 +  -5.6  -5.99154   GAAGCAAAATAAAAA            GATATATT TTCAC AATATATC            TTTTTTTCTTTACTA  95 29
     CPE1705 1985731 .. 1985741 +  -5.4  -4.17762   ATTCTATGAATTTCT                 GTAG GCC CTAC                 TTCTTTTAAAGCATC  64 66
     CPE1726 2004189 .. 2004230 +  -5.4  -5.34655   TTACTTAAATATAAA TACTATATATGATTTCGT AAAAGG AGGAAACCATGTATAGTA  TTTTATTTTTACTTA  81 58
     CPE1727 2005498 .. 2005522 +  -3.7  -3.45324   CTTCTCTTTTATTAG          TTATTTCATTT TCT AATTGAGATAA          TATTTCATCAGCATA  50 142
        rpmB 2011757 .. 2011785 + -11.9  -5.17054   TTATTTTGCATAAAA        ATAAGGGATAAGT TTT ACTTATCCCTTAA        TTTTTTCCATCTTAT 100 15
     CPE1802 2082774 .. 2082797 +  -4.1  -2.75562   AGAAGTTATAAATAT          TATTTTTAA TAGAGT TTAAAAATA           CTTTAGGAGGTTTGT  44 30
     CPE1803 2083456 .. 2083488 + -16.6  -3.65294   GCTATTTAAATAATA      GAAGGTAGAGAATA ATTAA TATTCTCTACCTTC      TTAATTTATATAAAC 100 246
     CPE1847 2119464 .. 2119474 +    -4  -4.67556   TGTTTATTTAATTTT                 GAAA CTA TTTC                 TTTTTCACCTATTCT  65 319
     CPE1867 2139069 .. 2139079 +  -2.6  -5.59534   TAGACCCCTTATTAT                 TTAT CTA ATAA                 TTTTTTATTCTACTT  70 175
     CPE1883 2164117 .. 2164139 +    -2  -5.18866   GCTTCTTTAAACCAC           TATTTTGATC TTT GATCCAAATC           TTTTCTTTATTTAAA  68 453
     CPE1896 NONE
     CPE1897 2178672 .. 2178682 +    -4  -4.69464   TTGATACATTATTTT                 CTTT AAC AAAG                 TTTTTAGCCTCTTTT  68 205
     CPE1900 2180652 .. 2180675 + -11.2  -5.24129   AAGAGCATAAAAAAA          CATCTATAAG AAAT CTTATAGATG           TTTTTTATGGAGGCG 100 102
         asd NONE
        dapA 2185184 .. 2185215 + -13.2   -3.5882   TAATCTATTATATAA      TAAGCATAATCGCC TTTA GGTGGTTATGCTTA       TTTAAAACTAATATC 100 38
        dapB 2186183 .. 2186233 +  -2.3  -5.36689   GGTAAAATAATAAAA CTTATAAATA-TATTTTGAGAA TTATTTTC TTCTCTTAATACTATTTATAAG TTTTATTTTTGATTT  66 200
        dapD 2188896 .. 2188919 +  -7.5  -3.63768   AAATAATAAAAAATA          GCCATGAGGA TTTAT TCC-CATGGC          CTTTTTATTAAAACT  72 35
     CPE1912 2191154 .. 2191166 +  -3.5  -2.90496   ATTAGCAAAAATCGT                TATAA AAT TTATA                TAATTTAGGGGGAAA  43 57
     CPE1913 2192297 .. 2192326 + -11.7  -5.90231   CTTTAGTGAATAATA       TAAAGGGGATATT TTAT AATATCCTCTTTA        TTTTTTTATATTTAT 100 28
     CPE1914 2193894 .. 2193928 + -11.1  -4.25538   GGAAATTAATAAAGA    GCTATATAGAA-CTAA TAAA TTAGATTCTATATAGC     TTCTTCTTTGTTATT 100 32
     CPE1916 2195228 .. 2195279 +  -4.8  -5.83226   TATAAAAATAAAAAA CTTACAAAT-TTACTTAAAGAGTTA CCC TATTTCTTTAAGAATTATTTGTAAG TTTTTTTATTAGCTT  88 50
     CPE1920 2202985 .. 2203001 +  -5.1   -2.8585   TAAACCTCATTCCAA              GAATGTG GTC CCCATTC              CTTTCCATTGAATCC  52 367
     CPE1925 NONE
     CPE1926 2208328 .. 2208346 +    -9   -3.6968   AAAATTAAGTGAAAG             TCCAAATT TTC AATTTGGA             TTCTTGAACTTATGC  79 146
     CPE1930 NONE
     CPE1931 2213275 .. 2213294 + -10.8  -4.17316   TTTCATACAAAAAAA            TAGACCAC AAAG GTGGTCTA             TTATTTTACAAAACT  95 23
        hprT 2249668 .. 2249682 +   -10  -5.15634   GAAAAATAATTAAAA               GGAGGA ATT TCCTCC               TTTTTTAATGGGCTA 100 32
        pbpA NONE
     CPE1963 2253053 .. 2253082 + -12.3  -4.49316   CTTATTCAAAACAAA       GCCACTATGAATT TTTT ATTTCATAGTGGC        TTTATTATTGATAAT 100 66
     CPE1964 2254715 .. 2254738 +  -9.7  -5.49569   GCAATAATAAAAAAA          GCTTTGAGA TTTTTT TCTCAAAGC           TTTTTTATATTAATC 100 34
     CPE1967 NONE
        potA NONE
        potB NONE
        potC NONE
        potD 2260932 .. 2260963 + -13.2  -3.21772   AAGTGTGTTTATTAA      AAAAATGCATGTGC AAAA GCACATGCATTTTA       TATTATCCACAAATT 100 26
     CPE1973 2262092 .. 2262104 +  -2.7  -5.68489   TACCATCATCAGGTT                CATGA TCT TTATG                TTTTTTATTATTATA  81 266
        dacF 2264342 .. 2264362 + -11.3   -5.7946   TTTTAATAAAAAAAA            GATTTAGTC TTA GACTAAATC            TTTTTTTATTAAAAA 100 35
        asnA 2266622 .. 2266644 +  -3.6  -3.49335   AGAAAACAACATACA           TTTATTATAA AAG TTATATTAAA           ATTTTGATTTTTATT  51 16
     CPE1979 2267625 .. 2267654 +  -8.1  -5.08824   ATTCATTCTATAATG       TATAAGGAACT TAAAAAAT AGTTCCTTATA        TTTTTTGAATAAAAA  91 75
     CPE1980 NONE
     CPE1981 2268769 .. 2268787 +    -6  -5.98675   TAAAATTTGTCTAAA             CAGTGATA AAA TTTCACTG             TTTTTTCTTTTTATG  90 27
     CPE1982 2269304 .. 2269321 +  -2.1  -4.18161   ATCTTACAAATTCAC             TTTTGAT TATA ATTAAAA              TTTTAAACCTTTCTC  50 10
     CPE1996 2287749 .. 2287759 +  -2.6  -3.77023   AGAACAAATGGACTT                 TTAT AAA ATAA                 TCTTTATTAATTAAT  47 20
     CPE1997 2289193 .. 2289232 + -10.3  -5.38951   TAATTTAAAGTAAAA  GGCAAAGAATAACTTAT TTTAAT GTAAATTATTCTTTGCC   TTTTTTATATAAATT 100 146
        cotS 2303471 .. 2303511 + -17.3  -3.00213   ATTTAAAATTAAAGT  TTAAATAAAGGAGTATTCA TAA TGAATACTCCTTTATTTTA  TATAATCTTATTTAT 100 22
        rpsT 2334422 .. 2334444 +  -9.2  -5.27476   ATGGCTTAATTATAT           GGGTGTTAGA ATT TCTAACACCA           TTTTCTTTTATTAGA 100 32
     CPE2053 2344820 .. 2344837 +  -8.5  -5.95539   AAACAAAGATAAAAA             GCTGTAT ATTA ATACAGC              TTTTTTTATTTAAAA 100 29
     CPE2055 2349538 .. 2349559 + -11.7  -5.64421   TTAATTAAAATAAAA           GCAATCTCT AAAT AGAGATTGC            TTTTTTATTTCCAAT 100 43
     CPE2064 2361925 .. 2361951 + -15.4  -4.28487   TATATACAAAACATT         GGAGCAATATTT TTA AAATATTGCTCC         TTTAATTTTATAATC 100 113
     CPE2072 2375471 .. 2375487 +  -2.3  -2.56914   GCTTACTCTCCCTCT              AAAATTG TCA CAATTTA              TACATTAATAAAATA  38 41
     CPE2073 2376271 .. 2376285 +  -2.9  -4.67904   GTAACTTAACTAAAG               TATGA CCTTT TCATA               TTTTTAAAATTAATC  57 148
     CPE2079 2385223 .. 2385266 +  -6.3  -6.04419   AAATAAACATAGAAA AAGGCTATATCAAAAGTGAA CTTAC TTCAATT-TGATATAGCCTC TTTTTTTATTATTTT  95 41
     CPE2089 2397857 .. 2397907 +  -3.7  -4.91987   TAACTTTTAATTAAA CTTACAAATAGTATTAAGAAAT CTCTAGTA ATTTCCTAACAC-ATTTGTAAG TTTTATTATTAGCTT  67 59
        fmhB 2399432 .. 2399447 +  -7.6  -5.95539   GAAACAATAAAAAAA              GAATGC ATAT GCATTC               TTTTTTTATTTAAAA 100 31
     CPE2091 2400099 .. 2400135 +  -9.7  -5.64006   AAATAAAATAAAAAA    CTATAGTGGTATATA TTAATTT TCTATACCACTATAG    TTTTTTTAATTAACT 100 30
     CPE2094 2403481 .. 2403491 +  -2.6  -3.51563   CATTTTAAATATAAT                 TTTA TTT TAAA                 TTATCTAAGGATTTT  45 149
     CPE2103 2412906 .. 2412924 +    -9  -2.86965   GCATAAGTTCAAAAA             TCCAAATT GAA AATTTGGA             CTTTCACTTAAGTTT  73 267
     CPE2110 NONE
     CPE2111 2421856 .. 2421900 + -10.4  -5.95286   TAATTATAAATTAAA TACTCTGATTAAACATAT GATTTATGA ATAAGTTTAATCAGAGTA TTTTTTATTTTTCCT 100 38
     CPE2119 2432429 .. 2432442 +  -3.9  -3.21912   TGTCACCTGATGAAT               TAGTA GGAA TACTA                TTAGTAACTTCAGCA  49 298
        dacF 2434516 .. 2434549 + -18.5  -5.48163   TTTATAATTAAAAAA     CAAGTAGTTTTAAGC CAAT GCTTAAAACTACTTG      TTTTTTAATTTATTT 100 30
        pykA 2462345 .. 2462377 + -13.7   -2.6927   AATATAATTTAATAT      AAAAAGGATAGTACT AAA AGTACTATCCTTTTC      TAATCTATAAAGCCT 100 34
     CPE2164 NONE
     CPE2165 NONE
     CPE2166 2483348 .. 2483374 +   -11  -4.29304   TAATATAAAATAATA         TGGACTATATCA TTT TGATATAGTCCC         TTTCTATTATCCTAA 100 86
     CPE2169 2488077 .. 2488091 +  -2.1  -2.57672   TAAAAAACTAAATAC               TAGGC TAGCT GCTTA               ATAGTTTTTAATATA  38 160
        nagA 2498425 .. 2498446 +  -8.1   -5.8901   CTTAATATAAAAAAA           GTACTTTGA TTTT TCAAAGTGC            TTTTTTATTTTATCT 100 36
     CPE2179 2502223 .. 2502262 + -18.4  -4.31692   AAAAAACAAAAAAAA  TTAACTATATATCTCTTA ATAT TAAGAGATATATAGTTAA   TTTTACTCATCAATT 100 22
        rpmE 2524992 .. 2525015 +  -9.7  -5.38054   TAAATAATTTCTTTA          TGGGAAAGA CTCAAA TCTTTCCCA           TTTTTGTTTATAAGG 100 34
     CPE2206 2526201 .. 2526244 +   -18  -4.12599   AAATGATTCTTATAA TAAAAGAAGATATTAAAGTT TATA AACTTTAATATCTTCTTTTG TTTTGAAAACTTATT 100 10
     CPE2219 2542632 .. 2542653 +  -8.9  -3.23165   CTCTTTTTCTTCCTT           TGATAAGTT GTTT AACTTATCA            TACTTTTCTATAATA  74 388
     CPE2223 2546644 .. 2546661 +  -2.1  -3.83437   AATATTATTTATAAG             TTTTTAT TTTC ATAAAGA              TATTTTAATTGATAA  46 201
     CPE2226 NONE
        apbA 2549464 .. 2549522 + -10.8  -3.30513   AATTTATATAAATTA TTAAAACATAGCTTTTTATTAAAATTAA TAT TTCCTTTAAATAAAAAGCTATGTTCTAA TTAAATGTTTATTTA  90 46
     CPE2233 2555756 .. 2555769 +  -2.5  -4.06678   TAAGAATGTAGGTGA               TTATA TGAA TATAA                TTTGTATAGGTGACT  51 30
     CPE2234 2556402 .. 2556446 +    -4  -3.65581   TAAAGCATAAAATAA GACTAAAATTCAAAATTAA CTTAAATA TTAATCT-GAATTTTAGTC TTATTAAAAATTAAT  51 107
     CPE2237 2560103 .. 2560123 +  -9.8  -3.91317   TAATTAAAAAAAAGA            GAGCTGAT TTTAT ATCAGCTC            CTTTTTATTTTCTAG  93 34
     CPE2244 2572685 .. 2572695 +  -2.6  -2.72152   AAGATATCACAAATT                 TAAT CTA ATTA                 TCCATTTATAATGGA  39 50
     CPE2245 2573113 .. 2573141 + -14.9  -5.25893   ACTTTAAATATAAAA        GAGATATTATGTT TAA AACATAATATCTC        TTTTTTAATATGTAT 100 57
     CPE2250 2582567 .. 2582586 +  -3.6  -2.98823   ATTTTAAAATGCTCA            TTTGCTGT ATGC ACATCAAA             TATATCTGGACCAAA  46 430
     CPE2255 NONE
     CPE2258 2594020 .. 2594053 +  -9.8   -6.0427   AATATAGAGGAAAAA     TAAAAGCCATGTGA AATTAC TCACATAGCTTTTA      TTTTTTTTATATCAT 100 23
        narK 2614710 .. 2614733 + -12.6  -6.09196   TATATAAAAGAAAAA          GTAGCTATGA AATT TCATAGCTAC           TTTTTTTATTTTAAA 100 47
     CPE2291 2637074 .. 2637088 +  -4.4  -2.92965   TTTTAAATACATATA               TTATAA TAT TTATAA               GTATTTTAATTATTT  49 130
     CPE2292 2637896 .. 2637908 +  -4.9  -3.36435   TATTCCCTTTTTAGC                TAACT CAC AGTTA                TATATATTTTTAGTT  53 498
     CPE2312 2659993 .. 2660011 +  -8.2  -4.67608   CAATTAAATTGAGGC             CTCTTCAG TCT TTGAAGAG             TTTTCTGTTAACCTG  85 279
        ispF 2663942 .. 2663953 +    -3  -3.55946   AAGGTCCAACTGTAA                CTAT AGCA ATAG                 TATTATTTGCAGTAC  50 488
     CPE2320 2668110 .. 2668142 + -12.2  -4.97405   AGTTGTATATAGAAA      GCTGTATCAAAGCT ACTTC AGTTTTGATGCAGC      TTTATTTTTATCAAT 100 29
        thrS 2673126 .. 2673172 +  -4.8  -3.93383   GCAAACATATATATA CTTAATAAAATTAATAGTATTT TAT AGTTATTATTAATTTTGATAAG TTTAATCTATATTCA  60 377
     CPE2328 2680249 .. 2680298 +  -9.2  -4.60073   TTTAAATCATAAAAA GCTATAAATAACATGAATAGTTTT AAAT AAAATTAT-CATG-TATTTATAGC TTTTATAATTCTATG  93 74
     CPE2330 2683534 .. 2683590 + -14.9  -5.15634   CTTATAAATATTTAA AATACCCCTTAAGTAGATTTAAGAA AACCACC TTTTAAAATCTACTTAAGGGGTATA TTTTTTACTAAACTA 100 98
     CPE2352 NONE
     CPE2353 2713137 .. 2713171 + -12.4  -4.31293   TTTTAATGTTACCTA     AAGAAAAAGCTAACAC AAT GTGTTAGCTTTTTTTA     TTTCTTACTGTCTAA 100 25
     CPE2358 2719935 .. 2719962 +   -10  -5.84381   AATAAAATAAAAAAA        CACTTGGAGA CCAGCACA TCTCCAAGTG         TTTTTTTATTAGTAA 100 39
     CPE2365 2728883 .. 2728903 + -11.9  -5.23316   ATAAAAGCAAATAAA            GCTATGCTC ATA GGGCATAGC            TTTTTTAATGTCATA 100 37
     CPE2366 2729158 .. 2729175 +  -2.7  -5.14626   ATTCATCTATAGCAT             TTGCTAA GGTA TTTGCAA              TTTTATTTTGATAAT  66 58
     CPE2431 2780372 .. 2780397 +  -9.1  -4.98758   CTTTTAGATAAATAT         TAAGTGCCATA TTTA TATGGCACTTC          TTTTTATAAATTTTT 100 30
     CPE2436 NONE
     CPE2437 2785241 .. 2785266 +  -9.9  -5.44119   ATAGGAACATAGAAA         TAGAGAGATGT TTTT ACATCTCTTTA          TTTTTTTGCAATAAA 100 37
     CPE2445 2793609 .. 2793649 +    -5  -5.33405   AGATATGATATAAAA GACTATATGCAAACTCC ATTACTTA GGAATTTG-ATATAGTC  TTTTTCTTTAGTGAA  77 28
     CPE2455 2802098 .. 2802115 +  -9.9  -4.68384   TTTATATTAAAAAAA             GAGAGTC AAAA GACTCTC              TTTTCTTAAATAGCT 100 31
     CPE2457 2803891 .. 2803909 +  -8.9  -4.34482   AACTAAAAGATTATT             GAGAGCA ATTTA TGCTCTC             TATTTTTTTAGGAGG  84 79
     CPE2458 2805069 .. 2805093 + -13.1  -3.57816   TGTTTAATGAAAAAA          GTGGATTTATA AAA TATAAATCCAC          TTAATTCTTAGTGTT 100 284
        bioB 2815018 .. 2815055 +   -13  -3.31231   TAATTACCTAAAAAA   CTGTAGGGAAATTTAT TTTTAT ATAAACTTCCCTACAG    TCTTATAAATTATTT  95 188
        murC 2855665 .. 2855687 +  -7.9  -6.23545   GTAAATTAATTTAAA           GACTATTTT ATTAA AAAATAGTC           TTTTTTTTATTTGCA 100 37
     CPE2494 NONE
        punA NONE
     CPE2496 2859179 .. 2859204 + -13.5  -5.28942   TACTTAAAAATAAAA         GAACATTCTTC AATT GAAGAATGTTC          TTTTTATTTAAACTA 100 60
     CPE2498 2861350 .. 2861362 +  -3.5  -2.73364   AACTTTTAAATTTTT                TAAAT GAG ATTTA                TCATTCCCATAAACC  45 213
        asnS 2864716 .. 2864726 +  -6.8  -3.01912   TTTTTCTCTGAGAAT                 GCTG GGC CAGC                 TATATCTAAGTGTAA  61 419
     CPE2504 2868166 .. 2868208 +    -8  -5.73978   ATAGTATAAATAAAA GGTTATATTAATAGAATC TTATTTT GAAACTATTAATATAACC TTTTTTATTTATACT 100 32
     CPE2508 2874916 .. 2874947 + -11.2  -2.93991   CTCTCTTTGTACCAT      TATCAATATTGATA ATGG TATCAGTATTGATA       TATAATTCAGTTAAA  87 115
     CPE2509 NONE
     CPE2510 2876379 .. 2876410 + -14.8  -4.72729   TTTATAACTAAAGAA      GATTCTAAAAGATT ATAT AATCTTTTAGAATC       TTTTAATTTTAATTA 100 30
     CPE2522 2887881 .. 2887939 +  -7.2  -6.01369   CCTAACCTTAAACCT TAAGATGTAGAATAAGCCTTGTTTCTA GATTAA TAGAAGCAAGGCTTATTTTAT-TTATA TTTTTTTATTCTTTA 100 234
     CPE2525 NONE
     CPE2526 2893257 .. 2893275 +    -9   -3.6968   AAACTTAAGTGAAAG             TCCAAATT TTC AATTTGGA             TTCTTGAACTTATGC  79 163
     CPE2534 2903614 .. 2903641 + -15.8  -5.47821   ATTATATAAAAGAAA        GCTGAGTTTAGA AATT TCTAAACTCAGC         TTTTTTTAAATCGCT 100 32
     CPE2540 2908846 .. 2908875 + -10.9  -4.42639   AAATAAATTACATAA       AAAAAGAGAGCAA TTAC TTGCTCTCTTTTA        TTTTAATTAAGCTCT 100 35
     CPE2542 2912934 .. 2912951 +  -9.9  -5.46698   TGTATCTCCCTAAAA             GAGTACC CTCG GGTACTC              TTTTTTACTTTTACA 100 76
     CPE2548 2919553 .. 2919583 + -15.7  -3.79164   AGATGTATTAAAAGA       GAAAGGTATCTGA TTTTT TCAGATACCTTTC       TTAATTTATTTATGA 100 350
     CPE2559 2930718 .. 2930745 + -11.4  -4.02719   AGATAAAAAGTAAAA        GCTGAGCAAATT ATAT AACTTGCTCAGC         TTTAATATTTAATAA 100 41
     CPE2569 2942895 .. 2942919 +  -8.7  -4.82162   CATACTTTAAAGAAA          TGACCTTTG AAATTAA CAAAGGTCA          TTTTATATTCTTATA  93 75
     CPE2574 2950290 .. 2950310 +  -7.1  -3.67737   TCCTTTATTTGTTAC            TAAATAATA AAA TATTATTTA            TTTCAAACTTTTATC  70 23
     CPE2582 2958778 .. 2958803 + -10.6  -5.74122   AAATTATAAATTAAA         CTCCCTTATT AATATC AATAAGGGAG          TTTTTTTATATACTG 100 45
     CPE2583 2959061 .. 2959102 + -16.3  -2.81256   TAATAATTCAAACAA TATAAATAAAGACTAACAC AGCT GTGTTAGTCTTCATTTATA  TAATTAATAATATAT 100 10
     CPE2585 2962455 .. 2962475 + -11.3   -5.7827   TTCTAAAAAGTAAAA            GAGATTGTT TAA AACAATCTC            TTTTTTATTTATCTT 100 35
     CPE2587 NONE
     CPE2588 2964628 .. 2964640 +  -4.9  -4.99947   ATGACATAACTCAGT                TTCTA TAC TAGAA                TTTTGTTTCCTTAAC  72 135
     CPE2597 2976499 .. 2976529 + -12.8  -3.18321   ATATTTAAATAAAAA       TAAGGAAGAAGCTA AAT TAACTTCTTCCTTA       TATTAAATTATAAAT  95 56
     CPE2598 2977561 .. 2977590 + -12.4  -4.58724   ACTTTATATAAAAAA       TAAGCCTGTTTT AAATAA AAAACAGGCTTA        TTTTAATTCTATTTA 100 43
     CPE2607 2984587 .. 2984604 +  -7.1  -2.70994   TATTCGTTTTCGCTC             CTTTTCA ATTG TGAAAAG              ATTCTGTAAAATTAA  62 145
     CPE2608 2985131 .. 2985155 + -10.9  -6.02919   ATGATTGTTGTAAGA          TAGCTCTCTAA AAT TTAGAGAGTTA          TTTTTTTATTTGTGG 100 15
     CPE2609 2985645 .. 2985688 +  -7.8  -4.57063   ACATTGTCAAAATCA TACTCCCAT-TCATATATTAT AAA ATAATAAATAATATGGGAGTA TTTATTATGTTTTCA  83 42
        aprX 2987144 .. 2987175 +  -7.2   -2.9039   ACTACACCATCACAA      GCTGCTCCTATTGG TGTT CCACTAGGAACCGC       TATATCAACTCCTCT  64 278
        dnaD NONE
        dnaC 2990151 .. 2990184 +  -9.8  -5.09895   TTCAAAAAAGAAAAA     ATACACCTTATCTT ACTTAA AAGATAAGGTGTAC      TTTTTTGCATAAATA 100 6
     CPE2615 2993364 .. 2993406 +  -8.5  -4.89562   TTATATAATACAAAA CCCTTGGTATAACTAGG CTACAACCT CCTAGCCATACCGAGGG TTTTATTACTTTTAA  88 139
        sdhB NONE
        sdhA 3000146 .. 3000171 +  -9.9   -5.2853   ATAATTCTTTTTTAA         TGAGCATATGT AATT ATATATGCTCA          TTTTATTTTTAAATA 100 37
     CPE2625 3001558 .. 3001571 +  -2.5  -3.14468   TTTATGAGAGGTGTT               TTTTA TGAA TAAAA                TTAAATCTACTAAAG  42 41
        gatY 3002442 .. 3002466 + -11.6  -4.22748   ATTTTATATATAAAA          GAGACATCAA TTTTT TTGATGTCTC          TTTACTTTATTAATC 100 48
     CPE2646 NONE
        nifS NONE
     CPE2648 NONE
     CPE2649 3021628 .. 3021674 + -12.1  -5.29445   TGTTTAACACAAAAA TAGGTTATATTAAAATCAACAA GAAA TCGTTG-TTTTAATATAACCTA TTTTTATTCTTAAAC 100 114
        rpmH 3030657 .. 3030673 - -10.1  -4.85599   TTTAGTGCAGAAAAA              GGCCACA AAA TGCGGCC              CTTATGCTGTTAATC 100 27
        rnpA NONE
     CPE2658 NONE
     spoIIIJ NONE
         jag 3028619 .. 3028637 - -11.8  -5.60993   TTGTGGATAAAAAAA             GGAAAGCT TTA AGCTTTCC             TTTTTATTTCTTTAA 100 29
        thdF NONE
        gidA 3024912 .. 3024931 -  -9.4  -4.45175   TACTAAAAAACTAAA            GTTATCCA CATG TGGATAAC             TTTTTAAAAGGGGTA  93 110
        gidB 3023998 .. 3024025 - -14.4  -5.59502   TAAAAAATGAAAAAA        TAGGAATGTTTC ACGT GAAACATTCCTA         TTTTTATGGTCAATA 100 120
         soj NONE
       spo0J 3022218 .. 3022233 -  -6.2  -4.07568   TTCGTGTTTTTAAAA              TGTTTC ACGT GAAACA               TTTTAAATATTTATA  68 28
     CPE2650 3021628 .. 3021674 - -14.3   -5.0916   TGTTTAACACAAAAA TAGGTTATATTAAAATCAACAA GAAA TCGTTG-TTTTAATATAACCTA TTTTTATTCTTAAAC 100 41
     CPE2645 3017604 .. 3017617 -  -2.5  -3.58343   CTTATGATTTTGAAA               TAAAT AATT ATTTA                TATATTTCAAATCCT  45 19
     CPE2644 NONE
     CPE2643 3016404 .. 3016422 -    -6  -4.43012   ATTCTAACATTAAAA             GAAGGTTA TTG CAACCCTC             TTTATTAATGTAAAC  72 72
        rpsF NONE
     CPE2641 3015578 .. 3015590 -  -4.1  -3.52941   AAATCTGAATTAGAA                TGGAA TGT CTCCA                TCATCAATTGGTGTC  51 7
        rpsR 3015270 .. 3015288 - -10.3   -5.9218   TATATAATAAAAAAA             CCCCTGA AAATA TCAGGGG             TTTGCAACCATTACT 100 36
     CPE2639 NONE
     CPE2638 NONE
     CPE2637 NONE
        rplI NONE
         lon 3009298 .. 3009329 -  -9.7  -4.90471   ATTTAAAAGACAAAA      TAAAAAACCTAGA AATAAA TCTAGGTTCTTTA       TTTTTAATTAAAAGC  95 29
        dnaC 3007549 .. 3007574 - -10.5  -4.36716   AATAATAAAATTAAA         GGGCATATCAG CATT CTGATACACCC          TAAATTTATTAAACA  95 34
        proC 3006434 .. 3006452 - -11.8  -5.72207   TTTAAACGAAAAAAA             CTCCTAGA AAA TCTAGGAG             TTCTTGTAGGAGTTT 100 178
     CPE2632 3005839 .. 3005849 -  -2.6  -4.17316   ATCCCCTTAAAATAA                 TTAA CTT TTAA                 AAACCTCTACTAACG  51 15
     CPE2631 NONE
     CPE2630 NONE
     CPE2629 NONE
     CPE2628 3003289 .. 3003312 -  -8.2  -4.17701   TCTATAAAGCATAAA          CTCACAGTAT ATAC AAACTGTGAG           TCTTTAAAAATAATT  79 51
     CPE2627 3002442 .. 3002466 - -11.6  -4.61199   ATTTTATATATAAAA          GAGACATCAA TTTTT TTGATGTCTC          TTTACTTTATTAATC 100 35
        purA 2996749 .. 2996776 -   -13  -5.79595   CCCTAAAATAAAAAA        TAGCTTAAGATT AAAT AATCTTAAGCTA         TTTTAAACTAATTAT 100 54
     CPE2621 NONE
     CPE2620 2996162 .. 2996178 -  -2.3  -2.89687   AATTTCAAATACAAG              TATTTCA CTC TGAATTA              TAATCTTTAAAATAA  39 44
     CPE2619 2995846 .. 2995876 -    -7  -5.00846   TAAATAGTACAAAAA       TAAGAAGTACCTAT TAA AAAAGCACTTCTTA       TTTTAAACAGAGATT  83 45
     CPE2618 2995000 .. 2995027 -  -8.6  -5.72207   TTCAAACTAAAAAAA        CACCACTAAA CTAGGTGT TTTAGTGGTG         TTTTCTTTATAAATA 100 70
     CPE2617 2994183 .. 2994193 -    -4  -3.44146   TTCGCTCATAATTAA                 TTCT CCT AGAA                 AAATTTTAATACCAA  49 31
     CPE2616 2993364 .. 2993406 - -10.7  -4.76963   TTATATAATACAAAA CCCTTGGTATAACTAGG CTACAACCT CCTAGCCATACCGAGGG TTTTATTACTTTTAA 100 37
     CPE2614 2990860 .. 2990881 -  -4.3  -3.35679   TGTGGCGACTCAGAA           GGGGCTCGA ACCC TCGACCTCC            GGCGTGACAGGCCGG  53 417
     CPE2611 2986457 .. 2986491 -  -7.2  -3.59946   TCTGGAAGCATAGAA     GGAGATAACACTATTC AGG GTTTAGCATTATCTCC     TTGGTGTATAACAGT  69 428
        murA NONE
     CPE2605 NONE
     CPE2604 2980895 .. 2980912 -  -2.1  -4.77778   AATAAACATATAAAA             TATATAT TTTA ATACATA              TGAAATTATTTGTTT  59 58
     CPE2603 2980268 .. 2980288 - -12.7  -5.43487   AAAGCACATAAAAAA            TAGGTAGAC TAA GTCTACCTA            TTCAAAAAATTAATT 100 39
     CPE2602 2979519 .. 2979544 -    -7  -5.65177   AGATTTATAAAAAAA         GTAAGAACAT TTTTAC ATGTCCTTAC          TTGTAAATTTTAATA  93 35
     CPE2601 2978913 .. 2978942 - -10.2   -5.4251   TTTATATATAAAAAA       GACTATGCAAGA TATAAT TCTTACATAGTC        TTTTAAACTTTTATA 100 36
     CPE2600 2978103 .. 2978123 -    -4  -3.92673   ACATAAAAGAAAAAG            GAATACCC TTAAT AGGTACTC            ATCCTTATTTTACTA  54 129
     CPE2599 2977667 .. 2977688 - -11.7  -5.36441   TTTTTACATAAAAAA           GGTTGTAGT TTAA ACTACAACC            TATAACACTCTAAAA 100 41
     CPE2596 2975098 .. 2975147 - -13.5  -5.15969   GTGTAATTCAAAAAA TCA-TAATAAAAACTGCTATTAAT TAA ATTAATAGCAGTTTTTATTAATTA AAATATTTAAATTTA 100 44
     CPE2595 2973445 .. 2973472 -   -13  -5.85737   ATATTAATAAAAAAA        TAGGATACTTTT AAAT AAAAGTATCCTA         TTTTTTATTATCTTA 100 33
     CPE2594 2972293 .. 2972321 -  -9.8  -5.07107   TAAATTTGTAAAAAA        TAAAGGATTACT TAATT AGTAATCCTCTA        TTTTTAAGCCTTTAC 100 29
     CPE2593 2971345 .. 2971365 -  -2.7  -3.31176   TAATAATAGAATATA            TTATAATTT GCT AAATTTTAA            AGTTTTTATTCTTAT  44 42
        phnA 2970796 .. 2970815 -  -9.4  -5.46706   ATTCCAAAATAAAAA            GGAACATA CTAA TATGTTCC             TTATTTCTATTTAAT 100 40
     CPE2591 NONE
     CPE2590 2966099 .. 2966121 -   -10  -5.54907   CTTATAAAACAAAAA           GAGTAAAGAC TTA ATCTTTACTC           TTTTCTTTATTTTAT 100 37
     CPE2589 2964473 .. 2964483 -    -4  -4.01045   ATATCATCAAAAATA                 TCTT AAA AAGA                 ATCCTAATGGGTACT  57 62
     CPE2586 2962455 .. 2962475 - -11.3  -4.77757   TTCTAAAAAGTAAAA            GAGATTGTT TAA AACAATCTC            TTTTTTATTTATCTT 100 34
     CPE2584 2959061 .. 2959102 - -18.5  -4.04773   TAATAATTCAAACAA TATAAATAAAGACTAACAC AGCT GTGTTAGTCTTCATTTATA  TAATTAATAATATAT 100 65
     CPE2581 2956467 .. 2956477 -  -2.6  -3.33744   TTCCTCCTTAAAAAC                 TTTA TTT TAAA                 TTTAATTATTTATAA  44 56
     CPE2580 NONE
        proB NONE
        proA NONE
     CPE2577 2952921 .. 2952944 -    -6  -5.84011   AACAAAAAATAAAAA          GCACCTTAAC AATA GTTTAAGTGC           TTTTTCTTATATAAT  90 89
     CPE2576 2952065 .. 2952075 -  -2.6  -2.89177   AGCGCAGATATTATA                 TTAA GAT TTAA                 AGAAAATACTATTTA  40 41
     CPE2575 2950404 .. 2950428 -  -3.7  -3.71527   CTTTAATCATTTAAA          TGTTCTTAC TCCCCCT ATAAGAACA          TTTTTAAAGTCAATT  52 145
        carA NONE
        carB 2944654 .. 2944691 - -10.1  -5.64328   AATAAAAAAATAAAA   GTCCTATTTAGCTTCAG TTAA CCAAAACTAAATAGAAC    TTATTTTATATTATT 100 47
     CPE2571 2943365 .. 2943391 -  -3.8   -5.7946   TTGTCAAGAAAAAAA         GGGATGTAAT CATTCAT ATTACATCCT         TTTTTCTATAAAATT  79 91
     CPE2570 2942854 .. 2942878 -  -5.9   -5.9218   TATATAATAAAAAAA          GAAATCAAT GCTTTAA ATTGATTTC          TCATACTTTAAAGAA  90 82
     CPE2568 2939764 .. 2939780 -  -3.1  -5.40072   TTTTTTGTAAAAAAA              TTTCTTA AAA TAAAAAA              TCTACAGAAATACTA  70 111
     CPE2567 2939258 .. 2939301 -    -5    -4.855   TAAAAATAAAAATAA GACAACATAA-AGAATCCTA ATAACA TAG-ATTCTATTATGTTGCC CATTTAGAGTTCAAC  70 86
     CPE2566 2938571 .. 2938582 -  -4.4  -3.21099   CTTTGCTATTATTAA                GCAT ACTC ATGC                 TAATCTTCCTCCCAT  51 52
     CPE2565 NONE
     CPE2564 2937478 .. 2937534 - -19.3  -3.67283   AACCAACATAAAAAG TATTTAAATATAAAAAGGACAGTTCTA ATC TAGAACTGTCCTTTCTGTATTTAAATT TATAAATCAAATTCT 100 25
     CPE2563 NONE
     CPE2562 NONE
     CPE2561 NONE
     CPE2560 2930712 .. 2930751 - -10.2  -5.30448   AAATAAAGATAAAAA  GTAAAAGCTGAGCAAATT ATAT AACTTGCTCAGCTTTAAT   ATTTAATAAATTATC 100 28
     CPE2558 2928359 .. 2928389 -  -5.7  -5.79595   CTTTAAAATAAAAAA       GTTAATCATAA ATTTAAGGG TTATGATTAAC       TTATTTTATATTATA  86 41
     CPE2557 2927344 .. 2927354 -  -2.6  -3.44876   AAATTATAACATCAA                 TTTT CAT AAAA                 ATTCCCCACCTTATT  44 48
     CPE2556 2926475 .. 2926485 -  -2.6  -3.38683   ATATTGAAAATTTAA                 TAAA TGT TTTA                 ATGTATTTTATCAAG  44 147
     CPE2555 2925861 .. 2925901 -  -6.5  -4.37658   AATCTTTCCATAAAA TAAAAAAAGAGGGATATT GCCCTT AAT-CCCCTCTTTTTCTA  ATTATTTATCAAATA  75 27
        glpF 2924935 .. 2924948 -  -2.5  -4.09511   AATATCTCCTTAAAA               TATAT TTGT ATATA                CCATTGCTCCTGCTA  51 6
        glpP 2924299 .. 2924312 -  -2.5  -2.95223   TAATGCTACTATATA               TTTTT TCAT AAAAA                CTCACCTCTTAATTT  41 40
        glpK 2922672 .. 2922719 - -11.6  -5.93252   TTTAAAAATAAAAAA GAACTAAACTCAAAAAAGACAT AAGA ATATCCTTTTTGTGTCTAGCTC TCTTCTCTCTTACAC 100 111
        glpA NONE
     CPE2550 NONE
     CPE2549 2919551 .. 2919585 - -13.1  -4.29738   TTAGATGTATTAAAA     GAGAAAGGTATCTGA TTTTT TCAGATACCTTTCTT     AATTTATTTATGAAA 100 33
     CPE2547 2917299 .. 2917321 - -12.1  -5.55001   TAATAAAAAATAAAA           GCTACATCC ATGTA GGATGTAGC           TTAATTTATAAAAAG 100 281
     CPE2546 NONE
     CPE2545 2915828 .. 2915867 -  -3.8  -4.43392   CCAAAACTAAAATAA  GAGCTGCATCA-AATAA TCTAATT TAATTATGATGCAACTC  CCTATTAAAATTTTC  60 40
     CPE2544 2913817 .. 2913829 -  -3.5  -4.67982   TCTTATCTAAGAAAA                TAAAT TTT ATTTA                TTCTTTTTGTTTTCT  60 19
     CPE2543 2913007 .. 2913041 -    -8  -6.17033   AAAAAAAATAAAAAA     GCCTGTATCAAATTTA AAA TTATTTTGATACAAGC     TCTTTTTATTTAAAT 100 35
        ileS 2908851 .. 2908870 - -10.8  -5.75478   AATTACATAAAAAAA            GAGAGCAA TTAC TTGCTCTC             TTTTATTTTAATTAA 100 37
        ccpA 2907122 .. 2907148 -  -8.2  -6.02919   CCATAAATAAAAAAA         GGTAACATAA TTTAATC TTATGTTACC         TAATGATTATGCATT 100 54
     CPE2538 NONE
     CPE2537 2905813 .. 2905840 -  -2.9  -2.64912   TGTCCAACTGATAAT        TTTTTATTGAT ATTTTG ATCCATAAAAA         TCCTCCAATCAAAAT  39 133
     CPE2536 2905151 .. 2905170 -  -2.2  -3.85698   TTTTCTCTCCATAAA            TTTAACTA TCTA TAGATAAA             TAAATTTGACTCTTA  48 58
     CPE2535 2903605 .. 2903649 -   -17  -2.83409   GACGAAGGTATTATA TAAAAGAAAGCTGAGTTTAGA AATT TCTAAACTCAGCTTT-TTTTA AATCGCTTTTTCATC 100 23
        spmA NONE
        spmB 2901921 .. 2901931 -  -3.2  -3.23899   TTTCAAGCAATTTAA                 CTGC TCT GCAA                 AGTTTTTTACTAACC  46 299
        adhE 2899129 .. 2899153 - -14.5  -5.71712   TTTTATAGAAAAAAA          TACTCACTAGA TAA TCTAGTGAGTA          TTTATTATTATCTTA 100 52
     CPE2530 NONE
     CPE2529 2897274 .. 2897297 -  -3.2  -2.78738   TGAAAAGCTTAATCA          TCTTAGCTAT TTAC ATAGCTATAA           ATTCTACTCTTCATA  43 70
     CPE2528 2895248 .. 2895274 - -11.7  -5.01732   AATTTCTGCAAAAAA         GACCTTAGGCT TGATC AACCTAAGGTC         TTAATACTTAATAAA 100 340
     CPE2527 2893257 .. 2893275 -    -9  -2.86965   AAACTTAAGTGAAAG             TCCAAATT TTC AATTTGGA             TTCTTGAACTTATGC  73 198
        metG 2889532 .. 2889566 -    -6  -5.74122   TATGATACAAAAAAA    CTCTTATATTC-CAC AATCTA GTATGAATATAAGAG     TTTTTTAATTTTACT  87 39
        metS 2887893 .. 2887928 - -12.1  -3.42503   CCTTAAGATGTAGAA    TAAGCCTTGTTTCTA GATTAA TAGAAGCAAGGCTTA     TTTTATTTATATTTT  95 32
     CPE2521 NONE
     CPE2520 2884531 .. 2884554 -  -6.2   -5.1287   TTTATATTTAAAAAA          GTACACTA-TA TTA TATTAGTGTAC          TTTCCATGTTATTAC  80 73
     CPE2519 2883293 .. 2883326 -    -7  -4.22673   ATACAAAATAAAATA    GAGGG-T-CTAAAAGA ATAT TCTTTTAGAATCCCTC     TCTTAAGTATTACCA  75 35
     CPE2518 NONE
        ksgA 2881742 .. 2881771 - -10.3  -6.41881   GAGAACAAAAAAAAA       GAGAATAAAAATT TAAA AATTCTTATTCTC        TATAAATATTCTAGT 100 36
     CPE2516 2880015 .. 2880047 - -10.9  -5.76237   TACATAAATAAAAAA      CTGTTTATATAGA AATGAAA TCTATATAAACAG      TTTTTCTCTTGATTA 100 38
     CPE2515 2879263 .. 2879300 - -18.9  -3.57971   ATATTTATTTGTAAA   TTTAAAAGAGAAGCATA TTAT TATGCTTCTCTTTTAAA    TTTAATTATAATACT 100 64
     CPE2514 NONE
     CPE2513 NONE
     CPE2512 2876714 .. 2876750 - -15.5  -6.12458   TAAAAAAATAAAAAA    GAATGAACCAAAATAAT ATA ACTATTTTGGTCCATTC    TTTTATTTATACTAA 100 37
         fer 2876379 .. 2876410 - -14.8  -4.12296   TTTATAACTAAAGAA      GATTCTAAAAGATT ATAT AATCTTTTAGAATC       TTTTAATTTTAATTA 100 41
        nrdD 2871086 .. 2871131 - -23.8  -6.07627   AGGTTCAAAAAAAAA TTCTTGATTACGAAGAAAGC AAATAA GCTTTCTTCGTAATCAAGAA TTCTCGGTTCTTGGT 100 276
         add 2869943 .. 2869982 -   -11  -5.26875   TGTTGAATTAAAAAA  TAATCCACAGGTAAAT TAAGTTCT ATTTGCCTGTGGATTA   TTTTGAATTTATATA 100 34
     CPE2505 2868166 .. 2868208 -    -8  -5.03227   ATAGTATAAATAAAA GGTTATATTAATAGAATC TTATTTT GAAACTATTAATATAACC TTTTTTATTTATACT  90 34
        nrdG 2866925 .. 2866938 -  -2.5  -4.33165   TGAAATTTATTAAAA               TTTTA ATCT TAAAA                TTCTAGTTCAATTAC  53 20
     CPE2502 2866232 .. 2866251 -  -9.4  -5.94214   AATATAAGAAAAAAA            GCTTAACT AAAA AGTTAAGC             TTATGCTAATCCAAT 100 26
     CPE2501 2864429 .. 2864451 -  -5.6  -3.19884   AGATATTACTAAAAC           TTCGAAACTT GCT ACGCTTCGAA           CAGTCTCAGTTTTTT  56 196
     CPE2499 2860840 .. 2860853 -  -2.5  -5.08601   GTAGTCCAAGAAAAA               TAAAT GAAT ATTTA                AGTGAAGATTATTCT  66 471
     CPE2497 2859174 .. 2859209 - -13.6  -4.72386   TAAATTACTTAAAAA    TAAAAGAACATTCTTC AATT GAAGAATGTTCTTTTT     ATTTAAACTATTATT 100 36
        purR NONE
       spoVG 2852703 .. 2852726 - -11.2  -5.71712   TGTTAGACAAAAAAA          TAAAAGGAAG ATAT CTTCCTTTTA           TTAAAATTATTCTTG 100 32
     CPE2490 NONE
         prs 2850120 .. 2850136 -  -5.1  -5.94713   ATTTTATAAAAAAAA              GAGCG ACATATG CGCTC              TTTTTTTTAGTCTTG  88 32
     CPE2488 NONE
     CPE2487 2847785 .. 2847796 -    -3  -3.09987   GCAATACTTATTTAA                CTTT AGTT AAAG                 TAAAATTAAATCTAA  41 6
     CPE2486 2846561 .. 2846584 -  -6.8  -5.77677   TAAAACAATAAAAAA          CCCCTCAC-TA AAT TATGTGAAGGG          TTATATTCTTTTAAT  90 40
       spoVC NONE
         mfd NONE
        prsA 2841205 .. 2841230 - -13.5  -5.82388   AAACTCTAAAAAAAA         GACTTATGGAA TAAC TTCCATAAGTC          TTAATAAAAACTATT 100 36
     CPE2482 2840386 .. 2840402 -  -6.7  -3.08679   TGCGTGGATTTAATA              TTACTTA ATT TAAGTAA              AGATTTACTTTCTCT  62 121
       spoVB NONE
     CPE2480 NONE
         dbh 2836753 .. 2836772 - -10.7  -5.47431   TTAATAGATAAAAAA            GCCCGAG AAATAA CTCGGGC             TTTTTTAAAGTTAAA 100 66
     CPE2478 2836381 .. 2836413 - -13.1  -5.71712   CTTTACACAAAAAAA      TGACTAATATAATCT TTT AAATTATATTAGTCA      TTTTTAATAATAAAG 100 57
     CPE2477 NONE
     CPE2476 NONE
     CPE2475 2835196 .. 2835213 -  -2.8  -2.76618   ATAAATAAAATATAT             GTTATT TTTAAT AATAAC              CTTATTTATTCTGAT  40 27
     CPE2474 2834710 .. 2834744 - -13.9  -2.97903   ATATAAAAGCTAAAT     TTAAAATCCCTTAGA TATGC TCCAAGGGATTTTAA     GAAATATTATATTGA 100 32
      spoIIE 2830960 .. 2830990 -  -3.5  -4.67353   TTATTTACTTAAAAA      TAAAAGA-AAGTGC ATAA GAACTTTTCTTTTA       AGTAAAATCTACACA  60 88
     CPE2472 NONE
        hprT NONE
        ftsH 2826969 .. 2826986 -  -9.9  -5.73339   ATAATTATAAAAAAA             GAGGTAC TTAA GTACCTC              TTTTAACTATGAGTT 100 32
     CPE2469 2825064 .. 2825102 -    -9  -5.95539   TTTTAAATAAAAAAA   GGCTTATATGACTATTTT TTT AACAGCGTCATATAAGCC   TCAAAATTATCTAAA 100 44
     CPE2468 NONE
     CPE2467 2823037 .. 2823059 -  -3.6  -3.28105   ATAAGATAGAATACA           CTAAATAA AAAATCA TTATTTAG           CTTTAATTCTCACCT  48 118
        greA NONE
        lysS 2820827 .. 2820854 -   -13  -5.95449   AAATAAAATAAAAAA        TAGAAGTTTACT TTTT AGTAAACTTCTA         CTTTATATAAACTAT 100 37
        glyS 2818726 .. 2818756 - -10.1  -6.02919   TCATAAATAAAAAAA       CTTATAAATATAT ATGGA ATATATTTATAAG       TTTTTATTTTTGCTT 100 46
        pepT 2817439 .. 2817460 - -11.7  -4.79667   AAAACTTATGAAAAA           GGATGAAGA AAAT TCTTCATCC            TTAAAATTAAAATTA 100 38
        mccF 2816397 .. 2816422 -  -3.5  -3.21593   CATTGTTTCATAATA         TATTATATTAT CAAA ATAATTTAATA          AAGTCATTTATTTAA  46 33
     CPE2461 2815018 .. 2815055 - -15.2  -5.12617   TAATTACCTAAAAAA   CTGTAGGGAAATTTAT TTTTAT ATAAACTTCCCTACAG    TCTTATAAATTATTT 100 68
        murD 2812089 .. 2812111 -    -2  -4.62054   TTAATTAAACTAAAA           TCATAATATG GCT CATTTTAAGA           TATATTTATCTCATT  56 39
     CPE2456 2802098 .. 2802115 -  -9.9  -5.58454   TTTATATTAAAAAAA             GAGAGTC AAAA GACTCTC              TTTTCTTAAATAGCT 100 31
        csfB NONE
     CPE2453 2798998 .. 2799017 -  -3.7  -2.80959   TAATTTTAATACAAG            GATTATT ATATCA AATAATC             ATCTAATCCGTTTAT  45 151
         gmk NONE
     CPE2451 2798117 .. 2798127 -  -2.6  -3.69605   TTTATTTAAAATTAA                 TATT TTT AATA                 GCTAAATTATTTTAT  47 32
     CPE2450 NONE
        holB NONE
     CPE2448 NONE
         fer 2795428 .. 2795445 -  -8.5  -5.77853   AAGCTGCAAAAAAAA             GATCATC CGAA GATGATC              TTTAATAATATTATT 100 36
     CPE2446 2793609 .. 2793649 -  -7.2  -4.60143   AGATATGATATAAAA GACTATATGCAAACTCC ATTACTTA GGAATTTG-ATATAGTC  TTTTTCTTTAGTGAA  79 33
        ctsR NONE
     CPE2443 NONE
     CPE2442 NONE
        clpC 2788221 .. 2788254 - -10.6  -6.01369   TAAATAATAAAAAAA     TAAGGTCATATATG TTTTAT CATATATAACCTTA      TTTATTCTTAAAATC 100 39
     CPE2440 NONE
     CPE2439 NONE
        gapN 2785285 .. 2785310 - -10.6   -5.4505   TTTTGCAATAAAAAA         GCTACAAGTA GAAATT TACTTGTAGC          TTTTTAGGTATAGGT 100 67
     CPE2435 NONE
        nagB 2783018 .. 2783064 - -11.9  -6.01725   AATAAAAATAAAAAA CTGTTTGTAAATTTAAGCATT TAAAT AATGCTTTTATCTACAAACAG TCTTCTTATATATTA 100 58
        radA NONE
     CPE2432 2780375 .. 2780394 - -10.8  -3.52522   TTAGATAAATATTAA            GTGCCATA TTTA TATGGCAC             TTCTTTTTATAAATT  91 32
     CPE2430 NONE
        ispD 2777574 .. 2777603 -  -8.7  -6.32976   AAAAAAATAAAAAAA       GCTCTACCCTAAAA AAA CTTTAGGGC-GAGC       TTATATTTCGCGGTA 100 279
        proS 2775718 .. 2775742 -  -7.2  -3.24188   TTATATTATTAGTAA          CTCACCCTAC ATTAA ATAAGGTGAG          CTCTATTATTATATT  65 73
        cysS 2774246 .. 2774271 - -11.3  -4.20868   TCTTTAAAATAATAA         CTTGCAAAAGA AAGT TCCTTTGCAAG          TTTATTATCTAAATT 100 39
     CPE2426 NONE
     CPE2425 NONE
     CPE2424 NONE
     CPE2423 2771463 .. 2771473 -  -5.4  -2.90219   TATAAGGTTTATATA                 TGAC TTC GTCA                 ATATTACCCTCTTCT  54 29
        sigH 2770702 .. 2770718 -  -3.1  -4.85599   CCTATGCCATAAAAA              TTTTACT ACT AATAAAA              TTCTTTGTCAATACT  63 55
         tuf 2769271 .. 2769294 - -11.8  -3.64703   CGTTGGCTATGTAAA          GGACTAGGTT ATTT AACCCAGTCC           TTATTATGATAAACT  95 61
        rpmG NONE
        secE 2768689 .. 2768707 -  -3.1  -2.86728   ATCACTCATATCATA             CCGGTGA ATAAA TCACCAA             ACCTCCCTTATATTA  43 38
        nusG NONE
        rplK NONE
        rplA 2766747 .. 2766770 -    -6  -4.97957   TATATAATAAGAAAA          GTCTTCCCGT AGAC ATAGGAAGAC           TATTATATACACTAT  78 169
        rplJ NONE
        rplL 2765730 .. 2765749 -  -8.6  -5.81412   TTGAGTTAAAAAAAA            GAGGCACT ACTA AGTACCTC             TTTTAATATTTTAAA 100 53
        rpoB 2761731 .. 2761756 - -10.5  -2.73542   GTGAATTTTTAAGTA         TCCCCTTACTC TCAT GAGCAAGGGAA          CACTTTATATCCTAG  81 37
        rpoC NONE
     CPE2411 2757798 .. 2757816 -  -2.4  -3.07962   TTTTAGATGTTAACA             CTCTAATC TAA GATTAATG             CTACAGCTGATTTTA  40 9
        rpsL 2757339 .. 2757355 -  -8.1  -2.75975   CTTGAAGACATAGCA              CTTAAAC TAA GTTTAAG              CAACAATTATTTCTT  69 32
        rpsG 2756692 .. 2756726 -   -16  -3.27525   TGTTTTTAAATTCAA     CAAAACTGTTTTGGCT TTT AGCCAAAACAGTTTCA     TTTTATTAATATCTG 100 31
         fus 2754557 .. 2754583 -   -14  -2.94622   ATATACATTTATATA         TTAAAGAAGCTT TTA AAGCTTCTTTAA         ATTATTTATTTTTTT 100 27
         tuf 2753064 .. 2753094 -   -15  -5.61689   AAAATCAACAAAAAA       TAAAAGAGAGGATA ATA TATCCCCTCTTTTA       TATTAAAGGCCTATT 100 249
        rpsJ NONE
        rplC 2751603 .. 2751613 -  -2.6  -4.03234   TCCTTTCTACAGAAA                 TTAA GCC TTAA                 CGCTGTTTCTTATAA  51 15
        rplD 2751057 .. 2751073 -  -3.7  -3.02511   TTGATGTTGTTAACA              GGCATAA CTG TTACACC              TTCTTATGTTTCTTG  46 3
        rplW NONE
        rplB 2749753 .. 2749781 -  -5.4   -2.7263   ATTATGCCGCCAAAC        TGTGAAGAGAAT ATTTA ATTCTCTCCAAA        CTATTTAGCGTTTCT  53 26
        rpsS NONE
        rplV NONE
        rpsC NONE
        rplP NONE
        rpmC NONE
        rpsQ NONE
        rplN NONE
        rplX NONE
        rplE NONE
        rpsN NONE
        rpsH NONE
        rplF NONE
        rplR NONE
        rpsE NONE
        rpmD NONE
        rplO NONE
        secY NONE
         adk NONE
         map 2740531 .. 2740547 -  -2.3  -3.92373   TACCTTAGTCATAAA              CTACAAA TTC CTTATAG              GCAAATGTTAATTTA  48 64
     CPE2382 NONE
        infA NONE
        rpmJ 2739815 .. 2739841 -  -2.3  -4.87803   TACTTTTAAATAAAA         GTCAATAAGAA TTCGC TCCCAATTGAC         CTTTTTATTATGTTT  59 51
     CPE2379 NONE
        rpsK NONE
        rpsD NONE
        rpoA NONE
        rplQ 2736779 .. 2736804 - -13.5  -4.50976   TTTTATATGACAAAA         GAGGATTAAGT AAAA ACTTAATCCTC          TCTAAAGAAATATAT 100 40
     CPE2374 NONE
     CPE2373 NONE
     CPE2372 2733797 .. 2733822 - -11.3  -4.42464   AATTCTTCAAACAAA         GAAAGACTACA AATT TGCAGTCTTTC          TTTTATATTATCAAT 100 90
        truA 2732959 .. 2732974 -  -6.1  -3.37318   AATACAATTATAATA              CACGC TTACGG GCGTG               TCAATACATTTCATC  61 46
        rplM NONE
        rpsI 2731955 .. 2731974 - -12.2  -5.82281   AAATATATAAAAAAA            GAAGGAGG TATT CCTCCTTC             TTTCTGATAAAAGCA 100 46
     CPE2368 2729962 .. 2729983 - -10.3  -5.85244   AAGTAAAAGAAAAAA           GAATACCTA ATGT TAGGTATTC            TTTAATATCTTTAAT 100 36
     CPE2367 2728883 .. 2728903 -  -9.7  -4.69048   ATAAAAGCAAATAAA            GCTATGCTC ATA GGGCATAGC            TTTTTTAATGTCATA  93 254
     CPE2364 NONE
     CPE2363 2725116 .. 2725128 -  -3.5  -2.92038   TTTAAAATCATCATA                TTTAT ACA ATAAA                AATTATTATATAGTA  43 155
     CPE2362 2724699 .. 2724723 -  -8.7  -5.38958   AGGCATAAATAAAAA          GACTACAGA TATTTAC TCTGTAGTC          TTTTTATTATTTTAA 100 32
        nrdA 2722165 .. 2722192 - -12.2  -3.30039   TATCTATAATTAATA        GATACTCACCTA AGCC TAGATGAGTATC         TTTAAAATTCTTAAT  95 48
        nrdB 2720991 .. 2721019 -    -7  -3.42056   ACTCTTAACTTATAA        GAATTCATAAAT TTTAT ATTTATAAATTC        TCTCATAAATAGTAT  67 91
        rpsD 2719922 .. 2719976 -   -12   -4.8236   GATGTAAAAAAATAA TA-AAATAAAAAAACACTTGGAGAC CAGCAC ATCTCCAAGTGTTTTTTTATTAGTA AGAGTTTAGTAACAT 100 140
     CPE2357 2715754 .. 2715773 - -12.2  -5.93809   TTTTTATAAAAAAAA            GGCACGAA TTAA TTCGTGCC             AAAACTTAGGGTTTT 100 73
     CPE2356 2714391 .. 2714401 -  -8.2  -2.87211   ACGCCTCCCGATATA                 CCCC TAA GGGG                 TACTTTATTATTTAC  69 111
     CPE2355 NONE
        trxR 2713145 .. 2713163 - -11.8  -5.30616   TTACCTAAAGAAAAA             GCTAACAC AAT GTGTTAGC             TTTTTTTATTTCTTA 100 31
     CPE2351 NONE
     CPE2350 2709148 .. 2709186 -  -7.6  -2.96695   TTCTTTAGTAAATTA   TTTTACCACAGAATAC GCTTAAA GTAATCTGTGGTAAAT   ATTTATTGTTTATTA  67 28
     CPE2349 2707450 .. 2707477 -   -13  -5.15634   TATTCTACCAAAAAA        TATTCTGAAAAC ATTA GTTTTCAGAATA         TTCAATTTATTATTT 100 60
         ptb 2706386 .. 2706400 -  -4.4  -2.84693   TTTATTATTAATAAT               TTATAT GCC ATATAA               CTTTCCTCCCCAAAA  49 46
         buk 2705256 .. 2705288 - -10.2  -5.07652   TTTTTTAAAACAAAA     TTTAAGGG-AGAATT ACAA AATTCTTCCCTTAAA      CAATCTAAACTATTC 100 63
        hydA 2703344 .. 2703368 -  -7.2  -4.78848   TTTTTAAATATAAAA          GACAGGATAC ATTAA ACATCCTGTC          TATATTTTAAATATT  81 39
     CPE2345 NONE
     CPE2344 2701004 .. 2701041 -  -4.3  -5.56263   ATCATAAAATAAAAA   CCATATCAAAGTTAA TTTAATCC TTTCCTTTGATATGG    TTTTCTACTATCATA  78 63
     CPE2343 2699357 .. 2699375 -  -7.4  -4.07535   AACTTCTATAAATAA             GGGGGA ATTTACA TCCCCC             TATAAAAACTTCTTA  73 42
     CPE2342 NONE
     CPE2341 2697345 .. 2697371 - -12.4  -2.54523   CTATATTTTAATGGA         TTGTGGAAGGTA ATT TTCCTTCCACAA         AATCCATAAGTATAT  86 111
        malR NONE
     CPE2339 NONE
        malQ NONE
        glgP 2690018 .. 2690070 -  -4.6  -4.77867   ATATATAACATAAAA CTTACAAACAATATGAAGAAAAT ATCTAGCA ATTTTCTGAATAT-GTTTGTAAG TTTTATTATTACGTT  68 62
         gde 2687711 .. 2687738 -  -9.3  -5.85011   CAAAAATTAAAAAAA        GCTAGAGATCA TTAAAT TAATCTCTAGC         AAAACATTTATATAA 100 33
     CPE2335 2686754 .. 2686767 -  -2.5  -5.14682   TCATAATAAATAAAA               TAATA CTTG TATTA                GAACTAATTTAATCT  64 48
     CPE2334 NONE
     CPE2333 2685917 .. 2685939 -  -7.8  -4.69027   AAATTTATTTAAAAA           GAAGACTAAA TCA TATAGTCTTC           CTTCTAAATTAGTAA  83 54
     CPE2332 NONE
     CPE2331 2683536 .. 2683588 - -16.7  -4.33907   TATAAATATTTAAAA TACCCCTTAAGTAGATTTAAGAAAA CCA CCTTTTAAAATCTACTTAAGGGGTA TATTTTTTACTAAAC 100 159
     CPE2329 2680249 .. 2680298 -    -7  -5.04325   TTTAAATCATAAAAA GCTATAAATAACATGAATAGTTTT AAAT AAAATTAT-CATGT-ATTTATAGC TTTTATAATTCTATG  83 77
        glmS NONE
     CPE2326 2676760 .. 2676818 -  -8.7  -4.47707   TTTCACTAAAAATAA GGAGTGTTTAAAATCACTT-TATAGCATT TTA AATACTATTTAAATGAT-TTAAACACCCC TAACACATATAAATA  86 68
     CPE2325 2675743 .. 2675797 -  -2.5  -4.10559   ATCAAAATATAATAA TAAAACTTACAAACATATTCCGAGAA TTAC TTCTTCATAC-TGTTTGTAAGTTTTA TAAAAATCTATTTTG  51 63
     CPE2324 2674987 .. 2675001 -  -4.4  -4.53034   CTGACATAAGTAAAA               TTTATT ATC AATAAA               GTAAAATTATCAAAA  64 55
     CPE2323 2673029 .. 2673075 -  -3.3  -5.32944   TTTATAATCAAAAAA GAACTTGGAAGTATTCC-TATAA AAT CCATAAGGAAT-CCTCCAAGTTT TTTATTTTAAAGAAA  70 191
     CPE2321 2668110 .. 2668142 -  -8.5    -4.128   AGTTGTATATAGAAA      GCTGTATCAAAGCTA CTT CAGTTTTGATGCAGC      TTTATTTTTATCAAT  79 48
     CPE2319 2666380 .. 2666400 -  -4.1  -4.17762   TATTTTTTAAAATAA            TTTTACAGT AAA ACTTTAAAA            AATGGAGCGGGTACC  56 445
     CPE2318 2665026 .. 2665045 -  -7.2  -6.14618   TACAAAATAAAAAAA            CTCCTATC CTAG GATAGAAG             TTATTATTCTTACAG 100 285
     CPE2317 2663180 .. 2663193 -  -5.3  -3.02471   GCTTTAGGAGATATA               GGAAA GCAT TTTCC                AGATACAGACCCTAA  53 487
     CPE2315 2661958 .. 2661984 -  -3.8  -5.26918   ATATTTTATAAAAAA         TAAGACTAAG GCAAAAA CCCAGTCTTA         TTCCACTAACTTTCC  70 23
     CPE2314 NONE
     CPE2313 2659697 .. 2659726 -  -3.8  -5.60864   TATATATGAAAAAAA       GATAATGACCTTT ATCGA AAAAG-CATTATC       TTTGTATAAGTAAAT  75 280
     CPE2311 2657929 .. 2657970 - -11.1  -4.98857   ATTTAATCATAAAAA GCGTGTATCAAAATTTAAT AATA AATATACTTTGATACACGC  TCTTAATATTAATTT 100 34
        aldH 2656103 .. 2656118 -  -2.6  -3.13591   ATAAAATTCATGTAA              GAACAA TTTC TTATTC               TTAAGTTTAAAATAA  42 360
     CPE2309 2654218 .. 2654253 -  -6.2   -3.5915   ATTAAAAAAATTTAA    GGCTTTAGTTTAAGCA AAAA TACCATAACTAAAGCC     TTTCCTCATTTATTC  63 149
     CPE2308 2653009 .. 2653045 - -16.9  -4.97312   AAAAGTAACTAAAAA    GTCCTATATCATACACC TAA AGTATATGATATAGGAC    TTTTTTTACATAAGT 100 49
     CPE2307 2652232 .. 2652260 - -15.5  -5.46698   CCTAAAATTAAAAAA        GCTAGGAATGAAA AAC TTCCATTCCTAGC        TTATAAAATACAAAT 100 195
     CPE2306 NONE
     CPE2305 2650560 .. 2650589 -  -2.1  -5.64006   ATGCAACTAAAAAAA       GACCGCACCAAAA ATTT TATTGATACAGCC        TTTTTTCATTATTTA  73 34
     CPE2304 NONE
     CPE2303 2647734 .. 2647745 -    -3  -3.67141   ACAAGCCTATTTAAA                CATT TCAT AATG                 TTTAATATAAAAGTT  47 170
     CPE2302 2646639 .. 2646665 -   -14  -5.58209   GCAAAGGCAAAAAAA         TAATTGAAGTAC TCG GTACTTCAATTA         AATTATAAAACTTAA 100 122
         crt NONE
         bcd NONE
        etfB NONE
        fixB NONE
     CPE2297 2641612 .. 2641634 - -12.2  -5.86976   TTATAAAAGAAAAAA           GAGATTGATA AAA TATCAATCTC           TTACTTTACTTCAAT 100 133
     CPE2296 2639731 .. 2639766 -  -7.1  -5.71295   ATATAAAAATAAAAA    CTGTACTAAAAGCAA ATAAAA TTACTCTTAATACAG     TTTTAATTAAACTAA  93 42
        lepW 2639099 .. 2639132 -    -4  -6.23317   ATAAAAAGAAAAAAA    CACGGATAGGTG-TTC TTTC GAATCACCC-TCCATG     TTATTAAGCTAAGCC  87 34
     CPE2294 NONE
     CPE2293 2637329 .. 2637343 -  -3.6   -5.2112   AAGATGATGAAAAAA               TTAAGC GTT ACTTAA               AATTCATAAAAAAGC  73 227
       groES 2635630 .. 2635640 -  -2.6  -3.35597   TTTACCTCCCAAATA                 TATT ATG AATA                 TCTAAATCACTTATA  44 49
       groEL 2633956 .. 2633975 -  -7.9  -6.01187   AATTAAATAAAAAAA            GGATGAC TTAACT GTCATCC             TTTTTATTCTTTTAT 100 40
     CPE2288 2632883 .. 2632898 -  -4.8   -2.8372   CAGCCCCTATGAAAT              TACTTT AATT AAAGTA               TATTTATACTATAGA  51 29
     CPE2287 2631890 .. 2631903 -  -2.4  -2.89055   TAAATTTTTCACACA               CCAA AATATA TTGG                TATTATTATGTTTCC  39 5
     CPE2286 2630135 .. 2630146 -    -3  -3.50893   AATTACATATCATAA                GTTA TATT TAAC                 ATTTCTTCAACTGTG  45 1
     CPE2285 2628847 .. 2628857 -  -2.6  -3.28217   TAAAATAATATGTAA                 TTTA TAT TAAA                 AGCTAAACTTTTAAT  42 58
     CPE2284 2628187 .. 2628210 - -10.4  -4.16943   CTTTATAGTTGAAAA          GTGCAAGGAA AAAA TTCCTTACAC           TTTTTTCATTATAAT  95 85
     CPE2283 NONE
     CPE2282 NONE
     CPE2281 NONE
     CPE2280 NONE
     CPE2279 NONE
     CPE2278 NONE
     CPE2277 2618803 .. 2618832 -    -3  -5.28414   TAATAAATACAAAAA       TAAGACCACA AATTAATTCA TGTGATCTTA        TTTTTCTTTTAGATT  67 39
     CPE2276 2616622 .. 2616668 - -14.2  -3.49186   TATGTATAAAATATA TTCAACAAAATGTTAAAACTTA ATA TATATTTTAACATTTTGCTGAA GCTTTTAATCTAATT 100 39
        guaA 2614871 .. 2614910 - -12.5   -3.8512   TATTGATTATAACAA  GATAAATAGACAATCAT ATTAAA ATGACTGCCTATTTATC   CGTAATAAAAATTTA 100 162
        appA 2610979 .. 2611005 -   -11  -4.09685   CCCCATTTTTCAAAA         TTAGCCTGGA TTTTTTG TCCAGGCTAA         TTTCTTAATTTATTT 100 47
        appB NONE
        appC NONE
        appD NONE
        appF 2607005 .. 2607042 -  -4.2  -3.02649   ATTTTATTATATATA   GTTATAGTGTAGGAGA ATTTAA TCCCCTACACTACATA    AAATTTAATTTTTTA  50 81
     CPE2268 NONE
     CPE2267 2605265 .. 2605284 -  -8.6  -5.79595   TCTTAAAACAAAAAA            GAAGCTCT AAAA AGAGCTCC             TTTTTATAATTAAAT 100 46
     CPE2266 2604512 .. 2604536 - -11.6  -3.90684   AATCAAACCATTAAA          GAAATCTCAG CCACT CTGAGATTTC          TTTTTAATGTCATTT 100 147
     CPE2265 2602138 .. 2602161 -  -6.2  -4.05629   ATTAAATTCAAATAA          TTTAAAACTA ATAT TAGTCTTAAA           AGCTTATCTTAAAAT  68 89
     CPE2264 2600842 .. 2600867 -  -9.9  -5.69473   CATAGTATAAAAAAA         GAATTGATACT TTAA AGTATCAACTC          TTCATATAAACTGAA 100 290
     CPE2263 NONE
     CPE2262 NONE
     CPE2261 2598447 .. 2598478 -   -14  -5.52023   ATGATTAATAAAAAA      TAAATGGCCACATT ATAA AATGTGACCATTTA       TTTCAAATATAATAC 100 100
     CPE2260 NONE
     CPE2259 2594020 .. 2594053 - -12.7  -4.87037   AATATAGAGGAAAAA     TAAAAGCCATGTGAA ATTA CTCACATAGCTTTTA      TTTTTTTTATATCAT 100 32
     CPE2257 2592868 .. 2592893 -  -8.5  -5.01546   AAATTTATATAAAAA         TGCTTATTTTA CCCT CAAAATAAGCA          TTTAAAACTTAACTT  91 243
     CPE2256 2589775 .. 2589789 -  -5.8  -3.82378   ACTGATTTATAATAA               TTTATG CTT CATAAA               ACAATTAAAAACTTA  61 211
        rnpH NONE
     CPE2253 NONE
     CPE2252 2585945 .. 2585979 -  -9.6  -5.40072   TTCTTTTTAAAAAAA     GTGCTAATACATAA GCTTTTT TTATGTATTAACAC     TTATTTTTTAATTTA 100 48
        pepD 2582472 .. 2582482 -  -2.6   -3.6471   CTTTAAACTATAGAA                 TTTA TTA TAAA                 GTTTTTAATCATTAT  45 37
     CPE2249 NONE
     CPE2248 2579827 .. 2579867 - -10.8  -5.19879   CTTGAAATAGAAAAA  GTATTAAAGAATCCTATT ATTAA AATAAGTTTCTTTAATAC  TTTTATCTTTTAAAA 100 86
     CPE2247 NONE
     CPE2246 2573106 .. 2573148 - -16.8  -3.64371   AATTCACACTTTAAA TATAAAAGAGATATTATGTT TAA AACATAATATCTCTTTTTTA ATATGTATTAAGATT 100 33
        smtA 2570860 .. 2570870 -  -2.6  -4.07124   TATTATTTATATAAA                 TAAA CTA TTTA                 ACCTTTAAAATACTA  51 41
     CPE2242 2569813 .. 2569848 -  -6.5  -5.29716   TTAAGATAATAAAAA    TATAA-GCTACTAATA AAAAA TACTAGTAGCTTTATA    TTCATTCCTATTAAA  87 75
     CPE2241 NONE
     CPE2240 NONE
     CPE2239 NONE
     CPE2238 2560158 .. 2560196 - -13.4  -5.79588   CTAAAACTAAAAAAA   CAGTAGATAGTTTTGTTT TTT ACACCAAACTATCTACTG   TCCCATATTTATACT 100 62
     CPE2236 NONE
     CPE2235 2556399 .. 2556449 -  -9.6  -4.61566   CTTTAAAGCATAAAA TAAGACTAAAATTCAAAATTAAC TTAAAT ATTAA-TCTGAATTTTAGTCTTA TTAAAAATTAATTTT  93 33
     CPE2232 NONE
     CPE2231 NONE
     CPE2230 2551378 .. 2551418 -  -2.7  -5.79595   GTTTAAAATAAAAAA  GGACATATATCAAGGTAAT AAA ATTTATTTGATATACATCC  TTTATTAAACTAATT  73 35
     CPE2229 2550797 .. 2550839 -  -5.9  -4.24364   TAAATATATAAATAA GAATCGTATAAG--GCCCTTT TTA AAAAGACTTCTTATACGATCC CCTATTAAAATTTCT  70 40
        eutH 2549470 .. 2549516 -  -9.8  -4.40993   TATAAATTATTAAAA CATAGCTTTTTATTAAAATTAA TAT TTCCTTTAAATAAAAAGCTATG TTCTAATTAAATGTT 100 76
     CPE2225 2547389 .. 2547415 -  -2.4  -4.49981   TATAGTATTATAAAA         TTTAAATCCTAA GCT TTTTGATTTAAA         CTTAATTTCTTAGTA  54 35
     CPE2224 2546580 .. 2546590 -  -2.6   -4.2018   AAACCTTTAAAAGAA                 TTAT TTT ATAA                 ACTAGCTTAATGTCT  53 137
        cotS NONE
     CPE2221 NONE
        cotS 2542058 .. 2542072 -  -6.4  -3.19668   TAGCATCTAATTTAA               CCTCAA TGC CTGAGG               TATGCCAAGATGCTG  60 405
        cotS 2539997 .. 2540019 -  -7.7  -5.85244   AAGCAAAATAAAAAA           TGGTGCCTA ATTAG TAGGCACCT           AAAATATAATTATCC 100 35
     CPE2217 2538885 .. 2538895 -  -2.6  -2.98666   CAAAAATATACTATA                 TTTA AAC TAAA                 ACATCCAATTATATT  41 69
     CPE2216 2538498 .. 2538543 - -14.5  -4.41348   TTTTTGTTAAATAAA TAAAACAAAAAAGTTAGCTAA TTAA TTAGCTAACTTTTTTATTTAA CCAACAAAATCTAGT 100 22
     CPE2215 2536583 .. 2536611 - -14.1  -5.28176   TTTATTCATAAAAAA        GAGTTTTACGACA TAA TATCGTAAAACTC        TTTTTTTTATAAAAC 100 32
        cphB NONE
        cphA 2533028 .. 2533063 -   -10  -4.78077   GTTAATTAAAATAAA    GAGAAATCTTCTAA ATTACCTA CTAGAAGATTTCTC     TTTTAAATTATTTTT 100 42
         ipk 2532063 .. 2532080 -  -4.3  -3.58905   ATTTTTTATATACAA             TAAAAAA ATAT TTTTTTA              TAAATTATTGCTATT  54 23
      spoIIR NONE
     CPE2210 2530349 .. 2530359 -    -4  -3.54307   AATATCCTTTCTAAA                 TCAA TTA TTGA                 TTTATCATATATTTT  51 19
     CPE2209 2529868 .. 2529895 -  -9.2  -4.94222   AATAATTTATAAAAA        TAAGGCTACCCC TTTT GGTATAGCCTTA         TTTTTTATTTGAAGA 100 41
        ctrA 2527921 .. 2527948 -  -7.1  -5.99154   TATTAAATAAAAAAA        GGACACCTAAC ATTTAA GTTAGATATCC         TTAATATTTCTAAAA 100 41
         rho 2526201 .. 2526244 - -15.8  -3.32536   AAATGATTCTTATAA TAAAAGAAGATATTAAAGTT TATA AACTTTAATATCTTCTTTTG TTTTGAAAACTTATT 100 40
         tdk NONE
     CPE2203 2522214 .. 2522231 -  -4.9  -2.84298   CATATTTTACAATTA             TAGCACA CTAC TATGCTA              TCTTTCAAGGCTTAC  51 23
        prfA 2521059 .. 2521081 - -10.7  -3.57792   CTATGTATTTTTAAA           GCCTTACAT TATTC ATGTAAGGC           TTTGTATATTAAAAT  91 34
     CPE2201 NONE
     CPE2200 NONE
     CPE2199 2519158 .. 2519182 -  -8.1  -3.46813   CAATGACTAATAACA          CTACTTAATTT AAA AAATTAAATAG          TAAGTCAAATAAAAA  74 5
     CPE2198 2518634 .. 2518644 -  -2.6   -2.8372   TATTTTTTATCAAAT                 TATT TTG AATA                 CTTTTCTTCAATAGC  40 14
         upp 2517919 .. 2517950 - -10.4  -4.41633   TACCTCCAAAAATAA      TTAATAGCTACTTA AAAT TAAGTAGCTATTTA       AATTATAACTATTTT 100 34
     CPE2196 2516716 .. 2516737 -  -3.9  -3.02324   TTTATTCAAATTATA           TTTATTAAA CTTT TTTAACAAA            GTCTTATTTACTTAT  46 29
        atoB 2515234 .. 2515260 - -13.2  -5.60993   TTTTTCACAAAAAAA         GATACTATCCCA AGA TAGGATAGTATC         TTTAAAATATATATT 100 59
     CPE2194 2514222 .. 2514239 -  -4.3  -3.21747   CTATCTTAGTATTAA             TTTATAT ATGT ATATAAA              TATTTATTTATTGTT  51 33
        atpI 2513480 .. 2513501 -  -3.9  -2.71712   CCTCCTTTTTCAAAT           CAAAT-AAAG TTA CTTTGATTTG           TTTAATTAACTTTTC  44 41
        atpL 2513151 .. 2513166 -  -4.6  -2.96235   CATATATCAATCACA              GCCTCC CTTC GGAGTC               AATTATATTAACTCT  50 97
        atpF NONE
        atpD NONE
        atpA 2510560 .. 2510595 -  -3.3  -4.59773   CTCCATTCTTAAAAA    TGTGGGCATAGCTTT AATTAA AAAGCTATGCTCTTA     TTTTACATTAAGAAT  60 28
        atpG NONE
        atpB NONE
        atpE 2507824 .. 2507843 - -10.8  -5.89921   ATCATAATAAAAAAA            GCATACAG TTTC CTGTATGC             TTTATATAAATTACA 100 36
     CPE2185 NONE
        murA 2505719 .. 2505739 - -14.1  -5.72207   TTTAAAGTAAAAAAA            GTCAACAGC ACT GCTGTTGAC            TTATATTCTACTTAT 100 26
      spoIID 2504566 .. 2504592 - -12.5  -5.60993   TTTTTTATAAAAAAA         GAACAAGCAAA ACTTA TTTGCTTGTTC         TTCTATTAAGCTATT 100 39
     CPE2182 2503685 .. 2503703 -  -8.9  -2.74514   TTAAATTTTTAATCA             GCTGCTT TTTAT AAGCAGC             TGATTATGTATTAAA  72 41
     spoIIID 2503323 .. 2503337 -  -4.4   -3.0782   CAACTCCCTAATATA               TAATAA TAA TTATTA               ATTTCTATAAAAATA  50 81
        mreV 2502223 .. 2502262 - -18.4  -6.47325   AAAAAACAAAAAAAA  TTAACTATATATCTCTTA ATAT TAAGAGATATATAGTTAA   TTTTACTCATCAATT 100 28
     CPE2178 2500633 .. 2500646 -  -5.3  -2.93073   GTGGTGGAAGAAGGA               TTCGA ACCT TCGAA                GTCGTCCGACAACAG  54 325
        metK 2498520 .. 2498542 - -10.7  -5.51353   GAAAAATAATAAAAA           GCTTAGGAT ATAAA ATCCTAAGC           TTTTCTATATATTAA 100 37
        recD NONE
     CPE2174 NONE
       comFC 2493051 .. 2493071 - -10.5  -6.07374   ACAAAAAATAAAAAA            GGACCATGA AAA TCATAGTCC            CTTTTTATAGCTAGT 100 246
     CPE2172 2492261 .. 2492282 - -11.7  -5.71295   ACATAAAAATAAAAA           GATGTAGGT AAAA ACCTACATC            TTTTTTTATATTTAT 100 45
        secA 2489499 .. 2489545 - -16.3  -4.72497   TATCTATTAATAAAA TTATAATTAAAAGCCTCTGCA AATAA TGCAAAGGCTTTTAATTATAT TAAACTACTTCTCTT 100 25
        prfB 2487895 .. 2487907 -  -2.7  -2.63112   AAAGTTCTTATATTA                CTAAT ATT ATCAG                CTTTAATTTGTTTAA  40 309
     CPE2168 2484047 .. 2484074 - -10.7  -5.63517   TTTTCAAATAAAAAA        GCCCTGATACA TATACT TATATCAGGGC         ATATAAATTCAGAAT 100 276
     CPE2167 2483349 .. 2483373 - -14.5  -2.87136   AATATAAAATAATAT          GGACTATATCA TTT TGATATAGTCC          CTTTCTATTATCCTA 100 33
     CPE2163 2480686 .. 2480734 - -13.7  -4.45544   CTTCATCAATTAAAA TAAAGCATATATAATATAAATTT AAA AAATCAATATTATATATGCTCTA TACTTATGTGTTTAT 100 50
        cpdC 2477937 .. 2477949 -  -2.7  -4.02736   AATTCAGATTATAAA                CCTAT GAA ATAGA                AGGATTATTAACCAC  51 58
     CPE2161 2477443 .. 2477476 - -16.3  -6.07627   ATTGTCAAAAAAAAA     GACTACATAGAGGAT ATAA ATCCTCTATGTAATC      TTTTTTGCGGTAGAA 100 209
     CPE2160 NONE
     CPE2159 2473378 .. 2473396 -    -4  -3.49321   ACTAATCAAAATATA             TTATAAAT AAA ACTTATAA             ACATATTCCTAGAAT  51 111
     CPE2158 2472279 .. 2472298 -  -2.2  -3.80133   TATTCCTATAAAACA            CCTATT TTATTATT AATAGG             TATTAGAATAATAAA  46 87
     CPE2157 2470545 .. 2470587 -   -11  -5.56372   AAATTAAAATAAAAA GGCCATATCAAAACCTAAT AATAAA ATTAA-TTTTGATATGGCC TATTTTTCTTATATT 100 102
     CPE2156 2468501 .. 2468519 -  -3.3  -2.83592   TATATCAAAATTAAT             TTAATTT GTCTA AAATTAA             GTTATTTTGCTGTTT  43 59
     CPE2155 2466585 .. 2466609 -  -4.5  -4.25104   GGGGCTGTATCAAAA          TATAAAAATAA AAG TTATTTTGATA          CATGCCCTTTTAATT  61 42
     CPE2154 2465377 .. 2465387 -  -2.6  -4.08806   TTAGAAAAAAAGCAA                 TATT CAT AATA                 TATCAGTTCCCCTAA  51 107
        guaB 2464957 .. 2464976 -  -7.2  -5.96219   TATTTATAAAAAAAA            TTAAGGCC AAAA GACCTTAA             TTATTTTTATATAGA  95 22
     CPE2152 2464008 .. 2464018 -  -2.6  -3.59481   AATAATTCATAAATA                 TTAA CCC TTAA                 GTTTTTAATATCTAT  45 50
     CPE2151 2463697 .. 2463725 - -10.5  -5.76237   TATATAAATAAAAAA        TTACCTAATAACA TAT TGCCATTAGGTAA        TTAAACAATTTAATC 100 35
        rpsA 2462350 .. 2462372 - -13.6   -5.1167   AATTTAATATAAAAA           GGATAGTACT AAA AGTACTATCC           TTTTCTAATCTATAA 100 106
        pepD 2459215 .. 2459257 -  -9.6  -2.80236   AAGCTAAGTTCAAAG CTTTATAAGGATTTATTA GTAACTG TAATAAACCCTTATAAAA ATCCAATAATTCTAA  76 96
     CPE2147 2458127 .. 2458145 -  -4.6  -3.96893   AATAAATTCCATAAA             GCATTATT TTC AATAAAGC             TTAAAAACTAAACTA  58 62
     CPE2146 2457043 .. 2457065 -  -6.4  -6.02919   TTATAAAGAAAAAAA           TGAAAGAG AATTTAA CTCTTTCA           TTTTCATTATAATTT 100 77
         maf NONE
        radC NONE
        mreB NONE
        mreC NONE
     CPE2141 NONE
     CPE2140 2450057 .. 2450079 -  -8.5  -4.82333   ATAATAATTTAAAAA           CCCACAGAA ATTAA TTCTGTAGG           TTTTATATTAATGAG  88 33
        minC NONE
        minD NONE
        minE 2448058 .. 2448082 - -10.9  -5.20606   AAAGACTAATAAAAA          GCTATCTCAAA AAA TTTGAAATAGC          TTATATTTTTAAATT 100 39
       spoVE 2446780 .. 2446817 - -13.9  -5.77988   ATAGATATAAAAAAA   TAAAAGTATTAAAATCA TTAT TGATCTTAATACTTTTA    TTTTTATTAGAATTT 100 32
     CPE2135 NONE
     CPE2134 2444904 .. 2444929 -  -9.2  -5.20333   TATCTATAATAAAAA         GAGAAGTATA CCTCTT TATACTTCTC          TCATATTAACAATTT 100 77
     CPE2133 NONE
     CPE2132 NONE
         rng 2440833 .. 2440846 -  -3.1    -3.727   TCTATCATAGCTAAA               GCCTT TTGT AAAGC                TAAATTTAATATTTT  50 31
     CPE2130 2440396 .. 2440412 -  -2.3  -3.29324   TTGATTGAAATTTAA              CTCTAAT CAT ATCAGAA              AATTAAGCTTCGATC  41 28
     CPE2129 NONE
     CPE2128 2439690 .. 2439708 - -10.3  -4.90869   ATTATTAATCAAAAA             GCACCCT AAGTA AGGGTGC             TTTTATAAAACTAAA 100 45
         obg NONE
     CPE2126 NONE
        nadD NONE
     CPE2124 NONE
     CPE2123 NONE
     CPE2122 2434516 .. 2434549 - -18.5  -5.32944   TTTATAATTAAAAAA     CAAGTAGTTTTAAGC CAAT GCTTAAAACTACTTG      TTTTTTAATTTATTT 100 19
       comEA 2432085 .. 2432097 -  -6.9  -3.60818   TTAAAATTTCTGAAA                GAGCC CCC GGCCC                TATTTTGGCTGCTCA  67 127
        selD NONE
        selA NONE
        selB 2427768 .. 2427793 -  -2.6   -4.4768   TATGAATATAAGAAA         GAGAAGCTTA TAAGAC CAAACTTCCC          TTTTAGAATTTCCTA  55 42
     CPE2115 2427166 .. 2427176 -  -2.6  -3.14132   TGTCTCCCTTACTAA                 TAAA TTA TTTA                 TTTTCTAAAAACTTT  42 23
     CPE2114 2425692 .. 2425705 -  -2.5  -5.01497   ATTACTATATAAAAA               TATTT CTAC AAATA                AAAAATTGCCACCAA  62 111
     CPE2113 NONE
     CPE2112 2421856 .. 2421900 - -10.4  -4.17789   TAATTATAAATTAAA TACTCTGATTAAACATAT GATTTATGA ATAAGTTTAATCAGAGTA TTTTTTATTTTTCCT  95 93
     CPE2109 2419639 .. 2419674 - -13.6  -6.08342   TAATAAACAAAAAAA    TAAGCGTAAATTAGCA CTAT TACTAATCTACGCTTA     TTCATAATTTCTATA 100 36
     CPE2108 NONE
     CPE2107 2415053 .. 2415101 - -12.3  -2.51937   AATTTAAATACACAT TTAGATT-AAAAGATGACTTTG ATTAAG CAAAATCATCTTTTAAATCTAA TTAAGTAAACTTATT  86 104
        apbE NONE
     CPE2105 NONE
     CPE2104 2412906 .. 2412924 -    -9   -4.6902   GCATAAGTTCAAAAA             TCCAAATT GAA AATTTGGA             CTTTCACTTAAGTTT  89 170
     CPE2102 2409791 .. 2409802 -    -3  -3.78312   AAATCACCTATTAAA                TTCT CATA AGAA                 TATTATTTATTTCTT  47 9
     CPE2101 NONE
     CPE2100 2408855 .. 2408871 -  -3.1  -3.73072   AAGGCGTGTATCAAA              TAAATTT TAA AAACTTA              TAAAGCATTATCTTC  50 110
        virI NONE
        virJ 2406617 .. 2406630 -  -2.5  -4.30396   AATTAAATATATAAA               TTATT TAAA AATAA                TACTAACCTTTACCT  53 12
     CPE2097 NONE
     CPE2096 2404062 .. 2404088 - -13.2  -5.18355   TTTAAAAATTAAAAA         GGGATAAGTTAT CAA ACAACTTATCCC         TTCTCTTAAATAAAA 100 342
     CPE2095 2403408 .. 2403421 -  -3.9  -3.40139   TAAGGCTAAGAAAAT               TTCTT AATA AAGAA                TAAAAAAGTTAAGTT  49 86
     CPE2093 NONE
     CPE2092 2400099 .. 2400135 -  -9.7  -5.95449   AAATAAAATAAAAAA    CTATAGTGGTATATA TTAATTT TCTATACCACTATAG    TTTTTTTAATTAACT 100 31
     CPE2088 NONE
     CPE2087 2393607 .. 2393637 - -12.1  -5.61596   AGTTTCATAAAAAAA       GCTGTACTCAAAA TTTAT TTTTGAATACAGC       TTAATATTCTCAAGC 100 48
        moaB NONE
        modA NONE
        modB NONE
        moaC 2390856 .. 2390879 -  -9.7  -6.17268   TTATAATAAAAAAAA          GAGTTAGAG GCTAAA CTCTAACTC           ACTTTTTCACATAAA 100 45
     CPE2082 NONE
     CPE2081 2388554 .. 2388564 -  -2.6  -2.55216   CATTACGTAGAAGAG                 TTTA CGT TAAA                 AAGTTGAGACTGTCC  39 188
     CPE2080 2385225 .. 2385264 -  -8.9   -5.1634   ATAAACATAGAAAAA  GGCTATATCAAAAGTGAA CTTAC TTCAATT-TGATATAGCC  TCTTTTTTTATTATT 100 36
     CPE2078 2382833 .. 2382861 - -17.7  -4.39426   TATATTTTTATAAAA        GTAAACTCTATGC TTG GCATAGAGTTTAC        ACTTATTTTAAAATT 100 44
     CPE2077 NONE
     CPE2076 2379496 .. 2379536 -  -4.2  -5.94743   CAAAAAAAATAAAAA  TTAATACTCATGCCTATT ATCTA AATAAACATGAGTATATA  TAAAAATAATTTATT  86 46
     CPE2075 2377698 .. 2377715 -  -7.7  -5.94713   ATTGTATAAAAAAAA             GACACTC TATA GAGTGCC              TTTTATATTTAACTT 100 41
     CPE2074 2376237 .. 2376285 -  -7.1  -4.90525   TAACTTTAAATAAAA TAT-AAAAGGCCTTACTCTAGT AACTTA ACTAAAGTATGACCTTTTCATA TTTTTAAAATTAATC  81 57
     CPE2071 2371931 .. 2371960 - -15.3   -4.8048   TTTTTACAGCAAAAA       TATAAGACATCCA TTAA TGGATGTCTTATA        TTGATTAAACTTCGT 100 30
     CPE2070 NONE
        parE NONE
        parC NONE
     CPE2067 2365072 .. 2365082 -  -2.6  -3.23047   TTTATAAATGGAATA                 TTTA CTA TAAA                 CTTCTTAGATTAACT  42 117
     CPE2066 NONE
        recJ 2361924 .. 2361952 - -11.9  -2.94281   TTATATACAAAACAT        TGGAGCAATATTT TTA AAATATTGCTCCT        TTAATTTTATAATCT  90 32
        murG 2360245 .. 2360255 -    -4   -2.7676   TAAAGCCCAATATTA                 TTTG ATA CAAA                 ACTAATTTTACTCGA  45 170
     CPE2062 2359750 .. 2359767 -  -5.7  -3.29031   GTAATTAATTAAAAT             TACTTAT TAGC ATAAGTA              TTATTTTATTAATTT  56 26
     CPE2061 2356060 .. 2356091 -   -14  -5.96894   ATTTAAACAAAAAAA      TAAGAGTTAGAGCA TAAA TACTCTAACTCTTA       TATTACTTTATACTT 100 82
     CPE2060 2353970 .. 2354007 -   -13   -4.3739   TATTTCTCTATAAAA   TGTTTGAAGTAGCCTA TACTTT TAGGCTACTTCAAATA    TAACTCTAATTTATT 100 45
     CPE2059 2352810 .. 2352835 -  -7.7  -5.65177   ATATTTATAAAAAAA         GAAGTGAATCC TTAA AAATTCACTTC          CATAAAATACATAAA 100 42
     CPE2058 2350829 .. 2350857 -  -9.8   -5.5208   TCATAATAGAAAAAA       CTCTCC-TAAAGT TTTT ACTTTAAGGAGAG        TTTTTTATTATATAC 100 40
     CPE2057 2350261 .. 2350279 - -10.4   -6.0458   ATAAACTAAAAAAAA             GATGATGT AAA ACATCATC             TTTTTTTATTATTCA 100 34
     CPE2056 2349533 .. 2349564 - -11.8  -4.43309   TAATTTTAATTAAAA      TAAAAGCAATCTCT AAAT AGAGATTGCTTTTT       TATTTCCAATTTAAA 100 25
     CPE2054 2344820 .. 2344837 -  -8.5  -5.30448   AAACAAAGATAAAAA             GCTGTAT ATTA ATACAGC              TTTTTTTATTTAAAA 100 265
        deoC 2343417 .. 2343440 - -12.6  -5.24129   TTCTTCGACAAAAAA          GCCTATAGAA ATTT TTCTATAGGC           TTTACTAAGTAAATA 100 63
     CPE2051 2340952 .. 2340984 -  -9.4  -4.77698   TAATACTAAAATAAA      TTAAACCTATAGAA ACAAA CTCTATAGGCTTAA      TAAGATATTAATTGT  95 33
     spoIIAA NONE
     spoIIAB NONE
        sigF 2339251 .. 2339294 - -12.1  -5.72616   ATCTATACAAAAAAA TGAGCATTATTTTATATGA TTACTT TCACATAAAATAATGCTCC TAAAACATTTCATTT 100 45
      spoVAC NONE
      spoVAD 2337689 .. 2337699 -  -2.6   -3.6215   CTAACTTAGTTTAAA                 TATA TTC TATA                 GCTACAGCATGAGCT  45 10
      spoVAE 2337203 .. 2337232 -  -3.7  -3.56366   AATAACTTTCTCAAA       CTTTTTCATAGAA TCTC TCCTTTGAAAAAA        TTATTGACCTTTTAT  51 56
     CPE2044 NONE
     CPE2043 2334481 .. 2334506 - -13.5  -5.26875   TCTTTAAGTAAAAAA         TCCAGATTAGA ATCA TCTAATCTGGA          TTTTTTATATTACAG 100 30
         gpr NONE
      spoIIP 2331698 .. 2331727 -  -8.7  -5.07652   TTTTTCAAAATAAAA       CACCCCCATAGAT TACT ATCTATAAGGATG        TTCAAAATTCTTTTA 100 43
     CPE2039 2331228 .. 2331250 -  -2.8  -3.53343   AACCTGCTCTCTAAA           CTATTTAAAA AGT TTTTGAACAG           TTTTCACCCCCACAT  45 103
        lepA 2329351 .. 2329386 -   -15  -5.26119   GCTTTAAAAACAAAA    GGCAATGATGAATACT TAAT ACTATTCATCATTGCC     TCTATATAAAGAAAT 100 44
     CPE2037 2328792 .. 2328815 -  -7.5  -5.89921   ATTACAATAAAAAAA          GTCATGAGT GAATAA ACCCATGAC           TTTTATATGATTCTT 100 158
        hemN 2327543 .. 2327555 -  -3.5  -3.62418   ATAACCTATTTTAAA                TTTTA TAA TAAAA                AATCAGCCATTATTA  49 15
        hrcA NONE
        grpE NONE
        dnaK 2323677 .. 2323698 - -10.9  -4.87665   GTTTACTTATAAAAA           GGGAAGACT ATTG AGCCTTCCC            TCTATTAATTCTTTT 100 83
        dnaJ 2322442 .. 2322467 -  -7.7  -5.76237   TATATAAACAAAAAA         TACCCTAGTCA TTTC TAACTAGAGTA          TTTTAAATTTACTAT 100 37
     CPE2031 NONE
     CPE2030 NONE
     CPE2029 NONE
     CPE2028 2319181 .. 2319214 -  -5.5  -6.06529   CACACATAAAAAAAA     TAAAGGCTATAGTCTA TTA TTGAC-ATAACCTTTA     AACTTAATCTTATTA  95 55
     CPE2027 NONE
     CPE2026 NONE
     CPE2025 2315974 .. 2315988 -  -2.2  -2.61727   ATCTATTATAACTCA               TTTTCA ATG TAAAAA               TCTTCTTTTTATAAT  38 34
     CPE2024 2315509 .. 2315521 -  -5.5  -2.57489   TATTAATGTAATTCA                CAGCC ATG GGCTA                AATAACACACGCTAT  52 88
     CPE2023 2315263 .. 2315273 -  -2.6  -4.64861   TTCTTTCAAAAGAAA                 TTAT TCT ATAA                 ATTTAAACCAAAAAC  57 40
     CPE2022 2314769 .. 2314788 - -10.8   -5.3658   ATTATAAAAATAAAA            GAGAGTTC TAAT GAACTCTC             TTACTTATTTAAATA 100 26
     CPE2021 NONE
       spoIV NONE
     CPE2019 NONE
     CPE2018 NONE
        dgkA 2309825 .. 2309835 -  -2.6  -2.57261   TAAAAATTTATCAAC                 TAAA TAT TTTA                 AAAATTAAAATTGTT  39 10
     CPE2016 NONE
         era NONE
        recO NONE
     CPE2013 2307000 .. 2307010 -  -2.6  -3.86202   TTTTAGTATAGCAAA                 TTTT CTG AAAA                 ATCATTCAAATCTGA  49 109
     CPE2012 2306206 .. 2306216 -  -3.2  -3.22777   TTTTATATACTAACA                 GAGT ATT ACCC                 CCGATAGTTACCCAT  46 66
        podK 2303476 .. 2303506 - -17.2  -3.74781   AAATTAAAGTTTAAA       TAAAGGAGTATTCA TAA TGAATACTCCTTTA       TTTTATATAATCTTA 100 45
        dgtP NONE
        dnaG NONE
        sigA 2298049 .. 2298073 - -10.1  -5.65513   TATTAACTAAAAAAA          GATTAGCACCT TTA AGGCACTAATC          TTAAGATACTAATCT 100 34
     CPE2006 NONE
     CPE2005 NONE
     CPE2004 2295354 .. 2295385 -  -8.8  -2.52946   TTTTTTTATAAAATT      TTAGGTATGGCGTA ATAC CACACCATACCTAT       TATATAATAAAATCA  72 108
     CPE2003 NONE
     CPE2002 NONE
     CPE2001 2292574 .. 2292601 -  -7.9  -4.82667   TCATTATATGAAAAA        GAACTTGTTTT CTCCAT AAAACAAGCTC         TTTTTCCTAAAAGTT  86 115
     CPE2000 2291848 .. 2291870 -  -2.8  -6.09196   TGTAAAATAAAAAAA          CACTTAGGT ATTATA ACCTA-GTG           TTTTATAAATACGAG  80 427
     CPE1999 NONE
     CPE1998 2289193 .. 2289232 - -11.8   -4.5852   TAATTTAAAGTAAAA  GGCAAAGAATAACTTA TTTTAATG TAAATTATTCTTTGCC   TTTTTTATATAAATT 100 78
     CPE1995 2286003 .. 2286029 -  -2.4  -2.62263   ATTCTTTTCATACTA         TTTATAAGTTTA TTT TAGACTTTTAAA         CAATCATCTCTTTTA  38 79
        polA NONE
        coaE NONE
     CPE1992 2281966 .. 2282000 - -12.4  -4.38171   CATAGTATATTAAAA     TACATAGGTCACTTAA GAG TAAAGTGACCTATATA     TATTGTAATAAACAT 100 3
     CPE1991 2280585 .. 2280614 - -13.9  -5.55769   TTTTATAATAAAAAA       TGACTAATTTCTT AATT AAGAAATTAGTCA        CCTTGAATAAGTATA 100 222
     CPE1990 2279919 .. 2279941 -  -3.6   -3.1505   ACTATTTTTTATTAA           CTTATTAATA TTA TATTAACAAA           TTTTTATCCTCTGCA  48 13
     CPE1989 2278827 .. 2278853 -  -6.7  -5.07011   TACATAAAGCAAAAA        GGAG-GTATCAA AATT TTGACACACTCC         TAATTAATACTCTAA  80 58
     CPE1988 2277813 .. 2277848 - -14.3  -4.28432   AATTGTAATTTAAAA    GACCTTAAATATTGG AATTAA CCAATATCTAAGGTC     TCTAAGAAACTTTTA 100 7
     CPE1987 NONE
     CPE1986 2273757 .. 2273771 -    -5   -4.0827   ATATATTCACATAAA               TCACCT CTC AGGTAA               TTATATGTATTCCTT  61 51
     CPE1985 2273217 .. 2273245 - -10.5  -5.68438   GCACTAAATAAAAAA        TCCCTCTTATTCT ATT AAAATAAGAGAGA        TTTTTAAATTACATT 100 34
     CPE1984 2271777 .. 2271797 -    -2  -3.42985   GACAGATTTAAAAAT            TTATTTCA CTTAT TAAAATAA            TAAGGGCTGTCTCAA  43 162
        topB 2269206 .. 2269228 -  -9.2  -2.53263   GTTATCCCTAAGGGA           CTTCCTCCAC AAC ATGGAAGAAG           AATTTTATTTCCCAT  73 329
     CPE1977 2264327 .. 2264376 - -17.9  -3.45784   CGTAGAAGAAATATA TTTTAATAAAAAAAAGATTTAGTC TTA GACTAAATCTTTTTTT-ATTAAAA ACCTATTAAATTAAG 100 36
     CPE1975 2262253 .. 2262266 -  -2.5  -2.78798   ATTTTTTACTTAAAT               TATAA GTTT TTATA                TGAACAAAATCTTTA  40 75
     CPE1974 2261747 .. 2261766 -    -3  -4.92757   TCATCAATAAGAAAA            TTTAAAAC TAAA ATTTTAAA             TGGTAATGGTTTTTC  66 250
         ndk 2260937 .. 2260958 - -13.1  -5.52384   TGTTTATTAAAAAAA           TGCATGTGC AAAA GCACATGCA            TTTTATATTATCCAC 100 33
     CPE1966 2255162 .. 2255174 -  -4.9  -3.24924   CTCCTATTCATAACA                CTATA AAA TATAG                CATCAAATCTATAAA  53 34
     CPE1965 2254715 .. 2254738 -  -9.7  -5.95946   GCAATAATAAAAAAA          GCTTTGAGA TTTTTT TCTCAAAGC           TTTTTTATATTAATC 100 30
     CPE1961 2249668 .. 2249682 -   -10  -4.70739   GAAAAATAATTAAAA               GGAGGA ATT TCCTCC               TTTTTTAATGGGCTA 100 38
        hflX 2247183 .. 2247215 - -13.8   -3.6968   TGACAATTGTAATAA      TAAAAGCTAAATTC TTGTT GAATTTAGCTTTTA      CTCATGAATTTAATA 100 47
     CPE1958 NONE
     CPE1957 NONE
     CPE1956 NONE
     CPE1955 2243621 .. 2243631 -    -4   -4.2828   GCTTACTCATCAAAA                 CTTT CAT AAAG                 TCTATTTCCTTCTTT  58 2
     CPE1954 2242628 .. 2242681 - -15.1  -5.63645   TGAAAATACAAAAAA CACTCTTTCAATGTTTATATAAAAT TATT ATTTTATATTAACATTAAAAGGGTG TTCTCTTACTTTTAT 100 89
     CPE1953 2241849 .. 2241872 - -11.1  -5.95449   AAATAAAATAAAAAA          GATGAGCTG ATTTAA CAGCTCATC           TTATATATTATTCTA 100 38
         ptp 2240287 .. 2240334 - -10.2  -5.06472   ATATAAATAATAAAA TAGGATTTATTATGAAAGATTT TTTA AATTCCATCATAACAAATCCTA TTCTCTTTAAAATTA 100 102
        cpdA 2236464 .. 2236503 - -14.8  -3.55801   ATTAATCTTCTTAAA  TAATAAAAGCAGTAAAGAA AAT TTCTTTACTGCTTTT-TTA  GTCATTTTAAATTAA 100 37
        cpdB 2232682 .. 2232704 - -10.6  -5.56263   ATCATAAAATAAAAA           GGGAGTGATT AAA ATTCACTCCC           AAAATAATTAATTAC 100 40
     CPE1949 2231910 .. 2231932 -  -7.8  -5.87996   TAAGTAATAAAAAAA           GCCATATCTT AAT AAGACATAGC           TATTGATTATATATA 100 71
        ruvA 2231153 .. 2231165 -  -3.5  -2.53015   ACACCTCCTAACGCA                TTAAA AGT TTTAA                AGACTCCTTTATCAT  42 5
        ruvB NONE
        queA NONE
         tgt NONE
        yajC 2227510 .. 2227562 - -15.5  -4.28656   ATTCAATACCTAAAA TGAAAAAATAGTTATTTTAATGCAT AAA ATACATTAAAATAACTATTTCTTTA AATTATACTAATCAA 100 33
     CPE1943 2225745 .. 2225773 - -13.4  -3.23929   TAAATTATATTAATA        TGTTGCCATATA GTCAA TATATGGCAACA        ATTATTAATATTATA 100 44
        secD NONE
        secF 2223536 .. 2223561 - -12.1  -6.55664   TAAAATAAAAAAAAA         TGCTAAAAGTT ATAA AACTTTTAGCA          TTTTTATACTATTAC 100 37
     CPE1940 NONE
         apt 2221893 .. 2221914 - -10.9  -3.87952   CAATAATAAAATTAA           TGGCTGGTC GATA AACCAGCCA            TTTTTAACTCTATTA 100 66
        relA NONE
     CPE1937 2219047 .. 2219085 - -16.4  -3.17901   ATATTTTTAACCGAA   TTTATAGGAGTCTAACTT ATT AAGCTAAACTCCTATAAA   AACTTTCAATGTTTA 100 99
     CPE1936 NONE
        hemZ 2216939 .. 2216949 -  -2.6  -2.58822   CCTCCTACATAATAT                 TAAA TTT TTTA                 TTTATATAAAGTATC  39 23
        hisS NONE
        aspS 2213787 .. 2213813 - -11.7  -4.33767   ATAAATTGACTAAAA         TTAGCGTGAGT AAAAA ACCCACGCTAA         TTAAGTTTACTTTAG 100 66
     CPE1932 2213275 .. 2213294 - -10.8  -5.71712   TTTCATACAAAAAAA            TAGACCAC AAAG GTGGTCTA             TTATTTTACAAAACT 100 26
        glyA 2210448 .. 2210488 - -12.9  -5.19212   ATTATTATTAAAAAA  TTAAAGCCATGTTACAAAT TTA AATTGCAACATGACTTTAA  TTCTCTATTCAGTAT 100 110
     CPE1928 2209352 .. 2209372 -  -5.5  -3.51076   TCATTATATAACTAA            GTTATAAGA CTA TCTTAAAAC            ATCTCTTATTATTCT  59 14
        fabG 2208328 .. 2208346 -    -9  -2.89808   AAAATTAAGTGAAAG             TCCAAATT TTC AATTTGGA             TTCTTGAACTTATGC  73 201
     CPE1924 NONE
        recX NONE
     CPE1922 NONE
     CPE1921 2202465 .. 2202476 -    -3  -3.61609   CTATTGAAATGATAA                CTAA AGCT TTAG                 AACTATACCAAGACT  50 250
        valS 2198557 .. 2198575 -  -4.6  -2.60615   ATTTTCTTTAAACAC             TAAAACCC TCA AGGTTCTA             CCCTATGACTATATC  48 441
        folC 2196888 .. 2196905 -  -3.5  -2.95521   TCCATATTAATCACA             TCCATAA TATT TTATGAA              TAAATTATATACCTT  45 108
     CPE1917 2195012 .. 2195022 -  -6.8  -5.14985   TTAAACATAGAAAAA                 GGAG AAA CTCC                 TCAAGTTTTAGTTCC  83 321
        hlyE 2193894 .. 2193928 - -11.1    -3.797   GGAAATTAATAAAGA    GCTATATAGAA-CTAA TAAA TTAGATTCTATATAGC     TTCTTCTTTGTTATT  95 39
     CPE1911 NONE
     CPE1910 2188896 .. 2188919 -  -7.5  -4.47161   AAATAATAAAAAATA          GCCATGAGGA TTTAT TCC-CATGGC          CTTTTTATTAAAACT  81 42
     CPE1908 NONE
        patA 2186183 .. 2186233 -  -2.3    -5.093   GGTAAAATAATAAAA CTTATAAATA-TATTTTGAGAA TTATTTTC TTCTCTTAATACTATTTATAAG TTTTATTTTTGATTT  64 96
     CPE1903 NONE
     CPE1902 NONE
        hslO 2180652 .. 2180675 - -11.2  -5.70829   AAGAGCATAAAAAAA          CATCTATAAG AAAT CTTATAGATG           TTTTTTATGGAGGCG 100 406
     CPE1899 2179285 .. 2179316 -  -8.2  -5.03994   TTTTACACATAAAAA      GGATAAATATAAAG TTTC CTTTACACCTATCC       TAAAAATCTAATTAA  91 54
     CPE1898 2178371 .. 2178403 -  -5.6  -3.17075   CTGCTTTTAATCTAA      CAGCACCTATACTT CCACC AATTAAAGGCGCTG      CATTAAATGCCTTAA  57 247
     CPE1895 2175309 .. 2175327 -  -8.8  -5.76237   TATATAAATAAAAAA             GGACGGTT TTA AGCCGTCC             TCTATTACCAAAATC 100 247
        infC NONE
        rpmL NONE
        rplT 2174114 .. 2174130 -    -8  -6.18768   AAAATATAAAAAAAA              TGCGAG ATAAA CTCGCA              TCTGATATTAAGCGT 100 33
        trkB NONE
        trkA 2171877 .. 2171896 -  -2.2  -3.29461   TAATCCTTTCTAGAA            GATATTAA TGTC TAAATATC             TTTCCTTCTAATTTT  41 10
     CPE1889 2170994 .. 2171046 -  -3.9  -4.91987   AAGTTAATAATAAAA CTTACAAATAGTATTAAAAGAATC TCTAGT AATTCTTAGAATA-TATTTGTAAG TTTTATTAAAAGTCT  67 61
     CPE1888 NONE
     CPE1887 2168793 .. 2168820 -   -12  -5.04377   TTAAAATAAAATAAA        CCCCATCCCTCA AAAA CAAGGGACGGGG         TATTCATATCCGTGG 100 430
        pheS NONE
        pheT 2165168 .. 2165201 -  -9.2  -5.55769   TTCCATAATAAAAAA     TATGTTATGTACAT TTTAAC ATATACATAACATA      TTTAAAACTATTATT 100 36
     CPE1884 2163722 .. 2163762 -  -8.7  -5.05228   ATTAAACCATAAAAA GACTGTAAGAAAATTTAT TTTCAC ATAAATC-TCTTACAGTC  TCTAAATACACTTTT 100 39
     CPE1882 NONE
       mutS2 2157762 .. 2157792 -  -4.3  -3.43564   TAAGTTAAGTCATAA       TTTAATATTAAAA ATTTA TTTTAATATTACA       ACAGTAACTCCTGTT  53 10
       spoVD 2155255 .. 2155295 -  -5.8   -3.4782   ATATCAAAAAGTTAA  TAATAAATCTCATAAACA TTAAG CGTTTATAATATTTATTA  TATGTTATTTGATAT  59 61
     CPE1879 NONE
     CPE1878 NONE
        glpQ 2152808 .. 2152853 -   -11  -4.55625   AGTAATATTATAAAA TAAACCTTATAAATTATT GGTGAAATTT AATAATTTATAAGGTTTA TTATTTAGTATTAAT 100 66
     CPE1876 2150280 .. 2150291 -  -2.2  -3.20858   CATTATATTTATTAA                TGCA TTTT CGCA                 TTTATTATAAATATA  41 152
     CPE1875 2145737 .. 2145780 -   -12  -4.03978   AATGTCTTATATAAA TAAAGAGGACTTTCTCAAAA TAAA TTTTGATAAAGGCCCCTTTA AATTAATTTTATTTC 100 46
         ctc 2144996 .. 2145032 -  -2.5  -4.37109   GAAAACAAAAAAAAG    TAAAAATGGAACTGT AAACAAA ATAATCCCATTTTTA    CTCTAATTTATATTA  53 49
        manB 2143107 .. 2143157 -  -5.3  -5.36364   CTAAAAATATAAAAA GAGCTATATT--TATAACTTATA AGTTTTA TATAAGTTATATTAACATAGCTC TTTGTTTAACTTAAA  81 41
     CPE1872 NONE
     CPE1871 NONE
        tagA NONE
     CPE1869 NONE
     CPE1868 2138619 .. 2138635 -  -5.9  -3.39506   TACTGGAAAAGAAAT              GCCTAAA TTC TTTAGAC              CTCCAATGGGTAAAT  60 489
     CPE1866 2136783 .. 2136812 - -14.5  -5.38054   CGCCATAAAGAAAAA       GAGCTATCTGAAG AAAA CTTCAAATAGCTC        TTTTTTTGTCTAAAA 100 79
        mraW NONE
     CPE1864 2134835 .. 2134876 -  -4.8  -5.24531   AGCCCTTATAAAAAA TTATGGATGTACTCTTA AAATAATAA TAAAAGTACATCC-TAA TTTATTCCCCTATTG  74 35
       spoVD 2132436 .. 2132467 -   -11  -4.51196   GTTAAATTCACAAAA      TACTAGCATGTGAA ATTA CTCACATGCTAGTT       TTTAACTATCATTAT 100 37
        murE NONE
        murF NONE
        mraY 2128517 .. 2128529 -  -6.3  -2.63208   CTTCATTTAAAAACC                TCCTA TTT TAGGA                ATTTTCTAAAGTGAA  57 31
       spoVE 2127363 .. 2127385 - -10.7   -5.5074   CAATTTAATAAAAAA           TAAAGGCGT ATAAA ACGCCTTTA           ATCAATCTTTTTATT 100 23
     CPE1858 2126444 .. 2126468 -  -4.4  -3.83568   CTATACCTATAATAA          TTTGTGAAGA CAACT TCTTCAAAAA          GCACTCCTCCTTACT  56 36
     CPE1857 NONE
         sbp NONE
     CPE1855 2124633 .. 2124643 -  -2.6  -2.91276   CTTTTTTGTACAAAT                 TTTT TAC AAAA                 CATAGTTCTTTTACT  40 36
     CPE1854 NONE
     CPE1853 NONE
     CPE1852 NONE
      divIVA 2121988 .. 2122009 -  -8.1  -5.77734   AAACAAAAAGAAAAA           TCTCACCTT AATC AAAGTGAGA            TTTTTTAATAGCTCT 100 41
     CPE1850 NONE
     CPE1849 NONE
     CPE1848 2119148 .. 2119165 -  -2.1   -4.7261   ATTCACCAAAAGAAA             TAAATTT AGAA AAACTTA              AGTAATAAAATAAAA  56 140
        dapF 2116545 .. 2116556 -  -4.4  -3.93868   TCTCTAAAATAAATA                TGTG CCAT CACA                 AATAAATGACGCATT  58 2
     CPE1845 2115444 .. 2115477 - -14.3  -6.23545   TTTAAACAAAAAAAA     TTCTAGATTATTAAA AATT TTTAATAATCTAGAA      CTTTTAACTATTTTA 100 33
        tapB NONE
        pilC NONE
     CPE1842 NONE
     CPE1841 2111976 .. 2111986 -    -4  -3.87211   TTTAACATAAAAAAT                 CAAA TTC TTTG                 TTAAACTTAAGGTTA  54 77
     CPE1840 NONE
     CPE1839 NONE
     CPE1838 NONE
     CPE1837 NONE
     CPE1836 2109835 .. 2109845 -  -2.6   -3.0914   AAAACAACAATCATA                 TTTT ATC AAAA                 GCTAATAATAAATGC  41 66
         efp 2109068 .. 2109094 - -15.4  -3.83026   CTTCCTTATATTAAA         TATGCTAAGCTT TTT AAGCTTAGCATA         AATTTATTTTTATCT 100 89
     CPE1834 2108652 .. 2108681 - -13.1  -5.75342   TTTGGGCAAAAAAAA       TAAACTGTACCTT TTAT AAGGCACAGTTTA        TTAAACTTCAAATTC 100 26
    spoIIIAA 2107586 .. 2107596 -  -2.6  -3.56486   TAGAAAATTTAAAGA                 TAAT TTT ATTA                 TGTTAAACATTATAT  45 28
    spoIIIAB NONE
    spoIIIAC NONE
    spoIIIAD NONE
    spoIIIAE 2104960 .. 2104974 -  -4.2  -3.46563   TATAGATGACTATAA               CAACGC AAA GGGTTG               AAATCCAATTTTTTA  53 58
     CPE1828 NONE
    spoIIIAG NONE
    spoIIIAH 2103276 .. 2103300 -  -2.3  -3.86202   GTTCATTATAGCAAA          TAACTAATTAC AAT ACAATTAATTA          TTTTTTTTCTATATC  48 23
     CPE1825 2102798 .. 2102819 - -14.5  -4.08221   TTTAACACAATGAAA           CACCCTCTG AAAT CAGAGGGTG            ACTACTATTTTTTTA 100 30
        nusB NONE
        folD NONE
        xseA NONE
        xseB NONE
     CPE1820 NONE
     CPE1819 2097230 .. 2097240 -  -2.6  -2.71712   TTTTCTCCTTTAAAG                 TAAT TCA ATTA                 ATGTGTTTTTTATTC  39 9
        hlyD 2096357 .. 2096370 -  -2.5  -2.72144   GCAGTCTCTCTAAAG               TAATT ATAA AATTA                ATATTTCTTATTTAA  39 52
     CPE1817 NONE
        argR NONE
        recN 2093241 .. 2093281 - -11.5  -4.12456   ATATTAGTTTTAAAA  TAAAAAAAAATAGAACTGT TTA ACAGTTCTATTTTGTATTA  AAAATCACTTTATTA 100 38
     CPE1814 2091882 .. 2091918 - -10.6  -5.75342   TCCTTCTAAAAAAAA    TAAATACTAAAAAATT CATTT AATTTTCTAGTATTTA    TTATAACACATATTT 100 64
     CPE1813 NONE
       spo0A 2090901 .. 2090940 - -12.4  -5.24129   CCTCTCTATAAAAAA  GCACTTTTTATCAGTGAA AATA TTATCTGATAAAAAGTGC   TTTCTCCTTAATTTA 100 38
     CPE1811 2090563 .. 2090575 -  -3.5  -2.52676   TATTTTTTTAATTTA                TATAA ATA TTATA                AAATTTTAAAGGATA  42 21
     CPE1810 2089939 .. 2089968 -  -5.9   -4.5787   TTATTAAAAAAAATA       GAACTAAAGTA AACTCAAA TACTCTAGTTC        CTATTTCTCATTATT  74 36
      spoIIM 2089062 .. 2089072 -  -2.6  -2.54166   CTCCTAACCAAAATG                 TTAT TAC ATAA                 TTATTTATATTACAG  39 44
     CPE1808 2088134 .. 2088159 -  -9.9   -5.1286   TAAAAATTATAAAAA         GAAAAGACTTT TATG AAAGCCTTTTC          TTTTATATATTATGC 100 35
        deoA 2086434 .. 2086465 - -10.4  -5.77571   AGCAAAAAAGAAAAA      GTTATCCTATAC TTTAATTT GTATAGGATAAC       TTTAACGAGAAAATC 100 181
        dacF 2085067 .. 2085097 - -10.7  -5.04597   ATTTATATATAAAAA      CAACTAGCATA-AG GAGA CTATATGCTAGTTG       TTCTTCTTTCAACTT 100 89
        scpA NONE
        scpB 2083454 .. 2083490 -   -14  -3.96216   TTGCTATTTAAATAA    TAGAAGGTAGAGAATA ATTAA TATTCTCTACCTTCTT    AATTTATATAAACAA 100 99
        dacB 2081132 .. 2081171 - -19.8  -6.09196   TTTAAAACAAAAAAA  TCAAAGGTGTTATATTAA AATA TTAATATAACACCTTTGA   TTTTAAGAATAATTG 100 28
     CPE1800 2079938 .. 2079951 -  -2.5  -3.85698   TCTCCCTTCTATAAA               TTAAT CTTT ATTAA                ATGAATCTTCTATCT  49 22
     CPE1799 2078536 .. 2078586 -  -2.1  -5.13354   TTTATAAAAAATAAA GTATCTAAAGAATATAAATAAAC TTAAT ATTTATAAATATTCTAAAGATAC TTTTTGTTTTCAAAC  64 78
     CPE1798 2077908 .. 2077932 -  -7.2  -4.78572   TCTTAACTAAGAAAA          GGTACTATGA ATTAA TCCTAGTACC          TTTTACTAAAATAAC  81 83
     CPE1797 NONE
     CPE1796 NONE
     CPE1795 2073907 .. 2073932 -  -2.1  -2.70298   CCTCCTAATTATAAC         TTTAATTTA TTATTTTC TAAATTAAA          ATTTACATACTTATA  38 67
        mobB 2073091 .. 2073129 - -12.8  -5.18371   CTTTATAAAATAAAA   TGCTTATTATTTTTGTTA TAC CAACAAGAATAATAAGCA   TTAAATTAAATAGTC 100 297
     CPE1793 2071818 .. 2071829 -    -3  -3.87373   TACACCTCCTATAAA                CTTA TTTT TAAG                 CTAATTATTTATTTA  49 38
     CPE1792 2071103 .. 2071113 -  -2.6  -2.59431   TCCTGTTATAAGTTA                 TTTA TTT TAAA                 TCCATCTTCATCTAA  39 113
     CPE1791 2070059 .. 2070071 -  -3.5  -3.65314   TCTAATCTTTAACAA                TAATT TCT AATTA                CTTTCCAAAGGAACA  49 23
        moaA NONE
     CPE1789 2068521 .. 2068545 -  -7.3   -5.9218   TATACAATAAAAAAA          GATTCTAATAA AAA CTATTAGAACC          TTTCTATTAAAAATT  95 43
     CPE1788 2067370 .. 2067386 -  -2.3  -4.42386   TCCTTATTTATAAAA              CATAATA TAT TAATATG              AAATTTGATAATTTT  54 117
     CPE1787 2065825 .. 2065835 -  -6.8  -2.91582   GACTTTATTGACACA                 GGTG ATC CACC                 ATAATGTATACGCTA  61 219
     CPE1786 NONE
        nifS NONE
        nifU 2063729 .. 2063768 - -10.8  -4.07568   CCTGTTCCTTTAAAA  GGTAAGCAGCAACGGAGCT ATC AACTCCGCCGCT-CATACC  TATAACAACCTTTTT  95 74
        trmU 2062691 .. 2062706 -  -8.2  -6.14618   TATAAAAGAAAAAAA              GCCCCC TTTC GGGAGC               TTTCTATTAAAGTAG 100 32
     CPE1782 NONE
     CPE1781 2060823 .. 2060840 -  -2.1  -4.29928   AATTAATATCTAAAA             CTTTTTA ACTA TAAAAAA              ATATATCATACTTCT  52 73
        alaS 2057518 .. 2057533 -    -9   -2.5474   TGTTACTCATAACAT              GCTGCT TACT AGCAGC               TCACCCCCTTACAGT  72 148
     CPE1779 2057231 .. 2057250 -   -10  -4.18042   CTTACATAAACGAAA            GAGTACCC TTTC GGGCACTC             TTTGTTATTTTATCT  93 30
     CPE1778 NONE
     CPE1777 NONE
     CPE1776 NONE
     CPE1775 2054192 .. 2054214 -  -7.1    -5.252   TATGTGCATAAAAAA           TTGGATACT ATTTA AGTACCCAA           TTTTCTTTACCTTAT  87 124
        typA 2052207 .. 2052228 -  -8.1  -3.07962   CCTCATATTTTAAGA           TAAATGGCC ATAA AGCCATTTA            TCTAATTATAAATCT  71 121
     CPE1773 2051152 .. 2051164 -  -2.7  -2.71712   TTTGCTCCTCCAAAT                TTTAG TAT CCAAA                TTCTTTCTTCTTAGC  39 14
     CPE1772 NONE
     CPE1771 NONE
     CPE1770 2048525 .. 2048561 -  -9.6  -5.19879   TGTTAAACATAAAAA   CACCCCT--CCTGGCTAA ATT CTAGCCAAGTTAGGGGTG   TTTTATTCAATAAGA 100 96
       spoVD NONE
        sigK 2045928 .. 2045985 - -13.4  -3.27525   TCCTCCTAAACTTAA TTCTT-AATAAATAATTTGTTCACTTC ATAAA GAAATGAACAAATTATTTATAGAAGAA TCCACCTTTTTTATC 100 128
        pilT NONE
        ftsA NONE
        ftsZ 2042322 .. 2042373 - -14.2  -2.93853   TTTTTCTAATTAAAG TAAAAATAAAAGCACTTATAGTAA TTAA TTACCATAAGTGCTTTTCTATTTA AAAATACTATCTTCT 100 32
     CPE1764 NONE
     spoIIGA NONE
        sigE NONE
        sigG 2039583 .. 2039602 - -10.8  -5.28176   TTTATCCATAAAAAA            TAGAGCTC AAAA GAGCTCTA             TACATACTTCCTCAT 100 23
     CPE1760 NONE
     CPE1759 2038640 .. 2038669 - -13.1  -5.88476   AAAACAAATAAAAAA       GCCATCTTAAAGA ACTC TCTTTAAGATAGC        TTAAAATTATTTCAT 100 32
     CPE1758 NONE
     CPE1757 2035934 .. 2035963 -  -8.7  -4.93696   TTTAAATATTAAAAA       GTAATCCCCTAAA CAAA TTTTGAGGATTAC        TTTTAATAGCTTTCT 100 139
     CPE1756 NONE
        engA NONE
        gpsA 2032052 .. 2032085 - -11.3  -4.41494   CACTTTTAATTAAAA     TAAAAAGAGATAGAA AATT TTCTATCTCTTTTAA      ATCAAATTTTATATT 100 34
      spoIVA 2030234 .. 2030277 -  -9.9   -4.7373   TTACTTCATTAAAAA TTTAAAAGACCATATCAAA ATAAAA TTTGATATGGTCTTTGAAT ATATTAATCACCTTA 100 38
        ansA 2028741 .. 2028771 - -15.8  -5.59879   CATAAATATAAAAAA       GCTATTTTAAGTTT AGT AAACTTAAAATAGC       TTTTATCCAATTATT 100 210
     CPE1751 2027203 .. 2027217 -  -4.3  -5.36441   CTTCTACATAAAAAA               GACTT TACCT AAGTC               TCAAATTATTTTTTA  76 109
     CPE1750 NONE
     CPE1749 NONE
         gmk NONE
        rpoZ NONE
     CPE1746 2023875 .. 2023901 - -11.7  -3.58726   CTTGTTCATATAGAA         TAAAAAGGCGC AATTA GCGCCCTTTTA         TAATGTCAAATATAT  95 12
     CPE1745 NONE
         def NONE
         fmt NONE
     CPE1742 NONE
     CPE1741 NONE
     CPE1740 NONE
     CPE1739 NONE
     CPE1738 2014253 .. 2014278 - -13.5  -4.57353   TTTGACTATATAAAA         TAAAAGGGAGT ATTA ACTCCCTTTTA          CCTTATAATTTTTAT 100 77
     CPE1737 NONE
     CPE1736 NONE
     CPE1735 2011758 .. 2011784 - -15.4  -4.83615   TATTTTGCATAAAAA         TAAGGGATAAGT TTT ACTTATCCCTTA         ATTTTTTCCATCTTA 100 187
     CPE1733 NONE
     CPE1732 2009140 .. 2009182 - -10.2  -4.28049   CTTAAAATTGCAAAA TTAAAGGATTATAACCATAA AAC TTATAGCTATAACCCTATAA TAAAATTTCTATTCA  95 89
        recG NONE
     CPE1730 NONE
        coaD NONE
     CPE1728 2005040 .. 2005057 -  -4.2  -3.61404   TTAGGAAGCATAGAA             GTTACA AATGGA TGTAAC              ATAATAGCTTCTAGT  53 332
         pta 2001643 .. 2001653 -  -2.6  -2.71712   CTCCTCCTGTTAAAC                 TTAT AAT ATAA                 AATTAATAAGCTTAA  39 84
        ackB 2000346 .. 2000385 -   -14  -3.02144   TCACGCTCCTTAACA  TAAGATATGCATTGTTTA TTCC TAAACAACACATATCTTA   TTATATTAACTAGAT 100 65
     CPE1723 NONE
        rpmF 1999593 .. 1999610 -  -8.5  -5.07523   TATATATAAAGAAAA             GAAAGTC ATAA GACTTTC              TTTTATTCTTCAACT  91 28
        plsX NONE
        plsX 1998506 .. 1998522 -    -3  -4.62984   TTATTATATATAAAA              TGCATA GTCAA TACGCA              TTACGTAATTTTTAA  57 37
        acpA 1998205 .. 1998221 -  -9.4  -5.01042   AACTTAAATTAAAAA              TCCCGC TTATT GCGGGA              CTTTATTACTTCTCT 100 31
        rncS NONE
     CPE1717 1996331 .. 1996353 -  -7.7  -5.85737   ATATCAATAAAAAAA           GCCTCAGAG ATCAA CTCCAAGGC           ATATAATAACTATAA 100 35
         smc NONE
        ftsY 1991543 .. 1991566 -    -9   -3.4082   CAAATAATTTTATAA          GTGTCAAGTA TTTT TACTTAACAC           TTATTTTTTTGATAT  77 132
     CPE1714 NONE
         ffh NONE
        rpsP NONE
     CPE1711 1989213 .. 1989234 -  -8.8  -4.38141   CTGTATATAAAATAA           GAGTTAGG TATTCC CCTAACTC            TTTTTAAATGATTTC  86 29
        rimM NONE
        trmD 1987913 .. 1987925 -  -7.7  -3.07013   GACGTTCTTAACACA                CTCTG TGA CAGAG                GACCGCCGGTACTAG  67 85
        rplS 1987483 .. 1987503 -  -9.8  -5.76237   TATACAAACAAAAAA            TGGGACTA TTCAC TAGTCCCA            GTTTATGTTTAAATT 100 39
     CPE1707 NONE
        rnhB 1985488 .. 1985534 - -11.1  -4.96646   TTATAGAAGTAAAAA GCAGGTTTTCTAACTCCTTTGG TAAT CCAAAAGAATCAGTAA-CCTGC TCTAAACAACGTAGA 100 182
        comM NONE
         smf 1982548 .. 1982566 -  -8.2  -3.61178   TTGACCCATCGTAAA             CTCTGAAT TAA ATCCAGAG             TGTTCACCCCCTCAA  75 45
        topA 1980396 .. 1980430 -    -5  -3.55205   TTAACATAGTAAATA     CTTCATTTCAACCAGT AAT ACTGGTGGAGATAAGG     ACTAAAAACTACTTT  56 34
     CPE1701 1979489 .. 1979515 -  -8.1  -5.36441   TTGTTATATAAAAAA         GAAGAAGATGC AAAAA ACACCTTCTTC         AAATATTATTTTATC 100 31
        rpsB 1978388 .. 1978416 - -10.4  -4.43879   ACTATTTAATTAAAA        GGTAAACGAAGC AGAGA GCTTCATCTACC        TTTTCAGTATTTATC 100 47
         tsf 1977420 .. 1977438 - -11.8  -5.45726   TATATTCTAAAAAAA             GAGAACAC AAT GTGTTCTC             TTATGTTATTATTTT 100 34
     CPE1698 NONE
         frr 1976038 .. 1976067 - -15.3  -4.56093   AATTCAATTATAAAA       TAAAAAACCTGCT AAAG AGCAGGTTTTTTA        AATTAAATTGACATA 100 28
        uppS NONE
        cdsA 1974411 .. 1974431 - -11.3  -5.93809   TTTTTATAAAAAAAA            TGCTTTAGA AAA TCTAAAGCA            TTAAAATTTTAAGAC 100 26
     CPE1694 NONE
     CPE1693 NONE
        gcpE 1970800 .. 1970827 - -12.2  -2.85668   TATCCCTATACGACA        TAAAGAAGGGAT ATTA ATCCCTCCTTTA         AATTATATTGTTTCT  89 28
        polC 1966266 .. 1966287 -  -8.8  -4.67755   ATAGGTATGCAAAAA           CGCAACTT TATTCT AAGTTGCG            TTACAAATAGAAAGA  89 141
     CPE1690 NONE
        nusA NONE
     CPE1688 NONE
     CPE1687 1963997 .. 1964010 -  -3.9  -3.27215   AAATTTTTAGATGAA               CTAAT TATT ATTAG                AATATGACAAAAGTT  48 12
        infB NONE
        rbfA NONE
     CPE1684 NONE
        truB NONE
        ribC 1958771 .. 1958785 -  -3.6  -3.53012   CGCTTTTCTTGTAAA               TCTTTA TTA CAAAGA               AATTTTTATGTTACT  51 17
        rpsO 1958366 .. 1958395 -  -8.7  -4.14472   TTAATATTTTTAAAA       TAATAGAGCGG TAAAAAAC CCGCTCTACTA        AATTATCTTCTTAAT  82 28
        pnpA 1956177 .. 1956192 -  -7.6  -5.89659   AGAAAAAAATAAAAA              GGCAAT AATA ATTGCC               TTTTACTATTGCTGT 100 31
     CPE1679 NONE
        dapG 1954579 .. 1954589 -  -2.6  -3.04196   GGAAATTTATATACA                 TTAT TTC ATAA                 AGACTCTATGAAGTG  41 15
     CPE1677 1953820 .. 1953846 - -12.5  -4.11404   TTTATATTACATAAA         TAGAACCATAG ATATA CTATGGTTCTA         CATTATAAGCTTCTA 100 15
     spoIIIE NONE
     CPE1675 NONE
     CPE1674 1949273 .. 1949298 - -11.3  -3.41203   AAAAGTCAACATCAA         CATGAAGTTCT TAAA AGAACCTCATG          TCTTAATAATTGACT  93 61
        recA 1948115 .. 1948132 -  -8.5  -6.04378   AAATTATAAAAAAAA             GATAAGG AAAT CCTTATC              TTTTTTATTAGCTTT 100 33
     CPE1672 1946221 .. 1946242 -  -8.9  -5.64006   AGTTAATTAAAAAAA           TACATTTTG TAAC CAAAATGTA            TTTTACATATTCATT 100 40
       spoVS 1945711 .. 1945742 - -11.1  -5.59655   TAAACCAATAAAAAA      TACTGCTATAAGT TAAAAT ACTCATAGCAGTA       TCTATTTATTTACCA 100 62
        aspC NONE
         hpr 1944044 .. 1944071 - -14.4  -4.94992   CTAAATTTATAAAAA        TAAAAGGATTCC ACTA GGAATCCTTTTA         CGAAGATTACTCTTC 100 32
        purB 1942366 .. 1942395 - -15.3  -5.24129   TGTTTCCATAAAAAA       GAGCTATTAAAGA TAAA TCTTTAATAGCTC        TAAATTATATTAAAC 100 35
     CPE1667 1941762 .. 1941782 -  -5.6  -5.54338   GAAGCAAAATAAAAA            GATATATT TTCAC AATATATC            TTTTTTTCTTTACTA  82 38
     CPE1665 1939490 .. 1939527 -  -8.6   -3.9951   AAACATTTAAAAATA   GAGGTTCCTTTCCTCCT TATTT AGGAGTAA-GAAACCTC   TTAAAATTCTAAATA  78 41
     CPE1664 1938636 .. 1938672 -  -6.1  -3.90358   AGATTAGATATTAAA    TTTGAAAATAACTTATA AAT CAAGAGTTATTTTCAAA    TTATAAACCTAATCT  66 71
     CPE1663 1937249 .. 1937276 - -12.2  -5.64421   AGCCTAAATAAAAAA        GTTTATGGGAAA CTAT TCTCCCATAAAC         TTTTTTAAACTTACA 100 87
        argS 1933513 .. 1933538 - -13.5  -5.71638   TAAGAAGTAAAAAAA         TAACCAATTCC AAAT GGAATTGGTTA          TTTTTTATTATAAAT 100 40
     CPE1658 1930395 .. 1930423 - -19.1  -5.14894   AAAAAAGCATAAAAA        CTAAAGGCACCAA TTA TTGGTGCCTTTAG        TTTTTATAGTTTTAT 100 57
     CPE1656 1927554 .. 1927599 - -20.9  -5.47964   ATAAAAGAATAAAAA TAAAGCTAAATCCCTATTAGA AATC TCTAATAGGGATTTAGCTTTT ACATTTTTTCAATTA 100 24
     CPE1653 1926178 .. 1926202 - -10.9  -5.84381   TTATGAATAAAAAAA          CAAACTCCATT AAT AATGGAGTTTA          TTTTTTTGAATCCTT 100 23
     CPE1651 NONE
     CPE1650 1923525 .. 1923556 - -15.4   -5.5353   TATAGTAATAAAAAA      GAGCTATATAGAGT AAAA ACTCCATATAGCTC       TTTTTTTATTATTTT 100 34
     CPE1649 1922514 .. 1922524 -  -5.4  -3.26318   TTTTTAATAATAAAG                 GAGA AAT TCTC                 ATCAAGGTTTAGAAA  56 156
     CPE1647 1919500 .. 1919536 - -10.5  -3.74792   TATTATACATTTAAA    GAGTAATTCTTTCTA TGCTTAT TAGAAAAAATTACTC    TTATAATTTTATTTT  91 87
     CPE1646 NONE
     CPE1645 1917201 .. 1917239 -  -4.9  -4.91459   TAACATTTACAAAAA   GTCGTATTAATAT CTTTGCATATTGT ATATTAATACGAC   TAATATACTAATAAA  72 56
     CPE1644 NONE
        ntpI NONE
        ntpK NONE
        ntpE NONE
        ntpC NONE
        ntpF NONE
        ntpA NONE
        ntpB NONE
        ntpD 1908364 .. 1908398 -  -4.6  -5.69793   ATAGTAAAGAAAAAA    GGCAAATCTTGATGTT TTATT AACAT-AAGATT-GCC    TTTTTTATTAATTTA  82 47
     CPE1635 1907554 .. 1907567 -  -5.3  -3.78778   CTAGTAGATTAATAA               GTCAT ATTA ATGAC                ATTTTAATTAAAATT  61 96
        tagO 1906473 .. 1906531 - -18.1  -2.78032   TTCTCTGTAAAATAT TATTGACTGTCTTTAAAGCAT-CTAAGT TAAA ACTTATTATACTTTAAAGACAGTCAATA CTTATAATATTATCA 100 27
         def 1905871 .. 1905896 - -12.1   -5.9667   AAAAATATAAAAAAA         GAGTATAGATT TTTA AATCTATACTC          TTAAACTAGCTATTT 100 39
        rbsK NONE
        rbsD 1904389 .. 1904424 -   -10  -3.55444   TTCCTATTTTGCAAA    GAATATTCCACTCA ATAAACGA TGAGTAGAATATTC     ATTTTTAAACTTTTT  89 40
        rbsA NONE
        rbsC NONE
     CPE1628 NONE
        rbsB NONE
     CPE1626 1899565 .. 1899576 -    -3  -4.37886   TTACTTTTTACAAAA                CTTA TTTT TAAG                 TAAAATGAAGAAAAT  55 288
     CPE1625 1895945 .. 1895958 -  -2.5  -4.87786   TTAATTTTATAAAAA               TATAA GAGC TTATA                TGAAGCTTAATAAAA  59 285
     CPE1622 1891467 .. 1891486 -  -6.6  -3.75933   ATACATTCCATCAAA            TAAAATCA TCTC TGATTTTA             CAGTTCATCCCCATG  68 283
     CPE1621 1890215 .. 1890234 -  -3.6  -5.86061   CGTTACGAAAAAAAA            TGTAAGTC TAAT GACTTAAA             AAATTTACTAAATGA  87 460
     CPE1619 NONE
     CPE1618 NONE
     CPE1617 1886272 .. 1886291 -  -8.6  -5.63103   TTTTAATGAAAAAAA            GGTCCAAC AAAA GTTGAACC             TTTAAACAAACTCAA 100 349
     CPE1615 1885613 .. 1885660 -  -6.7  -4.57569   CTATGCTTTTAAAAA GACTATACAAAAACATACT TTTCTTAAGT AATATGCTTTTATATAGTC CTTAATTATAAATTA  77 74
     CPE1614 1884069 .. 1884079 -  -2.6  -2.94225   GTAAAAAGGAGCATA                 TTAA AAT TTAA                 CTCCAAAGAAATTCT  41 87
     CPE1613 1883596 .. 1883624 -  -7.5  -5.61881   CTTTAAAAATAAAAA        TAGTCCAAGGA TTTTTCT TCCTAGGACTA        TTTTTATATTTGTAA 100 48
     CPE1611 1882493 .. 1882536 -  -9.3   -5.4505   TTTTCTAATAAAAAA TAAGAATAAACTCTATTAA GATAAA TTACTAAAGTTTATTCTTA TGATTAATTAAATTT 100 42
     CPE1610 1881283 .. 1881322 - -16.9  -5.29385   AATTTAAGTAAAAAA  TAAGAAAACATCATTAG TATTTT CTAATGATGTTTTCTTA   TTTTTACTATTTACT 100 32
     CPE1608 NONE
     CPE1607 NONE
     CPE1606 NONE
     CPE1605 1878242 .. 1878252 -    -4  -4.19276   CTAAAACTTCTAAAA                 TCAA AGT TTGA                 ATTTTCTTAAATTCT  56 225
     CPE1604 1876190 .. 1876211 - -11.7  -5.85737   ATACCAACAAAAAAA           GGTTTAGCA ATAT TGCTAAACC            TTTTAAAAATATATT 100 230
     CPE1603 NONE
     CPE1602 1875012 .. 1875024 -  -2.7  -2.87931   TTTATTTTTTATATA                TAAAC TCT GTCTA                AAAAGCACTTAAAAT  40 62
        thiG 1874185 .. 1874197 -  -3.4  -4.74103   CTCCTAATCTAAAAA                TCCA GTAAG TGGA                GATGAAGCATTTCCA  63 1
        thiH NONE
        thiE 1872445 .. 1872460 -  -3.4  -3.04598   ATAAATCTAGATATA              TTTAAA GAGC TTTAAA               AGTATCTAAGGACTT  45 11
     CPE1598 1871844 .. 1871864 - -11.2  -4.61566   TCTTAAACTACAAAA            GGCACTAG AGTAA CTAGTGCC            TTTTATTTCTCTGTA 100 67
     CPE1596 1869494 .. 1869521 -  -9.3  -3.99957   CTAAATATGTATAAA        GGGATGAATTC AATCTA AAATTCATCCC         CTAATATAATTATAT  86 63
     CPE1595 1869039 .. 1869053 -  -4.4  -2.88999   CTTGTATATAGTATA               TAAAAT TTT ATTTTA               CAAATCAAATTGAAT  49 112
     CPE1594 1868753 .. 1868767 -  -4.4  -4.59109   TATATTGTCTAAAAA               TTTTAT CTT ATAAAA               TATACTAGGATAAAT  66 13
     CPE1593 1867155 .. 1867180 -  -4.7  -5.01732   AATTTTTCTAAAAAA         GAGAGCCTTAT AACT AAAAGACTCCC          TTTAACATAATAAAC  72 101
     CPE1592 1865991 .. 1866037 -  -4.8  -5.06585   TAAATCACATAAAAA GGAGTTATATCAAAAGTTAAC AATAAA ACTTA-TTTTGATATAACTCC TTTTATGAGTTTTAT  72 128
     CPE1589 1863679 .. 1863706 -  -9.4  -3.73968   AAACCTCTCATTAAA        GCAAAATATTAT AAAC ACAATATTTTGC         TTTAATTATACTATT  84 59
        glgB 1861590 .. 1861602 -  -3.5  -2.77899   CTCCTCTATTAATTA                TTTAT GTA ATAAA                AGCTACTATTTATCC  43 89
        pulB 1858323 .. 1858349 - -10.3  -5.46698   TTTAAAAGCAAAAAA         GACCACATAGA TATAT TCTATGTAGTC         TTTTAAAAATTATTT 100 48
     CPE1586 1857873 .. 1857906 - -15.7  -2.72558   ATAATCTTTTAATGA     TAAAGAGAAATACTT TTTG AAGTATTTCTCTTTA      TCATTTTTTATTTCT 100 26
     CPE1584 1856593 .. 1856621 -  -5.3  -5.49809   TAAACTTCAAAAAAA        GGTTGTCTGAAAA TAT CTTTCCCACAACC        TCATATACTTCTAAT  82 36
     CPE1583 NONE
     CPE1582 1853803 .. 1853821 -    -9   -4.6902   GCATAAGTTCAAAAA             TCCAAATT GAA AATTTGGA             CTTTCACTTAAGTTT  89 154
     CPE1581 1852615 .. 1852638 - -11.2  -5.64421   ATCTTAAATAAAAAA          GATCATAGTA AAAT TACTATGATC           TAAACAAATTAAAAT 100 34
     CPE1580 1850933 .. 1850953 - -11.9  -4.85918   GATTAGATAATAAAA            GGAGATGGA AGC TCCATCCCC            TTAATAAAAACTTCC 100 53
     CPE1579 NONE
     CPE1578 NONE
     CPE1577 1847213 .. 1847251 -    -9  -5.79595   TTTCAAAATAAAAAA   CCTACCTCTGGATATAAT AAA ATACTATCCAGAGATAAG   TTTTTAAAATTTACT 100 39
     CPE1576 1846530 .. 1846543 -  -2.5  -3.14229   ATACTTTTACGAATA               TTTTT GTCG AAAAA                GTGAAATTAATAAGT  42 177
     CPE1575 1845113 .. 1845140 - -10.8  -5.06585   TAAATTATATAAAAA        TAGACTATATGA TAAA TCACATAGTCTA         TTTTCTTAATTATTA 100 38
     CPE1574 1844077 .. 1844100 -  -6.8  -6.02919   TTATAAATAAAAAAA          CACCATAGCT TTTT AACTATAGTG           TCTTTTAGAACATTT 100 14
     CPE1573 1841173 .. 1841187 -  -2.1    -4.386   TAACTTCTTATAAAA               CTTAC AAATA GCAAG               AGAATATCTAGATCA  54 194
     CPE1571 NONE
     CPE1570 1838588 .. 1838600 -  -2.7  -3.32684   CCTTAAATAAAAGTA                GCTAT GTT ATAAC                TTAAAATTCTATTTG  44 225
     CPE1569 1837618 .. 1837628 -  -5.4  -3.72051   TTTAATAACTTTAAA                 GACA ATA TGTC                 AAACTAAATTTCTCT  61 63
     CPE1568 1837094 .. 1837131 -  -8.7  -5.79595   TCCTAAAACAAAAAA   GGTATGTATTCTTTT TTTGTGTT ATAAGAATACATACC    AAAAACTTTTTTATT 100 39
        ppiB 1836264 .. 1836300 -  -9.8  -4.55023   TCCAATATTATAAAA    GATAAGTTTTAAACAA TAAAT CTATTTAAAACTTATC    TTAAAATACAGGTAA 100 60
        dinP 1835069 .. 1835085 -  -2.3   -3.9693   TATTTATTTAAATAA              TTTCTAT ATT ATCGAAA              TTTGTTTTCATCTAG  48 53
     CPE1565 1833956 .. 1833980 - -13.1  -6.22802   TTTCACAAAAAAAAA          TAACTGTCTTA ATT TAAGACAGTTA          AAAAAAACTAATTTC 100 33
     CPE1564 1833115 .. 1833139 -  -6.6  -3.85474   AATCAATAATAAACA          CCCATTTTTT ACAAA AAAAAATGAG          CTTTTTTTGTTTTTA  69 53
     CPE1563 NONE
     CPE1562 NONE
     CPE1561 1831141 .. 1831159 -   -11  -4.35042   TCTAGTATAAAATAA             GGCCGGTT TAA AACCGACC             TTTAGGTAAATTATT 100 191
     CPE1560 1829396 .. 1829417 -  -5.9  -5.38326   TTAACTAAATAAAAA           GAGGTGTAT TATG ATACATCTC            TTTAAAAATCTTGTA  83 27
     CPE1557 1825881 .. 1825897 -  -3.1   -3.8165   TGTAACAAAACAAGA              CTTAATT AAG AATTAAA              TTTATAAATCTATAT  50 273
     CPE1556 1823761 .. 1823790 -  -2.3  -3.61764   TTAGTAATTCTTAAA       TTAAGTATAACAT TTAC ATTTTATTCTTAA        AAGATAAATTTATGC  44 63
     CPE1555 1823395 .. 1823440 -  -3.7  -4.55295   CTCTTTACAAATAAA GGGCATGTATCAAA-ATAA GTTTTATTTG TTATATTTGATACA-GCCC CTTTTAATTATTTTC  60 33
     CPE1554 1822450 .. 1822483 -  -9.1  -4.10672   TTAATTTAAATTAAA     CAAACTAGAGAGA-AT AAA ATATCACTCTAGTTTG     TCATAAATTTTTAAT  82 36
        pulA 1819664 .. 1819696 -  -5.2  -5.39905   ATTAAATAAGAAAAA     TAGAGCT-A-TATGAA AAT TTCATAATCAGCTCTA     TTTTAAACAAGTATC  77 88
     CPE1551 1818412 .. 1818451 - -16.8  -3.86684   ATAAGTTACAGCAAA  GAAGAGAGCTGATCTTAT TTTT ATAAAATCAACTCTCTTC   TTTATATTAAACAAT 100 123
     CPE1550 1817244 .. 1817267 - -12.5  -4.27584   ATGCTTAATTTAAAA          GTGCTCTGC TTTTTT GCAGAGCAC           TTTTTTAGTCTATTC 100 35
         fdh NONE
       spoVK 1810124 .. 1810161 - -13.7  -4.09509   AGTAATTTATATAAA   TAAAGCCCTAGCACAAT ATTA ATTGTACTAGGACCTTA    GTAATTTAGGTAAAT 100 105
     CPE1546 1808706 .. 1808746 -  -7.3  -3.39521   TGTATCAAAATCTAA  TAATAAAACTTACAA TATAAATATCT TTGTAAGTTTTATTA  AATTTTATTTTAATA  67 73
        bioY NONE
        bioB NONE
        bioD 1806089 .. 1806109 -  -7.7  -5.84381   TTATTAATAAAAAAA            TAAGATAGC AAA ACTATCTTA            TTCTCCTAAAAGATT 100 103
     CPE1542 NONE
     CPE1541 NONE
     CPE1540 1802888 .. 1802914 - -11.1  -5.85737   ATATTAATAAAAAAA         GATGGAAATTA ATTTG TAATTTCCATC         TTTTTTCTTTATATT 100 79
        asrA NONE
        asrB NONE
        asrC 1799094 .. 1799127 -  -7.7  -5.71712   GCTTATATAAAAAAA     TTACATAGATTATAA AAAT TCCTAATCTATGTAA      TTTTTAAACAAATTT 100 216
     CPE1535 1798128 .. 1798161 - -14.9  -5.10154   ATTTAAAATGAAAAA     GAATAAGGTTAACCA TTCC TGATTAACCTTATTC      TTTTTCATTTTAATT 100 44
     CPE1534 1796477 .. 1796498 - -10.9   -3.1434   AAATATTTAAAAGCA           GGCTCTGTA AAAT CACAGAGCC            TAAAAATTATTCTTG  90 32
     CPE1533 NONE
        sacA NONE
     CPE1531 1792806 .. 1792822 -  -3.1  -2.82327   CTCTTATATGTAAAG              TTAAAAA TAA TCTTTAA              TCTAATCATAAAATT  43 156
     CPE1530 1792268 .. 1792300 - -13.8  -4.42806   TCACTTTTAAAGAAA      GGTTAAGTTAAAAT TATTT ATTTTAACTTAACC      TTTAATTAATTTTAA 100 41
     CPE1528 1790178 .. 1790194 -  -5.1  -5.86976   TTACAAAATAAAAAA              CACGG AATAAAA CCGTG              CTTTCTTATTAATCA  88 116
     CPE1527 1788784 .. 1788827 - -10.6  -6.11229   ACTAAAATAAAAAAA CACCTATGTTCCTTAAGCAAA AGC TATGCTTAAAGA-CATAGATG CCCTATAAAATCAAG 100 506
     CPE1526 1786954 .. 1786964 -  -2.6  -3.15768   ATTAAAATTTTAATA                 TTAT TGT ATAA                 ACTCTAGATCTTGAA  42 15
     CPE1525 1785035 .. 1785047 -  -3.5  -3.24708   TATCCGCTAAATATA                TAAAT ATT ATTTA                AAGAAAAAGGATGTA  46 128
        nagL 1780287 .. 1780313 - -13.2  -3.95584   TTTTCACCAATTAAA         GGCTATGTTTTC ACT AAAAACATAGCC         TCAATTAATTCATTT 100 73
     CPE1522 NONE
     CPE1521 1779151 .. 1779174 -  -6.1  -5.48787   ATAATACATAAAAAA          GAGAGTGAGT AGTAA ACTC-CTCTC          TTTTTCTCTTAATTA  85 34
     CPE1519 1777354 .. 1777378 - -10.9  -6.04324   CTAAAAAATAAAAAA          GGTAACTTTAT TTA ATAAAGCTACC          TTTTTTATTATCTAA 100 33
        gdhA 1775528 .. 1775548 -  -4.9  -2.67485   ATAAATATATAATAC            TTAAAATAA CAA CTATTTTAA            AAGTATTTCTTATAT  50 35
     CPE1517 NONE
     CPE1516 1773651 .. 1773678 -  -8.6  -6.23545   TTTAAATAAAAAAAA        GCACCAAAAGAAA TGG CTTC-TTTGGTGC        ATTATAATATATATT 100 44
     CPE1515 1772904 .. 1772918 -  -3.6  -3.32647   CCCTAAGCATAGCAA               GTTTAA AAG TCAAAC               TATTAATTTATTTAA  49 55
        argI NONE
     CPE1513 1770214 .. 1770224 -    -4  -3.78069   CAAAAAACAAGAATA                 TTGT CAA ACAA                 TGTCACATCAAATTT  52 39
     CPE1512 NONE
     CPE1511 1765879 .. 1765903 - -10.2  -6.09888   CTTTAATAAAAAAAA          CCTATAAGAA AACCA TTCTTATAGG          CTACCCGTTGCCAAA 100 391
     CPE1510 NONE
     CPE1509 1763928 .. 1763944 -  -3.1  -3.26298   ACTACCTTAAATATA              TTTACTT AAC AAATAAA              ATCCTATATTTTTAT  46 40
        topB 1761336 .. 1761349 -  -3.9  -5.00895   TTTATTATATAAAAA               TTTCA CTTT TGAAA                TGGTAAGTTTTTTAT  67 352
     CPE1507 1760280 .. 1760327 - -17.4  -3.52317   TTAGAAACTAAGTAA TAAAAAGAGCGTGTGTTGAAAT TTTT ATTTCAATACACGCTCTCTTCA TTTTATACATTAGCA 100 28
        uraA 1757036 .. 1757049 -  -5.3  -2.94232   CTTCCTTCAAATAAT               GCATA GTTT TATGC                TATTAATTAAAAATT  55 186
     CPE1504 1755734 .. 1755764 -   -12  -4.52505   AATAAAAATTTAAAA       TAAAAAGACAGGCC TAA AGCCTGTCCTTTCA       TCGTAGTTAATTTAA 100 32
     CPE1503 1755170 .. 1755219 - -11.2  -4.53303   TATCTTCATATAAAA TACCTCCTAAAAATATTTATCT TTCACT ATATAAATATTTTCAAGAGGTA AATTAAGTTGTTTAA 100 66
     CPE1502 1754120 .. 1754143 -  -8.2  -3.99779   TAAAATGTAATTAAA          CAAGACCTAG AAAA CCAGGTCTTA           TAAAAATCAATCTAA  78 32
        virR NONE
        virS 1751951 .. 1752009 - -10.2  -3.71378   TATAGTCAACAAATA TATAAAT-AACAAAAAGAAGCGTAGAT TTTTTT ATCTAGGCTTCTTTTTCTTGATTTATA GGAATGAGCATTTTT  90 1
       comEC 1750750 .. 1750767 -  -9.9  -5.64421   ATTGCAAATAAAAAA             CCGTAGA AAAT TCTACGG              TTAAAAGCACACAAA 100 197
     CPE1498 1749917 .. 1749944 -  -6.6  -3.07622   AGATATTCTACTTAA        TCATTTATAAAT TAAA ATTTATAAATAA         GCTTATAAAAACAAA  62 192
     CPE1495 NONE
     CPE1494 1746947 .. 1746977 -  -8.6  -3.45033   TATAACCTATTATAA       TTTTACAATTATAA ATT TAATAATTGTAAAA       ACTCATTTATAAGTT  74 71
     CPE1493 NONE
     CPE1492 1745275 .. 1745297 -  -7.8  -3.29543   TATTATGAAAAATTA           GCTTTTTATC ATG GAAAAAAAGC           CTTTCAGTTAGAAAA  69 385
     CPE1490 1744008 .. 1744020 -  -3.5  -2.74461   CATCTAGGCCTAAAT                TAAAA AGT TTTTA                TTAAATAGCACTTAT  43 26
     CPE1489 1742978 .. 1743027 - -10.3  -4.36348   AAAATACTAAAATAA GCTTTGGTGGAAAATAACTTTCA TCTC TAAAAATTATTCTCATCCAAAGC TTTTTTATTAAAAGT  95 58
     CPE1488 1742555 .. 1742575 -  -3.3  -3.53811   TTTAGGTGCTTTAAA            TCTTTTTGA ATT CCAAGAAGA            TTGTTGATCTTTCTT  49 120
     CPE1487 NONE
     CPE1486 NONE
     CPE1485 NONE
     CPE1484 1738618 .. 1738646 - -16.3  -3.35679   TCTTTGCATTTACAA        TAAAAACCGTTGA TAA TCAACGGTTTTTA        TTGTTTTATATATTT 100 31
     CPE1483 NONE
     CPE1482 1737136 .. 1737184 -  -4.1  -2.79796   TCTCACCTCACCACA TTTATATATTTATGTAGGATTAA AGT TTAAGCCTACAAGAAAATACAAA ATATTATATTCTATT  45 36
     CPE1481 1736928 .. 1736959 - -11.8  -4.27316   TTCTTTAATTTAAAA      TAAAAGACACTAGT AATT ACTAGTGTCTTTTT       CATTTTCTATTCTTC 100 32
     CPE1479 1734395 .. 1734405 -  -2.6  -2.59447   TTTTAATTATAATAT                 TTAA AAA TTAA                 TAGTCTAACCTATTT  39 35
     CPE1478 1733734 .. 1733762 -   -12  -5.24989   TTATAGATTAAAAAA        TAAATGTTGAGA TTATC TCTCAACATTTA        TTTTGTCCCTAATGA 100 23
     CPE1476 NONE
     CPE1475 1731628 .. 1731669 - -11.9  -5.20781   TACTATAAAAGAAAA GAAAGGATAGTAATACTAA AAAA TAAGTATTACTATCCTTTT  TTTATATATCTGAAC 100 27
     CPE1473 NONE
     CPE1472 1729461 .. 1729482 - -10.9  -4.32046   TTTCTAAAAATTAAA           GCCCACAGA ATAT TCTGTGAGC            TTCTAAATAATTTTA 100 47
         dut 1728849 .. 1728891 - -15.4  -4.94058   TGAACTTAAAGAAAA TAGTGTATTAAAATAAATTT CTT AAAGTTATTTTAATACACTA TTTCTTTATTTATCT 100 39
     CPE1469 1725301 .. 1725346 - -10.2  -5.71712   TTTTACATAAAAAAA TTCTAAATAAATTCTTATAT ATGAAA ACTTAAGAATTTATTTAGAA TAAATTTTATAGTCT 100 32
     CPE1468 1724703 .. 1724733 - -14.3  -3.13728   ATTACCTACATTTAA       TAAAAGACATGCA TTTTC TGCATGTCTTTTA       TTTTTCTTTAAGAAC 100 23
     CPE1466 1722506 .. 1722522 -  -2.3  -3.04398   TTTTCCTCCTAAAAT              TCAAAAT ACT ATTTTGT              TAATTTTTTCTTTTT  40 144
     CPE1465 1721884 .. 1721895 -  -2.2  -4.11692   TATTTACTTCTAAAA                GCTC TATT AAGC                 TTTATTTTTTTTAAA  50 119
     CPE1464 NONE
     CPE1463 1720051 .. 1720100 - -13.3  -3.53019   TTATAAATTGAAATA CAAAAGGATATATTAAAATTGCA TATT TGCAACTATAATATATCCTTTTT ATAATTTCATTTTTT 100 126
        furR 1719359 .. 1719398 - -11.8  -5.83226   AATTTAATAAAAAAA  GCTATAAAATAATGAATA TTTT TATTCACTACTTCATAGC   CTATAATTTATTATT 100 126
     CPE1461 NONE
     CPE1460 1716662 .. 1716699 - -15.3   -3.6053   TTTCTTATAAATTAA   TTTAAGTTTTAGATATG ATAA CATATCTAAAACCTAAA    TATACCTCTGTATTT 100 134
     CPE1459 NONE
     CPE1458 1714815 .. 1714829 -  -7.2  -5.16572   ATGCAATTTAAAAAA               GGATTT ACT AAATCC               CTTATTATTTCAATG  86 170
     CPE1454 NONE
        pepF NONE
     CPE1452 1709609 .. 1709636 -  -7.8  -5.53288   TTGAAGGTAAAAAAA        CTCCTCTGCCTT ATTT AAAACAGAGGAA         TTTTTTTATTTTCTT 100 31
     CPE1451 NONE
     CPE1450 1707908 .. 1707932 -  -2.2  -2.56273   ATTAGAGGTAATTCA          TAGCATTAAA GACTT TCTAATGCTT          TTTTGGCAAGTATAT  38 6
     CPE1449 1707647 .. 1707661 -  -7.8  -5.77988   ATATATACAAAAAAA               GCAGCC TTA AGCTGC               TTTTTTATAAGTTAT 100 37
     CPE1448 NONE
     CPE1447 NONE
     CPE1446 1704621 .. 1704645 - -14.5  -4.43864   AAATATATATGAAAA          GAGCTAGAATT TAA AATTCTAGCTC          TTCTTTCATTTTAAA 100 172
     CPE1444 NONE
     CPE1443 1701044 .. 1701064 -  -7.1  -3.76065   TTAATAATAAATCAA            TATTTTTTA CTA TAAAAAATA            TGATGTATCAAAACT  70 87
        nirC 1700023 .. 1700037 -  -4.4   -4.3613   TTTAAAAGAAAAATA               TAAAAT AGG ATTTTA               TGAAAATATAATAAA  61 109
     CPE1441 1699036 .. 1699054 -  -3.2  -3.88777   AATAGATTATAATAA             TGAAAG TTTTTTT CTTTCA             TTTGTTTATAATATT  52 182
        asrA NONE
        asrB NONE
        asrC 1695911 .. 1695940 - -10.9  -4.10781   AATAACTTATATAAA       TAAAAGCACTCTA TAAA TAGAGTGCTTTTT        ATTAGACGCTGATTA 100 262
        hemA NONE
     CPE1436 1693936 .. 1693949 -  -3.9  -2.82742   ATTCTGTTATAATTA               CTTTA ATCC TAAAG                TTAATGAATTAGCTA  45 9
        hemC NONE
        hemX NONE
        hemB 1690481 .. 1690493 -  -2.7  -2.66316   TTTTTCATTATATTA                TAGTC TTA AACTA                TTCTTGTAACCATTT  39 23
        hemL 1689014 .. 1689025 -    -3  -3.63092   ATAGGCATATAAATA                TCTT AATT AAGA                 AGAAAATTTCTAATA  45 150
     CPE1431 1687172 .. 1687195 - -11.2  -4.91712   TTTAATGTAGAAAAA          TACAGTGTAT GATA ATACACTGTA           TTTTTTATTAATAAT 100 154
        clpB 1681147 .. 1681182 - -17.2  -4.90296   AAAATTTCATAAAAA    TAAGGACCATAGATTT AATT AAACCTATGGTCCTTA     TAAATTTATTATATT 100 41
     CPE1427 NONE
     CPE1426 NONE
     CPE1425 NONE
     CPE1424 1678171 .. 1678223 - -14.8  -4.04141   GAACAATCAATGAAA TAATAACAAAAAATAAGAGGTAAGA ATTT TCTTACCTCTTATTTTTTACT-TTA AGAAACTTTTTTAAG 100 23
     CPE1420 1674539 .. 1674566 -  -5.6  -5.93809   TTTCCATAAAAAAAA        TCCTCCTTAAAT TTAA ATTTGCGGAGGA         GAATAAGGATACTTA  90 296
     CPE1419 1673104 .. 1673128 - -14.5  -5.82172   AGGAAGATAAAAAAA          TCCATGAGTAA ATT TTACTCATGGA          TTTTTTATTTATATT 100 39
     CPE1417 NONE
     CPE1416 NONE
     CPE1415 1667930 .. 1667977 - -22.6  -2.59379   TAATAAAAGACACAT GAAATTAATAAGAGGATATATC TTTT GATATATCCTCTTATTAATTCC TTATTAAAGCACTAT 100 29
        pheB 1667130 .. 1667159 - -13.1  -5.82388   AAATTTCAAAAAAAA       TTCCCAACTTAGA TTAT TCTAAGTTAGGAA        TTTTTCTATTCCATG 100 31
        nifS NONE
        thiI 1664585 .. 1664596 -    -3  -5.00884   ACTCCTCCTAAAAAA                CAAA AGGG TTTG                 TATCAAAATTTAGTA  62 121
     CPE1411 1664200 .. 1664234 -  -8.1   -3.1552   TCTTATTCATTAAGA    TAGCTCAG-AAGGATT TTAA AATACTTTCTGAGCTA     TTACGTTATTTTAAT  72 98
     CPE1408 1659742 .. 1659781 - -13.2   -5.5762   ACTAAATATAAAAAA  GACACTAAGAAAATTTAT TTTT ACAAATTCTCCTAGTGTC   TTTTTTTAAATTCTT 100 90
     CPE1405 1658221 .. 1658250 - -12.5  -5.20783   ATTTAAATATAAAAA       TGATATGTATTAA AGTT TTAATACATATCA        TTTTTAACTATAGTT 100 33
     CPE1403 1656481 .. 1656524 - -11.5  -3.60971   ATGTTAATTTCTAAA TAAAAAAGAAATGATATAA CTAAAT CTATATCATTTCTCTTTTA GCTTAAGATTATTCC  95 117
     CPE1402 1653169 .. 1653210 -    -2  -5.49568   AATTCAAAATAAAAA GACCTTACTGTA---GAAATA AAA TATTTCAAATACAATAAGGTC TAAAATTATTTTTTA  69 135
     CPE1401 1652113 .. 1652130 -  -3.4  -4.93316   TAACAATAGCAAAAA             TAGCCC CTAAAT GAGCTA              TTTATTAATATTTAG  65 60
     CPE1400 1651637 .. 1651651 -  -2.9  -3.09844   TCCATATGTTAAAAC               TTACT CCTCT AGTAA               ATTTATAATCCATTT  41 11
     CPE1399 1650300 .. 1650331 - -16.2  -5.18371   CTTTATAAAATAAAA      GAGCTTTATCAAAA TAAC TTTTGATAAAGCTC       CTTTTTATTTATTAA 100 37
     CPE1397 1649088 .. 1649134 - -10.7  -5.55855   GCTAAAAAAAGAAAA TAATATAAAAAAATACATACTC ATAT GAGTATGTATTTTTTT-TATTT ATTCTTACAACAACC 100 20
     CPE1395 1646442 .. 1646454 -  -3.5  -3.10677   AATTAACCTAGGCAA                TTATA ACA TATAA                TTTCTTTTTTTATCA  45 51
         tig 1645046 .. 1645075 - -13.1  -4.19238   CTTTTAATTTTAAAA       TAATTGCCAAGAA ATAC TTCCTGGCAATTA        TCTGAAAGTTTATTT 100 46
        clpP NONE
        clpX 1642938 .. 1642973 -  -8.7  -5.28826   AAACTCCATAAAAAA    TA-AAAAAGATGCATA AATAG TATGCATCTTTTTCTA    TTAAGCAGTTTCTAT 100 26
        lonB 1641138 .. 1641166 - -14.1  -4.42788   TTTAATTCCATAAAA        GAAAACTAACACT TTA AGTGTTAGCTTTC        TTTATAGATTCTGCA 100 10
        lonA NONE
     CPE1389 1638018 .. 1638048 - -17.8  -5.45726   TATACTTCAAAAAAA       GAAGCTGCGAAGAT AAA ATCTTCACAGCTTC       TTTAATAATATATTC 100 83
     CPE1388 NONE
     CPE1387 NONE
     CPE1386 NONE
     CPE1385 1635716 .. 1635731 -  -2.6  -4.95854   TAAAAAATTTAAAAA              TATATC CTAT GATACA               GTTGAACCTACTGGA  64 516
     CPE1383 1634142 .. 1634177 -  -6.4  -3.82067   TATAAAAACTTTAAA    TACACCTTAAAGTATA TATC TATACTTTTAAGTATA     TACTAAGTTATACTT  68 309
         map 1633208 .. 1633231 -  -9.7  -3.57792   GTATGTATTTTTAAA          GCCTTCTAA TTAATT TTAGAAGGC           TTTAATTTTTTATTA  83 38
     CPE1380 1631420 .. 1631446 -  -9.6   -5.1848   AAGTAATTTAAAAAA         GTACTAAAAGAT TTT AACTTTTAGTAC         TTTTAATTTATTTTG 100 33
     CPE1379 1630353 .. 1630365 -  -2.7  -2.83346   TTATAAAGTTAATCA                CATAC ATA GTATA                TCTCCTTTAAAATCT  40 53
     CPE1378 1629407 .. 1629434 - -12.9  -5.37171   AATATTAAAGAAAAA        GCTGTCATTAC TTCTAC GTAATGACAGC         TACTATATATTTTTT 100 39
     CPE1377 NONE
     CPE1376 NONE
     CPE1375 1626857 .. 1626870 -  -3.8  -6.07969   TAAAAGCAAAAAAAA               CGCT ATTTTA AGCG                TTCTTTTAATTAATT  86 165
     CPE1374 1625401 .. 1625455 -  -2.7   -5.1925   TTATAATTTAAAAAA TTAATAGGTTGCATATAC-AT-AAT TTTTATT ATTAATTATATATGCAACCTCTTAA TTTTTGAAATTATAT  64 92
     CPE1369 1619919 .. 1619951 -  -9.4  -5.95946   TTAACAATAAAAAAA      CCAATTCATAGTCT ATTTA AAACTATAAATTGG      TTCATATCATAATCA 100 38
     CPE1368 1614586 .. 1614596 -  -2.6  -3.45031   GCCCTAAAAACTTAA                 TAAA TTA TTTA                 TCTTACTTTTTTTCT  44 23
     CPE1367 NONE
     CPE1366 1612476 .. 1612517 - -11.1  -5.00339   ATGAATAACTAAAAA GAGAAGTATGATATATCCT CTTA AGGTCATATCATACTTCTT  TTTTTATAAATAACT 100 29
     CPE1364 1607148 .. 1607170 - -11.4  -5.67063   TTTATTATAAAAAAA           GACCAAAATC AAA GATTCTGGTC           TTTTTCTTATTTTTT 100 48
     CPE1363 NONE
     CPE1362 1605339 .. 1605360 -  -2.3  -5.38054   TCTCATAAATAAAAA           GAGCCAAACT TAA AGTC-AGCTC           TCTTAAAGTTTAATT  66 156
     CPE1361 1604220 .. 1604246 - -14.6  -5.95539   TTGTAAACAAAAAAA         GTCTAGTTAGGA GTA TCCCAACTAGAC         TTAATTATTAATCTT 100 33
     CPE1360 NONE
     CPE1359 1603257 .. 1603267 -  -2.6   -2.7558   TTAGATTATAAATAC                 TAAT CTT ATTA                 AAACTTCAACAAAAC  39 66
     CPE1358 1601903 .. 1601921 - -11.8  -5.06016   AGTATATAAATAAAA             GGCTGATA TAA TATCAGCC             TTAATTTGTTGAAGC 100 26
     CPE1357 1600735 .. 1600760 - -10.5  -5.18355   TTTAAAAAGTAAAAA         GAAGCCACATA AAAC TTTGTGGCTTC          TCTTTCATTTAATAA 100 115
     CPE1355 1599742 .. 1599772 -  -6.3  -6.04419   AAAATAACAAAAAAA      GAAGTTGTCTCTAT TTAA ATTG-GACAACTTC       TATGTTCTATCATCT  95 35
        entB 1597902 .. 1597939 - -15.3  -6.32017   AATAAATAAAAAAAA   CAAGTCATATTTAGTAA GCTA TTACTAAATATAACTTG    CTTTATAATAAATTT 100 53
     CPE1353 1597052 .. 1597090 - -12.1  -4.07285   TATTTAAAGAAAAGA   CATTATATAGTTTTGTT TTTTT AACAAAGCTATATAATG   TTCTCTAATCCCCTT 100 359
     CPE1351 1595204 .. 1595224 - -11.3  -5.72254   TTAAATAATAAAAAA            GAGATTAGA TTT TCTAATCTC            TTTTTTTATTTCTCT 100 31
     CPE1347 1591123 .. 1591167 - -10.4  -4.07285   TAGCTAAATAAAATA GAGATGTATCATTAATAAAGC TTAC ACTTTATTT-TGATACATCTC ATTTATTTTAATATA  95 163
     CPE1344 1587051 .. 1587078 - -14.4  -5.57396   AGAACTAATAAAAAA        TGTATGGAAGAA ATAT TTCTTCCATACA         TTTTTTTACATATAC 100 31
     CPE1340 1582063 .. 1582104 - -19.9  -3.41051   TTATTTTTACCATAA CTAAAAGAGACTACATAAA AAAT TTCATGTAGTCTCTTTTAG  TAAATAAAATTAAAT 100 47
        thiD NONE
        thiM NONE
        thiE 1578576 .. 1578599 -    -4  -5.64421   ACTCTAAATAAAAAA          GAGATTCTCTA ACT TA-AGAACCTC          TTTTTGATTATTTCA  79 68
        recQ 1576620 .. 1576640 -  -9.9  -5.86976   TTATAAAACAAAAAA            GAAATTAGT AAA ACTAATTTC            TTTTTCCATACTTTT 100 18
        prkA NONE
     CPE1333 NONE
       spoVR 1572051 .. 1572062 -    -3  -2.54298   TATATTCTATAATAT                GAAA GTTT TTTC                 CTATTCATCACACAT  39 26
        rubY NONE
     CPE1330 1571064 .. 1571091 -   -13   -5.4756   AATTTTAACAAAAAA        TCCTATTAAAGA ATTT TCTTTAATAGGA         TTTTTTATTATTTAT 100 37
     CPE1328 NONE
     CPE1327 1568516 .. 1568560 - -15.5  -4.12037   TATAAATAGTATAAA GAGAATTACTAGATTTTAA GCGAAAG TCAAAATCTAGTAATTCTC AGAATCTGTTTATAA 100 50
     CPE1323 1564424 .. 1564436 -  -2.7  -3.37522   ACCTCACTTAATCAA                GTACT ATA AATAC                TCTATCACGTTAACG  44 244
        cysK NONE
        cysE 1562886 .. 1562896 -  -2.6  -3.95073   TGGCATATTTATAAA                 TTAA TTT TTAA                 TAACTGCTGGAATTC  49 15
     CPE1320 NONE
     CPE1319 NONE
     CPE1318 1560343 .. 1560362 -  -7.9  -5.99154   TAGCAAATAAAAAAA            GCTACAC TATTTT GTGTAGC             TTTTTATTTATTATT 100 29
     CPE1316 1556814 .. 1556846 - -10.8  -4.27843   TCCAAATAGAAATAA      TTAAGGACTTGTCT TTTTT AAACAAGCCCTTAA      TATTATATCATTATC  95 88
         ddl 1555830 .. 1555841 -    -3  -2.71791   ACTCTCCCTGCAAAG                TAGT TCTT ACTA                 TATAAAATATAATAT  39 68
     CPE1314 1554798 .. 1554831 - -12.1  -4.82901   GCTTTTGGAGAAAAA     TTAAATAGAGCTAAA AAAA TTTAACTCTATTTAA      CATAAAAACCAATCT 100 39
     CPE1313 1552981 .. 1553007 -  -8.9  -5.07652   CCTCCCAAAATAAAA        GGAGAGAGTTAA TTTA TTAAC-CTCTCC         CCCTTTTAGCATATT 100 136
     CPE1312 1552058 .. 1552078 -  -2.7  -2.54371   CCCTCCAAATAAATG            TAAAAAATT ATA AATTTTTAA            GTTAAGTCACAAGTA  39 72
     CPE1311 NONE
     CPE1310 1550699 .. 1550718 - -10.8  -5.81412   TTTATGTAAAAAAAA            GAAACTCC CTTA GGAGTTTC             TTTTAATATTCTTCT 100 28
     CPE1309 1549252 .. 1549277 -  -8.3  -5.79595   TTTCAAAATAAAAAA         CTGGTACGGAT AACT ATCCCCACCAG          TTAAAATAATTTACA 100 308
     CPE1308 NONE
     CPE1307 1547525 .. 1547538 -  -2.5   -4.9448   ATCCATCAAATAAAA               TTATT TTTC AATAA                TTTAAAATTTTAGCT  62 181
        sigL 1545968 .. 1545995 -  -8.6   -5.9667   AAAAATATAAAAAAA        TATAGAGAGATT ACCC AGTCTCTCTATA         TTTTTCACTCAAAAT 100 87
     CPE1305 1544748 .. 1544768 -  -4.9  -4.60797   TTTTTATATATAAAA            TATTTAAAA ATA TTTTAAACA            AAGTTATTTTTAGAG  68 54
        gapC 1543636 .. 1543669 -  -9.7  -2.93585   TTATATGTTAAAGTA     GTCTGGCCTCATAGC TTTA ACTATAAAACCAGAC      CCTTTTATATAATCA  76 64
         pgk 1542262 .. 1542308 -  -7.7  -3.41527   TAACTTTTAGCATAA TAAGGCTAAGATTCAATGAA AATTTAAA TTCATTGAA-CTTAGTCTTA TTTTTTTATAAAACA  70 88
        tpiA 1541321 .. 1541362 -  -6.8  -5.28481   TACCTAATTAAAAAA CAATAGCAATAGACAATT GGTATT ACTTGCCTATTGCTACTA  TTTAATTACTAATAT  87 44
         pgm 1539667 .. 1539693 -  -8.9  -6.26417   TATTATAAAAAAAAA         TAGTATCCTTC ATGAA GAAGAATACTA         TTTTAAATATATAAC 100 50
     CPE1300 1537642 .. 1537684 -  -7.9  -5.97575   AAGGTATAAAAAAAA GGCTCTCCTAAACAAGATGA GTTA TCAACTC-TTTAGGACAGCC TTCTTTAAATTAGTG 100 35
         eno 1535636 .. 1535655 -  -8.6  -5.79595   TGTCAAAATAAAAAA            CCCCTAAG AAAA CTTAGAGG             TTTTTATCTATTTAA 100 66
     CPE1298 1533888 .. 1533907 -  -4.4  -2.62396   TATCCTCTTATACTA            TAAG-AGAG AGG CTCTTCTTA            GAGACTTTTCTACAA  48 3
        secG 1533418 .. 1533440 -  -8.5  -4.35874   CAATATAATTCAAAA          GCCACCC-TA ATTA TATGGGTGGC           CAAAAAATAACTATT  80 36
         rnr 1530498 .. 1530520 -  -4.2  -3.14989   ATTCACAAAACTATA           CTTATTAACC CTA AGCTAACAAG           CCATATATCCTCCCC  51 468
     CPE1295 1529831 .. 1529886 -  -8.1  -5.56264   TTTAAATATAAAAAA GGTACTTAAAAGATAAAGTT-TTA AAATTAAAA TAATAACTTTTTCTTCTAAGTACC TTCTAGAAAAGAACC 100 40
     CPE1294 1528540 .. 1528586 -  -9.2  -5.54192   ATCAATCTAAAAAAA CTCTTAAATCTTAAAAATTA CACCTAT TAATTTTTAAATTTTAAGAG TTAATATAAATTTAT 100 256
         xpt 1526716 .. 1526732 -  -3.1  -5.10461   TTTAGCTAATAAAAA              TAATCTT AAA AAAATTA              TTTAAAGTAAACTTC  68 23
     CPE1291 1525901 .. 1525911 -  -6.8   -4.3613   GTTAAAATAAAAATA                 GGCT CAC AGCC                 AGTTTTAGTAACAAA  73 105
     CPE1290 NONE
     CPE1289 1521525 .. 1521572 - -17.4  -3.10012   AAGTTTATTATGCAA TAAAACCAACCCACGAAAAT CCAATTAT ATTTTCGTGGGTTGGTTTGA TGGAGGAGAATCATG 100 65
     CPE1288 1520045 .. 1520069 -  -8.7  -3.46167   GTATAAGTTAAAAAC          GCAATACTTTT TGT ATAAGTATTGC          TTTATGGTAATGTAT  77 219
     CPE1287 1516727 .. 1516762 -  -7.9  -3.59814   CTATTAGATAAAAAT    TAATGGCAAG-TACTA AAAAA TAATAACTTGCCATTA    TCTAACTATACTATT  72 262
     CPE1285 1514694 .. 1514739 -  -4.3  -5.94713   ATTTTACAAAAAAAA TATTCAACCTTAACTTA AACTTTAATTAA AAAGTTAAGGTTGAACA TATTAATAAACTCTA  86 117
     CPE1284 1513105 .. 1513133 - -14.9  -5.36441   TTTCTACATAAAAAA        CAGCAATAATATT TTA AATATTATTGCTG        TTTTCATTTCTCATT 100 81
     CPE1282 1510425 .. 1510461 -    -6  -5.72622   TTTATAAACAAAAAA    CCTATAAGATAGTC TTTTATATT GACCACCCTATAGG    CTCTTTAACACTTAG  87 79
     CPE1281 1504874 .. 1504911 - -12.3  -5.33848   ATCATAAGCAAAAAA   TATAGAGTAGAATCTAT TTCT ATAGACTCTACTCTAAA    CATATATTTTATTAA 100 117
     CPE1280 1504521 .. 1504550 -  -6.5  -4.49132   TTAAATATAAAATAA       CCACACACC AGTTTAAGTAAA GGTGTGTGG        TTTATGATAAAAAAC  75 59
        nagK 1500790 .. 1500817 - -11.4  -5.05577   AAATTAAACTAAAAA        GCTGCATAGACC TATA AATCTATGCAGC         TTCTCATATAACTAT 100 69
     CPE1278 NONE
     CPE1277 1497897 .. 1497934 - -13.8  -4.67038   GTCCTAAAATTAAAA   TAACCTACAAAAATCT ATAAAA AGACTTTTGTAGGTTA    TAAGATAAAATCTAT 100 37
     CPE1276 NONE
     CPE1275 1495059 .. 1495090 -  -5.2  -5.55769   TCCTATAATAAAAAA      TCTACCAGACAATA AAAC TAAAGTCTGATAGA       TTTTAAAATAAATAT  79 69
     CPE1274 1493651 .. 1493688 -  -8.8  -5.26155   ATATAAACACAAAAA   GACAATAATCATAT ATATTTTTCA ATATGATTATTGTC    TTAAATATGGTATTT 100 124
     CPE1273 NONE
     CPE1272 NONE
     CPE1271 1491768 .. 1491782 -  -2.2  -3.55444   TTTTCATCCTCCAAA               TAAATT TTT AACTTA               AATTCTATCCTGCAA  44 30
     CPE1270 NONE
     CPE1269 NONE
        adeC 1487803 .. 1487836 -  -5.4  -4.75356   AAATATAGCTAAAAA     TAAGAGGCTATATC TACTAC GATACATCCCCTTA      CTTTCCTTTTATATT  73 89
     CPE1267 1486362 .. 1486382 -  -9.1  -5.68023   TTATAACTAAAAAAA            CACATTGAA AAA CTCAATGTG            TTTTTATTTTATTAA 100 72
     CPE1266 1482035 .. 1482079 -  -3.8  -4.23353   AAATCAATAAAAATA GACGTGTATCAAAGTA AGTTTTATTATTA TACTTTGATACACCCC CCTTTTATACAACTT  58 58
     CPE1264 1475108 .. 1475163 -  -2.9  -5.06472   ATATAAATAAGAAAA CTTATAGATAGTATAAAAAGAAGGAA TATAC TTACTTCTTAAAAT-CTATCTATAAG TTTTATATTTTTATC  62 64
     CPE1261 1472667 .. 1472678 -    -3  -4.43911   AAAGTTTAATTAAAA                GTTA TATT TAAC                 CATATATTTATTTAA  55 100
     CPE1260 1471648 .. 1471672 - -13.1  -3.94773   TAGCTAAAAAATTAA          GAGATATAGAA AAT TTCTATATCTC          TTGTATTAAATCCCA 100 83
     CPE1259 1470400 .. 1470431 -  -6.7  -4.57073   TATGCTTTTTAAAAA      GGCACATACTTAA TTTTTT TTAAGTATAGGCC       TTTTTTCTCTCTAAA  77 112
     CPE1257 1465308 .. 1465340 - -11.6  -5.24531   ATTTTTCACAAAAAA      CAAAGTAGACTATA TAAAC TATAGTCTACTTTA      CATTTTATTTATTAT 100 63
        bdhB 1464085 .. 1464095 -    -4  -2.73483   ACCTTATTTTAACTA                 GAAA AAA TTTC                 TTCTTTAAAAATCCA  44 30
        hydG NONE
        gltB 1461632 .. 1461643 -    -3  -2.91689   AAATTCATATGAAAC                TCTT CCTT AAGA                 ATTTTTCCTAAATAT  40 33
     CPE1253 NONE
     CPE1252 1460079 .. 1460110 - -11.8  -3.88884   TTAATTAAAGAAATA      GCCCTATTTTAG TGCTTAAT CTAAAATAGGGC       AAAAAAATAAGAGGC 100 299
     CPE1251 NONE
     CPE1250 1457582 .. 1457600 -  -3.2  -4.84529   GTATAAATTTAAAAA             TCAAAATT AAA ACTTTTGA             CTTTAACTTAACTTT  63 80
     CPE1249 1456879 .. 1456916 - -13.1  -4.49716   AAATAAAATTCAAAA   TTAAAAGCGATTTAAAA AAAT TTTTAAATCGCTTTTAT    TAATATAAGATTGTA 100 54
     CPE1248 1455723 .. 1455750 -  -5.6  -2.95116   TGATTATTCAAATGA        CTCCAATGTAAC TAAA GTTCCATTGGAT         AAGTTCAAGTTTCCA  55 143
     CPE1247 1452675 .. 1452729 -   -17  -4.03167   TAACATTAACAATAA TTTTAATATAAAATTAAAAGGACCTA AAA TTGGTCCTTTTAAATCTATATTAAAA TACAACTTTTTATTT 100 35
     CPE1245 1451158 .. 1451199 -  -3.3  -4.08887   ACTATCCAAATTAAA TCACCTAAGAAATATTAATA ATA CATTA-TACTCTTTAGGTGA CTTTTAATTTCATAT  54 95
     CPE1244 NONE
     CPE1243 1450330 .. 1450376 -    -7  -4.17132   AAATGTTTTAATAAA TATTCCGAGTAAATTCACAATA TAATT TATGGTGA-TT-ACTCGGAATA TTTTTATAGGGTTTA  73 77
     CPE1241 1448933 .. 1448968 - -12.9  -4.26019   TAACTACATGCAAAA    TAAAAAGCAGATTAG TTTTTT CTAATCTGCTTTTCA     TTTTAATCCTAACTC 100 87
     CPE1240 NONE
     CPE1239 1446903 .. 1446958 - -10.1  -5.08731   TAACAAATAACAAAA TAAAAGGTGCTGTATCAAAG-ATTTT ATTAA AATCTACTTTGATACAGCACCTTTTT AATTATTACTTTCTT 100 24
     CPE1237 NONE
         sod 1443697 .. 1443742 - -15.1  -4.67556   ATAATATTTTAAAAA GCGTGTATTAAAGTAAATTTT ATTT AAAAACCACTTTAATACACGC TCTTTCTATGATTTA 100 66
     CPE1235 1442445 .. 1442470 -  -6.9  -5.54264   AAATAGTTAAAAAAA         TTGGAAGGATA ATTT TTTCCTCCCAA          TTTTTATTATTACCT  88 153
        nagJ 1439317 .. 1439347 - -17.8  -3.20164   TTATATGTAATTTAA       TAAAGTGCACCTCA AAA TGAGGTGCACCTTA       TATTATAATTTGTAT 100 43
     CPE1233 NONE
     CPE1232 1437027 .. 1437063 - -11.2  -6.09888   TTGTAATAAAAAAAA    TACACGTCATATAAAT TTAAT ATTTACATAACGTGTA    CTCATTTATTAAAAC 100 83
     CPE1231 1433307 .. 1433327 -  -9.8  -5.94597   TAATAGCAAAAAAAA            TAGGAGTC AACTG GACTCCTA            TTTTAATTAAACTGT 100 56
     CPE1230 1432766 .. 1432786 -  -8.4  -4.66833   GGTGAATGGTAAAAA            GATAAGAC TTTTC GTCTTATC            TTTTTCTTATTTTAC  85 21
        cbiK NONE
        cbiC NONE
        cbiD 1428422 .. 1428433 -    -3  -3.17075   TCCTTTCTAATTTAA                GTTT AATC AAAC                 AAGTTTGAATTTTTA  42 16
        cbiE 1427769 .. 1427780 -  -4.4  -2.94194   TATAAACTTCATATA                TCCT CCAA AGGA                 AAATTTATCTTTCAA  50 30
        cbiT NONE
        cbiL NONE
        cbiF NONE
        cbiG 1424600 .. 1424611 -  -4.4  -3.31792   GTATTATGGTTATAA                GCTT ATTA AAGC                 TTTTACTTTTCTACC  53 117
        cbiH NONE
        cbiJ NONE
     CPE1218 1421976 .. 1422011 -  -7.1  -3.85082   AAATATATTATTAAA    CTCTAAGAAACTA TTTTTAAACT TAGTTCCTTAGAG     TTTATATTTTACTTA  71 43
     CPE1217 NONE
     CPE1216 1420596 .. 1420615 -  -2.2  -4.02817   TTCCCATAAGAACAA            TATCTTTA ACCT TAAAGCTA             AAATTATATTGATTA  50 138
     CPE1215 1420084 .. 1420114 -  -8.4  -5.24796   TTTATATAATAAAAA       CTCTGCCTTAAGTT ATA ATCTTAAAACAGAG       TCATTATCTAAAATA  95 33
     CPE1214 NONE
     CPE1213 1419325 .. 1419346 -  -3.8  -4.67353   GGACTGATTTAAAAA           GGTAAAAA TAAAAC TTCTTACC            AAAGAGATTACAGGC  62 210
        uraA 1417901 .. 1417928 -  -9.3  -5.30348   ACTTAATAATAAAAA        TAGCAAGCCAT TTATAT ATGACTTGCTA         TTTTTATTTAAGCAA 100 33
     CPE1211 1416277 .. 1416295 - -11.8  -5.54885   AACATGAATAAAAAA             GAGTGGTA ATT TACCACTC             TTTTTTATATTTAAA 100 80
     CPE1209 NONE
     CPE1208 1414659 .. 1414692 -   -17  -5.04385   TATATTTTTAAAAAA     TAAGAGACGCTTCA TTAATG TGAAGCGTCTCTTA      TTAATTTACTTGACT 100 26
        pcrA 1410975 .. 1410985 -    -4   -4.3078   AATTATAGTAACAAA                 GAAA ATT TTTC                 TTTAAATCCTCTAAT  58 60
     CPE1205 1409596 .. 1409606 -    -4     -2.84   ATCATTTTATAATTA                 CTAT TCT ATAG                 ATTAATATTAATTTA  45 49
     CPE1204 1408586 .. 1408600 -  -2.2   -3.3692   TCCTATCTTAAAAAC               TAAATC CTA AATTTA               AATACATCCTTCTTT  43 10
       spoVB 1406913 .. 1406940 -  -8.6  -5.95286   AGTAAAAATAAAAAA        GTAAGGTATC ACACTATA GATACCTTAC         TTTTTATTATTTTAT 100 32
     CPE1201 NONE
     CPE1200 1401992 .. 1402007 -  -3.4  -3.66867   AAAGAATGACAAATA              TATTTT CATA AAAATA               GAGTTTTTAAATGTA  50 32
     CPE1199 NONE
     CPE1198 1400420 .. 1400446 -  -5.2  -5.74684   TAATAAAAATAAAAA         GCCTAGAAAGAT TAA ATTTCTCTAGAC         TTTTTGTTTTTATTA  84 38
     CPE1197 1397944 .. 1397955 -    -3  -4.89521   ATAGTGTAAATAAAA                TTTC TATG GAAA                 TATATTGTTTTCTCA  59 82
     CPE1196 1395779 .. 1395809 -  -9.9  -4.90455   ATATATGCATAAAAA       GTGGTTATTAAGC AAAAA ACTCAATAACCAC       CTTTCTTATATTTAA 100 41
     CPE1195 NONE
     CPE1194 1391287 .. 1391328 - -16.3    -2.724   TAAGATATTAAAGAT TAAGGTCTCAAATAAAAAA ACAA TTCCTTATTTGAGACCTTA  TATTTATTAGTTATT 100 32
     CPE1193 NONE
     CPE1192 1388970 .. 1388992 - -12.1  -5.55769   CTGCATAATAAAAAA           GGCTTAGCT TTAAT AGCTAAGCC           TTTTTATTTTATTGG 100 29
     CPE1190 1386454 .. 1386473 -  -2.9  -2.82942   CTTAGTAATAAATAT            GATGATA TTTCAT TATCACC             TTTAGATGATACTTT  41 75
        manA 1383186 .. 1383204 -  -3.3  -3.37257   ATACAATTAAATATA             TTATTAA TTTTC TTAATAA             ATCTTATTAAGCTTT  47 32
        uppP 1382008 .. 1382029 -  -8.8  -5.60993   CCTTCGATAAAAAAA           GACAAGGA ATTTTA TCCTTGTC            TTTTTTGTTAACTAA 100 33
         pfk 1380688 .. 1380715 -  -7.1   -5.2894   AAACAGAAAAGAAAA        CACTCATCAAA TTAAAG TATGATGAGTG         TTTTTATATTATTAA  90 37
     CPE1184 1379376 .. 1379397 -  -8.8  -5.52986   ATTTTATTAAAAAAA           GTCTTCCT AAGATA AGGAAGAC            TTTTCACGTATAAAT 100 344
        pyrB NONE
     CPE1182 NONE
        pyrC NONE
        pyrF NONE
        pyrZ 1375359 .. 1375376 -  -2.8  -3.54459   TTAACCCCTCCTAAA             TTAGAA TTCAAC TTCTAA              TCCATTAAATACTGG  45 8
        pyrD NONE
        pyrE 1373671 .. 1373690 -  -7.2  -5.79595   TTCTAAAATAAAAAA            CTCTAGCT TTAT AACTAGAG             TTTTTTTAAAATTTA  93 46
     CPE1176 1372914 .. 1372962 -   -15  -4.27483   ATTTATAAAATGAAA TAAATCAACAAAGAGCATCAAT ATTTA AATGATGTTCTTTGTTGATTTA AATTTACTCTATATA 100 29
        exoA 1371403 .. 1371413 -  -2.6  -5.06472   ATATAAACAAGAAAA                 TAAA GTC TTTA                 ATTAGAGTTTTTATT  62 106
     CPE1172 1369910 .. 1369946 -  -2.6  -5.00616   TTGCTGCTTAAAAAA   TATAACTCCGTATTTTT TTAT AAAAAGACG-AATTATA    AGATTGATAAATATA  62 55
     CPE1171 1369233 .. 1369262 - -10.9   -4.9645   ATTATAACAATAAAA       GAAAAACATGCCA ATAT TGGCATGTTTTTA        TATTGTATCAAAAAA 100 23
     CPE1170 1368957 .. 1368972 -    -9  -4.79752   CTTAATAATAGAAAA              CAGTCC ATAT GGACTG               TTTTTTTTATATTTC  93 32
     CPE1168 1367666 .. 1367690 - -14.5  -5.63103   TTGTAATTAAAAAAA          TGACTATGAGA ATT TCTCATAGTCA          TTTTTTATTTAAGAA 100 30
     CPE1166 1364443 .. 1364461 -  -6.7  -5.79595   TTTTAAAATAAAAAA             GAGGTGA AAAAA CCACCTC             TTTTTTTAGTAAGAA  90 31
     CPE1164 1362820 .. 1362854 -   -11  -4.33151   TATTAGAATGCAAAA     TAATGAAGATAACTTA AAT TTAGCTATCTTCATTA     TAATATAAGCATATT 100 53
        xerD 1360973 .. 1361004 -   -19  -4.66264   TAAAAGTGCTAAAAA      TACGAGGATAGAAC ATAT GTTCTATCCTCGTA       TTTTCTTCATAAAAT 100 53
        lexA 1359687 .. 1359722 -  -7.9  -5.77677   TAAAATAAGAAAAAA    TGCTAGGAAATTTGTA ATGCA TA-AAATTCCCTAGCA    TTTTTTCTTAATAAG 100 33
        citG NONE
     CPE1144 1338022 .. 1338060 -    -7  -3.74749   ATGACAAATTTTAAA  GAGGAGATAG-TTTAGT GTGAAA AATAAAGCTATCTCCTC   TAAAATTTTTAATAC  70 77
     CPE1139 1334189 .. 1334202 -  -2.4  -4.62069   TGTGTATTCCAAAAA               TCCA GTTTTA TGGA                GCTACTACTCCTTCT  56 19
     CPE1097 1300282 .. 1300309 -  -7.8  -5.47218   TCTTATGCAAAAAAA        TAAGACCTAGCC ATAA GACTAGATCCTA         TCTTTATTCTTCATC 100 29
     CPE1091 1292586 .. 1292612 -  -6.6  -5.80817   GGGAATATAAAAAAA         CTAGAGAAGATA ATT TTTCTACTCTAG         TTTTTTTACTTACTT  90 90
     CPE1090 1291982 .. 1292016 - -15.4  -2.81326   TAGAAGTTTAATAAC     TCCTTAAGTATATTAC TAT ATAATATACTTAAGGA     TAATGTTTATTTTTC 100 32
     CPE1087 1289990 .. 1290027 -  -2.1  -4.63179   AAAGAATAATGAAAA   TTTCACTTTCACCCATTT TGT AAAAGGGAGAGA-TGAAA   GTATTCGTTGTAAGG  58 514
     CPE1079 1283217 .. 1283237 -  -9.8   -3.3197   AGATTAGTTTTATAA            GATAGGAG GTTTT CTCCTATC            TTATAATTTTTCATA  87 26
     CPE1077 1282358 .. 1282382 -  -7.2  -5.23292   TCATATAAAATAAAA          CACATGAGTT TTTTT AGCTCATGTG          TTTTTTAATTAAAAT  87 86
        nadE 1264793 .. 1264803 -  -2.6  -4.68994   ACCATTATTTAAAAA                 TTAA ATT TTAA                 ATGATAGTTATAAAT  57 143
     CPE1057 1263096 .. 1263146 - -18.8  -2.54387   TAAAGTTTTAATTTA TAGATAATAAAAAAGCACAAGGAA TAA TTCCTTGTGCTTTTTTATTAATTA CCGTATATAATTTTT 100 19
         cfa 1256918 .. 1256939 - -10.3   -5.8187   TATGTAATAAAAAAA           TCCAACTTA AAAT TAAGTTGGA            TTTTTTATTATTAAA 100 346
     CPE1033 1235209 .. 1235231 -  -2.8  -4.25658   AGTGTATCAAAATAA           CTTTTTATAA AAC TTACAAACAG           TATGAAGAGAATATT  53 97
     CPE1029 NONE
     CPE1028 1229953 .. 1229970 -  -4.1  -5.79595   TTGGAAAATAAAAAA             GCAGACT TTTT AGTCTGT              TTTTTTATTTAAAGA  79 17
     CPE1026 1227768 .. 1227805 - -11.5  -5.95286   ATCAAAAATAAAAAA   GAGATCAAAGAGAGTCT AAAA AGACTTTCTTTGATCTT    TTATTTTAGATTTTT 100 3
     CPE1023 1225292 .. 1225331 - -10.4   -4.2704   TCTATTATTAATAAA  GATATAGAATTTAGTA TAAATCAC TACTAAATCCTATATC   TTTTTTTATTGTTTT  95 31
     CPE1015 1218649 .. 1218684 -  -3.5  -5.69473   GAGATTATAAAAAAA    TAATGGTAATTTG TCAGTTAAAC CATATTACCATTA     TTTTAATCATTAATA  77 41
     CPE1014 1215820 .. 1215846 -   -14  -5.63517   TCTCTAAATAAAAAA         GTGACTATATAA AAT TTATATAGTCAC         TTTTTATCTTATTTA 100 38
     CPE1002 NONE
     CPE1001 1205177 .. 1205212 - -15.1   -4.3487   ATATAGAATGGAAAA    GCTAAAATAGTAGTT TAGAAT AACTACTATTTTAGC     TTTTATTAATTAAAG 100 93
     CPE0994 1196848 .. 1196892 - -16.3  -4.06185   CATAGAAAGATTAAA TAAAATAATTTCATAGGAA TAAGTGT TTCCTATGAAATTATTTTA TTTTTAGAAAAAATC 100 52
     CPE0992 1194825 .. 1194879 -  -9.2  -4.96388   AATTATTAAATAAAA TCTGTATAAAAGAGTA-TAAATACTA ATTAA TAGT-TTAACTACTCTTTTATACAGA TTATTTTATGCTTCT 100 31
     CPE0990 1193104 .. 1193127 - -12.6  -5.64274   GTATTTACAAAAAAA          GTGTACAAGT ATTA ACTTGTACAC           TTTTTACATTTTCTT 100 29
     CPE0985 1186174 .. 1186216 -  -5.2  -3.87355   TAAGTCCAAAAAAAT TCCTCCTTAGTAAATAATA TAAACT TATTATTT-CAAAGGAGAA TAAATAATATTCCTT  60 206
      spoVAF 1184727 .. 1184754 -  -3.6  -3.43315   TAAATGAAAATTTAA        GAAAATTAATAA ATTT TTATTATTCTTC         TTTTTGCTTAGGTAC  49 17
     CPE0983 1183750 .. 1183779 - -10.9  -5.00765   AATTAATTATAAAAA       TTAAAAACCAAGC TTTA GCTTGGTTTTTTA        GTTTGCAGTTTAGAA 100 100
     CPE0980 1180267 .. 1180297 -    -5  -4.92314   ACTAATTTATAAAAA       TTATTAACAGAA ATTATTA TTCTATTAATAA       TAGATGGCAGTATCT  72 65
     CPE0979 1179477 .. 1179495 -    -9  -2.86965   AAACTTAAGTGAAAG             TCCAAATT TTC AATTTGGA             TTCTTGAACTTATGC  73 205
     CPE0978 1178110 .. 1178124 -  -3.6   -3.2285   ATAAATTTAATTTAA               TAGCTT CTG AAACTA               AGGTATATGAACCTG  48 336
     CPE0977 1177021 .. 1177069 - -12.3  -4.24413   TTTATCAAGAAATAA CAATAAAACTTACAAACAATAT GAAAAA ATACTGTTTGTAAGTTTTAT-G AAAAGTTATTTTGAT 100 50
     CPE0974 1173216 .. 1173226 -  -2.6  -3.15073   ATGTATTAAAATAAT                 TTTT AAT AAAA                 CTTACAAATATATTT  42 108
     CPE0973 1172633 .. 1172676 - -21.6  -3.25786   TAGATTAGAAGTTAA TAAATAAAAAATAGGAGCTT AGTT AAGCTCCTATTTTTTATTTA TATGTTGTTTTACTT 100 171
     CPE0971 NONE
     CPE0970 1169478 .. 1169518 - -13.8  -3.77087   GATTTAATATGTAAA GAATAAAAAAAGAGAGTTT ATTT AAACTCTC-TTTTTTATTC  TTCTGGCAAAGTTAA 100 20
     CPE0965 1161650 .. 1161690 - -13.7  -2.73721   AGTAATCCTTAATCA  TATAAGAAAAGGTAACTTA TAG TAAGTTACCTTTCTTTATA  TTAAAGTTAATTAGA 100 32
     CPE0963 1159092 .. 1159121 -  -8.8  -5.10497   AATTTATTGAAAAAA       TAATTGGCCATA GAAATT TATGACCAATTA        TTTTTTTAGGAATTT 100 80
     CPE0959 1155754 .. 1155767 -  -2.5  -5.40279   TAAAAGAAAATAAAA               TTTTA TTGG TAAAA                GAAAAATTAGATGGC  72 483
     CPE0957 1154985 .. 1155019 -  -6.7  -5.89659   AGAAAAAAATAAAAA     TCCTAAAAATAGA GTGGACAGT TCTATTTCTAGGA     TCAATAGTTATGGTG  93 94
     CPE0956 1154296 .. 1154325 - -13.8   -4.9792   TATTTTATATAAAAA       GTAAAAGCACTC AAAATA GAGTGCTTTTAC        TTATAAAACTTAATA 100 6
         clg 1152913 .. 1152948 - -14.4  -4.41047   AGTTTTTAAGGAAAA    GACCTATGATTAG-ATT TTT AATACTAATCATAGGTC    TTTTAATGTTTTAAT 100 88
     CPE0952 1150357 .. 1150382 -  -7.8  -4.67635   TTTAAAAGTATAAAA         TAAGCAATTT GAAATT AAATTGCTTA          TTTTTTTTAATAAAT  83 47
     CPE0946 1143499 .. 1143525 -   -11  -4.84761   ATATTCTTATAAAAA         GGCAACTTAAAT AAA ATTTTAGTTGCC         TTTTTACTTAAAGTT 100 33
     CPE0945 1142558 .. 1142605 - -12.5   -4.3467   ATTTTTAGAGGAAAA TAATTAGATATTATAAGAGAGG TTGTG CCTCTCTTATAATATCTT-TTA TATTGATAATCTTTC 100 41
     CPE0943 NONE
     CPE0942 1140647 .. 1140667 -  -9.1  -5.68438   CTATTAAATAAAAAA            GAAAACTCC TTA AGAGTTTTC            TTCTTTTAAATTAGA 100 14
     CPE0941 1139725 .. 1139735 -  -2.6  -4.70879   TTGAAACTTTAAAAA                 TTTT ATA AAAA                 ATCGTAGAGTTCAAT  57 17
     CPE0940 1138795 .. 1138818 -  -8.2  -5.23292   TTAGACAAAATAAAA          GTACTGGAAT TTTT ATGCCAGTAC           TTTTGTTTTATAAAT  95 58
     CPE0920 1120660 .. 1120675 -  -7.6  -4.35091   AATATTTAGAAGAAA              CTCAGT TATT ACTGAG               TTTTTTTGTATTTTA  78 91
     CPE0887 1090641 .. 1090677 -  -4.2  -5.46276   AATATACATAAAAAA   GAATCTTA-AAA-AATAT TAA ATATTATTTCTAAGATTC   TTTATAATCAATAAA  78 242
     CPE0886 1089726 .. 1089754 - -10.5  -4.83759   AATTAAATTTAAAAA        TCTTAACCTTATT TTA AAGAAGGTTAAGA        TTTTTATTTATATAT 100 57
     CPE0882 1085895 .. 1085932 - -14.5   -2.5055   TAGTTTATAATATAG   TAGCTGTATCAAAATAA GTTT TAATTTTGATACAGCTA    TTTATTAATAGAAAT 100 276
     CPE0880 1080826 .. 1080874 -    -8  -4.23379   AAGGTAAAATAATAA GGTGGTTGTATAAAAAAATTATAA GTC TTATAATTT-TTTAT-CAATCACC TTGTTATTTTTTATA  78 157
     CPE0878 NONE
     CPE0877 1077279 .. 1077314 -   -10  -4.72127   ATAGAAGATATAAAA    GAGCATGTAATAA-GTT TAA AACATTAATACATGCTC    TTTTTACTATTTAAT 100 58
     CPE0871 1071543 .. 1071553 -    -4  -4.06419   TGTGCTTATAAATAA                 TACA CAT TGTA                 AAAAAGTGTTTATCG  56 195
     CPE0870 1070304 .. 1070328 - -11.6   -4.7339   AATAAAGTTTAAAAA          GAAACAGAGT ATAGA ACTCTGTTTC          TTTTCTTATTTTATT 100 31
         alr 1067972 .. 1068007 - -16.6  -4.53349   TAATGACTAAATAAA    TAGGATTGTATTAAAA TAAC TTTTAATACAATCCTA     TTTTTATTAAATATA 100 32
     CPE0857 1050377 .. 1050395 -  -7.4   -4.9138   ATTACTTAAAGAAAA             TGGTAAGC ATA GCTTGCCA             AGGGGGAAATTAGGT  83 119
     CPE0853 1044033 .. 1044050 -  -7.1  -2.85354   GATTTTAAGTGAAAG             TCCAAAT TTTA ATTTGGA              ACATTGAACTTATAA  63 186
     CPE0845 NONE
     CPE0844 1031484 .. 1031505 -  -3.8  -3.46106   GTAAAATGGTAAAGA           CTTCCATT ACACAA AATAGAAG            GAAACTATGCTTTAT  49 135
     CPE0830 1013729 .. 1013763 -  -7.2  -4.18802   ATAGATATTTTAAAA     GAGATATTTGTGTGGC TTA GTCACATAAGTATCTC     TTTTAAGGTTTAATT  73 35
     CPE0817  999521 ..  999543 -  -6.4  -5.20333   GATGGATAACAAAAA           TAGTTGCT AAATAAA AGCAACTA           TTTTTGCTTATTTAA  83 48
     CPE0809  993103 ..  993161 - -11.5  -3.84985   TATGAAAATAGAGAA TTTTAAATCAGCCAAATAAATATCAAGA GTAC TCTTGATATTTATTTGGCTGATTTTTT- TAAACAATATCTTTT 100 25
     CPE0807  991718 ..  991728 -    -4  -2.87683   ATATTTTTTTAGATA                 CTTA AAA TAAG                 TTTTAAAAATTTTTA  45 50
     CPE0800  983017 ..  983027 -    -4  -3.58726   TTCTGTGAGAGAGAA                 TCAA TAT TTGA                 TAGCTATATTATGTT  53 404
     CPE0797  980166 ..  980203 -  -7.4  -5.19879   TTCTAAATATAAAAA   TACTTTATCAAAAA GATATTAAAA TTTTTGATAAAGTA    TTTTTCTTTGTATAG  87 122
     CPE0792  975302 ..  975337 - -16.6  -5.49234   ATATTGAATAAAAAA    TAATACTGAAAATGAA AAAT TTCATTTTCAGTATTA     TTAATATTTAGGGAT 100 87
        vgaB  967132 ..  967162 -   -10  -4.60713   TAAAACACCACAAAA       TAACCTTAACAA TTTAATT TTGTTAAGGTTA       TTTTTATAGATTTAA 100 92
     CPE0781 NONE
       rubR2  962958 ..  962986 - -13.4  -5.02715   AGAGTAAAGTAAAAA        GCCTAATAAATC TATAT GATTTATTAGGC        TTTTTACTAATATAA 100 43
       rubR1  960384 ..  960394 -  -2.6  -3.95148   ATAGATTCAATCAAA                 TTTA CTT TAAA                 ATATAGCCTTTAAAT  49 141
     CPE0773  957121 ..  957134 -  -2.5  -2.70661   AAGATACATTATAAG               TATTA AGGA TAATA                TTAAACCTAAGATAT  39 53
     CPE0772  955666 ..  955709 - -14.2  -4.18164   AATTTTTTAAAATAA TTGCTGTCTTATATAGTGCT TGAA AACACTATATAAAACAGCAT TTTTTATAGAATAAA 100 93
     CPE0770  951322 ..  951357 -  -7.8  -4.80396   TAAAAGATTTAAAAA    GTATAACAGAGG TTTTAATTTACG CCTCTGTTATAC     TTTTTATTTTTGAAA  86 70
     CPE0767 NONE
     CPE0766  945983 ..  946010 - -10.1  -5.10601   AGAAAAGGATAAAAA        TATAACTGGAA ATAAAA TTCCAGTTATA         TAACCAGGGTATTAA 100 68
     CPE0764  944101 ..  944114 -  -2.5  -3.46035   AGTAAATAAAAATTA               TTTAA CTTA TTAAA                ATATGGTTTATATAA  44 220
     CPE0762  942162 ..  942189 -   -13  -4.33907   TACAAATATTTAAAA        GGTATAGAATTA GATC TAATTCTATACC         TTTTTGTTATTATTT 100 39
        gltT  940169 ..  940194 -  -7.8  -3.60475   AATTTTGATTTGAAA         GATATACTTA TTAATT TAAGTATATC          TTTTATTAATATAGT  72 193
     CPE0759  938134 ..  938179 - -12.3  -4.68103   TTAATTGTAATAAAA TATGGACTATATAAAAATTGT TTGT AGAATTTTTATATAGTCCATT TTAATATTTTAAATA 100 77
     CPE0756  934622 ..  934652 - -15.8  -5.22481   TATAAAGAAATAAAA       TTAAGGATATACTT TTA AAGTATATCCTTAA       TTTATATGGTGACTA 100 38
        clsC  932311 ..  932358 -  -8.8  -5.26875   CTTGGAATTAAAAAA TAATTTTATAGGATTCTTTTGA ATAA TTAAAAGAATCCTATAAAGATA GATACTTTTATTAAG 100 53
     CPE0745  922485 ..  922516 -   -11  -3.87952   TAATAATAAAACTAA      GAGGGGATTATGAA AAAA CTCATAATTCCCTC       TATTATTTTAAATTT 100 499
     CPE0738  915296 ..  915331 -  -9.3  -5.85244   AACTAAAATAAAAAA    TGATTATTATTACTC AAAGTA GAGAAATAATAATCA     TCTATATTTAAAATG 100 171
     CPE0737  914519 ..  914531 -  -4.9  -3.18849   TTGATATTATCAATA                TTACA CTT TGTAA                GATTTCAATTATTTC  53 34
     CPE0733  908423 ..  908454 -  -8.1  -5.00851   AGGAATCAAATAAAA      GTCAAGGTAAGCT AAATTA AACTTGCCTTGAC       TTTTTATAATTAAAT  91 194
     CPE0714 NONE
     CPE0713  887195 ..  887237 - -16.7   -4.4846   TAAGTTAATAAGAAA GACTATCTAAACACATTAA TATTT TTAGTGTGTTTAGATAGTC TTTTGTTTATAAATT 100 32
        argG  860540 ..  860560 -  -2.6  -2.76046   CTAATTTTAATATTA            GCTATGTA TTAAG TACATAGT            TATCTCTTTAATTTA  40 33
        argH  858948 ..  858985 - -14.5  -4.56133   TTTGAATAATTAAAA   TAAAAGATGATTTCTAC ATTT GTAGAAATCATCTTTTT    TACTTTAATCTATAT 100 114
     CPE0671  837214 ..  837228 -  -3.6  -3.25567   ATATTTTAAAAATTA               TAAAAC TTA GCTTTA               AATTTAAAAAAGGTT  48 40
        leuS  833881 ..  833918 -  -7.3  -3.72765   AATGTAAAGTTTAAA  GGTATCTAAACG--GAG TCAAAT CTCAGCGTTTAGATACC   TTTTATAGTATAATA  70 125
     CPE0664  829144 ..  829169 - -10.6  -5.84432   GAGAAGATAAAAAAA         TAGAGATGGA ATAAAA TCCATCTCTA          TATGTAAAATTAATG 100 463
     CPE0663  827496 ..  827526 -  -8.4  -4.56597   TTTTTTCTTTAAAAA       GCAAAAAACTCTAC TAA GGATAGTTTTTTGC       TTTCACTTTTTATAT  85 77
     CPE0662  826405 ..  826434 -  -9.5  -4.30104   TAAATTAATAAAGAA       GACTATATGAAGT TTTG ATTTCATATAGTC        TTATTTGTTTATAAA  89 43
     CPE0647  808509 ..  808522 -  -2.5  -3.77905   ATACTATAAAACTAA               TAAAA TAAA TTTTA                CAGGACAGAAATAAA  47 108
     CPE0646  808241 ..  808259 - -11.8   -5.4387   ATAGAAATGAAAAAA             GTTCTGCA AAG TGCAGAAC             TTTTAATTTATGAAT 100 61
        gltX  806213 ..  806223 -  -2.6  -3.94954   GGAACATAGAAAATA                 TTTA ACT TAAA                 TTATAGAAAATAAAT  49 186
        flaV  805560 ..  805572 -  -3.4    -2.858   AAATAAATTTTAAAG                TGCT TTACC AGCA                GCTTTACAATTTTCT  43 7
     CPE0643  804850 ..  804879 -    -8  -5.64328   AATAAAAAAATAAAA       CCACTCAGAT AATGGCAGAA ATCTGAGTGG        TTTATTAGCAATGAG 100 43
        brnQ  792828 ..  792862 - -10.4  -5.72622   TTTATAAATAAAAAA     GAATATTTATCAAA TATAAAT TTTGATAAATATTC     TTATATTATAAGATA 100 48
     CPE0631  791551 ..  791574 -  -9.8  -4.54681   ATTAAGCAAAAATAA          TACTTCTATA AATA TATAGAAGTA           TATAAAAAATTTTAT 100 37
     CPE0630  790061 ..  790098 - -17.3  -4.65458   TAGAGAAATAATAAA   GACAAGCTATTAGCTTA AGTT TTAGCTAATAGCTTGTC    TCTTTTTTATATAAA 100 102
     CPE0612  768993 ..  769024 -  -6.1  -5.63103   TTTTAAGTAAAAAAA      TAGGTCATATT CTTAACCTTT AATATGACCTA       TTTTATATATTTTAT  85 37
     CPE0611  767172 ..  767207 -  -5.1  -5.58209   TTAAATGCAAAAAAA   CACATGATTCTTTAAGA GTTT TCTTAAA-A-TCATGTG    TTTTCTTTAAAATAA  79 45
     CPE0610  763525 ..  763563 -   -12  -4.41616   ATTTTCTTAAATAAA   GAGAGACTAAAATCGTAA AAT TTAGGATTTTAGTCTCTT   TATTTTTATAAAAAT 100 99
     CPE0608  761961 ..  761984 -  -9.7  -3.49611   TAATTATAACAAAAG          TGGGATGTA GAAATT TACATCCCA           TTTTTTATATTTAAA  83 36
     CPE0605  757102 ..  757125 - -12.6  -5.60993   GTTTGTATAAAAAAA          GTAGCTATGA AAAT TCATAGCTAC           TTTCTCTTTTAACAA 100 34
     CPE0588  729335 ..  729356 -  -5.2   -5.5112   TTGAGTAAGAAAAAA           GAAGTTGC TTTAAT ACAACTTC            TTTTTCTTATTCAGC  79 32
        fruR NONE
        fruB NONE
     CPE0584  724620 ..  724656 -  -9.8  -3.95042   AAAATTTTAATTAAA   GATTAGATAGAA-TCCT AAAA AGAATTTCTATCTAATC    TTTTTTATTGCTTAG  93 375
     CPE0571  709345 ..  709365 -  -4.2  -3.71075   ATATTATTGAAAATA            TAATTAAT AATAA ATTAATTA            AATATTATCCCTCTA  56 30
     CPE0570  708288 ..  708334 - -17.9  -2.78712   TTTCCAAGTTAAGTA TATAAGTTCAAGTTATAAAAT TAAAG ATTCTATAACTTGAACTTATA ATTAAAAGTATTTAT 100 85
       spoVD  700514 ..  700536 -  -8.5  -5.95539   TTTTAAATAAAAAAA           TGAGAGCAC TTTAC GTACTCTCA           TTAACTAAATAATGT 100 295
     CPE0555  686160 ..  686178 -  -8.9  -6.09196   TTTAAAATAAAAAAA             CAGAGTC AATTA GACTCTG             TTTTTTATTTTGTGA 100 93
     CPE0552  681092 ..  681117 -  -6.3  -3.10255   AGAATATGGATTTAA         GAACTAGTT AAAATTAA AACTAGTTC          TTAATCAATTCAATT  59 266
     CPE0546  674711 ..  674723 -  -3.5  -2.54371   CTCCTTAAATAAATG                TATTA TTA TAATA                TTCTTCTAATTCAAG  42 2
     CPE0545  674384 ..  674407 -  -8.3  -4.84311   TTTTATATAAGAAAA          GACACATTA ATAAAA TAATGTGTC           TTTTTTGTATCTTAA  88 89
     CPE0542  670595 ..  670618 -  -6.8    -4.386   TAACTCTTTATAAAA          CTTACAAACA GTAT TGTTTGTGAG           TTTTATTTTTTATAT  75 80
     CPE0525  651761 ..  651812 -  -5.5  -4.65747   TAACTTTTAATAAAA CTTACAAACAGTATGAAGAGAAAT CTAGT AATTCTCTGAATA-TGTTTGTAAG TTTTATTTTTATATT  71 64
     CPE0513  639797 ..  639819 -  -2.8  -4.25256   CGTGTATCAAAATAA           CTTTTTATAA AAC TTACAAACAG           TATGAAGAGAATATT  53 122
     CPE0472  591033 ..  591053 - -12.7  -5.87996   TAATTAATAAAAAAA            CCAATGACT TTA AGTCATTGG            TTTTTTTTGCTTATA 100 36
     CPE0453  572598 ..  572623 -  -6.2  -3.98173   TTAAATTTAATCAAA         GGAGTTTTGT GTAAAA ACAAGACTCC          CTATTTTTTTAGTTA  66 200
     CPE0448  566297 ..  566310 -  -3.9  -4.21936   TGCATAAGGGTAAAA               GATTT AGAT AAATC                TTTAAAGTTTTATAA  60 491
     CPE0436 NONE
     CPE0435  555675 ..  555715 -  -6.4  -5.68023   TGATAATTAAAAAAA CTCATTCCAA-AAAAATCT TAAA AGATTTAGATTGGAATGAG  TTTTTTTATTTTTTA  90 31
        sipS  550645 ..  550685 - -12.3  -2.53015   AGATGTTTTAAGTTA  TTGTTGATTTTTAACTAAT TTT ATTAATTGAAAATCAACAA  TAGCTTAAAATAGAG  86 43
     CPE0425  545411 ..  545444 - -14.2  -2.84103   AAAATATTTAGCATA     GTAGATAGTTTTGT TTTTAC ACAAAACTATCTAC      TGTTTTTTATGAATA 100 91
        uapC  510884 ..  510900 -  -5.1  -3.62539   GAGCAATTAAAGGAA              GCTTTAG AAA CAAAAGC              AGATATAATAATGTT  59 494
        dchS NONE
        arcD  502389 ..  502417 -   -12  -3.97056   TAAGAATATATGAAA        GCTATATCAAAT TTTAT ATTTGATATAGC        TTTTCTTATAAAGAT 100 401
     CPE0386  499232 ..  499264 - -16.7  -5.08601   GCATTTTAATAAAAA      TAAATCCTATGAAAT ATT ATTTCATAGGATTTA      TTTTTATGGTGCTGT 100 9
     CPE0384  496961 ..  496973 -  -3.5  -4.03085   GTATAAAAACTTAAA                TATAA AAC TTATA                AATAAATTTTTAGAA  54 133
     CPE0381  494497 ..  494520 - -11.2  -4.98522   AACCCTATAGAAAAA          GCAATCTAAA TTAG TTTAGATTGC           TTTTTCCTATTAATC 100 12
     CPE0370  477914 ..  477926 -  -4.9  -3.44801   TTTTATAAAAAAGCA                TTGAA AAA TTCAA                TTAAGACAATAGGAA  55 61
     CPE0359 NONE
     CPE0358  454926 ..  454960 - -17.6  -4.56978   GTTTTAAATAAGAAA     TTAAGCCTATATTAAA ATT TTTAATATAGGCTTAA     TTTAGTTTAAATGTT 100 115
     CPE0347  439626 ..  439640 -  -2.2  -3.38088   AAGTGAGGCAATGAA               TTATTA TTG CAATAA               AAATTAGTACTATGC  43 166
     CPE0338  426731 ..  426766 -  -3.4  -5.54338   TAATTAAAATAAAAA    GAGTTATAAAAGTTAT TTTA AAATCTTTTATAGCTC     TTTATTTGTGTTTTA  73 135
     CPE0333  418559 ..  418595 -   -14  -4.15632   ATTATTAGATATAAA    TATAGACCATGCTAAT ACCGA ATTGGCATGGTCTATA    GAAAACTATAATTAA 100 37
     CPE0332  417835 ..  417873 -  -5.5  -5.64006   ATTTAATTAAAAAAA  GACTGTGCTAAAA-CTAA GAAA TAAGATTTTAGCATAGTC   TTTTTAATTATAATT  86 39
     CPE0330  416227 ..  416267 - -15.9   -3.4214   AATTTGAATATAAGA  TAATAAATAGCTTTAAGCT ATA AACTTAAAGCTATTTATCA  CATAGTGGTTGCTAT 100 81
     CPE0316  400088 ..  400101 -  -2.3  -4.53303   GAGCCTTATATAAAA               TACCC AGGT GGGAA                AGTGAATATGAATTT  58 440
     CPE0314  398960 ..  398990 - -17.2  -5.83226   AAGTTAATAAAAAAA       TACTCCTTTTAAAC TTA GTTTAAAAGGAGTA       TTTTTTATTATGATG 100 33
     CPE0289  368948 ..  368969 - -11.7  -4.96646   GGATAGAAGTAAAAA           TAGCCATAC TAAA GTATGGCTA            TTTTAAATTGATTGT 100 58
     CPE0288  367238 ..  367263 -  -9.9  -5.80817   TTTAATATAAAAAAA         GTAGTAAGCAA ATAT TTACTTACTAC          TTTTTGGTTAATGTA 100 65
        galE NONE
     CPE0284  363587 ..  363620 - -12.7  -5.21709   CTCTATAGTAAAAAA     GCTGAAAAACAATCT TTTA AGATTATTTTCCAGC      TAGTTAATATATTAT 100 37
     CPE0283  362615 ..  362634 -  -6.5  -6.01725   AAGAAAAATAAAAAA            GTTGAAG ATAAAG CTTCAAC             TTTTTTATTTTTTAT 100 37
     CPE0281  360961 ..  360994 - -14.2   -5.4433   ATAGATAAATAAAAA     TAAAGCACTTCATA GGGGAT TATGAAGTGCTTTA      ACACTATAAGGGGAT 100 111
     CPE0276  355103 ..  355113 -  -2.6  -3.09648   CAATACAGTTTAACA                 TATA AAT TATA                 TAGAAGGTAAGGTTA  41 68
     CPE0275  354304 ..  354337 - -11.3    -5.626   GATTTTACAAAAAAA     CTCAATTTAAAACAT TACT AAGTTTTAAATTGAG      TTTTTATTATTATAA 100 108
     CPE0267  344630 ..  344662 - -18.1   -4.1196   AACTTATGTTGAAAA      TTAAAAGAGGATCTT AAT AAGATCCTCTTTTAA      TTTTATTTTTTAATT 100 35
     CPE0265  334878 ..  334933 - -17.5    -4.386   TAATTTTTCATAAAA TTACACCCCTAACTTAATTAATACTCC TAAT AGAGTAT-A-TTAAGTTAGGGGTGTAA AGTTTCCTTAAAAAT 100 173
     CPE0264  334500 ..  334512 -  -4.9  -5.00234   TAAAAAAGAAACAAA                TAAAG CCA CTTTA                GTATAATATTAATTT  72 90
     CPE0263  333037 ..  333056 - -10.8  -5.67283   AATGTAAAGAAAAAA            GAAGCAGA TTAA TCTGCTTC             TTTTTTTATTCCTAA 100 14
     CPE0256  327750 ..  327763 -  -2.5  -3.76775   CTTAATATACCTAAA               TTAAA TTTA TTTAA                AGTAATATATAATAA  47 115
     CPE0255  327369 ..  327394 - -12.1   -4.0683   AAATAAACTTAGAAA         GAGACTATTAA AAAA TTAATAGTCTC          TTTTTTATTAAGCAA 100 33
     CPE0252  326226 ..  326270 -  -5.8  -2.85564   ATAATATAAAATTTA TTTTTAACCCCCATTTCATT TTTAG AATGAAGTGGGGGTTTTAAG TTTAAAAAGTAAATG  54 42
     CPE0245  316490 ..  316507 -  -5.7  -4.98616   GGAAAATATGAAAAA             TCTTTAT ATAA ATAAAGA              AAAAGGGGGGATATC  75 113
     CPE0242  314941 ..  314963 -  -9.3  -4.69464   AAAAGAGGGCAAAAA           CATCATAAC TTATT GTTATGATG           TTTTTTATATACATT  93 80
     CPE0236 NONE
     CPE0235 NONE
     CPE0234 NONE
     CPE0233  304972 ..  305017 - -15.9   -4.1648   ATAAGAATTAAACAA CAAAATCTCTTAAATGTTTCA TAAA TGTAACATTTAAGAGATTTTA ATTAATTTTAATCCT 100 92
        glpT  303465 ..  303496 - -10.3  -5.55769   TTCTATAATAAAAAA      GGAAACTAGAAAG GGGGAG CCTCCTAGTTTCC       TTTATCTGATTTATA 100 75
     CPE0219  289984 ..  290013 - -13.9  -2.91274   GTTATTTTAATTAGA       TATTACTGGAAAT AATG ATTTCCAGTAATA        TTTTTTTTAGAATTA 100 163
     CPE0214  280980 ..  281002 -   -15  -3.69323   GCATTACTAGGGAAA           GAGCTATGGA GTA TCCATAGCTC           TAATTTTATATAATA 100 291
     CPE0213  279717 ..  279750 -  -9.9  -3.14279   AATATTTAAAATAAT     TTTTGTCAATATTTT GAAA AAGATATTGACAAAA      GCGCTTGAAAACGTT  85 154
     CPE0207  270943 ..  270994 -  -6.3  -3.56036   TGCATAAAAAAATTA CCCCGTTAAGTAGAT--TTTACACA GTCT TTTATAAAGTATCTACTTAACGAGG TGTAATTTAATATAA  63 104
      spoIIQ  258824 ..  258841 -  -8.5  -5.96894   ATGTAAATAAAAAAA             GATAGTC AAAT GACTATC              TTTTTTATTAGATAT 100 33
     CPE0201  257661 ..  257715 - -12.9  -3.13371   GATTTTATTAATATA TATTATAA-TAAAAAATCTATATTAC TAAT GTAGTATAGATTTTTTATTTATAATA TGTATAATTAAGTAA  95 74
     CPE0190  242289 ..  242316 -   -10  -5.70522   AATAAGAATAAAAAA        TAGGTCACAG TAATAAAG CTGTGACCTA         TTTTACTTTGTTCTT 100 28
     CPE0182 NONE
     CPE0181 NONE
     CPE0180  232215 ..  232259 - -14.5  -4.99035   GGATGGAGATAAAAA GGAGGCTTACCTTAAAGCA TGTTATG TGCTATAAGGTAAGCCTCT TTTTATTATATGAAT 100 154
        mscL  225451 ..  225465 -  -2.1  -4.50761   ATGAAGTTAAAGAAA               CAGCA AAGGA TGCTA               TAAAAGAAGTTGAAA  56 517
     CPE0161  204992 ..  205008 -  -2.9  -3.44149   TGAGAATATAGAAGA              CCCTACA GCG TGGAAGG              GAGAAAATCTCTTAG  46 289
     CPE0141  182391 ..  182418 -   -13  -3.89971   TAGAATTATATTAAA        GAAAGTACTAAA ATTT TTTAGTACTTTC         TAAGTACATAGACAT 100 5
     CPE0136  175443 ..  175476 - -18.5  -4.55295   TTTTTTATAAATAAA     GAGCGTATATCAAAA TAAC TTTTGATATACGCTC      TATAAATTTGAAGTT 100 41
     CPE0131  169782 ..  169802 -  -5.4  -5.69262   CGACAAAAAGAAAAA            GGCTGTGA AGTTA TCACAGCT            TTTTTCTTTGTTTTA  86 51
     CPE0124  164783 ..  164799 -  -5.3  -2.57714   TTAAAGAAAATAACT              TTTTATA TCA TATAAAA              TAAATTGAAGCTTGA  52 57
     CPE0117 NONE
     CPE0116 NONE
     CPE0115  154972 ..  155004 - -16.6  -4.77759   ATAATTTATTAAAAA      TAAAGAAAAGGGGA TATTT TCCCCTTTTCTTTA      TTTTGCAAAACAGTA 100 23
     CPE0111  151777 ..  151789 -  -4.9  -2.78891   ATGGGAACTCAATGA                TTAAG AGG CTTAA                AGCGATTAAGCTAAA  51 36
     CPE0110  150072 ..  150087 - -10.4  -5.61596   ATTTTCACAAAAAAA              GCCAGC TTAC GCTGGC               TATATATTAATTATA 100 211
     CPE0109  149261 ..  149288 -  -7.9  -5.50313   TATAAAACTAAAAAA        GGACAAC-TCTT AAGGA AAGAAGTTGTCC        ATAATAATCAAATTA 100 47
     CPE0108  147089 ..  147124 - -12.1  -3.63336   AGAGATTAGTTTAAA    TGCCTAAGAAATACA ATTAAA TGTGTTTCTTAGGCA     TTTTTATTTTAGAAA  95 119
         ldh  141564 ..  141593 - -10.3  -5.85737   ATAGTAATAAAAAAA       GTATAATACAATA AAAA TATTGCATTATAC        TCTTTTTTTATTATT 100 269
     CPE0098  135200 ..  135221 -  -9.5  -5.35354   TATATAAGCAAAAAA           CTCTATGCC TTAT AGCATAGAG            TTTTTAGAAATTTTT 100 66
        iolR  117902 ..  117925 - -12.6  -4.82667   TGAGCACATTAAAAA          TAGGGATACA ATTA TGTATCCCTA           TTTTTTTAGTAAATT 100 31
     CPE0078  104927 ..  104963 - -11.1  -4.45485   ATTATACTTATAAAA    TAAAAGCTATAAACCAT TTA ATGGTTTATGGCTTTTT    ATTTATATATTCAAT 100 28
     CPE0075  102283 ..  102300 -  -9.9  -5.80003   TGAATAAATAAAAAA             GCTGACT TTTA AGTCAGC              TTTTTATTATTTAAC 100 222
        clsA   91914 ..   91932 -    -4  -4.32233   AGAAAAATGTTAAAA             TATATTTA TTT TAAATACA             AAAATGACCTATATT  58 155
         mtn   67220 ..   67265 - -10.9  -5.32599   CATAAAATATAAAAA GGGATATTATCCAAAATATAAT AAA ACT-TATTTTGGATAATATCCT TTTATATTAAGCCAT 100 32
        folA   57213 ..   57266 -  -3.7  -5.68039   AAAGTTATAAAAAAA GT-AAAACTCC-A-TTAAGTAGATAT TTCAT ATGTCTACTTAAATAGGAGTTTTTAC TTTTTATTAAGTCAT  79 98
        yplC   46709 ..   46752 - -14.2  -5.04597   ATTTAGATATAAAAA TTGGGATATAAAAAGCTTTT GTTT ATAAGCTTTTTATATCCCAT TAATTTATATTCTAT 100 60
        psdD   41263 ..   41292 - -15.3  -5.26316   TTATTTTATAAAAAA       GGAGCTTAATTAT TAAA ATAATTAAGCTCC        TTTTTAACTATTTAT 100 33
     CPE0026   38640 ..   38690 - -13.1  -4.99568   TAAGATTAAATAAAA TAAACCTATAAATATATTTAGAT AATTA ATCAAAATATATTTATAGGTTTT AATTTTTTATTTATT 100 68
     CPE0024   36028 ..   36044 -    -8  -5.73672   AAATAATTAAAAAAA              CAGCTC GTAAT GAGCTG              TTTTTTATTTTAGTA 100 35
        papS   33468 ..   33492 -  -2.1  -2.89965   AAGATATTACTAAAG          CTTCGAAACTT GCT ACGCTTCGAAC          AGTCTCAGCTTTTTA  39 179
     CPE0019   25663 ..   25692 -  -6.6  -5.68438   TTATTAAAGAAAAAA       CTCTAATGTTAT ACACAA AAAACATTAGAG        TTTTATATTTTCTGT  90 76
     CPE0017   24322 ..   24342 - -12.7  -4.07885   GATTCTCCGCCAAAA            GCATCTAGT TTT ACTAGATGC            TTTTTTTTGCTTAAT 100 36
