# Supplementary material for: Rapid, accurate, computational discovery of Rho-independent transcription terminators illuminates their relationship to DNA uptake
Source: Genome Biol. 2007 Feb 21;8(2):R22. doi: 10.1186/gb-2007-8-2-r22 (PMC1852404; doi:10.1186/gb-2007-8-2-r22)
Supplement: Additional data file 4 — Best terminators found downstream of each of the genes of the 343 organisms studied. [file gb-2007-8-2-r22-S4.zip › Clostridium_tetani_E88.bag]

    CTC00061 NONE
    CTC00062    4541 ..    4580 + -18.4  -3.17906   ATATATTAAAAGGAT  TTAAATAAAGCTTTCATT AATT AATGAAAGCTTTATTTAA   TAATTATTTTATTAA 100 18
    CTC00065    6651 ..    6684 +  -3.9  -3.35639   CTATACATCAGCTTT     CGCTTTAGCAGAGAC CTGT GTTTTTGCTAAACAG      TTGCTTGGGCCTATT  49 82
    CTC00066   11453 ..   11490 +  -8.7  -3.71649   AACTTATTAAAAAAA   TAGGTATACCAAATAAT TTCA ATCATTTGATATACCTA    TTTAAAATTTAAACA  79 81
    CTC00068   14831 ..   14859 +  -7.6  -4.71382   AAATAATGCTAGAAA        GTCCTATCTT TTTAAAGCC AAGATAGGAC        TTTTTGCGTCATTAT  81 40
    CTC00080   28110 ..   28135 +  -9.3  -2.70498   TAGATTTGTATGGGG         TTATATAAGTT ATAA AACTTATATAA          ATTCTATAAGGTGTA  72 73
    CTC00089   39737 ..   39770 +  -3.9  -3.35639   CTATACATCAGCTTT     CGCTTTAGCAGAGAC CTGT GTTTTTGCTAAACAG      TTGCTTGGGCCTATT  49 82
    CTC00096 NONE
    CTC00097   55129 ..   55152 +  -8.2  -4.87318   TGTTGTAGATTTAAA          GAAAGCCTAA ATGA TAAGGCTTTC           TTTTTAACTTTTAAA  89 16
        thdF NONE
    CTC00099 NONE
        gidB   59187 ..   59201 +  -2.2  -2.72916   TGACCAAAAAACCGT               TGAAAT AAA ATTTTA               GTATTATTATGTATT  39 18
    CTC00101   60086 ..   60111 + -13.5  -5.10461   ACAATTCCTAAAAAA         TGATGTGTTTC ACGT GAAACACATCA          TTTTTATTAAATAAG 100 23
        parA NONE
        parB   61811 ..   61821 +  -2.6  -2.96031   AATAGATATATTAAA                 TTTA GAA TAAA                 ATTGTTTCACGTGAA  42 16
    CTC00104   62355 ..   62381 + -13.2  -4.40173   GAAGCCATGAGCAAA         TAGAGAGACGTT AAA AATGTCTCTCTA         TTTTAAGTTTCTACT 100 23
        aefA   65427 ..   65447 +  -7.5  -3.14132   ATCTATGGGTAATCC            CTGCTGTGT AAA GCACAGCCG            TTAGTCCAGGGGGAG  67 266
    CTC00108   66512 ..   66549 + -18.9  -4.43864   AATAATAAAGTTACA   TAAAGAAGGAAAAGTTT ATTA AAACTTTTCCTTCTTTA    TTTTAATATATATTT 100 323
    CTC00109 NONE
    CTC00110 NONE
    CTC00111 NONE
        rplI NONE
    CTC00113   72356 ..   72370 +  -2.2  -3.60035   TATTAGATATAGTAT               TTTAAG TTG TTTAAA               TTAATTATATTTGTA  45 21
    CTC00114   73748 ..   73787 + -15.4  -2.88645   ATTATACACCAAGAA  TAATATAAAGTCAGTGGA TTAA TTCACTGACTTTATGTTA   TAATGTTCTTATAGT 100 23
    CTC00115   75400 ..   75426 +  -6.6  -5.42164   AATAAGATTATAATA         GGGACTCTTAGA ATT TTAAAGAGTCTC         TTTTTATTATTTGTA  93 36
    CTC00116   76252 ..   76279 +  -5.6  -3.96696   GATTAATAGAAAAAA        GAGCATAGTATT ATTA GATACCGTGCTC         TTTAATATTACTCTT  62 277
    CTC00118   78737 ..   78760 +  -7.5  -5.64873   TAAATAATTTCAAAA          CCTGTAGGA GTCAAA TCTTACAGG           TTTTTTATTATTGAA 100 357
    CTC00119   79582 ..   79612 + -11.4  -4.82548   TACTTGGCAAAAAAA       TAAAGAAGCTGA AAATTAA TCAGCTTCTTTA       TTTTATATATTTTTG 100 7
    CTC00121 NONE
    CTC00122   82189 ..   82223 +  -4.4  -4.18197   CTAAAATATTTAAAA     CTGCAAAAGCATTGAT TTT ATTGGTTTTTTTGCAG     TTTTAAATAAAAAAT  60 37
    CTC00125 NONE
        marR NONE
    CTC00127   87536 ..   87552 +  -2.3  -3.64609   TTGAAGAATTAGGAG              TAGATTC TTT GGATTTA              TTTCAAATAGTTATA  45 139
    CTC00128   88607 ..   88623 +  -2.4  -3.54768   AAAAGATTGGAGAAT              TTTTAT GAGTA ATAAAA              TTGCCTTTTTATTTC  45 14
    CTC00129 NONE
        fabG NONE
    CTC00131 NONE
    CTC00132   92016 ..   92026 +  -2.6  -4.20696   AGTATGGAATGGATC                 TATT TAA AATA                 TTTTCAAATTAATAA  54 3
        fabZ NONE
    CTC00134 NONE
    CTC00135   95601 ..   95648 +    -5  -4.64591   TAAGCTAACTAAAAT GTACCCTATAGAATAGAC ACTCTAAAAAAA GTCTATCCCGTAGGGTAC TTTTGTGTATAATTA  68 38
    CTC00136 NONE
    CTC00137   97076 ..   97092 +  -2.3  -5.47159   GTACATTTTAAACTT              TAAAAGC TTA GGTTTTA              TTTTTATTTATTCAA  70 69
    CTC00142  101400 ..  101415 +  -4.7  -3.69685   TTTCTCCTGATTTTT              GCAGT AAGTCC ACTGC               TTCTGTATATGTTAT  57 521
    CTC00144  103359 ..  103393 +  -2.9  -6.02919   TAGTTGAAAGATATA    GTATTGG-GGGAGCTT TTAG GAGCACTCATCAATAC     TTTTTTTATTTCTAA  81 34
        ccdA NONE
        tlpA  105129 ..  105140 +    -3   -4.8269   TACCTTTCATTGAAT                TTTC TTGT GAAA                 TTTTTACTAATTCTC  64 407
    CTC00149  107166 ..  107195 +  -7.4  -5.15381   TAGATAATTAAAAAG       C-AACCTATAGAA TTTAT TTCTATAGGTTAG       TTTTTTAGCTATCTT  93 30
    CTC00152  110725 ..  110736 +    -3  -4.59919   TCTTTAAGACTTATA                GATT TAGA AATC                 TTATTTTTATACTTT  62 363
    CTC00154  112602 ..  112635 + -13.5   -5.5604   TTTAATAATAAAAAG     TTCTTCCTTATAAAA ATAT TTTTATAAGGAAGAG      TTTTTTATTGCTTAG 100 46
    CTC00158  115771 ..  115817 + -14.9  -4.53303   AAAGTTTAATAAAAA AAGGAGCTATCTTTTAATGATT AAAA AATCATTAAAAGATAGC-CCTA TTTTATATAAGAATC 100 48
    CTC00164  120755 ..  120769 +  -5.8  -3.09803   AAATAATATCTATAA               GTTAAA AAA TTTAAC               TATTAACTAGCCTTA  57 35
    CTC00170  125779 ..  125812 + -17.1  -5.29782   GGACTATTAAAAAAA     TACCTAGAAAAGAAT TTAA ATTCTTTTCTAGGTA      TTTTTTATAGATCTA 100 31
    CTC00172 NONE
    CTC00173  128911 ..  128964 + -22.5  -4.07133   CAAGGTTGAGATAAA TTTATAATAAAAAGTCATCTAGTAA ATAT TTATTAGATGACTTTTTATTATAAA TTCTTTGTAAAAATA 100 19
    CTC00174  130897 ..  130944 +    -5  -4.64591   TTCATTAATTAAAAT GTACCCTATAGAATAGAC ACTCTAAAAAAA GTCTATCCCGTAGGGTAC TTTTGTGTATAATTA  68 54
    CTC00175 NONE
    CTC00176  132793 ..  132809 +  -3.1  -5.72053   CTAAAAGTATAGACT              TAAAAAG TAA TTTTTTA              TTTTTTATTTCATTA  83 490
    CTC00178  134726 ..  134738 +  -2.7  -3.18105   ATAGTATATAATTTC                TATGG ATA TCATA                CTTTTAATAGATTGG  43 67
    CTC00179  135690 ..  135719 + -10.3  -5.38047   AATGAAGTATAAAGA       TAAAAGTGGAATT TTAT AATTTCACTTTTA        TTTTTTATATAAATA 100 7
    CTC00180  136527 ..  136576 + -15.9  -2.57211   AAAGGATTATAAACA GAGTTCTTGGCTTCAGAAGGAGT TTTT ACTCCCTCTGAAGCTTAGAAATC GTTATCCAGAGACAT 100 72
    CTC00186  142399 ..  142414 +  -7.6  -6.01369   AAGAATAAAAATAAA              GGAGTA GTAC TACTCC               TTTTTTTATTATTTG 100 429
    CTC00187 NONE
    CTC00188  144901 ..  144931 + -14.3  -3.66139   GACTAATATAGACAA       GGCTATTTCAAAT TTTGT ATTTGAAATAGCC       TTTAAAATATATATA 100 35
    CTC00189 NONE
    CTC00191 NONE
    CTC00192  148413 ..  148439 +  -9.7  -5.38249   AATATCACTAAAAAA         TAATAAAGAGA CACGT TCTCTTTATTA         TTTTTTATGCTTAGT 100 42
    CTC00193 NONE
    CTC00194  152154 ..  152165 +    -3  -2.94062   AAAGAAAGAGAGAAC                CTAT TAAT ATAG                 TATAATATTAATGTA  44 9
        prsA  153234 ..  153255 + -13.1  -5.15969   ATTATATAATAAAAA           CCCGGAATT TTTA AATTCCGGG            TTTTTTAAATTACAA 100 32
    CTC00196  153972 ..  154017 +  -7.1  -4.27117   CAACAAAAGTAATAA TATCTCCAAAATTCAAATAAG TATA TTTATAAGGATTTTGGAGGTA TTTATATTATGAAAA  74 101
    CTC00197 NONE
    CTC00198  157442 ..  157460 +  -8.2  -5.56264   ATTTTTTCCAAAAAA             CCTAGGTT GAA AATCTAGG             TTTTTTGTGTTTAGG 100 443
    CTC00200  159383 ..  159398 +    -9  -4.05848   ATAAAGATAGAAAAA              GAGGCT CTAA AGCCTC               TTTAATTATATAATT  84 37
    CTC00201  162589 ..  162622 +  -4.8  -5.34555   AGTACTAAAGTAATA     AACCAGAAATCTATA AAAAC TAT-GATTTCTGGTA     TTTTTTATGATATAA  80 39
        mesJ NONE
    CTC00203 NONE
        ftsH  166518 ..  166533 +    -9  -5.84432   TGAAAGTAATTAAAA              CAGAGG TTTC CCTCTG               TTTTTTTATGTTATA 100 28
    CTC00206  167038 ..  167067 +  -5.2  -5.55698   AGGCTACAATATAAA       GATATCTGTA CTTTTTAATT TACAGATATC        TTTTTTTAACTTATA  88 47
    CTC00207 NONE
        nifR NONE
    CTC00209 NONE
        greA NONE
        lysS  172425 ..  172440 +  -5.4  -2.61548   AAAAGGGTGGAACCG              CGGAAG TTTT CTTTCG               TCCCTTATGGTAGCA  52 507
    CTC00212  173912 ..  173949 + -21.7  -3.59315   TAGAATTTATAATAA   TAAAGAGAGGAGTTAAG ATAT CTTAACTCCTCTCTTTA    TTTAAAAATACTTAA 100 38
        murD  175678 ..  175712 +  -7.4  -3.61983   TATAGTTTATGGATA     TAATACTCCTGA AGTCATTAAAA TCAGGAGTATTA     ATTTTGTTTATATAA  70 47
    CTC00215  181944 ..  181962 +    -4  -2.83747   ATAATTTGATAAATG             TTATATAT AGA GTATATAA             TAGTTATAGAAGTTA  45 58
    CTC00216  182899 ..  182925 +   -14  -5.68039   CGCCTCCATAAAAAA         GACTTAGTTAAA AAT TTTAACTAAGTC         TTTTTTTATACCTTT 100 184
    CTC00217  183655 ..  183685 +  -7.8  -4.95854   CATAAAAAAGTAAAA       CTCTTAGGTATA AAATAAA TATATCTAAGAG       TTTTTAGATTTTTTA  95 36
    CTC00219 NONE
    CTC00220  187622 ..  187645 +  -6.6  -3.00498   TTGTTACAACACCAT          CACCTGTAGC GGGT GCTACTGGAG           TATATGTGCCATATC  59 319
    CTC00221 NONE
    CTC00222  190096 ..  190111 +    -9  -5.45726   GAATAATAAAAAAAA              GACCAC TTAA GTGGTC               TTTTTTTAAAATGTA 100 510
    CTC00225 NONE
    CTC00226 NONE
    CTC00227  194684 ..  194732 + -14.5  -3.54039   GATTTAAACTACTAT TAACATAAAAATACAGCATAAG TTAATC CTTATGCTGTATTTTTAT-TTA CTTTTTAATTCATCT 100 189
    CTC00228  196145 ..  196171 + -13.9  -4.13183   TCAGAAAGTGTCGAA         CACCTAGTATG AACTA CATACTAGGTG         TTTAATTTACATTTT 100 320
    CTC00230  198729 ..  198744 +    -9  -5.83211   ATAATAATTTGTTCT              GGCACA TATT TGTGCC               TTTTTTATTTTGGTA 100 318
        hexA NONE
        ispF  201215 ..  201229 +  -2.9  -2.82015   TGTAAAAATAAGCAA               TAGTT ATAAA AACTA               TATAATGAATATAAA  41 105
    CTC00233  201679 ..  201734 +  -4.9  -3.03956   TTGAATAAAAAATAT AAGATGGCGGTTGCGAAATAATTTT AATGAC AAAGTTATTTTGTAGCCGCCATAAA TATATAATTAGTTGT  52 55
    CTC00234  203362 ..  203384 + -10.6  -4.58698   TTATATATTTAAATT           ACCGTGCATT TTT AATGCACGGC           TTATTTTTAATTTAA 100 42
    CTC00238 NONE
    CTC00239  208023 ..  208036 +  -2.5  -3.03338   CACTGTTATAAAATA               TATAT AAGA ATATA                TATTAAGGAGATTAT  42 62
    CTC00240 NONE
    CTC00241  210416 ..  210426 +  -2.6  -3.93673   TTAATGATATCGAAG                 TTTA GTT TAAA                 TTTGTGAAATATTTG  50 21
    CTC00242  211342 ..  211371 + -15.9  -5.72622   CGTTTTGAGCAATAC       GCCTCTATACGGA ATAT TTCGTATAGAGGC        TTTTTTGTTTATACA 100 343
        metG  213360 ..  213387 + -10.8  -4.63218   AGATAATATCATAAA        TAGCTTATAAGT AATA GCTTATAAGCTA         TTTTCTTCACGGAAA 100 35
        tatD  214437 ..  214450 +  -5.3  -4.66938   TTATTTATAATTTTA               TGCAT ATTA ATGCA                TTTTATATTAAAAAT  70 193
    CTC00245  215592 ..  215610 +  -8.8  -5.24799   AAAGTAGACAAGTAA             AAGGAGCC TAA GGCTCCTA             TTTTTCTATTTGTAC 100 34
    CTC00246  216253 ..  216263 +    -4  -3.69327   TAGTTTTACAAAAAG                 TTTG GGA CAAA                 ATTTTTTGATAGATG  52 71
    CTC00248 NONE
    CTC00249  218403 ..  218423 + -10.5  -5.31545   ATTCCTTCAAAAAAA            TAGGTGTGC ATT GCATACCTA            TTTTTTAATATTATT 100 23
    CTC00250  219161 ..  219175 +  -3.6  -2.83403   ATATATGATATAATA               GTATTT ATA AGATAC               ATTTGATAAACAGGA  45 77
    CTC00251 NONE
    CTC00252 NONE
    CTC00253  221689 ..  221725 + -14.8  -5.09225   AAATAAAATAAAGTA    TAACAAAGTTGGTGAA AATTA TTTACCAACTTTGTTA    TTTTTTAAATACAGT 100 30
    CTC00257 NONE
    CTC00258  227404 ..  227414 +  -2.6    -3.494   CATAGCTAAAAAAAT                 TATA TTA TATA                 TTGTATAAAAAGTTG  46 7
    CTC00259  228878 ..  228923 + -11.6  -5.65927   GAAATCTTTTAAAAA GGAATTACTTCACTTTAGAAA TTAAT TTTC-AAAGTGAAATAATTCC TTTTTTGTTTCAATA 100 40
    CTC00260  231434 ..  231458 + -14.4  -4.73682   GGTATAGCGAAGATA          GACTTCGTCC TATTT GGACGAAGTC          TTTTATATTATGAGA 100 296
    CTC00261  234667 ..  234698 + -12.6  -3.91042   TAAAATAATAATATT      TAAAGGACATTAGA TATA TTTAATGTCCTTTA       TTTAAATTATTTATA 100 33
    CTC00263  235887 ..  235902 +  -6.8   -6.0427   AACAAGATGAAAAAA              CACGGC AAAA GCTGTG               TTTTTTTTATGTCAT 100 62
    CTC00264  240110 ..  240165 +  -4.4   -5.9218   ATTTAAAAAAGTAAT CACCACTCCG-GTTATTACTTCATAA TATATT TTATGAC-TAATAATTCGGAGTGATG TTTTTTTGTTATATG  85 41
    CTC00265  241247 ..  241284 +  -2.9  -5.32882   TACTTAGTATATAAA   GAAAGTCCTTAG-ATACT CCT AATATATTAAGGTCTTTC   TTTTTTATAATAATA  69 34
    CTC00266  242756 ..  242797 + -17.8  -4.13282   GGGTTGATTTAAAAA TATATTAAAAAGCTGCTA AAATTA TAGCAGCTTTTTAATATA  TTTTGACAATATGAT 100 34
    CTC00267  244114 ..  244152 + -19.4  -3.63991   AAAAGAAGTAGACAA   TATATAAAAGGCTTAATT TTT AATTAAGCCTTTTATATA   TTGTTAGAAATAATA 100 30
    CTC00269 NONE
    CTC00270  247191 ..  247202 +    -3  -2.82327   GAAAAATTAATTGAA                CAAA AAGA TTTG                 ATTTCAATATAGGGG  43 2
    CTC00271  248244 ..  248294 + -12.3    -4.086   AGGCTTTATATGATA AAAG-AGGTATCTAAAAGGTAATT TTAA AATTACCTTTTAGATACCTTCTAC TTGTTTACTATATTC 100 28
    CTC00273  250597 ..  250635 + -18.6   -3.7829   TTATTATATGTTCTA   TATAAAACCCATGTAAAA TAT TTTTACGTGGGTTTTATA   TTTAATAAGTATAAT 100 45
    CTC00274  251785 ..  251806 + -11.7  -4.15044   GAAATTTGATATAAA           GCCTATCTA TAAA TAGATAGGC            TTTATTAAAACCAGA 100 41
        sfuB NONE
        sfuC  254622 ..  254647 +  -9.2  -5.01732   TAATAATTTTAAAAA         CAGTCTTTTA TTAAAT TAAAAGACTG          TTTTTTAAAAAACTT 100 43
    CTC00277  256972 ..  256984 +  -4.1  -3.43774   CCAGACATATATATA                TGTTC TGA GGACA                TTAACTTTTATATAG  52 169
    CTC00278  260360 ..  260389 +    -3  -5.01497   AATATTATAATTTAA       GGTTGCTATT CATTAAGCAA AATAGCAATC        TTTTTGTATCATCCT  66 46
    CTC00279  261350 ..  261375 +  -6.9  -3.92659   ATTCTTAAAATGAAA         TTCCCAGAGGA AATA TGCTTTGGGAA          TTTAACTTTTGAACC  71 33
    CTC00280  263795 ..  263819 + -14.5  -5.29445   TAATATAGTTAAGGA          GTCTGTAGTTT AAA AAACTACAGAC          TTTTTGTTATTACCC 100 38
    CTC00281 NONE
    CTC00282 NONE
         ipk  268261 ..  268281 +  -4.7  -5.60689   AATTATATTTTTAAA            GCTATGTAT ATA AAACATGGC            TTTTTTATTGTATAA  83 39
    CTC00285 NONE
    CTC00286 NONE
    CTC00287 NONE
    CTC00288  273047 ..  273102 + -16.1    -4.254   TGAAGTTATAAAAGA TATATTTAAATAAGAAAAATCCAGA AATTAA TCTGGATTTTTTTCATTTAAATATA TTTCTTCAATATTGA 100 13
    CTC00290  275915 ..  275947 + -18.1  -4.21343   ATTTAAGTAGTAAAA      TTTAATTGTTGTGCT TTT AGCACAACAATTAAA      TTTGTATATATTAAA 100 106
    CTC00291 NONE
    CTC00292 NONE
    CTC00293  278699 ..  278725 + -12.6   -4.2361   TAGCTATTCATTAAA         TAAAAAAACTGT GTC ACAGTTTTTTTA         TTTTACACTTGTGTT 100 279
    CTC00294  279178 ..  279207 +    -6  -3.86346   TATTATATTAAATAT       TAGTTTTAAAAT AAGAGG ATTTTGAAACTA        TTTATAGAAAGATAG  66 83
    CTC00295  279656 ..  279671 +  -4.8   -4.0371   AATAAAGTATAGTTT              TATAGT TATA ACTATA               TTTATATAAAACGTG  61 74
         rho  281282 ..  281322 + -11.6  -4.17316   AAATAGATAGGCGAT TA-AATTTAAATGAGCGGA ATAA TCTGCTCATTTAAATTATA  TTATTTTAAAACCAT 100 31
    CTC00297  283285 ..  283313 +  -6.8  -4.80882   TAGTAGAAAAAATAA        TAAACCCGGC ACGATCAAA GTCGGGTTTA        TTTTTAATCTAAAAT  82 45
    CTC00298 NONE
    CTC00300 NONE
    CTC00301  286180 ..  286193 +  -2.5  -3.35597   ATATGATATAATTAA               TATTT GTTA AAATA                TATTTACGGAGTGAG  44 55
    CTC00302 NONE
    CTC00303  287899 ..  287916 +  -2.1  -4.45771   GAATATAGAAACCTA             TAGATAT AGGA ATATTTA              TTTGTATTTTAAAAT  55 23
    CTC00304  288706 ..  288719 +  -3.9  -2.57211   CAAAAGGAGATGTAG               TTTTG GAAA CAAAA                GTTATAAAAACACAT  44 47
    CTC00305  289765 ..  289775 +  -2.6  -2.74563   TAGAGGTTTAAAATT                 TTTA AAA TAAA                 TAGTTGACATATAAA  40 30
    CTC00306  290278 ..  290315 +  -2.8  -5.61596   TTAAGTAAATTAGAA   GAAGATAAAAGTATTC ATTAAG GAGTACTCGTGTCTTC    TTTTTTTGTAAAAAT  71 5
    CTC00307 NONE
         upp  291449 ..  291499 + -18.1  -3.07113   GATAGATTATTTGGA ACTAAGTAATAATAAAAAGTCGGC ATAT GCCGACTTTTTAT-ATTACTTAGC TATAATTTGTGACTT 100 17
    CTC00309  292057 ..  292068 +  -3.6  -3.13522   GATGATTCATTAGAA                GGGG ATGG CTCC                 TATTAATGGAGAGAT  47 8
    CTC00310 NONE
    CTC00311  294310 ..  294322 +  -3.5  -3.08088   ATAAAGTTTGTGTTT                TTTTT AAC AAAAA                TATATTGAAAAATTT  46 37
    CTC00312  295636 ..  295659 + -15.4  -4.66537   TCAAATATAAATTAA          GCCGTTAGGA ATAT TCCTAACGGC           TTTTGTGTTACAAAA 100 46
    CTC00313 NONE
    CTC00314  297741 ..  297753 +  -3.5  -2.74563   ATTAGGAGCAGAGAT                TTATA GAA TATAA                TAATTGGAATATAAA  44 13
    CTC00315  298895 ..  298929 +   -11  -5.62288   GTAGATAATTAAAAA     TACTGAGAAGAAAG CTAGAGT TTTTCTTCTCAGTA     TTTTTGTTTTATTAA 100 33
    CTC00316  299772 ..  299803 + -11.8  -2.57931   AAATATTAAAATAGC      GCCATTTTCCGTATA GTT TA-GCGGAAAATGGC      ATTATAAAAAATCGA  87 32
        mreB  301260 ..  301280 +  -5.5  -5.12987   TAAATATGAAACAAA            GCAAAGA GTTTATG TCTTTGC            TTTATTTTTATTTGG  81 38
    CTC00321  304720 ..  304741 + -10.9  -5.22039   AATAGCATGTTAAAA           CCCTGGTGA AATT TTACCAGGG            TTTTTTAACTTTCCA 100 44
    CTC00322 NONE
    CTC00323 NONE
    CTC00324  309018 ..  309057 +   -21  -5.78622   TCAACTAGCTTAAAA  CAAAAGGCTTCATCTGCT TTTT AGCAGTTGAAGCCTTTTG   TTTTTTTTAGAGTAA 100 247
    CTC00325  309750 ..  309768 + -13.2  -3.49232   TAAGAAAGCATGAAA             GAGAAGGC TAT GCCTTCTC             TATTATATTTAAAAA 100 38
        secA  313255 ..  313278 + -10.4   -3.1881   TTTAAACATACAAAA          TGGAGGAGTA GAAT TACTTCTCCA           TGCTTATTTTATTAT  85 36
    CTC00328  314421 ..  314461 + -10.7  -4.05389   AAAGCTAACTAACCT  TACAATACCCTTAAACTTG AGC TATGTTTAAGGGTATTATA  TTTATACTCTATATG  93 29
    CTC00330  318546 ..  318569 + -15.4  -4.78237   AGATAAGTGTTTTTC          GCCCTGACAA AAAT TTGTCAGGGC           TTTTATTATACCATC 100 499
    CTC00331  319257 ..  319277 +  -6.9    -5.626   TAGTATAAAGTGAAA            TGAAGCCTG GTT TAGGCTTTA            TTTTTTTATACGATA 100 43
    CTC00333 NONE
    CTC00334  321843 ..  321864 +    -8  -3.18912   ATTGCAAATCATTAA           GTAGGGGT ATATAC GCCCCTAC            TTAATGACTACCTAA  70 43
    CTC00336  323583 ..  323612 + -15.3  -2.76087   GTATATATCAATAGA       TAAAAAAGAGGCT TTAA AGCCTCTTTTTTA        CTTTACAACTATATT 100 27
    CTC00340  329861 ..  329900 + -22.6  -4.17958   ATATAGAAAAATAAA  TAATAAAAGTGCTGACAG TAAA CTGTCAGCACTTTTATTA   TTTATTAAGACTGTT 100 27
    CTC00344 NONE
    CTC00345  334390 ..  334428 + -12.9  -4.20883   GATGATACAAAGGAA  TAAGACTGATTCAAAGAT TAAT AT-TTTGAATCAGTCTTA   TTTTAAAACTTTTTA 100 23
    CTC00347  335588 ..  335624 + -15.5  -4.11623   TTTGACTAATGCTAT    TAAATCCACAAGAATAT AAA ATCTTCTTGTGGATTTA    TTTACTTTACTAATA 100 32
        bmrU  336837 ..  336879 + -13.2  -5.86465   CTTCATTATTCCTTG TTCATTAATAAAAATTTTGT TAC GCAAAATTTTTATTAATGTA TTTTTTTCTATTCTT 100 231
    CTC00350  337948 ..  337972 +  -7.9  -5.80003   ATACGAAAGATACAA          CTTCGTCTCTA TTT TTGAGATGAAG          TTTTTTATTTATTCC 100 331
    CTC00351 NONE
    CTC00352 NONE
    CTC00354 NONE
    CTC00355  341101 ..  341134 +    -2  -3.75169   GAGGGTAGTATTAAA     TTTTAAAGATGA AAGAATAAAA TCATTTTTAAAA      TTTAATAAAATGCTA  47 183
    CTC00356  342327 ..  342367 + -16.5   -3.6215   TAAATAAATATATAA  GAAAAGAGTGTCTATAATT TAA AAATGTAGACACTCTTTTC  TTTAAACTAAATTAA 100 34
        lemA NONE
    CTC00359  345166 ..  345193 + -12.2   -5.2696   TTTTAAAGTGAAAAA        CAGTAACATGAG TGTA TTCATGTTACTG         TTTTTTAAATTTTAG 100 42
        vanW  346808 ..  346848 +   -10  -3.14848   TACTAAAAAATAATA TAGAGGAGTTG-GAGGAGA AAAA TCTCTTTTCAACTCTTCTA  CTTTTACTAGGGAAA  81 28
        moxR NONE
    CTC00362  349134 ..  349153 +  -4.4  -3.45118   GTCACTCAGTATTCT            TACTAAAT TATA ATTTGGTA             TTAGTTATAAAATAC  52 176
    CTC00363  350610 ..  350622 +  -7.7  -4.11692   TTTGGTAATAAGCGA                GGTTG GTT CAACC                TTTTGAGCGTGGGTA  75 42
    CTC00364 NONE
    CTC00365 NONE
    CTC00366 NONE
    CTC00367 NONE
        degV NONE
        tmpC  357230 ..  357251 + -10.9   -5.1675   AATTTAAGAGAGAAA           GCTAGGTGC TTTT GCATCTAGC            TTTTTTAATCAATAG 100 40
    CTC00370 NONE
        mglC NONE
        rbsC  360852 ..  360879 +  -5.6  -4.52347   ATTTCATATAAAAAA        GACTATCCAATA AATT TAACGGATAGTC         TTTTCATATTATTTA  68 58
        rpoN  366363 ..  366376 +  -2.5  -4.10159   TCATAATTAAATTAA               TTTTT CATA AAAAA                TTTGATTTAACTATT  52 59
    CTC00377  367529 ..  367539 +  -2.6  -3.08278   AAAAGCAAAACGCTT                 TTAA GTA TTAA                 TATATCTATAATTCA  42 55
    CTC00378  368640 ..  368680 +  -5.5  -4.26188   TAGTTAAAAACTAAG  GGGGTTTTTGCTTTGTAGT AAA GCTATAAGACAAAACCCTC  TTTTGCCTATATAAA  66 63
         pgk NONE
    CTC00380 NONE
    CTC00381 NONE
         eno  373576 ..  373615 +  -6.7   -4.7033   TTAAATTGAATAAAA  TTCGGGGAAATGTTA ATAATTAAGA TAATATTTCTCCGAA   TTTTGTGTTAAATTC  78 48
    CTC00383  376090 ..  376117 +    -5   -5.2166   TTATTTATTTAAAAA        CCCTAGG-ATA AAATAAA TATCCCTAGGG        TTTTTTACATTCTTG  77 41
    CTC00384  378478 ..  378516 + -23.6  -3.71848   AATTTCTTAAACCAA   TGAAAACCCATGTGTTAA TAA TTAACACATGGGTTTTCA   TTATTAATGGAAAAA 100 111
    CTC00385  379738 ..  379754 +  -6.5  -2.56596   TACTTGGGAGTCCCA              CGACCTA AGA TAGGGCG              TCAATTAGTGGGGAA  57 267
    CTC00387 NONE
    CTC00388  382908 ..  382933 +  -8.5  -3.35639   TGCATAGCAAACAAG         CCTGCAATAAAT TTG ATTT-TTGCAGG         TTAATTAAAAATATT  75 188
    CTC00390  385258 ..  385270 +  -4.1  -4.19817   CAAACAAAAAATTTG                TGGGT TTT ACCTA                TTTTACGTCAATAAA  62 101
    CTC00391  385861 ..  385882 +  -2.9  -5.28281   TAAGTAAAAATTATA           CCTGCCATA GATT TTTGGTGGG            TTTTATTTATTTTGT  69 34
    CTC00392 NONE
    CTC00393  387762 ..  387789 +  -2.8   -5.9873   TAATATCCAAAATGA        AAGAGAAATC AATACAAA GATTTCTCTA         TTTTTTTTATAATAA  78 60
    CTC00394 NONE
    CTC00396  390660 ..  390672 +  -3.5  -3.35798   TGATTTATTAAAGAT                TTATA GTA TATAA                TTATGAATACAAAAT  49 90
    CTC00397 NONE
    CTC00398  392196 ..  392217 + -10.3  -4.63218   CTTTATATAACAAAA           GAGGTTTTT TAAC AAAAACCTC            TTTTGTTGGAGAGAA  95 31
    CTC00400  394560 ..  394603 + -10.4  -4.10459   ACAATTTAATTTAAA GGGCTGTGAAACTTTAGAAA CTAA TTTCTAAAGCAGCACAGCTC TTATTTGATGTTATA  93 32
    CTC00401  396340 ..  396367 + -10.8  -4.36863   ATGTGAACATTAAAG        CCGATTGTTATT AAAT AATAATAATCGG         TATTTTTTCTATTAA  93 54
    CTC00403  398749 ..  398788 +  -4.4  -4.11371   CAGTAAAGAGTAAAA  GTGACCAAGGAATTCA AAAAATAA TGAACTTCTTAGTCAC   TTTTACGAAATATTA  60 58
    CTC00405 NONE
    CTC00406 NONE
    CTC00407  402486 ..  402509 +   -11  -4.65263   TTAAATAATAAAAAA          TCCTCCCAGG GTTT CTTGGGGGGA           TTTATTTTGAAAAGT 100 33
    CTC00408 NONE
    CTC00409  404447 ..  404497 + -13.8  -3.42197   TGATTAAAAAATTAA TTTAAAACAAAAAACAACTGGTTT TTA AAATCAGTTGTTTTTATTTTTAAA TTGTAACATTTGTTA 100 21
    CTC00410  406329 ..  406364 + -14.4  -5.28166   ATATATAATTTAAAA    GCAGACTATTTTATAA CTTT TTATAAAATAGTTTGC     TTTTTCTTGCTTTTA 100 44
        phoP  407138 ..  407149 +  -2.2  -2.80113   TATAGAAACAGTATT                TGGC GTAG GCTA                 TGTAATGAGGTGATG  40 1
        phoR NONE
    CTC00413 NONE
    CTC00414  410292 ..  410326 + -10.3  -5.52096   TAACCTGATCAAAAA     TAGGCTATCTAAA ATAATATTG TTTAGATAGCCTA     TTTTTTATTAAGTTT 100 44
    CTC00415 NONE
    CTC00416  411588 ..  411646 + -25.3  -3.36327   AAGAGAATTAAATTA ATTAAGAAAAGCAAAGGTGTTTAAAAA ATAAA TTTTTAAACACCTTTGCTTTTCTTAAA TTATAAATAAGATCA 100 67
    CTC00419 NONE
    CTC00420  416532 ..  416585 +  -5.8  -4.68103   TGGGAAAAATAAATA TATTA-ATTTAAAAATAGGCTAACT AAAAA GGTTAGTCTGTTTTTATATGTAATA TTTTATTGAAATTAA  73 29
    CTC00421  418284 ..  418316 +  -8.6  -4.31085   ATAAAATGATAAAAA      GAGACAGGCTTT TCATGTTTT AAAGTCTGTCTC      TTTTGAATTAATCTA  85 32
    CTC00423  420162 ..  420185 + -11.8  -4.60889   CAAGGCTAATAAAAA          CCCTTATGTG TTAA CACATAGGGG           TTTTTCCAACTAATT 100 108
    CTC00424 NONE
    CTC00425 NONE
    CTC00426  424290 ..  424328 + -12.9  -5.88565   TAAAAATATATGAAA  TAAGAAAACAG-CTTAAT ATAA ATTAAGACTGTTTTCTTA   TTTTTTTCTTATAAA 100 38
    CTC00427  426401 ..  426418 +  -8.5  -2.51133   AAGAAATATGTAATA             GGTTAGA TATA TCTAACC              CTTACTGGCTACCTA  70 173
    CTC00428 NONE
    CTC00429  427896 ..  427916 +  -9.9   -5.9667   AATTAAAAGCTTTTA            GAAACTATT TTA AATAGTTTC            TTTTTTTATGTTTTT 100 40
    CTC00430 NONE
    CTC00431  429123 ..  429174 + -25.2  -4.75776   TTCAATTTTAATATA TAAAGAAACTGTTTCAAAATAATT TTTT AATTATTTTGAAACAGTTTCTTTA TTTTTACATTGAATT 100 23
    CTC00432  429719 ..  429756 +  -6.3  -3.85567   CTTAATATAAACTAA   GGGACTGGAAAATTAGA ATTA TTAAAAATTCCAGTCCC    TTTCAATTTAAAATT  68 138
    CTC00434  431778 ..  431793 +  -7.6  -3.87576   CTCCTTGTCATTGAA              CCAATC CTTC GATTGG               TTTCCATTCTTGTAA  74 70
    CTC00437  435522 ..  435556 + -13.2  -2.64942   ATCAATTTATATCAA     TTTAATTAAAGGGTTT TAC ATACCCTTTAATTAAA     AATTTTCTTGCTGAG 100 21
    CTC00439  437092 ..  437119 + -14.2  -3.22777   AATAAAAATAAAGAA        CCCCAGTGCTAA AAAT TCAGCACTGGGG         TCTTACTATATAGAA 100 36
    CTC00442  439746 ..  439768 +  -8.5  -5.14563   ATAAAGTATAACATG          GAGGTTGTCC GAAA GGACA-CCTC           TTTTTTAATGCACAG 100 40
    CTC00443  441958 ..  442008 + -18.2  -3.53563   AAATAATGAATAAAA TAAAAGTGATAGGTAATAATTA GGATAAG TAATTATTGCCTATCACTTTTA TTTAGAAAGGAGTCT 100 235
    CTC00444  442621 ..  442653 + -18.1  -3.16683   GTTCATTGTTATTAA      CTTTAGTAAAAGTGT CAA ACACTTTTACTAAAG      TTAATAACCTGCCCT 100 264
    CTC00446 NONE
    CTC00447 NONE
    CTC00448  446598 ..  446626 + -11.9  -5.16572   AGGCGGTACTAAGAA        GATGATTTCTGTA TTT TACAGGAGTCATC        TTTTTTAAATTCCAT 100 105
    CTC00452  451169 ..  451202 +  -6.8  -5.04325   ATATATACCTCAAAA     GTTCAGAGAGAGTA AATTAA TACTCCATCTGAAC      TTTTTATCATTTGAA  86 151
    CTC00454  453649 ..  453684 +  -9.2  -5.33848   TAATAAATACAATAA    TAGAGTGGAATTTCCA AATA TGGAAGTTTCACTTTG     TTTTTTAATTGTGGT 100 38
    CTC00455 NONE
    CTC00456  455823 ..  455833 +    -4  -2.84059   TTCAGATATATATTT                 TTAG CAA CTAA                 TAATTAATGTATATA  45 22
    CTC00457  457684 ..  457718 + -17.6  -5.55664   CTTTAATTAAAAAAA     TGAGTTGTATTAAAAT AAA ATTTTAATACAACTCA     TTTTTTTAATCATAG 100 108
    CTC00459  459650 ..  459670 +  -2.7  -3.33761   TTACCCTTGAAAAAC            TACTATA ATAATTA TATAGTA            ATTTTATATGACTTA  44 171
    CTC00462  463689 ..  463729 + -15.1  -3.79203   TGTAATTTAAATAAA  ATAGTTTATTATGTGGATA CTT TATCCACATAATAAACTGA  TTTAAAATTTTATAT 100 336
    CTC00463  464120 ..  464137 +  -2.1  -3.15544   ACTTTGACTTAAATA             CTTATACT GAA AGT-TAAG             TTGCTAAAACTAAAG  42 9
    CTC00465  468239 ..  468260 +  -5.9  -3.27951   TTTTCTTACGAAAAG           GATAGAACT TAAA AGTTCTAAC            TGTTCTACTAAAGTA  58 81
    CTC00467  469915 ..  469941 + -11.8  -4.89009   AAAAATAAGAAAAAA         GGTTGAATAGAT TTA ATTTATTCAACC         TTTTTAATTAAATAT 100 56
    CTC00468  471063 ..  471084 +  -8.8  -5.58209   TAGTAAAGCTTAAAA           GGATAGTC TGTTTT GACTATCC            TTTTTTTAAATTTCA 100 121
    CTC00469  473958 ..  473990 + -16.7  -5.63504   ATAATCAATGTAGAA      TTGCTATATCAAAAT TTT ATTTTGATATAGCAA      TTTTTTTATGAAATT 100 99
    CTC00470  474556 ..  474578 + -10.6  -4.65895   ATACATTTCATAAAA           GACCAATCCT TTT GGGGTTGGTC           TTTTTCACTGCAAGC 100 132
    CTC00471  476836 ..  476868 +    -8  -5.42265   AGAATAATCAATTAA      TCTCTATAAGATAT TTTGC ATATATTATAGAGA      TTTTTTATGCTTTCG 100 52
    CTC00472  478052 ..  478077 +  -6.9  -5.27923   AAATGAATACAAAAA         GGAACCAATGT TAAT AAGTTGGTTCC          TTTTTTATGAAGTTA  95 101
    CTC00474  480508 ..  480539 +  -7.5  -3.63326   TTATAAAGATAAAAA      CAGTTACTATTGT GTTTAA AGAATAGTAACTG       TTAATTATTTAACTT  70 44
    CTC00480  486221 ..  486245 + -11.5  -4.95167   GATAAAATGTATAAA          GAAGAGACAGC CAA GCTATCTCTTC          TTTTCTTATTCATTA 100 107
    CTC00481  487361 ..  487395 +  -3.7  -3.21924   TATTCTGGATTTTAT     CAGGAAAATATTATA AAATA TATAGTATAATCCTG     TATTCTAAAGAATAA  47 85
    CTC00482  488818 ..  488860 + -10.3  -5.75342   AATACTAGTAAATAG GAGCTGTTATATTAGTGATTT TTT AAATCGCTA-T-TAACAGCTC TTTTTTTTAAGAAAA 100 40
    CTC00483 NONE
    CTC00484 NONE
    CTC00485 NONE
    CTC00486  492765 ..  492775 +    -4  -4.19817   CCTCTTAGTTATTAA                 TACA ATA TGTA                 TTTTCCCTAAATCAC  58 88
    CTC00487 NONE
    CTC00488  495209 ..  495234 +  -9.9  -4.52873   ATATAAGTTTTGAAG         TAAAGAGGTTA TGTA TAGCCTCTTTA          TTATTTTTATGGGAA  91 43
    CTC00489  496134 ..  496156 +  -8.5  -3.94812   ATAAGTTTAAAATAT           CTCCTAGCT AAAAA AGTTAGGAG           TATTTTTAAATACAC  82 37
    CTC00491  497780 ..  497810 +  -7.7  -3.87979   ATTAAAATTATGGAA      GGAGTC-GTAGATA AATT TCTCTACAGACTCC       TTATCTTTAAATTTG  74 36
    CTC00492  500923 ..  500964 + -12.7   -3.6608   AGTAATTAAAATTAA TACCAGTTATAA-CATTCTT TAT AAGATTGCTTATAACTGGTA TTTGAATAAAATCGT 100 32
    CTC00494  503074 ..  503093 +  -3.6  -3.07629   TTCAAAAGACGTGAA            GGTAGTTT ATTA AGACTATC             TGTGTAATTTAGTGT  46 13
    CTC00495  505267 ..  505303 + -12.5  -5.00616   GACGGTTAATAAAAA    CTAAACCTCAAAAGCAG GAA TTGCTTTTGGGGTTTAA    TTTTTTCGAACAAAG 100 54
    CTC00500  509218 ..  509240 +  -8.5  -5.14965   TAAAAATAACTAAAA           TACCAAGGG GGATA CTCTTGGTA           TTTTTTCGTAGGCGT 100 78
    CTC00504  512100 ..  512114 +  -4.2  -5.64274   ATATTCAAATGAAGA               GGAGTT AGT AACACC               TTTTTTTATAGATAC  82 347
    CTC00506  514075 ..  514085 +  -2.6  -3.08032   AAGTTAAAGTTCTTA                 TATT CCT AATA                 TGGTTTTGAGAAAAA  42 50
    CTC00507 NONE
        iolC NONE
        iolB NONE
        iolD NONE
    CTC00511 NONE
        iolE NONE
    CTC00513  521806 ..  521843 +  -3.6  -2.63913   GTTATAAAAAAAGGG   CATATTACTTTCAAAT ATAACC ATATGAAAGCAGTATG    TCCTATAAAATAATA  44 43
    CTC00514  523607 ..  523649 + -19.6  -2.92653   AAGTGTTAGGATATA TCAAATAAAGTCCAGTGAAG TTG TTTCATTGGACTTTATTTGA TATATAGAATTATAA 100 63
    CTC00515  525615 ..  525643 + -11.9  -5.16572   AGGCGGTACTAAGAA        GATGATTTCTGTA TTT TACAGGAGTCATC        TTTTTTAAATTCCAT 100 109
    CTC00518 NONE
    CTC00519  530868 ..  530891 +  -8.2  -5.70522   TTAGTAATATACGAA          CCCAGGACTT TTAT AAGTTTTGGG           TTTTTTATTGTTATT 100 91
    CTC00520  533676 ..  533688 +  -2.7  -3.08464   AAGTTTCTTTGCAGC                TATGG ATT CTATA                TTAGATAAATAGTGC  42 1
    CTC00521  535213 ..  535255 + -14.6  -3.08679   TAATAAACAATTAAA TTTAAAGTACCAAGAATA AATTTAA TATTCTTGGTACTTTAAG TATTAAATAAAGGGG 100 58
    CTC00523 NONE
    CTC00525  537810 ..  537847 +  -3.5  -4.96501   AGGGACAGGTCACAA   GAGAACTTCAAAAAATT ATAA GAATTTAAGAAGTTCTC    TTTATTTTTATGGGA  68 58
    CTC00526 NONE
    CTC00527  539197 ..  539255 + -12.3  -4.56597   GTTTTTGTATATAAA -AATATAAGAGACAGCTTTTTTATAGTT ATAG ATTTATAAAAAAGCTGTCTCTTATAATA TTTTTAGGGGACAGA 100 42
    CTC00528  540350 ..  540360 +  -2.6  -4.12532   AAAAATGTGGTACTA                 TATT GTT AATA                 TTTATCTATAAAGAG  52 198
    CTC00529  541520 ..  541550 +  -7.1  -4.27474   TATATTGAAATTTAA      GACAGCTG-TAATT TATT AATTAGTAGCTGTC       TTTGTTAATAAGTTT  74 61
    CTC00530 NONE
    CTC00532  546024 ..  546052 +  -7.5  -2.64872   CATTATTAGTCATTC        ACTGTCAATTTCC TTT GGAAATTGACAAA        ATATTCTTGAGTAAA  63 303
    CTC00533 NONE
    CTC00534  549307 ..  549362 +  -7.8  -2.92461   TATTAAAATGACCTA TAATCTTTTATGAACTACACCTCAAT AAAA AATGAGGAGAATATCATAAAAGATTA TAGGTTTTTGTATTG  68 92
        clpB  552211 ..  552255 + -16.1   -5.7946   ATATAATAAATAAAA GCTACAGCTTTAACTTTATAA ATT TTAAAAAGTTAAAGTTGTGGC TTTTTTTATTAAAAG 100 35
    CTC00537  553507 ..  553524 +  -2.7   -5.5454   CTGTTGGTAAAATAT             CTATTTG TCCA CCAATAG              TTTTTATTTCTTTAC  76 353
    CTC00543  560488 ..  560521 + -17.1  -5.49569   ATATGATAATATATA     GATGTAGTATTGTTT ATAG AAACAATACTACATC      TTTTTTATATTGATA 100 62
    CTC00544 NONE
        uppP NONE
    CTC00546  563213 ..  563236 +  -9.8  -4.25104   GCACCAGTAATAAAA          TAAAAAACTG TGTC CAGTTTTTTA           TTTTAATGAACAACA  89 23
    CTC00547 NONE
    CTC00548  564534 ..  564561 + -11.4  -3.73659   TAGATTTTTTAAAAA        GAAGCCCTATGT GAAT GCATAGGGTTTC         TTCTATATATTGTTT  91 41
    CTC00551  572352 ..  572401 +  -8.9  -4.78597   GCCATTAAATGTTTT TAAATAATACTTCAGCTTCTATA AAAA TATTGAGGATGAAGTTTTATTTA TTTGTTTATTATTAA  93 74
    CTC00552 NONE
    CTC00553 NONE
    CTC00555  574791 ..  574846 + -22.6  -3.22094   GCAGAATCCATAGAA GAATAAAGTAAAAAGACTTAAACA AGTTTTAA TGTTTAAGTCTTTTTACTTTATTC TAATTTTCTATAAAA 100 20
    CTC00557 NONE
    CTC00558  578591 ..  578607 +  -4.5   -4.6902   GAATAGGGCACTAAT              TTATTAG TGC CTGATAA              TTTTTCAAGTTATAA  66 47
    CTC00559  579269 ..  579280 +    -3  -3.70139   ATTTGGCAAAATAGA                GAAA AAGG TTTC                 TGTTTATTAAACTTA  50 4
        glnQ  580075 ..  580092 +  -5.7  -3.52113   ATAATCAATGAAATA             TAAATCA AATA TGATTTA              TTATAAATTTTAAAA  62 37
    CTC00561 NONE
    CTC00562  582746 ..  582783 + -13.7  -2.89602   AGATAAAATAGATAA   GACAAGACTTATGCTAA GGTA TTGCCATAAGTCTTGTC    GTTTCATGTAAACAA 100 30
    CTC00564  584644 ..  584675 + -10.4  -4.63486   TTTAAATTAATAAAG      TGGTCATTATCTAA AATA TTAGATAGTGACTA       TTTTGTTAAAAAAAT 100 89
    CTC00566  586062 ..  586091 +    -8   -5.4833   AGTGTAGAAACATCA       CACTCCTTGA TTGACGAAGC TCAAGGAGTG        TTTTTTGTTGGATGG 100 297
    CTC00567  587945 ..  587969 + -14.5  -4.88067   AATAATAATTTAAAA          TAGGTTGACTT TTT AAGTCAACCTA          TTTTTCTACATAAAT 100 36
    CTC00569  588972 ..  589015 +  -6.3  -3.82191   AAAAATTAAAAAAAA GCCTGTATCTAAGTTTTATG ATTAA TATATAATTTAG-TACAGGC TTATTATAAAGTTAA  66 32
    CTC00570  590362 ..  590377 +    -9  -5.55769   AAGAAAACTTTTAAA              CATGCC CTAG GGCATG               TTTTTTATTATAGGA 100 27
    CTC00571 NONE
    CTC00572 NONE
    CTC00573  592884 ..  592924 + -10.8  -5.61881   ATAAATAAAATTTAT  GAGATTAAAGTATTATAA ATTTA TTTTAGTACTTTAATCTC  TTTTTATTTTTGCAA 100 33
    CTC00575  597422 ..  597435 +  -2.5  -3.12895   AAATGATTTCTAACA               TATTT GAAG AAATA                TATATTAATGAGAGG  43 171
    CTC00576 NONE
    CTC00577  599128 ..  599166 + -12.6  -3.74454   TAAATTAGGAAATAA   TTTAGGGACAGGGTTAAA TAT TTAAACTCTGTCCCTATA   TATTATTGTTTTTAC 100 33
        sbcD NONE
        sbcC  603540 ..  603558 +  -3.2  -2.50113   AAGGAAGTAAGGCAA             GATTTATA ATA TAAAAATC             ATTGGTAAAATACTG  42 12
    CTC00580  605502 ..  605516 +  -4.2  -4.21908   CAGCATTTATAGTCA               TGGCTT TTA ATGCCA               TTTTACGTGATAATC  62 273
    CTC00585 NONE
    CTC00586 NONE
    CTC00587  611603 ..  611658 + -18.4  -4.24413   TTGTTAATAAAATAA CGTTAAATAAAAATGATTAAAACATAT TAT ATATGTTTTAATCATTTTTATTTA-TG TTGTTTATTGCTAAA 100 26
    CTC00589  614119 ..  614149 + -11.4  -3.92542   AATATAAGTAAAAAA       TTTAGAGGGTATTT TTA AAATAACCTCTAAA       TTGTTTGGAAATCAC  95 82
    CTC00595  620280 ..  620306 + -12.5  -3.03214   CGGTTATTTAAAAAA         TAGCAGTACAT TTTTT ATGTACTGCTA         CTTTATAATTAACAT 100 30
    CTC00597 NONE
    CTC00598 NONE
    CTC00600  624884 ..  624921 + -12.1  -5.05113   TATAGTCAATAACTA   AGGAGGGTGTTCTGACT TTTT GGTCAGAACACCTTTCA    TTTTATTTGTGTAGG 100 29
    CTC00602  626505 ..  626538 + -14.2  -3.72893   CTAGAGCTCATTAAA     TAAAGGTTTTCTGA CTTTGA TCAGAAAACCTTTA      TTTAATGAACAAGTA 100 47
        mviN  628067 ..  628111 + -21.9   -4.5002   AAATAAAATATAATA TAATGGCGTTGTAAAAGATTA TTT TATTCTTTTACAACGCCATTA TTTATTATATATTTT 100 35
    CTC00605 NONE
    CTC00606  631309 ..  631334 + -13.5  -5.48163   AATATTTTAATAGAA         TAAAGTGCCTA AAGT TAGGCACTTTA          TTTTTTACTTTATTT 100 39
    CTC00609  635633 ..  635660 +  -8.6  -5.30155   AAATGTAATTGCTGA        GGGATATATCAA AAGT TTGATATGTTCC         TTTTTTAATTAATAG 100 43
    CTC00610  636757 ..  636771 +  -2.9  -4.82901   ACATTAAGGCTAAAA               TCAAT ATAAC ATTGA               TTTTTATAGAGAAAA  61 466
    CTC00614  639223 ..  639238 +  -3.4  -2.73875   AAAAGAAAGAAGGTG              TTAATA TGAG TATTAA               TAATATTACAAGAAA  42 88
    CTC00615  640010 ..  640035 +  -7.6  -4.73108   CGGATAAAAAATTAA         GGCTGTACTC CAAAGT GAATACAGCC          TTTTAGTTTTATAAG  81 166
        padR NONE
    CTC00620 NONE
    CTC00621 NONE
    CTC00622  643604 ..  643639 +  -6.4  -3.14564   AATATTATATATGAA    TTTTAGTTGATACAGA AAAT TTTGTATTACCTAAAA     TTGATAAAAAAATAG  61 27
    CTC00623  644328 ..  644353 +  -5.5  -5.31877   GTTCACAAGATTAAA         ACACTTATCTT TAAA AAGATAGGTGC          TTTTTTATGGTGAAT  85 148
        spaF NONE
        spaE NONE
        spaG NONE
        spaR NONE
        spaK  649064 ..  649097 +  -6.1  -5.96894   TTGTAGAATATAAAG     TTCCTCTACCATA AGTTATAG TGTGGTTGAGGAA      TTTTTTTATTTGAAT 100 337
    CTC00630  650928 ..  650951 +  -3.4  -3.04715   GTTTATGTTGTACAG          CAT-TATTTTT TTC AAAAATAGATG          GTTTTCCAGAGAATA  44 276
    CTC00631  651804 ..  651831 +  -4.2  -2.52404   GTTAAAAGAAGTTGA        TAGTTTAGCTTT AGCA AATGCTCAACTA         AATTTATTATAATAT  47 120
    CTC00632  652427 ..  652466 + -16.2  -4.68601   CTATGTTAGTGGATA  GATTTAATATTCATACTA TATA TAGTGTGAATATTAAATC   TTTATTATTTTACCT 100 212
    CTC00633 NONE
    CTC00635  655445 ..  655468 +  -2.4  -4.61868   TAAAGGAGCATAATT          TCCCATTGAA CATT TTGAAAGGGA           TTTTCTATATAAATC  58 272
    CTC00637  657361 ..  657371 +  -2.6   -3.5764   TGAGATTTTATCCAA                 TTTA TAA TAAA                 TTTAAAAATAAGGTT  46 127
    CTC00638  658237 ..  658247 +    -4  -2.58861   TTGTTAATTTTAATG                 CTAA CTG TTAG                 GTTATGAACATAATA  44 34
    CTC00639  659372 ..  659390 +    -6  -4.03085   TAATTTAAGGCAAAA             GGGTCTTA TCA TGAGACTC             TTTAAATTTTTATAA  67 147
    CTC00640  660384 ..  660401 +  -2.1   -5.1166   AAAACAACATGGAAA             TCAA-GTA GAA TACATTGA             TTTTTAATTTTGATA  65 1
    CTC00641  661759 ..  661784 + -13.5  -2.72855   TAATATAAATAAGGA         TTGCTTAGTGT TCTA ACACTAAGCAA          TCCTTGGAACATTTA 100 150
    CTC00643  663512 ..  663560 +   -14  -3.72968   ATTTTATTTAAGAAC TCTGTGAACTCCCCTCACTT CAACGAAGT AAGTGGGGGGAGTTCACTGC TTTAAATATAATAAT 100 61
    CTC00652  671207 ..  671231 + -10.9  -5.41746   CAAAAATAAGGAAAA          GATAGGTGTTT TAA AAACATCTATC          TTTTTTTGAAAAATT 100 32
    CTC00653  671918 ..  671955 +  -7.3  -4.77757   GAAGAATATACAGAA   GAACATATATTATTAAA AAAT TTTAGCAATATGTGTTC    TTTTAGTTTTTAAGA  86 40
    CTC00655  672959 ..  672976 +  -2.1  -2.58861   AACTGTATATATAGG             TGAATAT GCTT ATATTTA              GTTATAAAAATAATA  39 27
    CTC00656  673743 ..  673768 +  -9.1  -4.27965   TGAACAATTAATGAG         GTTCTTCCT-CC TAG GGTGGGAAGAAC         TTTAATTTTAATTGT  86 55
    CTC00657  676353 ..  676390 + -14.4  -5.28683   AGCTTAATAAATAAA   CATAGTTCAGATGGAA TTACTT TCCCATCTGAACTATG    TTTTTTAATCTTCAT 100 27
    CTC00660 NONE
    CTC00661  680381 ..  680418 + -16.6    -5.093   AAAGAGAGATTGCAA   GACCTTTGTTCTACAG CAAGAA TTGTAGAACAAAGGTC    TTTTATTATTTTAAA 100 152
    CTC00664  683155 ..  683192 + -16.7   -4.6526   CAGATCTAAATAGTA   TAAAATGTACCTAGAGT TTAG ACTTTAGGTACATTTTA    TTTTTACAAATTTAT 100 28
    CTC00665  683971 ..  683981 +  -3.2  -4.23281   ATTTAAGATATCTTA                 TTCC TTT GGGA                 TTTGTATTAAATATT  56 142
    CTC00666  684777 ..  684791 +  -2.2  -2.71744   AAATATACATGCTAT               TTTTTT ATA AAAAAG               TAATATATAATAATA  39 39
    CTC00667  685275 ..  685305 + -10.7   -5.8901   TTATAAATAAAAAAA       CAAGAAATGAAGT CTTGA ATTTCATTTCTTG       TTTTTTATTTTATAT 100 31
    CTC00671 NONE
    CTC00672  690394 ..  690422 +  -3.1  -4.06502   TGAATAACTAAGGAG        GATTTTCTTCCGC TTT GCTACAGAAAATC        TTTAATTTAAAGGTA  54 62
        ribA NONE
        ribH  692518 ..  692535 +  -4.3  -3.36518   ATATATTAACATATG             TATATAT TAAC ATATATA              TTATGAAGATTTTGA  52 138
    CTC00675  693773 ..  693783 +    -4  -3.68529   ATTTTTATTATAAGA                 GTTA ATT TAAC                 TTTCAATGCTACGAT  52 55
    CTC00676  694237 ..  694279 +  -2.9  -4.89729   AGTTAAGATAAAAAA TATCCTGTAGAGTATAC AATTAAAAG GTTTACTTTATGGGATA TTTTTAGGTTTTATG  61 30
    CTC00677 NONE
    CTC00678  695600 ..  695635 + -12.8  -3.18452   AGCATAATATAAAAA    TAGGACTGTATCTTAT ATAT GTTAGATACAGTCCTA     TAATTTATTTAAAAA 100 34
    CTC00680 NONE
    CTC00681  699147 ..  699179 + -18.1  -3.51411   TAAGTAAGTATAAAA      TAAAGAAAGGATAGA TTT TCTATCCTTTCTTTA      TTAATTTAAAAACAT 100 34
         ddl NONE
    CTC00684  702541 ..  702551 +  -2.6  -2.60982   TTTAATCAAATAAGA                 TATA TCA TATA                 ATTGTAAGGATTTAT  40 99
    CTC00685  703330 ..  703359 +  -5.1  -6.44931   AACTAACAATGAAGA       ATGATTTTCTGAT TTTA ATCAGAAAATCTC        TTTTTTTTTATTCTT 100 57
    CTC00686  706884 ..  706922 + -11.4  -4.90079   AGATTAATATAAAAA   TATAATTCCAGTAAAG ACAACAC CTTTATTGGAATTATA   TTTTATTATTAAGAT 100 34
    CTC00689  711602 ..  711624 +  -6.3  -4.94672   ATTAATTGGTGAAAA           TAGCAGTGT TAATT ACACTGCCA           TTTTTAATGTTATTT  82 73
    CTC00697 NONE
        cutA  722027 ..  722037 +    -4   -2.8937   ATTAGTGAGTAGATT                 CATT TAA AATG                 TATATACAGATGTAT  45 29
    CTC00699  722684 ..  722712 + -16.3  -5.47159   AATTATACAATAAAA        TGCACAGTTTAAA ATT TTTAAACTGTGCA        TTTTTTATATTAAGA 100 48
    CTC00703  726293 ..  726327 + -14.6  -4.77165   AGCATACACAAGTAA     GTAGAGATTAATCTTA AAA TAGGGTTAATCTCTAC     TTTTATTATAAAAAG 100 51
    CTC00704  727466 ..  727476 +  -3.2  -4.87786   ATATATATTTAATTA                 TACC TTA GGTG                 TTTTTATAAGGTTAA  63 29
    CTC00705 NONE
        maoC  728728 ..  728750 +   -10  -5.80817   TATAATATAAAAAAA           CTATCTCATA ATT TATGGGATAG           TTTTTTTGTATTAGA 100 41
    CTC00707  730701 ..  730718 +  -5.7  -2.81683   TAATAAAATAAAGAA             TATTATG TTGG CATAATA              ATTGCTTTTAAATAT  56 245
    CTC00708 NONE
    CTC00709  733748 ..  733758 +    -4  -3.61652   GTTTAATATAAATCA                 CTTT AAT AAAG                 TTAGTTATTTAACAA  50 35
    CTC00710 NONE
        fixA NONE
        fixB  736794 ..  736814 + -10.5  -5.06505   GAAAATTAAAGTAAA            TGACCTCTT TAA AAGGGGTCA            TTTTTATATATAATT 100 32
    CTC00714  740671 ..  740698 +  -6.4  -4.32131   ATATTGTAACAAAAA        CTGCATATATTT ATAT AGAGATATGCAG         TTTAATTTGTTTTAG  72 51
    CTC00715  741620 ..  741652 +  -9.4  -4.11623   AAGAAAAGGGTTACA      TAAATGCAAGTTTA GAAAA TAAGCTTGCATTTG      TTTGATTTACTGATA  87 118
    CTC00717 NONE
    CTC00718 NONE
        cobS  745567 ..  745582 +  -8.2  -5.03227   AAATACGTAAAAAAT              CCGGTC TTTA GGCCGG               TTTTATTTATAATGT  95 303
        cbiP NONE
        cbiB NONE
        cobD NONE
        cbiM  750265 ..  750278 +  -2.3   -2.7204   TTATTTGCATTGCAA               GCAGC TATA GGTGC                TGGATTTATAGGTTA  39 235
        cbiQ NONE
    CTC00725 NONE
    CTC00726 NONE
        hemC NONE
    CTC00728 NONE
    CTC00729 NONE
    CTC00730 NONE
    CTC00731 NONE
    CTC00732 NONE
        cbiD NONE
        cbiT NONE
    CTC00735 NONE
    CTC00736 NONE
        cbiG NONE
    CTC00739  764968 ..  764990 +  -2.8  -2.92098   CAAGAGGTTATTCTT           TATAAAATCT GGA GGATTTTTTA           TGATTGGTTTAATTA  41 21
    CTC00740 NONE
    CTC00741 NONE
    CTC00742 NONE
        cbiK NONE
    CTC00744  768834 ..  768855 + -10.3  -6.15536   TTATGAAGCTAAAAA           CATCTTTTC CTAG GAAAAGATG            TTTTTTTTGTTAATT 100 262
    CTC00745 NONE
    CTC00746  769844 ..  769873 + -11.7  -5.32882   TTAAAAGTTAAAAAG       TGCCACATTATAA TTAG TTATAATGTGGTA        TTTTTTATAATAGTA 100 52
    CTC00747  774733 ..  774750 +  -2.7  -5.06414   TGTAGTATTTATTCT             TAATGCG ACAG CCCATTA              TTTTTATTACAAAAA  63 216
    CTC00748 NONE
    CTC00749 NONE
    CTC00750  786449 ..  786479 + -17.2  -4.27443   TTCTAAAATTAAAGG       CATACCTATTAACT ATT AGTTAATAGGTATG       TTGTTTTGATAATAA 100 56
    CTC00751 NONE
        cbiO NONE
    CTC00753 NONE
    CTC00754  789791 ..  789803 +  -3.5  -2.80113   TAGATTTGTAAATAC                TTTTA GGA TAAAA                TGTAGTAGAATAATA  45 60
    CTC00755  790848 ..  790894 +  -7.7  -4.66395   CAACTAATATAAAGA GCATATATAAAGATAAAGACTT TAGA AGGTTTTTATCTA-ATATATGC TTTTAATCTTTTTTT  81 34
    CTC00756 NONE
    CTC00757  793100 ..  793121 + -10.2  -4.82667   TAATTTATTAAAAAA           GCAACCCT ATGGAA AGGGTTGC            TTTTTAGTATAATAA 100 495
    CTC00758 NONE
    CTC00759 NONE
    CTC00760 NONE
    CTC00761 NONE
        moxR NONE
        moxR NONE
    CTC00764 NONE
    CTC00766 NONE
    CTC00767  806839 ..  806856 +  -4.3  -2.78798   GATACATAAAAACAA             TTTATAT AATT ATATAAA              ATTTAAATAGGAGGT  48 136
    CTC00769  808603 ..  808636 + -12.1  -3.08813   AAACTCAATAAAAAA     TATTGTAGTATTAAG GGGA TTTAATACTACAATA      TATCTTAAAATAAGG  91 44
    CTC00770  810736 ..  810784 +  -7.8  -3.08581   AAGTAAAATAACTTA ATTAATTTGATATATAAGGTAA TTTAT TTACCTTATATATCAAAGAAAA ATTTTAAAGGTTCAT  69 288
    CTC00771 NONE
    CTC00772 NONE
    CTC00774 NONE
    CTC00775  816134 ..  816158 +  -7.3  -5.04987   ATGCACTTAAAAAGA          TGATATTCTAT AAC GTAGAGTATCA          TTTTTTAAGCATATT  90 40
    CTC00776  817502 ..  817529 +  -6.4   -4.2349   GATGTATAAGACAAA        TGGGGAAACT AAAAAAAG AGTTTTCCCA         TTTTAAATATAACAG  72 58
    CTC00777  823648 ..  823682 +    -6  -6.04953   ACTGTTGTTATAATA    CCTTATATTCTTATG GAGTGG CATG-GAATATAAGG     TTTTTTTATTTATAT 100 475
    CTC00778  824350 ..  824382 + -11.5  -4.97666   AATGCATTATAAAAA      CTCTGAATTTTCATA TTT TATGTAAATTCAGGG      TTTTTATAATATATT 100 80
    CTC00779 NONE
    CTC00780  827383 ..  827412 + -10.8  -5.26875   ACCGCGAGAGTTTAA       GCTTTTCGTCCC TTAGTT GGGATGAAAGGC        TTTTTTGATTAAAAA 100 322
    CTC00781  828527 ..  828550 + -10.4  -4.95155   TATTATAATATGAAA          GTCTCTCTTT AATA AAAGAGGGAC           TTTTTATCGTATAGA 100 33
    CTC00782  829332 ..  829344 +  -4.1  -5.60689   AATTATATGAGGTTT                TCCTG TAA TAGGA                TTTTTTATTATATAA  82 121
    CTC00786  833457 ..  833474 +  -6.9   -5.8187   ACCGCGAATAATAAT             CGTCCCT TGTA GGGGGCG              TTTTTTTATTAGGTA 100 337
    CTC00787  834993 ..  835021 + -11.9  -5.16572   AGGCGGTACTAAGAA        GATGATTTCTGTA TTT TACAGGAGTCATC        TTTTTTAAATTCCAT 100 109
    CTC00790  837584 ..  837607 +   -14  -4.57755   TTTACCTAGCAATTA          GGACTTAGGA AAAA TCCTAAGTCC           TTTTATATAATAAAT 100 110
    CTC00791 NONE
    CTC00792  839834 ..  839880 +   -17  -2.79831   AAAAACTAAATTTAA TTAGTTATAAACTCACTGTAAG TAA TTTGCAGTGAGTTTTTAACTAA TATAATAAAAATTAA 100 22
    CTC00793 NONE
        trmB  841275 ..  841286 +  -4.4  -4.60487   AGCTAAAGTGCAGCT                TCCA GATA TGGA                 TTTTTGGGAGTAATA  66 79
    CTC00795  843002 ..  843028 +   -11  -4.76874   TAAAACAACAAGAAA         GTGGCATTTTAA AAT TTAAACTGCCAC         TTTTAATTTTCTCTT 100 46
        fabG  845695 ..  845726 +  -8.2  -3.75053   AAATAACATATTGAA      CTCTAGTTTAGA AAATCTGA TCTAAGCTAGAG       TTATCTTAATATATA  76 47
    CTC00805 NONE
    CTC00806 NONE
    CTC00807  852810 ..  852836 +    -9  -3.18264   AGAAAAGAAACTAAA         TAAAAATTTTGT GAA GCAAAATTTTTA         TTAATGAATAAGGAA  75 27
    CTC00808  853490 ..  853511 +  -6.7   -5.1861   CTCTTGAAGTTGAAT           TTACTTGAA GGCC TTCAGGTAA            TTTTTTAGTAGTAGC  90 18
    CTC00810  857171 ..  857195 + -14.5  -4.07885   TGTTGAGTATTGGAA          GCACTATCTTT TTA AAAGATAGTGC          TTTTAAAAAGAAATA 100 52
    CTC00811  859082 ..  859117 + -17.2   -3.0263   ATAATTTAATTAATA    TACTATAAAAGCCCTT ATTT GAGGGCTTTTATAGTA     TATTAAGGAGATGAT 100 37
    CTC00812  860062 ..  860089 +  -9.3  -2.61117   ATAGGCATGTATAAA        TTAGGGCTTAT GGAAAA GTAAGCCCTAA         AATTTTACTTTATGC  72 27
    CTC00814  862065 ..  862077 +  -3.5  -2.89564   AATGTAATATTAATT                TATTT ACA AAATA                TATATAGAATAGGGA  45 44
    CTC00815 NONE
    CTC00816  865121 ..  865135 +  -7.2  -3.41448   CCCTGTTGTAATACA               GGATTT CCA AAATCC               ATTTCTTTCTTCGTA  68 497
    CTC00818  867287 ..  867334 + -21.2  -3.29829   ATTAGAATAAAAATT TAT-TATTCTATATTTCCAGGCA CAA TGCCTGGAAATATAGAATATATA TTATAAAGAAATATA 100 40
    CTC00819  868780 ..  868808 +  -6.8   -4.9138   AATAAATATTTTAAG       GAGGTTGTGGTGA ATTA TCGCT-CAACCTC        TTTTGTTTACATAAT  86 46
        gntR NONE
    CTC00821  870486 ..  870512 +   -11  -5.63517   AAGTAGTAGTAAAAA         GAAATGAAGGGA TTT TCCTTTCGTTTC         TTTTTTATTTAAGAA 100 19
    CTC00822 NONE
    CTC00823 NONE
    CTC00824  874178 ..  874207 + -15.3  -3.77196   AAAGTAAAAAGGTTA       TAAAAAGTCTGCA AAAA TGCAGACTTTTTA        TTTACTAGATGGTAA 100 34
    CTC00825 NONE
    CTC00826  876093 ..  876140 +   -24  -2.72661   ATAAATAGAACTTTA TATAAAACGCAAAAAACGACTT ATAT AGGTCGTTTTTTGCGTTTTATA TAATTCAAAATACTG 100 37
    CTC00827  877173 ..  877197 +  -2.9   -3.0218   GAACATTGTGTATTG          TAGTTATGG CATAAGT CCATAACAA          TATCTATACATATGT  42 201
        thiC  878587 ..  878613 +  -8.3  -3.72576   AGAAACGAGGATAAA         TAAAAATTTTG CGTGA CAAAATTTTTA         TTTAATGAACAAGGA  79 23
    CTC00829 NONE
    CTC00830  880394 ..  880404 +  -2.4  -4.15453   CAAGTAGAACATCCA                 CCAG TAT CAGG                 TTTTACAATAGGTTC  52 121
    CTC00832  882210 ..  882237 + -11.4  -5.99154   GTACCGCGAATAATA        CCTTCGTCCTAG TTTT TTAGGATGAAGG         TTTTTTTATTTAATA 100 302
    CTC00833  882880 ..  882910 + -13.6  -4.35327   ATATAACAAAAATAA       GAATATGCTTAAAA TAA TTTTAGGCATATTC       TTTAATTTTTAGTAG 100 42
    CTC00835  884563 ..  884591 + -14.1  -4.84527   AAATAAAAATAAAAA        GCAGTTCAAAGAA AAT TTTTTTGAACTGC        TTTTTAGTATATGAA 100 247
    CTC00836 NONE
    CTC00837 NONE
    CTC00838  888583 ..  888614 +  -4.6  -3.00476   ATAAAACAGAAAGGT      TTTAGATTTCTATT AAAG ATTAGGAATCTAGA       TATATAGTTGGAGGT  52 21
    CTC00839 NONE
    CTC00840  891875 ..  891904 + -13.9  -6.00814   GAAATAATAGAAAAA       TTGCTATAAAACT GTAC AGTTTTATAGCAA        TTTTTTTTGGTTATT 100 34
    CTC00842  895090 ..  895119 + -15.3  -3.14051   AAAACAGCTTATCAT       TAAAAAGACCTGT AAAA ACAGGTCTTTTTA        TATTAATAAAAATAC 100 277
    CTC00843 NONE
    CTC00844  897062 ..  897096 + -10.2  -5.85244   AGTTTAAATAAAAAA     TATCGTAGAATGGTAT CAA ATTTCATTCTGCGATA     TTTTTTATTTTGCTT 100 44
    CTC00845 NONE
    CTC00846  899449 ..  899459 +  -2.6   -3.0127   CAAATGTTAAAAATC                 TATT TAA AATA                 TGTATAATTAAATGG  42 8
    CTC00847 NONE
    CTC00848 NONE
    CTC00849  902664 ..  902703 + -14.8  -3.68727   AGTGAACAATGAATA  G-TAAAATAAAAAAACTGC ATT GCAGTTTTTTTATTTTATC  TCTTTATAATTTATT 100 25
    CTC00854  908149 ..  908171 +  -9.3  -5.76633   TATTATAGAAAAAAA           TAGCTTTTG TAAGT CAAAAGCTA           TTTTTTTCTATGTAA 100 33
    CTC00855 NONE
    CTC00856  909683 ..  909721 +  -8.4  -3.73122   TTTAGATAAAGCAAA   GACATCTATATATTCAAG ATA TTTAAATATATAGATGCC   TTTGGAATTATTATA  79 136
    CTC00860  913865 ..  913888 +   -14  -2.98866   AAATAGAATATATTA          GTTCAGGGAA GATT TTCCCTGAAC           ATTATTTACATATCA 100 35
        mglA NONE
        mglC  916484 ..  916494 +  -2.6  -2.86288   ATTGCTAAAAAATAA                 TATT TTC AATA                 ATTTAATAGAATTTG  41 26
        lacI  917591 ..  917630 + -12.6  -3.86194   TGCTATTAAAATGAG  TTTAATTAAAAAGTGTGT GCTT ATGCACTTTTTAATTAAA   TTTGTAGAAAAGGTT 100 32
    CTC00864 NONE
    CTC00865 NONE
        galE  921547 ..  921579 +    -8  -3.39896   TATGTAGTTTTATAG     GCTATAGTGT-TTAT TTTA GTAAGACACTATAGC      TATTCTATGTATAAA  72 34
        rpoD  922603 ..  922632 + -10.9  -4.61566   ATTTTGAGTAAACCA       TAAGCTAGGAGAT TAAA GTTTCCTAGCTTA        TTTTATACTTTCAAA 100 30
    CTC00869  924374 ..  924392 +  -8.9  -4.39568   AAGAATTAAAGAAAA             TAGGCTG ATTAA CAGCCTA             TTTTAATATATGAAT  86 18
    CTC00872 NONE
    CTC00873  928128 ..  928169 +  -6.2  -4.16787   AAAAATATAAATAGA TTCATAAGCT-TCAGTGTA GTAAA TATACTTAGAGCTTATGAA TTATTATTTAGTTAT  70 27
    CTC00876  931302 ..  931325 +   -14  -3.82551   TTAAAATATAAATCA          GAGGACATCT TAAA AGATGTCCTC           TATTTTGTAAACTTT 100 310
    CTC00877  933130 ..  933187 + -20.5  -3.10344   AGATTGAAGAAGCTT CGATGGGAAGATAAAAATAAGGATGCAT ATT ATGCATCCTTATTTTTATCTTCT-ATAG TATCTTCAATAGCAA 100 12
    CTC00878  934473 ..  934486 +  -5.9  -5.15969   ATGTTAAATAAAAAA               GCCCT TTGA GGGGC                TTTTTTACGTTAAAA  84 46
    CTC00882  938355 ..  938367 +  -6.3  -3.14463   GAGAATTTTTAATCC                TTAGG TGT CCTAA                TTGCTCACAAAAATT  61 269
    CTC00883  938827 ..  938847 + -12.7   -4.4727   AAGAAACTATGTAAG            GCACTAGTA TTA TACTAGTGC            TTTTATACATATTAA 100 40
        degV NONE
        padR  940324 ..  940334 +  -2.6  -3.37612   AAAATAAAGAAAACG                 TTTT CTT AAAA                 TTGCTTGGAATTGGG  44 100
    CTC00886 NONE
    CTC00888  943561 ..  943591 + -14.3  -3.79164   AGCTTTAAGATAGAA       TAAAAAGTAAGGG ATAAA CCCTTACTTTTTA       TTAATTTCTTTATAG 100 23
    CTC00892  946994 ..  947009 +  -2.6  -3.99324   TAATTATATATATAG              TAATGG ATGA CTATTA               TTTATAATAATAAAA  50 57
        gntR  947703 ..  947726 +    -4  -5.86332   TCAATTTAAAAAGAA          TGTAAG-TCAT TTA ATGGTCTTACA          TTTTTTTTAGATTAA  83 44
    CTC00894  948719 ..  948745 +   -14  -4.14392   TTGTTAGTTGTTCAT         TAAAAAAACTGC CAC GCAGTTTTTTTA         TTTTGCGAATTGACA 100 252
    CTC00895  949748 ..  949774 +  -8.2   -4.6856   TTCTTGTTTATTAAA         TAAAGGTTTTGT TAT GCAAAACTTTTA         TTTTTCAACTGTTTC  86 255
    CTC00897 NONE
    CTC00898 NONE
    CTC00899  952727 ..  952770 + -18.7  -3.86015   CAAGAAAATAGAATA TAAAGCTAGAATTTTAGTT GCTATA AACTAAAATTCTAGCTTTA TTTATAGAAACAATA 100 30
    CTC00900  954045 ..  954057 +  -3.5  -3.43109   CTAGTAGTAATATTT                TTATT GAC AATAA                TATTTAAATAATGTA  49 80
        nhaC NONE
    CTC00902  956704 ..  956744 + -17.3  -2.85585   ATTAAGCTATATTTT  TTAAAGAAGACTTTGAATT TTG GATTCAAGGTCTTCTTTAA  TGCTATCTTTTGCAC 100 58
    CTC00903 NONE
    CTC00904  958951 ..  958970 +  -6.6  -4.08767   GATAAGTATTTTATT            TATAGTAA AGGA TTACTATA             TTTTAAAGAGGTGAG  70 88
        rbsA NONE
        rbsC NONE
    CTC00907  962507 ..  962524 +  -2.1  -2.74094   GAAAAAAATAAATAA             TAAGTAT TCTG ATATTTA              AGTTTTTATATAGAA  39 26
        kpsF NONE
    CTC00909  964120 ..  964139 +  -9.4  -4.96848   ACGATAAAGTAAAAA            CTCACATT TATA AATGTGAG             TTTTTATATAAGAAA 100 42
    CTC00910 NONE
    CTC00911  965721 ..  965761 + -23.7  -3.88787   ATTAATAGTTATAAA  TAATGGGTTGCCTCAAAGT TTT ATTTTGAGGCAACCCATTA  TTTATAACAGTGTAA 100 23
    CTC00912  966655 ..  966665 +    -4  -3.39521   TAAATGGTACTAAGT                 TACT ATA AGTA                 TTAAATTTTACTAAA  49 18
    CTC00913  967715 ..  967732 +  -3.5  -5.03747   ATGCTTCAAATTTAA             CAAAATT ACTT AGTTTTG              TTTTTTGGAGCATTT  68 50
    CTC00914 NONE
    CTC00915  971359 ..  971369 +  -6.8  -4.28548   GGGCAATATAAAAAA                 GTGC GAC GCAC                 TTTTAATGAATAACT  74 30
    CTC00918 NONE
    CTC00919 NONE
    CTC00920  977592 ..  977634 + -26.8  -3.13164   AACTATACTAAGGCA TAGAGTGAATAGTACACAAG TAC CTTGTGTACTATTCACTCTA TTACGTCATTAACCA 100 104
    CTC00921 NONE
    CTC00922  979614 ..  979641 +  -5.8  -3.65991   TTTATAGACAAGAAA        GCATTATAAT AGAATTAG ATTATAATGC         TTATATTAAGCAACT  63 151
    CTC00923  980708 ..  980720 +  -4.9  -3.92542   AAAACATATAATATT                CTTAT TTT ATAAG                TTATTTAAAAATAAA  60 153
    CTC00924  983188 ..  983225 +  -6.5  -4.81523   ATTAATATATTTCAA   TAACTAGATAGAAGTAT TATT ATGCTAATATCTAGTTA    TTTTGATTTTTAATT  79 82
    CTC00925  984504 ..  984524 +  -3.4  -2.64973   CATAGAAAACAGGTA            TTTACATT GTTAA AATGTAGA            TAATATGAGATTAAT  42 62
    CTC00926 NONE
        pyrC NONE
    CTC00928  988774 ..  988793 +  -4.4  -3.26471   AAAGATAATACAAGA            GCAGAAGAA AGA TTCTT-TGC            TTAATATAAAACTAA  51 2
    CTC00929 NONE
    CTC00930  990680 ..  990690 +  -2.6  -3.52539   TTTAACAAGCCAGGT                 TTTT GAA AAAA                 TTATGCTTAAAATTA  46 267
    CTC00931 NONE
        rocC  993013 ..  993024 +    -3  -2.63435   TAAAGATAGTGGTGC                TAAC TAAA GTTA                 ATTATAAATAGTTAA  42 19
    CTC00933  994314 ..  994354 +  -7.1  -3.66028   GTAAATGATAAATAA CAAAACAGGGCTTCTCTT TTGTTT AAGAGA-GCCTTATTTTG  TTATTGAGAATTATA  69 26
    CTC00934 NONE
    CTC00935  996617 ..  996656 + -13.2  -4.78029   TGTTAAAGAAAATAA  TAGCTTGATGGTACTATA TAAG TATGGTATTATCAAGCTA   TTTTAATTTTATTAA 100 131
    CTC00936  999151 ..  999180 + -12.4  -3.94664   ATATATAAGTACTAA       TTTAAGGCTTGA TTATAT TCAAGCCTTAAA        TTTAGTCATTTTATA 100 40
    CTC00937 1000180 .. 1000210 +  -4.9  -4.49531   ACAATGAAATCAGAA      TGCACTTTT-AACG ATAT TGTTTAGAAGTGCA       TTTATTAATTTTATT  66 63
    CTC00942 1006206 .. 1006218 +  -2.7   -3.4529   TAAAGCAGCTTATAA                TTTAC GAA GTAAG                TTATGGTCCTGATAT  44 107
    CTC00943 NONE
    CTC00944 NONE
    CTC00945 NONE
    CTC00946 1010310 .. 1010352 +  -5.9  -5.71712   TGTATTAAGTGAAGA GGCTGTCTTTTCAAATGATTT GAA AAATCATTTTG-A-GACAGCC TTTTTTTATGTAAAA  91 33
    CTC00947 1011959 .. 1011988 + -10.9   -5.4477   AATTGTGTAATTAAA       GGTAGTTTGTAGA ATTA TTTACAGACTACC        TTTTTTTAGAAATTT 100 53
        merR 1012915 .. 1012949 + -14.6  -3.85092   AAGATTTATACTGAT     TAACTAAAAAAAGTGC TAT GCACTTTTTTTAGCTA     TTTGATATAGGTAAT 100 42
    CTC00952 NONE
    CTC00953 1018071 .. 1018096 +  -9.1  -5.92337   TAAATAGATTTAAAA         GGTTGCATCAA AATT TTTATGCAACC          TTTTTTTTAATATAT 100 34
    CTC00958 1022436 .. 1022451 +  -3.4   -2.7976   TAACCATGTAGTTGT              TTTATT GCCA AATAAA               CTTTAAACTGTTCAA  43 398
    CTC00960 NONE
        fecD NONE
        fecE NONE
    CTC00963 1028167 .. 1028201 +   -16  -5.00138   GTCATTAATTAAAAA     TGGATTGTCTCAAAAT TTT GTTTTGGGACAATCCA     TTTTTAATTTAAATA 100 33
    CTC00965 1031383 .. 1031410 +  -9.3  -5.71712   GTACCGCGGATAAAA        CCGTCTCTTTA TAATGT TAAAGAGATGG         TTTTTTTATATGAAA 100 271
        argS 1033157 .. 1033202 +  -8.6  -5.25699   AAAATAATTATTAAA TAGCCTATATAAATAGATTT TTGTAT AAATCTATCTATGTGGGCTG TTTTTATTGTATAAT 100 39
    CTC00967 1034042 .. 1034079 + -18.9  -4.59342   ATTGTAAAAGAAAGC   TATTAAAACCTAGTATG AAAT CATACTAGGTTTTAATA    TTTATTTCTCATCAG 100 20
    CTC00969 NONE
    CTC00970 1037921 .. 1037952 +  -8.2   -3.5627   TTTAGAGTAATAAAG      GAAAAATAGAGGCT AAGA AACCTTTATTTTTC       TTTGGAAAATAATAT  74 17
    CTC00971 1038700 .. 1038721 + -10.3  -5.79595   TAATATTAATTAGAA           GATGTCTTT TAAA AAAGACATC            TTTTTTATTTTAAAA 100 38
    CTC00972 1040332 .. 1040344 +  -3.5  -2.78935   TTAGGAGGATCATTA                TTTAA TAT TTAAA                TGTAATAAAGAATAT  45 14
    CTC00973 NONE
    CTC00974 NONE
    CTC00976 1043827 .. 1043882 + -28.2  -4.73341   TCCAGGTAAACTCTG CCAATAGATAAAATAAAGTCTGCCAC AATT GTGGCAGACTTTATTTTATCTATTGA TTTATTTCATTTTTT 100 19
    CTC00979 1048132 .. 1048149 +  -9.9  -5.27206   GGATAAATAAAAAAA             CGTCTCA AAAA TGAGACG              TTTTTATTATATATA 100 35
        mutT 1050508 .. 1050566 + -15.8  -3.81689   ATGATGTAAATAAAT CCTATTTTTAAATATAAATCTCCACATG TTA CATGTGGAGATTTATATTTAAAGCTATA TTTCATCATAATGTT 100 356
    CTC00984 1054226 .. 1054248 + -13.6  -4.41817   ATATAATCTTATTAA           GCTCATATTC TAG GAATATGAGC           TTTTAAATTGTTTTA 100 75
        ftsA NONE
    CTC00986 NONE
    CTC00987 1058956 .. 1058998 + -18.2  -5.47159   AATGGAGAAAATGAA ATAAATAGTTTATGGTCTTT TTA AAAGACCATAAACTATTTAC TTTTTTGTCTTAAAA 100 22
    CTC00989 NONE
    CTC00990 1062004 .. 1062035 + -11.8  -4.38154   TTTTTAAATTTGAGT      AAATAAAATCCTCC AATT GGAGGATTTTATTA       TTTTATAAAGAATCT 100 20
    CTC00991 NONE
    CTC00992 NONE
    CTC00993 NONE
    CTC00994 1066853 .. 1066869 +  -5.1  -3.57387   GGAGGAGTTTTATTA              GCTGCTT TTG GAGTAGC              TTTAGCAACTATATT  59 91
    CTC00996 NONE
    CTC00997 NONE
    CTC00998 NONE
    CTC00999 NONE
    CTC01000 NONE
    CTC01001 1073044 .. 1073066 + -13.6  -5.79595   ATGGAAGAAAAAAAA           TAAAGCTGGA TAA TCCAGCTTTA           TTTTTTATTTTAAAA 100 23
    CTC01002 1073621 .. 1073665 +  -9.1  -5.63517   ATAAAGATATATATT TAAAATTTGGAATATTCATT AGGATG AATGA-TGTTCCAAATTTTA TTTTTTGTTTACAAA 100 50
    CTC01003 1074279 .. 1074320 + -12.7  -4.22678   AATAAAGTATAACAA TAAGGAGAATAATAGTTAA TGAT TTAACGATTATTCTCTTTA  TTTCTATTGAATCTC 100 71
    CTC01004 1075710 .. 1075730 +  -9.8  -3.92996   AGTAAAAAATATAAA            GGATATGG CTTCT CCATATCC            TTGTTGTATATGGGA  86 39
    CTC01005 1076127 .. 1076145 +  -3.9  -2.96866   AGCTATGTATAAGGA             GGACTTT AAGTG AAAGTTC             TAGTATTATTTTCTT  46 49
    CTC01006 1076751 .. 1076769 +  -8.9  -5.67063   GTATTTAGATGCTAA             CCAGAAG AAAAA CTTCTGG             TTTTTTTGTAATAAA 100 83
        glpX 1077928 .. 1077959 +  -8.2  -5.52986   ATAGTGAATAATTGA      GGTAGATTTCCT TTTTTATT AGGAAATTTACC       TTTTTTTCATCACAT 100 44
    CTC01009 1079848 .. 1079869 + -10.3  -4.73635   AATACTTAAAACTAT           GGGTAAAAT TTAA ATTTTACCC            TTTTCTTAAATTATA 100 13
    CTC01010 NONE
    CTC01011 NONE
    CTC01012 NONE
    CTC01014 NONE
    CTC01015 1085096 .. 1085135 +  -6.1  -5.32882   TTTAAAATAAAAAAG  CTAGTT-GATATATTAAT AAAAA ACTAATATATCCAACTAG  TTTTTTATCGTGGTA  88 73
        rnfC NONE
        rnfD NONE
        rnfG NONE
        rnfE NONE
        rnfA NONE
        rnfB 1092888 .. 1092915 + -12.9  -5.49568   AGATAAATAAAAAAA        TCTGTGTTCCA TATAAT TGGAACACAGA         TTTTTATTTTAAATT 100 31
    CTC01029 1100997 .. 1101012 +  -4.8  -3.91042   AATCTAAAACTACCT              CTAAAT AGGA ATTTAG               TTTAAATTATTTATA  60 39
    CTC01030 1101688 .. 1101710 +  -9.2  -4.99043   AAAATTTGTATACTT           AGTAGCACAA TTA TTGTGCTACA           TTTTCTTTATACAAC 100 39
    CTC01031 NONE
    CTC01032 1103428 .. 1103471 + -12.6  -2.62326   TCCCTGGATAACGAT TTATAAGCTTTAGAGGGAGT AAAA ACTCCCTCTAAAGCCAAGAA CTCTGTTTATAATTA  95 81
    CTC01034 NONE
        mutT 1105688 .. 1105712 +  -8.7  -5.65678   AAAGGTTAGTAAAAA          TACCCTGAA CAAATAA TTCAGGGTA          TTTTTTATATTTTAT 100 39
        prkA NONE
    CTC01040 NONE
    CTC01041 1112361 .. 1112383 + -10.7  -3.97585   GTATAAATAAATAAA           GCTAAAAGC CTTTA GCTTTTAGC           TTATTAATTTATTAT  93 31
    CTC01045 1115941 .. 1115963 + -10.8  -3.31022   GAAGGTAGGTGAGAT           CGTTATAATT TAT AATTATAACG           TTAATAATGTTTGAT  86 52
    CTC01046 NONE
    CTC01047 NONE
    CTC01048 NONE
    CTC01049 NONE
    CTC01050 NONE
        nifU 1120783 .. 1120806 + -12.6  -4.57569   TGATTATATTAAAAA          TCCCAATGAA ATAT TTCATTGGGA           TTTTTAAAGAAATAC 100 38
    CTC01052 1121912 .. 1121934 +  -6.4  -3.80772   AGAATCAGTTGAAAG           CTCTACTT AATTTAA AAGTAGAG           TATATTTTTTGTTTC  66 16
    CTC01053 NONE
    CTC01054 1123625 .. 1123639 +  -2.8  -3.33003   TAAAGAGAGGAAGTG               GAAGGT GAA AACTTC               TTAATAATTGTATTG  44 154
    CTC01055 1126777 .. 1126792 + -10.4  -5.61881   AAGGATTAAATAAAA              GTGCCC TTAA GGGCAC               TTTTTATTTTTAAGA 100 364
    CTC01056 1127537 .. 1127564 + -15.8  -3.67775   ATGAATTAAATTAGA        CAAAAGCTATGC CATG GCATAGCTTTTG         TTCTTAACTAAAAAT 100 316
    CTC01057 1128123 .. 1128136 +  -2.5  -3.20349   GTCAAAGTAATAGAT               TTATA AATA TATAA                TCTTAAATTTGAAAA  43 31
    CTC01058 1129834 .. 1129881 + -23.4   -3.3568   AATGGAAATTTAATT TTTTTAGCATTGAGTTAAAATT AAAA AATTTTAACTCAATGCTAAAAA TTAATATATAATTGT 100 28
    CTC01059 1130330 .. 1130351 + -10.3  -5.40072   TGGTAGAAATATAGG           TTGGATACT ACGA AGTATCCAA            TTTTTTTGAGACAAA 100 89
        lepA NONE
    CTC01061 NONE
    CTC01062 NONE
    CTC01063 NONE
    CTC01064 1135808 .. 1135844 +  -4.6   -5.5112   ATAAAAGGATAAAAG    TACCTCATTTTGAC AATAATAAA GTTAAAGTGAGGTG    TTTTTTATTCATAAG  83 37
    CTC01065 NONE
    CTC01066 1138300 .. 1138327 +  -3.6  -4.34345   AGTTATTCTTTCCTC        TATATTTTTAGA CCTT TCTAAAAAAGTA         TTTTCATCATATATA  60 261
        kilA 1142612 .. 1142624 +  -4.1  -3.07484   GTTCAGAAAAGGATT                GTTGA ACT TCAGC                TAATGTTTTTATATC  49 267
    CTC01073 NONE
    CTC01074 NONE
    CTC01075 1145929 .. 1145940 +  -4.4  -3.51934   AGATAACTGTTGTAA                TTGC GACT GCAA                 TATTTGTGAAGGAGA  54 95
    CTC01077 NONE
    CTC01078 NONE
    CTC01079 NONE
    CTC01080 1148583 .. 1148608 +  -6.2  -3.15346   GCTATTTAATATAGG         GGGATATCTA TATTAT TAGATACCCC          TGTTAGTAAACTATT  61 158
    CTC01082 NONE
    CTC01083 1151236 .. 1151263 +  -7.1  -5.16133   TTTATTAACACAAAA        GGCACTTACTT AAATAA AAGTAGGTGTC         TTTTTCTATTATGAT  90 201
    CTC01084 1153619 .. 1153637 +  -5.3  -5.72622   AAGAAGTTATTAAAA             GAGCTTA ATATA TAGGCTC             TTTTTTATTTATGGA  90 11
    CTC01085 NONE
    CTC01086 NONE
    CTC01087 1157407 .. 1157421 +  -2.2  -3.65351   GTACTAATCTTCCCC               TTATAT ATG GTATAA               TTTACATGAAGATAA  45 40
    CTC01088 1157908 .. 1157929 +  -5.9  -4.11322   AAAGCTGGATACCGA           GCACCTA AAAAATAA TAGGTGC            TATTTTTATGCTTAA  67 11
    CTC01089 1159857 .. 1159883 +  -4.5  -4.84311   CCCGAGAGATATTAA         GCACTTACT AGGTAAAAC AGTAGGTGC         TTTTATTATGTAAAA  69 223
    CTC01090 NONE
    CTC01091 1161062 .. 1161081 +  -2.3  -2.70932   AAGTAAAAGCAGCAT            TAAAAAT GATTCA ATTTTTA             TAATTAGGGGAGGAA  39 3
    CTC01092 1162141 .. 1162161 +  -8.3  -4.74103   AGTAGCTGAATAAGA            GGGAAGGTG AAA TACCTTCTC            TTTTTAAATTAAAAA  93 28
    CTC01093 NONE
    CTC01094 NONE
    CTC01095 NONE
    CTC01096 NONE
    CTC01097 1165164 .. 1165175 +    -3  -2.59323   CAAGCCAGATAATAG                CATT AACA AATG                 ATTATGAAGCGTTTT  42 13
    CTC01098 1165678 .. 1165693 +    -4   -5.4833   AAGATAAAACTTAAA              GGCATA GAAA TATGTC               TTTTTTATTCCCTAA  76 34
    CTC01100 1168066 .. 1168077 +    -3   -4.3586   AGAATACAGAGGATA                TTTC CAAG GAAA                 TTTTGATATAGATAC  56 319
    CTC01101 NONE
    CTC01102 NONE
    CTC01103 NONE
    CTC01104 NONE
    CTC01105 NONE
    CTC01106 NONE
    CTC01107 NONE
    CTC01109 1176699 .. 1176723 +  -8.6  -4.87133   TAAAAATCAATTATT          GAGTAGCCGA TTTAT TCGGTTGCTC          TTTTCTTTAAAAGAT  93 24
    CTC01110 NONE
    CTC01111 1178680 .. 1178705 +  -9.9  -4.68424   TTATTTTAATAAAAG         GAGCAGTG-TAT TAT ATAGCACTGCTC         TTTTTGAGTGGATTG  95 216
    CTC01112 1181008 .. 1181041 + -14.2  -6.09196   CGAAGTGTTAATTTA     TAGATAGTTCTTAG GCTAAG CTAAGAACTATCTA      TTTTTTTATTTTACA 100 30
    CTC01113 1182410 .. 1182423 +  -2.5  -3.65542   GAATTAATTAAAATT               TTATT GAGA AATAA                TGTTTTGGAAATGAA  46 147
    CTC01115 1183511 .. 1183531 +  -5.4  -5.97979   AATAGTAATAACATT            TAGGTAGC TAGCT GCTACCTC            TTTTTTTATTGTTGT 100 133
    CTC01116 1184901 .. 1184940 +  -8.8  -4.52857   TCTTGCAAATTAATA  TAAAAGAAGATCTAAAGT TTAA GCCTTAGATCTTCTCTTA   TTTTATGTCAAAAAT  86 28
    CTC01117 NONE
        pilT 1187217 .. 1187258 + -14.9  -2.81642   TAAAAAAATGATATC CATATAAAAAATAGGAGTA TTAA TACTCCTATTTTTTATATA  TGTAATAAATGGTGT 100 19
    CTC01120 1188671 .. 1188688 +  -7.1  -5.63504   AAAGTTAACTAAAAA             GAAAGAT ATTT ATCTTTC              TTTTTTTATAGAGTT 100 29
        ftsA NONE
        ftsZ 1191190 .. 1191231 +  -8.3  -3.75817   AAATAATAGTTTATA TAAAAAAATCTGACCCAATT ATA AAAAGGG-CAGATTTTTTTA TGTTTATTATCAAAA  79 35
    CTC01125 NONE
    CTC01126 NONE
    CTC01128 1193857 .. 1193893 +    -4  -4.42667   TTTATAGTAAAGAAA   GATTGAGAAACA-AAAT TTAA ATTAATGTTTTTCAATC    TTTTACTGGTTTTAA  60 43
    CTC01129 1194772 .. 1194796 + -11.7  -4.43844   CTTTAATTCATAAAA          TAAAAAAGTGT TAC ACACTTTTTTA          TTTTATGAATAATGA 100 35
    CTC01130 NONE
        phoR 1197569 .. 1197589 +    -9  -5.04601   ATCAAATTTAGTTTA            GAGGTTGC AAAAA GCAGCCTC            TTTTTAATTTGTAAA 100 25
    CTC01132 1198556 .. 1198567 +  -4.4  -2.75844   AAAAATTAGGCTATA                TTCC TATG GGAA                 ATTTAAAATAAAGGG  48 3
        pstC NONE
    CTC01134 NONE
        pstB 1201273 .. 1201288 +  -2.6  -2.87931   TATTGCTGAAAACTG              TTTATC AGGA GATGAA               TATATGAAAAATAAA  41 129
    CTC01136 NONE
        engA NONE
        gpsA 1204943 .. 1204976 + -17.1  -5.76633   ATCTTATATTTTAAA     GTAATCTGTAGAAAT TAAA ATTTCTACAGATTAC      TTTTTTTATATGTAA 100 46
    CTC01140 1206753 .. 1206772 + -10.8  -5.29885   GACCAGTAATATCAA            GGGTTGTA GAAA TACAACCC             TTTTATTTTTGGATT 100 244
    CTC01142 NONE
    CTC01143 NONE
    CTC01144 1211843 .. 1211854 +    -3  -3.89212   ATGATTAGACATGAA                GTAA ATAC TTAC                 TTTGGTATATAACTA  52 2
    CTC01145 NONE
    CTC01146 NONE
    CTC01147 NONE
    CTC01148 NONE
    CTC01149 1221598 .. 1221655 + -14.5  -4.65895   CAGTTTAAATAAATA AAGGGACGGTTAATGAAAAACCACTAT TATT ATGATGATTTTTCATTAACCGTTCCTA TTTTTCCCTGAAGAG 100 45
    CTC01150 1222602 .. 1222619 +  -2.1  -4.58395   TGGAGAATTAAGGAG             TTTTATT GAAG AATAAAG              TTTTTACAAGATAGA  57 10
    CTC01151 1223239 .. 1223258 +  -8.6  -4.95547   TAAAATTATATTAAA            GCACTTAC TTAT GTAGGTGC             TTTTCTTATTCTGAC 100 51
    CTC01155 1228795 .. 1228828 +  -9.8  -3.34715   ATGTATTATGATAAA     TTTAATGGTGATAG AATCGG CTACCACCATTAAA      TATTTGGGAAAACTA  80 72
    CTC01157 1233180 .. 1233190 +  -2.6  -3.38297   TTATTGGATTATTGT                 TATT TTT AATA                 TTAGTATCTATTAAT  44 203
    CTC01158 NONE
    CTC01159 1238384 .. 1238413 + -12.3  -4.19704   GAAAACTTCTAAAAG       TAAAAGCACCCAA AAAT TTGGGTGCTTTAA        TTTTAGGTAGGCTTA 100 29
        htpX 1245328 .. 1245348 + -12.7  -4.88067   TGTATAAAATTTATT            TAGGGCTAA ATT TTAGCCCTA            TTTTTCTAAGTAGAT 100 300
    CTC01165 1245932 .. 1245963 +    -3  -4.92314   TATAATACACCAAAA      TACCGTATCATTCA TAAC TGAATTTCACGGTA       TTTTTATGAATTGAT  66 36
    CTC01167 1247484 .. 1247494 +  -2.6  -2.91924   TTATGGAAATTGGGA                 TTAT TGG ATAA                 ATTTATAAAGGATAA  41 103
    CTC01168 1248072 .. 1248096 + -14.5  -3.65827   AGTTAATAAAATAAA          CTGTGGATTAA ACA TTAATCCACAG          TTTACATAAAAATTA 100 35
    CTC01170 1249917 .. 1249945 +  -7.5  -4.22369   TTGTTATTTTCTAAG        CCGTACACTTA AATTTAA TTAGTGTACGG        TTATTTAGTTTTGGT  77 104
        deoR NONE
    CTC01172 1252308 .. 1252344 +  -8.2  -5.72207   GTTTTTATATGAAAA   TATCTCTTAAAGCACCT ATAG AGG-GCTGTAGGAGATA    TTTTTTTACTTTCAC 100 49
    CTC01173 NONE
    CTC01174 1254819 .. 1254847 +  -9.7  -4.40237   GTGTATACTATAAAA        GCTGTTGATAAAT ATA AATTGTCAACAGC        TTTTACTATATGATA  89 57
    CTC01175 NONE
    CTC01176 1256446 .. 1256462 + -12.3  -3.36823   AAAATTTTTATCATA              GGAGGAC TTG GTCCTCC              TTAAGTTTTAACAAA  91 25
    CTC01178 1259725 .. 1259741 +  -6.5  -4.54047   TAATATTAAAAAATA              GGGGC TTTAATT GCCCC              TTTTATATGAAATAA  74 38
    CTC01179 1261097 .. 1261153 +  -4.8  -4.27512   ATATAAAAAGATAGG TGAATAGTTAAGGATGATT-TTTAGAT GAAA ATTAAGAGAAACATCCATAACTATTCA TTATTTATTATGGGA  64 47
    CTC01181 1263312 .. 1263331 +  -2.2   -3.0375   ATAAATGTGAATTAT            TTTTACTA AATT TGGTAAGA             CTTTATAATGTTAAT  41 78
    CTC01182 1264040 .. 1264068 + -16.2  -5.24003   TTACTTATTTCTAAA        TCGCACTTCAGT ATTCA ACTGAAGTGCGA        TTTTTGGTTTTTATT 100 117
    CTC01183 1265505 .. 1265532 +  -8.6  -5.52079   TTCCTAGAATAAAAA        TGTACAGTATCT ATTT AAATACTGTACA         TTTTTATTTTAGTGT 100 34
    CTC01186 1268316 .. 1268340 +  -5.1  -5.72616   AATTAATTAAAAAAA         GTGAGTGGAA AATTTA TTCC-CTCAC          TTTTTTTATATAGAT  90 35
    CTC01190 1272703 .. 1272749 + -22.8  -5.15167   AAGAATTAATAAAAA CACCTCATTTCATGTTAATAGT TGA AATATTAACATGAAATGAGGTG TTTTTATTGCTAGTA 100 53
    CTC01193 NONE
    CTC01194 1278463 .. 1278492 + -13.1  -2.77781   TTTAATTAAACTAAA       GTTCAGATGGAAT TTTA ATTCTATCTGAAC        TAAGTTTTACTCCAG 100 52
    CTC01195 NONE
    CTC01196 NONE
        fepC NONE
    CTC01198 NONE
    CTC01199 NONE
    CTC01201 1285350 .. 1285387 + -15.3   -5.1287   ATAAAAAAGAAAAAA   TTTACTTCAAAGTGATT TAAA AATCATTTTGAAGTAAA    TTTTTTAGCTATCAA 100 106
    CTC01202 NONE
    CTC01203 1288178 .. 1288217 +  -5.2  -3.11072   TCCAAAGAATCGCCT  ATCCTCTGTGCAACTATAA AAT TAATA-TTGTACAGAGGAG  TGTATATTAAATGAA  54 223
    CTC01204 1289080 .. 1289110 + -15.8  -3.61715   TTCTAATTTTAATAA       TGCGATATTTATAA CAG TTATAAATATCGCA       TTATTAAAAGAAATA 100 62
    CTC01205 1290919 .. 1290934 +    -4   -5.3236   GAAGCTTTTCCCTTT              GAATGG GTAT CTATTC               TTTTTTCTAAATTGT  73 213
    CTC01206 1292349 .. 1292373 + -15.9  -4.88407   TAAATCAATTAAAAA          GGAAGAAATCC AAT GGATTTCTTCC          TTTTTAATTGACTAA 100 485
    CTC01208 1295926 .. 1295957 + -12.6  -2.68806   AAGGATGAATAAAGA      TAGCATGTATTATT AGTT AATAGTACATGCTA       TCACTTGTTATAAGA  95 282
    CTC01209 1296496 .. 1296508 +  -3.5  -3.72405   ATTAAAATATTAAAC                TTTTA ATA TAAAA                TTATAATTTTATAAC  52 20
    CTC01210 NONE
        tlpA 1298812 .. 1298847 + -15.2  -4.46212   ATAAAATGTGTAGTA    TTAAAATAGTAAAGTT TAAA AACTTTACTATTTTAA     TTTTATGGTAAAAAC 100 78
    CTC01212 1299819 .. 1299858 +  -3.9  -4.95155   ATATACGTCATCTAT  TAATATTAACATTGATA ACAAAA TAACAATATTAATATTA   TTTTTGTAATATGGG  68 81
    CTC01213 1300768 .. 1300796 + -11.2  -5.06414   ATAAATTAGCTAAAA        TAAAGCTTTGGA TGAAT TCCAAGGCTTTA        TTTTTATTCAAAAAA 100 37
        yicC NONE
    CTC01216 1303484 .. 1303503 +  -2.9  -3.76373   GCTCTTTTAGAATCA            GATATAG TAAAAC CTGTATC             TTTAGCTATTGAAGA  48 138
    CTC01217 1304763 .. 1304789 + -15.4  -2.64155   ATTAAAAGAGAAATT         CTAAAAAAGTGC AGG GCACTTTTTTAG         TGAATTTAAAAGGGG 100 22
    CTC01218 NONE
         def NONE
         fmt NONE
    CTC01221 1309168 .. 1309197 +  -6.5  -4.42974   ATGATTAGTAAAAAA       GCTGTATGGCA CAAATACA TGCCATACAAC        TTTCTTGTGTATAAA  74 33
    CTC01222 NONE
    CTC01223 NONE
    CTC01224 NONE
    CTC01225 NONE
    CTC01226 NONE
    CTC01227 1315680 .. 1315695 +  -3.3  -3.83409   AAGGTTTTAAGAGAG              GCTTT AAGATG AAAGC               TTTAATAGTCTGTGG  50 14
    CTC01228 1316635 .. 1316677 + -14.7  -3.06261   TATTCAAAAAAAGTG TAAA-CAAAAAATGCAATTG ACGA CAATTGCATTTTTTGATTTA TATTGCACGTTGAAC 100 331
    CTC01229 NONE
        degV 1319059 .. 1319084 + -12.1  -3.90291   ATTATCTCTGTTGAA         TAAAAAAAGCC ATTT GGCTTTTTTTA          TTTAATTAGAAAAAT 100 23
        recG NONE
    CTC01232 NONE
    CTC01234 1322308 .. 1322329 +  -2.3  -3.08934   TAATAAATAGGAGGT           GCTTTAATG GATG TAATAAAGC            TCTTAGAATATCTAC  41 31
    CTC01235 1323264 .. 1323283 +    -8  -5.72254   ATAGTAAATTTGAAA            TAGCATTA AATA TAATGCTA             TTTTTTATTATTTCA 100 448
    CTC01239 NONE
    CTC01240 1328653 .. 1328665 +  -3.5  -3.36175   CTTTTAATTCCTGTC                TTTAT ATA ATAAA                TTGTGGCTAAGCATT  49 62
    CTC01241 1329450 .. 1329477 +  -8.6  -5.36441   AGATTGTTAAAGAAT        AAAAAGAAAGTC TTTA GACTTTCTTTTA         TTTTTTATGTACAAA 100 279
        plsX 1331082 .. 1331125 +   -10  -4.32678   TTTAAGAAAATCTAA GTTTATTGTTGAATTTGTTA ATCC TAGCAAATTGAATAATAAAC TTCTTTATTTAAAAG  91 413
        rncS NONE
    CTC01244 1333317 .. 1333344 + -14.4   -5.1675   ATTATTTAAACAAAA        GGTTCATTTCAA AAAT TTGAAATGAACC         TTTTTTAGTGAATAG 100 433
    CTC01245 NONE
        ftsY 1338226 .. 1338256 +  -8.5  -6.63964   TATTAATTAAAAAAG      GAGTCTGTTAAGTA AAAA TACTTGACAG-CTC       TTTTTTTTTTTGATA 100 191
    CTC01247 NONE
    CTC01249 1339999 .. 1340011 +  -6.3  -4.37502   AAAGAAAGGTCTTTT                TGGAA AGT TTCCA                TTTTAATATAATAAT  74 7
        rimM NONE
        trmD NONE
    CTC01252 1342293 .. 1342310 +  -5.5  -5.52909   AGATATTAAGAAAAT             GGGGCTT TGAA GAGTCCC              TTTTTTTGCATATTA  88 32
    CTC01253 NONE
    CTC01254 NONE
        rnhB 1345039 .. 1345065 +    -9  -3.31766   ACCTTAGTTATTCAT         TAATAAAAGTGT TCC ACATTTTTATTA         TATTATACTATAATT  77 503
    CTC01257 1346684 .. 1346694 +  -2.6  -2.85351   CTTCAGTATAGAAGG                 TTTT TAG AAAA                 TATAGTATAAAAGAG  41 5
    CTC01258 1347832 .. 1347856 +  -4.3  -2.82623   AATTTAGGGGGTGAA          ACTCTGATAAT ATA AATATCAGAGA          TGATTATGGGACAAA  48 51
    CTC01259 1350078 .. 1350095 +  -4.2  -2.90941   AAACTGAAATGTATG             GTGTTA TCTCGT TAACAC              GTTTAATCATTAATA  48 157
        codY 1350989 .. 1351010 +  -5.9  -5.24989   AAATTAAGTAATTTA           AGGATACTT TTAA AAGTATCCC            TTTTTTAGTATATGC  84 30
    CTC01261 1351922 .. 1351946 +  -5.1  -4.07687   AAACATTTTAAAAAA          GGTAGATGA TATTAAT TCATTTACC          TTTTAAAAAAAGAAT  64 48
         tsf 1352907 .. 1352925 + -11.8  -5.40474   TGCAATAATTAAAGA             GAGAACAC TGA GTGTTCTC             TTTTTTTGAGAAAAT 100 33
    CTC01263 NONE
         frr 1354337 .. 1354362 + -12.7  -3.27786   CTATTTAATAAAGAG         TAAAGCCTGCG TTAC CGCAGGTTTTA          TTAATAAGTTTTAGG 100 33
    CTC01265 1355163 .. 1355173 +  -5.4   -5.1675   GTGGAGTATAAAAAA                 CTGT GCA ACAG                 TTTTTTAATGAATAA  81 30
    CTC01266 1356202 .. 1356223 +  -7.4  -5.26155   ATATAGTTTGCAAAA           GCACTTAA AAAGTA TTAAGTGC            TTTTTATATTTATCT  93 35
    CTC01267 NONE
    CTC01268 NONE
    CTC01269 NONE
        gcpE NONE
    CTC01271 1365037 .. 1365069 + -13.7   -3.7256   CCCGCTTTTTCTATT      GTTAAAAACGCAACT TTT AGTTGCGTTTTTAAA      TTAATTTGATTTTTT 100 136
    CTC01272 NONE
    CTC01273 1366736 .. 1366746 +  -5.4  -2.89742   GAAGACAAGGAAAAT                 TCCT CAA AGGA                 TGTGTACAGGTTGCA  53 63
    CTC01274 NONE
        infB NONE
    CTC01276 NONE
        mgpA NONE
        truB NONE
    CTC01279 1372897 .. 1372918 + -10.2  -4.17762   ATAAATTTTCAGTGG           TAGAGCGG CTTTGA CCGCTCTA            TTATTTTGAACAATG  90 407
    CTC01280 1375115 .. 1375137 +  -4.9  -5.09225   AAATAATCATTAAAA           TAGAAGGGC TTTGT GCCTTTTTA           TTTTTTAAATGGAAT  74 28
    CTC01281 1376742 .. 1376752 +  -5.4  -2.87344   GCGAATTTTTTGAAG                 TTCC CTG GGAA                 TATGTAAAAAAAATA  53 292
    CTC01282 NONE
    CTC01283 1378786 .. 1378810 + -10.1  -4.70659   AAAAAAGAGGTAAAA          TAGCTATGGGT AAA ACCTATGGCTA          TTTTTAAGTATGGAC 100 23
        ftsK NONE
    CTC01287 NONE
    CTC01288 1383222 .. 1383245 + -12.6  -3.72576   TGTCAATAATACAAA          TAAAGTTCCC TATA GGGAACTTTA           TTTAATGAACAACGA 100 71
        recA 1384599 .. 1384614 +  -3.4  -2.54193   AGAAGAAGTTTAAAT              TATATA CAAA TATATA               TAACTTGACATAATA  42 28
    CTC01290 1386739 .. 1386757 +    -6  -6.17268   AATATGGAAAGCAAA             GGGCTA ATTATGC TAGCCC             TTTTTTTTATTATGA 100 497
    CTC01291 NONE
    CTC01292 NONE
    CTC01293 1389362 .. 1389372 +    -4  -3.22584   CAATTTAAGAACATC                 TCTT ATG AAGA                 TATATCTATTTTTAC  47 56
    CTC01294 1391052 .. 1391079 +   -10  -4.91712   CAATGGACTAAAAAA        TAAAAGGCTCAA GAAT TAGAGCCTTTTA         TTTTTATGACTTAGA 100 367
    CTC01295 1392873 .. 1392901 + -14.9  -3.81287   AAAAAATAAGGTAAA        TAAAGTAGAAGTT AAA AACTTCTACTTTA        TTTAATGATAATATG 100 48
    CTC01296 1394148 .. 1394184 +  -7.5  -4.95876   TCTAAGTGGAGAATC    TATGGAATAATGAGCAT TAA ATGCTTGTTATTCTATC    TTTTTAATTCTAATT  90 16
        lexA 1395323 .. 1395358 +   -15  -4.39386   TATATAGGAAATATT    AAAAACAAGTCTTGTG GTAC CACAAGACTTGTTTTA     TTTTAATGATTTAGA 100 24
    CTC01309 1410600 .. 1410630 + -12.8  -3.55604   ATAATAAATTAAGAA       AATAACCAGGAATA TTT TATTCCTGGTTATG       TCTTTAATTCCATAG 100 21
    CTC01330 1433075 .. 1433112 + -16.5  -3.78475   TACACATAAGAAAAT   AAAAAGAGGCTGTTGCA CTAA TGCGACAGCCTCTTTTA    TTACTTTATTATTTA 100 24
        pstA 1433860 .. 1433876 +  -5.1  -2.65751   AAATACATACCATTA              GCAATAG CTG CCATTGC              ATGTTCTCTTACTCC  52 284
    CTC01345 1449718 .. 1449764 + -13.6  -2.66991   ATCCTTAATTGTTCA TT-ATATAAAAAAGCTTGCAA ACTAAA TTGCAAGCTTTTTTATATTAA CTATTCTCTTATAAA 100 189
    CTC01348 1451913 .. 1451954 + -21.3  -4.39166   TTCCCTATTTCAAAA GTAATAGGAATAGGTTGAA TAAA TTCGACCTATTCCTATTAC  TTTTACTCTGTAAAA 100 318
        bcrA NONE
    CTC01358 1459814 .. 1459840 + -10.9  -4.35361   TGAATAATTTAGGAA         GCTCTTCTTCC CTTTA GGTAGAAGAGC         TTTAATTTTATTATA  93 48
    CTC01361 1464832 .. 1464847 +  -7.6  -5.41787   AAGAAAATATCAAAG              CACCTT AAAT AAGGTG               TTTTTCTGTTTTTTG  95 14
    CTC01362 1466425 .. 1466452 + -12.9  -5.59564   ACTTTTATAACAAAA        GAAAGGAGCTA ATGCCC TAGCTCCTTTC         TTTTTTTGAATTTAT 100 65
    CTC01365 1468966 .. 1468999 +    -7  -4.68919   TTTTGCATAAAAAAA     CAAATAAAAAGAAT CATTGA ACTCTTTTTATTTG      TTTTAGTTTATATTT  78 42
    CTC01369 1477460 .. 1477491 + -11.8  -3.73122   AGTGGATAAAATAAA      CCTATCACATATCT TTAA AAATATGTGATAGG       TTTACAATTATTATA  95 32
    CTC01381 NONE
    CTC01382 1491918 .. 1491957 + -18.1  -4.86001   ATCTTACATTTTATT  AAACCCCACATTGGGTA AGGTTC TACCCAATGTGGGGTTA   TTTTTCTCAACTAAT 100 112
    CTC01391 1504038 .. 1504084 + -15.4  -2.63568   AAAATAAACAATACC TGGGCAGGTTGTATGGAGATTA AAT TAATTTTCGTATACCCTGCCCA AATTATTTTTATTTG 100 34
        tauC NONE
    CTC01393 NONE
        tauB 1507062 .. 1507120 + -32.4  -2.96807   ATTAATAATGTTTTA GGGACGGTTAATGAAAATCTATCATTTA ATA TATATGATAGATTTTCATTAACCGTCCC CTATTTTTCAATAAT 100 36
    CTC01400 NONE
    CTC01401 NONE
    CTC01402 NONE
        oppD NONE
    CTC01404 NONE
    CTC01405 1518101 .. 1518129 + -11.9  -5.16572   AGGCGGTACTAAGAA        GATGATTTCTGTA TTT TACAGGAGTCATC        TTTTTTAAATTCCAT 100 107
    CTC01413 NONE
    CTC01414 1526251 .. 1526269 + -11.8   -3.0497   TATAAAACATTAATA             GTGCAACA ACT TGTTGCAC             TATTAAAAGTAATCT  90 48
    CTC01415 NONE
    CTC01416 1527917 .. 1527946 + -12.3  -4.07647   AATGAAGAGGACGTA       GAGTAATAGGGAT ATCA ACCCCTATTACTC        TTTACTTTCCCATCT 100 82
    CTC01425 1538830 .. 1538868 +   -15  -5.33405   AAAATAAAATAAAAA   GGGTAGATTAAATTTA CTCTTGA TAAATTTAATCTACCC   TTTTTATTTCCTACG 100 29
    CTC01430 1544431 .. 1544456 +  -6.1  -2.89055   TTTGCATAAAAAAGA         TAGCTCAAAGC CTAA GCTAAGAGCTA          TCTCTGGGGAATTTA  56 291
    CTC01431 1546139 .. 1546168 +  -9.4  -4.72486   TAGTTATTCACTAAA       TAAAGCCCTCAC CCAAAA GTGAGAGCTTTA        TTTTTAAGCTTTATA  95 484
    CTC01432 1547705 .. 1547734 +  -9.3  -4.34759   TATCTTATGAAATTG       GGGAGGATCACTT TTTA AAGTTTTCCTCCC        TTTCTTAATGTTCTA  86 44
    CTC01433 1548604 .. 1548650 +  -5.6  -3.11836   AAACTTTAGAAAAAC ATTTCAAAAAATATAAAAAA TAATCAT TTTTTTATACTTTTTGAAAC ATTTTCAATACCTGT  55 122
    CTC01434 1549281 .. 1549293 +  -3.5  -3.54543   ACAATAGTTCCTAGA                TAATA TAG TATTA                TTTAAAAGGATGGAT  50 23
    CTC01435 1549780 .. 1549801 +    -3   -5.9362   TTAGTTAGTTGTAAA           GCAATTCT TATAAT GGGATTGC            TTTTTTTATATTTTA  82 37
    CTC01436 1550386 .. 1550403 + -11.3  -5.08255   TTAAAGTTAATTAAA             CCCTGGA TTAA TCCAGGG              TTTTGTTTTAAGGGT 100 27
    CTC01439 1554390 .. 1554416 + -16.8  -4.34947   ACAATAACAAATTTT         TATCCTGCCTAA TAA TTAGGCAGGATA         TTTTAATGATATCTT 100 14
    CTC01450 1566873 .. 1566883 +    -4  -3.69618   CACAGGCTTCTGGAA                 CTTT TGT AAAG                 TGTTTTAAAATTGCA  52 364
    CTC01455 1572832 .. 1572861 +  -9.5  -3.35813   ATTACAATAATTTAA       CCTTTAATGAAAT CGCA ACTTCATTAAAGG        TTAATTCAAATAAAG  80 57
    CTC01456 1573953 .. 1573969 +  -5.2  -4.21402   GCTCTTTGCTTTTCA              GTAAAG TTCAC CTTTAC              TTTATCATTTTCCAT  67 420
    CTC01460 1577310 .. 1577329 + -12.2  -3.75193   TTAAATAATTTATAA            GGGAAGTC ATTA GACTTCCC             TTTAACTATCTCATT  95 33
    CTC01461 1578175 .. 1578188 +  -3.9  -4.91712   TATCTCATAACACTA               TAAGT ATAT ACTTA                TTTTTATAAGTTAAA  68 395
    CTC01475 NONE
    CTC01476 1599464 .. 1599474 +  -5.4  -3.75437   CATAAACAGGACTCA                 TAGC AGG GCTA                 TTTCCTCCAGTAGTT  61 218
    CTC01478 1603098 .. 1603113 +  -2.6  -5.71638   TTTGGTATGTCACAC              CTTTTG CTTT TAAAAG               TTTTTTTACTTCTTC  81 352
    CTC01487 1611948 .. 1611981 +  -8.2  -4.95487   TACAAATAATTTTAA     AAGGGGAACCATGA AAATAA TCATGATTCCCCTA      TTTTATGTTTATTTT  95 32
    CTC01502 1630352 .. 1630392 + -17.3    -4.208   TCTGAAAAAGAAACT  TATAAGTAAAACCAGATTT TTA ATATCTGGTTTTACTTATA  TTTATAATTTTAAAA 100 17
    CTC01505 1633614 .. 1633635 +  -6.7  -5.74122   TTCATAATATGAAAA           GAGCATC-TA TTT TAGGATGCTC           TTTTTTTATATACTC 100 283
    CTC01514 1643306 .. 1643341 + -11.3  -5.69473   TTTTCTTATACATTT    CTGGTAGGATGTAGA TTTAAT TCTATACCCTACCAG     TTTTTTTATACTCTC 100 45
    CTC01515 1644825 .. 1644867 + -13.8  -2.96979   TTTCAATGTTTATAA TATAAAAAAAACTTGCAGTT ACT AACTGCAAGTTTTCATTATA TCTAATTAATCTTCG 100 21
    CTC01520 1647283 .. 1647309 + -10.3  -4.08939   CTAAAAAAGCTTAAA         GGAGATAGATT CTTGT GATCTATCTCC         TTTATCTAAATATTC  90 27
    CTC01526 NONE
    CTC01527 1653975 .. 1654006 +   -14  -5.39721   CCTCATATTTTAAAA      TATAGCTTTAGGGA ATGT TCTCTAAAGCTATA       TTTTTTATATAATAA 100 45
    CTC01534 1660331 .. 1660361 + -15.8  -4.60255   AATAAGCATATAAAA       TTCCTTATGTAAAT AAA ATTTACATAAGGAA       TTTTTAAACAATTAT 100 36
    CTC01544 1672574 .. 1672584 +  -5.4  -2.53164   ATGACGCCCTTCTCT                 GCTA TCT TAGC                 CTTACTACTGACTAA  52 272
    CTC01548 1674608 .. 1674618 +  -5.4  -3.22653   GTATATAGCGAATGG                 TGGA TTA TCCA                 TATTATCAGGGTCGT  56 74
    CTC01559 1684883 .. 1684893 +  -2.6  -5.27477   TTCAGCCCTTGCAAT                 TTAA TTT TTAA                 TTTTTTCCTTGACAT  69 228
    CTC01606 1727938 .. 1727953 +  -7.6  -5.53436   ATACATATAAAAAAA              CAGACT TTTT AGTCTG               TTTTTTATATTATCT 100 49
    CTC01609 1730278 .. 1730295 +  -8.5  -5.07275   AAACATTGTAAAAAA             GCTTGAA TTAT TTCAAGC              TTTTTGTATATCTAA 100 39
        trkA 1756258 .. 1756282 + -15.9  -5.34055   ATTCTCAAATAAAAA          TGTGGTTCGAA AAG TTCGAACCACA          TTTTTTACTATTTCT 100 64
    CTC01645 1764574 .. 1764602 +    -9  -5.60556   TGTTCATTATAAAAA        GTGCGTACAT CAATAAAAA ATGTACGCAC        TTTTTATTTTATCTT 100 216
    CTC01648 1767300 .. 1767310 +  -2.6  -2.94232   AGCATATAAAAATTA                 TAAA GAC TTTA                 ATTATTTCAAGGAGG  42 47
    CTC01649 1769265 .. 1769302 + -18.8   -5.1675   TCATTGATTAAAAAA   CTCTTCACTGTTAGTT AAGGAA AACTAACAGTGAAGAG    TTTTTTAATCAATGA 100 317
        degV 1795099 .. 1795124 +  -7.7  -5.38497   AGAAAATTAAAAAAA         TATGGAGAAAT TAAA ACTTCTCCATA          TTTTTTACTTTAACT  95 31
    CTC01682 1796419 .. 1796432 +  -3.9   -3.2963   AATCTTCCCTATAGT               GTTTA TGAT TAAAC                TTATAAGCAAATAGT  49 316
    CTC01693 1803804 .. 1803834 +  -7.1   -3.8512   TAAGCATATTAACAA       CACCTTTTATT AAAATTAAA AATAAAAGGTG       TTATTATAATCAATA  71 204
    CTC01745 1860100 .. 1860113 +  -5.3  -3.86897   GCTCTTTTACTTAAA               GAGTA CTAC TACTC                TTTATAGAAAATAAC  62 5
    CTC01757 1869589 .. 1869606 +  -8.5   -5.8901   AATTTAAATAAAAAA             GGTACAA TTGC TTGTACC              TTTTTTATTTTCTAT 100 39
    CTC01763 1875244 .. 1875286 +   -16  -3.38316   TTAATGAATAACTAA CAATGAATAATTATGGATAA CTT TTCTCCATAATTGTTCATTG TTAATTAAATACTAA 100 66
        vanW 1887445 .. 1887457 +  -7.7  -2.80796   TGTGAAAAGAAAAAA                GCTGT GAC ACAGC                CTTTAAATAATGAAC  64 19
    CTC01774 1887959 .. 1887975 +  -5.9  -2.78216   TTTTATAACTGCCAT              TATTGGC ACC GCTAATA              TCATTCCTACAGGTC  56 57
    CTC01776 NONE
    CTC01777 NONE
    CTC01778 1893218 .. 1893251 +  -8.3  -3.81461   AAGAATATAAAATTT     TTAGGGAATACTTGT TAAA ACAAAAATTCCCTAA      TTTGACTTACTCTTT  79 31
    CTC01795 1906848 .. 1906862 +  -5.8   -2.7535   TCAAACTTTTTACCT               TTTTCT TTA AGAAAA               TGATGTATTAAAAAA  55 360
    CTC01798 NONE
    CTC01799 1910820 .. 1910835 +    -9   -5.1523   CTATTAATTAAAAAA              GTAGGC AAAA GCCTAC               TTTTTATCTTCTCAA 100 44
    CTC01810 1922394 .. 1922419 + -14.9  -3.99678   AAAAAACACTCAAAA         GGCTATGGTTT TAAA AAACCATAGCC          TTTGCTTATAAAACT 100 39
    CTC01812 1925540 .. 1925568 + -10.4  -5.20328   TGGAAAGTAAACAGA        GAGAGAGCGAAC GTGGG GTTTGTTCTCTC        TTTATTTTTTTAACA 100 253
    CTC01813 1926675 .. 1926698 +  -9.6  -5.09521   CTAATAAACTAAAAA          GGAGAGGG CATTTAAA CCCTCTCC           TTTTTAGTTTATTAG 100 37
    CTC01815 1928150 .. 1928160 +  -2.6  -6.02919   TATTATTTTATTCTA                 TATT GAT AATA                 TTTTTTTCTTTATCA  81 118
    CTC01824 1938433 .. 1938468 + -16.6   -2.8805   TCCCAATAATTAAAG    TAACTAAAGATATTCA AGCT TGAATATCTTTAGTTA     TATATCAAAAATAAT 100 90
    CTC01825 NONE
    CTC01826 1939658 .. 1939710 + -28.5  -4.03093   AAAATCTAAACTAGA TATTAATATGGAGTTAACTAAGATA TTA TATCTTAGTTAACTCCATATTAATA TTTCTACTGCTTATC 100 53
    CTC01844 1958162 .. 1958194 +  -4.4  -5.30448   TATAAATATAAAAAA     TAAACTGT-AACC AGAAAATA GGTTTACAGTTTA      TTTTTATATTTATTT  78 36
        yesM NONE
    CTC01849 1963893 .. 1963918 +  -9.1   -5.4756   ATCATTAATAAAAAA         CACCACTAAGT AATA ACTTAATGGTG          TTTTTTATTACACTT 100 13
        truA 1968048 .. 1968082 +  -8.9  -4.71426   TATTAATAGTAAAAA     TAAACTGTAAACA CCTTTGTTT TGTTTACAGTTTA     TTTTATTAATCCAAA  91 35
    CTC01854 1971153 .. 1971210 + -29.9  -3.25014   CTTTTTTATAAAATT TATTAGACAATCCTAGGTGAGTGTATAA ATT TTATACACTCACCTAGGATTGTCTA-TA TTAAATTACTTCCTT 100 43
    CTC01855 1972981 .. 1973012 +  -7.3  -4.04579   ACAATATAAAAATTA      CAAGCCCTTTCTT ATTTAA AAGATTGGGCTTG       TTTCATATTTATAAC  75 43
    CTC01856 1974274 .. 1974301 + -12.9  -3.23899   TAAATTCTAAAAAAA        GCTCTAGATCT ATTTAA AGATCTAGAGC         TTAAGTTCATTACAG 100 9
        sinR 1976985 .. 1976997 +  -4.9   -2.8194   AGGAGTATTGAAGAC                TTTAG GTT CTAAA                TATAATAAATAGTTA  50 1
    CTC01859 1977528 .. 1977575 + -13.2  -3.05941   ACATTAATTAACTTT CTATAGTTCCTTTAATTAAAAT AGAT ATATTAATTAAAGGAACTATAC TGTCATTATCTTTTC 100 84
    CTC01866 1984161 .. 1984181 +  -6.9  -5.07011   ATAAATTTATAAAAA            TCCACCA AATAAAC TGGTGGA            TTTTTCATTTATATA  86 37
    CTC01880 1999064 .. 1999097 + -14.9  -3.64318   ATAATAATATAAAAA     GATGGTATCTTAAAG TAGA TTTTAAGATACCATC      TTCTATCCTTATATT 100 59
    CTC01884 NONE
    CTC01885 2004794 .. 2004833 + -10.2  -5.19275   TCAACGGATTAAAAA  TCAGAGAACCTGTGATAA TAAA TTATCACAGGTTCTTATA   TTTTATTTTGTAGAT 100 29
    CTC01889 2010323 .. 2010354 +    -9  -5.03145   AAAACTAAATAAAAA      TCAGTTAAGATT CCCATTTT AATCTTAACTGA       TTTTTTGAAACATTA 100 56
    CTC01894 2015754 .. 2015789 +  -7.8  -3.86244   GTTCACATAATTAAC    TTAAAAACACCTAG TACACAAT CTAGGTGTTTTTCA     TATTTGTTGTTATAA  79 156
    CTC01898 2019851 .. 2019879 +  -6.9  -3.56361   GTTTAACTTCCTAAA        TTCCAATAAAAGT TTT ATTTTTACTGGAA        TTGCATTTTTTATGT  67 46
    CTC01899 2020572 .. 2020610 +  -8.3  -5.37345   AAGAATATGTAGAAA   CAGCCTCTTATGGTAAT ATCAA ATAATCATAAAAGGCTG   TTTTTTATGATTAAA 100 57
    CTC01900 2022836 .. 2022873 +  -5.8  -3.51924   ATGTAAATTTGGAAA   GGGACTTTTACGGGAAT CATCT ATTTTCGTGAAA-TCCC   TTCTATCCATGGAAA  62 50
        dppB NONE
        dppC NONE
        dppD NONE
        dppF 2026187 .. 2026218 + -17.6  -5.55769   AGATACAATATTTAA      GAACGCTTATTTCT GCAT AGAAATAAGCGTTC       TTTTTTCTTATAAAA 100 69
        mutT 2032735 .. 2032776 +  -3.1  -4.07868   GATCAATTGATTAAA GAAAAAG-TGTAGCGCCACT AAT AATAGTGCTACATCCTTTTC TTTATATGCCTATGC  54 14
    CTC01924 NONE
    CTC01925 2052599 .. 2052628 +  -6.5  -3.24613   CACAATTTTATAAAA       GCCCTTGAG GCTTCAATTTCA CTCAAGGGC        TTAAATTCATTGATA  61 74
    CTC01934 2058621 .. 2058631 +  -2.6   -3.9679   ATAACTTCTATGTTC                 TTTT TTA AAAA                 TTCTTCTATATGTTC  52 487
    CTC01943 2067808 .. 2067826 + -14.6  -5.18297   TTCAAAAATAAATAG             CCACCAGC TTA GCTGGTGG             TTTTCTTTCTTATTA 100 26
    CTC01946 2071402 .. 2071418 +  -5.1  -2.90982   AGCTTAAAAAAGAGA              GACTCCT ATA AGTAGTC              TCTCTAAAAATTTAT  53 34
    CTC01949 2074485 .. 2074510 +  -4.8  -5.79595   AAATTTAAAACTGTT         AAAAGTAAGG TTCCCC CCTTACTTTC          TTTTTTATTTTAACA  86 141
    CTC01954 2078832 .. 2078843 +    -3  -4.42088   AGTTTTTTTAATACC                CTTA TTTT TAAG                 TTCTTTTATAGTTTT  60 109
    CTC01957 2082516 .. 2082547 +  -5.3  -5.97575   TTACTAATTTAAAAA      GAGATAAAATCTG TTTAAT TAGACTTTATCTC       TTTTTTTTATGCATT 100 34
    CTC01967 2093524 .. 2093551 +  -8.6  -5.39755   GATTAAATTAAAAAA        GAAGATGTAG AAATTAAC CTACATCTTC         TTTTTTGTACTTGTA 100 35
    CTC01970 NONE
    CTC01971 2096367 .. 2096392 +  -8.4  -5.86976   TAAATAATATTAAAA         CTGTTGAGAA TTAATT TTCTCAGCAG          TTTTTTATTTTGTAC 100 34
    CTC01972 2097228 .. 2097273 + -13.7  -3.57883   GATGGTAGAATACTA TAAAAAATAAATACAAGGACA AAAT TGTCCTTGTACTTATTTTCTA TTTAGGAAGTATTGT 100 23
    CTC01978 NONE
    CTC01979 2105829 .. 2105852 +  -4.6  -3.22061   GCTCTAGGAAATTGT          GGAATTATCA AGCT TGAAGATTCC           TAATTTTACTTGTTA  53 71
    CTC01980 2108344 .. 2108374 +    -7  -4.77775   CTATAACTTAACAAA       TAAATCCTGTGAGA AAT TATCATGGGATTTA       TTTATTTTATAAAAT  82 42
    CTC01981 NONE
    CTC01982 2110015 .. 2110050 + -15.1  -4.75308   TTTAAATAAATGAAA    GCATATATTGTGTAA AAATAA TTACACAATATATGC     TTTTTACCTATTAGT 100 32
        gntR NONE
    CTC01985 NONE
    CTC01986 NONE
    CTC01987 NONE
    CTC01988 2114999 .. 2115046 +    -5  -4.64591   ATTAAAATGTAAAAT GTACCCTATAGAATAGAC ACTCTAAAAAAA GTCTATCCCGTAGGGTAC TTTTGTGTATAATTA  68 60
    CTC01989 NONE
    CTC01990 2116918 .. 2116933 +  -3.2   -5.4148   GTTATTATTCATTTG              TGGAGT TATT ACTCCC               TTTTTTACTTCTTTA  74 513
    CTC01992 2119566 .. 2119591 + -14.9  -3.78953   ATGTATATATAATAA         GGCAGTTCTTA CTTC TAAGAACTGCC          TTTCATAATAGCAAT 100 43
    CTC01996 2125051 .. 2125077 +    -6  -4.53047   AATATATAAAAAAAA        GAGCAATTGGA TACTTT TCCA-TTGCTC         TTTCTTATATTTAAT  71 42
    CTC01997 2126458 .. 2126479 + -11.7  -3.99938   TTTATCAACAGCCCA           TTGGGAGAT TTAT ATCTCCCAA            TATTTATTTTATAGG 100 56
    CTC01999 2130044 .. 2130066 + -11.4  -4.02206   TAAATAAAAAACAAA           GGACAGTTCA AAA TGAATTGTCC           TTTAATATTTACATT  95 34
    CTC02003 2133567 .. 2133582 +    -9  -4.76892   AGATTGAAATGAAAG              GGCAGA TTTC TCTGCC               TTTTTACCTTAATCT  93 29
    CTC02013 2143725 .. 2143746 +  -7.3  -2.69906   TCTTAAGTATAGATA           GGTTAGCTT TTTT ATGCTAACC            CCTTTATTTTATTAA  63 35
    CTC02044 2178367 .. 2178423 + -10.6  -4.33165   TTGAATAAATGGATA TAAAAAAGAGTCTGAAGAGAAGTATTT TTGT AAAAACTTCTCAT-AGACTCTTTCTTA TTTTAATACATTTCC  93 33
    CTC02051 2184521 .. 2184569 + -15.1  -4.04089   ATTTTTATTAATTCC ATAAAAGAAATCCATATTAGA CCTTAAC TCTAATATGGATTTCTTTTAA TTATTCTCTCTTTTT 100 30
    CTC02081 2211658 .. 2211685 +  -4.2   -4.1347   ATAAATATAAAAAAA        GCCCGATA AGCTAAGCTTAA TATCGGGC         TTTATATAATTAAAA  60 37
    CTC02089 2220076 .. 2220089 +  -3.9  -3.35278   ATGTCTTCATTTAAA               CATTT AAAT AAATG                TTCCTCTATAGTTGA  49 282
        bioY 2222747 .. 2222761 +  -7.1  -5.17744   ATACAAAATAAAAAA               GCTGC AACAA GCAGC               TTTTTATTGATGTAT  90 30
    CTC02105 2242430 .. 2242448 + -13.2  -3.75629   AAATATTATGAAAAA             TGAGAGGG CTT CCCTCTCA             TTTAAGTTAGCAATA 100 39
    CTC02135 2268485 .. 2268515 + -10.7  -5.00895   ATTATTAATATAATT       TAAAAGAGGTAAA TTTAT TTTACCTCTTTTG       TTTTTGTCTAATAAC 100 40
    CTC02150 NONE
    CTC02152 2281397 .. 2281436 +    -8  -2.62545   TATTGAAAAGCAAAA  CCCCTAACCTATTGAAAAC ATT GTGTTTC-TAGGTTAGGGG  GGTTTTTAGGCTATG  67 35
    CTC02158 2288651 .. 2288678 + -12.2  -3.97446   GGGGAGTAAATATGA        GTCCAAGTAATT ATAA GATTACTTGGAC         TTTGAGTTTATTTAT 100 309
    CTC02159 2289193 .. 2289206 +  -3.7  -3.04443   AAATTAATTCCAATA               GCTCC TAGG GGTGC                TGTAATTATTATAGA  46 111
    CTC02184 2311478 .. 2311499 + -12.3  -4.61868   TTTGGATATTAAAAA           CCCCTCCAG TAGA TTGGAGGGG            TTTTCTATATAGATC 100 86
    CTC02189 2315005 .. 2315038 + -15.7  -3.52113   GTTAGATCAGATGAT     TAAATAAAAAAGGAC ATTT GTCCTTTTTTATTTA      TTATCAATTTTGGAA 100 23
    CTC02192 2317951 .. 2317977 +  -6.5  -5.83226   AATCAATATAAAAAA         TAGCCTGCTCC ATTAA GGTACAGGCTA         TTTTTTTATTCAATT 100 47
    CTC02214 2335777 .. 2335834 + -11.8  -4.49389   AATCTTTATTATTAT AAATTAAAACCACTTTCAATAGGGATA CTATA TATCCATATTGAAAGTGGTTT-GATTA TTTTAATTCTAACCT 100 41
    CTC02218 2338290 .. 2338303 +  -2.5  -4.74285   ATGTATATATCTAAA               TATTT TTCT AAATA                TTTTATATTATCCCT  62 155
    CTC02230 2351700 .. 2351719 +  -3.6  -3.28637   AAATAAGGAGGACTT            TTTCATGG TAAA CAATGAAA             TTAATACTATTAATG  47 60
    CTC02231 2352796 .. 2352845 + -18.3  -2.86011   AGTAGAATAGAAAAA TAAAAGAAAATGTAGTGCTCAAG ATTA CTTTTGCACTACATTTTCTTTTA TAATGTTTAAAATTA 100 23
    CTC02240 2361681 .. 2361731 + -23.2  -4.72188   AAGTCAAGGAAATAG GAATATAAATGGCTGTATCAAAAT AAA ATTTTGATACAGCCATTTATATTA TTTATTTTAGCTTCG 100 49
    CTC02242 2364962 .. 2364997 + -15.8  -4.75174   ATAATTTAATATATT    TAAAAGAGTAAATTCC ACTG GGAATTTACTCTTTTG     TTTTTGCATTAAATA 100 37
    CTC02249 2369621 .. 2369642 + -10.3  -2.52516   TTGTAGAAAACCTTA           TATTCGCTA ATAT TAGCGAATA            ATTAATAATGAACAA  78 3
    CTC02251 2372650 .. 2372680 + -10.7  -5.72053   AAATAGAATCTAAAA      GAGAACCTAAACTT TTAT AAGTT-AGGTTCTC       TTTTTTCTTTAATTA 100 35
    CTC02271 2396459 .. 2396485 +  -6.6   -5.4492   TATAAAAGTTGTAAA         ATAAAGCCCTCA CAT TAAGGGCTTTAC         TTTTTTCTATATCTA  93 22
    CTC02282 2409255 .. 2409271 + -10.9  -5.31456   TTTAAGTTAAAAAAA              TGCAGCA AAT TGCTGCA              TTTTTTATGCGTTAA 100 48
    CTC02288 2414753 .. 2414782 + -13.9  -5.95539   CATTAAATAAAAAAA       TCATCTTAAAACA ATTC TGTTTTAAGATGA        TTTTTTTATTTGGAG 100 230
    CTC02293 NONE
        dapA NONE
    CTC02295 2421569 .. 2421595 + -16.8  -3.84279   CTCTTAATAATTATA         TAAAAGCCCTCA AAA TGAGGGCTTTTA         TTATGTTCATTTTAT 100 34
    CTC02299 2424326 .. 2424358 +  -9.2  -3.43008   CCTATTAGATTAAAA      CCATGCCTGTAGGT TCCCC ACCTATTGGTATGG      TACTTTTTATGTTTT  77 28
    CTC02313 NONE
    CTC02314 2443174 .. 2443225 +   -28  -3.35467   AGGAACTTACATTAA TAAAAGAGAGTGCTAAAAGATAAT CTAG ATTATCTTTTAGCACTCTCTTTTA TTAATACTTTATGGG 100 3
    CTC02324 2460304 .. 2460354 + -19.7  -3.88559   TTGTAACTAAATATT TATTATAAAATAGAAATGCTAGCA TTTT TGCTAGCATTTCTATTTTATA-TA TTTGTCCCAATAGTT 100 18
    CTC02335 2474989 .. 2475019 + -11.4  -5.80817   AATAAGTATAAAAAA       GATAATCTGTGA ACATATC TCACAGATTATC       TTTTTTTATATTACC 100 14
    CTC02339 2478803 .. 2478832 + -10.2  -4.53703   ATTTATAAAAGGAAA       GGATAGAGCTTA ATTAAA TAAGTTCTATCC        TTTTAATATTATTTT  91 13
    CTC02353 2493747 .. 2493779 + -10.1  -4.93812   TATAGATTGTAACTA      AAAGAGAGTTAAAAT ATA ATTTTAGCTCTCTTC      TTTATTTTATGTTTT 100 41
        dcrH 2500086 .. 2500139 + -28.8  -3.29144   GAAAAGTGTATAAAA TAGGATAGTAAATTAGGCATGTAC AATTGC GTACATGCCTAATTTACTATCCTA TTGTCAAAGGAATAA 100 23
        znuC 2502452 .. 2502466 +  -4.4  -2.71268   TACGAATATTGGTTC               TTTAAA TGA TTTAAA               TAATATATAGTACGA  48 1
        znuB 2503331 .. 2503353 +  -5.8  -3.90298   ATTGACAAAAGATAA           TTTTTATTAT ATA ATAATAGAAA           TTGTATTTAATTAAA  66 74
    CTC02363 2503809 .. 2503828 +  -9.4  -5.29385   ATTCCCATTAAAAAA            CAGTAGAA ATAT TTCTACTG             TTTTTTAATTCACTT 100 30
    CTC02365 2505344 .. 2505361 +  -4.1  -6.28401   TTATATATAAAAAGA             GAAAGAC AAAA GTCTTCC              TTTTTTTATTTTTTG  95 81
    CTC02370 2508371 .. 2508411 +  -3.4  -4.09321   TCTATCTTATATTTT TCTGCATTAGC-TCTTATA TAAG TATAAGCCGCTTTTGCAGA  TTCTTTCATTACATC  55 50
    CTC02385 2523012 .. 2523022 +  -5.4  -4.34482   CGTTCTCTCCCATAT                 TGCT ACC AGCA                 TGTTTTTTTGCAAAA  67 364
    CTC02390 2527449 .. 2527473 +  -2.2  -5.95539   AAAACATAAAAAAAA         CTTCCC-TTCA TATA TAAATGGGAAG          TTTTTTTATTTGCAA  77 256
    CTC02414 2555520 .. 2555531 +    -3  -3.85567   TCCTAAAGAAGAATA                GATT AAAA AATC                 TTTAAATTTAACATT  52 224
    CTC02429 2570397 .. 2570409 +  -3.5  -2.79415   TCTCCACTGGCATTC                TAAAA AAA TTTTA                ATTGTATGATTTATA  45 76
    CTC02430 2571609 .. 2571649 + -23.1  -4.64598   AATCCAATAAAGAAA  GAGCTATATCAAAATGATT TTA AATCATTTTGATATAGCTC  TTTTTCCCATACTTA 100 9
    CTC02433 2574296 .. 2574326 + -14.3  -4.80455   ATGAAAATATGTAAA       GAGTGCTTTAAAA AATCA TTTTAAAGCACTC       TTTTATATTTAAATA 100 2
    CTC02437 2578389 .. 2578399 +    -4  -3.80133   TTTAGGTTGGCTGAC                 GAAA TCA TTTC                 TATTTTATCAAAGTG  52 108
    CTC02439 2580441 .. 2580459 +  -4.7  -2.90615   TAATATGCCCTATCC             TGAATTA TTTAC TAATTCA             TCCTTTCCCCGCAAT  50 116
    CTC02443 NONE
    CTC02444 NONE
    CTC02445 2584413 .. 2584466 + -12.9  -3.29445   GGAAACATGATATTT AAATAATAAAAATGAACTGTCCT CATTTTAA AGGTCAGTTCATTTTTATTATTC TATTACTATTCTGTT 100 24
    CTC02449 2590546 .. 2590562 +    -8  -6.17669   TAGATAGTAAAAAAA              GAGAGG TAAAT CCTCTC              TTTTTTTATTTTGTT 100 372
    CTC02452 2593451 .. 2593492 + -11.1  -2.79322   GAACTATCCTATTTA TAAAGAGTAAACCCTTTGG AATA TCTAAGGATTTACTCTTTA  ATATTATTTATCTAA  84 51
        czcD NONE
    CTC02459 2609396 .. 2609441 + -13.7  -2.71693   ACTACAAAAATTCCT AATAAAATAAAAGAGTCTGCT TTTA GGCAGATTCTTTTATTTTATA TACCTTTAATTCATG 100 24
    CTC02469 2623870 .. 2623903 + -14.1  -5.06816   GAAATTGAATAAAAA     TAAGTGAGTCATCAA AATA TAGATGACTCACTTA      TTTTTATTCACAAAT 100 29
    CTC02512 2670175 .. 2670195 +    -4  -4.03806   AACTATTAATATCAC            TTGCAAAG CCTAC CTCTGCAA            TTTCTAAATTTAATT  56 115
    CTC02521 2678460 .. 2678500 + -15.8    -3.767   ATAATAAAATAGAAT  GCATTAAAATAAGGGCTA TTCTC TAGCCCTTATTTTAATAC  TTTCATGAATAGATA 100 29
    CTC02534 2692782 .. 2692809 +  -6.4  -5.61881   GGTTGATATGCTCCA        GTGGAAGCTATAT TTA ATAT-GCCTCCAC        TTTTTCTTTTTACCA  90 389
    CTC02550 NONE
    CTC02551 2711675 .. 2711696 + -11.7  -5.73672   GTAGAATAGCAAAAA           TGTCTCACT AATT AGTGAGACA            TTTTTTTACTTATTT 100 32
    CTC02586 2739982 .. 2739998 +  -6.6  -3.89291   TGTAGTCCTGCTTCT              CTTGCA CCTTC TGCAAG              TTCTTGTACTCTTCC  68 44
    CTC02594 2744106 .. 2744119 +  -3.1  -4.42639   GCCATTAATTGAGCA               TCAGT TTCT GCTGA                TTTTACTTCAACTAT  60 463
    CTC02628 2776170 .. 2776204 +  -9.6  -2.82759   AAGATAGTTAAAATA    TAGAGGAGTAAATAC TGAAAT GT-TTTACTCCTCTA     TCTAGTAACTATATT  76 34
    CTC02638 2786119 .. 2786165 + -15.6  -4.03782   ATAATTTTTAATAGC CATATATAAAAGATACTCAGTA TTA TCCTGAGTATCTTTTATATATA TTTACTTATACTGTT 100 30
    CTC02640 2786125 .. 2786159 - -14.6   -2.9518   TTTAATAGCCATATA     TAAAAGATACTCAGTA TTA TCCTGAGTATCTTTTA     TATATATTTACTTAT 100 37
    CTC02637 2784363 .. 2784414 - -10.6  -3.55866   TTATACCTAAATTAA TACCTAAACAAAAATAATCATTTT AATT AGAATAAATATCTTTGTTTAGGTA CCTTTAAATCTATAC  87 35
        ctsR 2783689 .. 2783704 -    -4  -2.69545   TTCACATAGCATAAG              TATCCC TCCT GAGATA               TTACTTATATAAATA  44 63
        clpC NONE
    CTC02634 NONE
        mecB 2779615 .. 2779655 -  -3.4  -4.58308   TACTAAGTAAAGAAA  TAAAAAGGTATCTCCTTA ATAAA TATTGGGATACCTTTCTA  TTTATAATTTAAATT  60 39
        nagB 2778726 .. 2778757 - -14.8  -3.96148   TTCTGTTAGTACAAA      TAAGGAAGTTTTTA ATAT TAAAAACTTCCTTA       TTTGTACTATACCTC 100 56
        radA NONE
    CTC02629 2776170 .. 2776204 -  -9.6  -3.73587   AAGATAGTTAAAATA    TAGAGGAGTAAATAC TGAAAT GT-TTTACTCCTCTA     TCTAGTAACTATATT  83 23
        pilT NONE
        ispD 2773406 .. 2773427 - -11.6  -5.56264   TTTAAATACAAAAAA           CTCGCCCT TACTTT AGGGCGAG            AATATCCGCGGTACC 100 235
    CTC02625 NONE
    CTC02624 NONE
        cysS NONE
    CTC02621 NONE
    CTC02620 NONE
    CTC02619 NONE
    CTC02618 NONE
    CTC02617 2765561 .. 2765572 -    -3  -4.19746   TTTATTTTAAAATAA                TAAG TAAA CTTA                 CCCTGGTGTGTTGTA  56 227
         tuf 2764293 .. 2764320 -  -6.4  -3.78022   TTCATACTTATTAAA        TAGGACC-GGTCT TTT AAACCTAGTCCTA        TTTAAAAGTCATATT  66 43
        nusG NONE
        rplK NONE
    CTC02611 2761720 .. 2761745 -  -8.3  -4.47686   TTATAAAAAATTAAA         GGTTCCTCCGT AGAC ATGGAGAAACC          AATACTCTCTAAAAG  85 159
        rplJ 2760726 .. 2760749 - -10.4  -5.30155   TCATTAATTAAAAAA          GAGGTACTCA TTTT TAAGTACCTC           TTTTATGTAATTTAT 100 447
    CTC02609 NONE
    CTC02608 2752897 .. 2752907 -  -5.4  -3.24532   AAAACTACAGCAATA                 GTAG CTC CTAC                 GTCTATTCCGCAAAG  55 482
    CTC02606 2752301 .. 2752321 -    -4  -3.24735   CATTTAAAGATTTAA            GTTCATCG GTACT CGATTAAC            TATAGTTAACCGCAA  47 143
    CTC02605 2751766 .. 2751789 - -12.6  -4.46581   TAAAATTTGAGAAAA          CTGTTTTGGT ACAT ACCAAAACAG           TTTTAATATTAATAT 100 34
    CTC02604 NONE
         tuf 2748323 .. 2748364 - -12.7  -3.68886   ATTAATTTATTTAAA CATAAAAGAAAGAGTATAA TTAA TCATACTCTTTCTTTTATT  ATACATGCATGTTTA 100 58
    CTC02600 NONE
    CTC02599 2746089 .. 2746101 -  -2.7  -3.12948   CTATAATAAATTACA                TTCCT TCA AAGAA                TTCAATTGACTTACT  43 301
    CTC02598 2745141 .. 2745172 - -10.4  -2.68279   TACTTATTAAATTGA      TTTTTGAAGAGAAT AATT ATTCTCTTCAAAAC       TAATCATTTTTTCTC  82 25
    CTC02597 NONE
        rpsC NONE
    CTC02595 2743129 .. 2743152 -  -3.2   -2.7263   ATTACTGTTCCAAAT          TCCTTAGTTCA TTT TGT-CTAAGGA          TGGTCTTAATCTGGG  42 190
    CTC02593 NONE
    CTC02591 NONE
    CTC02590 2741428 .. 2741441 -  -6.7   -3.7511   TTCTTTAGAACAGAA               TGTGG TCTT CCACA                AATTCTACATCTTGT  69 119
        rpsH NONE
    CTC02588 NONE
    CTC02587 2739560 .. 2739571 -    -3  -2.64099   TTGGGTTACTAGAAC                CTAA TGAT TTAG                 CTCTAACATCTTTTA  42 414
    CTC02585 NONE
        secY NONE
         adk NONE
    CTC02582 2735730 .. 2735760 -  -2.7  -3.61103   TAATTCTACTTCAAA      TACAGCATTAG-GT AAAG ACTCTAATACAGTA       CCTTGCATTTCTATA  46 362
    CTC02581 NONE
    CTC02580 NONE
    CTC02579 NONE
    CTC02578 NONE
    CTC02577 2732457 .. 2732488 -  -6.7  -3.23452   AAATTATATTAAAAT      GGGGACTAAGT CACTCCTACT ACTTAATCCCC       TAGGCTACTATACTA  63 33
    CTC02576 NONE
    CTC02575 NONE
        cbiQ NONE
        truA 2729117 .. 2729127 -  -2.6  -3.05709   TAATTATAAAAACAT                 TTAT ATT ATAA                 TACAATCATCCTAGT  42 62
    CTC02572 NONE
        rpsI 2728135 .. 2728156 -  -7.4  -6.04378   AAAGCATAAAAAAAA           GAAGATGT GATAGT ACATCTTC            TTTGGTATACAAAAT 100 40
    CTC02570 2727196 .. 2727223 -  -8.6  -3.69434   TTAACCAACTCTAAA        TTGACTAATGGA CTAA TCCATTAACCAA         ATTAATGATAACACA  79 174
    CTC02569 NONE
        mutS 2725663 .. 2725677 -  -2.8  -3.15663   ATCCACTCTTATCAA               CTCCAA TTC TTTGAG               TAGTGCTACTTAATA  43 71
        mutL NONE
        mutE 2722728 .. 2722763 -  -9.2  -2.88663   ATTTATTTTTATACA    GGTCTATTGCTGAATA TTTC TATTCAGCAACAAACA     TGATATAAACTTATT  73 60
    CTC02563 2721366 .. 2721387 -  -9.5   -4.1721   ATTCACATTGGAAAA           GGCAGTTTA AACT TAAACCGCC            TCTTTCCTATTTTAG  87 48
    CTC02562 NONE
    CTC02561 2719836 .. 2719867 -  -6.7  -2.97177   TCTAAAATTAACAAT      TGAAAACTGAAGA TTTTAC CCTTCAGTTTTCT       CTGCTAATCTGTATT  62 39
    CTC02560 NONE
    CTC02559 2716994 .. 2717031 - -14.5  -3.21595   AAGTTTCATTATTAA   TGAAAATATGGACTGTA TAAA TACAGTCCATATTTTTA    TTAGCTTATTCTAAT 100 31
        citC NONE
        citX NONE
        citG 2714400 .. 2714426 -  -6.8  -5.03715   ATTATTTTTAAAAAA         GTATATGAAT ACTTTTA ATTCATATAC         TTTTTTTAATTATTT  86 31
    CTC02554 NONE
    CTC02553 2712598 .. 2712623 - -12.1  -4.20768   ATTTTTAATAAATAA         TAAGTTAACAC CTAA GTGTTAACTTA          TCCTATCCATTACCT 100 40
    CTC02552 2711675 .. 2711696 - -11.7  -4.90906   GTAGAATAGCAAAAA           TGTCTCACT AATT AGTGAGACA            TTTTTTTACTTATTT 100 31
    CTC02549 NONE
    CTC02548 NONE
    CTC02547 2706112 .. 2706122 -  -2.6  -3.69469   ATATTCTAACAAATA                 TTTT ACT AAAA                 TGCTATTTTTCAGAA  48 65
    CTC02546 NONE
    CTC02545 2703975 .. 2704014 - -21.2  -4.44667   GCTTCTAACAATAAA  TTTTTAAGGTGACTAAGT GTAT ACTTAGTCACCTTAAAAA   AAGTTATTTATATTC 100 29
    CTC02544 2702423 .. 2702440 -  -9.9  -2.53876   GGTTAGTCGAACTTA             CTCAGAC CATA GTCTGAG              TTTCATCACCTAAGT  78 121
    CTC02543 2700278 .. 2700300 -  -4.8  -5.36441   TGTTCATACAAAAAA           GAGAGAAAGC CAG GCTTTAACTC           CTGATTTTCTCTTCA  80 73
    CTC02542 NONE
    CTC02541 NONE
    CTC02540 NONE
    CTC02539 NONE
    CTC02538 NONE
    CTC02537 NONE
    CTC02536 2693145 .. 2693157 -  -3.4  -3.76232   TTCGCAAATACATAA                GCTA GTTCA TAGC                CTATTCCAGAGGATG  50 67
        hetN 2692289 .. 2692315 -  -3.8  -4.98436   TGAAGATTATAAAAA         CAAATTTAATAC TAA GTCTAAAATTTG         TTCTAATATATCTTT  68 134
    CTC02533 2691343 .. 2691371 -  -8.3  -5.17353   ATATGTACTAAAAAA        CCCCTATCAAA GTCTATA TTTGATAAGGG        CATTTATATTTATAT 100 66
    CTC02532 2690140 .. 2690170 -  -8.4  -3.61371   AAATCTTATTTTAAA       GTGGAAGCCAAAAT AAT ATTTCAACCTCCAC       TTTATTCTTTAAGTT  77 58
    CTC02531 2688389 .. 2688399 -  -2.6  -3.09831   CTTATTCTAAAATTA                 TAAT TAT ATTA                 AAAACTCTATGCCTT  42 139
    CTC02530 2687053 .. 2687074 -  -7.3  -3.04398   TCTCCCCCTTAAAAT           CGGGGCAAA TATT TTTACCCCA            CTTGCCCCGTATATT  65 68
    CTC02529 NONE
        porC NONE
        porD NONE
        porA NONE
        porB 2682567 .. 2682583 -  -7.3  -5.69262   TCATAAAAATAAAAA              GGCTGTA AAA TACAACC              TTTTTCATTACTTTT 100 46
    CTC02524 2681443 .. 2681477 -  -5.2  -5.26316   TTATTCTATAAAAAA     GATTAAATCCAACTAA CAA CTAAATAGATTTAATC     TTTTCTTTAAAAACA  81 51
        ywdH 2679566 .. 2679588 -  -2.8  -3.96469   ATATTTTAATAATAA           TATATAAACG TTA CAATTATATA           AATCTAATCTTAATA  50 462
    CTC02522 2678333 .. 2678349 -  -4.5  -3.20011   TAAAAATGGAACATA              CAAAAAA TTA TTCTTTG              AAAAAGATATATTGG  52 151
    CTC02520 NONE
    CTC02518 2674911 .. 2674924 -  -3.9  -3.51563   AAAAGTTCTATATAA               CATTA TTTT TAATG                AGGAATAAAGGCTGG  50 20
    CTC02517 2674316 .. 2674329 -  -6.7  -5.65927   TATGTAAAGAAAAAA               GAGGT TCTC ACCTC                TTCTAATTGATAGCA 100 28
        acpS NONE
    CTC02515 2672317 .. 2672334 -  -4.3  -2.70923   CTCCAAGATGATAAT             TATTAAT CATT ATTAATA              TTATTACTACTATCT  48 70
    CTC02514 NONE
         alr 2670418 .. 2670437 -  -2.9  -3.31248   TAATACCTCCTATAA            CTATACA AAAATA TGTACAG             AACAATTATACTTCT  44 93
    CTC02511 2668816 .. 2668834 -  -4.6  -5.52347   AATAAAATGAAAAAA             GATTGC TCTATTT GCAATC             TTTTTATGACAAAAT  83 41
        ftsE NONE
        ftsX 2667042 .. 2667084 - -22.6  -4.26589   ATTATATATGTAAAA TATTTATAAAACACCTTACA GTA TGTAAGGTGTTTTATAAATA AACATTACTTCTAAA 100 41
    CTC02507 2665708 .. 2665725 -  -2.1  -3.06037   ATCTTAAAGTATACA             TTAAAAT ATTC ATCTTAA              TTTAAATTCCCTTCT  41 39
    CTC02506 NONE
    CTC02504 2662367 .. 2662382 -    -4  -4.14013   TAAAATTCTCTAAAA              GCAAAC ATAC ATTTGC               TTAACTCTATTTTAA  56 64
    CTC02503 2659471 .. 2659499 -  -4.7  -4.38171   GATATTATATTAAAA        GACTAGCAT CTTTAATATTT ATGCTAGTC        TAAAATAAATTATAG  66 35
    CTC02502 NONE
    CTC02501 NONE
    CTC02500 NONE
    CTC02499 2655364 .. 2655374 -    -4   -3.0264   AAAGGCCCTTCAATA                 CTTT CAT AAAG                 TAAAAGCCTTTGGAA  46 50
    CTC02498 NONE
    CTC02497 2652693 .. 2652703 -  -2.6  -3.07299   TATACCATAAATAAG                 TATA ATG TATA                 AGTCCTTCTTAGGCA  42 115
        murB 2651690 .. 2651716 -    -6   -5.3658   ATTATAAAAAGAAAA         GTTAAGGATA TCCTCTT TATCCCTAAC         TTCTATAGTTAATTT  88 34
    CTC02495 NONE
    CTC02494 NONE
    CTC02493 NONE
    CTC02492 NONE
    CTC02491 2643454 .. 2643510 - -14.1  -3.58329   TTAATGAATAACTAA CAATGAACAATGAATAATTAAGGTGAA TTT TCCTCCTTAATTGTTCATTATTCCTTG TTCATTAATAAAAAT 100 58
        pfkA NONE
    CTC02489 NONE
    CTC02488 2639845 .. 2639870 - -12.7  -3.16783   CATGTAAGTTAAAAG         GGGTATGTGAC TACC ATCACATACCC          TTAAAATATTTAGAA 100 16
    CTC02487 NONE
    CTC02486 NONE
    CTC02485 NONE
    CTC02484 2636206 .. 2636227 -  -8.1  -5.71712   TTTTAGACAAAAAAA           CTGAGTATT ATAC AACACTCAG            TTTTTTTCCTTAGTA 100 35
    CTC02482 NONE
    CTC02481 2633464 .. 2633482 -  -8.1  -5.04385   CAGATTGTTAAAAAA             GCCCCCA GTTCA TGGAGGC             TTTTATTTACGTCAA  95 390
    CTC02480 2632001 .. 2632015 -  -3.6  -3.07051   TGAATAATTAAACTA               TTACTT ATT AAGCAA               ATTATCTACCATATA  46 94
    CTC02479 2631277 .. 2631290 -  -2.5  -2.85484   AATTATTGACAACTA               TAATA TGCA TATTA                ATTATAGAATTTAAT  41 58
    CTC02478 2630489 .. 2630538 - -21.3   -3.2234   TAGATTAAAGACACA GAAAAATAAAACTACTGACAAAA TATA TTTTGTCAGTAGTTTTATTTTAC AAAATCGTGGATTTT 100 86
    CTC02477 NONE
    CTC02475 NONE
    CTC02474 NONE
    CTC02473 NONE
    CTC02472 2625308 .. 2625333 -  -9.1  -5.05113   TTTATATAAATAAAA         CTGCTGACAAA ATAT TTCATCAGCAG          TCTGAGTGTATTTTT 100 76
    CTC02471 2624618 .. 2624632 -  -6.4  -5.36441   GGTTCATATAAAAAA               CCATAC AAG GTACGG               TTTTTTTATTTACTA  93 31
    CTC02470 2623870 .. 2623903 - -14.1  -5.16151   GAAATTGAATAAAAA     TAAGTGAGTCATCAA AATA TAGATGACTCACTTA      TTTTTATTCACAAAT 100 19
        gntR 2622365 .. 2622402 - -17.5  -5.28826   AAATTGCATAAAAAA   CATCAAATATTTAACAA GACC TTGTTAAATATTTGATG    TTTTTTATAAAAACT 100 64
    CTC02467 NONE
    CTC02466 NONE
    CTC02465 NONE
    CTC02464 2616641 .. 2616670 - -13.9  -3.05819   TATACATTTTGAAGA       CTGTATTAAAACA AATA TGTTTTAATACAG        TCCCCAGTAATTCTT 100 44
    CTC02463 2615152 .. 2615187 - -12.9  -5.86976   TTATAAAATAAAAAA    CCACATAAAAATACT ATCTAA AGTATTCTTATGTGG     CACTCTTAATCTCTA 100 235
    CTC02462 2613600 .. 2613621 -  -5.9  -5.20783   AGTCAAATATAAAAA           CCTATGC CCTCTAAT GCATAGG            TTTTCACCACTTTTA  84 41
        ftsH NONE
    CTC02460 2609403 .. 2609434 -  -8.9   -4.6635   AAATTCCTAATAAAA      TAAAAGAGTCTGC TTTTAG GCAGATTCTTTTA       TTTTATATACCTTTA  91 9
    CTC02457 2605393 .. 2605422 -  -9.4  -4.96501   TTTTATAAAAATAAA       TTGCAGCTAAGA GTTCAA TCATAGCTGCAA        TGCCTTTCAACTTAT 100 275
    CTC02456 2604024 .. 2604060 - -15.5  -5.94597   CAATATCAAAAAAAA    TATAAGGCTATCTTATA TTT TATAAGATAGCCTTATT    TCTATAAACTTAATT 100 27
    CTC02455 2595452 .. 2595484 - -16.6   -3.0894   TAATGACTTATTTAA      GTAATAAAAGAGCC TTAAT GGCTCTTTTATTAC      TTTATAAATACCTTT 100 22
    CTC02454 2594581 .. 2594607 -  -8.1  -5.61881   TTCTAAAAATAAAAA         CCCTATAGC AAAAGAAAA GCTATAGGG         AGTAATTAACCTGGT 100 51
    CTC02453 2593455 .. 2593488 -    -9  -3.92373   TATCCTATTTATAAA     GAGTAAACCCTTTG GAATAT CTAAGGATTTACTC      TTTAATATTATTTAT  83 33
    CTC02451 2590546 .. 2590562 -    -8  -5.60864   TAGATAGTAAAAAAA              GAGAGG TAAAT CCTCTC              TTTTTTTATTTTGTT 100 315
    CTC02448 NONE
    CTC02447 2586444 .. 2586467 -  -7.6  -5.19328   ATTCTACAATAAAAA          CTATTAGATA TGGC TACCTAATAG           TTTTTATTCTTGGGT  93 55
    CTC02446 2584425 .. 2584454 -  -7.2  -5.38549   TTTAAATAATAAAAA       TGAACTGTCCTC ATTTTA AAGGTCAGTTCA        TTTTTATTATTCTAT  95 32
    CTC02442 NONE
    CTC02441 2580827 .. 2580839 -  -2.7  -4.33803   AAATATACCAATAAA                GAACA TAA TATTC                TCCCTTCTAATTCAC  54 37
    CTC02440 2580404 .. 2580428 -  -4.5  -3.83882   TACAAACCAAAAAAG          TTAAATTAATA TGA TATAAATTTAA          TATGCCCTATCCTGA  58 49
    CTC02438 2578546 .. 2578565 -  -5.7  -4.80077   CTAAAATAAAAACAA            CCCTGGA ATTGGA TCCAAGG             CTATTTTAAAATCGA  77 88
    CTC02436 NONE
    CTC02435 NONE
    CTC02434 2574296 .. 2574326 - -14.3  -3.85786   ATGAAAATATGTAAA       GAGTGCTTTAAAA AATCA TTTTAAAGCACTC       TTTTATATTTAAATA 100 62
    CTC02432 NONE
        proC 2571609 .. 2571649 - -23.1  -4.70117   AATCCAATAAAGAAA  GAGCTATATCAAAATGATT TTA AATCATTTTGATATAGCTC  TTTTTCCCATACTTA 100 45
    CTC02428 2567582 .. 2567609 -  -6.4  -4.82111   ATAAAACAAAAAGAA        GGCACTTGTT GAATTTAT AACAAGTACC         CTTACTTTTATTTAA  79 44
    CTC02427 NONE
    CTC02426 NONE
    CTC02425 NONE
    CTC02424 NONE
    CTC02423 2562681 .. 2562712 - -15.4    -2.858   AAATAAAGTTTAAAT      TAAAAGCCACTGGA ATGG TCCAATGGCTTTTA       TTATATTATTTAGAA 100 31
    CTC02422 2561291 .. 2561314 -  -6.8  -4.60924   TAAATTCCTTAAAAA          CTCCCCTAAT CTTA ATTAAGAGAG           TTTTTTCTTCAATTT  78 50
    CTC02421 NONE
    CTC02420 2558846 .. 2558885 - -13.3   -2.8806   AAATCCTCCCATATA  TAATAAGTGTGAAATAA TTATAT TTATTCCACACTTATTA   TATCATCTTTTTATT 100 36
    CTC02418 2557743 .. 2557765 -    -5  -3.69681   TTAACAAAGCAAATA           TTTTTATGAT AAA AACATAAAAA           TTACTTGTTAATTTA  58 167
    CTC02417 2556175 .. 2556211 -   -11  -5.10208   TAATGTCAATAAAAA    TTTATCCCTAAGGAGA CTTTC TCTCCTTAGGGATATT    AAAACTTCTATCTTT 100 33
    CTC02415 2555305 .. 2555331 -  -2.3  -5.82281   AAATATATAAAAAAA         GCTCTAGTCTT ATATA AAACCTAGAAC         TTTTTTTTATTTTTC  77 19
       groEL 2552361 .. 2552397 - -17.7  -4.19953   TATTTAAGTTCAAAA    TAAAACTGCCAACAAAT AAA ATTTGTTGACAGTTTTA    TCAGATTTATATTTT 100 46
        pilD 2551497 .. 2551521 -  -4.4   -4.2828   TTTTATTTATTAAAA          TAGGTTTTGT CAATT ATAAAACCTA          TTTTTAGCAAATTTA  62 38
    CTC02410 NONE
        guaA 2547876 .. 2547889 -  -2.5  -4.42788   TTTAATTTTACAAAA               TTTTT CCTT AAAAA                TGAAATGCAAAGAGT  56 321
    CTC02408 NONE
    CTC02407 2546698 .. 2546719 -  -7.4  -5.43487   AAAGTATATAAAAAA           TGCAACTT GAAATT AAGTTGCA            TTTTTTATACTTTTG  95 68
    CTC02406 NONE
    CTC02405 NONE
    CTC02404 NONE
    CTC02403 2542752 .. 2542796 - -18.2  -4.36914   TCTTTTCTCATAAAA TAAGCAATATGAGGATGCGT TTACT ACACTTCCTCATATTGCTTA TTTCTTTGCCTTACC 100 23
    CTC02402 NONE
    CTC02400 2539833 .. 2539880 - -13.2  -3.20633   TTATAATAGACTTAA TTGAAGAAAAAATAAACAGTCTA AAT TAGACTGTTTATTTTTTCC-CAT AATAATTCATTACTT 100 12
    CTC02399 2538885 .. 2538906 -  -5.9  -5.55855   TTCAAAAAAATAAAA           CAACCCA TTGGGGCT TGGGTTG            TTTTTAATAAATAAA  90 186
    CTC02398 NONE
    CTC02397 2535840 .. 2535868 -  -9.8  -4.87786   CTAACTCCATAAAAA        TAGAGATAACTC ATATA AAGTTATCTCTA        TTCACTTAAATAATT 100 41
    CTC02395 NONE
    CTC02394 2531141 .. 2531169 -  -6.2  -5.74288   ACAAAGAATAAAAAA        TATCAGTATTAC ATGTA ATAACACTGATA        TTTTATAAATTTAAT 100 331
    CTC02393 NONE
    CTC02392 2527449 .. 2527473 -  -4.4  -6.18768   AAAACATAAAAAAAA         CTTCCC-TTCA TATA TAAATGGGAAG          TTTTTTTATTTGCAA  95 339
    CTC02388 2525034 .. 2525057 -  -8.4  -2.64099   TTCTTTGATTAGAAT          TTTATTACAT ATAT ATGTAATAAA           TTTATTTGTCTTCTA  70 27
    CTC02387 NONE
    CTC02386 2522544 .. 2522564 - -11.9  -5.19261   AAAGGTATTAAAAAA            TGCCTTCCC TAA AGGAAGGCA            TAGAAGTCCTAATGT 100 159
        pyrB NONE
    CTC02383 NONE
    CTC02382 NONE
        pyrF NONE
    CTC02380 NONE
    CTC02379 NONE
        pyrE 2516733 .. 2516782 - -11.3  -3.53761   TAATTTCTGTTGAAA TATAATTAAACCTTAGCA-TATTA CTT TCATATTACTAAGGTTTAATTATA TTTTAAATCATTATT  89 55
    CTC02377 2515726 .. 2515760 -  -4.6  -3.57263   ACCCGCATTTTCAAA     TTTTTATATAGTTGTT CCT AATAATTATATAAAAA     TGATATAGATTTTAC  56 111
         tig 2514284 .. 2514330 -   -20  -2.59431   CCTCCTTATAATTCA TTATTAAAATTGATTGCCATAA AAA TTATGGCAATCAATTTTAATAT TTTATTCTATCTCTT 100 27
    CTC02375 NONE
        clpX 2512328 .. 2512355 - -14.4  -5.48514   ATTAATAAATAAAAA        TGGTAGATAACT TGAA AGTTATCTACCA         TTTTTTAAGCTGTTT 100 30
    CTC02373 2510439 .. 2510482 - -10.1  -3.18065   ATGAGACATATGTAA TTCATAAAATATAAAAG TGTGTAATGC CTTTTATATTTTATGAA TAATGAACAGATAAC  81 72
    CTC02372 NONE
    CTC02369 2507346 .. 2507380 -  -5.8  -3.02181   TAACATAAAATATTA     TGGCATGTATTATACT CTT ATTCTAATACATGCCT     TTTTTATTACTAGTC  57 35
    CTC02368 2506551 .. 2506590 - -21.2  -4.00411   TAAAATTCCAAATAA  TAAGGTCTTCTTTTATAC TTAA GTATAAAAGAAGACCTTA   TTTATATATAATTTA 100 27
    CTC02367 2505746 .. 2505765 - -11.4  -2.80727   TAATATATATATAAT            GAGGAGGG ATTC CCCTCCCC             CTATATTTAACAACA  84 264
    CTC02366 2505182 .. 2505200 - -12.4  -6.20267   TCAAAAACAAAAAAA             GGGACCGA CTA CCGGTCCC             AAGGGGGATGGGGGG 100 192
    CTC02364 2503809 .. 2503828 -  -9.4  -5.14965   ATTCCCATTAAAAAA            CAGTAGAA ATAT TTCTACTG             TTTTTTAATTCACTT 100 39
        znuA NONE
    CTC02358 NONE
    CTC02357 NONE
    CTC02356 NONE
    CTC02355 2494402 .. 2494417 -  -3.4  -3.89614   AATTTATAGATCAAA              TAATTT TGAT AAATTA               AAATTATTATGAGTG  52 101
    CTC02354 2493750 .. 2493776 -  -9.6  -4.42639   AGATTGTAACTAAAA         GAGAGTTAAAAT ATA ATTTTAGCTCTC         TTCTTTATTTTATGT  89 48
    CTC02352 NONE
        rbsD NONE
        rbsA NONE
        rbsC 2488704 .. 2488714 -  -3.2  -3.24188   GTATAGCATTACCAA                 CAGC ATC GCTA                 TCAGTAGGATTTATA  45 382
    CTC02347 2488042 .. 2488083 - -11.9  -4.46072   TCTAACAAATATAAA TTTTATAAAATCCAGGATT AATT AATCCTGGATTTTATTATA  TCACTAAGTTTATAC 100 50
    CTC02346 2486987 .. 2487012 -  -6.3  -5.55769   TTTTATAATAAAAAA         TACCCTCACATA AAA TATG-GAAGGTA         TTTTAACTATACAGT 100 32
    CTC02345 2483418 .. 2483428 -  -2.6  -2.71364   CGAGTTTCGTAACTA                 TTAT TTT ATAA                 TAAATTTAGGTATTC  40 15
    CTC02343 2481962 .. 2482003 - -23.5   -3.6502   TACTTTCTATCTAAA GTAAAATAACTACAAGGGA AATT TCCCTTGTAGTTATTTTAC  TCATCTTTAGGATAA 100 22
    CTC02342 NONE
    CTC02341 NONE
    CTC02340 2478803 .. 2478832 -    -8  -4.27483   ATTTATAAAAGGAAA       GGATAGAGCTTA ATTAAA TAAGTTCTATCC        TTTTAATATTATTTT  82 34
    CTC02338 NONE
        recX NONE
    CTC02336 2474989 .. 2475019 - -12.1   -5.4111   AATAAGTATAAAAAA       GATAATCTGTGAA CATAT CTCACAGATTATC       TTTTTTTATATTACC 100 36
    CTC02334 2473527 .. 2473558 -  -4.6  -4.41633   TATTTTGAAAAACAA      CTAAACCTCATGCT TCTA AACATAAGATTTAA       ATATATCAACAAATT  66 85
    CTC02333 NONE
    CTC02332 NONE
    CTC02331 NONE
    CTC02330 2469674 .. 2469689 -  -6.2  -3.09516   TTGGTGACTATCTAA              GCTTTA ATAT TAAAGC               TTAGATAGTATCATA  59 19
    CTC02329 2468742 .. 2468752 -    -4   -3.2794   CTTTATCTACATGAA                 TAAC TCT GTTA                 TACTTATTCCTATTT  47 6
    CTC02328 NONE
    CTC02327 NONE
    CTC02326 2464848 .. 2464871 -  -9.8  -5.59879   TATAAATATAAAAAA          TAACCATATA TTTA TATATGGTTA           TTATATATCTTAAAG 100 90
    CTC02325 2460314 .. 2460345 - -17.6  -4.48072   ATATTTATTATAAAA      TAGAAATGCTAGCA TTTT TGCTAGCATTTCTA       TTTTATATATTTGTC 100 28
    CTC02323 NONE
    CTC02322 2455183 .. 2455194 -  -2.2  -2.68532   TCTAAATTTATATCA                CCAC GATT GTGA                 TGTCATTGATTACTT  39 147
    CTC02321 2453045 .. 2453075 - -18.6  -3.70811   GTAGATAATTTTAAA       CTTTGCAGTAAGAA TTT TTCTTACTGCAAAG       TTTTATTTAATTATA 100 47
    CTC02320 2451694 .. 2451733 - -12.4  -4.10552   AATATTATAAAAATA  TAAAAGAGGTTATCCCAC CGCT ATGAGATAACCTCTTTTT   TCATATAAAATTAAT 100 36
    CTC02319 2448504 .. 2448541 - -13.7  -4.08216   TTATCTTTGTTAAAA   TACAAAGAGTATAACTG AATT CGGTTACACTCTTTGTA    TTTTGATAATTTTAT 100 37
    CTC02318 2446591 .. 2446635 - -10.4  -3.92996   CCTCATATATAACAA TACACACTACTTCAAGACATT TAAG AAT-TCTTAGAGTAGTGTGTA ATAAATTAATAAAAA  93 61
    CTC02317 2444902 .. 2444918 -  -6.7  -2.75183   ATTTTCAGTTAATTA              TATCTTT TTT AAAGATA              ATGACTTTTCTCACA  60 210
    CTC02316 2443174 .. 2443225 -   -28  -3.30006   AGGAACTTACATTAA TAAAAGAGAGTGCTAAAAGATAAT CTAG ATTATCTTTTAGCACTCTCTTTTA TTAATACTTTATGGG 100 34
    CTC02312 NONE
    CTC02311 2439231 .. 2439276 -   -12  -5.47159   TTTCAAGAGAAAAAA CGCCTAAGGTTAAGATAGGG ACTTAA CTCCATCTAAACCTTAGGCA TAAAATATTTTTTTA 100 154
    CTC02310 2437652 .. 2437684 -  -7.9  -5.09245   TTAAAATTATAAAAA      TAGTTTGTAACTCAT TCT AAGAATTACAAACCA      TTTTCAACCAATCTA  95 47
    CTC02309 2436116 .. 2436126 -  -2.6  -4.31166   TTATAAATATATAAA                 TAAT TTA ATTA                 CATCTATCTAACATA  54 19
    CTC02307 2434852 .. 2434876 -  -8.7  -5.01546   AAATGCATACAAAAA          GATAGATGACA AAA TCTCATCTATC          TTTTCTTATATCTTT 100 41
    CTC02306 NONE
    CTC02305 2432360 .. 2432372 -  -3.5  -2.79831   TTAATGCTTAGTATA                TAATT TAT AATTA                ATCAAGAAGCCTTTT  45 23
    CTC02304 NONE
    CTC02303 2429689 .. 2429724 - -15.6  -5.71712   TTTTATATAAAAAAA    GCACCGTTGTCCTTTA AATT TAAAGGACGACAGTGC     GCGTTACCACCTTTT 100 295
    CTC02302 2426936 .. 2426978 - -13.8  -3.34716   CTACTTTTTAAAAAC TTTTAGAATATGCTACAG TTTATTG CTGTAGCATATTCTAAAT TTTACTTTAAAGATT 100 27
    CTC02301 2425573 .. 2425605 - -20.9  -4.32857   TTTCTTAAAGATAAA      GGGTTGTCTCAAAAT TTT ATTTTGAGACAACCC      TTTTTAATACATTAC 100 37
    CTC02300 2423980 .. 2423992 -  -3.4  -4.59853   CTAACTTTTTAAAAA                CCAT AGAAG ATGG                AAATAAGCATAAACT  62 348
    CTC02298 NONE
    CTC02297 2422306 .. 2422321 -  -2.6  -3.70043   CTCAACATATAAATA              TTCAAG GTTT CTTAAA               ATTATACTTAAAACT  48 40
    CTC02296 2421569 .. 2421595 - -16.8  -3.01745   CTCTTAATAATTATA         TAAAAGCCCTCA AAA TGAGGGCTTTTA         TTATGTTCATTTTAT 100 37
    CTC02292 NONE
        hslO 2416334 .. 2416357 - -12.6  -3.04792   CTACCAGCTCTAATA          CTCCCATTTT CTTT AAAATGGGAG           TAAAGAGCAGGTACG 100 380
        cobT 2414753 .. 2414782 - -13.9  -5.99154   CATTAAATAAAAAAA       TCATCTTAAAACA ATTC TGTTTTAAGATGA        TTTTTTTATTTGGAG 100 382
    CTC02287 2412574 .. 2412591 -  -6.2  -6.47325   AAAAAATAAAAAAAA             CGCCCC TCTAAT GGGACG              AGTATCTCGTGGTTC 100 287
        thrS 2410447 .. 2410462 - -10.4  -6.09196   TTTAAAATAAAAAAA              GACGGC AAAT GCCGTC               CTCTAATCAAAATAA 100 164
    CTC02285 NONE
    CTC02283 2409255 .. 2409271 - -10.9  -5.53288   TTTAAGTTAAAAAAA              TGCAGCA AAT TGCTGCA              TTTTTTATGCGTTAA 100 30
    CTC02281 NONE
        trkA NONE
    CTC02279 2406018 .. 2406041 -  -7.4  -5.72207   TTTAAATTAAAAAAA          GCTCCTCCCT AAAT AGGGACGAAC           TTTACTCCGCGATGC 100 287
        pheS 2404970 .. 2404981 -    -3  -2.51871   TGTCATATTAAAATT                GATT TAAA AATC                 TCATATCACTTTCAT  42 6
        pheT NONE
    CTC02276 2401771 .. 2401792 - -13.1  -5.34555   TTATACTACAAAAAA           GGCTGTTGA AAAA TCAACAGCC            TAACTTTTTACCTTT 100 25
    CTC02275 NONE
        mutS NONE
    CTC02272 2396460 .. 2396484 - -12.3  -4.19879   ATAAAAGTTGTAAAA          TAAAGCCCTCA CAT TAAGGGCTTTA          CTTTTTTCTATATCT 100 39
    CTC02270 2393688 .. 2393702 -  -2.2  -3.81146   TTCCCCAATCAATAA               TATATA ATT TACATA               AAATTAATTATTATA  47 50
    CTC02269 2392721 .. 2392752 - -16.2  -4.55491   TATTTAAGTATAAAA      CAATAAAAACCCTT TTTA AAGGGTTTTTATTG       TTATTCTTCAGATTG 100 26
        capD NONE
    CTC02266 NONE
    CTC02265 2388118 .. 2388139 - -11.7  -3.42841   ATAATTTTAGTATAA           GGATAAGTC TTAA GACTTATCC            TTTTTCATTTTAAAG  90 35
    CTC02264 2386950 .. 2386977 - -14.4   -3.0806   TTTAAACTTTTAATA        CTACTGCTTAAA TGTA TTTAAGCAGTAG         TACTGTATTATCTTT 100 33
    CTC02263 NONE
    CTC02262 NONE
        mviN NONE
    CTC02260 NONE
    CTC02259 NONE
        exoA 2379569 .. 2379599 -  -4.9  -3.88331   TCTAAAGAAAATTAA      CACACAGCTATTGA TATT TCAATAT-TGTGTG       TTTTAAATAGCTTAT  60 37
    CTC02257 NONE
    CTC02256 NONE
        mviN 2375556 .. 2375566 -  -2.6  -2.96321   TCCACTAAAATACCA                 TATA CAA TATA                 TCAAAAACAAAGTTC  42 54
    CTC02254 NONE
    CTC02253 NONE
    CTC02252 2372650 .. 2372680 - -10.7  -4.36778   AAATAGAATCTAAAA      GAGAACCTAAACTT TTAT AAGTT-AGGTTCTC       TTTTTTCTTTAATTA  93 9
        bstV 2369372 .. 2369402 -  -2.7  -4.33928   TAGCTCAAACAGAAA       CTCCTTTCTATTT ACCTG AAATAGTAAAAAG       AGTTTATGATGATTC  55 505
    CTC02248 NONE
    CTC02247 NONE
    CTC02246 2366954 .. 2366975 -  -8.1  -5.26875   TTTTTAACCAAAAAA           GTAGGATAA TTTA TTACCCTAC            TTTTTCACCAGTTAC 100 30
    CTC02245 NONE
    CTC02244 NONE
    CTC02243 2364967 .. 2364992 - -13.5  -4.28375   TTAATATATTTAAAA         GAGTAAATTCC ACTG GGAATTTACTC          TTTTGTTTTTGCATT 100 20
    CTC02241 2361680 .. 2361732 - -19.7  -3.56675   TAAGTCAAGGAAATA GGAATATAAATGGCTGTATCAAAAT AAA ATTTTGATACAGCCATTTATATTAT TTATTTTAGCTTCGA 100 26
    CTC02239 2359557 .. 2359584 -    -8  -5.43866   TAACTTTCAAAAAAA        TCATAAATATAA AATT CTATATTTATGA         TTTAATGAAGGAAAT 100 77
    CTC02238 2358273 .. 2358322 -  -5.7  -2.57211   ACGTCCCTGGATAAC GAGTTCTAACCTTTAGCGGGAGT AGAA ACTCCCTATGAAGCCAAGAACTC TGTTTATAATAACTT  55 29
    CTC02237 NONE
    CTC02236 NONE
    CTC02235 2354813 .. 2354839 -  -3.9  -2.85606   TTATATATTATTATA         TATATTGAATT GTCAA AAATCAATATA         TCTGATACTACATGC  45 33
        terD NONE
    CTC02233 NONE
        terE 2352796 .. 2352845 - -18.3  -5.16133   AGTAGAATAGAAAAA TAAAAGAAAATGTAGTGCTCAAG ATTA CTTTTGCACTACATTTTCTTTTA TAATGTTTAAAATTA 100 44
    CTC02229 NONE
    CTC02228 NONE
        hflX NONE
    CTC02226 2344824 .. 2344845 - -11.7  -5.19879   TTTTAAATACAAAAA           GTGATTAGG TAAA CCTAATCAC            TTTTTATTACTTGAA 100 318
    CTC02224 2341079 .. 2341108 -  -9.5  -5.50499   TTATATTCAAAAAAA       TAGAATGATGTTA AATT TCACATCATTCTA        TATGATTATTTATTC 100 35
    CTC02222 2339485 .. 2339508 - -11.2  -5.36965   TAATATTAGAAAAAA          CGAACTTAAA TTAA TTTAAGTTCG           TAAATTTTCATTATA 100 36
    CTC02221 2339071 .. 2339081 -    -4  -3.36505   ATACTTCATTTATAA                 CTTT TTT AAAG                 GAATCTATGGGAAAA  49 88
    CTC02220 NONE
    CTC02217 NONE
    CTC02216 2336655 .. 2336669 -  -4.4  -4.15899   AAAAACACTAAATAA               TTATAT CAT ATATAA               TATATTTTTCTCAAA  60 62
    CTC02215 2335781 .. 2335831 -   -18  -2.99273   TTTATTATTATAAAT TAAAACCACTTTCAATAGGGATAC TAT ATATCCATATTGAAAGTGGTTTGA TTATTTTAATTCTAA 100 37
        ruvA NONE
        ruvB NONE
        queA NONE
         tgt 2331080 .. 2331092 -  -4.9  -3.21726   CCCTATAATATTTAA                CTATA CTA TATAG                TTTATAAATTCTTTA  53 71
        yajC NONE
    CTC02207 2329828 .. 2329850 - -13.6  -3.96705   TTTATAAAATTTAAA           GCAGTAACTT GTT AAGTTACTGC           CTCTTCACTCATTAG 100 425
    CTC02206 2328416 .. 2328426 -  -2.6   -2.8507   TTACTTAATTAACTA                 TTAT TCC ATAA                 CATTGTATTTTAGTG  41 15
        secD NONE
        secF 2326193 .. 2326211 -  -7.5  -5.79588   TTAAAATTAAAAAAA             CAGAGTT GAAAA AACTCTG             TTTTTTTAGATTTAT 100 37
        recJ NONE
    CTC02200 2324574 .. 2324602 - -12.6  -3.05046   TTACTCTCCTAAAAT        CAATGGCTGGTT AATAA AACCAGCCATTA        TTTTTTACTAATATT 100 90
    CTC02199 NONE
    CTC02197 NONE
    CTC02196 NONE
    CTC02195 2319818 .. 2319831 -  -2.5  -5.27335   TTGGCTAAATAAAAA               TTATT ATTT AATAA                AGTTCTTCTAGTGCA  69 19
        aspS 2317951 .. 2317977 -  -8.7  -5.50925   AATCAATATAAAAAA         TAGCCTGCTCC ATTAA GGTACAGGCTA         TTTTTTTATTCAATT 100 43
    CTC02191 2316087 .. 2316120 - -10.5  -4.86033   AAATTTTCACAAAAA     TAAGAGAGGCATCTA ACTC TAGATAGCTCTCTTA      TTTTTATCACTAATT 100 39
    CTC02190 2315009 .. 2315034 - -12.1  -3.82665   GATCAGATGATTAAA         TAAAAAAGGAC ATTT GTCCTTTTTTA          TTTATTATCAATTTT  95 33
    CTC02188 NONE
    CTC02187 NONE
    CTC02186 NONE
    CTC02185 2311478 .. 2311499 - -11.6   -4.8048   TTTGGATATTAAAAA           CCCCTCCA GTAGAT TGGAGGGG            TTTTCTATATAGATC 100 30
    CTC02183 2309122 .. 2309143 -  -9.5  -5.62552   AAAAAAACGAAAAAA           GCCCCTAAA AATC TTTAGGAGC            TTCATTACTCTCTAC 100 136
    CTC02182 2307746 .. 2307780 -   -13  -4.89567   TTTTAAAACATAAAA     GCCCCTCAAATTACAC TTA GTGTATTTTAAGGAGC     TCCATTGCTCTTACC 100 153
        eutS NONE
        eutP 2306906 .. 2306918 -  -3.5  -3.11476   ATTTATTTAAAACTA                TTTTA TCA TAAAA                AACTTAATTTAACTC  46 29
    CTC02179 NONE
    CTC02178 2304743 .. 2304766 -  -7.6  -2.53255   AGAATATTTATTAAT          GCACTTAAAA ATAT TTTTAAATGC           TATCTAATAAATTTT  63 97
        eutA NONE
    CTC02176 NONE
    CTC02175 NONE
        eutL NONE
        eutM NONE
        eutE 2297838 .. 2297871 -  -7.5  -2.73681   TATTTACCTTAATCA     TGCCCATGAGCAATT ATGT AAGTGTTCATGAGCA      TGATAGGTAAAATTT  63 389
    CTC02171 NONE
    CTC02170 NONE
        eutJ NONE
    CTC02167 NONE
    CTC02165 NONE
    CTC02164 NONE
    CTC02163 2292231 .. 2292250 -  -5.8  -2.55002   AAATACAGTAAAATT            CACTTTTA AAAA TAAAAGCG             TTGGTTTAAGAATTT  55 92
    CTC02162 2291277 .. 2291297 -  -9.8  -2.90941   ATTAGACCTTATATA            GCTGTCAT ATTTA ATGACAGC            TATATATTTATCTCC  76 25
    CTC02161 2288651 .. 2288678 - -11.5  -2.87501   GGGGAGTAAATATGA        GTCCAAGTAAT TATAAG ATTACTTGGAC         TTTGAGTTTATTTAT  87 482
    CTC02157 NONE
    CTC02156 NONE
    CTC02155 NONE
        hexA NONE
    CTC02153 2281334 .. 2281350 - -12.3  -4.07885   GATTTTTTCGTAAAA              GCACCCT ATA AGGGTGC              GAACAGTCTAAGTGT 100 147
    CTC02149 2277915 .. 2277925 -  -6.8  -3.88985   AAAATTTTTTATAAA                 GGCT TTT AGCC                 TTTAGTTAGTGCCTA  71 27
    CTC02148 2277195 .. 2277210 -  -3.4  -3.41051   TTATTGTTATTAGAA              TTATTA CTGT TAATAA               GCTGTATAGACTTAA  47 68
    CTC02147 NONE
    CTC02146 NONE
        recT 2274415 .. 2274426 -  -4.4  -3.51934   TCTCCTTCACAAATA                TTGC AGTC GCAA                 TTACAACAGTTATCT  54 95
    CTC02142 NONE
    CTC02141 NONE
    CTC02140 NONE
    CTC02139 2271406 .. 2271450 - -11.8  -2.56596   TGTTTTATTAATTGA GTGTCATATGAGAATATAGCT TTAT AACTATACTCCCATATGAC-C TTATTTTTGTATTAT  87 37
    CTC02138 NONE
    CTC02137 2270264 .. 2270293 - -10.9  -3.02745   GCTATTCATAAACCA       TCCTCTATGCATA TGCG TATGCATATAGGA        CATACTTGCCTTTTC  83 252
    CTC02136 2269134 .. 2269144 -  -3.2  -3.24691   AATACAGATTAAAAG                 CCTG CTC CAAG                 TGCTTTAATGTTATT  45 497
    CTC02134 NONE
    CTC02133 NONE
    CTC02132 NONE
    CTC02131 NONE
    CTC02130 2263124 .. 2263147 -  -2.5  -5.45802   CCCTTAAAATAAAAA          TAACTACAT ATTTAA ATGTAGTTG           TAATTTTGCTTTTTC  71 5
    CTC02129 2261970 .. 2261991 -  -4.5  -5.55769   CCCTATAATAAAAAA           TAAGAGG GAATAAAT CCTCTTA            TTTTATTGTTAATTG  80 23
    CTC02128 NONE
    CTC02127 2260650 .. 2260671 -  -5.9  -2.66559   AACACATTTATATGA           GCTACATAA AATA TTTTGTAGC            AATATCGGTAGATCA  55 102
    CTC02126 NONE
        xkdK NONE
        xkdM NONE
    CTC02122 NONE
    CTC02121 2257339 .. 2257359 -  -7.6  -5.35721   AGATAATAAGAAAAA            GCACCTAC AATAA GTAAGTGC            TTAGCTTTCCCTATT  95 26
    CTC02120 2254701 .. 2254722 -  -5.2  -4.89477   CTCCTAATAATAAAA           GGCACTTA ATTTAA TAAGTACC            TTTATGCCATATTTA  74 27
        xkdP NONE
        xkdQ 2253096 .. 2253110 -  -2.8  -2.51458   GATGATAAAACAACT               CCCATT CCT AATGGT               GGGGGATTATTTTCA  39 83
        xkdS NONE
        xkdT NONE
    CTC02114 NONE
    CTC02113 NONE
        xkdT 2248848 .. 2248861 -  -3.1  -2.51871   TGGTATATTAAAATT               CGAAG TATA CTTCA                TTATTTTATCACCTC  42 26
    CTC02111 2247320 .. 2247352 -  -2.7  -2.59537   ATTCATAAACAAATC      CCTCCCTTTACTGTA TTT TACCACAAAGTGAGA      ACAAGAAGGGCTTTT  40 97
    CTC02110 2247002 .. 2247023 - -10.3  -5.24531   ACTTTTTACAAAAAA           GAATCTACT GATT AGTAGATTC            TTTAAAATATCCTAT 100 37
    CTC02109 2245608 .. 2245639 - -13.1   -5.5208   TTACAACATAAAAAA      GCCATGGACTAGG AATTAA CCTAACCCATGGC       TTTAAAATTACTTTA 100 33
    CTC02108 NONE
    CTC02107 2244250 .. 2244279 -  -8.7  -5.24799   GGAGAAATAGAAAAA       GAAGATCTAAGGC TTAA ACTTTAGATCTTC        TTTTATTATAAAGAT 100 61
    CTC02106 2242430 .. 2242448 - -13.2  -4.81734   AAATATTATGAAAAA             TGAGAGGG CTT CCCTCTCA             TTTAAGTTAGCAATA 100 32
    CTC02104 NONE
    CTC02103 NONE
        coaE NONE
    CTC02100 2236051 .. 2236069 -  -8.9  -5.54403   AAAAAATAATAAAAA             GAGAGAC GAATT GTCTCTC             TTAATTTTCTACTGA 100 446
    CTC02099 NONE
    CTC02098 NONE
    CTC02097 2230741 .. 2230765 -  -5.1  -5.27206   TATATATAACAAAAA          GATATCAAGAA TAA CTTTTGATATC          TTTTTTTATTACCAG  81 146
    CTC02096 NONE
    CTC02095 NONE
    CTC02094 2226765 .. 2226778 -  -2.5   -2.6927   ATTTCTCATATACCA               TTATT ATAC AATAA                ATTAGTATTATTGGA  40 84
    CTC02093 2224601 .. 2224636 -   -15  -5.63517   TCTCCAAATAAAAAA    TTAAGGTCAGATGAAT ATAA ACCCATCTGACCTTAA     TTTTAAAATAAACCA 100 28
    CTC02092 2222747 .. 2222761 -  -7.1   -5.8901   ATACAAAATAAAAAA               GCTGC AACAA GCAGC               TTTTTATTGATGTAT 100 228
        recQ 2219839 .. 2219879 -  -9.4  -5.51402   ATATATTTAAAAAAA  TTATCTATTCTTATAATT AAAAA AATCATAAGAATAGATAG  CCTCCTTTGAATTCA 100 38
    CTC02088 NONE
    CTC02087 NONE
    CTC02086 NONE
    CTC02085 2214766 .. 2214776 -  -2.6  -3.61983   GGAATTTACATACAA                 TATA TTG TATA                 TTCTTAATGCGACAG  46 105
    CTC02084 NONE
    CTC02083 NONE
    CTC02082 2211658 .. 2211685 -  -4.2  -5.90231   ATAAATATAAAAAAA        GCCCGATA AGCTAAGCTTAA TATCGGGC         TTTATATAATTAAAA  85 102
    CTC02080 NONE
    CTC02079 2209173 .. 2209188 -    -4  -3.89756   ACTTTAAACTAACAA              GTCAAG GTTT CTTAAC               AATTTCTTAAATTTA  54 57
    CTC02078 2208361 .. 2208388 - -10.8  -5.58179   TATGACAACAAAAAA        CCTAACCTTAAA ATAT TTTAAAGTTAGG         TTATAAATTTTAAAA 100 48
    CTC02077 2207559 .. 2207585 - -12.6  -3.14211   ATGGTTGTTCATTAA         TAAAAAAACTGT GTC ACAGTTTTTTTA         TTATGAATTTGATAT 100 26
         maf NONE
        radC 2205779 .. 2205789 -  -2.6  -3.65425   TCTAGACATTCCAAA                 TAAT CCC ATTA                 ATTCTTTCTCCTTTC  46 43
        mreB NONE
        mreC NONE
    CTC02072 NONE
    CTC02071 2200523 .. 2200548 -  -9.1  -5.00884   ATTTTTTCTAAAAAA         GGACACATACA TTGT TGTATATGCCC          TTAAAATTATTTTTC 100 32
        minC NONE
        minD 2198662 .. 2198676 -  -6.4  -3.48593   GATTTTCTGACATAA               GGAAGA AAA TCCTCC               TAAATTGTTCATTAT  64 342
        rodA 2197203 .. 2197229 - -11.8  -5.20154   ATATAATTTAAAAAA         CTGTTAACTCTA TTT TAAAGTTAACAG         TCTTTTATTTACTCA 100 43
    CTC02066 NONE
    CTC02065 2195370 .. 2195398 -  -3.9  -3.16421   TGAACAATTATTGAA        GATTTTCTTCTGT TTT ACTACAGAAAATC        CTTAATTTTATTTGT  47 102
    CTC02064 NONE
    CTC02063 2192717 .. 2192729 -  -3.5  -2.80816   CTCTTATGCAGGATA                TTTTA TTT TAAAA                AATCATATAATGGAA  45 15
    CTC02062 NONE
    CTC02060 2190774 .. 2190794 -  -3.4  -2.60496   TTTCTTTTTAAAGAT           TGCTGTAAT CATG ATTAC-GCA            TTAATCTTTTCTATT  42 19
    CTC02059 NONE
    CTC02058 2190122 .. 2190139 - -11.3  -5.10029   ATTAATTTTAAAAAA             GCACCCT AAAA AGGGTGC              TTTTTTATTTTATTC 100 35
    CTC02057 NONE
    CTC02056 2188035 .. 2188045 -  -5.4  -2.73214   AATTCATCACACAAT                 GCTT CAC AAGC                 TTCTCTAGCTGTAAA  52 229
        nadD NONE
    CTC02054 NONE
        lytR NONE
    CTC02052 2184527 .. 2184563 - -14.1  -4.43189   ATTAATTCCATAAAA    GAAATCCATATTAGA CCTTAAC TCTAATATGGATTTC    TTTTAATTATTCTCT 100 28
    CTC02050 2182434 .. 2182466 -  -2.1  -5.13741   TTAAGTTAACAAAAA      GACTTCAAATAGA CATCTCT CCTATTTCAAGCC      CCCATATATATTAGC  65 150
    CTC02049 2181686 .. 2181698 -  -3.5  -3.69283   GAACTTACCTAACAA                TTATA TTA TATAA                TTATTTTTACATCAA  52 127
        marR NONE
    CTC02047 NONE
    CTC02045 2178374 .. 2178416 -  -8.7  -5.38951   AATGGATATAAAAAA GAGTCTGAAGAGAAGTATTT TTGT AAAAACTTCTCAT-AGACTC TTTCTTATTTTAATA 100 35
    CTC02043 2174569 .. 2174586 -  -8.5  -2.52933   TCTTAATTTATTAAT             TGCAAAG TAAT CTTTGCA              GCTTCAGTATAATTA  70 144
        comE NONE
    CTC02041 2171781 .. 2171808 - -12.8  -4.77157   TTAATCTAGTAAAAA        GAAAAGCCACCC TTAA GGTTGGCTTTTC         TTTTTTACATAGCTA 100 30
    CTC02040 NONE
    CTC02038 2169180 .. 2169220 -  -9.4  -3.55761   TATTTACGCTTCAAA CCACA-TCTCCTCCATATAA AAA TTATATG-AGGAGATTGTGA TTATATTCTTAAATT  82 47
    CTC02037 2168070 .. 2168102 -  -7.2  -5.24531   ATGTTTCATAAAAAA     CACCCCTCTACAGTA TCAC TACTATAAAGGG-TG      TCCTTTTAATAAATA  93 46
    CTC02036 2167668 .. 2167678 -  -2.6  -3.85092   ATGATTCAGATTAAA                 TTAT AGC ATAA                 ATTTGAGGGTATATG  50 54
        lepA 2165783 .. 2165812 - -11.7  -3.84183   CTTTAGCATAAAATA       TAAGGAAAATTGA TATA TCAATCTTCCTTA        CTTAATTACCTATTC 100 35
    CTC02034 2164503 .. 2164515 -  -3.5  -2.64472   TATTTGTCAAACTTA                TATAA GTA TTATA                TTTTTATATAAATGT  44 112
        hrcA NONE
        grpE NONE
        dnaK 2160789 .. 2160817 -  -9.8  -2.72973   TTAAAAATCTACAAG       TTAAGGG-ATAGG ATAC CCTATTCCCTTAA        TTTTGTAATATTAAT  75 40
        dnaJ 2159341 .. 2159387 - -15.7  -5.34555   TTATACTATAAAAAA GGAAAACTTAAATAATAAC TATAATCCG GTTATTATTTAAGTTTTCC TTTTTAATTAATAAT 100 270
    CTC02029 NONE
    CTC02028 NONE
    CTC02027 NONE
    CTC02026 2155748 .. 2155765 -  -2.1  -3.23555   GTTAAATAACACACA             TTTCATT ATAT AATAAAA              TTACTTGTATTGTCA  42 82
    CTC02025 2154975 .. 2155004 - -12.3  -4.66987   GACAGTGGAATAAAA       TAAAAAGGCTGAG ATAT CTCAGCCTTTGTA        TAGTATTCATTATTT 100 35
    CTC02024 NONE
    CTC02023 NONE
    CTC02021 NONE
    CTC02020 NONE
    CTC02019 NONE
         era 2148582 .. 2148604 -  -2.8  -3.68351   TTGCTATTACTGAAA           TTTTACCAAA CTT TTCTGTAAAA           AACCAAATTATTTTA  48 116
        recO NONE
    CTC02016 2147359 .. 2147378 - -12.2  -3.33885   AATGCAAATGATTAA            GTCAGCAG ATGT CTGCTGAC             TTATTTATTTATATC  91 26
    CTC02015 NONE
    CTC02014 2143770 .. 2143798 -  -7.5   -5.0917   TTATTAAAAAACAAA        CGTCAGACAGA GTACTTT TCCATCTGACG        TAAATTTCATTTTAT  90 37
    CTC02012 2141426 .. 2141445 -  -5.2  -2.65483   ATATGGAAAATACAC            TAATTTAT TTTA ATAAATTA             CAATTTTAGGCACAT  52 15
    CTC02011 NONE
        rpoD 2138298 .. 2138319 - -13.1  -3.59946   CTTTGAATTATAGAA           CAAAGCACC TGAT GGTGCTTTG            CTTTGTATTTTAATC 100 35
    CTC02009 2137393 .. 2137406 -  -2.5  -3.26237   CAATTTTAAAAAGTA               TTTAA TATC TTAAA                CTGCATTATTAAAAA  43 2
    CTC02008 NONE
    CTC02007 2135842 .. 2135870 - -14.1  -5.67063   TTTATTATAAAAAAA        TAGAAATAGACGT AAT ACGCCTATTTCTA        TTTATACTTATATGG 100 23
    CTC02006 2134641 .. 2134659 -  -9.6  -5.56112   ACAAAAAGTAAAAAA             CACAACCC GTA GGATTGTG             TTTAAAACCATTTAA 100 445
    CTC02005 2133567 .. 2133582 -    -9  -3.05011   AGATTGAAATGAAAG              GGCAGA TTTC TCTGCC               TTTTTACCTTAATCT  74 34
        degV 2131749 .. 2131770 -  -8.1  -5.55769   GTTCATAATAAAAAA           CTACAGGAT TTTA ATCCTATAG            TTTTAACATTACACC 100 40
    CTC02001 2130040 .. 2130070 - -10.6  -5.67283   AATCTAAATAAAAAA       CAAAGGACAGTTCA AAA TGAATTGTCCTTTA       ATATTTACATTTTTT 100 30
         ldh 2126432 .. 2126454 - -13.6  -5.22039   TTGAAATTTAAAAAA           GCTGTTGATA ATT TATCAACAGC           CCATTGGGAGATTTA 100 54
    CTC01995 2121705 .. 2121737 -  -5.2  -5.27335   TTGGCTAAATAAAAA     TATAGAGGTAA--GTT TTA AACTATTACCTCTATA     CTTTTAGCCTAATTT  85 34
    CTC01994 2120942 .. 2120952 -    -4   -3.9461   TCCTCCTAAGAATAA                 TAAG ATG CTTA                 TTTTGATTCTTCTAC  54 23
    CTC01993 2119566 .. 2119591 - -14.9  -3.93398   ATGTATATATAATAA         GGCAGTTCTTA CTTC TAAGAACTGCC          TTTCATAATAGCAAT 100 49
    CTC01991 2116385 .. 2116413 - -11.9  -5.16572   ATGGAATTTAAAAAA        GATGACTCCTGTA AAA TACAGAAATCATC        TTCTTAGTACCGCCT 100 119
    CTC01983 2110015 .. 2110050 - -15.1  -4.27211   TTTAAATAAATGAAA    GCATATATTGTGTAA AAATAA TTACACAATATATGC     TTTTTACCTATTAGT 100 36
    CTC01977 2101603 .. 2101644 - -17.7  -2.89564   TTGTTATTTTATATA TAAGAATAGACTGCTAATA TTTA TTTTAGCAGTCTATTCTTA  TATATTCTAAGCGGT 100 32
    CTC01976 2100842 .. 2100861 -    -5  -2.74233   AAACTAAATAAGCGA            TGTTAAGC TTTA GCTTAACG             AGCCTTCCAAATAAA  50 116
    CTC01975 2098928 .. 2098966 - -16.3  -4.78753   TTAATATTAATAAAA   CAACCTATTTCAGAGAA TATAC TACTCTGAAATAGGTTG   TAATAAATTTTTCTT 100 47
    CTC01973 2097228 .. 2097273 - -18.1   -2.8055   GATGGTAGAATACTA TAAAAAATAAATACAAGGACA AAAT TGTCCTTGTACTTATTTTCTA TTTAGGAAGTATTGT 100 23
    CTC01969 2094554 .. 2094564 -    -4  -3.77806   TTTTATATTAAAATA                 TCTT CCA AAGA                 TTCTTCATCTAATAT  52 2
    CTC01968 2093524 .. 2093551 -  -9.3  -5.40004   GATTAAATTAAAAAA        GAAGATGTAGA AATTAA CCTACATCTTC         TTTTTTGTACTTGTA 100 417
    CTC01966 NONE
    CTC01965 NONE
    CTC01964 NONE
    CTC01963 NONE
        purH NONE
    CTC01961 2086172 .. 2086197 -  -9.9  -5.19212   ATTAGCACTAAAAAA         TGGTAGC-TGAA ATC TTCAAGCTACCA         CTACAATATTGCTTT 100 64
    CTC01960 NONE
    CTC01959 2084011 .. 2084044 - -11.3  -3.95022   TCTATGAATAGCAAA     GCAAGTTTAATTTTT ATAT ATAAATTAAACTTGC      TTATATATTTGTTTT  95 40
    CTC01958 2082516 .. 2082547 -  -6.8   -4.7629   TTACTAATTTAAAAA      GAGATAAAATCT GTTTAATT AGACTTTATCTC       TTTTTTTTATGCATT  82 32
    CTC01955 2078263 .. 2078300 - -20.9  -5.42862   AGATTGCTAAAAAAA   GTGGGATGGTTCTTGAA ATAT TTCAAAAACCATCCCAC    TTTTTTTAATGAATA 100 68
        phoP NONE
        phoR NONE
    CTC01950 2074489 .. 2074506 -  -5.6  -4.19276   TTAAAACTGTTAAAA             GTAAGG TTCCCC CCTTAC              TTTCTTTTTTATTTT  64 34
    CTC01948 NONE
    CTC01947 2071398 .. 2071422 - -11.5  -5.16472   AAAAAGCTTAAAAAA          GAGAGACTCCT ATA AGTAGTCTCTC          TAAAAATTTATCTAT 100 43
    CTC01945 2068765 .. 2068812 -  -3.1  -4.81851   AGCTAAATTCAAAAA TAAGCTATGAAAATACA-ATAT TACAT ATCTCCTTATTTTCATAGCTTA ATAAATTTATTTTTT  63 32
    CTC01944 2067805 .. 2067829 -  -8.5  -4.92828   AAATTCAAAAATAAA          TAGCCACCAGC TTA GCTGGTGGTTT          TCTTTCTTATTAGCT 100 58
    CTC01942 NONE
    CTC01941 2063736 .. 2063746 -    -4  -3.03085   AAACACAAAAGACCA                 TGAA GTT TTCA                 AGCTATAAATAGCGC  46 208
    CTC01939 NONE
    CTC01938 2060537 .. 2060561 - -15.1  -4.84017   AATTTCTCAGAAAAA          GAGCTCCAGCA AAT TGCTGAAGCTC          TTAGATGTAAATTTG 100 117
    CTC01937 NONE
        parB NONE
    CTC01935 2057857 .. 2057871 -  -2.8  -4.76213   ATAAATTTAACAAAA               GTTGAA ATA TTCCAC               ACTGACAGGGGTAAT  62 345
    CTC01933 2056625 .. 2056647 -  -3.4   -5.8187   TACGCAATAAAAAAA           GCACCCACAA CGC TTGTAGCTAC           TTAATTTAAACTTTA  82 174
    CTC01932 NONE
        parB NONE
    CTC01929 2054526 .. 2054540 -  -4.2   -5.2291   ACAGCATAAGAAAAA               CCACCC TTT AGATGG               CTTAAATTCTACTTT  75 34
    CTC01928 2053640 .. 2053659 -  -7.2  -5.10029   AGTAATGCTAAAAAA            GCACCTTT ATTA AAAGGTAC             CTTTTTAGTAAAACA  93 269
    CTC01926 2052599 .. 2052628 -  -6.5  -4.43859   CACAATTTTATAAAA       GCCCTTGAG GCTTCAATTTCA CTCAAGGGC        TTAAATTCATTGATA  74 291
    CTC01923 2050236 .. 2050266 -    -7   -4.6821   AATTTTAAGACAAAA      GCTCCTGAGTGTA AATAAA TAC-CTCAAGAGC       TCTAATAACTATATT  78 276
    CTC01922 2049271 .. 2049296 -  -4.1  -5.40072   TTTTGTGTAAAAAAA         TAGCCTACTAT AAAT ATAATAAGCCA          TCTTTGCATTAATTA  78 522
    CTC01921 NONE
    CTC01919 NONE
        resE NONE
    CTC01916 NONE
    CTC01915 2042966 .. 2042997 - -12.4  -4.77757   TTTGAAAAAGGAAAA      CGGCGGCTTTGA TTGTTATT TCAAAACCGCCG       CATGGCCACATTTGG 100 229
    CTC01914 NONE
    CTC01913 NONE
    CTC01911 2035926 .. 2035964 - -15.6   -4.7497   TGCATTTACTAAAAA   CGAATTGCCACAAAACTA ATT TAGTTTTGTGGCAATTTA   CATTATAGATTTCTT 100 279
    CTC01910 2032735 .. 2032776 -  -7.5  -3.80114   GATCAATTGATTAAA GAAAAAG-TGTAGCGCCACT AAT AATAGTGCTACATCCTTTTC TTTATATGCCTATGC  72 97
        greA 2030983 .. 2031021 - -10.7  -3.46236   ATCAACAAAATTGAA   GGTATAATAAATAATTT ATTTA ATATTATTTATTATACC   ATTAATTTTATTAAA  86 233
    CTC01907 2028595 .. 2028610 -  -3.4  -3.59627   ACGAAAGCTCTCAAA              TATATA TGTA TATATA               TTTTCTTTTGTACAA  48 62
    CTC01906 NONE
    CTC01905 2026187 .. 2026218 - -17.6  -3.23585   AGATACAATATTTAA      GAACGCTTATTTCT GCAT AGAAATAAGCGTTC       TTTTTTCTTATAAAA 100 33
        marR NONE
    CTC01896 2016852 .. 2016887 -  -6.4  -5.52023   AGTACTAATAAAAAA    TCGGTATTAATTCT GATTTTAG ATAATTAATACCGA     TTTTATTTATACATG 100 482
    CTC01895 2015761 .. 2015782 -  -5.9  -4.77896   TAATTAACTTAAAAA           CACCTAG TACACAAT CTAGGTG            TTTTTCATATTTGTT  77 229
        gntR NONE
    CTC01892 NONE
    CTC01891 NONE
    CTC01890 2010323 .. 2010354 -    -9  -5.43974   AAAACTAAATAAAAA      TCAGTTAAGATT CCCATTTT AATCTTAACTGA       TTTTTTGAAACATTA 100 42
    CTC01888 2007159 .. 2007186 -  -9.4  -5.96219   TATGTATAAAAAAAA        TTGTACCTTAAA TTTT TTTAAAGTACAA         CCCTTAATAAAAATA 100 93
    CTC01887 NONE
    CTC01886 2004797 .. 2004830 - -14.1  -3.28873   ACGGATTAAAAATCA     GAGAACCTGTGATAA TAAA TTATCACAGGTTCTT      ATATTTTATTTTGTA 100 24
    CTC01883 2001537 .. 2001574 - -16.7  -4.41716   ATATTATATAATAAA   TATTAAGGATTAAGCCA ATGT TGACTTAATCCTTAATA    TACTAATTATTTTAA 100 32
    CTC01882 NONE
    CTC01881 1999064 .. 1999097 - -14.2  -5.21506   ATAATAATATAAAAA     GATGGTATCTTAAA GTAGAT TTTAAGATACCATC      TTCTATCCTTATATT 100 34
    CTC01878 1996433 .. 1996454 -  -3.1  -3.63805   ATCCTACACCTCAAA           CATAACT GTTTAAGT AGTTATG            CTGAATATCTGCTTA  48 21
    CTC01877 NONE
    CTC01876 1994298 .. 1994346 -  -8.6   -5.8096   CACAAAAAATAAAAA CCACAATATATTGTATTAAA CTTTTTATT TTTAAAACAATATATTATGG TTACATTTCTTAAAG 100 63
    CTC01875 NONE
    CTC01874 NONE
    CTC01873 1991346 .. 1991384 -  -6.9  -6.30182   GTATACAAAAAAAAA   TGTGATTCCAGTAAAAA TAAAT TTTTCACTGGAATCTTA   ATTCAAAATCTTTTA 100 51
    CTC01872 NONE
    CTC01870 NONE
    CTC01869 1985700 .. 1985725 -  -6.9  -5.82281   AAATATATAAAAAAA         CCTCGTTCCC AATAAAA GGG-ACGAGG         TTTAATCGCGTTACC 100 360
    CTC01868 1984161 .. 1984181 -  -7.6  -4.95896   ATAAATTTATAAAAA            TCCACCAA ATAAA CTGGTGGA            TTTTTCATTTATATA  90 94
    CTC01865 NONE
    CTC01864 NONE
    CTC01863 1978953 .. 1978983 -  -7.7  -5.42198   TTTTAAAAAACAAAA       GACCATCAATGAA ATTAA TTCACTTATGGTC       TTTAATTACTAATTT  95 71
    CTC01862 NONE
        bioY NONE
        bioD 1977175 .. 1977191 -  -4.5  -3.87583   AAACTTAAAGCCAAA              TATATAC GCA GCATATA              CTACAAGGATTGGAA  61 437
    CTC01857 1974274 .. 1974301 - -12.9  -5.49809   TAAATTCTAAAAAAA        GCTCTAGATCT ATTTAA AGATCTAGAGC         TTAAGTTCATTACAG 100 81
    CTC01853 1968569 .. 1968579 -  -2.6  -3.52919   ATTATTTAATGACAA                 TAAT TTT ATTA                 TATCATATTTATTTA  46 57
    CTC01852 1968048 .. 1968082 -  -8.9  -4.89233   TATTAATAGTAAAAA     TAAACTGTAAACA CCTTTGTTT TGTTTACAGTTTA     TTTTATTAATCCAAA  93 51
    CTC01850 1963893 .. 1963918 - -11.3  -5.52023   ATCATTAATAAAAAA         CACCACTAAGT AATA ACTTAATGGTG          TTTTTTATTACACTT 100 33
    CTC01847 1959411 .. 1959430 -  -8.6  -5.13741   TTAAGCTAATAAAAA            GGAACCCT TAAA AGAGTTCC             TTTTTCAAACTTATT 100 36
    CTC01845 1958162 .. 1958194 -  -4.4  -5.59879   TATAAATATAAAAAA     TAAACTGT-AACC AGAAAATA GGTTTACAGTTTA      TTTTTATATTTATTT  80 35
    CTC01843 1955739 .. 1955749 -  -2.6  -3.07205   TTATAAAAACATAAT                 TATA CGT TATA                 TCTATTCTATAATTT  42 32
    CTC01842 1954837 .. 1954857 - -11.9  -4.99035   TTATTTACATAAAAA            GGGCGAGAT ATT ATCTCACCC            TAACTTGAATTTCTG 100 15
    CTC01841 NONE
    CTC01840 1952648 .. 1952675 -  -5.8  -5.18355   GTTAAAAACTAAAAA        CCAATAGACTTTA TTA TAAA-TCTACTGG        TTTTTACAAACTTAT  84 53
    CTC01839 NONE
    CTC01837 NONE
    CTC01836 1946746 .. 1946782 -   -14  -3.51924   TTCTTATGCATACAA    TTAAAGCCCTAGAATT TTAAT AATTCTCGGGCTTTAA    TTTTCTATTAATTTA 100 33
    CTC01835 1944831 .. 1944882 - -12.8  -3.70081   ATATAACTTTAATAA TAAAATAAAAATTAGACATGAGGT GTAA ATCTCATCTCTAATTTCTATTTTA TCATTTTATTTTAAA 100 26
    CTC01833 1944067 .. 1944085 -  -5.4  -3.36273   TCTTTTCAATATCAA             TATAAAGT TTC ACTTCATA             ATCTAATCTATTATA  57 28
    CTC01832 1942730 .. 1942752 - -13.5  -4.51699   ATAATTATTATAAAA           CTCCCTCAC TTTTG GTGAGGGAG           TTTTATTTAAAATTT 100 41
        apbE 1941544 .. 1941554 -  -2.6  -3.77808   TTTATTATAATACAA                 TATA ATA TATA                 ATTCAAAGTTTATTT  48 74
    CTC01827 1939658 .. 1939710 - -28.5  -3.05455   AAAATCTAAACTAGA TATTAATATGGAGTTAACTAAGATA TTA TATCTTAGTTAACTCCATATTAATA TTTCTACTGCTTATC 100 29
    CTC01823 1936842 .. 1936891 -  -3.1  -4.76041   TATATCCATTAAAAA TACTCCTCCCAAATAACATTC TCATTTAT AAATGTTATTCAAGAGAGGTA TTTTTTATCATTAAA  63 42
    CTC01822 1935838 .. 1935880 - -17.4   -4.6635   AAATTTGTAATAAAA GATAACCCTAAAAGATATTT AAA ATATATCCTTTAGGGTTATC TTTCTATAAGTAACA 100 51
    CTC01821 NONE
    CTC01820 1932452 .. 1932480 -  -8.3  -4.86822   AATTATATAATAAAA        GTTCAGATGAA ACTTAAA TTCACCTGAAC        TTTATTAATTATTCT  93 34
    CTC01819 NONE
        resE 1930119 .. 1930138 -  -6.5  -6.09196   TTGAAAATAAAAAAA            GTATAGG TATTTC CCTATAC             TTCCATAAAAATTTC 100 344
    CTC01817 NONE
    CTC01816 1927661 .. 1927677 -  -7.3  -3.72481   TCTACCAAAAGAATA              CAACCCT AAA AAGGTTG              CTGAAATTCTAAATA  71 490
    CTC01814 1926664 .. 1926709 - -21.6  -3.35073   ATTACTGCTAACTAA TAAACTAAAAAGGAGAGGGC ATTTAA ACCCTCTCCTTTTTAGTTTA TTAGAAAACCATTAT 100 40
    CTC01811 1922394 .. 1922419 - -14.9  -4.39347   AAAAAACACTCAAAA         GGCTATGGTTT TAAA AAACCATAGCC          TTTGCTTATAAAACT 100 31
    CTC01809 1920201 .. 1920219 -  -4.7  -3.11687   GTAACGATTACCCAA             TTTAGAA TATCT TTCTAAA             TTGATATTTCTAAAC  52 21
    CTC01808 NONE
    CTC01807 NONE
    CTC01806 NONE
    CTC01805 NONE
    CTC01804 1913802 .. 1913829 - -10.8  -5.61881   TTTGAAAAATAAAAA        GACTATGTTCTA AGAA TAGAACATAATC         CTTACATAAATCTTA 100 75
        bcrA NONE
    CTC01802 NONE
    CTC01801 1910820 .. 1910835 -    -9  -5.30155   CTATTAATTAAAAAA              GTAGGC AAAA GCCTAC               TTTTTATCTTCTCAA 100 29
    CTC01797 1906403 .. 1906423 -  -2.6  -3.48884   CTCGAAATAAATACA            TATGGGAA TTTTT TTCTCATA            GTTTTTCTAGTTGAG  46 80
    CTC01794 NONE
    CTC01793 1904149 .. 1904190 - -15.6  -3.97444   ACATGATGAAGTAAA CAAATAAAAAAGAATGGC TTTAAT ACCATTCTTTTTTATTTG  TTTTATTATGAAAGT 100 53
    CTC01791 1903567 .. 1903597 -   -12  -5.79595   TTTCAAAATAAAAAA       GGTGAGGGTTTTCT TTG AAAAAATCCTCACC       TTTTTTATTTAATAT 100 44
    CTC01790 NONE
    CTC01789 1901557 .. 1901589 - -10.1  -5.54907   CTGACAAAATAAAAA      TAACTGCTGACAA TTATATT TTATCAGCAGTTA      TCTGTTTATGGTTTA 100 31
    CTC01788 NONE
    CTC01787 1899395 .. 1899441 - -12.6  -3.30903   AAAATTTTTTTATAA TAAAAGAAGGCTATCTCAAAAT AAA ATTCTGAGTTAGCCCTATTTTA TTATTTAAGTTCAAT 100 26
    CTC01786 NONE
    CTC01785 1897324 .. 1897345 -  -6.6  -5.76633   TTATACACAAAAAAA           CTGCACAC TTTTCT GTGTGCAA            TTAAATATTTATCTT 100 34
    CTC01784 1895665 .. 1895675 -    -4  -2.60075   CTTCTTTTAAGCAAT                 TGTT TGA AACA                 TTGATGGACACTTTT  44 327
    CTC01783 1895118 .. 1895162 - -17.7  -4.08767   TTTACCTCCTTAAAA TAAAAATTAAGTGTAGATATT ATT AATATCTACACTTAATTTATA TTCCCATAACATGGA 100 58
    CTC01781 NONE
    CTC01779 1893217 .. 1893252 -    -7  -2.66976   GAAGAATATAAAATT    TTTAGGGAATACTTGT TAAA ACAAAAATTCCCTAAT     TTGACTTACTCTTTT  60 31
    CTC01775 1887445 .. 1887457 -  -7.7  -5.79595   TGTGAAAAGAAAAAA                GCTGT GAC ACAGC                CTTTAAATAATGAAC 100 428
    CTC01772 1885187 .. 1885231 -  -4.6  -5.20216   TATAGTAGTAAAAAA GTATGGGTCATA-AAAGTATT CAAT AATACTTTCTATAACTCATGC CTGATATAACTCAGT  77 63
    CTC01771 1883334 .. 1883348 -  -2.2  -5.18371   GCCCACAAAATAAAA               TTAAAA TTT TTCTAA               ATGCAACGAAGAAAA  65 72
    CTC01770 1882233 .. 1882247 -  -4.4   -2.6563   TTCCTTAATAATTTA               TAAATT TAA AATTTA               ATAAATGGTAATATC  48 16
    CTC01769 1881382 .. 1881392 -  -6.8  -4.56597   GTTCCCCCTTAAAAA                 GTGC TAT GCAC                 TTTTTTGGTGAATAA  78 103
    CTC01767 NONE
    CTC01766 1876416 .. 1876446 - -12.9  -3.80855   TCTTTGAAAAATCAA       TAAAAACCTATGA AAACA TCATAGGTTTTTA       TGTTTTATTTAATAT 100 30
    CTC01764 1875237 .. 1875293 - -17.9  -3.37344   CTTTTATTTAATGAA TAACTAACAATGAATAATTATGGATAA CTT TTCTCCATAATTGTTCATTGTTAATTA AATACTAATAACCTT 100 23
    CTC01762 NONE
    CTC01761 NONE
    CTC01760 NONE
    CTC01759 1871183 .. 1871227 -  -8.1  -5.72616   AGGTATATAAAAAAA GCCACACT-TAAGAAGGCTC TATATT GAGCATTCTTAAAATATGGC TCTCTTTCTCTCCGC 100 105
    CTC01758 1869589 .. 1869606 -  -8.5  -5.67283   AATTTAAATAAAAAA             GGTACAA TTGC TTGTACC              TTTTTTATTTTCTAT 100 40
    CTC01756 NONE
    CTC01755 1866724 .. 1866756 -  -5.7  -5.61596   ATTTTTATAAAAAAA      TAAAAGTACAGAC AACGTAA GTCTGCACTTTTG      CATTCAAATAGTACA  90 217
    CTC01754 NONE
    CTC01753 NONE
    CTC01752 NONE
    CTC01751 1863577 .. 1863593 -  -3.8  -4.62471   TGGAATTTGTAAAAA              GTTTAA AGGTA TTAAAC              TCATCTTTAGATATT  62 285
        moeB NONE
        thiG NONE
        thiH NONE
        tenI 1859973 .. 1859996 - -10.4   -5.4477   AAAGGGTGAAAAAAA          TCACCTTCCA TTTT TGGAAAGTGA           TTTTAACTATAAAGA 100 273
        recJ 1857133 .. 1857160 - -14.4  -2.53519   GCTATAAATATATAT        GTATAATACCAC AATC GTGGTATTATAC         TTTTTTAACTACTAA 100 30
        murG NONE
    CTC01742 1855161 .. 1855183 -    -7  -3.66921   AATTGTAATGTTAAA           CCCCATACAT GTA AAGTATAGGG           CTTAGTTTTTTGCTA  69 38
    CTC01741 1851227 .. 1851254 - -14.4  -5.01732   AATTTCCTTAAAAAA        TAAAGAGAAGAC CGTG GTCTTCTCTTTA         TTTTATAGATTAACC 100 35
    CTC01740 1850743 .. 1850767 - -10.1  -5.48213   TATTTAAAATAAAAA          GAACCGATATA AAT TATAACGGTTC          TTTTTATTAATTACT 100 36
    CTC01739 1849894 .. 1849913 -  -4.4   -5.1861   CTCATTACGAAAAAA            CTTTAATT ATAA AACTAAAG             CGATGTTCAGCTTGC  75 162
    CTC01738 1848629 .. 1848642 -  -2.3   -2.8333   CCAATTACAATATTA               GCTGG TTTT CCATC                TTTTTTAGGATTTTT  40 350
    CTC01736 NONE
        cheW NONE
        cheD NONE
    CTC01733 NONE
        cheR NONE
        cheA NONE
        cheC 1841101 .. 1841114 -  -3.9  -2.90496   TTTCCCTCCAAATTA               CATTA CTCC TAATG                AATTTAATATTTTTT  45 9
        cheY 1840685 .. 1840715 -  -8.5  -4.54727   TTTTTTAAACTAAAA       GTAGAGATAGA GATTTGTAA TCTATCTCTAC       TTTTGATTTATCCTA  85 33
        cheW NONE
        fliM NONE
        fliN 1837980 .. 1837997 -  -9.9  -5.52384   TGTTCATTAAAAAAA             GTAACGG CTTC CCGTTAC              TTTTTTTATTTCCCT 100 31
    CTC01725 NONE
    CTC01724 NONE
    CTC01722 NONE
    CTC01721 1833457 .. 1833473 -  -2.4  -2.90813   TATTTTGTTAAATTA              TTTTAA TTTAT TTAAAA              TGGTAAAGTCTACAC  40 212
    CTC01720 1832765 .. 1832777 -  -3.4  -2.93447   TTAATGTCTAGAAAT                CTTC CCCTT GAAG                TTTCCTTTTCTGAAT  43 294
        fliS NONE
        fliD NONE
    CTC01716 1830133 .. 1830167 - -17.4  -3.95126   TAAAAATAATTTAAA     GGGGCTATCTCAAAAT AAA ATCTTAAGATAGCCCC     TTTTGGGGAGTTTCA 100 155
    CTC01715 1828867 .. 1828886 -  -7.9  -5.52384   TCTTCACCAAAAAAA            GACAGAG AGTTTA CTCTGTC             TTTTAAAAAGGAAAC 100 106
    CTC01714 NONE
    CTC01713 NONE
    CTC01712 NONE
    CTC01711 NONE
        spsF 1823725 .. 1823737 -  -3.5  -2.60199   TTCAAGTAAATATAT                TAATT ATA AATTA                TATGTTTACTTTATT  44 36
        spsG 1822705 .. 1822718 -  -3.9  -3.49618   TCCTTATATAATTAA               CAATT TCCT AATTG                CAAGTAGAACATTCC  50 19
    CTC01708 NONE
    CTC01707 1820641 .. 1820676 -  -3.6  -3.09516   CTTCCTACCATTTAA    TAAAATTAAACAATTA CATC TAATTATACAATTTTA     TTTCATTTATAATAC  46 9
    CTC01706 NONE
    CTC01705 1817336 .. 1817363 -  -8.6  -5.04601   TTTATAAATTAAAAA        TGGTATTTCTTA ATTT TAAGTAATACCA         TTTTTTTTATAATAT 100 41
    CTC01704 NONE
    CTC01703 NONE
    CTC01702 NONE
    CTC01701 NONE
    CTC01700 1811355 .. 1811365 -  -2.6  -3.29161   TAATTTAGTATAATA                 TTTT ATT AAAA                 GTTCACACATATTAC  43 66
    CTC01699 NONE
    CTC01698 1808508 .. 1808529 - -10.9  -5.00923   AAAGATTAAAGAAAA           GAAGCTGGA TAAC TCCAGCTCC            TGCAGAACAGTTTTT 100 313
    CTC01697 NONE
    CTC01696 1805874 .. 1805889 -  -3.4   -3.8714   AAAAAACTAATATAA              TTATAA AAAC TTATAA               ACTTTTATTTTCTAT  52 77
    CTC01695 1804823 .. 1804870 - -16.8  -5.06414   CCTTGGCAATAAAAA CACCTCATTTCATAGTTAATATT TCA ATTATTAAC-ATGAAATGAGGTG TTTATTCATTTATTT 100 85
    CTC01694 1803804 .. 1803834 -  -7.1  -3.79849   TAAGCATATTAACAA       CACCTTTTATT AAAATTAAA AATAAAAGGTG       TTATTATAATCAATA  69 72
    CTC01692 NONE
    CTC01691 1801277 .. 1801297 -    -4  -5.30339   ACTAAAATATAAAAA            CTCCCCTT ATTTA AAAGAGAG            TTTTTAATTAAATTA  73 38
    CTC01690 1800444 .. 1800501 - -21.1  -4.56367   TATCTTATAAACAAA TTCAACTAAAACTAAGATGACACTGTT AAAA AACAATGTCATCTTAGTTTTAGTTGTG TTTAACTATATTTAA 100 89
    CTC01689 1799601 .. 1799627 -  -7.4  -5.94214   AATACAATAAAAAAA         TCCCCAAGTCTT GTT AAAACTTGAGAA         TTTTTTATTTTATTA 100 38
    CTC01688 NONE
        gntR NONE
    CTC01686 NONE
    CTC01685 NONE
    CTC01684 1796052 .. 1796064 -  -2.7  -3.68359   CTGCTAAAATTATAA                GAAAT TTA ACTTC                TGAAGAAATAGAAAA  48 179
    CTC01681 1795099 .. 1795124 -  -9.9  -5.81622   AGAAAATTAAAAAAA         TATGGAGAAAT TAAA ACTTCTCCATA          TTTTTTACTTTAACT 100 35
    CTC01679 1793157 .. 1793189 -  -9.3   -5.0133   TATTTTTTGAAAAAA      GAGGCTGTTTCAAAA TAA TTTTGAAACAGCTTT      TTTATCTTTCTATTT 100 35
        flgB NONE
        flgC 1791755 .. 1791766 -    -3  -3.17075   CTCTTCCGAATCTAA                CATA ACCT TATG                 TATATCTGTTTCCTC  45 229
        fliF NONE
        fliG NONE
        fliH NONE
    CTC01673 NONE
        fliJ NONE
    CTC01671 NONE
        flgD NONE
    CTC01668 NONE
        flgE 1783062 .. 1783074 -  -4.1  -3.40597   TTCTGTAGTGAAACA                GAAGA AAA TCCTC                CTCAATTGTTCATTA  52 96
        motA NONE
        motB NONE
        fliL NONE
    CTC01663 NONE
        fliP 1779178 .. 1779188 -    -4  -3.53444   CCAGTTTCCTGTAAA                 TAGT CCT ACTA                 AGGCTACAGTAATGA  50 216
        fliR 1777119 .. 1777148 -  -5.9  -2.87132   TTGTTCCGGTAGATA       TAGGAATTATTAT CATC ATTACAATTCCTA        TAATACCTAAGGAAA  56 343
        flhA NONE
        flhF NONE
        fleN 1773134 .. 1773144 -  -3.2  -3.54158   CACTGTAATAATTAA                 GCCT TAA AAGC                 ATTAAACATTTTCTT  48 11
    CTC01654 NONE
        fliA NONE
    CTC01652 1771231 .. 1771247 -  -3.8  -5.39407   CATAAAAAAAAGAAA              TAGATT CTTTT AATCTA              GATATAAATCCTTTA  73 18
    CTC01651 NONE
        flgG 1769326 .. 1769370 - -18.5  -3.58329   TCAATGAACAATGAA TAATGAATAATAAACAAATCA AGG TAATTTGTTTATTATTCATTA ACTAAAGGCTTAACG 100 35
    CTC01647 1764574 .. 1764602 -  -9.7  -4.91109   TGTTCATTATAAAAA        GTGCGTACATC AATAAAA AATGTACGCAC        TTTTTATTTTATCTT 100 34
    CTC01644 1761385 .. 1761403 -  -9.6  -4.53163   TTAGATAGTACAAAA             GGAATGCC AAA AGCATTCC             TTTTTAAATTTTTAA  89 48
    CTC01643 1759995 .. 1760021 -  -8.9  -5.00851   ATTAACTAAATAAAA         TCAGGTATTAA TCATT TTAACACCTGA         TTTCTATTTACAATT 100 180
    CTC01641 NONE
        spsC 1757431 .. 1757447 -  -2.3  -4.07687   ATCTCTCCTTTAAAA              GATAATA TTT TATAATC              TTTTTTCTACTGATT  51 18
    CTC01638 1756258 .. 1756282 - -15.9  -5.27938   ATTCTCAAATAAAAA          TGTGGTTCGAA AAG TTCGAACCACA          TTTTTTACTATTTCT 100 33
        mraZ NONE
        mraW NONE
    CTC01634 NONE
    CTC01633 1750391 .. 1750421 - -21.4  -2.63596   GTCTATTTTACAGTA       TAACAGTGAACGGC ATA GCCGTTCACTGTTA       TATTTTTAATCTATA 100 31
        murE 1748900 .. 1748913 -  -2.5  -3.02263   ATACTCCTCCTAATA               TAATT CTTC AATTA                TCTCCTTTATTACTT  42 6
    CTC01631 NONE
        mraY NONE
    CTC01629 1745348 .. 1745388 - -17.3  -2.81133   TACTTATTCATTATA  TAAATTATAGCATTGCG GGATTTT CGCAATGCTATAATTTA  TATATTACTTTTTTG 100 23
        ftsQ NONE
    CTC01627 NONE
    CTC01626 NONE
    CTC01625 NONE
    CTC01624 NONE
    CTC01623 1741198 .. 1741212 -  -4.3  -3.77607   AACAAGTTCAGTAAA               GGAAT TTCTC ATTCC               TCTTCCTAAAAAAGA  56 138
    CTC01622 1740279 .. 1740291 -    -2  -2.83309   CACAATTAGCTAAAT                TTCT TAAAT AGAA                CCTTTATTCGTCCCC  40 3
    CTC01621 1739607 .. 1739628 -  -9.5  -5.34555   CTATATTATAAAAAA           TCTCACTCA AAAG TGAGCGAGA            TTTTTACTCTACAAA 100 29
    CTC01620 NONE
    CTC01619 NONE
    CTC01618 NONE
    CTC01617 NONE
        dnaK 1734847 .. 1734872 - -12.1  -2.98472   TGCTAGCAAAAAGAT         TTAGAAAAGAG CTAG CTCTTTTCTAA          CTACTCCATGCTATT  91 26
    CTC01615 NONE
    CTC01614 1733328 .. 1733352 -  -2.8  -5.75478   AATTACATAAAAAAA          GCATCTCAAC TATGT GTGAAGACGC          TTTTATCTACAAATA  74 130
        pyrR 1732737 .. 1732757 -  -4.7  -2.79766   TATATATAAAGTAAT            TCTCTAGTT AAT AACCAGAGT            TTATTCAAATATCTT  50 26
    CTC01612 1731328 .. 1731344 -  -8.7  -5.86061   TGCTACTAAAAAAAA              TCAGCCC TAA AGGCTGA              TTTTTTTAAATTGCT 100 31
    CTC01610 1730278 .. 1730295 -  -8.5  -5.10077   AAACATTGTAAAAAA             GCTTGAA TTAT TTCAAGC              TTTTTGTATATCTAA 100 20
    CTC01608 NONE
    CTC01607 1727938 .. 1727953 -  -7.6  -5.77988   ATACATATAAAAAAA              CAGACT TTTT AGTCTG               TTTTTTATATTATCT 100 30
    CTC01605 1724930 .. 1724968 -   -18  -5.22794   ATAATCATTAAAAAA   GTGTATTAAAAAATAATT TCA AATTATTTTTTAATACAC   TTTTATTTTCCTGAT 100 28
    CTC01604 NONE
        pilC NONE
    CTC01601 1721773 .. 1721783 -  -2.6  -3.24158   ATTAAATAACATATA                 TAAA TTA TTTA                 TCCTTTAGTTCATAG  43 19
    CTC01600 NONE
    CTC01599 NONE
    CTC01598 NONE
    CTC01597 NONE
    CTC01596 NONE
    CTC01595 NONE
    CTC01594 1718096 .. 1718108 -  -4.9  -3.68569   CCATTTACTTAACAA                TGATA TTT TATCA                GAATCTAAGGTCATT  58 36
    CTC01593 1717570 .. 1717581 -  -4.4  -3.15257   CTTTAAATACATAGA                TAGG TTCA CCTA                 CTTTATATTTTTTAA  51 23
    CTC01592 1716455 .. 1716467 -  -3.5  -2.81193   AACTTATAAAATTCA                TTATA TAT TATAA                CCTAATTAGGTAAGT  45 57
    CTC01591 1715807 .. 1715835 - -12.7  -3.21416   TATTTTTATTAGTAA        TAAAGACATACAT AAA ATGTATGCCTTTA        TTACTTTTAAGTTTA 100 54
    CTC01590 1715293 .. 1715331 - -17.8   -4.8667   GAGAGCTGATAAAAA   TTATGACATTGAAAAACC TAT GGTCTTTCAATGCCATAA   TAAAAATCAACTCTC 100 63
    CTC01589 NONE
    CTC01588 1713502 .. 1713514 -  -4.1  -2.82773   TAAGGTAATAAATAG                TGCTC CAA AAGCA                AAAGCTACAACCTTT  48 271
    CTC01586 NONE
    CTC01585 NONE
    CTC01584 NONE
    CTC01583 NONE
    CTC01582 1709674 .. 1709695 - -14.5  -3.96705   TTTACAAAATGGAAA           CACCCTCTG AAAT CAGAGGGTG            GTTTTTTTACTCTTC 100 32
        nusB NONE
    CTC01579 NONE
    CTC01578 1706696 .. 1706713 -  -2.1  -2.55668   CATCTTTATATGAAT             TTAAATT CAAA AACTTAA              CCTCCTATTATAAAC  38 361
    CTC01577 1705380 .. 1705405 - -12.1  -2.55896   TTCAGTAACCAAGAG         CTTTAACCTTT GGCC AAAGGTTAAAG          TTGATATTACCTCTC  88 459
    CTC01576 NONE
    CTC01575 NONE
    CTC01574 NONE
    CTC01573 NONE
        argR NONE
        recN 1698756 .. 1698784 -  -6.9  -4.98531   TTTGTAAATTAAAAA        TCTATAATACC ATATAGA GGCATTATAGA        TTTTTTATACTATTA  86 46
    CTC01570 1697341 .. 1697381 -    -8  -3.93984   AAAGGGATTTATAAA TAGTAAAAAG-GACTTT TTGTAAGT AAAGTCTCTTTTTACTA  TTTAATTATTTTATT  79 44
    CTC01569 1696281 .. 1696308 -  -8.6  -5.22006   TTAGCATAAGAAAAA        CCTCCAATATTT TTAT AAACATTAGAGG         TTAAACACTTAAATA 100 117
    CTC01567 NONE
    CTC01566 1694534 .. 1694577 -  -9.2  -2.87683   ATATTCTCTTACAGA TATTCTTGT-AGGTAGTAGGT TCA ACCTACTACCTTATAACAATA AACACTAATAACAAA  73 237
    CTC01565 1692838 .. 1692853 -  -3.3  -4.18018   GTCCCCGATTTAAAA              CTATG TATTTG CATAG               TTTATTTGCCTTTGG  54 171
    CTC01564 1691548 .. 1691564 -  -9.5  -3.42342   TGATAAGAAAAAGGA              TGTCGTT AAG AACGACA              ACAATGTGAATTCCT  80 392
    CTC01563 NONE
    CTC01562 1686804 .. 1686821 -    -7   -4.2572   AAAATATATAAAGAA             GGCAGA TTAATT TCTGCC              CCTTTTCTGTAAATA  74 208
    CTC01560 1684859 .. 1684874 -  -5.4  -3.64703   TCCTCCTTACGCAAA              GGCTAA AAAT TCAGCC               CTTGCAATTTAATTT  59 451
    CTC01558 1682912 .. 1682939 -  -2.8  -3.04468   CGTTAATTAAATAAG        CGTACCATAAATC ACC GTTTTA-GGTACA        TTAAAACCAAACTTT  42 51
    CTC01557 1682195 .. 1682221 -  -8.9  -5.55769   GGGTATAATAAAAAA         GAAGATAGATA TTATT TATCTACCTTC         TAAATCTCTTTTAAT 100 14
    CTC01556 NONE
    CTC01555 NONE
    CTC01554 1678188 .. 1678210 -   -10  -5.20333   TATTTATAATAAAAA           CAAGACATCT ACT AAATGTCTTG           TTTTTTTGCCCATTC 100 14
    CTC01553 NONE
    CTC01552 1676564 .. 1676583 -  -9.3  -4.27443   TCATTATTAAAATAA            GAGGGGT TGAGTT ACCCCTC             AATTATTAAGCACTT  86 31
    CTC01551 NONE
    CTC01550 1675522 .. 1675536 -  -7.2  -3.72119   TATCACAACAAAAAC               TTAGCA ACT TGCTAA               CATAAGTCATTAACT  72 363
    CTC01549 NONE
    CTC01547 NONE
    CTC01546 NONE
    CTC01543 NONE
    CTC01542 NONE
    CTC01541 1666290 .. 1666304 -    -5  -6.09888   TTGCAATAAAAAAAA               GACTTC TTA AAAGTC               TTGGCTACTTCGCAT  93 59
    CTC01539 1665529 .. 1665552 -  -8.2  -5.66684   GAATGGATAAAAAAA          GACTAGAGTA ACAT TACTCCAGCC           TTTTTTTATCTTATA 100 99
    CTC01538 NONE
    CTC01537 1663471 .. 1663516 - -15.1  -3.14931   CGTATTTCCCATTAA TAGCTAAATTCCGTTTTATTA AAAC TAATGAAACGGAATTTAGCTC TCTAACTTACTTTAT 100 330
    CTC01536 1660966 .. 1661008 - -17.5  -3.69734   AATAACTTATTTAAA TAAAGTAAAACTGTTAGTA ATAGA TACCAACAGTTTTACTTTA TTTATTTAATTTATA 100 36
    CTC01535 1660326 .. 1660366 - -15.9  -3.06509   GCCTAAATAAGCATA  TAAAATTCCTTATGTAAAT AAA ATTTACATAAGGAATTTTT  AAACAATTATAGTTT 100 69
    CTC01533 1658901 .. 1658917 -  -2.3  -3.40331   AATCTAGGTAAAAAT              TCACCAA ACA TTAGTAA              TATTACAAAGGATTT  43 118
    CTC01532 NONE
    CTC01531 1656761 .. 1656790 - -10.3  -5.79588   TTAAAACTAAAAAAA       TAGATTATCTCAT AAAA ATAAGATAATCTA        TTTGGGTAATTAATA 100 172
    CTC01530 1655464 .. 1655497 -  -6.2    -5.055   TTAAGTTTTAAAAAA     TTATATGATAGCCT ATTAAA AGACTATCATATTA      TAAGCTAAACTGCAT  82 30
        scpA NONE
        scpB 1653975 .. 1654006 - -11.8  -4.16943   CCTCATATTTTAAAA      TATAGCTTTAGGGA ATGT TCTCTAAAGCTATA       TTTTTTATATAATAA 100 134
    CTC01525 1651716 .. 1651743 -  -8.6  -5.01546   AAAGTTATATAAAAA        CAAAGGAGCTAT ATGC ATAACTCCTTTA         TTTTTAACATAATAT 100 41
        dpiB NONE
    CTC01523 NONE
    CTC01522 NONE
    CTC01521 1647283 .. 1647309 -  -9.6   -3.8374   CTAAAAAAGCTTAAA         GGAGATAGAT TCTTGTG ATCTATCTCC         TTTATCTAAATATTC  86 52
    CTC01519 1645601 .. 1645614 -  -2.5  -3.06991   TACTACTTTTAAAAT               TTAAA ATCC TTTAA                TTTATCTCCTAAAAT  42 5
    CTC01517 1644825 .. 1644867 -   -16  -3.33261   TTTCAATGTTTATAA TATAAAAAAAACTTGCAGTT ACT AACTGCAAGTTTTCATTATA TCTAATTAATCTTCG 100 31
    CTC01513 1641081 .. 1641126 -  -9.4  -4.43879   ATTACTTAAGTAAAA CTTTACCCTAGTATTATAAAG TAACC CTTTACAAT-CTAGGGCAAAA ACTAGATTAAATTAT  89 27
    CTC01512 1638931 .. 1638956 -  -9.9  -5.59879   GATAAATATAAAAAA         TCATTAGGATA ACTC TACCCTAATGA          TTTTTTATTAAATCA 100 70
    CTC01509 1637087 .. 1637098 -  -7.2  -3.09234   ATAAATTCTATTTAA                GCCC TATT GGGC                 AAGTTTTACACACTT  65 379
    CTC01508 1635616 .. 1635654 -  -7.8  -4.82855   GATTAAATTTAAAAA   TCACTAAAACTTTA TTGAAATATTT TAAAGTTTTAGTGA   TTTCCTTTTATTTTT  89 39
    CTC01507 1633614 .. 1633635 -  -6.7  -4.46656   TTCATAATATGAAAA           GAGCATC-TA TTT TAGGATGCTC           TTTTTTTATATACTC  76 44
    CTC01504 NONE
    CTC01503 1630350 .. 1630394 - -10.3  -4.87389   TATCTGAAAAAGAAA CTTATAAGTAAAACCAGATTT TTA ATATCTGGTTTTACTTATATT TATAATTTTAAAATC 100 40
    CTC01501 1628265 .. 1628299 - -24.6  -5.62288   TGAATAAAATAAAAA     GGGGTCGTCTCAAAAT TTT ATTTTGAGACGACCCC     TTTTTATTCTATATG 100 34
    CTC01500 1627511 .. 1627559 - -12.2  -4.40963   ATCCGCTAAAAACAA GGTTCTTAGAATTCAGATA-GGTT TTA AACTATATCTGA-TTCTAAGAACC ACTTATCTAGTAAAA 100 42
    CTC01499 1625789 .. 1625807 -  -7.5  -5.94214   AATATAATAAAAAAA             GGAAGAT TATTC ATCTTCC             TTTTTTTCATCAACA 100 208
    CTC01498 1624913 .. 1624924 -  -4.4  -2.71708   TAAATTTTATATAAT                CACT TTTA AGTG                 TTTATACCTATGGAT  48 40
    CTC01497 1623772 .. 1623795 -  -6.8   -5.0925   CCCGAAAATCAAAAA          GAGCATCTAC CTAG ATAAATGCTC           TTTTTTATTAAAATA  86 59
    CTC01496 1622243 .. 1622269 -  -2.2  -5.52384   TTTTTACTAAAAAAA         TTTGCCCTTC ATCAATA GAAGGGCTAT         GTTAAAGTAGTATTT  70 40
    CTC01495 1620815 .. 1620848 - -14.1  -3.34005   AATTAACCTTTATAA     GCTTCAGATAAAGGT TTAA AACTTTATCTGAAGC      TAAATTTTATTTAAA 100 46
    CTC01493 NONE
    CTC01492 NONE
    CTC01491 NONE
    CTC01490 1617123 .. 1617157 - -18.2  -3.08133   TAGTTATTCATTGAA     TTAGGGTGTGAAAATC AAA AATTTTCACACCCTAA     TTCTATACCCTACGC 100 15
        htpG 1613971 .. 1613993 -  -8.5  -6.01369   TAAATAATAAAAAAA           GGTAGCTCT AATTA AGAACTACC           TCTAATTAAATTATT 100 36
    CTC01488 1611950 .. 1611979 -   -13   -4.2573   CAAATAATTTTAAAA       GGGGAACCATGA AAATAA TCATGATTCCCC        TATTTTATGTTTATT 100 64
        natA NONE
        natB 1608927 .. 1608956 - -10.2  -5.37345   TTTAAGCACAAAAAA       GCTAACAAAGCA ATCTAA TACTTTGTTAGC        TTTTATTAGTTTTAT 100 51
    CTC01484 NONE
    CTC01483 1607242 .. 1607262 -  -7.6  -5.27335   TTTTTGAAATAAAAA            GAGGTAAC TAACT GCTACCTC            TGAATAATTTATTTA  95 519
    CTC01482 NONE
    CTC01481 NONE
        napH 1603509 .. 1603525 -    -3  -3.36878   TTCACTTAGTCATAA              GCTGTT GCTAA AACAAC              TAACTTCAAGTGTTT  47 41
        tlpA 1602661 .. 1602677 -  -4.4  -3.76781   AAAGATTTGAGTAAA              CCTGGA GCATT TCCAGA              ACAGGTTTCACATTT  55 243
    CTC01477 1598992 .. 1599004 -  -4.1  -2.73338   AGAAGGGTTGGAAAG                TGAAG AAC CTCCA                ATGAAAAATGAAAAA  47 303
    CTC01474 1596782 .. 1596806 -  -3.7  -3.11559   ATTACAATTGGAACA          TGATACCACAA ATA TTATAATATCA          CTAATACACTAAACT  46 86
    CTC01473 1596055 .. 1596085 -  -4.9  -4.17023   TCAACCACTGTAAAA      TCAAGGT-TTCTTA AAAT TAAGAATACCATGA       AACCATTGATACTTC  61 202
    CTC01472 1594793 .. 1594822 - -10.1  -5.37593   TTGTAAATTAAAAAA       GATAGCTCCTAGC CTAA GCTAAGAACTACC        TCTTTCTTTTACTCT 100 97
    CTC01471 1593315 .. 1593340 -  -9.9  -5.68489   TACAATAATAAAAAA         GAGTAAAAACA AAAT TGTTCTTACTC          TTGGGTTACTGTATT 100 129
    CTC01470 1590255 .. 1590285 - -13.5   -5.1925   CTATAAGTTAAAAAA       CTAAAAGCTCCCA TCATG TGAGAGCTTTTAG       TTTTTTATTCTATTT 100 60
    CTC01469 1588519 .. 1588533 -  -2.2  -2.64274   ACCTCCTTAAAGCCA               TTTATA ATT TACAAA               TCCATATCCCCTAGC  39 2
    CTC01468 NONE
    CTC01467 NONE
    CTC01466 1584998 .. 1585015 -  -6.9  -3.23899   TTTTAATTAAGTTAA             TGGAGGG TTTC CCCTCCT              AATTTAAAAGAAAAA  63 29
    CTC01465 NONE
    CTC01464 1581875 .. 1581885 -  -2.6  -3.35197   TCCTATATATAGCAA                 TATT CAA AATA                 AGCACATTTCTTACA  44 2
    CTC01463 1580392 .. 1580414 -  -4.3  -3.68366   CCACTGTAAAATCAA          GGT-TTCTTA AAAT TAAGAATACC           ATAAAACCATTGATA  56 465
    CTC01462 1578207 .. 1578237 -  -9.9   -5.1925   TTATAAGTTAAAAAA       CTAAAAACTCCCA TCATG TGAGAGCTTTTAG       TTTATCCGATGACGA 100 190
    CTC01459 NONE
        trmU 1573615 .. 1573634 -    -3  -3.39844   GCCATATTTCAAAGA            TATTCAAA GGAA TTTAAATA             CAACTCTTGTTATTG  47 259
    CTC01454 1571319 .. 1571346 - -12.2  -3.03124   TGTTATTGTTCAACA        CAGTAACATGAA TACA CTCATGTTACTG         TTTTTCAATTTAAAT  91 267
    CTC01453 1569342 .. 1569359 -  -8.4  -5.03715   AGTATTTTGAAAAAA             CCACCC TTTAAT GGGTGG              TTTAGAATACAATAT 100 40
    CTC01452 1568239 .. 1568281 -  -8.7  -5.38958   ATTTATAAAGAAAAA TCACCCTTTAACA-AGTGCT TGAA AACACTATGTTAGAGGATGA TTTAAAATATCAATT 100 205
    CTC01451 1566425 .. 1566436 -    -3  -2.54098   GGGTTGAACCAATAT                TTTC ATAT GAAA                 TTAATTCAACATTAG  42 491
    CTC01449 NONE
    CTC01448 NONE
        eutS NONE
    CTC01446 NONE
    CTC01445 NONE
        eutJ NONE
    CTC01443 NONE
        ccmK NONE
    CTC01441 NONE
    CTC01440 1555248 .. 1555271 - -10.4  -5.61881   TTTCAAAAATAAAAA          CGTCACTAAA AAAT TTTAGCGACG           TTTTTTACTTTACAC 100 412
    CTC01438 1552606 .. 1552655 -  -8.1  -3.52906   TTATTTTTATAAATA GAGTTTTAAGCTTTAGAGAAAGT TTTT ACTCCATCTAAAGCTTAGAAATC GTTATCCGGAGACGT  74 397
    CTC01437 1550386 .. 1550403 - -11.3  -3.98173   TTAAAGTTAATTAAA             CCCTGGA TTAA TCCAGGG              TTTTGTTTTAAGGGT  95 100
    CTC01429 1541014 .. 1541039 -  -3.4    -3.494   TAATTCTCCATACAA         TAAACCATTT AGATAA ACATGGTTTA          TCCAGTCCAATAATT  48 419
    CTC01428 NONE
    CTC01427 NONE
    CTC01426 1538830 .. 1538868 - -15.7  -5.70761   AAAATAAAATAAAAA   GGGTAGATTAAATTTAC TCTTG ATAAATTTAATCTACCC   TTTTTATTTCCTACG 100 29
    CTC01424 1536120 .. 1536144 - -17.3  -5.72254   GCAAATAATAAAAAA          GGCAGTCCTAA AAT TTAGGACTGCC          TCCACTTAGTGATAT 100 161
    CTC01423 NONE
    CTC01422 1534355 .. 1534400 -  -5.9  -5.24129   TCTGTGTATAAAAAA CACCTTATTTCAT-AT-CCAA TTTAAT TTGGTATTATAAAATAAGGTG TTCTATTTTATTTAA  84 45
    CTC01421 NONE
        resE NONE
    CTC01419 NONE
    CTC01418 NONE
        vanZ 1527913 .. 1527950 -  -7.1  -2.80966   ATGTAATGAAGAGGA   CGTAGAGTAATAGGGAT ATCA ACCCCTATTACTCTTTA    CTTTCCCATCTCCAC  61 16
        vanZ 1524351 .. 1524363 -    -2  -3.97368   TTGTCAATCCATAAA                TACT TATAC AGTA                GTAATTTATGCATTT  49 31
    CTC01411 1523163 .. 1523193 -   -10  -5.67529   AATTAAAAATAAAAA       CTTATAATTGATTA CTA TTATCAATTATAAG       TTTTTATTTATAGCT 100 85
    CTC01410 1521204 .. 1521214 -  -5.4  -3.19107   ATGGAAAAACCAAAG                 GGTA ACA TACC                 TATGATATTTGCCAA  55 106
    CTC01408 1519468 .. 1519515 -    -5  -4.64591   TAATTATACACAAAA GTACCCTACGGGATAGAC TTTTTTTAGAGT GTCTATTCTATAGGGTAC ATTTTATTTTAACAT  68 84
    CTC01407 NONE
    CTC01406 1517891 .. 1517911 -  -5.5  -3.40073   AGCTTTACGAAGGAA            TATGGAAAA AGT CTTCCCATA            GATAACATAAAGAAA  60 198
    CTC01399 NONE
    CTC01398 1509948 .. 1509961 -  -3.9  -2.87541   ATGTATAACTAACTA               TATCA CTAA TGATA                CTAATTTGCAACTAA  45 171
    CTC01397 1509043 .. 1509098 -  -9.4  -3.64431   TAATACTATATATAA TGATACAGATAATGAAAATTCTTAAT AGAA ATTACAAATTTTCACTATCCGTCCCA TTATATCAATAAATT  82 39
    CTC01396 NONE
    CTC01395 1507024 .. 1507062 - -11.4  -3.29431   AATAAGAGAAGAAAT   CTTAAACATTATTAATTC CCA AAATTAATAATGTTTTAG   GGACGGTTAATGAAA  86 98
        nupC NONE
    CTC01389 NONE
    CTC01388 1499788 .. 1499807 -  -3.7  -4.41494   GACGGTTAATGAAAA            TTTATCA ATTACA TGATAAA             TTTTCATTAACCGTC  60 57
    CTC01387 NONE
    CTC01386 1496439 .. 1496473 - -12.4    -4.564   AATGCTAAATTAAAA     GAACCAACTCACAAAT TTT ATTCATAAGTTGGTTC     TATATTATATTTTAT 100 45
    CTC01385 1493180 .. 1493231 - -15.4  -3.31461   TACGTACCTGGATAA CGATTTCTAGTCTTTAGAGTGAGT AAAA ACTCCCTCTAAAGACTAGAACCCT GTTTATATTAAATAG 100 33
    CTC01384 1491921 .. 1491954 - -20.5  -3.75665   TTACATTTTATTAAA     CCCCACATTGGGTAA GGTT CTACCCAATGTGGGG      TTATTTTTCTCAACT 100 181
    CTC01380 1488166 .. 1488205 - -15.4  -3.61398   TTGTTTTGGGAAGAA  TAAATAAAAAACCCCGAA TTAT TTCTGGGTTTTTTATTTA   TATGATTTTTATCAA 100 45
    CTC01379 NONE
    CTC01378 NONE
    CTC01377 NONE
    CTC01376 NONE
    CTC01375 1482693 .. 1482735 -  -2.1  -4.47551   ATTTAATTTACAAAA TAAAAGCCACGAATTTTTA TAAAT TATGGATCCGTGACTTTTA TTTTAATTTTTTTCT  55 40
    CTC01374 NONE
    CTC01373 1480938 .. 1480965 -  -9.9  -3.71915   TTAAAAAAATAGGAA        CCCTCCTGACA TTGAGC TGCCAAGAGGG         TTAAAAATCCATTTT  85 328
    CTC01372 NONE
        fecD NONE
        fepC 1477456 .. 1477495 - -17.6  -4.42788   TGTAAGTGGATAAAA  TAAACCTATCACATATCT TTAA AAATATGTGATAGGTTTA   CAATTATTATATATT 100 32
    CTC01368 NONE
    CTC01367 1471975 .. 1471989 -  -3.6  -5.40072   CTTTTTTTAAAAAAA               CTTCTT TTT AAAAAG               CAAATTCCTCCTAAT  73 139
    CTC01366 1468966 .. 1468999 -  -9.9  -5.60993   TTTTGCATAAAAAAA     CAAATAAAAAGAATC ATTG AACTCTTTTTATTTG      TTTTAGTTTATATTT 100 46
    CTC01364 1466420 .. 1466457 - -13.7  -3.36518   TTAAAACTTTTATAA   CAAAAGAAAGGAGCTAA TGCC CTAGCTCCTTTCTTTTT    TTGAATTTATGGATT 100 32
    CTC01360 NONE
    CTC01359 1459814 .. 1459840 - -11.6  -3.25169   TGAATAATTTAGGAA         GCTCTTCTTCCC TTT AGGTAGAAGAGC         TTTAATTTTATTATA  90 103
    CTC01356 1456624 .. 1456651 - -11.4  -5.96894   AGTTAAATAAAAAAA        TAAAACCTGAGG TCAT CCTCAGGTTTTT         TACCTTCAAATCCTC 100 211
    CTC01355 1455493 .. 1455503 -  -2.6  -3.90318   CTAGCATGTTATAAA                 TAAT TTT ATTA                 GGTTTTAATCCCTTT  50 160
    CTC01353 1455008 .. 1455020 -  -3.5  -3.37344   CCCTTATTTAATTAA                TTTAT TGT ATAAA                ATATTCCCTAAGCCT  49 1
    CTC01352 1454131 .. 1454151 -  -6.2  -5.60689   TGATACAATAAAAAA            CAACTCCT GTAAA AAGAGTTG            TTTTTTATATACTTA 100 38
    CTC01351 1453445 .. 1453485 -  -2.1  -5.45652   ATTCTTAATAAAAAA TAAAACTTAGTTTTCCCT TATATT ATGGAAT-CTAAGTTTTA  CTGTAACTTCAAAAA  70 75
        mgtE 1451913 .. 1451954 - -19.1  -4.13767   TTCCCTATTTCAAAA GTAATAGGAATAGGTTGAA TAAA TTCGACCTATTCCTATTAC  TTTTACTCTGTAAAA 100 42
    CTC01346 1449730 .. 1449751 -  -8.8  -5.39721   TCATTATATAAAAAA           GCTTGCAA ACTAAA TTGCAAGC            TTTTTTATATTAACT 100 39
    CTC01344 1448367 .. 1448380 -  -2.5  -5.09895   TATTTAGTGAAAAAA               TATTA TATA TAATA                CATATATCCTGGATT  66 14
    CTC01343 1447252 .. 1447289 - -11.7  -5.82281   AAATATATAAAAAAA   CCCTAATATAATTTA AAATTTAA TAAATTATATTAGGG    CTTTTACAATTAACA 100 42
        shaE 1446215 .. 1446229 -  -4.2  -2.77569   AAATAACTTTAAGGA               GGTTAC TTT GAAACC               ATTAAATATAATAAG  48 455
    CTC01341 NONE
    CTC01340 NONE
        shaD NONE
        shaA NONE
        shaA 1439794 .. 1439823 - -10.3  -4.46212   TTTTGCACTATAAAA       GAGAATATATATT TAAT AATATACATTCTC        TTTTAACTTTTGATT  91 60
    CTC01336 NONE
        moxR NONE
    CTC01334 NONE
    CTC01333 1435147 .. 1435171 - -13.1  -3.26031   TTGAGCTTAAATATA          TAAAAAAGTGC AAA GCACTTTTTTA          ATTAATAATTAATAA 100 243
    CTC01332 1433080 .. 1433107 - -14.2  -5.64321   ATAAGAAAATAAAAA        GAGGCTGTTGCA CTAA TGCGACAGCCTC         TTTTATTACTTTATT 100 39
    CTC01329 NONE
    CTC01328 1429932 .. 1429958 -  -8.8  -5.26119   CCCCTAAAAACAAAA         GATTTTCTACCC ACC AGGAAGAAAATC         CTCCTTAATTGTTCA 100 286
    CTC01327 NONE
        thiH NONE
    CTC01325 NONE
    CTC01324 1424921 .. 1424959 -  -2.7  -3.37724   TAAATTAGACAAAAG   CAAACATGAATTATT AATATTTAA AATATTTCATGTTTA   TATTTTATTAACATT  44 192
    CTC01323 1423261 .. 1423295 -   -11  -4.45544   GGTTATTAACTAAAA     TAAAAGAACCTCTACA TTA CATAGAGATTCTTTTA     TTTACATATTATATT  95 49
    CTC01322 1422162 .. 1422172 -  -2.6  -3.59936   TAAATTAAGAATGAA                 TTAA GGA TTAA                 TTTATAAATAGTTTA  46 52
    CTC01321 1420593 .. 1420626 - -12.7  -3.34716   TCACTCCTTAAAAAC     GAAAATAGAGAGGTA GAAA TACCTCTCTATTTTA      ATATTTATAATTTTA 100 51
        gufA NONE
    CTC01319 1418610 .. 1418653 - -10.9  -2.93616   ATTATCAACACTACA TTCATAAAATAAAAAAA-TG GTACA CAGTTTTTTTATTTTATGAA TAACTAACAGCGAAC  82 448
        rpiR 1417624 .. 1417640 - -10.9  -4.57063   CTAAAATAGAAGAAA              CGAACCT TAG AGGTTCG              TTAAAATCAATCTCT 100 32
    CTC01317 NONE
    CTC01316 1415981 .. 1416001 -  -8.5  -2.62386   TTAAATTAAATATAG            TGTTTATAT TCT ATATAAACA            ACAAAAATCCTCTAT  70 37
         cmk NONE
        lytB 1413313 .. 1413336 - -11.2  -5.81412   TGTATCCAAAAAAAA          CGTGTATTAT TTTT ATAATACACG           TTTTTAAAATAATTA 100 50
    CTC01312 1412717 .. 1412747 -    -7   -5.9873   TTATTACAAAAAAAA       TAAAAGGTCATC CTTTATC GATGGCCTTTTA       TCAGCTATTCATTAG 100 30
    CTC01311 1411578 .. 1411592 -  -2.9  -4.74706   GTCAACATGTAAAAA               TTTTG TTAAG CAAAA               TTTTTATTTATAGTG  61 29
    CTC01310 1410602 .. 1410628 - -15.4  -4.88407   AATAAATTAAGAAAA         TAACCAGGAATA TTT TATTCCTGGTTA         TGTCTTTAATTCCAT 100 23
    CTC01308 1407004 .. 1407025 -  -8.7  -4.22948   AAAATGGAGCTAAAA           GGCACCTGA TTTC CCAAGTGCC            TTTATTTTAATTAAT  85 47
    CTC01306 1406409 .. 1406428 -  -8.6  -5.10767   GATGTAATAGAAAAA            GCACCTAC ATAA GTAAGTGC             TTTAATATAATTTTA 100 51
    CTC01305 NONE
    CTC01304 1404076 .. 1404097 -    -6  -5.69473   TATAGGATAAAAAAA           TATCCTTA TTAATT TAAGGATA            TTTTTATTATTATAA  91 35
        miaB 1402542 .. 1402585 -   -10  -2.91144   CCACCTCCTAAAGTA TTTTATAAAAAAAGCTCT ATTTATTA AGAGCTTTTTTTATAACA GTTAATCATTTTTAA  79 77
        mutS NONE
        mutL NONE
        miaA 1396704 .. 1396728 -  -9.4  -5.74122   TATCACATAAAAAAA          GAATAGGCAA AATTA CTGCCTATTC          TTTTTGCATAAATTT 100 335
    CTC01299 1395328 .. 1395353 - -14.9    -4.946   AGGAAATATTAAAAA         CAAGTCTTGTG GTAC CACAAGACTTG          TTTTATTTTAATGAT 100 33
    CTC01297 1394130 .. 1394142 -  -3.3  -4.19735   GGCTGTAAAATTAAA                TCCTC TAA GTGGA                GAATCTATGGAATAA  56 58
    CTC01284 1378186 .. 1378197 -  -4.4  -3.60234   GTAGAGACTCCTAAA                CCTA ATGA TAGG                 ATATATATTCTACCA  54 376
    CTC01256 1344262 .. 1344278 -  -3.7  -5.43866   GAAGTTTTAAAAAAA              TCTACAC TGG GTTTAGA              GGTGACTCCTGGAAT  76 327
    CTC01238 1324788 .. 1324845 -   -13  -4.55491   TAGTTAATTATAAAA TTGGGACGGTTAATGCAATTTTATCA TAAAAG TGGTAAAATCACATTAACCGTCCCTC CAATTTATTCATTTT 100 34
    CTC01237 1324046 .. 1324062 -  -2.3  -3.55071   GGAGAGTTTTTGAAA              TTATTCT TTT AGATTAA              CTTTGGTAAACAACT  45 104
    CTC01236 1322742 .. 1322767 -  -6.9  -3.98053   GGACAACATAAAAGA         GGAAATGGAAA AATT TGTCCATTCCC          TTGAAAATGATTTTA  71 100
    CTC01214 1300768 .. 1300796 -    -9  -4.26681   ATAAATTAGCTAAAA        TAAAGCTTTGGA TGAAT TCCAAGGCTTTA        TTTTTATTCAAAAAA  86 46
    CTC01207 1292338 .. 1292384 - -27.2   -3.8646   TAGCAATAATTTAAA TCAATTAAAAAGGAAGAAATCC AAT GGATTTCTTCCTTTTTAATTGA CTAAAAAAATTAACC 100 48
        tonB 1272703 .. 1272749 - -22.8  -5.23396   AAGAATTAATAAAAA CACCTCATTTCATGTTAATAGT TGA AATATTAACATGAAATGAGGTG TTTTTATTGCTAGTA 100 64
    CTC01188 1270329 .. 1270339 -    -4  -3.64716   TCAGCTTGGAAAATA                 TCAT GCA ATGA                 AGTTTTTCCATTGTT  50 259
        alsT 1268316 .. 1268340 -  -5.1  -5.66868   AATTAATTAAAAAAA         GTGAGTGGAA AATTTA TTCC-CTCAC          TTTTTTTATATAGAT  90 40
        papQ 1266108 .. 1266138 - -15.7   -2.9003   TAACATGAAATACCA       TAAAAACCCCATG AAATA CATGGGGTTTTTA       TTAATCTTGCATATT 100 40
    CTC01180 1260849 .. 1260874 -  -5.5  -3.23692   CATTATTATTAGCAA         GAAGATTTTCC TTTA AGAAAAACTTC          AAATTTAGAGATGTA  59 358
    CTC01177 1256446 .. 1256462 - -12.3  -2.80575   AAAATTTTTATCATA              GGAGGAC TTG GTCCTCC              TTAAGTTTTAACAAA  88 33
        tipA 1248068 .. 1248100 - -18.1  -4.77719   GAAAAGTTAATAAAA      TAAACTGTGGATTAA ACA TTAATCCACAGTTTA      CATAAAAATTATTTT 100 34
    CTC01166 1245924 .. 1245971 -  -7.2  -3.41394   TAAAACTATATAATA CACCAAAATACCGTATCATTCA TAAC TGAATTTCACGGTATTTTTATG AATTGATTCAAATAG  68 62
    CTC01163 NONE
    CTC01162 1240440 .. 1240478 - -19.2  -2.88389   TGAATATGAAAATAG   GAAAATAGGGACGGTTAA GTA TTAACCGTCCCTATTTTT   ACCTATTTTTAATGA 100 90
    CTC01161 1238389 .. 1238408 - -12.2  -4.67038   CTTCTAAAAGTAAAA            GCACCCAA AAAT TTGGGTGC             TTTAATTTTAGGTAG 100 314
    CTC01156 1228795 .. 1228828 -   -12  -3.99592   ATGTATTATGATAAA     TTTAATGGTGATAG AATCGG CTACCACCATTAAA      TATTTGGGAAAACTA 100 81
    CTC01154 1226311 .. 1226364 - -26.5  -4.11061   TAGAAGAAAATAGAA GGGACGGTTAATGAAAGTTTACCAT TGTT ATGGCAAATTTTCATTAACCGTCCC CAAAAATTCTCCCCA 100 53
    CTC01153 NONE
    CTC01152 1223671 .. 1223729 - -18.7  -3.49884   ATAGAGGACTAAATA CAGGGGACGGTTAATGAAAATTTACTAT CATC ACAGTAAATTTTCATTAATCGTCCCC-A TTTTTGGCACTATTT 100 103
    CTC01141 1206753 .. 1206772 - -10.8  -3.40163   GACCAGTAATATCAA            GGGTTGTA GAAA TACAACCC             TTTTATTTTTGGATT  86 172
    CTC01081 1148401 .. 1148414 -  -5.3   -4.1964   TGGAAGATTTTAAAA               TGCTT AAGA AAGCA                GACAAGCAAATGAAA  64 236
    CTC01072 1142386 .. 1142403 -  -6.3  -5.49729   AAGGAGCTAAAAAAA             GACACCT ACTC AAGTGTC              TAAAGTAAATGGTTA 100 25
    CTC01070 NONE
    CTC01069 NONE
    CTC01068 NONE
    CTC01067 1137813 .. 1137829 -  -3.7   -3.2415   ATAGTAAAAAAATAT              TCATTTC CCG GAAAGGA              TATGGATGATTTAAT  49 250
    CTC01044 NONE
    CTC01042 1112361 .. 1112383 - -11.4  -4.83246   GTATAAATAAATAAA           GCTAAAAGCC TTT AGCTTTTAGC           TTATTAATTTATTAT 100 37
    CTC01037 1106781 .. 1106793 -  -3.5  -2.51738   AATAATGCTATGAAT                TTTTT CAT AAAAA                TCCCTCCTCTTTATT  44 141
    CTC01036 1105688 .. 1105712 -  -9.4  -4.75404   AAAGGTTAGTAAAAA          TACCCTGAAC AAATA ATTCAGGGTA          TTTTTTATATTTTAT 100 37
    CTC01028 1094932 .. 1094958 - -10.4  -4.76193   AATTATAACATAAAA         TAAAAAAACTGC GAC ACAGTTTTTTTA         TTTAGTGAACGTCTA 100 219
        apbE NONE
    CTC01026 NONE
    CTC01025 1092888 .. 1092915 - -12.9  -6.04953   AGATAAATAAAAAAA        TCTGTGTTCCA TATAAT TGGAACACAGA         TTTTTATTTTAAATT 100 29
    CTC01018 NONE
    CTC01017 1086322 .. 1086353 - -14.8  -5.30189   TAGAATATCAAAAAA      GGATTAAAGTAAAA CTAA TTTTACTTTAATCC       TTTTTTATATGTTTT 100 14
    CTC01016 1085095 .. 1085136 -  -4.8  -5.79595   TTTTAAAATAAAAAA GCTAGTTG-ATATATTAAT AAAAA ACTAATATATCCAACTAGT TTTTTATCGTGGTAT  86 29
        czcD 1082763 .. 1082789 -    -8   -3.6422   TAGCTCTTCAAAATA         TGCATGCTCCTT GGG AAGTAGCAAGCA         AGGCAGATATATATG  72 276
    CTC00995 NONE
    CTC00988 1058957 .. 1058997 - -21.7  -4.27483   ATGGAGAAAATGAAA  TAAATAGTTTATGGTCTTT TTA AAAGACCATAAACTATTTA  CTTTTTTGTCTTAAA 100 19
    CTC00983 1050520 .. 1050554 - -20.4   -3.5764   AATCCTATTTTTAAA     TATAAATCTCCACATG TTA CATGTGGAGATTTATA     TTTAAAGCTATATTT 100 33
    CTC00981 1048132 .. 1048149 -  -9.9  -6.02919   GGATAAATAAAAAAA             CGTCTCA AAAA TGAGACG              TTTTTATTATATATA 100 32
    CTC00978 1045527 .. 1045537 -  -2.6  -3.36401   TTGAGAAATGAAAAG                 TTTA CTT TAAA                 TACTAGTATTTTCAA  44 21
    CTC00977 1043833 .. 1043876 - -25.8  -3.03635   TAAACTCTGCCAATA GATAAAATAAAGTCTGCCAC AATT GTGGCAGACTTTATTTTATC TATTGATTTATTTCA 100 25
    CTC00968 1034040 .. 1034081 - -11.9  -4.68655   GAATTGTAAAAGAAA GCTATTAAAACCTAGTATG AAAT CATACTAGGTTTTAATATT  TATTTCTCATCAGGT 100 197
    CTC00959 1022140 .. 1022170 -  -4.1  -4.18802   AGAGATATCCTAAAA      GCTACAGCTTAGTA ATAT TAATA-GCTGCAGC       TTTTTATTATAATCC  60 62
        hmuT NONE
        fecD 1018753 .. 1018767 -  -5.7  -3.63073   TATATTTTTTAATAA               TGTGG TTTTT CCACA               ACCATTTGGCCCTAT  62 140
    CTC00954 1018071 .. 1018096 -  -9.1  -4.29981   TAAATAGATTTAAAA         GGTTGCATCAA AATT TTTATGCAACC          TTTTTTTTAATATAT  86 40
        virR 1014665 .. 1014675 -  -5.4  -2.94739   AATTTTAAAATATTA                 TAGC TTA GCTA                 AAAATTCAATAAATT  54 12
        virS 1012918 .. 1012946 - -16.3   -3.2056   ATTTATACTGATTAA        CTAAAAAAAGTGC TAT GCACTTTTTTTAG        CTATTTGATATAGGT 100 22
        cobW NONE
    CTC00940 NONE
    CTC00939 1001009 .. 1001024 -  -2.6  -2.97408   CTTCATTTAAATAAC              TCCTAA CCCG TTAAGA               ATATTTATTAAAATT  42 1
    CTC00938  999859 ..  999869 -    -4  -4.75954   AAAACGCAAAAGAAA                 TAGT TAA ACTA                 GTCAAAGATGTAATT  68 421
    CTC00917  972348 ..  972375 -  -8.7  -3.09516   GCTTTTATTAGTTAA        TACGTATATTA TTTTTC TAATATACGTA         TTTATTGAAATTATA  71 186
    CTC00916  971359 ..  971369 -  -6.8  -5.47159   GGGCAATATAAAAAA                 GTGC GAC GCAC                 TTTTAATGAATAACT 100 185
    CTC00896  949748 ..  949774 -  -5.3  -3.72576   TTCTTGTTTATTAAA         TAAAGGTTTTG TTATG CAAAACTTTTA         TTTTTCAACTGTTTC  60 258
    CTC00891 NONE
    CTC00890  943561 ..  943591 - -14.3  -3.68292   AGCTTTAAGATAGAA       TAAAAAGTAAGGG ATAAA CCCTTACTTTTTA       TTAATTTCTTTATAG 100 16
    CTC00881  935701 ..  935719 -  -3.2  -4.46432   AAAAAATTATCAAAA             TATTTTAC TAT GAAAAATA             GGCATATTTTAGAGG  58 34
    CTC00880  934905 ..  934945 -  -6.4  -4.09649   TAGATTATAAAAATA  GACCAACTTAAAAGCA AGGAACTTA TACTTTTAAGTTAGCC  ATAATTTTTATATAT  70 40
    CTC00879  934466 ..  934493 - -11.5  -3.76749   AAAAATAATGTTAAA        TAAAAAAGCCC TTTGAG GGGCTTTTTTA         CGTTAAAATAGAAAG  95 96
    CTC00870  924374 ..  924392 -  -8.9  -5.03713   AAGAATTAAAGAAAA             TAGGCTG ATTAA CAGCCTA             TTTTAATATATGAAT 100 52
    CTC00868  922603 ..  922632 -    -8  -2.96873   ATTTTGAGTAAACCA       TAAGCTAGGAGA TTAAAG TTTCCTAGCTTA        TTTTATACTTTCAAA  69 28
    CTC00859 NONE
    CTC00858  909678 ..  909726 - -13.6  -4.07124   CATTATTTAGATAAA GCAAAGACATCTATATATTCAA GATAT TTAAATATATAGATGCCTTTGG AATTATTATATACTC 100 73
    CTC00853 NONE
        birA  905024 ..  905034 -  -2.4  -3.95449   TTAGAAGATAGCAAA                 GCGG TTA CCCC                 CTTTAAATATAACTG  49 28
    CTC00851 NONE
    CTC00850  902664 ..  902702 -   -15   -3.3449   AGTGAACAATGAATA   GTAAAATAAAAAAACTGC ATT GCAGTTTTTTTATTTTAT   CTCTTTATAATTTAT 100 17
    CTC00841  892249 ..  892272 - -10.4   -5.8096   TACAAAAAATAAAAA          GCTGAATGCA AATT TACATTCAGC           ATATAATCAAAATAT 100 32
    CTC00834  882877 ..  882913 -  -9.7  -5.27206   GATATATAACAAAAA    TAAGAATATGCTTAAAA TAA TTTTAGGCATATTCTTT    AATTTTTAGTAGTCT 100 31
    CTC00831  880253 ..  880281 - -11.9  -5.16572   ATGGAATTTAAAAAA        GATGACTCCTGTA AAA TACAGAAATCATC        TTCTTAGTACCGCCT 100 107
    CTC00817  864832 ..  864842 -  -2.6  -3.73224   TCACTGTTCATTAAA                 TAAA GGT TTTA                 TCTTTAAATGTATTT  48 10
    CTC00813  860062 ..  860089 -  -8.6  -3.93136   ATAGGCATGTATAAA        TTAGGGCTTA TGGAAAAG TAAGCCCTAA         AATTTTACTTTATGC  82 30
        osmC  853063 ..  853096 - -13.3  -5.52384   TGTTCATTAAAAAAA     GCTGCGTCTCAGTTT TTTA AAACTGAGACGCAAT      TTTTTTATTTTTCAA 100 30
        gntR NONE
    CTC00803 NONE
    CTC00802 NONE
    CTC00801 NONE
    CTC00800 NONE
    CTC00799  845421 ..  845448 -  -7.2  -2.83908   AAAGGGAGGAGTAGA        TTCCTTTACTAA AGCT TTAGCAAAAGAA         GTAGGGCCATCCAAC  63 309
    CTC00797  844215 ..  844240 -  -6.9  -5.45802   TTTTGAAAATAAAAA         GAGCCCGTATT AATA AATACAAGCCC          CTTATATAGTTAATT 100 41
    CTC00796  843002 ..  843028 -   -11  -4.66418   TAAAACAACAAGAAA         GTGGCATTTTAA AAT TTAAACTGCCAC         TTTTAATTTTCTCTT 100 28
    CTC00789 NONE
    CTC00788  834878 ..  834893 -  -4.8  -3.58365   TACTAGATTATAGAA              GAAAAA ATAA TTTTTC               ATATAAAGATGCATA  56 108
    CTC00785 NONE
        fecD NONE
        fepC  828931 ..  828946 -  -4.8  -5.38047   CATTTACATAAAAAA              GAAAAT ATCA ATTTTC               TACAAAAGATTGGAT  81 312
    CTC00716  742035 ..  742057 - -10.6  -4.27686   TAAAATTATTTAAAA           CCCTGTGC ATGGATA GCACAGGG           AGTATATAGTATTAG  93 312
    CTC00702  723988 ..  724011 -  -2.5  -2.67143   AGACCGATTATAGCA          CCTAATGCA GTTATT TGCATTAAA           ATCCCTCCTATTTTA  40 33
    CTC00701  722679 ..  722717 - -16.4  -3.65112   ATTTAAATTATACAA   TAAAATGCACAGTTTAAA ATT TTTAAACTGTGCATTTTT   TATATTAAGAAAACC 100 62
    CTC00696  719395 ..  719418 - -11.8   -5.4505   TTTTCTAATAAAAAA          GCCCTTAGCT TAAA AGCTAAGGAC           GGGATTTACAATAAT 100 291
    CTC00695 NONE
    CTC00694  716647 ..  716665 -  -4.6  -2.83403   TCTTTTTTATTAAAG             TTGAACAA ATT TTGCCCAA             AGTATATCATCATGC  50 1
    CTC00693  715715 ..  715767 -   -11  -4.67048   TTATCTTAAAAGAAA TAAAAGAAGCTGTGTCAAAACGATT TAAA AATCATTCCGGCACAGCTT-TTTTA ACTTTATATTTAAGG 100 35
    CTC00692  713371 ..  713404 -  -8.3    -3.794   TGCCAATGTAGTAAA     TGCAAGGATTTCAAA GAAG TTTGAAGTTCTTGCA      TTTTTGTTTTCCCAC  79 90
    CTC00691  711602 ..  711624 -  -8.5  -4.11751   ATTAATTGGTGAAAA           TAGCAGTGT TAATT ACACTGCCA           TTTTTAATGTTATTT  83 35
        sigV NONE
    CTC00687  706884 ..  706922 - -10.6  -5.13344   AGATTAATATAAAAA   TATAATTCCAGTAAAGAC AAC ACCTTTATTGGAATTATA   TTTTATTATTAAGAT 100 34
    CTC00682  699147 ..  699179 - -18.1  -4.58213   TAAGTAAGTATAAAA      TAAAGAAAGGATAGA TTT TCTATCCTTTCTTTA      TTAATTTAAAAACAT 100 31
        nadE  695600 ..  695635 - -12.1  -5.16133   AGCATAATATAAAAA    TAGGACTGTATCTTA TATATG TTAGATACAGTCCTA     TAATTTATTTAAAAA 100 30
    CTC00670 NONE
    CTC00669 NONE
    CTC00668  685275 ..  685305 -  -9.2  -6.02919   TTATAAATAAAAAAA       CAAGAAATGAAGTC TTG AATTTCATTTCTTG       TTTTTTATTTTATAT 100 35
    CTC00659  677320 ..  677371 - -17.9  -3.55524   AATTAGTTAAAGTAA TAAAAAACATAGTTTATATGGAA GTATTT TTCCATACAAACTATGTTCTTTA TTTTATTTAATTAAA 100 28
    CTC00658  676353 ..  676390 - -16.6  -4.68209   AGCTTAATAAATAAA   CATAGTTCAGATGGAA TTACTT TCCCATCTGAACTATG    TTTTTTAATCTTCAT 100 30
    CTC00651 NONE
    CTC00650  669206 ..  669220 -  -6.4  -2.85402   TAAATTACTAGGATA               CACATG ATA CATGCG               GAATAGTTGGAACAA  58 92
    CTC00648  668359 ..  668376 -  -8.5  -5.25805   AATAAATTTAAAAAA             GAGCTTT TAAA AAAGCTC              TTTTTTACCATATAA 100 88
    CTC00647  667154 ..  667171 -  -3.5  -4.07568   TTTCTTTTCTTAAAA             CTATAAA AGAT TTCATAG              AAATTACTCTCCTTT  56 63
    CTC00646 NONE
    CTC00645  664398 ..  664428 -  -8.4  -4.07595   AGAGATATTAAAGAA       GGCTGTATCAAAGT TTT ATTTTGATATAGCC       TGCTACTCGATTATA  83 197
    CTC00644  663512 ..  663560 - -11.8  -2.80522   ATTTTATTTAAGAAC TCTGTGAACTCCCCTCACTT CAACGAAGT AAGTGGGGGGAGTTCACTGC TTTAAATATAATAAT  87 19
    CTC00636 NONE
    CTC00618 NONE
    CTC00617  640010 ..  640035 -  -9.8  -3.99236   CGGATAAAAAATTAA         GGCTGTACTC CAAAGT GAATACAGCC          TTTTAGTTTTATAAG  86 96
    CTC00612  637201 ..  637227 - -14.6  -4.47456   ATATTTAAGAAGAAA         TCCCCTATGAAC TTT ATTCATAGGGGA         GAGGGTTAATTAATT 100 42
    CTC00608 NONE
    CTC00607  631309 ..  631334 - -13.5  -3.68726   AATATTTTAATAGAA         TAAAGTGCCTA AAGT TAGGCACTTTA          TTTTTTACTTTATTT 100 30
    CTC00604  628060 ..  628117 - -16.9  -4.87133   ATCCTCTAAATAAAA TATAATATAATGGCGTTGTAAAAGATTA TTT TATTCTTTTACAACGCCATTAT-TTATT ATATATTTTCTTGTA 100 24
        padR  625362 ..  625380 -  -3.9  -5.03145   TAACTGTTGAAAAAA             CTCTTCT TTTTT AAAAGAG             CTTAATGTACTATTT  68 143
        gldA  620280 ..  620306 - -12.5  -5.08824   CGGTTATTTAAAAAA         TAGCAGTACAT TTTTT ATGTACTGCTA         CTTTATAATTAACAT 100 34
    CTC00594 NONE
    CTC00593 NONE
    CTC00592  615940 ..  615950 -  -2.6  -3.35679   CTCCTTCATTTAGAA                 TTTA AAG TAAA                 GAAAAGGATTATAAG  44 9
    CTC00591  614722 ..  614762 - -14.1    -4.208   TGTGAAAACTATAAA  GTAAGGGGACGGATCTTTA AAT TAAAGTACCGTCCCCTTAT  TTTTACATAACATTT 100 28
    CTC00590  614119 ..  614149 - -11.4   -5.3671   AATATAAGTAAAAAA       TTTAGAGGGTATTT TTA AAATAACCTCTAAA       TTGTTTGGAAATCAC 100 60
    CTC00588  611603 ..  611658 - -16.2  -4.43307   TTGTTAATAAAATAA CGTTAAATAAAAATGATTAAAACATAT TAT ATATGTTTTAATCATTTTTATTTAT-G TTGTTTATTGCTAAA 100 36
        mtrF NONE
    CTC00582 NONE
    CTC00581  605190 ..  605207 -  -4.9   -3.6959   ATAGGATTATTGAAA             TAACTCC AGAT GGAATTA              TAGACAGACAAATGA  57 150
    CTC00574  593298 ..  593340 - -10.9  -4.81083   TGCAATTATTAAAAA TAAAAAAGGTCCTTTAAGA ACAAA TCATAAAGAACCTTCTTTA TTTTTATTTTTTAGC 100 36
        asnC  587945 ..  587969 - -14.5  -4.38637   AATAATAATTTAAAA          TAGGTTGACTT TTT AAGTCAACCTA          TTTTTCTACATAAAT 100 61
    CTC00556  574791 ..  574846 - -22.6  -3.56558   GCAGAATCCATAGAA GAATAAAGTAAAAAGACTTAAACA AGTTTTAA TGTTTAAGTCTTTTTACTTTATTC TAATTTTCTATAAAA 100 20
        comE  570295 ..  570315 -  -5.4  -5.27023   AGTGTAAAAACAAAA            GCAGGACT TTAAC AGTTCTGC            TTTTTTAATTAAAAA  81 168
    CTC00549  568823 ..  568856 -  -3.9  -3.35639   AATAGGCCCAAGCAA     CTGTTTAGCAAAAAC ACAG GTCTCTGCTAAAGCG      AAAGCTGATGTATAG  49 82
        capA NONE
    CTC00541 NONE
    CTC00540 NONE
    CTC00539 NONE
    CTC00538  553180 ..  553227 - -11.6  -4.50487   ATAAATAGAAAATAA TAAAGAGAGTGTTAAGATAAAT TAAA ACATTTCTTAACACTCTCCTTA TATATTAAAAAGAAA 100 60
    CTC00531  542702 ..  542755 - -18.4  -4.42619   GAATATGTGATAAAA GTTGGGGACAGGTCGCAAAATATA GACTAG TAATTTTTGCGACCTGTCCCCAAT ATACCCAGCATATCT 100 42
    CTC00517 NONE
    CTC00516  525119 ..  525142 -    -4  -5.44119   CGGATCTCAAAAAAA          TTAAAGTTTT AGCT AATACTTTAA           TTGAAAATTATCAAG  78 481
        iolR  511461 ..  511482 -  -2.3  -3.46271   GATAAAGATGTAGAA           CTTCATGGA TCAT TTCATGAAA            AAATAGTATTAGAAG  45 427
    CTC00498 NONE
    CTC00497  506554 ..  506600 -  -5.5  -5.10461   TCTAGGCAATAAAAA CACATCCTTTGATATATTATTT TCTA AAATTAT-TACCAAAGCATGTG TTTTTATTCAATTAT  81 95
    CTC00496  505267 ..  505303 - -11.8  -5.07486   GACGGTTAATAAAAA    CTAAACCTCAAAAGCA GGAAT TGCTTTTGGGGTTTAA    TTTTTTCGAACAAAG 100 355
    CTC00479 NONE
    CTC00478 NONE
    CTC00477  481940 ..  481964 -  -8.7  -4.57341   AATGTTTTTTAAAAA          TCCTGTACA AATAGAA TGTACAGGA          TTTAAGAACATGTAA  90 47
    CTC00476  480508 ..  480539 -  -7.5  -5.24799   TTATAAAGATAAAAA      CAGTTACTATTGT GTTTAA AGAATAGTAACTG       TTAATTATTTAACTT  93 57
    CTC00473  478052 ..  478077 -  -4.8  -5.16206   AAATGAATACAAAAA         GGAACCAA TGTTAATAAG TTGGTTCC          TTTTTTATGAAGTTA  77 42
    CTC00458  457684 ..  457718 - -17.6  -5.63103   CTTTAATTAAAAAAA     TGAGTTGTATTAAAAT AAA ATTTTAATACAACTCA     TTTTTTTAATCATAG 100 98
    CTC00453  451169 ..  451202 -    -9  -4.18802   ATATATACCTCAAAA     GTTCAGAGAGAGTA AATTAA TACTCCATCTGAAC      TTTTTATCATTTGAA  84 62
    CTC00451  447965 ..  448012 -    -5  -4.64591   TAATTATACACAAAA GTACCCTACGGGATAGAC TTTTTTTAGAGT GTCTATTCTATAGGGTAC ATTTTATACATCAAT  68 75
    CTC00450 NONE
    CTC00449  446180 ..  446194 -  -5.8  -5.26247   GGAAAAGAAATAAAA               GAAAAA ATA TTTTTC               CAAGGTGGAGTTGCT  81 412
    CTC00445  442621 ..  442653 - -18.1  -3.15544   GTTCATTGTTATTAA      CTTTAGTAAAAGTGT CAA ACACTTTTACTAAAG      TTAATAACCTGCCCT 100 7
    CTC00441 NONE
    CTC00440  437085 ..  437124 - -10.3   -5.1356   TTTGAGCAATAAAAA TAAAGAACCCCAGTGCTAA AAAT TCAGCACTGGGGT-CTT-A  CTATATAGAATTAGA 100 26
    CTC00438  435522 ..  435556 - -13.2  -3.30006   ATCAATTTATATCAA     TTTAATTAAAGGGTTT TAC ATACCCTTTAATTAAA     AATTTTCTTGCTGAG 100 21
    CTC00436 NONE
    CTC00435  431272 ..  431289 -  -4.3  -5.05301   AAACAACCAGAAAAA             TTTAAAA ACTC TTTTAAA              TCCACAGCCTTATCT  72 506
    CTC00433  429719 ..  429756 -  -4.2  -3.69341   CTTAATATAAACTAA   GGGACTGGAAAATT AGAATTATTA AAAATTCCAGTCCC    TTTCAATTTAAAATT  56 49
    CTC00422  418284 ..  418316 -  -6.4  -5.10601   ATAAAATGATAAAAA      GAGACAGGCTTT TCATGTTTT AAAGTCTGTCTC      TTTTGAATTAATCTA  86 33
    CTC00418  413269 ..  413281 -    -2  -4.47611   GATCATAAAAAAATA                TTCA TGTAG TGAA                AATGATACCTCAAAT  55 52
    CTC00417  411589 ..  411645 - -28.8  -3.64257   AGAGAATTAAATTAA TTAAGAAAAGCAAAGGTGTTTAAAAA ATAAA TTTTTAAACACCTTTGCTTTTCTTAA ATTATAAATAAGATC 100 39
    CTC00404  398743 ..  398794 - -13.4  -3.51778   TTACTACAGTAAAGA GTAAAAGTGACCAAGGAATTCA AAAAATAA TGAACTTCTTAGTCACTTTTAC GAAATATTATAAAAA 100 103
    CTC00399  392191 ..  392222 - -16.2  -3.52481   AAATACTTTATATAA      CAAAAGAGGTTTTT TAAC AAAAACCTCTTTTG       TTGGAGAGAATAAAA 100 7
    CTC00389  382908 ..  382933 -  -8.5  -3.02402   TGCATAGCAAACAAG         CCTGCAATAAAT TTG ATTT-TTGCAGG         TTAATTAAAAATATT  71 49
    CTC00375  363591 ..  363616 -  -6.9  -4.96996   TTTAAAGAAAATAAA         TCTCCGCACAA AGTG TTGCACAGAGA          TTGTGTAATACTTAT  86 37
    CTC00374 NONE
    CTC00373  360852 ..  360879 -  -7.8  -5.37043   ATTTCATATAAAAAA        GACTATCCAATA AATT TAACGGATAGTC         TTTTCATATTATTTA 100 38
    CTC00357  342327 ..  342367 - -14.3  -3.85969   TAAATAAATATATAA  GAAAAGAGTGTCTATAATT TAA AAATGTAGACACTCTTTTC  TTTAAACTAAATTAA 100 32
    CTC00346  334390 ..  334428 - -12.9  -3.66365   GATGATACAAAGGAA  TAAGACTGATTCAAAGAT TAAT AT-TTTGAATCAGTCTTA   TTTTAAAACTTTTTA 100 28
    CTC00342  331097 ..  331107 -  -5.4  -5.53991   TATTCACTAAAAAAA                 CTGT GTC ACAG                 TTTTTTTAAGTTTAT  88 443
    CTC00341  329857 ..  329904 - -26.2  -5.06505   AATTATATAGAAAAA TAAATAATAAAAGTGCTGACAG TAAA CTGTCAGCACTTTTATTATTTA TTAAGACTGTTTGAA 100 19
    CTC00339  327742 ..  327769 - -11.4  -3.35237   TAAAGAATAATTTAA        GCTGTTGACAAC TGCA GTTGTCAACAGT         TTTTTAATATATTAA  87 37
    CTC00338  326090 ..  326117 - -10.7  -5.86976   TTATAAAATAAAAAA        CCTTCATCTCT ATTTTA AGAGACGAAGG         TTATTAATCTCCGCG 100 408
        leuS  323583 ..  323612 - -15.3  -3.17529   GTATATATCAATAGA       TAAAAAAGAGGCT TTAA AGCCTCTTTTTTA        CTTTACAACTATATT 100 23
    CTC00335  321836 ..  321871 -   -15  -3.64609   TATAATTATTGCAAA    TCATTAAGTAGGGG TATATACG CCCCTACTTAATGA     CTACCTAAATAATTT 100 26
    CTC00329  314426 ..  314456 -  -9.9  -3.38178   TAACTAACCTTACAA       TACCCTTAAACTT GAGCT ATGTTTAAGGGTA       TTATATTTATACTCT  82 32
    CTC00326  309750 ..  309768 - -13.2  -3.92804   TAAGAAAGCATGAAA             GAGAAGGC TAT GCCTTCTC             TATTATATTTAAAAA 100 14
    CTC00320  301829 ..  301865 -  -9.6   -4.1899   TGATTTTATCCAAAA    CAACACCTCCTCAATA ATTTA TATGAAGGAGGTATTG    TTAATATTATACTAA  87 52
    CTC00319  301256 ..  301284 -  -6.9  -4.03321   AGATTAAATATGAAA        CAAAGCAAAGA GTTTATG TCTTTGCTTTA        TTTTTATTTGGTAAA  73 10
    CTC00289  273066 ..  273083 -  -5.6  -5.38549   TTTAAATAAGAAAAA             TCCAGA AATTAA TCTGGA              TTTTTTTCATTTAAA  85 16
    CTC00272  248247 ..  248290 - -18.6  -4.50976   CTTTATATGATAAAA GAGGTATCTAAAAGGTAATT TTAA AATTACCTTTTAGATACCTT CTACTTGTTTACTAT 100 15
    CTC00268  244106 ..  244159 - -16.7   -4.4521   AGTATCTAAAAAGAA GTAGACAATATATAAAAGGCTTAATT TTT AATTAAGCCTTTTATATATTGT-TAG AAATAATACTGTTAT 100 12
    CTC00255  222730 ..  222747 -  -6.3  -6.28967   TATAAATAAAAAAAA             GCATTCC TGAA GGAATAC              TATATAATAGGCTAT 100 193
    CTC00254  221998 ..  222031 - -11.2  -4.56629   TAGAAGAGTAGAAAA     TTTAAAGGTGCCTT AACTTA AAGGCACCTTTAAT      ATTTTATGAAACGTT 100 29
        trkA NONE
        trkH  203363 ..  203383 - -14.1  -2.96656   TATATATTTAAATTA            CCGTGCATT TTT AATGCACGG            CTTATTTTTAATTTA 100 362
    CTC00229  196147 ..  196169 - -10.7  -3.05562   AGAAAGTGTCGAACA           CCTAGTATG AACTA CATACTAGG           TGTTTAATTTACATT  83 53
    CTC00224 NONE
    CTC00223  190096 ..  190111 -    -9  -6.22691   GAATAATAAAAAAAA              GACCAC TTAA GTGGTC               TTTTTTTAAAATGTA 100 70
    CTC00218  183655 ..  183685 -  -5.6  -4.90477   CATAAAAAAGTAAAA       CTCTTAGGTATA AAATAAA TATATCTAAGAG       TTTTTAGATTTTTTA  74 41
    CTC00214  179652 ..  179685 -  -3.9  -3.35639   AATAGGCCCAAGCAA     CTGTTTAGCAAAAAC ACAG GTCTCTGCTAAAGCG      AAAGCTGATGTATAG  49 82
    CTC00199  157740 ..  157767 -   -10  -4.88711   ATAATATACTAAAAA        TCCATCTTAGAA TATA TTCTAGGATGGA         TTTTAAAATTTCAAA 100 73
        murC  139203 ..  139243 -  -6.4   -5.4477   AAATTTTTAAAAAAA GGAATAAACTTTGACTAAT ATAC ATAGGTCAAAGTTTAT-CC  ATGTTTACTTAGCCT  93 410
    CTC00184 NONE
    CTC00182 NONE
    CTC00181  136525 ..  136577 - -12.2  -4.04209   CTAAAGGATTATAAA CAGAGTTCTTGGCTTCAGAAGGAGT TTTT ACTCCCTCTGAAGCTTAGAAATC-G TTATCCAGAGACATA 100 85
    CTC00177  132283 ..  132311 - -11.9  -5.16572   ATGGAATTTAAAAAA        GATGACTCCTGTA AAA TACAGAAATCATC        TTCTTAGTACCGCCT 100 109
    CTC00171  125779 ..  125812 - -17.1  -5.55664   GGACTATTAAAAAAA     TACCTAGAAAAGAAT TTAA ATTCTTTTCTAGGTA      TTTTTTATAGATCTA 100 30
    CTC00169 NONE
    CTC00168 NONE
    CTC00167 NONE
    CTC00166 NONE
    CTC00165  120777 ..  120809 - -14.5  -2.56908   AATTTAACTATTAAC      TAGCCTTAATAATTA ATT TAATTACTAAGGCTA      TAAACCTCACTTACT 100 36
    CTC00163  118497 ..  118511 -  -5.8  -4.12652   ACCATAAAGAAAAGA               TTAAGA AAG TCTTAA               GTTTTATCATTAATT  67 22
    CTC00162 NONE
    CTC00160 NONE
    CTC00159  115774 ..  115815 - -19.9  -4.06592   GTTTAATAAAAAAAG GAGCTATCTTTTAATGATT AAAA AATCATTAAAAGATAGCCC  TATTTTATATAAGAA 100 25
    CTC00157 NONE
    CTC00156 NONE
    CTC00155  112601 ..  112636 -  -7.8  -5.29445   TTTTAATAATAAAAA    GTTCTTCCTTATAAAA ATAT TTTTATAAGGAAGAGT     TTTTTATTGCTTAGT 100 49
    CTC00153  110199 ..  110224 -    -2  -4.17416   ATAGCAGATAAAGAA         GTAAATTC TCATTCTATT GAATTTAC          AAAAGTAGCTAATAC  52 189
    CTC00151  108085 ..  108096 -    -3  -3.83324   GGATAAATAGTTAAA                TATC TAAA GATA                 AACCTAGTGATTTGA  50 9
    CTC00150  107169 ..  107191 -  -9.3  -3.89085   ATAATTAAAAAGCAA           CCTATAGAA TTTAT TTCTATAGG           TTAGTTTTTTAGCTA  83 38
    CTC00148 NONE
    CTC00147  104754 ..  104809 -  -3.6  -5.25906   ATAAAGTAATAAAAA TGTCCCCATTTAGTATATTAAG AAGCTTTTTTAA CTAAACATATTAAATGAGGACA TTTTTAATTTTAAAT  70 58
    CTC00143  100906 ..  100935 - -12.3  -2.81832   GATCAATAAATTAAT       TTTCAGATGGAAC TTAA GTTCCATCTGAAT        GAGGTATACTTTATT  88 50
    CTC00141   99455 ..   99474 -  -9.4  -5.95449   AAATAAAATAAAAAA            TGTAGAGT TTGA ACTCTACA             TTTTAAAGATTAATA 100 35
    CTC00140   98957 ..   98974 -  -2.1   -2.7186   AAACTCCCTTAATTA             TTTAAAT TCCC ACTTAAA              AATAACTATTCCTAC  39 5
    CTC00139 NONE
    CTC00138   96987 ..   97015 - -11.9  -5.16572   ATGGAATTTAAAAAA        GATGACTCCTGTA AAA TACAGAAATCATC        TTCTTAGTACCGCCT 100 110
        dnaD NONE
        dnaC   82736 ..   82764 - -17.7  -5.10767   TACTGAATAGAAAAA        TTCATAGGCTGAT TTT ATCAGCCTATGAA        TTTTTTGTAATATTA 100 38
    CTC00120   79582 ..   79612 - -11.4  -5.41143   TACTTGGCAAAAAAA       TAAAGAAGCTGA AAATTAA TCAGCTTCTTTA       TTTTATATATTTTTG 100 28
    CTC00117   76252 ..   76279 -  -4.9  -5.49569   GATTAATAGAAAAAA        GAGCATAGTAT TATTAG ATACCGTGCTC         TTTAATATTACTCTT  83 11
    CTC00106   62963 ..   62994 -    -3   -5.4251   TTGACATATAAAAAA      CCTCCTATATGTAA TTAT TTACAAAAATGAGG       TTTTTTATACAAGCA  72 41
    CTC00105   62355 ..   62381 -   -11  -3.80461   GAAGCCATGAGCAAA         TAGAGAGACGTT AAA AATGTCTCTCTA         TTTTAAGTTTCTACT  91 23
        dnaA   51113 ..   51158 -  -2.1  -5.72616   AGTTACATAAAAAAA TAAGTGTGGATAAGTATGAAAT AAA ATTTAAC-CTTATCCACAGTTT TAAAGAAAAAAAAAT  73 92
    CTC00093   49572 ..   49582 -  -2.6  -3.61267   AATCTTAAAGTACAA                 TAAA TTA TTTA                 GCACAATGCAATTAA  46 304
        recF   48383 ..   48394 -  -2.2  -3.06501   CACATTTTCACCTAA                GTGC AAAA ACAC                 ACATATTCCTCCTTT  41 56
    CTC00091 NONE
    CTC00090   43703 ..   43726 -   -14  -5.00895   TTTACTATATAAAAA          GAGTCCTTAG CTTT CTAAGGACTC           TTTTTATATTTTATA 100 44
    CTC00088 NONE
    CTC00087   37111 ..   37126 -  -3.4  -2.68545   TTTTTATAATAATAC              TTATTT TATT AAATAA               CCCTTTTTATCTAGT  42 10
    CTC00086 NONE
    CTC00084 NONE
    CTC00083 NONE
    CTC00082   29998 ..   30027 -  -7.9  -5.58454   TTTATATTAAAAAAA       GCCCCTCGTGCCCT TAA AGGG-ACGAAAGAC       TCCGCGTTGCCACCC 100 262
    CTC00081   28321 ..   28343 -  -7.7  -5.03145   TAACTTTTTAAAAAA           TGCACCTAG TGTAC CTAGGTGCT           ATGGCGGAGAAAGAG  90 365
        tetR   26332 ..   26361 -  -3.9  -3.98907   GAAAAAGTATAATAA       TTTAATATAAT TTAGCTTT ATTATATTAAA        CTCGTAATAATATAC  54 126
    CTC00078   25473 ..   25503 -  -9.2  -5.19879   TGTTAAATATAAAAA       CTTACCTTCTAACT TTA ACTTAAAAGGTAAG       CTCTTAATCATTGGC 100 133
    CTC00077   24788 ..   24800 -  -3.5     -3.81   ATTATTCTACAATAA                TTATT CTT AATAA                ATATTTATATTGTTG  52 50
    CTC00075 NONE
    CTC00074 NONE
        recR   20688 ..   20722 -  -9.6  -2.80935   ATTTTATCTATTATA     TTCTTATGTAAAATAA ACC TAACTTTACATAAGAA     TAATTAATTATAAAT  76 93
    CTC00072   17730 ..   17770 - -16.6  -4.56367   TATTTCATAAATAAA  GCTATTATCAAAATGATA ATAAA TATCACTTTGATAATAGC  TTTTCAAATCGTATG 100 79
    CTC00071   16319 ..   16329 -  -2.6  -4.13561   TTCCCCTAAAAAATA                 TTTA TAT TAAA                 TTGAAGTATTTTCAC  52 21
    CTC00070   15405 ..   15425 -  -2.6  -2.60257   ATATTTCATAATTTA            TTGTTCTA GAATT TAGAACAT            CCACCTCCCTTTATG  40 46
    CTC00069   14831 ..   14859 -  -7.6  -3.95653   AAATAATGCTAGAAA        GTCCTATCTT TTTAAAGCC AAGATAGGAC        TTTTTGCGTCATTAT  74 37
    CTC00067   12217 ..   12240 -    -9  -5.63857   AAAAATTCAAAAAAA          TATTGCCATT ATAT AACGGCAATA           TTTTTAAACATATAA 100 217
    CTC00064    4540 ..    4581 - -14.9  -3.17273   GATATATTAAAAGGA TTTAAATAAAGCTTTCATT AATT AATGAAAGCTTTATTTAAT  AATTATTTTATTAAG 100 28
        mecB NONE
        ctp1    1857 ..    1867 +  -8.2  -3.84105   TCGTATAATATTATG                 GGGC GTA GCCC                 TGTTTACTTTTTTTA  79 56
        ctp6    5272 ..    5282 +  -2.6  -3.45324   TACTTAATATATTAA                 TAAT GCA ATTA                 TATTTACTGCAAATA  44 74
        ctp7    6050 ..    6070 +  -4.9  -4.30576   AAATTATTGGCTCAT            TGATAAATA CTA TATTTATTA            TTTTAATAGTAAAAA  64 337
        ctp8    7011 ..    7032 +  -3.1  -5.64321   AGATTTAAATTTTAT           AAAATAATG TTAA CATTATTTA            TTTTTCTTTTATTCT  78 176
        ctp9    8333 ..    8379 +  -6.9   -2.9214   ATTAAAAAAATAAAC TAATCTGTATCTTTAGACGTGA TTAG TCATTCCTAAAG-TACAGATTA ATTATATTCTCTTTT  61 66
       ctp13 NONE
       ctp14   12199 ..   12223 + -14.5  -5.48063   ATAACCTATAAAAAA          CCAACAGTTTT ATT AAAACTGTTGG          TTTTTTATATTCGGT 100 51
       ctp15 NONE
       ctp16   16248 ..   16270 +  -7.1  -3.70853   TTTTTATATTGACAC          TCCCCATAGA TAAA TCTA-GGGGA           TTCTTGAGTGATTAA  69 262
       ctp19   21925 ..   21955 + -12.2  -4.06001   AGTTTTATGAGGATT       TTAAAAGAGATATA TAA TATATCTCTTTTAG       TTTACTTAATTTGTA 100 9
       ctp21 NONE
       ctp22   25468 ..   25484 +  -6.6  -5.96894   TATATATATTTTAAA              CCTTGA TATTT TCAAGG              TTTTTTTATTTGAGT 100 20
       ctp23 NONE
       ctp24 NONE
       ctp25   28951 ..   29006 + -23.2  -3.22476   CTCTTATTAAATGAA TAAGGAACAATGAATAATTAGAGATA TTTT TTTCTCTAATTATTCATTGTTCCTTG TTAGTAGTAGATGCT 100 195
       ctp26 NONE
       ctp27 NONE
       ctp29   33001 ..   33034 +  -8.9  -4.73973   ATCTATTAATCAACA     GTCAGGACAAATTCT TCTA AGAACTAGTCCTGGC      TTTCTTATTTTATAT  93 358
       ctp34 NONE
       ctp35 NONE
       ctp36 NONE
       ctp37   46017 ..   46054 + -10.1  -4.74453   TCGGATAAAGTAAAA   TAACTAGATATAAGCCT TAAT AAGCTTACATCTAGTTA    TTTTTAACTATATTA 100 212
       ctp43 NONE
       ctp44   51917 ..   51942 +  -3.3  -4.99947   ATAAACACCTTTTTA         GCTCTGGTATTC TTT GGG-ATCAGAGC         TTTTATTTCATTCAA  66 47
       ctp45   54023 ..   54050 + -14.4  -5.75538   ATTAATAATAGTTTA        CTAAAGAGCATT TATA AATGCTCTTTAG         TTTTTATTTTTTGCC 100 316
       ctp47 NONE
       ctp48   57173 ..   57196 +    -9  -3.46811   ATATATCTTTTAAAA          TGACATTGTT CTAA GACAATGTCA           CTTTTTACTACTATC  77 12
       ctp51   59380 ..   59415 +   -15  -5.38839   AATGTTAATAATAAA    GGAGCTATTGAAATAA AAAA TTATTTCAACAGCTCC     TTTTCTTTTTATATG 100 39
       ctp56   65373 ..   65411 +  -9.9   -5.1361   ATAAGTACAGCAAAA  TAAGCAAGTATA-ACCTA ATTT TAGGTATACACTTGCTTA   TTTTTTACACTTTAT 100 61
       ctp58   68145 ..   68155 +    -4   -3.1552   AAGTATCTACAGTTT                 CTTA TAG TAAG                 TATTAATGAATGAAA  47 9
       ctp59   68474 ..   68506 + -16.5   -3.1634   TAATATTATAAGTAG      AGGCTGTGTCAAAAT CTT ATTTTGACACAGCCC      TTCAGTAATTTAAGA 100 38
        tetR   72610 ..   72626 -  -3.1  -4.41047   ATCTCCTAATTAAAA              TAAACAT TTA ATATTTA              TTAATCAAAAGTAAA  58 217
        tetX   68470 ..   68509 -   -16  -3.53189   AATTTAATATTATAA  GTAGAGGCTGTGTCAAAAT CTT ATTTTGACACAGCC-CTTC  AGTAATTTAAGATAG 100 156
       ctp57   65373 ..   65411 - -12.1  -4.39889   ATAAGTACAGCAAAA  TAAGCAAGTATA-ACCTA ATTT TAGGTATACACTTGCTTA   TTTTTTACACTTTAT 100 141
       ctp55   62675 ..   62689 -  -2.8  -2.64616   TGTCCACCCATACTA               TGTTGT TCT ACTACA               AAAATAAATGAAAGT  40 218
       ctp54 NONE
       ctp53 NONE
       ctp52   59380 ..   59415 - -17.2   -4.4634   AATGTTAATAATAAA    GGAGCTATTGAAATAA AAAA TTATTTCAACAGCTCC     TTTTCTTTTTATATG 100 61
       ctp50   58035 ..   58045 -    -4  -3.62275   ATTCATTACCCCAAA                 TTAC TAT GTAA                 ATAAACATCTCTTTT  50 5
       ctp49   57068 ..   57086 -  -4.7  -5.58522   TAGATAAAATAAAAA             TAAGAAA TTTCT TTTCTTA             TAGATATAATTATCC  85 180
       ctp46   54683 ..   54712 -  -6.5   -3.1247   AGTCGTTATAGCCAA       TTTGACACTTACT AATT AGTAAGTGTCATC        ATATTTACCTTATAT  61 86
       ctp42 NONE
       ctp41 NONE
       ctp40   48295 ..   48305 -  -5.4  -3.66883   TTAATATATTCTAAA                 CAAG TAT CTTG                 GATATGTAGTTTTTG  60 87
       ctp38   46012 ..   46059 - -14.6  -2.93869   TATCATCGGATAAAG TAAAATAACTAGATATAAGCCT TAAT AAGCTTACATCTAGTTATTTTT AACTATATTAATTTT 100 352
        colT   39388 ..   39408 - -16.9  -4.50058   GATTTATAATGAAAA            GCCACCAGC TAA GCTGGTGGC            TGTTTATAAGTTATA 100 55
       ctp32   37932 ..   37966 - -21.8  -5.27023   ATTGTAAAAATAAAA     GGAGCTATCTCAAAAT AAA ATTTTGAGATAGCTCC     TTGAAAATATTAATA 100 49
       ctp31   35394 ..   35416 -  -9.4  -2.99438   TCAATAAAAAATGGA           GAAATAATTA ATA TAATTATTTC           AAGAGGTAACATGTA  77 130
       ctp30   33001 ..   33034 -  -8.9  -3.27297   ATCTATTAATCAACA     GTCAGGACAAATTCT TCTA AGAACTAGTCCTGGC      TTTCTTATTTTATAT  75 153
       ctp20   21931 ..   21949 -    -9  -4.15833   ATGAGGATTTTAAAA             GAGATATA TAA TATATCTC             TTTTAGTTTACTTAA  84 37
       ctp18 NONE
       ctp39 NONE
       ctp17   16067 ..   16082 -  -3.4  -5.34365   CTACAATAATAAAAA              TATAAA TATA TTTATA               AAGAGGTGACTATTG  72 312
       ctp12    9770 ..    9819 - -11.2  -4.14193   ATAATATTATATAAA TTAAAATAACTAGATATTAGTA TAGCAG TACTCATATCTAGTTATTTTTA AATATATTAATTTTT  95 39
       ctp11 NONE
       ctp10    8332 ..    8380 -  -5.6  -5.23943   TATTAAAAAAATAAA CTAATCTGTATCTTTAGACGTGA TTAG TCATTCCTAAAG-TACAGATTAA TTATATTCTCTTTTA  81 114
        uviB NONE
        ctp3 NONE
        ctp2    2821 ..    2860 - -18.2  -4.37211   TAAATTTAGAATAAA  GAAGGAGTGTCTTTTTAA ATCA TTAAAAAGGCACTCCTTC   TTTTACAATAATATA 100 41
