# Supplementary material for: Rapid, accurate, computational discovery of Rho-independent transcription terminators illuminates their relationship to DNA uptake
Source: Genome Biol. 2007 Feb 21;8(2):R22. doi: 10.1186/gb-2007-8-2-r22 (PMC1852404; doi:10.1186/gb-2007-8-2-r22)
Supplement: Additional data file 4 — Best terminators found downstream of each of the genes of the 343 organisms studied. [file gb-2007-8-2-r22-S4.zip › Colwellia_psychrerythraea_34H.bag]

        dnaA NONE
        dnaN NONE
        recF NONE
        gyrB    6246 ..    6268 +  -7.7  -4.85599   GATTTTTAAATAAAA           TGCCCGG TCTTCATAT CCGGGCA           TTTTTGTAGAATAAG  88 49
        glyQ NONE
        glyS    9427 ..    9444 +  -7.7  -5.64274   GAAATAAAATAAAAA             GGTCATG GCAA CATGGCC              TTTTTTTATGCCTAA  93 63
    CPS_0007 NONE
    CPS_0008   10735 ..   10761 + -11.6  -4.55287   AAGTTACAACCTTAA         TCCCCTGTATCT TTA AGGTACTGGGGA         TTTTGTGTAAATAAA 100 313
    CPS_0011   13930 ..   13946 +  -5.9  -3.58801   AACTTAACACTGCAA              GATAAAC TAT GTTTGTC              TTTGCAAAGTTATAT  62 47
        pepQ NONE
    CPS_0014 NONE
        trkH   17695 ..   17722 +  -8.6  -4.80178   TCTGGCGCTCATAAA        TCGTATATAGCT AAAT ACCTATATACGA         TTTTATTGATTCATC  93 27
    CPS_0021   26579 ..   26589 +  -2.6  -4.24963   ATAATAACTAACTGT                 TAAA AAG TTTA                 TTTTCCCTCCTTATA  55 37
    CPS_0022 NONE
         smg NONE
    CPS_0024   29006 ..   29021 +    -9   -5.1675   CTACTCATAAAAAAA              GACGCT AAAT AGCGTC               TTTTTTAATAACTAA  95 56
    CPS_0027   31547 ..   31562 +  -4.8  -2.55784   TGATTATTATAAGAA              TTTGAT CAAG ATCAAA               GTATTGCTTAGCTTC  49 124
    CPS_0029   32451 ..   32488 +  -9.6   -4.1822   GCTTTTTTGTTTTCA   TTAACTAATGATTA-AG ATAGG CTGTAATCATTAGTTAA   TTTATTGCAATAACC  93 96
        aroE NONE
    CPS_0031   33698 ..   33709 +  -2.2  -4.63218   CGACATACAAATAAC                CGCT AAGC AGTG                 TTTTATTCGGAGGCA  61 144
    CPS_0036   36923 ..   36936 +  -6.7  -2.78526   TTATCGAATTCATAC               TGCTC GCAA GAGCA                TGATGTCTTATCAAG  58 120
    CPS_0042   43946 ..   43966 +  -9.7  -2.70932   TTGACATCAAAACTC            GGAAGCGTA TTA TACGCCTCC            TGCTTCGGGGCAACA  75 312
    CPS_0045   46327 ..   46340 +  -6.7  -2.78526   TTATCAAATTCATAC               TGCTC GCAA GAGCA                TGATGTCTTATCAAG  58 9
    CPS_0051   52171 ..   52184 +  -6.7  -2.78526   TTATCGAATTCATAC               TGCTC GCAA GAGCA                TGATGTCTTATCAAG  58 120
        atpI   56792 ..   56802 +  -2.6  -3.63569   TTACTTTTTTATTTT                 TTAA ACT TTAA                 TTATTGGGAAATTAA  48 42
        atpB NONE
        atpE   57933 ..   57947 +  -2.8  -4.22949   CTTATTCGTTAAAAT               TGGTTA ATT TTACCA               CTTTTTTTTTAAACG  55 19
        atpF NONE
        atpH NONE
        atpA NONE
        atpG   61516 ..   61541 +  -9.1  -3.17075   GTAATTTAACGACAA         GTTAGCCTAAGC GAA GCT-GGGCTAAC         TTAAATTAAGAGGAA  77 80
        atpD   62959 ..   62984 +  -9.7  -3.07816   GTAATCATCTGGTAA         TTCCCTGCAGC AAAA GCGGTAGGGAA          TTACATGAATAGAGG  77 37
        atpC   63534 ..   63558 + -15.9  -5.28176   ATACCGATTTTGAAA          GCCACTTTACT TTT AGTAAAGTGGC          TTTTTTGTGCCTGCA 100 128
    CPS_0068   71853 ..   71875 +  -9.2  -5.80364   AGCATGACGAAAAAA           GCTGCTACAT ATT ATGTAACAGC           TTTTTTTATTACCAT 100 91
    CPS_0069 NONE
    CPS_0070   73934 ..   73988 +   -13  -4.84017   AAGCTGTAAAGTACA GTCAGGTGCTTGTTGAGTATTTACTG GGG TAGCAATAGCTCAACAAGCACCTGAG TTTTTATAGAGAGTT 100 32
    CPS_0076 NONE
        dapF NONE
    CPS_0078 NONE
    CPS_0079 NONE
        uvrD NONE
    CPS_0081   85379 ..   85398 + -10.8  -5.79526   TCAGTGAATAAAAAA            TAGCGCTT TTTC AAGCGCTA             TTTTTTTTGCAATCT 100 78
        recQ   88648 ..   88680 +  -9.9  -3.85698   TTTGCACAAAAAAAA      TGCCGATTAACTAAC TAG GATAGTTGACCGGCA      TTTCTACAAACGACA  83 194
    CPS_0084   89143 ..   89167 + -10.1  -3.15544   GAACTTGTTGAAATA          GTACCTGAGTA ATT TACTCAAGTAC          TTGATCGAGATCAGC  79 284
    CPS_0091   96804 ..   96825 +  -6.7  -2.71483   AATTTGTCAAAAGTA           CGAAATAAT GGGA GTTATTTCG            TACTTAAAAAACTCT  57 73
    CPS_0100 NONE
    CPS_0101 NONE
       potF1  110206 ..  110225 +   -10  -5.63517   GTTAATTAGTTTAAA            GGGCAAGT AGTG GCTTGCCC             TTTTTTATTTAAACG 100 36
         rph NONE
        pyrE  120484 ..  120518 + -16.7  -5.48825   CTTACCTTTAAAAAA     TAACGCCTTTGAAGC ATAAA GTTTCAAAGGCGTTA     TTTTTTTGCGTAGTA 100 65
    CPS_0114  122416 ..  122427 +  -2.2  -2.61695   CCAGAGTTTACTTGT                CG-GG AAT CCACG                CTGTTTAAAGCTCAA  40 55
    CPS_0115  122937 ..  122953 +  -5.9  -4.04394   TTTGTTCGGTAAAAT              TGAACTG CTC CAGTTTA              TTTAATTCCTTTAAA  68 355
         kbl NONE
         tdh NONE
        glpE NONE
    CPS_0123  129524 ..  129534 +  -3.2   -3.1505   TTGATCGATTTTACT                 TTGG CTT CCGA                 TTGCTGGCCAATGAT  46 180
    CPS_0125 NONE
        ubiA  131740 ..  131751 +  -5.8  -4.21275   TATTTTTAATACGCT                CGCA GGAA TGCG                 TTTTAAGTAGGTTAG  70 275
    CPS_0129  135866 ..  135890 + -14.5  -5.16071   GTCTAAATAACAAAA          TAAGTGGGTTA GTT TAACCCACTTA          TTTTTGTTACTAATT 100 64
    CPS_0130  136469 ..  136507 +  -5.4  -2.87313   CAACCTGAAACAGGG   GAGCAATAATGACAGGTA TTG TACTTTTTGCTATTGCTC   TAGTGTGTTTATTTC  52 17
    CPS_0131  137782 ..  137814 + -17.3  -4.78326   TTACTAATACAATAA      TGTTTTATGCCGACA CTG TGTCGGTATAAAACA      TTTATTTATTTGGCA 100 50
    CPS_0134  142333 ..  142344 +  -4.4  -3.55784   CAATAACAAATAATG                TTGC GCTA GCAA                 TTAATTCATTTTGTG  55 138
    CPS_0138  147253 ..  147275 +  -3.5  -3.24747   AAGATGAGTGATTAT           TGCCTTT ATTTACTTC AAAGGCA           TTCATGCTATGCGCG  47 98
    CPS_0139 NONE
    CPS_0140 NONE
    CPS_0141  149897 ..  149922 + -13.5  -5.90231   AATAAGAATAATGCA         CCTTATTAACC ACTT GGTTAATAAGG          TTTTTTTATGTTTGT 100 114
        ftnA  150590 ..  150626 +    -8  -5.94597   TATTATCTAATTAAA    TGTCCCCTCAATAGTG CAAAA CACCTTTGAAGGGACA    TTTTTTTTGGTGTTA 100 65
    CPS_0145  153963 ..  153978 +  -5.4  -2.98181   CTGGGCTAGTGGATA              TGCTTG CGGT CAAGCG               GTTTAATTGGCTTTA  54 4
    CPS_0146 NONE
    CPS_0151  161111 ..  161124 +  -9.5  -5.61689   TAAATGATATTAAAA               GGGGC TTTT GCCCC                TTTTTTGTTGCTTTT 100 71
    CPS_0152  163267 ..  163283 +  -6.6  -4.05714   ATTCTCTTCAATCAA              TGCCTT GCCTA AAGGCA              TTTCTAATTCCAGCT  69 244
    CPS_0153 NONE
    CPS_0154  165738 ..  165757 + -12.2  -5.80951   TTTGATAGATAAAAA            GGAGTACC TATA GGTACTCC             TTTTTTGTTTTCAAT 100 49
        ftsY  168636 ..  168651 +  -6.8  -5.24531   TACTCCGCTTCTAAG              CGTCTC GTTT GGGACG               TTTTTTGTAAGCCCT  85 56
        ftsE NONE
    CPS_0160  170617 ..  170630 +  -5.3  -4.57569   CAGAATAATATCACT               TGGTT TTAC AACCA                TTTTTAAGGGAATAG  71 71
        rpoH  171793 ..  171807 +  -7.1  -5.76633   TATTGTTTAAATAAA               CCGAC TTTAT GTCGG               TTTTTTTATGTCTGC  93 55
    CPS_0162  174531 ..  174548 + -11.3  -5.17353   GCACCTCAAACAAAA             GGCGACT TCTT AGTCGCC              TTTTTTGATCGCTGT 100 78
       tatA1 NONE
       tatB1 NONE
       tatC1 NONE
    CPS_0166 NONE
        tatD NONE
    CPS_0168 NONE
        hemB  179575 ..  179591 + -12.3  -5.24129   GAATAGAATAAAAAA              GCGCGAT TTA ATCGCGC              TTTTTTATGGGCAAA 100 91
    CPS_0171 NONE
    CPS_0172  181558 ..  181571 +  -2.4  -2.83403   TAGTTTTACACTTGA               TCAG AGTTTG CTGA                ATTTCATAAAGAAAC  41 260
        trx1  184365 ..  184394 + -12.3  -5.45802   AATGTATAAATAAAA       GCCTGATAACTGA TAAC TAAGTTATCAGGC        TTTTTGTTTTCGCAG 100 40
         rho  185887 ..  185902 +    -9  -5.99154   TTTAATTGATGAAAA              CCAGTC TAAT GACTGG               TTTTTTTATTTAATC 100 62
        ubiD NONE
    CPS_0178  188370 ..  188397 + -12.8   -5.4251   AAATTCAATAAAAAA        GCACGTCAATGA GTTG TCATTGTCGTGC         TTTTTTATATCTAAA 100 46
    CPS_0183  194136 ..  194151 +  -6.2  -4.85433   TTTTAATCTTCATTA              GTAACA TTTT TGTTAC               TTTTTGCCTTTATAT  81 25
    CPS_0184 NONE
    CPS_0185 NONE
    CPS_0186 NONE
    CPS_0187 NONE
    CPS_0188  202551 ..  202567 +  -4.5  -2.70932   ACAAGAAGGGGCAGA              TCAAATT TAA GATTTGA              TAGTTCAAAACCACC  47 16
    CPS_0189  203204 ..  203233 + -14.5  -5.11063   AAACGGGCTCTATTA       GCGTTAATTGTTG TTCT CGACAATTAACGC        TTTTTCTTCCGTAAT 100 341
    CPS_0199  213945 ..  213960 +  -4.8  -2.85574   TATTAGTTCATTAGA              GATTTT GAAA AAAATC               ATTTGATAAGATTAA  51 4
    CPS_0201 NONE
    CPS_0204  216462 ..  216474 +  -2.7  -2.83522   CCTGAGATTTACGGC                TATCG CTC TGATA                ATTTGCTAAAAACAT  42 522
    CPS_0206 NONE
    CPS_0207 NONE
    CPS_0208  218115 ..  218131 +  -3.7  -4.07089   AGATTTAGTCGAAAG              CTCAC AATTCAA GTGAG              TTTCATCTTTGTATT  57 81
        rpmB NONE
        rpmG  218759 ..  218773 + -11.4  -5.64274   TGTTTTTATAAAAAA               CCCGGT TTT ACCGGG               TTTTTTTATGCCTGA 100 49
    CPS_0211 NONE
        mutM  220314 ..  220334 +  -6.1  -4.17316   AACAAATTGGCCAAC            GTCACCTTT GTG AAGGGCGAC            TTCTTTTACCAAGGT  68 80
    CPS_0214  221890 ..  221905 +  -4.7  -4.57755   GCTGAAGTAGCATTT              GTCTG TGTATT CAGAC               TTTTATCTGCTGAAT  70 285
    CPS_0218  224910 ..  224938 +    -6  -3.56273   CTATTACTCGGCCTT        TGCCGACATTGT GAGCA ACAATCGCGGCA        TTATGTGCTAATCGA  62 157
    CPS_0220  228127 ..  228137 +    -4   -3.2794   TGACCATTCGTATTA                 CTAA AAT TTAG                 TTCGTATGAATAAAA  49 22
    CPS_0221 NONE
    CPS_0222  228824 ..  228841 +  -4.1  -3.10028   AATTAATAGTTGACC             GGCATCA AGCT TGATACC              TCTTGGCATGTTAGT  50 71
    CPS_0223 NONE
    CPS_0224 NONE
    CPS_0225  230675 ..  230691 +  -2.2  -3.32963   ACGCAACAATAAAAT              GAGCTT TGCTC AAGCGC              TTCTGCGATGGGGCT  45 184
    CPS_0227  230831 ..  230852 +  -9.5  -3.23979   GGTCACGGGTATAGC           GCGACTATT TTTT GATAGTCGC            TTAATAACTTCTCAT  77 11
    CPS_0238  244664 ..  244686 +  -9.2  -3.97694   TGACTAGTATATAAA           GGCTTCTTTC TCA GGAAGAAGTC           TTCTTCTCTGTATTT  85 48
    CPS_0239 NONE
    CPS_0240  247170 ..  247187 +  -4.9  -3.22274   GATTTGAAAAATAAA             CAACTAG GCTG TTAGTTG              TTACCTATGTTTGAT  54 11
    CPS_0241 NONE
    CPS_0243 NONE
    CPS_0244  249702 ..  249720 +  -6.1  -2.88887   CCAAGTAGAATGCTG             TTTCAGT TTACC ACTGAAA             TCAATTTTATTTGGC  56 75
    CPS_0245  251289 ..  251322 + -14.9  -2.77522   TGTAAAAAGTCACTA     CACCATGATTTGTAA GCCA TTATAAATCATGGTG      ATTATTAACGGCTGT  95 36
    CPS_0246 NONE
        glk1  252890 ..  252902 +  -4.1  -3.04322   TATCAACATCACCAT                TTCGA TGG TCGAG                TGTTAAACCATTACC  47 453
        thiC NONE
    CPS_0251 NONE
        thiS NONE
        thiG  257958 ..  257968 +  -6.8  -2.70932   AGTCTATAGTGTTTG                 GCTG TTA CAGC                 TAATTGAAAGCAAAA  57 281
       thiDE NONE
    CPS_0255  260173 ..  260198 + -14.9  -4.93968   ATTCAGTATAAAAAA         GGGGAAATACA CTAC TGTATTTCCCC          TTTTTCGTTATCAAT 100 77
    CPS_0257  262250 ..  262269 +    -5  -2.73903   AGACCCCTTTTTTAG            TTGCTGAT AAAG ATCTGCAA             ATTTAACGCGCTTTT  50 111
    CPS_0259 NONE
    CPS_0260  265113 ..  265140 +  -7.8  -3.25567   TAAGCCAACACTATC        TATGTTGGCTGC TTTT GCAGCTAAGATA         TCGTTTTTAGAATCT  67 156
    CPS_0262 NONE
    CPS_0263 NONE
    CPS_0264  268282 ..  268292 +  -5.4  -3.73088   ACAGTCTTTGCCTCA                 CGAT TGT ATCG                 TTATTAGTAACATGT  61 96
    CPS_0265  269415 ..  269425 +  -2.4  -4.90381   GCGTAAAGGGGAGAA                 GGTG CCA CTCC                 TTTTATTGTATTCAC  66 363
    CPS_0269 NONE
    CPS_0270 NONE
    CPS_0271  275749 ..  275765 + -10.1   -4.7268   TATACCGACCCAAAT              TGCCCGG TTA CCGGGTA              TTTTATTAAGTGTTT 100 490
    CPS_0275  279471 ..  279495 +  -4.3  -3.05844   CAATAAACTCTAAGG          TTTTTTCACTG CCA CAGGGAGAGAA          TGTTAAGATCAAACG  50 165
    CPS_0284  291738 ..  291761 +  -6.1  -5.64274   ACACTATTACAAGAA          GGAGAA-AGC AACAC GCTATTCTCC          TTTTTTTGTGCCTGC  88 80
    CPS_0287  296491 ..  296515 + -11.5  -3.33922   ATATGCATTAAATAA          CCATCCGCA TGTTCTT TGCGGATGG          CTTTTTAAAAGAGCT  89 196
        ubiE  304865 ..  304880 +  -2.6  -2.64099   ACACAAAGGTTATAA              GTTTTA ATCA TGAAAC               CTTCTAATAACAAGG  41 19
    CPS_0295 NONE
        ubiB  307621 ..  307635 +  -4.3  -4.94487   GTGGCGATTGAGCAA               CAACA AAATA TGTTG               TTTTATCTTTTATAC  73 428
    CPS_0299 NONE
    CPS_0301 NONE
        manB  312149 ..  312160 +  -2.2  -4.30995   ATTGGCTTTGTTATT                GGCT GAGT AGTC                 TTCTTTTATGGCAGA  57 16
    CPS_0304 NONE
    CPS_0305 NONE
    CPS_0306 NONE
    CPS_0307  313930 ..  313949 +  -2.9  -2.84276   TTAGTCTGTAAAGCT            TTAGCGA AGTAAA TCGTTAA             TAGTTCATTAAAAAT  42 14
    CPS_0308  316343 ..  316376 +  -7.6   -5.5074   TGCACGAGCATAATA     AAAAACCCATTAGC TTTGCT GTTAATGGGTTTTA      TTTTTTGTTAGCTTA  93 28
    CPS_0309  319185 ..  319217 +   -13  -4.44046   TTTGCCTAGCAAATT     CTAAAAAACGACTGC AATG GCAGTCG-TTTTTAG      TTTATTTAAGGTGAA 100 42
    CPS_0310  322249 ..  322261 +  -4.1  -4.28713   TGATTATCAGACTTT                GTTAG CAA CTGAC                TTTATTGGTGCTGTT  64 340
    CPS_0312  323104 ..  323132 + -20.5   -4.8543   GCCACATACAAAAAA        GCCCCAGTTTAAC TAA GTTAAACTGGGGC        TTTTTATAGGACTTG 100 223
    CPS_0314 NONE
    CPS_0315 NONE
    CPS_0316 NONE
    CPS_0317  327775 ..  327787 +  -3.4  -4.53636   TAAATAGCTAAGGCT                GTGT AATAG ACAC                TTTTACTTCTATCGT  62 30
    CPS_0318  328555 ..  328565 +  -3.2  -4.20888   TCAACAACGAGGTCA                 CTTG CAT CAGG                 TCTTTTTTCGGTTAA  60 201
    CPS_0320 NONE
    CPS_0321 NONE
        amiB NONE
        mutL NONE
        miaA  336382 ..  336398 +  -4.5  -4.25256   TTGTTAGCTATTTTA              TATAACA TTT TGTTATG              TTGTTTTCATAGCAA  62 89
         hfq  336775 ..  336789 +  -2.8  -3.94402   GATTAATCATGGTAC               TAGGGT TTA ACGCTA               TTGTTTGAACGTTAT  53 63
        hflX  338061 ..  338081 +  -4.9   -2.6911   CAGTGAGTTAGTCGA            TTATATTGA ACA TTAATATAA            ATATATTTTAATTGT  50 10
        hflK  339289 ..  339311 +  -4.2  -2.86728   AATGGGGGCAACTAA           GAAATGAAGA ATT TTTTCATTGC           TATAATATCACTACT  48 26
        hflC  340203 ..  340220 + -11.3  -6.02914   GATTTATCGATAATA             GCCAGCA TAAT TGCTGGC              TTTTTTTTGTCTGAA 100 49
    CPS_0329  341009 ..  341023 +  -5.8  -2.80556   CGATTAATTTTTAGC               TAAGTT GTT AACTTA               ATTGATTATTTTAAG  56 34
        purA  342496 ..  342514 +  -6.7  -5.75945   TTTCTTAATAATAAA             GTCCAAC CAAGT GTTGGGC             TTTTTTTTGGAAAAT  89 87
    CPS_0331  344590 ..  344616 +  -8.8   -5.4505   AACAATAAAAATAAA         GGTCATGGTA TGAAAAT TACCATGGCC         TTTTTTATTGGACAA  95 109
    CPS_0332  345199 ..  345210 +    -3  -5.11063   TCAATAACACAGCAT                GTAA ACCT TTAC                 TTTTTATTAGGTACT  71 183
    CPS_0335  348220 ..  348238 +    -6  -2.68952   ATTTATCAATTTGAT             GTGTTTCT ACT AGAAGCGC             TAAATTATCTTTCAA  54 110
    CPS_0341  352924 ..  352937 +  -6.7  -2.78526   TTATCAAATTCATAC               TGCTC GCAA GAGCA                TGATGTCTTATCAAG  58 9
    CPS_0347  358775 ..  358788 +  -6.7  -2.78526   TTATCAAATTCATAC               TGCTC GCAA GAGCA                TGATGTCTTATCAAG  58 9
    CPS_0351  362551 ..  362561 +    -4  -3.15544   TATGAATGTAACTCT                 TACA AAT TGTA                 TTGATGGAAATACAG  49 41
    CPS_0354  365492 ..  365535 +  -6.5  -2.72661   TAAAATAGCGAGGCA TGTTTCAGTTAAGT-TTATT ATGAG AATAAGATTTAATTGAAACA TCATTAGCACTAATA  57 55
    CPS_0359 NONE
    CPS_0360  367898 ..  367923 +  -6.1  -2.56596   ATTAGTACCAAAAGG         TTATCCTGGCA AGCG TGCCTGGACAA          TGAATTAGTACCAAA  54 36
    CPS_0370 NONE
    CPS_0371  375288 ..  375317 + -12.5  -3.35679   CGATGCTGCCTTATC       TAAAGTTAATGTT TTAT AACATTAACTTTA        TTATCGATACCAAAG  93 7
    CPS_0375  377536 ..  377562 +  -3.1  -3.62418   AAAATCGGCGACGTA        GGAGCAAAAATC AACT GTTTTTTG-TCC         TTTGGAATGACTTGT  50 276
    CPS_0377  379680 ..  379722 +  -5.6  -3.79993   GGAGTCCATATACAT TGCGGAAGTTAGCACTTGAA AAT TTCTTGTGTAAATTTTCGCA TGTTTTGATCTATAG  61 275
    CPS_0378  380287 ..  380298 +  -3.6   -3.8579   CAAAATATTCACCTG                CGGC TAAT GCTG                 TTTGGATTATTGAGT  55 320
        speB  386134 ..  386159 + -14.1  -5.44198   CTTAACTACAGAAAA         GGGCGTATACC TCAG GGTATATGCCC          TTTTTATTATTTCTT 100 54
    CPS_0386  388514 ..  388534 +    -9  -3.20723   AATGGTTTGGTTTGT            GTACTCCC CTAAA GGGGGTAC            TTAACTTGATAGGGC  73 107
    CPS_0387 NONE
    CPS_0388  391454 ..  391485 + -14.6  -4.33258   GGTATTGTAATCGCT      TGAAACAGCGACTC TTTT GAGTCGCTGTTTTG       TTTGTATTTCAAACT 100 55
    CPS_0389  392471 ..  392495 +  -8.1  -2.65949   TGTGTACGAGGAGTA          TTTATAAAAGT AAG GCTTTTATAAA          TAACTTACTTTGTTA  66 128
    CPS_0390  394246 ..  394268 + -11.4  -3.82484   GCTAAAGCGCGACTG           TGATCACCTG AAC TAGGTGATCA           TTTAAGTTATAATAT  90 57
        ppaC  395326 ..  395341 + -10.4  -5.61596   TAAGACAATAAAAAA              CCCAGC AACT GCTGGG               TTTTTTTATGGCGAT 100 65
    CPS_0395  403023 ..  403036 +  -3.9  -3.57797   ACTAATGTTATATTA               TATCA ATTG TGATA                TTATCTCACTTTGAA  52 114
    CPS_0396  403784 ..  403796 +  -6.3  -3.91032   CATTTGAATCATTCT                TCAAC GAT GTTGA                TTTCTCGACTAATTC  66 326
    CPS_0401  408657 ..  408667 +  -2.6   -3.5774   TTGTAAGAATCCCAC                 TATA GAA TATA                 TTTAGCCGCTTGCCT  48 41
    CPS_0402  409971 ..  409996 +  -8.4  -5.56673   AACCTCATTTTTTAA         GGCTTGTATT TCAGCT AGTACAAGCC          TTTTTTATTGTACAT  93 50
    CPS_0403  411240 ..  411254 +  -4.3  -3.41708   GTTGCTGCTCTCTTG               CAGAT AATCC ATCTG               TTGAGTTTTGCTTAA  53 131
         mpl  413968 ..  414015 +  -4.3  -2.67245   AGCAAATCATACTCT GCGTTACATTTATTTTTAAGGG AGTAA CCCTTAATAAAAAAAGTG-CGC CTTGATTATGAATCG  47 160
    CPS_0406 NONE
         def NONE
        ubiX  415382 ..  415395 +  -8.1  -5.64274   GAGGGTACAAAAAAA               GCGAC TATA GTCGC                TTTTTTTATGAGTAA  93 63
    CPS_0413  421034 ..  421046 +  -2.7  -3.23216   GCTATGCTTAGCTCA                TGGTT TTT AATCA                TTAATCATCATAAAA  45 119
    CPS_0414  422458 ..  422472 +  -6.4  -3.33525   TTTTTAATTTAAAAG               GTAGGT GCA GCCTAC               TGTTCTCTAGGTAAG  61 46
        rpsF NONE
        priB  423426 ..  423437 +  -4.4   -3.2027   TAAATAAAACCATAT                TGGA GAAC TCCA                 TGTCTCGTTTTTTTA  51 68
        rpsR NONE
        rplI  424171 ..  424197 + -13.8  -5.65177   GCTTATAAAACAAAA         TACCGCATTCTC CTA GAGATTGCGGTA         TTTTTTTATGGCTAT 100 62
    CPS_0422  428383 ..  428393 +  -6.8  -3.18264   GATCAATTCTTTACT                 CAGC TGT GCTG                 TTAATAGATCAAAGC  60 197
        nudE NONE
        cysQ  430863 ..  430894 +  -8.8  -3.21144   CGATCAAATCTAAAT      TTTTGGTAGATGGC GCAT GCTGTCAACCAAAA       TATCATTTTGTTATT  73 290
    CPS_0427 NONE
    CPS_0428  432068 ..  432082 +  -5.7  -3.18507   CCTACGGGGATGTCT               GAGCA AATCA TGCTC               TTCGTAACCTCTGTT  55 234
    CPS_0430  433162 ..  433173 +    -3  -3.46102   TGATCTCTTATTTTT                TGAT AGAT ATCA                 TTCGCTTTTTCGATA  47 404
    CPS_0434  436755 ..  436765 +    -4  -3.33833   GCATCTTTTAAACGA                 TTAG CCA CTAA                 TTGAATTTGATGTTT  49 289
        fkpA  438924 ..  438949 + -11.9  -5.33405   AGATAACAATTTAAA         GCCACCCGTAA TCAT TTACTGGTGGC          TTTTTGTTTCCTGCA 100 85
    CPS_0439  440538 ..  440563 + -11.9  -3.05935   AACACAATTTTATGA         CCGAACTTTGC TAGT GCAAAGCTCGG          TTGGCTAAAGAGTAT  85 135
    CPS_0441  442417 ..  442436 +  -8.6  -5.96219   TTTATACCTCGATAA            TCCTTGCT ACTT AGCAGGGA             TTTTTTTTGTCCATC 100 56
    CPS_0442 NONE
    CPS_0443 NONE
    CPS_0444 NONE
    CPS_0445  444121 ..  444142 +  -8.1  -2.87132   GTGGAGGGAGTTATA           GCCAGCGATT TTC AATCG-TGGC           TATATAGAACGACCA  67 51
    CPS_0447 NONE
        hemE  446530 ..  446564 +   -16   -5.5353   GTAAATAAAAAAAAA     CCGCTATTAACTTACT TTA AGTAAATTAATAGCGG     TTTTTTATTGCTCTA 100 81
    CPS_0449 NONE
    CPS_0450 NONE
    CPS_0451  449772 ..  449794 + -16.4  -2.57136   AATTTCTATTAATAC           TTGGTCACCC GCA GGGTGACCAA           ATTGGTCGTTGATGC 100 435
    CPS_0453  450950 ..  450966 +  -2.9  -6.08563   AGTGGCAATAAAAAA              GGCACTT ATT AGGTACC              TTTTTTTTGTGTGTT  91 14
        metB  452816 ..  452845 +    -3  -3.42374   TCAACGAAGATAAAG       CAGTGTCTAGCAA CGAAA TTGC-AGATATTG       ATTTTATTGCTGAAG  48 98
        metL  455397 ..  455442 + -10.8  -3.67102   AAAAGTAAACTGTTA TTATCTTGATTCATAATGTT AATCAA ATCATTGTGAATCAAGGTAA TTGTCCTTTCTCTAA  89 106
    CPS_0457  456901 ..  456913 +  -2.7  -3.11208   CATTGAGTCATAATA                CTTTG AGA TAAAG                TGATTTTACATAAGG  43 28
    CPS_0458  458081 ..  458107 +  -5.9  -3.05224   AAAAAGCTAAGGAAA         CGCAGTCATAG CAATA TTATGACTGCA         CTTTTGCGGGAATGT  57 40
        argC NONE
        argB NONE
        argF  462368 ..  462394 +  -7.5  -3.00215   TACAAACTAATTTTG        GCTAAGTTAGTA ATGA TACTAAC-TAGC         TATATCTAAAAATTT  66 88
        argG NONE
       argHA NONE
        argA  467037 ..  467061 +   -10  -5.98675   CCATATAAACAAAAA          GCAGCTAGTG TAAAT CACTCGCTGC          TTTTTTGTTTTTGTA 100 90
        pilM NONE
        pilN NONE
        pilO NONE
        pilP NONE
    CPS_0471  474764 ..  474799 +  -9.2  -5.83211   TATATTTATAGGAAA    TCCATTAAATGCCG TGATTTTT CGTCATTTAATGGA     TTTTTTGTTTTAATA 100 43
        aroK  475486 ..  475498 +  -7.7  -3.21904   TCGCTCATAAGATTA                TCGAG CGT CTCGA                CTTTTAAATTTAATC  67 6
        aroB  476611 ..  476641 +   -12  -2.73124   AATTCTATAATTATC       TTTTCTCGTAGGCG TGC TGTCTACGAGAAGA       ATTTAAAGCATAGAA  84 31
    CPS_0474  478178 ..  478188 +    -4  -3.70081   TAAACTTCTAATATT                 CAAT AAC ATTG                 TTATTAGACTTGTAT  52 127
         dam  479187 ..  479203 + -10.9  -3.03159   GATTCAGTTAAGTCA              GACAACC CAA GGTTGTC              TGTTAGCCGGCTTAG  83 74
         rpe NONE
        trpS  482764 ..  482788 + -10.2  -6.17292   ATTTAGACAAAAAAA          GCTTATTTTC ATAGA GAAAATAAGC          TTTTTTTTTGGCTTT 100 60
    CPS_0483  486654 ..  486674 +  -9.7  -3.13908   CTAAGCGAGTTTTAA            GGTGCGACA CTT TGTCGCACA            TTGCCTAATTCCATT  77 83
    CPS_0484  489094 ..  489117 +  -8.2  -5.93252   ATATTAATTCCAAAA          GCCTTTACTT TTTA ACGTAAAGGC           TTTTTTGTTTTTACC 100 94
    CPS_0485 NONE
    CPS_0486  492621 ..  492633 +  -6.3  -3.29144   CTTTCAACAAGGTCA                TTGGT TGA ACCAA                TTATGAAAAGGCTAA  61 7
    CPS_0487  493266 ..  493288 +    -2  -5.27335   TTATCAACCAATAAT          G-CCATGGC TTACTC GTCATGGTC           TTTTTCTTTAACGGA  72 125
    CPS_0489 NONE
    CPS_0490  496040 ..  496079 + -16.8  -2.95527   TCATTCTAATATGCT  TTCACACGAGGTATAT ACATAGAC ATATACCTCGTGTGAA   TGATTTGAAATTATT 100 67
    CPS_0491  496268 ..  496283 +    -4  -3.86835   GTTGACTAGGTTACT              GTTCAT TATA GTGAAC               TTTAGTCATATTTAG  55 32
    CPS_0492 NONE
    CPS_0493 NONE
    CPS_0494  499503 ..  499543 +  -4.1  -3.98172   TCCAATAATCAGCAT  GTACTTTGACAAAAGGTAG TTT TTGCCTTTTATAAATGTAC  TTTATACATCTTCAT  59 171
    CPS_0496 NONE
    CPS_0497 NONE
    CPS_0498  503157 ..  503183 +  -4.4  -3.97026   TCAAAAATGCTGTAG         CAGTGGATGGAT CTA ATTCATCAACAG         ATTTTTTATTTGACC  59 233
    CPS_0504  507001 ..  507014 +  -3.9     -3.81   ATATAGATTTCCATC               TGTTT TTAA AAACA                TTATTGTAAAGTGAT  55 123
    CPS_0505  507398 ..  507429 +  -5.4  -3.31461   AAAATACTTTGTTTT      CTATCTTGGCTTT GTCGCCA AAAGCCAA-ATAG      TTGTAAACCTAAATG  56 218
    CPS_0513 NONE
    CPS_0514  515462 ..  515476 +  -2.8  -3.46068   TAACGTCAACGAATT               TATCAC CAC GGGATA               TCTTTGCCTTGCCAA  47 74
    CPS_0519  517963 ..  517993 +  -3.3  -3.16742   CATTCTCGCCATTGT      TGAGCGACGACTTT AGGT AAAGGC-TCGCCCA       TTCCTAACCATTGAG  46 395
    CPS_0522 NONE
    CPS_0523  520889 ..  520909 +    -2  -3.40163   GAGTGTACTGTTCTA           TCTTT-TAG CTAA CTACAAAGA            TTACTATTAATAATC  45 220
    CPS_0524 NONE
    CPS_0525  522493 ..  522517 +  -2.9  -3.09028   ATAGACTTAGGCTCA          TGTTTTTCATT TAT GATGAACAGCA          ATTTTCAGGATTATA  43 37
    CPS_0526  524260 ..  524277 +  -9.9  -3.84887   CAAAAACATAAAAAA             TGCCTCT ATTC AGAGGCA              TTTACTACATTTTCT  83 96
    CPS_0529  528826 ..  528838 +  -4.7  -2.73159   TAAGTCTTTTAAACT                CGCCC TTT GGGAG                CTTTCCAGCAATTCG  50 206
    CPS_0532  530976 ..  531002 +   -11  -3.35088   TAATGCAGCGTTATA         GCATTCACAC GATAAAA GTGTGAATGC         TTACTTACCAGGTTT  87 297
    CPS_0535  534311 ..  534323 +  -4.8  -2.80338   GTCCATCTGGGTGAG                CGCA ATGCA TGCG                TAATTGATGAGTTCT  50 272
    CPS_0539 NONE
        prmA  539078 ..  539109 + -10.3  -2.69151   TGGGAATCATTTTGT      CATCACAGTAATG CAATAT CATTTCTGTGATG       TAATCTCTGAAGCGC  78 48
    CPS_0545  543358 ..  543385 +    -2   -2.8203   TCAGTTACGCCAAAG        CTAGCAGTGATT GAAA AATCATTCCCAG         ATTCTTCGGTAATTA  41 251
    CPS_0550 NONE
         fis  549348 ..  549373 + -11.3   -3.6543   AATATCGAATTTTAA         TGAAAAGCACC CTCG GGTGCTTTTTA          TGTTTTAAAACATTG  90 39
        purH  551222 ..  551279 + -10.4  -4.44301   TAGAAGTACAGAAAA GCAGTGTTGATT-TATTTACTTAC-AAT GAAA ATTAGTATGGAAATACAATCAACACTGC TTGTTTGTTTTAAAT 100 164
    CPS_0553  551485 ..  551500 +    -9  -2.72459   AGCATTGTCTAATAA              GCTGCA TCTA TGCAGC               GTTAATTATTAAATA  69 190
    CPS_0554  552433 ..  552449 +  -2.2  -2.75844   TAAAATTTGTTAAAC              CAGCCA AGTAG TTGCTG              ATTTAGCGTAAAAGA  40 15
        purD  553866 ..  553881 +  -6.1  -6.13503   GATAACTTTAAAAAA              CCGAC CTTAGT GTCGG               TTTTTTTTATTACTA  95 112
    CPS_0558  556634 ..  556647 +  -6.7  -2.78526   TTATCAAATTCATAC               TGCTC GCAA GAGCA                TGATGTCTTATCAAG  58 9
    CPS_0564  562475 ..  562488 +  -6.7  -2.78526   TTATCAAATTCATAC               TGCTC GCAA GAGCA                TGATGTCTTATCAAG  58 9
    CPS_0568  566207 ..  566220 +  -2.4  -5.42514   CACGATAAACCCATA               GCTA ACACCA TAGC                TTTTTTACTTTCTGA  74 88
    CPS_0571  571135 ..  571151 +  -4.4  -2.52676   TGTCATACGGACAGT             CGC-GGA CACA TCCAGCG              TCCGTTCGGACACTC  47 282
    CPS_0572  572595 ..  572607 +  -4.9  -4.17608   TAAATTAAAGAAGTG                TTCAT TTG ATGAA                TCTTTTTTAAATAAA  64 71
    CPS_0573 NONE
    CPS_0574 NONE
    CPS_0575  576000 ..  576010 +  -5.4  -3.55447   GGATTCAGGAGAATG                 TGCA TCC TGCA                 TTCTCTAATAAGTAG  59 91
    CPS_0576 NONE
    CPS_0577  578889 ..  578904 +  -3.2  -3.69395   GTAACTTAATCGGAC              GTGGCA TGGA TACCAC               TTATTAGATAATGCA  50 62
    CPS_0578 NONE
    CPS_0579 NONE
    CPS_0580  583395 ..  583415 +  -2.5  -2.73771   AAGTAACATAGGGCA            CCTCAACTG TAT TGGTTAAGG            ATTTAAAAAGTATAA  41 100
    CPS_0581 NONE
    CPS_0582 NONE
    CPS_0583  586437 ..  586453 +  -7.3  -3.87323   AATTTTAATATTCTT              TGAGAGT TTG ACTCTCG              TTCTCTTTACTAATA  70 150
    CPS_0584 NONE
    CPS_0585  587952 ..  587981 +  -2.3  -4.18367   AACTTTTATTTAATG       TATAGAGGTGT TGTATCTT ATATCTCTATA        TTTATGTATCTACTG  54 142
    CPS_0586  589440 ..  589459 +    -5  -4.01646   TAATAAAATATGAAT            GTTATACC TAAC GGTTTAAC             TTGATTTTTTATATC  62 277
    CPS_0587 NONE
    CPS_0588 NONE
    CPS_0589 NONE
    CPS_0590  593720 ..  593730 +  -2.6  -3.36749   TTAAGTAGAGACGGA                 TTTT ATG AAAA                 TTGCTATTGCAGGTA  47 37
         ugd  594909 ..  594937 +  -6.7  -4.32034   AAAGCGCGAATAAAT        TCCCGCCTACG GGGGATA TGTAGGCGGAA        TTTTAATCGTGATGG  74 44
    CPS_0592 NONE
       galU1  597106 ..  597118 +  -5.5  -3.91084   CGGTTGGTGAATTTG                CAGCT GAA GGCTG                TTTAGTTCGAGGTGA  63 113
    CPS_0594  599693 ..  599714 +  -3.7  -4.08394   TTACCAATGGCGCCA           CCTATGAGTG CGC CAC-CAAAGG           TTTTCCAACCGCTAT  59 478
    CPS_0599  603272 ..  603306 + -13.8   -5.4505   AAGTGGACTATTTAA     CAGCTATAACCTTAAT TTA ACTGAGGTTATAGCTG     TTTTTTGTTGAGAAA 100 63
        norC NONE
        norB  605368 ..  605386 + -12.4  -6.17292   GTTGACTGACAAAAA             GCCGTGAC ACT GTCGCGGC             TTTTTTTTTGCATTT 100 55
    CPS_0603  607308 ..  607328 +  -5.5  -5.76633   ACTGATAACTAAAAA            GCTTACT TGTAAAT AGTAAGC            TTTTTTTATGTCTAA  86 62
    CPS_0604 NONE
    CPS_0605 NONE
        typA  613230 ..  613255 + -16.3  -5.71712   AGTTTTAAATAAAAA         GCGCCTATTAC ATAA GTAATAGGCGC          TTTTTTTATGTCAGA 100 60
    CPS_0607  613740 ..  613751 +  -2.2  -3.54029   CTGAAGCGGGCAAGG                GCAGC TTA GC-GC                TTATCCTTACTAGCC  47 59
         rbn NONE
         dtd  615640 ..  615656 +  -4.4  -3.53224   TTATCTTATTGTTTA              TCTTGC ATTTA GCAAGG              TTTAGAAAAAAGATA  55 237
        rplN NONE
        rplX NONE
        rplE NONE
        rpsN NONE
        rpsH NONE
        rplF NONE
        rplR  618547 ..  618561 +  -4.3  -2.59921   AGCAGAAGCAGCTCG               TGAAG CTGGT CTTCA               ATTCTAGGGGTTGAT  47 4
        rpsE NONE
        rpmD NONE
        rplO NONE
        secY NONE
        rpmJ  621224 ..  621267 + -13.4  -3.53012   TAACCTAATATCTTT TAGAAGTGGCATTATGTAGA TTTA TCTGTATAATGCCGCTTCGA TTTGCAGAAAAAGAG 100 51
        rpsM NONE
        rpsK  622102 ..  622113 +  -3.6  -5.78622   CTCCGAAGAAACGTC                GCGT TTAA GCGC                 TTTTTTTTAGGATAG  90 18
        rpsD  622742 ..  622770 +  -3.9  -3.53091   AATGAACAGTTGATT        GTTGAACTTTACT CTA AGTAGAGTTGCAC        TTTAAGAGAGGACAT  52 5
        rpoA  623763 ..  623774 +  -2.2  -2.76442   CCACCTGAAAGCATT                GTTG ACAA CGAC                 TAGTTCGATCATCAT  40 11
        rplQ  624246 ..  624275 + -16.7   -3.5365   AGTTTATACTTCAAT       TAAAAAACCGAGC TTAG GCTCGGTTTTTTA        TTATCTGAAATTTGA 100 46
        prkB  625423 ..  625435 +  -4.9  -4.01603   CTATTGTGTTTTATG                GTATT CTG AATAC                TTTAATATTTGGGTC  62 128
    CPS_0640  639510 ..  639527 +  -3.5  -3.77639   GATTTTTAATATTAA             TTTATGT TGGC ACATGAA              TTGTATTATCAGTTG  52 259
    CPS_0641 NONE
    CPS_0642  641248 ..  641304 + -12.1  -3.57985   AGTCTAGAATACTAA GAGTCAAACAAAAAAGCAGCG-A-CATC ACTA GATGATACGCTGCTTTTTTA-TTGACTC TCTTCTGTTTTACTA  91 65
    CPS_0644  642967 ..  642980 +  -9.5  -4.46615   TCTACCATAAAAAAA               GCGCC TCAA GGCGC                TTTTAATTCCTGCTG  93 64
    CPS_0645 NONE
    CPS_0646  644123 ..  644140 +  -5.7  -2.89714   TTGACAGACTAAATG             CTATTAT CTAA ATAATAG              TAATTATCATTAGCT  52 37
        feoA  644431 ..  644445 +  -3.6  -3.14132   TTAATTTTTAATCAA               TGAATG AGC TATTCA               TTCATAACAAGCAAC  47 30
        feoB  646944 ..  646965 +  -4.4  -3.48772   TGAAGAGAATGGTTA           TTCAGGAG AATATG CTCCTGCA            TTCTCTAAGAAGCTT  53 309
        pfkA  648601 ..  648611 +    -4  -4.53034   CCACTACCATTATCC                 GTTA CGC TAAC                 TTTTACTTGTGTGGA  66 325
    CPS_0659  659258 ..  659283 +  -7.6   -3.5002   CCGTTTAAAATAAAA         GCAGCAGG AATATATTAC CCTGCTGC          TTCATTCTAATTGAA  69 120
    CPS_0663 NONE
    CPS_0664  664837 ..  664851 +  -4.2   -3.1489   TTAAAATTTCTGGCA               GTGCTG AAA TAGCGC               TTAACTGATCTTTAG  50 3
    CPS_0665 NONE
    CPS_0666 NONE
    CPS_0667  669426 ..  669451 + -11.9  -4.87786   AAGTTTTTAACAGAG         CAAGGAGGGAG AAAA CTCCCTCCTTA          TTTTTATAAGGTTAG 100 50
    CPS_0668  670620 ..  670634 +  -4.4  -3.05597   GCTTAAAGCTGATGG               TATTTT TGG AAAATA               ATTTTAGGAGATAAA  50 10
    CPS_0669  671832 ..  671855 + -11.8  -4.39426   AAATAAAAAAGATGA          CTCGAGTGAC TTCG GTCATTCGAG           TTTTATACCAATGTC 100 35
    CPS_0670 NONE
    CPS_0671  674212 ..  674226 +  -3.6   -3.2594   AACAACCCAATTAAA               GTAAGA GTG TTTTAC               TGGTTTTGTTAACGT  49 68
    CPS_0672  674324 ..  674337 +  -3.1  -3.27902   AAGCCAATTTATTTT               GGCAT AAAA ATGTC                TCTCTTATTAAGTGA  47 19
    CPS_0673 NONE
    CPS_0676  679509 ..  679520 +  -4.4   -3.5489   AAGGGGGGCAGCACG                CTTG CCAA CAAG                 TTAATTTAAACTTAT  55 10
    CPS_0677  680219 ..  680240 +  -5.3  -2.89632   AAGCTGTGTGATACT           TTTAATCTA TATG TAGATTGAA            TACTATCTTTTTGAA  52 70
    CPS_0685 NONE
    CPS_0686  690751 ..  690771 +  -2.6  -2.73203   ACATGCGCTACCGAG            TTGTTACA TATTT TGAAACAA            GTTACTTATTGCTCA  41 45
    CPS_0687  692153 ..  692169 +  -5.2  -3.29038   GTGATTTTATCTAAA              GATCAT AAAAG ATGATC              TTAATCATATTGGTT  55 498
    CPS_0688  694100 ..  694115 +  -2.6  -3.88464   TAATGGGTACTTAAT              G-CTGTT GTG AACAGGC              TTTACCTATTTTTAA  51 64
    CPS_0689  694940 ..  694954 +  -3.4  -2.55551   ACAATGCCACTTATT               ATGCGC AGA GCGCGG               TGAATTCAGCTTATC  42 217
    CPS_0690 NONE
    CPS_0691  695765 ..  695781 +  -3.6  -4.91109   ATATAAAATAAAAAA              TCCGAC ACATG GCCGGA              TTTTTATAGTGAGAC  70 44
    CPS_0693  700028 ..  700040 +  -3.3  -3.97308   CACACACTACTCGCC                GCGAT TAA AACGC                TTTACTCTCTTTAAA  55 247
    CPS_0694  701324 ..  701341 +  -8.5  -2.90615   TTTCAAGGATGAATG             TTGTGCA AGGA TGCACAA              TCGTTTAGAACGAAT  69 67
    CPS_0695  703240 ..  703291 +   -14  -4.21073   AAGCACTCCTTATCC TGAGTTCAGGTTAAGTAATGGGCT TTCT AGCCCATTACTTATCTTTAGTTCA TCTTTATTTTTTTAG 100 275
    CPS_0696  703593 ..  703606 +  -2.5  -3.48395   ATAGTGTAGAATTAA               TTAAT ATCA ATTAA                TTATATGAAGAAGCT  47 102
    CPS_0697  704139 ..  704160 +  -8.7  -3.27667   CTACTAGAATAATAA           TCCTCGCCA TACT TCGCGAGGA            TTAACTTAATTTATC  73 58
    CPS_0699 NONE
    CPS_0700 NONE
    CPS_0701 NONE
    CPS_0702 NONE
    CPS_0703  709027 ..  709061 + -13.9  -3.45832   TAAACCATAGGTGAA     CTAATTAAAGGTGCT TTGCT AGCATCTTTAATTAG     TTAGTTGTGCCGTTA  95 38
        bolA  715253 ..  715272 +  -3.6  -2.63109   AATAAAAAGGTTAAC            TTATGGTT ATCA AACCAAAA             ATTCGTGGTTTTATC  45 160
    CPS_0713  716490 ..  716525 +   -12  -5.47431   TGTAAATAGTAAAAA    GCCGCACTCTTTATTG TTAA TAATAGAAAGTGCGGC     TTTTTTGTGTCTTGG 100 70
    CPS_0717  720034 ..  720047 +  -3.9  -3.17901   AATAAAATTTGCAGC               TTAAG GTGG CTTAA                TTAAATTCAAAATCT  49 390
    CPS_0718  720346 ..  720386 +  -7.6  -3.35679   GTCGTAGCACATAGA  CGCATAAGTAAGCGGATG CGTTA CACGCACTTGCTTATGCG  TTATCGATAGAAAAA  69 41
    CPS_0719  722281 ..  722313 +    -2   -3.8647   CGCTTTGTCGGAACA     GTTGCCGTTAGATAC GTAA GGA-CTAACGTCAGC      TTTCATATCCTAAGT  50 205
    CPS_0722 NONE
        natA NONE
        natB  727324 ..  727340 +  -6.6  -3.33696   AGCTGGAGTTAGAAA              TGCCTT TAGGC AAGGCA              TTGATTGAAGAGAAG  62 75
    CPS_0725 NONE
    CPS_0726  729315 ..  729333 +  -7.4  -2.71731   TAACTAGGGCACAGT             TTGCAGCC TTG GGCTGAAA             TACTTAAGGAATAAA  63 465
       glyA1  730859 ..  730877 +  -8.1  -5.96219   TGTTTTATATTAAAA             TGGTCGC CTTGA GCGGCCA             TTTTTTTTGTCCGTA 100 274
    CPS_0729 NONE
        ribD  732698 ..  732709 +    -3  -3.35522   ACACAAAAAATTAAA                TAGA GAAG TCTA                 TGTTTACAGGAATTA  48 62
       ribE1  733390 ..  733412 +  -2.7  -3.53343   TCCATGTTATTAAAA           GCAGGCT TTATTAAGT AGCTTGC           TTTCGAACAAAAATT  48 8
        ribB  734686 ..  734716 +   -20  -4.99056   AAGTACACAATAAAA       TGGCGGTATATGTT GTA AACATATACCGCCA       TTTTTAGTTATGTTC 100 53
    CPS_0733 NONE
    CPS_0734 NONE
    CPS_0735  737599 ..  737625 +    -8  -5.53288   GCAGACACAAAAAAA         CGAAGGAAGAGT TAA ACTCATGCTTCG         TTTTTTTAGATTAGC  93 109
    CPS_0741 NONE
    CPS_0742 NONE
    CPS_0743  746255 ..  746267 +  -4.9  -5.36441   GGTAACTCTATCTTG                TAAAC TGA GTTTA                TTTTTTCTATCAACA  82 220
    CPS_0747  752275 ..  752298 +   -11  -5.36441   TACCACTATTATAAA          GCCCTGATTC GAAA GAGTCGGGGC           TTTTTTATGTGCAAA 100 342
       ppiC1  752713 ..  752728 +  -6.2  -2.90797   CTGGATATATTATGG              GTAGAT ATGC ATCTAC               TATCGTCTATATAGC  56 94
    CPS_0750  753738 ..  753763 +  -4.7   -3.9901   GTAAAACAAAGAAAG         CCCGATATAAG TTGC CTTATACCAGG          TTGTTAGTTTTACTT  62 386
    CPS_0752 NONE
    CPS_0753  758496 ..  758522 +  -8.8  -4.54727   CTTTCAAGTACTTAA         TATCCAGCTC ATTTATG GGGCTGGATA         TTTTCGTTTAAGCGA  89 71
    CPS_0754  760471 ..  760490 +   -10  -5.68438   CTTGACCAACTCTAA            GCCACTGT AAAA GCAGTGGC             TTTTTTATTTCATGC 100 41
    CPS_0755  763915 ..  763935 +  -6.9   -2.7747   ATTCTTTGATGAAGT            TATTAGGCG TAG TGCCTAGTA            TCACTTTAATTTTTC  60 233
    CPS_0760  769994 ..  770004 +  -5.4  -3.62775   AAAGTCATTTTAAGG                 GCTA ATT TAGC                 TTCTTAGAGCATGCT  59 211
    CPS_0761 NONE
    CPS_0762  776848 ..  776872 + -12.2  -5.68039   AGCATCCTATAAAAA          TCCTACCGTG TGCAT CACGGTGGGA          TTTTTTTATAAATTT 100 73
    CPS_0763  779307 ..  779357 +  -9.5  -3.50869   ACGCACATTTAAAAT GAAAT-CACTAATAGTTTGTCATT TATT AATGGTAAGTTATTAGTGGATTTC TTCTATAACATCCTC  79 218
    CPS_0764 NONE
    CPS_0765 NONE
    CPS_0766  784773 ..  784806 + -17.7  -3.98214   TTGTGCAGTTAAATT     GGTATCAGTTAAGGT TATA GCCTTAACTGATACC      TTTGTAGTAGGTAGT 100 91
    CPS_0767  786069 ..  786083 +  -2.8  -2.55818   CCTCAAATTAAAACT               GCTCAT GGG ATCAGC               TAAGTTAAGATTATT  41 54
        selD NONE
    CPS_0769  788768 ..  788789 +  -8.1  -3.42658   TTAGTCAGAGAAAAA           TTATGTTGC CATG GCAGCATAA            TTAAATTTTGTAGTG  71 438
    CPS_0771  790429 ..  790456 +  -4.3  -5.27335   TATAGAGTAATAAAA        GAGTAATTATT ATTCAA AATAAGTACTC         TTTTTATTTACCAAC  79 50
    CPS_0772 NONE
    CPS_0773  791173 ..  791207 +   -13   -2.8967   AGAGGTTTTTAAATT     CAATTAGCCCAGAAAA TTT TTGTCTGGGCTAACTG     TCATTATGGGTTTTT  87 29
    CPS_0774  792765 ..  792779 +  -2.1  -3.04792   ACATCAAGAGATTAA               GATCA ATTAA TGGTC               TATTACCAATAATAC  42 16
    CPS_0775 NONE
    CPS_0776  796157 ..  796169 +  -3.3  -2.72511   TTTTGATTATTTAAC                GCCGT ATA ACGTC                ATTTAAACCCATCGA  43 132
    CPS_0777 NONE
    CPS_0778 NONE
    CPS_0779 NONE
    CPS_0780  800386 ..  800408 +    -7  -3.35813   TTCAAAGCCACATAA           CTGGCATTAT TTA ATATTGCCGG           TTGCTTAGGGTACAG  64 445
    CPS_0782 NONE
    CPS_0783  803848 ..  803868 +  -6.8  -5.20783   AAGTCTATTTAAAAA            GCCCGTCA GTTTA TGACTGGC            TTTTTATCTTTGAGT  84 59
    CPS_0786  806199 ..  806214 +    -9  -5.29782   ACGTGCTAATCAAAA              CCAGCT ATCC AGCTGG               TTTTTTGTGCCTATA  95 80
    CPS_0788  809419 ..  809438 + -13.6   -5.5112   CTTAAAAAGTAAAAG            GGCACTGC GATG GCAGTGCC             TTTTTTATTGGTCAA 100 72
    CPS_0794  813241 ..  813256 +  -3.9  -3.09785   TTAAACGATTAATGA              CTCGG CATATA CCGGG               TATGTTGAGCTGTGA  47 37
    CPS_0795 NONE
    CPS_0796  814388 ..  814408 +  -2.6  -3.41704   CCTAATTTATGATAT            TGTTTCAG CAATA CTGGAATA            TCTTTACCGTCTTCT  47 283
    CPS_0799 NONE
    CPS_0800 NONE
    CPS_0802 NONE
    CPS_0803  820637 ..  820652 +  -3.3  -3.91798   TATCTCGTTTTTAAG              TCAGT ATTAAG ACTGA               TTTAATTACGCATTA  55 133
    CPS_0804  821202 ..  821219 +  -6.3  -3.14602   TTTTTTTAAAAACAA             TGCATGC ATAT GCATGTA              TGTTGATGAAGTAGA  59 45
    CPS_0805 NONE
    CPS_0806 NONE
    CPS_0807  826748 ..  826781 + -12.7  -2.74756   ACAATCAAGGTATTA     CTAATAACGGATTAC TAGG GTAATACGTTATTAG      TAATTGACATGATTT  86 202
    CPS_0815  832587 ..  832597 +  -5.4  -2.84459   ACTACGACAAATGCG                 CTAC CAA GTAG                 TCTACTAGTAGTCTT  52 129
    CPS_0817  834779 ..  834817 +  -3.2  -3.15768   AAGTAACAGTTTTTC  CGTTACCCCTTTTCTAGC AATAA GC-AGAGT-GGGGTAGCG  TCTTGAGGTTTTACT  47 81
    CPS_0819  835709 ..  835738 +  -3.6  -4.47271   GGATATAGTGAAATA       GTGCCTTTATTG CTCAAT CATTGAAGGTAC        TTTTCATTCACTTTG  65 50
    CPS_0820  837413 ..  837423 +  -2.4  -3.38324   TTAAATTACCCATGC                 CCGG TGA CCAG                 CTTTTATTAGCGGTA  46 449
    CPS_0823  838687 ..  838697 +  -3.2  -4.43669   TCTCCTTATTATTTA                 GTGG TAT CTAC                 TTTACTTTTTTAAAT  60 178
    CPS_0824 NONE
    CPS_0825  840083 ..  840094 +  -2.2  -3.12395   GGTATGCTCCTGCAT                TGGT TCCT GCCA                 CTTTTCCATCATCGG  43 506
    CPS_0830 NONE
    CPS_0831  844733 ..  844746 +  -2.3  -2.66316   CTATCGTAGTCTTTA               CCAAG CCAA CCTGG                TGCTCTAGTCAACAA  40 518
    CPS_0833  846309 ..  846328 +  -3.6   -3.6579   TGAAAAATTTTACGT            TTGTAGTA TGTT TACTTCAA             TTATTCACATCGATT  52 53
    CPS_0834  848435 ..  848452 + -11.3  -4.74504   CAAAATAGAGAGAAA             GCCAGCA ACTA TGCTGGC              TTTTTACGTTAGAGT 100 88
    CPS_0835  849842 ..  849853 +    -3  -3.22924   ATAATATATGAAGCT                GTTA ACCC TAAC                 TATTAATAATTTGAA  47 40
    CPS_0836 NONE
    CPS_0837  850973 ..  851007 + -18.9  -3.98816   AGTTAGTAACGTGTT     TGGTAGCGATAGAAA ACTAG TTTCTATCGCTACCA     TTTAGTCTTGATTTA 100 40
    CPS_0839  855164 ..  855182 +  -5.2  -4.08767   ATAGTAAGAATATTA             TCTAAGCC ACA GGCATAGG             TTTTCAAGGCATGAG  63 517
        atsA  857783 ..  857793 +    -4  -4.11183   TATTGCATATTTCTT                 GTTT GGT AAAC                 TTATTTATCATCGAG  59 96
    CPS_0842  859882 ..  859912 + -10.7  -5.18726   CATCAGTTACATAAA      GCCCTAAACTCTTA CACA TAA-AGTTTAGGGC       TTTTTATTGTACAAA 100 93
    CPS_0844  861149 ..  861179 +  -6.3  -5.47159   TATCTTAATCATAAA       TGCCAGTAAGT TACCCAAAT ACTTACTGGTA       TTTTTGTTTGTTAAG  87 71
    CPS_0845 NONE
    CPS_0846 NONE
    CPS_0847  863416 ..  863446 +  -7.6  -3.19837   GATTAGAACGAAAAA       CCAGCACTAATCTC TTT GGTATTAGTACTGG       CTTTTAAGTTATCTA  67 73
    CPS_0851  868339 ..  868349 +  -2.6  -4.18488   TGACAATATCACCGT                 TATT ATA AATA                 TTTATTACCGTAGGT  55 237
    CPS_0855  871678 ..  871693 +  -6.2  -3.31461   CAGGCATTGATTGAA              GAGAAT AGTT ATTCTC               TTGTCGAAGTCCATA  59 156
       fusA1  886961 ..  886976 +    -9   -5.4833   TATTTTTGATATAAA              GGATGC TTCG GCATCC               TTTTTTATTGCCTGA  95 60
    CPS_0876  887321 ..  887331 +  -2.4    -5.186   GAAACAATTACTAAG                 CAGG TTT CCCG                 TTTTTATATCTTTTA  72 223
    CPS_0879 NONE
    CPS_0880  889735 ..  889760 +  -6.1  -2.56596   ATTAGTACCAAAAGG         TTATCCTGGCA AGCG TGCCTGGACAA          TGAATTAGTACCAAA  54 36
    CPS_0890 NONE
    CPS_0892 NONE
    CPS_0893  897488 ..  897504 +  -5.2  -3.92869   CCAGGGCTTCATATT              CTATTG GAGAA CAATAG              TTTATCCCTGAATGC  63 217
    CPS_0900  902142 ..  902157 +  -4.6   -5.4833   GGTAAGTATGCTTAA              GGTTGC TTCG GCATCC               TTTTTTATTGCCTGA  82 136
    CPS_0902 NONE
    CPS_0903 NONE
    CPS_0904  905457 ..  905489 +  -5.5  -3.61398   TTATTCTTATACAGG      GTATCAGCGCTTTTG ATA TACTAGCGCCGATAC      TTATTGAAGAGCCAA  59 45
    CPS_0905 NONE
    CPS_0906 NONE
    CPS_0907  907110 ..  907127 +  -9.9  -5.59502   CAAAGCAATAAAAAA             GGTAGCT ATTA AGCTACC              TTTTTTCGTTTTTTA 100 223
        hutI  913284 ..  913317 +  -4.7  -4.68384   AGTACTCATGACGAA     ATCAGGTTAATAACCA GGT TGGT-GTTAGCCTGAC     TTTTCTTCGCTGAGT  72 381
    CPS_0912 NONE
    CPS_0913  916578 ..  916593 +  -3.2  -2.78499   GGTTTGATTAAAACA              GGCATA ATGC TTTGCC               AGTTTTTGGTTTTAT  44 34
    CPS_0914  917854 ..  917880 +  -3.1  -2.94144   GTTATTTTTTCTAAG         TTTAGATGAGT ACCTC ACACATTTAAA         TGGTTTAAATACCCA  44 27
    CPS_0916  919954 ..  919984 + -11.4   -5.4756   ACTGATTATTACAAA       AAAACTTACATAGT GTG ACTATGTAAGTTTC       TTTTTTATTACCATT 100 64
    CPS_0918  922774 ..  922790 +  -6.6  -4.26202   GTAGACAAGGTTGAA              GAGTAG GAATA CTACTC              TTTCTTAGTCGCTCT  71 20
    CPS_0922  928281 ..  928294 +  -3.9  -3.05294   ATATTAAAAGCACGC               TAAAC TAAA GTTTA                TCTTAAACAATTTAG  47 120
    CPS_0923  928678 ..  928690 +  -4.9  -4.65916   AGGTGATTGCGGTGT                TATCA CCG TGATA                TTTTGTTGAGCTAGC  70 167
       fadH1  931310 ..  931336 +  -8.1   -4.5032   GATAGCTGTAGTGAA         CCGAAGAAAAA CCCTA TATTTCTTCGG         TTTATTATTGATATA  84 75
        pssA  933187 ..  933204 +  -5.7  -3.20723   TTGGTATTACTTAGA             TAAAAAC CCCA GTTTTTA              TTCAATTGATAAAAA  54 498
    CPS_0928  934974 ..  934984 +    -4  -3.36803   TTTCTATAAAGTTAA                 GATA GTA TATC                 TTATCAATAAAATTA  51 105
    CPS_0929  935592 ..  935607 +  -3.2  -4.80882   TAGGTAATATCAACG              CCGTGT TTAT ACACTG               TTTTTCATCTGCAAT  65 166
         ssb  936539 ..  936569 +  -9.9  -4.86033   ACGGTCAAGTTAAAA      CATAAAACCCAGCG TAAT TGCTGGGTTTT-TG       TTTTTATACGCGTTT 100 52
    CPS_0932  938142 ..  938158 +  -2.3  -3.72576   TAACTGCATACTCAC              CGTTA CTATCTT TAACG              TTTAATAAAGCGGCA  50 312
    CPS_0934  939641 ..  939651 +  -3.2    -3.428   GAATCAGTAAGCGGG                 CCAG CCT TTGG                 TTATCCACTTTGTTT  48 31
    CPS_0935 NONE
    CPS_0936  943199 ..  943218 +   -10  -5.55664   AATTCAGAGTAAAAA            GAGCTGGC ACTT GTCAGCTC             TTTTTTTCATACTGG 100 79
    CPS_0937  944006 ..  944022 + -10.9  -2.80622   AAGGCCAAAAAAAGA              CCAAGCA AAG TGCTTGG              TCTAATAAAATATCT  81 101
    CPS_0940 NONE
    CPS_0941  951178 ..  951191 +  -4.5  -3.04398   ACTAGGGATGATAAA               CCTCG TTAT TGAGG                CTTTTGACCGAGGGG  50 148
    CPS_0949  956738 ..  956751 +  -5.3  -3.24423   TATTCGGTTTCATTG               TAAGG GATC CCTTA                TTAAATATTATTCAC  55 114
    CPS_0950 NONE
    CPS_0951 NONE
    CPS_0952  961191 ..  961220 + -15.2  -3.67792   TTAATCAGAATAGTA       TAAAGCCAGCCT AAGTTG AGGCTGGCTTTA        TTTAAGTGAATATAC 100 222
        fsxA  964112 ..  964125 +  -5.3  -3.46212   CCCCATTTCTATTAT               CAACT ATAT AGTTG                TTAATTATGACTAGT  57 88
       groES NONE
       groEL  966427 ..  966454 + -10.8   -4.6468   CTTGCTTGTAGCATC        TAAAAAACTCAC TTCG GTGAGTTTTTTG         TTTTCTATGATTTAA 100 155
    CPS_0961 NONE
    CPS_0962 NONE
    CPS_0963  970158 ..  970174 +  -2.3   -4.1821   AACAAAACTCATTAA              TTGCTTT GAT AAGGTAA              TCTTTTTTCAGTAAT  54 287
    CPS_0966  972425 ..  972437 +  -6.3  -3.95148   TTCATTTATATTACA                TTCTG TCG CAGAA                TTTAATTGGATGTAT  69 92
    CPS_0967  973094 ..  973108 +  -7.2  -2.62735   AATTAGCACATGTTA               GTATCA AAT TGATAC               TGCTCTAGCAGGTGT  61 35
    CPS_0968  973698 ..  973711 +  -4.5  -5.84381   AAATCGCTATAAAAA               GTCAC TTTA GTGGC                TTTTTTTATTGCTGG  91 52
    CPS_0969  975598 ..  975623 + -13.4  -2.52896   AGAGTTGTCGAATAA         CTTAGCGGCT GGTTCG AGCCGCTAAG          TAAGTTGAGCAATGC  89 26
         efp NONE
    CPS_0973  978595 ..  978623 + -12.5   -5.5604   AATTGTTAAAAAAAA        CCCAGCAAGCAGT ATT ACTGTTTACTGGG        TTTTTTATTGCTTAG 100 119
    CPS_0974  979870 ..  979915 +  -8.1  -2.73124   AGTAGAAAAGGCAAA CTTTA-TTT-GTCACCTTTAA CATTAA TTAAAGGTGACAAAAGTAAAG CTTTAAGAAGTGAGG  66 82
    CPS_0978  986718 ..  986735 +  -4.9  -3.77808   TTGGTCATTTTTTTC             TTTGAGC AATT GTTCAAA              TTCTGTTGTGCTAAC  60 455
    CPS_0981  991029 ..  991042 +  -2.3  -3.39931   AAACAAGCTGCGGCG               CCAAG TAAT CCTGG                TTGCTCTTCAGTTAT  45 259
    CPS_0984 NONE
    CPS_0985  998385 ..  998410 + -10.7  -3.78998   AAACAGTAGTGTAAA         TATTCCTATTA CTTG TAATAGGAATA          TTGGTTTTACTTTCA  90 60
    CPS_0991 1006419 .. 1006452 + -14.9  -3.74747   CTGAACTTAATTTAA     TGAATAGCTGCTAAT GACT ATTAGTAGCTATTCA      TTTACTGGCACTTAG 100 88
    CPS_0995 1013816 .. 1013830 +  -2.8  -3.29043   TTATCCATAACAATT               TTAACG ACT CGTTTA               TTATGAAAACACCTT  45 117
    CPS_0996 1016887 .. 1016924 +   -10  -4.56978   TGAATAAAACGAAAA   GGCCCCGTTTATTCCAT GTGAA GTGGA-TAAACGAGGCC   TTTGTTATTTAACGA 100 83
    CPS_0998 NONE
    CPS_0999 1022221 .. 1022232 +    -3  -3.92869   GGTCGTTCTCAAGTA                GATT TAAT AATC                 TTTCTAACTGAGTAG  53 159
    CPS_1001 NONE
    CPS_1002 1023711 .. 1023736 +  -4.7  -5.75538   ATTTACACATGATAA         GGGTAACTAGT TAAC ACTGATTGCCC          TTTTTATTTTTTAGG  86 317
    CPS_1003 NONE
    CPS_1004 NONE
    CPS_1005 NONE
    CPS_1006 1026780 .. 1026797 +  -4.1  -3.16564   CTGCATTGTCTAGTA             AGCTACA TCCA TGTAGCG              TTACTCGAATAGGCG  51 118
    CPS_1007 1028832 .. 1028860 +  -6.1  -4.59109   TTATCCCAGATAAAA        GGCTCAAGTTA TATTAGT TAACTTGAACC        TTTTTGAAGACTGTG  74 70
    CPS_1009 1031445 .. 1031455 +  -2.6  -3.79419   AGTACAGTTAAATTT                 TTAT TCT ATAA                 TCTTTTATCAGAGCA  51 30
    CPS_1010 NONE
    CPS_1011 1033111 .. 1033124 +  -2.4   -3.0263   CTCATAATCTTTTAT               TGAG ACACAA CTCA                TGTTGACGAAATCGT  42 114
    CPS_1012 1034113 .. 1034127 +    -5  -3.96624   ATTAAAGCTATTAGA               TCAAGC ACA GTTTGA               TTTGTGATCGCACTG  62 4
    CPS_1013 NONE
    CPS_1014 NONE
    CPS_1015 1037900 .. 1037916 +    -3  -4.50627   CATACTCTTTTTTTA             GCTACCA ACGC TGG-AGC              TTTCTTTGCTAGCTG  62 164
        plsC 1038727 .. 1038738 +    -3  -3.22475   GACATTGATTGAAGA                GAAT AGTT ATTC                 TATTATCGAAATAAA  47 102
    CPS_1017 1039421 .. 1039440 +  -5.8  -2.77166   ACTAAATTGGACCAG            CTGATAGT TGAA ATTATCAG             GATTTTTTACACTAA  55 145
    CPS_1018 1039621 .. 1039638 +  -2.7  -4.68593   ACCTTTAATATTAAA             TAAAACG TAAT CGGTTTA              TTTTTACGTAGTAGA  63 23
        pgi1 1042837 .. 1042864 + -12.2  -5.76949   AATACAGTGATTAAA        GCTAATACCATA TAAA TATGGTGTTAGC         TTTTTTTTACCCGTA 100 156
    CPS_1021 1045860 .. 1045875 +  -7.6  -4.84359   AGTGTAAAAGAAAAA              GGAAAG TTTA CTTTCC               TTTTTCTACCCCTAG  88 81
    CPS_1022 NONE
    CPS_1023 1049147 .. 1049178 +  -8.8   -2.6162   AGAAAATATAATAAC      GATCGTTTGAGCAA TCTT TTGCTCAAACAAGC       ATATTTAAAAAATTA  69 30
    CPS_1024 1049935 .. 1049955 +  -6.1  -5.18726   ACGTGTATTTAAAAA            CCTGCTAAA TAA TGTAGCGGG            TTTTTATTATCAAAA  83 54
    CPS_1025 1052978 .. 1053019 +  -8.3  -2.82161   CGAGCTTAAAACAAG CAAAATGAGTTAAACATAG TAGT CTATATTTTATTCATTTTG  TGATGTTATCAGTTT  67 103
    CPS_1026 NONE
        nagA NONE
    CPS_1028 1056915 .. 1056952 +  -2.9  -5.76633   ACGCTGCTAAGAAAA   CCTCAATA-CATTTTTAT TCT ATATAAACGGTGTTGAGG   TTTTTTTGTATCTAA  80 63
    CPS_1029 1057465 .. 1057481 + -10.9  -5.36441   TGTATAAATAAAAAA              GGTGACA TAA TGTCACC              TTTTTTGTGTCAAAC 100 98
        ccmF NONE
        dsbE NONE
        ccmH 1063996 .. 1064036 +  -4.1  -2.61728   AATAGGTATAGCAAA  CGGATTCATTAATTCTCAC TCA GTGATAATAAATAAGTCTG  ATTGGTATTACCACT  47 36
    CPS_1038 1065514 .. 1065537 +  -8.4  -6.00086   GAAACAAACATAAAA          TTAAATATAG TTTT CTATATTTAA           TTTTTTTTGTAATAT 100 158
        hemH NONE
        dinB 1068325 .. 1068346 +    -8   -3.3761   AGTGGCATTGAAAAA           TACGGCAC TACATT GTGCCGTG            ATTTTATTAGAACGA  72 59
        alaS 1071468 .. 1071484 + -10.9  -4.92239   CGTAAAGACTAAAAA              GGAAGCA TTT TGCTTCC              TTTTTGCATTTTTAC 100 80
        csrA 1072147 .. 1072162 + -10.4  -5.49809   ATAATGACTAAAAAA              CACCGC TCAG GCGGTG               TTTTTTTAAGCTTTG 100 108
        oadG NONE
        oadA 1076427 .. 1076443 +  -2.9  -3.75295   ACTTAGTTTTTCTTA              GAGGCCA ACA TGGATTC              TTTAAATACTTTATG  51 25
        oadB NONE
    CPS_1051 1077869 .. 1077883 + -11.4  -5.65177   TGTACTGTTAAAAAA               CCGAGC TTA GCTCGG               TTTTTTTATGCCTGT 100 124
    CPS_1052 1078841 .. 1078880 + -16.9  -2.83822   CCGTCATTTGTGTTA  TTTACAGCAATTAAAGT AAATTA ACTTTAATTGCTGTAAA   TCCTTATGGCGTAAA 100 42
    CPS_1061 1088007 .. 1088021 +  -2.9  -3.69618   GCTACTTGCAAGTAA               GTTAT GCCAA ATAAC               TGTTTTAGCATTGGC  49 343
    CPS_1066 NONE
    CPS_1067 1090712 .. 1090736 +  -2.2  -2.78349   ACTTGCCTTGAGTAC          GTCGTTGT CACATAAAT ACAATGAC          ATTTACCCCTTATTT  41 164
    CPS_1068 NONE
    CPS_1069 NONE
    CPS_1070 NONE
    CPS_1071 NONE
        ispD 1093711 .. 1093728 +  -4.1  -2.59458   ATTAGATTGACTGTC             CTGATCT TAAC AGTTCAG              TGAGTTAATGTGATT  47 36
        ispF NONE
    CPS_1074 NONE
        surE 1096219 .. 1096237 +  -2.4  -3.51879   TTACAGCGCTTAACT             TATCAGAT TAA ATCGGATG             TATTCTTATGATGTC  45 15
         pcm NONE
    CPS_1077 1097479 .. 1097492 +  -3.9  -4.38712   TGTTTTACGCTAAGG               TGAAT TGAT ATTCA                TTTTATGAGCATAAG  62 28
    CPS_1078 NONE
        rpoS 1099474 .. 1099491 +  -4.1  -5.76633   GATTACATGTTAAAA             GCAGC AATTAAGG GCTGC              TTTTTTTATGTCTAA  85 87
        nqrA NONE
        nqrB NONE
        nqrC NONE
        nqrD NONE
        nqrE 1104500 .. 1104510 +  -5.4  -3.04322   TTGGTCGGTGTAATG                 CACA TGT TGTG                 TATTGCACCCTTAGA  54 43
        nqrF 1105956 .. 1105993 + -15.3   -2.8934   AAGAAAAAGGTTGTT   TATATCGCTATATTTTT GGAA AAGAATATAGCGATATA    TATAATAATTTGGAA 100 213
        apbE 1107170 .. 1107181 +    -3  -2.52152   GTTTATAATTGAGAG                CATA GCAT TATG                 ATGATTTTCCTTATT  42 150
    CPS_1087 1107507 .. 1107531 + -10.2  -5.49234   TCTACCAATAAAAAA          GGATAATGAA TTTAC TTCATTATCC          TTTTTTATTACATGT 100 123
    CPS_1092 1112022 .. 1112032 +    -4  -2.76227   AATAGCATGAACAGA                 CTTA TGT TAAG                 TGGCTTTATATTAGG  45 36
    CPS_1093 1113089 .. 1113104 +  -4.7  -3.62597   AAATAGTTAAGTAAC              GCTAC ACGGAC GTAGC               TTATTAGACAATGCA  57 114
        thiI 1114772 .. 1114807 +  -7.7  -4.64495   TTAAGGTTCAGCACC   TGTTGCCACAGAC-GAG TATT CTCTGGC-GTGGCAACA    TTATTTTTCTTACCT  83 69
    CPS_1098 1116874 .. 1116891 +  -8.5  -6.10295   ACAACCAATTCAAAA             CCATAAC TTTA GTTATGG              TTTTTTTTATGTTGG 100 62
    CPS_1099 1117779 .. 1117815 +  -9.6  -4.89521   AAGTTTTTTTAACTA    TATCACGGCATTTTAG ACTAG CTAAAATGTCGTGTTG    TTTTCTTTGAAGTAT 100 29
        metA 1119272 .. 1119299 +   -10  -2.80929   TTAGTTTTCACTAAA        AGACCAACTAAT ATTA ATTAGTTGGTCA         CTATTATTTATCTTA  76 37
        metH 1123124 .. 1123162 + -19.1  -3.33241   AAGTTGAGACTAATA   AAAAAGGCTGCACCATG TTTAT CATGGTGCAGCCTTTTC   GTTTTCTAGTTAATG 100 102
    CPS_1102 1123720 .. 1123733 +  -2.3  -5.03314   TGCAATTAAATGTAA               CCCGA TTTT TAGGG                TTTTTTGGGCATGAA  67 466
    CPS_1106 1130926 .. 1130936 +    -4   -3.5486   CGGTTTGATTTACTG                 GTAT TTG ATAC                 TCTTTACTTAAAATG  53 349
    CPS_1108 1132718 .. 1132730 +  -3.4  -3.07291   AGCTAACTACCGTCT                CAAG CTTTT CTTG                TTCCGTACCCTCATT  46 176
    CPS_1112 1137771 .. 1137782 +    -3  -4.82667   AAACAAACTTGAAAT                GAAT TGGG ATTC                 TTTTTGCTCTAATAA  65 177
    CPS_1117 1139908 .. 1139927 +  -4.4  -3.62539   GTTCTTCAGTCACCG            CTTTAG-GT TTT ACTCTAAAG            TTGATTTCATTCATA  55 302
        queA NONE
         tgt 1143977 .. 1143993 +  -5.2  -3.41378   AGTAAGCAAGTTTAG              CTTTCA TTAAT TGAAAG              GTTTTGTTAAATCTA  57 26
        yajC 1144543 .. 1144577 +  -5.9   -5.5353   ACAGTAACTGCATCG    GAAATACTCA-TTGAC ATGC GTCAACTGCGTGTTTC     TTTTTTGTTACTGTA  86 65
        secD NONE
        secF 1147551 .. 1147574 + -15.4  -6.26417   TTTTGATATAAAAAA          GCCGAGTAAC GAAA GTTACTCGGC           TTTTTTTTTATGGTG 100 54
    CPS_1125 1149221 .. 1149255 + -17.5  -5.67063   CAATTAACAAAAAAA     GCCTTATGAAGAATA ATATA TATTCTTCATAAGGC     TTTTTTTATGCTAAA 100 80
    CPS_1127 1150607 .. 1150641 +  -2.8  -5.12987   TGCTTATGTTTGAAT     GGAAATCCAGTCGCTA ATA TAGTGCCTGCAATTTC     TTTGTTTTTGTTTAC  70 333
    CPS_1129 NONE
        cysE 1153365 .. 1153395 +  -8.5  -3.34787   ATTCTGGTAATAAAA       GTAATAGTTGAGT AAAAC AGTCAACTATTAC       TTCTCGCATGATATT  75 53
    CPS_1131 1154116 .. 1154142 +  -2.3  -2.50438   CACAAAAGATGTAAT        GA-ACGACTGGT AATA ACTAGTCGCGTC         GTATTAAATATTTAC  39 13
        iscS 1155454 .. 1155469 +  -2.6  -3.56092   ACATTTGGTGTTAAA              TAGTTC TTAC GAATTA               TTTGACACATGCTAG  48 88
        iscU NONE
    CPS_1134 NONE
        hscB NONE
        hscA NONE
    CPS_1137 1159312 .. 1159339 +  -7.8  -5.27779   CCATATACAAACAAA        GGGTTGTAACAT GTGA ATGTTATTACCC         TTTTTTAGTATTAGA  89 55
    CPS_1138 1161600 .. 1161616 +  -6.7  -4.17762   ACTGGATAAGCAGTA              TTTACTT AAC AAGTAAA              TTATTTTCAGGACTC  71 10
    CPS_1139 1164354 .. 1164371 +  -2.7  -4.39696   AGTGATCTCTTACAG             AAAAGCT AACA AGCTTTA              TTTGTTAATTTCACA  58 17
    CPS_1146 NONE
        cobB 1170723 .. 1170733 +  -6.8   -2.6078   CAAGTGTATCTCGCC                 CCTG AAA CAGG                 TAAGTTAATCTTGAT  57 353
       cobO1 1171442 .. 1171455 +  -3.7  -3.41961   TAAAGCTGGGGTAAA               GGCGC AAAA GGGCC                TTGATTGGTAATCAT  51 1
    CPS_1149 1171690 .. 1171735 +  -6.4  -3.45945   CTAATCATACTCTGC GTTGCATTTCTTT-TTAAGGG AGTAA CCCTTAATAAAAAAATGCGCC TTGATTATGAATCGC  62 161
    CPS_1150 1173020 .. 1173030 +  -5.4  -5.04325   TCTAGTGAGATAATA                 TCGA TAT TCGA                 TTTTTGTAGTTTGGG  78 517
    CPS_1153 1176384 .. 1176394 +  -5.4   -3.7948   TCTCTCCATCTACTT                 GTAC GTA GTAC                 TCTTTTACTATACTT  62 439
    CPS_1156 1180371 .. 1180381 +  -6.8  -3.57418   GTCTAACGAGATATA                 GCAG GCT CTGC                 TTCATTTAGTAACTC  64 47
    CPS_1161 1183644 .. 1183659 + -10.4  -5.28176   TTCTACATAAAAAAA              GCCTGC AATT GCAGGC               TTTTTTGTGAATGAA 100 50
        bfr1 NONE
        bfr2 1191240 .. 1191264 +  -7.3  -3.01162   GATGCATATAGTAAC          CTTAATGATAA CAA TTATCAATAAG          ATTGTTTCGTAATGA  63 345
    CPS_1172 NONE
    CPS_1173 1197696 .. 1197717 + -11.7  -5.85011   TTGATAAATACGAAG           CGCATTACT GAAA AGTAATGCG            TTTTTTTCATTTTTA 100 86
    CPS_1176 1200262 .. 1200278 +    -8  -6.23317   ACTTTTAGTAAAAAG              CCAGCT CACTT AGCTGG              TTTTTTTGTTTTTCT 100 153
    CPS_1177 1202795 .. 1202824 +  -7.8  -6.04324   GTTACTTAATAAAAA       GGCGCTTATCGA TTAAAC TCGAACAGCGCC        TTTTTTGTTTTTTCG 100 327
        mviN 1207366 .. 1207381 +    -4  -3.62572   GTTGATGTTCGTCAG              TGACTT ATCT GAGTCA               TTTAGCGTGATAGTA  52 391
        ribF 1208326 .. 1208340 +  -3.6   -4.0251   GAACAAGCAAAACAA               GTATTA GCT TAATGC               TTTACTTGTAATGAT  57 14
        ileS 1211385 .. 1211424 + -18.8  -4.08651   TAAGTAACTAATCGG  GCTACTAGCCACTATCAA TTCA TAGGTAGTGGCTAGTAGC   TTATTTAATTGCGCT 100 99
        lspA NONE
        fkbP 1212557 .. 1212571 +  -4.3  -2.75997   GTTGCTATGCATTCA               CATAG ATAAA CTATG               CTTCATTTCTAGCGC  47 74
    CPS_1185 NONE
    CPS_1186 NONE
    CPS_1187 NONE
       fadD1 1216918 .. 1216938 + -11.9  -5.82388   ATCAATAAACAAAAA            GGCAAGCTG TAA TAGCTTGCC            TTTTTTTTGAGCTTT 100 86
    CPS_1192 1220648 .. 1220663 + -10.4  -5.85178   AAAGCTTAGTTAAAA              GCCCTC ATTA GAGGGC               TTTTTTTTACCTGTT 100 80
        sohB 1221889 .. 1221940 + -16.2  -3.08015   TAAATTAAGAACCAA GTGATATAAAAAAGCCTTACTGGG TTAA CTCAGTAAGGCTTTTTTGTTTAAC TATTACAGTACTTCC 100 86
    CPS_1195 1226255 .. 1226287 + -19.5  -2.85287   TAATAATTGAAAACA      TATAAAAAGCCGCTT ACA AAGCGGCTTTTTATA      TAACTTTGTTTATTT 100 38
        topA 1230547 .. 1230566 +  -9.4  -5.80248   GCTAGAAAATAAAAA            TAGATACC TTAA GGTATCTA             TTTTTTTGTCTATTC 100 52
        cysB 1233089 .. 1233111 +  -7.8  -2.72344   AAGTCGTAGTAACTA           CGAGTAATGA TTT TTGTTACTCG           TAGTTCACCATAACA  63 41
    CPS_1203 1235974 .. 1236004 + -15.7  -3.73224   TAAATATAACAGTAA       TAAAAATGGCAGC GGTAA GCTGCCATTTTTA       TTTAATAAAAAGTAA 100 60
    CPS_1206 1240463 .. 1240505 + -20.3  -2.87132   ATTTAATCTTTAATT CAAACAAAGCCGTTAATTT CTTGT GAATTAACGGCTTTGTTTG TGTATACCCAAGCGA 100 54
        phoB NONE
        phoR NONE
    CPS_1210 1244153 .. 1244182 + -10.8  -3.53031   TATTAGTACCTTTAA       TAGGGCAAGCTA TAACGC TAGCTAGCCCTA        TTCATTTCACCTCGC  89 51
        ispH 1245293 .. 1245316 +  -6.2  -5.31072   ATTGAATTGTAAAAA          GTTAATATAA ATTG TTATGTTAAC           TTTTTATTATGTTAT  84 46
    CPS_1212 1245408 .. 1245420 +  -4.9  -4.37502   AGTCGTTATGTTTTT                GTTAA TTA TTAAC                TTTTAGTATCGTCGT  67 7
        pilV 1246373 .. 1246383 +  -2.6  -3.72695   TGTTGTTCAGGCATT                 TATT TTT AATA                 TTTAATACGGCAAAT  51 10
    CPS_1214 NONE
    CPS_1215 NONE
    CPS_1216 NONE
        pilE NONE
    CPS_1218 1252780 .. 1252832 + -14.6  -3.90856   GATAAGTTATCGTTG C-TGTCTCTCATAAAAAATCCCC TAGTAGAT GGGGATTTTTTATGAGAGAAATG TTTGGTTAAGCGGTT 100 44
    CPS_1220 1253622 .. 1253661 +   -14  -3.55525   TTCGACTAAAACTCG  CTAGTGCTATA-ATAGTTA CGG TAACTGTATATAGCACTAG  TATTATGTTATTTTA 100 54
    CPS_1224 1258261 .. 1258278 +  -2.8  -3.23622   AATCATTGGACTTAT             TAACAA CATCTA TTGTTA              GTTTTGAGTTTCTAT  46 218
    CPS_1226 1258531 .. 1258546 +    -4  -3.44487   TTGCTTATATCCTTG              TAGCTA TGCC TGGCTA               TGTTTAAGTATCGTG  51 3
    CPS_1227 1258875 .. 1258919 + -14.6  -4.19577   GCCTAAAAAAGAAAA TCAACACTGGCGCTATTGTTG AACT CAATA-TAGCGACAGTGTTGA TTATTTTCACAATTC 100 4
         icl 1265778 .. 1265794 +  -9.4  -5.93252   ATTGACTAATAAAAA              CCAGCC TTAGT GGCTGG              TTTTTTGTTTTTAGC 100 70
    CPS_1237 NONE
    CPS_1238 1272720 .. 1272733 +  -2.3  -3.53767   GTAAAGTGGAGTAAA               CATGG CATC CCCTG                TTGTAATTGACTATT  47 75
    CPS_1239 1273418 .. 1273445 +  -6.5  -5.36441   GTTAATCCGTAAAAA        TGGCTTTCAATC GGTAA GATT-AAAGCCA        TTTTTTATGTGGAAA  85 63
    CPS_1242 1275133 .. 1275146 +  -5.3  -3.28924   TACTGATTGTTTGTT               TTTCG CTAT CGAAA                TTATCGAAAAAACTA  56 93
    CPS_1244 1276772 .. 1276784 +  -3.3  -3.53012   AACTCATTAAGGTCG                CGGTC TAT GGCTG                TTTCAGGCAAAAACA  49 131
    CPS_1247 1279449 .. 1279463 +  -2.8   -3.0339   AGCAAAATGAAAATG               GTCATT TGC ATTGAC               TGTAATTGATTTTTA  43 282
    CPS_1255 1286521 .. 1286545 + -14.5  -5.42259   TATTAAAATAAAAAA          CCAGTTTATCT ACT AGATAAACTGG          TTTTTTTAGGAATAG 100 108
    CPS_1258 1290448 .. 1290490 +  -7.3  -2.82161   CGAGCTTAAAACAAG CAAAATGAGTTAAACATAG TTAGT CTATATTTCATTCATTTTG TGATGTTATCAGTTT  62 98
    CPS_1262 1294584 .. 1294600 +  -9.5  -2.64472   GCATCTTCAGGTAGT              TTGGGTA TAA TACCCAA              TCACTTTAAAGAGTG  72 97
    CPS_1263 NONE
    CPS_1264 1298017 .. 1298038 + -13.1   -5.5074   CCATTATTTGCACAA           CCTAGAACC TTCG GGTTCTAGG            TTTTTTATTGAATTA 100 336
    CPS_1265 NONE
    CPS_1266 1300110 .. 1300135 +  -7.1  -3.79473   AGACTAACAGAGTAT         TTATATACTAA GCTG TTAGTGTATAA          TTTCAATATTCTCAT  70 132
    CPS_1267 1301924 .. 1301945 + -14.5   -4.7173   AAGTTATTAAACAAA           GGGGAAAGC GAAA GCTTTCCCC            TTTTTCGATCTAATC 100 95
    CPS_1269 NONE
    CPS_1270 NONE
        pepP 1305248 .. 1305263 +  -4.8  -3.68962   AAGCCTTGATGAAAG              CATAAA CAGC TTTATG               TTCTGCTTTATTCGC  57 21
        ubiH 1306809 .. 1306828 +  -5.8  -3.75153   TCATGTATTACAAAA            CCA-GTGTA ATT TACACATGG            TTTACCTTGAAGAGA  65 82
    CPS_1273 1308538 .. 1308556 +  -4.6  -3.40403   TTAAAAGACGAGATC             TTGAGC TTTCGTC GCTCAA             TTGTCCTAAAAAACG  53 386
       gcvT1 1309900 .. 1309910 +    -4  -3.23572   AATTGAAAATTAAGT                 TAGA TGT TCTA                 TATTATAGAGTAGCT  49 39
       gcvH1 1310563 .. 1310584 +  -4.4  -2.62192   AGCTTCCCTTATCAA           GTTTAGGC GACACA GCCGAAAC            ATTGATTAGCTAAGC  47 181
       gcvP1 1313621 .. 1313636 + -10.4  -5.38047   ATAGAACAATAAAAA              GCGAGC TTCG GCTCGC               TTTTTTGTGTCAGTA 100 54
    CPS_1277 1314725 .. 1314740 + -10.4  -6.20267   ATAGAATATAAAAAA              GCGAGC TTAA GCTCGC               TTTTTTTGTTTTTAC 100 104
    CPS_1278 1316717 .. 1316738 +  -7.9  -3.61178   GCGACGACACCCAAA           GGGAAGCTG CCTC CGGCCTCCC            TTTGGAATCCCTCGG  71 58
    CPS_1279 1318184 .. 1318209 + -14.9  -2.68093   TCTCCTAAATAAAAA         GAACATACCAC CACC GTGGTATGTTC          AGTTTTTAGCTTTCG  95 400
    CPS_1282 1321200 .. 1321216 + -10.8  -4.24075   ACAGTAATCTAATTA              GGGCGC ATCTA GCGCCC              TTTATCTTAGTCGCT 100 44
    CPS_1284 1324283 .. 1324293 +    -4  -2.52896   AATAACTAAAACACT                 CAAT GTT ATTG                 TGAGTTAGCAGGTAA  45 94
    CPS_1285 1325723 .. 1325740 +  -2.1  -5.22006   TTACTAGTATGTAAT             CAAT-TTG TTA CAAGATTG             TTTTTGTTATCATCG  70 258
    CPS_1286 1328754 .. 1328772 + -10.3  -5.65496   ATCGGATTAATAAAA             CACCACG CTTGA CGTGGTG             TTTTTATTTTTACTA 100 58
    CPS_1292 1335421 .. 1335431 +    -4  -3.85082   ATGCGCAGAAGACGT                 TAAC ATA GTTA                 TTTCATAATGTGTTT  55 307
    CPS_1296 1338988 .. 1339000 +  -6.3  -3.11922   TATAATCACCAGGAC                CTTTC GCC GAAAG                TGATTTTGCATACTC  57 245
        phnA 1340059 .. 1340081 +  -3.5   -4.4773   GCAATAATAAGTCTC           TGCTTTTAA CAATA TTTAAAGCA           TTTTCATTGGTATCA  62 244
    CPS_1301 1342395 .. 1342407 +  -7.7  -2.96656   TAGTCACGCTCAATT                CTGCA TCT TGCAG                TAGTTTAGGTATATA  66 424
    CPS_1302 1344164 .. 1344190 +  -5.8  -3.79687   TTGATTCACAGGAGA         GGCATTTAATCC GAT GGGTATAATGCC         TGTTTTGTGCAGGCT  65 77
    CPS_1304 1345990 .. 1346018 +  -4.5  -2.78463   CTATCTTAGACGATA        GCATCGATAATAC TTG GTGATGTCGTTGC        TCTAATACGGCAAGT  48 448
    CPS_1306 NONE
    CPS_1307 1347974 .. 1347990 +  -2.2   -3.0462   TGGCGTACGCACAAT              TTGCTC TTCGC GAGCAC              TACTATTTTTAGTAT  42 306
    CPS_1311 1350830 .. 1350844 +  -2.8  -4.72272   CTAAATTAGGATCAG               AAGCAA ACA TTGCTG               TTTTTACTAAGGGAC  65 371
    CPS_1315 1355493 .. 1355513 +    -7  -3.06583   CCGTAAACGCATACA            TCAATCAA CTCTC TTGATTGA            TGTTCGACATATTAT  63 69
    CPS_1318 1359263 .. 1359277 +  -4.2  -2.73124   CTTTTAGATGCCAGA               GGATAG ACG CTTTCC               ATTTACCCCCTAAAA  48 356
    CPS_1321 1360881 .. 1360902 + -11.7  -3.28416   AATAAATAATACCAA           TCGGATCAA TAAA TTGATCCGA            TTGGTATAAATGATA  87 36
    CPS_1322 1361760 .. 1361793 +  -6.9  -3.17273   CCTCCAAAAAAGAAA     GTAGAAAGAGTGGAGG TTG TCTC-GCTTTTTCTAC     TCATTTTGGTATCTC  65 73
    CPS_1324 1364191 .. 1364205 +  -5.7  -4.07687   ATCTACTTCCCTAAT               GCTGT TGGTC ACAGC               TTTTGAAAAGGCGAT  65 398
        pcaC 1366042 .. 1366055 +  -3.1  -2.85699   ATGCTACAGCTCCAA               TGGTA GAAC TGCCA                CTTTCATGGATGAAT  44 59
       betI1 NONE
       betB1 1370682 .. 1370707 +  -6.3  -3.13163   GTTCGTGAGAGACAC         TTTCGAAAC CCTAAGTC GTTTCGAAA          TCTGTATTGATAATA  59 54
       betA1 1372585 .. 1372614 + -13.1  -3.05816   TTGAAACCTAGGTAA       GACTAAGTGAATA ACTC TATTCGCTTAGTC        TTACGTGGGCGATAC  88 145
    CPS_1335 1373910 .. 1373921 +    -3  -3.63627   TTTAATAAAATTGAA                CTAA TAAA TTAG                 TTTCAGATATCAAAA  50 14
    CPS_1336 NONE
    CPS_1337 1375229 .. 1375245 + -10.9    -4.614   AAGTTGATTACTCTA              GTTCACC GAC GGTGAAC              TTTTGTGTAATTCAG 100 66
    CPS_1338 1376812 .. 1376825 +  -3.1  -5.17353   TTGATATGGAAAAGG               GGAAT GCTC GTTCC                TTTTTTCATACGTGT  71 80
    CPS_1339 1377346 .. 1377359 +  -2.4  -2.83396   CAGAAAAATTTCAAT               TGGA AAATAC TCCA                TACTCTTAATTTGAA  41 77
    CPS_1340 NONE
    CPS_1341 1378646 .. 1378663 +    -2  -2.94563   TGACATGTTTGCACC             GCTGTA ATTTTC TATAGC              CTTTATGACAGTTTT  41 19
    CPS_1342 1379699 .. 1379714 +    -9  -6.13503   TTTAAAAAATAAAAA              GCGAAC TTCG GTTCGC               TTTTTTTTATTACTA 100 106
    CPS_1345 NONE
    CPS_1346 1385140 .. 1385154 +  -5.8  -3.35526   GCCTTTATTTGTTAT               TGATAA TCA TTATCA               TTACGTTTATAGTTC  61 408
    CPS_1347 1387706 .. 1387732 + -11.7  -4.83032   CATTTATGATAAAAA         GCCAGTAATTC GTTGA GAGTTACTGGC         TTTTCTATTTACTAT 100 70
    CPS_1352 1392484 .. 1392510 +   -14  -3.76125   TTATTATCTCATAAA         GTATAAGTAACA TTC TGTTACTTATAC         TTTAAATTACCATAA 100 143
    CPS_1353 1393686 .. 1393707 +  -4.5  -2.56018   TTTATCATAATGGAC           CTTTTCTGA TTGA TTGGAAAAG            CATTATTTTTCGTAG  47 489
    CPS_1354 1396022 .. 1396047 + -12.7  -5.66684   GTTAGTTAATAAAAA         GCCCAAAATTC TTAA GGATTTTGGGC          TTTTTTTGTCGGTTA 100 46
    CPS_1357 1400783 .. 1400808 +  -6.1  -3.25479   AACTGCAAAAATAAT         CTCGAAGGGTC AACA GACCCTTAGAA          TTACATATTTAGTAC  59 2
    CPS_1358 1401625 .. 1401639 +  -2.8  -3.68073   AGCCAAATAATGTCG               GTCGAT TCT ATAGAC               TTGTTAAATCAAATA  48 109
        add1 1403015 .. 1403030 + -10.4  -5.93809   ACTAACAATAAAAAA              CGAGCC ATTT GGCTCG               TTTTTTTTGTCAGAG 100 162
    CPS_1364 1407213 .. 1407233 +  -6.9  -3.05561   TAAGAATTTATCTCA            TCCATAAGC TGA GCTTATGCA            TCTGGTTTACTGTGT  63 19
    CPS_1365 1408238 .. 1408255 +  -4.3  -3.88442   GCGTAAAACCTTAAT             TATTATT TATT AATAATA              TTTACTGCTATTTTG  57 40
    CPS_1366 1410310 .. 1410334 +  -7.2  -5.54264   TAAGTAGATAAAAAA          GTTAAGGCTG TTAAT CAACCTTAAC          TTTTTTTCAGTATTT  93 66
    CPS_1367 1410791 .. 1410805 +  -7.2  -2.96452   CGTTGGTCTACTTTG               TGCTTA AGC TAAGCA               TCTAATTATGAGAAT  63 14
    CPS_1368 NONE
    CPS_1369 NONE
    CPS_1370 1411427 .. 1411452 +    -7  -2.95116   AAATAAAGCATATCC         GCAACTAGCTA ATTGA TAGCTAGT-GC         TGCTTTAAGTGATAA  62 89
    CPS_1372 NONE
    CPS_1373 NONE
    CPS_1374 1415140 .. 1415154 +  -2.8  -5.00234   TATAAGTTTATTTGT               GAACAA ATG TTGATC               TTTGTTTCTTTTTTG  66 390
    CPS_1375 1417149 .. 1417166 + -11.3  -5.67063   CATTACCGACCATGA             GCCTCTG TCTT CAGAGGC              TTTTTTTGTCATACC 100 129
    CPS_1376 NONE
    CPS_1377 NONE
    CPS_1378 1419516 .. 1419527 +    -3  -2.62667   AGGTTCTTTCATATA                TTAG CTAG CTAA                 GTATTTAACAGTTAA  43 22
    CPS_1379 1420566 .. 1420578 +  -4.9  -2.56596   TTATATTAACTTTAG                TTTAG ATG CTAAA                TAAATTAGTAACCCA  49 46
        phrB NONE
    CPS_1381 NONE
    CPS_1382 NONE
    CPS_1383 NONE
    CPS_1384 1425486 .. 1425503 +    -2  -2.54173   AACGTGTGCCTTTTA             TTGGTT ATCAAA AACCGA              GTTAGTGGATTATCT  39 3
         cfa 1426804 .. 1426824 +  -6.2  -3.37053   ATTTGAGAGTAAAAA            GTAGGGAA TAAAT TTTCCTAC            TTCATTGACCTATCT  61 52
    CPS_1387 NONE
        phoP NONE
        phoQ 1430853 .. 1430867 +  -2.9  -4.61284   GCAAAATGAGTTAAC               TATAG TTAGT CTATA               TTTCATTTTTTTTGT  60 412
    CPS_1392 NONE
    CPS_1393 1435231 .. 1435243 +  -6.3  -2.56728   AAATCTACTTCACCC                GTTAC CTT GTAAC                ATTCATGTACCTGCT  54 373
    CPS_1395 1436765 .. 1436781 +  -7.9  -2.97021   ATACATCTTGATAAA              GCTGCTC TGC GAGCTGC              TCTAATATTTCAGGC  66 188
    CPS_1397 1438531 .. 1438565 + -10.2  -4.25502   ATCTCTTCCTTAGAA     CAACAAAACTCTTTGG CGG TCAGAGAGTTTTGTTA     TCTTTTATTTTTAAA 100 49
    CPS_1398 NONE
    CPS_1399 NONE
    CPS_1400 1439942 .. 1439957 +    -9  -3.57561   TTTTTTACTAAAAAA              GGAGAC AAAA GTCTCC               TTTAGCACATTAAAA  77 82
    CPS_1405 NONE
    CPS_1406 1446837 .. 1446867 +  -2.6   -4.8143   GATGCGGTATTAGTA       TTCAATGGCTCTAT TAC ATAGAGAAAATGAA       TTTTTGCATTATTGC  65 394
    CPS_1408 NONE
    CPS_1410 1452802 .. 1452818 +  -7.3  -4.17425   TTACAAACCGCTTGG              TCGGTAT GTA ATGCCGA              TTTTCCAGTACTTAT  75 206
    CPS_1411 1453662 .. 1453675 +  -2.5  -3.97674   TGTCCAACATTTATT               TATTA AGTG TAATA                TTATTTAAATAATCA  53 164
    CPS_1413 1454414 .. 1454430 +  -9.5  -5.09426   CGTGGAAATAAAAAA              GTGATGT AAT ACATCAC              TTTTTTAAACTTAAA 100 82
    CPS_1415 1456641 .. 1456663 +  -8.5   -5.4833   GATAATCATTTAAAA           GCATTGTTC ATCCA GAGCAATGC           TTTTTTATTAACTAA  95 94
    CPS_1418 1458969 .. 1458992 +   -14  -5.37593   GCTGAGATAAAAAAA          CCGTTAATGG CGAG CCATTAACGG           TTTTTTACTTTACGA 100 50
    CPS_1420 1460959 .. 1460978 +  -2.2  -3.21099   ACTTTCACCTAACTC            CCTTAAAT TGCC ATTTAACG             TTAGTGATAGGAGAG  44 119
    CPS_1422 1461202 .. 1461216 +  -6.4  -2.62889   CCGTTATATCAATTG               TCGCTA CTT TAGCGG               GTTAATATGTTGATC  57 47
    CPS_1423 1462701 .. 1462737 +  -2.4  -3.18681   ATTCTACTCACTTTC   GTTTTTTAGGGGAGCAT CATT ATGCACGC-TAAAAAGC    TTAATAAAATTAAAA  44 17
    CPS_1424 NONE
    CPS_1425 NONE
        rstA NONE
        rstB 1465365 .. 1465379 +  -2.8  -3.86944   CAATTTAGTGTGACC               TTACCC AAA GCGTAA               TTTCATCATTATCAC  51 11
    CPS_1429 1467347 .. 1467357 +  -2.6  -2.78384   AGCTATTTCTCAAAT                 TTAA TCC TTAA                 TATCCTAGAAGAGAG  42 22
    CPS_1430 1468340 .. 1468357 +  -2.7  -2.87325   AAAAAATATATAGGA             GTGAGTA TGTC TACTCAA              GTTATTCTGCCACGT  42 105
    CPS_1431 NONE
       mmsA2 1471104 .. 1471132 +  -8.2  -4.17274   TTATCGCAAGCTAAT        GGCTATTCCTTT TTATC GATGGAATAGCC        TTTACTTCTTTAGTT  81 72
    CPS_1433 1472278 .. 1472292 +  -2.1  -4.46669   GTAGATATGAACCAG               CAACT TGTAC GGTTG               TTTGTTGATTTTCAT  59 311
    CPS_1435 1473739 .. 1473763 +  -8.7  -4.00868   TGTGATAAGCGATAA          TGATCACTG TGGAGTT CAGTGATCA          TTTCATTATCGGTGA  82 78
    CPS_1438 1477208 .. 1477260 + -10.7   -3.1355   TTTATTGATACCCAA GCTACTTGAAGATGTGTGTTTCAGG ACG TTTGAGGCACTCATGATCAAGTAGC TTGGGTATAAGTAAA  83 285
    CPS_1439 1479646 .. 1479656 +  -5.4   -4.7889   CCGCTATTGCTCAAT                 CAAG CGC CTTG                 TTTTTGAATATTTAT  74 383
    CPS_1441 NONE
    CPS_1442 1483580 .. 1483597 +  -2.7  -3.90318   CATGGGTAAGGTTAA             TGGCT TATGTTGT AGCCA              TTTATAAAGTACTGA  53 176
    CPS_1448 1490263 .. 1490278 +  -7.6  -3.62597   GATTTTGAGAAAGAC              GCTACA TGGA TGTAGC               TTATTAGAGAATGCA  71 11
    CPS_1449 1491539 .. 1491575 +  -9.5  -2.87354   TCGATCTCTCATTAA    TTCGCGAGTCTTGAAAG TCT TTTTCAGTACTCGCGCA    TCGTTAGTTAATTAA  73 44
    CPS_1450 NONE
        aldH 1494369 .. 1494391 +  -4.1  -6.11644   AAGATAAGTTTAAAG           CCAAGTGCA CATTA TGTTCTTGG           TTTTTTTTTCGCTAA  93 44
    CPS_1452 NONE
    CPS_1453 NONE
    CPS_1454 1498817 .. 1498830 +  -3.1  -3.41234   CTTTTAAGTCTCGCT               GTGTG TGAT CATAC                TTACTTGAATTGGTA  48 277
    CPS_1455 1499848 .. 1499888 +   -10  -2.97456   TAATTTATGTAAAAA GCATCACT-ATTGCAATGA AATT TCAATGTAATTAGTGATGC  TGTATGGTGCTGTAT  77 38
    CPS_1457 1501491 .. 1501517 +  -5.2  -4.35091   TTACTCAACAACAAA         GGCGCTAA CTTTATTTGCA TTAGCGCC         TTTATTCTCAATATT  69 92
    CPS_1460 1504754 .. 1504777 +  -2.4  -3.24032   GAGTAACAATTATTT          GCGAGAGT ACAGGTAG GCTCTTGC           TCTTAATTAAAGGAT  45 484
    CPS_1462 1506323 .. 1506336 +  -3.1  -3.90112   TAGTTGAACGGTCAG               GTTTG TAAA CAAGC                TTTAGTTCCAGGCAA  55 18
    CPS_1464 1507894 .. 1507918 +  -8.8  -5.54079   TCAATAGATTGAAAA          GACAAATATA GTTTA TATATTTGTC          TTTTTTGCTTTTTGG  95 113
        yeiP 1509034 .. 1509051 + -11.3  -5.05601   GTTACAACTAAAAAA             TGCCCGA TTAT TCGGGCA              TTTTTATATCTGATA 100 69
    CPS_1467 1510392 .. 1510418 + -16.6   -5.1287   TAATTTAAATTAAAA         CGGCGACTTCGT AAT ACGTAGTCGCCG         TTTTTTAACTGTAAA 100 61
    CPS_1469 NONE
    CPS_1470 1513119 .. 1513143 + -13.7  -6.04324   AGAACACATAAAAAA          GGCGTTAATCT GTA GGATTAACGCC          TTTTTTATTTTTTAA 100 57
        cheV 1516032 .. 1516053 +  -2.3  -3.27298   TCAACTTGAAGATGC           TCGTTTCAGG AAG TCTGAG-CGA           TTCATCATTAAGGCA  44 57
    CPS_1475 1516308 .. 1516326 +  -6.7  -3.54424   GAAAGTTAACGACGA             CTCTCCA ATTGA TGGAGGG             TTTAGGAAAATACGA  64 89
        cheR NONE
        flgB NONE
        flgC NONE
        flgD 1519126 .. 1519155 +  -2.1  -3.02263   AAATTATAAACTTTA       CCTG-ACAGCTTAA GTA TCGAGCAGTACAGG       TGTTAAGCAAAATAT  42 64
        flgE 1520915 .. 1520949 + -17.5  -5.68489   CGCTCTACCAAAAAA     GCTGCTAATTAAGTA CGTAA TACTTAATTAGCAGC     TTTTTTATTGTTATA 100 83
        flgF NONE
        flgG NONE
        flgH 1523491 .. 1523503 +  -4.9  -3.81279   GATCTGAGATAAAGG                TCTTA TTT TAAGA                TATTTTCTAAGGTGT  59 80
        flgI 1524910 .. 1524920 +  -2.4  -3.64682   CCGTGGTGTGTTAAT                 CGGG GAT CCAG                 TTTCAAAATTTGATA  47 308
        flgJ 1526361 .. 1526374 +  -3.9  -3.52668   ACCCGTATGCTTTGT               TATTG GAGA CAATA                TTATGTCAGTGAGTT  52 200
    CPS_1486 NONE
        flgL 1529738 .. 1529751 +  -2.4  -3.96148   GTAAAAGAGCAGAGG               CTTG CTTTAA CAAG                TTTCTAATAACCAAG  52 158
    CPS_1488 1531455 .. 1531486 +  -9.6  -5.06735   TCGATGTGGTTAACA      TTAAAAAACCGAAC GTAA GTTCGGTTTTTTTG       TTTTTATAATTTGTA 100 71
    CPS_1489 1532307 .. 1532326 +  -6.4  -2.56095   GTACCCATTTATAAT            AAGGCGAA TAAA TTCGCCTC             TACGTTGGATGTGCA  56 116
    CPS_1490 1534465 .. 1534487 +    -7  -4.82855   CTAAAAGGTTTTAAA           GGAAGGGG CCATTTA CCTCTTCC           TTTTTGCGTTTAATA  83 67
        flaG 1535010 .. 1535022 +  -3.4  -2.96007   GGTGGTTTTATTGAC                GCTA AGGTA TAGC                TGCTTACTTTTAATT  44 14
        fliD NONE
    CPS_1493 1537336 .. 1537350 +  -3.6  -3.97149   ATTTGTCGTTTTTCT               GTTAAT TCA GTTAAC               TCTTTATTTTCGTCA  57 464
        flrA 1540374 .. 1540386 +  -3.4  -3.93695   AACATAAAAATAGTG                GCAT AGTAA ATGC                TTTATAGGTACTAGA  55 141
        flrB NONE
        flrC 1543105 .. 1543135 +  -9.2  -3.89614   ACTCTATTACGACTA      CT-CCTGGTTATC ATTCAC GATAACCAGGAAG       TTTATAAGCCTTCCC  81 78
        fliE 1543692 .. 1543710 +  -7.4  -3.04122   CGAGCTATGTCTCAT             TCAAGTGC CTT GCTCTTGA             TGGTTTATCCTCAAC  66 92
        fliF NONE
        fliG NONE
        fliH NONE
        fliI NONE
    CPS_1506 1549401 .. 1549421 +  -3.9  -4.19483   GGACATCTTGATGAA            GTGGAGCGA TTT TTGCACTAC            TTTCTGTATATATAA  59 67
    CPS_1507 1551499 .. 1551514 +  -6.8  -3.45634   ATTCTTCTGCAACTG              GCGTGG ATTA CTACGC               TTAATTGCTTAAAAT  62 6
        fliL 1552228 .. 1552240 +  -9.1  -3.14672   ATTAGATAAATTACC                GGCCA AAG TGGCC                ATTGTTTTAGTAACA  74 40
        fliM 1553327 .. 1553344 +  -4.2  -2.66152   TAGTGATGCAGAACT             TCATCT GTTAGA AGATGA              CTTGTAAGTTGATCT  47 1
        fliN NONE
        fliO NONE
        fliP NONE
        fliQ NONE
        fliR NONE
        flhB NONE
        flhA 1559857 .. 1559872 +    -4  -3.32963   TAACAATCAGTTAAA              CGTATGC AGG GCAT-CG              TTATAACGTAGAGCT  49 38
        flhF 1561422 .. 1561438 +  -2.2  -2.59191   TTACGGCCGATGCCT              GTAGCA CCCGC TGCAAC              GTTATAAGACTCTGG  40 2
        flhG NONE
        fliA NONE
        cheY 1563598 .. 1563618 +  -2.6     -2.55   AATGTGAAGGCTTTA            GTTAACAG TAAAT TTGTTAGC            TAAATTAAGGTGTTG  41 39
        cheZ NONE
        cheA NONE
        cheB NONE
        motA NONE
    CPS_1525 1569588 .. 1569598 +  -3.2  -3.32769   TAATTTAAAATAAGT                 GAGT AGT GCTC                 TTGGTAGTTTGGACA  47 105
    CPS_1526 NONE
    CPS_1527 NONE
    CPS_1528 1571735 .. 1571750 +  -5.4  -5.56263   ATTTGACAGAAGAAA              GTCTGT ATTT GCAGAC               TTTTTATTTTGTAAT  84 68
    CPS_1529 NONE
    CPS_1530 NONE
       ribE2 NONE
        nusB 1574240 .. 1574252 +    -2  -3.18264   TCAAGAATAAGTTAC                TAGT ATTAC ACTA                TTAGTAACTAAAGGC  44 31
        thiL 1575251 .. 1575261 +  -2.6  -2.72558   CTTCTTTGTAATATA                 TTAA TCA TTAA                 TCATTAAGCAATTAT  41 41
        pgpA 1575960 .. 1575976 +    -3  -4.77438   AGATCAATAGTATTT             TAGCTGC TTTT GC-GCTA              TTTTTAATGCTAGGT  65 232
       yfiA2 1576547 .. 1576568 +  -9.5  -6.24157   GTACATCATAAAAAA           GCTGCTGAAC TTT GTTC-GCAGC           TTTTTTTTTGTCAAT 100 53
    CPS_1536 NONE
    CPS_1537 1581366 .. 1581384 + -13.2  -5.73978   ATCGCGCAACAAAAA             GGGCACAT ATT ATGTGCCC             TTTTTTATTTGTGGT 100 55
        dbpA 1583738 .. 1583765 +  -4.1  -3.14051   TGAAACATGCCTACC        AAGAGCTGCTT ACTAAC AAGCAGCTCGA         TATTGATACCGCTCA  50 62
    CPS_1541 1585028 .. 1585038 +    -4  -4.35091   GAATGACTATACTAG                 CAAA AAT TTTG                 TTTGTTATAACTCTT  62 222
    CPS_1542 1586272 .. 1586299 +  -6.3  -5.02439   AATGATCAACACACT        GACCTAGCACT GTTATA ATTGCTGGGTC         TTTTTATCCTTATAT  84 75
    CPS_1543 1587567 .. 1587594 + -11.4  -4.89519   ATTTACATACAAAAA        GGCCCATTTATA ACTT TATAAACGGGCC         TTTATTTTGTGTTGT 100 467
    CPS_1551 1596061 .. 1596104 +  -2.4  -3.85296   ATGCTTGCTGTGGTG TTTTACCTACAGCCCAAGTC ATGA GATTTGCGCATAAGGTAGAA TCTTTTCCTTGTGCC  50 421
        rpsB 1597773 .. 1597802 + -12.3  -4.05529   ATACGTTTATTTTCT       ATTGCCACAAAAG TACG CTTTTGTGGCAAC        TTATTTAATACTTAT 100 53
         tsf 1599168 .. 1599189 + -11.5  -5.71983   AAACGTATTAAAATA           GCCGCGGTC TTTT GACCTCGGC            TTTTTTTGTGCTTAA 100 465
        pyrH 1600006 .. 1600027 +  -4.4  -3.22106   ACTAAGGGTGAGTAA           GTCAGGAT GTTTAA AGCCTGAC            TTAAGTTAACTTATT  51 47
         frr 1600636 .. 1600666 +    -2   -5.5112   TCGTTTATTACAAAA     CGCCATGTTGTTGCT GTTT AGC--CAAC-TGGCG      TTTTTTATTAATAGC  74 43
        uppS NONE
        cdsA 1602449 .. 1602476 +  -3.5  -4.31379   TTGTTACCTATTACT        TGCTTGATAAT CTCTGT ATTTTCGAGCA         TTTTAATAAATTAAT  60 19
         dxr NONE
        ecfE 1605279 .. 1605300 +  -4.5  -2.99958   AGTCGAAGAGGCTAA           TTTTAAGGT AAAT ACCTTAACA            CTTTAATATTATTGG  50 205
    CPS_1561 1607888 .. 1607902 +  -3.6   -2.6078   TTTTAAAATGCAGAT               TTTAGC TGC GTTAAA               TGAATTAATCTTGCT  45 35
    CPS_1562 1608511 .. 1608533 +  -2.1   -4.2704   ACTTAAGTAAGCTGC           TTAGTTATC ATTAA GATAAATAA           TTTATTACTCATCGC  54 31
        lpxD 1609697 .. 1609717 +  -9.9  -2.54896   TATAGTAAGCAGTTA            GTTAGTTAA CCA TTAACTAAC            TGCGTTAACTAACAA  75 109
        fabZ 1610202 .. 1610212 +  -2.6  -3.90744   CCCTTTATAGACCCC                 TATT ACA AATA                 TTATTTAGAACAAAA  53 31
        lpxA NONE
    CPS_1566 1611238 .. 1611277 + -11.7  -2.80195   ACCATGTTCTTCGTT  GCCTCCTTTT-TTAAGGG AATAA CCCTTAATAAAATGAGGC  TCCTTGATCATGAAT  83 79
        lpxB NONE
        rnhB NONE
        dnaE 1616845 .. 1616860 +  -4.8  -3.36289   GATATTGAGCAAGAA              TACTTT ATGT AAAGTA               TTGCTTAAGGTACTA  55 57
        accA 1617915 .. 1617940 + -19.1  -5.38047   CTGTTAAATAACCTA         GCCGACAGCAG TTAA CTGCTGTCGGC          TTTTTTCTATGAATA 100 34
        tilS 1619340 .. 1619395 + -18.1   -3.5241   GTTGACAAGCTGAAC GTTTAAAT-AAAAAGGCGCATAGTAC CAAGA GTACTATGCGCCTTTTTTATATGAAC TGTTTATGCCAGCTA 100 28
    CPS_1574 1621466 .. 1621489 +   -14  -5.48514   CTAAGACATAAAAAA          CGCTGTGATA ATTA TATCACAGCG           TTTTTATTTATTAGT 100 88
        seqA NONE
         pgm 1626836 .. 1626863 +  -6.4  -3.70863   GTCATTGCTATTAAA        GAGTTATTACTG ATTA TGGTGATAACTC         TTTAACTCCTGTATA  64 41
    CPS_1582 1628598 .. 1628612 +  -4.2  -4.17048   CTATATTGACCAAAT               GTGTGG TAT CAACAC               TTATTTTCACGAAGC  62 232
    CPS_1583 NONE
    CPS_1584 1630998 .. 1631036 + -15.5  -5.24796   TATAGCATTAAAAAA  GCCCCGTTATCA-ATGGT TAAT ACCAGATGATAACGGGGC   TTTTTATTATGTGGA 100 90
    CPS_1586 1634431 .. 1634445 +  -5.8  -3.15544   TAAACTTATTATCAA               TTCATT GTG AATGAA               TTGATAAGAATGGCG  59 72
    CPS_1587 1634754 .. 1634786 +  -8.5  -4.25104   TTATTCATTCGCACT      TAGTGCGATAACTTA GAT TAAGTAGTCGCTCTA      TTTTGATAAAGCCAA  85 250
    CPS_1590 NONE
    CPS_1591 1637327 .. 1637342 +  -3.2  -4.32607   ATTTAATTGTACATT              ACTAGC TAAA GCTAGG               TTTATTCGGTTTTCA  60 230
    CPS_1593 1640902 .. 1640916 +    -5   -3.1706   GAGCTGAAATCAATT               TAAGCG TTT CGTTTA               TTCGTGCCATGCGTT  52 504
    CPS_1595 1641906 .. 1641918 +  -9.1  -3.62746   TAGGACAAAAAAAAA                CCAGC AAA GCTGG                ATTTTTTAAAATGAC  80 67
    CPS_1605 1653392 .. 1653419 +   -10  -5.83211   ATTTAACTATTAAAA        GTACTCATTGAT TATC ATCATTGAGTAC         TTTTTTCTTTTAATA 100 68
    CPS_1607 NONE
    CPS_1608 1656204 .. 1656217 +  -5.3  -3.96534   TTATCATGCAATTTG               TGTGA GCAC TCACA                TTATGTTGTTTTACA  63 488
    CPS_1614 1663349 .. 1663365 +  -8.7  -4.10612   ATTGCCTTCAATCAA              TGCCTTG TCT CAAGGCG              TTTATAATTCTAGCT  85 278
    CPS_1617 1665999 .. 1666056 + -13.1  -2.87012   ACCTTCCTTGATTCA TATTATGTGGATGAAAGAAATTTCACA TGTA TGTGAATTTCCTTTCATCGCCATAATA TGGTTCATTACTGTT  87 111
    CPS_1618 1667037 .. 1667069 + -16.5  -3.22756   TTTAATTGTATCGAA      TTCGATTGTCCAACA GGC TGTTGGACAATCGGG      TATTCCTAGTTGTTA 100 361
    CPS_1620 NONE
    CPS_1621 1673165 .. 1673179 +  -2.9  -3.45324   ATGTATTTCAGGACT               GTTTT GTGAA AAAAC               TATTTACTCCCGCTA  47 165
    CPS_1622 1676837 .. 1676857 +  -5.4  -4.48221   AATAAGGTACCATGC            CTCCTAAC CTGCT GTTAGGTG            TTTTCTGAGTTAATA  71 465
    CPS_1624 1677254 .. 1677274 +  -3.9  -3.30007   CTGTTAACAGTTTTC            TTGGTTTCG CTA CGCTACCAA            TTCTAGCGAACTATT  49 59
    CPS_1625 1678696 .. 1678712 +  -3.7  -3.12402   ATTGTTGAGGCATTT              CATTCAA TCC TTGAAAG              TTAACTGCTACTTTC  48 433
    CPS_1628 1680119 .. 1680134 +  -3.2  -3.21668   TCATCAACAAAGAGC              GAACAC AGTA GCGTTC               TATTAGTGTAATAGT  47 291
    CPS_1633 1685713 .. 1685729 +  -6.6  -2.87132   ATATACCGCAGGAGA              GCTCAA ATTTA TTGAGC              TCTATAAAAACAGCC  58 41
       umuD1 NONE
       umuC1 1688651 .. 1688661 +  -5.4   -3.1372   TATTTTCTAATGAAT                 TGAC TGT GTCA                 TATTACTGAGAAGTC  54 216
    CPS_1637 1689815 .. 1689848 + -17.7  -4.35885   CTGTATGATTTTTCA     TGGTGTGTTACTGAG ACGT CTTAGTAACACACCA      TTTATTATGATAAAT 100 355
    CPS_1639 1690747 .. 1690773 +  -3.1  -3.26842   CAAGCTGTTAAACAA        GGA-CAAAAAAC AGTT GGTTTTTGCTCC         TTCGTCGCTTATTTT  47 49
    CPS_1640 1691322 .. 1691338 +  -2.2  -3.65199   AAATCAACAAGGACA              CGTAAC AGTTG GCTACG              TTTCGCTACACAATT  47 52
    CPS_1641 1691942 .. 1691958 +  -2.2  -3.76952   AAATAAACAAGGACA              CGTAAC AGTTG GCTACG              TTTCGCTTCGCTACA  50 61
    CPS_1642 NONE
    CPS_1643 1692606 .. 1692616 +    -4  -3.20236   AATGATTCAAACATA                 TCAT AAA ATGA                 TTGGGTGTTAACTTC  48 74
    CPS_1645 1694173 .. 1694205 +  -5.6  -2.95116   TTTTAAAAGCTAAAG      TCCGTTTTGTGGCA AATAG TGTCGTAACACGGA      TAATTTGGCTAGTGC  52 182
    CPS_1646 1695143 .. 1695156 +  -6.7  -3.97043   AATGTATTGATTTTA               TGGGT AATA ACCCA                TTATTCTATGTTGGA  69 221
    CPS_1647 1695686 .. 1695701 +  -6.2  -3.42069   GGCTCGCGCTTCGCG              CAGTTT AGCC AAACTG               TATTCTTCCACTTAG  61 78
    CPS_1648 1696119 .. 1696133 +  -2.1   -2.9785   AACCAACTATTTTTT              G-CCTG TTAA CAGGGC               GTTATGTTTTCGATG  42 113
    CPS_1649 1697061 .. 1697078 +  -3.3  -3.62644   TTAACCAACTATTTT             TGTCCGC TTAA GTGGGCG              TTATGTAGTTATGGA  50 104
    CPS_1650 1698666 .. 1698697 +   -11  -3.87815   ATTACACTTGTTATA      TGATGACGAAACGTC AGT GACGATTCGTCA-CA      TTTATAAAAGTAGAC  90 370
    CPS_1651 1699500 .. 1699516 +  -5.8  -5.45726   TAAATACAAAGGAAG              TGCGGT GTATA GCCGCA              TTTTTTTGACCTATA  86 42
    CPS_1652 1701922 .. 1701939 +  -5.5  -3.34517   GCACCAACAATTAAA             GCGGTTT AATA GAGCCGC              TGTTTACCAAACAAT  57 17
    CPS_1653 NONE
    CPS_1654 1704165 .. 1704190 +  -6.2   -5.4505   TACTTCAAAATAAAA         GCCAATAAGT GACATA ACTGATTGGC          TTTTTTATTGCAAGA  86 77
    CPS_1657 1708484 .. 1708495 +    -3  -3.22475   GGCATTGATTGAAGA                GAAT AGTT ATTC                 TATTGTCGAAATCAA  47 208
    CPS_1658 1709311 .. 1709359 +    -2  -4.89567   CATCATTAATACGTC T-AAAGTGCTCATTG-ACTAACAT CGA ATGTTTGAACAATGAGTGCTTTCA TTTTATATTTTCGCA  65 67
    CPS_1660 1710345 .. 1710378 +  -5.5  -5.78622   AAGACTTCTATATAG     T-TAAAAGGTGCTACT TTT AGTAGGGCCTTTTACA     TTTTTTTTAACATAG  91 71
    CPS_1663 NONE
    CPS_1664 1713110 .. 1713124 +  -2.9  -2.83715   TATAGCCATGATTTA               TAGAA CAAGT TTCTA               TATCGTAATGATAAA  42 160
    CPS_1670 1719830 .. 1719841 +  -4.4  -3.26042   AGCTAGTCTTAATTG                GTAG CTTG CTAC                 GTTATTTTTAACTAA  52 293
    CPS_1673 NONE
    CPS_1674 1723244 .. 1723260 +  -3.7  -4.33928   AAGATTAGATCTATA              ATGACTA ATG TAGTCAA              TTTGTCTTTGAACTA  62 471
    CPS_1681 1726822 .. 1726833 +  -4.4  -3.39154   AAGGAATTCGACTAA                TTGC TCTT GCAA                 CTTTATTATTTATTC  53 119
    CPS_1682 NONE
    CPS_1684 NONE
    CPS_1685 NONE
    CPS_1686 1729067 .. 1729081 +  -6.4  -3.85698   TGGCGGTGAATTAAA               GTGGAT GGT GTCCAC               TTTATCGGGGGAAGA  66 27
    CPS_1687 NONE
    CPS_1688 NONE
    CPS_1689 1730689 .. 1730702 +  -2.5  -2.52585   TCTTAAATCAATTAC               TTTAA AGCG TTAAA                ACTTTTGCTATGATG  41 168
    CPS_1690 1731653 .. 1731663 +    -4  -3.62291   AGATATTTATCTGGA                 TGTT ATA AACA                 TATTTCTGATATTAA  52 323
    CPS_1691 1732832 .. 1732843 +    -3  -4.25016   CATAAATCTTCCATT                TAAC GTTT GTTA                 TTCTTTATTCATAAT  57 262
    CPS_1692 NONE
    CPS_1693 NONE
    CPS_1694 1740759 .. 1740779 +  -7.6  -5.28176   TAGAATACGTTAAAA            GCTCTCTA CTTGT TAGGGAGC            TTTTTTATAGGTAAA  89 98
    CPS_1695 1740897 .. 1740910 +  -6.7  -2.79831   AATGCTCAGTAATTA               GCAAG AAAG CTTGC                TATAATAAGCCTTAC  58 29
    CPS_1696 1741434 .. 1741471 +    -5  -2.76272   AGTATTCCTTTATAT   CCAG-CTATTGCTAAGC TTCGC GCTTAGCAATACACTAG   TAATATAATTTATTT  50 122
    CPS_1697 1742218 .. 1742243 +  -4.1  -5.25976   AATTTTTTCTAATAC         TTGTACGCGCTC GGT GAGTGC-TATAA         TTTCTTTTTTTAGTT  76 396
    CPS_1703 1747970 .. 1747982 +  -4.9  -3.14683   TTATCATAGTCAATT                TACAT AAT ATGTA                TTCATAACAAGGTAT  52 86
    CPS_1704 1748534 .. 1748562 +  -7.4  -5.37345   TGATTGTAATAAAAA        GCCTCAACAAGC TAATT GCTTATGGAGGC        TTTTTTATAATTAAC  89 122
    CPS_1706 NONE
    CPS_1707 1753896 .. 1753924 +  -4.4  -4.18294   AGAGGGGATAAAAAA        GCCAGCGAGGCA AGTTA TGCAAAGCTGGC        TTATTGTTTGATTTA  62 62
    CPS_1719 1766967 .. 1766977 +  -4.6  -3.73534   CAAATCAGTTGCGCG                 GGCG CCA TGCC                 TTCTTGCTGCAGTTG  57 270
    CPS_1723 1771732 .. 1771751 +  -6.4  -3.60074   TTCTTTCATTATTAG            GAGCGTGA CTCA TAACGCTC             TTTAAAGGATTTATA  64 140
    CPS_1724 1774236 .. 1774249 +  -2.3  -5.02323   AATAGTTCGAAAATT               GCTCT TGTT AGTGC                TTTTGTTTATAATAG  67 78
    CPS_1725 1775217 .. 1775230 +  -3.9   -3.5394   ATTAAGTGCAGCTAA               TTAAC ACCC GTTAA                TTTGGCGGCAGCTTT  52 343
        deaD 1777233 .. 1777246 +  -9.5  -6.20267   GTGTCACTTTAAAAA               GCGCC TTAT GGCGC                TTTTTTTGTTTTTCG 100 101
    CPS_1727 NONE
        tolQ NONE
        tolR NONE
    CPS_1730 1779924 .. 1779941 +  -3.4   -4.6759   ATAGAGATTATAGGA             CCGTGT TTGGCT ACATGG              TTTTATTAAAATATT  65 67
        tolB NONE
         pal 1781967 .. 1781984 +  -2.7  -3.25282   AAAAACCGTCGTGCC             GTACTAG TTTA CTAATAC              TTACTAATACTTACT  45 11
    CPS_1733 1783093 .. 1783108 +    -4  -4.17301   TCTAAGGTAAAATAT              TCGCTT GTTG AAGTGA               TGTTTTATTTTGAAT  59 292
        nadA 1785461 .. 1785478 + -11.3    -5.626   GATAAAATTAAAATA             GCCTTGC ACCA GCAAGGC              TTTTTTTCTACCATA 100 110
    CPS_1743 1788670 .. 1788715 +  -6.3  -2.51312   GACTGACTCTTCCCA TAACAAGGTTAACTGTTG-CAT AGC ATGACGACGGTTTGCCATGTTA GTTAATGGGTCAGTT  53 497
    CPS_1745 1790238 .. 1790248 +    -4  -3.59372   GTATTGAGACACCTT                 GTTT ATC AAAC                 TCTTCTTTAACTTGG  53 328
    CPS_1747 1793104 .. 1793133 +  -2.1  -4.62471   TAGCCATGCATGCTG       CCCTTGTAGGAAA TCAT TTTACTACTAGGA        TTTTTGGCGGTTGAA  61 183
    CPS_1751 1797034 .. 1797050 +  -6.6  -5.39721   GATAAGAACAAAAAA              TCCGAT TCAGT ATCGGA              TTTTTTATATGCTAA  87 72
    CPS_1754 1801536 .. 1801562 + -12.4  -5.45652   TTTGAGACATAAAAA         GCACCTTGGAAT ATG ATTACAAGGTGC         TTTTTTGTTGAAGGT 100 80
    CPS_1756 1803944 .. 1803968 +  -4.3  -4.55798   TTGAGCTAATCAAAA          GCTAATTTCAA CTA TTGTTATTAGC          TTTTAGTTTCCAATA  67 44
    CPS_1757 1805588 .. 1805640 +  -6.7  -2.61873   CATTATTCTGCCATG TAGATTACCT-AGTCTTATCTCATT TAAGT AATGAGATAAGACTGAGGCAA-CAA ATGTTTAAAAATAAT  57 77
    CPS_1758 NONE
    CPS_1759 1807814 .. 1807830 +  -9.4  -4.90778   TATTGTAGATAAAAA              GCCTGC TAAAT GCAGGC              TTTTATTTGGGTGAA  91 158
    CPS_1761 NONE
    CPS_1762 1810058 .. 1810068 +  -2.6  -3.21593   TATGTTATTATCCTG                 TTAA TTA TTAA                 TGTTATCAAGGGATA  45 132
    CPS_1763 NONE
    CPS_1764 NONE
    CPS_1765 NONE
    CPS_1766 1812524 .. 1812556 + -12.9  -4.42238   AGATTACAATGCTAT      CAGTGGACTTGTC ATCGTTC GATAAGTCCACTG      TTTTAATTAGAATAA 100 39
    CPS_1767 NONE
    CPS_1768 1813903 .. 1813924 +  -9.5  -4.58303   GTTGTAACCTAAAAA           CCAGTCTAT AAAT ATAGGCTGG            TTTTGTAATATTTAA  93 59
    CPS_1770 NONE
    CPS_1771 1816443 .. 1816484 + -13.3  -3.23393   CAAATACAGTCAGGT CAGAATAATCGAATCTTAC CAGG GTAATATTCGATTATTCGG  TCTTATGAAATAAAC  91 97
    CPS_1772 1817256 .. 1817284 +  -7.7  -3.51924   ACACAAAATCAAAAA        CTTTATAAACA CTGGGTA TGTTTATAAAG        TTATCTACGTACAAG  69 128
    CPS_1774 NONE
    CPS_1775 1819280 .. 1819305 +  -7.7  -5.68023   TATAAATCAACCCAA         CTTACGTCA GTTAACCG TGACGTAAG          TTTTTTTGCTTATCC  93 80
    CPS_1776 NONE
    CPS_1777 1821089 .. 1821114 + -12.7  -3.82789   TCTGTTAGCGAGAAA         GGTAAGGGAGT AATC ACTCCTTTACC          TTATATCTTTATGTT  95 75
    CPS_1780 1824036 .. 1824048 +  -3.4  -4.57209   TAATTATACATATGG                GGTT GAGTG AACC                TTTTATGCTTAGTAT  62 252
    CPS_1781 1825222 .. 1825238 +  -6.6  -4.46775   TATATAATCAAAAAA              GCACTA ATAAA TAGTGC              TTTATATTTTACATA  76 228
        pntA NONE
        pntB 1828617 .. 1828648 +  -3.2  -3.71205   GCATTAATAAATAAA      CCAGTTTATA TTTATTCTCCGT TATAAACTGG       TTCGTTTCATTTTTC  52 47
    CPS_1785 1829853 .. 1829867 +  -2.9  -2.91474   ATACATTCCTGAGAA               TAGAA ATGGA TTCTA               GTTATTGTACCTTTG  42 497
    CPS_1787 1831684 .. 1831711 + -11.5  -3.40498   GATTAATCGTATTAA        GTTAGGCTTAA CTCAAT TTAAGCCTAAC         TATTATTGCCACTTG  89 35
    CPS_1788 1832769 .. 1832791 +  -7.7   -5.4251   AGCGCATATCAAAAA           GCCCAACTT TAATT AAGCTGGGC           TTTTTTGTGTCTGAA  93 239
    CPS_1793 NONE
    CPS_1794 1836485 .. 1836495 +  -2.6   -3.2121   CAGTATAAAACTCAG                 TAAT AAA ATTA                 ATTTATTCTAATAAT  45 23
    CPS_1795 NONE
    CPS_1796 1843676 .. 1843692 +  -2.4  -2.71924   GACAGCAGGTTTGAC              TTATAT ATTCG ATATAA              ATTTACAAGAGGATC  40 374
    CPS_1797 NONE
    CPS_1798 NONE
    CPS_1799 1852264 .. 1852285 + -10.3  -2.99871   GACTCACATAGGTTC           TACCTATAC CGCG GTATAGGTA            TCCTTTAATCTCGAC  80 137
    CPS_1800 1852802 .. 1852820 +   -16  -2.94322   CTGTCATCTAATAAG             CCTCCGGC TCT GCCGGAGG             TCATTTAACTAAAAT 100 74
    CPS_1806 NONE
    CPS_1807 NONE
    CPS_1808 1859108 .. 1859118 +  -5.4   -3.0682   TTTTCAAGTTTTTAA                 CAGT GTT ACTG                 TATCTATCTAATAAA  54 160
    CPS_1809 1861144 .. 1861178 + -17.4   -2.7185   AAGTAAGTTATAAAA     TACCAACAACCAGTGA GAT TAACTGGTTGTTGGTA     TGATTAAAGAATGGT 100 35
    CPS_1814 1865603 .. 1865615 +  -4.7  -4.61527   GCTTGCTCAGACGTC                CCCGC AGG GCTGG                TTTTTAAACGCTTTT  69 399
    CPS_1815 NONE
    CPS_1816 NONE
    CPS_1817 NONE
    CPS_1818 1869191 .. 1869205 +  -3.5  -3.90744   CAGTTAATGTTTGTC               TGGCA ATAAA TGCCG               TTCTTTCAAGGCAAA  55 454
    CPS_1821 1872545 .. 1872562 +  -4.1  -2.65264   CACTTTTGAATCAAG             TAGGTGC TTAG GCAACTA              TAATATCAATGGTAA  47 218
    CPS_1822 1873628 .. 1873643 +  -6.2  -2.52896   CTTGGTCAATATTCA              GTTCTA TTGT TAGAAC               TCAGTTAGACAATGA  54 299
    CPS_1823 NONE
        ribA 1874457 .. 1874468 +  -4.4  -3.20442   ACCTACTGGAACCCC                TTCG GATG CGAA                 TGTATTGGTGTTATT  51 122
    CPS_1825 1874974 .. 1874992 +  -5.3  -2.88366   ATTCACTAAGCTCCT             GACTTTC AACTA GAGAGTC             CTTATTCGTTGAAGC  52 436
        torT 1878776 .. 1878788 +  -4.9  -4.21438   ATTTAAGCTTGATCA                TTGAT GAC ATCAA                TTATTTGTTAAGCTA  64 52
    CPS_1829 1880605 .. 1880628 +  -8.2  -5.09245   TAAAAGACAGAAGAG          CAGCGAAGCT TAAC AGTTTTGCTG           TTTTTGTCATTTTAC  91 106
        torE NONE
        torC NONE
        torA NONE
        torD 1885557 .. 1885583 +  -8.9  -5.03405   GAATATCTTACTTTA        TAAGGGAATAGC GTGT GCT-TTCCCTTA         TTTTTATATGCTATT  95 76
    CPS_1835 1888091 .. 1888116 +  -4.7  -3.36213   AATAATATTTTGTTA         GAGTGGGCA CTGTTCGT TCCCCACTC          ATTTATCTTTTTATT  55 39
    CPS_1836 1888755 .. 1888767 +  -3.5  -3.23708   AGTATTTTTTTGTTG                TTATT GGA AATAA                TCATTTTTAAGCCCA  48 234
    CPS_1838 1889384 .. 1889431 + -12.2  -2.71325   CAAATATCAATAAAT AGGATTCGTTGGATGAATTATT AGTT ATTAATTCATCCAACGAGACCA TAAATTTATCACTGA  84 304
    CPS_1839 NONE
    CPS_1840 NONE
    CPS_1841 NONE
    CPS_1842 1894444 .. 1894457 +  -3.1  -3.75655   CTACCCGCGTTAACG               GATGG TCAA CTATC                TTCTGTTACTGTGTT  52 87
    CPS_1843 1894951 .. 1894961 +  -6.8  -3.30243   ACCGGTTATTCGCAG                 CGCT GGG AGCG                 TTATACCAAATAAGT  61 416
    CPS_1847 1897562 .. 1897574 +  -6.3  -3.97834   CTAACCGAATGCTCT                TACCT TCG AGGTA                TTTATAGTCGACTTG  69 221
    CPS_1855 NONE
    CPS_1856 1906257 .. 1906269 +  -3.4  -3.10715   GAGCAGGGTGATAAT                TCAG TGATC CTGA                TTGCGTAATAATGAC  45 117
    CPS_1857 NONE
        hugA 1909382 .. 1909394 +  -5.5  -3.76952   TAATGTGAACTCTAT                GGTGC ATA GCATC                TTTAAATTAAATCCC  61 96
    CPS_1859 1910548 .. 1910581 +  -7.6  -2.94258   TCAAACTCAAATAAG     CTGGAGTT-GCTG TAATTTACT CAGCTAACTCCAG     TATAATTCAGTTACT  64 56
    CPS_1863 NONE
    CPS_1864 NONE
    CPS_1865 1915746 .. 1915758 +  -3.3  -3.18383   CTAAATTGGGCTATC                GCTTG GTG CCAGC                TTAATGAATAACGCT  47 9
    CPS_1866 1917084 .. 1917111 +  -3.7  -3.69395   TTTTTACTCAATTAT        TTGTTAAGTCTA TTACC TAGA-TTAACAA        TTATTAGATAGTCAC  52 82
    CPS_1867 1918294 .. 1918309 +  -7.6  -4.26003   AAACAAAATAAACGA              GTTTCC TATA GGAAAC               TTTATTCACTATTGT  78 366
        pfoR 1919664 .. 1919695 + -16.8  -2.63715   CTTAAATTGATTGAT      GTGGTAAAAGGCTG TTCA CAGCCTTTTATCAC       TAGTATAAAGTAGGT 100 36
        iadA NONE
        cphB 1922018 .. 1922043 +  -7.5  -5.40873   ATCCTTCTTTTTAAA         GCCTGCCACCT TTTT AGTTGTCAGGC          TTTTATTTTTATATT  93 56
    CPS_1871 NONE
    CPS_1872 1926887 .. 1926913 + -11.6  -3.60627   TGTATCAGTCACAAA         TAAGCCCCCTAT ATT AAGGGGGGCTTA         TTTGACATCAAATGA  90 49
    CPS_1874 1930694 .. 1930714 +  -8.3  -5.33405   TAAATGGATTACCGA            TGCCTCTAA GAA TAAGAGGCA            TTTTTATTTAGTCGA  90 52
        cydA NONE
        cydB NONE
    CPS_1878 NONE
        cydD 1937170 .. 1937189 +  -2.2    -2.768   CGCGCAGCAGGTGAA            TGTATGAA GGTC TTTATACG             CTTAATTTGCTTACT  40 19
    CPS_1880 NONE
    CPS_1881 1940079 .. 1940089 +  -5.4  -2.69964   ACTTTTCGCTAACAC                 TGGA GTA TCCA                 TAATATAATTAAGCG  51 521
    CPS_1888 1950374 .. 1950396 +  -2.6  -3.87355   CATGATATTGAAAGA           CGGCCATGGT GCT AACATCGTCG           ATTTTTTTAGCATTA  53 413
    CPS_1891 NONE
    CPS_1892 NONE
    CPS_1893 NONE
    CPS_1894 1955435 .. 1955445 +  -2.4  -4.72631   AATTATTAACCTTAA                 GGGC ACA GCCA                 TTTTATTAAGTTGGT  62 73
    CPS_1895 NONE
    CPS_1896 1957169 .. 1957185 +  -5.8  -3.93742   TAACCAACTGCAATT              TGCCCA TTATT TGGGCG              TTATATTTATCTCGA  67 112
    CPS_1897 1957828 .. 1957844 +  -5.1  -4.77698   TGTATCGACAAGAGT              GCAAGCT ATT ACCTTGC              TTTGTTTTACTCTTA  72 368
    CPS_1900 1958771 .. 1958783 +  -3.5   -4.4648   TTTAATACGACTATC                TAATT GCC AATTA                TTTTCTGCTGAAAAT  62 411
    CPS_1907 NONE
    CPS_1909 NONE
    CPS_1910 1970627 .. 1970649 +  -6.3  -4.78107   ATTATGGACGATTTT           TCCCATCTT GTAGA AAGAAGGGA           TTTTTCCTCATAATA  80 150
    CPS_1911 1970976 .. 1970988 +  -4.1  -3.24613   GTGTTAAAACGAACG                GCTAA TAG TTGGC                TTAGCTTCGTTCCTC  51 41
    CPS_1912 1971851 .. 1971865 +  -2.7  -2.85257   AGCCAACGTTTTTTA               TCCGC TTATC GCGGC               GTTATGTATTTCAAA  42 114
    CPS_1913 NONE
    CPS_1914 1973751 .. 1973769 +    -3  -2.83299   ATCATTTTGGCCGAC             ACTCCCGT TAA ACCGGAGG             CTTTGCCTATGGTGA  42 416
    CPS_1917 NONE
    CPS_1918 NONE
    CPS_1919 NONE
    CPS_1920 1979497 .. 1979509 +  -3.4  -2.56122   GTCAAGCGAAACGTC                TAGG GTTAA CCTA                AGTTTTATAATGAAC  42 12
    CPS_1921 1980067 .. 1980080 +  -3.1  -3.35857   TATCTTGAGTTATAT               GGACA CGTT TGTTC                TATATTATTATTACT  48 466
    CPS_1923 NONE
    CPS_1926 NONE
    CPS_1927 NONE
    CPS_1928 1987881 .. 1987898 +  -3.5  -4.56775   AACGAGTCGTGCTAA             GAGTATTC AAT GAA-ACTC             TTTTTCAACAAAAAT  62 13
    CPS_1929 NONE
    CPS_1930 NONE
    CPS_1931 1991126 .. 1991166 +  -4.9  -3.33151   CTTTCTAACGCGCAG TTCATCATGCTTCCTCGT TAGTGT GTGGGGAAG-GTGATGAA  TATTAATTTACACCC  54 33
    CPS_1932 1992051 .. 1992077 +  -7.5   -3.6217   TTATTTTCCTTCCAA        TAATTGAGG-AC GTAA GTACCTCAATTA         TTCTATGTCATAAAT  71 43
    CPS_1933 1994821 .. 1994857 +  -7.3  -3.56704   TGGTATTAATAAATG    TACGCCATCAACACG CTTTATC CGTGTTGACCGCGTG    TTAATTTGCTCAACG  67 467
    CPS_1936 1996264 .. 1996282 +  -4.5  -3.58343   TTGTTCTCCGGCTCT             TGCTGCT TCAAT AGCTGCA             TTTAAGGCTAGTAAA  55 508
    CPS_1938 NONE
    CPS_1939 NONE
    CPS_1940 2004333 .. 2004351 +  -4.5  -2.60219   ATAACAGCGCTAATA             CCATCAG TTTAC CTGCTGG             GTTATGCCCCTTGTA  47 463
    CPS_1945 2009964 .. 2010021 +  -6.4  -2.64616   GCTTGAGCAATTTCA ATTCA-AGGCGCTGTGACTGATAATGG TTGTT CCATTATCAGTCACTGCAACGATGAAG TGATATGGCTCAAGC  57 175
    CPS_1946 2010078 .. 2010110 +  -3.6  -4.43477   TTATGCCGTGTTAAA      TAACTTAACCATAG ACTGA CTATGCTTAAATTA      TTTTCCTTGCCTAAA  62 23
    CPS_1947 NONE
    CPS_1948 2012143 .. 2012157 +    -5  -3.62096   GACGTCATGACCATA               GGTATC ATT GATATC               TTTGAAATGGTCAAG  57 485
       trpB1 2018188 .. 2018212 +  -8.7  -3.74626   ATTAGTTATCAAAAA          CAGGTAATAAT TTT ATTGTTGCCTG          TTTAGCTAATTTACT  79 44
    CPS_1956 2019359 .. 2019371 +  -5.5  -4.06903   TTTATCGTTATCAAG                TCGGT CTA ACCGG                TTTAGTTTAGGACTT  63 74
    CPS_1957 NONE
    CPS_1958 NONE
    CPS_1959 2025013 .. 2025048 + -23.6  -2.91582   GCGGGCTTAGTAAAA    GGAGCAGTAAGCTGTT AGAT AACAGCTTACTGCTCC     TCTCTACGTAGGATG 100 31
    CPS_1961 NONE
    CPS_1962 2030976 .. 2031001 +  -8.9  -5.28778   TCATGTATGAGCTCA         GCCGACTCGTG TGGC CACTTGTCGGC          TTTTTTGTACCTACT  95 143
    CPS_1966 2034966 .. 2034990 +  -5.1  -3.64703   TAAATAAAAACAGAG          CAAATGGTTAA CTT TTTATCATTTG          TTTCCATAAGAAAAA  57 263
    CPS_1968 2038258 .. 2038277 + -10.8  -6.15828   TCAATCAAAAGTAAA            GCCATACT GAAA AGTATGGC             TTTTTTTTTGCTAAC 100 89
         cdd NONE
        deoA 2040152 .. 2040179 +  -8.6  -3.14564   CTAACGAATAAATAA        CCTTAGCAG-CTA ATA TAGATTGCTAAGG        TTAGTAACCGGCTGC  71 37
        deoB NONE
    CPS_1977 2047605 .. 2047635 + -14.2  -3.53012   ATCATTTGAGAAATA       AAAAAGGGTTAGCA TTT TGCTAACCCTTTTC       TTTAACACAACGAAA 100 53
    CPS_1982 2053124 .. 2053146 +  -7.6  -5.29782   AAGTTAATCCCCCTA           GCCGACTTGT GTA ACTCGTCGGC           TTTTTTGTACCTGTC  89 55
    CPS_1983 NONE
    CPS_1984 NONE
    CPS_1985 2055741 .. 2055766 + -11.3  -3.07935   ATTAATTATTCCTAA         CCTCAGCTTTA TAAT TAAAGTTGAGG          TTAGGTAAATAAAGT  84 26
    CPS_1997 2067171 .. 2067187 +  -7.9   -5.1634   AAAGACAATAAAAAA              GCGAGCC TGA GACTCGC              TTTTTATATATTTAT  88 64
    CPS_2000 NONE
    CPS_2001 2071807 .. 2071839 +  -7.9  -2.99687   AGGTTACGTCGGTTT      ATTACTTGAATCTAT TTT ATCGATTCAAGTAAC      CTTCTTAATTTTATT  66 63
        lysC 2076528 .. 2076555 +  -7.2  -5.05113   AAATTAATAAATAAA        GAAAGAATGA TAAACGCT TCATTCTTTC         TTTTCTTTCTCTGGG  88 123
    CPS_2007 2078586 .. 2078628 +  -3.5  -2.67717   ACTAATTAACTGTAT TGCCCAAGCTACCTGAA ACACATATC TTCAAGTGACTTGGGTA TAACTTATTGAATTT  43 51
    CPS_2008 2079691 .. 2079711 +  -8.3   -3.6502   AGCGCGTAGTTTAAA            CACCAGACT ATT AATCTGGTG            TTTAAATCGAGAATC  73 254
    CPS_2010 2082784 .. 2082826 +  -3.6  -2.72799   AGTGAAACCAAATAC AATATTTGATATGGAACCAA GTG TTTGTTGCATATCAAATAGC TGATGTATATACCCG  45 52
    CPS_2011 2082921 .. 2082941 +  -2.6  -3.76968   TGGGTTATTGATTTC            GACAATAG AATAA CTATTCTC            TTTAATCAATGCCTT  51 13
        dctB 2084884 .. 2084901 +  -6.3  -2.92246   ATCTTTACCATTAGC             TTGCCTG TAAA CAGGTAA              TATCATTCCGCTTAA  58 8
        dctD 2086499 .. 2086511 +  -4.1  -3.34564   GATAGCTAAGGTTAA                CTGTT CTG AGCAG                CTTTTGATTATTCTG  53 86
    CPS_2015 NONE
    CPS_2016 2090163 .. 2090181 +  -8.9  -3.68341   ACCATATATAAATAC             CCCATGA CCCCC TCATGGG             TTATTAACTCCACTT  77 19
    CPS_2017 2090729 .. 2090741 +  -9.1  -5.82172   AAGTGATTAATAAAG                CAGGC GCA GCCTG                TTTTTTTATATTCAT 100 250
    CPS_2018 2091763 .. 2091778 +    -4  -5.62045   TATATTCAAACCGCC              GTAAAC ACTG GTTTGC               TTTTTTATTATGTCT  84 22
    CPS_2019 NONE
    CPS_2021 2093113 .. 2093127 +  -4.2  -2.63073   GTAGCATGGCTAGTT               CCGAAA CCT TGTCGG               CTGTTGTTACCGCCA  47 274
       gabD1 2096025 .. 2096035 +  -2.6  -4.24204   TTGTATATCAACGTA                 TTTT GAT AAAA                 TTTTAAATATAAATA  55 44
    CPS_2025 2098908 .. 2098929 +  -9.5  -4.33785   AGTTATTCAGTTCTG           TGCGTTAGA TTTT TCTAGCGCA            TTATTTTATGAATAT  93 48
    CPS_2026 NONE
    CPS_2027 2099300 .. 2099335 +  -5.6  -3.78018   GCTATACTTGAGTAA    TGCATTGATAAATTTA TTAC TAAGCTCATCAATGCA     TTTGCGTCATTTTTA  61 30
    CPS_2031 NONE
    CPS_2032 2105555 .. 2105567 +  -3.4  -3.27298   GGTGTGCAGGTATTT                TTGG AGGTA CCAA                TTAATGATTAAGGCA  47 2
    CPS_2033 NONE
    CPS_2034 2106565 .. 2106581 +  -4.4  -4.87037   CCGAGATAGAATTAA              TGCTCA CGATA TGAGCG              TTTTTGATGTCTCTT  73 68
    CPS_2042 2116900 .. 2116934 + -13.1  -3.66999   TAGGTGTAACTTTAC     TAAAGCGTGATAACT TGTTT GGTTATCGCGCTTTA     TTTGCATACGTCACT  95 62
    CPS_2048 2123911 .. 2123932 +  -8.7    -5.252   AAGTAACAACTAAAA           GGGTAGGCC AACT GGTTTACCC            TTTTTTATAGCAATA  95 54
    CPS_2055 NONE
       fdhG1 NONE
       fdhB1 NONE
       fdhA1 NONE
       fdhD1 NONE
    CPS_2060 2141978 .. 2142000 +    -2  -2.62935   GATAAAGTAAAAAAG           TACACTTACA CCA TTTAAGTGAA           ATATTTAGAAATTAT  40 77
       hisD1 2143646 .. 2143677 +  -7.2  -2.86288   AACTCGCTCAGGGGG      CGTAAGCGCCACAG ATTC CTGTTGCGCTAACC       ATTTAATCAAGTTTC  62 244
    CPS_2065 NONE
    CPS_2066 2146459 .. 2146472 +  -3.1  -3.65812   TCGAGTTTGGCAACC               CGTTA AACT TAGCG                TTGTGTTAAGGAGCA  50 143
    CPS_2067 2146608 .. 2146620 +  -4.9  -2.83271   TGGTAAAGGGTATAA                TTCTT ATC AAGAA                TAATTATCGAGGTAA  51 10
    CPS_2070 2148594 .. 2148605 +  -7.2  -2.74488   GGACTGGCGAGTTAG                CCGC CACA GCGG                 TCGTTCACATAATTG  61 237
    CPS_2073 2150135 .. 2150147 +  -4.1  -3.42056   GCTGTCGTTGATATT                CGATT TTT GATCG                TTATCAATTAAGAGT  53 48
    CPS_2076 2154050 .. 2154064 +  -2.8  -2.78351   CACTAGAAGTTAAGA               TGACTG TAA CGGTTA               TAATTAAATAGTTTT  42 208
    CPS_2077 2155047 .. 2155065 +  -3.1  -3.59402   ATGTAGCTATAACTT             GTCGTCT CTACA AGGTGAC             TTACTTTAATATAAG  50 98
    CPS_2078 2156945 .. 2156975 +  -9.8  -2.68806   ATTGAGTTTGGTCAC       TCCGCAGCTGAATA GCC TATTCAGCTGCACA       TCAATTATTATCACA  75 147
    CPS_2083 NONE
    CPS_2084 2167151 .. 2167168 +  -2.7  -4.66938   AGTTAAAATGTTTTC             GAACTGA TTAA TCATTTC              TTTTATATTAGGAAT  62 98
    CPS_2087 NONE
    CPS_2088 2172181 .. 2172209 + -16.3  -3.67597   CTGAATAAACTTTTA        GTAGTGATAGTTT TCA AAACTATCACTAC        TTCTTACCTAAAAAC 100 58
    CPS_2089 NONE
    CPS_2090 2175008 .. 2175026 +  -7.5  -3.29144   GATTGTATTAATTCG             CTACTTC GCAAA GAAGTAG             TTGTGAAGGCACTGA  67 7
    CPS_2091 2176474 .. 2176496 +  -7.8  -3.10493   CACGACAAAATTTGT           CTCAGGTGAT GAA ATTATCTGAG           TGTATCTGTTGAAAA  66 145
    CPS_2092 NONE
    CPS_2093 NONE
    CPS_2094 NONE
    CPS_2095 NONE
    CPS_2096 NONE
    CPS_2097 NONE
    CPS_2098 2182514 .. 2182532 +  -2.4  -4.42062   CAATACATTTTCTAA             TGGATAGG CTC TCTGTTCA             TTTGTTTAAGGGATA  57 83
    CPS_2099 NONE
    CPS_2100 NONE
    CPS_2101 2186434 .. 2186444 +  -2.6  -2.88768   GTATGTGATTTTTTA                 TAAT ATC ATTA                 GTTTGAGTTATCGTG  42 23
    CPS_2102 NONE
    CPS_2103 NONE
    CPS_2104 NONE
    CPS_2105 2190695 .. 2190707 +  -4.1  -2.86011   ATTAAAGAAGAGCTG                GGTTG TAA TAACC                TAATGTTTCCCCTTA  48 311
       galU2 2192642 .. 2192672 +  -7.1  -2.75838   GAGTTAACTTACTAA       CACTTTATTATTA CTATT TAATAATAGGGTG       TAGTCTACTTTTCGA  61 268
        pgi2 2194607 .. 2194623 +  -5.1  -3.74872   AACCAATACTTAATC              CTTGTTG GTG CATCAAG              TTTGGTAAAGTCGGT  60 230
    CPS_2113 2202109 .. 2202119 +  -5.4  -3.03419   TTTTTAACTAAAACC                 CACT TGT AGTG                 CTTTAATTTACCCAT  54 30
        aspS 2204132 .. 2204159 + -11.4  -5.27923   TATCAGTAATGTTAA        TGCAGCTATAAC GTAT GTTTTAGCTGCA         TTTTTTATGGCATTA 100 98
        ruvC 2204850 .. 2204862 +  -3.3  -3.31932   CGTGTTTTTGTCTGT                GAAGC TAA GCCTC                TGTGTTCTTCGTTGT  47 123
        ruvA NONE
        ruvB 2206814 .. 2206864 +  -6.3  -3.65294   CTTAATAAGAAGAAC TTTCCCATGAATGGGAAAGCAAA AAAGC TGTATTTTCCCATTCATGGAACA TTAGTTTGTATAAAA  64 161
    CPS_2118 2208407 .. 2208437 +  -2.5  -5.26119   AACCAGCCCCTTGGG       GGAAGGCTGAGCA AATCA TACTCAGCGTTAC       TTTTCTTTTTAAGGG  72 195
    CPS_2119 NONE
    CPS_2120 2211759 .. 2211791 +    -5  -4.28925   CACCTACTTTGAAAA      TTAAGCAGCTAAGA GTATA TATTAACTGCTTAA      TTATATTTTTTTAGT  67 51
    CPS_2121 NONE
    CPS_2122 2214721 .. 2214732 +  -4.4  -3.14463   AACTCTTTATTTTGG                CTGA CCGG TCAG                 TTCATCGAAAGACTT  50 99
    CPS_2124 2218374 .. 2218388 +  -4.3  -3.89435   GTTAAATAATCAAAC               CATAG AATGA CTATG               TTTACATTATTTGCC  57 398
        msbA NONE
        lpxK NONE
    CPS_2127 NONE
        kdsB 2222626 .. 2222671 + -12.9  -3.32647   TCTACTTCTTAGTAG TAAAAATAAACCTGTGAGGCA ATAC TGTCTGACAGGTTTACTTTTA TTGATATGATTAAAC  91 53
    CPS_2131 2224451 .. 2224467 +  -7.3  -2.74999   TGCATATCACAGAAA              GTGGCAA TAA TTGTCAC              TCATCTTAAAACTTA  61 16
    CPS_2132 NONE
    CPS_2133 2226619 .. 2226632 +  -3.1  -4.48987   AGCAGAGTAGCTAAC               TTGGC TTTA GTCAA                TTTTCCTTCTGAAAA  62 31
    CPS_2134 2230338 .. 2230361 +  -7.5  -5.04385   ATCTAATTGATCAAA          GGCTTTTGA ATGAAC TCAGAAGCC           TTTTTTACAACTATC  88 71
        rsuA 2234782 .. 2234803 +  -8.1  -5.33026   ATTTAGCCATCTGTT           CATCAGTTG CTGG CAATTGATG            TTTTTCTTTCCATTC 100 167
    CPS_2140 2241644 .. 2241673 +  -6.5   -5.4505   AGTTATCGATCTAAA       CCTAGTAATGACT GTCC AGTTGCTACTAGG        TTTTTTATTAGACAC  87 141
    CPS_2141 2242266 .. 2242282 +  -8.7  -6.31682   TCCATTATTTAAAAA              GTCAGCG CAA TGCTGAC              TTTTTTTTTAATTTT 100 59
        cysD NONE
        cysN 2245009 .. 2245019 +  -5.4  -3.55447   GAACCCAGGACAATA                 TGCA TCC TGCA                 TTGTCTAATAAGTAA  59 211
    CPS_2144 NONE
        cysC 2247680 .. 2247690 +  -3.2   -4.3739   ATCTAACAAATTTTC                 GCAG TTA TTGC                 TTTTCTGACAAGCTC  60 150
    CPS_2146 NONE
        galE 2250101 .. 2250124 +  -8.2  -5.63857   CTAATACATAAAAAA          GACTAATGGT TTAC ACCTTTAGTC           TTTTTTTCCATTTTT  93 66
    CPS_2149 2251616 .. 2251628 +  -6.3   -3.9407   GCCCTTAAGGAAACT                TGATG ATT CATCA                TTCATTTTTATTACG  69 23
        ggt1 2253386 .. 2253438 + -16.8  -4.05033   GGCGTTAAATTCTTA TAAACTCACTCTACTTGA--AAGCCT AAA AGGCATCATCAAGTAGAGTGAGTTTA TTTGTGTAGGCTAAG 100 33
    CPS_2151 2254489 .. 2254527 + -17.2  -3.12207   AACTTATTCTATCCC   TTTATGTCTTATAACTTT ACT GAAGTTATAAGACATAAA   TATCTGGTTTTAATT 100 128
    CPS_2152 2258976 .. 2258994 +  -5.2  -5.05505   TTGGTAACGAGTATA             TGCTCTCA TTA TGAGGGCC             TTTTTAATTTGTGAT  79 342
    CPS_2153 NONE
    CPS_2154 NONE
    CPS_2155 NONE
    CPS_2156 2264275 .. 2264295 +  -6.9  -4.13304   ATCATTAGTAGTCAG            TAGCTAAAG AGG CGTTAGCTA            TTTTCGAGCTACTTT  75 19
    CPS_2157 2264987 .. 2265000 +  -2.3   -3.5944   CGGTATAAATTAGTC               CTGGG CGTA CACAG                TTTACACGTATGCCT  48 278
    CPS_2159 2266682 .. 2266693 +  -2.2  -3.91858   CTACTGTTTTAACAT                GTTC TTTT GAGC                 TTTCTAAGGTCTGTG  52 289
    CPS_2162 2268367 .. 2268390 +  -6.7   -3.3344   TTTAAGCCTTGTTAA          GCCCTACAT AGTATG ACGTAGGGC           TTATAACCATTACAT  61 82
    CPS_2172 2275876 .. 2275888 +  -9.1  -3.66237   GGAGTCATACCAACG                CCGCA GTA TGCGG                TATTTAATTGTTTGA  80 337
    CPS_2180 NONE
    CPS_2182 2280692 .. 2280711 +  -2.2  -4.59773   CTTATTTCGACTATA            GCATTA GAACCACG TAATGC             TTTTTCAAGATCCAA  61 279
    CPS_2187 2284190 .. 2284206 +  -2.3  -4.12198   ATCAACCAAAGGCGT              TGTTG CTATTGC CAACA              TTTTAACCACTTGTA  54 175
    CPS_2190 2287645 .. 2287687 + -20.2  -2.63616   ATCAAAGCAGTAAAA TGAGAAAGCCCTGTACTGAT TTT ATCGGTACAGGGCTTTTTTA GTTAATATTAGTCGT 100 104
    CPS_2192 2289004 .. 2289031 +   -10  -5.52096   TCCAAGAGACTTGTC        GCGCCAATCTTAT AAC ATGAG-TTGGCGC        TTTTTTATTGAATTT 100 75
    CPS_2201 NONE
        nusA NONE
        infB 2303586 .. 2303609 + -15.4   -3.3516   TAGTAAACTATTTTT          CAAAAGGGGC TTAT GCCCCTTTTG           TGTTAATTATTGATA 100 148
        rbfA NONE
        truB 2305199 .. 2305234 +  -3.5  -3.41836   GAATACGCGCTCTTT   CGTCATCAAGGCTAAAT TAGT GTTTGGC-TTGATG-CG    TATTTCAATCACTCT  48 170
        rpsO 2305606 .. 2305621 + -10.4  -5.86976   CTTAAACGACTAAAA              GGAGCC CATT GGCTCC               TTTTTTGTTTTCTGC 100 64
         pnp 2308119 .. 2308134 + -10.4  -5.73978   TTCATTAAGTAAAAA              GGAGCC ACAT GGCTCC               TTTTTTGTTTATAAT 100 78
    CPS_2208 2309192 .. 2309223 +  -8.8  -6.10295   TTTTAATATTAGTAA      TGAGCTTGACGATG TCTT TGTCATCAAGCTCA       TTTTTTTTGTCTTCG 100 107
    CPS_2209 2310813 .. 2310823 +  -3.2  -3.11738   TTCAAGACAATTTGA                 CACT ATC GGTG                 CTTCTTTATTACCAC  45 49
    CPS_2211 2313404 .. 2313439 +    -4  -5.37593   CCTGCTGTTTTAAGA    TCAGC-ACGCGGAAAGT TAA ACTCTCGACGTAGCTGA    TTTTTTACTTTAGCA  79 320
        sdhC NONE
        sdhD NONE
        sdhA NONE
        sdhB 2319523 .. 2319549 +  -4.6  -3.10908   TTCTTTACTGCAAAA         GTGTTGATTTAT TCT ATAAATAAATAC         TTCAATAATAAATTT  50 239
        sucA 2322437 .. 2322474 +  -2.8  -3.55622   AACAATAGATTAACT   CTTTGGT-GCGCTTACT CAAAT AGTGAGCGCAAAGAAAG   TTTGAAAGGATTAAA  48 28
        sucB 2324018 .. 2324043 +  -3.9  -4.52047   TAGACTATAGTATTA         GCTCTTTTGGC TACC GTCACTAGAGC          TTTTGTACTATAATC  65 75
        sucC NONE
        sucD 2326219 .. 2326255 + -12.6  -4.19258   TTCTAATTTGTTAAT   CTAATAAAAA-CCCGCT ATCT AGCGGGTTTTTTGTTAG    TTTTAAATAAAATGT 100 49
    CPS_2226 2330323 .. 2330339 +  -4.5  -3.73253   CCTTTACTCAAGGTT              TAGTTAA GGT TTAGCTA              CTTTTTGTCTTTCTA  57 23
    CPS_2227 2330528 .. 2330540 +  -2.7  -3.74693   ATTTAATTATTGATC                CAAGT CAA ATTTG                TTTCATGCAATCGGC  51 68
    CPS_2228 NONE
    CPS_2229 2331542 .. 2331555 +  -3.1  -3.31877   CAAGGTTTGCTCGTT               GAGGT TTTA ACTTC                TTCCGTTATTGGTTT  47 204
    CPS_2231 2333009 .. 2333025 +  -7.3  -2.82104   ACTGCTCTGCCCATA              GCGATGA CTT TTATCGC              TGCTTCATGGTCTTT  60 355
    CPS_2234 NONE
    CPS_2235 2336570 .. 2336583 +  -9.5  -5.64274   GATAATTAAATAAAA               GCCGC TTTC GCGGC                TTTTTTTATAGATGG 100 69
    CPS_2237 2339324 .. 2339356 +  -4.8  -2.55392   TAAAAACTTAACGTT      ATACTCAAGTTCGC TTAGT GCGAACATGAGCAG      TCCATTGGGTAAATT  49 88
    CPS_2238 2339956 .. 2339989 +  -7.7  -3.73072   CAATCTCTAACTAAA     GTAATGAATAAAGGT AGTT GTCTTTATTTATTAC      TTTAGTGCGCCGATT  73 151
    CPS_2239 NONE
    CPS_2240 2342135 .. 2342150 +    -9  -2.61796   GCTAGCGCAATTTGT              CTTGCG TCCT CGCAAG               CTTGATCTAATTTTG  67 352
    CPS_2242 2342940 .. 2342955 +    -9  -4.51196   TTTTATCTTTTTAAA              GGAGCT GTGA AGCTCC               TTTTGTGCGTTTAAG  89 74
    CPS_2243 2347264 .. 2347277 +  -5.3  -3.04988   TTTAGGTTATTGATT               TAAGC AAGC GCTTA                CTTCTTTATGGCTGC  54 107
    CPS_2244 2347689 .. 2347706 + -11.3  -4.93696   TTGATATATACAAAA             GCCAGAG TAAA CTCTGGC              TTTTTAGTGTTTGGC 100 52
    CPS_2245 NONE
    CPS_2246 2348306 .. 2348322 +  -4.4  -4.18018   TTATAACCTCGACAG             GCGCCAG TTAA CTG-CGC              TTTTGACTCAACAAA  61 242
    CPS_2248 2349706 .. 2349743 +  -8.5  -5.07567   TTCTATTTACTAGGA   CTAACGCGTTATGGCTT TACA AAGCTAAAGCGCTTTAG    TTTTTTACCCTCTCG  95 65
    CPS_2253 NONE
    CPS_2254 NONE
        dnaQ NONE
    CPS_2256 NONE
    CPS_2257 2356027 .. 2356058 +    -6  -3.53091   TGAAGCAATTAAAGG      TCGCAATAGTTGAA CTAG TTCAATTAATGTGA       TTTAGAACAAAAGAT  62 75
    CPS_2263 2359156 .. 2359175 + -12.2  -5.30616   GCTTTACTATAAAAA            TGCACGGT TTTA ACCGTGCA             TTTTTGTTTAACTAA 100 60
    CPS_2266 2363539 .. 2363550 +  -2.2  -3.65722   GCTACGCAAATATAG                GGTC AGTT GATC                 TTTCGAGATTGTTTT  47 55
    CPS_2271 2367234 .. 2367255 + -10.3  -5.24129   ATAGAATTGATTAAA           GGCTTAAAA TTTA TTTTAAGCC            TTTTTTATGCCCGAA 100 49
        polB 2371989 .. 2372044 +  -3.5  -4.32233   TTTTTAAAGGGTCAC TAAACGCTAGCATCGCCATTAATAT TAATGC ACATTAATTATGAAGCTAGTGTTTA TTTTCAAATTTTTCT  60 34
        metC 2373430 .. 2373462 + -12.3  -4.37886   GTGCTTAGCTAGTTA      AATTGAACATTACTT TTC AAGTAATGTTCAATA      TTTTATAAAAGCTGC 100 94
    CPS_2276 NONE
    CPS_2277 2376435 .. 2376451 +  -3.7  -4.04187   AATCTACGTATGCCA              TTTCAGC TAA GCTAAAA              TTATGTTTTCTGATC  57 11
    CPS_2278 2377394 .. 2377418 + -15.9  -4.67234   TAAGCTAATAAAAAA          GGCCATATGTT GAT AACATATGGCC          TTTTTAACATTAACT 100 62
         zwf NONE
         pgl 2382482 .. 2382494 +  -2.7  -3.68351   GGGCACCATAACTCA                CTTGT CAA ATAAG                TTTAAGTACTAGACA  48 30
         edd 2384380 .. 2384397 +  -4.1  -4.98255   ACAGATAACGACTAA             GGAGTTG CATT TGACTCC              TTTTTATAATTAACC  73 50
         eda 2385171 .. 2385197 + -18.2  -5.71638   AATGAACATAAAAAA         GGCCAGTCATTA AAA TAATGACTGGCC         TTTTTTTGGTTATTA 100 71
    CPS_2287 2386907 .. 2386923 +  -3.7  -2.93585   TTTGTTATGCTGATG              CGCTATT ATA AATAGCA              TGATTTAAAATATGA  46 76
    CPS_2288 2387475 .. 2387487 +  -6.9   -3.8125   CGTTTCAACTGGAGC                GGCGG CAT TCGCC                TCTTTTACTTCAGGA  70 355
        rluC NONE
    CPS_2291 2392554 .. 2392589 + -13.4  -4.07975   AACAATTTTAAAAGA    GGTAAGTGCCCGTATA TTAA TAGGTGGGCACTTACC     TTTGTGATTCAGTTA 100 50
    CPS_2293 NONE
        rpmF 2394388 .. 2394410 + -10.7  -3.35813   TACAAAGGCGTTAAA           GTAATCGCT GTTTA AGCGATTAC           TTCGTTAAAGTAAAG  87 11
        plsX 2395668 .. 2395701 +  -4.8  -3.53224   TTAATTCAAGGCAAA     TTCACGTGTTAATAG CTCGC CTATTA-CAAGTGAA     TTTAACGAAGAAGTC  57 201
        fabD 2396800 .. 2396824 + -10.1  -3.32844   TTAATATAAATGATT          CGTTACCTTAT TGA ACAAGGTAACG          TTATAAAATAAAAAG  79 84
        fabG 2397592 .. 2397624 +  -9.3   -5.2112   ATGGTGGCATGTATA      TGGTGTAAGCCTTGA TTT TTAAGGCTTACATTG      TTTTTTAATCATATT 100 18
        acpP 2398038 .. 2398064 +  -6.7  -6.32216   AGTAAAATAATAAAA        GCGGTATACTTA ATTG TAAGTG-ACCGC         TTTTTTTTTATCTAT 100 70
        fabF 2399723 .. 2399761 +  -7.5  -5.38047   AAAAGTAATGAGTAA  GCCTGAATACTAACCTCT ATGC GGAGGA-AGTCTTCAGGC   TTTTTTATGTCAATA  89 93
        pabC NONE
    CPS_2301 2401678 .. 2401688 +  -2.6  -2.84574   CATATGACTGAATAA                 TATA AAC TATA                 TAATTGATTACACTC  42 42
         tmk NONE
        holB NONE
    CPS_2304 NONE
    CPS_2305 2404678 .. 2404690 +  -4.9  -2.86343   GTTTGAGCCGTGCGC                TAATG AAC CATTA                TCTGGTCATTAAGAT  51 134
    CPS_2307 2406906 .. 2406923 +  -6.3  -2.71011   CTGCATTCTCTAATA             TGCTACA TCCA TGTAGCG              TCCTTACAAAAAGGT  57 174
    CPS_2309 NONE
    CPS_2310 2410946 .. 2410986 +  -5.4  -2.96692   GATTGCTTAACCTAA  GTAATAAGTGCTCTGAGC TGATT GCTGAGGGCACTAATAGC  TATCTGATAATAGTG  54 31
    CPS_2311 2412154 .. 2412167 +  -2.4  -3.37499   TTTACTTGATTGAGA               GCTT GATTAA AAGC                TTGATTAAGATGTTG  45 28
    CPS_2312 NONE
    CPS_2313 2413839 .. 2413857 +  -2.4  -2.74335   ACTGACACTAGTTTA             TGCAATAT TGT AGGTTGCA             GGTTTTGTTATTTGC  40 52
    CPS_2314 2414144 .. 2414157 +  -2.4  -3.37499   TTTACTTGATTGAGA               GCTT GATTAA AAGC                TTGATTAAGATGTTG  45 28
    CPS_2319 NONE
    CPS_2320 NONE
    CPS_2321 NONE
    CPS_2322 NONE
    CPS_2323 NONE
    CPS_2324 NONE
    CPS_2325 2420497 .. 2420522 +  -9.1  -5.60689   ATGACATGTTAAAAA         GCGTAAGTAAA ATTA TTTTCTTACGC          TTTTTTCTTATATAA 100 82
        gyrA 2430094 .. 2430110 +  -7.9  -5.28755   CATCAACACTAAAAA              GGCGGCT AAT AACCGCC              TTTTTTAATGTGTTT  89 47
        serC NONE
        aroA 2432529 .. 2432539 +  -5.4  -3.29381   TTTGACAAGCTAGCA                 CAAG TTT CTTG                 TTAATAATGTTATAG  55 11
         cmk NONE
        rpsA 2435460 .. 2435498 +  -9.9  -4.40561   ATTACTACAGCAGGT  GAAAAGAGTATTTATCAC TATC GTGGTGA-TACTCTTTTC   TTATTTTTAACGCCA 100 84
        ihfB 2435916 .. 2435934 + -10.3  -5.75342   AAATTAGATAATAAA             CGGCATG TTAAC CATGCCG             TTTTTTTTGGGCAGA 100 59
    CPS_2337 NONE
    CPS_2338 2437498 .. 2437508 +  -2.4   -3.7948   CACTGACTACCGTCA                 GCTC CGT GCGC                 TTTCCTCAATATTGA  50 89
        pyrF 2438372 .. 2438390 + -13.2  -5.76237   GCGTAAACAAAAAAA             GCTAGGTC AAT GACCTAGC             TTTTTTATTTATATA 100 87
         gnd NONE
       msrB1 2441624 .. 2441657 +  -9.1  -4.35348   TAAACCTCAATATCG     AGTAAAGAATAAGTA TAAG TGCTTATTCTTTACC      TTTCTCTTATCTTGT  93 38
        gap2 2444162 .. 2444186 + -15.9  -6.04324   AAACGAATTAAAAAA          GCGCATATTAC TTA GTAATATGCGC          TTTTTTGTTTTTTAG 100 59
    CPS_2345 2444586 .. 2444605 +  -6.4  -2.74696   GGTTAAATACAGCGA            GCAGGTTT TGGT AAACCAGC             GTATTTAGTTGCTTG  57 77
    CPS_2357 2450284 .. 2450296 +  -2.7  -4.05085   AGGGGCACTTAGCGC                CATAG AGC TTATG                ATTTTTTTTCCGAAT  53 137
    CPS_2358 2452063 .. 2452099 + -21.3  -4.44046   AAAATTAGTGTGAAT    GAAAAGCCATTATCTAT TTT ATAGATAATGGCTTTTC    TTTATTTCAAATACA 100 53
    CPS_2359 2455294 .. 2455313 +  -3.6  -4.14725   AACATTTAGCTTAAG            CTTTAAGT ACGC ACTTTAAG             TTTCTAGTTTGAGTA  59 7
    CPS_2360 2455721 .. 2455743 +  -9.8  -5.36965   GCGGTTTTAATAGAA           GGTCAGTAGC TTT GCTCCTGGCC           TTTTTTGTGCTCTTG 100 71
    CPS_2369 2471505 .. 2471525 + -14.1  -5.45652   GTTAGATAAATTAAA            GCCGTATCA TGT TGATACGGC            TTTTTTATTGGAGAT 100 79
    CPS_2372 2475328 .. 2475343 +  -2.6  -2.87621   TAATTTTGATTTTTG              TTGATA ACGT TGTCAA               TAGTGTTCTATTATT  42 45
    CPS_2373 NONE
    CPS_2374 NONE
    CPS_2375 NONE
    CPS_2376 2480383 .. 2480395 +  -2.7  -3.40082   CAAGTGATTAAGGTG                TATGA CGG TCGTA                TTAGTGTGTCTTTAA  47 30
    CPS_2377 2481754 .. 2481779 +   -12  -4.72729   GTTTGAGTATTGTTA         CAGCCTATTG TTAATT CAATAGGCTG          TTTTCATTTTAGTTG 100 80
    CPS_2381 2488810 .. 2488839 + -17.3  -4.41494   TTTATTAACTAAAAA       CGCCTCAGTTACA CTCA TGTAGCTGAGGCG        TTTTGCTTACCACTA 100 78
    CPS_2387 NONE
    CPS_2388 2503333 .. 2503348 +    -4  -2.84961   TGCTTTTGTTTTGTC              TTGACA TCGA TGTCAG               TAAGTTTTATCTTCA  46 82
    CPS_2389 NONE
        glk4 NONE
    CPS_2391 NONE
    CPS_2392 2508978 .. 2508997 +  -6.5  -3.74238   TTAAATATACCCACT            GACTCAA GCATTG TTGAGTC             TTTGGCGTTATTTCA  66 436
    CPS_2394 2511292 .. 2511304 +  -3.4  -3.36569   CAATAATTCTATCTT                GCTT GGTTA AAGC                TATTTAGAACATTGG  48 432
    CPS_2396 2513517 .. 2513552 + -12.8  -3.45023   TGAAACTATGAATGC    GCCGGTTATGTT-TAAC TTC GTTGTGACATAACCGGC    TTATCGTGCTCCTCC  93 38
    CPS_2398 2515942 .. 2515955 +  -2.3  -4.26076   GCGTAAGCAATTAAG               GTTCC TGCT GGGGC                TTTTACTGCGGCTAA  57 275
    CPS_2402 NONE
    CPS_2403 NONE
    CPS_2404 NONE
    CPS_2405 NONE
    CPS_2406 NONE
    CPS_2407 2520331 .. 2520344 +  -2.4  -3.31232   TTTCAAATGATAAGA               CATG TGCATC CATG                ATTTTATCTACAAAC  44 55
    CPS_2408 2520508 .. 2520518 +  -3.2  -4.14397   AGATAAGCTCAAAGC                 TGCC GTT GGTA                 TTTGATTTCTAAACT  57 49
    CPS_2411 NONE
    CPS_2412 2524433 .. 2524454 +  -5.1  -5.96521   CCACATTCTAAGAAA           CCACAACTT TAAC GAGTCGTGG            TTTTTTTTCGTTGAT  93 328
    CPS_2413 2525550 .. 2525560 +  -6.8  -2.66274   CTGTAAACTGGAATA                 GCTC ATT GAGC                 GTTACTTGTGAAGCA  57 43
    CPS_2414 2525772 .. 2525782 +  -5.4  -3.36398   AGCAACACACTCTAA                 GTAG ATT CTAC                 GTTTTATCTCTGCCT  57 65
    CPS_2415 NONE
    CPS_2416 NONE
    CPS_2417 NONE
    CPS_2418 2530974 .. 2531001 + -10.8  -2.94739   GTAGATAAGCACATA        TAGTGAGGATAT CATA ATATCCTTACTA         TGATATTTTAGAGTT  81 72
    CPS_2419 NONE
    CPS_2420 2532596 .. 2532607 +    -3  -5.06414   TGAGTAGCAAGTTAA                CTTA TCAT TAAG                 TTTTTCTTAAAAAAA  71 34
    CPS_2423 2535030 .. 2535043 +  -3.1  -3.84266   GTATAATTGCACCAT               TATCG TTAG CGGTA                TTTAATCTAAGGTAT  52 207
    CPS_2424 2537160 .. 2537173 +  -8.1  -3.79071   AGGGTATATCAAGAG               CCGTG GCTT CACGG                TTTACGTCTTGTAGA  75 460
    CPS_2427 NONE
    CPS_2428 NONE
    CPS_2429 NONE
    CPS_2430 NONE
    CPS_2431 2555418 .. 2555436 +  -2.5  -4.66953   CTTGTTAAAGTTCGT            GC-GTTAT GCGA ATAACAGC             TTTTTGACCTATTAA  63 11
    CPS_2432 2555986 .. 2556002 +  -2.3  -3.60048   GTAAACAAATTTATA              TCATTCA AAT TGAATAA              GTTTTTTAAGCGAAA  47 79
    CPS_2433 2558340 .. 2558361 + -10.9  -5.55769   CTGACACAAAAGAAA           GCCTCTACA GTAA TGTAGGGGC            TTTTTTATTATAAAG 100 83
    CPS_2434 2558869 .. 2558901 +  -8.5  -3.18945   TAAACCATCAATATT      CAGCGCAAATTAC CGATAAA GTAGTTCGCGCTG      TATCTTCTGAATAGC  73 69
    CPS_2437 NONE
    CPS_2438 NONE
    CPS_2439 2560941 .. 2560962 +    -8  -5.76237   ATAGTTTTAATAAAA           CCGCAGAC TGCAAT GTTTGCGG            TTTTTTGTTTATATA  93 53
    CPS_2446 2568091 .. 2568112 +  -5.8  -5.19879   TTCAAAACCTTTTTC           TGCCATGC CACAAA GCAGGGCA            TTTTTATCTTTAAAG  84 513
       fadH2 NONE
    CPS_2450 NONE
    CPS_2451 2570845 .. 2570881 + -16.9  -4.33258   AGAAGCAGAGAGAAA    GTGTGTAATTACTCATT TTA AATGAGAAATTACACAC    TTTGTGTTTCAGACT 100 18
    CPS_2453 NONE
        helD NONE
    CPS_2455 2575765 .. 2575776 +  -4.4  -3.06796   TTAGGTTTGCATTTT                TACC AATG GGTA                 TTAAGTGCACTAACA  50 154
    CPS_2456 2577156 .. 2577174 +  -2.4  -3.08371   GTTGAAAAAACGGAT             GTTGAGCT TAT AGATTAAC             TCTGTTAAGCCTGTA  42 13
    CPS_2457 2577862 .. 2577872 +  -5.4  -3.10761   TTATTTGGGCGTTTT                 CAAG GAG CTTG                 TATGATTTATTCAAC  54 120
    CPS_2458 2578574 .. 2578584 +  -6.8  -2.75064   ACCAAATTAAAATCT                 CCAC TTT GTGG                 TAATTCACTCGCCCA  57 408
    CPS_2460 2580237 .. 2580261 +  -9.4  -5.57396   GATAAATTAAATCGA          GTCTGCTTTT GATAA AGAAGCAGAC          TTTTTTATTCGTTCT 100 55
    CPS_2462 2581683 .. 2581694 +  -2.2  -2.65068   ATCAAATTAGTCACT                GTGT CTAA ACGC                 GTTATCAGTCTCTTA  40 18
    CPS_2463 2582045 .. 2582059 +  -4.2  -3.01476   TTGTTAAAATTTCCA               GCCC ATTTTTA GGGC               ATTATGTTTTCCTTT  50 115
    CPS_2464 2582656 .. 2582675 +  -2.8  -3.11072   ATATTCAATTATTAC            GTAGCTCAG TAA CTGGGC-GC            TATATATTAAGTAGG  43 90
    CPS_2465 NONE
    CPS_2466 2583505 .. 2583520 +    -4  -3.06183   CTGCGCAATCTTATC              GTTTGA TATC TCAGAC               TTGGGTAAAACTGAA  47 224
    CPS_2467 2583892 .. 2583906 +  -4.3  -3.14132   ATACAACAAACAAAA               TTAGC CTGTA GCTAA               TTCATACAACAAGGC  50 11
    CPS_2468 2584941 .. 2584959 +  -2.4  -5.00616   CATATGGTGTTCGCA             CATCGAGT ATA ATTCGATA             TTTTTTACCACAACC  66 368
    CPS_2473 NONE
    CPS_2474 NONE
    CPS_2475 2592043 .. 2592080 + -10.9  -5.31456   TAAGATGAGGTTAAT   CTAGGTTGAAATTG-GGT CTC ACTATAATTTCAACCTAG   TTTTTTATAGCTTAA 100 70
       nhaC1 2593893 .. 2593907 +  -2.8   -3.2121   TAATTAAGTCACTGC               TACGTA GAG TTCGTA               ATTTATTGTAGTAAT  45 50
       glyA2 2595286 .. 2595311 + -11.9  -3.06509   GTAACCCGACTGAGC         GCTAAGCGGCT TAGC AGCGGCTTAGC          TATCCTTGTTTAGCC  85 41
       soxB1 2596582 .. 2596594 +  -4.7  -3.03124   AATTAATTGACGAAC                ACGGC GCT GCCGG                TGTTGCGCACTAAGA  52 0
       soxD1 NONE
       soxA1 NONE
       soxG1 2600518 .. 2600534 +  -2.9  -3.64703   AAGAATACGGCCTGA              CGATCGT TTA ACGCTTG              TTTAGCTAAAACCAA  48 15
       purU1 2601602 .. 2601643 +  -5.3   -4.6856   TTTATCAGCAGTAAA CAACGACAATGTTTATG AACTTTAG CGTAAGTATTGTCGCTG  TTTTTAAAGTCTTTA  74 48
    CPS_2483 2602549 .. 2602559 +  -3.2  -3.37761   AGATCAGACAATTTC                 GTGA TTA TCGC                 TTCGGTTTGTTGCAC  48 235
    CPS_2485 2605030 .. 2605046 +  -2.9  -4.13816   AACCAACTATTTTAT              TGCCC GCTAATG GGGCG              TTATGTTTTTCTAGA  55 96
    CPS_2486 NONE
    CPS_2487 NONE
    CPS_2488 2606808 .. 2606825 +  -3.3  -3.41125   CTAACCAACAATATT             TACCCTG TTAA CAGGGGG              TTATAACTCTATCGG  48 221
    CPS_2489 NONE
    CPS_2490 2607743 .. 2607773 +  -4.9  -2.59431   CTGATGCCGCATTTG      TTG-TACCAGTAGA GTAA TCTACTGCTAACAA       TACCTTCTAACGGAC  50 9
    CPS_2491 NONE
    CPS_2492 2609022 .. 2609038 +  -5.9  -2.94597   TAGCATTTGTAGCAT              TAATGGC TCA GTCATTA              CTTTGGTTAACCGTT  56 38
    CPS_2494 2609588 .. 2609608 +  -6.9  -3.36452   CTAACTATTATTTGC            TGCTTAACG TGG CGTTAAACA            TTAGTGTTAGCCACT  66 93
    CPS_2495 2610315 .. 2610331 +  -6.7  -4.15066   AGCCATTTTGATGAA              CAATAAA CAG TTTATTG              TTTCGTTTCTAAATA  71 54
    CPS_2496 2610770 .. 2610782 +  -4.1  -4.09117   AACTAACAGGATACA                TAACC GAT GGTTG                TTGTTTGTGCGTCAC  62 54
    CPS_2497 2611474 .. 2611484 +  -5.4  -4.03234   TCACCCGTTAGTGCG                 GCAT TAT ATGC                 TTTCTATCCAACACC  63 109
    CPS_2498 2611886 .. 2611896 +  -2.6  -3.57418   TTATACATCTTCATT                 TAAA CCT TTTA                 TTACTTTGATGCATC  48 78
    CPS_2499 2612805 .. 2612817 +  -6.3  -3.22208   TTCACATGGCCCAAG                TTGAG CCT CTCAA                TTAAGTGTTAGTTGT  61 135
    CPS_2500 2613635 .. 2613656 +  -2.2  -2.86601   TATAGAATCTACTGA           CTGGGTCA GGAATA TGTCTCAG            TGGGTTTTTGCTAGA  41 361
    CPS_2501 2614098 .. 2614112 +  -8.6  -3.39556   ACTAGGACACGTACC               TGAAGC TAC GCTTCA               TCTTGTTAAACCCTT  75 36
    CPS_2502 2614531 .. 2614542 +  -4.4   -3.6144   GTATGTGCTTTAAAT                GACA ATTA TGTC                 TCGTTTTTTCTTTTT  55 119
    CPS_2503 NONE
    CPS_2504 2615604 .. 2615619 +    -4  -3.57039   TATTTTATGGTTAAA              GAGTTA TAAT TAGCTC               TTGTAGTTATAACTA  52 17
    CPS_2505 2616208 .. 2616221 +  -3.7   -3.1944   GCCATTGATTTAAGC               GGGCC TTGT GACCC                TTGGCTAGTTTTCGT  49 51
    CPS_2506 2616654 .. 2616676 +  -2.7  -3.92746   AGTGGGCCGTAGAGT           GTTAGTGTC ACCTA GATACTACC           TATTTTTAAAATGGA  53 115
    CPS_2507 2616980 .. 2616997 +  -2.7  -3.71148   GGACTCAATACGAGT             TTGGGTT ATGC AGCTCAA              TTTCAGTCCCTTTTA  51 70
    CPS_2508 NONE
    CPS_2509 2618490 .. 2618501 +  -4.4  -4.74767   AGGAGAGGGTGATCT                GAAG TTAA CTTC                 TTTTGTATTAATTGT  71 244
    CPS_2511 2619595 .. 2619619 +  -2.2  -3.78958   AACTCTTGAGCGTTA         TGCCCATATTG TCTA CAATA-GCGCA          CTTTTTATTTACTAC  50 152
    CPS_2512 2619993 .. 2620018 +  -9.1  -4.02119   CTTACTATCATCGCT         TAGGGTCTAGG AGAA TTTAGACCCTA          TGTTTTCTTATACTG  85 124
    CPS_2513 NONE
    CPS_2514 NONE
    CPS_2515 2621939 .. 2621963 +  -4.9  -3.78329   TAATATCTCCATTTC          TTTGTGCATGC ATC GCTTGCTCAAG          TTTAGCTTCATAAAG  60 125
    CPS_2517 2622567 .. 2622605 + -10.7  -3.30474   GTTATGAAAACAGAA   CTAAAACATATGAAT AGCTTCATG ATTCATATGTTTTAG   TTAATACTTATCAAA  86 59
    CPS_2518 2623344 .. 2623356 +  -3.3  -4.52589   TACATACTACTCGCC                GCGAT TAA AACGC                TTTTATCTCGAACAA  62 363
    CPS_2519 2623985 .. 2624010 +    -7  -3.79519   CTTAAGTATAAAAAA         TCTGTAG-CCT AATTC AGGACTACAGA         TTTAATGATGCAATT  70 246
    CPS_2521 2625730 .. 2625748 +    -6  -2.58812   TTGCAGGTTAATGTT             GTTTAGAC TGA GTCAAAAC             TAAATTACATTTCAC  55 98
        pbuX 2627603 .. 2627613 +    -4  -2.83012   ATTGAAAAGCATTGG                 CAAT TAA ATTG                 TCTAATAATACCGTT  45 378
    CPS_2528 NONE
    CPS_2529 2635189 .. 2635199 +  -3.2  -3.19653   TTGATGATGAAAAAT                 GCGT TTA ATGC                 TTCATCGGCTTATGC  47 500
    CPS_2536 2645053 .. 2645065 +  -3.5  -5.27938   CTATTGGTATAAGTC                TATAA CTA TTATA                TTTTTGTTTAAAAGT  74 43
    CPS_2537 2645812 .. 2645834 +  -4.2  -3.14982   AGACTGCTAGTAGTG           GCATAGCT CTGTCTC AGTTATGC           TGTGTTCCTAAGTTT  51 45
    CPS_2538 2646290 .. 2646303 +  -4.5  -2.57132   CTCCGGACATTATCA               GCCTT TTAA AGGGC                GTTATACCCCAACAC  47 55
    CPS_2539 NONE
    CPS_2540 2647737 .. 2647756 +  -9.4  -3.70401   CATCCTATCGTCAAA            TTACTGAG AAGA CTCAGTAA             TATTTATGCTTTTCT  80 163
    CPS_2541 2648349 .. 2648362 +  -3.1  -3.72485   AACAAACTCAATCGA               GC-CCA ACT TGGTGC               TTTAACCTTATGTTT  52 189
    CPS_2542 NONE
    CPS_2543 2649267 .. 2649293 +  -2.3  -4.30833   ACGCAGTACTCAAAA        GGAGTCATAAGC CTTG GTTTTTG-CTCC         TTTGTTGCTCCTTTG  57 89
    CPS_2546 2651835 .. 2651874 + -12.2  -4.45077   GATAAAGTATAATAA  CGAGCAATAATGACGCGT TAAC GCGCGTCTTTATTGTGCG   TTTTACTCCTTTTTA 100 29
    CPS_2547 2652983 .. 2653014 +  -8.3  -3.53224   CCATTCTTTGGGTGT      TATAGATAGTACCG CTATT CGGTA-TATCTATA      TTTAACGAGGAGATA  73 274
    CPS_2548 2653896 .. 2653915 +  -4.3  -3.33865   TTAGCTAACACTATT            TTACCCA TTGACT TGGGTGA             TATTCGTTTGGAGTA  53 507
    CPS_2549 NONE
    CPS_2550 NONE
    CPS_2551 2654976 .. 2654993 +  -4.1  -3.03124   TGTGATTTATAAGGA             CGCTACA TGGA TGTAGCC              TATTAGAGAATGCAG  50 36
    CPS_2552 2655612 .. 2655632 + -10.5  -3.49186   TACAATAGTAAAAAA            CAAGTGGGT GAA ACTCACTTG            TCTGTTTTCTGGGTG  85 200
    CPS_2553 2656066 .. 2656082 +  -2.3  -2.54881   TACATTACAGTAGGC              TTTATTC TAT GAAAAAA              CGTTTTACTTCAGTG  39 87
    CPS_2554 2657801 .. 2657822 +  -5.8  -5.65927   AAGTTACTTGAAAAA           GCACTGGG CTATTA CTCGGTGC            TTTTTTATTTGCGTA  88 343
    CPS_2555 2658442 .. 2658456 +  -5.8  -3.26031   CTTAAAAATGCATTC               CAAAAA ATA TTTTTG               TCTATTTAACCTGAC  59 73
    CPS_2556 2658925 .. 2658954 +  -6.5  -4.30416   TTCTCAGCGTTAAAA       CGTCGATGAATAG CCAG CTATTCATAAACG        TTTTGCCTTGATAAT  74 118
    CPS_2557 NONE
    CPS_2558 2661115 .. 2661139 +    -3  -3.37493   GATTTACGCTAGTTA         TTGAGCTTATA ACTG TATAGGC-CAA          TTAATATATTAAAAG  48 29
    CPS_2559 2662829 .. 2662847 + -13.2  -5.61689   ATTGATTTGAAAAAA             GCCGTTCA TAA TGAACGGC             TTTTTTATTGGTTTT 100 48
    CPS_2561 2664922 .. 2664934 +  -2.7  -3.07283   AATCAATCAGGAAAT                TTATC TGT GATGA                GTTTTGACCAATTTA  43 81
    CPS_2562 NONE
    CPS_2563 NONE
    CPS_2564 NONE
    CPS_2565 NONE
    CPS_2566 2673198 .. 2673229 +  -7.4  -5.74086   AAAATATATCTAAAG      TCAGTTTGTTTCTT ATCT ATGAGGCAAACTGA       TTTTTTATTTCATTT  93 111
    CPS_2567 NONE
    CPS_2568 NONE
    CPS_2569 2674618 .. 2674651 +    -4  -3.17443   TTTTACGGCATTATC     ACCTTT-TTATGTGG AACAA CCACATGACAAAGGC     TCTATCTTGTATAAA  49 122
    CPS_2570 NONE
         bar 2675477 .. 2675493 +    -3  -3.72893   TGGTATTTGCCTTTC              TATAGG CCAAT CCTGTA              TTTAATAAGACAATA  51 77
    CPS_2573 2679137 .. 2679159 + -12.1  -5.15634   CTTAGGTAAATAAAA           GCCAGTAAG CATTT CTTACTGGC           TTTTTTACTCCCATA 100 95
    CPS_2574 2679504 .. 2679520 +  -2.3  -3.69216   ACCTTTGATAAAAAT              TTTCACT ATC ACTGAAA              TCTTTTAAATCAAAA  47 99
    CPS_2575 NONE
    CPS_2577 2683861 .. 2683888 +  -2.8  -3.56325   AATTATTTGACATTG        TGGGATATTAAT TGGT ATTCATATCTCG         TTGTCCTTATGACAA  48 144
    CPS_2578 2684260 .. 2684270 +  -2.6  -4.96773   TCCTTTGTTTTAAAT                 TTAA GCG TTAA                 TTTATTTTTACTTCA  66 60
    CPS_2579 NONE
    CPS_2580 2685065 .. 2685116 +  -7.6  -4.12532   TATAAACGCTGTTAC TTTTTCAGTATTGCCGTTATCT GTTAGTTA ACATAACAGCAATACTGGGAAA TTTATGTCTAGGAAC  78 79
        minC 2685893 .. 2685903 +  -2.6  -2.58427   GTCATCAAAACTCAT                 TTAA TTA TTAA                 CTTATAAAGGATATT  41 22
        minD NONE
        minE 2687031 .. 2687070 + -18.9  -3.55033   GTTTTCTCTTTAATT  TGTTAGCAACCGGATTA ATGAAA TAGTCCGGTTGCTAACA   TTCGTGTTTCTATTT 100 42
    CPS_2586 2691491 .. 2691517 + -15.3  -5.88565   AAGTATAGATATAAA         GCCGAACAACT CTAAT AGTTGTTCGGC         TTTTTTTATTATGCA 100 56
    CPS_2588 2692578 .. 2692601 +  -5.3  -3.57462   TGAGAAAACAAAAAA          GCCGCAAGAG TTAAT TTCT-GCGGC          TTTAAAAGTGAACTA  59 88
    CPS_2590 2693608 .. 2693624 + -12.3  -4.84527   TTAGACAATAAAAAA              GGCGACA TAA TGTCGCC              TTTTTCGTATCTAAC 100 69
    CPS_2592 2696035 .. 2696056 +  -6.7  -2.75481   GTTTAAGGTGGCTAA           CAAGCGTATT TTC AAT-CGCTTG           TACTTGAGATTGCCA  57 341
        bioB 2698518 .. 2698528 +    -4  -4.78029   CCATTTAAGTAGAAT                 TTCA TTA TGAA                 TTTTGATTTTATTCA  67 237
    CPS_2595 NONE
    CPS_2596 2700528 .. 2700557 +  -4.4  -4.84274   CACGCCAGATACTAA       GCCTTAG-CCTTT GTAAA AAAGTTCTAAGGC       TTTTTAATGTAATTC  73 84
        bioD 2701801 .. 2701821 +    -4   -4.7878   TCTATTTGAGCAATG            AGTAACTC CGGTA GAGTTACG            TTTATTTTATGGCTC  68 382
    CPS_2599 2703781 .. 2703800 +  -2.2  -3.28712   AATGATTCTTATTTA            CAGTTATT GTTC AATAGTTG             TTATAGGAAGGGCCG  44 62
    CPS_2600 2704550 .. 2704571 +  -3.1  -3.28188   AAGGTTTTTACTACC           GTGACCATTT TAA GAATG-TCAC           TTAATAACTTTTAAT  47 0
    CPS_2601 2705192 .. 2705218 +  -9.6  -2.62184   TTATAATTTGGCCGC         TTTAGGTATTGC TAA GCAATAACTAAA         TAATGTCAAAACCCA  75 4
    CPS_2602 2705591 .. 2705601 +  -5.4   -3.1364   ATACGCATAAATAAC                 TCCT ATT AGGA                 TTGGATCATTGGATA  54 144
    CPS_2603 2705906 .. 2705920 +  -2.1  -3.55453   TATTTTTATTAATAG               GTGAG CTTAA TTCAC               TTGGTTATATTAATG  47 106
    CPS_2604 2706209 .. 2706231 +  -4.2  -2.87344   GCTAATTCACTGACA           CTTGATTGAG CTT TTTAATCAGG           TATATAAACAGAGTG  48 87
    CPS_2605 2707280 .. 2707301 +  -7.3  -2.87211   GCGTAAATAAGTCCA           CCAGAGC CGACAGTT GCTCTGG            TGTATGCCAAAAAGT  60 222
    CPS_2607 2711455 .. 2711474 +  -2.2   -4.2803   CTTTGACCTGTGACG            TTTTTTCG TCGA TGAAAAAG             TTTTCCCTTGGGATA  57 482
    CPS_2612 2715450 .. 2715479 + -11.5   -3.2812   TAGCATACTTTTACA       GTAACGTGTTACC TTAT GGTATCGCGTTAC        CTTTTATGATAACTC  87 67
        pyrC 2716670 .. 2716711 +  -7.8  -3.61654   ATTACTGCCACTAAG CTTTAGGCTTTTATTATAGT AAAG ACTA-AATAAAAGC-TAAAG TTTGGACTAAGTATA  71 43
    CPS_2614 NONE
    CPS_2615 NONE
    CPS_2616 NONE
    CPS_2617 NONE
    CPS_2618 2724252 .. 2724275 +  -3.2  -3.93369   TTTACAAGAACATAT          GCTAAAAC-AC AAT GTCGCTTTAGC          TTTGATTGAACTTAC  55 94
        tehB 2725061 .. 2725076 +  -6.1  -5.43621   TCAACTCTTTTCCAA              GCCTC TTCATT GAGGC               TTTTTTATAATTTCT  86 92
    CPS_2620 2725754 .. 2725765 +    -3  -3.26767   AAAACAAACAGCAAA                CTAA GATA TTAG                 TATTCCTTAAATATT  47 330
    CPS_2621 NONE
    CPS_2622 NONE
    CPS_2623 2728194 .. 2728208 +    -5  -4.36914   CAGGGTGGCTAAGTA               TGAAGT TTC ACTTCG               TTTTGTAGCAAAACA  67 54
    CPS_2624 2728485 .. 2728512 +  -2.1  -2.60006   GCGCAATTCAATTTC        GCTCA-ACTG AATTAAGAC CAGTCTGAGC        AATTTCTTATTGTTT  40 146
       phbB1 NONE
    CPS_2626 2731507 .. 2731522 +  -6.1  -4.72986   TATATTTTTATCTAA              GCCTC TTTATT GAGGC               TTTTTAATACACGTA  77 437
    CPS_2628 2732390 .. 2732439 + -17.5  -2.92792   CCACTCTTTAATAAA ACATACTCACTATGTCCGATACT CTTC AGTATTGGACATAGTGAGTATAA TGATTTAAACTAGCT 100 364
    CPS_2629 2734117 .. 2734140 +  -9.6  -2.55213   GGCACGTAATAAAAA          AGCCCTAACA GTTA TGTTAGGGCC           TGCATTAAGTAGATA  71 414
    CPS_2632 2734782 .. 2734795 +  -2.5  -5.55664   TACTAAAAGCATTGT               TAATA ACAT TATTA                TTTTTTTCATGATAA  80 493
       msrA1 2743126 .. 2743136 +    -4  -2.84462   GATTTAAATAAGCCG                 GTTA TTA TAAC                 GTGTTCTTTATTTCC  45 137
    CPS_2640 NONE
    CPS_2641 NONE
    CPS_2642 2747817 .. 2747830 +  -3.1  -3.71527   AGTATCATTTTCCAA               TTTGG GTGA CCAGA                TTTCAGTAGTTACAC  53 432
    CPS_2652 2760842 .. 2760855 +  -5.3  -3.73146   AGGGTACCTTACGCA               TTGGA ACGT TCCAA                TTATCCTTTGTTTAT  61 240
    CPS_2653 NONE
    CPS_2654 2765990 .. 2766022 + -14.4  -5.51046   AGTCCTATATATTTA     TATGAGACCCCTTTC TCTT GAAAGGGGTCTC-TA      TTTTTTCTGTATTTA 100 45
    CPS_2655 2767479 .. 2767492 +  -2.3  -3.70037   TGAGAGAGATATAAA               GCTAG TTTT CAAGC                TTTCCATAGTAATTG  47 208
    CPS_2656 NONE
    CPS_2657 2769259 .. 2769279 +  -6.2  -3.79419   CTAGCTGACGGACCA           GCTGCTCCA GTTC TGGA-CAGC            TATTTTCTGGCGGAC  65 504
    CPS_2658 2771392 .. 2771405 +  -2.4  -3.57144   ATAGCATTTACCTTG               TGCA CTTAAT TGCA                TTTAACACTGCCACA  48 108
    CPS_2660 NONE
    CPS_2661 NONE
    CPS_2662 2775405 .. 2775416 +  -5.8  -2.77523   TAGTTAGTCTTTTCA                GCCA TAAA TGGC                 TGCTATTGGTGACAA  56 80
    CPS_2663 2776419 .. 2776434 +  -3.2  -3.95073   TCCAATGTTTACTTA              CCCAAT GACT ATCGGG               TTTGTAGCTATAGGC  55 350
    CPS_2668 2783482 .. 2783496 +  -7.8  -3.18728   GGTAAAGGCTTTTCT               CAGGTC ATA GGCCTG               TTAGCTGTTAAAACT  67 36
    CPS_2674 2787171 .. 2787195 +  -5.7  -4.47707   TCAATATTGCTTAGT          GTAACCTCTCC ATC GCAGATGTTAC          TTATTTTTCATAGCA  71 90
    CPS_2684 NONE
    CPS_2685 2794958 .. 2794970 +  -3.4  -3.76226   TTTTCGTGATATAAC                GTCA AAATG TGAC                TTATCTTATCCACTT  52 341
    CPS_2690 2799469 .. 2799500 +  -7.4  -2.54298   TGGGTTGCTTAAATA      GCTTTCACCTAAAA GTAA TATTAGATGAAAGC       CTCTTCTCGACTATC  63 254
    CPS_2696 NONE
        gltS 2813756 .. 2813814 +  -6.5  -3.23115   AAAATCATTACTTCC TTTATCTACTCAAG-TCTATCCTATAACC TTA GGTTATAGGATAGAACTAAAATA-ATAAA ATTTATATTATTTGC  61 149
    CPS_2699 2817019 .. 2817040 +  -2.3  -4.60255   GGCCAAAACTCTCCT           TG-TAGATGC GCA GCTTCTAACA           TTTTTACGACATTAT  61 436
    CPS_2706 2823399 .. 2823426 +   -10  -4.72272   CTTAGCTAGTGTATA        CAGTGAATGAAA TTAA TGTCATTCACTG         TTTTTCCTCCAACAC 100 97
    CPS_2707 2825318 .. 2825349 + -13.1  -3.08798   AGGCTAATGATTAAA      CACAGGAGGTGAG AATAAA CTCACATCCTGTG       TATTCAGTAAAAGGT  88 34
    CPS_2708 2827572 .. 2827588 +  -5.1  -3.64703   ATGGATGAATATATA              GTCGC TACAAAT GCGAC              TTTAGGTGACAAAGC  57 238
    CPS_2712 2829909 .. 2829922 +  -5.3  -3.05022   TAATGCCGTTGTCCC               TTCAC TCGT GTGAA                TATCTATATCGACAA  54 215
        dgkA NONE
    CPS_2716 2834357 .. 2834385 + -11.9  -4.87291   TAAATATAAAGAAAA        GGTTCAATATACT TTA GGTGTATTGAACC        TTTTTCATTAAAATA 100 57
    CPS_2717 2836583 .. 2836597 +  -2.8  -2.67713   AATCTGCTGGTGAAT               CTCG CAAAAAA CGAG               TGAGTTCTGTTCTAG  41 426
    CPS_2719 NONE
    CPS_2720 NONE
    CPS_2721 2839727 .. 2839749 +  -5.5  -6.10295   TAAAGTTTGCGTTTT           GGGGGGC CGATTGCTA GCCTCCC           TTTTTTTTCTGTTAA  93 159
    CPS_2722 2841063 .. 2841077 +  -4.2  -4.14615   GACTTTATTGTTATT               CTGCTA ACT TAGCTG               TTTTACCGGCTTTTT  62 128
    CPS_2725 NONE
    CPS_2726 NONE
    CPS_2727 2846781 .. 2846804 +  -8.3  -3.01712   AACTCATATCACGTA          TGTTACTGA TATACT TCAGTAACA           TATTAAAACGACAGA  68 78
    CPS_2729 NONE
    CPS_2730 NONE
    CPS_2731 2850352 .. 2850362 +  -6.8  -2.56582   CAATACTATCGCACA                 GGCT ATT AGCC                 CTCTTGATCTTCTAT  56 304
    CPS_2742 2859010 .. 2859034 +  -4.3   -2.7371   TATCTTTTGAAATGG          AGTGATATTTG ATA CAAATAGCACC          GTTGTGTGATGATAT  48 275
    CPS_2745 2860505 .. 2860515 +  -2.4  -2.82602   AGCGACGCTCAGCAG                 ACCC TAT GGGA                 TGATTAAGTTTAATA  41 402
    CPS_2748 2864037 .. 2864053 +  -3.7  -2.80338   GTGCCACTAAAACGG              GGGAA CTTCATA TTCCC              TGCTTAATGGCTTGT  46 411
         ald 2877002 .. 2877033 + -14.6  -6.32216   CACGGGTATAAATAG      CGCACTTTTGCTTA CACT TTAGCAAAAGTGCG       TTTTTTTTTATGTAT 100 337
        trxB 2878115 .. 2878142 +  -2.8  -3.22448   TTTTTGCAGTAAAGC        TTACAGTGAATA TAAG TATTCATTGAGA         TTAGCTTCACTTTAA  45 42
         aat 2878901 .. 2878916 +  -2.6    -3.137   AACATTAACGGTTAT              TTAGAT TTAG GTCTAA               TTCGGTAATATTAGT  43 22
    CPS_2764 NONE
        infA 2880146 .. 2880170 +  -3.6  -5.60689   GAATAATTAAAAAAA         CCAGCAACTCT TTTT AGAAT-GCTGG          TTTTTTATTGTCTGG  84 87
    CPS_2770 2891102 .. 2891114 +  -6.3  -3.49107   AATTAATAATATATC                GAAGA AAG TCTTC                TATTAATTTTTAGCT  62 54
    CPS_2771 NONE
    CPS_2772 NONE
    CPS_2773 NONE
    CPS_2774 2895993 .. 2896007 +  -2.8  -4.43477   AAAATCACCTAACAA               GGGTAC TTT GTATTC               TTTTCCTTGAATAGC  60 78
    CPS_2781 2904203 .. 2904225 +  -4.1  -3.53012   TATCAGTAATGTAAA           GTACCTATC ATACG GTTGGGTAC           TTTACAACAACAACA  55 53
    CPS_2791 2912587 .. 2912597 +    -4  -2.53903   TTCAATTCAAAGCGC                 TATG ATT CATA                 ATGGTTTTTCAGGAG  45 236
    CPS_2792 2914295 .. 2914306 +  -4.4  -3.40622   TTATCGTATATTTTT                TGGA ACTC TCCA                 CTTTCTTTTAAATAC  53 320
        asnB 2917063 .. 2917084 + -11.7   -5.1675   CAGTAAAAATAAAAA           GCCGATAAT TATT ATTATCGGC            TTTTTTAATGGCTAA 100 67
    CPS_2796 2920237 .. 2920257 +  -6.7  -3.05384   TAAAGGTTGATAACT            GACTCCGCC ACC GCCGGAGCC            TTGAGTAACCAGCAC  58 524
    CPS_2801 2924801 .. 2924811 +  -3.2  -4.15854   AATAAAGTACTTAAT                 TGAG AAA CTCG                 TTTTGCAATAACTTT  57 380
    CPS_2816 NONE
    CPS_2817 2949078 .. 2949100 +  -4.9  -3.65351   TATTTACTTGATTAA           TAGCTGGTA TTTTT TACTGGCTA           TTTAACTACAGATAG  57 67
    CPS_2818 2952133 .. 2952162 + -12.3   -4.4017   GCGAATACTAGATAA       AAAAAAGCGCAGA GTAA TCTGCGCTTTTTA        TTTTATAACGGTTCA 100 52
    CPS_2835 NONE
    CPS_2836 2965813 .. 2965831 + -13.2  -3.54543   CTGCTAAAATAGAAA             TAGCGAGC TAA GCTCGCTA             TTTGACAGACTAACT  95 15
        metG 2969964 .. 2969984 + -10.5  -5.25893   ATATTTAACAAAAAA            GGTATGGTG TTT CACTATACC            TTTTTTAATATATAT 100 79
    CPS_2840 NONE
    CPS_2841 2971258 .. 2971268 +  -6.8  -3.27475   GATAAAGCAAACAAG                 TGGC TGA GCCA                 TATTCTGCTAAACAC  61 39
    CPS_2842 2972192 .. 2972204 +  -4.8  -2.63596   AGGGTTTTTAGGTCG                GCCA AATTG TGGC                TGCTCTACGGTAAAG  49 266
    CPS_2851 2982914 .. 2982939 +  -9.2  -5.29385   TTCATCATAAAAAAA         GAGAATAACA TTAAAC TGTTATTCTC          TTTTTTAGTTCACTT 100 70
    CPS_2859 2988382 .. 2988394 +  -4.1  -3.43853   GCCATTTTTAGGTAA                TGCAT CAT ATGCG                TCTTTGACTACTTCA  53 143
    CPS_2863 2991838 .. 2991850 +  -3.4  -4.13963   TTCTATAGCATCATC                TGCT GCTTG AGCA                TGTTTTTTAGCCGCT  57 317
    CPS_2872 3006391 .. 3006420 +  -2.3   -4.7261   GAGTTTCAATCATCA       GATTAAATATTCT CAAT AAAATATTCAATC        TTTGTTTTGCTCACT  62 169
    CPS_2879 3015339 .. 3015349 +  -6.8  -4.06001   TCTGCACTTTTTCCT                 GCCA TAA TGGC                 TTTCCTTAATTTATC  71 162
         alr 3019154 .. 3019169 +  -3.2  -5.09225   CCGAAAAATTAGCCC              ACTGAG AAGT CTCAGC               TTTTTTAGCTAACAT  71 515
    CPS_2884 NONE
    CPS_2885 3020447 .. 3020458 +    -3  -4.04188   GTTTTAAATAGCATA                TCTA ACTA TAGA                 TTATTATCTTTCCAT  55 328
    CPS_2886 3021038 .. 3021055 +  -2.1  -2.86202   GCGCATGCCCCTGCA             TT-AGCTT TTC AAGCTCAA             CTATTTTAGTGTCAA  41 288
        cspD 3029003 .. 3029020 +  -9.9   -5.4833   AATAAGATAAAAAAA             CACAGCT ATTA AGCTGTG              TTTTTTATTGGATGA 100 58
        rluE NONE
    CPS_2899 NONE
        trmU NONE
    CPS_2901 3036006 .. 3036036 +  -2.7  -2.51725   TTTAAACACTATTTA       ACTCTTAAATTAA GCCGA TTAATTAAAGAGA       ATATTAATATAACCT  41 43
        purB 3037464 .. 3037478 +   -10  -6.02919   TTGACTATAAAAAAA               GAAGGC TCT GCCTTC               TTTTTTTATTTCTAG 100 57
    CPS_2904 3039325 .. 3039355 + -14.3  -3.40788   ATGTAAAAATGGATA       TAAAAAAACCAGC ACTAA GCTGGTTTTTTTA       TTAATTAAATTAGCT 100 69
    CPS_2910 3045259 .. 3045270 +  -4.4  -4.26903   TAATGGCTAATGCCA                TTGC TTCG GCAA                 TTTTAATACCATCAA  64 83
    CPS_2912 NONE
    CPS_2913 3048457 .. 3048471 +  -2.1  -2.94329   TCCAGAAAAAATTTC               GACTG TTTTT TAGTC               ATTTAATTAAAAATA  41 79
    CPS_2914 NONE
        norM 3050568 .. 3050599 +  -9.6  -5.72616   AAGAACCATTAAAGA      CCCGTAAAGCCTTAT AAA ACAA-GCTTTACGGG      TTTTTTTATGTCCAT 100 258
    CPS_2917 3052421 .. 3052431 +  -5.4   -3.1505   AAGTGATGATTTAAA                 CTGA TTG TCAG                 TTAATAAAAGATGCT  54 495
    CPS_2926 NONE
    CPS_2927 3063023 .. 3063033 +    -4  -4.83169   AATAACAATTAAAAT                 TAAG GCT CTTA                 TTTTTATCCAAAAGT  68 495
    CPS_2933 3066432 .. 3066453 +  -3.1   -3.5764   ACTTGTACTTGCGGT           GTTATTTAT AAAG GTAAGTAAC            TTTGAAAATCCACTT  50 5
    CPS_2934 NONE
    CPS_2935 NONE
    CPS_2936 NONE
    CPS_2937 3070915 .. 3070925 +  -2.6  -4.47873   CATTACCTTCTATTT                 TTTT AAT AAAA                 TTTTCTACATCTTGT  60 239
    CPS_2949 3091697 .. 3091713 +    -3  -2.52516   AATCAAAAAGGAAAA              CGCTAT CGAGT ATAGTG              CTTAATACTAAAACC  42 159
    CPS_2951 3092843 .. 3092869 +  -8.1  -3.32997   AAAACAACCCGCATA         TTGAGGCAG GTAACTAGA CTGCCTCAA         TTAACTTTATAACCA  70 143
    CPS_2952 NONE
    CPS_2953 3094282 .. 3094308 +    -3   -6.0427   GATTAACCACTAAAA        GAAGTGCTAGC CTTAGC GCCAGC-CTTC         TTTTTTTTGTGTAAT  93 354
    CPS_2957 3100026 .. 3100051 +  -9.8  -5.49234   ATATAATATGAAGAA         GCCGTTTTAC TTTATT GTAAAGCGGC          TTTTTTATTGCCTGT 100 289
    CPS_2965 3105373 .. 3105384 +  -5.8  -3.53012   ATAGCTACTTGCACT                CCAG CATT CTGG                 TTTAGCAAAGCGGGC  60 445
    CPS_2967 3106090 .. 3106105 +  -3.4  -3.83026   ATCATCAATACTAAC              TAATAT TTCT ATATTA               TTTAATGTCAAAGCA  53 123
    CPS_2969 3108666 .. 3108681 +  -3.2  -3.79113   GCCTCCCTCAACCAC              TGGCAG TACC CTGCGA               TTGTTGTGCAAGAAT  53 314
       acpD2 3111442 .. 3111471 +  -2.1   -5.4251   AACCTCAAAAAAAAA       CCGAAAAACCTTT ATAA ATAAGCTTTTCGG        TTTTTTATGTCTAAA  74 392
    CPS_2974 3113328 .. 3113352 + -14.4  -5.80003   CAGCACAAATAAAAA          CGGCCAATGT TTATC ACATTGGCCG          TTTTTTGTTTATTAA 100 81
    CPS_2983 3124013 .. 3124030 +  -9.9  -5.85244   TCAGTAATGGCTAAA             GCCCAAT AATT ATTGGGC              TTTTTTATTTTCATT 100 63
    CPS_2984 3125831 .. 3125862 + -17.6  -4.10672   CGCTATTTACCTATA      CTTAAAAGCCCAAT GTTT ATTGGGCTTTTAAG       TTTACTTTACATTAC 100 43
    CPS_2985 3127657 .. 3127698 + -11.9  -5.27477   TTGATGGCTTTAACT TTCTTACTTTATAGCTGTT CGTT GACTGTTATAAAGTAAGAA  TTTTTTCATTAGAAT 100 116
    CPS_2986 NONE
    CPS_2987 3131011 .. 3131031 +  -2.6  -3.03124   CCGTTATGTAAAACA            ATTAGCTA CTTGT TAGCTAAC            TGTTAGGAAATGAGC  43 46
    CPS_2988 NONE
    CPS_2989 NONE
    CPS_2990 NONE
    CPS_2991 3135127 .. 3135156 +  -4.3  -2.70932   GTCCTTAATCTTAGC       AGTCCCACTTTGCA TCG TGCTAA-TGGGACC       TACTTGGCAACAACA  47 255
    CPS_2993 3138114 .. 3138154 + -12.3  -4.86731   GTGTTATTTTATCCA TAA-AAAACCCGTATTAG CTTTCA CTAATACGGGTTTTATTA  TTTTATTTCAGCAAG 100 93
    CPS_3004 NONE
    CPS_3005 NONE
    CPS_3006 NONE
    CPS_3007 NONE
    CPS_3008 NONE
    CPS_3009 NONE
    CPS_3010 3152061 .. 3152094 + -11.3  -4.72497   CGTGCTTTTTAGGTC     ATCAGAAAAGTATTA GCCA TAATACTTTTCTGAC      TTTTATTACTAAATG 100 164
    CPS_3012 3154932 .. 3154948 +  -4.4  -4.05714   ATTCTCTTCAATCAA              TGCCTT GCCTA AAGGCG              TTTATAATTCCAGCT  59 252
    CPS_3013 3156014 .. 3156062 +  -6.9  -2.81361   TTAGCGACTAATTTA GCTATGT-TATCGCGCATAAAT TACTTT ATGTATGCGCGATATACGCGGC CTTCTGTTAACCTTT  62 126
        aroH 3157214 .. 3157232 +  -8.9  -5.89921   TATTCAAATAAAAAA             CCTTAGC CAAAA GCTAAGG             TTTTTTTATTGTGGT 100 60
    CPS_3016 3158706 .. 3158721 +  -7.6  -3.66921   GACTGGATTTATTGA              GCGTTT CAAA AAACGC               TTTAGCATTCGACTT  70 216
    CPS_3024 3163997 .. 3164016 +  -2.9  -5.08011   TAATACTGTTATAAT            CAGCA-TC AATTA GAGTGCTG            TTTTTTCCCAGTTTT  69 249
       ptrB1 3166385 .. 3166397 +    -2  -2.86908   ACTTTAGCGCACCTT                TTGT GTTAA ACAA                TATGGTCGTTACCTT  41 109
    CPS_3027 3166696 .. 3166706 +  -5.4  -4.11692   GTGGAGTTATAATGT                 CTCA TAT TGAG                 TTTTCACGATAAATG  66 64
    CPS_3028 3167702 .. 3167725 +    -6  -3.15579   CAATAGTAAAACCGT          GAGTTGCTAGG CTG CCT-GCACCTC          TTAGTACGCCATTAC  57 412
    CPS_3033 3172930 .. 3172944 +  -2.8    -4.258   CCCACTTTAAATGGC               TAAAGG TTT CCTGTA               TTTATTGGTGAATAA  55 135
    CPS_3034 NONE
    CPS_3035 3173788 .. 3173811 +  -5.4  -3.70076   CTTTAGCCTTTCCCT          TGTTATCTAA ATGT TTAGCTAACA           TTTCACTAAATTTAA  59 126
    CPS_3037 NONE
    CPS_3038 3175787 .. 3175799 +  -4.9  -3.54029   AAATAGTTGTTTAAA                TAACA AAG TGTTA                TTATCCTTCATACGC  57 254
    CPS_3039 3177519 .. 3177538 +  -2.9  -3.33696   AAAGCCCTCAAGGAG            TGAATGA CAACTA TCGTTCA             TTCCTTGAGGACAAC  47 65
    CPS_3040 3177890 .. 3177903 +  -3.1  -3.18264   TGATATTCGCTTAAG               TGAGG TTTA TCTCA                TTAATCAATAGCCAG  47 1
    CPS_3041 3178545 .. 3178556 +  -4.4  -4.43844   AGTCGAATAGCTGCT                GCAT TGTA ATGC                 TTTTATCAATAATAC  66 425
    CPS_3046 3183018 .. 3183048 + -11.2  -2.66255   AGTAATACTGTGATA       GCGATACGGCTTAA TTT TAAGGCTGTATCGC       TAAATTGTCTTGACG  83 80
    CPS_3047 3184067 .. 3184088 +  -4.5   -3.5882   AAGGTGTCTAATATC           TTTTGCC CTTGTTCA GGCAAAA            TTTCAGCATGCTGTA  55 389
    CPS_3055 3192376 .. 3192386 +  -2.6   -3.0497   CATTAAGCTATTAGG                 TTTA GTT TAAA                 TGTTCACCATAGTAT  43 302
    CPS_3058 3195323 .. 3195333 +    -4  -3.35197   AATAAAACATCAGTT                 TTAG TAT CTAA                 TTAATCTCTATAAAG  51 217
    CPS_3059 3197030 .. 3197045 +  -4.8  -2.78371   AGGAATTCCCCATTA              CTTTTT AAAG AAAAAG               CTTGTTAAAGGTCTC  51 2
    CPS_3061 3198054 .. 3198090 +    -4  -3.11584   TTATTTTACTACTAA   AG-CGCTTATTTCAACTA AAT TA-TTGAAATAAGCGACC   TGTATTAAGTGATGT  47 471
    CPS_3065 NONE
    CPS_3066 3201608 .. 3201620 +  -6.3  -3.21416   TTAATCTCATTATGC                CCAAA AAT TTTGG                TTGGTAATAAACCTA  61 37
    CPS_3073 3204920 .. 3204962 +  -7.3  -4.32177   AAACTGATAACATCA CAAAATTAGTGAAATATAG AATTA CTATGTTTAACAAATTTTG TTTGTTCTAAGCTCA  78 124
    CPS_3075 3206814 .. 3206825 +  -4.4  -2.81471   ACTAGTGAGTACCGT                TTGG ACGA CCAA                 TCTAGTAGCATTGTA  48 95
    CPS_3076 NONE
    CPS_3077 3209821 .. 3209832 +  -4.4  -4.89339   CAATACTAGCTTTAT                CAAC ATTG GTTG                 TTTTTCTAAGTAGTT  73 83
    CPS_3078 3210508 .. 3210537 +  -4.3  -3.04715   GGTGCTAAAAAGCTA       TGACGTTTGAAGG GTTT TCTTTGACCGTCA        CTTTTGCCACAAATC  50 147
    CPS_3079 3210807 .. 3210817 +  -2.6  -3.36131   CATCAATTAGGTAGA                 TTTT ACT AAAA                 TTATGCACTAATTTT  46 174
    CPS_3082 3213504 .. 3213518 +  -8.6  -2.84325   CACTAAAAAGAATAA               CATCCA AAA TGGATG               TGCTATTTCAAGGGG  68 407
    CPS_3087 3219404 .. 3219420 +  -7.3  -3.99924   GTTGAAACGAGTTAG              CCCTATT TTG AGTAGGG              TATTTTATTACTCTT  73 85
    CPS_3088 3220121 .. 3220135 +  -2.8  -4.58395   CACTGCGAAGATTGA               ATTACC CTA GGTAAA               TTTTTCGCACATACA  62 240
    CPS_3090 3223379 .. 3223404 + -10.5  -3.56704   AACAGACACAAAAAA         GCGATAGTACT TTAC AGCACTATCGC          TTAATTTACTGAGAA  86 56
    CPS_3092 NONE
    CPS_3093 NONE
    CPS_3094 3226773 .. 3226785 +  -3.4  -3.47307   GTCTTTGAAAATACG                CTGA AGTTC TCAG                TTATCATAATGTTAA  48 281
    CPS_3095 3227676 .. 3227687 +  -4.4  -5.26875   ACCTTTGATAGCTAA                CAAC ATAA GTTG                 TTTTTTGATTAAAGC  79 393
    CPS_3096 3228376 .. 3228391 +  -2.5  -3.02386   GCGAGTGAAACTATT              TGGCT ACTGTC GGCCA               TCTAATTAATTTTAT  43 5
    CPS_3097 3229302 .. 3229325 +  -6.7  -3.28745   ATAAATAGTGACTCA          CTTAACGCG ATCACG CGCGCTAAG           TTCGCTTCTTCAACC  61 327
    CPS_3106 3251485 .. 3251508 +  -9.6  -5.63517   AAGGTTTAGATAAAA          CGCGATTTAG GCAA CTAACTCGCG           TTTTTTATTTAAGAG 100 136
    CPS_3108 NONE
    CPS_3109 NONE
    CPS_3110 3254832 .. 3254842 +  -2.6  -4.16943   TATTTATAAATTACT                 TTTT TGA AAAA                 TTTTAGGATATAACA  55 90
    CPS_3111 NONE
    CPS_3113 3257219 .. 3257235 +  -2.1  -3.64198   TAGCCAACTATTTTT              CGCCGCT TAA GGTGACG              TTATATCTCTAGGAG  47 112
    CPS_3114 3257849 .. 3257863 +  -2.1   -3.7511   GTGGGCAATAAATTT              C-CCCA TAAC TGGGCG               TTATATTCTAAGAGG  50 114
    CPS_3115 NONE
    CPS_3116 3259584 .. 3259600 +  -2.2  -3.76952   AGGTCAACAAGGACA              CGTAAC AGTTG GCTACG              TTTCGCTTCGCTACC  50 63
    CPS_3117 3260209 .. 3260219 +    -4  -3.40907   TCTATGGCAATTTTG                 TTAG CCA CTAA                 TTAATGTTAATATAA  51 15
    CPS_3118 3260694 .. 3260704 +    -4  -3.15659   TATTCAAACTCAACA                 TTCA GGA TGAA                 TATATATGTTTCGAT  49 139
    CPS_3119 NONE
    CPS_3120 3261430 .. 3261451 + -11.6  -4.25283   TAACAAGCGTTTTAA           CGGGGGAA GTGAAG TTCCCCCG            TTTTAGTGGACACCT 100 43
    CPS_3121 NONE
    CPS_3122 3262876 .. 3262890 +  -4.4  -5.01811   ATATTGTTCCTGGGT               TAATAA GCT TTATTA               TTTTTGCTTTAGTGC  73 218
    CPS_3124 3263719 .. 3263735 +  -2.9  -3.95435   TAGCCATCGATTATC              TGTCACT TAA GGTGGCG              TTATATTTTACAAGG  53 117
    CPS_3125 3264154 .. 3264172 +  -8.8  -3.56162   ACTAATCAACATAAT             GCGCAACC CTT GGTTTCGC             TTCGTTTAACATTTT  77 50
    CPS_3126 NONE
    CPS_3127 NONE
    CPS_3128 NONE
    CPS_3129 3265839 .. 3265853 +  -2.1  -2.63878   TCGACGTAATGTTTA               TTCCT TTGAT AGGAG               CTTGGTTCCCTATTA  40 42
       dehII NONE
    CPS_3131 3267396 .. 3267408 +  -4.8  -3.10612   GCTACCAATTATTAG                CCTC TTAAT GAGG                TGTCTTCAACTTAAA  52 106
    CPS_3132 3268123 .. 3268135 +  -4.8  -3.48505   GTTACCTGAATTTTG                CCCA TTATT TGGG                TGTTAGTTTTTAAAC  55 109
       folD1 3269108 .. 3269121 +  -6.7  -3.05384   CCAGCTATTTTTTTC               CGCTT AAAT AAGCG                TTAGATAACACGGAG  59 105
    CPS_3134 3269636 .. 3269646 +  -5.4  -3.35224   TTCGTCCCTCAAATT                 TTGC TCG GCAA                 TATTTAGCCCAATAT  57 92
    CPS_3135 NONE
    CPS_3136 NONE
    CPS_3137 NONE
    CPS_3138 3271530 .. 3271561 +  -4.7  -2.78358   TCACGTAAACGTTAA     CTACTTGACTTAGAG TTAG CTCTAAGT-A-GTAG      ATTCTAGTTCTTTGA  51 33
    CPS_3139 3272044 .. 3272056 +    -2  -3.56099   GTTTCGTCTAAACAA                TAGT AATCA ACTA                TTTACACCCGTTATC  47 64
    CPS_3140 NONE
    CPS_3141 NONE
    CPS_3142 NONE
    CPS_3143 3274721 .. 3274740 +  -5.8  -3.47896   ACTCATAAAGAAAGA            CAAAACACC GTT GG-GTTTTG            TTCATTCATTACTTA  61 71
    CPS_3144 3275332 .. 3275345 +  -4.5  -2.94329   TAGTCACTCTATTGA               GTCTG TTAA CAGGC                CTTTAATTAGCAATA  48 116
    CPS_3145 NONE
    CPS_3146 NONE
    CPS_3147 3276967 .. 3277004 +  -3.6   -5.5074   ATGAATACGAAAAAA   CCAAAGCTTTTATTAA AATCAG TTAATAAAGACTGTGG    TTTTTTATTCGCTTC  79 95
    CPS_3152 3281020 .. 3281036 +  -6.7  -2.83788   GGTTTGCTTTATAGT              TTAAGTT GTT AACTTAA              CTTCTTAGCTTAACT  58 14
    CPS_3153 3281856 .. 3281871 +  -7.6  -4.45485   GGTGAAACGAGACGT              TGCAAG ACAC CTTGCA               TTTTCTCCGTATCAT  80 67
    CPS_3155 3285482 .. 3285529 + -11.4  -3.12319   CGTTGATGCAAAAAA GGCTGTTGAGCATATTAGAACA GTTA TGTTCGAAAAGTCTCAACAGCC CTTTACTTGTTTTAT  84 98
    CPS_3159 3290914 .. 3290934 +  -3.3  -2.87051   ATGAAATCGGATGAG            CAAATAGAG TTA CTTTATGTG            GTTTAATCGTCAAAA  44 54
    CPS_3160 NONE
    CPS_3161 3292963 .. 3292986 +    -3  -3.01565   TTGGTGATTTTATCG          CGCGTCGTGTC AGT GAC-CGTCTCG          GTTTAATCTTATTTG  45 401
    CPS_3163 NONE
    CPS_3164 3297571 .. 3297592 +  -5.3  -4.01902   GTTACTTGGTTGATT           GTTCATCAAG TAG CTTGAT-AAC           TTATTTGATAAATAT  63 69
    CPS_3165 NONE
    CPS_3166 3298960 .. 3298981 + -13.1  -5.79595   TAACACATAAAAAAA           GCCCTGATA GTAC TATCAGGGC            TTTTTTATTTTAGCG 100 98
    CPS_3168 3302193 .. 3302213 +  -2.6  -3.90588   AAGCAAATAGGTATT            TAAACGTT TATAT AACGCTTA            TTTAGTTAAGCAATG  53 23
    CPS_3171 3304958 .. 3304984 +  -8.8  -3.18053   TTAAGTCGACATTTT         CATCTTGTAAAG TCA CTTTACGTGATG         CTTTATTGATGTATA  70 395
         xth 3306573 .. 3306590 +  -2.7  -2.94099   TTTCATAAGGTTTAC             TGTCAAT GCAT ACTGACA              TCTCTACTAAAGAAA  42 33
        rrmA 3307558 .. 3307570 +  -7.7   -4.4595   TGCGCTGATTTTGCT                CAGCA ACT TGCTG                TTTTACCTTTTCTAA  80 172
        ackA 3309394 .. 3309437 +  -5.4   -2.9356   GTAGATGACTACATA CTCGTTC-ACTTCAACATGCA TTA TTCATCTGGAAGTAGAACGGG TATCTCAATATAAGT  52 37
         pta 3311630 .. 3311660 +  -8.5  -3.19874   TTTTTTATGAAGCCA      CGGTTAAACTTACT TTCA AG-AGGTTTAACCG       TATTAAATCTTTATT  73 70
    CPS_3178 NONE
        dapE NONE
    CPS_3180 3314563 .. 3314577 +  -4.3  -3.34439   TTACCAAGAGGCACT               CCAAT GGACA ATTGG               TTAGCTATTTTTATA  53 82
    CPS_3181 3314792 .. 3314830 + -19.3  -5.65177   TGAAGTCAGATTTCA   GACATAAAAAAACTCCA ACTAG TGGAGTTTTTTTATGTC   TTTTTTTATGCCTGT 100 63
        gcvR 3316877 .. 3316890 +  -3.1  -3.26319   GTTTGAAAGATAAAT               TGTGT TATT GCACA                TTCATGTAGCCACTT  47 83
         bcp 3317532 .. 3317561 + -15.2  -5.21709   CGTTATAAATAAAAA       GCCCTAAGCTAA ATAAAA TTAGCTTAGGGC        TTTTTTAATGTACAA 100 69
    CPS_3189 NONE
    CPS_3190 3321417 .. 3321427 +  -5.4  -3.87869   CAAGAACAAGAAAAT                 CGTT TAA AACG                 TTTATAACAAGTTGA  61 8
        arsC NONE
    CPS_3192 3322456 .. 3322468 +  -4.7  -3.87373   TAAGCCTTTTAAATT                CGCCC TTT GGGAG                TTTGTCAGCAATCTG  59 171
    CPS_3193 3324600 .. 3324637 + -17.4  -2.66522   CAGTTACTTTACCAA   CATAAAAAAACGCGAT TAAATC ATCGCGTTTTTTTATG    TAAATTCTGTTCAAT 100 66
        purM 3328089 .. 3328117 + -14.8  -3.88583   GCATACAAATATATA        TTAAAGGGGCTA TTTAC TAGCCCCTTTAA        TTTATCACGACTTTA 100 57
        purN 3328977 .. 3329014 +  -9.3  -2.71118   TTGCTCTCCCCCAGA   CAGAAGCTGTTAGTATA AATG TATACTCATTGCTTCTG    GTCTATTTGTTTATT  72 185
    CPS_3198 3330198 .. 3330230 + -11.6  -3.53444   TTTAGGCAAGACAAA      TAATTTAAGCATAG TCACT CTATGCTTAAGTTA      TTTAACGCCGAATAA  90 435
    CPS_3201 3331213 .. 3331235 + -13.6   -5.2197   CCTAAAATAAAAAAG           CCGTATTGTT ATT AACAATACGG           TTTTTAATTTTTATA 100 55
    CPS_3203 3335811 .. 3335839 + -13.4  -4.27211   TAATATTTAATACAG        TAAACGAGCTAA CCTAT TTAGCTCGTTTA        TTTGATTTATTTACA 100 38
    CPS_3204 3337595 .. 3337622 + -11.4  -3.07029   GTTCAAAATATTTAT        CGGCTATCAATA TACC TTTTGATAGCCG         TGTTCCCACTGTTTA  84 47
    CPS_3205 3338660 .. 3338695 +   -15  -4.07568   AATCTTAAATATTGC    TAGAGTCTTCTAAGTC ATAT GACTTAAAAGACTCTA     TTTTAAAGCAAAAGA 100 134
    CPS_3207 3342582 .. 3342597 +  -7.6  -3.62597   GTGATTTATAATGAC              GCTACA TGGA TGTAGC               TTATTAGAGAATGCA  71 503
    CPS_3208 3343165 .. 3343179 +  -8.6  -2.61582   GCAGCAGACACTAAA               CATGAC CCA GTCATG               ATTATAAATGCCATA  67 433
    CPS_3212 3344611 .. 3344634 +  -5.4  -3.16203   TATCAGCAACTGTAC          CTGTTAATGA AGAT TCATTAACAC           TGTATGTTGTAGTCG  55 125
    CPS_3213 3346549 .. 3346561 +  -4.9  -2.90723   GGCGTAAATATTGCT                TGTTT TTT AAACA                TATGATTAAAAATAA  51 489
    CPS_3214 3348002 .. 3348020 +  -4.6  -5.55769   TTAACTTTAATACCT             TCAACTTT AGT AAAGCTGA             TTTTTTGTTGTAGAA  84 520
    CPS_3217 3350945 .. 3350961 + -10.1  -2.62616   TTGAACCAGTGACCC              CCGCCTT GTA AGGGCGG              TGCTCTCCCAACTGA  75 255
    CPS_3227 NONE
    CPS_3228 NONE
        proS 3360370 .. 3360383 +  -9.5  -5.64873   CTAAGTAAAGTAAAA               GGGGC TGTT GCCCC                TTTTTTGTTGTTCAA 100 65
    CPS_3231 3360699 .. 3360709 +  -5.4   -5.2696   ATTATTAGCAACAAT                 GAGA TGT TCTC                 TTTTTTCCATTTTAC  82 93
    CPS_3232 NONE
    CPS_3233 3362859 .. 3362869 +  -8.2  -5.64274   TTATGCAAAAAAAAA                 CGGC TAA GCCG                 TTTTTTTGTACATCA  93 290
    CPS_3235 3363891 .. 3363915 + -12.9  -5.68438   CAGAATATCAAAAAA          CCCTCGCTCTT TTT AAGACCGAGGG          TTTTTTATTTGCTCA 100 55
        ilvI NONE
        ilvH 3366236 .. 3366269 + -11.3  -5.52986   ATTTAACTAAAAACA     CACGAAAAAAGAGGCT TTT AGCCTCTTTTTTT-TG     TTTTTTTACTAAACT 100 35
    CPS_3246 3378537 .. 3378577 +  -7.9   -3.3164   TCTAAAAATTATAAA  TATATTGCAAAATGATAAT CTA ATTTCTATTTTGCAATATA  TTATCCCCCTCCCTT  67 36
    CPS_3247 NONE
    CPS_3248 3380737 .. 3380766 +   -11  -5.08367   GTATTAACAGTTAAA       GTGAATTGATAA CACTCA TTATCAATTCAC        TTTTTAGTTTGTATT 100 81
    CPS_3249 NONE
    CPS_3250 3383927 .. 3383939 +  -2.7  -2.52623   CTTTGTATTACTCAC                CATTG GAC TAATG                CTCTTATGACAACAA  41 272
    CPS_3252 NONE
    CPS_3253 NONE
    CPS_3254 NONE
    CPS_3255 NONE
    CPS_3256 NONE
    CPS_3257 3390086 .. 3390118 +  -8.6  -2.62111   CAAGCCAACTAACAG      TATACTGTCTGCTT TTTCT AAGTAGACAGTAAA      GTCGTTTTTTACACG  69 48
    CPS_3258 3394350 .. 3394364 +  -5.6  -3.81951   CAAGCCTAATCCGGT               CCCTTC TCC GATGGG               TTTACTAGTATAAAA  62 290
    CPS_3272 3402681 .. 3402692 +  -4.4  -3.21218   TCGCGATAACGCTTT                TGCT TTTC AGCA                 TTGCTCATGGCGACT  51 145
        fabA 3403795 .. 3403813 + -14.6  -4.87807   AGTTTAGATCGAAAA             GCCCAGCA ATT TGCTGGGC             TTTTTAATATATTCA 100 102
    CPS_3287 3413617 .. 3413637 +  -9.1  -5.63504   GATAACTAATAAAAA            CCGATAAAG TCT TTTTATCGG            TTTTTTTATGCCCTT 100 57
    CPS_3288 3414790 .. 3414821 +    -6  -3.05844   TCCATAAAATTAGTG      GCTAGTTAATTGTT GATG AATGCTTAACTAGC       TATTGGCATAAAGCC  57 54
    CPS_3293 NONE
    CPS_3294 3418091 .. 3418118 + -10.8  -5.86332   GTCAAAAGCAAAAAA        CCAGAA-TACCTT ATT AAGGTAATTCTGG        TTTTTTTTGGGTTAA 100 58
    CPS_3300 3424514 .. 3424539 +  -6.9  -3.14522   AAGAGTTATGCTAAA         TAGTGAGCAAC CTAT GTTGATCGCTA          TTCAGTGTCCATTAC  63 47
    CPS_3302 NONE
    CPS_3303 NONE
        baeS NONE
        baeR NONE
    CPS_3307 NONE
    CPS_3308 3431289 .. 3431301 +  -7.7  -3.34716   TTATCGGTAAATAGT                GTGTG AAT CACAC                CTTTTTAAGAGATAA  69 50
    CPS_3309 NONE
    CPS_3310 3432955 .. 3432971 +    -3  -2.62495   CAGCGTTATTTCAAA             CTAACGC TGTC GCGT-AG              CTCTCTTTATGTCGG  43 9
    CPS_3311 3434471 .. 3434485 +  -4.2  -3.10464   CTTAAGTTCCCACAA               ACGAGT AAA ACTCGC               TGTTAACCTTGCTAA  50 5
    CPS_3312 3435760 .. 3435783 +  -2.3  -4.38712   CAGAATAAAGGCTGC          GCGGGGGAG TTATCT CTTGCCTGC           TTTTATGCAAGTAGA  57 48
    CPS_3318 3442216 .. 3442229 +  -2.4  -5.07971   AAGTATGTCGACAGA               CGAA AGGATA TTCG                TTTTTGGTTATTTTG  67 150
    CPS_3320 3444644 .. 3444656 +  -6.3  -3.61356   AACGCTATCTATATC                GCTTT CGA AAAGC                TTTGGCATACATGCT  64 363
    CPS_3321 3445916 .. 3445931 +  -4.8  -2.78371   AGGAATTCCCCATTA              CTTTTT AAAG AAAAAG               CTTGTTAAAGGTCTC  51 2
    CPS_3322 3446687 .. 3446702 +  -6.2  -5.34555   CATAACCAAGCGGAA              TGCTAA TCGA TTAGCA               TTTTTTCTGCTCTGG  84 36
    CPS_3326 3449156 .. 3449167 +    -3  -3.63744   TTTGGTAGTTATTTA                TTGA CCGC TCAA                 TCTTTTGCCAAAAGA  50 432
    CPS_3331 3451931 .. 3451941 +  -2.4  -3.67597   GAAGTTTTAGAATCT                 CTGC TCT GCTG                 TTATTAACTCAAAAG  47 245
    CPS_3332 NONE
    CPS_3333 3456994 .. 3457004 +    -4  -2.83813   TTTAGCATTTGTATG                 TTCA TAC TGAA                 ATATTTGTATGTTTT  46 219
    CPS_3335 3460385 .. 3460399 +  -8.5  -5.88197   AACGGAAAGTTGAAA               GGCCC TTTAT GGGCC               TTTTTTTATGTTTGC 100 50
    CPS_3337 NONE
    CPS_3338 3463749 .. 3463769 +  -5.3   -3.5332   CTGCTACTGCTGTAT            TCTGGGCGA GTA TCCCCCTGA            TTAATTTCCCCGTTT  57 258
        kefC 3466583 .. 3466594 +  -5.8  -3.73042   AGCTCATCTAAAATA                GGCT TTAC AGCC                 TCTTTTACTAAAGGA  64 353
    CPS_3348 3477072 .. 3477114 + -11.6  -2.84325   ACGAGCTTTTTAAGT TCGATTATTAGCAC-TGGC ATAACA GCCATGTGCTAATAATCAA TGATATTTGCAAAAG  83 73
    CPS_3353 3481249 .. 3481270 +  -7.3  -3.60104   TTAACTGTCGTTTTT           GAGGTACCA CTAT TTGTACCTC            TGTTTGTAATATAGG  67 429
    CPS_3364 3493482 .. 3493507 +  -7.7   -3.5936   TCCAGACATCAACAT         CAAGGTTATTG TCAG CAATAGCTTTG          TTTAAACGCTTTAAA  70 241
       msrAB 3495781 .. 3495792 +  -5.8  -3.42346   TGGTCGTTGGATTAT                GTGC AATA GCAC                 TTATCATAGGGTATT  61 285
    CPS_3370 3499238 .. 3499270 +  -7.1  -2.91322   CCATTGGCTCTATCA      CAAACGCTACTAT TTACATT AAGGTAGCGTTTG      TCATTTCAGGCATCT  62 51
    CPS_3372 3502059 .. 3502095 +  -8.2  -2.62043   TCATATTCTGCGTTA    CATTTCTTTTTAAGGG GATAA CCCTTAATAAAAAATG    TGCCTTGATTATGAA  66 195
    CPS_3373 3503571 .. 3503586 +    -4  -3.15758   GAACAAAACTTAGAC              CGTGAA TCCT TTCATG               TTGGTGAACGCTTAT  49 390
    CPS_3374 3506740 .. 3506753 +  -5.3  -2.59431   ATTTCATTAAAATTT               TCCAT TATT ATGGA                TCACTTATAAAAAAC  51 48
    CPS_3379 NONE
    CPS_3380 3515904 .. 3515924 +  -5.5  -4.14598   ATTTTTCCTCCCAAA            GGTTCTATT ATT AATATAACC            TTTACTTTCATTAAC  66 400
    CPS_3381 3516453 .. 3516474 +  -3.2  -3.21938   TAAGTTGTAGATTCT           TTAATATT CCCCGC AATATTAA            TTACTGCACTTTTGA  48 216
    CPS_3384 NONE
    CPS_3386 3518325 .. 3518344 +  -8.6  -3.32684   AGCACTAGCCTTTAT            CCACTAGT ACGG GCTAGTGG             TGATTTTATTTCGAC  73 59
    CPS_3388 3519950 .. 3519970 +  -4.8   -3.6581   TGAAAGTTCATCTGA           CCA-CATTG TTTT CAATGCTGG            TGTTTTCAAAATAGT  57 432
    CPS_3392 3522089 .. 3522105 +  -2.9   -4.4261   GAAAGTAATAAGCAA              CAACAGC AAA GTTGTCG              TTTTAATATTAAAAG  58 65
    CPS_3393 3523753 .. 3523768 +  -2.6  -4.56358   AAACTTTTAGGGTGT              TTTGCA GCCT TGTAAA               TTTTCTCTGCATCTG  62 143
    CPS_3398 3526985 .. 3526995 +  -6.8  -3.10344   TTTCTTCCCAACTCA                 GAGC TTT GCTC                 TATGTTCAATAACAA  59 210
    CPS_3399 3527780 .. 3527791 +  -3.6  -2.80975   TGTTTTAAGTCGCTT                GGGT ATAA GCCC                 CTTTCAATACTGGGT  46 182
    CPS_3400 3528911 .. 3528921 +  -3.2  -3.75105   AATACGGTGCATGTA                 GTCT GAT GGAC                 TTCTTGGTAAGTTAA  53 414
    CPS_3403 NONE
    CPS_3404 3534353 .. 3534375 + -12.1  -3.93583   GAGTAGAAACATAAA           GACCGATAC AATTA GTATCGGTC           TTTATCGATAACTTA  95 60
    CPS_3419 3554249 .. 3554262 +  -5.2  -3.72695   CATTTAAAGTGATCA               CCGC TTGAGT GCGG                TTTCGTACACCCAAT  60 278
    CPS_3422 NONE
       mmsA3 3557691 .. 3557709 +  -3.8  -3.40899   AAGAAGTTCTCGACG             CCTCTTTT TCA ATGAGAGG             TTATCGTCGAGAATT  51 61
        mmsB 3558771 .. 3558803 + -16.5  -2.83522   TAAGAACGATCCAAA      GAAAAGGCCGATACA TTA TGTATCGGCCTTTTG      ATTTCATCAAAAGAT 100 78
    CPS_3425 3561537 .. 3561578 +  -7.4  -3.54741   TTAACTAGGCAAACA CTCGTCCTTAATCTGT CAGTGAATAA GCAGGTTAAGGACGCG  TTTACAAAAATCATG  71 96
    CPS_3426 3562743 .. 3562754 +  -4.4  -3.20078   ATGCGATCGACAATA                TGGA AAAA TCCA                 TGTTCGTCTAACATG  50 506
    CPS_3432 NONE
    CPS_3433 3573937 .. 3573958 +  -3.8  -3.65542   ATGTTTACAGCATAT           CTC-TAAGC CACAT GCTTAAGAG           TATTTTACACATAAA  52 73
    CPS_3434 NONE
    CPS_3435 3575935 .. 3575958 + -11.8  -5.52986   ATTTGAATTACGTAA          CCACATTCAG GGAA CTGGATGTGG           TTTTTTTAATGGCAT 100 52
    CPS_3436 NONE
    CPS_3439 3579394 .. 3579420 +  -5.3  -5.14563   ATCACGATGAAAAAA        GAGCTT-TAAAG TTTA CTTTACAGGCTC         TTTTTTAATACACAG  79 58
    CPS_3440 NONE
    CPS_3441 3580442 .. 3580452 +    -4  -4.52349   CTAATGATTTATTAG                 TACT GTC AGTA                 TTTGTATTTGTTTCT  64 505
    CPS_3454 3589959 .. 3589976 +  -9.9  -5.73978   TGCAACCATAAAAAA             TGACAGC AATT GCTGTCA              TTTTTTATTTCTGCT 100 55
    CPS_3464 3601960 .. 3601983 +  -8.2  -5.14965   ATATTTTACAGCAAA          GGTCACTTAC TTAG GTAATTGACC           TTTTTTGATAACCCT  90 91
    CPS_3465 3603459 .. 3603476 + -11.3  -4.88407   AAAGCACACAAAAAA             GGACGCT TTTA AGCGTCC              TTTTTAATTAACTGA 100 54
    CPS_3468 3607814 .. 3607824 +  -3.2  -3.28416   CATTATCAAGAAAAA                 GTCT AAA AGGC                 TTAGTCTCGATACTA  47 20
    CPS_3469 3608533 .. 3608560 + -18.6  -5.03994   GTCGTTAAATAAAAA        GGGGCTCAATGT TTTC ACATTGAGCCCC         TTTTTCTGTCTCGCG 100 128
         rnt 3612518 .. 3612545 + -12.2  -4.75308   ACTAAAATTTAGATA        TAAAAAAACCGC TTTC GCGGTTTTTTTG         TTTTTGCATGTTAGT 100 55
        sodB 3614582 .. 3614614 + -11.5  -3.48395   GACAAAATTTATGCA      GACTTAACAAAGGTT TCT GATCTTTGTTAGGTC      TTCTCTAAACAAAAT  89 42
    CPS_3480 3619427 .. 3619438 +    -3  -2.85847   CAGTAAGTCACACTC                TTCT CATT AGAA                 TATGATGTCGCACTT  44 35
    CPS_3481 3620074 .. 3620097 +  -6.2  -3.68827   ACTTTTACTTACCTT          TTCTATGACAT AAA ATGTCAT-GAA          TTTAACTACTCAATG  62 438
    CPS_3483 3620779 .. 3620805 + -13.8  -4.35926   TTCAAAAAATAAAAA         GCCAACAAACTC ATA GAGCTTGTTGGC         TTTTAAATTTACGAT 100 80
    CPS_3485 NONE
    CPS_3486 NONE
    CPS_3487 3627354 .. 3627375 + -11.7  -5.59502   TGCCCACAAAAAAAA           GAAGACGAT TAAA ATCGTCTTC            TTTTTTGGTTTTTTG 100 14
    CPS_3491 3630713 .. 3630737 +  -4.5  -4.96646   AATCATAACGTTTTG          TTATCAAAT TAATCAT ATTTGATAA          TTTTTAGTTATGTAC  73 83
    CPS_3492 NONE
    CPS_3493 3631477 .. 3631493 +  -5.1  -3.29381   GGAGTTGTGATCACT              TTGTGCT TTG AGCTCAA              TTGATACTGTTCTGA  54 40
    CPS_3497 NONE
    CPS_3498 NONE
    CPS_3499 NONE
    CPS_3500 3635659 .. 3635669 +  -2.6  -2.63301   ACCTACATCTAAAAA                 TTAA TGT TTAA                 TCATCTACAACTGTC  41 43
    CPS_3501 3636721 .. 3636748 +  -3.4  -3.67611   AGGCATAATACATGA        CACCACA-ATGAC CAG GTCATCTGAGGCG        TTATATTCACATGGA  50 48
    CPS_3502 NONE
    CPS_3503 3638262 .. 3638275 +  -3.7   -4.4009   GATTATATAATCTAT               GGCGC AATC GCCCC                TTTTGTGAAATAGAA  62 312
    CPS_3509 3648180 .. 3648221 +  -2.5   -3.5637   CTAGGGCGAATTTAA TATTAGGCAAA-GTCAGA ACTTGAA TCTGACCTTTACCTAAAA ATTTTTATACTATGG  48 500
        nhaD 3652606 .. 3652625 +  -8.6  -5.45652   TGCTACCCTTAAAAA            GCTTCTAG TTTG CTAGAGGC             TTTTTTATTGAACAT  95 113
        dsbB 3653188 .. 3653242 + -11.7   -2.9155   AACGACTAAATAACA ATTAACATGAGTAGAGACAGACTAT TCTTC ATAGCGTGTCTCTACTCATGTGAAG TATGGTATTAAACAA  83 39
        trpE NONE
        trpG NONE
        trpD NONE
      trpC/F NONE
       trpB2 NONE
        trpA 3668173 .. 3668191 + -11.8  -5.66338   ATAACAATAAAAAAA             GGAGCAAT TAT ATTGCTCC             TTTTTTATTATGTTT 100 84
    CPS_3531 3672315 .. 3672335 +  -5.4  -5.25803   TAACTGACTTATAAA            CTCAGCTA ATGAA TCGCTGAG            TTTTTTATGCGGCTT  81 94
    CPS_3533 3674115 .. 3674135 +  -7.5  -4.11141   CATCTTCTGTCGTAA            GTCCTGCGT CCC ATGCTGGAC            TATTTTTCTCTACCG  75 355
    CPS_3536 NONE
    CPS_3537 3679005 .. 3679019 +  -2.2  -3.33969   TCCCTGTTATAAAGT               TATTGA GGG TTAATA               TTGTCCGCTCACTTA  45 13
         xni NONE
    CPS_3539 3680540 .. 3680571 +  -7.4  -3.01791   AATTAATTAAATGTA      TGTTGTCGCTTAGT ACAA ATTAAGAGACGACA       TATTACCCCCGAAGT  66 227
    CPS_3540 3681652 .. 3681681 + -18.1  -5.79595   CCGCATACAAAAAAA       GCCATCAAGTTCA GTAG TGAACTTGATGGC        TTTTTTATTTTCAGC 100 63
    CPS_3545 3685769 .. 3685784 +    -9   -5.5604   TCGCAAATAAAAAAA              GGTGTC CTAG GACACC               TTTTTTATTGCTTAA  95 177
    CPS_3553 3692567 .. 3692582 +  -6.2  -3.70773   ATAAAAATACATCTT              CAAGTT CTGA AACTTG               TTCTTCAATATCACG  62 475
    CPS_3555 3694289 .. 3694304 +  -3.2  -2.64616   TATTACCAACAAATA              ATTGGC TATT GCCAAA               TAATATCACTCAAAA  43 25
        ispE 3695273 .. 3695308 +  -8.4  -3.09492   AACTTAACCAATACG    GCTGTTTTTAAGCACA TTAT TGTGCTAGAAAAAAGC     TGTTACAGTTAAGCC  68 60
        prsA 3696391 .. 3696410 +  -6.4   -5.4756   AACTATTGCAAAAAA            GCAGCC ACTACTTA GGCTGC             TTTTTTATTGCCCTT  87 73
    CPS_3558 NONE
         pth NONE
    CPS_3560 3699059 .. 3699076 +  -7.7  -5.29782   TTATATTCTCAAAAA             GGCTCAT CATG ATGGGCC              TTTTTTGTGCCTGTA  89 54
    CPS_3561 3699626 .. 3699641 +  -5.4  -3.14931   GCATAATACGCCGCA              CTTGCT ACAG AGCAGG               TTGGTAAAGGCTACA  55 465
    CPS_3570 NONE
    CPS_3571 NONE
        miaB 3710518 .. 3710528 +  -2.4  -4.08164   TTTTACACCATAAAC                 ACCC TTT GGGG                 TTTATATAGCCTTTT  52 28
    CPS_3573 NONE
    CPS_3574 NONE
        corC NONE
        cutE 3715028 .. 3715041 +  -8.1  -4.17048   TCATTGTAAGTCACA               GTGGC CTTA GCCAC                TTCTTTTCGAAGACG  79 340
    CPS_3579 3718180 .. 3718190 +  -2.6  -2.88945   CACTTTATTGCTATA                 TTAT AGG ATAA                 CTTATTATGCGTAAC  42 308
        ibpA 3718715 .. 3718733 + -14.6  -5.83211   TTATCTGTTGTTTTT             GCCCAGTC TTT GACTGGGC             TTTTTTGTTTTACTA 100 73
    CPS_3582 3720268 .. 3720278 +  -5.4  -4.39375   TCTGATAAATCGGGC                 TTCC ATT GGAA                 TTCTTTTAGTTTGAT  69 111
    CPS_3584 3721201 .. 3721230 +  -7.9  -3.29591   CATGCGATTAGAGGA       TAGGCAGATACTC AAGT GAGTATCTGCGAA        TTAACTTTAAGTGAT  67 78
    CPS_3587 3724492 .. 3724529 +  -6.6  -3.48064   TCATACTCTGCGTTA   CATTTCTTT-TTAAGGG AATGA CCCTTAATAAAAAAATG   TTCCTTGATTATGAA  62 200
        pcaI NONE
        pcaJ NONE
    CPS_3593 3730996 .. 3731006 +  -5.4  -4.64024   ATAAAACCAGAAATG                 GCAT AAC ATGC                 TTTGTTATTTGGTTT  71 20
        pcaF 3732600 .. 3732626 + -18.2  -5.42862   CTATGTAAATAAAAA         GAGCGGCTAATT ATT AATTAGCCGCTC         TTTTTTTGAGCCTAT 100 116
    CPS_3600 3737986 .. 3738003 +  -2.7  -3.05715   TTTTCTCTATCAGTA             GTTCGTA TAAT TATGAGC              TTGAATGAAAAGCTT  43 115
    CPS_3602 3740302 .. 3740332 + -11.3  -3.63895   GCTGAGTTTAAAATA       TAAAAGCCCTGCT AATTC AACAGGGCTTTTA       TTTGAGCTGATTCAA  90 112
    CPS_3604 3743563 .. 3743577 +  -7.1  -3.04089   TGAAAACAATTACTC               GCCTC TCAAT GAGGC               ATTTAGTTATTAGGA  63 211
    CPS_3605 3744034 .. 3744045 +  -4.4  -4.17048   TAACAACAAGGAGAG                TCCA AAAA TGGA                 TTATTTTACAGGCGC  62 88
    CPS_3606 3744427 .. 3744463 + -14.8  -3.67588   GTCATGTCACGTAGG   T-TAGTTACCTCCTCAA TGTA TTGAGGAGGTAACTATA    TTTAGATGAACTTTA 100 73
    CPS_3611 3748442 .. 3748471 +  -7.9   -4.3255   GACACAATAATTGAA       TATCGGTCGATGT ATCA ACATCGGCCAGTA        TTTATTAGTTCACAA  81 47
    CPS_3612 3748828 .. 3748842 + -11.4  -4.27617   GTCAGGCACAAAAAA               GGCGCT ATA AGCGCC               TTTTCATAAAGTGTC 100 95
        pabB 3752313 .. 3752329 +  -3.7  -4.10161   TCGATACTAAAAGTA              GTACTGT TAA AGAGTAC              TTTTAAAGAGTAGTA  59 281
    CPS_3615 3752978 .. 3752988 +  -3.2  -2.95113   GACGCACGTTTCAGA                 GGTT GTA AGCC                 ATTTCAGTTTTAGGC  44 80
    CPS_3616 3753091 .. 3753111 +  -3.9  -3.56821   AGATGGGTTTAAAAA            GGATTTACG CTG CGTTATTCC            TTTGAACAATGTAAT  52 0
        sdaA 3754912 .. 3754940 +  -8.9  -5.27938   AGTTAAAAATTTAAA        AGCTCCAGTAAGT CAT ACTTAGTGGAGCA        TTTTTGTTTAGCACT  95 88
       purU2 3757779 .. 3757798 + -12.2  -5.17576   CTGCAGAGAAAAAAA            GGCCACTT CATA AAGTGGCC             TTTTTTACATTAATA 100 143
        mutH 3764524 .. 3764542 +  -2.4  -4.32177   TGATCTTTTTAGTAT             TAACAGTT AGT GACAGTTA             TTTCTTGTGAAATAA  57 48
       ppiC3 3777630 .. 3777669 + -12.4  -3.90762   CGTGATTAAATAAAG  AAAATAAAAAAGCCGCAA CAAG TTGCGGCTTTTTTAATTC   TGTTTTTCAGGAGTA 100 97
    CPS_3647 3793265 .. 3793286 + -10.1  -5.88197   ACAGAATAATATTAA           GCTGGGTGA GCAA TCTCCCAGC            TTTTTTTATATTTGA 100 60
    CPS_3648 3794046 .. 3794060 +  -4.3  -3.42283   CTATTTTAGGCTATA               CATCA GTCAA TGATG               TGTTTAGCTAGCTTG  53 108
    CPS_3651 NONE
    CPS_3652 3796912 .. 3796929 +  -7.1  -3.37975   AATACTGCCCGAGAA             TAACCAT TGTT ATGGTTA              TTCTCGGTCATAAGT  66 39
    CPS_3653 3798203 .. 3798224 +  -5.2  -5.31545   AAAGATACAAAAAAA           GCTGCTCAA TATAT TTG-GCAGC           TTTTTTAATGTTCTT  82 61
    CPS_3660 3805133 .. 3805170 + -14.5  -5.30155   TTCATAGAGTAAAAA   GCTGATATTTACCTAAGT TAT ACT-GGGTAAATATCAGC   TTTTTTCATTCATAA 100 110
    CPS_3663 3808254 .. 3808264 +  -2.6  -2.91695   CAGAGAAAATAAAAT                 TTAA CCA TTAA                 TCGTTTAGGAATCCC  42 22
        proC NONE
    CPS_3665 3809706 .. 3809716 +    -4  -3.19967   CCTTACTGGGGTGCG                 TTGT AAA ACAA                 TAGTATTTTTTTTGG  49 20
    CPS_3666 3810282 .. 3810297 +  -7.6  -5.94597   ATATTCAGATTAAAA              GAGCTT TTAA AAGCTC               TTTTTTTTGCTGTTA 100 69
        rdgB NONE
    CPS_3668 NONE
    CPS_3669 3812764 .. 3812783 +  -2.2  -3.53531   CTAAAGATAGCTCGC            TGTAATCT CAAT AAATTACA             TTGTAATGTTAATGA  47 21
    CPS_3670 NONE
    CPS_3671 3816045 .. 3816057 +  -2.7   -3.5774   GAGATAATCTCACGG                TAGGT TTG ATCTA                TTTGAACAATTGAAT  48 0
    CPS_3672 3816400 .. 3816410 +  -3.2  -4.48823   ATTTTATGATGCTGG                 CGGT TTA ACTG                 TTTTCTACGTTGATT  62 187
        purL 3822396 .. 3822423 + -13.6  -5.52096   AACAATAAAATATAG        CCGGAAATTTCT AATA AGAGATTTCCGG         TTTTTTATTGCCTTT 100 141
    CPS_3676 3823343 .. 3823354 +  -4.4  -3.90707   TCTTCCTGACATGAC                TTGC TTAA GCAA                 CTTTTTTTGCTCAAA  59 172
    CPS_3679 3824932 .. 3824961 + -12.3  -2.96722   GAATTGCCAGAAACA       TTAAAGCCCCAGT TATG ACTGAGGCTTTAA        CTTTATACGTATACC  87 8
        cinA 3828406 .. 3828422 +  -2.1  -3.45134   CTAGAATAATGTATA              GCCGGAT AGA AGCCTGC              TTATCCATTGCTTAG  45 82
    CPS_3683 NONE
    CPS_3684 NONE
    CPS_3685 3831580 .. 3831609 +  -5.7  -4.48741   TCTTAGCAGCAAAAA       GCCCAAGATACTT AGTA AGGTACATTGGGC        TTTTATAATCAGTTG  71 175
        etfB NONE
        etfA 3835305 .. 3835339 + -12.5  -4.55721   GTAATATTGATATAA    TAAAACCACG-CTTAT GGAA ATAAGACGTGGTTTTA     TTTTGTCTAAAATTT 100 95
    CPS_3689 3836181 .. 3836192 +  -3.6  -3.89346   GTTCAATAGCAATAA                CGTC ACCC GGCG                 TTTCTACAATACACA  57 405
    CPS_3691 3836878 .. 3836903 +  -8.5  -2.60813   TTAATCAAATTGGTA         T-GACTAGCTAA TAC TTAGCTAGTCCA         GTCTTTAGAACCATG  69 104
    CPS_3698 3848266 .. 3848293 + -17.2  -3.07307   AGTAGACTATGCTTA        TAAATGCCGTGC ACTT GCACGGCATTTA         TTGCATGACACTTTA 100 53
    CPS_3699 NONE
    CPS_3700 3851432 .. 3851442 +  -2.6  -3.47927   AAGCGACTAGCATTG                 TATT GTT AATA                 GTTTTTGCTAGTTAA  47 59
    CPS_3701 3852495 .. 3852509 +  -5.8  -4.13014   TAACTTGTGCAAGAG               TACTTT CAT AAAGTA               TTTTCCAAGTATCCA  69 255
    CPS_3704 3853870 .. 3853883 +  -2.4  -2.87252   CCTCCCCAATAATAA               GCAA TATACT TTGC                TGCTTGGTATTCTTC  41 476
         abG NONE
    CPS_3707 NONE
    CPS_3708 NONE
        galR NONE
        glk5 3861471 .. 3861488 +  -9.9   -5.4505   CTATAAAAATAAAAA             GCTCAAG ATTA CTTGAGC              TTTTTTATTACAAAG 100 59
    CPS_3712 3864729 .. 3864746 +  -9.9   -3.4052   ACCGCTGAAAGTATG             GCGTAGT TGGC ACTACGC              TTAATTAACTTAACG  81 20
    CPS_3725 NONE
    CPS_3726 3887369 .. 3887379 +  -4.6  -4.06687   CCTTGATCATTTACA                 GGTG AAT CGCC                 TTGTTTATGGCCGGT  59 86
    CPS_3727 3888450 .. 3888468 +  -5.4  -2.78344   AGTAGTAAATCCGTA             CTTTAATG AAA TATTAAAG             CTTATATAGTTTAAG  52 85
    CPS_3728 NONE
    CPS_3729 3889960 .. 3889981 + -11.7  -3.16971   ACGGGTCGAGACCAA           GCCTCAATT AATT AATTGAGGC            TTAAGTATATAGTCA  87 155
    CPS_3730 3890635 .. 3890648 +  -2.3  -3.07895   CAATAAGATCCCTTG               CTGAG TCGC CTCCG                TCTGTTCAACATCGG  43 456
    CPS_3733 3892368 .. 3892378 +  -5.4  -4.26903   ATGACTCAATGAACT                 TGGA ACA TCCA                 TTTTGCTACAATAAC  68 349
        bglX NONE
    CPS_3740 3905158 .. 3905172 +  -8.6  -3.14683   ATCAAGTAAAAGATC               GTTGTC AGA GACAAC               TTAATGCCAACCTCT  71 42
    CPS_3741 NONE
    CPS_3742 3906139 .. 3906157 +  -5.9  -3.66666   CAACAACTTCCATTT             GCGCTAG TTCTT CTTGCGC             TTTAGCCATTTTAGC  62 428
    CPS_3746 3909748 .. 3909768 +  -2.6  -3.55622   CACAAACGTATTGTT            TAGATGCC AATAC GGTATTTA            TTTGGACAGCTTAAG  48 521
    CPS_3750 3911219 .. 3911248 + -12.3  -5.18357   ATTATGCAATAAAAA       GCCAGTTATCATT TTAA AAAGATAACTGGC        TTTTTTAATCACTTC 100 121
    CPS_3758 3921037 .. 3921047 +  -2.6  -3.63782   ATTTTTAAAAAGAGG                 TTTT ATG AAAA                 TTTCAGATGATATTC  48 130
    CPS_3759 3921662 .. 3921686 +   -13  -4.15884   TTTAAACATAAAAAA          TCCCTAACCT GATGG AGGTTAGGGA          TTATTATTTAGTTAG 100 377
    CPS_3773 NONE
        pspF NONE
        sapA NONE
        sapB 3941000 .. 3941019 +  -4.9  -3.77206   GAAAAAATATACCTT            GAGGAGG TATTTC CCTCCCC             TTTCATGCAATTATG  59 39
        sapC 3941952 .. 3941964 +  -2.7  -2.67803   CCTAAAAAGAGCGCG                TAAGT AGA GCTTA                TGAATTTACTCGACA  41 108
        sapD NONE
        sapF 3943843 .. 3943868 + -11.9  -5.14563   ATAAAACACAAAAAA         GCCAATCGCAG GTTA CTACGATTGGC          TTTTTTAGTCGAAAA 100 113
    CPS_3782 3947005 .. 3947015 +    -4  -2.55896   ACATGAATATCACGC                 TTCT CAT AGAA                 ATCTTCATTAATACG  45 310
       folD2 3954751 .. 3954773 + -17.8  -5.22006   GCTAAACAATAAAAA           GGGTGAGCAC TTA GTGCTCACCC           TTTTTATTATCATGA 100 80
        ppiB NONE
        lpxH 3957688 .. 3957707 +  -7.8  -3.36273   CTATCTAAAATATAA            CGGACAAC ATAA GTTGCCCG             TTACTATTAAAAAAA  69 70
    CPS_3796 NONE
    CPS_3797 3959818 .. 3959844 + -15.4  -5.65678   ATAGTTAAATAAAAA         GCCTTATTTCTA AAA TAGAAATAAGGC         TTTTTTGTGTTTTAT 100 72
    CPS_3808 NONE
    CPS_3809 3977207 .. 3977230 +  -8.2  -5.65927   GTATAAAAAATAAAA          GCGATGAACA GCAC TGTTAATCGC           TTTTTTATTTAGGTA  93 54
    CPS_3819 3986307 .. 3986335 + -11.2  -5.45802   GTGCCTCATAAAAAA       TCCCGC-GTTATT TAAC AATAACTGCGGGA        TTTTTATTTTGACGC 100 64
        ppnK 3992268 .. 3992318 +  -3.7  -2.93073   AGTTTCAAATAAACT TGAAT-AAAAGCCATTTACTGTATA AAT TA-ACAGTTACTGGTTTTTTATTCA TGCTTATTGCCAAAG  46 101
        recN 3994145 .. 3994176 +  -2.2  -4.24338   AATAGCTTTGAATCC      GTGCTGGGCTTGGGT ATT ATCCCTGCTCA-CAC      TTTTAGCCTGTTTTT  54 144
    CPS_3826 3994708 .. 3994721 +  -8.1  -5.96219   TTGGGTACAAAAAAA               CGGCA TGAA TGCCG                TTTTTTTTATGCCTA 100 79
        smpB 3996973 .. 3996985 +  -4.7   -2.8507   ACCATGACGAAGCCT                GTCGC TTG GCGTC                TAATTGGTTAAATAA  51 413
    CPS_3834 4000842 .. 4000860 +  -8.9  -5.75945   GATAAATGATTAAAA             GCATGTC TTGAT GACATGC             TTTTTTTTGGCCAAT  95 61
    CPS_3836 4001750 .. 4001764 +    -5  -2.71364   ATATAAGTGGTGGGC               TAATGG AGT CCGTTA               TGCTTGAAACGCTAA  50 108
    CPS_3837 NONE
    CPS_3838 4004342 .. 4004358 +  -6.5  -3.53031   TCAACGACTATTAAT              GCTTACG TCA CGTTAGC              TTAATTTAAACTGAG  64 239
       glyA3 NONE
       gcvH2 NONE
       gcvP2 4016156 .. 4016169 +  -5.3  -2.79796   AGCTACCAATCAACT               GATAC ATAA GTATC                TATAATAAACTAGCG  52 17
    CPS_3847 4017428 .. 4017456 +  -9.8  -5.34055   TTTTGTAATAAAAAA        GTCATTGTTAAG CTATA TTTAACAATGAC        TTTTTTGATCTTTAT 100 133
    CPS_3849 4019015 .. 4019029 +  -2.8  -4.83169   TTAAGTTCAGCCTTT               AACTCA TTT TGAGTC               TTTTTCTCAGCACGT  65 480
    CPS_3856 4025643 .. 4025667 +  -5.1   -4.2828   TTTGCTAAAAGCCTT          CCTTTATTGAA GCA TTTACTAAAGG          TTTTAATAAATGAAA  67 16
    CPS_3857 4026147 .. 4026175 + -13.3   -4.3586   TACGATTTTTAATAA        TAAAAAACCGGCA AAG TGCCGGCTTTTTA        TTTTAATCTAAGTGC 100 211
    CPS_3863 4032204 .. 4032219 +  -2.6  -3.54488   GTTTTAGCAGTACTT              CTGTTA AGAG TAATAG               TATTATTTAAAGGAC  48 301
    CPS_3864 4034432 .. 4034450 +  -7.4  -3.12505   CCTCAATCAATTTAT             GCGGTTAA ATA TTTACCGC             TGTTGGATATGCAAT  66 510
    CPS_3867 NONE
    CPS_3868 4037555 .. 4037597 +  -7.3  -3.11366   AAACTGATAACATCA CAAAATGAATGAAATATAG ACTAA CTATGTTTAACTCATTTTG CTTGTTTTAAGCTCG  63 188
    CPS_3869 NONE
    CPS_3870 4040874 .. 4040900 + -15.2  -3.43774   ATTTTCAAAGAAAAA         GCCTCACAACTG AGT CAGTAGTGAGGC         TTAAATTTTCTATAG 100 54
         tkt 4045800 .. 4045837 + -14.3   -2.6006   AAGCAAATGAGTTAA   GCGAACTACCACTGTTG AAAA TAGCAGTGTTAGTTCGC    ATTATCCCATAAGTT  93 39
         epd NONE
         pgk 4048183 .. 4048201 + -11.8  -3.04461   TGCTAATGACTAATG             GTCGCTAA CAA TTAGCGAC             TATTGGAACTAAATA  85 47
    CPS_3875 4048365 .. 4048375 +  -5.4  -3.42574   TACAATCGAAACATC                 TTGC AAT GCAA                 TTGTAGTAAACTTAC  57 76
         fba 4049707 .. 4049718 +  -7.2  -5.67063   AACTATTAATTAAAA                GGGC TTAG GCCC                 TTTTTTTATGCTCGA  93 67
    CPS_3877 4050955 .. 4050967 +  -7.7  -4.66833   TTAATAGGTATTTAT                CAGGA GTT TCCTG                TTTTTGCCATTGGCG  83 291
    CPS_3882 4055207 .. 4055230 +  -5.3  -4.16943   AGTTTACACTTTAAA          GGAGCCT AACCACCCAC AGGCTCC           TTTTGCCCTCTAAAG  66 56
    CPS_3883 4057106 .. 4057132 + -10.3  -5.24531   AGTTTACCGATAAAA         GCCAGTTAAAA CTTGA TTTTAGCTGGC         TTTTTTGTGCCCAAT 100 100
    CPS_3884 NONE
    CPS_3885 4058257 .. 4058275 + -10.3  -5.38951   TATGCTAATCAAAAA             CGAGTGC CATGA GCACTCG             TTTTTTATATCAATT 100 104
        hisL 4061204 .. 4061233 + -16.5  -4.28049   ATTGTAATTGCTAAA       CCCCCGAAAGAGT CACG ACTCTCTCGGGGG        TTTTCGCATTTTGGC 100 108
        hisG 4062371 .. 4062381 +  -2.6  -3.14683   GACAATAACATTGAA                 TATT GAA AATA                 TTAATACCGAGATAT  43 185
       hisD2 NONE
        hisC NONE
        hisB NONE
        hisH NONE
        hisA NONE
        hisF NONE
        hisI 4068917 .. 4068948 +  -8.1  -4.77165   CTTTGCTAATTACTA      GCATCCTTGTTAT CTTTAT AAAACAGGGATGC       TTTTATTCTAACACC  86 72
    CPS_3897 4069975 .. 4069987 +  -2.7  -3.03441   TGTTTACAAGAATAA                TGAGT GGT ATTCA                TATTACAGCATAATA  43 112
    CPS_3898 4070316 .. 4070329 +  -2.5  -3.21793   TGAAACTTCTAAACA               TTTAA ACAT TTAAA                CTTTTAATAATTATG  45 21
    CPS_3899 4070849 .. 4070862 +  -8.1   -5.4833   ATAGAAACAAAAAAA               CTCGC TTAC GCGAG                TTTTTTATTAACTAA  93 53
    CPS_3909 4084270 .. 4084296 + -11.7  -4.79826   CTAAATAATAACAAA         GCCCTCTTAAA GATAA TTTAAGGGGGC         TTTTTAATACTCTCT 100 89
    CPS_3912 4086381 .. 4086393 +  -3.4  -3.36327   AATAGTTCTAATAAT                CTTG TTATT CAAG                TTATCAATGAGGTGA  48 101
    CPS_3916 4091934 .. 4091957 +    -9  -5.67967   AGTGTAAAATAAAAA          GCTAAATTAC TTAG GTGATTTAGC           TTTTTTTATGGTCAT  95 69
        nadE 4093519 .. 4093533 +  -5.8  -2.74012   ACGGTTAAATGTAAT               TTGATA GGC TATCAA               TGCTTCGCATAATCC  55 33
    CPS_3919 4094357 .. 4094372 +  -6.1  -4.81249   TTACACATAAAAAAA              CCAGC GAAAAA GCTGG               TTTTTGACTTTAAAA  77 152
    CPS_3921 4095273 .. 4095288 +  -5.4  -4.15143   TTCTTCCTTTATGTT              TAGCTC TATA GAGCTG               TTTGTCTGCTTGCTT  65 182
    CPS_3925 4103766 .. 4103792 +  -7.3  -5.75822   TGTTGAATGTAAAAA        GCCCTAG-CGAC TATC GTCTACTAGGGC         TTTTTTTCATTTATC  93 121
    CPS_3928 4109780 .. 4109794 +  -2.9  -3.41528   CACTGTTATTATTAA               CTTAA CCACT TTAAG               TTGTGCAATTTATGT  47 349
    CPS_3929 NONE
    CPS_3930 4112352 .. 4112366 +  -8.6  -3.07487   GGTACTCGCGGCGCC               TGGATG CGC CATCCA               ATTTTCAGCATCTAC  70 481
    CPS_3932 NONE
    CPS_3933 4117860 .. 4117894 + -10.9  -3.09643   GAAGTAATATAAAGA    GAAGCTGCCACGTTTT GTAA AAAACA-GGCAGCTTC     CTTTCATTTACTTTA  83 64
    CPS_3934 4118752 .. 4118787 +  -8.5   -2.8294   ATGACCAAGGAGTGA    TGTTGAAATAAGTCA CGGAAA TGACTTCTTTCAACG     TACTTCTCAACCCTC  69 56
    CPS_3936 NONE
    CPS_3937 4121753 .. 4121782 + -15.3   -4.3129   TTAGAAAATGAAAAA       GGCTAATATTCAA GGCA TTGAATATTAGCC        TTTTAGTGGTAACTG 100 57
    CPS_3941 4127360 .. 4127375 +  -3.3  -4.67038   CAAAAAGGGGAGTAT              CACAT ACCAAC ATGTG               TTTTCATTTTAAGAA  65 419
    CPS_3942 4127614 .. 4127628 +  -2.1  -4.29106   TATTCCACTTTGTAT               GTACA TGCTT TGTGC               TTTCTTGATATCAGA  57 104
    CPS_3943 4128721 .. 4128739 +    -3  -3.96148   AATTGATATGAAAAA             GCAGCCAT GTA AAGACTGC             TTTGTGCTCAAACAG  55 208
    CPS_3945 4130373 .. 4130399 +  -3.7  -3.65201   AAGATAAACCGATTG         GGGATTTCATC CCCCC GATGCAATGCC         TTGTTAGCGGTATTA  52 242
    CPS_3949 4132376 .. 4132424 +   -18   -4.6645   CAGTGAGGGTAAATT TTCAATAATTAACTCTGCTTAA TTATC TTAAGCAGAGTTAATTATTAAA TTTTATATATATATA 100 174
    CPS_3956 4142338 .. 4142350 +  -7.7  -4.08349   TTACCTTCAGTTAAT                CCAAC ACT GTTGG                TTATATTTTTACCGT  75 149
    CPS_3978 4173779 .. 4173791 +  -6.3  -2.61199   TATCGCTTAATATGG                CATTG AAA CAATG                ATTGATTCGCCATTA  57 128
    CPS_3979 4174117 .. 4174127 +  -2.4  -5.05712   GTTAGCATTCCTCAT                 CGCG TGA CGCC                 TTTTTCATTATTTAT  67 76
    CPS_3984 4180087 .. 4180104 +  -8.4   -5.5353   AAAGTAATGAAAAAA             GTCGCC CAGTAA GGCGAC              TTTTTTATTGATATC  93 138
    CPS_3989 4185876 .. 4185899 +  -2.4  -2.86124   AAATAGCATACCTAT          CGATTGCTAA TAAA TGAGCAATCA           TCATGTTTAGGTAAA  41 173
    CPS_3990 NONE
    CPS_3991 4188032 .. 4188054 +  -4.2  -2.56475   GATATAACCTTGGTC           TATCGCTT CAAATAA AGGCGATA           ATTGCTCTGCAGTTG  47 79
        hemF 4197495 .. 4197551 + -13.4  -2.80922   TAACGTTTTGAATGA GAGTCTTATTTAATGATGGCTAGTACT AACT AGT-TAAGCCGCCATTAAATAAGACTC TCGTCTTACATTTTT  89 67
    CPS_4001 4199847 .. 4199859 +  -6.3  -2.65298   TGCGTTGAAGAAGGC                GCTTA AAT TAAGC                ATTCTGCTAAATAAA  57 67
    CPS_4002 4200782 .. 4200826 + -11.5  -4.77036   ACTCACTCGGAGCAA GAGTCGCTACGATCCCACT GACACAG AGTGGGATCGAATCGACTG TTTTTAGTGATAAGC 100 59
    CPS_4004 NONE
    CPS_4005 4203794 .. 4203804 +    -4  -3.42257   TCAAGTGTTCGGTTA                 TAAC GGT GTTA                 TTCATCTGTTTGACG  51 344
    CPS_4006 4205208 .. 4205219 +  -5.8    -3.737   CTCTGTCGTATTTTA                GCAG TAAC CTGC                 TTTAATACGGCATTA  65 52
       fdhG2 NONE
       fdhB2 NONE
       fdhA2 NONE
       fdhD2 NONE
    CPS_4026 4231551 .. 4231568 +  -9.9  -5.63103   ATATCACAGTATTAA             TGGCGAT GATA ATCGCCA              TTTTTTTCATTCAAA 100 49
    CPS_4030 4237502 .. 4237527 + -10.7  -6.53504   CCCGTTCCACTTGAA         GATGATATTTT AACT AAAATATCATC          TTTTTTTTTTATGTC 100 90
       glyA4 4238922 .. 4238947 +  -8.3  -4.42062   CTAGGTAACCCGACA         GAGAGCTTAGC AGCA GTTTAGCTCTC          TTTGTTTAGCCAATA  83 37
       soxB2 NONE
       soxD2 NONE
       soxA2 NONE
       soxG2 4244248 .. 4244306 +  -4.2  -4.27584   TCACTCATTATAAAA CCGCTTATGTTT-AACTGAATAGCTTGA ATGCA TAAAGTCATTCTGTTCAAAC-TAAGCGG TTTTCACTTCAAAAT  64 114
       purU3 4245258 .. 4245298 +  -3.4    -4.254   CTTATTAGAAGTAAT  CAACGACAACGTTTAT TCATTTATC GTAAACATTGTCGCTG  TTTGTTAAGTATTAA  57 73
    CPS_4037 4246005 .. 4246030 +  -2.5  -2.88544   ACGATGCACAAATTC         TCTGGGTAACT GCCA AGTAACCTCGA          TATATAGCGATCCAC  42 6
    CPS_4039 4247678 .. 4247696 + -10.3   -4.2828   TTTATCTATAATAAA             CGGCACA TTTAT TGTGCCG             TTTTAGTAACTACAG 100 47
    CPS_4059 NONE
       mmsA4 4273210 .. 4273230 +  -9.7  -3.44902   TTAGTCTTTATCAGC            GGGACAACA AGG TGGTGTCCC            ATTTTTAATGGCTAT  81 51
        ribA 4274289 .. 4274313 +  -6.4  -4.15833   ATACCTTTTAGCAAG          GTGTGGGTGA GGAAA TCACCAGCAC          TTTTGAAATCATCAT  71 242
    CPS_4064 NONE
    CPS_4065 4276178 .. 4276203 + -14.9  -4.19371   CTCTAAAAACAAAAA         GGCCTGAATAA TGAA TTATTCAGGCC          TTTATTCAAACTTTC 100 69
    CPS_4070 4278593 .. 4278607 +  -4.2   -3.3197   TTAGTTGTTTAGCTA               GAGCAA TGA TGGCTC               TTGTAGCAATGATAT  52 223
    CPS_4072 4280318 .. 4280331 +  -8.1  -6.23545   TCTGAAAATAAAAAA               GCCGT AGAT ACGGC                TTTTTTTTGTTTGAA 100 155
    CPS_4074 4283083 .. 4283109 +  -3.8   -3.3393   TAATTTAAGTCAATA        CTTT-GCGCTA ATCACA TGGCGCTAAAG         ATTTTATCTGATAGA  51 54
    CPS_4075 4283999 .. 4284028 + -10.1  -4.28254   CCTCCCTTGTCGCAA       TGACACTGCTGGT ATAA GCTAGCAGTGTTA        TTTTAACTATTAGAA 100 58
    CPS_4076 4285605 .. 4285617 +  -4.8  -3.62046   AATTGGCAAGCTTTA                TGCG CTTGT CGCA                TTATTAAACACATCG  57 285
    CPS_4080 4293554 .. 4293565 +  -4.4  -4.44046   TTAATTACTAATAAT                TCAG TGTT CTGA                 TTTGTTTACAGTGAA  64 49
        phaZ 4305093 .. 4305113 +  -8.4  -6.14618   TTAAGTACATATAAA            GTAGGTTT TTATC AAACCTAC            TTTTTTTATTTTATA 100 65
       phbB2 4307369 .. 4307390 + -11.7  -5.72622   CTTTTATAAAATTAA           CGTAGATGA GCAA TCATCTACG            TTTTTTGTTTATACG 100 63
    CPS_4096 4311835 .. 4311876 +  -4.2  -3.49232   TACCAATGACTTCGT TATTTATTT-AATAATTAG AACAA CTAGTTATTTAAATAAATG TCTTGTATTTGGCAA  53 204
        srmB 4313235 .. 4313259 +   -10  -2.91582   CTTTACCAAGTTATA          CCCAAGCAAC TTCAT GTAGCTTGGG          TATGTCCCTGCCATA  76 43
    CPS_4098 4314787 .. 4314814 +   -15  -5.59879   TAAGCACATAAAAAA        GACCGGG-TTGCT TGT AGCAAACCCGGTC        TTTTTTATATTTATA 100 54
         tal 4320117 .. 4320142 + -10.6  -4.98531   AATTAGTTATTTTAA         GGGCATATTT TATTAT AAATATGCCC          TTTTTAATTTCAAAA 100 68
    CPS_4105 4321292 .. 4321339 + -26.2  -3.37761   ATTAAGGTTTAAAAC TATTAGATATTAAAAACGCGAC CTAA GTCGCGTTTTTAATATCTAATA TTCATCTATTCAAAT 100 43
    CPS_4107 4322946 .. 4322980 +  -5.1  -3.60098   TGGTTTCTTCGGTTA     GCTTTTTTGCAGT TTAAAACTC GCTGCAACAAAGC     TTTCGAATAACGGGT  57 25
    CPS_4110 4326453 .. 4326471 +  -3.9  -4.74504   CCTTTATTTCCAGCT             TGGGATA ATTGG TATTCCA             TTTTTGAATTCAAAT  68 516
    CPS_4112 4327223 .. 4327240 +  -5.5   -4.7629   CTGCACGTATCACTG             CACCAAC ATTC GTTGGGG              TTTTTGGGTTAGTCA  74 512
    CPS_4117 4335329 .. 4335353 +  -3.6  -3.36785   ATTCCCACCTATTTG          TATGCTGAAT CCTTT ATACAGCGTA          TTCGTTAAAGTGTAG  51 374
    CPS_4125 NONE
        nadB 4346925 .. 4346940 +  -5.4  -2.64243   GATCACTCTGGCTAA              GCGAGA AAAA TCTTGC               TCATGTAAGCTATCC  51 85
    CPS_4132 NONE
       slyD2 4349385 .. 4349408 + -12.6  -5.81412   TCGGACATAAAAAAA          CGTAACCTTA CGTC TAAGGTTACG           TTTTTTTTCGCTGAG 100 76
    CPS_4136 4352466 .. 4352476 +  -3.2  -2.62396   AAGAAATGGTAATAC                 TGCT TAT GGCA                 TAATCTAGGGAAATA  43 73
        mutS 4355455 .. 4355491 +  -8.8  -4.91109   ATGGTCTTCAGAAAC    GAAAAAACCTCAGCAT GATTA GTGCTGAGGCTTTATC    TTTTTATGGTGCCCC  95 310
    CPS_4145 4360970 .. 4360986 +  -6.6  -3.21827   CGTCAAATAATCAAA              GCATAG AATGA CTATGC              TTAAATAATTTTTCT  61 238
        mutY NONE
    CPS_4149 4364384 .. 4364403 +  -9.4  -5.90981   GGAGAAGAAACGAAA            CCTTAACA GTAA TGTTAAGG             TTTTTTTTCGTCTGG 100 520
    CPS_4152 NONE
    CPS_4153 NONE
    CPS_4154 4367296 .. 4367310 +  -2.2  -2.62192   AGTTAAGAAAATTAC               TGAATT ACA AATTTA               CTTAATTAAATAACG  40 107
    CPS_4155 NONE
    CPS_4156 NONE
    CPS_4157 4369165 .. 4369175 +    -4  -4.16279   AAAAACGATTGCAGA                 TGAA TTA TTCA                 TTTTGAGGTAATATG  59 64
    CPS_4158 NONE
    CPS_4159 4369940 .. 4369957 +  -9.9  -6.22691   TTTGATTCACTTATA             GGACATC TTTT GATGTCC              TTTTTTTTATTCTTA 100 188
    CPS_4160 4371125 .. 4371145 + -12.7  -3.60098   ATTCCTTAAATTAAA            GGTGTATCA AGG TGATACACC            TTTAAACTGGAGAAT  95 110
    CPS_4161 4371672 .. 4371682 +    -4  -2.64155   AAAAGTCTACTTTCT                 GATT AAA AATC                 TCACTTTGAAACGAC  45 20
    CPS_4166 4381884 .. 4381894 +    -4  -3.07307   TAATAAAGAATTAAC                 GTAA TAG TTAC                 TTGAATAACCCTTTA  47 51
    CPS_4167 4384185 .. 4384208 +  -8.3  -5.63517   ATAGAAAACTAAAAA          GCACTTTAA TTAACT TTAAAGTGC           TTTTTTATTTCAGAG  93 58
    CPS_4169 4386412 .. 4386428 + -10.9  -5.69473   GCTTTAATAAAAAAA              CCAGTAC TTA GTACTGG              TTTTTTTGTGCTCTA 100 55
        tolC 4401978 .. 4402008 +  -9.9   -5.9873   TTGTTTACAATCAAA       GTGACAAGTAG ATTACAACG CTACTTGTCAC       TTTTTTTTATAATAA 100 55
        lpxL 4404244 .. 4404261 +  -3.5  -2.53747   TTTAGCGATAGAAAA             TAAAGAG AGTT TTCTTTA              ATATTCTAAAACTTA  42 55
    CPS_4184 4405117 .. 4405141 +  -6.4  -4.10925   ATCGTCCTTGATATA          CCGCCTGATT TAATC AACTAGGCGG          TTTTGCCAAATGTCT  71 53
    CPS_4186 NONE
    CPS_4187 NONE
    CPS_4188 NONE
    CPS_4189 4412199 .. 4412223 +  -7.9  -3.29324   ATTAGTTTATAAAAA          CACCTTGACAT AAT ATGTCAGGATG          TTAAATTTAACTCAG  67 101
    CPS_4190 4412753 .. 4412764 +    -3  -3.35046   CCCCTAGTTAGGAGT                TACT AATG AGTA                 TATTTAAAAAAATAA  48 72
    CPS_4191 4413455 .. 4413483 + -13.4  -3.00731   AAAAGTAACCTTACC        TAAGCCAGTTAA TTTAT TTAACTGGCTTA        CTTTGTAATGATTAC  90 33
    CPS_4192 NONE
    CPS_4193 4414621 .. 4414631 +    -4  -6.22802   ATTCAAATATAACGG                 CTTT GTG AAAG                 TTTTTTTTTGTGCCA  95 71
    CPS_4194 4414969 .. 4415027 + -25.3  -3.12942   ATTTTTGCTAGCTTA -TTTAGCAATAGACAATAAAAAAGCACC ATAT GGTGCTTTTTTATTGTCTATTGCTAGAG TAGTTTATTAATAAA 100 43
    CPS_4197 4418726 .. 4418748 +  -3.4  -3.96618   AAAAGTGACTTAATA           GACCTGTTAA TCT TTCGTAGGTC           TTCTTTGGACTTAGG  55 258
         gmd NONE
    CPS_4200 NONE
    CPS_4201 4423249 .. 4423264 +  -2.6  -2.67244   GCTCGCTAAGGTATT              GTTATA AAAT TATGAC               TAACTTTAAATATCA  41 19
    CPS_4202 4424523 .. 4424541 + -10.3  -3.98952   CTGTTATAAAACAAA             GGGGATG ATAAA CATCCCC             TTTAACTTTCTTTTA  93 65
    CPS_4204 NONE
        tagD NONE
    CPS_4206 NONE
        leuL 4428362 .. 4428381 +  -9.2  -5.71712   AGAAATAAAATAAAA            CCCGCGCT AACA ATCGCGGG             TTTTTTTATGTCCGC 100 80
        leuA NONE
        leuB NONE
        leuC NONE
        leuD 4433284 .. 4433311 + -14.2  -6.34616   AAAATAATTAAAAAA        GCCCCGATCAGT GACA ACTTATCGGGGC         TTTTTTTTCTTTTCA 100 65
    CPS_4213 NONE
    CPS_4214 NONE
         cca 4438870 .. 4438899 +  -5.1  -2.58861   AATTTAAAATCCTGT       GTTGTTTAGTGAG AATA TTCGCTAAATAGC        CTTATAAAAATGGTG  50 57
    CPS_4216 4439641 .. 4439652 +  -5.8  -3.16971   TACGTCTTCTTATGT                GCAC CTTA GTGC                 TTAGCTATCTGCTAC  59 10
    CPS_4221 4445985 .. 4446001 + -10.9  -5.86965   GACGAACACAAAAAA              GAGCTTC CTA GAAGCTC              TTTTTTTTGATAAAT 100 64
        nirC 4446790 .. 4446801 +  -4.4  -4.16842   CATGAAAGGATAACT                GATG AACA CATC                 TTTATTAAAACTAGC  62 146
    CPS_4223 NONE
    CPS_4224 NONE
    CPS_4225 NONE
    CPS_4226 4450564 .. 4450596 +  -5.8  -3.87576   GATAACATCGCAAAA      TTGGTGAAATATAG AATAA CTATATTTAATCAA      TTTCACTTATTCTAA  65 290
    CPS_4227 NONE
       cobA2 4453004 .. 4453018 +  -5.7  -3.69395   TTAGTAGACACAGAC               GGTAC AGGAA GTACC               TTATTAGGTAATGCG  59 113
        nirN 4454874 .. 4454898 + -11.5  -5.24531   ACGTACTATTTAACA          GCCTGTGACAT CAA ATGTTACGGGC          TTTTTTATGCCGACT 100 62
    CPS_4230 4456185 .. 4456196 +    -3  -4.20918   CAACTCATCTTGCTC                TTGT GCAG ACAA                 TTTATTACCCTTAGA  58 244
    CPS_4232 NONE
    CPS_4233 4458814 .. 4458841 +  -7.9  -2.70932   TGGTTGATTAAAGTA        GAGCAAAATAT TTCAGT GTATTTTGCTC         TACTTAACAACAAAG  63 48
    CPS_4236 4462820 .. 4462851 +  -8.8   -3.3707   ATAAACACTAAAAAA      CTACGTCGAAATCT TTGA GGATTTAGGCGTAG       CTTGTTTTTATTAGC  75 103
    CPS_4243 NONE
        xseA 4473058 .. 4473072 +  -2.8  -3.18239   ACTAACCACTAGTAA               GCTTAC TTA GTAAAC               TTACTAAAATGTATA  45 64
    CPS_4245 4474574 .. 4474586 +  -6.3  -3.27213   CAGACTAGTGCTTGA                TAGAG TAA CTCTA                TTACCTGTTGTTTAT  61 33
    CPS_4248 4477234 .. 4477250 +  -9.5  -4.05714   ATTCTCTTCAATCAA              TGCCTTT CCT AAAGGCA              TTTCTAATTCCCGCT  85 43
    CPS_4258 NONE
    CPS_4259 4490618 .. 4490638 +   -14  -5.67967   TCCTACTATTTTTTT            GGGCTGGC TTATC GCCAGCCC            TTTTTTTATAATCAT 100 420
    CPS_4260 NONE
    CPS_4261 4493506 .. 4493533 +  -9.2  -3.34344   AACATGACTCAATAA        CCTCAATTCTGC TTAA GCATAGTTGAGG         TTAATTAAGCAGTCA  79 106
    CPS_4264 4496735 .. 4496746 +    -3  -3.32294   TTTCTATTTTTCTCG                TTCA CAAC TGAA                 TTATAACCCGTTTGC  46 223
    CPS_4266 4498146 .. 4498159 +  -8.1   -4.4773   TAAACCAATAAAAAA               CTCGC CGAA GCGAG                TTTTAATTACTGTAA  84 122
    CPS_4270 NONE
    CPS_4271 NONE
    CPS_4272 NONE
    CPS_4273 4505743 .. 4505766 +  -2.4  -4.29738   CGTACTTGTAGCGCG          CT-AGCAGTCG CAA CGGGTGCTGAG          TTTTGATGAATATCA  57 331
        trx3 4513869 .. 4513901 + -10.8  -4.43477   AACTTTCCCGTTATC      TAGTTAGGCTATCA ACACC TGATAACCTAACTA      TTTTCGTTACCTGCA 100 43
    CPS_4283 4515306 .. 4515340 +  -9.5  -5.06414   ACCTAAATAAGTAAA     TAAGCTAGCTAGTTC TATTC GAATTACCTAGCTTA     TTTTTATTGGGCAAC 100 86
    CPS_4284 4516416 .. 4516428 +    -2  -3.41878   TTTGCTATCTTAGCC                TTGA GATAA TCAA                TTATGCGTTAAGAAA  45 99
    CPS_4285 4517481 .. 4517505 +  -4.4  -4.67048   TGAAATCACGCACTT          TCAATGGTAA CAGAA TTACCATTAA          TTTATTTTCGCCTAA  68 487
    CPS_4299 4528143 .. 4528172 + -13.7  -2.61873   ATGATGACTAAATAA       GAGCGCTCAACAT GATA ATTTTGAGCGCTC        ATATTTACAGCTAGT  91 42
    CPS_4303 NONE
    CPS_4304 4534159 .. 4534182 +  -3.9  -4.37502   AAAACGACATTATAA          TGAGCTACT AACTTA ATTAGCTCA           TTTTACTATGATACT  62 70
        sfsA 4535114 .. 4535132 +  -6.8  -3.17319   ACAACAAAGGCATCA             TATTACGT AAA ACGTGATA             TATTAATAAATTGCC  61 236
        dksA 4535626 .. 4535643 +  -4.1  -3.35996   AATGGCTGGCTAAAA             GTAGCTA ACCT TAGCCAC              TTGTAACTAGACATA  53 28
    CPS_4307 NONE
    CPS_4308 4537358 .. 4537369 +    -3  -2.79648   TCAAATGGCGAAACA                TTAC CTTG GTAA                 ATTTAGGATCTGTTG  44 14
    CPS_4309 4537672 .. 4537715 +  -4.8   -5.5943   AAATAAGTCAGTTTA AGAAAGAAAAATGAGCTT TGCTTCTC AAGCTTATTTTTCTATCC TTTTTTTGCTGCTTT  86 25
        pcnB NONE
       folK2 4539853 .. 4539863 +  -5.4  -2.75535   TCATTAACGCTAACT                 GCTT AAT AAGC                 TAATTAACCTATTCG  51 74
        panB NONE
        panC 4541677 .. 4541722 +  -8.6  -3.15544   CCTTTGCTCATTACT TTAAATGTTTACTTCGCTTA TTCTTT TTAGCTGAGTAAACATTTAA TTAGTGCCGATACAA  73 44
    CPS_4314 4542277 .. 4542294 +  -4.1  -3.51976   ATGTAATAAGAATCA             GCCTTGT TTAT ACAATGC              TTGATTTGAAGAATT  53 44
    CPS_4317 4544327 .. 4544349 +  -3.4  -2.82602   TTGTACAAGGCTCTC           TTCTTCAAGC TGG GTTTGTGGAA           TAATTGCATTTAGTG  44 90
    CPS_4323 NONE
    CPS_4331 4565681 .. 4565699 +  -5.4  -4.05208   ACCTTGATTTGATTT             TCATTGAT TAG ATTAATGA             TTGTTTACTGTGGAT  63 144
         gcp 4573256 .. 4573285 +  -6.6   -3.2946   AACATAAAACACGAA       TCACCTGT-ACAC TATAT GTGTTATAGGTGA       TTACTAAGTTTTATT  61 228
        folB NONE
       folK3 NONE
        uppP 4575793 .. 4575810 +  -2.7  -4.33417   TGTTGGCTTACTTTG             GTTTATC TTGT GATAGGC              TTTCTTATACCTAGG  58 13
    CPS_4343 4576790 .. 4576813 +  -9.6  -5.83211   TAGAACTAATAAAAA          GCCCAATTCA TTAA TGAATCGGGC           TTTTTTATTTTGGTC 100 72
    CPS_4345 4578864 .. 4578887 + -11.2  -3.25472   TTGATACATGATTAA          CTGAACTAAA GCTT TTTAGTTCAG           TCTATTTAGGAGTAT  87 42
        degP 4580388 .. 4580440 +  -4.3  -5.80817   TAAATAATACCTAAA GCTGATTAGATTGA-CGAGACCGA CTTGCA TCGGTCGAACTCAATGTAATCAGC TTTTTTTATGTTACA  91 59
        degS 4581604 .. 4581629 + -17.7   -5.4833   TACTCATAAAAAAAA         GGCAGACGGTA TTTA TACCGTCTGCC          TTTTTTGTTAACTAC 100 67
    CPS_4351 4585518 .. 4585536 +  -3.8  -4.86731   CGCTCGCTTGCTCTT             GTTCAACA TGC TGTTGCGC             TTTTATTTGCCACAC  71 129
    CPS_4354 4587888 .. 4587910 + -12.2  -3.25802   TTGTTAATTCACCTT           TGTAATAGGT GCT ACCTATTACA           TTGATAGGTTTAATA  89 34
    CPS_4355 4588812 .. 4588840 +  -8.3  -5.65927   ATACCCCAATAAAAA        CACAATAATGATA TAC TCTCGTTATTGTG        TTTTTTGTTTACATG  93 79
    CPS_4356 4589275 .. 4589289 +  -2.9  -3.07222   ATTACTAAATAGGCA               CATAA GTACA TTATG               TCTTCAGCTACTCAT  43 142
       purU4 NONE
    CPS_4358 4590912 .. 4590935 +  -9.6  -5.82388   ACAAAAAGATAAAAA          GCACCTAAGT TATC ACTGAGGTGC           TTTTTTTTGCAGTTT 100 74
    CPS_4359 NONE
    CPS_4360 4592791 .. 4592803 +  -4.1  -2.92246   TACGATAATGGCATT                CAGCT TTA AGTTG                TATGGTTCAAGTTAA  48 150
        priA 4599743 .. 4599755 +  -3.4  -3.39895   TGGAGTTTAGATATT                GATC CTATC GATC                TTAATTGGTAACAAA  48 2
    CPS_4367 4600557 .. 4600589 +  -2.8  -3.97947   TTATACTCCGTTAAA      TAATCAATGTATAG AATGA CTATGCTTCGATTA      TTTATCATGCCTAAA  53 155
        hslV NONE
        hslU NONE
    CPS_4371 4603261 .. 4603287 + -15.2  -5.30616   ATACCTAATAAAAAA         TGCCCTGACGCT CAA AGAGTCAGGGCA         TTTTTATTTACATCA 100 87
    CPS_4374 4608448 .. 4608458 +  -5.4  -3.35465   CCCATGGCAATAAAT                 GCTT CCG AAGC                 TTCATGTCTGTCAAT  56 218
        rsgA NONE
         psd 4617469 .. 4617485 +  -3.7  -3.14132   GGCGAAATCTACGCT              GCACT AGATAAG AGTGC              TTCATAACGGGCAAG  47 2
    CPS_4382 4618025 .. 4618035 +  -2.6  -2.54504   AGAAAAGTAGGACCA                 TTAA ACT TTAA                 CTATGTTTGAACAAT  41 31
    CPS_4383 NONE
        pldB 4621425 .. 4621441 +  -3.8  -2.83343   CACTCAACTCTAAAT              GAAATT GGATA AATTTC              TGTACTCCTGACTGT  45 209
    CPS_4386 4623023 .. 4623037 +  -2.9  -4.70515   AGTACTTATTTAAGG               TACTT ATTTA AAGTA               TTTCTTTTAAATGTG  63 124
        gpmA NONE
    CPS_4392 NONE
    CPS_4393 4629427 .. 4629437 +  -2.6  -3.77187   AGTCTAAAGTATCGC                 TTAA AGT TTAA                 TGTTATTTTCTCGTA  51 82
    CPS_4395 4631161 .. 4631171 +    -4  -3.20858   CTTCGCAGAATTACA                 GATA CTC TATC                 TTAATGAGTATACTG  49 48
    CPS_4396 NONE
    CPS_4397 4633806 .. 4633831 +  -8.9  -5.26875   GTTTTAATTGAAAAA         GCCCGACAAGC TTGT GCTCATCGGGC          TTTTTTAATTAAGCG  95 72
    CPS_4401 NONE
    CPS_4402 4637573 .. 4637588 +    -4   -4.6265   ACCTTATTCAATTTG              GCATAA TGGG TTGTGC               TTTTCTGCTTCTTCT  66 261
         lig 4638964 .. 4638981 +  -6.9   -3.3482   AATTAAAACTTTAAG             GCCCTTG CCTT CATGGGC              TTCCTTGAAGGCTTC  64 100
    CPS_4409 4643313 .. 4643326 +  -3.9  -2.67764   TTCCCCCTGAAGCCG               TAGTA TCAA TACTA                ATCGTTTTTTCTGTA  45 110
    CPS_4415 4653355 .. 4653370 +  -6.2  -2.88544   CATACAATAAAACAA              TTCATC TTAA GATGAA               TGTATAAAAATAAGC  56 73
    CPS_4416 NONE
    CPS_4417 4656746 .. 4656787 + -11.2  -5.03201   GGTTAATATCTACTG TAAAAGTGAAGTAAACGA CTTACC TCGTTTCTTTCACTTTTA  TTTTTCATTGTTATT 100 120
    CPS_4418 NONE
    CPS_4419 NONE
    CPS_4420 4662049 .. 4662069 + -10.5  -4.15396   AACATTGAAAACAAA            GCCAAGTAG TTA TTACTTGGC            TTCTTTCATTTAAAC 100 53
    CPS_4421 NONE
    CPS_4422 4664523 .. 4664552 + -11.7  -3.03159   AAAGGTTTTAGAAAA       CCGCTTGTTTTGTA ATA TA-AAAACAAGCGG       TCTTACCAAAATTAG  84 173
    CPS_4427 4667932 .. 4667946 +  -5.8  -4.15044   CAGAAAAATAATAAA               GTAAAT GTA ATTTAC               TTTATTAAAACAACA  69 30
    CPS_4432 NONE
    CPS_4433 NONE
        gmhA NONE
    CPS_4435 4675525 .. 4675551 + -12.4  -4.25074   AATTAAAACAAAAAA         CCCGTAAACATC ATT GATATTTACGGG         TTTTAAAATTTAATA 100 384
    CPS_4444 4681889 .. 4681924 + -10.6  -4.15396   TTTAATATAATATCA    AACATAAAAAAGCTCC TTCG GGAGCTTTTTTATGGC     TTATTTACTTTCAAC 100 56
    CPS_4445 4683015 .. 4683031 +  -2.9  -3.18772   GCTTTAAATAACAAT              CATGCTC CGT GAGTAAG              CTTATTGTTTTTCCT  44 356
        pilB 4685521 .. 4685531 +    -4  -4.10672   ACCGAGTAACTAGCG                 CTTA ACG TAAG                 TTTCGTTTAACTTAC  59 21
        pilC 4686916 .. 4686946 + -17.1  -3.06133   TAAACTAAGACATAA       CAGTGGTGTTGTA CTTGA TACAACACCACTG       TTAACTGACCCGTTA 100 38
        pilD 4688165 .. 4688175 +  -6.8  -2.78523   TAAGCCTTTAAACTC                 TCGC TAA GCGA                 TCCCTTTCTTATACG  58 274
        coaE 4688890 .. 4688903 +  -3.9  -2.92003   TTTTGGTTAACTGGT               TACAA AACT TTGTA                TGTCTACGGTCTTAT  46 73
    CPS_4451 4689739 .. 4689751 +  -3.5  -2.62396   TATAATTAGTAACAC                TTTAA AAT TTAAA                TAATATACGACCATG  43 109
    CPS_4452 4690308 .. 4690321 +  -2.4  -4.24002   TAGCAAGTGCTTGAG               CAAC TGTTTC GTTG                TTTTCCACTTTACCA  57 333
    CPS_4456 4695502 .. 4695513 +  -4.4  -3.61219   AACAACTAGAAAAGT                CCAT ACTC ATGG                 TTTGACAAGTTTTCT  55 487
    CPS_4458 4696380 .. 4696394 +  -4.3  -3.25652   TGCTTTCTGCGCATT               GCTAT CAGTC ATAGC               TATTGCTTCAGTCGC  52 255
    CPS_4460 4697715 .. 4697740 +  -3.3  -4.37527   AGGCCAACAACTGTG         GAGTAAGTAGG ATCG TTTACATACTC          TTTTAATCCTTGTAC  62 250
    CPS_4475 4714478 .. 4714490 +  -3.3  -4.10552   GAGTAAAGAAATATC                GAGCA GTA TGCAC                TTTACTTTGATAAAA  57 183
    CPS_4477 NONE
    CPS_4478 4717731 .. 4717741 +  -5.4  -3.07259   TACCATGCCCATCAC                 CATG AAT CATG                 CTTTTAAGCATAGTT  54 210
    CPS_4482 4723883 .. 4723902 +  -9.4  -4.56133   AACCGCAATAAAAAA            GCAATGTT TGGC AACATTGC             TTTTGATTGTTCGAA  93 83
    CPS_4487 4730071 .. 4730095 + -15.9  -5.78622   GTTCAAGTAAAAAAA          GAGGCTATAAC ATT GTTATAGCCTC          TTTTTTTTACGCTAA 100 59
    CPS_4490 4734856 .. 4734883 + -11.5  -5.35459   AAGCGCAATAAAAAA        GCAGTTATTGA TAATAT TCAATAACTGC         TTTTTTGTAATATAT 100 114
        rsmC 4739984 .. 4739997 +  -4.5  -3.23395   TAGTTAAAAGTATAA               TGGGG TTAA CCCTA                TTAATAATCATCGCT  51 109
    CPS_4495 NONE
        arcA 4742413 .. 4742432 + -10.7  -4.33621   AGTTATAATATATTA            GCAGCCC TCTCTT GGGCTGC             TTTATTAGTTGAATC 100 40
    CPS_4498 4744030 .. 4744053 +   -14  -5.38951   ATTATAAAACTTAAA          GCCAATAGTG AAAT CACTATTGGC           TTTTTTGTGTCACTT 100 56
    CPS_4500 NONE
        gltB NONE
        gltD 4750394 .. 4750416 + -14.2  -4.52415   GTAATAATCTGAAAA           GCTGCGCGTT TAT AACGTGCAGC           TTTGTTATTATCGCT 100 66
        ispB 4761421 .. 4761444 +   -14  -5.56673   TAACACATAAAAAAA          CGCTGTTATC AATC GATAACAGCG           TTTTTTATTGTCGGT 100 85
        argR 4763219 .. 4763234 +  -3.2  -4.37544   GCAAGTTCATTCCCG              CCGCTA GACT TAGCTG               TTTATCTTCTTCTCG  62 125
    CPS_4517 4767281 .. 4767294 +  -3.1  -4.01737   CATAATGTAGTTCAA               GC-TGC CAT GCATGC               TTTCATCTTGTTGAT  55 297
        hepA 4771609 .. 4771642 + -13.3  -4.11751   TACCCACTAATAAAT     TATAGGGCTATGTTC ATTA GAGCATAGCCCTCTA      TTTTGAGAAATTAAT 100 60
        rluA 4772319 .. 4772329 +  -2.4  -4.17109   GCGATTACTTTTGAT                 GCGC CGT GCCC                 TTTCATTTAATTCTT  54 5
    CPS_4521 4773522 .. 4773541 +  -8.6  -3.33967   TATTCTGTTTCTCAA            TCAAGTCG TATG CGGCTTGA             ATTTCTTGTGTTTTT  75 173
         imp NONE
        surA NONE
        pdxA NONE
        ksgA 4780520 .. 4780535 +  -7.6  -3.63569   GAGTTTGACAAGGAC              GCTACA TGAA TGTAGC               TTCTTAGAGAATTCA  71 218
    CPS_4527 NONE
    CPS_4528 4783688 .. 4783705 +  -4.1  -3.77241   GTAATCAATCTAAAC             GGCAAGT CTAA ACTTACC              TTTAACTTGCCATTT  57 40
    CPS_4529 4784375 .. 4784397 +  -4.2  -5.49234   AAGATGTTAAAGAAA          GGACATACC TTAATT GG-ATGTCC           TTTTTTATTGCCTAT  82 79
    CPS_4537 NONE
    CPS_4538 NONE
    CPS_4539 NONE
    CPS_4540 NONE
    CPS_4541 NONE
    CPS_4542 NONE
        rpoN 4795981 .. 4795992 +    -3  -3.54424   CACCGTCAAATCAAC                GTAA GAGT TTAC                 TTTAGAAGACTACAA  50 9
       yfiA3 4796332 .. 4796352 +  -2.6  -3.01791   GTTAGCCCGAAAGAC            CGCTTTAA AGTAA TTAAAGCC            TATTAAAGCAGGCGT  43 46
        ptsN 4797005 .. 4797016 +  -7.2  -2.90615   ATAAGCCGCTCAGGG                GCCC CATA GGGC                 TGGTTTAGAAACGCT  62 158
    CPS_4546 NONE
        ptsO 4798399 .. 4798421 +  -5.6  -4.20868   ACTTAAGCCGACTTT           CAGCTGTTTT CCA AAGAAAGCTG           TTATTCTTTTCAACA  66 106
    CPS_4548 4798749 .. 4798762 +  -2.3  -4.54449   ACGTTCTCAGCGATA               CACTC TTTA GAGGG                TTTTCTGTGCACTAT  59 175
        mgtE NONE
    CPS_4550 4800425 .. 4800440 +  -6.2  -3.78597   AACATCTGAGCTAAA              TTACCA GCGA TGGTAA               TTTCACTTACTGGGT  64 186
    CPS_4552 4802457 .. 4802489 +  -9.4  -3.10612   ATAAAACAGTGAATA      TCAGCAAGTATT TTGGATATT AATACTTGCTGA      TGTATTCAAATTAAC  74 41
    CPS_4564 4819962 .. 4819974 +  -2.7  -3.10881   GCTTGAAAATTTAAG                TGATC CCC GATTA                TGTAATTTGTATTCC  44 101
    CPS_4580 4835518 .. 4835530 +  -4.9  -3.53012   GTAACGCTCTCTATA                TTGTT ATA AACAA                TTTGCAGACAAAGGC  57 48
        hslR NONE
        hslO 4849477 .. 4849507 +  -2.1  -5.41359   GGTAACCATTCATGC      TA-TTTATAGTGAA AACT TTCACAATAAACTA       TTTTTTACTTTCGTT  74 198
        pckA 4851302 .. 4851329 + -15.8   -5.4833   TCAACAGACAATAAA        GCCAGATGTTAA ATTA TTAACATCTGGC         TTTTTTATTACCTAA 100 78
    CPS_4599 4855082 .. 4855095 +  -6.7  -3.05463   ATTGCTTTTATCATT               TCAGG TACG CCTGA                TTCGGTACCAAGCAT  60 447
    CPS_4604 NONE
    CPS_4605 NONE
    CPS_4606 NONE
    CPS_4607 NONE
    CPS_4608 4864361 .. 4864388 + -18.6   -5.9667   AGTTAAATAAAAAAA        GCGGCATAACCA TCAA TGGTTATGCCGC         TTTTTTTCTATTTTT 100 94
    CPS_4613 4871259 .. 4871273 +  -7.2  -3.21962   GTTAGCTGTAGCGAT               GCAAAA TAA TTTTGC               TTAAATTAATCGTGT  65 17
         fbp 4872563 .. 4872587 + -14.5   -5.5762   TAGATTAATAAAAAA          GGCTTATTGTT TAA AACAATAAGCC          TTTTTTATATTTGGT 100 224
    CPS_4619 4879410 .. 4879449 + -26.8  -3.30159   TCACGTGATAAAAAA  CGTATCACTCAACGAGAG TAAA CTCTCGTTGAGTGATACG   TTATCCAAGCATTGA 100 48
    CPS_4624 NONE
    CPS_4625 4887558 .. 4887576 +  -4.6   -2.9796   TTTGCTGTTATTATC             TTAGCTTA CGT TAAGCCAA             TGTAATTATGGATTA  50 2
    CPS_4626 4887992 .. 4888002 +    -4   -4.6526   CGCATAACCTCATTT                 TGAA GGC TTCA                 TTTTTCAAGCTTTAT  67 47
    CPS_4627 4890229 .. 4890244 +  -3.2  -6.09196   CTATCAACGATAAAA              GGCAGG ATTA TCTGTC               TTTTTTTATTTTAGC  93 48
        pyrB NONE
        hemL 4892868 .. 4892893 + -13.3  -5.72118   TATATATAAAAAAAA         CGCTGCCCGTA GCAA TACAGGCAGCG          TTTTTTATGTTTTTT 100 71
        moaA 4896261 .. 4896287 +  -2.2  -3.93237   AAACACCTTGCTATG         CTTGGAGGGTAA ATA TGACTCATCAAG         TTATTGATTGTTTAG  52 14
    CPS_4634 NONE
        moaB NONE
        moaC NONE
        moaD 4898358 .. 4898373 +  -2.6  -3.65812   GCCTTTTTCCCTCCA              GTTA-CC GGC GGATAAC              TTATGTTGAAACAAG  48 11
        moaE NONE
        modA NONE
        modB NONE
        modC NONE
        thiF 4902767 .. 4902795 +    -7   -3.0218   TAAAAATACCGCCTT       GATAAAA-CCAAT CACC ATTGGCTTTTATC        TGTATATCAATCTCT  61 451
       ptrB2 4905267 .. 4905301 +  -6.7  -4.11304   TTCAGTTAGCTTAAA    TTATCTTCATCTTAGA CACA TCTGGG-TGAAGATAA     TTATTTCTCACTTAC  71 45
    CPS_4645 4906198 .. 4906212 +  -2.8  -3.57918   GGAAATCGCAATTCT               GTATAC TGT GTAAAC               TTATGTAATGTCGCT  48 70
    CPS_4646 NONE
    CPS_4647 NONE
    CPS_4648 4912407 .. 4912423 +  -6.5  -3.31322   TCAGTTGGTAGAGCC              CCGGATT GTG ATTCCGG              TTGTCGAGGGTTCAA  61 287
    CPS_4651 4913478 .. 4913508 +  -9.1  -3.79831   ACTATTGATTTTTTA       GTAAAGTGGCAGA AATTC TCGGCCATTTTAC       TTCCTTTATTATTTT  81 52
    CPS_4653 4915169 .. 4915187 +  -3.2  -4.69664   TCGACAAGAATGTCA             TCGATAAA ATA TTTATCAA             TTTTTAAGTAGTCTA  67 416
    CPS_4655 NONE
    CPS_4656 4919510 .. 4919553 +  -9.9  -2.89565   AATTTTTTTGAAATA TTAAAGAGAGATATTGCGT ACTTCA ACACGATATCTTTCTTTAA TCATTGTCTGAAATT  76 43
    CPS_4657 4920829 .. 4920841 +  -3.4  -3.73647   ACTCTCCCTACCCAT                TGCT ACACC AGCA                TTATTCATAGCTGCG  53 389
        dsdA 4923201 .. 4923213 +  -7.7  -5.42514   ATAATAATTGAAAAA                GAGCA AGT TGCTC                TTTTTTCATTTATAC  93 73
    CPS_4662 4927108 .. 4927129 + -13.1  -4.55295   GCCCCATATAAAAAA           GCCACTACT GATG AGTAGTGGC            TTTCTTTATACAAAA 100 85
    CPS_4666 4932548 .. 4932572 +    -5  -3.22938   CTCGCGTATAAAAAA         GGGG-CATACC CGAT GGTATAACCCC          TGTTCACTTATTTAA  54 78
    CPS_4669 4936776 .. 4936792 +  -6.6  -4.14764   AGAAGAATGATTTAA              GCATAG TCATT CTATGC              TTTGATTATTTGACG  71 125
       potF2 4938221 .. 4938246 +   -12  -2.73243   GTTTTAATCATTGAC         CATAAGGGCA TTAGCT TGCCCTTATG          CTTTAGGACATAACT  84 40
        potG NONE
        potH NONE
        potL 4941225 .. 4941244 +    -5  -5.79595   AGTCTTTCTTATTAA            GGTTGTAT CGTT GTACAGCC             TTTTTTATTTTCAAA  91 56
    CPS_4675 4943434 .. 4943453 +  -9.4  -5.96894   GATGGCAATAAAAAA            GCTAACAA CACC TTGTTAGC             TTTTTTTGTTTACAT 100 82
    CPS_4678 4947491 .. 4947514 +  -2.4  -2.94454   AAACTAACTCTTTTT          CAATG-CAGGT ACT GCCTGTCAGTG          TAGTTAGTTTATTAA  41 56
    CPS_4679 4948163 .. 4948177 +  -2.2  -4.17878   AAAAGTGAAAGTACA               TTAGAT TGT ATTTAA               TTTGATTTAATTTAA  54 108
    CPS_4680 4948929 .. 4948958 + -13.8   -5.5208   TCTGTTTGCTTTACC       TTTAGCCTGCTT GTCAAA AAGCAGGCTAAA        TTTTTTATCTTCTAC 100 66
    CPS_4681 4952419 .. 4952441 +  -3.4  -4.83169   CACGATTACCCTTCA           TCCGAGTGTT AGA GACACTTGTA           TTTTTATAAAAAAGT  67 137
    CPS_4683 NONE
    CPS_4684 4953746 .. 4953759 +  -3.8  -5.04385   CGATGCTTTACACCA               GCGT CAGTAT ACGC                TTTTTTACAAATATC  73 179
    CPS_4691 4963582 .. 4963594 +  -6.3  -3.20723   TTACATTACTTAAAC                TCAAG ATG CTTGA                TTGAATTAATGACAG  57 354
    CPS_4693 NONE
    CPS_4694 4967123 .. 4967137 +    -5  -2.63702   TACCGCTTTAGTCAC               GCTATT TAA AATGGC               ACTTTTCTTCAATGG  49 511
    CPS_4699 4973608 .. 4973632 +  -8.6  -4.37198   ATAGAAGCATAAAAA          CGGCAATGAA AAATA TTCACTGCCG          TTTTAGGTTTAGGTT  89 40
    CPS_4703 4978788 .. 4978804 +    -3  -3.96327   ATTCTCTTCAATCAA              TGCCTT GCCTA AAGGTA              TTTCTAATGCCAGCT  55 43
    CPS_4704 NONE
    CPS_4705 4982159 .. 4982192 +  -8.3  -3.17219   TAGCATCACCACTAA     TTTTGACATGGTTCA CTCT TGAACCATGAGAAAA      TTCCTGAACATTATC  68 401
    CPS_4708 4983634 .. 4983648 +  -2.9  -3.17888   AAGTAGTACAAAAAC               TTATG CGTAT CATAA               TCTATCTCTTGTTTT  45 162
    CPS_4709 4984412 .. 4984432 +  -2.7  -3.65314   GTGAATCATGTCATC            TATATGT ATCCAGG ACATATA            TTGTTGGCCATTACC  49 388
    CPS_4711 4987287 .. 4987311 + -10.1  -5.00196   AAAACCACAAAAAAA          CCGTAGTACTT AAA AAGTAATACGG          TTTTCTTCTTTAAAG 100 61
    CPS_4720 4996876 .. 4996892 +  -2.3  -3.91597   CCTTTAGTATTGAAT              GGTAA GCTGATA TTACC              TTTACTATCTATAAT  52 445
        tyrS 5004729 .. 5004749 +  -6.9  -5.47431   TTAACTTCCTATCAA            GCCAGTA CTTAAGT TACTGGC            TTTTTTATGTCTTCC  93 58
    CPS_4728 NONE
        glsA 5007483 .. 5007494 +    -3  -3.61164   TGGTCAACGTCAAAA                TTAC GCAG GTAA                 ATTTTTTAAAAAATT  50 110
    CPS_4731 NONE
        nosZ 5012384 .. 5012407 + -15.4  -5.36965   ATTAAGAATTCATAA          GCCTGACACT GAAA AGTGTCAGGC           TTTTTTGTGATCTTA 100 63
        nosD NONE
        nosF NONE
        nosY NONE
        nosL 5016985 .. 5017001 + -10.9  -3.07994   AGTCATTAAAGAGAA              CCCCATT ATA AATGGGG              TTCAATGACATTAAA  83 43
    CPS_4738 NONE
    CPS_4739 NONE
    CPS_4740 5020171 .. 5020188 +  -8.5  -3.01712   ATGGCGTTTGATTGA             CCAATAG CTAG CTATTGG              TCTTGAGGGAAGAAA  71 217
    CPS_4750 5028983 .. 5029015 + -13.1  -2.73243   GAGCTTTAAACCAAC      TTAATAACATGTAAT CAA ATTGCATGTTATTAA      ATTTAAAAACTAAAT  87 51
       pspA2 5029747 .. 5029769 +  -8.5  -3.22496   GATTGAATATAGCAA          CT-CCCTCGT TTAG ACGAGGGCAG           TCATTTTATATAAGT  73 42
    CPS_4752 5030097 .. 5030111 +  -2.8  -3.72241   CTCTATAAAAGTGAG               GAAACT ATG AGCTTC               TTTAAATCCTTAATA  51 68
    CPS_4753 5030441 .. 5030461 + -12.7  -3.72695   TAGTCGAAATAAAAA            CACTAAGCA ATA TGCTTAGTG            TTTAGTGAGAGCAGT  95 7
    CPS_4755 NONE
    CPS_4756 NONE
    CPS_4757 5033606 .. 5033632 + -16.8  -5.36441   AAACATAAAATAAAA         GCCGTTGATATT TAA AATATCAACGGC         TTTTTTATATCCAAA 100 66
        cysJ NONE
        cysI NONE
        cysH 5038853 .. 5038876 + -12.6  -5.77988   AGATCAACAAAAAAA          GCTAAAAGAG AAAA CTCTTTTAGC           TTTTTTTATGTCTGT 100 67
    CPS_4775 5060828 .. 5060839 +    -3  -3.87373   AATTAATACCAATAA                GTTA AGGT TAAC                 TTTATAAAAAATATA  52 80
    CPS_4776 5062944 .. 5062962 + -10.3  -3.88946   AATCACAAAAAAAAA             CGCTTGC ACAAA GCAAGCG             TTATTATATCAAGTA  87 278
    CPS_4787 5069563 .. 5069573 +  -5.4   -4.0492   TTGACTCATACCAAA                 TTGC TTA GCAA                 TTTCTGTCAGGGTTA  65 334
    CPS_4789 5072563 .. 5072595 +  -9.9  -2.77416   TGGAGCGGGTATAAT      GGTGATAACTTGCTA AAA TGGCAAGCTAACACC      TGATATGTTCCTGCT  75 197
    CPS_4790 5073775 .. 5073785 +  -2.6  -3.41325   AAAATAATTCTAAGC                 TAAT AGC ATTA                 TATTCTTAAGCTGTA  47 262
    CPS_4791 5077131 .. 5077147 + -12.3   -5.7946   CAGCTAAGATTCAAG              CCGCTCT TTA AGAGCGG              TTTTTTTATTGCGAA 100 73
        topB 5079237 .. 5079247 +  -5.4  -3.57462   AAAGCAAGTTAGCGC                 CAAG CTA CTTG                 TTTGAAGGTAAACTA  59 29
    CPS_4794 5080747 .. 5080771 +  -2.1  -3.09288   GTTCAAGATTAACAA          CCTCAAATAGC GCT GTTATTAGAGC          CTTTCTTAAGCAATA  42 120
    CPS_4795 5081790 .. 5081840 + -17.5  -2.89202   ATTTTAAATAATTAC TAA-AATAAAAAAGGCACATTAAC CTAA GTTAATGTGCCTTTTTTGTTATTA CTTCTTAGTATATTT 100 67
    CPS_4797 5085188 .. 5085219 + -12.5  -3.68506   GGTCATAAATACAAA      CAGCCCGATGTTAT GTTTA ATAAC-TCGGGCTG      TTTCAGTACGTATTC  95 64
    CPS_4799 5086667 .. 5086687 +  -6.9  -2.55551   ACGCTGTTATTGAGC            TTGTTAGCT AAG AGCTGGCAA            TAAATTAGGCTTCTA  60 50
    CPS_4801 5089843 .. 5089864 +  -4.4  -3.54951   TGAAGAGAATGGTTA           TTCAGGAG AATATG CTCCTGCA            TTCTATAATAAGCTG  55 245
    CPS_4802 5093165 .. 5093196 + -14.7  -5.83822   AACATAAAGCAAAAA      GGGTTACTTAACT GATTGA AGTTAAGTAACCC       TTTTTTTTGCCTATG 100 86
    CPS_4812 NONE
        nadC 5105862 .. 5105916 + -21.2  -3.29074   TTTAAATAGACGCTA CGATTCATAAAAAAAGCGTTAAGCAT CTT ATGCTTAACGCTTTTTTTATGAGAGG TTGATCGTATATTTC 100 32
    CPS_4815 5108074 .. 5108095 + -13.1   -5.5208   AACCAGCTTTCAAAA           TGGCAAAGC ATTG GCTTTGCCA            TTTTTTATCTTCTAA 100 79
    CPS_4818 NONE
    CPS_4819 5113295 .. 5113316 +  -2.3  -3.57144   ATACCGCATGGACTT           TGCTCAGGGT TAT ACCCTAA-CA           TTTGCAACTCACCCA  48 268
    CPS_4821 5114738 .. 5114752 +  -2.2  -5.75945   AACTTAAAATACAGA               TTGTTT CTC AAATAA               TTTTTTTTAACGGCT  78 241
        rmf2 5115350 .. 5115381 +  -9.7  -3.25102   AAATCAACTGAAGAC      TTTATCCCCGAATC TTAAC GATT-GGGGATAAA      TATTATCAATAAACT  79 41
        tesB 5119480 .. 5119511 +   -14  -4.77896   TAGCGATAGCTATTA      GTCATATGGTTATA AATT TATAGCCATATGAC       TTTTTAGATTACTTA 100 38
        proB NONE
        proA 5125157 .. 5125180 + -11.2  -5.80364   TAATTAACAAAAAAA          CCTAAAATTC ATCA GAATTTTAGG           TTTTTTTATTCCAAT 100 65
    CPS_4835 5127261 .. 5127276 + -10.4  -4.41047   TAAGGTACAAAAAAA              CGACGC GGAT GCGTCG               TTTTAGTTAGCGGCT 100 101
        ilvY 5132601 .. 5132623 +  -3.4  -3.71873   CTGTGCCCATGTACC           TCGAGGTAGT CTT GCTACTTCAA           TTTGAATATCAATGC  53 393
        ilvL 5134294 .. 5134317 +   -11  -5.36689   CAATCAAATAACAAA          CCCTCGCTTC GCAA GAACCGAGGG           TTTTCTTTTTAGTTT 100 57
        ilvG NONE
        ilvM 5136415 .. 5136434 +  -3.5  -4.50686   TAAAAATTTACATTA            CTCTGAC ATTGGC GTCGGGG             TTTGTTGATTTTTCA  62 88
        ilvE 5137426 .. 5137468 +  -5.7  -3.50393   AGGCTCTAGTTCCTC GTTAGGAGTACTCA-CCTAT ATTC ATAGGCTCCGTGCTCCTGAC TTGTCTAGAGTCAAA  57 50
        ilvD 5139517 .. 5139527 +  -5.4  -3.06251   AGACAAAAGACTTTC                 TAGC TCA GCTA                 ATTTGATTTCGTCAT  54 63
        ilvA 5141244 .. 5141272 + -17.7  -3.69884   TGAATTAATGTTGAA        GAGCCAATAAAGT AAT ACTTTATTGGCTC        TTATCTATTAGGTAT 100 33
    CPS_4852 5145716 .. 5145731 +  -4.8  -2.78371   CGAAATTCTCCATTA              CTTTTT AAAG AAAAAG               CTTGTTAAAGGTCTC  51 2
    CPS_4853 5146937 .. 5146951 +  -2.8  -4.21275   TTTAAAACAAAGCTT               CACCAA TGG TTCGTG               TTTTAAGTCCATTAA  55 218
    CPS_4854 5147035 .. 5147049 +  -5.8  -3.71255   TTTTCAATGATGCTA               GAATTA AAC TAATTC               TTATTGCCTAGTTAT  65 14
    CPS_4855 5147660 .. 5147675 +  -5.4  -3.12923   CATTACCGTAAAGTA              TTCCCT CAGG AGGGAG               TCATGTTTTTATTTT  54 129
    CPS_4856 NONE
        cusB NONE
        cusA 5153893 .. 5153907 +  -2.8  -3.53012   CGGCTAATTTACCAA               CGAC TGATGTT GTCG               TTTAAGAAAAAGAAG  48 6
    CPS_4859 NONE
    CPS_4860 5155691 .. 5155703 +  -6.3  -3.04609   ACACCGGTGAATGGT                GTAGT AAA ACTAC                CTTTCATTTCAGTCA  56 272
    CPS_4864 NONE
    CPS_4865 5161423 .. 5161438 +  -3.2  -2.91288   CATTAAAGCAGTGAC              AGCGAA GTAA TTCGCC               CTTTCATCTGAATTA  44 16
    CPS_4866 NONE
    CPS_4867 5163898 .. 5163908 +  -5.4  -3.64703   CGCAACCTAGCGGAG                 CCTT TGA AAGG                 TTTGGCTAACAAAGC  59 114
    CPS_4868 5165023 .. 5165068 +  -8.4  -3.22298   TAGTTAGCACTTTTT TCGT-CAGGTTAACGGCACTG TTATT CAGTGCGGTTAACCAAAACGA TTAATAATCAATCGC  70 38
    CPS_4869 5165623 .. 5165643 +  -2.5  -2.75825   CTACGCATTGATAAA            GCATTAGCT GAA GGCTAGTCC            TAAATTTATTAAGGA  41 8
    CPS_4870 NONE
        allA NONE
        guaD 5168052 .. 5168065 +  -2.5  -3.76224   ATGGGCGAAAAAGTT               TAATT AACA AATTA                TTTAATACCTGAAAC  51 23
    CPS_4873 NONE
    CPS_4874 5171856 .. 5171896 + -17.1  -2.98814   TAACATCATCGTTTT  TAAAAGCCACATTACTTGC AAC GCCGGTAATGTGGCTTTTG  CTTTATAAGTTAATG 100 75
    CPS_4876 NONE
    CPS_4877 5173520 .. 5173537 +  -9.9  -5.30155   TTATGTGAAAAAAAA             GACCATC GAAA GATGGTC              TTTTTTCATTAATAA 100 298
    CPS_4879 5175703 .. 5175717 +  -7.2  -3.89614   GTATGGCGTTTCTAA               TAGGTT AAT AACCTA               TTTATACCCGTTACC  70 26
    CPS_4881 5177661 .. 5177688 +  -8.6  -5.48623   TTGTTAATTACAAGA        GTGACTATTTAA ATAA TTAAATCGTCAC         TTTTTATTTCTATTT  95 114
    CPS_4882 5178567 .. 5178611 +    -6  -4.25016   GGTTAATGTTGATGC CG-ATAAATTACTAGGAATAA CATA TTAGCCCTAGTAGTTTATTCG TTATTTATTGCTACT  69 85
    CPS_4883 5180266 .. 5180278 +  -7.7  -2.76422   TATTTGCACGCTGCC                CTCAG GTG CTGAG                CCTTTTTTGGCACTG  62 305
    CPS_4889 5184885 .. 5184899 +  -7.2  -3.05238   GTGGTAATACCAACC               TCACTA ACT TAGTGA               TCATTTCTACTGGTT  63 14
    CPS_4890 NONE
    CPS_4891 5186525 .. 5186535 +  -2.4    -2.924   AATGTTTCTAAACCA                 ACCC TGT GGGG                 ATTTCTGAGCAATTC  41 243
    CPS_4892 NONE
    CPS_4893 NONE
    CPS_4894 5188045 .. 5188069 +  -2.2   -5.1861   CTGACTACTAAAAAA          TTCAGTTTAT ACGCC ATAAGCTGAC          TTTTTTAGTAGTAAC  67 47
    CPS_4895 5189636 .. 5189653 +  -9.9  -2.62184   TATTGTTAGAAAATA             TCGGGAT TAAA ATCCCGA              TAATCTGCAACAGCA  74 371
    CPS_4898 NONE
    CPS_4899 NONE
    CPS_4901 5193599 .. 5193615 +  -2.3  -3.55554   CAAGTTTAATATCTG              TTGCTAT GCC ATGGTAA              ATTTTATTGTCTTTG  48 218
    CPS_4905 5195865 .. 5195877 +  -3.3  -4.50159   CGACCGATAAGTTAT                CGATG CCC CAACG                TTTATTTAGCTTAAA  62 315
    CPS_4909 5198956 .. 5198975 +  -6.4  -3.06261   AAGTTTGCAAAAAAA            AGCATCGA ATAT TCGATGCC             TGTCTATATGGATAT  59 181
    CPS_4919 5210629 .. 5210644 +  -2.6  -4.69664   AGTAACGTAAGAGCA              GACTCAC TAA GTGA-TC              TTTTTAAATAGTCTA  63 183
    CPS_4921 5213343 .. 5213356 +  -3.1  -4.59342   TGTTTTTTTAAACAC               G-CGAG TAT CTCGGC               TTTCTTTATACTGAC  64 417
    CPS_4927 NONE
    CPS_4928 5221637 .. 5221657 +  -4.1  -3.02263   GGAAAGAAAAGTTAA            GTGATTAAA CAT TTTGATTAC            TATTACGCCAGCTGT  50 18
    CPS_4929 NONE
    CPS_4930 5223747 .. 5223784 + -15.9  -3.76486   TGATAGAAATCAATT   CAATAAAAAACAGCCTC ACTA GAGGCTGTTTTTTATTA    TTCATTTATTTAAGT 100 106
    CPS_4933 5228133 .. 5228149 +  -2.3  -3.25378   GGGTAAAATAAACAG              GAAATAT TTA ATATGTC              ATTTTATGACTCGCT  44 186
    CPS_4934 NONE
    CPS_4935 5230278 .. 5230309 + -11.7  -2.99704   TTGATTGGAGAGAAT      GGTTAATCAGGAG AACATG CTCCTGAATAACC       CTTATTTCATCACCG  84 51
    CPS_4937 5232328 .. 5232349 +  -9.5   -4.2717   ATATATAAAATCAAA           GCGCTTCAA AATT TTGAAGTGC            TTTTCCTAAAATCGT  89 47
    CPS_4938 5233640 .. 5233660 +  -9.1  -5.76633   AGAGATTCTATAAAA            CACTGATTA TAA TGATCAGTG            TTTTTTTATGTCTAA 100 60
    CPS_4940 5234154 .. 5234171 +  -4.1  -5.11033   TTCCTTCACTCCAAT             CAGTACT TATT AGCACTG              TTTTTTGGCGTTATA  76 156
    CPS_4941 5236306 .. 5236329 + -10.4  -5.76949   AACACCAATAAAAAA          GCGAC-TACTC TGT GAGTAAGTCGC          TTTTTTTTAACACTG 100 39
    CPS_4954 NONE
    CPS_4955 5259570 .. 5259585 +  -4.7  -2.60075   CAGCGAGAGTTAACA              GCCTT AGAGGC AAGGC               ATTGATTGAAGAGAA  50 171
    CPS_4956 5261222 .. 5261257 +  -4.1  -5.10767   AGCTAACAATAAAAA    GCCTGCACTTTATATC CCCAA GATAATAA-TGCAGGC    TTTTTCTATTGAGTG  76 67
    CPS_4957 5263511 .. 5263553 + -18.8  -2.57795   CGCTTTAGTTACAAA CCATTATATAAAAGGTCAGC TTA GCTGGCCTTTTATATAATGC TCGATTAATGATAAA 100 49
    CPS_4959 5266185 .. 5266198 +  -3.1  -5.32608   AAGCAGATGTAAACA               GCTTA TACC TAGGC                TTTTTTGCATTTTTT  74 90
    CPS_4961 5269515 .. 5269528 +  -5.3  -2.88634   CTTTTTTTAGCAATG               TAGAC TTAG GTCTA                ATTCCTTTTGTTCAC  52 89
    CPS_4962 5270808 .. 5270825 + -11.3  -5.77632   TGGGGTTATTTTATA             GGGAAGC ATAT GCTTCCC              TTTTTTTATGCTTTT 100 99
    CPS_4963 NONE
    CPS_4964 5273277 .. 5273312 + -13.6  -3.17054   ATCCCAAAGTGGTCA    CTTAGTGGTTATGTGTC CTG GA-GCATAACCACTAAG    TTCCCTGCTTTGCTA  93 431
        greB 5276503 .. 5276528 + -13.5  -3.25598   TATTGTCTTTATAAA         GCGAATTAACT ACAG AGTTAATTCGC          TAATTTCTTTTCAAA  93 53
    CPS_4969 5279918 .. 5279932 +  -4.4  -4.21936   CAATAGTAAAATTTC               TTATTT GAT AAATAA               TTTTGCACTTATAAA  62 51
        aspC 5281360 .. 5281403 +  -8.4   -5.4833   ATAGCAAAAAAATCT GGCTGAGCT-TTTTTTATTCT AAT AGAGTAAAATATGGCTTAGCC TTTTTTATTGGCTGC  93 65
         gmk NONE
        rpoZ 5282586 .. 5282629 + -21.4  -5.87996   TTAAGCTCTTAAAAA CGCGTAATCTATATTCTGAT ATAA AGCAGAATATAGATTACGCG TTTTTTTATTGCTTA 100 73
        spoT NONE
    CPS_4974 5285510 .. 5285524 +  -2.1  -3.29324   CATTCATTTTGCCTA               TTTGG TTGGC CCAAG               TTAAGTTTAAGTGAC  44 150
        spoU NONE
        recG 5288590 .. 5288601 +    -3   -5.4833   TCAATAACGCTGTAT                GTAA GCCT TTAC                 TTTTTTATTAGGTAC  77 189
    CPS_4979 5292663 .. 5292677 +  -2.9   -3.8062   CGCCGTTCCTCTTGC               TAAGT AAAGC ACTTA               TTATTCTGACACTTA  51 129
    CPS_4980 5293407 .. 5293439 +  -7.2  -4.84359   GATGACACCTCAAAA      TGAGTTAGATACAG AATGA CTATATTTAACTCA      TTTTTCTAAGCGTGA  88 196
    CPS_4982 5293663 .. 5293675 +  -6.3  -3.07522   AAGCAATGTAAATTC                CGATA AAT TATCG                TCTCTTCCCCAATAT  59 30
    CPS_4983 NONE
        prlC 5303505 .. 5303519 +  -2.8  -3.38768   AGTATCTGTGTCACT               TACACC CAA GGTTTA               TTGTGCATAATATGG  47 102
    CPS_4987 5304310 .. 5304342 + -14.4  -3.76224   TGCTAGTGGCGATAA      TTATGTGCAGGTTG AGGAG TAACCTGCACATAA      TTTGCTAACTAAGAA 100 4
    CPS_4990 5308088 .. 5308100 +  -5.5  -4.12188   ATTGGATCCCAAATA                GGCGA GAT TCGTC                TTTTAAGGCTACTAA  65 211
    CPS_4999 NONE
    CPS_5000 NONE
    CPS_5001 NONE
    CPS_5002 NONE
    CPS_5003 NONE
    CPS_5004 NONE
    CPS_5005 NONE
    CPS_5006 NONE
    CPS_5007 5324244 .. 5324281 +  -3.2  -3.96618   ATCGTAGATGATAAA  CTAATTAACAA--TATTA CCTC TAATACATTGTTAATTAG   TTGTTTAAAATTCGA  55 44
    CPS_5008 5324544 .. 5324554 +  -2.6  -3.15742   CTTATCTCCGTATAC                 TAAA GAA TTTA                 ATTTGTTAATAATAA  44 191
    CPS_5015 NONE
    CPS_5016 5332925 .. 5332941 +    -3  -3.73224   TTATAACGTTTCATT              TTTCGA CGGAC TCGAAG              TTTAATGCGAAATAA  52 92
    CPS_5017 NONE
    CPS_5018 NONE
    CPS_5019 NONE
    CPS_5020 NONE
    CPS_5021 NONE
    CPS_5022 5339026 .. 5339042 +  -8.1  -2.62425   AATTGCGCCCAACCG              GTTAAAC CTG GTTTAAC              ATTATGACGTTCGTT  65 432
    CPS_5024 NONE
    CPS_5025 NONE
    CPS_5026 NONE
    CPS_5027 NONE
    CPS_5028 NONE
    CPS_5029 5346233 .. 5346259 + -13.9  -3.84246   AATTACAGAGTAAAA         CTGCTGATAGT AAATA ACTATCAGCAG         TTTGGTAGTTAAACG 100 9
    CPS_5054 NONE
        rpmH NONE
        rnpA NONE
    CPS_5051 5371989 .. 5372008 -  -5.1  -3.19602   CGTGGCATATTAATA            TAGGTTA GCTTGA TAACCTA             CTATCTTTTAGTCTA  54 47
    CPS_5050 5370210 .. 5370237 - -14.3  -4.79752   CCCAATAATAGAAAA        GGCGATTACTG TGTTAT CAGTAATCGCC         TTTCAATTTATTTTT 100 63
        trmE 5368627 .. 5368655 -  -9.7  -5.28414   CAATAAATATAAAAA        GGGCTAGTATT GTAAATA AACACTAGCCC        TTTTTATAAATCGTA 100 88
        mioC 5367580 .. 5367599 -  -3.6  -5.10064   CTTAATATATAAAAA            GAGATCTT TATA AAGATCTT             ATTATTATTACTTAT  73 298
        gidA 5365465 .. 5365504 -  -2.4  -3.51924   TTTTTATTTAGACAA GCCTGACTAATTAACGTT AAGTTG AACATTAATCAG-C-GGC  TCGCCCCTACCTATT  45 45
        gidB 5364677 .. 5364689 -  -4.7  -2.77013   TAGTTTGCTAATAAG                CTCCC AAA GGGCG                AGTTTAAAAGGCATA  50 157
    CPS_5045 NONE
    CPS_5044 5362760 .. 5362774 -  -7.1  -5.95539   TTTTAAACAAAAAAA               CCAGC ACTAG GCTGG               TTTTTATAGCGATAA 100 57
    CPS_5043 5361900 .. 5361913 -  -2.3  -4.63675   ATGAAATGAAATAAA               GCGAT TAAA AACGC                GTTTGTAAATTGCGT  59 16
    CPS_5042 NONE
    CPS_5041 NONE
    CPS_5040 NONE
    CPS_5039 NONE
    CPS_5038 5356315 .. 5356330 -  -6.1  -5.80248   TAAGACATAAAAAAA              CCCGA TTGGTG TCGGG               TTTAAATATTTACGA  93 396
    CPS_5036 NONE
    CPS_5035 5355155 .. 5355174 -   -10  -3.54902   CTATTGAATAAGCAA            CCAGGGTA GGTT CACCCTGG             TTATAAAACGCTATT  82 39
    CPS_5034 5354084 .. 5354120 - -12.3  -2.57963   GTGATAAGCACTAAT    TTCGCGTAGCTCAGGCT TTA AGCACAAGCTACGCGGA    GGATAGTCAACGACT  86 52
    CPS_5033 NONE
    CPS_5032 5349791 .. 5349803 -  -4.1  -2.52676   TATTGGCCTAATTTA                GCCAT GAA ATAGC                CTAGTCAGCTCTATT  47 26
    CPS_5031 NONE
    CPS_5030 5346233 .. 5346259 - -13.9   -4.4084   AATTACAGAGTAAAA         CTGCTGATAGT AAATA ACTATCAGCAG         TTTGGTAGTTAAACG 100 34
    CPS_5023 5338594 .. 5338613 -  -4.4  -4.47183   GAGTATTTAAAGAAA            TGATTTTA AGTG CAAAATCA             AAATAACATATTAAA  67 278
    CPS_5014 5330220 .. 5330238 -  -2.4  -2.97667   TTATTTATCAAATCA             TCACAATG TAA CATTATGT             AATCGGTTTATCTTT  42 20
    CPS_5013 NONE
    CPS_5012 NONE
    CPS_5011 NONE
    CPS_5010 NONE
    CPS_5009 5324094 .. 5324105 -  -7.2  -5.68489   GATAATAACAAAAAA                GGCC TTAT GGCC                 TTAATAATGCCCAAA 100 293
    CPS_4998 5313090 .. 5313112 -  -8.6  -3.86015   CATGTCGTGTATAAA           TTACCTTTTT TTA AAAAAGGCAA           AACTAAGCTTAAAAA  79 116
    CPS_4997 5311816 .. 5311828 -  -3.5  -3.34709   GCAAAACACAAGACA                TTATT TTC AATAA                CTAGTTGTTTTAATC  48 212
    CPS_4996 NONE
    CPS_4995 NONE
    CPS_4994 5309517 .. 5309537 -  -5.3  -3.28119   ATCCACGGAGAGCAA            GTGGGTGTG TAT CACTCCAAC            CTTTATGAGATTTAA  55 259
    CPS_4993 NONE
    CPS_4992 5309103 .. 5309122 -  -3.6  -2.87468   TTGTAGTAGAGCACA            TCCAAG-CA AAG CGTCTTGGA            GGTTTTAGTGAGCAA  46 93
    CPS_4991 NONE
    CPS_4989 5305827 .. 5305841 -  -2.8  -2.52574   TCATAGAAAATAATG               CGGTTA TAG TAAGCG               ATACTAATAGAGAGT  41 143
    CPS_4988 5304310 .. 5304342 - -13.7  -3.30124   TGCTAGTGGCGATAA      TTATGTGCAGGTT GAGGAGT AACCTGCACATAA      TTTGCTAACTAAGAA  93 34
    CPS_4985 5296450 .. 5296475 -  -7.7  -4.75219   TAACTATTAATAAAA         TGAGCCATTTA ATCG TAAATCGCTCA          GTAATACCCACCTTC  83 39
         gor 5294612 .. 5294648 -    -3  -5.48163   AAACAAACTAAAAAA   GGCCCAAAC-AATGCTC GTTA AAGCATTAGAATGGACC    TATGAGCTTGATGAA  76 129
    CPS_4981 5293407 .. 5293439 -  -7.2  -4.17657   GATGACACCTCAAAA      TGAGTTAGATACAG AATGA CTATATTTAACTCA      TTTTTCTAAGCGTGA  75 31
        polA 5288673 .. 5288698 -  -6.9  -5.63504   AACGCCATAAAAAAA         CCACACAACAT GCTA ACATTGCGTGG          TTTTCTCTTATCAGT  93 74
    CPS_4977 5288408 .. 5288422 -  -8.6  -3.70307   GTTAGGTAATAAAGA               GCGTTA TTC TAACGC               CTAAAAGTTATACCA  77 178
    CPS_4968 5278099 .. 5278109 -  -2.6  -3.02096   GCTATTAACTATAGA                 TAAT TGT ATTA                 TTAATGAGCTACTTT  43 145
    CPS_4967 5276503 .. 5276528 - -13.5  -3.86015   TATTGTCTTTATAAA         GCGAATTAACT ACAG AGTTAATTCGC          TAATTTCTTTTCAAA 100 55
    CPS_4965 5273186 .. 5273221 - -11.2   -5.4111   AACAAGCATAAAAAA    GCCAGTGACACTTACC ATCA AGAAAGTGTTACTGGC     TAAACCATCAAAAAT 100 241
    CPS_4960 5266159 .. 5266198 -  -3.6  -5.21236   AAGTTACAACAAAAA  GCCTAGAATTTAAGCAGAT GTA AACAGCTTATAC-CTAGGC  TTTTTTGCATTTTTT  76 74
    CPS_4958 5263511 .. 5263553 - -16.6  -3.91897   CGCTTTAGTTACAAA CCATTATATAAAAGGTCAGC TTA GCTGGCCTTTTATATAATGC TCGATTAATGATAAA 100 280
    CPS_4953 NONE
    CPS_4952 5254217 .. 5254249 -  -6.3  -4.96501   CCCTAGAAAAAGAAA      GGCTAGGCGAC TTTTAAAATGG GTCGTCTAGCC      TTTTTAGTTTACCTG  83 88
    CPS_4951 5253621 .. 5253634 -  -3.1  -2.76171   AGTTAGGTAATACGA               GTCGA TTTA TCAAC                TTAAATTGAGCTTAT  43 95
        narK 5251886 .. 5251904 -  -3.2  -2.86343   AGCCTAATCACGATA             TTTTATCA TTA TGAAAAAA             GTCATGACTAAACTG  44 59
    CPS_4949 5250008 .. 5250018 -    -4  -4.91109   TGTTCATTAGAAAAA                 TATC GTT GATA                 ACCATAAGATAAAAA  70 6
    CPS_4948 5246797 .. 5246821 - -10.2  -4.15222   ACGTGGGTCAAGAAA          TGACTATTGA GTGAT TCAATAGTCA          TTTCTCTTGATGATG 100 160
        nirB NONE
        nirD NONE
        nasA NONE
        glmU 5239241 .. 5239258 -  -9.9  -5.24989   TTAGACATTAAAAAA             GCGCTAT AAAA ATAGCGC              CTTAAATAAACTGTT 100 48
    CPS_4943 NONE
        glmS 5236306 .. 5236329 - -10.4  -5.54885   AACACCAATAAAAAA          GCGAC-TACTC TGT GAGTAAGTCGC          TTTTTTTTAACACTG 100 98
    CPS_4939 5233640 .. 5233660 -  -6.9   -4.4195   AGAGATTCTATAAAA            CACTGATTA TAA TGATCAGTG            TTTTTTTATGTCTAA  78 104
    CPS_4936 5230278 .. 5230309 - -11.7  -2.70022   TTGATTGGAGAGAAT      GGTTAATCAGGAG AACATG CTCCTGAATAACC       CTTATTTCATCACCG  83 116
    CPS_4932 5225978 .. 5225988 -    -4  -3.54039   ACATTAAGTAAAAAC                 GTAA ACT TTAC                 TTGGTAGGTTTTTCA  52 22
        ggt2 5223757 .. 5223774 - -11.3   -5.5074   CAATTCAATAAAAAA             CAGCCTC ACTA GAGGCTG              TTTTTTATTATTCAT 100 145
    CPS_4926 5216651 .. 5216669 -  -4.6  -3.26864   AAAACTCTATAAAAG             CTACTATT ATC AATAGTCG             TAAAATTGAATTAAT  51 57
    CPS_4925 NONE
    CPS_4924 NONE
    CPS_4923 NONE
    CPS_4922 5212600 .. 5212613 -  -5.3  -3.35597   TGCATCCCCGAAATA               CTTTG ACAG CAAAG                GGGTGCCAAAAACGC  56 466
    CPS_4920 5210472 .. 5210484 -  -2.7  -3.37017   AATCTCGAAGATTAA                TCACA GAT TGTAA                CGGGTCAATAGGCTT  47 319
    CPS_4918 NONE
    CPS_4917 NONE
    CPS_4916 5206237 .. 5206265 - -16.9  -4.54449   AGATTTGATATAAAA        TGTGGGGAATAGC CTA ACTATTCCCCACA        TTCATCTAGTAAATT 100 39
    CPS_4915 NONE
    CPS_4914 NONE
    CPS_4913 5202970 .. 5202992 - -16.4  -5.10033   TTAATACAAAGAAAA           TAGGCTCTGC AAA GCAGAGCCTA           TTAAAAGAGACACCT 100 45
    CPS_4912 5201916 .. 5201969 -  -6.3  -2.60199   TGTAAGGAAATATAT GGCCAGTTTTATAGCCCACTTATT TAGTTAT AATATGTGGGCTATAAAA-TGGAG GAAGAAAGTCAACGC  57 66
        dpaL 5200278 .. 5200294 -  -9.5  -3.05816   TTATGTTTTACTTAA              CAGCTAA TAA TTAGCTG              TTAAGTGCTTGTCAA  74 74
    CPS_4910 5198957 .. 5198974 -  -9.9  -5.75945   AGTTTGCAAAAAAAA             GCATCGA ATAT TCGATGC              CTGTCTATATGGATA 100 58
    CPS_4908 NONE
    CPS_4907 NONE
    CPS_4906 5195402 .. 5195424 -    -5  -3.88396   TTTGAAACCAAAACA           TTACTTAAAA AAG TATTAAGTAA           CTATCAACTCGCTAC  61 173
    CPS_4904 5194092 .. 5194103 -    -3  -2.98472   GGGTATCAAAAACAT                GTAT TTGC ATAC                 TCACTACTCCTACAA  45 43
    CPS_4903 5193814 .. 5193835 -    -3   -3.7626   ACAAATAGTCAAGAA           CACTGCAC TTGGTT GTGCAATA            GCTGGTTAGTCGGAT  52 46
    CPS_4902 5192948 .. 5192966 -  -3.2   -3.5861   AGCGATAATAATCAA             CTAAATGA ACA TGATTTAG             TTATTCTGGCACGAA  51 515
    CPS_4900 5192270 .. 5192284 -  -4.3  -3.89435   GGCAAATAATTTAAA               CATAG TCATT CTATG               GTTTGATTATTTAAC  59 126
    CPS_4897 5190576 .. 5190588 -  -4.1  -4.18948   AGATAAATAAGTAAA                TCACC AAT GATGA                TGAGTAACATATAAA  62 111
    CPS_4896 5189056 .. 5189070 -  -5.6  -3.45527   AAAATTAGTTAAAGA               CTGTGG CAA CCGCAG               AGGCGGATGGTTAAA  57 277
    CPS_4888 NONE
    CPS_4887 5182517 .. 5182536 -  -7.8  -4.62102   ATAAAAATAGCAAAA            CCCTCAAC AAAG GCCGAGGG             CATAAATAGCTTTTA  82 52
    CPS_4886 5181385 .. 5181410 - -10.6  -5.42514   TTAGAAAGCAAAAAA         TGGCTGTTTA AATGAA TAAACAGCCA          TTGTGAATTGTTGCC 100 67
    CPS_4885 NONE
    CPS_4884 5179958 .. 5179973 -  -3.2  -3.83644   ACAGTCAAAAAGTAA              GCGG CACTGTAT CCGC               GCAAGTAAATTAACT  52 96
    CPS_4880 5175792 .. 5175808 -  -5.2  -3.72576   GGCGCTGTGATGAAA              TAATGG TTGTT CCATTA              TAATTCACAGCAATG  61 30
    CPS_4878 5173520 .. 5173537 -  -9.9  -5.78622   TTATGTGAAAAAAAA             GACCATC GAAA GATGGTC              TTTTTTCATTAATAA 100 57
    CPS_4875 5171647 .. 5171663 -  -4.3  -4.71426   TGTTGATCAACAAAA              TGCTGCC GAT AGCAGCT              ACATTGCTATTGGGA  71 185
    CPS_4863 NONE
    CPS_4862 5156170 .. 5156184 -  -5.7  -3.02946   GCTGGAATTAGAAAC               GCCTT TAGGG AAGGC               TGAGCAAACTATACT  54 229
    CPS_4861 5155488 .. 5155500 -  -5.5  -3.36289   CATTACTTTAAGGAA                TAGCC TTA GGCCA                TCCATTCAAATACCA  57 107
    CPS_4851 5142931 .. 5142957 -  -6.7  -2.73994   ATTTTTTTAAGATTA        CCGCCATGGTAT TTTA ATAC-ATGGCAG         TATGCAGCTTGAGCC  57 44
    CPS_4850 5142000 .. 5142010 -  -2.6  -3.52117   GTTACGTATAAAAAG                 TAAT ATA ATTA                 AAGTAGTTATAAGCT  47 222
    CPS_4849 5141757 .. 5141774 -  -4.2  -2.87931   TTTATTGGTTAGATA             TTACCT GAGCAA AGGTAA              TAATGGCAAGACTTT  48 1
    CPS_4848 5141246 .. 5141270 - -14.5  -3.07005   AATTAATGTTGAAGA          GCCAATAAAGT AAT ACTTTATTGGC          TCTTATCTATTAGGT  95 42
        comM 5131763 .. 5131784 -  -8.9  -2.93073   GCCCTTGAACAAGTA           CAAAATCAA TCCG TTGATTTTG            CTATCGCTGCTGCTC  69 488
        ilvC 5129613 .. 5129650 - -14.4   -5.1166   GATTAAAAGCAAAAA  CGGGAAGCCATTAGCATC TATT GA-GC-AATGGCTTCCCG   ACTAATACCCTGCGA 100 93
    CPS_4838 5129142 .. 5129161 -    -5  -4.95854   GAAAAAATGTAAAAA            GCACCA ACAGAGAG TGGTGC             TTTTAAAGTTTACCA  75 109
    CPS_4837 5127805 .. 5127852 -  -3.7  -4.85782   TTGGGTAAAAAGAAA TGTAGAC-TAAGCGTATTAGACT TTAT AGCCAAACACG-TTAGGCCTACA TTATCTACTAGTTAG  70 33
    CPS_4836 5127261 .. 5127276 - -10.4  -5.66684   TAAGGTACAAAAAAA              CGACGC GGAT GCGTCG               TTTTAGTTAGCGGCT 100 72
    CPS_4834 5125157 .. 5125180 - -11.2  -5.87996   TAATTAACAAAAAAA          CCTAAAATTC ATCA GAATTTTAGG           TTTTTTTATTCCAAT 100 80
    CPS_4831 NONE
    CPS_4830 NONE
    CPS_4829 NONE
    CPS_4828 5119125 .. 5119143 -  -9.6  -3.90112   CTGGTTGCAACCAAA             GCCTACAG ATT CTGTAAGC             CAAATGTGGATAAAG  81 432
    CPS_4826 5118113 .. 5118149 -   -14  -5.47914   AAAAAGCAGAAAAAA   GACACAAAAAAAGCGCC AATT GGCGC-TTTTTTATGTC    TCATTAACTTAAAGA 100 34
    CPS_4825 NONE
    CPS_4824 5116866 .. 5116884 -  -8.2  -3.68936   GATCAAGCGCAACAA             CAGACCTT AAT AAGATCTG             TTATTGAAATGAAGG  73 54
        hemN 5115350 .. 5115381 -  -9.7    -2.508   AAATCAACTGAAGAC      TTTATCCCCGAATC TTAAC GATT-GGGGATAAA      TATTATCAATAAACT  75 62
    CPS_4820 5113013 .. 5113025 -  -6.3  -2.93734   AATGCACAGAAGAAC                CTTAC AAC GTAAG                TTACAAAAGCGACCT  56 72
       msrA2 NONE
    CPS_4816 5108074 .. 5108095 - -13.1  -4.10429   AACCAGCTTTCAAAA           TGGCAAAGC ATTG GCTTTGCCA            TTTTTTATCTTCTAA 100 66
    CPS_4814 5105877 .. 5105901 - -15.9  -5.64274   CGATTCATAAAAAAA          GCGTTAAGCAT CTT ATGCTTAACGC          TTTTTTTATGAGAGG 100 73
        ampD NONE
    CPS_4810 5102693 .. 5102713 -  -8.3  -2.91796   TAAAAGGAGAGCAGA            TGGATTGGT CTG ACCAATCCT            ATTTGACTAGATTTA  67 42
        pdhR NONE
        aceE 5098448 .. 5098462 -  -2.8  -2.79175   AATTCCCACTGAAAC               CCTTCA ATT TGAATG               ACAACGAGTATTTAC  42 46
    CPS_4807 5098283 .. 5098299 -  -5.2  -3.72576   GGCGCTGTGATGAAA              TAATGG CTATT CCATTA              TAAGTCACAGCAACG  61 30
        aceF 5096444 .. 5096499 - -10.6  -3.35798   AGCTTTTATTTATAA TAATTTCTTGTGGCGAAATTCTACGC CTAT GCGTTGAATTTCGCCAATATTAATTA ACCACTGCCGACTAA  85 72
        lpdA 5094869 .. 5094905 -  -5.4  -5.65177   ATAGGCACAAAAAAA   CCAATTATAAATGACTA AAAT TAGTC-CCTACAATTGG    TTTTATTAAATAATT  86 70
    CPS_4804 5093704 .. 5093714 -  -3.2  -4.36903   TCTAGCAAATAGAAA                 GCTA TGA CAGC                 AATAGTGTTAAATCA  60 56
    CPS_4803 5093165 .. 5093196 - -14.7  -5.08367   AACATAAAGCAAAAA      GGGTTACTTAACT GATTGA AGTTAAGTAACCC       TTTTTTTTGCCTATG 100 108
        acnB 5086534 .. 5086559 - -19.1  -5.81032   TAAGCGCAAAAAAAA         CGCCACCTTGC ATCA GCAAGGTGGCG          TTTATCAGTTAAATT 100 158
    CPS_4798 5085188 .. 5085219 - -12.5  -4.40003   GGTCATAAATACAAA      CAGCCCGATGTTAT GTTTA ATAAC-TCGGGCTG      TTTCAGTACGTATTC 100 59
    CPS_4796 5081802 .. 5081827 - -14.9  -5.83211   TACTAAAATAAAAAA         GGCACATTAAC CTAA GTTAATGTGCC          TTTTTTGTTATTACT 100 36
    CPS_4793 5079051 .. 5079068 -  -5.5  -3.25539   CAATGGGAAGCAACA             CTCACAG CAAT CAGTGAG              AAAAATGCCAACTAT  56 343
    CPS_4788 5068909 .. 5068923 -  -2.8  -3.60925   TTTTAAAAATATTAA               TGACAA CTT TGGTCA               TGATGTTGGCGATAC  49 413
    CPS_4786 5067450 .. 5067476 -  -6.6   -4.2123   TACTTATTTAAGAAA         TAGATGCAGCGT CAA ATACTGCACCTA         TATAGTAGTATTAAT  71 41
    CPS_4785 5066508 .. 5066529 -  -9.5  -5.37593   GGTTAAAGTAAAAAA           TCCGACACT GTTA AATGTCGGA            TCTCTTTATTTTTCT 100 112
        tuf2 5064484 .. 5064499 -  -8.2    -5.252   TATGCGCACAAAAAA              GGCCGC GTTA GCGACC               TTCTTTATTCAGTAC  90 152
        secE NONE
        nusG 5062944 .. 5062962 - -10.3   -6.2845   AATCACAAAAAAAAA             CGCTTGC ACAAA GCAAGCG             TTATTATATCAAGTA 100 68
    CPS_4774 5058455 .. 5058469 -  -7.1  -4.49353   TCACAACAGAATAAA               GCGCA TTTAG TGCGC               GCTAAAAATAAGCGG  80 147
        rplK NONE
        rplA 5057089 .. 5057130 - -12.7   -4.2679   CAACTCCTACCAAAA TTTA-AGGGGCGAAATTATA GAT TATAATTTCGCCCTTGTAAA GATTCAATACACAAA 100 84
        rplJ 5056299 .. 5056312 -  -2.4  -5.24799   CTACAAATACAAAAA               GCTT GGTTAT AAGC                AATAAGCTTATATAA  70 42
        rplL 5055786 .. 5055811 -    -9  -4.75063   ACAAAAGCGCAAAAA         GGCCGGTGAC GTTTAA ATCACCAGCC          ATGCCTTTTCAGGCA  93 62
        rpoB 5051488 .. 5051509 - -11.7   -3.3506   GTTAAACTTTGAGAA           GAAGGCAAA ATAA TTTGCCTTC            TTCGCTTACCGGCTT  89 80
        rpoC 5047158 .. 5047179 - -12.3  -5.98675   TAGAAAAACAAAAAA           CCGCACCTC TTTC AAGGTGCGG            TTTTATTATAACGCT 100 81
        rpsL 5046301 .. 5046315 -  -2.2  -2.50489   CAAAATATATAAATT               TTAAAA ATT TCTTAA               TTTGGCCTTACTTAA  39 84
        rpsG 5045695 .. 5045729 - -14.4  -3.08508   TAGTCCGTAAAATGA     GTATGGCTAGCAAGAG TAA CTCTTGCTAGCCATGT     ATCTACCTTTGAGTG  93 81
       fusA2 5043380 .. 5043402 -    -4  -4.65153   CTATATAAATTAAAA           GGCGCAGTCA AAA TGACCTTGCC           AGATGTAAATATTCG  67 54
        tuf1 5041989 .. 5042004 -  -8.2  -5.27779   CTTAAGATCAAAAAA              GGCCGC GTTA GCGACC               TTCTTTATTCGATAT  90 174
    CPS_4763 NONE
    CPS_4762 5039426 .. 5039457 - -10.8   -4.2704   TGGATGATGAACAAA      GCGATGTCGGCACA TGGA TGTGCCATCAGCGC       TGTTACGTCGATAAC 100 166
    CPS_4758 5033601 .. 5033637 - -16.9  -4.87328   TAGATAAACATAAAA    TAAAAGCCGTTGATATT TAA AATATCAACGGCTTTTT    TATATCCAAATAAAT 100 48
    CPS_4754 5030441 .. 5030461 - -12.7  -5.28942   TAGTCGAAATAAAAA            CACTAAGCA ATA TGCTTAGTG            TTTAGTGAGAGCAGT 100 81
    CPS_4749 5027636 .. 5027650 -  -4.3  -3.06737   TATGAACCTCCAATA               TAGAC TGATC GTCTA               TTAATTAATAAAATA  50 41
    CPS_4748 5026518 .. 5026528 -    -4  -3.35996   TAGGGTGAGTCATAA                 TGAT TCC ATCA                 AGAAAAGTAATATCA  51 135
    CPS_4747 5025754 .. 5025783 -  -8.1  -3.28145   AACGATTAACCAAGA       TAAGGTAACAAAGA ATT TCT-TGCTACCTTA       TTTATATGTATGACT  70 101
        murB NONE
        birA NONE
    CPS_4744 NONE
    CPS_4743 5022001 .. 5022022 -    -3  -3.91911   TCTAGTTTAAGTAAA           GTGCTTAG GCTGCG CTAAGTAC            TTTACCTTTAAGTTG  55 8
    CPS_4742 NONE
    CPS_4741 5019841 .. 5019851 -  -5.4  -3.71848   CGTTGTTATTAAGAA                 CATC TTA GATG                 TTTATAACGAGTCTG  62 481
    CPS_4737 5016982 .. 5017004 -   -15  -3.47361   GAGAGTCATTAAAGA           GAACCCCATT ATA AATGGGGTTC           AATGACATTAAAGCT 100 33
    CPS_4730 5006975 .. 5006988 -  -3.7  -3.35774   TACAAACGGTCATAA               CCGCG CAAT CGCCG                AATTATTAACGTCTT  49 520
    CPS_4726 NONE
    CPS_4725 NONE
    CPS_4724 4999864 .. 4999888 -    -8  -5.80951   AGTGAAAATAAAAAA         CCCGACTAAAT GTAA ATTT-GTCGGG          TTTTTTATTATTTTT 100 63
    CPS_4723 NONE
    CPS_4722 4996670 .. 4996685 -  -2.6   -4.1399   TGATGGACAGAGAAA              CTTGAT CTAG ATCAAA               GGGTATAGCGACGAA  55 137
    CPS_4721 4996417 .. 4996449 -  -7.8  -4.00486   TGCAGAAGACAATAA     TTACT-GTGAGGAGC AAGT GCCCCTCGCCAGTAA      TAGATAAAATTGCTT  76 39
    CPS_4719 4995515 .. 4995525 -    -4  -2.80589   GCTTAAATAAAGCCA                 CTTA TAA TAAG                 TTCAGTCATGCACAT  46 77
        oxyR 4994400 .. 4994418 -  -4.6  -3.21684   TGATAATTATCAATA             TGATAGTT AAA ACCTATCA             TGCAGTATTCTAAAG  51 94
        ahpC NONE
        ahpF 4991796 .. 4991823 -  -6.4  -3.73968   AAACCGCTTACTAAA        CCGCTTAAAATA TTAG TTTTTTAAACGG         TTTATTTTCTAACTA  66 105
    CPS_4715 NONE
    CPS_4714 4987954 .. 4987970 -  -2.3  -4.14243   CATGTTACCTCAAAA              TTCAG GATTCAG CTGAA              ATTAGAAACGCTTTT  54 243
    CPS_4713 4987723 .. 4987734 -    -3  -4.08216   TTATTGCTCCTAAAA                GATA TCAC TATC                 GTCACTGAAAATATC  55 8
    CPS_4712 4987287 .. 4987311 - -10.1  -5.77632   AAAACCACAAAAAAA          CCGTAGTACTT AAA AAGTAATACGG          TTTTCTTCTTTAAAG 100 69
    CPS_4710 4983843 .. 4983864 -  -8.1  -3.72027   ATCGCTGATGAACAA           CTTCAGCAA TGTG TTGCTAAAG            TGGGTGAACCACAAA  75 273
    CPS_4707 4982870 .. 4982887 -  -2.8   -3.3422   CACTGTGCTAAAAAT             GATTAA CTGTAT TTAATC              GCATAAAAAATACTT  47 74
    CPS_4706 4981749 .. 4981759 -  -6.8  -3.38812   CTGTGCGTAACAATA                 GCCA AGG TGGC                 GCAACCTTTAGTTTA  62 75
    CPS_4702 NONE
    CPS_4701 4976232 .. 4976246 -  -2.1  -2.56164   CTCCTAATTAGCAAT               TAAGC CGTTT GCTCA               GCAGCACGAACACTT  39 10
    CPS_4700 4973608 .. 4973632 - -10.8  -5.02439   ATAGAAGCATAAAAA          CGGCAATGAA AAATA TTCACTGCCG          TTTTAGGTTTAGGTT 100 93
    CPS_4698 4971461 .. 4971471 -  -2.6  -3.12809   GATGCAACAAAGAAG                 TAAA AGG TTTA                 AAGCTAATTTTTATT  43 67
    CPS_4697 4970507 .. 4970528 - -11.7  -5.71712   TTTTACATAAAAAAA           GCGTAATAG ATAA CTATTACGC            TTTGAAAATGGCATT 100 69
    CPS_4696 NONE
    CPS_4695 4966623 .. 4966633 -  -5.4  -4.92757   CTATCAATAATAAAA                 CCAA AAG TTGG                 CTAAGCATTGAATAT  77 53
    CPS_4692 4963223 .. 4963235 -  -2.7  -3.89814   TGAGCATATAAAAGA                TTGCT ATC AACAA                CAGGCCGAATACTTC  51 169
        lldP 4960222 .. 4960233 -  -2.2  -2.66538   ATAATTGAGGACAAG                CCTG GCTG CAAG                 TTTTTGATGGCTATT  40 56
    CPS_4689 4959291 .. 4959301 -    -4  -3.28712   TTTCTTCTTCGATAA                 TATG TTT CATA                 GTGACCCCTTAGACG  49 21
    CPS_4688 NONE
    CPS_4687 4957117 .. 4957127 -  -2.6  -3.57309   TAAAATCTTCCCAAA                 TTAA CTA TTAA                 CTATTAAATATTTAT  48 29
    CPS_4686 NONE
    CPS_4685 4953244 .. 4953258 -  -2.8  -4.03885   TTTTAAAAAAATTAA               TGATCA ATA TGGTCA               CAATGCTGGTGATGC  55 434
    CPS_4682 4952219 .. 4952230 -  -2.2  -5.26875   CTCCTAAGCAAAAAA                CATC CGTT GACG                 CAATTATTTTAAGTG  72 119
    CPS_4677 NONE
    CPS_4676 4943434 .. 4943453 -  -9.4  -5.46657   GATGGCAATAAAAAA            GCTAACAA CACC TTGTTAGC             TTTTTTTGTTTACAT 100 319
    CPS_4670 4936776 .. 4936792 -  -6.6  -3.16822   AGAAGAATGATTTAA              GCATAG TCATT CTATGC              TTTGATTATTTGACG  61 244
    CPS_4668 NONE
        gcdH 4932548 .. 4932571 -  -7.4  -5.24129   CTCGCGTATAAAAAA          GGGGCATACC CGAT GGTATAACCC           CTGTTCACTTATTTA  89 58
       gabD2 4929980 .. 4929999 -  -2.8  -2.90992   AACTTGCCTAAACGA            GGCTATTT ATCT AAACCGCC             CATACATAGGTATTT  42 8
        gabT 4928549 .. 4928567 -  -8.8  -3.04122   TTTTATTATAAATTA             TCCGCTCT ATG AGAGCGGT             CTGTTTAAAACGTTT  71 56
    CPS_4663 4927108 .. 4927129 - -13.1  -5.36441   GCCCCATATAAAAAA           GCCACTACT GATG AGTAGTGGC            TTTCTTTATACAAAA 100 58
    CPS_4661 NONE
    CPS_4660 4923201 .. 4923213 -  -7.7  -4.82333   ATAATAATTGAAAAA                GAGCA AGT TGCTC                TTTTTTCATTTATAC  83 352
        dsdC 4920162 .. 4920179 -  -2.1  -4.48902   ATAGATCTAAACAAA             TCT-ATAG CAC CTATGAGA             TAATATCAGGCATTT  59 480
    CPS_4654 4914897 .. 4914921 -  -4.3  -3.12606   GGATAGATTAGTGAA          CGGTAACTAAC AAA ATCAGTTACAG          GCTCAACAAACTCTT  50 50
    CPS_4643 4902025 .. 4902041 -  -5.1  -3.15788   GCGTACAACATAAAG              TGCCACT GAT AGTGGGA              GCCGCTACTGGCTTT  52 338
        moeA 4893590 .. 4893603 -  -5.3  -3.17901   ATATTTTCAACTTAA               CAAAC GTGT GTTTG                AATTTTTTTACCTGC  55 54
    CPS_4631 NONE
    CPS_4630 4892868 .. 4892893 - -15.5  -6.06529   TATATATAAAAAAAA         CGCTGCCCGTA GCAA TACAGGCAGCG          TTTTTTATGTTTTTT 100 74
    CPS_4623 4884568 .. 4884586 - -10.4  -3.63895   GGTAATTATCTTAAA             CTTGACTA TTT TAGTCAAG             TATTATTCTTTACCA  86 107
    CPS_4622 4884123 .. 4884143 -  -5.6  -2.83908   AAAGCGATGACTATA            TTTAGTTA AGAGG TAACTAAA            ATACTAGATAGAAAA  52 29
    CPS_4621 NONE
    CPS_4620 4879410 .. 4879449 - -26.8  -5.26316   TCACGTGATAAAAAA  CGTATCACTCAACGAGAG TAAA CTCTCGTTGAGTGATACG   TTATCCAAGCATTGA 100 65
        motX 4877257 .. 4877268 -    -3  -2.71537   ATATTTAAGGATAAC                TACT TGTC AGTA                 TACCATAAACTTTAA  43 64
         rnr 4874732 .. 4874749 -  -3.5  -3.03829   TTATGTAAACAACGA             GGCTAATA AGC TATT-GCC             TAAGCCTTATTTTCC  45 25
    CPS_4616 NONE
    CPS_4615 4872563 .. 4872587 - -14.5   -5.5353   TAGATTAATAAAAAA          GGCTTATTGTT TAA AACAATAAGCC          TTTTTTATATTTGGT 100 49
    CPS_4612 NONE
    CPS_4611 NONE
        elbB 4866517 .. 4866531 -    -5  -2.86568   CAAAGACAAAACCTA               CTTACT AAA AGCAAG               AACATATTTTACTAG  51 8
       nagZ2 4864361 .. 4864388 - -18.6  -5.96894   AGTTAAATAAAAAAA        GCGGCATAACCA TCAA TGGTTATGCCGC         TTTTTTTCTATTTTT 100 135
    CPS_4603 4857572 .. 4857596 - -14.5  -5.48054   ACCAAAACGAAAAAA          CCTATTTCAGT AAA ACTGAAATAGG          TTTTTAAAGAATACC 100 73
    CPS_4602 4856164 .. 4856192 -  -6.8  -5.09521   TTAATAAATTAAAAA        GCTCAACACTGT ACAAG ACAGCATTGAAC        CACTTAGCTTAACAG  84 55
    CPS_4601 4855547 .. 4855557 -  -5.4  -3.36175   AATAAAGGCTTATAA                 GCTT CGA AAGC                 TAGAGAGTAAAAAAT  57 87
    CPS_4600 4854529 .. 4854539 -  -2.6  -4.63184   AAGTTAGCGCAAAAA                 TTTA AAC TAAA                 AGGTATGCCTAGCAG  62 222
    CPS_4598 4853468 .. 4853481 -  -3.9  -2.61548   CGTTACTATAAGTGA               TATTG CTTA CAATA                AGAAACTGGCAAAAG  45 99
        ompR 4852688 .. 4852701 -  -2.3  -3.78475   GAAAGAATAAACTAA               GCTGG GCTA CCATC                AGGCACAAAGACATA  50 8
        envZ 4851302 .. 4851329 - -15.8  -4.46254   TCAACAGACAATAAA        GCCAGATGTTAA ATTA TTAACATCTGGC         TTTTTTATTACCTAA 100 60
        gspC 4846574 .. 4846588 -  -2.8  -3.03741   ATCGATAATTATATA               GCGTAA TTG TTACGA               TTATTAATTCGGTTA  43 51
        gspD 4844413 .. 4844432 -  -2.1  -2.71268   CTTCATCAGACATTA            TTGCTTC TCTTCC GCAGCAA             CGCCTTCTGTTGTTA  40 3
        gspE NONE
        gspF NONE
        gspG NONE
        gspH NONE
        gspI NONE
        gspJ NONE
        gspK NONE
        gspL NONE
        gspM NONE
        gspN 4835531 .. 4835542 -    -3  -4.07133   TATTGTTATAAACAA                TTTG CAGA CAAA                 GGCAAAAATTAAAAC  55 34
    CPS_4578 NONE
    CPS_4577 NONE
        mshL NONE
        mshM NONE
    CPS_4574 NONE
        mshE 4825953 .. 4825964 -    -3  -3.42548   ATTAATTAATATCAA                TAGT TTCA ACTA                 AACGTAATACTTCTT  48 0
        mshG NONE
    CPS_4571 4824003 .. 4824013 -    -4  -4.08064   AACGTTCGCTTAAAA                 TTAC ATA GTAA                 ACTGACCTGAATACT  57 171
        mshB 4823211 .. 4823241 -  -6.3  -2.54566   AATACTGTACAAGAT       GTATACACCAATA AATGA TATTAGTGTTTAC       GATTTATCATTAATA  56 22
        mshA 4822532 .. 4822550 - -13.2  -5.27335   CTCCTTAAACAAAAA             GGAGAGCT TAG AGCTCTCC             TGTTTTATATCAATT 100 50
    CPS_4568 NONE
        mshD NONE
    CPS_4566 NONE
    CPS_4565 4819753 .. 4819766 -  -5.9  -2.82235   AAAGCAATAAAAACC               CCCGC AAAA GCGAG                TTTTCTAATAGACTA  56 52
    CPS_4563 4818993 .. 4819004 -    -3   -2.5805   AGCACTTTTCACAAC                GAAA TTCC TTTC                 ACTTTTATCTGACTA  42 196
    CPS_4562 4814254 .. 4814266 -  -4.1  -3.27667   TATAAATTAACTGAA                CTCAT TTA ACGAG                ATATTTCACGTTGAT  51 18
        mreB NONE
    CPS_4560 NONE
        mreC NONE
        mreD NONE
        maf2 NONE
        cafA 4808880 .. 4808925 -  -9.2  -3.22298   GCGATTGATGATCAA GGCGCCTTCTTTTATTAAGGG TTATT CCCTTAA-AAAAGGAGGCAAC GAAGAGCATAAACTG  77 260
    CPS_4555 NONE
    CPS_4554 NONE
        tldD 4802457 .. 4802489 -  -9.4   -3.2099   ATAAAACAGTGAATA      TCAGCAAGTATT TTGGATATT AATACTTGCTGA      TGTATTCAAATTAAC  77 44
        pmbA 4800214 .. 4800241 - -11.5  -5.03314   TTTATCTTTAAAAAA        GCGTTATCAAT AGCAAA ATTGATAACGC         TTTTTTATGAATCAC 100 97
    CPS_4536 NONE
    CPS_4535 NONE
    CPS_4534 NONE
    CPS_4533 NONE
    CPS_4532 NONE
    CPS_4531 4786047 .. 4786070 -  -3.8  -5.05601   CAGTATACACAAAAA          TGCCCAGCAT TAAA AAACTAGGCA           TTAAAAGTACAATTT  73 64
        murA 4784654 .. 4784676 -    -7  -5.68039   AAAGGCACAAAAAAA           GCCAGCTCTT ATA AAGACCTAGC           TTTTTAAATACTGCC  93 77
        djlA 4773398 .. 4773414 -  -8.1  -3.11732   CCTAAAGCGATTTAA              CATCAAA TGG TTTGATG              GTTTGATGGTTTGAT  68 113
    CPS_4518 4766575 .. 4766589 -  -5.8  -3.06509   GTTTAAATAACTAGA               TAACTT GAT AAGTTA               AAGCAGTCACCTCAT  57 387
    CPS_4516 4763087 .. 4763106 -  -3.6    -5.243   GAAACCATCAAAAAA            TTAGAGCA GCTA TTCTCTAA             AAACTTAACCTAAAC  76 46
         mdh 4761421 .. 4761444 -   -14  -5.80248   TAACACATAAAAAAA          CGCTGTTATC AATC GATAACAGCG           TTTTTTATTGTCGGT 100 52
        rplU NONE
        rpmA 4759480 .. 4759497 - -11.3  -6.31682   AAAACTAAAAAAAAA             CCTCGCT ATGA AGCGAGG              TTTTTATAAATCGAA 100 48
    CPS_4510 4758157 .. 4758184 - -14.4  -6.12328   ACAAGACAAAAAAAA        GCACTTGTTTAT AAAA ATAAACAAGTGC         TTAGTATCAACATGG 100 45
    CPS_4509 4756482 .. 4756496 -  -8.6  -2.71731   TTTACCTCTTAATTA               TCGGTA TAC TACCGA               TGTTGATTGCTAACA  69 195
    CPS_4508 4756044 .. 4756058 -  -2.8  -5.76949   CATTTCTAAAAAAAA               GAAAAG CCC CTCCTC               CCAATACCACAGGCA  80 234
    CPS_4507 NONE
    CPS_4506 4753565 .. 4753592 -  -5.6  -6.18768   AAAAGATAAAAAAAA        GCACTTGTTTAT AAAA ATTTACAAGTGC         ACGATATCTGCATAA  95 45
        folA 4752903 .. 4752935 - -13.7  -3.65522   TAGTTATCTGAACAA      TAAAAAAGGTACGTT CAA AACGTACCTTGTTTA      TTATCTTTCTCAACT 100 88
    CPS_4504 4750453 .. 4750465 -  -7.7  -2.75481   CTGTAAGCTCAATCA                CGGAA AAC TTCCG                CTCTTTGCATACAGA  63 420
    CPS_4503 4750351 .. 4750363 -  -4.9  -3.07113   GATTACGTGACTCAA                TAGTT AAC AACTA                GATAAATAATTCACC  52 16
    CPS_4499 4744030 .. 4744053 -   -14  -3.97308   ATTATAAAACTTAAA          GCCAATAGTG AAAT CACTATTGGC           TTTTTTGTGTCACTT 100 98
    CPS_4497 4742413 .. 4742432 - -10.7  -2.78793   AGTTATAATATATTA            GCAGCCC TCTCTT GGGCTGC             TTTATTAGTTGAATC  81 62
    CPS_4493 4737377 .. 4737391 -  -2.1  -4.42806   TCAGGGGTAAATAAA               CGCTA AGCGG TAACG               CTCAAATTAAAGGGT  57 125
    CPS_4492 NONE
    CPS_4491 4734856 .. 4734883 - -11.5   -5.4756   AAGCGCAATAAAAAA        GCAGTTATTGA TAATAT TCAATAACTGC         TTTTTTGTAATATAT 100 60
    CPS_4489 4732940 .. 4732970 - -10.6  -3.52102   ATCTGATTGATATAA       GTGAAGTACTTATT TTG ACTAAGCACTTCAC       TATAAAAATACATAA  85 49
    CPS_4488 4730071 .. 4730095 - -15.9  -5.63103   GTTCAAGTAAAAAAA          GAGGCTATAAC ATT GTTATAGCCTC          TTTTTTTTACGCTAA 100 132
    CPS_4486 4728700 .. 4728715 -  -3.3  -2.92475   TTTATTTTTATAAAC              TTGTC CTTGGC GACAA               TTATATTTTTTGTTA  44 109
    CPS_4485 NONE
    CPS_4484 NONE
    CPS_4483 4723883 .. 4723902 -  -9.4   -5.4756   AACCGCAATAAAAAA            GCAATGTT TGGC AACATTGC             TTTTGATTGTTCGAA 100 111
    CPS_4481 NONE
    CPS_4480 4718578 .. 4718594 -  -2.3  -2.63596   GCGTATTTTATATGA              CAAAC TTATATT GTTTG              TATTGTACACAATAA  40 191
    CPS_4479 4717490 .. 4717505 -  -6.1  -3.40867   TTAGCTATTAATCAA              GGGCA CTATAT TGCCC               AAGATTATCATGTAG  60 138
    CPS_4476 4714309 .. 4714364 -  -9.8  -3.15249   GACAGGGGTGATGAA GGTGGTGTTTAGGGGGCGCTTTTTCCC AAA AAGAAAAAGCGGCCCCTAA-CAGAGCC AATCATAGGTATTTA  79 38
        mraZ 4713539 .. 4713556 -  -2.7  -2.84171   ATTTTTAAAAAGTGA             CTTTGGT AAAA ACTAAAG              TGATAAATCTAGTAG  42 20
        mraW NONE
        ftsL NONE
        ftsI NONE
        murE NONE
        murF NONE
        mraY NONE
        murD NONE
        ftsW NONE
        murG NONE
        murC NONE
    CPS_4463 NONE
        ftsQ 4698823 .. 4698833 -  -2.6  -2.87132   CTGCTGCTTTAGACA                 TTTA ACT TAAA                 CTCTTAACTAATTAT  42 37
        ftsA 4697583 .. 4697593 -  -2.6  -3.54951   CAGCTCACCACACAA                 TTTT TTT AAAA                 CTCGCCCTTAAACCA  48 20
        ftsZ 4696175 .. 4696186 -    -3  -3.73224   CTACTCCCTATTAAA                TCTA AGCA TAGA                 TTTAGGAATAAAAGT  52 141
        lpxC 4695062 .. 4695089 -  -6.4  -3.94086   CAACAAATTAAAATA        TGCGAACACT-CT TAA AGCAATGTCCGCA        TTTCGTGAAGCGTGG  69 46
    CPS_4455 NONE
        secA 4690753 .. 4690772 - -12.2  -5.24796   GGTATACAATAAAAA            TGCCAGTC ATAA GACTGGCA             TTTATTAATAACATG 100 49
        mutT 4690016 .. 4690041 -  -9.8  -2.74741   ACCATAGCTGAACTA         GAAAGGCCTC ACTAGA GAGACCTTTC          TACTAGCTTATCAAT  75 11
    CPS_4446 4682490 .. 4682505 -  -4.8   -3.2241   TACGCCTTAGAAAAT              TATCAA GCGA TTGATA               TTGAAGAACTAACTA  54 296
        rplM NONE
        rpsI 4679730 .. 4679744 -  -7.1  -5.80817   TTGAACATAAAAAAA               CCGAC ACAAG GTCGG               TTCTTTAAATGCATA 100 162
    CPS_4441 NONE
        petA 4678802 .. 4678830 -  -2.5  -3.05384   CGTTTGTCTATCCAA        CCCATGAAATCAG TAG CTAATTTCATTAA        CATTACGCATCTCCT  43 28
        petB NONE
        petC 4676744 .. 4676775 - -13.9  -4.50686   TTAAAAACTAACAAA      GGGGAATTCGACA TTTGAC TATCGAATTCCCC       TGAAACTTATTGCAA 100 48
        sspA NONE
        sspB 4675525 .. 4675551 - -14.6  -5.85244   AATTAAAACAAAAAA         CCCGTAAACATC ATT GATATTTACGGG         TTTTAAAATTTAATA 100 59
    CPS_4431 4670138 .. 4670155 -  -3.5  -2.62983   GCCACGCTTATATTA             TCAAAAC TTGC GTTTTAA              TAATCATGAAACCCT  43 358
    CPS_4429 NONE
    CPS_4428 4667925 .. 4667953 - -12.1   -4.9792   CACTCTACAGAAAAA        TAATAAAGTAAAT GTA ATTTACTTTATTA        AAACAACAGTAAACT 100 39
    CPS_4426 4666184 .. 4666195 -  -2.2  -3.42996   GATGACGCATCACAA                TGAC CAAT GCCA                 ATGTGATGCGTGGGC  45 96
    CPS_4425 4665719 .. 4665733 -  -4.3  -3.04652   CCTTTAAACAACAAG               GTACT ACTGA AGTAC               AAACTAAATTAATAA  50 49
    CPS_4424 4665135 .. 4665145 -  -4.6  -3.33737   TATTAATTTCGAGAA                 GGGA ATA CCCC                 TTGTAGTGCAATAAT  53 2
    CPS_4423 4664523 .. 4664552 - -11.7  -4.39002   AAAGGTTTTAGAAAA       CCGCTTGTTTTGTA ATA TA-AAAACAAGCGG       TCTTACCAAAATTAG 100 59
    CPS_4414 NONE
    CPS_4413 4650353 .. 4650367 -  -2.8  -3.29649   ATTCCATTACATTAA               GAAACA ACT TGTTAC               TGCAAACTATTATAC  45 140
    CPS_4412 4649999 .. 4650018 -  -6.6  -2.71731   CTCATCGTTCAAGCA            CTTAATAA ATAA TTATTAAG             AATTGCTTACTTATT  57 36
    CPS_4411 4647213 .. 4647223 -  -5.4  -2.78813   TTTTAGGGTAACAAC                 CACA GGA TGTG                 CTGGTTATTTTCAGG  52 138
        putA 4643167 .. 4643197 -  -6.9   -5.9663   AAACAGTAAAAAAAA      CGCGAACG-TTACC TGAA GGTATTCATTCGCG       TTTTATTTCATTCAA 100 91
    CPS_4408 NONE
    CPS_4407 NONE
    CPS_4406 4639860 .. 4639888 -  -9.7  -5.66229   ATTAATAATAAAAAA        CGCCCAATAATAA CAT TTACTATTCGGCG        TTTATATCGTTTAAA 100 59
    CPS_4405 4638791 .. 4638801 -  -5.4  -2.52676   CAGCGTGCCAACCCA                 CCAA AAA TTGG                 CACTATTATTACCTT  50 152
    CPS_4403 4637092 .. 4637105 -  -3.9  -3.22091   ATGGTAATGTATCAA               TCAAT GTCT ATTGA                TTTACATACATTAAC  49 264
    CPS_4400 NONE
    CPS_4399 NONE
    CPS_4398 4633806 .. 4633831 - -13.3  -4.74103   GTTTTAATTGAAAAA         GCCCGACAAGC TTGT GCTCATCGGGC          TTTTTTAATTAAGCG 100 64
    CPS_4394 4629216 .. 4629227 -  -2.2  -4.13748   CTCAAAAACACCAAA                CAGC TATT GCTA                 TCGCCCATCCTCATC  54 225
    CPS_4390 4624951 .. 4624976 -  -3.5   -3.1404   ACGGATAGCGAAAAT         TGCAG-TAAATA TTC TATTTAGCTACA         GGTAAACCTGCACTA  45 13
    CPS_4389 NONE
        secB NONE
        gpsA 4622951 .. 4622986 -  -6.4   -4.4648   ATCTTTATTATAAAA    TAACTGTAAATCAAAT TATG ATCAAATTTACAGTTA     TTCTTTTTAAAATTT  76 98
    CPS_4385 4620772 .. 4620786 -  -2.8   -4.2535   AGAGCATAGCTAAAA               TACTGG TAG CCATTA               AGCTGAAATTCAATA  58 515
         orn 4614812 .. 4614843 -  -3.9  -2.84344   CAAAAGTAGGAAGGA      GCATGATAATA ACGATACAAA CATTATCATGC       CTTTAATATGGTATT  46 51
    CPS_4378 4612935 .. 4612962 -  -9.2  -3.35644   CCGATAAGTATAAGA        GCCTAACACAAA GTTC TTTGCGCCAGGC         CGCACTAAACTAGGA  79 62
    CPS_4377 4610553 .. 4610564 -    -3  -3.25791   TGAAACAAAAAACAT                TAAG GTGC CTTA                 GACGGATTAACTTGC  47 13
    CPS_4376 4609923 .. 4609939 -  -5.1  -3.13728   ACGATTCATATTTAA              TCACCTA TCC TAGGAGA              TTTTATCAAAGCAAT  52 102
    CPS_4375 4608287 .. 4608301 -    -5  -2.79313   AACCAGAGACATAAC               TCCTAG TAC CTAAGA               TCTAATAGATAGATG  51 27
    CPS_4373 4605216 .. 4605226 -  -2.6   -3.2916   CTTAAAAATTTAACA                 TATA TTG TATA                 AAGCGTGAATTAACG  45 328
    CPS_4372 4603261 .. 4603287 - -15.2  -5.49234   ATACCTAATAAAAAA         TGCCCTGACGCT CAA AGAGTCAGGGCA         TTTTTATTTACATCA 100 69
    CPS_4368 4600145 .. 4600157 -  -2.7  -3.38522   GACTTATGTTAAAGA                TTTAG AAA CCAAA                GAAATTGAAGTTGGC  47 364
        rpmE 4596991 .. 4597004 -  -9.5  -5.65177   ATAGGCACAAAAAAA               GCGCC AATA GGCGC                TTTTTTTACGTTTAT 100 58
    CPS_4364 NONE
    CPS_4363 NONE
    CPS_4362 4594429 .. 4594441 -  -6.3  -2.63182   TATCTAAAAAAGGAG                TGCTA ATG TAGCA                GAATTTAGCCTATCA  57 84
        dnaB 4592526 .. 4592539 -  -2.3  -4.52589   CCTGCCCATATAAAA               GCCAG TCTA CTGGG                TAATAGCCTTAGTTT  59 399
    CPS_4353 NONE
    CPS_4352 4585407 .. 4585431 - -13.1     -2.89   ATCGTTATACAAGCA          TGCTTTAAATC TTA GATTTAAAGCA          CATTCCCCAGATCTA  87 56
    CPS_4350 NONE
    CPS_4349 4582397 .. 4582410 -  -3.9  -3.24613   CAGTAACTAACCTAA               GTAAT TTAC ATTAC                TTATTCATTATCCGT  49 49
        dsbA 4581604 .. 4581629 - -17.7  -5.96219   TACTCATAAAAAAAA         GGCAGACGGTA TTTA TACCGTCTGCC          TTTTTTGTTAACTAC 100 102
    CPS_4344 4576790 .. 4576813 - -11.8   -5.2204   TAGAACTAATAAAAA          GCCCAATTCA TTAA TGAATCGGGC           TTTTTTATTTTGGTC 100 69
    CPS_4339 4573068 .. 4573081 -  -8.1  -4.99435   GCCAACAAGTAAAAA               GCAGC TAGT GCTGC                CCTGAATTTTTCACT  90 255
        rpsU 4571203 .. 4571213 -    -4  -3.31322   GGCAATCTCTTAGAA                 TAGT TAT ACTA                 AGATAATTCTTAGTA  49 35
    CPS_4336 4570643 .. 4570693 -  -7.4  -5.82388   AAATCTTAAAAAAAA GT-CAT-AAA-AAAACCGTAATAGC TAAA GCCATTACGGTTTTGTTTAATGCAC TAATATAGTGTTAGC 100 54
        dnaG 4568780 .. 4568793 -  -5.3  -3.32228   AAAACTAACCATTAA               GCATT CAGT AATGC                TTGTAACTCTTGCTT  55 8
        rpoD 4566629 .. 4566654 - -11.3  -5.42514   TTAGAAAGTAAAAAA         GAGTAAGCTAG GTTA CTAACTTACTC          TTTTTTATGTCTATT 100 79
    CPS_4333 4565540 .. 4565552 -  -6.3  -3.94773   CACTTAAAAAATTAA                CACTT CAA AAGTG                TGGAAATTAATCAGA  69 455
    CPS_4330 NONE
    CPS_4329 NONE
    CPS_4328 4557695 .. 4557716 - -10.2  -3.14463   AACGCTGTTTATCAA           GCCAACGA ACAATG TCGTTGGC            GACAAATTATGATCA  80 84
    CPS_4327 NONE
    CPS_4326 NONE
    CPS_4325 NONE
    CPS_4324 NONE
    CPS_4322 4548240 .. 4548251 -    -3  -4.84673   TGAAATAAGATAAAA                TCAT CATG ATGA                 AAGAGCATCATACTT  68 146
    CPS_4321 NONE
    CPS_4320 4546386 .. 4546411 - -11.3  -2.71144   GAGTTGTGGTAATTA         CTAACGAGAAA ATTA TTTCTCGCTAG          TAAAAATTGTAGTCA  83 63
         upp NONE
        uraA 4544032 .. 4544071 - -14.6     -2.55   CAACATTGTAAGTTA  TAAAGCCCTTTTGTAGTT AAGT AACCATAAAAGGGCTTTA   TACCAATACCATTAA  95 209
    CPS_4316 4543214 .. 4543225 -  -4.4  -4.14739   TTATTGACCGCAAAA                CTGT ATCG ACAG                 TAACAAGTCAAGCTG  62 142
    CPS_4315 4541979 .. 4541989 -  -5.4  -3.03771   CGATATTTTTCAAGA                 CTTG AGC CAAG                 ATAAACCACAATACT  53 356
        hrpB NONE
    CPS_4301 NONE
    CPS_4300 4527589 .. 4527603 -  -2.1  -3.79519   AATGTCAGTATTAAA               CAACA TTTTC TGCTG               AATAAAAAGGCAATC  50 522
    CPS_4298 NONE
    CPS_4297 4526087 .. 4526098 -  -4.4  -2.63614   ATTAATTATAATTTA                TTGC TACA GCAA                 AAAGTGTAGTTAAGG  47 100
    CPS_4296 4525628 .. 4525648 -    -2  -4.88918   TTACCCTAAATAAAA           GCAATTGTT AATC AACAATT-C            ATTTTTTTAACAATA  65 306
    CPS_4295 4525219 .. 4525229 -  -6.8  -3.25378   ATTGATTCATAAAAG                 GCCA TGT TGGC                 GCAAATTATTAAGTA  61 6
    CPS_4294 NONE
    CPS_4293 4523457 .. 4523472 -  -2.6  -2.61681   GTTTAATTTCATAAC              CTTAAA ATGC CTTAAG               TTACCGTAACTGTCA  41 154
    CPS_4292 4523327 .. 4523352 - -15.5  -5.22039   TGTAAACGTAAAAAA         GCCCGTAACCT TTTC AGGTCACGGGC          TTCGATAAAATTTTT 100 52
        thrA NONE
        thrB NONE
        thrC 4518273 .. 4518293 - -11.9  -5.27779   GCTAATAGTAAAAAA            GCCATCACC AAA GGTGATAGC            TTTTATATTTTACGT 100 118
         ung NONE
    CPS_4287 NONE
    CPS_4286 4516807 .. 4516819 -  -3.3    -4.386   CAACTCGCTATAAAA                GCTGC ACA GCATC                AAGGCGCTCAAGCGG  62 275
    CPS_4282 4513469 .. 4513497 -  -6.9  -4.00042   GCCTTTACTAAATAA        TTGGTAAATATTT GCT AAACCTTTACCAA        AAAAACAACATAATG  73 392
    CPS_4280 NONE
    CPS_4279 4512303 .. 4512313 -  -5.4  -3.94877   ATTCGTTAATAAGAA                 GATG CCA CATC                 ATAACAATCGTTTGT  63 80
    CPS_4278 4511569 .. 4511592 -  -8.3  -3.76486   ATGCAAAGAAATTAA          CCCTATTTA TATCAC TAAATAGGG           ATTTGATGACCTAGC  75 16
    CPS_4277 4510541 .. 4510570 - -12.4  -2.68942   ACTTCTCGATAGAAT       TACGTAGACTAA AGGAGA TTAGTCTACGTA        GATTGTACAAATTTA  86 38
    CPS_4276 4507479 .. 4507513 - -13.8  -5.75599   TAAAGCATAAAAAAA     CACAGTATCATTTAGC TAA GCTTAATAATACTGTG     TTTTTGTGTTCATAC 100 130
    CPS_4275 4505628 .. 4505640 -  -3.4  -3.66999   ATCCATTGATTGAAA                CGAT TAAGT ATCG                ACCTTAGTGGCTAAA  50 16
    CPS_4274 4505311 .. 4505350 -  -7.3  -2.80195   ATTCATGATCAAGGA  GCCTCATTTTATTAAGGG CTATT CCCTTGA-AAAAGGAGGC  AACGAAGAGCATGGT  60 150
    CPS_4269 4501401 .. 4501415 -  -4.2  -3.92324   TTTTTTAATATTAAA               GCGTTT TAT AAGCGC               TAGTTAAATCCATTA  59 118
    CPS_4268 4500834 .. 4500857 -   -11  -5.48787   ACAACACATAAAAAA          GGCCGACTAC CTAA GTAGCCGACC           CAAGGGGAGAGAAAG 100 174
         dcp 4498146 .. 4498159 -  -8.1  -5.59655   TAAACCAATAAAAAA               CTCGC CGAA GCGAG                TTTTAATTACTGTAA  93 67
    CPS_4265 4496223 .. 4496235 -  -6.2  -3.73224   TCAGGTGTCATTAAA                GGGC GTGTT GCCC                TGGCGGATCCAGAAA  64 467
    CPS_4263 4495323 .. 4495338 -    -9  -3.18126   ATAAATGATATTGAA              CCTGCT GCAA AGCAGG               AGAATGGTTGAATAT  73 194
        sfcA 4493503 .. 4493536 -  -9.7  -3.13432   TTGAACATGACTCAA     TAACCTCAATTCTGC TTAA GCATAGTTGAGGTTA      ATTAAGCAGTCACCG  77 45
    CPS_4257 NONE
         ndk 4485901 .. 4485928 - -10.8  -4.55826   CTTAAAATAGCAAAA        GGATTTTACTAA TTGC TCAGTAAAATCC         TTTTCAATGCTTAAT 100 122
    CPS_4255 4484585 .. 4484605 -  -6.9  -3.28472   TTTCACCAAAAATCA            GTAGACTAA TGA TTAGACTAC            TTTTATAGAGATAGT  65 17
    CPS_4254 NONE
    CPS_4253 4481938 .. 4481953 -    -4  -3.98716   AAAGTAGTAACTAAA              TTAAGG ATTC CCCTAA               AACAGTGACTACTCA  57 34
        ispG 4480671 .. 4480683 -  -9.1  -3.05224   ATACTGTGTTAAAAT                TGCGC AGC GCGCA                GTATACCTAATAATA  74 106
        hisS NONE
    CPS_4250 4478597 .. 4478613 -  -4.5  -3.60316   ATCTTGCTAAAAAAC              CTAAATA GGT TACTTAG              CTGCAGGTTCAGCAG  55 18
    CPS_4249 4476955 .. 4476997 - -10.9  -4.61231   TGATATTGCTAAAAA CAAGCAACGGCTCCTAATGCA CTT TGCAT-AGGAGCCGTTA-TTA ACTTTAGTTGCTTTA 100 338
        engA 4475285 .. 4475330 -  -4.7  -3.71672   CCTTAGTAAAACCAA GGCTAGATTGCAACTTGCTAT TTTC ATAGCAAGTTGCGGTGAATCC TAGTCTTTTTTATAA  59 25
    CPS_4246 4474482 .. 4474500 -  -4.6  -3.27029   TGTGACTAATGAAGA             TAATATCG ATA CGATTTTA             AAACGTGCTGATTTG  52 83
        guaB 4469800 .. 4469828 -  -3.2  -5.31059   ATATTAAGTAAAAAA       CTGAGC-ATCTCT ATTG AGAGTTTACTCAG        TCTATTTAAATTTGT  74 189
        guaA 4467879 .. 4467904 - -11.9  -4.65933   TATTGTTAAAAGAAA         GCCCCAGTGTT TTTC AACAATGGGGC          TTTAGTTGTTTTTTA 100 184
    CPS_4240 4467286 .. 4467306 -  -4.7   -3.8591   TTTTACAAGTAAGAA            GCACTGAAT ATA ATTGAGCGC            CAACATTATCAATGC  59 97
    CPS_4239 NONE
    CPS_4238 NONE
    CPS_4237 4462820 .. 4462851 -  -5.9  -5.34055   ATAAACACTAAAAAA      CTACGTCGAAATC TTTGAG GATTTAGGCGTAG       CTTGTTTTTATTAGC  84 47
    CPS_4235 NONE
    CPS_4234 4458811 .. 4458844 - -11.3  -3.73224   TGATGGTTGATTAAA     GTAGAGCAAAATA TTTCAGTG TATTTTGCTCTAC      TTAACAACAAAGTGA  90 66
    CPS_4231 4455612 .. 4455635 -  -2.4  -3.06796   CGGTATTTTAGTTAA          CCAGCACGGAA TAC TTCC-CCCTGG          TGGTAAAGACGTATT  43 392
        nirS 4443286 .. 4443307 - -15.9  -5.56372   AAATGAAAATAAAAA           GGGCATGGC ATCA GCCATGCCC            TATTCATATTTAGTA 100 70
       nirTB 4441162 .. 4441196 - -15.3  -5.72622   GGTATAAACAAAAAA    GCCCCTTGT-TTACTT TCTC AAGTAAGACAAGGGGC     TTGTATTTAACTACT 100 78
    CPS_4218 4440342 .. 4440366 -  -3.8  -4.95484   CATGATTAAATAAAA         TAATC-TTAAC GTAA GTTAACGATTA          TCTACTGCCCCAAGG  70 23
    CPS_4217 4439216 .. 4439228 -  -7.7  -3.01217   CAAAAGAACACGATA                CAGCA AGG TGCTG                ATGACAAAATAGCTG  64 494
    CPS_4212 4433284 .. 4433311 - -14.2  -5.43514   AAAATAATTAAAAAA        GCCCCGATCAGT GACA ACTTATCGGGGC         TTTTTTTTCTTTTCA 100 73
    CPS_4198 4418946 .. 4418957 -    -3  -3.90358   AGATCACATATTAAA                TTGA CGTT TCAA                 CTTTTATCCACTCAC  55 9
    CPS_4196 NONE
    CPS_4195 4414977 .. 4415018 - -23.5  -3.18582   TAGCTTATTTAGCAA TAGACAATAAAAAAGCACC ATAT GGTGCTTTTTTATTGTCTA  TTGCTAGAGTAGTTT 100 68
        glnE 4404932 .. 4404946 -    -5   -4.6644   AAGATATTTTAAAAA               CCACTT TTC AAGTAG               CAAAAGCCATTGAAG  70 205
    CPS_4182 4401978 .. 4402008 -  -9.9   -3.9941   TTGTTTACAATCAAA       GTGACAAGTAG ATTACAACG CTACTTGTCAC       TTTTTTTTATAATAA  87 68
        nudF 4399761 .. 4399780 -    -3  -2.62613   TGCCATTTCAAACAC            TAATATCT TTAG AAATATTA             CTTCCAGTGGCATGA  43 56
    CPS_4179 NONE
         icc NONE
    CPS_4177 4397638 .. 4397648 -  -3.2  -3.30443   TGACTACTATATTAA                 TCAC TTA GCGA                 GAATTAATCCGTTTG  47 19
        parE NONE
    CPS_4175 NONE
    CPS_4174 4393883 .. 4393899 -  -6.6  -5.31456   TTAAGCCATAAAAAA              TCCTCT ATAAA AGAGGA              TTTTCTAACTTAACT  85 97
    CPS_4173 NONE
    CPS_4172 4390417 .. 4390428 -    -3  -3.80026   GAATCAAATATAGAA                TAAC TATG GTTA                 ACTCATTTTCCTTGT  52 176
        parC 4387687 .. 4387715 - -16.2  -5.12068   TATATTGAATAAAAA        GGCCAACAAATG TGAAT CATTTGTTGGCC        TTTTTATTATGTAAT 100 80
    CPS_4168 4384185 .. 4384208 -  -8.3  -5.15526   ATAGAAAACTAAAAA          GCACTTTAA TTAACT TTAAAGTGC           TTTTTTATTTCAGAG  90 57
    CPS_4165 4375171 .. 4375185 -  -2.8  -2.52464   GTTTCTTGTAAGTTA               CTACTG ATT CAGTAT               TTAGTTATTTAGTAC  41 26
    CPS_4164 NONE
    CPS_4163 4372695 .. 4372710 -  -2.6  -2.73994   ATGGTGCTAACATCA              GTAAAA ATAC TCTTAC               GAATGTAAGTACCTA  41 64
    CPS_4162 4371681 .. 4371693 -  -2.7  -4.72272   CTTTCTGATTAAAAA                TCTCA CTT TGAAA                CGACTGACTTATTGG  63 15
    CPS_4147 NONE
        trmB 4360618 .. 4360636 -   -11  -4.68724   GGACTCAATATAAAA             GCCGCATA TTG CATGCGGC             CTTAGCACGTGAAAT 100 450
    CPS_4144 4360175 .. 4360212 -  -5.8  -2.57795   TTGATGATCAAGGCA   CCTCATTTCATTAATGG TTATC CCCTTAA-AAAATGAGG   CAACGAAGAGTATAA  54 123
    CPS_4143 4358873 .. 4358890 -  -4.8  -5.13521   AAATTATCTAAAAAA             GGCAGA AATTTA TCCGCC              TTTTTACTATGGTTA  77 77
    CPS_4142 4358056 .. 4358090 -   -11  -3.41195   AAGAGGAAAAGTCAA     TATTTGCTTACTTTTA CAA CACAAGTAAGCAAATA     AATTTTACACTGACA  87 47
    CPS_4141 4356263 .. 4356299 -  -6.8  -6.17033   AAAAAAAATAAAAAA   TATGCGCTG-TAAGTTA AGTA TAACTTATCAACGCATT    TTTATAATAGCCAGT 100 75
    CPS_4140 4355462 .. 4355484 -  -9.2  -5.42514   TCAGAAACGAAAAAA           CCTCAGCA TGATTAG TGCTGAGG           CTTTATCTTTTTATG 100 283
    CPS_4138 4355121 .. 4355133 -  -6.9  -3.14404   ATATTAATGAGCTAA                GCCCG AGA CAGGC                ACTAGACTTATTATT  62 107
        iciA 4350591 .. 4350613 -    -8  -2.64595   AAGTTTTATTACAAC           TTTTTTTATT TTA AATAAAAAAA           CAACTTAACGTTACT  66 191
        recA 4349385 .. 4349408 - -12.6  -5.71712   TCGGACATAAAAAAA          CGTAACCTTA CGTC TAAGGTTACG           TTTTTTTTCGCTGAG 100 85
    CPS_4131 4347248 .. 4347262 -  -2.9  -4.01101   TAAAGCTAACAAGAA               TAACT AAGCA AGTTA               ATATTCCTATAAAGC  53 82
        rpoE NONE
        rseA NONE
        rseB NONE
        rseC NONE
        lepA NONE
       lepB3 NONE
         rnc NONE
         era NONE
        recO NONE
        pdxJ 4335394 .. 4335416 -    -5  -2.65766   CTAAAGTGTAGACTA           TAATTTTAAC AAA GATAAAATTA           GTGAGTTTTTAAATC  50 126
    CPS_4118 4334853 .. 4334868 -  -3.2  -4.06904   CTATTCAATTAGAAA              CCCAAT TAAA AATGGG               CTTGAGTACTGAAGA  57 220
        rumA NONE
        relA NONE
    CPS_4114 NONE
    CPS_4113 NONE
    CPS_4111 NONE
    CPS_4109 4324728 .. 4324739 -    -3  -2.84325   GTTGTTGAAATAGGA                GTTT TGCC AAAC                 AAGCAGGACGGGAAA  44 88
        pyrG 4322906 .. 4322923 -  -9.1  -5.49568   AACTTAAAACAAAAA             CCGCAGC AATA GCTACGG              TTTTATATGGTTTCT 100 45
         eno 4321291 .. 4321340 - -22.7  -4.15106   TATTAAGGTTTAAAA CTATTAGATATTAAAAACGCGAC CTAA GTCGCGTTTTTAATATCTAATAT TCATCTATTCAAATA 100 163
    CPS_4103 NONE
    CPS_4102 4318036 .. 4318059 -  -4.7  -3.17051   TTGTCATCATCAAGA          CCAATAAACC CAGTT GGTT-ATTGG          TTTAGATGATTATTA  54 38
    CPS_4101 NONE
    CPS_4100 4315574 .. 4315587 -  -2.5  -3.09516   TCCTTTACCAGTTAA               TAAAT TTAT ATTTA                AGAGCTGTGATAATT  43 99
        aqpZ 4314787 .. 4314814 -   -15  -5.42131   TAAGCACATAAAAAA        GACCGGG-TTGCT TGT AGCAAACCCGGTC        TTTTTTATATTTATA 100 65
        dsbC 4310044 .. 4310068 - -10.1  -5.67063   TTTACTATAAAAAAA          GTACTTGGTGA AAA TCAGCAAGTAC          TTTTAAAGGTTTATC 100 56
        recJ NONE
    CPS_4093 4307369 .. 4307390 - -11.7  -3.75115   CTTTTATAAAATTAA           CGTAGATGA GCAA TCATCTACG            TTTTTTGTTTATACG  90 109
       bdhA2 4305093 .. 4305113 -  -8.4  -4.17417   TTAAGTACATATAAA            GTAGGTTT TTATC AAACCTAC            TTTTTTTATTTTATA  81 56
    CPS_4089 4303479 .. 4303490 -    -3  -3.37765   AATAATAATAAGATA                CAAA CTTA TTTG                 ATAATTATCTATTTT  48 272
        phbC 4301532 .. 4301548 -  -9.4  -5.64274   CTATCTATAAAAAAA              GCGACC TTATT GGTCGC              CTTTCATATTAACTA 100 70
    CPS_4087 4300981 .. 4301007 -  -5.2  -2.75064   GTTTGGAGTCAATCA         TTATTTTGTTGC GGT GCAACAAAATTT         TATTTTTTATCTGTT  51 25
    CPS_4086 4299878 .. 4299892 -   -10  -2.70932   CTTCCTTTTTAAGTA               TGCTGC ATC GCAGCA               GATTGATTAAAACTA  75 172
    CPS_4085 4299419 .. 4299438 - -10.8  -5.52023   ATCAGCAATAAAAAA            GCCAGTAT CGAG ATACTGGC             TTTTTCAATCATAAG 100 71
    CPS_4084 4298811 .. 4298834 - -15.4  -5.72254   CTAAACAATAAAAAA          GGCCAGTATG TGAT CATACTGGCC           TTTAAATACGATAAT 100 70
        prfB NONE
        lysS 4295377 .. 4295415 - -11.2  -6.95634   TTAAAAAAAAAAAAA  GCCCTGTGTATAGCTCT TTTTAC AGA-CTTTACACAGGGC   TAATATTTTTAACGC 100 76
    CPS_4081 4293501 .. 4293524 - -10.4   -5.7946   TCGGCAATAAAAAAA          CCTTGGC-AGT TAA ACTGGCCAAGG          CTTTAATTCGATTAT 100 169
    CPS_4079 NONE
        gshA 4288030 .. 4288052 -  -7.6  -2.94232   GTTTGCTTAAATAAC           CGGCGCGTCA CCT TGACGCGCTT           TTTTTATAGCTATTA  64 96
    CPS_4077 4285387 .. 4285407 -  -6.9  -3.52668   AAGTTATCCACAGAA            TGAGGGTTT CTA AAATCCTCA            ATAGCTTTCCACAAT  68 299
         ffh 4280318 .. 4280331 -  -8.1  -5.79595   TCTGAAAATAAAAAA               GCCGT AGAT ACGGC                TTTTTTTTGTTTGAA 100 59
    CPS_4071 4278272 .. 4278282 -  -3.2  -4.66833   TGTTAAGTGTAAAAA                 CGGA TTT TCCA                 GACACTTCCTGTCAA  65 163
        rpsP 4278000 .. 4278013 -  -3.7  -3.22884   CTACTAAGCTATTAA               GCCGC AGTT GCGTC                TTTAACTAACTTAGC  49 8
        rimM 4277445 .. 4277455 -  -4.6  -3.46167   TCACAAGTTAAAAAC                 CCGG GTC CCAG                 TCAACACAAATTTGT  53 7
        trmD NONE
        rplS 4276178 .. 4276203 - -14.9  -5.61881   CTCTAAAAACAAAAA         GGCCTGAATAA TGAA TTATTCAGGCC          TTTATTCAAACTTTC 100 69
    CPS_4063 4275136 .. 4275150 -  -2.8  -5.07567   CGATAGCGTAAAAAA               GCAATC TCT GATTCC               AATTTACATCCACTT  69 199
    CPS_4062 4274029 .. 4274047 -    -6  -3.98804   CTAAAGCCGAAAGAA             TGGGTCAT ATG ATGACACA             TGGATTGTTAAGTGA  66 236
    CPS_4058 4269946 .. 4269960 -  -6.4  -3.69068   CCATCCTAATAAATA               TCCGCA ACG TACGGA               GCTCAGTATCAGTCA  64 176
    CPS_4056 NONE
         dht NONE
    CPS_4054 4264735 .. 4264776 -  -3.9  -3.61239   TATACGCAGAGACAA GCCTCTGAGATTTTC GTTACACTCCTT TAAAATCTCAGAGAC  TAAAAAATTAGAAGT  52 47
    CPS_4053 4263558 .. 4263579 - -10.1  -2.75307   AAGATATTGTAATTA           TCTCGGTCG CAGG CGACCGAGT            TTTAAAATAAGTCCA  75 98
    CPS_4052 4262053 .. 4262066 -  -3.8  -3.43261   AATGATAAAATGCAA               CGAC TCTCTG GTCG                CTAAGAAAAACAGCA  51 519
    CPS_4050 4260147 .. 4260157 -  -5.4  -2.95009   AATGAGAAATAGAAG                 TTGG TGG CCAA                 ATTAACTACGTCACC  52 41
    CPS_4049 NONE
    CPS_4048 4257142 .. 4257153 -    -3   -2.5564   GATAACAGCAAAATT                TTCA TCGT TGAA                 TGGCTCATAACAAAC  42 30
        cofD NONE
    CPS_4046 NONE
    CPS_4045 NONE
    CPS_4044 4254049 .. 4254065 -  -2.3  -2.59569   CTTTGAAAGTAATAC              CAAAATC CAT GATTTTC              TCCTTTATTAACAAA  40 70
         mer 4252999 .. 4253034 - -15.8  -3.41125   TTGATATATTCAGAA    CAT-AAAAAACGCCAGT ACT ACTGGCGTTTTTTTATG    TGGTATAGATTACAA 100 48
    CPS_4042 4251513 .. 4251537 -  -7.8  -3.67417   ATACCGAAGGTGAAA          CCTGACCCCA GAGAG CGGTGTCAGG          TTATTCTGAAAAACT  71 40
       pntB2 4248406 .. 4248420 -  -2.8  -4.18018   CCTTGGCATGTAAAA               CTTAAC GCT GTGAAG               ATCGCCATACACTCA  55 73
    CPS_4038 4245667 .. 4245678 -  -5.8  -3.20435   GCAATTATTTACTAA                GCCA ACTG TGGC                 TCAAGCAGTTGGGCG  57 525
    CPS_4029 NONE
    CPS_4028 4234373 .. 4234418 -  -4.2  -3.22298   GCTAGTCATGATCAA GGTGTCTCTTTTTATTAATGG TTACT CCCTTAA-AAAAGGAGACAAC GAAGTGCATGGTTAG  51 147
    CPS_4027 4232309 .. 4232332 - -10.3  -5.28778   ATCAGTGACAAAAAA          GCCAGAGCA TATTAC CGCTCTGGC           TTTGTTAATTAACAC 100 57
    CPS_4021 4223852 .. 4223883 -   -11  -2.90075   GCCTCTTGAAGTATA      GATACCGTTTAACC TCAA GAGTAAACGGTATC       TTGCTGTGTTTTGTT  81 43
    CPS_4020 4221663 .. 4221673 -  -2.6  -3.74158   TCAATCACAGGCAAA                 TTTA AAC TAAA                 GTCAGTCTAACAAAG  51 191
    CPS_4019 NONE
    CPS_4018 4220049 .. 4220065 -  -2.3   -3.3422   TAGTTCTTTAAAAAG              CTGTTTA TAA TAAAAAG              TTAGCGTGGTGTTAC  45 26
    CPS_4017 4217901 .. 4217946 -  -3.4  -3.05384   TGTGTTTTCATGTAA CTTGAG-TTGCATACCACCGC ACAGA ACGATGGTATGCATTCTAAAA GCAACTTAAGCTAGA  45 36
    CPS_4016 4215777 .. 4215795 -  -3.1  -3.64755   ATACAGGTCCAATAA             CTAATGC TTGAT GCATTGG             ATGTAGACGATTACG  50 82
    CPS_4015 NONE
    CPS_4014 4213778 .. 4213809 -  -9.6  -4.80455   TATTTAAATAGAAAA      TTACCGCATAAAAC AACT GCCTTATACGGTAA       TGTAAATAAGAAAAG 100 43
    CPS_4013 4212397 .. 4212430 -  -6.9  -3.64103   CACCTATACCCTAAA     GATGAACACCTATAAC TAG GTCA-AAGCGTTCATC     GTTATCTTTAAGTAT  68 62
       betI2 NONE
       betB2 NONE
       betA2 NONE
    CPS_4009 NONE
    CPS_4008 4205839 .. 4205861 -    -7  -4.48449   TGACTAAAAGATAAA           CCCCTTCG CCTAAAT CAAAGGGG           TTACTCTATAATTTA  80 38
    CPS_4007 4204889 .. 4204899 -  -5.4  -3.54951   CATTCTATGACACAA                 TTCC AAC GGAA                 GCGACGTCGTATAAC  59 470
    CPS_4003 4200784 .. 4200824 - -14.1  -3.14051   TCACTCGGAGCAAGA  GTCGCTACGATCCCACT GACACAG AGTGGGATCGAATCGAC  TGTTTTTAGTGATAA  93 242
    CPS_4000 NONE
    CPS_3999 NONE
    CPS_3998 4197892 .. 4197904 -  -4.9  -2.80935   ATTGCAGTCATTATA                CTTTA AAT TAAAG                CGACAACTTTCCTGA  51 74
    CPS_3997 4197495 .. 4197551 - -11.2  -2.71681   TAACGTTTTGAATGA GAGTCTTATTTAATGATGGCTAGTACT AACT AGTTA-AGCCGCCATTAAATAAGACTC TCGTCTTACATTTTT  83 2
         amt 4194885 .. 4194896 -  -7.2  -5.65177   ACAGGCACAAAAAAA                GCGC CGAA GCGC                 TTTTTTTAAGGAGTT  93 53
    CPS_3994 4191716 .. 4191743 - -14.3  -4.22591   AATAACCGGAATAAA        TGCTGTAGCGA TTCTTT TCGCTACAGCA         TTGGGTATCAACGCT 100 43
    CPS_3993 4188797 .. 4188828 - -14.6  -5.65177   ATACCCATAAAAAAA      CGCAGTACAGCCAT TGGG ATAGCTATACTGCG       TAAATAATGAATACA 100 86
    CPS_3992 4187723 .. 4187733 -  -6.8  -3.06492   TGACTTATCGCAAGA                 GTGC TGT GCAC                 AACATTTTGGTTATA  60 291
    CPS_3988 4182689 .. 4182721 -  -9.4   -3.1479   ACAATTTATAGGTAA     TCAAAGTCAGC-GTT TTTC AACTACTGACTTTGA      TTCATGCTAGGTGAC  74 57
    CPS_3987 4181230 .. 4181243 -  -5.3  -2.90056   ATCGCCAAAAAAAGC               TAACG CTAA CGTTA                TATTTCACTAGATCA  52 48
    CPS_3986 4180297 .. 4180323 -  -2.4  -3.05993   CTAGCCAGAGATACA         TTGAAATATTTA ATT TATATATTTCAG         GTAGTTAAAAACTTA  42 61
    CPS_3985 4180087 .. 4180104 -  -9.1  -5.33921   AAAGTAATGAAAAAA             GTCGCCC AGTA AGGCGAC              TTTTTTATTGATATC 100 104
    CPS_3983 NONE
    CPS_3982 NONE
    CPS_3981 NONE
    CPS_3980 NONE
    CPS_3977 4171049 .. 4171059 -  -5.4  -2.87769   ACCGAGGAAATATGA                 CAGT TAA ACTG                 AAAAATCATGACGCT  52 426
    CPS_3976 NONE
    CPS_3975 NONE
       exbB3 4168022 .. 4168046 -  -7.9  -3.04144   TTTCTATTTTGAATA          GCCATTTCACC TGA GGTTAAATAGC          TACTCATTATTAACT  66 47
       exbD3 NONE
    CPS_3972 4166841 .. 4166851 -  -2.6  -3.19463   TTCATTAGCTATTAA                 TTAA CTA TTAA                 TTAGTAATAAGTGAT  45 63
    CPS_3971 4165399 .. 4165426 - -17.2  -3.36919   ATAAAATGCCCACAA        CAAAAAAGCGCC CTTA GGCGCTTTTTTG         TTGTCATTCGTTAAC 100 50
    CPS_3970 4165046 .. 4165062 -  -5.9  -4.23707   ATAAACTTCAAGAAA              TAGCGTT ACT AACACTA              GGGTCTGCTGATCTT  69 1
    CPS_3969 4159928 .. 4159940 -  -2.7  -3.14132   TTCCTTTTGGATTAA                TAGTT TTC AACCA                ATACTTATTGACTAA  43 30
    CPS_3968 4157195 .. 4157205 -  -5.4  -3.71804   TCAAAGGGTAAAATA                 GGTA TAA TACC                 AAGTTGATTAAGTTC  61 343
    CPS_3967 4155978 .. 4155992 -  -5.7  -2.60723   TTATCTTCAATCAAT               GCCTT GCCTA AAGGC               GTTTCTAATTCCAGC  51 78
    CPS_3966 NONE
    CPS_3965 NONE
        pip2 4152854 .. 4152870 - -10.9  -2.83747   CAATGGCTACAATTA              CTCGTCT ATA AGACGAG              AAAAAGGTGTAAATA  81 153
    CPS_3963 4152493 .. 4152505 -  -3.4  -2.64679   ATTAACTTTAAACAG                TAGC GATGT GCTA                ACTAGTCTTCAAAGT  43 27
    CPS_3962 4152224 .. 4152241 -  -2.7   -3.4052   TTTTAATTTAATTAA             CGTTG TTTCGATT CAACG              TCGCTTAGTTGTAAA  47 140
    CPS_3961 4149472 .. 4149502 -  -9.9  -5.24129   CCTCGGTATAAAAAA       CCCGATTTCAT GCCATGTAA ATGAAATCGGG       GGCAAATAAATCAAC 100 164
       nagZ1 4147065 .. 4147086 -  -5.1  -3.82083   TTACCATAATCTAAA           CGAAGTAGT CTAA ACCTCTTCG            TTAAATAACTTCCCT  59 58
    CPS_3959 4146288 .. 4146300 -  -2.7  -2.57721   TAATGCATTAAGTTA                CAAAT CTG ACTTG                AGTTCATCAAAGCAG  41 10
    CPS_3958 4144913 .. 4144959 -  -6.9  -4.96845   ATAAAAAGAAAGAAA CGACTAAAACACTATTAAAAA TAACG CTTTTAATAGTGTTTAAACCA ATAAAAAAATTTGAG  88 118
    CPS_3957 4142092 .. 4142109 -  -2.7  -5.10933   CCATTGAAAATAAAA             CATGACA ACGC TGTCATT              TCTTACCTGAATGTT  70 142
         acs 4139730 .. 4139743 -  -9.5  -5.68039   AAAGCCATAAAAAAA               GCGCC TTTC GGCGC                TTTTAATTAGTTTAC 100 61
        aroF 4137990 .. 4138036 -  -6.7  -4.89567   CTTTAAAATAGAAAA CGCGACATATACCCGCTCAC TTTGATTG GT-AGTGGGTATAAGTCACG TCTAATTAAAATATA  83 102
        tyrA 4136731 .. 4136756 - -14.1  -4.18441   ATAAAGAAGGATAAA         TCACGCTAGTG AAAG CACTAGCGCGA          TAGGTTTGAAACACT 100 50
    CPS_3952 NONE
    CPS_3951 4134196 .. 4134214 -  -3.2  -3.11272   GATTAGGATTCAATA             TAGCTA ATAAATA TAGCTA             AAGTACGCTACATTT  45 49
    CPS_3950 4132375 .. 4132425 - -16.7  -2.76492   TCAGTGAGGGTAAAT TTTCAATAATTAACTCTGCTTAA TTATC TTAAGCAGAGTTAATTATTAAAT TTTATATATATATAT 100 61
    CPS_3948 4131651 .. 4131662 -    -3  -3.55378   AGCTATGTATAAATA                TAAC GATG GTTA                 GCTGACATATACGTC  50 51
    CPS_3947 NONE
    CPS_3946 4130249 .. 4130260 -    -3  -3.35963   CAACAACTATAAAAG                CATA AATT TATG                 TCGGCTATATGATTG  48 177
    CPS_3944 4128721 .. 4128739 -  -5.2  -4.82154   AATTGATATGAAAAA             GCAGCCAT GTA AAGACTGC             TTTGTGCTCAAACAG  74 84
    CPS_3940 4125208 .. 4125234 - -11.1  -4.05026   TTCAAATTGAAATAA         TTCAAATGAAC TCCCT GTTCATTTGAA         CTATTATTAAGATGC  93 32
    CPS_3939 4123163 .. 4123189 -    -6  -4.12532   TCCGCTAGATAGAAA         TATTCACTGT AAACTAA ACAGTGAACA         TTAGTAGTCATGAAA  69 230
    CPS_3938 4121753 .. 4121782 - -15.3   -5.1417   TTAGAAAATGAAAAA       GGCTAATATTCAA GGCA TTGAATATTAGCC        TTTTAGTGGTAACTG 100 74
    CPS_3935 4118763 .. 4118776 -  -3.1  -3.92542   GTGATGTTGAAATAA               GTCAC GGAA ATGAC                TTCTTTCAACGTACT  55 75
    CPS_3931 4111859 .. 4111878 -    -5  -3.05832   TTCAAAAAGATGACA            CGCTAACA CGTA TGTTACCG             GTAAAGAAAAACCAC  52 40
    CPS_3927 NONE
    CPS_3926 4103766 .. 4103792 -  -9.5  -4.74103   TGTTGAATGTAAAAA        GCCCTAGC-GAC TATC GTCTACTAGGGC         TTTTTTTCATTTATC 100 106
    CPS_3924 4097418 .. 4097430 -  -2.7  -2.76171   ATTCAGGTAATATCA                TGAAA ATA TCTCA                TCCTTTTGAATTAAG  41 120
    CPS_3923 4096381 .. 4096396 -  -2.6  -2.75986   CTAATAAATAATTCA              TTAAAC TATA GTCTAA               AGTTATCCTTTATTT  41 154
    CPS_3922 4094902 .. 4094922 -  -4.1  -3.54903   ATATAAAAGTCAGAA            TAAATCCCT TTA AGAAATTTA            TTGTTGGTAATAAAA  53 344
    CPS_3920 4094357 .. 4094372 -  -6.1  -5.76633   TTACACATAAAAAAA              CCAGC GAAAAA GCTGG               TTTTTGACTTTAAAA  88 47
    CPS_3917 4091934 .. 4091957 -  -6.8  -5.46706   AGTGTAAAATAAAAA          GCTAAATTAC TTAG GTGATTTAGC           TTTTTTTATGGTCAT  87 245
        rluD NONE
    CPS_3914 NONE
        clpB 4086316 .. 4086354 - -12.8   -4.3902   AGTAGAAAAACTAAA  TTAACTTAGTCCTACTG ACAACA CAGTAGGACTAAGT-AA   TAACGCTAAGTAATA 100 68
    CPS_3911 NONE
    CPS_3910 4084859 .. 4084878 - -12.2   -5.4492   GACAGATATAAAAAA            GGCCTTAC CGAA GTAAGGCC             TTTATAATGAAAATC 100 47
    CPS_3908 4080882 .. 4080901 -  -2.2  -3.75517   ATTTTACAAAATTAA            CTTTTTTA TTTG TAAAAACG             TCTCTATTACCCCAC  50 65
    CPS_3905 4077946 .. 4077959 -  -4.5   -4.1964   CCGAAGATTTGAAAA               CGAAG TACA CCTCG                GAGACTAATCCAAGG  62 112
    CPS_3903 4074697 .. 4074718 - -10.1  -4.84527   CCCAGACAGCAAAAA           GCCCGTTAC TTTC GTAGCGGGC            TTCTTTAAATAGAAG 100 185
        htpG 4071713 .. 4071739 - -10.3   -5.1675   CGATTGATCAAAAAA        GGAGGTGTTTCA TGCA TGAAAC-CCTCC         TTTTTAAGACTAAAG 100 74
    CPS_3900 4070849 .. 4070862 -  -8.1  -6.04953   ATAGAAACAAAAAAA               CTCGC TTAC GCGAG                TTTTTTATTAACTAA 100 52
    CPS_3887 4060299 .. 4060310 -  -4.4  -4.18018   TTCGGTCATGTAAAA                TGTG AGGA CACA                 AATGAGTATTTATGC  62 63
    CPS_3886 4058257 .. 4058275 -   -11  -4.87291   TATGCTAATCAAAAA             CGAGTGCC ATG AGCACTCG             TTTTTTATATCAATT 100 99
    CPS_3881 4052394 .. 4052407 -  -5.3  -4.81212   TTTAGGACAATAAAA               CAAAG TTTA CTTTG                CTAATCAATCCAGCT  74 98
    CPS_3880 NONE
    CPS_3879 4051333 .. 4051347 -  -3.6  -2.70932   TTGGGTCTTGAAGCA               CTGTTA ATG TAACAA               CTTTTTTTTCACATT  45 159
    CPS_3878 4050698 .. 4050734 - -11.7  -3.13164   TTTTTAATGACCTAA    CGAGTTGTGCAGCTAAT ATT ATTAGCTGCCTAACTCA    AATGAATGCAACTTA  84 10
    CPS_3871 4040874 .. 4040900 - -15.2  -5.27938   ATTTTCAAAGAAAAA         GCCTCACAACTG AGT CAGTAGTGAGGC         TTAAATTTTCTATAG 100 355
    CPS_3866 NONE
    CPS_3865 4033768 .. 4033778 -  -4.6  -3.46872   ATTAATAGCCAAATA                 GCCG CAG CGAC                 TGAAGAGTTAAATGC  53 250
    CPS_3862 NONE
    CPS_3861 NONE
    CPS_3860 4026705 .. 4026742 -  -4.3  -2.77899   TGCGGGGATTAACCA   TCATGATAAGCCCCCTTA AAT TAAGGTA-CCTACCATGA   TTAATTAATTTGACT  48 40
    CPS_3859 NONE
    CPS_3858 4026147 .. 4026175 - -15.5  -3.63991   TACGATTTTTAATAA        TAAAAAACCGGCA AAG TGCCGGCTTTTTA        TTTTAATCTAAGTGC 100 75
    CPS_3855 4024158 .. 4024170 -  -4.9  -3.13908   AACTTAATCACTTAA                TAAGA GAA TCTTA                TATCAAGAAAAAAAA  52 139
    CPS_3854 4022635 .. 4022651 -  -4.5  -3.86524   ACATTGTCTTAGAAA              TTAAGTT TGT AACCTAA              TGCGACTTTATCAGA  57 122
    CPS_3853 4021236 .. 4021264 - -14.7  -5.36441   TCTGCACATAAAAAA        GCCCTTTACCGAC ATT ATCGATAAAGGGC        TTTATAACTCACTGT 100 69
    CPS_3852 NONE
    CPS_3851 NONE
    CPS_3850 4018574 .. 4018610 -  -9.8  -5.34309   AGTAGTAAAGAAAAA   GCCATAAATAG-C-AGAT GTT ATCTAGGCTATTTATGGC   GTTAAAGTTAACTAG 100 57
    CPS_3848 4017428 .. 4017456 -  -9.1   -5.4505   TTTTGTAATAAAAAA        GTCATTGTTAA GCTATAT TTAACAATGAC        TTTTTTGATCTTTAT 100 97
    CPS_3843 4010201 .. 4010216 -  -7.6  -4.79657   AGAAGATGAACAAAA              GTTTCC AATA GGAAAC               AAGCTAGCTAAAAAT  83 235
    CPS_3842 4008666 .. 4008682 - -10.8  -3.55548   TAAGATCTCCGTAAA              CCGCCC ATAAA GGGCGG              TCCAAAGTATAGTTT  89 55
       gcvT2 4007433 .. 4007472 - -10.2  -4.93296   GTATGATGATAAAAA  TTGACAGGATTAAACGAT GAAT ATCGTTCAATCCTGTTTA   GAACTTGAATTAAGA 100 77
    CPS_3840 NONE
    CPS_3839 4004292 .. 4004324 - -14.4  -2.63252   ACTTTTGAACAATAG      GTACAACCAAGCAA AAAAA TTACTTGGTTGTAC      GCTCAACGACTATTA  93 55
    CPS_3835 4000842 .. 4000860 -  -8.9  -4.40993   GATAAATGATTAAAA             GCATGTC TTGAT GACATGC             TTTTTTTTGGCCAAT  89 55
    CPS_3833 3999058 .. 3999078 -  -4.7  -4.56133   CCGCAATAACTAAAA            GCTCCTTCT TTT ATAAAGAGC            CCAATTTTGGTCAAC  69 89
    CPS_3832 3998642 .. 3998653 -  -4.4  -5.02502   TATAGCATACAAAAA                CGAA AGAT TTCG                 TACTATCTATAAGTA  76 197
    CPS_3831 3997333 .. 3997350 -  -4.9  -5.93252   TCTAAAAATAAAAAA             TCCAACA CTTG TATTGGA              TTTTTGTTTGTTAGC  91 122
    CPS_3828 NONE
    CPS_3827 3994708 .. 3994721 -  -8.1  -5.60993   TTGGGTACAAAAAAA               CGGCA TGAA TGCCG                TTTTTTTTATGCCTA  93 64
        grpE 3990468 .. 3990488 - -12.7  -6.11644   TCAGGCAAAAAAAAA            GTAAAGAGC TAA GCTCTTTAC            TTTTTTATTCAATCA 100 61
    CPS_3822 3989667 .. 3989686 -    -8  -3.07816   CTCCTATTCATTTAA            CTTTATCT ACAT AGATAAAG             TAATTTTGATTAAAT  68 200
       dnaK2 3987631 .. 3987650 -  -9.3  -5.03994   CTTTACATACAAAAA            GCGTCGA GAAATA TCGACGC             TTTATTTTGATGACA 100 102
        dnaJ 3986307 .. 3986335 - -11.2  -5.24129   GTGCCTCATAAAAAA       TCCCGC-GTTATT TAAC AATAACTGCGGGA        TTTTTATTTTGACGC 100 59
    CPS_3818 NONE
    CPS_3817 NONE
    CPS_3816 NONE
    CPS_3815 3980321 .. 3980331 -  -3.2  -2.65116   CTAGCATTGAAATAT                 CTCC ATA AGAG                 GGGCTTCATAACGTT  43 0
    CPS_3814 NONE
    CPS_3813 3979705 .. 3979721 -  -3.7   -3.8901   CGGTAAAGGATTAAA              TATCATC TTC GATGTTA              TCTTTACCCGAGGTT  55 4
    CPS_3812 NONE
    CPS_3811 3977659 .. 3977674 -  -6.2  -2.62263   AGCTGCTCGATATTA              CAATAG CTTG CTATTG               GAGTTGAGAGCAACG  55 86
    CPS_3810 3977207 .. 3977230 -  -8.2  -5.49579   GTATAAAAAATAAAA          GCGATGAACA GCAC TGTTAATCGC           TTTTTTATTTAGGTA  93 34
        fabB 3972590 .. 3972614 - -15.9  -5.64274   CTATTTATAAAAAAA          CCACGCTAAAT ATT ATTTAGCGTGG          TTTATTATTAGTTAG 100 82
        pdxB 3971294 .. 3971307 -  -2.5  -3.63627   TCTCGATAGTTTAAA               TTAAT TTTT ATTAA                AACCTAAACGATGCG  48 12
         asd 3970151 .. 3970186 - -14.2  -5.54079   TTAAAAACTAAAAAA    CTCGTCAACAACGGTA TATT TACCATCATTGACGAG     TTTTTATATACTAAC 100 55
    CPS_3804 3966218 .. 3966231 -  -2.4  -4.57569   CCATGGGGCTAAAAA               CGAT TTATAC ATCG                TTATTGATTTTGAGA  59 138
        truA 3965143 .. 3965157 -  -3.6  -3.49114   TAGACCATAGTATAA               CCTATA GAA TATAGA               AAAAACTGGTCTGCT  51 75
        accD NONE
        folC 3962808 .. 3962832 -  -7.9  -2.80699   TCCTAATTAATACTA          CTCAGCTAACT AAT AGTTAACTGTG          CTCTGATTTTCGAAA  64 6
        dedD NONE
        cvpA 3961450 .. 3961460 -  -2.6  -5.93809   TCTCCACAAAAAAAA                 TATT TAC AATA                 CTTATTTTCACTAAA  86 163
        purF 3959818 .. 3959844 - -15.4  -5.31519   ATAGTTAAATAAAAA         GCCTTATTTCTA AAA TAGAAATAAGGC         TTTTTTGTGTTTTAT 100 91
        miaE 3957685 .. 3957710 - -12.7  -3.69216   TTCCTATCTAAAATA         TAACGGACAAC ATAA GTTGCCCGTTA          CTATTAAAAAAATTA  95 57
        cysS 3954751 .. 3954773 - -17.8  -5.38549   GCTAAACAATAAAAA           GGGTGAGCAC TTA GTGCTCACCC           TTTTTATTATCATGA 100 67
         tig 3951268 .. 3951299 - -15.4  -4.20367   TCCCTTAATAAATAA      TAATGGCCTGTATG TTGC CATACAAGCCATTA       AATTTAAGCGATTGC 100 80
        clpP NONE
        clpX 3949138 .. 3949189 - -27.9   -5.2189   CTAAGGATCAAAAAA GCCTCAAACAGTCAGTAATTATT GTACTT AATAATTACTGACTGTTTGAGGC TAATATAATTAAAAC 100 66
         lon 3946394 .. 3946426 - -12.3  -2.76815   ATCCTTTTTAATAAT      GTATTCAATCTAAAT TAA ATTTTGATTGAATAC      TTGAAGCGTTGAGTT  86 237
       hupB3 3946019 .. 3946033 -   -10  -5.50313   GATAAAAGTAAAAAA               CCACCT AAA AGGTGG               TTTCTAATACGCGGT 100 63
        ppiD 3943843 .. 3943868 - -14.1  -5.65678   ATAAAACACAAAAAA         GCCAATCGCAG GTTA CTACGATTGGC          TTTTTTAGTCGAAAA 100 96
       pspA1 NONE
        pspB NONE
        pspC 3935510 .. 3935525 -    -9  -4.84918   TTCATAAATAGAAAA              GCTGTC TACT GACAGC               TTTCTTAACATCTAC  95 37
    CPS_3769 NONE
    CPS_3768 3932469 .. 3932495 -   -11  -3.24925   AGGTTACATGATTAA         TTACAGCACAAT ATT ATTGTGCTGTTA         TTTTTTTGATGGGCT  86 23
    CPS_3767 NONE
        phhA 3931198 .. 3931216 -  -7.5  -3.05463   AGCCGCCTCATCTAA             TTAAGGG TTATT CCCTTAA             AAAAGGAGGCAACGA  66 264
        phhB 3930601 .. 3930631 -  -2.6  -3.74184   AATTTAACTCAAGAA       TTCAACTCAAGAAT TTA AATCTAGAGTTTAA       AGAAAGGGCTATTGT  51 138
        tyrR 3929006 .. 3929019 -  -2.5  -3.22521   GTTATACCAACTCAA               TTAAT TAAA ATTAA                ATTTTCACAGTCTTT  45 22
    CPS_3763 NONE
        maiA NONE
    CPS_3761 3925666 .. 3925681 -  -7.6  -4.17698   AGGGATATATAGAAA              TTGGGT GGCA ACCCAA               TCAGCCACACCTCGG  78 249
    CPS_3760 3921662 .. 3921686 -   -13  -5.56264   TTTAAACATAAAAAA          TCCCTAACCT GATGG AGGTTAGGGA          TTATTATTTAGTTAG 100 125
    CPS_3757 3916744 .. 3916763 - -12.2   -6.2845   AATCACAAAAAAAAA            GCCCTACT ATTT AGTAGGGC             TTAGTAATTTTTTCA 100 73
    CPS_3756 NONE
    CPS_3755 NONE
       exbB2 NONE
       exbD2 NONE
    CPS_3752 NONE
    CPS_3751 3911219 .. 3911248 - -12.3  -5.11063   ATTATGCAATAAAAA       GCCAGTTATCATT TTAA AAAGATAACTGGC        TTTTTTAATCACTTC 100 59
    CPS_3749 NONE
    CPS_3748 3909739 .. 3909761 -  -3.5  -4.04209   TCAAATTAGCACAAA           CGTATTG TTTAGATGC CAATACG           GTATTTATTTGGACA  55 11
    CPS_3747 3909115 .. 3909127 -  -7.7  -4.20932   AATACCGAGGTAAAA                CCAGT GGT ACTGG                TTTCTAAAAGTAAGT  79 114
         apt NONE
        dnaX 3906320 .. 3906336 -  -6.7  -2.70704   AGTTTTGAAATGAAT              TTATTCT AAA AGAATAA              TGGCAGTTCCAAAAG  57 66
    CPS_3743 3905771 .. 3905787 -  -7.3  -5.52384   TTTCCATCAAAAAAA              CTCAAGA ACC TCTCGAG              CTTTTTTATTGGGTT  93 135
    CPS_3738 3899157 .. 3899184 -  -9.3  -2.58544   TGTGATTGTTATAAC        TGCATACCCAA GTGACT TTGAGTATGCA         TTATATAAGAAGCTT  72 40
    CPS_3737 3895438 .. 3895465 - -15.8  -2.53263   TTTAGTTTTAATTGA        TAAAAAACCGCC CAAT GGCGGTTTTTTA         AATTATAAAGACGTC 100 42
    CPS_3736 NONE
    CPS_3735 NONE
    CPS_3734 3892002 .. 3892019 -  -4.1  -3.37761   ACTGGAAGAGATTAA             GCATCAA GCTG TTGTTGC              TCTATTTTTCAGCAA  49 107
    CPS_3732 3890406 .. 3890420 -  -4.3  -3.08135   GTTAAATAATCAAAC               CATAG AATGA CTATG               CTTAAATTATCTTCC  50 102
    CPS_3731 3889960 .. 3889981 - -11.7  -3.25942   ACGGGTCGAGACCAA           GCCTCAATT AATT AATTGAGGC            TTAAGTATATAGTCA  87 264
    CPS_3724 3883317 .. 3883331 -  -4.2  -3.10091   ATCGCCAAAACGATA               GCTTTG AAA CAGAGC               ACTATCTTGCGATCC  50 350
        bglA NONE
    CPS_3722 3878640 .. 3878652 -  -3.4  -3.18912   TTATTTACTCAGCAA                TCTC ATTCA GAGA                AGAGCTGAGTTGAAT  47 15
    CPS_3721 NONE
    CPS_3720 3876625 .. 3876659 - -11.6   -4.4009   TCTTAGTCTATAAAA     GCAATAACCCCCGTTT AAA AAACGAGGGTTATTAA     ATAAGCTACACCGCT 100 49
    CPS_3719 NONE
    CPS_3718 3874119 .. 3874142 -  -5.4  -3.52909   AAATATAGACGACAA          TTAATCATCT TATT AGGTGATTAA           TTAAACAACGACAAT  59 348
    CPS_3717 NONE
    CPS_3716 3868085 .. 3868112 - -14.2   -5.4492   TATAGACATAAAAAA        GCCCTACTGACC AAAA GGTAAGTAGGGC         TAGGAAGTTAATAAA 100 49
    CPS_3715 NONE
    CPS_3714 3865335 .. 3865369 - -16.1  -3.12351   TTTTCTCACATTTAA     TATATACAAGAGCAT TTAGT ATGCTCTTGTATATA     AGCACTTATAATTGA 100 31
    CPS_3713 3864727 .. 3864748 -  -2.9   -2.9162   TAACCGCTGAAAGTA           TGGCGTAGT TGGC ACTACGCTT            AATTAACTTAACGCG  42 80
    CPS_3711 3862045 .. 3862059 -    -5  -4.07687   AGGGCTGGTTGAAAA               CCATCA GTC TGATGA               AAAGTGGCTCACAAT  62 301
    CPS_3705 NONE
    CPS_3703 3852920 .. 3852931 -  -4.4  -2.98122   TACCATCTAAAGAAT                CATC GATT GATG                 TTTGATACATGGTCT  50 221
    CPS_3697 3843419 .. 3843435 -  -3.7  -2.95656   AAGGTAATTTAGACA              TTAACAG CTC CTGTTAT              AGCTGGCTGACCATC  46 2
    CPS_3696 NONE
    CPS_3695 NONE
    CPS_3694 NONE
    CPS_3693 NONE
    CPS_3692 3836529 .. 3836583 -  -4.5   -3.0089   AACAAAAATTAATGA TTCACCACTATTTAATGGCTAATTT TAATC AACTTAACCGGTAAATAGTAGTGAC TTCTTGAAATATATA  50 386
        recR 3835787 .. 3835801 -  -2.8  -3.85909   GGATTTAAAGTTAAA               TTTACC GGC GGTTAA               CGCTTTCCTTAACGT  51 73
    CPS_3686 3831580 .. 3831609 -  -5.7  -4.77036   TCTTAGCAGCAAAAA       GCCCAAGATACTT AGTA AGGTACATTGGGC        TTTTATAATCAGTTG  74 52
    CPS_3681 3826022 .. 3826053 -  -3.3  -4.59414   TTATAACAAGTAAAA      TAATGTAAACATAG TTATT CTATATTT-CATTA      ATTTTGTGATGTTAT  62 222
        dapA 3824932 .. 3824961 - -14.5   -3.5362   GAATTGCCAGAAACA       TTAAAGCCCCAGT TATG ACTGAGGCTTTAA        CTTTATACGTATACC 100 62
    CPS_3678 3823503 .. 3823552 -  -2.3  -2.82666   CTAAACGAAAAGGTA GTGGCTTTAACCTC-TTTAGAGTC GTT GACTCTAAACAAAGTAAACACCAT CAAACTGCCCTTTTA  41 6
    CPS_3677 3822699 .. 3822712 -  -3.7  -3.03903   AAAACTGCTGGAACA               GCCCC TAGT GGCGC                TAACCATCAACCTTG  47 524
    CPS_3674 3816535 .. 3816547 -  -4.8   -3.1531   ACAATGAAAAGTATA                GCAG GGAAA CTGC                GATTTATTGAGCCGT  54 29
    CPS_3673 3815856 .. 3815867 -    -3  -5.24129   GTGTTCGAGAAAAAA                TATC TGTC GATA                 CTGCAACTATTGCGA  73 464
        pilT NONE
        pilU 3805133 .. 3805170 - -12.3  -4.84527   TTCATAGAGTAAAAA   GCTGATATTTACCTAAGT TAT ACTG-GGTAAATATCAGC   TTTTTTCATTCATAA 100 60
    CPS_3659 NONE
        cobS 3801985 .. 3801995 -  -5.4  -4.21812   CTCCACCTAAAACAA                 GATG AAT CATC                 CGACTATTCCCATAA  66 21
        cobP 3801407 .. 3801423 -  -3.8  -3.20723   GTCTTATTAAGTCAA              TTTCAA GCATA TTGAAA              GCTCACTATATTACT  49 36
    CPS_3656 NONE
        cobQ 3798938 .. 3798949 -    -3  -2.59079   AACATAACGACGAAT                TGAT TTAG ATCA                 TTACAGTAAATAATA  43 59
    CPS_3654 3798203 .. 3798224 -  -5.2  -5.82281   AAAGATACAAAAAAA           GCTGCTCAA TATAT TTG-GCAGC           TTTTTTAATGTTCTT  91 231
    CPS_3650 NONE
        truC 3793595 .. 3793619 -  -2.2  -4.51812   TGGCAGAATAACAAA         GAGGT-CTACT TACC AGTAGTACATC          CTTTCAGTAAGGGAA  59 510
    CPS_3646 NONE
    CPS_3645 3788606 .. 3788631 -  -6.3   -3.0264   AAATTTTTGGTAATA         GATAATGCT ATAAGTTG AGCATTATC          TATTGTCGCTTTATT  59 40
    CPS_3644 3787203 .. 3787236 - -13.3  -4.56597   TCCTTTCTTTAAAAA     GACACCCTTAGCTGA ATCT TCAACTAAGGGTGTT      TTATCTATATCTAAG 100 60
    CPS_3643 3785958 .. 3785978 -  -5.4  -5.45652   AGGGGGAATAAAAAA            GCAGCTTT AAATG AGAGCTGC            TTTTTTAATATTATG  84 188
        pstC NONE
        pstA 3781550 .. 3781597 -  -3.1  -4.30014   GTTATGAATTTAAAA TTATTAATTGCTCGTTACTAAT TTACT ATTAATAACT-GCAATGAATAA CTATCCATTACTCAT  60 63
        pstB 3780589 .. 3780601 -  -6.3  -2.76737   GACCAATTTGTAAAT                TATCC ATG GGATA                TCCTTTCAAAGGTAT  57 68
        phoU 3779823 .. 3779835 -  -6.3  -3.53444   TTATTTTTTGCTAAA                CACTA GTA TAGTG                CATAGTTAATTAATT  64 84
    CPS_3638 NONE
    CPS_3637 3777629 .. 3777669 - -12.2  -4.49556   TCGTGATTAAATAAA GAAAATAAAAAAGCCGCAA CAAG TTGCGGCTTTTTTAATT-C  TGTTTTTCAGGAGTA 100 46
    CPS_3635 3775855 .. 3775877 -  -7.1  -5.59564   ATAAATCTAAAAAAA           GCTAACATA TTGTT TATGCTAGC           CATTGTAATAGCGTT  93 158
    CPS_3634 3775371 .. 3775384 -  -2.3   -3.4015   ATAATAACTTTATAA               TCACC CTAA GGAGA                TCAACACCCATTAAC  45 80
    CPS_3633 3774123 .. 3774134 -  -2.2  -3.31182   CGAAGTAAAAACAAC                CAAC AAAC GCTG                 TCCGAAGGATTCGGC  44 161
    CPS_3632 3773227 .. 3773237 -  -3.2  -2.71712   TCCCTCGTCCCAAAC                 TAGC TCT GCCA                 TAAAATCTTAAACTT  43 148
    CPS_3631 3770965 .. 3770978 -  -2.5  -4.06384   GCCTAACACCATAAA               TTTAT TTTG ATAAA                ACAACAAGGTAATGA  53 90
    CPS_3630 NONE
    CPS_3629 3767963 .. 3767995 -  -7.2  -5.83211   GATTAAAATAAAAAA      TCCTGGATTTTAAA TGCTT CTTAAAATACAGGA      TTTATTTAATCGTAC 100 76
    CPS_3628 NONE
    CPS_3627 3764292 .. 3764318 -  -2.4  -3.63991   CAGGACTGGCAAGAA        CTCACCGA-TA TGATTG TACTCGGTGAA         GTAGAGAATATTCAT  48 230
        nudH 3763103 .. 3763124 - -10.2  -5.63504   AAGTTTATAAAAAAA           TAGCCCAC AATAAA GTGGGCTA            TTAGGATTTACAATC 100 67
        ptsP NONE
    CPS_3623 3759613 .. 3759665 -  -6.6  -3.76474   ATTAAAAACTAAATA TTACTATACCCAAGCCACTTGAAGA CGCA TCTTCAGGTAGTTTTGGTATA-TAA AGTTATATTTCTAAA  66 141
         lgt NONE
        thyA 3757779 .. 3757798 - -12.2  -5.71712   CTGCAGAGAAAAAAA            GGCCACTT CATA AAGTGGCC             TTTTTTACATTAATA 100 62
    CPS_3619 NONE
    CPS_3618 3754913 .. 3754939 - -12.4   -4.4874   GTTAAAAATTTAAAA         GCTCCAGTAAGT CAT ACTTAGTGGAGC         ATTTTTGTTTAGCAC 100 56
    CPS_3613 3748828 .. 3748842 - -11.4  -5.28176   GTCAGGCACAAAAAA               GGCGCT ATA AGCGCC               TTTTCATAAAGTGTC 100 79
    CPS_3610 3746609 .. 3746623 -  -2.8  -3.75419   AAAATCAATAGATAA               CGTAGC ATT ACTACA               GGACTTCACCATAGA  51 21
    CPS_3609 NONE
    CPS_3608 3744966 .. 3744989 -  -5.4  -2.63347   TTGAATTATAACGGA          TACAGCAT TTGTAGCC ATGCTGTA           GCTAAGTCAATTATT  51 51
    CPS_3607 3744386 .. 3744402 -  -2.2  -2.80345   ACCGCATAAAACTTA              CAAGCT AACTA AGCATG              GCAAGTGACGTCATG  41 99
    CPS_3603 3740300 .. 3740334 - -11.6  -4.14511   AAGCTGAGTTTAAAA     TATAAAAGCCCTGCTA ATT CAACAGGGCTTTTATT     TGAGCTGATTCAAAA 100 104
    CPS_3601 3737614 .. 3737645 -  -3.1    -5.186   TAAAATAGATAAAAA      CAGAATAGTTTTT CAAAGT AACAACTTTTCTG       ATATTCACGACGCGG  75 398
    CPS_3599 NONE
    CPS_3598 3735431 .. 3735447 -  -9.4  -5.30155   GGAGCAATTAAAAAA              GCCAGC AATAA GCTGGC              TTCAAGATAGGTAGT 100 56
    CPS_3597 3734111 .. 3734129 - -10.4  -2.94739   AATGGTAAAACATCA             TGCTACAA TAT TTGTAGCA             AAGTTACCATAACAA  79 122
    CPS_3596 NONE
    CPS_3595 3732600 .. 3732626 - -18.2  -5.30616   CTATGTAAATAAAAA         GAGCGGCTAATT ATT AATTAGCCGCTC         TTTTTTTGAGCCTAT 100 97
    CPS_3590 3727033 .. 3727054 -  -7.4  -2.81702   GAATACCAGCAATGA           GTACTGTA TTTTAT TACAGTAC            TTTTCATATATTAAA  64 69
    CPS_3589 3725581 .. 3725592 -  -4.4  -2.61548   TTCTATGATAAGTTA                GGAA AATG TTCC                 TGCCAGTACTTTTAG  47 37
    CPS_3588 3724449 .. 3724471 -  -5.5  -3.75461   TAAAGCGCTACTAAA           CCAGCCCCC TTGTG GAAGGCTGA           ACAAATCATACTCTG  61 252
    CPS_3586 NONE
    CPS_3585 3720772 .. 3720792 -  -8.3  -4.53034   CTGACAGAACGAAAA            TAGCCATCA CCT TGGTGGCTA            ATCATCATGTCCGCA  86 521
    CPS_3583 3720067 .. 3720087 -  -4.1  -3.85254   CAGTAGCACAAAAGA            GCATTAT GGCTGAA ATAATGC            AAATTAAGAATATTC  57 166
    CPS_3581 3718403 .. 3718419 -  -2.3  -3.46783   TATTGAATCTAAAGA              CAATG GCTTAAT CATTG              TTGGTACCAAGCAAC  46 287
    CPS_3578 3715861 .. 3715884 -  -2.4  -2.52795   AATCGCGCTAACTTA          TACTTATGTC ATTT GCCATAAGTG           ATTTGTACCTGTTAA  39 49
    CPS_3577 3714801 .. 3714850 -  -5.4  -2.72379   GTAAGCCTTGAATCA TCAGTAGAATAAATAAAATG AAGAGAGTGG CACTTTATTTATTCTACTAG CTTATCTATCTGTTT  51 31
    CPS_3569 3702203 .. 3702214 -    -3  -2.64806   TTAATTAATATCAAT                CTAA CCAT TTAG                 GCGGATTACCCACTT  43 9
        ubiF 3700559 .. 3700580 -  -2.4  -4.57569   TTACCTCTGTAAAAA           TGCGTTCAA TCCTC TTGAAC-CA           TACCCTTTCAAAATA  59 351
        hemA NONE
        prfA NONE
    CPS_3551 3689758 .. 3689795 -  -6.6  -2.62311   ATCATAATCAAGGCA   CATTTTTTTGTTAAGGG TTATT CCCTTAA-AAATAAATG   TAACGAAGAGTATGG  57 175
    CPS_3550 3689183 .. 3689196 -  -3.1  -5.08824   TTGTTAGCTAAAAAA               CATCGC TTC GCGA-G               TTATTGCTAAGCGAA  71 0
    CPS_3549 NONE
    CPS_3548 3686787 .. 3686801 -  -2.8  -2.60723   GTAGCTTTAAGTAAT               GCTTCA ACT TTAAGC               TGTATAAATCAATTT  41 140
        kdsA 3685769 .. 3685784 -    -9  -5.95539   TCGCAAATAAAAAAA              GGTGTC CTAG GACACC               TTTTTTATTGCTTAA 100 106
    CPS_3546 3685391 .. 3685414 -   -11  -3.17212   CCACTACTTTATTAA          GTACTGCAGC TACA GCTGCGGTAC           CAAAAACGGCACTTG  80 180
    CPS_3544 NONE
    CPS_3543 NONE
    CPS_3542 3682885 .. 3682896 -  -2.2  -3.71998   GATGTATGAACATAA                GCGT ATTA ACAC                 TACAAAAAGTGTTGT  50 40
    CPS_3541 3681652 .. 3681681 - -18.1  -5.71712   CCGCATACAAAAAAA       GCCATCAAGTTCA GTAG TGAACTTGATGGC        TTTTTTATTTTCAGC 100 68
    CPS_3535 NONE
    CPS_3534 3673518 .. 3673534 -  -2.9  -3.53444   TTGTTTAATAACTAA              TCAGCCA GAT TGGGCGA              GCATCTATATCCATT  47 346
    CPS_3532 3672204 .. 3672232 -  -6.2  -3.31537   ACTATATGAGATGAA       GTTGCTCA-TCAA CAAC TTAAGTGAGCAAC        TGACTAAAAAGTAGG  59 60
    CPS_3530 3671252 .. 3671270 - -10.2  -5.36441   TGTGGAGATAAAAAA             TACCCCGC TAT GCGGGGGA             TTTAAAAATTCAAGA 100 51
    CPS_3529 3670367 .. 3670385 -  -7.5  -5.93809   GTCTTACAAAAAAAA             TAGCACT TTGTC AGTGCTA             TTTTTTTTAGGGAAT 100 96
    CPS_3528 3668173 .. 3668191 - -11.8  -5.97979   ATAACAATAAAAAAA             GGAGCAAT TAT ATTGCTCC             TTTTTTATTATGTTT 100 43
    CPS_3521 NONE
    CPS_3520 3659098 .. 3659116 -  -7.4  -4.38712   GTCACGGGTATAAAA             GTGCATGT TTC ACTTGCAC             TTTACTTCAGCTTAT  81 37
        rluB NONE
         rnd 3656536 .. 3656550 -  -2.8  -3.60296   GACGGTTATTCGAAA               CCTTGC TGG GCAAAA               TCTAACAAGGTTTGA  48 1
    CPS_3517 NONE
    CPS_3516 3654917 .. 3654934 -  -2.1  -3.22113   ATTTGCTCATAAAAT             TTCAAGTA CAT TACT-GAA             TAGGTGGAAACTTAA  44 18
    CPS_3515 3654323 .. 3654333 -    -4  -2.91276   CTTTTCGTCATAAAC                 GATA CGC TATC                 TAAGTATCAATTAAT  46 36
    CPS_3514 3653189 .. 3653241 - -17.4  -4.13206   ACGACTAAATAACAA TTAACATGAGTAGAGACAGACTAT TCTTC ATAGCGTGTCTCTACTCATGTGAA GTATGGTATTAAACA 100 206
    CPS_3511 3648182 .. 3648219 -  -7.3  -3.15056   AGGGCGAATTTAATA   TTAGGCAAA-GTCAGA ACTTGAA TCTGACCTTTACCTAA   AAATTTTTATACTAT  65 56
    CPS_3510 3647440 .. 3647451 -  -2.2  -3.62539   CAGGAAGGAAATTAA                CAGC AAAA GCTA                 ACATCGAAGAGGGAC  48 469
    CPS_3508 3644371 .. 3644396 -   -12  -3.62775   ATTAGTTTGGAATAA         GTTGTGACCA TCTAAG TGGTCACAAC          TTTATTAGCATATAA  91 102
    CPS_3507 NONE
    CPS_3506 NONE
    CPS_3505 3639746 .. 3639766 -  -9.8  -3.53012   CTTGTTTTGGCTAAA            GCTTTTGG GCATA CCAAAAGC            TTTAGCTTAGAACTT  82 51
    CPS_3504 3638203 .. 3638237 - -12.3  -2.88579   CCAAGTTGTCATAGA     TCCTATCTCACTAAG TGACC CTTTGCGAGATAGGA     GGTTATTTAGATTAT  86 302
    CPS_3496 NONE
    CPS_3495 3631531 .. 3631541 -  -3.2   -3.5032   GTCGTACATTAAAGA                 GCCA TAT TAGC                 TATGTTTTTTATAGC  48 168
    CPS_3494 3630941 .. 3630953 -  -9.1  -3.62176   AAGAAGAGCGTGAAA                CTGCC ATT GGCAG                AATGTGTGTGGCAGT  80 504
    CPS_3490 3629798 .. 3629835 -  -5.8  -3.17392   CACTGGCTAACCGAA  GTCGTA-TACCAAAAGTG GCGC CACTTTTGGTAGTTCG-C   GTATATGAGTTTAAT  59 49
    CPS_3489 3628659 .. 3628672 -  -2.3  -3.35679   TTTTTGTATCGATAA               CGCTT TGCT ATGCG                GCGATAAATAGTGCG  45 74
        fadR 3627354 .. 3627375 - -11.7  -5.93809   TGCCCACAAAAAAAA           GAAGACGAT TAAA ATCGTCTTC            TTTTTTGGTTTTTTG 100 66
        hppD 3620773 .. 3620811 -   -17  -5.03314   CTTAGCTTCAAAAAA   TAAAAAGCCAACAAACTC ATA GAGCTTGTTGGCTTTTAA   ATTTACGATGTTTGG 100 50
       ppiC2 3619591 .. 3619601 -  -6.8  -3.19513   ATAAGTTCAACTTAA                 CTGC AGA GCAG                 TTAGCCGATATTAAA  60 95
        lolC NONE
        lolD NONE
        lolE 3614908 .. 3614918 -    -4  -4.88067   ACTTATGTATAAAAA                 TTCA ATC TGAA                 ACCCTATTAAACTGG  70 410
    CPS_3475 3613273 .. 3613328 -  -2.8  -4.03234   TTTGTGGCAGATAAA TACTCGTTACCAATCAAAATTCATGGT TAA AGC-TGAATTTAAAATGGTAACAGGTA TATAAAATCAATTAG  53 55
    CPS_3474 3612526 .. 3612537 -  -7.2  -5.76633   TTAGATATAAAAAAA                CCGC TTTC GCGG                 TTTTTTTGTTTTTGC  93 88
    CPS_3472 3611624 .. 3611638 -  -5.7  -2.89564   CCTGTATTGGATATA               TAGGG TATCG CCCTA               AACTCAGATAACTTT  52 47
    CPS_3471 3610532 .. 3610565 - -18.4  -4.96848   GGGCTCAGACAAAAA     CAGGCCTGTAGATT ACTGCG AATCTACAGGCCTG      TTCAATATTTTACTT 100 127
    CPS_3470 3608533 .. 3608560 - -18.6  -5.27335   GTCGTTAAATAAAAA        GGGGCTCAATGT TTTC ACATTGAGCCCC         TTTTTCTGTCTCGCG 100 52
    CPS_3467 3605693 .. 3605708 - -10.4  -4.94487   GTATAAAATAGAAAA              CGGGCT TTAA AGCCCG               TTGTAACATTCAAGT 100 61
        ligA 3603459 .. 3603476 - -11.3  -5.43487   AAAGCACACAAAAAA             GGACGCT TTTA AGCGTCC              TTTTTAATTAACTGA 100 71
        putP 3598880 .. 3598915 -  -9.2  -4.12532   CTTTGTAGATATAAA    CAAAAAACTCGTTG TTTTAAGG CAACGAGTTTTTAG     ACAAACTATATAACA  89 54
        fklB 3598019 .. 3598034 - -10.4  -5.78622   TTAGCTTAAAAAAAA              GCCCTC AATT GAGGGC               TTTCATTATAATACG 100 45
    CPS_3461 3597453 .. 3597463 -  -8.2  -3.21276   GTTCTTTTGATAAGA                 GCGG AAA CCGC                 CGATAAATTTAATTA  70 88
        dapB 3596582 .. 3596620 -  -5.4  -3.61178   CTTATCTATGTGAAA   TTTCGTTAATACCTAGAT GTT AACTAGGTATTAACATTA   ATCTTTTAATCCGAG  59 23
        carA NONE
        carB 3591892 .. 3591917 -  -9.2  -3.65603   AAATACTTTGAATAA         GCTTAAATTC ACTCAG GAATTTAAGC          TTTATGTAGTCCGTT  80 40
        greA 3591252 .. 3591276 - -11.5    -5.252   GACGCGCACAAAAAA          GGCCGAAAACA TGA CGTTTTCGACC          TTTTACTTAAACAAC 100 83
    CPS_3456 NONE
    CPS_3455 3589959 .. 3589976 -  -9.9  -5.37345   TGCAACCATAAAAAA             TGACAGC AATT GCTGTCA              TTTTTTATTTCTGCT 100 51
        rrmJ 3588544 .. 3588577 -  -2.5  -3.72027   AGTCGCCAGTAACAA     CTAGTTACAACTTAC CCCA GTAAAATGTTACTAA      CCTTTGTAGCCAGTA  51 22
        ftsH 3586384 .. 3586412 - -13.3  -4.84527   TCTACATATGAAAAA        GCCTCGGTATTTA CAG TAAATAACGAGGC        TTTAATAATGATATA 100 47
        folP NONE
    CPS_3450 NONE
        glmM 3583964 .. 3583977 -  -3.9  -2.73468   TAATAGTGGTAATTA               GTAAT AATA ATTAC                TTAACAAGTTTCACT  45 22
        tpiA NONE
        secG 3582417 .. 3582439 - -14.2  -5.41359   AACCAAACGAAAAAA           GGCCGATTCA TCA CGAATCGGCC           TTTTATAATTATTTA 100 186
    CPS_3445 NONE
    CPS_3444 3581604 .. 3581616 -  -2.7  -3.21872   TTTAAAGACACTTAA                TACCT CTC AAGTA                GGAAAGTTTAACGCA  45 33
    CPS_3443 NONE
    CPS_3442 3579620 .. 3579641 -  -4.5  -3.18264   GCGGGTATCTACGAA           CAGCTAATT ACGC AATTAGTTG            AACAAAACTTAGATC  51 416
    CPS_3438 3578288 .. 3578322 -    -6   -2.9953   GTAATGATAAGGATA     GTAACTAAAGAT TATTCATTAGT ATCTTTAGTTAC     TTGTAGTGCTGATAA  57 108
    CPS_3437 3577083 .. 3577094 -  -5.8  -2.89039   AATTAGCGCTACATA                CTGG GTTG CCAG                 CATTTGAATGGGCTG  54 264
    CPS_3431 3569317 .. 3569345 -  -9.1  -3.33092   ATACGCATAGAAAAC        CTAATAAGTAAAA AAT TTATACTTATTAG        TATTGATGAATAAAG  77 130
    CPS_3430 NONE
    CPS_3429 NONE
    CPS_3428 3564229 .. 3564239 -  -2.4  -3.34344   CTATTGCTCAATCAA                 GCGC CTT GCTC                 ATGAAAATTTATCTT  45 119
       fadD2 3562327 .. 3562361 - -18.2  -3.21466   AACTTATGAACTGAA     TCGGGTATTAAATGAA TAT TTCACTTAATACCCGA     TAAGACATTCAACTG 100 88
    CPS_3421 3555003 .. 3555016 -  -3.8  -4.00512   GTTGACAACAAAACA               GCAG CATTGT CTGC                AATTATTCACGTTAT  57 83
    CPS_3420 3554141 .. 3554155 -  -6.4  -3.18383   ATTGGGATTGAGCAA               CACAGC CTT GCTGTA               TAGCTCAATCAACAA  61 69
    CPS_3418 3549044 .. 3549064 - -15.5  -5.08824   CCTGTACCTAAAAAA            GAGGGGGAA CAC TTCCCCCTC            AAAAACGTAACAACA 100 73
    CPS_3417 NONE
    CPS_3416 NONE
    CPS_3415 3545203 .. 3545232 -  -7.1  -3.91352   ATATTGTTAATTAAA       TTGCGCTAGGCCT AGAT AGGCCCAGCTAAA        ATTATGCTATATACG  73 32
    CPS_3414 3543785 .. 3543802 -  -2.7  -3.49618   TCTTTATATAAGTAA             CCTGTTT ATAT AAATAGG              TAAGCAGTATTATTT  47 305
    CPS_3413 3542262 .. 3542300 -  -6.3  -4.09243   TATACTCCGTTAAAA  CT-ATAACTACCCAACTT ATGC AAGCTGAATAGTTATCAG   GTAATTAAAAATATA  71 204
    CPS_3412 3541414 .. 3541431 -  -2.7  -2.53015   ATAGTCTGGAATGTA             CGT-GGCT TAT AACCAACG             CTTACGTCTTTTATA  41 14
    CPS_3411 3539843 .. 3539875 -  -6.5  -2.54794   TTAATTTGATAAGAG      CATAGGCAAAT AAGTGATAAAA ATTTGCCTATG      TTGCTGGCTTTACGA  56 102
    CPS_3410 3539186 .. 3539203 -  -4.1  -3.37796   GGTTATCACTTATAA             TGTCCCT TTAG ACGGACA              AATACTCGTTATTAT  53 140
    CPS_3409 3538540 .. 3538558 - -10.4  -5.71983   TTAAGTATAAAAAAA             GCTTCAAT AGT ATTGAAGC             TTGGGGAGTCAGTGT 100 73
        nhaP 3536688 .. 3536698 -  -3.2  -3.15131   TTTAAATAAAAATAT                 TGCC TAC AGCA                 CCTTTAATCTTAGTT  47 516
    CPS_3407 NONE
    CPS_3406 NONE
    CPS_3405 3534347 .. 3534381 - -13.1  -3.99405   CTAAGTGAGTAGAAA     CATAAAGACCGATAC AATTA GTATCGGTCTTTATC     GATAACTTATACGTC 100 39
    CPS_3402 NONE
    CPS_3401 3528481 .. 3528498 -  -6.3  -3.64487   GTAGACGGTGAAGAA             CTCGATG ATTT CATCAAG              GAAATGCAAAGAAAG  64 153
    CPS_3397 NONE
    CPS_3396 NONE
    CPS_3395 NONE
    CPS_3394 3523350 .. 3523368 -  -3.8   -5.4833   TTACTTAACAAAAAA             CTTACCTG TTG CCAGTAAG             ATCAGCGATCCTTCC  79 289
    CPS_3391 3520955 .. 3520966 -  -4.4  -2.80796   TGTTATTATTTAAAC                GACT ACTT AGTC                 TGTATATCGCGTTAA  48 55
    CPS_3390 3519649 .. 3519661 -  -4.1  -3.33696   TGCTTCTGCAATCAA                CATCC TTA AGATG                ACTTACTTATTCACT  53 32
    CPS_3389 3519410 .. 3519439 -  -2.9  -4.72545   ACAAAAATAAAACAA       CATTAATTATACC TGCA GGTTCACTTAATG        AGCTGCCTGATTTAA  65 130
    CPS_3385 3517086 .. 3517131 -  -4.3  -5.27335   TGTTCCAAATAAAAA TATAGCAGTCGTTATATTCCTC ATT GAC-AATATAACGATCACTATA TAATATGACCTAAAT  79 480
    CPS_3383 NONE
    CPS_3382 3515904 .. 3515924 -  -5.5  -3.53091   ATTTTTCCTCCCAAA            GGTTCTATT ATT AATATAACC            TTTACTTTCATTAAC  59 375
    CPS_3378 3512399 .. 3512409 -    -4  -4.05033   GCTACGCTATATAAA                 TTAG CGA CTAA                 ACTCCAACCCCATGG  57 15
    CPS_3377 3510304 .. 3510331 -  -7.8  -3.16202   GTGAGATGAAAATGA        TCATCGACTACT TCTC AGCAACCGATGA         ATATTTACATACTTA  67 60
    CPS_3376 3508811 .. 3508833 -  -6.3  -2.76483   GATCTAAATTATAAG          GTCCGGCTGC CTCG ACAGC-GGAC           ATTATTAACATGTCA  57 215
    CPS_3375 3506658 .. 3506702 - -10.2  -3.73816   AATATCACATGGAAA CTTAAACATCCCATGCCAGCA TATT TG-TGGCATGAGACGGCTAAG TTGGCGGTAGGCTGA  87 363
    CPS_3371 3498894 .. 3498906 -  -4.1  -3.58914   CGAAAGTAACGACAA                CAACC GTT GGTTA                GATTTATACAAACGT  53 404
    CPS_3369 NONE
    CPS_3368 3495231 .. 3495245 -  -5.8  -3.53091   AGCCGTTTTTGTAAA               GAATAT GAA ATATTC               AAGAACACTCCTGAT  60 337
    CPS_3366 NONE
    CPS_3365 3493118 .. 3493132 -  -2.8  -5.27335   GGGGGGAAATAAAAA               CAACTA AAG TGGTTG               AAGTAGGAGAACATG  73 154
    CPS_3363 NONE
    CPS_3362 3489444 .. 3489457 -  -2.3  -5.55769   CTGCACAATAAAAAA               CGCCC AAAA AAGCG                TTTTTAAATAATGAA  74 104
    CPS_3361 3489204 .. 3489214 -    -4  -3.36515   GGTGACGGGTAAATA                 CTTA TTA TAAG                 ATTCTAGACCATAGA  51 93
    CPS_3360 NONE
    CPS_3359 3485754 .. 3485768 -  -7.1  -5.03314   CTTAGGGCCAAAAAA               GCCCT TCTAC AGGGC               TTTGATTAATGGAGT  88 61
    CPS_3358 NONE
    CPS_3357 NONE
    CPS_3356 3483185 .. 3483198 -  -2.4  -4.47007   TAAAAAGTAAAATAA               TCAG ACTGTA CTGA                CTTTTTGTTGTTAAT  59 65
        gap3 3482042 .. 3482060 -  -2.4  -2.79581   TAAACGCCCAATAAT             TACCTGTT ATC ACCAAGTA             TTGCTTCACTTGATT  41 89
    CPS_3354 3480678 .. 3480709 -  -9.4  -4.28548   ATCGACTCACCAAAA      TCTGCCAGGGCCGT CGGT ACTGCCCTCGCAAA       CAATACCATTGGTTA  85 162
    CPS_3352 3478661 .. 3478686 -  -6.9  -4.69549   AAGCCAAAATGAAAA         GCGGC-ATGGTC ATT AACCATTACCGC         AGTAGATCCTAATTC  83 34
    CPS_3351 3478187 .. 3478200 -  -2.4  -2.61216   TTACCAATCAAGTTA               TAGC GTATTG GCTA                ACTTACATTTTTATA  40 79
    CPS_3350 NONE
    CPS_3349 3476599 .. 3476619 -  -6.9  -3.73072   AACTTTTTTACCAAA            GCTACTCTC ATC AAAAGTAGC            TTTAATGGGTAGTAG  70 372
    CPS_3347 NONE
    CPS_3346 NONE
    CPS_3345 NONE
    CPS_3344 NONE
    CPS_3343 NONE
    CPS_3342 3467039 .. 3467063 -  -7.3  -4.34557   AATTTAAAAAGTAAA          TAGTGTCATTA ACG TAACAACACTA          CAACAAGAGAAATTA  78 9
    CPS_3341 3466043 .. 3466058 -  -2.5  -2.83271   TCAGCGCTAGAATTA              CTCGG AAATAG CCAAG               AAAGTGCTAAACGTG  42 321
    CPS_3339 3463412 .. 3463423 -  -4.4  -3.30038   TAGACTCAAAGTTAA                CATC AAGT GATG                 GAAGTTCAATGGCAG  52 280
    CPS_3336 3460354 .. 3460374 - -10.5  -3.60214   AGTTGAAGTAGATAA            CCGCTAGTT AAC AACTAACGG            AAAGTTGAAAGGCCC  86 246
    CPS_3334 3458487 .. 3458498 -  -5.8  -3.35996   CAGCCCCAGCTACAA                CAGG TTCC CCTG                 CCTCAACACCGTGGG  61 78
         ohr NONE
    CPS_3329 3450174 .. 3450187 -  -2.5  -3.86822   GAACCTTTTGATAAA               TTAAT AACT ATTAA                GCAGCTAGATTACTC  51 66
    CPS_3328 NONE
    CPS_3327 3448566 .. 3448587 -  -5.9   -2.9732   CCTTAACCCAAAGGA           GTCTCTACA AGCA TTTAGAGAC            CTAGAAAGTAAGAAG  56 421
    CPS_3325 3447308 .. 3447326 -  -6.2  -3.53444   TGTGCCAAGAAGGAA             TAAATATT TTG AATATTTA             TCTAGGTCAACTGAA  62 264
    CPS_3324 NONE
    CPS_3323 3446380 .. 3446397 -  -4.9   -3.2241   TACTGGCCAGAAAAT             GATGAAA ATTT TTTCACC              TCTATGAATACCAGT  54 325
    CPS_3319 3442347 .. 3442365 -  -5.3  -3.43104   AATCAGTCAATAAGA             TGGTAGA GGCAA CCTACCA             TTTGAGGTTGCCACA  57 59
    CPS_3317 3441197 .. 3441213 -  -3.7  -4.03219   ACTGCACAATAATAA              TGAAATG CAC CATATCA              GAACACACTCGCTAT  57 37
    CPS_3316 3439134 .. 3439164 -  -3.5  -4.56775   ATTTTCCTTTAAAAA      CAAGTCATTAAAGG CTTA CCTTTAA-AACTTA       TCTTTAAAGAAATTC  62 43
    CPS_3315 NONE
    CPS_3314 NONE
    CPS_3313 3435417 .. 3435429 -  -3.3  -3.77219   ACCATGGAAGTGAAA                CGACA ACT TGACG                TGCTAGACCGACATT  53 510
    CPS_3306 3428610 .. 3428628 -  -4.5  -3.30798   GACAATCAATCAACA             CCCGGTA GAACT TACCGCG             ATAGAATTCAATTTA  52 319
    CPS_3301 3424514 .. 3424539 -  -4.7  -3.61922   AAGAGTTATGCTAAA         TAGTGAGCAAC CTAT GTTGATCGCTA          TTCAGTGTCCATTAC  57 115
    CPS_3299 3422344 .. 3422359 -    -4  -3.76607   GAATATATACCCAAA              CTACAT GAAG ATGCAG               GCTTCAGTTGGAATT  55 80
    CPS_3298 NONE
    CPS_3297 3420053 .. 3420083 -  -7.8  -3.69069   TTAACTTTAAGATAA      TAACTAGG-GCAT ATATCA ATGCACCTAGTTA       TCTCCTTAAAATCGT  71 62
    CPS_3296 3418538 .. 3418567 -  -5.2   -3.1505   ATCACTGGGGATTAA       CATCAATTAG ATGAGGAAGG CTAATTGATG        TTGGGAAATATACTG  55 186
    CPS_3295 3418091 .. 3418118 - -10.8  -5.46698   GTCAAAAGCAAAAAA        CCAGAA-TACCTT ATT AAGGTAATTCTGG        TTTTTTTTGGGTTAA 100 76
    CPS_3292 3416980 .. 3417001 -  -4.4  -3.54951   CAGCTTATTAGAGAA           TGCAGGAG CATATT CTCCTGAA            TAACCATTCTCTTCG  55 42
    CPS_3291 NONE
    CPS_3290 3415969 .. 3415988 -    -8  -4.20516   TCTTTACCTAATAAA            CTTAACTT GGGA AAGTTAAG             TTAGTGGCGTTAAAG  81 21
    CPS_3289 3414839 .. 3414851 -  -4.9  -3.32997   TTGGCATAAAGCCAA                TGATT AAT AATCA                GTTAACAAGTAAAAC  54 23
    CPS_3286 NONE
    CPS_3279 NONE
    CPS_3278 NONE
         uup 3406229 .. 3406261 -  -2.9  -3.22521   TCTACATTAAGGCAA      TACTTTAAAACGA AGACTTA CCATTTCAAAGTA      TTTATTTGTTATTCA  45 34
    CPS_3276 3404227 .. 3404240 -  -3.8  -5.71712   TCGGATATAAAAAAA               GCAC TCACTG GTGC                TTTTTTTTATGCTTA  84 81
        rmf1 3403795 .. 3403813 - -14.6  -4.23758   AGTTTAGATCGAAAA             GCCCAGCA ATT TGCTGGGC             TTTTTAATATATTCA 100 89
    CPS_3273 3402391 .. 3402401 -  -2.6  -3.34332   ATTATTATAGAAAAC                 TAAT GCT ATTA                 AGCGTTTATTAGTCT  47 91
    CPS_3271 NONE
        uvrC 3399647 .. 3399658 -    -3  -3.25262   AAGTTTAAGTAAAAG                CTTT GAAT AAAG                 TCTTGTATAGGAAAG  47 87
        pgsA 3398930 .. 3398948 - -10.3  -3.91084   TTATTTTTAACTAAA             CGGTCCA TTTAT TGGACCG             TTTAAAATTAAACAA  93 56
    CPS_3260 NONE
    CPS_3259 3393854 .. 3393864 -  -5.4  -3.07192   AAGTTTTGTAAGAGA                 CATG TTG CATG                 ACTCGGATGATCTGG  54 394
    CPS_3251 3383538 .. 3383571 -  -3.9  -4.57304   ATCCAATGAAACAAA     GCAGCCCTAAAAACA TTAT TGCTTTTATAGGTGC      AATAACTGGATTTAT  66 145
    CPS_3245 3375866 .. 3375902 - -11.1  -2.92943   AATATTAAATAGAAC    CACCATAATTATTTGCA TGA TGAAAATCATTATGGTG    CTTATTTGCATATTA  81 50
    CPS_3244 3374493 .. 3374505 -  -2.7  -3.72576   TTTTCTCCTATCAAA                TTACA GTA CGTAA                ATTGTTACTAAAGGG  51 8
    CPS_3243 NONE
    CPS_3242 3372809 .. 3372824 -  -3.4  -4.57755   AGTTATCACATAAAA              TTAATT GCAC AATTAA               TTTGGCTAATTATAG  62 159
    CPS_3241 3371288 .. 3371302 -  -6.4   -3.8709   AAAGCTTGGTATAAA               GTACGT TTT ACGCAC               AAAGATACCGAACAT  66 199
        glnS 3369440 .. 3369472 - -13.6  -6.36459   TTTAACAAAAAAAAA      GCCAGTGGTAAGTT TAAAT AACCTACCACTGAC      TTTATTAAGAAGAAG 100 94
    CPS_3239 3367203 .. 3367230 -  -3.6  -5.00616   CCCTCTTTTAAAAAA        TAGAATAATTAA CCCA TTAATCAGTCTA         TTAATCAGTAATGCG  70 26
    CPS_3238 3366246 .. 3366260 -   -10  -5.28755   AAACACACGAAAAAA               GAGGCT TTT AGCCTC               TTTTTTTTGTTTTTT 100 86
    CPS_3234 3362859 .. 3362869 -  -8.2  -6.11644   TTATGCAAAAAAAAA                 CGGC TAA GCCG                 TTTTTTTGTACATCA 100 58
    CPS_3229 3357432 .. 3357472 -  -8.5  -3.95153   TTAATCATTGATAAA  TAAACGTTAATGAAAGCCA TTT TAACAATCATTAACGTTTA  AAACATATTTACAGT  82 34
    CPS_3226 3354142 .. 3354156 -  -2.2  -3.72241   TATTAATTATCCAAA               TAAATA AGC TATCTA               CCTCGTCGAGCGTTG  50 19
    CPS_3225 NONE
    CPS_3224 3351995 .. 3352012 -  -2.7  -4.73108   TTCATAAAACTAAAA             TGGATGA CCTA TCATCAA              CCAAGTACTTGTTCC  63 2
        gltX NONE
    CPS_3215 3347651 .. 3347688 - -12.3  -2.62983   TTCATGGCTATATTA   CAGCGATTAAATAAG GGAGTAAT CTCATTTAATCGCTG    AGTCTACAAATGAAA  86 116
    CPS_3211 NONE
    CPS_3210 3343260 .. 3343277 -  -2.7  -3.71917   ATCCTAAATGTTAAA             TCAGAAA TCAA TTGCTGA              AGGTTGCAGTACATT  51 8
    CPS_3209 3342609 .. 3342629 -  -5.4  -3.54951   TAGCTTATTAGAGAA            TGCAGGAG CAATT CTCCTGAA            TAACCATTATTTCAT  59 143
    CPS_3206 3338709 .. 3338724 -  -3.2  -4.55798   TATTTTAAAGCAAAA              GAGCAT AACT AAGCTC               GATTTGTTTTTACTT  62 18
    CPS_3202 3331212 .. 3331236 - -10.1  -5.80951   ACCTAAAATAAAAAA          GCCGTATTGTT ATT AACAATACGGT          TTTTAATTTTTATAA 100 112
    CPS_3200 NONE
    CPS_3199 3330198 .. 3330230 -  -9.4  -4.21607   TTTAGGCAAGACAAA      TAATTTAAGCATAG TCACT CTATGCTTAAGTTA      TTTAACGCCGAATAA  89 170
    CPS_3195 NONE
    CPS_3194 3324600 .. 3324637 - -17.4  -3.16881   CAGTTACTTTACCAA   CATAAAAAAACGCGAT TAAATC ATCGCGTTTTTTTATG    TAAATTCTGTTCAAT 100 57
    CPS_3188 NONE
    CPS_3187 3317532 .. 3317561 - -15.2  -5.38054   CGTTATAAATAAAAA       GCCCTAAGCTAA ATAAAA TTAGCTTAGGGC        TTTTTTAATGTACAA 100 137
    CPS_3184 NONE
    CPS_3183 NONE
    CPS_3182 3314796 .. 3314826 - -12.9  -2.90763   GTCAGATTTCAGACA       TAAAAAAACTCCA ACTAG TGGAGTTTTTTTA       TGTCTTTTTTTATGC  87 91
    CPS_3175 3306960 .. 3306971 -    -3  -4.43208   ATATTGCTAAAGAAA                CAAT AAAG ATTG                 CAGCAAAACGTTATC  60 490
    CPS_3172 3304631 .. 3304662 -  -4.7  -5.10208   TAAGCTTAAGAAAAA     GGCTTTGT-TAC-TA CGAG TAGGTAAACAAAGCC      TTGATATTTTAATGA  77 73
    CPS_3170 3302986 .. 3303016 - -11.5    -3.262   ATTTAAAATAAATTA       TAGAGTAATTATT TAATC AATAATTACTCTA       TCTTAATAAGTTAAA  87 41
    CPS_3169 3302153 .. 3302163 -  -2.6  -5.05606   GTCAACAAAAAGAAA                 TAAA AAA TTTA                 AACATTGCTGCGCTA  70 77
    CPS_3167 3298960 .. 3298981 - -13.1  -5.80248   TAACACATAAAAAAA           GCCCTGATA GTAC TATCAGGGC            TTTTTTATTTTAGCG 100 60
    CPS_3158 3289268 .. 3289280 -  -7.7  -3.31183   ATAATTTAAACTCAA                GAGGT CTG ACCTC                TTTAACTAACTTGAT  67 207
        fadI NONE
        fadJ 3285482 .. 3285529 - -11.4  -5.08824   CGTTGATGCAAAAAA GGCTGTTGAGCATATTAGAACA GTTA TGTTCGAAAAGTCTCAACAGCC CTTTACTTGTTTTAT 100 53
        sixA 3281693 .. 3281711 -  -4.5  -3.61465   TTTTAAAAAATAAAG             TGCCCCA TTGGT TGGTGCA             ACACCCTGATGTGAT  55 139
    CPS_3151 3279906 .. 3279918 -  -3.5   -3.1505   ATTACCGCCTATTAA                TTTAA TTT TTAAA                GCTACGAATACACTT  47 133
        aroC 3278672 .. 3278686 -  -4.2  -2.69596   TTGAAAGGAATCAAG               CGTATG AGC CTTACG               ATGAAAAGAAAAGGA  47 103
    CPS_3149 3277461 .. 3277475 -  -2.8  -3.35679   CTTCCTTATTTATAA               TCTATC AAT GTTAGA               TATTATACTGCAATT  47 66
    CPS_3148 3276967 .. 3277004 -  -3.6  -5.28683   ATGAATACGAAAAAA   CCAAAGCTTTTATTAA AATCAG TTAATAAAGACTGTGG    TTTTTTATTCGCTTC  76 57
    CPS_3123 3262685 .. 3262699 -  -5.7  -3.90112   TGGCGGTGAATTAAA               GTGGA TGGTG TCCAC               TTTATCGGGGGAAGA  63 233
    CPS_3107 3251485 .. 3251508 -  -9.6  -4.53705   AAGGTTTAGATAAAA          CGCGATTTAG GCAA CTAACTCGCG           TTTTTTATTTAAGAG 100 125
    CPS_3105 NONE
        pfaA NONE
        pfaB 3237978 .. 3237989 -    -3  -4.07885   TACTTTCCTCGAAAA                GTTT TATA AAAC                 TTTTAAGCGTTTTAT  55 291
        pfaC 3231784 .. 3231835 -  -8.6  -2.94218   ATCCTCGATTAGATA CTTCGAGGATGACGTCTGAGAGGC AAAT GCCTCATTAACGTCATACCCGAGG TTACTTCTTGGACTT  69 103
    CPS_3101 NONE
    CPS_3100 NONE
        pfaD NONE
    CPS_3098 3228660 .. 3228676 -  -4.4  -3.55202   TAGCTTCAAATAATA              TAGCGA ATCTG TCGCCA              TTAGATTTATCAGCA  55 410
    CPS_3091 3223379 .. 3223404 - -12.7  -5.46276   AACAGACACAAAAAA         GCGATAGTACT TTAC AGCACTATCGC          TTAATTTACTGAGAA 100 110
    CPS_3089 3219741 .. 3219751 -  -5.4  -2.73701   GCGGATTAAATTAAC                 CCAA GAC TTGG                 TATGTGGCCATGATA  52 346
    CPS_3086 3217652 .. 3217666 -  -4.2  -2.73099   CATAGTATAAAAACC               CTTCGG ACT CAGAAG               CTAAAGGAAACATTC  47 138
    CPS_3085 3215182 .. 3215193 -  -2.2  -4.65747   TAATCGCTAATAAAA                GCCA TTGT TAGC                 GACGTAGAAAAGGAC  62 123
    CPS_3084 NONE
    CPS_3083 3213119 .. 3213129 -  -2.6  -3.55815   AAACACTCTTGCAAA                 TTAA CCT TTAA                 CTGCATTCTGCTTAA  48 55
    CPS_3081 3212020 .. 3212036 -  -7.3   -3.1506   AAACTTTTTTATCAA              TGGGTAA TGA CTACCCA              TCTCATCTGTAGAAA  65 46
    CPS_3080 3210475 .. 3210500 - -10.6  -3.16676   CGCAGCAAGGGAACA         TTAGCACCAA GATTTA TTGGTGCTAA          AAAGCTATGACGTTT  83 288
    CPS_3074 3205045 .. 3205091 - -11.2  -3.33589   AAGCTATAAAAATGA GTCGTTTTATCATTCGACTT TAATAGG AAATCAAATGATAAAACGGC GAGCTAACTTATAAT  87 45
    CPS_3072 NONE
    CPS_3071 NONE
       msrB2 NONE
    CPS_3069 NONE
    CPS_3068 3201957 .. 3201982 - -12.1  -3.56844   CGCACCAAGGAAACA         TTAGCACTAAT AAAT ATTAGTGCTAA          AAAAACGATTTAAAA  91 61
    CPS_3067 3201329 .. 3201345 -  -9.5  -3.33424   AAATAAAATAGAAAT              CATCATC GCA GATGATG              GTAAAGGCATAGCAG  75 269
    CPS_3064 3198056 .. 3198087 - -11.2  -2.87229   ATTTTACTACTAAAG      CGCTTATTTCAACTA AAT TA-TTGAAATAAGCG      ACCTGTATTAAGTGA  83 46
    CPS_3063 NONE
    CPS_3062 NONE
    CPS_3060 3197212 .. 3197253 -  -6.9  -2.80859   GCAAAAGAGAGAGGA GCATCAATATTTCTGTTTCA CAT TAAAACA-ATACATTGATGC GTGAATATATATAAT  62 62
    CPS_3057 3193774 .. 3193801 - -12.9  -3.33815   ATCTCTTTTAATTAA        TAGCACTACCT AGTTTG AGGTAGTGCTA         TGCTTATCCCTTTGG  93 88
    CPS_3056 3192531 .. 3192545 -  -2.8  -3.01422   TATTTCTATAAATCA               GATTAC TAT GTAGTC               AAATAAGGGCATTGA  43 8
    CPS_3054 NONE
    CPS_3053 3189712 .. 3189727 -  -3.2  -3.13813   AAAATACATAAATTA              CGGTGC AAAA ACACCA               CGAAAAATTTTAACT  45 39
        acoA 3188664 .. 3188674 -  -5.4  -3.16944   ATTATTAAGCGAACA                 CATG CAG CATG                 GCTTCTTCTGGTTGT  55 4
        acoB 3187329 .. 3187339 -  -3.2  -3.01791   ATTGCTCCCCTAACA                 CCAC GCA ATGG                 CACAGTGTAGGTTGA  45 296
    CPS_3049 NONE
        acoR 3183876 .. 3183898 -  -5.7  -4.47707   GGTTACGAAAAATAA          TAACAG-GCT GTTA AGCTCTGTTA           AAACGTAAGGTGTTC  71 40
       tatA2 NONE
       tatB2 NONE
       tatC2 NONE
    CPS_3042 3178068 .. 3178083 -  -4.7  -3.64822   ATCTTTTTAGGGAAA              TGGCT AAAAAA AGCCA               AGCAGCAAAAACGCT  57 77
    CPS_3036 3173643 .. 3173661 -  -5.3  -5.61689   AAAATTAAGAAAAAA            TGGCAAGC TGAT GCT-GCCA             TTTTTTGGAGAGCTG  86 57
    CPS_3032 3170089 .. 3170117 - -11.2  -5.52023   ATTAGGAATAAAAAA        GTCCACTTTAAA ATTGA TTCAAAGTGGAC        TTTTAGTGTTTCAAC 100 52
    CPS_3031 NONE
    CPS_3030 NONE
    CPS_3029 3167486 .. 3167496 -  -5.4  -2.59822   ATAATAATTACCAAC                 GAAC AGA GTTC                 TCAATCATTGCGAGC  51 49
    CPS_3025 3163376 .. 3163409 -  -6.9  -3.05046   TTATTTTGTTAAAAC     TTGGATATTACTGAG AAGT CTCAGTAATATAAAA      CATGCAACCCAATAC  63 420
    CPS_3023 NONE
    CPS_3022 3161918 .. 3161930 -  -3.3  -4.17316   AGTTGGTTAAAATAA                GCTAC GCA GGAGC                AAAAACCAACTGTTA  57 72
    CPS_3021 3161163 .. 3161175 -  -6.3  -3.37869   AAAAATAACCAGTAA                GACAT ATT ATGTC                AAGTGATTTTTATTG  62 199
    CPS_3020 3160421 .. 3160434 -  -3.9  -3.84246   TGCTTAAGCAGGAAA               TATAG TTGG CTATA                ATGTTTGAGGAACGA  55 59
    CPS_3019 3159759 .. 3159773 -  -2.1  -3.79668   ACGGAACCGAGCAAA              CGGTGA GCAG TC-CCG               CTTAATTGGCTGGTT  50 51
    CPS_3018 NONE
    CPS_3017 3158361 .. 3158375 -  -3.4  -3.55548   TAACAGTCGGTGAAA               CGGTCG AGT CAGCCG               TGTGGTGGTTTATTG  51 234
    CPS_3015 3157214 .. 3157232 -  -9.6  -5.65927   TATTCAAATAAAAAA             CCTTAGCC AAA AGCTAAGG             TTTTTTTATTGTGGT 100 139
        ppsA 3152024 .. 3152049 -  -7.7  -5.77988   ATAGACATAAAAAAA         CACGTTA-CTCC AAA GAAGTTAACGTG         CTTTTTAGGTCATCA 100 101
    CPS_3003 NONE
    CPS_3002 3146344 .. 3146369 -  -4.1  -3.32202   GACGGGTATATAAGA         CTAAATGAACA CTTC TGTTAATTCAG          CAATGATCATGATTC  51 39
    CPS_3001 3146168 .. 3146179 -  -2.2  -3.96624   TAGCGCCATTATAAA                TCAC AGTA GCGA                 TTAAGTGATGTTGCT  52 26
    CPS_3000 NONE
    CPS_2999 NONE
    CPS_2998 3142644 .. 3142683 - -13.1   -2.9003   CAACATTAAACATCA  GCACTTATTGAGCAAGA TCATTG TCTTGTCCAATAAGTGC   ATTAATTTTCTGACT  87 42
    CPS_2997 3142164 .. 3142182 -  -5.4  -2.70932   CGGCTTTTTTAATGA             TATATAGT CAA ACTACATA             AGCATGGAGGTTTTA  51 195
        pheS NONE
        pheT NONE
        ihfA 3138121 .. 3138146 - -12.7  -5.28176   TTTATCCATAAAAAA         CCCGTATTAGC TTTC ACTAATACGGG          TTTTATTATTTTATT 100 148
    CPS_2982 3121045 .. 3121058 -  -3.9  -3.20941   TACTAATGAGTAACA               GATAA CAGC TTATC                TTTTAATTTTCTAGC  49 28
    CPS_2981 3118959 .. 3118990 - -13.3  -5.18726   TTTTTATAATAAAAA      TAAGCAGAATAAC GGCCAA GTTATTCTGCTTA       TTCATTGGGTATATA 100 91
    CPS_2980 NONE
    CPS_2979 3116314 .. 3116350 -  -5.4  -2.71924   TAGTTTTCCGCAAAG   CTGT-TTTCAAAGCTTA TAGT TTAGCTTTGAAATACAA    ACTATTTTTGTGGGT  51 27
    CPS_2978 3116025 .. 3116047 -  -4.2  -2.59683   ATTTTACCTCAGAAT           TTGAATAAAG CGA CCTTAGTCAA           CTAATACGCTATGCC  47 55
    CPS_2977 NONE
    CPS_2976 3114314 .. 3114335 -  -4.5  -2.69598   ATTTTCATAAAAACT           CCTTATTTA TGAT TAAATTAGG            CAGAAAAAGTATCAT  47 21
    CPS_2975 3113328 .. 3113352 - -14.4  -5.40464   CAGCACAAATAAAAA          CGGCCAATGT TTATC ACATTGGCCG          TTTTTTGTTTATTAA 100 98
    CPS_2973 3111442 .. 3111471 -  -6.5  -6.10489   AACCTCAAAAAAAAA       CCGAAAAACCTTT ATAA ATAAGCTTTTCGG        TTTTTTATGTCTAAA 100 137
    CPS_2971 3109078 .. 3109109 - -10.5  -3.06183   TCTATTTCCATTTAA      TAATTAACTGTTT TATTAC AAACAGTTAATTA       TTTATACGACAAAAA  80 333
    CPS_2970 3108496 .. 3108508 -  -3.5  -3.05616   CACCAGCAGACAAAG                TAATT ATA AATTA                ATTAAATAATCTCAG  45 57
    CPS_2968 3105902 .. 3105914 -  -2.7  -4.86731   GTTGCTTAAAGAAAA                GCTAA TAG TTAAC                GTCAATAATGCGCAC  67 159
    CPS_2966 3104970 .. 3104980 -  -2.4   -4.3739   GACTTGTCTATAAAA                 CCAG AAA CGGG                 GGCACTGTATCTTGA  57 180
    CPS_2964 NONE
    CPS_2963 NONE
    CPS_2962 3102649 .. 3102663 -  -6.4  -3.85698   TCTTCCCCCGATAAA               GTGGAC ACC ATCCAC               TTTAATTCACCGCCA  66 27
    CPS_2961 NONE
    CPS_2960 NONE
    CPS_2959 NONE
    CPS_2958 3100026 .. 3100051 -  -7.6  -3.84873   ATATAATATGAAGAA         GCCGTTTTAC TTTATT GTAAAGCGGC          TTTTTTATTGCCTGT  73 439
    CPS_2956 3097621 .. 3097631 -  -2.6  -2.91288   TAACTGATATTAAAT                 TTAA CTG TTAA                 GTAGTTTATATGAAG  42 48
    CPS_2955 3096045 .. 3096061 -    -8  -5.10154   AGTTAAAAGTAAAAA              GCCACT AGCAA AGTGGC              CTCAATACCCATCCA  90 68
    CPS_2954 3095070 .. 3095082 -  -3.3  -6.02914   CTCACAGAAAAAAAA                GGCCT TTG AGGGC                ATTACAGCCCTAAAC  93 115
    CPS_2950 3091433 .. 3091451 -  -2.4  -3.01712   TCTGCTTTGCTAAGA             TACAAGTT TAT AGCCTGTA             CGGTGGGTGGTTGAA  42 345
    CPS_2948 3090478 .. 3090525 - -12.4  -4.58395   GTTATTTTTTAAAAA TATTTAGCCATTTACAGATCGAT AAA ATC-ATCTGTAAATGGCTAAAGG AATTTAAGTAGTCAT 100 202
    CPS_2947 3089739 .. 3089752 -  -3.9  -4.04806   TTCTATATCAAATAA               TTGAA GCTA TTCAA                TACCTATATATTTAT  57 18
    CPS_2946 NONE
    CPS_2945 NONE
    CPS_2944 NONE
    CPS_2943 NONE
    CPS_2942 NONE
    CPS_2941 3074669 .. 3074680 -  -2.2   -3.1485   GAATTAATCATTGAA                TAGC CTCC GCCA                 GCTCGACAAATAATA  42 6
    CPS_2940 NONE
    CPS_2939 NONE
    CPS_2938 3070615 .. 3070629 -  -2.8  -5.54338   CAAGGAAAAGAAAAA               GCATGT GGC ACATGT               GGTTCTTGTGTTGAA  80 207
    CPS_2932 NONE
    CPS_2931 3064778 .. 3064788 -    -4   -3.6288   AAATTAATTGTTAAA                 TTGA GAT TCAA                 CATACTTCCAAAGAG  52 3
       folE3 NONE
    CPS_2929 3063642 .. 3063652 -    -4  -5.28176   GGCATCCAGAAAAAA                 TAAG GCA CTTA                 AAAAGAAATTTTTAT  76 122
    CPS_2928 3062540 .. 3062550 -    -4  -4.19506   ATGGCAACTGTAAAA                 GATA TGT TATC                 TGAGGTGGCAGTGCA  59 193
    CPS_2925 NONE
    CPS_2924 NONE
    CPS_2923 NONE
    CPS_2922 NONE
    CPS_2921 NONE
    CPS_2920 NONE
    CPS_2919 NONE
    CPS_2918 3052047 .. 3052065 -  -2.4  -3.80573   GGCACGATTATGAAA             CCCTTC TTTATCT AAAGGG             CTAGAGTCAAGCGTT  50 75
    CPS_2911 3045152 .. 3045187 - -13.6  -4.33582   GGCAACAACAAACAA    TAAAAGGTATTACTGA ATTA TCAGTAATACCTTTAA     CTAAAAAACCTTAAT 100 62
        thrS NONE
        infC 3041484 .. 3041497 -  -2.4  -2.78738   GTAAAAGTTTAATTA               CTTG TCAAAC CAAG                GATTATCTATTTTTA  41 28
        rpmI NONE
        rplT 3040648 .. 3040677 - -12.3  -4.58663   ACTATCTTTTAAAAA       TAAAAAGGACGCT ATAA AGCGTCCTTTTTT        TTAAGCTTAACTAAA 100 67
        hemH 3039333 .. 3039347 -  -7.1  -5.72616   ATGGATATAAAAAAA               CCAGC ACTAA GCTGG               TTTTTTTATTAATTA  93 54
    CPS_2903 3037464 .. 3037478 -   -10  -5.67063   TTGACTATAAAAAAA               GAAGGC TCT GCCTTC               TTTTTTTATTTCTAG 100 154
    CPS_2897 3030458 .. 3030495 -  -8.9  -3.87147   ATATAATAATAAAGA   TAATCAAAAACTAAACAT TAT AT-TTTAGCTTTTGATTA   ATATAGTGCTATTTA  79 84
         icd 3029003 .. 3029020 -  -9.9  -5.86465   AATAAGATAAAAAAA             CACAGCT ATTA AGCTGTG              TTTTTTATTGGATGA 100 67
    CPS_2894 NONE
        clpA 3025856 .. 3025873 -  -9.9  -5.77988   ACAGACATAAAAAAA             CCTAACG AACT CGTTAGG              TTTTTAATCGGTTAC 100 51
    CPS_2888 NONE
        uvrB 3020447 .. 3020458 -    -3  -2.97021   GTTTTAAATAGCATA                TCTA ACTA TAGA                 TTATTATCTTTCCAT  45 513
    CPS_2883 3018435 .. 3018446 -  -5.8  -2.79492   CTCGCAACGCTAAAT                CAGG TACA CCTG                 TATTTATTAATGGCG  54 263
    CPS_2881 3016448 .. 3016460 -  -2.7  -2.92425   AACTAATTTCATAGA                CGTTA CAT TAACA                GCCTTGTTGCTCTAC  42 20
    CPS_2880 3015223 .. 3015254 - -15.4  -3.16564   TTCTTATGGGAGTAA      CCACTAATACCTAC CGTT GTAAGTATTAGTGG       TACAACAGGTAAGGT 100 19
    CPS_2878 3012930 .. 3012947 -  -4.9  -2.67245   TTAGCCATAATCAAC             GAGATAA TGGT CTATCTC              TGGGTAAATATCTCG  50 481
    CPS_2877 3012519 .. 3012530 -    -3  -3.44229   ACTCGAGTATTAGAA                GTTT TCAT AAAC                 AAATCCTGTGCCACT  48 8
    CPS_2876 NONE
    CPS_2875 3008862 .. 3008884 -  -2.8  -4.03885   GGCTAAAAAAATTAA          TAGACCAGA CGTTTT TC-GGTCTA           AAAAGGCAAGTTGGG  53 73
    CPS_2874 NONE
    CPS_2873 3006291 .. 3006302 -  -2.2   -4.1899   TTAGGTTACCTAAAA                GCAA TAAT TCGC                 TTAACTTAACTATTA  54 138
    CPS_2871 3002854 .. 3002871 -  -9.9  -5.71638   TAACAAGCAAAAAAA             GGGTAAC TTGC GTTACCC              TTTTTTAATATTTTG 100 127
    CPS_2870 3002262 .. 3002287 -  -3.3  -2.91912   TGATTGATCTACATA         GGCATGTAATT TAAT AATAAAATGCC          GTAACTAAACCAAGA  44 125
    CPS_2869 3000824 .. 3000847 -  -3.2  -3.64283   CAAATTCTGTAACAA          CTTACGCT TATCGAGC AGCGTAAA           GTGAGATAATAGGTT  50 40
    CPS_2868 NONE
    CPS_2867 2996205 .. 2996222 -  -9.9  -5.32882   TATCATTATAAAAAA             GGGTAAC TTGC GTTACCC              TTTAGCTTAATAAAT 100 40
    CPS_2866 2994894 .. 2994908 -  -2.7  -2.77344   GCAGGGCTTAATAAC               GCCGC GATAA GCGGA               ATATTACTGTTGGCT  41 118
    CPS_2865 2992101 .. 2992115 -  -3.5  -2.57211   ATTTTGGGTTATAAC               GCCTA AATAA CAGGC               TAAGTAATGGTTGTC  42 106
    CPS_2864 2991604 .. 2991619 -  -3.2  -3.96327   ACCGTTGATTATAAA              CTCCAT GATA ATGGTG               AACAAAATGTTAATG  55 193
    CPS_2862 NONE
    CPS_2861 2989160 .. 2989189 -  -8.6  -3.36581   GAAATTTTCAAGTAA       CCCCCTTAATGG TTACGC CCATTTAAGGGG        CAAAATAGAGTTGGC  75 122
    CPS_2860 2988004 .. 2988018 -  -2.8  -4.21631   AATGCACTCAACAAA               CACG GTGTCCT CGTG               CTCAATATCTGCCAT  58 371
    CPS_2858 NONE
    CPS_2857 2986133 .. 2986147 -  -6.4  -3.85698   TCTTCCCCCGATAAA               GTGGAC ACC ATCCAC               TTTAATTCACCGCCA  66 27
    CPS_2856 NONE
    CPS_2855 NONE
    CPS_2854 NONE
    CPS_2853 NONE
    CPS_2852 2982914 .. 2982939 -  -9.2  -5.67063   TTCATCATAAAAAAA         GAGAATAACA TTAAAC TGTTATTCTC          TTTTTTAGTTCACTT 100 58
    CPS_2850 2980528 .. 2980561 -  -3.9  -2.86539   TGCAATGGAGAATTA     TCCGTTAGTTTACCT GAAC AGGTAAACTAAGTGT      AGTAACGGATATGTT  46 104
        sbcD NONE
        sbcC 2975061 .. 2975075 -  -7.2  -3.09175   AATCGTTAGCTAACA               GTTTCA GCA TGAAAC               TCATACTGTTTATCC  63 1
    CPS_2847 2973988 .. 2974001 -  -5.3  -3.68506   TAATATTTATGTAAA               TACTC GTGT GAGTA                AAAATAATCTTCAAT  59 127
       slyD1 2973361 .. 2973387 - -10.2  -5.95539   TTTCAAATAAAAAAA         GCACTAGGTAGT TTA ACTACTTAGCGC         TTTTTATTTAGTCTT 100 81
    CPS_2845 2972886 .. 2972902 -  -4.4  -4.05714   AGCTGGAATTAGAAA              CGCCTT TAGGC AAGGCA              TTGATTGAAGAGAAT  59 177
    CPS_2844 NONE
    CPS_2843 2971607 .. 2971636 -  -5.8  -2.53995   AGCTACGTTAACTTA       GAAGTGAATTGT TGTGGC ACACTTCACCTC        GCTTATGGTGAAGGA  53 407
    CPS_2838 NONE
         dcd 2965813 .. 2965831 - -13.2  -4.45168   CTGCTAAAATAGAAA             TAGCGAGC TAA GCTCGCTA             TTTGACAGACTAACT 100 51
    CPS_2827 NONE
    CPS_2826 NONE
    CPS_2825 2960468 .. 2960487 -    -3  -2.60808   ATCATGCATAATGCA            TACGTTTTA TTA TAAAACG-A            CGTATTCACATTTAT  43 62
    CPS_2824 2959673 .. 2959709 -  -5.2  -3.47494   ATTGAAGTATGATAA   CGCACTCCCCAG-CTACT AGA AGTAGTCACGGGAGT-CG   CTTATGGGTTGTATA  57 215
    CPS_2823 NONE
    CPS_2822 NONE
    CPS_2821 2956573 .. 2956619 -  -3.8   -3.4489   AATTGGTATAAGTAA TGGTATTTGCCACTCATTCA ATAACGA TGAAGTTGTGGCAAATAACA AGTCTCTACTATCTC  51 34
    CPS_2820 2953499 .. 2953527 - -12.6   -5.5604   TTAATTAATAAAAAA       GCGGCAC-TAACA TAAC TGTTAAGTGCCGC        TTAAATGATTATTTT 100 49
        prpF 2952139 .. 2952156 - -11.3   -6.0427   ACTAGATAAAAAAAA             GCGCAGA GTAA TCTGCGC              TTTTTATTTTATAAC 100 143
    CPS_2815 NONE
    CPS_2814 NONE
    CPS_2813 NONE
    CPS_2812 2944509 .. 2944532 -  -4.6  -3.92542   TTTATTTTTAAACAA          GAATCACTCT ATCA AGAACGACTC           TAGCAAGAAAATAGC  59 59
        proQ 2943735 .. 2943753 -  -5.2  -2.53911   TCAATTTCTAAGTGA             CCTAACGG TTT CTGCTAGG             CCTAGCCGCCAAACC  51 64
         prc 2941616 .. 2941633 -  -9.8  -5.01422   TTATATAAAAATAAA             GCCGCC TCGATG GGCGGC              TTAATTATGCAAATA 100 45
       nhaC2 NONE
        pepN 2937374 .. 2937410 -  -6.8  -2.77132   TACGGATATAAATAC    TAGTAACGTGCT AATTTGAAATCAA AGCACGTTACTA    CCAAATGATATTATA  57 48
    CPS_2807 2936786 .. 2936796 -    -4  -4.16681   AACATGATGCTAAAA                 GATA AAA TATC                 ACCGAAAGTTCATCT  59 357
    CPS_2806 NONE
    CPS_2805 2933236 .. 2933255 -   -10  -5.94597   TAACACTAAAAAAAA            CGGCTAAC ATCT GTCAGCCG             TTTTCATATTACTGA 100 41
    CPS_2804 NONE
    CPS_2803 2929345 .. 2929360 -  -6.2  -2.69649   ATATTTTTATATAAT              GTCTAT CAGA ATAGAC               TATCCATCGGATTTT  55 393
    CPS_2802 2924269 .. 2924285 - -10.1  -6.01725   AATAAAAATAAAAAA              TCCCCGC TAA GCGAGGA              TTTTATCAGTTAACT 100 105
        pyrD NONE
    CPS_2799 2922540 .. 2922560 - -12.7  -5.56673   AGCCATAATAAAAAA            GCCTTTAAC TGT GTTAAAGGC            TTTTAAAATAGTAAC 100 66
    CPS_2798 2921829 .. 2921845 -  -8.7   -5.3671   AATAGAATTAAAAAA              GGCTACT TAA AGCAGCC              TTTTATCATCGATAA  95 50
    CPS_2797 2919876 .. 2919892 -  -3.7   -3.5393   AGCAGTTTGCTTAAA              CCTTAAT ATA ATTATGG              GTCATTTCAATTTAG  52 37
    CPS_2795 2917063 .. 2917084 - -11.7  -5.65496   CAGTAAAAATAAAAA           GCCGATAAT TATT ATTATCGGC            TTTTTTAATGGCTAA 100 67
    CPS_2793 2914213 .. 2914231 -  -3.9  -4.43477   TTTATTGAAGGAAAA             CTCAGTT TTTTT AACTGAA             CGTAAATAACCGAAA  62 58
    CPS_2790 NONE
    CPS_2789 NONE
    CPS_2788 NONE
    CPS_2787 NONE
    CPS_2786 NONE
    CPS_2785 NONE
    CPS_2784 NONE
    CPS_2783 2904980 .. 2904996 -  -2.3  -2.90955   GTAAACATTAAGAAG              TCCCTTT CAT AAAAGAA              GCGGTAGAGTTTTGT  41 1
    CPS_2782 2904197 .. 2904231 -  -8.7  -3.30452   TAATAATATCAGTAA     TGTAAAGTACCTATC ATACG GTTGGGTACTTTACA     ACAACAACAACAACC  73 44
    CPS_2780 2902246 .. 2902275 -  -7.3  -3.64049   GTAATAATCGGTAAA       TGATGCAAAG-CTT AAT AAGACTTTGCTTCA       TTTATGCTTGCAGCG  68 311
        aroG 2900843 .. 2900870 -  -7.2  -5.71983   TGAAGCATAAAAAAA        CGTCTAATTA TAAAGAGT TAATTAGACG         TTTTATCATGAATGA  93 102
    CPS_2778 NONE
    CPS_2777 NONE
    CPS_2776 NONE
    CPS_2775 2895934 .. 2895954 -  -5.6   -2.8978   ATCGCTATATCAAAG            TCAATAAA TTAGG TTTATTGA            ATAAAATCTAAGTGC  52 19
        recC NONE
        recB NONE
        recD 2880932 .. 2880946 -  -3.6  -2.62263   AGGCGTGCGATATTA               GACTTT ATC AAAATC               TAAATATAAACCTGA  45 8
    CPS_2766 2880146 .. 2880170 -  -5.8  -5.71638   GAATAATTAAAAAAA         CCAGCAACTCT TTTT AGAAT-GCTGG          TTTTTTATTGTCTGG  88 120
         lrp 2874681 .. 2874697 -  -8.1  -4.29905   ACCATAGGAAAATAA              TACGTAA AAA TTACGTA              TAGCAGAGCTAAAGT  83 247
    CPS_2759 2871914 .. 2871938 -   -13  -5.04249   CTTTTAAAAAATAAA          TTGTGTCAGC GTTTA GCTGACACAA          GGAAAATAATAAGCG 100 105
        lolA NONE
    CPS_2757 NONE
        ccrB NONE
        serS 2867821 .. 2867844 -   -11  -5.21709   GTCTAGATCAAAAAA          CGCGGCTTAG TTGC CTAAGTCGCG           TTTATCAAAATACTA 100 63
    CPS_2754 2867386 .. 2867415 -    -8  -3.85539   CACATGTATATTAAA       GCGTGTTACTAA AACGTA TCAGTAACACAC        CTCGAAAAATCATAC  75 251
    CPS_2753 2866787 .. 2866813 -  -3.1  -4.43642   AAAATAAGCAACAAA        GGAGCAAAAACC AACT GTTTTTTG-TCC         TGCTTTATTGCCTTG  60 41
    CPS_2752 2866118 .. 2866134 -  -2.9  -4.07746   CTCCTAAAAATATAA              CGCCC TAATTAC GGGCA              AAAATTGTTGGCTAA  53 94
    CPS_2751 2865289 .. 2865303 -  -2.7  -2.68823   CTTGCGCGATATAAC               GCCGC AATAA GCGGA               AATTATAGTTGGCTA  41 95
    CPS_2750 2864797 .. 2864820 -  -3.9  -3.35798   ATTGTGTAGCGATAA          CAGTAAAAG GTTCTG CTTTAACTG           CTTGTTATATTGCAC  51 30
    CPS_2749 2863772 .. 2863790 -  -3.2   -3.5399   ATTATATGGACATAA             CTAATTGA TAC TAAATTAG             TCGAGTTGACATTGG  50 314
    CPS_2747 NONE
    CPS_2746 2859905 .. 2859917 -  -4.8  -2.53715   TCTACTATTATCAAC                GTGG CTGCT CCAC                CTCCATTGTGGTAGC  49 239
    CPS_2744 2859450 .. 2859461 -  -4.4  -3.97241   ATAAAAACCATTAAA                CCAA TTAC TTGG                 ATAATAAGTAGCCAG  59 89
    CPS_2743 2858681 .. 2858712 -  -3.8  -3.41454   AGAAAGTAGCGATAA      TAGCGTGCATTAGGA AGC TCGTTAT-CACGCTA      AATTCTATGGTGAGA  51 111
    CPS_2741 2856921 .. 2856936 -  -2.6  -3.58343   CTTAGTAGTTTGAAA              CGCTGAT GTA ATCA-CG              AACAATCCAACGCCC  48 144
    CPS_2740 2855461 .. 2855475 -  -2.9  -2.88434   AATAATTGATTAAAT               TTAAC GTCCT GTTAA               CAATTTAGATGTCAT  42 102
    CPS_2739 2854713 .. 2854726 -  -4.5  -3.53031   TCCATTGGAAACTAA               CGCCT TGCT AAGCG                GAAAATAATGGTTGG  55 106
    CPS_2738 2854123 .. 2854135 -  -3.3  -4.22214   ATTGAGTTAAAATAA                GCGAC ACA GTAGC                AAGAGCCTGTTGTTT  57 62
    CPS_2737 NONE
    CPS_2736 2853304 .. 2853314 -  -3.2  -3.41745   TGGCTATAACATTAA                 GACT CGA AGCC                 TAGCAAATTGTTACC  48 36
    CPS_2735 2852546 .. 2852558 -  -4.1  -3.70925   TCACTAATAAAGTAA                CGACT AAC AATCG                ACAATTAGTATTAAT  55 279
    CPS_2734 NONE
    CPS_2733 2850630 .. 2850660 -  -4.1  -3.09803   TAATTTGATCCAAGA       TGTCCTGAATA TTTTCAGTC TATTCAGGTCA       ATAATGCGAAGGTGG  50 138
    CPS_2732 2850079 .. 2850109 -  -7.6  -3.42659   ACTCAAATAGATGAA       CCTAGCTTTATCCA TTA CAGTCAAAGCTAGG       TTGATTACGGATGAG  69 130
    CPS_2728 2846384 .. 2846398 -  -4.3  -3.20723   TCGCCACCAAGTGAA               CAATG GTTTG CATTG               CATCCTTCTATTGTC  51 490
        fhuE NONE
    CPS_2723 2840826 .. 2840848 -  -7.8  -3.72576   GCTTGTCCCATTAAA           TTTTCAGCTT ACC AAGCTGAATA           TCAACAAGCAGGTGT  72 243
    CPS_2718 NONE
    CPS_2714 NONE
    CPS_2713 2829622 .. 2829652 -  -2.7  -5.07652   CGTTGGAAAATAAAA      CTAGCGGTAG-T-GT TCA ACTATCTACCGTTAG      TGACTTCGTGTTGGA  70 12
    CPS_2711 NONE
    CPS_2710 NONE
    CPS_2709 2827192 .. 2827216 -  -2.9  -4.42237   AACAAAGTAAAAGAA          CAGAAATCAAC AGG GTTAATTGCTA          ATTTAACGACCGACC  60 320
    CPS_2704 2820473 .. 2820493 -  -3.4  -2.90941   GAGGAATGATCAAAG            CCTATTAT AAAAA ATAATAAG            TTGCTACTTGAGTAA  44 109
    CPS_2703 NONE
    CPS_2702 2818252 .. 2818264 -  -2.7    -3.551   TTTTAAGTCAGATAA                TTGAC CAA ATCAA                TCAGGTATTACTCCC  48 22
    CPS_2701 2817598 .. 2817614 -  -6.6  -3.33815   ATTCTCTTCAATCAA              TGCCTT GCCTA AAGGCA              TTTCTAATTCCAGCT  62 79
    CPS_2700 2816583 .. 2816594 -  -4.4  -2.75382   TATCTTATTTAACTA                CAGA GTTT TCTG                 ACGATTCAAAATAAT  47 146
    CPS_2695 NONE
    CPS_2694 2805754 .. 2805767 -  -3.9   -4.6468   CTAAATTATAGAAAA               CTATT ATAA AATAG                TAGAATGAGTTATTG  65 169
    CPS_2693 2802438 .. 2802471 - -10.5  -4.64676   GCATGGGTAAGAAAA     TATGGCCTGACT-ACT TTG AGTCAGCCAAGCCATA     AGGTTTGTGACTAAT 100 47
    CPS_2692 NONE
    CPS_2691 2799469 .. 2799500 -  -9.6  -3.34398   TGGGTTGCTTAAATA      GCTTTCACCTAAAA GTAA TATTAGATGAAAGC       CTCTTCTCGACTATC  81 58
    CPS_2689 NONE
    CPS_2688 2796484 .. 2796528 - -13.9  -4.57882   CGTAATAATAAGAAA TAACGGTCAGTACCCCTTAA GTATAT TCAAGGGATACTGACCGT-A GATATAACGCTAGAT 100 49
    CPS_2687 NONE
    CPS_2686 2794736 .. 2794747 -  -4.4   -2.8176   CAAGTCATAACAGCA                CTCT AAAT AGAG                 TCTCATCTAATGTTA  48 279
       umuD2 NONE
       umuC2 2790524 .. 2790537 -  -3.9  -3.50466   AAAAATATTAAGCAA               TAGAT ATTT ATCTA                AACGCTATAAAATGC  51 55
    CPS_2681 NONE
    CPS_2680 2789688 .. 2789699 -  -4.4  -2.87051   GTTTTATGACTAAAG                CTTG GTTA CAAG                 GTTAATCGTAGTGAC  48 43
    CPS_2679 NONE
       folE2 NONE
    CPS_2677 NONE
        folX 2787588 .. 2787601 -  -2.3  -3.21938   GTAAAATGGCATTAA               GCTGA ACGT TCCGC                AGTAATAGAAACATT  44 8
       folK1 NONE
    CPS_2673 2785338 .. 2785356 -  -4.5  -3.18766   TTTATAAGGGAAAAG             TGACGCC CTTAC AGCGCCA             AACGTTAATTTCGTT  51 57
    CPS_2672 NONE
        dmpI 2784475 .. 2784509 -  -5.8  -3.28712   CTTGCCGTGCGATAA     GGATGAGATCAAGG ATACTTA CTTTGATTTCATCC     TTATTCTTAGGTGTT  59 179
    CPS_2670 NONE
        recX 2783438 .. 2783448 -  -5.4  -3.05536   AAACGACGTTCAATA                 CATC ATT GATG                 CTTATCATGCTGTGG  54 94
    CPS_2667 NONE
    CPS_2666 2778132 .. 2778145 -  -3.8  -4.66537   GTCTTCAATATAAAA               CGTC GAAGAT GACG                TCAGATTTTTACAAG  67 93
    CPS_2665 NONE
    CPS_2664 2775794 .. 2775808 -  -4.3  -3.27406   CCCCGACCATAAAAC               GCTAA GGGAA TTAGC               TGAAAACTCACCCGA  52 412
    CPS_2659 2771186 .. 2771196 -  -2.6  -3.46482   AAGGCAATTAACTAA                 TATT GAA AATA                 GCATAGGGCAAGTCA  47 116
    CPS_2651 NONE
    CPS_2650 NONE
    CPS_2649 NONE
    CPS_2648 NONE
    CPS_2647 2750993 .. 2751022 -  -5.9  -3.30701   TTTGAGTAAATGGAA       GTTAAACCATTAC TGCT GTAATGATTTAAT        AACCTCAAAACAAGA  59 5
    CPS_2646 2748995 .. 2749010 -  -3.3  -2.68813   ACGCCAGAATAACAG              GCTAA AAATTG TTAGC               TAAAATCAGCGAGGC  43 196
    CPS_2645 NONE
    CPS_2644 NONE
    CPS_2643 2747400 .. 2747416 -  -5.8  -3.49475   GTTATGCCGAGATAA              CGGGGT ACTAA ACCCCA              GACATTACAACTGCT  61 156
    CPS_2639 2742833 .. 2742854 -  -2.9  -4.55209   TATACAGCAAACAAA           GCAGCCACC TCAA AGTGGCTAT            TGGGTATATTACACG  62 224
    CPS_2637 2740217 .. 2740242 - -11.1  -4.33708   AAATTAGTATTAAAA         TGACCCCAGCC AATA AGCTGGGGTCT          ATGTTAAGTATTTTA 100 38
    CPS_2636 2739022 .. 2739033 -  -4.4  -5.04265   AAAAAAGACTAAAAA                TCGA TGGC TCGA                 TGGTATTAGATGAGA  76 159
    CPS_2635 2738794 .. 2738804 -  -2.6  -3.36581   CAAATTTTCAATGAA                 TTTA CGT TAAA                 AAAGTACTTCTATTG  47 16
    CPS_2634 NONE
    CPS_2633 2734158 .. 2734191 - -11.3  -2.76361   CATTAAGTAGATAAT     TCAACACTAATTCAA CCTT TCAAATTAGTGTTGA      TTGTTAAAAACTAAT  83 40
    CPS_2631 NONE
    CPS_2630 2733723 .. 2733749 -    -3  -2.72441   AAACGCAGAAAGGTA         GACTAGCTAAAC ACA ATGTAGCTACTC         AGAATTATACTTTAA  43 233
    CPS_2627 2731099 .. 2731115 -  -5.1  -2.77899   CTGCTTGACTAATCA              CCCGATG CAT CATCGAA              TTATTTTTTGATGGT  51 67
    CPS_2611 NONE
    CPS_2610 2711934 .. 2711970 -  -5.4   -5.4251   GTCAGACACAAAAAA   GCCACTTA--AATTGTCA TTA CGACAACTGCTAAGTGGC   TTTATGTTTTACTCA  84 262
    CPS_2608 2711225 .. 2711256 - -17.6     -4.31   TGAAATCAACAGAAA      TGCCCTTGTAATAA ATCT TTATTACAAGGGCA       TGAAGAGGAAGTACA 100 135
    CPS_2606 2706821 .. 2706848 -    -2  -4.26903   GGGAGTTTATCAAAA        CTATTTTCGATA ATTA CAACGAATATAG         TGGAATGTACAAATT  57 312
    CPS_2598 2701625 .. 2701660 -  -7.8  -2.66611   AAAAAACTTTAGAAC    TGCAAATTAATTTCTA ATGT TAGAAAATAATTTGCC     AACTAAGATTAACTT  63 69
        bioA 2695415 .. 2695426 -    -3  -3.57792   GGAGCTACGCCCAAA                TAAC GTTA GTTA                 TTCTCAGTTGGTTAC  49 374
        asnS 2693608 .. 2693624 - -12.3  -5.60689   TTAGACAATAAAAAA              GGCGACA TAA TGTCGCC              TTTTTCGTATCTAAC 100 77
    CPS_2589 2692578 .. 2692601 -  -4.6  -5.86976   TGAGAAAACAAAAAA          GCCGCAAGA GTTAATT TCT-GCGGC          TTTAAAAGTGAACTA  91 52
    CPS_2587 2691491 .. 2691517 - -15.3   -4.1897   AAGTATAGATATAAA         GCCGAACAACT CTAAT AGTTGTTCGGC         TTTTTTTATTATGCA 100 47
        sppA 2688539 .. 2688564 - -13.5  -5.60993   TGTGGCATAAAAAAA         GAGGTAGTTAA ATGC TTAACTACCTC          TTTAATTTAACCATT 100 85
        ansA 2687106 .. 2687134 -  -4.8  -2.88243   CGCACAACAAGATCA        CTTACTTAAT GAAAATGGT ATTAAGTAAG        TTCCCCACGTAGGCT  51 17
    CPS_2576 2679779 .. 2679789 -    -4  -4.66456   AAAGAAAAATAGAAA                 TAAC AAA GTTA                 GTTAGCGATAACGAC  66 391
    CPS_2572 2675312 .. 2675322 -  -6.8   -3.3941   ACCATACCTAATGAA                 GCGA GTA TCGC                 TTTACATGAAAAATT  63 154
    CPS_2560 2662829 .. 2662847 - -13.2  -5.05782   ATTGATTTGAAAAAA             GCCGTTCA TAA TGAACGGC             TTTTTTATTGGTTTT 100 123
    CPS_2545 2650262 .. 2650272 -  -2.4   -3.8211   TGCTATTCATAATAA                 GCTG ACT CTGC                 TTTGATATTTAGGCA  50 111
    CPS_2544 2648856 .. 2648875 -  -2.8  -4.21142   AGCTCAACATACAAA            GCAAAAGC AGCA GCTCTTGA             AGCGTGTCAAACAAG  58 477
    CPS_2535 NONE
    CPS_2534 2642910 .. 2642925 -    -9  -3.62597   TGCATTCTCTAATAA              GCTGCA TCCA TGCAGC               GTCCTTGTCAAAATC  77 165
    CPS_2533 2640816 .. 2640828 -  -2.7  -3.46602   TGCGCCACATCATAA                TTCAG CAC CTAAA                CTAATATGAACTCGC  47 7
    CPS_2532 2636541 .. 2636555 -  -3.6  -2.74371   AATCTCCTAACATTA               TATAGA TAA CCTATA               AGCTGATTAAGTATA  45 351
    CPS_2531 2635359 .. 2635371 -  -7.7  -2.72371   CGGCTCAAACAATAG                TCCTG AAT CAGGA                GCACTTGCCCAATTG  63 270
    CPS_2527 NONE
    CPS_2526 NONE
    CPS_2525 2629389 .. 2629424 -  -2.8  -3.14878   TTCTCGAATTGAAGA    GCTCTTTACTATTTT GATGTAA AAAATAGTAAGG-GC    TGCTTGCGTTAGCAA  43 46
    CPS_2524 NONE
    CPS_2523 2627276 .. 2627301 - -16.3  -3.84514   AGCTTAACTATGAAA         CAATGGCCTGA TTAA TCAGGCCATTG          ACAATGCATGAGCAA 100 73
    CPS_2520 2623985 .. 2624010 -  -7.7  -5.37345   CTTAAGTATAAAAAA         TCTGTAG-CCTA ATT CAGGACTACAGA         TTTAATGATGCAATT  89 80
    CPS_2516 2621803 .. 2621832 -  -8.7  -3.86634   AGAAGTAATGAATAA       TGACACGCAAC CTTATACC GTTACGTGTCA        TGACTAGTTCGTTAT  79 37
    CPS_2510 2618277 .. 2618287 -  -5.4  -3.44686   TGCAAGCTAATAATA                 CCTT CAA AAGG                 ATTAAAAACTGTTGC  57 104
    CPS_2493 2608917 .. 2608932 -  -4.8  -4.11838   AAATTAGCATATAAA              TTAATG GCTA CATTAA               AAAAAGCTAATAAGC  63 85
    CPS_2484 2601852 .. 2601862 -  -6.8  -2.95918   TAACCCTTAAAGAAG                 CAGG TAA CCTG                 ACTAACTTGGCGCCT  58 516
    CPS_2472 2586675 .. 2586703 -  -8.9  -2.73542   CGTAAGTTTTAATGA        CGCGGCACT TGGTTTAATTG AGTGCCGCG        CTAATATTAAAGTGA  69 86
    CPS_2471 2586106 .. 2586121 -  -5.4  -3.02144   TCATCGGCGCCAATA              GGTCTC ATCA GAAACC               TTGTATTTGGGCTAA  54 37
    CPS_2470 NONE
       folE1 2584194 .. 2584207 -  -3.9  -3.91032   GAATCAGCTCAGAAA               TTTTC AGAT GAAAA                AAGAGCAGAATATCA  57 429
    CPS_2461 2580237 .. 2580261 -  -7.2  -2.74747   GATAAATTAAATCGA          GTCTGCTTTT GATAA AGAAGCAGAC          TTTTTTATTCGTTCT  61 118
    CPS_2459 2577887 .. 2577897 -  -3.2  -3.08464   GTATGATTTATTCAA                 CGAC TGA GTCA                 ATCCCAGGAAAAGAA  46 509
    CPS_2452 2570845 .. 2570881 - -16.9  -4.18019   AGAAGCAGAGAGAAA    GTGTGTAATTACTCATT TTA AATGAGAAATTACACAC    TTTGTGTTTCAGACT 100 45
    CPS_2448 NONE
    CPS_2447 2567140 .. 2567154 -  -5.7   -3.4934   TACAGCAAATATCAA               CTGAC TATTT GTCAG               TAATGATGCCGTATC  57 454
    CPS_2445 NONE
    CPS_2444 NONE
    CPS_2443 2564240 .. 2564251 -  -4.4  -3.25653   AAAATATGAAGTGAA                GTGA TCTT TCAC                 CACTTTCGCAGCCAA  51 78
    CPS_2442 2563570 .. 2563588 -    -9  -4.50988   TTAGACCAAAAATAA             TAATCGAT AAA ATCGATTA             AAATGATGATAATGA  89 119
    CPS_2441 2562070 .. 2562088 -    -9  -3.35813   CGTTATCTTAATTAA             TGTTAGAT AGT ATCTAACA             AGATCCCAAGTGCTT  75 9
       rarD2 2560941 .. 2560962 -  -5.8  -4.65078   ATAGTTTTAATAAAA           CCGCAGAC TGCAAT GTTTGCGG            TTTTTTGTTTATATA  77 48
    CPS_2436 2558867 .. 2558903 -  -6.6  -3.22924   CCTAAACCATCAATA    TTCAGCGCAAATTACC GATAA AGTAGTTCGCGCTGTA    TCTTCTGAATAGCTC  61 76
    CPS_2435 2558340 .. 2558361 -  -8.7  -4.83243   CTGACACAAAAGAAA           GCCTCTACA GTAA TGTAGGGGC            TTTTTTATTATAAAG  93 219
    CPS_2426 2538427 .. 2538437 -  -2.6  -3.31331   TTCAAAGAAAACAAT                 TATT TAA AATA                 TATTCATTGTTTTTT  45 1
    CPS_2425 2536742 .. 2536752 -  -5.4  -4.26589   AGCATAGATTTAAAA                 GCTT ATG AAGC                 TAACAACTTTTATTA  66 44
    CPS_2422 NONE
    CPS_2421 2532158 .. 2532176 -  -5.2   -3.6422   GACCGCTGTAAAATA             TCCGCCTA ATG TTGGCGAA             AATGATTGTGTGATC  57 495
    CPS_2410 2521068 .. 2521082 -    -5  -4.42806   CGACGGCTAAATAAA               CAAAAC CTT GTTTCG               TTTGTATATAAGTTA  67 436
    CPS_2401 NONE
    CPS_2400 2516566 .. 2516582 -  -2.3  -4.23434   CAAAAGACCTTAAAA              CATAATA AAT TATAATG              ACTGACATATGTCGC  54 18
    CPS_2399 2515505 .. 2515523 -  -4.6  -3.10732   ATATTAATGGCAAGA             CCAGTA ACAAAAG TACTGG             ATATTCATATTCGTT  50 191
    CPS_2397 2513701 .. 2513711 -    -4  -3.72051   TTTAATAAGCTGAAA                 TACT AGC AGTA                 TTGTTGGCATATTTG  55 1
    CPS_2395 2511144 .. 2511154 -  -3.2  -4.00234   TAAGTAATAGAATAA                 TCCC AAC GAGA                 AAATGCGCTGTAGAT  55 175
    CPS_2386 2499514 .. 2499524 -  -5.4  -2.64155   GTGCTGCTAAATTTA                 GTCA TGA TGAC                 TACTTCCTTCTTTTT  51 12
    CPS_2385 NONE
    CPS_2384 2494818 .. 2494842 -  -3.7  -3.50853   TTGTTTGAATTATAA          TACTGAAACAA AGC TTATTTAAGTA          TAAATCGTAAATAAA  51 195
    CPS_2383 2491938 .. 2491962 - -10.8  -5.48213   GATGGAAAACAAAAA         GGGCGC-TGTA TAAA TACAAGCGCCC          TTTGTTTATTTGGTC 100 56
    CPS_2382 2488810 .. 2488839 - -15.1  -4.90266   TTTATTAACTAAAAA       CGCCTCAGTTACA CTCA TGTAGCTGAGGCG        TTTTGCTTACCACTA 100 64
    CPS_2380 NONE
    CPS_2379 2484215 .. 2484242 -  -7.1  -4.90525   TAAGTGTAAAGAAAA        GGACAGTGATA GCACTA TATCACTGTCT         TTGCATGGACAATAA  88 57
    CPS_2378 2481456 .. 2481469 -  -2.5  -4.54047   TCATGTCACAGAAAA               TAATA TTCA TATTA                AAAATAATAAACCTT  62 511
    CPS_2371 2473019 .. 2473061 -  -9.5  -3.23975   AGTGTTTAAAAATTA TAAAATATTTGGCTGTTAT GGAAT AAAACAGACAAATATTTTA TTGAAAATCGAAATT  77 40
    CPS_2370 2471505 .. 2471525 - -14.1  -4.18042   GTTAGATAAATTAAA            GCCGTATCA TGT TGATACGGC            TTTTTTATTGGAGAT 100 49
    CPS_2368 2466422 .. 2466442 - -12.7  -4.93365   TGTCACAATCAAAAA            GACCAACAA TAA TTGTTGGTC            TTTATAATTTAATAC 100 52
    CPS_2367 NONE
    CPS_2366 2463415 .. 2463440 -  -3.5  -3.22656   AAGTGAAGCTAGCAA         TAAAAATGGCTT TTT AAGC-ATTTCTA         TACTCCGGTATAGGT  47 156
        xarB 2460953 .. 2460969 -  -2.3  -5.34365   TGAGAATAATAAAAA              TAATGAA TTT TTCATAA              CATATTCCAATTTAT  70 212
    CPS_2364 2459471 .. 2459485 -  -5.8  -2.61582   CACGTTAGTTATAAG               GTTATT TCT AATAAC               AGCTTAATGCGATTT  55 29
    CPS_2363 2458289 .. 2458308 -  -3.6  -3.54488   TGGTGCCAAAGAACA            GTTACTTG AATT CAATTAAC             TTATATTGGCTATCT  52 256
    CPS_2362 2456492 .. 2456519 -   -10  -5.24796   CTTATATAACAAAAA        GTGCCTATTAAC ATAA GTTAATAGGCAT         TTATTAACGTTTACT 100 49
    CPS_2361 2455869 .. 2455905 -    -6   -2.8176   TAATTGATAATACTA   CTA-CCCAGTTAAGACA TAAT TGGCTTAACTGGGATAC    AAATGAAAAACCGTA  56 493
    CPS_2356 NONE
    CPS_2355 NONE
    CPS_2354 2448031 .. 2448052 -  -5.9  -5.16841   CCACATTAAGAAAAA           CTGCTAATT GAAA AATTAGCGG            TTTTTTGCTTTTAAT  83 166
         tag 2447054 .. 2447066 -  -2.7  -3.65036   GTAATGAAATTATAA                GTATT AAC AACAC                TTTAACTCTAGTACT  48 117
    CPS_2350 2446030 .. 2446047 - -10.5  -5.82388   AAAGGTTAAAAAAAA             GCCCCGC AATC GCGAGGC              TTTTATTATAAAACA 100 86
    CPS_2349 NONE
    CPS_2348 NONE
    CPS_2347 NONE
    CPS_2346 2444162 .. 2444186 - -15.9  -5.33921   AAACGAATTAAAAAA          GCGCATATTAC TTA GTAATATGCGC          TTTTTTGTTTTTTAG 100 412
    CPS_2343 2441203 .. 2441218 -  -4.7   -4.4784   CAAAGGGCAAAGAAA              CCATC TTAGTT GATGG               TTAAACGTAACGACC  69 491
        gap1 2438372 .. 2438390 - -13.2  -5.95539   GCGTAAACAAAAAAA             GCTAGGTC AAT GACCTAGC             TTTTTTATTTATATA 100 65
        ubiG 2425846 .. 2425872 - -10.2  -3.89346   TGCTGACTTTAGAAA         CCTTAAGCGCGT CAG AAACGCTTAAGG         TTTTTTTGTGCCTAA  87 446
    CPS_2329 2425110 .. 2425125 -  -3.4  -5.10033   TTAATATAAATAAAA              TAAAAT GTAT ATTTTA               CAAGTGGTTATGGTT  71 164
        nrdA 2422377 .. 2422395 -  -7.4  -4.30576   GCTGTAGTAGCAAAA             GCCTAGTA CAT TGCTAGGC             TTTATATAGTAAGTT  81 69
        nrdB 2421182 .. 2421206 -  -2.9  -3.39432   AAAGCACTCAATTAA          GGCAAGT GCCATCAGTAT ACTTGCC          TACAAATCAAAATCG  47 25
    CPS_2326 2420497 .. 2420522 -  -9.1  -4.65168   ATGACATGTTAAAAA         GCGTAAGTAAA ATTA TTTTCTTACGC          TTTTTTCTTATATAA 100 356
    CPS_2318 2415788 .. 2415798 -  -2.6   -2.7898   TTTAATACCTAACTA                 TAAA GAC TTTA                 TTTTGCCATTGTCAT  42 37
        ispZ 2415033 .. 2415044 -  -4.4  -2.97747   TATAACATAAAACAT                GGAA TGGT TTCC                 TTTAAACAATAGGTT  50 66
    CPS_2316 2414656 .. 2414703 - -14.4   -2.7419   ATATGAGTTTAATTA CGCTAATGTTTACTCGTTATCT TACA AGTGAACGAGTAAACATTAGGG CTGAGTTTAGTTGTT  93 52
    CPS_2315 2413941 .. 2413952 -    -3  -4.17448   TAAGTAAAGGAGAAA                CTAT AGCT ATAG                 CCTTTCGACTTTAGG  57 259
    CPS_2308 2407043 .. 2407058 -    -4  -4.65263   ATTGTTTAAAATAAA              TGCCTT GCCT AAAGCA               CTTTTAACTCCCACT  67 75
    CPS_2306 2404625 .. 2404644 - -12.2  -6.11243   ATTGAATAAAAAAAA            GCCCAAAC AATC GTTTGGGC             TCAAAGATTGGCTCA 100 390
        maf1 2392554 .. 2392589 -    -9  -3.71291   AACAATTTTAAAAGA    GGTAAGTGCCCGTATA TTAA TAGGTGGGCACTTACC     TTTGTGATTCAGTTA  79 38
         rne 2387023 .. 2387047 - -14.5  -6.02914   TTCAGACAAAAAAAA          GCCAGTTATAA TTT TTATAACTGGC          TTTTTAAGTTTAACG 100 51
    CPS_2286 2386237 .. 2386247 -  -4.6  -3.29038   AATTAATATGATGAA                 CCAC TTA GCGG                 GTAAGTAACCAACGA  51 48
    CPS_2285 2385171 .. 2385197 - -18.2  -5.50925   AATGAACATAAAAAA         GGCCAGTCATTA AAA TAATGACTGGCC         TTTTTTTGGTTATTA 100 73
    CPS_2280 2378973 .. 2378995 -  -3.5  -2.70932   CGCTGGTGTTAATGA           TGATTGAAA TACAG TGTCAATCA           TCAGCGACTAATCAT  43 40
         pyk 2377394 .. 2377418 - -15.9   -5.5074   TAAGCTAATAAAAAA          GGCCATATGTT GAT AACATATGGCC          TTTTTAACATTAACT 100 70
    CPS_2275 2373432 .. 2373460 - -14.9   -3.6682   GCTTAGCTAGTTAAA        TTGAACATTACTT TTC AAGTAATGTTCAA        TATTTTATAAAAGCT 100 84
        dinG 2367234 .. 2367255 - -10.3  -3.81259   ATAGAATTGATTAAA           GGCTTAAAA TTTA TTTTAAGCC            TTTTTTATGCCCGAA  87 65
    CPS_2270 NONE
    CPS_2269 NONE
    CPS_2268 2363789 .. 2363800 -  -2.2  -3.61536   AATTTAACCGCGAAA                GATC AACA GACC                 CTAATGTTTAGCATT  47 44
    CPS_2267 2363059 .. 2363069 -  -3.2  -3.34431   AAAAGACTTTGAGAA                 TGAG CTG CCCA                 TTGAATTTCATTTAC  48 481
        fadE 2360031 .. 2360073 -  -5.6   -2.6652   ATGAAAATGAATTTA TTTGCCGCTAACACAAGTTA AAT TAATTAGTGCTAGAGGCAAG AATACTTATTAATTG  51 67
    CPS_2264 2359156 .. 2359175 - -12.2  -4.91109   GCTTTACTATAAAAA            TGCACGGT TTTA ACCGTGCA             TTTTTGTTTAACTAA 100 107
    CPS_2252 2351711 .. 2351725 -  -2.8  -2.85351   TTTTCTGATATTACA               CAAATG TAT CATTAG               TACTAGGTTCTTTTT  42 28
        cysK 2350539 .. 2350562 - -12.6    -5.055   CTAATTTTTAAAAAA          TAAAAGGCAC CTAG GTGCCTTTTA           TAAAATAGAAGTATA 100 60
    CPS_2250 NONE
    CPS_2249 2349271 .. 2349301 -  -3.4  -3.34895   CTTACTTTTAATGAA       TAAATAACGCTGTA TAA CACAAGGTCATTTA       TTCTGTGAAAGAGAA  48 438
    CPS_2247 2347689 .. 2347706 - -11.3  -4.64844   TTGATATATACAAAA             GCCAGAG TAAA CTCTGGC              TTTTTAGTGTTTGGC 100 375
    CPS_2241 2341879 .. 2341893 -  -2.8  -4.51378   ACTCAGATGATAAAA               GGGT CATCTAT ACCC               GCTCAACTCATCGTG  60 77
        trx2 2336570 .. 2336583 -  -9.5  -5.02357   GATAATTAAATAAAA               GCCGC TTTC GCGGC                TTTTTTTATAGATGG 100 58
    CPS_2233 2333519 .. 2333541 -  -4.9  -3.54424   GGTTATGTGTTTAAA           TATCACTGC GGTGT GAAGTGATA           ATGCCATATAAAATA  57 151
    CPS_2232 2332647 .. 2332668 - -10.3  -3.32963   ACTCTCATCCTACAA           GCTGAAAAA AGCG TTTTTCAGC            TTAATCAGTAATTAA  83 128
    CPS_2230 2331259 .. 2331274 -    -9  -3.07291   AATGATTTGATTCAA              GGGGAT AAAC ATCCCC               TTGAATTTTTGTATT  70 277
    CPS_2225 NONE
    CPS_2224 2328253 .. 2328268 -    -9  -3.62597   TGCATTGTTTAATAA              GCTGCA TCCA TGCAGC               GTCATGATGAATATA  77 491
    CPS_2223 2326229 .. 2326244 - -10.4  -5.13741   TTAATCTAATAAAAA              CCCGCT ATCT AGCGGG               TTTTTTGTTAGTTTT 100 39
        gltA 2314223 .. 2314244 -  -4.5  -2.56596   TTTTTTATCAATTCA           TTGATGCTT AAAT AAGCATTAA            ATCATTATCTTTTAT  47 30
    CPS_2213 2314074 .. 2314086 -  -4.1   -3.4782   ATATCAAAAATTGAA                CGACA ATC TATCG                TGATGAGGGTATTTA  53 38
    CPS_2212 2313110 .. 2313134 -  -6.6  -3.77588   ATGGCACAGCAATAA         GTAAACAGTGT AGAT AC-CTGTTTAC          ATATTGAGTCTTTTT  66 45
    CPS_2210 2310691 .. 2310703 -  -3.4  -4.03234   TTGGCTTTATACAAA                CAAG GTCAA CTTG                CTAGTGTAAAATATT  55 137
    CPS_2200 2296250 .. 2296274 -  -9.3   -5.0133   TACTTCTGTAAAAAA          GCCGAATGCTT ATG ATACATTCGGC          TTCAAGCAATACAAA 100 54
    CPS_2199 2295526 .. 2295544 -  -4.6  -2.75963   ATGTTCATGTTAAAT             TTTCACCA AAC CGGTAAAA             CCAAGGAATGCTAAT  47 1
    CPS_2198 NONE
    CPS_2197 NONE
    CPS_2196 NONE
    CPS_2195 NONE
    CPS_2194 NONE
         nth 2288785 .. 2288795 -  -3.2   -3.1886   ATTTAATGTTATTAA                 CGGA ATA TCCA                 AACTGGGCAACCTTT  46 312
        gloA 2287645 .. 2287687 - -13.6  -4.39989   ATCAAAGCAGTAAAA TGAGAAAGCCCTGTACTGAT TTT ATCGGTACAGGGCTTTTTTA GTTAATATTAGTCGT 100 90
    CPS_2189 NONE
    CPS_2188 2284086 .. 2284099 -  -5.3  -2.55544   TTATCATCGAATTTA               GTAAG TAAA CTTAC                CTAGAACTGTACCTA  51 38
    CPS_2186 NONE
    CPS_2185 2281477 .. 2281508 - -13.2  -5.55769   TTTGATAATAAAAAA      TCCGCACTTCAA AGTACAAA TTGAAGTGCGGA       TTATTAATTATTATG 100 65
    CPS_2184 2280977 .. 2280997 -  -2.6  -4.00756   TATTGCATTAAATAA           CTG-TCCAC CAAA GTGGAACAA            AATCTGAGTAAAAAC  53 90
    CPS_2183 2280453 .. 2280466 -  -3.9  -3.71224   ATAGTTAAAATAATA               GATTT ACCG AAATC                AACTTGTTTCAGCTC  55 184
    CPS_2181 2279470 .. 2279481 -  -2.2  -3.94409   CATATTATGTATAAA                TCAC CAAA GCGA                 TTAATTTATCTTCCT  52 286
    CPS_2179 2278699 .. 2278714 -  -6.1  -3.50393   CTCCATTTCATAGAA              TGCCC GCTAAA GGGCA               AATAATTGTCCACTA  61 100
    CPS_2178 2278423 .. 2278459 -  -3.7  -3.53091   ATTCCTTTGTGTAAA    GTTGAACGACTGTTTTA TTT TAAAACTAACGTCCTAC    TAAGAGCCGGCAGTC  52 68
    CPS_2177 2278096 .. 2278107 -    -3  -3.38339   AGTATGCAATACTAA                GAAA CCTG TTTC                 GCGTCAGGTTGAATT  48 54
    CPS_2176 NONE
    CPS_2175 NONE
    CPS_2174 NONE
         blc 2275538 .. 2275564 -    -3  -4.18018   GTTGTCGATGTAAAA        TTACGCATGGC GAGAAT GCC-TGCGTGA         AAAAAAGTTTCGAGT  57 429
    CPS_2171 2273949 .. 2273973 -  -3.7  -3.86194   AATTCCCTCGATAAA         TATAATGCCC AAGAGA GGGC-TTATA          ATAGTTGGCTACAAT  55 98
    CPS_2170 2273620 .. 2273634 -  -2.8  -3.21416   TATTTTTACTATTAA               TAGGTC AAT GACTTA               ATCGCATCAGAGACT  45 7
    CPS_2169 NONE
    CPS_2168 2272375 .. 2272387 -  -3.3  -3.33214   ATTCGAAGCATAATA                CCCGT TTA ATGGG                CTTGTTGAGCTAGGA  47 77
    CPS_2167 2271690 .. 2271701 -  -4.4  -2.90763   CGCATATTGCATATA                TTCC TTTT GGAA                 TACCGACATAATGAT  48 126
    CPS_2166 2270984 .. 2270998 -  -4.2  -2.58544   CCTGATGTGTATAAT               GCCC AAATAAG GGGC               TAAGTAATAGTGAGC  47 132
    CPS_2165 2270372 .. 2270384 -  -4.7  -3.54935   TAAAGCGTTTCTAAA                CCAGC CCT GCGGG                GACGTATGAGCAAAC  57 324
    CPS_2164 2269496 .. 2269512 -  -6.7  -3.31144   CTCTGATTTGGAGAA              TTTTTAC TTA GTAAAAA              TTATAGGGCGGATTC  61 125
    CPS_2163 2268458 .. 2268503 - -13.8  -2.69057   TCTGAAATAGAAGAT TTACTATTTT-CTTCGTTTCA GTGAG TGAAACGAAGAAAAATAGCAA CAAAGGTTCAGCAAC  89 56
    CPS_2161 2267037 .. 2267047 -  -4.6  -3.10622   AATATCTACTTAATA                 GGCG CAA CACC                 TGCAACTTCTAACAC  50 5
    CPS_2160 2266288 .. 2266300 -  -3.3  -3.50853   CTTTTGCAATGACAA                TGGGC CTT GCTCA                AGGTTGGCCGTTAAT  49 240
    CPS_2158 2264767 .. 2264794 -  -6.4  -3.23449   ATGATAAATTCAAGA        TGAGCCACTA AAGAATAG TAGTAGCTCA         ATTAAATTTACAAAC  61 33
    CPS_2148 2250101 .. 2250124 -  -8.2  -5.47431   CTAATACATAAAAAA          GACTAATGGT TTAC ACCTTTAGTC           TTTTTTTCCATTTTT  93 39
         mfd NONE
    CPS_2138 NONE
    CPS_2137 2234297 .. 2234309 -  -6.3   -4.3898   AGCAGTGCCAGAAAA                CATAC CGT GTATG                GCTACGCAGCGAAAT  72 460
    CPS_2130 NONE
    CPS_2129 2222632 .. 2222665 -  -9.7  -4.77036   TCTTAGTAGTAAAAA     TAAACCTGTGAGGCA ATAC TGTCTGACAGGTTTA      CTTTTATTGATATGA 100 56
    CPS_2123 2214392 .. 2214404 -  -3.4  -3.37402   AGAAGCGGTAAAAAG                TGCT GGTGA AGCA                GGTAAGGTTGCAATT  48 367
    CPS_2112 2198342 .. 2198369 -  -4.2  -3.21194   TACAAATGGTATTAA        TTGAGGGTAACT ACTT AATCACACTCAA         TTTTAAGGCATATGT  51 63
    CPS_2111 2197023 .. 2197033 -  -3.2  -2.72166   TTGCTAACCAAACAT                 CACT CAT AGCG                 TTCCTTATCTTAATT  43 150
    CPS_2110 NONE
    CPS_2109 2194134 .. 2194152 -  -4.6  -2.95714   ATAAAACCATGAAAG             GTAATACT CCA AGTAATAC             GCTGGTTATGGACTT  49 371
    CPS_2086 2167933 .. 2167944 -    -3  -4.16016   CTATGGGGTAAGAAA                TAGT TCGG ACTA                 TTTATAATGTCTTTT  57 97
    CPS_2085 2166942 .. 2166954 -  -3.4  -4.77036   TTTTAGGATTAAAAA                CTGA AACAA TCAG                AAAATATATTAAAAA  67 174
    CPS_2082 NONE
    CPS_2081 2162450 .. 2162483 - -18.3  -4.20868   TGGTTAAAATAACAA     GGCTGTGCGGCTA AAAATAGA TAGCCGCACAGCC      AATAATGACCAATGT 100 2
    CPS_2080 2160490 .. 2160500 -  -2.6   -2.7185   ATTATTGTTTAATGA                 TAAT ATT ATTA                 TTAGCGTACAGCGTT  41 58
    CPS_2079 2156827 .. 2156843 -  -5.9  -3.24747   CCTTTACACTAGTAA              TACTACA ACT TGCAGTA              TTCAATAAAGACAAA  59 168
    CPS_2075 2151593 .. 2151626 - -16.3  -3.80893   ATTTTACAATTTAAA     TAGTTGCCGAATAAT ACAT ATTATTCGGCAACCA      TGATTCCGATATTAG 100 71
    CPS_2074 NONE
    CPS_2072 2149822 .. 2149840 -  -3.3  -2.57974   ATTATGAGTAAGTGA             TTATTTT TATGT AAAATAA             TATGACACTTTTATT  42 160
    CPS_2071 2148345 .. 2148367 -  -8.6  -2.94806   CTAATCAATACGATA           CTGCAATTTT AAA AAAATTACAG           TTACTAAAAGATTAG  69 440
    CPS_2068 2146608 .. 2146620 -  -4.9  -3.39668   TGGTAAAGGGTATAA                TTCTT ATC AAGAA                TAATTATCGAGGTAA  55 58
    CPS_2064 2144848 .. 2144872 -  -2.8  -3.39717   ATTGAGCAACAGGAA          TCGTTACTTG AAGCA CTAGTAGCGA          TCATCTTTATCTCGG  47 16
       hupB2 2144457 .. 2144498 -  -3.9  -2.84617   TATCGTAAAAAGGTA GGTCACAAATCGTTTTATCA TTT TAACAAGAAGA-TTGTGACC TGATATAGCTAACCG  46 34
    CPS_2062 2143620 .. 2143632 -  -3.5  -3.72576   CTTTTGGCCACTAAA                TTATA GTT TATAA                CTCGCTCAGGGGGCG  52 77
    CPS_2054 2133097 .. 2133113 -  -2.2  -2.72558   ATAATTCTCCAATTA              CTGTTC ATTAA GTACAG              TAAACAAACCTACCC  40 35
    CPS_2053 NONE
        aspA 2129501 .. 2129529 -    -4  -3.14602   GTTATTTCATGAATA       GTGGCTT-ATTGT CTAA AAAATAAAGCCAC        ATATTAAGTTGTCAT  47 221
    CPS_2051 2127877 .. 2127899 -  -4.2  -3.15579   GCAATCTGTTATTAA          GCT-CTCAC GAATGT GTGAGTAGC           CATCTTACCCAATAA  51 139
    CPS_2050 2125560 .. 2125570 -  -5.4  -3.42354   TACTTCAATGTACAA                 GCTT TGA AAGC                 AAACTTACCTAGCTC  57 91
    CPS_2049 2123911 .. 2123932 -  -4.3  -4.58644   AAGTAACAACTAAAA           GGGTAGGCC AACT GGTTTACCC            TTTTTTATAGCAATA  67 167
    CPS_2047 NONE
    CPS_2046 2120045 .. 2120068 -  -2.4  -2.77994   GACAAACGGCAATTA          GTGAAAATGT CATG ACATTATCTC           CATAAAATTAAGTGA  41 58
    CPS_2045 NONE
       argE2 NONE
    CPS_2043 2116904 .. 2116930 -  -6.6  -3.76492   TGTAACTTTACTAAA         GCGTGATAAC TTGTTTG GTTATCGCGC         TTTATTTGCATACGT  66 64
    CPS_2041 2114876 .. 2114890 -   -10  -3.98173   TTAAAGTCAACTAAA               CCCAGT AAA ACTGGG               ATAGTTGCCTCTATC  87 66
    CPS_2040 2113215 .. 2113248 - -13.4  -2.59482   GAAACTATGAAGTTA     CACTCGCATTGGCAT GATGG ATGCCAATG-GAGTG     CTAAAATTATGAACT  89 110
        potA NONE
        potB NONE
        potC NONE
        potD 2108617 .. 2108633 -  -2.1     -3.54   ATTAGGCCAGAAATA              CCTGCTG CAG CTGAAGG              CGTGGGGTACTTTCA  47 136
    CPS_2035 2106566 .. 2106580 -  -6.4  -2.70907   CGAGATAGAATTAAT               GCTCAC GAT ATGAGC               GTTTTTGATGTCTCT  57 225
    CPS_2030 NONE
    CPS_2029 2100215 .. 2100241 - -11.1  -3.60925   TGGGAAAAAGAGGAA         CATGATTTGTT GCTTT AACAAATCATG         TTTTAGTCATAATGA  89 46
    CPS_2028 2099380 .. 2099426 - -12.2  -2.90992   AATTTCCTTAAATTA TTTATTT-ACATAATAAGGTT GATGTA AACCTTATTATGTAAAATAAA ATGTCACCGTTTAAT  84 52
    CPS_2020 2091874 .. 2091888 -  -7.1  -3.60818   TCAAAATGCTTTAAA               GCACG GTGGT CGTGC               AAAGGTATTATATGG  67 332
        sbcB 2086386 .. 2086402 -  -2.3  -4.88067   ATTTAGCCAGAAAAA              CACTCTA CGA TAAAATG              AAAAAATATGAATTA  66 199
    CPS_2009 2079691 .. 2079711 - -10.5  -3.60098   AGCGCGTAGTTTAAA            CACCAGACT ATT AATCTGGTG            TTTAAATCGAGAATC  86 54
    CPS_2006 NONE
    CPS_2005 2076528 .. 2076555 -  -7.2  -4.74653   AAATTAATAAATAAA        GAAAGAATGA TAAACGCT TCATTCTTTC         TTTTCTTTCTCTGGG  83 52
    CPS_2003 2072715 .. 2072733 -  -6.1  -2.91276   TTTGTTGTGAGAAAG             CTAAGTT GTCTT AACTTAG             TTTTTTATACTCTCT  56 17
    CPS_2002 2071772 .. 2071784 -  -4.9  -4.08692   TAACCCCGTTTAAAA                CTTAA GGT TTAAG                CGGAGACAGGTTACG  64 95
    CPS_1999 NONE
    CPS_1998 2067164 .. 2067195 - -10.4  -4.16226   CAGATAAAAAGACAA      TA-AAAAAGCGAGCC TGA GACTCGCTTTTTATA      TATTTATCAACTCGC 100 74
    CPS_1996 2065534 .. 2065550 -  -3.7  -4.98103   CAATAAAAGATAAAA              GTAACTC AAT GAGTTAG              CAAAGATTTATTAAC  70 151
        ccoN NONE
        ccoO NONE
        ccoQ NONE
        ccoP 2061873 .. 2061898 -  -9.9  -5.82281   AAAGACATAAAAAAA         CCCTTGGTTACA AAG TGTAAC-AAGGG         TTTTATATTCATGTT 100 111
    CPS_1991 NONE
    CPS_1990 NONE
    CPS_1989 NONE
    CPS_1988 2057644 .. 2057671 -  -5.1  -3.06162   TACGCTACTTTAAGA        CAAGTATATGTT ATTAG AACAT-TACTTG        ATATGCAACAACAAA  52 11
         fnr 2056860 .. 2056870 -  -3.2  -4.30719   TGGGGCGATAATAAA                 CCTA TAA CAGG                 AAGGCAGATAGAACT  60 39
    CPS_1986 2055734 .. 2055773 - -13.8  -2.79291   AAAGCTTATTAATTA  TTCCTAACCTCAGCTTTA TAAT TAAAGTTGAGGTTAGGTA   AATAAAGTTAATTAC  89 40
    CPS_1981 2050677 .. 2050695 -  -2.4  -3.36749   TAGTTTGAATATGAA             CTATCAGC CAA ACTTATAG             TTATTGCTTTACTTA  45 137
    CPS_1980 2049728 .. 2049740 -  -4.9  -4.07885   TAGTGTGTTCTAAAA                GTTAA AGC TTAAC                CTTTACTGATATAGG  62 14
        add2 2048516 .. 2048551 - -13.5  -2.62983   CTGATTTTTACAGTA    CTGCGCAGTGTTTAT TCATCT ATAAACATTGCGCAG     TTAATAATAATGCTA  89 91
        deoD 2047610 .. 2047630 - -14.1  -5.72622   TTGAGAAATAAAAAA            GGGTTAGCA TTT TGCTAACCC            TTTTCTTTAACACAA 100 60
    CPS_1975 NONE
         udk NONE
    CPS_1973 2041730 .. 2041744 -  -7.2  -2.87132   GTTTTTGTGTATATA               TTTCCT ATA AGGAAA               TAAATATACCAGCAA  62 15
        deoC 2040803 .. 2040841 -  -9.8  -3.76224   TTTTTATGTAGTAAA   TACCTGAGCATTGAAA ATTAATG TTTCAACGTTCAGGTA   TTGTTGTAATGGGAT  83 91
         tdk 2040149 .. 2040182 -  -9.1  -4.34737   CTACTAACGAATAAA     TAACCTTAGC-AGCTA ATA TAGATTGCTAAGGTTA     GTAACCGGCTGCTTT  93 39
    CPS_1967 2034586 .. 2034596 -  -2.6  -3.52678   AATGTTTTATAAATA                 TTTT TAT AAAA                 TTTTTTTATTACTTC  48 307
    CPS_1965 NONE
    CPS_1964 2032482 .. 2032492 -  -2.6  -3.34398   CTTTGTGGTTAAATA                 TAAT GGG ATTA                 ATTCTTTGTGGTTAG  47 23
    CPS_1963 2030682 .. 2030706 - -11.5  -3.15663   ATCGATGCTGATCAA          CAAGCACAGAA AGT TGCTGTGCTTG          TTGGACAAGGTGTAA  83 342
        pldA 2025013 .. 2025048 - -23.6  -4.25104   GCGGGCTTAGTAAAA    GGAGCAGTAAGCTGTT AGAT AACAGCTTACTGCTCC     TCTCTACGTAGGATG 100 132
    CPS_1955 2018188 .. 2018212 -  -4.3  -4.75372   ATTAGTTATCAAAAA          CAGGTAATAAT TTT ATTGTTGCCTG          TTTAGCTAATTTACT  70 36
    CPS_1953 NONE
    CPS_1952 NONE
    CPS_1951 2014591 .. 2014603 -  -4.9  -2.93447   TTAACTTGTACAAAC                TTATG GCT CATAA                CTCTTCCTCAATTTT  51 20
    CPS_1950 2014074 .. 2014105 - -10.4  -3.94184   AAGACATAGAAAACA      TTAGCAATCAAATA TAGG TTTTTGATTGCTAA       GAGAACTGTATTTAA  93 126
[truncated: 77,714 more chars]
