# Supplementary material for: Rapid, accurate, computational discovery of Rho-independent transcription terminators illuminates their relationship to DNA uptake
Source: Genome Biol. 2007 Feb 21;8(2):R22. doi: 10.1186/gb-2007-8-2-r22 (PMC1852404; doi:10.1186/gb-2007-8-2-r22)
Supplement: Additional data file 4 — Best terminators found downstream of each of the genes of the 343 organisms studied. [file gb-2007-8-2-r22-S4.zip › Corynebacterium_diphtheriae.bag]

        dnaA    1708 ..    1751 +  -3.4  -4.82901   AGTTCAGAACGTTAA GAGGCTGTAGGTG--G---CCCC TGT GGGGATACAACACCTACAGCCTC TTTTTATGAGCAACA  70 56
        dnaN NONE
        recF NONE
     DIP0004 NONE
        gyrB    7457 ..    7487 + -15.4  -3.21099   CGCTAGCATGACGAA       GGCCCGCCGCAGAG TGT TTCTGTAGCGGGCC       TTCGTAGTGGGGGAG  90 46
        gyrA NONE
     DIP0010   11726 ..   11767 +  -8.8   -5.2015   TATCTTTTAGCAAAA CAGGCCGTGTAAGCCGTCAT CATC GTGGCAGC--ACACGGCCTG TTTTTGTATTATTGC 100 45
     DIP0013   15700 ..   15742 + -14.3  -4.43844   GAAAGACTTTTAAAA CCCCAAGCTGGG-CATGGTC GTGT GATTATGGTCCGGCTTGGGG TTTTGTGCATGGTGC 100 93
     DIP0014 NONE
     DIP0015   19234 ..   19258 + -13.6  -5.76237   ATGCTCCACAGTGTG          GGACCCAGCC GGTGA GGCTGGGTTC          TTTTTTGTTTGTGTG 100 259
     DIP0016 NONE
     DIP0017   20301 ..   20325 + -15.8  -5.58522   ATGCTCCACAGTGTG          GAACCCAGCC AGTGA GGCTGGGTTC          TTTTTGTTTTGTGTG 100 297
     DIP0018   20725 ..   20739 +  -2.8  -3.53012   GCACTAGTCTAATTC               GAAGAA GTT TTCGTC               TTTGAGGGAGGAGCA  49 29
     DIP0021 NONE
     DIP0022 NONE
     DIP0023   24569 ..   24585 +  -2.2  -5.20216   TTGGAGAGTTTCTTT              GAGGTC TTAGC GACGTC              TTTTTTGGTGCTCTC  78 425
        ppiA   25532 ..   25580 +  -9.6  -2.76815   TTCTAGGTGGTTAGG GCCTTAAGGGTCTGATCCCGAT ACTGC ATCGGAGTCAGGCCCTTGAACC GTTGTTGAAGCCGGT  65 127
     DIP0027   26514 ..   26539 + -13.3  -4.13561   AGGGGTTTATCTAGG         GGCGTCTCGTG TTTG CATGAGGCGCC          TATTTTTTGAGAAAA 100 45
        thiC NONE
        thiE NONE
        thiO NONE
     DIP0032 NONE
        thiG NONE
     DIP0034 NONE
        thiD   33946 ..   34003 + -10.8  -2.75975   GAAGGATTTTTCTCC GAACTTCACACCAAATCGCTTCCAAAC CGGCC GTTTGACTG-GATTTGGTGTGAAGTGC CGTTTTTTCGGGGGT  69 72
     DIP0036 NONE
     DIP0037 NONE
     DIP0038   38965 ..   39017 + -26.7   -2.9183   TCGCGATTTTTTAGA CTTCAGGTAGCCCAAAAAACCATGT TAA ACAGGATTTTTTGGGCTACCTGAAG TCTATCAGGGTTTTT 100 27
     DIP0049 NONE
     DIP0050 NONE
     DIP0051   43674 ..   43700 +    -8  -2.82516   CTGGTGCCACTGGCA         GCACCAGCAG CGGTTAA CTGCTAGTGC         TGTGCTGGTGGCACG  59 415
     DIP0066 NONE
     DIP0067   61396 ..   61408 +  -4.7  -2.88822   GGACCAACCCCACAA                TGGCC GCT GGCCC                TCATTCTATCGACCC  47 504
     DIP0075   66360 ..   66389 +  -4.2  -3.04122   CCTGCACTCGATTTA       CCAGATCACGGG CCTCGT CCTGCGATCTGC        TGCTTTGTAGTGACG  48 302
     DIP0076   66825 ..   66862 +  -4.8  -2.72661   CACTGTAGCACAAAA   AATACGGAGCCGAATC CGCCAA GATTCGACTCCGTGAA    TGATTGAAGATCCTG  45 53
     DIP0077 NONE
     DIP0078 NONE
     DIP0079   69837 ..   69874 +    -7  -4.14257   CACATAGCGAAGTGT   TGCCCTCCTGCGGTTGT ATTGA ATTAC-GCAGGAGGGCC   TTTCTGGTTCTTAAG  71 34
     DIP0080   70161 ..   70198 + -14.1  -4.80417   CACGAACTGCAACGG   CCGGAGGTCACAAACTC GAAA GAGGGAGTGACCTCCGG    TTTCTTCTTTTTCTG 100 61
     DIP0081 NONE
     DIP0082   70931 ..   70950 +  -2.9   -4.9725   GCGCAAAGATCTGAC            TCCAAGA AGAACA TTTTGGA             TTTTTCTATGAGACT  73 27
     DIP0083   71150 ..   71162 +  -3.3  -4.70739   TGAACTAGTTAGTGC                GCATG AGC CAGGC                TTTTAGTTCTTTTTC  66 38
     DIP0084   72126 ..   72153 +    -4  -2.91274   CCATATCTTTGAGAT        CGATGGTCGATC GCAG GATCGTCCAGCA         TGTCATTGCGATAAA  44 451
     DIP0101   83914 ..   83962 + -13.2  -5.12068   AGCCGCATATGAAAA ACGGCCAGATGAGTTGGGCA-CA ATGT TGCTGTCCAACCCACCTGGCCGA TTTTTATTAGGTGTG 100 40
        bioB NONE
     DIP0106   87977 ..   87991 +  -2.1  -3.41527   TTGAGATTTTCTTTG               CCTAG CCTAA TTAGG               TTATAGTAAGCCTTG  46 348
       irp6A NONE
       irp6B NONE
       irp6C   91102 ..   91114 +  -7.7  -3.99678   GCTGTAACCACCACA                TCCCT AGG AGGGA                TTTGATTGTGCGACT  71 95
     DIP0111 NONE
     DIP0112 NONE
     DIP0113 NONE
     DIP0114   94846 ..   94875 + -11.4  -3.16564   AGCTCCGCGCGGGCA       G-CCTCGTCGCGC ATCTG GCGCGGCGGGGAC       TTCATCAAATACGCA  74 49
     DIP0118   98448 ..   98493 +  -8.3  -3.10533   AAACGTTATGTCCCT TTGATCCATCGGGTTCCCGAT CCTC GTTGTGGGCCTGAAGGATCAA TGTGTGCTTTTCCAG  62 40
     DIP0121  101139 ..  101154 +    -4  -4.39407   TTACTAGCGTTTTCG              CAGCTA GGGG TAGTTG               TTTTAAGTTGTTTCG  64 442
     DIP0122  101855 ..  101876 +  -3.5  -3.31461   GTGATCGAGGGCTAC           TGCTCGGGC GGCG GCGCGTGCG            TTGTCCAGGTGGGTG  49 88
     DIP0124  104670 ..  104681 +  -2.2  -4.07885   AGTGCCCTAGACTGT                GTTC ACAT GAGC                 TTTTCCCCAGAACTG  55 170
     DIP0125 NONE
     DIP0126 NONE
     DIP0127 NONE
     DIP0130  110708 ..  110730 +  -5.4  -3.28924   CGTGAAGATGTCGGA           GGCGATCGCG CAG CTCGGTGGCC           TTATCGGAGAACGTA  52 485
     DIP0133  113924 ..  113934 +  -3.2  -3.30771   GTTGGAGGGATGTTT                 TAGC CTC GCTG                 TTATGAACGGTATGG  46 65
     DIP0134  114528 ..  114544 +  -5.1  -2.77899   GTGGAAAGCTAGTGC              CATGTCG AAT CAACATG              TGGTTAATGAGAAAA  48 29
     DIP0135  115296 ..  115313 +  -3.3  -2.58663   CGTTTGGTGCACTAG             CTGCCGT GTGG GCTGCAG              ATTGTGCGCATGGAT  40 64
     DIP0136  116334 ..  116348 +  -5.7  -3.21099   ACGTTGAAGGCCGCA               CCATC GCAGA GATGG               TTCGTCGTGCAGCCG  55 83
     DIP0141  118249 ..  118283 +  -2.1  -5.14682   AGATGAACATCAACT    CGGCCCGCA-CTG-TAG CTA CTGGCAGGTCCGGGCCA    TTTTATTTCTTCTGG  74 42
     DIP0142  119185 ..  119195 +  -6.8  -3.25823   GACTGCGACCCAAAC                 CAGC CAA GCTG                 TTGATGTGCCGCAGG  58 230
     DIP0146 NONE
     DIP0147  121313 ..  121363 +  -5.2  -3.45054   GACTAACCCCTTTGG TCCTCGCCTCCGTCGGGTCCAG CGTTTTC CATCACGCGACAGAGGCGGGGG TTGTAGATTGTGGGC  54 364
     DIP0149 NONE
     DIP0150 NONE
     DIP0151  123019 ..  123029 +  -5.4  -3.14564   ATGGGTAATGCCCTG                 CGAT GGC ATCG                 TTGCTAGCCACCTGC  50 187
     DIP0153  124950 ..  124966 +  -3.5  -3.78934   TAAACCGGCCATTTA              CACCCGC ACC GCTGGGG              TTGTTGTCCGCGAGC  56 422
     DIP0155 NONE
     DIP0156 NONE
     DIP0157  129061 ..  129099 + -11.8  -3.40597   AAACCCGAAAAATAG  GGGCAGCTAG-CGCGGA ACACCA TGCGTGACTAGCTGCCC   TGTTTGCGTGGACAC  80 40
     DIP0164 NONE
     DIP0165 NONE
     DIP0166  139598 ..  139616 +  -4.5  -2.78384   GAGAGCGGGGAAATT             ATCCGTG TGACT CACGGAC             TGTACTGGCAGGGGG  45 229
     DIP0167  140535 ..  140549 +  -7.1   -3.2048   GGGGCGTTCGAATTT               CTCGG AGCGC CCGAG               TTGGTGGAGTTTGAA  58 177
     DIP0169  142562 ..  142581 +  -3.6  -4.36914   GCTATCCGCGAGGCT            TTGGCTAA GTAA TTAGCAAA             TTTTCTCGACCGCGC  64 14
     DIP0170  143397 ..  143410 +  -3.8  -2.87375   AGGCATTTGGTTTGG               GGCT GCTATG AGCC                TGATTGAGTTTTTGT  45 15
     DIP0171  144294 ..  144304 +  -3.2  -2.79202   GCGTAGGAGTGGGGT                 GTCG GCA TGAC                 GTTTGCGGTGTCTGT  41 16
     DIP0172  145270 ..  145284 +   -10  -2.52623   GTACCGCAATCGCAG               CTGTGG CTG CCACAG               GTCTTGTGGCAGCAG  64 144
     DIP0173  146282 ..  146326 + -19.4  -3.11272   CCGCTAAAAAATCGG TCCGGTGGGCTGGGACATCT CACGA AGAGATTCCAGCCCACCGGA TGTTGGCTAGTACTA 100 34
     DIP0176  149377 ..  149389 + -10.5  -2.62184   TTTGAGCATCTCATG                GGCCC GCT GGGCC                TGCTCTAGGGGGAGC  66 76
     DIP0179  154155 ..  154191 + -18.2  -3.26545   TCCGGGCGCACAAGT    GAAACCCCAGCTCATA GCATG TTTGAGCTGGGGTTTC    TTCATGATGTGTGGG 100 180
     DIP0180  155069 ..  155085 +  -2.3  -3.05463   AGCTCAAGCTACTAC              CCATT CACTGCT AATGG              TTGCATCGAAGAAGT  42 100
     DIP0181  155422 ..  155432 +  -2.4  -3.05644   AGCCCTACTCCCATT                 CGGG AAC CCAG                 CTTTATCCTTCTCGG  42 76
     DIP0187 NONE
     DIP0189 NONE
     DIP0190  161845 ..  161865 +    -4  -2.68823   GGAAATCATTCCATA            TTCCGCAT GGCAA ATCCGGAA            GTTCTGTCGACAGGG  43 110
     DIP0191 NONE
     DIP0192 NONE
     DIP0193 NONE
     DIP0194 NONE
     DIP0195 NONE
     DIP0196 NONE
     DIP0197 NONE
    DIP0197A NONE
     DIP0198 NONE
     DIP0199  165981 ..  166011 + -14.1  -3.97947   ACGCTCGTATCATCT      GGGTCCAGACCACA ACAA TGTGG-CTGGGCCC       TTTGTCATGCATCAA 100 40
     DIP0200  166402 ..  166413 +  -3.6  -2.87211   GACGGGTGAAGGGTG                GGTC AGCT GGCC                 TCTCTCCCCGCAGAT  45 92
     DIP0203  169682 ..  169695 +  -2.4   -2.8294   GATTGGAGGAAGAAT               CATG ACTATC CATG                TCGTTATAGGCCCTC  39 21
     DIP0204 NONE
     DIP0205 NONE
     DIP0206 NONE
     DIP0207 NONE
     DIP0208 NONE
    DIP0208A NONE
     DIP0209 NONE
     DIP0210 NONE
     DIP0211  175133 ..  175185 +  -7.9  -2.71364   AGAATACGGGCACGA CTACGTAGCAGCTTTCTGG-CGCGA AGAAA TCACAACCAGAAAGCTGCT-CGTAC TCATTAGCCACCTGC  56 45
    DIP0211A NONE
     DIP0212 NONE
     beta201 NONE
     beta286 NONE
     beta371 NONE
     DIP0216 NONE
     DIP0217  186010 ..  186035 + -12.6  -4.05446   AGGGTGCATTTTTTA         TGCCCTCACC AACCGA GGTGGGGGCA          TTTGTACTTAAACGA  91 57
     DIP0218 NONE
     DIP0219 NONE
     DIP0220  188283 ..  188307 +  -2.1  -5.11613   TTTGCTAAGGAAGGG          GGAGCTGCA TGAGTGT TGTAGCTGC          TTTTTTAAGTGGTGT  74 14
     DIP0221  188633 ..  188681 + -12.5    -3.727   TTGAAGGCGTAAAAA GATGGCCCCCTTTGGTTGAGATG ATA TACCTAGGCTAAAGGGGGCTATC TTTGCGTGTGGTACA  85 29
         tox  190798 ..  190826 + -16.8  -4.47786   GGCGCACAAGTAAAA        CCCCAGCTCACA GAATG TGTGGGCTGGGG        TTTCTTTGCGTGCTT 100 162
     DIP0223  191067 ..  191077 +    -4  -2.60776   ACCCAAAGTGAGTAG                 TTTG TGC CAAA                 ACTTTTTGGCCGCTT  43 100
     DIP0224 NONE
     DIP0225  192667 ..  192704 + -16.5  -3.16564   GGGCTTCTGTCAGGG   TGGTATCGTCGTGGGAT CCAA ATCCTATGACGATACCG    TTGCTCAGGTCGGAA 100 66
     DIP0227 NONE
     DIP0228  195812 ..  195848 +  -4.4  -5.04601   CGCTTTGTCGTATGA   CTAAGGGGCCGGTGAGT GTGA ACTCATCGGCCTGC-AG    TTTTTGCTTTATGCC  76 315
     DIP0234 NONE
     DIP0235 NONE
     DIP0236 NONE
     DIP0237 NONE
     DIP0238  205350 ..  205390 + -27.1  -3.35992   TAGTAGGCACATAAA  GAAGGGGCGAGCTCAGC ACATAAC GCTGAGCTCGCCCCTTC  TTCCTTGGGCTGCGT 100 93
     DIP0246 NONE
     DIP0247  210379 ..  210412 + -16.2  -3.81146   CGCTACCGCCAAGTG     CAAAACCCCAGTTC TTGATT GAGCTGGGGTTTTG      TTGTTGCTTAGCGGG 100 169
     DIP0248  211139 ..  211149 +  -8.2  -2.73875   ATAAGCGCAAGGAAA                 GCCG TAT CGGC                 TAATGTTCGCCGCAG  59 12
     DIP0249  211609 ..  211619 +  -2.4  -2.75165   GTTTAAGGAGATCAT                 CGTC GTG GCCG                 CCTTTTTGTATCGTG  39 35
     DIP0250  214271 ..  214286 +    -6  -3.54935   CACTTCACACCAAAT              CCAGCC AAAC GGCCGG               TTTGGAAGCGATTTG  59 347
     DIP0251 NONE
     DIP0252 NONE
        gntP  218330 ..  218356 +  -8.7  -3.37533   AATCTGAGCAGGGGA         GTCGGTCACAT CAAAA ACGTGGCCGAC         TTCGTCATTTTCCAA  66 76
     DIP0256  219435 ..  219445 +  -2.4  -4.55887   GGCTCTAGCGGGTGT                 GCGG AGT CCCC                 TTTATATTTTTGGGG  62 76
     DIP0257  220809 ..  220828 +  -4.2  -2.81312   TTTTGCTACCTGTGT            TCTCATGG CAGC CCTTGAGG             TGTAATGCATGAATT  45 1
     DIP0258 NONE
        dnaX NONE
     DIP0260 NONE
        recR  224642 ..  224661 +  -4.2  -4.07568   AAGGGGGCAAGATCA            GC-AAGGGC AAT GCCCATCGC            TTTTGCCAGCAGCAG  62 92
     DIP0267 NONE
     DIP0268  232859 ..  232908 + -17.1  -2.67803   AAAAAAGCGGCATAG GGGATGAGGGATGCGCGCGCGGG GTTG CTCGCGCGTGGATTCCGCATGCC TAAATTTAGTAACCG  95 26
        deoD NONE
     DIP0272 NONE
        deoC NONE
     DIP0274 NONE
     DIP0275  240334 ..  240344 +  -2.4  -3.53012   GGGGGCTGGGGATCA                 CCAG CGG CCGG                 TTTGCCCAGCACAAC  47 499
        lysC  242187 ..  242215 +    -6  -4.39889   AACCGTGTGATAAAA        GACCTCTCGC TAATAGTGT GCAAGAGGTC        TTTTGATGTGATTGT  71 58
     DIP0278  245784 ..  245811 + -17.8  -4.00532   CCATCCTATTCATAA        GGAGGCGAAGGG GAAA CCTTTCGCCTCC         TTTGGTATTTGCAAA 100 66
         asd  247139 ..  247160 +  -6.5  -4.08945   ACGCGGGAACGAATC           GTGCCGATG CGAA CGTCGGCAA            TTTTGGCGGCCTCCT  70 117
         cat NONE
     DIP0294  263734 ..  263749 +    -4  -4.03234   TCGTCGTCATGGAAC              TTGATG TCTC CATCGA               TTTCTATGACAACCC  58 277
     DIP0297  266479 ..  266489 +  -5.4  -3.95219   TCTCCTGGGGCGGAG                 GTCA TGG TGAC                 TTTATAGCCTTTGGC  63 271
     DIP0299 NONE
     DIP0300 NONE
     DIP0301  269869 ..  269879 +  -3.2  -2.78935   CGGTCGTGTGTGCCG                 GCTG GAG TAGC                 TATGCTAAAGGCTAT  41 64
     DIP0302  270723 ..  270743 + -18.3  -4.94262   TCGCACAACACGAAA            GGCAGGGGC AAT GCCCCTGCC            TTTGTTTTTACTGTC 100 43
         nth NONE
     DIP0305 NONE
     DIP0306 NONE
     DIP0307  275584 ..  275596 +  -4.7  -3.14931   CCACATATCCTTCAG                ACGCC ACA GGCGC                TTACTGAGGACTCGG  47 388
     DIP0310  277899 ..  277920 +  -5.7  -3.44146   GTTGCCACTACTTGG           TCGACGCCG AGCT CTGCGGCGA            TTGCTTCTACGAGGA  57 399
     DIP0312 NONE
     DIP0313  280906 ..  280932 +  -3.1  -3.33261   GCCACATGTGATCTG        GGAGGAAG-CAT GAGC ATGTCTTTCTTC         TTATGCGCGTTGGCC  46 13
     DIP0314 NONE
     DIP0315 NONE
     DIP0316 NONE
     DIP0317 NONE
     DIP0318 NONE
        cspA  285882 ..  285917 + -13.5  -4.96762   CCGCTAGCTACAAGA    GGTCTTAACGTCCAA CATTGA TTGGAGGTTAAGACC     TTTTTGTCATATCTA 100 52
     DIP0321 NONE
     DIP0322 NONE
     DIP0323 NONE
     DIP0324 NONE
     DIP0325  291902 ..  291912 +  -6.8  -2.90813   GCTAGCCAGTACACT                 CTGC CAA GCAG                 TCCTTTGGGGAAATA  53 88
        topA  296452 ..  296500 +  -9.6  -4.11394   ACGGCAACAATCCCA AGG-ACAACACCAGCAGCGGC AACACTAC GCCACAGCTGGTGTTGTGCCG TTTTCGCAATCAGAT  83 132
     DIP0331  302638 ..  302655 +  -2.6  -3.14132   TCCGCCTCGTTGGCG             CGCTGC AACGTA GCAGAG              TTGGTGAGCACGCGA  42 160
     DIP0333  305489 ..  305518 + -17.3  -3.75629   GGCGGCTCAATAAAA       CCCCAGCTAGAAG ATAG TTTCTAGCTGGGG        TTTCGCTTGCGGATA 100 204
     DIP0334  305985 ..  305996 +    -3  -2.60075   CTGGGAAAAGACGTC                GAAT ACTC ATTC                 ATTGATTACCGAAAC  40 64
     DIP0335  306997 ..  307020 +  -6.7  -4.30635   TCGAAAAGGAGGTCA          CCACCGATGG GGACG CCG-CGGTGG          TTTCTGGTTTTTGTT  74 420
     DIP0343 NONE
     DIP0344 NONE
     DIP0345  309764 ..  309785 +  -2.9  -3.36492   TATAGCAAACTGAGG           CTGGGGG TTTGGAGT CCTCCGG            TTGTGCGATTAAGCC  47 36
     DIP0346 NONE
     DIP0347  310349 ..  310367 +  -5.2  -2.94993   CTAATAATGCCCGCA             TCGCGGAT AAC AGCCGTGA             TCTCATCTTGTACCT  49 270
     DIP0349  312226 ..  312243 +  -4.1  -2.78216   ACCGCTACGGCCTGG             CGT-GGCT AGC GGCCCACG             TGGTTGCTGGGACTG  43 131
     DIP0351  314021 ..  314040 +  -4.3  -4.08216   TTGAATCCCTTTTGT            GCTAGCTG AGAAA CAGC-AGC            TTTTACACCACCTAA  62 429
     DIP0357  323847 ..  323868 +   -13  -5.19328   CCGCTAACCAATAAA           GCCGAGGC ACTAGG GCCTCGGC            TTTTTCTTATGCGGT 100 34
     DIP0359  326447 ..  326459 +  -3.3  -5.09895   TGCGTAGTAGGTAGT                TCCCG TAG CCGGA                TTTTTTGAGTGGCTG  76 27
         lpd  336074 ..  336119 + -12.5  -2.86177   AACCTCTAAAAACCA TGAAGATGCTCCTCGTTGCCG CACC TGGCAGCGGGGAGCGTCGGCG TATCATGTGGCCTAT  77 32
     DIP0370 NONE
     DIP0371 NONE
     DIP0372  341702 ..  341715 +  -5.3  -2.64616   ACTAATTACCACTGA               TTACC GTAA GGTAA                TACTCTAAGTAAACA  47 36
     DIP0373  342143 ..  342178 + -18.4  -4.26188   GGCACCTCCGCGTAA    TCGGTGGAGTCATCAC ACAA GTGGTGGCTCCGCCGA     TTTTGCATCTGTAGG 100 49
     DIP0374  342274 ..  342291 +  -2.6  -2.63596   TTGGTATCCGCTACA             TCGCCA TGGGGC TGGCGC              TGATCTAGCGTGGGA  39 0
     DIP0375 NONE
     DIP0376 NONE
     DIP0377  344709 ..  344719 +  -8.2  -3.54307   CCAAGGTCGAGCTCA                 CCCG CGG CGGG                 TTTAGGGGCCGTGTT  65 365
        murB  351738 ..  351748 +  -6.8  -4.05033   TCAAAGTGGTAGAAG                 GTGC GTG GCAC                 TTTGTATCGGGTGAG  68 487
     DIP0388 NONE
        gpmA NONE
     DIP0390 NONE
       regX3  359143 ..  359155 +  -6.9  -4.56597   CTGGGTGCGGGGCTA                GCGGG ATA CCTGC                TTTTTGGCGCGCCGC  78 41
     DIP0393  360843 ..  360857 +    -7  -3.14683   TTTCTTAAACTGGTT               GCCCAC TGT GAGGGC               TTCGTGGCAGAGTGT  56 33
        proC  361681 ..  361698 +  -6.2  -4.45117   CAGTTCTTTGGGCTA             GGGGGG CATGTA CCCCTC              TTTCTTTAACCTCTA  73 25
     DIP0395  362188 ..  362199 +  -4.4  -3.26471   GCGGGGCGCTCGGTA                TGCT TGTT AGCA                 TTCGTGTCAGAATCG  50 84
     DIP0396  362435 ..  362464 +   -18  -4.73682   CCTCTTGGCTCTTTT       CCGCCCAAGGAA TGTTAT TTCCTTGGGCGG        TTTTGTATTCTGCGA 100 42
     DIP0397  363758 ..  363787 +  -9.3  -4.00042   GACAAGCCATACTTG       TTGGCCG-TCGGCA ATG TGCTGGTCGGCCAG       TTGTTTGGTGCCAGG  76 417
     DIP0399  364743 ..  364762 +  -5.8  -3.27653   CAGAGTGTTTAATGA            TCAATCAT TCTT ATGGTTGA             TATTGTGGTGAGGGT  55 85
     DIP0400 NONE
        hemC  366973 ..  366986 +  -2.4  -3.08015   TGCTTTGATTGCTGA               TGGT GCTGCG ACCA                TCTTGGGATAATTCC  42 1
     DIP0402 NONE
        hemB  370094 ..  370105 +  -2.2  -4.68994   ACTTCTTTGTCGATT                CC-GC AGG GCTGG                TTTTTGGCTGATGGT  68 402
     DIP0405  372748 ..  372781 + -10.4  -5.56263   TGGTCCGTATGACAG    CCTGCGGTGGAGCCAT TCGA ATGGC-CC-TCGCAGG     TTTTTCTTTTCTAGT 100 51
        hemE NONE
        hemG  376336 ..  376346 +  -3.2  -3.28924   ATGTCGGATAGGATG                 GTCG GCA TGAC                 TTCTACGCAACGATC  46 75
        hemL NONE
     DIP0410 NONE
     DIP0411 NONE
     DIP0412 NONE
     DIP0413 NONE
     DIP0414  382122 ..  382133 +  -3.6  -2.78154   ATGAGCTCGTGTACG                CGGG CGAA CTCG                 TCGTTGACTATCTCG  43 50
     DIP0417  382968 ..  383008 + -11.4  -5.02476   GCATGGCTTTTCCGG TGGTGCCA-AGGACGGGGAT GAG ATCCTT-TCCTGTGGCACCA TTTTTTACGGGCTGT 100 62
     DIP0419  385024 ..  385034 +  -4.6  -4.05788   CGAACATCTTGAGTA                 CTGC TTG GCGG                 TTTACTTTGCCAGGC  60 29
        menC NONE
     DIP0423 NONE
     DIP0424 NONE
     DIP0425 NONE
        menH  391536 ..  391572 +    -8  -4.18018   TCTGCGGACTTATGC    AGCTGCTCTAGCTC CCATTCGTT GAGCTGGGGCAGCA    TTTTGCGTCCAGCAC  77 58
     DIP0429  394870 ..  394894 + -16.5  -5.39681   CTGGCACAGTGCAAA          CCCCGTCACTT TTC AAGTGGCGGGG          TTTTTCTTTGATTCT 100 168
        secE  395766 ..  395797 + -11.6  -4.20783   TACTAAAAAGGTTTT      ATATCCCGCAGATC CTCG GATCGGCGGGATAA       TTTATTGGGTAGACT  91 47
        nusG  396650 ..  396667 +  -8.4  -3.18776   TGTAGTGTTGTTGCT             CGCGTG TTTTCT CACGCG              TATTCATACATTTCC  64 46
        rplK  397256 ..  397266 +  -2.6  -3.30243   ACACATCCACTACTT                 TTAA GGA TTAA                 TTATGGGCAATAAAT  44 79
        rplA  398046 ..  398096 + -17.7  -3.65522   CTAAACGGTTAGGGT CTTTGCAAGGGTCTGGTTCCGAT ATTGC ATCGGAGCCAGACCCTTGAATCG TTCTTGGAGTCGGTA 100 95
        rplJ NONE
        rplL  400681 ..  400706 +  -8.3  -5.14563   AATCTTTTGATTAAG         CTCCCGTTCCAT TCT GTGGG-CGGGAG         TTTTTTCGTACCCCC  93 39
     DIP0438 NONE
     DIP0439  403144 ..  403160 +  -4.3  -3.10112   CGCTGAGGCAAAGAA              CGTGGCC AAT GGCTAAG              GTTTTGCAATGTAGT  48 10
     DIP0440 NONE
     DIP0441 NONE
     DIP0442 NONE
     DIP0443 NONE
     DIP0444 NONE
     DIP0445  409649 ..  409659 +  -5.4  -3.12606   TGTAAAAAACCAATT                 TGAC AAG GTCA                 TTCCGTGCTATCTGG  51 115
        rpoB NONE
        rpoC  417342 ..  417373 + -24.6  -4.91712   TTTCGGTCTGTTGTA      GAAGCGCCGCCTAG TTTT CTAGGCGGCGCTTC       TTTTTATAAGTTGGA 100 59
     DIP0450 NONE
     DIP0451  421008 ..  421043 +  -9.2  -4.88684   TGTTTCACAGAAAGA    GCATCAAGTGTTGA ACTAGTAC TCAACGTTTGATGC     TTTTGTCTTTCTGTT  91 62
        cstS NONE
        cstA  430329 ..  430344 +  -3.2  -3.67634   CTGATATTCCGAGGT              TCCGAC TGTG GTCTGA               TGTTTTCGCCTCCTG  52 37
     DIP0460 NONE
     DIP0461 NONE
     DIP0462 NONE
     DIP0463  433899 ..  433912 +  -3.1  -2.67143   AGACTGCGCGACCCG               CGGCGA ACA TC-CCG               TAATCTCATGCATGT  40 196
     DIP0466  436672 ..  436686 +  -4.2  -4.21462   CCCACATGTTTGATG               CGTGGG AGC CTTACG               TTTTGCCTAGTAGAT  63 88
        rpsL NONE
        rpsG  437806 ..  437855 +  -9.3  -2.83903   TTATTGTTGCAGGTA GTTGGGCCTTTGCCATATAGCCC CACA GAGTTATATGGCAGAAGCACACC TCGATTTTTGCCAGC  62 105
        fusA NONE
         tuf  441643 ..  441669 + -17.3  -4.56629   TAGGCGCATAGAATT         GCCGCTTCCCC ACAAA GGGGAGGCGGC         TTTTCTCGTATTATC 100 55
     DIP0471  442554 ..  442566 +  -3.3  -3.30124   AGTCCCTTCCGGCTT                GACAC TAC GGGTC                TTGTACCCCGTCAGG  46 331
        rpsJ NONE
        rplC NONE
        rplD NONE
        rplW NONE
        rplB NONE
        rpsS NONE
        rplV NONE
        rpsC NONE
        rplP NONE
        rpmC NONE
        rpsQ  447946 ..  447978 + -13.4  -4.34402   TGAGACAGGAAAGAA      CCCCCAGACCTGCC TTTAT GGTGAGTCTGGGGG      TTTTGCTATGCCGCA 100 60
     DIP0483 NONE
     DIP0484 NONE
     DIP0485  451791 ..  451805 +  -4.2  -3.20435   GGTTGTGGTTAAATG               TTCAGG TTG CCTGCA               TTGGTCGATCGTTAG  50 57
        rplN  452306 ..  452318 +  -3.3  -2.96452   AAGATCGTTTCTCTC                GCACC GGA GGTGA                TCTAGTTATGAAGAT  42 8
        rplX NONE
        rplE  453231 ..  453250 + -13.6   -4.4891   AGCAGCAACGTGAAA            CCCCCTTC TTCG GAAGGGGG             TTTTCTCGTACTCAG 100 50
        sdaC NONE
        sdaA  456665 ..  456697 + -17.1  -4.16943   CTGATAAACCCCCTG      CTGCCGATTGCCTCA TCA TGAGGTGGTCGGCAG      TTTTCCCATATCCCA 100 37
     DIP0491  457807 ..  457846 + -14.2  -3.13403   TCACAAGGTCTTTAA  CGC-CGGCGCGGGAAAGCA GAA TACATGCCCGCGCCGAGCG  TATTCCTGCGGCGCA  91 72
     DIP0503  474227 ..  474237 +  -3.2  -3.22409   CGTGGTGAGCCTAAA                 GCAT GAA GTGC                 TTGCGTTAGTGCTTC  45 167
     DIP0516 NONE
     DIP0517 NONE
     DIP0518 NONE
     DIP0519 NONE
     DIP0520 NONE
     DIP0521  490581 ..  490612 + -18.8   -4.8143   AATCGCATAGAATAA      GGAGCGCTCCTCTT TGGT GAGGGGAGCGCTCC       TTTTTACGTTATTGA 100 39
        rpsH NONE
        rplF NONE
        rplR NONE
        rpsE NONE
        rpmD NONE
        rplO  496910 ..  496942 + -20.1  -4.76963   TTTAAGCTTCACCGA      GCTGGTAGTTACTCA TAA TGGGTAACTACCAGC      TTTTCTGTTATATAA 100 42
     DIP0530  498179 ..  498199 + -11.2  -4.11394   CAGAGCCGAAAATTC            CAGCAGCA TGCGT TGCTGCTG            TTTTGCGCCTAAGGT  88 334
     DIP0534 NONE
     DIP0535 NONE
     DIP0536  505976 ..  506022 +    -9  -3.48276   AAAAACTAGCTTCAT CAACGCCGTACTTG--G-CTTCT ACCT AGAAGTCCTCGGGTACGGCGTTG TTGTGTGAAAAAGGC  69 39
     DIP0537  506746 ..  506760 +  -5.6  -3.96483   TTTTGGCGGTAGCGG               CGGCGC TCA GTGCTG               TTATTTAGCTGACGT  61 3
        secY NONE
         adk  511661 ..  511705 +  -5.2  -5.24129   CGCATATCGTTGAAA TCCGAGG--CGTTTTCC-GTG ACACCA CACAGGGGAACGATCCTCGGA TTTTTTATGAACACA  86 60
        mapA  512555 ..  512592 + -17.2  -4.70515   CTTTCGGATAACTAA   TCGGTGGTTGGTTGTG GTAATA CACAATCGACCACCGA    TTTCTTTTCGGTATG 100 46
     DIP0543  515053 ..  515086 + -10.4  -3.25823   GCAAATATTTATCAA     GTGGGGTAGGCC-GT TTGTT ACTGGTTTACCCCAC     TTCATCTGCCGCAAG  73 41
     DIP0544  516054 ..  516064 +  -5.4  -3.90002   TTGAAATATCTAGAT                 CTAC GCG GTAG                 TGTTTTCGTTTGGTG  61 169
        infA  516497 ..  516515 + -10.2  -3.06418   GTCACCCACACCTTT             GGCTGCGG TGG CCGAAGCC             TCATTTGTGTGCCCC  71 90
        rpsM NONE
        rpsK NONE
        rpsD  518011 ..  518023 +  -4.9  -4.70626   GCTCATCGTCGAGCT                TTACT CGA AGTAA                TTTTTACAATTCTTC  70 13
        rpoA NONE
        rplQ  519737 ..  519762 +  -7.5  -4.90869   CACCACACAACTCCC         CCGCA-CGCGAG GGA CACGTGGTGCGG         TTTTTCGTTGCTGCT  87 87
        truA  520667 ..  520688 +  -3.7  -3.39142   CTATAAAAATTGCGT           TATCTGGGA ACCT TCCTAGGTG            TTGATTACGTCTAAA  50 35
     DIP0552  522123 ..  522140 +  -8.5  -3.28712   ATAAGTAGGGAAGTC             CAATTGG TTAT CCAATTG              TTATCAAACCAGCCA  64 49
     DIP0553  522861 ..  522875 +  -3.4  -3.91897   TGCTCTGGGCTTTCA               GCGGGG AAA CGCTGC               TTTATCAATGCAGCA  54 256
     DIP0556 NONE
     DIP0557  530126 ..  530151 +  -8.3  -3.13164   TTACGTCAAAACTTA         GTGACAGGGCC AAAA GGTTTTGTCAC          TTCAATCGTTGGGGG  62 117
     DIP0558 NONE
     DIP0559  530874 ..  530895 +  -5.1  -3.76224   CCGTATGGCCGCTGC           TTCGTGGAG CTAA CTTCACGCA            TTTCGTGCGTAGACA  59 13
     DIP0560  531070 ..  531108 + -19.1  -5.03747   TTGTGCCGATACTCA   TTGCCCGCACCGTTA TATTGGGCT TAACGGTGCGGGCAA   TTTTTTGAGAAATTT 100 46
        rplM NONE
        rpsI  532308 ..  532337 + -13.6  -3.59262   TTTATGTACAGGCAA       GCCGCTTCACCA CGATGC TGGTGGGGCGGC        TTTCGCCATGTAAAA  86 49
     DIP0563  533852 ..  533869 +  -4.1  -2.63301   TTGATTACGTCCAAA             CATTGTG AAGG CACAACG              TGATGTGACCGTATA  43 81
     DIP0564 NONE
     DIP0565  535503 ..  535518 +  -5.4  -3.05844   ATGTGAAGAAAGCGG              GGTCAT GGTA ATGGCC               TATTCCAGTGACAAA  51 15
     DIP0566  536003 ..  536017 +  -2.1  -4.56961   CCCAAGCCGGTGACA               CGCTT GAACA AAGTG               TTTTCTGTGAGTGTT  65 261
         alr NONE
     DIP0569  538505 ..  538522 +    -4  -2.83522   GACGTGAAATCATCC             AGCCGG CAGTTT CCGGCA              ATTTACTGAAAACAT  44 69
     DIP0570  540363 ..  540403 + -11.3  -4.30014   CGTTTGTACCCAAGA TCCCAGCTTGCCTCGC ACCAACCATC GCGGGG-AAGCTGGGA  TTTTCGGTTCGTGCG  91 55
     DIP0571  540984 ..  541027 + -14.1  -3.78034   ATCGGCACCGCGCAA CAAGCACGCCTAGCGCAAGCG ACTA CGCTTA--CTAGGCGTGCTTG TTCTTGCTATAGATA  93 56
     DIP0572  541671 ..  541682 +  -2.2  -2.62091   TAAGTCGCCTGCGAT                TCCG GATG TGGA                 GTTGTAAGTGGCTGT  39 7
     DIP0573 NONE
     DIP0574  543252 ..  543278 + -12.4   -2.6063   GTACGGTGTTGAGAG         CTGGCACTCT CAGGGGT AGAGTGCCAG         TAGGTTGTAACTCAC  73 43
       groES NONE
       groEL  545336 ..  545385 + -16.1  -2.93623   GGGGGTATGCACTTA CATGCCGGTGCGTGAGAA-ACGCT TAAAC AGCGTCTTCTC-C-CACCGGCATG TGGTGTTTTAAGGAA  90 57
     DIP0577 NONE
     DIP0578  546973 ..  547020 + -21.7  -2.88544   CCACTGCAGTAGAGA GCAAAAGAGCTGGTAGGA-AGA TTATT TCTTTCCTGCCAGCTCTTTTGC TGTATGGGGGTGCAG 100 29
        guaB NONE
     DIP0581  550299 ..  550332 +  -8.1  -4.94058   AACGGTTTGCTACAA     CGCGCA-CACTGCC AACATGA GGCGGGGGTGCGCG     TTTTGTTTCGATTAG  90 49
     DIP0582 NONE
     DIP0583 NONE
     DIP0584 NONE
     DIP0585 NONE
     DIP0586 NONE
     DIP0587 NONE
     DIP0588  559271 ..  559297 + -12.4  -4.35116   ACTGAAATAGTCCAC         GCGGAAAGAATC GTC GATTCTTTCCGG         TTTTAGTGTCACGTC  95 98
     DIP0592 NONE
     DIP0593  561976 ..  561989 +  -4.5  -4.32436   TGCAACTCTTGCTTA               CGTAG CTAG CTGCG                TTTTGCTGATACTGT  66 176
     DIP0594 NONE
        guaA  564181 ..  564213 +  -8.5  -4.30793   GCATATTTGATGAGA      TTTCCGGAAAGAATC GAC GATTCTTTCCGACGA      TTCTTTGTTGTGTAG  81 201
     DIP0597  565414 ..  565437 +  -5.2  -3.95324   CTATTGACGGTATCC          GGCGGGCA AGAGGAAC TGCCCACC           TTGTTCTTGCAGGTA  63 126
     DIP0599 NONE
     DIP0600  568482 ..  568493 +  -2.2  -3.42091   GGGACGTGCGGCGCG                CAGT TGGG GCTG                 GTTTTCGTTTGTTTC  46 48
     DIP0601  569367 ..  569377 +  -3.2  -4.57837   AACTTGGGGGTGTAG                 TGCA GGT TGCG                 TTTTTCGAGGAATGT  67 434
     DIP0603 NONE
     DIP0604  572080 ..  572091 +    -3  -3.01924   AGGTTCCTGCTGCTT                TTAC CTCA GTAA                 TGTTGCCCACCCCTG  43 154
     DIP0606  574051 ..  574068 +  -4.8  -4.49364   CATGAGAGCGCTGGG             GCGGAG CGTCCT CTTCGC              TTTGTTCTTGGATTT  68 437
     DIP0612  582194 ..  582205 +  -2.2  -5.18726   GCTGGGTCACGAGAC                TTCC GCTA GGAG                 TTTTTATTGTGAAAA  74 17
     DIP0613 NONE
     DIP0614  584062 ..  584074 +  -3.4  -3.85698   AAAGGTGTTACCGTC                CTTG GTGAA CAAG                TTTGTCAAACAGGAG  54 58
     DIP0615 NONE
     DIP0616 NONE
     DIP0617 NONE
     DIP0618 NONE
     DIP0619  588198 ..  588235 + -12.7  -4.29621   ATAGTCGTTTTTTAA   CAGGGAAACTTTCGCCA TGGT TGGCGCTAGTTGCCCTG    TTTCATTTATTTATG 100 52
        folD NONE
     DIP0621  589587 ..  589614 + -14.2  -4.86029   GACATAGTGGACTGA        GCGCTGCGAAGC TTTT GTTTTGCAGCGC         TTTTGTCTTGTTTAT 100 55
     DIP0625 NONE
        hmuT NONE
        hmuU NONE
        hmuV  597712 ..  597749 + -12.1  -4.84017   GTTGTTTGTTAGCTG   TCATGGTGTCGTTTCTG TTAT CGGAAGCGACACTTTGA    TTTTTGTCGAAGGTT 100 56
     DIP0629  598895 ..  598941 + -23.3  -2.74563   CCCATGCGTGAATGA CTAAGAGGGGGGTCTGCTGTCG TTGG TGGCAGCAGACCC-CCTCTTAG TCATTCGGGTCTAGG 100 72
     DIP0632 NONE
     DIP0633 NONE
     DIP0634  605514 ..  605572 +  -6.2  -5.10933   GCGCACATTGTCAAC CT-TCTTCCTGTACAGATCCATT-TGTG GAAAG CACACAGCGGATCCGTACCGGAAGACGG TTTTGTTTTACATCA  86 90
        trpS  606699 ..  606742 + -10.3  -3.95787   ACAATTACAACTTTG CAACGATCCGACTGCTTCG CCACTA TGAGGCAGCCGGATTGCTG TTTCTGCCTATAGTC  82 48
     DIP0636  608009 ..  608067 + -17.8  -4.13014   TTCAACAAAATAAAA -A-CAACCCTCTGGGTACGCAGACGATG ATACA CATCGTCTGCGTACCCAGAGGTTTCCTG TTTTAACGATCTACA 100 69
     DIP0638  610409 ..  610421 +  -4.7  -4.72497   CAGCCTTTCACCACA                GCCGC ATA GCTGC                TTTTCTTCCTGAGTG  70 153
         upp  613654 ..  613709 +  -8.3  -5.27206   CGTCTCGTAGTCGTT TCCCCC-TGCTTGTCGT-CGCCATGTG ATTG TGCATGGCCTGCGGCTGGCATGGGGGA TTTTTATTATGTGTA 100 54
     DIP0643 NONE
     DIP0644 NONE
        lpdA  617633 ..  617663 +  -4.9  -4.85782   GAATCAAGGTACATG      GTCTAGTGC-TTTGT TTC ACAAAAGCGCT-GAC      TTTCTTTTTCAAACA  74 485
         pyc  621142 ..  621196 +   -16  -4.46493   GTCTAACAGTTAGAC GCACAGCAGCCGGTTCGATTATCTCC CGCGC GGAGAT--TCGAACCGGCTGCTGTTA TTTTCGTGTGTTTAA 100 49
     DIP0651  627166 ..  627216 + -11.9  -3.93057   TACGTATAAGCGTAA GCGGCGTACGCCCTTAT-TCTCTC GATG GGGAGACAAAAGGTGGTGCGCCGC TTTCGTGCTTTTCGA  86 51
     DIP0652  629503 ..  629537 +  -4.9    -5.252   GGCGTCGAGAAGCAT    CTGGCGGCATCGCTCG TATT CG-GCAGTGTCGCCAA     TTTTTTGTGAGGCTA  85 76
     DIP0659  636727 ..  636777 + -20.1  -2.71094   TACGTTTCTCAGTAG AAAAACTGGCCTAGATTACTCAT GAACA GTGGGTAATCTAGGCCAGTTTTG TACTATCTGGCTATT 100 51
     DIP0661 NONE
     DIP0662  639995 ..  640005 +  -2.4  -3.29144   TGGCTATCGGTAACC                 CCCG TAT CTGG                 TTATAACCGGCATGG  44 28
        purK NONE
        purE NONE
     DIP0665  642321 ..  642350 +    -2  -3.81926   GTCTGCGGGGTGCAG       GCGGTGCCAAAG ACACGG CATTGCCACGGC        TTGATTTTTCCGGTC  52 129
        hypE  645185 ..  645197 +  -6.3  -3.54424   CAGATGTGTGGGAAA                GAATC GAC GATTC                TTTCCCACAATCCCA  57 501
     DIP0670  647298 ..  647308 +  -5.4  -3.43042   ATAGAAGTCGAGCAA                 TCCT AGG AGGA                 GTTTTTCATGGGGCG  54 20
     DIP0671  648102 ..  648137 + -12.6  -4.45168   TAATCTGATCTCTTA    GGGCGAGTCTACCCCAC AAA GTGGG-TGTGCTCGCCC    TTTGTATTTTCGACA 100 50
     DIP0672 NONE
     DIP0673 NONE
     DIP0674 NONE
     DIP0675  653347 ..  653376 + -14.5  -3.05384   CGCTATCCGAAGGAC       TCGTCGATTCTTT CCGG AAGGAATCGACGA        TTCCGTCGCAGACAC  91 313
     DIP0677 NONE
     DIP0678  654897 ..  654914 +  -3.3  -3.06162   CGAGGTCGGTCCAGC             CGCGGCT GATG AGTCGGG              TGTTGGGCTGGAGTG  43 168
     DIP0681  658049 ..  658070 +  -2.3  -4.44461   GGCTGCGAAGTTCAA           GTGAGTTCA ATAA TTAACTTAC            TTTTCTAGGATTGTT  62 22
     DIP0682  659328 ..  659370 + -18.6    -3.786   GCAACCTAGTCATAG GCTCCCACCACGGC-AGGG TAGACC CCCTCGTTGTGGTGGGAGC TTTCGCATTTTATGG 100 59
     DIP0683  659592 ..  659603 +  -4.4  -3.19293   GCGGAAATGCAATTT                TTCC GATC GGAA                 TTACATGTTCAGGTT  50 60
     DIP0684  660083 ..  660113 + -11.9  -4.34345   GCATGCAGCATCAAA       CCCCTTTGCTACG AAATA TGTGGCAGAGGGG       TTTTGCTGATGTCTA  95 56
     DIP0686 NONE
     DIP0687 NONE
     DIP0688 NONE
     DIP0689  665093 ..  665107 +  -7.1    -3.767   GCAGGAGCTACTGGA               GGTGC AGGAA GCACC               TTTGGTAGCTCAATG  62 286
     DIP0691  666500 ..  666516 +  -2.9  -4.41047   TTCCCCAAGGAGAGA              ATAGCCA CGA TGGCTGC              TTTTGATTACAACGT  61 122
        ahcY NONE
     DIP0693  668578 ..  668591 +  -3.8  -3.06162   CTGAGGCTACGATGA               GGTG CTAAGA CACC                TATTGGGCTCGCATG  46 41
       mtrA2  669344 ..  669377 +  -2.4   -2.7728   TCGGGGTGTTTCTCG     GGTACGTCATCG CATTGCAGAA CTGTGGCGTACC      TCGTTGCAATTTAAG  39 52
        mtrB NONE
     DIP0696 NONE
     DIP0697 NONE
     DIP0698  674125 ..  674159 + -19.4  -3.27022   CCTAGGCTAAATTGA     GAACCCAGATCTCCGG CAC TCGGTGATCTGGGTTC     TTGGTATAAGGTAGC 100 98
        secA  676806 ..  676848 + -21.5  -4.03234   ATTCTTCCACCGCCA CAACAACGCCGCCTCCT GTTGTTTTA GGGAGGCGGCGTTGTTG TTTCTATGGCGAAGG 100 40
     DIP0700  677224 ..  677258 +  -8.6  -2.76492   TGGTAGGCGACGAGG     GGGTTCGGAAGGAATC GTC GATTCCTTCCGAAAGG     ATTTGAGATAGCTCA  59 203
     DIP0701  677848 ..  677859 +  -2.2  -3.30159   GCGGGCCTTTTCGGT                CTTG ACGG CGAG                 TTCTAGGGGAGTTCG  44 8
     DIP0702  678400 ..  678431 + -15.2  -5.28983   TCATCTTTTTTAAGG      CGCACTCTTGTCAC GGTT GTGGCAGGGGTGCG       TTTTTGTGTTTTCGC 100 42
     DIP0703 NONE
     DIP0704  681379 ..  681389 +  -6.8  -2.60032   TGGTCGCAGAAATAG                 CACC GTG GGTG                 AATTTTTGAAGCGGC  51 434
     DIP0707  684162 ..  684172 +  -6.8  -4.08767   GCATCGTGTTGGTCC                 GCCA TCG TGGC                 TTTTGACGCGCTCAA  70 228
        rpoE NONE
     DIP0710  685792 ..  685849 +  -4.3  -4.39277   TACGAGAATAACAAA GCTCGCGATGCAAAGTCCATCTTTTCCA TTATC TGGGA--GATGGCCTC-GAATCGCGAGC TTTGTTGTGCTCTTA  66 452
     DIP0713  686773 ..  686787 +  -2.9  -3.76486   GGTCGAGTGGGGCGA               TTTTC TTAGT GAAAA               TTAATTTATTTAGAT  52 17
     DIP0715  687828 ..  687851 +  -7.4  -3.02511   CAGCGCCTGTTTGTC          CCACCGCAACA ACA TGA-GCGGTGG          TGTTGCCGAGATCAA  57 447
     DIP0719 NONE
     DIP0720 NONE
     DIP0721 NONE
     DIP0722 NONE
     DIP0723 NONE
     DIP0724 NONE
     DIP0725 NONE
        uvrD  702624 ..  702651 +  -8.4  -3.07113   CGCGGATAACAAGCC        CCGCTGTCACCGT GAC ACGTTGGC-GCGG        TTCACTCAGCTGCTC  62 131
     DIP0728  703938 ..  703964 +  -2.8  -4.35461   GGGGAATCCTCATCA         GGATCGGAGGGG TTT TCTCGCTGTTCC         TTTTGCTGCTCTTCG  62 50
     DIP0730  706459 ..  706482 + -13.2  -5.06103   CTTTACTTTGAAGAA          GGAGTCGGTT CCGC AGCCGACTCC           TTTTTTGGAGCTTGT 100 50
     DIP0733  711060 ..  711087 + -17.8  -4.44277   GCTACTAAGTTGGAA        CCCCCAGTTCGC GAAA GTGAACTGGGGG         TTTTGCGTTTTGGTG 100 251
     DIP0738  714812 ..  714823 +  -2.2  -3.50746   GTCAGTTTCTTGAGG                GGGA TAGT TCTC                 GTTTATTTTTGGAGA  47 28
        pycB NONE
        mmdA NONE
     DIP0741 NONE
     DIP0742  718822 ..  718867 +  -9.9  -3.63968   CCTATGTGACACGTG CGCGCTGTGCAAAAACTCCCTG TTTTT CAGGG-GC-TT-GCACAGCGCG TTTGCGCATTTAGGG  74 62
     DIP0743  720091 ..  720146 +  -9.8  -3.14931   TTAATAGATAGCGGG GGAGTTGTTATCGCGATGAGGTCAGCA TTG TGCGGACTTCATCGTGA-AGCAGCCCA TTAGTAGCCAATGCG  68 37
        prfB  723235 ..  723249 +    -5  -3.13522   GCGCGAAATAAGGGC               TCATCG GAG TGATGA               TGTTAGTCGGGGAGT  50 213
        ftsE NONE
     DIP0749  726453 ..  726506 + -14.2  -2.54801   TCCTCATACGCACTG CACATCCCCAAGAAA-ACCACACGTA CCTT TACC-GTGGAATTTCTTGGGGATGTG GTGTATTTACGGGTA  81 49
        smpB  727056 ..  727070 +  -4.2  -3.39749   AAAGCTCACTCCAGC               CAGCTA ACA TTGCTG               TTCTACAGTTATTCG  52 54
     DIP0751  727506 ..  727536 + -19.2  -5.45802   GCAGCTCCACCACTA       GGACGCTCATTTTG ATA CAAAGTGAGCGTCC       TTTTTGTTTTGCCCG 100 275
     DIP0752  729066 ..  729076 +  -5.4  -2.79684   CTGCGTTAGTCCCTC                 CACT TGA AGTG                 TACTTCGATTGCTAG  48 94
     DIP0753  732016 ..  732026 +  -2.4  -2.91274   GTCTGAGGAAGTTGT                 GAGG TGT CCGC                 TATGGTTAGAGTGAG  41 1
     DIP0754 NONE
     DIP0755 NONE
     DIP0756  735974 ..  736004 + -13.4  -2.66272   CGCAGCATTGCCAAC       ATGAACTTCCGTGT CGT GCACGGAAGTTCAA       TCAGTTTGCATGCGA  78 164
     DIP0758  737183 ..  737193 +  -5.4  -2.64616   TCGCCTGGACGGCAT                 CGAT CAG ATCG                 TGCTGTCGCTGACCG  47 60
     DIP0774  754801 ..  754835 + -15.1  -5.09762   AGTATTGCTTGAAAA     GGTGGGTGCCAGTTT TCAGC GAGCTGGCATCCACC     TTTTTGTATTAGCGT 100 55
        cspB  756682 ..  756733 + -29.8  -2.87132   AGAGGGTTACATATA GCAAGGGCGGGACATCCT-CCTACA AAC TGTAGGTACGATGTCCCGCCCTTGC TATATAAGAGACAAA 100 58
     DIP0779  759015 ..  759025 +  -3.2  -3.91084   AGGGCTTGTCTGGTA                 CTGA TTT TCGG                 TTTGATTGCAGGTCA  54 103
     DIP0780  760620 ..  760672 +  -6.3  -2.64872   ACGCTTTCACCCGAA CCCCCTTCTCAGCATG--CGGTTGC AAACA GCCACGGAGCGTACTGGGAAGGGGG ATTCGTGTATTTAGC  50 47
     DIP0781  761796 ..  761821 +  -4.1  -5.12987   AGTTTTGCAGATGCT         TTGTGTG-CGAT ACG ATCGGCAGACAA         TTTCTTTTTGTTTGG  77 248
        gltA  766871 ..  766913 + -11.3  -4.28375   ACCTGCTAATTTCGA CCGAGCGAGTGGATTTTCAG TACA CTGTTA-TCCACGCGCTCGG TTTTCGCTGTGTTGA  91 48
     DIP0786  767404 ..  767434 +  -9.8  -3.36327   AAGAAGCAACAATAA       CGCCCGTAGA CAAATTCGCGA TCTACGGGCG       TTATGCATCAAATCA  72 55
     DIP0788 NONE
     DIP0789  770725 ..  770761 + -10.9  -5.60689   CTGCTAGGACTGTGG    TGGCCTCTTTGCAAGGG TTT TCCTTGTGATGAGGTCA    TTTTTTATTGTGTAG 100 43
     DIP0790 NONE
     DIP0791  773135 ..  773164 + -16.5  -3.80174   GGGGAAATCTGGTGG       TGTCCGGCGTGGA TTAT TCCGCGCTGGACA        TTATTATGAGCATAT 100 107
     DIP0792  774269 ..  774283 +  -3.4  -4.28994   ACGCCATCGATAACC               CGCTGG TAA CCGGCC               TTTTGATGAATAGTG  62 262
     DIP0799  778611 ..  778640 + -13.7  -4.51378   TCGAAAACACGACAA       TCCCTTCGATTCG CACG TGAATCGGAGGGA        TTTTCTGGTGTCGCT 100 159
     DIP0800  779656 ..  779670 +  -7.1  -2.87211   CGGGAAAGACCCAGC               CCACG CTGCT CGTGG               TATGTCCCCCACGGT  54 307
     DIP0801  780454 ..  780470 +  -3.7   -3.8211   CCTGCATGTAGTACA              GGAGCTT GTG AAGTTTC              TTCTTGTCCATCAAC  56 375
     DIP0806 NONE
     DIP0807  787519 ..  787553 +   -10  -3.60296   CTGGCGCATGTGAAA     CGCCCTGCACAC CAACAACCAAT GTGCGCAGGGCG     TTTCGAGTCCCCATC  74 152
     DIP0813  790423 ..  790439 +  -2.9  -3.06492   TTCCCCGTATAGCCG              GCCCT ACCTACA GGGGC              TGTTGGGCTCCGTGC  44 29
     DIP0816 NONE
     DIP0817  792021 ..  792041 +  -7.5  -3.83026   GTTCAGGGGTAGGGA            CGGGCACAC TGT GTGTACTCG            TTTCGTATCCGGGCC  69 29
     DIP0819 NONE
     DIP0820  795403 ..  795428 + -11.9  -4.34402   CGAGGTAGAACAAAA         GCCCTGCTC ACGTTAAC GAGCAGGGC          TTTTGATGTAACGGA  95 128
     DIP0821 NONE
     DIP0822  797090 ..  797125 + -15.6  -3.68795   CCAGTCGGCAGCGTA    GATGGTCACATGGTTG TTAT CAGACATGTGACCATC     TTCCTTTGCTTTTAA 100 275
     DIP0827  804470 ..  804484 +  -4.2  -3.96892   TCGGCGCGGGCAGTA               GCTCGT GCT ACGAGG               TTTGTCATGCCGATT  60 338
     DIP0829  806058 ..  806070 +  -4.7  -3.14132   AGAGCTACTACTAAT                GGGCC GCC GGCGC                TTCCTAAAGACAACG  47 441
     DIP0831  807793 ..  807837 + -12.2  -4.17316   CCCAAGAATCCACAC AGGGCCCTCACATCAGCA CATCAATAA TGCTTGTGTGAGGGCCCG TTATTTTAGGGAGCT  95 41
     DIP0833  811308 ..  811337 +  -2.7  -4.11692   CCTCACGGGTGTGCA       CGAG-ACGGGTGCC GCC GGAACCCATGCGCG       TTTTGCCAATAGCTC  58 141
        pcrA  814104 ..  814152 + -13.2  -2.70451   GACGTCTTAGGGGGG ACGTGTGTGGGGCGCTTACG AAATAGTCC CGTAAGCGCCCCACACAAAA GTATTTAGATTATTT  78 41
     DIP0837 NONE
        purN NONE
        purH  818970 ..  819001 + -15.2  -4.88258   CTAATTTCTTATCAA      CACGCCACGATGTA CGAC TGCACCGTGGCGTG       TTTTCTTGTGCTTTT 100 37
     DIP0840  819841 ..  819871 +  -3.1  -2.78384   TTTCGAGCTGTCGAT      CCCGCTCC-GCAAC CCCC GCTGCAGGCGCAGG       TGTCGTCGCCGGCCC  41 164
     DIP0841 NONE
     DIP0842  821195 ..  821214 +  -3.5  -2.61695   CTACACCCCTTTTTC            GACATCG AACGAA CGATGCC             ATATTTCGCAGTCAG  42 246
     DIP0844  822753 ..  822766 +  -6.7  -3.07401   GCTTTAATGGAAATG               TTCCG TCAG CGGAA                TGTGTGTGATCTTTT  56 3
     DIP0845  824028 ..  824053 +  -3.9  -3.44146   TCTGTGGCCGTTAAT         GC-CCACAAGCG TAA CGCTGCTGGTGC         TTCGTTATCCGCGAA  49 398
        rpmE NONE
        rpmF  827481 ..  827525 + -15.3  -4.13654   GATATAATTCCACTA TCAATGAAGGCTGATTTCGGT TAG ATCGAAGTCAGCCTTTATTCA TTTGTAATTTAGAAG 100 50
     DIP0854  828399 ..  828418 + -10.7  -4.73448   GCCGTTTCCGCGAAA            GCCTGCC GGGAGG GGCAGGC             TTTTTAGGTATGTCT 100 47
     DIP0855 NONE
     DIP0856 NONE
     DIP0857 NONE
     DIP0858  832266 ..  832290 +    -5  -3.99374   GGATTTCTTCGAGCA         GC-TCAGCTTC GATG GAGGCTGGTGC          TTCTTCTTCCTCAAC  63 156
     DIP0862  835073 ..  835091 +  -3.8  -3.49289   GCGCTTAAAAGTCAC             CCTGTG GGGTAAG CGCAGG             TGTTGTGTGTTTTCG  50 33
     DIP0863  836427 ..  836441 +  -2.7  -4.32067   GTCCCAAGGACGCTA               GCGCG TATGC CTCGC               TTATTTTCTCGGGTC  61 25
     DIP0864  837171 ..  837205 +  -4.4  -2.93089   AGAAAATTACAGTGT     TTGACTCTTAGCTC ACTAGAC GAGTTAAGACTCAG     TGCTTTACGCTCATC  47 71
     DIP0865 NONE
     DIP0866  838825 ..  838837 +  -7.7  -2.57564   GCATAGATGGGGTGC                TCAGC CGT GCTGA                CTTGTAGCACAATCC  55 6
     DIP0867  839818 ..  839834 +  -2.9  -2.52623   AAACCAGCCATGAAG              CTTACCC ATG GGATGAG              ATATTCTGCGCGGCG  40 350
        betP NONE
     DIP0870  845047 ..  845105 + -23.2   -4.5464   AAAACTTTTTCACAC CGACGCCCCCATCTCCC-GCGAGTGCC CGCTGA GGCAGTAGCAGGGAGGAGGGGGCGTCG TTTTGCTTATCTCTA 100 40
     DIP0871 NONE
        metG NONE
     DIP0873  848841 ..  848860 +  -7.8  -3.34534   TTTATTAACTCCTCA            GCTTCGGA AGTA TCCGATGC             TTGCTATGTCGTCTA  62 117
     DIP0874  850073 ..  850088 +  -4.6  -2.82776   CCTCAACTACTGTCG              CCATGC TTGC GCAGGG               TAGATTTATTTCTCA  45 47
        ksgA NONE
     DIP0876 NONE
     DIP0877 NONE
     DIP0878  854084 ..  854104 + -12.5  -5.00616   GTAAAAAAATTTTCG            GGGCCGCTG TAA TGGCGGCCC            TTTTTTACGCACAAA 100 37
     DIP0879 NONE
     DIP0880 NONE
     DIP0881 NONE
     DIP0882  857275 ..  857313 +  -4.5  -5.19212   CACTCCTAGCAAAAA  CTCCCTTGG-CACTCATG CGAT CAACAGAGACCGAGGGAG   TTTTTTCATAGTGGT  80 48
     DIP0885 NONE
     DIP0893 NONE
     DIP0894  865518 ..  865541 +  -8.8  -4.65895   ATCAGCAACCATGGG          GAGCAGCTCG AATT CGGGGTGCTC           TTTTTCGATGAAGGC  90 57
     DIP0898  869400 ..  869410 +  -3.2  -4.16943   GCACTTTCCGATGCA                 TTGC TTG GCGA                 TTTTCCGGTGTCCCA  59 56
     DIP0899  870298 ..  870308 +  -5.4  -4.15044   TTCCTATTCCGCCAC                 GGAT ATA ATCC                 TTTGTTCCCAAAGCC  65 351
     DIP0906  878140 ..  878171 +  -4.4  -2.87132   CTGATCTCCGTATGA      TGGGGGCTTGTGAA GTAC TTCATGGGTCCACA       TGTATGGCAGCGCAC  47 41
     DIP0907 NONE
     DIP0908 NONE
     DIP0909  882685 ..  882713 +   -14  -4.65895   GGGGAAGCATTTCTA        TCCCATCGAATC GTGTA GATTCGGTGGGA        TTTTTGCATGGCGCA 100 208
     DIP0910  883444 ..  883468 +  -2.7  -3.19463   CTAGACTCACTGAAT          CGTTTCCTCAC GAA GGGAGGGCATG          TTCGTGCCTGATAAA  46 47
         mfd  887285 ..  887299 +  -2.1  -3.48276   TTGAGCTACCCCCTC               CATTG ACACC CAGTG               TTATGTAGAACACAC  46 44
     DIP0912 NONE
     DIP0913  888468 ..  888489 +  -5.8  -2.59683   AAACGAATGCGACTG           CACCGACA AAGAGG TGTCGGCG            GTTGTCGGCTGCGCT  49 260
     DIP0915 NONE
     DIP0916 NONE
         eno  892794 ..  892837 + -24.2  -4.63218   TAACCCCGAAACACG TTTCAGTCCCCACGAAGATA TTTT TATCTCCGTGGGGACTGAAA TTTTCTTCACCACCC 100 55
     DIP0918 NONE
     DIP0919 NONE
     DIP0920  895139 ..  895173 + -15.9  -5.27335   CTGGGGGCACCATTA     GAACTACCTCGTGCT ACAAA AGCACAAGGTAGTTC     TTTTTGTTTAGCACC 100 192
     DIP0921  895731 ..  895759 + -12.6   -4.2074   CATCCTTTGGTTTGA        TGGCATCTATAC AGACC GTATAGGTGCCA        TTTGTATGTTCAAAG 100 81
     DIP0922  896841 ..  896852 +  -4.4  -2.78371   CTAGGGAACTAAAAA                GCAT TGCG ATGC                 GTTATTGCAGATGTA  45 72
     DIP0923  897767 ..  897820 + -33.5  -4.56969   GTTAACAAATAAAAA CGCGAGGGCGGTACCGAGT-AACACA TGT TGTGTGGACTCGGTACCGCCCTCGCG TTTCTTTATAAACTT 100 36
     DIP0927  900616 ..  900629 +  -6.7  -3.89614   GCTAGCAAACAGTGG               CCTCT GCTT AGAGG                TTTGTGCGCGTTACG  67 41
     DIP0928 NONE
     DIP0929 NONE
     DIP0930  902348 ..  902360 +  -3.3  -3.92659   CACTGGGTGCTGGAA                CGCCA GAA TTGCG                TTTAAATTTTGCGCA  54 8
        glyA  904796 ..  904846 + -15.6  -3.45909   CCTCTAAACCTCAAA CAAAAGCCGCACATCGTGAAGG TAAAACT CCTTCAGAATGTGCGGCTTTCG TGTTGTCTTACTTAG 100 34
     DIP0934  905947 ..  905965 +  -2.3  -2.59421   CCGGCGTAAGCGTTA             AGCGTAC AGGGG GTGCGCA             ATTGCTGGTTGTTCG  39 25
     DIP0935  906849 ..  906866 +  -4.9  -3.37879   CTGAACTGCCGTGGG             CAGATGCG TTC CG-ATCTG             TTCCTTGAGATTGGT  51 279
     DIP0940  912540 ..  912563 +  -9.6   -4.9792   GTTTTACTGTTCGTG          GCCTTGGGATG TCT CG-CCCAAGGC          TTTTTCTATGCGCTG 100 47
        lytB  915169 ..  915211 + -21.4  -3.47617   GCGCACATAGAGCGA AGCAGAAGGCGCCACGCATG GGA TATGCGTGGCGCCTTGTGCG TTCTAACTTTCGACT 100 31
     DIP0948  920871 ..  920902 + -15.8  -4.43213   CAAAGCTATTAAAAA      CCGCGCCCCCTCCT AGAG ACGAAGGGGCGCGG       TTTTGCTGTGTTGAA 100 45
     DIP0950  922805 ..  922817 +  -3.3  -3.00525   GTACTTTCCCATAAG                CACAG CGA CTGAG                TATGCTTTAAGCGCA  42 14
     DIP0951  923591 ..  923631 +  -7.4  -2.88663   TTTCTCGTACACCAA  AAACCTGCGGCCGCTGTG ACTAC CACAGTGGCCGCAAGCCA  TATATCGGGGTGGGT  56 65
     DIP0953 NONE
     DIP0954  927011 ..  927022 +  -2.2  -3.28791   TTTAGGTTTCTCGGC                GCAT GATC GTGC                 TTATCGACGGCCCCT  44 20
     DIP0955  927486 ..  927510 +  -4.1  -3.46659   ACGGGGGCACTTTAG          GGGGTGGTGAC GTC GACACTGCGCC          TTCATTGTGAATGTA  50 40
     DIP0956  929334 ..  929391 +  -4.1  -3.05844   ATAACACCCCTGCCC GTGAACTCCGTCG-TG-AGCCCCGCGT CACCAC ACGCGGGGCTTCGGCGACGGATCTAGA TGTTGAAATAAGGAA  46 37
     DIP0957 NONE
     DIP0958 NONE
     DIP0959  933163 ..  933199 +  -4.4  -5.04601   TGCTTTGTCGTATGA   CTAAGGGGCCGGTGAGT GTGA ACTCATCGGCCTGC-AG    TTTTTACTTTATGCC  76 218
     DIP0960 NONE
     DIP0961 NONE
     DIP0962 NONE
     DIP0963  936372 ..  936390 +  -3.2  -4.64024   CGAACTTATGTATTG             TTTCTTCT TGT ATAAGAAA             TTTATTATTTGCTTT  66 258
     DIP0969 NONE
     DIP0970 NONE
     DIP0971 NONE
     DIP0972 NONE
        fdxA NONE
     DIP0974  946146 ..  946158 +  -3.4  -2.78384   TTAGTTACCAGAAGG                TCGT CCTCC ACGA                TGTCGTCCCCGAAGG  41 37
     DIP0975 NONE
     DIP0976  947936 ..  947946 +  -6.8  -3.03635   TGGCATAGCCGTATT                 CCTC TAG GAGG                 TGTTCGGCAAGTTTG  54 457
        dapE NONE
     DIP0983 NONE
        folP NONE
     DIP0985 NONE
     DIP0986  957416 ..  957430 +  -2.1  -2.83921   TTTCAAATGAGGGTA               GACTG AAATC TAGTC               TCGTATCTTTGTGAT  39 31
     DIP0987 NONE
     DIP0988  958569 ..  958612 +   -25  -3.17194   CGATTAGTTCTTAAC CA-AAAAGATGGCGACGGGAA TTA TTCCCGTCGCCATCTTTTATG TTCGCTTAGCCAAGT 100 34
        glgC  963715 ..  963741 +  -7.2  -4.77036   TGAGGAACCATAGCC         CGCGTCGCGGAA AGC TTTCTTGGCGCG         TTTTTGGTGCTCAGG  86 414
     DIP0994 NONE
     DIP0995 NONE
        tatB  966077 ..  966089 +  -7.7  -4.18018   GCCGTCTGGGAGGAC                CATGG AGC CCATG                TTTTCGATCACGCCG  74 307
     DIP1000 NONE
     DIP1001  970218 ..  970244 + -25.2   -3.8646   GCACAGCAAACAAAA         GGGCGGCCCCTC TAG GAGGGGCCGCCC         TTTCAATTCTTAGTC 100 44
     DIP1007 NONE
     DIP1008  982718 ..  982729 +  -2.2  -4.11394   AATGCCTTGATTGCT                GCTT CGGA GAGC                 TTTTAACGATAGGCT  55 8
     DIP1009  983718 ..  983761 +    -6  -3.84639   TGATCTGTGATCATA TGGATGCATTCGGCGTATTGG GGA CCTACGAGCTGAA-GCATCCA TTGTTCTGCGTGTTC  63 146
     DIP1011 NONE
     DIP1012 NONE
     DIP1013 NONE
        galT NONE
        galK  989716 ..  989749 + -16.1   -4.4078   AAGGCATAGGGGAGA     GCCCTTCGCAATCAT GTGT GTGACTGCGAAGGGC      TTTTAGTTACACCAC 100 39
        deaD  995563 ..  995595 + -14.3  -3.33696   ATAAGAAAACTGGAA      TAAGGGAGTACGG TAGTTAT CCGTGCTCCCTTA      TTCATTCCCGCAGCC  86 40
     DIP1019  996123 ..  996155 + -18.6  -4.89339   TAGAAAATACAAAAA      TCCACACCGGCAGT AAAAC ATTGCCGGTGTGGA      TTTTTATGAGTGATT 100 102
     DIP1023 NONE
     DIP1024 NONE
     DIP1025 NONE
     DIP1026 1006827 .. 1006851 +  -6.6  -3.29471   GTATTAAGCCTGCTT         GATTGCAGATC CTTC GATCT-CAATC          TTGATCTCATCGGAA  58 115
     DIP1028 NONE
     DIP1029 1008389 .. 1008414 + -11.9  -4.61566   AGGAGGAGGAAGGAA         GCCGCACAC GAATCACG GTGTGCGGC          TTTTGTCGTTTGAGC 100 39
     DIP1033 NONE
        argS 1015418 .. 1015447 +  -2.1  -2.53015   GGAGTATCTGCACCG       GAGCGTATGTAGTC ATG GATTTCA-ACGCGC       TGCCTTCCCACGTGT  38 14
        lysA 1016772 .. 1016828 +  -2.9  -2.78596   GTAACATGAGACGAA CGTCCAAATACCCCCATTTTATGCATA TAT TGAGCGTGAAATGGGGGTAAAGAGAAG TATCGTGCCCCCATG  41 37
        thrA NONE
        thrB 1019226 .. 1019269 + -17.6  -2.71144   AACCGCATGCCAATT TAACTACCGCCCTCCTAG TCAAGTCT CTAGGAGGGCGGTAGTCG TCATTCGGCGGAATC  95 43
         rho NONE
        prfA NONE
     DIP1042 NONE
     DIP1043 NONE
     DIP1044 NONE
     DIP1045 1027744 .. 1027768 + -11.5  -6.07374   TAAAAATCATACAAA          TGAGGTCTAGG AGA CATAGACCTCA          TTTTTTGTTTTTTGT 100 53
        atpB NONE
        atpE 1029287 .. 1029300 +  -4.5  -3.34227   CTCTCGCCCTCATTG               GTCTG GTTG CAGGC                TTCATCCTTTAATAA  52 0
        atpF NONE
        atpH NONE
        atpA NONE
        atpG NONE
        atpD NONE
        atpC 1035320 .. 1035362 +   -12  -4.22346   CTCTCCATTCGTAAG CCCCTGTGGGATTCTCAG CTTAAGT CTGGGAGCCTCGCAGGGG TTTTCGGTGAATTTA  95 58
     DIP1054 1035982 .. 1035997 +  -4.7  -3.04461   AATAAGCGTAAATAG              CCCTA ACACGA TAGGG               TATTGAGCATGCGTC  48 26
     DIP1055 1036678 .. 1036692 +  -4.2  -2.97123   GGCATTGAATCGACA               GAACTG CGA CTGTTC               TAGTTAGTTTTGTGT  47 8
     DIP1056 1037027 .. 1037070 + -21.3  -3.05463   ACAGCTAATGCAAAA GAGCGGCCGGTTTCCCCCTTG ACTA CAA--GGGAAACCGGCCGCTC TTGGCTAGAAACGCT 100 44
     DIP1058 1038154 .. 1038185 +  -5.3  -3.15427   GGCATATCTAACAGC      CTGTTGTAGATCGT GCAAG ACGGTC-ACAATAG      TTCGTCCGAGCTGTT  50 232
     DIP1062 1041846 .. 1041903 + -16.6  -4.89521   CCTTCCGAAAAATCC TGATCCGCTTCTAGTGAGCTAACAATC ACTGC GAT-GCAAGTTCACTAGGAGCGGATCA TTTTCTTTGCCCTAT 100 44
     DIP1064 1043703 .. 1043743 + -24.2  -3.61517   AGTAAAAGCGAGAAC  GGTACGTTGCCGGCCAGT TTGAT GCTGGTCGGCAACGTACC  TTCTTACAACAGCGT 100 372
     DIP1067 NONE
     DIP1068 NONE
     DIP1069 1051261 .. 1051275 +  -7.8  -3.29144   CATCTATGCGGACGA               GCACTG CGT CGGTGC               TTGTGCGCACAATGA  61 155
        etfB NONE
        etfA 1053087 .. 1053128 + -13.2     -3.67   AAAGTAGTGGTATAT CCAAACGCGGGTTATTTT GACTAG AAAATAGCTCGCGTTCGG  TGTTTTAGCACTTCA  90 40
     DIP1072 1054742 .. 1054757 +  -4.6  -3.22756   GGGCGGGTACTCCGC              CGCCGA GAAG TAGGCG               TGTTAATACTTGTTG  49 99
        trmU 1056795 .. 1056807 +  -4.8  -3.00617   AAAGAGGTTGGGTCA                CTCC ATGAC GGAG                TCTGTAGGTTTCTTG  47 50
     DIP1075 1058363 .. 1058374 +  -5.8  -2.73468   AACGGTGCGTTTGAG                CACG GCCT CGTG                 TGGTTCGCCGTGTTC  50 522
        ligA 1060749 .. 1060804 +   -17  -4.49756   GCACCGTCTAGGACA TAAAACAGTACGCCCTCCGAAGTGAT GAAA AGTGCTTCGGAGGGCGTACTGAGTTG TTTTAGTGTTTGAGC 100 30
        gatC NONE
        gatA 1063543 .. 1063573 + -15.5  -3.56837   TTCTTAATACTTAAA       GGCAGCGCTCGTA AAAAC TGTGAGCGCTGCC       TTGTGGTATTTCCGC 100 66
     DIP1082 1065588 .. 1065626 +  -5.3  -4.06384   AGTCGCTTTAAAAAG   GTCTCATTATCATTCTC AATGA GAGTGTGGTAGTGGGGC   TTTGTGCTATTGAGC  63 39
     DIP1084 NONE
     DIP1085 1068194 .. 1068204 +  -2.4  -2.90904   ATCAACCTCATCTAT                 CCCC GAA GGAG                 TAGTTCTCGTTCTCA  41 12
     DIP1086 1069293 .. 1069321 + -11.8  -3.55761   AAGTAGGAACTAAGG       TGCGTCTACGAGC GGGG GC-CGTAGGCGCA        TTTACGCCATGGCTA  82 35
     DIP1087 1070098 .. 1070111 +  -3.1  -3.98236   TTCTTCTCATTCCTA               GAAGG TCTC TCTTC                TTTCTACTGCGCTTT  56 25
        pfkA 1071342 .. 1071373 + -10.2  -4.36596   AAAATTGGGGGAGAA      TCCACTTTCGGAGA GCTT TCTTCGGAAGTGGC       TTTCTTCGTTATAGA  89 41
        gatB 1072955 .. 1072998 +  -6.6  -5.10064   ACCTCAGCAATTAGG TTGCCCCCTTTGATCGTGTG TATT CGCGCGTTTGAAGGGGGATA TTTTTATCTCTTGCC  91 40
     DIP1090 1074447 .. 1074483 +  -2.1  -4.49781   ACGCTGCAAGCACTG    GTTTAACCCACGTGCGC TGC GCTGACTTGGGCTGAGC    TTTTGTGCGTGTTTT  62 329
        lysG 1076263 .. 1076276 +  -3.8  -3.61398   AACAGTCGATCGTAG               GCCT TGTCAT AGGC                TTCTTGGGAGCCGGC  51 478
     DIP1094 NONE
     DIP1095 1078953 .. 1079002 + -11.5  -3.23152   TATCACAACAAGATA GTCAAAGGCCCTGGTTCCCTCTG GAAT TAGAGAGGGTTAGGGCCTTTAAC TTAGTGGGTTAGTCT  76 44
        ilvB NONE
        ilvH NONE
        ilvC 1085666 .. 1085700 +   -23  -3.37895   ATTTTAGGGGGTTAA     GGGCCTCGCCTCAGTT GTG AACTGGGGTGAGGCCC     TTGCTCTATGTTGGG 100 47
     DIP1101 NONE
     DIP1102 1088598 .. 1088626 + -10.4  -3.05844   TCACGGACCTGGATA        GCCACACTTG CCGTTATTA CAAGTGTGGC        TATTGCCATGGGAAC  71 45
     DIP1103 1090181 .. 1090214 +  -3.8  -3.32022   TCGTTTACACTGTGT    TGCAGTCGCGCGCCAG TGAG CAGGCGCG-GACC-CA     TTGCTATCTGACGCG  48 91
        serA 1091893 .. 1091931 + -17.6  -4.14056   TACACCGACGTTCAA   CGGACCTTTCCCCC CTAAAAGTACT GGGGGAAAGGTCCG   TTTGTGCTTTGGCGT 100 45
        leuB 1093057 .. 1093080 + -15.4  -3.74872   CTCGAGGAGATCTCG          GGGTTCCTGA GTTG TCAGGAACCC           TTTAGTAAACTCGAT  95 47
     DIP1110 NONE
     DIP1111 1095219 .. 1095232 +  -2.3  -3.73072   AGTTGAGGCTAAAAA               GCTGG TAGA CGAGC                TTTAGTCAAGCCCTT  50 7
     DIP1112 1096119 .. 1096129 +  -2.4  -2.90212   CCTAGGAGTAGCGGT                 ACCC TAT GGGG                 TATGTCAACTACTCA  41 36
     DIP1113 1097113 .. 1097129 +  -6.5  -4.00469   GGTTCCAACAACAGG              AGTGGCA AGG TGCCACA              TTTCATTGGTCTTGG  68 363
        gltX 1099429 .. 1099453 + -12.2  -4.67697   GCTCATATCAGACAT          TCCCCTAGGT TAATC GCCTAGGGGA          TTTGTTGTTTTAGGG 100 42
     DIP1116 1100893 .. 1100916 + -18.2  -5.05116   TACGGGGTACAAATA          GCCTCCACCC TTTT GGGTGGAGGC           TTTTGTTATTTCTAA 100 312
     DIP1118 1103824 .. 1103862 + -12.3  -3.69621   CTGTAACGCCCGAAG   GGGCGACACCTGTGTCC ATGCC GGTCATAGGCGCCGCCC   TTTCACATTATCCAT  85 46
     DIP1119 1105501 .. 1105515 +  -4.2  -3.22653   TTTAACAGGCGTAAC               CCTCCT ACA ATGAGG               TCTTGTCAGGGTGAT  50 87
     DIP1120 NONE
     DIP1121 1106212 .. 1106233 + -14.5  -4.87328   CGGGGTACAAATAAA           GCAGCCAAC GAAA GTTGGCTGC            TTTTCTCTTTATCTC 100 241
         ppc 1109096 .. 1109108 +  -3.4  -4.58663   GCGGGGTAGGAAGGG                GATC TATAC GATC                TTTTTCACCACTGCT  64 32
     DIP1125 1111500 .. 1111512 +  -3.3  -4.46926   TGGTAGTCGTGTGCC                CACGG GGA CGGTG                TTTTGTAGTCCAATG  64 363
        leuC NONE
        leuD 1114491 .. 1114509 +  -3.7  -3.50877   GCATGGGACCAAGTA             GGTCTGC TTGGC GCTGGCC             CTTTTTCTCCAGTGG  51 484
        gpsA NONE
         ddl 1117469 .. 1117521 +  -9.7  -4.82667   AACGCCTCAGTAATT GCTACGAGCGCGGCGTTACCAGCC TCATGC GGCAGGTT-CACCGCGACCGTAGC TTTTTGATCTAATGC  95 63
        thiL NONE
         ung NONE
     DIP1135 NONE
        recG NONE
     DIP1137 NONE
     DIP1138 NONE
        coaD NONE
     DIP1140 NONE
     DIP1141 1125842 .. 1125855 +  -3.1  -3.05963   TGCGCTCGTGTTGAG               GGTTA TCAA TGACC                TGTTCAGCTGGGCCT  43 90
        polA 1132856 .. 1132871 +  -4.7  -3.87075   ATCGTCTGGGAAAAT              CCATC GCATGG GATGG               TTTGTAGAAAATACT  58 354
        rpsA 1135040 .. 1135076 + -24.6  -5.05601   ATTAAAAACCTTTAA    GGTGGGGGTCCTAGCG TATTT TGCTAGGACCCCCACC    TTTTTCTATGTCGTA 100 50
        coaE 1140798 .. 1140813 +    -4  -4.62872   TGGTTGATACAAAAG              TCAATC GAAA GGTTGA               TTTTTGCGGATTACT  68 139
     DIP1153 1142197 .. 1142211 +  -7.8  -3.04144   ATCGGTTTCAGAATT               TCGTCC GGT GGGCGA               TATTGAGCGTACAGA  59 119
        uvrB 1144364 .. 1144397 +  -6.9  -3.07113   AATTGGTATTTAAAA     GCGCAATATATTGTTA GAC TTACAGT-TATTGCGC     TTGCCTGCCATGCTC  56 140
     DIP1155 1144934 .. 1144961 +   -20  -5.61596   AGAGCAAATACACAA        TGGTGCCATGCG TTTT CGCATGGCACCA         TTTTTTTATGACAAT 100 41
        uvrA 1152258 .. 1152279 + -11.5  -5.09685   CCCAGCAAGCAGATC           TCCCGCCTC TTGT GAGGCGGGC            TTTTTCTGTGTGTTC 100 188
        infC NONE
        rpmI 1153096 .. 1153110 +  -2.8  -3.35867   CGCATCAAGCGTCTC               TTGGGC AAG GCTTAA               TTCCTTCCCCCTTCA  47 11
        rplT 1153598 .. 1153636 + -22.7  -3.14126   CTCCATTGGGTTTAA   TGAATGGCCGCACTCTT ATTCC AAGAGTGCGGCCATTCG   TATTGAGGTTTGTAC 100 68
        tsnR 1155416 .. 1155449 +  -3.9  -3.62275   CACAAAGACAACTGA     GTAGGTGAATTCCTC GCAC GAGTAATTGGCTTAC      TTTCCAGTAGTGGGT  52 26
        pheS NONE
        pheT 1159179 .. 1159217 +  -8.9  -4.91285   GTTCTCCAATGAGAA   TCCCCATGTCAATGAAG TAATT TTTCACTGGCACGGGGA   TTTTATTATATTAAT  93 51
        argC NONE
        argJ NONE
        argB NONE
        argD 1163753 .. 1163765 +  -2.6  -3.65812   ATAAAGAAGAAAGAA                TGCC ATTAG GGCG                TTGTCTTCGGAAGAA  50 17
        argF 1164802 .. 1164828 +  -5.8  -2.51179   TGTACTATTTAGTAT         CAGGCGTGAAGT CAG ACTTTTCCCCTG         CGTTTTAAGTTCTAT  49 78
        argR 1165465 .. 1165484 +  -4.4  -4.15044   CTGTAGACATCTTGA            GCTTTCTGT ATT ACA-AAAGC            TTTATTCGAAGGAGA  63 143
        argG NONE
        argH 1168147 .. 1168170 +  -9.6  -5.38549   AAATGACATTGAAAA          TGCCAGTGAA TAGA TACACTGGCA           TTTTTCTTATTTGGG 100 35
     DIP1175 NONE
        tyrS 1169704 .. 1169737 + -16.2  -3.67068   AAGATCGATGTTTAA     GGTCCAATCTCATG TTTTGT CGTGAGATTGGACC      TTTAAGACTTTTAAT 100 40
     DIP1177 1176788 .. 1176836 +  -2.4  -3.37939   TTTGGATGAGTATGA TGCCTTGTTGTTTGACCTAGACG GTAC TGTCTGGGA-AGGCGGCAGGGCG TTACCTTTTGCCGTT  46 98
     DIP1178 NONE
     DIP1179 1177912 .. 1177943 +    -3  -2.82623   TCATTCACTATTACA      TGATGCGCTTTCCTA AAA TAGGATGGCACA-CA      TCGTTATCGGAAAGA  41 10
     DIP1180 NONE
        ppnK 1179747 .. 1179767 +  -5.4   -3.1505   CATTCAGCGTAACTT            TCGCCAGT ATTTA GTTGGCGA            TTGGTGAAAAATGCT  51 29
        recN 1181583 .. 1181593 +  -4.6  -3.58536   TCAAGCGGAAAACCG                 TGCG TTT CGCG                 TTTAGCGGTAGATTT  54 10
     DIP1183 NONE
     DIP1184 NONE
     DIP1185 NONE
        xerD 1185472 .. 1185484 +  -4.1  -3.23733   ACATCCGCGTGCTCA                CTAAC ATG GTTGG                ATTTTGTAAAGTCAG  48 22
     DIP1187 NONE
     DIP1188 NONE
       bioD1 1188190 .. 1188210 +  -6.1  -3.51597   CATTGCGGTAGCCGA            GCATGCTAT AAA ATAGCGAGC            TTCTGCTTGGGCGTT  57 98
        bioA NONE
        bioD 1191720 .. 1191733 +  -3.1   -2.8507   TGAGCTCCTTAGAGA               TAGTG CAAT CGCTA                TGATTGATTACGTCA  41 77
     DIP1193 NONE
     DIP1194 NONE
     DIP1195 NONE
         cmk NONE
        engA 1197393 .. 1197432 + -13.8  -4.40221   AAAGATTTATCGTTA  GTCGCCCATTTGCTATGCA ATA TCTAT-GCAAATGGGCGAC  TTTTGCATTTAATTT 100 50
        dcuB 1199001 .. 1199036 +  -9.9  -5.36441   AGTAGAAGTGAGTAG    GTGCTAGTC-AAGCTC TTATT GAGTTTTGACTAGCGC    TTTTTTATATAAAAA 100 41
     DIP1200 1201506 .. 1201531 + -13.4  -4.71222   GGTATCGAGCATTAA         CCGGTGTTCT CAGCCA AGAACACCGG          TTTTGCTTTTCGTAT 100 262
       secA2 1205900 .. 1205916 +    -8  -3.59658   AAGCATTGTTGAAAG              TTCGGC GTGAA GCCGAA              TCTTGTCTTTTATCG  67 149
     DIP1204 1206528 .. 1206547 +  -3.5   -2.5919   AGTCATCGTCGCTGT            CTTCGTC GAAAAA GACGATG             TCGATTGGTGTCGTG  43 179
     DIP1205 NONE
     DIP1206 1207853 .. 1207871 +    -6  -4.13014   CGGCAAATGTCTAAA             CTTCAACT TGA GGTTGAGG             TTTTGGGCGTGTCGC  68 46
     DIP1207 1208561 .. 1208609 + -14.8  -2.63614   GCGTTGATACGCAAA AGCGCCCTCGTTTCTATC ATTTTCTCTGGCC GATAGAAACGAGGGCGCA TCCATTATGGTTACT  83 42
     DIP1214 1217276 .. 1217286 +  -2.4  -3.95219   AGCTAACGGATCAAT                 GGCG TGT CGCA                 TTTCTAAAATTTCGC  54 412
     DIP1216 NONE
     DIP1218 1221688 .. 1221704 +  -2.2  -3.66784   GTTGAGCCTGGTTCT              GGGG CAAGCATCA CCCC              TTGTCTTCCCAATAC  50 177
     DIP1221 1223642 .. 1223688 + -18.2  -3.65351   GTACGATCAATAAGA ACAAGGCCCTGTTGTTACGTCA CTG TGACATAATAACGGGGCCTTGC TTTCCATCGACCTAC 100 354
     DIP1225 1225634 .. 1225669 + -27.8  -3.57462   GGTTTGACACGAAAA    GGGGCGGTGTACAGGA TTTT TCCTGTACACCGCCCC     TTTGGCGATGAACTC 100 51
     DIP1230 1232621 .. 1232634 +  -6.7  -4.90918   GCCAACATTGAACAC               CTCAC ATTA GTGAG                TTTTGTTGGTTTTAT  86 169
     DIP1231 NONE
        cobH NONE
       cobIJ 1236000 .. 1236048 + -24.9  -3.96216   TTTTGAGCAATTAAA TCGGTGTGGCATCGAGCTTTT AGATGAG AAAAGCTCGAGGCCACACCGA TTATTTACATCCGGA 100 42
     DIP1240 1244232 .. 1244282 + -17.9  -3.41454   TCCAACGCTTCGACA TAGATAAAGGAGCAGCGACGC CTTAGTACA GCATTGCTGCTCCTTTATCTA TTCTGAATGGTTTCT 100 43
     DIP1251 NONE
     DIP1252 1256274 .. 1256284 +  -3.2  -5.00616   TCAACTCCGATGTTT                 TCAG CGG CTGG                 TTTTTTCGGAAGGCC  76 128
     DIP1263 NONE
        pyrD 1272051 .. 1272086 + -14.7  -3.57808   GTGTTGTTTTTAATC    GCGGCTGAGACTAGG TAGCGT CCTAGACTCTGCCGC     TATTTCTAACTTCGA  91 42
     DIP1266 1275184 .. 1275202 +  -7.4  -3.16055   TAAACTACTAAGAGA             TGGTGCGA ATC TCTCACCA             TTACTACAAGGTTTC  59 450
     DIP1274 NONE
     DIP1275 1283866 .. 1283889 + -13.2  -4.02534   TATTAGCTACAGCAT          TTGCTGCTGC TACC GCGGCAGCAA           TTTCTGGGTTTGACT 100 181
     DIP1279 1287457 .. 1287479 +  -4.2  -3.53811   AGACTACGTCGTAAC          GC-TCTTGG CTTATA CCAAGATGC           TTTGCGACGAGTGAC  52 399
     DIP1282 NONE
        acnA 1293586 .. 1293633 +  -4.1   -4.4458   GCGCTGATTATGTCG TAACCATAGGGGCTCTATCTC AAAAAC GAGGTGGAGCCCCTAACCTGA TTTATTGTCTCTCTA  66 46
     DIP1284 NONE
     DIP1285 1295015 .. 1295028 +  -3.1  -3.62522   ATAGTGTTACCCCGT               GT-GGG GTA CCCGAC               TTATTCAAGCCATTA  49 41
     DIP1286 NONE
     DIP1287 1296755 .. 1296792 +  -3.5  -5.56112   TTTTAGCGTTAAAAA   GTTGGTCCTTTCCTCG TCAATAC CGAA-AACGGACCAAC   TTTTTTAATTTTTGT  88 42
     DIP1297 NONE
     DIP1298 NONE
     DIP1299 1309210 .. 1309223 +  -4.5  -2.53015   ATAGCTAATATGCTA               GTGGT ATAA GCCAC                TACCTTGCCGGATCT  44 33
     DIP1300 1310270 .. 1310301 + -11.7  -5.04601   CCGCATACAATTAAA      GCCTCATGATGTT CCATAA ATCATCATGAGGC       TTTTTACTTTGTCCA 100 74
         tkt 1313773 .. 1313824 + -13.2  -4.08557   ATTTTCTCCATACTG CAAACGCAGGTTGTTGGTCC-GC TTATGTT GCTGCACCACTAACCTGCGTTTG TTGTTCTTTAGGAAA  93 47
         tal NONE
         zwf NONE
     DIP1305 NONE
     DIP1306 1318405 .. 1318459 + -39.8  -4.53034   TTTAGTCGTATAAAA CCAAAACGTGTGGGGCGGAAAGCTGA ATT TTAGCTTTCCGCCCCACACGTTTTGG TTTTACTTGTATGCC 100 36
     DIP1336 NONE
     DIP1337 NONE
     DIP1338 1352817 .. 1352850 + -21.2  -5.00616   CGGCGATATAAATAA     TGTGGTGGTCGCAC AATCAC GTGCGACCACCACA      TTTTTTCAAGAAAGA 100 30
     DIP1354 1370762 .. 1370799 + -13.8  -3.30039   TTGCACGATGGTTAA   TGGCTCTTTTT-CAACT TGAAT AGTTGGAAAAAGAGCCA   TCTTAGTTATCAATC  83 66
     DIP1358 1377090 .. 1377104 +  -5.6  -2.92091   CCCATCTTCCCCACC               CCGCTC AAG GAGCAG               TATGTCAATCAGTGT  49 54
        sdaB 1378849 .. 1378868 +    -5  -3.40139   CCAAAAACGTTCACT            CGAG-AGCC ATC GGTTACTCG            CTTTTGTTCCGCTTC  53 380
     DIP1363 1382107 .. 1382123 +  -2.3  -2.78596   TTCGTGTCTTAAAAA              TTAAAAG TAG CTTTTTA              TCTAGTGAAAGGCTA  39 105
     DIP1364 1382515 .. 1382547 + -14.9  -4.17296   GGTTAAGTAGCAAAA      GTGTGTCTTTCGGCG TGT CGCGGGGAGACACAC      TTTGTCTATCTGAGG 100 74
     DIP1365 1382686 .. 1382697 +  -4.4  -3.31501   ATGCGGACGAAATCT                TGGA GGAT TCCA                 TTATGAACCGTTCCT  50 54
     DIP1366 1384539 .. 1384555 +  -2.9  -4.87052   GCCACCGGGTGGTGC              CGGCG ATTGTTG TGCCG              TTTTCTTCATTTGTC  70 485
     DIP1380 NONE
     DIP1381 NONE
     DIP1382 1400787 .. 1400810 + -11.2  -2.85378   CACCGACGCGTTTTT          CTTTTTCAGA TCGT TCTGAAAAAG           TCTCATAGTCTAATT  69 237
     DIP1392 NONE
     DIP1393 1411852 .. 1411889 +   -12   -4.1964   TTTAAACATTTAAAA   GCGTGGGGTCAGTAAC TCAAAT GCTGCTGGTCCCACGC    TTTTACCATCTTGCA  95 51
     DIP1395 NONE
     DIP1396 1414667 .. 1414704 + -14.2  -2.52543   TCATAGAGAAATACA   GGGACGAGCCTAGATT CCAAAA AATCAAGGCCCGTCCC    TCGCTTACAGAAGCT  81 35
     DIP1401 1420315 .. 1420338 + -12.5  -4.34402   TCTCGATAACAAAAA          TGGAGCTGC ATAAAA GCAGCTCCA           TTTTGCTATGCGCAG 100 32
        ppgK NONE
     DIP1405 1423060 .. 1423075 +  -6.1  -3.01712   TTCCGCAACGGCAAC              CGCTG AAGGCA CAGCG               TCTTCAGGACAAGGC  52 129
        sigA 1424686 .. 1424731 + -33.7  -4.12603   TTACATTTGAAGCTA TTGTAGGGGCTTGGGCCGAAA TGAT TTTCGGCCCAAGCCCCTACAA TTATTCTTTCATGCC 100 112
     DIP1410 NONE
     DIP1411 NONE
     DIP1412 NONE
        sigB 1431149 .. 1431179 +  -4.1  -3.52093   CAATAAAGACATAAA      CGCCT-ATTAAAAG CAAT CTTTAGATTAGGCG       TTATAATTAAAGTCT  52 64
        dtxR NONE
        galE 1433050 .. 1433084 + -27.4  -4.42851   ATTCATCTTTCACAC     TCCGCGGTGTGACTTC CAA GAAGTCACACCGCGGA     TTTTACATTTGTTGC 100 51
     DIP1417 NONE
     DIP1418 1437886 .. 1437937 + -39.2   -4.1711   AGCTGAAAGACAAAA GGCGTACGTGTGCTCAGTTGCTAC TAAT GTAGCAACTGAGCACACGTACGCC TTTATTAGGGCTGAT 100 35
     DIP1421 1440251 .. 1440282 + -13.8  -3.92071   TTAGCATAATAAAAA      TGGTGGAGAGGATT TCAC GATCCTCACCACCA       TTCTCTTATTTCCTA  90 37
     DIP1423 1445342 .. 1445392 +   -20  -4.64676   ATTGAAGCTCTTTAA TAAGCAGTGGTTCCTACTGCTTGT AGA GCAGAGAGTAGGAACCACTGCTTA TTTTCTTGAGGCTAA 100 26
        lexA 1447371 .. 1447402 +  -4.6  -3.60792   GGTGAGGAACCCTAA      CCCCCTGTATATT GATCTGA GATATA-AGGGGG      TTTACACATTACGCA  54 51
     DIP1427 1448472 .. 1448527 + -29.4  -3.16742   AAGTTTTCTCATCAT AATTAATGAAGTGGGGCGGGAAGAAC TTTT GTTCTTCCCGCCCCACTTCATTAACG TTGCTCGAGCTTAAG 100 53
     DIP1429 NONE
     DIP1430 1452276 .. 1452292 +  -9.5  -2.66249   CCTAGCCCACCCCGC              TTTCCAC CCA GTGGAAA              CTATTATTGCTACAC  65 36
     DIP1435 1454923 .. 1454944 + -13.1  -5.34309   CGTGACCACTTTAAA           GAGGAGAAC TTTT GTTCTCCTC            TTTTTATTTACTCCT 100 48
     DIP1436 NONE
     DIP1437 1456927 .. 1456962 + -18.6  -5.06414   ACGTAAATAGCAAAA    TTGTGCCCGAAAAACCT CTC AGGTTTT-CGGGCACAA    TTTTTATTAGAAACG 100 45
     DIP1440 NONE
     DIP1441 1461546 .. 1461556 +  -5.4  -4.11216   TCATCCCCCTGAATA                 GTCA CCC TGAC                 TTTTCCGCCTGGAAC  65 122
     DIP1445 1465594 .. 1465646 + -16.1  -3.53012   AGTTCCCTGTCCTAA TTC-TG-ACGTCAAGCATGCATTGA TACAC TCAATGCATGCTTGACGTATACGAA TTTCACCGACCGAAG 100 79
     DIP1446 1467007 .. 1467020 +  -4.5  -5.04868   AGCCAATTCCGATTC               CGGAG AAAC CTTCG                TTTTCTTTACTTTGC  80 279
     DIP1452 1472022 .. 1472044 + -13.5  -4.34737   AAATAATATGTAAAA           GCAGCGGTA CCTAA TACCGCTGC           TTTATTCATTACTGC 100 35
     DIP1453 1472753 .. 1472763 +  -2.4  -2.79915   CAAGGCCTTAATGAA                 GGCG AAT CCCC                 TATGATGCAATCCAT  39 10
     DIP1454 1473384 .. 1473421 + -25.9  -3.01261   CTGGGGACTAAAAAA   GATAGTGCGGATCCACA AGAG TGTGGATCCGCACTATC    TATCTATAAAGTTCT 100 30
     DIP1459 1476316 .. 1476330 +  -3.6  -3.65351   TCCAGTGTTAAACGT               TTTTGG TGG CTAAAA               TTTCAATCGAAATAG  54 13
        truB 1492120 .. 1492142 +  -2.7  -3.08088   TCGCGGGGATGACAG           TGGTTGCTA CGACA TAGCCATCA           TGTATTGCCCACTTT  44 45
     DIP1481 1502688 .. 1502703 +  -3.2  -2.62184   GTTCAGTTTAGCCAC              GACCGT ATCG ACGATC               TCATCTGCCGACACC  40 125
     DIP1483 1505308 .. 1505333 +  -9.9  -4.55689   CTTGCCCCAACTGAG         CCAAA-GTCGTT TTA AACGACTTTTGG         TTTTCTGTCGATCCT  91 131
     DIP1485 1507728 .. 1507758 +  -6.8  -3.62644   TACGAAAGAGCTAAT       TCCGTATTCCTCAG TTT CTGGGGTGTGTGGA       TTATCTAGTTCTGCA  62 362
     DIP1493 1516162 .. 1516181 +  -3.5  -3.59312   TGGCTCACTGCTTCC            GGATTCC CTGAAA GGACTCC             TCTTTCCTTATGAAT  52 94
     DIP1494 1517588 .. 1517635 + -28.9  -3.96216   TTTCTCCTAATCGCA TAAAGCGAAGGGCTGTACAAC TATTTT GTTGTACAGCCCTTCGCTTTA TTCTTTAGGTAAGCG 100 31
     DIP1501 1526521 .. 1526552 +   -16  -5.24129   ATCGAATTACTAAAA      GCTTCCGCATCTAT ATCC ACAGATGCGGAAGC       TTTTTTATGCGCCCC 100 41
     DIP1503 1528255 .. 1528302 + -20.9  -4.57353   TTTAACCAACTTAGA TAAAAGCGGAACCGGCCTCCTA CAGAT TAGG-GGCCGGTTGCGCTTTTA TTTTCTATACTGAAG 100 36
     DIP1509 1533729 .. 1533744 +  -6.8  -4.87786   CTACAAGTTTTTTTG              CGCACG GGGA TGTGCG               TTTTTATACGCTTCC  82 55
     DIP1525 NONE
     DIP1526 1548515 .. 1548540 +  -4.1  -4.49337   TTCCGCTGGTTAGGG         GCGTTAATA GCACTGAA TATTAGCGC          TTTTCCTTGATCTTG  66 88
     DIP1548 1575922 .. 1575935 +  -3.1  -2.89683   AAGCTGCTGGAACTT               CGTAGC GTT GCT-CG               TCTGTGAGGTCGAGT  42 39
     DIP1550 1577692 .. 1577705 +  -3.1  -3.02984   GCGAGTTATATGCTT               TCC-CC TAT GGTGGA               GTTTATGACTTTTAA  44 51
     DIP1551 1579083 .. 1579102 +  -4.2  -3.30124   TAGCACTTCGAATAA            GTACGTCG TAAG TGTCGTAC             TTATAGAGCATAAGA  50 94
     DIP1552 1581579 .. 1581613 + -11.4  -4.00512   TAGTGCATAAAAAAT     CCACCGTGGAAAGG TTTATCC CCTGACCACGGTGG     TCTTTTATTATCCAA  86 38
     DIP1567 NONE
     DIP1568 NONE
     DIP1569 1596442 .. 1596454 +  -4.7  -4.07568   GGATTAGTCGCAGAA                CGTCC ATC GGCCG                TTTTCGCGAGCAAAG  61 241
     DIP1571 NONE
        glgX 1600137 .. 1600170 +  -3.8  -2.62735   ATGCGATGACACGTT     CGAGCGCCGCAGTGA GCATG TCACTGCG-CACCTG     TAGTGTCAGACATCT  43 72
     DIP1573 NONE
     DIP1574 1602317 .. 1602332 +  -5.4  -2.54192   CCAGTGATCAGTTAT              CGGC-CT AAC AGTGCCG              CTTAGTGGTAGTATG  47 18
     DIP1575 1603622 .. 1603665 + -18.5  -3.53031   TCACCCATAAATAAC GAAAGTCTTTCACCCCTTA TAGGTT TAAGGAGTGAAAGACTTTC TTCGTTTCGCATGAA 100 220
     DIP1581 1611110 .. 1611167 +  -3.3  -4.96762   TTCCTGTGGGCTCGG GCAGATCTAATGCGGGTCCTTGTCCG AGAAGTA CGG-CATTGACCCGCATGATACCGGC TTTTTCTGCTATATC  74 217
     DIP1585 1614060 .. 1614087 +  -7.6  -3.36327   CAGGCGCAGGAGCTT        CTGGTGCCGGAG CCTG CTCTGGAGCCGG         TTGTCCCTCCGGTGC  61 167
     DIP1587 1615790 .. 1615817 +  -4.8   -3.5627   CTGCGCTGCTCAAAA        GGGCGT-CGTTAG TGT CAAACGTACGCAC        TTTGCCAGGTCCTGT  52 70
     DIP1610 1643205 .. 1643222 +  -2.6   -4.1721   TGGGTAATCGAAAAC             TCTGCG CCAGCT CGCAGC              TTTTCCAATGTAAAT  56 434
     DIP1612 NONE
     DIP1613 1646799 .. 1646822 +  -3.2  -5.52986   TGTTCGTTGTGCCCT          TTTCGGAA AGGAATGC TTCCGGAA           TTTTTTTAATGCCGT  89 211
     DIP1615 1649295 .. 1649332 + -22.3  -4.57474   GCTTCAATAAAACGC   TAATGGGCCCGAAGCGAC GGT GT-GCTTCGGGCCCATTA   TTTTATATGCGTTAG 100 44
        asnB 1665910 .. 1665953 + -13.3  -5.34381   ACTCCATATAAAAAG ATCCCGCTAGTTCTCC-TAG AAAAA CAACGGAGAACTAGCGGGAA TTTTTATTTACGTTT 100 59
     DIP1632 NONE
        cobU NONE
        cobT 1668864 .. 1668877 +  -5.3  -3.05022   TGCCAATCGCTCGAT               GAAAC AGTA GTTTC                TATATGTCTGGCAAA  51 16
     DIP1635 1669984 .. 1669996 +  -9.1  -4.16842   GCTTCGCTCATAGCT                CCGCT CGT AGCGG                TTTCTTCCCACTCGC  80 304
     DIP1637 1672514 .. 1672550 + -17.6  -5.20222   AACACCTAATAAGAA    TAAAGTGGTCAAGGAT CTCTA GTCCTTGACCACTTTA    TTTTATTTATTTGCT 100 39
        pdhC 1675051 .. 1675106 + -12.7  -4.51097   TCGTAGCACGCTTTA C-AAACGCCTCGTGGCAGACCTTGCT TTCAC AACAAGTCCTGACACGAGGCGTTTCG TTTTGTCCTCGTTGC 100 42
        lipB NONE
        lipA 1677055 .. 1677068 +  -3.1  -3.77464   CTTAAGACTGGGGCG               TAGCC GGTG GGTTA                TTTAATGAATCCTGT  52 36
     DIP1642 1677894 .. 1677917 + -15.4  -5.16841   AAGAAGATAGAAAAA          TTCCCACGCA CGTG TGCGTGGGAA           TTTTTGTTGCTATCC 100 39
       glnA1 1680096 .. 1680133 + -14.3  -3.48276   CTCCCGAACACAATA   GAAAACCCAGACTCCTC GCTT GAACAGTCTGGGTTTTC    TTCTATAAGGCAGGC  88 88
     DIP1645 1680599 .. 1680613 +  -4.2  -3.33361   GCGCACCACCTAGCG               CGCG AGGGCTA CGCG               TTGCTATAGTTCGTG  50 142
     DIP1646 NONE
     DIP1647 1681579 .. 1681629 + -11.3   -3.9712   ATTCTAGTCGGTTAG GGATTTAAGGGTCTGGTTCCGGT AGCGC ATCGGAGTCAGACCTTTGAGTCG TTTCTGGTCAAGTCC  86 104
     DIP1656 NONE
     DIP1657 1694102 .. 1694141 +    -8  -4.05788   CTACACATGTAGCTT  GAATCCCTTTTCGACCT ATCATCA AGG-CGGGAAGGGGTTC  TTTCATTTCACCAAA  74 126
     DIP1662 NONE
     DIP1663 1700789 .. 1700807 +   -11   -3.1706   CTGTGTGGTTGCTCG             CCGGGATC GAC GATTCCGG             TTACTGGCGTCCATT  74 365
     DIP1667 1703988 .. 1704003 +  -6.8  -3.90291   CTTAAGAATCTCGCA              TCGGGG CAAT CCCTGA               TTTACTTACAGGCCT  67 339
     DIP1672 1711107 .. 1711118 +  -7.2  -2.62936   CGTCTTTTTCGTCCT                CCGC ATCT GCGG                 CTTCATTGCGTGCTT  54 64
     DIP1674 1713150 .. 1713164 +  -6.4  -3.61398   CCGCACCACAGAACA               CGGTGA TAG TTACCG               TTATTGAAGCCGAGC  59 506
     DIP1682 NONE
     DIP1683 NONE
     DIP1684 1721592 .. 1721614 +  -9.8   -4.9792   GCCACGCTTGGCGAC           GGGCCGACAC CTA GTGTCGGTCG           TTTTTCTATGCCATA 100 125
        aceE 1726028 .. 1726067 + -25.4  -4.72272   GATTAAATCCAAAAA  TGTACCGTCACCACATAA TTTC TTATGTGGTGACGGTACA   TTTTTGGTGAAACCG 100 42
     DIP1688 1726792 .. 1726839 +  -6.5  -4.11884   CTTTCTTTCACGTTA TGTTCGGCTACC--ACTGCCCG CCTAATT CCGGCAGTTCGGT-GCCGAACA TTTGTCGTTCTAGTT  69 47
     DIP1690 1730560 .. 1730581 +  -8.7  -3.79113   CGATGCGTTCTGACT           GACTCTGTG GAGT CACAGCGTC            TTGTTCTCCCACGAT  73 128
     DIP1692 NONE
     DIP1693 1732598 .. 1732617 + -12.2  -3.67597   GCGCTAAAACCTTGG            GTAGCTGC CAAC GCAGCTAC             TTCTTGGCTCAGCAC  83 56
     DIP1697 NONE
     DIP1698 1736050 .. 1736079 +   -18  -5.19879   AAGAAGATAGAAAAA       GTGCCGCAAAGG ATAACA CCTTTGCGGCAC        TTTTTCTATTTAAAA 100 39
     DIP1701 NONE
     DIP1702 1740652 .. 1740667 +  -6.8  -2.70525   CATCACCCCATAAAG              CTGCTG AGCT CGGCAG               ATTGCTTTGCGACGC  52 28
     DIP1705 1744973 .. 1745020 + -16.3  -4.07568   TTTGCAATCGATAAA GCTCCTCGACTGCCTTGGGCA ACTATG TGCTCTTGGTGGTCGAGGAGC TTTTCGCCGCACCAG 100 344
     DIP1709 1747793 .. 1747816 +  -3.8  -3.27408   AAAGGAGTACGCTTA          GTGTTGAAAG AGTT CTTGCCACAC           TCTCTTTAACTGCCA  48 137
     DIP1710 1748766 .. 1748776 +  -6.8  -4.28254   GCGGTGTCGATGCCT                 CGAG AAG CTCG                 TTTTGGCTCTTCACA  74 505
     DIP1726 1768046 .. 1768059 +  -6.7  -4.05788   GCGTCACCCGCGATT               GAGGA TATT TCCTC                TTTCGTTTCGGGAGG  69 91
     DIP1729 1771824 .. 1771835 +  -7.2  -3.16055   CTCGTGAGGTACCCT                GCGG GCAA CCGC                 TTGCTCAGGGGTTTC  59 315
     DIP1735 NONE
        aecD NONE
        brnQ NONE
     DIP1738 1782016 .. 1782028 +  -3.3  -3.65542   TGAGCTTCCAATTTT                TCGGC AGT GTCGG                TCTTTTGCCACTGGC  51 229
     DIP1740 NONE
     DIP1741 1786244 .. 1786262 +  -3.1  -2.76418   CCGCGTATTCGTCGG             GAGGCAT AAGAA ATGCGTC             ATCTTTCTATAGGCG  41 17
     DIP1742 NONE
     DIP1743 1788992 .. 1789010 +  -7.4  -4.65916   GAGGTAGAAAGGTTC             TGCGGATC TTG GATCTGCG             TTTTCTTCACATCCA  83 501
     DIP1745 NONE
     DIP1746 NONE
     DIP1747 1792269 .. 1792282 +  -6.7   -2.8779   TTACTTTTTAAGTAA               TACCC CCTA GGGTA                TCTACTATCAGTTGT  54 109
     DIP1748 NONE
     DIP1749 1794384 .. 1794395 +  -4.4  -3.17212   TAAGTGAGCAACGGC                TTGG TCTG CCAA                 TTCGTCGCCTACTCC  49 38
     DIP1751 1796150 .. 1796167 +  -4.1  -3.65425   GCTTAATGTGTAATT             TGTGTCT TTAT AGCCACA              TTTCACGTCTCTAGG  54 28
     DIP1752 NONE
        iunH NONE
     DIP1754 NONE
     DIP1755 1800106 .. 1800124 +    -3  -4.49132   AATAGGGCTGTGGCT             GTGAGCAA TTT TTGCACCC             TTATTTTCTATTTCC  64 36
     DIP1756 NONE
     DIP1757 1804049 .. 1804059 +  -4.6  -3.76224   AAACCCATGGTTTCA                 GGGC CGA GTCC                 TTTAATCGCTGGAAA  55 168
     DIP1761 NONE
     DIP1762 1807313 .. 1807346 +  -8.1  -4.85599   ATAACTACTACCGCA     GGAAAGAGCACGGAT GATC ATCCGTGCTCTGCCG      TTTTTGTCAAGTGAG  87 37
     DIP1765 1811954 .. 1811970 +  -2.1  -3.91197   CAAAGCAACGGCGGT              CAGGACC TTG GGTCCGC              TTTCATGCTTTATGC  53 98
        rpsT 1812318 .. 1812343 + -15.5   -5.4492   TAAGCTATTGCAAAA         TCCCGCTCTGT TGTC ACAGGGCGGGA          TTTTTTATATCTATG 100 38
     DIP1788 1835384 .. 1835424 + -15.5  -3.56568   AAAATTCTTTCCCCC  TGTTGAGGAGAAGATAGCC TTA GGCTGTCTTCTCCTCTTCG  TCTTTCTGGCTGTGC 100 43
     DIP1794 1843297 .. 1843336 + -12.8  -4.00066   AGATAATGCAATAAT  GTTCCCCACGC-ACACCCC CTA GGTGAGGCGCGTGGGGAAC  TTTCTGCGTTCTGCA  91 39
     DIP1795 1844668 .. 1844710 + -11.2   -3.0462   TATGTGTGAGCTCCG CAGTCGATCACCTCGTGGCC TTT GGCTTTGAGGTGATCGGCAA TAATGTTTTTCATAT  72 481
     DIP1798 1848163 .. 1848191 + -13.2  -3.36059   AGCTTAATGCGTGTT        GGACATCGGCGG GGTGG TCGTCGATGTCC        TCTATTTCTGCGTTG  84 34
     DIP1799 NONE
     DIP1800 1850055 .. 1850085 +  -3.8  -3.63922   CGTTTGATTGAGCAA       GCTCACCGGCGGGC CAA GGCTGCTGCTGAAC       TGTTTTGCCAGCGCT  53 250
       cstA1 NONE
     DIP1807 1858260 .. 1858305 +    -7   -4.1399   ACCCACATTGAACTG CTCCCCATAATCCGG--ACTGA GAAA TCAGAAACCAGATTGTGGGGAG TTTCTCTATGCATCC  71 49
     DIP1808 NONE
     DIP1809 1859858 .. 1859878 +  -4.5  -3.18681   CATGAGTGTGTTGGC            CGCGCCGAC GTA GCGGGTGCG            TTGATCACCTTCGGC  49 228
     DIP1811 1862350 .. 1862393 +  -8.4  -4.57073   CCTGACGCTGAGTAA GTCCGTAGGATGTGGGAGAG TTTTAT CTTTCCTACATCCT-CG-AC TTTTTCGGAGGCATC  82 26
     DIP1812 NONE
         orn 1863994 .. 1864018 +  -7.1  -4.24948   CACCCCGATTGAAAG          CCCTCGAGT ATTTATG GCTCGGGGG          TTTTCGCTATACTGC  71 159
     DIP1814 1864949 .. 1864959 +  -6.8  -4.36914   AGCCGTTCAGGGTGC                 CACC GAT GGTG                 TTTTGTACGCGGACG  74 106
     DIP1817 NONE
     DIP1818 NONE
     DIP1819 1867679 .. 1867689 +    -4  -2.57877   CCGATCGCTTCCGCC                 CAAA TCT TTTG                 CCTTGTTTTTGTCCA  43 148
     DIP1820 NONE
     DIP1821 1868321 .. 1868342 + -10.8  -2.93348   CGGAAACAAAACCAA           CCCCGTGC CCACAA GCGCGGGG            TGTGCTCTTAGTCCA  70 285
     DIP1822 NONE
     DIP1823 1869336 .. 1869360 +  -4.2  -3.51924   GCCACTGAATCGCAC         GCCCTCGCAGAC GCA GAC-GCG-GGGC         TTATCTCGCTGGCAC  54 248
     DIP1824 1871011 .. 1871024 +  -2.3  -3.68859   GTGGCCTTGTGCTCA               CACTG CAAA CAGCG                CTTTTTTGCGTTCGA  50 83
     DIP1825 NONE
     DIP1826 1872791 .. 1872806 +  -3.2   -2.6574   ATGATCACCCTAGGA              GCGC TCACCGCC GCGC               TGATCTCACTCATTG  40 40
     DIP1828 NONE
     DIP1829 NONE
     DIP1830 NONE
     DIP1831 NONE
     DIP1832 NONE
     DIP1833 1876440 .. 1876456 +  -4.3  -3.59979   ACTTAGAGTCGCGCC              GCGCGAA ATT TATGCGC              TTTCACATGAGGAAA  54 35
     DIP1834 NONE
     DIP1835 NONE
     DIP1836 1880312 .. 1880345 + -10.9  -3.03441   CCCACCCTTGTGCCG     CCGCGATCCGCCGCGC TAA GTGCGGTGGG-CACGG     TATTAGCCGCTCATG  69 294
     DIP1840 1882496 .. 1882512 +  -5.1  -4.09963   GAGCCAGCAGGCGCT              GGATTTC CTT GAGGTCC              TTGTTCTTCTTACGG  63 370
         bcp NONE
     DIP1844 1884425 .. 1884439 +  -5.6  -2.96899   CGGGCGGAATCATTC               AGCAGC ACC GCTGCC               TCTAGTTCCTTACCG  49 495
     DIP1848 NONE
     DIP1849 1895227 .. 1895241 +  -5.7  -3.13343   TCATCTGAGCAAGCA               CCAAC TCGTT GTTGG               TTGCGTCATTGCCAT  52 333
     DIP1858 NONE
     DIP1859 NONE
     DIP1860 NONE
     DIP1861 1905447 .. 1905459 +  -4.7  -3.53224   CATGAACAGCACCTG                GCTGC TCT GCTGC                TTTACGGAACACCTC  52 98
     DIP1866 1911319 .. 1911334 + -10.4    -5.626   AGCTTCTACGAAAAA              TCCCCC GCGA GGGGGA               TTTTTTTATAGCATG 100 56
     DIP1870 NONE
     DIP1871 1917020 .. 1917043 + -12.4  -3.69354   CAGAGATAACAAAAA          GACCGCCACC GAAA GGTGACGGTC           TTTGAAGTTATAACA  85 51
        nadE 1918621 .. 1918631 +  -5.4  -3.36073   TGGCAAAGATCTACA                 TCAC AGT GTGA                 TATTTACCCCATATG  54 474
     DIP1879 1923512 .. 1923538 + -10.9  -3.35996   CAGACATAAAAATAT         CCCCTCACC TGCTGTTTT GGTGAGGGG         TTGTCGGTGGAGCTA  75 32
        ccrB NONE
     DIP1884 1927572 .. 1927604 +    -5  -3.17051   GCAACATACCAATCT     CTTGGCGACGCTCAAT CAC ATTGAGCG-C-CAAAG     TATTAATAATGCCAA  52 315
     DIP1888 1938984 .. 1939014 + -14.9  -2.85585   CGCACATAAAAAAGA       CCTCGGATATTTC CACGA GAAGTATCCGAGG       TAATGTGTTTTCGCC  84 32
     DIP1890 1941514 .. 1941547 + -15.4   -5.1675   TCACCGTTGACACAA     CGCCCTGACCAC CGAAACATAA GTGGTCAGGGCG      TTTTTTCGTGCGTCG 100 46
        cysE 1942173 .. 1942197 + -11.5   -4.8667   TACATCTAATCCTAA          TGCCACCTC ACACCAC GAGGTGGCA          TTTTTATGCCCTATG 100 32
     DIP1896 1949483 .. 1949512 +  -2.9  -3.05384   AAAACGTTAAGAAAT       GATTCCGATTC ATTGATGA GCATTGGAATC        GTTTCTCTGCCTTGT  44 31
     DIP1897 1950111 .. 1950149 + -17.6  -3.86897   TCGATCCAAAAGATA   CAAAACAGGCCAGACGCT TTA AACGTCTGGCCTGTTTTA   TTTGTGGGCCCTCCG 100 283
     DIP1898 NONE
     DIP1899 NONE
     DIP1900 NONE
     DIP1901 1956369 .. 1956408 +  -5.7  -4.90079   GAAATAACAACGAAT  GGGTCGGCACCTTTCACA TTATC TGTGTCAG-TGCCAACCC  TTTTGTTGTTGAGGT  78 47
     DIP1903 NONE
     DIP1904 1960300 .. 1960327 +   -15  -3.54902   CCAAAAATGACTAAA        GCCTCTTGGATG CCGA TATCCAAGAGGC         TTACTTCTTAGCTGC  91 129
     DIP1912 1966995 .. 1967008 +  -2.3  -3.85698   CGTCATGCACAAATT               CCTCA CCAT TGCGG                TTTATGGCCCGCACA  52 489
     DIP1915 1968324 .. 1968372 + -17.5  -4.62002   ACAGTGCTGTCAGTG CTGCCTCGATCAGCTCACGGATC TCG GATTCGTTGTCTGGTCGGGGCAG TTTTGTGTCATTAAT 100 49
     DIP1917 1970471 .. 1970484 +  -4.5  -3.44149   TCAGTGCGACAAATT               GCTCCG TTT CGG-GC               TATTGTGTCTTATAG  52 136
     DIP1918 1970805 .. 1970841 + -23.3  -3.33696   CTTCTTTAGCCGAGC    TAAGTAACCCCCTGAGT GCT ACTCAGGGGGTTACTTG    TTGCTTCAGAAAAAG 100 43
        nrdI NONE
       nrdF2 1977075 .. 1977085 +  -3.2  -2.94924   CATTGACAGCTAACT                 CTCG GGT TGAG                 GTTTATAGATAAAAC  42 336
     DIP1933 NONE
     DIP1934 1989459 .. 1989471 +  -5.5  -3.68853   CTCCCCTACCGACTA                GTACC TCG GGTGC                TTTAGCGGTTTTTAG  59 25
     DIP1937 NONE
     DIP1938 NONE
     DIP1939 NONE
     DIP1940 1993426 .. 1993436 +    -4  -2.52464   ACGAACGTTCGGTAT                 TGTT TCA AACA                 TGACTTCGCACAGCA  42 40
     DIP1941 NONE
     DIP1942 1995524 .. 1995534 +  -3.2  -3.06133   TTCAGATTCTCTTTC                 TCCT TCA GGGA                 TTGAGTAGAAGATTG  44 7
     DIP1943 1997521 .. 1997577 + -21.9  -3.47762   GAGTAGAAACAACAA CCCCCACCTTGCTTTC-GCAACG-GCTG AAAC CAGCACGA-GCAGAAAGCAAGGTGGGGG TGTTTGCTGGCTCTT 100 35
       tnpA2 1999162 .. 1999176 +  -2.7  -3.08438   CACCACCGGCAAGCG               CCGCG ACGGC CGAGG               TCTTCCGATCTCCTG  43 330
     DIP1948 NONE
     DIP1949 NONE
     DIP1950 2001450 .. 2001466 +  -2.1   -3.1247   GTAATGGCTGTTGTG              CAGCCAG CTC CTGACAG              TTCAATATCAGAAGT  42 90
       tnpA3 NONE
     DIP1953 2006210 .. 2006260 + -21.3  -3.93583   ATTCTATGCGGTTAG TGGTTCAAGGGTCTGGTTCCGGT ATTGC ATCGGGGCCAGGCCCTTGAGCCG TTTCTGAATGCGTTC 100 478
     DIP1958 2008546 .. 2008570 +  -4.1  -2.57132   TCAGCTGCCAAGTCA          CCTACCACCAC GGC GGGGTGAAAGG          CTTCTACCACCACCC  43 64
     DIP1959 NONE
     DIP1960 NONE
     DIP1961 2009812 .. 2009850 + -18.4  -4.72986   CTAGAAACAACAAAG   CCCTACCCAAATGTAAAA ACT TTCTACGTTTGGGTAGGG   TTTTTGCTCACACTG 100 37
     DIP1963 2011929 .. 2011955 +  -9.4  -2.78813   CTAGGAATGAAAATA         CCCCTGACCTTT GAT AAAGGCCAAGGG         CTTGTTGAGCTGGAG  62 172
     DIP1964 NONE
     DIP1965 NONE
     DIP1966 2015577 .. 2015589 +  -3.4  -2.76171   AGCGTCCTTCTAGTC                TCAC GAGGA GTGA                TGGTGTTGCGTCGAT  41 41
     DIP1967 NONE
     DIP1968 2017184 .. 2017216 +  -6.8  -2.73364   GCGTTCGATGATCGG      TACTGCGCCGGCGG GAATG CCGGCGGCGTCGAA      TACTTCGAGTGCGCC  52 390
     DIP1977 2026345 .. 2026366 +  -5.8  -3.65353   CTCTTGGTACGTGCC           CACACAGC CTCGTA GCTGAGTG            TTTCGCCTGGTTTGA  60 180
     DIP1980 2028644 .. 2028659 +  -2.6   -3.9279   GACTTTTTAGTTTGC              CCACCTA GGC TA-GTGG              TTTATCAAATTCGAT  53 18
     DIP1985 NONE
     DIP1986 2035822 .. 2035869 +   -16  -4.59773   CTTTCTAAAAACATA G-T-TAAAGGGCGGTTCTCCTT TAACTC AAGGAGAACCGCCCTTTAGAGC TTTTTAGCGCTCCGG 100 500
     DIP1988 2039275 .. 2039292 +  -2.7  -3.53012   CACCAAAACCGTAAA             TACCTTG GTAG CAATGTA              TTTCCCGCCAACGAG  49 501
     DIP1991 2041962 .. 2041990 +  -9.5  -3.57144   TAAAAATATTCCGCT        TCGCATCGATCCC GCT GTGGCCGATGCGA        TTTCGCGGTGGGCGC  74 48
     DIP1992 2043491 .. 2043504 +  -3.8  -4.66163   TAGTCCTCCTAGTGT               CCTC CTAGTC GAGG                TTTTTAAATCCCACT  68 38
         ppa 2054915 .. 2054965 +    -6  -4.79352   TTTGAGGTAATTATC GACCCAGTGCGTTTGGCATTTTTG TCA TGATGATGCCTTATGCGCTGGGCC TTTTCTTCTAGGTCA  78 57
     DIP2007 2055354 .. 2055382 + -16.1  -3.96705   CGTTCTTTTCCGCGT        GGCGCTGTAGGGA GTT TCCTTACAGTGCC        TTTCCCTTTTCTAGG 100 43
     DIP2008 NONE
     DIP2009 NONE
     DIP2014 2069327 .. 2069372 + -26.5  -4.31085   CATAAATTTTGTTTT CACGTTAGTCGGTGCAGTTCT TGTT AGAACTGCACCGACTAACGTA TTTTAGCTTCATATA 100 43
     DIP2015 2071199 .. 2071217 +  -8.1  -3.28712   GCAAAATCCCATGAC             CCGTTCC ACGCC GGAGCGG             TTGTACCACGAGCGA  62 471
     DIP2023 2077358 .. 2077371 +  -2.3  -4.44797   CGGGCTTCTCGGTTA               CTTCG CTAA CGACG                TTTTCATGTTGGTCG  62 59
       uvrA2 2084564 .. 2084581 +  -3.3  -4.42238   TCTGGTGGTCTTATA             GCGGAGG CAGT TCTCCTC              TTTTGATTGCGGTAG  61 135
     DIP2032 2085268 .. 2085322 + -12.2  -3.66908   GCCTTCATCACACGA TACGCAGGTAGGCAAATTCTCGGTTA GCT TTGCCGGGATTTACTCTACCTGCGTA TTAGTTTTGGAGGAA  85 61
     DIP2036 2086978 .. 2087014 + -13.8  -3.37654   CGGGCTCAATGGTCA   TCCCCGC-CGCGGTCTC TAAA GAGATTGTGCGCGGGGA    TTCGTGCTTTCTTGG  84 55
     DIP2037 2088802 .. 2088816 +  -3.4  -4.10161   AGCTACAGCAAGTAG               CGCGCG GGG CTCGTG               TTTTGGCGCCTGGTG  56 26
     DIP2038 NONE
     DIP2039 NONE
     DIP2040 2090873 .. 2090898 +  -3.1  -3.84406   TATCAAAATGCATAG         AACCGGTGTGG TTAA TCACGCCGGAC          TTATTCTGATCCGCC  54 411
         def 2092784 .. 2092804 +  -2.5  -2.52464   ACTTGGATGCCGGGG            GTGGACC CTGATCC GTTCCAC            TAAATTCCGCACCGG  38 2
     DIP2046 NONE
     DIP2047 NONE
     DIP2048 2096004 .. 2096018 +  -6.4  -3.28712   CCGCACCACAGAACA               CGGTGA TAG TTACCG               TTATCGAAGCCGAGC  55 176
     DIP2051 NONE
     DIP2052 NONE
     DIP2053 2102515 .. 2102525 +  -6.8  -3.14132   CGTAGCGTGCGATAG                 CGAG CTC CTCG                 TTGGTAGGAACCACG  54 83
     DIP2056 2107055 .. 2107077 +  -3.3  -3.30124   CAATCGCATTCGTAA           TACGCGCAG CCACA CTCCGCGCA           TTATCCAACGTCGCA  45 414
     DIP2058 NONE
     DIP2059 2109246 .. 2109262 +  -2.2  -3.62046   CGAGGACGCCTTCGC              GGACCA GCTTG TTGTCC              TTCTTGGAGAACTCG  50 246
     DIP2064 2115069 .. 2115079 +  -6.8  -3.58726   CATTGAGAGACATAT                 GGAG TTA CTCC                 TTATATATAGGCAGG  62 121
     DIP2065 NONE
     DIP2066 2119153 .. 2119175 + -12.8  -4.74103   GTCGATGCCACCAAA           TGCTCTCAGT TCT ACTGGGAGCA           TTTTTGCGTTAAACC 100 96
     DIP2067 2120473 .. 2120484 +  -5.8   -3.0644   CCTGTGCCCGGCGCG                CGAG CACC CTCG                 TGTTGCGCATTGCGT  52 390
     DIP2069 2122498 .. 2122536 +   -14  -4.84311   AACGCAATAAGAAAA  CGCATCGCGTG-GGG TTTTTCTTCT CCCACACGCGATGCG   TTTTATTATGTGCAC 100 44
     DIP2071 2125078 .. 2125090 +  -7.7  -2.75993   AGCAAATAATTAATA                GCTTC ACA GAAGC                CTTATGTGTGACTCG  56 28
     DIP2072 2126489 .. 2126499 +  -5.4   -3.5511   CGTGTACAACCAATT                 CTTC CGA GAAG                 TCTTTCTACATGAGC  56 41
     DIP2073 2127504 .. 2127517 +  -4.5  -2.78715   CCTTTTGTGCTCTTG               TGAGG TTAC CCTCG                TGTAGTGGACACCTT  45 221
     DIP2074 2128191 .. 2128204 +  -2.3  -3.64912   CGCGAATGTTCGCGC               CCGGT GAAG GCTGG                TTGTATCTGTGCGTC  50 335
     DIP2076 NONE
     DIP2077 2129416 .. 2129438 +  -3.3  -3.31461   ACCGTCATCAATAAT           CGGCTGATT AATCA AACCCGCCG           TTGTAAGCATCGCTA  47 524
     DIP2083 2137081 .. 2137114 + -18.2  -2.78384   GACACTAAGAGTAAA     GCTAGCCGACCGGG TAAAAT CCCAGTCGGCTAGC      TGTCATGCCCGAAAA 100 40
     DIP2085 2138576 .. 2138609 +  -3.1  -3.80733   ACACCGCTTGGCAGA     TCTC-CTCGCGGCG GCAGATA TGCCGCGGGCGACA     TTCTTCTACCATCAA  52 72
     DIP2093 2144635 .. 2144681 + -21.1  -4.21812   TAGTTGCTAGCCAAA CGATAAGGATCTCGCTCCGGT ATAAG ACCGGAGCGAGATCCTTATAA TTCTTTTCAATACCA 100 45
     DIP2106 NONE
     DIP2107 2157408 .. 2157424 +  -6.5  -3.35679   TGAATAAGTTCGTCG              GCTAAGG TTC CCGTAGC              TTGTGACTCCGACCC  60 21
     DIP2110 2161665 .. 2161687 +  -6.9  -2.62263   AATGCCCCACACCGG           TGGGCGCAC CCGGC GCGCGCTCA           TCCTCTGCCACCGCT  51 171
     DIP2113 2164259 .. 2164297 + -10.3  -2.79803   GCGATATGGCCCAGA   CCGCCCACGCCAG AGATGACCACGAA CTGGCCTGGGCGG   GTTTCGGTAACCTTG  66 502
     DIP2116 2168400 .. 2168430 + -15.6  -4.32034   GAACTACATACAGAA       GAACCGCACCTA GCAATTG TAGGTGCGGTTC       TTTTAATCGTGCTGC 100 49
     DIP2121 NONE
     DIP2122 2175828 .. 2175878 + -17.7  -3.65522   CTAAACGGTTAGGGT CTTTGCAAGGGTCTGGTTCCGAT ATTGC ATCGGAGCCAGACCCTTGAATCG TTCTTGGAGTCGGTA 100 134
     DIP2130 2194362 .. 2194416 + -26.6  -5.31877   CGCCGTCGATATTCA TCGGTCCGGCGAGTTGGGCACCATTG TGG TGGTGCTACCCAACTCGCCGGACCGA TTTTTTCTACTAGCT 100 41
     DIP2132 2195664 .. 2195678 +  -4.2  -3.14132   TTTAAGGTTAGAAAC               GACAGT TGT ACTGAC               TTCCTCAAAGGACCG  48 57
     DIP2133 NONE
     DIP2134 2199141 .. 2199155 +  -4.2  -3.05963   TAATCTTTCCGGATT               CCACCA GCT TGATGG               TGTTCGGGTGCGCAT  47 260
     DIP2136 2201698 .. 2201710 +  -2.6  -3.28712   GCGTATCGACGCCTC                CTCG CTCCT CGGG                TTCTACAAGCAGGGG  44 121
     DIP2137 NONE
        lysS 2206408 .. 2206420 +  -4.1  -3.61398   CCAAATACCGTGCCA                CATCG CGT TGATG                TTGTTCGACCGCGAA  52 344
     DIP2155 2217250 .. 2217263 +  -5.9  -3.63515   TGACGAGACGTGATC               GCGGC AATA GCTGC                TTCTTCGACGTCGGC  59 470
     DIP2162 NONE
     DIP2163 NONE
     DIP2164 NONE
     DIP2165 2239649 .. 2239679 +  -3.8  -2.94925   CTTCGTGGGATTAAG       CCGGTGGCGCTGAT GGG GTCAGCGGGGCGGG       TGTGTGATGGCCTGT  45 27
     DIP2166 2241043 .. 2241057 +  -4.9   -2.6563   TTTGTTTCGATCATG               GTGGC CATGC GCCGC               TAAATTCTTACAGCC  44 8
        metE NONE
     DIP2168 2242671 .. 2242691 +  -7.5  -3.26722   GCGAGGAGCTCGCAC            TGGCAGCCT CTT GGGCTGCAA            TGTTGTCGGTGTGCC  59 96
     DIP2173 NONE
     DIP2174 2251102 .. 2251121 +  -3.5  -2.79796   AAAACGAGGGCGGTG            TTGCTGG AAAACA CCTGCAA             TGTGGTGACCTCGAA  44 83
     DIP2176 NONE
     DIP2177 2254805 .. 2254825 +  -3.9  -3.54771   ATCACATGTACGGCA            GCCTGCG CCAACAA CGCATGC            TTGTGATCTTCTGCC  52 245
     DIP2179 2256626 .. 2256652 +  -5.8    -3.889   TGAGGTCCAAGTCTT        CCA-CGCGGGC GGTGTA GCCGGCGATGG         TTTCGTCTGCTTCGA  63 253
        trmB NONE
     DIP2182 NONE
     DIP2183 NONE
     DIP2184 NONE
     DIP2185 2264169 .. 2264182 +  -3.7   -3.3579   CTAAAACCGGAAGAG               CCACC AAAC GGGGG                TATTTCGAAGCATTT  50 427
        betA 2291625 .. 2291635 +  -3.2  -3.38316   ACAACATCTCGCGGT                 CACT TGG GGTG                 TTAATTGGGTAGTAC  47 378
     DIP2207 2296978 .. 2296999 + -17.3  -5.27938   CAGTAACAAGCACAA           GCTCGCCCC AGCT GGGGCGAGC            TTTTTGTTTACCGAT 100 35
     DIP2212 NONE
     DIP2213 NONE
     DIP2214 NONE
     DIP2215 2306026 .. 2306043 +  -9.1  -3.36694   GTACAGTTAGTGTCT             TCTCCGC ACAC GCGGAGG              TATTTCCACGTCGGT  69 48
        ssb2 2308393 .. 2308416 +  -3.9  -2.74563   GCCTCTTGGTGATGA          TAACCCG CCGTGGTGAT CGGGTTA           TGATTCCGCTATGAG  44 10
     DIP2217 2308637 .. 2308664 +  -2.8  -5.00616   TTAACAACAGAGTTT        AACACTACTGCAA ACA TTG-GGTAGTGTC        TTTTTTGCCAGCAGG  73 2
     DIP2218 2309832 .. 2309842 +  -6.8  -3.05384   ATCAAGGCGATGGGA                 TGCC TAA GGCA                 TTCCCTGGGGAACCG  56 53
     DIP2219 NONE
     DIP2220 2310575 .. 2310601 +  -9.4  -2.82516   CACAAATTGCCCATA         GGGCTGGCTAAT CCA AGTAGCCATCCC         TATGGTCCTCCACAA  62 115
     DIP2228 2320344 .. 2320354 +  -8.2  -4.62069   AATGAGTTGTTAAAG                 GCCG CTT CGGC                 TTTTTCACCTCACGA  86 149
     DIP2233 2321916 .. 2321927 +  -5.8  -3.08187   CATAAAAGCGAGAAC                CTGG GTAG CCAG                 TTGGATGCGCTGTTT  53 45
     DIP2234 2323012 .. 2323047 +   -17  -3.54488   ACCCAACCCCACAAA    ACAAACCCGACGAGCT GGAT AGTTCGTCGGGTTTGC     TGTTATTTCAGGAGG 100 70
     DIP2241 2332073 .. 2332083 +  -3.2  -3.86346   GCACCGACCGCTTCG                 CGTT AAG GACG                 TTTATCACGAAGTAG  54 0
     DIP2242 NONE
     DIP2243 NONE
     DIP2244 2335128 .. 2335141 +  -5.9  -3.21099   ATCCGGCGTCGATTT               CGCGG AGAT CTGCG                TTGATGCTGAGCGGG  54 376
     DIP2247 NONE
     DIP2248 2338692 .. 2338710 +  -3.1  -2.73124   ACCGCCCACTTGTAA             TCCGATA CCCAA TCTCGGA             GTTTGAGAAGTCGCA  41 496
     DIP2250 2342124 .. 2342139 +  -2.5  -4.17296   TCACTTTTGGCTTTA              GC-CGC CGTTA GCGAGC              TTTGTATGTCTCCCA  57 146
     DIP2252 2345608 .. 2345647 + -13.6  -4.79352   AACCTGCCAATAGCA  GCAATGCCACCCAGGACC GCAT GATCCTTGGTGGCATTCC   TTTTGTTGTCGGTGC 100 28
        nadA NONE
        nadB NONE
        nadC 2352511 .. 2352553 + -12.1  -3.75024   CTAGATATCTAAGTT TTAACGGGCTGATTCCGAT ATTTC ATCGGTTTCAGACCGTTAA TTGTTGGTAGTACCG  85 67
        sodA 2354166 .. 2354188 +  -9.1  -3.56643   GAGCTCTTTTTCAAA           GGCCCCC CTATAACCA GGGGGCC           TTTCGCACATCTCAA  70 100
     DIP2262 2355302 .. 2355313 +  -5.8  -3.93695   TGCCTGCGACGTTTC                CTGC GCAA GCAG                 TTTGTGCATGATCCA  65 451
     DIP2265 2358607 .. 2358622 +  -3.3  -2.91736   TTCTGTCTTTTTTAT              TTTGG GGAATA CCAAA               TCGTTCTATCATGTT  42 77
     DIP2266 2358999 .. 2359039 + -17.7  -5.37345   CCAAGCGCTAAAAAA  TATCACCGCCGCGGAGC ACAACCA GCTCTGCTGCGGTGATA  TTTTTTATGCTTCGC 100 30
     DIP2269 2361657 .. 2361670 +  -5.3  -3.40597   TCGGACTCGTGTTTA               TGTGA GATT TCACA                TCTTTGAATAACGCG  54 60
        uhpT 2363183 .. 2363219 + -15.2  -5.79595   AGCTCACCAATAACA    AAACTCGCCTGCGGCA ATTCC TGCCACAGGCGAGTTC    TTTTTTGTTTTACAC 100 42
     DIP2273 2365661 .. 2365671 +  -8.2   -3.8211   TAGCCTGAACAGTGC                 CGGG ATA CCCG                 TTCTTCTCCGTCAAC  72 38
     DIP2277 2369460 .. 2369508 + -10.3  -3.25779   GCATATAAAAAAAAG GGGGGTTGTGGTCGGTTGAAACA CGT TGTTTCAACCGAGGGGGACCCCA TATCATTTTTTAAGT  73 319
     DIP2281 2379509 .. 2379522 +  -2.3  -4.68593   ATCGCTTGCAGCTAC               GGCAG CTTC CTGCA                TTTTTGCCTGCTGCG  68 371
     DIP2285 2380998 .. 2381029 + -13.1  -4.01888   GTTCGTCGGCATTGA      GCCCCTGTGTGAGA TGAAT TCTC-CACGGGGGC      TTTGTGCTGTGGAAT  91 52
     DIP2286 2383339 .. 2383349 +  -5.4  -4.25283   TTCGTCTTCGCAGCG                 TACG CAG CGTA                 TTTTCCTAGCAAAAT  66 6
     DIP2287 2384763 .. 2384773 +  -2.4  -2.65766   CCTGCCCGAACAACG                 CGGC AAG GCCC                 TCGTCTAGGCTTTAG  39 7
     DIP2296 NONE
     DIP2297 NONE
     DIP2298 NONE
     DIP2299 2395813 .. 2395855 + -15.1  -3.17075   AAGAGGTGAACTTAA CACCCAACATAACACATGT GGGAA GTAGGTGTTATGTTGGGTG TTAAGTTCGACGAAG  89 49
     DIP2302 2399559 .. 2399579 +  -3.9  -4.42386   GAGCCGGAGTTGACG            TTGTACTCC AGT GGGGTGCGG            TTTTCTACGTGGCCG  66 362
     DIP2304 2400792 .. 2400809 +  -6.3  -3.05844   AACCTGATTAGCAAC             TGGCTAC GCTG GTAGTCA              TGTTCGCGTACAGCA  53 30
     DIP2305 2402324 .. 2402339 +  -4.8  -3.61398   CTGCGCTAACAGAAA              CTTTAT TTAG ATAAAG               TTCTTCGCCAAGGCG  54 32
        chrS 2431701 .. 2431716 +    -4  -2.57132   GCCGCCGGGAGACTT              CATGAT CCGC GTCATG               CTTATCGACGACCAC  43 21
        chrA 2432446 .. 2432456 +  -8.2  -2.52834   ACTGCACCTATCAAA                 GCGC CAA GCGC                 GTTGGTAATAACGTC  56 170
     DIP2330 2436304 .. 2436339 +  -9.9  -4.58943   ATCCCCATTGTGTTG    CTCTGGTCCCTT-TCA AAAAA TGAAAAGGGACCAGAC    TTCTTTTTGTGTGAG  90 58
     DIP2331 2437986 .. 2437997 +    -3  -2.61264   CCCGCCTATCCTCAG                TAGT TGAC ACTA                 GTTATCACTGAGGAG  40 160
     DIP2332 NONE
        ulaA 2440430 .. 2440488 + -12.3  -2.93975   GAAGGATTTTTCTTG G-CACTTCACACCAAATC-GCTTCCAAAC CGGCC GTTTG-A-GCAGATTTGGTGTGAAGTGCC GTCTTTTTCGGGGGT  76 54
     DIP2334 NONE
     DIP2335 NONE
     DIP2336 2443007 .. 2443040 + -20.3  -3.62518   TCAAAGGGGCATGTA     CCCCGCCTCGCTGGC ACAC GCTAGCGAGGCGGAG      TTTCACAATGTTTCA 100 42
     DIP2337 NONE
     DIP2338 2445266 .. 2445324 + -12.3  -2.78508   GAAGGATTTTTCTCG G-CACTTCACACCAAATC-GCTTCCAAAC CGGCC GTTTG-A-GCAGATTTGGTGTGAAGTGCC GTCTTTTCGGGGGTG  74 168
     DIP2340 2447727 .. 2447755 +  -5.9  -3.23708   ACTGCTTTTGCGCAG        CACTGCTCCGAGG TGA CATAGGAGGAGTG        TCCTTTTTGCAGCGC  55 40
     DIP2341 NONE
     DIP2342 NONE
     DIP2343 2450543 .. 2450555 +  -3.3  -3.28712   CTTGGGCGTGGTCAC                CCAAC AAT GCTGG                TTCTACACAAACAAA  45 119
     DIP2345 2452397 .. 2452410 +  -2.3  -3.14881   CCGGCTCCACCACAA               CGCGT TGCG ACGCC                TTGATCCCAGCCTTC  42 494
     DIP2350 2456579 .. 2456607 +  -6.8  -5.06414   GCATTCATTTCAACA       GGCTCGC--CTTGT CCA ACAAGCAGCGGGCC       TTTTTGTTAGCCACC  91 156
       trpB1 NONE
        trpE NONE
        trpG NONE
        trpD NONE
       trpC1 2462720 .. 2462736 +  -2.3  -2.86475   GGTTTTCATTACTAA              TGCTA ACCTAAG TAGCA              TATGATGTAGCGTTC  39 26
     DIP2356 NONE
        panC 2464040 .. 2464055 +  -3.2  -2.78679   CCTCAGCGGGGAAGC              GACGTG CCTC CACATC               CTTTCGATAGAACCG  41 51
       trpB2 NONE
        trpA NONE
     DIP2362 NONE
     DIP2363 NONE
     DIP2364 2469000 .. 2469039 + -15.9  -4.57569   GCACCACTGAAAAAA  GTGGGTAGTTTGAGACA ACACCG TGTCCCGAACTACCCAC   TTTTTCGCGCGCTCA 100 90
     DIP2369 NONE
     DIP2370 2476005 .. 2476025 + -12.5   -4.3208   CGCATTCGCTAAGAG            GGGGCCTGT TAT ACCGGCCCC            TTTTGCGTTCTCACC 100 55
     DIP2371 2479441 .. 2479464 + -17.4   -4.2349   TTGTTGCAGCATTCA          GGCCCTCGCC GAAA GGCGGGGGCC           TTTTGCGTATAGCAC 100 53
     DIP2372 2480261 .. 2480277 +  -3.7  -2.87132   TCAAACAGCGACTAC              TGATTAC ACT GTGGTCA              TGTATCAACCGACAA  45 112
        trxB NONE
        trxA 2481594 .. 2481617 +  -2.4  -3.53012   GTTCTTTTCTATGAC          TGCTAAACTT TCCT AAGTTATGCA           TTTAGCGAAGGAAAG  47 27
     DIP2375 2482853 .. 2482874 + -15.9  -5.28755   ACAGCACATAGCAAA           GGGAGCCTC CTAG GAGGCTCCC            TTTTTTAGTATGTTT 100 57
        rpmH NONE
        rnpA 2487039 .. 2487049 -  -2.4  -4.57569   CCATGGTGTGAAAAA                 GCCC CCA GTGC                 ATAAGCGCTGCAGGT  62 153
     DIP2379 2485881 .. 2485908 - -14.2  -3.62096   CCCCAGCAGCGCAAA        GCCGCCC-CCAGA TAA TCTGGAAGGCGGC        TTGGTATGCAGGGAA  89 48
     DIP2378 NONE
        parA NONE
        parB 2482853 .. 2482874 - -15.9  -3.90358   ACAGCACATAGCAAA           GGGAGCCTC CTAG GAGGCTCCC            TTTTTTAGTATGTTT 100 40
     DIP2368 NONE
     DIP2367 NONE
     DIP2366 NONE
     DIP2365 2469000 .. 2469039 - -15.9   -5.1101   GCACCACTGAAAAAA  GTGGGTAGTTTGAGACA ACACCG TGTCCCGAACTACCCAC   TTTTTCGCGCGCTCA 100 48
        panB 2463861 .. 2463877 -  -7.3  -2.52795   AATGGCCGGAATGGA              CATCGAC TAC ATCGATG              TTGTCGCACCCGATT  53 159
     DIP2349 2454497 .. 2454514 - -14.1  -5.27335   TCGGCTAAACAAAAA             CGCCCCC TCGC GGGGGCG              TGAGAAATGTATCGC 100 55
     DIP2348 NONE
     DIP2347 2453507 .. 2453517 -  -4.6  -3.29096   TCTACCAACTATCAA                 GCGG CAA CCAC                 TCCCACGGCCCCCGA  50 1
     DIP2346 2451780 .. 2451816 - -18.7  -3.20901   ACGGCATGAACTTAA    CCCCCGTGATCCGCTAC GGA GCAACGGGCCACGGGGG    CTTATTCTTCGACGA 100 145
     DIP2344 NONE
     DIP2339 2445034 .. 2445052 -  -3.8  -4.13282   ATTACAGCCTCAAAA             CGTTGCCA CAC TAGCAACT             TTAATGAAATTGGAC  60 433
     DIP2329 2432901 .. 2432924 -   -11  -4.99035   GTACGCATAGAAAAA          GCCCGAGG CGGAGGAT CCTCGGGC           TCAATCACAACAACG 100 41
     DIP2328 2432257 .. 2432282 -  -8.9  -2.68823   CTCGGCGTAGATAAC         CGCACCGCCGC CATC ACGGCAGCACG          CCAGCAACGCCTGAT  61 41
     DIP2325 2427717 .. 2427733 -  -6.5  -3.44848   GCGCTTTACTAAACA              GCGCC TACTGGC GGCGC              ATCCTCACCAAGCCC  60 13
     DIP2324 NONE
     DIP2323 2425856 .. 2425876 -    -4  -3.86916   GACTAGCACACCAAA            TTCCCCCT TGAAC AGGGAAAA            TCGGCCTGAGGGTTA  57 38
     DIP2322 2425057 .. 2425098 -   -16  -2.77895   TTCACCTTCAATAAC CCCCTGTAGAAAGCAGCC ACAACG AGCTGTTTCCTACAGGGG  TTTGTTGTTTTCTAC  88 37
     DIP2321 NONE
        leuS 2421905 .. 2421930 - -16.9  -4.99035   CCACGCACACAAAAA         TCGGCCCAACG ATCT CGCTGGGCCGA          TTTCTCGTGTTGTGG 100 41
     DIP2319 NONE
     DIP2318 2419112 .. 2419122 -  -4.6  -4.11484   CCTAAGGTTGCAAAA                 CCGC AGG ACGG                 CTTCTCAAAAATGGG  61 83
     DIP2317 2417586 .. 2417597 -  -2.2  -3.09635   ATGCGTAGCAGCCAA                CCTC TGCG GAGA                 AATACTCAGTGTGTG  42 145
     DIP2315 NONE
     DIP2314 NONE
     DIP2313 NONE
     DIP2312 2409320 .. 2409332 -  -7.7  -3.33261   TGGGAATTGTTAGAA                TAGGG ACC CCCTA                TTCTAACAATGAATT  61 66
     DIP2311 2407517 .. 2407545 -  -6.8  -3.17075   GGGGGTCTAATCTAA       CAATGAATCCCGC AATT GCGG-ATTCCTTG        GTGGAATAGCAGGCG  56 43
     DIP2310 NONE
     DIP2309 2405450 .. 2405465 -  -3.2  -3.63922   ATTGGCTGCAAAACA              GCGACCG TGG CAG-CGC              AGCTCCTACCCCCGG  49 282
     DIP2308 2404306 .. 2404316 -  -4.6  -2.62983   GCCACCGGTATACCA                 GCCC CTA AGGC                 CGAGGCGCTTTACTC  44 35
     DIP2307 NONE
     DIP2306 2402309 .. 2402320 -  -2.2   -5.0538   TCGCAGGGCAAAAAA                CTGC GCTA ACAG                 AAACTTTATTTAGAT  70 35
     DIP2303 2398843 .. 2398867 -  -8.5  -2.62111   TGGGTAAAAAAGTAG          GCCCTGCCATT ATT AACAGCTGGGC          GGGCCGCAAGATCGG  56 518
     DIP2301 2397320 .. 2397372 - -19.6  -3.48924   CGACCTCCCATAGAA CTTAACACCCAACATAACACAT GTGGGAAGT AGGTGTTATGTTGGGTGTTAAG TTATTTCCGCAGTTA 100 112
     DIP2300 2395813 .. 2395855 - -13.7  -3.19018   AAGAGGTGAACTTAA CACCCAACATAACACAT GTGGGAAGT AGGTGTTATGTTGGGTG TTAAGTTCGACGAAG  83 26
     DIP2295 NONE
     DIP2294 2390403 .. 2390429 - -11.6  -4.54047   GCATGGCATACAAAA         GTGCCCCCTG TAAGAAT CAGGAGGCAC         TTCGGGAGGACTAGG  95 41
     DIP2293 NONE
     DIP2292 2388616 .. 2388631 -  -4.6  -3.68222   CGGCAACTTTAACAA              CGAGCC TGTT GGCTAG               TTAAGCCAAGGCAAC  56 44
        rpsF 2388157 .. 2388167 -  -6.8  -3.33696   CTGCGCGCTAAGTAA                 TCCG TGA CGGA                 TTACTTGTCGCCACG  58 26
        ssb1 2387442 .. 2387476 -  -8.6  -3.34715   TATGTGGTGCAAAGA     GATTCGCCGTTATAAG TGG CTTAGAACGGTGGATC     TTGCTCCGCACCGCC  65 11
        rplI 2386781 .. 2386830 - -22.4  -2.88544   TGCCACCCCGACATA GCCTTAAGGCCCCGACCCAGATC GTGTA GATCTAGG-CGGGGCCTTAAGGT TGCTGTTGTCGTTGG 100 74
        dnaB 2384591 .. 2384610 -  -3.4  -3.53811   TCTACCCCTCTCAAA            TCCGCGGC ACCG GCACCGGA             TCAGCAGCAGGATTC  49 200
     DIP2284 2380132 .. 2380145 -  -9.5  -4.31065   ACAGATAAAAGTAAA               CCCCC ATAA GGGGG                TACAGTACAGGGGGT  87 51
     DIP2282 2379188 .. 2379228 - -11.2  -4.87807   GCAACATAGTAAAAA GCCTCCCTCCCCTGCTGGGT TTA ACCC-GCTAGGAAGG-AGGC TTGAGCTTTATTTAT 100 33
     DIP2280 NONE
     DIP2279 NONE
     DIP2278 2374835 .. 2374850 -    -4  -4.59944   ACCACCACAAACAAA              CAATTG TTTG CAACTG               GCAAAATAAAAAATT  68 466
     DIP2276 2366913 .. 2366951 - -12.5  -4.68593   CGCATTACCCAAAAA   GAGCCACCAACATACCC TTTTC GGACACATTGGCGGCTC   TTTAAACCTTAGGAG 100 50
     DIP2275 2366379 .. 2366407 -   -14  -5.31456   TTAAGGTACAAAAAA        TGCTCACGAGGA GACAA TCCTCATGAGCA        TTCACCTAAAAGCGC 100 48
     DIP2274 2365492 .. 2365508 -  -4.4  -5.71295   ATACAAAAAGAAAAA             GGCCGCT AAGA AG-GGCC              TTGATCCTAAATCGA 100 32
     DIP2272 NONE
     DIP2271 2363186 .. 2363216 - -19.8  -4.92757   TCACCAATAACAAAA       CTCGCCTGCGGCAA TTC CTGCCACAGGCGAG       TTCTTTTTTGTTTTA 100 38
     DIP2268 NONE
     DIP2267 2358999 .. 2359039 - -15.5    -5.055   CCAAGCGCTAAAAAA  TATCACCGCCGCGGAGC ACAACCA GCTCTGCTGCGGTGATA  TTTTTTATGCTTCGC 100 40
     DIP2264 2356239 .. 2356253 -  -2.8  -2.73994   ACGCGTGTAACAGTA               TCAATG CAG CATTGT               GTTCAACAATGGCAC  41 11
     DIP2263 2354849 .. 2354873 -  -8.6  -4.10657   CGACACCTTTGAAAA         GCT-CGTGCGC AAAA ACGCACGAAGC          TAGGCGATAGCGATG  74 25
        msrA 2352324 .. 2352340 -  -3.7  -3.05224   ATATGTGCCGAAAAG              CTCCACA CCC TGTAGAA              ATAGAAGCTTCAGGC  45 361
     DIP2256 2348566 .. 2348595 -  -2.9  -3.59627   ACCAAACCCCCTAAA       TAGGACGGCATTGC AAA GGAA-ACCATCCTA       CGAAAGTGGCTTCTC  49 159
         ldh 2347339 .. 2347370 -  -6.5   -3.0264   AAATCTTTTCTAATA      TCTCCGACCTGCGG AAACG CCGC-GGACGTAGA      AAAGTTTTGGCACGA  54 68
     DIP2254 2346517 .. 2346546 -  -5.7  -2.52896   CGAGCCGCCAACTTA       GCCTGCCTGCGG CTCATGC CCTCAGGCA-GC       TGTTCCTTCTTCTTT  49 63
     DIP2253 2345612 .. 2345643 - -15.2  -3.27923   TGCCAATAGCAGCAA      TGCCACCCAGGACC GCAT GATCCTTGGTGGCA       TTCCTTTTGTTGTCG  90 49
     DIP2251 2342013 .. 2342036 -    -6  -3.54424   CGTTAGTGGCCCAAA          GGCACAAAGT GAGT AGTTCGTGCC           AAATCTTTTTCACCT  59 120
     DIP2249 2337943 .. 2337990 -  -9.9   -3.6761   TTCGCCGAAGAAATA GTCGTGGTCAAAT-GGCTGAGC ACAAG GCTCAACCAACTCGGCCACGGC CTTATTTTCACCTTG  74 240
        pheA NONE
     DIP2245 2334636 .. 2334656 -  -6.9  -4.62069   CGCTGATGTGAAAAA            TGACGATGT CGC ACATCTTCA            CTGGTTAAAAGAACA  78 132
        serS 2329929 .. 2329943 -  -2.7   -3.7941   TATCGCTGACAATAA               GTGCG CTCAT CGCTC               TCCTTGTATCTTTTC  52 50
     DIP2239 NONE
     DIP2238 2327222 .. 2327251 - -15.7  -5.00616   GGTGGCGGCAAAAAA       CGGGCTGCGCGAC ATAC GCCACACAGCCCG        CCAACCCCCGCGATT 100 40
        glpD NONE
        glpF NONE
        glpK 2323013 .. 2323046 - -18.3  -4.42788   CCCAACCCCACAAAA     CAAACCCGACGAGCT GGAT AGTTCGTCGGGTTTG      CTGTTATTTCAGGAG 100 45
     DIP2227 NONE
     DIP2226 2313890 .. 2313925 - -14.6  -4.06687   ATCTCTGACAAAGAA    TGTGGGGGTGCGGTGG AAAG CCACCGCACCCCGCCG     GCGTTTATGCCCGCC 100 106
     DIP2225 NONE
     DIP2224 NONE
     DIP2223 2310875 .. 2310891 -  -4.3  -3.27602   GAATCAACACCAACA              CGTGGCA CAC CGACACG              TCCACGGGACGCGCC  50 82
     DIP2222 2310567 .. 2310609 -   -12  -3.05535   GGAAACACCACAAAT TGCCCATAGGGCTGGCTAAT CCA AGTAGCCATCCCTATGGTCC TCCACAAAACCATAC  77 17
     DIP2211 NONE
     DIP2210 NONE
     DIP2209 NONE
     DIP2208 2296978 .. 2296999 - -17.3   -3.6216   CAGTAACAAGCACAA           GCTCGCCCC AGCT GGGGCGAGC            TTTTTGTTTACCGAT 100 103
     DIP2206 2294350 .. 2294405 - -18.6  -2.75997   TGGTCATAAAGCAAC CCTACAGCACTGTTCAGGAATAGTGA ACGT TCATTATTCCTGAACAGTGCTGTTCA TCGCCGTGGTACGAT 100 23
     DIP2205 2293284 .. 2293295 -  -4.4  -2.92613   TCTCAGTTGAAACCA                CACT GCTG AGTG                 CCGTTACAACTCGTT  47 46
     DIP2204 2292841 .. 2292855 -  -2.8  -3.15841   AGAATCTTATTAATA               TCGCTT CCC AAGAGA               AAACCAGCCATATTT  44 5
         glf 2291346 .. 2291404 -  -6.5  -2.94422   CACCCCGAAAAAGAC GGCACTTCACACCAAATCTGC-T-CAAAC GGCCG GTTTGGAAGC-GATTTGGTGTGAAGTGT- CGAGAAAAATCCTTC  54 79
        betT 2286960 .. 2286975 -    -6  -4.65895   TTGTTTACCTAAAAA              GTGCCC TAGC GGGCCC               CTGATCTTAGGAGAA  76 32
        gbsA 2285332 .. 2285346 -  -4.9  -3.97511   TATTTAATACAAGAA               GCCAG TTTAG CCGGC               GAACCACCCAGTCAC  61 17
     DIP2199 2284714 .. 2284730 -  -3.6  -3.61398   GGGCCTTTCTAATAA              GTGCGG TCGTG CCTCAC              CAACCACAAAACAGG  52 77
     DIP2198 NONE
     DIP2197 NONE
     DIP2196 NONE
     DIP2195 2279524 .. 2279537 -  -3.9  -3.19371   ATTTACTCAAGCCAA               TTCTT TATA AAGAA                TTGTGTGTACTAACG  48 35
     DIP2194 2278318 .. 2278354 - -18.9  -3.04983   CATACACCACATACA    TAAAGCGCAACCCGAGT TGA ACTCGAGCCGCGCTTTA    ATCAAATACTTACCA 100 35
        csp1 NONE
     DIP2192 2275570 .. 2275580 -    -4  -2.57463   AAGTTTTTTCATAAC                 TACT AGC AGTA                 CGCGGATTTCGCAGA  43 17
     DIP2191 2274600 .. 2274652 - -13.2  -3.75153   CTCCTTCAATGTAAA CAACGTCCATGCAACATATTGTTTTC GAT GACAA-AA-ATGTTACATGGACGTTG GGTTATCCGTCGATA  90 28
     DIP2190 NONE
     DIP2189 NONE
        pccB 2266127 .. 2266143 -  -4.3  -4.16842   GCCATCCCGAAGAAA              GCAACTG CCC CTGCTGC              GGTTACCCGATGGCT  63 227
        pckG 2256381 .. 2256408 - -18.6  -4.96848   CTGGTGATACAAAAA        GGTGGCTTCCTT ACGT AAGGAAGCCACC         TTGGGGGTACTGCTT 100 40
     DIP2178 2254350 .. 2254371 -  -6.5  -3.34895   CCTACTCCCAAGCAA           CCGCCGC CTGGCACC GCGGCGA            TCATAACTACCTGCG  60 122
     DIP2175 2250788 .. 2250813 -  -5.4  -3.23692   GATTAGGAGCAGTAA         CAGCCGCAAGC GGTTG GCTAG-GGCTG         CTAGCCGTAGGAATA  53 148
     DIP2172 NONE
     DIP2171 NONE
     DIP2170 NONE
     DIP2169 2242603 .. 2242613 -  -3.2  -3.28712   GCGCTCTTCCTAGAA                 GCTC GAC GAAC                 CACCAGCGCCGCTAA  46 9
     DIP2161 NONE
     DIP2160 NONE
     DIP2159 NONE
     DIP2158 2217514 .. 2217532 -  -6.6  -2.52464   GCGGCTTTGAACTGA             CCCCAGCT TGG AGCCGGTG             TGGCAGGCTTTGGAT  52 394
     DIP2154 NONE
     DIP2153 NONE
     DIP2152 2213291 .. 2213310 -    -5  -3.02461   CAATGTCTTGGAACA            GC-ACGGTC GTT AACCGTTGC            TGGTCGTTCGGAAAT  49 514
     DIP2147 NONE
     DIP2146 NONE
     DIP2145 NONE
     DIP2144 NONE
     DIP2143 2209340 .. 2209356 -  -9.5  -3.25192   TTCAATGGTAGAACA              TCAGCTT CCC AAGCTGA              ATACGCGGGTTCGAT  70 219
         dcd NONE
     DIP2141 NONE
     DIP2140 NONE
     DIP2139 2206192 .. 2206213 -  -2.3  -4.87786   CTAAGTGTACAAAAA           TTGCTCACT TTTT AGTAAGAAA            CGGTCGCACCAGCTC  68 8
     DIP2135 2198929 .. 2198984 -  -6.9  -4.86029   ACAAACAATATAAAA GGCACAGCCTCCCCTGATATGACGGAT TGGG ATCAA-CGTCCCAGGGG-GACTGTGCC GTTGTCGTAGCAGCT  82 39
     DIP2131 2194237 .. 2194247 -  -6.8  -3.02144   GCATCCTCGGCAAGA                 TGGG ACA CCCA                 GAGCGCTTCCGCGAC  54 204
     DIP2129 2182213 .. 2182262 - -16.7  -4.34402   CCGCGGATAGCAAAA TCCACACCGCATCCTCGAGAAACC GCG AGTTT-TCGAGCATGTGGTGTGGA TTTTTCGCCGTACAC 100 48
     DIP2128 NONE
     DIP2127 NONE
     DIP2126 NONE
     DIP2125 2177163 .. 2177208 -    -7   -4.1399   GGATGCATAGAGAAA CTCCCCACAATCTGGTTTCTGA TTTC TCAGT--CCGGATTATGGGGAG CAGTTCAGGGTTGGT  71 49
     DIP2124 NONE
     DIP2123 2175761 .. 2175776 -  -4.6  -3.86194   AACCCTCTCGAGAAA              CCGCGA GTTT TCGAGG               GGTGAACTGCTCCCC  59 62
        dnaK NONE
        grpE 2170068 .. 2170111 - -19.6  -4.14739   GTATTTAGTTGAAAA TGCGGAACCCAGCTCCCCAC CACC GTGGGCTGCTGGATCCCGCA TTCATCTCAGTGAAA 100 49
       dnaJ1 NONE
        hspR 2168400 .. 2168430 - -15.6  -3.66727   GAACTACATACAGAA       GAACCGCACCTA GCAATTG TAGGTGCGGTTC       TTTTAATCGTGCTGC 100 28
     DIP2115 2164866 .. 2164882 - -10.8  -4.26189   GCAGAAATGGCAAAA              CCCCGC GAAAT GCGGGG              GCTGAACCGTATGAA  88 106
        adhA 2163719 .. 2163750 -  -8.7  -3.36327   GTACTTCACCGATAA      GCGCCTCCTACAGC GGCTA GC-GCAGGAGGCTC      ATCGAGGTACCGGTG  66 44
     DIP2112 2162325 .. 2162337 -  -9.1  -2.63596   TGCCACCCCAGACTA                TGCGC TAA GCGCA                CAGTTATCCACAGCC  61 10
     DIP2111 2161285 .. 2161311 -  -7.9  -3.44284   TGCCCATGAAGAAGA         CGCCTGGTGGG TAGCC CCCACCCAGCA         TTCTCACCCACCGCG  61 212
     DIP2109 NONE
     DIP2108 2157859 .. 2157871 -  -2.6  -4.15453   CAATGCACTCTAAAA                CCGG AAGAG CCAG                TAAAGCCGAGTAATG  57 60
     DIP2105 2154504 .. 2154553 -   -13  -5.24989   CCACACACCAAAAAA TCCACACCGCA-GTGACCGAAAG CTGCT CTTTTAGCCTCATGCGGTGTGGA TTTTTCGTCGAAAAG 100 69
        clpB 2151770 .. 2151806 - -12.5  -4.83169   AGTGCCTCAGAAAAA   CATAGGTCGGCTGGAGG TTGTT CCTCCAGCCGA-CTA-G   TCACCATGTACTTAC 100 68
     DIP2103 NONE
     DIP2102 2151000 .. 2151014 -  -3.6  -2.95068   CAATATAGCTACATA               TACCAA AAG TTGATA               TGCGCACACATTTTA  45 38
       clpB2 2150635 .. 2150651 -  -6.5  -3.21199   TACTTACCAACTGAA              GCCCCAA CGT TTGGTGC              AAACCCAAGGACTGC  58 63
     DIP2100 NONE
     DIP2099 NONE
     DIP2098 NONE
        pyrE 2147775 .. 2147794 -    -5  -3.15544   CCGTAGGGCCAGCAA            CCTGCTCA GGGT TAAGCAAG             ACCCAAGTCCTCCAA  51 17
     DIP2096 NONE
     DIP2095 2145914 .. 2145927 -  -3.1  -2.81547   GCTCGACACCAAGTA               TGCCA GCGT TAGCA                CGAGAATGCTTCCCA  41 84
         fba 2144794 .. 2144815 - -14.5  -5.02502   GATAGCACATAAAAA           TAAGGGCCC CGCA GGGCCCTTA            TCCTTTATTAGCTGG 100 43
     DIP2081 2133129 .. 2133142 -  -8.1  -2.71712   GTTCCTCTTGCAAAC               GGCCA ATGG TGGCC                CCCAAATGAGTTAAT  59 36
     DIP2080 NONE
     DIP2079 NONE
     DIP2078 2129202 .. 2129215 -  -3.7  -2.90496   CGGTCTCTTAAACGA               TGGCG TAAA CGCCC                CACGTCAGGAGGAAT  45 4
    DIP2077A 2128733 .. 2128760 - -14.2  -3.04263   ACTGTAGGGCGAACA        CGACGCCGAG ATTGGGGG CTCGGCGTCG         CGAGGGGGCATCGGC  91 184
     DIP2075 2127594 .. 2127617 - -12.5   -2.7782   CAACCGCGTAAGAAG          TTCACGCCG GAGTAT CGGCGTGAA           GCGGCGAATTTGGTG  76 337
     DIP2070 2122490 .. 2122544 - -16.8  -3.20991   GCTAATCTAACGCAA TAAGAAAACGCATCGCGTG-GGG TTTTTCTTCT CCCACACGCGATGCGTTTTATTA TGTGCACCTATTGTG 100 52
     DIP2068 NONE
        purA 2113267 .. 2113303 - -25.4  -3.37612   TTTAATTTTAACTAA    CAACAGGGGCTCGACA TTATT TGTCGAGCCCCTGTTG    TTACTTAACCTGTGA 100 102
     DIP2062 2110948 .. 2110996 - -13.3  -4.81083   CTGAATTACTAAAAA CCAATAAGGGCTCAACCTCAGGA TGA TTCTGAGATTGAGCCCTTATAAC GCACTGTATAAGTGC 100 122
     DIP2061 NONE
     DIP2060 2108952 .. 2108976 - -13.6  -3.77722   TGCAAGCAGCAATAA          GGGTAGCCCC TGCTC GAGGCTACCC          TTTTGATGCGTCCGC  93 71
     DIP2057 2106235 .. 2106255 -  -8.9  -3.05596   GACTGGCCCATCCAA            GCCGTCTAC CGC GCAGTCGGC            TACCGCTCCGAACCC  63 448
         pta NONE
        ackA 2102179 .. 2102195 -  -9.3  -3.06796   GGTGATTTGAGTGAA              GCCCGCC TTC GTCGGGC              AGCGCGCCGCCTTGA  63 307
     DIP2050 NONE
     DIP2049 2095912 .. 2095947 -  -9.8  -2.78526   TCGCACAAGATACCA    GGGTCCCTAGCTTTGT CCGT ACAAAACCAAGGACCT     ACCGTGCAACCTAAC  65 524
     DIP2044 NONE
     DIP2043 NONE
     DIP2042 2090079 .. 2090089 -  -2.4  -2.81045   CGACGCAGAACAGTA                 CTGG ATT CCCG                 CCATCATCGCCGTCC  39 366
     DIP2033 2085268 .. 2085322 -  -9.6  -2.66316   GCCTTCATCACACGA TACGCAGGTAG-GCAAATTCTCGG TTAGCTTTG CCGGGA-TTTACTCTACCTGCGTA TTAGTTTTGGAGGAA  65 53
     DIP2030 2080187 .. 2080214 -  -8.4  -3.07222   ACCATGATGGGAATA        GACGTCCCAG CTCTATCC CAGGGACGTC         TATGATCACTGGCCC  62 290
     DIP2025 2077546 .. 2077588 - -16.5  -3.53343   AAGGGGCGTCGCAAA GCTCACAA-GGGACCGCCACT AAA AGTGGCGGTCCCATCATG-GC GCAGGTTAGGTGCCC 100 31
     DIP2024 2077274 .. 2077284 -  -2.4  -3.92373   GATTTCATCGACAAA                 CACG GTC CGAG                 ATGCTCTCGATTCAC  54 58
     DIP2022 2076290 .. 2076303 -  -5.3   -3.3879   AAGTCACTTTAAATA               TTTGC AAAA GCAAA                CTTCTCACGGAGCTC  54 5
     DIP2021 2075590 .. 2075601 -  -3.6  -2.71101   GCCTTAAACAACCCA                GCAG GCGC CCGC                 GACGGCACGGTGGCG  43 290
       groEL 2073824 .. 2073843 -  -7.8  -4.49756   CTTTAAATAGCAAAA            GCCCCC ATTTTCGG GGGGGC             TTTTGAAAGGTATTG  79 50
     DIP2019 2073285 .. 2073305 -  -4.8  -2.59421   TTAATAATTATCAAT            GTTAAAGA TATAT TCTTCAAC            TAATATGCTTTTGAT  44 62
     DIP2018 2073075 .. 2073098 - -13.8  -4.55446   CAACAAACAGCAAAA          GGGCCCGCTT TTAG ATGCGGGCCC           TTATATCTAAAAACT 100 39
     DIP2017 NONE
     DIP2016 2070486 .. 2070506 -  -4.7  -3.05343   TTCATATTTCGAAGA            GCAACGCTT AGG AAAAGTTGC            ACCTGATGTTCCTAT  47 289
     DIP2013 NONE
     DIP2012 NONE
     DIP2011 NONE
     DIP2010 2059200 .. 2059220 -  -7.6  -2.71712   CCGCGGCGGTGAAAT           GGTGTACGG TGGG CCGT-CACC            GCCCAGGCAACCACC  55 477
     DIP2005 NONE
     DIP2004 2052221 .. 2052232 -  -2.2  -3.30124   TTTCACCTTTCATAA                TCAG CTAA CCGA                 AAGTCTGCCATCTTT  44 14
         hpt 2051569 .. 2051590 -  -6.5  -4.48221   TAGTAACGCATAAAA           CCAGCCAGA CGTT CCCAGCTGG            TTTCTTTTGAGGTGC  76 48
        ftsH NONE
        folE NONE
     DIP2000 2048058 .. 2048092 - -20.9  -4.56775   ACGCGTTGGTAAAAA     TCGGCCTGGCGAGTT GGGTG AACTCACCAGGCCGA     TTGTTGCAGTCATAT 100 43
     DIP1999 NONE
     DIP1998 NONE
        folK NONE
     DIP1996 NONE
     DIP1995 NONE
     DIP1994 NONE
     DIP1993 2043412 .. 2043422 -  -5.4  -4.25104   GGCCCGCCAGGAAAA                 GATC TTG GATC                 GCACGCTTTTCGACG  69 98
     DIP1990 NONE
     DIP1989 2038519 .. 2038531 -  -9.1  -2.55351   TCGGCGCAGATCAAC                CACCG CGT CGGTG                CAGCAAGGCTGAAGA  59 313
        lysS 2035823 .. 2035866 - -21.3  -2.71831   TTTCTAAAAACATAG TTAAAGGGCGGTTCTCCTT TAACTC AAGGAGAACCGCCCTTTAG AGCTTTTTAGCGCTC 100 32
     DIP1984 NONE
        clpC NONE
     DIP1982 2029957 .. 2030011 - -18.1  -4.41047   ACGCCTTAATGAAAA TCGGTCAGGCGAGTTGGACA-AAATC GTGT GTTTTGTGACCAACTTGCCTGACCGA TCTCGCATGCGGTGC 100 46
     DIP1981 2028253 .. 2028265 -  -6.2  -3.56594   GGAAATGCGTCGAAA                CGCG AGCTG CGCG                AGGTGGAGGCCTTGT  57 408
     DIP1979 NONE
     DIP1978 2026153 .. 2026180 -   -15  -3.49886   AGGTGATACAAGTAA        GCGACATCC-GAG AAG CTCTGGATGTCGC        TGTGGGATAGCACGC  91 63
     DIP1976 2022979 .. 2023018 - -15.8  -4.25056   TATCGCAGCAATAAA  TCCGTCGTCACGCTTGGAA TAA TTCCA-GCGTGGCGGCGGA  TTTTCTATAGCTACT 100 58
     DIP1975 NONE
     DIP1974 NONE
        ispD NONE
        ispF 2020279 .. 2020294 -  -5.4  -3.34398   TTCCTGTGTCAAAGA              TGCGTA AAGT CACGCA               GGTTAGTCTAGCAGG  54 41
        cysS NONE
     DIP1970 NONE
     DIP1969 2016675 .. 2016685 -  -2.4  -4.28994   CACCACCGATGAAAA                 CGGC TTT GCGG                 TGTTAGGCTGCAACG  60 122
     DIP1962 2009811 .. 2009851 - -14.9  -4.63048   GCTAGAAACAACAAA  GCCCTACCCAAATGTAAAA ACT TTCTACGTTTGGGTAGGGT  TTTTGCTCACACTGT 100 70
     DIP1957 2007547 .. 2007596 -   -11  -4.41348   GTGCTCTCAAAGAAA TACTCCCCAATAGTCGGAAACTGA TTTC TCAGT--CCAACTAATGGGGAGCA GTTCACTGCCCCACG  91 60
     DIP1956 2006980 .. 2007007 -  -3.4  -2.74094   GGTGATAGAAAAATG        TTGATCG-GGCAA GAC CTGCCGCGTCCAA        TAAGTCTTCTAGTCG  41 76
     DIP1955 2005907 .. 2005937 -  -5.3  -5.19879   GTCGAAATACAAAAA       TGCCCCTGACCAT AGATA AAGGCCAAGGGCT       TGTTGAGCTGGAGAT  83 286
     DIP1952 2002211 .. 2002255 -   -15  -2.90496   GCCCTGCGCAAAGGA CAGGCTCGCCCCTGGTGCCTG CAGC CCGGCATCAGGGGCGAGG-TG CGCCTTGTGGAGAGA  86 227
     DIP1947 1998723 .. 1998767 -   -15  -2.90496   GCCCTGCGCAAAGGA CAGGCTCGCCCCTGGTGCCTG CAGC CCGGCATCAGGGGCGAGG-TG CGCCTTGTGGAGAGA  86 87
     DIP1936 NONE
     DIP1935 1989211 .. 1989222 -  -2.2  -3.64822   ACTGTGCGATTTAAA                CCTG TGGT CAAG                 TTGATTACTGGGCAA  50 276
        purD NONE
     DIP1931 1985568 .. 1985584 -  -5.1   -3.2653   GGAACGAGAACGGAA              GCTAACC AAT GATCAGC              CTTTCTACAGGATAG  53 10
     DIP1930 1984909 .. 1984922 -  -3.1  -3.36991   GATCACTCGGAAACA               TAGCA GACA CGCTA                GTCCAAAGTGCCAAA  47 23
     DIP1929 NONE
        purB 1982279 .. 1982317 - -14.8  -4.08958   ACCTTGAAACAAGAA   CAAGTCATATCGCAAC ACCCACA GATGCGATATGACTTG   TACTTAAAAACTGTT 100 42
        hemH 1981272 .. 1981330 - -13.7  -4.84529   TGAGAAATTCAAAAA GTAAAATTATTGAAAATACTCCCCCGATA GTT TATCGGGGGAGTATTTTCAATA-CCTAA- AACACATAGGAGAGG 100 50
     DIP1926 NONE
     DIP1925 1978229 .. 1978280 - -12.8  -3.48924   GGATTTTGCACAGAA CTTCACACCAAATC-GCTTCCAAAC CGGCC GTTTG-A-GCAGATTTGGTGTGAAG TGCCGTCTTTTCGGG  82 208
     DIP1922 1974195 .. 1974253 -  -6.5  -2.93975   ACCCCCGAAAAAGAC GGCACTTCACACCAAATCTGC-T-CAAAC GGCCG GTTTGGAAGC-GATTTGGTGTGAAGTTC- GGAGAAAAATCCTTC  54 163
     DIP1921 1973604 .. 1973617 -  -3.8  -3.25823   CGTTGCCCATAGTAA               CGTG CATTGC CACG                TTGCACTAATGTTTT  48 65
        purF NONE
        purM 1970856 .. 1970893 - -18.5  -4.82901   GTTGCTTCAGAAAAA   GAGGCTGACCCAGCTAC CGAT GTAGCCGCGCCAGCCTC    CCTGTTTTTACAGCG 100 50
     DIP1916 1968237 .. 1968261 -    -5  -2.62983   GGGATGGGTAGATGA         GCGCATGGTCG ATGG CGAG-ATGCGC          CCACGGATGTCCGCA  46 71
     DIP1913 1966283 .. 1966303 -  -2.5  -4.07885   GATCTGCGGCTAAAA            GGCGAAG ACTTCTA CCTCACC            CCCACCACCGTGATG  56 283
     DIP1911 1964729 .. 1964756 - -15.8  -4.51812   CCCCACAATAAGAAA        GGTGAACAGAAA CCCC TTTCTGTTCACC         TGTGCGTTACCTAGC 100 47
     DIP1910 NONE
        pstC NONE
        pstA 1961286 .. 1961320 -  -7.1  -2.91582   CATCGGATGCATAGA    TGTCG-CGGCCGTCGAG AAG CACG-CGGCCGTCGATA    CGCGCGCCGGGAGTG  54 211
     DIP1905 1960300 .. 1960327 - -14.3  -3.96337   CCAAAAATGACTAAA        GCCTCTTGGAT GCCGAT ATCCAAGAGGC         TTACTTCTTAGCTGC  93 44
        cat1 1956361 .. 1956416 -  -9.1  -4.01158   AAGGGCATGAAATAA CAACGAATGGGTCGGCACCTTTCACA TTATC TGTGTCAG-TGCCAACCCTTTTGTTG TTGAGGTGGTTACTT  77 35
     DIP1895 NONE
     DIP1894 1944078 .. 1944103 - -16.3  -4.63048   CCCAGAAATAACAAA         TACCGAGGCAT TTCT ATGCCTCGGTA          TTTTAAAATAAATGC 100 352
     DIP1893 1942547 .. 1942577 - -19.2  -4.92812   CCAGAAGAAAACAAA       CAAGGTCCCAGTCA AAA TGACTGGGACCTTA       ATTTGTGGCCAGAGC 100 319
     DIP1892 1942109 .. 1942120 -  -7.2  -3.05715   AATCCCCGCAGCCAA                CCGC CCCC GCGG                 CGCCGACGAAAAAAT  57 113
     DIP1889 1938982 .. 1939016 - -10.8  -5.36441   GCCGCACATAAAAAA     GACCTCGGATATTTCC ACG AGAAGTATCCGAGGTA     ATGTGTTTTCGCCTT 100 39
        murA 1936650 .. 1936665 -    -4  -4.59944   ACCACCACAAACAAA              CAATTG TTTG CAACTG               GCAAAATAAAAAATT  68 467
     DIP1886 NONE
     DIP1885 1927230 .. 1927259 - -15.8  -3.58726   TGTTGGGATACACAA       CGGCCACCATCC TCGGTG GAATGGTGGCCG        TATGGTGTGGACTTC 100 45
         pgm 1924931 .. 1924942 -  -4.4   -2.7127   GCAGTCAAGCACAAG                GTGT AAAG ACAC                 TCGCTTCTTTGAAGT  44 64
     DIP1881 1924493 .. 1924505 -  -4.8  -3.01243   GCTACAGAACAATTA                TGCG TAGAG CGCA                AATTTCTTATATGGA  47 10
     DIP1880 1923509 .. 1923541 -  -4.8  -5.04597   ACCCAGACATAAAAA      TATCCCCTCACC TGCTGTTTT GGTGAGGGGTTG      TCGGTGGAGCTAACG  76 190
     DIP1878 NONE
     DIP1877 NONE
     DIP1876 NONE
     DIP1875 NONE
     DIP1874 1917807 .. 1917837 -  -9.1  -4.64861   GCCGGCGAAAAGAAA      CTACT-CGTGATCG GCAC CGACCACGCAGCAG       AAAACGTCACCGGAT  89 357
        rpmJ 1917020 .. 1917043 - -14.6  -5.27206   CAGAGATAACAAAAA          GACCGCCACC GAAA GGTGACGGTC           TTTGAAGTTATAACA 100 45
     DIP1869 1914013 .. 1914049 - -10.2  -4.06964   ATAGACATAAGGAAA   GCCGCCGACGG-AACAGC CCA GTTGCTGCCGT-GGCGGC   ACAAAGTGGTGTGTG  84 44
     DIP1868 NONE
        nrdE 1911319 .. 1911334 - -10.4   -4.7254   AGCTTCTACGAAAAA              TCCCCC GCGA GGGGGA               TTTTTTTATAGCATG 100 31
       nrdF1 1909457 .. 1909497 - -22.9  -4.19371   TAAAGGTTGAACAAA  GAAAACCGCTGCACAACTA AAT TAGTTGCACAGCGGTTTTC  ATGGAATTAGAAATC 100 32
        ctaD 1907378 .. 1907405 - -14.2  -5.10767   TAGGTAACACAAAAA        CGAGGACCTAGG AAAA CTTAGGTCCTCG         TTCAAAGTCAGAAAG 100 68
     DIP1863 NONE
     DIP1862 1905331 .. 1905343 -  -3.4  -3.54424   TGCTAGCGGGGCAAA                CGTT TAGGC AACG                CAGAGAAAAGAAAAT  49 40
        clpS NONE
     DIP1856 NONE
     DIP1855 NONE
     DIP1854 NONE
        murI NONE
     DIP1852 NONE
         rph NONE
     DIP1850 1894497 .. 1894510 -  -3.9  -3.14931   CTCACTGTGGAGGAA               TTCAA TGGT TTGAA                TCAGCCTGAACGCCG  45 431
     DIP1847 1893477 .. 1893497 -  -4.7  -3.85817   AGTTTTGCCCACAAA            CCTTTCTAG CTG CGAAAAAGG            TCCTCGATCATCGAC  59 10
         fas 1884298 .. 1884347 -  -7.4  -4.08064   AATTGCTGCGCAAAA GAGGGAATGCACACGA-TGTC GGTTCCAAT AACAATCATGCACATTCCCTC TTCTCGCTTTTATGA  71 48
        acpS 1883590 .. 1883613 -  -3.8  -3.61398   CGTTTCTCCCAACAA          GTCCCAGCCCT GCA ATGGCCGG-AC          TTCCTCAACGAGTTC  51 364
     DIP1842 NONE
     DIP1841 1882074 .. 1882107 -  -2.3    -5.252   CACGTGCACAAAAAA     CTC-TGCGCTGCCGTA TCA CACGACAACGCCCGCG     CTGCCTATAACGAAA  78 73
     DIP1838 1881158 .. 1881180 -  -6.9  -2.85351   GCTGGGCACAGCACA           CCCCACCCC CGTTT GAGGTGGTG           ATGGCTGGTAGTTCA  53 174
     DIP1837 1879696 .. 1879726 -  -8.8  -2.89742   GCGAAGGGTGAGACA       GGTCCGCAAGGCCC GCC GGGTCCTGCTGGCC       CTAAAGGCGCGAAGG  62 339
     DIP1827 1872626 .. 1872657 - -10.9   -2.9155   GGGTGGAACAGTATA      CCACTACATAGCC ATTATG GGCTATGCAGGGG       AGGGCCGCGACCGCC  68 199
     DIP1816 1866062 .. 1866074 -  -3.3  -3.21099   TTCTCTTATTACTAA                GCCGT TCG ACCGC                GCATAACCCGCGAAG  46 80
     DIP1815 1864804 .. 1864859 -  -5.4  -5.63517   TCTTGAAAGAAAAAA TATCGACCCAAGAGGGTATCAACATG GGGT CATGTCGTCTTCCTCTTGGACCAATT GCGGATTAATTAACC  95 35
     DIP1810 1859590 .. 1859640 - -17.7  -3.65522   TACCGACTCCAAGAA CGATTCAAGGGTCTGGCTCCGAT GCAAT ATCGGAACCAGACCCTTGCAAAG ACCCTAACCGTTTAG 100 93
     DIP1805 1853397 .. 1853447 -  -6.3  -4.53036   CCAGAAACACCAAAA TCTGTGGATAACTTCCCCTCCC CCTTGCCT GTTACGGGA-GTTATCCACAGA TCCTCAGTACCGGTT  73 45
     DIP1804 1852801 .. 1852811 -  -6.8  -3.28712   CGCGCCCCCTTAGAA                 CGGT GCT ACCG                 CCTCCTCGCTGGAGG  58 9
     DIP1803 1850987 .. 1851013 - -15.2  -4.90471   ACCTAAAACACAAAA         GCCACCTCGG AAAAACG CCGAGGTGGC         TTGGTGCGTCACGCT 100 39
     DIP1802 NONE
     DIP1801 1849638 .. 1849653 -  -2.4  -4.09243   GACATTTTCTGAAAA              CCGCGG ACAT CCACGT               CTACGCATGCGCCAC  56 199
     DIP1797 NONE
     DIP1796 1843884 .. 1843904 -  -3.9  -3.89346   CTGCTACTGCACAAA            CGCCTAACT ACT ACCCAGGCG            GTATGGTTGCCGGCC  56 410
         tig 1840838 .. 1840857 -   -15   -4.1899   GCAGTGTACGCAAAA            GGCCCAGC CGAG GCTGGGCC             TTTCACAATGAAGAA 100 42
       clpP1 1840120 .. 1840130 -  -2.4  -3.91897   CTGCCTAGTTAGAAA                 GCGG GCC CTGC                 GCGGACTCAATAACG  53 4
       clpP2 1839409 .. 1839447 -  -4.5  -4.67353   CTATCGACGCAAAAA  TCCCCAGACACGTGC-GGA GGT TCCTGCG-GGGCCCGGGGA  TGAGAGCTTAGCCGT  70 40
     DIP1790 1836794 .. 1836815 -  -4.5  -3.78775   TCCTTCATTACCAAA           CACCTCAATA CTC TACTG-GGTG           CGTCAAACTAAGTGG  56 52
     DIP1789 1834970 .. 1834998 -  -3.1   -4.2349   GCTGCAGATGGAAAA        CCTACACCACT ACGGCAA AGTGGCAGAGG        CCAGCCCACTGTCTG  62 430
         mdh 1833097 .. 1833125 - -13.2  -2.75481   TGTGAAGCTGAACGA        GAGCCCACCACA ATGCG TGCGATGGGCTC        TCGTTGTACAACAGT  79 51
        valS NONE
     DIP1785 NONE
     DIP1784 NONE
         ndk 1827797 .. 1827827 - -11.2  -4.84527   CTCACATAGCAAAAA       GGGAGCATGCAC GGGGTGT GTACACGCTCCC       TCAAAGTAAGTGTTT 100 41
     DIP1782 1824626 .. 1824657 -  -4.4  -3.63922   ATCTGGCCTAAAACA      GCGACTGTCAAAGA CTAC CCTTTAACACACGC       AAAAGACAAACTGAG  54 41
        rplU 1824179 .. 1824195 -  -2.2  -2.66695   TCCTTCAGGAAATAT              GAAGCC GGTGA GGCTTA              CTTGATGCCGGTGAT  39 23
        rpmA 1823821 .. 1823862 -  -9.6  -4.58297   GAGTAAAAACACAAA CACCCAGCCAGC--TTCTGA CAAA TCAGAAATGCTGCCCGGGTG CTGCAAAGAGAATTA  90 49
     DIP1779 1822195 .. 1822214 -    -5  -2.71011   ACGCTGCTTTAATCA            TCTGCTAGC CTT GCCAGC-GA            TCGCGGTTTGCGGAT  47 10
     DIP1778 NONE
        proB NONE
        proA NONE
        nadD NONE
     DIP1774 NONE
     DIP1773 NONE
     DIP1772 NONE
     DIP1771 NONE
     DIP1770 NONE
     DIP1769 NONE
     DIP1768 NONE
     DIP1767 1812318 .. 1812343 - -13.3  -4.15453   TAAGCTATTGCAAAA         TCCCGCTCTGT TGTC ACAGGGCGGGA          TTTTTTATATCTATG 100 36
        lepA 1809140 .. 1809181 - -21.7  -4.73677   CTGATAACAAAGAAA CCCCGCCTCCACTTTGAGCA GAA CGCTCAT-GTGGAGGCGGGG GTGCGTCGAAAAGCA 100 42
     DIP1763 1807614 .. 1807624 -  -5.4  -5.19879   GTTCAAAGACAAAAA                 TGGT TTG ACCA                 ACCCGGAACGAGCTC  83 297
     DIP1760 1805269 .. 1805304 -  -2.7  -4.41353   CTATATACATGAAAA   CCACA-CC-ATCACAAT TTGC ATTGCGAGAGGGTGTGG    TGTGTGTACGCGCAA  61 43
     DIP1759 1804429 .. 1804442 -  -5.9   -3.3579   AAATCCTTCGAAATA               CCCCC GTTT AGGGG                CTCTTCCGGTTTTTC  57 19
     DIP1758 1803465 .. 1803483 -  -7.5  -4.49937   CCAACAAGACGAAAA             CCAATCA ACCCA TGATTGG             AAAAGCCTGCTGCTC  79 524
     DIP1750 1794120 .. 1794134 -  -2.1  -3.74872   AGCGACGCCATGAAA               CTCTC GCCGG AAGAG               TCTAAACCAGCCATC  50 248
     DIP1744 1788429 .. 1788439 -  -5.4  -3.55296   GCGAGAAGGAAAAAT                 CGTA GAA TACG                 GCCCCACCGAGGATG  55 245
        ectP 1781677 .. 1781705 - -16.2  -3.93038   CACCGCAATAGGAAA        TGGTGAGGTAGT ACGTG ACTACCTCACCA        AGTTTCAGCGCCATT 100 110
     DIP1734 1775786 .. 1775804 - -10.3  -5.61596   AGTGTCACAAAAAAA             GAGACCC GCTAG GGGTCTC             CGATAATTAGAGCTC 100 61
     DIP1733 1774380 .. 1774392 -  -4.1  -3.90856   AACCTGTGAAGGAAA                CAACT TGC AGTCG                CACTCACAATGTTTA  57 134
     DIP1732 NONE
     DIP1731 1772075 .. 1772097 -  -8.5  -3.36803   CAACGTCATTCATAA           CAGATAACC TTAAC GGTTATCCG           CGCACCCAGCTTCCG  65 19
         idi 1771360 .. 1771411 -  -5.8  -2.72144   GGACCTTCCCGAAAT TTTCGGCACGGGCAAAGTTCACGAC ATA GCAGTGATCTTTGCCCGTGG-GTAC GACCCGCTTTGGCAA  50 135
     DIP1728 NONE
     DIP1727 1767839 .. 1767875 -  -6.6  -4.08692   TAAGCGCGCTCAAAA   CCAGC-CGGGCACTACT TCGG ATCAGTACCCGAACTGG    TGTATTCCGCTATGC  70 277
     DIP1725 1763880 .. 1763895 -  -3.2  -3.35813   TCCGATGTCAATTAA              CGGG GGTTAGTG CCCG               TAGAGGGCGTCGATA  47 16
     DIP1724 1760492 .. 1760507 -  -3.3  -3.23395   ATGCACTACTACCAA              TGATG TGAGGG CATCA               CCGGCTACGAACCTG  46 100
     DIP1723 NONE
        hemN NONE
        hrcA 1757571 .. 1757586 -  -3.2  -3.25479   CGAGCAAAGACCTAA              CTTAGC CCCC GCTGAG               CACTCGACTGACATA  46 11
       dnaJ2 NONE
     DIP1719 NONE
     DIP1718 NONE
     DIP1717 NONE
     DIP1716 NONE
     DIP1715 NONE
         era NONE
        recO NONE
     DIP1712 1749319 .. 1749334 -    -6  -3.07895   TTCATTGGCAAGATA              CTGGCG CCAT CGCCTG               ATCTGTTGAGATGTG  53 54
     DIP1711 1748203 .. 1748233 - -16.2  -3.02371   TGGGCTAAAGAAGTA       GCCCAGCTACATGG ATT CCAAGTAACTGGGC       ACGATGCCGAAATCT 100 85
        glyS 1745611 .. 1745631 -  -4.7  -2.72508   AGATAGGAGATATTA           GCAGC-CG ATCAGA CGAGCTGC            GAGGTAAGACTGCAG  45 2
     DIP1707 NONE
     DIP1706 1744478 .. 1744490 -  -6.9  -2.72144   TTATCGCTGGCAAAG                CGCGA TTA CCGCG                ACTACCAACAGCGTC  52 186
     DIP1704 NONE
     DIP1703 1740622 .. 1740632 -  -2.4  -2.62184   TGTGCTTGTAGACGA                 GCGC ATT GCCC                 TCGTCATCACCCCAT  39 32
        glmS NONE
        dnaG 1736050 .. 1736079 -   -18   -5.1383   AAGAAGATAGAAAAA       GTGCCGCAAAGG ATAACA CCTTTGCGGCAC        TTTTTCTATTTAAAA 100 31
     DIP1696 NONE
     DIP1695 NONE
     DIP1694 1732154 .. 1732165 -  -4.4  -2.52193   ACTACAGCCATCAAT                CTCA TTCG TGAG                 GGTGCTCGTTTCATC  43 424
     DIP1691 1730109 .. 1730120 -  -5.8  -3.30969   ACTTATTAAATGGAA                GCGT TCCG ACGC                 CGTCTTTTGGGCGTT  55 307
     DIP1689 1726379 .. 1726411 -  -5.6  -2.77182   CTGCACACGCAACGA     TGACTCCCG-CTCAG CCGA CTGAGTCGGAAGCTA      TGACACCGCCTAAAG  47 413
     DIP1686 1722412 .. 1722440 - -19.7  -4.49756   TCCCAAATACGAAAA        GCACCTCCCCACA ATG TGTGAGGAGGTGC        TCTTGTAACCATTGT 100 203
     DIP1685 1721457 .. 1721469 -  -6.3  -2.77538   GTGGCAACAAAAATG                CGTAA TCG TTACG                GTAGCTCACGGCATA  51 42
     DIP1681 NONE
     DIP1680 NONE
     DIP1679 NONE
     DIP1678 1714889 .. 1714908 -  -7.9  -2.87132   GCGTTCGTGCAGACA            TACCGTC TGAAAC GACGGTA             CGCCCTAATGCCTTG  57 486
     DIP1677 1713687 .. 1713703 -  -3.6  -5.28942   TAGCCCAAAGAAAAA              GCAGCC GTGCT GGCTGG              TCGAGAAGATAAATC  82 368
     DIP1673 1710898 .. 1710919 -  -7.9  -3.93695   GTGATGATCCATAAA           GCAGCGCGA CATG CCGAGCTGC            GTGGAGTGTCTAGCT  71 184
       glnA2 NONE
        glnE 1704664 .. 1704674 -    -4  -3.32022   GTGGTCATAGATGAA                 GAAA ACC TTTC                 GTATGGACACATCGT  48 147
        hmuO 1703930 .. 1703973 -   -11  -4.18802   ATAGACATGCTAAAA GCTCCTCTCAATAACGGTGA ATGC TCACCAGCTTAGAGAGGAGC TTAAGAATCTCGCAT  91 61
     DIP1668 1703351 .. 1703365 -  -2.8  -2.77899   TGGGGGCAGCAACGA               TTGGTT TTT AACCCA               ATTTCTGAGGTAGTA  41 331
        thrC 1701184 .. 1701230 - -19.6   -4.7497   TCTAGCTATGAAAAA TCCCCACTTCATCCGTGAGTGT GTC ACAGTACCGGATGAAGTGGGGA TTGTATGCATAGTCA 100 57
     DIP1665 1700971 .. 1700984 -  -2.3   -2.5882   TTGAAGTACAAAATC               CGGTG TAGG CATCG                TGGAAATATTCCTTC  39 54
     DIP1664 NONE
     DIP1661 1696881 .. 1696893 -  -3.4  -4.07687   ATCTTGTTCTCAAAA                TCAC TCATG GTGA                CGTGCCTCCTTAAGG  56 133
     DIP1660 1696614 .. 1696657 - -19.2  -3.02471   AATAAATCCACAAAG CAAAACCGAGACATTCCCTC CCTC AAAGGAATGTCTCGGTTTTA TTCTTACTCAAGCGT 100 47
     DIP1659 1695139 .. 1695169 -  -8.2  -3.61894   AATCTTCGCCAACAA       CCCCGTCACATTCA TCG TCAAGGTGGCGGGG       ATTTTTGGCCTTTGA  67 253
     DIP1658 1694087 .. 1694098 -  -4.4  -4.07568   TCGCTTTTCTCAAAA                CTAC ACAT GTAG                 CTTGAATCCCTTTTC  61 84
     DIP1655 NONE
     DIP1654 NONE
     DIP1653 NONE
     DIP1652 NONE
     DIP1651 1683612 .. 1683638 - -15.2   -4.2349   GCCTTACATTGAAAA         GTCAACAGGCGC TCT GCTCCTGTTGAC         TTTTCAACTGATAGC 100 115
     DIP1650 1682713 .. 1682728 -  -2.5  -2.51547   TCGGGATAGCAATAT              CACGT AAGTCG ACGCG               GGTATTAAGCCTGCG  38 391
     DIP1643 1677894 .. 1677917 - -15.4   -5.1383   AAGAAGATAGAAAAA          TTCCCACGCA CGTG TGCGTGGGAA           TTTTTGTTGCTATCC 100 35
     DIP1638 1672514 .. 1672550 - -16.9  -3.98981   AACACCTAATAAGAA    TAAAGTGGTCAAGGA TCTCTAG TCCTTGACCACTTTA    TTTTATTTATTTGCT 100 39
        ilvE 1669716 .. 1669761 -  -6.7  -4.28049   CTTAAAACCGCAAAA CTCCAGAGCCGACTCCCCCTG TTTT CAGAAGGAGTCGGCTCAATCT CGTTATAGAAGAGAA  74 46
     DIP1631 1665909 .. 1665954 -  -9.8  -4.98522   AACTCCATATAAAAA GATCCCGCTAGTTCTCC-TAG AAAAA CAACGGAGAACTAGCGGGAAT TTTTATTTACGTTTA 100 38
     DIP1629 NONE
     DIP1628 1661926 .. 1661960 - -13.7  -5.30339   ACGAAAATAGAAAAA    GGCTAGTGCC-CCCTC TTCC GAGGATGACACTAGCC     AGAACTAGCGTTAAG 100 49
        ctaE NONE
        qcrC NONE
        qcrA NONE
        qcrB 1656931 .. 1656977 - -12.6  -4.34119   AGAAAACACAAAGAA GGGGCGTTGGTG---GATTCCAC TTAC GTGAAATCTTGCACCAACGCCCC TTTTTTCGAGACTCT 100 62
     DIP1623 NONE
     DIP1622 1655575 .. 1655609 - -18.1  -4.83169   AGTTCTCCATAAAAA    GA-TAGAGGCCTCAGC ATGT GCTGAGGCCTCTAATC     TCTTCGTATTTTAGT 100 36
     DIP1621 1654405 .. 1654426 -  -5.1  -3.71848   GTTGGTTACTAATAA           CAGCCTTGG CACG CCAACACTG            TAGCAAACAGCTAGT  59 36
     DIP1620 1653194 .. 1653205 -  -5.8  -3.28924   CAGCGGTCGCCACAA                TGGC ACAA GCCA                 TAGCTTTCCAAGTAT  55 103
         glk 1652198 .. 1652216 -  -6.6  -3.21962   ACACGATGAACTCAA             GCTAGACG CGA CGCCGAGC             CAGATCAGATACCCC  58 8
     DIP1618 1651376 .. 1651414 - -11.3  -4.45083   CTCACATTCACAAAA  GGTGTTGGATAGCTCT CAAACTCT AGA-CTATCCAACACC   CACAACACTAAGCCC  95 33
     DIP1617 1650803 .. 1650823 -  -6.2  -3.79043   CACTACCAAGCCAAA            TTTTCCCA TGTGG CGGGAAAA            ATATTCCCCCCATAT  62 48
        aroH 1649292 .. 1649335 - -11.8  -4.65747   GAAGCTTCAATAAAA CGCTAATGGGCCCGAAGCGAC GGT GT-GCTTCGGGCCCATTATTT TATATGCGTTAGTTG 100 34
     DIP1614 1646620 .. 1646634 -  -7.1  -3.54029   GTGCAGTAATTAGAA               GCCCA TTGCT TGGGC               GCGTCGCATGACTTC  62 5
     DIP1611 1642782 .. 1642812 -  -2.5  -3.63627   GTTCTACAGCGGAAA      GCC-CATCGCAATT AGCG AATAGCGTCGTGGC       CTTGCTGTGTTCCCC  47 6
     DIP1609 1641587 .. 1641598 -  -2.2  -3.87062   AACCAAGAATCGAAA                CACC CCTA GATG                 GTCAGGCAGCCTCTT  53 27
     DIP1608 1641028 .. 1641064 -   -24  -5.24129   CTCCCCCATAAAAAA    CTCGGGTGTCATCACT TTTTC AGTGATGACACCCGAG    TGGTGCGCGCTACCC 100 48
     DIP1607 NONE
        mraW NONE
     DIP1605 NONE
        ftsI NONE
        murE NONE
        murF NONE
        mraY NONE
        murD NONE
     DIP1599 NONE
        murG NONE
        murC NONE
     DIP1596 1625437 .. 1625462 - -10.4  -5.10064   CGGAATACATAAAAA         CAGGCGTGGC ACCATG GCCACACCCG          TGCAAGACTAAGGAA 100 98
        ftsZ NONE
     DIP1594 1623148 .. 1623163 -  -6.2  -3.10187   GACACAGACAAATGA              CAAATC AGAT GATTTG               ATATTTATTTTTGTT  53 30
     DIP1593 1622605 .. 1622615 -  -3.2  -5.08178   AGATACACACAAAAA                 CCAC TTA GTGA                 ATCAGACCAGCAGCA  76 19
     DIP1592 NONE
     DIP1591 1622024 .. 1622046 -  -4.8  -2.88822   TTTCGGACATAAGTA           GGGCATTCTC ACC AAGAACTCCC           CCTATTTTGGGTGGG  47 104
        ag84 1620722 .. 1620759 - -20.1  -5.45802   GCGGGAAAATAAAAA   CACACGCACTGTAGG CAGTAAAC CCTACAGTGCGTGTG    CACTACATTGATTCA 100 49
        ileS 1617163 .. 1617205 - -25.1   -4.0825   TTTTCAACGAAATAA CAGATGAGGGCAGTGCCAC TTACC GCAGCACTGCCCTCATCTG TTTGGTTACAAAGTA 100 47
        dinB 1615359 .. 1615371 -  -4.7  -3.79678   AACGGCCCAGAAGAA                CCGCG GCG CGCCG                ACCCCATTGCGCCTA  58 400
     DIP1586 1613557 .. 1613569 -  -6.3  -3.33315   TCAACATCCCCATAA                TCTTC CCC GAAGA                ACCAATTGGCCCTTC  56 463
     DIP1584 NONE
        rluC NONE
     DIP1582 1610754 .. 1610775 -    -3  -2.92175   TTGCAATACATGACA           CCCACA TTCCAAATGC TGTGGG            CTGTCTTTGTGGTCA  42 142
        dnaE NONE
        ilvA NONE
     DIP1578 NONE
     DIP1577 NONE
     DIP1576 1603621 .. 1603666 - -17.2  -4.09117   TTCACCCATAAATAA CGAAAGTCTTTCACCCCTTA TAGGTT TAAGGAGTGAAAGACTTTCT TCGTTTCGCATGAAC 100 50
     DIP1570 1596375 .. 1596422 - -16.5  -3.73647   CGGATCGATCAAGAA TGTGTATGCGTGCTCTGT-ACC AATCA GGTGACAGAGCACGCATGCACT GCAGGGATTAGTCGC 100 33
        hisD NONE
        hisC NONE
        hisB NONE
     DIP1563 1590811 .. 1590833 - -14.2  -4.56159   GGAACAAAATAGAAA           GGCTGAGAAG TTA CTTCCCAGCC           TTAACAAATTTTTAT 100 106
     DIP1562 1589293 .. 1589304 -  -3.6  -3.15579   CTAACTGGTTATCAA                CCAC CATT GCGG                 GGTGCTCGTGCCGAA  46 54
        hisH 1588569 .. 1588593 -  -2.9  -3.63515   GCTTATCCGCAACAA         GGCT-C-ACCC TAGCG GGGTTGAAGCC         CTACCCCACCGAATC  49 66
        hisA NONE
        impA 1587025 .. 1587049 -    -3  -2.92425   AAGTAACGCGAGATA         GCTATCTCATTG TGT CAATG-G-TAGC         CATCAACACTTCATG  42 2
        hisF NONE
        hisI 1585795 .. 1585808 -  -3.1  -3.14257   CCAAAAATTAAATGA               TAACG TCAG CGTCA                AAGCAGGTGCGGTCA  44 4
     DIP1556 NONE
       trpC2 NONE
     DIP1554 1583219 .. 1583234 -  -4.8  -5.03145   CAACGTGTCAAAAAA              TTGAAA GCGA TTTCAA               TCACACTTGACGAAT  76 54
         pyk 1581578 .. 1581614 -  -7.9  -5.26316   CTAGTGCATAAAAAA    TCCACCGTGGAAAGG TTTATCC CCTGACCACGGTGGT    CTTTTATTATCCAAG 100 43
     DIP1549 1575620 .. 1575630 -    -4  -3.40498   CAATCTTGAAGAACA                 CATT GCG AATG                 CCGATCTCGTGATTA  49 273
         gdh 1572873 .. 1572921 -  -8.9  -3.87815   TGTCATGTCCATAAA CTTCCTGGACTCCGCGTCAAA AAACTAA CTGGACTCCGAGTCCAAGAAG TCACTAGACATCACA  75 82
     DIP1546 NONE
     DIP1545 NONE
        rncS NONE
     DIP1543 NONE
     DIP1542 NONE
     DIP1541 NONE
     DIP1540 NONE
     DIP1539 1560640 .. 1560653 -  -2.3  -2.94331   CGAAAATCACAACCA               CGGCA ATAA TGACG                ACTATCGGGATGAGG  41 120
     DIP1538 1559094 .. 1559111 -  -4.2   -3.5947   AAGGGGGACATACAA             GCTTAA GGTGCA TTAAGC              ACCACGGCACATCAG  54 37
        glnB 1557794 .. 1557806 -  -4.9  -2.88667   TGGCAGAAAAAGGCA                TCATT GAC AATGA                ATCTAGACCGCGCTG  47 28
        glnD 1555532 .. 1555542 -  -3.2   -3.6806   AGATAGGGATTCAAA                 CACG AGA CGTA                 CTCTCCTCTAAAACT  52 127
         ffh 1553851 .. 1553906 - -26.5  -3.77206   GACAACTTCAGTAAA TATAGTCGGTGCCACCGACACTTTC AAATCA GAATGTGTCAGCGGCACCGACTATA AAGCAAATCTATTAC 100 37
        rpsP NONE
        rimM NONE
        trmD NONE
     DIP1529 NONE
     DIP1528 1548966 .. 1548993 -  -3.4  -3.88498   GCCCGAGACATGAAA        GCAGCC-GTCTCT ACC AGAGACAGACAAC        TTGAAAAAGTATGCC  54 81
        rplS 1548387 .. 1548437 - -17.7  -3.65522   TACCGACTCCAAGAA CGATTCAAGGGTCTGGCTCCGAT GCAAT ATCGGAACCAGACCCTTGCAAAG ACCCTAACCGTTTAG 100 122
     DIP1522 1545852 .. 1545868 -  -2.1  -3.73072   AACTTTGGCAGGAAA              CCCGTGG TAA CCACCCG              CTATGGAACTACCCC  50 106
     DIP1521 1545577 .. 1545589 -  -6.3  -3.33815   ACCCCCCTTAAGCAA                GGTTA ACC TAACC                TATTTACTCTATGGG  55 95
     DIP1520 1543117 .. 1543161 -  -5.8  -4.99035   CCACCCATAGAAAAA CCGC-CCTGTCAGCCCAATCCC GAA AGGATCAG-CCAACAGGAACGG TTACATCACATACCT  81 61
     DIP1519 1542019 .. 1542053 - -11.5  -4.07746   CCGCCAAAAACATAA     CCCCTCCCCATAAAT CTCTC AATCATGGGAAGGGG     ACCTCACGAACGCAT  86 64
     DIP1518 NONE
     DIP1517 1540551 .. 1540571 -  -2.5  -4.94487   TCACAAAACACAAAA            TCACCCCAC AAA GTGAACTGA            GCCCCGTTTTCCGGA  70 52
     DIP1516 NONE
        rnhB NONE
     DIP1514 1538110 .. 1538146 - -17.4  -3.64103   GATCCATATGCGAAA    GCGCGCTTCATGGTAA GGGGG CTACCGTGAAGCGCGC    TTCTAAGTTAATACG 100 52
     DIP1513 NONE
     DIP1512 NONE
     DIP1511 1534645 .. 1534686 - -15.5  -3.27408   TCTCAGCTAAATACA CAGTAGAGGTGAAAAGCCTG TGA CAA-CTTTTCACCTCTACTA CTGACTCACCCATAG  95 228
     DIP1510 1533673 .. 1533684 -  -5.8  -3.08211   ATTCGGCTAAAACCA                CCTC AGAT GAGG                 GTTCGGTCAAAATAA  53 55
        rpsB 1531894 .. 1531914 -  -6.2  -4.33767   ATAAAGCGACTAAAA            GCTTTTAC ACGAG GCAAAAGC            CCTCAAACCCGTACG  71 109
         tsf 1530827 .. 1530866 - -15.2  -4.09455   AGGAACACCAAATAA  CACAATAATGCCCGTGCA CGAA TGCACGGGCATTATTACT   AGCTAAAAGCTACCA 100 49
        pyrH NONE
         frr 1529223 .. 1529254 - -14.4  -4.11371   TAAGATGCGGGAAAA      GGGGCAGATCCTGC CTGT GCAGCGTCTGCCCC       AAAACCCAACGGATG 100 80
     DIP1504 1528253 .. 1528304 - -18.3   -2.6072   GATTTAACCAACTTA GATAAAAGCGGAACCGGCCTCCTA CAGAT TAGG-GGCCGGTTGCGCTTTTATT TTCTATACTGAAGAA 100 28
     DIP1502 1526521 .. 1526552 - -18.2  -4.35742   ATCGAATTACTAAAA      GCTTCCGCATCTAT ATCC ACAGATGCGGAAGC       TTTTTTATGCGCCCC 100 58
         dxr 1524554 .. 1524576 -  -3.4  -2.91593   CACGGGTGCACAAAC           TCCTTGCAGG GTA CCTACAACAA           CGCAACTAATCAGCG  42 35
     DIP1499 1523287 .. 1523298 -  -4.4  -2.51207   CAGATGATGAAAATT                CTAC CACC GTAG                 TGGCGCAGCCTTCGC  44 54
        gcpE 1521994 .. 1522021 -   -15  -4.57581   AGCTCAAATAAGAAA        GGGTGCA-CGGAA ATA TTCCGATGCACCC        TTGAAACCTCCGAGA 100 50
     DIP1497 1520066 .. 1520080 -  -5.6  -3.14132   CTTTGCCGGTACCAA               CGGGGT ACT ACTCCG               ATACTGCAATACCTG  51 18
        mapB 1519114 .. 1519128 -  -2.1  -4.88067   ATTTAGGCAGAAAAA               CAACC GTCAT GGTTA               TGCACAACTGAGATT  68 39
        cobQ 1517592 .. 1517631 - -25.3  -3.92522   TCCTAATCGCATAAA  GCGAAGGGCTGTACAAC TATTTT GTTGTACAGCCCTTCGC   TTTATTCTTTAGGTA 100 34
         mqo 1512985 .. 1512995 -  -2.4   -5.2197   CAGAAAAAGGAAAAA                 GCGG AGA CTGC                 TTCGTTGACATTATC  78 234
     DIP1489 NONE
     DIP1488 1509032 .. 1509050 -    -3  -4.88918   GGAGTGGAAACAAAA             CCGTACTC AGC GTGCACAG             GCCTCGACAAACCTT  70 13
     DIP1487 NONE
     DIP1486 1507343 .. 1507366 -  -8.1  -3.44553   TGAAAAATTGGAGAA          TCCTGCCCC TGAAAC GTGGCAGGA           TTATGTGACTTATTG  65 54
     DIP1484 1505020 .. 1505032 -  -4.1  -4.18494   GATTCCGATGGAAAA                CGATC AGT GATCA                GCCACTTTAACAAAC  60 215
        proS 1502596 .. 1502641 - -17.7  -5.46657   GACGTTAAGAAAAAA CACTAGAGCCTCTCTCGGGAC TACG ATCTCGAGAGAGGCTCTAGAA TTGCAGCTGCAGCGC 100 51
     DIP1480 NONE
     DIP1479 1500019 .. 1500063 - -11.7  -5.03145   TAACCTGTTAAAAAA TAGCCGTATCAACATCTTCC CCCCTT GGAAG-TATTGATACGGCTT AAGCACTACAAGCAA 100 41
     DIP1478 1499415 .. 1499427 -  -6.2  -2.66598   TAAGGAAGTCACAAG                GCCC GGAAG GGGC                TCGTTGTAGGACTTC  50 89
        infB 1496448 .. 1496498 -   -15  -3.71873   CCACTTATATCGAAA GGGCACTGTTCCCAAT-GGAATG ACTCAA CATTCCTATGAGAAACAGTGCCC TGATGATACGGATCT  95 46
        rbfA 1495914 .. 1495931 -  -2.6  -2.57132   GGTGCCCTTGAGAAT             GTGCTG CGCTAT CAGCTC              GACATTAGTCATTCA  39 30
     DIP1475 NONE
     DIP1474 NONE
     DIP1473 NONE
     DIP1472 1491947 .. 1491962 - -10.4  -4.03995   TGTTTCAGAAAAAGA              GGCGAG TGAT CTCGCC               ATGGGCAAATGGCTC  83 160
        ribF NONE
     DIP1469 1489117 .. 1489142 -  -2.5  -3.29121   AAAAAGAACACGGAA         CCTCACTGCTG TGAA CCGCAGTAAAA          GAACCTCGAGCAGCT  44 90
        rpsO 1488688 .. 1488729 -   -16  -4.45386   GAACAAACTAAGAAA GCCGCCTAAAATCTCAGC CCACTT GCTAAGACCTCAGGCGGC  AAGGTTGTTAATACA 100 62
        gpsI 1486228 .. 1486279 - -18.8   -3.2779   CACAGAAATACTCAA GCCCCTTGCC-CAGCTTTCCTAGGG AAT CCCTCTAGAAGCTGAGGCAAGGGGC TTGAGTATGGTTTAG 100 53
        dapB NONE
     DIP1465 1484581 .. 1484613 -  -7.1  -2.87274   GGCGATAAGTAATCA      TTATGTCGACATTTC ACC GAAATATCGACATTT      TCTCACGATTTAGTA  54 35
        dapA NONE
     DIP1463 1481518 .. 1481560 - -10.1   -5.4251   TGTAGAGATAAAAAA TCCCCCAAAGGTTG-C-CTTT AGT AAAGCGACAACCTCCGAGGGA TTAATCAGTAACTAG 100 44
     DIP1462 1480812 .. 1480823 -    -3  -3.40382   CACTAAACTGCACAA                GATT TTTG AATC                 TATGCTATAGACTTG  47 30
     DIP1461 1477425 .. 1477468 -  -5.5  -4.53303   TACTTCCATATAAAA GACACCTCCGGTCTCAATC GTTGAGCA GAT-GA-ACCGGAGGTCTC CCCCGCTCACTCTGA  71 256
     DIP1460 1476345 .. 1476393 - -15.6  -3.46336   ATTTCAATCGAAATA GTTGAAGCCGTTGA--TCTGCCTG CTC CAGACAGCGGTCAACGGCTTCAAC TGTCAAGCGAGTAGT 100 43
     DIP1458 NONE
     DIP1457 1474808 .. 1474826 -  -2.5  -2.75382   CATGCCACGGAATCA            TTGAGTCT TATA AG-CTCAA             TTTTCATTCGTGTAC  39 22
     DIP1456 1474377 .. 1474387 -  -5.4  -3.76411   TGAAAACCACGCAAA                 GCTA TAG TAGC                 GCAGTCGGTAACAGC  59 43
     DIP1455 1473384 .. 1473421 - -25.9  -5.14563   CTGGGGACTAAAAAA   GATAGTGCGGATCCACA AGAG TGTGGATCCGCACTATC    TATCTATAAAGTTCT 100 39
     DIP1451 1470969 .. 1470981 -  -4.1  -3.95214   ACTCACCCAAAAAGA                TCCAC GGG GTGAA                AGAAGGGGTAAATTC  57 194
        recA 1469704 .. 1469750 -  -5.9  -3.10589   GAAAAATTTTGAAGA GCGGCTTTCAGCTGCGCAATCT TTTC AGACTGCACAGCTGAA-GCATT GCCACTATGAGCAGA  53 51
     DIP1449 NONE
     DIP1448 NONE
     DIP1447 1466646 .. 1466680 -   -10  -3.92659   TGGCCAAAAGTGAAA     CGGGTGTTTAGCGA CTATAGT TCGCACAACACCCG     TATGGGATCAATTAA  80 107
     DIP1444 NONE
        miaA NONE
        dapF 1461405 .. 1461438 -  -5.2  -2.94759   CAACTCCAACAAGCA     TGGATCGACGCACG CCGAGC CGCACGTCGGTACA      CCGAAAACTAGCTTT  49 45
     DIP1439 1458305 .. 1458317 -  -4.8  -2.88737   ACAAATACAACATCA                TGGG TCTAC CCCA                TTGCAGATGAAGTCA  47 46
     DIP1438 1456922 .. 1456967 - -18.7  -2.67058   AATACACGTAAATAG CAAAATTGTGCCCGAAAAACCT CTC AGGTTTT-CGGGCACAATTTTT ATTAGAAACGTGCGT 100 27
        ptsI 1448474 .. 1448525 - -36.4  -3.40403   GTTTTCTCATCATAA TTAATGAAGTGGGGCGGGAAGAAC TTTT GTTCTTCCCGCCCCACTTCATTAA CGTTGCTCGAGCTTA 100 38
     DIP1425 NONE
     DIP1424 1445345 .. 1445389 - -16.6  -3.62522   GAAGCTCTTTAATAA GCAGTGGTTCCTACTGCTTG TAGAG CAGAGAGTAGGAACCACTGC TTATTTTCTTGAGGC 100 40
     DIP1422 1440251 .. 1440282 - -13.1  -5.22006   TTAGCATAATAAAAA      TGGTGGAGAGGAT TTCACG ATCCTCACCACCA       TTCTCTTATTTCCTA 100 38
        dirA NONE
     DIP1419 1437886 .. 1437937 - -39.2  -4.79451   AGCTGAAAGACAAAA GGCGTACGTGTGCTCAGTTGCTAC TAAT GTAGCAACTGAGCACACGTACGCC TTTATTAGGGCTGAT 100 40
     DIP1416 1433001 .. 1433011 -  -2.4   -4.0371   CAGCTCGGAGACAAA                 GCCC ATA GCGC                 TTCTCGCGGATAACA  55 87
     DIP1409 NONE
     DIP1408 NONE
     DIP1407 1424686 .. 1424731 - -33.7  -2.54523   TTACATTTGAAGCTA TTGTAGGGGCTTGGGCCGAAA TGAT TTTCGGCCCAAGCCCCTACAA TTATTCTTTCATGCC 100 227
     DIP1403 1420627 .. 1420647 -  -3.9  -3.41051   CGAGGTGCATCATAA            TCAGTGGCC ATG GGGCACTCA            TCCTTATACGTTGTG  50 207
     DIP1402 1420315 .. 1420338 - -12.5  -5.18726   TCTCGATAACAAAAA          TGGAGCTGC ATAAAA GCAGCTCCA           TTTTGCTATGCGCAG 100 31
         dut 1419203 .. 1419213 -  -3.2  -3.06183   TCTAGTCTCAGTTAA                 CTCC AGT AGAG                 CCGTAACCGTTGACA  44 7
     DIP1399 1418237 .. 1418257 -  -2.6  -2.76737   GATCAATTTGTAAAC           GTCTCCTCG TATC CGAA-AGAC            ATCTTGACCGCTAAG  39 185
     DIP1398 1416768 .. 1416809 -  -2.4  -4.24887   AAGATATCGAATAAA GTCTTGACAACAAGTGTAC TCTGC GTA-ACGCACTGCCAAGAC TCTAGCAGCAAAGTC  57 53
         dxs 1414667 .. 1414704 - -17.1  -3.40481   TCATAGAGAAATACA   GGGACGAGCCTAGATTC CAAA AAATCAAGGCCCGTCCC    TCGCTTACAGAAGCT 100 39
     DIP1394 1411852 .. 1411889 -  -7.6    -4.323   TTTAAACATTTAAAA   GCGTGGGGTCAGTAAC TCAAAT GCTGCTGGTCCCACGC    TTTTACCATCTTGCA  76 41
     DIP1391 NONE
     DIP1390 NONE
     DIP1389 1406706 .. 1406738 - -16.5  -2.84218   CACTCATCAAAATAG      TAAATGTCCACGGAA ATC TTCCGAGGACATTTA      TGATCCATTTAAACT  91 84
        thrS 1404475 .. 1404523 - -14.1  -2.89793   TTATGCACACAATGA GGGGATTAACCCACGATGTAC ATGTTGA ATACATCGTGGGTTAATCCAT AACCATGCAAAGCAA  83 47
     DIP1387 1403782 .. 1403796 -  -4.2   -2.5655   GCCATGGACACTAAG               CATGAG CTA CTCCTG               GGATTCCGTCCATGT  44 6
     DIP1386 NONE
     DIP1385 NONE
     DIP1384 NONE
     DIP1383 1400111 .. 1400122 -  -3.6  -3.91911   GGTACGTCAAGTAAA                GCCC TTGG AGGC                 GAAGGCGGCTTCGCT  56 475
        tesB NONE
        yfcA 1395312 .. 1395347 -  -8.9  -4.16251   ACATAATTGCGAAAA    GCGGCTGCTGCGCCC ATAGCA GGACACGACAACCGC     TTGAAACAAAACAAA  79 46
        ruvC NONE
        ruvA NONE
        ruvB NONE
     DIP1374 NONE
     DIP1373 NONE
        secD NONE
        secF 1389457 .. 1389497 - -17.2  -4.35116   CACCCCATATGAAAA  TTCCCCCTGAATTGAA AGAAGTTAG TTCAATTCAGGGGGAA  TTTTCAATCAATAAT 100 47
     DIP1370 NONE
         apt NONE
        relA 1384663 .. 1384693 -  -9.8  -3.06133   GAACTTGGTATTGAA       TCTGGAATAACTCC CGA AGAGCTATTCCAGG       CCGTTTTAGTTAGGT  68 82
         tpx NONE
     DIP1361 1379870 .. 1379890 -  -2.5  -4.46587   GTAGCAACAAAACAA            TTCGAGTGC TAC ACCCTCAAA            TAAGGATTTGAAGCC  62 13
        hisS 1378497 .. 1378542 - -22.9  -4.19953   CACTGAATGCTAAAA GCGGTGGGAATGCACGAGTAAT AAA AATACT-GTGCATTCCCACCGC CGCAAGCGTGGCCTC 100 49
     DIP1357 NONE
     DIP1356 NONE
     DIP1355 1370373 .. 1370390 -  -2.7  -4.24948   GCATCATATTCAAAA             CCTAG AAGGCACA CTAGG              ACTATCTGATTATAA  62 437
        aspS 1367732 .. 1367774 -  -9.2  -4.07568   CCGCTTTCGCGAAAA TCGGGACCCCATTAGCATCA TTA TGACGCCAACAAAGCCCCAA TTTCTAGTGCCTAGC  77 61
     DIP1352 NONE
     DIP1351 1365016 .. 1365028 -  -4.9  -2.87051   TGCGTATCATCAAAT                CTTTT GCC AAAAG                CTTATCGACGTTGCC  47 27
        alaS 1362134 .. 1362184 - -10.7  -4.68908   CTCATTCAAAAGAAA TTCGACCGCATCGACG-A-ACAGTA AAT TATTGTTTACATCGATGCGGTCGGA GTTTCAAAATAAATT 100 43
     DIP1349 NONE
     DIP1348 1360112 .. 1360143 - -14.6  -5.42605   GTAACAAAAATAAAA      TGGCCTTATCCTGA TTGT TTAGGATAAGGCCA       CAAGGCGCATTAACG 100 42
     DIP1347 NONE
     DIP1346 NONE
        aroC NONE
        aroK NONE
        aroB NONE
        aroQ NONE
     DIP1341 1354109 .. 1354120 -    -3  -2.92522   CCAGTCAATACTACA                CTAA AGCT TTAG                 CAATATTATCAATTT  42 53
         efp NONE
        nusB 1352817 .. 1352850 - -21.9  -4.14627   CGGCGATATAAATAA     TGTGGTGGTCGCACA ATCA CGTGCGACCACCACA      TTTTTTCAAGAAAGA 100 41
        pyrR NONE
        pyrB 1348827 .. 1348837 -  -2.4  -3.05046   TGAGTTTTTTAAAAT                 GCCG CTG CGTC                 TTGGCCAGCGATAAG  42 8
        pyrC 1347336 .. 1347348 -  -3.3  -3.28912   GTACACGGATATCAA                CGCAA TAT CCGCG                TTTCACTTTGTGCGT  46 126
        carA NONE
        carB NONE
        pyrF 1341874 .. 1341901 - -15.6  -4.19472   TAAGACATTGCAAAA        CCGCAGGTCGGA GCTT TCCTACCTGCGG         TTAGCAACAAGGGCG 100 56
        mihF NONE
         gmk 1340652 .. 1340669 -  -6.3  -3.08679   TTCTCGGATTCAACA             GCTACAC AAAA ATGTAGC              AGGCGCTAGCTTTAA  53 37
        rpoZ 1340254 .. 1340295 -  -5.9   -4.2558   TATTTTGGAGTAAAA CGAACCCCCTTTGCTGTTTA AAA CACAGTGCAAAGGGGGTT-G CTTCAACTATGGTCC  68 59
         dfp 1338943 .. 1338958 -  -3.3  -3.09327   TGATTTCACCCAATA              TAGAC CAAGCT GTCTA               AAAAGACAAGATTCG  44 50
        metK 1337620 .. 1337630 -  -3.2  -3.61654   CATATTTAGCCTAAA                 GACA ACA CGTC                 ACGTAACTGTTCTGC  49 5
     DIP1324 1335563 .. 1335586 -  -2.4   -3.6692   GCTCACGCCAAAACA          TCTACCCTAC ATGG ATAGGATCGA           TTTTCACGCGGAGAG  50 3
         def NONE
         fmt NONE
     DIP1321 1332523 .. 1332536 -  -3.1  -3.60151   GCGTGGAAACCATAA               GC-TCG ACG CGACGC               TACCCCATCTCGTTA  49 38
         rpe 1331786 .. 1331797 -  -3.6   -3.2327   GCAACTCAGCACTAA                GCGG CACC CCAC                 AATTCACCTGCATGT  48 49
        ribD NONE
        ribE 1329938 .. 1329951 -  -3.1  -2.79327   CGATGCTATCCAAAG               TCACC CCTG GATGA                TCGTTATTCTGCTGA  41 130
        ribA NONE
        ribH 1328122 .. 1328132 -  -2.6   -2.8085   CTAATTCACTGAAAT                 TATT CTC AATA                 CGGAAGCACTTATCA  39 128
     DIP1315 NONE
        uvrC NONE
     DIP1313 NONE
     DIP1312 NONE
     DIP1311 1322451 .. 1322476 - -13.4   -4.8048   TTGCCACATTAAAAA         GCCGATGTGA AGGTTA TCACATCGGC          TTTTTAATGTTTTAG 100 37
         gap 1321026 .. 1321078 - -25.8  -3.39784   GTATTGCGAAGAATA TAAGCACCACGGCCCGGGGTGTACC TCGA GGTACACCCCGGGCCGCAGGG-TTA GCGCCTTTTTATTAG 100 58
         pgk 1319706 .. 1319750 -  -7.9  -4.72729   CAACCAAAATGAAAA GGTAGGTGCAAATACTTCTTG TAT CAAAGAATTTTCGCGCCTACC TCTTTAGGTCTTTTA  82 38
        tpiA 1318814 .. 1318848 - -12.8  -3.48378   AGTGCTATAACAATA     TGGCTCCGTGGGCTGC AAG GCACAACACGGAGCCA     CTCTAATTTACTGCG  82 46
        secG 1318405 .. 1318459 - -37.6  -4.38712   TTTAGTCGTATAAAA CCAAAACGTGTGGGGCGGAAAGCTGA ATT TTAGCTTTCCGCCCCACACGTTTTGG TTTTACTTGTATGCC 100 28
     DIP1301 1310270 .. 1310301 - -12.4  -4.04174   CCGCATACAATTAAA      GCCTCATGATGTTC CATA AATCATCATGAGGC       TTTTTACTTTGTCCA  90 63
    DIP1296A 1305240 .. 1305267 -  -9.9  -4.49337   TCATAACCCACAAAA        GTGCAGGTTAG CCCACC CTAACCAGCAC         GTCTCTCACACTTTT  90 62
     DIP1296 NONE
     DIP1295 NONE
     DIP1294 NONE
     DIP1293 NONE
         csd NONE
     DIP1291 NONE
     DIP1290 1298740 .. 1298771 - -12.4  -5.34857   GTAAACAAAAGAAAA      GCAGGTGTCCAT GTCAAAGT ACGGACACCTGC       GAAGGGAAAATCGTC 100 51
     DIP1289 NONE
     DIP1288 1296755 .. 1296792 -  -5.7  -4.59773   TTTTAGCGTTAAAAA   GTTGGTCCTTTCCTCG TCAATAC CGAA-AACGGACCAAC   TTTTTTAATTTTTGT  76 30
     DIP1281 1288195 .. 1288205 -    -4  -2.86271   GTTCGACCATAAGCA                 GTTA GCT TAAC                 ACTAAAGGGTGAAAG  44 101
     DIP1280 1286585 .. 1286599 -   -10  -2.57683   AGACGTGCGTACAAC               GCTTGG AAG CCAAGC               TAGATCTGCTCCACA  63 482
     DIP1278 1285394 .. 1285410 -  -2.3  -2.91276   TCGTCGCGTAGAAAC              CTCAT CCCTAAT ATGAG              CGAGGCGTGTTACAA  41 35
     DIP1277 1284899 .. 1284923 -  -2.2  -2.55019   AATTGCAAAAAGCAC          CATGATAACT GCAAG AACTATCACG          TTTTACTCTCCTTCC  38 21
     DIP1276 1283717 .. 1283773 - -18.1  -2.96517   ATTGATTAACAAGCA GATTGCCTGCCGTTCACGATAGGTTCG ACG CGAACGTTTTGTGCATGGCAGGCAATC TAAAAACCAATTGAG 100 47
     DIP1273 NONE
         sbm NONE
     DIP1271 NONE
     DIP1270 1275788 .. 1275798 -  -2.4   -4.1523   TCTAGGAGATACAAA                 GGCC CTT GGAC                 ATCCACACCAATATG  57 285
     DIP1265 1271955 .. 1271965 -  -5.4  -3.19091   ATATTCATTTAGGAA                 TTGC AGC GCAA                 TTGCGAGCCCACGAC  52 512
        uppP 1268798 .. 1268832 -  -5.2  -3.03124   CGGCATGGGCCAAGA    TTGCATGCCATCAACA TTACC TGCTGA-GGCA-GCAA    TGACACATTACAGTA  51 42
        cysS NONE
     DIP1260 1267173 .. 1267186 -  -3.8  -2.79803   TAATTTTATTCAAAT               TCGG GCAAAT CCGA                TATCTCTTCATCACT  44 2
        metH 1263431 .. 1263476 - -14.2  -2.54186   ATATCCCATAAAATT CCGCGAAGCATATGTC-ATAG GCTAG CAATCGACCTATGCTTCGCGG TTAACTAGTTACACA  81 34
     DIP1258 NONE
        hisE NONE
        hisG 1261472 .. 1261505 -  -8.4  -5.05113   GGTATAGAAATAAAA    CTGCACATT-A-GGTG ATAT CACCATTAATGTGCAG     TTAATTTATTTTTAA  90 57
        dcuA 1259761 .. 1259781 - -12.7  -5.69262   TGAGAAAAACAAAAA            CCACCATTT TTA AAATGGTGG            TTTTTGTCACCCTAG 100 113
        aspA 1257961 .. 1258006 - -17.9  -3.56704   GGCTGAGCAAATTAA TAAGCCTCGACACCCTTGAACT ATC AGTTTA-GGGTATCGAGGCTTA TTCCACTGAAAAACT 100 39
         fhs 1256184 .. 1256219 -  -9.9  -3.77206   TAGAAGCCGATCAAA   GCGGGAAGC-GG--CCAT TGT ATGGTACCTGCTTCCCGC   TTAATTACCTTTTAG  77 37
     DIP1250 NONE
     DIP1249 1252596 .. 1252619 - -15.4  -3.67112   ATTAGACTGCAATAA          GTGGCACCTT TTTA AAGGTGCCAC           TTAAAAACCTGCTAG  95 45
     DIP1248 NONE
     DIP1247 1249453 .. 1249464 -    -3  -2.60496   TTGCTCCTTAAAGAT                CTAA GTTA TTAG                 CGTACCCTTGCATGA  40 51
     DIP1246 NONE
     DIP1245 NONE
     DIP1244 NONE
     DIP1243 NONE
        tatA 1245413 .. 1245457 - -11.6  -2.90194   AGTTCCTTAAGTACA TTATGCGTAAACCCCTTTCCA TATA TGGTT-GGGGCTTACGCATAA ATACCAGTGTTATTG  73 35
        tatC 1244234 .. 1244280 - -18.2  -2.87881   CAACGCTTCGACATA GATAAAGGAGCAGCGACGCCTT AGT ACAGCATTGCTGCTCCTTTATC TATTCTGAATGGTTT 100 45
     DIP1239 1240817 .. 1240837 - -15.5  -3.95022   GTGATTAATAGTAAA            CCTCGGTGT CAC ACACCGAGG            TAGTTAATGAAATCT 100 39
     DIP1238 NONE
     DIP1237 NONE
     DIP1236 NONE
        cobM NONE
        cobK 1236000 .. 1236048 - -24.9  -3.95584   TTTTGAGCAATTAAA TCGGTGTGGCATCGAGCTTTT AGATGAG AAAAGCTCGAGGCCACACCGA TTATTTACATCCGGA 100 42
        cobN NONE
     DIP1228 NONE
     DIP1227 NONE
        ppm1 1225634 .. 1225669 - -27.8  -4.34402   GGTTTGACACGAAAA    GGGGCGGTGTACAGGA TTTT TCCTGTACACCGCCCC     TTTGGCGATGAACTC 100 40
     DIP1224 NONE
     DIP1223 NONE
     DIP1222 1223643 .. 1223687 - -19.5  -4.00445   TACGATCAATAAGAA CAAGGCCCTGTTGTTACGTCA CTG TGACATAATAACGGGGCCTTG CTTTCCATCGACCTA 100 51
         ndh 1218490 .. 1218501 -  -4.4  -2.78384   TGCTGGCCGAGGATA                TGTG TTTC CACA                 ATTTTTCGAAGATGC  45 223
     DIP1215 1216882 .. 1216900 -  -3.8  -4.84918   GCCAGAAAGATAAAA             TGGCTTAG TTT CCAATCCA             ATTCATCTTGCGGAA  72 11
         gnd 1214802 .. 1214827 - -16.2  -3.53855   TGCGTGAAAAACAGA         CAGGCTGGGC GAAAAT GCCCAGCCTG          TTTTCTAAAATAAAG 100 66
     DIP1212 NONE
     DIP1211 NONE
     DIP1210 NONE
     DIP1209 NONE
     DIP1208 1208562 .. 1208608 -   -19   -4.2349   CGTTGATACGCAAAA GCGCCCTCGTTTCTATCA TTTTCTCTGGC CGATAGAAACGAGGGCGC ATCCATTATGGTTAC 100 37
     DIP1202 1202031 .. 1202041 -  -2.4  -3.56092   TCATGAGGTGCTAAA                 CGTC CTG GTCG                 TTGATGGTTACGTTT  47 10
     DIP1201 1201506 .. 1201531 - -14.1  -3.22298   GGTATCGAGCATTAA         CCGGTGTTCTC AGCC AAGAACACCGG          TTTTGCTTTTCGTAT  86 136
     DIP1199 1198870 .. 1198882 -  -7.7  -3.23393   TTGGATTTGATAAGA                CTGGT ACT ACCAG                AATCGGTAAGTATGT  59 159
     DIP1190 NONE
     DIP1163 1153602 .. 1153632 - -20.6  -3.33815   ATTGGGTTTAATGAA       TGGCCGCACTCTTA TTC CAAGAGTGCGGCCA       TTCGTATTGAGGTTT 100 198
     DIP1158 1148436 .. 1148448 -  -7.7  -2.85784   GAACTGAAGTAATTA                CCAAC CGC GTTGG                CGCCATTGCTCCAGA  56 10
     DIP1157 1147327 .. 1147379 - -16.5  -2.73124   TTGTAGTGGGGAAAT GCGAGTGCTGGCTTTAACACC GTCTCTCGTTA GGTGATAAAGCCAGCACTCGT TTCTGGACTAAATTA  91 49
     DIP1156 1144934 .. 1144961 -   -20  -3.79021   AGAGCAAATACACAA        TGGTGCCATGCG TTTT CGCATGGCACCA         TTTTTTTATGACAAT 100 31
        ptsG 1137575 .. 1137608 - -19.7  -3.61356   AGTATTCATTCTAAA     GCAGGGCCGCTTCCT TGAA AGGAAACGACCCTGC      TCTTGGCTCGCAGTG 100 87
     DIP1150 1136649 .. 1136664 -  -4.7  -3.18383   ACTTTCATGTAGTAA              CCACT TTAGCT AGTGG               TTATGACCTCTGTGG  50 92
     DIP1149 1135033 .. 1135083 -  -8.2  -4.75372   AGTACTGATTAAAAA CCTTTAAGGTGGGGGTCCTAGC GTATTTT GCTAGGACCCCCACCTTTTTCT ATGTCGTATGGCGTA  87 41
     DIP1147 1132545 .. 1132577 -  -6.2  -2.53911   TCAAGCTGGAATTGA      GCCCGTGGCTGAGT GCGGA ATTCATTCACGGGC      TAACGGCAATGCGTT  49 25
     DIP1145 1128502 .. 1128516 -  -4.2  -3.84271   TCATAATATTAAGAA               TCCCTG CCG CAGGTA               TCCGCAAAACGGGGT  59 43
     DIP1144 NONE
     DIP1143 NONE
        atrC 1125740 .. 1125774 - -25.8  -4.20516   CGGGGATCCAAGAAA     GGGTGCCCCACGACAG AAA CAGTCGTGGGGCACCC     TAGTGCTTTTATAGA 100 49
     DIP1132 NONE
     DIP1129 1114053 .. 1114091 - -13.9  -4.87803   CAGCCGCAAAGAAAA   GTGGGGCTTCCTAGAGC GAACA ACTCTACGAGGCCCCAC   AACTATGCCAGGAAA 100 45
     DIP1126 1110969 .. 1111011 -   -10   -4.4009   GTTTAGCTGATAAAA CCCACAACCTCAT-GTCCA TGGTGG CGGATTATGAGGCTGTGGG TGATGCTTTGTGGGC  88 187
     DIP1124 NONE
     DIP1123 1108900 .. 1108925 -  -9.7  -2.72661   TATTACTGGTAATGA         GGCACTGGTGT CGGA AAACCAGCGCC          AAGCCCGTTCACTTA  64 199
     DIP1117 1100891 .. 1100918 - -15.6  -3.86897   CGTACGGGGTACAAA        TAGCCTCCACCC TTTT GGGTGGAGGCTT         TTGTTATTTCTAAAT 100 70
     DIP1114 1096693 .. 1096706 -  -8.1  -3.72576   TCGTGGTCCACGAAA               CTCGC CATC GCGAG                ATCGTAGGAGGGCAT  68 75
     DIP1097 1081086 .. 1081121 - -19.8  -2.81133   GATGGATTGAGGACA    GTATGGCCACCATCCC CAGT GGGAAGGCGGCCATAC     TAGCGGTTAAAGTGT 100 45
        ilvD 1078953 .. 1079002 -  -6.4  -3.32279   TATCACAACAAGATA GTCAAAGGCCCTGGTTCCCTCT GGAATT AGAGAGGGTTAGGGCCTTTAAC TTAGTGGGTTAGTCT  55 34
     DIP1093 1075763 .. 1075806 -  -8.9  -3.05596   GAGCGGTTGACTCAA GC-GGTAGTGGATGCAGCCC TCGAG GGACTACATCCACTGTCTGC CTAGTTTGTGCTCGT  65 40
        lysE 1074073 .. 1074088 -    -4  -2.94258   AGGAACGCAATTATA              TTGACA CTGT TGCCAA               GGACGCTGGAATTAA  44 109
     DIP1083 1065589 .. 1065611 -  -2.8  -2.60032   GTCGCTTTAAAAAGG           TCTCATTA TCATTCT CAATGAGA           GTGTGGTAGTGGGGC  40 47
     DIP1081 1063543 .. 1063573 - -11.8  -3.76373   TTCTTAATACTTAAA       GGCAGCGCTCGTAA AAA CTGTGAGCGCTGCC       TTGTGGTATTTCCGC  85 56
     DIP1078 1060754 .. 1060799 - -20.7  -4.57353   GTCTAGGACATAAAA CAGTACGCCCTCCGAAG TGATGAAAAGTG CTTCGGAGGGCGTACTG AGTTGTTTTAGTGTT 100 33
     DIP1076 1057820 .. 1057837 - -11.3  -2.79501   GACACCTCCAGCACA             TCGTGCG GGTA CGCACGA              TGCTGCGTGAAGATG  69 98
     DIP1073 1054355 .. 1054373 -    -6  -3.28791   ACGTCGTCGCTACAA             TCGACAAC ACC GTTGTCCA             CACCCCGCGCCATAG  54 317
     DIP1066 1046028 .. 1046038 -  -6.8   -2.5805   ATTAGTTCCGATAAT                 CGGA TTC TCCG                 CGCCACGATAGTTGC  52 1
        glgB 1043695 .. 1043750 - -17.8  -4.36411   TAGTAACTAGTAAAA GCGAGAACGGTACGTTGCCGGCCAG TTTGATG CTGGTCGGCAACGTACC-TTCTTAC AACAGCGTGATTATG 100 36
     DIP1063 1041845 .. 1041903 -  -9.1  -2.60032   TCCTTCCGAAAAATC CTGATCCGCTTCTAGTGAGCTAACAATCA CTG CGAT-GCAAGTTCACTAGGAGCGGATCA- TTTTCTTTGCCCTAT  61 46
     DIP1061 NONE
     DIP1060 NONE
     DIP1059 NONE
     DIP1057 1037027 .. 1037070 -   -24  -4.29176   ACAGCTAATGCAAAA GAGCGGCCGGTTTCCCCCTT GACT ACAAGGGAAACCGGCCGCTC TTGGCTAGAAACGCT 100 41
     DIP1038 1019229 .. 1019266 - -21.5  -3.18274   CGCATGCCAATTTAA   CTACCGCCCTCCTAG TCAAGTCT CTAGGAGGGCGGTAG    TCGTCATTCGGCGGA 100 29
     DIP1032 NONE
     DIP1031 NONE
     DIP1030 1008643 .. 1008688 -  -9.1  -5.14965   ATTTGGACGAAAAAA GCGACGCGGCTCAAAGCC AAGCAAGGAAA GACTTTGAGCCGCG-CGG TTTATTTCAGCCTAA 100 49
     DIP1027 1006743 .. 1006785 - -27.3   -5.8187   TATGCAATAAAAAAA GACGGTGGCCTCTTTCAGC GTGAA ACTGAAAGAGGCCACCGTC TAAGAGCCCTAGATC 100 55
        putP  997269 ..  997302 - -11.2  -4.88918   GGAGGGTAAAGAAAA     TGCGCTTCATACAT GTTTGG ACGTATAAAGCGCA      TTATTTGGTTCCCTG 100 41
     DIP1021  996646 ..  996664 -  -3.1  -2.55999   GGAGTTCATAGGAAC             CGCACGA GCCTT TCATACG             ATGGGTGAGATTAAA  40 49
     DIP1020  996123 ..  996155 - -17.1  -5.32599   TAGAAAATACAAAAA      TCCACACCGGCAGTA AAA CATTGCCGGTGTGGA      TTTTTATGAGTGATT 100 45
     DIP1017 NONE
     DIP1016  989653 ..  989664 -  -5.8   -2.6176   AAGGCTATCCAGAAC                CCAC ATTT GTGG                 TGGCCTCGCCGGGTC  49 117
     DIP1010  983460 ..  983484 -  -6.3  -3.63991   GATGATTGGGAAGAA          CAGCTGGCTCC GTT GGAATCTGCTG          AGGCTGATCTTGAAT  60 147
        aroE  979390 ..  979423 - -16.9  -2.62616   TTAGGTTGCACAGTA     GGTCCTTGGTTTTGT ACGG ACAAAGCCAAGGACC      CTAGTATCTTGTGCC  91 94
     DIP1005  978824 ..  978836 -  -6.2  -3.35912   TAGGAGAGAGATTAA                CCGG CTCTT CCGG                TTTTAGAGTGCATTG  57 106
     DIP1004  977847 ..  977871 -  -2.7   -2.5092   CAACATGGCACGAAG          TTTGGAGCCAA CGT TGGGCGCCATA          TCTGGTTTATTCCTT  40 32
     DIP1003 NONE
         kgd  970213 ..  970249 - -25.3  -3.91689   AGAAAGCACAGCAAA    CAAAAGGGCGGCCCCTC TAG GAGGGGCCGCCCTTTCA    ATTCTTAGTCAGCGA 100 30
     DIP0999 NONE
     DIP0998 NONE
     DIP0997  965754 ..  965782 -   -14  -4.24413   CCTAGCAACAAAGAA        TCCCAGCCAAAG GCGGG CTTTAGCTGGGA        TGACATCACTTAGTT 100 41
     DIP0993  963333 ..  963365 - -11.3  -2.80077   GTCGTATAAAACCTA      CGGGAGGCATCGA TTGCTTG TCGACGCCTCCCT      CTGTGGTTTCCACCG  71 45
     DIP0991 NONE
     DIP0990 NONE
     DIP0989  958575 ..  958605 - -24.2   -4.8622   GTTCTTAACCAAAAA       GATGGCGACGGGAA TTA TTCCCGTCGCCATC       TTTTATGTTCGCTTA 100 38
     DIP0981 NONE
       aroP2 NONE
     DIP0979  950211 ..  950237 - -13.7  -5.00616   TTCTGCGGTAAAAAA         GGGAGCCGCTC TCTAG GAGGGGCTCCC         TTGGTGGTGTGCGGT 100 40
       aroP1  948760 ..  948782 - -12.1  -3.28924   GATTTCTGTGGATAA           CTCCTAGAG GCGTT CTCTAGGAG           GGGGAGTTCTGTGGA  79 19
     DIP0977 NONE
     DIP0967 NONE
     DIP0966 NONE
        arsC  937986 ..  937996 -    -4   -2.7094   CTTCATCTAGAGAAT                 TTCT TTC AGAA                 TTTCGGTTGGTCGGG  43 6
     DIP0964  936902 ..  936941 - -13.6  -4.15565   TGGATCATTTGAAAA  GAGGGCGTCAGTCCCCGT ACAC AAACGGACTGACACCCTC   TTTTCTTCCTACTTT 100 332
     DIP0952  923486 ..  923507 -  -2.2   -3.6502   TACCTTCTAGTCAAA           GCGCTGGCA CAAAC TGGC-GCGC           TCGATCGCTTTGCTG  50 84
     DIP0949  920871 ..  920902 -   -18  -4.78764   CAAAGCTATTAAAAA      CCGCGCCCCCTCCT AGAG ACGAAGGGGCGCGG       TTTTGCTGTGTTGAA 100 51
     DIP0947 NONE
     DIP0946  917548 ..  917561 -  -2.3   -2.5547   AGCGTGGAGAGCAAT               GCCCA ATGA TGGGA                TGTCTTTTTTCTATG  38 57
     DIP0945 NONE
     DIP0944  915170 ..  915210 - -24.2  -3.17797   CGCACATAGAGCGAA  GCAGAAGGCGCCACGCAT GGGAT ATGCGTGGCGCCTTGTGC  GTTCTAACTTTCGAC 100 42
        xseA NONE
        xseB  912478 ..  912514 -  -6.7  -4.30576   GCGTCATCACCAAAA   TGATCGAGGCGAGCCCA TTGCC TGGACCCGCCTC-A-CA   ATAATCGTTGGTTTT  74 39
     DIP0939  910550 ..  910589 -  -7.9  -5.13741   GTAAGCTAATAAAAA  CACCCCGTTCACCTGTGC TTAGG ACAAAGGTTA-CGGGGTG  TGGGTGATAAAAATT  91 56
        fumC  908894 ..  908928 - -13.6  -5.10933   GCAGGTAAAAGAAAA     TGCGCCTCCCGGTC TGAAGGT GACTAGGAGGCGCA     CTCTGTTGTCAGATG 100 56
     DIP0937 NONE
     DIP0936  906542 ..  906581 -  -5.8  -4.59109   GATATTTGGGAAAAA CTGCTGCC-CAAG-CCAG AACTCG CTGATCATGAGGCAGCAG  CTGTAGAACCCTAAA  73 44
     DIP0933  904796 ..  904846 -   -20  -3.71649   CCTCTAAACCTCAAA CAAAAGCCGCACATCGTGAAGG TAAAACT CCTTCAGAATGTGCGGCTTTCG TGTTGTCTTACTTAG 100 37
        coaA  902328 ..  902346 -  -7.4  -3.07994   CCGAACTCGATGCAA             TTCAGCAC TGG GTGCTGGA             ACGCCAGAATTGCGT  59 41
     DIP0926  898828 ..  898840 -  -3.3  -3.10715   GCGATCACGATTGAA                GCCCC GGC AGGAC                TGTGCAGTCAGCGAG  44 129
        greA NONE
     DIP0924  897767 ..  897820 - -33.5  -5.47159   GTTAACAAATAAAAA CGCGAGGGCGGTACCGAGT-AACACA TGT TGTGTGGACTCGGTACCGCCCTCGCG TTTCTTTATAAACTT 100 31
        lysI  887752 ..  887782 -    -4  -4.00445   CAGGAGCAATAACAA       TGGCGTGGTTTTTT AAC AAAAAAGAACGCCC       AACCGCAGGGCCGCA  58 487
     DIP0905  875989 ..  876000 -  -2.2  -2.90763   CTCACAGGTGACATA                CTCC TTGG AGAG                 GCAAAGTCTGGTGGC  41 89
     DIP0904 NONE
        prsA  873487 ..  873515 - -20.3  -4.87665   GTGGAGTGAGAAAAA        TCCCGCGTGCGAG GTG CTCGCGCGCGGGA        TTGTGTGTTCCGTGA 100 45
     DIP0902  871575 ..  871591 -  -2.9  -4.01902   AGACGGACGAAACAA              TACCACA ACG TGCGGTT              TTCTATCAACTAACT  56 31
     DIP0901  870723 ..  870747 - -17.2  -4.72272   TTGTGGCAGCAAAAA          GCCGGCCTGT ACAAA ACAGGCCGGC          TTCGAGAGTTTTTAC 100 37
     DIP0900  870100 ..  870129 -  -4.1  -5.09895   CACCGACTCAAAAAA       TCCGGCGCCCTCA AGCT TGACGACGCCGCC        CTTAAACGTGCCCTA  78 42
     DIP0897 NONE
     DIP0896 NONE
     DIP0895  865309 ..  865327 -  -2.3  -5.10208   GAATGCTAAGAAAAA             GAGCACC GTGAA GGTGACC             CATAATCCCCTCGGA  74 198
     DIP0892  862834 ..  862890 - -19.7  -4.56597   CGCTCTTTCTAAAAA CACTGAAGCCTTCTTTTCGTCGTTG ATCCTTG CCATGGCGAAAAGAAGGCTTCAGTG TTACTTACTTAATGC 100 43
     DIP0890  862138 ..  862151 -  -2.4  -3.20491   GACCAAAGAAAGAAT               GTGA GTGTGA TCAC                CTAGGCACTGCCGTT  44 110
     DIP0889  861929 ..  861942 -  -3.1  -3.53012   CTTTCCGTGGGGAAA               CGCGGA GTT TCCG-G               TGTGTGGCGGCGACA  49 92
     DIP0888 NONE
     DIP0887  861311 ..  861323 -  -3.3  -3.73968   AAACGGTTGATTAAA                CGTCC ATC GTACG                CAGTTGGCCAAAGGC  52 8
     DIP0886  859937 ..  859990 - -10.4  -4.03234   GTCCTCGTAGACAAA GACCGCAACGCCGACTTCACACCAGC AACC ACTGG-G-GAAGTCGACGTCACGCCC ATGAGGAAACTTCTC  84 46
     DIP0884 NONE
     DIP0883  857275 ..  857313 -  -3.2  -4.72986   CACTCCTAGCAAAAA  CTCCCTTGGCACTCATGC GATCA ACA-GAG-ACCGAGGGAG  TTTTTTCATAGTGGT  66 41
     DIP0868  839074 ..  839087 -  -4.5   -3.9122   CAGTGGCGCAAACAA               GC-CGC TAC GCGAGC               ATGGAATACCGCATT  58 440
     DIP0861 NONE
     DIP0860 NONE
        mscL  832145 ..  832200 - -22.3  -4.07746   TCCTGAAAAATACAA CCGCCTTCTTTCCTTAAACTC-ACGA GCGTG TCGGAGAGTTTAAGGAAAAAAGGCGG TTGAGATAGTCCGCA 100 47
       rpmB2 NONE
        rpmG NONE
        rpsN NONE
        rpsR  825461 ..  825489 - -12.6  -3.29381   CCAGAATATGACGAA       GCACCCATCTCTT ATAC AAGAG-TGGGTGC        CTTGTGCTGTCATCG  81 88
     DIP0847  824361 ..  824376 -  -5.4  -4.75063   ACAAAACCTTAAAAA              TGTGCGC AAA GCGC-CA              TGAACGAATAAATGT  76 94
        amtR  823560 ..  823589 -    -5  -5.40004   GAGGAAACGAAAAAA      CACCCCG--GAGCT TTTC AGCTCGACGGGGAG       ATGGTAGATACGCCG  95 88
     DIP0843  820552 ..  820582 -  -3.2  -4.02817   TTGGCACAACAACAA       CCAGCTATAGCG GAATCGG CGCTACCGCCAG       CTCCGGCACCTGCCC  56 430
     DIP0836  814177 ..  814190 -  -4.5   -3.6269   TTATTTAGATAAAGA               TGCCG TGCT CAGCA                AGCCAAGACTGTGGA  54 1
     DIP0834  810750 ..  810777 -  -8.4  -2.57795   GCGACGATCAAGTCA        GCACCGTCACCA CGCT TGTCGACGATGC         CCTCAGCCGTGGCGC  56 437
         pgi  807794 ..  807836 - -14.2  -2.98169   CCAAGAATCCACACA GGGCCCTCACATCAGCAC ATCAATA ATGCTTGTGTGAGGGCCC GTTATTTTAGGGAGC  83 51
     DIP0830  805534 ..  805552 -  -2.3  -3.50853   TGGGCGCAATCATAA            GCCG-TGC AGAC GCTGCGGC             ACCCTCATACGCAAA  47 98
     DIP0828 NONE
     DIP0826  798485 ..  798496 -  -4.4  -4.42062   TAGCGGGCAAAGAAA                TTCC GGTG GGAA                 ACCTCCGTGCTCAAT  66 75
        thyA NONE
     DIP0824 NONE
     DIP0823  796653 ..  796678 - -11.9  -4.13767   TGCTGGACGGTAAAA         CTGCGTGGCAA GACG TTGCCACGGAG          CACACCTATATGTGG  91 206
     DIP0818  792135 ..  792149 -   -10  -4.59853   GGAAGCTGGGAAAAA               GCAGGT GTG ACCTGC               ATGTTGTACCGTCCC 100 226
     DIP0812 NONE
     DIP0811 NONE
     DIP0810 NONE
     DIP0809 NONE
     DIP0808  787519 ..  787553 - -12.2  -3.59979   CTGGCGCATGTGAAA     CGCCCTGCACAC CAACAACCAAT GTGCGCAGGGCG     TTTCGAGTCCCCATC  82 46
     DIP0805 NONE
     DIP0804 NONE
     DIP0803  780793 ..  780828 - -16.9  -4.48987   CCCCGAGAACGAAAA    CAGCCCCCACCTCGT CAAAGT ACGGGGTGGGGACTG     TCTGTCTATCACCCA 100 34
     DIP0802  780042 ..  780052 -  -2.4  -3.86346   GTATTCGGTGATAAA                 GCTC TCG GGGC                 CGAACATGGCGACAT  52 50
     DIP0798  777840 ..  777852 -  -3.3  -2.88663   ATGGAGGGCGAGACA                GTTCC CAA GGGAC                ACTTCATGGGCGATC  42 45
     DIP0797 NONE
     DIP0796 NONE
     DIP0795  776309 ..  776320 -  -5.8  -4.65895   CTTGCTATGGAAAAA                CGTG TTGA CACG                 TCACCGTGAGTAGTT  76 226
     DIP0794  774956 ..  774968 -  -7.7  -3.86897   GTGATCCTTGAGAAA                GTGAG AGG CTCAC                GTGACTCATGAGTCA  69 119
     DIP0793  773995 ..  774012 -  -2.6  -4.81083   CTCAACTAGTAAAAA             CGCAGC TTTCAG GCCACG              TTCGTACCTCTGCTA  68 38
       accDA  767401 ..  767437 - -13.2  -3.92467   AATAAGAAGCAACAA    TAACGCCCGTAGAC AAATTCGCG ATCTACGGGCGTTA    TGCATCAAATCACCG  90 49
     DIP0784  763651 ..  763665 -  -2.1  -4.41348   GCGTGCCGAAAGAAA               TTGCC GAACT GACAA               AATATTCCTTAGCTC  60 98
     DIP0783 NONE
     DIP0782  761280 ..  761292 -  -3.3  -4.07885   CATTTTGGCGGAAAA                TCCAC AAC GTGGC                AGCGCGAACTACAAG  58 303
     DIP0778 NONE
     DIP0777  756680 ..  756735 - -31.6  -2.89191   TGAGAGGGTTACATA TAGCAAGGGCGGGACATCCT-CCTACA AAC TGTAGGTACGATGTCCCGCCCTTGCTA TATAAGAGACAAAAC 100 46
     DIP0775  754893 ..  754928 -   -25  -4.05193   GAGGAAACACAAGAA    GAGGGGGTTTCTCGTA TTTG TACGAGAAACCCCCTC     TTTGAGCAAGCGGAT 100 53
     DIP0773  752191 ..  752217 -  -2.2   -3.1739   ATATGAGTCGATGAA         CACTCTATTATG CAC CGGAATCGAGTG         CGACTTCCGTGATTC  42 6
     DIP0772 NONE
     DIP0771  749783 ..  749808 - -15.5  -4.79223   TCATAGTAGCAAAAA         TCGTCTCGCCG AATT CAGCGAGACGA          TGGATTCCAACGGGG 100 53
       tnpA1  741956 ..  741967 -  -2.2  -3.39844   CCTACAGGGCAAATA                GGTA ATAT CACC                 GACATACACTTGGTT  46 430
     DIP0764  739877 ..  739892 -  -7.6  -3.70919   CCGAAATTTTAATAA              CTAAGG CATA CCTTAG               TCAATCATTCGGCGT  67 410
     DIP0762 NONE
     DIP0761  738432 ..  738451 -    -7  -2.55015   ATGGCACCTAACCCA            GGGAGGCC CTCA AGCCGCCC             GGTCCTAGATTTCAG  52 256
    DIP0757A NONE
     DIP0757  735975 ..  736003 - -16.2  -3.04792   GCAGCATTGCCAACA        TGAACTTCCGTG TCGTG CACGGAAGTTCA        ATCAGTTTGCATGCG 100 23
     DIP0747  722811 ..  722835 -  -3.6   -4.4078   GTTCTTCAAGCAAAA         CTT-TTGGAGC GTAA GCGCCAAGAAG          AGCGTGCCGAACTTG  66 234
     DIP0745 NONE
     DIP0744  719964 ..  719977 -  -5.2  -3.37056   ACTACCCATGCACAA               CCCC ATGGCA GGGG                CCGTTCTTTGTGCCC  53 146
     DIP0737 NONE
     DIP0736  712363 ..  712394 - -12.9   -4.4767   GCATGCACGATAAAA      GCCGCCTACCCGG TACTTG CTGGGGAGGCGGC       TTGTGGTTGTGGTTA 100 48
     DIP0735  711885 ..  711898 -  -3.1  -3.11366   CGAGGCGAAAAGAAT               CAC-GC CAA GCAGTG               CGAAGAAGTCCTACT  44 44
     DIP0734  710875 ..  710912 -  -8.5  -3.58269   TAATCGAGCTCGAAA   CATCCGGTGAACAGC GGATTTGT GTTGTTTACCGGATG    TATGTAAAGTTACAT  67 431
     DIP0732 NONE
     DIP0731  706311 ..  706328 -  -2.7  -5.61596   ATCCCCAGAAAAAAA             CTGCAGCG AGG CGCT-CAA             AGGAAAACCAGGCGA  89 143
     DIP0729  703848 ..  703903 -  -9.7   -4.0492   CAATGGGCAGACAAA GCCCCCAAG-GCTG-AACGCGCCAAGG GATA CCTTGAGGCGTGGCAGCGCATGGGGGA CGTTGGCTAATCGTT  80 32
     DIP0727  702413 ..  702433 -  -6.1  -4.16943   TGCGATAGCCGAAAA            TCTTCCGCA ATC CGCCGAAGA            GCTGATGCAGATTTC  68 55
     DIP0718 NONE
     DIP0717 NONE
     DIP0716  686936 ..  686952 -  -3.7  -2.78384   GGCTGCTGCACTACA              CTTTTCA CGG TGAACAG              CGAACAAAAAGAATC  43 473
     DIP0712  685792 ..  685849 -  -6.5  -4.53419   TACGAGAATAACAAA GCTCGCGATGCAAAGTCCATCTTTTCCA TTATC TGGGA--GATGG-CCTCGAATCGCGAGC TTTGTTGTGCTCTTA  76 228
     DIP0711  685070 ..  685098 -  -2.5  -3.96148   GCGGTTGAGGATAAA       CATGCAG-ATCA CACCAC TGATACTGCAGG        AAGGAAGAACAAAGC  53 297
     DIP0708  683454 ..  683464 -  -2.4  -3.62046   TTAGGGTGGGAACAA                 CACC AAC GGAG                 GCTGTTATTGAGCCA  50 506
        aroA NONE
     DIP0705  680887 ..  680912 -  -2.5  -4.08767   CGCACGGGCCTAAAA         CTACTCAAACG CCTG CGCCCGAGTAT          CAAAGATGCCATCTT  56 85
     DIP0690  664670 ..  664684 -  -5.6  -3.47573   TGAGGCAGAGCACAA               TGCGCG CCT CGAGCA               TGATGGTCCGATGAT  55 199
     DIP0685  659855 ..  659867 -  -6.2  -3.97139   GAATGGCAAGAACAA                GCGC TTTGT GCGC                AAACTGACCCAGAGG  65 284
     DIP0680 NONE
     DIP0679  654643 ..  654653 -  -6.8  -3.28712   TGTGCTGCTGCAGAA                 TGGC TAC GCCA                 TGGAGGTGTTGGATG  56 123
     DIP0676  652573 ..  652584 -  -5.8  -3.79519   AATCGGAGTAGGAAA                CCCA GTCA TGGG                 AGACGACGGCGCAGG  63 497
     DIP0669  644523 ..  644536 -  -6.7    -3.767   CATGTACGTAGCAAA               CGAAG GCAC CTTCG                TGGCGATCGTTCCCG  62 207
        hypC NONE
        hypD  641693 ..  641713 -  -6.2  -3.98016   ACTACCAAGAAAACA           TGCGC-CAA GAAG TTGAGCGCA            AAGATGCCAACCTCA  65 521
       pccB2  636732 ..  636772 - -17.1  -4.91109   TTCTCAGTAGAAAAA  CTGGCCTAGATTACTCA TGAACAG TGGGTAATCTAGGCCAG  TTTTGTACTATCTGG 100 197
       pccB1 NONE
     DIP0657  632925 ..  632964 - -23.8  -4.68593   TTTAGTATGCAAAAA  GGGCTTGGTG-ACCCCCCA TGG TGAGGGGTGCACCAAGCCC  TTTTAAAACCAACGA 100 52
     DIP0656 NONE
     DIP0655  630458 ..  630482 - -12.9  -2.81313   AGATGGAGAAGACGA          GGCGAGCACGA TAT TCATGCTCACC          TATAGTAGGCGCTAC  77 37
         maf NONE
     DIP0653  629162 ..  629175 -  -8.1  -2.70946   TTCTTGGATAAAGAT               GGCCA AGCG TGGCC                CCTATCGCAGTGCAT  57 299
        sseA  624548 ..  624574 - -13.1   -3.6715   CCATTGAACGGCAAA         TTCCTCGGAAG AATTG CTCCCGAGGAA         TTCATTTTATAGTCA  85 55
       accBC  622434 ..  622479 - -19.2  -4.76274   GAAAGTAAGACAAAA GTGGGCCTTCCCAC-GGTACT ACTTG AGTACCTGCGGGAAGGCCCAG GTGGGGTGACGTCAG 100 109
     DIP0648 NONE
     DIP0647  621150 ..  621188 - -13.4  -2.65815   GTTAGACGCACAGCA  GCCGGTTCGATTATCTCC CGCGC GGAGAT--TCGAACCGGC  TGCTGTTATTTTCGT  78 45
     DIP0641 NONE
     DIP0640 NONE
     DIP0639  610349 ..  610397 -    -8  -4.02424   AGCAACCAGTAGAAA GCGGCATTCACAGCCGCACGGCC ACAC AGCCGCACGGCCGCACA-GCAGC CTTTCACCACAGCCG  74 183
     DIP0637  608010 ..  608064 - -28.9  -5.62288   TCAACAAAATAAAAA CAACCCTCTGGGTACGCAGACGATG ATACA CATCGTCTGCGTACCCAGAGGTTTC CTGTTTTAACGATCT 100 31
         icd  600473 ..  600499 - -18.2    -5.252   CAGGGGCATAAAAAA         TGGGAAGGAATC GTC GATTCCTTCCCA         TTTTTTAGCTATAAA 100 52
     DIP0630  598895 ..  598941 - -20.4  -2.71731   CCCATGCGTGAATGA CTAAGAGGGGGGTCTGCTGTC GTTGGT GGCAGCAGACCCCC-TCTTAG TCATTCGGGTCTAGG 100 42
     DIP0624  592150 ..  592166 -  -5.1  -2.60079   GCAGTTGATAATCGA              GTTCATG CTA CATGGAC              AGCTCTGTCTAGTCT  47 39
        metX NONE
     DIP0622  589258 ..  589315 - -10.2  -2.57132   TCGCCTTTTGACAAT CCGC-ATG-A-TGTGGGTAGGAAAGAATC GCC GATTCCTTCCTACCTCCAGTACATCGCGG TAGCGGCGTTTGTAG  66 402
     DIP0611  577936 ..  577948 - -10.5  -3.05384   CGTGTCCTTATTTAA                GGGGC CAA GCCCC                GCGAACCTCGCGCAG  71 71
     DIP0610 NONE
     DIP0609 NONE
     DIP0608  575157 ..  575198 - -25.3  -3.65812   TCGCGGGGAAGAGAA GCGAAGGCGCCCCCGT-ATC TGT GCTCACGGGGGCGCCTTCGC CGAGTAGTGCTGTGC 100 41
     DIP0607  573550 ..  573582 - -17.9  -3.61398   TTCCTCCGGGAAGAA      GTTGTGGCAGGAATC GTC GATTCCTGCCACAAA      CCTCCTAAAACAGGC 100 99
     DIP0605  571702 ..  571720 -   -11  -4.08394   AGATGCTCGGGAAAA             CGCAGTGA CGA TCACCGCG             ACGATGCAACTGAGC  88 260
     DIP0602  568869 ..  568891 -  -2.7  -3.53444   GCAGTCGTTGCTAAA          CCCCCAGATA TTTT TATC-GGTGG           TTGGAACTCTGGAAT  49 302
     DIP0598 NONE
     DIP0596  564029 ..  564070 - -13.1  -3.36749   CAGTTCCAACACCAA GCCCCCACA-TATGCAGCAA TTC CCACTGCACAGCGTGGGGGC TTCGTGCTTGTTAAC  82 36
     DIP0589  559278 ..  559290 -  -6.3  -3.57462   TAGTCCACGCGGAAA                GAATC GTC GATTC                TTTCCGGTTTTAGTG  59 72
     DIP0579  546973 ..  547020 - -19.5  -2.94747   CCACTGCAGTAGAGA GCAAAAGAGCTGGTAGGA-AGA TTATT TCTTTCCTGCCAGCTCTTTTGC TGTATGGGGGTGCAG 100 44
     DIP0567  535666 ..  535707 -  -2.2  -4.56978   GCCGCAAAGAAGAAA CGCGAACTCC-CCGC-ACGG GCAT CCGTTGCGGCAGAGATAGGG GCGTCGATACGCCCG  65 104
     DIP0555 NONE
     DIP0554  522417 ..  522457 -  -2.4  -2.78596   CATTTTGTCACTAGA  GCTGCACTGGGCCAGCAA CCTTC TTGCTTGGGGAGTGCGGC  TCTATGACAGATTTT  39 426
     DIP0539  508055 ..  508112 -   -13  -4.14764   GGGGAAATAAGGAAA GAGGCGGTGTC-CAG-AC-ACCCTAGC AGTCTGG GCTAGGGCAGTGCTGAGACACCGCCTA TGAATGCGGGAAGTG 100 46
     DIP0538  506684 ..  506728 -    -2  -2.78679   TTCCCTTACCGAAAC GCTTGATCCGCTACCGC-AGC TGGG GCTTGCGGTGGCTTATCCAGT ACTTTTGGCGGTAGC  39 62
     DIP0533 NONE
     DIP0532 NONE
     DIP0531  497372 ..  497393 -  -2.3  -4.56597   TGTGGTTGGTAAAAA           GACT-CCTTG GCA CAAAGCAGCC           CTCGTGCTCATCGTC  65 503
     DIP0523 NONE
     DIP0522  490581 ..  490612 - -15.9  -3.89348   AATCGCATAGAATAA      GGAGCGCTCCTCT TTGGTG AGGGGAGCGCTCC       TTTTTACGTTATTGA 100 41
     DIP0515  484135 ..  484174 -  -9.4  -4.72272   TTGCTGGACGAAAAA  TGTTTGCCGGTGGC TGTGCTATTTAT GCCACCGGCAAAGA   GATAAAAGGTGGCGG  90 109
     DIP0514 NONE
     DIP0513 NONE
     DIP0512  480203 ..  480215 -  -2.7  -3.48877   CATGATAGGAAAAAT                CCTTT CAA AAAAG                CGTAAGTTTTAAAGG  47 34
     DIP0511  478886 ..  478918 - -12.7  -5.05113   GGTATACAAAGAAAA      CCGACCCCGTGCC GGCATGG GGCAGGGGATCGG      TGGCATATGTCTGTG 100 377
        moaA NONE
     DIP0506 NONE
        moaC NONE
     DIP0504  473653 ..  473681 -  -6.7  -4.73682   TGGCACAAGAGAAAA        TAAGGCCCTGCCA CTT TTACAGCGCCTTA        TGAGTGATGAATTGC  81 426
        narK  471972 ..  472020 - -13.3  -4.54727   GGGGTGAAACCAAAA GAATATCCGGTTACGTGAGGCAA AAC TCATCTTGCGTAACCGGATATTC TGATAATATTTTTCA 100 44
     DIP0501 NONE
        narG NONE
        narH NONE
     DIP0498  464295 ..  464313 -  -2.5  -4.87665   GGCGACCCACAAAAA            CATGTCAT AGCT ATG-CATG             GAAGCTTTTTCCTTA  68 38
        narI  463455 ..  463470 -  -3.2  -3.50808   GGTAGCAGAAGAACA              GCTGGT GAGT AGCAGC               GCCCCTGCGACGGCT  49 88
     DIP0496 NONE
     DIP0495 NONE
     DIP0494  460008 ..  460018 -  -5.4  -3.79906   CTATGGCGACAATAA                 TTCC GTC GGAA                 TGAGCTTAGCTCAGG  59 98
     DIP0493  458805 ..  458825 -  -3.9  -2.82987   TCAATAGTCATCAGA            GTCCAACCC ACT GGATGGAAC            CATCTGCCATTTTCT  44 0
     DIP0492  457298 ..  457310 -  -5.5  -4.07568   TGCCTTCGGTGAAAA                GACAC TTC GTGCC                CGTGGCGCCTACAAA  65 472
     DIP0465  434289 ..  434301 -  -7.7   -4.3898   ATCAGTCGCAGAAAA                CGGAA TAA TTCCG                GCGATGGGCAGATCA  76 38
     DIP0464  433606 ..  433624 -  -3.8  -3.60098   ATGGTCGACGTCAAA             CTCATCGC CAT GCAACAAG             GTGCATGGGGGCGCG  51 126
     DIP0457 NONE
     DIP0456  427221 ..  427236 -  -2.4  -3.04102   GGACTATAAAAATAT              CCTCGC GTGC ACGCGG               TTATGCAGGTTAAGC  42 35
     DIP0455  426589 ..  426606 -  -4.1  -3.66803   CCTGAAGATTGCAAA             CCAAGCA AAAA TTCTTGG              GCGTATTGGTCGAAA  54 121
     DIP0452  420801 ..  420815 -  -7.2   -3.3452   TACAGGACTCGACAA               GAAATC CTA GATTTC               CTCAACTCAGAAGCG  61 233
     DIP0449 NONE
     DIP0448  417345 ..  417370 - -20.5  -3.28712   CGGTCTGTTGTAGAA         GCGCCGCCTAG TTTT CTAGGCGGCGC          TTCTTTTTATAAGTT 100 275
     DIP0435  398848 ..  398864 -  -4.3  -2.60423   ACGGCAATCAAGTCA              TCCAGGC GAT GCTCGGA              CTTGAGGGTGATGAT  44 52
     DIP0434  397902 ..  397912 -    -4  -4.18488   ATCTATGTCAAGAAA                 GTAA CGC TTAC                 TTCCACTTTCGGACC  60 144
     DIP0428 NONE
     DIP0427  391428 ..  391448 -  -6.7  -4.45544   GGCCATCAATGAAAA            CGGCTGGCA CGA TGCCGGCTG            GCAAAATCTCAGCCT  75 67
        menB NONE
     DIP0420 NONE
        menA  382744 ..  382755 -  -4.4  -3.37344   CGGTTATCCAATTAA                TAGC GGTG GCTA                 TTCAGGCGCCTGTGC  52 176
     DIP0416 NONE
     DIP0415  381749 ..  381759 -  -5.4  -3.75024   GCGTATGAGCAAGAA                 CAAG CGT CTTG                 CGGCTTTAACGTCGC  58 360
     DIP0406  372457 ..  372473 -  -2.9  -3.07816   TTTTGATTGATGCAA              TGTCGAA GAG CTCGGCA              GCTATTGAGCACCCT  43 252
     DIP0404  369743 ..  369761 -  -4.4  -3.24245   CGAGTGACAACTCAA             CCCGAGGC CGT GCGTTGGG             CCGCCGCATCGTGGT  50 108
     DIP0398 NONE
     DIP0392  358854 ..  358878 -    -5  -2.52676   CAGCGGCCGAATCCA         CATGGATGTGG AACG CCACA-CCGTG          ACCGTCGACGGCGAA  46 237
     DIP0387 NONE
     DIP0386 NONE
     DIP0385  351165 ..  351214 - -11.4  -3.94333   GACCAATAGAGGAAA CGCCACCACGGATGATCTCGTCGC ACTT GCG-CGCGAGG-TCCGTGGCGGCG TGATGGATGCCTTCG  85 84
     DIP0383  349651 ..  349665 -  -4.2  -3.00525   CCCCGCGAAATTAGA               GGTTCT TGG AGATCC               ACTTCGAGGTCAGAT  47 6
     DIP0382  348744 ..  348754 -  -8.2  -2.92018   AATATGTGAATTAGA                 CCGC TTT GCGG                 TGTGACATTCGTCGA  60 89
     DIP0379  345123 ..  345133 -  -6.8  -2.80935   ATTGTAGCTAGTAGA                 CGGT CAA ACCG                 CGGGAGCGGAAAGTC  53 7
     DIP0378  344305 ..  344354 - -10.1   -5.0666   TAGTGAAAAAAGAAA CCCCGCAGTTAGCCT-TGCCCAC CTATGT GTGGGATGAGGCCAA-TGCGGGG CTGTTGGTGCGCTAG 100 37
     DIP0369  336078 ..  336115 - -11.2   -3.4158   TCTAAAAACCATGAA   GATGCTCCTCGTTGCC GCACCT GGCAGCGGGGAGCGTC    GGCGTATCATGTGGC  77 185
     DIP0367  334359 ..  334370 -  -4.4  -2.90573   TCAGTTAGAGTAAAG                TCAC AGGA GTGA                 ACTTTGGTTTACTTG  47 14
     DIP0366 NONE
        slpA  333070 ..  333105 - -14.2   -5.4505   GGGGGTAATAAAAAA    CCTCGCTGATAACGC ACCCAAA GCG-TATCAGCGAGG    AAGTAAAGCGAAGAG 100 43
     DIP0364 NONE
     DIP0363 NONE
        rmlB NONE
     DIP0361 NONE
        rfbA  326028 ..  326042 -  -2.8  -2.72379   CCAAGGGTTTAACGA               TGCC TGGAGTG GGCA               CCCCGCAGCGCAGGT  41 392
     DIP0358  323847 ..  323868 -   -13   -4.3255   CCGCTAACCAATAAA           GCCGAGGC ACTAGG GCCTCGGC            TTTTTCTTATGCGGT 100 32
     DIP0356 NONE
     DIP0353 NONE
     DIP0352  313666 ..  313694 - -23.3  -4.77157   TTAAGCCATCAAAAA        GCTAGCGACCACC AAT GGTGGTCGCTAGC        TAAAGGTGTAGGCAA 100 52
     DIP0350  311758 ..  311773 -    -4  -3.61715   GAGGTTGCCGAAGAA              CTAGCCC CGT GGG-TAG              AGACCTTCGTGCCAG  53 421
     DIP0348  310108 ..  310118 -  -5.4  -3.05647   CGGCAAGCATAGACA                 GACT TAA AGTC                 GTCGTGGACCTTACT  51 36
     DIP0339 NONE
     DIP0338 NONE
     DIP0337 NONE
     DIP0336  306161 ..  306171 -  -4.6  -3.70443   CCAGCAGTAAAAAAC                 GCGC AGA ACGC                 CTCAAAAAGAACCCA  56 460
     DIP0332  302296 ..  302306 -  -4.6  -4.99043   CGGCGACAAAGAAAA                 CACC TTC GGCG                 CTGCATGGGCCGACC  80 239
     DIP0330  299466 ..  299476 -  -2.4  -3.54424   TGTGACCTTTTTAAA                 GGGC ATA GCCT                 TGCATGATCCATGTC  47 10
     DIP0329  297344 ..  297379 - -24.9  -3.19175   GTCCAAGACATCTAA    GGGAGATCCGCCTCG AATCAA CGAGGCGGATCTCCC     TTGCACTAGCTGGGC 100 44
     DIP0328  295952 ..  295971 -  -6.4  -3.66844   CCCATACCTGAAGAA            GGGCA-GCG ACT CGCGTACCC            TTGCGAGCGAGGACC  62 319
     DIP0326  291523 ..  291542 -  -3.5  -3.18383   ACCGCTACGCAGCAA            CCATGGG TGCAAG CCGATGG             CACCTGCTGCGCCAC  47 300
     DIP0319  282570 ..  282583 -  -3.7  -3.96298   TATCGACCAAGCAAA               CGCCG CTGC CCGCG                CCCATGCCATCGGGG  58 487
     DIP0311  277059 ..  277079 -  -3.1    -2.705   AGCAACACCATATCA            GCGCCTACA GCG TGCTGGCCC            CCGACCATATTGCGC  41 409
     DIP0309  276183 ..  276213 - -14.9  -3.54488   TCCTTCTAAATAACA      TAACAACGCC-CCG AAAA CGGAGGCGTTGTTA       GATCAATGAGCGTGG  91 56
     DIP0308  275175 ..  275185 -  -6.8  -2.63596   TGGTAGGCGATACCA                 GTGC GCT GCAC                 ACCCCCGTGGCCACG  51 58
     DIP0303  270723 ..  270743 - -18.3  -3.97088   TCGCACAACACGAAA            GGCAGGGGC AAT GCCCCTGCC            TTTGTTTTTACTGTC 100 48
     DIP0298  266137 ..  266169 -  -6.4  -3.14132   GGGTGTTTCCATGAA     GCAGATGGGCCAGGTT ATG AAGCTGGC-CA-CTGC     GCAGGCTGCAGGTCG  52 94
     DIP0296  264632 ..  264673 - -24.1   -3.6269   CGAGCTACAGAAAGA CAAATTAACCGGTGCTCTC AGCT GAGAACACCGGTTAATTTG  AGTTGGTCGGGATAA 100 179
     DIP0295  263463 ..  263476 -  -3.7  -3.89346   AAAAAGAGGAGCAAA               CGCTG CCAA CGGCG                GAGTAACTTTGTAAC  57 108
     DIP0293 NONE
     DIP0292 NONE
     DIP0291 NONE
     DIP0290 NONE
     DIP0289 NONE
     DIP0288 NONE
     DIP0287 NONE
     DIP0286  254418 ..  254439 - -10.3  -3.64487   CCATAGCGGTAACAA           TTGGTAACA GTGC TGTTACCAA            CCACAACCGAGGGGA  77 42
     DIP0285  252916 ..  252940 - -17.9  -4.84492   TCAACGATAACAAAA          GCGCTGGGGAA TTC CTCCCCAGCGC          TTCTCCTAGTCAGGA 100 42
     DIP0284 NONE
     DIP0283 NONE
     DIP0282  249201 ..  249249 -    -6  -3.87815   GGGTATCCCCAGAAA CCGAGGAGCGCGTCTAC-TGG TACTGGAC CCAAGTAGACGAAAACCTCGG TGCGAAAATCCGTGA  63 52
        sigC  247050 ..  247062 -  -6.2  -3.01712   GCTTTTGGTCTAATA                GCGG TTAGC CCGC                TGCCTCGTTGGTGTC  52 17
     DIP0276  239549 ..  239559 -  -5.4  -2.53894   ATCAGCACCATCAAC                 TGGA TCG TCCA                 TAGCCTCCACGAACC  46 328
        leuA NONE
     DIP0265  227742 ..  227761 -  -2.8    -2.882   GGGAAACATTCAAAT            CCTAGAGGT TAA ACC-CTTGG            TCGCGGGCGATCGCG  42 7
     DIP0264 NONE
     DIP0263 NONE
     DIP0262  224201 ..  224245 - -12.2  -3.06915   ATTCAGGTTATTGAA CGAACCGGCGAGTACACAGGT CGCT ACC-ATGTGCTCGGCGGCTCG CTTGACCCCCTTGCC  76 361
     DIP0255  218806 ..  218816 -  -5.4  -2.91593   CACCTTTCCAGAAAC                 CTGA GAA TCAG                 CAGCCGTATCAAACG  49 80
     DIP0254  218210 ..  218232 -  -4.1  -3.12668   CACCTGGACACTCAA          CCAAGCGCTC GTTG GAGC-CGTGG           GCTTTGTATTCGTCC  45 69
     DIP0245  208156 ..  208173 -  -2.8  -3.61715   CAGTTTGGTCAATAA             GATATT TTATTG AATATC              TACTGGCAAACAGAT  49 105
     DIP0244 NONE
     DIP0243  207077 ..  207088 -  -2.2  -4.63218   CTTTCTTGAATAAAA                GCAG CAGA CTAC                 CAGCCCCTTGCTTGG  65 235
     DIP0242  206569 ..  206600 - -17.4  -4.09108   GGGAACGGACATAAA      CATAGCCCGCCCAC TCGG GTGGACAGGCTATG       AATCTTCGGTGTCCT 100 165
     DIP0241 NONE
     DIP0240  205530 ..  205556 -   -18  -4.99947   GGCAAGCAAAGAAAA         CCCAGAGCGCGG GGT CCGCACCCTGGG         TTCAACCTAGGCCGC 100 372
     DIP0233  197323 ..  197338 -  -2.4  -2.60423   ATGTTAATCAACGCA              CCAGGC AAAA GCCCGT               TAACTCTCCGTGGTG  39 25
     DIP0232  197146 ..  197156 -  -5.4  -4.30576   CCCGGATCATGAAAA                 CTAC AGG GTAG                 ATAAGCCATACTGGG  69 71
     DIP0229  195232 ..  195246 -  -4.9  -3.05597   GGCACGGTGGAAAAT               CCGGC GAAGG GCCAG               CAGACGTTGGGCTGC  47 298
     DIP0226  192499 ..  192518 -    -2  -2.80816   TGTTGATGCATGATA            TTCATCCG TCGA CGGCTGAG             GCGTTGCCGGGGATT  39 121
     DIP0188  159667 ..  159677 -  -6.8  -4.50358   ATGTAAAGATCAAAA                 TCCG TGA CGGA                 CTCATCGACCGCCTC  75 468
     DIP0186 NONE
     DIP0185  158614 ..  158627 -  -6.7  -3.26546   TGAGAAAGTGATTAA               GGCAT TAAC ATGCC                CTCTTCTCCGGCTGA  58 16
     DIP0184 NONE
     DIP0183  156861 ..  156883 -  -4.6  -3.29511   CTTAGTTCTTTAGAA           GGGGCTGGGC ATT GCCCTTCACC           GGGTCTTGCTTGCCG  50 68
     DIP0182  155293 ..  155303 -  -5.4   -2.8007   GCAAGCGATCAAGCA                 CATC GCT GATG                 AACTAATCAAGGATC  47 322
     DIP0178  150520 ..  150577 - -10.2  -3.14878   TCCTCGAACTCAAGA CCACGAAAACCGCAGGAC-GCGATTT TCTCGCCG AAAT-GCTGTCCTTGGGTTTTCGTGG TCTTGAATTCGAGTT  71 75
     DIP0177  149329 ..  149340 -  -5.8  -2.71924   GAGCTTCGCCTAAAC                CTCG AGGA CGAG                 CTTTCCGGTTACCTC  51 8
     DIP0175  147143 ..  147153 -  -3.2  -2.71712   TTCTCCTTCTTAAAC                 CCAG TAG CTGA                 CGCGGAATCGCCATT  41 9
     DIP0174  146278 ..  146329 -  -9.4  -5.02074   CGACCCGCTAAAAAA TCGGTCCGGTGGGCTGGGACATCTC ACG AAGAGATTCCAGCCCACCGGAT-GT TGGCTAGTACTACAT  93 35
     DIP0168  140499 ..  140511 -  -2.6   -2.6574   GAACTACTCACATCA                GAGC TCAGT GCCC                CAGAACTAGGGGCGT  39 31
     DIP0163 NONE
     DIP0162 NONE
     DIP0161  135265 ..  135316 - -13.2  -5.24449   TAGAAACGCAAAAAA TGGTGCCCCTTATGACCAGA TCGGAGTACTTT TCCGGTCACAAGGGGCACTA CAAAGTGATGTGAGA 100 52
     DIP0160 NONE
     DIP0159 NONE
     DIP0158  128703 ..  128721 -  -5.9  -5.25803   AAGGGCTAGAAAAAA             CCTACGG TGTGT CCGTCGG             CTTTACTCCCATCGA  90 371
     DIP0154  124323 ..  124337 -  -5.6  -4.73388   AACCGCGAGGAAAAA               CTCACC CTC GGGGAG               GTGCGCATTCTTGAG  76 249
     DIP0152  122627 ..  122673 -  -8.7  -2.85668   GATGTTGACACCATA CCCA-GCGGCGCAGT-GACCACC TAT GGTGACATAGCGCGCCGCGTGGG GTGTGGCGCCCGCCA  62 219
     DIP0145  120043 ..  120058 - -10.4  -4.67641   AGGGCAAAAGGAAAA              GCACCC CACG GGGTGC               TTGGTGGTGTTAGCC 100 35
     DIP0140  117566 ..  117586 -  -6.9  -4.95302   TCAAACATAATAAAA            CATCCCAGA TCG TCTGAAATG            GGAACGACAGCCCCC  86 61
     DIP0139 NONE
     DIP0138  116885 ..  116899 -  -5.7  -4.11216   CCTCCATCTTCAAAA               TTCCC ACACA GGGAA               GAACCTAAATACACT  66 46
     DIP0137  116265 ..  116289 -  -3.6   -4.0683   AAACAAATCCACAAA         CTTGC-CAGCT AATA AGCTGCGTAAG          CCAACAATTGCTCCG  59 196
     DIP0132 NONE
     DIP0131  110138 ..  110167 -  -7.2  -2.82623   GCTGGCGCACAACTA      GGCG-CACGCACCG TCCT CGGTG-GTGGCACC       CGCCTCCTGCGCGCA  56 96
     DIP0129 NONE
     DIP0128  107763 ..  107777 -  -2.1  -5.58209   CCAAAGCCAAAAAAA               TGAAC GACGA GCTCA               ACGACATGCTGGGCT  85 86
     DIP0123  101417 ..  101427 -    -4  -3.14132   GGGGGCGCGTACGAA                 TATC CAG GATA                 ATTCGGTGTTGCATG  45 387
     DIP0119   98408 ..   98418 -  -2.4  -3.05384   CTGGCCGCGAGGCAA                 GCCG CCG CGTC                 AACGATCACTACTAA  42 45
     DIP0117   96959 ..   96975 -  -2.9  -3.69395   TTCAGTAGCGAACAA              GGATTGA AAC CCTATCC              TTAGCTGGGGATAGT  52 26
     DIP0116   96088 ..   96111 - -13.2  -4.60746   CTAAAAATACCAAAA          GCCTCCCCACT TTG AG-GGGGAGGC          TAAAGATGATGCTAG 100 37
     DIP0115   94336 ..   94349 -  -3.7  -3.95378   GTAGACCTTAAAGAA               TCCCG ACTT CGGGC                TCTCGACGCCTATAA  58 485
     DIP0104 NONE
     DIP0103 NONE
        tipA   83915 ..   83961 - -18.9   -4.8048   GCCGCATATGAAAAA CGGCCAGATGAGTTGGGCA-CA ATGT TGCTGTCCAACCCACCTGGCCG ATTTTTATTAGGTGT 100 33
     DIP0100   81742 ..   81769 -  -3.4  -3.75292   ATCCATGACCAATAA        CTCTACA-GCGGT CAC ACCGCATACAGCG        ACCAGCGAAAAATCT  52 39
     DIP0099 NONE
     DIP0098 NONE
       opuBA NONE
       opuBD NONE
       opuBB NONE
     DIP0094   78190 ..   78216 -  -2.3   -2.6563   GCTTCCAACAATGGA         TGGCGCAAT CCGTTTTTT ATTGCGTCA         CTTAGACTCTAGAAA  39 23
     DIP0093   77750 ..   77765 -  -2.6  -2.73854   TACTAAAGCACATGA              TTTCCA TTAA TGAAAA               CGTATTGAAAATATT  39 64
     DIP0092 NONE
     DIP0091 NONE
     DIP0090   75064 ..   75075 -  -2.2  -3.16564   TCGCGAGGCGATGAA                CTCG GAGG CGAA                 GTATCTATTCATGGT  42 30
     DIP0089   73580 ..   73601 -  -3.7  -4.35524   TGCGGAAATGTAAAA           CG-GCCCAAA AAG TTTTGGCACG           AACTACTCACTTCGA  64 72
     DIP0086 NONE
     DIP0085   71462 ..   71475 -  -3.8  -4.46112   GTCTACGGAAATAAA               GCAG TACTAG CTGC                TGGCCCTAGACGATA  66 395
     DIP0074 NONE
     DIP0073 NONE
     DIP0072 NONE
     DIP0071   62812 ..   62857 - -19.2  -4.15396   TGGGAAATGAAATAA TCGCCGGTATCTGGAACTAA TACTAT TTGGTTCCAGCTACCGGCGA CTCCTCAGCGATGCT 100 66
     DIP0068   60782 ..   60792 -  -6.8  -3.05384   CGGCGGGCTACGCAA                 GGAC ACC GTCC                 TTCTCCGCCACGGTG  54 128
     DIP0064 NONE
     DIP0063   56478 ..   56491 -  -6.7  -3.07344   CTACGCTCTAACACA               TACCC CCTG GGGTA                TATTTTCGAGGGGTG  56 74
     DIP0062 NONE
     DIP0061   53421 ..   53435 -  -5.6  -4.28375   CGAAGAGAGGTAAAA               GTCCAG GGT CTGGCC               ACCGGCGGTGATCGC  69 403
     DIP0059 NONE
     DIP0058   51500 ..   51513 -  -2.4  -2.64695   TCAGCATCAAGCAAC               CAAC CTCACC GTTG                TACGACCAATCTTAA  39 3
     DIP0057 NONE
        ftsW NONE
        pbpA NONE
        pknA NONE
        pknB NONE
     DIP0052   43076 ..   43105 - -12.3   -4.0031   ATCGTCACCAAACAA       CCCACGC-TCAACA CAG TGTTGACGCATGGG       GTTCACCATGTCCGC  90 228
     DIP0047   40978 ..   40988 -  -5.4  -3.10344   TGTCTACTTAATACA                 GATG GTT CATC                 TACCCAAAGTAATAA  51 103
     DIP0046   40561 ..   40574 -  -6.7  -4.23281   AATATCGAAGATAAA               CGCTT AGCT AAGCG                AGCCAAGGAAGGCCG  71 273
     DIP0040   39294 ..   39304 -  -3.2  -3.28924   CAGGGTTTTTGAGAA                 CTGA ACC CCAG                 TATCGTCTAACAGTT  46 32
     DIP0039   38841 ..   38853 -  -6.2  -3.46035   ATTAAAGAAAAATTA                CCCC CAGGT GGGG                ATGTTCGAATCCTTT  56 139
     DIP0028   26670 ..   26685 -  -4.6   -2.6472   CAAGAGGCGACATGA              GGCTAC TGGG GTGGCC               CAACGCCCCAGTTTT  44 12
     DIP0026   25135 ..   25153 -  -5.9  -3.05463   AGGGTGGCGATCCAA             CCGGCAC CGGTC GTGGCGG             CCCAGGCTACATGTT  52 391
     DIP0024   24170 ..   24205 -   -11  -3.28924   GAGCTGCGTCGATAA    CGTGGCCTGCCGCACG TGAA CGCGTGGCAGGCTATG     AATCTGATGGGTTAG  76 37
     DIP0020 NONE
     DIP0019   20474 ..   20484 -    -4  -4.61527   AAAACGCCTGAAAAA                 TTTG TCG CAAA                 CCGCTCGCGGACGTC  68 254
        lldP NONE
     DIP0011   11726 ..   11767 -  -8.1   -4.2558   TATCTTTTAGCAAAA CAGGCCGTGTAAGCCGTCA TCATCG TGGCAGC--ACACGGCCTG TTTTTGTATTATTGC  76 434
     DIP0008    8464 ..    8478 -  -4.2  -3.14132   TTTGTTCGGGAGTAA               GCCC GCGCACG GGGC               TACCTGCCTAGCCTA  48 25
     DIP0007    8035 ..    8092 - -13.5  -2.86568   GAAACATAAAAGCGA CCTCCATTGCTGGATCTCC-ACACCAAC GGG GTGCGTGTTGGAAATCCAGCGACGGGGG TCGCCTGCGTTGTCA  79 134
     DIP0006    7457 ..    7487 - -14.7  -3.23216   CGCTAGCATGACGAA       GGCCCGCCGCAGA GTGTT TCTGTAGCGGGCC       TTCGTAGTGGGGGAG  90 41
