# Supplementary material for: Rapid, accurate, computational discovery of Rho-independent transcription terminators illuminates their relationship to DNA uptake
Source: Genome Biol. 2007 Feb 21;8(2):R22. doi: 10.1186/gb-2007-8-2-r22 (PMC1852404; doi:10.1186/gb-2007-8-2-r22)
Supplement: Additional data file 4 — Best terminators found downstream of each of the genes of the 343 organisms studied. [file gb-2007-8-2-r22-S4.zip › Corynebacterium_efficiens_YS-314.bag]

        dnaA    1760 ..    1798 + -23.4  -2.74012   CCACGGTGGGAATGA   CAAGAAACCCGGTTCACT TCG AGTGGGCCGGGTTTCTTG   TCATTCCGGTGGTCA 100 63
      CE0003    3788 ..    3821 +   -16  -2.53747   TTAGACCGGAAAACC     GGGCGTGAACTGGG CGAACA CCCGGATCACGCCC      ATGTTGTACCCCTTA  84 37
      CE0004 NONE
      CE0005    5689 ..    5700 +  -7.2  -2.57564   AAAGGGGCCTATTTA                GCCG TTTC CGGC                 GTTGTGCCCCACTAC  50 62
      CE0006    7878 ..    7901 +   -16  -3.21912   ACATCCCGGCAGGCA          CACCCCGTGG GTAT CCGCGGGGTG           TTCCTACATTCCCGG  89 54
      CE0007    8853 ..    8863 +  -6.8  -2.73875   GCTCGACTAGACCTC                 CCCT GCC AGGG                 TGGTGTTCCGAGGAC  51 31
      CE0008    9937 ..    9972 + -15.5   -2.6927   TTTACAGCACTACAC    CAGAACCCGGGAGACC TCATC GGTC-CCCGGGTTCAG    TGCTGTCTGGGGACT  81 253
      CE0009 NONE
      CE0010   12674 ..   12686 +  -4.7  -2.83271   CAGGACAACCAGTAC                CCAGG CCA CCAGG                TAGTTCTGGGGATCC  45 328
      CE0015 NONE
      CE0016   17502 ..   17544 + -19.4  -3.58726   TTCTCCTATGCTCCA CAGATAACCACCTCAGGATT TCA AGTCCTGAGGTGGTTTTTTG TTATGTGTACCCGGG 100 291
      CE0018   20793 ..   20803 +  -6.8  -2.57192   CAGATGTTTGACTTG                 GGTC TGT GACC                 TGCGTTGACTTGGGT  50 93
      CE0019 NONE
      CE0020 NONE
      CE0021   23634 ..   23673 + -26.7  -3.17075   CACGGACTGATAAGA  CAACCCCGCGTTTCCCT CCAGAA AGGGAAACGCGGGGTTG   TTGCATTGGGGAACC 100 48
      CE0022 NONE
      CE0023   25553 ..   25566 +  -6.7  -3.96148   CGGTGGGCCGGTTAT               CAGTG ATCA CACTG                TTTGTCCTGACCCCA  66 64
      CE0024   26252 ..   26264 +  -9.1  -2.81464   GTACCCACCGGATCC                GTGGC TGT GCCAC                TATAATCAGTCATGG  58 8
      CE0025   27479 ..   27496 +  -3.3  -3.07291   ATCAAACCCCTCGGC             CCGG-GCG ATA CTCACCGG             TTGGATGGCCTGATT  43 71
      CE0027   29281 ..   29314 + -16.8  -2.70932   CGTCCTGGGAAAACA     CGACAGCCACTCCC GAAGAG GGGAGTGGCTGTGG      TCGTTCAGGAGGGGA  87 50
      CE0029   30842 ..   30872 + -23.4  -4.82901   CTCCCTCTTTCCCGA       TCAGGCCTCGCCAG CTA CTGGCGGGGCCTGA       TTTTTGTCCCCACCC 100 57
      CE0030   31618 ..   31657 + -26.6  -4.82901   CCACAAAGTTCATCA  CATGGTGGGCGCTTCCGG ATCG CCGGAAGCGCCCACCATC   TTTTTATCCCCAGGG 100 65
      CE0032   33070 ..   33111 + -13.5  -2.98947   GGGAAGCCGGAGGGG AGCACCGGCGGCGCGGGAG CGGG CGCGGGTGCCGCCGGTGCG  TGGTTATTCCTTCAA  77 104
      CE0041   44202 ..   44232 +  -5.4  -3.08679   CCCTGACGACCCGCA       CACCGCCCGA AGTTTATGGGA TCGGGCAGTG       TCTTGGCTGGCCAGG  49 35
      CE0042 NONE
      CE0045   46317 ..   46335 +    -3  -3.19668   GATCGATAATTTAAG             CAACGGAT TAG AACCGGTG             TTAAGTTACGTACTA  45 286
      CE0046 NONE
      CE0047   48781 ..   48794 +  -3.1  -3.65224   GGGGACACCATCACC               GGTTA ACGA TGACC                TTGTTCCGATAACGT  52 79
      CE0048 NONE
      CE0049 NONE
      CE0050   55436 ..   55447 +  -4.4  -3.09289   CCCGGAAAACCTCTC                GCTA GGTT TAGC                 TCTCTTAGCCTGGTC  47 92
      CE0051 NONE
      CE0052   56577 ..   56598 +  -5.7  -3.75629   GGATGGGGGGAATTT           CCGGTGCAC CCTT GTGGCCCGG            TTTGCATTCAGGCTA  58 279
      CE0053   58058 ..   58071 +  -8.1  -3.19668   CGGCTCAACCCGTCG               GCAGG CCAG CCTGC                TTCCATTCGATCATG  59 197
      CE0057 NONE
      CE0058   60028 ..   60059 + -13.7  -3.35327   TCGACAAGCTCACGC      CCTCCCCGC-CGCC CCCAC GGCTCGCGGGGAGG      TTCTCGGCGTTTCCT  83 80
      CE0059   61936 ..   61981 + -26.9  -5.65927   AGCCACGACGCTTCC CTGGGCCGGCACCCGGTGGGG TTTT CCCCGCTGGGTGCCGGTTCGG TTTTTTCTTTGCCTC 100 73
      CE0060   63354 ..   63382 +   -14  -3.82486   CACCGCAGATGGAAA        CACCATCAATCC AGACC GGATTGGTGGTG        TTCTTCCTGTTGGAT  93 50
      CE0062   64588 ..   64605 +    -2  -3.85698   TCACTGTATTTTTCC             TGGTGA CTTGAA TCACTA              TTTCTACACACGCAC  53 171
      CE0063   65322 ..   65363 + -31.1  -3.01712   TCACTGACACTCACT GATATCGGGCCCCGTCACC ATCT GGTGGCGGGGCCCGATATC  TGTTCCCCGGACGGC 100 59
      CE0064   66079 ..   66090 +  -4.4  -2.73875   CGGTACCGTGGGGGA                TCAG ATGC CTGA                 TGATCTTCAGAGGCA  44 155
      CE0065   67534 ..   67544 +  -5.4  -3.70068   GGCTCATCCGAGATA                 CTGA CGA TCAG                 TTTCGACTTGTCATC  58 130
      CE0069   70997 ..   71020 +  -9.5  -3.34398   ACCTGTCCCGAATCT          CCCGGGCCA GAACAA TCGCCCGGG           TCTTTCCGGACCGCG  64 82
      CE0075   79270 ..   79297 + -18.4  -3.86975   CCCACCACATCACAG        CCCGCCCGCACC CCAC GGTGCCGGCGGG         TTCTCTTTCGCTTAT 100 44
      CE0077   81518 ..   81539 +  -5.1  -3.78778   GGTCGGGGCGAACAG           GATCGC-GGC CCA GCCGGAGATC           TTCTTCATGTCCTCG  58 252
      CE0080   85618 ..   85628 +  -2.4  -3.17688   GGGCTGGTTCCCCTG                 GCTG CTC CTGC                 TTCCTCGCCTGCTTC  44 104
      CE0082 NONE
      CE0083   88904 ..   88923 +  -4.2  -3.14132   TCTCCACATCCACCT            CGGTGAGC ATGC GTTCACCA             TTGATGAAGCGCCGG  45 45
      CE0088   91863 ..   91899 + -15.9  -4.42386   CGTGGGGGTATGGGG    TACCCCGGTCACCTG TGGTTTT CGGGTGGCCGGGGTG    TTTTCTCCATAAGCG 100 44
        bioB NONE
      CE0090   93641 ..   93655 +  -7.8  -3.53012   GGGAACCCCACCGCC               GGTACC CGC GGTGCC               TTTGAGGCCACAGCG  60 434
      CE0092   95763 ..   95803 +  -3.1  -3.06501   CGGATGCGCTCGGCG TCCCCGGGGTCCT-CGGC GGTGAG GAAGCAGGTCTCCGGGGG  TTGGATGACGGTGTC  43 166
      CE0095   98340 ..   98370 +  -7.5  -3.03124   GGCGGCATCGAGGAA      CCCCAT-GACCCGG GCCG CCAGGTCGACGGGG       TGTTCAAACATGGCG  54 137
      CE0098  101942 ..  101955 +  -3.7  -2.62263   TGGTGAGGGCAGGAT               CCCGC GCCC GCGGA                TAATCTGGACCCCAT  42 35
      CE0099  103914 ..  103955 +  -6.4  -3.64703   CGTCGAACACGATGT CGCGGTCAGCGGTGGC ATCCGCATCG GACACCGCGGTCTGCG  TTTCGGTGGCCACCC  59 501
      CE0101  108316 ..  108367 + -15.3  -2.56095   TGGGTTGAGGCGTGA GCCCCACCCCGACGGC-T-GCGTGA TGGT TCACGTGACGCTGTTAGGGTGGGGC TCCGTTACATCTGGC  81 47
      CE0102  109499 ..  109518 +  -2.8  -3.05384   CGTGCACCTGGTGGA            CCACCGGCA CGG TGCAG-TGG            TTGCGTGCCGCAAAG  43 183
      CE0105  113135 ..  113147 +  -4.7  -2.51547   GGACCTGCCCCTGGG                ACCCG GAT CGGGC                ATCTTCCTGTAACAC  43 1
      CE0106 NONE
      CE0107  115146 ..  115157 +  -5.8  -3.05844   TCTCCCTGGCGGTGT                GCAC CGCG GTGC                 TGTTGCGGTGGACGA  49 116
      CE0111  118598 ..  118608 +  -6.8  -3.21099   TTGTCCATCTGCGCC                 CACC CCG GGTG                 TTCATCCTCGGCGCC  54 147
      CE0118  125289 ..  125304 +  -2.4   -3.3344   CTACCCGGGGCCCAC              TGACCC ACTC GGGGCG               TTCTGAAGGTTCCAT  46 240
      CE0120 NONE
      CE0121 NONE
      CE0122  127625 ..  127663 + -19.6  -3.03338   CCGAAAACACCAACA   ACTCCGGGGTGACACGAT CAG GTCGTGGCACCCCGGAGC   TGTTCCACCGCTTAT 100 60
      CE0126  133798 ..  133817 +    -2  -2.54098   CAATATCGTTTGCAC            CGGGGCTT TGAG GAGTGCCG             ATGTTCCTTCCGCGA  38 179
      CE0127 NONE
      CE0128 NONE
      CE0129 NONE
      CE0130 NONE
      CE0131  141846 ..  141859 +  -3.8  -2.53715   CATGTTTTTCCGCTC               CAGG CCCTAT CCTG                ATTCCTCGTGCTCAC  41 100
      CE0132  142934 ..  142947 +  -3.1   -3.3944   GATAATGAAACCTCC               TG-GCC GTC GGCGCA               ATTTTATGTTCAGGC  47 340
      CE0136  145801 ..  145815 +  -2.8  -2.93382   ATTAAGGGCGCGGAG               TAGCTA CGA TAGCAA               TCTATGACTCTCGAG  42 4
      CE0137 NONE
      CE0139 NONE
      CE0140  150212 ..  150250 + -15.4  -4.72272   TCCTCACCCACCCCA  GGGAGCTTGTCG-ACGC CCTCCA GCGTCCGACCAGCTCCC   TTTTTCATGGCCGAG 100 41
      CE0143 NONE
      CE0144  154760 ..  154777 +  -6.9  -2.74012   CACTACAATCTGAGC             GGGTGAC CACC GCCACCC              TGCTTGCCCTGCTCG  51 20
      CE0145 NONE
      CE0146 NONE
      CE0147 NONE
      CE0148 NONE
      CE0149  158460 ..  158483 +  -2.2  -3.40403   GCACCCGAGGAATAA          CCCCAGCCCG CGAT CGAGGTGGCG           TTGTGGTGGCGGGCG  46 350
      CE0151  159595 ..  159650 +  -3.8  -2.75074   ACCCGTGATGATGGT GTCGCCCCCACCCTCGATATCCGTGGC ACC GGCAAGGAGAGCGAGG-TGGAGCTGGC TGATGTTGAGCTCGC  43 444
      CE0153 NONE
      CE0154  164631 ..  164650 +  -9.2  -3.09327   GACGATGATGGTGCC            CCGTGGGC TGCG GCCCAGGG             TCTTCGGTGCGATCC  60 435
        gltB NONE
        gltD  172690 ..  172725 +  -8.8  -2.51464   TATTGAGAGTGCGCA    GCTGCCAGGTCGCGCCG TTC TGGCGGGTCCGGGC-GC    GTTCATCGATGATCC  52 170
      CE0170  186170 ..  186184 +  -3.4  -3.16564   GCGGACGAAATAGGG               CGTCGT CAA GCGCCG               TTGGTGAGGTCCGGC  43 28
      CE0171  187115 ..  187130 +    -6  -3.34227   GCCTCGACATCTACC              GCGAGC TGTT GCGCGC               TTAGTGCTTTGATCC  56 6
      CE0172 NONE
      CE0173 NONE
      CE0174  188870 ..  188898 +  -3.9  -3.31792   TCAGATACCCGCGGT       TGCGGT-AGGTG AAAAAC CGCTTGACCGCA        TTGTCCGGGTACTGG  49 198
      CE0179  193969 ..  193984 +  -6.8  -3.31792   CGCCTCGACGGTGGC              GGCGACG ATG CG-CGCC              TTGTCCGCGTCATCG  55 179
      CE0181  195308 ..  195331 +  -6.6  -3.18582   CGACGACTGACGGCC          CCGGCTCG TGCAAAAC CGTGCCGG           TTAGTGGCTGGGATG  54 31
      CE0182  196867 ..  196883 +  -2.1  -3.03124   CCACCACCGCGGGAT              CACCCAC CAC GGGGATG              TATTCCCAGGTGGCG  41 375
      CE0190  202361 ..  202383 +  -7.6  -3.30441   CGCCCCAGAAACCCC           GCCACGAACA GAC TGTCCGGGGC           TTCTACCAGCTGCTG  58 263
      CE0194  206836 ..  206864 + -16.7  -4.23758   TGCGTGAATGTTGAA        CCCGCGCCCCG ACATTTC CGGGGTGCGGG        TTTTGCGTATCAACT 100 55
      CE0196  208669 ..  208685 +    -5  -2.56715   TTTCGATGACGAGCT              CGCCCG CGTCA CGGGCA              TGGATTGATGGGGGT  43 1
      CE0197 NONE
      CE0198  209653 ..  209682 + -12.9  -4.42386   ACCGCCAGTGGAAAA       CCGTCTGTGAGCA GTAG TGCTGACAGGCGG        TTTTCTCCATGCCGG 100 167
      CE0200 NONE
      CE0201  214467 ..  214482 +  -2.5  -4.11394   TAACCATGCCACCTT              GG-CCG CGGAA CGGTCC              TTTTCAGGGTGGAGT  59 172
      CE0203 NONE
      CE0204  218035 ..  218050 +  -6.8  -3.29144   GTATCCGACTGCCCG              GGCGGT GTCC ACTGCC               TTGTCCACCAACTGC  54 197
      CE0207 NONE
      CE0208  222251 ..  222265 +  -8.5  -2.78596   AGGCGGTCTGGTGGG               CCCGG TCTGC CCGGG               TATGCTCGAAGCGTG  58 58
      CE0209 NONE
      CE0210  225053 ..  225091 + -13.9  -3.07962   TAGAACCTCCCCCGG  CCGGGCATCGTCGGTGCG TGAA CGCACTT-CGATGTCCGG   TCTTGCCATGTGCGA  79 38
        recR  226181 ..  226210 + -10.7  -2.91912   AGCATGAACAACAGA       GCCACCAACCG CAATGACA CGGTCGGTGGC        TCTGTCAGTGGATGC  64 398
      CE0215  233506 ..  233533 + -22.8  -3.80893   ACGCTGAATGAACAA        GCCGACGCGAGC TCAA GCTCGCGTCGGC         TTTCAGTTGTCAGCT 100 43
      CE0217  240415 ..  240446 + -18.8  -3.33969   CCACAGGGCCTGACA      GGTGGAGGTCAGCT TCCG GGCTGGCCTCCACC       TTGTCCCCTCCATTG 100 42
         ask  243059 ..  243073 +    -7  -3.14211   GGAAGCCACCGTCTA               CGCCGG CAC CGGGCG               TTAATCACCGGACCT  54 7
         asd  244222 ..  244255 + -25.5  -2.62184   GTAGCCACTGTCCGT     CACTGGCCCACCTGA TGTT TCAGGTGGGCCAGTG      TCGTCTCAGGGGGCC 100 37
      CE0224  247728 ..  247757 + -14.4  -3.33492   CGTGTGATGTGAAAA       CCCCACCTGC-GT CCTGA ACTGCAGGTGGGG       TTGTCCACTGGATAA  87 57
      CE0226 NONE
      CE0227 NONE
      CE0228 NONE
      CE0229 NONE
      CE0230  254179 ..  254191 +  -4.8  -2.66748   CGCTGTTGGGAGGCC                GTCG ATGAG CGAC                TACATTTCAGTCATC  43 18
      CE0231  254587 ..  254600 +  -2.3  -3.03243   TGGATCCGCCCCAAC               CCCGT GCTG GTGGG                TGTTGCCCGGTGCGT  41 64
      CE0232  256224 ..  256240 +  -2.2  -3.48276   AACCCCCTGACCGCT              CAGAGC GGGGA GCTGTG              TTCTGTACCCGGGCC  47 31
      CE0240  264713 ..  264725 +  -3.3   -3.7282   CACCCACAAAAACGC                TGCGA CCT TCGCC                TTGTTCATCACCTGG  52 329
      CE0242  265831 ..  265857 + -16.7  -3.05294   TAACCCTGAAAAACA         GGCTGGAAGGT AAATA ACCTTCCAGCC         TGTTGACGGGTTTGG  89 93
      CE0243  267109 ..  267136 +  -3.4  -2.62396   CCGGATGGTAGACAC        CCTGATGCCAGCA TGA TGCTGGGAA-AGG        TAATCTGCCACCATG  40 44
      CE0244  267603 ..  267615 +  -4.8  -3.34398   TGATCCCATCGACTG                CCTG ATCCC CAGG                TCTTTACAGGCGCCC  51 243
      CE0247 NONE
      CE0248  269789 ..  269804 +  -5.4  -5.00616   GTTTCTTGGCGACTT              GGGTTT GTGA AAGCCC               TTTTTTCGAGCGCAG  85 169
      CE0250  271735 ..  271745 +  -6.8  -3.54424   AACAGCTTCCGCCAC                 TGGG CTT CCCA                 TTTCCAGCCCTCCGG  60 207
      CE0252  274672 ..  274686 +    -7  -2.88215   ATGGATAGCTTAGGA               GGGGGG TGT CCCCCA               TGGTCTTTGGTACTC  53 162
      CE0257 NONE
      CE0258 NONE
      CE0259 NONE
      CE0260  285580 ..  285605 +  -8.3  -3.50853   CCCTCGCACTCTGGT         CGGA-CGATCCG GCG CGGGTCGATCTG         TTGTCCTTCGACGCC  62 50
      CE0262  286689 ..  286734 +  -6.1  -4.98255   GCGCAGCCTGCGGTT TTCCGCGGCGAGAT-CCACCG ATTCGG CGGGGGTGTC-CGCCCCGGAG TTTTTATGGTTGCGG  87 253
      CE0264  288176 ..  288196 +    -4  -5.41143   CAAACAGGCCATGGG            GGTAAGAA CGGCC TTCTTCCC            TTTTTTTGAGACGTA  93 175
      CE0267  291917 ..  291930 +  -6.7  -3.84246   AACCTGCTCAAGGGG               TTGCG GATA CGCAA                TTTAGTGCTTACGCA  64 79
      CE0268 NONE
      CE0269  295491 ..  295525 + -27.4  -3.51161   GAAAAGAGGAAAAAC     GAACGATCCCCGCTGA AAA TCAGCGGGGATCGTTC     TTGTCTAGCAGTTTC 100 173
      CE0271  297539 ..  297570 +  -6.5  -3.84451   CGTCAGGTCGTAGTC      GCGGTCGTTGACGC GCTGG GCGTCGGCG-CCGA      TTTCGGTTTCGCCGA  64 388
      CE0274  301626 ..  301645 +  -7.8   -3.1247   TAGCCTTCGGCCTCC            GCTGCACGC CTC GCG-GCGGC            TTCGCTCTGCCCGGT  55 321
      CE0277  304851 ..  304882 +  -9.4  -2.82015   GGGAGGTCTGAAACA      CCCGG-ATCATCCCC CGA GGGGGAGATACTGGG      TGTCATGGCTGTCCA  61 30
      CE0278 NONE
      CE0279  306783 ..  306797 +   -10  -2.79302   AGCCCCTTCCCCATA               TACCCC ATG GGGGTA               TATGATGGCGGTAGT  63 6
      CE0281 NONE
      CE0282  310037 ..  310056 +  -5.8  -3.30771   GGATGTACCGTGAAG            GTATATGT GATG ACATGTAC             TTGTCGCAGATGTGC  51 139
      CE0283  310623 ..  310637 +  -4.9  -2.62396   ATAGCGCCGGGGGAA               CCCCG CCTGA TGGGG               TGGTCTCCGAAGGTA  43 76
      CE0284 NONE
      CE0285  311302 ..  311324 + -13.5  -5.02287   TTTTCCATGAGTAGG           CCGGAGACA TGGTC TGTCTCCGG           TTTTATCTTTTTCTG 100 42
      CE0286  312309 ..  312351 + -19.8  -2.69471   ACATCGAGAAAAACA ACCACCGCCCGGTTCCCC GTTGTCA GGGGGCCCGGGCGGTGGG CTTGTATGGGGGTGA 100 48
      CE0289 NONE
      CE0290 NONE
      CE0291  315848 ..  315858 +  -4.6  -3.29511   CCGAAATCCGGCGGG                 TCCG CCC CGGG                 TTGTGAAAGAGTAGA  49 144
      CE0292  317080 ..  317102 +  -5.5  -3.56092   GCAGTGCGCCGTGTC           CTGACCTGA CCTGA TCTGGTCGG           TTTCAGGAGTCGTGG  55 22
      CE0297 NONE
      CE0298 NONE
      CE0299 NONE
      CE0300  326393 ..  326442 + -11.5  -3.58726   CCCTCGCCCTGAGCT CCCTGGTTGTGGTCAGCGCACTCA TCA TCGGTGTGCTGACCACA-CTGGCG TTGTATGTGGCGGCG  74 422
      CE0302  327022 ..  327036 +  -3.4  -3.81287   CCGCCAGGCACGTTT               CCCGGC GCC GCTGAG               TTTGATGCTGGTCTG  54 106
      CE0306  330746 ..  330765 + -12.2  -5.12707   AGCTGAATCGAGAAA            CCGGTAAC CATG GTTACCGG             TTTTTTCGCATTTCA 100 45
      CE0307 NONE
      CE0308  335216 ..  335234 +  -8.8  -3.62522   GGACATGTGCATCGA             GTCGGAGT ACG ACTCCGCC             TTCTTCAGGGCGTTG  65 337
      CE0311  338902 ..  338945 +   -19  -3.16881   CTCCACATGAAACAA CAGGCCAAGGCCACTGTCCCT GAT GGGGGCAGTGGCCTTGA-CTG TTGCTCGGGTACATC 100 194
      CE0314 NONE
      CE0315 NONE
      CE0316  343056 ..  343101 + -10.3  -3.30771   ACCGGTGACCAGGCC GACCG-CCAGGCCCTCGGCGAG AAT CTTGCCCAGGGGCAGGGCCGTC TTCTCCCCGGTGTCG  67 460
      CE0320 NONE
      CE0321 NONE
      CE0322 NONE
      CE0323 NONE
      CE0324 NONE
      CE0325 NONE
      CE0326  355000 ..  355038 + -21.2  -4.90906   GCAAAGTTTGATTTT   TTCGACACAGCTGGCC GAATCGG GGCCGGCTGTGTCGAA   TTTTTCGTGTTCTGG 100 90
      CE0327 NONE
      CE0328 NONE
      CE0329 NONE
      CE0330 NONE
      CE0331  360865 ..  360900 + -16.3  -3.92324   TTACCCCCTATTTAG    GGCGGAACGACCGTAC TGTTT GT-CGGTTGTTCCGCC    TTTCCTGTTCACAAA 100 60
      CE0332  362152 ..  362182 +  -4.1  -3.04461   AAACTCTGACGGTAA      CTCTGACACCCA GCCGGGAG TGGG-GTTAGAG       TATTCCCCATGCGTA  45 32
      CE0333  363154 ..  363190 + -18.8  -5.00616   CACCCTTCGATTTTT    TCGACACACCCTGCGC CAGCA GCCCGGGGTGTGTCGA    TTTTTTCAACCCCGG 100 53
      CE0336 NONE
        nuc2  368296 ..  368323 + -14.3  -5.14563   CCCCAACCAAGAAAG        TCCCTATCTCC ACCGCC GGAGATAGGGA         TTTTTTGCTGAACGG 100 47
      CE0348 NONE
      CE0349  381260 ..  381272 +  -5.5   -3.7278   ATCCCTTCGGTTAGC                GGGTG GTA TACCC                TGTTTCGTTTTCTCA  58 66
      CE0350 NONE
      CE0351 NONE
      CE0355  388016 ..  388043 +   -17  -3.06261   TGAAAGCCAAAAACA        GCACCCCACCTG ATGA CAGGCGGGGTGC         TGTTGAGGATTAGAG  89 58
      CE0357 NONE
      CE0358 NONE
      CE0359 NONE
      CE0360 NONE
      CE0361 NONE
      CE0362 NONE
      CE0363  398092 ..  398107 +  -4.6  -3.48924   TCAGAGGAGTTCAAG              CGCGAC GGAA GTCGCC               TTGTATGAGAACTCC  53 172
      CE0364 NONE
      CE0365 NONE
      CE0367  400691 ..  400701 +  -5.4  -3.80841   GAGCAGGAGGGCAAC                 CAGT GAC ACTG                 TTTAATGATGATGAT  61 20
      CE0368 NONE
      CE0369  402088 ..  402104 +  -5.1  -2.62192   TTCATTCGGGATCGG              CTTGGAT TCA GTCCGAG              GTTGATTCACTGCAG  43 159
      CE0371 NONE
      CE0372  404792 ..  404819 +    -7  -3.64703   CGCGATCCGGAGTTT        CGGTCATG-ACCT TAT AGGAGCGTGACCG        TTTCCGTGACCACCC  63 17
      CE0373  406453 ..  406469 +  -5.1  -2.53581   TTAATCCCGAGGTCT              TTACAGG CGT CCTGGAA              TGCGTTCGACGTATA  43 312
      CE0375 NONE
      CE0376  408223 ..  408238 +  -5.4  -5.00616   GTTTCTTGGCGACTT              GGGTTT GTGA AAGCCC               TTTTTTCGAGCGCAG  85 169
      CE0382  416316 ..  416357 +    -8  -4.44277   AAGGCTGTGTAACAG TCGCCCGCGTGATTGTGTCT TTTT AGGCGCC--CGCGCGGGCGA TTTTCGGTTTTCATC  78 465
         lpd  417881 ..  417911 + -20.6   -4.4648   TCAGACAAATGCAAA       TCCCCTCACCGATG GCA TATCGGTGAGGGGA       TTTTCTCATGCACGT 100 47
      CE0384  418522 ..  418539 + -11.3  -3.85698   CACCGTCGACTCATG             CGCATCG ATGT CGATGCG              TTTGTGCACGGAGGG  79 110
      CE0386 NONE
      CE0387 NONE
      CE0388 NONE
      CE0389  424490 ..  424501 +  -3.6  -2.87344   GTCTTTAGTCGGTGA                CCTG AACC CGGG                 TGTCTCCCCCCGGTC  44 87
      CE0391  426190 ..  426236 + -18.7  -4.13246   GCCCCAAGGCACCTC CACCCACACCCGCTCTCCCTC ACTAC GAGGGGCAGCGGGTGTGGGCA TTTCTATCTGCGCTG 100 221
      CE0393 NONE
      CE0394 NONE
      CE0395  429714 ..  429743 + -22.9  -5.26316   GTTTACTGGAGTGCG       TCCCCTGCCCGGG TTTC CCCGGGCGGGGGA        TTTTTTATGCGCTGG 100 47
      CE0397 NONE
      CE0398  432145 ..  432190 + -19.2  -2.87132   TCTACCAGGAAAATA CTAGCCCCGACTGCACACCAT TGAAT ATGGTGC-CAGTCGGGGCTGG TCTGTGCAGAAAAGC 100 98
      CE0401  435704 ..  435728 +  -8.6  -2.95521   AAGCCCCGCCTCCTC         GGCCACTGGGGA ACC TCCCC-G-GGCC         TGTCCTTCATCTACG  59 293
      CE0403 NONE
      CE0402 NONE
      CE0404  439165 ..  439177 +  -9.1  -3.15544   CTGGGTGGTTTCCTC                CACCG GGA CGGTG                TTGGTCACGGTGACA  60 379
      CE0409  443822 ..  443848 +  -2.9  -4.66833   ACCGCTTCGAACTAA         CCTCGGCGGTA TCCCC TGCCGTTGAGA         TTTTTCCGCTTAGCG  69 143
      CE0413  448013 ..  448027 +  -2.1  -3.07895   GAACTGGGATAATAC               GACTT GTCGA AGGTC               TGTATTCCCCATCCA  41 76
      CE0414  449688 ..  449718 +  -5.4  -3.08679   CCCTGACGACCCGCA       CACCGCCCGA AGTTTATGGGA TCGGGCAGTG       TCTTGGCTGGCCAGG  49 245
      CE0415  449987 ..  450011 + -10.8  -3.98826   TGCTACAACGAACAA         GAACCCTAGCC TTAC GGC-AGGGTTC          TTTGTCGGTTGATGC  80 141
      CE0417 NONE
      CE0418 NONE
      CE0419  454188 ..  454200 +  -4.7  -3.47709   TATCACCTGCGTTCC                GGGGG AAT CCGCC                TTCTAGTCGTCTTCT  51 51
      CE0422  457906 ..  457920 +  -5.6  -3.70853   CGCTGGGATTAAGGT               GGGGGT GAT GTCCCC               TTGTTGGGTGATTCA  58 29
      CE0423 NONE
      CE0424 NONE
      CE0425  460713 ..  460745 + -17.8  -5.16038   CCCTGTGGTTGGCCG      CGGGGCATCTCCTT GAAAG AAGGGGGTGCCCCG      TTTTCTTTATTATCT 100 42
      CE0428  465756 ..  465808 +  -3.2  -2.52676   ATGCCCCCCGGCGTC GCC-GACGTCGCAGCATCGAAGATG GTGG CATCTCCGTCGCTGAGCTGACCGGC TCCATTCCCGCGGTG  39 132
        proC  467658 ..  467672 +  -2.8   -3.9093   CGCAACTAGCGTTAC               CGTGAT GTA ATCAGG               TTGTTGTCTGGTGGG  55 32
      CE0431  468212 ..  468270 + -12.6  -4.65895   CATCTGGCATCGGGA CCGCTTCGTTGTTC-CCAG-GGGCATCA CTGCT TGATACCCACCGGTGAACAATGGGGCGG TTTTTCGATCCCGCC 100 148
      CE0433 NONE
      CE0432  470364 ..  470375 +  -2.2  -3.32343   AGTCGGGTGAGATAG                TGAG CGTG CTCG                 TTGTGGGGATGTCCC  44 115
      CE0435  471754 ..  471777 +  -3.8  -3.05384   AGGCCAGTCCGTGTC          TGTGGACG GGTCCTAA CGTCCACC           TTCAATCAAGGAGCG  45 10
      CE0436  472724 ..  472736 +  -5.5  -3.05816   GCTTCCGGTGGTGGC                TTCCG GCC CGGGA                TTCCGTAGGCCATCC  49 55
      CE0437  473265 ..  473275 +  -4.6  -3.48276   TAGCACTTACCTGCC                 GCTC ACC GGGC                 TTCTCTGACACGACG  53 38
      CE0438  473900 ..  473938 + -18.9   -3.9712   AGGTTGTTTCTGAAT   CTCCCCCTGATGTCGCC GGTGA GGCGGTGTCGGGGGGAG   TTTCTGCTGCGCTGG 100 39
      CE0440 NONE
      CE0441 NONE
        aroQ NONE
        aroE  480262 ..  480276 + -12.8   -4.3534   CGGATACCACCGAGG               GCCCCG AAC CGGGGC               TTTTCATCCTTGCGG  95 249
      CE0450  488555 ..  488587 +  -4.1  -3.70773   CCACGGTGCCGATGA     ACCCGTGATCTCGG TACACT CCGGG-TCATGGGA      TTATTGGATGTGGGA  54 107
      CE0451  489851 ..  489863 +  -4.7  -3.61506   CCCGGACCACCCGGC                GGGAG AGT CGCCC                ATTTTTTGGAGGTCG  53 149
      CE0452  490663 ..  490690 +  -2.6  -2.92192   GGAGGTTATCTGCAG        GGTGGGC-GTTGG TGT CCACCCGTCGACC        TATGATTGAGTGCAA  40 116
      CE0453 NONE
      CE0454  492386 ..  492397 +  -2.2  -3.78934   CCCGAGGGCAGGAAG                CTGC TCAA GTAG                 TTCTTGTCAGCACGA  51 14
      CE0455 NONE
      CE0456 NONE
      CE0457  495825 ..  495841 +  -3.5  -3.28712   TGATCGAATGGCGCT              CCGGGTG GGC CCGCCGG              TTCTGAACCGGCGCC  45 3
        hemE NONE
      CE0459  498517 ..  498533 +  -3.7   -3.9279   CATAGGTTTCCCCCG              TTAATCC GCA GGATTGG              TTTGTGAGGTTGAAT  57 36
      CE0460 NONE
      CE0461 NONE
      CE0462 NONE
      CE0463 NONE
      CE0464 NONE
      CE0465  505048 ..  505075 + -22.8  -4.33417   CTCCCACGAAACCTT        CGGCCCGCAGGA AGTG TCCTGCGGGCCG         TTTGTTGTGCGTCGA 100 41
      CE0468  506799 ..  506822 +  -6.7  -2.54896   CGGCCGCCAGCCCGG          CCCAG-CTGG CCGAC CCGGTCTGGG          TGAATTCGGTGCCCA  47 432
      CE0470  508571 ..  508583 +  -3.3  -3.29144   AGTGATGCCGTCCAG                GTCCA TGA TGGCC                TTCTCCAGCACCTCC  45 251
      CE0477 NONE
      CE0478 NONE
      CE0479 NONE
      CE0480 NONE
      CE0481  519181 ..  519195 +  -4.2   -3.5393   TGTGGATGAGCTCCA               CCGC GAGCTCA GCGG               TTTCCAGACCGTAGT  51 356
      CE0483  521582 ..  521608 +   -21  -5.15969   ATCTGGCACAGACAA         CACCCACCGAAG TTA CTTCGGTGGGTG         TTTTTTGCATTCCCG 100 243
      CE0485  522962 ..  522998 + -18.8  -4.06419   TCACCACAGTCTTTA    ACATCCCGCTGGTTCC GGTAA GGAACCGGCGGGATGA    TTCTTTATCCCAACC 100 50
        nusG  524038 ..  524075 + -17.2  -3.31144   CTAACCTCTTTTCAC  CG-C-ACACCCCCTGGGA CCTG TCCCAGGGGGTGTCGACG   TTGTACGGGTGCGCC  90 37
        rplK  524842 ..  524855 +  -3.7  -2.79239   ACCCGGTAAAAGGGG               CGGGG TGCA CCCCA                TAACTTTTCCTGTGG  43 72
      CE0489  525682 ..  525717 + -24.1  -3.73647   TCCGGTTCTGACTGA    CGCCCCTTCCTCCCC CTCTGC GGGGAGGGAGGGGCG     TTGTTCGTGCCTGGG 100 74
      CE0490 NONE
      CE0491  527128 ..  527140 +  -6.2  -3.15544   CCCGTGCGGCGGTGA                CCCC ACCCC GGGG                TTGATCGGAGTCAGC  52 129
      CE0492  528853 ..  528874 + -13.7  -5.15634   CGTGGAATATGATGC           GCCCTGTGC TCTT GCACGGGGC            TTTTTTCGTGAGCTG 100 246
        rplJ NONE
        rplL  529979 ..  530012 + -18.9  -4.21936   CCACGATGCCTGGAA     CCCCGTTTCCGCGAT CTTG ATCGCGGCAGCGGGG      TTTTCCCGTTGTCCC 100 62
      CE0495  531229 ..  531250 +  -5.7  -2.53263   GATCTCTGGGAAACG           CCGGAGTGC TGTA GAACACCGG            TAGGTTACCGGTGAG  45 146
      CE0496 NONE
      CE0497 NONE
      CE0498  539224 ..  539265 + -26.1  -4.64861   TGGTCGCTGAGAAGT TGAGGCCCCGTTCCTACTT GAAA AAGTAGGAACGGGGCCTCC  TTTCTTTTGCGCCCA 100 73
      CE0499  539836 ..  539858 +  -6.2  -3.61398   TGCGCCGGCGGATCT           CACGATTGAG CCT CTCGGTCGGG           TTATTCGACCACACC  57 287
      CE0507 NONE
      CE0508  547510 ..  547525 +  -5.4  -5.00616   GTTTCTTGGCGACTT              GGGTTT GTGA AAGCCC               TTTTTTCGAGCGCAG  85 169
      CE0512  552134 ..  552163 +  -7.7  -3.29144   GTGGGCGCATTGTTT       GGCAGGCGCGC GGGATTGA GCGCACCGGCC        TTGTCCACGGACTGC  57 133
      CE0514 NONE
      CE0515  553985 ..  554016 +  -5.1  -4.39287   TTCCACGGTCGTACC      GCACAGTCATGGT GGGGAA ACGGTGACTGGGC       TTTTGGTCTCATTAG  67 98
      CE0516  556544 ..  556583 +  -7.1  -3.84451   TGGGGATGGACTCTG  CTGGCCGTTACCCTGCG AATGTC CACAGGGTAACTGGTAG   TTTGAATTTGACCGC  66 167
         tuf  557988 ..  558022 + -23.1  -4.12603   GATCTGAACCCTTGA     GAAAGGCCCAGAGGA TTTCT TCCTCTGGGCCTTTC     TTGTTGTTTGCTCCC 100 77
      CE0518  559289 ..  559301 +  -5.5  -3.30124   GGGCTGTTTGCGGAT                GGTGT CCA GCACC                TTCTGCAGGATGGGG  53 328
      CE0520  561649 ..  561690 + -18.1  -2.73994   CTTGTCGACGCCCGA CCACCCCCCGTTCCCCGGC CCCTGC GCCGGGGG-CGGGG-GTGG TCCTCTTCCCGGGGT 100 52
      CE0521 NONE
        rplC NONE
      CE0523 NONE
      CE0524 NONE
      CE0525  565299 ..  565347 +  -4.6  -3.19463   CATTCTCCCCGATTT CATCGGTCACACCTTTGCTGTCCA CGA TGGAC-GCAAGCACGTG-CCGGTG TTCGTCGATGATGCA  49 173
      CE0526 NONE
        rplV NONE
        rpsC  566560 ..  566579 +  -2.8  -3.06796   AGCAGGAGGGCTAAA            CATGCTTA TCCC TAAGCGCG             TTAAGTACCGTCGCC  43 27
      CE0529 NONE
        rpmC NONE
      CE0531  567549 ..  567577 + -18.2  -3.96148   ATACGTTCAGCACAA        GCCCCATCCGGT CATGC ACCGGGTGGGGC        TTTCTGCTGCCCGGA 100 86
      CE0533  569018 ..  569028 +  -6.8  -2.74144   AGATCGTTTCTCTCG                 CACC GGA GGTG                 ATTTAAGAATGAAGG  51 9
      CE0534  569330 ..  569344 +  -2.8  -2.95298   GGTTCGCGTCTCTCG               TCGTTC CGG GAAGGA               TATCTAATGGCTGAG  42 4
      CE0535  569953 ..  569979 + -15.9  -4.18018   GCTGAACACACAGAA         GGCACTCACCC GGCGA GGGTGGGTGCC         TTTTGCGTCCCCGGG 100 55
      CE0536  571116 ..  571126 +  -5.4  -3.87815   GTGAGGTGCACCGCC                 TCCA GGT TGGA                 TTTCTGACGCTCCGG  60 136
      CE0541 NONE
      CE0542  578009 ..  578054 +    -3  -2.78384   AACCGCCCGCGCACG GGC-GGCAGCAGGCCCGCGCCG AAGG CGACCCAGGCC-GCAGCCAGCA TCTGATACGGCAGCC  40 369
      CE0549 NONE
      CE0550 NONE
      CE0551 NONE
        rpsE NONE
      CE0553 NONE
      CE0554  587772 ..  587813 + -24.5  -3.75824   AGCTGTAGAAGCAAG TAAGGCCCCCG-CTCCCGGG TTA CCCGGGGGACGGGGGCCCTA TTGTGTTGTGGGGTG 100 42
        secY NONE
         adk  600554 ..  600588 + -17.9  -4.27519   TGAAGGACGCAGAAT     TGGCCGGTATCCGCA TTCAC TGCGGGGACCGGCCA     TTTGTGTTGTGCAGT 100 91
      CE0566  601471 ..  601496 +  -5.3  -2.64472   ATACCACCGACATCG         TGGGCCCCGCCG CAA CGG-GGGTACCA         TCAGTTTCACGGGTG  46 40
      CE0567  602433 ..  602463 + -11.2   -3.9941   CGGGGGTCGACAGGG       GGAGGCATCAGA CACAGAT TCTGATGCCCCC       TTTCGTTCTGCCGGG  85 55
      CE0568  603062 ..  603083 +  -4.4   -3.9392   TCACAACCCACATCC           CGGTTTCC GTCCGG GGAAAGCG            TTGTTTGGCGTGGAC  59 129
      CE0569 NONE
      CE0570 NONE
      CE0571  604551 ..  604584 + -11.6   -4.1673   TTACTCGAAGTAATT     TCTGCCCACCCGGC ATTCCC GCCGGGCTGGCAGG      TTTCTTCCCGCATTC  88 28
      CE0572 NONE
      CE0573  606314 ..  606355 + -21.6  -3.66178   GATCCCCTGAAGACA CACCCCGTACCACCGGCC CACCGC GGCAGGAGGTACGGGGTG  TTTCCCATTGCCCGC 100 56
        truA  608090 ..  608114 +  -2.8  -2.62616   ACCACTGGCTTGAGG         GTCAGCGCTAC ACTC GTTGCG-TGGC          TGATATCAAGAATCC  40 59
      CE0575 NONE
      CE0576  612045 ..  612075 +  -8.3  -3.54424   CCCACACGGATCAGC      CGGTGCCGC-CACCA TCG TGGCGTGC-GCACCG      TTTCCACCCGTCCCA  62 157
      CE0577  612665 ..  612693 +  -8.1  -3.09516   GCACTGATATGGACC       TCGCGCGCCGGG ACGGGG CCCGGTGC-CGG        TTCCATGGTCAGCGC  57 152
      CE0580 NONE
      CE0581  620268 ..  620278 +  -6.8  -3.56092   CCCGCATGCGGGGAA                 CCTC CCG GAGG                 TTTGCGCAGTCCTAC  60 66
      CE0582 NONE
      CE0583 NONE
      CE0584  621412 ..  621425 +  -4.5  -2.86449   TGTTCTCGTATCCTG               GGGTG AAAA TACCC                TGCTTCTGATGAGCT  46 56
      CE0585  622393 ..  622420 +    -9  -4.39166   GCGCCCCGCGCGCCC        CGGCCCCTTCCGG TGG CCGCC-GGGGCCG        TTTTGGTATATGGGG  81 41
      CE0586 NONE
      CE0587  623621 ..  623651 + -15.5  -3.41126   CGCTTGCCTGTTCAA      CCCGCTTCACCGTG TTTC CACGGTGG-GCGGG       TTGTCCGCTTTCTAA  87 50
      CE0588  625153 ..  625203 + -18.5  -2.67747   CCGGGAACCATTTCA CCCCCTGAGCAGTCAAACACTGGT GTAC ACCACAG-TTGATTGCTCAGGGGG ATTGTCATGTCGGGA  95 58
      CE0589  625517 ..  625535 +  -4.4  -2.62983   TAGACGGTGAGGGCC             GGTGAGCG CGT CGATCTCC             TCCTATGGCAGTGCG  43 21
      CE0590 NONE
      CE0591  627163 ..  627196 + -11.8  -3.36273   GATTCTGCGCCGGGC    CTGACCACCCGGTGGG GTCA TCC-CCGGG-GGTCAG     TTGCTGTTGAGAAAC  76 22
         alr NONE
      CE0594  629819 ..  629829 +  -3.2  -3.27739   CCAGTCCTTTCCCAC                 CAGG GTT TCTG                 TATCTGTTGTTTTAT  45 54
      CE0595  631564 ..  631574 +  -2.4  -3.24924   CCTGGCCTGTCAGGT                 GCTG TTC CTGC                 TGTTGTAGGTGCCGG  44 7
      CE0596 NONE
      CE0597 NONE
      CE0598 NONE
      CE0599 NONE
      CE0600  637137 ..  637163 +  -9.5  -2.71101   CTTAGCGGTTGAGTG         CTGGCACTC GTGAGGGTA GAGTGCCAG         TAGGTTGTTTGACAC  61 92
      CE0601 NONE
       groEL  639196 ..  639239 + -23.4  -3.29511   CCACTAAGAGGTGAT GTAGCAGAAACCGGCCGGGTG CCC CACCCGGCCGGTTTTTG-TGC TTATCGACGCATCAC 100 34
      CE0605 NONE
      CE0606  643209 ..  643258 + -30.2  -5.03994   CGGCGAATAACAAAA AGGCTGTTGCCCGCACACCTCC CGATGA GGGGGTGTGCGGGCAACAGCCC TTTTTCTCTGTAGCG 100 31
        guaB  645375 ..  645405 + -28.4  -3.15999   CACTGCAGGGATCCG       GCAGCCCGCCACCG CAA CGGTGGCGGGCTGC       TTACGTATCTGCCCG 100 71
      CE0609  646664 ..  646718 +  -7.8  -4.67697   TCTGGGCTTGCGCTG AGAGCCTGTCG-ACGTCCCTCTGGT TCGCAT ACCGGGTGGATGCGCGGCAGGCTCC TTTGTTGTTTTCGGG  83 48
      CE0611  648643 ..  648685 + -15.6   -4.5954   CCGCACGCTGATCCC CTTCCGTCCCGCGGTGTA TCCAACT TCCACCGCGAGGCGGAAG TTTTATGTAATCTGA 100 152
      CE0612  650651 ..  650709 + -11.1  -3.05832   TCCGTAACCACGACA TCGCATCCCAGACATCAGTGCGCTGAATC ACG GCATCAGTGC-C-GATGTCGGTGATGCGA TGTCGTGTTTTTGGG  69 119
      CE0613 NONE
      CE0614  651611 ..  651622 +  -2.2  -2.94747   AGGCCCGGAAAATAA                CATC TGCA GGTG                 TGTCTAGTAGAGTGA  40 119
        guaA  653224 ..  653271 + -21.5  -3.62096   GGAGTAGATCCCCCT CATCTGAAGGCGGCGCGTAACC TCGAC GGTTGTGCGCCGCCTTCGG-TG TTTCCGGTGGTCGCC 100 34
      CE0616  653760 ..  653807 + -37.4  -3.05844   TGGATTAAGACAAAA CAACAGTGTCCCGGTGGGAACC TCAC GGTTCCCACCGGGACACTGTTG TGTTCAGCTCACCGA 100 33
      CE0617  656086 ..  656101 +  -5.4  -3.09492   CCACCCAGGAGAAGT              TCTAGG GTCT CCTGGA               TGTTGGAGTTGAGGG  49 357
      CE0619  660337 ..  660347 +  -3.2  -3.86897   GTGGAGGGTGCCTTC                 TCCT GTG AGGG                 TTTCTCCACCATGCC  56 346
      CE0623 NONE
      CE0624  663369 ..  663383 +  -2.8  -3.48593   CACCGCCCGGAGATG               CCAC TGTTCAC GTGG               TTCTCTCAGGCGGTG  49 49
      CE0626  665594 ..  665634 + -12.6  -4.05714   CCCGGATCAGCACAA CCCGGTTGGTTCATCATGC GAGA GC-TGATGTTCCAGCCGGG  TTTGTCATTGCGCCT  91 50
      CE0627 NONE
      CE0628  668904 ..  668937 + -13.8  -2.62184   TATCCGGGGAACAGA     ACAGGGGCGCACCC CTGTAT GGATGCGCCCCTGC      TGATGTGACGGGGAA  74 91
      CE0632  675312 ..  675325 +  -3.1  -3.48276   TGGTTTTCGCGTGGT               CCT-CC TCC GGCAGG               TTCTGTAGGCGCCGG  49 175
      CE0634 NONE
      CE0635 NONE
      CE0636  679592 ..  679626 + -26.6  -3.64822   ACACCCCACAATAAA     GCCCACCTGCTGAGGG ACT CCTTCAGCAGGTGGGC     TTTCCCTGAGCCCGT 100 40
      CE0644  688116 ..  688151 + -29.2  -3.82202   GTGGCGTAAATATTT    CAGGCCCCAGGGGGAT CATG ATCCCCCTGGGGCCTG     TTGTGTTTCCCGGTG 100 40
      CE0646  690552 ..  690570 +    -8  -2.61274   ACCGCCTCATAGGCA             TCCAGCGC CTC GCGCCGGG             ATTCCTTCAGATCCA  53 40
      CE0648 NONE
      CE0649 NONE
      CE0650 NONE
      CE0651  696014 ..  696026 +  -6.9   -4.3739   GCAGTGGTGCGAAGG                CGGGG ATG CCCTG                TTTTGTGGCAAGATC  75 448
      CE0653  697530 ..  697557 +  -8.4  -2.70932   CTGGTCAGGCGGCTC        GGCGTCTGAGCGG ATG CTTCTC-GACGCC        TCCTTCACCCCGCGG  58 17
      CE0654  698229 ..  698246 +  -8.3  -2.62983   GGGGATGCCGCTGGC             GCCGGCG CTGC CGCCTGC              TGATCTGAGCATCCA  53 5
      CE0655  699099 ..  699111 +  -4.7  -2.62184   GAATGTTCACCGAAC                CACCG CAC CGGGG                TGCTGTCCAGGGCCC  43 314
      CE0659 NONE
      CE0660  703904 ..  703919 +  -4.6  -3.66288   CCACTGGGAGGCGAC              GGCGAG CAGT CTCTCC               TTCTGTTCCCCGGTG  55 263
      CE0666  709444 ..  709459 +  -6.8  -3.19463   CACTTCCCCCATATA              CTGACC GGGC GGTCGG               TTAGTAAATGGTAGC  56 156
      CE0667 NONE
      CE0668 NONE
      CE0669 NONE
      CE0670 NONE
      CE0671 NONE
      CE0672 NONE
      CE0673 NONE
      CE0674 NONE
      CE0675  717728 ..  717755 +  -2.9  -3.95787   CTTCGCGTGAATTAT       TGT-GAAAG-ACC CTCT GGTGCTTTCCACA        TTTGTGACTATACTA  58 442
      CE0677  720006 ..  720047 + -29.7  -3.56643   TACACGGCGACACAG GACCTGAGCTCCG-CCCCCT TCA AGGGGGTCGGAGCTCAGGTC TTTCAGCCCTGTGCC 100 70
      CE0680  723277 ..  723292 +  -3.2  -4.09739   CGCTCCCCGGATCAG              CC-TCCG TGC CGGGTGG              TTTTCCGGGAATTAC  58 129
      CE0688 NONE
      CE0689 NONE
      CE0690  734287 ..  734301 +  -9.2  -2.57132   GAAGAAGTAGGCCAC               CGGCCC CGG GGGTCG               ATTATGAAAGAAAAC  60 31
      CE0691  734664 ..  734712 + -29.2  -4.77759   GGTGAGAGGTTGAAA CAGTGGTGCCGCACTC-TTCCCA ACTA TGGGAAAGGGTGCGGCACCACTG TTTTTCCTCCCTTGT 100 68
      CE0695  737784 ..  737808 +  -9.4  -2.88663   CCTCGCCTCACCCCA         GTCT-GTCACC TGCG GGTGACTAGAC          TGTCTAACCATGACT  62 7
      CE0696  738905 ..  738935 + -13.4  -4.39287   GCCTGATTATTACAA      TCCGGCCACGCGA CGAGCC TCG-GTGGCCGGA       TTTTCCTATCCTTGG  95 72
      CE0697 NONE
      CE0698  741467 ..  741480 +  -3.8  -2.74012   CCTCCCGGTTGAGCG               CACC GACGAA GGTG                TGGTTCGCGTCGTCG  42 370
      CE0704 NONE
      CE0705  746431 ..  746446 +  -3.3  -3.76125   GGAGTTGGCCTGGGC              GATCT CGATGT AGATC               TTTGCCTTCGCCTCC  54 106
      CE0707  749263 ..  749296 +  -5.2  -3.62756   GGGCTGGATCTAAAC     GGCCAGTCTTG-CCC AACCC GGCACGAGTCTGGCC     TCTTTGATTTAGACT  55 56
      CE0708  750807 ..  750851 + -23.2  -5.41143   CGCCGCCTCGGCCTT C-AACCGGGCATGATCGCAGA TTGA TCTGTGATCATGCCCGGTTTG TTTTTTTCAGAGGTC 100 45
         pyc  754618 ..  754634 +  -7.9  -2.78816   CAAGGTCGAGGGCGG              CGACCTC ATC GTGGTCG              TGTCCTAGCGACTGA  54 1
      CE0712 NONE
      CE0716  766616 ..  766626 +    -4  -3.21593   ACATCGGAAAGGGAT                 TGTT ATG AACA                 TGTTCTCAACGGCTA  47 18
      CE0717 NONE
      CE0718  769176 ..  769193 +  -9.8  -2.73364   GAAACGAGTGAAGCA             CCCCGC GTTCAG GCGGGG              TGCTTCAACTCAGAA  61 496
      CE0721  773650 ..  773692 + -26.3  -2.87132   GGGATGCTTATCGAC GCACCACCCCCGGCGCGGG ATGAA CCCGGGCCGGGGGTGGTGG TGTGTCAGGCCGCCG 100 43
      CE0726  780028 ..  780048 +  -3.9  -4.21194   TGCCGGTCAGGTGAT            CAACCCC TGTTGTC GGGGTAG            TTTTCGGTGGTGGGG  62 57
      CE0729 NONE
      CE0730  786101 ..  786137 + -31.1  -2.89039   GATGCGTGACGACGA    CCAGACCCCGCCCGTAT CTC ATACGGGCGGGGTCTGG    TGTGTGGAGGTAGTT 100 32
      CE0733  790582 ..  790618 + -11.6  -2.62184   CCGGTGATGGTCAGC   CCGGTGGCTGAGGCCAC GGCG GTGGCCTCA-TCGCGGG    TGGTCTCCGCGAGCA  62 497
      CE0739 NONE
      CE0740 NONE
      CE0741  797433 ..  797461 +  -4.3  -2.90392   GCGCTGGTAGGCATT        GCCGGTAGGGATC GTG GTGCCCGGCTGGC        TATAGTTAGGCACTG  44 31
        purK  798703 ..  798716 +  -3.8  -3.28712   GTCAACGCCACCTGG               GCGT AGAACC ACGC                TTGTCGACGCCCACC  47 20
        purE NONE
      CE0745  800025 ..  800054 + -14.3  -2.52464   ATCCCCCGGGGTCTC       CCGG-ATCCGGGGT AGC ACCCCGGACACCGG       TGAGTTGACCACGCG  70 244
      CE0755  809242 ..  809254 +  -3.3  -3.57615   GCACACAGGCCACTT                CATCC GCC GGTTG                TTTGGCCGGTATTCA  49 49
      CE0756  810658 ..  810684 +  -5.9  -2.94416   GATGTAGTGCTGGAT        TGGTGTCAATCC TCAC GGAT-GCCACCA         TATGTGGTACCCCTG  48 155
      CE0758  811274 ..  811310 + -10.1  -4.84527   TTAGTATCTTTCCCT   CCGACCCCAGCCACGC TGAACT GC-TGACCGGGGTCGG    TTTTTGCTGTCTGGG  95 37
      CE0759  812028 ..  812060 + -11.9  -3.01712   CCTGACCCAGGTCCC      AGGACACCCCGGTGC ATC GTGCCGGGGTGTCAG      TATTGGAAGCCCGGG  71 41
      CE0761  813071 ..  813098 + -24.2  -3.59262   CGGGACGATGTGCCT        GGCGCCCACCCC GCCA GGGGTGGGCGCC         TTTGACCATCTGCAC 100 53
      CE0762 NONE
      CE0763 NONE
      CE0764  816951 ..  816989 + -24.8  -3.29461   GACAATACTTGACAA   CGACTAAGGCCTAGTGGG GTG CCCACTAGGCCTTAGTCA   TTGTCCCGCGGGTTG 100 57
      CE0765  817756 ..  817766 +  -5.4  -4.77036   TGAAGGTGAGAGCTA                 TGAG CCG CTCA                 TTTTTCATCGTCGGA  79 270
      CE0766  818404 ..  818414 +  -3.2  -3.24256   GAGTAGAGTGGACAA                 TGGT TTT ACCG                 ATTCTTTTTCACAAT  45 102
      CE0767  819886 ..  819899 +  -5.3  -3.02511   GGAGCACTACCGCTA               CTGAT GATC ATCAG                TATTGAAGGGATCGA  49 22
      CE0768 NONE
      CE0769  821284 ..  821303 +  -3.5  -2.83112   GTCGTCGACAAGTGG            CGCACCT CCCTGC AGGTCCG             TGTCGTCGGTTCGAT  41 105
      CE0770 NONE
      CE0771 NONE
      CE0772  825103 ..  825121 +  -3.9  -2.62616   GGGACCCTGTTGGCA            CGT-TGGT TATG ACCAGACG             TACTATGAGAGGTGA  42 46
      CE0773  825908 ..  825951 + -28.4  -3.14344   AAACCCCCGCAAGAT CACAGCTACCCGCCACCCGCG AAC CGTGGGTGGCGGGTA-CTGTG TTCGTAGGAACCGTG 100 44
      CE0774  828599 ..  828641 + -15.4  -3.40522   CTGAAGCTCAGCATC CGCCACGTGCCGCCCGACTC CCC GAGCCGGGCGGCATAGGCCG TTATGGTGCCGGCAT  87 61
      CE0776 NONE
      CE0777  830255 ..  830287 +    -7  -2.90496   CCACCCGTTCTTCAC     CGGCAACGCCACCGAC TGC GTCGA-GGTGT-GCCG     TCCTTTACCCACACC  53 280
      CE0780  833044 ..  833083 +  -2.6  -4.47259   AGGACGAAGAGCACA  TCACCGTCCGGC-AGCGGC AGG GCCTCTAGTCGGCCGTCGG  TTTTCATGTTGTGGT  67 143
      CE0782  835131 ..  835174 + -18.9  -2.78596   AAGCCCGCAGGATGA CCCCGATGCCCGGCGGAAG ATGATC CTTCTCCCGGGCATCGGCG TGTCCTGAGCGGGTA 100 314
      CE0784  837093 ..  837103 +  -2.4  -3.84406   CGGGTTGTTCATGAA                 CGGC CAC GCCA                 TTGTTGTCATAGGAG  55 392
      CE0787 NONE
      CE0788 NONE
      CE0789 NONE
      CE0790 NONE
      CE0791 NONE
      CE0792 NONE
      CE0793 NONE
      CE0794  851808 ..  851818 +  -6.8  -2.79796   GGTGTGTAAACTTCA                 CCCA CCG TGGG                 TGTCATCGCCTCCAG  49 453
      CE0797  853996 ..  854015 +  -3.6  -4.60041   TCGTCGCCGGACTCA            TCTG-TGGT GTC ACCGTCAGA            TTTTTCAGAGTCGGT  72 69
      CE0799  856555 ..  856565 +  -4.6  -3.76482   TGCGACTAGGCTCCC                 CGGG TTA TCCG                 TTCTTGGTGGTCTCC  56 32
      CE0802  861226 ..  861267 + -21.9  -2.88544   TGCCCCCGCTACTAA TGAGAAATCCTCCGGAACT TCAC AGTTCCGGAGGATTTTTCG  TCTCTCAGCCTAGAG 100 300
      CE0803  861893 ..  861925 + -22.9  -4.84363   CGCTACTAATCACAA      CTCCCCTCATCATCG TCA CGATGATGGGGGGAG      TTTTTCGTCGTTTAG 100 273
      CE0804 NONE
      CE0805 NONE
      CE0806 NONE
      CE0807  865877 ..  865906 + -11.5  -5.32944   CGCCGAAAAACACCC       CGGGCG-TGGCA ATATATA TGCCACCGCCCG       TTTTTTCGTTGTGAA 100 83
      CE0808  867161 ..  867177 +  -3.7  -3.00946   GAAAGCAACAGTGAT              CTCTG GGTTAAG CAGAG              TGCTTTCTGGGAACA  44 71
      CE0811  870100 ..  870110 +  -2.4  -3.53444   CAATATGGTCGGAAC                 CGCC GAA GTCG                 TTTCACCCGGCATGC  47 66
      CE0812 NONE
      CE0813 NONE
      CE0814 NONE
      CE0815  873087 ..  873125 + -22.7  -4.68593   GGCAGCTCCACGAAG  CGAATGAAGCCCCACGTC ACTT GACGTGGGGCTTC-TTCG   TTTTTGGGTCCTGAC 100 467
      CE0816  874725 ..  874744 +  -6.4  -3.86897   ACGGCAAGTGATCGG            GGACCACGC GCG GCG-GGTTC            TTTATGCCCGATCCA  64 213
      CE0824  879055 ..  879069 +    -7  -3.05384   CTCCTCCACGACCGC               CCGGCC CAA GGCCCG               TTGGCTACCCGGGCG  54 259
      CE0825 NONE
      CE0826 NONE
      CE0827 NONE
      CE0828 NONE
      CE0829 NONE
      CE0830  882404 ..  882423 +  -5.7  -3.61517   TTCACACCGCGGTGT            CAGATGC ATTCGA GCGTCTG             TTATTCCGCCGGGGT  55 157
      CE0831 NONE
      CE0832 NONE
      CE0833 NONE
      CE0834  884180 ..  884195 +  -6.8  -3.31461   AGAGTACCGACGTAA              G-CCGGG CGC CCCGGGC              TTGTGGGACTCCATG  56 120
      CE0835  884940 ..  884957 +  -3.3  -2.53263   AGCTGCAGAGTTCGC             CGGGCTG GACA TAACCCG              TCCCTTCACCATCAC  39 138
      CE0837 NONE
      CE0838  886964 ..  886991 +   -15  -4.53163   GCTCGATAGATCCAA        CCCCGA-AGTTGC CTG GCAACTCTCGGGG        TTTTGTCGTGTCTGG 100 42
      CE0839  888312 ..  888326 +  -2.7  -2.70788   TGCTGACCCTTCCTC               GGCCG CCAGT CAGCC               CATTTTTGTGAGTCC  38 63
      CE0840 NONE
      CE0841 NONE
      CE0842 NONE
      CE0843 NONE
      CE0844 NONE
      CE0845 NONE
      CE0846 NONE
      CE0847  895264 ..  895291 +  -2.6  -4.59773   CGACGGCCAGATCAC        CTCCTGGGATGT GCAT ATTTCCCGGCAG         TTTTTCCCCATCAAA  70 171
      CE0849  895988 ..  896011 +   -11  -4.00532   GATGCTCTCCTCTTA          GCCCATTCCCG TTC CGGG-GTGGGC          TTTCGTATTTCCGAA  85 282
      CE0850 NONE
      CE0851 NONE
      CE0852 NONE
      CE0853  897926 ..  897954 +  -3.7  -2.75992   CAACTCGAAAAGCCC       ACCGCGGC-CGC CTCAAA GCGCGCCGGGGA        TGCTATTGAGTCGGC  43 126
      CE0854 NONE
      CE0855 NONE
      CE0856 NONE
      CE0857 NONE
      CE0858  906302 ..  906321 + -13.6  -3.27475   ACCCCGGACCCTTAA            CCCCACAC AGAC GTGTGGGG             TCTTGTGATGAAAGG  82 26
      CE0859 NONE
      CE0860  908851 ..  908875 + -11.3   -4.4767   CCTTAACTGACATCA          CCCCGCAGCCG TCC TGGTCGCGGGG          TTTTCTCATACCTCC  93 45
      CE0861 NONE
      CE0862 NONE
      CE0863 NONE
      CE0864  911449 ..  911479 + -24.1  -5.41359   GAAGATCTCTAAACC       GCCCCCACCTGGC CATGT GCCAGGTGGGGGC       TTTTTTGCTTTCCTT 100 29
      CE0865  912475 ..  912508 + -17.4  -4.27316   TACAGAGGAAATCTA     AGCCCCCACCTGGC CATCGC GCCGGGTGGGGGCA      TTTTCCGTTCCCAGG 100 172
      CE0867  914933 ..  914954 + -12.3  -3.39803   GACCTGGGCGTGGGA           GG-CGCCGTC GAT GACGGCGGCC           TTGTCGATCTCGGTG  73 502
      CE0872  920108 ..  920129 + -10.9  -4.19817   CTCCCTGAGGTGAAT           TGCCCACGGG AAG CCCGTGG-CA           TTTTCCATCCGTGAG  88 79
      CE0875 NONE
      CE0876 NONE
      CE0877  923596 ..  923616 +  -2.5  -3.97368   ACGAGCTCCTCCCTT            CCTGATC CCCCTAC GATCCGG            TTTCTGCATTCCCCG  56 21
      CE0878  924303 ..  924349 + -16.6  -3.53722   CACGAAAAGAGCAAA CACCCCCGACCGCAGCCTTCC CATGAA GGAGGAC-GCAGTCGGGGGTG TTGTCTAGCTGTGGG  91 51
      CE0881 NONE
      CE0882 NONE
      CE0883 NONE
      CE0884  930974 ..  931000 + -19.5  -4.44974   ACCACTAGCCGTATA         CCCCGGGAACC TGATT GGTTCCCGGGG         TTTTCTGCGCTTTGC 100 33
      CE0885  932062 ..  932091 +  -2.7  -3.53012   CAGCGACGCCGCGTG       GGGGATGACGGCC TTCG GGTTGTAAACTCC        TTTCGACAGGGACGA  47 317
      CE0889  938268 ..  938284 +  -7.9  -3.92869   CAGGCAGACAAAAAG              CCGGTGG CCA CCACCGA              TTTCTCAGTGGCTAC  68 55
      CE0893  943211 ..  943257 + -25.9  -3.40522   GCGGGTCCTGAAGCA GACCCCCACCCCGGCAGACCG ATCAC CGGTCCGTCAGGGTGGGGGTC TTCTCATCCCCGGGT 100 50
      CE0895  944926 ..  944971 + -33.6  -2.74597   CCGAACCGGACACAG CAACGGTCCCCGGGGTTCAG AATGAC CTGAACCCCGGGGACCGTTG TCCTATCTGTGTGAG 100 76
      CE0899 NONE
      CE0900  949901 ..  949923 +  -3.2  -4.19746   GGTGTCCGTGCTGCG           CACCGTATCC GGT GGAGCCGGGG           TTGTTTTGCGGTCGG  60 185
      CE0904 NONE
        gltA  955246 ..  955292 +  -9.5  -3.90358   GGTGCGACCCGCTTC GGCCGGAGCCAGAGAATCTGTCA TAA TGACAGG--CGATGGTTCCGGCC TTTGCTGTGTCCTGT  75 63
      CE0906  955795 ..  955831 + -18.1  -3.41878   GCGCTGTTCCCGACC    CACCCTCTCCGGATTGG TTT CCAATTCGTGGAGGGTG    TTGTCAATTGCGGCC  93 73
      CE0908  958308 ..  958323 +  -2.5  -4.18401   CGTCAGCGATTATAA              CGGCT GGTTAA AGCTG               TTTTCGGGTGTATCG  59 170
      CE0909 NONE
      CE0910 NONE
      CE0911  961490 ..  961533 + -35.6  -3.78775   TAGCGGGGCCACCAA CGTATCCGGGCCGGGAAACC ACAT GGTTTCCCGGCCCGGATACG TTTAATAATGAAGAG 100 38
        fasA  971684 ..  971727 + -27.6  -5.03994   GGAGCATGACTCGAA CCGCCCGCCCCTTGTTTCTCC TCA GGAGA-GCAGGGGGCGGGCGG TTTTTATCTGTGGCA 100 80
      CE0916  975724 ..  975765 + -21.6  -3.32022   TGCATAACGCATAAA CGGCGCCCGTCATCAGCC CAATCA GGCTGGTAGCGGGCGCCG  TTGGTGTGTCGGGGA 100 59
      CE0921 NONE
      CE0922 NONE
      CE0923  984253 ..  984289 +  -4.2  -2.52896   CCGGTGGGATCGGTG    ACGGCATCGCCCGTGG TTTCT CCGGTGGCGGTGTCGG    TGGATTCCCCAGTCG  41 99
      CE0930  992673 ..  992706 +  -6.1  -2.78816   GCAGGGCAGCACCGA    TGGTGCACAGCGCCC CGAAGA GGGCGTTG-G-ACCA     TCTGCTCACCGCTGG  47 258
      CE0935 NONE
        purN NONE
        purH NONE
        citE 1002603 .. 1002617 +  -5.7  -2.62184   CATTGCGGCGCATCT               CGATG GCGGA CATCG               TGATGTGGAACGGGA  45 170
      CE0946 NONE
      CE0947 1008416 .. 1008458 + -25.9  -4.43576   TTCACCACCATGCAG GAGACCGGATATGG-CAGCC GTTT GGCTGACCATATCCGGTCTC TTTGTTATGTCTAGT 100 83
      CE0948 NONE
      CE0949 NONE
      CE0950 1012161 .. 1012180 +  -2.8  -3.64703   CCCGGCAGGTGGAGG            TTACTCTC ACCA GCGAGTAG             TTTGAGTGCAGAGCA  52 6
      CE0951 1012803 .. 1012818 +  -3.2  -2.62735   CACCATGTGGTGGAT              CAGATG CAGG CTTCTG               TCGTCTAGGGGGTCT  40 2
      CE0952 1013045 .. 1013064 + -10.7  -3.70919   TACCGGTTGAGAGAA            CCACCCC CACCGC GGGGTGG             TTCTTGGCATTTCCG  75 46
      CE0956 1016042 .. 1016052 +  -6.8  -2.95409   TACCCCGCAGGGATC                 GTGG GAC CCAC                 TGTCGTTACTGCTTC  53 143
      CE0957 1017399 .. 1017415 +  -2.1  -3.03159   GGGTCGATGAGGGGG              AGGGACG GAT CTTCCCA              TGTTGAAACCATTCG  41 31
      CE0958 1018159 .. 1018171 +  -3.3  -3.89412   GTCTTGAACGTGCAC                CCGTC TCG GAAGG                TTTGGTGCTTTAAGT  55 92
      CE0959 NONE
      CE0960 NONE
      CE0961 NONE
      CE0962 NONE
      CE0963 1023308 .. 1023331 +  -3.7  -3.58343   TGCGGCGAAGGCCAC          CAGCGGGAC GATGTA GGCGCGCTG           TTTACGGATGATCAG  53 336
      CE0965 1025496 .. 1025509 +  -3.8  -3.74251   GGCTGGTCGGAAAGC               CCCA CTAGGC TGGG                TTTCATCCACATCTC  54 61
        betP NONE
      CE0967 1029306 .. 1029329 + -16.8  -4.35518   GACGACGCACGGACA          GCGGGACCTT CTTC AAGGTCCCGC           TTTTCCTATCCCCTT 100 40
      CE0968 1031534 .. 1031553 +  -5.6  -3.39327   CACCGGTGGCGGGTA            CCTCCTCC AGCC GGGTGAGG             TTCTCGATCTGCCAG  53 107
      CE0970 1033014 .. 1033030 +  -2.1  -3.54771   ATCGGGGTTAAGTTC              TGGACTC TCA GGGGCCG              TTATCGTATTGTGAC  47 126
      CE0971 NONE
        ksgA NONE
      CE0973 NONE
      CE0974 NONE
      CE0975 1039213 .. 1039228 +    -9  -3.02511   TGCAGGGCGGACTCC              TCCACC TTGC GGTGGA               TCTTCACCGCCTGGG  56 328
      CE0977 1039826 .. 1039840 +  -6.4  -2.53263   GACCGCATGGCGGAG               TTCTCC GTC GGAGAG               TAGATTCCCCGTGAC  48 8
      CE0978 1040283 .. 1040332 + -18.8  -3.29144   CCCACCACCCACCGA CACAACCCCTCACCTGT-GGCAT CAACC GTGCTGACAGGGGAGGGGTTGTG TTGTCCCGCAGGTCG 100 45
      CE0979 1041750 .. 1041785 +   -11   -3.6106   CCACCACCTTGTTAT    CCGGGGCGGCCCCG CGCAGGAT CGGGGCAGCCATGG     TTTCCGCGTCTTCGA  74 341
      CE0981 1043490 .. 1043502 +  -3.3  -4.07885   GTGACCCATTAGGTT                GATGG GCA CCAAC                TTTTGAAGGAAGGTG  58 78
      CE0982 1044243 .. 1044255 +  -7.7  -2.70932   TGGTCTACGTCAGCT                GATCG ACC CGATC                TGGTTGCCCCGGAAC  54 24
      CE0984 1047512 .. 1047548 +   -16  -2.78384   ACCAACCGCATCTGT    TCCGGGAGTTCATCGA GTTGA TCGATGAGATCCCGGA    TCTGATCGGAGAGGA  86 490
      CE0987 1050874 .. 1050896 +  -9.8  -3.73953   AAGCAACTAGCGGGA           CGTGATGCCG GAA CGGCGTAACG           TTTCCTGCGGCTGAT  72 31
      CE0988 1051703 .. 1051761 +   -22  -3.15407   CGCCCAGCCCGGGTA CGC-GACAACCCCTGATCCCGGGTGC CTGAACTGT GC-CCCGGGATCAGGGGTTGTCAGCA TCTGTTCGTGCTGTC 100 53
        ureA NONE
        ureB NONE
        ureC NONE
        ureE NONE
        ureF NONE
        ureG 1059850 .. 1059870 +  -6.1  -2.52933   TCGCGTACTGCGCCC            CCATTACCC GTC GGATGATGG            CTTGGTGAGTTACAC  48 129
        ureD NONE
      CE1000 NONE
      CE1001 1062998 .. 1063012 +  -2.7  -3.06133   CTAAGGAATGCTGCC               CTGGG TTTCT CCCTG               TTAGCTGCCGCGTTG  42 142
      CE1003 NONE
      CE1004 NONE
      CE1005 1065660 .. 1065674 +  -2.1  -3.56099   ATCACGGGTTCCCAG               TTCCT GGGTG AGGGA               TTTCAGACCATTGTG  50 233
      CE1007 NONE
      CE1008 1068661 .. 1068709 + -17.6  -4.64676   GGCCCACCCGGAGAG TGATCCGGCTGC-ACACCTGTGA GACA TCACCGGTGCCGCAGCCGGATTA TTTTGTTAGGCATCC 100 45
      CE1009 NONE
      CE1010 1069304 .. 1069320 +  -8.7  -2.83012   CTGAGTTTCCAGTAG              TCCTTGG TTC CCAGGGA              TCTGCTGGTGGACTT  55 183
      CE1018 1076845 .. 1076861 +  -7.9  -2.78596   CGGTGGGGCCCACGC              CCACGCG CAC CACGTGG              TGTGATCGGGGCGTC  54 4
      CE1019 NONE
      CE1020 NONE
      CE1021 NONE
      CE1022 1080844 .. 1080878 +  -3.4  -3.33583   TATCGGGTCTAAAAG     CACCAGGGAAGAGGTT AAA GGTCTATACCCGGGTG     TTGTGGCCATGTTGT  47 178
      CE1023 1082285 .. 1082301 +  -8.7  -3.65224   ATTCGGATTTGGTTG              GAATCCC GGC GGGGTTC              TTGTTCGAGTGGAAT  69 113
      CE1026 NONE
      CE1028 1088807 .. 1088835 +    -6  -3.63515   CACCGTTCTCATCCA       CCGGTTCGGCGGA GAAG TCCGTC-AGCTGG        TTGTTGAGGATGAAA  57 487
      CE1031 1090962 .. 1091002 + -27.8  -4.20868   AGAAGCGCTCCACCG  CCACCCGTCCACCTGCTT GCACA GAGCAGGTGGACGGGTGG  TTGTTGTTTTCCGGG 100 83
      CE1032 1091883 .. 1091925 + -27.9  -3.36327   CCCACGGACGTACAA CACCCGCCCACCCGGTG TGAATCTGC CACCGGGTGGGCGGGTG TTGTCCGTGCAGTAA 100 49
      CE1033 NONE
      CE1034 1096758 .. 1096776 +  -6.6  -3.21276   ACGGTGGCGGCGATG             CCCACCAT GGC GTGGCGGG             TGTTCTCGCGCGGGG  54 273
      CE1036 NONE
      CE1037 1099480 .. 1099496 +  -2.1  -3.31144   TGAGGTTGTTGATGC              CGCTGAC GAT GTCCGCA              TTCTGAGCCTGCGCA  45 438
      CE1040 1101226 .. 1101239 +  -4.5  -3.57561   CGGTGATCTGAACCC               G-CGCC CCC GGCGAC               TTTCAGCCCTTCCCG  53 30
         eno 1102774 .. 1102802 + -12.5  -3.07962   AACCCTGACCCCGCA        TCCCGTCACCT CCTCAAA AGGTGGCGGGA        TGTTGGCGTATCGGG  76 55
      CE1044 NONE
      CE1045 1103999 .. 1104017 +  -2.3  -2.79312   CTGGGGGACTTTGAC             TTCTCCC GGGCG GGGGGAC             TGTGATGACCCGTTT  39 2
      CE1046 NONE
      CE1047 1106402 .. 1106414 +  -3.3  -3.01712   GAAAAACCAACGAAA                GGATC GGG GAACC                TCTTGCGCAGCAGCA  42 119
      CE1048 1107258 .. 1107308 + -28.5  -3.00022   GCATCTCGAGCGCAA GAAAAGCTCCGGCCCGC-CCCCTG TGAT CAGGGGAGCGGGCCGGAGTTTCTC TGTGTATCCGGTGCG 100 48
      CE1052 NONE
      CE1053 1110625 .. 1110656 +  -7.3  -5.63517   CAGAACCGGAGCCGA     GCAGCACCTC--CCC GCAA GGGTCGAGGGGCTGC      TTTTTTGTTTCCCCA  95 154
        aroG NONE
      CE1055 NONE
      CE1056 1113560 .. 1113575 + -10.4   -3.4072   CTGCCAGATCTCGCG              GGCCAC GGCG GTGGCC               TTCTCATCGCCGATG  69 221
        glyA 1115962 .. 1116006 + -12.9  -3.62522   CTGACACCTCTGCCG TGTTGAGAAGGCATCGCCGG ATGTTC CCGGCGGTGCCTTCACC-CA TTCTTAAAAGGATTC  81 42
      CE1059 NONE
      CE1060 NONE
      CE1061 NONE
      CE1063 1120499 .. 1120533 +  -4.3  -4.91712   CGAACCATACCCTCA    CTCTTGAGTTCGCC CTCGATGC GGCGG-CTCAGGGG     TTTTTCTGCATTCAG  79 200
      CE1068 NONE
      CE1069 NONE
      CE1070 1127864 .. 1127880 +  -6.6  -2.82623   ATGGCTGGAGCCAAG              CTTACC CGGCC GGTAAG              TGATTCTCACCGGCA  49 54
      CE1072 1128861 .. 1128900 + -29.5  -3.28712   GGGCTTGTCGACGAA  CAACCCAGCCCGTCCCC ACAGAA GGGGACGGGCTGGGTTG   TTGTGGCGGGGCAGG 100 42
      CE1076 1133504 .. 1133548 +  -3.5  -3.53012   GTGCCCACGGTGGGG CGGGGGGCTTCAGGCCGGCTGG TTGC CCAGC-G-CCTGTT-CCACCCG TTTGGAGGCGCCGGC  49 68
      CE1079 1136161 .. 1136186 + -21.9  -4.00066   ACCTGGTTGCTGAAA         GAGCCCGGGGG GTCA CCCCCGGGCTC          TTTGTCAGTTGTACA 100 41
      CE1084 NONE
      CE1085 1142556 .. 1142568 +  -5.5   -2.9175   GGGCACGGGATTTCC                GGTGG TGT TCACC                TGTCGTTGACCTGTG  48 52
      CE1086 NONE
      CE1087 NONE
      CE1088 1144601 .. 1144627 +  -5.9  -3.50532   TCCCAGCTGCACATT        TGCGG-A-CGGGG ACT CCCCGGTACCGTA        TTGCTTGATTTCGGT  55 127
      CE1089 1147919 .. 1147943 +    -2  -3.15503   CCGGCACCCGTTCGT          CCGCCGGG GGTGCGTAG CATGGCGG          TGTTCAGTGTTGAAC  41 59
      CE1090 1148645 .. 1148659 +  -5.6  -4.36914   AACGGGTTGAGGCAG               TGCGGG CGA CCCGTG               TTTTCTCCCCACCCC  69 128
      CE1091 NONE
      CE1092 NONE
      CE1093 NONE
      CE1094 NONE
      CE1095 1154277 .. 1154296 +    -7  -2.52464   CGCCAGACCCTTCAT            CCGGGGCG CCTC CACTCCGG             TCAGTTCACCGGCGC  47 461
      CE1097 NONE
      CE1098 NONE
      CE1099 1158170 .. 1158184 +    -7  -3.53012   GCCCAGGCGGAATGT               CCGCCC ACC GGGCAG               TTTCACCACCAGCCC  60 377
      CE1101 1160863 .. 1160881 +  -7.3  -2.62263   ACCAGATCCATGTTG             CCCAGGG TGGAC CCCGGGG             TGATATAACCGCCGT  50 316
      CE1106 NONE
      CE1107 NONE
      CE1108 1168678 .. 1168690 +  -4.8  -3.14211   GGATGGCCGGCAACA                TCGC TAGTC GCGA                TTGATCGCCACACAT  47 101
      CE1109 NONE
      CE1110 NONE
      CE1111 1170960 .. 1170982 +  -4.9  -2.87344   CCCGCGGCGATGACA          TCTGGTAGCCC TCC GGGC-ACC-GA          TATATAAAAAAAGTG  46 18
      CE1112 NONE
      CE1113 1172435 .. 1172477 +   -12  -3.04248   GCCGATAGCTCTCAC CGCGGACACCGCC-TCCAC CACAGC GTGGGCGGCGGTGTCCACC TCTTCCCGGGTGTTG  73 52
      CE1119 NONE
      CE1120 1178225 .. 1178252 +    -4  -3.61398   GACAATGCCGTCATG        GATCCCCACGAA GTGC TTCGGAGGGAAC         TTCTTCAACCACGCC  53 162
      CE1122 1179310 .. 1179333 + -10.2  -3.29325   GTGATCTAGGGGACC          CGGTGCGTCC ACTC GGGCGTGCCG           TATTGCTTATCGACG  68 32
      CE1128 1186218 .. 1186231 +  -9.5  -3.60296   CTATCTCATGGCATG               GGGGG TGAT CCCCC                TTTCCGGTGGACCTA  69 193
      CE1129 1186947 .. 1186985 +  -6.4  -3.21416   TTGAACTCATCGGAG   CGGTGCATGGCCAGGCGG TAA CCGCCGGGTGCGCCACCG   TTGGTGATGAAGATG  54 95
      CE1132 1189698 .. 1189732 +  -5.7  -2.91274   ACGCAGGTGGAGCTG    CTCC-CAGATGCGGTC ATCC GACCACATCTCCGGGG     TGTCATTGGGATCGC  47 481
      CE1134 NONE
      CE1135 NONE
      CE1136 NONE
      CE1137 1194226 .. 1194250 +    -2  -2.72263   CCCGCGCATCGGGTA         C-CGGATGGGG ACGG CCCCGCCTGAG          CTTTCACAAGGATGT  39 52
      CE1138 1195320 .. 1195330 +  -2.4  -2.52464   ATTCGGGGTGTACCT                 GCTG GCG CTGC                 TGGGTTGAGAGCGGA  38 7
      CE1139 1196321 .. 1196333 +  -4.8  -3.55444   CAGGTGATGCTCCAC                GACG ATCAC CGTC                TTTCCCGCATCCACC  53 211
      CE1141 1199423 .. 1199437 +  -5.6  -2.78816   TTGCGGTGGGATCAG               CTGCCG GGT CAGCAG               TCTGATCAGCGGTGG  47 284
      CE1143 1201514 .. 1201526 +  -4.8  -3.50133   AGTAAAGATGAACAG                CAGG TTTTT CCTG                ATTTTTCTGAGAATA  53 111
      CE1145 NONE
      CE1146 NONE
      CE1147 1204374 .. 1204416 +  -6.1  -2.70932   GAACAGCACGAGCAT CAGTAGCGGCACGGCCGTG ACCAC CATGACCGTGCCGATGAGG TAGTTGAAGAACCGC  49 20
      CE1152 1207795 .. 1207828 + -17.5  -4.81551   GCAGCGCCTCACACG     CCCGTATCTGCACCG TTGT CGGTGTGGATGCGGG      TTTTTGGTGTGCATG 100 329
      CE1156 1211716 .. 1211746 + -19.1  -3.58726   TACAGTTTCCGGCGA       CAGGCCTGCTGAG CACCA CTCAGCGGGCCTG       TTCTGTCTGCCCGGG 100 69
      CE1157 NONE
      CE1158 1214321 .. 1214354 +  -3.1  -3.90112   GGCCCCGCCGACGGA     CTCCAGTGGTAGTTCC CGT GGAAC-GTAACCGGAG     TTTCATTCACCGCGG  55 14
      CE1159 NONE
      CE1160 1215099 .. 1215117 +  -2.4  -2.71322   TCACCCCCTTATCGC            GGCACTG CCCCCA CAG-GCC             TAATCTGTACATTCA  39 4
      CE1161 1216251 .. 1216278 +    -4  -3.33265   CTCGCCTGAGTGGTT        TCCTGATCTCCC CGAC GGGGGACTAGGC         TTGAATTTCTCAAAT  49 32
      CE1162 1217043 .. 1217057 +  -3.4  -2.62184   CGCCGTCGATAAGCA               CCTTCG TGC CGGCGG               TGATGTAGAGCCCGG  39 180
        dapE NONE
      CE1167 NONE
      CE1168 NONE
      CE1169 NONE
      CE1170 1224578 .. 1224594 +  -4.3  -5.01535   TAAAATGGATACTTA              GCCGCAT ACA GTGCGGA              TTTTTATCGTTGTAA  78 38
      CE1171 1224850 .. 1224868 +  -2.3  -2.85545   ACTCCCCGTTGACTC             CCTGGGT TGGCC ACGCGGG             TAGTATTGTTCCGAC  39 83
      CE1172 1225864 .. 1225904 + -34.3  -4.47873   GGGAGGTATGTGAAA  CGGCCCGCGGTGGAATCAA TGG TTGATTCCACCGCGGGCCG  TTTTGTCGGTGTTGT 100 103
        glgC 1230299 .. 1230320 + -13.7  -5.39755   CCCCGGTCACCTCAG           GTCGCGTCC TCCG GGGCGCGAC            TTTTTTATGCTTGTC 100 46
      CE1177 1232211 .. 1232233 +  -4.8  -3.05384   GGTCCTCAAGACCAC           GCTGGTGG AGAAATC CCAACAGC           TTCAATCCAAAACCC  47 406
      CE1179 NONE
        tatB 1233144 .. 1233186 + -14.1   -2.8805   TGAGCAACAGATAAA AAGAAGCCAGCGCATCCTC CTGTC GGGGATGCGCTGGCTCCGG TGTATCCGGGGTAGT  82 48
      CE1185 NONE
      CE1186 1238437 .. 1238449 +  -5.5  -2.92086   ATGTAGAAAACAGTC                CGGAG CGA TTCCG                CTTTGATCGTTATAT  48 112
      CE1187 1239228 .. 1239240 +  -6.3  -3.17586   GAATATTCTAGTCGA                TCCAT TAA ATGGA                TGTTAATAAATTAGT  54 30
      CE1188 1240268 .. 1240280 +  -2.6  -3.61398   GATCTCGCGATTGAG                CCTC TCGGT GGGG                TTATTCGACCAGACC  50 294
      CE1192 1250104 .. 1250127 +  -2.4  -3.43288   CGCGCGGTGCGCATG          CG-CTGGGA GTAGAGA TCCCGGGCG          TTGTCCTCGAGTTTC  47 522
      CE1196 NONE
      CE1197 NONE
      CE1198 NONE
      CE1199 1257638 .. 1257681 +  -8.4  -3.53031   CGCGTTCACCCCAGC TACCCCGGCACCCGCCTGATA CCTGA TATCAGGTGG---CCGGGGTA TTCCTTTGCCCTGGC  66 46
      CE1200 NONE
      CE1201 NONE
      CE1202 NONE
      CE1203 NONE
      CE1204 1261244 .. 1261254 +  -2.4  -3.74792   CGGAGCCACCCGACC                 GCCG ATG CTGC                 TTTCAGTGTCTGATG  51 2
      CE1205 1261695 .. 1261707 +  -4.7  -3.14132   CTGACGTGCGCTAGG                CCGCC GCT GACGG                TTGCTGGAACAGCGA  47 37
      CE1207 NONE
      CE1208 1265437 .. 1265452 +  -7.6  -3.01791   TCGCGGATGGCAGGC              TCATCC ACCT GGATGA               TCTTCGCGCCGGCGT  54 516
      CE1210 1268896 .. 1268906 +  -2.4  -2.64199   GGTGGAATAGCCCGA                 CGCC GTG GCCG                 GTTGCTTGATCCATG  38 31
      CE1211 1270646 .. 1270661 +  -3.3  -3.41602   AGCAAATTCCAGGGT              TGTGT CCCAGA ACACA               TTCTGGTGGAATGGC  47 129
      CE1212 1271211 .. 1271222 +  -2.2  -5.40474   ACGAGTGTGGCCGCA                TGGG CGAG CCTA                 TTTTTTTGCCCCGGT  84 242
      CE1213 1272861 .. 1272894 +  -9.6   -3.4252   GACGCCTGAAACCCC     CGCCCCGCATTCTCT CCGTT GGAG-ATGCGGAGCG     TTGTGCTGCGTAGGG  67 60
      CE1214 1273788 .. 1273807 +  -4.2  -3.14564   CTAGCCGCCGGAGGA            TCACACCG AGGG CTGTGTGG             TTGCTCCCCGAATCA  45 37
      CE1215 1275548 .. 1275566 +  -5.2  -2.72344   GGGGCAGTGGAAATG             CGTGCGGT GGA ACTGCACC             TCGTTGAACATCGCG  44 354
      CE1217 1278306 .. 1278347 + -18.7  -4.57755   ACCTCTGAAGGTTTC CCCCCTAAGGCGGAGCAGC TCAG GCTGCTCCGCCTTTTGGCG  TTTTATCTGGTCACT 100 56
      CE1218 NONE
      CE1219 1282064 .. 1282079 +  -4.6  -3.15663   TTTCGTTTAATCACC              CGCGGA TTCT TCCGCC               TTCGTCGCGGTGGGT  47 474
      CE1221 1284915 .. 1284931 +    -8  -2.57132   CACGCCCCCTTACTT              CCATGG AGGAA CCATGG              CTTCTACCCGGGACA  53 83
      CE1222 1286534 .. 1286551 +  -4.8  -3.05844   TCTGCCAGGGTTTCA             CCGTAG ACAATG CTGCGG              TATTGCACTCCACGA  47 294
      CE1224 1288602 .. 1288618 +  -5.1  -2.53581   TTAATCCCGAGGTCT              TTACAGG CGT CCTGGAA              TGCGTTCGACGTATA  43 312
      CE1229 1291676 .. 1291688 +  -4.8  -3.34398   TGATCCCATCGACTG                CCTG ATCCC CAGG                TCTTTACAGGCGCCC  51 172
      CE1233 1293863 .. 1293890 +  -3.4  -2.62396   CCGGATGGTAGACAC        CCTGATGCCAGCA TGA TGCTGGGAA-AGG        TAATCTGCCACCATG  40 10
      CE1234 NONE
      CE1235 1295248 .. 1295263 +  -5.4  -5.00616   GTTTCTTGGCGACTT              GGGTTT GTGA AAGCCC               TTTTTTCGAGCGCAG  85 169
      CE1237 1297536 .. 1297546 +  -5.4  -3.80841   GAGCAGGAGGGCAAC                 CAGT GAC ACTG                 TTTAATGATGATGAT  61 20
      CE1238 NONE
      CE1239 1298468 .. 1298493 +    -4  -3.14132   ATTTCGCGGAAGAGA         CGAACTGG TGATCCGCTT CCGGTTCG          TTGATGACGCCCAGA  45 15
      CE1240 1299398 .. 1299408 +  -4.6  -2.57931   GTGTCCACCATCCGG                 GGGT CGG GCCC                 ATTCTAGCGAATCGG  43 52
      CE1241 NONE
      CE1242 NONE
      CE1243 NONE
      CE1244 NONE
      CE1245 1302941 .. 1302977 +  -7.4  -3.63744   CCTGAGGCTGACATG   GC-CGGAAAACCC-GCTG AGG TGGCCGGGTTTTCTGCGC   TCTTTTGGCAGGCAA  63 36
      CE1249 1304712 .. 1304746 +  -2.9  -3.28924   GCACCTCCATCATCT    CCTCGTCGCTGG CATCGGCGGCAC CCAG-GGCGAGG     TTGTCGCGGACGGTC  45 238
      CE1254 1311173 .. 1311197 +    -2  -3.72743   TCATGGAGTTCCTGC          GGGGCTGAGA ACCTC TTGCGGCCTC          TTGATTTTCGTAATA  51 18
      CE1255 NONE
      CE1256 1311903 .. 1311927 +    -7  -3.84406   GATCTCGTGGATGAG          GCGGGCGGCG ACACG CGCCGTCTGA          TTGTTGTGGTCGAGG  64 206
      CE1259 1316873 .. 1316921 +   -27  -3.03771   GCCAGGCTGACTGAC CAACAACAAGCGACCCTTCTCC CCGGT GGAGGAGGGTCGCTTGTTGTCG TGTTGGGCGATGTGG 100 47
      CE1263 NONE
      CE1264 NONE
      CE1265 NONE
      CE1266 NONE
      CE1267 1329247 .. 1329257 +    -4  -3.97364   TAGATTTCTCCAAAA                 TCAA AGG TTGA                 TCTTTTGTATCTTTC  60 54
      CE1268 NONE
      CE1269 NONE
      CE1270 NONE
      CE1271 1332329 .. 1332354 +  -5.3   -3.6216   TGGTCTCCTTGATGG         TGAGATCACCG GTGA CGGTGCCCTCG          TTCTCGTTCTTGATG  55 331
      CE1273 1333823 .. 1333862 + -16.4  -4.15543   TTGGAGTGCATTAAG  CCCGCGTCCTGACTGACC ATCT GGTCAATGGGGGCGCGGG   TTTTGCACGTCTTTG 100 419
      CE1274 1334747 .. 1334763 + -10.1  -2.89683   AACCTACGACCTTCG              GTACCGG AAA CCGGTGC              TCTATCCACTGAGCT  64 311
      CE1276 NONE
      CE1277 1339668 .. 1339706 + -34.8  -4.14627   CAACGCTTGTCGACG   CACACCGCCGCCACCCCT GAC AGGGGTGGCGGCGGTGTG   TTCTTTATCTAGGAG 100 43
      CE1280 1341793 .. 1341806 +  -2.3  -3.01791   ACCCATCGCATAAGC               CATGG CACC CCAGG                TGTTGAGCAGCGACT  40 28
      CE1281 1344126 .. 1344139 +  -2.3  -3.71848   CCTGGGTGGGGGAGC               CACGG CCGT CGGTG                TTGTTGGTCAGCACC  53 99
      CE1285 NONE
      CE1286 1347192 .. 1347205 +  -8.1  -3.05844   ATCATCCGCACCGAT               CCGGA ATGT TCCGG                TCTTGCCATCGACAC  55 193
      CE1289 NONE
      CE1290 1351427 .. 1351437 +  -4.6  -3.61001   CTGCCCCCTATGAAG                 GGGG GTG TCCC                 TATGTTTTTGTCAAG  53 67
      CE1298 1362974 .. 1362988 +    -7  -2.52896   CACCCGGCAGTTCCA               CCTCGC CGA GCGCGG               TCAGTTCCCCGATGG  47 78
         rho NONE
      CE1304 NONE
      CE1305 NONE
      CE1306 NONE
      CE1307 NONE
      CE1308 1374792 .. 1374836 + -20.8  -4.08394   TCACCCCGGTAGATG CCA-CGGCCCCGTCCCTCCAC TGCG GTGGAGGGGTGGGGCCTCTGG TTTTCCGGGGAGTGT 100 44
        atpB NONE
        atpE NONE
        atpF NONE
        atpH NONE
        atpA NONE
        atpG NONE
        atpB NONE
        atpC 1382621 .. 1382672 + -32.5  -4.48987   ACCCTCCGTTTAGCT GTCGAACGCCCGCCGGC-GCTGGA TACCC TCCAGCTGCCGGCGGGCGTTCGCC TTTTGCTTGTCGACG 100 42
      CE1317 NONE
      CE1318 NONE
      CE1319 1384581 .. 1384602 +  -5.1  -3.61398   TGCGAGCAGCTGGAG           CATG-CCGTC GGT GTCGGTCATG           TTCTTCGGGCCGACC  55 279
      CE1321 NONE
      CE1322 1386160 .. 1386196 + -14.6  -3.39327   CACACAGACAAGAAA   CTGCCTCATGGCC-ACT TTCC AGTCGGTCATGGGGCAG    TTGTCACTGTCCGAG  87 44
      CE1325 NONE
      CE1326 NONE
      CE1327 1393603 .. 1393613 +  -5.4  -2.57931   CCGCGAATGGAACGG                 GTGA ATC TCAC                 ATTGTGCAACGTGCA  46 22
      CE1328 NONE
      CE1329 1395594 .. 1395623 + -21.5  -3.98378   GTACCGAATAAACAT       GGGCCCGACGGTG TTGT CACTGTCGGGCCC        TTGTTGTTCCATCTC 100 47
      CE1330 NONE
      CE1331 1398036 .. 1398048 +  -6.9  -2.53263   CGAAGAGGATGATGT                TGCCG TAG CGGCG                TCCCTTGAGCATCGG  47 209
      CE1334 NONE
      CE1335 1402223 .. 1402264 +  -9.4  -3.23572   CCTGTAGGCGGCATA TGCCCTGGTCACGCCGGGCG GGGG CACCCGGTGT--CCGGGGCG TGTTCTAGGGTGGAT  66 34
      CE1336 1403603 .. 1403618 +  -4.6  -4.07568   CAGGCGCGCCCGGGT              TGCCTC CGGT GTGGCA               TTTTCCGCGAGCAGG  64 79
      CE1339 1407979 .. 1407992 +  -3.8  -4.13246   GAAACCCTGAATAAT               TCCC ATCATC GGGA                TTTATGTCTCGGGTA  62 65
      CE1340 NONE
      CE1341 1409260 .. 1409293 +  -5.1  -3.54543   CAGCTCTCCGGGATC     CAGTCCTCCTGCTCG GGGA TGAGCAGGCGCGCGG      TTTCCAGCACTACAT  53 188
        gatC NONE
      CE1345 1411794 .. 1411831 + -15.5  -3.72893   CCGTAAGTAGGACCT   GCTCCATGCCCGGGACC GTGG GGTCCCGGGCATCGCCC    TTTCGTGACCAGGTG  95 31
      CE1346 1413026 .. 1413046 +  -9.7   -3.8822   AGCGACAACGGTGGC            GGTGCTGAC CTG GTCAGCGTC            TTTGAGTTTCATATC  73 308
      CE1348 1414304 .. 1414329 + -16.1  -5.14563   TAGTCAGGCCGCATT         CCCGGTTCCGC GCCC GCGGGGCCGGG          TTTTTTCATGCCCCG 100 38
      CE1349 1415623 .. 1415636 +  -8.1  -3.16785   GAAAATAGGACAATT               GACCC CGGT GGGTC                TATATTCATCTCATG  57 117
      CE1350 1416319 .. 1416358 + -11.4  -4.00532   TCCCTCATCCACCTC  CCGGATCATCACGACCGC CCCG GCTCTCGTGGTGGTTCGG   TTTCGTCTTTCCCGC  85 57
      CE1351 1417927 .. 1417939 +  -3.3  -2.74012   GAACAAGCTCATCGC                GGAGA AAC TCGCC                TGATTCCCGTCCTCG  41 10
      CE1352 NONE
      CE1353 NONE
      CE1354 NONE
      CE1355 NONE
      CE1356 NONE
        lysG 1424400 .. 1424416 +  -8.7  -3.68302   GTCTGAGAACCTAAA              CCTGGAA CGG TTCCGGG              TTCTTGACCTCTTCA  69 27
      CE1360 1426359 .. 1426372 +  -3.7  -2.57013   CACCGGGGCTTCCTG               CAGGC CAGG GCCGG                TGAGTTCGATTAACC  42 52
      CE1361 1427417 .. 1427460 + -21.9  -4.91109   CCAGGCATGAGAAAA CTCCCGGTGGAGGTGCACTG ATCAA CAGTGAACC-CCACCGGGAG TTTTTGTGGTCACAC 100 67
      CE1365 NONE
      CE1366 NONE
        ilvC 1436028 .. 1436071 +   -24  -4.56597   TTTCCGATATAACAC CACCTGATCGCGGCCATCCC TCCG GGGGTGGTCGCGATCAGCTG TTTTTGCGCACCGGA 100 47
      CE1371 NONE
      CE1372 NONE
      CE1373 1441331 .. 1441345 +  -2.8  -3.54424   TGGGGATGGTCTAAC               TGGTAA TGG TTTCCA               TTTGCGCAGGTGAGG  49 93
      CE1374 1442391 .. 1442404 +  -2.3  -2.84634   GAGCGTCGAGCACAG               CGATC ATGA GACCG                TGTGCTGATATAGAG  39 4
      CE1375 NONE
      CE1377 1446080 .. 1446106 +   -21  -3.36671   GGGAGAGCCCGACAA         GGGGCCCTGAAT AAT ATTCAGGGCCCC         TTGTCGCATTCCGGT 100 58
      CE1379 1448068 .. 1448085 + -12.7  -4.70879   CTGTATCACGGATAA             TCCCGCC TTCG GGCGGGA              TTTTTCCCGTTTCCG 100 60
      CE1380 1448863 .. 1448877 +  -4.2  -3.15861   CGGAAGTAGCTGAGT               CACCTT CTC GGGGTG               TTCATGAACGTGGTC  45 28
      CE1381 1449447 .. 1449466 +   -15  -3.23045   CCCTGGAGCTCTAGT            CACCGGGG TCAC CCCCGGTG             TGTTGGTCTGTCCCT  87 27
      CE1382 NONE
        leuB 1451545 .. 1451558 +  -3.1  -4.15029   AACAGCGGAAAACCA               CC-ACC CAG GGTCGG               TTGTTTCTCTAAGGT  60 40
      CE1384 NONE
      CE1385 1454121 .. 1454153 +  -4.9  -4.08767   GAGATCGCCGAATAG     GTTCCGGAT-GTGG CCTCGA CCACTATCGGGGAC      TTTTCCCCAGGTGGG  62 26
      CE1386 NONE
      CE1387 1455747 .. 1455768 + -14.4  -4.65895   TCAGCCACAATCCCA           CCGCCCGC CCACGC GCGGGCGG            TTTTTCCATCCCCGG 100 121
        gltX 1458403 .. 1458446 +  -8.8  -3.61398   AGTCCAGTTCCCGGC AGATCGCCTCCAGGGTGGTGA ATC TCACCGCCTTGGCG-CGACCG TTCTTGAGCACCGAC  65 82
      CE1392 NONE
      CE1393 NONE
      CE1394 NONE
      CE1395 NONE
      CE1396 1463200 .. 1463212 +  -3.3  -3.78934   TGCTGGAGGTGGGTG                CGCCA TGG TGACG                TTGTTCTCCCCGGAG  52 15
      CE1397 1464733 .. 1464743 +  -2.4  -3.07222   GATCGCGGGACAGAT                 CGCC GAG GGGG                 TGTTCAACTGATGCT  41 4
      CE1398 NONE
      CE1399 1467501 .. 1467511 +  -6.8  -3.40403   TCATGGTCTGGGTGA                 CCTC GGT GAGG                 TTATCCTCCACGCGG  55 377
      CE1401 1468984 .. 1469004 + -11.1  -3.15999   CTGACACCCCTCCGA            GAACACCCG GAG CGGGTGTCC            TTCCATGTGTGCGAC  69 394
      CE1402 1469782 .. 1469797 +  -4.6  -3.15663   TTTCGTTTAATCACC              CGCGGA TTCT TCCGCC               TTCGTCGCGGTGGGT  47 122
      CE1406 1472211 .. 1472237 +  -6.6  -4.68724   ACACCCCCCACTTGA         TCATGCAGGA AGAATAA TCCCGCATGA         TTTTGTGTTGCGTGG  78 69
      CE1408 1475298 .. 1475323 +   -14  -2.70932   ATTTGCCCGCCGATC         CCCGCCACGG TTGAGC CTGTGGCGGG          TGGTTCGCCCGGAAC  71 477
      CE1417 NONE
      CE1418 NONE
      CE1419 1491206 .. 1491219 +  -8.1  -3.53811   CGGCCGTCCGGTTCA               CCGGT CTGG ACCGG                TTTGACGGGGATCAC  62 510
      CE1422 NONE
      CE1423 1494207 .. 1494234 +  -8.4  -2.55351   GGGGTGGTCCCGGTG        GCTGCGTTCC CGGGCCTA GGAACGCTGC         ATTAGTCTGGCCCAC  57 7
      CE1424 1494789 .. 1494805 +  -4.3  -3.54653   TGAGCTCGGCGAGCT              GGTGCGG CGG CTGCAGC              TTCTCTGATGCCGGT  51 1
      CE1427 1497737 .. 1497750 +  -2.3  -2.87132   GTCCGCGGCAAACTG               TCCTC ACCG GCGGA                TCTGTAACCGGACCC  40 5
        leuD 1498406 .. 1498449 +   -16  -4.15044   AGATCTGCAGTCAAT AGGAAGAGGGCCCCGGGGTGG AAA CCATCCTGGGGCCCT-TACCG TTTGTTCAGACCGGA 100 39
        gpsA NONE
         ddl 1501977 .. 1501987 +  -5.4  -3.30203   GCCGGGCGACTCCCG                 TCAG CTC CTGA                 TTCGATTATTCATCC  51 133
      CE1434 NONE
      CE1435 NONE
      CE1436 NONE
      CE1437 NONE
      CE1438 NONE
      CE1439 NONE
      CE1440 NONE
        coaD NONE
      CE1442 1512326 .. 1512339 +  -9.5  -3.79519   CCGGGATTTCTCCCG               GCGGG CCCT CCCGC                TTTCCTGATCCCGTT  75 195
      CE1445 1514148 .. 1514159 +  -5.8  -2.51133   ACCGGCGAGCTGGTC                GAGG GGCA CCTC                 ATTGATCAGTGCCTC  45 50
      CE1447 1516103 .. 1516128 +  -3.2  -3.72027   TGGAGACTGGGGGGT         GCTCAGTTGG TAGGTC CCATCTCAGC          TTGTTGGTAGAGCCT  52 76
      CE1448 NONE
      CE1449 NONE
      CE1450 NONE
      CE1455 1524746 .. 1524757 +  -7.2  -3.53012   GACTGGGACACCGCC                GCGC ACTA GCGC                 TTTGCGACGAAAAGA  60 17
      CE1457 1527318 .. 1527374 + -34.8  -3.50853   ACGGATTGCTCCGCA CAACGCCCTGTCCTGCA-CGTGGAACC ACCC GGTTCCGCGCTGCAGGGCAGGGCGTTG TTGTCGTTCCCGGGG 100 99
        ptsM 1529994 .. 1530008 +  -5.6  -3.17075   TAGGCACTAATCTGG               GGCGCA TGT TGCGCA               TTGGATTAACCGGAG  49 69
      CE1459 1530617 .. 1530642 +  -4.5  -4.58466   CCCCCATCCGTCACG         GCAGGCCCCCG GGGC CAGGGGTTAGC          TTTTGTGCTTGTCGA  72 41
      CE1460 1531128 .. 1531143 +  -3.2  -3.14132   CCAGCTGGGCGCTGG              ACAAGG GGCC CCTTGG               TTGATCAACACAGGA  43 88
      CE1462 1532579 .. 1532609 +  -3.9  -2.62735   GCTTTTAGCTACTGA      CCA-TCGTGGGCAG CGAT CCGCTCCCGACTGG       TGATCTCACGCATAT  42 104
      CE1465 NONE
      CE1466 NONE
      CE1467 1536410 .. 1536428 +  -6.7  -3.41569   GGACTGGACGAAACG             TCAGGCT CAAGC GGCCTGA             TATTTAAGTAAATGA  56 7
      CE1473 NONE
      CE1474 NONE
      CE1475 NONE
      CE1476 1545865 .. 1545889 +  -6.4  -3.23274   GACCAAACAGTCATA         GTCGGGGCCTG CGGG CAC-CCCCGAC          TTCCCTTGTGGGAGG  54 25
      CE1477 1546874 .. 1546923 + -25.9  -2.84955   GACGGGCAGGCAGCA GGACACCAGCCGGTACCCACCTTC CAT GAAGG-GGGTACCGGCCGGTGTCA TCTGCTGATGGTTAT 100 39
      CE1481 1549411 .. 1549434 + -13.8  -2.75826   CGCGGAAGAAAAAAA          AGGGGGGACG TCAC CGTCCCCCCC           TAATGTGTTGAGCTC  76 53
      CE1487 1555616 .. 1555657 + -12.3  -2.88822   GCAGGGGAGAACAAA GAAACGCATCCCCGTC-CCC ATA GGGAGTCGGAAATGCGTTTC TGGTTCTATCGGCGC  71 42
      CE1493 1560339 .. 1560351 +  -6.2  -3.21099   CGTCAACAATACGTA                CGGC CTGCA GCCG                TTGGTACTCGAGCAG  54 327
      CE1498 NONE
      CE1499 NONE
      CE1500 1567465 .. 1567504 + -18.7  -4.28432   GGGGCGCGGACAAAA  CCACCCCTGATACGCTG CTAAAA CAGCATGTCAGGGGTGG   TTTTGCCTTCCGGTT 100 71
      CE1507 1575366 .. 1575386 +  -3.2  -3.05816   GACCGCCAGGCCGAC           ACCGGT-CC ACAG GGCACCGGG            TTCGGTGAGCAGTGA  43 217
      CE1508 NONE
      CE1509 NONE
        rpmI 1578503 .. 1578515 +  -4.8  -3.12351   CGCCTGCTCGGCAAG                GCGT AATAG ACGC                TTCCGTCTACACCCA  47 20
      CE1511 1578986 .. 1579041 + -24.1  -4.55118   GTGCCTGCACACTAG GAACCTGTCCCTCCCCGT-CACCCGG TCTAT CCGGGCGCGCGGTGGGGGACAGGTTC TTTTGTCTACCCTTG 100 57
      CE1514 NONE
      CE1515 NONE
      CE1516 1584551 .. 1584565 +  -4.2   -3.0395   AAGAAGGAAACAACA               CCATGG CTT CCATCG               TCTTCGACGGTGTCT  45 63
      CE1517 1585892 .. 1585914 +    -9  -2.70932   GGATGGTCCAGCACC           CCACGCGCAC CCC GCGGGCGTGG           TAGTTGGCCACCAGC  58 156
      CE1519 1587382 .. 1587412 +   -11  -2.85847   GCCGACGAGGCCTGA       CCCCGCCCCGGC TGTGTGT GCCGGGACGGAG       TATGATGTCGGGGTT  66 26
        pheS NONE
        pheT 1591104 .. 1591129 + -16.3  -4.84527   CACCAGCGGAAGAAA         TGACCCATGGA TTCA TCCATGGGTCA          TTTTTGATATATCCG 100 47
      CE1522 NONE
      CE1523 NONE
      CE1524 1594213 .. 1594249 + -23.9  -3.09492   TGGTATCTCCGATGA    TCCCCCCGGGTTGGA TGATTTT TCCAACCCGGGGGGA    TCTTCCCGTTCCCGG 100 50
      CE1525 NONE
        argC NONE
        argJ NONE
        argB NONE
        argD NONE
        argF NONE
        argR NONE
        argG NONE
        argH 1604051 .. 1604090 + -25.3   -4.9725   GTCAACTGACGTAAA  TCCCCGGTATCTGAACC ATGCTC GGTTCAGATACCGGGGA   TTTTTCTATGGGGGT 100 63
      CE1535 NONE
      CE1536 NONE
      CE1537 NONE
      CE1538 NONE
      CE1539 NONE
      CE1540 1610471 .. 1610501 + -22.7  -3.39668   AGATCAAGTAGATAG       CAGCCCGGGAACC TCATT GGTTCCCGGGCTG       TTGTGCGCTTTGCGA 100 30
      CE1541 1611539 .. 1611568 +  -2.7  -3.53012   CAGCGACGCCGCGTG       GGGGATGACGGCC TTCG GGTTGTAAACTCC        TTTCGACAGGGACGA  47 317
      CE1544 NONE
      CE1545 1618903 .. 1618914 +  -5.8  -3.49777   CTCCACGACGCACTG                GCCT GAGT AGGC                 TTATCCTCTCTACCC  55 205
      CE1546 NONE
        ppnK 1620783 .. 1620806 +  -2.5  -2.98942   CCCGTTCAAGGTGTT          TTCGAA-CAG ACACG CTGGTTCGGA          TGTGTGTGCGAAACT  40 46
      CE1548 1622741 .. 1622761 +  -9.7  -4.87803   CCGATTTTTAGGCGC            GTCTCCACC AAA GGTTGAGAC            TTTTGTTTCACAATG 100 67
      CE1549 NONE
      CE1550 1624980 .. 1625012 + -20.7  -2.52464   AATAGAGCACGTCTC      CACCGCCCGTACC CGCCAGA GGTACGGGCGGTG      TCCATTGCGCCGACC 100 36
      CE1551 NONE
      CE1552 NONE
      CE1553 1628642 .. 1628661 +    -2  -2.83639   CGGGGTGGAGGGGCC            GGTGCGAC GGGA GTCGGAAC             ATTATTGGTCAAGTT  39 105
      CE1554 NONE
      CE1555 1630570 .. 1630605 + -19.6  -3.23395   CGGAACTGGGAATAA    CCCCGCGTGCGGCCCC GGTC GGGGCAACGCGCGGGG     TTGGTGATGGTGGGT 100 26
      CE1557 NONE
      CE1558 1633004 .. 1633024 +  -2.5  -3.17763   GCCCCGGTTGATCCG            GTAGAATGC CAG GGATTCAAC            TTCATACGCTCTACC  44 70
      CE1559 NONE
      CE1560 NONE
      CE1561 1636807 .. 1636819 +  -3.3  -2.73221   GGTCCCACCACCAGG                CCGTT GTC GGCGG                TGATCTCCTTCTTCA  41 422
      CE1564 NONE
      CE1565 1641410 .. 1641445 +    -7  -3.31537   GGAGAGGGTTGAATG    TTCATGCCATTGAA CATTAAGA TTCAAAGGCATGGA     TTGGTCTAATATCAT  56 45
      CE1566 NONE
      CE1567 1643262 .. 1643281 +   -10  -2.62396   ATCTAGTTCTCCCCG            GGGTG-CCC GTG GGGCCACCC            TGATATACACCCCTG  62 59
      CE1568 NONE
      CE1569 1646297 .. 1646325 + -20.5  -2.89797   ATGCACAAAGCAAAA        GGCCAGAAAGTGA ACT TCACTTTCTGGCC        TGCTATTTGTCGGAC 100 60
      CE1572 1650751 .. 1650773 +  -7.7  -2.83112   GATGAGGGTTCTTGC          GCCCGT-CGT CCAC GCGCACGGGC           TATGATGAATTACGT  54 95
      CE1573 1651279 .. 1651307 +   -14  -4.23758   CGGTTCAACTCACAG        CGGTTGCAGGAT CACCC ATCTTGCAACCG        TTTTGCGTATACCCT  95 57
      CE1574 NONE
      CE1575 1652916 .. 1652927 +  -4.4  -3.14132   TTTCACGCTTATAAT                TCAC ATGC GTGA                 TTGATCACAGCCCCA  47 140
      CE1576 1653568 .. 1653625 + -23.8  -3.85878   ACACCTCCGCTCCAC CACGTATCCCGTGCCATCCCA-GGT CTTCTCCGA ACCGTGGGATGGCACGGGATACATG TTCTTGGTGTTGTTA 100 46
      CE1589 1669130 .. 1669149 +  -9.2  -3.29649   AGTTGACCATCCTCC            GAACCCGG CGCG CCGGGGTC             TTCCTATACTCGGGT  66 57
      CE1590 1669929 .. 1669968 +    -3  -3.05268   CGTGCCGGCCAGGAA CCCCT-CACCGGAGTAGGT GTCCA ACC-AGTC-GGTGTAGGGG TGTTCGGGGTGGTTC  43 188
      CE1594 1676127 .. 1676162 +  -3.2  -4.13244   AACCGACGCGGGCGT    CGATAAGCACACAGGTC CTA GACCTGGGTGAG-GTCG    TTGTTCTTGTTCTCC  60 20
      CE1598 NONE
      CE1599 1680462 .. 1680510 +  -8.7  -3.04144   AGTGTAGAAAATATC CCTGATCTCTCCGGTGGCGGTGG TGT CCACATCCGGTGGAGAGGTGGGG TATTCACGCTCCAGG  60 450
      CE1602 1685315 .. 1685326 +  -4.4  -4.15508   TGCGCCCGCTGGAGG                TCTG ACGT CAGA                 TTTTAACCATTGATT  64 427
      CE1605 1687781 .. 1687820 + -29.5  -3.79251   CCCCACCTTAAAGAA  GGCGGTGCCCCCAACCA TCAAAC TGGTTGGGGGCACCGCC   TTTGGTGCTCGACTG 100 47
      CE1610 1693331 .. 1693367 + -10.9  -3.53444   GATAGTGTGAATTTT    TCGACACATCTTCCC CATCGGA GGGCAGGTGTGTCGG    TTTAGACGCCGGTGG  74 121
      CE1614 NONE
      CE1615 NONE
      CE1617 1697911 .. 1697947 + -13.6  -3.77196   GAAAGTGTCTTTAAA    CCCCTGGCCCAGCAGG GCAAA CATGCCGGACCAGGGG    TTTCATCAGTCATGA  88 27
      CE1629 1712783 .. 1712801 +    -3  -4.42062   GCAGGCGGATGCCGG             GCAGTCCA GGT TGCACAGC             TTTATTTAGACAATA  66 105
      CE1630 1713180 .. 1713203 + -18.2  -5.60993   AGCTCCCCACCGTCA          CCGTGTCCCC CGCT GGGGACACGG           TTTTTTTCTGCCCGG 100 41
      CE1632 1715123 .. 1715136 +  -2.3   -3.7941   CGGTATCCAGGGTCG               CCGCA TCCA TGAGG                TTCTTCTCCAGGATC  53 104
      CE1641 1726333 .. 1726345 +  -6.9  -2.62933   TGTAACCGGGACCGT                CCGGC CAG GCTGG                TAATCTGACACATTG  50 36
        lppL NONE
        pyrD 1728579 .. 1728632 + -21.9  -3.02043   CCTTGTCCACCACAG TGAAACAGGGGCGTTATCCGATGAC CGGT GTCATCGGATGACGCCCCTGCTGGA TGTTGCGCGGCGGTT 100 42
      CE1648 1734765 .. 1734777 + -10.5  -4.05446   CCAGGTCGCGGGCGG                CCCGC TTG GCGGG                TTTCTCATTCGCACC  78 449
      CE1652 1740616 .. 1740627 +  -2.2  -3.16217   CGACCACGGTAGACT                CAGG AGGT CTTG                 TGTTGGATATTCATG  41 43
      CE1653 1741461 .. 1741473 +  -6.2  -4.15044   CAATCTCCGCCGGAT                CCGG ATCAA CCGG                TTTGTTGGCCACCGC  66 226
      CE1657 1745150 .. 1745163 +  -3.7  -3.89572   CCGGACAGACCACGA               GGGCC TTCT GGCCG                TTGTTCTCATTGAGT  58 368
         acn 1752376 .. 1752388 +  -3.3   -3.8397   TGAGCAGCCAACTCC                TGGTG GGG CCCCA                TTGTTGTACCTGTAT  56 134
      CE1663 1753064 .. 1753097 + -25.4  -3.36492   CGCTTCACCTGCTGA     CCCCGGTGCCCGGA ATCATC TCCGGGCACCGGGG      TTATGCCATTCCACC 100 51
      CE1664 NONE
      CE1665 1755155 .. 1755179 +  -6.4  -3.67597   GTAATCCAGGCCGGA         GGCGGCCAGGT GCTC ATC-GGCTGCC          TTCTTCGATGCCGCG  59 266
      CE1668 NONE
      CE1669 NONE
      CE1670 1760503 .. 1760521 +  -3.8  -2.84602   TCGTGCGGAGGAGGA             CGGCCT AGGTTTC AGGTCG             GTTTCATGCCCTGAA  43 18
      CE1673 NONE
      CE1674 1762300 .. 1762312 +  -4.7  -3.55444   CCCTGGGAATCAGGC                CCCAC CCC GAGGG                TTTCGAGGGTCCAGC  53 251
      CE1679 NONE
      CE1680 1767245 .. 1767276 + -20.2  -4.74103   TTCCGCAAATAGAAA      CGCCGCCACCTGCA CGAG TGCAAGTGGCGGCG       TTTTTCCATTGACAC 100 29
      CE1688 NONE
      CE1689 NONE
      CE1690 1777554 .. 1777573 +    -2  -3.15999   CACATCTGGAGTCGT            CGTTCCCG GAGG CGGAAAAG             TTCCCTGTATCAGGC  41 49
      CE1691 1778739 .. 1778751 +  -3.3  -3.27498   TTTTCCCGCCCCCGC                CCGCG ACC TGTGG                TTAATGTGGGATGTA  45 60
      CE1692 1779745 .. 1779788 + -35.6  -2.78596   ACTGATAACAGCACA GCGAAAGGGGGGCTGGAACC ACAT GGTTCCAGCCCCCCTTTCGC TGTGCTCCCAGGGTG 100 36
         tkt 1783614 .. 1783660 + -26.1  -2.78384   CCCTGACCATGATGC GACAGCCCGGGGCTGG-AATTC TCCG GAATTTCCTGCCCCGGGCTGTC TGTCATCCCCCCGCG 100 62
      CE1695 1784819 .. 1784859 + -11.9  -3.59262   CACGCTGTCTCGTCA CGGCCGG-GGCTCGTACGT TTTCC ACGT-CAGGCCTCCGGCCG TTTCACCATCTCCAA  77 59
      CE1696 NONE
      CE1697 NONE
      CE1698 1788340 .. 1788360 +  -8.9  -3.74251   TACCACCACGTCACC            GACCCGGTC GAT GATCGGGGC            TTTGGTGGAGGTGTA  67 199
      CE1707 1798658 .. 1798681 +  -3.7  -4.42386   AACCACGATTTTAAC          GCCATCCGG CAATTC CCGCAGGGC           TTTTCTGCATGAACG  68 44
      CE1721 1813810 .. 1813827 +  -6.9  -3.30771   TGGGAATGCACCAGT             GTGGCCG CCGC CGCCCAC              TTCTGCAGGGTGTCC  55 489
      CE1734 1830011 .. 1830029 +    -3  -3.74693   AACAACTCGACGGCA             CCGATGTG GTC CGTACCGG             TTTCATCAACTCCGC  52 200
      CE1735 1830831 .. 1830862 + -18.8  -3.55444   TCCGCGGAGACGGAA      ATGGCCGGTTCCAG GAGT CTGGAACCGGCCAC       TTTCAGCGCTGACGG 100 42
      CE1742 1836551 .. 1836592 +  -8.5  -2.50935   TGTCCTGTTCAAACT TCATCCGCGCGCCGCGGCCG TAT CCGAGGCGGCGC-CGGGCGA GTTGATAGGTGACCT  57 414
      CE1751 1845714 .. 1845725 +  -3.6   -3.6682   TCCGGCTTGTTCTCT                GCTG CCTT CGGC                 TTTGCGTCGATACCG  51 128
      CE1753 1848599 .. 1848648 + -18.8  -2.97747   CCACCTAGTCCTCCA GGCCCAGTCTGGCCCGTTCGGCATC GAT GATGCTG-GCGG-CCAG-CTGGGCC TCTGTGATGTCCACG 100 33
      CE1755 NONE
      CE1756 NONE
      CE1757 1853905 .. 1853926 +  -4.5  -3.63569   TGACAACAAAAGCTA           TTTTGATGA TATA TCAACAAAA            TTATTGACCAGTTAG  53 51
      CE1758 NONE
      CE1759 1855758 .. 1855781 +  -5.1  -3.14132   TGCTCAAGGGTCACG          ACGGCGGGC AGTAGC GCCCGGCGG           TTCGTCGACAAGCGC  47 12
      CE1765 1861726 .. 1861758 + -14.7  -4.13995   GGACGCAACCGTCTC      CCGACTCCCGGCAGC AAT GCCGGCGGGAGGCGG      TTTCCTTTATGGGGC 100 59
      CE1766 1862587 .. 1862634 + -18.7  -3.49475   GAACAGGTGGAAAAA GGA-GGAAGGCGCTGTCA-TCCC ATCC GGGAATGACAGCGCCTTCAGTCC TTCTATCCGCCTGAG 100 139
      CE1778 1876211 .. 1876238 + -21.4  -3.21099   ACACCACCGCAAAAA        TGCCCTGCGAGG ATAT CCTCGCAGGGCA         TTGATCATCCAGAGA 100 49
      CE1789 1888215 .. 1888236 +  -5.1  -3.13403   CAGCACGCTGTTTCT           CCGCTA-CCG GTT CGGCTAGGGG           TGTTGGTCGACAACC  47 7
      CE1790 1889671 .. 1889709 + -13.1  -2.57132   ATCCGCCCACCCAGG  CCCCCGGGCGATCCCCGT TCTA GCGGGTATC-CCAGGGGG   ATTATCCACAACCAC  71 3
      CE1791 1890164 .. 1890213 + -36.7  -2.63631   GGACCCGGACAGGTT AGACCAACACCCGGCCGGCACCA TCTG TGGTGCCGGCCGGGTGTTGGTCA TCATGTCGCCGTTCC 100 40
      CE1794 1891993 .. 1892008 +  -6.8  -2.56715   AGGGTGTGACCGAGC              TCCACC GCTA GGTGGG               TAAATTAGTAGGCAT  50 15
      CE1795 1893327 .. 1893354 +  -4.1  -2.91276   TCGTGGTCCAGCAGG        ACCT-GGCCACG ACTGG CGTGGTCGAGGA        ATTTCTGGGGCACGG  43 107
      CE1800 1898944 .. 1898979 +   -14  -4.00124   ACAGATCCGCGGAAA    CCCCGTATCCCATTCT CTGG AGGTGGGGATACGGGG     TTTGCTTCTCACCTG  95 49
      CE1803 1901308 .. 1901336 +  -9.4  -3.24597   CCTAGAGGGTCACCT        TCCCGCCACCGG ATGAG CAGGGGGCGGGG        TCTTGATTCGGGATT  66 36
        sigA 1903308 .. 1903350 + -27.9  -3.51597   TTTCCCGGCTCAGCA GCAGCAAGAGGCGCCCGTG TGTTC CACGGGCGCCTCTTTCTGC TTCTGGTTAACGCTT 100 42
      CE1809 NONE
      CE1810 1910103 .. 1910115 +  -3.4  -4.28713   CTCAACGTGAGAAAG                TTGC TACCC GCAA                TTTATTCATAATGTT  64 69
        sigB 1911330 .. 1911359 + -16.5  -4.60797   GTATCACATGCAGCA       GGCTGGAAACCCT CACT GGGGTTTCCGGCC        TTTTGTCTCTGGACA 100 80
        dtxR NONE
        galE 1913595 .. 1913607 +  -6.9  -3.14881   GAGGGCGGCATCCAG                GGCCG GGA TGGCC                TTCATCCCGAGGTTC  51 208
      CE1815 1915846 .. 1915897 + -33.8  -4.25104   GATACCCTCCTCGAT CCCCCGCCGCACCCCGTGCGCACC AGAT GGTGTGCACGGGGTGCGGCGGGTC TTTTCGTCGACAAGC 100 43
      CE1816 NONE
      CE1817 1919778 .. 1919788 +  -6.8  -2.88758   GAGGGGGCGTTGCCG                 GCTG TTT CAGC                 TGTGTCGGCCCTTGT  53 145
      CE1819 1925327 .. 1925350 +  -4.4  -3.54741   GCTGCTTCGGACTGT          TTCCTCGACC TGCT GGGCGAGGCG           TTTGAGGGAATCATC  51 228
      CE1823 1928239 .. 1928273 + -10.8   -5.1417   TCCACCCGTGGACTA    CCCTGTTCGC-CTGA TCCCTC TCGGTGCGAACGGGG     TTTTTGCTTTTCTGA 100 42
      CE1824 NONE
      CE1825 1930295 .. 1930339 + -14.4  -2.57931   CAGGGTGCAGAACTC GCATGATCCCAGCACCACCTCG TTG CATGG-GGTGCTGGGATCA-GC CTTGTAGCCGGTGGG  78 53
      CE1827 1933187 .. 1933205 +  -5.2  -3.31144   GTCCGCTAGCAATAC             TCAGGTGG TTA CCCCTTGA             TTGTCACACTGACAC  51 7
      CE1828 NONE
      CE1829 NONE
      CE1830 1936710 .. 1936768 + -21.2  -2.96695   GCACCAACAATGATC --CCGGGCGGGATCCGGGACGGCCCACCG TTGA TGGTGGGCTATCC-GGATCCCGCCCGGGA TCGTTTCATGAGGGG 100 58
      CE1834 NONE
      CE1835 1941512 .. 1941543 +  -4.4  -2.77899   TGCGGCGGACACTAG      CTCCCACACGGTG AACCAGC CACCG-GTCGGGG      TGCTTCCTGCACCCC  44 26
      CE1836 NONE
      CE1840 NONE
      CE1841 1947621 .. 1947656 +  -5.4  -2.81133   CCGCAGCGCCGGCCG    CCACCGTGCTCA-CG ATCATGC CGATGTGCACGATGG    TGTCATCCGTCCCTG  45 294
        gluA NONE
        gluB 1951785 .. 1951828 + -16.1  -2.73441   GGGCCGAACGCCCGA TGAGCATGCGTGGC-CCCCG CATCC CGGGGTGCCACGCATCATCA CTTTCACCACTGATC  86 48
      CE1846 NONE
        gluD 1953561 .. 1953594 + -28.3  -3.86897   GGGTGCAACAATGAA     GTCCGGCTGCCCCAG ATGT CTGGGGCAGCCGGAC      TTTGTGGCAGATCAA 100 74
      CE1851 1956641 .. 1956675 + -10.9  -3.89617   CACCCAGCAAATCCC    GAAACC-ACCCCTC CAGTACGA GAGGGGTTGGTTTC     TTTCCATTTATACGT  81 58
      CE1852 NONE
      CE1853 1958099 .. 1958146 + -31.5  -3.11634   GCCCACCGTGACACA GCTATGGCCCCGGTGCCCTCC CAACCA GGAGGGCACCGGGACCATAGC TTCAGTGCTCTAAGC 100 79
      CE1858 1961533 .. 1961553 +  -7.6  -3.84406   ACGGCAACGTTCTCA           CC-GCCGTT GATG AACGGCAGG            TTGTTCTCGTGGAGA  67 428
      CE1867 1972305 .. 1972344 + -18.6  -2.57013   GTGACAACACAACAA  CGACGGCCCCACCGGGA AAACCCA TCCCGG-GGGGCCGCCG  TCAGTTCCGTTCGGG  95 69
        truB 1978475 .. 1978521 +  -2.6  -3.40522   ACCACGCCTTGTAGG TGGCCTCCTTCGCGCAGAACAG CAG CCGGTCGGCGCAGTGGATGCCC TTGTCCTCCAGACGT  45 218
      CE1882 1989348 .. 1989358 +  -3.2  -3.84901   TAGAAGCGAATTTCC                 TCCG TGC TGGA                 TTAATTTTTACTGAC  56 277
      CE1884 1991152 .. 1991193 + -14.4  -3.28924   CCGGTCAGCAGACCC CCGAATGGCCCAGGACCC CGAAGA GATTCCTGGGCCTTTCGG  TTGTCACCACCCATC  86 73
      CE1885 NONE
      CE1886 NONE
      CE1887 1994962 .. 1995007 +   -19  -4.05446   CACCAACACACGACA ACACCCGCGCTCCCCCACCT ATGTAA AGGTGGGGAAGGGCGGGTGC TTTATCGTTGCGCAG 100 52
      CE1889 1998243 .. 1998260 +  -4.8  -3.68222   ACGGAACTGGTCGGT             GCCAGC ACCAGG GTTGGC              TTGTTGCCGTTGACC  55 423
      CE1893 2002778 .. 2002814 +  -7.9  -2.71364   TTTCTTGGCGTTCGG    CATGTACTCACGCAGGG ATT CCATGCGTGCCTCCATG    TCCTTGACCACCTCG  54 515
      CE1895 2005420 .. 2005435 +  -4.6  -2.85351   GACGACGGCCCCCAT              GGGCAG TCAG CTCCCC               TGTCATCTCCCCCAC  44 70
      CE1896 2007138 .. 2007170 +  -8.4  -2.87253   CGCACCCCCCTGAGT      GCATTTCCCCTCCC CCTAT GTGGGGGGAAATGA      TAATTATCACTTCTG  59 54
      CE1897 2007916 .. 2007928 +  -7.7  -2.52676   CTGATCTGAAAGGTC                CGCAT CCC ATGCG                TAAGTTCCGCAACTC  53 60
      CE1898 2008363 .. 2008405 + -13.5  -4.18044   GACCGCATCTGACCA GACACCC-CCGG-GAGCAGTG GCA CAGCGCTCACCGGTGGGTGTC TTTCATTGTTTCTGC  95 54
      CE1899 2009594 .. 2009607 +  -4.5  -2.59298   CATAGGAACCGTCGC               CGTGG TTGA CCATG                ATGTTGTGTGGGGTG  43 300
      CE1906 2018343 .. 2018366 + -13.2  -5.24989   CCCACTCTTCCCCCG          GGAGTCCGAA TTTC TTCGGGCTCC           TTTTTTCATCTCTCC 100 48
      CE1908 2020440 .. 2020465 +  -3.9  -2.77899   GGTCCATCAGCCCAC         CGTGTCCGGGC AGCA GATTGGACATG          TCCTTGATGCCGAGG  42 208
      CE1912 2022940 .. 2022992 + -12.1  -2.78384   GGTGGGGATTGCGCG CATGATTCAGCCCCGCACATCAGA GAAATA TC-GATGTGCGGGGCTGAGTGCGG TGTACTCCCGGGAAA  70 21
      CE1916 2026036 .. 2026061 +    -6  -2.59191   AGAGATGGTCCGCCC         CGGCGACCTG CGCCGT CCGGTCGACG          ATTCTGCGGATCTGC  48 161
      CE1922 2032263 .. 2032293 +  -5.4  -3.08679   CCCTGACGACCCGCA       CACCGCCCGA AGTTTATGGGA TCGGGCAGTG       TCTTGGCTGGCCAGG  49 35
      CE1923 2032473 .. 2032491 +  -5.3  -3.93236   CTAATCCCACCTACT            CCGG-GAT GATC ATCTCCGG             TTTGTCCAGTTCCTC  61 52
      CE1927 2036436 .. 2036456 +  -2.5  -4.56597   GAATTCCACCAGCAC            CGTGTCG ACGAAAC CGATGCG            TTTTTCCACCAGCGC  67 278
      CE1929 NONE
      CE1930 2039696 .. 2039706 +  -2.4  -2.83894   CTGGATGAGCAGAGC                 CAGG GGG CCGG                 TCTGGTCATAATCCT  40 257
      CE1933 NONE
      CE1934 NONE
      CE1935 NONE
        thiG 2044855 .. 2044869 +  -6.4  -3.24924   TCGACGGACTGGCGT               CCTGGT CGG ATCAGG               TGTTGTAGATGGCAC  54 3
      CE1937 2046301 .. 2046322 +  -4.3  -3.55444   GTCGGAGTAGATCTC           CGGCAGGGG TGTG TCTCTGACG            TTTCCGCAGTGCAGA  51 327
      CE1943 2055517 .. 2055561 + -10.5  -3.53012   ACGTCGTCGACGGAT CGCGGCGGTCCGGGCTGAAAC CGG GAATGATCCCGGACCGCTTCG TTTGACGAACGCAGG  69 236
      CE1945 2057356 .. 2057383 +    -7  -3.28924   AAGCGGGGATCGGTA        CGCGAGTGCGGAG TGT CTCCG-ACTGGTG        TTATAGCGCACGATC  54 119
      CE1948 NONE
      CE1949 NONE
      CE1950 NONE
      CE1951 2060398 .. 2060413 +  -4.6  -3.53091   GTTCGAGAGGTTGTT              CCACCC GCCA GGGTGA               TTTCGGGGCAAGCAT  53 378
      CE1958 NONE
      CE1959 2064772 .. 2064799 + -15.6  -3.01712   CGACAAGCAAAAAAA        GAACCGCTCCCC CGGA GGGGAACGGTTC         TCTTAAAGGAAGGGG  84 77
      CE1961 2066122 .. 2066162 + -29.1  -3.32498   CTCGACACACGGCAG  CGGCCCCGGACCCCATCCG CTC TGGATGGTGTCCGGGGCCG  TTGGTGTCTCAGGTC 100 52
      CE1969 2075449 .. 2075502 + -18.9  -2.82015   CCGGACATGGGAAAA CCCGGTGGAAGCGCTCTCAGGGGTA CACA TACTCCTGAGAACAATCCCACCGGG TGTGGTGGCTGTGGC 100 184
      CE1980 NONE
      CE1981 2092969 .. 2093017 +   -14  -3.29144   GCAGGAACGTGCAAA CCGCCTGCCCCCGGGGATGATC TTCCTGT GATC-TT-CCGGGGTCAGGCGG TTGTCGGGCCGATGG  82 60
      CE1983 2096159 .. 2096171 +  -6.3  -2.71731   GAGCAGGCGGGCGAG                GATCA TGG TGATC                TGGTTGACGGATCCC  49 139
      CE1985 NONE
      CE1986 2099161 .. 2099212 + -21.6  -3.48395   TAACCTCCCAGTACG CCACACGGCCCGCATCCCCGGGAA GCAG TTCAGGGGGATGCAGGCCGTGTGC TTGTCTGGCGCGCCT 100 38
      CE1998 2112415 .. 2112434 +  -2.7  -3.56921   GCGGGCGACGGGGAT            CTGGCGC AGTCGG GCGCGGG             TGTTGTTGTATTCGG  50 212
      CE2004 2117380 .. 2117391 +  -2.2  -3.14132   GAGGGGAGGACGATA                C-CCG GCG CGGTG                TTCCTCCCCCCGACC  41 130
      CE2005 NONE
      CE2009 NONE
      CE2010 2124542 .. 2124578 + -18.8   -2.6063   CTGACGTCAGTTCCC    TGAGGGGCGCCTGG GTATCACCA CCGGGCGCCCCTCA    TGCGTTGTCACTGCC  95 47
      CE2015 NONE
      CE2017 2130825 .. 2130848 +  -6.6  -3.05384   GTCGGTGGCAGCGGT          TCCGGTCCCG AGCC CGGGAGCTGA           TTCCGTCCCCCGGCG  52 2
      CE2018 2133415 .. 2133425 +  -8.2   -2.5655   GATCTAGCAGGGAAT                 CCCC TGC GGGG                 CTTCCTGTACCTGCG  53 34
      CE2019 2134843 .. 2134879 + -21.8   -3.0976   CCATGCCCACATCCT    GAAAGCGGGAACACCG TCCTC CGGTGTTCCCGTTTTC    TGTTCCGGTCTTCCC 100 278
      CE2021 2136341 .. 2136353 +  -9.1  -3.54424   GGTCACCCGGCACCA                CCTGC TGG GCAGG                TTTGACCGCCTGGCC  65 270
      CE2025 2139497 .. 2139521 +    -5  -3.86194   GGCCGAGGATGTCCT         CCAGGA-AGCT GCGC AGCTGTCCCGG          TTTCTGCGGGAAGTT  60 268
      CE2027 2141374 .. 2141426 + -37.3  -3.32022   CCTTCCCTCCGGGGA CACAGCAGGGGCGGTTGTCCCGGAT CTG ATCCGGGACAACCGCCCCTGTTGCG TTGCTGTGTGCAACC 100 46
      CE2030 2147815 .. 2147831 +  -3.6  -3.57462   CGTCCCACCACATCC              CCGTTG ATGGC CATCGG              TTTGGCGGTGCGGTC  51 501
      CE2034 2150868 .. 2150900 +  -7.1  -4.25848   CGCAGTAGCACAACA     CACAGGCGC-TGGCA GCCCA TGCCATGTGCC-GTG     TTTTCATAACGACTT  74 173
      CE2035 2152977 .. 2152999 +  -2.7  -2.74012   CGATGCTGGCGTTCG          GATCGGTGGC GACG GCCAG-GATC           TGGTTCAGCTCCTCG  38 440
      CE2037 NONE
      CE2038 2156426 .. 2156454 +  -4.6  -3.20307   GACCGGTTCGGATAG       GTGCAGCCTGACAC TAC GGGTCAGG--GCAC       TGTTGATAGTCTTGA  49 80
      CE2039 2157431 .. 2157448 +  -5.5  -3.48276   ACTCTGTTCTAGTCG             CCGTC-CG GGT CGCGGCGG             TTGTCTGCCAGCCAG  55 29
      CE2042 2160683 .. 2160720 + -14.7   -3.4072   CGGAGCAGACAACAA   CCCCGCCGGTTCCCTCC TACA GGGCGGATCCGACGGGG    TTGTCGTGGGCAATC  87 73
      CE2065 2188394 .. 2188408 +  -2.8  -3.64822   CAATCAGACGTTCCG               CCATTT CCG AGGTGG               TTTCAATGCCCACCT  52 182
      CE2067 NONE
      CE2068 2192044 .. 2192102 + -28.9  -2.62263   TAGTGGGACCCAAAA CCAGTGGCGCCCACCTCCGCTCCACGG GGATG CCGTGGACAGGAGGTGGGCGCCGTCGG TGCTGTCGGGAAACT 100 49
      CE2070 NONE
      CE2071 2196131 .. 2196178 +  -4.3  -2.62184   GCAGGGCCAATATGA TCAGTAAGTTATGCATCACCGGGG TGA CCCCGGTGATGC-T--CATAGTGG TGGTCTCCCCAGGGG  42 52
      CE2072 2197602 .. 2197645 + -34.1  -4.37886   CGGTGACGCACAAAA GGGGCGGGGTGGGGATTCC ATGATG GGAATCCCCACCCCGCCCC TTTTGTCACCCCTCG 100 35
      CE2075 2202428 .. 2202458 +   -27  -2.78384   CCCTGGGACAACACA       CTGCCCCGGACACC GTC GGTGTCCGGGGCAG       TGTGCTCAGCGCGGG 100 58
        ltsA 2219620 .. 2219664 + -21.4  -4.13767   GTGGGGTCAGAAAAA CACCGCCTCCCCACCCGGGC TCGAC GCCGGGATGTGGAGGCGGTG TTTTGGCGTACCCAC 100 78
      CE2090 NONE
      CE2091 NONE
      CE2092 NONE
      CE2093 2223804 .. 2223814 +  -6.8  -2.66634   CGCCCACATCGCCCA                 CCGT TGT ACGG                 TGCTGTGGTGGAATA  50 203
      CE2096 2227686 .. 2227716 + -10.4  -4.06384   CTCAGAAGCCGGGAT       GCTCGCCGCG TTCGAACTTCT CGCGGCGGGC       TTTCTGCTCTTCACG  80 46
      CE2098 2229941 .. 2229968 + -18.4   -4.8048   TAGCTGATTCAGACA        GCCGCTGGCCCC ACCT GGGGTCGGCGGC         TTTTTGATGTCACAC 100 68
        lipB 2230784 .. 2230804 +  -4.8  -3.34344   CCCCGGGAATGCCCA           TTCCACACG GTGA CGT-TGGAA            TTGGTTAAGCCCTGA  51 41
      CE2100 2231979 .. 2232017 + -21.1  -4.26903   CTGCACCCCGTGCAC   CTCCCCCGTGGATGATC CACCT GATCACCCGCGGGGGAG   TTTTCGTGCGCTGGG 100 48
      CE2101 2232955 .. 2232985 + -20.5  -4.75174   CGCGCCGTGATGTGA       GGGGTGCACCTCC GTGAA GGGGGTGCACCCC       TTTTTCCATTCCCTG 100 60
      CE2102 2235091 .. 2235103 +  -4.7  -3.85698   ACCCCGGACCGCTTT                CGGGG AGA CCCAG                TTTCTCACCGGGCCA  60 446
        glnA 2236957 .. 2236987 + -21.3  -3.78934   TCACAGCCCATGCCA       CACCCCCTGGTGT CCACC ACACCAGGGGGTG       TTGTTGTCACCCGGG 100 51
      CE2105 2238323 .. 2238361 +  -2.4  -3.53091   CCTCGTGCACGCGGT  CCAGCTGCGGGGGAAGCT GATCG AGCTGCTCCC-C-GATGG  TTTCCCCCAGCAGGT  47 442
      CE2107 NONE
      CE2108 2240115 .. 2240131 +  -2.2  -3.05463   ACCGCCATCGACAAA              TCCGGT GACAA ACTGGG              TTCCATCAAGGAGGT  41 385
      CE2110 2241239 .. 2241267 + -20.4  -3.81488   CCGCTCCCAACGCGA        CTCCCCACCGGA GGTTA TCCGGTGGGGAG        TTCTATTTCCCCCAC 100 76
      CE2111 2241986 .. 2242000 +  -5.6  -3.23853   AATCCGCAACCCCAG               GGGTTG GAA CCACCC               TCTTCATTGCCCACC  51 51
      CE2114 2244939 .. 2244990 + -24.4  -3.85698   GGTTGAGGAATCACC CCTCCCCCGCCCCCGCCTGCAGAA ACCC TTCTGCATGCGGGGGCGGTTGTGG TTTCTCACGGCCACC 100 52
         ocd 2246592 .. 2246608 +  -5.9  -2.52834   CTGATAACCATCTCC              CATTCTT TAA AGGAATG              ATTCATCGTGGCCTC  45 52
      CE2116 2248085 .. 2248115 + -25.5   -3.2218   CTGCCCCAAATTGAA       GCCACCGGCCGGG TTCAT CCCGGCCGGTGGC       TTCATGCATGTTGGA 100 49
      CE2119 2250246 .. 2250259 +  -3.8  -3.28791   CCGCACCTGGGGTGA               GCTC CGGGAT GAGC                TTGTCGACGCCCGGT  47 26
      CE2121 2251596 .. 2251650 + -14.3  -3.02144   ATCGCGGTGGTCGAG TAG-GAAACGCGACAGGCCGTGGGGA GTGA TCCCCACGGCCTGTCCCATGTCGCCG TGTTCCGGGGCGTAC  83 23
      CE2123 2253544 .. 2253554 +  -8.2   -2.8176   ACGCGCCCTCGCCCC                 GGCC GGG GGCC                 TAGTGTTGTCAGTTG  54 99
      CE2124 2255377 .. 2255388 +  -2.2  -3.96624   GGTGAGGACGGTGCC                CTCG AAGG TGAG                 TTTCTCATCGGGATC  57 508
      CE2128 NONE
      CE2129 2263761 .. 2263789 +  -8.7  -4.57073   GCGCGTTGCGGGCTT        CCGCCTGCGTCTC GTA GGGGCCCATGCGG        TTTTTGAAACCGGTG  84 225
      CE2131 2265592 .. 2265618 +  -2.1  -2.87319   CCAGACAGGCGTTAT         CCACCTGGCTG GCCAG CTGCGAGGTGC         GTTTCATCGATTCCA  40 276
      CE2137 NONE
      CE2138 2273144 .. 2273174 +  -6.2  -4.00124   GTGATCTTCGCGGGA       TGTGGTAGAGAC GGCTTAG GTCTTTGCCGCA       TTTAGTTCTAAGGTG  66 53
      CE2139 2274305 .. 2274348 + -18.2  -3.28712   GCGCCGTCGACCTCC TAC-CATCGCCAGCCCCGCGG CCA CCGCGGCGCTGGCGATCTGTG TTGTACGGGACAGGG 100 40
      CE2142 NONE
        aceE 2279500 .. 2279533 + -20.4   -2.8934   TGTCGACGAAAAACA     CCCCCG-CCCCCTCA CATGA TGAGGGGGGCGGGGG     TGTGCTCGTTTACGG 100 48
      CE2147 2283671 .. 2283685 +  -9.2  -2.64735   ATGCATCCACGTCAT               CCGGGG AGG CCTCGG               TGGTGTCCCTGACCT  60 435
      CE2148 2284657 .. 2284672 +  -6.1  -2.72829   CAGTGACCTAAAACT              TCCCG GATAAA CGGGA               CTTTCCGGGGATCTA  49 30
      CE2150 NONE
      CE2151 2287195 .. 2287208 +  -3.7  -3.37654   CGCCTGATGACGGCT               CCGGG TGGG CACGG                TTAATGCTTTGTTCG  49 522
      CE2154 NONE
      CE2155 NONE
      CE2156 2289484 .. 2289521 +  -9.2    -4.258   AGCCCCGATTACCTC  CCCGGCGCGATACTGG CACCAGCT CCAG-G-CGCGCCGGG   TTTCTTCATCCCTGC  83 75
      CE2165 2299168 .. 2299189 + -14.5  -4.74504   GGAGCAGAAATAAAA           CCCACCGAA ATTA TTCGGTGGG            TTTTTGCATTGCCCT 100 203
      CE2166 NONE
      CE2167 NONE
      CE2168 2301966 .. 2301984 +    -6  -3.14132   ATGATGGCCACAGTG             TCCTCG AGCCGGA CGAGGA             TTAGTCAGAGACCGG  52 3
      CE2170 NONE
      CE2171 2305171 .. 2305183 +  -6.9  -3.30443   GGCATCGACCATGCT                GCGGC CGA GCTGC                TTGATCTGCTCCTCA  55 494
      CE2175 2311269 .. 2311287 + -10.2  -2.62515   CTCATTACCCAACCA             CACCCACG TCT CGCGGGTG             TGGTCTCCGAAGATT  62 467
      CE2177 2312274 .. 2312295 +    -5  -3.61398   GGCGGCCAGCTTCTC           GGCCGGGC CGGACA GCTCGGGC            TTCTTGGACAGCGGC  55 259
      CE2179 NONE
      CE2180 2314923 .. 2314935 +  -4.7  -2.79183   AACAGCGCCGCAGAT                CGGGC TGA GCCGG                TCTCCTCACGGTCGG  45 293
      CE2192 2326761 .. 2326798 +  -8.4  -3.97368   AGGCGAAAGAAGAAA   GCCACCTCCCTGTCGGA ACTAA TCCC-CGGGTAGGTGGC   TTTCTGGGTTCGACC  75 48
      CE2196 NONE
      CE2197 NONE
      CE2198 2335857 .. 2335873 +  -2.2  -2.70022   CGGGAAGCTGCGCAG              CCTGCT CGGAC GGTAGG              ATTGTCTCGCATGAG  38 10
      CE2199 2336529 .. 2336574 +  -6.7  -3.71848   CACCCGACGGGCGAA CATGACCATCGCGGT-GAGCAC ACC GAGCACCACCCCGATGGCCAGG TTGTTGGTGGCCAGG  62 362
      CE2201 2338601 .. 2338621 +  -6.7  -3.31269   CGGGCTTCCTGCGCG            GGCCCTGCC CCC GGTGTGGCC            TTGGTGTGCTGTCGC  55 325
      CE2204 2342509 .. 2342521 +  -6.9  -2.65112   ACCACTGTGGAGGGG                CTCGG TGG CCGGG                TGCTGTAGGTGGGTT  50 5
      CE2205 NONE
      CE2206 2345498 .. 2345555 + -18.3  -3.55815   AACCGCTGCCCACAG GACAGCGATGGGCCCGGGGCCGGCG CGTACCTA CACCGGCCCCGGGCCCATCTATCGC TTTACGAGCGTCTTT 100 42
        metC NONE
      CE2212 NONE
      CE2213 2352819 .. 2352836 +  -8.4  -3.57263   TTCTTCCCTTGTCTC             GCGCTG TTTTGC CAGCGC              TTTCACAGTAAGGAT  66 374
      CE2214 2354888 .. 2354925 + -14.1  -3.35597   TCGCCCTTCAGCCCC   TTCCCACCACCGTGGTC GCGC GACCACGGTGGTGGCCC    TATTTCAGCGATCGC  87 44
      CE2215 2355628 .. 2355659 +    -8  -3.35679   GGAGCATGGCGTGGC      CCT-CGTGGCCTGCG AAC TGCAGGTCACCCAGG      TTCTGGGTCAGGCCG  58 379
      CE2218 NONE
      CE2219 2361287 .. 2361333 +  -6.5  -3.05384   AGCAGATCAGCGAGC TCATAGGCGGGTGGTTCTGCCC CCTG GGGCAGGGCCAC-CACATAGGG TTCGATGGAGCGCAC  51 137
      CE2223 NONE
      CE2224 NONE
      CE2225 NONE
      CE2226 NONE
      CE2227 2371544 .. 2371554 +  -4.6  -2.84878   GGCGACGGTGAGGTG                 GGCG CGT TGCC                 GTTTGCGTTCCGACG  45 268
      CE2230 2374210 .. 2374252 + -30.1  -3.02739   CGGGCGACACGTAAA GAGCAGGTGGCCACCCCAT GGGTA GTGGGGTGGCCACCTGCTC TATGTCTGCCTTACA 100 45
        aceA 2378416 .. 2378470 + -15.5  -4.07568   TGTGCACATCGGCCA TCTCCACACCGCGCGCCCCGCCACC TCCTC GCAGGCGGGGCGCGCGGTGTTTCCA TTTTCCCCGGCCGGG 100 108
      CE2234 2379554 .. 2379566 +  -3.3  -3.66874   AGGGAGTTCACTTTC                CAACC CCC GGCTG                TTTACCTAACGTTAA  52 4
      CE2236 2381056 .. 2381079 + -12.4  -2.53271   TCCGAGGAAAATATG          GCCCCCGG AATACCAC CCGGGGGC           ATGTTGTGAAAGTAG  68 178
      CE2237 2383110 .. 2383163 + -25.5  -3.14344   ACAGAGCTGACACAC TGGGTAATGCCCCGGGCTCCCAC ACTCAACC GTGGAGGCCCGGGGCATTATCCA TTGCTACCGGCAATA 100 42
      CE2243 2390425 .. 2390449 +  -4.4  -4.20712   ACCGTCGGTTTTTGC         GGTT-TCAACCC ACT GGGT-GATAACC         TTTTAGGCTGTTGTC  64 59
        rpsT 2390895 .. 2390934 + -19.4  -4.08767   TTCACGCCAGGCAGT  CAACAACCCAGACCGGTG TCCG CACCGGCCTGGGTTTTTG   TTTTCCCGCGGTCGG 100 41
      CE2250 NONE
      CE2251 2397740 .. 2397770 +  -5.4  -3.08679   CCCTGACGACCCGCA       CACCGCCCGA AGTTTATGGGA TCGGGCAGTG       TCTTGGCTGGCCAGG  49 35
      CE2252 2398006 .. 2398058 +    -9  -3.10715   TCATCAGCGAACACA CACGACACCGCGATCGC-G-CCGGGC CCG GCGTGGACCGCGAGCGTGGGGTCGAG TTCCATCATCATGAA  57 108
      CE2261 NONE
      CE2262 NONE
      CE2263 2406990 .. 2407016 +  -2.2  -3.92324   CACCAGGGGCCCACG         TCCGACGTTG ACCACCA CGGCGTTGGG         TTTCATCTTCGCCAG  55 289
      CE2267 2413182 .. 2413222 +  -8.2  -3.08464   GGTCATACTTGCCCT GGCCGAGGGGACC-CCA-CG ACT CGATGGCGATGCCCGCGGCC TTCGATGCCTCCTGG  57 276
      CE2269 2415112 .. 2415150 + -18.8  -3.04269   CAGGTCATACAAAAA   CTGCCCGCCTCCCCCAAC CTG GTTGGGAGTGACGGGCAG   TGTCTGTGCTGTGGA 100 516
      CE2274 2420449 .. 2420466 +  -2.7  -3.34357   ACCGCGGACGTTAGA             TTGTAGA CATA TCAACAA              GTTTTATGGTTATAC  46 27
      CE2275 NONE
      CE2276 2422039 .. 2422073 + -22.3   -5.9362   ACGGTGTAAAAAAAA     CTGCACCCACTGTCC AAGAG GGACGGTGGGTGCAG     TTTTTTTGTGTTTTA 100 44
      CE2279 2423326 .. 2423360 + -23.6  -3.14132   CTAACAGTAATGACA     CAACCCCGGCGCACCG AAG TGGGGCGCCGGGGTTG     TTCGTCGACAAGCAG 100 49
      CE2283 2428649 .. 2428662 +  -8.1  -2.95388   TTCTCTTCTGCGACT               TCCGC TGGG GCGGA                TATCTGGCTTCAGTA  56 186
      CE2284 2430359 .. 2430398 + -15.9  -3.68619   CCCCGGCCGCGGAAG  GCAACAACCCCACCTCTT CGCGC AAGAGGTGGGGTTGA-GC  TTTACGTCAGTTCAC 100 60
      CE2286 NONE
      CE2287 NONE
      CE2290 2436170 .. 2436181 +  -3.6  -2.56271   CCGACTAACGACCCA                CGCT CCTA GGCG                 GTCTTCTCCTCCGCC  42 182
      CE2294 NONE
      CE2295 NONE
      CE2296 NONE
      CE2297 2444555 .. 2444587 +    -4  -4.72986   TTCTCCAGCGCGGCA     TCGACGTGGGCGTCC CCGA GGACGGC-GCGGCGG      TTTTTCATCCCGGTC  78 467
      CE2305 2451686 .. 2451699 +  -9.5   -2.9462   AGCCCCGCCGCCGTC               GCCGC TCCC GCGGC                TAATTTCAGTGGCTA  62 9
      CE2306 NONE
      CE2307 NONE
      CE2308 2454688 .. 2454735 +    -3  -3.76402   CCAGGGTTAGCACAT CCATGCCTGGATTCCTGAGT GACCTCTAGG GCT-AG-AATCTAGGCATGG TTTCGTCCGTGCCGT  52 31
      CE2309 2457582 .. 2457603 + -10.9  -3.18869   AGCAACGGACAATGA           CCCCCTAGA AGTC TTTAGGGGG            TTCCCTAGTTTATTA  71 188
      CE2310 2459309 .. 2459358 + -18.2  -3.35813   TGGGCCCACATGAAA CTGCCCCCAGATATCCGGAT-TGA AGAA TCAGATCCAG-TATCTGGGGGCAG TTCGTTGAGGTGGGC 100 219
      CE2314 2463446 .. 2463459 +  -4.5  -2.70528   CGTTTTCGACACAAC               TGCCA TTGG TGGCG                TAATCTATCGGTCAT  43 95
      CE2315 NONE
      CE2316 NONE
      CE2317 2465139 .. 2465192 + -10.9  -2.79831   GTGCCAGGCGGGCGG TCTCCACGGACCAGGCCA-GTGCGCA GCG TGCGCCCTTGACCTTGTTCGCGGCGA TCTGCTCACCGTTAC  64 360
      CE2320 2468856 .. 2468875 +    -7  -3.54424   ACGCCAGCTGACGCA            CCCCGGCC GCCG GGTGGGGG             TTTCACCCCCTCCCC  60 30
      CE2321 2470157 .. 2470176 +  -2.9  -3.16187   TAAGGCGCAACCAGC            GAGAACGA ATGAA TCGT-CTC            TATGTACTTTTTGTA  43 522
      CE2322 2470655 .. 2470668 +  -8.1  -2.57344   CAGAGGAGTTCAAGC               GCGAC GGAA GTCGC                CTTGTACGAGAACTC  53 98
      CE2323 NONE
      CE2324 2471506 .. 2471525 +    -2  -3.95787   ACTGGGGCGATTTTC            CACTGAAG ATCA CGGCAGTG             TTTATACCTCTCATG  56 20
      CE2325 2471846 .. 2471858 +  -3.3  -2.72344   TGTCTACTATCCGGG                GGTCG GGC CCACC                TCCTTCGCGGTGCAG  41 53
      CE2326 2473688 .. 2473701 +  -2.3  -3.17723   CCGCTTAATTACCCA               CGAAC GGAA GTACG                TTCGATTCCCACTGA  44 44
      CE2327 NONE
      CE2328 2476560 .. 2476571 +  -2.2  -4.06892   CGTTCTGATCCACCC                GATG GTGC CGTC                 TTTGTCTGCACTTGT  56 33
      CE2329 2480301 .. 2480311 +  -6.8  -3.30771   CGCGGCCCACGCCCT                 CACC GTC GGTG                 TTGTAGAAGATGTCA  55 472
      CE2335 NONE
      CE2336 2490433 .. 2490452 +  -9.2  -3.14344   TGTTGCCCGGATGGG            CACCGGTG CCGG CACCGGAG             TTGATGAACACGATC  60 321
      CE2338 2492176 .. 2492191 +  -6.1  -4.57837   AGCTCCCTCCGAAAC              CAGCG CCTCAC CGCTG               TTTTTCAGAGGGTGT  78 492
      CE2340 NONE
      CE2341 NONE
      CE2342 2494886 .. 2494896 +  -4.6  -3.04144   GCTACTGGGGCAGCT                 GGTC CAG GGCC                 TGTTCAACGTCGGCA  47 142
      CE2345 NONE
      CE2346 2498946 .. 2498970 +  -3.5  -3.35679   CGGCCAGCTCGCATC         GCGCGCCGGA CCGATC TCCG-CGCGG          TTATCGGTCAGGGCA  47 400
      CE2353 NONE
      CE2354 2507500 .. 2507525 + -20.5  -3.64609   CTGTCACCATGAGAA         GCCCCGGTGGT CCCA ACCACCGGGGC          TTTCCCGTCGTTATA 100 58
      CE2358 NONE
      CE2359 NONE
      CE2360 2513019 .. 2513055 + -13.8  -2.70298   TTGACCTGTTTTTCT   TCCCACCC-TGACCTCA GCAG TGAGGTCGTGGGTGGGC    CTTGTGCTTAACCCA  74 37
      CE2366 NONE
      CE2367 2519299 .. 2519311 +  -6.9  -2.63858   CGGTGCCAGACCCCA                CCCTG CCC CGGGG                GTTATGAATCTGGTC  50 322
      CE2368 NONE
      CE2369 NONE
      CE2370 2521710 .. 2521755 +  -6.7  -3.86015   GACCACCGGTGACGG CACGCACGCGGACATCCCGG ATATCCC CCGAGAGGTCCTCG-GCGAG TTTGTGCGACAGGTG  64 119
      CE2373 2525326 .. 2525351 +  -8.3  -3.33815   TGATGGTGCCCCAGG         TCCTTCAGCAT CATG ACGCTGGAGGA          TTCATTGCCGGGGGT  60 172
      CE2376 2528544 .. 2528573 +  -6.4  -2.83112   CTCTGATCCACCATT       GATGCTGGTTGG ATGACC CCAACCAGCAGA        TGTAGTGAATTACCT  49 35
      CE2377 NONE
      CE2378 NONE
      CE2379 NONE
      CE2380 NONE
      CE2381 NONE
      CE2382 2535479 .. 2535522 + -16.8  -3.42658   ATGCACCGCACCGCT CATCCCACCAGCGCGC CCCGTTTGCACC GCGCGCCGGTGGGATG TTCCCTTTTCTGCTC  90 40
      CE2384 2536198 .. 2536209 +  -5.8  -3.28791   GGTGCGCAACAGGTA                GCAC AAGC GTGC                 TTGTCGACGCCGCGT  51 25
      CE2385 2536893 .. 2536939 + -29.7  -4.74801   GGGCCGACGGACACA CA-CCACAGGACCCGGCCACCG ATGA TGGTGGCCGGGTCCTGTGGATG TTTTTCCTAACGTTC 100 44
      CE2387 NONE
      CE2388 2538789 .. 2538813 +  -7.7  -3.06261   CTTGATGAAGGCCTC          CTTCGCCGCCC AGC GGCCGGCCAGG          TGTTCGGCGTTGCGG  55 256
      CE2391 NONE
      CE2394 2552293 .. 2552308 +  -2.6  -3.91897   TGGTGATCATCGCGA              CA-TCCT TGT AGGACTG              TTTGTGGGTGAGACC  55 99
      CE2397 2554877 .. 2554906 + -16.5  -2.62642   GTGAAGACAATACAG       AGATAGCCCGGTC AATC GACCGGGCTATCC        GTTGTCACTCCTACT  85 98
      CE2398 NONE
      CE2399 2556169 .. 2556220 +   -34  -3.80174   GCCCGACAGCATTGA CAGCACTGTGGCCGCCCATATCCC CGAA GGGATGTGAGCGGCCACAGTGCTG TTGTTGTGCAGGTGT 100 55
      CE2404 2560295 .. 2560328 +  -5.9  -3.28924   GGTGGCACGGCCGTC     GGTGGGGTCGGGTTCG CGG CGGACCC-AGCCGGCC     TTCTCCAGGCGGGTC  51 236
      CE2407 2562749 .. 2562759 +  -4.6  -3.30124   CCAGGGCGGGGTCCC                 GGGG CGC CTCC                 TTGTGCCCGCTCGGG  51 434
      CE2411 2564095 .. 2564109 +  -2.1  -2.76404   ACCTATGCCGTGGTG               CAGTT CAGAC AGCTG               TAGCTTTTCCGTAGG  39 8
      CE2412 2565658 .. 2565676 +  -4.5  -2.62263   CCCAGGTGCTCATTG             TCGGCGG CATGA CCGTTGA             TGGTGTCCAGCAGCT  41 212
      CE2414 NONE
      CE2415 2570037 .. 2570048 +  -5.8  -3.25823   GGCCCACTCCCGGAC                CCAC TCGA GTGG                 TTGATGTGCCGCCAG  51 181
      CE2420 2576422 .. 2576465 + -10.4  -4.49756   CACCTGATCCGACCA TCCCGGGTTGCGTCCCACCCC TCAGC GGGGAGGGAC--A-CCCGGGA TTTTACTGTTTCGAA  89 45
      CE2422 2577393 .. 2577418 + -20.5  -3.96624   CCCCCCTATGACAAA         CACCCCGGAGG ATTT CCTCCGGGGTG          TTTGTCATGGCCGTG 100 45
      CE2427 2581373 .. 2581383 +  -5.4  -2.62983   ACACCAAACCCCGTC                 TGCT TTC AGCA                 TCCTCTACAGCTGCG  46 129
        nadE 2582668 .. 2582681 +  -2.3  -4.07568   CGGGGCTGAGGTGCG               CGCGT CGAT AAGCG                TTTTCCGCAAAGGGC  58 422
      CE2432 2586194 .. 2586234 +  -5.9  -3.62597   GACGGGCGGCGAACC  AGGCGTTCTCGGTGGTCAC CTT GAGGCCACCGATGGCGGCG  TTGTTGCCGGGTGCC  57 210
        ccrB 2588337 .. 2588347 +  -4.6  -4.03413   CTGGAGACAGCGCTC                 CTGG TCA CCGG                 TTTCTGTGGGGCGCT  62 190
      CE2439 2595022 .. 2595038 +  -6.5  -2.52623   TATCACGGTGCACCA              ACCCAAC CAT GTTGGGC              GTGTTGTGCCAGACA  48 308
      CE2440 2596816 .. 2596832 +  -5.1  -3.93695   ACCCAGGAACCCTTA              GTCATCC GGC GGATGAG              TTTCTCACTCATCAA  59 40
      CE2441 2598433 .. 2598451 +  -4.5  -3.35046   ATGCCACCTACTTAT             CACCACC ATCTC GGTGATG             TGTTTGCCGACCTCA  51 452
      CE2444 2602670 .. 2602696 +   -10  -3.14136   GGCGGAACAGATCAG         GGCAGCGCCCCG ATG CGGCGTGCTGCG         TTGACTGCTTCATAA  66 54
      CE2446 2605126 .. 2605161 + -23.4  -3.52093   GCCGCCGATCACCAT    CCGCCCCTTCCCCG TGCCAGTT CGGGGAAGGGGCGG     TTGTCATTCGACTGT 100 44
      CE2447 2605836 .. 2605868 + -19.2  -2.55847   TAGCAGAATCCACTC      ATGGCCCGGTTCCC GACAG GGGAACCGGGCCAC      ATTCATCTGGGGGTT  95 38
      CE2450 2608212 .. 2608233 + -14.4  -3.29947   GTCGTCGAAACCTGC           GGCCCGGG CGATCT CCCGGGCC            TTGGTATCGTCGATG  86 283
      CE2461 NONE
      CE2462 2627411 .. 2627446 +  -6.1  -3.14132   GCCCCGATCTGCTGG    CCGCCG-AGTGTCACC GGGCA GGTGGTGATGCGGCGG    TTGGTGACGAAGGGG  49 314
      CE2469 2634661 .. 2634684 +  -9.6  -3.98236   TTCGACGTTGTCGAA          CTGGATGGTGC GCC GCGCCA-CCAG          TTTCTCGTACCGTTT  75 247
      CE2471 2636500 .. 2636526 +  -4.2  -2.93447   TGGTGCCCGGGAGGA         TGTCCCCGCCGG GGG CCGGGGTGCGCA         GTTTATCCCCCTTGA  44 257
      CE2473 2638476 .. 2638503 + -12.8  -2.94412   AACCGCCTTTGAAAA        GGCGACTTTCAT GATG ACGAAAGTCGCC         TACTTTGGCGTTCCC  74 65
      CE2474 2639162 .. 2639181 +   -15  -4.11484   GTAGACACAGCTAAA            GCCCCGAC CGAG GTCGGGGC             TTTTCACCACTTCGG 100 304
      CE2478 2643457 .. 2643473 +  -2.2  -2.72511   GTAGCCGATCCACCG              GGCC TCACGCCCC GGCC              ATTTGAAGCCGTAGA  38 115
      CE2484 2651166 .. 2651178 +  -6.9  -4.09685   TCCGGTGAGCCGGAG                GCGCG CCT CGTGC                TTTTCCAGGGTGGCG  68 425
      CE2492 2660430 .. 2660443 +  -8.1  -4.63218   ATCGCCCTCCACCAC               CGGGA GCGA TCCCG                TTTTGTTCACCACGG  85 398
      CE2495 NONE
      CE2496 2665275 .. 2665285 +  -2.4  -2.60813   ATCAATTTTACCTCG                 GGGG TGA CACC                 ATGTTTGACCAGATG  38 114
      CE2497 2666925 .. 2666938 +  -2.3  -3.36515   CGACCACGAAACACT               GACGC TTGT GGGTC                TGTTTACCGGTCAGC  45 399
      CE2499 2668824 .. 2668842 +  -4.5   -3.4072   GTAGAAGTCACGGGT             GGTCATC TCATC GATGCCC             TTCTCCTCCGCCATC  49 463
      CE2501 2669519 .. 2669550 + -16.7  -2.93708   TTATTTCCGGCCCCC      GGAGAGCGTGACG CTTCGT CGTCACGCTCTTC       ATCTTTTTCCGGGGA  88 47
      CE2502 2670955 .. 2670973 +  -4.6  -3.09288   GCCCGGTGGGCGCAG             TACTTTGT ATG ACATAGTA             GTTTGTTAAACAATC  47 61
      CE2503 NONE
      CE2504 2671939 .. 2671956 + -14.1   -4.4715   CCAGGAAATGCAAAA             GCGCCGG AAAA CCGGCGC              TTTTCTCAATTCCAG 100 46
      CE2506 NONE
      CE2507 NONE
      CE2508 NONE
      CE2509 2676389 .. 2676404 +  -2.5  -2.91264   TGATGACCGAGTAGC              TTCCG TACACT CGGGA               TGTATGAGTGACAAC  40 27
      CE2510 2677486 .. 2677508 +  -6.9  -2.70932   CGAGCAGGGCCTTCG           CCGTCGCCA CGTTA TGGGGGCGG           TCATTGAGCCAGCAC  48 327
      CE2512 NONE
      CE2513 2679882 .. 2679898 +  -2.2  -2.64616   GACCGTTGCGCATAT              CAACGA CCGGA TCGTGG              TGGTGTAGATGGGCA  38 1
      CE2514 2680996 .. 2681024 +  -4.3  -3.79906   GGGTGTGGTCCCCAC        CGGCATCCAGACC GAC GACCTGGTAGCCG        TTCTTCTGGAACTCC  56 242
      CE2517 2684882 .. 2684898 + -12.3  -3.18912   CCTTGATGGTCTGCG              GGTGCAG GGC CTGCACC              TTGGTCGGTCCCTGC  71 318
      CE2524 2692739 .. 2692752 +  -3.1  -2.77899   TGGTCGATGCCCTGG               CAGCT GTAA AGTTG                TGATTCATGAGCACC  41 9
      CE2525 2693991 .. 2694001 +  -8.2  -3.53091   GCCTGCAGGGAAGAC                 CCGG GTG CCGG                 TTTCCACCGCCGGGT  62 187
      CE2528 2696298 .. 2696319 + -15.9  -3.78775   TACGGCACAACAAAA           CCCCGCATC CAGC GATGCGGGG            TTTCGTCGTGAAGCG 100 145
      CE2530 2701224 .. 2701238 +  -2.7  -3.40522   CCCGGGATAAGCAGC               GGGCG TGGGC CGACC               TTGTCGTAGAAGCGT  45 419
      CE2546 2716250 .. 2716277 +   -17  -3.60151   GAGGGTTCCTCCTTC        CACCCGCGTTCC CTTC GGGGCGCGGGTG         TTGTCATTTCCGGCC  91 40
      CE2556 NONE
      CE2557 2726390 .. 2726405 + -11.8  -4.91109   AATCCAGATGAAAAA              GGGCCC CTCG GGGCCC               TTTTTCTAATCGCCG 100 41
      CE2559 2728150 .. 2728167 +  -6.9  -4.12198   GGCCGCCTCCCACCC             CACCCAC AAGC GGGGGTG              TTTTCAAGGGTTATC  71 516
      CE2564 2732824 .. 2732843 +   -15  -3.43773   TACCGCCCCACCGAA            CCACCCCC TCGC GGGGGTGG             TCTTTCCATATAGCG  87 58
      CE2565 2733704 .. 2733742 +   -16  -5.03747   TACAATCCGACCACC   CCCATCCCGGGCGTACAC ACC GTGTACCCCCGGGATGAA   TTTTTTCAGAACTTT 100 49
      CE2567 NONE
      CE2568 NONE
      CE2569 2739364 .. 2739376 +  -3.3  -2.74514   TGTATCGACCCCGGA                GGAGG CCA CCTCA                TGATTGCCGGTTTCA  41 10
      CE2570 NONE
      CE2571 NONE
      CE2572 2740738 .. 2740780 +  -4.8  -3.61398   CGCGAAATCACCCGC GGAGGTGCCGTCCAACTCA TCAACC TG-GTTGAGCAGCTCCTCC TTGTTACGCCCCCGG  55 213
         def NONE
      CE2578 NONE
      CE2579 NONE
      CE2580 2747705 .. 2747727 +  -8.4  -3.28712   AGACAACGGAGAACA           TCAGCGGGGT CAT ACCCAGTTGA           TTCTGCAGCACAAAC  59 482
      CE2582 2750033 .. 2750051 +  -2.3  -3.28712   AGACACCGGGCTCAG             GCTGGGT CAGGC ATCCCGC             TTCTCCAGCGCCACG  44 39
      CE2586 NONE
      CE2587 NONE
      CE2588 NONE
      CE2589 2757718 .. 2757766 + -28.9  -2.87132   CCCGGCGGGCACTGA CCGCGAAGCGCCGCCCCGCTGAG CAG TTCAGTGGGGCGGCGCTGCACGG TGTGTCAGGAGGGGG 100 43
      CE2592 2762275 .. 2762308 +  -8.7  -5.03961   ACGAGGCACCCCAAT     CGCCGGGAAAGAGAC AAAT GCCTCTGACCCGGTG      TTTTGTTGTTTAATT 100 59
      CE2593 2763053 .. 2763108 +  -9.7  -3.72893   GCCGCGAGGGTGGCC CGATCACGTGCG-GTGGCGGTGTCCTC GGCG GTGGACACCGCGACACCCATGCG-TCG TTTGGTGAAGGCCTC  71 87
      CE2595 NONE
      CE2596 2766619 .. 2766632 +  -6.7  -3.55563   GGTGATGTCCTCGTC               CCATG CGGG CATGG                TTTCGAAGATGGGCT  57 497
      CE2598 NONE
      CE2599 2769217 .. 2769243 +  -7.2  -2.66559   AGAGGTCCGACAGGC         TCAGGGCGATCG CGG CGATCTCCTCGA         TGATCTCGATCTGTT  48 309
         cmr 2778722 .. 2778736 + -11.4  -3.04263   CGCCCTTCTCCCCCA               CCTCCC CAC GGGAGG               TGTTCGCGGTGGCGT  65 159
      CE2610 2780324 .. 2780349 +  -3.1  -4.67943   TCCTCCGACTCCACA         CCCCCAATCCC CAGG GGGATACGGAG          TTTTCTCTGTTCGCC  72 386
      CE2612 2781479 .. 2781510 +  -4.3  -3.16564   GCTGTTCCTGGGACA      GCGGGTCGAAGAC CACGAT GTCATCGAGCCGG       TTGATGAACTCCGGC  45 332
      CE2614 NONE
      CE2615 2785643 .. 2785675 +  -7.6  -2.53263   TTGAGTTGAAACGCA      GGTAACGACCGCCC GCAGA GGAAGGGCGTTACC      TGCGTTGAAAGTCAC  53 213
      CE2617 NONE
      CE2618 NONE
      CE2619 NONE
      CE2620 NONE
      CE2621 2790694 .. 2790704 +  -3.2  -3.43203   CGCGGTAGCCGAAGG                 CATC GTA GGTG                 TTGATCTTGTGATAG  49 454
      CE2623 NONE
      CE2624 2793033 .. 2793072 +  -8.5  -3.06492   TCGATCTTGTTGACC  TTGCCGCCGGTGAGGGT TTCCGC ACCCTCGTCGGGGCCGA   TCTTGAGGTAGCTGG  57 516
      CE2635 2804862 .. 2804898 + -12.3   -2.8001   TAAAGCTCCCTCGCC   CCGGCGTCGACCGCCT CGAACC AGGTGGTCG-CGGCGG    TCTCGTCGGCATTGT  66 86
      CE2645 2814986 .. 2815023 + -26.5  -3.55761   CCGCAGGGGCATAGA   CGGTGACCTGTGAGCGC AGGG GTGCTCACAGGTCACCG    TTTGCGGACTAAATC 100 70
      CE2647 2816899 .. 2816954 + -11.1  -2.87564   GGCGGGGTTGGATAC CGGCGCGCTCGGTGGGATCGGGGTGGCC GAT GGCCAGGCCGA-CC-ACCG-GCACGACG TGTGTGGGCAGGTGG  68 200
      CE2651 2820283 .. 2820296 +  -2.3  -2.77678   GCTAGTCATAGCGTC               GATCC ACGC GGAAC                TGCTGTTCGATGTTG  39 36
      CE2653 2822260 .. 2822282 + -17.8  -3.30741   GCGAACGCTGACATT           GAGCCACCTC ATT GAGGTGGCTC           TTCCTAGTTCTGCAT  93 30
      CE2654 2824453 .. 2824487 + -19.3  -4.53036   TCAACTCAATCACTG     GCCGTGGCTGGACCC CTCGA GGTTCCGGCCACGGC     TTTTGATCTTTCTCA 100 43
      CE2655 2825388 .. 2825399 +  -4.4  -3.36273   ATCACTTTCCTGTAT                TCTG ATAT CAGA                 TTAATCTTCCACCCC  51 67
      CE2656 2826479 .. 2826492 +  -3.7  -2.87564   ACAGGTGCCGCTGCG               CCTCG ACCC CGCGG                TCTATGAGGCGATCG  44 56
      CE2657 2827703 .. 2827717 +   -10  -2.83271   AGCGCGACCATCTCC               TCACGC TGG GCGTGA               TCCTTCTCGGACTGG  60 494
      CE2659 NONE
      CE2660 2830369 .. 2830412 +    -3  -4.07246   CGACGTTAAAGATGC TTGTCGA-CGCCCTCCCCG ACACCAA CGGGGTGGGTGATCAGCGG TTTACTTTCAACTGC  58 32
      CE2661 2831788 .. 2831811 +   -21  -3.96327   CCCACATAGTGACAA          GGCCCCGCCG AAAC CGGCGGGGCC           TTTGTGCTGCGGGAT 100 46
      CE2664 2835983 .. 2835996 +  -2.4  -3.33696   CGGACAGCACCTAAC               CTGT AAGAAA ACAG                TTCCTTGCCGGCACA  46 43
      CE2665 NONE
      CE2666 2837709 .. 2837736 +  -5.4   -3.7282   CGAGACGCGGAGCGT        TGACGGCTGGGT GGGG GCCCAGCGGCCG         TTGTTGATGGACTGC  58 192
      CE2669 2840513 .. 2840546 +  -2.4  -2.78463   TACTGCTCCGGGATG     TGCTGCA-TCTGCAC CCTGA GCGCGGACTCCAGCA     TCTGCTCACGGGGAT  39 55
      CE2671 NONE
      CE2672 NONE
      CE2673 NONE
      CE2674 2846570 .. 2846615 +  -4.7  -2.52516   GTGAAGTTCCGCCCC GCCAGGTGCGCC-ACGCCC ACCTGCGCCA GGGCGTCGGCA-ACCAGGC ATTCATCCTGCAGAG  43 414
      CE2678 2849747 .. 2849764 +  -6.9  -2.62983   CATGTTTGAAGGCCG             CCCCGGA CACG TCCGCGG              TGATCTGGAACTGCC  47 316
      CE2681 NONE
      CE2682 NONE
      CE2686 2857082 .. 2857098 +  -2.1  -3.28791   TAGGGACCATGACAT              CATCAGG TTC CCAGAAG              TTCTCGCGACCGGAT  44 90
      CE2687 NONE
      CE2688 2858476 .. 2858503 + -12.1   -3.6106   AGAAGACATAGAAAA        GCGCAGCGACCT GCGGG AGGT-GCTGCGC        TTTCCAACTGTTCGG  77 30
      CE2694 NONE
      CE2695 2866794 .. 2866814 +  -6.1  -3.55444   GTGACCGGTGGTCGC            CGTCGGTGA TGC TTGTCGACG            TTTCCCCGCTCCACA  58 17
        trmB NONE
      CE2697 NONE
      CE2698 NONE
      CE2699 2871861 .. 2871871 +  -2.4  -2.53876   CGCCCATGACCCCAG                 CCCC TGA GAGG                 TAAATTCACGTGAAC  38 19
      CE2700 2872297 .. 2872353 + -16.1  -2.94218   CCGCAGAGCACAAAA GTCCCCTTTACCCCCTCACTGCCCGCT CCATA GGCGG--ATTGAGGGGATAAAGGGGAC TCTCTCGTCGGGGGT  87 76
      CE2715 2897100 .. 2897112 +  -2.6  -2.65271   CCCCATTGTGACCGG                GGCT GACCG GGCC                TAATCTGGCATTATG  38 55
      CE2716 2898701 .. 2898727 +    -5  -3.83998   GAATGCCGCCGCCCC         CACGGCATGCCC GGA GGGCATGGAGTA         TTTCGTCTCGACTAC  60 216
      CE2720 2903623 .. 2903634 +  -5.8  -3.44325   GATATCGGCCTGCAT                CTGC ATGA GCAG                 TTCATTCTGGACCAT  55 336
      CE2725 NONE
      CE2726 NONE
      CE2727 2910646 .. 2910689 +   -27  -4.46212   TCGGGAATGGAGAAA CCGGCAGGTTGGAAACAGTA TGGA TACTGTTTCCGGCCTGCCGG TTTTCTGCTGAACCG 100 73
      CE2729 2913095 .. 2913121 + -13.7  -5.27399   CTGCATAAAGAATTA         CCGCCCTACCC ATCCC GGGTACGGCGG         TTTTTTCATATCTTC 100 49
      CE2733 2916767 .. 2916780 +  -3.8  -3.21924   CGCCGAGATCCTCGG               GCTG GGAGGG CAGC                TGTTATGACGCGTGC  47 4
      CE2734 2917531 .. 2917563 +  -5.5  -3.02144   GGAACAGAGCATCGG     GTGCTGCCACTCCG GACATG CGGGGTG-CTGCGC      TGTTGACCGCGCTGC  49 43
      CE2735 2917742 .. 2917755 +  -3.8   -2.9162   ACTTCAGCAATAGAG               GGAC CCGCCA GTCC                TAATTTGCAGCGTTC  44 28
      CE2736 NONE
      CE2737 NONE
      CE2738 NONE
      CE2739 NONE
      CE2740 NONE
      CE2741 2926000 .. 2926027 +  -7.8  -3.04263   GCGGCCAGCACCTGC        TCGCGCACCCT TCCGGTC AGGGTGCG-GA        TATTGAGGGTGAACT  54 395
      CE2745 NONE
      CE2746 2931028 .. 2931064 + -30.3    -4.614   TCTGAGCAGCAGAAA    TGCCCCAGCCCCGGATC ACA GGTCCGGGGCTGGGGCA    TTTTGTGTAATTACG 100 55
      CE2747 NONE
      CE2748 2931910 .. 2931949 + -12.8  -4.46212   AGCTGACGGCGCTCA  TCCGGGGTGAGCTGTGCA TCGT TGCCCAGCTCGCCCGCGA   TTTTCTCGTCGAGAG 100 176
      CE2751 2934909 .. 2934928 +  -4.8  -3.65201   TGGCGTCGGTGATCT            CGGCGCGC GACG GCAGGCCG             TTCTTGGCCATGTTC  55 229
      CE2754 2939679 .. 2939691 +  -2.6  -4.10925   GAAAACTCGGTCAGG                CGCT AATGG GGCG                TTTTAAGGCCTCTGT  59 20
      CE2755 NONE
      CE2756 NONE
      CE2757 NONE
      CE2758 2942984 .. 2942998 + -12.8   -4.3534   CGGATACCACCGAGG               GCCCCG AAC CGGGGC               TTTTCATCCTTGCGG  95 249
      CE2761 NONE
      CE2762 2947374 .. 2947413 +  -7.8  -3.79849   AACGCTTGTCGACGC  CCGACCCCT-CCCCGCA CCCCACC TCCGGGGCGGGGGTCAG  TTGTTGGTGTCCTTA  68 46
        sodA 2949539 .. 2949572 + -29.7  -3.41745   AACGCTTGAAAAACG     GGTGGGCCCCGGAGG ATTT CCTCCGGGGCCCACC      TTCATGTTCTACCGC 100 69
      CE2768 NONE
      CE2769 2953830 .. 2953870 +  -2.6  -3.64466   AACCGCGTTCACTAA CCCAGAGAT-CAGTACT GCTTTCTG GGGACAGGATCTCTGGG  TTATGTGTGTGGGCT  51 62
      CE2770 2955664 .. 2955704 + -13.5  -3.15861   TGACTGATGCCTTAA CCCAGAGATC-CTGTTCC CAGAAA GGAGTAGTGATCTCTGGG  TTAGTCAGAGTGGTC  79 43
      CE2771 2956196 .. 2956224 + -12.3  -3.35679   GCAGCCAGTGTCGTA        CGGCGGCGGTGGC GCG GCAGTCGTCGCCG        TTGTAGCTGAGCAGC  73 84
      CE2773 2958479 .. 2958520 +  -3.7  -3.53343   GGGGTGGGTGAAGTA GGCC--ACCGCCTC-CGCGA TCTCC TCGGGTGTGGCGGTCCGGCC TTTGGGCACCGCCTT  51 105
      CE2784 2970438 .. 2970449 +  -7.2  -3.25223   TCCGTGGTGGTGGCC                CCCG GCAC CGGG                 TTGATCATCTCGATG  54 346
      CE2787 2972557 .. 2972584 + -21.4  -4.19258   GGAAGTGAACAACAA        GGGGGAACCACC AACC GGTGGTTCCCCC         TTTTGCCTGCCCTCT 100 33
      CE2793 2977538 .. 2977554 +  -6.5  -2.52623   TATCACGGTGCACCA              ACCCAAC CAT GTTGGGC              GTGTTGTGCCAGACA  48 342
      CE2794 2979332 .. 2979348 +  -5.1  -3.93695   ACCCAGGAACCCTTA              GTCATCC GGC GGATGAG              TTTCTCACTCATCAA  59 40
      CE2795 NONE
      CE2796 2981110 .. 2981129 +  -9.2  -2.65808   AAAGGAGGTGATCCA            GCCGCACC TTCC GGTACGGC             TACCTTGTTACGACT  60 51
      CE2799 NONE
      CE2800 2985039 .. 2985057 +  -5.3  -3.32966   AGCATGTCTACGACC            CATCGGGC CTGG GCCC-ATG             TCTTATCTGGGGTGT  51 410
      CE2803 2987616 .. 2987627 +  -2.2   -4.7254   CTTATAACGTCTTCG                CACG GACC TGTG                 TTTTTAGTAAACAGT  70 34
      CE2804 2988208 .. 2988224 +  -5.1  -3.93695   ACCCAGGAACCCTTA              GTCATCC GGC GGATGAG              TTTCTCACTCATCAA  59 40
      CE2805 NONE
      CE2806 2989986 .. 2990005 +  -9.2  -2.65808   AAAGGAGGTGATCCA            GCCGCACC TTCC GGTACGGC             TACCTTGTTACGACT  60 51
      CE2810 2994033 .. 2994091 +   -22  -3.24422   ACCACGCCGGCTGAT CCCAG-CA-CAGAGGCCGTCACCCGATG AACCA CATCGGGTGACGGCCTCTGGTGTCTGTC TACTTTTTCCCGGTG 100 40
      CE2813 2996000 .. 2996029 +  -2.1  -3.44848   AAGCCGTCCTGCGCC      CGCCGGCCACCCC ATATAA GGGGTGG--GGCA       TGTTTGGTGGCAGAA  46 67
      CE2814 2997694 .. 2997721 + -12.1   -4.4891   TTCTCTTCATTACCT        TC-GGGAGCTGC CTTGA GCAGCTCCCTGA        TTTTGTAGTACTCGC 100 248
      CE2817 3000727 .. 3000768 + -13.1   -2.8333   GCCGGCCGGTAGAAA GATTTCAGCCCCACACC TGCTGTTT GGTGTGGGGCTGAAAAA  TGCTGTTGTCGTTGG  73 134
      CE2822 3003177 .. 3003190 +  -5.2  -2.71364   CCGTGTCCCCGAACA               CCCC GACGAG GGGG                TCCTTCCCGCCATGC  47 47
      CE2826 NONE
      CE2827 NONE
      CE2828 3009492 .. 3009525 + -26.9  -3.96148   CACAGGTAAGAGAGA     GACCCGGGGGAATCC AGTT GGATTCCCCCGGGTC      TTTGTCATGCGCACC 100 54
      CE2831 3012434 .. 3012446 +  -5.5  -3.05343   CGGGGATTGCGGGAG                CCGAG GTG TTCGG                TCTTGAGGGTCTGGA  49 264
      CE2834 3015669 .. 3015713 + -18.5  -4.06148   CACGCCCCATCCCGA GGCCCCCGCAGGTACGTGC CCGATCA GCACCCACCCGCGGGGGCC TTTGTCTACCGTGTT 100 259
      CE2835 3016934 .. 3016953 +  -9.2  -3.35679   ACGGGGATCACCGCA            CGGTGTGC AGCC GCACCCCG             TTGTCGGTGCACCAC  67 50
        malE 3021343 .. 3021363 + -12.5  -2.62184   AGGCGATGACCCGCT            CGGGTGCCG CCC CGGCACCGG            TCATCTCCGCCCACG  64 311
      CE2842 3024068 .. 3024098 + -19.9  -2.75481   CCGCAATAATGACGA       CACCGCAGGAAAC TAGAT GTTTCCTGCGGTG       TCGTTCGCATTCACC 100 10
      CE2847 3027479 .. 3027516 + -20.7  -2.63913   CCCCATAGGACAACG   CAACACCCCTGC-CCCTC ATT GAGGGAGCAGGGGTGTCG   TGCTGTCCAGTGGTG 100 49
      CE2849 3031891 .. 3031928 + -14.6  -3.52652   CGACCTACTGTGGGA   TAGAACATAATTCTAT AGATCA ATAGAATTATGTTCTA    TTATCGTTCCATCAA  88 47
      CE2850 3033535 .. 3033588 +  -3.8  -5.08601   TCAGAACCATGCTCA AGCCC-CTGTTCCTCATCGTCGGACT GCTC AGTCTGGCCCTGGGG-GCAGTGGGCA TTTTTCTTCCCGTCA  81 88
      CE2854 3035805 .. 3035818 +  -3.7  -3.92542   CGGGAACAGGCGACA               GCGGG TCAA CCGGC                TTGTTTCAGCGTGGA  57 65
      CE2862 NONE
      CE2863 3049702 .. 3049733 + -28.8  -3.71649   CTTGACGACGAAAAA      CGGCCGCCCCACGC AGTA GCGTGGGGCGGCCG       TTTCGGGTTTCCAGG 100 46
      CE2865 3051994 .. 3052021 +   -20  -4.06185   GCACCGGGGACACAA        CCGGCCTTCTCT CCAG AGAGAAGGCCGG         TTTCCTGTTTGTCTG 100 66
      CE2867 3052720 .. 3052753 +  -8.9   -4.5442   CACTGAAGATTTCAA     GGCTCGTGTACTTCGT TCG ACGAAGCA-GCGGGCC     TTTTGTGGTTCACAG  82 240
        trpE NONE
        trpG NONE
        trpD NONE
        trpC 3057585 .. 3057608 +  -2.4  -3.05463   CACCATCCGCACCTT          CCATTACTAG GCCA CTACTAAGGG           TTAAATAGACACCAT  41 16
        trpB NONE
        trpA 3059736 .. 3059765 + -20.9  -5.27335   CCCACCCGGACTGCA       CCGGCGATGTTTC ACGT GAAACATCGCCGG        TTTTTCTTTCCCACC 100 41
      CE2874 NONE
      CE2875 3062374 .. 3062421 +   -10  -3.79841   CCACCCGCCCTTCCG GACCCCCGG-TGTGTTGCTGCA GTGTGG TGTTGCAG-ACATCCGGGGGTC TTCTCTTGGTTCTTG  77 42
      CE2876 3062865 .. 3062896 + -21.8  -4.42386   TCCGCGCAATAAGTA      GAGGGCGATGTTTC ACGT GAAACATCGCCCTC       TTTTCTAGCTGCCCC 100 44
      CE2878 NONE
      CE2879 3065625 .. 3065657 + -19.2  -4.02132   ACCACCATTTCCACA      CGGCAACACCCACG ACCCA CGTGGGGGTTGCCG      TTTCTGCGTTTGCGC 100 56
      CE2880 3067258 .. 3067287 + -12.9  -2.70932   TCCGACTCCGGGCTA       GCGGGGTGTGG-CA GGA TGTCCACACCCGGC       TGCTTACCCACGCCC  73 136
      CE2881 3067657 .. 3067670 +  -3.1  -3.28712   AAACGGGGCGTGACT               GCTGCC CAG GG-AGC               TTGTCGACGCCCGAC  45 28
      CE2882 NONE
      CE2883 NONE
      CE2884 3070224 .. 3070236 +  -4.7  -2.66316   GCCCAGAAGAGTTTC                CCCTC CGC GTGGG                TGATGTACTAAAGGC  43 2
      CE2886 3072756 .. 3072807 +  -3.8  -3.61398   TCCGAGGTGGGTGCA GGT-GCTGGACACCGC-ATGGAGGT TTCCC GCCTC-ATCGCGGTAGCCGGCGACC TTCTTGCCACAGGAG  53 183
      CE2888 NONE
      CE2889 NONE
      CE2890 3076486 .. 3076528 + -39.4  -5.14563   CACCGATGCATCATC GCCGCCCGAGGGGGCAGTTC GGT GAACTGCCCCCTCGGGCGGC TTTTTTCGTCGCAAA 100 52
      CE2891 NONE
      CE2892 3079182 .. 3079208 +  -7.3  -3.22476   AACTCGACGCGACCA        TGGCCTGGGG AAACCACA CCCC-GGCCA         TTGATCATACCTGAT  56 148
      CE2893 3080712 .. 3080739 +    -4  -3.28924   CGATGCGGACATCCT        CGCGTCCGTCCTG CCA CTGG-CGGATGAG        TTCTGCGACAGCGTC  47 441
      CE2897 3091274 .. 3091295 +  -5.2  -3.59979   AAACTCCGCGTACGC           TCGTCGAAG GTCTG CTTCG-CGA           TTTAAGGTCGAGAAG  55 81
      CE2902 3101577 .. 3101596 +   -15  -4.98531   CGCGGGATAGGAAAA            GGGGGCTC CGAG GAGCCCCC             TTTTTGCTTTACGAC 100 31
      CE2906 3107659 .. 3107677 + -11.7  -5.14563   CCAATCACGTTGAAA             CCACCCC ATTCA GGGGTGG             TTTTTTCGTCGAAAA 100 90
      CE2907 3107972 .. 3108013 + -20.2  -3.89346   GGCCCCAAGTGCCGA TGGCCGCCACCCCCTG ATTTGTTGTC CAGGGGGCGGCGGCCA  TTTGTCAGCTACCGG 100 40
      CE2909 3109225 .. 3109252 +  -8.3  -3.08679   CTGCAGCCACTCATC        GGCCACGGCGG CATCCT CGGCCATGGCC         TGTTCGATGGAGGAG  57 243
      CE2911 3114475 .. 3114507 + -17.8  -4.89393   TACCCTTAAGAAAAA      CTCCCCTCAGGTCC ACGAC GGAACTGAGGGGAG      TTTTTCTGACGTTTC 100 49
      CE2916 3117903 .. 3117915 + -10.5  -3.05596   AGGTCTACCTGGATA                CCGGC GCC GCCGG                TTGCCTCGGAACCTG  66 122
      CE2919 3118781 .. 3118809 +  -7.3  -3.56099   TTGACCGGGGTGCCA        CGGAACGCCTCCA CGG TGGAGAAGTCCCG        TTTGCCCCAGTTGTC  63 427
      CE2921 3120058 .. 3120088 +  -9.7  -3.19192   TCTAGGTCCCGTACC       GGGCCACATCATC ACAAA GATGACGTGGCCA       TTGCCTTACCTCAGC  66 476
      CE2924 NONE
      CE2929 NONE
      CE2930 NONE
      CE2931 3133558 .. 3133610 + -23.4  -3.74693   CTCCATAGGCGATTC CCGTCACCGCGGGTCACCC-CGGGC ATGT GCCCACGGGTGGCCCGCGGTGTCCG TTTGATCGGGTGGGA 100 44
      CE2932 NONE
      CE2933 3135906 .. 3135921 +  -3.9  -4.07568   CTCCCCGCGTCGGCA              CGCCC CTGTCC GGGTG               TTTTCGCCACCACCA  60 206
      CE2934 NONE
      CE2935 3137601 .. 3137649 + -36.3  -3.48593   TGGAAGGCCGACTGC CACTGCCGGGGTGGGATACCGCA TGG TGCGGTATCCCACCCCGGCAATG TTGTGTGGGCGGGTG 100 61
      CE2936 NONE
      CE2937 3139049 .. 3139068 +  -2.9  -4.08216   GGTGTGGAACATCGC            CGACAATG TTGGC CATTG-CG            TTTTCGACACCATCC  60 492
      CE2939 3140771 .. 3140783 +  -4.7  -2.64062   GGACCACGGGGTCCA                GGCCC ACC GAGCC                GTTGATCTTCATGTC  43 250
      CE2950 NONE
      CE2949 3146552 .. 3146563 -  -2.2  -3.66216   CTGAAATTACAAACA                TGGC ATTA ACCA                 CTGGTGAGAGGGTGT  51 19
      CE2948 NONE
      CE2947 NONE
        rnpA NONE
      CE2945 3145336 .. 3145359 -  -2.4  -2.57344   CACTGGTGGGATAAG          CGGGCCAGG GCGTCTA CCTGAC-CG          TTTCCGTGGACCAGT  38 15
      CE2944 3144257 .. 3144296 - -23.8  -3.55145   AACCATCAACTATAA  CGACAACAGCCACCAACC CAGT GGTTGGTGGCTGTTGTGG   TGGTGAACAGGTGTT 100 39
      CE2943 3143510 .. 3143520 -  -2.4  -2.80113   TACCATTCCACCACA                 GCTG GTC CGGC                 TGTGGATGACACCAA  39 54
      CE2942 NONE
      CE2941 NONE
      CE2940 3140250 .. 3140260 -  -8.2  -3.41024   TCCGGGAAGAGAAGA                 GCCC TGC GGGC                 GGATTCCATCGAATA  60 336
      CE2938 3138212 .. 3138237 -  -4.7  -2.92613   CTGCAGGGGAAATGA         CTGCGCAG-GAT AAC ATCGCCGCCCAG         TATCTCCTTCTGGGA  46 411
      CE2928 NONE
      CE2927 NONE
      CE2926 NONE
      CE2925 3122318 .. 3122345 -  -6.2  -2.51133   TACTCACCCACGAAT        CCTCGCACTACC TGGC GGTGGTTCGAGA         TGACTCGAACACGGT  45 327
      CE2923 NONE
      CE2922 3119134 .. 3119159 -  -9.7  -3.39856   GACATACTCAATCAA         CCGGGCG-GACC GAT GATCGCACCCGG         CTGGCGCAGGAGGGG  67 407
      CE2920 3118198 .. 3118222 -  -3.6  -3.53444   CCACCGCCGGCGAAA         CCG-TCACC GGCGCCGG GGTGATCGG          CGGTAACCAGGAGGG  51 190
      CE2918 NONE
      CE2917 3117112 .. 3117136 - -15.7  -3.98214   AGCACCCACGACAAA          CCCCACCGGCA GGG TACCGGCGGGG          CGTTAGGTGAGTTCC 100 44
      CE2915 NONE
      CE2914 3116236 .. 3116261 -    -4  -3.14132   TCTGGGCGTCATCAA         CGAACCGG AAGCGGATCA CCAGTTCG          TCTCTTCCGCGAAAT  45 15
      CE2913 3115320 .. 3115332 -  -6.9  -3.32022   CCCCCGATAGACGAA                GGGGC CCG ACCCC                CGGATGGTGGACACG  56 51
      CE2912 3114475 .. 3114507 - -18.5  -5.07486   TACCCTTAAGAAAAA      CTCCCCTCAGGTCCA CGA CGGAACTGAGGGGAG      TTTTTCTGACGTTTC 100 506
      CE2910 3108875 .. 3108885 -  -8.2  -3.35996   CACCCTCACCGACAA                 GGGC AGC GCCC                 TCCGGGAACAGGCTG  60 161
      CE2908 3107659 .. 3107677 - -11.7  -3.59315   CCAATCACGTTGAAA             CCACCCC ATTCA GGGGTGG             TTTTTTCGTCGAAAA  77 385
      CE2905 NONE
      CE2904 3103254 .. 3103269 -  -6.2  -4.20367   CCGTGGAACAAACAA              TGTTTC ACGT GAAACA               CTCCCATCCCATAGG  69 329
      CE2903 3101577 .. 3101596 -   -15  -4.34402   CGCGGGATAGGAAAA            GGGGGCTC CGAG GAGCCCCC             TTTTTGCTTTACGAC 100 61
      CE2901 3097875 .. 3097907 - -20.9  -2.71011   ATCCGGCCTTAAGCA      TACAAATGATGCGAG TTT CTCGCATCATTTGTA      AAAATTTAATGGGGC 100 31
      CE2900 NONE
      CE2899 3095890 .. 3095901 -  -4.4  -3.06183   CCTATTGGGACTTAA                TCTC GGGT GAGA                 TCGCGCAGGAGGTTA  47 10
      CE2898 3091081 .. 3091093 -  -4.1  -3.70081   AGAGAAGGGGAAGAA                CTTCC AGA GGAAA                AGCGCACGTGGACGC  56 179
      CE2896 3089042 .. 3089062 -  -3.9   -2.8547   ACTGTCTACATCATA            GGCAGGG CATGTGC CCCCACC            TCGGGATAGCCGACC  43 65
      CE2895 NONE
      CE2894 3080162 .. 3080197 -  -6.8  -3.14931   TTCATCGCCGATCAA    CTCGGGGTGGCACCACC GCC GGCGATGGAACCC-GAG    ATGCCCGGCGGCACC  51 181
      CE2887 3072599 .. 3072624 - -11.1  -3.50572   ACCCACCGGAGATAA         CCGCACCCCCT GATC AGGGCGTGCGA          CGCGGCGGCAGGGTC  74 13
      CE2885 3069891 .. 3069949 - -11.5  -3.34222   AGCACCACCCCACAA CCTCCGGTCGCGGTGATTCCC-CCGGCC GCGC AGCAGGCGGGCCTGACCGCGACCGGTTG GATCGACAATTCCGC  70 403
      CE2877 3062865 .. 3062896 - -21.8  -2.93073   TCCGCGCAATAAGTA      GAGGGCGATGTTTC ACGT GAAACATCGCCCTC       TTTTCTAGCTGCCCC 100 48
      CE2866 3051994 .. 3052021 -   -20  -3.48924   GCACCGGGGACACAA        CCGGCCTTCTCT CCAG AGAGAAGGCCGG         TTTCCTGTTTGTCTG 100 86
      CE2864 3049702 .. 3049733 - -28.8  -4.77036   CTTGACGACGAAAAA      CGGCCGCCCCACGC AGTA GCGTGGGGCGGCCG       TTTCGGGTTTCCAGG 100 50
      CE2861 3045847 .. 3045863 - -10.9  -2.64322   AGGTGACTCAAAGAG              TTTCCGC TAT GCGGAAA              TTGTGCTTTCCGGGG  66 78
      CE2860 NONE
      CE2859 3043610 .. 3043628 -  -3.1  -3.56643   GGGAGATCGTGGAAA             GTGCTCA TTACT CGAACAC             CGTCTTGTTCTCGAC  49 14
      CE2858 3042818 .. 3042850 - -10.6  -4.00042   GTCGGGATGAAAGAA      GAGACCCTCTCCCC GGGGA GCGGAGAAGATCTC      ATCAGTCTAACGGGT  80 58
      CE2857 NONE
      CE2856 NONE
      CE2855 3035972 .. 3035990 -    -3   -3.5393   AGCAGCCGGTGCAAA             CGGCGTCA GTG TGACCGCG             CTCGCTCGGCAGTTC  49 164
      CE2853 3035057 .. 3035073 -  -6.5  -2.92463   CCGATGATGTACAGA              GCGACGT ACG ACGTCGT              ACCGGCGGACCGCCC  51 228
      CE2852 3034520 .. 3034543 -  -5.2  -2.64099   GTCCTGCATCATAAC          GCGCTGCG TCATACCC CGCAGGGC           CAAAAGCCCCCTATG  46 36
      CE2851 3033873 .. 3033901 -  -6.5   -3.5393   ATCATCCGCCTGAAA        CCACGCCCGGAGG CTG CCCCAGAGCCCGG        AGACGGCTTCCACGA  58 214
        leuS 3027474 .. 3027521 - -23.6  -2.62396   CACTTCCCCATAGGA CAACGCAACACCCCTGC-CCCTC ATT GAGGGAGCAGGGGTGTCGTGCTG TCCAGTGGTGAACCG 100 43
      CE2846 3026135 .. 3026175 - -21.2  -3.36273   CGGTGGGAACAGCAA CACCCGGCACGCGGGCACC GTGG GGTGTC-GCGCGCCGGGTG  GTGGTTCCGCGCGAC 100 59
      CE2845 NONE
      CE2844 NONE
      CE2843 NONE
      CE2841 3022715 .. 3022730 -  -5.4  -2.85437   CAGGAATATCAAGCA              TGTCAG ATCG CCGACA               CCGTGTGCTCCTCCC  47 12
      CE2840 3020917 .. 3020931 -  -2.1  -3.72695   ACCCCGGGGATGAAA              CTGGCG GCCT CGC-AG               GCCATTGCAGATATC  53 156
      CE2838 NONE
      CE2837 3017848 .. 3017867 -  -4.4  -4.19704   GAATGGGATTCAAAA            TCGAAA-CA CCA TGCTTTCGA            AACTGTGTGGGCCAT  64 384
      CE2836 3016731 .. 3016745 -  -6.4  -4.65916   CCCAGGCCAAGAAAA               CCTTCA CCG CGAAGG               ACCTGGACAACCGGA  82 206
      CE2833 3013852 .. 3013880 -   -16   -5.1861   GTGACGACGAAAAAA        CGCCGACCCCCA GCGTG CGGGGATCGGCG        TTGCCGGCGTCAGGG 100 48
      CE2832 3012007 .. 3012029 -  -6.2  -3.96892   AACCTGGAGTACAAA           CTCGAGGTGT GGG ACTCCCCGAA           CTCGGCAGGCATCAT  64 198
      CE2830 3009914 .. 3009924 -  -2.4   -3.6215   GTAACCTACCGGAAA                 CCGC GCC GCGT                 AGCCCCGGTTTCACA  47 44
      CE2829 3009486 .. 3009531 - -24.9   -3.1355   CTGACCCACAGGTAA GAGAGAGACCCGGGGGAATCC AGTT GGATTCCCCCGGGTCTTTGTC ATGCGCACCACCGGT 100 49
      CE2825 NONE
      CE2824 NONE
      CE2823 NONE
      CE2821 3002495 .. 3002518 -  -9.5  -2.77043   CCCATCATGGGAAAT          CCGGGTGAC CTGCAC GACACCCGG           GACCATCCCGGTGGG  61 416
        rpsF NONE
      CE2819 NONE
      CE2818 3000729 .. 3000766 - -20.1  -3.51934   CGGCCGGTAGAAAGA   TTTCAGCCCCACACC TGCTGTTT GGTGTGGGGCTGAAA    AATGCTGTTGTCGTT 100 90
      CE2816 2998441 .. 2998462 - -15.9  -4.19238   CCGGGAACGCGAAAA           CGGTGACCG TTAC CGGTCACCG            TTCTCATAAGCTGGA 100 56
      CE2815 2997516 .. 2997530 -  -8.5  -2.78463   AGCTGGCCCACCACA               CCGCG GTTCT CGCGG               GCGGCGAAATCCTCG  58 119
      CE2812 2995048 .. 2995106 -  -7.6   -2.6155   GCGGGCAACACCAAC GCCCCGTCGCCTCCCCCATCCTGGACCCG TGCGTG CGGG-CC-GG-TG-GGGAGGAAACGGGG- CGTGCGGAGGAGGAT  53 93
      CE2811 2994042 .. 2994080 - -29.1  -2.79796   GCTGATCCCAGCACA   GAGGCCGTCACCCGATG AACCA CATCGGGTGACGGCCTC   TGGTGTCTGTCTACT 100 36
      CE2809 2992137 .. 2992148 -  -3.6  -3.17688   CAACCACCCCATGAA                GACC CAGC GGCC                 CCTGGTGATCATTTG  47 34
      CE2808 2991700 .. 2991755 -  -4.9  -4.34951   GTAAAAAAAATATAA CCA-TGCACACAATCAACCAGACACCC CGAT GGG-GCCTGGTCCATTATTTACAGTGG TAGGAGGTAATGCTC  67 194
      CE2807 2991061 .. 2991090 -  -2.7  -3.53012   TCGTCCCTGTCGAAA       GGAGTTTACAACC CGAA GGCCGTCATCCCC        CACGCGGCGTCGCTG  47 377
      CE2802 NONE
      CE2801 2984504 .. 2984520 -  -3.7  -2.63913   CACCACCCCACATGA              TCAGC ATATTGA GCTGA              CATCGGAGGCCCTGG  41 306
      CE2798 2983236 .. 2983268 -  -4.1  -2.84602   CTCACGCCACCAAAT     GC-CGGGGC-AGTCG GGCGT CGACAAGCCCCACGC     CCACAACGCGACATC  43 160
      CE2797 2982619 .. 2982639 - -10.5  -3.79687   ACTCTCCACAAAAGA            CGACACACA ATG TGTGTGTCA            GGGCGTGAAAAGCCC  77 428
      CE2792 2975034 .. 2975044 -  -2.4  -3.29829   TATAGGCGGTTACAA                 CCAG TTC CGGG                 TGTGAAACGGTGTGA  44 64
      CE2791 2973963 .. 2973994 -   -16  -3.97102   ACCGAAAAGTAATAA      CACCCCAGTTCC TGGGAGTG GGAACTGGGGTG       TTGCCTGAGCCTGCT 100 65
      CE2790 2973480 .. 2973503 - -18.2  -5.21709   GGGGAGATGAAAAAA          CGACCCGTGG GAGG CCACGGGTCG           CGGGGTATAAACGGT 100 69
      CE2789 NONE
      CE2788 2972557 .. 2972584 - -21.4  -3.99494   GGAAGTGAACAACAA        GGGGGAACCACC AACC GGTGGTTCCCCC         TTTTGCCTGCCCTCT 100 39
      CE2786 NONE
      CE2785 2970054 .. 2970089 -  -4.6  -3.14132   GGCGGTGTTCACCAA    TCAG-GACCAGTCGCTC AAG GCGCAGCTGGTCGCGGA    GACGGTGATCACCAA  47 55
      CE2783 NONE
      CE2782 2967443 .. 2967470 - -21.4    -4.258   CCAGGCAGCAATAAA        GGGCGGATCCAC CACG GTGGATCCGCCC         TTCGCGTATATGGGC 100 70
      CE2781 NONE
      CE2780 NONE
      CE2779 NONE
      CE2778 NONE
      CE2777 NONE
      CE2776 NONE
      CE2775 NONE
      CE2774 2958114 .. 2958154 -  -8.7  -3.30771   CCAGATCGTGCAGAA  CCGCGCGCAGCGTTCCGGT GTG ACCGGGGCGCAGCTGGCGA  AGTACCCGGGTCACG  60 278
      CE2772 2955972 .. 2955994 -    -4  -3.66018   CCATGAGGTCAACAA           CCAGCTGCAG GCC CCACAACAGG           ATGAGGTCAGGAGCA  53 165
      CE2767 NONE
      CE2766 2949537 .. 2949574 - -22.7  -4.59853   GCAACGCTTGAAAAA   CGGGTGGGCCCCGGAGG ATTT CCTCCGGGGCCCACCTT    CATGTTCTACCGCTT 100 32
        msrA NONE
      CE2763 2947107 .. 2947144 -  -7.5  -3.21416   CACCGGCATCATGAA   CGGCGCGGACATCGTCG CAGC CATCGCTCTCGGCGCCG    ATTTCACCCTCATCG  57 291
      CE2760 NONE
      CE2759 2942527 .. 2942551 -  -6.4  -3.05384   CCCCTGGTCATCGAA         CCCACACACCG ACTC CGG-ATGCGGG          ACATCGCCCTGTGGT  52 256
         ldh NONE
      CE2752 2934408 .. 2934436 - -11.8   -3.4252   GTTCACCCAGTACAA       CCCCCAGGG-GAT ATTC ATCGCCCTGGAGG        AACTGGGATACATGC  73 316
      CE2750 NONE
      CE2749 2931764 .. 2931789 - -14.7  -2.87564   CCACCGCCTGACATA         GCCGCCCGCTC TGCG AAACGGGCGGC          TACGCCATGCCGCAG  82 94
      CE2744 NONE
      CE2743 NONE
      CE2742 2925595 .. 2925605 -  -4.6  -3.25719   CGACGACAGGAGGAA                 GCCC GCG AGGC                 CGCCGCCTCTCACCT  49 35
        pheA NONE
      CE2731 NONE
      CE2730 2913236 .. 2913289 - -22.5  -3.11218   TGAAATACCCCAAGA CACACACCACCCGACGGGCCGTCCAC TAT GTG-ACGGCCCGTCGGGTGGGAATTG CTGTTACCGGAACCG 100 48
      CE2728 2910646 .. 2910689 - -22.6  -3.97368   TCGGGAATGGAGAAA CCGGCAGGTTGGAAACAGTA TGGA TACTGTTTCCGGCCTGCCGG TTTTCTGCTGAACCG 100 64
      CE2724 NONE
      CE2723 NONE
      CE2722 NONE
        glpK 2903332 .. 2903365 -   -24  -3.15999   CCGGTAGACACGCAA     GGGCCCCGCAGCTT TCCCTG AAGCTGCGGGGCCC      TTCCACGTTCCCACC 100 52
      CE2719 2899588 .. 2899607 -  -7.8  -3.76224   CCTGCACGCATGAAA            CCTGGAGG TATG CCCCCAAG             GTTTCACGTGAAACA  66 45
      CE2718 NONE
      CE2717 2898045 .. 2898092 -  -3.2   -3.7941   GACCGCCCAGAAGAA CATCG-ACACCCTCTACGACATG GAA CACGGCGATGAGGGGGTCCGCCG ACGTGAGCTGACCCG  54 400
      CE2714 NONE
      CE2713 NONE
      CE2712 2891831 .. 2891879 -   -21  -3.53031   CCCACCCCAAAGCAA CACGCCCCGGCCGCCACCCTGC ACGCA ACAGGACAGCAGCCGGGGCGCA ACAAGCACTCCCGCA 100 49
      CE2711 2889399 .. 2889409 -  -5.4  -2.79796   GGTTACCGGACGACA                 CGTT ACC AACG                 CGTGATCTGCTTTGG  47 67
      CE2710 2888242 .. 2888269 -   -17  -4.13767   TGCGGCAGCGCAAAA        GGTCCGGCCCCC AGTG GGGAACCGGACC         TTTCTACTCTTGCCC 100 41
        cspA NONE
      CE2708 2885268 .. 2885281 -  -3.7  -3.39288   CATCGGTTAACAATA               CGTCC GTTC GGCCG                TTTCCCGAATCAGGG  49 3
      CE2707 2884324 .. 2884335 -  -3.6  -3.28712   GCCTGTCGTCGACAA                GCAC CCCG GCGC                 TAACCGTTCTCGATG  47 25
      CE2706 2882182 .. 2882205 -  -5.3  -3.95022   CTTAGCAATACCAAA          GCCCCCG-AT AGGAA ATCCGGGAGC          TGACCTCTCCGTTCA  64 94
      CE2705 NONE
      CE2704 2875320 .. 2875364 - -25.8    -4.128   ACGGCGACAGATAAA CCGGGCGCATCCCCCGCGGTG GTTC CTCCACGGGG-ATGCGCCCGG CCCTGATCAATCCGC 100 60
      CE2703 NONE
      CE2702 2873344 .. 2873354 -  -5.4  -3.80841   ATCATCATCATTAAA                 CAGT GTC ACTG                 GTTGCCCTCCTGCTC  61 20
      CE2701 2872297 .. 2872353 - -18.2  -4.50976   CCGCAGAGCACAAAA GTCCCCTTTACCCCCTCACTGCCCGCT CCAT AG-GCGGATTGAGGGGATAAAGGGGAC TCTCTCGTCGGGGGT 100 242
      CE2693 NONE
      CE2692 2863834 .. 2863864 -  -3.9  -2.77167   TAATAACTTCAATGA       GACACGGGCCACA TTTGT CATGACCAGTGCC       GTTATCCCCTATCAA  43 27
         pck 2861839 .. 2861887 - -17.5  -3.28924   CAGTGCCCTGCACAA CGCGACAACCCCACCCGCTCC GCTTATG GGAGGGGATGGGGTTGTGACG GAAAAGACGAATCAG  93 48
      CE2690 2860462 .. 2860500 - -30.4  -4.66163   ACCCGCATGCAAAAA   GAGCCCTGCCCGACCCAC TTG GCGGGTCGGGCAGGGCCC   TCAATGAGGGAAGCG 100 47
        proP 2858476 .. 2858503 - -12.1  -4.69028   AGAAGACATAGAAAA        GCGCAGCGACCT GCGGG AGGT-GCTGCGC        TTTCCAACTGTTCGG 100 43
      CE2685 NONE
      CE2684 NONE
      CE2683 2852960 .. 2852978 -  -7.3  -3.06696   GCCGGGCTCAACAGA             CCGCTGC AATGG GCGGCGG             TGGTGCTCGCGCTGC  55 433
      CE2680 2850032 .. 2850047 -  -2.6  -3.15544   GCCCATCCCTATTAA              CGGA-TA TGC TACTCCG              GTGTGGCGCCAGTCA  41 18
      CE2679 2849124 .. 2849149 -  -5.3  -3.33315   GGAACAGCCCGAGAA         GCGAAGGACAC TGTC GTGACCCCCAC          CCATGAACCCCCGGT  51 333
      CE2677 NONE
      CE2676 NONE
      CE2675 2846091 .. 2846115 -  -7.9  -3.57406   TCTGTATGAGAAATA         CGGCTTCCGG TTGCTG CCGGAA-CCG          CTACCCGGGTCAGAG  63 95
      CE2670 2840317 .. 2840341 -  -4.9  -3.57144   TCTCCCACGGGGAAA          CGCCCGAGATC TTC GATGTCAGTCG          TGACCGGTGGACCGT  55 181
      CE2668 2839255 .. 2839270 -  -4.6  -2.94161   GAAACTTTCACAAAC              CAAGGC TATC GCCGTG               CTACCGATTTTCCTA  46 38
      CE2667 2837484 .. 2837532 -  -3.7  -2.75844   GCCTGGACTGGAAAT TCCAGG-ACGTGGTCGTGGTGCC GGTCA GTCACCTCGACC-CGCACCAGGT CCCGCGGTGATCAGC  43 43
      CE2663 NONE
      CE2662 2831788 .. 2831811 -   -21  -3.41125   CCCACATAGTGACAA          GGCCCCGCCG AAAC CGGCGGGGCC           TTTGTGCTGCGGGAT 100 41
      CE2658 2827407 .. 2827448 - -21.7  -2.94912   GCCCGAACCCACACA GCTGTTGGCCTGTGAGCGC CATC GTGCTCACAGGCCAACAGA  TTCCCCCGTCCAGCT 100 48
      CE2652 2820134 .. 2820166 -  -6.2  -3.21747   CGACCTGACCATGAA     CCTCGCCGGCGCGGCC GGT GGCCT-GCTGG-GAGG     CATTATCGTCGGCGC  51 128
      CE2650 2818260 .. 2818291 -  -5.8  -3.86995   TCAAAGGCATAATAA      CGGCGGAGGAAGC CGGTCAT GCACCCTCC-CCG      ATCATGAACCGGGCG  61 10
      CE2649 NONE
      CE2648 2816193 .. 2816208 -  -5.4  -3.63968   TCGGAAACGCGGAAA              CAC-GGC GTA GCCTGTG              AATAACTCGACAGCA  58 480
      CE2646 2815058 .. 2815115 - -22.1  -3.67976   CCCACCAACCTGAAA CCTACACAGACGGTGACCTGTGAGCGC AGGG GTGCTCACAGGTCACCGTTTGTTCCGG AGCCCCATGTCTAGA 100 36
      CE2644 NONE
      CE2643 NONE
      CE2642 NONE
      CE2641 NONE
      CE2640 NONE
      CE2639 NONE
      CE2638 NONE
      CE2637 NONE
      CE2636 2804449 .. 2804467 -    -3  -3.06696   TCCTGGTTCAACAGA             TCGAGGGC AAT GTCCTCCA             GCCGTTCCTGCAGGG  43 371
      CE2634 NONE
      CE2633 2802008 .. 2802021 -  -2.3  -2.72344   CTGCAGCCGGAATCA               TCCCG GCTA CTGGA                CGGCATCGAATCTCC  39 18
      CE2632 2801290 .. 2801302 -  -3.3  -3.42346   AACACCCCAGGACAA                CGCCA CAG CGGCA                ATGATGACCAGGGCG  47 85
      CE2631 NONE
      CE2630 2799291 .. 2799307 -  -9.4  -3.07307   CAAACCCTGAGTCAA              CCCGGA TCAAT TCCGGG              TGTTGTGTTCGCTCA  64 69
        dnaK NONE
      CE2628 2796394 .. 2796423 - -17.1  -3.59979   TCCGGTGATGGGAAA       GGGCGCGGGGCCT TTCC AGACACCGCGCCC        CATGTTGGAGGAACC  91 111
      CE2627 NONE
      CE2626 2794486 .. 2794526 - -22.1  -3.48772   ACGAAAAAGAACACA  GAAAAAGGGTGGTGCATGA TCA CCATGCACCACCCTGTTTC  TCTCCGGCCCCTGTT 100 66
      CE2625 NONE
      CE2622 2790043 .. 2790053 -  -4.6  -3.21099   GCCGGTGACCACCAA                 CGCC GAG GACG                 CCTGGTGGGTGCAGG  49 238
      CE2616 2785639 .. 2785679 - -17.6  -3.60098   ACGGTTGAGTTGAAA  CGCAGGTAACGACCGCCC GCAGA GGAAGGGCGTTACCTGCG  TTGAAAGTCACGCGG  95 33
      CE2613 2781123 .. 2781158 -   -19  -2.90941   ATGACAGCCCAGAGA    CGCCGGA-CACCCCGCC GGT GGCGGGGGGATCCAGCG    TCGGGTCATCCTGAC 100 56
      CE2611 NONE
      CE2609 2778440 .. 2778454 -  -3.4  -3.05596   TACTCGGTGATGGAA               CCGCGC GTG GCATGG               CATTGATGTTCATGC  43 153
      CE2607 NONE
      CE2606 NONE
      CE2605 NONE
        pyrE NONE
      CE2603 2772877 .. 2772889 -  -3.3   -3.2916   TGGAAAAATTTAACA                CCGGC CCT ACCAG                GAGTTTTCCAGGTCG  45 19
      CE2602 2771329 .. 2771352 -  -9.6  -2.60079   TCATTTCAGAATCGA          TGTGGCCCGGG ATT CCCAGGC-ACA          TGTGTGCGCACCGCT  60 237
         fda 2770154 .. 2770190 - -22.4  -4.04318   CCCAGACAGCACAAA    CACCCGGTGGCCTGGA GGGGG TCCAGGGCACCGGGTG    TCAGAGGTGTAACTG 100 72
      CE2600 2768542 .. 2768557 -  -4.6  -4.81551   CACCGAGATCAAAAA              GGGCCT GTTC AGGCGC               CCCACGGGCACCCTC  80 398
        purA 2766393 .. 2766428 - -14.8  -4.62984   CCAGCACACAGAAAA    GCACCGGCGCCCCATCA AAA TAACGG-GCACCGGTGC    TCATCAGCCAAAGCG 100 54
      CE2594 2762971 .. 2762991 -  -6.7  -3.44319   CTCAAGGCATCAGAA            CTGGTCCGC TAC GCGGCCTAG            AACGGGGCGTCGACA  56 47
      CE2591 NONE
      CE2590 NONE
      CE2585 2751752 .. 2751779 -  -6.4  -2.65264   CGATCATGCAGACCA        GTGTGTCACT-AG TTG CTCAGTGAGACAC        AGCGAGGTCCCCCGC  48 14
      CE2584 NONE
      CE2583 2749580 .. 2749599 -    -7  -2.78384   CCGGTCCGGAGGACA            CCCCGCAC ATCA GCGCGCGG             TCTAATCTCATCGGT  48 465
      CE2581 2747256 .. 2747280 -  -6.4  -2.57795   TGCAGTAGGAAGGTA          TCACCCCATA TCCGG CAGGGGGTGA          CGCCCGGCGAACCAG  48 1
      CE2576 NONE
      CE2575 NONE
      CE2574 NONE
      CE2573 2740302 .. 2740316 -   -10  -2.98493   GCGATCACCAAACCA               CAGACC ACC GGTCTG               ATCCTCACGGTGGTT  62 264
      CE2566 2733694 .. 2733752 - -12.4  -3.30007   AACACCCCTCTACAA TCCGACCACCCCCATCCCGGGCGTACAC ACC GTGTACCCCCGGGATGAATTTTTTCAGA ACTTTCCCCAGATCC  75 187
      CE2563 NONE
      CE2562 2730088 .. 2730108 -  -3.3  -3.11812   ACTCATACGAGGTAA            GTGCTAA TCCTTTT CTAGCAC            TCGCCCATGTCGAGT  43 110
       groEL 2728250 .. 2728285 -   -22  -3.25823   TTCCGGGGACAGCAA    CGCCCCTCGCACGTTG CAGA CAACGTACAAGGGGCG     TGTGGTGTGGGTGGG 100 43
      CE2560 2727388 .. 2727412 - -11.4  -4.81249   TCGGAAATGCAAAAA          GCTCCAGTCC ACAAG GGACGGGAGC          TTTAACCTACGCCGG 100 269
      CE2558 2726390 .. 2726405 - -11.8  -4.82154   AATCCAGATGAAAAA              GGGCCC CTCG GGGCCC               TTTTTCTAATCGCCG 100 31
      CE2555 NONE
      CE2554 NONE
      CE2553 2720195 .. 2720225 -  -5.4  -3.08679   CCTGGCCAGCCAAGA       CACTGCCCGA TCCCATAAACT TCGGGCGGTG       TGCGGGTCGTCAGGG  49 35
      CE2552 NONE
      CE2551 NONE
      CE2550 NONE
      CE2549 NONE
      CE2548 NONE
      CE2547 2716006 .. 2716018 -  -6.9  -2.73875   GTGTCTTCAAGATGA                CCGAC GAG GCCGG                TGGCGACGACAAGCT  48 407
      CE2545 NONE
      CE2544 NONE
      CE2543 NONE
      CE2542 NONE
        folE NONE
      CE2540 NONE
      CE2539 NONE
      CE2538 NONE
      CE2537 NONE
      CE2536 NONE
      CE2535 NONE
      CE2534 NONE
        lysS 2703514 .. 2703564 -  -7.8  -4.53163   CCAGAGAGCACAAAA GTTAACCCAGAGAT-CAGTAC TGCTCTCTGG GAACAGGATCTCTGGGTTAAC AGTGGAGGGCGAAAA  78 53
      CE2532 2702370 .. 2702401 -  -2.2   -2.5655   TGGAGGGAGAGCAAC      CTGGACCAGCGTGCC TAA GCCAC-CTGCTGCAG      ATGCACCGGAGGCTC  38 8
      CE2531 2700795 .. 2700814 -  -6.4  -3.06796   GTGCAGTCCACTGAA            GGCTACGCC GAG GGCA-AGCC            ACGGGCGTCGCGCTA  52 38
      CE2529 2696293 .. 2696324 - -19.6  -3.32844   GTGGCTACGGCACAA      CAAAACCCCGCATC CAGC GATGCGGGGTTTCG       TCGTGAAGCGGTCTA 100 38
      CE2527 2694574 .. 2694585 -  -5.8  -3.18264   CCGGGGATGCACCAA                CACG TGAA CGTG                 TTGGTTTTCACCCCC  51 46
      CE2526 2693704 .. 2693715 -  -2.2  -3.91897   TTCCTCATGGACAAA                CTCG TGGG CGAA                 TTCGGCAACCTGCAT  55 136
      CE2523 NONE
      CE2522 NONE
        ispD NONE
        ispF 2686273 .. 2686306 - -10.2  -3.76373   CTGTGAACACCGAAA     CGGGGGTGAGAACC CTACCC GGTCCACACCACCG      CGGTGGCCAGCGCGG  75 6
      CE2519 NONE
      CE2518 2684462 .. 2684485 -  -4.5  -2.57931   TGGATTTCCTAGAAT          CTGACCTGA ACATAA CCAGGTCGG           TCGCTTATGCATACC  41 126
        cysS NONE
      CE2515 NONE
      CE2511 2676738 .. 2676764 -  -8.1   -3.1355   CGCATCCATACCGAA        CTCGA-GCGCGTC ATC GACG-GCATCGAG        GGTGCCTACGTCGAG  55 442
      CE2505 2671939 .. 2671956 - -14.1  -4.37711   CCAGGAAATGCAAAA             GCGCCGG AAAA CCGGCGC              TTTTCTCAATTCCAG 100 48
      CE2500 2667995 .. 2668009 -  -7.8  -3.01712   CCGTGGCGGCGAACA               TGCCGG TTC CCGACA               ACACCCTCCCTGAGG  54 399
         ddh 2666269 .. 2666286 -  -4.9  -3.49951   GACATGCCGACACAA             CTGCA-AG CGG CTGTGCAG             ACACCACCACAACCC  53 287
      CE2494 NONE
      CE2493 NONE
      CE2491 NONE
        purD NONE
      CE2489 2656502 .. 2656512 -  -5.4  -3.68886   ACTAACCTAGTTAAA                 CAAC CCT GTTG                 AGGAACTCCCCGATG  58 10
        purB 2654574 .. 2654595 - -15.9  -5.79595   TGGGAAAACAAAAAA           GCACCCACC GTCT GGTGGGTGC            TAATTTCCGAGTTCC 100 459
        hemH 2653605 .. 2653623 -  -2.4  -3.72788   GTTCAGAAGACATAA            GCCACGA TCATAG TCG-GGC             TAGACGCAGCAGCCG  51 25
      CE2486 2651434 .. 2651469 - -17.6  -3.82218   ACGGAGACTAGCAAA    CGGCCGGACATGAGGGC ATT GTCC-CACGTCCGGCCG    TTTCCGTCATGTTGA 100 47
      CE2485 2650658 .. 2650673 -  -6.8  -3.11768   GGAGAGCACTGAAGA              GGACGA CGCC CCGTCC               ACCGGCGGTATTTTC  51 119
      CE2483 2647563 .. 2647581 -  -4.4   -2.6563   TCCCGCAACAACCTA             GCCCGGTG TCA CACGGGGA             GATTGTCCTCAATCA  43 15
      CE2482 NONE
        purQ NONE
        purL 2644196 .. 2644243 - -19.3  -4.07568   CCTGTCTTCCCAAAA TACAGCTAACCGGGTTTCACC ATTCAG GGTGAAACCCGGTTAGCGGCG AGTCAGGGGCGATAT 100 53
      CE2479 2643013 .. 2643035 -  -6.9  -2.70932   GTGGTCGGGCAACCA           CACCGTCGC CGTCT ACGCCGGTG           GTATCCGTTTCTACA  51 354
      CE2477 NONE
        purF 2640357 .. 2640376 -  -2.8  -3.35832   AAAGGGGTGAAAAAG            TGGGGAACC CTA GGT-CCCGA            TCTTATCCTGCCTGC  47 15
        purM 2639162 .. 2639181 -   -15  -3.75535   GTAGACACAGCTAAA            GCCCCGAC CGAG GTCGGGGC             TTTTCACCACTTCGG  95 44
      CE2472 2636229 .. 2636248 -  -5.6  -3.25356   GGACAAGGAACTGAA            GCCACGCA TGTC CGCGCAGC             TGCACCGCATCATCG  51 47
      CE2470 2634387 .. 2634410 -  -6.6  -2.63631   GCAATGTGGAGATCA          CCATGCGGGA GCTC TCCCCCCTGG           CCGCACCGGAGGCCG  48 51
      CE2468 2632624 .. 2632637 -  -4.5  -3.04715   CACCGCCCCCAAAAC               GCGAC GCAT GTCAC                TAAATTGGAATAGTT  47 121
      CE2467 2631253 .. 2631286 -  -7.3  -3.01712   GTGCCCGGGGGAACA     GGGTGTGGGGTTACC TCCG GGCAACCCCACGGTC      GGGGCAGTTGTTACT  53 36
      CE2466 NONE
      CE2465 NONE
      CE2464 2628272 .. 2628295 - -18.2   -4.8622   GGCCCCAATGAAAAA          CCGCCGTGCA ATAG TGCACGGCGG           TTTTGTGGTTCTGGA 100 41
      CE2463 2626780 .. 2626817 -    -4   -2.5294   CATGTCCGACAAGAT   CCGCGAGGTCCTCATC ACACCG GATGCGGACATCGCCC    TGGCACTGTCTTCGG  41 327
      CE2460 2623246 .. 2623263 - -14.1  -5.30155   GGAGGAATGAAAAAA             GCCGCCC CGAG GGGCGGC              TTCATCCAACAGTTG 100 46
      CE2459 2621644 .. 2621688 - -15.2  -4.22949   CAGAACAGACAGAAA CAC-AGATAACCCCCATCCAC TGAT GTGGATGGGGGTTAATTGGTG GGCCCTCCGGGGCTC 100 162
      CE2458 NONE
      CE2457 NONE
      CE2456 NONE
      CE2455 NONE
      CE2454 NONE
      CE2453 NONE
      CE2452 2608901 .. 2608939 - -22.7  -5.30155   GGAGGAACGAAAAAA   CTGGAGGCACCCACTTT GCAAG AAAGTGAGTGCCTCCAG   TGTGCATTGCGACCC 100 308
      CE2451 NONE
      CE2449 2606250 .. 2606279 - -17.3  -4.73973   ACAGAAAACAACAAA       CCGCCCTCATCAA TTCC TTGATAAGGGCGG        ACATTGTGGCCAGAG 100 338
      CE2448 2605833 .. 2605871 - -13.1  -2.61727   ATCTAGCAGAATCCA   CTCATGGCCCGGTTCCC GACAG GGGAACCGGGCCACATT   CATCTGGGGGTTGCC  71 40
      CE2445 2602666 .. 2602682 - -10.1  -3.08073   AGCAGGCGGAACAGA              TCAGGGC AGC GCCCCGA              TGCGGCGTGCTGCGT  66 9
      CE2443 NONE
      CE2442 2600103 .. 2600123 - -10.5  -3.79687   ACTCTCCACAAAAGA            CGACACACA ATG TGTGTGTCA            GGGCGTGAAAAGCCC  77 428
      CE2438 NONE
      CE2437 NONE
      CE2436 2589276 .. 2589314 - -13.1  -3.02043   AAGGCCCCTCGAACA   CGCAGAAGCTCCCCACC ACACG GGCAGGGAGCTTCGTCG   TCGGGATGCGTTAGT  76 36
      CE2435 NONE
      CE2433 2585952 .. 2585983 -  -9.4  -2.64099   CGCCTTGAGCAGAAC      CGGT-GTCCCACCCC TGC GGTGCGGAACTACCG      CAAACGGGCATGACC  55 105
      CE2431 2583572 .. 2583585 -  -8.1  -3.23853   GGGGTCTAATGAATA               CGCAC CGCC GTGCG                GCCATGCAGCTTCCC  59 2
      CE2430 NONE
      CE2429 2582160 .. 2582179 -  -5.6  -3.31461   CACCTACCTGGAGAA            CAGCGGAG AGGT CTCCCCCG             AGGCAGCCGCGCGCA  53 125
      CE2426 2581053 .. 2581101 - -27.1  -4.65895   GGCGGCACGTAAAAA GAAGAAACCGTTGTCCACCATGA AAA TCATGGTGGACAACGGCTTGTTC CAGTTTTACCCGGGA 100 41
        nrdH 2580274 .. 2580292 -  -9.5  -4.87328   TAGAGAAAGACAAAA             CGCCGCC AGATA GGCGACG             TGGGCATCCGGACGA 100 98
        nrdI NONE
        nrdE 2577393 .. 2577418 - -20.5  -3.96148   CCCCCCTATGACAAA         CACCCCGGAGG ATTT CCTCCGGGGTG          TTTGTCATGGCCGTG 100 44
      CE2421 2576050 .. 2576060 -  -3.2  -4.26903   GTGACTGGATGAAAA                 CCCA GAG TGAG                 GAGGAGCTGGAACAC  64 335
        nrdF 2574323 .. 2574347 - -15.8  -5.61881   GTCGAAAAACAAAAA          GATCGCACGC GCCAG GCGTGCGATC          TGATCGTCTCCCCCT 100 81
        ctaD 2571940 .. 2571974 - -19.4   -2.9162   CAACGGGGGAAACGA     CATTGACCCCGGCAGA TTA TCTACCGGGGTCATTG     CAGTCGGAGGGGACT 100 51
      CE2417 2570572 .. 2570590 -  -4.4  -2.78384   CGCGCGCTGAGCAGA             CGGTGGGC GGT GGCCAGCG             AAGCGTCGTCAAGCA  44 49
      CE2416 2569833 .. 2569843 -  -6.8  -3.24747   CTGGGAGACCACCAA                 CGGT GAT ACCG                 TGCGTGCGGCGTTGA  56 60
      CE2413 2565201 .. 2565217 -  -2.9  -3.61398   TGGTGGTGCGAAGAA              GGCGG TGCGCAC CCACC              GTTCCACCGGCACCG  51 276
        clpS NONE
      CE2409 NONE
      CE2408 NONE
      CE2406 NONE
      CE2405 2559850 .. 2559864 -  -2.1  -3.36878   TGCAGCCACCCAGAA              TCTCCC GGGT GGG-GA               CCTCAACAATGTCTA  45 264
        murI NONE
      CE2402 2557602 .. 2557626 -  -8.5  -2.52464   TCGTTGTTGAAGTCA          TGGGTAACAGG TTA CCTGTGCCCCA          CCCGGGGATGCTTAT  57 60
         rph NONE
      CE2400 2556174 .. 2556215 - -25.3  -2.65442   ACAGCATTGACAGCA CTGTGGCCGCCCATATCCC CGAA GGGATGTGAGCGGCCACAG  TGCTGTTGTTGTGCA 100 50
      CE2396 NONE
      CE2395 2552075 .. 2552090 -  -8.2  -3.28791   ACCGGCCCGGGAGAA              GGCCCG GGCG CAGGCC               GCTCCGATACCGGAG  59 151
      CE2393 2551077 .. 2551099 -  -2.6  -4.96848   TGTTTGATACAAAAA           CTTCCCCG TCGAAAT CAGGGATG           GACCATTCGGGGTGG  74 330
        fasB 2541692 .. 2541741 - -25.1  -3.55622   CGGAACTGTGGGAAA GGCGAAACCCGCCCTGCGGACCA CCAA CGGTCCACAGGGCGGGTTTGGCG CACCGGGTTTAGCCT 100 34
      CE2390 NONE
        acpS 2538144 .. 2538156 -  -4.7  -3.29144   GGACCGGGTGGACAA                CGCCG AGG CGGTG                GCGGAGCTGAAGAAG  49 400
      CE2386 2536895 .. 2536936 - -31.8   -3.0094   GCCGACGGACACACA CCACAGGACCCGGCCACC GATGAT GGTGGCCGGGTCCTGTGG  ATGTTTTTCCTAACG 100 35
      CE2383 2535106 .. 2535123 -  -7.7  -3.04144   TGGCCACCGCCAACA             CCGCCGAG GTC CT-GGCGG             ATGTGGAAGACGGCG  54 324
      CE2375 NONE
      CE2374 2524907 .. 2524937 - -21.2  -3.68827   GACGCACCATTCAAA       CCCTCCACCGGGAG ATT CTCCGGGTGGAGGG       TTTCTTTGTGCGCCC 100 287
      CE2372 2523059 .. 2523090 -  -4.4  -3.25787   CAGGCAATATTAATA      GGCGA-CCAGGGA TTTAAGC TCCCGGGATCACC      ATGCCGAGGTCTCGT  49 21
      CE2371 2521457 .. 2521467 -  -8.2  -3.17688   CAAGCAGCCCACCAA                 GGGC CTG GCCC                 ACCGCGCGCTGGCCG  59 188
      CE2365 2517686 .. 2517715 - -20.9  -3.91084   CCACCCCCAAGGAAA       CCCCTTGGCCTTA GATA TAAGGCCAAGGGG        TTTCGTCATAGCATG 100 233
      CE2364 NONE
      CE2363 NONE
      CE2362 NONE
      CE2361 2513093 .. 2513127 -  -4.1  -2.69151   TGTCCCCAGAGAGCA     CCAGCGATCTCTGGG TTAAG CACAGTGGTCTCTGG     GGACAGGATCTCGGG  42 51
      CE2357 NONE
      CE2356 NONE
      CE2355 2507500 .. 2507525 - -20.5  -3.44051   CTGTCACCATGAGAA         GCCCCGGTGGT CCCA ACCACCGGGGC          TTTCCCGTCGTTATA 100 36
      CE2352 2505008 .. 2505022 -  -5.6  -3.29649   AGTGGATTAGAGCAA               CCGGCT TCT ACCCGG               TTGGTCGCGGGTTCG  51 412
      CE2351 2502447 .. 2502505 - -19.6  -4.09864   ACTCACCCCGTAAAA CACCACAGGCGTCAGCCTGTGGATCG TTTCGGT CTATCCACAGGCTGACGCCGGCGCGG GTGGGGCGGGCTTGA 100 61
      CE2350 2501625 .. 2501640 -  -3.2  -4.37886   TGACCTCGCATAAAA              CCGG ACATCAAA CCGG               GCTGCGAACCGCGCA  64 106
      CE2349 2499799 .. 2499848 - -29.5  -3.53012   GGGCGGGCCCGGAAA CACCACCCGCATCCCCACTCCCCG GTG CGGGGAG-ATGGATGCGGGTGGTG TGAACCGCGGAGGTC 100 46
      CE2348 NONE
      CE2347 2498516 .. 2498556 - -11.1  -3.20349   TGGCGAAATGGAAGA CCCCGCCCTGGTCCGTCGC AGTGG GTG-CGG-CCATGGCGGGG TGGGTGCTGCTCTAG  71 46
      CE2344 NONE
        metB 2494679 .. 2494690 -  -3.6  -4.56597   GGCCGCGGTGAAAAA                GCAG GTCT CCGC                 CATGCTCCGTAAATT  69 207
      CE2339 2491683 .. 2491695 -  -7.7  -2.58544   GCCTATGTGGAGAAG                GTCCT CGA AGGAC                GGACCGAGCTGTAGA  53 99
      CE2337 2489993 .. 2490005 -  -6.2  -3.25652   CGCACTCAAGGAACA                CGGC GTGTG GCCG                ATGGTCTCCGGACAC  51 154
      CE2334 NONE
      CE2333 NONE
      CE2332 NONE
      CE2331 NONE
      CE2330 2479874 .. 2479907 - -22.5  -3.75153   GGTGGGGAACGGAAA     CCACCCCGACGGTGC GCAG GGACCGTCGGGGTGG      GGCGTCGACAAGCGC 100 42
      CE2319 2465437 .. 2465449 -  -5.5  -3.65902   TCTACTGGAGCGAAA                CCACC GTG GGTGA                CCACCTATGGATTAG  58 37
      CE2318 2464878 .. 2464903 - -16.9  -4.07968   TAACACATAACCAAA         GGCCGGAGGAA CCTT TCCCTCCGGCC          TTCAACTCTGTCGAG 100 61
         tig 2460803 .. 2460828 - -13.3  -4.14739   CCAGGCATGGCAAAA         GCCCAGCACAC ATTT GTCTGCTGGGC          TTTAGTGCTGGGGGA  95 43
      CE2312 NONE
      CE2311 2459309 .. 2459358 - -20.4  -3.83026   TGGGCCCACATGAAA CTGCCCCCAGATATCCGGAT-TGA AGAA TCAGATCCAG-TATCTGGGGGCAG TTCGTTGAGGTGGGC 100 69
      CE2304 NONE
      CE2303 NONE
      CE2302 2447307 .. 2447341 - -28.8  -3.82946   TTAGGGTAAAGATAA     GGGGAGGTGTCACCAC CGG GTGGTGACACCTCCCC     CTTAATGATCCCGTG 100 47
      CE2301 NONE
      CE2300 NONE
      CE2299 NONE
      CE2298 2444159 .. 2444178 -  -3.4  -4.56775   ATCGGTGTCGAAAAA            GTCGAAGG CCAA CCCCCGCC             GACACGCGATTATTT  69 89
      CE2293 NONE
      CE2292 NONE
      CE2291 2436006 .. 2436042 -   -10  -2.87132   TTTCCTTCCGACAGA   CGGCCTGAGCCCGCCGG GAAA CCGGCAGGCCC-GGTGG    CCCGAACCACGGCTT  64 158
      CE2289 NONE
      CE2288 2432233 .. 2432258 -  -9.1  -4.53303   GATCCTGATAGAAAA         CCTCCACAACCA CGG TGGT-GTGGAGA         GCGCAGCCGCCCTCA  86 400
         mdh 2430363 .. 2430395 - -20.8  -3.17075   GGCCGCGGAAGGCAA      CAACCCCACCTCTT CGCGC AAGAGGTGGGGTTG      AGCTTTACGTCAGTT 100 51
      CE2282 NONE
      CE2281 NONE
      CE2280 2423326 .. 2423360 - -22.9  -2.96979   CTAACAGTAATGACA     CAACCCCGGCGCACC GAAGT GGGGCGCCGGGGTTG     TTCGTCGACAAGCAG 100 67
      CE2278 2422539 .. 2422555 -  -2.2  -2.70932   GTCCTGTCGCAACGA              GGTCAC CGAAT GTGATC              TAGAGCTTACGAACA  39 25
      CE2277 2422039 .. 2422073 - -20.1  -5.75945   ACGGTGTAAAAAAAA     CTGCACCCACTGTCC AAGAG GGACGGTGGGTGCAG     TTTTTTTGTGTTTTA 100 38
      CE2273 NONE
      CE2272 2415957 .. 2415981 -  -4.9  -4.16943   GGTCATAGCCTAAAA          CAGCGACTGTC CAA GACTACCGCTA          AACGCGGCTCAAATA  64 70
      CE2271 NONE
      CE2270 2415112 .. 2415150 - -23.2   -4.9792   CAGGTCATACAAAAA   CTGCCCGCCTCCCCCAAC CTG GTTGGGAGTGACGGGCAG   TGTCTGTGCTGTGGA 100 46
      CE2268 2412738 .. 2412756 -  -7.4  -2.82516   TCGCGTACTACGACA             CCACCGAC ACC GTCGATGA             TGTCGTCGCCGAGGG  52 197
      CE2266 2409214 .. 2409253 -   -23  -4.42976   GCATAAACGAACAAA  GCTCCGTCC-CAGGGTGCA GCG TGCACCCGGCGGACGGAGC  TGAGCCGGACCGGTG 100 44
        proB NONE
      CE2264 2406420 .. 2406432 -  -3.3  -2.80016   CCCGAGCATCAACGA                TCCGG CCA CCGCA                GCCCAGTGTGTCCAA  41 355
        proA NONE
      CE2259 2402100 .. 2402114 -  -5.6  -3.54424   TGTCACGCGGGGAAA               CCCACC CCA GGTGCG               CTGTGGTCATACCAG  55 32
      CE2258 NONE
        nadD NONE
      CE2256 NONE
      CE2255 NONE
      CE2254 NONE
      CE2253 2397950 .. 2397971 -  -7.9  -2.75294   TTAAACCCCGTAAAC           CCCG-CGCGC AGT GGGCGACGGG           CCCTTAACCGTCAGC  54 29
      CE2249 2394811 .. 2394840 -  -4.9  -3.01712   CCGCTGCGGGCAACA       GGCGCAGT-TCCCT CAC AGGGTCACCGCCCC       GGAGATCTGGGCGAA  46 8
      CE2248 2393187 .. 2393199 -  -4.7  -2.58544   CCTGATCGTCAGAAC                CGGCC GTC GGCTG                CGTGCTGGGAACCGT  43 6
      CE2247 2392144 .. 2392175 -  -5.6  -3.28791   AGTCGGCGTCGATAA      GCACCCCGCCCGCC ACCC GCCTGCCGGTGTGC       CTACTTGCGCGCCAG  51 26
      CE2246 NONE
      CE2245 2390901 .. 2390928 - -19.2  -3.68569   CCAGGCAGTCAACAA        CCCAGACCGGTG TCCG CACCGGCCTGGG         TTTTTGTTTTCCCGC 100 98
      CE2242 2387541 .. 2387583 -  -6.4  -5.63517   GGCGGAAACAAAAAA GCTCCCCGACATTCCCCGTGC GCAG GCACGGG---CGTCGAGAAGC TCTCCTGGTGGGCGC  95 41
      CE2241 NONE
      CE2240 2385599 .. 2385609 -  -6.8  -2.80074   CTGGGGACAACATCA                 GGAG TCC CTCC                 TCTCAGGGGAGATGA  51 12
      CE2239 2384194 .. 2384242 - -19.8  -3.36505   AGATGGTATCTACAA CAAAACTGAGTCCGGACCCTTC ACAGA GAGGGATCCGGACTCAGTTTTT ATTAAGCAAATCTGC 100 63
      CE2238 2383327 .. 2383351 - -15.1  -4.37067   TAAAGATGAGTAAAA          GGGCCCTATTC TAA GAATAAGGCCC          TTACGCTACATAACT 100 81
      CE2235 2379281 .. 2379303 -  -7.6  -3.20723   GGGCGATGAAGTCAA           GGAGACCGCC ATC GACGGTTCCC           GCCATGTTCTGGAGG  59 483
      CE2233 2378045 .. 2378073 -  -7.3  -3.33261   CGCCAAGTTCCAGAA        GGAACTGGGTGCC ATG GGCTTCAAGTTCC        AGTTCATCACCCTGG  58 502
        masZ 2374210 .. 2374252 - -29.4  -3.70902   CGGGCGACACGTAAA GAGCAGGTGGCCACCCCA TGGGTAG TGGGGTGGCCACCTGCTC TATGTCTGCCTTACA 100 91
      CE2229 2371951 .. 2371988 - -13.4  -3.81146   CCGGGGAATGAACAA   GGGCACCCTGGCATCC ACATGG GGATACCGGGGTGCCG    ACCCGCCGGGGGTCT  93 283
      CE2228 2371267 .. 2371312 -  -5.1  -2.83715   CCCAGCATGACTACA CCCGCACCCTCCTGGAGGCGG TTCC CCGGTTGTAGGCGTGCGCGGG GGATTTAAAGGATCA  44 38
      CE2222 NONE
      CE2221 NONE
      CE2220 2361118 .. 2361128 -  -5.4  -3.15861   CACGATCCTCAGCAA                 TGAC CGG GTCA                 CCGACGGGCAGATCA  47 99
        ectP 2355975 .. 2356007 - -16.2  -3.96327   AGTTTGTACTATAAA      TGCCCCGCTGCCAC GATGG GTGGCGGCGGGGCG      TCGACAAGCATGTCG 100 48
      CE2216 2355279 .. 2355334 - -33.4  -2.62184   GGGCCTGTTAGACCA CCGACGACCGCGACCCCCGCTGCCACG GTG CGTGGCGGCGGGGGTCGGGG-CGTCGA CAAGCGCGGTCAGTC 100 35
      CE2210 NONE
      CE2209 NONE
      CE2208 2346173 .. 2346186 -  -2.3  -3.17212   CCACCAGCTTAGCAA               CCCTG AAGT CAGCG                CCTCACCCAATCACC  41 20
      CE2207 2345502 .. 2345551 -   -25  -2.85351   GCTGCCCACAGGACA GCGATGGGCCCGGGGCCGGCGC GTACCT ACACCGGCCCCGGGCCCATCTA TCGCTTTACGAGCGT 100 57
      CE2203 2338794 .. 2338823 - -10.1  -3.16881   GATCCAGTCGAGGAA       GGCGGT-CATGGCT TAA AACCATACACCGCC       CAAACACCATCCCGG  66 45
      CE2202 2338327 .. 2338368 - -13.7   -5.1925   CGACAACTGAAAAAA GGGGCCCGCCTCCCTCACCT GGG AAG-GTGGGAGACGAACCCC GGGAGCAGGATGCCG 100 205
      CE2200 2335776 .. 2335793 -  -3.3  -3.95324   CATCCCGAAGAACAA             GCGCGCA CTGC TGCCCAC              GGCACGGCGCCTCGG  58 428
      CE2195 NONE
      CE2194 2327567 .. 2327587 - -10.5  -2.89534   AGGAATCACACGAGA            CCCTCAAGT AAC ACTTGAGAG            TTTCTCTAACGGGTT  64 135
      CE2193 2326757 .. 2326802 - -11.2   -3.9392   CTGTAGGCGAAAGAA GAAAGCCACCTCCCTGTCGGA ACTAA TCCC-CGGGTAGGTGGCTTTC TGGGTTCGACCCCTG  81 61
      CE2191 NONE
      CE2190 NONE
      CE2189 2322198 .. 2322211 -  -2.3  -3.10513   AGACGGGAAGAGACA               TCAGC GGTT GCGGA                ACTTGCTCTTGAGCT  41 12
      CE2188 NONE
      CE2187 NONE
      CE2186 NONE
      CE2185 NONE
         era 2317311 .. 2317346 -  -2.4   -2.5547   ACCGGTTACACCAAT    CCCCACCGAC-GTGGTC TAG AACCCCAGGCGGTTGAG    TGCCTTGGGGTCGGA  38 5
        recO NONE
      CE2182 NONE
      CE2181 2314481 .. 2314524 -  -8.8  -2.65264   CGATGAGGGACACCA CCACCACCTCGTGTGCACCCA GTG TGGCCGCAC-CGAGGAGATCG ACGGTGGCCCGGTTG  57 162
      CE2178 2311971 .. 2311998 - -16.4   -3.8969   TCATGGACATAAGAA        TAGCACCGGTCG TTTC CAACCGGTGCTA         CCCCTCATGTGCTGC 100 64
      CE2176 2310659 .. 2310691 - -13.4  -3.19653   CCAGAACCGGATGAA     CCGCCAGCACAGGCC CGGT GGCG-GTGCCGGCGG      CGCACTCGTGGCCGG  82 177
      CE2174 NONE
      CE2173 2306663 .. 2306691 -  -5.4  -3.99324   TCTGACCACTACAAA       CAGGTGTCTATCT GCTC AAACAG-CACCTG        TCAGTGGAAAGAAAT  64 99
      CE2172 2304623 .. 2304675 - -11.3  -4.46212   CGGTGGACGAGAAAA CAGCCTCGGCGATCAACCG-GATC TGTGGG GATCTCGGTGTCTCGCTGAGGCTG CCGGCGGGGACTGAC  91 59
      CE2169 2301931 .. 2301949 - -13.2  -2.78018   ACCTCGGATGAAGGA             GGTACGCA ATC TGCGTACC             GATGATGGCCACAGT  68 77
      CE2164 NONE
      CE2163 2295002 .. 2295026 -  -4.9  -2.90941   ACCACAGGGCACACA          GGGCACTATAG GGC CTGCACTGCCC          TACGGATCATATCTA  46 6
      CE2162 NONE
      CE2161 NONE
      CE2160 NONE
      CE2159 2291793 .. 2291807 -  -3.4  -3.53091   AGGGTGTGGTCCAAA               CGGTCC AAT GGTCCA               ATGCAGGTCAGGGCA  49 142
      CE2158 2291086 .. 2291132 - -12.2  -2.55813   ACGCTAAGAATACAG GCACC-CCTACCACTCCAGGG CCTCTC CCCCGGCGCGGCGGGTGGTGC TCCCGGGCGCGCCGG  69 376
      CE2157 2289972 .. 2289984 -  -5.5  -3.86346   TGAGCTGGGGATAAA                CGGGA ATT TCCCA                TATTTCCCCAGGTGC  61 222
      CE2153 2287246 .. 2287296 -  -8.9  -3.05816   GGATTCCTTAGGCAA CACCTGACAACCCCCGACCCTGG TCAAC CCAGTGCCGTGTGTTGTAAGACG AGGATCGTCTTCCCC  60 345
      CE2152 2286482 .. 2286492 -  -4.6  -3.01712   GGCCGTCGCGGAACA                 CCCG GAT CGGA                 TTGCAGGTGTGGCTA  46 332
      CE2149 2282928 .. 2282941 -  -3.7  -3.42374   CTCTATCAAGAAAAC               CGGTC AGTG GGCCG                TCCCGGCGTACTCCG  49 348
      CE2146 2281296 .. 2281312 -  -2.2  -3.57263   AGCCCGACTTCGAAA              GCGC CGATCATAC GCGC              TCAGCCTTGTCCAGG  47 16
      CE2145 NONE
      CE2144 2279498 .. 2279535 - -24.3  -4.72272   CTTGTCGACGAAAAA   CACCCCCG-CCCCCTCAC ATG ATGAGGGGGGCGGGGGTG   TGCTCGTTTACGGCG 100 55
      CE2141 2275240 .. 2275283 -   -27  -3.18264   GGTGGCACTGACGAA TGACAACAGGCCACATGAGG TTTC CCTCATGTGGCCTGTTGTCC AGATACTGCTTCTGT 100 232
      CE2140 2273831 .. 2273847 -    -8  -3.16564   GGTCTACGGCATCAA              CACCCA GCAGG TGGGTG              AGCTGGTCGGCCTGG  55 465
      CE2136 NONE
      CE2135 2269640 .. 2269676 -  -5.8  -2.93549   GATCGTCAACAAGCA   CCACCGACCGCCTACCGC GCC GGGGT-GGCGGAC-ATGG   TCCAGGGATCGGTCC  48 0
      CE2134 NONE
      CE2133 2267345 .. 2267385 - -16.7  -2.70932   CGCGCCCGGCAAGCA  CCCCGGCGCGCGCCCGG CAAGCAC CCCGGCGCGCGCCCCGG  TGAGCGCCCTGGTCC  87 49
      CE2132 2264981 .. 2265000 -  -2.8  -3.71848   CGCCGGCAGGAAGAA            CCTGCCGCC GGT GG-AACAGG            CCCGCAACTGGTTGA  54 378
      CE2130 2263562 .. 2263591 -  -7.1  -4.28115   AGCCACAAGAAATAA       CAGCGTCCGGTGCA CCC TGCACCGGAT-CAG       ACCTCACGGGATGTC  74 118
       glnA2 NONE
        glnE 2255591 .. 2255610 -  -5.6   -3.6715   CCACTTAAGGGCAAA            GATCAGGG AACT CCCCGAGC             ACCCTCGACGTGGGA  58 129
      CE2125 2254910 .. 2254942 -  -3.3  -2.78384   GCCCCGTTGAGCACA     GGGCACGAGCGACG GTGGGA CGTCGA-CAAGCCC      CCGAGGCCCTCGTCG  41 43
        thrC 2251603 .. 2251642 - -24.4  -3.78775   TGGTCGAGTAGGAAA  CGCGACAGGCCGTGGGGA GTGA TCCCCACGGCCTGTCCCA   TGTCGCCGTGTTCCG 100 50
      CE2120 2250178 .. 2250199 -  -5.7  -3.04263   ATGTCATCCTCAACA           TCTCCGGTC GCCC GGCCGGGGA            GGTCATCGATCAGAT  48 28
      CE2118 2248589 .. 2248620 - -20.2  -4.16943   GTCGAGAGCTGAAAA      GGCCACCGTCGACA AGCA TGACGACGGTGGCC       GGAAGGACGGGCGCG 100 41
      CE2117 2248080 .. 2248120 -   -27  -3.53012   CGCTGCTGCCCCAAA  TTGAAGCCACCGGCCGGG TTCAT CCCGGCCGGTGGCTTCAT  GCATGTTGGAGGATG 100 42
      CE2113 NONE
      CE2112 2241693 .. 2241714 -  -5.1   -3.9461   CCCCTCGAAGAACAA           GGCCTTCAC CGTG GTGAAGAAC            TCCACCGGTAAGGAG  62 519
      CE2109 2239437 .. 2239456 -  -4.9  -3.14132   CCTCGGTTTCAGCAA            GGACGCC ATCAAG GACGCCC             CCGATATCGATCCGG  47 473
      CE2106 2237594 .. 2237606 -  -3.3  -3.28712   GGCGGGTGTCTACAA                CCTCT GGA AGGGG                GCCACCCGGGATTTC  45 371
      CE2103 2234676 .. 2234705 - -12.2  -4.39166   GCTGATATAGGAAAA       CGGCTGG-CACCC GGGGT GGGTATCCAGCCG       TCGATAAGCTCCGTG  93 43
      CE2097 2227470 .. 2227486 -  -6.5  -3.18681   GCGCAATGTCACCAA              CTCCCGC TTC GCAGGAA              TGGCAGCGGCTGGTC  54 211
        ilvE 2224776 .. 2224815 - -15.6  -4.60886   ACAGAATGAAAGAAA  CCCCGTGCGGATCCGGTC CAGC GACCAGTTCCGTGCGGGG   TGTAGCAGCTGAAAC 100 45
      CE2094 2223859 .. 2223876 -    -7  -3.21593   CATTCGGGGAGAACA             CCTCAG CGCAAC CTGAGG              AAATCAATCGCCCCA  56 132
      CE2089 2219620 .. 2219664 - -23.6  -4.82901   GTGGGGTCAGAAAAA CACCGCCTCCCCACCCGGGC TCGAC GCCGGGATGTGGAGGCGGTG TTTTGGCGTACCCAC 100 88
      CE2087 NONE
      CE2086 2215459 .. 2215513 - -23.8  -4.66163   ACCCCGACTTAAAAA TGAAACAGCTGTGGGCCCGGAATGAA TAA CTCATTCCGGGCCCATAGCTGTTGGA CATAAGCCAGAGTGG 100 66
      CE2085 NONE
      CE2084 NONE
      CE2083 NONE
      CE2082 2210313 .. 2210338 - -20.5  -3.32997   TGCCCACAAACGCAA         GAAGCCCCCGC TGTT GCGGGGGCTTC          AACTACGAGGGGAAG 100 44
      CE2081 2208235 .. 2208270 - -20.6  -3.53444   CGACTGCGGGGGAAA    GCAGAAAACCCGGTCG GAAT CGACCGGGTTTTCTGT     GGGTTTCCTGCGCGA 100 46
      CE2080 NONE
      CE2079 2205860 .. 2205899 -  -2.8  -3.01269   AACCCTCAAAGTATA  GCCAGGGCCCCAC-ATGGT CCC ATCATTGTGCAGGCCTGAC  GGTTTCTCAGGAGAG  42 32
         glk 2204833 .. 2204861 -  -2.4  -2.57132   GGTTGCGTCGACAAG       CAGGCTTGTCA-GG GTG CCGCGACC-GCCTG       GCGGGCGAGGTCTGC  38 5
      CE2077 2203910 .. 2203931 -  -7.1  -4.77759   ATAAGTCAGGAAAAA           CCCGGGCAG CAGC CAGGCCGGG            TTCCACAGCCGGGTA  84 41
      CE2076 2202424 .. 2202462 - -33.4  -3.28712   CTCCCCCTGGGACAA   CACACTGCCCCGGACACC GTC GGTGTCCGGGGCAGTGTG   CTCAGCGCGGGAGAG 100 63
      CE2074 NONE
      CE2073 2197602 .. 2197645 - -34.1  -4.42386   CGGTGACGCACAAAA GGGGCGGGGTGGGGATTCC ATGATG GGAATCCCCACCCCGCCCC TTTTGTCACCCCTCG 100 92
      CE2069 2192044 .. 2192102 - -26.7  -4.18494   TAGTGGGACCCAAAA CCAGTGGCGCCCACCTCCGCTCCACGG GGATG CCGTGGACAGGAGGTGGGCGCCGTCGG TGCTGTCGGGAAACT 100 55
      CE2066 2187766 .. 2187785 -  -4.3  -2.78216   CACCGCCATGAACTA            CGATCCCG CCATC CGGGAT-G            CCCGTATCAATGTGT  42 494
      CE2064 2186966 .. 2186984 -  -3.7  -3.87994   AGTGATCTTGATAAA             CACCCCC AGACA AGGGGAG             GATGATCAGGCAACT  57 31
      CE2063 2186205 .. 2186236 - -16.6  -3.65425   CTGACACACGGCAAA      GACCCGGCCGACCA TTTC TGGTCAACCGGGCC       TCTGAAGTCAGATCT 100 83
      CE2062 2185139 .. 2185149 -  -3.2  -5.60993   TCGTGGACAAAAAAA                 CTGC GCG ACAG                 TCTAACCCGTTAGTC  86 184
        mraW NONE
      CE2060 NONE
        ftsI NONE
        murE NONE
        murF NONE
      CE2056 NONE
        murD NONE
        ftsW NONE
        murG NONE
        murC NONE
        ftsQ NONE
        ftsZ NONE
      CE2049 2168076 .. 2168093 -  -2.7  -2.64616   GTTCCACCTAGACCA             TC-TCCGG CAG CCAGATGA             CACCGGCCTGGCGCC  38 0
      CE2048 NONE
      CE2047 2166740 .. 2166755 -  -4.6  -2.87931   TCGATCCCGCAGATA              GCACAC CCCG GCGCGC               ACCCATGACCACCCG  46 89
      CE2046 2166162 .. 2166205 - -22.6    -4.431   GATTTACGCATAAAA CCCGCCTGCAGGTGACACCA CCGG TGGTGTCATCTACAGACGGG GCGAACCTGTCCGGC 100 59
       wag31 2164576 .. 2164620 - -18.6  -3.11569   CCATGCAGGGAAAAC CA-GTGGCTCCCGGGCCCGGT GGAT ACCGGACCCGGGAGCCGGGTG TTTCTGCCTGGATGC 100 84
      CE2044 2164196 .. 2164233 -  -9.2  -2.78384   CTGTCGCTCAGTATA   GCGCACCATCACCGCAA TGCCT TTCCGGTGGTGGT-CGC   GGCCCCCGCTCCCCC  61 50
      CE2043 2160677 .. 2160726 - -20.7  -2.79183   CTGACCCGGAGCAGA CAACAACCCCGCCGGTTCCCTCC TACA GGGCGGATCCGACGGGGTTGTCG TGGGCAATCGTTACA 100 36
      CE2041 NONE
      CE2040 2156992 .. 2157003 -  -5.8  -3.14132   GCGTGGGTGCACCAA                GTGG CACA CCAC                 CGATGAGCTGGCATT  49 446
      CE2036 2152547 .. 2152564 -  -7.7  -3.63515   GTGGACGGGGAAGAA             GATCAGC CTGG GCTGACC              CGGGGAACCAACCCG  62 46
      CE2033 NONE
      CE2032 NONE
      CE2031 2147316 .. 2147332 -  -7.2  -4.07687   AGCGCCCGGGGAAAA              CCCCGG TCACC CCAGGG              CGGCTGACTCCATGT  68 15
      CE2029 2142729 .. 2142751 - -12.1  -3.60151   GCCCGGAAACGATAA           TATCCACCC GTAGT GGGTGGATA           TTTATTCATGATGGC  77 58
      CE2028 2141378 .. 2141422 - -33.1  -2.87132   CCCTCCGGGGACACA GCAGGGGCGGTTGTCCCGGAT CTG ATCCGGGACAACCGCCCCTGT TGCGTTGCTGTGTGC 100 58
        ilvA NONE
      CE2024 NONE
      CE2023 NONE
      CE2022 2136024 .. 2136042 -  -5.2  -3.20078   GACCCCACACGAACA             CCTGATGC GCT GCATCGAG             CTCTACGGCACCCGG  51 82
      CE2020 2134163 .. 2134180 -  -8.4  -4.11805   AGGAGACCAGACAAA             CCACCG ATGAGA CGGTGG              AGATCACCGCGGAGA  72 430
      CE2016 2129832 .. 2129854 -  -7.6  -4.26076   TGAGCCCTATGAAAA           GGGTGCGCTG TGG CAGCGCATCG           CCGACCAGGGCGGAC  75 260
      CE2014 2127553 .. 2127567 -  -2.7  -2.87564   TCACCGCCGTACACA               CCGGG GTGTA CACGG               CGGTGACCTCAACCT  40 141
      CE2013 NONE
      CE2012 NONE
      CE2011 2124388 .. 2124416 -  -8.8  -3.40403   CGGGGCCGATGACAA        GGTCGTCCACGC CTCCC GCGCGGACAAGC        CTGCCGAGGAGACGG  60 142
      CE2008 2120437 .. 2120464 -  -7.8  -5.19261   AAAGGCAGGAAAAAA        CCCTGAAG-GG CTGTCGT CCACTTCAGGG        TTTGATCACCGATGG  93 46
      CE2007 NONE
      CE2006 2118501 .. 2118525 -  -5.5  -2.79302   ATGACCCGGAGGACA          CCCACCCGGAA TAT CCCCGGGAGGT          CACCCTCGACCGGAT  47 417
        hisD NONE
        hisC NONE
        hisB 2113928 .. 2113941 -  -3.1  -3.30124   GCTCATCTTCTACAA               CGCACC CTT GGTG-G               AGGGGATCCCGGTCT  45 6
      CE2000 NONE
      CE1999 2112232 .. 2112266 -    -4  -3.32844   CCGCGTACCTGACAA     CGGGAGCTTGTCGACG CCC CAACGCCCCACTCCCG     ACTACGTCCCGGGGG  49 27
        hisH NONE
        hisA NONE
        impA NONE
        hisF NONE
      CE1993 NONE
      CE1992 NONE
      CE1991 2105721 .. 2105733 -  -6.9  -3.75105   TTAATGTAGCAACAA                CCCCA CCC CGGGG                TCCGGGTTGCGTCGA  63 113
      CE1990 2104634 .. 2104676 - -15.7  -3.05384   TTGCCTTTCATCCAA CACGACCCGCTCGGCGCGAT AATC ATCACACCTAGCGGGTC-TG GCCTATTTCCGTTTC  88 28
         pyk 2102963 .. 2102989 - -21.6  -4.99035   CCACCGATACAAAAA         GGGCGCCGACGG TGA CCGTCAGCGCCC         CTCCATCCGGGTTTC 100 45
      CE1988 2101841 .. 2101855 -  -7.8  -2.72463   ACCTAGCCTGAACCA               GGTGAC CCT GCCACC               GGAATGGGAATCGGG  54 98
      CE1987 2099090 .. 2099107 -  -8.3  -2.70932   TGGCGTCGGCAACTA             CCGCGGC CGCC GCTGCGG              TGTTGACCTACCTGG  53 162
      CE1984 2095915 .. 2095951 - -17.4  -3.59979   TGGCCGCAGGTGAAA   TCGACGGGGA-GGTCCC GGAG GGGATCATCCCCGTCGA    ATTGGAGAAGAGTAA  93 116
         gdh 2092969 .. 2093017 - -11.8  -3.61764   GCAGGAACGTGCAAA CCGCCTGCCCCCGGGGATGATC TTCCTGT GATCTTC--CGGGGTCAGGCGG TTGTCGGGCCGATGG  77 72
      CE1979 NONE
      CE1978 2088674 .. 2088684 -  -8.2  -3.50219   AACATGGGGACATAA                 GCCC TGT GGGC                 ACCGACTGAACCGGT  62 144
      CE1977 NONE
        rncS NONE
      CE1975 2086470 .. 2086483 -  -2.3  -3.74872   ACCTACCGCATGAAA               GTGAG TCAG CGCAC                TTTCTGACAACGATT  51 17
      CE1974 NONE
      CE1973 NONE
      CE1972 2081119 .. 2081138 -  -2.1  -3.39895   CGGTGCAGTAACCAA            GCCCA CAATCATGAT TGGGC             AGGTCGGGGGATACA  46 58
      CE1971 2077517 .. 2077555 - -14.5  -3.68292   AGCCGGAACACAGAA   CCTCCCCGTCTGTGGCT TCATC AGCCATGGCCGGGGAGG   TTGTGGGGGCGGGGG  95 52
      CE1970 2075449 .. 2075502 - -23.3  -4.16943   CCGGACATGGGAAAA CCCGGTGGAAGCGCTCTCAGGGGTA CACA TACTCCTGAGAACAATCCCACCGGG TGTGGTGGCTGTGGC 100 48
        amtP NONE
        glnB NONE
        glnD NONE
      CE1965 NONE
      CE1964 NONE
      CE1963 NONE
      CE1962 2066116 .. 2066168 - -23.4  -2.87344   TAGGTCCTCGACACA CGGCAGCGGCCCCGGACCCCATCC GCTCT GGATGGTGTCCGGGGCCGTTGGTG TCTCAGGTCACCGGA 100 33
      CE1960 2064772 .. 2064799 - -17.8  -5.68023   CGACAAGCAAAAAAA        GAACCGCTCCCC CGGA GGGGAACGGTTC         TCTTAAAGGAAGGGG 100 44
      CE1957 2063382 .. 2063416 -  -7.1  -2.53112   ATTCAATCTACCAAT    GCCCGCCGTGACCCCC GACT AGAGATC-CAGCAGGC     CGTCCGGTGGGGTGA  50 9
        trmD NONE
      CE1955 NONE
      CE1954 2061108 .. 2061120 -  -6.9  -3.53012   GTGGGGCCGGTGAAA                CCGCC CCG GGCGA                TGAAGAGCTCCTAAA  60 176
      CE1953 NONE
      CE1952 2059765 .. 2059782 -  -6.9  -3.14132   GCTGGCGTTCACGAA             CGCACCG AAGG CGGTGTG              GACCAAGGTCTGGTC  51 411
      CE1947 NONE
      CE1946 2057134 .. 2057149 -  -5.4  -5.00616   CTGCGCTCGAAAAAA              GGGCTT TCAC AAACCC               AAGTCGCCAAGAAAC  85 172
      CE1944 2055203 .. 2055219 -  -9.4  -2.75252   ACTACGCGAAGATCA              GCTGGC TCACC GCCAGC              CTGGCCACCGTGGGC  56 163
      CE1942 NONE
      CE1941 NONE
      CE1940 2049606 .. 2049625 -  -2.8  -2.71924   GATCGTGCTGGAAAT            CGAGATTA CTGA CATTCTCG             CGATTCTAGCGGGTA  41 49
      CE1939 2047271 .. 2047283 -  -3.3  -2.95073   CCCTCAAGATTAAAC                CCGGA TAG TCCCG                TAGAAAAGTCTAGTG  42 35
      CE1938 NONE
      CE1932 2041413 .. 2041448 - -30.6  -5.14563   TCCCCCATGAAAAAA    CCCCGTCGCCACCGGA GAGA TCCGGTGGCGACGGGG     GTTGCAACCCGGGAT 100 62
      CE1931 2039541 .. 2039554 -  -8.1  -3.33696   GGGGCGGGCAACGAA               CACCG GATA CGGTG                TGTGGGGTGGTCACC  61 86
      CE1928 2036137 .. 2036177 -  -4.8  -3.13522   AGTTGCTCACCAACA GTCC-G-ATCTACCGGGA TCTGGCC TCCCGGCAGCTGCTGGAC AAATAGTCACAGGGG  47 32
      CE1926 2033518 .. 2033534 -  -2.1  -2.57132   GGGGGCGTCGACAAG              CGCGGGT TTA ACCCTGG              ATGTCCGGGTCATCC  38 16
        rnhB NONE
      CE1924 2032331 .. 2032346 -  -4.6  -3.15663   ACCCACCGCGACGAA              GGCGGA AGAA TCCGCG               GGTGATTAAACGAAA  47 147
      CE1921 2030212 .. 2030269 - -11.4   -4.5265   AAGGACATGACAAAA GCCCCACA-GGCCG-GCC-GGGGATGA CGGTGAT TCATCCACAGGCTCTGCCCTGCGGGGC TTGACAGAAGGGTTG  93 57
      CE1920 NONE
      CE1919 NONE
      CE1918 2026810 .. 2026845 - -19.9  -3.60151   CTGCGGAAAGCAGAA    GAAGGCGACACGTCC ACCGGA GAACGTGTCGCCTTC     ACTTCTGACTCACCC 100 232
      CE1917 2025844 .. 2025859 -  -3.2   -3.5393   ACCATCCGGTTGAAA              CCGC TCAGGCCC GCGG               ATGCGCCTGCCGGAA  49 14
      CE1915 2024013 .. 2024063 - -11.1  -4.09243   GAGACTGCCCGAAAA GCCCCCACGTCGCGTGAAATTTT AGGTG AAAAGTTCCATCGTCGTGGGGGC TTGTGGGGTGCAGCT  85 53
         tsf NONE
      CE1913 NONE
      CE1911 NONE
         frr 2021273 .. 2021283 -  -4.6  -3.82097   TTTAAACTGATGAAA                 CGCA GAT CGCG                 TCATCCGCATCCCCA  59 137
      CE1909 2020279 .. 2020328 - -21.4   -3.6682   TCCCAGGGAGTCAAA GAAGGGGCCCG-CACCGGGGCTG AACTA CTACCCCGGGGACGGGCCCCTCC TGATGGTCACACCTG 100 45
      CE1907 2018423 .. 2018471 - -32.8   -3.7347   GTGAACATGGAACAA CATCA-GGGGCGGGACCTATCCG GTGT CGGATAGGTCCCGCCCCCTGATG CCTCACACAGACGCT 100 77
      CE1905 2016261 .. 2016280 -  -2.8  -2.95774   CACACCGACGAGATA            GGCTGCCAC GCG GTGG-AGCT            CCTAACTAACTGCTG  42 64
      CE1904 2014931 .. 2014946 -  -6.8  -3.39327   GCGGCAGAGTCAGAA              CCGGTGG GTT CC-CCGG              CTGCCGTGAAACGTT  58 134
      CE1903 2013668 .. 2013702 - -21.5  -4.72272   CGCCCGCATGAAAAA     CCGGCCGTCGGTCAC GGGAG GTGATCGACGGCCGG     GAAGGCGGGAAGGTC 100 40
      CE1902 NONE
      CE1901 NONE
      CE1900 2009192 .. 2009213 - -11.5  -2.62616   TCATGGTCTACACGA           TCGGGCAGG CGGC CCTGCCCGC            CGGGTTCCCGTGGCC  66 71
         mqo 2002371 .. 2002414 - -18.9   -4.2018   AAACGGTGAAAACAA CAACCCCGGACGACTCC-GG AGATG CCTGGCGTCGCCCGGGGTCG GGCGGGATAAGGTGT 100 41
      CE1892 1999906 .. 1999923 -  -3.3  -3.53563   ACACTCGGGCGGAAA             CAGGCCC GGTG AGGTCTG              GTTCACCCCCGGATG  49 76
      CE1891 NONE
      CE1890 1997822 .. 1997865 - -12.4  -3.75437   AACGAGGGGAGGAAA GAGACGC-TGACGCTGGTGGT CTG ATCCCCGGCGTCATGCGTCCC CCTAGGCGTTGATGA  81 27
      CE1888 1994963 .. 1995006 - -24.7  -3.52877   ACCAACACACGACAA CACCCGCGCTCCCCCACCT ATGTAA AGGTGGGGAAGGGCGGGTG CTTTATCGTTGCGCA 100 47
      CE1883 1988905 .. 1988920 -  -4.6  -3.28791   ACCGCCCCCTCAGAA              CCCGGT TATG ACCTGG               CCGGATTGACGGAGC  49 361
      CE1881 NONE
      CE1880 1986472 .. 1986505 - -11.9  -4.02334   TATTGAGAGCAGAAA     TTGGAACCTGTGATT GAAT AATCACCGATTCCAA      TCTTCATCTACCGGT  86 121
      CE1879 1985875 .. 1985890 -  -3.9  -3.63627   TCGCTAGAGGTCAAA              GGCCC GGTGAG GGACC               TCGAACTCTAGCAGT  54 81
        infB 1982845 .. 1982895 - -20.4  -2.94099   TGCCGGGACCAGAGA CCAAAAGGCCCGGTCCCCGGGA GAGATGT TCCAGGGGGCCGGGCCTTCAGG CTGCTTATGCGACGG 100 78
      CE1877 NONE
      CE1876 1981251 .. 1981275 -  -8.5  -2.62616   TCACTGGGCAGATCA          GGGGTCATGGA TGA TCAAAGACCCC          TAACCGCGGGCCATG  57 25
      CE1875 1979831 .. 1979845 -   -10  -3.96068   TTACGCGAAGAAGAA               GATGCC GTT GGCATC               AACCAGCAGGAAGGC  80 62
      CE1874 NONE
      CE1873 1978177 .. 1978199 -  -5.4  -3.05463   ACCGCGTGGACTGAA           GGGTGTGCAC GCG GCGGTCACCC           CGTCGGGCCGGTCGA  49 119
        ribF NONE
      CE1870 NONE
      CE1869 1974800 .. 1974840 - -24.7  -3.61764   GCAGGAACGCCGAAA  CCGCCCCGCCTCCCTGCCA TAA CGGCGGGGAAACGGGGCGG  TGCGCCTTCCATATC 100 70
      CE1868 1972305 .. 1972344 - -20.8  -4.00486   GTGACAACACAACAA  CGACGGCCCCACCGGGA AAACCCA TCCCGG-GGGGCCGCCG  TCAGTTCCGTTCGGG 100 48
        dapB NONE
      CE1865 1969804 .. 1969826 -  -7.6  -2.90723   TTACCTGGAATGATA           CCCGCCCGTC GCG GAGGAACGGG           GATCTAGAAATCGGT  56 29
        dapA NONE
      CE1863 1966587 .. 1966636 - -13.8  -4.56597   TCGCTGCTGGAAAAA GTCATGACCCCAGCCTAGGTG-CT TTTG AGACACC-AGGCTGAGGTCATATC GTTATTTTAGACAGT 100 44
      CE1862 1965876 .. 1965892 -  -5.1  -3.02511   GTCATGGCCCTAAGA              GTAGTCG CAC CAACCAC              ACGTATCACAGCTGC  47 89
      CE1861 1962682 .. 1962719 - -20.1  -3.45031   GTTTCAAAAATTCAA   GGGGCTGAAAACCA-CAC ATA GCGGTGGTTTTCAGCCCC   ATTTCATTCCGGTTA 100 73
      CE1860 NONE
      CE1859 1961160 .. 1961207 - -15.7  -4.11216   GTTCCAGCTGGAAAA TACAAGAGGGCGTCTGCTCCCC AATGA GGGGAGCAGACGCCCT-TGCCA ATCCTGGACGGCTAC 100 71
      CE1857 NONE
      CE1856 NONE
      CE1855 1959104 .. 1959124 -  -3.2  -2.66316   TTTGCCACCATAGTA           GCTGCATGG AGTC CCGTGC-GC            GGAGCCACGGTGTCT  40 78
      CE1854 1958099 .. 1958146 - -34.4  -2.88544   GCCCACCGTGACACA GCTATGGCCCCGGTGCCCTCCC AACC AGGAGGGCACCGGGACCATAGC TTCAGTGCTCTAAGC 100 35
      CE1850 1955648 .. 1955659 -  -4.4  -3.56099   CACAACTGTTCGAAA                TCGA ATTT TCGA                 ACCCCTTTCCGGAAA  53 44
        recA NONE
      CE1848 1953557 .. 1953598 - -23.1  -3.61517   AGGCGGGTGCAACAA TGAAGTCCGGCTGCCCCAG ATGT CTGGGGCAGCCGGACTTTG  TGGCAGATCAATGCT 100 33
      CE1843 1948154 .. 1948172 -  -2.2  -3.21099   GGTGTGGATCAGCAA             CCGCAGGC ATT GTCCGGGG             TTGCGGGGGCCGGGA  44 0
      CE1842 1947262 .. 1947299 - -16.4  -3.92324   GGTGGCAACATCAAA   CGCGGTTGACAACCAG GCAATG CTGGCCATCAACCGCG    CTCTCGGTGCCCGGG  93 75
      CE1839 NONE
      CE1838 NONE
        dapF 1942020 .. 1942045 -  -4.6  -3.01791   ACTTCGTCCTCAACA         GTGCCCGGCGA TTCAT CCGCCGG-CTC         GAGGCCCGCCTGCAG  46 253
      CE1833 1938848 .. 1938885 -  -6.3  -3.53012   GGGCCTCCGGGGAAA   TCGGGAGGT-GCGATCGT TGG AGGATCGTTACCTGCCGA   GAACGCCCGATGGGT  58 53
      CE1832 1937446 .. 1937459 -  -2.3  -4.36914   TGGCCCCGGACAAAA               CCACC CCGG GACGG                AAATCTCATACCCCG  62 86
      CE1831 1936708 .. 1936766 - -20.5  -2.96249   CTGCACCAACAATGA TCCCGGGCGGGATCCGGGACGGCCCACC GTTGAT GGTGGGCTATCC-GGATCCCGCCCGG-- GATCGTTTCATGAGG 100 60
        ptsI 1930292 .. 1930343 -  -8.6  -3.31248   CAACAGGGTGCAGAA CTCGCATGATCCCAGCACCACCTCG TTG CATGG-GGTGCTGGGATCAGCCTTG TAGCCGGTGGGTTCT  63 39
      CE1822 NONE
      CE1821 NONE
      CE1820 1924896 .. 1924906 -  -8.2  -3.29471   CCTGGAGGAGATGAA                 CCGG GAT CCGG                 ACCGGGACGCTGACC  59 245
      CE1818 1919682 .. 1919698 -  -3.6  -3.14132   CGGGCCGGGTACCAA              CTGGGG ACCAA CCGCAG              ACCAATCGCAGACCC  45 175
      CE1814 1912952 .. 1912965 -  -2.3  -3.06162   GAGCCTATGGGAACA               TCGGT GAAA ACCGG                GAGGTGGAAACCCAT  42 484
      CE1808 NONE
      CE1807 1905452 .. 1905486 - -20.8   -3.3636   TCATAGGAGACAAGA     TTACCCCCAGCACCGT GCC ACGGCGCTGGGGGTAT     GTATTTTGATGCAGG 100 74
      CE1806 1904753 .. 1904771 - -10.2  -4.96848   GCGGGCACAGAAAAA             GGCCCCAC CAT GTGGGGCG             TGGACAGATATGGGT 100 49
      CE1805 1903315 .. 1903343 - -21.8  -3.23216   GCTCAGCAGCAGCAA        GAGGCGCCCGTG TGTTC CACGGGCGCCTC        TTTCTGCTTCTGGTT 100 39
      CE1802 1899524 .. 1899544 -  -8.9  -3.09272   AGAGGCCTAAAATTA            CGGGGATGA AAG CCAACCCCG            GTCACGCCTGATCAG  60 37
      CE1801 1898944 .. 1898979 - -11.8   -3.5525   ACAGATCCGCGGAAA    CCCCGTATCCCATTCT CTGG AGGTGGGGATACGGGG     TTTGCTTCTCACCTG  77 146
      CE1799 NONE
      CE1798 1896743 .. 1896775 -  -2.8  -2.71011   ACCCTGGTGGAATCA     TTG-CTGAT-CACTGC CAG GCTGCGGATCAGACAA     CACTACCCCGCCTGA  41 28
      CE1797 1895255 .. 1895270 -  -8.2  -3.05596   GATCGTGTCACGGAA              CCCGCC GTAC AGCGGG               TTGGACATGATCGCC  57 118
      CE1796 1893142 .. 1893183 - -10.2  -2.83715   TCCACGATCAGGACA GTCTCATGGGCGCACTCCGT GACT ACGGGGTCCGCCCATG-G-C AGGTGGAGCAGGTGT  60 84
      CE1793 1891086 .. 1891096 -  -3.2  -3.17586   AGGAACCCAGGAAGA                 CCTC ATA GAAG                 ACACTGCTGGTTGCG  45 17
      CE1792 1890171 .. 1890206 - -30.6  -3.27498   GACAGGTTAGACCAA    CACCCGGCCGGCACCA TCTG TGGTGCCGGCCGGGTG     TTGGTCATCATGTCG 100 71
      CE1788 NONE
      CE1787 NONE
      CE1786 1883332 .. 1883373 - -23.8  -3.25823   CCCCGGGTAGACCAA CCTGCCCG-CGGGGTACCC GGTGT GGGTGCCCCGGCGGGCAGG CGGTGACCTGGCCGG 100 73
      CE1785 NONE
      CE1784 NONE
      CE1783 NONE
      CE1782 NONE
      CE1781 1877737 .. 1877748 -  -5.8  -2.73771   TGAGGAGATAGACGA                CGGT GATC ACCG                 CAGACGCACCTTCTC  47 20
      CE1780 1877194 .. 1877204 -    -4  -3.08798   ATCTGTGATGCAATA                 GTTA TCC TAAC                 CAGCTCATGATAAAC  45 100
      CE1779 1876211 .. 1876238 - -21.4  -4.63928   ACACCACCGCAAAAA        TGCCCTGCGAGG ATAT CCTCGCAGGGCA         TTGATCATCCAGAGA 100 51
      CE1777 1874549 .. 1874563 -  -4.2  -4.18164   AACCCGGGAAAACAA               CGGG GAGCGGG CCCG               GTCAACGCCCCTTGG  62 175
      CE1776 1873639 .. 1873684 -  -9.5  -2.72471   TTTTTAGCACATAAT TGCGATCACCCCGCCATCCAC GGTG GTGGTTGGCGGGGTGGGGACT GCTCCCGGCGGGTTA  61 38
        ruvC 1872907 .. 1872919 -  -3.3  -2.70543   AAAGGGTATAGACGA                TGGTG GCT CACCG                GGGATCGGCACGGTC  40 20
        ruvA 1872212 .. 1872233 -  -3.7  -2.75844   CCCGGGATCTCAAAT           TCGGTG-CGT TCC ACGTCACCCA           TTTCGGCACTCGCTC  43 48
        rubB NONE
      CE1772 1870636 .. 1870663 -  -9.9  -3.48505   CCGGAAAAACGAATA        CCCCTGTGC ATAGAGGACA GCACAGGGG         CGCGGGGATGGTGGA  69 41
        secD NONE
        secF 1867223 .. 1867260 - -22.1  -4.00066   CCCACAACGCATAAA   TCCCGCCACCTTCACCC GGAA GGGTGATGGTGACGGGA    TGTGCTGGATGCGGA 100 41
       dciAE NONE
         apt NONE
        relA 1862587 .. 1862634 - -20.1  -4.62302   GAACAGGTGGAAAAA GGA-GGAAGGCGCTGTCATCCC ATCCG GGAATGACAGCGCCTTCAGTCC TTCTATCCGCCTGAG 100 28
      CE1764 NONE
        hisS 1858724 .. 1858744 -  -3.9  -3.20858   CACTACACCCACTAA            CTTAACGGC ATT GCTGTTAGG            CCAGCTTCGCCCGCA  47 21
      CE1762 1858079 .. 1858090 -  -2.2  -3.05993   GCAGTTACAGATACA                CCAC GCTA ATGG                 ACTCCACCCAGGGTC  41 19
      CE1761 NONE
      CE1760 1855504 .. 1855530 -  -2.1  -2.72344   CCCGATGTTCAACTA        CCTGCGTGC-CG TGGT CGTGCCCACCGG         TGTGTTCGCCGCGAC  38 504
      CE1754 1848444 .. 1848464 -  -8.9  -2.56271   GGGTGACGATAATAT            CCAGCGCCG TTC CGGCGGTGA            GGTCAATCCGGAGAG  53 149
      CE1752 1845621 .. 1845648 -  -5.6  -4.98103   CAATAAAACAGAAAA        TAGGGCCCAATC TATA AATCAGACCCTA         TTCATGAGTGGATAT  83 66
      CE1750 NONE
      CE1749 NONE
      CE1748 1839997 .. 1840028 - -18.8  -4.06384   CCGGAACACGACAAA      CCGGGGTCCTCCCT TGAA AAAGAGGACCCCGG       TGGTGTCACCTTCCG 100 56
      CE1747 NONE
      CE1746 NONE
      CE1745 1837229 .. 1837263 - -15.9  -5.27206   CACACAGAATAAAAA     GGACCATGCACTG TTGGACTGC CAGTGCATGGTCC     CCGGTTCCCCCGGGC 100 52
      CE1744 1836744 .. 1836777 -  -3.7  -3.94402   ATAAGCCCGAAACAA     CCCGCC-CTATCCCAC CTC GTGGGACGCTGGTGGG     TGTGCCACGGCTGCC  57 43
        aroC 1835490 .. 1835504 -  -2.8  -2.62616   GGACGTGCCACACTA               TTCACC GTC GTTGAA               CTCCAATCGTTTACC  40 8
        aroK NONE
        aroB NONE
        aroQ NONE
      CE1738 1832176 .. 1832186 -  -2.4  -2.87522   CTAACCCAGACTACA                 CCAC CCG GAGG                 TCCTTCCCCACCTTG  40 10
         efp NONE
        nusB 1830832 .. 1830861 - -22.3  -3.70902   CCGCGGAGACGGAAA       TGGCCGGTTCCAG GAGT CTGGAACCGGCCA        CTTTCAGCGCTGACG 100 45
      CE1733 NONE
        pyrB 1826546 .. 1826564 -   -16  -2.61322   AGATTCCTTAAACAG             CGGCCGGT GTC ACCGGCCG             TGGTGACAATCGTTA  84 38
        pyrC NONE
      CE1730 NONE
        carB NONE
        pyrF 1819633 .. 1819691 -  -9.1  -2.54851   CAACAAACACAAAGG TGGCAAGGCCCTTGTTTGACAAACCTGCA GGT CACAGACTC-TCAAACAAGGGCCCTGTC- CCAGCCTATGACCTG  57 31
      CE1727 NONE
      CE1726 1818542 .. 1818580 -  -3.1   -3.0752   GACAGTAGTGTAAGA  GCGG-GAAGGATGCTCAA TCGG TAAAGCATACCCCACCGC   TCTGTTTTTGGCTAA  43 37
      CE1725 1818133 .. 1818170 -    -5  -4.11216   CGGGCATGCTTAAAA  CACCCAGTGACCACC-TCA TCA TGATGGTGGG--CTGGGTG  TTGAAAGTGTTGTGA  64 71
      CE1724 NONE
        metK NONE
      CE1722 1812858 .. 1812873 -  -4.6  -3.86897   TGCACCGGGGAGAAA              TGGACC GCCC GGGCCA               CCCGGACCCATGACA  60 520
         def NONE
      CE1719 NONE
      CE1718 NONE
      CE1717 NONE
        ribD NONE
      CE1715 NONE
        ribA NONE
        ribH NONE
      CE1712 NONE
      CE1711 NONE
      CE1710 NONE
      CE1709 1799965 .. 1799982 -  -2.6  -2.89742   TTGAACCGCTACAGA             GGGCGA TACGTG CCACCC              TCCCCCACGGTTGAA  40 80
      CE1708 1798533 .. 1798551 - -10.2   -2.6836   AAAGATTCAAACTCA             CCGGTGTC GCA GGCACCGG             CCATCAGGTTCACTC  62 428
         gap 1797373 .. 1797406 - -26.9  -3.71645   AAGCCGACACGGAAA     TGACCCGGGGTGTGC CGAG GCACACCCCGGGTCA      GAGGGTCAGCCGCAG 100 91
         pgk NONE
      CE1704 1795132 .. 1795175 -  -9.5   -4.1021   CTGTAGAAGTAGAAA CCGCCCGCCG-GATTCTCCT GGCTT AGGTTGATCTCGGCGGGCAG GGTTGGCTGTTTCCG  80 45
      CE1703 1792309 .. 1792319 -  -3.2  -2.89177   ACTTTAGACAGTATA                 CACA GGG TGCG                 GGTTCCCGGGGCGTC  42 48
      CE1702 1791964 .. 1791985 - -17.3   -5.1925   GGAGAATGCAAAAAA           GGCCTGCCC CGAA GGGCAGGCC            TTGAAAGATCAGGTG 100 41
      CE1701 NONE
      CE1700 NONE
      CE1699 1788046 .. 1788085 -  -7.6  -3.28791   ATCGGGTGCGGAGAA  GGCCGAGGCGGCAGCCGC GGTC GTGGGTGGCGCATCCGCC   GAGGACTGGCCGGCC  57 115
      CE1693 1779738 .. 1779795 - -41.7  -3.37796   GCCCAGGACTGATAA CAGCACAGCGAAAGGGGGGCTGGAACC ACAT GGTTCCAGCCCCCCTTTCGCTGTGCTC CCAGGGTGTGTGGGA 100 41
      CE1687 NONE
      CE1686 NONE
      CE1685 1770242 .. 1770277 -  -3.9  -2.81584   TGTACAAGAAAAAGT    GCAGGATGGGG-CCGC CAGAT GCGGGCCCCATGGTCC    TACATTCCGAGAACG  43 25
      CE1684 NONE
      CE1683 NONE
      CE1682 NONE
      CE1681 1767245 .. 1767276 - -22.4  -4.32857   TTCCGCAAATAGAAA      CGCCGCCACCTGCA CGAG TGCAAGTGGCGGCG       TTTTTCCATTGACAC 100 61
      CE1678 1763523 .. 1763534 -  -2.2  -3.28712   GTCCGCTGGGGAGAA                GATG CGCT CACC                 TGGGACACGGCTACG  44 36
      CE1677 NONE
      CE1676 NONE
      CE1675 1761803 .. 1761822 -  -4.8  -3.05596   GACGGTGGCATGGAA            TGCCCGCC TGGT GGAGGGCG             ATGCAGTCACGGAAG  47 298
      CE1672 1761065 .. 1761099 - -14.5  -3.55714   ACATTTATGACATAA    CACGACCCCGTGCAGTG TGA CACTG-ACGGGGTC-TG    GCTGATGATGTCCTC  88 47
      CE1671 1760393 .. 1760406 -  -8.1  -3.14132   CCTGCCCTTCATGAA               TGCCG CCTT CGGCA                CCGCCCCCGTGTCAC  57 133
      CE1667 NONE
      CE1666 1754698 .. 1754712 - -12.8   -4.3534   CCGCAAGGATGAAAA               GCCCCG GTT CGGGGC               CCTCGGTGGTATCCG  95 249
      CE1662 1752153 .. 1752185 -  -4.8  -4.45544   CGCCACCAAGGAAAA     CGG-CGAGAAGGTCG AATT CGACGCTGTCGTCCG      CATCGATACCCCCGG  70 118
      CE1660 1748104 .. 1748115 -  -4.4  -3.27022   GCCATCCGACAGCAA                TGAG GGAG CTCA                 CGGATAAAACGGTGG  49 452
      CE1659 NONE
      CE1658 1744564 .. 1744581 - -12.7  -4.65895   GCGGTCATTGAAAAA             CCCACGG CTGA CCGTGGG              GTCACTGTCGGATTT 100 265
      CE1656 1743086 .. 1743106 -  -3.9  -3.50572   ACCCACCGTACAGAA            CCCTGTG GGTGGTA CGCAGGG            TTATCCCACCCGGCC  51 59
      CE1655 NONE
      CE1654 1741164 .. 1741180 -  -7.9  -3.36515   GGGGATCTCCAAACA              GGCGATG TCC CAGCGCC              TCCAGGCGGCCGGGT  58 115
      CE1651 NONE
      CE1650 NONE
      CE1649 1734348 .. 1734390 - -33.6  -4.72272   CCCCGCTAGGAAAAA TCCGCCCGCGCAGCCCCTGT GTC ACAGGGGTTGCGCGGGCGGA TCCCGGTACTGCCTC 100 50
        tetA NONE
        tetB 1729643 .. 1729653 -  -2.4  -4.15833   ACTACTACCCGAAAA                 CCCC TGT GGGC                 GCAGTCACCTGGTCA  59 38
      CE1645 NONE
      CE1644 1728584 .. 1728627 - -28.4    -3.727   TCCACCACAGTGAAA CAGGGGCGTTATCCGATGAC CGGT GTCATCGGATGACGCCCCTG CTGGATGTTGCGCGG 100 44
        uppP 1724394 .. 1724424 - -18.3  -4.72272   CTTGTCGACGAAAAA       CCCCGCAGCTCCC GGTGA GGGACCTGCGGGG       TGGGGCGTCGACAAG 100 48
        cysS NONE
      CE1638 1722504 .. 1722548 - -17.1  -3.72893   TACCGGGGGAGGAAA CAGCGGAAGGGAGGAACCCCA CGA TGGGGTACCTCCCTGCGACCG GGGTACGGGCTTGTC 100 41
      CE1637 1718733 .. 1718757 -  -2.1  -2.55074   CCTAATGGGAATGGA          CCAAACCGC AATACCA GGGGTTTAG          ACGTTGAAGTACTTC  38 22
      CE1636 NONE
        hisE NONE
        hisG 1716746 .. 1716795 - -22.9  -3.14132   CGGGGGGCGGACCAA CTCAGGGGCCGCCACCAGGGA GGGTGAAT TCCCAGGTGACGGCCCCTGTG AGCAGGACGTGTCAG 100 59
        aspA 1714840 .. 1714867 -  -7.6  -3.41569   TCAGGCACGCAAACA        CCGACCCA-CCCC GGA GGGGCTGGCACGG        CTGCGCGAGGAATTC  58 204
      CE1631 1712936 .. 1712956 -  -7.5  -3.03124   CCGGATGCCGCAACA            CCCTGGTGA GGT TCTCCAGGA            ACGGTTCCTCACACC  54 288
      CE1628 NONE
      CE1627 NONE
      CE1626 1707808 .. 1707862 -    -4  -4.08692   TAACGGGGCTGAAAA CCGCGCAGTTGTTGTGGTGGGAGCAG ATC CCGCCCACACCAGGTCACCCACACAG GCTCATGCAGGCCCC  60 148
      CE1625 NONE
      CE1624 NONE
      CE1623 NONE
      CE1622 NONE
      CE1621 1702369 .. 1702384 -  -7.6  -2.87683   ACACTTGTGGATAGA              TCTACC CGGA GGTAGA               CGAGCTGTTTCTTAC  56 37
        tatA 1701865 .. 1701879 -  -7.1  -3.60296   CACCCTCATCCGAAA               CGGTG GTCCA CACCG               GCGTGGGTGTGGACC  60 111
      CE1619 NONE
      CE1618 1697911 .. 1697947 -   -18  -3.54935   GAAAGTGTCTTTAAA    CCCCTGGCCCAGCAGG GCAAA CATGCCGGACCAGGGG    TTTCATCAGTCATGA  95 48
      CE1616 1697299 .. 1697325 -  -7.8  -3.01712   CCCTGGGCTTCAATA         CCCGGGTGGCCA CCG TGGCGGCCCTGG         CTCCCCATCTTCCCG  54 253
      CE1613 NONE
      CE1612 NONE
      CE1611 1693300 .. 1693312 -  -4.7  -3.60048   GTGTGTCGAAAAAAT                CGAGG TAT CCGCG                CGGGATAGTGTGAAT  53 82
      CE1609 NONE
      CE1608 NONE
      CE1607 NONE
      CE1606 1687781 .. 1687820 - -29.5   -3.9392   CCCCACCTTAAAGAA  GGCGGTGCCCCCAACCA TCAAAC TGGTTGGGGGCACCGCC   TTTGGTGCTCGACTG 100 64
      CE1604 NONE
      CE1603 1685700 .. 1685753 -  -9.8  -4.62984   TCAGGACAGAGAAAA CCGCCCCCTCGGTCCTCGGTGTCACC CCGGTC GGTG--A-CGAGGATC-AGGGGGCGG TGAAGGCGTCGAAAA  87 239
      CE1601 1681736 .. 1681746 -  -5.4  -3.05844   CTCTCCAGTTTAATA                 CCTT AAA AAGG                 CTTCAGATCAAGTCA  49 186
      CE1600 1680952 .. 1680968 -  -2.1  -3.48276   TCCGGGGTGAGATAA              CGGGCAG CAT CCGCCAA              CTGGCCGGCGAGGAA  47 271
      CE1597 NONE
      CE1596 1677696 .. 1677725 - -19.3  -3.27525   TGCCGGTAAATGCAA       CAGCCCCGGCCTA TGTA TCGGCCGGGGCTG        AGAAAACTCTTAACG 100 47
      CE1595 1675992 .. 1676027 - -13.2  -3.57651   GGCCAGATGAGAGAA    GCGGCGGCTGACGG TTTTGATG CCGTCTTCCGCCGC     ATGTGGGTCTACCAC  81 142
         ndh 1672960 .. 1673004 - -19.3  -3.92996   CCGGACAGACAACAA CACCCCCGGACACCTGCCGG GAGGTT CCGGCGGG-GTCAGGGGGTG GGGGCGAGCTGGGGG 100 46
      CE1592 NONE
      CE1591 1669748 .. 1669766 -  -2.3  -3.12351   CGTGTTCACACGTAA             CCAGCAG CCCGC CAGCTAG             ATTCCGCTAGTTCCA  41 32
      CE1588 1667035 .. 1667059 - -13.6  -4.67353   GCAGGCATGCAAAAA         CCCCCG-GGGA ATAC TCCCACGGGGG          GCTGGAGCAGGGTGC 100 41
      CE1587 1665399 .. 1665416 -  -6.9  -3.55622   TTGAATGTGGTTAAA             GACGCGC TCGG GCACGCC              TGCTGGAGGGCGGAC  60 41
      CE1586 NONE
      CE1585 NONE
      CE1584 NONE
      CE1583 NONE
      CE1582 1659038 .. 1659067 - -22.3  -5.38054   GGGCACAAAGAAAAA       GACATGCCCGGGA ATAA TCCCGGGCATGTC        TGGGGTACTTTCCTG 100 43
      CE1581 1658654 .. 1658665 -  -3.6  -2.87344   GACCGGGGGGAGACA                CCCG GGTT CAGG                 TCACCGACTAAAGAC  44 26
      CE1580 NONE
      CE1579 NONE
      CE1578 NONE
      CE1577 1653262 .. 1653272 -  -8.2  -2.52623   CTCCCTGCAGAACAT                 CCGC CTG GCGG                 TGGACAAGCTGCGTG  52 391
      CE1571 NONE
      CE1570 1646297 .. 1646325 - -20.5  -4.62475   ATGCACAAAGCAAAA        GGCCAGAAAGTGA ACT TCACTTTCTGGCC        TGCTATTTGTCGGAC 100 273
      CE1563 NONE
      CE1562 1636454 .. 1636477 - -15.3  -3.14132   GGGGGCTGCCATGAA          CCGGCGCGT GGATCA ACGCGCCGG           GGATGGTGGCCTCCG  85 132
      CE1556 1630570 .. 1630605 - -19.6  -3.65314   CGGAACTGGGAATAA    CCCCGCGTGCGGCCCC GGTC GGGGCAACGCGCGGGG     TTGGTGATGGTGGGT 100 40
      CE1543 1614404 .. 1614420 -  -5.1  -3.93695   TTGATGAGTGAGAAA              CTCATCC GCC GGATGAC              TAAGGGTTCCTGGGT  59 40
      CE1542 1612624 .. 1612643 -  -9.2  -2.65808   AGTCGTAACAAGGTA            GCCGTACC GGAA GGTGCGGC             TGGATCACCTCCTTT  60 51
      CE1534 1604051 .. 1604090 -   -26  -3.68619   GTCAACTGACGTAAA  TCCCCGGTATCTGAACCA TGCT CGGTTCAGATACCGGGGA   TTTTTCTATGGGGGT 100 250
      CE1518 1585278 .. 1585288 -  -6.8  -3.14132   CTCGCCGTCGATGAA                 CCTC ATC GAGG                 GCACGATCCGGGGTG  51 501
      CE1513 1580559 .. 1580571 -  -3.4  -3.69842   ACGGGAATACAAAGA                GTCT TACCG AGAC                TGACGGTGCGGAAAT  52 195
      CE1512 1578985 .. 1579042 - -18.4  -2.62263   AGTGCCTGCACACTA GGAACCTGTCCCTCCCCG-TCACCCGG TCTAT CCGGGCGCGCGGTGGGGGACAGGTTCT TTTGTCTACCCTTGC  95 162
      CE1506 NONE
      CE1505 1572310 .. 1572324 -  -2.7  -3.16683   AGGGCAGTTGAGCAA               GTGGC TGATC GCCTC               GTAGTGCGCGGTGCG  42 206
      CE1504 1571553 .. 1571565 - -10.5   -4.6971   GAAACGGTAAGAAAA                CCCCC GGT GGGGG                CGTCCCGGGTGGGGG  90 63
      CE1503 1570475 .. 1570528 -  -9.6  -4.13767   CCGGGCATGGGAAAA CGCCACGGG--AACGGCAGGGGGA GTGGAGCT TCCCCCGGTGGTTGTCCCGTGGCG TAGGTTGTGGGCAGG  80 50
      CE1502 1568024 .. 1568059 -  -3.8  -2.78596   TAGGTTGGCATGACA    CCATCGAAGGGGTCAG TCGG CCAGCCCCTCCGGCAG     CTCACCCACGATGGT  43 2
      CE1501 1567465 .. 1567504 - -19.4  -4.36914   GGGGCGCGGACAAAA  CCACCCCTGATACGCTGC TAAA ACAGCATGTCAGGGGTGG   TTTTGCCTTCCGGTT 100 50
      CE1497 1562911 .. 1562930 -  -2.2  -4.12532   TCCCTCACACACAAA            CCATTA GACGCTGA TAATGG             GAATACAGGATCGGA  59 92
      CE1496 1561468 .. 1561478 -  -8.2  -2.65766   GGAAACCCCAGAGCA                 CGGG CCA CCCG                 AGGGTGTCAAGATTT  53 69
      CE1495 NONE
      CE1494 1559770 .. 1559780 -  -2.4  -4.08216   GCATCCTGCGGAAAA                 GCCC GTA GCGC                 TCTTACGTCATATTA  58 186
      CE1492 NONE
      CE1490 NONE
      CE1491 NONE
      CE1489 NONE
      CE1488 1555616 .. 1555657 - -18.1  -4.32177   GCAGGGGAGAACAAA GAAACGCATCCCCGTCCCC ATAG GGAGTCGGAAATGCGTTTC  TGGTTCTATCGGCGC 100 53
      CE1486 1553987 .. 1554023 - -21.6  -3.34517   ACGGGGGTGGAAACA    GCTCCGACCCCGCCGC GGGGA GCGACGGGGTCGGAGG    GCAGGGGGGACGGTT 100 39
      CE1485 NONE
      CE1484 NONE
      CE1483 NONE
      CE1482 1549412 .. 1549433 - -17.3  -6.09888   GCGGAAGAAAAAAAA           GGGGGGACG TCAC CGTCCCCCC            CTAATGTGTTGAGCT 100 42
      CE1480 1548221 .. 1548234 -  -3.8  -2.63596   GGTGAGTGCACAGTA               CCCA TGTGCT TGGG                CGTGGCATCATCGAC  42 33
      CE1479 1547428 .. 1547438 -  -6.8  -2.92192   GGTCATGCAACGACA                 TCCC GTG GGGA                 TTGTCCATCATCATG  53 55
      CE1478 1546879 .. 1546918 - -25.2  -2.83164   GCAGGCAGCAGGACA  CCAGCCGGTACCCACCTTC CAT GAAGG-GGGTACCGGCCGG  TGTCATCTGCTGATG 100 42
      CE1472 NONE
      CE1471 1540416 .. 1540431 -  -4.6  -2.84602   GCGAGTCTAGCAAAT              CCAGGA TGTT CCCCGG               GGTGAATACGGCGGT  44 160
      CE1470 1538175 .. 1538199 -  -6.4  -3.54475   TCGGGCAGCATACAA         CGAAGCG-CAG TCAC CGGACGCTTCG          TCACTGATCGCGTTA  58 138
      CE1469 NONE
      CE1468 1536146 .. 1536163 -  -4.8  -3.05844   TCGTGGAGTGCAATA             CCGCAG CATTGT CTACGG              TGAAACCCTGGCAGA  47 294
      CE1464 1533346 .. 1533356 -  -5.4  -3.80841   ATCATCATCATTAAA                 CAGT GTC ACTG                 GTTGCCCTCCTGCTC  61 20
      CE1463 1532184 .. 1532198 -  -8.6  -4.23892   CGCAACGACTGAAAA               CGGTTT TTC AAACCG               ACAAAATCGATCTGT  78 399
      CE1461 1530745 .. 1530761 -  -4.4   -3.8591   TTTGACAATGAAGAA             GCCCAGG AGGT CCTGG-C              GGACCTGCGCAATGA  58 309
      CE1456 1524478 .. 1524500 -  -9.8  -4.07568   GGTGGCCCGTGAAAA           CGCCGAACGC GCC GCGCTCAACG           CCCCGATCCAGGGCA  78 276
      CE1454 NONE
      CE1453 NONE
      CE1452 NONE
      CE1451 1518807 .. 1518817 -  -6.8  -3.36823   CGGCGCAAAAGGTAA                 GCCA TTA TGGC                 CCCATAATGCAATCG  55 129
      CE1446 1513949 .. 1513967 -  -7.3  -3.44146   CGCGCCGATAATGAA             CCAGGCC AGCAG GGCCAGG             ATGATCGCGGCGGCG  58 188
      CE1444 NONE
      CE1443 1512304 .. 1512333 - -20.7  -4.59069   AGCAGAACGATAAAA       GGGCCTGCCGGGA TTTC TCCCGGCGGGCCC        TCCCGCTTTCCTGAT 100 45
      CE1433 NONE
      CE1432 1502299 .. 1502319 -    -4  -2.91383   ACCGGCAGTTACAGA            GACACC CCGCCAATC GGTGTC            ACCGCCCGCCCTGGA  44 24
      CE1429 1498413 .. 1498443 - -18.2  -3.25787   CAGTCAATAGGAAGA       GGGCCCCGGGGTGG AAA CCATCCTGGGGCCC       TTACCGTTTGTTCAG 100 48
      CE1426 1495262 .. 1495282 -    -4  -2.86177   ACAGTGTAGAGCAGA            TGTGCG ACCGCTACG CGCACA            ATCTACAGCAGAGCA  43 28
      CE1425 1494630 .. 1494658 - -12.5  -3.43961   GGACAAGACCCACAA        CCTCATGTCCATC TTT GATGATCATGAGG        TCATCGGCGAGCGGT  75 187
        bioA NONE
        bioD 1490367 .. 1490381 -  -5.6  -3.14132   GGGTCTGGCCATGAA               CCGCAC CCA GTGCCG               GACCACCTCCGATGA  49 312
      CE1416 NONE
      CE1415 1483439 .. 1483462 -  -3.8  -3.17763   TCCATAGGGGATCAA          TGGTGGACAT CTAC ATCTCCTCCA           GGCTGGTGGTATCGA  47 12
      CE1414 NONE
      CE1413 NONE
      CE1412 1478331 .. 1478359 - -14.5  -2.50545   GGGGTACAATAAATC        GAGGCAGTCCGCA TCA CGCGGGCCGCCTC        TTTTTTCTTTTCAGT  78 36
      CE1411 NONE
      CE1410 1476364 .. 1476385 -  -9.5  -3.91473   ACAAATCTTGACAAA           GGCACACAGT CAG ACTGTG-GCC           AGTCCATAGGTGGGT  75 279
      CE1409 1474537 .. 1474548 -  -2.2  -3.81447   CAGATTGCACAACAA                GTGC GGGC ACAC                 TCAATCCGGGCATGA  53 409
      CE1407 1472191 .. 1472203 - -10.5  -3.53012   GCGTGTCCCCTCAAA                GGGGG ACA CCCCC                CACTTGATCATGCAG  71 191
      CE1405 1471117 .. 1471135 -    -3  -3.21199   CACCCACTAACTTAA             CGGCATTG GGT CTACGCCA             CCCGCAAGGGCCCGC  45 242
      CE1404 1469835 .. 1469865 -  -5.4  -3.08679   CCTGGCCAGCCAAGA       CACTGCCCGA TCCCATAAACT TCGGGCGGTG       TGCGGGTCGTCAGGG  49 35
      CE1403 1469183 .. 1469209 - -19.6  -4.06993   GTACAGATTAAAGAA         GCCACTCAGTGA ATT TCACTGAGTGGC         TTTTTCTTTGTTCAA 100 498
      CE1400 1467113 .. 1467126 -  -4.5  -3.53444   GGAGGTGGGTGGAAA               CACCG ACTT CAGTG                AACCGTCCGCGCGCG  53 281
      CE1391 NONE
      CE1390 1458067 .. 1458077 -  -6.8   -3.9461   GGCCGCGAAGAAGAA                 CCTC AAG GAGG                 CCGCCATCGAGCCAC  67 301
      CE1388 1455536 .. 1455554 -  -6.7  -3.09516   TCGCCGATCACTTAA             GTGACGA GTTCA CCGTCAC             CGTGCTGGAGAACTT  51 130
      CE1378 1446080 .. 1446106 -   -21  -3.32343   GGGAGAGCCCGACAA         GGGGCCCTGAAT AAT ATTCAGGGCCCC         TTGTCGCATTCCGGT 100 338
      CE1376 1444009 .. 1444022 -  -3.1  -3.59979   CGCGTGCAGTCGAAA               TCGCT CATG AACGA                TGCGGACTTCGACAC  51 250
      CE1370 NONE
      CE1369 NONE
      CE1368 1436095 .. 1436132 - -17.1   -3.8186   CACCGGAATGAATAA   TCCCCCTTCCTCAACCAC ATC GTGGCTGGGG-AGGGGGA   TGTCGCGTTTCGGGA 100 41
      CE1364 NONE
      CE1363 1429345 .. 1429369 -    -8  -3.25823   CGCTTTTCAGATCAA         CTCTTT-CGGA TAGA TCCGGAAAGAG          TGGCGGAAAGGGGAA  59 176
      CE1362 1427417 .. 1427460 - -21.9   -4.4767   CCAGGCATGAGAAAA CTCCCGGTGGAGGTGCACTG ATCAA CAGTGAACC-CCACCGGGAG TTTTTGTGGTCACAC 100 49
      CE1359 1424400 .. 1424416 -  -6.5  -3.80625   GTCTGAGAACCTAAA              CCTGGAA CGG TTCCGGG              TTCTTGACCTCTTCA  64 4
        lysE 1422684 .. 1422697 -  -2.3   -4.1196   AATCGACGGTGAAAA               CCCAC TTCG GCAGG                GTGCTGATGAAATTG  58 97
      CE1347 1412295 .. 1412325 -  -8.2  -3.17714   GCAAATGGTCACCAA       CCCCCGATTACGAA CAC TTCGTCCTCGCGGG       TGATGAGGCCGCAGC  59 444
      CE1343 NONE
      CE1342 1408928 .. 1408946 - -12.4  -2.74523   CCAGCGCCAACATCA             CCGTCGAG ATG CCCGACGG             GGCCCGTATCCTCTT  70 173
      CE1338 1405072 .. 1405110 -  -7.2  -4.42386   CCTGGATGCAGAAAA   GTCGCGCCCCCGCAGTCC TCG AGTTCATGGGGGCACGAC   TTTTCCGGGTGGTTG  76 44
      CE1337 1403306 .. 1403316 -  -4.6  -3.44051   CCGTCATCACCACAA                 CGGC AAG ACCG                 ACGGACGTTGCGTGT  53 270
      CE1333 NONE
      CE1332 1397565 .. 1397575 -  -5.4  -3.53811   GTCACCGCGTTGAAA                 CAGT ACG ACTG                 GCAGGCAGTCACCGG  53 310
      CE1324 NONE
      CE1323 1386160 .. 1386196 - -10.2   -4.4458   CACACAGACAAGAAA   CTGCCTCATGGCC-ACT TTCC AGTCGGTCATGGGGCAG    TTGTCACTGTCCGAG  88 45
      CE1320 1384072 .. 1384102 - -13.3  -2.74188   CAGGAGAATGAGAAT      CGCACCG-CGCGAA CTGC CCCGCGACGGTGCG       GCCTACTGGGGGACC  76 255
      CE1302 1365896 .. 1365914 -    -3  -3.25823   GGGTGGTCATATGAA             CTCCATCC TAG GAACGGTG             CAGATTAAAACCAAC  45 93
        moaA NONE
      CE1300 NONE
      CE1299 1362764 .. 1362776 -  -5.5  -2.72344   CCGGACTGTCAACCA                CCAAC CAG GCTGG                TCTCTCCCGCGGTCT  46 164
      CE1297 NONE
      CE1296 NONE
      CE1295 NONE
      CE1294 NONE
      CE1293 1353889 .. 1353937 -  -6.1  -3.17797   CCGACAGATAGGGAA GCGTCCGCAGTAATTATGCCAAG AAC CTTAACATATTTACTACTGAAAC ACCCTGACTAATGCT  54 65
      CE1292 NONE
      CE1291 1351341 .. 1351361 -  -8.9  -3.06183   CTGAGGGTGATCGAA            CTCGAGGTC GCC GACCCCGTG            CGCATTGAGGTCGTC  60 236
      CE1288 NONE
      CE1287 1346877 .. 1346895 -  -4.5  -3.34715   CATCCGGGTGAAATA             CGCCCTT GCCGG AAGGCCG             ATACTCACTCGCATC  49 151
      CE1284 1345737 .. 1345759 -  -5.5  -3.63515   GTCGATGTTGAAGAA           TCCCTGCGC GACGG ACGCAGCGA           CGACACGTGCGAAAG  55 77
      CE1283 1345292 .. 1345331 - -19.4  -4.11394   AGCCGACGTGGAAAA  TCCCGCATCCGGATACCA GGTG TGGTAGCCGGACACGGGA   TCACTGATTACCGCA 100 50
      CE1282 1343741 .. 1343755 -  -4.2  -3.68073   CACCTGATGGAACAA               CGACTC CGC GATTCG               ATCCGGTCACCCGCC  53 328
      CE1279 1340396 .. 1340408 -  -3.3  -3.63991   TATCATGGTTAAGAA                CTTCC GAA GGATG                AACCCGTGGGCTGGA  52 6
      CE1278 1339657 .. 1339715 - -11.7  -2.87622   GAGGTCTAGAACAAC GCTTGTCGACGCACACCGCCGCCACCCCT GAC AGGGGTGGCGGCGGTGTGT-TCTTTAT-C TAGGAGCTGCCGAGC  71 25
      CE1275 1334656 .. 1334691 - -14.8  -3.32769   CCGTGAAAGCAGCAA    CACCGCCGT-GCCTACG TTT CGTAGTCCACGACGGTG    CCACTGTACATATAT  87 204
      CE1272 1332068 .. 1332095 - -21.4   -4.1021   GTCGACAAGCACAAA        GGCCACGTCCCA TGAC TGGGACGTGGCC         TTGACGGGGGAGGCT 100 41
      CE1262 NONE
      CE1261 NONE
      CE1260 1316876 .. 1316918 - -25.1  -3.18383   AGGCTGACTGACCAA CAACAAGCGACCCTTCTCC CCGGT GGAGGAGGGTCGCTTGTTG TCGTGTTGGGCGATG 100 225
      CE1258 NONE
      CE1257 1311512 .. 1311534 -  -4.8  -2.70932   GTCCGCTCTGAAGCA           TGGAATTCCC GAA GAGGACTCCA           TCTACGCTGCGACCT  44 352
      CE1253 NONE
      CE1252 NONE
      CE1251 NONE
      CE1250 1304273 .. 1304292 -  -7.8  -2.83715   TGCACCATGAGCAGA            CCGAAGGC GTTG GCCTCCAG             GTCGAAGCTGCCGGT  54 155
      CE1248 NONE
      CE1247 NONE
      CE1246 1303008 .. 1303023 -  -6.8  -3.82551   AAAGTTGACAAAACA              CAGCGC ACCC GCACTG               CCACGAACCTACTGG  66 55
      CE1236 1294832 .. 1294848 -  -5.1  -2.53581   TATACGTCGAACGCA              TTCCAGG ACG CCTGTAA              AGACCTCGGGATTAA  43 312
      CE1232 NONE
      CE1231 1292314 .. 1292339 -    -4  -3.14132   TCTGGGCGTCATCAA         CGAACCGG AAGCGGATCA CCAGTTCG          TCTCTTCCGCGAAAT  45 15
      CE1230 1290919 .. 1290944 -  -4.6  -2.87229   AGGCGATTAGGAAAG         CGAGGTTTCC TATTAT GGATGCCTCG          ATCGCGGAAATTCGC  46 517
      CE1228 NONE
      CE1227 1289560 .. 1289587 -  -3.4  -2.62396   CATGGTGGCAGATTA        CCT-TTCCCAGCA TCA TGCTGGCATCAGG        GTGTCTACCATCCGG  40 10
      CE1226 NONE
      CE1225 1288187 .. 1288202 -  -5.4  -5.00616   CTGCGCTCGAAAAAA              GGGCTT TCAC AAACCC               AAGTCGCCAAGAAAC  85 169
      CE1223 1286269 .. 1286287 -  -6.7  -3.41569   TCATTTACTTAAATA             TCAGGCC GCTTG AGCCTGA             CGTTTCGTCCAGTCC  56 7
      CE1220 1282117 .. 1282147 -  -5.4  -3.08679   CCTGGCCAGCCAAGA       CACTGCCCGA TCCCATAAACT TCGGGCGGTG       TGCGGGTCGTCAGGG  49 35
      CE1216 1274904 .. 1274923 -    -5  -4.07568   GGGCGCCTGGGAAAA            GCAGCT ACAGACCA AGCTGC             CCCTTGGGAAAACGG  64 392
      CE1209 1264784 .. 1264803 -    -7  -3.28712   GTCCGGTGTGTACAA            CACCGCCC GGCA GGTCGGCG             CCGTGGTCGGCGCGG  54 169
      CE1206 1261213 .. 1261248 -  -3.3  -3.25088   CCTGAAACTGACCAA   CCTG-GATCGGGT-GCT GCGG AGCCACCCGACCGCCGA    TGCTGCTTTCAGTGT  45 467
      CE1195 1252548 .. 1252563 -  -2.5  -2.90075   TGGGGGCCAATCAGA              TCCGG ATAGCG CCGAA               GCTGTCGGCGAGGTT  40 5
        aroE NONE
      CE1193 NONE
      CE1191 NONE
         kgd 1243230 .. 1243260 - -19.7  -4.56914   GCAGGCAAAGCAAAA       CCCCGCCCGCATC TAAAG GGTGCGGGCGGGG       TTCAAGGTATCAACC 100 54
      CE1189 1239525 .. 1239543 -  -2.4  -4.44277   GATTAAAATGCAAAA             GATGAC CAAGGGC GCCATC             GCTGCAGCAGCCGCA  65 522
      CE1184 NONE
      CE1183 NONE
      CE1182 1234343 .. 1234357 -  -3.4  -2.97735   CACCTAAATAGCATA               GTCCGC AGC ACGGCC               AAGACCTAAGTCCGT  42 31
      CE1181 1233146 .. 1233184 - -21.9  -5.10968   AGCAACAGATAAAAA  GAAGCCAGCGCATCCTCC TGTC GG-GGATGCGCTGGCTCC   GGTGTATCCGGGGTA 100 44
      CE1178 1231518 .. 1231528 -  -2.4  -3.34716   TCACCGTGGAAAAAT                 CCGC ATG GAGG                 CACTGCCCGAGGATT  45 430
      CE1176 1230167 .. 1230183 -  -7.9   -3.7941   CATCCTGGATAAGAA              CGTCGTG GTG CGCGACG              GTGAGCTCATCGGAG  65 222
      CE1174 1227558 .. 1227595 - -24.3  -4.17296   TGGTAGACATAGAAA   TGCCGGGGTGCCGT-CCC CTT GGGTACGACACCCCGGCA   GTGGGGGTGGGGGAA 100 49
      CE1173 1225864 .. 1225904 - -34.3  -3.61178   GGGAGGTATGTGAAA  CGGCCCGCGGTGGAATCAA TGG TTGATTCCACCGCGGGCCG  TTTTGTCGGTGTTGT 100 50
      CE1165 1219336 .. 1219370 -  -5.7    -3.767   TAGGTATTCACGAAA    CCAC-GCA-TCACCCGG GGT CCGGGTGCTTTCCGTGG    TGGTGTGCAGGGTGG  58 89
      CE1164 NONE
        dapD 1216450 .. 1216465 -  -2.5  -2.63073   GTTGTCCAAGAAGAT              CGCCGG ATGGA CCG-CG              GGTATCTCGGAGCAT  38 457
      CE1155 NONE
      CE1154 NONE
      CE1153 1207642 .. 1207667 -  -3.3  -2.72558   ACAATTTCCTAAGGA         CGGTCAACAAT GAAC ATCGTTGAGCA          GATCATCTTCTTCAT  41 334
      CE1151 NONE
      CE1150 1205706 .. 1205721 -  -4.6  -3.04515   AAAGATGCGGGAAGA              TCCGGA AAGA TCCGGT               GGGTAGTTGGGGGAT  47 42
      CE1149 NONE
      CE1148 1203967 .. 1203977 -  -4.6  -3.77196   CTAGCACGCAGGAAA                 GCAC CCT GCGC                 ATCGTCGCCGCCGTG  58 404
      CE1144 1201514 .. 1201526 -  -4.8  -2.57822   AGTAAAGATGAACAG                CAGG TTTTT CCTG                ATTTTTCTGAGAATA  43 73
      CE1142 1199200 .. 1199256 - -28.8  -2.87931   CTGATTCCTTACACA GGGCCTGACTCCAGGTGGCCGGTACCC GATC GGGTACCGGCTGCCGGG-GTCAGGCCC TCAACCGTGTTCAGG 100 61
      CE1140 1196143 .. 1196158 -  -3.9   -4.4648   ACGTGTAGGAGAAAA              CCCCG GGCGCT CAGGG               ACCGGTCAGGTAGTT  68 20
      CE1133 1189130 .. 1189162 -   -12   -3.0497   AGAGTAGTGCCAACA      CCACCCCGACAC TGCGGGTGG GCGCCGGGGTGG      TGGGGGTTGCGTGTG  69 99
      CE1131 1187804 .. 1187851 - -24.2   -3.0218   ATATATCCACACAGA TAACCCCGACCGAGGGGAGCTG TTAT CAGCTCACCGCGGCCGGGGTCA GGTACTGCTGTCCTA 100 38
      CE1130 1186654 .. 1186667 -  -9.5  -2.85668   GACCGGGATATGAGA               CCCCG CGCG CGGGG                TTCCATGTCTCCCGC  58 265
      CE1127 NONE
      CE1126 NONE
      CE1125 1182264 .. 1182306 -  -8.5  -3.35197   TTGTACAGATAGCAA CCGGCGCCG--GAACCAACC GGGAAA GGG-GGTTCAACGGCGCCGG ACTGCGGGGTGGTGT  64 56
      CE1124 NONE
      CE1123 1178958 .. 1178986 -  -2.9  -3.80133   GACCCTGACAAAATA        CGGGGATGTTCCC ACC GGGGAGTTCCCCT        TCGAACCCGATCCCG  55 339
      CE1121 NONE
      CE1118 1176496 .. 1176510 -  -4.9  -3.65351   TCACGGTGACTCAAA               GGCGA TTGGC CCGCC               GAATCCGGGGGTGAA  56 79
      CE1117 NONE
      CE1116 NONE
      CE1115 NONE
      CE1114 1172386 .. 1172424 -  -6.2  -2.76671   AGATGCAGCTGAAAT  CCAGCGTGGTGAAGAAAC TCTAG GTTTCTT-ACC-CGCCGA  TAGCTCTCACCGCGG  49 15
      CE1105 NONE
      CE1104 NONE
      CE1103 1162041 .. 1162054 -  -4.5   -3.2048   CCGAAATTTTATCAA               CCCCA GCCC TGGAG                TGCAGGTTGCCTTAT  49 37
      CE1102 1160054 .. 1160081 -  -6.9  -2.55999   TCACTCCAGATCAAC        GCCCGGGAACG CATCAT CATCACCGGGC         CGAACGGGGCCGGGA  50 524
      CE1100 1157779 .. 1157797 -    -6  -3.28712   TGTGGGCGGGGAGAA             GGGGTA CACCGAC TACCCC             GTGATGGAGTACAGC  54 41
      CE1096 1153698 .. 1153739 - -10.8  -3.14344   CACGGCCTGGATGAA CTGCCCACCGGCACCCGCGC CTGG GTGCGGAT-CCGG-GGGCCG TGGCTGATCCTGGCG  63 107
      CE1083 NONE
      CE1082 1138596 .. 1138620 -  -6.4  -3.21276   GTCCGTGGCATAAGA          CACCCCCGTA TGACC TACTGGGATG          GTGCCCGGCCGAGCT  54 15
      CE1081 1136989 .. 1137027 -  -8.2  -4.18018   TCCCGGCACGGAAAA  CAGGA-CTCCACCACCC GGTTCA GGGCAGTGAAGATCCCG   GTGCGGGGGATCCGG  74 86
      CE1080 1136161 .. 1136186 - -21.9  -3.53091   ACCTGGTTGCTGAAA         GAGCCCGGGGG GTCA CCCCCGGGCTC          TTTGTCAGTTGTACA 100 30
      CE1078 NONE
      CE1077 1133008 .. 1133022 -  -9.2  -3.35996   CATGTGCACCTACAA               CCCGGG CGC CCCGGA               ACAGGGCCAGGCCCC  67 516
      CE1075 1131463 .. 1131493 -  -8.3   -2.9006   AACCGACCCGATACA       CCCTTCCCGCC GCATAGGAG GGCAGGAAAGG       GGGGCTGGTTGTCAG  56 148
      CE1074 NONE
      CE1073 1128861 .. 1128900 - -29.5  -3.14132   GGGCTTGTCGACGAA  CAACCCAGCCCGTCCCC ACAGAA GGGGACGGGCTGGGTTG   TTGTGGCGGGGCAGG 100 45
        fumC 1126356 .. 1126383 - -22.8   -5.5762   ACCAAACAGAAAAAA        GGGGCAGGGCAC CGAA GTGCCCTGCCCC         TCCTCGTGGTGGCTA 100 50
      CE1067 1122675 .. 1122693 -  -7.3   -3.1505   ATCAGTCGGGATCAA             CCGGCGG TGGAT CAGCCGG             TTGTGGTGAGCAGGT  54 18
      CE1066 NONE
      CE1065 NONE
      CE1064 1120307 .. 1120318 -  -3.6  -3.53343   AAGCTGCTGCCCAAA                CCCG ATAT CAGG                 CCCTAGTGCTGCACT  51 28
      CE1062 1118575 .. 1118617 -   -12  -4.77165   GCCGGGAGAATAAAA GCAGCGCCC-GCCCCACCG GTTGAA CGGTGGAACAAGGCGCTGT GGGAGAGTGCAGAAA 100 45
      CE1057 1113118 .. 1113131 -  -5.9  -3.61398   TGTCGCGGTGAAGAA               GGACG GTTC CGCCC                GGGCGCTGGGCAACA  57 322
      CE1051 NONE
        greA NONE
      CE1049 1107263 .. 1107303 - -24.8  -4.65916   TCGAGCGCAAGAAAA GCTCCGGCCCGC-CCCCTG TGAT CAGGGGAGCGGGCCGGAGT  TTCTCTGTGTATCCG 100 55
      CE1043 1102761 .. 1102818 -  -5.6  -3.72576   CGCTTTTCGACGAAA CCCTGAC-C-CC-GCATCCCGTCACCTCC TCA AAAGGTGGCGGGATGTTGGCGTATCGGGG CATGTTCGGGCGTCG  58 67
      CE1041 1101104 .. 1101120 -  -4.4  -3.55548   CAAGACGGGTGGAAA             CCTCACG ACGG CG-GAGG              GGTGGACCACGGCAC  51 342
      CE1039 1099638 .. 1099683 - -20.7  -3.21099   CCGGTGGATGACCAA CGCCACACCCGCCACATCA-TA TGT TATTGATGTGACTGGTGTGGCG TTTGTGATCATTCGA 100 81
      CE1038 1099122 .. 1099137 -    -9   -2.6415   GAAAGCAGTCACAAT              CCAGAG TGAT CTCTGG               GTTAAAAAGTGCGGT  57 90
        lysI 1096483 .. 1096504 -  -2.8  -4.16033   GGGAAAGAAGAAGAA           CCCCGGCG TGATCT CGGTGGGG            CAGTAGGGGCCCGGG  60 53
      CE1030 NONE
      CE1029 1088241 .. 1088261 -  -8.3  -4.37886   TCACGGGCGAGAAAA            CTCCAGC CGGCTTC GCTGGAG            CTGTCCCGCACCCTT  80 125
      CE1027 1085057 .. 1085080 -    -3  -2.67903   AAAACACTGACACCA          TCATCGAGGC ACTG ACCACGCTGA           TGGACAGGCATCCAG  40 332
      CE1025 NONE
      CE1024 1082140 .. 1082162 -  -8.4  -2.89793   GCAGTCAGAGAATGA           CGCGGTGC GTACTGA ACACCGCG           GTTCCCGGCGCGTGG  55 225
      CE1017 1073870 .. 1073884 - -12.8  -3.52475   CGCAAGACAGCATAA               CGCCCG AAG CGGGCG               GGGCGGGGTTATTCG  81 61
      CE1016 NONE
      CE1015 NONE
      CE1014 1070688 .. 1070702 -    -7  -4.28018   AACAGGGCACCAAAA               CGGCCC AGG GGGGCG               GTCACAGGTTCGGTC  74 39
      CE1013 NONE
      CE1012 1069763 .. 1069800 - -22.1  -4.51699   ACAAGCATGAGAAAA   GGCCACTGAGGTGACTG TGCA CTGTCACCTCAGCGGCC    CCGGTTGGAGAGCAG 100 48
      CE1011 1068859 .. 1068883 -    -7  -3.14931   GCCACGGTGCACCAA          CTGCCCGGTG GTCTA CACCCGGCTG          CTCAAGTCCGGTGCC  51 289
      CE1006 1065323 .. 1065339 -  -2.1  -3.40403   CCTCGTTGAGCAGAA              CATGGGC TTC GCACTTG              AGGTGGCCCGGGAAT  45 157
      CE1002 1062559 .. 1062571 -  -2.6  -3.15574   CTAATGGCATCAATA                CCCG GGCCA CGGA                CCGTATGACCTTTTT  42 253
      CE0992 1053666 .. 1053705 -   -26  -3.50869   CAGCAGGCCACACAA  CGACAAGAACCCACCCTG CGTA CAGGGTGGGTTCTTGTCA   CGACCGCGACTATTC 100 35
      CE0991 1052975 .. 1052985 -  -4.6  -2.83517   AGGTAGACAACACCA                 GGCG GGG CACC                 GAATTGGTTTGATGG  44 41
      CE0990 NONE
      CE0989 1051711 .. 1051752 - -19.6  -3.32844   CCGGGTACGCGACAA CCCCTGATCCCGGGTGC CTGAACTGT GC-CCCGGGATCAGGGG TTGTCAGCATCTGTT 100 49
      CE0986 NONE
      CE0985 1047064 .. 1047092 - -21.8  -3.96148   GCCGTCCACGACAAA        GGCCCGATCCCC GGCTT GGGGATCGGGCC        TTCACCATGTCGCAG 100 93
      CE0983 1044100 .. 1044116 -  -2.2   -3.4252   GTTGATCTATCACAA              CCCG GCTGACCCA CGGG              TGTTCGTGGAGATCG  45 146
      CE0980 1041106 .. 1041126 -  -3.2  -4.46212   TCCCCTATGAGAAAA           TCGACCGGC CCCT GCCGGA-GA            TACCGGAACGGCCCG  69 359
      CE0976 1038480 .. 1038503 -  -8.1  -2.62983   GCCACCCGCATATCA          CGGTGGTGG TTGATC CCACCATCG           GCGACTATGACGTGG  53 440
      CE0969 1031212 .. 1031230 -  -7.3  -2.77899   GGGGCGGATGAACTA             CGCCGGG GTGCT CCCGGTG             GCGCCGGGGGCGGTG  51 234
      CE0964 1022607 .. 1022625 - -13.1  -3.28712   GGTCGGGCCGGAGAA             GGCCGCC CTGGC GGCGGCC             GTCCTGTTCACCGTC  74 414
      CE0955 NONE
      CE0954 NONE
      CE0953 1013045 .. 1013064 - -10.7  -3.48593   TACCGGTTGAGAGAA            CCACCCC CACCGC GGGGTGG             TTCTTGGCATTTCCG  71 45
      CE0945 NONE
      CE0944 1005219 .. 1005250 - -12.2   -3.2661   CAATCAGTTAGAAGA      CGCGCCGCACCGGAC GGG GTCCGGGGCG-CGAG      CATGCCAGCTGAGAG  75 195
      CE0943 NONE
      CE0942 NONE
      CE0941 NONE
        rpsR 1004131 .. 1004170 -   -23  -4.31164   CTGACACAACAGAAA  GAACCACCTGCTCCCGGG AAAT CCAGGGAACAGGTGGTTC   TTTAAATGTCGCTGT 100 58
        amtR 1001971 .. 1001981 -  -4.6  -3.71527   TCGCAATGATTGAAA                 CACC CCA GGCG                 GTGCTCAACGTCGCA  58 480
      CE0934  996362 ..  996387 - -17.7  -4.74103   CCGTGAACGCAAAAA         GAGGACAGTCC GGGT GGACTGTCCTC          GGTGCGGATCCCATG 100 63
      CE0933 NONE
      CE0932 NONE
      CE0931  992220 ..  992232 - -10.5  -2.62263   ACGGCTCCCAGACCA                GGCGC AGC GCGCC                GTCGCGGCCCTCCAT  58 239
      CE0929  989495 ..  989508 -  -4.5  -3.06796   CCTGACCCTACCTAA               GCGAC CACC GTCAC                TGCAGGGAATCGGTT  47 88
      CE0928  988188 ..  988202 -  -6.4   -4.2558   CATTCGCCATGAAAA               CTCCTC GGT GAGAAG               GGGGTAAAGGGGATA  72 212
         pgi NONE
      CE0926 NONE
      CE0925 NONE
      CE0924  984162 ..  984172 -  -3.2  -3.14132   CCCGTCGGTTATGAA                 CCGA TGA TCAG                 GTTGTAGAACCCCCA  43 45
      CE0920 NONE
      CE0919  976560 ..  976576 - -11.5  -2.78463   ATCGCGCCGATCATA              CCGCGAC CTT GCCGCGG              ATGAGCGGGTGCGGA  66 4
      CE0918 NONE
      CE0917  975724 ..  975765 - -20.1  -4.00066   TGCATAACGCATAAA CGGCGCCCGTCATCAGCCC AATC AGGCTGGTAGCGGGCGCCG  TTGGTGTGTCGGGGA 100 60
      CE0915  973255 ..  973267 -  -2.7  -4.19704   GAAGTGGAGGTAAAA                CCTAT TGA ATAAG                GACGGTGTTCCGGCT  59 195
      CE0914  971765 ..  971814 - -13.4   -4.7497   GGGACGCATGAAAAA CCCGCCTGCACCGTGGTCTCCA TCAGTG TGGGGGCCGGTGTGCAGGCGGG CGTTATATAGGAGTA 100 64
      CE0912  961490 ..  961533 - -35.6  -3.14344   TAGCGGGGCCACCAA CGTATCCGGGCCGGGAAACC ACAT GGTTTCCCGGCCCGGATACG TTTAATAATGAAGAG 100 49
       accDA  955263 ..  955277 -  -8.6   -2.7094   CCGGAGCCAGAGAAT               CTGTCA TAA TGACAG               GCGATGGTTCCGGCC  58 492
      CE0903  951954 ..  951994 - -14.8  -5.27477   AGCTTAACGAAAAAA CGCGCTGCCCCGTGGTACCG GGG CGGTA-C-CGGGATAGCGCG TCCTGCAGGAAAAGC 100 52
      CE0902 NONE
      CE0901 NONE
      CE0898 NONE
      CE0897 NONE
      CE0896  944925 ..  944972 - -30.8  -2.91681   GCCGAACCGGACACA GCAACGGTCCCCGGGGTTCAGA ATGA CCTGAACCCCGGGGACCGTTGT CCTATCTGTGTGAGT 100 84
      CE0894  943285 ..  943321 - -27.3  -3.88498   GGTGCAGACACGAAA    GGGGCGGGCCCTCCCGC GAT GGGGAAGGGCCCGCCCC    TTGTGATCCAGCCGG 100 83
      CE0892 NONE
      CE0891 NONE
      CE0890  938267 ..  938306 - -18.6  -4.99035   CCAGGCAGACAAAAA  GCCGGTGGCCACCACCGA TTTC TCAGTGGCTACCACCGGC   AGCATATTTCCCTGA 100 49
      CE0888  935524 ..  935535 -  -2.2   -4.7254   ACTGTTTACTAAAAA                CACA GGTC CGTG                 CGAAGACGTTATAAG  70 34
      CE0887  934927 ..  934943 -  -5.1  -3.93695   TTGATGAGTGAGAAA              CTCATCC GCC GGATGAC              TAAGGGTTCCTGGGT  59 40
      CE0886  933147 ..  933166 -  -9.2  -2.65808   AGTCGTAACAAGGTA            GCCGTACC GGAA GGTGCGGC             TGGATCACCTCCTTT  60 51
      CE0880  925462 ..  925516 - -18.5   -3.3506   CCGAAAGCCTCATAA CACGAGCTCCCCGCCACCCGGGGGCC GTGA GGCCCGCTGGTGACGGGGAG-TGGGG GAGGGGTGGGGCGTC 100 50
      CE0879  924296 ..  924354 - -14.8  -4.30809   TAAGATCCACGAAAA GAGCAAACACCCCCGACCGCAGCCTTCCC ATGA AGG-AGGACGCAGTCGGGGGTGTT-G-TC TAGCTGTGGGAGGTT 100 39
      CE0874 NONE
      CE0873  919695 ..  919709 -  -3.5  -2.56242   AACAACAGGAAAAGG               GGAAC CCAAT GTCCC               TTGGATTCTAGGGTT  40 479
      CE0871 NONE
      CE0870 NONE
      CE0869 NONE
      CE0868  914177 ..  914217 -  -3.1  -3.25719   GGAGGAGATCAGCAA  CGAGCGCCTGGATGCTGCC AGC AACAGCACCAATGATCTCG  CGTCGGCCTGGCCGG  45 441
      CE0866  913441 ..  913480 - -19.4  -3.06183   GGCAGCTCCACCGAA  GAGGGAGACCCCAGACCA TCAC TGGTCTGGGGTTTTCCTC   TTTTACACTGCCGGT 100 28
      CE0848  894854 ..  894867 -  -9.5  -3.54424   CGCGATTGGGCGAAA               CCGCC GCCG GGCGG                TGAAGGTGGCCCGGG  65 344
      CE0836  884650 ..  884663 -  -2.3  -4.58076   AGAAGCGATAGAAAA               GTTCC GGGA GGGAC                TCGATGAGATCGAAG  67 168
      CE0823 NONE
      CE0822  877553 ..  877566 -  -3.1   -3.6003   GAAATCACTCGGAAA               GTAGA CAAC TCCAC                TGTTGACTAGTTCGA  49 1
      CE0821 NONE
      CE0820 NONE
      CE0819 NONE
      CE0818 NONE
      CE0817  874512 ..  874533 -  -9.4   -5.1523   CCGAGAAGAGAAAAA           CCAGCAGC GGGGAG GCTGCCGG            ATAAGTTCAGGATTT 100 39
      CE0810 NONE
      CE0809  867123 ..  867171 - -15.6  -3.57213   GACAGTAACAATGAA TTAACCCAGAGATC-CTGTCTCC AGAA AGCAACAGTGATCTCTGGGTTAA GCAGAGTGCTTTCTG  88 77
      CE0801 NONE
      CE0800  856223 ..  856234 -  -5.8  -3.09135   ACAACCTTGAAGACA                TCGG TGGG CCGA                 GCGCAGGTCTGATGT  49 350
      CE0798  853897 ..  853923 - -15.1  -4.52589   CCTGGGCAGACAAAA         CGCCCCTGGCC GAGCG GGCCAGGGGCT         ATCTTGAGGCGTATC 100 70
      CE0796 NONE
      CE0795  851089 ..  851126 -  -8.3  -3.06133   TAACCGGCCACGCAA   CTGCC-GGGTGTGCGGCA ACC CGCTGGACACCCCGGCGG   AACGGGTCGTCGGCC  57 286
      CE0786 NONE
      CE0785  836451 ..  836463 -  -3.3   -3.1505   AGCATCGTCTACGAA                TCGAC GGA GGCGA                ACACCTGGGTCGGGT  43 302
      CE0783  835198 ..  835228 - -22.8   -5.4505   GCGGGTAAGAAAAAA       CCATCCGGAAGAGA ACT TCTCTTCCGGATGG       TTTATCTTATTTAGG 100 276
      CE0781  832491 ..  832509 -  -4.5  -3.65046   GCCTGAGTGGAAGAA             GGATGAC TCGGG GCCACCC             CTGTTCAATGCCCGG  56 439
        aroA NONE
      CE0778  829913 ..  829932 -  -6.4  -3.13403   CCTCGGTGACGAAGA            CGCCGA ACTCACCG TCGGCG             ACGCCCAGGACAACT  51 90
      CE0775  828279 ..  828304 -  -7.5  -3.16742   GCCAAGCTGGAGGAA         GCCGTCACAGCC CTC GGCGGCGA-GGC         TCAGATGCGCAACAT  55 295
      CE0760  812034 ..  812054 -  -8.1  -2.78816   CCAGGTCCCAGGACA            CCCCGGTGC ATC GTGCCGGGG            TGTCAGTATTGGAAG  54 28
      CE0757 NONE
      CE0754 NONE
      CE0753 NONE
      CE0752  804661 ..  804675 - -12.8  -2.92613   GTTTACCTCAAATCA               CCCCCG TGC CGGGGG               CAGTGCTTGACGACG  74 65
      CE0751  803220 ..  803246 - -15.9  -4.49981   CAGACTATGACAAAA         CCCCGGTCACC TGGTG GGTGACCGGAG         TGTCATGGGGTGGGG 100 55
      CE0750  802558 ..  802571 -  -2.3  -3.54653   ACTTGGATCATAGAA               CCCTG GTGT CAGTG                AGGGAACAGTAACCC  47 81
      CE0749 NONE
      CE0748 NONE
      CE0747 NONE
      CE0746  799311 ..  799333 - -11.3  -2.73364   GGTGGAGGCCAAGGA           CGAGGCGCT CAAAC AGCGCCTCA           TGGGCGAATAGATCA  66 495
      CE0743  798372 ..  798398 -  -5.1  -3.28924   CATGCGCCCGCACAA        CACCGGCCACTG GACC CAG-GACGGGTG         TGTGACCAGCCAGTT  49 308
        dtsR  793986 ..  794037 -  -4.1  -4.08767   GGCAGGCGCGGAAAA CGCACAGCGCCCGCACCTGCCAGC AAAGG GCCGTG-GGTGCGGGCGTAGGGGG TGGTCCCGGGTGCTT  60 39
       dtsR2  791911 ..  791938 -  -3.3  -3.86524   ACAGCTGCGGACAAA        GCCTTCTCCGGC GTGGT GCCGGAGG-GGA        AGACGGTTTACAGCG  55 33
      CE0736  791571 ..  791615 - -23.8  -2.61582   GAGTCTAGTCATAAC GACAAAGGACACCGTGATCC TGTTC GGATCACGGTGTCCCTGGTC CCGGGCGGTGGGACT 100 41
         maf NONE
      CE0734  789802 ..  789818 -  -5.8  -2.57132   GGGCTGCGGGACAAT              CCCTGG TTCAT CCAGGA              GGGTGGCGCTCCCTG  45 314
      CE0732  787459 ..  787479 - -12.5   -4.8622   CCCCGTAAGGAAAAA            GCCCGCACG GAA CGTGCGGGA            GGGGCGGCGGTGGGG 100 55
      CE0731  786106 ..  786132 - -22.4  -2.83715   GTGACGACGACCAGA         CCCCGCCCGTAT CTC ATACGGGCGGGG         TCTGGTGTGTGGAGG 100 48
      CE0728 NONE
      CE0727  779897 ..  779934 - -17.9  -3.45571   CCGCTCAAACACGAA   TCCGGCGCTGCAGTCT GTTCTCG AGACTGC-GCGCCGGA   CCTTCGCTGCGTTCG  93 118
      CE0725 NONE
      CE0724 NONE
      CE0723 NONE
      CE0722  773674 ..  773684 -  -8.2  -3.14132   CCGGCGCGGGATGAA                 CCCG GGC CGGG                 GGTGGTGGTGTGTCA  57 60
      CE0720  770873 ..  770921 -  -2.2  -3.75665   GCATACTCGACGAAA GGGGCATCTGCGTCCGGCTCCGC GTAG ACGGCGACAGAGGC-GATGCCTT CATCCCGTGCTGCGC  51 442
       accBC  769165 ..  769205 - -18.5  -3.60627   GGAGGGCAGGCGAAA CGAG-TGAAGCACCCCGC GTTCAG GCGGGGTGCTTCAACTCA  GAACAGGGCTGTCTG 100 54
      CE0715 NONE
      CE0714 NONE
      CE0713  759068 ..  759080 -  -7.7  -3.01712   CGGTGGGGTTGAAGA                GTGAG CTG CTCAC                CCCTGTTGTCAAGCT  54 433
      CE0711 NONE
      CE0710  754684 ..  754713 - -17.3  -3.14132   GTGCCTTGTTATCAA       CCTCCCCCTGATGA TGT TC-TCAGGGGGAGG       CTCTACGTACCTCAC  91 37
      CE0706  746022 ..  746061 -  -5.7  -3.53012   CCCGCGTGCGCGAAA TCCGCAAGATCCGC--GGC TACA GCCAGGAGGAGCTCGCGGA  GATCGTCAACATGAG  55 311
      CE0703 NONE
      CE0702 NONE
      CE0701  743816 ..  743831 -  -4.6  -3.70149   CTGATAGGAGTGAAA              CCGCAG TCCG CTGGGG               TTAACCGGTCGGCCG  56 26
      CE0700  742458 ..  742506 - -23.9  -2.87501   GGGGACTAAATAGTA CCGACGCCCCATGACAGGACC TTAATGT GGTCCCGCCGCGGGGCGTCGG GCGGATGAACAGTCA 100 43
      CE0699  741114 ..  741134 - -13.3   -4.1552   GAGGTGGTGAAGAAA            CAGGGGTAG GGG CTACCCCCG            GCGCCTGCGTCCGAA  95 17
      CE0694 NONE
      CE0693 NONE
      CE0692  734664 ..  734712 -   -27  -3.59262   GGTGAGAGGTTGAAA CAGTGGTGCCGCACTC-TTCCCA ACTA TGGGAAAGGGTGCGGCACCACTG TTTTTCCTCCCTTGT 100 107
      CE0687 NONE
      CE0686 NONE
      CE0685 NONE
      CE0684 NONE
      CE0683  726348 ..  726365 -  -6.3  -3.46813   CAACTATCAAGAATA             CAGG-GTG AGG CACGCCTG             CGGACCCTCAGGGAA  56 47
         icd  724045 ..  724094 - -35.1  -3.87815   CTCCAGTGCCAGAAA CGGCCGACGGCCACGATCCCCCG TGGG CGGGGGAGCGTGGCCGTCGGCTG TCGGCTCCGGAGAAG 100 44
      CE0681  722868 ..  722897 -   -18  -3.35813   CGCTACCCTAATGAA       CCGCTCGGTCTA GTGCAA TAGACCGAGCGG        TTCGGCCCCCGCATG  93 401
        metY  721373 ..  721429 - -20.9  -2.54896   GTGGGACTGAATGTA GCGATGCCCCGCCTGTGGGG-CGCGC GCGACA ACGCGTCCCCACCGGCAGGGCATCAG TCAAACCGCGGACAA 100 42
        metX  720005 ..  720048 - -26.2  -2.89191   TTACACGGCGACACA GGACCTGAGCTCCG-CCCCCT TCA AGGGGGTCGGAGCTCAGGTCT TTCAGCCCTGTGCCC 100 57
      CE0676  716782 ..  716814 -  -3.9  -3.01791   ATTCCTTCCGGAAGA      TCGCCGCGGCCGCAC CGG GTGCGGTCATCGCCA      CCAACACCTCCTCAC  44 519
      CE0665  708044 ..  708091 -  -4.1  -5.24531   ATTTTGTACAAAAAA GGGCCCCCATCCCGTAC-CCCTG TTCG CAAAGCGCAC-GGTTGGAGGGCC TGGTGAGGGGGGTTA  84 38
      CE0664 NONE
      CE0663  706386 ..  706405 -    -7  -4.03234   GGGTGTGGAGAGAAA            GTGCCGGA TGGC CCCGGCCC             GCGCGGGGTGGCTGT  68 98
      CE0662  704775 ..  704807 - -29.3  -4.87803   CAGTTTTAAAGAAAA      CCACCGCGTCCCCTG GTG CAGGGGACGCGGTGG      TTGGGATGGTGGGAG 100 47
      CE0661  703170 ..  703183 -  -3.1  -2.70932   TGTTTCCCGCAAGGA               CG-GCA AAC TGCTCG               GGGATGTCCACCCCG  41 494
      CE0658  701583 ..  701594 -  -4.4  -3.81146   CGTGGGAAGTAACAA                CATC TGGG GATG                 ACTGGAGTGCCTCTC  59 383
      CE0657 NONE
      CE0656  698717 ..  698730 -  -9.5  -3.16055   GAAACTCCCCATCAA               CCGGG TCGC CCCGG                ATGTGCACGTGGAGG  60 117
      CE0652  695456 ..  695487 -  -5.8  -3.02144   CTACCTCGCCGAACA      CGACG-TGGTCCCCG GCT CGCGGATCATCATCG      CCAGGGAACCCTTCG  49 280
      CE0647  690065 ..  690077 -  -5.5  -4.07687   AGTGGGCGGGTAAAA                CCCTC TAC GAGGA                TGTCCGCACCGAGAC  66 478
      CE0645  688113 ..  688154 - -18.7  -3.35046   CTAGTGGCGTAAATA TTTCAGGCCCCAGGGGGAT CATG ATCCCCCTGGGGCCTGTTG  TGTTTCCCGGTGGTT 100 42
        crtE NONE
      CE0642 NONE
        crtB NONE
        crtI NONE
       crtYe NONE
       crtYf NONE
       crtEb  679592 ..  679626 - -24.4  -4.32579   ACACCCCACAATAAA     GCCCACCTGCTGAGGG ACT CCTTCAGCAGGTGGGC     TTTCCCTGAGCCCGT 100 76
      CE0633  675106 ..  675148 -  -7.1  -3.85698   GTGGTGGCGGACAAA TTGGAGCCCCTGCCG-GTC GGGGAGT GGCTCAGCAGGGGCTC-AA GGGATTTCCGGTAGA  66 58
      CE0631  670857 ..  670877 -  -6.9  -2.58544   TGGGACGTCGACAAG            CTCTCAACG GGG CGTTAAAAG            TAAGCTGAATTACTC  50 35
      CE0630 NONE
      CE0629  668905 ..  668936 - -19.5  -3.65991   ATCCGGGGAACAGAA      CAGGGGCGCACCC CTGTAT GGATGCGCCCCTG       CTGATGTGACGGGGA 100 71
      CE0625  663354 ..  663398 -  -9.4  -5.08824   GCGGTAGCGAAAAAA CACCGCCCG-GAGATGCCAC TGTTCAC GTGGT-TCTCTCAGGCGGTG TCGCGTGGGCGGGGT 100 45
      CE0622 NONE
      CE0621  661101 ..  661114 -  -5.9  -3.22475   GTCATCCTCAGAAGA               CACCG GGCA CGGCG                GTCACACCGAGCAGA  51 4
      CE0620  659531 ..  659582 -  -4.2  -3.91897   GCGCTGATCCAGAAA CGCGCCGATGACCCCGC-CGAGGTG ACC CGCCTGGCACGCGGTCAGGAACGCG AACTACGACAGTGGT  58 443
      CE0618  657431 ..  657473 -  -7.1   -3.9777   CTGAACATTGAGAAA CCTCCCACAGCT-TCCACC TGTGAAT GGTGGTGAGCTG-GAGAGG TTCTGGAAAATTAGT  68 49
      CE0610  646618 ..  646629 -  -5.8  -2.58427   AAGAGCTTCCAGAAG                GTGC CGCT GCAC                 TTCAACGGGTAGGTT  46 372
      CE0607  643210 ..  643257 - -32.3  -5.29445   GGCGAATAACAAAAA GGCTGTTGCCCGCACACCTCCC GATGA GGG-GGTGTGCGGGCAACAGCC CTTTTTCTCTGTAGC 100 42
      CE0604  640825 ..  640847 - -13.5  -4.96646   CTAGAGAAGCAAAAA           GACCCGGTT TGAAT AACCGGGTC           ACTACTGTTTAAACA 100 34
       gabD2  639206 ..  639230 - -22.9  -3.97947   GTGATGTAGCAGAAA          CCGGCCGGGTG CCC CACCCGGCCGG          TTTTTGTGCTTATCG 100 35
      CE0592  626983 ..  627005 -  -5.5  -4.19238   GGCGGAATTTGAAAA          GGCCCTG-GC CAAG GCACAGGGCG           AGGTGGCTAAGACCA  66 213
      CE0579 NONE
      CE0578  612190 ..  612204 -  -2.8  -3.88654   CAAGAAGAAGAAATA               CGGA TTCCTCG TCCG               CCCCGCCACGCTGAT  56 302
      CE0563 NONE
      CE0562 NONE
      CE0561  594815 ..  594832 -  -2.1  -3.90762   GACTCCTGAAAAAGA             TGCTTTTC GAC GAAAAG-A             TGATCGCCGAGGTGG  53 59
      CE0560 NONE
      CE0559 NONE
      CE0558 NONE
      CE0557 NONE
      CE0556 NONE
      CE0555  587772 ..  587813 - -24.5  -2.66452   AGCTGTAGAAGCAAG TAAGGCCCCCG-CTCCCGGG TTA CCCGGGGGACGGGGGCCCTA TTGTGTTGTGGGGTG 100 350
      CE0548 NONE
      CE0547  582611 ..  582632 -  -2.9  -2.53876   GGCCAGCGCAACCCA           GGCCACCAC CGTG ACGATGACC            ATCCTGGTCAGCGTG  39 74
      CE0546  581561 ..  581586 -  -6.7  -2.72049   CACATTTTCCAACTA         TGTGGCCACCC TGGT GGGAGACCGCA          ACCGGGAGGGTCACC  49 36
      CE0545 NONE
      CE0544  578477 ..  578489 -  -3.3  -2.78935   ATAGCGCTGATCACA                GGGCA CCG TCCCC                AAGCGCGGCCTTCAC  41 8
      CE0543  577300 ..  577329 -  -4.4   -3.5594   AAGGCACTGGGGAAA      CCGCGCAGGGAGAT CGCC ATCTCC-TAC-CGG       CGCGAGGGCTACCCC  53 386
      CE0540  573013 ..  573040 - -17.8  -3.92324   CCTCTCAATATGAAA        CCCGCACCCGGTG CAA CAC-GGGTGCGGG        AAGGGAAAATCCCGC 100 71
      CE0539 NONE
      CE0538 NONE
      CE0537  570754 ..  570764 -  -2.4  -3.59262   GTGGATATCCGCAAA                 CCGG ATG CCTG                 GGCACTGGTGTCCTA  50 268
      CE0532  567549 ..  567577 -   -16  -3.41229   ATACGTTCAGCACAA        GCCCCATCCGGT CATGC ACCGGGTGGGGC        TTTCTGCTGCCCGGA  89 53
      CE0519  558505 ..  558528 -  -5.9  -2.89564   GGTTCATCGTAGACA          CCACCGGGC CGGACT GCCGGGTGA           TGATCGATCCCCACC  47 480
      CE0513  551840 ..  551859 -    -5  -3.57144   CGCGCCAGGTTTAAA            GGAGCT TATCGACG AGCTCC             ATCAGAAAAGTTCTG  55 221
      CE0511  549670 ..  549691 -  -9.5  -3.17982   ACAAATCTTGACGAA           GGCACACAGT CAG ACTGTG-GCC           AGTCCATAGGTGGGT  66 260
      CE0510  548744 ..  548771 -    -7  -3.64703   GGGTGGTCACGGAAA        CGGTCACGCTCCT ATA AGGT-CATGACCG        AAACTCCGGATCGCG  63 112
      CE0509  547094 ..  547110 -  -5.1  -2.53581   TATACGTCGAACGCA              TTCCAGG ACG CCTGTAA              AGACCTCGGGATTAA  43 312
      CE0506  545223 ..  545262 -  -5.3  -3.65351   TTAGGGGTAGTGAAA  CATGTATATGTATATTT TTTCCC AAATTTACATATATATG   TCTTTTGTTATAAAA  58 177
      CE0505 NONE
      CE0504  543959 ..  543973 -  -3.4  -4.59773   TTTTACCCTCAAAAA               CCGGCC CCA GGCCCA               CGACGGTCGCAAGCA  69 226
      CE0503 NONE
      CE0502  541766 ..  541776 -  -5.4  -3.80841   ATCATCATCATTAAA                 CAGT GTC ACTG                 GTTGCCCTCCTGCTC  61 20
      CE0501  540951 ..  540961 -  -4.6  -4.56775   AGGCTCCCTCAAAAA                 CAGG AAA CCCG                 CCAGCATCAGGGACA  72 56
      CE0500  539223 ..  539266 - -22.6  -2.57132   TTGGTCGCTGAGAAG TTGAGGCCCCGTTCCTACTT GAAA AAGTAGGAACGGGGCCTCCT TTCTTTTGCGCCCAT 100 374
      CE0488  524134 ..  524148 -  -7.8  -3.28712   TGGCGGCGTCGACAA               GCACCC GAA AGGTGC               TTTTGGTGTGCAGGG  59 193
      CE0484  522127 ..  522147 -  -2.5  -5.07652   CGGGGCAAAACAAAA            GCCTCCGAA TCC TTGAGAAGC            TGATGCCCCCTTAGC  77 282
      CE0482  518484 ..  518497 -  -3.8  -3.28712   GCCCTTCGCCGACAA               CAGC TTCGAC GCTG                TCACCATCTCCTACG  47 392
      CE0476 NONE
      CE0475  511831 ..  511842 -  -2.2  -3.30124   GGGGATGCGTGACAA                CGAC CAGC ATCG                 CCAGCCCCGGATTTG  44 470
      CE0474 NONE
      CE0473  510148 ..  510175 - -15.5  -3.81137   GTTGAAACATTGAAA        CCCCGCACCGG GGTGAT CCGGGGCGGGG         TGGATGAGTTGATGG 100 55
      CE0472  509552 ..  509604 - -16.3  -4.72272   CTGCGGGATGAAAAA GACCGGCA-CCCCTCCCGTGACCC GGTGGA GGGTCGGGGGAGGAGATGCCGGTG TGGGGGTGGTGCGGT 100 53
      CE0471  508357 ..  508371 -  -8.5  -3.21924   TTAGGGGTCAGAACA               GGGCG GTGAT CGCCC               GGCGGTCGACCTTGC  63 3
      CE0469  506299 ..  506322 - -12.4  -3.30124   GCTCATCTTCGACAA          GCTGCGGATG AACG CTTCCGCAGC           CCTGGCCGAATGGGA  75 122
      CE0467 NONE
      CE0466  505044 ..  505079 - -14.6  -3.73224   CTAGCTCCCACGAAA    CCTTCGGCCCGCAGGA AGTG TCCTGCGGGCCGTTTG     TTGTGCGTCGATAAG  95 100
      CE0449  485160 ..  485190 -  -4.7  -3.71848   TTTCGGGATGAAGAA       CCTGCCGGCAC CGGATGTGC GTGCCGACAAA       ACCCCATCATGACAT  56 79
      CE0448 NONE
      CE0447 NONE
      CE0446 NONE
      CE0445 NONE
      CE0444  479702 ..  479750 -  -2.3  -3.16564   CGCCGACGCCATCAA CTCTGCCATCGGTCG-CGAGGCCG TCCA CGGCATCGACGCCCG-TGGT-GTG GAGGAGGCCATCGCC  42 335
      CE0439  473643 ..  473661 -    -8  -3.61398   CGCGGTGCTGAAGAA             GCAGGCCG GGG CGGGCCGC             ACCGTTGCGGCGATC  63 247
      CE0434  468693 ..  468723 - -24.2  -3.60098   ACCTTCGAGGTCAAA       CACCACCCACGGAT CTC ATCCGTGGGTGGTG       TTTTCGTTTCCCGGA 100 68
      CE0429  465296 ..  465338 -  -8.3  -3.09933   GCGGAACTGATCGAA CCGGCCCGCCAGATCCGCACC CTC GGCCCGGAGC-GGCTGGC-GG TGGGAACGTCCAAGA  57 207
      CE0427  463451 ..  463467 -  -2.1  -3.29471   GGGGGAGTACAGGAA              CGTGGAC ACT GTTCCCG              GACGGCTGTGGGTGT  44 270
      CE0426  460734 ..  460744 -  -8.2  -3.90922   ATCTCCTTGAAAGAA                 GGGG GTG CCCC                 GTTTTCTTTATTATC  68 98
      CE0421  454682 ..  454731 -  -6.3  -3.84901   CTGACGAAAAATCAA CTCAACCCCCACACCAGCGCGCG GGCG CACTTAAGGGTATGAGGGTTGAG GCACTAGATCGAGAT  64 100
      CE0420  453754 ..  453772 -    -3  -3.34398   GTGGGCGCGTAAAGA             GTCCCAAC GCC GCTGGAGC             GGGCATGCCCGCAAG  47 456
      CE0416  449987 ..  450011 - -10.8   -3.8591   TGCTACAACGAACAA         GAACCCTAGCC TTAC GGC-AGGGTTC          TTTGTCGGTTGATGC  77 207
      CE0412  445779 ..  445799 -    -4  -3.57309   CAAAAGTGGCTGAAA           GGTTGCTGGC AAT GCC-GCA-CC           GGAGGCCACGGCAAT  51 115
      CE0411  444668 ..  444687 -  -4.2   -2.9621   ATCATAGGTAAACCA            TCGGC-TGG AGT CCGTGCCGA            ACAGGGCGACGATGT  44 246
      CE0410  443780 ..  443798 -  -7.4  -2.93585   TTAGATTTCAAATCA             CAGGCTCA GAA TGAGCGTG             ACTCTCTCACCGCTT  53 238
      CE0408  442287 ..  442301 -   -10  -2.78384   CTGCCCTCCAGGATA               TACCCC TGG GGGGTA               TGTGGCAAGGGGGTT  63 51
      CE0407 NONE
      CE0406  439572 ..  439599 - -19.2  -4.77567   ATTTGCATAACAAAA        CCCCGGCGCCGCA GAC TGCG-CGCCGGGG        TCAAGCCGTCAAGCC 100 50
      CE0405  438821 ..  438832 -  -2.2  -3.19653   GCATAATCTGATTAA                CCGT CTGA ACAG                 TCCAGCGTCTGGTTG  44 10
      CE0400  433706 ..  433754 - -18.1  -2.74523   CCACCGGGAACAGCA GGCAGCCCCGCCGGCGCACCA TCAACAC TGGTGCACGGGCGGGGCTGAG GGGGTTTCGTCGACA 100 50
      CE0399  432143 ..  432192 - -16.6  -4.30576   CTTCTACCAGGAAAA TACTAGCCCCGACTGCACACCAT TGAAT ATGGTGC-CAGTCGGGGCTGGTC TGTGCAGAAAAGCAA 100 163
      CE0396  429386 ..  429399 -  -4.5  -2.99207   TAGACGAGGAAAGCA               CCACG CCAC CATGG                ACCTGTCACTGCTCT  44 414
      CE0392  425987 ..  426023 -   -10  -2.87132   TTTCCTTCCGACAGA   CGGCCTGAGCCCGCCGG GAAA CCGGCAGGCCC-GGTGG    CCCGAACCACGGCTT  64 452
      CE0390  423975 ..  423997 -  -4.8  -3.71848   TTCTGCCATCAACAA           GGAACGCG CACGTGC CGCTTTCC           GAGGCAAAGACAACT  56 148
      CE0385  418448 ..  418476 -  -6.1  -4.62168   ACTGAAATGACAAAA       GATCTCCGCCAC GGGAAA ATGG-GGAGATC        TTTTCGTCGACAAGC  78 44
      CE0381  414409 ..  414423 -  -5.6  -2.78384   TTTCCTTTCACCATA               CTGGGG GAC CCGCAG               ATTAAAGACGTAGGT  47 27
      CE0380 NONE
      CE0379  411819 ..  411848 -  -2.1  -3.83026   TCGGCCCACATTAAA       CCTGCCA-GAGCTG TGC CAGCCCTTAGCAAC       TTTCCCAGCGCGTTC  53 234
      CE0378  409488 ..  409513 -  -6.1  -4.30844   AGGTCATGACCAAAA         CTCCGGATCGCG GTA CGGGA-CCGGAA         CTACTCCGAAAGACA  72 255
      CE0377  407807 ..  407823 -  -5.1  -2.53581   TATACGTCGAACGCA              TTCCAGG ACG CCTGTAA              AGACCTCGGGATTAA  43 312
      CE0374  406038 ..  406053 -  -5.4  -5.00616   CTGCGCTCGAAAAAA              GGGCTT TCAC AAACCC               AAGTCGCCAAGAAAC  85 169
      CE0370  401692 ..  401706 -  -2.7  -2.79915   ACGCATTCCAGGACA               CCTGC ACCGA GCTGG               GGATCAAGCAGTCGA  40 371
      CE0366  398198 ..  398209 -  -2.2  -5.01732   AACTGGGTGAAAAAA                TACG GCAC CGCA                 GCTCCCACTGAAAAA  79 456
      CE0356  388014 ..  388045 - -22.4  -4.81249   GTTGAAAGCCAAAAA      CAGCACCCCACCTG ATGA CAGGCGGGGTGCTG       TTGAGGATTAGAGAG 100 49
      CE0354  385625 ..  385638 -  -2.3  -2.71268   CGCTAGGAGATATTA               CCCCT CATC AGTGG                AAATCAGCCCAAGGG  39 9
      CE0353 NONE
      CE0352  382699 ..  382726 -  -4.9  -3.44443   CCCAGACAACACGAA        TCAACCTCGTT CTTCAT ATCGAGGTTAA         AGACGGCGGACGGAA  53 243
      CE0347  377986 ..  378000 -  -2.1  -3.07895   TGGATGGGGAATACA               GACCT TCGAC AAGTC               GTATTATCCCAGTTC  41 101
      CE0346 NONE
      CE0345 NONE
      CE0344 NONE
      CE0343 NONE
      CE0342 NONE
      CE0341  372174 ..  372197 -  -3.1  -2.71263   AACCCCGGTGAAGCA          GATCAGCGC TCAAAC ACGCTTATC           CGGAAGCTTTTGTTT  41 315
      CE0340 NONE
      CE0339 NONE
      CE0338  368295 ..  368324 - -11.5   -4.3255   CCCCCAACCAAGAAA       GTCCCTATCTCCA CCGC CGGAGATAGGGAT        TTTTTGCTGAACGGC  90 42
      CE0335  363988 ..  363998 -  -8.2  -2.93723   TGCTCAGGAAGTACA                 GGGC CAG GCCC                 GCGGTGGCGAGCAGG  56 78
      CE0334  363162 ..  363182 -  -4.5  -2.87344   GATTTTTTCGACACA            CCCTGCGCC AGC AGCCCGGGG            TGTGTCGATTTTTTC  46 264
      CE0319 NONE
      CE0318 NONE
      CE0317  342202 ..  342230 -  -6.7  -3.23216   CTCCATGATGATGAA       GTGGCCGCGGTG ATCGAG CAC-GAGGCCAC        CCACCTGCGCCAGCG  54 428
      CE0313 NONE
      CE0312  338899 ..  338948 - -22.4  -3.83026   CGGCTCCACATGAAA CAACAGGCCAAGGCCACTGTCCC TGATG GGGGCAGTGGCCTTGA-CTGTTG CTCGGGTACATCATC 100 36
      CE0310 NONE
      CE0309  334916 ..  334949 -   -16  -3.69395   CTGAGCATGCAATAA     CGGACCGCGACACC GTCCAT GGTGCCGAGGTCCG      TTGCCGGGGTGGGGT 100 40
      CE0305  327758 ..  327780 -  -4.2  -3.88559   AAGGAGGGTGAGAAA           GTACTTTCCA TTC TAGAAAGTAG           ATGCCTCACCGTCAA  57 53
      CE0304 NONE
      CE0303 NONE
      CE0301  325723 ..  325741 -    -3  -3.28712   GGTGGGGCCGGAGAA             GGCCTTCA CCA CGATGACC             GGTGTCGACGGCTTG  45 361
      CE0296  320878 ..  320889 -  -3.6  -2.87344   GACCGGGGGGAGACA                CCCG GGTT CAGG                 TCACCGACTAAAGAC  44 90
      CE0295  319115 ..  319127 -  -5.5  -2.52795   AATGTTGTCAACGGA                CGTGA GTT CCACG                TTCGAGTAGGGCACT  45 283
      CE0294  318340 ..  318382 -  -7.7  -4.46112   TGCGATGGAAATAAA CAGACCCCTGCGCTCCGC GGACGGTG GCGGGGTG-AGAGGTCTG AGGTGGTTACTTCCT  78 32
      CE0293  316896 ..  316906 -  -2.4  -3.01712   CGGTGCGTGGCAACA                 TCCG CTC CGGT                 AACTCCGGCGGCCCC  41 224
      CE0288  313264 ..  313278 -  -7.2   -4.0492   TAACTTTCACAGAAA               GATAAC AGC GTTATC               TAATTAATTTCTCGG  68 60
      CE0287  312307 ..  312355 - -13.2  -4.89852   GCACATCGAGAAAAA CAA-CC-ACCGCCCGGTTCCCC GTTGTCA GGGGGCCCGGGCGGTGGGCTTG TATGGGGGTGAGCTA 100 41
      CE0280  306626 ..  306646 -  -3.2  -3.05384   CGGGCTCTGATCGAA           GCCCATGGG GGAA CCC-TGGGT            GCTACCTCACCCGGC  43 60
      CE0276 NONE
      CE0275  301190 ..  301218 -  -5.9  -2.53263   GGCACCCGCAACGTA        GGCGAAGCCATGA TCC TCATCGCCCCGCA        CAATCCGCTGCCGCT  45 144
      CE0273 NONE
      CE0272  297141 ..  297166 - -14.1  -3.60296   CAGGTGGACGGCAAA         CGACTCTCCAC CGCT GTGAAGAGTCG          CCTGTCCTAGGAGGG  88 50
      CE0270  295490 ..  295526 - -23.9  -4.99972   AGAAAAGAGGAAAAA    CGAACGATCCCCGCTGA AAA TCAGCGGGGATCGTTCT    TGTCTAGCAGTTTCC 100 254
      CE0266 NONE
      CE0265  287736 ..  287760 -  -2.7  -3.78934   GCTCTCCGAGAACAA          CTTCCCGAGGG CTC CATTCCGGAAG          TCACCATCGGAACTC  53 281
      CE0263  286536 ..  286550 -  -2.8  -3.78778   CCAGGACACGAATAA               TCGG CTCGACC CCGA               ACTCCTGCCGGTTGT  52 59
      CE0261  285327 ..  285341 -  -5.6  -3.29263   AGACCTCGGCCACAA               GTGGGG AAG CGCCAC               AGCGGGACGGCGCGT  51 363
      CE0256 NONE
      CE0255 NONE
      CE0254  275933 ..  275944 -  -7.2  -3.14132   GCGTGGTTTTAGGAA                GGGC CCAC GCCC                 TGATGCTGTACCAAT  54 229
      CE0253  274438 ..  274459 - -10.2   -2.6993   AGAAAGGTAAACTCA           TCAGCGTC GCGTAT GACGCTGA            GACCTACGATCCTGC  62 307
      CE0251  271320 ..  271333 -  -3.1  -4.42513   AATGAGAAAGAGAAA               GCACTC TCT GAG-GC               TGGTATGCGCCGCAT  66 372
      CE0249  269373 ..  269389 -  -5.1  -2.53581   TATACGTCGAACGCA              TTCCAGG ACG CCTGTAA              AGACCTCGGGATTAA  43 312
      CE0246  268241 ..  268266 -    -4  -3.14132   TCTGGGCGTCATCAA         CGAACCGG AAGCGGATCA CCAGTTCG          TCTCTTCCGCGAAAT  45 15
      CE0245  267312 ..  267332 -  -3.8  -4.25104   GTGCGCGCACCAAAA            CCGGCACC GCGGA GGGGCCCG            ACCCCCGGATGGTGG  66 56
      CE0241  264296 ..  264319 -  -2.2  -4.23892   GCTAAGCAGGGAAAA          CGGGTGGCTG CTAG CAGCGGCCGG           TTGATCGAGGGCCGC  63 158
      CE0239 NONE
      CE0238 NONE
      CE0237 NONE
      CE0236 NONE
      CE0235 NONE
      CE0234 NONE
      CE0233  255899 ..  255915 -  -5.1  -3.30124   CCGGAGCGGTGATAA              CCACC GTGATCG GGTGG              ATCGCGCAGGTCGCT  51 372
      CE0225  247776 ..  247820 -   -18  -4.85599   TCCACTGGATAAAAA GAACACCACCCCTGTGCTCGC CTCG GCAGACACAGGGGTGGTGT-C GATCTATCAGTAGAG 100 32
      CE0223 NONE
      CE0222  244210 ..  244268 - -16.7  -2.70932   GCTGCTGGTCAAGTA GCCACTG-TCCGTCACTGGCCCACCTGA TGTT TCAGGTGGGCCAGTGTCGTCTCAGGGGG CCACATCCTCGCTGG  87 18
      CE0219 NONE
      CE0218  240218 ..  240232 -  -5.6  -3.72576   GCCTCCTTCACCAAA               GGATGG CAT CCAGCC               GCAGCGGGGCGCAGC  60 331
        leuA  233506 ..  233533 - -22.8  -3.81414   ACGCTGAATGAACAA        GCCGACGCGAGC TCAA GCTCGCGTCGGC         TTTCAGTTGTCAGCT 100 81
      CE0214 NONE
      CE0213 NONE
      CE0212  226177 ..  226214 - -20.7  -3.75024   CCGCAGCATGAACAA   CAGAGCCACCAACCGCA ATGA CACGGTCGGTGGCTCTG    TCAGTGGATGCAGCC 100 46
      CE0206 NONE
      CE0205  217840 ..  217854 -  -5.6  -3.13639   AAGCTGAGTAAGACA               GACGGG CCA CCCACC               CAGGAATGACCCCCT  49 53
      CE0202  214282 ..  214296 -  -7.8  -3.62572   TACCACGAGTTCAAA               GCCGAA TTC CTCGGC               AGGTACTACGCCGGG  62 512
      CE0199  209653 ..  209682 - -10.7  -4.13945   ACCGCCAGTGGAAAA       CCGTCTGTGAGCA GTAG TGCTGACAGGCGG        TTTTCTCCATGCCGG  82 47
      CE0195  207042 ..  207062 - -12.6  -4.63007   CACAATCACAGAAAA            TCCCAGCC GGTCA GGCTGGGA            TTTTTTGCTTGTCGA 100 111
      CE0193 NONE
      CE0192 NONE
      CE0191  201981 ..  201999 -  -5.2  -3.06696   TCGGCCGGGAACACA             CCGACG CAACGGC CGCCGG             GATGACGCTCGCGCA  47 146
      CE0189 NONE
      CE0188 NONE
      CE0187 NONE
        moaC NONE
      CE0185 NONE
      CE0184 NONE
      CE0183  196496 ..  196509 -  -4.5  -3.28712   GTGGTTCTGGCACAA               CGTCC TGAT GGACA                CGTATTAAGCGTCCA  49 30
      CE0180  193516 ..  193527 -  -5.8  -3.07113   GACCACCTCATCGAA                TCCC TCCA GGGA                 CTGCCCGCGGTGCAC  49 320
      CE0178  191607 ..  191617 -  -3.2  -2.72829   CACACTCTCCTAAAC                 CCAG TAG CTGA                 CGCGGAAGCGCCACT  41 9
      CE0177 NONE
      CE0176 NONE
      CE0175  188622 ..  188632 -  -4.6  -3.31248   CAAGATGGGCGACAA                 GGAC CTG GCCC                 GGAAGGTGGTGGCGG  51 99
      CE0169  185432 ..  185447 -  -5.4  -2.87211   AGCCGTTGTTAGAGA              TCCATG ATCT CACGGA               TCTCCGCGGGCAGTT  48 3
      CE0168 NONE
      CE0167  183820 ..  183855 -  -5.3   -2.7094   GGTCAGCCAGACAAG    GGTGGCGGCCAACAG GTCCAT CAGTCAACCTCCACC     GGTCGGGGAGCGCGG  47 10
      CE0166  183165 ..  183176 -  -3.6  -3.21099   GCCTTTCAGTAGTAA                CCCG CTAT CAGG                 TCGTCGTTTGTAGAA  47 21
      CE0165  182193 ..  182229 -  -2.9  -3.40674   GTATTACCGAAAAAC   CCAG-GAGGGGCGG-GT TTGTC ACACCGCCCCGCGCCCG   TCCCTAGATCAGGCC  47 29
      CE0164 NONE
      CE0163  179801 ..  179827 - -10.9  -3.78775   CCGGTCAGCACGAAA         CCCGTTGATCA GGGTG TGAGCAACGGG         TTTCGGTGGGTGGTG  78 65
      CE0162 NONE
      CE0161  174121 ..  174146 - -20.5  -4.65916   GGGAGGTGAACAAAA         GGGCGGGAACC CCTG GGTTCCCGCCC          TCAAAACCACCTGGA 100 46
      CE0160  172410 ..  172454 -  -5.6  -3.28924   CATCGCCGGCGACAA CGGCCGTGGGC-A-GTCCCTGA TCG TCTGGGCCATCGCCGAGGGCCG GGCGTGTGCCGCCGC  51 118
      CE0157  165858 ..  165874 -  -9.3  -2.72144   CCATGCCCGCTAAAT              CCCGTGC CCC GCCCGGG              CCCGATGTTGGTTTC  61 44
      CE0156 NONE
      CE0155  164193 ..  164211 - -14.6    -3.794   CGGGAACGGAGGAAA             CCGCCATC GGT GATGGCGG             TTCCAGGTGAAGTCC 100 46
      CE0152  159813 ..  159833 -  -8.9  -3.05384   TCTGGTGGCACCGAA            CCCCGGTGG GAG CGACCGGGA            GCTGCTCGTCGCCGA  60 149
      CE0150  157744 ..  157756 -  -7.7   -2.7263   AGGACGCCCTGAAAT                TCGGT GCC ACCGA                GCACGTCTCCACCGC  54 401
      CE0142 NONE
      CE0141  150044 ..  150059 -  -4.6  -3.54424   CGCCATCTGCCCAAA              CTGGCG GTCG CGGCAG               CGGAGATCGCCGATG  53 232
      CE0138  147213 ..  147235 -  -6.8   -3.9461   CCTCGGCAAGAAGAA           CCCCGAGGCC ACC GGCGCCTGGG           ATGCCTCCTACGCCC  67 352
        panD  145076 ..  145091 - -10.4  -3.28712   GTTGGGCGTCGACAA              GCTCCC TAGA GGGAGC               GCGAGGACAGCAAGC  68 15
      CE0134 NONE
      CE0133  142843 ..  142859 -  -5.1  -3.15999   CCGCGATACACGCAA              TCTCCAC GAG GCGGAAA              AGTAGTGTTTCTAGA  47 123
      CE0125 NONE
      CE0124 NONE
      CE0123  127623 ..  127665 - -24.3  -3.53779   GCCCGAAAACACCAA CAACTCCGGGGTGACACGA TCAGG TCGTGGCACCCCGGAGCTG TTCCACCGCTTATGG 100 62
      CE0119  125115 ..  125138 -    -9  -3.58305   AATTAAGGTGCTAAA          CGGAAGAAAA CACA TTTTCTTCCA           TATAGGACAGGTGCT  66 66
      CE0117  122487 ..  122511 -  -9.9  -2.96692   GACGATGAGTATAGA          GGCCACCCGGG ATA CCCAGGTGACG          TGAGTGCTACTTGAT  62 63
        panB NONE
        panC NONE
      CE0114  119702 ..  119712 -  -2.4  -2.93393   GGCTAGCTCATAAAC                 CCGG TGC CTGG                 TCAGCTATGGCAATG  40 30
      CE0113  119053 ..  119066 -  -4.5  -3.14564   GCACCTGCTCATCAA               CGGAA ATAT CTCCG                CGCCGTCTCGGCGGC  47 8
      CE0112  118442 ..  118454 -  -4.8  -3.72576   GTCCGGTGGATGAAA                CCAC CAGCT GTGG                CGTGACTGGGCAGCC  56 48
      CE0110 NONE
      CE0109  115545 ..  115575 -  -2.5  -2.79452   AGCTGCGAACATAAC      CCGTATCACCCCGT ACCG ACGTGGGAAT-CGG       TTCCGGGGGTGAAGG  39 0
      CE0108  114729 ..  114740 -  -7.2  -3.15544   CCCGACGGGGAGGAA                CCGG ACCC CCGG                 TTCACCTTGGCCAAT  51 373
      CE0104 NONE
      CE0103  109143 ..  109181 - -10.9  -2.70932   CGTGGTGGTCAACGA  GCTGCGCGCCGTCGCCGGG GAG CTCGGCG-CGGCACCC-GC  CACCGTCGCGCTGGC  62 188
      CE0100  103289 ..  103306 -  -3.4  -3.53224   CACTCGGTGCCGAAA             CTGC-CC GCCCA GGCGCAG             GCGTTCTACTCCAAC  49 253
      CE0097   99180 ..   99193 -  -2.3  -3.57263   ACGGCCACTTTCAAA               GTGGC GTAG GTCAC                TATATTCTACGTGGA  47 66
      CE0096 NONE
      CE0094 NONE
      CE0093   95509 ..   95519 -  -2.4  -3.53761   CAACGCGCCGGCAAA                 CCCG TGG CGGT                 GATCAACGGCGGGCC  47 133
      CE0091   92989 ..   93002 -  -4.5  -3.69068   GCACCCCAACAAACA               CACCG ATCC CGATG                CCCTGCTCGCCGCGA  56 262
      CE0087 NONE
      CE0086   89550 ..   89560 -  -4.6  -2.87132   CCTGCCGTCCATAGA                 CACC GGA GGCG                 TTCGATCAGCGGCGG  46 31
      CE0085   89303 ..   89326 -  -2.2  -4.07885   GAGGGGCGTCGAAAA          GCTCAGTGGG GCGC CCCGGTGCGC           GTCACGGCCAGCGAG  56 4
      CE0084   88839 ..   88857 - -10.2  -3.05816   GCACTGGGCACTCAA             CGCGGTCG GGG CGATCGCG             GCGGCCACCGCATTC  63 46
      CE0081   85540 ..   85570 -    -9   -4.0098   GGCGAATTGAAATAA       CCCTCCATAAGCGA AAT TCGCCTATGGAGCT       GAGTGGGTTTTTAGG  75 47
      CE0079   82501 ..   82538 -  -3.4  -2.63596   CCTCACTCCACACGA   CACCCACCCCACCAGTA TCGCC TA-TGGAAGGGGAGGTG   TTAGATCGGGTACGC  40 26
      CE0078   81303 ..   81352 -   -20  -4.46835   ATAAGCGGAAATAAA CCGCACGCCCCGGCACCCGCC GCTTCCATA GGCGGGGGCCGGGGCGT-CGT AAAGCAGTTTTATAT 100 35
      CE0076   79102 ..   79125 -  -3.1  -4.35091   AAGATCGAGAACAAA          CTCAACTCC CTTGAC GGCGTTGAA           TCCGCCGAGGTGAAA  66 148
      CE0074 NONE
      CE0073   77423 ..   77435 -  -6.2  -2.82742   AGGCGTCGACAAGCA                GGGC GACAA GCCC                GGTGACCAGCAGAGC  49 61
      CE0072   75041 ..   75082 -   -24  -4.11805   ACCAGAGCAGAGAAA CAACCCCGCTGACCAGAT AACCGG ATCTGATCAGCGGGGTTG  AATTGGTTATTTCCC 100 52
      CE0071 NONE
      CE0070   70732 ..   70744 -  -6.9  -3.22102   ACATCGGGGAGAACA                CCGCC ACC GGCGA                ACTCGTGGTCTATGA  56 225
      CE0068 NONE
      CE0067 NONE
      CE0066   67403 ..   67420 -  -4.7  -2.57132   CTCGCCTCCGACAAG             GCGGACC CGGC GGACCAC              AGCCGTTAAAAGCGT  43 69
      CE0061   63354 ..   63382 - -12.5  -3.71378   CACCGCAGATGGAAA        CACCATCAATCCA GAC CGGATTGGTGGTG        TTCTTCCTGTTGGAT  84 2
      CE0056   59059 ..   59089 - -18.4  -2.87564   CCAGTGTTCCATATA       CCCCCAAAGGTATG CAA CATACCTATGGGGG       TATACAAAATGTGCT 100 48
      CE0055 NONE
      CE0054   57637 ..   57664 -  -5.7  -3.14344   TATGGCGCGCACCAA       CGGCA--CCATTG TGTT CAATGGCCTGCCG        CCAGGGGAGTTCCCG  49 408
      CE0044   45041 ..   45066 - -16.9  -3.28712   CTGTCCCTTTGATAA         GGCCCTGCGAC GCAA ATCGCAGGGCC          TTTTCTTGGTGCTGT  90 137
      CE0043   44270 ..   44285 -  -4.6  -3.15663   ACCCACCGCGACGAA              GGCGGA AGAA TCCGCG               GGTGATTAAACGAAA  47 122
      CE0040   42559 ..   42596 - -18.5  -3.65046   TCCTGACTGCAACAA   CCGAAGGTCCCAAACTC GAAA GAGTGTGGGGCCTTCGG    TTTTGTGTTTTTTGG 100 77
      CE0039 NONE
      CE0038 NONE
      CE0037 NONE
      CE0036 NONE
      CE0035 NONE
      CE0034 NONE
      CE0033   32943 ..   32976 -  -3.1  -4.00042   GTGGGGATCAAACAA     CCGGTACGTT-CGTCC TAC GAGCTTAACGTACCAG     TGGGGTTCCCGGTAG  58 172
      CE0031   32555 ..   32595 - -15.6  -4.49389   AGGGGAGAAGCAAAA CCGGGTGTCACCGTACGG GGATGAT CCG--CGGTGACACCCGG TTGCAGGGGGTGGTG 100 55
      CE0028   29279 ..   29316 - -14.2  -4.07568   CCCGTCCTGGGAAAA   CACGACAGCCACTCCC GAAGAG GGGAGTGGCTGTGGTC    GTTCAGGAGGGGAGA 100 53
      CE0026   27199 ..   27227 -  -2.9  -2.63073   CCTCCTCAACAACAT        CCCCGCCTTCCTG GCA CTGGAACCCGCGG        TCAGCACCACGCAGG  39 220
      CE0017   17509 ..   17537 - -16.1  -3.58905   ATGCTCCACAGATAA        CCACCTCAGGATT TCA AGTCCTGAGGTGG        TTTTTTGTTATGTGT  90 73
      CE0014 NONE
      CE0013   13498 ..   13534 - -15.2  -4.99861   TAGTAACGAGAAAAA    GACCGGCATTCCCGGC AGCCA GCCGGAAACACCGATC    TTTCGTCGAGGGGAC 100 192
      CE0012 NONE
      CE0011   11981 ..   12000 -  -5.6  -3.28791   ACGCCCCCGGGACAA            GGCCCGGGC TGT GGCCGG-CC            TGGCGGAGAGGGGGC  51 393
      CE0002    1760 ..    1798 -   -19  -2.71364   CCACGGTGGGAATGA   CAAGAAACCCGGTTCACT TCG AGTGGGCCGGGTTTCTTG   TCATTCCGGTGGTCA 100 516
