# Supplementary material for: Rapid, accurate, computational discovery of Rho-independent transcription terminators illuminates their relationship to DNA uptake
Source: Genome Biol. 2007 Feb 21;8(2):R22. doi: 10.1186/gb-2007-8-2-r22 (PMC1852404; doi:10.1186/gb-2007-8-2-r22)
Supplement: Additional data file 4 — Best terminators found downstream of each of the genes of the 343 organisms studied. [file gb-2007-8-2-r22-S4.zip › Corynebacterium_glutamicum_ATCC_13032_Bielefeld.bag]

        dnaA    1628 ..    1647 + -12.2  -5.04325   TCTGCTGCTCTTGAA            GACCCATC TTCG GATGGGTC             TTTTTGTAATTTAGG 100 78
        dnaN    3498 ..    3541 + -16.2   -3.3334   AAGTTTCACCCTTTT CGCGCCTGACTTTGTACACTT TTC AACCG-ACAAAGTCAGGCGCG TTATCCAATCCACTT 100 47
        recF NONE
      cg0006    5388 ..    5399 +  -2.2  -2.89881   GACCTAAGCGTGTAA                GATG GAAA CGTC                 TGTATCGGATAAGTA  40 111
        gyrB    7504 ..    7529 + -16.1  -4.72556   AAGCGCCTTACTTAA         CCCGCCCCTGG AATT CTGGGGGCGGG          TTTTGTGATTTTTAG 100 40
      cg0008    8972 ..    8985 +  -2.4  -3.08812   TTTCATGGTGCCAAA               TTCC ACGTTG GGAA                ATTTCTTCACCAGCG  42 199
        gyrA NONE
      cg0016   15018 ..   15049 + -13.8  -5.77571   TATGCTCCACAGTTT      TCCCGGTTCATCTT GTTT AAGGTGGGCCGGGA       TTTTTGTTTTTTAGT 100 294
      cg0019 NONE
      cg0021   18136 ..   18149 +  -2.3  -2.52464   AACAATGTGCCACTG               CCTGC CCAA GAAGG                TGAATTCCCGGCCGC  38 488
      cg0027   20080 ..   20090 +  -2.4  -3.12668   GGTAGGAAATGACTG                 CGGC TTC GGCG                 TTAACTGTAGCGCTC  43 29
      cg0029   21148 ..   21165 +    -4  -4.31293   GTTGTTGCTTGTCTA             GGGCGG CGATAC CCGCCA              TTTCTTCATCTGTGA  64 105
      cg0033 NONE
      cg0034 NONE
      cg0035   23579 ..   23608 + -13.6  -4.97312   TATGCTCCACAGTTT       TCCCGGTTCACC TTTGTT GGTGGGCCGGGA        TTTTTACTTGCTTTT 100 202
      cg0038   24752 ..   24773 +  -6.6  -3.29837   ACAGGATTAACAAAA           CTCTCAGT TTCTAC ACTGAGGG            TCTTGGTCTTTAGAG  59 45
      cg0043 NONE
      cg0044 NONE
      cg0045 NONE
      cg0046   33915 ..   33930 +  -8.2  -3.68757   TTCAGTCGCCTTGCG              GGCTGC CTTA GCGGCC               TTGTCTGCTTTTCGA  68 480
        ppiA   34928 ..   34958 + -12.7  -5.60993   TACGTACACTAATCT       TCAGGTTATGCCG CAAGC CGGTATGACCTGA       TTTTTTTATGCCACA 100 51
      cg0049   35687 ..   35727 + -17.8  -4.19483   ACACATTCCGCCCAT TGCCCTCACCGGG-GTCAA AAAT TTGACATCCGGTGAGGGTA  TTTCTGTATCTATCG 100 41
      cg0052 NONE
      cg0053 NONE
      cg0054   40128 ..   40173 + -11.8  -5.03145   ATCCGCCCGCACAAA ACAACTGCCGCAGCACAACG AATCAA CGCTGTGCTGCGGCAGTCAC TTTTTTGAAGGATTA 100 351
      cg0070   54034 ..   54059 + -12.6  -4.72556   ATTCTAGGAACGATT         CCCCGGAACC TTGAGT GGTTTCGGGG          TTTTGTGCTTTTTCG 100 48
      cg0071   55562 ..   55588 + -17.4  -5.58209   TAAACAATAGTAAAA         GGAACCCTCACG GAT TGTGAGGGTTCC         TTTTTTTGGGTTTCG 100 38
      cg0075   57782 ..   57799 +  -3.4  -4.45151   TTACCTAACGAAGTC             GG-CGAC GTGAA GTCGTCC             TTTTGATTAGGTGTT  63 153
      cg0076   58942 ..   58962 +  -7.5   -4.3467   CTTATTCCTGAGATT            TAGCTGGTC ATA GACCTGCTG            TTTTCCTATAAGGGT  76 23
      cg0077 NONE
      cg0078 NONE
      cg0079   62330 ..   62378 + -12.5   -4.9792   GCAAGAGTGATCAAA CTAGAAAACCAACAAGCCCTGGA ATT TCCGAGGCCTGTTGGTTTTTCGG TTTTTGTCTCACATC 100 31
      cg0082   65518 ..   65544 +    -5  -3.72037   TTTCAGACTGTCACA         GACTCCTGAGCT TCC AGCGCACGAGCC         TTGTCTGCTTTTTGC  57 82
       phoH1   68159 ..   68209 + -13.4  -4.21194   CGGAAACCTCGGATC TGTGGTGGATTCGTGCAAGATTGG CCT CTGAACTTGCAAAAATCCACCACG TTTTGGCTGATCAGA 100 208
        citA NONE
        citB   73100 ..   73113 +  -6.7  -3.53745   CACGTTGATCAAAAT               TGCAG TGGA CTGCA                TTGCTTTAAGCTCTG  60 307
      cg0092   74277 ..   74319 + -12.1  -3.13899   AACAAGTCTAAGTAA GCTTGCTTGAACGGCGCTTG TTAG CAAG-GCCGTTCAACCGCGC TGTTAATCAGCCATT  82 26
        bioB   75477 ..   75487 +  -5.4  -2.62184   GCTGCCCATCAAAGT                 CCTT AAT AAGG                 TCATCTAAGAAGCAC  48 7
      cg0096 NONE
      cg0097   76394 ..   76426 +  -2.2  -4.45485   TCGCCAAATTATCCA     TCACTGTAAACAATA ATCT TATTGTTGGCA-TGA      TTTTGTGGGTCTGCT  61 380
      cg0108   87646 ..   87660 +  -4.2  -2.53876   ATCGTAAGGCATTGC               TTCGTG GAG CACGAC               TGAATTGGGGTCGAG  43 426
      cg0111   90861 ..   90875 +  -4.2  -2.71712   CGCATCATAGGCCAA               CAGATG TGC CACCTG               ATTTAGAGCGACAGA  45 437
        ureA NONE
        ureB NONE
        ureC NONE
        ureE NONE
        ureF NONE
        ureG NONE
        ureD   96828 ..   96839 +  -2.2  -3.91897   GATGGGGGTGGCGCT                GTCT GCAA GGAC                 TTTCTGCATGAACAC  52 484
         amn  105258 ..  105300 +  -5.5  -3.67597   CAGGTCGAAGTAGGT GTT-GGCCCCTCCGATGAAG TGTC CGCCATCGGAGGCGACGAAC TTGTTAGCTGGCAAA  58 370
        putA  111089 ..  111139 + -13.4  -3.62096   CGGAAACCTCGGATC TGTGGTGGATTCGTGCAAGATTGG CCT CTGAACTTGCAAAAATCCACCACG TTTCGACTGATCAGA  93 220
      cg0131  112560 ..  112596 +    -3  -3.80207   CGATAAATTTCTCAA   TGGTGTGGAAACACTTG GAAA CAAGC-TGCCCACACCA    TTTACGCTTTTCTTG  54 263
      cg0133  114074 ..  114084 +  -5.4  -2.78049   CTGGCTCTGCGATCT                 TCCT CGA AGGA                 TAAGTTTTCATGAGT  49 12
      cg0134 NONE
      cg0135 NONE
      cg0136  116456 ..  116490 + -21.6   -4.7497   TCCAGTCAGAAGAAA     CCCCTCACCGGGTT ACACCTA AACCCGGTGAGGGG     TTTTTGCTGCGTCAG 100 214
      cg0141  120826 ..  120848 +  -3.3   -3.9712   GCCACGCCATCGCGA           AGCCCACGT TGATT AAGTGGGCG           TTTATGGTCGAGTAC  56 437
      cg0146 NONE
        xylB  126505 ..  126529 +  -6.4  -2.89742   ACGCCGTCGGCGCTG          GCCAAGGTGT CGCGC GCACCTTGGA          TATCTAGCGCTTCAC  51 176
      cg0152  131078 ..  131089 +  -5.8  -3.43446   GGGTCGGTGCGGTCG                TGCC CATC GGCA                 TATTGTTCGATGTAG  56 301
      cg0154 NONE
      cg0155  133258 ..  133282 +  -4.2  -3.02144   GTTTCATTGTCTTTA          GCAATGGTGA CTAGC TCACCAAGGC          TGTTGGCAAAGATAC  47 298
      cg0161 NONE
      cg0162 NONE
      cg0163 NONE
      cg0165 NONE
      cg0166  144703 ..  144719 +  -6.5  -3.54743   CTCGACTAGGTGGGG              TGGGCGT AGA GCGCCTA              TTCTGATTGATCGTG  61 85
      cg0167  145522 ..  145544 + -10.6  -3.27022   GAGCAGAAGTTAATC           GGTCTCGAGG TTT TTTCGAGACC           TTCGTATCCCATCAA  75 63
      cg0170 NONE
      cg0171  147634 ..  147645 +  -5.8  -2.58544   AAGATCGTTGCCGAG                CGCA ACGA TGCG                 GTTGTCGGCGTCCAC  49 85
      cg0173  150118 ..  150132 +  -2.8  -2.73875   CACACATCCAACCGA               TCGC CATGAAC GCGA               TAATCTTAAACACGG  41 359
      cg0176 NONE
      cg0177  153247 ..  153283 +  -9.4  -2.62613   GATTCTTGGTGCGCG   CAGTGGCAGGAGCGGTC CATG GATC-CTCCGGCCACGG    GTGTTTGGGGTACCG  63 454
      cg0179  156367 ..  156384 +  -2.6  -2.71712   ATCGCCAATGCTCAC             GCCACC AACGAC GGTGAC              ATTTCCACCCAGCCA  39 221
      cg0181 NONE
       tagA2 NONE
      cg0183 NONE
      cg0184 NONE
      cg0185 NONE
      cg0186  160456 ..  160466 +    -4  -2.62616   TTTTATAACAGGGCA                 GTAA CGT TTAC                 TGGTATGAAAACTCC  44 107
      cg0187  161385 ..  161397 +  -2.6  -3.60048   AGTTTTAAGGAACTC                CGCC ACGTC GGTG                ATTTTTTCGCGCGCG  49 46
      cg0191  162894 ..  162908 +  -2.7  -2.57132   ATTATTTTTGCATTA               ACCCC AGGTA GGGGC               ATTGTCGCAAAGCCC  40 48
      cg0192  163635 ..  163666 + -17.3  -4.18197   CCTGAAAGCTAAAAA      GCCCTCGCCCCGA AATCCA TCGGCGCGAGGGC       TTTTCAATACCAACT 100 53
      cg0194 NONE
      cg0195  167450 ..  167505 + -11.6  -4.16943   TCTCCATCCGCTGGA CCAAACCAGGTGACCGAAGATCCCATTT TCTT AAGTGGG-T---CGGTCACCTGGTTTGG TTTTACAGTCTAGAA  91 52
        iolC NONE
      cg0198 NONE
        msmA NONE
        iolB NONE
        iolD NONE
        iolE NONE
        iolG NONE
        iolH  178228 ..  178267 + -13.8  -3.64682   TCTCGAAACTACCAA  GACGGTTTCTTTTCTTTA GATC TAAGGAGGAGAGACCGTC   TTTCACCCTTTCATC  93 46
      cg0206 NONE
      cg0207  180753 ..  180796 +  -6.6  -3.86897   GCGGTAATTAGACGT CTGTCTCTAGGGATGCCG CATCCCGC CGGCGCTCCTAGAGTCCG TTTGTAAAACCTAGA  66 63
      cg0208 NONE
      cg0209  181692 ..  181711 +    -7  -3.05384   TGGGGTAGCTATCCA            CGTGGCGC GCAC GTGCCCCG             TTCAATCAGCGAGGG  59 66
      cg0211 NONE
      cg0212  185097 ..  185133 + -12.9  -3.05046   GGTTTCTTAAAAAAA    CTACGCCTGCCCCGCAA CGC TTGCGGGGCAGGTTGCG    CTTTTAAAAAGATGC  83 31
      cg0214  186044 ..  186055 +  -4.4   -3.5721   GGGGACTTAGTTTTG                GTCA TATA TGAC                 GTTTTATTTGATCTG  52 423
        cspA  186736 ..  186762 + -13.7   -5.1675   TGCTAGCTAAAAATT         CCGCTTCGTCC TTTTC GGACGGGGCGG         TTTTTTAATGGGTGG 100 49
      cg0216 NONE
      cg0217  187617 ..  187635 +  -2.4  -3.89212   AACAACCTAGCTTTG             TATCTGAA GGC TTCGGAGA             TTTCCTGTATACATC  52 31
      cg0218  188123 ..  188139 +  -2.3  -3.31726   CTAGCAAATGGCGGC              TTGTTAG TGG TTGACAA              TGTTCTGTCGCAGGC  45 44
      cg0219  188708 ..  188725 +  -5.7  -3.80174   GCATGGCCTCTGGGC             TGAAAAT TTCA ATTTTCA              TTATTGTGCGCCTCT  63 473
      cg0222  190587 ..  190599 +  -6.3  -2.71712   TCCCGAATTCGGTGA                TTTGG AAT CCAAA                CTTTAAAGAAAAACA  53 287
tnp2f(ISCg2f)  194614 ..  194631 +  -4.1  -3.91911   TCCTTAATGGCCCTC             GATTTGG CGTT CCAACTC              TTTGATTCGGATCCG  57 171
        gltB NONE
        gltD  201307 ..  201344 + -15.1  -4.09864   AGCTTGGGTAGAAAA   TGCTAGAAACCACCA TCAGTAAT TGGTGGTTTCTAGCG    TTTTACGGGATGCAT 100 39
      cg0240 NONE
      cg0241 NONE
      cg0242 NONE
      cg0243 NONE
      cg0244 NONE
      cg0245  215584 ..  215607 +  -3.1  -3.08133   AACAAGGAGGCGATG          CCCGGCAGCA AATCA TCCT-CCGGG          TTGGCTGGATCAATC  43 446
      cg0250  220182 ..  220214 +  -6.2  -2.73364   GAGCTTGCCGGTGAT      GGTGCCGTCTTGAA TTTTC TGCAAGGCGGCGGC      TGCTTCGGCTAGCGG  50 52
      cg0253  222248 ..  222261 +  -3.1  -3.66178   GCTTCGTGATAGTTG               GATGT AGCT GCATC                TTTGCCGTTCCAGCA  51 62
      cg0256  225588 ..  225615 +  -4.7  -3.03124   AAGCACCCGTTCCAG        CACCTCCGGCG AACCGA CGACGGGGATG         TATTCCCAGGTGCCG  47 365
      cg0264  231431 ..  231484 + -13.9  -2.75294   CGAGCAATGCCGACG CGCTGTTTTTGCCCGCCGGAGAGTT CGGT AATTTTCCGGCGGGCGAGGGGAGCA ATTTCGAGCATTTCC  79 524
      cg0269  235054 ..  235069 +  -5.4  -4.12296   GCACCTGCACGTCTT              CTTCTC GGAT GAGGAG               TTCTTTGCTTGTAGC  65 257
      cg0273 NONE
      cg0274  238181 ..  238194 +  -5.9  -3.61398   GATAGGCTCAGATGC               GCCTG AAAT CGGGC                TTGTTGAGGGGAGAG  59 57
       mgtE2  239583 ..  239596 +  -3.8  -4.07562   CCGTATTGGCAAGCC               TGCC AGCTTC GGCA                TTTCTATGAAGTTTC  60 79
      cg0277  241524 ..  241571 + -15.1  -4.07133   TCATGCTTTAAAAGT TAACAGGCCCGCAG-TCAACGT AAATG GCGTTGAACTGCGGGTTTGTTG TTCTTTCTGAAGCTG 100 30
      cg0280  243481 ..  243493 +  -7.7  -3.77831   AAGACGATGAGCGCC                GCATG CGC CATGC                TTTGGATATTGCTCG  68 71
      cg0281 NONE
      cg0282  244395 ..  244431 + -24.7  -5.57054   CCGCCAGTGTAAGAA    CCGGCTCTTAAGCAGTT TGT AGCTGCTTAAGAGCCGG    TTTTTTTGCATTCTT 100 201
      cg0283 NONE
      cg0284 NONE
         tgt  248558 ..  248587 + -10.7   -3.5393   CTTAGGCCGGTACTA       CGCGTCGAAGGTT TCAT AACCTTCGCGGCG        TTTCACCCACCTAAT  79 7
      cg0287 NONE
      cg0288 NONE
        gltX  252862 ..  252887 +  -4.7  -3.28712   GGGGTCATTCCATCT         GGAGGAGTCATG CCG CCTGG-TCCTCC         TTGTCCACCGGGGCC  49 53
        aspB NONE
      cg0295 NONE
       dnaZX NONE
      cg0297  261318 ..  261340 + -14.9  -4.53163   GTTGCTAAACGCAGG           GCCGGGTTC TCGAT GAACCCGGC           TTTTGTCATGTATGC 100 44
        recR  262504 ..  262532 + -10.2  -3.53444   GTACGTGCGTGAAAA        CCGGGTCCCCTC ATTTC GAGTAGACCCGG        TTTAGAAGGGGCTAC  77 470
      cg0305  269177 ..  269187 +    -4  -3.09505   GTAGCACCTGTCACT                 TTTG TCT CAAA                 TATTAAATCGAATAT  47 74
        lysC NONE
         asd  271712 ..  271741 + -10.1  -4.49756   ACCCGCCATTAAAAA       CTCCGCTTG-AGTG CTA CACTTTAAGCGGGG       TTTTAATGTTTGAGG 100 43
      cg0308  273603 ..  273633 +  -4.6  -3.63515   GTTGCAGCAATGAGG       TCCGCTCTGGCG CGGGCTA CGCGGGAACGGA       TTGTTCCGACTCGGA  55 431
        katA  275886 ..  275932 + -19.6   -3.6106   TTAAGTCCTTCTGAT TTAAAATGAGGGCCTATCCACC AAT GGTGGATAGGCCCTCATTCGAC TTTGAAGCTATTGAG 100 37
        brnF NONE
        brnE  277928 ..  277959 + -12.4  -5.00884   CATAAATAACAAAAA      TCCGCATGCCC-TCA ATT TGAAGGGGATGCGGA      TTTTTTAAGGAACCT 100 46
       arsC1 NONE
        arsX  280294 ..  280327 + -13.9  -5.60993   ATAATTACCGAAAAA     GGGGCATGTCAGCAA TAAC TTGTTGGCACGCCCC      TTTTTTTCTAAAAGC 100 37
      cg0327  287911 ..  287946 + -13.4  -4.68593   AAAGTTAAAGAAAAA    GACCAAGAGCCCTATG TTTT TATGGTGCTCTTGGTC     TTTTTCAGTGATGCC 100 76
      cg0333  292425 ..  292456 + -11.6  -2.50778   CTGCAGAATGAAAAT      CAGGCCAGACAGTG GGAA CACTATCTGACCTG       GGTTTTAAGTTGTCG  75 30
      cg0335  294002 ..  294058 +  -5.2  -4.24413   GCAACTAGGTATTTC TAGCGGAAGAACTGGTTGATGGCGTCA TTGA TGGCGTCTTCAA-TGGTTGTTCCGCGG TTGTTTGTTGATGGA  66 33
       whiB4  297418 ..  297439 +  -6.5  -5.26875   TAATTAATTTCAAGG           GCTGGCCAT TAAC GTGGTCGGC            TTTTTTGATTCAGGG  91 38
      cg0338 NONE
      cg0339  298273 ..  298303 + -19.8  -4.74103   CTTTTCGACGCAAAA       TGCCGGTTCCGCAC TTC GTGCGAAACCGGCA       TTTTTAAATTGACCC 100 45
       fabG1 NONE
      cg0345 NONE
        fadE NONE
      cg0347  305791 ..  305822 + -11.6  -3.01915   ACGCAAAAACCCATC      CGGCGCATCCCT TCAATGTT AGGGGTGCGCTG       CTATTTTTCTCCCCA  78 55
      cg0349  306730 ..  306760 + -14.1  -4.64657   TAAACAACAAAGAAA       GCGCCTAATCAGT ATGAA ACTGATCAGGCGC       TTTTTAGCGCTTTGG 100 52
         nth NONE
      cg0354 NONE
      cg0355  310155 ..  310174 +  -3.4  -3.36492   CCCCAGCCTGGTCGT            CGATGCCG TCAT CGTCCTCG             TTATGGCATTCGCCC  48 139
      cg0356  311421 ..  311467 +    -3  -3.92592   GGGGCTCGGAACCGG TCACAGATGCCCACGATTGCGG TTTTT CCGTTG-CGTGGGCAG-TGTGG TTTGGTCTTGGCAGT  54 118
      cg0362 NONE
      cg0363 NONE
      cg0364 NONE
      cg0365 NONE
      cg0366 NONE
      cg0368 NONE
      cg0369 NONE
       cspA2  322229 ..  322252 + -11.8  -5.53991   CATCTGAGTTCGAAA          CCGGTAACTT TTGT AAGTTGCCGG           TTTTTTTAATACCTA 100 44
        topA NONE
      cg0374  326644 ..  326672 + -17.5  -4.65895   TTGCCAAGAGAAAAA        TCCCCCGTCTCAC AGT GTGAAACGGGGGA        TTTTTGCGTCGAAAA 100 51
        dnaX  329712 ..  329740 + -16.1    -4.431   GCGGCTCCACATAAA        CCCCAGGTCAAAC AAG GTTTGAGCTGGGG        TTTTCTGAATGGGTG 100 194
      cg0378 NONE
      cg0380  330828 ..  330843 +  -3.2  -2.60194   AGAGTAGAGATGATA              GCAAAC TGAT GTTCGC               CTTGCTTAGAGGACT  42 40
      cg0382 NONE
       rluC1  332431 ..  332445 +  -5.6  -3.16564   GTGGGGTATGGGACG               GGTCTG AGT CGGGCC               TTCGTGGAATCGCAC  52 19
       bglS' NONE
       'bglS  334933 ..  334946 +  -2.3  -3.63059   AGGGATGGCCTACAA               GTACG GTCA CGGAC                TTAATTTCTAGATTG  50 1
        adhE NONE
      cg0388  336767 ..  336812 +  -4.8  -3.95324   AGCCCCGAACGATTA GTA-GGCTTGGGCACCATG GATCTTAAA CTTGGTGGCCAAGTCATAC TTGTTGTTGGCGGTG  59 40
      cg0389  337519 ..  337529 +  -3.2  -3.78022   CGTTCTGTTAAAGAT                 TGGT CTG GCCA                 TTTCCTCCATATGGG  53 91
      cg0390 NONE
       rmlB2  339809 ..  339847 +  -9.6  -2.73364   TCAAAAACGCAAGGA   TCCACCACAGATCTCAAG ATA CTTCAGGGATGTGGTGGA   TCCTTGCCCTGGAAG  66 105
      cg0395 NONE
      cg0396  343600 ..  343618 +  -6.6  -4.56775   AAAACGCCATATAAA             AACCGGCG CAT TGCCGGTA             TTTTTCCAGGAGAAT  77 170
      cg0397  345740 ..  345779 + -15.2  -4.49756   CTTGTAGTAAATAAA  TCGGGCC-TTCCCAAAAGA TTC TTTCTTGGGAAAGGCCCGA  TTTTGGTATTTGAGG 100 44
      cg0405  353710 ..  353729 +  -6.5  -3.06815   TCTCGATGACGAGGG            GTTCTTC TTATTC GAAGAAC             TGTCTTCGAAGCACT  55 94
         wzz  365249 ..  365278 +    -3  -2.94099   TGCTTCCAAGGCCAA       CAATGAGCAATAG CTTCA CTATT-CTCACTG       TCTGTACTGGAAACA  43 13
       ptpA2 NONE
      cg0416 NONE
        capD NONE
      cg0418 NONE
      cg0419  370467 ..  370499 +  -8.4  -3.93216   TTTGGTGCGTAAAAA      GGCTCGACCCTGAG CAATT CTTGGGCTCGAGTC      TTCTTATAGTTTACA  73 83
      cg0420 NONE
         wzx NONE
        murA NONE
        murB NONE
      cg0424  377092 ..  377117 +  -5.5  -2.62396   CAAACAGATGCGCCA         GGGTCACTAACA CCG TGT-GGTGATCC         TAGTCTAACCAGCTG  48 237
tnp17a(ISCg17a)  377962 ..  377973 +  -2.2  -3.60098   GAACGCGACCAAAGA                GTGA TGGA TCGC                 TTTCACGTAGAGCAT  47 151
tnp17b(ISCg17a) NONE
tnp17c(ISCG17a) NONE
       udgA1  383173 ..  383208 + -10.6   -2.7566   CTAACAAATCTTCAA    C-TAGTGCCATACACGA GAC TTGTGTAGGGCACTAAG    TCATTCCAGTTAAGT  71 86
      cg0439  387560 ..  387599 +  -4.3  -5.17786   AGACCGTACATAAAA CACCTGCATTTCTGTGCCC ATTT GGGCCCGGA--TGTGGGTG  TTTTTCATTTTCTTC  85 381
         lpd  389111 ..  389151 +  -5.7  -4.18018   CTTCTAGAATCCACC TC-GTT--GGCCCTGTTTCT GTAT GGAAACAGGGCCAAAACCGA TTTTCAATCCAAACC  69 34
       galU2  390181 ..  390205 + -17.9  -4.47328   ATCTTAAAAAGGAAA          CCGCCTTCCAC ATT GTGGGAGGCGG          TTTTCTCATGCGATT 100 34
      cg0443  390847 ..  390861 + -11.4  -2.57931   GTGGACGGATGGGAA               TGCGCG CTG CGCGCA               GTTCTCGCGGGTGCA  68 138
       sdhCD NONE
        sdhA NONE
        sdhB NONE
      cg0448  396656 ..  396667 +  -2.2  -3.96216   CCGTACGCAGTAGTT                TCTG TATG CAGG                 TTCTTTGACTAGCAC  54 28
      cg4001  397182 ..  397218 + -16.1  -4.26903   TGCTAGGTAATTGCA    GCTTCACTTGTATCACT CAG GGTGATACAAGTGAAGA    TTTTGCTGGGCTAAA 100 272
      cg0451 NONE
      cg0452 NONE
      cg0453  400367 ..  400387 +  -5.4   -5.0133   CTGAACTGCGAAAAT            TCCCCTAC ATCCC GTAGGGAA            TTTTTTCGGCCCATG  82 48
      cg0454 NONE
      cg0455 NONE
      cg0456  404441 ..  404474 + -21.3  -3.60627   AGACTAAACACAAAA     CAAATGAGACCTACC CTCG GGTAGGTCTCATTTG      TTTAGGGTCGCGTCG 100 34
        deoC  406413 ..  406432 +  -4.4  -4.08164   CTGAAAAATAGCCTT            GCATGCAAA ATA TTTG-ATGC            TTTGTGTGCCGTTTT  60 291
      cg0462  407503 ..  407534 +  -3.5  -4.65895   CTTTGACACAGTGAG      CGAGGTGATCGTC GAGGAG GCCGAACGCCACG       TTTTTGAGTGCGGAG  69 110
      cg0466 NONE
      cg0467 NONE
      cg0468 NONE
      cg0469  415550 ..  415571 + -12.3  -2.56773   GACTAACTAAGGTTA           CCCTACCCT CTTT GGGGTAGGG            CTCTTCCATTTTTGC  78 47
      cg0470 NONE
      cg0471  417461 ..  417505 + -15.2  -3.57263   ATAAACCCATAAACC AGAAAAAAATCGCTGTCACC GTAGA GGTGGCAGCGATTTTCTTCG TTTAGGACTAAAAGT 100 45
        murB NONE
      cg0477  421529 ..  421567 +  -5.4  -4.70659   GCTAGGTTGCAAATC  CCCACCAC-AAGTTGCT CTGATC AGCGATTTTGTGGTGGA   TTTTTGCGTCTCCGC  75 36
      cg0478  421697 ..  421720 + -15.4  -3.48395   GCCACAAATGGGAAA          CCCCTCAGAA TCGC TTCTGAGGGG           TTATCTAGCGCCAGT 100 6
      cg0479  422338 ..  422352 +  -4.2  -3.63515   ATCTTCAATGTCTGG               GTGCTC TGC GAGGAC               TTCTTCAACCTCAGC  55 330
      cg0481 NONE
        gpmA NONE
       cgtS4 NONE
       cgtR4  428277 ..  428289 +  -6.2  -4.67904   AACCAGACACACGTG                CCCG CGGTT CGGG                TTTTTCGAGTTGGTG  78 433
      cg0485  429924 ..  429960 +  -6.6   -3.5393   AGGATGTCGCGGAGT    TCTTCGTTGGTGGTGG AGCCG TCGCCGTTGACGAAGA    TTTGGGACCGGTGGT  60 508
        ppx1 NONE
      cg0489  434842 ..  434864 +  -3.3  -3.16191   TGTCGTTTTGGGCCC           CCGCTGCTG CAAAA CAGGGGTGG           TTAGTGGCAGTGTGG  46 43
        proC  435807 ..  435823 +  -3.5  -2.60496   TCGAAACTATTAATA              ACGGGCG AAA CACCCGC              GTGTTTAAACAACAA  42 135
      cg0491 NONE
      cg0492  436158 ..  436206 + -10.3  -5.28414   CCACAACAGCAAAAA CCTCTCCACGTAACTCCCGGA TAACACC TCCGAAAGTGACGTAGAGAGG TTTTTCTGTTTGTTC 100 44
      cg0493  436453 ..  436469 +  -2.9  -2.78384   TCGATTTAAGCGAGG              GAAACCG TAA TGGGTTC              TGTCATCAAGAAGCG  42 32
      cg0494  436587 ..  436608 + -13.7  -5.47431   TTGAGCTTCAAACTA           GCACCGCCT TTCG GGGCGGTGC            TTTTTTGTGTCTTGG 100 49
      cg0496 NONE
        hemA NONE
        hemC  440868 ..  440907 +  -9.4  -4.62471   AAGAATGTGCGAATA  TCCACCACAAATGGCT GATTAGGG GGCGGTTTGTGGTGGA   TTTTTGCAACTTCCA  90 77
      cg0499  441696 ..  441707 +  -7.2  -3.05384   AAGGTCATTTCCGGA                GGCG TCTT CGCC                 TTCGATGGGGACCCA  57 128
      cg0501 NONE
      cg0502 NONE
        aroD NONE
        aroE  447573 ..  447600 + -12.2  -2.66733   AAGAATCACCCCCTA        GCTGAGCAATGAT CCG ATC-TTGCTCAGC        TAGTCTGCGTTCAAG  72 210
        hemD NONE
      cg0511 NONE
        hemB NONE
      cg0513 NONE
      cg0514  457152 ..  457168 +  -6.5  -4.66609   GAATCGCGAGAAGTA              GAACGGT TCG ACCGTAC              TTTTTCGCTACCGTG  80 25
      cg0515  460013 ..  460028 +  -2.5  -3.36749   AAATGGGGCAAGATT              GAGCG CATGTC TGCTC               TTACTATTCCAGCTG  45 136
        hemE NONE
        hemY  462535 ..  462547 +    -2  -3.16564   ACGAGCTGGATTGGC                TTCA CAGAT TGAA                TTAATACAATGACGC  43 103
        hemL NONE
      cg0519 NONE
      cg0520 NONE
        ccsA NONE
      cg0523 NONE
        ccsB  468681 ..  468727 +   -11  -5.00884   TTTGGTTGGCGGGGT TAGTGAGACCCGCCCTCGTTC TTCATT GAGCGAGGGCGGGTTT-GTTG TTTTTTGGGGGCGCT 100 46
      cg0525 NONE
      cg0526  470827 ..  470840 +  -3.8  -4.91109   TGCCAGGGCATTCGC               GCTC ACCCGC GAGC                TTTTTGTAGTGAAAA  75 196
      cg0530  471997 ..  472007 +  -4.6  -3.63515   CGGGGATGAGATCCT                 TGCC GGT GGCG                 TTGTTGCGGATCGGC  55 173
      cg0532  474243 ..  474255 +  -4.8  -2.71712   AACTCAATGCGCTCA                TCCG AAATA CGGA                CTTTCGCGCCGGGAA  46 455
      cg0550 NONE
        menC NONE
        menD NONE
      cg0553 NONE
      cg0554  490561 ..  490577 +    -5  -3.55444   CAGGAGAATCACGAA              CCGCAC CTCAA GCGCGG              TTTGAGCAATAGACA  55 137
      cg0555 NONE
        ubiE  492710 ..  492736 +  -4.2  -4.01184   AATCGCGGATCCGGC         GGCCTGCCAACC CCT GGCGAGCAGGTC         TTTATCCTCCTCTGT  60 78
        ispB  495287 ..  495318 + -23.2  -4.67353   CATCTGGCACAATCA      CCCGCTGCACTTTC TTAG GAAAGTGCAGCGGG       TTTTTGCATGCGTGG 100 200
        secE  497174 ..  497204 + -16.9  -3.23708   ATCTTTTTTGAAAAG       TCCCGCTGGTTCC CTGGA GGAGCCGGCGGGA       TAATTTTTGCCCAGG 100 55
        nusG  498350 ..  498394 + -11.4  -4.23758   AAACTGCACCACTTA CCCCGCATTTCCTAGGCC ACATATAAG GGCTTTGGTGATGCGGGG TTTTGCGTGTAGGGT  91 46
        rplK  499047 ..  499084 + -10.7  -3.04894   TAAAAGCTTTCACAC   CGGTTAGTGGCTCATTCA AAA TGAATG-GCCACCAACCA   ATTTTCACCAAAGTT  74 38
        rplA  499895 ..  499917 + -15.6  -5.28166   ACGCGTAACTCTTTA           GGCCCCATGC TTT GCATGGGGTC           TTTTTATTGCTTTTC 100 49
        gabT NONE
       gabD2 NONE
      cg0568  505609 ..  505646 + -17.1  -4.20868   GTTGCAGCCAAATAC   GGCCAACGGCTCCTTGG AAAT TTAAGGGGTCGTTGGCC    TTATTATTTTAGGGA 100 63
      cg0569 NONE
      cg0570 NONE
      cg0571  509899 ..  509920 + -13.7  -4.59117   TGTGGAATGTATAGC           GCCCTGTGC TCTT GCACGGGGC            TTTTCTCATTGGTTT 100 226
        rplJ NONE
        rplL  510996 ..  511037 + -22.6  -2.69799   TTTCTTACACCTTTT CAAAACCCCACACCCTGGA CTCGA TCCAGGG-GTGGGGTTTTG TGCTGTCTGGGGTGG 100 45
      cg0575  512743 ..  512787 +  -6.6  -3.12606   GTTCCTGTAGCGCCA AGACCTTGATCAAGGTGGTTT AAAA AAACCGATTTGA-CAAGGTCA TTCAGTGCTATCTGG  57 259
        rpoB NONE
        rpoC  520542 ..  520583 + -16.7  -4.96501   TGGTCGCTGAGAAGT TGAGGCCCTGGATCTACTT GAAA AAGTAGAACCAGGGTCTCC  TTTCTTTTTGTACAC 100 73
      cg0578 NONE
      cg0579  521754 ..  521783 +  -4.1  -3.29263   GTGGGCGCGTTGCTT       GGCAGGCGCGC GGGATTGA GTGCACCGGCC        TTGTCCACAGACTGT  47 133
        rpsL NONE
        rpsG  523689 ..  523704 +  -5.4   -3.1372   ATAGCTAAATAGAAA              CACTGT TTCG GCAGTG               TGTTACTAAAAAATC  52 179
        fusA  526174 ..  526213 +  -4.9  -3.57144   TTTCGATGTATTTAG  CTGGCCGTTACCCTGCG AATGTC CACAGGGTAGCTGGTAG   TTTGAAAATCAACGC  55 187
         tuf  527611 ..  527646 + -24.2  -4.64846   ACTTTGACTAACTGA    CAGCGATCCCAGAGGA AATA TCCTCTGGGGTCGCTG     TTTTGTCGTTTCTAG 100 71
      cg0588  528899 ..  528927 +    -3  -3.73775   GTTAAGACTTCCTCC        GGTGTGCCCGTG GCATG TACGTGCCCATC        TTTCATCACGATGAG  51 154
      cg0592  532539 ..  532588 + -15.7  -3.40597   AGTGCTTTTCGACGA GCCC-TCCACCTTCGCCGCCACCA GAG TGCCGGCGGTCAAGGTGGGTGGGC TATTTCAGTGCGGGG 100 39
        rpsJ NONE
        rplC NONE
        rplD NONE
        rplW NONE
        rplB NONE
        rpsS NONE
        rplV NONE
        rpsC  537326 ..  537345 +  -2.8  -3.06796   AGCAGGAGGGCTAAA            CATGCTTA TTCC TAAGCGCG             TTAAGTACCGTCGCC  43 27
        rplP NONE
        rpmC NONE
        rpsQ  538305 ..  538353 +   -22  -4.40003   GCTTCAAGCGAATGC GTAACACCCCTGGTGGAATTTCC TTTT GGGAA-TCCACCAGGGGTGTTTC TTTGTCTTTATAACA 100 76
        rplN  540092 ..  540102 +  -6.8  -2.74144   AGATCGTTTCTCTCG                 CACC GGA GGTG                 ATTTAAGAATGAAGG  53 9
        rplX NONE
        rplE  541016 ..  541039 +  -8.9  -5.24989   ACTGCATAGTTAAAA          GCACTTACC TTAACT GGTAGGTGC           TTTTTTCATGTCTAC 100 41
      cg0611  542103 ..  542131 +  -9.6  -4.56597   AGAATTCTTCATAGA        CGGCTGGATC TTGATCTTT GATCCGGCCG        TTTTTGCGCGCCAAA  91 47
      cg0620  548115 ..  548146 + -15.9  -3.87149   AAGCTTCAAACAAGA      GTGCCCACCGACC CTTCAA GATCGGTGGGCAC       TTTAGGTTTGCTCCA 100 54
        rpsH NONE
        rplF NONE
        rplR NONE
        rpsE NONE
        rpmD NONE
        rplO  558034 ..  558061 + -16.4  -4.95854   CCAGAACTTTAAAAA        TGACCTCCAAGG GAAA CCTTGGGGGTCA         TTTTTAGGTTTTTTG 100 46
        secY NONE
         adk  571397 ..  571435 + -23.2  -4.20136   AAGTACTCACCTCAA   GGTGGCCGGAACCGCATG CAT TGTGCGGTGCCGGCCACC   TTTGGTTTTAACAGT 100 101
        map1  572263 ..  572280 +  -2.7  -4.08767   GCGCATCCTCACGCC             GCGTTAT TAAA ATGATGC              TTTTCGACGCATCCC  56 16
      cg0650  573374 ..  573387 +  -8.1  -3.21276   GGAAAAACTTAAGGC               CTCCC GCAG GGGAG                TGTTCTGGAAAAGCG  62 218
        infA  573739 ..  573754 +  -3.3  -2.54098   CAATCCACCTCCCGG              TTTCC GTCCGG GGAAA               GTATTGCTTGGCAGG  42 137
        rpsM NONE
        rpsK NONE
        rpsD  575210 ..  575222 +  -6.3   -4.8622   GCTCATCGTCGAGTT                CTACT CGA AGTAG                TTTTTGCTTACCCGG  83 13
        rpoA NONE
        rplQ  576919 ..  576963 + -21.7  -2.87132   ATTTCTCTAACTCCG CATAGAATGCCCGCAGTGAAC ATT GTTTACTGCGGGCATTTTACG TATCTGCACCCCGCC 100 41
        truA  578169 ..  578183 +  -5.6  -3.30243   ATTTACGGCCTGTCC               GCCTGG TTG CTGGGC               TTGTGGGAGATGCGT  54 266
      cg0658  580577 ..  580595 +  -5.8  -3.96327   CTAAGGTGATGGCTC             CGCCGTAG CCA CGCCGGCG             TTTGTGCTCAAGGGT  65 169
      cg0661  582654 ..  582680 +  -2.3  -3.05715   AGAGACAGCGCTCGC        GCCCACC-TATT AAGG AGTATGGTGGCC         TTACATGAGCGGATT  42 13
      cg0662  584257 ..  584279 +  -9.9  -4.08767   CTGTAGGTAGAGGCT           TGTGGTCAC TACTT GTGGCCACA           TTTTAAAAAAATGCA  81 50
         cma  585626 ..  585638 +  -6.3  -4.67234   GGTGGACTATCTAAA                GAAAC AAT GTTTC                TTTTTAAGGTTCCCT  80 27
      cg0664  586319 ..  586338 +  -4.2  -4.15143   CTCATCCAAGGCATG            CGATACAG ATTC CTGAGTCG             TTTGTGTAGTTGGTT  62 92
      cg0668 NONE
      cg0669  593879 ..  593901 +  -3.3  -3.65353   AAAGCTTTTCCGGGG           GAACACCAG AGAAA CTGGTGAAC           TTTAAAATCATTTCG  53 139
      cg0671 NONE
      cg0672  594726 ..  594757 +  -9.5  -5.18355   ACCCAGTTTTTCAAA      GAAGGTCACTAGC TTTTCC GCTGGTCACCTTC       TTTTTGGTTTTTCAA 100 167
        rplM NONE
        rpsI  595947 ..  595994 + -12.1  -3.72593   TATTTACTCAACGTT TGCGCAAA-CCCGTTTCGCCGA ATTTC TCGGTGGGGCGGGTTTTCCGCA TTCTTGGGGTTTCTT  88 41
        mrsA  597541 ..  597581 +  -8.5  -4.87273   AGGTTTGACGCTTGA GGGGCCACATATAGCATCA CCAAA TG-TGC-ATATGTGACCCC TTTTTCTCGCCTGTT  88 113
      cg0676 NONE
      cg0678 NONE
      cg0679  600259 ..  600271 +  -3.3  -3.47011   TGAACATGGTGTCTT                CAGAG AAG CCCTG                TTGGTTGCCTTTTTC  49 348
         alr NONE
      cg0682  602605 ..  602619 +  -4.3  -3.79527   ACGCTAAAATAGTGT               GATTC TGTCC GAATC               TGTTGTTTTAGTTTT  57 52
      cg0683 NONE
        papA NONE
      cg0685  606374 ..  606386 +  -3.3  -3.46647   CTAAATCTGCAGCCA                TCCCC GAG GTGGA                TCTTTCATGAGTGAA  50 3
      cg0686 NONE
         gcp  607933 ..  607943 +    -4  -3.97209   TTGAGACCCCACAGG                 TGTT TTA AACA                 TTTAGTATTAGTTCC  60 18
      cg0688  609692 ..  609708 +  -5.2  -4.88918   TGTCTAGCTCTGCAT              GAATTC CGTAT GAATTC              TTTTCTTTCAAGTGG  78 34
      cg0689  610328 ..  610342 +  -2.8  -3.21099   GGCACACACAAAATT               TTTCTC ATG GAGGGA               TTCATCGTGGCAAAC  45 174
       groES NONE
      groEL' NONE
tnp1c(ISCg1c) NONE
      'groEL  613752 ..  613779 + -10.6  -5.72622   AAGTTCTGTGAAAAA        CACCGTGG-GCAG TTT CTGCTTCGCGGTG        TTTTTTATTTGTGGG 100 40
        sigD NONE
      cg0697  616227 ..  616257 + -12.1  -5.33026   GTAAAAATATAAAAA      CTGCTAGCAACGTA TCTT TA-GTTGCTAGCAG       TTTTTATTTGGCTTC 100 41
       guaB2  618334 ..  618363 + -16.6  -4.12397   TTTTGCTCACTTAAA       CAGCCCGATTTC TTCATT GAAATCGGGCTG        TTTCTGGTTGTGTCG 100 42
       guaB3  619931 ..  619941 +  -8.2  -2.77013   CGATAATCAGTGCGA                 CGGC CAG GCCG                 CTTGTTCCGGGGATG  57 398
      cg0702 NONE
        guaA  623059 ..  623087 +   -11  -4.26189   ATGAGCCTTCGTTAA        GCGGCAATCACC TTATT GGAGATTGTCGC        TTTTCCCATTTCTCC  87 48
      cg0704  623664 ..  623686 +  -9.8  -3.06969   TTCAGTTGAGTAGAT           GCCTCCAAGT GAG GCTGGGAGGC           TCTTAGAATCGATTC  69 68
      cg0705  624351 ..  624365 +  -2.1  -4.86033   CCGCCGACAATCCAT              G-GCCA CACA TGGCGC               TTTTTCTGAGGCTTT  72 455
       cgtS7 NONE
       cgtR7 NONE
      cg0710  627494 ..  627526 +  -7.7  -3.81137   TGAGCTGTAGTGGAG      CGGACTGCTTAGG TCGATTT CCTGGGTGGTCCG      TTTAGGTGTTTCGGC  70 55
      cg0713 NONE
      cg0714  631648 ..  631672 +  -6.3  -2.75481   GAGACGGTGCGGATC          CTGCAACTCAG TGA CCGAGTAGCGG          TGCTTGCCGTTGAGG  50 69
      cg0716  633296 ..  633308 +  -4.1  -2.96274   GTTATATCTGATGAA                TTGCT ATT AGCAG                TATCGTTATCACAGC  47 48
      cg0725  642015 ..  642029 +  -2.8  -4.15788   ACTGAAGGCCCAAAG               AAAGTG CCA CACTTA               TTTGTTACAGAGATT  58 368
      cg0727  644420 ..  644448 +  -4.6  -3.73775   TTTCCTGCACGCCAT       GCTG-CTAAATCC TCAT GGAATTGGTCAGC        TTTGGTGGGGATAAG  55 424
      cg0730  646551 ..  646562 +  -3.6  -3.93004   TCTTGGCTTTCGATT                CTGC TTAG GCGG                 TTTGTGAAATGTTGT  55 334
       dnaE2  656052 ..  656065 +  -3.1  -3.14924   GGGGGAGTTTCTCAG               C-CGTG GCT CACGAG               ATTTTCGATAATTTG  45 1
      cg0739 NONE
      cg0740 NONE
        sirR  659170 ..  659182 +  -4.7  -3.69373   CACCGTATGTGTCAA                CGTGC GGT GCCCG                TTGTTGCAGTGTTTG  55 516
      cg0745 NONE
      cg0747 NONE
      cg0748  662035 ..  662063 +   -16  -4.65895   ACAATCAAAAAAGAA        GCACCCCGGAGA ATCTA TCCCCGGGGTGC        TTTTTAAATGAGGCA 100 58
        folD NONE
      cg0751  664134 ..  664156 +  -2.6  -2.97177   TTCCGGCAGGATTTC           CATGGCTTGC TGG GCGAGTAGTG           CTTCTTGGTTTTCGC  40 321
        cstA NONE
      cg0757  672157 ..  672198 + -16.8  -2.87132   GCTGCTAGATAAAAC GAAAAGGCGCGTTGATTC TTAACT GAGTCAACGCGCCTTTTA  TCTGTGGCAGGAAGC 100 33
      cg0758  672479 ..  672507 +  -3.9  -3.78775   ATTGGCGTTGAGGTG        GTGATTTTGCATG TTT TACTCAAAATCAC        TTTGATGGTCACAAA  55 30
       prpD2 NONE
       prpB2 NONE
       prpC2  676668 ..  676693 + -10.5  -4.61566   CACGGTCTTCCGATT         CACCGGGGTAGA AAA TCT-CCTCGGTG         TTTTGTGCTTTCGGA  95 461
      cg0772 NONE
      cg0773 NONE
      cg0774 NONE
      cg0775  689854 ..  689900 + -16.7  -4.39287   GTTAGAGGCGTTTAA GGCGCACGTTTGCTCTACTAGC TGTG GCTAG-GGAGGGAGCGTGCGCC TTTTGCTGTGCTTAC 100 68
        trpS  694417 ..  694447 +  -3.9  -5.00895   CCTCGATTATTACAA      TCCGGCTAC-TTCG GAAG CGTTTGTGGCCGGA       TTTTTCTATCCTGGA  77 50
      cg0780  695597 ..  695626 +  -2.8  -3.06228   AATAGTTTTTATTAA       G-GGCATTCCCTG ATTCC CAGGTGGTGCCAC       ATTGTTTATGGTGGA  43 36
      cg0781  696541 ..  696553 +  -3.4  -5.06816   AGAGGTCGTGAAGAA                GAAC ACCTA GTTC                TTTTTCTTGGGAGAT  75 16
         upp  701410 ..  701446 +  -5.2  -3.35798   TCTAAGGGCATTACG   GAAAATTC-TTGCCCAC TGTA GTGGGCGGTGAGTATTC    TTATGCATCGGCAAT  54 46
      cg0787  702015 ..  702034 +  -2.8  -3.90048   GCACATGCCCCACCT            GGCCA-TGC AAA GCAATGCCC            TGTTTTTCAGGAAGA  54 183
        amiA  704819 ..  704832 +  -4.5   -3.5594   CATTTAGACTTGGAA               CCGCT TACC AGTGG                TTTCAACAATGCATT  55 106
        lpdA  706309 ..  706349 +   -17  -4.17132   TGAGTCTTAGATTTT  GAGAAAACCCAGGATTGC TTTGT GCACTCCTGGGTTTTCAC  TTTGTTAAGCAGTTT 100 47
         pyc  710122 ..  710153 +   -18  -4.56775   ACCTTTCTGTAAAAA      GCCCCGCGTCTTCC TCAT GGAGGAGGCGGGGC       TTTTTGGGCCAAGAT 100 41
      cg0792 NONE
      cg0793  711902 ..  711936 +  -4.2  -3.62864   TGCGTCTGAGCTTGA    GGAAGAG-CCCCGGA AATTCC TTCGGGGTCACTGCC     TTTACGCTGCCTTTA  55 173
      cg0795 NONE
       prpD1 NONE
       prpB1 NONE
       prpC1  717792 ..  717838 + -16.7  -4.07568   TAAATAGCCTTGTGC CCATCTGGTGATGGTGTCGCGG CCCT CCGCCACAGCATCGCC-GATGG TTTTCGGAGCGAGCA 100 58
      cg0801  719991 ..  720023 + -16.3  -4.65895   TCACAAATAGTAAAA      CCGGGCCACATCTGA ACA TCAGATGCGACCCGG      TTTTTGACTAACAGG 100 190
      cg0806  724333 ..  724378 + -24.9   -5.3104   AACTTTGCTTCTCGA C-GTCTCCCTCCCGCACCTTGC CAG GCAAGGCGCGGGAGGGAGATTG TTTTATTTTTGGTGG 100 41
        wbpC  727128 ..  727183 + -17.8  -3.54543   GGACATAGCGTCGGA CCAAACGAGAATGCCCACGAA-TCCCT AAA GGGGAGTTCGTGGGCATGTGTGTTTGG TTTCCGAGCCTCAAT 100 118
        birA NONE
      cg0815 NONE
        purK NONE
         kup  736427 ..  736439 +  -3.4  -2.53876   ACCTTTAATCAGGCA                GTTG CTGGC CAAC                TGAGTTAGCCTAAAA  42 33
      cg0819  736811 ..  736821 +  -3.2     -2.54   GATGGACAGATTAAC                 GCTT AAA AGGC                 CTGTTATAGACTGAT  42 20
        purE NONE
      cg0821 NONE
      cg0822  738994 ..  739014 +  -6.7  -2.71712   TAGATTCGATGATCC            GCAGGACCG TTT CGTACCTGC            CTTTAGGACCGGAAA  52 339
      cg0826  743249 ..  743265 +    -3  -3.85817   GTCACTAAGCACTGC              GTTCTT AAAGG AAGAGC              TTTCTGCCCAAAACT  54 33
      cg0829  744462 ..  744480 +  -5.2  -3.76839   CCAGGAATCCAAGCA             GCGCTTCG GGT TGAAGCCC             TTTGCGTTGCGATTC  58 183
      cg0836 NONE
      cg0837  750784 ..  750813 +  -7.3  -3.39936   CCAAAGAGTGGGGTT       CTAAGTAGTAGGTG CCA CAC-TGCTGCTTAG       TTCTGGGGTTTCGAT  61 519
        wbbL  781468 ..  781511 +  -6.8  -3.87869   ATTTTCTGAAATGGA TTTGCTG-CGGCCCCGGAA TTACCCT TTTCGCGGCCGTCATCAAA TTTGTACCCCCTTAA  66 107
       rmlA2  782827 ..  782842 +    -6  -4.44245   GTACCCCCGGAAAAT              GCCCCC GCGA GAGGGC               TTTTGTGACTGGTGT  72 205
       whiB2  783369 ..  783396 + -11.4  -4.91084   CTTCAAGACCAGTAA        GCGAACCTTTAA TTAA TTGAGGGTTCGC         TTTTGTTCTTGGCTG 100 43
      cg0851  783708 ..  783748 +    -4  -3.18383   AAAGAGGTGAGAACA TGAGTCAATAGCTC-GTGG CGTT CCACAGCGTTGGTGACTCG  TTGCTCGATCGGCAT  47 98
      cg0853  784590 ..  784600 +  -5.4  -3.53811   TAAGGTTTGCTATTC                 GGAT TGG ATCC                 TTTGGCAGGGGTAGG  56 38
        pmmA  786015 ..  786038 +  -3.9  -4.07687   GGTAGCGGAGATTCT          AGGGATTAT CCGCGC ATAATCCCA           TTTTCCGGCGGGCAT  60 7
      cg0855 NONE
        manA  788320 ..  788350 + -15.4  -2.69458   TTTTAGATTAAAATC       ATGCGCCCCGCCAG AAC TTGGCGGGGCGTAA       ATCTATTTTCTGCTC  95 45
      cg0859 NONE
        sahH NONE
         tmk NONE
        mtrA NONE
        mtrB NONE
      cg0865 NONE
      cg0866 NONE
      cg0867  797597 ..  797633 + -19.5  -4.08216   CATAGCAATTAGTTG    CTAAGTACCCGCTACCG TAA CGGTAGCGGGTACTGTG    TTTTAGGAACCGTGC 100 36
        secA  800285 ..  800327 + -20.7  -3.28712   CTGAAATTCAGCATC CGCCACATGCCGCCCGATT CGGCC AATCGGGCGGCATATGCCG TTCTCCGAACACCCA 100 50
      cg0870 NONE
      cg0871 NONE
      cg0874  805078 ..  805089 +  -2.2  -4.36914   TTTGGTGCCGTAGGT                GTTG AGTA CGAC                 TTTTGTCGGCAGGCC  60 499
        sigH NONE
      cg0877  806780 ..  806808 +   -19  -3.54382   CTGGAATAGAAAAAA        CCGCCTGGAAGA AAATG TCTTCCAGGCGG        TTACTCTTTCTTAAG 100 32
      cg0879  808634 ..  808664 +   -12  -4.21343   ACCGCAGCCACTGAT       TGACCGATGGCA ACGATCC TGCCATCGGTTA       TTTCTATGTCTTGGG  91 446
      cg0882 NONE
      cg0883 NONE
      cg0884 NONE
      cg0885 NONE
      cg0886 NONE
      cg0887 NONE
      cg0888 NONE
      cg0889  823183 ..  823199 +  -2.2  -2.64243   AAGCTCGAAAAACTC              TCGAGG CGACT CATCGA              TGATCTGGGGTCTGG  38 445
      cg0891  824280 ..  824320 +  -5.4  -3.97602   GGGTCGAAGTCTTCG CC-GTCGGATTCGCCGAGG AGTG CGTCGATGAATTCGGCTGG  TTTGTCGATATCTTC  63 160
      cg0893  827032 ..  827055 +  -8.9  -3.67976   TGCACGCGAAGGAAT          CCT-CGACCC CTGAC GGGTCGCAGG          TTTCGAATTGCTCAA  70 342
      cg0896  831052 ..  831095 + -23.4  -3.59979   CGCACAGTAGCGTTT GAGTAAACAGCCCGAGAGGA TCGT TCCTCTCGGGCTGTTTTTTC TTTAGCCTAGAGACA 100 31
      cg0898  833428 ..  833447 +    -5  -2.78738   CAGCACCACACCGAC            TCGCCGAGC GCG GCT-GGTGA            TCGTTGGAGTTTTAG  47 6
      cg0899  834226 ..  834249 + -13.2  -5.31059   CTACTAAGTTAAAAA          TCCCCTCAAC TTCG GTTGGGGGGA           TTTTTTCATTCCTAT 100 205
      cg0901  836121 ..  836148 + -17.1   -5.1675   ATAGAATTTAGAAAA        TCCGCCGTTCC ACACAA GGAACGGCGGA         TTTTTTGATGACTAA 100 37
      cg0902 NONE
      cg0903  837400 ..  837425 +  -6.1  -3.55761   TGGGAGTTTAGAAGA         GCG-GGTGTGGT TTC GCCACGCCGTGC         TTTCACACATAGGTA  59 112
      cg0904  838106 ..  838146 +  -6.9   -5.1244   TTTTGAATTGTGGGT  CACCGATTCATCAGTTGAA GTT TTTTACTGATGGAACGGTA  TTTTTATGTTGATGA  87 407
        psp2  840379 ..  840428 +  -3.1  -3.86194   GTTAACATAAGGAAT GGAATAGGAGAATTGCGGCATGT ATTCCG ACAAGCTG-A-TTCTCTTGTTCC TTTCTGAGCAGGATT  54 36
      cg0906 NONE
      cg0907 NONE
      cg0908  841844 ..  841875 + -17.4    -3.524   CAATCCTGAAAACAA      CACCCCGTACTGAA TTTA TGCAGTACGGGGTG       TTGTCTGCGTGAATA 100 254
        prfB  845900 ..  845921 +  -5.1  -2.59927   ATTTGTCGTTGAGTT           CTCCTCTGA GCAC TCAGGGTAG            TCACTTCCGTTTCTT  48 89
        ftsE NONE
        ftsX NONE
        smpB NONE
      cg0918  848934 ..  848953 + -13.6  -4.94811   CACCGAAACGAATTC            CCCACACC ATCT GGTGTGGG             TTTCTTTGTTTTTCA 100 501
tnp18a(ISCg18a)  849903 ..  849944 + -19.7   -3.3514   CCCCCGCTACTAAGA TTCCAAAACCCTCTTCAAC TTTT GTTGAAGAGGGTTTTGGCG  TTCTGGGGTCTGAAT 100 428
      cg0924  853919 ..  853945 + -13.1  -4.99056   GGCTCTAATATGAAA         GGCTGTCTTGT AAAGA ACAAGGCAGCC         TTTTTACTTGTCTTA 100 107
      cg0926 NONE
      cg0927 NONE
      cg0928  856957 ..  856988 +   -14    -5.252   ACCACTAAATGAAGA      GAAATAAGCCGACAT TTG ATGTCGGCTT-TTTC      TTTTTTCTCGGGCTA 100 33
      cg0931  864350 ..  864372 +  -6.9  -2.96873   GTCTTTGTCCGTGGT           GCCCCAGGT AATTG GCATGGGGC           TGATTTCATCCCAGT  53 149
      cg0935  869059 ..  869087 + -11.8  -5.16237   AAGAAACTTAAAAAA       GAGGCAAC-CCGT TTCG GCGGTGTTGCCTC        TTTTTTCATGCGGTT 100 39
      cg0938  870795 ..  870834 + -26.8  -3.93583   GCTTGAGTCTTAAAA  CAATAAGGAGAGGATCCG AAAA CGGATCCTCTCCTTATTG   TTTGTGAGTGAGTTA 100 28
      cg0944 NONE
      cg0945  875585 ..  875635 + -22.8  -5.12707   GTTTGACCCGAATTC GCGGCTGGCTCGCCACAGAGATTT ACC AAATTTCTGTGCTGAGCTGGCCGC TTTTTTCGCGTTTGA 100 96
        gltA  880650 ..  880697 + -12.3  -4.65895   ATTCTCGTTCAACTT CGGCCGAAGCCACTTCGTCTGTCA TAA TGACAG--GGA-TGGTTTCGGCCG TTTTTGCATGAAACC 100 53
        fkpA  881155 ..  881191 + -23.2  -3.30474   GCGACTGTCGCGTCC    CGCCCTCTCCGGATTG TTATC CAATTCGGAGAGGGCG    TTGCTGATTGTGCCG 100 77
      cg0952 NONE
      cg0953  885146 ..  885175 + -15.7  -4.14243   CTGAAGTTATTTAAA       CCGCCCACTCTCC AGTC GGAGGATGGGCGG        TTTTCGCATGCAGTA 100 50
      cg0954  886139 ..  886158 + -13.6  -2.64616   CGTCAACCGCGTTGC            CTGGGGTC CACT GACCCCAG             TCGTCTGCATAGACA  78 149
      fas-IB  896072 ..  896097 + -17.7   -5.1244   TAGATAGCTAAGAAA         GCTGCATTCCC TAAC GGGAATGCAGC          TTTTTGTGTTCCTAG 100 45
      cg0958  896838 ..  896877 +  -8.1  -2.61274   ATTTTGAAGAGGAGG  ACTTCACCAAAGAAT CCTTAGCGTT ATTCTTTGGTGAAGG   GTTGGTTCGAGTCCA  58 198
      cg0960  897508 ..  897523 +  -5.4  -3.02461   AAGTCCATCAGCTAC              CTCTTC ATGG GAGGAG               TATTCGCCGCCATTG  50 466
      cg0963  899171 ..  899184 +  -8.1  -5.22039   ATGAATAAGAAAAAA               GAGCC GAAA GGCTC                TTTTTTGCGTTTAGG  93 33
      cg0968 NONE
         nei NONE
      cg0970  907731 ..  907761 +  -2.4  -2.53876   GAGATCGCCTTGCGT       GGTGGTGAAACC CGCGAGC GGAAGCACCACC       TCACTTGGAATCGGC  38 486
        pcrA  915404 ..  915433 +  -4.4  -3.91882   AGTTTGGTCATCTAG       TTCTTGGGGA AGCACGATTG TTCCCAAGAA        TTCTGTTTGTCCTCC  58 441
      cg0982 NONE
        purN NONE
        purH  923024 ..  923043 + -13.6  -4.20042   AAGATTTCGCTTGAA            GGCAGACC ATAA GGTCTGCC             TTTTCGCGTATTAAT 100 49
        citE  923880 ..  923898 +  -5.3  -5.00884   TATTTCGCGTCAGCC             TGCTTGA TTAGT TCAAGCG             TTTTTTCGACCCGGT  82 19
        rpmE NONE
        rpmF  929445 ..  929481 + -15.3   -4.1523   AAGAATTTAACAAGA    GCCAGTTATCTTCTCTT AAA ATGAGGAGGTAACTGGC    TTCTTTATGCTTAAG 100 75
       cgtR2 NONE
       cgtS2  931769 ..  931781 +  -4.7  -3.21747   TACTTAGAGTGACGC                CCCAG CCA CAGGG                TTCATAATCAAATCA  50 73
      cg0998 NONE
      cg0999 NONE
      cg1000  933978 ..  934019 + -19.1  -3.07685   GCATAATTTAGGCAA CA-AAAAGTGCGTCTGAGTG AAA TACTCAGACGCACTTTTGTG CTTTTAGGGCCTTTT 100 43
       galU1 NONE
       moeA2 NONE
      cg1006 NONE
      cg1007 NONE
      cg1009 NONE
      cg1010 NONE
      cg1011 NONE
      cg1012  943435 ..  943473 +  -6.8   -4.6902   ACAAAATTGCGAAAA   TACACCACAAATCACT TGATAAT GGTGACGTGTGGTGTA   TTTTTGCGCTTCTGG  80 63
      cg1015  946399 ..  946419 +  -2.5  -4.83759   CAGGTCAGGTTCGGG            TCGGTTTAG GTA CGAAACCCA            TTTTTCGGTTTGCTT  70 119
        betP NONE
        metS  950161 ..  950196 + -17.8  -3.81146   TCTTTAGCATGAACC    GAGCAGGTTGATCAGA AACA TCTGATTGACCTGCTC     TTATTAGTTGGCGGG 100 45
      cg1018  952561 ..  952571 +  -3.2  -2.94976   CTCGATAGACCAGCC                 GGGT GCG ATCC                 CTTGTTTACCCCATT  42 275
tnp6a(ISCg6a) NONE
tnp6b(ISCg6a) NONE
tnp7a(ISCg7a) NONE
      cg1025  957003 ..  957016 +  -3.8  -3.50393   GACCGGGCGTGGCCC               TCGC CGCCAC GCGA                TTCTATGGCCTGCCC  52 59
tnp6c(ISCg6c) NONE
tnp6d(ISCg6c)  962756 ..  962776 +  -4.8   -3.4878   TCAGCAACAGCTGTA           TAGTTCAGC GCAT GCTGA-CTA            TTGCTTCTCGTCTAG  55 447
      cg1032 NONE
      cg1033  963964 ..  963975 +  -2.2  -4.89009   CTGTGAATGCAAGGT                CAGG TCCG TCTG                 TTTTTCATTGGGTGT  70 267
      cg1035  965193 ..  965204 +  -2.2  -3.18024   GAAGTTTATGAAGTT                GCACG CCA CG-GC                GTTTTGGTGATGGAC  43 106
      cg1037 NONE
        ksgA NONE
      cg1039 NONE
      cg1040 NONE
        pdxK  971007 ..  971020 +  -2.3  -4.18018   TGCCCGAACTGCACC               TGACG AATC CGTCC                TTTTCGATCAGCCAA  56 101
      cg1044  971848 ..  971860 +  -2.7  -4.36914   TTGCTGGTTGGCTAA                TTTTG GGT CAAAG                TTTTGTGAAACGAAG  62 51
      cg1045  972225 ..  972260 +  -6.9  -4.80396   AAGGAGCCCGCAAAA    GCTTTGTTGCTAGCG GAAAGG CTTTAGCGACAAGGC     TTTTTGCATGTTTTA  80 39
       pvdS1  973550 ..  973561 +  -5.8  -4.19238   GGACATTTGCTGCGG                TCCG GGGG CGGA                 TTTTGCGGTTCGCCA  69 279
      cg1049  975657 ..  975680 +  -8.8  -3.35775   TTGATAGCGTAGCAA          TGGCCCTTTC GGTG GATGGGGCCA           TGTTTGCACAATGCT  66 54
      cg1050  976715 ..  976743 +  -5.9  -3.14211   TTGAGCACCTGTTTA        GCCACATCAATCA GGT TGAATGCGGTGGC        TTCCTCAGCAAGGAT  52 305
        cmt3  979212 ..  979263 +  -2.4  -5.48514   TCTACGAATAAAAAA TTGTGGTGTGTGAATCTTGG GGGGAGGTTTGG GGGAGGTTCACACGCCACAA TTTTTATTTCTTAAT  79 30
        menG  982984 ..  983002 +  -3.8  -2.71101   TTTGACGACGCAGTA             ACGCAATC GGG GATTGTGG             TCGATTCTTTAAGCA  44 46
      cg1056  984075 ..  984094 +  -3.6  -4.10552   GCTTCTTCTTACCTC            CATCGA TGGGGATT TCGATG             TTTGATTTGATGAAA  58 340
      cg1059  986525 ..  986538 +  -3.7  -3.69069   ATGGAATCGGATCGG               CGACG GTTT CGACG                TTGTATTCGACTTCC  53 427
      cg1061 NONE
      cg1062 NONE
      cg1064 NONE
      cg1065 NONE
      cg1066  992972 ..  993014 + -10.7  -3.23692   AGTTCAATGCCTGGT TGGTCGTGATCGACTG-GTT CCAA AACGTAGTCGGGCACGGCCA TTCCTGCTGGTGGTC  71 110
      cg1068 NONE
        gapX NONE
      cg1070  996524 ..  996536 +  -3.3  -2.54896   TGTGCCCATGATCCC                CGCCA CCC TGACG                TAGCTTCACTGAGCC  40 238
      cg1073  998432 ..  998446 +  -2.8  -2.65476   TTTGTTGATGAAGAA               CTCG CTGGAGC CGAG               GTTCTGCTCGATGAT  40 154
      cg1080 NONE
      cg1081 NONE
      cg1082 NONE
      cgtS10 NONE
      cgtR10 1008440 .. 1008457 +  -2.7  -3.72405   TTAGAAGCACCTAAA             CAGTTTT TCCG ATAACTG              TTGTCATTTTGTGAC  51 295
      cg1086 1009618 .. 1009633 +  -6.2  -3.31144   CGATCCGGGAGGAAA              GCAATT AAAA AATTGC               TTATCGACGTCCCCC  57 18
      cg1087 NONE
      cg1088 NONE
      cg1089 1013299 .. 1013324 + -12.5  -4.56597   CTTCTCTACGTGGAT         CGGCGCCACCG ACAA TGGTGTCGCCG          TTTTTCACCAACGCC 100 61
      cg1091 1015760 .. 1015792 + -16.4  -4.75308   AAAAGTTAAATAAAA      CACCCCGCTACC TTATTAATT GGTAGCGGGGTG      TTTTTAACTATTCCT 100 48
      cg1095 1018012 .. 1018023 +  -4.4  -2.66216   GTTTAGTACAGACAT                TCCA ACAT TGGA                 CTTATGGTAATGACG  44 4
      cg1096 1018556 .. 1018597 +  -9.7  -5.08824   GTAATCACTTCTGAA CGTAGTAGCCTCCTTGAGAT TGT ATTT-AAGGAGGCTATTGTG TTTTTTCGGTAAAGG 100 90
      cg1098 NONE
         mfd 1024416 .. 1024432 +  -3.6  -3.14931   AATTCGGTACGCGTA              TCCACC GATGA GGTGGC              TTCATCCAGAATCAG  45 252
      cg1106 NONE
      cg1107 1034581 .. 1034593 +  -6.3  -3.26204   GGCAGCGATGGTGGC                GAAAC GTA GTTTC                TTCATGGGTTTCCTT  54 353
      cg1110 NONE
         eno 1037711 .. 1037744 + -24.7  -3.21962   AATAAAAGCGCTTTT     CGACGCCCGGTAACC TCAA GGTTGCCGGGCGTCG      TTGCCTTACTACTGT 100 40
      cg1112 1038320 .. 1038331 +  -3.6  -3.53224   ACTGAGGAAGCAACT                GTGC AATA GCGC                 TTTAGACACAGACTC  50 17
      cg1113 NONE
        ppx2 1040131 .. 1040157 + -11.6  -3.76482   TGTCCAAAAAAGAAA         TCTCCACGGCGA AGA TAGCTGTGGAGA         TTCTTCGTCGTGTGA  85 273
      cg1117 1041426 .. 1041444 +  -2.4  -4.09243   CGTTGAGTTGATTCC             TGCATC AGTAAGC GATGCG             TTTTAGGCACATCTG  55 1
      cg1118 1041843 .. 1041873 +   -14  -4.51196   AGCTAGGCGAGTTAA       GGCCCGACCCCT ATTTTCC AGGGATCGGGCC       TTTTCTAAGTTTGAG 100 70
      cg1119 1042347 .. 1042359 +  -6.3  -2.60823   ATTTCGAAGATATGA                GGTTA GCG TAACC                TACATTGTGAAATTT  53 217
      cg1120 1043413 .. 1043430 +  -7.7  -2.84687   AAAGGTGTGAAAATA             GTTCCTC ACGT GGGGAAC              TATACTGATCCTTGA  59 48
      cg1121 1044330 .. 1044368 +    -9  -4.33151   GTTTACGCAGCACAA  GACCCCTTCATCCTGTTC TTCTT GGGCAGG--GAAGGGGTC  TTTTGGCTTCTGATG  83 40
      cg1127 NONE
      cg1128 1047992 .. 1048023 +  -7.3  -5.68438   CAGAACCGGAGTCGA     GCAGCACCTC--CCC GCAA GGGTAGAGGGGCTGC      TTTTTTGTTTCCTAA 100 154
        aroF NONE
       uppS1 NONE
      cg1131 1050755 .. 1050797 +  -4.1  -3.66178   CGGGATAAGTGCAGA TTTAGGCCAAAGGAGCCCT CAATC AGCGCGGCTTTGGTCTCAA TTTCAACTTGGCGCG  55 264
        glyA 1053428 .. 1053454 +  -8.7  -4.65512   TTTCATATGTAGAAG        GCATCGTC-GGC TTCG GCCTGGCGGTGC         TTTTCTCGTTGTTTT  83 55
       pabAB NONE
      cg1135 1056052 .. 1056093 + -12.5  -3.54022   CCCTGGAATGAAAAA TTGCGCCCAACCATTTTTCT GTG AGGAAAA-GGTTGAGCGCAG TCTTTGTGAAGATTT  86 2
      cg1137 1057213 .. 1057223 +  -2.4  -3.27408   GTCACCCGCGCATGT                 CCGG TTG CCGA                 TCTATTTAAATACCA  45 43
      cg1138 1057941 .. 1057955 +  -5.6  -3.45404   CAGGCGGAATCTGGA               TGGACC CCC GGACCA               TTCCTTCACTTTTCA  53 174
      cg1143 NONE
      cg1144 1063627 .. 1063656 + -19.5  -4.08948   TATGTAGCGAAAAAG       GGACCTTCACTTC TTAA GAAGTGAAGGTCC        TTATTTATCGGGTTC 100 34
      cg1147 1065912 .. 1065941 + -20.1  -4.20696   GACACTAAATTTTAA       GAGGGCGCGTCGA ATCT TCGACGTGCCCTC        TTTTAAAATTCGTGG 100 41
        ssiE NONE
        ssiF NONE
        ssiG 1071321 .. 1071367 +  -8.8  -3.52204   CTAAGCAGCTAGACG TGTGATTTCGCTGGTTTTTAGA TGG TTTTCAAGCCAGCGAGACCACA TTAGTTTCACGCTGG  69 29
       ssuD2 1072903 .. 1072925 + -14.8  -4.59773   TCCCCAAGCAAAAAA           CCGCCGACCA CAA TGGCCGGCGG           TTTTTCGAACTAAGA 100 322
      cg1158 1074759 .. 1074790 + -13.1  -4.45168   TGAATTAAATATAGA      AAGTCCGGTGACT CTACAC AGTCACCGGACTC       TTTATCTTTTAGGGC 100 67
      cg1161 1077163 .. 1077199 +  -5.1  -3.74747   TAATGCTTGCTCGAC   GCGC-GCTGAG-GCGCC GGCCA GGTGCTCTTCGCAGCGC   TTTGCTAGGGCTTCG  58 75
        lytB 1079760 .. 1079780 +  -9.7   -5.1287   TGCAAGAATGAAAAA            TCCCCGC CACATGA GCGGGGA            TTTTTTAGCTGTACA 100 42
      cg1171 NONE
      cg1172 NONE
      cg1173 NONE
        arcB 1088459 .. 1088495 + -18.7   -3.4285   CGGTTCAACCTCTTG    CACAAGCGTCGGCCCCT GAA AGGAGCCGGCGCTGGTG    TTCTCAGTTCGCTAC 100 95
      cg1179 NONE
      cg1180 NONE
      cg1181 NONE
      cg1182 1096445 .. 1096457 +  -3.3  -3.28497   CCCGACGATAATTCA                GGTAC CTC GTTCC                TTCAATTTGAGGTCG  48 86
      cg1183 1096838 .. 1096851 +  -2.3  -4.15453   TGACTTCGGGCGCAA               TCGGG CTCT TCCGG                TTTTAGAGTGCGTTG  57 6
      cg1189 1098430 .. 1098453 +  -6.1  -4.35682   CGGTCGCTGTCATCA          CGAACTGGAT GGAGA ATCCAGT-CG          TTGTTTTCATTGTCG  71 349
      cg1191 1099216 .. 1099229 +  -3.1  -2.99987   AAAATAGCAGTGTTG               GGATG TGAA TATCC                ATTTATGCTGCTGTA  43 42
      cg1192 NONE
      cg1193 1100647 .. 1100668 +  -2.2  -4.23892   CATAAGTGGCAGAAA           GCTCGAAG GTTTTG TTTCGTGC            TTTTGCATCATTCAA  60 270
      cg1195 1103485 .. 1103495 +  -2.4  -4.06502   GCATTAGCGATTAGC                 GCGC GCT GAGC                 TTTAGTTTACAGCTA  55 384
      cg1197 1104089 .. 1104102 +  -5.3  -3.00946   CGCATCTGGGTGATT               GCTTT GTCT AAAGC                TGATTTATAGCCGGA  51 2
      cg1198 NONE
      cg1199 1105092 .. 1105102 +  -2.4  -5.26875   AATCTATTTTGTTCC                 CGTG TTG CTCG                 TTTTTTGATTCGCAG  76 120
      cg1201 1106048 .. 1106062 +  -6.4  -3.14132   ACCAGGTGGTGGAGG               GCAAGC GCT GTTTGC               TTCATGGGCACCCAG  52 497
      cg1204 NONE
      cg1205 NONE
      cg1206 NONE
      cg1207 1112932 .. 1112961 +  -4.4  -4.63218   TGATGCCATGGTGAA       TTGATCGCTT CACAGAACAC AGGCGATCAA        TTTTCTTCGCGGCGC  71 53
        phnA 1113898 .. 1113920 + -10.7  -3.10091   GAAGTGGGGAAGTGA           TCCACAGAA ATAAA TTCTGTGGA           TATGGTTTTAGAGGT  76 221
      cg1212 1115824 .. 1115836 +  -6.2  -4.14739   CCCGATCAGCGTAAA                CCGG CCCTT CCGG                TTTTGGGGTACATCA  69 58
tnp1a(ISCg1a) 1117359 .. 1117395 + -22.5  -3.29364   ACGAGCGCATCTTCA    CGGCTGTGTGTTGTACT AAA AGTACAGCGCACAGCCG    TTCGTGCTTGATCCT 100 119
      cg1219 1122541 .. 1122563 +  -5.4  -3.39142   TGGGTTGGAAGGTAT           CGCCGGGGTG GAG CACTCGGCCG           TTGATTAAGTATCCA  53 290
       phnB2 1124944 .. 1124981 + -11.5  -4.74706   CTAAAAGCATAAAAA   GATCGTTGCATTTTC AACCTCAA GAAAATGCAACGACC    TTTTTCAGTGTTAAA 100 37
      cg1227 NONE
      cg1228 NONE
      cg1229 NONE
      cg1230 1131079 .. 1131096 +  -3.4   -3.6279   AGAAATCTATGACAG             C-CTGGG AACGG CCCAGAG             TTCTTAAGAAAGTTT  53 1
        chaA NONE
      cg1232 1133012 .. 1133033 +  -5.9  -3.48593   ATCCTCCCAACAAAT           CCAGAATTG ACGC TGATTCTGG            TTCTGTGGAGAGGTA  57 138
         tpx 1136552 .. 1136584 + -17.1  -3.96618   TCACGGTAATTTCTG      ATGAAGCTTCGGTGG TCT CCACCGGAGCTTCAG      TTGTTTCCGGTTCAG 100 51
      cg1239 NONE
      cg1240 NONE
      cg4004 NONE
      cg1241 1141080 .. 1141092 +  -4.8  -3.09823   GCTATCTCAAGTGAA                GTGC GTTAA GCAC                TATCGTTTTAGGCAA  50 17
      cg1245 1143957 .. 1143996 +  -8.7  -3.17075   AGTTACTCTGCAGGG ACGAGCTCTACCT-GGCTG GCGT CAGCCCAGGT-GAGTTCGA  TTCCCTTGGAGCGCA  64 39
      cg1248 1147519 .. 1147562 + -24.8  -4.11216   CTTTTAGTTAAGAGT TGCT-CTGGCCCGCTGTGTCC TCT GGACGCAGCGGGCCAGTAGTA TTTTGGGGGTGAGAA 100 45
      cg1249 NONE
      cg1250 NONE
      cg1251 NONE
        fdxC 1150722 .. 1150735 +  -3.8  -2.62616   CAATGATCGCTGCGC               TGCC GCCTCA GGCA                TAATCTAACGCATGA  44 9
        dapC NONE
      cg1254 1152519 .. 1152566 + -11.4  -4.27617   CGTTCAAACTCTAGG CCCGCATTAGAACAAGGATTTG CCTA CATCTTCTTGTTCTGGTGTGGG TTTTCCTCACATCTA  91 45
      cg1255 NONE
        dapE NONE
      cg1261 1159130 .. 1159148 +  -3.1  -2.57335   TGGACGTAGCGCGTC             GCCAC AATTAAGCA GTGGC             TACATTAGGTGTTAT  40 15
       folP2 NONE
      cg1263 NONE
      cg1264 1161056 .. 1161073 +    -4  -4.58466   TAAAATAGGAAGTTA             GCCGCG TTGAAT CGCGGA              TTTTATCGTTGTGAG  68 38
      cg1265 1161264 .. 1161300 +  -2.4  -3.57263   GCTGTTGGAGGCAGC   CAAATAGT-CCCAATGT AAAC GCACTGGGTAGTATTTG    TTTAACCATCCACCT  47 19
        rrmA 1162206 .. 1162260 + -15.3  -2.74597   CGCATCTAACTCTTA TCTCACTGGGCCTTCATGCGGTTCGTT TTC ATCGAACTGCATG-A-GCGCAGTGAGA TCATCTATATCTAGG  95 32
        glgC 1166396 .. 1166413 + -11.3   -5.1925   AGTCTAAACGGGAAA             GGGACCT TAAA AGGTCCC              TTTTTTCGCTTCTCG 100 34
        sigE 1167871 .. 1167898 +   -10  -4.60041   AGTTGGTGTGTTTTC        TGACACGACA AACGCAAA TGTCGTGTCA         TTTTTGCAGCTCAGT  91 41
      cg1272 NONE
        tatB 1169325 .. 1169337 +  -3.4  -4.18018   GCCATCAGGAAGCAC                CATG GCAGA CATG                TTTTCAATCACGCCA  58 302
      cg1277 NONE
      cg1278 1173488 .. 1173500 +  -7.7  -3.04604   TCGTAGGTGATGGTG                TCCTC TTC GAGGA                TGGTTTCTCCATTAT  57 171
        lipT NONE
      cg1285 NONE
      cg1286 1186648 .. 1186670 + -16.4  -3.94664   GCCTTTGTCGCGGTG           CCCTGGATTC TTG GAATCCAGGG           TTTCGTCATTTTCTA 100 47
      cg1288 NONE
      cg1289 1190331 .. 1190346 +  -7.6  -3.01791   TCACGAATCGCAGGC              TCATCC ACCT GGATGA               TCTTCGCGCCAGCCT  57 496
      cg1291 1193203 .. 1193258 + -13.6  -3.64703   GCGACTCCATCAAAA CCAGACAAGCGTGACAACGGAGCTCA ATTTTC TGAGTTTC-T-GTCACGCCTGTCTGG TTTGCCTCGAAAAGG  93 215
      cg1292 1195285 .. 1195298 +  -2.3  -3.06796   AAAGCCTAAGGAAAA               GGCCT AAGC AGCCC                TTGCATAAAATAGCG  42 32
      cg1293 NONE
      cg1294 1197022 .. 1197042 +  -4.6  -3.53811   GAATCCACTGAAGCG            GTCGGGGT TTAAC ACCGCGGC            TTTGAGGAGGGTGGC  52 467
      cg1296 1199332 .. 1199370 +  -4.4  -3.05066   GCTAAGTTGCAAAAA   TCCACCACAGAAGGCTGG AAA CCTCGAATCTGTGGTGGA   TATTCGCACATTCTT  47 266
      cg1304 1209623 .. 1209657 + -15.8  -4.72986   AATAGATTCTTAAAA     GGCAGCATCTCCTCCA TAT TGGAAAAGATGCTGCC     TTTTTCGTGCGAGTC 100 39
      cg1307 1213659 .. 1213692 + -17.6  -5.65678   GCTTAGCTAGAAAAA     TCCGTTGCTCTCTC TTTACT GAGAGGGCAACGGA      TTTTTTCTGTTTTCT 100 84
      cg1309 NONE
        tfdF NONE
       catA2 1218325 .. 1218348 +   -14  -4.17089   AGAAGCAGCAAAAAA          CCACCAAGAA AAAG TTCTTGGTGG           TTTTGGCAATTTGAG 100 43
      cg1316 NONE
      cg1317 NONE
      cg1318 NONE
      cg1319 1229221 .. 1229237 +  -2.1  -3.61922   CCCTGCAGCCACTCA              TGCAGCG AAA CGGAGCA              TTTCCCATGAGTCTT  50 82
        lipP 1230141 .. 1230164 +  -2.4  -3.29043   GGCATCCAAGGAACG          TGGGGATTCA TTCT TCAATTCCCG           TTCTACGCAGGCATT  45 59
        atoE 1230584 .. 1230633 + -29.6  -3.87869   AGATGCTTCTCGACG CCAAAAGCCGCGGCACCTTCAG CAATTA CTGAAGGTGCCGCGGCTTTTTG TTTGTGGGCGCTTAA 100 43
      cg1324 NONE
      cg1325 1232325 .. 1232349 + -12.1  -5.21709   TGCATAACGCAGAAG          GCCTGCACCAG AAG TTGGGGCAGGC          TTTTTTAATATGCAA 100 48
      cg1327 1233935 .. 1233959 +  -7.1  -3.02402   GCTAGATGCCATAAT          CGGGGAGGACT TTT AGTACTTTCCG          CTTGTTTGATCTAGG  59 10
      cg1328 1234331 .. 1234360 +   -10  -4.06505   GTTAGACCATTACAA       GCCACCGGAGCCA CAAGT TGGA-CCGGTGGC       TTTGTCGTCTATTCG  81 49
        ctpC 1236360 .. 1236389 +   -13  -4.63952   TCGCATAACCAATGG       CTGGGTACTGAT GTGGTG ATCAGTGCCCAG        TTTCTTCTTTCTACT 100 33
      cg1330 1237326 .. 1237362 + -20.5  -3.21872   AAGTGGCATTAGAGG    TAAATAGTCTCCATCAC TGT GTGATGGGGACTATTTA    TTACGTCTATTTGCG 100 268
        argS NONE
        lysA 1242754 .. 1242782 + -13.9  -4.39571   TTTCGACGCCTGACC        CCGCCCTTCAC CTTCGCC GTGGAGGGCGG        TTTTGGGTTTCTGGG 100 45
         hom NONE
        thrB 1246266 .. 1246292 + -15.2  -3.71848   AGGCCCAACAAGGAA         GGCCCCCTTC GAATCAA GAAGGGGGCC         TTATTAGTGCAGCAA 100 39
         mog 1256099 .. 1256109 +    -4  -4.93365   TTCCATTTTTGAGCG                 TCTT TAA AAGA                 TTTTTGCTTATCGAC  74 19
         rho NONE
        prfA NONE
      cg1356 1270794 .. 1270815 +  -2.3  -3.61889   GGCAGAGCGCGTTTT           GTTACAG CGCGTAAA CTGTGAC            TTTGAAAAATTTTTG  50 5
      cg1358 NONE
      cg1359 1272664 .. 1272674 +  -5.4  -3.82484   GCCAAACTTGATTAA                 GTGA TTG TCAC                 TTTGGATTGTCATAT  61 26
      cg1360 1273187 .. 1273222 + -21.9   -4.2828   AATCGGTCATTTCAA    CGCCCCCACACCCCT TGAAAC AGGGGAGTGGGGGCG     TTTTAATACCTGCCC 100 43
      cg1361 1273646 .. 1273668 +  -5.4  -2.86343   AGACAATAGCCGCAA           GGGGTTTTGC GGA GCACGTCCCC           TGTGATCGTTGCGCT  49 81
        atpB NONE
        atpE 1274980 .. 1274990 +  -2.4  -3.41602   TGATCGGCCTTGTTG                 CTGG CTT CCTG                 TTCTAATCAGCTAAC  45 9
        atpF NONE
        atpH NONE
        atpA NONE
        atpG NONE
        atpD NONE
        atpC 1281012 .. 1281060 + -17.8  -3.95073   TCCGTTTAGCTGAAG TAGTAAAACCCGCTGATATTTC TAAAT GAAGTATCAGCGGGTTTTGGTA TTTCTGGGTGTCGCA 100 44
      cg1370 NONE
      cg1371 1282409 .. 1282424 +  -3.3  -3.29511   TCGTGGCATTGAGTC              CAATG AGCTGA CATTG               TTCTAAGAACATGGG  48 4
      cg1372 1282795 .. 1282811 +  -7.9  -4.74103   GCAGGAAGTTGATGC              GGGCACC GCC GGTGCCG              TTTTTGGGTTCGGGG  86 98
      cg1374 1283565 .. 1283577 +  -4.1  -4.06562   GTGGAGGAACGCCTA                GCTAG GGA TTAGC                TTTGTACTTAAACTT  60 14
      cg1375 1284608 .. 1284647 + -13.8  -4.57073   CTCTATCCAGAAAAA  TATAGACCGCTTAGTCTT TTCC AGGACTAAGTGGTCTACA   TTTTTACCCAAAATG 100 48
       ssuD1 NONE
        ssuC NONE
        ssuB NONE
        ssuA 1288700 .. 1288733 + -16.1  -4.40237   TTTTGGTAGAAAATT     TGCATCCTTGAGCCG GTAT TGGCCCAAGGATGCA      TTTTCCTGTGTCCTA 100 255
      cg1383 1294269 .. 1294285 +  -6.5  -2.58812   TTAGAGGAGTCCACG              CAGAGAC TCT GTCTCCG              TAAGTTCGATTTCAC  53 246
      cg1384 1295506 .. 1295519 +  -3.1  -3.73775   TTTTGATCATTTAAG               GTTCA TTCA TGAGC                TTTAGTGCGGATGAG  51 35
      cg1385 1296894 .. 1296915 +  -5.1  -2.89447   TCGTGAATTGAAAGG           TGAGTGTGG ATGT CCACAATCG            TGGTTCTGGTTAAAA  49 242
        fixA NONE
        fixB NONE
       nifS1 1299937 .. 1299952 +    -9  -4.15222   ATCGCACCAAAAAGT              CCGTGA AACA TCACGG               TTTCTTGGGAACGAT  80 152
      cg1393 1302632 .. 1302643 +  -5.8  -2.74523   GCTCACGGGTAATCG                CGGA CGCT TCCG                 TGCTGTTGGAGCTAA  51 131
      cg1396 NONE
      cg1397 NONE
      cg1398 1307403 .. 1307415 +  -2.6  -3.68658   TTTAAGGCTTTACCG                GCGC TGGGT GTGC                ATTTTTTCCTGCCAT  51 36
        ligA 1311854 .. 1311881 + -18.6   -5.0133   AGTCGCACATGAAAA        TGCCCCAAGGAA CATC TTCCTTGGGGCA         TTTTTTAAACAGCTC 100 39
        gatC NONE
        gatA 1314609 .. 1314644 + -17.6  -5.86976   ACCCTTTTTAAGAAA    TTGGCTGCCCTCGCAT GACT GTGCGCGGGCGGCCAA     TTTTTTCTTTTGTGG 100 48
      cg1405 1315882 .. 1315913 + -10.3  -2.99257   GATTCCAAACAGAAA     TCTGGGGCGACCTCT AATA AGAG-TCGCCCC-GA      TAAGTTTTTTTACCG  72 318
        pfkA 1317584 .. 1317615 +  -8.7  -5.15634   ATCAACAGCCAATAA      CAGCTCTTTCGCC CATTGA GGTGGAGGGGCTG       TTTTTTCATGCCGTA  93 55
      cg1410 NONE
      cg1411 NONE
      cg1412 1321447 .. 1321461 +  -2.8  -4.16943   CAAAACCTCTAAGTA               ATTCCT GAA AGGAAA               TTTTCACATGTACGC  59 25
      cg1413 NONE
      cg1414 1322809 .. 1322851 + -25.1  -4.13767   AAGTGTCGTTTTTTG TGCACCTGTTTTGCGGCGC CCCAA GCGCTGCAAAACGGGTGCA TTTTGACGTCGAAAA 100 43
      cg1417 1323601 .. 1323641 +   -17  -5.56264   CTTTGTTCACCCAAA  CCGGCGCTTACTGTGAAT TCATC ATTCACAATGGGCGCCGG  TTTTTTCTATTTGGG 100 44
      cg1418 1324918 .. 1324929 +  -5.8  -3.08032   AGCGGTCGAATTATT                TGCC TGTG GGCA                 TAATTTTGAGACAAA  53 66
      cg1419 1326052 .. 1326082 +  -4.6  -3.56486   GTCAGGCCAACCTAG       CCGCCCCGGTTTTC TCG GAAAAATCAGGCGG       TCTTTGGCTTTTCTA  55 69
        gatB 1327771 .. 1327790 +   -10  -4.89063   CTCGCATTAAAGGAC            TGCTTCCC TTCG GGGGAGCA             TTTCTTTTTAACTAA 100 68
      cg1421 1328549 .. 1328575 + -14.5  -5.08824   AAAGCACTGATAAAA         GCAGTCAACCC ACCTC GGGTTGGCTGC         TTTTTTGCATCCAGA 100 53
      cg1423 1330068 .. 1330079 +  -7.2  -2.78384   TGGCCACCGCCGAAC                CGCC CAAA GGCG                 TGTCATCGGGCACGG  55 378
        lysG 1331361 .. 1331378 +  -2.7   -4.8143   TGCGGCCTTAGTTAC             TTCTGAA AAGG TTCAGGG              TTTTTCACTTCTTCG  68 30
      cg1427 1333391 .. 1333408 +  -3.4  -3.21395   AAGTTATATCCACAT             TGCGGA AGTTAA TTCGCA              TATTCTGGGGCACAT  46 69
      cg1429 1334498 .. 1334516 + -10.3   -4.7497   AAAGTTTTAGAAAAA             GACCCTC CTGGT GAGGGTC             TTTTTCATGCCTGGG 100 43
        ilvB NONE
        ilvN NONE
        ilvC 1343248 .. 1343276 + -16.8  -4.75372   CCGCCGCATAGGAAA        TGCCCTCCGGAC TAATT GTCTGGAGGGCA        TTTTTGCTACCTGCT 100 64
      cg1442 NONE
      cg1443 1346318 .. 1346361 +  -4.5  -4.61648   CACTTTAAATATCAA CACCCTGTTCACTGTCTGG TGCTTT TTGGGCAGCGGATGGGGTG TTTGTTCTTCTTATT  71 65
      cg1444 NONE
      cg1447 NONE
      cg1448 NONE
      cg1449 1351614 .. 1351647 + -16.1  -3.36349   TCGACCAAACCACAC     TGCCCACGAATCCTA GAAA TGGGATCCGTGGGCA      TTCGTGTCTGGTTTA 100 93
        serA 1353936 .. 1353976 + -14.2  -4.35581   ATCCATTTGCTTGAA CCGCCTTCCCATCTTTGAA TTCA TTCAAGG-TGGTAAGGCGG  TTTTCGCTCTTTTAA 100 47
      cg1452 NONE
        leuB 1355993 .. 1356016 + -11.7  -4.22524   AATTTCAACGCCGAC          CCCCTTGCC TTTTAT GGCGAGGGG           TTTACTTTTCGGTAT  91 40
      cg1456 1359061 .. 1359075 +  -3.4  -2.63702   AAATACGGCGCGCAA               CCGGCG CGT TGCAGG               AGTTTTATTCCGTGC  42 62
       dnaQ2 1359709 .. 1359730 +  -2.2  -4.09739   GGCCCCCACACCCAA           CGCGTAAC ATAACG GTCATGCG            TTTTGGACGAATTGC  55 54
      cg1458 NONE
      cg1459 1361160 .. 1361185 + -14.7   -3.7795   TTAGTGGGTTTTTGA         GGCCATCCGGG ATTA CTCGGGTGGCC          TTTAGTCACGTTTGG  95 46
        gltX 1364338 .. 1364373 + -13.4  -3.50832   TGTAGATGAACAAAA    GCCCGTCTCCGTTCAGA ATT TCTGAG-GGAGGTGGGC    TCTTTGCGTTTCGGG  91 45
      cg1471 1369121 .. 1369153 + -23.7  -5.28481   CGGGGTACAATCGAA      GAAGCCACTCAGTGA ATT TCACTGAGTGGCTTC      TTTTTTCATTGGGTA 100 390
      cg1474 NONE
      cg1475 1371563 .. 1371576 +  -4.5  -3.80573   TGCGGTTTTCGCAGG               CTCTG CCGG CAGGG                TTTCGTCGTGATAAG  58 244
      cg1478 1374766 .. 1374789 + -16.8  -4.15044   CTTAACCCCAAAAAA          CGGCTAACCC AAAA GGGTTAGCCG           TTTGTTAGAAGCGGA 100 190
      cg1485 1381327 .. 1381337 +  -2.4  -5.00616   GCATGCGAGTGCCCA                 CGGG AAC CACG                 TTTTTTAGCCCGGAG  74 316
        leuC NONE
        leuD 1383983 .. 1384011 + -14.6   -4.4727   AGTCTGATAGCGAAA        GCACCCCGTGAT CTTCC GTCGCGGGGTGC        TTTTGTGCGTCTTGG 100 46
      cg1491 NONE
        gpsA 1386586 .. 1386597 +  -2.2  -3.24017   GGGCAGGTCTAAGAA                GGCT GAGT AGTC                 TTAGGTTGTAAGCTT  43 16
         ddl 1387716 .. 1387745 +  -4.9  -5.48787   AGCATCAAATAAAAA       CAGCCCCACCT CTCAAACA AGGTGGGGCGA        TTTTTTATGTCTTAT  85 39
        thiL NONE
         ung NONE
      cg1497 NONE
      cg1498 NONE
      cg1499 NONE
      cg1500 NONE
        coaD 1395940 .. 1395968 +  -9.6  -3.53444   TCCACGTGGTCGCTT       GTTGCCTTCACCC TGTT GGGTG-GGGCAGC        TTTCCGCAACCGTCA  74 274
      cg1505 1399962 .. 1400000 + -13.8  -4.56969   GAGCTAAGCGGCAAA   AAGCCCCGAGTCTGCCTT CAA ACGGCAGATTCGGGGCGA   TTTCTTTGTGGAGTT 100 49
      cg1508 NONE
      cg1509 NONE
      cg1510 1404179 .. 1404214 +  -7.7  -3.39327   GGAGTATTGAGATCA   CGTCGT-GCTCACCC-CC AGT GGAGGGTG-GCGACGATG   TTGTGACTCTGGAGG  64 31
      cg1511 NONE
      cg1512 1405793 .. 1405849 + -29.3  -3.21354   TGGACGAAGCTGGTA TGGGTTCTGGCCCTTATTTATGGAGT TACAAC AC-CCATAAATAAGGGCCAGAACCCA TTACTGCCTGTATAA 100 133
      cg4006 1410100 .. 1410112 +    -2  -4.74801   AGGGGCACGTCTGGT                TTCT GCTCA AGAA                TTTTTCGTAGCATTC  67 205
      cg1523 1414183 .. 1414200 +  -7.7  -3.51934   CATCGCAATAAGGAA             GCGGGTA GTAG TATCCGC              TGTTTCTGGCCAGGA  62 166
        polA 1418289 .. 1418301 +  -5.5  -3.73775   TATTGGTAGGATCAG                CGCGA TCA TCGTG                TTTGGTACAAATGCG  58 385
      cg1527 NONE
        dkgX 1421500 .. 1421530 +  -6.9  -5.00884   AACGTGCATTCGAGA      CCAACAGCAGCTTA AAAA TGAGC-GCCGTTGG       TTTTTTAGGGGCGGT  87 307
        rpsA 1424100 .. 1424143 + -15.5  -4.77567   TTTGCTCCGCATAAA CACCCCGCACTTTTT-AACC TTCAC GGTTTGGGAAGTGCGGGGTG TTTTGTTGTGAGGCT 100 99
        ptsG NONE
      cg1538 1427384 .. 1427420 + -11.7  -5.00138   CGATCTACCAAGAAA   GCCCTCGGAAC-AATG CAATTA CATCAGTTCCGAGGGC    TTTTTCGTTTGAGTG 100 61
      cg1540 1428984 .. 1428994 +  -5.4  -2.91395   TTTGATACGCTGTTC                 CACT TCG AGTG                 CTTTATCGCGGACCT  49 185
      cg1548 NONE
      cg1549 1435507 .. 1435520 +  -2.3  -3.73042   CAAGCGTCGAAAAGC               GCTTG CTTG CACGC                TGTTTTGCTGCGGGC  50 133
        uvrB 1437757 .. 1437776 +  -2.8  -2.87261   ATTACAGACATCCAG            GGGCTTAG ATTT TTAACCCC             TGTCATAAGTTTTTG  42 111
       uspA1 1438256 .. 1438306 + -17.2  -3.85817   GCTAAAAAAACCAAA C-CAAAACCGGTGTTTCCCTC CTTTTGCATT GAGGGGAACACCGGTTTTGTG TTTCTCGAGGAAAGT 100 36
      cg1553 1439739 .. 1439750 +  -5.8  -3.63569   GTAGAGGTCTTGCAA                TCCC TGGG GGGA                 TTCTTCAACGATTCC  60 93
        uvrA 1446811 .. 1446838 + -12.8  -4.88736   TGTTGTAGGAGAAGA        TGAGGGGCTTTC ATGG GAAGGCTCCTCA         TTTTTATGGCTAGTC 100 33
        infC NONE
        rpmI 1450032 .. 1450047 +  -5.4  -3.27704   CCAAGCGCATGAAGC              GCC-TGC TCG GCAAGGC              TTAAGTTTAAAACCT  54 6
        rplT 1450511 .. 1450551 + -16.2  -5.36364   GCTTACAAACGAATT  GACCTGTGTCCTGTCACC TTCAC GGTGGCGGGGGACAGGTC  TTTTTCTATTTTTGG 100 41
      cg1567 NONE
        ugpA NONE
        ugpE 1454154 .. 1454168 +  -8.6   -3.3785   AACTTCTCGCTAAAG               GCTTCT CCT AGAAGC               TTCTCCATGGGTTAA  66 56
        ugpB NONE
        ugpC 1456898 .. 1456913 +  -3.2  -4.25848   AACGCCAGCTTGTTG              TGCGAT CCCA AACGCA               TTTTCATCCCGAATT  62 115
        tsnR 1458420 .. 1458453 +  -4.5   -3.4052   TCGCCGGTGAGTAAA     CCCCAAT-TCATGCCC AGC GGGTATGATGGCGGGG     TTAGTTGACTTAACA  52 27
        pheS NONE
        pheT 1462105 .. 1462136 + -17.3  -4.38171   CACATAGGTTCTATA      GGCGCCCTGGTGG TTAATC CCACCGGGGCGTC       TTTTGCTGTGCTGTG 100 44
      cg1577 NONE
      cg1578 NONE
      cg1579 1465420 .. 1465447 + -10.6  -4.72846   AAATTCATGCTTTTA        CCCACTTGCAGT TTTA GCTGTAGGTGGG         TTTTTGCATGTCTAA 100 41
        argC NONE
        argJ NONE
        argB NONE
        argD NONE
        argF NONE
        argR 1471495 .. 1471518 +  -2.3  -2.72558   AGGTGAATTACTCAG          CGGGCGC ACCACTTAAA GCGCCCC           TAGTTCAAGGCTTGT  39 10
        argG NONE
        argH 1474389 .. 1474429 + -14.8  -4.35604   ATAAGCATTAGTTTA TGGCCTGTGCTGCTTTCCG ATTG CGGG-AGTTGCACAGGCCA  TTTATTATCAATTCA 100 37
      cg1589 NONE
      cg1590 NONE
      cg1591 NONE
      cg1592 NONE
        tyrS 1479334 .. 1479370 + -26.8  -4.15106   TCTGGAAAACCAAAA    GGAGGGGTGAGCACCA AATTC TGGTGCTCACCCCTCC    TTTTAGCAATTAATC 100 80
      cg1597 NONE
      cg1598 NONE
      cg1599 NONE
      cg1600 NONE
        ppnK 1490471 .. 1490485 +  -2.7  -2.71011   GCGGAAAATAAAGAT               CCCAG GTCAG CGGGG               TAATTCGAAAACCAT  41 8
        recN 1492378 .. 1492398 +  -5.3  -3.90588   GAATTTTTTAGGCGC            GCCTCCACC AAA GGTTGAGAC            TTTGGTTCCACAATG  61 52
      cg1603 NONE
      cg1604 1494599 .. 1494626 +  -6.3  -5.07652   TCCAAGCCTTTAAAA        CGGAGTGTCTA GGCAAA TGGATGCTCCG         TTTTCTTTTACCGCG  87 45
        pyrG NONE
      cg1607 NONE
        xerD 1498333 .. 1498344 +  -3.6  -2.62263   GCGTTACCATGATCA                CTGC AGCC GCGG                 TCGTGTCCAGCCACT  42 116
       parA2 1501097 .. 1501119 +    -4  -4.82901   GGCGCGTGAAGTTAT           CAGCCGCGTC AAC GACTAGGTTG           TTTTTCTAAAAACCA  71 7
      cg1611 1502288 .. 1502331 + -15.4   -4.8667   CTACGGCATGGAAAG GCTCCCACAGCATCTGTTTT GGAG AGGGCGGATGGTGTGGGAGC TTTTTGTAGCATCTC 100 148
       sseA2 1504021 .. 1504037 +  -2.2  -2.60075   CGGAGTGGGGCAACC              CGGC AAACCAAAA GCCG              ATTGCTTAACGCCCG  39 0
      cg1614 1504691 .. 1504709 +  -2.4  -3.84887   TCTCCTAAAATAGGC             TAGAATTC ACG GGATTCAA             TTTCATACGTTTTCT  52 70
      cg1615 NONE
         cmk NONE
      cg1617 1508063 .. 1508102 + -22.4  -5.06414   TGATTTTCCCTAAAA  GCACTTATCCCCACGTTG AAAA TGACGTGGGGATAAGTGC   TTTTTGTTCAAAAGA 100 45
      cg1621 NONE
      cg1622 1513608 .. 1513625 +  -7.1  -3.39717   CGGAAGATAGTTGAC             TGTTCAA TGCG TTGAACA              TTAGTATTCATCCCT  62 31
      cg1623 1514426 .. 1514438 +  -4.8  -4.06491   GGCAGTCATGGCGAT                CAGC CTGCT GCTG                TTTATCTAGCGTTCA  62 4
       secA2 NONE
      cg1630 1521547 .. 1521578 + -13.9  -4.61199   TCACTGCAAACAGTG      CGGTTGCAGGATA CATACC TATCTTGCAACCG       TTTTGTGTATAGAAT 100 73
      cg1631 NONE
      cg1632 1523074 .. 1523102 +  -5.3  -4.66953   AAATGTGACTAATCA        CACCCTCAG ATTTCAACTTG CTGGGGGTG        TTTTTGGCGTGTTAG  75 40
      cg1633 1523831 .. 1523887 +   -19  -4.47873   ACTCAGCGCAGTAAA TCT-TCAAGCCCGTGCACCGTAGGTCTC TCC GA-ACCTATGGCGCACGGGCTTGATAGC TTTTGTGGCTATTGT 100 43
      cg1642 1531747 .. 1531776 + -12.2   -4.2361   GCAGCACGCGAAAAA       CCCCTCACAATC TAAGGT GACTGTGAGGGG        TTTTGGCGTTGTGTT  95 82
      cg1644 NONE
      cg1645 NONE
      cg1646 NONE
      cg1647 1536261 .. 1536271 +  -5.4  -3.73224   GCTGCTTCGATGGTC                 GCAA GCG TTGC                 TTTGCTGGCACCTGA  59 295
        ufaA 1547771 .. 1547792 +  -2.3  -5.54338   ATAAGCAAAAATCTT           TTA-GACCTC TCG GAGGTCGTGG           TTTTTGTTTTCCTTC  83 37
      cg1660 NONE
      cg1661 NONE
      cg1662 1552452 .. 1552485 +  -4.5  -4.76644   TCCGCCACACATATA     GCCCGAGACGATAAT GAAC GTTATCCGATCGGGC      TTTTTGCTGCCTATT  73 56
      cg1663 1553865 .. 1553886 +  -8.7  -2.70044   TTCGCGCTTGGTGGC           TAGGCGCGT CGAC AAGCGCCTA            AATTTTTCTAGACTA  61 183
      cg1664 1555499 .. 1555528 + -12.2  -3.17194   AGTTGCAGGGAAATT       TCTCACCTTGCC AAAGGA GGCCAGGTGAGA        TTCCCTTAAGCAGGT  82 82
      cg1671 1558265 .. 1558287 + -16.4  -5.19879   CCTAAGTTAGAAAAA           CTCGGTGTGA TTT TCACACCGAG           TTTTTCTATTTGCAC 100 49
        cobG 1564037 .. 1564063 +    -8  -3.84246   AACTCGCCATTGGTG         CACGTCTGTGTC GTC GATGCGGATGTG         TTTGATGATTCCGCC  71 39
      cg1682 1569051 .. 1569061 +  -2.4  -3.04398   CAACCAACAGGTCTG                 CCTC ACT GTGG                 ATTTTCGCCAAACGC  42 500
        recB NONE
      cg1695 1583600 .. 1583651 + -18.1  -3.18776   AAGTTTTTAGCTTCA TCGAAACACCCGCACTTGCCGGC TATAAC GCCAGGAAGTGCGGGTGTTTTGC TCTTGATGAATTTCA 100 41
      cg1702 1593418 .. 1593436 +    -6  -3.28122   AACTATTTAACGACT             TTGCCG ACTGACG CGGCAA             TCTCTTTGGCTGCTC  57 61
       arsC2 NONE
      cg1706 NONE
      cg1707 1597183 .. 1597217 + -12.9  -3.30554   CTGTTGAAACTGATA     TCGAGCCTCACATAG GGAAA CTACGCGAGGCTCGA     TTGCTCGTTGGTTAA  87 70
      cg1711 1601073 .. 1601085 +  -3.3   -3.1886   CAAGCCCTTGATGAT                GTCTC CCT GTGAC                TTGGTCCAATTACAT  46 14
        lppL NONE
        pyrD 1603278 .. 1603336 + -22.1  -4.71223   TGGAAGAACTAAACA GACCAAACACACGTGCCAGGATCTTGCTG AAA CAGC-GGATCTTGGCACGTGTGTCTG-TC TTTTGTCTGTTCTGG 100 29
      cg1715 NONE
tnp16b(ISCg16b) 1606248 .. 1606276 +   -16  -3.61922   CCTAGAAACGCCAAA        GGCCCCGCAAGT ATCAA ACCTGCGGGGCC        TTTGAGGTACCTGTT 100 174
      cg1722 1612527 .. 1612579 + -16.6  -2.80244   TAGCGACCCGGAAGC GCAAAAATCTACCACAGACTGC AAGTTTTCA GCATTCTGTGGTAGATTTTCGC ATATTTGTTCGCCCA 100 238
      cg1727 NONE
      cg1728 1619743 .. 1619769 + -17.4  -4.79352   TTTAGACACAAATAA         GGCGGGAAACAT CTA GTGTTTCCCGCC         TTTTCTTATGCCTGA 100 304
      cg1733 1623753 .. 1623775 +  -7.7  -3.37053   TCTGACACACCAACA           GCCTCAGCA ATCAG TGCTGACGC           TTCCTTGACCTGTGT  61 470
         acn 1630632 .. 1630688 + -13.4  -3.96148   AACGTAGGTAGCGAA GGGCCCCATCAACTAATTGGCCATGAA TAACCT TTCATGGCCAA-T-GT-GGTGGGGTCC TTTCTAATACGCCAA  95 80
      cg1738 NONE
      cg1739 1632248 .. 1632262 +  -9.2  -3.43071   GACTCTTGATGTGGT               GCGGCC TGC GGCTGC               TTCGTTGGTATCGGC  66 135
      cg1742 NONE
      cg1743 1634843 .. 1634871 + -10.3  -2.78935   TTCAAAGGTTAAAGA        GCTGTTCACCTCA TCG TGGGGTGAGCAGA        TCTGCTGAGGCGTAT  71 74
        pacL 1637696 .. 1637713 +  -4.2  -3.54424   GAAATTCATCAGGCG             CCTTAA AGCGTC TTAAGG              TTTCAGCCCCTCAAG  52 10
      cg1746 1640035 .. 1640083 +  -3.1  -2.70932   CTGAAGGTTTTCCAT TGCCACCACAGATCAATACTG GATAAAA CAGCCTTGATCTGTGGAACCA TCCTTAGAACCGAAG  41 148
      cg1748 1641086 .. 1641115 +  -3.5   -3.3269   AGGCAGCGTTGGTGC       CTGTGGCAGCCCT AATT ATGGCTATTACAG        CTTTTCTATGAATAC  48 121
      cg1749 NONE
      cg1750 1642011 .. 1642023 +  -3.3  -3.27022   GTCCACATAACAAAC                GGGTG ATG CACAC                TTCATCTCCGATGAA  48 411
        'int 1642707 .. 1642723 +  -2.1  -3.53012   GGTTGTTGGTGGGCT              CGTCGAG AAG CAGGACG              TTTGCGCGGGAGGAC  47 261
tnp3b(ISCg3b) NONE
      cg1758 1649005 .. 1649022 +  -7.7  -4.05446   GGTCTGCCTCGGACT             GCTCTGG GCGC TCAGAGC              TTTGTGCTTCAAAGG  71 427
      cg1766 1657121 .. 1657131 +  -5.4  -3.62096   AGTTTGAGGCGGAAT                 CCAA CCT TTGG                 TTTACACTGATCAAC  59 5
      cg1767 NONE
      cg1768 NONE
        ctaA 1660155 .. 1660205 + -14.3   -4.3534   AAATAACACGCAACT GTATCGGTAAAAGGCCCAATCAAG GATT CTTGGTTGGGTCTTTTTCC-ATGC TTTTCATGCTTCGAA 100 35
      cg1770 1662618 .. 1662673 +   -25  -3.87815   TTGAGGAGGACCAGA CCAAACCAGCGTGCCCACGGTT GGCCATTTCAGG ATCCGTGGGCACGCTGGTTTGG TTTATCAACCTCGAA 100 37
         qor 1664036 .. 1664072 + -18.9  -4.25104   AAACACGCATAAAAA    GATCCTGGTTAGCCTCG CGG TGAGGTTAGCCAGGATC    TTTTCGTCGAAAAGC 100 39
         tkt 1667994 .. 1668039 + -24.3  -3.99775   TGCTGTTTTTAGCTT CAACCCGGGGCAATATGATTC TCCG GAATTTTATTGCCCCGGGTTG TTGTTGTTAATCGGT 100 47
         tal 1669238 .. 1669291 + -11.9  -3.54146   AATCAGCACGCTGCA TCAGTAACGGCGACATGAAATCGAA TTAG TTCGATCTTATGTGGCCGTTACACA TCTTTCATTAAAGAA  83 41
         zwf 1670857 .. 1670868 +  -5.8  -2.90496   CGCAACGGTCACACC                TGGC GCAG GCCA                 TAATTTAGGGGCAAA  52 11
        opcA NONE
        devB 1672633 .. 1672678 + -28.6  -4.66163   GCACTAACAAACTAA TCCGGGTGCGAACCTTCATC TGAATC GATGGAGGTTCGCACCCGGA TTTTTGGCTCAGCGT 100 89
tnp13b(ISCg13b) 1675016 .. 1675064 +  -3.7   -5.1861   ACGATTGTGGTTTCT TCGCCTGCTTGGATGACTACG TGATCGC CGTTGTCTTCGATGCTGGTGA TTTTTTGGTGATCGC  81 448
      cg1808 1703511 .. 1703523 +  -4.8  -2.58714   TTTAACCTTCCTCGT                GGTC CAACA GACC                TGCATTGATCTCACG  46 71
      cg1819 NONE
      cg1821 NONE
      cg1822 NONE
      cg1823 1716541 .. 1716596 + -20.1  -3.54741   GAAATTGGGGGGAGA CCAGACCACA-CTGCCCACGAACCTCA AAAG TGAGGTTTGTGGGCATCTGTG-TCTGG TTTGACCCCCTCATA 100 145
      cg1832 NONE
      cg1833 NONE
      cg1834 1726197 .. 1726218 +  -6.5  -3.70149   GTGCCAGCATGACGT           GGCCTCCGA CAGC TTTGAGGCC            TTTGGCTCGTGTGAC  62 172
      cg1842 1737457 .. 1737483 + -14.5  -4.36433   CACACCGATTAATTC         CGGCCTTAGGC AACTA GCTTAAGGCCG         TTTCTTCATCTTTAG 100 64
      cg1846 NONE
      cg1847 1744126 .. 1744147 +  -5.9  -3.33696   CATTAAAAACTGCTA           GTTTGGTGA CATA TCAACAAAC            TTAGTTGGAAGGACA  57 73
      cg1848 1745266 .. 1745285 +  -2.8  -4.84359   ACTTCCAGATCAACC            CTGGTCAG CCAA CTGAGTAG             TTTTTCTGAAACTAA  71 6
      cg1849 NONE
      cg1850 1746214 .. 1746252 + -14.1  -3.16742   CTTTTACCGAGAAAA  TCCACCACAGATTGCTGA AATT TC-GTGATCTGTGGTGGA   TTCGTGCAACTTCAG  90 248
        sdaA 1748160 .. 1748181 +  -7.1  -3.21099   TGGAGTCAAAGTGGC           GCAGCGGAG GTAA CACCGCAGC            TTGGTGCTCCACCAC  56 483
        ppiB 1752429 .. 1752465 + -19.6  -4.90217   CCCCTCTTCTTTCAA    CACCGTGTTTCTTGGC CAGCT GCCAAGAGGCACGGTG    TTTTTGCTGTCTTTG 100 49
      cg1859 1753544 .. 1753571 + -14.4  -5.04385   GCCTTACGCGACTAA        TCCTTTGTGAAT CACC ATTCACAAAGGA         TTTTTTGACGATATG 100 46
      cg1860 1754030 .. 1754045 +    -9  -2.70932   AATCCAACACCAAAA              CCGTGT CAAC ACACGG               TGGTTGAAGCCCAAG  63 55
      cg1874 1767924 .. 1767945 + -14.5  -5.22039   GTGGATTAAACAACA           GCCTCCTTC ACAT GAAGGAGGC            TTTTTTACATTTAAG 100 32
      cg1894 1784293 .. 1784321 + -20.5  -3.08327   GGCACACATACACAA        CAACCCCTAGAGA ATA TCTCTAGGGGTTG        TGTTCCGACTTTAAT 100 53
      cg1898 NONE
      cg1899 NONE
      cg1900 1791770 .. 1791803 + -15.5  -4.57569   GGACAAAAGCCAAAA     CCCTTAACCTGATAT AGGT ATAACAGGTTAAGGG      TTTTTACGCAGATGA 100 263
      cg1903 NONE
      cg1904 NONE
      cg1905 NONE
      cg1906 NONE
      cg1907 NONE
      cg1908 1798709 .. 1798721 +  -2.6   -4.3467   AGCGCACGCAGCCGT                GGCC AGAAG GGTC                TTTTCATGTGCCACT  62 210
      cg1909 1799268 .. 1799291 + -16.8  -2.96638   CAACACTCGCGCACA          CCCCAAGAGG ATTT CCTCTTGGGG           TATGTAGCTCTTTAA 100 49
      cg1912 1800884 .. 1800897 +  -5.9  -2.52464   AGATGATACCTGAGG               CGCCT TCTG GGGCG                TCGATTCGCGCACCA  50 28
      cg1913 1801860 .. 1801882 + -14.9  -5.04249   ATACACACAACCACA           CCCCAAGGG ACTTC CCCTTGGGG           TTTCTTTTTTACCAC 100 44
      cg1914 1802279 .. 1802314 +  -7.4  -4.02581   CCCCATACCCTTTAA    CCCCTGCACTGCTCAT CCAC AAGCACTGTGCAGGGG     TTGTGTTTTCTAACA  71 71
      cg1915 1802862 .. 1802881 +  -3.6  -3.14132   CACCGGTGTCGGTAC            CGGCAACTG CAT CA-TTGTCG            TTCCTGAACAAGCGC  46 105
      cg1916 1803584 .. 1803626 + -14.4  -5.05782   TAAACCCACACCGCA TAACCCCCCTGCATAGGCTG ATGTC CAGCCTGTGC-GGGGG-TTA TTTTTTCAACTGAAT 100 38
      cg1918 1804931 .. 1804968 + -15.7  -4.60797   GCACCACCTTTTAAA   CAACCCTTGTACTGCAC CTTG GTGCACTGCAGGGGTTG    TTTTCTATGTGCCAA 100 62
      cg1919 1805582 .. 1805594 +  -3.4  -4.57837   CACCACAACAACCCA                CCTT AAAGA AAGG                TTTTTCCACCCATGT  66 239
      cg1920 NONE
      cg1921 1806378 .. 1806417 + -20.2  -5.25656   GTTTTACCCACACCA  GCACGTCACCCTCTTG CATCACGC CGAGAGGGTGACGTGC   TTTTTTCCTACTTTT 100 63
      cg1922 1807132 .. 1807149 +  -2.6  -2.85809   GACACCTCTGAGCAC             GACCGC CATATC GCGTTC              ATTGTTGATGGTATT  42 83
      cg1923 1808217 .. 1808233 +  -5.2  -2.90813   CACACCTCCACCAGC              TGATGT ACTCG ACATCA              TCATTTACCACCGTG  49 81
      cg1924 NONE
      cg1925 NONE
      cg1926 NONE
      cg1927 NONE
      cg1928 1810704 .. 1810729 + -10.5  -5.44119   CACCACACCTACCCT         TGCAGCAGTAC ATTC GTACTGCTACA          TTTTTTTAACGTGCC 100 422
         res 1811917 .. 1811933 +  -5.9  -3.53444   CACCCCCGAAAAAAT              TAGGTAA AGC TTGCCTA              TTTAAGAAGAACTGC  59 95
      cg1930 NONE
      cg1931 1813443 .. 1813480 + -24.5   -4.3255   AACCCAAAAAACAAA   TAGGAACCCTGTACAGA GATC TCTGTACAGGGTTCCTA    TTTATTACTTACACA 100 55
        ppp2 1814182 .. 1814217 + -14.8   -5.4505   GCGCTCAAAGACCCA    TTACCCCGTGAAGAGA ACAT TCTCTTCACGGGGTTC     TTTTTTCTTGCACGG 100 41
      cg1934 1815109 .. 1815147 +   -14  -5.00884   TTAACAACCACATCG   TTACCCCCGAACAGTCTT TTA AAGGCTATTCAGGGGTAA   TTTTTTCGCCACACT 100 53
      cg1935 1816042 .. 1816081 + -16.8  -5.59655   CTCATTGTTACTTAA  TTACCCTTTAATAGTCTT TTAC AAGGCTGTTAAAGGGTAA   TTTTTTATTAGTTTG 100 75
      cg1936 NONE
      cg1937 1817691 .. 1817730 + -16.8  -5.59655   CTAATCGTTACTTAA  TTACCCTTTAATAGTCTT TTAC AAGGCTGTTAAAGGGTAA   TTTTTTATTCGTTTG 100 113
      cg1938 1818136 .. 1818177 + -12.4  -5.54907   ATAGAACGACAAAAA CCCCGCCTCAGAATATTGC ACAAC GCAATAG-CTGAAGCGGGG TTTTTGTTTTCTGAC 100 50
      cg1940 NONE
      cg1941 1819812 .. 1819830 +  -6.8  -4.40358   GTAAAACGATATCAT             TCCTATAA CAA TTATGGGA             TTTTGTACAGTAAGT  74 143
      cg1942 NONE
      cg1943 1821109 .. 1821167 + -16.3  -4.35339   TAAAGGGTCCACTAC -CGATTAAGGCGATTGGGTACCGGAATT CCAG AAAGTCGGTACCCAATCACCTTAATCGG TTTCTTACTTACTCT 100 493
      cg1946 1825815 .. 1825827 +  -6.3  -4.83615   TCTGCGTCGTCCAAT                TAGTC TAT GACTA                TTTTTCTCGACGCTG  83 43
      cg1947 1826227 .. 1826274 +  -2.9  -3.14132   GCTTACTCAAGTGAA GTGCCCCAGGTTTTGTTCCGTTT GAGT AGATGGGA-AAA-TCTGAGGCAC TTCATACCGGCACAC  45 188
      cg1948 1826418 .. 1826457 + -18.8  -5.79588   CACATCCACAAAAAA  TAACCCTCGTAGTAGCTT AAAC AAGCTGCTGCGGGGGTTA   TTTTTTTACTTTTAC 100 41
      cg1955 1833549 .. 1833590 +  -9.5  -3.34398   ACTAACAATCAGCAA CACCGCTCACCGGAT ACCTTATGAAAC ACCTGGTGAGCGGTG  TGTTTCACCCCAACA  73 36
        recJ 1835543 .. 1835580 +   -20  -3.44444   CATAAGCACCAAAAA   CAACCCCCAACAGCCT CTACAC AGGCAGTTGGGGGTTG    TTGCTATGTTTGTGG 100 49
        priP NONE
      cg1960 NONE
      cg1961 1844189 .. 1844231 + -12.9  -3.24329   AGATTTTTACATCAA CAACCACCTACGAGCAGGTT TAAT AGCCT-CTCATGGGTGGTTG TCTTAATTAAGGGTG  84 58
      cg1962 1844885 .. 1844919 +  -9.9  -4.88129   AAAACACGACACATA     GAACCCCTCCCCGGC CACAC GCCCCAGAGGGGTTC     TTTTTCATCCTTTTT 100 98
      cg1963 1846886 .. 1846923 + -17.1  -3.23393   CTACAACACCACAAA   CACACCCCAATCAGCAT GATC GTGCCGGTTGGGGTGTG    TCTTATCCCCTAAGA 100 80
      cg1964 NONE
      cg1965 1847932 .. 1847969 +  -7.8  -3.14211   GCCTTACGGTGCAGC   TCTGCATCTACAGATCC ACGAC GGATCTGGCG-TGCAGA   TTCCTCACGACCAAT  57 275
      cg1967 NONE
      cg1968 NONE
      cg1969 1850497 .. 1850520 +  -5.2  -2.78032   ACCTACGTGACCAAC          CGCAAGGCAT CCTA ATGACTCGCG           ATATTTTCCACGAGG  49 11
      cg1970 NONE
      cg1971 1851471 .. 1851513 +   -20  -3.86194   ACCACCAATTCGCAC GCCACAACAGCCCAGCAGCA TCA TGTTGCTGGGCTGTTGTGCA TTTCTACACACGCTT 100 55
      cg1972 1851892 .. 1851918 +  -9.5  -5.42862   TCTAAGCACAAAAAA         CAGCCATCAAC ATAAC GTTAATGGCTG         TTTTTTTAACCCTCT 100 36
      cg1975 1853934 .. 1853967 + -14.7  -5.00884   CCAGCACAACCCTTA     GACCCCAGACTC-GCA TTT TGCAGGGTTTGGGGTC     TTTTTTCACCAGGGT 100 44
      cg1976 1855586 .. 1855603 +    -2  -3.37344   ATTAGTAATTATTTA             TCTGAT TAAAAT ATCGGA              GTTTATTTATGTGAT  45 263
      cg1977 1856478 .. 1856488 +  -5.4   -3.7511   CTTGACCCAACGAAA                 TGTG AAT CACA                 TTCTCTTCTCCACAC  59 174
      cg1978 1856842 .. 1856882 +  -7.7  -4.00486   GTGTTCGGGGGATTA TGTGAGAT-CGCACCGGCA CGTGT TG-CGGTGCGGATCGCACG TTGTTCTCTTGTGGC  73 155
      cg1980 NONE
      cg1981 NONE
      cg1982 NONE
      cg1983 1862703 .. 1862734 +  -5.2  -3.01712   CGAGTACCACTAACA      CCCCTTGACC TTATTTTTCTTT GGTTAAGGGG       TGTTAGCCACCCCAC  51 28
      cg1984 NONE
      cg1985 1866782 .. 1866796 +  -2.1  -3.30441   AGGACTAAAACACCT              GCTGCT GTTG AGC-GC               TTCTCACACATCATC  45 33
      cg1986 NONE
      cg1987 1867717 .. 1867747 +   -17  -5.47821   ACCAGCCCTCCACAA       GAGCGTCGAAGC AATCTAC GCTTCGACGCTC       TTTTTTTCACTACCT 100 48
      cg1988 NONE
      cg1989 NONE
      cg1990 NONE
      cg1991 1870064 .. 1870115 + -18.3  -5.52384   CTGATGCCATGTAAA TAACCCCCGTATCAAGATC-ACTG CCACA CAGCAGCTCTTGATACGGGGGTTA TTTTTTTGCTCAACA 100 27
       cglIM 1880860 .. 1880871 +  -4.4  -3.09491   TCTCGCGCTGGCTGA                TCAG GAAG CTGA                 TTAAGTAGATATATG  47 10
       cglIR NONE
      cglIIR 1883889 .. 1883918 + -16.6  -5.28176   CAAAAAACATACAAA       CACCGCTGTTGA TTACGT TCAACAGCGGTG        TTTTTTATCGCTCAC 100 54
      cg2001 1888556 .. 1888573 +  -4.1   -4.8269   GAAACTGAATTAATG             TAGGCTG CGTA TGGCCTA              TTTTTGCTGGTTGTA  71 59
      cg2002 1889111 .. 1889141 + -18.4  -3.82946   CCACACAACAAAAAA       CAACCCCCTAAGGA TAA TCCTCAGGGGGTTG       TTCTGTTTCGACTCA 100 71
      cg2025 1918334 .. 1918344 +  -6.8  -2.78463   CATATTTTCTATCAT                 CGTG TAT CACG                 TGTCGTACCGAAAGT  54 151
      cg2026 1918785 .. 1918796 +  -2.2  -3.81027   AGAATTGTAGAAACC                GTTG AACG CAGC                 TTTAGCTTGATTGCA  52 170
      cg2035 1929905 .. 1929917 +  -3.3  -4.11394   CATTGCCTTATTGGA                GCATG CTG CAAGC                TTTTCGCGGTGGGCT  58 74
      cg2036 1930399 .. 1930457 + -10.4  -3.53733   AAGACTCGTAACGAC CAAAAGCACCGAGAACAGATGCAACT CAAGCCC ATTTACATCTGTTCTCGGTGCACTCG TATTTATAGCCTCGC  77 41
      cg2044 NONE
      cg2045 NONE
      cg2046 1939026 .. 1939050 +    -2  -4.08767   AGAATTCTGCTTCTA          GCTCTTTCCG TAATT CGGACGGATC          TTTTCCAGCGATGGC  56 165
      cg2049 1941604 .. 1941619 +  -2.5  -3.62276   GTACCAGCTCATGCT              GGGTT AACCGC GACCC               GTTTTTATCTGTGCT  50 19
      cg2050 1942529 .. 1942539 +  -5.4  -4.43477   CATCTAAAGTAGATG                 GTTG CAA CAAC                 TTTTCATTACATCAA  69 235
      cg2051 1943129 .. 1943179 +  -8.4  -2.61695   GTCCTTGACCGTTTA AGTCGTTAACCTTGTCCAGCCA ACTAGAA TGGCTAAACAAGGTTAACAACA GTGTTTCAAACTAAA  61 129
      cg2053 1944480 .. 1944490 +  -2.4  -4.78107   CCAAATGACCAATGG                 GTCG GAT CGCC                 TTTTTGCTCATGCTC  67 218
      cg2054 1944766 .. 1944780 +    -7  -3.54424   TCGCAGACATCGGCT               GCACGC TGT GCGAGC               TTTAAACCAGTACCC  64 6
      cg2055 1945198 .. 1945227 + -14.4  -3.26545   CTTCAACACAAAAAA       CACCCCGGTTGA AAACTC TTAACCGGGGTG        TTGCTCATATCTCAA  90 95
      cg2056 1946525 .. 1946541 +  -6.6  -4.05788   ACCTTGACAGTCACT              CGATCT GTATA AGATCG              TTTCATTTCACCAGG  68 511
      cg2073 1966625 .. 1966666 + -26.9  -3.72027   CTATTCGATGAGCCA GACAGCGCTCTGATCTTTC ATCC GAGAGATCAGAGCGCTGTC  TTATTCCTAAGAAAT 100 62
      cg2074 NONE
      cg2075 NONE
        ribD 1968301 .. 1968319 +  -4.5  -3.10409   AAGTGAGTGTTGGAC             TCTCCGG ATCTG CTGGGGA             TTCGCTAGATTAGTC  50 35
      cg2077 NONE
      cg2078 1970020 .. 1970041 + -10.1  -5.01535   CCGAGCACGAAACGA           GCCTTGGCC TTAT GGCTGAGGC            TTTTTCTCATTCTGG 100 45
      cg2080 1972163 .. 1972186 +    -6  -2.70932   CGAACTACGAAGGTA          GATTGGACAC CATG GTTTCCGATC           TCCTTCAACCCCGCG  51 25
         rnd 1973393 .. 1973414 + -15.1  -3.05384   AGCTCTAAACCTAAA           GCCCGCGGC TAAG GCTGCGGGC            TTCGGTGGAGGGCGG 100 33
      cg2087 1978864 .. 1978895 + -11.6  -5.80003   GTCGCTCTTCTTCAT      CTCGCGGTTGCC CTTAAATC GGCGATCGCGAG       TTTTTTCTTTGTTGA 100 40
        ppgK 1981750 .. 1981769 +  -5.7  -3.55061   TTATTCGGCGTTTCT            GGGGAAC AAATAC GTTTCCC             TATTGTTGTATATAG  59 342
        sigA 1983428 .. 1983472 + -24.4  -5.16206   CAGTCGGGCTCAAGA CCGGGCCGCCACTGTTTTCC TCTGC GGGGAACGGTGGTGGCCCGG TTTTTCTGTTGCTTT 100 46
      cg2094 1984158 .. 1984189 + -23.2  -4.45738   CAGTAGTTAGAAAAG      GCGCTCACCTCCAA AGCT TTGGAGGTGAGCGC       TTTCTTGTTCGACTC 100 35
      cg2099 NONE
      cg2100 NONE
      cg2101 1990801 .. 1990815 +  -5.6  -3.03243   CTAAGAGCTTGAAAC               GCCCCA ATG TGGGGG               TGTTAAGAACTCCAT  51 51
        sigB 1991920 .. 1991949 +   -10  -4.36411   AACTAACAATCGAAG       CGTCGGGGCCCAC CTACC GTGG-CCTCGGCG       TTTTAGTGGTTCCTG  85 48
        dtxR NONE
        galE 1994125 .. 1994158 +  -8.1  -3.21099   GTTGTGCCGCGGCGT     GGCTTCGATGGCTGCT TCC AGC-GCCGGTGAGGCC     TTCATGCTCAGCCCC  62 154
      cg2106 1996454 .. 1996491 + -13.6  -4.33739   CGGCCTCCTTATAAA   CCTCAGCGCGTCTCGTG TTTTC CAC-AGATGTGCTGAGG   TTTTACCGTTTTTTA 100 49
      cg2107 1999112 .. 1999130 +  -4.5  -2.76009   GTTTGCGTCGAAAAG             CAAGCAC GCCTG GTGCCTG             ATTTGAGCGGTTTTA  47 43
        oxyR 2000249 .. 2000294 + -13.3   -4.3255   AGCTACAAGCAAAAA GCCCTTTCCATTGATGCACAC CAAC GTGAGATTCAAGGGAAAGGGC TTTATTGATTGCAGA 100 66
        hrpA 2005485 .. 2005507 +  -4.8  -4.86385   TGTCTGCTAGTCCCT           TCCGCGTC TGCGCAT GAGGCGGA           TTTCTTTTTCAAAGT  77 76
        lexA 2007575 .. 2007610 + -18.4  -4.65153   GTCGCTTTTCAGGTT    CCCGCCACAGTATGTG TTCT CACATATCGTGGCGGG     TTTTGCTTTATATAG 100 41
      cg2115 NONE
      cg2116 2009615 .. 2009644 + -15.2  -4.65895   TAGACCACGCAAAAA       GCCTCAAATTCC CACACA GGAATTTGAGGC        TTTTTAGCTCAACAG 100 38
      cg2118 NONE
        pfkB NONE
        ptsF 2015637 .. 2015656 +    -5  -4.87291   AATCGGACCTTGACC            CGATGTCT GGTC GGACATTG             TTTTTGCTTCCGGTA  77 39
        ptsH 2016117 .. 2016163 + -15.2  -4.51799   GCTCGTTAGAAGCTT GTTAAAAGCGGTGCCGCATCCG ATT TGGATGTGGTACCGCCTTTTGC TTTTGTGGGTTTGAT 100 62
      cg2127 2021181 .. 2021201 + -12.5   -4.5366   CACAATTTTTTAAGA            GGACCCCAG TTC CCGGGGTCC            TTTTCCATTTTTTAC 100 48
      cg2128 2022054 .. 2022072 +    -8  -3.54424   GCTGCAGCAACGGTT             CCCGTGCC ACA GGAGCGGG             TTTCGCCCACTCCGC  65 185
      cg2132 NONE
      cg2133 2026940 .. 2026955 +  -3.2  -3.75884   TAGGCCAAAAGCTCA              GCGC CAGTAAGT GCGC               TTGGTTTATTTCGAC  53 126
        gluA 2030528 .. 2030548 +  -3.9  -3.09831   CGTGCAAAAGACTTC            CTCGGCAAG ATC CTTGCCCAC            TAGTTTTCGGCTGCG  48 2
        gluB 2031585 .. 2031630 +    -9  -2.86944   AAAAGCCAGCTTTAA GAAATGTGCGTGGCGCTT AAAACCCCGA AAGCGCCACGCACAACCC ATTTAAGTTCATGAT  65 54
        gluC NONE
        gluD 2033320 .. 2033342 + -14.9  -4.32649   TCAGTAACTCCCTTA           CCCCGGATG ATTCC CATCCGGGG           TTTAGTTTTTCAAAT 100 34
      cg2147 NONE
      cg2148 NONE
      cg2149 2038548 .. 2038580 + -14.3  -4.38171   TCAACACATAGCAAA     G-GGGGCTCGTACT AACGAA AGTACGAGCCCCGC      TTTTAGTCTGCTGTG 100 47
      cg2155 NONE
      cg2156 2041790 .. 2041829 + -25.3  -4.21908   CCAGCGTCGTATGGC  TAAAGGGCCAGCACCGA AACTCC TCGGTGCTGGCCCTTTA   TTTTAAGTAATGCTG 100 23
      cg2165 2052899 .. 2052937 + -20.6  -4.85782   CTACAGATAGAAAAA   TGTGGCGCTAAAACCT CGCAATA AGGTTTTAGCGCCACA   TTTATTTTTAGCCCG 100 58
        truB 2059115 .. 2059149 + -10.8  -2.74999   CAAAGTGTCATTGCA    GACCAAAGACGCCCC GAAAAA GGGGCCTCT-TGGTC     TAATATTCACGGTTG  74 224
      cg2180 2069920 .. 2069938 + -13.2  -4.61566   CATAATTTTCTTTAA             GCCGTGTA ATA TACACGGC             TTTTCTGCTTTCAGG 100 26
      cg2181 2071939 .. 2071970 +  -6.6  -3.66178   GAGCTCTAGAAGAAA      GGCCCAGGTT AATGTTCACCCC GACCTGGGCC       TTTCACCTTGAACAC  63 70
      cg2182 NONE
      cg2183 NONE
      cg2184 2075786 .. 2075830 + -19.5  -4.44667   CTAAACCCAAAAACA CTTCTGCCCCGGTTCAAGA AATTCGA TCTTGAACCGGGGCAGAGC TTTATTGTTCAGAAG 100 55
      cg2186 2078779 .. 2078802 +  -3.8   -4.2528   GGCATATCCTTTAAT          TTCTGCTGAG CTTG CTCCACAGAA           TTTGTTGGATTCAAC  64 365
      cg2190 2082785 .. 2082802 +  -4.2  -3.14848   CTCCGCGATATTGAT             CTTCTT CATCGC AAGAAG              CTTTTCATACGCGCC  48 98
      cg2193 NONE
         gor 2088367 .. 2088382 +  -7.6   -4.2349   CTAGAGTTTTAGAAG              CTTACG CAGC CGTAAG               TTTTGAGTATCGAAA  75 29
      cg2195 2089166 .. 2089180 +  -2.1   -4.3129   TTCATCTATAGCTTA               GCTTT ACTGA AAGGC               TTTTCATCATGCGTA  61 58
      cg2196 2089576 .. 2089601 + -11.3  -5.28481   TGTCAAATTGCTAAA         GGCATTAATCA CATG TGGTTAATGCC          TTTTTTGATTGCGTA 100 53
      cg2197 2090502 .. 2090514 +  -6.3  -2.74192   CTTACGGTCAACGTT                TTGGA CAG TCCAA                TCATCTTCCCAGATC  50 118
      cg2202 NONE
      cg2204 2096811 .. 2096869 + -12.5  -5.14163   ACACCCTGTAGCCAA -ACTAAACTGGTGTGCCCGCGGATCTCA TTTT TTAGATCCGTGGGCACTCCTGTCTGGTG TTTTTCTTGATGAGT 100 30
      cg2211 2101832 .. 2101866 + -27.4  -5.19879   TTTTTAAAAAGAAAA     TGCGGGTGCTTCGAGA TTT TCTCGAAGCACCCGCA     TTTTTCTATTTCACG 100 42
      cg2215 2106205 .. 2106253 + -17.5  -5.09426   TTTAAACTTTGACAG CCAAAAAGGCGCTGAGGTGCACA CGT TATGCACCTCAGCGCCTTTCAAG TTTTTTGAACTTAAA 100 36
      cg2223 2111860 .. 2111883 +  -3.8  -3.75332   GCAGTCTCTTATTAC          TGACGTGGGT ATAG ATCTGCGTCG           TTTGCATTGACGAGT  53 72
      cg2234 2119422 .. 2119477 + -11.2   -5.1166   TATCGGAGCCTCAAA CCAAACAGGCGTGCCCAAATCCCC CAAATCAC GGAAGTTTTGGCACCCCTGTTTGG TTTTTCCTTTTGGTC 100 228
        thiE 2121043 .. 2121062 +  -2.1  -3.78934   TTGAATTAGGAAGGC            TCTCATG AAGAAG CATGCGA             TTATTATCGGCGGCG  50 18
        thiO NONE
        thiS NONE
        thiG 2123144 .. 2123158 +  -2.8  -2.92613   TTGAAGGTTTGGCAT               CCTG GGCGGAG CAGG               TGCTTTAACATGGCG  43 3
        thiF 2124294 .. 2124317 +  -8.2  -2.70022   TCAAAGCATGGCCTG          CGCACTTTGAG GCG CTCAGAG-GCG          ATTCTGTGAGGTCAC  61 75
      cg2250 2134289 .. 2134299 +  -6.8  -2.97456   CAACTTTTCCGATTT                 GCAG TTC CTGC                 TCTGTACTCATGTAT  53 516
      cg2252 2134802 .. 2134833 + -20.2  -4.57569   CTAACAACTAAAAAA      CCACCCGCCCACGA TCAC TCGTGTGCGGGTGG       TTTTTAAAGAAGTAC 100 37
      cg2254 2136144 .. 2136156 +  -3.4  -3.91488   TCAGCCCAGAAGACA                TGCT GTAGA AGCA                TTCTTTAGCAGGATT  55 18
      cg2269 2157495 .. 2157507 +  -3.3  -3.81414   CAGAGGAATCAAACG                GGCAA ATT TCGCC                TTGTTCATTGCGCAT  54 356
      cg2277 NONE
      cg2279 2164723 .. 2164749 + -10.2  -3.64703   GGAAGAAATCAAAAA         TCCCTGATCC TTAACGC GGATCAGGGG         TTTAAGTAAAGCGCA  79 19
        glxK 2168249 .. 2168291 +  -2.8  -4.21462   GCATCTTCATGCTCG TCGCGGTAAGTCTGGCGAAG CTGCT CTTCCACAG-CTT-CTGCGA TTTTCGCTGCTGGAT  58 236
      cg2284 NONE
        hipO 2171450 .. 2171463 +  -4.5    -4.652   TTCACGAGTTTCTCC               TCAGC AACG GCTGG                TTTTTAACGTCCTTT  71 371
      cg2306 2190429 .. 2190463 +   -18  -4.86731   GGTCGCTTAGCTTTA     GTGCCCACACACCTGA TCA TGAGGTGTGTGGGTAC     TTTTGTTTGCGCACA 100 62
      cg2309 NONE
        glgX 2195081 .. 2195110 + -12.1   -4.7373   GTAGTACACCGAAAG       TGGCGTCGCAGGG ATGT TCCTGCGGCACCA        TTTTTGCTGAGGTGG 100 37
      cg2311 2196400 .. 2196430 + -15.4  -3.53811   AAAACCTTGCCTGCG       CGCTCCCCCAGCTC AGC GATCTGGCGGAGCG       TTTCAGCAGCGTAGA  95 442
      cg2314 2198998 .. 2199011 +  -3.1  -3.90316   AATCCTTTAGACGCG               CATGG AGGC CTATG                TATTTTTAGCGCAAT  54 88
      cg2321 NONE
      cg2322 NONE
        treY NONE
      cg2324 NONE
      cg2325 2208684 .. 2208711 + -12.8  -5.69262   AACTTAAACGCAGCG        GCACCACCCATAC TTT GTG-GGGTGGTGC        TTTTTCTTTTTCTAC 100 68
      cg2329 2212061 .. 2212080 +  -2.8  -4.52589   CCCTGCCCTGCAGGC            TTCGG-CAG CCT CTGACCGGG            TTTTATATAAACGAA  64 327
        treZ 2214852 .. 2214889 + -11.3  -3.41073   ATCCTGACCCGAAAC   TAGAAAAAGGCCACCTC GATT GAGGTGGCCTTCAGCTA    TGTTTAGGTCAAGTA  78 23
      cg2336 2216946 .. 2216998 + -23.8   -4.3534   CACACTGACATAAAA TGAGCGGCTATTGTTCCTTCAG ATAATTTTC CTGAAGGAACAACAGCCGCTCA TTTTGCTGCTTAGAC 100 44
      cg2339 2223171 .. 2223186 +  -6.2  -2.57192   ACTTGAATTATACCG              CTGAAA TCCT TTTCAG               TGACTTAGCTTGGCT  50 304
      cg2340 NONE
      cg2341 2225159 .. 2225193 +  -3.5  -3.61715   TTTCGTCGGTAATTT    CG-GTCAAACCAGGTG CCCA CACCTGACGTGACGCG     TTGTTGACCAAGATG  53 506
      cg2348 2232847 .. 2232857 +  -3.2  -3.11222   GCCCCACCGCTTGTG                 GCAG GCC TTGC                 GTTTTGACATTGAAG  46 147
      cg2349 NONE
      cg2351 NONE
        ansA NONE
      cg2353 2237110 .. 2237126 +    -3  -4.08064   GCTCCACCAACGTCA             CCAACGC TGTC GC-TTGG              TTTTCACCACCAATT  58 363
      cg2382 2270553 .. 2270571 +  -3.1  -3.49226   CCCTCCACGCAGCTT             CGCCAGA GTGTA TTTGGTG             TCTTCTTCTAGAGTT  49 464
        idsA 2272295 .. 2272307 +  -3.3  -2.78596   CTGGCTATCCGCTCA                ACCGA ACG TCGGA                TGTAGTAGACGCGTA  43 8
      cg2385 2273866 .. 2273896 + -11.1  -5.19916   GTTGCATAAGGTAAA       CCGCCACCCCACT AACAA AATGGGATGGCGG       TTTTTTAGATCTTTT 100 40
        pknL NONE
      cg2389 NONE
      cg2390 2279301 .. 2279343 + -20.1  -4.67904   ATATCCAAATAGATA AAGGTGTG-GGGCTGACAAC AATT GTTGTCAGCCCCCACACCTA TTTTTAGAGTTGGTC 100 29
      cg2393 NONE
        cmt4 2285514 .. 2285538 + -10.8  -4.24002   ATTCCAATGAGAAAA          CCTCTGACAT CAAAT GTGTCAGAGG          TTTTGACGTTTCCCA  87 56
        ltsA 2302126 .. 2302148 + -17.8  -3.82208   GTCTTAAAGCCTAAA           CCCCCTCCTT CTC AAGGAGGGGG           TTTCACTATTTCCTG 100 41
      cg2412 NONE
        cobU NONE
        cobT NONE
        cobS 2306410 .. 2306424 +  -4.2  -4.54449   CTGGCGTGCCAAGAC               TTCGGA AAT TCCGAC               TTTTCTGTCACGTGT  68 225
        pepB 2310431 .. 2310461 + -15.4   -5.1356   GTTAAAGATCAGGAT       TCTCGCCGCGCTCA AAT TTAGCGCGGCGAGC       TTTTTGTTCCTCACG 100 47
        sucB 2312982 .. 2313022 + -22.1  -2.97667   AAGATCTCTGCAAGT  TAAAACCGCCACTCCCC TTTCACT GGGGAGTGGCGGTTTTG  TCGTTTCATGCATGC 100 39
        lipB 2313856 .. 2313866 +  -4.6  -2.71011   ACGAGGAATTTTGTC                 GGTG GGG CGCC                 TCGTTGAAGCGAAGT  46 42
        lipA 2315039 .. 2315067 +   -11  -4.18018   CCCGAAGTTTTTTAA        CCGCCGCATTCG ATCAC CAAATGTGGCGG        TTTTGCGTCGAAAAG  87 42
      cg2424 2315975 .. 2316004 + -11.4  -4.69664   GAAGTTTTTTAAAAG       CCGCACTTCACC AACTTG GGTGTGGTGCGG        TTTTTGCGTGCTCTG 100 67
      cg2425 2317729 .. 2317758 +  -9.4  -3.37091   CTTATCTAGCATTGA       CCCCTTAAG-CGC AGAAG GCGATTTAAGGGG       TTGGGTTTTCCCGAT  69 32
        glnA 2321957 .. 2321996 + -22.5  -5.15969   AGCTAGCCGATAGCG  GAAACCCCCTGAAATTC TTCATT GAATTTCAGGGGGTTTC   TTTTTTACATTCCAC 100 48
      cg2434 NONE
      cg2435 2325021 .. 2325070 +  -8.2   -2.7386   ACAAGAGGGAAACCA GACAGGCGTGACAAAACTTCAGGTT TTT AGCC--AA-TCTTGTCACGCCTGTC TGGTTCCCATCAGTT  61 146
      cg2438 2327143 .. 2327159 +  -5.1  -3.77806   CACTTAGCCATGGAT              TGGGAAT CAA AGTCCCA              TATTTTCCTGTAAGA  59 95
      cg2440 NONE
      cg2441 NONE
      cg2442 2329371 .. 2329402 +  -3.6  -3.32997   CTTTCCGGCATCGTG      TCGTCGCG-GCTAGG GGG CCAGGCGCGGGATGA      TTGGGTTTGTCACGC  48 13
      cg2443 2329947 .. 2329958 +  -5.8  -3.60627   CCACCGCGGCGACCC                TGGC CAAG GCCA                 TTTACGATGCCATCA  57 166
      cg2449 2337184 .. 2337211 + -10.6  -3.67026   TGGGCAAAGACAACA        CAGGTTCCCTAT GAAA ACGGGGAACCTG         TTTCACCTACTTTTT  79 77
      cg2450 2339108 .. 2339137 + -13.7  -5.94597   GCAGGCAATAAAAAA       CTGGGGTCGCATCT GAA AG-TGTGACCCCAG       TTTTTTTTAGTCTTC 100 43
      cg4000 NONE
      cg2452 2340953 .. 2340997 + -14.4  -2.70022   GTTCGCTCGCTACAA CCACCGCGTTGAAGTTTTGG CCCTC CCAGTATTTCAACACGGTGG CTTCTGTGAGGTCGA  81 219
      cg2454 2342805 .. 2342823 +  -8.8  -2.76261   GTCACCTGACCTGCC             GGTGCGCT CTT ACCGCACC             CTTTCACCCTTACCA  62 246
        pgp2 NONE
        ptpA NONE
      cg2460 2348412 .. 2348444 + -17.2  -4.72986   GCCCGTCTCATTTTT     GCACCTGCCAT-TCC GTGA GGATATGGCAGGTGC      TTTTTCATGCCACTA 100 41
      cg2462 NONE
      cg2463 2350318 .. 2350357 + -16.6  -3.80279   GCCCATGAGCGAAAA  ACAGGCCACGATAAGTTT CTTA AAACCTATCGTGGCCTGC   TTCTATATTTGTGCG 100 178
      cg2465 2351464 .. 2351482 +  -4.4  -3.06501   GATACCTGAAATCCC             AGTGAGCG CAC CGCTCCCC             TTACGTCACAGTCTG  47 43
        aceE 2354644 .. 2354658 +  -7.8  -3.21993   GATCACGCGATTGCC               CAGGCG AAT TGCCTG               TTCCATGTTGTGCGT  59 249
      cg2471 2358577 .. 2358590 +  -6.7  -4.17417   TGGCGGCGTGGAAAT               CGATG ACTT CATCG                TTTGTGTCTCGTTGG  70 346
        acpM NONE
        nagD NONE
      cg2475 2362022 .. 2362063 + -17.3  -2.80821   CAAAGTGCGCCAAAA ACCCGTGGGGCCTCCCT CTTCCTCT AGAGAGGCCCCACGGGC  TGGTCTATTTACACC 100 502
      cg2481 NONE
      cg2482 2365833 .. 2365849 +  -2.9  -4.17556   GGGTTTCTTTTAAGG              GATCCTG GTC TGGGGTC              TTTGTTGAGGCTCTC  58 210
      cg2484 2366836 .. 2366852 +  -8.7    -4.015   GCTTTCGCTGCGAGG              TGTGCCA ATG TGGCGCA              TTATTTAATGCATAC  76 248
        phoD 2368605 .. 2368626 + -13.1   -5.1615   AGGAGCAAATTGAAA           CCCACTGTT TTTT AACAGTGGG            TTTTTTGCATGTTCC 100 189
      cg2487 2370794 .. 2370804 +  -5.4  -4.78848   GTCTAAGGTGTCATT                 CTTG GTA CAAG                 TTTTATATTTAGGGA  75 42
      cg2488 2371424 .. 2371440 +  -3.6  -3.16191   AAATGGCATCGCGTA              CCATGC GGTAG GCAGGG              TTGGTGAAGCTATCG  47 374
      cg2490 NONE
      cg2491 2373847 .. 2373861 +  -2.7   -3.3506   GACTTTGCCAGGTTA               CGAGG CTGAT CCACG               TTGTAGCCCTTTGCG  47 114
      cg2493 2377021 .. 2377037 +  -4.3  -3.08073   TTTTCTTTGTTGACT              CGATGGT AGA GCCAACG              TATCTTCCCACTAGT  47 522
      cg2496 2381082 .. 2381094 +  -9.1  -3.53343   GGGCACTTTCTGGGC                CTCCC AAT GGGAG                TTTACGGCCGAAGTT  71 400
      cg2500 NONE
         fur 2385118 .. 2385145 + -10.6  -4.78848   TCAAGGACATATGAA        GCTGTCGAACAT GTGA GTGCTCGACAGC         TTTTCTATTTCGAAA 100 42
      cg2504 2386781 .. 2386799 +  -5.3  -3.99775   GGATCCTGGTGATGA            GGGC-AGA TTGT TCTAGCCC             TTGTTATTGCTGAGT  64 10
      cg2518 2398394 .. 2398421 +  -9.8  -4.80167   ACAGTAACGAGAAAA        CCCCGGGAG-TCG CGT TGAGCGCCCGGGG        TTTTAGTTTTTGCTG 100 42
        malQ NONE
      cg2524 2406065 .. 2406092 +  -7.6   -5.1963   CCCGCGAAAGAACAA        TCCCCCAGTGCC CAAA GGTACCAGGGGA         TTTTTCTTAATTCCA  93 42
      cg2528 NONE
        treS NONE
        treX NONE
        aecD NONE
        brnQ 2418680 .. 2418696 +  -5.1  -3.00215   CGTCTAATCGCTAAT              TGCGAGG AGT CTTTGCA              TGTCTATCCCACTTT  51 34
      cg2538 2419764 .. 2419818 +  -6.4  -3.54129   GGTTATCTTTTAAAA TCAAACAGGCGTGTCAAAGATTCC ATTTTTA GGAATTCTTGGCACGCCTGCAAGG TTTACCGAACGTGTG  61 113
      cg2544 2427484 .. 2427495 +  -4.4  -3.29324   ACGTAATCAGTGGTA                CGAA CATT TTCG                 TTGGGTTTGCATCGG  49 396
      cg2549 NONE
      cg2550 NONE
      cg2551 NONE
      cg2552 2434440 .. 2434469 +  -7.1  -3.53811   GGGGATGACAGGATC       CCAATCGCGGCTGC GCT GTCGCTGCG-TTGG       TTTCGCCACGGTCAG  60 187
       rbsK2 2435975 .. 2435988 +  -3.9  -3.59262   GACCTGTTGGCAAAT               GAATT CACC AATTC                TTTAAAGCTCTCACC  52 178
      cg2556 2437717 .. 2437735 +  -8.8  -3.83844   GCAAATAAGTTAGCT             GGAAACCG CGA CGGATTCC             TTCTTCCTTGATGCC  73 295
      cg2558 2439736 .. 2439756 +  -4.5   -3.2891   GTTCGGCGCCATATC            GCGGTAGGC CTC GTCGCCCGC            ATTTTGCTTGTCGAC  49 160
        aceA 2443742 .. 2443772 + -19.2   -4.9755   TCTGACAATTTAAAT       CTCCCTACATCTGT ACA ACGGATGTAGGGAG       TTTTTCCTTATATAT 100 52
        thiX 2444521 .. 2444555 +  -9.4  -4.32763   TTAAAACGCACTCAA    GGCGCATCGTCAAGG TTGATT CCTT-AGGATGCGCC     TTCTTTGTCTTTTAA  83 47
        lcoP 2447234 .. 2447266 + -20.1   -4.9448   TTAAAAAATAACGAC      TGGCTGGGATTCACA CCA TGTGAATCCCAGCTA      TTTTGTTTGCTCAGT 100 37
      cg2565 NONE
      cg2566 2450955 .. 2450983 + -12.4  -4.60713   CTTGAAACACTTAAA        GCACCGGCAGCC TTCAT GGTTACCGGTGC        TTTTCTGCTCTTTTA 100 49
      cg2567 2451509 .. 2451548 + -10.7  -4.21974   CGTGCAAAAAGAAAA  CCGCCATCGCT-CCCCTC TCGTC GAGGTACAGCGGTGGCGG  TTTCTTAGCTGATGG  87 92
      cg2572 NONE
        rpsT 2457433 .. 2457462 + -13.7  -5.33866   TGGCTCTTTTGAAAA       TGGCTTCCTATCA GTTT TGATTGGAAGCCA        TTTTTTATGCCTTTA 100 45
      cg2590 2473369 .. 2473397 + -16.8  -3.35696   CCAAAAACAAATTAA        GGCCCTGCACTT ATGTG GAGTGCAGGGCC        TTACCTTATTTCTAG 100 45
      cg2592 2475071 .. 2475083 +  -3.3   -3.5936   GTTAACCACCTTCGG                CCACC TGG GATGG                TTTCAAGCCTTTCCA  50 61
      cg2593 2475594 .. 2475630 +    -5  -4.17023   CCCAAAAACAAAAAA    CTGCCCCTCACCTTCC CAAAA GGAAAGCAAGGAGCAG    TTTTAAACTCGTTGA  64 135
      cg2598 2480517 .. 2480539 +  -7.8  -4.23615   CTTGAATCCGGACGC           TAAGTTGTTG ATA CATCAACTTA           TTTCTTGGCTATACT  75 23
      cg2599 2481435 .. 2481454 +  -4.2  -3.53566   CCTTCAACACCCGAA            GCTGATCA ATAA TGGTCCGC             ATTTTCTTCTTCGCT  52 251
      cg2601 NONE
      cg2602 2483570 .. 2483601 +  -7.2  -5.61596   GTAATCAGGCAGCAA      AAAACTCCCGGCCG AAAA TGGTCGGGAGTTAA       TTTTTTTCTAACCGT 100 40
      cg2605 2484903 .. 2484919 +  -3.8   -3.8709   GCCAAGCGTCGCTTT              TCAATT TCTTC AATTGA              TTTGTCGCCGAATTT  56 105
        hscA 2493803 .. 2493818 + -11.8   -4.0896   TAAACCAAGTCGATG              CCGCGG TCTA CCGCGG               TTTTCGCCAAGGTTT  91 489
      cg2614 2496227 .. 2496265 +  -6.8  -3.86346   TTCTGCTGTTCAAAA  TGAGCGATGTGCGCC CTTAAATGTC GGCGTGCATCGC-CA   TTTGTACCGACCTCA  65 236
        vanA NONE
        vanB NONE
        vanK 2500653 .. 2500685 +  -6.4  -4.13561   AGAGGCCAACACAAT     TGGGCTGAGCAGTGAA CCT TTCACCGC--AGCCCA     TATTTTTTGCCCGCG  67 440
      cg2621 2503638 .. 2503649 +  -4.4   -2.7634   TTAATTGCGCAGCGT                TTGC TTAA GCAA                 CTTTGAAATCGGCTT  45 8
        pcaR NONE
        pcaF NONE
        pcaL 2507839 .. 2507851 +  -3.4  -3.80858   ACGAGGTAAATGAAC                TGCT AGCAC AGCA                TTTCGCTTAATGTTG  55 3
      cg2627 2510250 .. 2510260 +  -2.4  -4.87893   GGGCATCTCCCAGTA                 CCTC GCG GCGG                 TTTTTCATTCCGGTT  72 340
        benA NONE
        benB NONE
        benC NONE
        benD 2521391 .. 2521424 + -16.9  -5.23316   CCTTGGTCAATCTTA     GGGATTTGTACCTGT TTTT GCAGGTACAAGTCCC      TTTTTTCGTCTAGTA 100 42
      cg2641 2524174 .. 2524189 +  -5.4  -3.74178   ATCCCCTAGATCTCT              TTAGGG CTAT CCCTAG               TTTCAGCTTTCCTTA  59 65
       benK1 2525642 .. 2525657 +    -9  -4.64657   ATTAATTCGAAACAA              GGAAGC TTCG GCTTCC               TTTTTCGGCATTTCA  90 46
        benE 2527048 .. 2527063 +  -7.6  -3.22475   CCATACTCGAGTGCT              TCCTCA GCGG TGAGGA               TCTTGTCACGGTCGG  59 127
      cg2648 NONE
      cg2649 NONE
      cg2650 2532437 .. 2532447 +  -4.6  -4.07687   TTAAAAATCGGCAGG                 CTGG CAC CCGG                 TTTTCGAACAAGACT  62 197
      cg2651 2533054 .. 2533089 + -17.8  -3.84304   CTAAGCACTTTTTCT    CAAAAGCCACGAAAAC AATC GTTTTCGTGGCATTTG     TCTTTTCTGGGTTAA 100 37
      cg2657 2535556 .. 2535593 + -24.5  -5.05712   CACATAAACACAAAA   TGGGCGGTTAAGTTCTT GGAA AAGAACTTAACCGCCCA    TTTTTAATTGTTTAT 100 55
        pepN 2540650 .. 2540685 +  -8.4  -5.08824   CTCAATCCCAAAAAA    TCCTGGCATGTTTGCAT CAC ACGCA-ATGTGCCAGGA    TTTTTTGCATGGGAA  93 51
      cg2664 2541988 .. 2542025 + -12.1  -2.67981   GTTCTGCCTTTAGTT   CTGCAGTCGGTGTGCC ACGGTCA GGCACACCT-CTGCAG   TCCATTTGCTGGAGT  78 41
      cg2666 NONE
      cg2667 2544266 .. 2544283 +  -4.8  -3.53811   CAGGGCCGATGGTGC             GCTGCA CAACAA TGCGGC              TTTCCAAACCATCAA  52 264
      cg2679 NONE
      cg2680 2557745 .. 2557777 + -16.3  -3.95817   TTTGCTTTTCGACGC      TCCCCTCCACCTCAT TCA ATGCGGCGGAGGGGA      TTTCCTTGCATGTTA 100 165
      cg2683 2559427 .. 2559445 +  -5.3  -3.99775   GGATCCTGGTGATGA            GGGC-AGA TTGT TCTAGCCC             TTGTTATTGCTGAGT  64 10
      cg2684 2560462 .. 2560498 + -12.5  -4.78077   GTGATCTGGGTGGTT   TCGCCAGCGTCAATCA CGAATC TGATTG-CGTTGGCGA    TTTCTTTTGGTTCGA 100 86
      cg2686 2561995 .. 2562031 + -15.3  -3.10344   AGTTTCTAAAGGTTA    TTGAGGGCCTGCTCG ACATCTG CGAGCAGGTCTTCAA    TGTCTTCAATACCAA 100 39
        glbO 2564467 .. 2564510 +  -3.3   -2.6176   CAACCCCGATCCGCA CGCTTAACTTCTG-CCAAAA AGTCG TTTTGACCATAAGCTAAGCG ATTGTGAATCGAATT  42 19
        chrA 2565624 .. 2565639 +  -2.5  -3.53444   GCGGGTGCGGCCCTT              GCAGG CTGGGT CTTGC               TTTAGAAAACGCTCA  47 5
        phoB 2574715 .. 2574744 +   -10  -4.87318   AGCCACCCCGAATAA       TCCCCTTACCTG CACAAA CAGGTTGGGGGA        TTTTTACATTTTCAG 100 182
        int3 2584125 .. 2584164 +  -8.8  -4.42974   CACCCCTAATAACTA GCAGGTCAGGACATGTTT TTAATT AAAC--GTCCTGGCCTGC  TTTGTTGTCTGTGGC  80 200
      cg2711 2585069 .. 2585106 +  -9.1  -4.72272   ATATAGCCATAAACT   GCCACTCTAAGTGCTTC ATCT GGAGCATAGGGAGTGGC    TTTTTCATAGACAAG  93 265
        dhaS NONE
      cg2714 2587467 .. 2587478 +  -5.8  -2.56715   GCATGCATCAACGTT                CCGT AAGG ACGG                 TCGATTCGTCGCAAT  50 405
         hyi NONE
      cg2717 NONE
        ornA 2591339 .. 2591357 +  -4.5  -3.69092   AGATCTTCGGCGAGC             TGATGCG ACAGG CGCAGCA             TTTCACCTTCGTATT  55 149
      cg2722 2595309 .. 2595327 +    -6  -3.67775   AAGTTCTGTCGGATT             CACCAGTT TCT AACTGCTG             TTGTTCCGTCACGAT  61 52
      cg2726 2597867 .. 2597887 +  -5.4  -4.07568   GCTGTCCAGATTGAC            GTCCTCTA CAGCT TGGAGGGC            TTTTCCGCAGGAGCC  65 409
      cg2729 2600035 .. 2600071 +  -2.2  -2.71089   GCGCTGGCACAGGCT   CGC-TGGCGGCTGCCGTT GAG GGTGGC-GTCGACAAGCG   CTATTTCAATTTCTC  39 7
      cg2730 NONE
        uxaC 2602154 .. 2602208 +    -5  -3.04322   AACGGAAAAGACCAA TAAAC-ATACAGTCCCCGTGATGTG ACCATA CACACCACGGGGACTGTGGCGTAGG TCTTACAAAATTCCC  49 23
        gntV NONE
      cg2733 NONE
        pncA 2604918 .. 2604940 +    -4  -3.95584   CGACGACAGCAGCGA           CGCCCAGGAG CAC CTTCTGTACG           TTTGATTCCTGCAGC  58 166
         bcp NONE
      cg2737 2606628 .. 2606643 + -10.4  -3.15758   TGGCTGGCCATAAAT              GGCCTG TGAC CAGGCC               TTAATAAAGGATTCT  69 225
      cg2740 2609272 .. 2609287 +  -6.1  -3.53091   AGATTGGTGACGGTG              GCGAG CCAGTC CTCGC               TTTCACGAGAGACAT  57 452
      cg2747 2621875 .. 2621916 +   -19  -3.87815   ATACGGGTGAAATAA AAGAAACTGCAGGTCATC TTAGTT GATGACCTGCAGTTTCTG  TTTGTGCGCCTGGAG 100 59
      cg2748 2622592 .. 2622609 +  -2.5  -2.96695   TAAACCTGGAACTTT             TCCGGGC CCGC GCCCGAC              TGCTTTGCTGAAGCC  42 38
      cg2750 2623026 .. 2623076 + -23.5  -4.41047   TCATAGTTAAATACA CAAAAACCTCCCCGTCCGATCAC TGCGT GTGATCTGGCGGGGAGGTTTTAG TTTTCCTTAAGGCCT 100 35
tnp15b(ISCg15b) 2628756 .. 2628781 +    -4  -3.53012   AACTAATGTCTTGAG         GTTGGGCT TTTCGACCCT GGCCCAAC          TTTGCAACAGCACCC  51 119
      cg2765 2632175 .. 2632189 +  -2.8   -4.0098   GAAGTACTCAAAGTG               GCTG ACACCCG CAGC               TTCTTTCAGTTGAGC  56 392
      cg2773 NONE
      cg2774 2637089 .. 2637144 + -17.8  -3.87815   GACAATTCGGTCTCA CCAAACCACAGTGCCCACGGA-TCGGG TTT TCCGAGTTCATGGGCATTCTGGTTTGG TTTGTCGCCCTCGAA 100 40
      cg2775 NONE
        dinG NONE
         ftn 2646985 .. 2647017 + -14.9  -5.60689   CCCCGCAGTTTTTAA      TGCTCCACTCCCC CACTAAA GGGGAGGGGAGCA      TTTTTTATTCTCTAG 100 44
      cg2783 2648140 .. 2648152 +  -7.7  -2.62515   CCCAAAAGCATGAGT                CCATC ATT GATGG                TCATCTCCCCAGATT  54 248
        nadE 2654079 .. 2654101 + -15.6  -2.52896   TGAGTGTCGCTTTGG           CGGCGTGGAG TAG TTCCACGCCG           TAGCTTGGCCCATGA  85 51
      cg2796 NONE
      cg2797 2658870 .. 2658891 + -14.5  -4.96501   TTTCCAATGGAAAAA           GCCGCTGAT TTTT ATCAGCGGC            TTTATTTTTGTGGAG 100 70
        ccrB NONE
       'crcB 2662440 .. 2662462 +  -5.6  -3.57561   GATGCGGCTCTAGAA           TTGTAGAATG AAT CGTTCAACAA           TTTCCCCAGTTGAAG  56 28
      cg2803 2663351 .. 2663367 +  -6.5  -2.76696   TTCCCCTGCCAGAAA              GGCACCT CAC AGGTGCA              ATTATTACACACCCC  54 135
tnp21a(ISCg21a) NONE
        psp4 NONE
      cg2806 2666945 .. 2666966 +  -2.3  -3.48144   CGCTACTCGCGCTCG           TCAAGTTTT TGAG ACAGCTTGA            TTGACTTTTCTTCTT  47 14
tnp13a(ISCg13a) 2669209 .. 2669245 +  -5.7  -4.41616   GATCGTTGTAGAAAA    TCCCCCACGTCTTTCCA TCT TGGTCAGGCATGGGGTA    TTTCTTTGCCAAACT  73 345
      cg2822 2682302 .. 2682319 +  -7.7   -2.5499   TTCATACAGAAGCGC             TGGAAGC TTTG GCTTCCG              ATCTTGGTATTAAGT  57 96
      cg2823 2682989 .. 2683019 +  -4.9  -2.90322   AAGTGAGTTGAACCA      TGC-TATTGGTGAT ACAT ATTACCAATATGCG       CTTCTTGTAATCCAG  47 30
      cg2824 2684187 .. 2684233 + -16.8  -3.29576   TCTAGAAAGCACAAA AGAGAAGAAGCACGAAACAAAC ACT GTCTGTTTCATGCTTCTTCTCA TATATTGTTAAGTTT 100 162
        pduO 2692057 .. 2692083 + -12.2  -3.08464   GCAAAATCTTTTTAA         GGCAGTGCGCCG ATC CGGCGTGCTGCG         TTGACTGCCTCGTAG  81 89
        cysK 2694549 .. 2694573 + -12.2  -5.24989   CTTAGCGACTGTTAA          CCACTCAAGC TCTTT GCTTGGGTGG          TTTTTTCATGTCTCA 100 43
        cysE 2695293 .. 2695321 + -18.9   -5.0133   ATTTAAGAACAGTTA        GCGCCCTACCTGA AGT TCAGGCAGGGCGC        TTTTTTGGGAAGCTC 100 35
      cg2841 NONE
        phoU 2705060 .. 2705113 + -26.4  -3.80019   GCTGCTTCTCGACGC TAAAAGCCACTACCCACCATCTGA AATTAA TCAGGTGGTGGGTAGTGGCTTTAA TTCTTCGATTTATCC 100 44
      cg2848 2711352 .. 2711370 +  -4.6  -3.79043   CATCAGTGATTGATT             CCAACA CCACCTT TGTTGG             TTTGCCTTCATACTC  58 150
      cg2850 2713051 .. 2713094 + -13.3  -5.10665   TCTAGTTCACCGTCA CAGGCGACCAACAGGCTC GAATTTTAG GAGCG-GTTGGTCGCCTG TTTTGTTTCTTAAGT 100 46
      cg2852 2715482 .. 2715514 +  -7.2   -2.8704   ATTTATAGCGAAATT      TAGGCGATTTTT AAACGATAC GAAAATCGCCTA      CTTTGGCATTTTATT  57 49
      cg2853 2715947 .. 2715961 +  -5.6  -2.75343   CAAACCCATCAATTA               GGTGGC TTT GCGACC               GTTTCAAGGTGTCAC  49 77
      cg2860 2722437 .. 2722461 + -14.4  -4.78572   GTTAGACCCGAAAAA          GCCCCCTTTT GTTTA AAAAGGGGGC          TTTTCTTAGTTAACG 100 40
         nuc 2730069 .. 2730101 + -19.2  -4.35524   ACTCTTAGGGAGTAA      TCCCCTGCCCTCGC ATTAC GCGAGTGCAGGGGA      TTTTGCATTTCGGGG 100 44
      cg2880 2741339 .. 2741367 + -10.1  -4.64766   CTTTATTAAGAAAAG        CCCACCCCTTTGC TTG GCTTTGGGGTGGG        TTTTTGCGATCTGGG 100 59
        bioA NONE
        bioD 2746168 .. 2746181 +  -2.3    -4.431   CACCGTTGTCTGCCA               CGAGA ATCC TCACG                TTTTGTCCATCGGTG  62 221
      cg2893 NONE
      cg2894 NONE
      cg2895 2755918 .. 2755934 +  -8.7  -2.98545   GGTCAATTTGGAAGC              GGTGTTC TGG GAACGCC              TCGTTATTGTCGACC  62 316
      cg2901 2762374 .. 2762391 +  -5.5  -3.65046   GCCTCACGGAAACCA             CGGCTTG CATA CAAACCG              TTGTTGGACTCGAGA  58 493
      cg2904 2764026 .. 2764052 +  -9.5  -3.63782   ACCTCAAGCCAAAAA         GGGGCATTTTC ATTAA GAAAATACCCC         TTTGACCTGGTGTTA  76 189
        thrE NONE
      cg2906 NONE
        otsA NONE
      cg2908 2768157 .. 2768179 +  -5.5  -2.67958   GTGCCAGGGGTTCTG           TGGGATCCG TACAC TGGTTCCCA           TGACTTTGACTATTG  48 58
        otsB 2768997 .. 2769045 +  -9.1  -3.63766   CTAGATTGGCGCAAC CGTGGAACCTG-GGTGGAA--GGA AGTT TCCAATTCCACTTCTGGTTCCACG TATTCTTTGTCAATC  74 73
      cg2911 NONE
      cg2912 2771797 .. 2771813 +  -2.2   -2.9462   CACGGTGGCTCGCAT              CAACGA CAGAA TCGTGG              TGGTTTAAGTGGATC  42 1
      cg2913 2772768 .. 2772793 +  -5.5  -3.31501   TGTTTTGTGTCAGAG         GGTTGTGCACAC TCA GTGT-CATGACC         TTATGCACACTTAAT  54 90
tnp5b(ISCg5b) 2774323 .. 2774335 +  -7.7  -3.32844   CGATTCAAGTCGATA                GATCC GGG GGATC                TTCTGCGCTAGAAAC  64 2
      cg2915 2775009 .. 2775025 +  -2.2  -4.20106   ATGATCGTGTCGTCA              TCGCGG AGAAC TCGTGA              TTTTCCATCGGCTTT  56 409
        nanA NONE
      cg2932 NONE
        nanE 2791394 .. 2791432 + -13.4   -4.7173   CCAGCGCTGCACGGA  TCCACCAC-AAATCGCT CTGATC AGCGGTTTTGTGGTGGA   TTTTTGCGTCTCATC 100 49
      cg2937 2795524 .. 2795558 + -15.7   -5.1167   CCAGTGGCTTTCAAA    GCCCGGCGTAGC-CAG AATT CTGCGCCGCGCCGGGC     TTTTTCTCTTCAGTT 100 46
      cg2938 NONE
      cg2939 NONE
      cg2940 2799485 .. 2799497 +  -4.7  -2.68088   CTCCAACCCTTTATT                CCCTC ACA GCGGG                CTTATCACTTTCGCA  46 42
      cg2942 2801006 .. 2801027 +  -2.9  -2.87146   CTATTGCACTCGAAA           TCCACATCA CTAA TGCGGTGGA            GTTGTTGTCCCGAAA  42 315
       cgtR5 NONE
       cgtS5 2805361 .. 2805380 +  -2.8  -4.15222   CAGCATATCCAGATT            TTTCTGGA TAAA TCCTGGAA             TTTCTTAAAACCAAT  59 180
      cg2949 2805996 .. 2806036 + -23.5  -4.61527   CTCTCAAAGCTGCTT  GAACCGCCCACTTCCAATG AAT TGTTGGAGGTGGGCGGTTC  TTTTTCACCCCTTTT 100 43
        radA 2807473 .. 2807486 +  -3.1  -2.57931   ACACTTGCCGAAGCA               CTTGC AGCA GTAAG                CTTATAAAGCATGAC  41 5
      cg2951 2808668 .. 2808688 +  -6.1  -3.57462   CCACCGGCGGGGACA            TCAGTGCGG TTG TTGCACTGG            TTTGGCGCTGAAGTG  57 96
        mutY NONE
      cg2956 2814301 .. 2814311 +  -2.4  -3.60792   CTGGTCTATTGTGGC                 GACC GAG GGCC                 TTTGAAGGTTCGACA  47 298
        butA 2815171 .. 2815200 + -13.7  -5.43514   ACTAGGGGTTGCTTT       CCCGCACTCAA CGCAGTTT TTGAGTGCGGG        TTTTTTCATTCTTTT 100 36
      cg2959 NONE
      cg2960 2816567 .. 2816604 + -26.5  -3.85698   CTAAACAGTTCAAAA   CAGCCAGCTCCGCAACT ACAA GGTTGCGGAGCTGGCTG    TTTATCCAGAAGCGC 100 47
       guaB1 2821994 .. 2822019 + -14.7   -4.4261   GTGCCTTTGAGATTG         TGCCGGGAGCT TTAG GGCTCCCGGCG          TTTTCCTATTCCGCA 100 49
      cg2965 NONE
      cg2966 2825145 .. 2825179 + -16.6  -3.58726   ACAGCTGTTAAAACA     GTGGACGTTCTGCTCA AAT TAAGCAGAATGTCCAC     TTCTGTCTAGCCGCG 100 44
      cg2968 NONE
      cg2969 NONE
      cg2970 2830876 .. 2830906 + -18.4  -5.32699   CGAGAAGCAAAAAAA       TGGGGCAGAAAGTC AAT GACCTTCTGCCCCA       TTTTTTGGTATTTAG 100 74
         ppa 2846933 .. 2846988 + -15.1  -3.54424   ATTCGAGTGCCGCGA TCAAACCACGGTGCCCACCAAATCCAT TTTC AT-GAT-TCGTGGGCATCGTGGTTTGG TTTCAAGACCTCGAA 100 248
      cg3000 2853581 .. 2853613 + -12.1  -4.57569   ACCCGCCGCAAAAGA      TCCCGGCATCTGA ATTCACG TCAGATACCGGGA      TTTTTCACGCCCTAC 100 43
      cg3001 NONE
         cps 2858207 .. 2858233 + -14.5  -4.72272   AAATAACAACAATCA         GCCGGATCCTT AAAGC AAGGGTCCGGC         TTTTTGCTACGGCAA 100 39
      cg3021 2882239 .. 2882257 + -11.7  -5.15634   CCTTTACAAAATTAA             CCACCCC CTGAT GGGGTGG             TTTTTTCATGAGCTG 100 68
      cg3022 2883116 .. 2883146 + -15.4  -4.11862   TTGCAATAACATTCA       TTCCCCGGGAGCCT TGA GGGCATCCGGGGAA       TTTACTATTTTCTAT 100 42
        mrpA NONE
        mrpC NONE
        mrpD NONE
        mrpE NONE
        mrpF NONE
        mrpG 2889929 .. 2889968 + -15.8  -5.38549   AGGTTTTAGAGAGAA  TCAGCGCCCGGGAGCTGTT TGG GACT-CTCCTGGGCGCTGA  TTTTTGTTATTTCAG 100 61
         def 2893589 .. 2893613 +  -5.6  -3.53012   AGATGAGGATCCTTT          CGGGCATGAC GCCTA GTCTTCCCCG          TTTCCGCAGCCAGAA  56 10
      cg3035 NONE
        xthA NONE
         cls 2896934 .. 2896948 +  -4.2  -3.63266   GCTGCAGTAGTTTGG               CGCGTT TGG AGTGCG               TTTGAGGTGGCTTTT  55 31
      cg3039 2900356 .. 2900372 +    -5  -3.50447   TCGGTAGCTCCACTA              CTGCCC AGCCG GGGCCG              TTGTCTACCCATTGG  55 366
      cg3044 NONE
      cg3045 NONE
        pknG 2908285 .. 2908303 +  -4.5   -3.9344   GGGGCTGATGTGATT             TCTGCGG GGTTA CTGCAGG             TTTCCTGTTCAACTT  59 170
        fprA 2913102 .. 2913130 + -11.1  -2.91239   AAAGCCTCAAAAAAG       GGCGCTGTTGGA GGTTAA TCCA-CAGCGCC        TGTGTGCACTCTATA  74 49
      cg3050 2914128 .. 2914184 + -13.2  -3.56844   ACCTTGTGTGGTTAG TTCCGCGTC-GCGC-TGGGCATTTGAGA GCA TCTCAAAACCCTGCGCGCTGATGCGGAA TGTTTCATTGGTCGC  89 392
      cg3065 NONE
      cg3066 2926505 .. 2926519 +  -4.2  -4.59944   CCAACTCAGGAATTT               CCAGTG CTT CACTGA               TTTCTTTGTGGTGCT  71 249
         cmr 2936188 .. 2936198 +  -2.4  -4.58395   CGCCAACTTGCCAAA                 CCGG GGC CCGC                 TTTTTCCAAAATCGA  65 186
      cg3082 NONE
      cg3083 2943132 .. 2943149 +  -7.1  -2.57564   AGTCCCGTGATACAA             TTGTTGA TATG TCAACAA              ATTATGAAGCAATCA  56 40
      cg3084 NONE
      cg3085 2945360 .. 2945374 +  -4.3  -3.97368   GGTTACTGGCTACGA               GTTCT AACCC AGAAC               TTTGTCGATTGAGGC  60 19
        arr' NONE
        'arr 2947720 .. 2947738 +    -6  -3.20348   ATTAACTAGCTGCAT             CGTTCAAT ATT AGTGAACG             TTCAATATTGATGAA  55 54
      cg3090 NONE
      cg3091 2949715 .. 2949730 +  -2.6  -3.69938   AACGTTCAACATTAA              TGAACA CGGC TGTTTA               ATTTTCTTTTATCCA  51 71
      cg3092 2951379 .. 2951391 +  -5.5  -2.96814   AGTGCACGCGCGCGA                GGGAG GAC TTCCC                ATTGTTCTAATTTTC  49 321
      cg3094 NONE
      cg3095 2953429 .. 2953460 +  -7.2   -4.4017   GCGGCAAATAGAAAA      GCCGCCGCACAC TGGAGGAT GTGTGAGGCAGC       TTTTCTAGGACTTAA  76 30
      cg3101 2961489 .. 2961510 + -15.9  -5.38549   CCAATAATGCTCACT           CCCGATGCC GCCA GGCATCGGG            TTTTTGTTATTTAAA 100 41
      cg4002 NONE
      cg3110 2971669 .. 2971693 +  -3.5  -4.00868   TTCTGCTCACTCTCA          GCGAGTGTG AAAAAGC CACATCCGC          TTTCCTTCTGAATGA  58 509
        cysJ 2980246 .. 2980275 + -15.8  -3.84451   TTAACGCGTGAAGCA       GTCCCCGCC-CGA TTTAT TCGAGGCGGGGAC       TTTCGCTTTCCGGGA 100 47
      cg3120 2981743 .. 2981772 + -11.5  -3.84719   TTAGCGACTTTTAAA       GTCCCCG-CTCG TTTTATT CGAGGCGGGGAC       TTTCGCTTTCCACCT  88 83
      cg3124 2982963 .. 2982996 + -24.1  -4.03234   GCCTTAAACAAGAAA     CAGGCAAACCGTAGC CACA GCTACGGTTTGCCTG      TTTCTATACGGGGAC 100 72
      cg3130 2989373 .. 2989397 +  -5.7  -2.53876   ATCACCAAGAACTTT          TTCCAAGGTGT TAT ACAACCTGGAA          TCAGTTGGGCTCACC  48 265
      cg3132 2992544 .. 2992571 + -15.7  -4.68724   AGCGAGATCCCTTAT        GGCCCTTCAGA TGTAAT TCTGAAGGGCC         TTTTCTGTTGAGTGC 100 40
      cg3138 NONE
      cg3139 2998844 .. 2998862 +    -3  -3.43151   CCGAGACCCGGCCGC             CCCAAGGA GAA TCCATGAG             TTCATTAATCGTTGG  47 8
       tagA1 2999493 .. 2999518 +  -9.7  -2.78463   CTCGAAGTTTACGTC         GCGAGGCTGCTC ATC GAGC-GCCTCGA         TCTGCTCACGCACGT  64 70
      cg3142 NONE
      cg3143 3002216 .. 3002245 + -10.7  -3.78775   TACCTCGATCTTCAG       CCAACCTCGCG ACATGGAG CGCGAGGTAGG        TTTGCTCGTCGGAGG  80 41
      cg3145 3003298 .. 3003335 +  -2.5   -4.1585   CGAGAGTGGGGCTGA   CCACTCCGCCGATGATG TTAC CGCCACCGGTTGAGTAG    TTTTCGGGGTTGTGG  57 232
      cg3148 NONE
      cg3149 3005301 .. 3005339 + -20.6  -4.87318   TAGTAGTTGTTAGGA   TTCACCACGAATCTCAGG ATT TTTGAGATTCGTGGTGAA   TTTTTGCGTTTTCCA 100 38
tnp2b(ISCg2b) 3007153 .. 3007168 +  -5.4  -3.18274   ATGAAAAAATCGTAG              TTGGTG CATC CACCGA               TTGAATTCGCCTAGG  52 6
      cg3153 3009057 .. 3009073 +  -7.9  -3.29324   ACAGCGCCGGAGAAT              CGCGGAC ATC GTCCGAG              TTGGGTTTGAATGCG  59 336
      cg3156 3012263 .. 3012288 + -19.1  -5.07652   CTAAATAATCAGTAA         TGCCCCACCAG ATAT CTGGTGGGGCA          TTTTGTTTTAGGAGC 100 37
      cg3159 NONE
      cg3160 NONE
      cg3161 NONE
      cg3162 3019776 .. 3019787 +  -4.4  -3.61517   GTGCACTAAACCTAG                TGGT CCGA ACCA                 TTCTTGGCCCGCGAT  52 502
      cg3164 NONE
      cg3165 3023069 .. 3023089 +  -8.2  -3.44051   ATGAGATGAATCGTG            GCGCGCTC CAGCA GGGCGTGC            TTGTGATCCTCGGCG  64 306
      cg3167 NONE
      cg3168 3025301 .. 3025337 + -24.7  -3.94402   TTCATCGCTTAACGA    CAAGAAAGGCTCCCACT TTC GGTGGGAGCCTTTCTTG    TTATTTAGCAGTTCT 100 53
      cg3170 NONE
        trmB NONE
      cg3173 NONE
       mmpL1 NONE
      cg3175 NONE
      cg3176 3034421 .. 3034446 + -14.1  -5.02074   TGCTTTTAAAAAATG         GGAGCTTCTAG ATTT CTAGAGGCTCC          TTTTTTCACAACTCA 100 42
      cg3185 3048776 .. 3048799 +   -11  -4.71222   TTAGCGCGCCAAAAA          GCCCACTGCA ATAG TACAGTGGGC           TTTTGATTTTGGTGT 100 45
      cg3192 3057555 .. 3057581 +    -5  -3.01712   TGATCAGATTAGCCA         GCCCCACCGC GATCGGG GCAGTGGCGC         TCTTGCGCAACAAGC  50 311
      cg3195 3060370 .. 3060397 + -12.8  -3.73858   TAGATACAAAGAAAA        GGGCATCT-CCGC TAT GTGGGAGATGCCC        TTCCTTTTAGTGTCC  90 38
        psp5 3063994 .. 3064021 + -11.2   -4.4009   AATTAGAGCCGAAAA        CCCCGCTACCTT CCCT GAGGAGGCGGGG         TTTTCTCCAATCAAA  91 45
      cg3202 NONE
      cg3203 3070717 .. 3070730 +  -2.3  -2.73364   TCGGAGTACCTGTAG               AGGAG AACG CTCCA                TGATTGAAGTCAGCG  39 9
      cg3204 3071572 .. 3071590 +    -6  -3.76968   TCATCGCCGCGCATT             TCAAAGTC GCC GACGTTGA             TTTCCTGAATGCCTT  63 523
      cg3208 NONE
      cg3209 3074731 .. 3074743 +  -2.7  -3.61106   TTAAGTTGGTTAGGG                CTTTA AAC TGAAG                TTCCTATTTTATTGG  49 20
      cg3210 3076093 .. 3076116 +  -3.8  -4.93547   AAACCCCAGGTAATC          GTTCACAGGA AGTG TCCAGTCAAC           TTTTTGGTTAATTGA  74 40
      cg3211 3077053 .. 3077065 +  -3.3  -3.95071   GCAAGTGTGGCTGCT                GCTCC GCC GGAGG                TTGTTTAGGCGTTTG  55 5
      cg3212 3077595 .. 3077623 + -18.3  -3.71649   TTTTAACATCCCCAA        GGCGTGATTTCGA TTT TCGGAATCACGCC        TTTCCCATTTCCGCG 100 58
      cg3213 3079296 .. 3079343 +  -6.1  -4.61527   TCTTTTTCAAGTCCA CCCACAAAGCGCGTGTCCCTC ATCAAA GAAGGGCACGCGCTTGAAGTG TTTTTAAGAGATTTT  75 292
        gntP 3083230 .. 3083275 +  -7.5  -3.72576   CAGCCCTCAACCAGA CAGGGAGGACAAGAATCTGGG AAAA CCCAAATCCTTGTCACCCATG TTTGGTGCGAGCCGA  67 426
      cg3220 3088704 .. 3088731 +  -4.2  -3.59979   CCACATCAAACGCTA        GAGTGATTCCATG ACG CATGCGATC-CTC        TTTGACCTCGACGGC  52 25
      cg3221 NONE
      cg3223 NONE
      cg3224 NONE
      cg3225 3091494 .. 3091504 +  -4.6  -3.31845   CCATTGACAATTAAA                 GGTG ACA CGCC                 TTACATTCTTGTGGT  52 88
      cg3226 NONE
        lldA 3094209 .. 3094246 + -13.5   -4.1822   TTCTCTCCTTAGCTA   TTAAAAGGTGCCCATCC GTTT GGATGGGCACCTTCTCG    TTTCTTGCAATCGGC 100 45
      cg3228 3094651 .. 3094672 +  -4.3  -3.37901   AGAACTAGCCCTCAA           CGCTGGAGA AAAC TCACCGGTG            TTGCTTCGGGTATTT  50 53
      cg3229 3094835 .. 3094852 +  -3.5  -3.90889   TGACCATTGATAGAA             TATGTGT CAAA ACATATA              TTTGGATTTGTGCTT  55 38
      cg3230 3095241 .. 3095293 + -23.1  -4.72029   ACCCTTAATAAATAA CTCCAAAAGTTGGGGCACCAATTAT TGA ATAATTGGTGCCCCACTTTTTGGAC TTTTATTCAGTTCGA 100 47
      cg3235 3098994 .. 3099005 +  -2.2  -2.57541   GACCACGGCTTTTAC                G-CGC GCA GCGTC                CTCTTCGTTCTCGGT  38 217
         sod 3100324 .. 3100346 + -11.3  -5.16237   TAGTACGTGCAATAA           CCACTCTGG TTTTT CCAGGGTGG           TTTTTTGATGCCCTT 100 48
      cg3240 NONE
      cg3242 3104780 .. 3104810 +  -5.4  -3.76373   ACTGTGCATTTGAGA       CCAAGGACGGCT CTGGAGA ATCCTTCCTTGG       TTTAAATATTCCCCA  59 100
      cg3244 3107093 .. 3107104 +  -5.8  -3.41051   GGGATTATTTTGCTT                CCAC CACA GTGG                 TTGTGGTGGGGATGA  57 61
      cg3246 3109447 .. 3109460 +  -5.9  -3.35046   CTGCTGCCAGGAGTT               CGCTC GGTG GGGCG                TCTTTGAGCAGGTAG  56 410
      cg3249 3112175 .. 3112192 +  -5.5  -2.50479   ATTCACATAGTCACC             TTCAGCC ATGC GGCTGAC              CTGGTTTTCGTTGAA  46 419
      cg3252 3114481 .. 3114496 +    -4  -2.83867   TGAAAGTGCGAGCCG              CGGAAA TCTT TTTCTG               GTTCTTCCTCAATGC  45 244
       rluC2 3118977 .. 3119002 + -11.2  -4.57474   CAAGCACTTTTTCAA         GCCGGTGTAG TTTTCC CTACACTGGC          TTTTCTGTCGCTTCG 100 66
      cg3263 3127151 .. 3127182 + -19.6  -5.56264   TAGAATCACAAAAAA      CTGGGGCTAATTCC TTTC GGAGTTAGCCCCAG       TTTTTTGTGTTTAGG 100 38
      cg3265 3128555 .. 3128580 +  -3.3  -3.10905   GGACAAGTTTCTAGC         G-CAGTAGATCC CCC GGATCTATCGAC         TTAAATCGCTTCTCA  46 301
      cg3271 3132155 .. 3132165 +  -5.4  -2.80074   CCTGACAGTGGTGGC                 CTAC TCG GTAG                 TCGTCTTCTCAGAAA  49 36
      cg3276 3135260 .. 3135276 +  -5.7  -3.81027   GCGGCACGAGCACTA              GGGGCGG CGA CGGCCTC              TTTAAGTTGCTTGCG  63 274
tnp20a(ISCg20a) 3136304 .. 3136317 +  -3.7  -3.54741   ATGCTGATTGTCCTT               CCCGG AAAT CCTGG                TTTGGCCCGATGGTC  50 215
      cg3286 3142646 .. 3142665 +  -5.6   -3.6284   CGGACCTGCGCCTGA            CCTGATGC CTCA GCAGCGGG             TTTCCCCTGATCCTT  59 21
      cg3287 NONE
      cg3288 3144376 .. 3144421 + -10.3  -3.13403   CACACCCCGCAGAGC CGCCATCGCGGTTGCCGCGGT GCTC ACCGCCGTGACCCTGGTGGCC TGTTCCTCAGGCGAC  73 62
      cg3289 3144992 .. 3145004 +  -6.2  -3.02144   CTCAACGTGGGCCAG                GGCC TTACC GGCC                TGTTCCAGCGGGTAG  52 91
      cg3291 3146789 .. 3146824 +  -3.3  -4.17537   AAACGCCCACATCCC    TCTCTCTTTCCCAGGA CAATT TCCCG-GTAGGAGAGA    TTTGTCGTTGTTTGA  60 39
      cg3292 3147185 .. 3147218 +  -9.4  -2.87132   CACTCCCGACCCCAC     AAGCCCGCCCGCAC CAGAAA GTGCCGGCGGGCCA      TCTGTGCCCCCGGGC  65 43
      cg3293 3148146 .. 3148173 + -21.4  -3.18681   TCTCCACGCCAGGAA        CCCACCAGCACC GTGC GGTGCTGGTGGG         TTCCTGGCGTTGACA 100 481
      cg3295 3150305 .. 3150319 +  -7.8  -3.04322   CGATCTCATGTAGCT               GCACTG TGA CGGTGC               TGTTGCAAAGTTGGG  60 119
      cg3300 3152254 .. 3152296 + -11.4   -3.7108   CGCCTATTTTTTTGA CCGCCACCCACGG-T-AGCGC TTGT GCGCTCAGCCG-GGGTGGCCG TTTGCGTGTACGGGT  85 97
      cg3301 3154054 .. 3154081 +  -7.8  -4.86033   TTCTTTGCCACTTCC        T-GCGCGCCTT CTTCTGT AAGGCGCGCCA        TTTTTCTGCCCATTT  91 377
      cg3315 NONE
      cg3316 NONE
      cg3317 3165174 .. 3165220 + -25.6  -3.71527   AAACTTCACATAAAT GACAAAAGTCGGAACCTTTGAA TCT TTCAAAGGTTCCGACTTTTCTC TTTCCCTACTTAGCG 100 41
      cg3323 3171826 .. 3171864 +   -14  -4.18164   AATTAGGCTAAAAAT   TTGGGTTAAGGTCCAGTT TCG ATCCGGACTTTAACCCAA   TTCTTTTGCCAGATT 100 41
       mutM2 3176178 .. 3176217 + -19.5  -5.24129   AAAACACATTTTTAA GCCCTCCCGGCGCAGCTGA AAAC TCAG-T-CGCCGGGAGGGC  TTTTTTGTACCCGAA 100 181
      cg3329 NONE
      cg3330 3178310 .. 3178322 +  -3.4  -3.85909   TTGGCCAATCCAGGG                GAGT GCTGA ACTC                TTTACGTTTCCCTGC  54 297
      cg3334 3181452 .. 3181476 +    -3  -5.08601   TAAAGGTCAGGGGTG         TTTTGCAAATG TTCA CATT-GCGAAA          TTTTTGTTGAGCTAC  74 143
         mez 3182821 .. 3182857 + -13.2  -3.09516   TATTTTAAGAGCAAA   CTTG-AGGCCCACAGAA GCAA TTCTGTGGGCCTTCAAA    TTCACTGATCAAGAA  86 82
        merA NONE
      cg3344 3191952 .. 3191982 + -16.9  -4.35524   AAAGACTTAAATAGA       TGCCCCGGCTAGT TACAT ACTGGCCGGGGCG       TTTTCCATTTACACA 100 65
      cg3345 3193017 .. 3193054 +  -9.7  -2.57683   AAGCACATAAGAAAA   CCTCGCCTGCCCACT AATCACAA AGCGGGCCGGCGCGG    CTTCTAGGGGAATCT  66 31
      cg3347 3196686 .. 3196698 +  -7.7  -2.87564   AAAGGCTCCATGAAT                TCCTC ACG GAGGA                TCTCTCCCGGCATCA  59 250
       benK2 NONE
      cg3354 3204163 .. 3204218 + -14.2    -4.208   TTCCAATCCCCTAAA CCAGACAGACGTGCCAA-AACCTGG CGAAAAT CCAGATTCTTGTCACGCCTGTCTGG TTTCTCCTTTTGAGC 100 433
        trpP 3206559 .. 3206590 + -10.2  -4.72556   TGATGAATTTTTTAA      GGCTCG-TACTTCGT TCG ACGAAGAAGCGGGCC      TTTTGTGGTTTTTAG 100 168
        trpE NONE
        trpG NONE
        trpD NONE
       trpCF NONE
        trpB NONE
        trpA 3213537 .. 3213582 + -29.3  -3.71649   TAAAGTACAGATGTA CAAAGAAGCCGCCTCCTAGCT CTCG GGCTGGGAGGCGGCTTCTTTG TTTGCGGTTTAGGAA 100 80
      cg3367 3217059 .. 3217073 +  -2.8  -2.52023   GGTTCAGAAAGCAAG               GCATCA CAA TGATCC               GTCTTAATCTACGTC  40 14
      cg3368 NONE
       qcrA2 3219094 .. 3219121 + -17.2  -4.82901   AAAACAGACAAAAAA        TGGCGATGTTTC ACGT GAAACATCGCCA         TTTTTCTACCACGCA 100 42
      cg3371 3221556 .. 3221577 +  -7.9   -5.1925   GGTCAAGCAATGAAA           GTGGTCACC TTCC GGGGGCCAC            TTTTTTGCATTCTAG  93 65
      cg3372 3222898 .. 3222910 +  -3.3  -3.32963   ATCGTACCTTGCCCT                CAAGC CAA GCTAG                TTGTACGATCAAACT  48 447
      cg3374 3224036 .. 3224047 +  -4.4  -2.72043   AGGTATGTTCACCAA                TACG ACTA CGTA                 CTTTAAAGGAGAGTT  44 8
      cg3375 3224726 .. 3224759 + -21.3  -3.72984   AAGTAAAGACGAAAA     GAGGGAGAATGTTTC ACGT GAAACATTCTCCCTC      TTTAGCTACTTCTAG 100 35
      cg3380 3226855 .. 3226865 +  -6.8  -3.30124   CAGAAATATTTCCTA                 CGGA AGG TCCG                 TTATGACGCCTGCAG  59 89
      cg3381 3227070 .. 3227103 + -25.5  -5.45802   CCTCGCATCTAAAAA     CCGCCTGCCTTCTCT GTTT AGAGAAGGCAGGCGG      TTTTTGTTTTGAGGC 100 45
      cg3388 3235328 .. 3235345 +  -2.7  -3.33492   CGTACAAAGTGATGC             GTGTC ATGATTGA GACAC              TTGTCCGGTAGGTGA  47 53
      cg3389 NONE
      cg3390 NONE
       idhA1 3238451 .. 3238463 +  -3.4  -2.94199   CCTCAACCCTGCCAA                CGTT TAGTC AACG                TCTAGTTAATGCCTA  45 19
       idhA2 3239599 .. 3239622 + -11.6  -4.13767   ACTGCTTATCTAAAA          GCCGTCCCGC AGCA GTGGGTCGGC           TTTTACGCTCCCACC  91 47
      cg3393 3244420 .. 3244446 + -10.2  -4.77986   TTATGGATAGGTAAA         CGCTCTACAC GGTTTAA GTGTGGAGCG         TTTTTCAATGTTTCA 100 41
      cg3394 3245843 .. 3245860 +  -9.8  -3.69621   CCGGCCACCAAAAAA             GCCCGC CTTGCA GCGGGC              TTTACGGTTATGCGT  76 80
      cg3401 NONE
      cg3402 3256717 .. 3256755 + -19.1  -5.14563   AAGAACATTTAAAAA   CCTGCCTCTTCACCA TTTTATACC TGGTGAAGAGGCAGG   TTTTTTCGTCGAAAA 100 48
      cg3405 3259879 .. 3259890 +  -4.4  -3.54459   GGAAAAGTGCTCATT                CGTT TCTA AACG                 TTTAAGGCCCATTAG  52 17
      cg3407 3260336 .. 3260369 + -17.5  -5.74684   TTTTTTAAAGGAACT     TGCCCTGGACTTCAC TTTT GTGAAGACCGGGGCA      TTTTTGTTTTTCTTC 100 45
      cg3410 3261928 .. 3261952 + -10.1   -2.9155   TAAATTAACCACTTG          CAGTATACCCT AGT GGGGTATATTG          TCTGCTGTTAGAAGA  71 33
      cg3411 3262215 .. 3262253 +   -29  -4.65895   CCTGAAAAGTTTAAA   GCCGCCCCCTCACCGTAA TGC TCACGGTGAGGGGGCGGC   TTTTTGCGTCGAGAA 100 44
      cg3417 NONE
      cg3418 3269421 .. 3269440 +  -6.4  -3.14132   TAATTCGGAGCAGTC            CGG-CCTGC GTG GCAGGATCG            TTGCTCCAGCACCGC  57 128
      cg3419 3272749 .. 3272783 + -20.1  -5.07011   ACCCCCATTAAGGTG     CGCCCGCCCTCAGTT TCACT AACTGAAGGCGGGCG     TTTTTAATTTATATA 100 59
        sigM 3273633 .. 3273650 +  -2.7  -4.37711   CAACTAGGGTGAATG             GTGCACGT GAT GC-TGCAC             TTTTACGTTTACTAC  62 84
        trxB 3274671 .. 3274696 +  -4.7  -3.89354   CCATGTACCAATGAA         TGTCG-GATTCC CCA GGAGTCCCGTCA         TTGTTAATTTAGGAG  59 64
        trxC 3275064 .. 3275080 +    -3  -3.37533   CTTACTGCAGTCACG              TGGATG AACTA TATCCA              TTGATAATTTTGAAC  47 49
        cwlM 3276747 .. 3276763 +  -5.1  -3.01924   TGCGGTAACCAATGT              TGAAACC GCA GGATTCA              TATTCCAGCAGCGTG  50 465
      cg3434 NONE
      cg3433 3282072 .. 3282094 -  -4.9  -3.53012   CGTTGCGCCTGGAAA           TTTGACCAA GAGGT TTGGACAAA           GATCCGGGAGTCACA  55 58
        rpmH NONE
        rnpA NONE
      cg3430 NONE
      cg3429 3279944 .. 3279972 - -14.6   -5.1675   GCAGGCAGCAAAAAA        CCGCCAGCCC TTAGTGCGT GGGCTGGCGG        TTTTTAGTGAAGTTT 100 40
        gidB NONE
       parA1 NONE
        parB 3276914 .. 3276934 -  -5.3  -3.37091   ATCGGGAAAAGGGAA            GCCTGGAGC ATG GCGCCAAAC            TTAAAATTATTGGCC  54 32
      cg3425 3276180 .. 3276191 -  -2.2  -3.92869   TGACTGATCCACAAA                TGCG TGAT CACA                 TTGCCGAAGCCATCG  54 138
      cg3416 3265681 .. 3265735 -  -2.9  -4.58395   TTGAGGGCTCAAAAA TGCAAGGATCCACCACAGAATCGCAA AAAT TCGGGATT-TGTGGTGGGGATTTGCA TCTGAGCAGCCGACA  65 205
        pcnA NONE
      cg3414 NONE
        azlC NONE
        azlD 3262208 .. 3262260 - -25.7  -4.13343   ATAAACCCCTGAAAA GTTTAAAGCCGCCCCCTCACCGTAA TGC TCACGGTGAGGGGGCGGCTTTTTGC GTCGAGAAGCATCTT 100 41
       thiD2 3260647 .. 3260684 - -14.3  -3.95456   AAATCCAATAGCAAA   GCTCCCTTTATGCG-GCT TTT AACGCGCAAAAAGGGAGC   TTGTTTAAGATTTCT 100 39
      cg3408 3260335 .. 3260370 - -11.8  -2.70525   GTTTTTTAAAGGAAC    TTGCCCTGGACTTCAC TTTT GTGAAGACCGGGGCAT     TTTTGTTTTTCTTCT  75 39
      cg3404 3257602 .. 3257627 - -14.7  -4.01025   ACACAATAAATAGAA         CCCCTCGCCGA AGCA TTGGCGAGGGG          GATGGGGACGTCGAT 100 102
      cg3403 3256717 .. 3256755 - -19.1  -4.77216   AAGAACATTTAAAAA   CCTGCCTCTTCACCA TTTTATACC TGGTGAAGAGGCAGG   TTTTTTCGTCGAAAA 100 48
      'thiD2 3255601 .. 3255630 - -17.3  -3.63895   TTTAAGCAGCGGAAA       TCCCCGTGTTAGC AGTC ACTAACACGGGGA        TTTGATCGGTATTTT 100 47
      cg3399 NONE
      cg3398 3249930 .. 3249966 - -21.1  -4.71234   AAATTGAACATAAAA    TTGCAGCTTCCAGAAGT CAC ACTTCTGGAAGCTGCAG    TAGGAAAACTCAAAG 100 35
      cg3397 3248878 .. 3248893 -  -3.9  -4.93547   TTAACCAACCAAAAA              GGCGC TTTTCG ACGCC               GCGGTGCTGGAATTT  74 39
      cg3396 3247618 .. 3247648 -    -4   -4.8143   GGAAGAATGCAAAAA      GACCCCACACTCA TGCAGG TGAGCG-GGGGTG       GGTTACAAATTGGTC  71 170
        proP 3245843 .. 3245860 - -10.5  -5.14563   CCGGCCACCAAAAAA             GCCCGCC TTGC AGCGGGC              TTTACGGTTATGCGT 100 33
      cg3387 3231811 .. 3231821 -    -4  -2.85712   TCACAGCGAGAATCA                 CTTT CTA AAAG                 GTGTGGTGGTTTGTT  45 70
        tcbF NONE
       catA3 3229715 .. 3229748 - -19.9  -3.75153   GGTCTGGAATCCAAA     GAATGCCAATGTTTC ACGT GAAACATTGGCATTC      TGGAGGGTTGCGTCG 100 53
      cg3384 3228785 .. 3228800 -  -6.2  -3.74224   GGCAAATGAGGGAAA              TGTTTC ACGT GAAACA               TTGAAAGAAGTCAGA  61 274
      cg3382 3227070 .. 3227103 - -25.5  -4.65895   CCTCGCATCTAAAAA     CCGCCTGCCTTCTCT GTTT AGAGAAGGCAGGCGG      TTTTTGTTTTGAGGC 100 51
      cg3378 3225333 .. 3225347 -   -10  -3.29144   GCAGCCCTCCCAGAA               CATCGG TTA CCGATG               GCGTCTCTCTGGCAG  73 116
      cg3377 3224971 .. 3224981 -  -6.8  -4.72272   TTCGGGGAGTAAAAA                 CAGC TGC GCTG                 CGATTCTCAAGGGGA  80 92
      cg3376 3224726 .. 3224759 - -21.3  -4.52266   AAGTAAAGACGAAAA     GAGGGAGAATGTTTC ACGT GAAACATTCTCCCTC      TTTAGCTACTTCTAG 100 37
      cg3373 NONE
      cg3370 3219094 .. 3219121 - -17.2  -5.53079   AAAACAGACAAAAAA        TGGCGATGTTTC ACGT GAAACATCGCCA         TTTTTCTACCACGCA 100 31
        rmpA NONE
        ulaA 3213541 .. 3213578 - -21.4  -3.96531   GTACAGATGTACAAA   GAAGCCGCCTCCTAGC TCTCGG GCTGGGAGGCGGCTTC    TTTGTTTGCGGTTTA 100 65
      cg3358 3206485 .. 3206496 -  -5.8  -2.78679   TTGTCTCAGTCAAAG                CACC CAGT GGTG                 GTGGCGCGCTAACTA  52 84
      cg3356 3204293 .. 3204324 - -19.6  -4.67943   CCTCAAGACAGAAAA      GATCGCACCAGC-CG CAT CGAGCTGGTGCGATC      AAACCGCAGTAAAAA 100 60
      cg3352 3200145 .. 3200159 -  -4.2  -3.68988   GGTGACTCAAGATAA               TTCCGC TAT GTGGAA               TCTAAGTATTCCCCT  55 81
        nagI NONE
        hpaG NONE
      cg3349 3197249 .. 3197278 - -10.1  -5.51046   GAAAGAGATAAAAAA       TGACCACATTCCC GCAA AGGAACATGGTCA        TTTAAGAATGTGTGG 100 44
      cg3348 3196249 .. 3196279 -  -3.4  -3.96327   ACCCCGCAGCATAAA      TTCCGCAC-AC TTTTGACACT GTGGTGCGGAA       TTATCCTTTCCTGCT  56 140
        leuS 3193017 .. 3193054 - -11.9  -4.86822   AAGCACATAAGAAAA   CCTCGCCTGCCCACT AATCACAA AGCGGGCCGGCGCGG    CTTCTAGGGGAATCT 100 54
      cg3343 3190710 .. 3190739 -  -7.9  -5.65927   TATTTAAATAAAAAA       TTCCGCGTGCATC ATTC AATGCATACGGAA        TTATTTAAGATTGCA 100 48
      cg3342 3190101 .. 3190115 -  -2.7  -2.51133   CAGGGATTCACCAAT               CGGCG TATAG CCCCG               CGGTTGGAGGCTATC  40 101
      cg3341 3188476 .. 3188491 -    -6  -3.80114   GACGAACTCATGAAA              CCCTCC TGAG GGTGGG               GTGGACTCCTAGTGC  64 96
        dadA 3187134 .. 3187162 -  -5.1  -3.17212   CCAGGAGCTCATCAA        CACCGTGGCGCTT GCC ATGCGGCATGGCG        TCACCGCCTCCGAGC  52 102
      cg3338 NONE
      cg3337 3184544 .. 3184555 -  -5.8  -3.00298   TTCTTTAAGGATATA                GCGT GATC ACGC                 GAAAACATGCATGGG  53 20
        gntK 3182816 .. 3182862 - -16.9   -3.0976   GCCAATATTTTAAGA GCAAACTTG-AGGCCCACAGAA GCAA TTCTGTGGGCCTTCAAATTCAC TGATCAAGAACTCAC 100 172
      cg3332 NONE
         ogt 3177756 .. 3177772 -  -5.1  -5.03314   GTCACGGCCAAAAAA              TGCGGAA AGT TTCTGCA              TGGATCCTTACCCCG  82 288
         dps 3174512 .. 3174545 - -11.7  -3.39895   TTTTGCACTAAGGAA     GCCACTGACCCCC GGGCTGGT GGGGGTCAGCGCC      TTAACGCTTTTCGAC  82 44
      cg3326 3174063 .. 3174073 -  -8.2  -2.85078   GACACCCTATGAAAT                 GGGC AAG GCCC                 CAGGGAGGAGGCTTA  62 169
      cg3325 NONE
      cg3324 3171816 .. 3171874 - -16.2  -3.09004   CGAGGCGTAAAATTA GGCTAAAAATTTGGGTTAAGGTCCAGTT TCG ATCCGGACTTTAACCCAATTCTTTTGCC AGATTCACGTTTTAG 100 37
      cg3322 NONE
      cg3321 NONE
      cg3320 3166493 .. 3166547 -  -5.2  -4.21772   CGTAATAAAGAAGAA TTTTTGAGGTAGCCACAGTTCTTCA GTCTAG TGC-GATGTGTGGCTACCTTAAAAA CGAGGCTTTTACTCA  66 34
      cg3319 NONE
      cg3318 3165174 .. 3165220 - -25.6  -3.03814   AAACTTCACATAAAT GACAAAAGTCGGAACCTTTGAA TCT TTCAAAGGTTCCGACTTTTCTC TTTCCCTACTTAGCG 100 31
      cg3314 NONE
        mrcB NONE
      cg3312 3158833 .. 3158844 -  -4.4  -2.50493   GTGACCAGCAAAACT                GTTG TGCT CAAC                 TTACTTCCTTCAATG  44 21
      cg3311 NONE
      cg3309 NONE
        rpsF NONE
         ssb NONE
        rplI 3156674 .. 3156715 - -18.9  -5.36441   GTGTTAGATAAAAAA TACTTCAGCCCCACTCC TGCTGTTT GGAGTGGGGCTGAAGAA  TGCTGTTGTCGTTGG 100 92
        dnaB 3154588 .. 3154625 - -16.5  -2.84919   AGTGACTTAGAATCA   CTAAAGGCAGTG-CCCCA CAT CGGAGTCACTGCCTTTAG   AAAAATGAACTTTTC 100 41
      cg3303 3153796 .. 3153825 -  -7.9  -3.29144   GCAGGTTCGCGATAA       CCGTGG-CACCC TGGGTGC GGGTGACCACGA       TATCTTCGCGCAGCT  64 55
       trxB1 3151356 .. 3151398 - -20.8  -3.35832   AAAGCTCCCAAAAAG GACGAAAACCGCCGAGAAGA AGT TCTCCTCAGCGGTTTTCACC AAAACACAATTGGAA 100 43
tnp19a(ISCg19a) NONE
tnp19b(ISCg19a) NONE
tnp19c(ISCg19a) 3150167 .. 3150187 -    -9  -2.64061   GACAAGGACAAGGCA            GACGTCAG TACTG CTGACGCC            GCGAAGGAGACGCTG  63 231
      cg3294 3147909 .. 3147919 -  -5.4  -2.81133   TATCCACCTAGGACA                 TCTC AAG GAGA                 CCCGTGACGCCTACC  49 194
      cg3290 3144448 .. 3144461 -  -3.7  -3.53444   CGACGGCGCCCGAAA               CGCCG TCGC CGTCG                GGGGGCACCTTCCAG  50 487
       cgtR9 NONE
       cgtS9 NONE
      cg3283 NONE
      cg3282 NONE
      cg3281 NONE
      cg3280 NONE
      cg3279 3136088 .. 3136098 -  -6.8   -3.5891   CTGGACAAGCAAACA                 CGGT GGT ACCG                 GCAGGTACCTGACTA  61 89
      cg3277 3134960 .. 3134970 -  -2.4  -3.53012   CTCGGCGGGCTCAAA                 CACC CCA GGGG                 AAGTCCCTATCTTTC  47 41
        fdxA 3134240 .. 3134253 -  -4.5  -3.14132   GTTTTCCTTGATGAA               GTGCA CGCT CGCAC                CCTTGGTGGTGATTT  50 163
      cg3274 NONE
      cg3273 3133131 .. 3133154 -  -5.4  -2.78596   TATCGGTGCAGGAGA          CCCT-ATAAGC ACA GCTTATTAAGG          GCCTAGTTTTCCCAC  49 412
      cg3272 3132244 .. 3132257 -  -3.7  -3.41051   TCAGCCGGACCATAA               CTGGC GACC GCCTG                GGGCAGCGGTCCATC  48 153
      cg3270 NONE
      cg3269 NONE
      cg3268 NONE
      cg3267 NONE
tnp5c(ISCg5c) 3128199 .. 3128211 -  -3.3   -4.1899   CGAGTCTACGCAAAA                CTGCA CTC TGCTG                AACGCTCATTTGAAA  58 364
      cg3264 3127151 .. 3127182 - -17.4  -5.39755   TAGAATCACAAAAAA      CTGGGGCTAATTCC TTTC GGAGTTAGCCCCAG       TTTTTTGTGTTTAGG 100 41
      cg3261 NONE
      cg3260 3124301 .. 3124337 -  -5.8  -3.34962   TCCCACACCGCACAA    GGCTTTCCACACCACC CCTAC GGTGGTGTGAATATTC    GGTATTAGACCCAGT  57 361
      cg3257 3117782 .. 3117806 -  -4.3  -2.78384   CCTTCCCCGACTACA          CTAGACATGTT AAA AACTTATCCAG          CATTCACCACTGCGG  45 18
      cg3256 NONE
       uspA3 3115594 .. 3115649 - -17.8  -3.55563   ATCTCATTGCCTAAA CCAGACGGGCGTGCCAA-AACCTGG CGGAAAT CCAGATTCTTGGCACGTCTGTCTGG CTGCCCTTGGTTTCT 100 134
      cg3254 3114965 .. 3114994 - -18.1  -4.42667   CCAAAATGACCAAAA       GGCCTGTTGATAT CGAA ATATCAACAGGCC        CTACGGATTTAAAGC 100 44
        mcbR 3114042 .. 3114060 -  -3.1  -4.41616   AGGCCCGCAAAGAAA             TCGCG AACAAGAGG CGCGA             AACGCAACGTGAAAT  64 154
      cg3251 NONE
      cg3250 3111688 .. 3111698 -  -4.6  -4.08216   CTACGCGGTTCAAAA                 CGGC CCC ACCG                 CGGTCATCGTGTTCA  62 112
      cgtS11 NONE
      cgtR11 3109097 .. 3109118 - -10.9  -3.53012   CGTGCCCCTGCTAAA           GCCT-CGGGA TGC TCCCGTAGGC           CAACCCCGGCGCGGA  79 67
      cg3245 3106649 .. 3106661 -  -6.9   -4.2558   TATCCTTGAGCAAAA                GCGCC AAG GACGC                CTAAACAAAGACAAG  74 446
      cg3243 3104305 .. 3104315 -  -6.8  -2.84276   AGCGCGAACCAATTA                 CTCC GCC GGAG                 GAGCCTCGACTCAAT  52 522
      cg3239 3100696 .. 3100718 -  -4.1  -3.05877   GCCACAAAAACACCA          GCCCC-AGAA TCGC CCCTAGGGGC           CCCTAACGCACAATC  47 105
      cg3238 3100324 .. 3100346 -  -9.1  -3.63991   TAGTACGTGCAATAA           CCACTCTGG TTTTT CCAGGGTGG           TTTTTTGATGCCCTT  74 256
        msrA 3098730 .. 3098753 -  -5.2  -3.55444   TGTCCAGGTCGGAAA          GAAGCGCGAC GATA GTCATGCCTC           AGGCGTAATCCGAGG  55 71
      cg3234 NONE
      cg3233 3097487 .. 3097497 -  -6.8  -3.33969   GAAGCCATGGGAGAA                 CTCC TAG GGAG                 AGATTAAGTTAGATT  59 173
      cg3232 3095814 .. 3095842 - -13.2  -4.20696   CTACCAATTGCAAAA        GCACCCACATTC GCAAT GAACGCGGGTGC        TTGAATCTCAGACAG 100 43
      cg3231 3095241 .. 3095293 - -20.9  -4.20768   ACCCTTAATAAATAA CTCCAAAAGTTGGGGCACCAATTAT TGA ATAATTGGTGCCCCACTTTTTGGAC TTTTATTCAGTTCGA 100 28
         ldh 3085696 .. 3085738 - -22.2  -4.98531   CCCGTAAACCAAAAA GTTGGCAGCGCAAGTGTTCC AAT GAAACACTTGCGTCGCCAAC TAGGCGCCAAAGATT 100 40
      cg3218 3083230 .. 3083275 - -14.1  -2.90392   CAGCCCTCAACCAGA CAGGGAGGACAAGAATCTGGG AAAA CCCAAATCCTTGTCACCCATG TTTGGTGCGAGCCGA  88 518
       glpQ1 NONE
      cg3214 3079304 .. 3079335 - -13.7  -3.92641   AAGTCCACCCACAAA      GCGCGTGTCCCTC ATCAAA GAAGGGCACGCGC       TTGAAGTGTTTTTAA  95 47
        pheA NONE
      cg3206 NONE
      cg3205 3070763 .. 3070786 -  -7.5  -3.14881   GAACGCTTCGAGGAA          CTGGTCGAA CTAGCC TTCGACCAA           GTTCCCCAGCAATTC  57 323
        serS NONE
      cg3200 NONE
      cg3199 3065625 .. 3065642 -  -4.1  -3.14564   GTATTGGGCCACTAA             GCAGTGT TTTA ACACCAC              CTATTAGAACCACCA  48 29
        glpK 3063994 .. 3064021 -  -8.3  -4.18058   AATTAGAGCCGAAAA        CCCCGCTACCT TCCCTG AGGAGGCGGGG         TTTTCTCCAATCAAA  77 68
         glf 3060370 .. 3060397 - -12.8  -5.07523   TAGATACAAAGAAAA        GGGCATCTCC GCTATGTG GGAGATGCCC         TTCCTTTTAGTGTCC 100 32
      cg3194 NONE
      cg3193 3056729 .. 3056750 -  -7.3   -4.4009   CTCGACCTCAGAAAA           CAAGGCATT TCGA AAAGCCTTG            CCAGATATTGAAAAA  79 513
      cg3191 NONE
      cg3190 NONE
      cg3189 3052073 .. 3052114 - -16.1  -3.53091   ACGCTGGGGGCTAAA CGTCATGAGGCCACATGC TAGCACC GCATGTGGCCTCA-AACG TTAATGGACATGCTG 100 67
      cg3187 NONE
        cmt2 3048776 .. 3048799 - -13.2  -4.57569   TTAGCGCGCCAAAAA          GCCCACTGCA ATAG TACAGTGGGC           TTTTGATTTTGGTGT 100 69
        cop1 NONE
      cg3181 NONE
      cg3180 3043428 .. 3043451 - -15.3  -3.61106   CCAACAAAAGACGAA          GGGCTCGCC GTTTAA GGCGAGCCC           CTGCGCAAAACCTCA 100 91
       fadD2 3041390 .. 3041427 - -15.7  -4.73108   TGCACAAAACCAAAA   GAACCCCGACGGATTCT GTTG AAAATCCATCGGGGCCC    TGCGGTGTCTGCAAA 100 44
         pks 3036258 .. 3036269 -    -3  -3.14132   GCTCTCCGTTACTAA                TTCT TCCG AGAA                 ATCTCATCAATGCGG  45 10
        pccB 3034486 .. 3034535 - -21.7  -3.01791   ACTGCTTGTCTAAGA CGCGAAAGAGGGGACCTTCTAAA GCGT TCTAGAAGGTCCCCTCTTTCTTG AAAGGCTTAGTAGCT 100 173
         pck 3025301 .. 3025337 -   -24  -2.71731   TTCATCGCTTAACGA    CAAGAAAGGCTCCCAC TTTCG GTGGGAGCCTTTCTTG    TTATTTAGCAGTTCT 100 53
      cg3166 3022304 .. 3022319 -  -4.6  -4.07568   CCGCCGGGGTGAAAA              GCCCAC TGTC GTGGGT               GGCTACCGGTTTGGC  62 465
      cg3163 3019293 .. 3019306 -  -2.3  -4.01078   AAAATCCACCACAAA               CGGCT GAAA ATCCG                GATCCTGTGGTGAGT  55 144
       nagA2 NONE
      cg3157 3012263 .. 3012288 - -19.1  -3.35358   CTAAATAATCAGTAA         TGCCCCACCAG ATAT CTGGTGGGGCA          TTTTGTTTTAGGAGC 100 33
         dcd NONE
       udgA2 3008432 .. 3008442 -  -3.2  -3.25088   GCGGAAATCGATGAA                 GATG CCA CACC                 GTGGAGGCTGTTTAC  45 326
      'bglY' NONE
      'bglY' 3002801 .. 3002818 -  -7.7  -3.14344   TACTTCCGCCAGCAA             GCTGACC GTAT GATCAGC              GTCGCGGTTATTTTC  62 212
       'bglG 3002144 .. 3002183 -  -7.8  -3.62522   GAACCTGGCCAAGAA  GCTTTCGGCGCGCACCTT AATA AAGATTCGCGCCTAGAAC   TTGTTAATCAGCGGT  68 29
         hmp 2999188 .. 2999217 - -10.8  -3.72453   ATTAACAACGCCAAA       GCCACCCTTC AATTGCGTGA GAAGGGTGGC        TTGGTGGAATTTGTA  76 253
       iunH1 2996274 .. 2996286 -  -3.3  -2.58714   TGCCAGATTAAGCGA                GTTGC CCT GCATC                AGCACCGGATTATTT  42 40
      cg3136 2995300 .. 2995326 -    -5  -4.47888   CGAATGCAAAAACAA         GCCAGCAGTATG TCA CCTCGTGCTGGC         GGAAACGATTTGAAA  67 115
      cg3135 NONE
      cg3134 NONE
      cg3133 2992779 .. 2992832 - -30.7  -4.38712   TCGAGGGCGATAAAA CAAACCACAGTGCCCACGAACTCGGA AAA CCCGA-TCCGTGGGCACTGTGGTTTG GTCCAAAGAAACCTA 100 38
      cg3131 NONE
      cg3129 NONE
      cg3128 2986288 .. 2986301 -  -2.4  -2.72463   ATTCACCCCCAATCA               GAGT GTTAAA ACTC                ATTGACCTCGATATA  39 133
      cg3127 NONE
      cg3126 NONE
      cg3125 2982959 .. 2983000 - -29.1  -3.91716   CGAGGCCTTAAACAA GAAACAGGCAAACCGTAGC CACA GCTACGGTTTGCCTGTTTC  TATACGGGGACTTTA 100 38
       phnB1 NONE
      cg3121 2981743 .. 2981772 - -11.5  -3.57792   TTAGCGACTTTTAAA       GTCCCCG-CTCG TTTTATT CGAGGCGGGGAC       TTTCGCTTTCCACCT  83 9
        cysI NONE
      cg3117 NONE
        cysH NONE
        cysD NONE
        cysN 2973539 .. 2973556 -    -7  -3.06696   GTCTTGCCTAAGACA             CTGGTC TAGATC GACCAG              TTATTGCGTAGGCGG  59 13
      cg3113 NONE
      cg3112 2971789 .. 2971816 - -19.9  -4.14392   CCTGAAGCGGGAAAA        CGCCCACCCGC GGTGGT GCGGGTGGGCG         TCGAAAAGCGTGTTT 100 40
      cg3111 2971187 .. 2971213 -  -2.9  -4.16904   AACAGGAGAGATAAA        CCCGAGCG-AGG AATG CCTACGCTGGCG         GTTATAAAACTCCTT  59 78
      cg3109 2970790 .. 2970800 -  -3.2  -2.74792   GCACTATGCTTAAAC                 CGTC CGC AACG                 TGCTCACTACGCGAT  43 9
      cg3108 2970438 .. 2970450 -  -7.7  -4.08692   CAATTCCCTTTAAAA                GCATC AAA GATGC                TTTTCGATGCCCCCA  73 16
        adhA 2968829 .. 2968884 -  -5.5  -4.81083   CTTAAGCAGCAAAAA GCCACGCCCCTCCTT-TAACTGGCTA TGAAC CAGCTATATATAAGGAGAAGCGTGAC TTTTCAATGATGAGA  75 191
      cg3106 NONE
      cg3105 NONE
      cg3104 NONE
      cg3103 NONE
      cg3102 2961354 .. 2961365 -  -4.4  -3.78953   ATCGCCACGACGAAA                GGTT CCCC AACC                 AGCCTCAATGGCCAA  58 177
        dnaK NONE
        grpE 2957176 .. 2957188 -  -7.7  -3.32769   GGCGGAAACCACTAA                GAGAC TTA GTCTC                TCTAGCTCTCCTCTG  64 27
        dnaJ NONE
        hspR 2955256 .. 2955288 - -16.4   -3.8901   GGCGAAAGCACGAAA      CGGGCACCTCCA AAAGATAAA TGGAGGTGCCCG      CTTAATTTGCTAGAA 100 63
      cg3096 2953422 .. 2953467 - -17.1  -3.53012   GTGGTTCGCGGCAAA TAGAAAAGCCGCCGCACAC TGGAGGAT GTGTGAGGCAGCTTTTCTA GGACTTAACGCTTAG 100 42
      cg3093 2950932 .. 2950964 -  -6.9  -3.73775   TGCATTTGCATCAAA      CGGGTTCGATGGCGA AGA TCGTCACCGAAGCAG      GTGCTTGGGCCGACC  62 211
      cg3087 2946537 .. 2946547 -  -3.2   -3.2614   TACTTGTTATATCAA                 GCAC GAG GTAC                 ACGCTTGTCCAAGGC  46 11
      cg3086 2945010 .. 2945048 -  -2.2  -3.57561   CGCCAAGCTTGGAAA   GAAGCCGGACACGATTGG ACC CCACGTGTGTCTGTCTCC   AGGTCCATCTTCCCG  47 340
      cg3080 2939730 .. 2939751 - -11.5   -5.2422   AAGCATACGAAAAAA           GCGCCGGAC CTAG ACCCGGCGC            TTCCAACCTTTATTG 100 35
        clpB NONE
      cg3078 2936495 .. 2936510 -  -6.8  -2.82742   AGCTCTCTACAATTA              GGCGCT CTAT AACGCC               CTGAAAATTACCCCC  54 16
      cg3077 NONE
      cg3074 2933700 .. 2933716 -  -5.1  -3.36823   GCGGGCAAAACCTAA              CCGGTAT AAG ACACCGA              AACTTCCCCTACCAT  54 80
       sseA1 NONE
      cg3072 2931342 .. 2931352 -  -3.2  -2.89267   TGGAATTAGATGACA                 TGGA TTT CCCA                 GCCCTTCCCTAATTT  43 115
        pyrE NONE
      cg3070 2930068 .. 2930093 -    -4  -2.52464   CTTCGCTCCAATGCA         GGTGTTGTAC AACTAA ATACGACACC          CAAAAGTATAACGAA  44 65
      cg3069 2928791 .. 2928802 -  -2.2  -4.45664   TCAACCTAAGGAAAA                TGCA TAAA CGCA                 GGTCAGCACATACAC  61 49
         fda 2927500 .. 2927527 - -13.4  -4.88711   AGAAGACACGAAAAA        GGGCAGTCCCCC TGAT GCGGAACTGCCC         TTTTTAACTGCTGAG 100 42
      cg3067 2926006 .. 2926022 -  -7.9  -4.17048   GCGGCCGTAAAACAA              GGAGCCA GCA TGGCACC              AGCGACATCTCTCCC  74 281
        purA 2923721 .. 2923734 -  -5.3   -2.7083   GAGTGGAGAAACTCA               CTGAT GTTT ATCAG                TACTAGTTGTCAGCT  48 28
       cgtR6 NONE
       cgtS6 2921250 .. 2921262 -  -4.7  -3.44848   GGTGTCTACCAAACA                GGGGC CAG GTCCC                TTTAACGACAAACAG  55 115
tnp8a(ISCg8a) NONE
tnp8b(ISCg8a) 2919948 .. 2919979 -  -3.6  -2.92792   ACTGACTCTAAACTA      TGGTCACGGTCCCGA AGA TTGGGACC-TGCCCC      CTGGAAACACAGGCG  45 47
      cg3057 2918659 .. 2918675 -    -3  -2.98966   GGACCAAAATACAAT             GC-CTGA TTGC TCAGAGC              CTTCCAAATCCGGAA  43 292
        purT NONE
      cg3053 2915814 .. 2915839 -  -2.5  -2.53164   CTAGCCATGATGAAC         CTGCCATCTCAC GAG GTGTGCTGG-AG         TCCACTTGTTTCTAA  39 98
      cg3052 NONE
      cg3051 2913316 .. 2913329 -  -8.1  -2.83715   TCCACGAGCAGCAGA               CTCCG TACG CGGAG                ATCGATGACACCGAT  57 446
         pta NONE
        ackA 2908566 .. 2908604 - -13.4  -4.92239   TTAAAAACGCAAAAA  TCCACCACAAAACCGCT GATCAG AGCGATTT-GTGGTGGA   TCCTAACCAGGAGAG 100 41
      cg3043 NONE
      cg3042 NONE
      cg3041 NONE
      cg3040 2899912 .. 2899933 -  -5.8  -4.37092   ACTTGGCCGAGAAAA           CTGCGAAC CTCACT GCCCGCAG            TTACTCCATCACCCT  71 104
      cg3038 2896868 .. 2896883 -    -6  -2.76453   GGATAAGTGGAACCA              GCGCAG TTGG CGGCGC               CGCTACGTGGACAAT  50 401
      cg3033 NONE
      cg3032 2892054 .. 2892073 -  -2.8  -3.60792   CGGTGAACGCTTAAA            CTCAATGCC CAT GGCGT-GAG            CCTCCTTAAAATCCG  49 76
      cg3031 NONE
      cg3030 2890092 .. 2890145 - -15.5  -2.79831   CGAATTTTCAGCACA TCTTGGCACATGTGTCTGGTTTCAA GCTC TCATAACCGGACACACGTGCCAAAA CCTACGGATTTCCAG  95 209
      cg3020 NONE
      cg3019 NONE
      cg3018 NONE
      cg3017 NONE
      cg3016 NONE
      cg3015 NONE
      cg3014 NONE
      cg3013 NONE
      cg3012 2863970 .. 2863996 -  -2.3  -3.17229   AGTTGATGATCAATA         TTGGCACTC TGATTAGTT GAGTGCTAA         CTACTTTTCTAGCAC  43 85
       groEL 2862151 .. 2862177 - -19.5   -4.2349   TTTTGACACGCAAAA         GCCCTCCCGCA AAGCG TGCGGGAGGGC         AATTGAGGTGCGCGA 100 50
      cg3009 NONE
        porA 2861195 .. 2861216 - -13.1  -5.24989   GCAGATACGAAAAAA           CTCTGATCC ATAT GGATCAGAG            TTTTTGAAAACTTTG 100 58
       pvdS2 2860164 .. 2860198 - -20.9  -5.65927   TACTTAAATAAAAAA     CTCCCCAGCACCTTC TACTG AAAGGTGCTGGGGAG     TTTTTTCATGCCCGC 100 48
       gabD2 2858201 .. 2858239 -   -11  -4.08958   ACTCTTAAATAACAA   CAATCAGCCGGATCCTTA AAG CAAGGGTCCGGCTTTTTG   CTACGGCAAAACTTT  87 26
      cg2999 2851731 .. 2851768 - -14.1  -4.84311   CCCCAGACAAGAAAA   GGCCACGCCTCCCCTCT TTGC AAAAGGGCAGCGCGGCC    ATCAAACACACTGCT 100 40
      'ptsX' NONE
      'ptsX' NONE
      cg2994 NONE
      cg2993 2849600 .. 2849610 -  -2.4  -2.72144   TCATGGTTTGTAAAT                 GCTC CTC GTGC                 TCACGATGGTGAGCT  39 0
      cg2992 NONE
      cg2991 NONE
        speE 2846938 .. 2846983 - -11.4  -3.72695   AGTGCCGCGATCAAA CCACGGTGCCCACCAAATCCAT TTTC AT-GATTCG-TGGGCATCGTGG TTTGGTTTCAAGACC  85 252
        dacB NONE
        mesJ NONE
         hpt 2843182 .. 2843192 -  -2.4  -2.79302   ACTAGTCGGAGTACA                 CGTG AGG CTCG                 AGGGTGCCCACATAT  40 1
        ftsH NONE
        folE NONE
       folP1 NONE
        folX NONE
        folK 2838162 .. 2838182 -  -2.5  -2.83403   TTTTCTGCATGAAAG            CCACGACTC CTT AAATCTTGG            TGACACCTTCAATGT  40 15
      cg2978 NONE
      cg2977 NONE
      cg2976 NONE
       panC2 NONE
        lysS 2833515 .. 2833542 - -17.2   -4.4595   GCAGAAAACTGAAAA        CCTGTGGATAGA TTGT TCTATCCACAGG         TTTGGAGGATTCAAA 100 293
      cg2973 2832469 .. 2832479 -  -5.4  -2.66452   AGTGCCACAAGCAAG                 TGCA TTG TGCA                 AATGGTGGTTCTTGG  48 46
        lmrB 2830876 .. 2830906 - -20.6  -5.68023   CGAGAAGCAAAAAAA       TGGGGCAGAAAGTC AAT GACCTTCTGCCCCA       TTTTTTGGTATTTAG 100 37
        clpC 2817419 .. 2817455 - -25.3   -5.1861   CTGAGCATTAAAAAA    GGGCCCGCACGTTAGGA TTT TCCTAAAGTGCGGGCCC    TTTTTCAAAAGGTTG 100 41
      cg2962 2816567 .. 2816604 - -25.8  -4.21827   CTAAACAGTTCAAAA   CAGCCAGCTCCGCAAC TACAAG GTTGCGGAGCTGGCTG    TTTATCCAGAAGCGC 100 158
      cg2957 2813598 .. 2813616 -  -2.4  -3.31208   TTTCAGAAGAAGACA             TCATCTAT GTA AAAGACGA             GGTAAGCCCTGCCGA  43 473
        cynT 2811120 .. 2811175 - -19.9  -3.63968   CTCTAAACCTCTAAA CCGGACAGGCGTTCCAAAAC-CTGGA AAAAA CCCAGAGTCTTGGCACGCCTGTCTGG TTTCTCTAACTTGAG 100 112
        xylC NONE
      cg2952 2808530 .. 2808580 -  -2.5   -3.1211   CAGTAGAGGATCTAA GTGCAGTCGATGGTGTGG-GCTCAC TGT GGGCACGCCACATCACCGACGG-AC TTGGCCGTTTAAGTT  43 34
      cg2946 NONE
        ispD NONE
        ispF 2801178 .. 2801190 -  -3.3  -3.57144   CCCGCCAGCTCCAAA                CAGAC CAA GTCAG                CCCAATCCCTACAGA  50 45
      cg2943 2800739 .. 2800750 -  -5.8   -3.3692   GACATTAAAGCAACA                GTCG ATCC CGAC                 AAACTACAGGGGTTT  57 39
      cg2941 2799034 .. 2799057 -  -4.6  -4.08706   CTTCGAGTACACAAA          GTTG-GCGATG AAG CATCCCGCAAC          CAGTGGGTTTCAGAG  62 489
      cg2936 NONE
        nanP 2791457 .. 2791513 -  -5.8  -4.08767   CTCATCTGCCTAAAA GCGCTAGGATCCACCACAGATTCCAAG ATTC CTCAGGGA-TGTGGTGGATCCTTGCCC TGCTAACCCCCAGTA  66 168
       nagA1 NONE
        nagB 2786537 .. 2786576 -  -3.6  -2.73243   ACGCAGGGCGCAAAC  TGGAAAGTTCTGTGTG CATAGCCC CACACACTACTTTCCT   TTTTGTTTCTAGCGC  42 34
        scrB 2785149 .. 2785160 -    -3  -4.11092   GAAGAAGCAAAAATA                TTCA GACA TGAA                 TGTTTGTTCAAAAGC  56 131
        ptsS NONE
        cysS NONE
      cg2923 2780692 .. 2780720 - -20.5  -3.17725   CCAAAGTATAGGGAA        GCGTCGAAAAGCA TTT TGCTTTTCGACGC        CAACCTCCGGCTTAA 100 37
      cg2922 2779829 .. 2779861 -  -7.7  -3.80279   GTCACAAACACACAA      CCAAGTTCTTCCCAT TCA ATGGGAAGAGGTGGG      TGTAGGGGCATTCAC  70 69
      cg2921 NONE
      cg2920 NONE
      cg2919 NONE
      cg2918 NONE
      cg2917 NONE
        ksdD 2774479 .. 2774534 - -14.2  -3.69354   CTTTACAAGGGGAAA CCAGACAGGCGTGACAAAAATCTAG ATTTCCG CCAGGTTT-TGGCACGCCTGTCCGG TTTAGGGGATTGGAA  95 355
      cg2910 2768592 .. 2768602 -  -6.8  -3.28712   CCGTGTTTCCGACAA                 GGAC AAA GTCC                 AAGGAATCCTCGCCC  56 405
      cg2903 2762759 .. 2762772 -  -2.4  -4.23876   GAGAAAATTAAAGAA               CTTC CAATCT GAAG                GAAACTCCCGCTACC  57 36
      cg2902 2761762 .. 2761790 - -14.7  -4.42386   CTGGGATGGAGAAAA        TCCCGTTGAGTTT TGG ACACTCAACGGGA        TCGGCCACTTGGTAC 100 128
         ddh 2760020 .. 2760051 - -15.3  -4.28049   CTGAAAAGGCTAAAA      GAGGCAAGGAAAC CACACT GTTTCCTTGCCCC       TCGAGCTAAATTAGA 100 36
      cg2899 NONE
      cg2898 2757815 .. 2757840 -  -4.1  -3.53012   CCTTCCTTTTTCAAA         CTTGTTTATAC GTCT ATTTAAACAAG          TTGCTAAGGAATTTC  52 147
      cg2896 2755445 .. 2755460 -  -3.9  -3.16191   CCAGATGGCCAGGAA              GGCCA GCTCTT CGGCC               TTTATGCCACTACCG  47 211
        poxB NONE
      cg2890 2749014 .. 2749032 -  -7.4  -2.78996   GACTGTTAGTTAAAT             CCTTGACG TCG CGTGAAGG             TCAAGAGGTTTCCCT  57 39
      cg2889 2748238 .. 2748251 -  -6.7  -2.81218   TGAAAGAGTTGAAAT               TGGGA TTAT TCCCA                CTCCACATTCTCCAA  54 17
       cgtR3 2747394 .. 2747408 -  -2.8  -3.14602   TCGAGCGCAGCAACA               TAAGGA TTT TCCATA               GGAGAATTTAGCTAC  45 33
       cgtS3 2745762 .. 2745797 - -23.4  -3.76224   CGTTGAGGCAGCAAA    CCGCCGAGGACTCACA GTGT TGGGAGTCCTCGGCGG     TTCGATCCCTCAAAA 100 178
      cg2884 NONE
      cg2883 2741401 .. 2741455 - -25.4  -4.09685   GTCGATTGCGGAAAA CCAAACCAGGTGACCGAAAACTTC CCGCACC GACATTTTCGGTCACCTGGTTTGG TTCTCGGGATTAAAA 100 219
        purD NONE
      cg2877 NONE
        purB 2736741 .. 2736757 -  -9.4  -5.24129   TTTGGGTACAAAAAA              TGGGGC TCGAG GCCCCA              TTTTTCTCACTGCGA 100 78
      cg2875 2736203 .. 2736233 - -15.5  -5.56264   TTGAAATACAAAAAA       GACGGACACTCGC TCATG GTGAGTGTCCGTC       TCAAGCTCCTGGTTA 100 93
        hemH 2735045 .. 2735068 - -12.5  -4.81249   CCCGAAACTGAAAAA          CCCGGATTC ATTTAA GAATCCGGG           GTTTAGGGAAAATCA 100 47
        ptrB 2732779 .. 2732814 - -10.6  -4.40561   CCCCCCGAAAAAGAA    TAAATCACCCCC-GCTA AAG TCGCCGAGGGTGATTTA    AAGTTCGCTAGTCGA  90 48
        dctA 2731111 .. 2731151 - -14.8  -4.13254   AAACTGAAACAAGAA  GACGGCCGGACATGCA TTGTATTGT CGCATGTCCGGCCGTT  GTCGTCCTGTTGAAA 100 42
      cg2869 2730345 .. 2730400 - -15.6  -3.54424   TTCCAGTGGTTCAAA CCAGACAGGCGTGCCA-AAAGCTCGCA AGA TGTCAGATTTTTGTCACGCCTGTCTGG TCTCTCCCAATTGGG 100 59
         gpx 2726640 .. 2726652 -  -3.3  -2.87931   GCCAGCCCTTAGATA                GGGAG ATT CTCCT                CGATTGCTTCCACTA  43 6
        purS NONE
        purQ NONE
        purL 2723290 .. 2723317 -  -9.8  -4.55446   GAAGAAAGAGCAAAA        GCCGGGCTTTGC GAAA ACGAAACCCGGC         TTCACAGCAGAAAAT  91 40
      cg2861 2722437 .. 2722461 - -14.4  -4.64766   GTTAGACCCGAAAAA          GCCCCCTTTT GTTTA AAAAGGGGGC          TTTTCTTAGTTAACG 100 31
      cg2859 2720969 .. 2720982 -  -3.9  -3.85698   TCGGTTGCCCAGAAA               CTAAT GAGC ATTAG                GAAATCTAAAGTTTG  57 31
        purF 2719323 .. 2719344 - -10.1  -3.06837   ATAACTGTCTAAAAG           TGCGCGGGA CAAC CCCCACGCA            TACGGGGAGAGCAAA  72 69
        purM 2718130 .. 2718160 - -12.6  -4.14243   CATTTCACTGCAAAA      GCCGGCC-CGCAC AATTAA GTGCAAGGCCGGC       TAATTCTTAGAGCAG 100 51
tnp2c(ISCg2c) 2715874 .. 2715890 -  -8.7  -3.40299   GGACGACACCGACAA              TCGTGCC TAC GGCACAA              ACTGATTTCGTGTGT  66 422
      cg2851 2713231 .. 2713242 -  -3.6  -4.35885   ATTGAGTACAAGAAA                CCGC TGAT GCGA                 AATCGTTAGTGTGAA  63 87
      cg2849 2710913 .. 2710931 -  -5.2  -3.34043   GGCATCACCTCAGAA             GCGCTCCT GAC AGGAACCC             CACCAGACATGGAAG  53 318
      cg2847 2709428 .. 2709465 - -12.1  -4.98255   CTCTAATCACAAAAA   TCGGCAATTTTCGACCC CTGC GGAACGAAAATCACCGA    TTCTTATTATTCTCA 100 64
        pstS 2707989 .. 2708028 -   -23  -4.25283   AGCTTGTTAGGAAAA  TCGGGCGCCCTACCCCCAA TTG CTGGGAG-AGGGCGCCCGA  TTCACTTAAAGTGCA 100 79
        pstC NONE
        pstA NONE
        pstB 2705065 .. 2705108 - -24.1  -4.13767   TTCTCGACGCTAAAA GCCACTACCCACCATCTGA AATTAA TCAGGTGGTGGGTAGTGGC TTTAATTCTTCGATT 100 40
        actA 2700991 .. 2701029 - -26.2  -4.68384   ACCCAGGTAATAAAA   GAAACCGCCGCCTCGAAA TGT TGTCGAGGCGGCGGTTTC   TAAACCAAGAAAAAA 100 42
      cg2839 NONE
      cg2838 2698694 .. 2698734 - -14.9  -5.86976   CCAGAAAATAAAAAA  CAGAGGCTGTACAATTTCT TGA AGAAAAAGTACAACCTCTG  TTATCACATTGCTGC 100 358
        sucC NONE
        sucD 2695803 .. 2695842 - -18.2   -4.1891   CCTTTTGAACACAAA  GACACCCTGTTTTATTTC CTAA GAAATAAAACAGGGTGTA   GATGGTGGCCAGAGC 100 329
      cg2835 2695290 .. 2695324 -   -15  -2.65586   TACATTTAAGAACAG     TTAGCGCCCTACCTGA AGT TCAGGCAGGGCGCTTT     TTTGGGAAGCTCCAG  90 139
      cg2831 2691997 .. 2692032 - -15.6  -4.60746   GGAAAAAGATGAAAA    CCACCCTGCGACCGT GATTGAA ACGGT-GCAGGGTGG    CGTCGTAAAGCAAAA 100 46
       murA2 2690053 .. 2690082 -  -7.8   -4.1021   TCTGACAAGCACAAA       CCCCCAGCTCAA TGATGG TTTCGCTGGGGG        ATGCTTGATGGGAAG  73 47
      cg2828 2689278 .. 2689314 -  -5.8  -3.34962   TCCCACACCGCACAA    GGCTTTCCACACCACC CCTAC GGTGGTGTGAATATTC    GGTATTAGACCCAGT  57 372
      cg2812 NONE
      cg2811 2671543 .. 2671575 - -19.3  -5.68039   AAATGCACAAAAAAA      TTGGGGCCCTCCAGA AAT TCTGGAAAGCCCCAA      CTGATTCAACTGCCG 100 47
      cg2810 2669795 .. 2669824 - -15.8  -4.08144   CTTAGCAATGAGAAA       GTGCCTCCACCC CAGGTT GGGTGAAGGCAC        TTTGTGTTTTGCTGA 100 66
      cg2809 2668994 .. 2669011 -  -7.7  -4.13945   ACCCCTACCCGAAAA             TTCCGGA CCCG CCCGGAA              CCGGGATCAGGACAT  75 68
tnp11a(ISCg11a) 2666494 .. 2666508 -  -2.8  -2.82635   ACGTGGATGAGCACA               GTTTGT ACT ACCAAC               TATGCTGAGGATGCT  41 508
         pgm 2660008 .. 2660037 - -13.8  -2.85351   TTGCGCGAGACGAGA       TTCACAGGAGAT CTTTCT ATCTCCTGTGAA        ACTTGTCAGCAAGTC  85 48
        pknE 2659056 .. 2659094 - -22.6  -5.04222   GAATTAAAGCAAAAA   TCCCCCTGACCACCCACA ATA TGTGGACGATCAGGGGGA   TTTATTTTCCTTCTA 100 51
      cg2795 2655306 .. 2655316 -  -4.6  -3.34344   TGACCTGCTAATGAA                 CACG CAC CGCG                 GTACGTCCGTGAAGC  52 7
      cg2794 2654801 .. 2654824 -  -2.3   -3.5936   GTGAAATGTGGCAAA          GCTAGTAGC GCTCAG GCTCCTCGC           CGAGGGTGAACTCAC  47 3
      cg2793 2653577 .. 2653593 -  -8.7  -3.06915   ACGGACGCCACCGAA              GCAACTG TTG CAGCTGC              TTTGGAACTTCCTGA  63 482
      cg2791 2652817 .. 2652863 - -13.7  -4.87665   TCGCATGCATAAAAA CAACCAGGCACCGAACCCTCC ACAAG GGAGGAGACGATGCCTGGCTA TTTGTATAAACCGGA 100 56
        nrdH 2651989 .. 2652010 -  -7.9  -4.00532   TGGTGAAATACGAAA           CGCCGCCAA ATAT TAGGCGACG            AGCGTTGGGGAAGGT  73 105
        nrdI NONE
        nrdE 2649107 .. 2649135 -   -14  -4.82901   TTCTGGGCATAAAAA        TATCCCCAACCT TGTGC AGGTCGGGGATA        TTTTTAAGTGCTTTT 100 39
      cg2785 NONE
      cg2784 2647537 .. 2647577 -  -8.1  -3.06183   CGTATTGCTATTGAA  CCGATTGCCGCGCGCAGCG TTG CTCTTCACGCGTCAACCGC  CGAGCTCGAGAAAAT  60 362
        nrdF 2644955 .. 2644991 - -12.4  -4.84529   CCAGAAAGCGAAAAA   CGCTCTAACGGTTGCAG TTAA CTACAGCCGT-AGAGCG    CTTCAGCTTTTTAAA 100 43
        ctaD 2642660 .. 2642698 - -24.7   -4.4261   GTCGGAATATGAAAA   GCACCAGCCCCGGCAGA TTATC TCTGCTGGGGCTGGTGC   TTATTTAGTCAGGTA 100 61
        serB NONE
      cg2778 NONE
      cg2777 2639158 .. 2639174 -  -3.6  -3.71913   CCGACAGCGAAAACA              CGTGCC TTTTT GGCACT              CTCACGCTGTGGCAG  53 392
        clpS NONE
      cg2770 NONE
      cg2768 NONE
      cg2767 NONE
      cg2766 2631751 .. 2631794 -  -7.5  -3.06737   CATGAACTGCGAAGA CAACGGCG-AGTACGTCACCT GCAC AGGTGGCA-ACAACGCCGTTG TCTACATTTCTTAAA  59 49
        murI 2630200 .. 2630211 -  -4.4  -3.19192   TGCCATGCAATTGAA                GTTC GCGT GAAC                 TTTTAGGCCAAAATG  48 91
      cg2761 2629354 .. 2629365 -  -3.6  -3.35639   AACAGCTCCAACTAA                GCGA ATTA CCGC                 AATTACAGAATCACC  48 67
      cg2760 2628512 .. 2628531 -    -5  -3.38046   CCGGCAGGTGAAATA            CCTCAACA ACGT TATCGAGG             GAGATCATGGCCGAC  53 139
      cg2758 2626487 .. 2626500 -  -8.1  -3.63569   CCAACTTTGCAACAA               CACCC TGCT GGGTG                CCCGTGCTTTCCGGC  68 71
tnp15a(ISCg15a) NONE
      cg2756 NONE
      cg2755 2624624 .. 2624639 -  -4.7  -2.79175   AACAAACCTCCAAAC              CACTG GGCAAA CAGTG               CGGAAAGCCCACCAA  47 66
         rph NONE
      cg2751 2623026 .. 2623076 - -21.3  -3.28866   TCATAGTTAAATACA CAAAAACCTCCCCGTCCGATCAC TGCGT GTGATCTGGCGGGGAGGTTTTAG TTTTCCTTAAGGCCT 100 40
      cg2746 NONE
      cg2745 2619338 .. 2619368 -    -6  -2.59431   TCCTTGTATAACTTA       GCCGGGATGAACGC AGG GCGTGGATCCTGAC       CTGAAGTTTCGGTTA  51 250
      fas-IA 2610261 .. 2610303 - -22.1  -4.68424   CAAGTCAGGCAAAAA GCCCCTCACACGGCATCCC AACAA GGGACACCGCATGAGGGGC TCAACGCAATAACCA 100 42
      cg2741 NONE
      cg2739 NONE
        acpS 2606238 .. 2606276 -  -5.9  -2.52896   TCATCGCGGAAGTTA  TGCGC-CCGC-TTGCCCGC GGT GCCGGCTACGAGGAGCGCA  TGTCACTGGCGGGAT  48 167
      cg2735 2604757 .. 2604806 - -15.9  -3.33361   GAGGAACTACATGAA GCCGGGGCGATTC-TGATTTAAAG AAA CCTTAAACCACGAAACGCCCCGTC GAAAAGCAATTTAAC 100 36
        glsK 2598128 .. 2598139 -    -3  -3.35679   CTTTTTCACGGATAA                TTCT CCTT AGAA                 TTGTTCAGCCCATAA  47 50
      cg2727 2597309 .. 2597320 -  -7.2  -3.28924   GATCGCTGGGTATAA                GGCG GCGG CGCC                 GTTTCTATTGATTGC  59 185
tnp1b(ISCg1b) NONE
      cg2723 2595053 .. 2595065 -  -5.5  -3.51365   TCATAGTGCAGAGAA                CCAAG AGT CTCGG                CCCAGTTAACTTCCG  55 252
        lppS NONE
      cg2719 2590849 .. 2590888 -  -2.8  -3.11178   GAAGGAAGCCGAAGA  TGCTGTGCTCGCATTGATT GAA AAGCACTGCGATC-CAGCC  CATCCTGCACCGCTA  43 349
      cg2715 2587124 .. 2587138 -  -2.8  -3.09834   CAGCGCATCATGGAA               TTTGTC ATT GACAAC               ATGCTCCGATCAAGG  45 497
      cg2712 2584767 .. 2584794 -  -4.8  -3.14051   GCAGCGCTATTAATA        TACCCTCGGC-GA AAC TCTGCCGGCGGTA        CCCCATATTTAGCGC  47 53
       msiK1 NONE
      cg2707 2579657 .. 2579668 -  -4.4  -2.58249   GAGACCTCCCATAAC                GAAG GCTT CTTC                 CCAGCGCCACCAAGT  44 214
        amyE 2578144 .. 2578158 -    -7  -3.28791   ACTGCTCGCGCACAA               GCTCGC GAC GCGGGC               CACAACCCTCACCTA  62 100
      cg2704 NONE
      cg2703 NONE
      cg2701 2575120 .. 2575148 -  -4.7    -5.243   CAAACTACGAAAAAA       CTACGAAA-CGC CTGACT GCGGTTTCGTAA        AATTACGAAAATCGA  83 494
      cg2699 2570243 .. 2570301 -  -2.5  -3.73104   TAAAGGAAGAAAAAG CCCGCCTGTGGATAAGTTGTGGCCTGATC GAA AATGAGGCCT-AG-TTATCCACAGGGGCG GGCTGGAAGGGGTGC  50 59
      cg2697 2569493 .. 2569522 - -16.5  -3.25823   TGGGCCTTACAGCAA       TCGCAGCGAAGGA TCAC TCCCCCGCTGCGA        CCATTTAGATGTTTG 100 45
      cg2695 2567675 .. 2567702 - -16.4  -4.80167   CAGTAAAAACTAAAA        CCCCTCACAGAA CAAT CTCTGTGAGGGG         TTTAGCGCTGCTTCG 100 44
      cg2694 2567501 .. 2567511 -  -5.4  -3.14051   CCATGCTCATCAATA                 TCCT GTA AGGA                 TTGATGACCACCCCG  52 9
      cg2693 2566805 .. 2566815 -  -3.2  -2.73771   TCACATCTTGCAAAT                 CAAG CGT CTCG                 CAAGCATTCTACCGA  42 71
      cg2692 NONE
      cg2691 NONE
      cg2688 2563157 .. 2563170 -  -3.1   -2.5779   ACAAGGTAGATCAAC               TCCTG TAAT CAGAA                TTCTATGGCCCTAAA  41 102
        metB 2561886 .. 2561930 -   -13  -3.57792   CCACTGACCCGTAAA GCAGTCGAAGAGTCCGTC TCAACTTCT GACGAACTCTTCGGCTAC ATGGTGGAGGCTCGC  85 80
      cg2685 2560370 .. 2560384 -  -5.6  -4.72986   CAGCCCCAGTAAAAA               CCCAGG AAG CCCAGG               AAGCCCCCCAGAACT  75 39
      cg2678 NONE
      cg2677 NONE
      cg2676 NONE
      cg2675 NONE
      cg2674 2547597 .. 2547635 -  -2.6  -3.58269   TAATCTATGCCTAAA CCCCCTG---CCAGATC TTTTTTTG GATCTGGAAACAGGGGG  TATTCGGGGTTATGC  49 44
      cg2673 2546425 .. 2546456 -  -2.9  -3.58869   GAGAAATCCAGACAA      CCGAAAGGGACGC TTCTCG ACGTCTCCCTCAG       CCCCGCTCCACCCGC  49 22
        crtB NONE
       crtI' NONE
       'crtI 2543757 .. 2543781 -  -3.6   -4.1552   GAGTCCCTGAAGAAA         GCGAAGAGC TACTGAAG GCTCT-CGC          AGTCGCTTCTGACCA  60 268
      cg2665 2541761 .. 2541773 -  -3.4  -4.31433   TATCGGCACAAGAAA                TCAC CATGC GTGA                CGCAAAATCCTACTG  62 234
      cg2661 2537234 .. 2537269 -  -4.8  -5.12916   TACAAAAGAATAAAA   CTGCCCGACGCGATCC TTGAAC AGATCA-G-CGGGCAG    TGTTTAATAAGCAGA  80 52
      cg2659 2536211 .. 2536247 -  -4.3  -2.78596   GACTCGGGTAGGACA    CTTCCGTACCTGTCATG ATG CGGAACGGGTAAGGAAG    GGGGAACGGCTTCCC  45 1
         rpi 2535551 .. 2535598 - -24.6    -3.615   ATCCCCACATAAACA CAAAATGGGCGGTTAAGTTCTT GGAA AAGAACTTAACCGCCCATTTTT AATTGTTTATTCGTT 100 32
tnp12b(ISCg12a) NONE
tnp12a(ISCg12a) 2533059 .. 2533084 - -16.3  -4.07885   CACTTTTTCTCAAAA         GCCACGAAAAC AATC GTTTTCGTGGC          ATTTGTCTTTTCTGG 100 97
         tig 2528371 .. 2528426 -   -18  -3.60762   CACCGTTTAAAAAAG CAAAAAAATAACGCTTCTCGACG-TCC AGT GGCGCGTCGAAAAGCGTTATTTCTTTA AAGTTTTTAAGCTTC 100 32
       clpP1 NONE
       clpP2 2526938 .. 2526974 -  -9.6  -5.86976   CTAGAAAACAAAAAA   CGGGCTTAGCTCCTCTA TATA TA-AGGAACCAAACCCG    AATCTTTAAAAAACT 100 41
       catA1 2515645 .. 2515670 - -14.1  -4.14392   GGTTAAGTGGGAAAA         GTCCCG-CCACA AGA TGTGGTCGGGAC         TTCAATGCTAGCTAG 100 50
        catB NONE
        catC 2514144 .. 2514172 - -11.8  -3.54954   TTGAAAATAAAGATA        CCGCTCTACC GAAACTGCA GGTAGAGCGG        TTAGAACCTCAACTA  83 38
      cg2633 2512820 .. 2512834 -  -7.8  -3.62096   CGCCACCAGCGCAAA               CCCCGA AGG TCAGGG               GTTAACTAGGGGTGT  68 51
        pcaH 2512004 .. 2512020 -  -2.2  -4.17023   TCAATCATTGCAAAA              CCCTTT ACTCA AATGGG              GTGGCGTTGCGGCCA  57 13
        pcaG NONE
       pcaB1 NONE
        pcaI 2509887 .. 2509899 -  -4.8  -4.83615   GAGGGTGTACAAAAA                GCTC GGGGT GAGC                TCCCGTGGAGAGCTT  77 47
        scoA NONE
        scoB 2503527 .. 2503560 -  -6.8   -5.0925   GTCGAAAAGCAAAAA    GACCCGCACC-T-GAC CTAC GTCGATGGTGCGAGCC     TTTATCAGGCCAGCG  86 107
        clpX NONE
      cg2619 2500023 .. 2500041 -  -6.7  -2.71144   TACTCCGCTGAAGTA            CGCACCAC TGGT GTGG-GCG             CTGCGATTGGTATGG  52 208
      cg2615 2495970 .. 2495988 -    -3   -4.1021   CTGCAGAACCAGAAA             CTGATGAC AGC GTCTACAG             CTTTGATACGGACGT  58 50
         mdh NONE
      cg2612 2493307 .. 2493327 -  -8.9  -3.13073   ATTTCCATCAAGATA            CTCGGCGGC GTT ACCGTCGAG            CACACAATTTAGTTA  67 38
      cg2610 NONE
        valS NONE
        folC NONE
      cg2607 2485344 .. 2485357 -  -9.5  -5.46698   TCGAAAAGCAAAAAA               GGCCC CGGA GGGCC                TTAAAGCTTAGCTGT 100 33
      cg2606 2484787 .. 2484800 -  -2.4  -4.07246   TTACCGCAAACCAAA               CCAT GAGGAT ATGG                AGCTGGTGAAGAGCC  55 52
      cg2604 NONE
         ndk 2483574 .. 2483597 -  -9.5   -5.1675   TCAGGCAGCAAAAAA          CTCCCGGCC GAAAAT GGTCGGGAG           TTAATTTTTTTCTAA 100 50
tnp1d(ISCg1d) 2480931 .. 2480942 -  -5.8  -2.71924   GATTCCGGCGGAAAT                CACG CAGT CGTG                 CTTCCTGGCGAAGTC  50 279
         rne 2476474 .. 2476495 -    -8   -3.5764   AAGGTTACCCCTAAA           GGCGGCTT CAACAC AAACCGCC            CTTATACCCTAGCTT  66 34
        rplU 2475954 .. 2475980 -  -4.5  -3.58396   TTCTAAAGGAAAAAC        TCATAGAAAGCC CGAG GGCTTACT-TGA         TTCCGGTTACCTTCA  55 18
        rpmA 2475594 .. 2475630 - -14.5  -5.93252   CCCAAAAACAAAAAA    CTGCCCCTCACCTTCCC AAA AGGAAAGCAAGGAGCAG    TTTTAAACTCGTTGA 100 52
        dkgA 2473354 .. 2473412 - -17.8  -3.63744   TCCTCGGCTAAAACA CCAAAAACAAATTAAGGCCCTGCACT TATGTGG AGTGCAGGGCCTTACCTTATTTCTAG TTCAGATCATTCGGG 100 22
      cg2589 NONE
        proB NONE
      cg2587 2467367 .. 2467378 -  -3.6  -4.52047   GATCACACCATAAAA                GGCC TAGT AGCC                 AGCCACCACATCGAC  66 17
        proA 2465968 .. 2465981 -  -2.4  -5.00851   ATTAACTAAATAAAA               GACT ACAACG AGTC                CTCACAGGGGAGCTT  73 57
      cg2585 2464846 .. 2464857 -  -4.4  -2.85999   TGAGTGGACAGTATA                GTGT TCGC ACAC                 CACCTTGCTGAGCAT  45 57
        nadD 2464077 .. 2464099 - -11.3  -2.52676   TAGGGTCCGAACCGA           CGCTGCGGA GAGAT TCCGCAACG           TCAACCCTTCCCAGT  72 101
      cg2582 NONE
      cg2581 NONE
      cg2579 2461941 .. 2461954 -  -2.3  -3.21912   CCCTTAATCTAGCAA               GGCGT CAGC ACGGC                TGTGGATAACTATTT  43 35
      cg2578 2461241 .. 2461254 -  -2.3  -2.70979   CCGGAACCAAACGCA               CCTCA ATCA TGGGG                ACACCAATCCAGAGA  39 18
      cg2577 NONE
      cg2576 NONE
      cg2575 2458134 .. 2458148 -  -2.8  -3.05046   TCAGGGTGCCAAAAG               CGGT CCACTCC ACCG               GCCTATGACTCGAAG  43 28
      cg2574 2457433 .. 2457462 - -13.7  -4.07568   TGGCTCTTTTGAAAA       TGGCTTCCTATCA GTTT TGATTGGAAGCCA        TTTTTTATGCCTTTA 100 38
        lepA 2454171 .. 2454201 -   -27  -3.47494   ACCGAAGCACGACAA       CGCCCCGCTGAGCT TCA AGCTCAGCGGGGCG       CTAAAAGAGGCTAAA 100 46
        dctP NONE
        dctX NONE
        dctM 2451509 .. 2451548 - -10.7  -5.26119   CGTGCAAAAAGAAAA  CCGCCATCGCT-CCCCTC TCGTC GAGGTACAGCGGTGGCGG  TTTCTTAGCTGATGG 100 49
      cg2564 2447451 .. 2447491 - -27.2  -4.90906   GCACAAGACTAAAAA  CTAAAGGCCGGGATTCAC ATCGA GTGAATCCCGGCCTTTAG  TTAATTTATGGGCAG 100 48
      cg2562 2444521 .. 2444555 -  -9.4   -3.1319   TTAAAACGCACTCAA    GGCGCATCGTCAAGG TTGATT CCTT-AGGATGCGCC     TTCTTTGTCTTTTAA  67 37
        aceB 2439444 .. 2439490 - -15.2   -3.6215   GGAATCCAGGCGAAA GTCGCGCC-TCCACCGTGGCC GATATT GGCGAAGGTGAATGGCGCGAC TTTGTGTGTGTTGAA  95 133
      cg2557 2437536 .. 2437569 - -14.8  -3.88985   AAAACCGGTCAGAAA     TGCCCACG-AAACTG AAAAA CAGTTTTCGTGGGCA     GCGTGGTTTGGTCTG 100 167
      cg2555 2435706 .. 2435716 -  -2.4  -3.97042   GCACGACTAATTAAA                 GGCG ATT CGCT                 TATCGACGCCGCCAC  54 141
      cg2553 2433741 .. 2433778 - -14.9  -3.28712   CGCCGGTTTGGATAA   GCCCACAACCGG-TACCG TTG CGGTAACCGGTGGTGTGC   AGATGGTGTTTCAGG  95 522
      cg2547 NONE
      cg2548 2428859 .. 2428872 -  -4.5  -3.08046   CCCTTATCCCAAAAT               CCCAC GTCA GTGGA                TTACGTCACACCTTT  49 106
      cg2546 NONE
      cg2545 2426989 .. 2427000 -  -5.8  -4.03093   GACAATCAGCAGAAA                TGGC ACGA GCCA                 CCATGCGGGAGCATA  65 149
        glcD NONE
      cg2542 NONE
      cg2540 2422001 .. 2422013 -  -5.5  -3.05011   ACAGTGAAATCAAAG                TCGCC CCA AGCGA                TCCAAATTTAACTCA  51 7
        ectP 2419769 .. 2419813 - -13.7  -4.19735   TCTTTTAAAATCAAA CAGGCGTGTCAAAGATTCC ATTTTTA GGAATTCTTGGCACGCCTG CAAGGTTTACCGAAC 100 212
      cg2535 2415686 .. 2415703 -  -2.8  -4.08216   GTAGGTTCCCTAAAA             TTCAAA TTATTT TTTGAA              CTTACGCCAAGCTGT  56 27
      cg2534 NONE
      cg2533 NONE
         idi 2412615 .. 2412655 - -16.9  -4.49556   TGCCTATGAAATAAA  CAACCGCCCCGACTGGG TGAAAAT CCCACTCGAGGCGGTCG  AAAGGCTTCTAGACT 100 47
         dcp NONE
      cg2526 NONE
      cg2525 2406059 .. 2406098 - -12.2   -3.5393   ACTAGCCCCGCGAAA  GAACAATCCCCCAGTGCC CAAA GGTACCAGGGGATTTTTC   TTAATTCCATGCTCT  86 39
      fadD15 NONE
      cg2520 2399431 .. 2399451 -  -3.9  -3.25942   AGGTCGTGAGATGAA            GCAAGAGCT GAC AGCGATTGC            GGTTACCTCACTAAA  48 53
      cg2519 2398394 .. 2398421 -  -9.1  -4.57209   ACAGTAACGAGAAAA        CCCCGGGAG-TC GCGTT GAGCGCCCGGGG        TTTTAGTTTTTGCTG  90 52
        hemN NONE
        hrcA 2395580 .. 2395601 -  -2.2  -2.91467   AAATGGCCAACTATA           CCCGC-AGC TATTC GCCAGCGAG           CACACGACCAACATA  40 11
       dnaJ2 NONE
      cg2514 NONE
       phoH2 NONE
      cg2512 NONE
      cg2511 NONE
         era 2389641 .. 2389652 -  -2.2  -2.72511   CTCACCCCCTTAAAG                CTAG AAGC CCAG                 GCGGTTCAAAGCCTT  39 14
        recO NONE
       uppS2 NONE
      cg2507 2386894 .. 2386928 -  -8.4  -3.12895   CCTTGCATCAACATA     CCGACAAGCCAGCACA CCC CGAACTGGCCAGCCGG     GCCCGGGCCGCCTGC  64 67
        glyS 2382547 .. 2382573 - -17.4  -3.67611   GTCATGCGAACAGAA         TAGCACCGGCCT GTT AAGCCGGTGCTA         TATGTTGCTGCGATT 100 80
      cg2498 NONE
      cg2497 2381343 .. 2381363 -  -3.3  -2.75064   GTCTTTACGGAACGA            TTTCTTTCA CAC CGAAGGAAA            CTAAGTGCGGAGATT  43 113
      cg2495 NONE
         dgt 2376365 .. 2376377 -  -3.3  -3.87062   AAGCAATAAGCTAAA                TGGGT TTG ACCCG                CTTCTGGGGAATTGT  54 307
        glmS 2373762 .. 2373799 - -14.1  -4.57341   AACCGTCGCTAAAAA   CACCACAAGTGCCGCCC CTTG GGGCGGCACTTGGCGTC    GAGAAGCGAAATCTT 100 42
        dnaG 2370615 .. 2370627 -  -3.4  -4.88918   CGAGGCCAAAGAAAA                GATG AACCG CATC                CTTGCCGTCCAAAGC  74 475
      cg2483 2365535 .. 2365558 -    -6  -3.46509   GGCCAAGAAGATGAA          TACGACGATG TCGA CACCGTCACA           ATCCCCGATGCACTC  57 112
      cg2480 NONE
      cg2479 NONE
      cg2478 2362616 .. 2362636 -  -8.3  -3.57418   CAGTTACTAAAGGAA            GTAAGACGA GGT TCGTCTTCC            CCAACGGCCTCGAGC  69 245
      cg2477 2362023 .. 2362062 -   -23  -4.58685   AAAGTGCGCCAAAAA  CCCGTGGGGCCTCCCT CTTCCTCT AGAGAGGCCCCACGGG   CTGGTCTATTTACAC 100 69
      cg2472 2357962 .. 2357978 -  -2.9  -3.49102   ATATTCGGCATACAA              GCTCAAC GGT GCTGACC              TTTTCTTAGATATCC  49 331
      cg4003 2357406 .. 2357416 -  -6.8  -3.80461   TAATCGATCATTAAA                 GAGG GAT CCTC                 TCCCCTAACAAACCT  66 192
      cg2470 2356173 .. 2356194 -  -2.1  -3.16336   ATCCGAACTCAAAAG           CGCCGATCA TACG CGTTCGGCC            TTATCCAAAATCTCT  43 10
      cg2468 NONE
      cg2467 2354443 .. 2354474 - -20.2  -4.15061   CAAGGGACAGATAAA      TCCCGCCGCCAGAC GTTA GTCTGGCGGCGGCA       TCCGTCGTAAAGCAA 100 48
      cg2464 2350319 .. 2350356 - -22.3  -4.68593   CCCATGAGCGAAAAA   CAGGCCACGATAAGTTT CTTA AAACCTATCGTGGCCTG    CTTCTATATTTGTGC 100 223
tnp4a(ISCg4a) 2348366 .. 2348382 -  -4.4  -3.45737   CAATCACTACGAGAA              GATCTC CAAAC GAGACC              AAGAGCGCTTCTAAG  52 311
      cg2457 NONE
      cg2456 NONE
      cg2455 2343045 .. 2343064 -  -8.6  -4.92239   GGAAAAACTTAAAAA            CTCCGGCGA GCT TCGCCG-AG            CTTCCGTCAGACTGT  88 43
      cg2453 NONE
      cg2451 2339108 .. 2339137 - -11.5   -5.4833   GCAGGCAATAAAAAA       CTGGGGTCGCATCT GAA AG-TGTGACCCCAG       TTTTTTTTAGTCTTC 100 32
       glnA2 NONE
        glnE 2331234 .. 2331249 -  -2.5  -3.01912   CCACACCTACATATA              GTCCC TTAGTT GGAAC               AATTTTCCGCAACTT  42 60
        hmuO 2330401 .. 2330416 -  -6.8  -3.36694   ACTTAGGGGCAAAGA              TCAGGG AACT CCCCGA               CTCTTCGCCAAGACT  59 51
      cg2444 2329830 .. 2329840 -  -8.2  -3.89614   CGTAACCGCTAGAAA                 CGCG GAC CGCG                 GTATCCCGGACCGAA  73 8
      cg2439 2326723 .. 2326736 -  -3.8  -3.52102   AGTCCACGGATATAA               CCCT ATCCCA AGGG                GTGACACAATACTCC  52 138
        thrC 2325018 .. 2325073 - -15.1  -3.79071   CCGACAAGAGGGAAA CCAGACAGGCGTGACAAAACTTCAGGT TTTT AGCC-AA-TCTTGTCACGCCTGTCTGG TTCCCATCAGTTCAG 100 221
      cg2432 NONE
      cg2431 2322499 .. 2322536 -   -15  -5.21709   TTCGATAGCAAAAAA   GCCACCCTCAATCCGA ACAACA TCGGATCGAAAGTGGC    TTGGAAAGACGTGAA 100 70
      cg2430 2322023 .. 2322055 - -23.5  -4.21922   CCACCTAAAAGGAAA      GCGCCGGATCCTCCA TCA TGGTGGATCCGGCGC      TTTTATTTATTAGTT 100 47
      cg2428 2319696 .. 2319725 - -12.1  -3.30554   CCAACCAAGCACGAA       GGGCGTCGATCCC CGCA AAGATCGGCGCCC        ATAAATTTCACTCAA  85 47
tnp2d(ISCg2d) 2317544 .. 2317556 -  -3.3  -4.33767   ACAAACTGATGAAAA                TCCCC TTC GGTGA                AACCGCTGGCATCCT  62 427
      cg2420 2310346 .. 2310372 -  -8.7  -3.63627   CGGTTACACGCCAAA        GCGCGCAACCGG ACAA CCAGT-GCGCAC         CTTCGTTCAGGTTCT  70 70
        ilvE 2307531 .. 2307566 - -16.3  -4.74103   TTGTCAACGCAAAAA    CCCCGCTGCAATAAA TCAGGG TTTAATGCAGCGGGG     TCTTAAAACCGGTTG 100 43
      cg2417 2306395 .. 2306406 -  -2.2  -4.00348   TCCGAAGCAACCAAA                CTGG CGTG CCAA                 GACTTCGGAAATTCC  55 316
      cg2411 2302196 .. 2302228 - -12.7  -4.82128   CCAGCAAACACAAAA      GCTCGGCCGTAAACA ATG CGTCCAGGGCCGAGC      CTTTATTCCTACATA 100 52
        ctaC NONE
      cg2408 2298090 .. 2298125 - -21.4  -4.67635   GTGAAAACGACAAAA    TGCTCAACCCTATCGG ACAG CCAATAGGGTTGAGCA     TATGTGGTTTTAGTA 100 41
      cg2407 NONE
        ctaE 2296913 .. 2296929 - -10.9  -3.13475   GAAGGGCATAGGGAA              CCTCAAC AAC GTTGAGG              ATTCCTTACTGCCTA  76 38
        qcrC NONE
       qcrA1 NONE
        qcrB 2293072 .. 2293117 - -13.3  -5.10064   CTGAATAGAGAAAAA CTCCCCGATGCGGAGACCT TTCGATTC AGGTCCCTACAGCGGGGAG TTTCAGAGATGAAGT 100 49
      cg2402 2291570 .. 2291613 - -14.1  -4.43477   CCTAGCCAAGGAAAA GAAGCAAGCCGCTCTCAACTT TTTC AAG--GAGTGCGGCTTGCTTC AAAAGCTTAAGACTT 100 49
      cg2401 NONE
      cg2400 2289280 .. 2289291 -  -2.2  -3.00704   ATCTTTCAAAGTATA                GCTA TCAA CAGC                 TGTCCAACCATCATC  42 36
         glk NONE
        plsC 2287182 .. 2287212 -  -5.5  -5.06103   ACAACTCCTAAAAAA      GACGA-TGCGCT-CA TTT CGCAGCGCAACCGTC      CGACTCGATGTATGC  82 160
      cg2397 NONE
      cg2395 2285514 .. 2285538 - -10.1  -4.54821   ATTCCAATGAGAAAA          CCTCTGACA TCAAATG TGTCAGAGG          TTTTGACGTTTCCCA 100 72
      cg2392 NONE
        aroG 2279303 .. 2279341 - -22.7  -4.28488   ATCCAAATAGATAAA  GGTGTG-GGGCTGACAAC AATT GTTGTCAGCCCCCACACC   TATTTTTAGAGTTGG 100 50
      cg2386 2273866 .. 2273896 - -15.5  -3.80625   GTTGCATAAGGTAAA       CCGCCACCCCACT AACAA AATGGGATGGCGG       TTTTTTAGATCTTTT 100 50
        metF 2269944 .. 2269956 -  -4.9  -4.45168   CTGTTAAAAGACAAA                CAAAA CAC TTTTG                CCATTTTGTCTACAC  68 190
      cg2381 2268671 .. 2268686 -  -3.9  -5.03945   CAATAACGACAAAAA              CGAGG GGGATA CCCCG               GCCGATCATGGTGGA  77 240
      cg2380 2268085 .. 2268132 - -19.3  -5.05782   ATTCATGCCAAAAAA TAACG-GCGAGGGGCGACAGCT TAGAT AGCTGTTGCCCCTCGCACGTTT ACTCCTGGGCGCTAC 100 75
      cg2379 2267470 .. 2267488 -  -5.2  -3.20382   GGGTATAGGTACCAA             GGAACATC CTT GAAGTCCC             CTTCCCAGCAACTCA  52 279
        mraZ 2266871 .. 2266904 -  -5.3  -5.60993   TTGTGGATAAAAAAA     CTGCGCGACA-ATGTC ATA GCCACATATCACGCAG     TCCGTTTTCCACAAA 100 166
        mraW NONE
      cg2376 NONE
        ftsI 2262841 .. 2262853 -    -2  -3.52628   GAGTTCAAACAAAAG                TTCA GATTA TGAA                ATTCTACAAAAGACA  47 53
        murE NONE
        murF NONE
        mraY NONE
        murD NONE
        ftsW NONE
        murG NONE
        murC NONE
        ftsQ 2252024 .. 2252036 -  -3.3  -3.90048   CTTGTGCGAAAAACA                CGTCA ATG TGTCG                GACATTTACAGCGGC  55 128
        ftsZ 2250524 .. 2250540 -  -5.9  -3.01712   TTGCGGGGGTCAAGA              CTATCCA TAG TGGATAA              GTCTATTCTCCTTCT  53 44
      cg2365 2249794 .. 2249807 -  -3.8  -2.52464   CGGCGCTCCAATTTA               TGCC TCCTTT GGCA                GCCACACCACGCCGG  44 9
      cg2364 NONE
      cg2363 2248400 .. 2248443 -  -2.5  -4.72846   TGATAGACGCAAAAA CCCGCCCCAGACCT-T GGAAAAGAGCCGT AGAGGTCTGTGACGGG CTGAGGGATTACCCC  67 132
      cg2362 2247967 .. 2247992 - -13.3  -4.19276   GTAAAAGCCCGAAAA         TCCCGCATGCC TAAC GGCATCCGGGA          TTTTTCTCCAGAGGT 100 55
      cg2361 2246364 .. 2246408 - -12.2  -5.11112   AAAGCCGAACAAAAA GCTCCCGGATCCGGA-TGCTT ACGC ATATAGTCCGGACCCGGGAGC CGGGTGAAAGATAAC 100 53
      cg2360 2246072 .. 2246084 -  -4.1  -4.24963   CACAACGAGTGAAAA                GATTG CTA CAACC                GTTGCGCGACTGTGG  62 83
        ileS 2242613 .. 2242636 - -12.4  -4.46212   CTGGGCATGAGAAAA          CCCGCCACAC CGAT GTGCAGCGGG           CTTTCTCAACAAAAC  95 46
      cg2358 NONE
      cg2357 NONE
      cg2356 2240038 .. 2240060 -  -6.2  -3.22653   ATTAGTTTGAGAAGA           CTGGCGGTGT GGG AAACCGCTAG           GAGGGGCGTCGCAAA  55 22
        dinP 2238448 .. 2238489 - -17.5  -2.73364   GTTCTATGGCAAGGA TCCACCACAAACTGCCACC TTTC GGCAGCAATTTGTGGTGAA  TATTAGAACATTCTT 100 102
tnp2e(ISCg2e) 2236695 .. 2236710 -  -5.4  -3.17075   CTCGGGCGAATTCAA              TCGGTG GATG CACCAA               CTACGATTTTTTCAT  52 6
      cg2350 2234303 .. 2234315 - -10.5  -2.91322   AGACGTCGCAAAGCA                GCCCG CTA CGGGC                CCTATCGCTCGGCCA  68 249
        lspA NONE
        rluD NONE
      cg2345 2229421 .. 2229438 -  -5.5  -4.64676   CTAGTTTTAAGAAAA             GATGGCC GCTG GGGCATC              TGGAATTTTCTTCTA  73 38
      cg2344 NONE
      cg2343 2225722 .. 2225740 -  -2.2  -4.72007   GGGGATGAAAAGAAA             TCCCCACC TCA GAAGGGGC             GTCGAAAGATTAGCG  67 53
      cg2342 2224578 .. 2224592 -  -2.9  -4.15044   CTGCTCCGGAAGAAA               TAACT TCTCT AGTTA               AGCGAATCCAAAACC  58 146
       dnaE1 2218260 .. 2218290 -  -9.1  -4.30448   AAATCCAATCTAAAA       GTCGAAAGAAAGT ATCAA ACTCTCATTCGAC       TCTAACCGCGTTTAC  80 123
      cg2337 2216946 .. 2216998 - -28.1  -4.56358   CACACTGACATAAAA TGAGCGGCTATTGTTCCTTCAGATA ATT TTCCTGAAGGAACAACAGCCGCTCA TTTTGCTGCTTAGAC 100 62
        ilvA 2214860 .. 2214881 - -15.9  -5.04325   CCGAAACTAGAAAAA           GGCCACCTC GATT GAGGTGGCC            TTCAGCTATGTTTAG 100 37
      cg2332 2212401 .. 2212427 -  -3.7  -3.07962   GCTCATAGTTGAACA         GTCTAGTGC TCTTACACC GCACTAGTC         ACTCGGGGATTCCAC  45 20
      cg2331 NONE
      cg2330 2211408 .. 2211421 -  -2.3  -4.11216   CGGGCAGCCTCAAAA               GCCCA TTGG TGTGC                ACTCCCCTGGACTCA  56 371
      cg2328 2209325 .. 2209358 -  -6.6  -2.65815   CGTATACTTAGAGCA     GCGCGGGGCCGA AAGAGCTTAG TCGGTACCGCGC      AATTACACCGACGAA  53 204
      cg2326 2208320 .. 2208330 -  -4.6   -3.6715   CCACTCAACGCCAAA                 CGCC ACA GGCA                 GCTAAAACGCAAGCT  55 418
      cg2320 NONE
      cg2318 2200974 .. 2201000 -  -2.9  -4.30576   TCTTCAGCACGAAAA         CTTAAGCAGCG GCCGG CACAGCTTCAG         AAGAAGCAAGCTGAT  59 0
      cg2317 NONE
      cg2315 2198909 .. 2198919 -  -8.2  -2.78935   ACACGGCGCACCACA                 GGCC CTC GGCC                 ACAGAAGGCGATTTA  62 233
       idhA3 2196802 .. 2196821 -  -4.2  -3.58536   AAAGTCATGGTTAAA            CCTCGATG CTTT CAGCAAGG             TTGATGGTTGCGCCG  52 1
         gip 2195973 .. 2195988 -  -4.6  -3.21924   TCATTTTGCAGAAGA              GAGCCC AATA GGGATC               TGAAATGGAGGGGTG  50 55
      cg2308 2191155 .. 2191167 -  -5.5  -3.54488   TGGCTCTAAAGAATA                CAGCC GTT GACTG                TTAACTTTGCAACCT  56 73
      cg2307 2190016 .. 2190047 -  -2.3  -4.56597   TCGGCGTGGTAAAAA     CCAGCGGCGAAGACG ATTT CATCATCGC-G-TGG      ATCAACGAAGTGTTT  65 465
        hisD NONE
        hisC NONE
        hisB NONE
      cg2302 NONE
      cg2301 2183933 .. 2183945 -  -2.6  -4.15222   ATTGGTTTCAAGAAA                CGAC TTAAG GCCG                GGAAAGAGTCCAGAT  59 429
        hisH NONE
        hisA NONE
        impA NONE
        hisF NONE
        hisI 2179959 .. 2179969 -  -2.4  -4.34402   GCTTTTACAGCAAAA                 CGTC ATT GTCG                 AAACATGTGTGGGCA  61 4
      cg2294 2179245 .. 2179263 -  -5.2  -4.43208   ACATGGCGAAAGAAA             TCAGGGTG CCA CACCCTAG             CTTTGACCTGGGGTT  69 22
      cg2293 2178301 .. 2178313 -  -4.1  -3.87576   CCACAACAACGTAAA                CCTAA CAG TCAGG                CGACAAGTAATGCAC  57 107
         lgt 2177251 .. 2177282 -  -2.1  -5.42265   TTAAATCAGAAAAAA      CCGGGCACCCACA AAACAA TTCGGGCACTCGG       TTTTTCTACCAAAAA  79 73
         pyk 2175645 .. 2175674 - -11.5   -4.7497   CCTAGCCACGAAAAA       TGCGCTGACACCA CGTA CAGTGTCAACGCA        TTTTTTGAAAGATTT 100 47
      cg2290 NONE
       glgP2 2171964 .. 2172004 - -16.2  -2.72829   GACAGGTGCTTAAAC  GCCGAAAGGCCGAGACAC ACGTA GTGTCCCGGCCTTTTGGT  AAAGCTAGTTTCGCC 100 41
      cg2288 NONE
      cg2287 NONE
      cg2286 2170618 .. 2170651 -  -8.1  -3.36273   GTCGGGCAACACCAA     CAACACCATTCCAGC AAGT GCTCGTTTGGTGTTG      AACTGCCGTTTCTAC  64 475
      cg2283 2167967 .. 2168009 -  -6.3  -3.91197   GTAGAAATGATTAAA TCCTCCGACGTTGCAGCACA ATTA CGTGATGCAG-GCCGAAGGA TCGCTCAAGAATACG  63 51
         gdh 2164723 .. 2164749 -    -8  -5.09521   GGAAGAAATCAAAAA         TCCCTGATCC TTAACGC GGATCAGGGG         TTTAAGTAAAGCGCA  90 47
      cg2275 2160555 .. 2160571 -  -3.7   -3.8046   GTGAAAAAGCCTAAA              TGGTTTC TTG GAAACTA              GTAGTCTCGATCGTC  55 23
      cg2274 NONE
        rncS 2159165 .. 2159204 -    -2   -3.5627   ATATGATCTTCTAAA  CCGCGGC-GCACCACCTCA ACT TCAGGCAGTTCAGGCACGG  GACTCCCGAAGCTTT  47 16
       mutM1 NONE
      cg2271 NONE
      cg2270 2157067 .. 2157089 -   -17  -2.88544   CTTTAGGTGGATACA           TCGGCGGACG GTA CGCCCGCCGA           CTTCGCCCCAGTGTT  93 198
      cg2268 NONE
      cg2267 NONE
      cg2266 2153124 .. 2153134 -    -4  -3.26298   ACGATTTCAAATACA                 TAAC GGG GTTA                 AAGTCTAGCGCTCCA  48 30
         smc 2149614 .. 2149654 -  -7.5  -3.06679   AACATCTGTAGCCAA CCTGCGCTGTGAGCTGGA ACATCA TCC-GTGCTCAGCGCAGG  TTTTACCCCGCCACA  59 28
      cg2263 2146050 .. 2146105 - -22.8  -5.68438   TTATCAAACAAAAAA CCGGACAGGCGTGCCAAAACTTCCGA CAAA TCGAAAATCTTGTCACGCCTGTCTGG TGCCCGCTAGGTGCC 100 59
        ftsY 2143754 .. 2143792 - -17.6  -4.19817   GGTACCCAGGCAAAA   GAAAACCACCTGCCAGAC AAC ATCCGACAGGTGGTTCTC   GCTTATCGGGTTTCT 100 39
        amtB 2142155 .. 2142172 -  -4.2  -4.56597   CGTCTCCTTCAAAAA             GACATT CGGAAT AATGTC              AGAGTGGTTTAGGTA  68 54
        glnK 2141803 .. 2141819 -  -3.5  -3.58533   TCATAAGTTTTTAAA              GGGCTGC TTC GCCGCGC              TCACCGGTACGAACA  50 4
        glnD NONE
         srp 2137936 .. 2137982 -  -9.5  -4.73388   AATTTGTAGCAAAAA CAAGTAATCGGCGCATCGCTT AGGGA AAGTGATGCGCCGACCAACTA AAGCAAAGTTACTTC 100 34
      cg2256 2137040 .. 2137055 -  -3.2  -2.76453   TCAGAACTGTAATCA              TGATCG TTTC CGTTCA               GCTGTAACTGCTAGA  43 7
      cg2255 2136144 .. 2136166 -  -3.4  -3.18118   TCAGCCCAGAAGACA           TGCTGTAGAA GCA TTCTTTAGCA           GGATTTATCGCACCA  46 30
        rpsP 2134802 .. 2134833 - -20.2  -5.37865   CTAACAACTAAAAAA      CCACCCGCCCACGA TCAC TCGTGTGCGGGTGG       TTTTTAAAGAAGTAC 100 54
        rimM 2133534 .. 2133555 -  -7.2  -3.41878   TGTGGGAATGGATAA           CGGCACGC AGATTG GCGCGCCA            GCGGTTCGGGAAGGA  61 265
        trmD NONE
      cg2248 2131553 .. 2131565 -  -2.7  -2.71144   TATTCCTTTCAACCA                TTTAC TTG GCAAA                TTGCTTCCGTGCGCG  41 14
      cg2247 2130973 .. 2131013 -  -2.5  -3.28269   AAGCTCTAAATCGAA  CGAATTTTTGCATGGAACC TCG GCTTTCGTGCAAATTTTCG  ACTGATTTCGGGTCC  45 170
       pcaB2 2129191 .. 2129214 -  -3.2  -3.52093   ACATGGCAACCACAA          TCAACGCTGGA ATT CCCAAC-TTGA          TTAAAAGATTGCTCC  50 145
      cg2243 NONE
      cg2242 NONE
      cg2241 2124396 .. 2124407 -  -7.2    -3.214   CTGATTAGACCAAGA                CGCC CCCT GGCG                 AATCAGTCCTTGGCC  60 125
        rplS 2119607 .. 2119641 -   -18  -4.86861   CAAGAAACAAAGAAA     CCCCCAACCAATCACT TAA AGTGACTGGTCAGGGG     TCTGTTAAGTACTAG 100 65
        lepB NONE
        rnhB NONE
      cg2229 2116147 .. 2116174 - -10.7    -4.386   TAAGGGTTGACAAAA        GACGCATTCGA TCAATC TCGAATACGTC         TTTTCAATAAGCAAT  91 162
      cg2228 NONE
      cg2227 NONE
      cg2226 NONE
        xerC 2111707 .. 2111732 -  -6.9  -3.05384   TCCTTGGCCATCCAA         CCACTAAATTC CCTG GACTTCAGTGG          GGCGCAAAAATAGGT  54 103
        rpsB 2110023 .. 2110073 -   -17  -4.56597   CTGGCTGCCCAAAAA GCCCCCACGGCGATGAAATTTTAA AAG TCAAAGTTCCATTGTCGTGGGGGC TTTAAATTGGTCAGC 100 70
         tsf 2108933 .. 2108962 -   -15  -3.45945   TCCACGCAGAATGAA       GCCCCACGCACC TGAATC GATGCGCGGGGC        AACCTTCTAAAGTGT  93 113
        pyrH 2107980 .. 2108008 -  -8.2  -2.97771   TTTATAAGACTAAAT        GTATCAGGACTC GACCA GAGTACCGATAC        GTTCACCGCTGATGG  63 0
         frr 2107267 .. 2107303 -  -7.2  -4.78077   TGCAAGCAAAAGAAA    GCGTCGTTTCCCCGCC CAATC GACGTTGAAACGACGT    AATTCTTAAGCCATT  83 55
        cdsA 2106212 .. 2106246 - -25.2  -4.70659   TTTGACAGCCAAAAA     GGCGCTGAGGTGCACA CGT TATGCACCTCAGCGCC     TTTCAAGTTTTTTGA 100 61
      cg2214 2104443 .. 2104488 - -27.3  -2.78547   GCACCTCACCAACGA CAAAAGCCCGTTGTTTTCGCA TTTT TGCAAAAACAACGGGCTTTTG AGCTTTGAGGGCTTA 100 38
      cg2213 NONE
      cg2212 2101827 .. 2101871 - -27.5  -4.57569   CTAGTTTTTTAAAAA GAAAATGCGGGTGCTTCGAGA TTT TCTCGAAGCACCCGCATTTTT CTATTTCACGTGAGT 100 26
         dxr 2099956 .. 2099968 -  -7.7  -3.32844   CTCCTTAGCTTACAA                GTTGG TTG CCAAC                CGGTTGATCAAAGCA  64 7
      cg2207 2098598 .. 2098626 -  -4.6   -4.3739   CATGCTCCTAGAAAA       GGAAGCCGCACAA AGGT CTGTGT-GCTTCC        GGACAACGTTCTGGG  67 115
        ispG 2097352 .. 2097380 - -13.9   -5.1675   TTACCCATCAAAAAA        GCACCCGACTAAC CAA ACCAGTCGGGTGC        CTTAATTAACCAAAA 100 42
      cg2201 NONE
      cg2200 2093225 .. 2093238 -  -2.3  -2.76171   ATGGAGTGAAGATTA               GCAGC GTGC GCTGG                TGTGATCGGTTACCA  40 53
         pbp NONE
        map2 2090220 .. 2090240 -  -2.4  -3.53811   GGGATGCGTCGTAAA            GCGTCCAC GTCAA GTGGCTGC            ATGGCTGGTCGCGCT  47 191
         mqo 2083840 .. 2083856 - -12.3  -2.52933   TTCCAACCCATGAAG              GCGGAGA TTG TCTCCGC              AGGTGAAACCTCAAC  78 80
      cg2191 2082592 .. 2082602 -  -5.4  -4.47551   AGGGAATCTAGAAAA                 GTTC CAC GAAC                 TCCTCGCTGCTGTCA  70 187
        cobA 2080447 .. 2080463 -  -4.3    -4.386   CAAGTGTCTATAAAA              GGGAGGA AAC TACCCCC              ATTCTTAGGCGATCT  65 43
      cg2188 NONE
      cg2187 2078086 .. 2078109 -  -4.4  -4.36914   TCCGGCGGCACAAAA          CTGCCCACCA AAAG CGGCGAGCTG           CCCACCATGAAGGCG  66 352
        proS 2075784 .. 2075831 - -15.8  -4.82855   CACTAAACCCAAAAA CACTTCTGCCCCGGTTCAAGA AATTCGA TCTTGAACCGGGGCAGA-GCT TTATTGTTCAGAAGA 100 42
      cg2179 NONE
        nusA 2067392 .. 2067414 -  -5.5  -4.13767   CTTGTGAGCCCAAAA           CCGGTACGA GATTT TCATGCCGG           TTCAAGCGACTTTTA  64 38
      cg2177 NONE
        infB 2063673 .. 2063729 - -10.2    -4.731   AAGGTAGGAACAAAA CAGGT-GTGCA-AAGGGGCTGGCCTTCC GTT GGAAAGCCAGCCCCACGTGCATGACCCC GGGCTAGTTATGCCC 100 55
        rbfA NONE
      cg2174 2062105 .. 2062118 -  -4.5  -2.87211   AGTCGTTGTTAGACA               TCGAC ATGC GCCGA                GCTTCGCAAAGACTC  47 5
        dinF 2060777 .. 2060788 -  -5.8  -2.84602   TGCAGTCCAGCAAAT                GTGG TTTG CCAC                 GCGCCGAAGCTAACG  52 35
      cg2172 NONE
        pptA 2059122 .. 2059143 -  -7.2  -3.83998   TCATTGCAGACCAAA           GACGCCCC GAAAAA GGGGCCTC            TTGGTCTAATATTCA  69 147
        ribF 2056944 .. 2056971 - -10.6  -3.33162   CACCCGATGTGACAA        GCTTGATGGCCGG TGA CCGGCC-TTAAGC        GCTGGGCTGGGTGTC  75 20
       iunH2 2055842 .. 2055857 -  -4.6  -3.30124   GTGTACTTTTCACAA              CTGCTG CGGA CCGCAG               TCGCAAAACCACCTT  52 94
        rpsO 2055422 .. 2055458 - -13.7  -4.44974   GGAAACGCGAGAAAA    CCCGCTTCCCCACCACT TTA AGAGGCAAGGAAACGGG    TTTAAAAGACTGGAA 100 50
        gpsI 2052899 .. 2052937 - -21.3  -5.07275   CTACAGATAGAAAAA   TGTGGCGCTAAAACCTC GCAAT AAGGTTTTAGCGCCACA   TTTATTTTTAGCCCG 100 67
        dapB 2051234 .. 2051245 -  -5.8  -2.90496   CCGCTGCTGAAATGA                GCCT TTAC AGGC                 CTAGGTAATGCTCAA  52 18
      cg2162 NONE
        dapA NONE
      cg2160 2047104 .. 2047150 - -19.5  -3.89881   ATCAATGTGTAGAAA CG-CGTTGAGCCCGCGGCACCCA GGT TGGGTGCTGCGGGCTCG-CGACG TCGAAAAGCGAAATG 100 44
      cg2159 NONE
        ftsK 2042966 .. 2043002 -  -9.6  -4.56153   CCATGACAAAAAGAA    CCTCCGGTTCTT GGTTAGACAATTT AAGAACCGGAGG    TCTCCCCCACCCTTG  91 364
        terC 2041794 .. 2041825 - -22.4  -3.57144   CGTCGTATGGCTAAA      GGGCCAGCACCGAA ACTC CTCGGTGCTGGCCC       TTTATTTTAAGTAAT 100 45
       pgsA2 NONE
      cg2153 2040038 .. 2040056 -  -8.2  -2.74263   AGTTTACCTGGAAAC             TTGAGTCA CTG CGACTCAA             TATGGTCAATCAGCA  61 12
      cg2152 2039612 .. 2039652 - -23.6  -3.74526   CTATGAAGCCAACAA  TGGGCGTCGAAAAGCAAT CTTTT ACTGCTTTTCGACGCCCA  CCCATGCGCTTAGAC 100 35
      cg2151 2038548 .. 2038579 - -14.5  -3.93383   TCAACACATAGCAAA      GGGGGCTCGTACT AACGAA AGTACGAGCCCCG       CTTTTAGTCTGCTGT 100 48
      cg2146 NONE
      cg2145 2035247 .. 2035259 -  -7.7  -2.84218   CACTGACTAAAACAG                CACTG CAG CAGTG                ACCCCTACTTACTTA  59 206
        recA 2033972 .. 2034017 -  -9.2  -4.72272   TTCGTTGACGAAAAA GCAGGAACAAGCCACATCA TGGTTTAAG TG-TGTGGATTGTCCCTGC TTTGTTAAAACTGGT 100 43
        recX 2033231 .. 2033242 -  -5.8  -3.28416   GAGCAGCCAGATCAA                GGTC TGGA GACC                 AAGGACAATGTCAAT  54 127
        miaB NONE
      cg2134 2027123 .. 2027153 - -13.4  -4.18018   GGCGGGCACGGAAAA       GCGGTTGACCAC TTGTATC GTGATCAACCGC       TTGAACTAGAACTTA 100 38
      cg2131 NONE
        miaA NONE
        dapF 2021854 .. 2021873 - -10.7  -2.72511   TGGATGCGCGTAAAG            CGGCCCA GAAACT TGGGCCG             AACTACAATCGCGAA  72 43
      cg2126 2018662 .. 2018692 -    -7  -2.80492   CACGAGCACTAATTA      TCGAC-TCCCAAG GGGGCT CTTGGGAAATCGA       CAGTTAGGCAGAGGT  57 29
        uraA 2017313 .. 2017345 -  -8.3  -3.67481   CTATACAGAAATGAA      CACGTCCCGCACG CGGAAAC CGTGCGGGCCAAG      CTGCATACTTTAGCA  71 46
      cg2124 2016704 .. 2016743 - -15.8  -5.38549   CCCAAATAAGAAAAA  TCCCCTACCCCAACGC GGATCAAA GCGTAGGGATAGGGGA   AATTCCGGGTGAATC 100 42
        ptsI 2009615 .. 2009644 - -15.9  -4.69664   TAGACCACGCAAAAA       GCCTCAAATTCCC ACAC AGGAATTTGAGGC        TTTTTAGCTCAACAG 100 45
      cg2113 NONE
      cg2112 2005273 .. 2005287 -  -2.8  -3.88291   GAGCAGCTGGAGAAA               CAGCTC AGT AAGCTA               CCCGCTGCGCGAGCC  54 214
      cg2110 2000249 .. 2000294 - -13.3  -4.93968   AGCTACAAGCAAAAA GCCCTTTCCATTGATGCACAC CAAC GTGAGATTCAAGGGAAAGGGC TTTATTGATTGCAGA 100 53
      cg2105 1993987 .. 1994002 -  -7.6  -3.91716   CCATGCTGCAAAGAA              GAAAGC TTAA GCTTTC               GGATCGGGGACGTGA  70 16
      cg2098 NONE
      cg2097 1986242 .. 1986274 - -15.8     -2.89   ATGCCCAGACAAGGA      TACCCTCAACACCT TGAGC AGATGTTGAGGGTA      TGGATATTGCAACAA 100 53
      cg2096 1985587 .. 1985622 - -10.6  -4.51196   CTCAAATGGAGAAAA    GAAAACCCTATGAC TTTTAGCT GTCACAGGGTTTCC     AATCAAATTAAGCGA 100 33
      cg2095 1984157 .. 1984190 - -19.7  -4.43844   CCAGTAGTTAGAAAA     GGCGCTCACCTCCAA AGCT TTGGAGGTGAGCGCT      TTCTTGTTCGACTCG 100 42
        suhB NONE
      cg2089 1979262 .. 1979289 - -11.3  -4.44667   CTCTCGAACAAGAAA        CCCCGTTTACC TCAACT GGTAGACGGGG         TTAGTTAATTTCCAA  91 61
      cg2088 1978539 .. 1978550 -  -5.8  -3.06261   TCTCAATGTCCAATA                CGGT GATC ACCG                 TCGAGCAAGACGCCG  52 396
         dut NONE
      cg2085 1976812 .. 1976822 -  -3.2  -3.63627   GCGGGACAGCGCAAA                 GAGT TTA ACCC                 TACTCTGCGTTGGGG  53 25
      cg2084 1975406 .. 1975423 -  -3.4  -3.29511   CGGACGGTTGTACAA             GTATCG GGCTGG CGACAC              TTTTGTGCAGGTGAC  48 109
         dxs 1973393 .. 1973414 - -12.9  -3.84719   AGCTCTAAACCTAAA           GCCCGCGGC TAAG GCTGCGGGC            TTCGGTGGAGGGCGG  93 58
      cg2079 1970518 .. 1970544 - -15.2   -4.4078   CCTCCCCAACCAAAA         GAGCCCTGGACC ATT AGTCCAAGGCTC         AATCGTTTAGAAAAG 100 47
      cg2072 1965736 .. 1965753 - -12.7   -4.0251   AGGACCACAACTAAA             CCCCCTG TAAA CAGGGGG              TTTTCGTCGTTTCAT 100 100
       int2' NONE
       'int2 1964555 .. 1964569 -  -6.4  -3.74519   AAGAGCTGGATGAAA               GAGGAA ACG CTCCTC               TTTTCTACCCGAAAA  63 62
        psp1 NONE
      cg2068 NONE
      cg2067 1961194 .. 1961228 -  -6.5  -3.28712   CTTCCGGGGTCACAA    CATCGTCGC-CACCCTA CAC TGGGGTGAGC-ACGACG    TGATCTCAATACTCC  59 31
      cg2066 1959843 .. 1959885 - -20.9   -3.0218   ACACACTTAGACACA GCAAAACCCTTCCC-GGAAG AAAA CTTCCCGAGAAGGGTTTTGC ACTCAACCAATCTGC 100 59
      cg2065 1957551 .. 1957591 - -13.4  -4.67353   TTAGGCATGCAAAAA GCAGCTCGCTCCG-GGGTA CGAA CACCCTCGAAACAAGCTGC  TTTAATTCTTAGCGC 100 106
      cg2064 NONE
      cg2063 1953045 .. 1953071 - -17.4  -5.25893   ACAGACATGAAAAAA         CAGGCTGCTGGA TCA TCCAACAGCCTG         CATCAAACTCCAGGT 100 42
      cg2062 1950438 .. 1950465 -   -15  -3.59738   CACTACACGTGCAAA        GCACCATCTCAA CACA TCGAGATGGTGC         TTATTTATTCACCAC  93 50
        psp3 1948479 .. 1948528 -  -3.1  -3.86194   AATCCTGCTCAGAAA GGAACAAGAGAA-T-CAGCTTGT CGGAAT ACATGCCGCAATTCTCCTATTCC ATTCCTTATGTTAAC  54 36
      cg2060 NONE
      cg4007 NONE
      cg2059 NONE
      cg2058 1946930 .. 1946942 -  -6.3  -2.73441   CACCACTTTCTAAAT                TAGAG ATA CTCTA                TGCCACCTCACAGTA  53 147
      cg2057 1946026 .. 1946044 -  -6.7   -3.7278   CCACAAAAGCAAACA             CCGGATC CACGT GATCCGA             GAGCCGAGTACCGCT  63 58
      cg2052 1943082 .. 1943096 -  -2.8  -5.14965   ATGTTTACTAAAAAA               CTCCAA ATT TCGGAA               TGAGCGCCAAGAATC  74 130
      cg2048 1939781 .. 1939798 -  -2.6  -3.93383   GCAACACAGATTAAA             GCACTC GATATT GAGAGC              TTTTACAGCTGACCA  54 227
      cg2047 1938828 .. 1938846 -  -7.4  -4.29929   ATCAAATTGAAGAAA             TCCTCGAC ATT GTCGATGA             AGCGCGGCGAGATCG  77 134
      cg2043 1936295 .. 1936348 -   -22  -2.87211   ACTGCCCTTTAGAGA TGCCACTGCATGTCACTCCACTAC GGCAAG ATAGTGGAGTGACATGCAGTGGTT TTTAGCTGAGATTTC 100 117
      cg2042 1934877 .. 1934912 -  -9.8   -3.0806   CTGAAATTGTGAACA    GGTTATGCTCCAG-CGC TCT GCTTCTGGAGCATAACT    CACCATCTGAGGGAG  69 104
      cg2041 1933792 .. 1933804 -  -3.5  -3.05596   TATCCTCTCATTCAA                TTTTT TCT AAAAA                CTCGCCAATGGGGGT  45 63
      cg2040 1933415 .. 1933427 -  -4.8  -4.16681   AACACTACGCCAAAA                TGGG CTTTT CCCA                ATCAACGTAGGGCGG  64 2
      cg2039 NONE
      cg2038 NONE
      cg2037 1930404 .. 1930452 - -19.9   -4.3534   TCGTAACGACCAAAA GCACCGAGAACAGATGCAACT CAAGCCC ATTTACATCTGTTCTCGGTGC ACTCGTATTTATAGC 100 101
      cg2034 1928329 .. 1928362 - -16.9  -3.07013   TACGTCCTTAATATA     TACAGCAGTCGTGGT GTGG ACCATGACTGCTGTA      GAAGTCTCCCCCTGC 100 377
      cg2033 1927668 .. 1927697 - -13.7  -4.74706   CTCAAGACGTAAAAA       CCACCCTGTACACC ATC AG-GTACAGGGTGG       TTAAAGCGGGGTGCT 100 56
      cg2032 1922969 .. 1923006 - -17.9  -3.23183   TCAGACAAGAGCTAA   CACAACGACCGCAGAGA TCCC TCTCCACGGTCATTGTG    TTTTACACGCTATTT 100 35
      cg2031 NONE
      cg2030 NONE
      cg2029 1920122 .. 1920132 -  -3.2  -4.10007   ACAACGGCTGCAAAA                 GAGT TGA ACCC                 CATATCAAGAGCCGC  58 65
      cg2028 NONE
      cg2027 1918682 .. 1918719 - -17.9  -2.83403   CCTGCCCGATTAAAG   GCTCAGTGGCCAATCAGC TTA GCTGATTGGCCACTG-GA   ATTGGGGCAAGCACT 100 104
      cg2024 1915956 .. 1916004 - -22.8  -3.88731   GAAGAGTATATTAAA GGCATAAAGAATCCCCATACAC TTTGC GTGTATGGGGATTCTTTACGTC ATCAACTAATCAAAT 100 215
      cg2023 1915394 .. 1915421 - -12.8    -5.186   CAAAACATACAAAAA        GCACACCCTCAG ACAT CTGAGAATGTGC         TTTTTGTGCGGTGCT 100 46
      cg2022 NONE
      cg2021 1912045 .. 1912083 -  -9.5  -5.00895   GTTATTACACAAAAA  CGGGGTGCACAAGC-GCC AACC AGCAGCTCGCACGCCCCG   TCACACCAACCCAGC 100 53
      cg2020 NONE
      cg2019 1910204 .. 1910238 - -18.8  -4.91977   TATTAAAAGACAAAA     CCCCCAATAGCTAGTC ACC AACTAACTATTGGGGG     TTGCCCCAGAAACTT 100 41
      cg2018 1909433 .. 1909457 -  -4.4  -2.71144   CAGGCGTGGTAACTA         GCTAGTTGCGAG CTG CT-GCAAC-AGC         GTCGTTGAGGGCGTC  44 2
      cg2017 1908100 .. 1908111 -  -2.2   -3.0264   AAATCGGCGCCAACA                GCAC AAAC ATGC                 TTAAAGTAGCGCCGA  42 47
      cg2016 1907379 .. 1907418 -  -9.3  -3.50853   TTTCTTTAACTACAA  CAACAGCGCCCCCACCA AAAAAA CGGTAACGACGCTGTTG   CTTCTCTTGATGCCT  71 49
      cg2015 1904530 .. 1904562 -  -7.1  -4.84642   TTTAAATTAATAAAA      GAACACTTCGACTTA ATT CATATCAAAGTGTTC      TTTTTTTTTAATCAA  85 45
      cg2014 1903427 .. 1903457 - -14.1    -4.053   ATGATCTGAGACAAA       CACCCCAACAATC AAAAA GTTTGTTGGGGTG       TGGTGTATTGCGCCT 100 42
      cg2012 1902486 .. 1902526 - -19.9  -4.89966   ATAGCTAAAAATAAA  CAACAACCCCGCTCCCAGC ACA GCTGAAAACGGGGTTGTTA  TAAAGCGCTTACGCT 100 34
      cg2011 NONE
      cg2010 1900661 .. 1900677 -  -2.4  -3.24122   AAAAAGTTAATTGAA              TTTAAT AATTA ATTAAA              TACTACACTTTATTA  43 50
      cg2009 1898749 .. 1898797 - -17.9  -4.14739   CTACGTATTCGAAAA CTATTAAAGTCGCGTAATTAATA TAA CACTAATTACGCGACTTTAATAT TGAGTTTCTTTATGT 100 71
      cg2008 1896139 .. 1896170 - -19.6  -4.03234   TTTTTTCTATACAAA      TGCCCGCCACACAA TCAC TTATGTGGCGGGCA       TCAACCCAATCGCCT 100 63
      cg2007 1894827 .. 1894852 -  -4.7  -4.32201   GCAATTAACCTAAAA         GTATGCGCTTG TCAC CAAACGCACAG          GGCCTTAGTTACCCT  67 30
      cg2006 NONE
      cg2005 1891484 .. 1891511 -  -4.2  -3.56844   TGTATCAATGAAACA        GTTTCTTGCAACT TTA AGCTGCAAG-AGC        GTAGTTTTTCGCTAC  52 11
      cg2004 NONE
      cg2003 1889111 .. 1889141 - -20.6  -5.60689   CCACACAACAAAAAA       CAACCCCCTAAGGA TAA TCCTCAGGGGGTTG       TTCTGTTTCGACTCA 100 41
      cg2000 NONE
      cg1999 1883881 .. 1883925 - -10.3   -5.1861   GCCACCACCAAAAAA CATACAAACACCGCTGTTGA TTACGT TCAACAGCGGTGTTTTT-TA TCGCTCACGACACTT 100 39
      cg1995 NONE
      cg1994 NONE
      cg1993 NONE
      cg1992 1870064 .. 1870115 - -21.2  -3.65902   CTGATGCCATGTAAA TAACCCCCGTATCAAGATC-ACTGC CAC ACAGCAGCTCTTGATACGGGGGTTA TTTTTTTGCTCAACA 100 50
      cg1974 1851892 .. 1851918 - -12.4  -5.37345   TCTAAGCACAAAAAA         CAGCCATCAACA TAA CGTTAATGGCTG         TTTTTTTAACCCTCT 100 50
      cg1966 1847705 .. 1847733 - -13.9  -3.63627   CCGGCATAGCGTAAA        CCCCCACTGAG CAACAAT CTCAGCGGGGG        CGATCATGAATTAAT  95 94
      cg1957 1835543 .. 1835580 -   -20   -4.8269   CATAAGCACCAAAAA   CAACCCCCAACAGCCT CTACAC AGGCAGTTGGGGGTTG    TTGCTATGTTTGTGG 100 63
      cg1954 1830974 .. 1830993 -  -7.2   -4.4267   TGGGAAAACGCAAAA            CCGTATAC ACGT ATATACGG             CTGAAATCGGCAAAA  76 189
tnp14a(ISCg14a) NONE
tnp14b(ISCg14a) 1827135 .. 1827146 -    -3  -3.12505   ATCGTACAGGGAAGA                TAAG TCGC CTTA                 TTGATATCGCAGCCC  45 99
      cg1949 1826418 .. 1826457 - -12.2  -5.29782   CACATCCACAAAAAA  TAACCCTCGTAGTAGCTT AAAC AAGCTGCTGCGGGGGTTA   TTTTTTTACTTTTAC 100 215
      cg1945 1821628 .. 1821643 -    -4   -2.6675   TATGCCAGAATTAAT              TGAAGT CATG ACCTCA               GCCTCATCAATCGAC  44 32
      cg1944 1821116 .. 1821159 - -14.8  -3.19463   TCCACTACCGATTAA GGCGATTGGGTACCGGAATTC CAG AAAGTC-GGTACCCAATCACC TTAATCGGTTTCTTA  91 83
      cg1917 1803588 .. 1803623 - -16.2  -2.60763   CCCACACCGCATAAC    CCCCCTGCATAGGCTGA TGT CCAGCCTGTGC-GGGGG    TTATTTTTTCAACTG 100 26
      cg1911 1799465 .. 1799479 -  -2.8  -4.44667   CCTTCCAACAATAAA               TCCGAG CAA CTCAAA               AAATTTCACACATTA  62 38
      cg1910 1799154 .. 1799170 - -12.3  -3.99374   TGTGATTAACAAGAA              TGCCACC ACC GGTGGCA              CGGCACACACTGTTC  90 174
      cg1902 NONE
      cg1901 1791763 .. 1791810 - -16.6  -4.46212   GGTGTCAGGACAAAA GCCAAAACCCTTAACCTGATAT AGGT ATAACAGGTTAAGGGTTTTTAC GCAGATGAGAACTGT 100 145
      cg1897 NONE
      cg1896 1787136 .. 1787158 - -12.2  -5.50313   CAGAAAACTAAAAAA           CCTTTAAGAA AAT TTCTTAAAGG           TTTTTCTTCATGCTG 100 68
      cg1895 1784293 .. 1784321 - -20.5  -3.66896   GGCACACATACACAA        CAACCCCTAGAGA ATA TCTCTAGGGGTTG        TGTTCCGACTTTAAT 100 67
      cg1893 1782381 .. 1782420 - -22.4  -5.00895   TGCAGGAGACAAAAA  GAAACCCCGCGACTGA GAGTTAGA TCAGTCGCGGGGTTTC   CCGAATATAAACAAT 100 93
      cg1892 1781881 .. 1781893 -  -5.5  -4.12599   AACAAGCCCTTAAAA                CACGC CTA ACGTG                CACTTAAGCAGGCAG  64 108
      cg1891 NONE
      cg1890 1779520 .. 1779566 - -28.6  -4.13767   TTCTCTAGTTTAAAA TACCTAGTTCTTAGATGAAGTT TGA AACTTCATCTAAGAACTAGGTA TTAATTACTTGCGTG 100 30
      cg1884 1775903 .. 1775919 -  -2.3  -3.73995   CCTGCGACAAAAAAC              TTCTTCA TGG TGAATAA              ACCCTCTTATTTCTG  50 32
      cg1883 NONE
      cg1881 1774083 .. 1774099 -  -6.5  -2.80991   AGTTAAAGAAACTCA              CAGCCGG TGG CCAACTG              TCGTTCCACATCCTA  54 53
        thrS NONE
      cg1879 NONE
       pgsA1 NONE
      cg1877 NONE
      cg1876 NONE
      cg1875 1767924 .. 1767945 - -14.5  -3.59252   GTGGATTAAACAACA           GCCTCCTTC ACAT GAAGGAGGC            TTTTTTACATTTAAG  93 36
       tesB2 1766290 .. 1766308 -    -6  -3.09202   AGAGATAGCTCAATA             CACCAC CAAATGT GTGGTG             CGCCGTGTGAAAATT  53 201
      cg1872 1765387 .. 1765442 - -18.5  -2.72471   TTTTTAGCACACAAT TGCGATCACCCCGCTATCCTCTGC GTTTTAGCT GCAG-GGATAGCGGGGTGAACGGA GTGCGGAAAATACGA 100 42
        ruvC NONE
        ruvA NONE
        ruvB 1762869 .. 1762893 -  -4.9  -3.11768   CCAGACCATGGAACA          TCCTGGCCACC TAA GGTGGCTAATA          ATCGCCGATGGTGCC  50 20
        secN 1762417 .. 1762458 -  -5.1  -4.18367   GAGTAGATATATAAA CAGCACCCTTGCCCACA GAAAGTAA TGAGCAAAAGGGTGCTG  AATTATTATTAATTT  66 41
        secD NONE
        secF 1759010 .. 1759034 - -11.5  -5.96219   GACGCACAAAAAAAA          TCCCGCAGA ACGCGAG TCTGCGGGA          TTTTTCTTCGTTCTC 100 49
      cg1864 NONE
         apt NONE
         rel 1754030 .. 1754045 -    -9  -4.44284   AATCCAACACCAAAA              CCGTGT CAAC ACACGG               TGGTTGAAGCCCAAG  83 64
      cg1856 NONE
        hisS 1749410 .. 1749436 - -11.6  -4.43012   AGCCTAATAGGAAAA         CCGCCAACCCAC ATC GTGAATTGACGG         TTTTTTACTTATGAA  93 45
        glpD 1747639 .. 1747680 -  -5.2  -3.86252   GCTGACCAAATATAA GGAAACGTCCCTTGGTGGTT TGGC AACCACCTTGGG-C-TTCCC GGTGTCGATGACGGA  61 44
      cg1845 NONE
      cg1844 NONE
      cg1843 1737338 .. 1737352 -  -3.4  -3.62096   TCGCAGCAGCGCAAA               GACGCG TTC CTCGCC               GGCTACAACACCGGC  51 143
        aspS 1734413 .. 1734441 - -12.6  -4.58424   GAGCACCATAGAAAA       TGGGGGTGA-GTT AGAT AACATCACCCCCA        TTTCATTCTTAATTA 100 38
      cg1840 NONE
      cg1839 NONE
        alaS 1728793 .. 1728823 - -16.9  -3.28785   TTCTAAAACATGCAA       TGCCGGGGTTCTC GTCGT GAGAACCCCGGCG       TTATTTTTTAGGGCC 100 53
      cg1837 NONE
      cg1836 NONE
       aroE3 NONE
      cg1831 NONE
      cg1830 1722424 .. 1722447 -  -4.6  -4.08064   AAGGGCTTTTTAAAA          TTGCTTTTCG ACGT CAAAAAGCGA           CATAACTGCAGGCAC  62 15
        aroC 1721113 .. 1721130 -  -4.2  -3.10164   TGATTGATGATCTAA             GTGAAT TTGATC ATTCAC              TTCATTACGCTCCAT  48 30
        aroK 1720537 .. 1720567 - -10.5  -4.33153   TGTAATAGGAAGAAA      CCGGGCAGCCCAAT GTTA ATCAGG-TGCCCGG       TTTAATTAATCGATT  90 31
        aroB 1719356 .. 1719366 -  -5.4  -2.60032   CTCTCCTTAAAAATT                 CACT GAA AGTG                 GGTAACTTCTAGTCC  48 63
        pepQ NONE
         efp NONE
        nusB 1716784 .. 1716830 - -20.2  -3.28791   AGTCCCCTCTCACAA CGAAGCGCCACCCACCCCTAAA TTT CTCCAGGGTGGGTGGCGCTTGG TGTTAGCCAGAAAAG 100 43
        pyrR NONE
        pyrB 1711857 .. 1711878 -  -4.3  -2.57344   TACCTTTTCTAGAAT           TTCGCGATC AGAT GGTCGCGAT            TAGATAGTCGCGTCA  44 25
        pyrC 1710437 .. 1710451 -  -7.2  -2.55015   AGTTTATTCAATTCA               TTGCAT TAT ATGCAA               TGTGGCGCGTGCATA  56 56
        carA NONE
        carB NONE
        pyrF 1704935 .. 1704960 -  -3.3   -4.1585   GCAGAACCCCTAAAA         GCTAAACCTGCA GGT CACAGGCTT-GC         AATTAAGGGCCGTTT  60 47
         ihf NONE
         gmk NONE
      cg1809 1703426 .. 1703473 - -10.9  -4.56775   ACCTGCCGCCAAAAA TGCAAAA--CACCCACCGCAAGT GACA ACTCGCGGTAGGTGATTTTTACA ACTGTGTGAAGTTAT 100 49
         dfp 1701924 .. 1701939 -  -3.3  -3.56985   TACAAAAAACCAATA              TAGAC CAAGCT GTCTA               AAACTGCAATGTCAG  50 59
        metK NONE
        priA NONE
         def 1697905 .. 1697919 -  -2.7  -3.23708   TTCCGGCAAAAACTA               GGCGC ATGAA GTGCC               CTTTCCACTCATTAT  45 37
         fmt NONE
         fmu NONE
         rpe NONE
        ribG NONE
        ribC NONE
        ribA NONE
        ribH NONE
        ribX NONE
        uvrC NONE
      cg1794 NONE
      cg1793 NONE
      cg1792 1685303 .. 1685325 -  -7.1  -4.42062   TAGCGGGGAAACAAA           GATTTCGCA GCAGA TGCAAAATC           ATACAGACACATTCA  76 282
         gap 1684000 .. 1684033 - -24.7  -4.74917   ATTAAAGACACAAAA     TAGCCCGGGGTGCGC CGAG GCACACCCCGGGCTA      TTGGGATGACACATC 100 81
         pgk NONE
         tpi 1681667 .. 1681698 - -13.8  -5.39721   GCATGAGATAAAAAA      TCACCCAGCAAAAC AGGT GTTTAGCTGGGCGA       TTGATTTCGATGGCT 100 124
         ppc 1678777 .. 1678801 -  -6.4  -2.57132   TTGCCGTTTGAGAAC          CCAGGTGAAC CTTAT GCCCACCTGA          TTTCGAATAACTTTA  52 75
        secG 1678468 .. 1678494 - -12.3  -5.28315   ACAAAACCCAAAAAA         GCGGCTCCCCT ATGAA AAGGGAACCGC         TCTTTTTAAGCTCGT 100 44
         amt NONE
         ocd NONE
       soxA' 1674698 .. 1674715 -  -7.7  -4.13945   ACCCCTACCCGAAAA             TTCCGGA CCCG CCCGGAA              CCGGGATCAGGACAT  75 40
       'soxA 1672629 .. 1672682 - -21.2  -4.31737   AAAAGCACTAACAAA CTAATCCGGGTGCGAACCTTCATC TGAATC GATGGAGGTTCGCACCCGGATTTT TGGCTCAGCGTTAGA 100 80
        ctaB 1664036 .. 1664072 - -13.8  -4.92363   AAACACGCATAAAAA    GATCCTGGTTAGCCTC GCGGT GAGGTTAGCCAGGATC    TTTTCGTCGAAAAGC 100 47
      cg1765 NONE
        sufB NONE
        sufD NONE
        sufC NONE
       nifS2 NONE
      cg1760 NONE
      cg1759 1648621 .. 1648655 -   -20  -3.75657   CCAAATATGCAACAA     CCCCGTGTCGCACAGG AAA CCTGTGTGGCACGGGG     TGGCGTCGATAAGCA 100 46
        nanH 1645716 .. 1645728 -  -6.9  -2.58714   GTCGACACCAATGCA                GCCGG CCT CCAGC                CACGACAGGTTGAAC  53 79
      cg1754 NONE
      cg1753 1642415 .. 1642440 - -14.8  -3.39018   CCAGCAGCTGAAATA         GCCCGCATGA TGAAAT TCATGCGGGC          AACTTGCGGGCGGCT  95 95
      cg1751 1641343 .. 1641358 -  -3.2  -4.20354   AATTGAATGGCAAAA              CGCCCT GACT AAGGCA               GACAGGTATGCAAAC  60 287
      cg1745 1637487 .. 1637499 -  -5.5  -2.72991   CGATACTTCGAAGTA                TCCGC GCT GCGAA                AAGAACTCTTCACCA  47 234
      cg1741 NONE
      cg1740 1631715 .. 1631731 -  -4.3  -2.87344   GATTGGTCGCACACA              CCCCGAA GAT TCCGGCG              CCACCACAGTGTTGC  46 425
      cg1736 1626726 .. 1626759 - -13.9  -4.84914   AGTTACATAACAAAA     GGCCAGAGCGTGCAA GGTT TTGCATGTTCTGGCC      TGCATGAATGGCTGA 100 158
      cg1735 1624496 .. 1624515 -  -2.8  -4.11623   TAGGAGGAAACTAAA            TGAG-GCGT ACC ACGCTCTCG            GTCATTCCGCTCCAG  56 1
        hemH 1623097 .. 1623125 -  -4.4  -2.79501   CAGATTTTTACGACA        CCCCGGGGCTTC CCTAT GCAGTCCCAGAG        AGGTCGGCGAAGCTT  45 205
      cg1732 1621618 .. 1621639 -  -4.3  -4.65895   CTCGCCACGCAAAAA           CACACCCGA AAAA TCAGGCGAG            GACGTCCTCTTTACT  68 17
      cg1731 NONE
      cg1730 1619743 .. 1619769 - -16.7  -4.18674   TTTAGACACAAATAA         GGCGGGAAACA TCTAG TGTTTCCCGCC         TTTTCTTATGCCTGA 100 41
        mcmA 1615919 .. 1615929 -  -3.2  -3.09834   GACGTCATGATTTAA                 GCTC CCA AAGC                 ATCTAGCAGGTCAGC  46 11
        mcmB NONE
      cg1724 1612534 .. 1612572 - -11.9  -4.66833   CCGGAAGCGCAAAAA   TCTACCACAGACTGC AAGTTTTCA GCATTCTGTGGTAGA   TTTTCGCATATTTGT 100 67
        tetA NONE
        tetB NONE
      cg1718 NONE
      cg1717 1606241 .. 1606283 - -20.7  -3.94409   CAGATCACCTAGAAA CGCCAAAGGCCCCGCAAGT ATCAA ACCTGCGGGGCCTTTGAGG TACCTGTTTCCTATT 100 36
      cg1714 1603281 .. 1603334 - -22.7  -2.61872   AAGAACTAAACAGAC CAAACACACGTGCCAGGATCTTGCTG AAA CAGCG-GATCTTGGCACGTGTGTCTG TCTTTTGTCTGTTCT 100 86
        uppP 1599165 .. 1599187 -  -6.3  -5.42514   CCACAAACCAAAAAA          TCCGCCAACA CGAA TGC-GGCGGA           TTTTTAAGATGTACA  93 47
        cysS NONE
      cg1708 1597258 .. 1597287 - -14.3  -4.64334   AATCCTCCAACAAAA       GCGCCATCCCAGC CTCA ACCGGAATGGCGC        TAAAAAACTTCTACT 100 46
      cg1704 NONE
      cg1703 1593323 .. 1593340 -  -6.3  -3.72695   ATCCCTGTCATGAAA             GCATTCT GGAA AGAACGC              ATCGCTGCATTAGTT  60 90
        metH NONE
      cg1700 NONE
        hisE NONE
        hisG 1587024 .. 1587040 -  -4.4  -3.04461   TACGTACTTGTAAGA              GGCAGT GTGGA ACTACC              CACTACATTTTCGGG  47 52
        aspA 1585314 .. 1585357 - -17.7   -5.1675   TCACCCACGAAAAAA CCTGGGCAACCAGG-TGAGA TGAAC TCTCAACCTAATTGCCCAGG TATCAGACGAGATCT 100 45
      cg1696 1583606 .. 1583645 - -20.1  -3.65351   TTAGCTTCATCGAAA  CACCCGCACTTGCCGGC TATAAC GCCAGGAAGTGCGGGTG   TTTTGCTCTTGATGA 100 117
        pepC NONE
        pimT 1579961 .. 1580017 -  -3.9  -3.10579   TCGCTAAAAGAATTA GAGGGCG--AAGAATCAG-TTGGTGAAC TCAT GGTCACCACTCTAACCCTTTACGCCCTC CAACTAGGTCTTTTT  48 39
      cg1691 NONE
      cg1690 1576855 .. 1576878 -  -4.6  -2.72049   GACATCCCCTAACCA          CCTATTCAGG GTAC CCTAAATAGC           TTGGATGGCCGTGAG  46 17
      cg1689 NONE
      cg1688 NONE
      cg1687 NONE
      cg1686 NONE
        tatA 1572462 .. 1572500 -  -7.4   -2.7035   TTTATGTACAGACTA   CGACGCACCGCAACAA AAGGTAG CTGTTACGGTGCGATG   ACTTTATTTTTTAGA  56 57
        tatC NONE
      cg1683 1568473 .. 1568508 -  -5.4  -2.85784   GAATCCAATCAATGA    TCTCTGACCCCGGTG GATTTAA CACCGGGGTC-GCCA    CTGCCGCATCCCTTA  49 98
        pepE NONE
      cg1680 1565696 .. 1565716 -  -5.3  -3.14344   TACGGGCGCCATGAA            CCCCGGCGT TGA ACACCAGGC            AACTAGATGCAGTGT  52 338
        cobL NONE
         lip 1561649 .. 1561705 -  -8.2  -3.53811   TCTAGTTTCCTCAAA CGTGCATTTGAGACCAAACGCAATACTC GAT GAGAGCTGC-TT-GGTCTGAAACGCACG TTTCTGGGGTCAGGT  69 221
      cg1675 NONE
        ppmN NONE
        ppmC 1558406 .. 1558451 - -17.7  -3.93369   CTAAGCCCAATCAAA CCACACTGCCCACGGACCTCAA CAA TCG-GTTCCGTGGGCAGTGTGC TTTGGTTTCACTAAC 100 52
      cg1670 NONE
      cg1669 NONE
      cg1668 1556299 .. 1556335 - -19.6  -5.38054   CTGCATAAACAAAAA    CTCCCCACTACCGCCT GACTA AGGCGATAATGGGGAG    TTTGAAACTCACAGG 100 45
      cg1665 1555498 .. 1555529 -  -8.7  -2.78996   TAGTTGCAGGGAAAT      TTCTCACCTTGCC AAAGGA GGCCAGGTGAGAT       TCCCTTAAGCAGGTT  62 30
         gpt 1549386 .. 1549414 - -15.4  -4.72486   TAGAAATTGGAAAAA        GTGCTGCTCACA GGATT TGCGAGCAGCAC        TTTCACGGGTGAAAA 100 42
      cg1658 1547613 .. 1547659 - -10.8  -2.91681   TTTGAAGGCCAGATA CGCGAAGCGGCGGCAGATGGC TTTGAT GCCGTCTACCGCCGCAT-GTG GGTGTATCACTACGC  68 137
         ndh 1544559 .. 1544589 - -15.5  -5.32944   GGCAGAATCAAAAAA       GCGTGACTCCCGA GAATG TGGGGAGTCACGC       TTTTTAACTACGCAG 100 54
        thiM NONE
       thiD1 1541227 .. 1541270 - -27.6  -4.13014   CCCACAGCTGCAAAA GCGCGCCGGGCCATCTCC TAATTGAC AGAGATGGCCCGGCGCGC AGTGAGATCAGGTTT 100 39
        pgp1 NONE
        pctA NONE
        pctB NONE
        pctC NONE
        pctD NONE
      cg1648 1535490 .. 1535507 -  -5.5  -3.31334   GCAAAGAGAACGCAA             CGCTGGA ACGC TCGAGCG              CTTGTGGACCACGAA  53 511
         gnd 1531747 .. 1531776 - -14.4  -4.63527   GCAGCACGCGAAAAA       CCCCTCACAATC TAAGGT GACTGTGAGGGG        TTTTGGCGTTGTGTT 100 54
      cg1641 NONE
      cg1640 NONE
      cg1639 1526915 .. 1526925 -  -5.4  -4.13945   ACGCGGAGGTGAAAA                 GTGT CCA ACAC                 AGTTACTATTTCTAG  66 37
      cg1638 1525996 .. 1526006 -  -3.2  -4.08767   TGTATTCCCCGAAAA                 TCCG GAC CAGA                 AACCTACATTGACAA  58 51
      cg1636 1524462 .. 1524498 - -12.5   -4.4267   TGCGAAAATCCAAAA    CTCCCATTTTGACAA GTGTTCA TTGTCCAAATGGGAG    TTTTTTCAGCGGTCG  95 43
      cg1635 1523831 .. 1523887 -   -19  -3.74872   ACTCAGCGCAGTAAA TCT-TCAAGCCCGTGCACCGTAGGTCTC TCC GA-ACCTATGGCGCACGGGCTTGATAGC TTTTGTGGCTATTGT 100 34
      cg1628 NONE
      cg1626 1516656 .. 1516685 -  -8.6  -4.76423   GACAAATAGAGAAAA       CCTAGGGGAGAA AATACA TCCTCACCTAGG        CTAATTGTCGGACTA  88 212
      cg1625 1516357 .. 1516413 -   -14  -3.63515   TTTGACGCGCAAGAA CTGCAGATCGAGACCAAAGAGA GGTAGATTTTTGA GGTCTTTGGTCTCGATCTGCAG TCTTTGATTTTGCCC  95 50
      cg1624 1513943 .. 1513968 -  -6.1  -3.15544   CCCCACGGCGATTAA         CCCCCACGA GCCCTCCA CCGTGGGAG          GCGCCGTTGAAGGAT  52 501
      cg1620 NONE
      cg1619 1508804 .. 1508851 -  -4.9  -3.30124   TGCCATGTTTTATAA GTTCCTTGAATCTGGAGTGCTG GTCTT CGAC-CACCATACTCAAGGAAC TTGACCAGAAAGCTT  52 43
      cg1618 1508063 .. 1508102 -   -21  -4.08216   TGATTTTCCCTAAAA  GCACTTATCCCCACGT TGAAAATG ACGTGGGGATAAGTGC   TTTTTGTTCAAAAGA 100 49
      cg1612 1502239 .. 1502275 -  -3.8  -4.56597   TGGTTTGCTGAAAAA   TGGATGAC-C-TCGCAGT TTA ACTGCGTTGTGTCATCTA   CGGCATGGAAAGGCT  68 125
      cg1609 1497989 .. 1498000 -  -7.2  -2.60075   TTTTTCTCAACCAAC                GCGG CGGT CCGC                 TATCTCGGCAATCTG  54 284
       uspA2 1479328 .. 1479376 - -32.1  -4.08767   CTGACTTCTGGAAAA CCAAAAGGAGGGGTGAGCACCAA ATT CTGGTGCTCACCCCTCCTTTTAG CAATTAATCCCTCGT 100 42
       glpQ2 1456724 .. 1456769 -  -5.4  -2.75064   TGCTGCACCGAAGGA TGTT-CACCTCTTCGACGGTC TTGAT GGCCGTCGAATCGGTGCAACG GTTCTAGCTCCAGCC  47 70
      cg1566 1450104 .. 1450118 -  -6.4  -3.41002   ACAAGATTTAAGGAA               GTACCA CCG TGGCAC               GTGTCAAGCGGTCCG  56 490
      cg1562 1446296 .. 1446312 -  -7.9  -3.31144   TGGTCAGCGCTACAA              CCGCGAG ACC CTCGAGG              TGAAGTACAAGGGCA  59 500
      cg1559 1443253 .. 1443266 -  -2.3  -4.36914   GCCTGGTTGAGAAAA               GCGCT TACC AGCGA                CGCTCCCACCAGATT  61 16
      cg1556 1442070 .. 1442109 - -20.9  -4.60255   ACAATGGGTGAAAAA  CCGCCACGTTA-CCCCGG CAATT CCAGGGATAACGTGGCGG  AAATTTTTTCTCAAT 100 55
      cg1555 1439211 .. 1439224 -  -2.3  -3.85817   AGCTCCTGGCAGAAA               GCGGC ATTG ACCAC                GCGCTGCTGCGCAAT  52 477
      cg1552 1438256 .. 1438305 - -15.2   -4.5187   GCTAAAAAAACCAAA CCAAAACCGGTGTTTCCCTC CTTTTGCATT GAGGGGAACACCGGTTTTGT GTTTCTCGAGGAAAG 100 53
       ccpA1 NONE
       rbsK1 NONE
      cg1545 NONE
       iunH3 1429628 .. 1429668 - -17.6  -4.45083   GCGATATCCACAAAA  GGAGGGCGTACCCTCACC AATCA GGTGCGGATACGCCCTCT  AACAACCTTGTGAAC 100 45
      cg1542 NONE
      cg1541 1428816 .. 1428829 -  -2.4  -3.62522   CAATGCCGTGAAGAA               CTGA ACTAGG TCAG                TCTTAAGAAATCACC  50 36
      cg1530 1421125 .. 1421153 -  -8.9  -2.94695   CGATGAGCAACTACA        GCAAATCGATGCC CTC AACACCGATCTGC        GCGGTGGCCCAGAAC  62 407
      cg1526 1417857 .. 1417903 -  -2.3  -3.47617   ACGCGAAATGGATAA CGCCATCA--AGCTGTCCGTTCC TTT GGAAGTTTCAGCTGGTGATGGCG TTAACTGGGATGCTG  47 48
      cg1524 1413925 .. 1413938 -  -2.4  -3.22298   CTTACCTATTACGAA               GATC TCTGAG GATC                GATTCGAGCGTTCTG  43 177
      cg1522 NONE
      cg1521 1412516 .. 1412556 - -12.8   -4.2717   ATTATGGGATGAAAA CCGCCATGACCTCTAGA GGAAAATG TC-AGAGGTCATGGCAG  CTAAGGAATGGATCT 100 52
      cg1520 1411499 .. 1411519 -  -8.3  -3.96892   AATCTTGATGATAAA            CCTCAGG GATTGCT CCTGAGG            CAATTGGATTAGGAA  76 34
      cg1519 1410721 .. 1410736 -  -3.2  -3.27408   GCGTACCGAAAGAGA              GGTCAC GTCC GTGAGC               CGCGCCGTGTCTTGA  48 181
      cg1518 1409975 .. 1409994 -  -2.2  -3.61715   CAGGGCGCTGAAGAA            TAAATTTG TTTA CAATTTTA             GTGTAGGAAATGCGC  50 198
      cg1517 NONE
      cg1516 1408568 .. 1408586 -  -6.6   -2.7386   AATTGATCCCAATGA             CTGCCTCA TTC CGAGGCTG             TCTATATAATATTTG  53 70
tnp24a(ISCg24a) 1408373 .. 1408383 -  -4.6   -3.5393   ACCACGCTCCTCAAA                 CACC GCA GGCG                 CAAGATATTTACACC  55 105
      cg1514 NONE
      cg4005 NONE
tnp23a(ISCg23a) 1405837 .. 1405848 -  -3.6  -4.10791   AACACCCATAAATAA                GGGC CAGA ACCC                 ATTACTGCCTGTATA  58 335
        int1 1401439 .. 1401463 - -11.5  -4.50686   CCAAAAATGAAGAAA          TCCCACTGC TTTAACC GCAGTGGGA          TTTGATTTCTAGAAC 100 211
      cg1506 1399964 .. 1399998 - -18.6  -4.62471   GCTAAGCGGCAAAAA     GCCCCGAGTCTGCCTT CAA ACGGCAGATTCGGGGC     GATTTCTTTGTGGAG 100 48
      cg1504 NONE
      cg1503 NONE
      cg1502 1396218 .. 1396243 - -12.6  -4.74103   TCTTGAACGCAAAAA         CCTGCGAGCC GATAAT GACTCGCAGG          TTTTTTAAGACCCGA 100 46
      cg1494 1387716 .. 1387744 -  -8.9  -5.34309   AGCATCAAATAAAAA       CAGCCCCACCTC TCAAAC AAGGTGGGGC-G        ATTTTTTATGTCTTA 100 38
      cg1490 1383983 .. 1384011 - -11.7   -3.7108   AGTCTGATAGCGAAA        GCACCCCGTGA TCTTCCG TCGCGGGGTGC        TTTTGTGCGTCTTGG  85 323
      cg1486 1381029 .. 1381040 -  -7.2  -4.06055   AGCTCTTAAAGCAAA                GCGC CTAG GCGC                 TCGGCGGCGTCGATA  71 4
      cg1484 1379894 .. 1379907 -  -6.7  -3.62046   TCACCTGGCTAACAA               TACCC TGGG GGGTA                TTATGAAACCAAGCT  63 48
      cg1483 1379104 .. 1379117 -  -6.7  -3.04322   TTTAATCTGTCAAGA               TACCC TGGG GGGTA                TATTTTGAAGTTTTA  55 38
      cg1482 NONE
      cg1481 1377359 .. 1377384 -  -9.7  -5.46698   TCGAAAAGCAAAAAA         CGGCCAACCCC CGGA AGGATTGGCCA          TATCCGGCATGCTTA 100 38
       glgP1 1374766 .. 1374789 - -16.8  -5.09426   CTTAACCCCAAAAAA          CGGCTAACCC AAAA GGGTTAGCCG           TTTGTTAGAAGCGGA 100 50
        thiC 1370891 .. 1370904 -  -5.3  -3.09516   TGGTTGATCAGCCAA               CTGAA TTGC TTCAG                AAGGCTCGTGAGGAA  50 462
      cg1469 NONE
      cg1468 NONE
      cg1467 NONE
      cg1466 1365169 .. 1365187 -  -8.1  -4.19953   TACGCAAGCTTAAAA             CCCCCAC GTTAT GTAGGGG             TTGGAGGTTTACTCG  75 34
      cg1465 NONE
      cg1464 1364338 .. 1364373 -  -6.8  -4.75472   TGTAGATGAACAAAA    GCCCGTCTCCGTTCAGA ATT TCTGAG-GGAGGTGGGC    TCTTTGCGTTTCGGG  80 42
        entC 1361444 .. 1361457 -  -8.1  -2.79456   AATCGAACTTAAGGA               GGGGA GAGC TCCCC                TAAACCCAGCTGCGG  59 200
      cg1454 1355651 .. 1355679 -   -11  -3.35996   GATTGTTACCGATAA        CCTCTTCGGCGA CATCC TCACCGATGAGG        CAGGCGCAGTCTCTG  75 350
      cg1441 1344242 .. 1344254 -  -2.6  -2.56164   TGGTCAAGGATTAAG                CCGG TGATG CCGA                TGATTACGACGGTCC  40 29
      cg1440 NONE
      cg1438 1343382 .. 1343405 - -14.6  -5.06414   CGCGCGGAAGAAAAA          GGCCACCCTT TTCA AAGGGCGGCC           TTTAAAAGACGTGTT 100 46
        yggB NONE
      cg1433 1336799 .. 1336813 -  -2.8  -3.61398   GGTGGTTGTCAAGAA               TCAACG GCA CTTTGA               AAACTTGGGTGAGCT  49 90
        ilvD NONE
      cg1431 1334498 .. 1334516 - -10.3  -4.86033   AAAGTTTTAGAAAAA             GACCCTC CTGGT GAGGGTC             TTTTTCATGCCTGGG 100 163
      cg1426 1330921 .. 1330933 -  -9.1  -3.17571   AACCCGTGAAGCTAA                TCCCG TGG CGGGA                TGTGAAGTAGTAGAA  65 449
        lysE 1329724 .. 1329736 -  -6.3     -3.24   AAACTAACCCATCAA                CATCA GTT TGATG                GCCAATGCGGTCATC  57 1
      cg1408 1315882 .. 1315913 - -10.3  -4.33928   GATTCCAAACAGAAA     TCTGGGGCGACCTCT AATA AGAG-TCGCCCC-GA      TAAGTTTTTTTACCG  90 47
      cg1402 1311854 .. 1311881 - -18.6   -4.3467   AGTCGCACATGAAAA        TGCCCCAAGGAA CATC TTCCTTGGGGCA         TTTTTTAAACAGCTC 100 44
      cg1400 NONE
      cg1399 1307108 .. 1307135 -  -2.1  -2.59569   CGTGGAAATGAACAT        TTG-GATGGTTT TGGTG AAACCATCACCA        GTGGAATTCGTCTTG  38 279
      cg1395 NONE
      cg1394 1302050 .. 1302068 -  -7.4  -3.65224   ATCCGAGCGGAACAA             TCGCGC GATATCA GCGCGA             TTCATGATGTTACTG  67 410
      cg1392 NONE
      cg1391 1300205 .. 1300258 -  -3.4  -3.01712   GCTTGCGTTCCAATA CCGTCCTATTTGACCAGAAATCAGTTC CGC GAA--GATTTCTGGTCATAT-GGTCTG GTTTTGACCCCAACT  45 232
      cg1389 1299739 .. 1299767 -  -3.8  -3.69663   ACCACCACTGAAGAA        TCCATCAAGGCA GTGAT CGCCGTGATCGA        AGACGTAGTGACCAG  53 65
        glgE 1290951 .. 1290963 -  -3.4  -2.66216   GGTCATGATGATAAT                CCTT GATAG AAGG                TACAGAGATGGGAAA  42 41
        glgB 1288700 .. 1288733 - -17.6  -2.52946   TTTTGGTAGAAAATT     TGCATCCTTGAGCC GGTATT GGCCCAAGGATGCA      TTTTCCTGTGTCCTA 100 38
      cg1373 1282340 .. 1282356 -  -2.9  -3.65827   TAAGCCTCAGGCAAA              GACTCTC GCG GAGGATC              GTGGCATCAAGTGCG  51 396
       fadD4 NONE
        moaA 1262927 .. 1262982 - -14.6  -3.55622   TTCAAGCCGTCGAAA CCAGACCACGCTGCCCATGAACCGGG AAAA CCTGAGCCGTGGGCAGTGTGGTTTGG TCATGGCGTTCGAAT  93 196
       moeA3 NONE
         mob NONE
      cg1349 1259315 .. 1259328 -  -2.4  -3.10533   GGGTAAAACGACATA               CCAT TCAGTC ATGG                CTTAGCGATTCTCCT  43 27
      cg1348 1258128 .. 1258141 -  -3.8  -2.80472   TTTTATGAAAAAAGC               TGGC GCTGGG GCCA                CGAACTTAAAGGAGA  45 200
      cg1347 1256163 .. 1256190 -  -9.8  -4.57569   TTAGGCGCGCAAAAA        CCCGACGGCG ATAAAGCA CGCCGTGGGG         TTGGCGAAGGCTTAA  91 37
        narK NONE
        narG NONE
        narH NONE
        narJ NONE
        narI 1247147 .. 1247176 -   -13  -3.39895   TTGTTTACCAAGCAA       CAAGCCCCCTGAG ATTAA CT-AGGGGGCTTG       TGAGGAATTTAGGCG  87 34
      cg1340 1246266 .. 1246292 - -15.2  -3.53712   AGGCCCAACAAGGAA         GGCCCCCTTC GAATCAA GAAGGGGGCC         TTATTAGTGCAGCAA 100 41
      cg1336 NONE
      cg1335 1242485 .. 1242519 -  -4.8  -2.90075   CTTCGCCGAAGGAGA     CCCAGTAAGCACCCGC ATC GTGGGCTCCCACTGCG     AATCCGGCGATATCC  46 525
      cg1332 1237821 .. 1237854 - -19.1   -4.4261   CGTGGAATAGTAAAA     CCTCCAACATACTGT GCAA ACAGCATGTTGGAGG      TATTTAATGTGCCCC 100 181
      cg1326 1232325 .. 1232349 - -11.4  -2.66711   TGCATAACGCAGAAG          GCCTGCACCA GAAGT TGGGGCAGGC          TTTTTTAATATGCAA  75 55
      cg1322 1230590 .. 1230627 - -27.9  -4.13767   TTCTCGACGCCAAAA   GCCGCGGCACCTTCAGC AATT ACTGAAGGTGCCGCGGC    TTTTTGTTTGTGGGC 100 43
        putP 1219421 .. 1219471 -  -2.9  -4.09285   GAGGAAAACACTAAA GGCGATGAG--T-ACCCGAATA AAGTTCTTCA TACTCGGGTTAGACTCATCGCC TTGGCGTTTGGTTCC  56 50
      cg1313 1218903 .. 1218929 -  -9.4  -3.36655   TGATACATACACTAA         CGAGATCACCAA GGT TTGGCGAACCCG         CACTGTTTTCGTCCA  69 4
      cg1312 1218325 .. 1218348 -   -14  -5.22794   AGAAGCAGCAAAAAA          CCACCAAGAA AAAG TTCTTGGTGG           TTTTGGCAATTTGAG 100 46
      cg1308 1213659 .. 1213692 - -15.4  -4.87665   GCTTAGCTAGAAAAA     TCCGTTGCTCTCTC TTTACT GAGAGGGCAACGGA      TTTTTTCTGTTTTCT 100 227
      cg1305 1209623 .. 1209657 - -20.2   -4.1413   AATAGATTCTTAAAA     GGCAGCATCTCCTCCA TAT TGGAAAAGATGCTGCC     TTTTTCGTGCGAGTC 100 45
      cg1303 1208305 .. 1208319 -  -4.2  -2.63723   GGCTCATTAAGCAAG               CTGCTC GAC GAGAAG               TTTCACCGCAGGAAT  44 2
      cg1302 1205340 .. 1205367 - -14.3  -4.77759   ACAAGTCACCAAAAA        GCGTCGAAAAG ATTTTG CTTTTCGACGC         TTGGTTGCGGTGGTT 100 39
        cydA NONE
        cydB NONE
        cydD NONE
        cydC 1199332 .. 1199370 -  -4.4  -4.62471   GCTAAGTTGCAAAAA   TCCACCACAGAAGGCTGG AAA CCTCGAATCTGTGGTGGA   TATTCGCACATTCTT  68 110
      cg1295 1196428 .. 1196443 -    -4   -4.0641   CTCGACCTAGAGAAA              CA-AGGC AGC GCCTATG              TGTTCTTTGCGGACA  58 172
        metE 1189698 .. 1189713 -  -4.7  -3.28712   TTCTGGTTTTTACAA              CACCT CACGCC AGGTG               GGCGCTGTTTTGGGC  49 165
      cg1287 1186621 .. 1186635 -  -2.1  -3.23692   GAGGATGATGACGAA               GACTA GATTT TAGCC               TTTGTCGCGGTGCCC  43 73
        aroE NONE
      cg1282 NONE
      cg1281 NONE
         kgd 1173901 .. 1173937 - -19.5   -4.7373   CCACGGCAGCAAAAA    GGGCCGTATGCTGTGTG ATT CACACGGCATAAGGCCC    TTCTAGGCTAGTGCA 100 54
      cg1279 1173207 .. 1173220 -  -3.1  -3.39327   TCTGGATAGGGACAA               TC-GGG ACA CCCTGA               ACTTTGTGAGCGGTT  47 139
       mgtE1 NONE
      cg1275 NONE
         mrp 1168991 .. 1169037 - -10.3  -4.27584   ACGCCCAACGCAAAA CGATCCAAAAGACGGC-CC-GAA TTA CTCAGGTGGCGTCTCTTGGACCG ATATTATTTAGCTTT  85 40
      cg1270 1166396 .. 1166413 - -11.3  -3.71917   AGTCTAAACGGGAAA             GGGACCT TAAA AGGTCCC              TTTTTTCGCTTCTCG  81 51
        glgA 1163815 .. 1163835 -   -14   -4.4648   ACCCCGATGAGAAAA            GCCGGGGA GAGGT TCCCCGGC            TTTCGGTTTTACATC 100 34
      cg1267 1161749 .. 1161794 -  -5.3   -3.5394   AAAGCGTTTGGCAAA GTGTCACCCTCGCGTCGGCG CAGTCAT CGCGGACGCATGGGC-ACGC CTGCCGATTGCAGAT  55 434
       dapD2 NONE
        aroP NONE
        dapD 1153485 .. 1153498 -  -4.5   -3.9749   AGTGAGAAGATGAAA               GCCCT GATC AGAGC                TCGGGATGGGCATTG  60 365
      cg1247 NONE
      cg1246 1143891 .. 1143909 -    -6  -3.84246   TGCTCAACCAGGAAA             TCCAAGAT TCA AACTTGGA             TGAGGAACAAATTAA  63 60
      cg1244 NONE
      cg1243 NONE
      cg1242 1140816 .. 1140839 -  -8.2  -3.05384   GTTTCCCGGAGGCAA          GCAGGAGT TGTGGGAG ACTCCTGC           ACAGGCAGCCGCGAA  60 286
      cg1238 1138388 .. 1138423 -  -2.4  -3.03038   TACAGCGAAATTACA    GCGAACAACTCTCCAC TAAT GAGACGAGTTTTGCGC     ACGCTGTGGAATGAA  42 5
      cg1237 1136376 .. 1136389 -  -3.1  -3.65812   CTTCGGTGAAGACAA               CG-GCA TCG TGCTCG               AAGGCTCACCACTTA  51 159
      cg1234 NONE
      cg1233 1132584 .. 1132611 -  -6.2  -2.70932   CGGTGGTTTGAACCA        GGCGGATCACCGC GTG GCGG-GATTAGCC        GCAATTGATGCGACC  50 280
        pobB NONE
       benK3 1124944 .. 1124981 - -13.7  -5.09245   CTAAAAGCATAAAAA   GATCGTTGCATTTTC AACCTCAA GAAAATGCAACGACC    TTTTTCAGTGTTAAA 100 43
        lplA NONE
      cg1221 NONE
      cg1220 1122039 .. 1122049 -  -3.2  -5.06414   CGCTGGGAAGAAAAA                 CCCA TGG TGGA                 TGTGGATCGGTGGCG  76 275
      cg1218 NONE
        nadA NONE
        nadC NONE
      cg1214 1117268 .. 1117280 -  -2.6  -4.15453   CAATGCACTCTAAAA                CAGG AAGAG CCCG                TAAACCTCTGACTAG  59 43
      cg1211 1113898 .. 1113920 - -10.7  -2.53213   GAAGTGGGGAAGTGA           TCCACAGAA ATAAA TTCTGTGGA           TATGGTTTTAGAGGT  72 55
      cg1210 1113704 .. 1113714 -  -3.2   -3.6512   TAAAGAAGGCCTAAA                 CCCT TTT AAGG                 AGCTTTAGGGCAACT  53 20
      cg1208 1112467 .. 1112492 -  -5.4  -3.89354   TTGGGAAACCAAGAA         CCCACCAGCGG TACTG CCAC-GATGGG         CACGAGCGTGGCGAT  61 424
      cg1203 1107549 .. 1107566 -  -2.7  -4.07568   TGGTGCTCCTTAAAA             CCAGTTA ACCG TAAATGG              TTTCACCTTCGCCAG  56 12
      cg1202 1105244 .. 1105264 -  -2.6  -3.93742   GCCAGATAAACAGAA           CCAC-TTCG CCCA CGAATGTGA            ACTCAGAAATGCCAG  54 331
      cg1194 1100418 .. 1100468 - -17.1    -4.431   TAGCGAGGCAGAAAA CACATGAAGGTGGGCGTCGAAAAG CATG CTTCTCGACGC-CACCTTCAGCTG CAGGGCCTAGGCGCT 100 139
      cg1190 1097826 .. 1097838 -  -3.4  -3.30124   GTCGAGGCGTTACAA                TCGA TGTTG TCGA                ATAAGGCGATTTCGA  48 400
tnp10a(ISCg10a) 1097612 .. 1097634 -  -2.6   -3.7732   TGGTCATATTAACAA           TGACGGTGAC ATA GCCATCACCA           TGTTTTAATCGGTTA  51 46
tnp10b(ISCg10a) NONE
tnp10c(ISCg10a) 1096445 .. 1096457 -  -3.3  -2.61548   CCCGACGATAATTCA                GGTAC CTC GTTCC                TTCAATTTGAGGTCG  42 422
tnp9a(ISCg9a) 1089957 .. 1089983 - -12.3  -3.04144   CGGGCATGCTGAAGA         GCCGATTGGGC TTCCT GCACAATCGGC         TTCGGGGCTTGTAGG  81 43
      cg1176 NONE
      cg1175 1088464 .. 1088490 - -15.8  -3.29461   CAACCTCTTGCACAA         GCGTCGGCCCCT GAA AGGAGCCGGCGC         TGGTGTTCTCAGTTC 100 45
        cmt5 1084358 .. 1084387 - -12.2   -4.7657   CAAAAACCGCAAAAA       CGCGCTGTCACT GCAAGG AGTGATAGCGCG        TTTGTTATCAAACGA 100 55
      cg1169 NONE
      cg1167 1082202 .. 1082243 - -11.7  -3.53012   GTTCTTGGTTTTAAA GCACGAAACACTCCCAGCGA CTG TGGC-GGGAGTGTTTCCTAC AGAGATCTTTAGGCC  83 34
      cg1166 1080658 .. 1080673 -    -4  -2.94199   TATTTACTAATTACA              CTTGCAG TTT CTGCA-G              CTTTTATGGAGCCTC  47 39
      cg1165 1079760 .. 1079780 - -10.4  -4.99435   TGCAAGAATGAAAAA            TCCCCGCC ACATG AGCGGGGA            TTTTTTAGCTGTACA 100 30
        xseA NONE
        xseB 1077076 .. 1077089 -  -3.7  -2.60571   AATTGCGCAATGAAC               CGGAG TTAG CGCCG                TTCATTGAGGTGATG  42 69
      cg1160 NONE
      cg1159 1074761 .. 1074788 - -15.7  -4.30396   AATTAAATATAGAAA        GTCCGGTGACT CTACAC AGTCACCGGAC         TCTTTATCTTTTAGG 100 43
        glpX 1072903 .. 1072925 -   -17  -5.26875   TCCCCAAGCAAAAAA           CCGCCGACCA CAA TGGCCGGCGG           TTTTTCGAACTAAGA 100 45
      cg1150 1066718 .. 1066747 -   -10  -4.46656   GTGAGAATACGAAAA       GAGGCGAG-TCCC AATCG GGGAGCTCGCCAC       TTTTGTGAGGGGTTT  85 48
      cg1149 NONE
      cg1148 1065906 .. 1065947 - -14.5  -3.86202   CTGTAGGACACTAAA TTTTAAGAGGGCGCGTCGA ATCT TCGACGTGCCCTCTTTTAA  AATTCGTGGAACGCT 100 22
        fumC 1063626 .. 1063657 -   -16  -4.67755   ATATGTAGCGAAAAA      GGGACCTTCACTTC TTAA GAAGTGAAGGTCCT       TATTTATCGGGTTCT 100 45
      cg1142 NONE
      cg1141 NONE
      cg1140 NONE
      cg1139 1057633 .. 1057663 -  -2.6  -4.07885   GATCTTCCCGGAAAA      CCTCGGTTC-TGC GAAACT GCATGAATCGAAG       GGCTTCGTGAAGGTG  56 151
      cg1136 1056052 .. 1056093 - -10.3   -4.8622   CCCTGGAATGAAAAA TTGCGCCCAACCATTTTTCT GTG AGGAAAA-GGTTGAGCGCAG TCTTTGTGAAGATTT 100 39
        coaA 1050534 .. 1050544 -  -5.4  -4.56597   TGGGCGTTGCAAAAA                 CTCA CTG TGAG                 GCGTTTTGAGCAGTC  73 375
      cg1125 1045833 .. 1045856 - -18.2  -3.25102   ACTTGAGCCATAAGA          TTGGCCCCGG TTTT CCGGGGCCAA           GATGTATGAGCTTTT 100 113
        greA NONE
      cg1122 1044709 .. 1044741 - -17.1  -4.92791   GAGAAGACAACAAAA      GGCCCCTATTTCCTA AAA CAGGAAGTAGGGGCC      TTACGCTCTCTAATT 100 49
        tdcB 1040131 .. 1040157 -  -9.4  -5.04249   TGTCCAAAAAAGAAA         TCTCCACGGCGA AGA TAGCTGTGGAGA         TTCTTCGTCGTGTGA 100 56
        porB 1034639 .. 1034654 -  -5.4  -4.62772   TGGAAATGAAATAAA              TATGGC AAAA GCCACA               ACAGTCCAAAATCAT  73 107
        porC 1033834 .. 1033856 -  -2.6  -4.15565   TTTATCATCGCAAAA           CCGCAAAGCA CGC TGCTTATCGA           CGCGCCCCTCAACCC  56 396
        lysI NONE
      cg1104 NONE
      cg1103 1027928 .. 1027939 -  -4.4  -3.14881   TAAGCTGGCCACGAA                CTGA TTTT TCAG                 TTCATGGTTTCTCAC  48 58
      cg1101 NONE
      cg1100 1023964 .. 1023981 - -12.7  -3.54459   GCAAGTGCGCCTAAA             GCGCCTG TTCC CAGGCGC              CACCTACCGCGCAGC  85 210
      cg1097 1018612 .. 1018638 - -12.4  -2.71712   GTTTTTTCGGTAAAG         GTCTCCGACT GAGCTAT AGTCGGAGAC         TATTTCAATATCACC  78 128
tnp3a(ISCg3a) 1016377 .. 1016395 -  -4.5  -2.70932   TGTCGTCTCTAACTA             CATACCC TAATC GGGTTTG             TGAATAACTTGGATC  46 242
      cg1092 1015755 .. 1015797 - -16.5   -3.9373   CACTTAAAAGTTAAA TAAAACACCCCGCTACC TTATTAATT GGTAGCGGGGTGTTTTT AACTATTCCTATTTA 100 38
        ggtB 1012797 .. 1012813 -  -2.1  -4.20516   TGGTCAGCCAAGAAA              TCCACTG CTT CCGAGGA              TCTGTTTTAGATAAT  56 476
      cg1085 1008114 .. 1008149 - -13.2  -3.20028   GCTATGACAAAAGTA    GGCGCGCAGAATCGCT TTGA AGCGTTCACGCGCGCC     AGGGAATTGGGCTGG  88 77
      cg1077 1001483 .. 1001497 -  -2.8  -4.19276   GGAAAAGTTGTAAAA               CTATCC GGC GGATAC               TTCCTTGAGGCCACG  59 11
        glmU NONE
        prsA NONE
      cg1074  997970 ..  997983 -  -4.5  -4.86731   TGGCTTCAAAGAAAA               CACCG TCTT CAGTG                ATGAGCACACTGCAT  77 342
        rplY  996883 ..  996929 -  -3.7  -4.94972   CACCACAAGCAAAAA CAGGCCCCG-CCACCATGTGAGG AAA CCTC-CATGATGATCGTGCACTG TCATCACTTTAAATT  73 90
        pth1  996263 ..  996273 -  -4.6  -4.36914   CGGGGTCTTAGAAAA                 CGAC GAC GCCG                 ACCTGCCGCGCCGCC  66 64
        pth2  992791 ..  992803 -  -9.1   -2.6563   TGCTGCAACAAGCTA                CGCCA TTG TGGCG                CGTGGTCAGGTCGTG  59 106
        prfC  986221 ..  986255 -  -8.4  -3.12895   CCTTGCATCAACATA     CCGACAAGCCAGCACA CCC CGAACTGGCCAGCCGG     GCCCGGGCCACCTGG  64 101
      cg1057  983391 ..  983424 -  -2.4  -2.74605   GGTTTCTAAAACCGA     CAGCACTAGAAAGC TTGATG GATTCCTAGCGCCA      GTAAAAACTCCTAGT  39 362
       mmpL2 NONE
      cg1053  978772 ..  978785 -  -5.3  -2.90075   GTTCTCTGAACTAGA               TGTCA TCGG TGACA                ACGCACCGATTGATG  49 507
      cg1051  976304 ..  976322 -  -4.6   -4.0371   GATGCTTCAGACAAA             CGAGTT TTCGTGG AACTCG             ATGATGGCCACACGA  60 135
      cg1048  973480 ..  973530 -  -4.9  -4.11216   TGGCGAGTCCTAAAA TCGAACGAATATTTGC-ATAATAG GGAT CTATTAGAGCGAATTTTCGATCGA AATTGGACATTTGCT  62 206
      cg1043  970726 ..  970740 -  -5.6  -3.65351   CCAGCGCCACTGAAA               CTGTGG GCA CCACCG               TCACCCGCATCGTCA  58 213
      cg1028  958977 ..  959020 -  -2.2  -3.53444   TGATGGGCGGGGAAA CGAGCCAGGGGGACGAC-GTC TGC GACCGTCTGCCCGGAAGCTCG CTACGGCGTCCAAGG  47 315
         dld  956892 ..  956921 -  -6.2  -3.13403   TGTGTTTCAGCAATA       GCCTCCGGGCTC GTCGAT GTGGCCGGTGGC        GAGGATTTCGCCGGT  52 256
      cg1021 NONE
      cg1020 NONE
      cg1019  952156 ..  952188 -  -5.5  -3.96216   GCCCTATTGAAACAA      TGGGACTGGTCGCAA GGC TTGCAACTAGTTCCC      GGTCCCATTTTGCTG  63 131
      cg1014  943784 ..  943829 -  -6.2  -4.19735   GCTCTCAAAACCAAA CCAGGTGACCAGTCGC-TCT AGGAAATG AGCTGCGTC-GGTCACCTGG TGCGGTAAAAGGGGA  69 43
      cg1013  943428 ..  943480 -   -13  -2.62958   TAGGGGAACAAAATT GCGAAAATACACCACAAATCAC TTGATAATG GTGACGTGTGGTGTATTTTTGC GCTTCTGGTTCGATT  81 117
      cg1003 NONE
      cg1002 NONE
        mscL  933978 ..  934019 - -18.4  -3.10905   GCATAATTTAGGCAA CA-AAAAGTGCGTCTGAGT GAAAT ACTCAGACGCACTTTTGTG CTTTTAGGGCCTTTT 100 43
      cg0993 NONE
      cg0992  926644 ..  926672 -    -8    -3.254   CATTCAGTTAGAAGA       CGCGCCGCACCGG GTGA CCGGGGCG-CGAG        CATGCCAGCTGACGG  62 145
        rpmB NONE
        rpmG NONE
        rpsN NONE
        rpsR  925563 ..  925590 - -12.1  -5.38047   TAGGCATAGAAAAAA        CCACCCGCACTC GAAAT GAGTG-GGGTGG        TTCTTTGAGAAGTCG 100 61
      cg0987 NONE
        amtR  923796 ..  923822 -  -6.6  -4.56607   GGAGGAAGCAGAAAA         CCATCCAGGT GCGTTCA AACTGGATGG         TCAGATGATTGATGC  78 67
      cg0980  918407 ..  918428 -  -9.4  -3.14878   TTTGGGAACGCAAGA           GGACGACC GTAAAG GGTCGCCC            AAAAGTTAATTAAAG  67 35
      cg0979 NONE
      cg0978 NONE
      cg0977  914865 ..  914911 -  -7.9  -2.87957   CAATCACGACAAGTA CGGCTTGGGAACCG-TGCTCTC TTCA GATGGCAGCGGCCCCCGAGCCA CCGTCACCATCGATT  56 59
      cg0975  912262 ..  912292 - -14.8  -4.15106   CATCAACGGCTAAAA       CCCTGACCAAAACT AAA AGCCCTGGTCAGGG       TATATAAATATTTTT 100 56
      cg0974 NONE
         pgi NONE
      cg0972  907897 ..  907919 -    -4   -3.9392   CCGCATGTGAAACAA           GCGGATACGC AAT GAGCATCCCC           CACGCCCACTGCACA  57 133
      cg0971  906850 ..  906864 -  -4.2  -3.60792   CTGCCAACCGCTAAA               CTCGTG AAG CATGAG               ACTAATACTCAACCT  52 421
        cysQ NONE
        thyA  899907 ..  899923 -  -5.7  -2.80935   ATCGCACCGATCATA              CGGCGAC CTT GCCGCGG              ATCAATGGGTGTGGA  52 4
        folA NONE
      cg0964  899171 ..  899184 -  -8.1  -5.66229   ATGAATAAGAAAAAA               GAGCC GAAA GGCTC                TTTTTTGCGTTTAGG 100 36
      cg0962 NONE
      cg0961  896977 ..  896991 -  -7.1  -4.37886   GGACTTCGGAGAAAA               GGGAG GAACA CTCCC               ATATGGGACCATCAA  75 98
      cg0955  885956 ..  886000 -   -13  -4.26903   GTGACTGGATCAAAA GAAGACCTCACCCAATTGGT GGAAA ACCAATTGGGTGAGGTTGTG AGTCAGCACGGCTAG 100 42
       accDA  880986 ..  881010 -  -9.9   -3.1876   AATTCCAGGCATGAA          GGTCGGCGGAC GTC GTCAGCTGACC          ATTCCGCCAGAGGCT  68 125
        serC  877405 ..  877434 - -13.6  -5.27477   AGCTTAACTAAAAAA       CACCCCGTACTG GTGTAA CTGTACGGGGTG        TTTTTCAAAGTGGGG 100 44
      cg0947 NONE
      cg0946  875519 ..  875539 -  -7.6  -3.35371   CACAGCGTTAAGTAA            CAGCGCTA AGTAG TAGCGCTA            GCGGTCAGTGTGGCG  64 23
      cg0941 NONE
      cg0940 NONE
      cg0939  870795 ..  870834 - -26.8  -4.11216   GCTTGAGTCTTAAAA  CAATAAGGAGAGGATCCG AAAA CGGATCCTCTCCTTATTG   TTTGTGAGTGAGTTA 100 38
      cg0936  869221 ..  869249 - -16.8  -4.67011   AATGGCATGCAAAAA        GGGAGGGAACCC GTTTA AGGTTCCCTCCC        TTTTAAAAAGTGCAG 100 47
      cg0934 NONE
      cg0933 NONE
      cg0932  864173 ..  864208 -  -8.9  -5.00616   GCGTTTTGCAAAAAA    GAAGAGACGCTCCGC GAAGCT GCGGAGCGTCTCAAG     GGGATTAAGAAACTA 100 38
      cg0923  851833 ..  851862 -  -8.6  -5.26875   TCGGCAAGCAAAAAA       GACCGGCACAACC GCAAA GGTTGCGCCG-CC       TGAAAGCCTTAAATG  95 42
      cg0922 NONE
      cg0921  849903 ..  849944 - -17.5  -3.13403   CCCCCGCTACTAAGA TTCCAAAACCCTCTTCAAC TTTT GTTGAAGAGGGTTTTGGCG  TTCTGGGGTCTGAAT 100 48
      cg0911 NONE
      cg0910  842901 ..  842918 -  -7.7  -4.25104   TGGGGTTGAGGAAAA             TTCGACC AGGT GGCCGAA              AGATCCACCCCACCC  75 94
      cg0909  841841 ..  841878 - -21.5  -4.14392   TTTCAATCCTGAAAA   CAACACCCCGTACTGAA TTTA TGCAGTACGGGGTGTTG    TCTGCGTGAATACCG 100 54
      cg0900  834226 ..  834249 -   -11   -4.7629   CTACTAAGTTAAAAA          TCCCCTCAAC TTCG GTTGGGGGGA           TTTTTTCATTCCTAT 100 41
        pdxR  831059 ..  831088 - -22.3  -3.72893   TAGCGTTTGAGTAAA       CAGCCCGAGAGGA TCGT TCCTCTCGGGCTG        TTTTTTCTTTAGCCT 100 34
      cg0895 NONE
      cg0894  826390 ..  826401 -  -5.8  -3.09135   ACAACTTGGAAGATA                TCGG TGGT CCGA                 GCGCTGGCATGATGT  52 336
      cg0892  824090 ..  824116 -  -7.2  -4.52857   AGTGGGCAGACAAAA         CGCCCCTGGC AGAGAGG GCCAAGGGCT         ATTTGGAGGCGTATC  79 59
      cg0890  822383 ..  822408 -  -8.3  -3.65827   GAAGGCGGACGGAAA         TCGAGAAAGCG GAGT CGATTCCTCGA          TGGCATAGTCGTGGA  68 377
        rhlE NONE
      cg0880  807946 ..  807965 -  -3.5  -3.48807   CTACGAAACCGATAA            CGCCAAC ACGTGG GTTGGCT             ACGGTACCGCTGCAT  51 270
       whiB1  806780 ..  806808 -   -19  -5.47159   CTGGAATAGAAAAAA        CCGCCTGGAAGA AAATG TCTTCCAGGCGG        TTACTCTTTCTTAAG 100 222
      cg0875  804499 ..  804509 -  -5.4  -3.47526   TGAGGAAGCTAAAGA                 GATG TTG CATC                 CGGTTTCTCAAGAGT  55 117
        aroA NONE
      cg0872  801647 ..  801670 -  -5.2  -3.37796   TGGTACGACCCAGAA          GAGCTCCCCT TCCT AGTCGAGCTC           CTCTAGATCACATAT  54 33
      cg0869  799755 ..  799806 -  -2.9  -4.22375   ACATGATCGAAGAAA CAGTCAGCG-CATACGTCGACGGCG CCAC CGCCAACGGC-TACGTCGAAGACTG GGACCTCGACAAACT  58 476
      cg0858  788321 ..  788349 -   -16  -3.16202   TTTAGATTAAAATCA        TGCGCCCCGCCA GAACT TGGCGGGGCGTA        AATCTATTTTCTGCT 100 316
      cg0852  783369 ..  783396 -    -7  -3.27923   CTTCAAGACCAGTAA        GCGAACCTTTAA TTAA TTGAGGGTTCGC         TTTTGTTCTTGGCTG  62 261
      cg0847  778571 ..  778612 -   -21  -4.56775   ACTTTGTGGCAAAAA CGCCACACCCCGCAGCCCAC GGTG GTGGGCTGCGGGG-A-GGCG TCGAAAAGCGGGGTT 100 41
      cg0845 NONE
      cg0844 NONE
      cg0843 NONE
      cg0842 NONE
      cg0841  759794 ..  759829 -  -9.8  -2.72263   AGATTGTGCTTAAAG    GGGAGTCCGGTGGTCAA AGT TTGACCACC-GACTACG    GCTATTAGCTATCCA  66 30
      cg0840 NONE
      cg0839 NONE
      cg0838  750028 ..  750042 -  -2.1   -3.3543   TAACTCGGGAAAAAC               TCCAC CACGT ATGGA               TCTGCAATGTCGACG  45 339
       msiK2  748505 ..  748517 -  -4.8  -3.51708   CACGTCCGAAACTAA                GCGA TACGC TCGC                CCGACTCCAGATCGA  55 9
      cg0834  747020 ..  747072 - -17.8  -4.57533   AACAATAGGACAAAA CTCCGGCCACCTTTGTGGAAATCC GCTAA GGATTTCAGGGAAGGTGGCCGGAG AATGAACTAAATTAC 100 45
      cg0833  746487 ..  746507 -  -3.9  -3.43492   TTACATGGATCATAA            TCCGCCACA CAT CGTGATGGA            CACATTGCCTATTGC  50 34
      cg0832 NONE
      cg0831 NONE
      cg0830  743894 ..  743906 -  -3.4  -3.92178   ATCATGGGAATTAAA                CGTT TGGAC AACG                TGGCGATTGTGGTGG  56 420
      cg0828  743258 ..  743273 -  -3.2  -3.53224   CACTGCGTTCTTAAA              GGAAGA GCTT TCTGCC               CAAAACTCTACAAAT  50 40
        fabG  741696 ..  741721 -  -5.5  -3.31501   ATTAAGTGTGCATAA         GGTCATG-ACAC TGA GTGTGCACAACC         CTCTGACACAAAACA  54 2
tnp5a(ISCg5a)  740154 ..  740166 -  -7.7  -3.32844   GTTTCTAGCGCAGAA                GATCC CCC GGATC                TATCGACTTGAATCG  64 2
        ntaA  738578 ..  738615 -  -5.5  -3.05384   GGCGTTTGGACCCAA   CGGCATCG-GTTTGACCA CGT CGGTGATTCACGATGCCG   AAGGTCCTGTGGGCA  50 96
       dtsR1  730030 ..  730081 - -17.6  -3.55444   CCCCCATGTCTTAAA GATTGGGTGTAAAGAGTTGCCAAT TTTC ATTGGTATTTCTTTACACCCAATC ATTTAAGACGGCCCT 100 110
       dtsR2 NONE
      cg0810  727950 ..  727962 -    -2   -4.3953   TGTAACTAGAAGAAA                TTCA CATTC TGAA                ACGCGCTGGGGTTAA  61 3
         maf  727274 ..  727329 - -27.2  -3.00022   GGGACTCGAGACAGA CCAGACAGGCGTGCCAAAACTCTCGA CGAA TCGAAAATCTTGGCACGCCTGTTTGG TGCGGAAAGTGTTTA 100 38
      cg0807  723987 ..  724002 -  -2.5  -3.78934   CGTCGTGCACAAGAA              GCCAGC AGAAG GC-GGC              GACAACTTCTCCGCA  52 418
        thtR  722002 ..  722012 -  -2.4  -4.66163   ATGTTCAGGCAAAAA                 GGGG ATA CGCC                 TATTCTATGACACCG  67 30
       accBC  719986 ..  720028 - -20.8  -2.72745   TGTATTCACAAATAG TAAAACCGGGCCACATCTGA ACA TCAGATGCGACCCGGTTTTT GACTAACAGGAATCC 100 47
      cg0800 NONE
      cg0799  717391 ..  717406 -  -3.2   -3.9392   TTGGATCGTAAAGAA              CGCATC ATGG GATTCG               GGCACCGCGTGTACA  56 375
      cg0794  711908 ..  711930 -    -4  -3.14051   TGAGCTTGAGGAAGA           GCCCCGGAAA TTC CTTCGGGGTC           ACTGCCTTTACGCTG  48 85
        pmmB  701540 ..  701579 - -11.4  -5.09225   AGCCGACTGAAAAAA  CTTCGAACCCTCCGTGGC TTCA GCCAAGAAGAGCTCGCAG   ATCTCTCCGGAGTGT 100 300
      cg0785 NONE
      cg0784 NONE
      cg0783  698153 ..  698208 - -24.1  -4.09864   ATTGAGGCCGCAAAA CCACACAGGTGTGCCCACGGACCGG GAAAAG CTGATCCGTGGGCACTCCTGTTTGG TGCGGTGGGGACGAA 100 56
         dac  696541 ..  696553 -  -3.4  -3.62224   AGAGGTCGTGAAGAA                GAAC ACCTA GTTC                TTTTTCTTGGGAGAT  53 19
      cg0778 NONE
      cg0777 NONE
      cg0776  690187 ..  690225 -  -9.8  -4.93296   TCATGAGTACAAAAA  TCCACCACA-AATGGAA CTTTAC CTCCATCCTGTGGTGGA   TATTCGCACATTCTT 100 186
        irp1 NONE
      cg0770 NONE
      cg0769 NONE
      cg0768 NONE
      cg0767 NONE
         icd  679253 ..  679284 - -20.3  -5.02231   TAAAAATATGAAAAA      GCGCTGTGCTTCC ATGTGA GGAAGCACAGCGC       TTTTTGTGAAGAGAC 100 42
      cg0765  678497 ..  678508 -  -4.4  -3.32343   GGGAGACGTCGACAA                GCAA TTTT TTGC                 TTGGCGTATTACTGG  50 34
      cg0764 NONE
        mdh2  676327 ..  676383 - -15.9  -3.38812   CTCCCGGGAAGAACA TGTTTCGCCACCGCTTCGCGCCACAC GTAAAA ATGCGGCGCGCAGCGGTGG-GCATCA AGAGCCGCTTGATCC 100 194
        metY  667881 ..  667901 - -13.3  -5.61881   TCTGAAAAAGAAAAA            CCCAGCGCT TTA AGCACTGGG            GTGAGTCTATTTAAA 100 42
        metX NONE
      cg0753  665330 ..  665347 -  -6.3  -3.81755   AGGCTTCAAACACAA             GAGCAAA ACTC TTTGCCC              TAACCAAACTACTAT  66 262
      cg0752  663508 ..  663524 -  -2.1  -4.58283   TAATCCCGGCAAAAA              GCACATC AGT GAAGAGC              AACTTCTGGCGAATC  65 341
        spoU  662032 ..  662066 - -16.5  -5.33848   AGCACAATCAAAAAA     GAAGCACCCCGGAGA ATCTA TCCCCGGGGTGCTTT     TTAAATGAGGCACAT 100 67
      cg0742  658395 ..  658410 -    -4  -3.64703   GGTCGTCCACGCAAA              GATC-CC CAC GGCGATC              CCATACCAACTGCCG  53 278
      cg0737  651816 ..  651835 -  -3.6  -4.42062   GATTGTGCAAAGAAA            TCTGCACA TGGG TATGCAAA             GAACTCAAAAGAGAT  63 40
      cg0736 NONE
      cg0735 NONE
      cg0734 NONE
      cg0733 NONE
      cg0732  646201 ..  646219 -  -3.1  -3.95435   GCTTGGAAAAGAGAA            CCAGTCCA TCAG CGG-CTGG             AATCTAGAAGAGATT  54 440
         phr  643518 ..  643539 -  -4.3  -3.80733   TGGACTGTACAACAA           CCGTGGGCT GGCC AGCCTACCG            ATCCAGAGTGGGCGG  58 500
      cg0726  641581 ..  641598 -  -4.1  -3.32769   CTGCTAAACGATTAA             CTCCACA AGAG CGTGAAG              TGGTTATCCGATTCC  49 117
        crtE NONE
      cg0722 NONE
       crtB2 NONE
       crtI2 NONE
       crtYe NONE
       crtYf NONE
       crtEb  633297 ..  633307 -  -5.4  -2.50443   TTATATCTGATGAAT                 TGCT ATT AGCA                 GTATCGTTATCACAG  48 0
      cg0715  631499 ..  631526 -  -9.9  -3.82551   AAACGGCACAAAATA        TGCCCGCCTCCA AGTGG TGG-GACGGGCA        GTATCTGAAGAAAGG  76 108
      cg0712 NONE
      cg0711  627449 ..  627461 -  -3.4  -5.10601   AGAAAAGCAGAAAAA                GAAG AGGGG CTTC                TAGGCTCTGTTTGGG  75 92
      cg0706  623832 ..  623881 - -14.6  -2.72344   GGGGACTTGGAACCA GACAGGCGTGCCAA-AACTTC AAGCAAAAG GAAGTTCTTGGCACGCGTGTC TGGTTTTGCTAAATC  83 62
      cg0701  619111 ..  619157 -  -7.3  -3.41745   CGGCGAGAACACCAA CAGC-CTAGCATTGGGCATGGA GGTA TCCATGGCCACTGCGATTGCTG ATGTCGCTGCGGCAC  61 419
      cg0698  616227 ..  616257 - -12.1  -5.36364   GTAAAAATATAAAAA      CTGCTAGCAACGTA TCTT TA-GTTGCTAGCAG       TTTTTATTTGGCTTC 100 29
       whiB3  613847 ..  613868 - -15.9  -4.51812   CTGCATAAGAATAAA           GACCCGGTC TGGT GACCGGGTC            TGCTCTTTTAAACTG 100 33
      cg0680  599947 ..  600004 - -15.8  -3.11757   CCTAAAACTAGAAAG GGGTGATTTTGGTTGGTACAAAACCG CAAGAC CGCGTTAGTACCAAACAAAATCACCC ACTAAGAAAAGCGAA 100 41
      cg0666 NONE
      cg0665  585898 ..  585910 -  -3.4  -3.62849   GCGATCAAAGCAGAA                GAAG TTCGG CTTC                TTAGTTCGGCCAGGC  51 512
      cg0660 NONE
      cg0659  580148 ..  580166 -  -2.2  -2.71712   TCTGCTGTGGCAAAC             CCCAGGCG TGA CACCGGTG             TACAAGAAGGGCGAC  39 293
      cg0646  568222 ..  568240 - -11.8    -2.604   GAAGATACGAATTCA             GATTCCAC TCA GTGGAATC             AGTTTTAGTTTATGC  75 56
        cytP NONE
      cg0644 NONE
      cg0642 NONE
       fabG2 NONE
        fdxB NONE
      cg0639 NONE
      cg0638 NONE
        betB  559088 ..  559125 - -18.6  -4.07568   TGGGCTTCCCTAAAA   CTAAACACCCGCCACA ATGAAA CGCGGCGGGTGTTTAG    CTGAGAACTTTCAGT 100 43
      cg0636 NONE
      cg0635  558034 ..  558061 - -14.2   -4.6902   CCAGAACTTTAAAAA        TGACCTCCAAGG GAAA CCTTGGGGGTCA         TTTTTAGGTTTTTTG 100 160
      cg0627  554404 ..  554420 -  -5.8  -4.05788   GCTGGTCAAATGAAA             GCC-CCC GTAG GGGTGGC              AGGGAAAATGTAAGT  66 56
      cg0625 NONE
      cg0624 NONE
      cg0623 NONE
      cg0622 NONE
      cg0621  548113 ..  548148 - -16.2  -3.95071   TAAAGCTTCAAACAA    GAGTGCCCACCGACCC TTCA AGATCGGTGGGCACTT     TAGGTTTGCTCCACG 100 60
        fdhF  544694 ..  544729 - -18.4   -4.1523   TGCAATTATAAATAA    GCCCGCATCCTCGTTT ATTT AAACAAGGAAGCGGGC     GCGGAAAATTCCCTG 100 49
      cg0617 NONE
        fdhD NONE
      cg0614  542915 ..  542925 -  -5.4  -3.65902   GCCAGGTTAGCGAAA                 CTTC AGG GAAG                 GGGATCGGTAAGGAA  59 17
         dkg  541644 ..  541654 -  -2.4  -3.86346   GGATGCGGTGAGAAA                 GCTG TAG CGGC                 TGGAACCATGCAGGA  52 457
      cg0607 NONE
      cg0606  538311 ..  538347 -   -16   -3.0644   AGCGAATGCGTAACA   CCCCTGGTGGAATTTCC TTTT GGGAAT-CCACCAGGGG    TGTTTCTTTGTCTTT 100 55
      cg0591 NONE
      cg0590 NONE
      cg0589 NONE
      cg0580  521460 ..  521479 -    -5  -3.57144   CGTGCCAGGTTTAAA            GGAGCT TATCGACG AGCTCC             ATCAGAAAAGTTCTG  55 221
      cg0565  499469 ..  499487 -  -6.7  -3.29144   CGAGCTCGTTGAGAA             GATCCAG GGTGG CTGGACC             GACTTCGACGTTGCT  56 459
      cg0557  492291 ..  492304 -  -3.8  -3.48276   GCCGTTTGCAGACAA               CAGC TTTGAT GCTG                TGACCATTTCTTATG  51 362
      cg0549 NONE
        menB  484005 ..  484033 - -14.5   -3.7256   AAAAAAGGAAAGCAA        GCCTCCCCCTCTC AAA GTGAGGCGGAGGC        TGGGCATGAAAAACA  95 94
        pitA NONE
      cg0544  481070 ..  481093 -   -11  -4.98255   CTGGAATGACAAAAA          CCAGGCCCCT TTGA AGAGACCTGG           TTTGGAGAAAGTTGT 100 59
      cg0543 NONE
      cg0542 NONE
      cg0540  479394 ..  479436 - -17.2  -2.96538   ACAACTCACGACATA GCAATGTCCCTCCCGCTT AACTTAA AAGCGGGAGAGACATTTC GGGTCTTAAAACTAC 100 37
      cg0538 NONE
      cg0537 NONE
      cg0536 NONE
      cg0535  475476 ..  475493 -  -2.7  -3.84451   TCTGGCAAATGTAAA             GACCAGCT ATT AAC-GGTC             TATTTCCCGAGGTAC  54 17
      cg0534 NONE
        menE  473296 ..  473335 -  -2.6  -3.89881   ACCAATTCCGAGAAA  TCCACGGCACCGGCGTGCG TGT CGC-CACCGTCGACGATGA  CATGATCTACCCCGA  52 500
        menA  471854 ..  471884 -    -7  -5.03314   CGGACCGCTAAAAAA      TTCCCCTCG-TTC TTTGCG GAAGCGAGAGGAA       AGGGGAGGGGAGCGT  88 52
      cg0528  471098 ..  471109 -    -3  -4.18494   CAGGGGTATTGAAAA                TCTT TTTA AAGA                 AGCCCTTTTAAGAAT  59 33
      cg0527  470587 ..  470608 -  -2.3  -3.93963   AGCACTACCCACAAA           TACT-CTCCC CCA GGGAGCACTA           GTGGAATTGGATGCT  54 70
      cg0508 NONE
      cg0507 NONE
      cg0506  447832 ..  447886 - -10.2  -4.15833   ACCAGCAGTCGAAAA CCAAACCAGGTGACCGAGATTCCCT GAGGAA AAAGTTT-TCGGTCACCTAGTTTGG TCTGCCTAGATTCAC  85 265
      cg0505  447088 ..  447125 - -11.1  -2.78384   CGTCGTGGGAGTAGA   CGCCCGCGGCATCGAAG ACGT CATCGCCGCCGCCGACG    GAGTAGTCAACGCAA  69 294
      cg0500  441451 ..  441487 -  -4.5  -3.91911   CGTATGTCAATGAAA    CTCTTTCGGAAAATG AGTTCAG CATGTGCCGAAAGAA    TGAACCTGGTTTGGT  58 135
      cg0495  436587 ..  436608 -   -13  -2.91695   TTGAGCTTCAAACTA           GCACCGCC TTTCGG GGCGGTGC            TTTTTTGTGTCTTGG  81 393
      cg0487  432025 ..  432051 - -10.2  -3.30124   GTTTATTCGCCACAA        CGCTGCGCCAC GTGATG GTG-CGCAGCG         GCGAATTTAGAAAAG  75 96
      cg0486  429231 ..  429250 -  -2.1  -3.65812   CGCGTTGGAATATAA            CGGTG GGTGGCATTA CACCG             CTGAGCAGAGGTCGA  50 209
       fadD5  421697 ..  421720 - -15.4  -3.74347   GCCACAAATGGGAAA          CCCCTCAGAA TCGC TTCTGAGGGG           TTATCTAGCGCCAGT 100 391
      cg0475 NONE
      cg0474  418393 ..  418407 -  -2.1   -2.7806   TGGAAAGTTGCAAAC               CAGGT TAATC ACCTA               AAAGGTTCCTGTCAG  40 55
      cg0472  417462 ..  417504 - -18.7  -3.05274   TAAACCCATAAACCA GAAAAAAATCGCTGTCACC GTAGA GGTGGCAGCGATTTTCTTC GTTTAGGACTAAAAG 100 62
      cg0465 NONE
        ctpA NONE
      cg0463  407279 ..  407307 -   -19  -3.49618   TGGTGATAGAAGTAA        CCTGGCCTGATC TTGCG GATCAGGCCAGG        TGGGGGAGGTTGCTT 100 123
        purU  404434 ..  404481 - -21.6  -3.89956   CCACCACAGACTAAA CACAAAACAAATGAGACCTACC CTCG GGTAGGTCTCATTTGTTTAGGG TCGCGTCGAAAAGCA 100 48
      cg0450  397129 ..  397142 -  -5.3  -3.28712   GGTTGGCGTCGATAA               GCAAA AATC TTTGC                CCGTATTTGGTTGCC  54 112
      cg0449  396345 ..  396355 -  -4.6  -4.85782   TCCGCGAAAAAGAAA                 CCCG CAC CGGA                 GCGTATGCACTACAT  77 78
      cg0444  390744 ..  390762 -  -6.6   -4.4595   TCATAAAAGGTAAAA             CCCACCCC CGC AGGGTGCG             TCGTAAAGCAAGCTC  74 47
      cg0440  386976 ..  386994 -  -5.2  -3.26471   GCATGTGCATATCAA             CCCAAATG TGA CAATCGGG             CATGATTCAATTCTT  52 492
      cg0438  385344 ..  385356 -  -4.9  -3.75169   CAGGATGCTACGAAA                TCTTT GGA AAAGA                ATAGCTAGACCGATG  57 41
      cg0437  383969 ..  383987 -  -3.2  -2.93616   AGGAGTAATAGCAGA             CAAAGT TACCACT ACTTTG             CTGGTTGTTTATTAA  45 18
      cg0436  383176 ..  383204 - -10.3  -2.74782   ACAAATCTTCAACTA        GTGCCATACACGA GAC TTGTGTAGGGCAC        TAAGTCATTCCAGTT  71 315
      cg0432 NONE
      cg0431  378608 ..  378627 -  -7.8  -3.25567   ATATCTCAAAAATTA            CGCGGG GAAGGAGA CCCGCG             GACGAGAGCTGACAA  62 64
        cmt1  362003 ..  362034 - -21.8   -4.2243   ATAAAGATGGCAAAA      CCGGCTGCCTTTTA TATC TAAAAGGCAGCCGG       TTTCAATGTTAAATC 100 46
      cg0412  360583 ..  360593 -  -2.4  -3.60792   ACGATTTACACACAA                 TGCC ACC GGCT                 GTTCATTATCTATGC  47 244
      cg0411  359652 ..  359678 - -16.7  -2.75596   TAAAATTACATATGA         GGCGGTGAGTT TACTC AACTCACCGCC         TTAAAAGGCTTAGAT 100 107
      cg0410 NONE
      cg0409 NONE
      cg0408  354509 ..  354521 -  -2.7  -3.27923   GTGGAATAGTAGCAA                CTTGT TTA ACAAA                GTAAAACTGAACTAC  47 101
      cg0407  353756 ..  353767 -  -5.8  -3.67296   CACTATCTACTCAAA                CTCG AATT CGAG                 CTCAATCTTGGTGTC  61 5
      cg0404 NONE
       rmlB1 NONE
       rmlCD NONE
       rmlA1  348048 ..  348061 -  -5.9  -4.78661   ACCGAAAAATCAAAA               GCGCC TACG AGCGC                TTCTCGACGCACCCC  78 60
        adhC  346885 ..  346909 -   -15  -4.37198   AATTGAAACCCAAAA          GCGGTGCCGG AGGAA CCGACACCGC          TTAAAAGTAACTCTC 100 75
      cg0399 NONE
      cg0398  345740 ..  345779 - -15.2  -4.49556   CTTGTAGTAAATAAA  TCGGGCC-TTCCCAAAAGA TTC TTTCTTGGGAAAGGCCCGA  TTTTGGTATTTGAGG 100 58
      cg0394 NONE
      cg0393  339801 ..  339855 - -15.8  -4.65895   TTCCGCACTCAAAAA CGCAAGGATCCACCACAGATCTCAAG ATA CTTCAGGGATGTGGTGGATCCTTGCC CTGGAAGCTCACAGC 100 363
        cyaB  326644 ..  326672 - -19.7   -5.0916   TTGCCAAGAGAAAAA        TCCCCCGTCTCAC AGT GTGAAACGGGGGA        TTTTTGCGTCGAAAA 100 46
      cg0372  322229 ..  322252 -  -9.6  -3.57462   CATCTGAGTTCGAAA          CCGGTAACTT TTGT AAGTTGCCGG           TTTTTTTAATACCTA  74 67
      cg0370  319257 ..  319267 -  -3.2  -4.58466   CGCACAACTAGAAAA                 CTGC GCA ACAG                 AAGGGGAGGATCTCA  67 91
      cg0360 NONE
      cg0359  312878 ..  312909 -  -3.2  -3.07487   GGAGACGTCGAAAAG      CTAAAAAAGG CCATCGAAGTCT CCTTTTTTAG       TGGTCGCCAGTGATG  45 22
      cg0358  311700 ..  311755 -   -15  -3.28785   TGCTAAAACATCTAA GTTTTGGCACGCCTGTTTGGTTTCGAG TCG CTC-AAACCAGACACACGTGACAAAAC CTGGCGAAAATCTTG  93 166
      cg0352  307688 ..  307718 -  -4.2  -3.64703   TTGCTGGCAGCCAAA       GTTTATTTTGAA TAAATCT TTCAAAATAACC       CTTATTTAGGCAGCT  55 31
      cg0350  306730 ..  306760 - -16.3  -4.82212   TAAACAACAAAGAAA       GCGCCTAATCAGT ATGAA ACTGATCAGGCGC       TTTTTAGCGCTTTGG 100 44
      cg0343  301473 ..  301494 - -15.9  -5.14965   ATTGGCATGAAAAAA           CCGGCCATG TGAA CATGGCCGG            CGTGGTTAAGAGACT 100 40
       fadD1 NONE
      cg0340  298273 ..  298303 -   -22  -4.18018   CTTTTCGACGCAAAA       TGCCGGTTCCGCAC TTC GTGCGAAACCGGCA       TTTTTAAATTGACCC 100 51
        ponA  293956 ..  293981 - -11.9   -4.2349   CGTGCAGATGGAAAA         CGACTCTCCAC CGCA GTGAAGAGCCG          TTTGAGCAACTAGGT  91 45
      cg0334  292424 ..  292457 - -12.5  -4.48987   GCTGCAGAATGAAAA     TCAGGCCAGACAGTG GGAA CACTATCTGACCTGG      GTTTTAAGTTGTCGG 100 162
      cg0332 NONE
       cgtS1 NONE
       cgtR1 NONE
      cg0328  287911 ..  287946 - -10.5  -5.34381   AAAGTTAAAGAAAAA    GACCAAGAGCCCTAT GTTTTT ATGGTGCTCTTGGTC     TTTTTCAGTGATGCC 100 42
        nuoL NONE
      cg0325 NONE
        mnhD NONE
      cg0323 NONE
      cg0322 NONE
      cg0321  280294 ..  280327 - -11.7  -4.71382   ATAATTACCGAAAAA     GGGGCATGTCAGCAA TAAC TTGTTGGCACGCCCC      TTTTTTTCTAAAAGC 100 44
      cg0317  278310 ..  278334 -  -2.2  -3.38224   ATTGCATGGGAAATA         TAC-TTGCCCC TACG AGGACAATGTA          TGAAACTTGATAATT  45 76
      cg0316  277928 ..  277959 - -12.4  -5.42164   CATAAATAACAAAAA      TCCGCATGCCC-TCA ATT TGAAGGGGATGCGGA      TTTTTTAAGGAACCT 100 50
         lrp NONE
      cg0311  275892 ..  275926 - -27.4  -4.18018   CCTTCTGATTTAAAA     TGAGGGCCTATCCACC AAT GGTGGATAGGCCCTCA     TTCGACTTTGAAGCT 100 53
        sigC  273276 ..  273286 -    -4  -2.95204   TTACTTTTAAATAAG                 TAAG ACT CTTA                 AGGATAAATATGGGA  47 278
      cg0304  268057 ..  268107 -  -5.2  -3.92592   ACCGGCAACACCAAA CTCCGCGACGGGATGCCGGTCGT GTTAAG ACCTCTGGGA-CCCGCCGCGGCG AAGAAGAAGTAGATT  61 174
        leuA  266077 ..  266119 - -14.4  -3.77196   CTATCACCCACGAAA CCGGTGGCAAGAATTTTCA ACATCG TGGAA-TTCTTGCCACCGG TTTGTAGAGCCTAGG  95 58
      cg0302  264587 ..  264601 -  -4.2  -3.07291   AACGAGTCTAGTTAA               GCAAGT GGC ACTAGC               GCTTTTCGACGTCCA  47 21
      cg0300 NONE
        cobQ  262504 ..  262532 - -13.1  -4.08216   GTACGTGCGTGAAAA        CCGGGTCCCCTCA TTT CGAGTAGACCCGG        TTTAGAAGGGGCTAC 100 37
      cg0293 NONE
tnp16a(ISCg16a)  254339 ..  254349 -  -3.2  -3.13908   AACTCAAGCACTTAA                 CAGC GAC GCTA                 CACCACCAACCCTCT  46 3
      cg0291  252360 ..  252370 -  -2.4  -4.07568   CTTGGCTGCGCAAAA                 CCGG CAC CCCG                 CCATCCGCCTGCGCG  56 483
      cg0286  248494 ..  248521 -  -8.4  -3.21276   CCTTGGTGGATAAGA        TTCGTGCCAGCA TCGA TGATGGCACGTA         CTACGAATTCAAGGA  62 59
        tyrA  241721 ..  241750 - -10.7  -4.16943   GCGCACAGTTTAAAA       CCCCAGGTTGATT AAAA AGTCAGCCTGGGG        TTTTCGCGTGCGCCG  87 156
      cg0272 NONE
      cg0270  234842 ..  234895 - -11.8   -3.8512   TAGTGAGGATAACAA GTCCTTCACTTTGGAGTTGTGGCG TCTTAT CAGCACAACTCCAAAGCGATGAGC CTGCCACAGCAGTTA  88 38
         pat NONE
      cg0266 NONE
      cg0265  230773 ..  230783 -  -6.8  -3.35046   CGATCTGCTGAAACA                 GCTC GGT GAGC                 AGCACACTGAAACCA  58 171
        modA NONE
        modB NONE
       moeA1  227692 ..  227703 -    -3  -2.83403   GCTCGCTCATTAAAT                TAAC TCCT GTTA                 GTTGAATGGGTAAAT  42 23
        moaC NONE
        moaB NONE
        moaE NONE
      cg0257  225196 ..  225237 -  -8.1  -4.12188   GGAGGAGGGTGAAAA CGCAAGGCGTTGGGCC GGTGTTTAGGT GGCACAACGCCTTG-G TTTTACCCTAGGGAA  73 28
      cg0255 NONE
      cg0254  221843 ..  221868 - -17.7  -2.60496   CGTCTCCGCAAATAG         CCCCCGTTTAC GCAG GTAAACGGGGG          TTTTCTGATTCTTGG 100 365
      cg0252 NONE
      cg0251  220157 ..  220176 -  -7.8  -3.53224   CATCGCTTGCCTAAA            CCGCAAGC ACGA GCTTGCCG             GTGATGGTGCCGTCT  66 1
      cg0249 NONE
      cg0248  217036 ..  217073 -  -4.7  -3.14132   GGTTTCGGCGACTAA   CTCGCCTTGTTTGGCGC ACCC GCGCAGAACAGGGCCAA    CTTGCCGCCAGGGTG  50 91
      cg0247 NONE
      cg0246  214659 ..  214696 - -11.1  -2.75064   CCCCGGACCCAACTA   CGGCGACGGCTCCGGCG TAGT CGGCGACGCCATCGGCG    ATTCCCTCCACCACG  69 489
      cg0239  211538 ..  211557 -    -5  -3.55761   CATTTATTGCCTAAA            GATCCATG AGTT CACGAATC             TCTGCGGGGATTTCT  55 1
      cg0238 NONE
      cg0237  209151 ..  209184 - -11.7   -4.2349   TTGCCATATGTAAAA     CCCGCCATCCTTTAA AAAT TTTGAGGACGGCGGG      TCGCGTAACTTCCGT  91 49
      cg0236 NONE
        embC  203480 ..  203508 - -13.9  -5.04325   CCTAAACCACAAAAA        TGCGGCCACTCTT CAA AGGAGTGACCGCA        TCTACTTAAAAACTT 100 56
      cg0233 NONE
      cg0232  201587 ..  201601 -  -3.6  -4.08706   TGGTCAGCACATAAA               TTGAAA TCG TTCCAA               GGATTGCTCCCAGTG  58 42
      cg0231  201307 ..  201344 - -12.9  -4.37092   AGCTTGGGTAGAAAA   TGCTAGAAACCACCA TCAGTAAT TGGTGGTTTCTAGCG    TTTTACGGGATGCAT 100 20
      cg0228  194505 ..  194523 -  -8.9  -4.01078   AAAATCCACCACAAA             CATGTGG TCAGT CCACATG             AATTGAACGAATTTT  78 104
      cg0223  190613 ..  190659 - -25.4  -5.29846   AACTTTAAAGAAAAA CA-CCGCTGCCCCTCCACCTGC GCGAA GCAGG-GGAGGGGCAGCGGCTG AGAAAAATCTGGAGC 100 67
      cg0221 NONE
      cg0220  188198 ..  188210 -  -3.3  -3.30701   GTTGATCAAACTGAA                GGGCT CCG ATCCC                TGGTTCTTCCCATCG  45 113
      cg0210  181222 ..  181242 - -11.2  -4.46112   CCTCATGGAAAGAAA            CAGCAGCA GCTGT TGCTGCTG            GATTGAGTAACACTG  93 468
      cg0196  167728 ..  167746 -  -3.8  -3.85539   CATATCCAGACCAAA             GACCCTGA AAT TCAGCATC             CGTTTGGTCTGATAG  57 114
        pepO  163628 ..  163673 - -19.2  -2.72829   GACAGCTCCTGAAAG CTAAAAAGCCCTCGCCCCGA AATCCA TCGGCGCGAGGGCTTTTCAA TACCAACTAACAACT 100 39
      cg0188  161180 ..  161203 -  -3.8  -3.40073   ATCCGGAGGAAGTAA          CCACCGCGATC GAG GAGCA-GGTGG          ATCAGCTGTGTGAGT  49 183
         maa  155908 ..  155925 -  -3.5  -3.76379   CAAGACTTCACCAAA             CTTTTAT CAAA ACAAAAG              ACCAGGTGGACTCCC  53 245
        hrpB  152941 ..  152952 -  -5.8  -3.50832   GGTGAAACGCAAACA                TCCG TCCC CGGA                 CCGCGGTAAAAGGCC  59 297
      cg0175 NONE
      cg0174  149424 ..  149450 -  -5.1  -3.18849   GGGATACCACGAAGA         TCCAGGCAACC TCATG GGCTACCTTGA         TGCTCAGCGACTCCG  52 367
        panD  147416 ..  147430 -  -4.2  -4.56597   GGTGGCTGGGAAAAA               GACGGC TCT ACCATC               ACTTTCGGCGCCATC  71 166
      cg0168 NONE
      cg0160  136069 ..  136081 -  -4.7  -2.73619   AATGAGGGGTGAAAG                CCTGC GTA GCTGG                GAGTGGCGTGGAAGG  46 64
      cg0159 NONE
      cg0158  134135 ..  134150 -  -6.2  -2.77926   AACCATAGCCAATCA              TAGACA ACGC TGTCTA               ATAGGGGTCTTGTTA  52 80
      cg0156  132929 ..  132958 - -11.5  -4.53036   GTAGAAACATCAAAA       GCCCAG-GCTTCCA TCG CGGAAGCACTGAGC       TTAGATGAGGTTAGG  95 36
         hde  130345 ..  130355 -  -6.8  -2.71712   GCTTTGGCGGTAAAG                 TGCC AGA GGCA                 GAACAGCGCACCGCG  52 483
         mag  129079 ..  129090 -  -4.4  -3.63694   AGTGAGCGGTAATAA                TGTC GAAT GACA                 CCGGGTGGGAGCCTT  55 422
      cg0150 NONE
        panB NONE
        panC  126297 ..  126344 -    -2  -4.65895   CCGCGCACCTAAAAA CACTGAGCTG-AGCACGC-GTT ATGCGA AGCTGCGTGCTGCAACGCAGGG TTGGTACTAGAGCTC  63 32
        rbtT  122472 ..  122483 -  -4.4  -3.64716   TCATGGTGGAAAAGA                TCCT TTCA AGGA                 TGGGTTTAGCTCGAA  55 47
        mtlD NONE
        sixA  119928 ..  119943 -  -4.6  -5.03994   TTGGAGAGATAAAAA              CGCCAC TTTG GTGTCG               ATAACACCGAACTTC  80 493
      cg0139  118787 ..  118797 -  -3.2  -3.31144   TGGGGATGTTTAGAA                 CTGC TCA GCAA                 CCATGAAGAGTTAAC  48 36
      cg0138  116456 ..  116490 - -21.6  -4.33417   TCCAGTCAGAAGAAA     CCCCTCACCGGGTT ACACCTA AACCCGGTGAGGGG     TTTTTGCTGCGTCAG 100 81
      cg0128  106495 ..  106507 -  -3.3  -3.53012   TGTTCCTTTTTCAAA                CACTG GAT CAGAG                TACTTCGCCAGAAAA  50 146
      cg0127 NONE
      cg0126  105031 ..  105043 -  -5.5   -3.6944   GTGGCAATACAAACA                GCACC GAG GATGC                GTCCGTTAACAATGA  59 153
      cg0123  101572 ..  101586 -  -6.4  -3.55444   CGCCGACTGCTCAAA               GGCATA ATC CATGCC               CTCGAGATTAGCGGA  61 49
      cg0122   98715 ..   98727 -  -4.1  -3.53012   GCCCCTCGGTCTAAA                GAAAG TGC CCTTC                CAGAATCGCTCTCAA  52 104
      cg0121   97240 ..   97272 -  -9.8     -2.59   ACCTGTAGACAACAT     GGCCGGCCC-TCCCT ATTT AGGGATGGGCCGGTT      CTTAATTGGGTTGCT  66 70
      cg0120   95996 ..   96007 -  -2.2  -3.78775   TTGCTTACGATGAAA                TGCG TCTA CACA                 CCGAAATCACGGACT  52 384
        ureR   90070 ..   90107 -  -6.4  -3.76232   GCCTGAAATACAGAA  CTGGAGGTGATAGGGAAG AGCT CTTCCCC-TCACCGC-AG   GACTTGGTCACTGTG  60 377
      cg0110   88546 ..   88557 -  -2.2  -2.52676   CATGTCCCCAACTTA                GC-CG AGG CGTGC                CACCCGGTCGAGCTC  39 11
      cg0109   87392 ..   87409 -  -6.9  -3.22448   TGAAATCGAACTTAA             GTGCGGA GACC TCCGCCC              AGACACGGCTACACG  57 175
      cg0107   85618 ..   85641 -  -7.4  -2.95896   CTAGCATGCACAAAG          CCCCCACG CGGATCTC CGTGAGGG           TTAAGGGATGTGAAT  59 45
      cg0105   84976 ..   84990 -  -8.6  -2.75343   GGCATATTTTCAAAC               TCTGGA GGA TCCAGA               TGCTATCTATTCTAT  62 131
        codA   83647 ..   83662 -  -4.7   -4.0827   ATAGATTGATAGAAA              TGTGG GGAGTG CCACA               AAATTTAAGGAGGCC  62 52
      cg0103   82064 ..   82096 - -12.1  -4.93365   GTCGACAAGCAAAAA      GCTCGTACCTTCT TTATTTG AGGAGGTACGAGC      TTTATCTGTCCTGGT 100 47
      cg0091   72678 ..   72688 -  -5.4  -3.65812   CTCTCCGCAACAGAA                 GCTT CCG AAGC                 TGCCGGAGTTTCACG  58 152
        citP   68658 ..   68697 - -17.2  -4.52047   GATCATATTAGAAAA  CCCCTCTTCCCCGTGC ACAGAACA ACACGGGGAGGAGGGG   TTTGGCGTCGAAAAG 100 46
      cg0087   67747 ..   67758 -  -4.4  -2.59742   CCCAATCCCTAGAAC                GCAA CGTG TTGC                 TCACCATGCTGTCTC  44 516
      cg0083   65407 ..   65456 -  -2.8  -2.72344   TGTCATCGCCAAGCA CGAGCTCCGCGCCATCCCGATCAC GTAC GCGAGCTGGACGG-GCG-AGCTTA AATAAGCTTGTCGAC  41 74
      cg0081 NONE
      cg0080   62338 ..   62370 - -14.9  -4.63172   GATCAAACTAGAAAA      CCAACAAGCCCTGGA ATT TCCGAGGCCTGTTGG      TTTTTCGGTTTTTGT 100 42
      cg0074 NONE
      cg0073 NONE
      cg0072   55557 ..   55593 - -16.8  -2.82788   CACAATAAACAATAG    TAAAAGGAACCCTCAC GGATT GTGAGGGTTCCTTTTT    TTGGGTTTCGCCGGA 100 58
       gabD3   51573 ..   51604 - -13.9  -5.63645   CCAAAACACAAAAAA      TCCACCACAAACA TCCCAG TGTTTGCGGTGGA       TTTGTAAAGGGGCAG 100 44
      cg0066   50900 ..   50912 -  -2.7  -3.31603   ATGGAGAAAAATAAT                CTTTC TTG GAAAA                GTGATATCCCCTAGT  47 76
      cg0065   49697 ..   49715 -  -5.9  -4.16921   TAACAAGTCGCAAAA             GACACCC TGCCC GGGTGGC             GGAATTGGCAGACGC  69 204
      cg0064 NONE
      cg0063 NONE
         ppp NONE
        rodA NONE
        pbpA   43930 ..   43946 -  -4.3  -3.09844   CTCATATTTTAAAAT              CCTCCGG CTG CCTGAAG              CACAGCTCGGCCAAT  48 2
        pknA NONE
        pknB   40494 ..   40508 -    -2  -4.56775   ATTGTCTTGGAAAAA               CCCCAG CAA CTGGTA               CTTATCTTGTTTGAG  63 90
      cg0055   40129 ..   40172 - -21.9  -4.36914   TCCGCCCGCACAAAA CAACTGCCGCAGCACAACG AATCAA CGCTGTGCTGCGGCAGTCA CTTTTTTGAAGGATT 100 39
      cg0051   36055 ..   36100 -  -6.4  -4.18934   TACTATTCGAACAAA TCACAACCCGGTGGA-AACTGT TCAC AGAGTTATCCAC-AGGCTGTGA AATGGTAGGTATACC  71 169
      cg0047   33398 ..   33427 -  -7.7  -3.63515   GTCGAGCTGGAAGAA       CTCACCCTCGCCA TGTC CGGCGGCGGCGAG        CTCGACTCACTCAGC  65 60
      cg0042 NONE
      cg0041 NONE
      cg0040   26716 ..   26749 -   -14  -2.89564   GCGTCACTTTATACA     CTGAGACCCTCAGT TTCTAC ACTGAGGGTCTTAG      TTTTTTTAGTGAGGA  88 95
      cg0039   24752 ..   24773 -  -4.4  -4.74215   ACAGGATTAACAAAA           CTCTCAGT TTCTAC ACTGAGGG            TCTTGGTCTTTAGAG  71 134
tnp22a(ISCg22a)   23469 ..   23491 - -10.7  -3.92659   GGTGTAAAATTTAAA           GAGCAAGTT TTTAC AACTTGCTC           TTTAGCTCGGGGCAT  85 146
      cg0031   20710 ..   20726 -  -8.7  -2.62396   CATTGGTGGACAGTA              TCGCAGC ACA ACTGCGA              TGGGTACCGTTTATT  59 370
      cg0026 NONE
      cg0025   17850 ..   17860 -    -4  -4.07568   TGCCTCGCTCCAAAA                 CTAA TAA TTAG                 CGAGGGTTAATAACC  60 22
      cg0018   14965 ..   14981 - -10.9  -2.62616   TCAGTTGGTAGAGCA              CCTGCTT TGC AAGCAGG              ATGTCAGGAGTTCGA  72 250
      cg0014 NONE
      cg0013   11247 ..   11262 -    -4  -4.24711   GAAAACGTGAACAAA              TAGACC GTTC AGTCTA               TTTGTTGATCTCTAA  62 23
      cg0012 NONE
      cg0010 NONE
      cg0009    8719 ..    8735 -  -2.9  -4.20797   TCAAAATGATAGAAA              TTCCAGA AGC CCTGGGA              CATAACCGGTGGGCT  58 85
      cg0002    1280 ..    1294 -   -10    -3.727   CTGAGGATATGGAAA               TCACCG CAC CGGTGA               TCATGGAGGTCACTG  74 325
