# Supplementary material for: Rapid, accurate, computational discovery of Rho-independent transcription terminators illuminates their relationship to DNA uptake
Source: Genome Biol. 2007 Feb 21;8(2):R22. doi: 10.1186/gb-2007-8-2-r22 (PMC1852404; doi:10.1186/gb-2007-8-2-r22)
Supplement: Additional data file 4 — Best terminators found downstream of each of the genes of the 343 organisms studied. [file gb-2007-8-2-r22-S4.zip › Corynebacterium_glutamicum_ATCC_13032_Kitasato.bag]

        dnaA    1628 ..    1647 + -12.2  -5.04325   TCTGCTGCTCTTGAA            GACCCATC TTCG GATGGGTC             TTTTTGTAATTTAGG 100 78
    NCgl0002    3498 ..    3541 + -16.2   -3.3334   AAGTTTCACCCTTTT CGCGCCTGACTTTGTACACTT TTC AACCG-ACAAAGTCAGGCGCG TTATCCAATCCACTT 100 47
    NCgl0003 NONE
    NCgl0004    5388 ..    5399 +  -2.2  -2.89881   GACCTAAGCGTGTAA                GATG GAAA CGTC                 TGTATCGGATAAGTA  40 111
    NCgl0005    7504 ..    7529 + -16.1  -4.72556   AAGCGCCTTACTTAA         CCCGCCCCTGG AATT CTGGGGGCGGG          TTTTGTGATTTTTAG 100 40
    NCgl0006    8972 ..    8985 +  -2.4  -3.08812   TTTCATGGTGCCAAA               TTCC ACGTTG GGAA                ATTTCTTCACCAGCG  42 199
    NCgl0012 NONE
    NCgl0013   15018 ..   15049 + -13.8  -5.77571   TATGCTCCACAGTTT      TCCCGGTTCATCTT GTTT AAGGTGGGCCGGGA       TTTTTGTTTTTTAGT 100 294
    NCgl0015 NONE
    NCgl0016   18136 ..   18149 +  -2.3  -2.52464   AACAATGTGCCACTG               CCTGC CCAA GAAGG                TGAATTCCCGGCCGC  38 488
    NCgl0019 NONE
    NCgl0020   21475 ..   21492 +  -6.9  -4.27117   CAGGCACCGTCGTCG             CCGCTGC TCTG GCAGGGG              TTTCTATTGTCCAGG  71 432
    NCgl0021 NONE
    NCgl0022   23579 ..   23608 + -13.6  -4.97312   TATGCTCCACAGTTT       TCCCGGTTCACC TTTGTT GGTGGGCCGGGA        TTTTTACTTGCTTTT 100 202
    NCgl0023   24752 ..   24773 +  -6.6  -3.29837   ACAGGATTAACAAAA           CTCTCAGT TTCTAC ACTGAGGG            TCTTGGTCTTTAGAG  59 45
    NCgl0028 NONE
    NCgl0029 NONE
    NCgl0030 NONE
    NCgl0031   33915 ..   33930 +  -8.2  -3.68757   TTCAGTCGCCTTGCG              GGCTGC CTTA GCGGCC               TTGTCTGCTTTTCGA  68 480
    NCgl0033   34928 ..   34958 + -12.7  -5.60993   TACGTACACTAATCT       TCAGGTTATGCCG CAAGC CGGTATGACCTGA       TTTTTTTATGCCACA 100 51
    NCgl0034   35687 ..   35727 + -17.8  -4.19483   ACACATTCCGCCCAT TGCCCTCACCGGG-GTCAA AAAT TTGACATCCGGTGAGGGTA  TTTCTGTATCTATCG 100 41
    NCgl0036 NONE
    NCgl0037 NONE
    NCgl0038   40128 ..   40173 + -11.8  -5.03145   ATCCGCCCGCACAAA ACAACTGCCGCAGCACAACG AATCAA CGCTGTGCTGCGGCAGTCAC TTTTTTGAAGGATTA 100 351
    NCgl0050   54034 ..   54059 + -12.6  -4.72556   ATTCTAGGAACGATT         CCCCGGAACC TTGAGT GGTTTCGGGG          TTTTGTGCTTTTTCG 100 48
    NCgl0051   55562 ..   55588 + -17.4  -5.58209   TAAACAATAGTAAAA         GGAACCCTCACG GAT TGTGAGGGTTCC         TTTTTTTGGGTTTCG 100 38
    NCgl0055   57782 ..   57799 +  -3.4  -4.45151   TTACCTAACGAAGTC             GG-CGAC GTGAA GTCGTCC             TTTTGATTAGGTGTT  63 153
    NCgl0056   58942 ..   58962 +  -7.5   -4.3467   CTTATTCCTGAGATT            TAGCTGGTC ATA GACCTGCTG            TTTTCCTATAAGGGT  76 23
    NCgl0057 NONE
    NCgl0058 NONE
    NCgl0059   62330 ..   62378 + -12.5   -4.9792   GCAAGAGTGATCAAA CTAGAAAACCAACAAGCCCTGGA ATT TCCGAGGCCTGTTGGTTTTTCGG TTTTTGTCTCACATC 100 31
    NCgl0062   65518 ..   65544 +    -5  -3.72037   TTTCAGACTGTCACA         GACTCCTGAGCT TCC AGCGCACGAGCC         TTGTCTGCTTTTTGC  57 82
    NCgl0064   68158 ..   68208 + -13.4  -4.21194   CGGAAACCTCGGATC TGTGGTGGATTCGTGCAAGATTGG CCT CTGAACTTGCAAAAATCCACCACG TTTTGGCTGATCAGA 100 208
    NCgl0067 NONE
    NCgl0068   73099 ..   73112 +  -6.7  -3.53745   CACGTTGATCAAAAT               TGCAG TGGA CTGCA                TTGCTTTAAGCTCTG  60 307
    NCgl0070   74276 ..   74318 + -12.1  -3.13899   AACAAGTCTAAGTAA GCTTGCTTGAACGGCGCTTG TTAG CAAG-GCCGTTCAACCGCGC TGTTAATCAGCCATT  82 26
    NCgl0071   75476 ..   75486 +  -5.4  -2.62184   GCTGCCCATCAAAGT                 CCTT AAT AAGG                 TCATCTAAGAAGCAC  48 7
    NCgl0072 NONE
    NCgl0073   76393 ..   76425 +  -2.2  -4.45485   TCGCCAAATTATCCA     TCACTGTAAACAATA ATCT TATTGTTGGCA-TGA      TTTTGTGGGTCTGCT  61 380
    NCgl0078   87645 ..   87659 +  -4.2  -2.53876   ATCGTAAGGCATTGC               TTCGTG GAG CACGAC               TGAATTGGGGTCGAG  43 426
    NCgl0081   90860 ..   90874 +  -4.2  -2.71712   CGCATCATAGGCCAA               CAGATG TGC CACCTG               ATTTAGAGCGACAGA  45 437
    NCgl0083 NONE
    NCgl0084 NONE
    NCgl0085 NONE
    NCgl0086 NONE
    NCgl0087 NONE
    NCgl0088 NONE
    NCgl0089   96827 ..   96838 +  -2.2  -3.91897   GATGGGGGTGGCGCT                GTCT GCAA GGAC                 TTTCTGCATGAACAC  52 484
    NCgl0094  105257 ..  105299 +  -5.5  -3.67597   CAGGTCGAAGTAGGT GTT-GGCCCCTCCGATGAAG TGTC CGCCATCGGAGGCGACGAAC TTGTTAGCTGGCAAA  58 370
    NCgl0098  111088 ..  111138 + -13.4  -3.62096   CGGAAACCTCGGATC TGTGGTGGATTCGTGCAAGATTGG CCT CTGAACTTGCAAAAATCCACCACG TTTCGACTGATCAGA  93 220
    NCgl0099  112300 ..  112311 +  -2.2  -3.76393   TGCACGTTTGGATAA                GGTT TCGG AGCC                 TTTCGCTTAAGCTCT  50 4
    NCgl0100  114073 ..  114083 +  -5.4  -2.78049   CTGGCTCTGCGATCT                 TCCT CGA AGGA                 TAAGTTTTCATGAGT  49 12
    NCgl0101 NONE
    NCgl0102  116001 ..  116020 +  -3.6  -3.19255   GGACTGTGTTGGCAT            GGA-ATCGT ACG ACGGTGTCC            TTGGCTGTGTGTTCG  46 80
    NCgl0103  116455 ..  116489 + -21.6   -4.7497   TCCAGTCAGAAGAAA     CCCCTCACCGGGTT ACACCTA AACCCGGTGAGGGG     TTTTTGCTGCGTCAG 100 214
    NCgl0106  120825 ..  120847 +  -3.3   -3.9712   GCCACGCCATCGCGA           AGCCCACGT TGATT AAGTGGGCG           TTTATGGTCGAGTAC  56 437
    NCgl0110 NONE
    NCgl0111  126504 ..  126528 +  -6.4  -2.89742   ACGCCGTCGGCGCTG          GCCAAGGTGT CGCGC GCACCTTGGA          TATCTAGCGCTTCAC  51 176
    NCgl0116  131077 ..  131088 +  -5.8  -3.43446   GGGTCGGTGCGGTCG                TGCC CATC GGCA                 TATTGTTCGATGTAG  56 301
    NCgl0118 NONE
    NCgl0119  133257 ..  133281 +  -4.2  -3.02144   GTTTCATTGTCTTTA          GCAATGGTGA CTAGC TCACCAAGGC          TGTTGGCAAAGATAC  47 298
    NCgl0124 NONE
    NCgl0125 NONE
    NCgl0126 NONE
    NCgl0127 NONE
    NCgl0128  144702 ..  144718 +  -6.5  -3.54743   CTCGACTAGGTGGGG              TGGGCGT AGA GCGCCTA              TTCTGATTGATCGTG  61 85
    NCgl0129  145521 ..  145543 + -10.6  -3.27022   GAGCAGAAGTTAATC           GGTCTCGAGG TTT TTTCGAGACC           TTCGTATCCCATCAA  75 63
    NCgl0131 NONE
    NCgl0132  147633 ..  147644 +  -5.8  -2.58544   AAGATCGTTGCCGAG                CGCA ACGA TGCG                 GTTGTCGGCGTCCAC  49 85
    NCgl0134  150117 ..  150131 +  -2.8  -2.73875   CACACATCCAACCGA               TCGC CATGAAC GCGA               TAATCTTAAACACGG  41 359
    NCgl0137 NONE
    NCgl0138  153246 ..  153282 +  -9.4  -2.62613   GATTCTTGGTGCGCG   CAGTGGCAGGAGCGGTC CATG GATC-CTCCGGCCACGG    GTGTTTGGGGTACCG  63 454
    NCgl0141 NONE
    NCgl0142 NONE
    NCgl0143 NONE
    NCgl0144 NONE
    NCgl0145 NONE
    NCgl0146  160455 ..  160465 +    -4  -2.62616   TTTTATAACAGGGCA                 GTAA CGT TTAC                 TGGTATGAAAACTCC  44 107
    NCgl0147  161384 ..  161396 +  -2.6  -3.60048   AGTTTTAAGGAACTC                CGCC ACGTC GGTG                ATTTTTTCGCGCGCG  49 46
    NCgl0149  162893 ..  162907 +  -2.7  -2.57132   ATTATTTTTGCATTA               ACCCC AGGTA GGGGC               ATTGTCGCAAAGCCC  40 48
    NCgl0150  163634 ..  163665 + -17.3  -4.18197   CCTGAAAGCTAAAAA      GCCCTCGCCCCGA AATCCA TCGGCGCGAGGGC       TTTTCAATACCAACT 100 53
    NCgl0152 NONE
    NCgl0153  167449 ..  167504 + -11.6  -4.16943   TCTCCATCCGCTGGA CCAAACCAGGTGACCGAAGATCCCATTT TCTT AAGTGGG-T---CGGTCACCTGGTTTGG TTTTACAGTCTAGAA  91 52
    NCgl0155 NONE
    NCgl0156 NONE
    NCgl0157 NONE
    NCgl0158 NONE
    NCgl0159 NONE
    NCgl0160 NONE
    NCgl0161  177329 ..  177341 +  -4.1  -3.26531   ACGCTTAAGGAGTTT                TGAAC GTG GTTCG                TATTGCTCTTGATCC  48 33
    NCgl0162  178227 ..  178266 + -13.8  -3.64682   TCTCGAAACTACCAA  GACGGTTTCTTTTCTTTA GATC TAAGGAGGAGAGACCGTC   TTTCACCCTTTCATC  93 46
    NCgl0163 NONE
    NCgl0164  180752 ..  180795 +  -6.6  -3.86897   GCGGTAATTAGACGT CTGTCTCTAGGGATGCCG CATCCCGC CGGCGCTCCTAGAGTCCG TTTGTAAAACCTAGA  66 63
    NCgl0165  181422 ..  181442 +  -3.1  -5.03314   GGCAAGCATCCGTAA            CCCCATGGC AGA GACGTGGGA            TTTTTTGACCGTGAC  74 147
    NCgl0166  181691 ..  181710 +    -7  -3.05384   TGGGGTAGCTATCCA            CGTGGCGC GCAC GTGCCCCG             TTCAATCAGCGAGGG  59 66
    NCgl0168 NONE
    NCgl0169  185096 ..  185132 + -12.9  -3.05046   GGTTTCTTAAAAAAA    CTACGCCTGCCCCGCAA CGC TTGCGGGGCAGGTTGCG    CTTTTAAAAAGATGC  83 31
    NCgl0170  186043 ..  186054 +  -4.4   -3.5721   GGGGACTTAGTTTTG                GTCA TATA TGAC                 GTTTTATTTGATCTG  52 423
    NCgl0171  186735 ..  186761 + -13.7   -5.1675   TGCTAGCTAAAAATT         CCGCTTCGTCC TTTTC GGACGGGGCGG         TTTTTTAATGGGTGG 100 49
    NCgl0172 NONE
    NCgl0173  187616 ..  187634 +  -2.4  -3.89212   AACAACCTAGCTTTG             TATCTGAA GGC TTCGGAGA             TTTCCTGTATACATC  52 31
    NCgl0174  188356 ..  188366 +  -2.4   -3.6422   CCCGATCTGGCCAAC                 GAGG ATC CCGC                 TCTTTTGGCGAGATA  50 278
    NCgl0177  190586 ..  190598 +  -6.3  -2.71712   TCCCGAATTCGGTGA                TTTGG AAT CCAAA                CTTTAAAGAAAAACA  53 287
    NCgl0179  194613 ..  194630 +  -4.1  -3.91911   TCCTTAATGGCCCTC             GATTTGG CGTT CCAACTC              TTTGATTCGGATCCG  57 171
    NCgl0181 NONE
    NCgl0182  201306 ..  201343 + -15.1  -4.09864   AGCTTGGGTAGAAAA   TGCTAGAAACCACCA TCAGTAAT TGGTGGTTTCTAGCG    TTTTACGGGATGCAT 100 39
    NCgl0189 NONE
    NCgl0190  212753 ..  212773 +  -2.5  -2.57132   GGACAAATGGGTCTA            TCCTGGG GCGCATG CCCACGA            ATTATGCACGCGACA  39 40
    NCgl0191 NONE
    NCgl0192 NONE
    NCgl0193 NONE
    NCgl0194  215583 ..  215606 +  -3.1  -3.08133   AACAAGGAGGCGATG          CCCGGCAGCA AATCA TCCT-CCGGG          TTGGCTGGATCAATC  43 446
    NCgl0199  220181 ..  220213 +  -6.2  -2.73364   GAGCTTGCCGGTGAT      GGTGCCGTCTTGAA TTTTC TGCAAGGCGGCGGC      TGCTTCGGCTAGCGG  50 52
    NCgl0202  222247 ..  222260 +  -3.1  -3.66178   GCTTCGTGATAGTTG               GATGT AGCT GCATC                TTTGCCGTTCCAGCA  51 62
    NCgl0204  225587 ..  225614 +  -4.7  -3.03124   AAGCACCCGTTCCAG        CACCTCCGGCG AACCGA CGACGGGGATG         TATTCCCAGGTGCCG  47 365
    NCgl0212  231430 ..  231483 + -13.9  -2.75294   CGAGCAATGCCGACG CGCTGTTTTTGCCCGCCGGAGAGTT CGGT AATTTTCCGGCGGGCGAGGGGAGCA ATTTCGAGCATTTCC  79 524
    NCgl0216  235053 ..  235068 +  -5.4  -4.12296   GCACCTGCACGTCTT              CTTCTC GGAT GAGGAG               TTCTTTGCTTGTAGC  65 257
    NCgl0219 NONE
    NCgl0220  238180 ..  238193 +  -5.9  -3.61398   GATAGGCTCAGATGC               GCCTG AAAT CGGGC                TTGTTGAGGGGAGAG  59 57
    NCgl0221  239582 ..  239595 +  -3.8  -4.07562   CCGTATTGGCAAGCC               TGCC AGCTTC GGCA                TTTCTATGAAGTTTC  60 79
    NCgl0222  241523 ..  241570 + -15.1  -4.07133   TCATGCTTTAAAAGT TAACAGGCCCGCAG-TCAACGT AAATG GCGTTGAACTGCGGGTTTGTTG TTCTTTCTGAAGCTG 100 30
    NCgl0224 NONE
    NCgl0225 NONE
    NCgl0226  244394 ..  244430 + -24.7  -5.57054   CCGCCAGTGTAAGAA    CCGGCTCTTAAGCAGTT TGT AGCTGCTTAAGAGCCGG    TTTTTTTGCATTCTT 100 201
    NCgl0227 NONE
    NCgl0228 NONE
    NCgl0229  248557 ..  248586 + -10.7   -3.5393   CTTAGGCCGGTACTA       CGCGTCGAAGGTT TCAT AACCTTCGCGGCG        TTTCACCCACCTAAT  79 7
    NCgl0231  250528 ..  250539 +  -2.2  -2.73681   TATGGCGTGCTCGTC                GCAG ACTT TTGC                 TCATTGCCCTAGGTG  39 43
    NCgl0232 NONE
    NCgl0233  252861 ..  252886 +  -4.7  -3.28712   GGGGTCATTCCATCT         GGAGGAGTCATG CCG CCTGG-TCCTCC         TTGTCCACCGGGGCC  49 53
    NCgl0237 NONE
    NCgl0238 NONE
    NCgl0239 NONE
    NCgl0240  261317 ..  261339 + -14.9  -4.53163   GTTGCTAAACGCAGG           GCCGGGTTC TCGAT GAACCCGGC           TTTTGTCATGTATGC 100 44
        recR  262503 ..  262531 + -10.2  -3.53444   GTACGTGCGTGAAAA        CCGGGTCCCCTC ATTTC GAGTAGACCCGG        TTTAGAAGGGGCTAC  77 470
    NCgl0247 NONE
    NCgl0248  271712 ..  271741 + -10.1  -4.49756   ACCCGCCATTAAAAA       CTCCGCTTG-AGTG CTA CACTTTAAGCGGGG       TTTTAATGTTTGAGG 100 43
    NCgl0249  273603 ..  273633 +  -4.6  -3.63515   GTTGCAGCAATGAGG       TCCGCTCTGGCG CGGGCTA CGCGGGAACGGA       TTGTTCCGACTCGGA  55 431
    NCgl0251  275886 ..  275932 + -19.6   -3.6106   TTAAGTCCTTCTGAT TTAAAATGAGGGCCTATCCACC AAT GGTGGATAGGCCCTCATTCGAC TTTGAAGCTATTGAG 100 37
    NCgl0254 NONE
    NCgl0255  277928 ..  277959 + -12.4  -5.00884   CATAAATAACAAAAA      TCCGCATGCCC-TCA ATT TGAAGGGGATGCGGA      TTTTTTAAGGAACCT 100 46
    NCgl0258 NONE
    NCgl0259  280294 ..  280327 + -13.9  -5.60993   ATAATTACCGAAAAA     GGGGCATGTCAGCAA TAAC TTGTTGGCACGCCCC      TTTTTTTCTAAAAGC 100 37
    NCgl0266  287911 ..  287946 + -13.4  -4.68593   AAAGTTAAAGAAAAA    GACCAAGAGCCCTATG TTTT TATGGTGCTCTTGGTC     TTTTTCAGTGATGCC 100 76
    NCgl0271  292425 ..  292456 + -11.6  -2.50778   CTGCAGAATGAAAAT      CAGGCCAGACAGTG GGAA CACTATCTGACCTG       GGTTTTAAGTTGTCG  75 30
    NCgl0273  294002 ..  294058 +  -5.2  -4.24413   GCAACTAGGTATTTC TAGCGGAAGAACTGGTTGATGGCGTCA TTGA TGGCGTCTTCAA-TGGTTGTTCCGCGG TTGTTTGTTGATGGA  66 33
    NCgl0275  297418 ..  297439 +  -6.5  -5.26875   TAATTAATTTCAAGG           GCTGGCCAT TAAC GTGGTCGGC            TTTTTTGATTCAGGG  91 38
    NCgl0276 NONE
    NCgl0277  298273 ..  298303 + -19.8  -4.74103   CTTTTCGACGCAAAA       TGCCGGTTCCGCAC TTC GTGCGAAACCGGCA       TTTTTAAATTGACCC 100 45
    NCgl0281 NONE
    NCgl0282 NONE
    NCgl0283 NONE
    NCgl0284  305791 ..  305822 + -11.6  -3.01915   ACGCAAAAACCCATC      CGGCGCATCCCT TCAATGTT AGGGGTGCGCTG       CTATTTTTCTCCCCA  78 55
    NCgl0285  306730 ..  306760 + -14.1  -4.64657   TAAACAACAAAGAAA       GCGCCTAATCAGT ATGAA ACTGATCAGGCGC       TTTTTAGCGCTTTGG 100 52
    NCgl0288 NONE
    NCgl0289 NONE
    NCgl0290 NONE
    NCgl0291  311421 ..  311467 +    -3  -3.92592   GGGGCTCGGAACCGG TCACAGATGCCCACGATTGCGG TTTTT CCGTTG-CGTGGGCAG-TGTGG TTTGGTCTTGGCAGT  54 118
    NCgl0295 NONE
    NCgl0297 NONE
    NCgl0296 NONE
    NCgl0298 NONE
    NCgl0299 NONE
    NCgl0300 NONE
    NCgl0301 NONE
    NCgl0303  322229 ..  322252 + -11.8  -5.53991   CATCTGAGTTCGAAA          CCGGTAACTT TTGT AAGTTGCCGG           TTTTTTTAATACCTA 100 44
    NCgl0304 NONE
    NCgl0305  326643 ..  326671 + -17.5  -4.65895   TTGCCAAGAGAAAAA        TCCCCCGTCTCAC AGT GTGAAACGGGGGA        TTTTTGCGTCGAAAA 100 51
    NCgl0307  329711 ..  329739 + -16.1    -4.431   GCGGCTCCACATAAA        CCCCAGGTCAAAC AAG GTTTGAGCTGGGG        TTTTCTGAATGGGTG 100 194
    NCgl0308  330673 ..  330690 +  -4.9  -4.09685   CGGAATGGATGGATT             CTAGTGA GAAG TTACTAG              TTTTAAGGCATGAAG  62 319
    NCgl0309 NONE
    NCgl0310  332430 ..  332444 +  -5.6  -3.16564   GTGGGGTATGGGACG               GGTCTG AGT CGGGCC               TTCGTGGAATCGCAC  52 19
    NCgl0311 NONE
    NCgl0312  334932 ..  334945 +  -2.3  -3.63059   AGGGATGGCCTACAA               GTACG GTCA CGGAC                TTAATTTCTAGATTG  50 1
    NCgl0313 NONE
    NCgl0314  336766 ..  336811 +  -4.8  -3.95324   AGCCCCGAACGATTA GTA-GGCTTGGGCACCATG GATCTTAAA CTTGGTGGCCAAGTCATAC TTGTTGTTGGCGGTG  59 40
    NCgl0315  337518 ..  337528 +  -3.2  -3.78022   CGTTCTGTTAAAGAT                 TGGT CTG GCCA                 TTTCCTCCATATGGG  53 91
    NCgl0316 NONE
    NCgl0317  339808 ..  339846 +  -9.6  -2.73364   TCAAAAACGCAAGGA   TCCACCACAGATCTCAAG ATA CTTCAGGGATGTGGTGGA   TCCTTGCCCTGGAAG  66 105
    NCgl0320 NONE
    NCgl0321  343599 ..  343617 +  -6.6  -4.56775   AAAACGCCATATAAA             AACCGGCG CAT TGCCGGTA             TTTTTCCAGGAGAAT  77 170
    NCgl0322  345739 ..  345778 + -15.2  -4.49756   CTTGTAGTAAATAAA  TCGGGCC-TTCCCAAAAGA TTC TTTCTTGGGAAAGGCCCGA  TTTTGGTATTTGAGG 100 44
    NCgl0329  353709 ..  353728 +  -6.5  -3.06815   TCTCGATGACGAGGG            GTTCTTC TTATTC GAAGAAC             TGTCTTCGAAGCACT  55 94
    NCgl0337  365248 ..  365277 +    -3  -2.94099   TGCTTCCAAGGCCAA       CAATGAGCAATAG CTTCA CTATT-CTCACTG       TCTGTACTGGAAACA  43 13
    NCgl0338  365884 ..  365896 +  -7.7  -3.05647   TCGGGTGGGTCAACG                CCAAC GTG GTTGG                TCTATATGGTTAAGC  60 54
    NCgl0339 NONE
    NCgl0340 NONE
    NCgl0341 NONE
    NCgl0342  370466 ..  370498 +  -8.4  -3.93216   TTTGGTGCGTAAAAA      GGCTCGACCCTGAG CAATT CTTGGGCTCGAGTC      TTCTTATAGTTTACA  73 83
    NCgl0343 NONE
    NCgl0344 NONE
    NCgl0345 NONE
    NCgl0346 NONE
    NCgl0347  377091 ..  377116 +  -5.5  -2.62396   CAAACAGATGCGCCA         GGGTCACTAACA CCG TGT-GGTGATCC         TAGTCTAACCAGCTG  48 237
    NCgl0348  377961 ..  377972 +  -2.2  -3.60098   GAACGCGACCAAAGA                GTGA TGGA TCGC                 TTTCACGTAGAGCAT  47 151
    NCgl0351  383172 ..  383207 + -10.6   -2.7566   CTAACAAATCTTCAA    C-TAGTGCCATACACGA GAC TTGTGTAGGGCACTAAG    TCATTCCAGTTAAGT  71 86
    NCgl0354  387559 ..  387598 +  -4.3  -5.17786   AGACCGTACATAAAA CACCTGCATTTCTGTGCCC ATTT GGGCCCGGA--TGTGGGTG  TTTTTCATTTTCTTC  77 381
    NCgl0355  389110 ..  389150 +  -5.7  -4.18018   CTTCTAGAATCCACC TC-GTT--GGCCCTGTTTCT GTAT GGAAACAGGGCCAAAACCGA TTTTCAATCCAAACC  69 34
    NCgl0356 NONE
    NCgl0357  390847 ..  390861 + -11.4  -2.57931   GTGGACGGATGGGAA               TGCGCG CTG CGCGCA               GTTCTCGCGGGTGCA  68 139
    NCgl0359 NONE
    NCgl0360 NONE
    NCgl0361 NONE
    NCgl0362  396689 ..  396728 + -16.6  -5.34655   GACTAGCACCTCCAA  CAACACCCTTTCTTCCAT TTAT GTGGGGGAGAGGGTGTTG   TTTTGTTTTTGCTTG 100 61
    NCgl0363  397182 ..  397218 + -16.1  -4.26903   TGCTAGGTAATTGCA    GCTTCACTTGTATCACT CAG GGTGATACAAGTGAAGA    TTTTGCTGGGCTAAA 100 272
    NCgl0365 NONE
    NCgl0366 NONE
    NCgl0367  400366 ..  400388 + -12.1   -5.0133   CCTGAACTGCGAAAA           TTCCCCTAC ATCCC GTAGGGGAA           TTTTTTCGGCCCATG 100 47
    NCgl0368 NONE
    NCgl0369 NONE
    NCgl0370  404442 ..  404475 + -21.3  -3.60627   AGACTAAACACAAAA     CAAATGAGACCTACC CTCG GGTAGGTCTCATTTG      TTTAGGGTCGCGTCG 100 34
    NCgl0372  406414 ..  406433 +  -4.4  -4.08164   CTGAAAAATAGCCTT            GCATGCAAA ATA TTTG-ATGC            TTTGTGTGCCGTTTT  60 291
    NCgl0373  407504 ..  407535 +  -3.5  -4.65895   CTTTGACACAGTGAG      CGAGGTGATCGTC GAGGAG GCCGAACGCCACG       TTTTTGAGTGCGGAG  69 110
    NCgl0377 NONE
    NCgl0378 NONE
    NCgl0379 NONE
    NCgl0380  415551 ..  415572 + -12.3  -2.56773   GACTAACTAAGGTTA           CCCTACCCT CTTT GGGGTAGGG            CTCTTCCATTTTTGC  78 47
    NCgl0381 NONE
    NCgl0382  417462 ..  417506 + -15.2  -3.57263   ATAAACCCATAAACC AGAAAAAAATCGCTGTCACC GTAGA GGTGGCAGCGATTTTCTTCG TTTAGGACTAAAAGT 100 45
        murB NONE
    NCgl0387  421698 ..  421721 + -15.4  -3.48395   GCCACAAATGGGAAA          CCCCTCAGAA TCGC TTCTGAGGGG           TTATCTAGCGCCAGT 100 204
    NCgl0389 NONE
    NCgl0390 NONE
    NCgl0391 NONE
    NCgl0392  428278 ..  428290 +  -6.2  -4.67904   AACCAGACACACGTG                CCCG CGGTT CGGG                TTTTTCGAGTTGGTG  78 433
    NCgl0393  429925 ..  429961 +  -6.6   -3.5393   AGGATGTCGCGGAGT    TCTTCGTTGGTGGTGG AGCCG TCGCCGTTGACGAAGA    TTTGGGACCGGTGGT  60 508
    NCgl0396 NONE
    NCgl0397  434843 ..  434865 +  -3.3  -3.16191   TGTCGTTTTGGGCCC           CCGCTGCTG CAAAA CAGGGGTGG           TTAGTGGCAGTGTGG  46 43
    NCgl0398  435808 ..  435824 +  -3.5  -2.60496   TCGAAACTATTAATA              ACGGGCG AAA CACCCGC              GTGTTTAAACAACAA  42 135
    NCgl0399  436159 ..  436207 + -10.3  -5.28414   CCACAACAGCAAAAA CCTCTCCACGTAACTCCCGGA TAACACC TCCGAAAGTGACGTAGAGAGG TTTTTCTGTTTGTTC 100 44
    NCgl0401  438543 ..  438560 +  -7.7  -2.65808   ATCGTAGGGATGTCG             CACAGGT CTGC GCCTGTG              TCGCTTCTTGAACGT  58 141
    NCgl0402 NONE
    NCgl0403  440869 ..  440908 +  -9.4  -4.62471   AAGAATGTGCGAATA  TCCACCACAAATGGCT GATTAGGG GGCGGTTTGTGGTGGA   TTTTTGCAACTTCCA  90 77
    NCgl0404  441697 ..  441708 +  -7.2  -3.05384   AAGGTCATTTCCGGA                GGCG TCTT CGCC                 TTCGATGGGGACCCA  57 128
    NCgl0406 NONE
    NCgl0407 NONE
    NCgl0408 NONE
        aroE  447574 ..  447601 + -12.2  -2.66733   AAGAATCACCCCCTA        GCTGAGCAATGAT CCG ATC-TTGCTCAGC        TAGTCTGCGTTCAAG  72 210
    NCgl0414 NONE
    NCgl0415 NONE
    NCgl0416 NONE
    NCgl0417 NONE
    NCgl0418  457153 ..  457169 +  -6.5  -4.66609   GAATCGCGAGAAGTA              GAACGGT TCG ACCGTAC              TTTTTCGCTACCGTG  80 25
    NCgl0419 NONE
        hemE NONE
    NCgl0421  462536 ..  462548 +    -2  -3.16564   ACGAGCTGGATTGGC                TTCA CAGAT TGAA                TTAATACAATGACGC  43 103
    NCgl0422 NONE
    NCgl0423 NONE
    NCgl0424 NONE
    NCgl0425 NONE
    NCgl0426 NONE
    NCgl0427  468682 ..  468728 +   -11  -5.00884   TTTGGTTGGCGGGGT TAGTGAGACCCGCCCTCGTTC TTCATT GAGCGAGGGCGGGTTT-GTTG TTTTTTGGGGGCGCT 100 46
    NCgl0428 NONE
    NCgl0429  470828 ..  470841 +  -3.8  -4.91109   TGCCAGGGCATTCGC               GCTC ACCCGC GAGC                TTTTTGTAGTGAAAA  75 196
    NCgl0432  471998 ..  472008 +  -4.6  -3.63515   CGGGGATGAGATCCT                 TGCC GGT GGCG                 TTGTTGCGGATCGGC  55 173
    NCgl0434  474244 ..  474256 +  -4.8  -2.71712   AACTCAATGCGCTCA                TCCG AAATA CGGA                CTTTCGCGCCGGGAA  45 455
    NCgl0448 NONE
    NCgl0449 NONE
    NCgl0450 NONE
    NCgl0451 NONE
    NCgl0452  490562 ..  490578 +    -5  -3.55444   CAGGAGAATCACGAA              CCGCAC CTCAA GCGCGG              TTTGAGCAATAGACA  55 137
    NCgl0453 NONE
    NCgl0454  492711 ..  492737 +  -4.2  -4.01184   AATCGCGGATCCGGC         GGCCTGCCAACC CCT GGCGAGCAGGTC         TTTATCCTCCTCTGT  60 78
    NCgl0456  495288 ..  495319 + -23.2  -4.67353   CATCTGGCACAATCA      CCCGCTGCACTTTC TTAG GAAAGTGCAGCGGG       TTTTTGCATGCGTGG 100 200
    NCgl0457  497175 ..  497205 + -16.9  -3.23708   ATCTTTTTTGAAAAG       TCCCGCTGGTTCC CTGGA GGAGCCGGCGGGA       TAATTTTTGCCCAGG 100 55
        nusG  498351 ..  498395 + -11.4  -4.23758   AAACTGCACCACTTA CCCCGCATTTCCTAGGCC ACATATAAG GGCTTTGGTGATGCGGGG TTTTGCGTGTAGGGT  91 46
        rplK  499048 ..  499085 + -10.7  -3.04894   TAAAAGCTTTCACAC   CGGTTAGTGGCTCATTCA AAA TGAATG-GCCACCAACCA   ATTTTCACCAAAGTT  74 38
    NCgl0460  499896 ..  499918 + -15.6  -5.28166   ACGCGTAACTCTTTA           GGCCCCATGC TTT GCATGGGGTC           TTTTTATTGCTTTTC 100 49
    NCgl0462 NONE
    NCgl0463 NONE
    NCgl0464  505610 ..  505647 + -17.1  -4.20868   GTTGCAGCCAAATAC   GGCCAACGGCTCCTTGG AAAT TTAAGGGGTCGTTGGCC    TTATTATTTTAGGGA 100 63
    NCgl0465 NONE
    NCgl0466 NONE
    NCgl0467  509900 ..  509921 + -13.7  -4.59117   TGTGGAATGTATAGC           GCCCTGTGC TCTT GCACGGGGC            TTTTCTCATTGGTTT 100 226
        rplJ NONE
        rplL  510997 ..  511038 + -22.6  -2.69799   TTTCTTACACCTTTT CAAAACCCCACACCCTGGA CTCGA TCCAGGG-GTGGGGTTTTG TGCTGTCTGGGGTGG 100 45
    NCgl0470  512744 ..  512788 +  -6.6  -3.12606   GTTCCTGTAGCGCCA AGACCTTGATCAAGGTGGTTT AAAA AAACCGATTTGA-CAAGGTCA TTCAGTGCTATCTGG  57 259
    NCgl0471 NONE
    NCgl0472  520543 ..  520584 + -16.7  -4.96501   TGGTCGCTGAGAAGT TGAGGCCCTGGATCTACTT GAAA AAGTAGAACCAGGGTCTCC  TTTCTTTTTGTACAC 100 73
    NCgl0473 NONE
    NCgl0474  521755 ..  521784 +  -4.1  -3.29263   GTGGGCGCGTTGCTT       GGCAGGCGCGC GGGATTGA GTGCACCGGCC        TTGTCCACAGACTGT  47 133
    NCgl0476 NONE
    NCgl0477  523690 ..  523705 +  -5.4   -3.1372   ATAGCTAAATAGAAA              CACTGT TTCG GCAGTG               TGTTACTAAAAAATC  52 179
    NCgl0478  526175 ..  526214 +  -4.9  -3.57144   TTTCGATGTATTTAG  CTGGCCGTTACCCTGCG AATGTC CACAGGGTAGCTGGTAG   TTTGAAAATCAACGC  55 187
         tuf  527612 ..  527647 + -24.2  -4.64846   ACTTTGACTAACTGA    CAGCGATCCCAGAGGA AATA TCCTCTGGGGTCGCTG     TTTTGTCGTTTCTAG 100 71
    NCgl0481  528900 ..  528928 +    -3  -3.73775   GTTAAGACTTCCTCC        GGTGTGCCCGTG GCATG TACGTGCCCATC        TTTCATCACGATGAG  51 154
    NCgl0485  532540 ..  532589 + -15.7  -3.40597   AGTGCTTTTCGACGA GCCC-TCCACCTTCGCCGCCACCA GAG TGCCGGCGGTCAAGGTGGGTGGGC TATTTCAGTGCGGGG 100 39
    NCgl0486 NONE
        rplC NONE
    NCgl0488 NONE
    NCgl0489 NONE
    NCgl0490 NONE
    NCgl0491 NONE
        rplV NONE
        rpsC  537327 ..  537346 +  -2.8  -3.06796   AGCAGGAGGGCTAAA            CATGCTTA TTCC TAAGCGCG             TTAAGTACCGTCGCC  43 27
    NCgl0494 NONE
        rpmC NONE
    NCgl0496  538306 ..  538354 +   -22  -4.40003   GCTTCAAGCGAATGC GTAACACCCCTGGTGGAATTTCC TTTT GGGAA-TCCACCAGGGGTGTTTC TTTGTCTTTATAACA 100 76
    NCgl0499  540093 ..  540103 +  -6.8  -2.74144   AGATCGTTTCTCTCG                 CACC GGA GGTG                 ATTTAAGAATGAAGG  53 9
    NCgl0500 NONE
    NCgl0501  541017 ..  541040 +  -8.9  -5.24989   ACTGCATAGTTAAAA          GCACTTACC TTAACT GGTAGGTGC           TTTTTTCATGTCTAC 100 41
    NCgl0502  542104 ..  542132 +  -9.6  -4.56597   AGAATTCTTCATAGA        CGGCTGGATC TTGATCTTT GATCCGGCCG        TTTTTGCGCGCCAAA  91 47
    NCgl0508  548116 ..  548147 + -15.9  -3.87149   AAGCTTCAAACAAGA      GTGCCCACCGACC CTTCAA GATCGGTGGGCAC       TTTAGGTTTGCTCCA 100 54
    NCgl0515 NONE
    NCgl0516 NONE
    NCgl0517 NONE
        rpsE NONE
    NCgl0519 NONE
    NCgl0520  558032 ..  558059 + -16.4  -4.95854   CCAGAACTTTAAAAA        TGACCTCCAAGG GAAA CCTTGGGGGTCA         TTTTTAGGTTTTTTG 100 46
    NCgl0532 NONE
         adk  571395 ..  571433 + -23.2  -4.20136   AAGTACTCACCTCAA   GGTGGCCGGAACCGCATG CAT TGTGCGGTGCCGGCCACC   TTTGGTTTTAACAGT 100 101
    NCgl0534  572261 ..  572278 +  -2.7  -4.08767   GCGCATCCTCACGCC             GCGTTAT TAAA ATGATGC              TTTTCGACGCATCCC  56 16
    NCgl0535  573372 ..  573385 +  -8.1  -3.21276   GGAAAAACTTAAGGC               CTCCC GCAG GGGAG                TGTTCTGGAAAAGCG  62 218
    NCgl0536  573737 ..  573752 +  -3.3  -2.54098   CAATCCACCTCCCGG              TTTCC GTCCGG GGAAA               GTATTGCTTGGCAGG  42 137
    NCgl0537 NONE
    NCgl0538 NONE
    NCgl0539  575208 ..  575220 +  -6.3   -4.8622   GCTCATCGTCGAGTT                CTACT CGA AGTAG                TTTTTGCTTACCCGG  83 13
    NCgl0540 NONE
    NCgl0541  576917 ..  576961 + -21.7  -2.87132   ATTTCTCTAACTCCG CATAGAATGCCCGCAGTGAAC ATT GTTTACTGCGGGCATTTTACG TATCTGCACCCCGCC 100 41
        truA  577929 ..  577945 +  -2.9  -2.81535   AGATGATGAGTAAAA              GGGACTA AAC TCGTCTC              TCGTATCTTTCAGTC  42 28
    NCgl0543  580576 ..  580594 +  -5.8  -3.96327   CTAAGGTGATGGCTC             CGCCGTAG CCA CGCCGGCG             TTTGTGCTCAAGGGT  65 169
    NCgl0546  582653 ..  582679 +  -2.3  -3.05715   AGAGACAGCGCTCGC        GCCCACC-TATT AAGG AGTATGGTGGCC         TTACATGAGCGGATT  42 13
    NCgl0547  584256 ..  584278 +  -9.9  -4.08767   CTGTAGGTAGAGGCT           TGTGGTCAC TACTT GTGGCCACA           TTTTAAAAAAATGCA  81 50
    NCgl0548  585625 ..  585637 +  -6.3  -4.67234   GGTGGACTATCTAAA                GAAAC AAT GTTTC                TTTTTAAGGTTCCCT  80 27
    NCgl0549  586318 ..  586337 +  -4.2  -4.15143   CTCATCCAAGGCATG            CGATACAG ATTC CTGAGTCG             TTTGTGTAGTTGGTT  62 92
    NCgl0552 NONE
    NCgl0553  593878 ..  593900 +  -3.3  -3.65353   AAAGCTTTTCCGGGG           GAACACCAG AGAAA CTGGTGAAC           TTTAAAATCATTTCG  53 139
    NCgl0554 NONE
    NCgl0555  594725 ..  594756 +  -9.5  -5.18355   ACCCAGTTTTTCAAA      GAAGGTCACTAGC TTTTCC GCTGGTCACCTTC       TTTTTGGTTTTTCAA 100 167
    NCgl0556 NONE
    NCgl0557  595946 ..  595993 + -12.1  -3.72593   TATTTACTCAACGTT TGCGCAAA-CCCGTTTCGCCGA ATTTC TCGGTGGGGCGGGTTTTCCGCA TTCTTGGGGTTTCTT  88 41
    NCgl0558  597540 ..  597580 +  -8.5  -4.87273   AGGTTTGACGCTTGA GGGGCCACATATAGCATCA CCAAA TG-TGC-ATATGTGACCCC TTTTTCTCGCCTGTT  88 113
    NCgl0559 NONE
    NCgl0560 NONE
    NCgl0561  600258 ..  600270 +  -3.3  -3.47011   TGAACATGGTGTCTT                CAGAG AAG CCCTG                TTGGTTGCCTTTTTC  49 348
         alr NONE
    NCgl0564  602604 ..  602618 +  -4.3  -3.79527   ACGCTAAAATAGTGT               GATTC TGTCC GAATC               TGTTGTTTTAGTTTT  57 52
    NCgl0565 NONE
    NCgl0566 NONE
    NCgl0567  606373 ..  606385 +  -3.3  -3.46647   CTAAATCTGCAGCCA                TCCCC GAG GTGGA                TCTTTCATGAGTGAA  50 3
    NCgl0568 NONE
    NCgl0569  607932 ..  607942 +    -4  -3.97209   TTGAGACCCCACAGG                 TGTT TTA AACA                 TTTAGTATTAGTTCC  60 18
    NCgl0570  609691 ..  609707 +  -5.2  -4.88918   TGTCTAGCTCTGCAT              GAATTC CGTAT GAATTC              TTTTCTTTCAAGTGG  78 34
    NCgl0571  610327 ..  610341 +  -2.8  -3.21099   GGCACACACAAAATT               TTTCTC ATG GAGGGA               TTCATCGTGGCAAAC  45 174
    NCgl0572 NONE
       groEL  612290 ..  612318 + -15.3  -5.72622   AAGTTCTGTGAAAAA        CACCGTGGGGCAG TTT CTGCTTCGCGGTG        TTTTTTATTTGTGGG 100 40
    NCgl0575 NONE
    NCgl0576  614766 ..  614796 + -12.1  -5.33026   GTAAAAATATAAAAA      CTGCTAGCAACGTA TCTT TA-GTTGCTAGCAG       TTTTTATTTGGCTTC 100 41
    NCgl0578  616873 ..  616902 + -16.6  -4.12397   TTTTGCTCACTTAAA       CAGCCCGATTTC TTCATT GAAATCGGGCTG        TTTCTGGTTGTGTCG 100 42
    NCgl0579  618470 ..  618480 +  -8.2  -2.77013   CGATAATCAGTGCGA                 CGGC CAG GCCG                 CTTGTTCCGGGGATG  57 398
    NCgl0581 NONE
        guaA  621598 ..  621626 +   -11  -4.26189   ATGAGCCTTCGTTAA        GCGGCAATCACC TTATT GGAGATTGTCGC        TTTTCCCATTTCTCC  87 48
    NCgl0583  622368 ..  622423 + -20.1   -4.2828   TATGGGGACTTGGAA CCAGACAGGCGTGCCAA-AACTTC AAGCAAAAG GAAGTTCTTGGCACGCGTGTCTGG TTTTGCTAAATCGAC 100 233
    NCgl0585 NONE
    NCgl0586 NONE
    NCgl0587  626033 ..  626065 +  -7.7  -3.81137   TGAGCTGTAGTGGAG      CGGACTGCTTAGG TCGATTT CCTGGGTGGTCCG      TTTAGGTGTTTCGGC  70 55
    NCgl0590 NONE
    NCgl0591  630187 ..  630211 +  -6.3  -2.75481   GAGACGGTGCGGATC          CTGCAACTCAG TGA CCGAGTAGCGG          TGCTTGCCGTTGAGG  50 69
    NCgl0593  631835 ..  631847 +  -4.1  -2.96274   GTTATATCTGATGAA                TTGCT ATT AGCAG                TATCGTTATCACAGC  47 48
    NCgl0601  640554 ..  640568 +  -2.8  -4.15788   ACTGAAGGCCCAAAG               AAAGTG CCA CACTTA               TTTGTTACAGAGATT  58 368
    NCgl0603  642959 ..  642987 +  -4.6  -3.73775   TTTCCTGCACGCCAT       GCTG-CTAAATCC TCAT GGAATTGGTCAGC        TTTGGTGGGGATAAG  55 424
    NCgl0605  645090 ..  645101 +  -3.6  -3.93004   TCTTGGCTTTCGATT                CTGC TTAG GCGG                 TTTGTGAAATGTTGT  55 334
    NCgl0611  654591 ..  654604 +  -3.1  -3.14924   GGGGGAGTTTCTCAG               C-CGTG GCT CACGAG               ATTTTCGATAATTTG  45 1
    NCgl0612 NONE
    NCgl0613 NONE
    NCgl0614  657709 ..  657721 +  -4.7  -3.69373   CACCGTATGTGTCAA                CGTGC GGT GCCCG                TTGTTGCAGTGTTTG  55 516
    NCgl0616 NONE
    NCgl0617 NONE
    NCgl0618  660574 ..  660602 +   -16  -4.65895   ACAATCAAAAAAGAA        GCACCCCGGAGA ATCTA TCCCCGGGGTGC        TTTTTAAATGAGGCA 100 58
    NCgl0620 NONE
    NCgl0621  662673 ..  662695 +  -2.6  -2.97177   TTCCGGCAGGATTTC           CATGGCTTGC TGG GCGAGTAGTG           CTTCTTGGTTTTCGC  40 321
    NCgl0626  670683 ..  670724 + -16.8  -2.87132   GCTGCTAGATAAAAC GAAAAGGCGCGTTGATTC TTAACT GAGTCAACGCGCCTTTTA  TCTGTGGCAGGAAGC 100 240
    NCgl0627  671766 ..  671777 +  -2.2  -3.14284   GCGACGAGGCAGTCC                CGTA AAGG TGCG                 ATTTCTTCATGGAAG  43 21
    NCgl0628 NONE
    NCgl0629 NONE
    NCgl0630  675195 ..  675220 + -10.5  -4.61566   CACGGTCTTCCGATT         CACCGGGGTAGA AAA TCT-CCTCGGTG         TTTTGTGCTTTCGGA  95 461
    NCgl0640 NONE
    NCgl0641 NONE
    NCgl0642 NONE
    NCgl0643  688381 ..  688427 + -16.7  -4.39287   GTTAGAGGCGTTTAA GGCGCACGTTTGCTCTACTAGC TGTG GCTAG-GGAGGGAGCGTGCGCC TTTTGCTGTGCTTAC 100 68
    NCgl0647  692944 ..  692974 +  -3.9  -5.00895   CCTCGATTATTACAA      TCCGGCTAC-TTCG GAAG CGTTTGTGGCCGGA       TTTTTCTATCCTGGA  77 50
    NCgl0648  694124 ..  694153 +  -2.8  -3.06228   AATAGTTTTTATTAA       G-GGCATTCCCTG ATTCC CAGGTGGTGCCAC       ATTGTTTATGGTGGA  43 36
    NCgl0649  695068 ..  695080 +  -3.4  -5.06816   AGAGGTCGTGAAGAA                GAAC ACCTA GTTC                TTTTTCTTGGGAGAT  75 16
    NCgl0654  699937 ..  699973 +  -5.2  -3.35798   TCTAAGGGCATTACG   GAAAATTC-TTGCCCAC TGTA GTGGGCGGTGAGTATTC    TTATGCATCGGCAAT  54 46
    NCgl0655  700542 ..  700561 +  -2.8  -3.90048   GCACATGCCCCACCT            GGCCA-TGC AAA GCAATGCCC            TGTTTTTCAGGAAGA  54 183
    NCgl0657  703346 ..  703359 +  -4.5   -3.5594   CATTTAGACTTGGAA               CCGCT TACC AGTGG                TTTCAACAATGCATT  55 106
    NCgl0658  704836 ..  704876 +   -17  -4.17132   TGAGTCTTAGATTTT  GAGAAAACCCAGGATTGC TTTGT GCACTCCTGGGTTTTCAC  TTTGTTAAGCAGTTT 100 47
    NCgl0659  708649 ..  708680 +   -18  -4.56775   ACCTTTCTGTAAAAA      GCCCCGCGTCTTCC TCAT GGAGGAGGCGGGGC       TTTTTGGGCCAAGAT 100 41
    NCgl0660 NONE
    NCgl0661  710429 ..  710463 +  -4.2  -3.62864   TGCGTCTGAGCTTGA    GGAAGAG-CCCCGGA AATTCC TTCGGGGTCACTGCC     TTTACGCTGCCTTTA  55 173
    NCgl0663 NONE
    NCgl0664 NONE
    NCgl0665 NONE
    NCgl0666  716319 ..  716365 + -16.7  -4.07568   TAAATAGCCTTGTGC CCATCTGGTGATGGTGTCGCGG CCCT CCGCCACAGCATCGCC-GATGG TTTTCGGAGCGAGCA 100 58
    NCgl0669  718518 ..  718550 + -16.3  -4.65895   TCACAAATAGTAAAA      CCGGGCCACATCTGA ACA TCAGATGCGACCCGG      TTTTTGACTAACAGG 100 190
    NCgl0672  722860 ..  722905 + -24.9   -5.3104   AACTTTGCTTCTCGA C-GTCTCCCTCCCGCACCTTGC CAG GCAAGGCGCGGGAGGGAGATTG TTTTATTTTTGGTGG 100 41
    NCgl0674  725655 ..  725710 + -17.8  -3.54543   GGACATAGCGTCGGA CCAAACGAGAATGCCCACGAA-TCCCT AAA GGGGAGTTCGTGGGCATGTGTGTTTGG TTTCCGAGCCTCAAT 100 118
    NCgl0679 NONE
    NCgl0680 NONE
    NCgl0681 NONE
    NCgl0682  734954 ..  734966 +  -3.4  -2.53876   ACCTTTAATCAGGCA                GTTG CTGGC CAAC                TGAGTTAGCCTAAAA  42 33
    NCgl0683  735338 ..  735348 +  -3.2     -2.54   GATGGACAGATTAAC                 GCTT AAA AGGC                 CTGTTATAGACTGAT  42 20
    NCgl0684 NONE
    NCgl0685 NONE
    NCgl0686  737521 ..  737541 +  -6.7  -2.71712   TAGATTCGATGATCC            GCAGGACCG TTT CGTACCTGC            CTTTAGGACCGGAAA  52 339
    NCgl0690  741776 ..  741792 +    -3  -3.85817   GTCACTAAGCACTGC              GTTCTT AAAGG AAGAGC              TTTCTGCCCAAAACT  54 33
    NCgl0692  742989 ..  743007 +  -5.2  -3.76839   CCAGGAATCCAAGCA             GCGCTTCG GGT TGAAGCCC             TTTGCGTTGCGATTC  58 183
    NCgl0699  748843 ..  748873 +  -6.9  -2.83964   ACCCCAGCCTTAGTC      GGT-CCCACAGCTG CTTT TAGCTGTGGGTAGC       TGGTGTTATCTACTC  54 423
    NCgl0709  779995 ..  780038 +  -6.8  -3.87869   ATTTTCTGAAATGGA TTTGCTG-CGGCCCCGGAA TTACCCT TTTCGCGGCCGTCATCAAA TTTGTACCCCCTTAA  66 107
    NCgl0710  781354 ..  781369 +    -6  -4.44245   GTACCCCCGGAAAAT              GCCCCC GCGA GAGGGC               TTTTGTGACTGGTGT  72 205
    NCgl0711  781896 ..  781923 + -11.4  -4.91084   CTTCAAGACCAGTAA        GCGAACCTTTAA TTAA TTGAGGGTTCGC         TTTTGTTCTTGGCTG 100 43
    NCgl0713  783117 ..  783127 +  -5.4  -3.53811   TAAGGTTTGCTATTC                 GGAT TGG ATCC                 TTTGGCAGGGGTAGG  56 38
    NCgl0714  784542 ..  784565 +  -3.9  -4.07687   GGTAGCGGAGATTCT          AGGGATTAT CCGCGC ATAATCCCA           TTTTCCGGCGGGCAT  60 7
    NCgl0715 NONE
    NCgl0716  786847 ..  786877 + -15.4  -2.69458   TTTTAGATTAAAATC       ATGCGCCCCGCCAG AAC TTGGCGGGGCGTAA       ATCTATTTTCTGCTC  95 45
    NCgl0718 NONE
    NCgl0719 NONE
    NCgl0720 NONE
    NCgl0721 NONE
    NCgl0722 NONE
    NCgl0723 NONE
    NCgl0724 NONE
    NCgl0725  796124 ..  796160 + -19.5  -4.08216   CATAGCAATTAGTTG    CTAAGTACCCGCTACCG TAA CGGTAGCGGGTACTGTG    TTTTAGGAACCGTGC 100 36
    NCgl0726  798812 ..  798854 + -20.7  -3.28712   CTGAAATTCAGCATC CGCCACATGCCGCCCGATT CGGCC AATCGGGCGGCATATGCCG TTCTCCGAACACCCA 100 50
    NCgl0727 NONE
    NCgl0728 NONE
    NCgl0731  803605 ..  803616 +  -2.2  -4.36914   TTTGGTGCCGTAGGT                GTTG AGTA CGAC                 TTTTGTCGGCAGGCC  60 499
    NCgl0733  805307 ..  805335 +   -19  -3.54382   CTGGAATAGAAAAAA        CCGCCTGGAAGA AAATG TCTTCCAGGCGG        TTACTCTTTCTTAAG 100 304
    NCgl0735  807161 ..  807191 +   -12  -4.21343   ACCGCAGCCACTGAT       TGACCGATGGCA ACGATCC TGCCATCGGTTA       TTTCTATGTCTTGGG  91 446
    NCgl0738 NONE
    NCgl0739 NONE
    NCgl0740 NONE
    NCgl0741 NONE
    NCgl0742 NONE
    NCgl0743 NONE
    NCgl0744 NONE
    NCgl0745  821710 ..  821726 +  -2.2  -2.64243   AAGCTCGAAAAACTC              TCGAGG CGACT CATCGA              TGATCTGGGGTCTGG  38 445
    NCgl0747  822807 ..  822847 +  -5.4  -3.97602   GGGTCGAAGTCTTCG CC-GTCGGATTCGCCGAGG AGTG CGTCGATGAATTCGGCTGG  TTTGTCGATATCTTC  63 160
    NCgl0749  825559 ..  825582 +  -8.9  -3.67976   TGCACGCGAAGGAAT          CCT-CGACCC CTGAC GGGTCGCAGG          TTTCGAATTGCTCAA  70 342
    NCgl0752  829579 ..  829622 + -23.4  -3.59979   CGCACAGTAGCGTTT GAGTAAACAGCCCGAGAGGA TCGT TCCTCTCGGGCTGTTTTTTC TTTAGCCTAGAGACA 100 31
    NCgl0754  831955 ..  831974 +    -5  -2.78738   CAGCACCACACCGAC            TCGCCGAGC GCG GCT-GGTGA            TCGTTGGAGTTTTAG  47 6
    NCgl0755  832753 ..  832776 + -13.2  -5.31059   CTACTAAGTTAAAAA          TCCCCTCAAC TTCG GTTGGGGGGA           TTTTTTCATTCCTAT 100 205
    NCgl0757  834648 ..  834675 + -17.1   -5.1675   ATAGAATTTAGAAAA        TCCGCCGTTCC ACACAA GGAACGGCGGA         TTTTTTGATGACTAA 100 37
    NCgl0758 NONE
    NCgl0759  835927 ..  835952 +  -6.1  -3.55761   TGGGAGTTTAGAAGA         GCG-GGTGTGGT TTC GCCACGCCGTGC         TTTCACACATAGGTA  59 112
    NCgl0760  838906 ..  838955 +  -3.1  -3.86194   GTTAACATAAGGAAT GGAATAGGAGAATTGCGGCATGT ATTCCG ACAAGCTG-A-TTCTCTTGTTCC TTTCTGAGCAGGATT  54 36
    NCgl0761 NONE
    NCgl0762 NONE
    NCgl0763  840371 ..  840402 + -17.4    -3.524   CAATCCTGAAAACAA      CACCCCGTACTGAA TTTA TGCAGTACGGGGTG       TTGTCTGCGTGAATA 100 254
    NCgl0767  844427 ..  844448 +  -5.1  -2.59927   ATTTGTCGTTGAGTT           CTCCTCTGA GCAC TCAGGGTAG            TCACTTCCGTTTCTT  48 89
    NCgl0768 NONE
    NCgl0769 NONE
    NCgl0770 NONE
    NCgl0771  847461 ..  847482 + -15.9  -4.94811   CACCGAAACGAAGTT           CCCCACACC ATCT GGTGTGGGG            TTTCTTTGTTTTTCA 100 501
    NCgl0772  848432 ..  848473 + -19.7   -3.3514   CCCCCGCTACTAAGA TTCCAAAACCCTCTTCAAC TTTT GTTGAAGAGGGTTTTGGCG  TTCTGGGGTCTGAAT 100 428
    NCgl0776  852449 ..  852475 + -13.1  -4.99056   GGCTCTAATATGAAA         GGCTGTCTTGT AAAGA ACAAGGCAGCC         TTTTTACTTGTCTTA 100 107
    NCgl0777 NONE
    NCgl0778 NONE
    NCgl0779  855487 ..  855518 +   -14    -5.252   ACCACTAAATGAAGA      GAAATAAGCCGACAT TTG ATGTCGGCTT-TTTC      TTTTTTCTCGGGCTA 100 33
    NCgl0780  862879 ..  862901 +  -6.9  -2.96873   GTCTTTGTCCGTGGT           GCCCCAGGT AATTG GCATGGGGC           TGATTTCATCCCAGT  53 149
    NCgl0784  867588 ..  867616 + -11.8  -5.16237   AAGAAACTTAAAAAA       GAGGCAAC-CCGT TTCG GCGGTGTTGCCTC        TTTTTTCATGCGGTT 100 39
    NCgl0786  869324 ..  869363 + -26.8  -3.93583   GCTTGAGTCTTAAAA  CAATAAGGAGAGGATCCG AAAA CGGATCCTCTCCTTATTG   TTTGTGAGTGAGTTA 100 28
    NCgl0790 NONE
    NCgl0791  874114 ..  874164 + -22.8  -5.12707   GTTTGACCCGAATTC GCGGCTGGCTCGCCACAGAGATTT ACC AAATTTCTGTGCTGAGCTGGCCGC TTTTTTCGCGTTTGA 100 96
    NCgl0795  879179 ..  879226 + -12.3  -4.65895   ATTCTCGTTCAACTT CGGCCGAAGCCACTTCGTCTGTCA TAA TGACAG--GGA-TGGTTTCGGCCG TTTTTGCATGAAACC 100 53
    NCgl0796  879684 ..  879720 + -23.2  -3.30474   GCGACTGTCGCGTCC    CGCCCTCTCCGGATTG TTATC CAATTCGGAGAGGGCG    TTGCTGATTGTGCCG 100 77
    NCgl0798 NONE
    NCgl0799  883675 ..  883704 + -15.7  -4.14243   CTGAAGTTATTTAAA       CCGCCCACTCTCC AGTC GGAGGATGGGCGG        TTTTCGCATGCAGTA 100 50
    NCgl0800  884668 ..  884687 + -13.6  -2.64616   CGTCAACCGCGTTGC            CTGGGGTC CACT GACCCCAG             TCGTCTGCATAGACA  78 149
    NCgl0802  894601 ..  894626 + -17.7   -5.1244   TAGATAGCTAAGAAA         GCTGCATTCCC TAAC GGGAATGCAGC          TTTTTGTGTTCCTAG 100 45
    NCgl0803  895367 ..  895406 +  -8.1  -2.61274   ATTTTGAAGAGGAGG  ACTTCACCAAAGAAT CCTTAGCGTT ATTCTTTGGTGAAGG   GTTGGTTCGAGTCCA  58 198
    NCgl0804  896037 ..  896052 +  -5.4  -3.02461   AAGTCCATCAGCTAC              CTCTTC ATGG GAGGAG               TATTCGCCGCCATTG  50 466
    NCgl0807  897700 ..  897713 +  -8.1  -5.22039   ATGAATAAGAAAAAA               GAGCC GAAA GGCTC                TTTTTTGCGTTTAGG  93 33
    NCgl0812 NONE
    NCgl0813 NONE
    NCgl0814  906260 ..  906290 +  -2.4  -2.53876   GAGATCGCCTTGCGT       GGTGGTGAAACC CGCGAGC GGAAGCACCACC       TCACTTGGAATCGGC  38 486
    NCgl0820  913933 ..  913962 +  -4.4  -3.91882   AGTTTGGTCATCTAG       TTCTTGGGGA AGCACGATTG TTCCCAAGAA        TTCTGTTTGTCCTCC  58 441
    NCgl0825 NONE
    NCgl0826 NONE
        purH  921553 ..  921572 + -13.6  -4.20042   AAGATTTCGCTTGAA            GGCAGACC ATAA GGTCTGCC             TTTTCGCGTATTAAT 100 49
    NCgl0828  922409 ..  922427 +  -5.3  -5.00884   TATTTCGCGTCAGCC             TGCTTGA TTAGT TCAAGCG             TTTTTTCGACCCGGT  82 19
    NCgl0837 NONE
    NCgl0838  927975 ..  928011 + -15.3   -4.1523   AAGAATTTAACAAGA    GCCAGTTATCTTCTCTT AAA ATGAGGAGGTAACTGGC    TTCTTTATGCTTAAG 100 75
    NCgl0839  928874 ..  928889 +  -2.5  -3.18199   CGAAAGTGATGACTC              CGACG GTTCAA TGTCG               TTGCGTTGGCGCTTG  43 84
    NCgl0840  930299 ..  930311 +  -4.7  -3.21747   TACTTAGAGTGACGC                CCCAG CCA CAGGG                TTCATAATCAAATCA  50 73
    NCgl0841 NONE
    NCgl0842  932508 ..  932549 + -19.1  -3.07685   GCATAATTTAGGCAA CA-AAAAGTGCGTCTGAGTG AAA TACTCAGACGCACTTTTGTG CTTTTAGGGCCTTTT 100 240
    NCgl0846 NONE
    NCgl0847  936714 ..  936730 +  -2.1  -2.90813   GGCAGGCTACGTTTG              AGGCCCT TGA AGCGCCG              TGATTTCCGCGCATG  40 129
    NCgl0848 NONE
    NCgl0849 NONE
    NCgl0850 NONE
    NCgl0851 NONE
    NCgl0852 NONE
    NCgl0853  941966 ..  942004 +  -6.8   -4.6902   ACAAAATTGCGAAAA   TACACCACAAATCACT TGATAAT GGTGACGTGTGGTGTA   TTTTTGCGCTTCTGG  80 63
    NCgl0855  944930 ..  944950 +  -2.5  -4.83759   CAGGTCAGGTTCGGG            TCGGTTTAG GTA CGAAACCCA            TTTTTCGGTTTGCTT  70 119
    NCgl0856 NONE
    NCgl0857  948692 ..  948727 + -17.8  -3.81146   TCTTTAGCATGAACC    GAGCAGGTTGATCAGA AACA TCTGATTGACCTGCTC     TTATTAGTTGGCGGG 100 45
    NCgl0858  951092 ..  951102 +  -3.2  -2.94976   CTCGATAGACCAGCC                 GGGT GCG ATCC                 CTTGTTTACCCCATT  42 275
    NCgl0862 NONE
    NCgl0863 NONE
    NCgl0864  955534 ..  955547 +  -3.8  -3.50393   GACCGGGCGTGGCCC               TCGC CGCCAC GCGA                TTCTATGGCCTGCCC  52 202
    NCgl0867  960418 ..  960430 +  -3.3  -3.85698   CCTGGAAGAACACCA                CGGTC AGT GACCC                TTTCTGCCCGGACCG  55 66
    NCgl0868  961286 ..  961306 +  -4.8   -3.4878   TCAGCAACAGCTGTA           TAGTTCAGC GCAT GCTGA-CTA            TTGCTTCTCGTCTAG  55 447
    NCgl0869 NONE
    NCgl0870  962494 ..  962505 +  -2.2  -4.89009   CTGTGAATGCAAGGT                CAGG TCCG TCTG                 TTTTTCATTGGGTGT  70 267
    NCgl0871  963723 ..  963734 +  -2.2  -3.18024   GAAGTTTATGAAGTT                GCACG CCA CG-GC                GTTTTGGTGATGGAC  43 106
    NCgl0872 NONE
        ksgA NONE
    NCgl0874 NONE
    NCgl0875 NONE
    NCgl0876  969537 ..  969550 +  -2.3  -4.18018   TGCCCGAACTGCACC               TGACG AATC CGTCC                TTTTCGATCAGCCAA  56 101
    NCgl0878  970378 ..  970390 +  -2.7  -4.36914   TTGCTGGTTGGCTAA                TTTTG GGT CAAAG                TTTTGTGAAACGAAG  62 51
    NCgl0879  970755 ..  970790 +  -6.9  -4.80396   AAGGAGCCCGCAAAA    GCTTTGTTGCTAGCG GAAAGG CTTTAGCGACAAGGC     TTTTTGCATGTTTTA  80 39
    NCgl0880  972080 ..  972091 +  -5.8  -4.19238   GGACATTTGCTGCGG                TCCG GGGG CGGA                 TTTTGCGGTTCGCCA  69 279
    NCgl0882  974187 ..  974210 +  -8.8  -3.35775   TTGATAGCGTAGCAA          TGGCCCTTTC GGTG GATGGGGCCA           TGTTTGCACAATGCT  66 54
    NCgl0883  975245 ..  975273 +  -5.9  -3.14211   TTGAGCACCTGTTTA        GCCACATCAATCA GGT TGAATGCGGTGGC        TTCCTCAGCAAGGAT  52 305
    NCgl0885  977742 ..  977793 +  -2.4  -5.48514   TCTACGAATAAAAAA TTGTGGTGTGTGAATCTTGG GGGGAGGTTTGG GGGAGGTTCACACGCCACAA TTTTTATTTCTTAAT  79 30
    NCgl0888  981514 ..  981532 +  -3.8  -2.71101   TTTGACGACGCAGTA             ACGCAATC GGG GATTGTGG             TCGATTCTTTAAGCA  44 46
    NCgl0889  982605 ..  982624 +  -3.6  -4.10552   GCTTCTTCTTACCTC            CATCGA TGGGGATT TCGATG             TTTGATTTGATGAAA  60 340
    NCgl0891  985055 ..  985068 +  -3.7  -3.69069   ATGGAATCGGATCGG               CGACG GTTT CGACG                TTGTATTCGACTTCC  53 427
    NCgl0893 NONE
    NCgl0894 NONE
    NCgl0895 NONE
    NCgl0896 NONE
    NCgl0897  991502 ..  991544 + -10.7  -3.23692   AGTTCAATGCCTGGT TGGTCGTGATCGACTG-GTT CCAA AACGTAGTCGGGCACGGCCA TTCCTGCTGGTGGTC  71 110
    NCgl0899 NONE
    NCgl0900  994755 ..  994766 +  -2.2  -3.16564   ACCAACTGCCCAGTG                GTGT ACAC ACGC                 TTACTCAAATCCGGG  43 164
    NCgl0903  996962 ..  996976 +  -2.8  -2.65476   TTTGTTGATGAAGAA               CTCG CTGGAGC CGAG               GTTCTGCTCGATGAT  40 154
    NCgl0908 NONE
    NCgl0909 NONE
    NCgl0910 NONE
    NCgl0911 NONE
    NCgl0912 1006970 .. 1006987 +  -2.7  -3.72405   TTAGAAGCACCTAAA             CAGTTTT TCCG ATAACTG              TTGTCATTTTGTGAC  51 295
    NCgl0913 1008148 .. 1008163 +  -6.2  -3.31144   CGATCCGGGAGGAAA              GCAATT AAAA AATTGC               TTATCGACGTCCCCC  57 18
    NCgl0914 1010093 .. 1010103 +  -4.6  -2.90615   TCGACACCGAAACAG                 GCGT TCA GCGC                 TGCTTTCACGCAACT  47 54
    NCgl0915 1011829 .. 1011854 + -12.5  -4.56597   CTTCTCTACGTGGAT         CGGCGCCACCG ACAA TGGTGTCGCCG          TTTTTCACCAACGCC 100 61
    NCgl0917 1014290 .. 1014322 + -16.4  -4.75308   AAAAGTTAAATAAAA      CACCCCGCTACC TTATTAATT GGTAGCGGGGTG      TTTTTAACTATTCCT 100 48
    NCgl0920 1016542 .. 1016553 +  -4.4  -2.66216   GTTTAGTACAGACAT                TCCA ACAT TGGA                 CTTATGGTAATGACG  44 4
    NCgl0921 1017086 .. 1017127 +  -9.7  -5.08824   GTAATCACTTCTGAA CGTAGTAGCCTCCTTGAGAT TGT ATTT-AAGGAGGCTATTGTG TTTTTTCGGTAAAGG 100 90
    NCgl0923 NONE
    NCgl0924 1022946 .. 1022962 +  -3.6  -3.14931   AATTCGGTACGCGTA              TCCACC GATGA GGTGGC              TTCATCCAGAATCAG  45 252
    NCgl0930 NONE
    NCgl0931 1033111 .. 1033123 +  -6.3  -3.26204   GGCAGCGATGGTGGC                GAAAC GTA GTTTC                TTCATGGGTTTCCTT  54 353
    NCgl0934 NONE
         eno 1036241 .. 1036274 + -24.7  -3.21962   AATAAAAGCGCTTTT     CGACGCCCGGTAACC TCAA GGTTGCCGGGCGTCG      TTGCCTTACTACTGT 100 40
    NCgl0936 1036850 .. 1036861 +  -3.6  -3.53224   ACTGAGGAAGCAACT                GTGC AATA GCGC                 TTTAGACACAGACTC  50 17
    NCgl0937 NONE
    NCgl0938 1038661 .. 1038687 + -11.6  -3.76482   TGTCCAAAAAAGAAA         TCTCCACGGCGA AGA TAGCTGTGGAGA         TTCTTCGTCGTGTGA  85 273
    NCgl0940 1039956 .. 1039974 +  -2.4  -4.09243   CGTTGAGTTGATTCC             TGCATC AGTAAGC GATGCG             TTTTAGGCACATCTG  55 1
    NCgl0941 1040373 .. 1040403 +   -14  -4.51196   AGCTAGGCGAGTTAA       GGCCCGACCCCT ATTTTCC AGGGATCGGGCC       TTTTCTAAGTTTGAG 100 70
    NCgl0942 1040877 .. 1040889 +  -6.3  -2.60823   ATTTCGAAGATATGA                GGTTA GCG TAACC                TACATTGTGAAATTT  53 217
    NCgl0943 1041943 .. 1041960 +  -7.7  -2.84687   AAAGGTGTGAAAATA             GTTCCTC ACGT GGGGAAC              TATACTGATCCTTGA  59 48
    NCgl0944 1042860 .. 1042898 +    -9  -4.33151   GTTTACGCAGCACAA  GACCCCTTCATCCTGTTC TTCTT GGGCAGG--GAAGGGGTC  TTTTGGCTTCTGATG  83 40
    NCgl0948 NONE
    NCgl0949 1046522 .. 1046553 +  -7.3  -5.68438   CAGAACCGGAGTCGA     GCAGCACCTC--CCC GCAA GGGTAGAGGGGCTGC      TTTTTTGTTTCCTAA 100 154
    NCgl0950 1047762 .. 1047777 +  -4.6  -3.63922   CCAGACTGCTGTACC              CGGTGT ATGA GCGCCG               TCTTTTAAGAGAACT  57 77
    NCgl0951 NONE
    NCgl0952 1049285 .. 1049327 +  -4.1  -3.66178   CGGGATAAGTGCAGA TTTAGGCCAAAGGAGCCCT CAATC AGCGCGGCTTTGGTCTCAA TTTCAACTTGGCGCG  55 264
    NCgl0954 1051958 .. 1051984 +  -8.7  -4.65512   TTTCATATGTAGAAG        GCATCGTC-GGC TTCG GCCTGGCGGTGC         TTTTCTCGTTGTTTT  83 55
    NCgl0955 NONE
    NCgl0956 1054582 .. 1054623 + -12.5  -3.54022   CCCTGGAATGAAAAA TTGCGCCCAACCATTTTTCT GTG AGGAAAA-GGTTGAGCGCAG TCTTTGTGAAGATTT  86 2
    NCgl0958 1055743 .. 1055753 +  -2.4  -3.27408   GTCACCCGCGCATGT                 CCGG TTG CCGA                 TCTATTTAAATACCA  45 43
    NCgl0959 1056471 .. 1056485 +  -5.6  -3.45404   CAGGCGGAATCTGGA               TGGACC CCC GGACCA               TTCCTTCACTTTTCA  53 174
    NCgl0964 1059992 .. 1060006 +  -7.2  -3.21912   TGCACACCAATCGCA               GATTGT TGA ACAATC               TTGGTGAGTTGAGAG  60 52
    NCgl0965 NONE
    NCgl0966 1062158 .. 1062187 + -19.5  -4.08948   TATGTAGCGAAAAAG       GGACCTTCACTTC TTAA GAAGTGAAGGTCC        TTATTTATCGGGTTC 100 34
    NCgl0968 1064443 .. 1064472 + -20.1  -4.20696   GACACTAAATTTTAA       GAGGGCGCGTCGA ATCT TCGACGTGCCCTC        TTTTAAAATTCGTGG 100 41
    NCgl0972 NONE
    NCgl0973 NONE
    NCgl0974 1069852 .. 1069898 +  -8.8  -3.52204   CTAAGCAGCTAGACG TGTGATTTCGCTGGTTTTTAGA TGG TTTTCAAGCCAGCGAGACCACA TTAGTTTCACGCTGG  69 29
    NCgl0975 1071434 .. 1071456 + -14.8  -4.59773   TCCCCAAGCAAAAAA           CCGCCGACCA CAA TGGCCGGCGG           TTTTTCGAACTAAGA 100 322
    NCgl0977 1073290 .. 1073321 + -13.1  -4.45168   TGAATTAAATATAGA      AAGTCCGGTGACT CTACAC AGTCACCGGACTC       TTTATCTTTTAGGGC 100 67
    NCgl0982 1078291 .. 1078311 +  -9.7   -5.1287   TGCAAGAATGAAAAA            TCCCCGC CACATGA GCGGGGA            TTTTTTAGCTGTACA 100 42
    NCgl0988 NONE
    NCgl0989 NONE
    NCgl0990 1086990 .. 1087026 + -18.7   -3.4285   CGGTTCAACCTCTTG    CACAAGCGTCGGCCCCT GAA AGGAGCCGGCGCTGGTG    TTCTCAGTTCGCTAC 100 95
    NCgl0994 NONE
    NCgl0995 NONE
    NCgl0996 1094975 .. 1094987 +  -3.3  -3.28497   CCCGACGATAATTCA                GGTAC CTC GTTCC                TTCAATTTGAGGTCG  48 86
    NCgl0997 1095368 .. 1095381 +  -2.3  -4.15453   TGACTTCGGGCGCAA               TCGGG CTCT TCCGG                TTTTAGAGTGCGTTG  57 6
    NCgl1002 1097746 .. 1097759 +  -3.1  -2.99987   AAAATAGCAGTGTTG               GGATG TGAA TATCC                ATTTATGCTGCTGTA  43 42
    NCgl1003 NONE
    NCgl1004 1099177 .. 1099198 +  -2.2  -4.23892   CATAAGTGGCAGAAA           GCTCGAAG GTTTTG TTTCGTGC            TTTTGCATCATTCAA  60 270
    NCgl1006 1102015 .. 1102025 +  -2.4  -4.06502   GCATTAGCGATTAGC                 GCGC GCT GAGC                 TTTAGTTTACAGCTA  55 384
    NCgl1007 1102619 .. 1102632 +  -5.3  -3.00946   CGCATCTGGGTGATT               GCTTT GTCT AAAGC                TGATTTATAGCCGGA  51 2
    NCgl1008 NONE
    NCgl1009 1103622 .. 1103632 +  -2.4  -5.26875   AATCTATTTTGTTCC                 CGTG TTG CTCG                 TTTTTTGATTCGCAG  76 120
    NCgl1010 1104578 .. 1104592 +  -6.4  -3.14132   ACCAGGTGGTGGAGG               GCAAGC GCT GTTTGC               TTCATGGGCACCCAG  52 497
    NCgl1013 NONE
    NCgl1014 NONE
    NCgl1015 NONE
    NCgl1016 1111463 .. 1111492 +  -4.4  -4.63218   TGATGCCATGGTGAA       TTGATCGCTT CACAGAACAC AGGCGATCAA        TTTTCTTCGCGGCGC  71 53
    NCgl1018 1112429 .. 1112451 + -10.7  -3.10091   GAAGTGGGGAAGTGA           TCCACAGAA ATAAA TTCTGTGGA           TATGGTTTTAGAGGT  76 221
    NCgl1020 1114355 .. 1114367 +  -6.2  -4.14739   CCCGATCAGCGTAAA                CCGG CCCTT CCGG                TTTTGGGGTACATCA  69 58
    NCgl1021 1115890 .. 1115926 + -22.5  -3.29364   ACGAGCGCATCTTCA    CGGCTGTGTGTTGTACT AAA AGTACAGCGCACAGCCG    TTCGTGCTTGATCCT 100 119
    NCgl1026 1121072 .. 1121094 +  -5.4  -3.39142   TGGGTTGGAAGGTAT           CGCCGGGGTG GAG CACTCGGCCG           TTGATTAAGTATCCA  53 290
    NCgl1030 1123476 .. 1123513 + -11.5  -4.74706   CTAAAAGCATAAAAA   GATCGTTGCATTTTC AACCTCAA GAAAATGCAACGACC    TTTTTCAGTGTTAAA 100 37
    NCgl1033 NONE
    NCgl1034 NONE
    NCgl1035 NONE
    NCgl1036 1129611 .. 1129628 +  -3.4   -3.6279   AGAAATCTATGACAG             C-CTGGG AACGG CCCAGAG             TTCTTAAGAAAGTTT  53 1
    NCgl1037 NONE
    NCgl1038 1131544 .. 1131565 +  -5.9  -3.48593   ATCCTCCCAACAAAT           CCAGAATTG ACGC TGATTCTGG            TTCTGTGGAGAGGTA  57 138
    NCgl1041 1135084 .. 1135116 + -17.1  -3.96618   TCACGGTAATTTCTG      ATGAAGCTTCGGTGG TCT CCACCGGAGCTTCAG      TTGTTTCCGGTTCAG 100 51
    NCgl1044 1138989 .. 1139003 +  -4.2  -3.71284   GCTGGGACCCGGAGG               CAGAAC GGG GGTCTG               TTGTCTTGGTGGGAA  55 152
    NCgl1045 NONE
    NCgl1046 1139476 .. 1139488 +  -6.3  -3.65046   CTGCCATGTGTTTAG                CACAT TTG ATGTG                TTCTTGAACTACACA  63 6
    NCgl1050 1142489 .. 1142528 +  -8.7  -3.17075   AGTTACTCTGCAGGG ACGAGCTCTACCT-GGCTG GCGT CAGCCCAGGT-GAGTTCGA  TTCCCTTGGAGCGCA  64 39
    NCgl1053 1146051 .. 1146094 + -24.8  -4.11216   CTTTTAGTTAAGAGT TGCT-CTGGCCCGCTGTGTCC TCT GGACGCAGCGGGCCAGTAGTA TTTTGGGGGTGAGAA 100 45
    NCgl1054 NONE
    NCgl1055 NONE
    NCgl1056 NONE
    NCgl1057 1149254 .. 1149267 +  -3.8  -2.62616   CAATGATCGCTGCGC               TGCC GCCTCA GGCA                TAATCTAACGCATGA  44 9
    NCgl1058 NONE
    NCgl1059 1151051 .. 1151098 + -11.4  -4.27617   CGTTCAAACTCTAGG CCCGCATTAGAACAAGGATTTG CCTA CATCTTCTTGTTCTGGTGTGGG TTTTCCTCACATCTA  91 45
    NCgl1060 NONE
    NCgl1064 NONE
    NCgl1065 1157662 .. 1157680 +  -3.1  -2.57335   TGGACGTAGCGCGTC             GCCAC AATTAAGCA GTGGC             TACATTAGGTGTTAT  40 15
    NCgl1066 NONE
    NCgl1067 NONE
    NCgl1068 1159588 .. 1159605 +    -4  -4.58466   TAAAATAGGAAGTTA             GCCGCG TTGAAT CGCGGA              TTTTATCGTTGTGAG  68 38
    NCgl1069 1159796 .. 1159832 +  -2.4  -3.57263   GCTGTTGGAGGCAGC   CAAATAGT-CCCAATGT AAAC GCACTGGGTAGTATTTG    TTTAACCATCCACCT  47 19
    NCgl1070 1160738 .. 1160792 + -15.3  -2.74597   CGCATCTAACTCTTA TCTCACTGGGCCTTCATGCGGTTCGTT TTC ATCGAACTGCATG-A-GCGCAGTGAGA TCATCTATATCTAGG  95 32
        glgC 1164928 .. 1164945 + -11.3   -5.1925   AGTCTAAACGGGAAA             GGGACCT TAAA AGGTCCC              TTTTTTCGCTTCTCG 100 34
    NCgl1075 1166403 .. 1166430 +   -10  -4.60041   AGTTGGTGTGTTTTC        TGACACGACA AACGCAAA TGTCGTGTCA         TTTTTGCAGCTCAGT  91 41
    NCgl1076 NONE
        tatB 1167857 .. 1167869 +  -3.4  -4.18018   GCCATCAGGAAGCAC                CATG GCAGA CATG                TTTTCAATCACGCCA  58 302
    NCgl1081 NONE
    NCgl1082 1172020 .. 1172032 +  -7.7  -3.04604   TCGTAGGTGATGGTG                TCCTC TTC GAGGA                TGGTTTCTCCATTAT  57 171
    NCgl1088 NONE
    NCgl1089 NONE
    NCgl1090 1185180 .. 1185202 + -16.4  -3.94664   GCCTTTGTCGCGGTG           CCCTGGATTC TTG GAATCCAGGG           TTTCGTCATTTTCTA 100 47
    NCgl1092 NONE
    NCgl1093 1188863 .. 1188878 +  -7.6  -3.01791   TCACGAATCGCAGGC              TCATCC ACCT GGATGA               TCTTCGCGCCAGCCT  57 496
    NCgl1095 1191735 .. 1191790 + -13.6  -3.64703   GCGACTCCATCAAAA CCAGACAAGCGTGACAACGGAGCTCA ATTTTC TGAGTTTC-T-GTCACGCCTGTCTGG TTTGCCTCGAAAAGG  93 215
    NCgl1096 1193817 .. 1193830 +  -2.3  -3.06796   AAAGCCTAAGGAAAA               GGCCT AAGC AGCCC                TTGCATAAAATAGCG  42 32
    NCgl1097 NONE
    NCgl1098 1195554 .. 1195574 +  -4.6  -3.53811   GAATCCACTGAAGCG            GTCGGGGT TTAAC ACCGCGGC            TTTGAGGAGGGTGGC  52 467
    NCgl1100 1197864 .. 1197902 +  -4.4  -3.05066   GCTAAGTTGCAAAAA   TCCACCACAGAAGGCTGG AAA CCTCGAATCTGTGGTGGA   TATTCGCACATTCTT  47 266
    NCgl1107 1208155 .. 1208189 + -15.8  -4.72986   AATAGATTCTTAAAA     GGCAGCATCTCCTCCA TAT TGGAAAAGATGCTGCC     TTTTTCGTGCGAGTC 100 39
    NCgl1109 1212191 .. 1212224 + -17.6  -5.65678   GCTTAGCTAGAAAAA     TCCGTTGCTCTCTC TTTACT GAGAGGGCAACGGA      TTTTTTCTGTTTTCT 100 84
    NCgl1111 NONE
    NCgl1112 NONE
    NCgl1113 1216857 .. 1216880 +   -14  -4.17089   AGAAGCAGCAAAAAA          CCACCAAGAA AAAG TTCTTGGTGG           TTTTGGCAATTTGAG 100 43
    NCgl1117 NONE
    NCgl1118 NONE
    NCgl1119 NONE
    NCgl1120 1227753 .. 1227769 +  -2.1  -3.61922   CCCTGCAGCCACTCA              TGCAGCG AAA CGGAGCA              TTTCCCATGAGTCTT  50 82
    NCgl1121 1228673 .. 1228696 +  -2.4  -3.29043   GGCATCCAAGGAACG          TGGGGATTCA TTCT TCAATTCCCG           TTCTACGCAGGCATT  45 59
    NCgl1122 1229116 .. 1229165 + -29.6  -3.87869   AGATGCTTCTCGACG CCAAAAGCCGCGGCACCTTCAG CAATTA CTGAAGGTGCCGCGGCTTTTTG TTTGTGGGCGCTTAA 100 43
    NCgl1124 NONE
    NCgl1125 1230857 .. 1230881 + -12.1  -5.21709   TGCATAACGCAGAAG          GCCTGCACCAG AAG TTGGGGCAGGC          TTTTTTAATATGCAA 100 48
    NCgl1127 1232467 .. 1232491 +  -7.1  -3.02402   GCTAGATGCCATAAT          CGGGGAGGACT TTT AGTACTTTCCG          CTTGTTTGATCTAGG  59 10
    NCgl1128 1232863 .. 1232892 +   -10  -4.06505   GTTAGACCATTACAA       GCCACCGGAGCCA CAAGT TGGA-CCGGTGGC       TTTGTCGTCTATTCG  81 49
    NCgl1129 1234892 .. 1234921 +   -13  -4.63952   TCGCATAACCAATGG       CTGGGTACTGAT GTGGTG ATCAGTGCCCAG        TTTCTTCTTTCTACT 100 33
    NCgl1130 1235858 .. 1235894 + -20.5  -3.21872   AAGTGGCATTAGAGG    TAAATAGTCTCCATCAC TGT GTGATGGGGACTATTTA    TTACGTCTATTTGCG 100 268
    NCgl1132 NONE
    NCgl1133 1241286 .. 1241314 + -13.9  -4.39571   TTTCGACGCCTGACC        CCGCCCTTCAC CTTCGCC GTGGAGGGCGG        TTTTGGGTTTCTGGG 100 45
    NCgl1136 NONE
    NCgl1137 1244798 .. 1244824 + -15.2  -3.71848   AGGCCCAACAAGGAA         GGCCCCCTTC GAATCAA GAAGGGGGCC         TTATTAGTGCAGCAA 100 39
    NCgl1144 1254631 .. 1254641 +    -4  -4.93365   TTCCATTTTTGAGCG                 TCTT TAA AAGA                 TTTTTGCTTATCGAC  74 19
         rho NONE
    NCgl1153 NONE
    NCgl1154 1269326 .. 1269347 +  -2.3  -3.61889   GGCAGAGCGCGTTTT           GTTACAG CGCGTAAA CTGTGAC            TTTGAAAAATTTTTG  50 5
    NCgl1155 NONE
    NCgl1156 1271196 .. 1271206 +  -5.4  -3.82484   GCCAAACTTGATTAA                 GTGA TTG TCAC                 TTTGGATTGTCATAT  61 26
    NCgl1157 1271719 .. 1271754 + -21.9   -4.2828   AATCGGTCATTTCAA    CGCCCCCACACCCCT TGAAAC AGGGGAGTGGGGGCG     TTTTAATACCTGCCC 100 43
    NCgl1158 1272178 .. 1272200 +  -5.4  -2.86343   AGACAATAGCCGCAA           GGGGTTTTGC GGA GCACGTCCCC           TGTGATCGTTGCGCT  49 81
    NCgl1159 NONE
    NCgl1160 1273512 .. 1273522 +  -2.4  -3.41602   TGATCGGCCTTGTTG                 CTGG CTT CCTG                 TTCTAATCAGCTAAC  45 9
    NCgl1161 NONE
    NCgl1162 NONE
    NCgl1163 NONE
    NCgl1164 NONE
    NCgl1165 NONE
        atpC 1279544 .. 1279592 + -17.8  -3.95073   TCCGTTTAGCTGAAG TAGTAAAACCCGCTGATATTTC TAAAT GAAGTATCAGCGGGTTTTGGTA TTTCTGGGTGTCGCA 100 44
    NCgl1167 NONE
    NCgl1168 1280941 .. 1280956 +  -3.3  -3.29511   TCGTGGCATTGAGTC              CAATG AGCTGA CATTG               TTCTAAGAACATGGG  48 4
    NCgl1169 1281327 .. 1281343 +  -7.9  -4.74103   GCAGGAAGTTGATGC              GGGCACC GCC GGTGCCG              TTTTTGGGTTCGGGG  86 98
    NCgl1171 1282097 .. 1282109 +  -4.1  -4.06562   GTGGAGGAACGCCTA                GCTAG GGA TTAGC                TTTGTACTTAAACTT  60 14
    NCgl1172 1283140 .. 1283179 + -13.8  -4.57073   CTCTATCCAGAAAAA  TATAGACCGCTTAGTCTT TTCC AGGACTAAGTGGTCTACA   TTTTTACCCAAAATG 100 48
    NCgl1173 NONE
    NCgl1174 NONE
    NCgl1175 NONE
    NCgl1176 1287232 .. 1287265 + -16.1  -4.40237   TTTTGGTAGAAAATT     TGCATCCTTGAGCCG GTAT TGGCCCAAGGATGCA      TTTTCCTGTGTCCTA 100 255
    NCgl1179 1292801 .. 1292817 +  -6.5  -2.58812   TTAGAGGAGTCCACG              CAGAGAC TCT GTCTCCG              TAAGTTCGATTTCAC  53 246
    NCgl1180 1294038 .. 1294051 +  -3.1  -3.73775   TTTTGATCATTTAAG               GTTCA TTCA TGAGC                TTTAGTGCGGATGAG  51 35
    NCgl1181 1295426 .. 1295447 +  -5.1  -2.89447   TCGTGAATTGAAAGG           TGAGTGTGG ATGT CCACAATCG            TGGTTCTGGTTAAAA  49 242
    NCgl1182 NONE
    NCgl1183 NONE
    NCgl1184 1298469 .. 1298484 +    -9  -4.15222   ATCGCACCAAAAAGT              CCGTGA AACA TCACGG               TTTCTTGGGAACGAT  80 152
    NCgl1188 1301164 .. 1301175 +  -5.8  -2.74523   GCTCACGGGTAATCG                CGGA CGCT TCCG                 TGCTGTTGGAGCTAA  51 131
    NCgl1191 NONE
    NCgl1192 NONE
    NCgl1193 1305935 .. 1305947 +  -2.6  -3.68658   TTTAAGGCTTTACCG                GCGC TGGGT GTGC                ATTTTTTCCTGCCAT  51 36
    NCgl1196 1310386 .. 1310413 + -18.6   -5.0133   AGTCGCACATGAAAA        TGCCCCAAGGAA CATC TTCCTTGGGGCA         TTTTTTAAACAGCTC 100 39
        gatC NONE
    NCgl1199 1313141 .. 1313176 + -17.6  -5.86976   ACCCTTTTTAAGAAA    TTGGCTGCCCTCGCAT GACT GTGCGCGGGCGGCCAA     TTTTTTCTTTTGTGG 100 48
    NCgl1200 1314414 .. 1314445 + -10.3  -2.99257   GATTCCAAACAGAAA     TCTGGGGCGACCTCT AATA AGAG-TCGCCCC-GA      TAAGTTTTTTTACCG  72 318
    NCgl1202 1316116 .. 1316147 +  -8.7  -5.15634   ATCAACAGCCAATAA      CAGCTCTTTCGCC CATTGA GGTGGAGGGGCTG       TTTTTTCATGCCGTA  93 55
    NCgl1203 NONE
    NCgl1204 NONE
    NCgl1205 1319979 .. 1319993 +  -2.8  -4.16943   CAAAACCTCTAAGTA               ATTCCT GAA AGGAAA               TTTTCACATGTACGC  59 25
    NCgl1206 NONE
    NCgl1207 1321341 .. 1321383 + -25.1  -4.13767   AAGTGTCGTTTTTTG TGCACCTGTTTTGCGGCGC CCCAA GCGCTGCAAAACGGGTGCA TTTTGACGTCGAAAA 100 43
    NCgl1208 1322133 .. 1322173 +   -17  -5.56264   CTTTGTTCACCCAAA  CCGGCGCTTACTGTGAAT TCATC ATTCACAATGGGCGCCGG  TTTTTTCTATTTGGG 100 44
    NCgl1209 1323450 .. 1323461 +  -5.8  -3.08032   AGCGGTCGAATTATT                TGCC TGTG GGCA                 TAATTTTGAGACAAA  53 66
    NCgl1210 1324582 .. 1324615 + -11.7  -3.96705   GAGTCAGGCCAACTA     GCCCGCCCGGTTTTC TCGT GAAAATCAGGCGGTC      TTTGGCTTTTCTAAA  91 67
    NCgl1211 1326302 .. 1326321 +   -10  -4.89063   CTCGCATTAAAGGAC            TGCTTCCC TTCG GGGGAGCA             TTTCTTTTTAACTAA 100 68
    NCgl1212 1327080 .. 1327106 + -14.5  -5.08824   AAAGCACTGATAAAA         GCAGTCAACCC ACCTC GGGTTGGCTGC         TTTTTTGCATCCAGA 100 53
    NCgl1213 1328599 .. 1328610 +  -7.2  -2.78384   TGGCCACCGCCGAAC                CGCC CAAA GGCG                 TGTCATCGGGCACGG  55 378
    NCgl1215 1329892 .. 1329909 +  -2.7   -4.8143   TGCGGCCTTAGTTAC             TTCTGAA AAGG TTCAGGG              TTTTTCACTTCTTCG  68 30
    NCgl1217 1331922 .. 1331939 +  -3.4  -3.21395   AAGTTATATCCACAT             TGCGGA AGTTAA TTCGCA              TATTCTGGGGCACAT  46 69
    NCgl1218 1333029 .. 1333047 + -10.3   -4.7497   AAAGTTTTAGAAAAA             GACCCTC CTGGT GAGGGTC             TTTTTCATGCCTGGG 100 43
    NCgl1222 NONE
    NCgl1223 NONE
    NCgl1224 1341779 .. 1341807 + -16.8  -4.75372   CCGCCGCATAGGAAA        TGCCCTCCGGAC TAATT GTCTGGAGGGCA        TTTTTGCTACCTGCT 100 64
    NCgl1226 1343026 .. 1343044 +  -5.2  -2.60075   AGCCAAATCCGGCCG             GAGCCATT GCT GATGGCGC             GTTCATTAAACGGCC  46 371
    NCgl1229 NONE
    NCgl1230 1344851 .. 1344894 +  -4.5  -4.61648   CACTTTAAATATCAA CACCCTGTTCACTGTCTGG TGCTTT TTGGGCAGCGGATGGGGTG TTTGTTCTTCTTATT  71 65
    NCgl1231 1345484 .. 1345499 +  -3.2  -3.01712   TGTGCTTAGCTGGGG              TCATGG AAAG CCACGA               TCTTCAGCAGCGCAG  45 86
    NCgl1232 NONE
    NCgl1233 NONE
    NCgl1234 1350147 .. 1350180 + -16.1  -3.36349   TCGACCAAACCACAC     TGCCCACGAATCCTA GAAA TGGGATCCGTGGGCA      TTCGTGTCTGGTTTA 100 93
    NCgl1235 1352469 .. 1352509 + -14.2  -4.35581   ATCCATTTGCTTGAA CCGCCTTCCCATCTTTGAA TTCA TTCAAGG-TGGTAAGGCGG  TTTTCGCTCTTTTAA 100 47
    NCgl1236 NONE
    NCgl1237 1354526 .. 1354549 + -11.7  -4.22524   AATTTCAACGCCGAC          CCCCTTGCC TTTTAT GGCGAGGGG           TTTACTTTTCGGTAT  91 40
    NCgl1239 NONE
    NCgl1240 1358242 .. 1358263 +  -2.2  -4.09739   GGCCCCCACACCCAA           CGCGTAAC ATAACG GTCATGCG            TTTTGGACGAATTGC  55 54
    NCgl1241 NONE
    NCgl1242 1359693 .. 1359718 + -14.7   -3.7795   TTAGTGGGTTTTTGA         GGCCATCCGGG ATTA CTCGGGTGGCC          TTTAGTCACGTTTGG  95 46
        gltX 1362871 .. 1362906 + -13.4  -3.50832   TGTAGATGAACAAAA    GCCCGTCTCCGTTCAGA ATT TCTGAG-GGAGGTGGGC    TCTTTGCGTTTCGGG  91 45
    NCgl1251 NONE
    NCgl1252 1370096 .. 1370109 +  -4.5  -3.80573   TGCGGTTTTCGCAGG               CTCTG CCGG CAGGG                TTTCGTCGTGATAAG  58 244
    NCgl1254 1373299 .. 1373322 + -16.8  -4.15044   CTTAACCCCAAAAAA          CGGCTAACCC AAAA GGGTTAGCCG           TTTGTTAGAAGCGGA 100 190
    NCgl1260 1379860 .. 1379870 +  -2.4  -5.00616   GCATGCGAGTGCCCA                 CGGG AAC CACG                 TTTTTTAGCCCGGAG  74 316
    NCgl1262 NONE
        leuD 1382516 .. 1382544 + -14.6   -4.4727   AGTCTGATAGCGAAA        GCACCCCGTGAT CTTCC GTCGCGGGGTGC        TTTTGTGCGTCTTGG 100 46
    NCgl1265 NONE
        gpsA 1385119 .. 1385130 +  -2.2  -3.24017   GGGCAGGTCTAAGAA                GGCT GAGT AGTC                 TTAGGTTGTAAGCTT  43 16
         ddl 1386249 .. 1386278 +  -4.9  -5.48787   AGCATCAAATAAAAA       CAGCCCCACCT CTCAAACA AGGTGGGGCGA        TTTTTTATGTCTTAT  85 39
    NCgl1269 NONE
    NCgl1270 NONE
    NCgl1271 NONE
    NCgl1272 NONE
    NCgl1273 NONE
    NCgl1274 NONE
        coaD 1394473 .. 1394501 +  -9.6  -3.53444   TCCACGTGGTCGCTT       GTTGCCTTCACCC TGTT GGGTG-GGGCAGC        TTTCCGCAACCGTCA  74 274
    NCgl1279 1398495 .. 1398533 + -13.8  -4.56969   GAGCTAAGCGGCAAA   AAGCCCCGAGTCTGCCTT CAA ACGGCAGATTCGGGGCGA   TTTCTTTGTGGAGTT 100 49
    NCgl1282 NONE
    NCgl1283 NONE
    NCgl1284 1402712 .. 1402747 +  -7.7  -3.39327   GGAGTATTGAGATCA   CGTCGT-GCTCACCC-CC AGT GGAGGGTG-GCGACGATG   TTGTGACTCTGGAGG  64 31
    NCgl1285 NONE
    NCgl1286 1404326 .. 1404382 + -29.3  -3.21354   TGGACGAAGCTGGTA TGGGTTCTGGCCCTTATTTATGGAGT TACAAC AC-CCATAAATAAGGGCCAGAACCCA TTACTGCCTGTATAA 100 133
    NCgl1292 1408633 .. 1408645 +    -2  -4.74801   AGGGGCACGTCTGGT                TTCT GCTCA AGAA                TTTTTCGTAGCATTC  67 205
    NCgl1297 1412716 .. 1412733 +  -7.7  -3.51934   CATCGCAATAAGGAA             GCGGGTA GTAG TATCCGC              TGTTTCTGGCCAGGA  62 166
    NCgl1299 1416822 .. 1416834 +  -5.5  -3.73775   TATTGGTAGGATCAG                CGCGA TCA TCGTG                TTTGGTACAAATGCG  58 385
    NCgl1301 NONE
    NCgl1302 1420033 .. 1420063 +  -6.9  -5.00884   AACGTGCATTCGAGA      CCAACAGCAGCTTA AAAA TGAGC-GCCGTTGG       TTTTTTAGGGGCGGT  87 307
    NCgl1304 1422633 .. 1422676 + -15.5  -4.77567   TTTGCTCCGCATAAA CACCCCGCACTTTTT-AACC TTCAC GGTTTGGGAAGTGCGGGGTG TTTTGTTGTGAGGCT 100 99
    NCgl1305 NONE
    NCgl1306 1425917 .. 1425953 + -11.7  -5.00138   CGATCTACCAAGAAA   GCCCTCGGAAC-AATG CAATTA CATCAGTTCCGAGGGC    TTTTTCGTTTGAGTG 100 61
    NCgl1307 1427517 .. 1427527 +  -5.4  -2.91395   TTTGATACGCTGTTC                 CACT TCG AGTG                 CTTTATCGCGGACCT  49 185
    NCgl1313 NONE
    NCgl1314 1434040 .. 1434053 +  -2.3  -3.73042   CAAGCGTCGAAAAGC               GCTTG CTTG CACGC                TGTTTTGCTGCGGGC  50 133
    NCgl1315 1436290 .. 1436309 +  -2.8  -2.87261   ATTACAGACATCCAG            GGGCTTAG ATTT TTAACCCC             TGTCATAAGTTTTTG  42 111
    NCgl1316 1436789 .. 1436839 + -17.2  -3.85817   GCTAAAAAAACCAAA C-CAAAACCGGTGTTTCCCTC CTTTTGCATT GAGGGGAACACCGGTTTTGTG TTTCTCGAGGAAAGT 100 36
    NCgl1318 1438272 .. 1438283 +  -5.8  -3.63569   GTAGAGGTCTTGCAA                TCCC TGGG GGGA                 TTCTTCAACGATTCC  60 93
    NCgl1322 1445344 .. 1445371 + -12.8  -4.88736   TGTTGTAGGAGAAGA        TGAGGGGCTTTC ATGG GAAGGCTCCTCA         TTTTTATGGCTAGTC 100 33
    NCgl1324 NONE
        rpmI 1448565 .. 1448580 +  -5.4  -3.27704   CCAAGCGCATGAAGC              GCC-TGC TCG GCAAGGC              TTAAGTTTAAAACCT  54 6
    NCgl1326 1449044 .. 1449084 + -16.2  -5.36364   GCTTACAAACGAATT  GACCTGTGTCCTGTCACC TTCAC GGTGGCGGGGGACAGGTC  TTTTTCTATTTTTGG 100 41
    NCgl1328 NONE
    NCgl1329 NONE
    NCgl1330 1452687 .. 1452701 +  -8.6   -3.3785   AACTTCTCGCTAAAG               GCTTCT CCT AGAAGC               TTCTCCATGGGTTAA  66 56
    NCgl1331 NONE
    NCgl1332 1455431 .. 1455446 +  -3.2  -4.25848   AACGCCAGCTTGTTG              TGCGAT CCCA AACGCA               TTTTCATCCCGAATT  62 115
    NCgl1334 1456953 .. 1456986 +  -4.5   -3.4052   TCGCCGGTGAGTAAA     CCCCAAT-TCATGCCC AGC GGGTATGATGGCGGGG     TTAGTTGACTTAACA  52 27
        pheS NONE
        pheT 1460638 .. 1460669 + -17.3  -4.38171   CACATAGGTTCTATA      GGCGCCCTGGTGG TTAATC CCACCGGGGCGTC       TTTTGCTGTGCTGTG 100 44
    NCgl1337 NONE
    NCgl1338 NONE
    NCgl1339 1463953 .. 1463980 + -10.6  -4.72846   AAATTCATGCTTTTA        CCCACTTGCAGT TTTA GCTGTAGGTGGG         TTTTTGCATGTCTAA 100 41
    NCgl1340 NONE
        argJ NONE
    NCgl1342 NONE
        argD NONE
    NCgl1344 NONE
    NCgl1345 1470028 .. 1470051 +  -2.3  -2.72558   AGGTGAATTACTCAG          CGGGCGC ACCACTTAAA GCGCCCC           TAGTTCAAGGCTTGT  39 10
    NCgl1346 NONE
    NCgl1347 1472922 .. 1472962 + -14.8  -4.35604   ATAAGCATTAGTTTA TGGCCTGTGCTGCTTTCCG ATTG CGGG-AGTTGCACAGGCCA  TTTATTATCAATTCA 100 37
    NCgl1348 NONE
    NCgl1349 NONE
    NCgl1350 NONE
    NCgl1351 NONE
    NCgl1352 1477867 .. 1477903 + -26.8  -4.15106   TCTGGAAAACCAAAA    GGAGGGGTGAGCACCA AATTC TGGTGCTCACCCCTCC    TTTTAGCAATTAATC 100 80
    NCgl1354 NONE
    NCgl1355 NONE
    NCgl1356 NONE
    NCgl1357 NONE
        ppnK 1489004 .. 1489018 +  -2.7  -2.71011   GCGGAAAATAAAGAT               CCCAG GTCAG CGGGG               TAATTCGAAAACCAT  41 8
    NCgl1359 1490911 .. 1490931 +  -5.3  -3.90588   GAATTTTTTAGGCGC            GCCTCCACC AAA GGTTGAGAC            TTTGGTTCCACAATG  61 52
    NCgl1360 NONE
    NCgl1361 1493132 .. 1493159 +  -6.3  -5.07652   TCCAAGCCTTTAAAA        CGGAGTGTCTA GGCAAA TGGATGCTCCG         TTTTCTTTTACCGCG  87 45
    NCgl1362 NONE
    NCgl1363 NONE
    NCgl1364 1496866 .. 1496877 +  -3.6  -2.62263   GCGTTACCATGATCA                CTGC AGCC GCGG                 TCGTGTCCAGCCACT  42 116
    NCgl1366 1499630 .. 1499652 +    -4  -4.82901   GGCGCGTGAAGTTAT           CAGCCGCGTC AAC GACTAGGTTG           TTTTTCTAAAAACCA  71 7
    NCgl1367 1500821 .. 1500864 + -15.4   -4.8667   CTACGGCATGGAAAG GCTCCCACAGCATCTGTTTT GGAG AGGGCGGATGGTGTGGGAGC TTTTTGTAGCATCTC 100 148
    NCgl1369 NONE
    NCgl1370 1503224 .. 1503242 +  -2.4  -3.84887   TCTCCTAAAATAGGC             TAGAATTC ACG GGATTCAA             TTTCATACGTTTTCT  52 70
    NCgl1371 NONE
    NCgl1372 NONE
    NCgl1373 1506596 .. 1506635 + -22.4  -5.06414   TGATTTTCCCTAAAA  GCACTTATCCCCACGTTG AAAA TGACGTGGGGATAAGTGC   TTTTTGTTCAAAAGA 100 45
    NCgl1377 NONE
    NCgl1378 1512141 .. 1512158 +  -7.1  -3.39717   CGGAAGATAGTTGAC             TGTTCAA TGCG TTGAACA              TTAGTATTCATCCCT  62 31
    NCgl1379 1512959 .. 1512971 +  -4.8  -4.06491   GGCAGTCATGGCGAT                CAGC CTGCT GCTG                TTTATCTAGCGTTCA  62 4
    NCgl1384 NONE
    NCgl1385 1520080 .. 1520111 + -13.9  -4.61199   TCACTGCAAACAGTG      CGGTTGCAGGATA CATACC TATCTTGCAACCG       TTTTGTGTATAGAAT 100 73
    NCgl1386 NONE
    NCgl1387 1521607 .. 1521635 +  -5.3  -4.66953   AAATGTGACTAATCA        CACCCTCAG ATTTCAACTTG CTGGGGGTG        TTTTTGGCGTGTTAG  75 40
    NCgl1388 1522364 .. 1522420 +   -19  -4.47873   ACTCAGCGCAGTAAA TCT-TCAAGCCCGTGCACCGTAGGTCTC TCC GA-ACCTATGGCGCACGGGCTTGATAGC TTTTGTGGCTATTGT 100 43
    NCgl1395 1530280 .. 1530309 + -12.2   -4.2361   GCAGCACGCGAAAAA       CCCCTCACAATC TAAGGT GACTGTGAGGGG        TTTTGGCGTTGTGTT  95 82
    NCgl1397 NONE
    NCgl1398 NONE
    NCgl1399 NONE
    NCgl1400 1534794 .. 1534804 +  -5.4  -3.73224   GCTGCTTCGATGGTC                 GCAA GCG TTGC                 TTTGCTGGCACCTGA  58 295
    NCgl1410 1546304 .. 1546325 +  -2.3  -5.54338   ATAAGCAAAAATCTT           TTA-GACCTC TCG GAGGTCGTGG           TTTTTGTTTTCCTTC  83 37
    NCgl1413 NONE
    NCgl1414 NONE
    NCgl1415 1550985 .. 1551018 +  -4.5  -4.76644   TCCGCCACACATATA     GCCCGAGACGATAAT GAAC GTTATCCGATCGGGC      TTTTTGCTGCCTATT  73 56
    NCgl1416 1552398 .. 1552419 +  -8.7  -2.70044   TTCGCGCTTGGTGGC           TAGGCGCGT CGAC AAGCGCCTA            AATTTTTCTAGACTA  61 183
    NCgl1417 1554032 .. 1554061 + -12.2  -3.17194   AGTTGCAGGGAAATT       TCTCACCTTGCC AAAGGA GGCCAGGTGAGA        TTCCCTTAAGCAGGT  82 82
    NCgl1422 1556798 .. 1556820 + -16.4  -5.19879   CCTAAGTTAGAAAAA           CTCGGTGTGA TTT TCACACCGAG           TTTTTCTATTTGCAC 100 49
    NCgl1427 1562570 .. 1562596 +    -8  -3.84246   AACTCGCCATTGGTG         CACGTCTGTGTC GTC GATGCGGATGTG         TTTGATGATTCCGCC  71 39
    NCgl1431 1567584 .. 1567594 +  -2.4  -3.04398   CAACCAACAGGTCTG                 CCTC ACT GTGG                 ATTTTCGCCAAACGC  42 500
    NCgl1443 NONE
    NCgl1444 1582133 .. 1582184 + -18.1  -3.18776   AAGTTTTTAGCTTCA TCGAAACACCCGCACTTGCCGGC TATAAC GCCAGGAAGTGCGGGTGTTTTGC TCTTGATGAATTTCA 100 41
    NCgl1451 1591951 .. 1591969 +    -6  -3.28122   AACTATTTAACGACT             TTGCCG ACTGACG CGGCAA             TCTCTTTGGCTGCTC  57 61
    NCgl1453 NONE
    NCgl1454 NONE
    NCgl1455 1595716 .. 1595750 + -12.9  -3.30554   CTGTTGAAACTGATA     TCGAGCCTCACATAG GGAAA CTACGCGAGGCTCGA     TTGCTCGTTGGTTAA  87 70
    NCgl1459 1599676 .. 1599686 +  -2.4  -3.90112   ATGCGCCGTCGATCC                 CGTG TGT CCCG                 TTTGCTTCCCGCCAC  52 84
    NCgl1460 NONE
    NCgl1461 1601811 .. 1601869 + -22.1  -4.71223   TGGAAGAACTAAACA GACCAAACACACGTGCCAGGATCTTGCTG AAA CAGC-GGATCTTGGCACGTGTGTCTG-TC TTTTGTCTGTTCTGG 100 29
    NCgl1463 NONE
    NCgl1464 1604781 .. 1604809 +   -16  -3.61922   CCTAGAAACGCCAAA        GGCCCCGCAAGT ATCAA ACCTGCGGGGCC        TTTGAGGTACCTGTT 100 174
    NCgl1469 1611060 .. 1611112 + -16.6  -2.80244   TAGCGACCCGGAAGC GCAAAAATCTACCACAGACTGC AAGTTTTCA GCATTCTGTGGTAGATTTTCGC ATATTTGTTCGCCCA 100 238
    NCgl1473 NONE
    NCgl1474 1618276 .. 1618302 + -17.4  -4.79352   TTTAGACACAAATAA         GGCGGGAAACAT CTA GTGTTTCCCGCC         TTTTCTTATGCCTGA 100 304
    NCgl1478 1622286 .. 1622308 +  -7.7  -3.37053   TCTGACACACCAACA           GCCTCAGCA ATCAG TGCTGACGC           TTCCTTGACCTGTGT  61 470
    NCgl1482 1629165 .. 1629221 + -13.4  -3.96148   AACGTAGGTAGCGAA GGGCCCCATCAACTAATTGGCCATGAA TAACCT TTCATGGCCAA-T-GT-GGTGGGGTCC TTTCTAATACGCCAA  95 80
    NCgl1483 NONE
    NCgl1484 1630781 .. 1630795 +  -9.2  -3.43071   GACTCTTGATGTGGT               GCGGCC TGC GGCTGC               TTCGTTGGTATCGGC  66 135
    NCgl1486 NONE
    NCgl1487 1633376 .. 1633404 + -10.3  -2.78935   TTCAAAGGTTAAAGA        GCTGTTCACCTCA TCG TGGGGTGAGCAGA        TCTGCTGAGGCGTAT  71 74
    NCgl1488 1636229 .. 1636246 +  -4.2  -3.54424   GAAATTCATCAGGCG             CCTTAA AGCGTC TTAAGG              TTTCAGCCCCTCAAG  52 10
    NCgl1490 1638568 .. 1638616 +  -3.1  -2.70932   CTGAAGGTTTTCCAT TGCCACCACAGATCAATACTG GATAAAA CAGCCTTGATCTGTGGAACCA TCCTTAGAACCGAAG  41 148
    NCgl1491 1640544 .. 1640556 +  -3.3  -3.27022   GTCCACATAACAAAC                GGGTG ATG CACAC                TTCATCTCCGATGAA  48 411
    NCgl1492 1641240 .. 1641256 +  -2.1  -3.53012   GGTTGTTGGTGGGCT              CGTCGAG AAG CAGGACG              TTTGCGCGGGAGGAC  47 261
    NCgl1496 NONE
    NCgl1497 1647538 .. 1647555 +  -7.7  -4.05446   GGTCTGCCTCGGACT             GCTCTGG GCGC TCAGAGC              TTTGTGCTTCAAAGG  71 427
    NCgl1505 1655654 .. 1655664 +  -5.4  -3.62096   AGTTTGAGGCGGAAT                 CCAA CCT TTGG                 TTTACACTGATCAAC  59 5
    NCgl1506 NONE
    NCgl1507 NONE
    NCgl1508 1658688 .. 1658738 + -14.3   -4.3534   AAATAACACGCAACT GTATCGGTAAAAGGCCCAATCAAG GATT CTTGGTTGGGTCTTTTTCC-ATGC TTTTCATGCTTCGAA 100 35
    NCgl1509 1661151 .. 1661206 +   -25  -3.87815   TTGAGGAGGACCAGA CCAAACCAGCGTGCCCACGGTT GGCCATTTCAGG ATCCGTGGGCACGCTGGTTTGG TTTATCAACCTCGAA 100 37
    NCgl1510 1662569 .. 1662605 + -18.9  -4.25104   AAACACGCATAAAAA    GATCCTGGTTAGCCTCG CGG TGAGGTTAGCCAGGATC    TTTTCGTCGAAAAGC 100 39
    NCgl1512 1666527 .. 1666572 + -24.3  -3.99775   TGCTGTTTTTAGCTT CAACCCGGGGCAATATGATTC TCCG GAATTTTATTGCCCCGGGTTG TTGTTGTTAATCGGT 100 47
    NCgl1513 1667771 .. 1667824 + -11.9  -3.54146   AATCAGCACGCTGCA TCAGTAACGGCGACATGAAATCGAA TTAG TTCGATCTTATGTGGCCGTTACACA TCTTTCATTAAAGAA  83 41
    NCgl1514 1669390 .. 1669401 +  -5.8  -2.90496   CGCAACGGTCACACC                TGGC GCAG GCCA                 TAATTTAGGGGCAAA  52 11
    NCgl1515 NONE
    NCgl1516 1671166 .. 1671211 + -28.6  -4.66163   GCACTAACAAACTAA TCCGGGTGCGAACCTTCATC TGAATC GATGGAGGTTCGCACCCGGA TTTTTGGCTCAGCGT 100 89
    NCgl1518 1673549 .. 1673597 +  -3.7   -5.1861   ACGATTGTGGTTTCT TCGCCTGCTTGGATGACTACG TGATCGC CGTTGTCTTCGATGCTGGTGA TTTTTTGGTGATCGC  81 448
    NCgl1552 NONE
    NCgl1553 NONE
    NCgl1554 NONE
    NCgl1555 1715072 .. 1715127 + -20.1  -3.54741   AGAAATTGGGGGAGA CCAGACCACA-CTGCCCACGAACCTCA AAAG TGAGGTTTGTGGGCATCTGTG-TCTGG TTTGACCCCCTCATA 100 144
    NCgl1564 NONE
    NCgl1565 NONE
    NCgl1566 1724728 .. 1724749 +  -6.5  -3.70149   GTGCCAGCATGACGT           GGCCTCCGA CAGC TTTGAGGCC            TTTGGCTCGTGTGAC  62 172
    NCgl1574 1735988 .. 1736014 + -14.5  -4.36433   CACACCGATTAATTC         CGGCCTTAGGC AACTA GCTTAAGGCCG         TTTCTTCATCTTTAG 100 64
    NCgl1578 NONE
    NCgl1579 1742657 .. 1742678 +  -5.9  -3.33696   CATTAAAAACTGCTA           GTTTGGTGA CATA TCAACAAAC            TTAGTTGGAAGGACA  57 73
    NCgl1580 1743797 .. 1743816 +  -2.8  -4.84359   ACTTCCAGATCAACC            CTGGTCAG CCAA CTGAGTAG             TTTTTCTGAAACTAA  71 6
    NCgl1581 NONE
    NCgl1582 1744745 .. 1744783 + -14.1  -3.16742   CTTTTACCGAGAAAA  TCCACCACAGATTGCTGA AATT TC-GTGATCTGTGGTGGA   TTCGTGCAACTTCAG  90 248
    NCgl1583 1746691 .. 1746712 +  -7.1  -3.21099   TGGAGTCAAAGTGGC           GCAGCGGAG GTAA CACCGCAGC            TTGGTGCTCCACCAC  56 483
    NCgl1587 1750960 .. 1750996 + -19.6  -4.90217   CCCCTCTTCTTTCAA    CACCGTGTTTCTTGGC CAGCT GCCAAGAGGCACGGTG    TTTTTGCTGTCTTTG 100 49
    NCgl1588 1752075 .. 1752102 + -14.4  -5.04385   GCCTTACGCGACTAA        TCCTTTGTGAAT CACC ATTCACAAAGGA         TTTTTTGACGATATG 100 46
    NCgl1589 1752552 .. 1752590 + -30.6  -4.61231   GCGTTAATCACCAAA   GCCTTGGGCTTCAACCAC ACG GTGGTTGAAGCCCAAGGC   TTTTTCACAATCTAA 100 47
    NCgl1601 1766452 .. 1766473 + -14.5  -5.22039   GTGGATTAAACAACA           GCCTCCTTC ACAT GAAGGAGGC            TTTTTTACATTTAAG 100 32
    NCgl1615 1782821 .. 1782849 + -20.5  -3.08327   GGCACACATACACAA        CAACCCCTAGAGA ATA TCTCTAGGGGTTG        TGTTCCGACTTTAAT 100 53
    NCgl1619 NONE
    NCgl1620 NONE
    NCgl1621 1790298 .. 1790331 + -15.5  -4.57569   GGACAAAAGCCAAAA     CCCTTAACCTGATAT AGGT ATAACAGGTTAAGGG      TTTTTACGCAGATGA 100 263
    NCgl1623 NONE
    NCgl1624 NONE
    NCgl1625 1794943 .. 1794957 +  -2.8  -3.10164   AAACGTCCATGTAAC               TTCGCT GGA AGCCAA               TTCGGTACTGGCTAG  45 145
    NCgl1626 NONE
    NCgl1627 1797237 .. 1797249 +  -2.6   -4.3467   AGCGCACGCAGCCGT                GGCC AGAAG GGTC                TTTTCATGTGCCACT  62 210
    NCgl1628 1797796 .. 1797819 + -16.8  -2.96638   CAACACTCGCGCACA          CCCCAAGAGG ATTT CCTCTTGGGG           TATGTAGCTCTTTAA 100 49
    NCgl1630 1799412 .. 1799425 +  -5.9  -2.52464   AGATGATACCTGAGG               CGCCT TCTG GGGCG                TCGATTCGCGCACCA  50 28
    NCgl1631 1800388 .. 1800410 + -14.9  -5.04249   ATACACACAACCACA           CCCCAAGGG ACTTC CCCTTGGGG           TTTCTTTTTTACCAC 100 44
    NCgl1632 1801390 .. 1801409 +  -3.6  -3.14132   CACCGGTGTCGGTAC            CGGCAACTG CAT CA-TTGTCG            TTCCTGAACAAGCGC  46 105
    NCgl1633 1802112 .. 1802154 + -14.4  -5.05782   TAAACCCACACCGCA TAACCCCCCTGCATAGGCTG ATGTC CAGCCTGTGC-GGGGG-TTA TTTTTTCAACTGAAT 100 38
    NCgl1635 1803459 .. 1803496 + -15.7  -4.60797   GCACCACCTTTTAAA   CAACCCTTGTACTGCAC CTTG GTGCACTGCAGGGGTTG    TTTTCTATGTGCCAA 100 62
    NCgl1636 1804110 .. 1804122 +  -3.4  -4.57837   CACCACAACAACCCA                CCTT AAAGA AAGG                TTTTTCCACCCATGT  66 239
    NCgl1637 NONE
    NCgl1638 1804906 .. 1804945 + -20.2  -5.25656   GTTTTACCCACACCA  GCACGTCACCCTCTTG CATCACGC CGAGAGGGTGACGTGC   TTTTTTCCTACTTTT 100 63
    NCgl1639 1805660 .. 1805677 +  -2.6  -2.85809   GACACCTCTGAGCAC             GACCGC CATATC GCGTTC              ATTGTTGATGGTATT  42 83
    NCgl1640 1806745 .. 1806761 +  -5.2  -2.90813   CACACCTCCACCAGC              TGATGT ACTCG ACATCA              TCATTTACCACCGTG  49 81
    NCgl1641 1807442 .. 1807475 +  -3.7  -3.31461   ATACTGATGCTCTCC     CAAGCGAACATGGGC GGGA GCCCATGTCGGGGTG      TTGTGCGAATGGCTG  48 68
    NCgl1642 NONE
    NCgl1643 NONE
    NCgl1644 1809232 .. 1809257 + -10.5  -5.44119   CACCACACCTACCCT         TGCAGCAGTAC ATTC GTACTGCTACA          TTTTTTTAACGTGCC 100 422
    NCgl1645 1810445 .. 1810461 +  -5.9  -3.53444   CACCCCCGAAAAAAT              TAGGTAA AGC TTGCCTA              TTTAAGAAGAACTGC  59 95
    NCgl1646 NONE
    NCgl1647 1811971 .. 1812008 + -24.5   -4.3255   AACCCAAAAAACAAA   TAGGAACCCTGTACAGA GATC TCTGTACAGGGTTCCTA    TTTATTACTTACACA 100 55
    NCgl1648 1812710 .. 1812745 + -14.8   -5.4505   GCGCTCAAAGACCCA    TTACCCCGTGAAGAGA ACAT TCTCTTCACGGGGTTC     TTTTTTCTTGCACGG 100 41
    NCgl1649 1813637 .. 1813675 +   -14  -5.00884   TTAACAACCACATCG   TTACCCCCGAACAGTCTT TTA AAGGCTATTCAGGGGTAA   TTTTTTCGCCACACT 100 53
    NCgl1650 1814570 .. 1814609 + -16.8  -5.59655   CTCATTGTTACTTAA  TTACCCTTTAATAGTCTT TTAC AAGGCTGTTAAAGGGTAA   TTTTTTATTAGTTTG 100 75
    NCgl1651 NONE
    NCgl1652 1816219 .. 1816258 + -16.8  -5.59655   CTAATCGTTACTTAA  TTACCCTTTAATAGTCTT TTAC AAGGCTGTTAAAGGGTAA   TTTTTTATTCGTTTG 100 113
    NCgl1653 1816664 .. 1816705 + -12.4  -5.54907   ATAGAACGACAAAAA CCCCGCCTCAGAATATTGC ACAAC GCAATAG-CTGAAGCGGGG TTTTTGTTTTCTGAC 100 50
    NCgl1654 NONE
    NCgl1655 1818340 .. 1818358 +  -6.8  -4.40358   GTAAAACGATATCAT             TCCTATAA CAA TTATGGGA             TTTTGTACAGTAAGT  74 143
    NCgl1656 NONE
    NCgl1657 1819637 .. 1819695 + -16.3  -4.35339   TAAAGGGTCCACTAC -CGATTAAGGCGATTGGGTACCGGAATT CCAG AAAGTCGGTACCCAATCACCTTAATCGG TTTCTTACTTACTCT 100 493
    NCgl1659 1824343 .. 1824355 +  -6.3  -4.83615   TCTGCGTCGTCCAAT                TAGTC TAT GACTA                TTTTTCTCGACGCTG  83 43
    NCgl1660 1824946 .. 1824985 + -18.8  -5.79588   CACATCCACAAAAAA  TAACCCTCGTAGTAGCTT AAAC AAGCTGCTGCGGGGGTTA   TTTTTTTACTTTTAC 100 379
    NCgl1663 1826693 .. 1826711 +  -7.4  -2.62977   TTCCGCAGGATGTCA             CGCTCTTC GCG GAGGAGTG             CATTTTCCTTTTCAA  54 158
    NCgl1666 1832077 .. 1832118 +  -9.5  -3.34398   ACTAACAATCAGCAA CACCGCTCACCGGAT ACCTTATGAAAC ACCTGGTGAGCGGTG  TGTTTCACCCCAACA  73 36
    NCgl1667 1834071 .. 1834108 +   -20  -3.44444   CATAAGCACCAAAAA   CAACCCCCAACAGCCT CTACAC AGGCAGTTGGGGGTTG    TTGCTATGTTTGTGG 100 49
    NCgl1669 NONE
    NCgl1670 NONE
    NCgl1671 1842717 .. 1842759 + -12.9  -3.24329   AGATTTTTACATCAA CAACCACCTACGAGCAGGTT TAAT AGCCT-CTCATGGGTGGTTG TCTTAATTAAGGGTG  84 58
    NCgl1672 1843413 .. 1843447 +  -9.9  -4.88129   AAAACACGACACATA     GAACCCCTCCCCGGC CACAC GCCCCAGAGGGGTTC     TTTTTCATCCTTTTT 100 98
    NCgl1673 1845414 .. 1845451 + -17.1  -3.23393   CTACAACACCACAAA   CACACCCCAATCAGCAT GATC GTGCCGGTTGGGGTGTG    TCTTATCCCCTAAGA 100 80
    NCgl1674 NONE
    NCgl1675 1846460 .. 1846497 +  -7.8  -3.14211   GCCTTACGGTGCAGC   TCTGCATCTACAGATCC ACGAC GGATCTGGCG-TGCAGA   TTCCTCACGACCAAT  57 275
    NCgl1677 NONE
    NCgl1678 NONE
    NCgl1679 1849025 .. 1849048 +  -5.2  -2.78032   ACCTACGTGACCAAC          CGCAAGGCAT CCTA ATGACTCGCG           ATATTTTCCACGAGG  49 11
    NCgl1680 NONE
    NCgl1681 1849999 .. 1850041 +   -20  -3.86194   ACCACCAATTCGCAC GCCACAACAGCCCAGCAGCA TCA TGTTGCTGGGCTGTTGTGCA TTTCTACACACGCTT 100 55
    NCgl1683 1852462 .. 1852495 + -14.7  -5.00884   CCAGCACAACCCTTA     GACCCCAGACTC-GCA TTT TGCAGGGTTTGGGGTC     TTTTTTCACCAGGGT 100 44
    NCgl1684 1854114 .. 1854131 +    -2  -3.37344   ATTAGTAATTATTTA             TCTGAT TAAAAT ATCGGA              GTTTATTTATGTGAT  45 263
    NCgl1685 1855006 .. 1855016 +  -5.4   -3.7511   CTTGACCCAACGAAA                 TGTG AAT CACA                 TTCTCTTCTCCACAC  59 174
    NCgl1686 1855370 .. 1855410 +  -7.7  -4.00486   GTGTTCGGGGGATTA TGTGAGAT-CGCACCGGCA CGTGT TG-CGGTGCGGATCGCACG TTGTTCTCTTGTGGC  73 155
    NCgl1687 NONE
    NCgl1688 NONE
    NCgl1689 NONE
    NCgl1690 1861231 .. 1861262 +  -5.2  -3.01712   CGAGTACCACTAACA      CCCCTTGACC TTATTTTTCTTT GGTTAAGGGG       TGTTAGCCACCCCAC  51 28
    NCgl1691 1861548 .. 1861560 +    -2  -3.28924   TCATGCCAATTATCA                TTGA TAACC TCAA                TTCTGACGACGACTC  45 95
    NCgl1692 1865546 .. 1865556 +  -6.8  -3.53224   AACAACAACTGTGCA                 CGAG ATT CTCG                 TTTACGGACCGGCTG  61 269
    NCgl1693 NONE
    NCgl1694 1866245 .. 1866275 +   -17  -5.47821   ACCAGCCCTCCACAA       GAGCGTCGAAGC AATCTAC GCTTCGACGCTC       TTTTTTTCACTACCT 100 48
    NCgl1695 NONE
    NCgl1696 NONE
    NCgl1697 NONE
    NCgl1698 1868592 .. 1868643 + -18.3  -5.52384   CTGATGCCATGTAAA TAACCCCCGTATCAAGATC-ACTG CCACA CAGCAGCTCTTGATACGGGGGTTA TTTTTTTGCTCAACA 100 27
    NCgl1703 1879388 .. 1879399 +  -4.4  -3.09491   TCTCGCGCTGGCTGA                TCAG GAAG CTGA                 TTAAGTAGATATATG  47 10
    NCgl1704 NONE
    NCgl1705 1882417 .. 1882446 + -16.6  -5.28176   CAAAAAACATACAAA       CACCGCTGTTGA TTACGT TCAACAGCGGTG        TTTTTTATCGCTCAC 100 54
    NCgl1708 1887084 .. 1887101 +  -4.1   -4.8269   GAAACTGAATTAATG             TAGGCTG CGTA TGGCCTA              TTTTTGCTGGTTGTA  71 59
    NCgl1709 1887639 .. 1887669 + -18.4  -3.82946   CCACACAACAAAAAA       CAACCCCCTAAGGA TAA TCCTCAGGGGGTTG       TTCTGTTTCGACTCA 100 71
    NCgl1731 1916862 .. 1916872 +  -6.8  -2.78463   CATATTTTCTATCAT                 CGTG TAT CACG                 TGTCGTACCGAAAGT  54 151
    NCgl1732 1917313 .. 1917324 +  -2.2  -3.81027   AGAATTGTAGAAACC                GTTG AACG CAGC                 TTTAGCTTGATTGCA  52 170
    NCgl1740 1928433 .. 1928445 +  -3.3  -4.11394   CATTGCCTTATTGGA                GCATG CTG CAAGC                TTTTCGCGGTGGGCT  58 74
    NCgl1741 1928927 .. 1928985 + -10.4  -3.53733   AAGACTCGTAACGAC CAAAAGCACCGAGAACAGATGCAACT CAAGCCC ATTTACATCTGTTCTCGGTGCACTCG TATTTATAGCCTCGC  77 41
    NCgl1749 NONE
    NCgl1750 1937554 .. 1937578 +    -2  -4.08767   AGAATTCTGCTTCTA          GCTCTTTCCG TAATT CGGACGGATC          TTTTCCAGCGATGGC  56 165
    NCgl1753 1940132 .. 1940147 +  -2.5  -3.62276   GTACCAGCTCATGCT              GGGTT AACCGC GACCC               GTTTTTATCTGTGCT  50 19
    NCgl1754 1941057 .. 1941067 +  -5.4  -4.43477   CATCTAAAGTAGATG                 GTTG CAA CAAC                 TTTTCATTACATCAA  69 235
    NCgl1755 1941657 .. 1941707 +  -8.4  -2.61695   GTCCTTGACCGTTTA AGTCGTTAACCTTGTCCAGCCA ACTAGAA TGGCTAAACAAGGTTAACAACA GTGTTTCAAACTAAA  61 129
    NCgl1757 1943008 .. 1943018 +  -2.4  -4.78107   CCAAATGACCAATGG                 GTCG GAT CGCC                 TTTTTGCTCATGCTC  67 218
    NCgl1758 1943294 .. 1943308 +    -7  -3.54424   TCGCAGACATCGGCT               GCACGC TGT GCGAGC               TTTAAACCAGTACCC  64 6
    NCgl1759 1943726 .. 1943755 + -14.4  -3.26545   CTTCAACACAAAAAA       CACCCCGGTTGA AAACTC TTAACCGGGGTG        TTGCTCATATCTCAA  90 95
    NCgl1760 1945053 .. 1945069 +  -6.6  -4.05788   ACCTTGACAGTCACT              CGATCT GTATA AGATCG              TTTCATTTCACCAGG  68 511
    NCgl1779 1967015 .. 1967055 +  -9.2  -4.13767   TATACCAACCACAAA CCCCCAGCAACGTGCACCG AAGTCA CGGTG---GTTGCTGGGGG TTTTACCCTGCCGGA  78 53
    NCgl1780 1968176 .. 1968207 + -17.5  -4.21812   CAACGTATAACCACA      CACGCCACAGATA CTCAGC TATCTGTGGCGTG       TTGTTTTACATCAAC 100 31
    NCgl1781 NONE
    NCgl1782 1970244 .. 1970294 +  -7.4  -3.09878   CCAAAATAACTACTA CCCCCTCCGGGTGTGGGGTAGCTG TAA CAACTACCCCACAATCTCAGCCGG TCTTCCATACATAAC  60 63
    NCgl1783 1971501 .. 1971529 + -17.5  -4.70659   AACTCGACCCCGAAA        CACCCTGTCGCCA TCA TTGCGACAGGGTG        TTTTTGCATGTCCGG 100 49
    NCgl1784 1973079 .. 1973120 +  -5.2  -2.62244   GACCACCTGTACCAA ATGATGCTGGGTTAGTTA CACAAC TAACTAACCAGGCACCAA  CATTTTCTTAAAGAA  48 11
    NCgl1785 NONE
    NCgl1786 NONE
    NCgl1787 1974579 .. 1974600 +    -5  -3.18264   ACATGAGCTTCGTGA           CCCCCGCC CTTACA GATGGGGG            TTGCTGCGTAACAAC  50 98
    NCgl1788 1975815 .. 1975856 + -15.4  -4.85599   AGCACCACTACTAAA GAAACCCCCA-CCACCCAGT ATCT GCTGG-TGGATGGGGGTTTC TTTTTCTCGCCTAAC 100 43
    NCgl1789 NONE
    NCgl1790 1977019 .. 1977035 +    -3  -3.60234   ACACAGCTCTCACCA             CC-TCCT AGAA AGGACGG              TTTCACCATGTCTAA  49 58
    NCgl1791 1977630 .. 1977659 +   -13  -4.18674   GCACAACACAGCAAA       GCTGTGTTCG-GC TGAAT GCTCGAACACAGC       TTGTTTGTGTATCCC 100 103
    NCgl1792 1978367 .. 1978396 + -18.7  -4.34402   CTTACCCCACCCCAA       CACCCCATGAGGC ATCT GCTTCATGGGGTG        TTTTGCTATGCCGCA 100 60
    NCgl1793 NONE
    NCgl1794 NONE
    NCgl1795 1979862 .. 1979898 + -18.2  -4.51196   TCTCTTCGTACTCAA    CCCCAGTTCATACAGA TTTTC TCTGTGTGAGCTGGGG    TTTTCTGCATTTCCC 100 76
    NCgl1796 1980889 .. 1980910 +  -5.8  -5.63857   CTATTTTCTTCTTAA           CTCGCACC TCATCT GGTGTGGG            TTTTTTTGCATTTTT 100 26
    NCgl1797 NONE
    NCgl1798 1982097 .. 1982125 +  -6.7  -5.52384   CCAACACCACAACAC        CGCCCCTAGTG CCATAAA TGCTAGGGGTG        TTTTTTTCATACCCA  93 91
    NCgl1799 1983086 .. 1983118 + -13.5  -4.64844   CACCCACCTTTTTAA      CCGCCTGTGCAAC TAACCCT GTTGTGCAGGCGG      TTTTCTCTATCTACA 100 291
    NCgl1800 1983532 .. 1983543 +  -5.8  -3.64716   CTGAGCGTGCTGATG                GCTG GCTA CAGC                 TGTTTTAGCAGCTAC  61 6
    NCgl1801 1983975 .. 1983990 +  -2.5  -3.34398   ATCGACCAGCTCAGC              CCCAT AATGCG GTGGG               TGTTTCAAGCAACAA  45 114
    NCgl1802 NONE
    NCgl1803 NONE
    NCgl1804 1984745 .. 1984791 + -20.9  -5.40072   AAACAGAATTAACTC AAACCCCCTCGTGCTTCTGCG TTTTT CGCAGCTGCACGAGGGGGTTA TTTTTTTAAGGACCG 100 39
    NCgl1805 1985371 .. 1985411 +  -7.7  -5.76949   CTTTCCAGTTAACAA CACCCAACAACAGCGC TAGAAAAAAT GC-CTGTGGTTGGGTG  TTTTTTTTGAAACTC 100 29
    NCgl1818 1996577 .. 1996618 + -26.9  -3.72027   CTATTCGATGAGCCA GACAGCGCTCTGATCTTTC ATCC GAGAGATCAGAGCGCTGTC  TTATTCCTAAGAAAT 100 62
    NCgl1819 NONE
    NCgl1820 NONE
    NCgl1821 1998371 .. 1998387 + -12.3  -3.72027   TCGGCAACGCGGTTG              CATGGCC GTT GGCCATG              TTGTTGATGGCGCAT  88 153
    NCgl1822 NONE
    NCgl1823 1999972 .. 1999993 + -10.1  -5.01535   CCGAGCACGAAACGA           GCCTTGGCC TTAT GGCTGAGGC            TTTTTCTCATTCTGG 100 45
    NCgl1825 2002115 .. 2002138 +    -6  -2.70932   CGAACTACGAAGGTA          GATTGGACAC CATG GTTTCCGATC           TCCTTCAACCCCGCG  51 25
    NCgl1826 2003345 .. 2003366 + -15.1  -3.05384   AGCTCTAAACCTAAA           GCCCGCGGC TAAG GCTGCGGGC            TTCGGTGGAGGGCGG 100 33
    NCgl1831 2008816 .. 2008847 + -11.6  -5.80003   GTCGCTCTTCTTCAT      CTCGCGGTTGCC CTTAAATC GGCGATCGCGAG       TTTTTTCTTTGTTGA 100 40
    NCgl1835 2011702 .. 2011721 +  -5.7  -3.55061   TTATTCGGCGTTTCT            GGGGAAC AAATAC GTTTCCC             TATTGTTGTATATAG  59 342
    NCgl1836 2013380 .. 2013424 + -24.4  -5.16206   CAGTCGGGCTCAAGA CCGGGCCGCCACTGTTTTCC TCTGC GGGGAACGGTGGTGGCCCGG TTTTTCTGTTGCTTT 100 46
    NCgl1841 NONE
    NCgl1842 NONE
    NCgl1843 2020753 .. 2020767 +  -5.6  -3.03243   CTAAGAGCTTGAAAC               GCCCCA ATG TGGGGG               TGTTAAGAACTCCAT  51 51
    NCgl1844 2021872 .. 2021901 +   -10  -4.36411   AACTAACAATCGAAG       CGTCGGGGCCCAC CTACC GTGG-CCTCGGCG       TTTTAGTGGTTCCTG  85 48
    NCgl1845 NONE
    NCgl1846 2024077 .. 2024110 +  -8.1  -3.21099   GTTGTGCCGCGGCGT     GGCTTCGATGGCTGCT TCC AGC-GCCGGTGAGGCC     TTCATGCTCAGCCCC  62 154
    NCgl1848 2026406 .. 2026443 + -13.6  -4.33739   CGGCCTCCTTATAAA   CCTCAGCGCGTCTCGTG TTTTC CAC-AGATGTGCTGAGG   TTTTACCGTTTTTTA 100 49
    NCgl1849 2029064 .. 2029082 +  -4.5  -2.76009   GTTTGCGTCGAAAAG             CAAGCAC GCCTG GTGCCTG             ATTTGAGCGGTTTTA  47 43
    NCgl1850 2030201 .. 2030246 + -13.3   -4.3255   AGCTACAAGCAAAAA GCCCTTTCCATTGATGCACAC CAAC GTGAGATTCAAGGGAAAGGGC TTTATTGATTGCAGA 100 66
    NCgl1852 2035437 .. 2035459 +  -4.8  -4.86385   TGTCTGCTAGTCCCT           TCCGCGTC TGCGCAT GAGGCGGA           TTTCTTTTTCAAAGT  77 76
    NCgl1855 2037526 .. 2037561 + -18.4  -4.65153   GTCGCTTTTCAGGTT    CCCGCCACAGTATGTG TTCT CACATATCGTGGCGGG     TTTTGCTTTATATAG 100 41
    NCgl1856 NONE
    NCgl1857 2039566 .. 2039595 + -15.2  -4.65895   TAGACCACGCAAAAA       GCCTCAAATTCC CACACA GGAATTTGAGGC        TTTTTAGCTCAACAG 100 38
    NCgl1859 NONE
    NCgl1860 NONE
    NCgl1861 2045588 .. 2045607 +    -5  -4.87291   AATCGGACCTTGACC            CGATGTCT GGTC GGACATTG             TTTTTGCTTCCGGTA  77 39
    NCgl1862 2046068 .. 2046114 + -15.2  -4.51799   GCTCGTTAGAAGCTT GTTAAAAGCGGTGCCGCATCCG ATT TGGATGTGGTACCGCCTTTTGC TTTTGTGGGTTTGAT 100 62
    NCgl1866 2051132 .. 2051152 + -12.5   -4.5366   CACAATTTTTTAAGA            GGACCCCAG TTC CCGGGGTCC            TTTTCCATTTTTTAC 100 48
    NCgl1867 2052005 .. 2052023 +    -8  -3.54424   GCTGCAGCAACGGTT             CCCGTGCC ACA GGAGCGGG             TTTCGCCCACTCCGC  65 185
    NCgl1871 NONE
    NCgl1872 2056891 .. 2056906 +  -3.2  -3.75884   TAGGCCAAAAGCTCA              GCGC CAGTAAGT GCGC               TTGGTTTATTTCGAC  53 126
    NCgl1875 2060479 .. 2060499 +  -3.9  -3.09831   CGTGCAAAAGACTTC            CTCGGCAAG ATC CTTGCCCAC            TAGTTTTCGGCTGCG  48 2
    NCgl1876 2061536 .. 2061581 +    -9  -2.86944   AAAAGCCAGCTTTAA GAAATGTGCGTGGCGCTT AAAACCCCGA AAGCGCCACGCACAACCC ATTTAAGTTCATGAT  65 54
    NCgl1877 2062429 .. 2062441 +  -3.4  -2.90496   TTGGCGCTCCTCTTC                TGGA TTGGC TCCA                TGCTTTCAGGCAACG  43 139
    NCgl1878 2063271 .. 2063293 + -14.9  -4.32649   TCAGTAACTCCCTTA           CCCCGGATG ATTCC CATCCGGGG           TTTAGTTTTTCAAAT 100 34
    NCgl1883 NONE
    NCgl1884 NONE
    NCgl1885 2068499 .. 2068531 + -14.3  -4.38171   TCAACACATAGCAAA     G-GGGGCTCGTACT AACGAA AGTACGAGCCCCGC      TTTTAGTCTGCTGTG 100 47
    NCgl1890 NONE
    NCgl1891 2071741 .. 2071780 + -25.3  -4.21908   CCAGCGTCGTATGGC  TAAAGGGCCAGCACCGA AACTCC TCGGTGCTGGCCCTTTA   TTTTAAGTAATGCTG 100 23
    NCgl1899 2082849 .. 2082887 + -20.6  -4.85782   CTACAGATAGAAAAA   TGTGGCGCTAAAACCT CGCAATA AGGTTTTAGCGCCACA   TTTATTTTTAGCCCG 100 58
        truB 2089065 .. 2089099 + -10.8  -2.74999   CAAAGTGTCATTGCA    GACCAAAGACGCCCC GAAAAA GGGGCCTCT-TGGTC     TAATATTCACGGTTG  74 224
    NCgl1914 2099870 .. 2099888 + -13.2  -4.61566   CATAATTTTCTTTAA             GCCGTGTA ATA TACACGGC             TTTTCTGCTTTCAGG 100 77
    NCgl1915 2101889 .. 2101920 +  -6.6  -3.66178   GAGCTCTAGAAGAAA      GGCCCAGGTT AATGTTCACCCC GACCTGGGCC       TTTCACCTTGAACAC  63 70
    NCgl1916 NONE
    NCgl1917 NONE
    NCgl1918 2105736 .. 2105780 + -19.5  -4.44667   CTAAACCCAAAAACA CTTCTGCCCCGGTTCAAGA AATTCGA TCTTGAACCGGGGCAGAGC TTTATTGTTCAGAAG 100 55
    NCgl1920 2108729 .. 2108752 +  -3.8   -4.2528   GGCATATCCTTTAAT          TTCTGCTGAG CTTG CTCCACAGAA           TTTGTTGGATTCAAC  64 365
    NCgl1924 2112735 .. 2112752 +  -4.2  -3.14848   CTCCGCGATATTGAT             CTTCTT CATCGC AAGAAG              CTTTTCATACGCGCC  48 98
    NCgl1927 NONE
    NCgl1928 2118317 .. 2118332 +  -7.6   -4.2349   CTAGAGTTTTAGAAG              CTTACG CAGC CGTAAG               TTTTGAGTATCGAAA  75 29
    NCgl1929 2119116 .. 2119130 +  -2.1   -4.3129   TTCATCTATAGCTTA               GCTTT ACTGA AAGGC               TTTTCATCATGCGTA  61 58
    NCgl1930 2119526 .. 2119551 + -11.3  -5.28481   TGTCAAATTGCTAAA         GGCATTAATCA CATG TGGTTAATGCC          TTTTTTGATTGCGTA 100 53
    NCgl1931 2120452 .. 2120464 +  -6.3  -2.74192   CTTACGGTCAACGTT                TTGGA CAG TCCAA                TCATCTTCCCAGATC  50 118
    NCgl1936 NONE
    NCgl1937 2126761 .. 2126819 + -12.5  -5.14163   ACACCCTGTAGCCAA -ACTAAACTGGTGTGCCCGCGGATCTCA TTTT TTAGATCCGTGGGCACTCCTGTCTGGTG TTTTTCTTGATGAGT 100 30
    NCgl1941 2131782 .. 2131816 + -27.4  -5.19879   TTTTTAAAAAGAAAA     TGCGGGTGCTTCGAGA TTT TCTCGAAGCACCCGCA     TTTTTCTATTTCACG 100 42
    NCgl1945 2136155 .. 2136203 + -17.5  -5.09426   TTTAAACTTTGACAG CCAAAAAGGCGCTGAGGTGCACA CGT TATGCACCTCAGCGCCTTTCAAG TTTTTTGAACTTAAA 100 36
    NCgl1951 2141810 .. 2141833 +  -3.8  -3.75332   GCAGTCTCTTATTAC          TGACGTGGGT ATAG ATCTGCGTCG           TTTGCATTGACGAGT  53 72
    NCgl1959 2149372 .. 2149427 + -11.2   -5.1166   TATCGGAGCCTCAAA CCAAACAGGCGTGCCCAAATCCCC CAAATCAC GGAAGTTTTGGCACCCCTGTTTGG TTTTTCCTTTTGGTC 100 228
    NCgl1961 2150993 .. 2151012 +  -2.1  -3.78934   TTGAATTAGGAAGGC            TCTCATG AAGAAG CATGCGA             TTATTATCGGCGGCG  50 18
    NCgl1962 NONE
    NCgl1963 NONE
        thiG 2153094 .. 2153108 +  -2.8  -2.92613   TTGAAGGTTTGGCAT               CCTG GGCGGAG CAGG               TGCTTTAACATGGCG  43 3
    NCgl1965 2154244 .. 2154267 +  -8.2  -2.70022   TCAAAGCATGGCCTG          CGCACTTTGAG GCG CTCAGAG-GCG          ATTCTGTGAGGTCAC  61 75
    NCgl1973 2164239 .. 2164249 +  -6.8  -2.97456   CAACTTTTCCGATTT                 GCAG TTC CTGC                 TCTGTACTCATGTAT  53 516
    NCgl1975 2164752 .. 2164783 + -20.2  -4.57569   CTAACAACTAAAAAA      CCACCCGCCCACGA TCAC TCGTGTGCGGGTGG       TTTTTAAAGAAGTAC 100 37
    NCgl1977 2166094 .. 2166106 +  -3.4  -3.91488   TCAGCCCAGAAGACA                TGCT GTAGA AGCA                TTCTTTAGCAGGATT  55 18
    NCgl1990 2187463 .. 2187475 +  -3.3  -3.81414   CAGAGGAATCAAACG                GGCAA ATT TCGCC                TTGTTCATTGCGCAT  54 356
    NCgl1997 NONE
    NCgl1998 2194691 .. 2194717 + -10.2  -3.64703   GGAAGAAATCAAAAA         TCCCTGATCC TTAACGC GGATCAGGGG         TTTAAGTAAAGCGCA  79 19
    NCgl2000 2198218 .. 2198260 +  -2.8  -4.21462   GCATCTTCATGCTCG TCGCGGTAAGTCTGGCGAAG CTGCT CTTCCACAG-CTT-CTGCGA TTTTCGCTGCTGGAT  58 236
    NCgl2002 NONE
    NCgl2003 2201419 .. 2201432 +  -4.5    -4.652   TTCACGAGTTTCTCC               TCAGC AACG GCTGG                TTTTTAACGTCCTTT  71 371
    NCgl2022 2220398 .. 2220432 +   -18  -4.86731   GGTCGCTTAGCTTTA     GTGCCCACACACCTGA TCA TGAGGTGTGTGGGTAC     TTTTGTTTGCGCACA 100 62
    NCgl2025 NONE
    NCgl2026 2225050 .. 2225079 + -12.1   -4.7373   GTAGTACACCGAAAG       TGGCGTCGCAGGG ATGT TCCTGCGGCACCA        TTTTTGCTGAGGTGG 100 37
    NCgl2027 2226369 .. 2226399 + -15.4  -3.53811   AAAACCTTGCCTGCG       CGCTCCCCCAGCTC AGC GATCTGGCGGAGCG       TTTCAGCAGCGTAGA  95 442
    NCgl2030 2228967 .. 2228980 +  -3.1  -3.90316   AATCCTTTAGACGCG               CATGG AGGC CTATG                TATTTTTAGCGCAAT  54 88
    NCgl2035 NONE
    NCgl2036 NONE
    NCgl2037 NONE
    NCgl2038 2238653 .. 2238680 + -12.8  -5.69262   AACTTAAACGCAGCG        GCACCACCCATAC TTT GTG-GGGTGGTGC        TTTTTCTTTTTCTAC 100 321
    NCgl2041 2242030 .. 2242049 +  -2.8  -4.52589   CCCTGCCCTGCAGGC            TTCGG-CAG CCT CTGACCGGG            TTTTATATAAACGAA  64 327
    NCgl2045 2244821 .. 2244858 + -11.3  -3.41073   ATCCTGACCCGAAAC   TAGAAAAAGGCCACCTC GATT GAGGTGGCCTTCAGCTA    TGTTTAGGTCAAGTA  78 23
    NCgl2047 2246915 .. 2246967 + -23.8   -4.3534   CACACTGACATAAAA TGAGCGGCTATTGTTCCTTCAG ATAATTTTC CTGAAGGAACAACAGCCGCTCA TTTTGCTGCTTAGAC 100 44
    NCgl2050 2253139 .. 2253154 +  -6.2  -2.57192   ACTTGAATTATACCG              CTGAAA TCCT TTTCAG               TGACTTAGCTTGGCT  50 304
    NCgl2051 NONE
    NCgl2052 2255127 .. 2255161 +  -3.5  -3.61715   TTTCGTCGGTAATTT    CG-GTCAAACCAGGTG CCCA CACCTGACGTGACGCG     TTGTTGACCAAGATG  53 506
    NCgl2059 2262815 .. 2262825 +  -3.2  -3.11222   GCCCCACCGCTTGTG                 GCAG GCC TTGC                 GTTTTGACATTGAAG  46 147
    NCgl2060 NONE
    NCgl2062 2266373 .. 2266390 +  -3.4   -3.8901   TTGCCATTGCGACGG             GCG-CAC ATCCG GTGACGC             TTTACTAATTTCGCC  55 0
    NCgl2063 2266777 .. 2266818 +  -8.7  -3.05066   GTTCTATGGCAAGGA TCCACCACAAACTGCCACC TTTC GGCAGCAATTTGTGGTGAA  TATTAGAACATTCTT  63 104
    NCgl2090 2298881 .. 2298899 +  -3.1  -3.49226   CCCTCCACGCAGCTT             CGCCAGA GTGTA TTTGGTG             TCTTCTTCTAGAGTT  49 464
    NCgl2092 2300623 .. 2300635 +  -3.3  -2.78596   CTGGCTATCCGCTCA                ACCGA ACG TCGGA                TGTAGTAGACGCGTA  43 8
    NCgl2093 2302194 .. 2302224 + -11.1  -5.19916   GTTGCATAAGGTAAA       CCGCCACCCCACT AACAA AATGGGATGGCGG       TTTTTTAGATCTTTT 100 40
    NCgl2095 NONE
    NCgl2096 NONE
    NCgl2097 2307629 .. 2307672 + -28.4  -4.67904   ATATCCAAATAGATA AAGGTGTGGGGGCTGACAAC AATT GTTGTCAGCCCCCACACCTA TTTTTAGAGTTGGTC 100 29
    NCgl2100 NONE
    NCgl2101 2313843 .. 2313867 + -10.8  -4.24002   ATTCCAATGAGAAAA          CCTCTGACAT CAAAT GTGTCAGAGG          TTTTGACGTTTCCCA  87 56
    NCgl2116 2330455 .. 2330477 + -17.8  -3.82208   GTCTTAAAGCCTAAA           CCCCCTCCTT CTC AAGGAGGGGG           TTTCACTATTTCCTG 100 41
    NCgl2118 NONE
    NCgl2119 NONE
    NCgl2120 NONE
    NCgl2121 2334739 .. 2334753 +  -4.2  -4.54449   CTGGCGTGCCAAGAC               TTCGGA AAT TCCGAC               TTTTCTGTCACGTGT  68 225
    NCgl2124 2338760 .. 2338790 + -15.4   -5.1356   GTTAAAGATCAGGAT       TCTCGCCGCGCTCA AAT TTAGCGCGGCGAGC       TTTTTGTTCCTCACG 100 47
    NCgl2126 2341311 .. 2341351 + -22.1  -2.97667   AAGATCTCTGCAAGT  TAAAACCGCCACTCCCC TTTCACT GGGGAGTGGCGGTTTTG  TCGTTTCATGCATGC 100 39
        lipB 2342185 .. 2342195 +  -4.6  -2.71011   ACGAGGAATTTTGTC                 GGTG GGG CGCC                 TCGTTGAAGCGAAGT  46 42
    NCgl2128 2343368 .. 2343396 +   -11  -4.18018   CCCGAAGTTTTTTAA        CCGCCGCATTCG ATCAC CAAATGTGGCGG        TTTTGCGTCGAAAAG  87 42
    NCgl2129 2344304 .. 2344333 + -11.4  -4.69664   GAAGTTTTTTAAAAG       CCGCACTTCACC AACTTG GGTGTGGTGCGG        TTTTTGCGTGCTCTG 100 67
    NCgl2130 2346058 .. 2346087 +  -9.4  -3.37091   CTTATCTAGCATTGA       CCCCTTAAG-CGC AGAAG GCGATTTAAGGGG       TTGGGTTTTCCCGAT  69 32
    NCgl2133 2350286 .. 2350325 + -22.5  -5.15969   AGCTAGCCGATAGCG  GAAACCCCCTGAAATTC TTCATT GAATTTCAGGGGGTTTC   TTTTTTACATTCCAC 100 48
    NCgl2137 NONE
    NCgl2138 2353350 .. 2353399 +  -8.2   -2.7386   ACAAGAGGGAAACCA GACAGGCGTGACAAAACTTCAGGTT TTT AGCC--AA-TCTTGTCACGCCTGTC TGGTTCCCATCAGTT  61 146
    NCgl2140 2355472 .. 2355488 +  -5.1  -3.77806   CACTTAGCCATGGAT              TGGGAAT CAA AGTCCCA              TATTTTCCTGTAAGA  59 95
    NCgl2141 NONE
    NCgl2142 NONE
    NCgl2143 2357699 .. 2357730 +  -3.6  -3.32997   CTTTCCGGCATCGTG      TCGTCGCG-GCTAGG GGG CCAGGCGCGGGATGA      TTGGGTTTGTCACGC  48 13
    NCgl2144 2358275 .. 2358286 +  -5.8  -3.60627   CCACCGCGGCGACCC                TGGC CAAG GCCA                 TTTACGATGCCATCA  57 166
    NCgl2149 2365511 .. 2365538 + -10.6  -3.67026   TGGGCAAAGACAACA        CAGGTTCCCTAT GAAA ACGGGGAACCTG         TTTCACCTACTTTTT  79 77
    NCgl2150 2367435 .. 2367464 + -13.7  -5.94597   GCAGGCAATAAAAAA       CTGGGGTCGCATCT GAA AG-TGTGACCCCAG       TTTTTTTTAGTCTTC 100 43
    NCgl2152 2369281 .. 2369325 + -14.4  -2.70022   GTTCGCTCGCTACAA CCACCGCGTTGAAGTTTTGG CCCTC CCAGTATTTCAACACGGTGG CTTCTGTGAGGTCGA  88 219
    NCgl2154 2371133 .. 2371151 +  -8.8  -2.76261   GTCACCTGACCTGCC             GGTGCGCT CTT ACCGCACC             CTTTCACCCTTACCA  62 246
    NCgl2158 NONE
    NCgl2159 NONE
    NCgl2160 2376740 .. 2376772 + -17.2  -4.72986   GCCCGTCTCATTTTT     GCACCTGCCAT-TCC GTGA GGATATGGCAGGTGC      TTTTTCATGCCACTA 100 41
    NCgl2163 NONE
    NCgl2164 2378646 .. 2378685 + -16.6  -3.80279   GCCCATGAGCGAAAA  ACAGGCCACGATAAGTTT CTTA AAACCTATCGTGGCCTGC   TTCTATATTTGTGCG 100 178
    NCgl2166 2379792 .. 2379810 +  -4.4  -3.06501   GATACCTGAAATCCC             AGTGAGCG CAC CGCTCCCC             TTACGTCACAGTCTG  47 43
        aceE 2382771 .. 2382802 +   -26  -3.21099   CAAGGGACAGATAAA      TCCCGCCGCCAGAC GTTA GTCTGGCGGCGGGA       TTCGTCGTAAAGCAA 100 48
    NCgl2172 2386905 .. 2386918 +  -6.7  -4.17417   TGGCGGCGTGGAAAT               CGATG ACTT CATCG                TTTGTGTCTCGTTGG  70 346
    NCgl2174 NONE
    NCgl2175 NONE
    NCgl2176 2390348 .. 2390389 + -17.3  -2.80821   CAAAGTGCGCCAAAA ACCCGTGGGGCCTCCCT CTTCCTCT AGAGAGGCCCCACGGGC  TGGTCTATTTACACC 100 500
    NCgl2181 NONE
    NCgl2182 2394159 .. 2394175 +  -2.9  -4.17556   GGGTTTCTTTTAAGG              GATCCTG GTC TGGGGTC              TTTGTTGAGGCTCTC  58 210
    NCgl2184 2395162 .. 2395178 +  -8.7    -4.015   GCTTTCGCTGCGAGG              TGTGCCA ATG TGGCGCA              TTATTTAATGCATAC  76 248
    NCgl2185 2396931 .. 2396952 + -13.1   -5.1615   AGGAGCAAATTGAAA           CCCACTGTT TTTT AACAGTGGG            TTTTTTGCATGTTCC 100 189
    NCgl2186 2399120 .. 2399130 +  -5.4  -4.78848   GTCTAAGGTGTCATT                 CTTG GTA CAAG                 TTTTATATTTAGGGA  75 42
    NCgl2187 2399750 .. 2399766 +  -3.6  -3.16191   AAATGGCATCGCGTA              CCATGC GGTAG GCAGGG              TTGGTGAAGCTATCG  47 374
    NCgl2189 NONE
    NCgl2190 2402173 .. 2402187 +  -2.7   -3.3506   GACTTTGCCAGGTTA               CGAGG CTGAT CCACG               TTGTAGCCCTTTGCG  47 114
    NCgl2192 2405347 .. 2405363 +  -4.3  -3.08073   TTTTCTTTGTTGACT              CGATGGT AGA GCCAACG              TATCTTCCCACTAGT  47 522
    NCgl2195 2409408 .. 2409420 +  -9.1  -3.53343   GGGCACTTTCTGGGC                CTCCC AAT GGGAG                TTTACGGCCGAAGTT  71 400
    NCgl2199 NONE
    NCgl2200 2413444 .. 2413471 + -10.6  -4.78848   TCAAGGACATATGAA        GCTGTCGAACAT GTGA GTGCTCGACAGC         TTTTCTATTTCGAAA 100 42
    NCgl2201 2415107 .. 2415125 +  -5.3  -3.99775   GGATCCTGGTGATGA            GGGC-AGA TTGT TCTAGCCC             TTGTTATTGCTGAGT  64 10
    NCgl2213 2426720 .. 2426747 +  -9.8  -4.80167   ACAGTAACGAGAAAA        CCCCGGGAG-TCG CGT TGAGCGCCCGGGG        TTTTAGTTTTTGCTG 100 42
    NCgl2217 NONE
    NCgl2218 2434391 .. 2434418 +  -7.6   -5.1963   CCCGCGAAAGAACAA        TCCCCCAGTGCC CAAA GGTACCAGGGGA         TTTTTCTTAATTCCA  93 42
    NCgl2220 NONE
    NCgl2221 NONE
    NCgl2222 NONE
    NCgl2227 NONE
    NCgl2228 2447006 .. 2447022 +  -5.1  -3.00215   CGTCTAATCGCTAAT              TGCGAGG AGT CTTTGCA              TGTCTATCCCACTTT  51 34
    NCgl2229 2448090 .. 2448144 +  -6.4  -3.54129   GGTTATCTTTTAAAA TCAAACAGGCGTGTCAAAGATTCC ATTTTTA GGAATTCTTGGCACGCCTGCAAGG TTTACCGAACGTGTG  61 113
    NCgl2234 2455810 .. 2455821 +  -4.4  -3.29324   ACGTAATCAGTGGTA                CGAA CATT TTCG                 TTGGGTTTGCATCGG  49 396
    NCgl2238 NONE
    NCgl2239 NONE
    NCgl2240 NONE
    NCgl2241 2462765 .. 2462794 +  -7.1  -3.53811   GGGGATGACAGGATC       CCAATCGCGGCTGC GCT GTCGCTGCG-TTGG       TTTCGCCACGGTCAG  60 187
    NCgl2243 2464300 .. 2464313 +  -3.9  -3.59262   GACCTGTTGGCAAAT               GAATT CACC AATTC                TTTAAAGCTCTCACC  52 178
    NCgl2244 2466042 .. 2466060 +  -8.8  -3.83844   GCAAATAAGTTAGCT             GGAAACCG CGA CGGATTCC             TTCTTCCTTGATGCC  73 295
    NCgl2246 2468061 .. 2468081 +  -4.5   -3.2891   GTTCGGCGCCATATC            GCGGTAGGC CTC GTCGCCCGC            ATTTTGCTTGTCGAC  49 160
    NCgl2248 2472066 .. 2472096 + -19.2   -4.9755   TCTGACAATTTAAAT       CTCCCTACATCTGT ACA ACGGATGTAGGGAG       TTTTTCCTTATATAT 100 52
    NCgl2249 2472845 .. 2472879 +  -9.4  -4.32763   TTAAAACGCACTCAA    GGCGCATCGTCAAGG TTGATT CCTT-AGGATGCGCC     TTCTTTGTCTTTTAA  83 47
    NCgl2251 2475558 .. 2475590 + -20.1   -4.9448   TTAAAAAATAACGAC      TGGCTGGGATTCACA CCA TGTGAATCCCAGCTA      TTTTGTTTGCTCAGT 100 37
    NCgl2253 NONE
    NCgl2254 2479279 .. 2479307 + -12.4  -4.60713   CTTGAAACACTTAAA        GCACCGGCAGCC TTCAT GGTTACCGGTGC        TTTTCTGCTCTTTTA 100 49
    NCgl2255 2479833 .. 2479872 + -10.7  -4.21974   CGTGCAAAAAGAAAA  CCGCCATCGCT-CCCCTC TCGTC GAGGTACAGCGGTGGCGG  TTTCTTAGCTGATGG  87 92
    NCgl2260 NONE
        rpsT 2485757 .. 2485786 + -13.7  -5.33866   TGGCTCTTTTGAAAA       TGGCTTCCTATCA GTTT TGATTGGAAGCCA        TTTTTTATGCCTTTA 100 45
    NCgl2276 2501693 .. 2501721 + -16.8  -3.35696   CCAAAAACAAATTAA        GGCCCTGCACTT ATGTG GAGTGCAGGGCC        TTACCTTATTTCTAG 100 45
    NCgl2278 2503824 .. 2503863 +  -6.4  -3.34242   ACACCCCATCTAAAA  GGGGCTC-TCTGGCAGATA TGC TCTCCGGCAGAAGAGCCTC  TTAATCCTTGTTGTA  59 490
    NCgl2282 2508842 .. 2508864 +  -7.8  -4.23615   CTTGAATCCGGACGC           TAAGTTGTTG ATA CATCAACTTA           TTTCTTGGCTATACT  75 23
    NCgl2283 2509760 .. 2509779 +  -4.2  -3.53566   CCTTCAACACCCGAA            GCTGATCA ATAA TGGTCCGC             ATTTTCTTCTTCGCT  52 251
    NCgl2285 NONE
    NCgl2286 2511895 .. 2511926 +  -7.2  -5.61596   GTAATCAGGCAGCAA      AAAACTCCCGGCCG AAAA TGGTCGGGAGTTAA       TTTTTTTCTAACCGT 100 40
    NCgl2289 2513228 .. 2513244 +  -3.8   -3.8709   GCCAAGCGTCGCTTT              TCAATT TCTTC AATTGA              TTTGTCGCCGAATTT  56 105
    NCgl2295 2522128 .. 2522143 + -11.8   -4.0896   TAAACCAAGTCGATG              CCGCGG TCTA CCGCGG               TTTTCGCCAAGGTTT  91 489
    NCgl2298 2524552 .. 2524590 +  -6.8  -3.86346   TTCTGCTGTTCAAAA  TGAGCGATGTGCGCC CTTAAATGTC GGCGTGCATCGC-CA   TTTGTACCGACCTCA  65 236
    NCgl2300 NONE
    NCgl2301 NONE
    NCgl2302 2528978 .. 2529010 +  -6.4  -4.13561   AGAGGCCAACACAAT     TGGGCTGAGCAGTGAA CCT TTCACCGC--AGCCCA     TATTTTTTGCCCGCG  67 440
    NCgl2305 2531963 .. 2531974 +  -4.4   -2.7634   TTAATTGCGCAGCGT                TTGC TTAA GCAA                 CTTTGAAATCGGCTT  45 8
    NCgl2308 NONE
    NCgl2309 NONE
    NCgl2310 2536164 .. 2536176 +  -3.4  -3.80858   ACGAGGTAAATGAAC                TGCT AGCAC AGCA                TTTCGCTTAATGTTG  55 3
    NCgl2311 2538575 .. 2538585 +  -2.4  -4.87893   GGGCATCTCCCAGTA                 CCTC GCG GCGG                 TTTTTCATTCCGGTT  72 340
    NCgl2320 NONE
    NCgl2321 NONE
    NCgl2322 NONE
    NCgl2323 2549716 .. 2549749 + -16.9  -5.23316   CCTTGGTCAATCTTA     GGGATTTGTACCTGT TTTT GCAGGTACAAGTCCC      TTTTTTCGTCTAGTA 100 42
    NCgl2324 2552499 .. 2552514 +  -5.4  -3.74178   ATCCCCTAGATCTCT              TTAGGG CTAT CCCTAG               TTTCAGCTTTCCTTA  59 65
    NCgl2325 2553967 .. 2553982 +    -9  -4.64657   ATTAATTCGAAACAA              GGAAGC TTCG GCTTCC               TTTTTCGGCATTTCA  90 46
    NCgl2326 2555373 .. 2555388 +  -7.6  -3.22475   CCATACTCGAGTGCT              TCCTCA GCGG TGAGGA               TCTTGTCACGGTCGG  59 127
    NCgl2330 NONE
    NCgl2331 NONE
    NCgl2332 2560762 .. 2560772 +  -4.6  -4.07687   TTAAAAATCGGCAGG                 CTGG CAC CCGG                 TTTTCGAACAAGACT  62 197
    NCgl2333 2561379 .. 2561414 + -17.8  -3.84304   CTAAGCACTTTTTCT    CAAAAGCCACGAAAAC AATC GTTTTCGTGGCATTTG     TCTTTTCTGGGTTAA 100 37
    NCgl2336 2563881 .. 2563918 + -24.5  -5.05712   CACATAAACACAAAA   TGGGCGGTTAAGTTCTT GGAA AAGAACTTAACCGCCCA    TTTTTAATTGTTTAT 100 55
    NCgl2340 2568975 .. 2569010 +  -8.4  -5.08824   CTCAATCCCAAAAAA    TCCTGGCATGTTTGCAT CAC ACGCA-ATGTGCCAGGA    TTTTTTGCATGGGAA  93 51
    NCgl2341 2570313 .. 2570350 + -12.1  -2.67981   GTTCTGCCTTTAGTT   CTGCAGTCGGTGTGCC ACGGTCA GGCACACCT-CTGCAG   TCCATTTGCTGGAGT  78 41
    NCgl2343 NONE
    NCgl2344 2572591 .. 2572608 +  -4.8  -3.53811   CAGGGCCGATGGTGC             GCTGCA CAACAA TGCGGC              TTTCCAAACCATCAA  52 264
    NCgl2354 NONE
    NCgl2355 2586070 .. 2586102 + -16.3  -3.95817   TTTGCTTTTCGACGC      TCCCCTCCACCTCAT TCA ATGCGGCGGAGGGGA      TTTCCTTGCATGTTA 100 165
    NCgl2356 2587752 .. 2587770 +  -5.3  -3.99775   GGATCCTGGTGATGA            GGGC-AGA TTGT TCTAGCCC             TTGTTATTGCTGAGT  64 10
    NCgl2357 2588787 .. 2588823 + -12.5  -4.78077   GTGATCTGGGTGGTT   TCGCCAGCGTCAATCA CGAATC TGATTG-CGTTGGCGA    TTTCTTTTGGTTCGA 100 86
    NCgl2359 2590320 .. 2590356 + -15.3  -3.10344   AGTTTCTAAAGGTTA    TTGAGGGCCTGCTCG ACATCTG CGAGCAGGTCTTCAA    TGTCTTCAATACCAA 100 39
    NCgl2362 2592792 .. 2592835 +  -3.3   -2.6176   CAACCCCGATCCGCA CGCTTAACTTCTG-CCAAAA AGTCG TTTTGACCATAAGCTAAGCG ATTGTGAATCGAATT  42 19
    NCgl2363 2593949 .. 2593964 +  -2.5  -3.53444   GCGGGTGCGGCCCTT              GCAGG CTGGGT CTTGC               TTTAGAAAACGCTCA  47 5
    NCgl2371 2603040 .. 2603069 +   -10  -4.87318   AGCCACCCCGAATAA       TCCCCTTACCTG CACAAA CAGGTTGGGGGA        TTTTTACATTTTCAG 100 182
    NCgl2379 2612451 .. 2612490 +  -8.8  -4.42974   CACCCCTAATAACTA GCAGGTCAGGACATGTTT TTAATT AAAC--GTCCTGGCCTGC  TTTGTTGTCTGTGGC  80 200
    NCgl2381 NONE
    NCgl2382 2615794 .. 2615805 +  -5.8  -2.56715   GCATGCATCAACGTT                CCGT AAGG ACGG                 TCGATTCGTCGCAAT  50 405
    NCgl2384 NONE
    NCgl2385 NONE
    NCgl2386 2619666 .. 2619684 +  -4.5  -3.69092   AGATCTTCGGCGAGC             TGATGCG ACAGG CGCAGCA             TTTCACCTTCGTATT  55 149
    NCgl2389 2623636 .. 2623654 +    -6  -3.67775   AAGTTCTGTCGGATT             CACCAGTT TCT AACTGCTG             TTGTTCCGTCACGAT  61 52
    NCgl2391 2624288 .. 2624307 +  -4.2  -3.53566   CCTTCAACACCCGAA            GCTGATCA ATAA TGGTCCGC             ATTTTCTTCTTCGCT  52 261
    NCgl2393 2626194 .. 2626214 +  -5.4  -4.07568   GCTGTCCAGATTGAC            GTCCTCTA CAGCT TGGAGGGC            TTTTCCGCAGGAGCC  65 409
    NCgl2396 2628362 .. 2628398 +  -2.2  -2.71089   GCGCTGGCACAGGCT   CGC-TGGCGGCTGCCGTT GAG GGTGGC-GTCGACAAGCG   CTATTTCAATTTCTC  39 7
    NCgl2397 NONE
    NCgl2398 2630481 .. 2630535 +    -5  -3.04322   AACGGAAAAGACCAA TAAAC-ATACAGTCCCCGTGATGTG ACCATA CACACCACGGGGACTGTGGCGTAGG TCTTACAAAATTCCC  49 23
    NCgl2399 NONE
    NCgl2400 NONE
    NCgl2401 2633245 .. 2633267 +    -4  -3.95584   CGACGACAGCAGCGA           CGCCCAGGAG CAC CTTCTGTACG           TTTGATTCCTGCAGC  58 166
    NCgl2403 NONE
    NCgl2404 2634955 .. 2634970 + -10.4  -3.15758   TGGCTGGCCATAAAT              GGCCTG TGAC CAGGCC               TTAATAAAGGATTCT  69 225
    NCgl2407 2637599 .. 2637614 +  -6.1  -3.53091   AGATTGGTGACGGTG              GCGAG CCAGTC CTCGC               TTTCACGAGAGACAT  57 452
    NCgl2411 2650202 .. 2650243 +   -19  -3.87815   ATACGGGTGAAATAA AAGAAACTGCAGGTCATC TTAGTT GATGACCTGCAGTTTCTG  TTTGTGCGCCTGGAG 100 59
    NCgl2412 2650919 .. 2650936 +  -2.5  -2.96695   TAAACCTGGAACTTT             TCCGGGC CCGC GCCCGAC              TGCTTTGCTGAAGCC  42 38
    NCgl2413 2651353 .. 2651403 + -23.5  -4.41047   TCATAGTTAAATACA CAAAAACCTCCCCGTCCGATCAC TGCGT GTGATCTGGCGGGGAGGTTTTAG TTTTCCTTAAGGCCT 100 35
    NCgl2420 2657083 .. 2657108 +    -4  -3.53012   AACTAATGTCTTGAG         GTTGGGCT TTTCGACCCT GGCCCAAC          TTTGCAACAGCACCC  51 119
    NCgl2424 2660502 .. 2660516 +  -2.8   -4.0098   GAAGTACTCAAAGTG               GCTG ACACCCG CAGC               TTCTTTCAGTTGAGC  56 392
    NCgl2430 NONE
    NCgl2431 2665416 .. 2665471 + -17.8  -3.87815   GACAATTCGGTCTCA CCAAACCACAGTGCCCACGGA-TCGGG TTT TCCGAGTTCATGGGCATTCTGGTTTGG TTTGTCGCCCTCGAA 100 40
    NCgl2432 NONE
    NCgl2433 NONE
    NCgl2439 2675312 .. 2675344 + -14.9  -5.60689   CCCCGCAGTTTTTAA      TGCTCCACTCCCC CACTAAA GGGGAGGGGAGCA      TTTTTTATTCTCTAG 100 44
    NCgl2440 2676467 .. 2676479 +  -7.7  -2.62515   CCCAAAAGCATGAGT                CCATC ATT GATGG                TCATCTCCCCAGATT  54 248
        nadE 2682406 .. 2682428 + -15.6  -2.52896   TGAGTGTCGCTTTGG           CGGCGTGGAG TAG TTCCACGCCG           TAGCTTGGCCCATGA  85 51
    NCgl2450 NONE
    NCgl2451 2687197 .. 2687218 + -14.5  -4.96501   TTTCCAATGGAAAAA           GCCGCTGAT TTTT ATCAGCGGC            TTTATTTTTGTGGAG 100 70
        ccrB NONE
    NCgl2455 2690767 .. 2690789 +  -5.6  -3.57561   GATGCGGCTCTAGAA           TTGTAGAATG AAT CGTTCAACAA           TTTCCCCAGTTGAAG  56 28
    NCgl2456 2691678 .. 2691694 +  -6.5  -2.76696   TTCCCCTGCCAGAAA              GGCACCT CAC AGGTGCA              ATTATTACACACCCC  54 135
    NCgl2457 NONE
    NCgl2458 NONE
    NCgl2459 2695272 .. 2695293 +  -2.3  -3.48144   CGCTACTCGCGCTCG           TCAAGTTTT TGAG ACAGCTTGA            TTGACTTTTCTTCTT  47 14
    NCgl2461 2697536 .. 2697572 +  -5.7  -4.41616   GATCGTTGTAGAAAA    TCCCCCACGTCTTTCCA TCT TGGTCAGGCATGGGGTA    TTTCTTTGCCAAACT  73 345
    NCgl2466 2710630 .. 2710647 +  -7.7   -2.5499   TTCATACAGAAGCGC             TGGAAGC TTTG GCTTCCG              ATCTTGGTATTAAGT  57 96
    NCgl2467 2711317 .. 2711347 +  -4.9  -2.90322   AAGTGAGTTGAACCA      TGC-TATTGGTGAT ACAT ATTACCAATATGCG       CTTCTTGTAATCCAG  47 30
    NCgl2468 2712515 .. 2712561 + -16.8  -3.29576   TCTAGAAAGCACAAA AGAGAAGAAGCACGAAACAAAC ACT GTCTGTTTCATGCTTCTTCTCA TATATTGTTAAGTTT 100 162
    NCgl2471 2720387 .. 2720413 + -12.2  -3.08464   GCAAAATCTTTTTAA         GGCAGTGCGCCG ATC CGGCGTGCTGCG         TTGACTGCCTCGTAG  81 89
    NCgl2473 2722879 .. 2722903 + -12.2  -5.24989   CTTAGCGACTGTTAA          CCACTCAAGC TCTTT GCTTGGGTGG          TTTTTTCATGTCTCA 100 43
    NCgl2474 2723623 .. 2723651 + -18.9   -5.0133   ATTTAAGAACAGTTA        GCGCCCTACCTGA AGT TCAGGCAGGGCGC        TTTTTTGGGAAGCTC 100 35
    NCgl2481 NONE
    NCgl2482 2733390 .. 2733443 + -26.4  -3.80019   GCTGCTTCTCGACGC TAAAAGCCACTACCCACCATCTGA AATTAA TCAGGTGGTGGGTAGTGGCTTTAA TTCTTCGATTTATCC 100 44
    NCgl2488 2739682 .. 2739700 +  -4.6  -3.79043   CATCAGTGATTGATT             CCAACA CCACCTT TGTTGG             TTTGCCTTCATACTC  58 150
    NCgl2490 2741381 .. 2741424 + -13.3  -5.10665   TCTAGTTCACCGTCA CAGGCGACCAACAGGCTC GAATTTTAG GAGCG-GTTGGTCGCCTG TTTTGTTTCTTAAGT 100 46
    NCgl2492 2743813 .. 2743845 +  -7.2   -2.8704   ATTTATAGCGAAATT      TAGGCGATTTTT AAACGATAC GAAAATCGCCTA      CTTTGGCATTTTATT  57 49
    NCgl2493 2744652 .. 2744666 +  -4.2  -3.72027   TTAGGGCTTCACGTG               TCCTAC ATG GTCGGA               TTCTTGATCAGGGAT  55 451
    NCgl2497 2749130 .. 2749154 + -14.4  -4.78572   GTTAGACCCGAAAAA          GCCCCCTTTT GTTTA AAAAGGGGGC          TTTTCTTAGTTAACG 100 40
    NCgl2503 2756762 .. 2756794 + -19.2  -4.35524   ACTCTTAGGGAGTAA      TCCCCTGCCCTCGC ATTAC GCGAGTGCAGGGGA      TTTTGCATTTCGGGG 100 44
    NCgl2504 2757336 .. 2757352 +  -4.3  -3.85698   TTGCAGCACCAAAAC              CTTCACC CAC GGAGAGG              TTTCTACACGCCAAG  58 231
    NCgl2512 2768031 .. 2768059 + -10.1  -4.64766   CTTTATTAAGAAAAG        CCCACCCCTTTGC TTG GCTTTGGGGTGGG        TTTTTGCGATCTGGG 100 59
    NCgl2515 NONE
        bioD 2772860 .. 2772873 +  -2.3    -4.431   CACCGTTGTCTGCCA               CGAGA ATCC TCACG                TTTTGTCCATCGGTG  62 221
    NCgl2522 NONE
    NCgl2523 NONE
    NCgl2524 2782610 .. 2782626 +  -8.7  -2.98545   GGTCAATTTGGAAGC              GGTGTTC TGG GAACGCC              TCGTTATTGTCGACC  62 316
    NCgl2529 2789066 .. 2789083 +  -5.5  -3.65046   GCCTCACGGAAACCA             CGGCTTG CATA CAAACCG              TTGTTGGACTCGAGA  58 493
    NCgl2532 2790718 .. 2790744 +  -9.5  -3.63782   ACCTCAAGCCAAAAA         GGGGCATTTTC ATTAA GAAAATACCCC         TTTGACCTGGTGTTA  76 189
    NCgl2533 NONE
    NCgl2534 NONE
    NCgl2535 NONE
    NCgl2536 2794849 .. 2794871 +  -5.5  -2.67958   GTGCCAGGGGTTCTG           TGGGATCCG TACAC TGGTTCCCA           TGACTTTGACTATTG  48 58
    NCgl2537 2795689 .. 2795737 +  -9.1  -3.63766   CTAGATTGGCGCAAC CGTGGAACCTG-GGTGGAA--GGA AGTT TCCAATTCCACTTCTGGTTCCACG TATTCTTTGTCAATC  74 73
    NCgl2539 NONE
    NCgl2540 2798489 .. 2798505 +  -2.2   -2.9462   CACGGTGGCTCGCAT              CAACGA CAGAA TCGTGG              TGGTTTAAGTGGATC  42 1
    NCgl2541 2799460 .. 2799485 +  -5.5  -3.31501   TGTTTTGTGTCAGAG         GGTTGTGCACAC TCA GTGT-CATGACC         TTATGCACACTTAAT  54 90
    NCgl2542 2801015 .. 2801027 +  -7.7  -3.32844   CGATTCAAGTCGATA                GATCC GGG GGATC                TTCTGCGCTAGAAAC  64 2
    NCgl2543 2801701 .. 2801717 +  -2.2  -4.20106   ATGATCGTGTCGTCA              TCGCGG AGAAC TCGTGA              TTTTCCATCGGCTTT  56 409
    NCgl2557 NONE
    NCgl2558 NONE
    NCgl2559 2818086 .. 2818124 + -13.4   -4.7173   CCAGCGCTGCACGGA  TCCACCAC-AAATCGCT CTGATC AGCGGTTTTGTGGTGGA   TTTTTGCGTCTCATC 100 49
    NCgl2562 2822216 .. 2822250 + -15.7   -5.1167   CCAGTGGCTTTCAAA    GCCCGGCGTAGC-CAG AATT CTGCGCCGCGCCGGGC     TTTTTCTCTTCAGTT 100 46
    NCgl2563 2823608 .. 2823618 +  -3.2  -4.18494   CGCCAGAGCCTCCCT                 GATC ATT GGTC                 TTTTCGCTACGGGTG  60 292
    NCgl2564 NONE
    NCgl2565 2826177 .. 2826189 +  -4.7  -2.68088   CTCCAACCCTTTATT                CCCTC ACA GCGGG                CTTATCACTTTCGCA  46 42
    NCgl2567 2827698 .. 2827719 +  -2.9  -2.87146   CTATTGCACTCGAAA           TCCACATCA CTAA TGCGGTGGA            GTTGTTGTCCCGAAA  42 315
    NCgl2572 NONE
    NCgl2573 2832053 .. 2832072 +  -2.8  -4.15222   CAGCATATCCAGATT            TTTCTGGA TAAA TCCTGGAA             TTTCTTAAAACCAAT  59 180
    NCgl2574 2832688 .. 2832728 + -23.5  -4.61527   CTCTCAAAGCTGCTT  GAACCGCCCACTTCCAATG AAT TGTTGGAGGTGGGCGGTTC  TTTTTCACCCCTTTT 100 43
    NCgl2575 2834165 .. 2834178 +  -3.1  -2.57931   ACACTTGCCGAAGCA               CTTGC AGCA GTAAG                CTTATAAAGCATGAC  41 5
    NCgl2576 2835360 .. 2835380 +  -6.1  -3.57462   CCACCGGCGGGGACA            TCAGTGCGG TTG TTGCACTGG            TTTGGCGCTGAAGTG  57 96
    NCgl2580 NONE
    NCgl2581 2840993 .. 2841003 +  -2.4  -3.60792   CTGGTCTATTGTGGC                 GACC GAG GGCC                 TTTGAAGGTTCGACA  47 298
    NCgl2582 2841863 .. 2841892 + -13.7  -5.43514   ACTAGGGGTTGCTTT       CCCGCACTCAA CGCAGTTT TTGAGTGCGGG        TTTTTTCATTCTTTT 100 36
    NCgl2583 2843259 .. 2843296 + -26.5  -3.85698   CTAAACAGTTCAAAA   CAGCCAGCTCCGCAACT ACAA GGTTGCGGAGCTGGCTG    TTTATCCAGAAGCGC 100 47
    NCgl2586 2848687 .. 2848712 + -14.7   -4.4261   GTGCCTTTGAGATTG         TGCCGGGAGCT TTAG GGCTCCCGGCG          TTTTCCTATTCCGCA 100 49
    NCgl2587 NONE
    NCgl2588 2851838 .. 2851872 + -16.6  -3.58726   ACAGCTGTTAAAACA     GTGGACGTTCTGCTCA AAT TAAGCAGAATGTCCAC     TTCTGTCTAGCCGCG 100 44
    NCgl2589 NONE
    NCgl2590 NONE
    NCgl2591 2857569 .. 2857599 + -18.4  -5.32699   CGAGAAGCAAAAAAA       TGGGGCAGAAAGTC AAT GACCTTCTGCCCCA       TTTTTTGGTATTTAG 100 74
    NCgl2607 2873626 .. 2873681 + -15.1  -3.54424   ATTCGAGTGCCGCGA TCAAACCACGGTGCCCACCAAATCCAT TTTC AT-GAT-TCGTGGGCATCGTGGTTTGG TTTCAAGACCTCGAA 100 248
    NCgl2616 2880274 .. 2880306 + -12.1  -4.57569   ACCCGCCGCAAAAGA      TCCCGGCATCTGA ATTCACG TCAGATACCGGGA      TTTTTCACGCCCTAC 100 43
    NCgl2617 NONE
    NCgl2618 2884900 .. 2884926 + -14.5  -4.72272   AAATAACAACAATCA         GCCGGATCCTT AAAGC AAGGGTCCGGC         TTTTTGCTACGGCAA 100 39
    NCgl2631 2908932 .. 2908950 + -11.7  -5.15634   CCTTTACAAAATTAA             CCACCCC CTGAT GGGGTGG             TTTTTTCATGAGCTG 100 68
    NCgl2632 2909809 .. 2909839 + -15.4  -4.11862   TTGCAATAACATTCA       TTCCCCGGGAGCCT TGA GGGCATCCGGGGAA       TTTACTATTTTCTAT 100 42
    NCgl2633 NONE
    NCgl2634 NONE
    NCgl2635 NONE
    NCgl2636 NONE
    NCgl2637 NONE
    NCgl2638 2916622 .. 2916661 + -15.8  -5.38549   AGGTTTTAGAGAGAA  TCAGCGCCCGGGAGCTGTT TGG GACT-CTCCTGGGCGCTGA  TTTTTGTTATTTCAG 100 61
         def 2920282 .. 2920306 +  -5.6  -3.53012   AGATGAGGATCCTTT          CGGGCATGAC GCCTA GTCTTCCCCG          TTTCCGCAGCCAGAA  56 10
    NCgl2644 NONE
    NCgl2645 NONE
    NCgl2646 2923627 .. 2923641 +  -4.2  -3.63266   GCTGCAGTAGTTTGG               CGCGTT TGG AGTGCG               TTTGAGGTGGCTTTT  55 31
    NCgl2648 2927049 .. 2927065 +    -5  -3.50447   TCGGTAGCTCCACTA              CTGCCC AGCCG GGGCCG              TTGTCTACCCATTGG  55 366
    NCgl2653 NONE
    NCgl2654 NONE
    NCgl2655 2934978 .. 2934996 +  -4.5   -3.9344   GGGGCTGATGTGATT             TCTGCGG GGTTA CTGCAGG             TTTCCTGTTCAACTT  59 170
    NCgl2658 2939794 .. 2939824 + -13.4  -2.91507   TAAAGCCTCAAAAAA      GGGCGCTGTTGGA GGTTAA TCCA-CAGCGCCC       TGTGTGCACTCTATT  85 48
    NCgl2659 2940823 .. 2940879 + -13.2  -3.56844   ACCTTGTGTGGTTAG TTCCGCGTC-GCGC-TGGGCATTTGAGA GCA TCTCAAAACCCTGCGCGCTGATGCGGAA TGTTTCATTGGTCGC  89 392
    NCgl2670 NONE
    NCgl2671 2953200 .. 2953214 +  -4.2  -4.59944   CCAACTCAGGAATTT               CCAGTG CTT CACTGA               TTTCTTTGTGGTGCT  71 249
    NCgl2680 2962883 .. 2962893 +  -2.4  -4.58395   CGCCAACTTGCCAAA                 CCGG GGC CCGC                 TTTTTCCAAAATCGA  63 186
    NCgl2684 NONE
    NCgl2685 2969827 .. 2969844 +  -7.1  -2.57564   AGTCCCGTGATACAA             TTGTTGA TATG TCAACAA              ATTATGAAGCAATCA  56 40
    NCgl2686 NONE
    NCgl2687 2972055 .. 2972069 +  -4.3  -3.97368   GGTTACTGGCTACGA               GTTCT AACCC AGAAC               TTTGTCGATTGAGGC  60 19
    NCgl2690 NONE
    NCgl2691 2974415 .. 2974433 +    -6  -3.20348   ATTAACTAGCTGCAT             CGTTCAAT ATT AGTGAACG             TTCAATATTGATGAA  55 54
    NCgl2692 NONE
    NCgl2693 2976410 .. 2976425 +  -2.6  -3.69938   AACGTTCAACATTAA              TGAACA CGGC TGTTTA               ATTTTCTTTTATCCA  51 71
    NCgl2694 2978074 .. 2978086 +  -5.5  -2.96814   AGTGCACGCGCGCGA                GGGAG GAC TTCCC                ATTGTTCTAATTTTC  49 321
    NCgl2696 NONE
    NCgl2697 2980124 .. 2980155 +  -7.2   -4.4017   GCGGCAAATAGAAAA      GCCGCCGCACAC TGGAGGAT GTGTGAGGCAGC       TTTTCTAGGACTTAA  76 30
    NCgl2703 2988184 .. 2988205 + -15.9  -5.38549   CCAATAATGCTCACT           CCCGATGCC GCCA GGCATCGGG            TTTTTGTTATTTAAA 100 41
    NCgl2710 NONE
    NCgl2712 2998364 .. 2998388 +  -3.5  -4.00868   TTCTGCTCACTCTCA          GCGAGTGTG AAAAAGC CACATCCGC          TTTCCTTCTGAATGA  58 509
    NCgl2719 3006941 .. 3006970 + -15.8  -3.84451   TTAACGCGTGAAGCA       GTCCCCGCC-CGA TTTAT TCGAGGCGGGGAC       TTTCGCTTTCCGGGA 100 47
    NCgl2720 3008438 .. 3008467 + -11.5  -3.84719   TTAGCGACTTTTAAA       GTCCCCG-CTCG TTTTATT CGAGGCGGGGAC       TTTCGCTTTCCACCT  88 83
    NCgl2723 3009658 .. 3009691 + -24.1  -4.03234   GCCTTAAACAAGAAA     CAGGCAAACCGTAGC CACA GCTACGGTTTGCCTG      TTTCTATACGGGGAC 100 72
    NCgl2729 3016068 .. 3016092 +  -5.7  -2.53876   ATCACCAAGAACTTT          TTCCAAGGTGT TAT ACAACCTGGAA          TCAGTTGGGCTCACC  48 265
    NCgl2731 3019239 .. 3019266 + -15.7  -4.68724   AGCGAGATCCCTTAT        GGCCCTTCAGA TGTAAT TCTGAAGGGCC         TTTTCTGTTGAGTGC 100 40
    NCgl2737 NONE
    NCgl2738 3025539 .. 3025557 +    -3  -3.43151   CCGAGACCCGGCCGC             CCCAAGGA GAA TCCATGAG             TTCATTAATCGTTGG  47 8
    NCgl2739 3026188 .. 3026213 +  -9.7  -2.78463   CTCGAAGTTTACGTC         GCGAGGCTGCTC ATC GAGC-GCCTCGA         TCTGCTCACGCACGT  64 70
    NCgl2741 NONE
    NCgl2742 3028911 .. 3028940 + -10.7  -3.78775   TACCTCGATCTTCAG       CCAACCTCGCG ACATGGAG CGCGAGGTAGG        TTTGCTCGTCGGAGG  80 41
    NCgl2744 3029993 .. 3030030 +  -2.5   -4.1585   CGAGAGTGGGGCTGA   CCACTCCGCCGATGATG TTAC CGCCACCGGTTGAGTAG    TTTTCGGGGTTGTGG  57 232
    NCgl2746 NONE
    NCgl2747 3031996 .. 3032034 + -20.6  -4.87318   TAGTAGTTGTTAGGA   TTCACCACGAATCTCAGG ATT TTTGAGATTCGTGGTGAA   TTTTTGCGTTTTCCA 100 38
    NCgl2748 3033848 .. 3033863 +  -5.4  -3.18274   ATGAAAAAATCGTAG              TTGGTG CATC CACCGA               TTGAATTCGCCTAGG  52 6
    NCgl2749 3035752 .. 3035768 +  -7.9  -3.29324   ACAGCGCCGGAGAAT              CGCGGAC ATC GTCCGAG              TTGGGTTTGAATGCG  59 336
    NCgl2752 3038958 .. 3038983 + -19.1  -5.07652   CTAAATAATCAGTAA         TGCCCCACCAG ATAT CTGGTGGGGCA          TTTTGTTTTAGGAGC 100 37
    NCgl2755 NONE
    NCgl2756 NONE
    NCgl2757 NONE
    NCgl2758 3046471 .. 3046482 +  -4.4  -3.61517   GTGCACTAAACCTAG                TGGT CCGA ACCA                 TTCTTGGCCCGCGAT  52 502
    NCgl2760 NONE
    NCgl2761 3049764 .. 3049784 +  -8.2  -3.44051   ATGAGATGAATCGTG            GCGCGCTC CAGCA GGGCGTGC            TTGTGATCCTCGGCG  64 306
    NCgl2763 NONE
    NCgl2764 3051996 .. 3052032 + -24.7  -3.94402   TTCATCGCTTAACGA    CAAGAAAGGCTCCCACT TTC GGTGGGAGCCTTTCTTG    TTATTTAGCAGTTCT 100 53
    NCgl2766 NONE
        trmB NONE
    NCgl2768 NONE
    NCgl2769 NONE
    NCgl2770 NONE
    NCgl2771 3061116 .. 3061141 + -14.1  -5.02074   TGCTTTTAAAAAATG         GGAGCTTCTAG ATTT CTAGAGGCTCC          TTTTTTCACAACTCA 100 42
    NCgl2778 3075471 .. 3075494 +   -11  -4.71222   TTAGCGCGCCAAAAA          GCCCACTGCA ATAG TACAGTGGGC           TTTTGATTTTGGTGT 100 45
    NCgl2784 3084250 .. 3084276 +    -5  -3.01712   TGATCAGATTAGCCA         GCCCCACCGC GATCGGG GCAGTGGCGC         TCTTGCGCAACAAGC  50 311
    NCgl2787 3087065 .. 3087092 + -12.8  -3.73858   TAGATACAAAGAAAA        GGGCATCT-CCGC TAT GTGGGAGATGCCC        TTCCTTTTAGTGTCC  90 38
    NCgl2789 3090688 .. 3090715 + -11.2   -4.4009   AATTAGAGCCGAAAA        CCCCGCTACCTT CCCT GAGGAGGCGGGG         TTTTCTCCAATCAAA  91 45
    NCgl2794 NONE
    NCgl2795 3097411 .. 3097424 +  -2.3  -2.73364   TCGGAGTACCTGTAG               AGGAG AACG CTCCA                TGATTGAAGTCAGCG  39 9
    NCgl2796 3098266 .. 3098284 +    -6  -3.76968   TCATCGCCGCGCATT             TCAAAGTC GCC GACGTTGA             TTTCCTGAATGCCTT  63 523
    NCgl2800 NONE
    NCgl2801 3101575 .. 3101609 +  -7.9  -3.14132   CGATAGTCAAGGACG    CCCGATACTGGACCGGT ATG GTCGG-CCGGT-TCGGG    TTCGTCCGCAACCGC  62 170
    NCgl2802 3102787 .. 3102810 +  -3.8  -4.93547   AAACCCCAGGTAATC          GTTCACAGGA AGTG TCCAGTCAAC           TTTTTGGTTAATTGA  74 40
    NCgl2803 3103747 .. 3103759 +  -3.3  -3.95071   GCAAGTGTGGCTGCT                GCTCC GCC GGAGG                TTGTTTAGGCGTTTG  55 5
    NCgl2804 3104289 .. 3104317 + -18.3  -3.71649   TTTTAACATCCCCAA        GGCGTGATTTCGA TTT TCGGAATCACGCC        TTTCCCATTTCCGCG 100 58
    NCgl2805 3105990 .. 3106037 +  -6.1  -4.61527   TCTTTTTCAAGTCCA CCCACAAAGCGCGTGTCCCTC ATCAAA GAAGGGCACGCGCTTGAAGTG TTTTTAAGAGATTTT  75 292
    NCgl2808 3109924 .. 3109969 +  -7.5  -3.72576   CAGCCCTCAACCAGA CAGGGAGGACAAGAATCTGGG AAAA CCCAAATCCTTGTCACCCATG TTTGGTGCGAGCCGA  67 426
    NCgl2811 3115398 .. 3115425 +  -4.2  -3.59979   CCACATCAAACGCTA        GAGTGATTCCATG ACG CATGCGATC-CTC        TTTGACCTCGACGGC  52 25
    NCgl2812 NONE
    NCgl2813 NONE
    NCgl2814 NONE
    NCgl2815 3118188 .. 3118198 +  -4.6  -3.31845   CCATTGACAATTAAA                 GGTG ACA CGCC                 TTACATTCTTGTGGT  52 88
    NCgl2816 NONE
    NCgl2817 3120903 .. 3120940 + -13.5   -4.1822   TTCTCTCCTTAGCTA   TTAAAAGGTGCCCATCC GTTT GGATGGGCACCTTCTCG    TTTCTTGCAATCGGC 100 45
    NCgl2818 3121529 .. 3121546 +  -3.5  -3.90889   TGACCATTGATAGAA             TATGTGT CAAA ACATATA              TTTGGATTTGTGCTT  55 237
    NCgl2819 3121935 .. 3121987 + -23.1  -4.72029   ACCCTTAATAAATAA CTCCAAAAGTTGGGGCACCAATTAT TGA ATAATTGGTGCCCCACTTTTTGGAC TTTTATTCAGTTCGA 100 47
    NCgl2824 3125688 .. 3125699 +  -2.2  -2.57541   GACCACGGCTTTTAC                G-CGC GCA GCGTC                CTCTTCGTTCTCGGT  38 217
    NCgl2826 3127018 .. 3127040 + -11.3  -5.16237   TAGTACGTGCAATAA           CCACTCTGG TTTTT CCAGGGTGG           TTTTTTGATGCCCTT 100 48
    NCgl2828 NONE
    NCgl2829 3131474 .. 3131504 +  -5.4  -3.76373   ACTGTGCATTTGAGA       CCAAGGACGGCT CTGGAGA ATCCTTCCTTGG       TTTAAATATTCCCCA  59 100
    NCgl2831 3133787 .. 3133798 +  -5.8  -3.41051   GGGATTATTTTGCTT                CCAC CACA GTGG                 TTGTGGTGGGGATGA  57 61
    NCgl2833 3136141 .. 3136154 +  -5.9  -3.35046   CTGCTGCCAGGAGTT               CGCTC GGTG GGGCG                TCTTTGAGCAGGTAG  56 410
    NCgl2836 3138869 .. 3138886 +  -5.5  -2.50479   ATTCACATAGTCACC             TTCAGCC ATGC GGCTGAC              CTGGTTTTCGTTGAA  46 419
    NCgl2839 3141175 .. 3141190 +    -4  -2.83867   TGAAAGTGCGAGCCG              CGGAAA TCTT TTTCTG               GTTCTTCCTCAATGC  45 244
    NCgl2844 3145671 .. 3145696 + -11.2  -4.57474   CAAGCACTTTTTCAA         GCCGGTGTAG TTTTCC CTACACTGGC          TTTTCTGTCGCTTCG 100 66
    NCgl2847 3153845 .. 3153876 + -19.6  -5.56264   TAGAATCACAAAAAA      CTGGGGCTAATTCC TTTC GGAGTTAGCCCCAG       TTTTTTGTGTTTAGG 100 38
    NCgl2849 3155318 .. 3155346 +  -7.3   -2.5294   TGCGTTGCCACAACA        GCGTCGGGTGTTG CAT CCACACCCCACGA        ATGTTGTAAGAACTG  53 370
    NCgl2853 3158849 .. 3158859 +  -5.4  -2.80074   CCTGACAGTGGTGGC                 CTAC TCG GTAG                 TCGTCTTCTCAGAAA  49 36
    NCgl2864 3169340 .. 3169359 +  -5.6   -3.6284   CGGACCTGCGCCTGA            CCTGATGC CTCA GCAGCGGG             TTTCCCCTGATCCTT  59 21
    NCgl2865 3170973 .. 3171007 +   -10  -3.44284   CACGATGACCTTCCT     CGGTGTTGTGGTCTTC CGG GACAACCAGAACACCG     TCTTCTTCCTCACCG  73 102
    NCgl2866 3171686 .. 3171698 +  -6.2  -3.02144   CTCAACGTGGGCCAG                GGCC TTACC GGCC                TGTTCCAGCGGGTAG  52 91
    NCgl2868 3173483 .. 3173518 +  -3.3  -4.17537   AAACGCCCACATCCC    TCTCTCTTTCCCAGGA CAATT TCCCG-GTAGGAGAGA    TTTGTCGTTGTTTGA  60 39
    NCgl2869 3173879 .. 3173912 +  -9.4  -2.87132   CACTCCCGACCCCAC     AAGCCCGCCCGCAC CAGAAA GTGCCGGCGGGCCA      TCTGTGCCCCCGGGC  65 43
    NCgl2870 3174840 .. 3174867 + -21.4  -3.18681   TCTCCACGCCAGGAA        CCCACCAGCACC GTGC GGTGCTGGTGGG         TTCCTGGCGTTGACA 100 481
    NCgl2871 3176999 .. 3177013 +  -7.8  -3.04322   CGATCTCATGTAGCT               GCACTG TGA CGGTGC               TGTTGCAAAGTTGGG  60 119
    NCgl2875 3178948 .. 3178990 + -11.4   -3.7108   CGCCTATTTTTTTGA CCGCCACCCACGG-T-AGCGC TTGT GCGCTCAGCCG-GGGTGGCCG TTTGCGTGTACGGGT  85 97
    NCgl2876 3180748 .. 3180775 +  -7.8  -4.86033   TTCTTTGCCACTTCC        T-GCGCGCCTT CTTCTGT AAGGCGCGCCA        TTTTTCTGCCCATTT  91 377
    NCgl2886 NONE
    NCgl2887 NONE
    NCgl2888 3191868 .. 3191914 + -25.6  -3.71527   AAACTTCACATAAAT GACAAAAGTCGGAACCTTTGAA TCT TTCAAAGGTTCCGACTTTTCTC TTTCCCTACTTAGCG 100 41
    NCgl2894 3198520 .. 3198558 +   -14  -4.18164   AATTAGGCTAAAAAT   TTGGGTTAAGGTCCAGTT TCG ATCCGGACTTTAACCCAA   TTCTTTTGCCAGATT 100 41
    NCgl2898 3202872 .. 3202911 + -19.5  -5.24129   AAAACACATTTTTAA GCCCTCCCGGCGCAGCTGA AAAC TCAG-T-CGCCGGGAGGGC  TTTTTTGTACCCGAA 100 181
    NCgl2899 NONE
    NCgl2900 3205004 .. 3205016 +  -3.4  -3.85909   TTGGCCAATCCAGGG                GAGT GCTGA ACTC                TTTACGTTTCCCTGC  54 297
    NCgl2903 3208146 .. 3208170 +    -3  -5.08601   TAAAGGTCAGGGGTG         TTTTGCAAATG TTCA CATT-GCGAAA          TTTTTGTTGAGCTAC  74 143
    NCgl2904 3209515 .. 3209551 + -13.2  -3.09516   TATTTTAAGAGCAAA   CTTG-AGGCCCACAGAA GCAA TTCTGTGGGCCTTCAAA    TTCACTGATCAAGAA  86 82
    NCgl2908 NONE
    NCgl2913 3218645 .. 3218675 + -16.9  -4.35524   AAAGACTTAAATAGA       TGCCCCGGCTAGT TACAT ACTGGCCGGGGCG       TTTTCCATTTACACA 100 65
    NCgl2914 3219710 .. 3219747 +  -9.7  -2.57683   AAGCACATAAGAAAA   CCTCGCCTGCCCACT AATCACAA AGCGGGCCGGCGCGG    CTTCTAGGGGAATCT  66 31
    NCgl2916 3223379 .. 3223391 +  -7.7  -2.87564   AAAGGCTCCATGAAT                TCCTC ACG GAGGA                TCTCTCCCGGCATCA  59 250
    NCgl2922 NONE
    NCgl2923 3230856 .. 3230911 + -14.2    -4.208   TTCCAATCCCCTAAA CCAGACAGACGTGCCAA-AACCTGG CGAAAAT CCAGATTCTTGTCACGCCTGTCTGG TTTCTCCTTTTGAGC 100 433
    NCgl2925 3233252 .. 3233283 + -10.2  -4.72556   TGATGAATTTTTTAA      GGCTCG-TACTTCGT TCG ACGAAGAAGCGGGCC      TTTTGTGGTTTTTAG 100 168
    NCgl2927 NONE
    NCgl2928 NONE
        trpD NONE
    NCgl2930 NONE
    NCgl2931 NONE
        trpA 3240230 .. 3240275 + -29.3  -3.71649   TAAAGTACAGATGTA CAAAGAAGCCGCCTCCTAGCT CTCG GGCTGGGAGGCGGCTTCTTTG TTTGCGGTTTAGGAA 100 80
    NCgl2935 3243752 .. 3243766 +  -2.8  -2.52023   GGTTCAGAAAGCAAG               GCATCA CAA TGATCC               GTCTTAATCTACGTC  40 14
    NCgl2936 NONE
    NCgl2937 3245787 .. 3245814 + -17.2  -4.82901   AAAACAGACAAAAAA        TGGCGATGTTTC ACGT GAAACATCGCCA         TTTTTCTACCACGCA 100 42
    NCgl2939 3248249 .. 3248270 +  -7.9   -5.1925   GGTCAAGCAATGAAA           GTGGTCACC TTCC GGGGGCCAC            TTTTTTGCATTCTAG  93 65
    NCgl2940 3249591 .. 3249603 +  -3.3  -3.32963   ATCGTACCTTGCCCT                CAAGC CAA GCTAG                TTGTACGATCAAACT  48 447
    NCgl2942 3250729 .. 3250740 +  -4.4  -2.72043   AGGTATGTTCACCAA                TACG ACTA CGTA                 CTTTAAAGGAGAGTT  44 8
    NCgl2943 3251419 .. 3251452 + -21.3  -3.72984   AAGTAAAGACGAAAA     GAGGGAGAATGTTTC ACGT GAAACATTCTCCCTC      TTTAGCTACTTCTAG 100 35
    NCgl2947 3253548 .. 3253558 +  -6.8  -3.30124   CAGAAATATTTCCTA                 CGGA AGG TCCG                 TTATGACGCCTGCAG  59 89
    NCgl2948 3253763 .. 3253796 + -25.5  -5.45802   CCTCGCATCTAAAAA     CCGCCTGCCTTCTCT GTTT AGAGAAGGCAGGCGG      TTTTTGTTTTGAGGC 100 45
    NCgl2954 3262021 .. 3262038 +  -2.7  -3.33492   CGTACAAAGTGATGC             GTGTC ATGATTGA GACAC              TTGTCCGGTAGGTGA  47 53
    NCgl2955 NONE
    NCgl2956 NONE
    NCgl2957 3265144 .. 3265156 +  -3.4  -2.94199   CCTCAACCCTGCCAA                CGTT TAGTC AACG                TCTAGTTAATGCCTA  45 19
    NCgl2958 3266292 .. 3266315 + -11.6  -4.13767   ACTGCTTATCTAAAA          GCCGTCCCGC AGCA GTGGGTCGGC           TTTTACGCTCCCACC  91 47
    NCgl2959 3271113 .. 3271139 + -10.2  -4.77986   TTATGGATAGGTAAA         CGCTCTACAC GGTTTAA GTGTGGAGCG         TTTTTCAATGTTTCA 100 41
    NCgl2960 3272536 .. 3272553 +  -9.8  -3.69621   CCGGCCACCAAAAAA             GCCCGC CTTGCA GCGGGC              TTTACGGTTATGCGT  76 80
    NCgl2967 NONE
    NCgl2968 3283410 .. 3283448 + -19.1  -5.14563   AAGAACATTTAAAAA   CCTGCCTCTTCACCA TTTTATACC TGGTGAAGAGGCAGG   TTTTTTCGTCGAAAA 100 48
    NCgl2971 3286572 .. 3286583 +  -4.4  -3.54459   GGAAAAGTGCTCATT                CGTT TCTA AACG                 TTTAAGGCCCATTAG  52 17
    NCgl2972 3287029 .. 3287062 + -17.5  -5.74684   TTTTTTAAAGGAACT     TGCCCTGGACTTCAC TTTT GTGAAGACCGGGGCA      TTTTTGTTTTTCTTC 100 45
    NCgl2974 3288621 .. 3288645 + -10.1   -2.9155   TAAATTAACCACTTG          CAGTATACCCT AGT GGGGTATATTG          TCTGCTGTTAGAAGA  71 33
    NCgl2975 3288908 .. 3288946 +   -29  -4.65895   CCTGAAAAGTTTAAA   GCCGCCCCCTCACCGTAA TGC TCACGGTGAGGGGGCGGC   TTTTTGCGTCGAGAA 100 44
    NCgl2980 NONE
    NCgl2981 NONE
    NCgl2982 3299442 .. 3299476 + -20.1  -5.07011   ACCCCCATTAAGGTG     CGCCCGCCCTCAGTT TCACT AACTGAAGGCGGGCG     TTTTTAATTTATATA 100 59
    NCgl2983 3300326 .. 3300343 +  -2.7  -4.37711   CAACTAGGGTGAATG             GTGCACGT GAT GC-TGCAC             TTTTACGTTTACTAC  62 84
    NCgl2984 3301364 .. 3301389 +  -4.7  -3.89354   CCATGTACCAATGAA         TGTCG-GATTCC CCA GGAGTCCCGTCA         TTGTTAATTTAGGAG  59 64
    NCgl2985 3301715 .. 3301734 +  -2.1  -2.87003   CGAAATTGTGGAAAA            ACTAGAG AAGCAC CTCTAGC             TGGTATTCTTACTGC  40 7
    NCgl2986 3303440 .. 3303456 +  -5.1  -3.01924   TGCGGTAACCAATGT              TGAAACC GCA GGATTCA              TATTCCAGCAGCGTG  50 465
    NCgl2993 NONE
        rnpA 3307910 .. 3307924 -  -7.8  -3.23274   TTTGGTAGAAGCGAA               CAGCAG AAG CTGCCG               TCTTCGCCGGAATAC  62 70
    NCgl2991 3306637 .. 3306665 - -14.6   -5.1675   GCAGGCAGCAAAAAA        CCGCCAGCCC TTAGTGCGT GGGCTGGCGG        TTTTTAGTGAAGTTT 100 40
    NCgl2990 NONE
    NCgl2989 NONE
    NCgl2988 3303607 .. 3303627 -  -5.3  -3.37091   ATCGGGAAAAGGGAA            GCCTGGAGC ATG GCGCCAAAC            TTAAAATTATTGGCC  54 32
    NCgl2987 3302873 .. 3302884 -  -2.2  -3.92869   TGACTGATCCACAAA                TGCG TGAT CACA                 TTGCCGAAGCCATCG  54 138
    NCgl2979 NONE
    NCgl2978 NONE
    NCgl2977 NONE
    NCgl2976 3288901 .. 3288953 - -25.7  -4.13343   ATAAACCCCTGAAAA GTTTAAAGCCGCCCCCTCACCGTAA TGC TCACGGTGAGGGGGCGGCTTTTTGC GTCGAGAAGCATCTT 100 41
    NCgl2973 3287340 .. 3287377 - -14.3  -3.95456   AAATCCAATAGCAAA   GCTCCCTTTATGCG-GCT TTT AACGCGCAAAAAGGGAGC   TTGTTTAAGATTTCT 100 39
    NCgl2970 3284295 .. 3284320 - -14.7  -4.01025   ACACAATAAATAGAA         CCCCTCGCCGA AGCA TTGGCGAGGGG          GATGGGGACGTCGAT 100 102
    NCgl2969 3283410 .. 3283448 - -19.1  -4.77216   AAGAACATTTAAAAA   CCTGCCTCTTCACCA TTTTATACC TGGTGAAGAGGCAGG   TTTTTTCGTCGAAAA 100 48
    NCgl2966 3282294 .. 3282323 - -17.3  -3.63895   TTTAAGCAGCGGAAA       TCCCCGTGTTAGC AGTC ACTAACACGGGGA        TTTGATCGGTATTTT 100 47
    NCgl2965 NONE
    NCgl2964 3276623 .. 3276659 - -21.1  -4.71234   AAATTGAACATAAAA    TTGCAGCTTCCAGAAGT CAC ACTTCTGGAAGCTGCAG    TAGGAAAACTCAAAG 100 35
    NCgl2963 3275571 .. 3275586 -  -3.9  -4.93547   TTAACCAACCAAAAA              GGCGC TTTTCG ACGCC               GCGGTGCTGGAATTT  74 39
    NCgl2962 3274311 .. 3274341 -    -4   -4.8143   GGAAGAATGCAAAAA      GACCCCACACTCA TGCAGG TGAGCG-GGGGTG       GGTTACAAATTGGTC  71 170
    NCgl2961 3272536 .. 3272553 - -10.5  -5.14563   CCGGCCACCAAAAAA             GCCCGCC TTGC AGCGGGC              TTTACGGTTATGCGT 100 33
    NCgl2953 3258504 .. 3258514 -    -4  -2.85712   TCACAGCGAGAATCA                 CTTT CTA AAAG                 GTGTGGTGGTTTGTT  45 70
    NCgl2952 NONE
    NCgl2951 3256408 .. 3256441 - -19.9  -3.75153   GGTCTGGAATCCAAA     GAATGCCAATGTTTC ACGT GAAACATTGGCATTC      TGGAGGGTTGCGTCG 100 53
    NCgl2950 3255478 .. 3255493 -  -6.2  -3.74224   GGCAAATGAGGGAAA              TGTTTC ACGT GAAACA               TTGAAAGAAGTCAGA  61 274
    NCgl2949 3253763 .. 3253796 - -25.5  -4.65895   CCTCGCATCTAAAAA     CCGCCTGCCTTCTCT GTTT AGAGAAGGCAGGCGG      TTTTTGTTTTGAGGC 100 51
    NCgl2946 3252026 .. 3252040 -   -10  -3.29144   GCAGCCCTCCCAGAA               CATCGG TTA CCGATG               GCGTCTCTCTGGCAG  73 116
    NCgl2945 3251664 .. 3251674 -  -6.8  -4.72272   TTCGGGGAGTAAAAA                 CAGC TGC GCTG                 CGATTCTCAAGGGGA  80 92
    NCgl2944 3251419 .. 3251452 - -21.3  -4.52266   AAGTAAAGACGAAAA     GAGGGAGAATGTTTC ACGT GAAACATTCTCCCTC      TTTAGCTACTTCTAG 100 37
    NCgl2941 NONE
    NCgl2938 3245787 .. 3245814 - -17.2  -5.53079   AAAACAGACAAAAAA        TGGCGATGTTTC ACGT GAAACATCGCCA         TTTTTCTACCACGCA 100 31
    NCgl2934 NONE
        ulaA 3240234 .. 3240271 - -21.4  -3.96531   GTACAGATGTACAAA   GAAGCCGCCTCCTAGC TCTCGG GCTGGGAGGCGGCTTC    TTTGTTTGCGGTTTA 100 65
    NCgl2926 3233178 .. 3233189 -  -5.8  -2.78679   TTGTCTCAGTCAAAG                CACC CAGT GGTG                 GTGGCGCGCTAACTA  52 84
    NCgl2924 3230986 .. 3231017 - -19.6  -4.67943   CCTCAAGACAGAAAA      GATCGCACCAGC-CG CAT CGAGCTGGTGCGATC      AAACCGCAGTAAAAA 100 60
    NCgl2921 3226838 .. 3226852 -  -4.2  -3.68988   GGTGACTCAAGATAA               TTCCGC TAT GTGGAA               TCTAAGTATTCCCCT  55 81
    NCgl2920 NONE
    NCgl2919 NONE
    NCgl2918 3223942 .. 3223971 - -10.1  -5.51046   GAAAGAGATAAAAAA       TGACCACATTCCC GCAA AGGAACATGGTCA        TTTAAGAATGTGTGG 100 44
    NCgl2917 3222942 .. 3222972 -  -3.4  -3.96327   ACCCCGCAGCATAAA      TTCCGCAC-AC TTTTGACACT GTGGTGCGGAA       TTATCCTTTCCTGCT  56 140
        leuS 3219710 .. 3219747 - -11.9  -4.86822   AAGCACATAAGAAAA   CCTCGCCTGCCCACT AATCACAA AGCGGGCCGGCGCGG    CTTCTAGGGGAATCT 100 54
    NCgl2912 3217403 .. 3217432 -  -7.9  -5.65927   TATTTAAATAAAAAA       TTCCGCGTGCATC ATTC AATGCATACGGAA        TTATTTAAGATTGCA 100 48
    NCgl2911 3216794 .. 3216808 -  -2.7  -2.51133   CAGGGATTCACCAAT               CGGCG TATAG CCCCG               CGGTTGGAGGCTATC  40 101
    NCgl2910 3215169 .. 3215184 -    -6  -3.80114   GACGAACTCATGAAA              CCCTCC TGAG GGTGGG               GTGGACTCCTAGTGC  64 96
    NCgl2909 3213827 .. 3213855 -  -5.1  -3.17212   CCAGGAGCTCATCAA        CACCGTGGCGCTT GCC ATGCGGCATGGCG        TCACCGCCTCCGAGC  52 102
    NCgl2907 NONE
    NCgl2906 3211238 .. 3211249 -  -5.8  -3.00298   TTCTTTAAGGATATA                GCGT GATC ACGC                 GAAAACATGCATGGG  53 20
    NCgl2905 3209510 .. 3209556 - -16.9   -3.0976   GCCAATATTTTAAGA GCAAACTTG-AGGCCCACAGAA GCAA TTCTGTGGGCCTTCAAATTCAC TGATCAAGAACTCAC 100 172
    NCgl2902 NONE
    NCgl2901 3204450 .. 3204466 -  -5.1  -5.03314   GTCACGGCCAAAAAA              TGCGGAA AGT TTCTGCA              TGGATCCTTACCCCG  82 288
    NCgl2897 3201152 .. 3201189 - -10.1   -4.7416   CGAAAAGTGCAAAAA   TCCACCAC-AAATTTCAG GAT CAAAAATTTTGTGGTGGA   TTTTTGCACTAAGGA 100 94
    NCgl2896 NONE
    NCgl2895 3198510 .. 3198568 - -16.2  -3.09004   CGAGGCGTAAAATTA GGCTAAAAATTTGGGTTAAGGTCCAGTT TCG ATCCGGACTTTAACCCAATTCTTTTGCC AGATTCACGTTTTAG 100 37
    NCgl2893 NONE
    NCgl2892 NONE
    NCgl2891 3193187 .. 3193241 -  -5.2  -4.21772   CGTAATAAAGAAGAA TTTTTGAGGTAGCCACAGTTCTTCA GTCTAG TGC-GATGTGTGGCTACCTTAAAAA CGAGGCTTTTACTCA  66 34
    NCgl2890 NONE
    NCgl2889 3191868 .. 3191914 - -25.6  -3.03814   AAACTTCACATAAAT GACAAAAGTCGGAACCTTTGAA TCT TTCAAAGGTTCCGACTTTTCTC TTTCCCTACTTAGCG 100 31
    NCgl2885 NONE
    NCgl2884 NONE
    NCgl2883 3185527 .. 3185538 -  -4.4  -2.50493   GTGACCAGCAAAACT                GTTG TGCT CAAC                 TTACTTCCTTCAATG  44 21
    NCgl2882 3185206 .. 3185216 -  -2.4  -3.66178   CTTGCCAACGTCAAA                 GCTG AAG CCGC                 GAGCATGCCTACAAA  50 155
        rpsF NONE
    NCgl2880 NONE
    NCgl2879 3183368 .. 3183409 - -18.9  -5.36441   GTGTTAGATAAAAAA TACTTCAGCCCCACTCC TGCTGTTT GGAGTGGGGCTGAAGAA  TGCTGTTGTCGTTGG 100 92
    NCgl2878 3181282 .. 3181319 - -16.5  -2.84919   AGTGACTTAGAATCA   CTAAAGGCAGTG-CCCCA CAT CGGAGTCACTGCCTTTAG   AAAAATGAACTTTTC 100 41
    NCgl2877 3180490 .. 3180519 -  -7.9  -3.29144   GCAGGTTCGCGATAA       CCGTGG-CACCC TGGGTGC GGGTGACCACGA       TATCTTCGCGCAGCT  64 55
    NCgl2874 3178050 .. 3178092 - -20.8  -3.35832   AAAGCTCCCAAAAAG GACGAAAACCGCCGAGAAGA AGT TCTCCTCAGCGGTTTTCACC AAAACACAATTGGAA 100 43
    NCgl2873 NONE
    NCgl2872 3176861 .. 3176881 -    -9  -2.64061   GACAAGGACAAGGCA            GACGTCAG TACTG CTGACGCC            GCGAAGGAGACGCTG  63 231
    NCgl2867 3171142 .. 3171155 -  -3.7  -3.53444   CGACGGCGCCCGAAA               CGCCG TCGC CGTCG                GGGGGCACCTTCCAG  50 487
    NCgl2863 NONE
    NCgl2862 NONE
    NCgl2861 NONE
    NCgl2860 NONE
    NCgl2859 NONE
    NCgl2858 3162782 .. 3162792 -  -6.8   -3.5891   CTGGACAAGCAAACA                 CGGT GGT ACCG                 GCAGGTACCTGACTA  61 305
    NCgl2857 3161654 .. 3161664 -  -2.4  -3.53012   CTCGGCGGGCTCAAA                 CACC CCA GGGG                 AAGTCCCTATCTTTC  47 41
    NCgl2856 3160934 .. 3160947 -  -4.5  -3.14132   GTTTTCCTTGATGAA               GTGCA CGCT CGCAC                CCTTGGTGGTGATTT  50 163
    NCgl2855 NONE
    NCgl2854 3158938 .. 3158951 -  -3.7  -3.41051   TCAGCCGGACCATAA               CTGGC GACC GCCTG                GGGCAGCGGTCCATC  48 153
    NCgl2852 3157299 .. 3157329 -  -4.6  -3.99324   GTGCATGATGACAAA       GCCCGTCATCAACA CCA TGGCGATGAAGTGC       AGGGAACGTGCACCC  62 173
    NCgl2851 NONE
    NCgl2850 3154893 .. 3154905 -  -3.3   -4.1899   CGAGTCTACGCAAAA                CTGCA CTC TGCTG                AACGCTCATTTGAAA  58 364
    NCgl2848 3153845 .. 3153876 - -17.4  -5.39755   TAGAATCACAAAAAA      CTGGGGCTAATTCC TTTC GGAGTTAGCCCCAG       TTTTTTGTGTTTAGG 100 41
    NCgl2846 NONE
    NCgl2845 3150997 .. 3151029 -    -7  -2.94365   CCACACCGCATAAAG      CTTTCCACACCACC CCTAC GGTGGTGTGAATAT      TCGGTATTAGACCCA  59 363
    NCgl2843 NONE
    NCgl2842 3142288 .. 3142343 - -17.8  -3.55563   ATCTCATTGCCTAAA CCAGACGGGCGTGCCAA-AACCTGG CGGAAAT CCAGATTCTTGGCACGTCTGTCTGG CTGCCCTTGGTTTCT 100 134
    NCgl2841 3141659 .. 3141688 - -18.1  -4.42667   CCAAAATGACCAAAA       GGCCTGTTGATAT CGAA ATATCAACAGGCC        CTACGGATTTAAAGC 100 44
    NCgl2840 3140736 .. 3140754 -  -3.1  -4.41616   AGGCCCGCAAAGAAA             TCGCG AACAAGAGG CGCGA             AACGCAACGTGAAAT  64 154
    NCgl2838 NONE
    NCgl2837 3138382 .. 3138392 -  -4.6  -4.08216   CTACGCGGTTCAAAA                 CGGC CCC ACCG                 CGGTCATCGTGTTCA  62 112
    NCgl2835 NONE
    NCgl2834 3135791 .. 3135812 - -10.9  -3.53012   CGTGCCCCTGCTAAA           GCCT-CGGGA TGC TCCCGTAGGC           CAACCCCGGCGCGGA  79 67
    NCgl2832 3133343 .. 3133355 -  -6.9   -4.2558   TATCCTTGAGCAAAA                GCGCC AAG GACGC                CTAAACAAAGACAAG  74 446
    NCgl2830 3130999 .. 3131009 -  -6.8  -2.84276   AGCGCGAACCAATTA                 CTCC GCC GGAG                 GAGCCTCGACTCAAT  52 522
    NCgl2827 3127018 .. 3127040 -  -9.1  -3.63991   TAGTACGTGCAATAA           CCACTCTGG TTTTT CCAGGGTGG           TTTTTTGATGCCCTT  74 477
    NCgl2825 3125424 .. 3125447 -  -5.2  -3.55444   TGTCCAGGTCGGAAA          GAAGCGCGAC GATA GTCATGCCTC           AGGCGTAATCCGAGG  55 71
    NCgl2823 NONE
    NCgl2822 3124181 .. 3124191 -  -6.8  -3.33969   GAAGCCATGGGAGAA                 CTCC TAG GGAG                 AGATTAAGTTAGATT  59 173
    NCgl2821 3122508 .. 3122536 - -13.2  -4.20696   CTACCAATTGCAAAA        GCACCCACATTC GCAAT GAACGCGGGTGC        TTGAATCTCAGACAG 100 43
    NCgl2820 3121935 .. 3121987 - -20.9  -4.20768   ACCCTTAATAAATAA CTCCAAAAGTTGGGGCACCAATTAT TGA ATAATTGGTGCCCCACTTTTTGGAC TTTTATTCAGTTCGA 100 28
         ldh 3112390 .. 3112432 - -22.2  -4.98531   CCCGTAAACCAAAAA GTTGGCAGCGCAAGTGTTCC AAT GAAACACTTGCGTCGCCAAC TAGGCGCCAAAGATT 100 40
    NCgl2809 3109924 .. 3109969 - -14.1  -2.90392   CAGCCCTCAACCAGA CAGGGAGGACAAGAATCTGGG AAAA CCCAAATCCTTGTCACCCATG TTTGGTGCGAGCCGA  88 518
    NCgl2807 NONE
    NCgl2806 3105998 .. 3106029 - -13.7  -3.92641   AAGTCCACCCACAAA      GCGCGTGTCCCTC ATCAAA GAAGGGCACGCGC       TTGAAGTGTTTTTAA  95 47
    NCgl2799 NONE
    NCgl2798 NONE
    NCgl2797 3097457 .. 3097480 -  -7.5  -3.14881   GAACGCTTCGAGGAA          CTGGTCGAA CTAGCC TTCGACCAA           GTTCCCCAGCAATTC  57 323
    NCgl2793 NONE
    NCgl2792 NONE
    NCgl2791 3092319 .. 3092336 -  -4.1  -3.14564   GTATTGGGCCACTAA             GCAGTGT TTTA ACACCAC              CTATTAGAACCACCA  48 29
        glpK 3090688 .. 3090715 -  -8.3  -4.18058   AATTAGAGCCGAAAA        CCCCGCTACCT TCCCTG AGGAGGCGGGG         TTTTCTCCAATCAAA  77 68
    NCgl2788 3087065 .. 3087092 - -12.8  -5.07523   TAGATACAAAGAAAA        GGGCATCTCC GCTATGTG GGAGATGCCC         TTCCTTTTAGTGTCC 100 32
    NCgl2786 NONE
    NCgl2785 3083424 .. 3083445 -  -7.3   -4.4009   CTCGACCTCAGAAAA           CAAGGCATT TCGA AAAGCCTTG            CCAGATATTGAAAAA  79 513
    NCgl2783 NONE
    NCgl2782 NONE
    NCgl2781 3078768 .. 3078809 - -16.1  -3.53091   ACGCTGGGGGCTAAA CGTCATGAGGCCACATGC TAGCACC GCATGTGGCCTCA-AACG TTAATGGACATGCTG 100 67
    NCgl2780 NONE
    NCgl2779 3075471 .. 3075494 - -13.2  -4.57569   TTAGCGCGCCAAAAA          GCCCACTGCA ATAG TACAGTGGGC           TTTTGATTTTGGTGT 100 69
    NCgl2777 NONE
    NCgl2776 NONE
    NCgl2775 3070123 .. 3070146 - -15.3  -3.61106   CCAACAAAAGACGAA          GGGCTCGCC GTTTAA GGCGAGCCC           CTGCGCAAAACCTCA 100 91
    NCgl2774 3068085 .. 3068122 - -15.7  -4.73108   TGCACAAAACCAAAA   GAACCCCGACGGATTCT GTTG AAAATCCATCGGGGCCC    TGCGGTGTCTGCAAA 100 44
    NCgl2773 3062953 .. 3062964 -    -3  -3.14132   GCTCTCCGTTACTAA                TTCT TCCG AGAA                 ATCTCATCAATGCGG  45 10
    NCgl2772 3061181 .. 3061230 - -21.7  -3.01791   ACTGCTTGTCTAAGA CGCGAAAGAGGGGACCTTCTAAA GCGT TCTAGAAGGTCCCCTCTTTCTTG AAAGGCTTAGTAGCT 100 173
    NCgl2765 3051996 .. 3052032 -   -24  -2.71731   TTCATCGCTTAACGA    CAAGAAAGGCTCCCAC TTTCG GTGGGAGCCTTTCTTG    TTATTTAGCAGTTCT 100 53
    NCgl2762 3048999 .. 3049014 -  -4.6  -4.07568   CCGCCGGGGTGAAAA              GCCCAC TGTC GTGGGT               GGCTACCGGTTTGGC  62 465
    NCgl2759 3045988 .. 3046001 -  -2.3  -4.01078   AAAATCCACCACAAA               CGGCT GAAA ATCCG                GATCCTGTGGTGAGT  55 144
    NCgl2754 NONE
    NCgl2753 3038958 .. 3038983 - -19.1  -3.35358   CTAAATAATCAGTAA         TGCCCCACCAG ATAT CTGGTGGGGCA          TTTTGTTTTAGGAGC 100 33
    NCgl2751 NONE
    NCgl2750 3035127 .. 3035137 -  -3.2  -3.25088   GCGGAAATCGATGAA                 GATG CCA CACC                 GTGGAGGCTGTTTAC  45 326
    NCgl2745 3029496 .. 3029513 -  -7.7  -3.14344   TACTTCCGCCAGCAA             GCTGACC GTAT GATCAGC              GTCGCGGTTATTTTC  62 212
    NCgl2743 3028839 .. 3028878 -  -7.8  -3.62522   GAACCTGGCCAAGAA  GCTTTCGGCGCGCACCTT AATA AAGATTCGCGCCTAGAAC   TTGTTAATCAGCGGT  68 29
    NCgl2740 3025883 .. 3025912 - -10.8  -3.72453   ATTAACAACGCCAAA       GCCACCCTTC AATTGCGTGA GAAGGGTGGC        TTGGTGGAATTTGTA  76 253
    NCgl2736 3022969 .. 3022981 -  -3.3  -2.58714   TGCCAGATTAAGCGA                GTTGC CCT GCATC                AGCACCGGATTATTT  42 40
    NCgl2735 3021995 .. 3022021 -    -5  -4.47888   CGAATGCAAAAACAA         GCCAGCAGTATG TCA CCTCGTGCTGGC         GGAAACGATTTGAAA  67 115
    NCgl2734 NONE
    NCgl2733 NONE
    NCgl2732 3019474 .. 3019527 - -30.7  -4.38712   TCGAGGGCGATAAAA CAAACCACAGTGCCCACGAACTCGGA AAA CCCGA-TCCGTGGGCACTGTGGTTTG GTCCAAAGAAACCTA 100 38
    NCgl2730 NONE
    NCgl2728 NONE
    NCgl2727 3012983 .. 3012996 -  -2.4  -2.72463   ATTCACCCCCAATCA               GAGT GTTAAA ACTC                ATTGACCTCGATATA  39 133
    NCgl2726 NONE
    NCgl2725 NONE
    NCgl2724 3009654 .. 3009695 - -29.1  -3.91716   CGAGGCCTTAAACAA GAAACAGGCAAACCGTAGC CACA GCTACGGTTTGCCTGTTTC  TATACGGGGACTTTA 100 38
    NCgl2722 NONE
    NCgl2721 3008438 .. 3008467 - -11.5  -3.57792   TTAGCGACTTTTAAA       GTCCCCG-CTCG TTTTATT CGAGGCGGGGAC       TTTCGCTTTCCACCT  83 9
    NCgl2718 NONE
    NCgl2717 NONE
    NCgl2716 NONE
    NCgl2715 3000234 .. 3000251 -    -7  -3.06696   GTCTTGCCTAAGACA             CTGGTC TAGATC GACCAG              TTATTGCGTAGGCGG  59 13
    NCgl2714 NONE
    NCgl2713 2998484 .. 2998511 - -19.9  -4.14392   CCTGAAGCGGGAAAA        CGCCCACCCGC GGTGGT GCGGGTGGGCG         TCGAAAAGCGTGTTT 100 40
    NCgl2711 2997133 .. 2997145 -  -7.7  -4.08692   CAATTCCCTTTAAAA                GCATC AAA GATGC                TTTTCGATGCCCCCA  73 359
    NCgl2709 2995524 .. 2995579 -  -5.5  -4.81083   CTTAAGCAGCAAAAA GCCACGCCCCTCCTT-TAACTGGCTA TGAAC CAGCTATATATAAGGAGAAGCGTGAC TTTTCAATGATGAGA  75 191
    NCgl2708 NONE
    NCgl2707 NONE
    NCgl2706 NONE
    NCgl2705 2988762 .. 2988783 -  -2.3  -4.11141   GCGGATACAAAAAGA           GTCTCAGTCA TGG TGACCAAG-C           ATAGAACGACCAAGA  55 86
    NCgl2704 2988049 .. 2988060 -  -4.4  -3.78953   ATCGCCACGACGAAA                GGTT CCCC AACC                 AGCCTCAATGGCCAA  58 177
        dnaK NONE
    NCgl2701 2983871 .. 2983883 -  -7.7  -3.32769   GGCGGAAACCACTAA                GAGAC TTA GTCTC                TCTAGCTCTCCTCTG  64 27
    NCgl2700 NONE
    NCgl2699 2981951 .. 2981983 - -16.4   -3.8901   GGCGAAAGCACGAAA      CGGGCACCTCCA AAAGATAAA TGGAGGTGCCCG      CTTAATTTGCTAGAA 100 63
    NCgl2698 2980117 .. 2980162 - -17.1  -3.53012   GTGGTTCGCGGCAAA TAGAAAAGCCGCCGCACAC TGGAGGAT GTGTGAGGCAGCTTTTCTA GGACTTAACGCTTAG 100 42
    NCgl2695 2977627 .. 2977659 -  -6.9  -3.73775   TGCATTTGCATCAAA      CGGGTTCGATGGCGA AGA TCGTCACCGAAGCAG      GTGCTTGGGCCGACC  62 211
    NCgl2689 2973232 .. 2973242 -  -3.2   -3.2614   TACTTGTTATATCAA                 GCAC GAG GTAC                 ACGCTTGTCCAAGGC  46 11
    NCgl2688 2971705 .. 2971743 -  -2.2  -3.57561   CGCCAAGCTTGGAAA   GAAGCCGGACACGATTGG ACC CCACGTGTGTCTGTCTCC   AGGTCCATCTTCCCG  47 340
    NCgl2683 2966425 .. 2966446 - -11.5   -5.2422   AAGCATACGAAAAAA           GCGCCGGAC CTAG ACCCGGCGC            TTCCAACCTTTATTG 100 35
    NCgl2682 NONE
    NCgl2681 2962820 .. 2962839 -  -6.4  -4.03696   AAGAAGCAGCATAAA            TTGGTTCC GCAG GGAACCCA             TTGGCAACAAAACAC  68 382
    NCgl2679 2960395 .. 2960411 -  -5.1  -3.36823   GCGGGCAAAACCTAA              CCGGTAT AAG ACACCGA              AACTTCCCCTACCAT  54 80
    NCgl2678 NONE
    NCgl2677 2958037 .. 2958047 -  -3.2  -2.89267   TGGAATTAGATGACA                 TGGA TTT CCCA                 GCCCTTCCCTAATTT  43 115
        pyrE NONE
    NCgl2675 2956670 .. 2956709 -  -4.2   -2.7814   AGGCAGACCCCAAAC  CCTCGCGGAATGC-CTTTC GTT GATGGCGGATTCCGCTAGG  TCAGCTCTGTTTACC  45 144
    NCgl2674 2955486 .. 2955497 -  -2.2  -4.45664   TCAACCTAAGGAAAA                TGCA TAAA CGCA                 GGTCAGCACATACAC  61 49
    NCgl2673 2954195 .. 2954222 - -13.4  -4.88711   AGAAGACACGAAAAA        GGGCAGTCCCCC TGAT GCGGAACTGCCC         TTTTTAACTGCTGAG 100 42
    NCgl2672 2952701 .. 2952717 -  -7.9  -4.17048   GCGGCCGTAAAACAA              GGAGCCA GCA TGGCACC              AGCGACATCTCTCCC  74 281
    NCgl2669 2950416 .. 2950429 -  -5.3   -2.7083   GAGTGGAGAAACTCA               CTGAT GTTT ATCAG                TACTAGTTGTCAGCT  48 28
    NCgl2668 NONE
    NCgl2667 2947945 .. 2947957 -  -4.7  -3.44848   GGTGTCTACCAAACA                GGGGC CAG GTCCC                TTTAACGACAAACAG  55 115
    NCgl2666 NONE
    NCgl2665 2946643 .. 2946674 -  -3.6  -2.92792   ACTGACTCTAAACTA      TGGTCACGGTCCCGA AGA TTGGGACC-TGCCCC      CTGGAAACACAGGCG  45 47
    NCgl2664 2945354 .. 2945370 -    -3  -2.98966   GGACCAAAATACAAT             GC-CTGA TTGC TCAGAGC              CTTCCAAATCCGGAA  43 292
    NCgl2663 NONE
    NCgl2662 2942509 .. 2942534 -  -2.5  -2.53164   CTAGCCATGATGAAC         CTGCCATCTCAC GAG GTGTGCTGG-AG         TCCACTTGTTTCTAA  39 98
    NCgl2661 NONE
    NCgl2660 2940011 .. 2940024 -  -8.1  -2.83715   TCCACGAGCAGCAGA               CTCCG TACG CGGAG                ATCGATGACACCGAT  57 446
    NCgl2657 NONE
    NCgl2656 2935259 .. 2935297 - -13.4  -4.92239   TTAAAAACGCAAAAA  TCCACCACAAAACCGCT GATCAG AGCGATTT-GTGGTGGA   TCCTAACCAGGAGAG 100 41
    NCgl2652 NONE
    NCgl2651 NONE
    NCgl2650 NONE
    NCgl2649 2926605 .. 2926626 -  -5.8  -4.37092   ACTTGGCCGAGAAAA           CTGCGAAC CTCACT GCCCGCAG            TTACTCCATCACCCT  71 104
    NCgl2647 2923561 .. 2923576 -    -6  -2.76453   GGATAAGTGGAACCA              GCGCAG TTGG CGGCGC               CGCTACGTGGACAAT  50 401
    NCgl2642 NONE
    NCgl2641 2918747 .. 2918766 -  -2.8  -3.60792   CGGTGAACGCTTAAA            CTCAATGCC CAT GGCGT-GAG            CCTCCTTAAAATCCG  49 76
    NCgl2640 NONE
    NCgl2639 2916785 .. 2916838 - -15.5  -2.79831   CGAATTTTCAGCACA TCTTGGCACATGTGTCTGGTTTCAA GCTC TCATAACCGGACACACGTGCCAAAA CCTACGGATTTCCAG  95 209
    NCgl2630 NONE
    NCgl2629 NONE
    NCgl2628 NONE
    NCgl2627 NONE
    NCgl2626 NONE
    NCgl2625 NONE
    NCgl2624 NONE
    NCgl2623 NONE
    NCgl2622 2890663 .. 2890689 -  -2.3  -3.17229   AGTTGATGATCAATA         TTGGCACTC TGATTAGTT GAGTGCTAA         CTACTTTTCTAGCAC  43 85
       groEL 2888844 .. 2888870 - -19.5   -4.2349   TTTTGACACGCAAAA         GCCCTCCCGCA AAGCG TGCGGGAGGGC         AATTGAGGTGCGCGA 100 50
    NCgl2620 2886857 .. 2886891 - -20.9  -5.65927   TACTTAAATAAAAAA     CTCCCCAGCACCTTC TACTG AAAGGTGCTGGGGAG     TTTTTTCATGCCCGC 100 48
       gabD2 2884894 .. 2884932 -   -11  -4.08958   ACTCTTAAATAACAA   CAATCAGCCGGATCCTTA AAG CAAGGGTCCGGCTTTTTG   CTACGGCAAAACTTT  87 26
    NCgl2615 2878424 .. 2878461 - -14.1  -4.84311   CCCCAGACAAGAAAA   GGCCACGCCTCCCCTCT TTGC AAAAGGGCAGCGCGGCC    ATCAAACACACTGCT 100 40
    NCgl2614 NONE
    NCgl2613 NONE
    NCgl2612 NONE
    NCgl2611 2876293 .. 2876303 -  -2.4  -2.72144   TCATGGTTTGTAAAT                 GCTC CTC GTGC                 TCACGATGGTGAGCT  39 0
    NCgl2610 NONE
    NCgl2609 NONE
    NCgl2608 2873631 .. 2873676 - -11.4  -3.72695   AGTGCCGCGATCAAA CCACGGTGCCCACCAAATCCAT TTTC AT-GATTCG-TGGGCATCGTGG TTTGGTTTCAAGACC  85 252
    NCgl2606 NONE
    NCgl2605 NONE
    NCgl2604 2869875 .. 2869885 -  -2.4  -2.79302   ACTAGTCGGAGTACA                 CGTG AGG CTCG                 AGGGTGCCCACATAT  40 1
    NCgl2603 NONE
        folE NONE
    NCgl2601 NONE
    NCgl2600 NONE
    NCgl2599 2864855 .. 2864875 -  -2.5  -2.83403   TTTTCTGCATGAAAG            CCACGACTC CTT AAATCTTGG            TGACACCTTCAATGT  40 15
    NCgl2598 NONE
    NCgl2597 NONE
    NCgl2596 NONE
    NCgl2595 NONE
        lysS 2860208 .. 2860235 - -17.2   -4.4595   GCAGAAAACTGAAAA        CCTGTGGATAGA TTGT TCTATCCACAGG         TTTGGAGGATTCAAA 100 293
    NCgl2593 2859162 .. 2859172 -  -5.4  -2.66452   AGTGCCACAAGCAAG                 TGCA TTG TGCA                 AATGGTGGTTCTTGG  48 46
    NCgl2592 2857569 .. 2857599 - -20.6  -5.68023   CGAGAAGCAAAAAAA       TGGGGCAGAAAGTC AAT GACCTTCTGCCCCA       TTTTTTGGTATTTAG 100 37
    NCgl2585 2844112 .. 2844148 - -25.3   -5.1861   CTGAGCATTAAAAAA    GGGCCCGCACGTTAGGA TTT TCCTAAAGTGCGGGCCC    TTTTTCAAAAGGTTG 100 41
    NCgl2584 2843259 .. 2843296 - -25.8  -4.21827   CTAAACAGTTCAAAA   CAGCCAGCTCCGCAAC TACAAG GTTGCGGAGCTGGCTG    TTTATCCAGAAGCGC 100 159
    NCgl2579 2837812 .. 2837867 - -19.9  -3.63968   CTCTAAACCTCTAAA CCGGACAGGCGTTCCAAAAC-CTGGA AAAAA CCCAGAGTCTTGGCACGCCTGTCTGG TTTCTCTAACTTGAG 100 112
    NCgl2578 NONE
    NCgl2577 2835222 .. 2835272 -  -2.5   -3.1211   CAGTAGAGGATCTAA GTGCAGTCGATGGTGTGG-GCTCAC TGT GGGCACGCCACATCACCGACGG-AC TTGGCCGTTTAAGTT  43 34
    NCgl2571 NONE
        ispD NONE
        ispF 2827870 .. 2827882 -  -3.3  -3.57144   CCCGCCAGCTCCAAA                CAGAC CAA GTCAG                CCCAATCCCTACAGA  50 45
    NCgl2568 2827431 .. 2827442 -  -5.8   -3.3692   GACATTAAAGCAACA                GTCG ATCC CGAC                 AAACTACAGGGGTTT  57 39
    NCgl2566 2825726 .. 2825749 -  -4.6  -4.08706   CTTCGAGTACACAAA          GTTG-GCGATG AAG CATCCCGCAAC          CAGTGGGTTTCAGAG  62 489
    NCgl2561 NONE
    NCgl2560 2818149 .. 2818205 -  -5.8  -4.08767   CTCATCTGCCTAAAA GCGCTAGGATCCACCACAGATTCCAAG ATTC CTCAGGGA-TGTGGTGGATCCTTGCCC TGCTAACCCCCAGTA  66 168
    NCgl2556 NONE
    NCgl2555 2813229 .. 2813268 -  -3.6  -2.73243   ACGCAGGGCGCAAAC  TGGAAAGTTCTGTGTG CATAGCCC CACACACTACTTTCCT   TTTTGTTTCTAGCGC  42 34
    NCgl2554 2811841 .. 2811852 -    -3  -4.11092   GAAGAAGCAAAAATA                TTCA GACA TGAA                 TGTTTGTTCAAAAGC  56 131
    NCgl2553 NONE
        cysS NONE
    NCgl2551 2807384 .. 2807412 - -20.5  -3.17725   CCAAAGTATAGGGAA        GCGTCGAAAAGCA TTT TGCTTTTCGACGC        CAACCTCCGGCTTAA 100 37
    NCgl2550 2806521 .. 2806553 -  -7.7  -3.80279   GTCACAAACACACAA      CCAAGTTCTTCCCAT TCA ATGGGAAGAGGTGGG      TGTAGGGGCATTCAC  70 69
    NCgl2549 NONE
    NCgl2548 NONE
    NCgl2547 NONE
    NCgl2546 NONE
    NCgl2545 NONE
    NCgl2544 2801171 .. 2801226 - -14.2  -3.69354   CTTTACAAGGGGAAA CCAGACAGGCGTGACAAAAATCTAG ATTTCCG CCAGGTTT-TGGCACGCCTGTCCGG TTTAGGGGATTGGAA  95 355
    NCgl2538 2795284 .. 2795294 -  -6.8  -3.28712   CCGTGTTTCCGACAA                 GGAC AAA GTCC                 AAGGAATCCTCGCCC  56 405
    NCgl2531 2789451 .. 2789464 -  -2.4  -4.23876   GAGAAAATTAAAGAA               CTTC CAATCT GAAG                GAAACTCCCGCTACC  57 36
    NCgl2530 2788454 .. 2788482 - -14.7  -4.42386   CTGGGATGGAGAAAA        TCCCGTTGAGTTT TGG ACACTCAACGGGA        TCGGCCACTTGGTAC 100 128
    NCgl2528 2786712 .. 2786743 - -15.3  -4.28049   CTGAAAAGGCTAAAA      GAGGCAAGGAAAC CACACT GTTTCCTTGCCCC       TCGAGCTAAATTAGA 100 36
    NCgl2527 NONE
    NCgl2526 2784507 .. 2784532 -  -4.1  -3.53012   CCTTCCTTTTTCAAA         CTTGTTTATAC GTCT ATTTAAACAAG          TTGCTAAGGAATTTC  52 147
    NCgl2525 2782137 .. 2782152 -  -3.9  -3.16191   CCAGATGGCCAGGAA              GGCCA GCTCTT CGGCC               TTTATGCCACTACCG  47 211
    NCgl2521 NONE
    NCgl2520 2775706 .. 2775724 -  -7.4  -2.78996   GACTGTTAGTTAAAT             CCTTGACG TCG CGTGAAGG             TCAAGAGGTTTCCCT  57 39
    NCgl2519 2774930 .. 2774943 -  -6.7  -2.81218   TGAAAGAGTTGAAAT               TGGGA TTAT TCCCA                CTCCACATTCTCCAA  54 17
    NCgl2518 2774086 .. 2774100 -  -2.8  -3.14602   TCGAGCGCAGCAACA               TAAGGA TTT TCCATA               GGAGAATTTAGCTAC  45 33
    NCgl2517 2772454 .. 2772489 - -23.4  -3.76224   CGTTGAGGCAGCAAA    CCGCCGAGGACTCACA GTGT TGGGAGTCCTCGGCGG     TTCGATCCCTCAAAA 100 178
    NCgl2514 NONE
    NCgl2513 2768093 .. 2768147 - -25.4  -4.09685   GTCGATTGCGGAAAA CCAAACCAGGTGACCGAAAACTTC CCGCACC GACATTTTCGGTCACCTGGTTTGG TTCTCGGGATTAAAA 100 219
    NCgl2511 NONE
    NCgl2510 NONE
    NCgl2509 2763434 .. 2763450 -  -9.4  -5.24129   TTTGGGTACAAAAAA              TGGGGC TCGAG GCCCCA              TTTTCTCACTGCGAT 100 77
        hemH 2761738 .. 2761761 - -12.5  -4.81249   CCCGAAACTGAAAAA          CCCGGATTC ATTTAA GAATCCGGG           GTTTAGGGAAAATCA 100 47
    NCgl2507 2759472 .. 2759507 - -10.6  -4.40561   CCCCCCGAAAAAGAA    TAAATCACCCCC-GCTA AAG TCGCCGAGGGTGATTTA    AAGTTCGCTAGTCGA  90 48
    NCgl2506 2757804 .. 2757844 - -14.8  -4.13254   AAACTGAAACAAGAA  GACGGCCGGACATGCA TTGTATTGT CGCATGTCCGGCCGTT  GTCGTCCTGTTGAAA 100 42
    NCgl2505 2757038 .. 2757093 - -15.6  -3.54424   TTCCAGTGGTTCAAA CCAGACAGGCGTGCCA-AAAGCTCGCA AGA TGTCAGATTTTTGTCACGCCTGTCTGG TCTCTCCCAATTGGG 100 59
    NCgl2502 2753333 .. 2753345 -  -3.3  -2.87931   GCCAGCCCTTAGATA                GGGAG ATT CTCCT                CGATTGCTTCCACTA  43 6
    NCgl2501 NONE
    NCgl2500 NONE
    NCgl2499 2749983 .. 2750010 -  -9.8  -4.55446   GAAGAAAGAGCAAAA        GCCGGGCTTTGC GAAA ACGAAACCCGGC         TTCACAGCAGAAAAT  91 40
    NCgl2498 2749130 .. 2749154 - -14.4  -4.64766   GTTAGACCCGAAAAA          GCCCCCTTTT GTTTA AAAAGGGGGC          TTTTCTTAGTTAACG 100 31
    NCgl2496 2747662 .. 2747675 -  -3.9  -3.85698   TCGGTTGCCCAGAAA               CTAAT GAGC ATTAG                GAAATCTAAAGTTTG  57 31
    NCgl2495 2746016 .. 2746037 - -10.1  -3.06837   ATAACTGTCTAAAAG           TGCGCGGGA CAAC CCCCACGCA            TACGGGGAGAGCAAA  72 69
    NCgl2494 2744823 .. 2744853 - -12.6  -4.14243   CATTTCACTGCAAAA      GCCGGCC-CGCAC AATTAA GTGCAAGGCCGGC       TAATTCTTAGAGCAG 100 51
    NCgl2491 2741561 .. 2741572 -  -3.6  -4.35885   ATTGAGTACAAGAAA                CCGC TGAT GCGA                 AATCGTTAGTGTGAA  63 87
    NCgl2489 2739243 .. 2739261 -  -5.2  -3.34043   GGCATCACCTCAGAA             GCGCTCCT GAC AGGAACCC             CACCAGACATGGAAG  53 318
    NCgl2487 2737758 .. 2737795 - -12.1  -4.98255   CTCTAATCACAAAAA   TCGGCAATTTTCGACCC CTGC GGAACGAAAATCACCGA    TTCTTATTATTCTCA 100 64
    NCgl2486 2736319 .. 2736358 -   -23  -4.25283   AGCTTGTTAGGAAAA  TCGGGCGCCCTACCCCCAA TTG CTGGGAG-AGGGCGCCCGA  TTCACTTAAAGTGCA 100 79
    NCgl2485 NONE
    NCgl2484 NONE
    NCgl2483 2733395 .. 2733438 - -24.1  -4.13767   TTCTCGACGCTAAAA GCCACTACCCACCATCTGA AATTAA TCAGGTGGTGGGTAGTGGC TTTAATTCTTCGATT 100 40
    NCgl2480 2729321 .. 2729359 - -26.2  -4.68384   ACCCAGGTAATAAAA   GAAACCGCCGCCTCGAAA TGT TGTCGAGGCGGCGGTTTC   TAAACCAAGAAAAAA 100 42
    NCgl2479 2728136 .. 2728159 -  -3.8  -3.11609   AATTCAATAGACATA          GCTTTAAACG TCCT CGTTTTACGC           GTAGTTGGAATAGAT  48 71
    NCgl2478 2727024 .. 2727064 - -14.9  -5.86976   CCAGAAAATAAAAAA  CAGAGGCTGTACAATTTCT TGA AGAAAAAGTACAACCTCTG  TTATCACATTGCTGC 100 358
    NCgl2477 NONE
    NCgl2476 2724133 .. 2724172 - -18.2   -4.1891   CCTTTTGAACACAAA  GACACCCTGTTTTATTTC CTAA GAAATAAAACAGGGTGTA   GATGGTGGCCAGAGC 100 329
    NCgl2475 2723620 .. 2723654 -   -15  -2.65586   TACATTTAAGAACAG     TTAGCGCCCTACCTGA AGT TCAGGCAGGGCGCTTT     TTTGGGAAGCTCCAG  90 139
    NCgl2472 2720327 .. 2720362 - -15.6  -4.60746   GGAAAAAGATGAAAA    CCACCCTGCGACCGT GATTGAA ACGGT-GCAGGGTGG    CGTCGTAAAGCAAAA 100 46
    NCgl2470 2718383 .. 2718412 -  -7.8   -4.1021   TCTGACAAGCACAAA       CCCCCAGCTCAA TGATGG TTTCGCTGGGGG        ATGCTTGATGGGAAG  73 47
    NCgl2469 2717608 .. 2717644 -  -5.8  -3.34962   TCCCACACCGCACAA    GGCTTTCCACACCACC CCTAC GGTGGTGTGAATATTC    GGTATTAGACCCAGT  57 372
    NCgl2465 2702445 .. 2702467 -  -7.7  -3.01712   TTGTGCGCGCCAATA           TTGCGCAGA CTGAT TCTGCGCAT           TGTGGAACCGGAATT  60 43
    NCgl2464 2699870 .. 2699902 - -19.3  -5.68039   AAATGCACAAAAAAA      TTGGGGCCCTCCAGA AAT TCTGGAAAGCCCCAA      CTGATTCAACTGCCG 100 47
    NCgl2463 NONE
    NCgl2462 2697321 .. 2697338 -  -7.7  -4.13945   ACCCCTACCCGAAAA             TTCCGGA CCCG CCCGGAA              CCGGGATCAGGACAT  75 68
    NCgl2460 2694821 .. 2694835 -  -2.8  -2.82635   ACGTGGATGAGCACA               GTTTGT ACT ACCAAC               TATGCTGAGGATGCT  41 508
    NCgl2453 2688335 .. 2688364 - -13.8  -2.85351   TTGCGCGAGACGAGA       TTCACAGGAGAT CTTTCT ATCTCCTGTGAA        ACTTGTCAGCAAGTC  85 48
    NCgl2452 2687383 .. 2687421 - -22.6  -5.04222   GAATTAAAGCAAAAA   TCCCCCTGACCACCCACA ATA TGTGGACGATCAGGGGGA   TTTATTTTCCTTCTA 100 51
    NCgl2449 2683633 .. 2683643 -  -4.6  -3.34344   TGACCTGCTAATGAA                 CACG CAC CGCG                 GTACGTCCGTGAAGC  52 7
    NCgl2448 2683128 .. 2683151 -  -2.3   -3.5936   GTGAAATGTGGCAAA          GCTAGTAGC GCTCAG GCTCCTCGC           CGAGGGTGAACTCAC  47 3
    NCgl2447 2681904 .. 2681920 -  -8.7  -3.06915   ACGGACGCCACCGAA              GCAACTG TTG CAGCTGC              TTTGGAACTTCCTGA  63 482
    NCgl2445 2680316 .. 2680337 -  -7.9  -4.00532   TGGTGAAATACGAAA           CGCCGCCAA ATAT TAGGCGACG            AGCGTTGGGGAAGGT  73 105
    NCgl2444 NONE
    NCgl2443 2677434 .. 2677462 -   -14  -4.82901   TTCTGGGCATAAAAA        TATCCCCAACCT TGTGC AGGTCGGGGATA        TTTTTAAGTGCTTTT 100 39
    NCgl2442 2676856 .. 2676880 -  -2.2  -3.10597   TTCTGCACGGAAAAG         TGCTGT-GAGA TAGT CCTCCACAACA          TTCGAATTACCCCAC  43 61
    NCgl2441 2675864 .. 2675904 -  -8.1  -3.06183   CGTATTGCTATTGAA  CCGATTGCCGCGCGCAGCG TTG CTCTTCACGCGTCAACCGC  CGAGCTCGAGAAAAT  60 362
    NCgl2438 2673282 .. 2673318 - -12.4  -4.84529   CCAGAAAGCGAAAAA   CGCTCTAACGGTTGCAG TTAA CTACAGCCGT-AGAGCG    CTTCAGCTTTTTAAA 100 43
    NCgl2437 2670987 .. 2671025 - -24.7   -4.4261   GTCGGAATATGAAAA   GCACCAGCCCCGGCAGA TTATC TCTGCTGGGGCTGGTGC   TTATTTAGTCAGGTA 100 61
    NCgl2436 NONE
    NCgl2435 NONE
    NCgl2434 2667486 .. 2667500 -  -7.1  -2.82666   CGACAGCGAAAACAC               GTGCC TTTTT GGCAC               TCTCACGCTGTGGCA  57 393
        clpS NONE
    NCgl2428 NONE
    NCgl2427 NONE
    NCgl2426 NONE
    NCgl2425 2660078 .. 2660121 -  -7.5  -3.06737   CATGAACTGCGAAGA CAACGGCG-AGTACGTCACCT GCAC AGGTGGCA-ACAACGCCGTTG TCTACATTTCTTAAA  59 49
    NCgl2423 2658527 .. 2658538 -  -4.4  -3.19192   TGCCATGCAATTGAA                GTTC GCGT GAAC                 TTTTAGGCCAAAATG  48 91
    NCgl2422 2657681 .. 2657692 -  -3.6  -3.35639   AACAGCTCCAACTAA                GCGA ATTA CCGC                 AATTACAGAATCACC  48 67
    NCgl2421 2656839 .. 2656858 -    -5  -3.38046   CCGGCAGGTGAAATA            CCTCAACA ACGT TATCGAGG             GAGATCATGGCCGAC  53 139
    NCgl2419 2654814 .. 2654827 -  -8.1  -3.63569   CCAACTTTGCAACAA               CACCC TGCT GGGTG                CCCGTGCTTTCCGGC  68 71
    NCgl2418 2653989 .. 2654014 -    -4  -3.53012   TGGTGCTGTTGCAAA         GTTGGGCC AGGGTCGAAA AGCCCAAC          CTCAAGACATTAGTT  52 88
    NCgl2417 NONE
    NCgl2416 2652951 .. 2652966 -  -4.7  -2.79175   AACAAACCTCCAAAC              CACTG GGCAAA CAGTG               CGGAAAGCCCACCAA  47 66
         rph NONE
    NCgl2414 2651353 .. 2651403 - -21.3  -3.28866   TCATAGTTAAATACA CAAAAACCTCCCCGTCCGATCAC TGCGT GTGATCTGGCGGGGAGGTTTTAG TTTTCCTTAAGGCCT 100 40
    NCgl2410 2648078 .. 2648106 -    -6  -3.15544   CCTCAGCTTCAGCAA        CAATGCCCCGAT CTTCC ATCCAGGCATCG        AAATCGCGCGAAATA  55 152
    NCgl2409 2638588 .. 2638630 - -22.1  -4.68424   CAAGTCAGGCAAAAA GCCCCTCACACGGCATCCC AACAA GGGACACCGCATGAGGGGC TCAACGCAATAACCA 100 42
    NCgl2408 NONE
    NCgl2406 NONE
        acpS 2634565 .. 2634603 -  -5.9  -2.52896   TCATCGCGGAAGTTA  TGCGC-CCGC-TTGCCCGC GGT GCCGGCTACGAGGAGCGCA  TGTCACTGGCGGGAT  48 167
    NCgl2402 2633084 .. 2633133 - -15.9  -3.33361   GAGGAACTACATGAA GCCGGGGCGATTC-TGATTTAAAG AAA CCTTAAACCACGAAACGCCCCGTC GAAAAGCAATTTAAC 100 36
    NCgl2395 2626455 .. 2626466 -    -3  -3.35679   CTTTTTCACGGATAA                TTCT CCTT AGAA                 TTGTTCAGCCCATAA  47 50
    NCgl2394 2625636 .. 2625647 -  -7.2  -3.28924   GATCGCTGGGTATAA                GGCG GCGG CGCC                 GTTTCTATTGATTGC  59 185
    NCgl2392 NONE
    NCgl2390 2623380 .. 2623392 -  -5.5  -3.51365   TCATAGTGCAGAGAA                CCAAG AGT CTCGG                CCCAGTTAACTTCCG  55 252
    NCgl2388 2620734 .. 2620753 -  -7.1  -2.65271   GACAACTCCACATGA            GCGGACC CATTGC GGTCCAC             CCACGTTTTTGTCTG  56 243
    NCgl2387 2619176 .. 2619215 -  -2.8  -3.11178   GAAGGAAGCCGAAGA  TGCTGTGCTCGCATTGATT GAA AAGCACTGCGATC-CAGCC  CATCCTGCACCGCTA  43 349
    NCgl2383 2615451 .. 2615465 -  -2.8  -3.09834   CAGCGCATCATGGAA               TTTGTC ATT GACAAC               ATGCTCCGATCAAGG  45 497
    NCgl2380 NONE
    NCgl2378 2610769 .. 2610797 - -20.4   -3.9712   GGACCCTATGACAAA        GCCCGGAAGCCA TGCCG TGGCTTCCGGGC        TTAGTTCTTCTAATT 100 74
    NCgl2377 NONE
    NCgl2376 2607983 .. 2607994 -  -4.4  -2.58249   GAGACCTCCCATAAC                GAAG GCTT CTTC                 CCAGCGCCACCAAGT  44 214
    NCgl2375 2606470 .. 2606484 -    -7  -3.28791   ACTGCTCGCGCACAA               GCTCGC GAC GCGGGC               CACAACCCTCACCTA  62 100
    NCgl2374 NONE
    NCgl2373 NONE
    NCgl2372 2603445 .. 2603474 -  -3.7    -5.243   CAAACTACGAAAAAA       CTACGAAA-CGC CTGACCT GCGGTTTCGTAA       AATTACGAAAATCGA  79 494
    NCgl2370 2598568 .. 2598626 -  -2.5  -3.73104   TAAAGGAAGAAAAAG CCCGCCTGTGGATAAGTTGTGGCCTGATC GAA AATGAGGCCT-AG-TTATCCACAGGGGCG GGCTGGAAGGGGTGC  50 59
    NCgl2369 2597818 .. 2597847 - -16.5  -3.25823   TGGGCCTTACAGCAA       TCGCAGCGAAGGA TCAC TCCCCCGCTGCGA        CCATTTAGATGTTTG 100 45
    NCgl2368 2596000 .. 2596027 - -16.4  -4.80167   CAGTAAAAACTAAAA        CCCCTCACAGAA CAAT CTCTGTGAGGGG         TTTAGCGCTGCTTCG 100 44
    NCgl2367 2595826 .. 2595836 -  -5.4  -3.14051   CCATGCTCATCAATA                 TCCT GTA AGGA                 TTGATGACCACCCCG  52 9
    NCgl2366 2595130 .. 2595140 -  -3.2  -2.73771   TCACATCTTGCAAAT                 CAAG CGT CTCG                 CAAGCATTCTACCGA  42 71
    NCgl2365 NONE
    NCgl2364 NONE
    NCgl2361 2591482 .. 2591495 -  -3.1   -2.5779   ACAAGGTAGATCAAC               TCCTG TAAT CAGAA                TTCTATGGCCCTAAA  41 102
    NCgl2360 2590211 .. 2590255 -   -13  -3.57792   CCACTGACCCGTAAA GCAGTCGAAGAGTCCGTC TCAACTTCT GACGAACTCTTCGGCTAC ATGGTGGAGGCTCGC  85 80
    NCgl2358 2588695 .. 2588709 -  -5.6  -4.72986   CAGCCCCAGTAAAAA               CCCAGG AAG CCCAGG               AAGCCCCCCAGAACT  75 39
    NCgl2353 NONE
    NCgl2352 NONE
    NCgl2351 NONE
    NCgl2350 NONE
    NCgl2349 2575922 .. 2575960 -  -2.6  -3.58269   TAATCTATGCCTAAA CCCCCTG---CCAGATC TTTTTTTG GATCTGGAAACAGGGGG  TATTCGGGGTTATGC  49 44
    NCgl2348 2574750 .. 2574781 -  -2.9  -3.58869   GAGAAATCCAGACAA      CCGAAAGGGACGC TTCTCG ACGTCTCCCTCAG       CCCCGCTCCACCCGC  49 22
    NCgl2347 NONE
    NCgl2346 NONE
    NCgl2345 2572082 .. 2572106 -  -3.6   -4.1552   GAGTCCCTGAAGAAA         GCGAAGAGC TACTGAAG GCTCT-CGC          AGTCGCTTCTGACCA  60 268
    NCgl2342 2570086 .. 2570098 -  -3.4  -4.31433   TATCGGCACAAGAAA                TCAC CATGC GTGA                CGCAAAATCCTACTG  62 234
    NCgl2339 2565559 .. 2565594 -  -4.8  -5.12916   TACAAAAGAATAAAA   CTGCCCGACGCGATCC TTGAAC AGATCA-G-CGGGCAG    TGTTTAATAAGCAGA  80 52
    NCgl2338 2564536 .. 2564572 -  -4.3  -2.78596   GACTCGGGTAGGACA    CTTCCGTACCTGTCATG ATG CGGAACGGGTAAGGAAG    GGGGAACGGCTTCCC  45 1
    NCgl2337 2563876 .. 2563923 - -24.6    -3.615   ATCCCCACATAAACA CAAAATGGGCGGTTAAGTTCTT GGAA AAGAACTTAACCGCCCATTTTT AATTGTTTATTCGTT 100 32
    NCgl2335 NONE
    NCgl2334 2561384 .. 2561409 - -16.3  -4.07885   CACTTTTTCTCAAAA         GCCACGAAAAC AATC GTTTTCGTGGC          ATTTGTCTTTTCTGG 100 97
         tig 2556696 .. 2556751 -   -18  -3.60762   CACCGTTTAAAAAAG CAAAAAAATAACGCTTCTCGACG-TCC AGT GGCGCGTCGAAAAGCGTTATTTCTTTA AAGTTTTTAAGCTTC 100 32
    NCgl2328 NONE
    NCgl2327 2555263 .. 2555299 -  -9.6  -5.86976   CTAGAAAACAAAAAA   CGGGCTTAGCTCCTCTA TATA TA-AGGAACCAAACCCG    AATCTTTAAAAAACT 100 41
    NCgl2319 2543970 .. 2543995 - -14.1  -4.14392   GGTTAAGTGGGAAAA         GTCCCG-CCACA AGA TGTGGTCGGGAC         TTCAATGCTAGCTAG 100 50
    NCgl2318 NONE
    NCgl2317 2542469 .. 2542497 - -11.8  -3.54954   TTGAAAATAAAGATA        CCGCTCTACC GAAACTGCA GGTAGAGCGG        TTAGAACCTCAACTA  83 38
    NCgl2316 2541145 .. 2541159 -  -7.8  -3.62096   CGCCACCAGCGCAAA               CCCCGA AGG TCAGGG               GTTAACTAGGGGTGT  68 51
    NCgl2315 2540329 .. 2540345 -  -2.2  -4.17023   TCAATCATTGCAAAA              CCCTTT ACTCA AATGGG              GTGGCGTTGCGGCCA  57 13
    NCgl2314 NONE
    NCgl2313 NONE
    NCgl2312 2538212 .. 2538224 -  -4.8  -4.83615   GAGGGTGTACAAAAA                GCTC GGGGT GAGC                TCCCGTGGAGAGCTT  77 47
    NCgl2307 NONE
    NCgl2306 2531852 .. 2531885 -  -6.8   -5.0925   GTCGAAAAGCAAAAA    GACCCGCACC-T-GAC CTAC GTCGATGGTGCGAGCC     TTTATCAGGCCAGCG  86 107
    NCgl2304 NONE
    NCgl2303 2528348 .. 2528366 -  -6.7  -2.71144   TACTCCGCTGAAGTA            CGCACCAC TGGT GTGG-GCG             CTGCGATTGGTATGG  52 208
    NCgl2299 2524295 .. 2524313 -    -3   -4.1021   CTGCAGAACCAGAAA             CTGATGAC AGC GTCTACAG             CTTTGATACGGACGT  58 50
    NCgl2297 NONE
    NCgl2296 2521632 .. 2521652 -  -8.9  -3.13073   ATTTCCATCAAGATA            CTCGGCGGC GTT ACCGTCGAG            CACACAATTTAGTTA  67 38
    NCgl2294 NONE
    NCgl2293 NONE
    NCgl2292 NONE
    NCgl2291 2513669 .. 2513682 -  -9.5  -5.46698   TCGAAAAGCAAAAAA               GGCCC CGGA GGGCC                TTAAAGCTTAGCTGT 100 33
    NCgl2290 2513112 .. 2513125 -  -2.4  -4.07246   TTACCGCAAACCAAA               CCAT GAGGAT ATGG                AGCTGGTGAAGAGCC  55 52
    NCgl2288 NONE
    NCgl2287 2511899 .. 2511922 -  -9.5   -5.1675   TCAGGCAGCAAAAAA          CTCCCGGCC GAAAAT GGTCGGGAG           TTAATTTTTTTCTAA 100 50
    NCgl2284 2509256 .. 2509267 -  -5.8  -2.71924   GATTCCGGCGGAAAT                CACG CAGT CGTG                 CTTCCTGGCGAAGTC  50 279
    NCgl2281 2504799 .. 2504820 -    -8   -3.5764   AAGGTTACCCCTAAA           GGCGGCTT CAACAC AAACCGCC            CTTATACCCTAGCTT  66 34
    NCgl2280 2504279 .. 2504305 -  -4.5  -3.58396   TTCTAAAGGAAAAAC        TCATAGAAAGCC CGAG GGCTTACT-TGA         TTCCGGTTACCTTCA  55 18
    NCgl2279 2503919 .. 2503955 - -14.5  -5.93252   CCCAAAAACAAAAAA    CTGCCCCTCACCTTCCC AAA AGGAAAGCAAGGAGCAG    TTTTAAACTCGTTGA 100 52
    NCgl2277 2501678 .. 2501736 - -17.8  -3.63744   TCCTCGGCTAAAACA CCAAAAACAAATTAAGGCCCTGCACT TATGTGG AGTGCAGGGCCTTACCTTATTTCTAG TTCAGATCATTCGGG 100 22
    NCgl2275 NONE
    NCgl2274 NONE
    NCgl2273 2495691 .. 2495702 -  -3.6  -4.52047   GATCACACCATAAAA                GGCC TAGT AGCC                 AGCCACCACATCGAC  66 17
        proA 2494292 .. 2494305 -  -2.4  -5.00851   ATTAACTAAATAAAA               GACT ACAACG AGTC                CTCACAGGGGAGCTT  73 57
    NCgl2271 2493170 .. 2493181 -  -4.4  -2.85999   TGAGTGGACAGTATA                GTGT TCGC ACAC                 CACCTTGCTGAGCAT  45 57
        nadD 2492401 .. 2492423 - -11.3  -2.52676   TAGGGTCCGAACCGA           CGCTGCGGA GAGAT TCCGCAACG           TCAACCCTTCCCAGT  72 101
    NCgl2269 NONE
    NCgl2268 NONE
    NCgl2267 2490265 .. 2490278 -  -2.3  -3.21912   CCCTTAATCTAGCAA               GGCGT CAGC ACGGC                TGTGGATAACTATTT  43 35
    NCgl2266 2489565 .. 2489578 -  -2.3  -2.70979   CCGGAACCAAACGCA               CCTCA ATCA TGGGG                ACACCAATCCAGAGA  39 18
    NCgl2265 NONE
    NCgl2264 NONE
    NCgl2263 2486458 .. 2486472 -  -2.8  -3.05046   TCAGGGTGCCAAAAG               CGGT CCACTCC ACCG               GCCTATGACTCGAAG  43 28
    NCgl2262 2485757 .. 2485786 - -13.7  -4.07568   TGGCTCTTTTGAAAA       TGGCTTCCTATCA GTTT TGATTGGAAGCCA        TTTTTTATGCCTTTA 100 38
    NCgl2259 2482495 .. 2482525 -   -27  -3.47494   ACCGAAGCACGACAA       CGCCCCGCTGAGCT TCA AGCTCAGCGGGGCG       CTAAAAGAGGCTAAA 100 46
    NCgl2258 NONE
    NCgl2257 NONE
    NCgl2256 2479833 .. 2479872 - -10.7  -5.26119   CGTGCAAAAAGAAAA  CCGCCATCGCT-CCCCTC TCGTC GAGGTACAGCGGTGGCGG  TTTCTTAGCTGATGG 100 49
    NCgl2252 2475775 .. 2475815 - -27.2  -4.90906   GCACAAGACTAAAAA  CTAAAGGCCGGGATTCAC ATCGA GTGAATCCCGGCCTTTAG  TTAATTTATGGGCAG 100 48
    NCgl2250 2472845 .. 2472879 -  -9.4   -3.1319   TTAAAACGCACTCAA    GGCGCATCGTCAAGG TTGATT CCTT-AGGATGCGCC     TTCTTTGTCTTTTAA  67 37
    NCgl2247 2467769 .. 2467815 - -15.2   -3.6215   GGAATCCAGGCGAAA GTCGCGCC-TCCACCGTGGCC GATATT GGCGAAGGTGAATGGCGCGAC TTTGTGTGTGTTGAA  95 133
    NCgl2245 2465861 .. 2465894 - -14.8  -3.88985   AAAACCGGTCAGAAA     TGCCCACG-AAACTG AAAAA CAGTTTTCGTGGGCA     GCGTGGTTTGGTCTG 100 167
    NCgl2242 2462066 .. 2462103 - -14.9  -3.28712   CGCCGGTTTGGATAA   GCCCACAACCGG-TACCG TTG CGGTAACCGGTGGTGTGC   AGATGGTGTTTCAGG  95 522
    NCgl2237 2457185 .. 2457198 -  -4.5  -3.08046   CCCTTATCCCAAAAT               CCCAC GTCA GTGGA                TTACGTCACACCTTT  49 162
    NCgl2236 NONE
    NCgl2235 2455315 .. 2455326 -  -5.8  -4.03093   GACAATCAGCAGAAA                TGGC ACGA GCCA                 CCATGCGGGAGCATA  65 149
    NCgl2233 NONE
    NCgl2232 NONE
    NCgl2231 2450327 .. 2450339 -  -5.5  -3.05011   ACAGTGAAATCAAAG                TCGCC CCA AGCGA                TCCAAATTTAACTCA  51 7
    NCgl2230 2448095 .. 2448139 - -13.7  -4.19735   TCTTTTAAAATCAAA CAGGCGTGTCAAAGATTCC ATTTTTA GGAATTCTTGGCACGCCTG CAAGGTTTACCGAAC 100 212
    NCgl2226 2444012 .. 2444029 -  -2.8  -4.08216   GTAGGTTCCCTAAAA             TTCAAA TTATTT TTTGAA              CTTACGCCAAGCTGT  56 27
    NCgl2225 NONE
    NCgl2224 NONE
    NCgl2223 2440941 .. 2440981 - -16.9  -4.49556   TGCCTATGAAATAAA  CAACCGCCCCGACTGGG TGAAAAT CCCACTCGAGGCGGTCG  AAAGGCTTCTAGACT 100 47
    NCgl2219 2434385 .. 2434424 - -12.2   -3.5393   ACTAGCCCCGCGAAA  GAACAATCCCCCAGTGCC CAAA GGTACCAGGGGATTTTTC   TTAATTCCATGCTCT  86 404
    NCgl2216 NONE
    NCgl2215 2427757 .. 2427777 -  -3.9  -3.25942   AGGTCGTGAGATGAA            GCAAGAGCT GAC AGCGATTGC            GGTTACCTCACTAAA  48 53
    NCgl2214 2426720 .. 2426747 -  -9.1  -4.57209   ACAGTAACGAGAAAA        CCCCGGGAG-TC GCGTT GAGCGCCCGGGG        TTTTAGTTTTTGCTG  90 52
    NCgl2212 NONE
    NCgl2211 2423906 .. 2423927 -  -2.2  -2.91467   AAATGGCCAACTATA           CCCGC-AGC TATTC GCCAGCGAG           CACACGACCAACATA  40 11
    NCgl2210 NONE
    NCgl2209 NONE
    NCgl2208 NONE
    NCgl2207 NONE
    NCgl2206 2418916 .. 2418944 -  -6.8  -3.09516   TTTGGGATGATCGAA       CCAGCCACTTCTT GGCA AAAAAG-GGCCGG        TTTCCTTGGACGTCC  55 69
         era 2417967 .. 2417978 -  -2.2  -2.72511   CTCACCCCCTTAAAG                CTAG AAGC CCAG                 GCGGTTCAAAGCCTT  39 14
        recO NONE
    NCgl2203 NONE
    NCgl2202 2415220 .. 2415254 -  -8.4  -3.12895   CCTTGCATCAACATA     CCGACAAGCCAGCACA CCC CGAACTGGCCAGCCGG     GCCCGGGCCGCCTGC  64 67
    NCgl2198 2410873 .. 2410899 - -17.4  -3.67611   GTCATGCGAACAGAA         TAGCACCGGCCT GTT AAGCCGGTGCTA         TATGTTGCTGCGATT 100 80
    NCgl2197 NONE
    NCgl2196 2409669 .. 2409689 -  -3.3  -2.75064   GTCTTTACGGAACGA            TTTCTTTCA CAC CGAAGGAAA            CTAAGTGCGGAGATT  43 113
    NCgl2194 NONE
    NCgl2193 2404691 .. 2404703 -  -3.3  -3.87062   AAGCAATAAGCTAAA                TGGGT TTG ACCCG                CTTCTGGGGAATTGT  54 307
    NCgl2191 2402088 .. 2402125 - -14.1  -4.57341   AACCGTCGCTAAAAA   CACCACAAGTGCCGCCC CTTG GGGCGGCACTTGGCGTC    GAGAAGCGAAATCTT 100 42
    NCgl2188 2398941 .. 2398953 -  -3.4  -4.88918   CGAGGCCAAAGAAAA                GATG AACCG CATC                CTTGCCGTCCAAAGC  74 475
    NCgl2183 2393861 .. 2393884 -    -6  -3.46509   GGCCAAGAAGATGAA          TACGACGATG TCGA CACCGTCACA           ATCCCCGATGCACTC  57 112
    NCgl2180 NONE
    NCgl2179 NONE
    NCgl2178 2390942 .. 2390962 -  -8.3  -3.57418   CAGTTACTAAAGGAA            GTAAGACGA GGT TCGTCTTCC            CCAACGGCCTCGAGC  69 245
    NCgl2177 2390349 .. 2390388 -   -23  -4.58685   AAAGTGCGCCAAAAA  CCCGTGGGGCCTCCCT CTTCCTCT AGAGAGGCCCCACGGG   CTGGTCTATTTACAC 100 69
    NCgl2173 2386196 .. 2386212 -  -6.5  -2.57931   GCCATCTGCCACAAC              CAGGTGC AGG GCACATG              CCGGAACCAGAAACC  51 425
    NCgl2171 2385734 .. 2385744 -  -6.8  -3.80461   TAATCGATCATTAAA                 GAGG GAT CCTC                 TCCCCTAACAAACCT  66 192
    NCgl2170 2384501 .. 2384522 -  -2.1  -3.16336   ATCCGAACTCAAAAG           CGCCGATCA TACG CGTTCGGCC            TTATCCAAAATCTCT  43 10
    NCgl2169 NONE
    NCgl2168 2382771 .. 2382802 -   -26  -4.15061   CAAGGGACAGATAAA      TCCCGCCGCCAGAC GTTA GTCTGGCGGCGGGA       TTCGTCGTAAAGCAA 100 48
    NCgl2165 2378647 .. 2378684 - -22.3  -4.68593   CCCATGAGCGAAAAA   CAGGCCACGATAAGTTT CTTA AAACCTATCGTGGCCTG    CTTCTATATTTGTGC 100 223
    NCgl2162 NONE
    NCgl2161 2376694 .. 2376710 -  -4.4  -3.45737   CAATCACTACGAGAA              GATCTC CAAAC GAGACC              AAGAGCGCTTCTAAG  52 311
    NCgl2157 NONE
    NCgl2156 NONE
    NCgl2155 2371373 .. 2371392 -  -8.6  -4.92239   GGAAAAACTTAAAAA            CTCCGGCGA GCT TCGCCG-AG            CTTCCGTCAGACTGT  88 43
    NCgl2153 NONE
    NCgl2151 2367435 .. 2367464 - -11.5   -5.4833   GCAGGCAATAAAAAA       CTGGGGTCGCATCT GAA AG-TGTGACCCCAG       TTTTTTTTAGTCTTC 100 32
    NCgl2148 NONE
    NCgl2147 2359562 .. 2359577 -  -2.5  -3.01912   CCACACCTACATATA              GTCCC TTAGTT GGAAC               AATTTTCCGCAACTT  42 60
    NCgl2146 2358729 .. 2358744 -  -6.8  -3.36694   ACTTAGGGGCAAAGA              TCAGGG AACT CCCCGA               CTCTTCGCCAAGACT  59 51
    NCgl2145 2358158 .. 2358168 -  -8.2  -3.89614   CGTAACCGCTAGAAA                 CGCG GAC CGCG                 GTATCCCGGACCGAA  73 8
    NCgl2139 2353347 .. 2353402 - -15.1  -3.79071   CCGACAAGAGGGAAA CCAGACAGGCGTGACAAAACTTCAGGT TTTT AGCC-AA-TCTTGTCACGCCTGTCTGG TTCCCATCAGTTCAG 100 221
    NCgl2136 NONE
    NCgl2135 2350828 .. 2350865 -   -15  -5.21709   TTCGATAGCAAAAAA   GCCACCCTCAATCCGA ACAACA TCGGATCGAAAGTGGC    TTGGAAAGACGTGAA 100 70
    NCgl2134 2350352 .. 2350384 - -23.5  -4.21922   CCACCTAAAAGGAAA      GCGCCGGATCCTCCA TCA TGGTGGATCCGGCGC      TTTTATTTATTAGTT 100 47
    NCgl2132 2348025 .. 2348054 - -12.1  -3.30554   CCAACCAAGCACGAA       GGGCGTCGATCCC CGCA AAGATCGGCGCCC        ATAAATTTCACTCAA  85 47
    NCgl2131 2345873 .. 2345885 -  -3.3  -4.33767   ACAAACTGATGAAAA                TCCCC TTC GGTGA                AACCGCTGGCATCCT  62 427
    NCgl2125 2338675 .. 2338701 -  -8.7  -3.63627   CGGTTACACGCCAAA        GCGCGCAACCGG ACAA CCAGT-GCGCAC         CTTCGTTCAGGTTCT  70 70
    NCgl2123 2335860 .. 2335895 - -16.3  -4.74103   TTGTCAACGCAAAAA    CCCCGCTGCAATAAA TCAGGG TTTAATGCAGCGGGG     TCTTAAAACCGGTTG 100 43
    NCgl2122 2334724 .. 2334735 -  -2.2  -4.00348   TCCGAAGCAACCAAA                CTGG CGTG CCAA                 GACTTCGGAAATTCC  55 316
    NCgl2117 2330525 .. 2330557 - -12.7  -4.82128   CCAGCAAACACAAAA      GCTCGGCCGTAAACA ATG CGTCCAGGGCCGAGC      CTTTATTCCTACATA 100 52
    NCgl2115 NONE
    NCgl2114 2326419 .. 2326454 - -21.4  -4.67635   GTGAAAACGACAAAA    TGCTCAACCCTATCGG ACAG CCAATAGGGTTGAGCA     TATGTGGTTTTAGTA 100 41
    NCgl2113 NONE
    NCgl2112 2325242 .. 2325258 - -10.9  -3.13475   GAAGGGCATAGGGAA              CCTCAAC AAC GTTGAGG              ATTCCTTACTGCCTA  76 38
    NCgl2111 NONE
    NCgl2110 NONE
    NCgl2109 2321401 .. 2321446 - -13.3  -5.10064   CTGAATAGAGAAAAA CTCCCCGATGCGGAGACCT TTCGATTC AGGTCCCTACAGCGGGGAG TTTCAGAGATGAAGT 100 49
    NCgl2108 2319899 .. 2319942 - -14.1  -4.43477   CCTAGCCAAGGAAAA GAAGCAAGCCGCTCTCAACTT TTTC AAG--GAGTGCGGCTTGCTTC AAAAGCTTAAGACTT 100 49
    NCgl2107 NONE
    NCgl2106 2317609 .. 2317620 -  -2.2  -3.00704   ATCTTTCAAAGTATA                GCTA TCAA CAGC                 TGTCCAACCATCATC  42 36
    NCgl2105 NONE
    NCgl2104 2315511 .. 2315541 -  -5.5  -5.06103   ACAACTCCTAAAAAA      GACGA-TGCGCT-CA TTT CGCAGCGCAACCGTC      CGACTCGATGTATGC  82 160
    NCgl2103 NONE
    NCgl2102 2313843 .. 2313867 - -10.1  -4.54821   ATTCCAATGAGAAAA          CCTCTGACA TCAAATG TGTCAGAGG          TTTTGACGTTTCCCA 100 72
    NCgl2099 NONE
    NCgl2098 2307631 .. 2307670 -   -31  -4.28488   ATCCAAATAGATAAA  GGTGTGGGGGCTGACAAC AATT GTTGTCAGCCCCCACACC   TATTTTTAGAGTTGG 100 50
    NCgl2094 2302194 .. 2302224 - -15.5  -3.80625   GTTGCATAAGGTAAA       CCGCCACCCCACT AACAA AATGGGATGGCGG       TTTTTTAGATCTTTT 100 50
    NCgl2091 2298272 .. 2298284 -  -4.9  -4.45168   CTGTTAAAAGACAAA                CAAAA CAC TTTTG                CCATTTTGTCTACAC  68 190
    NCgl2089 2296999 .. 2297014 -  -3.9  -5.03945   CAATAACGACAAAAA              CGAGG GGGATA CCCCG               GCCGATCATGGTGGA  77 240
    NCgl2088 2296413 .. 2296460 - -19.3  -5.05782   ATTCATGCCAAAAAA TAACG-GCGAGGGGCGACAGCT TAGAT AGCTGTTGCCCCTCGCACGTTT ACTCCTGGGCGCTAC 100 75
    NCgl2087 2295200 .. 2295233 -  -5.3  -5.60993   TTGTGGATAAAAAAA     CTGCGCGACA-ATGTC ATA GCCACATATCACGCAG     TCCGTTTTCCACAAA 100 166
        mraW NONE
    NCgl2085 NONE
    NCgl2084 2291170 .. 2291182 -    -2  -3.52628   GAGTTCAAACAAAAG                TTCA GATTA TGAA                ATTCTACAAAAGACA  47 53
        murE NONE
    NCgl2082 NONE
    NCgl2081 NONE
        murD NONE
    NCgl2079 NONE
        murG NONE
    NCgl2077 NONE
    NCgl2076 2280353 .. 2280365 -  -3.3  -3.90048   CTTGTGCGAAAAACA                CGTCA ATG TGTCG                GACATTTACAGCGGC  55 128
    NCgl2075 2278853 .. 2278869 -  -5.9  -3.01712   TTGCGGGGGTCAAGA              CTATCCA TAG TGGATAA              GTCTATTCTCCTTCT  53 44
    NCgl2074 2278123 .. 2278136 -  -3.8  -2.52464   CGGCGCTCCAATTTA               TGCC TCCTTT GGCA                GCCACACCACGCCGG  44 9
    NCgl2073 NONE
    NCgl2072 2276729 .. 2276772 -  -2.5  -4.72846   TGATAGACGCAAAAA CCCGCCCCAGACCT-T GGAAAAGAGCCGT AGAGGTCTGTGACGGG CTGAGGGATTACCCC  67 132
    NCgl2071 2276296 .. 2276321 - -13.3  -4.19276   GTAAAAGCCCGAAAA         TCCCGCATGCC TAAC GGCATCCGGGA          TTTTTCTCCAGAGGT 100 55
    NCgl2070 2274693 .. 2274737 - -12.2  -5.11112   AAAGCCGAACAAAAA GCTCCCGGATCCGGA-TGCTT ACGC ATATAGTCCGGACCCGGGAGC CGGGTGAAAGATAAC 100 53
    NCgl2069 2274401 .. 2274413 -  -4.1  -4.24963   CACAACGAGTGAAAA                GATTG CTA CAACC                GTTGCGCGACTGTGG  62 83
    NCgl2068 2270942 .. 2270965 - -12.4  -4.46212   CTGGGCATGAGAAAA          CCCGCCACAC CGAT GTGCAGCGGG           CTTTCTCAACAAAAC  95 46
    NCgl2067 NONE
    NCgl2066 NONE
    NCgl2065 2268367 .. 2268389 -  -6.2  -3.22653   ATTAGTTTGAGAAGA           CTGGCGGTGT GGG AAACCGCTAG           GAGGGGCGTCGCAAA  55 22
    NCgl2064 2266777 .. 2266818 - -17.5  -2.73364   GTTCTATGGCAAGGA TCCACCACAAACTGCCACC TTTC GGCAGCAATTTGTGGTGAA  TATTAGAACATTCTT 100 102
    NCgl2061 2264271 .. 2264283 - -10.5  -2.91322   AGACGTCGCAAAGCA                GCCCG CTA CGGGC                CCTATCGCTCGGCCA  68 249
    NCgl2058 NONE
    NCgl2057 NONE
    NCgl2056 2259389 .. 2259406 -  -5.5  -4.64676   CTAGTTTTAAGAAAA             GATGGCC GCTG GGGCATC              TGGAATTTTCTTCTA  73 38
    NCgl2055 2257958 .. 2257973 -  -2.6  -4.21194   GTCCAGTAGCTAAAA              GAATTT CATC AAACTC               TTGTTCCTGCACTAA  59 412
    NCgl2054 2255690 .. 2255708 -  -2.2  -4.72007   GGGGATGAAAAGAAA             TCCCCACC TCA GAAGGGGC             GTCGAAAGATTAGCG  67 53
    NCgl2053 2254546 .. 2254560 -  -2.9  -4.15044   CTGCTCCGGAAGAAA               TAACT TCTCT AGTTA               AGCGAATCCAAAACC  58 146
    NCgl2049 2248228 .. 2248258 -  -9.1  -4.30448   AAATCCAATCTAAAA       GTCGAAAGAAAGT ATCAA ACTCTCATTCGAC       TCTAACCGCGTTTAC  80 123
    NCgl2048 2246915 .. 2246967 - -28.1  -4.56358   CACACTGACATAAAA TGAGCGGCTATTGTTCCTTCAGATA ATT TTCCTGAAGGAACAACAGCCGCTCA TTTTGCTGCTTAGAC 100 62
    NCgl2046 2244829 .. 2244850 - -15.9  -5.04325   CCGAAACTAGAAAAA           GGCCACCTC GATT GAGGTGGCC            TTCAGCTATGTTTAG 100 37
    NCgl2044 2242370 .. 2242396 -  -3.7  -3.07962   GCTCATAGTTGAACA         GTCTAGTGC TCTTACACC GCACTAGTC         ACTCGGGGATTCCAC  45 20
    NCgl2043 NONE
    NCgl2042 2241377 .. 2241390 -  -2.3  -4.11216   CGGGCAGCCTCAAAA               GCCCA TTGG TGTGC                ACTCCCCTGGACTCA  56 371
    NCgl2040 2239294 .. 2239327 -  -6.6  -2.65815   CGTATACTTAGAGCA     GCGCGGGGCCGA AAGAGCTTAG TCGGTACCGCGC      AATTACACCGACGAA  53 204
    NCgl2039 2238289 .. 2238299 -  -4.6   -3.6715   CCACTCAACGCCAAA                 CGCC ACA GGCA                 GCTAAAACGCAAGCT  55 418
    NCgl2034 2231602 .. 2231627 -  -4.7  -3.13504   TTGGGAGTAAAACCA         GACAGACC-CTG CAC CAGCGGTGCGTC         CTCTGGGTAGTTTGA  50 412
    NCgl2033 NONE
    NCgl2032 NONE
    NCgl2031 2228878 .. 2228888 -  -8.2  -2.78935   ACACGGCGCACCACA                 GGCC CTC GGCC                 ACAGAAGGCGATTTA  62 233
    NCgl2029 2226771 .. 2226790 -  -4.2  -3.58536   AAAGTCATGGTTAAA            CCTCGATG CTTT CAGCAAGG             TTGATGGTTGCGCCG  52 1
    NCgl2028 2225942 .. 2225957 -  -4.6  -3.21924   TCATTTTGCAGAAGA              GAGCCC AATA GGGATC               TGAAATGGAGGGGTG  50 55
    NCgl2024 2221124 .. 2221136 -  -5.5  -3.54488   TGGCTCTAAAGAATA                CAGCC GTT GACTG                TTAACTTTGCAACCT  56 73
    NCgl2023 2219985 .. 2220016 -  -2.3  -4.56597   TCGGCGTGGTAAAAA     CCAGCGGCGAAGACG ATTT CATCATCGC-G-TGG      ATCAACGAAGTGTTT  65 465
    NCgl2021 NONE
    NCgl2020 NONE
    NCgl2019 NONE
    NCgl2018 NONE
    NCgl2017 2213902 .. 2213914 -  -2.6  -4.15222   ATTGGTTTCAAGAAA                CGAC TTAAG GCCG                GGAAAGAGTCCAGAT  59 429
    NCgl2016 NONE
    NCgl2015 NONE
    NCgl2014 NONE
        hisF NONE
    NCgl2012 2209928 .. 2209938 -  -2.4  -4.34402   GCTTTTACAGCAAAA                 CGTC ATT GTCG                 AAACATGTGTGGGCA  61 4
    NCgl2011 2209214 .. 2209232 -  -5.2  -4.43208   ACATGGCGAAAGAAA             TCAGGGTG CCA CACCCTAG             CTTTGACCTGGGGTT  69 22
    NCgl2010 2208270 .. 2208282 -  -4.1  -3.87576   CCACAACAACGTAAA                CCTAA CAG TCAGG                CGACAAGTAATGCAC  57 107
    NCgl2009 2207220 .. 2207251 -  -2.1  -5.42265   TTAAATCAGAAAAAA      CCGGGCACCCACA AAACAA TTCGGGCACTCGG       TTTTTCTACCAAAAA  79 73
    NCgl2008 2205614 .. 2205643 - -11.5   -4.7497   CCTAGCCACGAAAAA       TGCGCTGACACCA CGTA CAGTGTCAACGCA        TTTTTTGAAAGATTT 100 47
    NCgl2007 NONE
    NCgl2006 2201933 .. 2201973 - -16.2  -2.72829   GACAGGTGCTTAAAC  GCCGAAAGGCCGAGACAC ACGTA GTGTCCCGGCCTTTTGGT  AAAGCTAGTTTCGCC 100 41
    NCgl2005 NONE
    NCgl2004 2200587 .. 2200620 -  -8.1  -3.36273   GTCGGGCAACACCAA     CAACACCATTCCAGC AAGT GCTCGTTTGGTGTTG      AACTGCCGTTTCTAC  64 475
    NCgl2001 2197936 .. 2197978 -  -6.3  -3.91197   GTAGAAATGATTAAA TCCTCCGACGTTGCAGCACA ATTA CGTGATGCAG-GCCGAAGGA TCGCTCAAGAATACG  63 51
    NCgl1999 2194691 .. 2194717 -    -8  -5.09521   GGAAGAAATCAAAAA         TCCCTGATCC TTAACGC GGATCAGGGG         TTTAAGTAAAGCGCA  90 47
    NCgl1996 2190523 .. 2190539 -  -3.7   -3.8046   GTGAAAAAGCCTAAA              TGGTTTC TTG GAAACTA              GTAGTCTCGATCGTC  55 23
    NCgl1995 NONE
        rncS 2189133 .. 2189172 -    -2   -3.5627   ATATGATCTTCTAAA  CCGCGGC-GCACCACCTCA ACT TCAGGCAGTTCAGGCACGG  GACTCCCGAAGCTTT  47 16
    NCgl1993 NONE
    NCgl1992 NONE
    NCgl1991 2187035 .. 2187057 -   -17  -2.88544   CTTTAGGTGGATACA           TCGGCGGACG GTA CGCCCGCCGA           CTTCGCCCCAGTGTT  93 198
    NCgl1989 NONE
    NCgl1988 NONE
    NCgl1987 2183092 .. 2183102 -    -4  -3.26298   ACGATTTCAAATACA                 TAAC GGG GTTA                 AAGTCTAGCGCTCCA  48 30
    NCgl1986 2179582 .. 2179622 -  -7.5  -3.06679   AACATCTGTAGCCAA CCTGCGCTGTGAGCTGGA ACATCA TCC-GTGCTCAGCGCAGG  TTTTACCCCGCCACA  59 28
    NCgl1985 2176018 .. 2176073 - -22.8  -5.68438   TTATCAAACAAAAAA CCGGACAGGCGTGCCAAAACTTCCGA CAAA TCGAAAATCTTGTCACGCCTGTCTGG TGCCCGCTAGGTGCC 100 59
    NCgl1984 2173704 .. 2173742 - -17.6  -4.19817   GGTACCCAGGCAAAA   GAAAACCACCTGCCAGAC AAC ATCCGACAGGTGGTTCTC   GCTTATCGGGTTTCT 100 39
    NCgl1983 2172105 .. 2172122 -  -4.2  -4.56597   CGTCTCCTTCAAAAA             GACATT CGGAAT AATGTC              AGAGTGGTTTAGGTA  68 54
    NCgl1982 2171753 .. 2171769 -  -3.5  -3.58533   TCATAAGTTTTTAAA              GGGCTGC TTC GCCGCGC              TCACCGGTACGAACA  50 4
        glnD NONE
    NCgl1980 2167886 .. 2167932 -  -9.5  -4.73388   AATTTGTAGCAAAAA CAAGTAATCGGCGCATCGCTT AGGGA AAGTGATGCGCCGACCAACTA AAGCAAAGTTACTTC 100 34
    NCgl1979 2166990 .. 2167005 -  -3.2  -2.76453   TCAGAACTGTAATCA              TGATCG TTTC CGTTCA               GCTGTAACTGCTAGA  43 7
    NCgl1978 2166094 .. 2166116 -  -3.4  -3.18118   TCAGCCCAGAAGACA           TGCTGTAGAA GCA TTCTTTAGCA           GGATTTATCGCACCA  46 30
    NCgl1976 2164752 .. 2164783 - -20.2  -5.37865   CTAACAACTAAAAAA      CCACCCGCCCACGA TCAC TCGTGTGCGGGTGG       TTTTTAAAGAAGTAC 100 54
    NCgl1974 2163484 .. 2163505 -  -7.2  -3.41878   TGTGGGAATGGATAA           CGGCACGC AGATTG GCGCGCCA            GCGGTTCGGGAAGGA  61 265
        trmD NONE
    NCgl1971 2161503 .. 2161515 -  -2.7  -2.71144   TATTCCTTTCAACCA                TTTAC TTG GCAAA                TTGCTTCCGTGCGCG  41 14
    NCgl1970 2160923 .. 2160963 -  -2.5  -3.28269   AAGCTCTAAATCGAA  CGAATTTTTGCATGGAACC TCG GCTTTCGTGCAAATTTTCG  ACTGATTTCGGGTCC  45 170
    NCgl1969 NONE
    NCgl1968 NONE
    NCgl1967 NONE
    NCgl1966 2154346 .. 2154357 -  -7.2    -3.214   CTGATTAGACCAAGA                CGCC CCCT GGCG                 AATCAGTCCTTGGCC  60 125
    NCgl1960 2149557 .. 2149591 -   -18  -4.86861   CAAGAAACAAAGAAA     CCCCCAACCAATCACT TAA AGTGACTGGTCAGGGG     TCTGTTAAGTACTAG 100 65
    NCgl1958 NONE
        rnhB NONE
    NCgl1956 2146097 .. 2146124 - -10.7    -4.386   TAAGGGTTGACAAAA        GACGCATTCGA TCAATC TCGAATACGTC         TTTTCAATAAGCAAT  91 162
    NCgl1955 NONE
    NCgl1954 NONE
    NCgl1953 NONE
    NCgl1952 2141657 .. 2141682 -  -6.9  -3.05384   TCCTTGGCCATCCAA         CCACTAAATTC CCTG GACTTCAGTGG          GGCGCAAAAATAGGT  54 103
    NCgl1950 2139973 .. 2140023 -   -17  -4.56597   CTGGCTGCCCAAAAA GCCCCCACGGCGATGAAATTTTAA AAG TCAAAGTTCCATTGTCGTGGGGGC TTTAAATTGGTCAGC 100 70
         tsf 2138883 .. 2138912 -   -15  -3.45945   TCCACGCAGAATGAA       GCCCCACGCACC TGAATC GATGCGCGGGGC        AACCTTCTAAAGTGT  93 113
    NCgl1948 2137930 .. 2137958 -  -8.2  -2.97771   TTTATAAGACTAAAT        GTATCAGGACTC GACCA GAGTACCGATAC        GTTCACCGCTGATGG  63 0
         frr 2137217 .. 2137253 -  -7.2  -4.78077   TGCAAGCAAAAGAAA    GCGTCGTTTCCCCGCC CAATC GACGTTGAAACGACGT    AATTCTTAAGCCATT  83 55
    NCgl1946 2136162 .. 2136196 - -25.2  -4.70659   TTTGACAGCCAAAAA     GGCGCTGAGGTGCACA CGT TATGCACCTCAGCGCC     TTTCAAGTTTTTTGA 100 61
    NCgl1944 2134393 .. 2134438 - -27.3  -2.78547   GCACCTCACCAACGA CAAAAGCCCGTTGTTTTCGCA TTTT TGCAAAAACAACGGGCTTTTG AGCTTTGAGGGCTTA 100 38
    NCgl1943 NONE
    NCgl1942 2131777 .. 2131821 - -27.5  -4.57569   CTAGTTTTTTAAAAA GAAAATGCGGGTGCTTCGAGA TTT TCTCGAAGCACCCGCATTTTT CTATTTCACGTGAGT 100 26
    NCgl1940 2129906 .. 2129918 -  -7.7  -3.32844   CTCCTTAGCTTACAA                GTTGG TTG CCAAC                CGGTTGATCAAAGCA  64 7
    NCgl1939 2128548 .. 2128576 -  -4.6   -4.3739   CATGCTCCTAGAAAA       GGAAGCCGCACAA AGGT CTGTGT-GCTTCC        GGACAACGTTCTGGG  67 115
    NCgl1938 2127302 .. 2127330 - -13.9   -5.1675   TTACCCATCAAAAAA        GCACCCGACTAAC CAA ACCAGTCGGGTGC        CTTAATTAACCAAAA 100 42
    NCgl1935 NONE
    NCgl1934 2123175 .. 2123188 -  -2.3  -2.76171   ATGGAGTGAAGATTA               GCAGC GTGC GCTGG                TGTGATCGGTTACCA  40 53
    NCgl1933 NONE
    NCgl1932 2120170 .. 2120190 -  -2.4  -3.53811   GGGATGCGTCGTAAA            GCGTCCAC GTCAA GTGGCTGC            ATGGCTGGTCGCGCT  47 191
    NCgl1926 2113790 .. 2113806 - -12.3  -2.52933   TTCCAACCCATGAAG              GCGGAGA TTG TCTCCGC              AGGTGAAACCTCAAC  78 80
    NCgl1925 2112542 .. 2112552 -  -5.4  -4.47551   AGGGAATCTAGAAAA                 GTTC CAC GAAC                 TCCTCGCTGCTGTCA  70 187
    NCgl1923 2110397 .. 2110413 -  -4.3    -4.386   CAAGTGTCTATAAAA              GGGAGGA AAC TACCCCC              ATTCTTAGGCGATCT  65 43
    NCgl1922 NONE
    NCgl1921 2108036 .. 2108059 -  -4.4  -4.36914   TCCGGCGGCACAAAA          CTGCCCACCA AAAG CGGCGAGCTG           CCCACCATGAAGGCG  66 352
    NCgl1919 2105734 .. 2105781 - -15.8  -4.82855   CACTAAACCCAAAAA CACTTCTGCCCCGGTTCAAGA AATTCGA TCTTGAACCGGGGCAGA-GCT TTATTGTTCAGAAGA 100 42
    NCgl1913 NONE
    NCgl1912 2097342 .. 2097364 -  -5.5  -4.13767   CTTGTGAGCCCAAAA           CCGGTACGA GATTT TCATGCCGG           TTCAAGCGACTTTTA  64 38
    NCgl1911 NONE
        infB 2093623 .. 2093679 - -10.2    -4.731   AAGGTAGGAACAAAA CAGGT-GTGCA-AAGGGGCTGGCCTTCC GTT GGAAAGCCAGCCCCACGTGCATGACCCC GGGCTAGTTATGCCC 100 55
    NCgl1909 NONE
    NCgl1908 2092041 .. 2092059 -  -7.4  -3.57792   GGACTCATGCTCAAA             GTCGTTGT TAG ACATCGAC             ATGCGCCGAGCTTCG  64 14
    NCgl1907 2090727 .. 2090738 -  -5.8  -2.84602   TGCAGTCCAGCAAAT                GTGG TTTG CCAC                 GCGCCGAAGCTAACG  52 35
    NCgl1906 NONE
    NCgl1905 2089072 .. 2089093 -  -7.2  -3.83998   TCATTGCAGACCAAA           GACGCCCC GAAAAA GGGGCCTC            TTGGTCTAATATTCA  69 147
    NCgl1903 2086894 .. 2086921 - -10.6  -3.33162   CACCCGATGTGACAA        GCTTGATGGCCGG TGA CCGGCC-TTAAGC        GCTGGGCTGGGTGTC  75 20
    NCgl1902 2085792 .. 2085807 -  -4.6  -3.30124   GTGTACTTTTCACAA              CTGCTG CGGA CCGCAG               TCGCAAAACCACCTT  52 94
    NCgl1901 2085372 .. 2085408 - -13.7  -4.44974   GGAAACGCGAGAAAA    CCCGCTTCCCCACCACT TTA AGAGGCAAGGAAACGGG    TTTAAAAGACTGGAA 100 50
    NCgl1900 2082849 .. 2082887 - -21.3  -5.07275   CTACAGATAGAAAAA   TGTGGCGCTAAAACCTC GCAAT AAGGTTTTAGCGCCACA   TTTATTTTTAGCCCG 100 67
    NCgl1898 2081184 .. 2081195 -  -5.8  -2.90496   CCGCTGCTGAAATGA                GCCT TTAC AGGC                 CTAGGTAATGCTCAA  52 18
    NCgl1897 NONE
        dapA NONE
    NCgl1895 2077054 .. 2077100 - -19.5  -3.89881   ATCAATGTGTAGAAA CG-CGTTGAGCCCGCGGCACCCA GGT TGGGTGCTGCGGGCTCG-CGACG TCGAAAAGCGAAATG 100 44
    NCgl1894 NONE
    NCgl1893 2072917 .. 2072953 -  -9.6  -4.56153   CCATGACAAAAAGAA    CCTCCGGTTCTT GGTTAGACAATTT AAGAACCGGAGG    TCTCCCCCACCCTTG  91 363
    NCgl1892 2071745 .. 2071776 - -22.4  -3.57144   CGTCGTATGGCTAAA      GGGCCAGCACCGAA ACTC CTCGGTGCTGGCCC       TTTATTTTAAGTAAT 100 45
    NCgl1889 NONE
    NCgl1888 2069989 .. 2070007 -  -8.2  -2.74263   AGTTTACCTGGAAAC             TTGAGTCA CTG CGACTCAA             TATGGTCAATCAGCA  61 12
    NCgl1887 2069563 .. 2069603 - -23.6  -3.74526   CTATGAAGCCAACAA  TGGGCGTCGAAAAGCAAT CTTTT ACTGCTTTTCGACGCCCA  CCCATGCGCTTAGAC 100 35
    NCgl1886 2068499 .. 2068530 - -14.5  -3.93383   TCAACACATAGCAAA      GGGGGCTCGTACT AACGAA AGTACGAGCCCCG       CTTTTAGTCTGCTGT 100 48
    NCgl1882 NONE
    NCgl1881 2065198 .. 2065210 -  -7.7  -2.84218   CACTGACTAAAACAG                CACTG CAG CAGTG                ACCCCTACTTACTTA  59 206
        recA 2063923 .. 2063968 -  -9.2  -4.72272   TTCGTTGACGAAAAA GCAGGAACAAGCCACATCA TGGTTTAAG TG-TGTGGATTGTCCCTGC TTTGTTAAAACTGGT 100 43
    NCgl1879 2063182 .. 2063193 -  -5.8  -3.28416   GAGCAGCCAGATCAA                GGTC TGGA GACC                 AAGGACAATGTCAAT  54 127
    NCgl1874 NONE
    NCgl1873 2057074 .. 2057104 - -13.4  -4.18018   GGCGGGCACGGAAAA       GCGGTTGACCAC TTGTATC GTGATCAACCGC       TTGAACTAGAACTTA 100 38
    NCgl1870 NONE
    NCgl1869 NONE
        dapF 2051805 .. 2051824 - -10.7  -2.72511   TGGATGCGCGTAAAG            CGGCCCA GAAACT TGGGCCG             AACTACAATCGCGAA  72 43
    NCgl1865 2048613 .. 2048643 -    -7  -2.80492   CACGAGCACTAATTA      TCGAC-TCCCAAG GGGGCT CTTGGGAAATCGA       CAGTTAGGCAGAGGT  57 29
    NCgl1864 2047266 .. 2047294 -  -9.5  -3.40705   ATACAGAAATGAACA        CGTCCCGCACG CGGAAAC CGTGCGGGCCA        AGCTGCATACTTTAG  73 48
    NCgl1863 2046655 .. 2046694 - -15.8  -5.38549   CCCAAATAAGAAAAA  TCCCCTACCCCAACGC GGATCAAA GCGTAGGGATAGGGGA   AATTCCGGGTGAATC 100 42
    NCgl1858 2039566 .. 2039595 - -15.9  -4.69664   TAGACCACGCAAAAA       GCCTCAAATTCCC ACAC AGGAATTTGAGGC        TTTTTAGCTCAACAG 100 45
    NCgl1854 NONE
    NCgl1853 2035225 .. 2035239 -  -2.8  -3.88291   GAGCAGCTGGAGAAA               CAGCTC AGT AAGCTA               CCCGCTGCGCGAGCC  54 214
    NCgl1851 2030201 .. 2030246 - -13.3  -4.93968   AGCTACAAGCAAAAA GCCCTTTCCATTGATGCACAC CAAC GTGAGATTCAAGGGAAAGGGC TTTATTGATTGCAGA 100 53
    NCgl1847 2023939 .. 2023954 -  -7.6  -3.91716   CCATGCTGCAAAGAA              GAAAGC TTAA GCTTTC               GGATCGGGGACGTGA  70 16
    NCgl1840 NONE
    NCgl1839 2016194 .. 2016226 - -15.8     -2.89   ATGCCCAGACAAGGA      TACCCTCAACACCT TGAGC AGATGTTGAGGGTA      TGGATATTGCAACAA 100 53
    NCgl1838 2015539 .. 2015574 - -10.6  -4.51196   CTCAAATGGAGAAAA    GAAAACCCTATGAC TTTTAGCT GTCACAGGGTTTCC     AATCAAATTAAGCGA 100 33
    NCgl1837 2014109 .. 2014142 - -19.7  -4.43844   CCAGTAGTTAGAAAA     GGCGCTCACCTCCAA AGCT TTGGAGGTGAGCGCT      TTCTTGTTCGACTCG 100 42
    NCgl1834 NONE
    NCgl1833 2009214 .. 2009241 - -11.3  -4.44667   CTCTCGAACAAGAAA        CCCCGTTTACC TCAACT GGTAGACGGGG         TTAGTTAATTTCCAA  91 61
    NCgl1832 2008491 .. 2008502 -  -5.8  -3.06261   TCTCAATGTCCAATA                CGGT GATC ACCG                 TCGAGCAAGACGCCG  52 396
    NCgl1830 NONE
    NCgl1829 2006764 .. 2006774 -  -3.2  -3.63627   GCGGGACAGCGCAAA                 GAGT TTA ACCC                 TACTCTGCGTTGGGG  53 25
    NCgl1828 2005358 .. 2005375 -  -3.4  -3.29511   CGGACGGTTGTACAA             GTATCG GGCTGG CGACAC              TTTTGTGCAGGTGAC  48 109
    NCgl1827 2003345 .. 2003366 - -12.9  -3.84719   AGCTCTAAACCTAAA           GCCCGCGGC TAAG GCTGCGGGC            TTCGGTGGAGGGCGG  93 58
    NCgl1824 2000470 .. 2000496 - -15.2   -4.4078   CCTCCCCAACCAAAA         GAGCCCTGGACC ATT AGTCCAAGGCTC         AATCGTTTAGAAAAG 100 47
    NCgl1817 1995688 .. 1995705 - -12.7   -4.0251   AGGACCACAACTAAA             CCCCCTG TAAA CAGGGGG              TTTTCGTCGTTTCAT 100 100
    NCgl1816 1994507 .. 1994521 -  -6.4  -3.74519   AAGAGCTGGATGAAA               GAGGAA ACG CTCCTC               TTTTCTACCCGAAAA  63 109
    NCgl1815 NONE
    NCgl1814 NONE
    NCgl1813 1991146 .. 1991180 -  -6.5  -3.28712   CTTCCGGGGTCACAA    CATCGTCGC-CACCCTA CAC TGGGGTGAGC-ACGACG    TGATCTCAATACTCC  59 31
    NCgl1812 1989793 .. 1989836 - -24.1   -3.0395   ATACAGGTGCGAACA CGACAAAGCCCTCCCCGGA ACTTAG TCCGAGAAGGGCTTTGTCG TGTTCTCAAATGCTG 100 60
    NCgl1811 1988669 .. 1988679 -  -5.4  -2.78384   TTGGTTGGCATGATA                 GGTA GGT TACC                 TTTCTGTCCCAGAAT  49 121
    NCgl1810 NONE
    NCgl1809 1988356 .. 1988366 -  -2.4   -4.1552   CACGTCGTCAACAAA                 CCAG AAG CGGG                 TCATAAGTCTTGCCT  57 26
    NCgl1808 NONE
    NCgl1807 1987248 .. 1987260 -  -4.7  -3.92075   ATGTGTACCTACAAA                GGGGC AAT GCCGC                GGGCTAAAACAACAT  59 269
    NCgl1806 1985371 .. 1985411 -  -7.7  -3.67597   CTTTCCAGTTAACAA CACCCAACAACAGCGC TAGAAAAAAT GC-CTGTGGTTGGGTG  TTTTTTTTGAAACTC  68 53
    NCgl1778 NONE
    NCgl1777 NONE
    NCgl1776 NONE
    NCgl1775 NONE
    NCgl1774 NONE
    NCgl1773 NONE
    NCgl1772 1959722 .. 1959756 -  -6.5  -3.28712   CTTCCGGGGTCACAA    CATCGTCGC-CACCCTA CAC TGGGGTGAGC-ACGACG    TGATCTCAATACTCC  59 31
    NCgl1771 1958371 .. 1958413 - -20.9   -3.0218   ACACACTTAGACACA GCAAAACCCTTCCC-GGAAG AAAA CTTCCCGAGAAGGGTTTTGC ACTCAACCAATCTGC 100 59
    NCgl1770 1956079 .. 1956119 - -13.4  -4.67353   TTAGGCATGCAAAAA GCAGCTCGCTCCG-GGGTA CGAA CACCCTCGAAACAAGCTGC  TTTAATTCTTAGCGC 100 106
    NCgl1769 NONE
    NCgl1768 1951573 .. 1951599 - -17.4  -5.25893   ACAGACATGAAAAAA         CAGGCTGCTGGA TCA TCCAACAGCCTG         CATCAAACTCCAGGT 100 42
    NCgl1767 1948966 .. 1948993 -   -15  -3.59738   CACTACACGTGCAAA        GCACCATCTCAA CACA TCGAGATGGTGC         TTATTTATTCACCAC  93 50
    NCgl1766 1947007 .. 1947056 -  -3.1  -3.86194   AATCCTGCTCAGAAA GGAACAAGAGAA-T-CAGCTTGT CGGAAT ACATGCCGCAATTCTCCTATTCC ATTCCTTATGTTAAC  54 36
    NCgl1765 NONE
    NCgl1764 NONE
    NCgl1763 NONE
    NCgl1762 1945458 .. 1945470 -  -6.3  -2.73441   CACCACTTTCTAAAT                TAGAG ATA CTCTA                TGCCACCTCACAGTA  53 147
    NCgl1761 1944554 .. 1944572 -  -6.7   -3.7278   CCACAAAAGCAAACA             CCGGATC CACGT GATCCGA             GAGCCGAGTACCGCT  63 58
    NCgl1756 1941610 .. 1941624 -  -2.8  -5.14965   ATGTTTACTAAAAAA               CTCCAA ATT TCGGAA               TGAGCGCCAAGAATC  74 130
    NCgl1752 1938309 .. 1938326 -  -2.6  -3.93383   GCAACACAGATTAAA             GCACTC GATATT GAGAGC              TTTTACAGCTGACCA  54 227
    NCgl1751 1937356 .. 1937374 -  -7.4  -4.29929   ATCAAATTGAAGAAA             TCCTCGAC ATT GTCGATGA             AGCGCGGCGAGATCG  77 134
    NCgl1748 1934823 .. 1934876 -   -22  -2.87211   ACTGCCCTTTAGAGA TGCCACTGCATGTCACTCCACTAC GGCAAG ATAGTGGAGTGACATGCAGTGGTT TTTAGCTGAGATTTC 100 117
    NCgl1747 1933405 .. 1933440 -  -9.8   -3.0806   CTGAAATTGTGAACA    GGTTATGCTCCAG-CGC TCT GCTTCTGGAGCATAACT    CACCATCTGAGGGAG  69 104
    NCgl1746 1932320 .. 1932332 -  -3.5  -3.05596   TATCCTCTCATTCAA                TTTTT TCT AAAAA                CTCGCCAATGGGGGT  45 63
    NCgl1745 1931943 .. 1931955 -  -4.8  -4.16681   AACACTACGCCAAAA                TGGG CTTTT CCCA                ATCAACGTAGGGCGG  64 2
    NCgl1744 NONE
    NCgl1743 NONE
    NCgl1742 1928932 .. 1928980 - -19.9   -4.3534   TCGTAACGACCAAAA GCACCGAGAACAGATGCAACT CAAGCCC ATTTACATCTGTTCTCGGTGC ACTCGTATTTATAGC 100 101
    NCgl1739 1926857 .. 1926890 - -16.9  -3.07013   TACGTCCTTAATATA     TACAGCAGTCGTGGT GTGG ACCATGACTGCTGTA      GAAGTCTCCCCCTGC 100 377
    NCgl1738 1926196 .. 1926225 - -13.7  -4.74706   CTCAAGACGTAAAAA       CCACCCTGTACACC ATC AG-GTACAGGGTGG       TTAAAGCGGGGTGCT 100 56
    NCgl1737 1921497 .. 1921534 - -17.9  -3.23183   TCAGACAAGAGCTAA   CACAACGACCGCAGAGA TCCC TCTCCACGGTCATTGTG    TTTTACACGCTATTT 100 35
    NCgl1736 1920171 .. 1920187 -  -3.1  -3.16191   TGACACCCCTATTAA              TAAACTT TCT AAATTTA              TGGGCAACGCTGCTA  45 182
    NCgl1735 1919165 .. 1919191 -  -6.6  -2.62792   AGCCACGTGAAACAC         TCCAGCGGAAAG TTC CTTTCCTCTAAA         CGGGGTGCCTTTTTT  53 477
    NCgl1734 NONE
    NCgl1733 1917210 .. 1917247 - -17.9  -2.83403   CCTGCCCGATTAAAG   GCTCAGTGGCCAATCAGC TTA GCTGATTGGCCACTG-GA   ATTGGGGCAAGCACT 100 104
    NCgl1730 1914484 .. 1914532 - -22.8  -3.88731   GAAGAGTATATTAAA GGCATAAAGAATCCCCATACAC TTTGC GTGTATGGGGATTCTTTACGTC ATCAACTAATCAAAT 100 215
    NCgl1729 1913922 .. 1913949 - -12.8    -5.186   CAAAACATACAAAAA        GCACACCCTCAG ACAT CTGAGAATGTGC         TTTTTGTGCGGTGCT 100 46
    NCgl1728 NONE
    NCgl1727 1910573 .. 1910611 -  -9.5  -5.00895   GTTATTACACAAAAA  CGGGGTGCACAAGC-GCC AACC AGCAGCTCGCACGCCCCG   TCACACCAACCCAGC 100 53
    NCgl1726 NONE
    NCgl1725 1908732 .. 1908766 - -18.8  -4.91977   TATTAAAAGACAAAA     CCCCCAATAGCTAGTC ACC AACTAACTATTGGGGG     TTGCCCCAGAAACTT 100 41
    NCgl1724 1907961 .. 1907985 -  -4.4  -2.71144   CAGGCGTGGTAACTA         GCTAGTTGCGAG CTG CT-GCAAC-AGC         GTCGTTGAGGGCGTC  44 2
    NCgl1723 1906628 .. 1906639 -  -2.2   -3.0264   AAATCGGCGCCAACA                GCAC AAAC ATGC                 TTAAAGTAGCGCCGA  42 47
    NCgl1722 1905907 .. 1905946 -  -9.3  -3.50853   TTTCTTTAACTACAA  CAACAGCGCCCCCACCA AAAAAA CGGTAACGACGCTGTTG   CTTCTCTTGATGCCT  71 49
    NCgl1721 1903058 .. 1903090 -  -7.1  -4.84642   TTTAAATTAATAAAA      GAACACTTCGACTTA ATT CATATCAAAGTGTTC      TTTTTTTTTAATCAA  85 45
    NCgl1720 1901955 .. 1901985 - -14.1    -4.053   ATGATCTGAGACAAA       CACCCCAACAATC AAAAA GTTTGTTGGGGTG       TGGTGTATTGCGCCT 100 42
    NCgl1719 1901014 .. 1901054 - -19.9  -4.89966   ATAGCTAAAAATAAA  CAACAACCCCGCTCCCAGC ACA GCTGAAAACGGGGTTGTTA  TAAAGCGCTTACGCT 100 34
    NCgl1718 NONE
    NCgl1717 1899189 .. 1899205 -  -2.4  -3.24122   AAAAAGTTAATTGAA              TTTAAT AATTA ATTAAA              TACTACACTTTATTA  43 50
    NCgl1716 1897277 .. 1897325 - -17.9  -4.14739   CTACGTATTCGAAAA CTATTAAAGTCGCGTAATTAATA TAA CACTAATTACGCGACTTTAATAT TGAGTTTCTTTATGT 100 71
    NCgl1715 1894667 .. 1894698 - -19.6  -4.03234   TTTTTTCTATACAAA      TGCCCGCCACACAA TCAC TTATGTGGCGGGCA       TCAACCCAATCGCCT 100 63
    NCgl1714 1893355 .. 1893380 -  -4.7  -4.32201   GCAATTAACCTAAAA         GTATGCGCTTG TCAC CAAACGCACAG          GGCCTTAGTTACCCT  67 30
    NCgl1713 NONE
    NCgl1712 1890012 .. 1890039 -  -4.2  -3.56844   TGTATCAATGAAACA        GTTTCTTGCAACT TTA AGCTGCAAG-AGC        GTAGTTTTTCGCTAC  52 11
    NCgl1711 NONE
    NCgl1710 1887639 .. 1887669 - -20.6  -5.60689   CCACACAACAAAAAA       CAACCCCCTAAGGA TAA TCCTCAGGGGGTTG       TTCTGTTTCGACTCA 100 41
    NCgl1707 NONE
    NCgl1706 1882409 .. 1882453 - -10.3   -5.1861   GCCACCACCAAAAAA CATACAAACACCGCTGTTGA TTACGT TCAACAGCGGTGTTTTT-TA TCGCTCACGACACTT 100 39
    NCgl1702 NONE
    NCgl1701 NONE
    NCgl1700 NONE
    NCgl1699 1868592 .. 1868643 - -21.2  -3.65902   CTGATGCCATGTAAA TAACCCCCGTATCAAGATC-ACTGC CAC ACAGCAGCTCTTGATACGGGGGTTA TTTTTTTGCTCAACA 100 50
    NCgl1682 1850420 .. 1850446 - -12.4  -5.37345   TCTAAGCACAAAAAA         CAGCCATCAACA TAA CGTTAATGGCTG         TTTTTTTAACCCTCT 100 50
    NCgl1676 1846233 .. 1846261 - -13.9  -3.63627   CCGGCATAGCGTAAA        CCCCCACTGAG CAACAAT CTCAGCGGGGG        CGATCATGAATTAAT  95 94
    NCgl1668 1834071 .. 1834108 -   -20   -4.8269   CATAAGCACCAAAAA   CAACCCCCAACAGCCT CTACAC AGGCAGTTGGGGGTTG    TTGCTATGTTTGTGG 100 63
    NCgl1665 1829502 .. 1829521 -  -7.2   -4.4267   TGGGAAAACGCAAAA            CCGTATAC ACGT ATATACGG             CTGAAATCGGCAAAA  76 189
    NCgl1664 NONE
    NCgl1662 1825663 .. 1825674 -    -3  -3.12505   ATCGTACAGGGAAGA                TAAG TCGC CTTA                 TTGATATCGCAGCCC  45 99
    NCgl1661 1824946 .. 1824985 - -12.2  -5.29782   CACATCCACAAAAAA  TAACCCTCGTAGTAGCTT AAAC AAGCTGCTGCGGGGGTTA   TTTTTTTACTTTTAC 100 215
    NCgl1658 1819644 .. 1819687 - -14.8  -3.19463   TCCACTACCGATTAA GGCGATTGGGTACCGGAATTC CAG AAAGTC-GGTACCCAATCACC TTAATCGGTTTCTTA  91 516
    NCgl1634 1802116 .. 1802151 - -16.2  -2.60763   CCCACACCGCATAAC    CCCCCTGCATAGGCTGA TGT CCAGCCTGTGC-GGGGG    TTATTTTTTCAACTG 100 26
    NCgl1629 1797682 .. 1797698 - -12.3  -3.99374   TGTGATTAACAAGAA              TGCCACC ACC GGTGGCA              CGGCACACACTGTTC  90 347
    NCgl1622 1790291 .. 1790338 - -16.6  -4.46212   GGTGTCAGGACAAAA GCCAAAACCCTTAACCTGATAT AGGT ATAACAGGTTAAGGGTTTTTAC GCAGATGAGAACTGT 100 145
    NCgl1618 NONE
    NCgl1617 1785664 .. 1785686 - -12.2  -5.50313   CAGAAAACTAAAAAA           CCTTTAAGAA AAT TTCTTAAAGG           TTTTTCTTCATGCTG 100 68
    NCgl1616 1782821 .. 1782849 - -20.5  -3.66896   GGCACACATACACAA        CAACCCCTAGAGA ATA TCTCTAGGGGTTG        TGTTCCGACTTTAAT 100 67
    NCgl1614 1780909 .. 1780948 - -22.4  -5.00895   TGCAGGAGACAAAAA  GAAACCCCGCGACTGA GAGTTAGA TCAGTCGCGGGGTTTC   CCGAATATAAACAAT 100 93
    NCgl1613 1780409 .. 1780421 -  -5.5  -4.12599   AACAAGCCCTTAAAA                CACGC CTA ACGTG                CACTTAAGCAGGCAG  64 108
    NCgl1612 NONE
    NCgl1611 1778048 .. 1778094 - -28.6  -4.13767   TTCTCTAGTTTAAAA TACCTAGTTCTTAGATGAAGTT TGA AACTTCATCTAAGAACTAGGTA TTAATTACTTGCGTG 100 30
    NCgl1610 1774431 .. 1774447 -  -2.3  -3.73995   CCTGCGACAAAAAAC              TTCTTCA TGG TGAATAA              ACCCTCTTATTTCTG  50 32
    NCgl1609 NONE
    NCgl1608 1772611 .. 1772627 -  -6.5  -2.80991   AGTTAAAGAAACTCA              CAGCCGG TGG CCAACTG              TCGTTCCACATCCTA  54 53
    NCgl1607 NONE
    NCgl1606 NONE
    NCgl1605 NONE
    NCgl1604 NONE
    NCgl1603 NONE
    NCgl1602 1766452 .. 1766473 - -14.5  -3.59252   GTGGATTAAACAACA           GCCTCCTTC ACAT GAAGGAGGC            TTTTTTACATTTAAG  93 36
    NCgl1600 1764818 .. 1764836 -    -6  -3.09202   AGAGATAGCTCAATA             CACCAC CAAATGT GTGGTG             CGCCGTGTGAAAATT  53 201
    NCgl1599 1763915 .. 1763970 - -18.5  -2.72471   TTTTTAGCACACAAT TGCGATCACCCCGCTATCCTCTGC GTTTTAGCT GCAG-GGATAGCGGGGTGAACGGA GTGCGGAAAATACGA 100 42
        ruvC NONE
        ruvA NONE
    NCgl1596 1761397 .. 1761421 -  -4.9  -3.11768   CCAGACCATGGAACA          TCCTGGCCACC TAA GGTGGCTAATA          ATCGCCGATGGTGCC  50 20
    NCgl1595 1760945 .. 1760986 -  -5.1  -4.18367   GAGTAGATATATAAA CAGCACCCTTGCCCACA GAAAGTAA TGAGCAAAAGGGTGCTG  AATTATTATTAATTT  66 41
    NCgl1594 NONE
    NCgl1593 1757538 .. 1757562 - -11.5  -5.96219   GACGCACAAAAAAAA          TCCCGCAGA ACGCGAG TCTGCGGGA          TTTTTCTTCGTTCTC 100 49
    NCgl1592 NONE
    NCgl1591 NONE
    NCgl1590 1752552 .. 1752590 - -30.6  -3.84246   GCGTTAATCACCAAA   GCCTTGGGCTTCAACCAC ACG GTGGTTGAAGCCCAAGGC   TTTTTCACAATCTAA 100 47
    NCgl1586 NONE
        hisS 1747941 .. 1747967 - -11.6  -4.43012   AGCCTAATAGGAAAA         CCGCCAACCCAC ATC GTGAATTGACGG         TTTTTTACTTATGAA  93 45
    NCgl1584 1746170 .. 1746211 -  -5.2  -3.86252   GCTGACCAAATATAA GGAAACGTCCCTTGGTGGTT TGGC AACCACCTTGGG-C-TTCCC GGTGTCGATGACGGA  61 44
    NCgl1577 NONE
    NCgl1576 NONE
    NCgl1575 1735869 .. 1735883 -  -3.4  -3.62096   TCGCAGCAGCGCAAA               GACGCG TTC CTCGCC               GGCTACAACACCGGC  51 143
    NCgl1573 1732944 .. 1732972 - -12.6  -4.58424   GAGCACCATAGAAAA       TGGGGGTGA-GTT AGAT AACATCACCCCCA        TTTCATTCTTAATTA 100 38
    NCgl1572 NONE
    NCgl1571 NONE
    NCgl1570 1727324 .. 1727354 - -16.9  -3.28785   TTCTAAAACATGCAA       TGCCGGGGTTCTC GTCGT GAGAACCCCGGCG       TTATTTTTTAGGGCC 100 53
    NCgl1569 NONE
    NCgl1568 NONE
    NCgl1567 NONE
    NCgl1563 NONE
    NCgl1562 1720955 .. 1720978 -  -4.6  -4.08064   AAGGGCTTTTTAAAA          TTGCTTTTCG ACGT CAAAAAGCGA           CATAACTGCAGGCAC  62 15
    NCgl1561 NONE
        aroK 1719068 .. 1719098 - -10.5  -4.33153   TGTAATAGGAAGAAA      CCGGGCAGCCCAAT GTTA ATCAGG-TGCCCGG       TTTAATTAATCGATT  90 31
        aroB 1717887 .. 1717897 -  -5.4  -2.60032   CTCTCCTTAAAAATT                 CACT GAA AGTG                 GGTAACTTCTAGTCC  48 63
    NCgl1558 NONE
    NCgl1557 NONE
        nusB 1715315 .. 1715361 - -20.2  -3.28791   AGTCCCCTCTCACAA CGAAGCGCCACCCACCCCTAAA TTT CTCCAGGGTGGGTGGCGCTTGG TGTTAGCCAGAAAAG 100 43
    NCgl1551 NONE
        pyrB 1710389 .. 1710410 -  -4.3  -2.57344   TACCTTTTCTAGAAT           TTCGCGATC AGAT GGTCGCGAT            TAGATAGTCGCGTCA  44 25
        pyrC 1708969 .. 1708983 -  -7.2  -2.55015   AGTTTATTCAATTCA               TTGCAT TAT ATGCAA               TGTGGCGCGTGCATA  56 56
    NCgl1548 NONE
        carB NONE
        pyrF 1703467 .. 1703492 -  -3.3   -4.1585   GCAGAACCCCTAAAA         GCTAAACCTGCA GGT CACAGGCTT-GC         AATTAAGGGCCGTTT  60 47
    NCgl1545 NONE
    NCgl1544 NONE
    NCgl1543 1701958 .. 1702005 - -10.9  -4.56775   ACCTGCCGCCAAAAA TGCAAAA--CACCCACCGCAAGT GACA ACTCGCGGTAGGTGATTTTTACA ACTGTGTGAAGTTAT 100 49
    NCgl1542 1700456 .. 1700471 -  -3.3  -3.56985   TACAAAAAACCAATA              TAGAC CAAGCT GTCTA               AAACTGCAATGTCAG  50 59
    NCgl1541 NONE
    NCgl1540 NONE
         def 1696437 .. 1696451 -  -2.7  -3.23708   TTCCGGCAAAAACTA               GGCGC ATGAA GTGCC               CTTTCCACTCATTAT  45 37
    NCgl1538 NONE
    NCgl1537 NONE
    NCgl1536 NONE
    NCgl1535 NONE
    NCgl1534 NONE
    NCgl1533 NONE
        ribH NONE
    NCgl1531 NONE
    NCgl1530 NONE
    NCgl1529 NONE
    NCgl1528 NONE
    NCgl1527 1683835 .. 1683857 -  -7.1  -4.42062   TAGCGGGGAAACAAA           GATTTCGCA GCAGA TGCAAAATC           ATACAGACACATTCA  76 282
    NCgl1526 1682532 .. 1682565 - -24.7  -4.74917   ATTAAAGACACAAAA     TAGCCCGGGGTGCGC CGAG GCACACCCCGGGCTA      TTGGGATGACACATC 100 81
    NCgl1525 NONE
    NCgl1524 1680199 .. 1680230 - -13.8  -5.39721   GCATGAGATAAAAAA      TCACCCAGCAAAAC AGGT GTTTAGCTGGGCGA       TTGATTTCGATGGCT 100 124
    NCgl1523 1677310 .. 1677334 -  -6.4  -2.57132   TTGCCGTTTGAGAAC          CCAGGTGAAC CTTAT GCCCACCTGA          TTTCGAATAACTTTA  52 75
    NCgl1522 1677001 .. 1677027 - -12.3  -5.28315   ACAAAACCCAAAAAA         GCGGCTCCCCT ATGAA AAGGGAACCGC         TCTTTTTAAGCTCGT 100 44
    NCgl1521 NONE
    NCgl1520 NONE
    NCgl1519 1673231 .. 1673248 -  -7.7  -4.13945   ACCCCTACCCGAAAA             TTCCGGA CCCG CCCGGAA              CCGGGATCAGGACAT  75 40
    NCgl1517 1671162 .. 1671215 - -21.2  -4.31737   AAAAGCACTAACAAA CTAATCCGGGTGCGAACCTTCATC TGAATC GATGGAGGTTCGCACCCGGATTTT TGGCTCAGCGTTAGA 100 80
    NCgl1511 1662569 .. 1662605 - -13.8  -4.92363   AAACACGCATAAAAA    GATCCTGGTTAGCCTC GCGGT GAGGTTAGCCAGGATC    TTTTCGTCGAAAAGC 100 47
    NCgl1504 NONE
    NCgl1503 NONE
    NCgl1502 NONE
    NCgl1501 NONE
    NCgl1500 NONE
    NCgl1499 NONE
    NCgl1498 1647154 .. 1647188 -   -20  -3.75657   CCAAATATGCAACAA     CCCCGTGTCGCACAGG AAA CCTGTGTGGCACGGGG     TGGCGTCGATAAGCA 100 46
    NCgl1495 1644249 .. 1644261 -  -6.9  -2.58714   GTCGACACCAATGCA                GCCGG CCT CCAGC                CACGACAGGTTGAAC  53 79
    NCgl1494 NONE
    NCgl1493 1640948 .. 1640973 - -14.8  -3.39018   CCAGCAGCTGAAATA         GCCCGCATGA TGAAAT TCATGCGGGC          AACTTGCGGGCGGCT  95 95
    NCgl1489 1636020 .. 1636032 -  -5.5  -2.72991   CGATACTTCGAAGTA                TCCGC GCT GCGAA                AAGAACTCTTCACCA  47 234
    NCgl1485 1630248 .. 1630264 -  -4.3  -2.87344   GATTGGTCGCACACA              CCCCGAA GAT TCCGGCG              CCACCACAGTGTTGC  46 425
    NCgl1481 1625259 .. 1625292 - -13.9  -4.84914   AGTTACATAACAAAA     GGCCAGAGCGTGCAA GGTT TTGCATGTTCTGGCC      TGCATGAATGGCTGA 100 158
    NCgl1480 1623029 .. 1623048 -  -2.8  -4.11623   TAGGAGGAAACTAAA            TGAG-GCGT ACC ACGCTCTCG            GTCATTCCGCTCCAG  56 1
    NCgl1479 1621630 .. 1621658 -  -4.4  -2.79501   CAGATTTTTACGACA        CCCCGGGGCTTC CCTAT GCAGTCCCAGAG        AGGTCGGCGAAGCTT  45 205
    NCgl1477 1620151 .. 1620172 -  -4.3  -4.65895   CTCGCCACGCAAAAA           CACACCCGA AAAA TCAGGCGAG            GACGTCCTCTTTACT  68 17
    NCgl1476 NONE
    NCgl1475 1618276 .. 1618302 - -16.7  -4.18674   TTTAGACACAAATAA         GGCGGGAAACA TCTAG TGTTTCCCGCC         TTTTCTTATGCCTGA 100 41
    NCgl1472 1614452 .. 1614462 -  -3.2  -3.09834   GACGTCATGATTTAA                 GCTC CCA AAGC                 ATCTAGCAGGTCAGC  46 11
    NCgl1471 NONE
    NCgl1470 1611067 .. 1611105 - -11.9  -4.66833   CCGGAAGCGCAAAAA   TCTACCACAGACTGC AAGTTTTCA GCATTCTGTGGTAGA   TTTTCGCATATTTGT 100 67
    NCgl1468 NONE
    NCgl1467 NONE
    NCgl1466 NONE
    NCgl1465 1604774 .. 1604816 - -20.7  -3.94409   CAGATCACCTAGAAA CGCCAAAGGCCCCGCAAGT ATCAA ACCTGCGGGGCCTTTGAGG TACCTGTTTCCTATT 100 36
    NCgl1462 1601814 .. 1601867 - -22.7  -2.61872   AAGAACTAAACAGAC CAAACACACGTGCCAGGATCTTGCTG AAA CAGCG-GATCTTGGCACGTGTGTCTG TCTTTTGTCTGTTCT 100 86
        uppP 1597698 .. 1597720 -  -6.3  -5.42514   CCACAAACCAAAAAA          TCCGCCAACA CGAA TGC-GGCGGA           TTTTTAAGATGTACA  93 47
        cysS NONE
    NCgl1456 1595791 .. 1595820 - -14.3  -4.64334   AATCCTCCAACAAAA       GCGCCATCCCAGC CTCA ACCGGAATGGCGC        TAAAAAACTTCTACT 100 46
    NCgl1452 1591856 .. 1591873 -  -6.3  -3.72695   ATCCCTGTCATGAAA             GCATTCT GGAA AGAACGC              ATCGCTGCATTAGTT  60 90
    NCgl1450 NONE
    NCgl1449 NONE
        hisE NONE
        hisG 1585557 .. 1585573 -  -4.4  -3.04461   TACGTACTTGTAAGA              GGCAGT GTGGA ACTACC              CACTACATTTTCGGG  47 52
    NCgl1446 1583847 .. 1583890 - -17.7   -5.1675   TCACCCACGAAAAAA CCTGGGCAACCAGG-TGAGA TGAAC TCTCAACCTAATTGCCCAGG TATCAGACGAGATCT 100 45
    NCgl1445 1582139 .. 1582178 - -20.1  -3.65351   TTAGCTTCATCGAAA  CACCCGCACTTGCCGGC TATAAC GCCAGGAAGTGCGGGTG   TTTTGCTCTTGATGA 100 117
    NCgl1442 NONE
    NCgl1441 1578494 .. 1578550 -  -3.9  -3.10579   TCGCTAAAAGAATTA GAGGGCG--AAGAATCAG-TTGGTGAAC TCAT GGTCACCACTCTAACCCTTTACGCCCTC CAACTAGGTCTTTTT  48 39
    NCgl1440 NONE
    NCgl1439 1575388 .. 1575411 -  -4.6  -2.72049   GACATCCCCTAACCA          CCTATTCAGG GTAC CCTAAATAGC           TTGGATGGCCGTGAG  46 17
    NCgl1438 NONE
    NCgl1437 NONE
    NCgl1436 NONE
    NCgl1435 NONE
        tatA 1570995 .. 1571033 -  -7.4   -2.7035   TTTATGTACAGACTA   CGACGCACCGCAACAA AAGGTAG CTGTTACGGTGCGATG   ACTTTATTTTTTAGA  56 57
    NCgl1433 NONE
    NCgl1432 1567006 .. 1567041 -  -5.4  -2.85784   GAATCCAATCAATGA    TCTCTGACCCCGGTG GATTTAA CACCGGGGTC-GCCA    CTGCCGCATCCCTTA  49 98
    NCgl1430 NONE
    NCgl1429 1564229 .. 1564249 -  -5.3  -3.14344   TACGGGCGCCATGAA            CCCCGGCGT TGA ACACCAGGC            AACTAGATGCAGTGT  52 338
    NCgl1428 NONE
    NCgl1426 1560182 .. 1560238 -  -8.2  -3.53811   TCTAGTTTCCTCAAA CGTGCATTTGAGACCAAACGCAATACTC GAT GAGAGCTGC-TT-GGTCTGAAACGCACG TTTCTGGGGTCAGGT  69 221
    NCgl1425 NONE
    NCgl1424 NONE
    NCgl1423 1556939 .. 1556984 - -17.7  -3.93369   CTAAGCCCAATCAAA CCACACTGCCCACGGACCTCAA CAA TCG-GTTCCGTGGGCAGTGTGC TTTGGTTTCACTAAC 100 52
    NCgl1421 NONE
    NCgl1420 1555054 .. 1555077 -  -3.8  -3.00476   AGTCTGAACCACAGA          GCTGGGATCA TCCG TGATGCCATC           ATGGTTTATTTCTCC  47 31
    NCgl1419 1554832 .. 1554868 - -19.6  -5.38054   CTGCATAAACAAAAA    CTCCCCACTACCGCCT GACTA AGGCGATAATGGGGAG    TTTGAAACTCACAGG 100 45
    NCgl1418 1554031 .. 1554062 -  -8.7  -2.78996   TAGTTGCAGGGAAAT      TTCTCACCTTGCC AAAGGA GGCCAGGTGAGAT       TCCCTTAAGCAGGTT  62 30
    NCgl1412 1547919 .. 1547947 - -15.4  -4.72486   TAGAAATTGGAAAAA        GTGCTGCTCACA GGATT TGCGAGCAGCAC        TTTCACGGGTGAAAA 100 42
    NCgl1411 1546146 .. 1546192 - -10.8  -2.91681   TTTGAAGGCCAGATA CGCGAAGCGGCGGCAGATGGC TTTGAT GCCGTCTACCGCCGCAT-GTG GGTGTATCACTACGC  68 137
    NCgl1409 1543092 .. 1543122 - -15.5  -5.32944   GGCAGAATCAAAAAA       GCGTGACTCCCGA GAATG TGGGGAGTCACGC       TTTTTAACTACGCAG 100 54
    NCgl1408 1541662 .. 1541674 -  -9.1  -3.12351   GCCCTCCACACCCAA                TGCGG GTG CCGCA                TCTGGTTTGGTCGCA  67 467
    NCgl1407 1539760 .. 1539803 - -27.6  -4.13014   CCCACAGCTGCAAAA GCGCGCCGGGCCATCTCC TAATTGAC AGAGATGGCCCGGCGCGC AGTGAGATCAGGTTT 100 39
    NCgl1406 NONE
    NCgl1405 NONE
    NCgl1404 NONE
    NCgl1403 NONE
    NCgl1402 NONE
    NCgl1401 1534023 .. 1534040 -  -5.5  -3.31334   GCAAAGAGAACGCAA             CGCTGGA ACGC TCGAGCG              CTTGTGGACCACGAA  53 511
    NCgl1396 1530280 .. 1530309 - -14.4  -4.63527   GCAGCACGCGAAAAA       CCCCTCACAATC TAAGGT GACTGTGAGGGG        TTTTGGCGTTGTGTT 100 54
    NCgl1394 NONE
    NCgl1393 NONE
    NCgl1392 NONE
    NCgl1391 1524529 .. 1524539 -  -3.2  -4.08767   TGTATTCCCCGAAAA                 TCCG GAC CAGA                 AACCTACATTGACAA  58 51
    NCgl1390 1522995 .. 1523031 - -12.5   -4.4267   TGCGAAAATCCAAAA    CTCCCATTTTGACAA GTGTTCA TTGTCCAAATGGGAG    TTTTTTCAGCGGTCG  95 43
    NCgl1389 1522364 .. 1522420 -   -19  -3.74872   ACTCAGCGCAGTAAA TCT-TCAAGCCCGTGCACCGTAGGTCTC TCC GA-ACCTATGGCGCACGGGCTTGATAGC TTTTGTGGCTATTGT 100 34
    NCgl1383 NONE
    NCgl1382 1515189 .. 1515218 -  -8.6  -4.76423   GACAAATAGAGAAAA       CCTAGGGGAGAA AATACA TCCTCACCTAGG        CTAATTGTCGGACTA  88 212
    NCgl1381 1514890 .. 1514946 -   -14  -3.63515   TTTGACGCGCAAGAA CTGCAGATCGAGACCAAAGAGA GGTAGATTTTTGA GGTCTTTGGTCTCGATCTGCAG TCTTTGATTTTGCCC  95 50
    NCgl1380 1512476 .. 1512501 -  -6.1  -3.15544   CCCCACGGCGATTAA         CCCCCACGA GCCCTCCA CCGTGGGAG          GCGCCGTTGAAGGAT  52 501
    NCgl1376 NONE
    NCgl1375 1507337 .. 1507384 -  -4.9  -3.30124   TGCCATGTTTTATAA GTTCCTTGAATCTGGAGTGCTG GTCTT CGAC-CACCATACTCAAGGAAC TTGACCAGAAAGCTT  52 43
    NCgl1374 1506596 .. 1506635 -   -21  -4.08216   TGATTTTCCCTAAAA  GCACTTATCCCCACGT TGAAAATG ACGTGGGGATAAGTGC   TTTTTGTTCAAAAGA 100 49
    NCgl1368 1500772 .. 1500808 -  -3.8  -4.56597   TGGTTTGCTGAAAAA   TGGATGAC-C-TCGCAGT TTA ACTGCGTTGTGTCATCTA   CGGCATGGAAAGGCT  68 125
    NCgl1365 1496522 .. 1496533 -  -7.2  -2.60075   TTTTTCTCAACCAAC                GCGG CGGT CCGC                 TATCTCGGCAATCTG  54 284
    NCgl1353 1477861 .. 1477909 - -32.1  -4.08767   CTGACTTCTGGAAAA CCAAAAGGAGGGGTGAGCACCAA ATT CTGGTGCTCACCCCTCCTTTTAG CAATTAATCCCTCGT 100 42
    NCgl1333 1455257 .. 1455302 -  -5.4  -2.75064   TGCTGCACCGAAGGA TGTT-CACCTCTTCGACGGTC TTGAT GGCCGTCGAATCGGTGCAACG GTTCTAGCTCCAGCC  47 70
    NCgl1327 1448637 .. 1448651 -  -6.4  -3.41002   ACAAGATTTAAGGAA               GTACCA CCG TGGCAC               GTGTCAAGCGGTCCG  56 490
    NCgl1323 1444829 .. 1444845 -  -7.9  -3.31144   TGGTCAGCGCTACAA              CCGCGAG ACC CTCGAGG              TGAAGTACAAGGGCA  59 500
    NCgl1321 1441786 .. 1441799 -  -2.3  -4.36914   GCCTGGTTGAGAAAA               GCGCT TACC AGCGA                CGCTCCCACCAGATT  61 16
    NCgl1320 1440603 .. 1440642 - -20.9  -4.60255   ACAATGGGTGAAAAA  CCGCCACGTTA-CCCCGG CAATT CCAGGGATAACGTGGCGG  AAATTTTTTCTCAAT 100 55
    NCgl1319 1437744 .. 1437757 -  -2.3  -3.85817   AGCTCCTGGCAGAAA               GCGGC ATTG ACCAC                GCGCTGCTGCGCAAT  52 477
    NCgl1317 1436789 .. 1436838 - -15.2   -4.5187   GCTAAAAAAACCAAA CCAAAACCGGTGTTTCCCTC CTTTTGCATT GAGGGGAACACCGGTTTTGT GTTTCTCGAGGAAAG 100 53
    NCgl1312 NONE
    NCgl1311 NONE
    NCgl1310 NONE
    NCgl1309 1428161 .. 1428201 - -17.6  -4.45083   GCGATATCCACAAAA  GGAGGGCGTACCCTCACC AATCA GGTGCGGATACGCCCTCT  AACAACCTTGTGAAC 100 45
    NCgl1308 1427349 .. 1427362 -  -2.4  -3.62522   CAATGCCGTGAAGAA               CTGA ACTAGG TCAG                TCTTAAGAAATCACC  50 36
    NCgl1303 1419658 .. 1419686 -  -8.9  -2.94695   CGATGAGCAACTACA        GCAAATCGATGCC CTC AACACCGATCTGC        GCGGTGGCCCAGAAC  62 407
    NCgl1300 1416390 .. 1416436 -  -2.3  -3.47617   ACGCGAAATGGATAA CGCCATCA--AGCTGTCCGTTCC TTT GGAAGTTTCAGCTGGTGATGGCG TTAACTGGGATGCTG  47 48
    NCgl1298 1412458 .. 1412471 -  -2.4  -3.22298   CTTACCTATTACGAA               GATC TCTGAG GATC                GATTCGAGCGTTCTG  43 177
    NCgl1296 NONE
    NCgl1295 1411049 .. 1411089 - -12.8   -4.2717   ATTATGGGATGAAAA CCGCCATGACCTCTAGA GGAAAATG TC-AGAGGTCATGGCAG  CTAAGGAATGGATCT 100 52
    NCgl1294 1410032 .. 1410052 -  -8.3  -3.96892   AATCTTGATGATAAA            CCTCAGG GATTGCT CCTGAGG            CAATTGGATTAGGAA  76 34
    NCgl1293 1409254 .. 1409269 -  -3.2  -3.27408   GCGTACCGAAAGAGA              GGTCAC GTCC GTGAGC               CGCGCCGTGTCTTGA  48 181
    NCgl1291 NONE
    NCgl1290 1406906 .. 1406916 -  -4.6   -3.5393   ACCACGCTCCTCAAA                 CACC GCA GGCG                 CAAGATATTTACACC  55 273
    NCgl1289 NONE
    NCgl1288 NONE
    NCgl1287 1404370 .. 1404381 -  -3.6  -4.10791   AACACCCATAAATAA                GGGC CAGA ACCC                 ATTACTGCCTGTATA  58 335
    NCgl1281 1399972 .. 1399996 - -11.5  -4.50686   CCAAAAATGAAGAAA          TCCCACTGC TTTAACC GCAGTGGGA          TTTGATTTCTAGAAC 100 211
    NCgl1280 1398497 .. 1398531 - -18.6  -4.62471   GCTAAGCGGCAAAAA     GCCCCGAGTCTGCCTT CAA ACGGCAGATTCGGGGC     GATTTCTTTGTGGAG 100 48
    NCgl1278 NONE
    NCgl1277 NONE
    NCgl1276 1394751 .. 1394776 - -12.6  -4.74103   TCTTGAACGCAAAAA         CCTGCGAGCC GATAAT GACTCGCAGG          TTTTTTAAGACCCGA 100 46
    NCgl1268 1386249 .. 1386277 -  -8.9  -5.34309   AGCATCAAATAAAAA       CAGCCCCACCTC TCAAAC AAGGTGGGGC-G        ATTTTTTATGTCTTA 100 38
    NCgl1264 1382516 .. 1382544 - -11.7   -3.7108   AGTCTGATAGCGAAA        GCACCCCGTGA TCTTCCG TCGCGGGGTGC        TTTTGTGCGTCTTGG  85 323
    NCgl1261 1379562 .. 1379573 -  -7.2  -4.06055   AGCTCTTAAAGCAAA                GCGC CTAG GCGC                 TCGGCGGCGTCGATA  71 4
    NCgl1259 1378427 .. 1378440 -  -6.7  -3.62046   TCACCTGGCTAACAA               TACCC TGGG GGGTA                TTATGAAACCAAGCT  63 48
    NCgl1258 1377637 .. 1377650 -  -6.7  -3.04322   TTTAATCTGTCAAGA               TACCC TGGG GGGTA                TATTTTGAAGTTTTA  55 38
    NCgl1257 NONE
    NCgl1256 1375892 .. 1375917 -  -9.7  -5.46698   TCGAAAAGCAAAAAA         CGGCCAACCCC CGGA AGGATTGGCCA          TATCCGGCATGCTTA 100 38
    NCgl1255 1373299 .. 1373322 - -16.8  -5.09426   CTTAACCCCAAAAAA          CGGCTAACCC AAAA GGGTTAGCCG           TTTGTTAGAAGCGGA 100 50
    NCgl1253 1369424 .. 1369437 -  -5.3  -3.09516   TGGTTGATCAGCCAA               CTGAA TTGC TTCAG                AAGGCTCGTGAGGAA  50 462
    NCgl1250 NONE
    NCgl1249 1364820 .. 1364830 -  -8.2  -3.14211   ACGTGTTTCCACCAA                 CCGC CAC GCGG                 TATCAATAATTTCCG  64 70
    NCgl1248 NONE
    NCgl1247 1363702 .. 1363720 -  -8.1  -4.19953   TACGCAAGCTTAAAA             CCCCCAC GTTAT GTAGGGG             TTGGAGGTTTACTCG  75 34
    NCgl1246 NONE
    NCgl1245 1362871 .. 1362906 -  -6.8  -4.75472   TGTAGATGAACAAAA    GCCCGTCTCCGTTCAGA ATT TCTGAG-GGAGGTGGGC    TCTTTGCGTTTCGGG  80 42
    NCgl1243 1359977 .. 1359990 -  -8.1  -2.79456   AATCGAACTTAAGGA               GGGGA GAGC TCCCC                TAAACCCAGCTGCGG  59 200
    NCgl1238 1354184 .. 1354212 -   -11  -3.35996   GATTGTTACCGATAA        CCTCTTCGGCGA CATCC TCACCGATGAGG        CAGGCGCAGTCTCTG  75 350
    NCgl1228 1342775 .. 1342787 -  -2.6  -2.56164   TGGTCAAGGATTAAG                CCGG TGATG CCGA                TGATTACGACGGTCC  40 29
    NCgl1227 NONE
    NCgl1225 1341913 .. 1341936 - -14.6  -5.06414   CGCGCGGAAGAAAAA          GGCCACCCTT TTCA AAGGGCGGCC           TTTAAAAGACGTGTT 100 46
    NCgl1221 NONE
    NCgl1220 1335330 .. 1335344 -  -2.8  -3.61398   GGTGGTTGTCAAGAA               TCAACG GCA CTTTGA               AAACTTGGGTGAGCT  49 90
    NCgl1219 1333391 .. 1333420 - -10.6  -4.87807   CCAAGACATGAAAAA       GCACCGGAACCC AAAGTA GGGAACCGGTGC        TCAAACACTCACAAA 100 44
    NCgl1216 1329452 .. 1329464 -  -9.1  -3.17571   AACCCGTGAAGCTAA                TCCCG TGG CGGGA                TGTGAAGTAGTAGAA  65 449
    NCgl1214 1328255 .. 1328267 -  -6.3     -3.24   AAACTAACCCATCAA                CATCA GTT TGATG                GCCAATGCGGTCATC  57 1
    NCgl1201 1314414 .. 1314445 - -10.3  -4.33928   GATTCCAAACAGAAA     TCTGGGGCGACCTCT AATA AGAG-TCGCCCC-GA      TAAGTTTTTTTACCG  90 47
    NCgl1197 1310386 .. 1310413 - -18.6   -4.3467   AGTCGCACATGAAAA        TGCCCCAAGGAA CATC TTCCTTGGGGCA         TTTTTTAAACAGCTC 100 44
    NCgl1195 NONE
    NCgl1194 1305640 .. 1305667 -  -2.1  -2.59569   CGTGGAAATGAACAT        TTG-GATGGTTT TGGTG AAACCATCACCA        GTGGAATTCGTCTTG  38 279
    NCgl1190 NONE
    NCgl1189 1300582 .. 1300600 -  -7.4  -3.65224   ATCCGAGCGGAACAA             TCGCGC GATATCA GCGCGA             TTCATGATGTTACTG  67 410
    NCgl1187 NONE
    NCgl1186 1298737 .. 1298790 -  -3.4  -3.01712   GCTTGCGTTCCAATA CCGTCCTATTTGACCAGAAATCAGTTC CGC GAA--GATTTCTGGTCATAT-GGTCTG GTTTTGACCCCAACT  45 232
    NCgl1185 1298271 .. 1298299 -  -3.8  -3.69663   ACCACCACTGAAGAA        TCCATCAAGGCA GTGAT CGCCGTGATCGA        AGACGTAGTGACCAG  53 65
    NCgl1178 1289483 .. 1289495 -  -3.4  -2.66216   GGTCATGATGATAAT                CCTT GATAG AAGG                TACAGAGATGGGAAA  42 41
    NCgl1177 1287232 .. 1287265 - -17.6  -2.52946   TTTTGGTAGAAAATT     TGCATCCTTGAGCC GGTATT GGCCCAAGGATGCA      TTTTCCTGTGTCCTA 100 38
    NCgl1170 1280872 .. 1280888 -  -2.9  -3.65827   TAAGCCTCAGGCAAA              GACTCTC GCG GAGGATC              GTGGCATCAAGTGCG  51 396
    NCgl1151 1262806 .. 1262827 -  -4.3  -4.32857   TTGGCGAAAGATAAA           GGCGAGTAG TCAT CTTCTTGCC            CATCCTAGAAAGAGC  65 81
        moaA 1261459 .. 1261514 - -14.6  -3.55622   TTCAAGCCGTCGAAA CCAGACCACGCTGCCCATGAACCGGG AAAA CCTGAGCCGTGGGCAGTGTGGTTTGG TCATGGCGTTCGAAT  93 196
    NCgl1149 NONE
    NCgl1148 NONE
    NCgl1147 1257847 .. 1257860 -  -2.4  -3.10533   GGGTAAAACGACATA               CCAT TCAGTC ATGG                CTTAGCGATTCTCCT  43 27
    NCgl1146 NONE
    NCgl1145 1254695 .. 1254722 -  -9.8  -4.57569   TTAGGCGCGCAAAAA        CCCGACGGCG ATAAAGCA CGCCGTGGGG         TTGGCGAAGGCTTAA  91 37
    NCgl1143 NONE
    NCgl1142 NONE
    NCgl1141 NONE
    NCgl1140 NONE
    NCgl1139 1245679 .. 1245708 -   -13  -3.39895   TTGTTTACCAAGCAA       CAAGCCCCCTGAG ATTAA CT-AGGGGGCTTG       TGAGGAATTTAGGCG  87 34
    NCgl1138 1244798 .. 1244824 - -15.2  -3.53712   AGGCCCAACAAGGAA         GGCCCCCTTC GAATCAA GAAGGGGGCC         TTATTAGTGCAGCAA 100 41
    NCgl1135 NONE
    NCgl1134 1241017 .. 1241051 -  -4.8  -2.90075   CTTCGCCGAAGGAGA     CCCAGTAAGCACCCGC ATC GTGGGCTCCCACTGCG     AATCCGGCGATATCC  46 525
    NCgl1131 1236353 .. 1236386 - -19.1   -4.4261   CGTGGAATAGTAAAA     CCTCCAACATACTGT GCAA ACAGCATGTTGGAGG      TATTTAATGTGCCCC 100 181
    NCgl1126 1230857 .. 1230881 - -11.4  -2.66711   TGCATAACGCAGAAG          GCCTGCACCA GAAGT TGGGGCAGGC          TTTTTTAATATGCAA  75 55
    NCgl1123 1229122 .. 1229159 - -27.9  -4.13767   TTCTCGACGCCAAAA   GCCGCGGCACCTTCAGC AATT ACTGAAGGTGCCGCGGC    TTTTTGTTTGTGGGC 100 43
    NCgl1116 1217953 .. 1218003 -  -2.9  -4.09285   GAGGAAAACACTAAA GGCGATGAG--T-ACCCGAATA AAGTTCTTCA TACTCGGGTTAGACTCATCGCC TTGGCGTTTGGTTCC  56 50
    NCgl1115 1217435 .. 1217461 -  -9.4  -3.36655   TGATACATACACTAA         CGAGATCACCAA GGT TTGGCGAACCCG         CACTGTTTTCGTCCA  69 4
    NCgl1114 1216857 .. 1216880 -   -14  -5.22794   AGAAGCAGCAAAAAA          CCACCAAGAA AAAG TTCTTGGTGG           TTTTGGCAATTTGAG 100 46
    NCgl1110 1212191 .. 1212224 - -15.4  -4.87665   GCTTAGCTAGAAAAA     TCCGTTGCTCTCTC TTTACT GAGAGGGCAACGGA      TTTTTTCTGTTTTCT 100 227
    NCgl1108 1208155 .. 1208189 - -20.2   -4.1413   AATAGATTCTTAAAA     GGCAGCATCTCCTCCA TAT TGGAAAAGATGCTGCC     TTTTTCGTGCGAGTC 100 45
    NCgl1106 1206837 .. 1206851 -  -4.2  -2.63723   GGCTCATTAAGCAAG               CTGCTC GAC GAGAAG               TTTCACCGCAGGAAT  44 2
    NCgl1105 1203872 .. 1203899 - -14.3  -4.77759   ACAAGTCACCAAAAA        GCGTCGAAAAG ATTTTG CTTTTCGACGC         TTGGTTGCGGTGGTT 100 39
    NCgl1104 NONE
    NCgl1103 1201018 .. 1201035 -    -4  -4.13014   GGGATAGGCGCAAAA             GCCGCG GATCGA CGGGGC              CGGCGCGCCTTTTTG  60 77
    NCgl1102 NONE
    NCgl1101 1197864 .. 1197902 -  -4.4  -4.62471   GCTAAGTTGCAAAAA   TCCACCACAGAAGGCTGG AAA CCTCGAATCTGTGGTGGA   TATTCGCACATTCTT  68 110
    NCgl1099 1194960 .. 1194975 -    -4   -4.0641   CTCGACCTAGAGAAA              CA-AGGC AGC GCCTATG              TGTTCTTTGCGGACA  58 172
    NCgl1094 1188230 .. 1188245 -  -4.7  -3.28712   TTCTGGTTTTTACAA              CACCT CACGCC AGGTG               GGCGCTGTTTTGGGC  49 165
    NCgl1091 1185153 .. 1185167 -  -2.1  -3.23692   GAGGATGATGACGAA               GACTA GATTT TAGCC               TTTGTCGCGGTGCCC  43 73
        aroE NONE
    NCgl1086 NONE
    NCgl1085 NONE
         kgd 1172433 .. 1172469 - -19.5   -4.7373   CCACGGCAGCAAAAA    GGGCCGTATGCTGTGTG ATT CACACGGCATAAGGCCC    TTCTAGGCTAGTGCA 100 54
    NCgl1083 1171739 .. 1171752 -  -3.1  -3.39327   TCTGGATAGGGACAA               TC-GGG ACA CCCTGA               ACTTTGTGAGCGGTT  47 139
    NCgl1080 NONE
    NCgl1079 NONE
    NCgl1078 1167523 .. 1167569 - -10.3  -4.27584   ACGCCCAACGCAAAA CGATCCAAAAGACGGC-CC-GAA TTA CTCAGGTGGCGTCTCTTGGACCG ATATTATTTAGCTTT  85 40
    NCgl1074 1164928 .. 1164945 - -11.3  -3.71917   AGTCTAAACGGGAAA             GGGACCT TAAA AGGTCCC              TTTTTTCGCTTCTCG  81 51
    NCgl1072 1162347 .. 1162367 -   -14   -4.4648   ACCCCGATGAGAAAA            GCCGGGGA GAGGT TCCCCGGC            TTTCGGTTTTACATC 100 34
    NCgl1071 1160281 .. 1160326 -  -5.3   -3.5394   AAAGCGTTTGGCAAA GTGTCACCCTCGCGTCGGCG CAGTCAT CGCGGACGCATGGGC-ACGC CTGCCGATTGCAGAT  55 434
    NCgl1063 NONE
    NCgl1062 NONE
    NCgl1061 1152017 .. 1152030 -  -4.5   -3.9749   AGTGAGAAGATGAAA               GCCCT GATC AGAGC                TCGGGATGGGCATTG  60 365
    NCgl1052 NONE
    NCgl1051 1142423 .. 1142441 -    -6  -3.84246   TGCTCAACCAGGAAA             TCCAAGAT TCA AACTTGGA             TGAGGAACAAATTAA  63 60
    NCgl1049 NONE
    NCgl1048 NONE
    NCgl1047 1139348 .. 1139371 -  -8.2  -3.05384   GTTTCCCGGAGGCAA          GCAGGAGT TGTGGGAG ACTCCTGC           ACAGGCAGCCGCGAA  63 286
    NCgl1043 1136920 .. 1136955 -  -2.4  -3.03038   TACAGCGAAATTACA    GCGAACAACTCTCCAC TAAT GAGACGAGTTTTGCGC     ACGCTGTGGAATGAA  42 5
    NCgl1042 1134908 .. 1134921 -  -3.1  -3.65812   CTTCGGTGAAGACAA               CG-GCA TCG TGCTCG               AAGGCTCACCACTTA  51 159
    NCgl1040 NONE
    NCgl1039 1131116 .. 1131143 -  -6.2  -2.70932   CGGTGGTTTGAACCA        GGCGGATCACCGC GTG GCGG-GATTAGCC        GCAATTGATGCGACC  50 280
    NCgl1032 NONE
    NCgl1031 1123476 .. 1123513 - -13.7  -5.09245   CTAAAAGCATAAAAA   GATCGTTGCATTTTC AACCTCAA GAAAATGCAACGACC    TTTTTCAGTGTTAAA 100 43
    NCgl1029 NONE
    NCgl1028 NONE
    NCgl1027 1120570 .. 1120580 -  -3.2  -5.06414   CGCTGGGAAGAAAAA                 CCCA TGG TGGA                 TGTGGATCGGTGGCG  76 275
    NCgl1025 NONE
    NCgl1024 NONE
    NCgl1023 NONE
    NCgl1022 1115799 .. 1115811 -  -2.6  -4.15453   CAATGCACTCTAAAA                CAGG AAGAG CCCG                TAAACCTCTGACTAG  59 43
    NCgl1019 1112429 .. 1112451 - -10.7  -2.53213   GAAGTGGGGAAGTGA           TCCACAGAA ATAAA TTCTGTGGA           TATGGTTTTAGAGGT  72 55
    NCgl1017 1110998 .. 1111023 -  -5.4  -3.89354   TTGGGAAACCAAGAA         CCCACCAGCGG TACTG CCAC-GATGGG         CACGAGCGTGGCGAT  61 424
    NCgl1012 1106079 .. 1106096 -  -2.7  -4.07568   TGGTGCTCCTTAAAA             CCAGTTA ACCG TAAATGG              TTTCACCTTCGCCAG  56 12
    NCgl1011 1103774 .. 1103794 -  -2.6  -3.93742   GCCAGATAAACAGAA           CCAC-TTCG CCCA CGAATGTGA            ACTCAGAAATGCCAG  54 331
    NCgl1005 1098948 .. 1098998 - -17.1    -4.431   TAGCGAGGCAGAAAA CACATGAAGGTGGGCGTCGAAAAG CATG CTTCTCGACGC-CACCTTCAGCTG CAGGGCCTAGGCGCT 100 139
    NCgl1001 1096356 .. 1096368 -  -3.4  -3.30124   GTCGAGGCGTTACAA                TCGA TGTTG TCGA                ATAAGGCGATTTCGA  48 400
    NCgl1000 1096142 .. 1096164 -  -2.6   -3.7732   TGGTCATATTAACAA           TGACGGTGAC ATA GCCATCACCA           TGTTTTAATCGGTTA  51 46
    NCgl0999 NONE
    NCgl0998 1094975 .. 1094987 -  -3.3  -2.61548   CCCGACGATAATTCA                GGTAC CTC GTTCC                TTCAATTTGAGGTCG  42 422
    NCgl0993 1088488 .. 1088514 - -12.3  -3.04144   CGGGCATGCTGAAGA         GCCGATTGGGC TTCCT GCACAATCGGC         TTCGGGGCTTGTAGG  81 43
    NCgl0992 NONE
    NCgl0991 1086995 .. 1087021 - -15.8  -3.29461   CAACCTCTTGCACAA         GCGTCGGCCCCT GAA AGGAGCCGGCGC         TGGTGTTCTCAGTTC 100 45
    NCgl0987 1082889 .. 1082918 - -12.2   -4.7657   CAAAAACCGCAAAAA       CGCGCTGTCACT GCAAGG AGTGATAGCGCG        TTTGTTATCAAACGA 100 55
    NCgl0986 NONE
    NCgl0985 1080733 .. 1080774 - -11.7  -3.53012   GTTCTTGGTTTTAAA GCACGAAACACTCCCAGCGA CTG TGGC-GGGAGTGTTTCCTAC AGAGATCTTTAGGCC  83 34
    NCgl0984 1079189 .. 1079204 -    -4  -2.94199   TATTTACTAATTACA              CTTGCAG TTT CTGCA-G              CTTTTATGGAGCCTC  47 39
    NCgl0983 1078291 .. 1078311 - -10.4  -4.99435   TGCAAGAATGAAAAA            TCCCCGCC ACATG AGCGGGGA            TTTTTTAGCTGTACA 100 30
    NCgl0981 NONE
    NCgl0980 1075607 .. 1075620 -  -3.7  -2.60571   AATTGCGCAATGAAC               CGGAG TTAG CGCCG                TTCATTGAGGTGATG  42 69
    NCgl0979 1075170 .. 1075197 - -11.3  -4.35524   TGGGGAAAGCGAAAA        CGCCAGCGC AACTATGAAG GCGCTGGCG         AGTGCTTTTCGTATG  91 154
    NCgl0978 1073292 .. 1073319 - -15.7  -4.30396   AATTAAATATAGAAA        GTCCGGTGACT CTACAC AGTCACCGGAC         TCTTTATCTTTTAGG 100 43
    NCgl0976 1071434 .. 1071456 -   -17  -5.26875   TCCCCAAGCAAAAAA           CCGCCGACCA CAA TGGCCGGCGG           TTTTTCGAACTAAGA 100 45
    NCgl0971 1065249 .. 1065278 -   -10  -4.46656   GTGAGAATACGAAAA       GAGGCGAG-TCCC AATCG GGGAGCTCGCCAC       TTTTGTGAGGGGTTT  85 48
    NCgl0970 NONE
    NCgl0969 1064437 .. 1064478 - -14.5  -3.86202   CTGTAGGACACTAAA TTTTAAGAGGGCGCGTCGA ATCT TCGACGTGCCCTCTTTTAA  AATTCGTGGAACGCT 100 22
        fumC 1062157 .. 1062188 -   -16  -4.67755   ATATGTAGCGAAAAA      GGGACCTTCACTTC TTAA GAAGTGAAGGTCCT       TATTTATCGGGTTCT 100 45
    NCgl0963 NONE
    NCgl0962 NONE
    NCgl0961 NONE
    NCgl0960 1056163 .. 1056193 -  -2.6  -4.07885   GATCTTCCCGGAAAA      CCTCGGTTC-TGC GAAACT GCATGAATCGAAG       GGCTTCGTGAAGGTG  56 151
    NCgl0957 1054582 .. 1054623 - -10.3   -4.8622   CCCTGGAATGAAAAA TTGCGCCCAACCATTTTTCT GTG AGGAAAA-GGTTGAGCGCAG TCTTTGTGAAGATTT 100 39
    NCgl0953 1049064 .. 1049074 -  -5.4  -4.56597   TGGGCGTTGCAAAAA                 CTCA CTG TGAG                 GCGTTTTGAGCAGTC  73 375
    NCgl0947 1044363 .. 1044386 - -18.2  -3.25102   ACTTGAGCCATAAGA          TTGGCCCCGG TTTT CCGGGGCCAA           GATGTATGAGCTTTT 100 113
        greA NONE
    NCgl0945 1043239 .. 1043271 - -17.1  -4.92791   GAGAAGACAACAAAA      GGCCCCTATTTCCTA AAA CAGGAAGTAGGGGCC      TTACGCTCTCTAATT 100 49
    NCgl0939 1038661 .. 1038687 -  -9.4  -5.04249   TGTCCAAAAAAGAAA         TCTCCACGGCGA AGA TAGCTGTGGAGA         TTCTTCGTCGTGTGA 100 56
    NCgl0933 1033169 .. 1033184 -  -5.4  -4.62772   TGGAAATGAAATAAA              TATGGC AAAA GCCACA               ACAGTCCAAAATCAT  73 107
    NCgl0932 1032364 .. 1032386 -  -2.6  -4.15565   TTTATCATCGCAAAA           CCGCAAAGCA CGC TGCTTATCGA           CGCGCCCCTCAACCC  56 396
    NCgl0929 NONE
    NCgl0928 1028940 .. 1028951 -  -5.8  -2.73159   TTAACGGTGCGAAAC                GCAG GGAC CTGC                 CCAGCCATCTCAGAC  51 77
    NCgl0927 1026458 .. 1026469 -  -4.4  -3.14881   TAAGCTGGCCACGAA                CTGA TTTT TCAG                 TTCATGGTTTCTCAC  48 58
    NCgl0926 NONE
    NCgl0925 1022494 .. 1022511 - -12.7  -3.54459   GCAAGTGCGCCTAAA             GCGCCTG TTCC CAGGCGC              CACCTACCGCGCAGC  85 210
    NCgl0922 1017142 .. 1017168 - -12.4  -2.71712   GTTTTTTCGGTAAAG         GTCTCCGACT GAGCTAT AGTCGGAGAC         TATTTCAATATCACC  78 128
    NCgl0919 1014907 .. 1014925 -  -4.5  -2.70932   TGTCGTCTCTAACTA             CATACCC TAATC GGGTTTG             TGAATAACTTGGATC  46 242
    NCgl0918 1014285 .. 1014327 - -16.5   -3.9373   CACTTAAAAGTTAAA TAAAACACCCCGCTACC TTATTAATT GGTAGCGGGGTGTTTTT AACTATTCCTATTTA 100 38
    NCgl0916 1011327 .. 1011343 -  -2.1  -4.20516   TGGTCAGCCAAGAAA              TCCACTG CTT CCGAGGA              TCTGTTTTAGATAAT  56 476
    NCgl0907 1000013 .. 1000027 -  -2.8  -4.19276   GGAAAAGTTGTAAAA               CTATCC GGC GGATAC               TTCCTTGAGGCCACG  59 11
    NCgl0906 NONE
    NCgl0905 NONE
    NCgl0904  996500 ..  996513 -  -4.5  -4.86731   TGGCTTCAAAGAAAA               CACCG TCTT CAGTG                ATGAGCACACTGCAT  77 342
    NCgl0902  995413 ..  995459 -  -3.7  -4.94972   CACCACAAGCAAAAA CAGGCCCCG-CCACCATGTGAGG AAA CCTC-CATGATGATCGTGCACTG TCATCACTTTAAATT  73 90
    NCgl0901  994793 ..  994803 -  -4.6  -4.36914   CGGGGTCTTAGAAAA                 CGAC GAC GCCG                 ACCTGCCGCGCCGCC  67 64
    NCgl0898  991321 ..  991333 -  -9.1   -2.6563   TGCTGCAACAAGCTA                CGCCA TTG TGGCG                CGTGGTCAGGTCGTG  59 106
    NCgl0892  984751 ..  984785 -  -8.4  -3.12895   CCTTGCATCAACATA     CCGACAAGCCAGCACA CCC CGAACTGGCCAGCCGG     GCCCGGGCCACCTGG  64 101
    NCgl0890  981921 ..  981954 -  -2.4  -2.74605   GGTTTCTAAAACCGA     CAGCACTAGAAAGC TTGATG GATTCCTAGCGCCA      GTAAAAACTCCTAGT  39 362
    NCgl0887 NONE
    NCgl0886  977302 ..  977315 -  -5.3  -2.90075   GTTCTCTGAACTAGA               TGTCA TCGG TGACA                ACGCACCGATTGATG  49 507
    NCgl0884  974834 ..  974852 -  -4.6   -4.0371   GATGCTTCAGACAAA             CGAGTT TTCGTGG AACTCG             ATGATGGCCACACGA  60 135
    NCgl0881  972010 ..  972060 -  -4.9  -4.11216   TGGCGAGTCCTAAAA TCGAACGAATATTTGC-ATAATAG GGAT CTATTAGAGCGAATTTTCGATCGA AATTGGACATTTGCT  62 206
    NCgl0877  969256 ..  969270 -  -5.6  -3.65351   CCAGCGCCACTGAAA               CTGTGG GCA CCACCG               TCACCCGCATCGTCA  58 213
    NCgl0866  957508 ..  957551 -  -2.2  -3.53444   TGATGGGCGGGGAAA CGAGCCAGGGGGACGAC-GTC TGC GACCGTCTGCCCGGAAGCTCG CTACGGCGTCCAAGG  47 315
    NCgl0865  955423 ..  955452 -  -6.2  -3.13403   TGTGTTTCAGCAATA       GCCTCCGGGCTC GTCGAT GTGGCCGGTGGC        GAGGATTTCGCCGGT  55 256
    NCgl0861 NONE
    NCgl0860 NONE
    NCgl0859  950687 ..  950719 -  -5.5  -3.96216   GCCCTATTGAAACAA      TGGGACTGGTCGCAA GGC TTGCAACTAGTTCCC      GGTCCCATTTTGCTG  63 131
    NCgl0854  941959 ..  942011 -   -13  -2.62958   TAGGGGAACAAAATT GCGAAAATACACCACAAATCAC TTGATAATG GTGACGTGTGGTGTATTTTTGC GCTTCTGGTTCGATT  81 392
    NCgl0845  933575 ..  933617 -  -3.2  -3.44051   CTTGCACTATGACAA CGGCAGTTGGATCCTTCTTG AGC CAAGAATGTGCCATCAGCAG TCCTGCAATCCCGAT  48 138
    NCgl0844 NONE
    NCgl0843  932508 ..  932549 - -18.4  -3.10905   GCATAATTTAGGCAA CA-AAAAGTGCGTCTGAGT GAAAT ACTCAGACGCACTTTTGTG CTTTTAGGGCCTTTT 100 43
    NCgl0836 NONE
    NCgl0835  925174 ..  925202 -    -8    -3.254   CATTCAGTTAGAAGA       CGCGCCGCACCGG GTGA CCGGGGCG-CGAG        CATGCCAGCTGACGG  62 145
    NCgl0834 NONE
    NCgl0833 NONE
    NCgl0832 NONE
        rpsR  924093 ..  924120 - -12.1  -5.38047   TAGGCATAGAAAAAA        CCACCCGCACTC GAAAT GAGTG-GGGTGG        TTCTTTGAGAAGTCG 100 61
    NCgl0830 NONE
    NCgl0829  922325 ..  922351 -  -6.6  -4.56607   GGAGGAAGCAGAAAA         CCATCCAGGT GCGTTCA AACTGGATGG         TCAGATGATTGATGC  78 67
    NCgl0824  916936 ..  916957 -  -9.4  -3.14878   TTTGGGAACGCAAGA           GGACGACC GTAAAG GGTCGCCC            AAAAGTTAATTAAAG  67 35
    NCgl0823 NONE
    NCgl0822 NONE
    NCgl0821  913394 ..  913440 -  -7.9  -2.87957   CAATCACGACAAGTA CGGCTTGGGAACCG-TGCTCTC TTCA GATGGCAGCGGCCCCCGAGCCA CCGTCACCATCGATT  56 59
    NCgl0819  910791 ..  910821 - -14.8  -4.15106   CATCAACGGCTAAAA       CCCTGACCAAAACT AAA AGCCCTGGTCAGGG       TATATAAATATTTTT 100 56
    NCgl0818 NONE
         pgi NONE
    NCgl0816  906426 ..  906448 -    -4   -3.9392   CCGCATGTGAAACAA           GCGGATACGC AAT GAGCATCCCC           CACGCCCACTGCACA  57 133
    NCgl0815  905379 ..  905393 -  -4.2  -3.60792   CTGCCAACCGCTAAA               CTCGTG AAG CATGAG               ACTAATACTCAACCT  52 421
    NCgl0811 NONE
    NCgl0810  898436 ..  898452 -  -5.7  -2.80935   ATCGCACCGATCATA              CGGCGAC CTT GCCGCGG              ATCAATGGGTGTGGA  52 4
    NCgl0809 NONE
    NCgl0808  897700 ..  897713 -  -8.1  -5.66229   ATGAATAAGAAAAAA               GAGCC GAAA GGCTC                TTTTTTGCGTTTAGG 100 36
    NCgl0806 NONE
    NCgl0805  895506 ..  895520 -  -7.1  -4.37886   GGACTTCGGAGAAAA               GGGAG GAACA CTCCC               ATATGGGACCATCAA  75 98
    NCgl0801  884485 ..  884529 -   -13  -4.26903   GTGACTGGATCAAAA GAAGACCTCACCCAATTGGT GGAAA ACCAATTGGGTGAGGTTGTG AGTCAGCACGGCTAG 100 42
    NCgl0797  879515 ..  879539 -  -9.9   -3.1876   AATTCCAGGCATGAA          GGTCGGCGGAC GTC GTCAGCTGACC          ATTCCGCCAGAGGCT  68 125
    NCgl0794  875934 ..  875963 - -13.6  -5.27477   AGCTTAACTAAAAAA       CACCCCGTACTG GTGTAA CTGTACGGGGTG        TTTTTCAAAGTGGGG 100 44
    NCgl0793 NONE
    NCgl0792  874048 ..  874068 -  -7.6  -3.35371   CACAGCGTTAAGTAA            CAGCGCTA AGTAG TAGCGCTA            GCGGTCAGTGTGGCG  64 23
    NCgl0789 NONE
    NCgl0788 NONE
    NCgl0787  869324 ..  869363 - -26.8  -4.11216   GCTTGAGTCTTAAAA  CAATAAGGAGAGGATCCG AAAA CGGATCCTCTCCTTATTG   TTTGTGAGTGAGTTA 100 38
    NCgl0785  867750 ..  867778 - -16.8  -4.67011   AATGGCATGCAAAAA        GGGAGGGAACCC GTTTA AGGTTCCCTCCC        TTTTAAAAAGTGCAG 100 47
    NCgl0783 NONE
    NCgl0782 NONE
    NCgl0781  862702 ..  862737 -  -8.9  -5.00616   GCGTTTTGCAAAAAA    GAAGAGACGCTCCGC GAAGCT GCGGAGCGTCTCAAG     GGGATTAAGAAACTA 100 38
    NCgl0775  850362 ..  850392 - -16.9  -5.26875   TCGGCAAGCAAAAAA       GACCGGCACAACC GCAAA GGTTGCGCCGGCC       TGAAAGCCTTAAATG 100 42
    NCgl0774 NONE
    NCgl0773  848432 ..  848473 - -17.5  -3.13403   CCCCCGCTACTAAGA TTCCAAAACCCTCTTCAAC TTTT GTTGAAGAGGGTTTTGGCG  TTCTGGGGTCTGAAT 100 48
    NCgl0766 NONE
    NCgl0765  841428 ..  841445 -  -7.7  -4.25104   TGGGGTTGAGGAAAA             TTCGACC AGGT GGCCGAA              AGATCCACCCCACCC  75 94
    NCgl0764  840368 ..  840405 - -21.5  -4.14392   TTTCAATCCTGAAAA   CAACACCCCGTACTGAA TTTA TGCAGTACGGGGTGTTG    TCTGCGTGAATACCG 100 54
    NCgl0756  832753 ..  832776 -   -11   -4.7629   CTACTAAGTTAAAAA          TCCCCTCAAC TTCG GTTGGGGGGA           TTTTTTCATTCCTAT 100 41
    NCgl0753  829586 ..  829615 - -22.3  -3.72893   TAGCGTTTGAGTAAA       CAGCCCGAGAGGA TCGT TCCTCTCGGGCTG        TTTTTTCTTTAGCCT 100 34
    NCgl0751  825858 ..  825878 -  -2.5   -3.6993   CATGCAGCTAAAAGA            GGAATGAGC GCC ACTAATCCC            AGTGCAACGCGGACA  50 140
    NCgl0750  824917 ..  824928 -  -5.8  -3.09135   ACAACTTGGAAGATA                TCGG TGGT CCGA                 GCGCTGGCATGATGT  52 336
    NCgl0748  822617 ..  822643 -  -7.2  -4.52857   AGTGGGCAGACAAAA         CGCCCCTGGC AGAGAGG GCCAAGGGCT         ATTTGGAGGCGTATC  79 59
    NCgl0746  820910 ..  820935 -  -8.3  -3.65827   GAAGGCGGACGGAAA         TCGAGAAAGCG GAGT CGATTCCTCGA          TGGCATAGTCGTGGA  68 377
    NCgl0737 NONE
    NCgl0736  806473 ..  806492 -  -3.5  -3.48807   CTACGAAACCGATAA            CGCCAAC ACGTGG GTTGGCT             ACGGTACCGCTGCAT  51 270
    NCgl0734  805307 ..  805335 -   -19  -5.47159   CTGGAATAGAAAAAA        CCGCCTGGAAGA AAATG TCTTCCAGGCGG        TTACTCTTTCTTAAG 100 222
    NCgl0732  803026 ..  803036 -  -5.4  -3.47526   TGAGGAAGCTAAAGA                 GATG TTG CATC                 CGGTTTCTCAAGAGT  55 117
    NCgl0730  801089 ..  801102 -  -4.5  -2.82623   CCTTCGTCACAACCA               TGCCC ACTA GAGCA                TTCTCATGCGATGGC  47 110
    NCgl0729  800174 ..  800197 -  -5.2  -3.37796   TGGTACGACCCAGAA          GAGCTCCCCT TCCT AGTCGAGCTC           CTCTAGATCACATAT  54 33
    NCgl0717  786848 ..  786876 -   -16  -3.16202   TTTAGATTAAAATCA        TGCGCCCCGCCA GAACT TGGCGGGGCGTA        AATCTATTTTCTGCT 100 316
    NCgl0712  781896 ..  781923 -    -7  -3.27923   CTTCAAGACCAGTAA        GCGAACCTTTAA TTAA TTGAGGGTTCGC         TTTTGTTCTTGGCTG  62 261
    NCgl0708  777098 ..  777139 -   -21  -4.56775   ACTTTGTGGCAAAAA CGCCACACCCCGCAGCCCAC GGTG GTGGGCTGCGGGG-A-GGCG TCGAAAAGCGGGGTT 100 41
    NCgl0707 NONE
    NCgl0706 NONE
    NCgl0705 NONE
    NCgl0704 NONE
    NCgl0703  758321 ..  758356 -  -9.8  -2.72263   AGATTGTGCTTAAAG    GGGAGTCCGGTGGTCAA AGT TTGACCACC-GACTACG    GCTATTAGCTATCCA  66 30
    NCgl0702 NONE
    NCgl0701 NONE
    NCgl0700  748555 ..  748569 -  -2.1   -3.3543   TAACTCGGGAAAAAC               TCCAC CACGT ATGGA               TCTGCAATGTCGACG  45 339
    NCgl0698  747032 ..  747044 -  -4.8  -3.51708   CACGTCCGAAACTAA                GCGA TACGC TCGC                CCGACTCCAGATCGA  55 9
    NCgl0697  745547 ..  745599 - -17.8  -4.57533   AACAATAGGACAAAA CTCCGGCCACCTTTGTGGAAATCC GCTAA GGATTTCAGGGAAGGTGGCCGGAG AATGAACTAAATTAC 100 45
    NCgl0696  745014 ..  745034 -  -3.9  -3.43492   TTACATGGATCATAA            TCCGCCACA CAT CGTGATGGA            CACATTGCCTATTGC  50 34
    NCgl0695 NONE
    NCgl0694 NONE
    NCgl0693  742421 ..  742433 -  -3.4  -3.92178   ATCATGGGAATTAAA                CGTT TGGAC AACG                TGGCGATTGTGGTGG  56 420
    NCgl0691  741785 ..  741800 -  -3.2  -3.53224   CACTGCGTTCTTAAA              GGAAGA GCTT TCTGCC               CAAAACTCTACAAAT  50 40
        fabG  740223 ..  740248 -  -5.5  -3.31501   ATTAAGTGTGCATAA         GGTCATG-ACAC TGA GTGTGCACAACC         CTCTGACACAAAACA  54 2
    NCgl0688  738681 ..  738693 -  -7.7  -3.32844   GTTTCTAGCGCAGAA                GATCC CCC GGATC                TATCGACTTGAATCG  64 2
    NCgl0687  737105 ..  737142 -  -5.5  -3.05384   GGCGTTTGGACCCAA   CGGCATCG-GTTTGACCA CGT CGGTGATTCACGATGCCG   AAGGTCCTGTGGGCA  50 96
    NCgl0678  728557 ..  728608 - -17.6  -3.55444   CCCCCATGTCTTAAA GATTGGGTGTAAAGAGTTGCCAAT TTTC ATTGGTATTTCTTTACACCCAATC ATTTAAGACGGCCCT 100 110
    NCgl0677 NONE
    NCgl0676  726477 ..  726489 -    -2   -4.3953   TGTAACTAGAAGAAA                TTCA CATTC TGAA                ACGCGCTGGGGTTAA  61 3
         maf  725801 ..  725856 - -27.2  -3.00022   GGGACTCGAGACAGA CCAGACAGGCGTGCCAAAACTCTCGA CGAA TCGAAAATCTTGGCACGCCTGTTTGG TGCGGAAAGTGTTTA 100 38
    NCgl0673  722514 ..  722529 -  -2.5  -3.78934   CGTCGTGCACAAGAA              GCCAGC AGAAG GC-GGC              GACAACTTCTCCGCA  52 418
    NCgl0671  720529 ..  720539 -  -2.4  -4.66163   ATGTTCAGGCAAAAA                 GGGG ATA CGCC                 TATTCTATGACACCG  67 30
    NCgl0670  718513 ..  718555 - -20.8  -2.72745   TGTATTCACAAATAG TAAAACCGGGCCACATCTGA ACA TCAGATGCGACCCGGTTTTT GACTAACAGGAATCC 100 47
    NCgl0668 NONE
    NCgl0667  715918 ..  715933 -  -3.2   -3.9392   TTGGATCGTAAAGAA              CGCATC ATGG GATTCG               GGCACCGCGTGTACA  56 375
    NCgl0662  710435 ..  710457 -    -4  -3.14051   TGAGCTTGAGGAAGA           GCCCCGGAAA TTC CTTCGGGGTC           ACTGCCTTTACGCTG  48 85
    NCgl0656  700067 ..  700106 - -11.4  -5.09225   AGCCGACTGAAAAAA  CTTCGAACCCTCCGTGGC TTCA GCCAAGAAGAGCTCGCAG   ATCTCTCCGGAGTGT 100 300
    NCgl0653 NONE
    NCgl0652 NONE
    NCgl0651  696680 ..  696735 - -24.1  -4.09864   ATTGAGGCCGCAAAA CCACACAGGTGTGCCCACGGACCGG GAAAAG CTGATCCGTGGGCACTCCTGTTTGG TGCGGTGGGGACGAA 100 56
    NCgl0650  695068 ..  695080 -  -3.4  -3.62224   AGAGGTCGTGAAGAA                GAAC ACCTA GTTC                TTTTTCTTGGGAGAT  53 19
    NCgl0646 NONE
    NCgl0645 NONE
    NCgl0644  688714 ..  688752 -  -9.8  -4.93296   TCATGAGTACAAAAA  TCCACCACA-AATGGAA CTTTAC CTCCATCCTGTGGTGGA   TATTCGCACATTCTT 100 186
    NCgl0639 NONE
    NCgl0638 NONE
    NCgl0637 NONE
    NCgl0636 NONE
    NCgl0635 NONE
    NCgl0634  677780 ..  677811 - -20.3  -5.02231   TAAAAATATGAAAAA      GCGCTGTGCTTCC ATGTGA GGAAGCACAGCGC       TTTTTGTGAAGAGAC 100 42
    NCgl0633  677024 ..  677035 -  -4.4  -3.32343   GGGAGACGTCGACAA                GCAA TTTT TTGC                 TTGGCGTATTACTGG  50 34
    NCgl0632 NONE
    NCgl0631  674854 ..  674910 - -15.9  -3.38812   CTCCCGGGAAGAACA TGTTTCGCCACCGCTTCGCGCCACAC GTAAAA ATGCGGCGCGCAGCGGTGG-GCATCA AGAGCCGCTTGATCC 100 194
    NCgl0625  666420 ..  666440 - -13.3  -5.61881   TCTGAAAAAGAAAAA            CCCAGCGCT TTA AGCACTGGG            GTGAGTCTATTTAAA 100 42
        metX  665054 ..  665066 -  -4.7  -4.25283   AGCGTGGTAGCAAAA                GCGCC AGC GGCCC                GACGAGAGTTCAACA  64 139
    NCgl0623  663869 ..  663886 -  -6.3  -3.81755   AGGCTTCAAACACAA             GAGCAAA ACTC TTTGCCC              TAACCAAACTACTAT  66 262
    NCgl0622  662047 ..  662063 -  -2.1  -4.58283   TAATCCCGGCAAAAA              GCACATC AGT GAAGAGC              AACTTCTGGCGAATC  65 341
    NCgl0619  660571 ..  660605 - -16.5  -5.33848   AGCACAATCAAAAAA     GAAGCACCCCGGAGA ATCTA TCCCCGGGGTGCTTT     TTAAATGAGGCACAT 100 67
    NCgl0615  656934 ..  656949 -    -4  -3.64703   GGTCGTCCACGCAAA              GATC-CC CAC GGCGATC              CCATACCAACTGCCG  53 278
    NCgl0610  650355 ..  650374 -  -3.6  -4.42062   GATTGTGCAAAGAAA            TCTGCACA TGGG TATGCAAA             GAACTCAAAAGAGAT  63 40
    NCgl0609 NONE
    NCgl0608  648385 ..  648418 -  -9.6  -4.96848   TTGGGCATAGAAAAA     CCCGCGATGCCTAC TTCGAG GTAGATATCACGGG      TTTTTCTATGCAAGA 100 44
    NCgl0607 NONE
    NCgl0606  644740 ..  644758 -  -3.1  -3.95435   GCTTGGAAAAGAGAA            CCAGTCCA TCAG CGG-CTGG             AATCTAGAAGAGATT  54 440
    NCgl0604  642057 ..  642078 -  -4.3  -3.80733   TGGACTGTACAACAA           CCGTGGGCT GGCC AGCCTACCG            ATCCAGAGTGGGCGG  58 500
    NCgl0602  640120 ..  640137 -  -4.1  -3.32769   CTGCTAAACGATTAA             CTCCACA AGAG CGTGAAG              TGGTTATCCGATTCC  49 117
    NCgl0600 NONE
    NCgl0599 NONE
    NCgl0598 NONE
    NCgl0597 NONE
    NCgl0596 NONE
    NCgl0595 NONE
    NCgl0594  631816 ..  631829 -  -2.4  -3.23733   CTGATCGGATAAAAG               CAGA GTTATA TCTG                ATGAATTGCTATTAG  43 17
    NCgl0592  630038 ..  630065 -  -9.9  -3.82551   AAACGGCACAAAATA        TGCCCGCCTCCA AGTGG TGG-GACGGGCA        GTATCTGAAGAAAGG  76 108
    NCgl0589 NONE
    NCgl0588  625988 ..  626000 -  -3.4  -5.10601   AGAAAAGCAGAAAAA                GAAG AGGGG CTTC                TAGGCTCTGTTTGGG  75 92
    NCgl0584  622371 ..  622420 - -14.6  -2.72344   GGGGACTTGGAACCA GACAGGCGTGCCAA-AACTTC AAGCAAAAG GAAGTTCTTGGCACGCGTGTC TGGTTTTGCTAAATC  90 62
    NCgl0580  617650 ..  617696 -  -7.3  -3.41745   CGGCGAGAACACCAA CAGC-CTAGCATTGGGCATGGA GGTA TCCATGGCCACTGCGATTGCTG ATGTCGCTGCGGCAC  61 419
    NCgl0577  614766 ..  614796 - -12.1  -5.36364   GTAAAAATATAAAAA      CTGCTAGCAACGTA TCTT TA-GTTGCTAGCAG       TTTTTATTTGGCTTC 100 29
    NCgl0574  612386 ..  612407 - -15.9  -4.51812   CTGCATAAGAATAAA           GACCCGGTC TGGT GACCGGGTC            TGCTCTTTTAAACTG 100 33
    NCgl0562  599946 ..  600003 - -15.8  -3.11757   CCTAAAACTAGAAAG GGGTGATTTTGGTTGGTACAAAACCG CAAGAC CGCGTTAGTACCAAACAAAATCACCC ACTAAGAAAAGCGAA 100 41
    NCgl0551 NONE
    NCgl0550  585897 ..  585909 -  -3.4  -3.62849   GCGATCAAAGCAGAA                GAAG TTCGG CTTC                TTAGTTCGGCCAGGC  51 512
    NCgl0545 NONE
    NCgl0544  580147 ..  580165 -  -2.2  -2.71712   TCTGCTGTGGCAAAC             CCCAGGCG TGA CACCGGTG             TACAAGAAGGGCGAC  39 293
    NCgl0531  568220 ..  568238 - -11.8    -2.604   GAAGATACGAATTCA             GATTCCAC TCA GTGGAATC             AGTTTTAGTTTATGC  75 56
    NCgl0530 NONE
    NCgl0529 NONE
    NCgl0528 NONE
    NCgl0527 NONE
    NCgl0526 NONE
    NCgl0525 NONE
    NCgl0524 NONE
    NCgl0523  559086 ..  559123 - -18.6  -4.07568   TGGGCTTCCCTAAAA   CTAAACACCCGCCACA ATGAAA CGCGGCGGGTGTTTAG    CTGAGAACTTTCAGT 100 43
    NCgl0522  558504 ..  558517 -  -5.3  -3.28712   CCCTGTGCCTGAGAA               TTGGA ACTT TCCAA                CCTGGCCTTTTGAAG  54 112
    NCgl0521  558032 ..  558059 - -14.2   -4.6902   CCAGAACTTTAAAAA        TGACCTCCAAGG GAAA CCTTGGGGGTCA         TTTTTAGGTTTTTTG 100 160
    NCgl0514  554402 ..  554418 -  -5.8  -4.05788   GCTGGTCAAATGAAA             GCC-CCC GTAG GGGTGGC              AGGGAAAATGTAAGT  66 56
    NCgl0513 NONE
    NCgl0512  551805 ..  551820 -  -3.2  -3.18383   ACGCCCAGGGATGAA              CCATCC GCCG GGACAG               CACATATCGCTCAAT  46 56
    NCgl0511 NONE
    NCgl0510 NONE
    NCgl0509  548114 ..  548149 - -16.2  -3.95071   TAAAGCTTCAAACAA    GAGTGCCCACCGACCC TTCA AGATCGGTGGGCACTT     TAGGTTTGCTCCACG 100 60
    NCgl0507  544695 ..  544730 - -18.4   -4.1523   TGCAATTATAAATAA    GCCCGCATCCTCGTTT ATTT AAACAAGGAAGCGGGC     GCGGAAAATTCCCTG 100 49
    NCgl0506 NONE
    NCgl0505 NONE
    NCgl0504  542916 ..  542926 -  -5.4  -3.65902   GCCAGGTTAGCGAAA                 CTTC AGG GAAG                 GGGATCGGTAAGGAA  59 17
    NCgl0503  541645 ..  541655 -  -2.4  -3.86346   GGATGCGGTGAGAAA                 GCTG TAG CGGC                 TGGAACCATGCAGGA  52 457
    NCgl0498 NONE
    NCgl0497  538312 ..  538348 -   -16   -3.0644   AGCGAATGCGTAACA   CCCCTGGTGGAATTTCC TTTT GGGAAT-CCACCAGGGG    TGTTTCTTTGTCTTT 100 55
    NCgl0484 NONE
    NCgl0483 NONE
    NCgl0482 NONE
    NCgl0479  523690 ..  523705 -  -4.7  -4.35646   ATAGCTAAATAGAAA              CACTG TTTCGG CAGTG               TGTTACTAAAAAATC  67 228
    NCgl0475  521461 ..  521480 -    -5  -3.57144   CGTGCCAGGTTTAAA            GGAGCT TATCGACG AGCTCC             ATCAGAAAAGTTCTG  55 221
    NCgl0461  499470 ..  499488 -  -6.7  -3.29144   CGAGCTCGTTGAGAA             GATCCAG GGTGG CTGGACC             GACTTCGACGTTGCT  56 459
    NCgl0455  492292 ..  492305 -  -3.8  -3.48276   GCCGTTTGCAGACAA               CAGC TTTGAT GCTG                TGACCATTTCTTATG  51 362
    NCgl0447 NONE
    NCgl0446  484006 ..  484034 - -14.5   -3.7256   AAAAAAGGAAAGCAA        GCCTCCCCCTCTC AAA GTGAGGCGGAGGC        TGGGCATGAAAAACA  95 94
    NCgl0445 NONE
    NCgl0444  481071 ..  481094 -   -11  -4.98255   CTGGAATGACAAAAA          CCAGGCCCCT TTGA AGAGACCTGG           TTTGGAGAAAGTTGT 100 59
    NCgl0443 NONE
    NCgl0442 NONE
    NCgl0441  479395 ..  479437 - -17.2  -2.96538   ACAACTCACGACATA GCAATGTCCCTCCCGCTT AACTTAA AAGCGGGAGAGACATTTC GGGTCTTAAAACTAC 100 37
    NCgl0440 NONE
    NCgl0439 NONE
    NCgl0438 NONE
    NCgl0437  475477 ..  475494 -  -2.7  -3.84451   TCTGGCAAATGTAAA             GACCAGCT ATT AAC-GGTC             TATTTCCCGAGGTAC  54 17
    NCgl0436 NONE
    NCgl0435  473297 ..  473336 -  -2.6  -3.89881   ACCAATTCCGAGAAA  TCCACGGCACCGGCGTGCG TGT CGC-CACCGTCGACGATGA  CATGATCTACCCCGA  52 500
    NCgl0433  471855 ..  471885 -    -7  -5.03314   CGGACCGCTAAAAAA      TTCCCCTCG-TTC TTTGCG GAAGCGAGAGGAA       AGGGGAGGGGAGCGT  88 52
    NCgl0431  471099 ..  471110 -    -3  -4.18494   CAGGGGTATTGAAAA                TCTT TTTA AAGA                 AGCCCTTTTAAGAAT  59 33
    NCgl0430  470588 ..  470609 -  -2.3  -3.93963   AGCACTACCCACAAA           TACT-CTCCC CCA GGGAGCACTA           GTGGAATTGGATGCT  54 70
    NCgl0413  450764 ..  450810 - -13.1  -3.47361   CAGACGCATGAAAGA CAAAGACGTCAACGCAGAGAT GTGAA AGCGCTGCGTCGACGTATTTG AAGGAGATAACTGCA  89 49
    NCgl0412 NONE
    NCgl0411  447833 ..  447887 - -10.2  -4.15833   ACCAGCAGTCGAAAA CCAAACCAGGTGACCGAGATTCCCT GAGGAA AAAGTTT-TCGGTCACCTAGTTTGG TCTGCCTAGATTCAC  85 265
    NCgl0410  447089 ..  447126 - -11.1  -2.78384   CGTCGTGGGAGTAGA   CGCCCGCGGCATCGAAG ACGT CATCGCCGCCGCCGACG    GAGTAGTCAACGCAA  69 294
    NCgl0405  441452 ..  441488 -  -4.5  -3.91911   CGTATGTCAATGAAA    CTCTTTCGGAAAATG AGTTCAG CATGTGCCGAAAGAA    TGAACCTGGTTTGGT  58 135
    NCgl0400  436588 ..  436609 -   -13  -2.91695   TTGAGCTTCAAACTA           GCACCGCC TTTCGG GGCGGTGC            TTTTTTGTGTCTTGG  81 393
    NCgl0395  432026 ..  432052 - -10.2  -3.30124   GTTTATTCGCCACAA        CGCTGCGCCAC GTGATG GTG-CGCAGCG         GCGAATTTAGAAAAG  75 96
    NCgl0394  429232 ..  429251 -  -2.1  -3.65812   CGCGTTGGAATATAA            CGGTG GGTGGCATTA CACCG             CTGAGCAGAGGTCGA  50 209
    NCgl0388  421698 ..  421721 - -15.4  -3.74347   GCCACAAATGGGAAA          CCCCTCAGAA TCGC TTCTGAGGGG           TTATCTAGCGCCAGT 100 391
    NCgl0385 NONE
    NCgl0384  418394 ..  418408 -  -2.1   -2.7806   TGGAAAGTTGCAAAC               CAGGT TAATC ACCTA               AAAGGTTCCTGTCAG  40 55
    NCgl0383  417463 ..  417505 - -18.7  -3.05274   TAAACCCATAAACCA GAAAAAAATCGCTGTCACC GTAGA GGTGGCAGCGATTTTCTTC GTTTAGGACTAAAAG 100 62
    NCgl0376 NONE
    NCgl0375 NONE
    NCgl0374  407280 ..  407308 -   -19  -3.49618   TGGTGATAGAAGTAA        CCTGGCCTGATC TTGCG GATCAGGCCAGG        TGGGGGAGGTTGCTT 100 123
    NCgl0371  404435 ..  404482 - -21.6  -3.89956   CCACCACAGACTAAA CACAAAACAAATGAGACCTACC CTCG GGTAGGTCTCATTTGTTTAGGG TCGCGTCGAAAAGCA 100 48
    NCgl0364  397129 ..  397142 -  -5.3  -3.28712   GGTTGGCGTCGATAA               GCAAA AATC TTTGC                CCGTATTTGGTTGCC  54 112
    NCgl0358  390743 ..  390762 -  -9.2   -4.4595   TCATAAAAGGTAAAA            CCCACCCC CGCA GGGGTGCG             TCGTAAAGCAAGCTC  83 47
    NCgl0353  385343 ..  385355 -  -4.9  -3.75169   CAGGATGCTACGAAA                TCTTT GGA AAAGA                ATAGCTAGACCGATG  57 41
    NCgl0352  383553 ..  383570 -  -3.3  -3.66028   CACAATTCTTAACAA             GCGGTAC TGCG ATTCCGC              GTATGTGGTGTGCTC  53 434
    NCgl0350 NONE
    NCgl0349  378607 ..  378626 -  -7.8  -3.25567   ATATCTCAAAAATTA            CGCGGG GAAGGAGA CCCGCG             GACGAGAGCTGACAA  62 64
    NCgl0336  362002 ..  362033 - -21.8   -4.2243   ATAAAGATGGCAAAA      CCGGCTGCCTTTTA TATC TAAAAGGCAGCCGG       TTTCAATGTTAAATC 100 46
    NCgl0335  360582 ..  360592 -  -2.4  -3.60792   ACGATTTACACACAA                 TGCC ACC GGCT                 GTTCATTATCTATGC  47 244
    NCgl0334  359651 ..  359677 - -16.7  -2.75596   TAAAATTACATATGA         GGCGGTGAGTT TACTC AACTCACCGCC         TTAAAAGGCTTAGAT 100 107
    NCgl0333 NONE
    NCgl0332 NONE
    NCgl0331  354508 ..  354520 -  -2.7  -3.27923   GTGGAATAGTAGCAA                CTTGT TTA ACAAA                GTAAAACTGAACTAC  47 101
    NCgl0330  353755 ..  353766 -  -5.8  -3.67296   CACTATCTACTCAAA                CTCG AATT CGAG                 CTCAATCTTGGTGTC  61 5
    NCgl0328 NONE
    NCgl0327 NONE
    NCgl0326 NONE
    NCgl0325  348047 ..  348060 -  -5.9  -4.78661   ACCGAAAAATCAAAA               GCGCC TACG AGCGC                TTCTCGACGCACCCC  78 60
    NCgl0324  346884 ..  346908 -   -15  -4.37198   AATTGAAACCCAAAA          GCGGTGCCGG AGGAA CCGACACCGC          TTAAAAGTAACTCTC 100 75
    NCgl0323  345739 ..  345778 - -15.2  -4.49556   CTTGTAGTAAATAAA  TCGGGCC-TTCCCAAAAGA TTC TTTCTTGGGAAAGGCCCGA  TTTTGGTATTTGAGG 100 354
    NCgl0319 NONE
    NCgl0318  339800 ..  339854 - -15.8  -4.65895   TTCCGCACTCAAAAA CGCAAGGATCCACCACAGATCTCAAG ATA CTTCAGGGATGTGGTGGATCCTTGCC CTGGAAGCTCACAGC 100 363
    NCgl0306  326643 ..  326671 - -19.7   -5.0916   TTGCCAAGAGAAAAA        TCCCCCGTCTCAC AGT GTGAAACGGGGGA        TTTTTGCGTCGAAAA 100 46
    NCgl0302  319257 ..  319267 -  -3.2  -4.58466   CGCACAACTAGAAAA                 CTGC GCA ACAG                 AAGGGGAGGATCTCA  67 91
    NCgl0294 NONE
    NCgl0293  312878 ..  312909 -  -3.2  -3.07487   GGAGACGTCGAAAAG      CTAAAAAAGG CCATCGAAGTCT CCTTTTTTAG       TGGTCGCCAGTGATG  45 22
    NCgl0292  311700 ..  311755 -   -15  -3.28785   TGCTAAAACATCTAA GTTTTGGCACGCCTGTTTGGTTTCGAG TCG CTC-AAACCAGACACACGTGACAAAAC CTGGCGAAAATCTTG  93 166
    NCgl0287  307688 ..  307718 -  -4.2  -3.64703   TTGCTGGCAGCCAAA       GTTTATTTTGAA TAAATCT TTCAAAATAACC       CTTATTTAGGCAGCT  55 31
    NCgl0286  306730 ..  306760 - -16.3  -4.82212   TAAACAACAAAGAAA       GCGCCTAATCAGT ATGAA ACTGATCAGGCGC       TTTTTAGCGCTTTGG 100 44
    NCgl0280  301473 ..  301494 - -15.9  -5.14965   ATTGGCATGAAAAAA           CCGGCCATG TGAA CATGGCCGG            CGTGGTTAAGAGACT 100 40
    NCgl0279 NONE
    NCgl0278  298273 ..  298303 -   -22  -4.18018   CTTTTCGACGCAAAA       TGCCGGTTCCGCAC TTC GTGCGAAACCGGCA       TTTTTAAATTGACCC 100 51
    NCgl0274  293956 ..  293981 - -11.9   -4.2349   CGTGCAGATGGAAAA         CGACTCTCCAC CGCA GTGAAGAGCCG          TTTGAGCAACTAGGT  91 45
    NCgl0272  292424 ..  292457 - -12.5  -4.48987   GCTGCAGAATGAAAA     TCAGGCCAGACAGTG GGAA CACTATCTGACCTGG      GTTTTAAGTTGTCGG 100 162
    NCgl0270 NONE
    NCgl0269 NONE
    NCgl0268 NONE
    NCgl0267  287911 ..  287946 - -10.5  -5.34381   AAAGTTAAAGAAAAA    GACCAAGAGCCCTAT GTTTTT ATGGTGCTCTTGGTC     TTTTTCAGTGATGCC 100 42
    NCgl0265 NONE
    NCgl0264 NONE
    NCgl0263 NONE
    NCgl0262 NONE
    NCgl0261 NONE
    NCgl0260  280294 ..  280327 - -11.7  -4.71382   ATAATTACCGAAAAA     GGGGCATGTCAGCAA TAAC TTGTTGGCACGCCCC      TTTTTTTCTAAAAGC 100 44
    NCgl0257  278310 ..  278334 -  -2.2  -3.38224   ATTGCATGGGAAATA         TAC-TTGCCCC TACG AGGACAATGTA          TGAAACTTGATAATT  45 76
    NCgl0256  277928 ..  277959 - -12.4  -5.42164   CATAAATAACAAAAA      TCCGCATGCCC-TCA ATT TGAAGGGGATGCGGA      TTTTTTAAGGAACCT 100 50
    NCgl0253 NONE
    NCgl0252  275892 ..  275926 - -27.4  -4.18018   CCTTCTGATTTAAAA     TGAGGGCCTATCCACC AAT GGTGGATAGGCCCTCA     TTCGACTTTGAAGCT 100 53
    NCgl0250  273276 ..  273286 -    -4  -2.95204   TTACTTTTAAATAAG                 TAAG ACT CTTA                 AGGATAAATATGGGA  47 278
    NCgl0246  268056 ..  268106 -  -5.2  -3.92592   ACCGGCAACACCAAA CTCCGCGACGGGATGCCGGTCGT GTTAAG ACCTCTGGGA-CCCGCCGCGGCG AAGAAGAAGTAGATT  61 174
    NCgl0245  266076 ..  266118 - -14.4  -3.77196   CTATCACCCACGAAA CCGGTGGCAAGAATTTTCA ACATCG TGGAA-TTCTTGCCACCGG TTTGTAGAGCCTAGG  95 58
    NCgl0244  264586 ..  264600 -  -4.2  -3.07291   AACGAGTCTAGTTAA               GCAAGT GGC ACTAGC               GCTTTTCGACGTCCA  47 21
    NCgl0243 NONE
    NCgl0242  262503 ..  262531 - -13.1  -4.08216   GTACGTGCGTGAAAA        CCGGGTCCCCTCA TTT CGAGTAGACCCGG        TTTAGAAGGGGCTAC 100 37
    NCgl0236  255470 ..  255480 -  -2.4  -2.83522   AGTCCTTGATCAAAG                 GCGC GTT GCTC                 ATCCACGTTTAGGTG  40 34
    NCgl0235  254338 ..  254348 -  -3.2  -3.13908   AACTCAAGCACTTAA                 CAGC GAC GCTA                 CACCACCAACCCTCT  46 3
    NCgl0234  252359 ..  252369 -  -2.4  -4.07568   CTTGGCTGCGCAAAA                 CCGG CAC CCCG                 CCATCCGCCTGCGCG  56 483
    NCgl0230  248493 ..  248520 -  -8.4  -3.21276   CCTTGGTGGATAAGA        TTCGTGCCAGCA TCGA TGATGGCACGTA         CTACGAATTCAAGGA  62 59
    NCgl0223  241720 ..  241749 - -10.7  -4.16943   GCGCACAGTTTAAAA       CCCCAGGTTGATT AAAA AGTCAGCCTGGGG        TTTTCGCGTGCGCCG  87 156
    NCgl0218 NONE
    NCgl0217  234841 ..  234894 - -11.8   -3.8512   TAGTGAGGATAACAA GTCCTTCACTTTGGAGTTGTGGCG TCTTAT CAGCACAACTCCAAAGCGATGAGC CTGCCACAGCAGTTA  88 38
    NCgl0215 NONE
    NCgl0214 NONE
    NCgl0213  230772 ..  230782 -  -6.8  -3.35046   CGATCTGCTGAAACA                 GCTC GGT GAGC                 AGCACACTGAAACCA  58 171
    NCgl0211 NONE
    NCgl0210 NONE
    NCgl0209  227691 ..  227702 -    -3  -2.83403   GCTCGCTCATTAAAT                TAAC TCCT GTTA                 GTTGAATGGGTAAAT  42 23
        moaC  227207 ..  227220 -  -2.3   -2.7127   GGACGCAACGATAAC               CAGAG CTGT CACTG                AACAGACCAATCCCC  39 20
    NCgl0207 NONE
    NCgl0206 NONE
    NCgl0205  225195 ..  225236 -  -8.1  -4.12188   GGAGGAGGGTGAAAA CGCAAGGCGTTGGGCC GGTGTTTAGGT GGCACAACGCCTTG-G TTTTACCCTAGGGAA  73 28
    NCgl0203  221842 ..  221867 - -17.7  -2.60496   CGTCTCCGCAAATAG         CCCCCGTTTAC GCAG GTAAACGGGGG          TTTTCTGATTCTTGG 100 365
    NCgl0201 NONE
    NCgl0200  220156 ..  220175 -  -7.8  -3.53224   CATCGCTTGCCTAAA            CCGCAAGC ACGA GCTTGCCG             GTGATGGTGCCGTCT  66 1
    NCgl0198 NONE
    NCgl0197  217035 ..  217072 -  -4.7  -3.14132   GGTTTCGGCGACTAA   CTCGCCTTGTTTGGCGC ACCC GCGCAGAACAGGGCCAA    CTTGCCGCCAGGGTG  50 91
    NCgl0196 NONE
    NCgl0195  214658 ..  214695 - -11.1  -2.75064   CCCCGGACCCAACTA   CGGCGACGGCTCCGGCG TAGT CGGCGACGCCATCGGCG    ATTCCCTCCACCACG  69 489
    NCgl0188  211537 ..  211556 -    -5  -3.55761   CATTTATTGCCTAAA            GATCCATG AGTT CACGAATC             TCTGCGGGGATTTCT  55 1
    NCgl0187 NONE
    NCgl0186  209150 ..  209183 - -11.7   -4.2349   TTGCCATATGTAAAA     CCCGCCATCCTTTAA AAAT TTTGAGGACGGCGGG      TCGCGTAACTTCCGT  91 49
    NCgl0185 NONE
    NCgl0184  203479 ..  203507 - -13.9  -5.04325   CCTAAACCACAAAAA        TGCGGCCACTCTT CAA AGGAGTGACCGCA        TCTACTTAAAAACTT 100 56
    NCgl0183  201306 ..  201343 - -12.9  -4.37092   AGCTTGGGTAGAAAA   TGCTAGAAACCACCA TCAGTAAT TGGTGGTTTCTAGCG    TTTTACGGGATGCAT 100 439
    NCgl0180  194504 ..  194522 -  -8.9  -4.01078   AAAATCCACCACAAA             CATGTGG TCAGT CCACATG             AATTGAACGAATTTT  78 104
    NCgl0178  190612 ..  190658 - -25.4  -5.29846   AACTTTAAAGAAAAA CA-CCGCTGCCCCTCCACCTGC GCGAA GCAGG-GGAGGGGCAGCGGCTG AGAAAAATCTGGAGC 100 67
    NCgl0176 NONE
    NCgl0175  188197 ..  188209 -  -3.3  -3.30701   GTTGATCAAACTGAA                GGGCT CCG ATCCC                TGGTTCTTCCCATCG  48 113
    NCgl0167  181221 ..  181241 - -11.2  -4.46112   CCTCATGGAAAGAAA            CAGCAGCA GCTGT TGCTGCTG            GATTGAGTAACACTG  93 468
    NCgl0154  167727 ..  167745 -  -3.8  -3.85539   CATATCCAGACCAAA             GACCCTGA AAT TCAGCATC             CGTTTGGTCTGATAG  57 114
    NCgl0151  163627 ..  163672 - -19.2  -2.72829   GACAGCTCCTGAAAG CTAAAAAGCCCTCGCCCCGA AATCCA TCGGCGCGAGGGCTTTTCAA TACCAACTAACAACT 100 39
    NCgl0148  161179 ..  161202 -  -3.8  -3.40073   ATCCGGAGGAAGTAA          CCACCGCGATC GAG GAGCA-GGTGG          ATCAGCTGTGTGAGT  49 183
    NCgl0140  155907 ..  155924 -  -3.5  -3.76379   CAAGACTTCACCAAA             CTTTTAT CAAA ACAAAAG              ACCAGGTGGACTCCC  53 245
    NCgl0139  152940 ..  152951 -  -5.8  -3.50832   GGTGAAACGCAAACA                TCCG TCCC CGGA                 CCGCGGTAAAAGGCC  59 297
    NCgl0136 NONE
    NCgl0135  149423 ..  149449 -  -5.1  -3.18849   GGGATACCACGAAGA         TCCAGGCAACC TCATG GGCTACCTTGA         TGCTCAGCGACTCCG  52 367
    NCgl0133  147415 ..  147429 -  -4.2  -4.56597   GGTGGCTGGGAAAAA               GACGGC TCT ACCATC               ACTTTCGGCGCCATC  71 166
    NCgl0130 NONE
    NCgl0123  136068 ..  136080 -  -4.7  -2.73619   AATGAGGGGTGAAAG                CCTGC GTA GCTGG                GAGTGGCGTGGAAGG  46 64
    NCgl0122 NONE
    NCgl0121  134134 ..  134149 -  -6.2  -2.77926   AACCATAGCCAATCA              TAGACA ACGC TGTCTA               ATAGGGGTCTTGTTA  52 80
    NCgl0120  132928 ..  132957 - -11.5  -4.53036   GTAGAAACATCAAAA       GCCCAG-GCTTCCA TCG CGGAAGCACTGAGC       TTAGATGAGGTTAGG  95 36
    NCgl0117  130344 ..  130354 -  -6.8  -2.71712   GCTTTGGCGGTAAAG                 TGCC AGA GGCA                 GAACAGCGCACCGCG  52 483
    NCgl0115  129078 ..  129089 -  -4.4  -3.63694   AGTGAGCGGTAATAA                TGTC GAAT GACA                 CCGGGTGGGAGCCTT  55 422
    NCgl0114  127989 ..  128003 -  -2.8  -3.14132   TTTTCTTTGCATCAA               TGCC TGACATG GGCA               TGAGTATAGATGTGA  45 118
    NCgl0113 NONE
    NCgl0112  126296 ..  126343 -    -2  -4.65895   CCGCGCACCTAAAAA CACTGAGCTG-AGCACGC-GTT ATGCGA AGCTGCGTGCTGCAACGCAGGG TTGGTACTAGAGCTC  63 32
    NCgl0109  122471 ..  122482 -  -4.4  -3.64716   TCATGGTGGAAAAGA                TCCT TTCA AGGA                 TGGGTTTAGCTCGAA  55 47
    NCgl0108 NONE
    NCgl0107  119927 ..  119942 -  -4.6  -5.03994   TTGGAGAGATAAAAA              CGCCAC TTTG GTGTCG               ATAACACCGAACTTC  80 493
    NCgl0105  118309 ..  118337 -  -2.3  -3.64236   ATTGAAATTCTCAAA        TACCCAGCAATGA TGC TCGTTGCGGCGCA        GAATATCGCTACCGT  50 495
    NCgl0104  116455 ..  116489 - -21.6  -4.33417   TCCAGTCAGAAGAAA     CCCCTCACCGGGTT ACACCTA AACCCGGTGAGGGG     TTTTTGCTGCGTCAG 100 81
    NCgl0097  106494 ..  106506 -  -3.3  -3.53012   TGTTCCTTTTTCAAA                CACTG GAT CAGAG                TACTTCGCCAGAAAA  50 146
    NCgl0096 NONE
    NCgl0095  105030 ..  105042 -  -5.5   -3.6944   GTGGCAATACAAACA                GCACC GAG GATGC                GTCCGTTAACAATGA  59 153
    NCgl0093  101571 ..  101585 -  -6.4  -3.55444   CGCCGACTGCTCAAA               GGCATA ATC CATGCC               CTCGAGATTAGCGGA  61 49
    NCgl0092   98714 ..   98726 -  -4.1  -3.53012   GCCCCTCGGTCTAAA                GAAAG TGC CCTTC                CAGAATCGCTCTCAA  52 104
    NCgl0091   97239 ..   97271 -  -9.8     -2.59   ACCTGTAGACAACAT     GGCCGGCCC-TCCCT ATTT AGGGATGGGCCGGTT      CTTAATTGGGTTGCT  66 70
    NCgl0090   95995 ..   96006 -  -2.2  -3.78775   TTGCTTACGATGAAA                TGCG TCTA CACA                 CCGAAATCACGGACT  52 384
    NCgl0082   90069 ..   90106 -  -6.4  -3.76232   GCCTGAAATACAGAA  CTGGAGGTGATAGGGAAG AGCT CTTCCCC-TCACCGC-AG   GACTTGGTCACTGTG  60 377
    NCgl0080   88545 ..   88556 -  -2.2  -2.52676   CATGTCCCCAACTTA                GC-CG AGG CGTGC                CACCCGGTCGAGCTC  39 11
    NCgl0079   87391 ..   87408 -  -6.9  -3.22448   TGAAATCGAACTTAA             GTGCGGA GACC TCCGCCC              AGACACGGCTACACG  57 175
    NCgl0077   85617 ..   85640 -  -7.4  -2.95896   CTAGCATGCACAAAG          CCCCCACG CGGATCTC CGTGAGGG           TTAAGGGATGTGAAT  59 45
    NCgl0076   84975 ..   84989 -  -8.6  -2.75343   GGCATATTTTCAAAC               TCTGGA GGA TCCAGA               TGCTATCTATTCTAT  62 131
    NCgl0075   83646 ..   83661 -  -4.7   -4.0827   ATAGATTGATAGAAA              TGTGG GGAGTG CCACA               AAATTTAAGGAGGCC  62 52
    NCgl0074   82063 ..   82095 - -12.1  -4.93365   GTCGACAAGCAAAAA      GCTCGTACCTTCT TTATTTG AGGAGGTACGAGC      TTTATCTGTCCTGGT 100 47
    NCgl0069   72677 ..   72687 -  -5.4  -3.65812   CTCTCCGCAACAGAA                 GCTT CCG AAGC                 TGCCGGAGTTTCACG  58 152
    NCgl0066   68657 ..   68696 - -17.2  -4.52047   GATCATATTAGAAAA  CCCCTCTTCCCCGTGC ACAGAACA ACACGGGGAGGAGGGG   TTTGGCGTCGAAAAG 100 46
    NCgl0065   67746 ..   67757 -  -4.4  -2.59742   CCCAATCCCTAGAAC                GCAA CGTG TTGC                 TCACCATGCTGTCTC  44 516
    NCgl0063   65407 ..   65456 -  -2.8  -2.72344   TGTCATCGCCAAGCA CGAGCTCCGCGCCATCCCGATCAC GTAC GCGAGCTGGACGG-GCG-AGCTTA AATAAGCTTGTCGAC  41 74
    NCgl0061 NONE
    NCgl0060   62338 ..   62370 - -14.9  -4.63172   GATCAAACTAGAAAA      CCAACAAGCCCTGGA ATT TCCGAGGCCTGTTGG      TTTTTCGGTTTTTGT 100 42
    NCgl0054 NONE
    NCgl0053 NONE
    NCgl0052   55557 ..   55593 - -16.8  -2.82788   CACAATAAACAATAG    TAAAAGGAACCCTCAC GGATT GTGAGGGTTCCTTTTT    TTGGGTTTCGCCGGA 100 58
    NCgl0049   51573 ..   51604 - -13.9  -5.63645   CCAAAACACAAAAAA      TCCACCACAAACA TCCCAG TGTTTGCGGTGGA       TTTGTAAAGGGGCAG 100 44
    NCgl0048   50900 ..   50912 -  -2.7  -3.31603   ATGGAGAAAAATAAT                CTTTC TTG GAAAA                GTGATATCCCCTAGT  47 76
    NCgl0047   49697 ..   49715 -  -5.9  -4.16921   TAACAAGTCGCAAAA             GACACCC TGCCC GGGTGGC             GGAATTGGCAGACGC  69 204
    NCgl0046 NONE
    NCgl0045 NONE
    NCgl0044 NONE
    NCgl0043 NONE
    NCgl0042   43930 ..   43946 -  -4.3  -3.09844   CTCATATTTTAAAAT              CCTCCGG CTG CCTGAAG              CACAGCTCGGCCAAT  48 2
    NCgl0041 NONE
    NCgl0040   40494 ..   40508 -    -2  -4.56775   ATTGTCTTGGAAAAA               CCCCAG CAA CTGGTA               CTTATCTTGTTTGAG  63 90
    NCgl0039   40129 ..   40172 - -21.9  -4.36914   TCCGCCCGCACAAAA CAACTGCCGCAGCACAACG AATCAA CGCTGTGCTGCGGCAGTCA CTTTTTTGAAGGATT 100 39
    NCgl0035   36055 ..   36100 -  -6.4  -4.18934   TACTATTCGAACAAA TCACAACCCGGTGGA-AACTGT TCAC AGAGTTATCCAC-AGGCTGTGA AATGGTAGGTATACC  71 169
    NCgl0032   33398 ..   33427 -  -7.7  -3.63515   GTCGAGCTGGAAGAA       CTCACCCTCGCCA TGTC CGGCGGCGGCGAG        CTCGACTCACTCAGC  65 60
    NCgl0027 NONE
    NCgl0026 NONE
    NCgl0025   26716 ..   26749 -   -14  -2.89564   GCGTCACTTTATACA     CTGAGACCCTCAGT TTCTAC ACTGAGGGTCTTAG      TTTTTTTAGTGAGGA  88 95
    NCgl0024   24752 ..   24773 -  -4.4  -4.74215   ACAGGATTAACAAAA           CTCTCAGT TTCTAC ACTGAGGG            TCTTGGTCTTTAGAG  71 134
    NCgl0018 NONE
    NCgl0017   17850 ..   17860 -    -4  -4.07568   TGCCTCGCTCCAAAA                 CTAA TAA TTAG                 CGAGGGTTAATAACC  60 22
    NCgl0014   14965 ..   14981 - -10.9  -2.62616   TCAGTTGGTAGAGCA              CCTGCTT TGC AAGCAGG              ATGTCAGGAGTTCGA  72 250
    NCgl0011 NONE
    NCgl0010   11247 ..   11262 -    -4  -4.24711   GAAAACGTGAACAAA              TAGACC GTTC AGTCTA               TTTGTTGATCTCTAA  62 23
    NCgl0009 NONE
    NCgl0008    9383 ..    9439 -  -4.4  -4.42721   GAAGGACATAATAAA GATCCCG-ACAAAGAACATCGCCCATC TGGT GGGGAGGGAGAATCTTTGTGCGGGATC TAAAGGTTTCTTATT  65 57
    NCgl0007    8719 ..    8735 -  -2.9  -4.20797   TCAAAATGATAGAAA              TTCCAGA AGC CCTGGGA              CATAACCGGTGGGCT  58 85
