# Supplementary material for: Rapid, accurate, computational discovery of Rho-independent transcription terminators illuminates their relationship to DNA uptake
Source: Genome Biol. 2007 Feb 21;8(2):R22. doi: 10.1186/gb-2007-8-2-r22 (PMC1852404; doi:10.1186/gb-2007-8-2-r22)
Supplement: Additional data file 4 — Best terminators found downstream of each of the genes of the 343 organisms studied. [file gb-2007-8-2-r22-S4.zip › Corynebacterium_jeikeium_K411.bag]

        repA    1779 ..    1795 +  -9.4  -3.40191   CAATACACGGTTCCC              CTGCCC CGTTA GGGCAG              TTAATCTCTTATCCC  66 58
        ypkD   10843 ..   10873 +  -4.7  -3.66178   GAACTTCTCGCAAGA       GTGTCTTTTTAGG GCATG CCAAATGAGACAC       TTTCGAGTTACAGGG  55 273
        resA   11788 ..   11806 + -10.2  -2.87211   AGTATCGTTCGTCCC             CTCGGGTG CAT CCCCCGAG             TGTGTGGCCAACGAT  68 282
        repW   13184 ..   13194 +  -2.4  -2.73994   CACAACGGAGTGCCA                 GCGC CAA GAGC                 TACTGTTCGAGAACT  39 244
        parA NONE
        parB   14157 ..   14182 +  -2.5  -4.30978   CCAAGTAGAAACCAA         CGTTTCAACGT TAAA GCGTTAAGGCG          TTTTAGTGCCTTAAC   0 33
        ykwC    9043 ..    9067 -  -9.5    -2.544   CAATAGATGAAAACT          TTTCTTTCACA ATG TATGAAAGAAA          TTCATCACCGCTTTC  63 348
        aucA    8703 ..    8745 - -15.7  -5.10767   CATGCAACATAAAAA CAT-AAAAGTGCGCCCGAGC TTAC GCTCGGGCGCACTTCCGAAG ATGAAGGCTAGGCGC 100 33
        ykwB    8359 ..    8370 -  -5.8  -3.05596   GAGCTGGGTAGCGAA                CTGC GCCC GCAG                 CGGCTCATGCTCCTG  52 30
        ykwA NONE
        blsA NONE
        blsB NONE
        blsC NONE
        blsD NONE
        blsE NONE
        blsF    2519 ..    2531 -  -5.5  -4.41548   GCACACTCCAGAAAA                CCTCG TCG CGAGA                CTACAGGCACCTGCA  70 204
        dnaA    1794 ..    1809 +  -5.4  -4.09739   GAAGGCAAAAGGGAG              C-GTGGG TTT CCCACAG              TTTTCCCCAGATTCA  65 67
        dnaN    3555 ..    3569 +  -2.1  -4.48823   GCCTGCCGGGCTAAG               CCAAG GTTGA TTTGG               TTTTCTAGGTTGATT  62 27
        recF NONE
      jk0004 NONE
        gyrB    7514 ..    7530 +    -3  -2.62933   CGCGACGTGCGCTTC              CTTGAT GTTTA ATCGAG              TGCTGTGAGCGATTC  40 14
      jk0006    8591 ..    8625 +  -9.3  -4.18401   CGAAAGAATGTAAAA    CCCGC-GACCCTTC-CG GAG TGAGAAGGGACCGCGGG    TTTTACCGTGTCTCG  80 80
        gyrA   16863 ..   16892 + -18.7  -2.85351   AAGCCGTGAACCGAA       GTAGCCTGGCGGT CGAT ACCGCTAGGCTAC        TGTCGTATAAGGCAC 100 79
      jk0012   17951 ..   17995 + -18.8  -4.41494   CCACAACTAAAAACG CAGGTCAGGGCTTTGCCGGGA ACAC TCCTAGCAAAGCCCTGA-CTG TTTTGCTTCACACTG 100 357
     tnp3526   18787 ..   18803 +  -3.7  -4.85599   CACCTTAATCAGATG              CCTCT CACTGGC AGAGG              TTTTTCTAGCATGAG  77 450
    tnp1513a   22113 ..   22130 +  -3.4  -3.33696   TAACGAACTATTCAA             GC-GTGG CGCAT CCACCGC             TTGATTCCGCCCCCC  47 4
       mntH1 NONE
        utp1   23867 ..   23883 +  -5.1  -3.09635   AGCTACCCTTTTGAA              CATGTTC ACT GAACACG              TTCACTCATCGCGCT  50 87
      jk0018 NONE
      jk0019 NONE
      jk0020   25286 ..   25299 +  -2.3  -3.31322   GTGAATGCGCCACTT               CGACC GGGA GGTAG                TTGTGACGCGTTGGA  45 178
    tnp1513b   27239 ..   27249 +  -6.8  -3.58726   CGTGTTCCTTCTGAT                 CTGC TGT GCAG                 TTGTCTATGGCGGGC  60 301
      jk0024 NONE
        sigK NONE
      jk0026   31188 ..   31204 +  -3.6  -3.03525   GGATCCGCCCTCTGC              CGGGGT GCCAA ACCCCC              ATTTGTGTAGATCAG  45 81
      jk0027 NONE
      jk0028   33744 ..   33766 +  -7.6  -2.72661   CGCCCGCGCTGATCC           GCTGGCGCAA CTT TCGCACCAGC           TCGTTGGGCATGGTG  52 277
      jk0030   36025 ..   36058 +  -2.9   -2.7555   CCGACCCCGAAAGAA     CACTCCGCGCCATCG TCGA CGAGCGTGCGGATCG      TGATGTTCAGCTCTG  40 242
        ppiA NONE
      jk0034 NONE
        pabA   41603 ..   41646 +  -8.8  -3.16564   GCTGCTATTAGGGCA GCAGGTTGAAGACGTACACCG TCA CGGTG-ATGTCCTCGTCCCGC TTAATCACCTGACCA  65 59
      jk0045   55211 ..   55234 +    -6  -3.56092   GCTCGCCATTTTGTG          GATGCGGG CCAGGAAA TCCGCATC           TTTGACGAGTGCTCG  57 425
      jk0048   57130 ..   57161 +  -3.6  -2.75307   GTCGAAGCAACCAAC      TGG-CCCACCTAACC AAA GGAGAGGTGGCTCCA      TGGTTGCCCTGTATT  43 126
      jk0049 NONE
      jk0050   58107 ..   58127 +  -9.7  -3.28524   CGCTTTTTCGGTTGA            CGCACCC CGGGGGA GGGTGCG            TATGTTTGCGTGCTT  68 125
        rpfC   58714 ..   58742 + -11.7  -4.84359   TCCGGAATATCGAGA        GCCACCAGGTCCT CCC GGGACTTGGTGGA        TTTTTCTAGCGCTAC 100 101
      jk0053   60731 ..   60749 +  -3.8  -4.72272   CGCCGGGCACGGGCA             ATATCGAG CCC CTCGATGA             TTTTTCCTGCGCGCA  75 355
        metB   62389 ..   62403 +  -6.4   -4.5442   CAGCTTTAAAATACG               GGGCTT ATG AAGTCC               TTTTCTCCTTCCAAG  75 32
      jk0056   63190 ..   63200 +  -6.8  -3.31322   GGCACTTATTAACGA                 GGTC GTT GACC                 TTCTCCGGCATTGCA  55 404
      jk0059   66545 ..   66557 +  -6.3  -3.14564   GCATGGGCTGCGCGC                CTGAA AAC TTCAG                TTGGTGGAGGGGTGG  52 505
      jk0064   71370 ..   71389 +  -2.8  -3.04263   TCTTCTTTTACGCCG            GCTAGGCT TTTG AGCTTAAC             TATTCCAGCTAGGGT  43 13
      jk0065   72626 ..   72639 +  -5.9  -3.21924   CGGGGTTGGCCAGGC               CGGGG AAGT CCTCG                TCTTCTGCAACCTCG  51 425
      jk0068   76040 ..   76056 +  -2.2  -2.63252   TGGTGACGGTCAGAA              CGGC AGGCCAGGC GCCG              ATCTTCTTGGCCAGT  38 107
      jk0070   77508 ..   77529 +  -5.8  -3.53091   ACTTGAGGACTAGCT           TGGGGTCT AGCTTA AGGCCCCG            TTTAAGGGGCGAACT  57 93
      jk0071   78019 ..   78041 +  -8.4  -2.83747   AGACCTCCTGGGAGG           CATCCGGAAC GCG GTTCCAGGTG           TGGTTCTGCGGATTC  55 95
      jk0073   79694 ..   79719 + -11.9  -5.36441   GGCTCTTCCTGCAGA         GGCACCTCAACC GTC GGTTGGGG-GCC         TTTTTTCTGTGGGGC 100 245
        tagA   81277 ..   81287 +  -6.8  -3.29144   GCTCGATCTGCTTCA                 GCAG CTC CTGC                 TTCTCGGCGCGATCC  55 313
        gltB NONE
        gltD   89906 ..   89961 + -15.5  -2.90283   AGCCGCTTACCTTGG GCTGCTCGGTGCCTGGGTGCTGGC CATTACGGT GCCAG-GTCCAGACACCGTGCAGC TCATTCGTTTGGGTG  87 45
        rhtC NONE
      jk0079 NONE
      jk0080   92162 ..   92196 +  -4.9  -2.84173   CGCGGTCTGCCAGAT    CCGCGC-CCAGCGC AGGAACAC GCGCTGCAGGGCGG     TGTACTCGGTTGTGT  46 267
      jk0082 NONE
      jk0083 NONE
      jk0084   97633 ..   97655 + -14.1  -4.66609   GGCTAAGGAAATAAA           GCGTCGCCC TAACC GGGCGGCGC           TTTTTGCATCGCATC 100 119
      jk0088 NONE
      jk0089 NONE
      jk0090  108385 ..  108415 +  -9.1  -2.71011   ACTTGTTTCAGTGCT       CCACTAACTCATA TGGAT TGTGGGTTGGTGG       TGGTTACGCCAGCGT  60 414
   tnp3503d1  114595 ..  114617 +  -3.4  -2.63631   TGGACCTGGGCCAGA           CACGAAGG TTGCGTC CCTTAGTG           TGGTGTAACGCTTGC  40 5
    tnp3506b NONE
   tnp3503d2 NONE
   tnp3504a1  117116 ..  117130 +  -3.5  -3.18912   ACTCGACCCACAACG               TCGGA AATGA TCCGG               TTCATCGATGAATAC  47 16
   tnp3504a2 NONE
   tnp3503d3  118142 ..  118158 +  -5.2  -3.90291   ACCGCAACACGCCCG              GAAAAG ACACA CTTTTC              TTTACTTAACCCGCT  61 40
      jk0097  120064 ..  120080 +  -4.3  -2.78384   GGTGCTGAGGTGCCC              GCGCGTC TTC GACATGC              TGTGCTCCAGACGCC  42 392
      jk0099  120937 ..  120978 + -11.5  -3.99898   AAATTCTCACCCAAA GGGCGCCCGAATTGTCCCGA GAA TAGGGGCAAAA-GGGCGCCC TTTCTGCATTGATTA  85 59
       uspA1  122019 ..  122047 + -18.3  -4.42788   GCCGTATAATGCAAA        TCCTGTAGAGTCC AAA GGGCTCTACAGGA        TTTTGTAGACTTGAG 100 67
        mcbR  122883 ..  122902 +  -2.1  -3.93867   ACATCTAACTATTCC            GCTTG-GC CTTCC GCGCGAGC            TTCTTCTCCTTCTTT  54 33
        srtB NONE
      jk0104  125220 ..  125245 +  -3.2  -4.27117   CGAAGCGTTCATCCG         T-GCCCGTGCC AGTCA GGCGCTGGCCA         TTTGTGTTCTGCAAC  64 369
      jk0109 NONE
        msrA  131574 ..  131602 +  -9.6  -3.30452   TCGACTGGCCCGTGG       GCTTCCAGCCGAA CTGG TTCGGC-GGCAGC        TTGCTGATGTTGTTC  63 377
         ldh  134093 ..  134134 +  -3.5   -3.6502   CAAGGTAATGGGCGA GGCCGGGCTGATTTAGGCC GGGC GGCTTTAAGCAGCGCTGCA  TTTAAGTAAACAATA  53 10
        ugpQ NONE
      jk0115  136100 ..  136143 + -16.8  -3.12895   CTTCGCGAACATCTC CTCTGCGCCGGCATCGTCCCA CAG TGCGACGTTGCCGGCGTA-AG TGTCTTCGTAGCCCG 100 88
        pheA NONE
      jk0120  141951 ..  141985 +  -5.7  -3.58726   GTTCGGGGCCTCGGC    GGCC-GG-AGTACCGGC ACT GTCGGCATTGCCAGGCC    TTGTATCTCGGCGCA  57 425
        serS  144512 ..  144525 +  -2.3  -3.19389   CTCAGGAGAGGTAAC               CGCCA CCCA TGTCG                TTGCTCGATAGCTTC  43 122
      jk0124 NONE
      jk0125 NONE
      jk0126 NONE
         glf  148157 ..  148171 +  -2.8  -2.72166   AGGAAAAAAGAAGGC               GGTTTA CAC TCAACC               CTCTTTGATTCGGAA  41 122
      jk0128  150094 ..  150109 +  -5.4   -3.0782   ACTGAAACAAAGTCA              TTCTGC CTCC GCAGGA               TCTGTTCACAGCTTC  50 36
      jk0129  151801 ..  151841 + -10.5  -3.29511   CAGCATAACACCTAG  CTTCCCGCCTAACATCCCA CAG TGTTATGTTAGGTGTGAAG  TTATCAGCGGCTAAG  71 83
      jk0130 NONE
      jk0131 NONE
      jk0132  155813 ..  155843 + -16.9  -3.81879   GTTCTTTCTTTGTGA       CGCCGACTTCTCC TATTT GGGGGAGTCGGCG       TTCTTAGCTTTTAGG 100 67
        cmtB  157167 ..  157198 + -13.1  -5.39721   CTAAAGCCGCTAAAG      CCACTGCCTT-GGC TCTTT GCCTAGGGCAGTGG      TTTTTTGTGTGCTCA 100 73
        cmtC NONE
      jk0135  160249 ..  160284 + -11.3  -4.54727   ACTCGTTTCCCATAA   CCAGGTTGT-C-CGCCA TTGG TGGCGAGGACAGCCTGG    TTTTGCTTTAGAAGC  95 46
      jk0136  161383 ..  161399 +  -2.1  -4.11216   CGGGTAACAGGAGCG              CACCCCG GTA CGATGTG              TTTTACAAGTGAAAC  56 123
       fadD1  163381 ..  163391 +  -2.4  -3.18264   GCGTATCTGGAGGGC                 ACGC TGG GCGC                 TTAATCCATAAAGCG  43 11
       pks13  168587 ..  168603 +    -8  -3.89346   CGACTAAATAGATAG              CCCCTT AGTAG AAGGGG              TTTGTCGAATACGAA  71 56
       accD3  170650 ..  170671 +  -9.4  -3.55814   AATCAACGACATCTT           CACGTGCC CCAGCA GGCGCGTG            TTATCTGCCTTGATG  68 452
      jk0144  175095 ..  175108 +  -2.4  -3.90241   CGTCCTCGATCTCGA               GAAC CATGCC GTTC                TTGTTCTCCTTGATC  54 494
      jk0150  183467 ..  183484 +  -5.5  -4.25104   AACCGACGGTCGGCT             GGTGCAT GTTT GTGCGCC              TTTTGGTCGGGCCGG  69 237
         pck  185482 ..  185508 + -21.6  -4.55295   GCTGAACTAGGCGAG         GCGCCGGGAGGG TTT TCCTCCCGGCGC         TTTCTTTGTGCCCAG 100 154
    tnp3506c  188989 ..  189003 +  -5.6  -3.92373   TTTTCCGACATTTAA               GCCCCA GTG TCGGGC               TTTATGGGTGCGCTC  63 200
      jk0156  193629 ..  193643 +  -5.6  -2.70932   CTACCCGGCCCCACC               GCCCCA CAT TGGGGG               TAATTGAGGCGAGAG  47 53
        alsD NONE
      jk0158  196482 ..  196525 + -10.8  -3.66666   CAATCCATAAACTAA GCCCCCAACTCCAGCGGAGG TAAT CCGCGAAGGGAGTTGGGGGC TTTAAGCGTTTTCGC  76 47
      jk0162  202518 ..  202535 + -11.3  -2.77118   CGCGCGGGCGCTAAT             CAGCGCT AATC AGCGCTG              TGGGTTTTGCCTGTC  69 27
      jk0165  207274 ..  207289 +    -6  -3.05384   ATCCGTTCCGGCAGC              CCCGGC ATCC GGCGGG               TTCGCTGCACCACGA  52 203
      jk0169 NONE
      jk0170  214496 ..  214527 + -15.9  -5.00851   CCCTGAGGCTGTGAG      GCGGGGAGTGTGC ATGATG GCATGCTCCCCGC       TTTTGTTTGCTTAAT 100 62
        udgA NONE
         dcd NONE
        dnaK NONE
        grpE  227908 ..  227935 + -14.2   -4.9792   GGCGTGAGGCTTAGA        GAGCTCCATGGC TTAT GCTGTGGAGCTC         TTTTTGTGTGGGGTG 100 65
      jk0181  229826 ..  229836 +  -6.8  -3.33696   GCGGCAGGAGGCGCT                 CGAG GAT CTCG                 TTCATTAGCAGGGGC  55 346
       dnaJ1 NONE
        hspR  232975 ..  233001 + -11.6  -2.61274   GGTACAGGGACGTAG         CCAGCTGCACCA TCG TGGTGTAGGTGG         ATTCATTCAAGTAGA  65 437
      jk0187 NONE
         ogt  237593 ..  237635 +    -9  -2.73364   ATCTGAGCTGCCGGA GTCGGGGTCGCCGGAGTTAG GGG CAAAGTCTGGCGACGCCGGA TCCTTGCCGTGCACC  57 157
      jk0191  240253 ..  240288 +  -7.5  -3.25823   AGCTGCTCGCGCTCC    GCGCCCGCACGGAGGA AAGCC TCCACAGTGTGG-CGC    TTCATCTCCGGGCCA  58 77
      jk0195  244815 ..  244830 +    -4  -3.39936   GCTGCAACCACAGGA              TTCCGA AGAC TTGGAA               TTGTGACGTTTAGCT  49 4
      jk0196  246091 ..  246106 +  -2.5  -3.64822   CAAATAACGGGCGAA              GAGGG AAGCGA TCCTC               TTTCGATCGCACGGT  49 431
        clpB  252440 ..  252464 + -19.3  -4.40894   TCCGAGCGGCATGAA          CGCCCCACCTG TTC CGGGTGGGGCG          TTTTGGTCTGCTTTG 100 71
        aldA  254585 ..  254595 +  -4.6  -4.26351   GGATGTTCTTCATGT                 GGGG CAG TCCC                 TTTCTTGCGTTCGTG  66 460
        gltT NONE
        sseB NONE
      jk0206 NONE
      jk0207  258260 ..  258275 +  -6.8   -2.8194   GCGCTGGGCGGGCAC              GAGCCG GGCG CGGTTC               TATAATCCGTGCTTC  52 45
        gcvP NONE
        gcvT NONE
        gcvH NONE
      jk0212 NONE
        pyrE  266540 ..  266560 +  -3.2  -4.72272   CTGCTGGGCCTGTCC            GACCTGGG TCTTT CCTAGGTA            TTTTTGATGACGCCC  70 8
      jk0214  267300 ..  267316 +  -6.5  -2.62735   ACCTGGGGCTGGTTG              GCGAGGC TAG GCTTTGC              TGCTCTCCGGGCTGT  51 75
      jk0215  269057 ..  269076 +  -4.2  -3.35522   TGTGGGCATAATTGT            GGGCGG AGACTTAC CTGCCC             TATTTCAAGGAATTG  51 106
         fda NONE
      jk0217 NONE
      jk0218 NONE
      jk0219 NONE
        surB  275150 ..  275186 +   -18  -4.72272   GGCCTGTAAGGCCCG    CCCCCGCAGCACCGTC GGAGA GACGGTACTGCGGGGC    TTTTTAATGCGCCCA 100 161
        purA  277535 ..  277566 + -20.2  -3.44991   TTCTTAGGCGTGCCT      AGGAGCCGACCAGC GTGT GCTGGTCGGCTCCG       TCTTTGGGCTTTATG 100 179
      fadD10  281205 ..  281246 +  -5.7   -4.0371   TGTGAACTCCTCGAG TTCCGCCGAGCGCTCCGGG TGGG CCTCCAGCCCTCGCTGGAA  TTTGTATCCCGAGTA  65 355
      jk0227  283303 ..  283331 +  -6.7  -4.56597   AACCGTCAGCCAGAG       CGGCCTCGAAGC CAGGAA GCTGC-AGGCCG        TTTTTCACCGGCCAA  78 285
      jk0231  287247 ..  287267 +  -3.2  -3.81339   CGCCGGCTAGGGGAT            TCCGGC TAGGGGGGC GCCGGG            TTTGCCTTATAGCTC  54 61
       iunH1  289632 ..  289676 +  -6.3  -3.61398   GGCCAGTTAACCAGC GGCCAGCCTGCGGGTGCTAG AGGAAA CTAG-ACGCGCTCGCGGGCC TTCTTAGCGGCAGAC  57 457
      jk0235 NONE
      jk0236 NONE
      jk0237  295336 ..  295371 +    -6  -3.65902   CGAACTTGGACATGT    GCTTCGGGCAGACCGC CACC GTGGTGTCCCCGGACC     TTTCAATGGAATCGA  57 161
        purT NONE
      jk0240  298368 ..  298399 + -20.2  -3.29144   CCGCGAAGGGGGTTT      GCTGCTCGTGGACG AAGA CGTCCACGCGCAGC       TTGTACAGCGGGTGC  95 441
        cysI  301973 ..  301994 +  -2.2  -2.79842   CGATTGGGTTGTCCG           CGCCGACG ATGAGC TGTTGGTG            TAGTTGATGAGTGTT  39 1
      jk0244  302196 ..  302216 +  -7.5  -4.63218   TCCGTCAAGTTCCAC            GGACAGCTG TTG TAGCTGACC            TTTTATTGACGCCCC  83 11
        cysH NONE
        cysD  304154 ..  304165 +  -4.4  -2.62184   GAGGATCGCAAGAAG                GAAG GTTA CTTC                 TGATGTCCACCAACC  44 11
        cysN  305403 ..  305414 +  -5.8  -2.79796   CGGTAGTGGCGACAC                CCTG ACCG CAGG                 TCTGGTGAACTAACA  50 1
      jk0248  306225 ..  306239 +  -2.8  -4.64598   GCAAGGACTAACCCC               TCATGA AGA TCTTGA               TTTTTGCCCTCGTTG  67 93
        cysX NONE
         pta  308856 ..  308891 +  -7.5  -2.71712   CCAAATAGCCGGAAA    GCCGGCGATCGAGGCG CGAAC CGTG-CGGTCGTCGGC    ATTTGCCAGCGGGAA  55 33
         ack  310285 ..  310298 +  -9.5   -3.2794   CGGCAGTAGGGTCTG               CCCGG GGCG CCGGG                TTGCTCTGGCTGCCC  68 108
      jk0255 NONE
      jk0256  317833 ..  317865 +  -9.8  -4.85782   TTAGTGACGCCCCTT     CGCCCCACC-GGCTT TGAG ATGCCAGGTGGGGCC      TTTATTTTTGCGGGG 100 52
      jk0262 NONE
      jk0263 NONE
      jk0264  325228 ..  325240 +  -6.9  -3.35996   TGCGAAGGTGCGGGT                GCGCT GGC GGCGC                TTCTCGATGCGGGTG  55 489
      groEL2  328945 ..  328963 +  -8.8  -3.34715   ACTTTACCAAATCGT             TACCCCCT GGT GGGGGGTG             TATTTAAAGAAGGTC  66 126
        porA  329253 ..  329270 + -14.1   -5.2112   GCTTAAAAGTTAAAA             CCCCGGC TTCG GCCGGGG              TTTTTTCATGCTCTT 100 47
       pvdS2  330324 ..  330360 + -20.1   -4.0492   GAGCCAGTACGCGAA    CAAGCCCCGGCTGCCCT ACA AGGGCGACCGGGGCGTG    TTTCTATAAAAGTTA 100 67
      jk0273  337688 ..  337699 +  -7.2  -3.31461   CTCGCCGGAGCTAGT                GGGC GCTA GCCC                 TTGTAGCGCTCGATG  61 47
        pbp4 NONE
        mesJ NONE
         hpt  341339 ..  341352 +  -4.5  -2.71712   TAAGCGACATAGAGA               GCTGT TCGC ACGGC                ATTTAGAACCAACAA  45 52
        ftsH NONE
        folE  344360 ..  344372 +  -4.7   -2.8655   CGATGGCGCTGATCC                GGCCG TGA CGGGC                TCTGCTGTGACTAGC  46 18
        folP NONE
        folX NONE
        folK NONE
      jk0283  346709 ..  346729 +  -8.3  -2.78793   GATGCGCCATTAACG            CCCAACG GGCTCGA CGTTGGG            TAGTGTGTTGTCCAT  57 2
      jk0284 NONE
      jk0285 NONE
        panC NONE
      jk0287  350799 ..  350809 +  -2.4  -2.71144   ATATATCCAATAGTT                 CCCG TCG CTGG                 TAATTGGAAAACATA  39 90
      jk0288 NONE
      jk0289  352883 ..  352907 + -13.6  -4.62069   CTAAGTAACCACTGT         TGCCCGCC-CC ACCC GGAGGCGGGCA          TTTTTAAACTAAGCA 100 33
        galT NONE
        galK  355396 ..  355433 +  -6.7  -3.01712   TAACGCTTACGCGAG   CAGCGCTCGCGCGCCGC TCGC GCGTTGCCCGGGCGCCA    TATTGGCGCCGAGCA  54 56
        panD  356398 ..  356425 +  -4.8   -3.4052   GATCACCGATCTCCA        GCGGACCGTCAGC TTC GCCGATG-TTCGC        TTCCTTACCTTCGAG  53 507
        lysS  359115 ..  359138 +  -2.3  -3.94823   ATTCAATCTATATTT          TGGCTCGAA ATGTGA TGCGCGCCA           TTATTCTGGTTTATG  54 220
       fadE3 NONE
       fadE4  362193 ..  362210 +  -7.7  -5.63517   GCAGAAGACAAAGAA             CACCC-CG TGC CGTGGGTG             TTTTTTGTTTCCACG 100 307
        clpC  368021 ..  368033 +  -4.8  -4.13945   GACTGGAATCAGAAA                GGCT AACTA AGCC                TTTTGGGCTGGACCT  62 20
         bca  372750 ..  372760 +  -4.6  -2.61467   GGTTGGATATTGAGG                 GTGC ACA GCGC                 GTTCATTAGGAGTTT  44 6
      jk0304  373685 ..  373702 +  -4.7  -3.65902   TGTGGAATCCCAGCC             GGTGGGC CTCC GCCAGCC              TTTGGGTAAGCTGCG  55 160
        carD NONE
        ispD NONE
        ispF NONE
      jk0310 NONE
      jk0311  379950 ..  379966 + -11.5  -2.73875   GATGCTTCAGATATT              CGGCGTC GTG GGCGCCG              TACTGTTCGGCACGA  69 99
       cysS3  383027 ..  383041 +  -2.8  -3.43081   ACAGGGGGAGGAAGA               GGTTCA GAT TCAACC               TGTTTGCGGTTCTGT  49 275
        htaA NONE
        hmuT NONE
        hmuU NONE
        hmuV  388535 ..  388551 +  -2.2  -3.10522   CTAGGATCCATTCAT              CAGGAG TAATT CTCATG              TCTATTAAGTCAACT  42 17
        htaC NONE
        hmuO NONE
      jk0321 NONE
      jk0322  392428 ..  392453 + -11.1  -3.64915   CGCCCCCTCGTCTTC         GCCTCTGCGGA TTCC TCAGCAGGGGC          TTCTAGTTTCTAAGG  79 41
      jk0324  394572 ..  394589 +  -6.9  -2.57344   CAGTCGGTAAACCCA             CGCCCGG TCGC TCGGGTG              ATTCTGCGCCAAGTA  48 435
      jk0329  400145 ..  400166 +  -7.3  -2.71712   CACCAGGCGAGTATG           CAAGCCC ACCGCCAG GGGCTTG            ATTTCCACCCACGCG  52 437
      jk0335  405932 ..  405977 +  -2.4  -4.50976   GCAGTGGCCTTGGCA CTCTTGGCAGCAATCTCGGCC TCGAT GGCTT-GTTTGCGGCCCAGGG TTTTCTGGTATCGCG  65 190
    tnp3506d  407915 ..  407933 +    -3  -4.37092   ACGAGAAACAGAGTC             GTCTCGAC CTG GTCGGGGA             TTTTCTGGACGAAAT  62 159
      jk0338  408408 ..  408445 +  -4.7  -4.91109   GAGCGAATAATCGTG   GTGCCGTTGCAG-CTCTG TCT CGGGGTCTGATTCGGCAC   TTTTTCTAGTCGAAA  77 31
       tcsR1 NONE
       tcsS1  412443 ..  412466 +   -16  -3.45839   TAGGCGTGCCTAGGA          GCCGGCCAGC GTGT GCTGGTCGGC           TTCGTCTTTGGGGCT 100 131
        purD  417053 ..  417066 +  -2.4   -4.5442   GCACTGGGTGCAATG               GGTT TAAGGT AACC                TTTTGTGATTGCACA  65 94
        trkH  418420 ..  418432 +  -2.6  -2.75865   CTACCCAGTAGAAAG                GCCG TTCAT TGGC                TAAGTTCTTTTCCCG  39 10
        trkA NONE
        purB  420550 ..  420575 +  -8.3  -4.18018   CGAGATTCTTTAGCT         GCGTACTGGTG CAGC TACTAGTGCGC          TTTTAGCTGCGCAAA  77 28
        purC NONE
        ptrB  423839 ..  423849 +  -6.8  -3.55444   GGGGTCAAGAATAGC                 GGCT CAG AGCC                 TTTAACAACTCGACG  60 27
      jk0352  424737 ..  424747 +  -3.2  -3.41527   GGAGAATGTAGAAGC                 CATG GCT CGTG                 TTGTCGTCAACGTTA  47 105
        purS NONE
        purQ NONE
        purL  428154 ..  428193 + -17.8  -3.47078   TAGCCGCGACAAGTA  ATCAAGGGGCCCACGACC AGAT GGTCGCGGGCCCCTTGCC   TTGTGCTGTGGCGTG 100 42
      jk0357  429771 ..  429788 +  -2.7  -2.63102   CCCCATCCCTTTGGG             TTAGCGCC CAT GG-GCTAG             TAATGTCGGGATAGT  40 49
        purF NONE
        purM  432665 ..  432706 + -18.9  -4.65895   GGCCCTGGCCCCAGT CGG-ACTGCCTGGCGATTCG TAC TGGATCGTCAGGCAGTTCCG TTTTTAAGTAGAGCC 100 265
        tetA NONE
        tetB NONE
       ybhB2 NONE
      jk0364  438190 ..  438225 + -16.3  -3.83026   CCACTCCAGCCCGCT   GCCCACGGCCT-G-CTC AATC GAGTCCAGGCCGTGGGC    TTTGATCTGCGCGGC  95 49
       uppP2  441207 ..  441221 +  -4.2  -2.85061   GCGCTGCTCGGCACT               GGCG TGATGGC CGCC               TAGTTGTAGGGTTGT  45 8
       cysS2 NONE
        ytpA  443301 ..  443342 + -18.9  -4.65895   GGCCCTGGCCCCAGT CGG-ACTGCCTGGCGATTCG TAC TGGATCGTCAGGCAGTTCCG TTTTTAAGTAGAGCC 100 449
      jk0373  447618 ..  447640 +  -5.4  -3.69323   GGAAGCCAGACTCGC           GGCGGTCGGG GAT CTCGGTCGGC           TTTCCGTCGTCGTCC  58 341
      jk0376  450233 ..  450250 +  -4.2  -4.35885   GGTATCTTGGAGCGT             CTTTCT GTACCG AGAAAG              TTTGTTGTGCTGCAT  66 255
        pstS  451611 ..  451622 +    -3  -3.64438   CAACTAGAGTGACGC                GAAA CACT TTTC                 ATTTTTATTCCGGTA  51 113
        pstC NONE
        pstA  453671 ..  453685 +  -2.8  -3.53012   TCGGTGAAGGTCTAA               GGCT AACCCCA AGCC               TTTGACCCCCACCGG  49 26
        pstB  454602 ..  454631 + -23.7  -4.14739   GCCTGCCACCCACTA       GCGGGGTTCCGGT TCGA ACCGGAACCCCGC        TTTTGGCGTCAATAA 100 108
        gntK  455685 ..  455704 +  -9.2  -3.55444   GTACCGCACGTTCTG            GGTGACGC CGCC GCGCCACC             TTTGCCACGTGCACC  68 452
        cat1  459203 ..  459251 + -13.7  -4.67038   CAGGGCCCACGAACT ACCCCGTCGCGGTGCTTCCATGG AGA TCATGGTCGCACTACGGCGGGGG TTTTGCTTTTGCGAG 100 199
      jk0385  459997 ..  460031 + -16.5  -5.27023   AGAAGACTTAATAGA     GAGCCTTTCTGGTGC TTATC GCGCCAGGGAGGCTC     TTTTCTTTTTGGGGT 100 335
   tnp3504j1  462485 ..  462499 +  -3.5  -3.18912   ACTCGACCCACAACG               TCGGA AATGA TCCGG               TTCATCGATGAATAC  47 16
   tnp3504j2  462915 ..  462941 +    -5  -4.07568   CGGCGCGCTTGTCTT         CGATGTTGCAGA TCA TCAGCCACAGCG         TTTTCAGCGCCGCAG  63 165
   tnp3504j3  464967 ..  464991 +  -8.5  -4.30995   GTTGATGCGGTAGTG          ATAGTCCGCGG TGT CTGCGGGCTAG          TTCTTTTATGGGGGC  79 131
      jk0392  466320 ..  466357 +  -4.1   -3.4997   GAGAAGAACCCGGAC   TTTAAG-GAGCTGCTGGC CTA GTCGGCTGCGCGCTTAGA   TATTGTTCTGCATGT  51 5
       echA1 NONE
      jk0396  469660 ..  469671 +  -4.4  -3.35542   CCGATAAGGCCGCTC                GGAT TCCC ATCC                 CTTTTTGCGAATACG  51 70
      jk0397  470703 ..  470725 + -12.7    -5.626   AGCAGCTCTAAACAA           TCGCTCCGC TTTGC GCGGGGCGA           TTTTTTTATAGGCTG 100 73
        murA  472057 ..  472069 +  -6.3  -3.85698   GAACGCCCCTCAAGT                GTGTT GCC AACAC                TTTATAAAAACCACC  63 79
      jk0399 NONE
      jk0400 NONE
      jk0401  482665 ..  482676 +    -3  -3.34043   AAGGCAGTTGCGGAT                TGTT GAAC AACA                 TTCTAAAGTGATACA  47 20
      jk0402 NONE
      jk0403  485130 ..  485145 +  -4.6  -2.83164   AAATCCTGGTTCGCA              TCCGCG ATAG CACGGA               TATGCTCGTCGGTGG  46 323
      jk0410 NONE
      jk0411 NONE
       pbp2C  496163 ..  496186 +  -8.8  -3.09635   CCTCTAGCACGGCAC          GTCCACCGCA GCGA TGCGGTGGGG           TTGGATCGTGAGGCT  63 54
      jk0415  500848 ..  500881 + -19.6  -4.27316   ATCAAACTAATGAAG     GTGGCGCGCCTCCC CCTGCA GGGAAGCGCGCCAC      TTTTCAATTACAGCC 100 48
        cspB  502489 ..  502517 +  -4.6  -3.06312   TCGAACTTGAGGGAG       CTA-CTGGGCGAT CTCG ATCGACCAGATGG        TTGCGTAGGGGGTTT  47 93
      jk0420  504860 ..  504870 +  -2.4  -2.87541   AATAGTTGCATAAAT                 GCCC TGC GGGG                 TGGTTACTTATGACT  40 75
      jk0421  506460 ..  506473 +  -4.5  -3.60762   ATGGATCTGCTGCGA               GGCTA GCAA TGGCC                ATTTTTTCGCCCATC  52 20
      jk0422  507411 ..  507431 + -11.8  -2.52623   TACTTCCCGCGGCTG            CGGCGGCG TACCT CGTCGCCG            ATCTTCTGGGAAGCC  71 48
        gltA  512464 ..  512507 + -16.1  -4.28651   ACCCTGTGTGGTGAC GCCCCCTCGGTGTGGC-TGCGC GAA GCGCATGCC-C-CCAAGGGGGC TTTTCGCGTTTTGCT 100 41
         fkb  513152 ..  513164 +  -5.5  -3.21099   CAGCACCTGCATGAA                CGTGG ATT CCATG                TTGCTGATGCCGAAC  51 250
      jk0430  516104 ..  516115 +  -3.6  -2.56715   CACCCGCGTATGGCA                CCGT CCCT GCGG                 TACATTGCTAGCCAT  42 68
       echA2  517257 ..  517296 +  -4.1  -3.26471   CACTCGCGGCCAGCG  CATGCTGGCGCGGAGCCC TTCGC GGGCGCCG-GCGAGGAAG  TTACTGTGGGCGTCC  48 359
      jk0434 NONE
      jk0435 NONE
      jk0436 NONE
      jk0437 NONE
      jk0438 NONE
         lhr NONE
         nei  537762 ..  537774 +  -6.2  -3.02881   CAATCCGGTCAATAG                CCCC AAAAA GGGG                TGGTTTCGTTCGGTG  52 97
      jk0447  539275 ..  539286 +  -2.2  -3.97368   GAGCTACCGCTCCTA                GCTT TCGC AGGC                 TTTGTCCCTTCACCC  54 83
        nanA  540184 ..  540215 + -24.6  -4.04174   CCCCGTCTAAACACA      CTAAGGCTCCCCGC GTCA GCGGGGAGCCTTAG       TTTCGTTATCTAGAA 100 78
      jk0450  544873 ..  544890 +  -4.1  -4.14392   AATAGCAATCGAAGA             GTC-CGCG ACC TGCGCGAC             TTTTGAAACTTCCAG  63 374
        prfB  547683 ..  547708 +  -2.5  -2.62263   CGTGGATGTAGCCGA         AGCGGTGCTCCG TCG TGGAG-ATCGCC         TGCTCTAGCAGCAGT  38 146
        ftsE NONE
        ftsX  554763 ..  554777 +  -4.2  -3.60818   GCCCTCGCTAAGCCA               GCGC AGCATTA GCGC               TTTAAAGCATTTTCG  52 47
        smpB NONE
      jk0459  556864 ..  556887 + -13.2  -5.23292   CCACAGAACGCATTG          CCCCAGTTCA GAAA TGAGCTGGGG           TTTTGTTTTGTCTCG 100 485
    tnp3506e  558652 ..  558670 +    -6  -3.20367   CTTAGCGTGGGAATA             TACTGGAG ATG CTGCAGTA             TTGCTGCCCTTATTC  54 376
        cbpA  562393 ..  562420 + -14.9  -3.41359   AACCTGCGCTAGTTG        GTGGCGAGTCC TTACAT GGGCTCGCCAC         TCTTGCTTTTGCGGC  95 39
      jk0462  565248 ..  565263 +  -7.6  -3.23572   TTGGAATTTCCTATT              GTGTGA CCTC TCACAC               TATTCTAAGGTGCAT  59 20
      jk0463  566855 ..  566872 +  -3.3  -3.61398   TAGAAGCGCAGCTGG             GTGGCTC CGGT GGGCCAG              TTCTTCGCCGCGGGG  51 248
      jk0466  570493 ..  570535 +  -9.1   -3.7732   TGACGGCGTTATAGC CCGCTGGCTATAGCGCGCTG ATTA CAGTGTGCTGC-GCCAGGGG TTCTTGGTATCCACC  73 41
         pgm NONE
      jk0469  574905 ..  574956 + -19.1   -4.4078   TCCGGTCATAATGAA CTGCTCCCCATTAGTTGG--ACTGA GAAA TCAGTTACCGACTAGTGGGGAGCAG TTTTCATTGAGAGCA 100 248
   tnp3516d1  576832 ..  576849 +  -8.4  -2.66216   GAGGAACCAGAGACG             CGCCTG AAAGTC CAGGCG              ATTGTCATCCTCAAG  56 19
   tnp3516d2  577766 ..  577778 +  -3.3  -2.62396   CTTGTATTAGTGCTA                GCGTG CCC CGTGC                TAATCTAACCCCATC  40 93
      jk0473  578655 ..  578688 + -12.3  -2.63549   GTTGTGCGTATGTCA     CGCCCAGCGCTTCCT CGTC GGGTAGTGCGGGGCG      GTCTTCTTCCAGATC  65 200
        rpmJ  579778 ..  579825 +  -7.6   -5.5762   CCAAAGGGTTCTAAT TCCCCCGTCTCCCGCTGAG GGTGCTGATAG CACCGCGGGTG-CGGGGGA TTTTTTGTCTTTAAT 100 44
        nrdH  580393 ..  580419 +  -5.8  -4.56597   CCCCCGCGCGTCGCT         TCGCCTTCATCT ACC AGGTGGGGGCTA         TTTTTGCGCGCGCCA  75 41
       nrdI1  580958 ..  580981 +  -2.2  -2.73364   ACACCTGCTTCGCAC          CCGCCCCGCA CATG TCCGGGGCAC           TGATTAGAATCGAAA  39 87
        nrdE  583271 ..  583306 + -19.2  -3.65314   CCTCCACCGAGCATG    AAAAAGCCGACTGGGA GGAA TCCCAGTCGGCTTTTG     TTATTGGCCGTTGAG 100 78
       nrdF1  585332 ..  585349 +  -4.1   -4.0274   CTTTTGGGTGACCGG             CTCAAAG AATC CTGTGAG              TTATTTAATGCTCGC  58 192
        ctaD  587185 ..  587212 + -11.4  -4.81249   GACCCGGTCTTAAAA        TCCACACCTC AACTACGC GAGGTGTGGA         TTTTTGCATTTGCGG 100 108
        serB  590990 ..  591036 +  -9.8  -2.68419   GGTCACTGTTTGCTA GGTCTCCGGTGCGCAGCCAGCC GTC GCCCGGCAGCGCCTCGGCGGTC TGCTCTGGCTTGTTC  59 420
      jk0485 NONE
        sigW  593704 ..  593752 +   -19  -2.64877   GAGTCCCACAGCAAA GAGCCCCACACCATCGAGCAG TTCGTTCT CCGCTCGGTGG-GTGGGGCTC TAACTTGTGTCTAAA 100 67
      jk0490  600934 ..  600966 + -15.6   -4.2349   GACTAAGCTTCAACC      AGGCGACGCAGTGC ACCCC GCACTGTGTCGCCA      TTTTCCGTGTACCAG 100 50
      jk0493 NONE
      jk0494 NONE
      jk0495 NONE
        murI  607646 ..  607675 + -16.5   -3.5936   ATATCCCACACCTAA       GGGCGACCACC AACACAAC GGTGGTCGCCC        TTTCCCACATTTGCC 100 329
      jk0497 NONE
        rphA NONE
      jk0499  610164 ..  610178 +  -5.6  -2.78384   AGGCTAGGCGCCGGG               CGTGTG CGA CCCACG               TATGATGGGGCAAGG  47 120
        amiC  611737 ..  611748 +  -5.8  -3.76224   ACACCCGCCAGCATC                GTGG TGAC CCAC                 TTTGCTGGCTCCCAA  60 120
      jk0504 NONE
      jk0505  614832 ..  614848 +  -4.4  -2.72344   GGAGCGCCAGGAGAG             C-AGGCC TGAT GGCCTAG              TGGTTAGCGCTGGGC  45 55
    tnp3508b  618419 ..  618429 +  -6.8  -2.69799   ACTCTCCGGAGTTAA                 TGGC GTG GCCA                 TGATCTCTCCAATCG  51 71
    tnp3503e  619135 ..  619152 +  -2.7  -4.82901   ACGTCATTCCACCTG             CGAGTATG GAT CA-GCTCG             TTTTTGTAGGAGCCG  74 217
        lppS  623679 ..  623705 + -13.7   -4.1964   TGATCTTCGCCTTCT        CGGCTCGCG-GC ACTT GCACGCGGGCCG         TTTTCAGCTGTTCGA  93 117
      jk0516 NONE
      jk0520  628297 ..  628323 +  -8.7  -3.14132   CTTTTCACGGAAGAA         GGTACCTGACG AGAAC TGTCAGGCACC         TTCGTGGCCAGAAAA  63 17
      jk0527  639467 ..  639480 +  -3.7  -3.95073   TGTCTGGAAGCAGAA               GCGCC GTTT GGAGC                TTTGTCACTGTGGGA  58 197
    tnp3514a  642868 ..  642902 +  -5.6  -3.94409   GACCTAAAAGCGAAA     CCGGCGCCTCGG AAAAAGAAAAA CCGAGACGCCAG     TTTGTCCATGATGTC  63 34
    tnp3511b  644486 ..  644497 +  -7.2  -2.64155   TAGATGATAATGCAC                GCGC ACGT GCGC                 TGAATTTGCGGGGCA  54 151
    tnp3506f NONE
      jk0532 NONE
        ssb2  649198 ..  649237 + -25.8  -3.55444   GGCGCTAAATGGTGA  GGCCGACCTGGGCCGCTC GGGG GAGTAGCCCAGGTCGGCC   TTTGCACGGTGGCAC 100 75
      jk0534  650997 ..  651030 +   -16  -3.97368   CTAGTCGGACAGCTC     AGCGGCGTAGGCCA ATTTGC TGGCCTGCGCCGCC      TTTCTCGCTTAAAAC 100 37
      jk0535  651605 ..  651615 +  -2.4  -3.46602   CCGACCGTGCCACCA                 CCGC CGC GCGC                 TTCTAATCTGAGCCG  47 9
      jk0536  652857 ..  652875 +   -11  -2.78463   TGCGAAGAGCGCGAT             GAGCCATC GGC GGTGGCTC             TGTGATGGGGCGCGT  63 424
      jk0540 NONE
         rpi  657769 ..  657804 + -12.6  -4.74801   CGAGGTCTACTTCTG    CGCGGTGGTGTC-CGAC GAG GTTGGGGCGCCATCGCG    TTTTTGCTGCCATTC 100 69
         tig  660302 ..  660332 + -16.9  -5.35224   AAGAGTCGTCCTACA       CCGCCGGGACCTC CACGC GAGGTTCTGGCGG       TTTTCTTTTTGTCCC 100 39
       clpP1 NONE
       clpP2  661715 ..  661742 +  -9.8   -4.8048   CGGCAAACACTAGCG        ACCCGCGG-GGCT TTC AGCTTCCGCGGGG        TTTTTGGTGTGGCGC  95 45
        clpX  663121 ..  663152 +  -7.3  -3.18023   CCTAGTCGTGATATA      GGTCCGATGGCGCC GAGGG GGCGTCATCA-ACC      TCTTCATCCTCGTGC  59 36
         mdh  665149 ..  665172 + -10.2  -4.66938   TTTTTCTGCATATCG          CCACCCTGCC GACC GGTCGGGTGG           TTTTATGTTAGGCAT  95 78
        lipN NONE
        valS NONE
        folC NONE
      jk0552 NONE
      jk0553  672706 ..  672732 +  -5.1  -2.79796   ATCAGGTGCGCAGCC        GCGT-GTAGCGC CAAG GCGTTGCGGCGC         TGTAGTGCCGTGACG  47 18
         ndk  673196 ..  673218 + -18.4  -4.87665   AGCTGGAAAAATAAA           CCGCGGGCGC AGC GCGTCCGCGG           TTTTTGTGCATCGGA 100 43
         rne  677373 ..  677385 +  -6.9  -4.07568   ACAGTGTGCACAGAA                GTGCC CCG GGCGC                TTTTGGGGGAACGAA  70 188
        rplU  677796 ..  677807 +  -2.2   -3.4642   TATCAAGTAAACTAC                CGAG ACAC TTCG                 ATTTTCTTCCTTAAG  45 31
        rpmA  678166 ..  678196 + -18.4  -4.81851   CATAGAGCTTGAAAA       TCCAGTGGACGCAC TAA GTGCGTGCACTGGA       TTTTTGCGTTTCCAT 100 89
         obg  683174 ..  683185 +    -3  -2.83012   GGGAGTGGGCTGGCA                TACT GGAG AGTA                 TGTCATCCTCCGATT  41 69
        proB  684578 ..  684588 +  -8.2  -3.48276   GCCGCGTTAGCTGCG                 CGGC GGT GCCG                 TTGTGTGGCGAAGCA  65 75
        proA  686589 ..  686602 +  -4.5  -3.75629   CGACCTTCTTGGGCG               TCCAC TCGC GTGGG                TTTGCCTTGGCGATC  56 164
        nadD  688115 ..  688129 +  -7.1  -2.56914   ACGGCATGTACGTTT               CCAGC GAATA GCTGG               TGGGTTGCTAAACTA  51 15
      jk0568 NONE
        gpmB NONE
      jk0570 NONE
      jk0571  691638 ..  691650 +  -2.6  -2.73364   ACCAAAGCTCGTGGC                GTCG ATCTG CGGC                TGGTTCCCGTCGCGC  39 114
      jk0572 NONE
        holA  694889 ..  694904 +  -4.7  -3.04144   CTGCACAAACTTGCT              GCTGT TGCGGT ACAGC               TCTTCGAAGTCGCCG  47 366
        lepA  699038 ..  699052 +  -2.7  -4.01047   TTGGCCCACATGCTG               CGCGC ATAGG GCGAG               TTGTTGTTGATCATT  57 183
      jk0579  701653 ..  701675 +  -6.2  -3.66178   ATCGCTCGGGCGAAC           TCGCACGAGG TGG CTTCGTGTGC           TTTGAGCTTGGCGCC  57 348
      jk0583  704829 ..  704842 +  -4.5  -3.11329   ATAGTGCTCAATGCA               GGTGC GTAA GTACC                TATCTATGTATATTT  47 37
      jk0584 NONE
      jk0585  706837 ..  706860 +  -3.8  -2.89564   CTACAACTAAGGCCA          GTTACGACTG GGCG CAGTCAAAAC           TATCTCGGCTACGGC  44 31
    tnp3503b  708303 ..  708337 +   -13   -3.2048   GTCAAACAAAAACAA     GAAACCCCCAGG CGGACTTAAAA CCTGGGGGTTTC     TTGCTGACGTTTCAA  83 96
        ectP NONE
       fadB2 NONE
      jk0589  711745 ..  711782 + -21.5  -3.01712   TAAGACTTAAGACGA   CAAAAGTCCCGGCTGGA GGAT TCCAGCCGGGACTTTTC    TATTGCCGGGGGGAG 100 38
         dcp NONE
      jk0595  720448 ..  720474 +  -4.3  -4.38712   TGCTGCTGGTTCTGC         TGCTCGTAGCC TGGCT GGCCACTAGCG         TTTTCTAACCCTCGC  68 84
       fadD3  724766 ..  724806 + -14.1  -4.23007   TTAAGAAATCCACTC CACG-ACACCGGCCACGC CTCCGC GTGTGGCCGGTGTTCTTG  TTTTAGAGTTGTCTG 100 42
      jk0598  725688 ..  725700 +  -3.3  -2.63102   CTAGTACCAGTACCG                CCAGC ACG GCTAG                TACTATGCACGTAGT  40 37
        hemN NONE
        hrcA NONE
       dnaJ2 NONE
      jk0602 NONE
      jk0603 NONE
      jk0604 NONE
      jk0605 NONE
         era  734250 ..  734268 +    -3  -2.90813   ATTCGTGGCGCGTAA             CGCGCC CTAACCA GGCGCA             TGGTTTGCGCCGCTA  42 148
      jk0607 NONE
      jk0608 NONE
        recO NONE
       uppS2 NONE
      jk0611  738138 ..  738172 +  -9.3  -3.80174   TAGTTCTAGATCTGA    GCCCG-CAGCTAGCTG TGGC TGGCTAGCTGGCGGAC     TTCTTCTGGCAGTCT  73 38
        glyS NONE
      jk0614  741346 ..  741379 + -14.6  -3.96093   TTTTCGGGCATGGCT     GCTAGCCGACTGGG ATTTTA CCCGGTCGGCTATC      TTTACTCTTAGTGTC 100 152
        pitB  744813 ..  744838 + -15.4  -5.14563   GCCAGCTGACCTAAG         GCGCTCGCCC CCCTCT GGGCGGGCGC          TTTTTTACTGCCCGG 100 120
      jk0618 NONE
         dgt  749365 ..  749386 + -10.1  -3.05521   ACGATGCGGCGCTCA           CCCCGGTGGT TAA GCC-CCGGGG           TCTTCACGGTGTACT  62 142
    tnp1513d  756199 ..  756223 + -12.8  -2.71681   ACCGGCTGCGACGAC          TGCCGCGCCG ACGAC CGGCGTGGCG          TACTTGGCCCACTTC  68 284
        dnaG NONE
      jk0631  760471 ..  760481 +  -5.4  -2.83522   AACCTCCCCTCCACA                 CATC CAG GATG                 ATTTCATCCCCCAGT  47 40
    tnp3506g NONE
      jk0634  765053 ..  765068 +    -6  -3.07291   TAAAGGGGTTCTTTG              GCGCCC TCTT GGGCGA               TTCAATGCGGTCATT  52 170
      jk0636 NONE
      jk0637  767292 ..  767302 +  -8.2  -2.78596   ACGTGGATACTGATA                 CCCC CTA GGGG                 TATACTGGGGGCATG  57 28
       ctpA1 NONE
      jk0639  769846 ..  769871 +  -5.3  -3.70853   TGTCTGACATCGCTA         GGCCCGTCTCGT CGT ACTCG-CGGGCC         TTCTTGACTGCTTGC  58 158
      jk0651  787494 ..  787511 +  -8.4  -2.66216   GAGGAACCAGAGACG             CGCCTG AAAGTC CAGGCG              ATTGTCATCCTCAAG  56 19
   tnp3516c2  788804 ..  788817 +  -3.1  -4.15884   TTTCATTTCATAAAA               GTGAC CTCC GTTAC                TTATTATTTGGTTCA  58 469
        gluA NONE
        gluB NONE
        gluC NONE
        gluD  792254 ..  792289 + -11.8   -5.4505   GCGCTGCTTGGCCCA    GTCGCCGAAGTTCTCA TCCG TGAGGACGACGGCGGC     TTTTTTATTGCCCCC 100 135
      jk0660  794852 ..  794871 +  -4.9  -2.72661   GCTCCAGCTCCACGG            CCTGGCC ATCGCG GGCCAGC             TCGTTCCAGCTGGTC  44 369
      jk0662  798245 ..  798275 + -10.3  -4.95758   GCACCAAAATTTTTA       CCGCCTCGTGGCC CCTTC GGCTGCGGGGCTG       TTTTTGTACTCTGCT 100 266
      jk0664  801115 ..  801126 +  -4.4  -3.34357   GTGTAGATGAAAATA                GTTG GCAT CAAC                 GTTTTCTCGTTCTAG  51 229
      jk0667 NONE
      jk0668 NONE
        rnhA  806317 ..  806333 +  -3.6  -3.14132   AGGAAAGTCCGGACT              CCACAG GGCAA CGGTGG              TTGCTAACAGCAACC  45 116
      jk0670  808326 ..  808343 +  -2.7  -3.85817   AGGGGGCTGTCCGGC             G-CGTGTG GTA CACATGAC             TTTATGAGCGAAAAT  54 43
      jk0671 NONE
      jk0672 NONE
      jk0673  809513 ..  809532 +    -5   -4.2535   TTTTGACGTCTCGGA            CGTT-GCCC CAG GGGCTAATG            TTTTAGATCTCATCT  69 165
       glnA2 NONE
        glnE  816210 ..  816222 +  -4.8  -5.00616   CACCGGCTTGCCATC                CGTG CCGTT CACG                TTTTTTGGCGGGGCA  83 345
      jk0678  818394 ..  818417 +  -4.5  -3.53091   TCGGCACGCTTGGGG          GC-GCTGGGC ATATC GCCTGGCTGC          TTTGCCAACAGCACT  51 328
      jk0684  823528 ..  823549 +  -2.3  -4.34345   GGTACAGTCATAGAT           CGGATAAAA ACCG TATTATTCG            TTTTGCTAATCTATG  60 102
      jk0685 NONE
      jk0686  825628 ..  825649 +  -6.5  -3.21099   CGACGAGGGCGAGTA           CTCCTACTG CGAT CGGTAGGCG            TTCGTCGTAGAAGCC  53 149
   tnp3524a1 NONE
   tnp3524a2 NONE
   tnp3524a3  830493 ..  830509 +  -8.7  -3.33696   CGATCAACGATCAGG              CGCTCAA ACG TTGGGCG              TTAATTAAGCGGAAC  66 1
      jk0693  831738 ..  831748 +  -4.6  -3.73107   TCCTTATTGACTTTC                 CGCT GCA GGCG                 TTTGGGATTTCCTCG  58 410
   tnp3504c1 NONE
   tnp3504c2  832613 ..  832627 +  -3.5  -3.18912   ACTCGACCCACAACG               TCGGA AATGA TCCGG               TTCATCGATGAATAC  47 16
   tnp3504c3  833692 ..  833714 + -11.2  -2.72144   GATTCTCATCGACGT           CGGCGGGCTC AGC GAGCTCGGCG           CTTTCGGGGAGCTCA  69 178
      jk0703  840535 ..  840562 +  -7.6  -3.14344   GCGTTATTTCTTTCC        GCGCTGTGC-CGC ACG GCGGGCGCGGCGG        TTCATGCCGGACATC  57 41
      jk0708  846747 ..  846760 +  -6.7  -3.66018   GCACCCACTGCACGC               CTTCG GCTA CGAAG                TTCTTCAGGTAGTGG  59 214
        ilvE  850128 ..  850141 +  -2.3  -3.89501   AGGTCACCCAGCAGT               AGCAC CTGT GTGCC                TTTGTCCGCCTCTTG  54 503
      jk0713  851955 ..  851985 + -18.3  -3.72231   CCTTTTAATTAGTGA       CGCCCCCTAGGGA TGGAT TCCCTCGGGGGCG       TTCTTGGGTCTATAG 100 88
        poxB  856016 ..  856063 +  -7.6  -2.86728   TGGGGGCAATGTGGG TAGCCACCAACCCCGAAAAGGG AAAA TCCTGTTCCGCGATGGTGGCAA TGTCCTGTCAATGGT  56 147
        ctaC NONE
        ctaF  857801 ..  857842 + -15.4  -4.12554   ACACTTCACTAAAAA CTCCCCCTCC--GCCCAA-CT TGA AGATTGGGCTCGGAGGGGGAG TTCTTCTTCTATTTG 100 46
        ctaE  860021 ..  860033 + -10.5  -3.87104   ACTTCATTCAGTAGG                CCGGC CAG GCCGG                TTCTTCTCCTGTAGA  80 27
        qcrC NONE
        qcrA NONE
        qcrB  863885 ..  863910 + -16.9  -4.87807   TAAGGCTCGAGAAGA         TCCCGTCCACC AACT GGTGGGCGGGA          TTTTTGCTGTATTAG 100 73
      jk0725  865778 ..  865810 + -14.2  -4.27796   TGAGCATGTGATTAA     GTGGGGCTGGATCCC GGTT GGGG-CCAGTCCCAC      TTTTGCCCTTTCTTG 100 111
      jk0726 NONE
      jk0727  868364 ..  868392 +  -3.8  -3.08656   CAGCTTCGCCTGATA       TCT-CGCTGGCCG GGGA CGGCAGGTGCAGA        ATTTCTATGTGCTGC  45 28
         glk  869469 ..  869482 +  -2.3  -2.74784   CGCTGAATAAGGAAG               CCATC GAGG GACGG                TAGGTTTTAGAACAT  39 31
        plsC NONE
      jk0730 NONE
      jk0731 NONE
        aroG  873579 ..  873595 +  -7.2  -3.05384   CGTCCTCCAGCTTCT              GGCGCG CTCGC TGCGCC              TTGAGTCCCAGGACC  54 180
        metF  882338 ..  882351 +  -4.5  -3.77219   GCAAAATCCGGGTGG               CTTCC GTCC GGGAG                TTTCCGTTGAGTACT  56 312
      jk0739  883404 ..  883414 +  -8.2  -3.63515   TGGAAACTTTTTTCG                 CGCC CTA GGCG                 TTGTTGAAAGTAGCC  68 119
      jk0740  883896 ..  883925 + -20.1  -4.89477   AAGAACAGCTAGAAA       CCACCGTCCTCCA ATTG TGGAGGGCGGTGG        TTTTGTTGTTGCCGG 100 60
        mraZ  885034 ..  885050 +  -4.5  -3.90744   TGAGTCACATAAGTA              TTTATGT GGC ACATGAA              TTGTTTGGAGCCCCA  58 212
        mraW  886135 ..  886148 +  -3.8  -3.05384   AAAACGATATTTCCG               CTGG ACACGC CCAG                TTAGCTAAGCAAAAC  45 8
      jk0743  887185 ..  887208 + -13.8   -4.3534   ATCGAAAACTTCAGA          CACGCCGGGG CCAA CCCCGGCTTG           TTTTCGTAATTGCGA 100 56
        ftsI NONE
        murE NONE
        murF NONE
        murX NONE
        murD NONE
        ftsW NONE
        murG  897849 ..  897865 +  -3.7  -3.39288   CCAATTATTCCCCCC              TCCCTTT TAG AAAGGCA              TCTTCTTCCACGATG  49 50
        murC NONE
        ftsQ NONE
        ftsZ  901596 ..  901630 +  -7.2  -2.75844   TCTGCCGGACTTCGA    CTAGT--CGGTCGGGC ACACA GCCCGCCCGCCACTAG    CTTTCCAGTGACCAG  55 22
      jk0754 NONE
      jk0755 NONE
      jk0756  903918 ..  903952 +  -4.2  -2.78384   CGTAAATAACTAACA    AAGAGCCCGAGTCGG AATCAA TCGAC-CGGGCTCGA     TGTAGTGGAGAGAGC  45 114
      jk0757  904497 ..  904545 + -18.3  -3.02434   GTCGTGTGTAGTGAC GGAAGCCGCTGCCGGTCGAGA ATGTGGG TCTTGACCGGTGGCGGTTTTC TCATTTCCTTCACCT 100 258
       wag31  906017 ..  906037 +    -4  -4.08064   GAGAACAACTAATAG            CGCTAG CGCTTCAAC CTAGCG            TTTTACCCAGCGCTT  60 29
      jk0759  906336 ..  906348 +  -3.3  -3.40403   TTAGAAGCGCTCAAC                GAGGC TAA GGCTC                TTATCCTGCACACGG  47 82
        ileS NONE
        dinX  911625 ..  911635 +  -2.4  -4.29302   TACCCACTTGTGTGT                 CCGG CTG CCGC                 TTGTTTTGCTCTCGC  62 333
      jk0763  913048 ..  913085 +  -4.9  -5.40072   AGGTCACTTAGGTCA  CTG-GGCCACTAG-GGCC GCTTA GGCCACTAG-GGCCACCG  TTTTTTTGGGGGGAG  90 39
        lspA NONE
        rluD NONE
      jk0767 NONE
        rarD  917493 ..  917507 +  -7.1  -3.19117   CGATGGGGAAGAGAA               CCTGC TCGCC GCAGG               TGTTCATGGTGTGCT  53 339
        dnaE  923346 ..  923356 +  -3.2  -4.31835   CGTGGGAGGGCATTT                 TCTC CTA GAGG                 TTTCTTCTGGAGGTT  62 18
      jk0772  925788 ..  925798 +  -3.2  -4.30576   CACGGGTGGCCTGAT                 TGAG CTC CTCG                 TTTTCGTGGTCGACG  64 484
      jk0774 NONE
      jk0775 NONE
      jk0776  928508 ..  928519 +  -7.2  -2.58249   GCCCAGCCTGCCGGG                GCGC GACT GCGC                 ATTGTCGCCAATGTG  51 73
      jk0781 NONE
      jk0782 NONE
        nadA NONE
        nadC  938485 ..  938506 + -11.5  -4.19238   CGGGCACTGGACATC           GGCCTGGAC TAGG GTCCTGGCC            TTTTAGGCTTCCCAG  88 14
        hisD NONE
        hisC NONE
        hisB NONE
      jk0789  944321 ..  944346 +  -2.6  -3.48822   GACGTGAACTGCGCC         CGGGTAAGTCC GGCTA GGA-TTACCAG         TTATGAATTCTTCTC  47 9
        hisH  945133 ..  945146 +  -2.4  -2.62024   GACCTCGATACACGT               TAGG ATTCTC CCTA                TGGCTTCTACTGATA  38 81
        hisA NONE
        impA NONE
        hisF NONE
        hisI NONE
        trpE NONE
      jk0796 NONE
        trpC NONE
        trpB NONE
        trpA  953259 ..  953284 +  -3.8  -2.60075   GCAGAGCTGGCGCGA         GGCGTTCGCG CATGAT CGCGGCGGCC          ATTCCTTCGCCGCCG  42 11
         lgt NONE
         pyk  955999 ..  956026 +  -3.3   -3.7732   GAAGCGGCAGTTCAG        CACCAGCGTGG CATCTT CCGGGATGGTG         TTGTTAGTGTGCCCG  54 439
      jk0804  959011 ..  959022 +  -4.4  -3.73775   TCACGCTGTCTACGC                GCTT GGCG AAGC                 TTTCGTACACGTCGG  56 356
      jk0812  966375 ..  966397 +  -5.5  -2.63079   TTCAGTTAAGAATAT           GTAGGCGGC CCCGC GCCCTCTAC           TGCGTTGTCTGGGGA  46 144
      jk0813 NONE
      jk0814  967503 ..  967528 + -11.1  -4.18401   GTTTGTTTGAGCAAG         CCTCGCTCCAC TTCG GTGGATCGGGG          TTTTCGCGTATCTGA  88 40
      jk0817  970171 ..  970188 +  -4.7  -4.41158   CGGTTCGGGTAGCAC             CGCTCCC CGGT GGGGGCA              TTCTTTGTTTGTGTG  68 192
        polA  973074 ..  973086 +  -6.9  -3.07443   AGCGCACTAGCCACG                CGCGC CAG GCGTG                TTAGCTGGCGTCTGC  54 31
        rpsA  975829 ..  975863 + -17.8  -3.26649   GCGGACACAAAGAAA     GGGCGCGCTCCCGG TTGCTCT CCGGTGGCGCGCCC     TTGATCTAGGCGTGT 100 133
       fadA2  979739 ..  979769 + -14.8  -3.28712   GAGCGCTAAAGCGCC       GCTAGCCGCTAGCT GCT AGTTAGCCGCTAGC       TTCTAGCGGCCAGCG  95 32
        coaE  982325 ..  982338 +  -3.7   -3.4252   TGGCGATAACCAGCT               CGCGC GGCA GCGCC                TTGTCGTAGGTGGCG  51 275
        uvrB NONE
       uspA3 NONE
       uvrA1  992849 ..  992883 +    -4  -4.03167   GTTGTGGCATCGTCG     GCTGCGGCTGCTGCAG GGG CTGCTGCGGAGGCGTC     TTGTTTGGCTTCTCG  61 96
        infC NONE
        rpmI  996280 ..  996299 +  -6.4  -2.60496   GCCATCGAACAGAGC            CAGCGCTT GTGA AAACGCTG             ATCTTTAAGCGCGCA  49 79
        rplT  996750 ..  996775 + -16.9  -4.50976   ACTGCGTAACGCGCA         CCCCATCCTGG ACAC CCAGGGTGGGG          TTTTGTCGTATAGAG 100 52
      jk0837  997638 ..  997661 +  -3.8  -2.67925   CGGAGAAGGAGCAGA          TGACCCTGTT CGAA AACTAGGTCA           ATTATGCTGTGGGGT  42 6
      jk0838 NONE
        pheS NONE
        pheT 1002321 .. 1002338 +  -3.4  -3.06261   CAATTTTGGTACTAG             TAGGGC AGAATC GTCCTA              TGTTGAAAATTGCAG  43 72
        argC 1003341 .. 1003360 +  -5.6  -2.72049   GGGAAGAAAACGCGG            GACTCCCG CAGA CGGGGCTC             TGATTCAAAACTATG  47 3
        argJ NONE
        argB NONE
        argD NONE
        argF NONE
      jk0846 NONE
        argG 1009523 .. 1009557 + -13.5  -3.75884   TAATACACCCCTTCC     CGGTGGGGAGTCCCG TTCGC TGGGGCTGCCCGCCG     TTGGTTTCTTTAAGA  89 55
        argH 1011321 .. 1011361 +  -7.5  -3.80573   CGCGAGGTGCTCGTC GGCGCCTTGCTC-GCCGA TGAAGC TCGGCTGGGCGAGGAGCG  TTTCGTGGTACTCGC  65 263
      jk0856 NONE
      jk0857 1021231 .. 1021242 +  -2.2  -3.06302   CATTAAACATTAAGT                TCGT GAGA ACGG                 TTGCGTCGGAATGAT  42 66
      jk0858 NONE
      jk0859 NONE
        tyrS 1024434 .. 1024471 + -10.6  -4.33576   TATGCGCTAAACCGA   TCCTCTGGTAGTTGCA TTTTCC TGCTTCTACCAGGGGA    TTTGTGTCTTTCTTG  90 62
      jk0861 NONE
      jk0862 NONE
      jk0863 NONE
      jk0864 NONE
        ppnK NONE
        recN 1036186 .. 1036200 +  -4.2  -2.78384   GCCGGGGTGTGATCG               GCGCTA CAG TGGTGC               TGTGGTAAAAGGGGG  45 59
      jk0867 NONE
      jk0868 1038897 .. 1038923 +  -3.6   -4.4009   AACGCAACACTGGCC         ACATGAACACCA CAA TGGTGGGCATGA         TTTTCTCCCGTAGCG  66 70
      jk0869 NONE
      jk0870 1041058 .. 1041069 +  -5.8  -3.67611   CGCGTCGAATGCTAC                GCCT GAGT AGGC                 TTGTGTTAGGCTGAA  60 16
        pyrG NONE
      jk0872 NONE
      jk0873 NONE
      jk0874 1045384 .. 1045434 + -16.8  -2.54896   GCAGGAGCCAGGGCA GCCAGAGCAGCCCGAGCAGCCGG AAATCA CCGGCTTC-CGGGTGGCACTGGC TAACTTCGATGGCCC  89 50
        scpA NONE
        scpB NONE
      jk0877 NONE
         cmk 1050386 .. 1050405 +  -4.2  -4.07568   GCCTTTTGTTCAAAG            GGC-TCCCG ACA CGGTACGCC            TTTTAGGAAGGAGAG  62 270
        gapX 1056935 .. 1056977 +  -3.3  -3.29511   CGCAGCGTGCCGCTG CGCAGGACCTGTAATAGGG GTTAG CTCTATGGCTGGTGCTGGG TTATAGCAGCATCAG  45 12
      jk0885 1060815 .. 1060833 +  -4.4  -3.89346   ACCTGCAGGCCTGCC             TCGTGGGC GGA GGCCACGC             TTTCTGGAGTGACCA  58 167
      jk0891 1067119 .. 1067135 +  -6.5  -3.28712   CGAGATTGATGGGGC              GATCCTC CGG GTGGATC              TTGTGCGGCGGGCGC  55 452
      jk0893 NONE
      jk0894 NONE
      jk0895 1070818 .. 1070850 +  -9.2  -3.54051   ATTTCAACGGTTTCT     GCTTCTTCGCC-CTT GGAA ATGTGGCGAAGGAGC      TTGTCTGAGATTTCT  68 387
       hsdM1 1073345 .. 1073357 +  -5.5  -3.50393   CGCGGAGGTGCGAGA                GTGAC TAC GTCGC                TTATGTACGGTACAG  55 22
       hsdS1 NONE
       hsdR1 1077942 .. 1077971 +  -7.7  -3.14132   GTCACGTCGCGCTCG       CCCTCGCCGGTCT TCGT GGACTTGCGCGGG        TTGGTGCCCAGCGCC  56 299
       secA2 NONE
      jk0903 NONE
      jk0904 NONE
      jk0905 1083307 .. 1083328 +  -5.1  -3.52519   TGGTTAAAGGAATGA           CACGCCTGT TGTT ACACGTGTG            ATTTTTGTGACTCGT  55 26
      jk0906 1084308 .. 1084321 +  -8.1  -3.61398   GGCATTCCGGAGTGG               CCAGG TCCT CCTGG                TTGTTCCGCGCCAAC  65 390
      jk0913 1091206 .. 1091233 + -13.4  -3.66018   GTCGAAGTAGCTAAA        CGGAACGCGCCCC TCG GGGGCG-GTGCCG        TTGTTGACCTCATCC  81 377
         cfa 1093698 .. 1093716 +  -2.2  -3.10098   GTAGTTTTGCGATTT             CCCCGCGG GGC TCGCCGGA             TAGTTTTAGCGTAAT  42 37
      jk0916 1095458 .. 1095482 +  -5.6  -2.70932   GCTCTAGTCAGTGGC          GCACCGCTGC ATGGC GTGCCGGTGC          TCATTAAGGAAGAAG  47 34
      jk0917 1097034 .. 1097046 +  -6.2  -3.61398   AAAAGACTCGTAGTT                CGCG AAGCC CGCG                TTGTTGACCAGCGAG  57 504
      jk0919 1098117 .. 1098163 +  -2.1  -3.60234   AGTTGCACAATGGGC GAGGCCTTTCTGGCGATGCTC GAACA GAACATCACCACCGAGGTCAC TTTGAACCTATATAA  47 326
       gpsA2 NONE
     ddlA1-N NONE
     ddlA1-C 1100223 .. 1100237 +  -7.2  -3.72027   AGATTCTCTTAAAAA               GTTTCT AAT AGAAAC               TTCTTGATCAGGCAT  65 149
      jk0923 NONE
        cypX NONE
      jk0925 NONE
      jk0926 1104890 .. 1104902 +  -6.9  -3.18383   AGACCTTCTCATTGA                CCTGC TTC GCGGG                TTGCTGCGTGGACAT  53 463
      jk0928 1105869 .. 1105880 +  -3.6  -3.99374   GACATGAGTGATACG                TCGC GCGC GCGG                 TTCTTCTTACTGGGC  58 192
      jk0931 1109895 .. 1109907 +  -7.7  -3.39595   CAGCTCGAGGTCGCC                GGTGA CCT TCACC                TTCTCGGTCGTTCCA  60 428
      jk0934 1111208 .. 1111218 +  -6.8  -3.66732   CGATGCGCCAAGACT                 CCTG TGC CAGG                 TTCTTCACCTGGTTA  59 60
      jk0938 1114307 .. 1114332 + -16.9  -3.85704   TAGCAGTTTGAGGGA         GCGCGGGATCC ATAC GGATTCCGCGC          TTTCGTCGTTGATAG 100 102
      jk0950 1127244 .. 1127266 +  -7.7  -4.07568   TCAAGACCTCGTCGA           GGGTTTGCT CGTCC AGCAGGCCC           TTTTCCAGCACCAGG  70 90
      jk0954 1131983 .. 1132003 +    -9  -3.29263   TCGCGCAGGTAGCTG           CCTGTCGCC ATTT GGCG-CAGG            TTGTCGAGGAACTCT  63 419
       lppL1 NONE
       pyrD1 1136590 .. 1136605 +  -2.4  -3.58343   AAGTTCAGGTTAAAG              CCCAGG ACGG TCGGGG               TTTGGCGGTCATCGA  49 83
      jk0961 1138027 .. 1138037 +  -5.4  -2.63853   AAAGCCGATGAAGTA                 GGTT TAT AACC                 ATGTTTGCCGTGTAT  46 17
      jk0962 1138936 .. 1138951 +  -5.4  -3.88291   TGTTGGCAGAGCCCT              TTGCCA TCTC TGGCAG               TTTCTCCAGGTACTG  60 303
      jk0966 1142273 .. 1142297 +    -5  -4.46212   AGACCCAGCTGGCTT         TCG-GCGCG CTTGATGA CGCGCTCGA          TTTTCTCCTCGGCAG  71 406
         acn 1147765 .. 1147817 + -24.2   -3.9712   ATAAGCCTGGCATGA GGCGGTGGCCGGCGC-CCTCTTCCC CTTA GGGGAGAGAAGCGCGGGTCACCGCC TTTGTGCTCCCATAC 100 54
        acnR NONE
      jk0971 NONE
      jk0972 NONE
      jk0973 1151288 .. 1151298 +  -8.2  -3.93288   GTACTCGCGCACCCC                 GGCC TTG GGCC                 TTTCGTTGAGTAGCA  71 419
      jk0975 1154997 .. 1155008 +  -5.8  -3.05844   AAAAAATAGTAAATA                GACC AAGC GGTC                 TGTTACAGTAACGAA  52 32
      jk0976 1155752 .. 1155800 +    -9  -2.83164   ACTCCCGCAGCTCGC TGGGGATGGT-GAGCTAGC-TGGC TGG GCTAGGCCAGCTCGACGATCTCCA TGTACTCATCGCTCC  60 9
      jk0978 1158949 .. 1158964 +  -4.6  -3.52204   GTGCGGGCCCCAGGC              CGGGGT CCAC ACCCAG               TTGATTTGCAGGTCG  53 97
      jk0986 NONE
      jk0987 NONE
      jk0988 NONE
        ctaA NONE
      jk0990 1171461 .. 1171480 +  -5.7  -3.82824   GCCACGAAGACCACC            CGGC-GTG GAAGG CACCGCCG            TTGTTATCGGTGATG  62 471
         tkt NONE
         tal NONE
         zwf 1177067 .. 1177096 +  -5.5  -2.66899   TCCTGTCCCGGTCCG       GGCGGCAGTGGCG TCGC CCCTAAAGCCGCC        GTTCGTTCCTTCCCC  46 3
        opcA NONE
         pgl 1179396 .. 1179436 +  -3.7  -3.42574   CCACGAATTTACCCG  CTATACGCCCCGCGTGACA ACC TGCCACGCGGGATGCGGCG  TTCTAGTCCCCTTGC  49 361
      jk1042 1231063 .. 1231077 +  -8.5  -3.17212   GAACCCGAGGAGCCG               CCCGG CTTGT CCGGG               TTGGTCGAGTCGTCA  58 283
        ppiB 1239195 .. 1239223 +  -5.9  -4.03234   CACCTTCGACGTTAC        GCAGCTGGTTCAT CAT GTAGCCCAGCTGC        TTTGTGTCCGACACC  65 98
      jk1071 1264871 .. 1264882 +  -5.8  -2.54896   ACGAAGACAGGAGAG                GCCA CTGA TGGC                 TGAGTTGAATCCCAC  48 11
        msrB 1265302 .. 1265317 +  -7.6  -2.83747   AGCCAGCGACTCCAC              GAAGCT AGCC AGCTTC               TCCTTATCGCCGTTG  55 18
      jk1076 NONE
         rnd 1270915 .. 1270941 +  -4.4  -3.42996   AGATCGTAGTGCAGG        CGGC-TACCCG CTCCAC CGTGTACGCCG         TTGTCCTCGATCGTG  51 188
      jk1083 1276653 .. 1276664 +  -5.8  -2.78384   AGGTTCTGGAAAAAC                TCGG TCGC CCGA                 TCTACTAAAGCGGAC  50 6
        ppgK 1279238 .. 1279262 +  -3.4  -2.70932   TAGACCAACGGTTGT          GGGTAAACCG CAACC CGGTGCGCCC          TAATTCCCCCAAGGA  41 172
        sigA 1280973 .. 1280999 +  -6.6   -3.9461   ACTACCTTGACTAGC         CCAGAACCAG TTCCGGC CTAGTTCTGG         TTGTTCTTCACACAG  68 27
      jk1091 NONE
      jk1092 NONE
         dtd 1286230 .. 1286241 +  -2.2  -2.82324   ACTGATAGAGACCTA                GGTA TACC TGCC                 GTCTTTTGAATAGTT  39 25
        sigB 1287752 .. 1287784 + -16.4  -3.64912   TTGACCCCATCGCTG      GTCCCTGGCGATCT TGACC GGATCGTCAGGGAC      TTCTGTATGTAGGTA  91 284
        dtxR NONE
        galE 1290768 .. 1290790 +  -6.2  -3.01712   TAATCGCGTCCCAGT           CGACCGTTTG TAG CAGGCGCTCG           TATTCCCAGGCGAGG  49 38
      jk1100 NONE
      jk1101 NONE
        hrpA 1303440 .. 1303459 +    -5  -3.71517   ACTGGAAAAGATTCG            CTAGCG CTTTTTGC CGCTAG             TTATCTTCGCTGTTA  58 22
        lexA NONE
      jk1107 1306458 .. 1306468 +  -6.8  -3.73224   CAAGCACCGTCCCCA                 GCTC ATG GAGC                 TTTGCTACCACGTCG  62 133
      jk1109 1308906 .. 1308925 +    -2  -3.12668   GTGAGAACCTCCAGG            TTCACCCC CGCC GGGAAGAA             TTCAGTATCGAACTG  43 278
      jk1112 1312135 .. 1312176 +    -8  -4.17048   TCCTCATCGCGGTGT GCCTCTTCA-CGGCGCGCTG CAGC CAGCGC-CCGCTGTAGGGGA TTCTTTTGGAACACC  72 208
      jk1118 NONE
      jk1119 NONE
      jk1120 1318925 .. 1318961 +  -7.2    -3.214   TCCACGGCCTGCTTG   GCCTGCGCGGCC-TGCT GCAA AGCCTGGTCGTGAAGGC    TCTTCATGTCCTCCA  56 480
   tnp3516a1 1333818 .. 1333835 +  -8.4  -2.66216   GAGGAACCAGAGACG             CGCCTG AAAGTC CAGGCG              ATTGTCATCCTCAAG  56 19
   tnp3516a2 1334973 .. 1334998 +  -6.2  -3.76048   TGTCGGTCTCGTGCA         GGCCGA-ACTC CTTGA GAGTCTCGGTC         TTCTGTTCCTTGGAC  60 314
        truB 1337093 .. 1337119 +    -5  -2.78384   ACGCGCCGGAACGGC         CGCGGCGGTGAT CAC GTAGCCGTTGCG         TATCGTCCAGCGCCC  47 40
      jk1146 1346552 .. 1346573 +  -5.7  -2.93549   CTCCACCAACTCCAC           TGCGGCCTC ACCC GCGGCTGCG            TCCTTATTGGCGATC  48 243
      jk1148 1349369 .. 1349392 +  -7.5  -3.55966   ACGGTCTTTCCTGCC          CGAGCGTGCT CCACC AGCA-GCTCG          TTGGTCTTTTCCTGG  62 509
      jk1150 1351234 .. 1351258 +  -5.5  -3.16564   GCCGAACTCCAGAGA          GCCGAACTTCG GCG CGCCGATCGGC          TTGATGACCTGCACG  51 277
      jk1152 NONE
        gorA NONE
      jk1154 1355954 .. 1355966 +  -9.1  -2.64218   TATCGACCATCACGG                CCGGA TCC TCCGG                GTTGTGGTAGAACAT  56 145
      jk1157 1358842 .. 1358856 +    -7  -3.04144   AGCAGAGTGCCGTGG               CGCCCG GTG CGGCCG               TGTTCGGGCTGGAAC  51 212
      jk1163 NONE
      jk1164 1365591 .. 1365603 +  -5.5  -3.56821   GCGATGCGCATAGCT                TCCTC GAT GAGGG                TTTCCACAATCTGAT  57 94
      jk1168 1369770 .. 1369798 + -19.7  -5.30686   CCAAGAATTTTTTAA        CTGCGCAGGCTCT TTT AGAGTCTGCGCAG        TTTTTTATCGCTCTT 100 64
      jk1170 1371470 .. 1371490 +  -6.7  -2.96899   CCATCAGGCCCCCGT            GGCCCGGCA GCA TGCCGGACA            TGTCCTTGATTCCAA  51 112
      jk1176 1376742 .. 1376752 +  -2.4   -2.8001   CAAGGAGCTCCTGCA                 CCAC TCG GAGG                 TCTGCTCCGCCTTCT  39 107
        betA 1393477 .. 1393528 + -14.8  -5.63103   TCCAGCCCGTCCAGA TACGCCC-GATCTGCCTTGGATAGC TCCAC GCTATCC-AG-CAGGTCCGGGCGTA TTTTTTTGGTTCGGG 100 51
      jk1199 1407957 .. 1407969 +  -6.9  -3.01712   CCCCAACCCGCCAGT                CGGCG GCA TGCCG                TCTTCCAAGGCACGC  51 96
      jk1216 NONE
      jk1219 1435598 .. 1435609 +  -7.2  -2.52795   TTGTTCCATCTGGGC                GGCC AGCA GGCC                 TGCCTTCCCCGAGTT  50 290
      jk1222 1438483 .. 1438514 +  -6.5  -3.36327   CGTGGGGTTCCCCAG      CCTCGGCGCGTTC GGCTAG GAACTCGTAGAGG       TTCTGAGTGCCGTCC  55 250
      jk1224 NONE
      jk1225 1441434 .. 1441447 +  -3.8  -4.11484   GGGTCAAAAAGTGTG               TCCG GAATCG CGGA                TTTTCACGGATTGAC  60 63
    tnp1249g 1442859 .. 1442887 +  -2.3  -3.37796   CGTATTCTGCTGGTG        CACCGATGTCATT GGT AGTGGCTGTGGTG        TTGTGGGTGATCAGG  45 133
   tnp3504d1 1443268 .. 1443282 +  -3.5  -3.18912   ACTCGACCCACAACG               TCGGA AATGA TCCGG               TTCATCGATGAATAC  47 16
   tnp3504d2 1444268 .. 1444296 + -11.8  -3.71527   TGTGGGGATGATCCA       CCA-GCACCATCG GAAT CGGTGGTGCATGG        TTTGCCTGGTTACGC  78 99
    tnp3510f NONE
   tnp3522a1 NONE
   tnp3522a2 1451284 .. 1451305 +  -5.2   -3.0263   TGCATCATGAGGTTT           TC-CTGGCA TACCC TGCCAGAGA           TCTTCGGGCCATGAT  47 291
         mrr 1453212 .. 1453228 +  -5.8   -4.2558   CTGAAAAGGAGTAGT             C-GGCGC CCGT GCGCCAG              TTTTCCTACCGCGTG  71 264
        modB NONE
        resB NONE
        pepE 1459248 .. 1459266 + -10.2  -3.28712   GAAGTAAGTCCGCTC             CGCGGAGG CAT CCTCCGGG             TTGTAGAAGGCAGCC  66 161
    tnp1249h 1462393 .. 1462409 +  -9.4  -2.97245   GTTCCGCTTATTGAA              CGCCCA ACGGG TGGGCG              TGTGATTGTCGATAG  62 254
   tnp3523a1 1478005 .. 1478028 +   -16  -3.45839   TAGGCGTGCCTAGGA          GCCGGCCAGC GTGT GCTGGTCGGC           TTCGTCTTTGGGGCT 100 38
   tnp3523a2 1479685 .. 1479699 +  -3.5  -3.18912   ACTCGACCCACAACA               TCGGA AATGA TCCGG               TTCATCGATGAATAC  47 16
   tnp3523a3 NONE
    tnp3508d 1481931 .. 1481948 +  -6.3  -3.19463   CAAACACGCTGAAAC             TGATGTC TCGC GACATCG              TTCCTCCATGCTGAA  54 126
    tnp3511c 1485996 .. 1486015 +  -2.1  -3.41051   CACGGGATTGCCGCT            TCCACCGG AACTG TCGG-GGA            TTCTGATGACAATGC  45 77
   tnp3523a4 1486418 .. 1486445 + -12.8  -2.84999   AACTCAAGAAACAGA        GAAAGCCAGATC CGAT GACCTGGCTTTC         TCTAATAGATTTCGT  76 190
      jk1267 NONE
        glgP 1490953 .. 1490963 +  -6.8  -3.93398   GTCATTAGCACGGGG                 CACC ACC GGTG                 TTGTTATATCTACAT  68 115
        kdpA NONE
        kdpB 1495021 .. 1495042 + -11.5  -2.71712   GGGCTCTAACCCTCT           TGGGCTGGC AACC GCCGGCCCG            CTTTGAAAGGAAACA  69 32
        kdpC 1495677 .. 1495700 +  -9.5  -4.07568   GCGCTAGGCCCTTTG          CGCGGGCAC AAACAC GTGCCCGCA           TTTTCCGGGCGCGGA  83 42
        kdpD NONE
        kdpE 1499242 .. 1499254 +  -3.3  -3.17723   CCGCGAATGAGTTCA                CCTGG TGG CCATG                TTGCCTTAAACCTGG  45 78
      jk1274 NONE
      jk1275 1502638 .. 1502654 +  -7.2  -4.07885   ATCCCGCCTGTTGTC              CGGGCG AAACC CGCCTG              TTTTCCAGGCGGATG  74 60
      jk1277 1504197 .. 1504223 +    -5  -4.07568   CGGCGCGCTTGTCTT         CGATGTTGCAGA TCA TCAGCCACAGCG         TTTTCAGCGCCGCAG  63 380
    tnp3503c 1506822 .. 1506835 +  -3.8  -4.11484   GGGTCAAAAAGTGTG               TCCG GAATCG CGGA                TTTTCACGGATTGAC  60 79
    tnp1249i 1508222 .. 1508270 +  -5.1  -3.13309   TGCCCCCCACGATAG CGAAAACCTCCGGTCAGCTCC TGAAAGT GAAGCCGACCGGAGGTCGCTG TATTAGATACTTGTA  50 108
        menF 1515053 .. 1515066 +  -3.8  -3.39803   CGTGGGTGAGGTGCG               CCAG GATCGG CTGG                TTGTCGATGTCGATG  51 307
      jk1287 1517755 .. 1517803 +  -4.4  -3.61398   GTCGGCAATACCCTG GCCCGCGATGTCCG-GCGCGGAGC CGT GCACCG-GCTCGAACATGGAGGGG TTCTTCCGCGAGGGA  53 276
      jk1289 NONE
      jk1290 1521448 .. 1521465 +  -5.5  -2.76696   CGGGGACAGTGCGGC             GGCGTCG ATGT TGATGCC              CTTGTTGCCCAGCAG  46 274
      jk1301 NONE
      jk1302 NONE
        ilvD 1539145 .. 1539197 +  -4.1  -2.61144   CGTCCGCGAAGTGAA GTA-GCCACCCCGCCCTGCCGCC GGTGCGCGG GGCCGTAGGGTGGAG-GGCATGC ATGTTTCACACCTCC  42 22
       uvrA2 1542186 .. 1542202 +  -2.2  -3.33162   ATGGCCATAGGGTTC              CCTGGA AGCTA TCGAGG              TTATGGAATGCCATA  45 246
      jk1312 1553592 .. 1553602 +  -6.8  -3.03124   CCACGCCGTAGCCTG                 CCTC GCG GAGG                 TCTTCGGCGATGGCC  51 462
      jk1316 NONE
         lig NONE
      jk1318 1562705 .. 1562749 +    -2  -3.72588   CCGCGTTCAGCGGTG CAGGCCGC-GCTCAGGCGCG CCGGGTC CGCGCTAGAGCAGCA-CCAG TTTCACTATCAATTG  50 105
      jk1322 NONE
      jk1323 1568066 .. 1568085 +  -7.2  -2.93073   CGAAGTCTGCGATCT            CGAAGATGG AAG CC-TCTTCG            TCCTTGTTCACAGCA  53 196
        glgE NONE
        glgB 1577274 .. 1577293 + -13.6  -3.84406   GGCTGAACAGCTCCA            GCAGGCGA GCCT TCGCCTGC             TTCTTGTGATCCGCG  86 112
       fadD4 1595437 .. 1595473 +  -2.4   -4.2828   CTAGCTTTTAACAGG   CGCCACTCTAACTATTAC CGG GCAA-AGT-AGAGTAGCG   TTTTCCTGCATGACC  60 95
      jk1349 1596235 .. 1596245 +  -8.2  -3.02511   GGACCTTCATCCCGC                 GGCC TCG GGCC                 TCTTCGACCAATGCA  57 97
      jk1358 1607601 .. 1607613 +  -4.7  -3.77553   ATTCTCCCGTCCCAA                GGCGC CAA GCACC                TTATTCATGCTCTTG  58 139
        putP 1617433 .. 1617464 +   -21  -4.84527   GAGCGAACCTTTCTA      GCGCCGC-TGCAGTC TAA GACTGCATGCGGCGC      TTTTTCCTGTCTCAG 100 56
      jk1364 1618114 .. 1618142 +  -2.4    -3.322   GCGACCTATAAGACG        CGTGGGCTTT AAAAGTGAC AAAGCCCCTG        TTCATCTGTGAGGAT  45 30
      jk1365 1618701 .. 1618721 +   -14  -5.40464   GCGGATACGCAAAAA            CGCACCCC TCCCC GGGGTGCG            TTTTTATTTGTGCTG 100 76
      jk1368 1623238 .. 1623248 +  -5.4  -3.14229   CCTCATCCTCAAAAT                 CTTC ATC GAAG                 TCTTCATCGAAATCT  48 127
      jk1371 1626462 .. 1626476 +  -3.5  -3.18945   CGTGCACGTCTTCAT              CCG-CG AGGC CGACGG               TATCTTCTAGCTCGC  47 1
      jk1372 NONE
        sucA 1633817 .. 1633857 + -19.2  -3.66356   GCCCACGCTAGCTAA GAGCCCGCCACG--AGCCTC TTC GAGGTTCACGTGGCGGGCTC TTTCGCGTTGCGGGT 100 90
      jk1375 1636000 .. 1636018 +  -4.5  -2.74605   AGAAGTAAAGGAGGT             CTAGCCA CACCA TGGCTCG             TAAGTTTTCCCGCGC  45 22
      jk1376 1636556 .. 1636569 +  -3.7  -2.54523   GAACTAGGCCGCGTG               CCCGC AAGC GAGGG                TAAATTAGCGTCTCG  42 34
      jk1377 1637762 .. 1637792 + -11.2  -4.42238   AAGAGTTCAGGTCAC      GTCCTCC-CACCC ATAACC GGGTGCGGAGGGC       TTTTCCTTGGGCTCA  93 44
      jk1381 NONE
    tnp3509a 1641704 .. 1641745 +  -9.4   -4.0342   AACCCTAATAAGAAA TCCCCGTGCCCAGTT-TGC CACCA GTATGACAGGGCTCGGGGA TTCTTCTTGGTTCGG  76 79
        glgA NONE
      jk1385 1645966 .. 1645993 +   -12  -3.09968   GCTCGCTGGCACGAA        GCTAGCTCGGTG GTAG CGCGGAGCTAGC         TGTTAGCCTTCGCTA  76 46
        aroP NONE
        dapD 1653831 .. 1653861 + -15.5   -5.4505   AGACCAAGGAGCTTC       CAGGCAGCGCG CAATTACAA CGCGCTGCCTG       TTTTTTGTTGACGCC 100 92
      jk1400 1662655 .. 1662676 + -17.3   -4.2349   GGCGCAAACCCCCTC           GGCCGCGCA TATC TGCGCGGCC            TTTTGCATATCCGCA 100 63
      jk1401 NONE
    tnp3513a NONE
    tnp3513b 1664682 .. 1664702 + -10.4  -3.00022   AACCACTAGTTACGA            CGCCCACG ATCTG TGTGGGCG            TATGTCTGGCGTACC  68 168
         cmx NONE
     tnp3599 NONE
      jk1406 1667391 .. 1667408 +  -6.2  -3.67597   ACGGGCTTCTTAGTT             GGTGCC GGCTTA GGCGCC              TTCTTCACTGGCACC  57 265
      jk1409 NONE
      jk1410 NONE
      jk1411 NONE
      jk1412 1673726 .. 1673737 +  -5.8  -3.48276   CGCTAGAAGCCTAAG                GAGG CTCA CCTC                 TTGTCTGCGAAGGAC  57 78
      jk1413 NONE
      jk1418 1679518 .. 1679541 +  -5.3  -3.18681   GAGGGAATCACCAAT          CCC-AGCTGG GATGA CTAGCTAGGG          TTGCTACGATTGCGC  52 8
      jk1419 1680432 .. 1680446 +  -4.2  -3.68366   TCAGTAATAACAACT               GGCC CCTCACC GGCC               TTCCTTTTCGCGTAA  56 222
      jk1421 NONE
      jk1422 NONE
      jk1423 1683124 .. 1683135 +  -5.8  -2.63102   CGACGCTGCACCACA                TGGC GCGC GCCA                 TCGTGTCGAGCTAAT  49 0
      jk1424 1683849 .. 1683869 +  -6.7  -2.62396   AGATCCTCGACTAGG            GGCCGCTAC GCT GAAGCAGCC            TGGTATGGCCGAATA  51 27
      jk1433 NONE
         mco 1692867 .. 1692878 +  -2.2  -3.31144   TGCGAAGGTAAATGG                CAGC ACGT GTTG                 TTATACGACTAACAC  43 67
      jk1435 1693968 .. 1693978 +  -6.8  -3.63336   ACGGTGTGCACCATC                 GCCT GAA AGGC                 TTTGCGCTGCTCTAT  59 396
      jk1437 NONE
        cadA 1697817 .. 1697842 +  -3.1  -3.34398   GCCGAGCTTCATCGA         CACGGTCCGCG ACTA CCTGGGCAGTG          TGTTTGGCAAAGAGC  46 133
      jk1440 1698608 .. 1698632 + -15.7  -2.83343   AGGTCCGCGATAGTG          TCGCGCAGCAC GGA GAGCTGCGCGA          TCTGCTGCTCGATCT  79 151
        merA 1700559 .. 1700579 +  -4.6  -2.78816   TGCTCTTGCTGGCAT           GCTGCG-CG CTTC CGTCGCTGC            TCTGCTGCGGCCTGC  45 149
      jk1443 1701222 .. 1701235 +  -2.3  -3.69323   CCGTGACTGCGTCGA               CTCAG CGGT CTGTG                TTTCGCTAGTGGTCC  50 3
      jk1445 NONE
      jk1446 NONE
      jk1447 NONE
      jk1448 1708008 .. 1708032 +  -8.5  -2.74019   GGACGGCGGATCCTG          GATGTGCGGGA ACT TCTCGCGCAGC          TGCTTCACCGTTGTC  54 497
        xseA NONE
        xseB 1710339 .. 1710377 +   -13  -2.82516   CGTCGGAATCGTCAA   TTGGCTTCGCCGCGGCGA TCT TCTCCGCGGCGGTGCGAG   TCTGCTCCTGGGAAG  76 45
         fbp 1712226 .. 1712238 +  -3.3    -3.794   CTTTCCCACGGTTCC                CGGCT TTG AGCCC                TTTGGTGGGTTCGAA  54 131
         fum 1713731 .. 1713764 +  -7.3  -2.71364   TGACGCTGTTTTGTG     GCCAGCTGGCTGGCT GGTC GGCAAGCTGACTGGC      TGGTTGGCACGCTGG  55 56
      jk1455 NONE
      jk1456 1717225 .. 1717239 +  -3.4  -3.62046   TCCATCACCATGTTG               TGGCGC CAC GTGCCC               TTCTTCGGCCCGTAG  51 169
      jk1461 1721528 .. 1721565 + -14.1   -3.6715   TAAAGAATAAGAAAA   GGCGAGGATAAGCCCGA TATT TCGGACCTTTCCTCGCC    TTTCGCCTTCGATGG  95 80
       fadE6 1723409 .. 1723442 + -21.1  -3.14468   ACTCCCCCTTAAACT     GCGGTGGTCGCTTTC CTAG GAAGGCGGCCACCGC      TTCGCTATGGTCGGC 100 52
        coaA 1727399 .. 1727422 +  -5.1  -3.28712   ATGCGGAAGATCTAG          CCCCCCGCG CGCTAT CGCGGGCAG           TTATCGCCCGCACCC  52 26
      jk1470 1730239 .. 1730265 +  -2.3  -3.54919   TAGGCCGGGCAGCCC        GGGTAG--CCTGG CGC CCAGGTGCTACAC        TTTGCACGCCTACTT  47 56
        greA 1730939 .. 1730956 + -14.1  -4.70107   GATACTTATCGAGAA             GGGCGCC TTCG GGCGCCC              TTTCTTGTTTTCCTC 100 100
      jk1473 1734645 .. 1734674 + -17.9  -4.66609   GCGACCGTCACCCTC       GGGTGGCCGCC ACTACTTC GGCGGCCACCC        TTTTTGCATGCACTC 100 68
      jk1477 1740571 .. 1740605 +  -9.4  -5.21709   GGGGCAAACTCCCCA     GAACGTGCAGAAAC ACACTAA GCTTCTGTACGTTC     TTTTTTAATGTAAGG 100 41
      jk1478 1742387 .. 1742403 +  -5.1  -3.28791   CGAAGCCCATACCTT              CCTGC CCGCCCA GCAGG              TTATCGGCAGGCACT  50 505
        mntA NONE
        mntB NONE
        mntC 1751941 .. 1751990 + -10.7  -2.82623   CCGCGTGCGGCTCCT GGCGGGGC-TGTGCAGACTGAGCA GGC TGTGCAGGCTGTACAGGCTCAGCC TGCTTCTCGGCCGCC  63 369
      jk1491 1758327 .. 1758341 +    -7  -2.80994   ACCCTCCCCGACTCG               GCGGCG AAG CGACGC               TATGCTGGAATTCGC  52 54
        glmU NONE
        prsA 1761173 .. 1761192 +  -9.2  -5.24129   TGTGGGATGCATACA            CGCCGCGA GATA TCGCGGCA             TTTTTTATGCCCGCG 100 211
        rplY 1761933 .. 1761968 + -13.4  -5.11112   CCCCCTTCACACACT   GGGCCACACCGTGTGC ATTTTC GCAC-CGG-GTGGCCC    TTTTTGTTGCCCTTT 100 47
        pthA NONE
        pthB 1763457 .. 1763470 +  -2.3  -2.73124   TATTGATGAATCAAT               GCACG CGAT CTTGC                CTTTGGGAGATGCAA  39 110
      jk1497 1766421 .. 1766445 +  -5.6  -3.35679   ACTACCTGCGCCTAA          TGCCCACCCG CTAGA CTTGTGGGCA          TTATGAGTACAACCG  53 26
        prfC 1768129 .. 1768170 +  -7.6  -4.11216   CGCCCTCATCAAAAA TATTTGCACAAGTCTTGCAA CGTT TCGCA-GACT-GTGCAAATA TTTTGCGCATGGCAA  74 60
       mmpL2 NONE
      jk1500 NONE
      jk1501 1772205 .. 1772241 +  -2.8  -2.83822   CACCAAGAACCAAAC    CCGGTTTCCCTCCCCG AACCC CGATGGGGGAAGATGG    TCGTTGTGGAATCAG  41 47
        pnuC 1773279 .. 1773302 +  -8.1  -3.15999   GGCGTCCGAAACAGA          GCCCGCATC CCGCAC GATCCGGGC           TTCGATATCTACCCA  58 320
      jk1505 1776694 .. 1776704 +  -6.8  -4.46112   TGATGGCTTTACCGG                 CGCT GAT AGCG                 TTTCTTTCGATACAC  76 235
      jk1515 1789078 .. 1789094 +  -4.4  -3.47227   TGTACAGCACCGTGG             CCAGGCG CTCG CGC-TGG              TTCTCGTCCTTCGCC  51 389
      jk1519 1795359 .. 1795369 +  -2.4  -3.53012   TAGATTGGCAAAACC                 GCCG AGG CGAC                 TTTCGGGCGCCAGGC  47 317
      jk1526 NONE
        mscL 1802032 .. 1802063 + -15.3  -4.77165   GAAGGGCGATCATCG      CCCCACTCAT-CCC GTGAA GGGTATGAGTGGGG      TTTTGTTGTGCCGGA 100 112
        rpmB NONE
        rpmG NONE
        rpsN NONE
        rpsR 1808865 .. 1808900 + -12.6  -2.71712   CCCTTTCGGCTAGCA    GCCT-AAGGCTGCAGCC TAA GGCTGCAGCCTGGAGAC    GTTTAACAGACACGA  76 50
      jk1539 NONE
      jk1540 1810912 .. 1810928 +  -9.3  -3.91897   TGCACCTGCATAGTC              GCCGCGG TAC CAGCGGC              TTTCTACCTGCGAGG  74 161
        mepA 1830761 .. 1830812 + -19.1   -4.4078   ACCGCCTCCGTTGAA CTGCTCCCCATTAGTTGG--ACTGA GAAA TCAGTTACCGACTAGTGGGGAGCAG TTTTCATTGAGAGCA 100 73
   tnp3516b1 1831295 .. 1831312 +  -8.4  -2.66216   GAGGAACCAGAGACG             CGCCTG AAAGTC CAGGCG              ATTGTCATCCTCAAG  56 19
   tnp3516b2 1832637 .. 1832694 + -11.3   -3.7282   CTGGATACGAGCGTT CGGAGCAGCGCGCTTGATCTTGTTAGCG AGA CGATCATAGGATCGAGC-CGCTGCACGG TTGTTGATCGGATCC  76 501
      jk1565 1838446 .. 1838461 + -10.4   -4.1413   GGACCGCAGGAAACT              CCGGTG GCGA CACCGG               TTTTGCAGATCTGTT  81 322
      jk1569 NONE
        htpX NONE
      jk1571 1843985 .. 1843996 +  -4.4  -2.87132   CGAAAACCGGCCTTC                GTTC ACAA GAAC                 TGTGTAGCCACCGAG  44 238
      jk1574 1846126 .. 1846137 +  -3.6  -2.87132   ATATCCGCGCGGCAA                CGGT CTAC GCCG                 TCTATGGAACGGCAG  44 52
      jk1575 NONE
      jk1576 1848248 .. 1848269 + -15.9  -4.37552   AAGCCCCACAACACA           GCGTAGCGG TTAA CCGCTACGC            TTCTTTTATGCTCTT 100 69
      jk1578 1850798 .. 1850839 +  -4.6  -3.14132   CCTTAAGAGAAATAA CT--AAAGCCCCTACCAG TGTTTCTC CTGGTAGGGGCTTGGAAG TTGGTAGCGGGGGCA  47 316
      jk1581 1855509 .. 1855526 +  -2.7  -4.82901   ACGTCATTCCACCTG             CGAGTATG GAT CA-GCTCG             TTTTTGTAGGAGCCG  74 75
   tnp1513f2 1857388 .. 1857409 + -10.9  -3.93742   CTCAGGATTCGTACT           CCTAGCCCCA TGC TGGGGC-AGG           TTATGTTTGTCTGCG  83 343
    tnp3508g 1859058 .. 1859072 +  -2.7  -2.82623   GCTGTGGCGTACCCC               GACCG ATTCG CGGAC               TACTTGTAACCCAAG  41 2
    tnp3512c 1860448 .. 1860458 +  -5.4  -2.87132   TTTCTCCACCCGCTA                 GGTT GAC AACC                 TATATAGGAACACCC  49 145
   tnp3504g1 1860919 .. 1860933 +  -3.5  -3.18912   ACTCGACCCACAACG               TCGGA AATGA TCCGG               TTCATCGATGAATAC  47 16
   tnp3504g2 1862137 .. 1862149 +  -4.1  -4.20516   CAAGACAGCTGTCCC                GATGG CAC CTATC                TTTCTTCCCTCCCCA  60 317
        molA NONE
        molB NONE
        molC 1865924 .. 1865935 +  -5.8  -3.28924   GGTCTGTCTTCCACC                CCCA CAGC TGGG                 TTGTCCCGACCCGTC  54 417
      jk1600 1872699 .. 1872735 + -13.1  -4.88407   TCAGACTATGTAAAG    CGGGCTTGAATAAGGTT CCA GACCTTATTCGGGCGCG    TTTTTCCTTCAATCC 100 241
    tnp3508h 1874244 .. 1874258 +  -2.7  -2.82623   GCTGTGGCGTACCCC               GACCG ATTCG CGGAC               TACTTGTAACCCAAG  41 2
     tnp3519 1875687 .. 1875704 + -11.3  -3.54935   TTGGATAAAGTGAAA             TCGCCTG GTCA CAGGCGA              TTTCACCAGGCTTTA  77 285
      jk1604 1879823 .. 1879836 +  -4.5   -4.1891   CACCGATGTCGGTGA               GGTTG TACT CGACC                TTTATGTTGCCGCCG  63 377
      jk1606 1882371 .. 1882406 +  -3.8  -3.26531   GGTGGGCGATCCGGA    TGCGCTTGGACTGC ACCGAGCA GCTGCCCCAGCGCG     TGTTCATATTCGTGA  48 210
      jk1608 1883966 .. 1884024 +  -7.4  -2.64155   TGACATACGCCGGCA CCGCCTTGTCCTTCGCCTGGGCGGTGCG CCAAT CGCGCAGCTCA-GCGAGCAACA-GGTGG TCGGTTTCGGGGGCG  51 184
        rhlE NONE
      jk1617 1899245 .. 1899261 + -10.9  -2.56596   TTTTGCCTGAATTTG              CCTAGAG ATT CTCTAGG              TCAGTTCGTCGAGCC  66 264
       whiB1 NONE
      jk1619 1899817 .. 1899855 + -16.7  -4.18401   AGCCGTAACGCAAAA  GGCCGGCAGGCACACCGC ATAA GACG-GTGCCTGCCGGCC   TTTTACGCTATGTAG 100 40
        aroA NONE
      jk1626 1906155 .. 1906175 +  -4.7  -3.37796   GGTTAGGGCAAAGCC           CACCGCGG AGCGAA CCG-GGTG            TTCTCCCTGCTCAGC  50 460
      jk1629 1907357 .. 1907390 + -10.9  -2.74488   CACGCCCTCGTTGCC     GGCC-GCCGGGTCCTC GAC GTGCACCTGGCCGGCC     TGCTTCAGCTGGTTG  63 83
      jk1639 1919613 .. 1919650 +  -8.4  -3.33261   TCAGTAGCTCTTCGA   CGTCGATGTGCTTCGGC GTCAA GCCGCAGCGCAGC-ACG   TTGTCCGAGTTCGCC  60 278
      jk1643 1922959 .. 1922971 +  -9.1  -2.74523   CTCCGGGTCAGTTTG                GGCAC ACA GTGCC                TGCTCTTGCCAGTCC  57 208
      jk1648 NONE
      jk1649 1928899 .. 1928927 +  -5.9  -3.68351   CGGCAAATAGGATCG        TATAGCCCAGCAG CGG CAGCTGGTCTGTG        TTTAGCTCCTGCGGC  60 329
       accD2 1941124 .. 1941137 +  -2.3  -2.91276   CGGCTACCCGCGCAA               GCACG ACAA CCTGC                CTTTCTAGGAGGAAG  40 4
      jk1663 NONE
      jk1664 1942254 .. 1942266 +  -4.7  -3.78934   CTCCATAGTGGGCAC                GCGCG AGT CGCCC                TTCTTGTACACGCGG  58 341
        sseA 1946901 .. 1946917 +  -5.8  -3.05816   TCGAGCGTGGCTAAC              TGGGGC GTGTA GCCTCA              TTAACTAACCCCTAA  52 27
      accBC2 NONE
      jk1670 NONE
        glpK NONE
      jk1672 1951844 .. 1951854 +  -8.2  -2.55351   TCGTCATTCATCACC                 GGCG GCA CGCC                 CTTGGTGTAGCGCAG  53 274
        deoD NONE
        pmmB 1955619 .. 1955653 +  -2.8  -3.57263   GATGATCGGCGGCTT    TTCCAGTCGCGTGCC CGTAGT GGTG-GCGACGGGAG     TTTCGAGCTCGAAGT  51 434
      jk1677 NONE
      jk1678 1957235 .. 1957258 +  -2.3  -3.86015   GTGAGCACTCCCCCA          CCGCGCGAGT ATTTG GC-CGCGCAG          TTTCTGGGCGAAATG  52 118
      jk1679 1958672 .. 1958690 +  -3.1  -2.69057   CTGGCCCGGCCAACC             CCAGG GCATCTTCG CCTGG             CTGTTGTATTTGAAA  40 52
         icd 1974101 .. 1974134 + -15.3   -4.3586   CTCGGCTCGCGATAA     CCCCAGCGCTTGC-GT TTT ACTGCTGGCGCTGGGG     TTTTCCTGTGCCTGC 100 115
        metY 1976151 .. 1976166 +  -2.5  -3.33265   TGAAGCTCGGCTTCG              CAGCC ATCTAA GGTTG               TTAGGTTTCTAGGCT  45 15
        metX NONE
      jk1704 1988409 .. 1988454 +  -2.6  -3.75629   ACTAGTTGAACATGC CTAGCTGAACAGGTTCTGCTCG TCCT CGGGCACG-CC-GTTCACCTGG TTTAGGTTCAGAGTA  50 36
      jk1707 1993132 .. 1993144 +  -3.4  -3.02263   GCCGATGGCCAGGTG                CATG ACCTC CATG                TGTTGGCCACAGTGT  43 204
      jk1710 1998995 .. 1999006 +  -2.2  -3.14522   CTAAATATCCCCAAC                CCTT AAAA GAGG                 TTCCCTATGGCTTCA  42 56
      jk1711 NONE
      jk1712 2000852 .. 2000903 + -19.1   -4.4078   GTTCAGGTGAATGAA CTGCTCCCCATTAGTTGG--ACTGA GAAA TCAGTTACCGACTAGTGGGGAGCAG TTTTCATTGAGAGCA 100 81
   tnp3518a1 2001386 .. 2001403 +  -8.4  -2.66216   GAGGAATCAGGGACA             CGCCTG AAAGTC CAGGCG              ATTGTCATCCTCAAG  56 19
   tnp3518a2 2002271 .. 2002300 +  -5.7  -4.81863   TAAACCAGTCCAACT       TTCGGGGGCCAGTT CAG AACTG-CCCCGGGG       TTTTGTTGTGCGTTT  78 44
      jk1718 2006648 .. 2006666 +  -8.9  -4.63218   CGCCAGGGAGAGCGG             GCCGAAA AACTA TTTCGGC             TTTTATTAGGAGCCG  89 66
      jk1724 2013353 .. 2013378 +    -6  -4.67982   TTCGGTCGCCCTGTT         CGCCGCGGCT TTGCTC ATCCGCAGCG          TTTTCTTCACTACGG  80 382
       whiB3 2015375 .. 2015398 + -16.8  -3.71873   CTCCCACAAAAGAAA          GGGAGAGGGA TAAA TCCCTCTCCC           TTTCCGTCTGCCTAG 100 71
      jk1736 2028726 .. 2028737 +  -5.8  -4.94962   CGACGTTCCCATTCG                CGGT CGCG ACCG                 TTTTATTTGCCTTAT  82 116
      jk1741 2032809 .. 2032823 +  -2.8  -3.28712   TATCGAAAGGACAAT               TCATGA ACA TCACGA               TTCTCGGAGCCACCG  45 20
      jk1742 2033500 .. 2033530 + -15.5  -3.06696   ATCCTCGCTAACAGC      CGTGAGGGGGTCGA GTTA TCGGCCCCCTC-CG       TCTATTCCAAGGGGA  93 61
      jk1751 NONE
      jk1752 2046110 .. 2046136 +  -6.4  -3.25073   CGGCCGTCACTACCC         TGCCCGCCACGT CAA AAGGCGCGGGCA         TCTTCGTCTTCCCCG  54 507
      jk1754 2048297 .. 2048315 +  -5.3  -2.52464   TCTCCTTCAATAGCC            CCGGAGTG AAAT CA-TCCGG             TCGCTTGCCCGACCC  46 102
      jk1756 2049912 .. 2049927 +  -6.2  -2.75481   TCCCTGACCTGCATT              TTTGCA GAAC TGCAAA               TCGTTCGCATTAACG  50 150
   tnp3503g1 2059180 .. 2059197 +  -2.7  -4.82901   ACGTCATTCCACCTG             CGAGTATG GAT CA-GCTCG             TTTTTGTAGGAGCCG  74 194
   tnp3503g2 2061631 .. 2061647 +  -5.2  -3.91798   ACCGCAACACGCCCG              GAAAAG ACACA CTTTTC              TTTACTTAACCCTTC  61 40
        fhuB NONE
        fhuC NONE
        fhuA 2064743 .. 2064771 + -11.7  -2.53164   CTGTCACCGGCGGTC        CGCTGATCGTCCC CAA GTGACGATCAGGG        CTTAGTCCTCCATCA  71 6
         fes 2068910 .. 2068934 +  -4.9  -3.91897   TCGGTTTCGTTCGCC          GGTTCGCGG CCCTTCT CCGTGATCC          TTTCTCCCTCACCCA  60 260
   tnp3525a1 2086188 .. 2086198 +  -6.8  -3.53307   CGCCGGCGGATCTCT                 CGGT TTA ACCG                 TTCTGTGGGGTTGTT  57 279
   tnp3525a2 NONE
    tnp3508i 2089237 .. 2089251 +  -2.7  -2.82623   GCTGTGGCGTACCCC               GACCG ATTCG CGGAC               TACTTGTAACCCAAG  41 2
   tnp3503f1 NONE
   tnp3504i1 2090346 .. 2090360 +  -3.5  -3.18912   ACTCGACCCACAACG               TCGGA AATGA TCCGG               TTCATCGATGAATAC  47 16
   tnp3504i2 NONE
      jk1791 2092066 .. 2092106 + -16.2  -3.19091   CTTCGCCCCAAAAAA  TAATCGCCCTGCCAGCAC ATTAC GTGCCGACAGGGCGATTG  TTAGTAACTAAGTCT 100 103
      jk1798 2096119 .. 2096165 +  -4.7  -3.88559   ACCAAAAACAAAGAA CCCCCGCTTCCCTATTATTCGAGG AGAA CCTCG-AT----GGGAAGCGGGGG TTTGTCACGCTGATT  58 54
      jk1802 2098488 .. 2098532 + -18.8  -2.94872   CTAAGCGGTTAGGGC TTCAAGGGTCTGATTCCGAT ATTGC ATCGGGGTCAGGCCCTTGAG TCGTTGTTGGATGCG 100 136
        viuB 2101107 .. 2101118 +  -5.8   -4.1964   CAAGATCATGAAGCA                CGGT AATC ACCG                 TTTTGCCCTCTTGGG  67 253
      jk1815 NONE
        fepB NONE
        fepC NONE
        fepA 2122756 .. 2122766 +  -3.2  -3.61764   AAGTCGATTACAGTG                 TCCG CTA TGGA                 TTTCAACATTCCTCC  51 49
        entA NONE
        dhbE NONE
        dhbB 2127701 .. 2127752 + -15.5   -4.4078   CCCTACCACAATGAA CTGCTCCCCATTAGTTGG--ACTGA GAAA TCAGTTACCGACTAGTGGGGAGTAG TTTTCATTGAGAGCA 100 342
   tnp3517a1 2128235 .. 2128252 +  -8.4  -2.66216   GAGGAATCAGGGACG             CGCCTG AAAGTC CAGGCG              ATTGTCATCCTCAAG  56 19
   tnp3517a2 2129372 .. 2129384 +  -7.7  -3.83155   GCGGTCCTCAAGCTC                GACCA CAA TGGTC                TTGTTCATCTTGGTG  68 296
      jk1835 2136257 .. 2136272 +    -4  -3.31322   GTGCTAATGTTACCC              GTGTTA CTGC TGACAC               TTGTCGCACGTTCAC  49 188
      jk1836 2137160 .. 2137202 + -19.9  -4.68593   GTTAGGCACTTCAAG CCCACCTCCTTAC-CCGGCG GCCC CGCCGGAGGCAGGAGGTGGG TTTTTCGCTACTACA 100 64
      jk1837 NONE
      jk1838 2138379 .. 2138410 + -15.2  -3.35371   ACGTTGAATCGCTTC      CCCTGGGGCTAGTT CCAG AGCTAGCTCCGGGG       TTAGTTCCAGGTCTA  95 14
        hrpB 2147834 .. 2147858 +  -2.8  -3.14344   AACGAAGAAGACGAA         GCGGGCGCTAG GTAG TTAGCGGC-GC          TTGCTGCCGAAAGTC  43 7
      jk1850 2159776 .. 2159792 + -10.1  -3.24924   CTAGCCTTCCTTAGT              CCTCCTC GGC GGGGAGG              TCTTCTGCGTAGGCG  68 68
      jk1864 2177910 .. 2177924 +  -5.7  -3.05384   CGAAGGTCGCGTCGG               CGAAC GGCAG GTTCG               TTCCGTCCGCGCACA  49 428
        menB 2184224 .. 2184236 +  -6.2  -2.79915   CAATTCTGCGCCCTT                GGCG AAGCC CGCC                TGTCGTCCAATGACT  50 81
      jk1874 2189582 .. 2189615 + -11.1  -5.29885   GAGCAGCACACACTA    CCCCGC--AGGAGGG CAGAAA CCCTCCTCCGCGGGG     TTTTGTTTTTAAGTT 100 70
      jk1875 NONE
        menE NONE
        menA 2192905 .. 2192940 +  -6.7  -3.73224   TCCACTGATCGGCAA    GCTCGGGGCC-GAGCC CCACC GACTCCGGCCCCGCAC    TTTGGTAACGAGTGC  62 402
      jk1880 2194200 .. 2194219 +  -5.6  -2.78935   GTCCTTGTAGACCTC            CGCGCG-GC GCA GCACGCCCG            TATCCTCGGCGCTCT  46 110
      jk1903 2220545 .. 2220586 +  -7.9  -4.18674   GCCAGGAACGCAAAA ACCCACCGTGCCACGCCCTT TCG AAGGGCGCT-TGCGGTGGGG TTCTTTCTATATGCG  74 56
      jk1909 2225967 .. 2225993 + -11.5  -3.04263   ACACGCGATCGATCA        GCTGGCCGCGGG TCAG CACGCGGCC-GC         TGTTGCGCATGAGGT  66 205
       fadD6 2232692 .. 2232721 + -19.3  -4.20981   CCTCTTCTAGCTCTT       CCCGAGTTCGGCG AATA CGCCGGGCTCGGG        TTTCTGCTTTCTTGG 100 53
        alkM NONE
      jk1917 2234634 .. 2234647 +  -5.9  -3.35679   ACCGACAAAAACCGC               GCGGC CAAG GCTGC                TTCTAAGTGACGCCC  56 2
        rubA 2235023 .. 2235062 +  -2.1  -2.77899   CAGTTCCACCACATC CGCGCTGGTCGCGGAGCCA CGGT TGG-TCAG-GGCCAGAGTG  TGCTTGGTGGACAGG  39 174
      jk1920 NONE
      jk1921 NONE
      jk1922 2239204 .. 2239245 +  -7.9  -4.15565   CCATGATGCTCACAG CCTCCACGCTCGCTCCACCC GCC GGGTGGAAACC-CGTGGAGG TTTTCACGTAGTCCG  72 276
        aceA 2253967 .. 2254000 + -17.5  -4.36903   GCCCGCACACTACTT     AAGTCCGGTCAGCAC AAAA GTGCTGGCCGGACTC      TTTCTCTTTCCTGAC 100 86
        ramB 2255780 .. 2255795 +  -6.8  -3.53012   TCCAGTGGCGTGATA              GTCGAG TTCA CTCGGC               TTTCGAAGAAGGGCA  57 210
        cmtA 2259972 .. 2260002 + -18.3   -3.4678   GATAAAACAACACTT       CCCCCGCCACAGA CCACC TCCGTGGCGGGGG       TTGTCCTATGCAGAT 100 83
      jk1938 NONE
      jk1939 2263345 .. 2263358 +  -3.8  -2.78384   ATGCCAAAGCCACAG               GCCA GCGCGA TGGC                TGTGATGCCGGCCGA  42 452
         acx 2266585 .. 2266602 +  -2.6  -4.37658   CAGGCGGAGTAACCG             CGCACG CGAACA CCTGCG              TTTTATGGCACCGTT  60 29
        gabP 2268524 .. 2268536 +  -4.1  -3.18452   ATTGGGGAAGAATCC                TTTCC GTT GGAAG                TGCTTTGTTTAGCCA  47 419
    tnp3506j 2270638 .. 2270648 +  -2.4  -3.70902   GAGTTGATGGAATCA                 CCCG TCA CGGC                 TTTCCATATAAAGGA  52 479
      jk1949 NONE
      jk1950 2275878 .. 2275902 +  -3.5  -4.41494   CATGACAGTGGAGCC          GCTTGCGAG AATCGAA CTCGCGACC          TTTTCATTACGAGTG  66 390
         cya 2278897 .. 2278924 +  -7.6  -2.62579   CGTTCGGAGGCTTAG        GCCCCG-CGCCGT ACT GCGGCGATGGGGA        GGTTTCTTTTCGACG  54 26
      jk1956 2285856 .. 2285872 +  -5.7  -3.42274   TTGTTGTTGCAAACG              CTGGCCG GGG CGGCGGG              TTAGTTCACTGTTTT  56 5
      jk1957 2287495 .. 2287519 +  -9.1  -2.71483   ACCTCGCAGCTTTCC          ACGTCGGCACC GTT GGCGCCGGCGA          TGCTTCGCGCCGTAT  57 199
      jk1964 2293336 .. 2293351 +  -2.4  -3.13403   GCCACTAGCAAACCC              CTCGGC CTTC GCCTGG               TATTCGTCGCGCCGA  43 153
      jk1966 2294629 .. 2294648 +  -6.4  -2.53876   CTAAATCCCCCGTGC            GCCTCAAG ATAA CTTGAGGA             TGAATTGAGATGACA  48 37
      jk1967 2295631 .. 2295645 +   -10   -2.5092   GCCCTGGTGGGCGGT               CACGTC TCC GACGTG               CTTCATGACCTCTTC  59 78
        glxR 2300196 .. 2300217 + -15.1  -4.56775   ATAACGCACAAAAAA           GCCCGCGCC TTCT GGTGCGGGC            TTTTTCAGGGGCAGT 100 97
       pbp1B 2304860 .. 2304884 + -14.9  -2.87132   CGCTAGCGCATTAGC          TCCGCCGCGCG TGA CGCACGGCGGG          TATGTCCCGCCCACG  86 35
      jk1978 2306158 .. 2306195 + -21.3  -4.84274   TCCCGACCAGATTTA   GCCCCAGTCAGTGGCCC ATAC GGGTCACAGGCTGGGGC    TTTTTCATATCCTTG 100 256
         ocd NONE
      jk1980 NONE
        cysY NONE
        matE 2311429 .. 2311441 +  -3.3  -4.18018   TCAATTTCCTAATGG                GGCGT AAG ACGGC                TTTTACCTCCAAGCA  58 29
        feyS NONE
        feyB NONE
        feyA NONE
        mnhB NONE
        mnhC NONE
        mnhD NONE
        mnhE NONE
        mnhF NONE
        mnhG 2321995 .. 2322011 +  -9.5  -2.91264   GGTTTCAGGAAAATA              TATGCTC CAG GAGCATA              TATCTGGCTCCGGGA  65 97
    tnp3507b 2323333 .. 2323368 + -17.7  -4.13654   AGCGCCAATAGAAAA    CGAGTCCGCCCCCACT TCCTT GGTGG-GGCGGACTCG    TTTCTGCTTTAGCAG 100 94
        sigC 2326278 .. 2326289 +  -7.2  -3.53012   CCGGGTGCAGCCAGG                CGCG ACGG CGCG                 TTTAAGGAACAACGG  62 42
        hemH 2327875 .. 2327922 +  -4.1   -3.5764   GCACGTCCACGACCT TCACGCCCGGGGTCTCGGCCAGCA GCT TGCGGGCGGTG-T-CCGGG-GTGA TTTCGCGGTCGAATT  53 297
      jk1999 2331340 .. 2331364 +  -3.5  -2.82234   ATTAACTACCCTCTA          AGTTTTCAGCA CCC TGCAGAAAGCC          TCTACTCACCTTTCT  43 79
      jk2000 NONE
      jk2001 2336320 .. 2336377 +  -9.3  -5.53079   AACAAGAAGAAAGAA CCGCATCAAACACCCCACATTGAGGGA CAGATT TCCCGCAATGTGGGA--TTTGGGGCGG TTTTTTATCTGTTTT 100 120
        leuA 2338470 .. 2338501 + -10.2  -2.95298   CGGGAACCGCGCAGG      CTG-CCAGCGGGG CGCGGTT CCCCGCTGGGTAG      TATGTAGTCCATGAA  68 46
        dnaQ 2340486 .. 2340503 +    -4  -2.83403   ACATCGCCCCTAATA             GCCAGC AGACTG GCCGGC              GTTTGCTAGCCAGCA  43 206
        arsR NONE
      jk2007 NONE
      jk2008 2345277 .. 2345318 +  -7.8   -3.2964   CCCCATACGGCGGAG CGAATTCCGGCCGCGCGG GACAGG CGGTGCGGACGGAAGGCG  TTGTGCAAAGGGTTT  58 389
      jk2015 2353336 .. 2353369 +   -11   -3.9373   GACATCATGGACAAA     CTGGCGTCTCGG TTTTTCTTTT CCGGGGCGCCAG      TTTCGCTTTTAGGTC  85 469
       echA4 2356111 .. 2356144 +  -2.9  -3.31792   CACAACCTGCCCCAC     CCCAGCCAGCG-CGTC ATC GACGACGACGGCCAGG     TTGTAGGCGTAGTCC  46 458
      jk2019 2358307 .. 2358318 +  -3.6  -4.63218   AGGGCGATTCTAAGC                CCGT TTAA GCGG                 TTTTCTTCGCGCCGA  69 154
         tgt 2360124 .. 2360134 +  -3.2  -2.73159   GACGTGGCGGGAGCG                 GCTG GGC TAGC                 GTTTGCCGGGGTTCC  41 16
        tyrA 2367136 .. 2367153 +  -3.3  -3.85817   CGGGTCGCCTACGCG             GTGCATG TAAT CGCGCAC              TTTGTAGGCGGCGGT  56 445
    tnp1249k 2373366 .. 2373378 +  -3.3  -2.91276   CCGACGGATAACCGC                TAGCC ACG GGCAA                ATTTGTGCGCCCGGA  42 176
         pat NONE
      jk2031 2376441 .. 2376460 + -13.6  -3.55761   AGCTAGGCGGGGGTA            GCTAGCCC GGGC GGGCTAGC             TTTGGGAGCTAACTC  89 35
      jk2033 NONE
      jk2036 NONE
      jk2037 2388819 .. 2388834 +  -6.8  -3.05596   ACTGAAGGACCTGGG              CCGG-GC TTA GCGCCGG              TTGGGTGGGCGCCTG  54 16
      jk2038 NONE
      jk2039 2389977 .. 2389989 +  -3.3  -2.77538   ATCAGAAATTGGCGG                CGCGG TAG TTGCG                GATTTTTATTGACGC  41 18
    tnp3506k NONE
      jk2041 2393119 .. 2393129 +  -2.4  -5.44198   GCGGCACGCTCGCCT                 GGTC GTA GCCC                 TTTTTGTTCTTTCTT  85 18
       fadD7 NONE
      jk2043 2396223 .. 2396280 + -11.9   -2.5806   CGGCGGCACGAGCGG GCGCGGGGTGCGGGC-GCGGAGTGCGG GCGGCA CAGCACTCCGCAGCGCGC-TCGCGCGA GTTCTAAGCAACTTT  72 54
      jk2044 NONE
      jk2045 2398159 .. 2398172 +  -4.5  -3.05343   ATTTTTGCAAGGCAC               CG-CGG GCG CCGACG               TATTCCCGATCTAGC  47 408
      jk2048 2401254 .. 2401268 +  -5.7  -4.72272   ATCCGCCAGATAATG               GAGCT CTACT AGCTC               TTTTTAGTGACGCCG  78 14
      jk2049 NONE
      jk2050 2403676 .. 2403701 + -12.6  -4.06562   GCGTAAAAAGCACAA         GCGCCGCTCCA CACCC TGG-GCGGCGC         TTTGTCGTTCCCCTT  93 110
        adhA 2408876 .. 2408897 +  -4.3   -3.4914   TACGAGCAGTGCTTA           CTGCTCGGT GCCT ACCACGCAG            TCTTTACTGCTCCTT  52 63
      jk2057 NONE
      jk2061 2412124 .. 2412144 +  -5.3  -3.21912   AACTAAACGGGAAAC            CCTAGGCAC TAG GCTCCTAGG            TTCCTAGGTTCCGGC  52 21
      jk2063 2416223 .. 2416260 + -14.1  -2.83517   CTGCACCCCGGTAAC   GGAAAAGACCCCACGCA TAGG TGCGTGGGGCCTTAACC    TGCTGTTGTCTAAGT  83 450
      jk2071 2424309 .. 2424349 +   -12   -4.5448   GGGAGACCGCCGGGA GTGTCGGTGCACGCCT-TTG CAA CAGTGGGCGT-CACCGGCAC TTGTTTTTATCCGTA 100 70
      jk2072 NONE
       uspA4 2425905 .. 2425939 +  -6.3  -2.75343   CGGCGCGCCAGGTTC    CGCGCTGCCTAGCCTG CCTC CCCGC-AGCCAGCGCG     CTTTCCCGCTGTCCA  50 76
      jk2074 2426601 .. 2426613 +  -6.3  -3.30243   TCTCGATCACGGCCT                CTAGA TCC TCTAG                TTCTCCAACCTCCGT  54 22
      jk2076 2430872 .. 2430893 + -13.7  -5.14563   CCCCACACAGGCCTA           GCCCCCGAT CCCC GTCGGGGGC            TTTTTTCCTGGAGGC 100 55
        rbsK NONE
       iunH2 2433177 .. 2433189 +  -7.7  -2.90714   CCGGCTTCTAAAGAA                GCTCT TCG AGAGC                TCTATGCGGCTTTGG  56 30
      jk2082 NONE
      jk2083 2438873 .. 2438893 +  -3.2  -3.72695   CGCCCAGCAGCGCAT           CC-ACCTGC ACGT GCAGGCCGG            TTTCCTCCCGCACCT  54 351
      jk2089 NONE
      jk2090 NONE
      jk2091 2450825 .. 2450868 + -24.8  -3.45054   CCCCTTAGCGCATTA CGGCGCCTGCCTCAACTGTGA AGT TCACAAT-GAGGCAGGCGCCG TTCTCAGTTATCCAC 100 60
        sigM NONE
        trxB 2452646 .. 2452664 +  -2.3  -3.81137   GCTGCTCTGGATGCC             GAGGCGT ACCTC GCGACTC             TTTAACTGTTTGCGG  52 2
        trxC 2453339 .. 2453352 +  -2.3  -2.99325   AAGAATTGGAGTGTT               GAACC CAGT GGATC                GTTTGCTTCTCCAGG  40 194
        cwlM 2454534 .. 2454551 +  -5.5   -4.2558   CTTCCGAACAAATAG             TTCCGCC GCCG GGCTGAA              TTTTGATGACGCCTG  71 26
        rpmH 2461605 .. 2461629 - -15.1  -3.40522   ACGCCCCTACGACAA          TCCACCCCAAC GGG ATTGGGGTGGA          GCGAACGTCTGTGCC  95 45
        rnpA 2461126 .. 2461148 -  -4.7  -3.30554   GTAACCAAGGATCAA           TCGGCGAGC CATTC GCGCCCCGA           AGCCCGGCCTTCCAT  49 52
      jk2102 2460892 .. 2460913 -  -2.1  -2.56018   CGACCAAAAAGAACT           GAGCTAACG GCGC CGCCCGCCC            CACGAACACAGGGGA  38 7
        yidC 2459780 .. 2459800 - -10.4  -5.64421   AGGTCAAACAAAAAA            CCGCCACC TTAAC GGTGACGG            TTAAAAGCAAACAAG 100 60
         gid 2458769 .. 2458792 - -10.4  -2.74263   ATCTGAGGTCGAAAG          CCGATGTTTC ACGT GAAACATCGA           GGTGTAAGTCAAGAA  66 74
        parA NONE
        parB NONE
        noxC 2455595 .. 2455622 - -18.6  -4.52589   TTTTGCCACACAAAA        CCCCGATGTTTC ACGT GAAACATCGGGG         TCGTTCTGGGTCGGT 100 47
      jk2096 2454170 .. 2454180 -  -2.4  -3.52093   ATACCCCAACGATAA                 GGCC AAC GGCG                 CTGCCACCTTCTACT  47 352
         cca NONE
      jk2087 NONE
        azlC NONE
        azlD 2439191 .. 2439204 -  -2.3  -4.61482   GGCGTCAAAAAATAA               GGTTC ACCA GCACC                AGATACAGCACCGTG  65 1
      jk2084 2438525 .. 2438561 -  -3.6  -3.02511   CGGAGGGCGGGAAGA   CCGTGGGCGCGCA-C-AC CTG GTAGCTGCGAGCCCGCGC   CTACTGCGCCTATTC  45 35
        pitA NONE
      jk2080 2433656 .. 2433703 -  -9.3   -5.0133   CATTTGTCTAAAAAA CCTCAAAAGGCCAGCAAGGTGAC CTAA GTCACCCCACTGGCCC--TGAAG CTGCGAGCTAAAGCC 100 50
      jk2079 2433177 .. 2433189 -  -7.7  -3.90744   CCGGCTTCTAAAGAA                GCTCT TCG AGAGC                TCTATGCGGCTTTGG  68 110
        leuS 2427050 .. 2427085 - -11.1  -2.53263   CGGAGCTGCAAGTCA   GCGGGAGCGGCGGCACA GCAC CG-GCCGCCGC-CCCGT    ATAGAGTCCCCGTGC  68 177
      jk2070 NONE
       pbp1A NONE
      jk2068 NONE
      jk2067 NONE
        rpsF 2417733 .. 2417752 -  -2.1  -4.11216   CCTGCAGCTTTAAAA            GCTACTGG TCCTT CC-GCAGC            ACCTTGGTGCGCAGG  56 7
        ssb1 2416999 .. 2417017 -  -3.1  -3.44319   GCCAACCGATCAGAA             TGGCG GTTCGTCGT CGCCA             TCACCAAATCCGGAC  47 1
        rplI 2416229 .. 2416254 - -16.9  -4.27316   CCCGGTAACGGAAAA         GACCCCACGCA TAGG TGCGTGGGGCC          TTAACCTGCTGTTGT 100 229
        dnaB 2412041 .. 2412074 -  -5.9  -3.55444   CGGCCACGTGGCAAA     GGTGCGGGAGCTGGTC TTC GACCAGCTCA-GCGAC     GCAGAGATTGAGCAG  57 112
      jk2060 2410948 .. 2410963 -    -4  -3.09635   AGCGCGACCAGTCAA              GTTG-GG CGG CCACAAC              GGCCGATCAGGTTAG  45 37
      jk2059 NONE
      jk2058 2409450 .. 2409494 - -15.2  -3.52113   TTTCAAAATGTACAA GCAGCTTGCGAACAAACCGTT CGGA AACGGTTTGTTCTCG-GCTGC GGCCGGCTTTAAAGC  95 509
        trxA 2408618 .. 2408647 - -10.7  -4.36914   TGCCCCCGGAGAAAA       TGCAGATCAGCGC CGAT GCGCTGATCGGTA        AGCGTCGCTCCGTGG  89 279
         che NONE
      jk2053 2406283 .. 2406295 -  -9.1  -2.52464   GGTGTGGTCAATTTA                GCTGC AAT GCAGC                CTGTTGAATTCCAGC  59 100
      jk2052 2405385 .. 2405407 -  -7.7  -4.84311   TCCGAGACAAGAAAA          GACGGGTGCA CGAA CGCACCCG-C           GAACCCTGGATACTT  91 83
        lmrB 2403670 .. 2403706 -  -8.1  -4.57569   TCACCCGCGTAAAAA   GCACAAGCGCCGCTCCA CACCC TGG-GCGGCGCTT-TGT   CGTTCCCCTTCTAGT  87 36
      jk2047 NONE
      jk2046 2398537 .. 2398548 -  -2.2  -3.68619   GCCAAGCTAGGCAAA                CTAC AGCA GCAG                 CCCCGCCAGCGCAGC  50 75
      jk2035 NONE
      jk2034 2384374 .. 2384410 - -10.2  -4.21631   AAGCTACTCAACAAA   CGCGGCAACATCAGCGCC ACC GGC-CTG-CGCTACCGCG   ACAACCAAGACAAGG  81 207
        surA NONE
      jk2028 NONE
      jk2027 2368852 .. 2368871 -    -7   -3.3782   GAGGGACGTAAGCAA            GGGCAAGC CCCG GCGCGCCC             AGCATCTTCCGCCCG  58 91
      jk2026 2366243 .. 2366253 -  -2.4  -3.14132   GGGCTGGCCGAGGAA                 GTCG GTG CGTC                 GGTAATCCCCGCCAT  43 485
      jk2024 NONE
      jk2023 2364385 .. 2364400 -  -6.1  -3.57792   CCAGCCAGCCGCAAA              CCGTC AACGCA GACGG               GCGAAGAACTGCCGC  57 13
      jk2022 2363944 .. 2363977 - -20.4  -3.83026   CCCGCGCACACGAAA     GCCCGCCGCGAACT TCCACC AGTTCGCAGCGGGC      TTGCAGCTTCAGCGC 100 42
       mmpL4 NONE
        gltX NONE
    tnp3514c 2352940 .. 2352950 -  -2.4  -5.47431   GTAATAGATAAAAAA                 GGGG ACC CCGC                 GCACCCGTCAGAGCT  85 453
        aspB 2350236 .. 2350257 -    -3  -3.38088   AACTCAGGGAAGGAA          TCG-GCGACC TTGC GG-CGCGCGA           CGGTCGGCTCGCCGG  47 128
      jk2013 2349570 .. 2349585 -  -6.1  -3.02263   ACATTCCGCCTAAGA              CGACC CGTTAC GGTCG               CCTAGCGCCATATGT  52 27
        dnaX 2346575 .. 2346596 -  -6.6  -3.31792   TTAGTACTTCCACAA           CTGTACCGG TCGGC CCGG-ACAG           GCGTGTTAGGCGCCG  58 69
      jk2011 2346205 .. 2346216 -  -5.8  -3.31144   TTTGGAGTCTTAGAA                GGCT TAGA AGCC                 CAGGCCGCTCATGCC  54 17
        recR NONE
      jk2009 2344905 .. 2344916 -  -3.6  -3.68738   TCGCTAAGAAAGGAA                CGCC TCTA AGCG                 CCGAGCTTGGCCACG  53 19
        arsT NONE
        arsC 2340486 .. 2340499 -  -8.1  -3.02263   ACATCGCCCCTAATA               GCCAG CAGA CTGGC                CGGCGTTTGCTAGCC  60 110
        lysC NONE
         asd 2327561 .. 2327579 -  -5.8  -3.12351   CGGCCGCACATTCAA             CGGCTCGC CGT GTGCGCCG             GGGTGCTGCGGTAGC  52 142
        katA NONE
        ohrA 2323333 .. 2323368 -   -17  -4.66938   AGCGCCAATAGAAAA    CGAGTCCGCCCCCAC TTCCTTG GTGGGG-CGGACTCG    TTTCTGCTTTAGCAG 100 46
       whiB4 NONE
      jk1975 NONE
      jk1974 NONE
      jk1973 2300196 .. 2300217 - -12.9   -5.3236   ATAACGCACAAAAAA           GCCCGCGCC TTCT GGTGCGGGC            TTTTTCAGGGGCAGT 100 49
         nth NONE
      jk1970 NONE
      jk1969 NONE
      jk1968 2295533 .. 2295571 -  -7.5  -3.26722   CCCACACGTAGAAGA  TCCACCGTGCGTCGCGGAG TTG CTCCGCGA-GCACC-TGCA  CGCTTGAATCCCTAG  59 37
      jk1965 2292893 .. 2292918 -  -3.2  -3.65827   CAAGGGGCACGCAAA         GGTCGAGC GGATCCTAGA GCTCGCCC          GCGAACACGGCTACG  51 335
      jk1963 NONE
      jk1962 NONE
      jk1961 NONE
      jk1960 2288134 .. 2288145 -  -5.8  -2.91735   TGAAGAGTTCAGACA                CACG GGGG CGTG                 GTGGGGGACCGGAGG  51 62
      jk1959 NONE
      jk1958 2287186 .. 2287197 -  -2.2  -3.16191   GGATATGTGGATCAA                CCAA TTCA TCGG                 GGAGATGCGTAGCCG  43 208
        cspA NONE
        topA NONE
      jk1953 2278734 .. 2278756 -  -5.4   -3.3761   CCTGGCGAAGAAAAC           CCCCGGACAG GTG CTGACCAGTG           CCGCGACCCTGCGCG  50 162
        holB 2275748 .. 2275758 -  -6.8  -3.36749   GATGCGGAACACCAA                 CCAG GAA CTGG                 AAGATGCCATCGCCG  58 297
        ribB NONE
      jk1947 NONE
       mmpL3 2269969 .. 2269979 -  -6.8  -3.53307   AACAACCCCACAGAA                 CGGT TAA ACCG                 AGAGATCCGCCGGCG  57 245
      jk1944 2268573 .. 2268588 -  -3.2  -2.71924   TATGGGTGGCGAAAC              GTTAGC GGTC GCTAGC               AATCACAAAGAAGTC  41 158
      jk1943 2268215 .. 2268232 -  -7.7  -3.32769   CCGCTAAACGAGCAA             CTCTCGC CTTA GCGAGAA              AGACTGCCGTAGTAT  61 16
      jk1940 2262477 .. 2262500 -  -5.3  -3.16564   CGTGCATTTCACGAA          GCACCGCAAG CGCGT CCTGCG-TGC          TGCCGCGCTGCCCAT  48 440
         lpd 2256819 .. 2256874 -   -22  -4.19238   CGTTTAACGCGAAAA CCGGCCCGTGCCTTCAAGGAAACTTCC AGG GGAAGCTTCG-CAAAGGCGCGGGCCGG TCAGCTGGCCGATGA 100 47
      jk1935 2255355 .. 2255365 -  -4.6  -2.72344   GCGCACCGTGAACCA                 CCAC CGC GCGG                 CATGGGGCCAGCCGG  44 271
        aceB 2249829 .. 2249858 - -12.2  -4.34402   GTGGGCATAGGAAAA       CCGCCGG-GTGAG GCGGG CTCACACCGGCGA       CTAGATCCTTAACGC  93 70
      jk1931 NONE
      jk1930 2245830 .. 2245855 -  -3.3  -3.12327   TCGTCATATTTAACA         GTC-ATGGCACC TCC AGTGTCATAGAC         ACTGTATGTGCTTAA  43 340
        sdhC NONE
        sdhA NONE
        sdhB NONE
      jk1926 2241769 .. 2241794 - -20.5  -4.65153   CCAGACAAAGCAAAA         CCGCGCCACCA GAAG TGGTGGCGCGG          TCTGCGCAAATGGAG 100 103
      jk1925 NONE
      jk1924 2239743 .. 2239759 -  -2.2  -3.57561   TTTGAACGGTCGAAA              TGGGTC ACCAG GAACCA              CCCGCGTTATCCAGC  47 13
        deoC 2238944 .. 2238971 - -11.2  -2.71712   CGGCTCCTCCGAAAT        GGCCGCCTAGTG CCCT CTCTAGGCGCCC         TACCGGGGCTCCCTA  69 55
        murB 2234699 .. 2234709 -  -4.6  -3.91911   TTCAGTGCAAGCAAA                 GGAG TTT CCCC                 ATGTCCGTTTTCCAG  58 237
      jk1914 NONE
      jk1913 NONE
        gpmA 2227979 .. 2228001 -  -6.2  -2.76291   CAAGGCTAAAACTTA           GCCCGGCT CTTACTT AGCCTGGC           CCTGTGCAGCGACTG  50 12
       tcsS8 2226640 .. 2226653 -  -3.1  -3.07043   CGGATTACCGGAAGA               TAACC CAAA GGTCA                TTATTTGTCCTCTAT  43 26
       tcsR8 2225535 .. 2225547 -  -4.7  -3.68988   CGTCACCGAATACAA                CCGCC GCG GGTGG                GGTGACGGCGGCGAA  58 293
        ppx1 NONE
      jk1907 2222475 .. 2222498 - -14.6  -3.60792   CCTTTAATGGCGAAA          GGCGCCGGTT CCCC AACCAGCGCC           CTTCGGTAGAGCCTC  95 61
        proC 2221443 .. 2221462 -  -2.8  -4.57837   AGATGTGCCTAAAAA            GATCACTG AGAC CATTGACC             TTGTGGGCAGAATTA  67 85
      jk1905 2220932 .. 2220983 -  -9.5  -5.38054   CTGGAGAAACAAAAA TCCCCCATCACCGG-GC-GGATGAC GAAA GCCATCTAGCGCCGAAAATGGGGGA CTGTTGCGTCTCGCT 100 43
      jk1904 2220546 .. 2220585 -  -9.2   -4.7629   CCAGGAACGCAAAAA  CCCACCGTGCCACGCCCTT TCG AAGGGCGCTTG-CGGTGGG  GTTCTTTCTATATGC  93 53
        hemA 2217229 .. 2217242 -  -2.3  -3.29739   CGTAATGGACATGAA               GAGTC TTAA GCCTC                CCTCACTACCCGGCC  43 17
        hemC 2216023 .. 2216035 -  -4.8  -3.33744   TTGGGGCTTAAAAAT                CTGC TTGGG GCAG                CTGTGCGTGTGCCGC  51 112
        hemD NONE
        hemB NONE
      jk1898 NONE
      jk1897 NONE
       ctpA2 2208720 .. 2208739 -  -3.6  -2.87931   GTCAGCGTTGACAGA            CACGAAAGG GAT CCTTCC-TG            CCACTTCACTAGTGG  44 72
        hemL 2207395 .. 2207408 -  -3.1  -3.14468   CGGCATGAGACCTAA               GCCGAC GGG GT-GGC               CGCTGCCGCAGCTTC  43 8
      jk1894 NONE
        ccsX NONE
        ccdA NONE
        ccsB 2203505 .. 2203517 -  -2.7  -4.18494   GATCTGCATCGAAAA                TCCTT CTA AAGAA                AAGTCTTAAATCGCT  58 99
        ccsA NONE
      jk1889 2201957 .. 2201983 -  -2.3  -4.95758   AGGACAGTAGAAAAA         CTGCTCACA TTACTCCCC TGTTAGCAG         GATCAGCGTGGCTGC  72 8
        rmlB 2200802 .. 2200815 -  -4.5  -4.08064   AAGCCTTGCTTAAAA               GGGCGG TCA CC-CCC               GCGCGGGTGACGCTA  62 38
        feuS NONE
        feuB NONE
        feuC NONE
        feuA 2196817 .. 2196833 -  -2.1  -2.83822   GCGAGCTTAGAAGTA              GCAGGCC ATC GGCCCAT              CGGGGCCGTCGACGA  39 0
        rmlC NONE
        rmlA NONE
      jk1881 2193685 .. 2193698 -  -8.1  -3.29144   TCACCCCCTGGATAA               CCGGT AATC ACCGG                CTGGAAGTGAGCGCG  62 443
      jk1879 2193266 .. 2193276 -  -2.4  -2.68223   TACCCACACCACAAC                 GTCC TGG GGTC                 TGCCATACATGGCAG  38 55
      jk1878 2192294 .. 2192312 -  -5.9  -3.64703   CCTGGGGGACGCAAA             CACCCGC CGCCT GTGGGTG             GGGCTTGTTTCCCTG  57 307
        rluC 2187262 .. 2187275 -  -3.8  -3.71848   CTTGCCTATCAACAA               GCCT TCCATT AGGC                TCCCGCAAGTTGTTC  53 290
      jk1872 NONE
      jk1871 2184366 .. 2184404 -    -3  -3.95153   GTAAGCAGGCATAAA   CCCCTGGATTGCGATACA AGC CGCATAGAAGCCCAGGGA   GCTAACTCCCGCCCA  56 447
        menC 2182043 .. 2182064 -  -2.9  -2.59191   TCACAGTTCCACAAT           CTACCTTCC GCCC GCTAGGTAG            CTATAAGCCGCACGC  40 4
        menD NONE
      jk1867 NONE
        pimB NONE
        ubiE 2177209 .. 2177222 -  -2.3  -3.93868   CGTCCAAAATAAAGA               GCCAC AATG GTGCC                GGCATGGAGCCAGAA  54 345
      jk1863 2174615 .. 2174653 - -23.2  -4.46656   CTGAGAACAGCAAAA   CCCGGTGGCCACCTCCCG CAT CGGGAAGCAACCACCGGG   TTGTTGTTTTGCCAT 100 255
        secE 2173168 .. 2173196 -   -11  -4.77036   CTCCATCATTAAAAA       TCCGCCTATCGCC GGGC GGCGA-AGGCGGT        ATATAAGTTGATGTT 100 58
        nusG 2172145 .. 2172170 -  -3.3  -4.81249   CCGGAAATGGAAAAA         CTTGCGTGTCGC GCC GTGA-ACACAAG         CCCACGGACAACCTG  70 48
        rplK NONE
        rplA 2170730 .. 2170759 - -17.9  -5.30155   CTATTAAGTAAAAAA       CACCCTCGCCGCC CGAA GGCAACGAGGGTG        CGGAAAACCTAGAAG 100 59
        modC NONE
        resC 2168623 .. 2168657 -  -3.5   -3.9281   ACCATTTTCAAACAA     TGGGTGTGGTAGC CCCTTCCCC ACTACCCCACCCC     TAAAAAGAAGAGGTA  58 54
        sapD NONE
      jk1855 2165176 .. 2165186 -  -2.4  -3.54424   TCTTAGTTCTTGAAA                 CGTC GTT GTCG                 TTCCTGCGCGCCAGT  47 44
      jk1854 NONE
      jk1853 NONE
      jk1852 NONE
      jk1851 2159635 .. 2159661 -  -9.3  -3.33261   CTGGAACCGGGAGAA         GACGGCCCGGC TACTT ACCGCGCCGCC         CACCCGCTGAAGCGC  63 135
        rplJ 2157771 .. 2157792 -  -3.7  -2.71712   CGGTGGGCCGGAAAG           TGTTGGCGGC CCG GCCGGCAA-A           GTGTTTTATGTCTTA  43 59
        rplL 2157245 .. 2157301 - -16.8   -3.1886   ACTTAAGCGTAGCAA GACAACAAAAAACCGCCGGAAATCAC GAAAT GTGATTCCCAGCGGCTTTGTTTTGCC TGCGCATTCGGCGCC 100 69
      jk1847 2156052 .. 2156090 -  -6.9  -4.21141   GCTCAACAAATCAAA  TCCAGCGCAACGA-ACTAT CCT ATAGCATCGCTGCGC-GAA  TGTCTAGGCTTCCTC  70 29
        rpoB NONE
        rpoC 2148085 .. 2148134 - -17.1  -4.26188   CGTAGACACGCAAAA GCGGACGCCTCCCCAAGTACAAA GTCA CTGGTACAAGGGGAAGCGCCCGC TAAAGGCTGCTGGCC 100 78
      jk1843 2143735 .. 2143771 -    -3  -2.91274   GCTATTGCAATTACA    CCCCATGGACTCCA GTTACCGTT TAGAGTTCATGCGG    CACGACAGCGCGGTA  42 11
        rpsL NONE
        rpsG 2142494 .. 2142540 -  -8.1  -4.63486   ACGCGGTCAATAAAA CTATAGCCCCACTACCC CGATATGAAGTTT GGGCGGTGAGGCTATAG AGCCGCTGCTACCAG  87 34
        fusA 2140156 .. 2140176 -  -2.5  -4.36914   GGGGGCGTCACAAAA            CCTTAAGGA CCT TGCTTGAGG            TCTTGTTTTAAGGGT  60 40
         tuf 2138456 .. 2138486 - -21.9  -3.36327   CCAGGGCATGCAGAA       GGCCCCGGGCTCC TTTAC GGAACCCGGGGCC       TTGAACCGTTTAGCG 100 79
        rpsJ NONE
        rplC NONE
        rplD NONE
        rplW NONE
        rplB NONE
        rpsS NONE
        rplV NONE
        rpsC NONE
        rplP NONE
        rpmC NONE
        rpsQ 2129039 .. 2129089 - -16.3  -3.69684   AAACGCATCCAACAA CGACTCAAGGGTCTGACCCCGAT GCAAT ATCGGAATCAGACCCTTGAAACC CTAACCGCCTAGAAT 100 125
        mbtG NONE
        entF 2115748 .. 2115759 -  -4.4  -2.88677   AAACGAACAAGATTA                GGTA AGGC TACC                 ATCACCAAGGGTAGG  46 70
      jk1812 2114698 .. 2114713 -  -2.6  -4.82901   GGTGCTGGAGAAAAA              GAGA-CT AAG AGATCTC              TTTCAAGGTAGGCTT  68 14
        dhbF NONE
        mxcB 2105007 .. 2105023 -  -7.3  -3.32844   GGGGGCACTTTAGAA              GCGGTTT AGC AAACCAC              CAAACGTCCGCCGCT  61 96
        fecS NONE
        fecB NONE
        fecC 2101693 .. 2101703 -  -5.4  -2.63348   GCGATCAACACGAAC                 GTTC ATT GAAC                 CATTCCTTTCAGAGT  46 17
        fecA 2100732 .. 2100767 - -16.9  -3.02144   GGACCGCGTCGAACA    CCCTGCGACCCAGTCG AGGTA CGTCTGGGTCGC-GGG    CGAAGGGCAACTCTG  88 147
   tnp3515a1 2099322 .. 2099339 -  -8.4  -2.66216   CTTGAGGATGACAAT             CGCCTG GACTTT CAGGCG              CGTCCCTGATTCCTC  56 19
   tnp3515a2 2098123 .. 2098136 -  -3.7  -2.79273   GTTGCTGAAGAGAAC               CCGAC CGCT GACGG                CTCCAAGGGCACCAG  42 362
        rplN NONE
        rplX NONE
        rplE 2096116 .. 2096168 -  -3.5  -4.94262   GATACCAAAAACAAA GAACCCCCGCTTCCC-T-ATTATTC GAGGA GAACCTCGATGGGAAGCGGGGGTTT GTCACGCTGATTTAC  75 37
        rpsH NONE
        rplF NONE
        rplR NONE
        rpsE NONE
        rpmD NONE
        rplO 2092066 .. 2092106 - -19.1  -5.00616   CTTCGCCCCAAAAAA  TAATCGCCCTGCCAGCACA TTA CGTGCCGACAGGGCGATTG  TTAGTAACTAAGTCT 100 60
    tnp3506i 2085794 .. 2085804 -  -5.4  -3.92542   TGGATCGCCAAAGAA                 GAAG GCG CTTC                 ATTTTGGGCGCAGGT  60 204
      jk1783 NONE
      jk1782 NONE
      jk1781 2081108 .. 2081123 -  -3.2   -2.8585   GTAGGCAATGCAAAG              GGTAGG CTAA CCTATC               TTCTATTGCTCAACA  42 35
        pvdA 2079636 .. 2079652 -    -3  -3.04517   ACGGCTCGGGAAAAT             CAGCCTG CGAT CAGG-TG              CGAAGAATCCCGATG  43 8
        pstX 2068200 .. 2068223 -    -3  -3.56821   AGTACACCTCCCAAA          CATTCGCCAG CGCA CTGGCCACCG           AGCTTCCGCCGATCA  51 480
        fxbA 2066661 .. 2066677 -  -3.7  -2.58418   CCCGTACACAAAAGG              GAAAGGT CAA ACCTTTG              GTTGGATATATCCAG  42 15
      jk1776 2065540 .. 2065566 - -12.3  -4.44797   CCAGCAACAGCAAAA        CCGCCCCAGCAC GTTC ATGC-GGGGCGG         TTCGGCAGTTGATTC  95 44
      jk1775 2064308 .. 2064345 -  -6.1   -2.5655   GGCACCCACACCAAT   CGTGGATCCGTCAGTGG TCGT CCACGGACGAAGCCGAG    GTGCACAAGGCGCTG  46 453
   tnp3504h1 2060465 .. 2060479 -  -3.5  -3.18912   GTATTCATCGATGAA               CCGGA TCATT TCCGA               CGTTGTGGGTCGAGT  47 16
   tnp3504h2 NONE
    tnp3504k 2058806 .. 2058834 - -11.8  -3.71527   GCGTAACCAGGCAAA       CCATGCACCACCG ATTC CGATGGTGC-TGG        TGGATCATCCCCACA  78 199
        secY NONE
         adk 2056315 .. 2056352 -  -9.9  -4.14257   GCGAACAACCACAAA  TCCCGCCAGGTCGGACC GTGGAA GG-CCGGC-TGGCGGGA   TCAGATTGCGCGGGT  83 43
        mapA 2055400 .. 2055421 -  -5.1  -3.03124   TGCTACGCCCCAACA           CCGCGCCTGT CAG AGAGGC-CGG           CGGGGCGTCATCAAG  50 51
      jk1763 2053992 .. 2054027 - -15.4  -4.21827   GCAAAGATGCCAAAA    CGCTCGCACCCGCCTC CTTA GAAGCTAGCGCGAGCG     TTTGCCTTCTTGGTC 100 51
        infA 2053484 .. 2053510 - -19.6  -3.57561   CTTGAATGCGCGAAA         CCAACACCCCAA CTA TTGGGGTGTTGG         AAGGAGGGCTCCGGC 100 123
        rpsM NONE
        rpsK NONE
        rpsD 2051929 .. 2051950 -  -3.7  -2.61274   TCTATCCGAAGTAAT           TCTAACGAA TAGG TTCGTCAGG            TTTACTTCGAGTAGA  42 27
        rpoA NONE
        rplQ 2050124 .. 2050164 -   -22  -5.23396   AATAAGCAACAAAAA GGCGGGCCACGAGCTACCC CATT GGGTAACCC-TGGCCCGCC  TCAAAGCTAGGCGAA 100 51
        truA 2048071 .. 2048094 -  -8.9  -2.59742   GCGAATGCTCACAAG          CACCGCTTCC CTCAC GGA-GCGGTG          TCTGGTCCTGCGGCC  59 13
      jk1753 2045040 .. 2045052 -  -5.5  -3.42503   CGCTAATACGCAGAA                GGCAA ACT CTGCC                GACCAGGGGCGCGTG  55 478
      jk1750 NONE
      jk1749 2038420 .. 2038431 -  -2.2  -4.08216   GTATCCCCTTGAAAA                CCCT GTTG AAGG                 CGCCATCGTAAGGGT  56 97
      jk1748 NONE
      jk1747 2037654 .. 2037690 - -12.4  -5.65927   CATTTAAAGAAAAAA    CTCAGGCTCCCCTT TTCTTTTTC AAAGGGAGCCCGAG    AACATAGCGAGAGAA 100 57
      jk1746 2036352 .. 2036404 - -15.8  -3.25823   GTGTTCTGACATGAA TAAAACCCCGGCTCCCACTCCCCTCG AGT CGAAGGAAACG-G-GCCGGGGTTCTA GCGGCCGTGCGCCGT 100 50
        rplM NONE
        rpsI 2035076 .. 2035131 - -21.2  -4.45664   GGAAGCCAAGCAAAA GGGAAACCCCCACGTCCCAACCGA AAAGTTGA TCGGTTGGGGCGTGGGGGCGTCGC CACCAAAAAGATGGA 100 46
        pmmC 2033498 .. 2033532 - -12.1  -3.02461   GAATCCTCGCTAACA    GCCGTGAGGGGGTCGA GTTA TCGGCCCCCTC-CGTC     TATTCCAAGGGGACG  76 141
      jk1740 2030823 .. 2030849 - -17.4  -4.87133   ACTGCGCAAACAAAA         CATCCGCACAGT TAG ACTGCGCGGATG         TTAAAAAGGTTCGCC 100 118
      jk1739 NONE
      jk1738 NONE
      jk1737 2028553 .. 2028575 -  -3.3  -3.92746   CCGAGCTGAAAAAGA           CCCGCACCG CCACC CAGCACGAG           CTCTACAAGAACCTG  56 114
        glmS 2025766 .. 2025805 -  -2.1  -3.41125   CCGACATATTCATAA CCTTAGCCACCCCTCCTGG AATT CTAGGAAAGG-GGC-ACGG  CAGGGGGCGTCACTA  45 56
         alr 2023831 .. 2023867 - -19.5  -4.40123   GAAGAAAAACAAGAA    GTCCCCGAGAGGCTCTC GCA GTAAACCTCTCGGGGAC    GGTATACAACTGGCG 100 203
      jk1733 2022784 .. 2022796 -  -2.7  -3.90112   CGGGTCCCAATCAAA                TCATC GAC GATAA                GGTGGGCTCCATCAT  54 60
        pknJ 2020677 .. 2020696 -  -4.2  -2.76696   GCTGCGGTGAACAAT            CTGGTTGC TATT GCAGCCAA             GCATTGATCACTAAC  45 36
         gcp 2018072 .. 2018086 -  -2.1  -3.72893   CATCTTGCCAGCAAA              CTAGCG ATTC CGC-AG               GACAGGCTCTTCCAC  50 11
      jk1730 2017452 .. 2017469 -  -2.6  -2.87132   TTGGTTTTCCAGATA             CAGCCG TCGTCG CGGGTG              AACAACTGTGAGTCA  40 125
       groES NONE
      groEL1 2015371 .. 2015402 - -21.8  -4.37886   GCAGCTCCCACAAAA      GAAAGGGAGAGGGA TAAA TCCCTCTCCCTTTC       CGTCTGCCTAGAGGC 100 62
        sigD NONE
      jk1725 2012839 .. 2012853 -  -2.8  -3.06492   TTATCGAGTCGAATA               TTCGCA CGA TGCTAA               ACAACGAGCTTGTTC  43 169
       guaB1 2010764 .. 2010780 -  -2.1  -2.53876   TCCGATGTCAACGTA              TTCCTGC ATG GCTGGAT              TGCTCCTTAAAAGCG  38 79
       guaB2 2009620 .. 2009630 -  -6.8  -3.41693   CGGACGACTAACGAA                 CGAC TAG GTCG                 ACCTTTTGGAAGCTC  58 7
      jk1721 2009114 .. 2009137 -  -3.7  -2.55074   CCTAACTCTAACGCA          CCTGCGCGC TACGGG GCACACCGG           TAGCTTACTAGCTCC  42 33
        guaA 2007413 .. 2007427 -  -8.6  -3.35224   ATAGGTCTGCAAACA               GCTTTG GGG CAAAGC               ATAACCTAGTTAGCA  64 104
      jk1719 2006615 .. 2006651 - -20.1  -4.55128   AGCGCTAAAGCAAAA    CGGCCCGCACTCCCCAA ACG CCAGGGAGAGCGGGCCG    AAAAACTATTTCGGC 100 46
      jk1717 NONE
      jk1716 NONE
      jk1715 2002193 .. 2002237 - -18.8  -2.94872   CGCATCCAACAACGA CTCAAGGGCCTGACCCCGAT GCAAT ATCGGAATCAGACCCTTGAA GCCCTAACCGCCTAG 100 102
       dnaE2 NONE
      jk1708 1992716 .. 1992726 -  -2.4  -3.28712   GCGCGCCGTGGATAA                 CGAG GGC CGCG                 ATGCTTCCGCACTGC  45 278
      jk1706 1989737 .. 1989785 -    -3  -4.07568   TTCTTTCGCGCAAAA TAGCGTGGTTTTGTAGGTCGCT GTTTT AGGGCCCAACAATTCCACGATA GGACGCTTCCCCGAG  58 99
        lldD 1988310 .. 1988340 - -15.5  -4.90266   CCTACCAAGGAAAAA      CCGGCGGC-GGAGT GCTC ACTCCGGCCACCGG       CCTGGGGATGCCCTA 100 94
        cspR NONE
        sapA 1982919 .. 1982929 -  -6.8  -3.02263   ACATGGTTGGCAATA                 CTCG TGG CGAG                 CTACTTGCGGTGAAC  54 187
        sapB NONE
        srtA NONE
        sapC 1979374 .. 1979400 -   -13   -4.8083   CAAGAGCATGAAAAA         CCGCGGCACGTT GAG AATATGCCGCGG         GGTAGGATGAGGTTT 100 94
      jk1698 1978651 .. 1978667 -  -3.7  -3.53779   TGCCTAAAAGAGCAA              CTAGC ACAAGAA GCTAG              TAGGGCCTACCCGGC  51 22
      jk1697 NONE
      jk1696 1977011 .. 1977030 -   -10  -2.71712   CTTCGCGGTGGAAAG            CTACCTGG ATCG CCAGGCAG             AGAAGCTGGTGGCAC  60 375
      jk1692 1970283 .. 1970295 -  -2.6  -2.59748   GAGCTTTAGAACCTA                GGCC CGGGC AGCC                GCGAGCTGACGGCGT  38 10
        exoA NONE
      jk1690 NONE
        trpS 1967251 .. 1967281 - -15.6  -2.62515   AAGTTCTTCACATTA       GTAAAGCACGGC GGGGCTT GCCGTGCTTTAC       TGTTTCGCGTTACTT  85 60
      jk1688 1966081 .. 1966115 - -13.6  -2.61873   ATCATGTCTAAAGAT     CCTAGCTGCAACCGCG CCC CACGCTTGCAGCTAGC     CGCTAGCGCTTGAAG  78 28
         add 1964737 .. 1964748 -  -4.4  -3.76952   GCGAGCCAACTTAAA                GCAT TCAG ATGC                 GCTTAGCTGGAGGTT  58 28
      jk1686 NONE
      jk1685 NONE
      jk1684 NONE
      jk1683 NONE
      jk1682 1960289 .. 1960300 -  -4.4  -2.76696   TTTTCTGCGAATAAT                TCCT GTAT AGGA                 TTCGCCTAATTATTA  45 74
      jk1681 1959322 .. 1959361 - -16.7   -3.1876   AAGGGCAGCTACTAA  CAAAAGAGCTCGTC-TGG GCTTA CCATGACGAGCTCTCTTG  CGATGTAGAAAGGTT 100 42
      jk1680 1958102 .. 1958154 -  -9.2  -3.41051   CGACCCTTACGACAA GACCATCTGGGCCGACGCGGGCATCG ATC CGAT--CCGCATCAGCCTGAACGGTC AGTACGTCTACACCC  65 513
         upp 1954694 .. 1954731 -  -3.9  -3.61715   GACTGGTTTTAAGAA   CCTGGCGCGCGCTGCCGA CAA TCGGCCGGGCGAGCT-GA   CCTTCGCCTACGAGG  53 475
        amiA 1951409 .. 1951434 -  -3.9  -3.16564   GCTCTACGTGATGAA         GGTCG-ACCCGC AGA GCTGGTACGAGC         CCAGCCCGGAGCAGT  47 167
      jk1667 1944795 .. 1944813 -  -8.8  -4.13767   TTTTTGATGCCAAAA             CGTCAGTG TTG CGCTGACG             CGCTTAAGCGTGCTT  80 29
        prpD 1943203 .. 1943218 -  -3.2  -3.28712   CCTTTCGGGTTAGAA              GATGCC GCCG GGGATC               TGTGGTGCGCGCGCC  45 4
        prpC 1941429 .. 1941455 -  -3.6  -3.53811   GTGATCCCCCGCAAA         GTCTCCCCCG GTGTGGA CGAGGAAGCC         GCCGTCGCGGACCTG  51 515
        birA NONE
      jk1660 NONE
        purK NONE
        purE 1936291 .. 1936303 -  -4.1  -3.46824   CTACCAAGGAAGCAA                GGATA GAT CATCC                TATTCCACAAATATT  51 318
      jk1657 NONE
       tcsS7 NONE
       tcsR7 1933216 .. 1933242 -  -3.6  -2.52543   AGTTCCCCTAATCCA         GCGGCGAGGT TGTGGTG ACCCCGCCAA         ACTTCCTACCCAAAT  42 151
      jk1654 NONE
      jk1653 NONE
      jk1652 NONE
      jk1651 NONE
      jk1650 1928514 .. 1928526 -  -6.9  -3.88498   GCTGGATACACTAAA                GCCGC TGC GCGAC                GGCGGGTCGGTGGTG  65 87
        rmlD NONE
      jk1646 NONE
      jk1645 1923385 .. 1923398 -  -5.3  -3.23393   CTTTAGTTCAGAACA               CACTA GATG TAGTG                AAATTTATCTAAATT  52 63
       whiB2 1922611 .. 1922634 -    -8  -3.28712   CGCCGGCGTGGATAA          CACTGGCGCA CCTA CGCGCCCGCG           CATCATTATTTTTCG  62 164
      jk1642 NONE
        pmmA NONE
        manA 1918956 .. 1918972 - -12.3  -2.64595   AACGGCCAGCAGAAC              GACGGCT CGC AGCCGTC              CGAGACCATCATTGC  65 391
      jk1638 NONE
        sahH NONE
         tmk NONE
        mtrA NONE
        mtrB NONE
        lpqB NONE
      jk1632 1910833 .. 1910848 -  -2.4  -2.83271   TCACCGCCAGAATCA              GGCCGG ATTA CCCACC               TTCCAACGGCGATCT  39 133
      jk1631 1910026 .. 1910056 - -17.6  -4.82901   GCTCGGGCATAAAAA       CCGGCCCCCACG GGTTGGG CGTGGGGGCCGA       CTCTTTTACGAATTA 100 74
       secA1 1907215 .. 1907257 -   -25  -4.24948   GCAGCACACGCAAAA GCGCCGTGCGGAGCTGCA TCAACTG CACAGCTCCGCACGGCGC GGAGTCAAGATCTGG 100 71
      jk1628 1906225 .. 1906241 -  -3.7  -3.14795   AAAGTCGCAGGAATA              TACACCA GCA TGGTTTA              GAACTCCCCCTCCAG  45 23
      jk1627 1905716 .. 1905733 -  -5.6  -3.59583   ACAACGAGTGGGAAA             TGTAGC CAGGCC GCTACA              TCAAATCCACCAGGA  55 21
      jk1624 NONE
        sigH NONE
        rshA 1901717 .. 1901737 -  -2.5  -3.08679   GCTGTCTACCTAATA            CCAAATGTA GAT TGCATCCGG            CTGCAGCAATGAGGA  42 73
      jk1621 1901254 .. 1901267 -  -3.8  -4.11484   GTCAATCCGTGAAAA               TCCG CGATTC CGGA                CACACTTTTTGACCC  60 41
    tnp1249j 1899817 .. 1899855 - -16.8  -4.27584   AGCCGTAACGCAAAA  GGCCGGCAGGCA-CACC GCATAA GACGGTGCCTGCCGGCC   TTTTACGCTATGTAG 100 120
      jk1615 NONE
      jk1614 NONE
      jk1613 NONE
      jk1612 NONE
      jk1611 NONE
      jk1610 NONE
      jk1609 1883644 .. 1883659 -  -3.9  -3.41602   CGGAGTTCATCAGAA              CACGC AGGATA GCGCG               GCTGAATCAGGAAAC  51 174
      jk1607 1882173 .. 1882190 -  -5.5  -2.79679   AAGACGGCGAGGACA             GCGACAA GAGC TAGTCGC              GCATCCCCCAACGCT  47 18
      jk1605 1879474 .. 1879502 -  -8.9  -2.77523   GGCCGACGAATAGGA        GCTACCTGCAAAC GCT ACTTGCAGGTATC        GGCCTGCTTGCCGTC  60 11
      jk1603 1875681 .. 1875710 - -19.5  -3.87373   CAGAGCTTGGATAAA       GTGAAATCGCCTG GTCA CAGGCGATTTCAC        CAGGCTTTAACGCTC 100 32
      jk1599 1870463 .. 1870476 -  -2.4  -3.53012   CGCTCGCTCTTGAAA               TAGG TCAAGC CCTA                ATGGCGTATCTGGCT  47 183
        moaA 1869133 .. 1869149 -  -5.1  -3.76482   GCACACCATCAACAA              GGAACGT GGA ATGTTCC              AAAACCCGTGCGAGC  58 295
        moaE 1868623 .. 1868640 -  -3.4  -3.14211   ATGCCTTCTCACTAA             GGCCTT TCACGG AAGACC              ACTCCAACTCGTAGA  43 14
        moeZ NONE
       moeA2 NONE
        moaC 1865770 .. 1865781 -  -4.4   -3.7829   ACGAGATGCACTAAA                GCAA GCTA TTGC                 AGACGGCTACAGGTT  58 410
      jk1590 1861830 .. 1861845 -  -4.6  -3.20437   AGCAATAATAGAAAT              CAAGGC AAAT GCCTAG               GAACAAAACCCGGGG  49 425
   tnp3504f1 NONE
   tnp3504f2 1856249 .. 1856263 -  -3.5  -3.18912   GTATTCATCGATGAA               CCGGA TCATT TCCGA               CGTTGTGGGTCGAGT  47 16
   tnp3504f3 1855232 .. 1855246 -  -4.2  -3.72576   CGCCCTTGGATCAAA               GGTGCT GAG ATCACC               CACCGCAGCCCGGAA  56 116
      jk1580 1852674 .. 1852708 -  -4.3  -3.93026   AATAGGCCAAGCAAA    CCGCTT-CTTTTCTCC CCAG GGAGGGAAGCAAGCGA     CTGATAAATCCCCTT  60 372
    tnp3506h 1850803 .. 1850832 - -15.1  -4.18948   AGAGAAATAACTAAA       GCCCCTACCAG TGTTTCTC CTGGTAGGGGC        TTGGAAGTTGGTAGC 100 418
      jk1577 1848248 .. 1848269 - -15.9   -3.1789   AAGCCCCACAACACA           GCGTAGCGG TTAA CCGCTACGC            TTCTTTTATGCTCTT 100 130
      jk1573 1844821 .. 1844852 -  -6.5  -4.13014   CCCACATGCGCAAAA      TCATCTCGCCGGT ATCTAA ACCAGCGAGGGGA       TCAATTTGTAGCGGG  70 177
      jk1572 1843794 .. 1843804 -  -6.8  -2.92157   GACTAACGGCAGATA                 GTGG CGG CCAC                 AGACCGCGCGCAACT  53 41
      jk1568 1840521 .. 1840532 -  -2.2  -2.55351   CCTTCGGACACTAAC                CCAG GTTT CTGA                 ACGGCAGGTTAATTT  38 85
      jk1567 1839135 .. 1839154 - -11.4  -3.33696   CCGCCGCGCAATTAA            GTCGGCGG GCGG CCACCGAC             TAGCGCAGTACGGTA  75 25
      jk1566 1838114 .. 1838138 -  -7.9  -4.53036   GTAGAAATAGCAAAA         GCCCTGCTGC AGCTAG GCAG-AGGGC          GTTTGGGCTAAGGGG  83 71
        pcrA 1834992 .. 1835006 - -11.4  -2.83164   TCACCGACGAGCAGA               CGTGGC TGA GCCACG               ACGCCAGGGCCTAGA  69 36
       fadD9 NONE
      jk1562 1832102 .. 1832146 - -18.8  -2.94872   CGCATCCAACAACGA CTCAAGGGCCTGACCCCGAT GCAAT ATCGGAATCAGACCCTTGAA ACCCTAACCGCATAG 100 171
      jk1558 NONE
        purN NONE
        purH 1825488 .. 1825498 -  -5.4  -3.53091   ACTCCTGCGTTGAAA                 CTTC TTG GAAG                 TATTAAAACTAGTTC  55 109
      jk1555 NONE
      jk1554 1824629 .. 1824639 -    -4    -3.727   CCTAGGAGATGTAAA                 CAAT GGC ATTG                 TTTCCTCCCGTGCAG  53 1
      jk1553 NONE
      jk1552 NONE
       accD1 NONE
      accBC1 NONE
       fadE8 1817799 .. 1817812 -  -6.7  -2.87132   CCCCGCGCCCATAGA               CGTGT GGCT ACACG                CCCAGGGCTCGGGCG  53 19
      jk1548 NONE
        citE 1816252 .. 1816268 -  -2.3  -3.15663   AGTCATGGTTATCAA              CCTTT TCGTGTG AAAGG              AATTTTGCGTTGAAG  42 89
       fadD5 NONE
        scoA NONE
        scoB 1813011 .. 1813048 -  -4.8  -5.02074   TCATCGCTTAAAAAA   GCCTGCGTT-GTGCCCT CAAGT ATGGCACGAACGATGGC   CCAGCGAGGCCGATT  80 47
       fadA3 NONE
      jk1542 1811303 .. 1811325 -  -8.4  -4.55826   CTTAAAATACCAAAA           CAGAACAGGA TGT TCCCGCTCCG           AAAGAATTTATACGC  87 33
      jk1541 1810693 .. 1810739 -  -6.7  -4.15044   TTTGGCGTGAATAAA GTTTTAGCGCGAGACACCGCGG TGGTTT CCACGG-GTCTCGCGCT--ACC GGTGATGGCGCTGAT  69 51
        rpmE NONE
        rpmF 1806851 .. 1806878 - -15.6  -4.52589   TTTGCGTATACAAAA        CCCCGCCACACA TGTA TGTGCGACGGGG         TTTTGCTGGACTCGA 100 42
       tcsR5 NONE
       tcsS5 1804470 .. 1804489 -  -2.2  -2.54434   AGTTTAAGGAAAATC            CTTGGTGAA AAG TTC-CCAAA            CCCCGCCTAGGTCGC  38 42
      jk1530 1802897 .. 1802930 - -11.8  -3.15129   GTAACTAATAAAGTA     TCCCGTTCGCCC TCTGCTGTAC AGGCGAACGGGA      ATGGGGGTTTACTCG  76 34
        moaB NONE
      jk1528 1801814 .. 1801835 -  -7.9  -2.55351   CTGGCTGAGATGAAC           GCTCGCCGC AAGG GCATCGAGC            CGGAGGAGGCTGCAG  51 152
        galU NONE
       moeA1 NONE
        rimJ 1797741 .. 1797760 -  -2.8  -3.09635   AGCGTGAGCAGTCAA            GC-GCTAGC CAC GCTACCCGC            GTTGCCTTAAATTCT  43 59
      jk1522 NONE
      jk1521 1795856 .. 1795870 -  -2.7  -2.58544   GTCCATGCGCATAAT               CCCGC CTCCT GCGTG               TTTGACTTAATTCAG  40 37
      jk1520 1794915 .. 1794928 -  -6.7  -3.53224   CACTCCTCCCCCAAA               GCCTT TGTT AAGGC                CCGTCCCGGCCAACT  57 161
      jk1518 1792391 .. 1792406 -  -2.4  -3.87869   TCAACTCCTCATAAA              GCCCAG TTCA CCTGGC               TTTATCCCGCACGGA  52 82
        betP 1790596 .. 1790615 -  -4.9  -3.62572   CACCACGATGCGAAA            GCAGCCC GCCTTA GGGATGC             TCTGCTGTGCCGTCG  55 16
        metS 1788457 .. 1788480 -    -3  -3.67597   GCTGTGATGGAACAA          GACTGGACGAG CGC CGCGGCC-GTC          ACCTGCTTCTCCCCC  51 264
      jk1514 NONE
        tatD 1785565 .. 1785602 -  -6.3  -3.66216   TGCAAATCACAAATA   TGG-GGGTGCAGCTGC GATAACA GCAGCCACACTCTCCA   ACATGCGTTAATTTC  60 107
        rpfB 1784143 .. 1784160 -  -3.3  -2.86728   ACCATTCACAGGATA             GTCGAGC TGGT GCCCGAT              AAAAACCGAGGTTGG  42 83
        ksgA NONE
        ispE NONE
      jk1509 NONE
      jk1508 NONE
      jk1507 NONE
        sdaA 1776452 .. 1776468 -  -4.3  -2.99268   ACATACCGAAACAAG              GCTCCCG CCT CCGAAGC              GAGCACTGCGGCCTA  46 72
       pvdS1 NONE
       echA5 1772953 .. 1772980 -    -9  -4.30978   TGCAACGCACGAAAA        CCACCGGCGCCG CAAG CGCCGCCAGCAG         CTAGTACCTAGCCCA  84 33
         mfd NONE
      jk1489 1751149 .. 1751159 -  -4.6  -3.28791   ACCTGCTGGGCATAA                 CGCA GTC CGCG                 CTGTGGCAGATCCTG  50 460
        mntR NONE
      jk1484 1747245 .. 1747269 -  -6.4   -4.0896   AAATCCTGGCTAAAA         CCACCCCTCCC TAAA GGG-GGAATGG          CCTACTGCGGCGACT  67 27
         eno 1745691 .. 1745736 - -13.4  -3.58269   GAAGCGAGCCTGAAA TGCGAGTAGCCCACGGCCATC GGATG GATGGCTGCGGGCTACTTG-A TTGCCTCACGCACCT  89 69
      jk1482 NONE
      jk1481 NONE
        ppx2 1743179 .. 1743189 -  -5.4  -2.94232   TTTCTTGGAAACAAC                 GCTA CAG TAGC                 CTGACCGTGATCTGG  49 145
       fadE7 1741552 .. 1741596 -  -2.8  -4.08767   GCGATCGTGGCAAAA TCTCCCCGATCTACGCACAAGG CGA CCTTA-ACGGGGA-CGGGGAGG ACGAAATAGTCGTGC  58 355
      jk1476 NONE
      jk1475 1735761 .. 1735773 -  -2.6  -3.61398   GTTGCCTGCCAAGAA                GGAC CTAGC GCCC                ATTGGCCGGGCGGAT  47 17
      jk1474 1734331 .. 1734352 -  -2.9  -3.02263   ACACTGCTTGGAAGA           TCGG-CCCGA AGA TCGAGTCCGG           TTCCGTGGCTCTAAA  43 310
      jk1472 1731675 .. 1731700 - -18.3   -4.2461   ATGGGCAGCAATAAA         GGGGCTCCCGG TTAA CCGGAAGCCCC          TCAACCTACAGCGCC 100 105
      jk1469 1728723 .. 1728755 -  -7.6  -3.56092   CCACCAGTGGGGAAA      CCCTGCGCTGCG CTAGTCTGC CGCAGCGCTGCG      CTAATCTGCCTCGCT  62 26
      jk1468 NONE
       uppS1 1727251 .. 1727266 -  -4.6   -3.1552   CTTCAGCGATGAAGA              GGCCAC CGTG GTCGCC               AGGGAGATCTGGCAG  48 218
        glyA NONE
        pncA 1724226 .. 1724241 -  -6.1  -2.74461   GACCGATGCGTAAAG              CTGCG TTTTGT CGCAG               ATGTTGTCGCGGTTT  50 100
       echA3 1722947 .. 1722957 -  -6.8  -3.14564   CTACCTGCGCACCAA                 CCTG GCT CAGG                 AGCGTCTGTCCATCG  53 460
      jk1460 NONE
      jk1459 1719490 .. 1719506 - -10.1  -5.19879   GGGTAAACATAAAAA              GCCCCAG GTT CTGAGGC              ATTTTCCGCCCCTCA 100 76
        phoH NONE
      jk1457 1716976 .. 1717012 -  -7.8  -3.30441   TATTACCTCGTATAA    CGACGCCCTCGTCCCA GTTCT CGGGGCTATGGCGCCG    GTGGCCGTGTTGGCT  58 123
      jk1452 1710280 .. 1710292 -  -9.1  -3.28714   ACAGGCACTACAACA                GCGTG AAG CACGC                AACGCCGAGGCACAG  63 49
        ispH 1707433 .. 1707456 - -12.4  -3.36492   GCTCCAAGCGGATAA          CCCGCAGCTC TGAG GAGCTGCGTG           AAAACGCTCAGCGCC  72 190
        ychF 1700993 .. 1701023 -  -4.4  -2.85378   AACGACATGACCATA       GCGCCCGGCCCGGG GAT CCCCGACGGTGCGG       TCATCGCCGCCGATC  44 370
      jk1441 1698305 .. 1698329 -  -3.6  -4.08767   GCCATCTGCGGAAAA         GATCGCCAAGA CTCG TCT-GGAGATC          ACCCAGGCTGCGGAC  60 222
      jk1439 1697397 .. 1697424 -  -8.2  -3.16564   TGGCGACGGCATCAA        CGACGCTCCTGC GCTG GCGGGCGCGACG         GTGGGCATAGCGATG  58 389
      erm(X) 1693502 .. 1693544 -  -7.8  -4.25104   TCGCTTTCATCAAAA TCGAAACCACCAGCA-GGG TCGTTC CCCGTGCGGGTGATTTTGA TCGGCCCGCTGCCGG  76 181
       tcsR4 NONE
       tcsS4 1688385 .. 1688395 -  -8.2  -2.79501   TATATTTTCAGCATA                 CCCC CTG GGGG                 TATATTTTCAAGGGG  57 76
      jk1430 NONE
        copB NONE
      jk1428 NONE
      jk1427 1684595 .. 1684611 -  -3.7   -5.2197   TACAAAAAGTAAAAA              GCGAT AGCTAGG ATCGC              AGTACAACCTTCGAG  81 372
      jk1426 1684223 .. 1684234 -  -2.2  -4.18018   CTCGTCCACCGAAAA                GTGA TTCT CCAC                 TGGTCATTCACTCGA  56 78
      jk1425 1683738 .. 1683753 -  -4.6  -4.07568   TGGTCGGGCGCAAAA              TCCGCG CTAT CGCGCA               CCGGGATAACATGAC  63 126
      jk1420 1679795 .. 1679820 -  -2.5  -3.09516   GCGCTTATCAGTCAA         CTCGGGCGGC GCTATTT GCC-CCCGAC         GCGCACGCGCGAAGC  41 468
      jk1417 1677234 .. 1677284 -  -6.5  -2.62184   GCTGCGCCGAGACCA CCGGCGCGTCGCGTTGCCCGGCGG CGCG CTACCCTGCGTCGCGTCGC-CCGG CGGCGCGCTACTTGA  51 33
      jk1416 NONE
      jk1415 NONE
        irp5 1674143 .. 1674169 -  -3.6  -3.86202   CGCGAGGACATCAAA         GACCTGCCGGAT CTC ATGCGCAAGGTC         CGCGCCAGCTCTACC  56 465
       fadE5 1667915 .. 1667936 - -10.2  -3.68302   GCAAGAGCTTAAGAA           GGGGTAGT TTTTTT ACTACCCC            TACCGCTACGCCAGG  76 31
      jk1407 1666968 .. 1666995 -    -7  -3.59262   GGGCACATCCTCAAA        GGCGCAAGTCCAG GTG CTGGACCTG-GAC        GAGTTGGGCGAAGCA  59 204
      jk1399 1659633 .. 1659672 -  -9.8  -4.64766   GTCACACCCCAAAAA  CCGCGACGGCGCGCGCCGT AGG ACGG-GCGCTCCGACGAGC  TAGACCAAGAAAAGA  91 59
      jk1398 1657881 .. 1657893 -  -3.3  -3.09516   CTGGTCACGAGTTAA                TCCTC CTT GAGGG                CGTTTTCTGCAGCGT  43 9
      jk1397 NONE
      jk1396 NONE
        fdxA 1655956 .. 1655969 -  -3.8  -5.47159   GTCAATAAAGAAAAA               GCAG TTAAGC CTGC                GGCGGCAGGTTGGCA  91 16
        dapC 1654656 .. 1654670 -  -3.5  -3.06815   ATCGTCGGGAACACA               GCCAC TCAGC ATGGC               TTTAACGGCGGATAC  45 101
      jk1393 1653746 .. 1653758 -  -3.3  -2.73681   CATCGAGCTCAACGA                GGCAC TAC ACGCC                AACTAAGCTCCGCAC  41 59
        dapE 1649931 .. 1649966 -  -3.9  -2.80816   CCTCCACCCAGCACA    CGCCTTTC-CCCTATG GCACT CGTGGGGAGATAGGCG    GAGAGGATCTAGCGG  43 34
      jk1389 NONE
      jk1388 NONE
        pepA 1647009 .. 1647032 -  -4.6  -3.64703   GGCGCGCCACCGAAA          CTAGTGCA TCAACCAC TGCACCAG           CGTGCGCGCGCCGAA  55 2
        rrmA 1645966 .. 1645993 -  -9.8  -3.14132   GCTCGCTGGCACGAA        GCTAGCTCGGTG GTAG CGCGGAGCTAGC         TGTTAGCCTTCGCTA  67 21
        glgC 1641459 .. 1641491 - -16.4  -3.64912   TACCTACATACAGAA      GTCCCTGACGATCC GGTCA AGATCGCCAGGGAC      CAGCGATGGGGTCAA  91 327
        sigE NONE
      jk1379 NONE
        tatB 1637421 .. 1637440 -  -5.6  -2.78816   CGATCTCTCAGCAGA            CCCGCCAA CGCA TCGGCGGT             GTGATCGAAAACATG  46 338
      jk1374 1633817 .. 1633857 - -18.4  -3.06796   GCCCACGCTAGCTAA GAGCCCGCCACGAG--CCTC TTC GAGGTTCACGTGGCGGGCTC TTTCGCGTTGCGGGT 100 142
       lipT2 1624050 .. 1624099 -  -5.8  -3.17723   TCAGTCCGAAGCGAA CGTGCATTCCGAGACTTGGGC-AC CATA GTAGCCCGA-TCCCGAACTACACG TCTCCGCACTCATCC  54 44
      jk1369 1623049 .. 1623073 - -10.8  -2.73364   TCGGGACCGCAACCA         CCGAGCTCAGG TCAA CCTGAGCT-GG          CATGCGCTGATGACT  63 134
      jk1367 1620916 .. 1620940 -  -2.7  -3.91897   GCCTGGACCGATAAA          GCGATTCGCGA AAG TCTTGATTCGC          GAGAGCATTCCGGAA  54 74
        deaD 1618701 .. 1618721 -   -14  -4.70659   GCGGATACGCAAAAA            CGCACCCC TCCCC GGGGTGCG            TTTTTATTTGTGCTG 100 44
        helZ NONE
      jk1361 NONE
      jk1360 NONE
      jk1359 1607192 .. 1607206 -  -7.1    -3.214   CGCAGCAGACGAATA               CCACC GGTGA GGTGG               TCATTGGCCATACTG  53 303
      jk1357 1606175 .. 1606191 -  -3.7  -2.71483   ACACGTTGTCAACTA              TGTCC TGACTTC GGACA              TCGCCGAGGGCACTC  43 46
    tnp3514b 1604328 .. 1604349 -  -4.3  -3.24708   TATCTGGCAAAGACA           CCACCGCCT CATC AGGCGTTCG            ACGATGTCGCTGCCG  49 499
    tnp1513e 1603099 .. 1603133 -    -2  -3.94409   GACATCATGGACAAA     CTGGCGTCTCGG TTTTTCTTTTT CCGAGGCACCGG     TTTCGCTTTTAGGTC  54 51
        argS NONE
        lysA NONE
         hom NONE
        thrC NONE
        thrB 1596114 .. 1596147 - -12.5  -4.61868   GATTGATACAGAAAA     GCCGGAGTCAGAGG CAGCAAT CCTCCG-CTCCGGC     TAGCGCCCAGGATTA 100 51
         rho NONE
        prfA NONE
        hemK NONE
      jk1344 NONE
      jk1343 NONE
      jk1342 1587053 .. 1587063 -  -2.4  -3.75897   AATCGCTAAGTGAAA                 CACG TTG CGGG                 TCCCCCCGCTTGGTC  50 105
        atpB NONE
        atpE 1585694 .. 1585704 -  -2.4  -3.61609   GCACTGAAATTAGAA                 CAGG AAG CCAG                 CGACGAAGCCGATCA  47 9
        atpF NONE
        atpH NONE
        atpA NONE
        atpG NONE
        atpD NONE
        atpC 1579571 .. 1579600 - -16.5  -4.77757   TTCGAAAAAGCAAAA       CGGGCCCCACTGA TAAA TCAGTGGAACCCG        TTTGTCAGGGAAGTC 100 57
      jk1333 NONE
      jk1332 1578332 .. 1578365 - -10.3  -3.34895   GCTAGGGCCAACCAA     CGGAGCTAGGTCTTT TAGA AAAGCCGCAGCTCCG      AGGAGTCGGTTCCTC  73 6
      jk1331 1576998 .. 1577031 -  -5.9  -3.69702   CACCACCCAAGAGAA     CTACCGCATCGGCCTG CCG CAGGCCGGCACG-TGG     CGCGAGGTGTTGAAC  60 188
      jk1328 NONE
      jk1327 NONE
      jk1326 1569734 .. 1569755 -  -6.7  -3.50853   CCTGCTTAACCAGAA           CAACGA-TGT TCG ACATTCGTTG           ACCTTCCTGCTTGGG  60 112
        etfB NONE
        etfA 1567919 .. 1567962 - -15.3  -5.19328   AGGCCACAAGAAAAA CCGGCGCCATCCCGC-CAGC GTAGA GCTAAGCGAAAGGGCGCCGG CTGTAAAAGCCTAGG 100 49
        iscS NONE
        trmU NONE
      jk1319 1562595 .. 1562605 -  -4.6  -3.61398   TGGGCGCCGGAAGAA                 CCAG GAT CCGG                 CGGTCTACGAGGAGT  52 178
       dnaQ2 NONE
        dctA 1555067 .. 1555079 -  -4.7  -3.05384   CCGCCGGCGAGTTAA                CGCCC GGC GGGCT                ACTGCTGGCGGTAGT  47 24
        ilvA 1553200 .. 1553227 -    -9  -2.62184   GCCGCGCGTACAGCA        TCGGCC-CGGTGC GCC GCCCCGCGGCCGG        CATTCCCGGCGCCCC  59 46
        gatA 1550381 .. 1550398 -  -7.7  -2.82623   TCCTCGGCAGAACTA             TGCGGCT GGGT AACCGCA              AGGCCAGACTGACCG  55 124
      jk1310 1549618 .. 1549635 -  -2.5    -3.794   GCTGAATTCATTAAA             GGGAGTC TACT GCCGCCC              GGATGACGGGCAAAC  52 3
      jk1309 NONE
      jk1308 1546726 .. 1546770 -    -8  -3.53012   CCCGCCCGGCGCAAA CGCCTGTGGATAACTCGCTCCC TTC GGAAGCGT-TT-TCCACAAGCA TTTCAACTCCCCCTT  65 245
      jk1307 1545260 .. 1545284 -  -2.8  -3.07043   GTCAGCACGGCAACA         CGGCA-ACGCA GCTC CGCGTCTGCCT          CGCGTTTCAGTGCCC  43 32
        gatB 1543530 .. 1543545 -  -7.5  -2.78463   ATGTCTCCGAGCAGA              CGGCG GATGCG CGCCG               CTAGCTGAGCTTCTT  55 26
      jk1305 1541898 .. 1541936 - -13.8  -3.12351   TTGTGGCAGACGGAA   GCCCCGCCACAGTGGC TCAAACG GACACCGCGACGGGGC   GAGTATTAGCGGAAA  76 51
        ilvB NONE
        ilvN 1531002 .. 1531015 -  -3.1    -3.737   CAAGGCGTCACCAAA               GAACC TAGA GATTC                GCCGGGTACATGGCG  51 16
        ilvC 1529627 .. 1529679 - -12.9  -4.68908   CCTACTGAAAATAAA GGCGGGGAGCC-A-GCA-CAGCTCGCC ATT GGCG-GCTACTGCATCGGCTCCCCGCT GCGCAGAGTCCAAAT 100 179
        czcD 1528302 .. 1528319 -  -8.5  -3.65351   TTAGGTTCACCTAAA             CAAGGTA AACC TACCTTG              CCAGGTCTAGGGCGA  68 161
        fetS 1527356 .. 1527369 -  -8.1  -3.53012   TCCTTCGGTCGTAAA               CGCAC GAAG GTGCG                CCTACTTACGAGCGT  65 27
        fetB NONE
        fetC NONE
        fetA 1524286 .. 1524310 -  -6.4  -3.61398   GGGTGGTCGGAAGAA          TGGCTATGTG CGTAT CTCACAGCCA          GCTACCCTACACTTT  57 133
      jk1292 1522951 .. 1522964 -  -9.5  -2.91695   CCCACGCCGAAACGA               CCGCG CCGA CGCGG                GAAGGGACCACGCCA  65 62
        serA 1521255 .. 1521277 -   -17  -5.14645   AGAACGCAAGAAAAA           GGCCGGGCAA CGA CTGCCCGGCC           GCACACGTACTGGGC 100 61
        leuB 1517114 .. 1517124 -  -8.2  -3.57561   CGGCAAGGGTGGAAA                 GGCC GTC GGCC                 GCGAGGCGGAGATCG  65 476
      jk1286 1514725 .. 1514759 - -21.5  -3.60792   CCGCGAAGCTGCAAA     CAGCGCTGCGGGCAC TCAAC GTGCCTGCAGCGCTG     CGGGAAGTGTAGCGA 100 80
      jk1284 1512530 .. 1512543 -  -3.1  -3.52102   ACGGCAGTCACATAA               GTCAC AAAT GTAAC                ATTAGACACAAGTTT  49 110
      jk1283 NONE
      jk1282 1510250 .. 1510269 - -12.1  -4.54727   GCCGGCAAAGCAAAA            CCCCCGC GCAATG GCGGGGG             TGCAGGTCACCGTCT 100 39
        gltS 1508228 .. 1508264 - -18.1  -4.24948   CCACGATAGCGAAAA    CCTCCGGTCAGCTCC TGAAAGT GAAGCCGACCGGAGG    TCGCTGTATTAGATA 100 401
    tnp3508f 1503655 .. 1503665 -  -4.6  -3.56821   AGCAGATGGCCCAAA                 CCCG CCA CGAG                 CTGCGGCAGCACCCG  55 408
      jk1276 1502647 .. 1502667 - -10.4  -3.53012   GTTGTCCGGGCGAAA            CCCGCCTG TTTTC CAGGCGGA            TGTCCCAAATCTTCG  74 106
      jk1266 1486414 .. 1486449 - -17.8  -4.25681   ATCTAACTCAAGAAA    CAGAGAAAGCCAGATC CGAT GACCTGGCTTTCTCTA     ATAGATTTCGTACTC 100 246
   tnp3504e1 NONE
    tnp3508e 1483579 .. 1483593 -  -2.7  -2.82623   CTTGGGTTACAAGTA               GTCCG CGAAT CGGTC               GGGGTACGCCACAGC  41 2
   tnp3504e2 1483299 .. 1483313 -  -3.5  -3.18912   GTATTCATCGATGAA               CCGGA TCATT TCCGA               CGTTGTGGGTCGAGT  47 16
   tnp3504e3 1482206 .. 1482222 -  -5.7  -3.23598   CAACGAACTGACCAA              CCGCGGC ACC GACGCAG              GAGCCCACACCATCC  54 190
    tnp3510e 1477860 .. 1477873 -  -5.2  -3.01712   CCGTCTCGTGGAAGA               CCGC ATCTTG GCGG                AAAATATGTCGATGC  47 196
       hsdM2 NONE
       hsdS2 NONE
        hsdX NONE
       hsdR2 NONE
      jk1250 NONE
      jk1249 NONE
      jk1248 1466031 .. 1466052 -  -8.1  -3.05384   CCTTCTCGTACTCAA           TGATGGAGGG TTT CCCTC-ATCA           TCGATCCCCAAGGTG  60 314
      jk1247 NONE
      jk1246 1463677 .. 1463691 -  -5.6  -3.80893   ATCCGAGAAGCTAAA               GCGGTC AAC GAACGC               GAAAAGAAACTCAAC  61 243
   tnp3521a1 NONE
   tnp3521a2 1461974 .. 1462015 - -18.9  -4.65895   GGCTCTACTTAAAAA CGGAACTGCCTGACGATCCA GTA CGAATCGCCAGGCAGT-CCG ACTGGGGCCAGGGCC 100 395
      jk1242 1459084 .. 1459111 -   -17  -3.63097   AGCCCATAAACAAGA        CACCCCACGAGC TTGT GCGCGTGGGGTG         AGAACCGGCGGGCTG 100 57
      jk1237 1450990 .. 1451048 -   -11  -3.38727   AAGAAGCGGAATCAA TTCCAGGACG-CTGCCAGCCGACTGGG TAAAAT CCCAGGCGGCTAGCAGCCCTGCCCGAA AGCAACACGGCCAAA  75 92
      jk1234 NONE
   tnp3520a1 NONE
   tnp3520a2 1447039 .. 1447059 -  -4.7  -3.91506   GGACGTGCAAAAACA            GACAAACGC GAC GCATTCATC            ATCGCCGACACTGAA  60 67
    tnp3508c 1445048 .. 1445067 -  -6.3  -2.57931   TGTAGTTTCCATAAT            CCGGGGG GTGTTG CCGCCGG             GTGCCAGGACTTTCG  49 243
    tnp3503h 1444005 .. 1444022 -  -2.7  -4.82901   CGGCTCCTACAAAAA             CGAGC-TG ATC CATACTCG             CAGGTGGAATGACGT  74 217
      jk1223 1437940 .. 1437952 -  -6.9  -3.14468   CCGCATGACATTGAA                CGCGG GCT CCGCA                GCCAAGCTGTTGGTT  53 494
        leuC NONE
        leuD 1435252 .. 1435273 -  -8.7  -3.61715   TATGCGGGTGAAGAA           GTCCAGCAC GTGG GTGCTGCAC            TTCGCCGGGGACAAG  65 89
       gpsA1 NONE
       ddlA2 1431778 .. 1431807 -  -7.9  -3.30635   CAAATGTCGTTAGAA       CGGGAATAT-GTCG CCG CGACCAAATCCCCG       CAAATTAGATCGAGT  59 194
        thiL NONE
         ung 1428460 .. 1428480 -  -4.6  -3.53012   GCGGGCCGGGCTAAA           GC-CGCCAG TCGA CGGGCGCGC            CGCCCGATGCCTCGA  52 0
      jk1213 NONE
        recG NONE
      jk1211 NONE
      jk1210 NONE
        coaD 1423263 .. 1423276 -  -5.2  -2.89191   CTACAGGTTTAGACA               CGCC TTGACG GGCG                CTAGCCGCGGAACTT  49 26
      jk1208 1422429 .. 1422450 -    -3  -2.78813   GCCGACTGCAAGAAC           GAAGGG GTTACTCATA CCCTTC            TTTCTACCCGTCTAT  41 37
      jk1207 NONE
         rnc NONE
        mutM NONE
      jk1204 NONE
      jk1203 NONE
         smc NONE
      jk1201 NONE
        lysX 1407558 .. 1407582 -  -5.6  -3.35522   GAAGCTTCGTAAATA          TCTCCGGGGA GCGCA CCCCCGACGA          TGGCATTAGCCACGA  52 298
        ftsY 1404921 .. 1404945 - -13.6   -3.6968   GGACAATGCGAATAA          CCCCGTACGC TGCAC GCATACGGGG          TTATTTACGTAAATT  89 75
         amt NONE
        glnK 1402955 .. 1402966 -  -4.4  -3.83324   TGACAAAGACTCAAA                CACT ACTT AGTG                 CTCCCTTGTAGGTAT  58 132
         srp NONE
      jk1194 1397185 .. 1397211 -  -4.2  -3.00783   CCACGAGAACCAAAT         CCCTGCGCTAGA AGC TGCCGCGCTGGG         CGTCAAGACCTTTTA  46 28
        rpsP 1396414 .. 1396445 - -13.9  -3.94989   CAAACATAGAGTAAA      CCCCAGG-TGAGTA GTAAA TACTCATCCTGGGG      TTTGAAGCGGGAGGC 100 61
         gdh NONE
        rimM NONE
        trmD 1393310 .. 1393359 -   -10  -3.48593   CATGCTGGCAGAGAA GGCCGCCGACCTGAT-CAAGGGC GACAA GCCCCTGGATCCGATCGACATCC CCTTCTACCACGCCA  68 121
       betT1 NONE
        gbsA NONE
       betT2 NONE
      jk1185 NONE
        rplS 1382619 .. 1382642 - -10.3  -5.27779   GCGAACAGCAAAAAA          CCCAGCCAC GAAAGT GTGACTGGG           TTGATAGCACTTAGG 100 50
      jk1183 NONE
        rnhB NONE
      jk1181 1380773 .. 1380801 - -11.1  -4.94147   AAGAAGATAACAAAA       GCCCAGGTGGTT GTGGAT AACC-CCTGGGC        TGTGAATAAAAGGAA 100 51
      jk1180 NONE
      jk1179 NONE
      jk1178 1377549 .. 1377565 -  -2.9  -3.16881   TACTCATGTGACCAA              TCTAGCG GGT CACTCGA              CCCTAATCCAGCGGT  45 18
        xerC 1376486 .. 1376509 -  -4.4  -2.60508   CACTGGTCAAAAAGT          GCGCCG-GGGC GAG GCCATCGGCGT          GTTGGCGGATGCCGC  41 151
        rpsB 1374693 .. 1374746 - -13.2  -3.45118   CTAGGTTACAAGTAA CGCCCACGCCCGT-CG-GACACGGGT CTTA AACTGTGTCCCATACGGGGGTGGGCG CTAATTCGCTAGCTC  88 50
         tsf 1373710 .. 1373739 - -17.1  -4.68424   CAAGGCATGGAAAAA       GGCCCCGGCACCC TTTC GTGTGCCGGAGCC        TCTACCGAAAAAATT 100 67
        pyrH 1372849 .. 1372870 -  -2.3   -3.2396   AATCATGATTAGGAA           TTTACCAGCC TAC GG-TGGGAAA           AGTGTTAAGGGATCG  43 56
         frr NONE
        cdsA 1371081 .. 1371091 -  -2.4  -4.55689   ACCACGCACACAAAA                 CCTG TAA CTGG                 AGCGCCGGCGCAGGA  68 318
      jk1169 1369328 .. 1369340 -  -5.5  -3.78953   ACTTTCAGGAGGAAA                CGGTG GCG CACCA                CTCTAAGGAAGCTGA  60 488
        ispC NONE
      jk1166 1366725 .. 1366750 -  -7.6  -2.50307   CAAACTCCCACCAAT         TCTACGCGCCG TTCGG CGG-GCGCAGA         GGTGGGCATCAACTA  53 42
        ispG 1365507 .. 1365530 -    -3  -3.93288   GGCCAGCGAAGTAAA          GATGGCGACT ACTT AGTCACCCGC           ACCTCGGCCTTCTGA  56 10
       tcsS3 NONE
       tcsR3 1362003 .. 1362013 -    -4  -3.61239   CATAGGCACAGAGAA                 TAAC AGG GTTA                 ATCGATGATTCCGCG  51 23
       pbp2B NONE
        mapB NONE
      jk1158 1358638 .. 1358649 -  -7.2  -2.57881   CAACGGGCGGAGAAT                CGCC GGCG GGCG                 GCCTAGCGCGGCTCG  54 28
      jk1156 NONE
      jk1155 1355633 .. 1355660 -   -12  -3.36803   GAAGCGCATCCAGAA        GGCAACGGCCCTG TTC CAGGGCCAC-GCC        GTAACCCCCGCCAAG  72 191
         mqo 1350920 .. 1350958 - -13.1  -4.96106   GATAAATACGAAAAA  CTCGGCCTCCATGCGGCG GTGC CGC-GCGAGGAAGCCGAG   TTCACGACCTACTGC 100 46
        cobA 1348573 .. 1348593 -  -3.1   -3.7614   AACCACCATGAAGAA            GCGCTGGGG TTC CGCCATCAC            CGAAGCACTGCAACA  54 314
        proS 1346031 .. 1346049 -    -6  -2.72344   GTCCACGGCCAATCA             GTTGCG TGTGCTG CGCAAC             CTTACAACTGACGTC  46 276
      jk1145 NONE
        nusA 1343768 .. 1343789 -  -3.7  -3.28785   CCCTAAAACAGTTAA           CTG-GGCG TGTCCTC CGCCGCAG           CGTCCGTCTCCGAGC  47 0
      jk1143 NONE
        infB NONE
        rbfA NONE
        dinF 1338669 .. 1338686 -  -2.7  -3.78793   CACAACGATTAACAA             GCTTAAC ACTA GTTAATC              CACTTATCACCAGCG  54 16
      jk1139 NONE
        pptA 1337079 .. 1337096 -  -9.1  -3.18912   GCAGGTATGGACTAA             CGCG-CCG GAA CGGCCGCG             GCGGTGATCACGTAG  65 4
        ribF 1335138 .. 1335151 -  -3.8  -4.10161   CACCAGTTCCCAAAA               CGCT TATCCC AGCG                CCTTGCGGGTGTCGG  60 15
        rpsO 1334625 .. 1334669 - -18.8  -2.94872   CGCATCCAACAACGA CTCAAGGGCCTGACCCCGAT GCAAT ATCGGAATCAGACCCTTGAA ACCCTAACCGCATAG 100 108
         pnp NONE
        dapB NONE
      jk1130 NONE
        dapA NONE
      jk1128 NONE
      jk1127 NONE
        ftsK 1321985 .. 1322023 -  -5.2  -4.18018   TGCTTCCATGGAAAA   CCTCCGGTCGATAAAACA CAT CACTAAATAGACCGGAGG   TCTCCCCTGCCCGTT  65 205
      jk1125 NONE
       pgsA2 NONE
      jk1123 NONE
        clgR 1319353 .. 1319378 -  -2.5  -4.40894   CAAATGAGAGTAAAA         CGGGCTAAAAA TATT TCTTTTGCGCG          GATAATACTACCAAG  62 81
      jk1121 1318357 .. 1318381 - -17.1  -4.70169   CTAGACGCAAGAAAA          GCACGGGGCGC ATC GCGCTCCGTGC          TTGCCTTCGGCGTGC 100 124
      jk1117 1316262 .. 1316278 -  -2.9  -5.09762   CGTCAATAAATAAAA              GGTTAGA TAT CCTCACC              CAAACGGCGCTCTTC  76 11
        recA NONE
        recX 1314262 .. 1314274 -  -3.3  -3.72695   ACTGCGTTTACGAAA                GCGAG GTC CTAGC                TAACAGCACCTAGTG  51 59
        miaB NONE
      jk1113 1311788 .. 1311799 -  -7.2  -3.36878   CGCACCGACCCAGAA                GCGC AGGC GCGC                 GTAGCGCAGTTCCAG  58 186
        miaA 1309541 .. 1309551 -  -2.4  -3.14132   TCCCTTGCTTACTAA                 TGGC CTT GCCT                 ACTGCTGGCTGACAA  42 24
        dapF 1308368 .. 1308413 -  -8.9  -3.25823   TTTGCGGGACATTAA CTCCCCCGCCA-CTGCCCCGCA TGC CACGGCGGAGATAGCGGTGGAG GCCACCGACTGGTCT  60 262
      jk1108 1305872 .. 1305892 - -10.4  -3.33696   TGTTCGCCGAAGCAA            TCGCGGCG GCCAA CGCCGCAA            ACGATCCGAAACTCA  66 484
        ybaD 1303239 .. 1303258 -  -7.8  -2.82156   TTACAAGGAAGAGGA            CCTGGACC AGGA GGTTCAGG             AAGCCTTTGAACTGT  52 223
         asa NONE
        oxyR 1296109 .. 1296119 -  -3.2  -3.56862   ATAAAGGCGCTTAAA                 GGAA CGT CTCC                 AACACGCGGCGGCTT  49 10
      jk1099 1290308 .. 1290318 -  -3.2  -3.30771   CGACATTGGTGAGAA                 CCAC AAG GTAG                 AGACACACCTGATCC  46 419
   tnp3509b1 NONE
   tnp3509b2 1287510 .. 1287525 -  -2.6  -4.07885   CACCCCGCCGGAAAA              CAAGTA CCTA TACTTA               TGCCCCGTTTCCTAA  56 93
      jk1090 NONE
      jk1089 1281403 .. 1281418 -  -3.2  -4.56597   GTCGCTTGCTAAAAA              CGGATC CGAC GATACG               CCGCCGTTGCTTGAC  67 86
      jk1088 1280612 .. 1280629 -  -5.5   -2.5805   ATCACCGTGGACAAG             GTGCTGG AGAT CCAGCAG              TACGCCCGCGAGCCG  46 386
        suhB 1277034 .. 1277046 -  -5.5  -4.21812   TGGCAGGCAAAACAA                CCAGC GGA ACTGG                CTAAAAAATGCCTCA  65 141
      jk1084 1276652 .. 1276665 -  -2.3  -4.57073   GAGGTTCTGGAAAAA               CTCGG TCGC CCGAT                CTACTAAAGCGGACA  65 43
         dut NONE
      jk1081 NONE
      jk1080 NONE
      jk1079 1272748 .. 1272764 -  -6.5  -2.77895   CCGAGTCTCAAGAAC              CCGCG CGACCGC CGCGG              TTCGGAACTAGATAT  52 1
         dxs 1270532 .. 1270561 - -12.1  -3.57615   CGAACATTCTGCAAA       TCCGCTTGGACAC AATC GTGACCAGGCGGA        ATCTACGCCAAGCCG  75 213
        hemE NONE
        hemG 1266110 .. 1266127 -  -4.1  -2.52516   CTCCTGAGGAGCAAT             GCGTG GGGAGGGT CACGC              CATCTCGCGGATAAT  42 20
      jk1073 1264986 .. 1265000 -  -4.9  -3.17392   CAGGCTGGAACCGAA               GCCCC ATTTA AGGGC               GAGTACACGGATACG  48 309
      jk1070 1261733 .. 1261790 -  -2.8  -3.35867   GTAATCGTCAACTAA TCG-GACATGACGGACGCTCTATCCAAC TGCT GTCAGCTAGT-CGTCCTTCACATCGCGA AAGCGTGCGATGGCG  47 4
      jk1069 1261354 .. 1261378 -  -8.6  -2.89177   ACCCCAGACACGACA          TACGCGATCT CTACC AGTTCGCGTA          CTAGTTGGTGGCACC  59 26
      jk1068 NONE
      jk1067 NONE
        thrS NONE
      jk1065 NONE
       pgsA1 NONE
      jk1063 NONE
        pimA NONE
      jk1061 NONE
      jk1060 NONE
        tesB 1251390 .. 1251405 -  -5.4  -3.13773   TTGCACACTCAAAAC              GCCAAT GATC ATCGGC               CTACTGCTCCTCTTG  50 26
      jk1058 NONE
      jk1057 NONE
        ruvC NONE
        ruvA NONE
        ruvB NONE
        secN 1247147 .. 1247164 -  -8.4  -2.52464   GTCTCCTGCAATCCA             GCCACG AACATG CGTGGC              CGGTGTTCTAAATAA  56 98
        secD NONE
        secF 1243891 .. 1243919 -  -4.6  -2.65521   TGTACACGAATCAAT       CCTG-CAGGTAAC ACCA GCTACATGCCAGG        GCGCCAGGACCTTCC  44 14
       dciAE 1242140 .. 1242155 -  -4.6  -2.72379   TTAACGCCCCAACCA              GCCACA CAGT TGGGGC               TTAGTTGTTAGGTTT  45 26
         apt NONE
         rel 1238636 .. 1238648 -  -7.7  -4.29845   CAAGGGAACCGAAAA                GGTCA CCT TGACC                ATGAACGGCCAAAAG  76 522
      jk1046 1237452 .. 1237464 -  -6.3  -3.35679   CGCTCTCAGTCACAA                GTAGA CAG TCTAC                TAAACGGCTATTGCA  56 33
        hisS 1236046 .. 1236073 - -16.4  -4.77157   TTAATTCACCAAAAA        TACCCCCGCGTA GTGT TACGCGAGGGTA         CAGATGTGACCGGTG 100 70
      jk1044 1233673 .. 1233699 - -13.8  -3.01712   GCTTTCTGGTGAAGA         TAGCTCCCGC TGGTGAG GCGGGAGCTA         GAGGTGATTGGGGTA  84 55
        nucH 1230586 .. 1230617 - -10.9  -3.36518   CCAAAACGCCGACAA      GGGCGAGGACGCTC TGTTG GAGC-CCCTCACCC      AGGAGCAGGTCGAGC  69 257
        aspS NONE
      jk1040 1226642 .. 1226652 -  -3.2  -2.71364   CCATCGGCTTAATCA                 GCAG GCG CTAC                 TCTACGCGCTCGTGC  41 22
      jk1039 1225221 .. 1225238 -  -2.7  -3.59979   TCTGTCGACTGTAAA             TGGAATG CGTA CATTCTA              CCCCCGGGTTAAGAA  49 23
        alaS NONE
        yqgF 1222038 .. 1222051 -  -4.5   -3.7795   GTAAATTTTAGGAAA               GC-GCG CGC CGCCGC               GTGTCTAACCACCCC  58 4
      jk1036 NONE
        aroE 1219746 .. 1219761 -  -2.4  -2.87211   AGGCGCGCGGACAGA              CCCCCG TGCA CGAGGC               TTCGAGAAAGTCCGG  40 79
      jk1034 1219273 .. 1219283 -  -3.2  -3.39529   TTAACGGAAGATTAA                 TGAC GCC GCCA                 CCACTGCCCCCGTCG  47 0
        aroC NONE
        aroK NONE
        aroB NONE
        aroD NONE
        pepQ 1214636 .. 1214653 -  -4.8  -3.84451   CCGGCCAAATCTAAA             CGACGA TCAGTT CCGTCG              GCGAGGCGTTGAAGC  58 3
         efp NONE
        nusB NONE
        pyrR NONE
        pyrB NONE
        pyrC NONE
        carA NONE
        carB NONE
        pyrF 1204648 .. 1204660 -  -4.1  -4.82901   CGTCTCGGATAAAAA                TGCCA AGC TGACA                CACCGAGATTCATCT  72 241
        mihF NONE
         gmk 1203579 .. 1203608 -  -2.1  -3.05715   AAGCGCGGGACTGAA       GTGTGCCG-CTGAA GCC TTCAGGCAGCATGC       GCCTTCTGAGTCTTC  42 50
        rpoZ 1203218 .. 1203228 -  -6.8  -2.66452   ACGTTCACAACGAAT                 CAGC CTA GCTG                 GTTTAACCCTCGGTG  51 28
         dfp 1201911 .. 1201943 -  -4.3  -3.09175   AATGTTGAGTCAATA     GACAGATACTAGAC CAAGCT GTCT-GTATTTGTC      ACGTAGTTGCCTAGT  47 36
        metK NONE
        priA 1198531 .. 1198555 -  -9.3  -2.73483   AGCGCATGTTAAGCA          CGGTCATGGTT ATT AACCCTAACCG          ATGCGCACGGGATCC  60 19
        defB NONE
         fmt NONE
      jk1012 NONE
         rpe NONE
        ribD 1193712 .. 1193739 -  -4.2  -3.53224   TACGCGCTCCTTAAA        TTTTGTGTATGT GATT ACATACACATTA         TCCCACTGTGGGTTG  52 50
        ribC NONE
        ribA NONE
        ribH NONE
      jk1006 NONE
        uvrC NONE
      jk1004 NONE
      jk1003 1186762 .. 1186781 -  -5.8  -3.05384   GGTGGTCGTATGCAA            TCAG-TGCT CAA AGCATCTGA            TTATAGCCGGGAAAA  52 41
        whiA 1185601 .. 1185628 -  -4.2  -3.24708   GATCTCCTAAACAGA        GCGTCTACAT TTACCTCG ATCTAGACGC         CAAGGCCCACGGCTC  49 136
        gapA 1184472 .. 1184526 - -15.2  -4.80656   ATGAATAAGAGAAAA CGGGT-CGACT-CGATCGGCGCGACGC GCTA ACGT-GCGGCGATCGGAGCCGAACCCG TCATTGTCCTAAATC 100 72
         pgk NONE
         tpi NONE
         ppc 1179416 .. 1179428 -  -4.7  -3.28712   CGCCCCGCGTGACAA                CCTGC CAC GCGGG                ATGCGGCGTTCTAGT  49 62
        secG 1178667 .. 1178677 -  -8.2  -3.01712   GGCCGCCGGTGAAGA                 GGCC GAC GGCC                 CGGCGCTGGATGCCG  57 434
        ctaB 1170855 .. 1170866 -  -3.6  -3.54424   CCTCATCGGCCCAAA                CCGC TGTC GCGA                 ATGGTTGGAACAATA  51 192
      jk0985 NONE
        sufB NONE
        sufD NONE
        sufC NONE
        sufS NONE
        nifU NONE
      jk0979 1158467 .. 1158481 -  -4.2  -3.62046   GTAGTGCGCGAAGAA               CGGG TCGCGAT CCCG               ATGGGGACCAGGCGG  53 424
      jk0977 1155477 .. 1155507 -  -3.1  -3.30124   GCTGACGGGCCACAA      GGATTCCGTGGTGC GCGT GC-CCGCGGAGGCC       ACCCTGCTGGCCACC  46 296
      jk0974 1150633 .. 1150648 -  -5.4  -3.44051   CCGCTACTACTACAA              GGCCATG GTG CA-GGCC              TACCCCGCCGACGGC  53 248
      jk0968 1143798 .. 1143813 -  -3.2  -3.48276   CTGGTGTTTATACAA              CTGGCT TTGA AGCGAG               TTAAGCCCTCGGTCC  49 385
      jk0967 1141733 .. 1141755 -  -2.7  -3.73072   AAGTCGCGCAGCAAA          GCTGAT-GGC AAGA GCCGATCAGG           TGGCGGCGATTGTGG  52 167
      jk0965 NONE
      jk0964 NONE
      jk0963 1138370 .. 1138405 -  -9.6  -4.18018   GGTGCGGATTGAAAA    GCCGGGCCCGG-GCG GCGTGAT CGCCCCGGGGCGGGC    GGCGGAGGTCGCCCA  79 275
       ybhB1 1136118 .. 1136128 -  -6.8  -3.40299   CGAGGATATCGACAA                 GGTC TGC GACC                 TGGCCATCGAGATGG  57 426
       uppP1 NONE
       cysS1 1132067 .. 1132077 -  -3.2  -3.21276   GTGGTGCTCATAAGA                 GACA GTT TGCC                 CTGTGTGAGCTAGAG  45 35
      jk0955 1131217 .. 1131250 -  -6.7   -3.2614   CAGCGGTTACATCAA     CTCCATCGAGGCCCGC CGT GCAGACCTGGACG-AG     CGTCATCTGAACGTC  55 361
        hisE NONE
        hisG NONE
        aspA 1126925 .. 1126939 -  -5.6  -2.78384   TGGTGGCGCATGACA               GGCGAG CTG CCCACC               CAGCTGAGGTTGATG  46 238
      jk0949 1125495 .. 1125508 -  -3.7  -3.17212   TGACCAGTCTACTAA               CGGCG GGCG CGGCG                CTGCGGTCGAGGTGC  47 8
      jk0948 NONE
      jk0947 NONE
      jk0946 NONE
      jk0945 NONE
      jk0944 NONE
      jk0943 NONE
        tatA NONE
        tatC NONE
      jk0940 NONE
      jk0939 1114043 .. 1114061 -  -8.8  -3.87815   CGGCAGTGGCAGAAA             CCGGAACC CAG AGCTCCGG             TACTAGCTCCAGTTC  71 202
      jk0937 NONE
        ppm2 NONE
        ppm1 1110969 .. 1110984 -  -2.5  -3.63515   GTGGATGTGCAAGAA              CG-GCC AGATG GGCACG              CTGGTCGAGGGCGAA  49 205
      jk0933 NONE
      jk0932 1109636 .. 1109654 -  -3.1  -4.18443   GATAAAGAACAACAA             CACCACG ATGCG CATGATG             CGCGAGTACTTGAGC  58 65
      jk0930 NONE
      jk0929 1105658 .. 1105670 -  -6.2  -3.57144   CGGGGTATTCGGAAA                GCGC GGGTG GCGC                GGACATTCAGCGAAG  57 61
      jk0927 1104184 .. 1104200 -  -7.9  -3.53012   TCTTGGTGTGTGAAA              GCATGCC GCT GGCAAGC              ATTGAAGTTATTCGA  60 323
      jk0918 1096203 .. 1096219 -  -8.7  -2.70354   GGCGCCACAAAGTTA              CGCACCT GGC AGGTGCA              TGGGCCCAGGGGCCG  54 330
         ndh 1090787 .. 1090834 - -17.1  -5.56112   ACAAAAACGAAAAAA CCGGCAAAACCTGCGCCTTGA CCTTCC TCAAGACGCAGGTGGTGCCAG ATATGCAGCGCGCTC 100 49
         gnd NONE
      jk0911 NONE
      jk0910 NONE
      jk0909 NONE
      jk0908 NONE
      jk0907 1083550 .. 1083565 -  -6.1  -3.85698   CTGGGCCCGCACAAA              GCTGG TTCAAC CCAGC               ATCCGTAACGCCGCT  62 400
      jk0901 NONE
        menG 1077784 .. 1077813 -  -8.6  -3.68359   CTGTTAAAAGGACAA       CGGCGATAGG TTACCCCACT CCCATCGCCG        TTAGGAAATCCCCTG  68 42
      jk0896 1070294 .. 1070307 -  -2.4  -2.70932   CCGCGCCCGCAACTA               TGAC TTCGAC GTCA                AGAAGGAAAAGTACT  39 217
        kefB 1066668 .. 1066679 -  -2.2  -2.54193   CACTACTGGAACCGA                GC-GC GAC GCTGC                TGATTCTCTGTAAAG  38 1
      jk0890 NONE
      jk0889 NONE
       tcsS2 1062402 .. 1062412 -  -2.4   -2.6329   AAGTAATACACGAAT                 GCTC ATC GGGC                 GGCCTCCTCAGACAC  38 17
       tcsR2 1061779 .. 1061791 -  -3.3  -3.24118   CACACAAACCTAACA                GTCGC TCA GCTAC                TCGGCAGCGCGAGCT  45 39
        glpQ 1060630 .. 1060657 -    -9  -3.53012   CGCGCGGGGCGGAAA        TCCTGGCTGCGG CAAA CCGCTACCGGGA         GCTCAAACTCGCCTA  68 38
      jk0884 1058628 .. 1058654 - -18.1  -4.13246   GATCCTATAGAGAAA         TCCCCGCTCAC ACGAG GTGAGCGGGGA         CCCAAGAGAAACCTC 100 69
      jk0883 1056480 .. 1056500 -  -8.2  -3.34233   CGATAACTTCCACAA            GGGCGACC GTCGT GGTCGCGC            TGCGGGCCTGAACAT  60 503
         fhs 1053561 .. 1053573 -  -9.1  -2.87132   CCGTCCCCGCATATA                TGGGC GTG GCCCA                CGGTCGAATATGGGT  62 105
      jk0880 1052753 .. 1052774 - -10.9  -3.93742   CGCAGACAAACATAA           CCT-GCCCCA GCA TGGGGCTAGG           AGTACGAATCCTGAG  83 149
    tnp3512b 1050906 .. 1050918 -  -3.4  -3.85817   ATTTTTTCGTAGAAA                GTCT AAAGG AGAC                GGACGATTCAGGTGT  54 391
        thiC 1016742 .. 1016763 -  -6.5  -3.13177   ACAGCGCAGATCCAA           GCTAGCGCTC ACC GTGCGCT-GC           CGCCTCCTTCTGCAG  54 5
        thiE NONE
      jk0853 NONE
        thiO NONE
        thiS 1013284 .. 1013296 -  -2.6  -2.71712   CGTGGCTCGTTAAAG                CCGA TGAAG CCGG                AAGCGGTAGCCCTAA  39 37
        thiG NONE
        thiF 1011035 .. 1011061 -  -4.9  -4.08216   GGAGCGCGTTGAAAA         GCTCTCCGGCG AATTG CGCGGGTGGGC         GGAAACGCCGGTCCG  62 66
      jk0833  992271 ..  992283 -  -4.7  -3.28712   GGGCGCCCGCTACAA                CCGCG AGA CGCTG                GAGGTCCACTACAAG  50 499
      jk0831  989143 ..  989159 -  -4.3  -3.35813   GGTTACCTGAATCAA              CCTCGCC GGG AGTGAGG              TCCGGGGCTATCTAC  51 37
      jk0830  988149 ..  988179 - -11.3  -4.04806   TTCGATAGCAAAGAA      CCCCTGG-C-AGTTC AAT GAACTAGTCCAGGGG      TACTTTTCTGATTAT  85 48
      jk0829  985414 ..  985425 -  -5.8  -3.16191   GGATACCGCGACCAA                GCAG ACTA CTGC                 GGTGGACGGGGAAAT  51 329
      jk0826  982089 ..  982102 -  -5.2  -3.41795   AAAGCGCTACCAGAA               CCGG GGGATA CCGG                CCCCGAATATCGGCG  53 3
      jk0824  979734 ..  979789 -   -22  -3.57792   TCATCGAGCGCTAAA GC-GCCGCTAGCCGCTAGCTGCTAG TTAGCCG CTAGCTTCTAGCGGCCAGCGGCTGC GAGCCGCCGGTTGCT 100 39
       fabG2  976821 ..  976833 -  -4.8  -3.05384   GCTTCTTGTAGTCAA                CCAC TGGTC GTGG                CTCCTTTCTCTACAG  47 61
      jk0821  975829 ..  975863 - -15.6  -4.62441   GCGGACACAAAGAAA     GGGCGCGCTCCCGG TTGCTCT CCGGTGGCGCGCCC     TTGATCTAGGCGTGT 100 99
      jk0819  972714 ..  972743 -  -4.9  -2.93853   GGTTGCCAAGGAAAC       CGGCTACACGGAGA CTC TCTACG-GCCGCCG       TCGCTACCTGCCGGA  46 369
      jk0816  968620 ..  968638 -  -4.4  -2.78384   TGGCCGCCCATCACA             GGCTCCTC GCC GTGGAGCG             ACCGACGGGGAGGGT  45 40
     tnp3595  967083 ..  967102 -    -5  -3.54129   CAGATTGCTGCCAAA            TGACTGGT CGTG ACTAGTCA             TGGTCATCAAGGTTC  55 501
      jk0811  964760 ..  964794 - -18.1  -4.21141   CGTGAAGAAAGCAAA     TGCCCCTGCTCTTTA AACAA TAAAGAACAGGGGCA     GCTGTGGTGCCGTTT 100 53
      jk0810  964061 ..  964076 -  -6.1   -3.1855   GTTCCCAATAGCGAA              GAGCG GGGTAG CGCTC               GGGGGTGGCTAGTAG  54 34
        piuB NONE
      jk0808 NONE
      jk0807 NONE
      jk0806 NONE
      jk0805  958594 ..  958612 -  -5.2  -2.57211   ACGGTCCGCGAGAAG             GAACCCGC CGA GCCGATTC             TGCGCCAGGTCCAGG  43 74
      jk0803 NONE
        amiB  955483 ..  955507 -  -6.5  -3.66288   TATGCCGCAATACAA         GTACGACGAC ATGATG GTCGTCGT-C          GCCGGCTCCCCGCCC  59 85
      jk0785  938119 ..  938130 -  -5.8  -2.58544   CCGCACCGCTACAAT                CTGG GCGA CCAG                 GTGATGGTCAAGGAC  46 404
        glgX NONE
      jk0779 NONE
        treY NONE
      jk0777  928153 ..  928193 - -10.4  -3.08679   TTCGCCTATGCAAGA CTCGCGCCCAGGCCGCGG AGGCCTG CCGCG-CC-GGGCACGTG AAGATCAACGACGTT  62 289
        treZ  925330 ..  925358 -  -2.2  -3.62597   CGCAGCTGGCAATAA        CCGGCCAGCTGC GGCTA GCTACTGGGCGC        TGTAGCGCGCCTCCC  50 15
      jk0770 NONE
      jk0769  917056 ..  917072 -  -5.7  -3.62597   GGTATTTGTGAACAA              CGAGCAC ATC GAGCCCG              CCCGCTGGGTTGGCT  57 129
      jk0764  912797 ..  912820 -  -8.8  -3.18912   TGACGCACTGACGAA          GTCCCGCACCG AGT CGG-GCGCGAC          CCTCGATGTTGTCGA  58 306
        ansA  910861 ..  910884 -  -8.8  -3.26471   TCAGCTGCACACGAA          GTCCGC-CGGG TTG CCCGCGCCGAC          GGAGGACTTTGACAA  60 473
      jk0738  881865 ..  881896 -  -8.6  -3.14404   AGACGAAGTAGCCAA      CCGCGATGCCATCC GCGA GGTTGGCATTGAGG       TGACGACCGAGATGG  58 198
      jk0736 NONE
        crtI NONE
      jk0734  876086 ..  876096 -  -6.8  -2.57564   TGACCCTCCCAGAAG                 TCGC AGA GCGA                 ATGAACTTGGTGGTA  51 219
        pknL  873426 ..  873450 -  -2.8  -3.90112   TGCTTCGCAACTAAA         GCACCTATCGC TCGG GCGCTAG-CGC          CTAGATCGTGGTCAG  54 26
      jk0724 NONE
      jk0723  863885 ..  863910 - -14.7    -3.224   TAAGGCTCGAGAAGA         TCCCGTCCACC AACT GGTGGGCGGGA          TTTTTGCTGTATTAG  95 78
        trpD  857801 ..  857842 - -15.4  -4.74132   ACACTTCACTAAAAA CTCCCCCTCC--GCCCAA-CT TGA AGATTGGGCTCGGAGGGGGAG TTCTTCTTCTATTTG 100 65
        asnB  851951 ..  851988 -   -12  -2.71144   GAGCCCTTTTAATTA   GTGACGCCCCCTAGGGA TGGAT TCCCTCGGGGGCGTT-C   TTGGGTCTATAGCGA  72 43
      jk0712 NONE
        cobT  849383 ..  849407 -  -9.9  -3.29144   CGACCTGGGCTACAA          GGTGGAGGAGC GCC GCATCTCCACC          GACGAGTGGAAGGAA  66 235
        pepB  846534 ..  846587 -  -8.7  -3.04144   CGCGCAGTTTGAACA GCGTCGCGCCGAGCAGG-GAGACTAG TGA CTAGCCCCGCCTGCCTAGCCCCCCGC CTGCCTAACCTCGGC  63 45
        sucB  843698 ..  843736 - -24.7  -3.41988   CGGCACCCAACAACA   CAAAACGCCGACCCCGC GGTAA GCGGGGCCGGCGTTTCG   CCTGGTCAGTTGGCG 100 135
        lipB  842441 ..  842459 -  -5.9  -2.58714   CCGTATAGGAATCCA             CCTCGGG TTTTC CCCTAGG             AATGCACCGGCAAGT  49 21
        lipA  841329 ..  841350 - -14.4  -4.26871   TAAGGCATGAATAAA           GGCGGGGC GAAAGT GCCCCGCC            GAGCTAGCGGCGCGA 100 29
      jk0704  840480 ..  840502 -    -9  -2.52464   CGGCCGCGGAATGCA           CGATCGCGCC ACC GGCACGGCCG           TTATCCGCAGCCGCT  59 46
       glnA1  838351 ..  838384 - -15.4  -5.89659   ATAAAAAAACAAAAA     CGGTGACAACCTGC CAACTT GCAGGTCATCACCG      CTTGCGTTGTGCCAC 100 94
      jk0701  835849 ..  835859 -  -2.4  -3.39895   GGCGTCAGTAACTAA                 CGAG CGG CACG                 ACGGGCGCGCAGGCG  45 11
      jk0700 NONE
      jk0699  834596 ..  834621 -  -3.2  -3.23995   CAGAAATTACGAACA         GCTGCTGGTT AGTGGA ATCCATCAGC          CCTCTTCGAAGAATG  45 21
      jk0698  833648 ..  833660 -  -6.2  -4.19472   CAACACACTCTAAAA                CCGG AAGGG CCGG                TTAAGGCTTTCGCCG  67 395
      jk0694  831357 ..  831399 -  -9.9  -3.15257   CGCGAAATATAGACA CCCACCAGCACAAAC-GCTA ACCA CAGCAGTCCGTGCGGGTGGA CATATGCTTTAGCAT  67 177
      jk0689  828612 ..  828623 -  -4.4  -2.54193   CAGTACCCGAATCTA                CAAG AAAT CTTG                 CAGGGGAGTTGCAGC  43 62
      jk0688  827646 ..  827662 -  -2.9  -3.57144   CTGTTGAGTTTGAAA              CCGGCAA GCA TTAACGG              TTCTCCTTCTGCTCT  49 19
      jk0687  825420 ..  825462 - -17.1  -3.17392   GATTCTGGAATCCAA CGGGTCGATCT-CTACCCTG CGCG CGGGGGAGGAGATCGACCCG GATTTGTTGCTGGGG  89 87
      jk0683  821930 ..  821954 - -13.6  -5.19275   AGGGATAAAAGAAAA          GTGGCACCCC ACGGG GAGGTGCCAC          TGTTGCCGACTCAAC 100 85
        bioB NONE
      jk0681  820076 ..  820088 -  -2.6  -2.70932   TTGTCGCCGCAACTA                GCGG TGTTT CCAC                ACTACGTGCTGGAAG  39 41
      jk0680 NONE
      jk0679  817860 ..  817884 -  -2.8  -3.28712   CTCCGTGCGCGAGAA         GGTGGACCGCCG CTT CGTCG--CCACC         GGCACAGGCCTGGCG  46 243
      jk0677  815569 ..  815604 -  -7.6  -3.52896   TGACGATGCAGATAA    TCTGCGCAATACCTCCA CCC TGGAGACCCTGCGC-GA    GCTGGCCAGCGGCGA  60 382
        panB  810289 ..  810302 -  -5.3  -4.28049   GTTAAAATGGTAAAA               CGTTA TTGG TAACG                ATTGCGATTACTGTA  69 154
         pgp NONE
        ptpA  801495 ..  801505 -  -8.2   -3.5393   AGTAGGCGGCGGAAA                 GGCC TCC GGCC                 CCAGCTATCCCGGCG  65 56
    tnp3507a  798154 ..  798177 -  -3.8  -3.85698   TTTCTTTCTTAGAAA          CAGCTCGCGCC TTT AGCTC-AGCTG          GAAGAGCAGCTGGTT  56 203
        aceE NONE
        acpM NONE
      jk0658  792084 ..  792097 -  -6.7  -2.82291   AATCGACACCAAGGA               CAACG CCTA CGTTG                ACTGGCGCGCAGAGG  49 125
      jk0653  788301 ..  788345 - -18.8  -2.94872   CGCATCCAACAACGA CTCAAGGGCCTGACCCCGAT GCAAT ATCGGAATCAGACCCTTGAA GCCCTAACCGCCTAG 100 29
      jk0650  786295 ..  786315 -  -6.2  -2.77283   CTACCAACAAAGTTA           GCAAGGATG CCGT CA-CCTTGC            AATGCCAAGTTCGGA  50 218
      jk0649 NONE
      jk0648  781636 ..  781658 -    -4  -3.71649   TGCTGAAAGTTGAAA           CGCTTAGCGC GGA ACGGTACGCG           GAAGAATTTCACGGA  53 6
      jk0647 NONE
      jk0646 NONE
      jk0645 NONE
      jk0644 NONE
      jk0643  777308 ..  777324 -  -5.1  -2.73875   CTGCCTGGAACACCA              TGATCGC TCG GCCATCA              TTCACCAGGTCGCAT  47 171
      jk0642 NONE
      jk0641 NONE
      jk0640  769620 ..  769642 -  -6.9  -3.30443   GGACGACCACATGAA           CCACTGCGT CCGGC ACGCCGCGG           AGGCCGGGGGAGAGG  55 140
      jk0635  764647 ..  764661 -  -5.6   -3.2557   AGAACAAGGCATTAA               CTGGCT TAG AGCCTG               GTGTTGTTTCCAGGT  52 397
     tnp3527  761170 ..  761190 -  -5.3  -3.40899   AACTCTTCACCAGAA            CGCCTAGTT CCC ACCGAGGCG            TGGTATCTACCAATT  53 340
        choE NONE
      jk0628  755669 ..  755684 -    -4  -3.89881   ACCAAGGCGCAGAAA              TG-GCTG TCA CAGCACA              AGTCCAGATTAAAGA  58 252
       mntH2 NONE
        utp2  752494 ..  752510 -  -5.1  -3.09635   AGCGCGATGAGTGAA              CGTGTTC AGT GAACATG              TTCAAAAGGGTAGCT  50 87
      jk0624 NONE
      jk0623 NONE
      jk0622  751078 ..  751091 -  -2.3  -3.31322   TCCAACGCGTCACAA               CTACC TCCC GGTCG                AAGTGGCGCATTCAC  45 178
    tnp1513c  749418 ..  749435 -  -3.4  -3.33696   GCGGGGCGGAATCAA             GCGGTGG ATGCG CCAC-GC             TTGAATAGTTCGTTA  47 4
      jk0620  749192 ..  749228 -  -3.7  -3.05384   GCCTCGCTGACGGAA   TCCCGGTTGGAGCGGCT GGACA AG-CGCGCCAG-CGGGA   TCAGCGCCGCCTGGG  45 53
      jk0617  744812 ..  744839 -  -9.7  -3.06796   GGCCAGCTGACCTAA        GGCGCTCGCCC CCCTCT GGGCGGGCGCT         TTTTTACTGCCCGGA  67 419
    tnp3512a  741264 ..  741274 -  -5.4  -2.87132   GGGTGTTCCTATATA                 GGTT GTC AACC                 TAGCGGGTGGAGAAA  49 145
        furB  737657 ..  737670 -  -8.1  -3.51825   GGACGTGAACCAGAA               CGAGC TGGC GCTCG                TGTACCGCGCCCGTG  63 515
        malQ  720402 ..  720416 -  -4.2  -3.75169   TAGCAGCCGATGAAA               CACCAT TCC AAGGTG               CGCCAGGCGTTGGCC  55 88
      jk0593  716505 ..  716519 -  -7.1  -3.14013   GAATCAGATCGAATA               GAGCC CTAAC GGCTC               GGGTACAGCTCCGGA  54 16
        aecD NONE
        ywjA NONE
      jk0590  711745 ..  711782 - -21.5  -2.77678   TAAGACTTAAGACGA   CAAAAGTCCCGGCTGGA GGAT TCCAGCCGGGACTTTTC    TATTGCCGGGGGGAG 100 68
      jk0582  702993 ..  703005 -  -5.5  -3.22068   GAAGATACGCATGAA                CCCCA TGG TAGGG                CGCTGCTAGTTCTTG  52 31
      jk0581  702046 ..  702064 -  -5.3  -3.69395   TGCATTAGTGAAGAA            GCCTAGCG CTTC CGCTA-GC             TGTTTACAGTGAGAA  58 21
      jk0580  701147 ..  701158 -  -5.8  -3.53761   CAAGGCGGTTCGAAA                GTGG GCGG CCAC                 GGAGTCCGACTACCG  55 246
      jk0578  698628 ..  698638 -  -3.2  -3.63782   CAAGATGACCGTAAA                 GCTC AAG GAAC                 TCATCCCGCGCCAGC  51 289
      jk0576  696126 ..  696136 -  -2.6  -3.33744   TCTTCTTTCAAAAAG                 TTTT CGG AAAA                 ATCTGTCCAGGGGAG  45 203
        rpsT  695723 ..  695734 -  -3.6  -3.30441   AAGGCATAACGAAGA                CCCG CACC CAGG                 GAGGTTGTTATTGTC  47 127
      jk0574  694379 ..  694435 -  -5.3   -4.4017   GGAAGCTGGACAAAA CGATCCGCACCGCCCG-GC-GT--TGGAC CAC GCCCATGATTGCGCAGGCGGTGCAGATCA CCGCAGAGCTTGATG  71 179
      jk0566  686326 ..  686373 -  -7.6  -3.96531   GGACAGACGGAGAAA TGTTCGGCTTCGGCGCGGAGAT CGGT ATCTCCACCCAGAAGCTGCACG CCCGCGGCCCGATGG  70 161
      jk0564  684135 ..  684145 -  -2.4   -2.5474   TTCCACGGAGAACAT                 CGGC GCG GCCC                 TGGATACCGCGGAGG  38 489
       irp6A NONE
       irp6B NONE
       irp6C  678166 ..  678196 - -18.4  -4.13728   CATAGAGCTTGAAAA       TCCAGTGGACGCAC TAA GTGCGTGCACTGGA       TTTTTGCGTTTCCAT 100 116
      jk0555  673196 ..  673218 - -16.2  -4.86385   AGCTGGAAAAATAAA           CCGCGGGCGC AGC GCGTCCGCGG           TTTTTGTGCATCGGA 100 51
      jk0547  662915 ..  662945 -    -8  -4.10657   GGAGATCGCCCAAAA       GGCGCTGGCGCGCG AGA CTGGCGCCCGCGGC       CTGCGGTCCATCATG  72 187
      jk0542  657554 ..  657576 -   -12   -3.9644   CCGTGAACACAACAA           CGCCCAGC TGATCGG GCTGGGCG           GTCGTATGCACTCCG  83 209
        pepN  653763 ..  653784 -  -5.7  -3.40522   AGGGGCGCAGCACAA           CCTGCCGCA TGGG CGCAGCTGG            GCGGTTACTCTCCCG  56 30
        glbO NONE
      jk0537  652019 ..  652037 -  -2.2  -2.85847   AACCCGGACAGCAGA             CCCTCGAC CTG GGCGCGGA             CATGGACCTGATGTG  40 488
      jk0528  640018 ..  640028 -  -6.8   -3.2964   AAACTCGCGTGACAA                 CGAC GTT GTCG                 AACATGCCGTTGGCG  56 510
        modA NONE
        resA NONE
      jk0524 NONE
      jk0523  630250 ..  630269 -  -3.6  -3.53733   CCCACGTTACAAAGA            GACCTAGTT TGA AACT-GGCC            GTGTCCCTATCAGCT  51 357
    tnp3510d  628753 ..  628781 -  -2.3  -4.75472   GTTAGACCAAGAAAA        GGGGTCGACGCTC AGG AAACGTTAAACCC        TTTCTTAGATGAGAC  68 195
      jk0521  628294 ..  628326 - -14.3  -3.05816   GGACTTTTCACGGAA      GAAGGTACCTGAC GAGAACT GTCAGGCACCTTC      GTGGCCAGAAAAGTG  91 51
      jk0519 NONE
        ornA  625770 ..  625784 -  -2.1  -2.66395   ACCTAGGATCACAAC               CTAGT GCTCT ACCAG               CTGAACTACAGTCAC  38 126
      jk0517  625205 ..  625217 - -10.5  -3.28712   GCCCCGCCGCTAGAA                GGGGC GCA GCCCC                GCGATGCTGTAGAAC  71 7
        crtB  623170 ..  623194 -  -5.6  -4.00445   GACCATCAAGAAGAA          CGGCAAGACC GTGCA GACCATGCCG          GTTTCCCTGGGGCGC  65 451
    tnp1249f  620270 ..  620298 -  -2.3  -3.37796   CCTGATCACCCACAA        CACCACAGCCACT ACC AATGACATCGGTG        CACCAGCAGAATACG  45 133
   tnp3504b1  619875 ..  619889 -  -3.5  -3.18912   GTATTCATCGATGAA               CCGGA TCATT TCCGA               CGTTGTGGGTCGAGT  47 16
   tnp3504b2  618861 ..  618889 - -11.8  -3.71527   GCGTAACCAGGCAAA       CCATGCACCACCG ATTC CGATGGTGC-TGG        TGGATCATCCCCACA  78 99
      jk0508 NONE
      jk0507  616103 ..  616148 -  -5.4   -4.1399   GGAGGGAGAGAGAAA CGG-CGCGAGCGG-GTCGATTCC GGC GGAAACTACCCCGCA-GCGGCCG ACGACCGCCTGGCAA  65 369
      jk0506  614792 ..  614811 -  -9.2  -3.53811   CGGAGCCGCGCGAAA            CGCAGCGC TAGC GGGCTGCG             TTAGGGGAGCGCCAG  68 66
         bcp  612652 ..  612694 -  -7.5  -2.53422   CAGGCGCACAAAATT TTTCAGCCCCGCAGCACTG CCCGC CTGTGTTGCGGGGCTGTGT GCTGCGCAGCGCGTG  53 59
      jk0502 NONE
      jk0501  611605 ..  611623 -    -6  -2.83164   CGACCGACGAGGAGA             TCGACG CAGTCGC CGTCGA             GACCTCGCTGGTCGA  50 51
      jk0492  603005 ..  603022 -  -2.6  -3.55444   CTTCTAGGCCTTAAA             TGCGGC TGATAT GGCGCA              CCTGCAGGGCGGGCT  47 3
        dinG  600513 ..  600532 -  -6.3  -3.06183   CGCAGGCGCAGGCAA            CGCAGCC CCGAAC GGCGGCG             AGTACGTGGACCTGG  51 414
      jk0489 NONE
      jk0488  595941 ..  595951 -    -4  -2.53015   ATAGCGTTTAAGGCA                 TAAG TAG CTTA                 CACTCTAGCGGCTTG  42 49
        hscA  593704 ..  593752 -   -19  -3.83502   GAGTCCCACAGCAAA GAGCCCCACACCATCGAGCAG TTCGTTCT CCGCTCGGTGG-GTGGGGCTC TAACTTGTGTCTAAA 100 67
       fadD8  590449 ..  590469 -  -5.3  -3.66178   GCTTTCAACGCGAAA            CCCGCTCTC AAG GAGATCGCG            GACGCCTCTGTGAAC  55 184
    tnp3510c  587185 ..  587212 - -12.1  -4.07885   GACCCGGTCTTAAAA        TCCACACCTCA ACTACG CGAGGTGTGGA         TTTTTGCATTTGCGG  91 446
         ftn  583276 ..  583301 - -19.1  -4.77438   ACCGAGCATGAAAAA         GCCGACTGGGA GGAA TCCCAGTCGGC          TTTTGTTATTGGCCG 100 64
        nadE  578387 ..  578407 -  -5.3  -3.02144   CGAGGCGGGGGAAGA            CGTAGCGCA CTC TGCGCTGGG            CATGCCGCTGGTGGT  47 118
    tnp1249e  574905 ..  574956 - -14.7  -3.44146   TCCGGTCATAATGAA CTGCTCCCCATTAGTTGG--ACTGA GAAA TCAGTTACCGACTAGTGGGGAGCAG TTTTCATTGAGAGCA  95 133
      jk0467  570260 ..  570274 -  -7.8  -3.70902   CCGCGGACAGGGAAA               CCGTGA CCA CCACGG               TGCAGGAAAGCGCTC  65 265
      fadD11 NONE
      jk0464  566681 ..  566709 -  -4.3  -3.72695   ACCCGGGGCACCAAA        GGGGAGGAGCGCT AAT AGCGCACCACCAG        GTTGCGTGCGTCCGT  55 8
      jk0455  551152 ..  551188 -  -4.5  -2.76261   CCTCAATTCTTAAAT   CG-TTGGCCAAGGC ACGGTGTGAG GCCCTGACCAAGCG    GTTTGCAGGGTACGT  45 130
        putA  547292 ..  547312 -  -6.7  -3.83568   GCAGATTCAGAACAA            GGCATCCGC TAT GCGGGTGCT            GCAGGCGAAGCTGCT  65 367
      jk0452  545461 ..  545473 -  -2.6  -2.70259   GAGACACATGATAAC                CCCG TGGCG CAGG                TAAAGCTATGGGGTT  38 81
      jk0451  544352 ..  544368 -  -5.7  -3.47383   AGGACATGAAGAAGA              CCCTGCG CTT CGCCGAG              CGGATGGAGGCCGGC  55 215
         pgi  541118 ..  541128 -  -2.4  -3.86524   ACATTTGCCCAGAAA                 CCGG CGC CCGC                 TCGCCTCGACAGTAT  52 85
        cysQ NONE
      jk0443 NONE
      jk0442 NONE
        thyA NONE
        folA  527456 ..  527485 -  -7.1  -2.62043   CGCAGAATGAACTGA       TGC-CCTGGACTAG CGT CGCGTCCAGGTGCA       AAAGCGGTAGCGCAA  51 5
      jk0439  526931 ..  526943 -  -4.7  -3.16564   TCGGGACGCGATTAA                CGCGG GCA CCGAG                ATTGGCGTTGTTTGC  49 158
    tnp3511a  518661 ..  518677 -  -8.7  -2.69799   TCAGTGGATAGAGCA              CGGCTCT CCT AAAGCCG              GTGTCGGAGGTTCGA  59 85
      jk0432  516872 ..  516884 - -10.5  -2.65264   CGAGGACGTACAGGA                GGCGC GCC GCGCC                CGCGCCGAGAAACGC  59 80
      jk0429 NONE
      jk0428  512847 ..  512892 - -10.3  -2.57211   ATTCCCCCGGAGAAG GCGTACGGCCCGGC-CGGTATG GGC CACCCCCTGTCTGGCCGTACGC TGGTCTTCATTATTG  59 66
        serC  509544 ..  509583 - -16.6  -3.13403   GCGGTGTTATTAACA  TCACCCTCCAACCTTAGCT AAA AGCTC-GGCTGGAGGGTGA  GTGAATTCAGTCGCT 100 93
      jk0424 NONE
      jk0423  506983 ..  506999 -  -4.3  -3.54424   CTCCATTTTCCGAAA              CGCTGCG GGG CTCAACG              TTGATGCCGTGTTGT  53 421
      jk0419 NONE
      jk0418  502458 ..  502498 -  -3.9  -4.25658   ACTCCACTAAAACAA CCCCCTCGCAACCCCCTC GAACTT GAGGGAGCTACT-GGGCG  ATCTCGATCGACCAG  64 16
        rpfA  500959 ..  500990 - -17.2   -5.1861   GCGACCACGAAAAAA      CCGGGCCGGAACGC TACT GCGCGCCGACCCGG       TTTTTAGCTAGACCT 100 45
      jk0414 NONE
      jk0413  495901 ..  495911 -    -4  -3.80573   CGGACGATGATGAAA                 TCAA CAA TTGA                 CCACGGTTCAGCTAG  56 265
      jk0409  490796 ..  490812 -  -2.2  -3.68261   TGAGAAGATTCTAAA              GGTCGA AGGAA TCGACG              ATGCGGTAGCCGTAG  50 4
      jk0408  489896 ..  489909 -  -5.2   -3.6682   CGGGAGTGAGGGAAA               GCCG CACCTC CGGC                CGGATTGTTCAACAA  58 114
      jk0407 NONE
      jk0406 NONE
      accBC3 NONE
      jk0404  484463 ..  484481 -  -3.1  -3.65046   CGCCCAGGGCAAGAA             CGTGC CCATGTATC GCACG             AGCATTCCCACCAAT  51 412
        cysK  467001 ..  467045 - -19.4  -3.57783   CCACTATAACGAGAA GGCGCTGCCCCCTATTCCACC GCTG GGTGGAA-AGGTGGTAGCGCC TACTTGCCTGCAGCT 100 92
        cysE  466056 ..  466072 -  -2.9  -3.05384   CTTTTCTTTACTTAA              CCCTCAG GCA CCAAGAG              CATCGTTCACGATCA  43 306
    tnp3503a  464672 ..  464689 -  -2.7  -4.82901   CGGCTCCTACAAAAA             CGAGC-TG ATC CATACTCG             CAGGTGGAATGACGT  74 217
    tnp3508a  462389 ..  462402 -  -2.3  -4.07568   TCTGGCCGCCGAAAA               CGCGA GGCT TCGCC                GTGAAAATCAAGAGC  57 389
    tnp1249d  459997 ..  460031 -  -9.9  -3.14002   AGAAGACTTAATAGA     GAGCCTTTCTGGTGC TTATC GCGCCAGGGAGGCTC     TTTTCTTTTTGGGGT  67 82
      jk0383  456095 ..  456108 -  -2.3  -3.09004   TTACTCCGAAAACTA               TCAGC CACC GCTGT                TTTCAATATCGGCAC  42 12
        phoU  455084 ..  455100 -  -3.6   -3.7282   GGAGCGGATGAAGAA              CCGTGT AGGAG ACGCGG              ACATGCCACGCGAAC  54 194
      jk0375 NONE
      jk0374  447278 ..  447290 -  -9.1  -2.90573   CGACGTAGAGGAAAT                GGCCT GGG AGGCC                GTGACCGGGTAGCCA  62 66
      jk0372 NONE
      jk0371  444533 ..  444573 - -25.6  -4.62069   CTCCCATGTGAAAAA  GCTCCCGCCCCTCCAC CTTCTACGT GTGGAGGGGCGGGAGC  TTTGCGGAGGATAGG 100 45
    tnp1249c  442757 ..  442773 -  -4.4  -4.42238   GGAGTTCAACGAAAA             GCA-CGC CAAC GCGGTGC              TTGAACCGGAGGAGA  69 404
       lppL2 NONE
       pyrD2  437986 ..  437999 -  -3.1  -3.42459   CACCTACAACACCAA               GC-AGC AAG GCTCGC               GCACCCAGGTGGGCT  49 189
    tnp1249b  432125 ..  432153 -  -5.7  -3.05384   CGGCCTGGCAGCTAA        CCTGGCCCGCGTG ATT CCTGAGGGCCTGG        TCGCGGAATTGGAGC  49 388
      jk0356  428155 ..  428192 - -23.5  -3.44325   AGCCGCGACAAGTAA   TCAAGGGGCCCACGACC AGAT GGTCGCGGGCCCCTTGC    CTTGTGCTGTGGCGT 100 55
      jk0345 NONE
      jk0344  413781 ..  413800 -  -3.6  -3.53733   CCCACGTTACAAAGA            GACCTAGTT TGA AACT-GGCC            GTGTCCCTATCAGCT  51 173
    tnp3510b  411973 ..  411997 -  -2.7  -3.90291   AGGTCGTCAACGAAA          CCGGGGACG TGCCTAT CGTCATCGG          CGACGTCAACCGCCT  54 510
      jk0340  408980 ..  409030 - -26.3  -3.65902   TCTAGCGTAGCGAAA GCAACCCCCAGGGCGAAGCGGCTC TAGT GAGCCGCGT-GCCCTGGGGGTTGG GGGTTGGGTCAGTGA 100 85
      jk0339  408306 ..  408320 -  -2.1  -3.34895   TTCAGTTCGAATGAA              CTG-GC AGCC GCACAG               CATCCTCAAAGAGGG  45 156
      jk0336  405528 ..  405538 -  -3.2  -3.14881   GAATCGTTCTACCAA                 CGCT GGG AGCA                 GGTATCTACTGAGGA  44 223
        thrE  403006 ..  403023 -  -2.7  -3.07935   AGTCGACGTACGGAA             CTTAAGT CTCA ACTTTAG              ATATTTTACGCGATT  43 40
      jk0333 NONE
        otsA NONE
      jk0331 NONE
        otsB  399606 ..  399627 -  -8.7  -3.05343   TGGAGAGCGGCAACA           TGCTCGCTG AACT CATCGAGCA            GCGGTTGAATGACAA  57 96
      jk0328 NONE
      jk0327 NONE
      jk0326 NONE
       lipT1 NONE
      jk0323  391982 ..  392005 -  -3.6  -2.80074   CGCTGGATAACATCA          CCGACCCGCG TAAC CTCGGTGCGG           TCATCCGCTCCGTAG  40 483
        htaB  382678 ..  382723 -  -3.7  -3.05384   GGCCCGCGCAGCCAA GGACTGGGCCACCGCCGACGAG GTG CGCGACCGCC-TGGCCGAGGCC GGCATTGAGGTTACG  45 36
      jk0312  380436 ..  380459 -  -5.9  -3.72324   GAGCGCTATCAAGAA          GGCCGAGCC TAGTTT GGCTCAGCT           CAGCAGTTAATGCGG  60 25
      jk0306  375015 ..  375048 - -20.4  -4.51812   GCCCACAACAATAAA     CGCCGCC-CCGGACA ACCAA TGTCCGGCGGCGGCG     TTTGTTCGATTTTGA 100 73
        radA  373142 ..  373169 -  -5.6  -3.84406   GGGCGACGAGAACAA        GGGCGAG-AAGAA AGA CTCTTGCTCGCTC        GCCGACCTGCGGGTA  62 419
        mutY  370971 ..  370983 -  -4.8  -2.91383   ATTCCTATTTAGATA                TGGG TAATG CCCA                TTACTTTAGGGTATG  46 75
        brnQ NONE
      jk0300  367828 ..  367846 -  -4.5  -4.11216   CGTCGACGTCGAAAA             CTGGGAC GGCGA GTCCAAG             GGCGACGATGCGAAG  63 234
       fadD2  362985 ..  362998 -  -5.3  -3.10843   TAAAAGTCGGAAAAG               TTGCA AAAC TGCAA                ACTTGCTACTTTCAG  50 176
        thiD  361902 ..  361952 -  -5.3  -2.70932   TCTTTCCTCCAAGGA GCTCAA-GTAGTAGCTGGCTGCGC GAGA GCACGGTCAGCGGCTACGTTGCGC GCTACCGCTCGCGCC  47 103
      jk0293  355385 ..  355423 - -10.9  -2.50816   CTCGCATTGAGTAAC  GC-TTACGCGAGCAGCGC TCGC GCGCCGCTCGCGCGTTGC   CCGGGCGCCATATTG  65 515
         ppa  337378 ..  337418 - -11.8  -2.72144   GGAGGTGCCGGAAAT  TCAGCGACAACAGGCCGG TACTG CCGTGCTGCTGGCGCTGA  TCGTCATGGGTTTGT  66 300
      jk0272 NONE
      jk0271 NONE
      jk0270  330327 ..  330357 - -20.4  -3.66018   CCAGTACGCGAACAA       GCCCCGGCTGCCCT ACA AGGGCGACCGGGGC       GTGTTTCTATAAAAG 100 41
      jk0266  325463 ..  325477 -  -2.8  -3.90744   CGGGTGCCTAAATAA               TATTGG GTA CCTATA               TAAGGTACTGCTAGT  54 113
      jk0265  324428 ..  324446 -  -4.4  -4.17048   TGTCGCGGAAAACAA             GTGGCGCG CGG CCCGCTAC             GGCCTGGACGCACTG  63 354
        defA NONE
      jk0260 NONE
        xthA NONE
         cls  318503 ..  318514 -  -5.8  -4.49981   TATATGACGACAAAA                GTGC TATT GCAC                 TAATCGGCGATAATG  73 116
      jk0257  317520 ..  317574 -  -4.1  -2.71011   ACCTGCTGCTAACCA TCGCCGCTGCCATCGGTGTGG-GCTAC CTG GT-GCGCAACACCGCCGGCGGCATCGC AATCATGCTGCTGTG  42 344
      jk0254 NONE
      jk0253 NONE
        pknG  310484 ..  310504 -  -3.9  -4.30014   TGCATTAATGCAAAA            GCGCAGG TCAGGAG CCTGCGT            TTCGCGGAGTCTGTT  64 257
        fpr1 NONE
      jk0241  297499 ..  297511 -  -3.3  -4.66833   CGGCAAGTTCAAAAA                CGCCA TCG TGCCG                GATGTGCGCACCACC  69 463
      jk0238  295119 ..  295154 -  -2.3  -3.39327   GCGGCACACGCAGAA    CGCGCCGACGGTGCTG TGGAC CTGCCACGAC-GCGCG    CTTTGCTGCGCAGGT  45 91
        metE  289501 ..  289539 - -23.3  -4.67038   CTTGGAAAAGCAAAA  GCGCCGCGCCGG-GACTT CGAA AAGTCTCCGACGCGGCGC   AGCTAACCAGTGGCC 100 144
      jk0232  286860 ..  286883 -  -8.1  -2.84098   TGGGGGAATGAAGGA          GCACAACCG TCTGCT CGGCCGTGC           CATTGACACCGCCTT  55 416
       fabG1 NONE
       fadE2 NONE
      jk0228  282641 ..  282687 -  -7.4  -3.69681   CCAAGAAATGAAAGA CATGATCGATGCACAGCTGCC CTACCT GGCAACTGT-CACCGATGGTG AAACGCTGCTGCCGG  65 378
       nrdI2 NONE
       nrdF2  280560 ..  280576 -  -7.9  -3.54297   ACTGATCAAGTACAA              GGGCTAC CAG GTCGCCC              CGGCCGAGCTGGAAG  62 330
    tnp3510a  277267 ..  277289 -  -4.7  -3.48924   GGAGCTGCCAGAGAA           GGCGCAGGA TTACG TCAAGCGCC           TGGAGGAGCTGTCCG  53 313
      jk0221  274850 ..  274865 -  -4.6  -4.05816   GAAAAGCAGGACAAA              CCGAGC GGAA GCTCCG               GATCCAGCAACGGTT  63 187
      jk0208  257987 ..  258001 -  -7.1  -2.88579   TGAATCGCCTATACA               CGCTG ATGGG CAGCG               TCGGGCTGGTCGGCA  50 299
      jk0203  254105 ..  254120 -  -2.5  -3.30443   CTACCAGCAGACCAA              GAACC TGCTGT GGTCC               TACTCGGACGAGCCT  45 137
      jk0200 NONE
      jk0199 NONE
      jk0198  246418 ..  246431 -  -5.9   -3.6053   CGCTTTAGAAAGGAA               CGCCG TATC CGACG                GGCTCGCGCCAGCCT  57 39
      jk0197  245472 ..  245487 -  -3.2  -3.76482   GGAGACCATCAATAA              GTTCCA GCGC TGGTAC               CCAGATATGCGCGCG  54 228
       fadE1 NONE
      jk0193  241446 ..  241461 -  -3.2  -3.05384   GGCGGGCTGAGGCAA              CCGG GTGAGGGG CCGG               TCGGTTGTTCCTCAT  43 73
      jk0192  239789 ..  239825 -  -8.5  -2.78816   CGACCTGTTACGACA    TCCGCTTCCCCGGCCAC TTC GTGGCGATGGCAGCGGC    GGGCGCGAAGGTGAT  54 416
      jk0190 NONE
      jk0189  237428 ..  237458 -  -4.7  -3.25823   TGGCGCGGAGACTAA      GAGGGCGCTGCT GGAGATGG AGC-GCGCGCTC       TAATTTTGCACATTC  49 25
      jk0186  234187 ..  234207 -  -6.8  -2.60079   GTACCGTACAACGCA            CTGGTTGG TTAGG CCAACCTG            CTGTCCTCACTCGTG  51 13
        lysI  232422 ..  232462 - -11.8   -4.4261   GCTGGAAGAGGAAAA CGCGGCGC-TGCGCCGCCGC CTG GCGGAGATGCAAGC-CCGCG TGGAGCGGGGCGAGG 100 152
      jk0182  229328 ..  229338 -  -8.2  -3.45118   GGACGTGACAATTAA                 CCCC GAC GGGG                 AGGAAACCTGGACAA  63 208
      jk0178  224193 ..  224214 -  -5.9  -3.54424   GCTGACCTGCCGAAA           TAGGCAACA TCTG TGTTGCTTA            AATGCGGCTGGCGAT  57 23
      jk0177  220450 ..  220488 - -26.1  -4.54727   GTGGCTAAAGCAAAA   GCGGCGGCAGATCCAGC GTTCT GCTGGACCCGCCGCCGC   TATTCAGCGTGCGAG 100 51
      jk0176 NONE
        aspC  218025 ..  218043 - -13.8   -5.4505   GGCGTCAATAAAAAA             GGCGCCCC AGA AGGGCGCC             AGCCTGTAACAGCTA 100 38
      jk0172 NONE
      jk0171  214698 ..  214729 - -22.4  -3.61178   TGCATGCATGCGAAA      GGGGGCGAGAACGA AGTT TCGTTCCCGCCCCC       TTTGGCTATCAAAGC 100 66
       uspA2 NONE
      jk0167 NONE
      jk0166 NONE
      jk0164 NONE
      jk0163  202396 ..  202412 -  -9.3  -3.29263   ATACCTGTTGGATAA              CCCGGAG AAG CGCCGGG              AGATGGGCCGGGCCG  63 136
      jk0161 NONE
       fadA1 NONE
       fadB1  196482 ..  196525 -   -13  -3.63059   CAATCCATAAACTAA GCCCCCAACTCCAGCGGAGG TAAT CCGCGAAGGGAGTTGGGGGC TTTAAGCGTTTTCGC  86 85
        ahpC  191117 ..  191155 -  -2.3  -4.60924   TAAAGGCGCTAAAAA  TGGCGGG-CGGGATCC GTAAGTGG AAAGCCCGGCCCGCCG   TGGGTTTCCCGCCTG  65 68
        ahpF  189429 ..  189447 -  -6.6  -2.55392   AACGCAGTCAAGCCA             GCTACGCC TTC GGCGCAGT             CACCGTGTACTGCCA  51 8
      jk0152  185829 ..  185865 - -10.7   -4.1552   GATTGCCGCAACAAA    CACCGCCAGGGCCGCAA CAA TCACCGCCAGGGCGGTG    TAGTTAGCCGAAGAA  86 29
      jk0149 NONE
       mmpL1 NONE
      jk0147 NONE
      jk0146  176832 ..  176860 -  -6.1  -3.97019   AGCAACGCGAAAGAA        CCTGACGTA GCGCGAAGATG TACGTCAGG        TTAATTAAGCTGAAA  65 47
      jk0145  174484 ..  174517 - -14.5  -4.03234   TCGCGGGCATAGAAA     TGCTCCCCCTCGAGG AAGA CCGCGAGAGGGAGCT      GGGAATGGTCTGGAG  93 145
      jk0143  172158 ..  172177 -  -2.1  -3.59979   GCGGGTGATCTTAAA            CACACTT TTGGGC AAGTGGG             AGGTTTTTTATCTAA  47 151
      jk0142 NONE
      jk0141 NONE
      jk0140  170135 ..  170164 -  -7.1  -2.78816   TCACCCCGGACCAGA       CCCGCATCCGCCTG CGC CAGGCG-ATGCGCC       AGCTGCGCAACAAGC  49 94
      jk0122 NONE
      jk0121  141039 ..  141057 -  -6.7  -3.14647   ACCGATCACATTCAA            GCAG-CGC TGCA GCGGCTGC             CGCGGGTCTCCGAGA  53 516
      jk0118 NONE
      jk0117  137491 ..  137501 -  -8.2   -2.8214   AGTACTAGAACAGCA                 CGGC GTA GCCG                 ACGAAAGCGAAGGTA  57 4
      jk0116  135617 ..  135642 -  -2.5   -4.2828   GCTGACCGAGGAAAA         CCGCAACAACC CGCA GATTGCTGCTA          CGCTGCAGCGCGCTA  62 459
        sodA  132145 ..  132187 -  -3.3  -4.67353   CTAGGTACGCAAAAA GCCCTGTATCAAATGGCCGG AAAA CCT-CCGGCGGATACAGGGC TAGCTCTATTTAGTT  67 129
      jk0111  131156 ..  131166 -  -2.4   -3.8969   GTATCTACACAAGAA                 CCCC GGC GGGT                 ATTGCAACCACGGTT  54 101
      jk0108  127942 ..  127958 -  -2.2  -2.54841   GCCCAATAAAACCAC              GCGCAA ACGGG TTTCGC              TGGGCAAGTTCCCCC  38 63
        phoD  126107 ..  126132 - -17.7   -5.1383   AAGAATAGATAAAAA         TACCCCCAGGT GGGC ACCTGGGGGTA          ATACGACGCTTTAGC 100 46
      jk0106 NONE
      jk0105  124642 ..  124657 -    -6  -3.65046   TTCGGAGCCGAAGAA              GGGCGG AGAG CTGCCC               GAGGAATTGACGAAG  60 271
      jk0102  122738 ..  122749 -  -5.8  -2.87344   TATGCCTCGCAGACA                CTGG CAGA CCAG                 CTGATGGTGTTCATG  48 148
      jk0098  119656 ..  119672 -  -2.1  -2.87132   GGCTGCCTCTACACA              GCCCGTA TCC TGCGGGG              CGTAACTGTGGAGCT  40 63
      jk0087 NONE
      jk0086 NONE
        embC   98103 ..   98130 - -19.9  -4.68424   CAAGGCATGGAAAAA        GGGCGGGGTGG TGAAAT CCACCCCGCCC         ACGTCCCGGAACTTT 100 52
      jk0081   91761 ..   91771 -  -2.4  -3.53444   GGAGCTGGGCGGAAA                 GGTG ATT CGCC                 CGGCCTGGGAATCCG  47 233
        fadH   80656 ..   80668 -  -3.3  -4.26903   GTCACTCTACGAAAA                CGCCA AGG CGACG                CTGGAGCTGCGCCGA  64 401
      jk0072   77893 ..   77916 - -15.4  -5.27335   GCCGCGAAAGAAAAA          GAGCACAACC ATGC GGTTGTGCTC           CGAGATTGGCTAGCG 100 84
      jk0069   75758 ..   75790 -  -4.9  -4.87892   CTCGAAGAAAAGAAA     GCCACCCC-GA-CCA GCTGG TGGATCCGGGGTGGT     TACGATACGACAGGC  80 216
         gca   74731 ..   74741 -  -2.4  -3.62591   CCGAGAAGGTCTAAA                 GCTG CGA CGGC                 GGTCACTCTAGGGGC  50 50
      jk0066   71870 ..   71896 -  -4.3   -3.7829   AGCATATGCAGCAAA         CCCGCGCGGAT GCCGG ATCTGCCCGAG         AAGCAGGTGGAACGC  56 399
      jk0063   70537 ..   70562 -  -2.5  -2.76162   TAGTTGAGTTGAAAG         GCTAACTGGCGG TGG CCGCCCACTA-C         TTTCCGGGATCCACC  39 62
    tnp3506a NONE
      jk0061 NONE
      jk0060   65963 ..   65974 -  -2.2  -3.80625   CGCGGATAAGCTAAA                CCTG CAGG CAGA                 GGACATTGGCGAGGT  52 179
      jk0058   63944 ..   63969 -  -8.3  -2.83403   GCCCGGGGAGCAAAT         GGCGC-CCTC GCTGTAT GAGGGGCGCC         TTCCCGCGGCGCTCA  57 144
      jk0057   62689 ..   62729 - -13.3  -2.60496   TCCCTGGGTAAAGAT GCACCGCCGATCGCAGGC ATCCTG GCCTGGG-TCGGCGGTGT  CTTAGGTGCGGTTGC  67 112
        alkA   60103 ..   60114 -  -2.2  -5.00616   TCCGTGGGCAAAAAA                CCAGC CAG GC-GG                TGCAGATCGACCACG  77 320
      jk0052   58582 ..   58617 -  -7.7  -2.58249   GAGATTGCCGAGAAG    GTTCTGGCCAAGCA GGGCGCAGG CGCTTGGCC-GAAC    TGCGGCAAGGTGCTC  54 88
      jk0047 NONE
      jk0046   54724 ..   54749 -  -2.6  -2.74192   TATTCGTCAAGATGA         TGTCGACA CGCTTATTGT TGCCGACA          CCGTTGATGAACTTC  39 154
    tnp1249a   52015 ..   52033 -    -3  -4.58283   GAACTGCGCGAAAAA             TCAGTCGC ATT GCGAGTGT             TTAGTTGGCCATTAT  67 417
      jk0043   50416 ..   50427 -  -7.2  -3.19157   CAGCAAGGCCAGTAA                GGCC GAAA GGCC                 CAGTGAGCACTCAAT  59 146
      jk0042 NONE
         ppp NONE
        rodA NONE
       pbp2A NONE
        pknA NONE
        pknB   41107 ..   41117 -  -4.6  -4.08064   AATCGCGGTTGAAAA                 GCAG ATT CCGC                 TGTTCGGAGTGTGCC  63 503
      jk0035   40330 ..   40357 - -14.8  -4.99435   GTCAATAAGCAAAAA        GACCGCCGCTGC ACTA GCCGCGACGGTC         ATCCTGGCCTTCACC 100 97
      jk0032   37379 ..   37389 -  -2.4  -4.23487   ATAAAGACAAAAAGA                 CCCG CGG CGCG                 ACACTTCCGGCGATG  60 149
        pabB   35882 ..   35905 -  -7.6  -4.06687   ACCTGCGATAAACAA          CGTACTCGAAA ATG TTTCGAGTA-G          AATGTTAGGCGATTT  71 30
      jk0029   33057 ..   33088 - -12.9  -3.38812   GCGCGGCCAAGAATA      CGGCCAGCCGTGG CAGCAC CCGCGGGTGGCCG       TGGTGCAGCACGCCT  74 439
      jk0023   27383 ..   27404 - -10.1  -3.64703   TGTCTTGTAGCGAAA           GGTCTGCGG GGTA CCGCAGATC            CCGCCAGCACTACCC  74 35
        ypkF   26692 ..   26707 -    -4  -3.89881   ACCAAGGCGCAGAAA              TG-GCTG TCA CAGCACA              AGTCCAGATTAAAGA  58 291
      jk0014   18447 ..   18472 -    -4   -3.6504   AATTGGAAGAAAAAG         CAGCAGGC AGTCGCTTAA GCCTACTG          AACCTAATTCTCAGG  53 79
        acpA NONE
      jk0009 NONE
      jk0008    9396 ..    9409 -  -2.3  -4.67904   TAGGAATTGCAAAAA               CTCCT GCTC AGGCG                GTTTACCGAAGCGCT  65 98
        sapE    8584 ..    8632 - -15.5  -3.93256   GAGAGCCCGAAAGAA TGTAAAACCCGCGA-CCCTTCC GGAGTG AGAAGGGACCGCGGGTTTTACC GTGTCTCGCTATGAA 100 49
