# Supplementary material for: Rapid, accurate, computational discovery of Rho-independent transcription terminators illuminates their relationship to DNA uptake
Source: Genome Biol. 2007 Feb 21;8(2):R22. doi: 10.1186/gb-2007-8-2-r22 (PMC1852404; doi:10.1186/gb-2007-8-2-r22)
Supplement: Additional data file 4 — Best terminators found downstream of each of the genes of the 343 organisms studied. [file gb-2007-8-2-r22-S4.zip › Coxiella_burnetii.bag]

        dnaA NONE
        dnaN NONE
        recF NONE
        gyrB    6725 ..    6735 +    -4  -4.07568   CATAATGCGCCAACA                 TAGA ATT TCTA                 TTTTCAAAAAAAGGA  59 196
    CBU_0006    8063 ..    8110 +  -8.1  -3.09516   ATACGTATGAGCGAA GCGAAATACGGGAAAACAAT-GAT GTC ATCTATTGTC--CCCGTATTTCGC TTCGCTCATACGGGC  63 310
    CBU_0008    9166 ..    9180 +  -4.2  -4.05629   TCACTTGCATCATGT               CCGC CATAGAT GCGG               TTCTTTGCGTTTGGT  59 287
        dacB NONE
        aroE   11817 ..   11829 +  -3.4  -3.29733   TAAGAAATATCTCAA                CACT TCGTC AGTG                GTTTTACTATTTACT  48 38
    CBU_0011   12113 ..   12135 + -13.5  -6.22691   AGGGATCACCAACCC           GGGGTGGTT ATAGC AACCACCCC           TTTTTTTTATTATTA 100 141
    CBU_0015 NONE
        xapA NONE
        deoC   16863 ..   16882 +  -6.6  -2.54193   TTTTATGCTCTAGAG            TTATTATG CTGT CATAATAA             TCAATTAGGGTAGTA  56 71
    CBU_0018   17478 ..   17494 + -13.7  -3.09288   CGCACGGCGTGCGCT              GCGCGCT AAA AGCGCGC              CTTTATTCCCGCCTG  93 159
    CBU_0021   20838 ..   20896 +  -7.2  -2.57863   TTCAGCAATTCTAAT TTTGACTCTTACAGTTCCGTCATTCCCGC GCAG GCGGGAATGAC-GAACT-TAAAA-TTAGA ATTACTGCCTTTTTT  59 97
    CBU_0022   22095 ..   22107 +  -6.9  -3.28712   TTTGGGTTCACCAGC                GGCGG CTT TCGCC                TTCTCGCAGACGGCC  61 307
    CBU_0032   30139 ..   30158 +  -6.4  -3.67976   CGCCCAATTACCCAG            CAGTTGCC TCAC GGCGATTG             TTTGCGATTGATAAG  62 340
    CBU_0040   37995 ..   38040 + -17.1   -3.1505   CCATATACGTATAAA GCGAAGCGGAATACGGG-AATT ATT ATTTCCCCGTATTGCGCTTCGC TTCATACGGGCTACT 100 306
    CBU_0043   42015 ..   42027 +  -6.9  -3.18912   TTTGGTATAGAGAAA                CCCCT CCC GGGGG                TTAATCAATACCTGG  60 31
    CBU_0044   42938 ..   42959 + -12.3  -4.68424   ATCAGTTTAAAGAAA           TCTCGGTCG CTTG CGGCCGAGA            TTTTTAACTCAATTC 100 92
    CBU_0053   50274 ..   50317 +  -4.6  -5.00616   CTAAGTAACTTGACT GTCGTTTCTACATCTTCTAC TGTC GTGGAGCATGAAGAAGCAAC TTTTTTGGGCCCCAC  74 64
    CBU_0054 NONE
        ubiA   51699 ..   51713 +  -4.3  -2.50307   TTTTTCTTGGCATTC               TTCTG ACCTA CAGAA               ATTGATCAAAATTTG  47 6
    CBU_0056   53717 ..   53728 +  -4.4  -3.01712   GGATAATCGGGCCAA                CCTT AAAC AAGG                 TGTTAAAACCCGACA  49 62
    CBU_0057 NONE
    CBU_0058 NONE
    CBU_0059   54086 ..   54096 +  -2.6   -3.4331   CAATTCTCTAGAGGA                 TATT TAA AATA                 ATTTTTAATGGAACT  46 19
    CBU_0060 NONE
    CBU_0061   55865 ..   55875 +  -3.2  -2.53018   CTCATTAGGAGGGTT                 TTCC AAT GGGA                 CGTTCTTTTGATTTT  42 41
    CBU_0062   57449 ..   57463 +  -4.2  -3.11738   CTGACCTGATAGGCT               CGCTCT CCT AAAGCG               CTTCTTTCTTCAGGG  47 99
        parE   60781 ..   60796 +  -3.2  -3.33744   GTATACACAATACAT              GAGCAT TGCG AGGCTC               GTTTTTCGCGGCAAA  48 128
    CBU_0065   61404 ..   61424 +  -6.7  -3.58533   CGGTGCTCGGGCTAA            CGCTCGCTG TCA CGGCAGGCG            TTTGGGGCGTTATCA  64 188
    CBU_0069 NONE
    CBU_0070   64556 ..   64569 +  -2.3  -3.26712   CGCTATCACAACTAA               CGATG GGAG CAACG                TATGTTGTTAGCGAT  43 1
    CBU_0071 NONE
    CBU_0072   66825 ..   66873 + -14.8   -3.1505   AAAGTAGCTGTATCA GCGAAGCGGAATACGGGG AAATAAAAACAAA TCCCGTATTTCGCTTCGC TTCATACGGGCTACT 100 40
        ubiH NONE
        visC   71483 ..   71503 +  -5.5  -3.24532   AAATTAATCAATTAA            TATTGACCT CAC GGGTTAATA            TGTTACTGTCGTTTT  54 50
    CBU_0077 NONE
    CBU_0079 NONE
    CBU_0080 NONE
        proS   75266 ..   75295 + -10.8  -3.78775   CTGTGTTTAGATGAA       GAAATCTCGGAC ATCAAC GGCCGAGATTTC        TTTCATACTGAGGCG  83 27
    CBU_0083   75582 ..   75610 +  -3.9   -3.4214   AAATTTAGCATAAAT        TTAAAGGGCCG AATAGCC CGCTCCTTTAA        TATTATCTTAAGGTT  50 104
    CBU_0084   77592 ..   77608 +  -3.7  -2.55712   TAATTTCGCAGTGAT              ATGCTTA ACA TAAGCAC              GTATTGTCCCTCTCC  44 63
    CBU_0085   77950 ..   78000 +  -2.1  -2.52986   CTGCAAAAGAAGAAA GCAATAAAAAATAGGGCAGTTGATT TGC AAACA-C-GCCTTATTTTTGATAGC CATTTTCATATAATT  39 12
    CBU_0086 NONE
    CBU_0087   81017 ..   81030 +  -2.3  -3.21416   TCAGGCGATGGCTGT               GAGCC AAAC GGCTA                TTGATAATCAAACTA  43 352
    CBU_0089   82272 ..   82309 +  -7.7  -3.09516   ACCTGTATGAGCGAA   GCGTAATACGGGCGAGA TCAT TATTTCCCGTATTCCGC    TTCGCTCATACGGGC  63 514
        tolB NONE
    CBU_0091 NONE
    CBU_0092 NONE
    CBU_0093   86063 ..   86086 +    -3  -4.79752   ACGTAAAGCCCATCG          TTCCCGTGGC TTCG GCCGTGAGAG           TTTTGTATTCTTCAA  65 136
        clpB NONE
    CBU_0095   90162 ..   90196 +  -2.1   -4.7254   CGGCAGCAAAATACG    GACATCAA-TACCGGC GTGA GCCGCTTCTTGAAGTC     TTTTTAATAAAAAAT  64 378
        pssA NONE
        nadC   93000 ..   93010 +  -5.4  -4.15044   CCGCGCCATCGACCT                 TTCG ATG CGAA                 TTTATTAAGACAAAG  67 7
        sixA   94144 ..   94158 +  -2.8  -3.75884   GCGTCCGGACTTGGT               TCCC GATCAAG GGGA               TTGATTTGTTTGAGC  50 7
    CBU_0100   94601 ..   94615 +  -4.2  -3.40522   GCCTGAGCCAACGGA               TGAGGA TAA TCCACA               TTATAATGCAAGCCT  50 61
    CBU_0106   99757 ..   99794 + -27.9  -4.13014   GCAATTCTAATGTTG   GCATCGTCGTCCCGCGGC TCG GCCGCGGGACGACG-TGC   TTTTAAAAGTCTCAA 100 59
    CBU_0107 NONE
    CBU_0108 NONE
    CBU_0109  102632 ..  102650 +  -5.3  -3.71804   GCAAATACGCCACGT             TGATTCG AACAA CGAATCG             TATTTTCGGATTTGA  59 133
         kbl NONE
         tdh  105688 ..  105715 +  -7.8  -3.25942   TTGGGAGCAATGAAA        TAGGGAAGATTT AGAA ACGTCTTCCCTA         TTGCTCTAGCCCCCT  65 28
    CBU_0114  106687 ..  106700 +  -5.3  -3.05022   GTTTTTTCAAAAATA               GTCTA TAGT TAGAC                TGTCTGTGTCAAAAA  51 144
    CBU_0115 NONE
    CBU_0116 NONE
        ftsL NONE
        pbpB  110381 ..  110393 +  -3.3  -4.62168   TCATAAATAAAAGCC                CGCAA TCC TCGCG                TTTTATCATTTGGGT  66 274
    CBU_0122 NONE
        murE NONE
        murF NONE
        mraY  116115 ..  116136 +  -4.4  -3.74747   GATGGGGCTTCCAAA           GGGGAG CCATGCAATA CTCCCC            TTTGGTCGGCGTTAG  58 130
    CBU_0127  116381 ..  116398 +  -2.7  -4.15044   TAATTGTTGGAGATA             GTGATGA GAAA TCATAAC              TTTATTAGAAGAGAC  57 105
    CBU_0128 NONE
    CBU_0129 NONE
    CBU_0130 NONE
        murD NONE
        ftsW  120517 ..  120533 +  -3.7  -2.61997   GTATTTATTTTTTCG              TTTGCAG GTA CTGAAAA              ATGTTATCTATCACA  45 60
    CBU_0133 NONE
    CBU_0134 NONE
        murG NONE
        murC NONE
        murB NONE
        ftsQ  126585 ..  126595 +  -4.6  -3.76759   GAGCGCCGCGCTCGT                 GCCG TGA TGGC                 TTTCGTCGGCTTCGT  58 394
        ftsA NONE
        ftsZ  129548 ..  129569 +  -3.6   -3.6692   AACCGTTACTAACAA           GGATGTGC TAAAAT GCGCCTCC            TCTTTTCCAGTAAAG  52 135
        lpxC  130625 ..  130659 + -14.4  -4.08692   AGACCCAGATTAGGG     GGCTAAGAAAAACACC GAT GGCGCTTTTCTTAGCC     TTTTAGCCGGGATTC 100 141
    CBU_0144 NONE
    CBU_0145  132615 ..  132627 +  -3.3  -4.00683   CGAGCCAGTAGCTTT                TCGAG TGT CGCGA                TTTGATTGGCTTTTT  55 276
        secA NONE
        mutT NONE
    CBU_0149  136177 ..  136192 +  -4.6  -3.53444   CCTGCGCGGGGATGA              CGGGCT TTAT ACCCCG               TTTAACAACAAGTAG  54 157
        pksH NONE
    CBU_0168 NONE
    CBU_0169 NONE
    CBU_0170  155354 ..  155364 +  -5.4  -2.73243   AGGGTAATTGATTTC                 CTGA CTT TCAG                 ATTTAGCGCGTAGGT  50 103
    CBU_0172  155967 ..  155982 +  -3.3  -4.80453   CAAGGAATCCACCCA              TTTGG AGCGAC CCAAA               TTTGTTTTGTAATGA  69 311
    CBU_0175 NONE
    CBU_0176  158916 ..  158932 +  -3.7  -3.69327   TAATATCCACTAAGG              CATTCAA GTG TTGCATG              GTTTTTTCATCGATC  53 135
        tyrS  164903 ..  164927 +    -7  -3.23899   GAAGGTCATTTAACA          CAACCCGGAC CTGCT GCCCGGGTGG          TTAACTTCATTAGAA  60 28
    CBU_2096  169444 ..  169463 +    -5  -3.74077   AGAAGGCTAGGTCAG            CCACC-CGA TGG TTGTGGTGG            TTTAAGTGTGTAGGA  58 331
    CBU_0182  171311 ..  171329 +  -6.7  -2.68823   ACAAAGGTACCCTCA             GCACGGT CGGAA ATCGTGC             ATTGTGTGCAAAGGC  56 404
    CBU_0183  173001 ..  173016 +  -2.6  -4.19817   TAAAATACTCTTCCG              TGTAAT TCGG GTTACA               TTTTGAATGCCTACC  58 512
    CBU_0191  178328 ..  178346 +    -6  -3.55122   GGCAATTAGTTTTAT             TATCGCTA GCT TTGCGATA             TTGATTTACATGCTC  62 82
    CBU_0192 NONE
    CBU_0193  179991 ..  180004 +  -3.8  -4.07687   GCCAGCGCCAAACGC               GCTG CATTGA CAGC                TTTTACCGAACCCAT  59 204
        ampG NONE
    CBU_0196  183021 ..  183034 +  -8.1  -5.69473   AACCTTCTAAAAAAA               CGCCT CACG AGGCG                TTTTTTTATGATCTG 100 58
        coaA  188734 ..  188750 +  -3.7  -3.21934   TATCGTTTCTGAGGA              TGGCT CTACGCA AGCCA              CTTTTGTACCAACGC  48 82
    CBU_0200  189621 ..  189645 +  -3.4  -3.76176   CGAACTCCCGTATTC          CGCTTCGCTC CATAC GGGCTACGCG          TTATTGCTGGGTTTC  52 81
    CBU_0202  190246 ..  190261 +  -3.3  -3.60048   GGAAAAAAAACTAAT              TTACC GTTTGG GGTAA               CTTTTTTCACACCAC  50 10
    CBU_0203  190872 ..  190896 + -18.7  -3.33696   TCAAGTTCTCTCTAA          CGCGCCATTTC GGG GAAATGGCGCG          TTAGTTGAGCAGGGG 100 265
      gltX-1  192375 ..  192387 +  -5.5  -2.90194   TAGACAAGAAGCAAA                GTCCA TCA TGGGC                TATAATTAACAGAAT  52 38
    CBU_0206  192808 ..  192841 +  -4.5   -3.1268   GTGTCAATGGGCGCA     GGTATTTAAACGGCG CGTT CGCCCTTAAAACGCC      ATTTTACAATTATAC  51 17
    CBU_0207  193560 ..  193573 +  -5.3  -2.61548   ATAGTTTGTTGCTAT               TAACC AATT GGTTA                TACGTTGTAATCAGC  49 214
    CBU_0209 NONE
    CBU_0210  195935 ..  195962 +  -2.6  -5.26316   TTTATAATCGTCTCT        TAACGCAGCGAA TATT TACGCTACGTTC         TTTTTTATAGCATAA  75 238
    CBU_0211 NONE
    CBU_0212  197738 ..  197755 +  -6.3  -2.81193   CAGAGGACAGTGGTT             GT-GTCGC TAT GCGACAAC             TAAATTTTATAAATT  55 500
    CBU_0214  198674 ..  198693 +  -7.8  -5.80364   GATAAATTGAAAAAA            GGCGCC GATTTGAA GGCGCC             TTTTTTTCTTCAGAT 100 36
    CBU_0216  201308 ..  201320 +  -4.9  -3.55761   AACTGAAAGAGCAGC                TTGAT GCT ATCAA                TTTAGCGGATCACTC  56 56
    CBU_0217  201795 ..  201805 +  -4.6  -5.06414   AAAGGCTAAGAAAAG                 CGCC ATC GGTG                 TTTTTCTTAGCCCCC  76 40
      cydA-1  203805 ..  203819 +  -5.6  -3.90588   ATTTTGGTTGTCTAT               GCAAGC ACC GCTGGC               TTTGATTCCGGAGTC  63 106
    CBU_0220 NONE
    CBU_0221  205825 ..  205850 +  -6.9  -5.38497   TGTGTATGGCATCGG         TGAAAAAGCCC GACA GGGTTCTTTCA          TTTTTTGATTTGAGT  93 123
    CBU_0222 NONE
       tuf-1  207579 ..  207605 +  -4.4  -3.55714   ACCAGTGAAATTAAT         GACGGCGAAG CCGCACC CTTCACTGTC         TTGTGTCCTCAGTCT  54 97
        secE NONE
        nusG  208729 ..  208747 +  -8.9  -2.76162   TGAGAAAAGTTAGGA             GCACAGA GTAAA TCTGTGC             GTTTAAAGTAAAATC  68 28
        rplK NONE
        rplA  210192 ..  210211 +  -9.4  -3.99324   GTCACCGAAACGGTG            GAAATAGC AAGA GCTATTTC             TTTGTAATAATAACG  86 231
        rplJ NONE
        rplL NONE
    CBU_0230 NONE
        rpoB NONE
        rpoC  220092 ..  220140 + -16.3  -3.09516   GCCCGTATGAGCGAA GCGAAATACGGGACGATAGATGA CAT TCATTTGTTTTTCCGTATTTCGC TTCGCTCATACGGGC 100 146
        rpsL NONE
        rpsG NONE
        fusA NONE
       tuf-2  224726 ..  224742 +  -2.1  -5.06451   TCTTCTTAGAACTAG              GCCCGCT TCG AGCGGAA              TTTTTTGAAATAGTA  69 158
        rpsJ  225121 ..  225134 +  -2.5  -2.72799   TGGGGCGTAGCTAGA               TTTTT GGAG AAAAA                TAATGTCTATCGGAC  41 31
        rplC NONE
        rplD NONE
        rplW NONE
        rplB NONE
        rpsS NONE
        rplV NONE
        rpsC NONE
        rplP NONE
        rpmC NONE
        rpsQ NONE
        rplN NONE
        rplX  230526 ..  230537 +    -3  -4.24342   ATGGTAGCACTGAAG                GTTT ATAT AAAC                 TTTCTTAGTGCAAAG  57 84
        rplE NONE
        rpsN NONE
        rpsH NONE
        rplF NONE
        rplR NONE
        rpsE NONE
    CBU_0256 NONE
        rplO NONE
        secY  235226 ..  235240 +  -4.2  -3.67597   AATCAGGCCTGAAAG               GCTCGA AGT TTGGGC               TTATTCGATAAGCGG  54 0
        rpmJ NONE
    CBU_0259 NONE
    CBU_0260 NONE
        rpsK NONE
        rpsD NONE
        rpoA NONE
        rplQ NONE
    CBU_0265 NONE
    CBU_0266 NONE
    CBU_0267 NONE
    CBU_0268 NONE
    CBU_0269  241098 ..  241110 +  -2.7  -3.76169   AAAGTAGTAAGAAAC                TGTTA AAG TAGCA                TTCTCTTAATATTAA  50 113
    CBU_0270  242435 ..  242449 +  -6.4  -3.70037   CCACCGAACTGTCGT               CTCCAG CGG TTGGAG               TTTGGCTGCTCGTTG  62 81
        uvrA  248438 ..  248476 +  -9.5  -3.07816   CTGTATGGAGCGCCA   GCGGAATACGGGAACCG ATGCG CAGCACCCGTATTTCGC   TTCGCTCCATACAGG  72 223
        hemE NONE
    CBU_0276  250735 ..  250780 +    -2   -4.7416   TCATTAACCCAACAA TTGCCCTCCGTTTTTGAGTAGT TTAA GCT-CTAGAAAACGG-GGACAA TTTTTGGAATTTTCA  64 5
    CBU_0278  251719 ..  251733 +  -2.8  -2.55213   CCCAGTTGATTTAAT               TGCGTT TGT AACGGA               TCGCTTGCATACGTC  40 143
        dinP NONE
        katE  254536 ..  254552 +  -9.5  -3.62572   ACAAGTCGACTCGAA              GTTGACA ATT TGTCAAC              TTTAAAATGCTGCTG  79 313
    CBU_0283  254871 ..  254885 +  -2.1   -3.6968   GCAGCTTAAGTCAGT               TGCTA GTGAA TGGCA               TTATTAGAATTATGC  49 4
    CBU_0284 NONE
    CBU_0285  255530 ..  255544 +  -5.6  -3.05343   AACTGGTGCTCCCTA               CGGGAT TCG AACCCG               TGTTACCGCTGTGAG  53 124
        pcnB NONE
      folK-2 NONE
        coaD NONE
    CBU_0289  258527 ..  258540 +  -2.4  -5.41143   TTATTTGCTTTCTTT               TTCG CGTTCC CGAA                TTTTTTTGAGAACTG  76 277
         dut NONE
    CBU_0294  262274 ..  262284 +  -5.4  -4.21676   GCTTGTTAAGCGCTT                 CGAA GTG TTCG                 TTTTCGATAGCTTCT  67 522
         xth  264816 ..  264838 +  -7.6  -2.71712   TTTAATCGTCATTCC           CGCGCAGG CGGGAAT CCAGCGCG           CTTTAGCGCGCAGCG  59 147
    CBU_0300 NONE
         gmk NONE
        rpoZ  268506 ..  268520 +  -4.2  -3.37236   GTATAACCTCAGAAA               CGTTTC AGC GAGGCG               TTGTACAATTAAATT  50 35
        spoT  270686 ..  270706 +  -7.6  -2.57132   TAGACCCTCGCTTAG           CCTCCACCG TCAG CGGTG-AGG            ATTCTAAGAGGAGGC  59 38
    CBU_0304 NONE
        recG  273423 ..  273435 +  -4.9  -3.63569   TTGTTAAAAATCATT                TTCTT GTG AAGAA                TTCTTAAAACATTAA  58 180
    CBU_0306 NONE
    CBU_0307  274382 ..  274397 + -11.8  -5.78622   AAGCCAATCGAAAAG              GGGGGC ATCT GCCCCC               TTTTTTTTGGCCTCG 100 44
        htpG  276670 ..  276706 + -19.1  -6.50115   AAAATAGAAAGCAAA    TGCCCATTAATTAAACG GAT TGTTTAATTAATGGGCA    TTTTTTTTTTGTAAT 100 47
    CBU_0311  277781 ..  277811 +    -7  -5.41359   TTAAGTAATCAAAAA       TAGGCTTCGTTA TGTTATT TAGCGAAGTCTA       TTTTTTAATTTAGTT  93 138
    CBU_0315  282569 ..  282584 +    -4  -3.19653   AAAACCAACCCCCTC              TCCTTA TCGT TAAGGG               TTGATAAAATTATGG  48 13
    CBU_0316  283220 ..  283245 +  -4.5  -3.28159   GCTTCAATACTACAG         CAGACGGCCTC GCGG GAGGACGACGG          GTTTTAAGTTTTTCA  52 185
        dnaQ  284469 ..  284479 +  -8.2  -3.27525   AGTTAGCGCAAAAAG                 CGGC ACC GCCG                 TTGGCTTTCCCCGAG  66 306
    CBU_0319  285114 ..  285133 +    -5  -3.85698   AGCCAGGCCCATGTT            CCTGTTAA AGTT TTAGCGGG             TTTGTCGGGGGACAA  61 206
    CBU_0322 NONE
    CBU_0323 NONE
    CBU_0324  291787 ..  291808 + -14.5  -4.91046   ACCCCATCGCTTTTG           TCTCTGGCG CAAG CGCCAGAGA            TTTCTTTCTTTTGTG 100 130
    CBU_0327 NONE
    CBU_0328 NONE
    CBU_0329  296555 ..  296604 +  -9.4  -4.41348   CTGCACAAGATAATG CTTGC-GAAGGGAAGGGACGATGC GGCT GCATCG-CACTTTCCTTCTGCGTG TTTATTTGAAGGAGA  90 121
        thiC NONE
    CBU_0331 NONE
        thiS NONE
        thiG NONE
       thiDE NONE
    CBU_0335  302759 ..  302776 +  -2.7  -3.74088   TTTACGATTTGCCAG             GCAAAAT AGAG ATCTTGC              TGTTCTTTTGCTGTG  52 382
        pepN  307385 ..  307407 +  -4.2  -3.33792   TGTCATTTTGGATAA           GATTCGTAAT ATT ATTGAGAATC           TCTTGTATGGCTGGT  50 238
    CBU_0340  309403 ..  309419 +  -2.9  -5.95449   GCCGAGGACGCAGAC              GCGGTAT TCG ATGCCGG              TTTTTTCTTTTATTT 100 304
    CBU_0342  310316 ..  310341 +  -4.5   -4.5366   GCTTCAATACTACAG         CAGACGGCCTC GCGG GAGGACGACGG          TTTTAAGTTTTTTAG  69 77
    CBU_0343  311635 ..  311648 +  -6.7  -3.90328   TCTCTGAAATCATTA               CTCCT TTAG AGGAG                TTTATAAAAATTGTG  69 178
    CBU_0344  312381 ..  312396 +  -4.6  -3.11208   ATAGATCTTCTAAGT              CGAGGC TTTG GCGTCG               TAGTTTTGCATCAAA  51 295
    CBU_0354  322032 ..  322045 +  -3.9  -3.90048   AAGATTCTCTTAATC               TCATT ACAG AATGA                TGTTTTTCAACGGAA  57 56
    CBU_0355 NONE
    CBU_0356  324000 ..  324029 +    -5  -2.78237   AGCGCACGCAGTGTA      CT-G-GGTCCCCGC CTAC GCGGGGACGACGAG       GGTTTTTTGAAATTA  50 66
    CBU_0357  324524 ..  324536 +  -3.3  -3.16564   CCAAGTGGATAATCT                CGGTA AAG TTCCG                TATTCAATTCAATTC  46 228
    CBU_0365  330976 ..  331003 +  -4.8   -3.0517   ATCGCAAGTCCAAGT        CCCG-TCCCGC CGCTTTC GCGCGAACGGG        CTTTGTCTACTCGAT  51 137
    CBU_0368  333679 ..  333698 + -11.4  -5.38054   ACCACGAAATAAAAA            TCCCCGGG CAAA CCTGGGGA             TTTTTATTTATGCAG 100 122
    CBU_0375 NONE
    CBU_0376  339774 ..  339787 +  -2.4  -3.45134   TTTCAAAATCCGTAT               TGCA TTGAAT TGCA                TTGTAAATTAATTAA  47 190
    CBU_0377  340107 ..  340117 +  -4.6  -4.37658   TGAGTGAATGCAGGA                 CCCT TTT GGGG                 TTTTATAACGAAATT  66 42
    CBU_0378  340732 ..  340747 +  -2.6  -2.83379   ATACTTTTTAACGAG              TGCG-TA GAG TATCGCA              TAAGTTTCTTTGTCT  41 88
    CBU_0381  342246 ..  342291 + -20.5  -3.56643   TCTAAAGTAATTCGA CAGCCCGTAGGTTGGGCTGAG CTTG CGAAGCCCAACCTACGGGCTA TTTAGGAGGTATGCA 100 31
         tag  344845 ..  344880 +  -9.2  -5.54192   CTTCAGGTAATGGAA    GATCTACTCAGGTAAAG GGA TTTTACCTGAG-GGGTC    TTTTTTTAACTTCGT 100 144
    CBU_0384  346377 ..  346434 + -16.8   -3.1505   TCCATATACGTATGA GCGAAGCGAAATACGGGAAAACAAT-GAT GTC ATCTATTGTC--CCCGTATTTCGCTTCGC TTCATACGGGCTACT 100 305
        rplU NONE
        rpmA  347347 ..  347380 +  -3.2  -3.18155   CCTAATTTCCTCTCT    TCAG-TCCTT-TCCCG TAAG CGGGAGAGGGAGCGGA     TATTGGGATTTTTCT  46 72
    CBU_0387  348533 ..  348550 +  -2.7  -4.36127   CCATAGGGAAAAATC             TAATTCC AATA GGAAGTA              TTTTAGGTTGTTAGA  60 74
    CBU_0388  352848 ..  352860 +  -4.7  -4.15197   TGGGATGAATAATTC                GCCGC CCA GCCGC                TTTGTCTAATATTTG  61 111
        mviN  354852 ..  354877 +  -4.7  -5.13741   ATTATTCGGTTAGCC         TGTGGTCCTTT TTCT GAAGGATCGCG          TTTTTGTTCACTTCA  76 46
        ribF NONE
    CBU_0395  358803 ..  358821 +  -4.6  -3.85698   ATGACACTGACGGTT             GCATTTCT TTG AGAAATCC             TTTATCAAAGGCGCA  59 102
        ileS NONE
        lspA  362151 ..  362161 +  -5.4  -2.57013   CCTCTAAGCCTTAAT                 TCCA ATC TGGA                 TGAATTCCATTGGGC  50 27
    CBU_0398 NONE
    CBU_0400  363220 ..  363231 +  -5.8  -4.56133   AAATGAAGTCCAGAG                TGGG TGAC CCCA                 TTTTCATTCTTGGCG  73 35
    CBU_0402 NONE
    CBU_0403 NONE
    CBU_0404 NONE
    CBU_0405  365460 ..  365478 +  -3.8  -3.11768   AAGAGGGACATTACC             GCCGTAAT TAA ATTGGGGC             TGTTAGGTAATATGA  48 457
    CBU_0411  368313 ..  368325 +  -3.3  -3.40775   TCGCTCACGCTGCAT                GCGGG CTA CTTGC                TATTTGCGTAGGCGT  48 81
    CBU_0413 NONE
    CBU_0414  370422 ..  370476 +    -6   -4.0464   TGAAGTGGCAATAAT GGTCAGGCC-TTTATTATCAGGGTT GTTAAA AAAACTAATAATAAAAGGCCTGATC TTAGTTTTTATTTTT  69 43
    CBU_0416 NONE
    CBU_0417  371705 ..  371725 +  -3.2   -3.3215   TTTATATCAAGGTTT            GTCGCG CTCTTTTTA CGCGGC            TATCATTTTTTTCGT  48 51
    CBU_0427  381296 ..  381316 +  -8.3  -3.41366   GCTTGAAAAAACAAT            CGCAGAAAT GGA ATTTCAGCG            TATGTTTTCCGGTGA  70 388
    CBU_0429  382498 ..  382509 +  -4.4   -4.8622   ATACGGGCTACCTGT                TGGA AACC TCCA                 TTTTTAATTGCACCC  74 62
        lysS  384522 ..  384540 +  -3.1  -3.33696   TAAGTGTTATTTCTG             GAAGAGA GTAAG TCTCTGC             TTCATTGACAGCCAG  48 458
    CBU_0432 NONE
    CBU_0433  387064 ..  387074 +  -4.6  -5.06414   AAAGGCTAAGAAAAG                 CGCC ATC GGTG                 TTTTTCTTAGCCCCC  76 274
    CBU_0437 NONE
    CBU_0438  389564 ..  389574 +    -4  -4.15788   AGAAAGCTTAGGACC                 GTTA GCA TAAC                 TTTGTTACCCGAATT  61 16
    CBU_0439 NONE
    CBU_0440  390045 ..  390056 +    -3  -3.68351   CGCGCTCTCATGCTG                CAAT AACC ATTG                 TTTAACTGCTAAAAG  50 185
    CBU_0446  393833 ..  393858 +  -3.9  -4.61916   CTCATACGGGCTACT         TAGCGGACTACC GCT GGAAG-CCGCGA         TTATTTCTTTTTTCT  66 111
    CBU_0448  394583 ..  394593 +  -2.4  -4.17023   TTTGATGTCGCTTTA                 GCCG CGC CAGC                 TTTTCAGCTCATTGC  56 80
    CBU_0451 NONE
    CBU_0452  398749 ..  398761 +  -2.7  -3.08726   TTAGTAAAGGTTTGG                TCTAA ATT TTAGG                GTGTTTTTTCAGATG  43 14
    CBU_0453 NONE
         adk NONE
    CBU_0455  400490 ..  400509 + -11.4  -3.79747   CACTACGCTTTTTTG            CGTGGACG ACCG CGTCCGCG             TTTCATCGTAGATAC  90 64
    CBU_0458  401549 ..  401567 +  -2.5   -4.8277   ATCGATGGCGGGATT            TG-CATGT TTGA ACATGACA             TTGTTTTTTCTATTT  65 52
    CBU_0459 NONE
    CBU_0460  403575 ..  403588 +  -3.9  -2.54098   GATGGATTGGTTAGA               TTAAG GCCC CTTAA                GTCTTGCTTCAAGAA  44 27
        pdhA NONE
        pdhC NONE
        lpdA  409413 ..  409426 +  -3.1   -4.1899   GCTTGATTGAATCCT               CGTTT TTGT AAGCG                TTTTCGGTGGAGTGG  59 353
    CBU_0465  409976 ..  410015 + -11.6  -2.64616   GGGAATCTCGGCTAA  AGGG-CTAAGAAAAGCGCC ATC GGTGTTTTTCTTAGGCCCC  TAATCTGGGTCCCCC  79 197
    CBU_0467  411448 ..  411460 +  -2.7  -5.40072   AACGAGGCTTCAAAG                TTGAA GTT TTCAG                TTTTTTTACGAGGCA  79 246
    CBU_0471 NONE
        recQ NONE
    CBU_0473 NONE
    CBU_0474  416881 ..  416902 +  -5.1   -3.0701   GATGAAGTTTCCAAA           GGGGAGC CATGCACT GCTTCCC            TTCGGTCGCCATTGT  51 101
    CBU_0475  417085 ..  417101 +  -4.3  -3.39803   AAATTTAACGGACCT              CGTTTCC CTC GGCGACG              TTGTCGCTATCAGTA  52 42
    CBU_0476  419225 ..  419248 +  -5.3  -3.06515   CTTTGCGATTCTCTT          GGGGTCTTT CCATGT AAATACCCC           CTTTTCCAAATCAAG  51 221
    CBU_0478  419478 ..  419490 +  -2.7  -3.89354   ATTTTTCATAGTCTT                TTAAG ACT CTTGA                TTCTTACTTTAAAAA  53 68
        kdsB  420714 ..  420726 +  -3.3  -3.54129   GGCTTTTTGTCGAAG                GAGGC AAA GGCTC                TTTGGAGAGCGTATA  50 263
    CBU_0481 NONE
    CBU_0482 NONE
    CBU_0483 NONE
    CBU_0484 NONE
    CBU_0485  425590 ..  425611 +  -3.6  -5.63517   ACTAGGAAATAAAAA           TCCCCGAG ACTTGC CCTGGGGA            TTTTTTATTTACCGA  83 55
        rluC NONE
    CBU_0488  430138 ..  430149 +  -2.2  -3.60971   GGGATTGTGAAGATC                GCTGG ATT CC-GC                TTTAAAGATTAAAAT  49 390
        rpmF NONE
        plsX NONE
        fabH  435113 ..  435141 +  -3.7   -2.6574   CAGGACTGTGTTAAT        CCCCGTATTGCGC TTC GCTTCATACGGGC        TACTCTAAATAGTTA  45 66
        fabD NONE
        fabG  436951 ..  436969 +    -9  -3.16742   ATAGCGCTTGAATAC             TAGTAACA ACA TGTTACTA             TTGGTCGAAGTTAAC  70 37
        acpP NONE
        fabF NONE
    CBU_0498 NONE
         tmk NONE
        holB  441204 ..  441216 +  -2.7  -2.57522   GATTTGTTTTTAATT                TTGTA GTT TGCAA                GTTCATCTGGCTTGG  41 20
    CBU_0501 NONE
    CBU_0502  442192 ..  442235 + -10.5  -3.09516   GCCCGTATGAGCGAA GCGAAATACGGGAAATGATG CCATC TATCGTC-CCCGTATTTCGC TTCGCTCATACGGGC  75 77
        recJ  448315 ..  448327 +  -4.1  -5.09245   CCGTTCGATGGTACT                GATGT AAG GCATC                TTTTTCTCCTTTTCC  76 394
        trpR NONE
    CBU_0510  450726 ..  450743 +  -6.9  -2.89154   CTTAAACCCCGTCGT             CGTCCTC CCGC GAGGCCG              TCTGCTGTAGTATTG  57 62
    CBU_0513 NONE
    CBU_0514  455929 ..  455945 +  -3.7  -3.94877   CCAATCCTTAAGTCA              CCCAT ATTTTGG ATGGG              TTATTGTTGACCCCT  57 458
    CBU_0515  457554 ..  457564 +  -2.4  -4.62783   AAGCCATTCCCCAAG                 CCAG TTT CGGG                 TTTTTCGGATAAGTC  61 93
    CBU_0516  457856 ..  457866 +  -2.4  -4.99312   AGCAACATTTTTTCG                 TGGG TTA CCCC                 TTTTCTTCTTATATT  67 181
        uvrB NONE
    CBU_0519  462901 ..  462924 +  -4.6  -4.85599   TCCCAAACCTGCGAC          GGCGCTATCAA TCG TTGAAA-CGCC          TTTTTCTAAACTCAC  74 256
    CBU_0522  465806 ..  465816 +  -2.4  -4.85618   GTTTCGAACTCGGTT                 GGTG TGT CTCC                 TTTTGTTAATTCTTT  67 445
        gyrA NONE
        serC NONE
        aroA NONE
         cmk  472986 ..  473005 +  -4.3   -3.3452   TAAACAGACCCTAAC            CCGTATC TTTATT GATATGG             TTATAACCTAATGTG  52 125
        rpsA  474693 ..  474709 + -12.3  -5.45726   ACGAATAGTAAAAAA              TACCCGC TAG GCGGGTA              TTTTTTTGCCCTCTC 100 33
    CBU_0529 NONE
    CBU_0530 NONE
        pyrF  477058 ..  477078 +  -2.6  -3.66803   ATTGTGCTCTTCTCA            CATTGACA TACAC TGTTGATG            TTTGAACTGTTCAAG  50 73
    CBU_0532  477526 ..  477547 + -14.5   -4.7923   ACCCCATCGCGCTTG           TCTCTGGCG CCAG CGCCAGAGA            TTTCTTTCTTTGAAT 100 107
         rfe  478706 ..  478725 +  -7.8  -3.24924   GAAATCGATATTATC            GCTAACCC CGAA GGGTGAGC             TCTTGTGACTAAAAC  65 8
    CBU_0535  481288 ..  481302 + -11.4  -3.31415   AGCGGAAATCACAAG               CGCGCT TTC AGCGCG               TTGCGTTTGGTCCTC  83 122
    CBU_0537  481548 ..  481582 +  -8.6  -4.08692   GGACCCGGATTAGGG     GGCTAAGAAAAACACC GAT GGCGCTTTTCTTAGGC     TTTTAGCCGGGATTC  79 28
    CBU_0538  481882 ..  481895 +  -3.9  -3.51411   AACAAAATTTGTATA               TAGTA ACCT TACTA                TTGATTTCAGAGAAT  52 101
    CBU_0539  483482 ..  483501 +  -2.8  -5.71712   AGTGGAGTTAAGTTA            GCTGGC GATAAGAG GCTAGC             TTTTTTTATATCAGC  85 25
    CBU_0540 NONE
    CBU_0541 NONE
        ligA  490012 ..  490030 +  -8.2  -2.64872   TCAATGTTGGGCTTA             CGCTTTAA GCT TTGAAGCG             ATTGATCTATTTAGC  61 98
    CBU_0543  493263 ..  493273 +  -3.2  -2.87132   CATCCCCTCGGGGGG                 GCAG CAA TTGC                 TCTCTAGAGCCGGCC  44 263
    CBU_0544 NONE
    CBU_0545 NONE
        htpX  495690 ..  495700 +  -2.6  -4.27026   CGTTTGATTTTCAAG                 TTTA TCG TAAA                 TATTTTTATTTCCAG  58 402
    CBU_0554  503472 ..  503519 +  -8.1  -3.09635   ATACGTATGAGCGAA GCGAAATACGGGAAAACAAT-GAT GTC ATCTATTGTC--CCCGTATTTCGC TTCGCTCATAGGGCT  65 310
    CBU_0560  510425 ..  510438 +  -3.9  -3.76048   TGACTTTTAAAACAC               TTTCT GTAA AGAAA                TTATCTTGGTTAAAG  54 445
    CBU_0572 NONE
    CBU_0573  525842 ..  525882 + -10.5  -2.78816   CGGGAATCTAAGCTA  AAAGGCTAAGAAAAGCGAC ATC GTTGCTTTTCTTAGCCCCC  TGTCCTCCCGACTCG  73 196
    CBU_0574 NONE
        yfcX NONE
    CBU_0577  530399 ..  530411 +  -4.1   -3.6715   AGGGGCCTAATCATC                GAAGC CGT GTTTC                TTTGCGATTAAATAA  54 47
    CBU_0580  533827 ..  533837 +  -3.2  -5.03715   CAGTCGTCCGCATCA                 GGAG GGG CTTC                 TTTTTTGGCAGTGAT  74 62
    CBU_0582 NONE
    CBU_0583  534717 ..  534727 +  -2.6  -4.15044   TCTTGTAGTAAGGGA                 TTAT TCA ATAA                 TTTCTTGAGACAACG  57 33
    CBU_0584  535239 ..  535265 + -13.8  -3.95324   TCAAGGATTATAACC         CATCACCTTCGT AAA GCGAGGGTGATG         TTATTCTTCAAAATC 100 41
    CBU_0586 NONE
    CBU_0587 NONE
        nadA NONE
    CBU_0589 NONE
    CBU_0590 NONE
    CBU_0591 NONE
    CBU_0592  542565 ..  542578 +  -2.5  -3.53811   CGGCTAATATTAAAT               TTTAT TAAA ATAAA                TTTAACCAACGTCAA  48 396
    CBU_0598  546404 ..  546419 +  -3.2  -3.33815   TTTAGTGGAGCGGCA              TCAACG TGGG CGATGA               TTGGTTAAAACCCCT  48 10
      cysQ-1  547249 ..  547288 +  -3.6  -3.08464   CCCGTATGAAGCGAA  GCGAAATACGGGGAAATCT TAT AG-TTCTCCCGTATTCCAC  TTCGGTCAATAATCG  45 50
    CBU_0600 NONE
    CBU_0601 NONE
    CBU_0602  549387 ..  549401 +  -2.1  -3.83963   TTCCGAGCGTAGTGA               GGAAT CTCGC GTTCC               ATTTTTTTCCAAGAT  51 395
    CBU_0605 NONE
    CBU_0606  551791 ..  551807 +  -4.4  -4.92757   CTAAAAACTTAAAAC             CCGT-CG TCCC CGCACGG              TTTTGTTGTTAATCG  74 37
    CBU_0611 NONE
    CBU_0612 NONE
        lpxD NONE
        fabZ NONE
        lpxA NONE
    CBU_0616  563051 ..  563062 +  -4.4  -2.56046   GATTTACCTTCCGCG                CGTT CTTG AACG                 TAAGTTAAAATTTGA  47 509
    CBU_0622 NONE
    CBU_0623  568919 ..  568937 +  -3.2  -3.01745   AATATTCAATTTTAG             GATAAG GTAACTA CTTATC             TGTCATTCTTGCGAA  45 98
    CBU_0624  569218 ..  569233 +  -4.6  -2.91063   TAGAATTCGCTATTC              AGCCCT GGAT AGGGCA               CTTTAACTTTCAATA  48 163
    CBU_0625 NONE
    CBU_0626  572033 ..  572047 +  -7.8  -3.86266   AGGAATATCCAATTC               CTCCTC GTT GGGGAG               TTGTTGTAATCGTAT  73 174
         ppa  572813 ..  572860 +  -8.7  -3.73224   GTAGCCCGTATGAAG CGAAGCGAAATACGGGGA-GGTG CACG TATTGTTCCCGTATT-CGCTTCG TTTCATACGGGCTAC  73 44
        putA NONE
         mip  576845 ..  576887 + -15.8  -3.07816   CCCGTATGGAGCGAA GCGGAATACGGGGAATTGTA CAG TATTATTTCCTGTATTCCGC TTCGCTCCATACGGG 100 52
        purL  581142 ..  581153 +  -2.2    -3.456   CCCGGTGCATTTCCC                GTGA TTCA TCGC                 TTAATTCATCTATTG  47 333
    CBU_0633  581544 ..  581554 +  -2.4  -3.29043   ATTCTACCAGTGTAA                 ACGC GAA GCGG                 TTATCGGACGAAATT  45 113
    CBU_0634  583253 ..  583263 +    -4  -3.50853   TTAGAAGAGCACTTT                 TAGA TTA TCTA                 TTCTAATTAGAGAAG  52 9
    CBU_0635  584762 ..  584772 +  -2.6  -2.74144   CTTCTGATAACCGTT                 TAAT GAC ATTA                 GTTTAGAAGTGACGA  41 9
    CBU_0636  585788 ..  585804 +  -3.6  -2.88737   TCACGTTGGGCTTTT              GCTGCC GTTAA GGCACC              CTTTCGTAATAATTC  44 99
    CBU_0642 NONE
        ribD  593696 ..  593717 +    -6  -4.08706   CATCGTCGGCAGAAC           GAAATTGA CCCTTT TCAATTTC            TTTCTGTCCTAAGGA  68 388
        ribE NONE
        ribA NONE
        ribH NONE
    CBU_0649  597736 ..  597747 +  -5.8  -4.46212   ACCAGATTGGAATTA                CTGC TTCC GCAG                 TTTTGTCATCCCGCC  70 125
    CBU_0650 NONE
    CBU_0651 NONE
    CBU_0652  599303 ..  599313 +    -4  -2.84098   AGGACAGCAACAGCC                 CTAA ACC TTAG                 TGATTAATTCCCAAG  46 22
    CBU_0653 NONE
    CBU_0654 NONE
    CBU_0655  601861 ..  601877 +  -2.1  -3.68052   ACCCATCGGCACCCC              GTGAGCG ATG CGCGAAC              ATTTTATTTTAGTGT  49 464
    CBU_0661  605418 ..  605430 +  -7.7  -3.32647   AATCTTCATTTATTA                GCTTC TTT GAAGC                TTAATGTGATTGACC  66 9
    CBU_0662 NONE
    CBU_0663  605733 ..  605750 +  -6.3  -2.74248   TTAAAGATCAAGCTC             CTACGTT TCTA GACGTAG              ATTTAAAAAATCTTA  54 82
    CBU_0664  606989 ..  607001 +  -4.1  -4.40732   TTAATATTTTCTTAA                TACCG CGA TGGTA                TTCTTTTCTAATTTC  64 88
    CBU_0665  608256 ..  608269 +  -2.3  -3.17571   GCTAACCGGCCGTTG               CCGCT AAAA AACGG                TTGGCTTGAGACGTT  44 277
    CBU_0669  610333 ..  610346 +  -3.8  -4.08706   ACGCATTCAGATACC               GGCA GTATGA TGCC                TTTCTATGCTAGGCA  59 46
    CBU_0670  612073 ..  612087 +   -10  -4.26076   GAGGACAGTCGGTTG               TGTCGC TTC GCGACA               TTTTAATAAAAATAG  89 273
        rfbA  613933 ..  613948 +  -6.1  -3.85698   TGATGCAAATCATGA              GCGGT CAGTAA ACCGC               TTTCTAGAAGGGGAG  64 276
    CBU_0676  618340 ..  618356 +  -2.3  -3.07043   TAAAGCATTGGAAGT              GGTTT GATGAGG AAACC              TATTGCGATAGTGAC  42 19
    CBU_0677 NONE
    CBU_0678 NONE
    CBU_0679 NONE
    CBU_0680 NONE
    CBU_0681 NONE
    CBU_0682  625187 ..  625199 +  -4.9  -2.80816   GTAAAGGAGACTAAA                TAAAG CGC CTTTA                TATAATCCGTCAAGA  49 481
    CBU_0684  627991 ..  628006 +  -4.8   -2.7873   TTGATTAATATACAA              CAATAA ATTT TTATTG               ATTTGAAATGGTTTC  50 269
    CBU_0685  631718 ..  631732 +   -10  -3.75153   CCAAAGGCAAAATGC               GATGCC CTA GGCATC               TTTCGATTGGCAAGA  80 213
    CBU_0686 NONE
    CBU_0687  634350 ..  634364 +  -5.8  -3.61398   TAAGTGGATAAGTGG               TGATAA TTC TTATCA               TTCTTCGCGGAGGCA  58 247
        wcaG NONE
         gmd  636536 ..  636547 +  -4.4  -2.85351   AGTTTGTATAGAAGG                GCTT AAAT AAGC                 TATAGTGTGGGGAGA  48 16
    CBU_0690 NONE
    CBU_0691  638882 ..  638896 +  -4.2   -4.2573   AAGCAGGCTAGAGAA               GCAATC AAT GCTTGC               TTTTGCAATTATTTC  62 265
    CBU_0699  649123 ..  649134 +  -4.4  -4.78572   TTGAGCACATATTGC                CATG CCAC CATG                 TTTTGTTACTTCAGA  73 409
    CBU_0702 NONE
    CBU_0703  653082 ..  653099 +  -2.1  -2.57344   TTTAGGACGAAATTA             TAATAAA TTGA TTTATTG              GTTATAGGCAAGATC  39 1
        rfbI  654218 ..  654238 +  -2.5  -3.52472   CGAATAACAAAGACT            TTGCTGTTC CAG GAATTGCAG            TTGGTTTAAAAATGT  48 351
    CBU_0715  662560 ..  662572 +  -6.2  -2.85699   GCTGTAAGTATTCTA                GGCG AATAC CGCC                ATTTCGTCGGTGAGT  55 87
    CBU_0718 NONE
    CBU_0719  666711 ..  666731 +    -6  -3.15544   GCGTCTAATAGCAGA            GGCGTGCG AATAA TGCTCGCC            TTCATAACCATCGCG  57 501
    CBU_0723  669927 ..  669945 +  -3.2  -4.22927   CTTGCAAAAGTAGGA             TTTTGTTT TTA AGACAGAA             TTTATCTCTTGATGA  60 219
    CBU_0727 NONE
    CBU_0728 NONE
    CBU_0729 NONE
    CBU_0730  675875 ..  675889 +  -7.2  -2.63301   CAGCGCCTCCGAAAT               CTTTAG GCT CTAAAG               TGCTATCAGACTCTG  57 246
    CBU_0735  678630 ..  678670 +  -2.8  -3.86346   GCGATCTTGCCGCCA TT-TCCATTAAGTGCTGAC GCGG GATAGTATTTAATGGACAA  TTTCTGAGCGGATGG  54 392
         tig NONE
        clpP NONE
        clpX NONE
         lon  684918 ..  684934 +  -7.9  -2.96061   AAATTACGTAAAGAG              GATCGGG ATT CCCGAGC              TCATTAGTTTATTTC  63 2
        pmbA  686329 ..  686352 +    -3  -3.85698   ATCCCAATCCCCCGT          TGCCCCCG AATTGGGG CGGGCGCG           TTTGTGCGGACACGC  53 82
    CBU_0742  686536 ..  686552 +  -6.5  -4.53398   TCATTAATTAACTTT              TCGATGG CTT CCATCGC              TTCTTTTTCGTCTTC  76 59
        murA NONE
    CBU_0752  693624 ..  693634 +  -8.2  -2.52896   TCTTAGCCTTTTAGC                 CGGG ATT CCCG                 TGACTTCGGCCGTGA  61 240
    CBU_0758  702314 ..  702330 +  -5.1  -5.46629   TTCGTCCTTCGGCGA              GGCCTTT TTC AAAGCCC              TTTTTTTCGAGTCTT  87 401
    CBU_0761 NONE
    CBU_0762  704575 ..  704586 +  -4.4  -3.55973   TTAAGGCGCTTTATT                CATC TTTC GATG                 TTAATTATTCCCTTC  54 109
    CBU_0763  705127 ..  705144 +  -3.4  -4.99043   GGGGATTTCTCATGC             TGACCT TGGGAT GGGTCA              TTTTATTTCTCGCGC  70 50
    CBU_0767  711900 ..  711912 +  -4.7  -2.70022   AAATCCATGTATATT                GCGCC AGA GGCTC                CTTCTCTGGCGTAAG  47 211
    CBU_0768  713688 ..  713698 +  -3.2  -4.24204   CTAATGGGATAAGCA                 CAGG CTA CTTG                 TTTTACCTGTAGATA  59 52
    CBU_0769  714624 ..  714638 +  -8.6  -3.14795   CTCTATTGGCTATAA               TGCAGT TTA ACTGCA               TATTAGTCGAGATTT  68 202
    CBU_0770  715895 ..  715924 +  -3.7  -2.76453   TAATTATTCGCTTGA       TCGCTT-ACTTGTT AAA AACAGGTTAACCGA       TACTTAAAATTCTGG  46 41
        prpB NONE
        prpC NONE
    CBU_0773 NONE
    CBU_0774 NONE
    CBU_0775 NONE
    CBU_0776 NONE
    CBU_0777  721378 ..  721391 +  -3.9  -3.06167   AACAGGATAGCCTAA               TTTAC TTTT GTAAA                CTTGATTTTTTTTAG  47 412
    CBU_0779 NONE
    CBU_0780 NONE
    CBU_0781  724040 ..  724071 +  -8.6  -3.96681   AATCGTAATTGCTCG      CCCGTCATCCCCGC GCAG GCGCGAATGACGAG       TTATTAATTTATTGG  79 168
    CBU_0782  725575 ..  725588 +  -3.8  -4.04916   TCAATGATGGAGTCA               GGAG AAACAG CTCC                CTTTTTATTTTTTGT  59 115
    CBU_0784  726907 ..  726921 +  -2.8  -3.73107   GGTGCCTTTCATCGA               CTTATC CTA GACAAG               TTTAAAATTTAATCA  50 206
    CBU_0785  727043 ..  727055 +  -4.8  -3.11798   AGAAGTTTTGCTGGG                GCCA CTTAA TGGC                GTTATTGTTTTGGGG  53 17
    CBU_0786  728358 ..  728400 +  -2.7  -4.26344   CGTCATGAAGTTCAT CAAGGAGAGATTGTCGC CCTTTATAT GCGGCGATCTTTCGATG TTTTAGTGGGAATGT  57 215
    CBU_0787 NONE
    CBU_0788  734701 ..  734729 +  -2.5  -3.39727   TCTGTTGGGTTTGAT        TATTAACATAGTG GAT CACTTTTTTAGTA        TCTTCTATCTACTTA  46 152
    CBU_0789  737269 ..  737279 +  -3.2  -3.05384   CCCGGTCGGAGTTGG                 GTTG GGG CAGC                 TTACATACGGGAAAC  45 109
    CBU_0790 NONE
    CBU_0791  740634 ..  740646 +  -2.7  -2.68665   TTAGGGAATGCAAGA                TTACT ATT GGTAA                GTGTTGTCTTATATT  41 37
    CBU_0792  742504 ..  742518 +  -4.3  -2.86838   TCGGCTTTCGCTGCA               TCCAT GAATA ATGGA               TAATCTTTAAGTCTC  48 430
    CBU_0799 NONE
    CBU_0800 NONE
        rimI  749170 ..  749180 +  -2.6  -4.58395   GAAGATGCATTGGTA                 TTTA ATT TAAA                 TTTTTAGAAAATGGA  62 8
    CBU_0803 NONE
    CBU_0804  754297 ..  754307 +  -5.4  -3.52787   AAAAAACGGTAGGTT                 TTGC TCA GCAA                 TTCTAATCTTGAATC  58 29
    CBU_0807  756260 ..  756280 +  -3.3  -3.31001   TCTTCAAAGCGTTTT            GCGTTTTTT CCA AAGAAAGGC            GTTCTTTTTCTACAA  48 110
    CBU_0809  760208 ..  760220 +  -3.3  -3.09759   GGGGTAGCAGGAGAA                TAGCG TGC CGCTC                TTAAATCGCTATATT  46 9
    CBU_0810 NONE
        prfC NONE
    CBU_0812  764297 ..  764324 +  -6.2  -3.29511   CCCAGCGCACGGCAC        GCGCA-GCGCGCT AAA AGCGCGCCTGGAC        TTCTGCGCGGATCAC  60 92
    CBU_0813  765102 ..  765119 +  -2.1  -4.20042   AGCGAAATACGGGGA             CAATAGAT GAC ATC-ATTG             TTTTCCCGTATTCGT  56 151
    CBU_0814 NONE
    CBU_0815 NONE
    CBU_0816  767664 ..  767674 +  -3.2  -4.10007   AATATAAATCCAAAT                 TACG CAA CGTG                 TTTTGAAGGCCTTCT  57 477
    CBU_0818  768622 ..  768636 +  -3.5  -2.99859   GATGTGATTCTGGCG               CGCCT CAGAA AGGTG               TAAATTTTTTTAAAT  45 8
    CBU_0819 NONE
    CBU_0820  770464 ..  770481 +  -4.2  -2.78679   GAGAGTTATCTGTCA             GAGAAA ATGGCC TTTCTC              CTTTACCTCCAGAAA  46 50
    CBU_0821  770884 ..  770898 +  -3.4  -5.26875   CCAGCGGATTTCATA               GGCTGC GGA GCGACC               TTTTTTGGTTAACGG  77 135
    CBU_0825 NONE
    CBU_0826 NONE
    CBU_0827 NONE
    CBU_0828 NONE
    CBU_0829 NONE
    CBU_0830 NONE
      asnB-1 NONE
    CBU_0832 NONE
    CBU_0833 NONE
    CBU_0834 NONE
    CBU_0835  787282 ..  787296 +  -4.2    -3.646   CTTATAAAAGACCAA               GGGGCT GGA AGTCTC               TTATATATAATTCAG  54 105
    CBU_0836  788260 ..  788270 +    -4   -3.5594   TACCGGCTGAGATTC                 CAAT GCA ATTG                 TTTAAAAAGTAAATT  52 3
    CBU_0837  789852 ..  789870 +  -3.8  -3.28712   ATCGTCAGTTAACCT            GCCGTCG TCGTCC CG-CGGC             TTGTCCGCAGGACCC  50 96
    CBU_0838 NONE
    CBU_0839 NONE
      asnB-2 NONE
    CBU_0841  795632 ..  795648 +  -6.7  -4.18018   TTTATGAAACTCTTC              TTAAGAA GAT TTCTTAA              TTTTAGGTGAAAAAA  73 9
        wecB NONE
    CBU_0843  798192 ..  798207 +  -2.6  -3.63341   ACAAAATTTTTAACA              C-CCTTT TGT AAAGGAG              TTCTTGGCCGATATT  50 73
         ugd NONE
    CBU_0847 NONE
         pgi NONE
        galU  805171 ..  805185 +    -5  -4.90455   GTGGGGGGTTAATGG               CAGTAA CTT TTGCTG               TTTTTATAAATCTGT  77 29
    CBU_0850  806158 ..  806172 +  -5.8   -3.3352   CTATCCCGCAGATTA               TACTTA TGA TAAGTA               TCTTCCTTGCTTTTC  56 59
        rpsO NONE
         pnp  808773 ..  808811 + -10.5  -3.07816   TCCGTATGCAGCGAA  GCGAAATACGG-GAATTG TCAT TATTTCCCCGTATTTCGC   TTCGCTGCATACGGG  75 48
    CBU_0854  809545 ..  809558 +  -2.3  -4.88795   GTTGTTGGTTTTTGC               GCCGG GTGT TTGGC                TTTATTTTATTCGGT  67 117
    CBU_0856 NONE
        lpxK  814711 ..  814732 +  -9.3  -3.29837   TTCAACGTCAAAACC           CCCCGCCGC AATG GCAGTGGGG            TCTTCATCTTTAGCA  71 178
    CBU_0860 NONE
    CBU_0861 NONE
    CBU_0862  819070 ..  819081 +  -4.4  -2.71765   GTAAGAGTCAAATTG                CTGT GACC ACAG                 ATTAATTTGCCATCT  47 20
    CBU_0863 NONE
        rpsF NONE
        rpsR NONE
    CBU_0866 NONE
        rplI  821321 ..  821333 +  -4.1  -4.82548   ACTGGAGTGGGTCTG                CGATG TTG CATTG                TTTTCTCTCTTTTTG  69 165
        dnaB NONE
         alr NONE
    CBU_0870  824988 ..  825001 +  -2.4  -4.96501   GGAGAATGATTAATA               GTGA CATATT TCAC                TTTGTTTTTATCGAG  67 415
        aroC NONE
         asd  828667 ..  828682 +  -4.8  -2.74144   CCGTCCAGTTGGCAG              GAAAAA TACC TTTTTC               GTTTAACAATGAACA  49 116
    CBU_0877 NONE
    CBU_0878 NONE
    CBU_0879  831366 ..  831383 +  -4.1    -4.614   ATGGATTACTTCAAT             ACGATGA ATGG TCATCGG              TTTTGTGTAATTAAC  66 65
    CBU_0880  832984 ..  833004 +  -8.3  -2.56164   TGGGCTTCGCAAAGC            TCAGCCC AACCTAC GGGCTGA            ATTACTCATTAACAA  64 203
        bipA NONE
    CBU_0885  838519 ..  838540 +  -3.1  -3.50302   TCGTTAAGTAGATTC           TTAAAAAGG TATT CTTTTTTGA            TATGTTTTCTAATCA  50 34
       coaBC  839802 ..  839815 +  -5.3   -3.6392   TAGGAAGGACAAAAA               TATCC CTTT GGATA                ATTTTTATCGTTTTG  58 110
    CBU_0891 NONE
        truA  844515 ..  844528 +  -5.3   -2.9162   ATCTTTATTAGAAGG               GTTCA ACGA TGAAC                TGGTTTACAAAATTG  50 48
        accD  845483 ..  845493 +    -4  -3.99352   AAAAGCTACGCTGCC                 TAGA AGA TCTA                 TTGTATTTCTTGATT  59 110
        folC NONE
    CBU_0895  847383 ..  847403 +  -5.5   -2.7676   AGATTCAGGGAGTAA            CCCATAT TCGCTTC ATATGGG            TACTCTTCGCCTTTG  52 26
        dedE NONE
        purF NONE
    CBU_0898 NONE
    CBU_0899  850195 ..  850205 +  -3.2  -3.44998   TTAGTCGCGCCGCCG                 CCGT TTC ATGG                 TCTTCTTAATAAATG  50 6
    CBU_0900  850799 ..  850813 +  -2.8  -3.90112   GAAAAAAGTAAAAAG               GACAAT GTT ATGGTC               TTTGATTGAAACACA  53 218
    CBU_0901 NONE
    CBU_0902 NONE
    CBU_0903 NONE
    CBU_0904  855948 ..  855966 +  -3.8  -4.41494   CCTAATTTTCTCTCC             GTGACAAG CCG CTTTTCGC             TTTTAGTTAAAAATG  64 346
    CBU_0906  857503 ..  857520 +  -2.7  -4.62471   GATGTGATTACCACT             TTCATCG GTTA CGATTAA              TTTTTGAGGATTAAA  65 232
    CBU_0909 NONE
    CBU_0910  860523 ..  860568 +   -15  -3.78775   CCCGTATGAAGCGCA GCGGAATACGGGGACGATAGA AGACA TCT-TTGTTCCCGTATTTCGC TTTGCTCATACGGGC 100 369
    CBU_0916  865633 ..  865648 +    -4  -3.60792   AATTAGGTTCATTGT              CTGGCGA ACC TCGC-AG              TTTGACGGTTAAGGC  52 314
    CBU_0918  868684 ..  868698 +  -3.6  -3.48276   CTAGCTAGGCATTTA               TTTAGT TAG GCTAAA               TTCTATCAACAAACG  50 70
    CBU_0920 NONE
    CBU_0921  871856 ..  871869 +  -5.9  -4.46742   AAAGCCACTACGGTT               GCTGC TAAT GCGGC                TTTATTGATTTCTTT  72 211
    CBU_0923  874633 ..  874657 +  -2.9  -3.96387   GGCGCTGTAACCCGT          GAAGGTG CCAATATCGAT CACCTTC          TTTGCTTGCATTAAT  54 476
        gplK  883914 ..  883925 +  -4.4  -2.75183   ACAATAGGGCGGCAA                TCAG AATG CTGA                 TAATTGAATGGACGT  47 335
    CBU_0937  888504 ..  888519 +  -2.5  -4.56597   AGCTTGAATCAAACG              GCGTT TATGAT GACGC               TTTTTGGGCCAAGGG  62 348
    CBU_0939 NONE
        mutY NONE
    CBU_0941  892056 ..  892066 +  -6.8  -2.62171   AAAGCAACTGCTAAG                 CAGG TCC CCTG                 ATCTTTGAAGATATC  55 154
    CBU_0943  892980 ..  892994 +  -8.6  -3.36919   CCAATTTTACCAGTT               GGTCAA AAT TTGACC               TTGTGGGCGTTTTGT  70 177
    CBU_0948  898013 ..  898029 +  -7.3  -4.07675   ATTTGCTGACGTTTT              TTGTCAC TGG GTGGCAA              TTTCGTTAATTTTAC  72 301
    CBU_0957  908675 ..  908686 +  -5.8  -2.53012   GAATATCGTTGACAT                CGCT ACTG AGCG                 CTTGATAATAAAGTT  50 358
    CBU_0960  914222 ..  914234 +    -2  -3.14344   TGTTAGGACTACTAA                TTGA AGGAA TCAA                TTGATGGCAAAAATG  43 22
    CBU_0961  914714 ..  914724 +  -2.6  -6.04378   ATCTCGCTACTCATA                 TTAA TGA TTAA                 TTTTTTTTCTGATTT 100 331
    CBU_0964  916583 ..  916602 +  -4.2  -4.36914   AAAGAAATAAAGCAC            G-GCCCTCG AAG TGGGGGCGC            TTTTGTGCGGACACG  64 52
      cydA-2 NONE
        cydB NONE
    CBU_0967  920023 ..  920035 +  -3.3  -4.79352   CAATTAGCAAGGTAT                CGGTG GGC CAACG                TTTTATTATGAATAA  69 212
    CBU_0969 NONE
    CBU_0970  921928 ..  921940 +  -3.4  -4.68424   GTCCCCCCGCTTCAT                TTGC ATTCG GCAA                TTTTTCAGTGCCTTG  66 285
    CBU_0973 NONE
    CBU_0974  925853 ..  925879 +    -5  -2.56715   TCTCCAATCGCGTAG         CCCGTATGAAGC GAA GCGAAATACGGG         TGACTTCATACGAGT  48 45
    CBU_0975 NONE
    CBU_0976 NONE
    CBU_0977  930294 ..  930307 +  -2.5  -3.05844   GAATTATTAAGCTTT               TTTTA ATAA TAAAA                TGTTAGACTAAAACG  43 20
    CBU_0978  931168 ..  931179 +  -7.2   -2.9155   TTTTCTCCAGATTCA                GCCC CATT GGGC                 TATCATCTTAGCACG  60 376
    CBU_0981 NONE
    CBU_0982  933110 ..  933123 +  -3.8  -3.80746   AAGGGACCCTTAAGC               GCGA AAGCAA TCGC                TATTATTTTTAAAAC  57 231
    CBU_0984 NONE
    CBU_0985 NONE
    CBU_0987 NONE
         ung  938168 ..  938178 +    -4  -4.53853   CCCCTTTTGTTAACT                 TTTC GGA GAAA                 TCTTTTTTTTGAAAT  66 485
         def  941765 ..  941782 +  -4.1   -4.5366   TGCGTTGGGTCTTCG             CCTGTGCG GGA CG-ACGGG             TTTTACGTTTTTTCA  66 170
    CBU_0995 NONE
        ctaB NONE
    CBU_0997  943402 ..  943428 +  -5.8  -4.24404   TCCCAAGAGTTCTTC         GAGTCGCGAAAT ATA ATTGCGCGCTTC         TTTTGGCATTTCGCT  67 166
        birA  949215 ..  949227 +  -6.3  -3.73775   TTAAAAAAGCATGAT                TTAGG CAG CCTAA                TTTAATGCCGATAAC  64 225
        bioA  955243 ..  955256 +  -8.1   -4.4078   TCTTTGTATTGCAGG               CGCCT GGTT AGGCG                TTTTAATTGGGAGGC  80 363
    CBU_1010  955602 ..  955638 + -24.7  -4.99043   GTAGCCCGTATGGAG    CGTAGCGGAATACGGGA AAT TCCCGTATTTCGCTACG    TTTTATTTGTAAAAC 100 37
    CBU_1012  958927 ..  958937 +  -2.4  -4.08216   AATATTTTCTAACTC                 CGCG CTC CTCG                 TTTTCAGAAAAATGA  53 0
    CBU_1013  959557 ..  959572 +  -5.4  -3.53224   AGAGCTTCAATATCG              CCGA-GC ACC GCATCGG              TTTGGCAGAACAGTA  58 142
    CBU_1014  960669 ..  960679 +  -3.2  -5.22312   AGTTTGAATGAAGAT                 GAGG TTT CTTC                 TTTTTTAATATGGAT  76 34
    CBU_1015  961800 ..  961815 +  -3.2  -4.01564   TTTTGCGTGACTGAG              TGCGCA TTAG TGCTCA               TTTGTACGTGTTTTC  56 155
    CBU_1016  962165 ..  962189 +  -4.3  -4.81249   TTTTAGAGTTAAAAC          CTCTAAAAATC TTT GTATTTTAGAG          TTTTTAGGTTTAAAA  72 69
    CBU_1017  963403 ..  963461 + -12.9  -2.64324   TTATCAGGGAAAAGG G--ACGCTCGTTAGTTGTCAAGTTACT AAGGTAG AGTAACTTGACAACTAACGAGTGCCCC CCTTTTTGAATAGTT  90 50
    CBU_1021 NONE
    CBU_1022  965732 ..  965752 +    -4  -3.98204   TGACTTTTGCGTGAC           TGAGTGCGC ATTC GTGC-CTCA            TTTATACGTGTATTT  59 189
    CBU_1023  967411 ..  967427 +  -2.3  -4.02653   GGTTGGAAAACTTCG              TTCATGA CCT TGATGAA              TTATTTGCGTTGGTT  53 127
    CBU_1026 NONE
    CBU_1027  972093 ..  972104 +  -4.4  -3.46534   TTTTTGAGGTACGTT                GACT CTCG AGTC                 TCTTTGATAGAGTTC  54 110
    CBU_1031 NONE
    CBU_1032  975447 ..  975460 +  -2.4  -5.40474   GAGGATGTAAGCACC               GTCA CCCTTA TGAC                TTTTTTTGACAAAAT  76 162
    CBU_1033  976198 ..  976214 +  -9.5  -2.62616   TCGAACTCGCGACCC              CAACCTT GGC AAGGTTG              TGCTCTACCAGCTGA  70 157
    CBU_1035  978450 ..  978462 +  -2.7  -2.57931   TAATAATTTACAGGA                TAAGT TTG ACTTG                ATTGTGGCGACTCAA  41 129
    CBU_1042  985213 ..  985231 +  -3.2  -3.33792   CCTTATACACTGCCC             GAATTG CCTGCTC CAATTC             TGTTGTATCACTGCT  48 367
    CBU_1044  986990 ..  987026 +  -5.3  -3.16267   GTTTAAAGAGATGTC   TCC-CGACAAGCATCAA ATTAC TAGATGCTTG-CGTGGA   TTAGGTGTGCTTGCG  53 72
    CBU_1045  988337 ..  988351 +  -2.8  -3.14848   GAAATATTCTAAGTG               GTGTCA AAA TGAAAC               ATTTTCGTAGACACA  44 349
    CBU_1046  990199 ..  990216 +  -4.1  -4.58395   ATAGAAATTCTATGT             TGGCG-CA TTA TGACGCCG             TTTTTAAGGAGTGGG  66 359
        mutS NONE
    CBU_1057 NONE
    CBU_1058 1004438 .. 1004453 +  -2.5  -3.26807   CCTTCCCATCTTCCA              GTCCA ACACCA TGGGC               TAATTTTTGGGTCAT  45 259
    CBU_1063 1009172 .. 1009196 +  -4.9   -2.8655   AACGCTGTTTGAATT          CGCCGCTGC GTTTTTG GTAGCGACG          TATGGTGTAGCTAAC  50 120
    CBU_1066 1012136 .. 1012157 +  -2.9  -4.25283   GTCTGAATCAAATCA           TCGCGGTGG TGTC CTAATGCGA            TTTTGCTAAACCCCT  58 374
    CBU_1069 NONE
    CBU_1070 1017124 .. 1017136 +  -4.9   -2.6574   TATTTCTCCTTTATT                TAAAC GTA GTTTA                TCGTATAAATGCTTC  49 489
         tgt NONE
    CBU_1073 1019141 .. 1019151 +  -2.4  -5.06451   GCGGAATAAACTTCT                 CCCG CTC CGCG                 TTTTTTGCAATAATC  71 228
    CBU_1086 1032561 .. 1032583 +  -8.4  -3.01791   AATGGATGTATTTTT           TAACCGCGGG GAG TCCGAGGTTA           TGTTAACAAGGCGAT  67 86
    CBU_1089 1034692 .. 1034702 +    -4  -4.07568   CATAATGCGCCAACA                 TAGA ATT TCTA                 TTTTCAAAAAAAGGA  59 114
    CBU_1090 1036183 .. 1036195 +  -3.3  -5.60993   AAAAATAATAAAGCC                GCTAG CCT CGAGC                TTTTTTTCTGCGGGA  83 463
    CBU_1092 1038734 .. 1038758 +  -7.2    -5.055   TTTTCCTTTGTTATT          CATCTACCTT CCGCA AAGGTTGATG          TTTTTTCGCAATTAA  86 54
    CBU_1095 NONE
        fumC 1045157 .. 1045167 +  -5.4  -2.74188   ATAATGATGATAGTT                 TTCC TTT GGAA                 CTTGTACTTATCCTC  51 120
        aldC 1046565 .. 1046577 +  -5.5  -2.68034   TACAAAATAGGTGGA                TTGGC CTA GCCGA                ATGTTTAAATTAATA  50 420
    CBU_1101 NONE
    CBU_1102 1050141 .. 1050160 +  -4.9  -3.90588   CATCCGGGTCGCTCG            CCCATCG CCGCAT CGCTGGG             TTTAATTGCCGAATG  61 391
    CBU_1104 1052235 .. 1052254 +  -2.1  -2.64322   TCCTTGAATGTGCCG            GGGAAAT AACGGC AATTCCC             GTATTTCGCTGCGCT  40 34
    CBU_1105 1052934 .. 1052950 +  -3.1  -4.30987   GTCTTATAAATAAAT              TAGAAAA TAT TTTTTTA              TTTCTTCTGGAAAAT  59 287
    CBU_1106 1053723 .. 1053739 +  -2.3   -4.4634   AGGTTGTCTATTAAA              TTGAAGA TTC TCTTTAG              TTTCTTGTTCAGCTT  59 171
    CBU_1115 1060307 .. 1060317 +  -3.2  -3.26947   AAAAGCGCCAATGGC                 GGGT TGA ACTC                 TTGCTGTAAACCTTG  48 45
    CBU_1120 1065612 .. 1065644 +  -2.8  -3.15592   CACAAGCGGGAGAAG      GACGGTTTTTCGGA AGGTC TTTAAAAAATCGTC      GTTTTAATCCCAATT  45 52
    CBU_1122 1066704 .. 1066718 +  -2.1  -2.78679   TGCATACGGGCTACT               TGTGG AAAAC CTACA               CTTTCAATCGCACCC  41 178
        cbpA NONE
    CBU_1124 NONE
    CBU_1125 NONE
    CBU_1126 1069759 .. 1069786 +    -9  -3.60151   TATCTAACACCATAA        CAACCGCCAGTC CAGC GGCGGGCGGGTG         TTCTAATTTAAAAAG  75 312
    CBU_1132 NONE
        suhB 1075915 .. 1075927 +  -4.1  -4.72272   TAAAGCCAAAGAAAG                GGCAA CCG TTGTC                TTTTTCATGAACAGC  69 451
    CBU_1135 1076594 .. 1076641 +  -5.9  -3.09516   GCCCGTATGAGCGAA GCGAAATACGGGAAAACAAT-GAT GTC GTCTATCGTT--CCCGTATTTCGC TTCGCTCATACGGGC  53 118
    CBU_1140 1082932 .. 1082946 +  -7.8  -3.63073   AAGCTGCCACTGAGT               CTCACC AGC GGTGGG               TTCTTCACCAATCTA  70 208
    CBU_1145 1087102 .. 1087112 +  -6.8  -2.88999   ATGAGCCCAGGGAAT                 GGCA GTG TGCC                 TCTAATGTCTAAAGA  57 343
        trmU NONE
         mfd 1094930 .. 1094955 +  -2.5  -3.66874   GTATGAAGCGCAGAA         TACGGGAACGT CATT ATTTCCCCGTA          TTTCGCTGCGCTTCA  50 44
    CBU_1150 1096187 .. 1096204 +  -2.7  -4.68506   GTCCACATAGCGTTC             GCGAT AGAAATTG ATCGC              TTTTTGAAGTTGCTT  65 473
        trpE 1098239 .. 1098253 +    -5  -3.90588   AATTCGCTCCTCAAT               TTCCTA TTT TAGGAG               TTTGCTTAGGGCATC  61 242
        trpC NONE
       trpBF 1102203 .. 1102221 +  -3.8  -3.85698   GCGACAAAGATATTC             CTGCACTC AAG GAGTATAG             TTTATAACACAAGAA  57 0
        trpA 1103214 .. 1103268 +  -2.1  -2.78463   AACAATTGTTCAATG GCTTTATTCCCGATGGGGATACATC CGATC GACGCATCGCTACCGTGAATAAAGA TATCGTCACCCAAAT  40 191
    CBU_1158 NONE
    CBU_1159 1105678 .. 1105688 +  -5.4  -4.87892   TTTTTGGCAAAATCA                 GAAG ATG CTTC                 TTTCTTTTCTTGAAA  79 311
    CBU_1160 NONE
    CBU_1161 1107419 .. 1107440 +  -3.7  -2.96216   CAATTAATAATCCGA           CTGGCATAA TGCT TAATGCTAG            TGTGTAATCATGCGG  46 426
    CBU_1168 1112387 .. 1112399 +  -6.9  -2.89602   TGGAAAAAAAATTTT                TGGCG ATT CGCCG                CTTTCGTATAACGAA  57 2
    CBU_1169 1113031 .. 1113049 + -10.3  -5.95539   CTTCCCTATAATAAA             TACCCCC CACGC GGGGGTA             TTTTTTTATTTAAAA 100 51
    CBU_1170 1113410 .. 1113431 + -14.5  -4.18494   GGGGAATGCGCGTAG           GGGTCGGAA GTCT TTCCGACCC            TTTTAGCTACCCATA 100 75
    CBU_1173 1116373 .. 1116393 +  -8.3  -3.21416   GACAGTTTCGCCAAA            GCCGATAAT TCC AATATCGGC            TTCGTGATCGAAATA  68 462
        phrB 1119655 .. 1119665 +  -4.6  -5.06414   AAAGCCTAAGAAAAG                 CGCC ATC GGTG                 TTTTTCTTAGCCCCC  76 265
    CBU_1178 NONE
    CBU_1179 1122588 .. 1122598 +  -3.2  -3.74397   ATTAGTTTTTAATAC                 GGAG AGT TTCC                 ATTTTTTCTAGGGCT  52 229
    CBU_1183 1125477 .. 1125498 +  -7.3  -3.90291   CTTTCCCACAACAAA           GCGAGGA AATAAAAC TCCTCGC            TTTACTTAAAAGGAT  71 52
    CBU_1186 1130219 .. 1130229 +  -2.4  -5.06816   AGAGGCTGAGAAAAG                 CCCC ATC GGTG                 TTTTTCTTAACCCCT  69 457
    CBU_1187 1131142 .. 1131177 + -17.6  -3.37935   ACCCATGTAGGACTT    CAAGGCGTCGGGCACA CGAA TGTGCCCGTCGGCTTG     TTGATAGTTTTCCAT 100 55
    CBU_1192 NONE
        trxB 1137814 .. 1137828 +  -4.2  -2.58714   GAACGCTATTTAGAC               AGCTTG AAC CAAGCC               TAACTTCCTCTGACA  45 8
    CBU_1194 NONE
        infA 1139810 .. 1139823 +  -3.7  -5.32944   AATAAGCCGCGCCAT               GGGGC GAGC GCCCA                TTTTTTCGTTATAGC  83 229
    CBU_1197 NONE
    CBU_1198 NONE
    CBU_1199 1142995 .. 1143008 +  -3.1   -3.5393   GCTTTGCCGAACTGA               GAGGT ACTT ACTTC                TTTGGCGCCGGTCAT  50 99
    CBU_1202 1146270 .. 1146290 +    -4  -2.71712   GCATTCCGCACTCGC            TCGCCAAT GAAAA ATTGACGA            ATTTGCCGCGGCAGC  45 8
    CBU_1203 NONE
    CBU_1204 NONE
    CBU_1205 1149795 .. 1149806 +    -3  -3.11569   CCCACGGCAATTGAG                GAAA GGCT TTTC                 GTTTTACATACGTGC  43 346
    CBU_1208 1152537 .. 1152551 +  -2.8  -3.18991   CAGGGGCAGCTTCTC               CGATGT TCA GCATTG               TCATTTTCCTCTTCT  45 66
    CBU_1213 NONE
    CBU_1214 1159391 .. 1159401 +  -4.6  -3.40899   GAGAACATGCCCAAA                 CGGG TTG CTCG                 TTGTGGTGCAGAATT  52 172
    CBU_1217 1163391 .. 1163401 +    -4  -4.07568   CATAATGCGCCAACA                 TAGA ATT TCTA                 TTTTCAAAAAAAGGA  59 321
    CBU_1218 1164692 .. 1164749 +  -9.5   -3.1505   TCCATATACGTATGA GCGAAGCGAAATACGGG--GACGATAGA CGACA TC-ATTGTTTTCCCGTATTCCGCTTCGC TTCATACGGGCTACT  73 273
    CBU_1224 1170668 .. 1170684 + -12.3  -5.21709   GGAAAAAACAAAAAA              GCCAGGT AAA ACCTGGC              TTTTTTGCTATAAAA 100 89
    CBU_1227 NONE
    CBU_1228 1179099 .. 1179121 +  -5.7  -2.97012   GGGTGACTTTCCCCC           TTATTCACA ATTTC TGTGGATAA           CTTTGTGAGTAATTT  53 3
    CBU_1229 NONE
    CBU_1230 1185348 .. 1185358 +  -5.4  -4.44748   CAATTAGGCGTTCAT                 TTGC TTT GCAA                 TTATTTTGATTTTGT  70 105
    CBU_1232 1186301 .. 1186337 + -13.7  -3.23692   ATCCAACATCTCATA    GGTAGCCCGTATTCCGC TTC GCTTCATACGGGCTACC    TTAATAATGATGATG  93 138
    CBU_1233 1187376 .. 1187389 +  -2.3  -2.87319   GACACCCATGCACGA               CGCCA TCAT TGCCG                CTTTAATCGATTGGA  41 108
    CBU_1234 1188743 .. 1188765 +  -5.6  -2.58544   TGCTTGGCACGATTG          GCC-TGGGA TAGAGT TCCCACGGC           ATTGTAGAAATAACC  51 126
         orn NONE
    CBU_1236 1189597 .. 1189610 +  -3.9  -2.75382   TTATGAAGAATTTCC               TTTTC TGCT GAAAA                TAATTGAATAAAGTA  46 1
    CBU_1239 1191205 .. 1191242 + -23.6  -4.20084   GTAATTCTAATTTTG   GCATCGTCGTCCCGCGG CTTGA CCGCGGGACGACG-TGC   TTTTAGCTGCCTAGT 100 53
        xseA NONE
    CBU_1244 1197970 .. 1197980 +  -2.4  -4.56775   AAAGGAGGTTCATGT                 TCCG CTA CGGC                 TTTTTCCAAGGCCCT  61 397
    CBU_1246 1199765 .. 1199779 +  -4.3  -4.43189   ATTGCATATAAAGCG               CAGAA GCGCG TTCTG               TTTTCTCCAATTGAT  66 456
    CBU_1253 1204832 .. 1204847 +  -2.6  -3.28708   GCTTACTAGCCATCT              CTC-CAA GGA TTGTGAG              TTAATATCAAGTTTA  46 133
    CBU_1254 1206697 .. 1206707 +  -4.6  -5.06414   AAAGCTTAAGAAAAG                 CGCC ATC GGTG                 TTTTTCTTAGCCCCC  76 240
    CBU_1256 NONE
    CBU_1257 1208361 .. 1208373 +  -6.3  -2.71263   ATGGCGTTTTCGCCT                TCCAA TAC TTGGA                TCATTACAGGGCCTT  53 213
    CBU_1259 1210485 .. 1210505 +  -8.1  -2.57132   GAGGGGGCCATCGCA            CCCGCCCCC CTG GGGAGAGGG            ATTGTGGAAGGGCGG  61 183
    CBU_1260 1211530 .. 1211544 +  -8.5  -5.80817   CTTAACACACAAAAA               GGGGC TTCGT GCCCC               TTTTTTTATATTCCC 100 45
    CBU_1261 NONE
    CBU_1262 NONE
    CBU_1263 1213749 .. 1213772 +  -6.2  -4.60487   AGCTTCCTTCTTCCG          GAAATCG-TAT GGA ATATCGATTTC          TTTTTCCAACTCCTG  77 240
    CBU_1264 1214133 .. 1214152 +  -2.1  -3.63569   TACTCAGTAAAATAA            TGACACC ATGAAC GATGTCA             TTATTCGCCAGTTAG  49 15
        lipB NONE
        lipA 1215828 .. 1215846 +  -2.4  -3.88559   ATGAGGATAACCGAT             TGAAGTTT AAT AAGCGTCA             TTTCTCAACATGATT  51 108
    CBU_1267 1218068 .. 1218093 + -16.3  -2.62735   TAGTTGAGTTGTCGA         TTTCCCCCTGA GCTT TCAGGGGGAAA          TCCTATAGACCGTAT 100 189
    CBU_1273 1224778 .. 1224794 +  -5.1   -3.1996   GTAATCGACGAGGAA              CCACG AATAACC CGTGG              TTGGGTTGGACTTTA  52 291
         eda NONE
    CBU_1278 NONE
    CBU_1279 1229171 .. 1229191 +  -3.1  -5.09426   GTTGACGCCTATGCG            CCTTCGCGG GGA CAACGAGGG            TTTTTTAAAATTAAG  72 233
    CBU_1284 NONE
    CBU_1285 1239288 .. 1239311 +   -14   -2.7186   TAGGTGACAAATCAG          CCATTACCCA AATT TGGGTAATGG           TCATTGCCCAAATTT  91 34
    CBU_1286 1241173 .. 1241188 +  -6.1  -3.51232   AACAGGCGGATTTCG              CCGTG GGAGGG CACGG               TTGCTTTACCCGCAA  60 466
    CBU_1291 NONE
    CBU_1292 1248153 .. 1248174 +    -8  -4.82901   TCAAAATCGGAAAAA           TCTCGGTC ACTTGC GGCCGAGA            TTTTTATCCCGCCAC  84 130
    CBU_1296 NONE
        recN 1252207 .. 1252254 +  -3.7  -3.09516   GCCCGTATGAGCGAA GCGAAATACGGGAAAACAAT-GAT GTC ATCTATCGTC--CCCGTATTTCGC TTCGCTCATACGGGC  47 93
    CBU_1302 1255588 .. 1255611 +  -6.8  -2.61274   TTCGCCGAATTTTAC          CGCGTTTA GCCCGCAA TAAACGCG           CTTGCTTAGGATCCA  56 7
        smpB NONE
        msrA 1258028 .. 1258054 +  -2.3  -3.90425   AGAAGGAAAGCCAGC         CCTATGAGAAC AGAGA GTTTTCGTAAG         TTCTTCATTTCAGTA  53 408
    CBU_1308 1259486 .. 1259520 +  -6.5  -3.09516   AAACAGAAGAGCTCG     CAGTCAATTTCCC CTGCACGTC GGGCGATTGACTG     TTAAATCATAGACGA  56 421
    CBU_1312 1263709 .. 1263721 +  -3.4  -4.90778   CGAAAGTTTCAAGAA                TAGC TAATT GCTA                TTTTGTTTGAGTGCA  70 153
    CBU_1328 1275723 .. 1275736 +  -2.3  -4.13945   GTTAAATGTGAAATG               GTGCG TAAT CGTGC                TTTTGGGGTAGAGGT  55 465
    CBU_1331 NONE
    CBU_1332 1278440 .. 1278455 +  -6.8  -3.20841   CATCCCGTGAAAACG              GGCTCC GTTA GGAGTC               TATTACTATGGATAT  60 15
    CBU_1333 1279440 .. 1279450 +  -2.4  -4.64861   CTTTGAAGGAGGCAT                 CACC GCC GGCG                 TTTGTTTTGAGCAAA  64 211
    CBU_1335 1281971 .. 1281991 +  -2.6  -3.80625   TCGAGGCGTTCTCTA            TCAGGATT CTCAA AATCATGA            TTTGGATTCTGAAGC  53 5
    CBU_1345 NONE
    CBU_1346 1296292 .. 1296308 +  -6.5  -3.78775   ACTCATCACTATTAA              CCCTGCT ATA AGCAGCG              TTTCATAATGCAACG  64 26
    CBU_1348 1298075 .. 1298086 +    -3  -3.09842   ATTGTTAATTTGCGA                TCAA ATGG TTGA                 GTGTTTTTTCGGTCC  44 94
    CBU_1349 1300086 .. 1300099 +  -3.1  -5.27779   TTTAATTGTTTTTCG               GCC-TC GGT GATGGC               TTTTTTAATGTTGGG  77 289
    CBU_1362 NONE
    CBU_1363 1314135 .. 1314149 +  -5.8  -5.04385   GAATTAGATCATTAT               TTAAGA CTG TCTTAA               TTTTTTAAGGCTATA  81 11
    CBU_1364 NONE
    CBU_1365 1315830 .. 1315843 +  -5.3  -3.89448   CACTTGTTGAATTTG               CTGTT GCAA AACAG                TTATCTGTTTTTGCA  61 143
    CBU_1369 1319313 .. 1319364 + -28.3   -3.1505   GGTAGCCCGTATGAA GCGCAGCGAAATACGGGAACCGC ATCATC GTTGTTCCCGTATTTCGCTGCGC TTCATACGAGCTACT 100 49
        pabB NONE
    CBU_1374 1324141 .. 1324153 +  -6.3  -2.62616   GCTACTTTTTCATCA                GCAAT ACA ATTGC                TGATGTCACGAATAA  53 224
    CBU_1376 1328039 .. 1328076 + -14.4  -2.93853   ATTGATTATTTCCCC  CAGCCTAGTCTGTCCGTT GTAA AACGG-CAG-CTAGGCTG   CTTTCATTCCAGGAA  95 503
    CBU_1378 1329332 .. 1329342 +  -3.2  -3.54653   TAATTTTCTTTCATA                 TTCC TCT GGAG                 TTATATGGTGAAAAT  50 378
    CBU_1387 1337725 .. 1337749 +  -2.2   -3.5771   CCAAAGTGAAGCAAG         CAGA--GGGCCT GAT AGGCTCGATCTG         TTTACCAAAATTTTT  47 32
         map 1338879 .. 1338892 +  -3.1  -5.01732   TTCTGCCATCGCCAT               GAGTG CATT CATTC                TTTTTTCAAGCCCTT  72 319
    CBU_1392 1342379 .. 1342412 +  -5.3  -4.49364   GGCTTGAATAAAGCG     GTGGGGTACTCAAAT ACCA ATTTCATTTCCCCAC      TTTCTTCTTGAATTT  71 114
    CBU_1394 1347900 .. 1347918 +  -3.1  -3.53343   GACCAGCCTGTTGCC             TCAGCAA CGCCT TTGCCGA             TTTCAGCCGGCGATT  50 512
    CBU_1409 1360580 .. 1360606 + -10.8  -2.65116   ATGTCGTCTATCGTC         CCCGTATTCCGC TTC GCTGCATACGGG         CTATTTAGCTACTCG  76 99
        gltA NONE
    CBU_1411 1362499 .. 1362519 +  -6.8  -3.95022   CCGCCCCTAAAACAA            CGCCCCAT AAACC ATGGTGCG            TTTGATGTTGCTGAG  68 284
    CBU_1416 1366642 .. 1366665 + -11.1  -4.18018   TTCTCCGTTAAAAAC          TTATCGGCC ATAACC GGCCGATAA           TTTTCGATAACGCAG  90 30
    CBU_1420 NONE
    CBU_1421 1370120 .. 1370166 +  -8.8  -3.15249   AGTAGCCCGTATGTA GCGAAGCGAAATACGGGA AACTAATATAA TCCTGTATTTCGCCGCGC TTCATACAGACTATC  68 48
    CBU_1423 1372215 .. 1372228 +  -9.5  -2.57647   TCGCGTAAGGCAATA               CCGGC ATTC GCCGG                ATTCATCTGATAAGT  68 289
    CBU_1426 1373691 .. 1373708 +  -4.1  -3.16475   AAGTCGCTCAATATC             CCGTTGA TTAT TTAGCGG              TTGAGTCTGTAAATG  48 227
    CBU_1429 1380430 .. 1380458 + -13.1  -2.93073   ACGACATCATTGTTT        TCCCGTATTCCGC TTC GCGGCATACGGGC        TACTTGTTGAAAACC  91 343
    CBU_1456 1410430 .. 1410442 +  -4.9  -4.30719   AATTTCTTTATCCCT                TTTTG CGT CAAAA                TTTCTTGTCCCCGCC  68 492
    CBU_1458 1413463 .. 1413474 +  -4.4  -4.18638   GATTTTGACTTCACC                GATG GGCT CATC                 TTAATTTTTTTTCTT  63 119
    CBU_1459 1414198 .. 1414218 +  -7.7  -3.41051   GGAGGAAAGCAGCCA            TGACTATTA TTA TGATAGTCA            TTCTCATCCCCATCG  65 107
    CBU_1465 NONE
    CBU_1466 1419878 .. 1419909 +  -8.1  -3.28712   TATTAATCAACTCCC      CCTACCGTTAAAG CATCCA CTTTAATGGTCGG       TTGTCCAACACCAAC  66 15
    CBU_1472 1427739 .. 1427749 +    -4  -4.07246   CCATAATAGCCTTGG                 CTAT TAA ATAG                 TTTAATTTAAACTGA  59 19
        gatC NONE
        gatA NONE
        gatB 1431123 .. 1431137 +   -10  -2.76265   AGAAGACAGTGGTTG               TGTGGC TTC GCCACA               ATTAATTTATAAAAT  73 63
    CBU_1477 1432855 .. 1432904 + -21.1  -3.14931   AGTAGCCCGTATGAA GCGAAGCGAAATACGGGAA CGACATCATAAT TTCCCGTATTTCGCTTCGC TTCATACGGGCTACG 100 49
    CBU_1478 1433470 .. 1433491 + -14.5  -3.40051   GAATAAAACATAGCA           GGTTGAGCC GACA GGCTCAACC            CTTTTTAAAGTCTTT 100 28
    CBU_1484 1439080 .. 1439098 +  -3.1   -4.1552   TTCGCCAAATATAAT             CCGCAAA CGAAA TTTCCGG             TTTCTTGGCCGAATC  60 471
    CBU_1486 1439707 .. 1439721 +  -3.5  -5.40072   ATCGCGAATTTGATC               GGCTG TTTTC CAGTC               TTTTTTTGCGCGAGC  81 160
        lpxH 1443368 .. 1443379 +    -3  -4.51654   CTAGGCGGCTTGGTC                GTAA GGGG TTAC                 TTCTTTTTCGATTTT  62 109
    CBU_1492 1445670 .. 1445718 +  -2.4  -5.69262   ACTCCTTGTATTAAA AGAAT-TTTCTG-GGTCCCGCGGT CAA GCCGCGGGACGACGGAAATGTGCA TTTTTATTTTTGTCG  80 183
    CBU_1493 1447666 .. 1447681 +  -4.8   -4.0802   CCACCAGCTCGCCGT              TAGATT CACT AATCTA               TTTGATTATTGCGCT  63 178
    CBU_1511 1465191 .. 1465201 +    -4  -3.29829   GTGACGACGGGCTTT                 TCTT TGA AAGA                 TTCTGGCAAGCTATC  50 221
    CBU_1514 NONE
    CBU_1515 1467607 .. 1467617 +    -4  -4.01454   AAGTTGAGACAGGGT                 TTCT TCA AGAA                 TTCTCTTATTTTTCA  59 114
    CBU_1516 1468209 .. 1468222 +  -2.3  -3.38046   GGTATCCACTCACAT               TGCAG ATAG CAGCA                TGTTTCACATCGCCC  45 301
    CBU_1517 1468987 .. 1469004 +  -7.7  -3.90744   ATCCCCTAAGCCAGC             GAGACCC GTGA GGGTTTC              TTGTTTACCGCCAAA  72 332
    CBU_1523 NONE
    CBU_1524 1472397 .. 1472425 + -12.6   -4.1711   CCGCAAGCAGGGAAA        CAAAGCGTCTTA AATCG TAAGGCGCTTTG        TTTCTTCCGGGTCGT 100 70
    CBU_1527 1476092 .. 1476115 +    -6  -2.51815   CGTGGGTTCAAACTG          CCCTGGCATT AATT AATGCTAGGA           ATATTAATGATTACG  54 141
    CBU_1528 1477475 .. 1477485 +  -3.2  -5.07486   ATTGGCGAACGCGCA                 TCGT AAA GCGA                 TTTTTGTTCAGGATA  74 465
    CBU_1531 NONE
    CBU_1532 1482824 .. 1482841 +  -8.4   -2.8552   GTAGCCCGCTGCGCA             TCGGGG CGCCTA CCCCGA              ATTTAATAAGTAGAG  66 42
        yibO 1486522 .. 1486537 +    -4  -5.70522   CGCTGAAATAACTTA              TGCAAA GGAT TTTGCG               TTTTTTATTATTATT  88 30
    CBU_1537 NONE
    CBU_1538 NONE
    CBU_1539 1490412 .. 1490423 +  -2.2  -3.60627   TGCGTTGCTGATTTT                TGCG TTAA TGCA                 TTTAGGGTGAGGTGA  47 4
    CBU_1540 NONE
    CBU_1541 1490959 .. 1490984 +  -3.3  -3.22298   TGAAATTTTTCTTCA         GGGGTTATT CTCATGTT GATGACCCC          TTAATGCTCCATACC  46 63
    CBU_1545 1493680 .. 1493703 +  -3.9  -3.14878   TTGATGATGAAGAAA          TTCTGTGGA GTCGAG TCCAAAGAA           TATTACATTCAAAAC  48 44
    CBU_1546 1494179 .. 1494194 +  -6.1  -3.53224   TTATCCATAACCAAA              GCGTC GTCGCA GACGC               TTTACAAGCCAACTG  62 163
        nrdA NONE
        nrdB 1503742 .. 1503774 + -26.5  -3.53012   TACTCTCACTCACGT      TACCCATCAGGCCGC CTT GCGGCCTGATGGGTA      TTTAACCGGACAAAA 100 60
    CBU_1555 1505248 .. 1505260 +  -4.1  -3.40403   AACGAAAATAAAAAG                GGTAT TTT ATGCC                TTCTGATAGAAACGG  50 127
    CBU_1556 NONE
    CBU_1557 1507172 .. 1507190 + -10.2  -3.05816   GCGCACTTCGTGCGC             TGCGCGCT AAA AGCGCGCC             TTGACTCCCGCCTGC  75 117
    CBU_1558 NONE
    CBU_1559 1508541 .. 1508553 +  -3.3  -4.59853   TTATTATTTATTGTT                GGGAT GAT AACCC                TTTTTGCAGCCTTCG  64 319
    CBU_1560 NONE
    CBU_1561 1509850 .. 1509867 +  -4.1  -4.19342   TTCCTCATTTACGGT             CGAGGAC ATAG GTTTTCG              TTGTTTACTTGTTTT  62 322
        aspS NONE
    CBU_1566 1514795 .. 1514839 +   -13  -3.14931   CGTAGCCCGTATGAA GCGAAACGA-ATACGGGATTG TTAT CGTTCCCGTATTTCGCTTCGC TTCATACGGGCTACG  91 47
        ruvC NONE
        ruvA 1515991 .. 1516001 +  -3.2  -3.75115   GCGTTAAAACAAATG                 GTGT TAG GCAC                 TTAGTTTTATCCAAC  52 11
    CBU_1569 1517831 .. 1517850 +  -3.5  -4.14739   AATTTCGACTCGGCT            CTCCAGA ATCCAC TCAGGAG             TTTTAAAATGGATGA  59 108
        ruvB 1518936 .. 1518983 + -11.7  -3.10343   GCCCGTATGAGCGAA GCGAAATACGGGGACAATAGATG ACAT CAT-TGTT-TTCCCGTATTTCGC TTCGCTCATACGTAT  83 48
    CBU_1572 NONE
    CBU_1573 1521704 .. 1521719 +  -3.2  -3.33744   CGCCAACCTAAAAGT              GAAAGC TGAA GCTTGC               GTTTTTAACAGAAGA  48 17
        tolQ NONE
        tolR 1523013 .. 1523027 +   -10   -3.0438   TTCTTTAATTTTTCA               GCGCTA TCA TAGCGC               TACTTCTTATTCGTC  75 116
    CBU_1576 1525787 .. 1525801 +   -10  -3.41693   TTTTCCGTCGTTTTG               CCCTAC CAC GTAGGG               TTGATTAATGATGAG  76 228
    CBU_1579 NONE
    CBU_1580 1529375 .. 1529409 + -14.4  -4.15453   GGATCCAGATTAAGG     GGCTAAGAAAAACACC AAC GGCGCTTTTCTTAGCC     TTTTAGCCTGGATTC 100 269
    CBU_1581 NONE
    CBU_1590 1537131 .. 1537178 + -11.7  -3.10343   GCCCGTATGAGCGAA GCGAAATACGGGGACAATAGATG ACAT CAT-TGTT-TTCCCGTATTTCGC TTCGCTCATACGTAT  83 90
    CBU_1592 1538658 .. 1538670 +  -7.7  -2.53263   TCTAGTTAGTTGCTA                TGGCT TTC AGCCA                TGAATTAGGGGTGAA  61 59
        rpsU 1538897 .. 1538910 +  -5.2  -3.63073   CAAGAAGCATTAGAA               CGCG AACGAA CGCG                TTATTAGGCGCTGTC  58 5
    CBU_1594 1539414 .. 1539470 + -16.2  -3.14931   CGTAGTCCGTATGAA GCGAAGCGGAATACGGGGTATTTGA TTGAAGCT TTTAAT-TCCCGTATTCCGCTTCGC TTCATACGGGCTACG 100 45
        dnaG 1541179 .. 1541190 +  -4.4  -2.75294   CCTATATAAAGAGAA                CAGT AAGG ACTG                 ATTTGACGAATTTAA  48 51
        rpoD 1543439 .. 1543473 + -13.6  -3.62046   TCTTCGCAAAGCTAA     GTAGCTCGTATGCAGC GAA GCGGAATACGGGCTAC     TTGTTGAAAACCTAC  95 95
    CBU_1598 NONE
    CBU_1599 1546003 .. 1546021 +  -2.4  -4.70879   GAGCTATGGGCCCAT             TGACGC TTTAAGT GCGTTA             TTTTTAACATTTACC  64 120
    CBU_1601 NONE
        rimK NONE
    CBU_1603 NONE
    CBU_1604 NONE
    CBU_1605 1552066 .. 1552079 +  -3.9  -3.05463   CCTTTTCTCTTTGTT               TTTCT ACAG AGAAA                TTGGGTGAAGCAGGT  47 481
    CBU_1618 NONE
    CBU_1619 NONE
    CBU_1620 1558962 .. 1558973 +  -4.4  -2.67386   AACAAGTGGGTTGCA                GCTA TTGG TAGC                 CTTCTGCTAGGTTTT  47 15
    CBU_1621 1559698 .. 1559709 +  -2.2  -4.75404   CGTCTTCACGCGGAC                CATG CACC CGTG                 TTTTTAATGCAATTT  66 396
    CBU_1635 1575833 .. 1575862 +  -4.3  -2.67316   GGGATCGGAGGTTAA       TGGCTCTCTGCCGA AGT TTGGTAGGGA-CCG       TAAGTTGTTAGCTTG  47 162
    CBU_1641 NONE
    CBU_1642 1582142 .. 1582158 +  -5.1  -3.33315   TAGATTTTCGCATAA              TGAGGAA AAT TCCCTCA              GTTTTAATATTTTCT  54 55
        dotD NONE
        dotC NONE
        dotB NONE
    CBU_1646 1586205 .. 1586252 +  -9.5  -3.09516   GCCCGTATGAGCGAA GCGAAATACGGGGACGATAGATG ACAT CAT-TGTT-TTCCCGTATTTCGC TTCGCTCATACGGGC  72 128
    CBU_1650 NONE
    CBU_1651 1590618 .. 1590634 +  -2.3  -3.83758   ACAAAAGGGTTTAAC              TATGAAA AAT TTTCGTG              TTCTTGGTATTGCTT  51 40
    CBU_1652 1591759 .. 1591779 +  -5.5  -4.27316   AAATAAAGAGAAAAG            TAAAAAACC CGA GGTTTTTTC            TTTTAAGTTGACCGA  67 35
    CBU_1653 1591923 .. 1591940 +  -2.7  -3.58343   GTTTACCGATAATTA             GCCAT AACTCTCA ATGGC              TTTCCACCTAATACG  48 25
    CBU_1654 1592415 .. 1592425 +  -2.6  -3.93401   CTACTCAGCCTCCTG                 TATT TAC AATA                 TTATTCATTTATACG  53 176
    CBU_1659 NONE
    CBU_1660 1598683 .. 1598693 +  -4.6  -5.08824   GGTAAATCCAATTTT                 GCTG TCT CGGC                 TTTTTTGGATAAAGG  77 140
    CBU_1664 1601141 .. 1601157 +  -3.7  -4.44355   AATGATGAATGAGAT              TAAAGAG TTT CGCTTTA              TTATTTTTCGCCTTC  64 516
        speG 1612273 .. 1612292 +  -2.3  -3.87538   AGGCTTGTTTTTATT            TTTTATT CCTTGA AATAAAA             TTCTTGTAGTAATTT  51 111
    CBU_1679 1612767 .. 1612786 +  -2.9  -4.42639   TAACTTTCTGTAAAA            G-AAGCTC TTTCT GAGCTTGC            TTTTGATTGCCCTAT  60 38
    CBU_1680 1614135 .. 1614148 +  -3.8  -5.10077   TTTTCCTGCGAAGGG               GCTG CCAAAA CAGC                TTTTTTGGCCTCTTT  76 392
    CBU_1684 1616224 .. 1616240 +  -3.8  -4.07675   TATTAAGTGCAAAAT              GAAAAA ATTAA TTTTTC              TTTAATTAATTTTAA  59 44
    CBU_1685 NONE
    CBU_1686 1620063 .. 1620090 + -16.4  -2.66272   ATTAAATCTCAACAA        GTGCGAAAGGGC AAAA GCCTTTTCGCAC         TCAATTTAGGTAAAC 100 44
    CBU_1690 1624570 .. 1624584 +  -7.1  -4.08216   TAACGTTTTTAAGGA               GGGAG AGTGC CTCCC               TTTTCCGCCCGCTGC  72 225
        metG NONE
    CBU_1696 NONE
         nth 1630441 .. 1630457 +  -2.3  -2.52464   GGGCGCGTGGATTTT              CAAAAGA GGG TATTTTG              TAGATTAGAAAAAGC  39 401
    CBU_1700 1634317 .. 1634332 +  -3.2   -4.2558   TGATGCCGGATATAC              GAATGC AACC GCTTTC               TTTTCATCAAAACTG  59 238
    CBU_1701 1636143 .. 1636156 +  -3.1   -3.1585   AAACTATATTGTAAA               GGTTT TCCA AAGCC                TATTGGATTCGGTAG  46 248
        pyrC NONE
         rnt 1638322 .. 1638344 +  -9.1  -4.27846   AACAAAATTAAAAAA           CGGCGACAG TATTT CTATCGCCG           TTTCTGCTTTTATTT  85 422
        sodB NONE
        dapB 1640471 .. 1640482 +  -4.4  -4.38712   ATTATTTGGTTTATG                GGTT AGAA AACC                 TTTTGTAAAAATGAA  66 6
    CBU_1710 1641042 .. 1641055 +  -3.9  -3.37028   GTTCTAGAAATTGGC               TACTT AATT AAGTA                TTCTGGGATATTCCT  50 137
    CBU_1711 NONE
    CBU_1712 1641980 .. 1642007 +  -2.6  -4.15833   TAGCAATGTCAAGCG        CCGTTACGCCGT AGGC GCGGGTTAATGG         TTTTAAGGTAATAAT  58 421
    CBU_1717 1647569 .. 1647605 + -13.2  -3.91897   CTTCGCTGCATACGG   GCTACAAAAAACCCCGC ATAG GCGGGGTTTTTTTT-GC    TTTCTGAGTGCAAGG 100 364
        acnA 1652457 .. 1652473 +  -5.9  -3.43773   TGTGTTACGCCAAAT              GTTGAGA TCT TCTTAAC              TATTTAACTATGAAA  56 10
    CBU_1721 1653373 .. 1653384 +  -2.2  -4.15833   TAAATTGGGCCATCG                GCAGC GTC GC-GC                TTTTAAGCTGGTGAT  57 205
        dsbD 1657002 .. 1657022 +  -5.3   -2.9976   CGTACTATTTCAGGC            CGGGGGGCA CAC TACCTTCCG            TCAATTTTTCTTTTT  51 45
        accB NONE
        accC 1662052 .. 1662067 +  -3.2  -5.32699   GTTAATAGTCATACC              CGGTTG TATC CAGTCG               TTTTTTAATATTTGG  81 437
    CBU_1732 1667833 .. 1667843 +    -4  -5.00895   GAGGCCCAATTTTCT                 CTTA ATT TAAG                 TTTTTATCTAATAAG  74 106
    CBU_1733 1669858 .. 1669884 +  -4.2  -4.06778   TAGCGCACTGCGCAC         GCCGTGCGCTGG AAC CCCGTCTGCGGC         TTTACGTTTTTTAAT  59 87
        purM NONE
        purN 1673543 .. 1673555 +  -4.9   -2.8194   CGCACTCGCCCATTC                CAATA AAC TATTG                TATAATGGGTACTTG  50 49
        hipB 1674127 .. 1674146 +  -2.1  -5.09225   CTCCCTTTTCCTGAA            CAGGATT TTCATT AATCCAG             TTTTTTAACTCCGCT  71 209
    CBU_1741 NONE
    CBU_1742 NONE
        gmhA NONE
    CBU_1744 1678083 .. 1678104 +  -4.3  -3.53012   AACATCGATAAACTC           CGTCATTCG CGTG CGAAGGCCG            TTTACCGAGAGACAA  54 297
    CBU_1750 1681681 .. 1681699 + -10.4  -4.07107   TACTACGAGGGCGGA             GCTTAAGA TTA TCTTAAGC             TTTATGCTGTATTAT  86 61
    CBU_1751 NONE
    CBU_1752 NONE
    CBU_1753 1684865 .. 1684881 +  -3.6  -4.74801   GACCGTTTAACCCGC              TCGCGT TTTTT ACGCGC              TTTTTCATCGGGTTC  69 111
    CBU_1756 1687177 .. 1687187 +  -2.6  -4.47456   TACATTTTTCCGTAT                 TTTT AAT AAAA                 TTTCTTCTTCGCTAT  63 442
    CBU_1759 1690794 .. 1690841 +  -7.9  -3.36313   TCCATATACGTATGA GCGAAGCGAAATACGGGA AATAATAATGCAA TCCCGTAT-TCGCTGCGC TTCATATATATCATT  66 305
    CBU_1760 1691305 .. 1691315 +  -5.4  -5.23316   GCTTTGCGATCATTG                 GCTT CGA AAGC                 TTTTTTAATATCCTC  83 285
    CBU_1763 1696066 .. 1696078 +  -3.3  -3.52358   CTACAGGACAAAAAA                CGAGC GAG GCTAG                TTGCATTTTTGTTAG  50 81
    CBU_1773 NONE
    CBU_1774 1705610 .. 1705622 +  -2.7   -3.1739   AAAAACTTTACCTAA                GGTTA GTT TAATC                TTGCTAAGGTAATAT  44 104
    CBU_1775 1706049 .. 1706069 +  -2.5  -3.50684   TCTTGTGCGAAAAAC            TTTCTGCTC TTC GAGGAGAAC            TTAAATTTTTGTATA  48 52
    CBU_1776 1706964 .. 1706975 +    -3    -3.557   AACGACCCGCCATAT                TTTC AAGT GAAA                 TAATTTTTATTTTTT  48 366
    CBU_1780 1710015 .. 1710026 +  -5.8  -3.89524   GCGATAAAGTGTCAT                TCGC CCGA GCGA                 TTTATCGAATCGACT  63 236
    CBU_1785 1717071 .. 1717120 + -15.3  -3.05816   CCATATACGTATGAG CGAAGCGAAATA-CGGGAATTGCG CAA CGTATTTCCCGGTATTTTGTTTCG TTCCATACGGACTAC 100 306
        glmS NONE
    CBU_1788 1721236 .. 1721261 +  -5.4  -3.69354   CACATTGATTGCAAA         CAC-GGCGCCT GCGGG AGGCGGCAGTG         TTTCGGCTTCTCCGA  59 468
    CBU_1790 1724345 .. 1724362 +  -5.5  -2.71144   AATAGCCAACAGCAA             TAGCCGT GCCA ACGGCGA              TCATTAGCCCCCATA  51 238
    CBU_1793 NONE
    CBU_1794 1726460 .. 1726470 +  -4.6  -5.40072   GCATGATCAAATGAG                 CCTC AAC GGGG                 TTTTTTTGGAGCCAA  84 222
    CBU_1796 NONE
    CBU_1797 1731146 .. 1731167 +  -4.3  -3.10175   GAACTTCCTTCTCCC           CCTCACTGG GAGT CAAGAGAGG            CTTCTTTTAAACAAT  51 46
    CBU_1798 1733519 .. 1733552 +  -4.5  -2.82775   GGGTTTCATAAGAAA     GTAGCCCGTATGCAGC GAA GCGGAATACGGGA-AC     TGCGTTTTCTATCCC  48 347
    CBU_1803 NONE
    CBU_1804 NONE
    CBU_1805 1737125 .. 1737137 +  -7.7  -4.28548   GCATTTTAGCTATTG                TGGGA AAC TCCCA                TTTTGATACATCGGT  77 400
    CBU_1812 NONE
    CBU_1813 NONE
    CBU_1814 1745203 .. 1745213 +    -4  -4.64486   TCTTCTTTCAATTCG                 TTGA CCA TCAA                 TTCTTTTATTTTCGT  69 378
         efp NONE
    CBU_1817 1748698 .. 1748729 + -10.6  -5.67283   TTACTTTAAATAAAT      TAAAATATAAATAA AAAA TTATTTATATTTTA       TTTTTTATTTACATT 100 129
    CBU_1818 1750249 .. 1750260 +  -2.2  -2.94299   CGACTCTCGTTGCGT                CTGG GAAA CTAG                 TCATTTCAGGTATTG  42 14
    CBU_1819 1751495 .. 1751514 +  -2.8  -3.56092   CTTCGAGCGCATAAA            GCGTCTTT TGTG GAAAACGC             TTTAGCGGATAATAA  48 74
    CBU_1823 1754295 .. 1754308 +  -2.3  -4.10161   GGCCAACAAATAAGA               GGCCA TAAC TTGCC                TTTTACCCCCTCGTC  53 18
    CBU_1825 1755032 .. 1755046 +  -2.8  -4.58395   GGCTGACAATTAGGG               TTCCAT TGA ATGGTA               TTTTTCGGAAATAAA  63 106
    CBU_1827 1757057 .. 1757072 +  -3.2  -2.67016   AGGGATTGGCGATAA              TTTCGC GTAA GCGCAA               TGGCTTTGAATAATT  42 126
    CBU_1829 1758875 .. 1758886 +  -5.8  -3.36492   TTGTTGTAAAGCATT                GGCA ATGA TGCC                 TTCTCCCGTTGCCAC  56 18
        prsA NONE
    CBU_1831 1761491 .. 1761503 +  -3.3  -3.61398   TGGTAGTCGAAAGCG                CGCAT AAG AAGCG                TTGTTAGAGCAGAGC  51 47
        rmlA 1763935 .. 1763954 +  -4.2  -4.18674   CGGGGCTACTTAGCT            TCGGCCGT GAAA ACGCTCGA             TTCTTTGTCTGTCGG  61 205
    CBU_1840 NONE
         pth NONE
    CBU_1842 NONE
    CBU_1843 1772783 .. 1772793 +  -5.4  -4.71318   GAAATACGGGAATTG                 CCTA TTC TAGG                 TTATTTTTTCCTATT  75 216
    CBU_1845 1773993 .. 1774003 +    -4  -2.54896   GGAAAAACCACAGCA                 TTCA AAG TGAA                 TGGGTTAAGTACGAA  44 16
    CBU_1851 NONE
    CBU_1852 1781535 .. 1781545 +  -2.4  -2.56596   TATTGCATAAATAAA                 AGCG TAA CGCA                 TCCATTCCTGAACGC  39 213
    CBU_1862 1791573 .. 1791593 +  -6.2  -3.60296   ATTACGCAGTAAGTG            CAGAAGGT ACAGG ATCTTCTG            TTTCCGATAGCAATC  62 29
    CBU_1867 1796898 .. 1796933 +  -6.2  -2.56728   GGAATCCCGGCTAAA    AGCCTAAGAAAAGCGC ATCG GTGTTTTTCTTAGCCC     CTTAATCTGGGTCCT  54 166
    CBU_1869 1797809 .. 1797831 +  -3.4  -2.87132   ATTTCCTTCTTTTCC           GTTTCTTCAG GTT CAGAAAAAAC           TATATAACCAGCAAA  44 49
    CBU_1870 1798712 .. 1798726 +  -3.6  -3.53444   CCACGTTGGCTTATT               GGATTT AGA AAATTC               TTTAAAAGCCGATGA  50 18
    CBU_1874 1802118 .. 1802139 +  -4.3  -4.56597   TTTTAAAGAAAGAAA           TCTCGGGCG CTTG CGGCCAAGA            TTTTTAAAAAGGCAA  69 35
        gshB 1803163 .. 1803178 +  -6.8  -2.71712   CAGCATACCTGCCCC              GGTCCT AAGT GGGACC               ATTTGGCGCGAGAAC  56 61
    CBU_1876 1804367 .. 1804377 +  -2.6  -4.77036   TATTTAGTTCTATTT                 TTTT ATT AAAA                 TTTTTAGTAATAAAA  68 94
    CBU_1879 NONE
    CBU_1880 1807435 .. 1807449 +  -2.8   -2.6891   ATGTACTTTTTGTAT               GGCA TAATACT TGCC               TAATCTCGTCTGATA  40 191
        hemL NONE
    CBU_1883 NONE
    CBU_1884 NONE
    CBU_1885 1810503 .. 1810517 +  -2.8  -3.97636   TTAAATTGTCATAGC               CCAC CCAGACC GTGG               TTTCTAAGTTAGCGT  54 486
    CBU_1888 NONE
    CBU_1889 1813917 .. 1813931 +  -2.8   -5.4505   CACTTTGCTGCTCTT               GCAACA GCT TATTGC               TTTTTTCTTCGCCCA  78 113
    CBU_1890 NONE
    CBU_1891 NONE
        aroK NONE
        aroB 1817200 .. 1817210 +  -3.2  -5.11063   GAGGGGCTTGAAGAA                 CACT AAC GGTG                 TTTTTCTTAGCTCCT  74 287
    CBU_1895 1817930 .. 1817940 +  -4.6  -3.89614   AACGAAATTCCGTCA                 GGTG CTG CGCC                 TTTGTCACCATTAAC  59 243
    CBU_1898 1820472 .. 1820487 +  -3.2   -4.2558   TGATGCCGGATATAC              GAATGC AACC GCTTTC               TTTTCATCAAAACTG  59 238
        ftsY NONE
        ftsE 1826198 .. 1826218 +  -5.5  -4.27483   TGGAATGAATAAACG            CGATCAAAA ACG TTTTAATCG            TTTAATTTTATGGAT  67 33
    CBU_1905 1827111 .. 1827123 +  -3.3  -3.57119   TATCGGCACTTAAAC                GCCGT AGA ACGTC                TTTAAAACCTCTCTG  50 8
    CBU_1906 1827514 .. 1827527 +  -3.8  -4.45083   ATATTAGCGCCTATC               GCCT ACTTAC AGGC                TTTTGTGAATGTAAA  64 220
        rpoH NONE
        com1 1830270 .. 1830286 + -15.1  -2.52896   CGCACTATGTGCGCT              GCGCGCC AAA GGCGCGC              TGGATTCCCACCTGC  95 156
        glyQ NONE
        glyS NONE
         sun 1835528 .. 1835545 +  -5.7  -4.37211   CCATGAAAGGAATCC             TTTTTCT AGGG AGAAAAA              TTTATTCTAACTTTG  70 464
        rpmH NONE
        rnpA NONE
    CBU_1919 NONE
    CBU_1920 NONE
    CBU_1921 1838710 .. 1838722 +  -4.1  -3.63968   TAAGGACCGTGAGGA                CAGCA GTT TGTTG                TTTGGCCCTTTGGGC  54 38
        trmE 1840308 .. 1840340 +  -9.1  -3.29459   TCGGAAAATAATCAA      TTCCCCGTATGGAGC GAA GCGGAATACGGGGAA      TTCAATTCTTCACTG  72 30
    CBU_1923 NONE
        gidA NONE
        gidB NONE
         soj NONE
    CBU_1927 1844875 .. 1844888 +  -3.7   -4.0641   GTCTGGCGCTGAACG               CGCCG CCCG CGCCG                TTTCTCTCGATGCAC  59 115
    CBU_1928 NONE
    CBU_1929 NONE
    CBU_1930 1849298 .. 1849326 +  -3.3   -4.3487   TAAAAAAAAGGACTT        GTGTATGAATTTT TTT AAAATTAGTATAC        TTTTGGGTTGTGTAT  62 103
    CBU_1931 1849808 .. 1849833 +  -3.9  -5.27769   ACGAGCCTTCGACAA         GCCGATAGCTA TCGC TTGTTTTCGGC          TTTTTACTTTTTTCT  79 90
    CBU_1933 1850936 .. 1850948 +  -3.4  -2.79133   CTCCGAACCTCAGGG                GGAA AGTGC TTCC                TCTAGTCAACAGTTC  44 90
    CBU_1934 1853489 .. 1853521 + -12.1  -3.04894   GACCCAGATTAGGGG      GCTAAGAAAAACACC GAT GGCGCTTTTCTTAGC      GTTTTAGCCGGGATT  82 199
        atpI NONE
        atpB NONE
        atpE 1858157 .. 1858196 + -10.6  -3.62096   CGTCGTCCTCGCGAA  GGCGGGGGCCCAG-CGCGC AAA GCGCGTCTGGATTTACGCC  TTTGCGGTAATGACA  83 53
        atpF NONE
        atpH NONE
        atpA 1860884 .. 1860900 +  -9.3  -2.66602   ACGCACGAAATGCGC              AGCGCGC AAG GCGCGCC              TGGATTCTTCCCTAC  67 69
        atpG 1861851 .. 1861864 +  -8.1  -3.01726   CACCTAACGTGAAAG               GCCCA AAAA TGGGC                GTTTCTATCCACAGG  63 68
        atpD 1863335 .. 1863381 +  -2.3  -3.35798   CCCGTATGGAGCGAA GCGGAATACGGGGAATTAA AGATTTCAA TCAAAATCCCGTATTCTGC TTCTCCATACGGGCT  45 65
        atpC NONE
        glmU 1865433 .. 1865449 + -13.7  -2.54896   GCGCACACGTACGCT              GCGCGCT AAA AGCGCGC              TGGATTCCCTGCGCG  91 225
    CBU_1948 1865941 .. 1865977 +  -8.2  -4.71061   TTCAGGTGAATTTTA   CCTGGCAAATTTCACGT TATA AC-TGAAATTTGCTTGG    TTTTTGAGTGTGGAT  84 85
    CBU_1951 NONE
    CBU_1952 1869732 .. 1869744 +  -4.8  -3.14132   ACGGTGCTCATCGTG                TCGC CTCGA GCGA                TTCCTCGAAAAAGAG  52 215
       pntAA 1872541 .. 1872579 + -16.2  -3.28416   GGGAATCCCGGCTAA   AAGGCTAAGAAAAGCGCC ATC GGTGTTTTTCTTAGCCTC   TTAATCTGGATCCTC 100 139
       pntAB NONE
        pntB NONE
    CBU_1958 1874719 .. 1874729 +    -4  -5.16237   AACTCTTTGGCGAAC                 GAAA GGT TTTC                 TTTTTTGATGAAATT  74 143
    CBU_1959 1875183 .. 1875197 +  -6.4   -4.0641   GTATCAAACTTAAGG               CCGTAA CGG TTGCGG               TTTCTGTGCGTAAAA  68 58
    CBU_1962 1877610 .. 1877628 +  -5.9  -3.09234   CTTCGAAATAGGAGG             GCAAGGG AATAC CCCTGGC             TTGGATGGAGTTTCT  53 72
    CBU_1963 1879723 .. 1879735 +  -3.3  -3.85389   CAGCGGCTAACGCTT                CGCGG GGT TCGTG                TTTCAATTGTTGAAG  53 214
    CBU_1967 1884019 .. 1884036 +  -8.5  -4.08216   AGGGTTTAGTGATGC             TGAGTTG AAGC CAACTCA              TTTTAAAGCGCGTCA  78 74
    CBU_1974 NONE
    CBU_1975 1887664 .. 1887680 +  -2.3  -2.71731   CAATAAGCGATCTCT              TTCATAA GAA TAATGAA              TGGTTACACCATAGC  40 428
        ostA NONE
    CBU_1980 NONE
        pdxA NONE
        ksgA NONE
        uspA 1894967 .. 1894990 +  -4.7  -3.06283   TGGATGAAGGAATAA          CATTAATTC TGATCT GAATTGATG           ATTTACTTTACGTTT  49 26
    CBU_1984 1895520 .. 1895544 + -10.7  -5.55695   CATAATTAGCCACAA          CCCTGGCGACT TTT AATCGCTAGGG          TTTTTTATATTGTTA 100 36
    CBU_1985 1896259 .. 1896270 +  -5.8  -4.11183   CGTTTTTGAACATAT                TGCG TTGG CGCA                 TTCTTTCTCGTAACC  65 32
    CBU_1986 NONE
        apaH 1898410 .. 1898420 +  -2.6   -4.5538   TGAGCTTCTGAAGTT                 TAAT GAG ATTA                 TTTTATAAATTTTAT  62 290
    CBU_1990 1899893 .. 1899940 +  -8.1  -3.09516   ATACGTATGAGCGAA GCGAAATACGGGAAAACAAT-GAT GTC ATCTATTGTC--CCCGTATTTCGC TTCGCTCATACGGGC  63 310
    CBU_1991 NONE
    CBU_1992 1901004 .. 1901019 +  -2.5  -4.87665   CGGCAGCTCGTTATT              TCGGC CAATCA GTCGA               TTTTTATCCATCGCG  68 433
    CBU_1995 1902446 .. 1902459 +  -5.9  -3.58726   ACGGGCAGACACCCC               GCTGC TCTC GCGGC                TTGTATATCCCGCAA  59 134
    CBU_1998 NONE
    CBU_1999 NONE
        topA NONE
        purE NONE
    CBU_2003 1909263 .. 1909295 + -12.1  -4.57341   GACCCAGATTAAGGG      GCTAAGAAAAACACC AAT GGCGCTTTTCTTAGC      TTTTTAGCCGGGATT  95 303
        argS NONE
    CBU_2009 NONE
    CBU_2010 1917623 .. 1917635 +  -2.6  -3.09772   ATACCGCGGTCAAGC                CGCG GACGA CGTG                CTTTTAAAAGTTTCA  44 126
        hslV NONE
        hslU 1920160 .. 1920182 +  -2.7   -4.7078   TCGGCCTTTTTCATT          TCCGCTTCAA ACAA TTGA-GCGGC           TTTTTCAATGGTTAA  65 436
    CBU_2014 1921956 .. 1921970 +  -3.4   -3.4557   GTACTGTATTGTAAA               GGCAGC AAA GCGGTC               GTTTTCGTTTTTCGA  50 475
    CBU_2016 1923789 .. 1923810 +  -2.3  -4.91109   GATCCCTAAACAAAA           TCG-GCTGTT CTA AGTAGCTCGA           TTTTTCTCATCGACA  67 32
        ubiE NONE
    CBU_2018 1925218 .. 1925232 +  -2.8  -3.70019   TGAGTAAAAGGAAAT               CGTC GGCATGA GACG               TCTTTTCCAATTAAT  50 15
    CBU_2019 1926991 .. 1927001 +  -4.6  -5.06414   AAAGTCTAAGAAAAG                 CGCC ATC GGTG                 TTTTTCTTAGCCCCC  76 166
    CBU_2024 1932813 .. 1932841 +  -3.7  -2.94356   TCGATCTTAACAATT        TCCCGTATTTCGC TTC GCTGCATACGGGC        TACTCTTCTTTTGAC  47 48
        metC 1934043 .. 1934072 +  -9.9  -5.81032   TTTAAAAAACTTAAA       GCCCTCATCTCCG CAGG CGGGGACGAGGGG        TTTTTTTTGAAATTA 100 36
        metK NONE
        ahcY 1939357 .. 1939369 +  -3.3  -3.16564   AAGGACCTTTTAAAT                CGGAA CAT TACCG                TTACTAAAATAGGGA  46 6
    CBU_2032 1940391 .. 1940402 +    -3  -4.62904   AAGCAACGTCGAAAA                TCAA TCTC TTGA                 TTTTTAAAGATATTT  65 249
    CBU_2034 NONE
    CBU_2035 1941860 .. 1941878 + -10.2  -2.52464   AGCGCACACATGCGC             AGCGCACC GAA GGTGCGCC             TGGATTACCGCCCGC  70 207
    CBU_2037 NONE
    CBU_2038 1944101 .. 1944126 +  -5.4  -3.52177   ATATGAATACGAAAT         TCAACAACGC AAATCC GCGTCGTTGG          TTCAATTTTTTAAAA  58 429
    CBU_2040 NONE
    CBU_2041 1947473 .. 1947483 +  -3.2  -3.74872   TATTTTTTTACCTAA                 CGAG AAC TTCG                 TTTCATGAAATCCAT  52 7
    CBU_2042 1947945 .. 1947966 +  -5.9  -3.93583   CCGCGATCAGTTAAC           TTCATTGCCG AAT CGGCGA-GAA           TTTATCCATCGATTA  63 27
    CBU_2044 NONE
    CBU_2045 1951806 .. 1951844 +   -13  -4.14392   CGCAAAGGCGGGAAT   CCAGCGCGCTTTTAGCGC GCT GCGCACGCAGTGCGCTGG   TTTTGGAAATTAAGA 100 230
        uvrD NONE
    CBU_2055 1962218 .. 1962228 +  -6.8  -3.36991   TCTTCATTGCGTGCT                 GCCT GAT AGGC                 TCTTTCCAAGTCATC  61 204
    CBU_2062 NONE
    CBU_2063 NONE
    CBU_2064 1969476 .. 1969486 +  -6.8  -3.14132   AGCTTGCGCATAACC                 CGAG GCG CTCG                 TTGGTCGAAACCAAG  59 400
    CBU_2071 1975030 .. 1975067 + -10.1  -2.52516   CTGTATGGAGCGAAA   CGAAATACGGGAA CTGTTATTCGTT TTCCCGTATTTCG    CTTCATAATACGGGC  72 66
    CBU_2072 1975737 .. 1975750 +  -5.9  -2.73811   ATTAAGGGAGGGTTG               GCGGT ATGC GCCGC                GTCTTTAAATTTTTA  51 56
    CBU_2073 NONE
        hemC NONE
        aroD NONE
    CBU_2076 NONE
        hemD 1979733 .. 1979746 +  -3.9  -3.46183   CAGATAAATGATGCT               TCTTT GATA AAAGA                CTTTGTTTTATAGCT  52 383
    CBU_2079 1981328 .. 1981339 +    -3  -2.60032   ACAATGAAGGTACAA                TGAT TTAA ATCA                 ACTTTTTCAAAAGGA  41 72
    CBU_2080 NONE
        hemY NONE
    CBU_2082 NONE
    CBU_2083 1985060 .. 1985082 +    -2  -3.05844   AGCGAAGCGAAATAC           GGGGAATT AAAACGC AATTCCCG           TATTCCGCTAACGCC  42 56
    CBU_2084 NONE
    CBU_2085 1985895 .. 1985907 +  -6.2  -3.09007   CCGTATTCCGCTAAC                GCCC CATAC GGGC                TACTTTCTGATTTAA  56 188
    CBU_2088 1989456 .. 1989477 + -14.5  -2.79518   TCAGTTCAATTTGAA           TCTCGGTCG CAAG CGACCGAGA            CTTTCCCCATTTTGA  93 27
    CBU_2093 NONE
    CBU_2094 NONE
        pyrB 1995179 .. 1995189 +  -3.2  -3.96398   GAATTATTTTTGTTG                 CGAG ATT TTCG                 ATTTTTTTGATCTTC   0 5
        pckA 1991637 .. 1991647 -  -2.4  -2.66733   CGCTAATGGACATCA                 GACG GTC CGGC                 TTCCCGAATGGCAGC  40 2
    CBU_2091 NONE
        proC NONE
    CBU_2089 1989362 .. 1989372 -  -5.4  -4.82333   ACAATAACGCAAAAA                 GAAG TTC CTTC                 AGAAATCTATTCGAT  76 202
         trx 1987240 .. 1987256 -    -3   -3.9392   GCCCATCCCAAACAA              GCATCA GCTCA TAATGC              GATACTCCAGCTGAT  53 120
         rho 1985851 .. 1985890 - -11.7  -3.07816   CCCGTATGGAGCGAA  GCGAAATACGGGGAATTA AAACA CAATT-CCCGTATTCCGC  TAACGCCCCATACGG  82 54
    CBU_2078 1979459 .. 1979506 -  -9.5  -3.09516   GCCCGTATGAGCGAA GCGAAATACGGGAA-AACA-ATG ATGT CATCTATCGTCCCCGTATTTCGC TTCGCTCATACGGGC  72 40
    CBU_2070 NONE
    CBU_2069 NONE
    CBU_2068 NONE
    CBU_2067 1970235 .. 1970248 -  -3.9  -3.12407   AATACAACGCGAACA               GTATT TTTA AATAC                GCTGTTGGAATAAAC  48 371
    CBU_2065 1969010 .. 1969021 -  -4.4  -5.09895   TATTTATTCAAAAAA                CTTC GGCT GAAG                 AGCTAGAACAAATAT  77 144
    CBU_2061 1967506 .. 1967521 -  -2.6   -3.3568   ACAAGCATAGATGAA              TCAAAA TATA CTTTGA               AATACGGACTTTTCA  46 73
    CBU_2060 NONE
    CBU_2059 1965801 .. 1965814 -  -3.1  -3.87562   ACAGAAAATAGATAA               CTTCA CGGC CGAAG                GCACGGGATGATGGG  54 51
    CBU_2058 1964272 .. 1964285 -  -3.1  -3.46767   TGAAGAATACAAAAC               CTTCA CGGC CGAAG                TCACGGGAACAACGG  50 71
    CBU_2057 1962786 .. 1962800 -  -8.6  -3.55202   TATTTTTAAATAATA               TGCTAG ATA CTAGCA               GGCCAAATCATGCCG  72 161
    CBU_2056 NONE
    CBU_2053 NONE
    CBU_2052 1957872 .. 1957883 -    -3  -3.26947   GAACCTTTATACTAA                TAAC CGTT GTTA                 TTTCAAAAAAGCATT  46 23
    CBU_2051 NONE
    CBU_2050 1956424 .. 1956436 -  -2.7  -3.17075   GTGCTGTCAATGGAA                GTTTA AAT CAAAC                GAGCTCGAGCTCCCT  44 4
        trpS NONE
        metE NONE
        metF 1951798 .. 1951834 -  -5.8  -2.72511   GTCATTCCCGCAAAG   GCGGGAATCCAGCGCGCT TTT AGCGCGCT-G-CGCACGC   AGTGCGCTGGTTTTG  51 102
    CBU_2046 1951615 .. 1951626 -  -2.2  -3.45832   GAATGCCAGAATTAA                TCCG ATAG CGAA                 ATTTATGGCTCAGTC  47 124
    CBU_2036 1941782 .. 1941802 -  -8.3  -2.97381   ATAATAGTAACTATA            TCATTACCC CTA GGGTAAAGA            CCAAAAACATAAAGC  67 0
    CBU_2033 1940026 .. 1940042 -  -3.7  -4.11216   TGTTTATGCCGAAAA              GAAAATC AGC GTTTTTC              TACTCGACTTAAACA  59 172
    CBU_2029 NONE
    CBU_2028 NONE
    CBU_2027 1934760 .. 1934770 -  -2.6  -4.67048   CTAGTTTAAAACAAA                 TTTT TTT AAAA                 TCATTCAACCTCTGA  65 26
    CBU_2026 1934044 .. 1934071 - -13.4   -3.0244   TTAAAAAACTTAAAG        CCCTCATCTCCG CAGG CGGGGACGAGGG         GTTTTTTTTGAAATT  91 371
    CBU_2023 1931473 .. 1931488 -  -8.2  -3.01712   CGGCTTTCCTTAACA              GCCGCG CTGC CGCGAC               TATGCACAATAGCAA  63 54
    CBU_2021 NONE
    CBU_2020 1926979 .. 1927013 -  -8.6  -4.15453   GAATCCAGGCTAAAA     GTCTAAGAAAAGCGCC ATC GGTGTTTTTCTTAGCC     CCCTAATCTGGGTCC  82 267
    CBU_2013 1919587 .. 1919598 -  -7.2  -2.78032   CCGCTCCGAAAACAT                CGGC GCAC GCCG                 TTTGCATACCATTAT  58 130
    CBU_2007 1912765 .. 1912778 -  -2.3  -2.80522   ATGTCATGGAAGAAT               TACCC TAAA GGGTC                CGGTATTTGAAGGGA  41 16
    CBU_2006 NONE
    CBU_2005 1910706 .. 1910717 -  -2.2  -3.26164   ACATTACCCATAACA                GCTC TAAT GAAC                 CTCTGAAAGTAATTC  43 17
    CBU_2004 1909274 .. 1909284 -  -4.6  -5.06816   AGGGGCTAAGAAAAA                 CACC AAT GGCG                 CTTTTCTTAGCTTTT  76 387
    CBU_2001 1907649 .. 1907687 -  -6.9  -4.96848   CGCGGCACAGAAAAA  GTATGCCCCCAAAAAAGT TGTA ACTTTAT-AGAGGCATAC   GATGGAGACAAACCA  82 59
         fmt NONE
    CBU_1996 NONE
    CBU_1994 NONE
        folA 1900053 .. 1900069 -  -2.9  -3.32914   ATTTAAGTACATTAA              CACAGAG ACT CACTATG              AACGTAGTTACTTTT  46 525
    CBU_1989 1898378 .. 1898388 -  -5.4  -3.54424   CGTTATGTTGCTAAA                 GGTA TTT TACC                 AGCGACTGAGCTTCT  58 55
    CBU_1988 1897927 .. 1897938 -  -3.6  -3.57457   GGAAAAACCAACCAA                GCGC CTTC ACGC                 TTTAGACCGTGGTTC  51 332
    CBU_1979 1891387 .. 1891398 -  -4.4  -3.21772   AATCGGTGTACAATA                CAAC ACTT GTTG                 CTGGGCATTAAGTTT  50 208
    CBU_1977 NONE
    CBU_1976 1886880 .. 1886891 -    -3  -3.22884   GCAGCAATCGATTAA                TCAA TTGA TTGA                 GCAAGAAATTTTATC  45 375
    CBU_1973 NONE
    CBU_1972 1885854 .. 1885865 -  -5.8  -3.53091   ATGCGTCCTCGCAAA                CCAC TGTG GTGG                 CGTATTGAAGGAAAG  58 218
    CBU_1971 NONE
        dapF 1884884 .. 1884894 -  -3.2  -2.52491   TACACAGCGACTAAT                 CGAG CCA CTCA                 CCACAAAAAACGGTG  42 10
        dksA NONE
        folB NONE
        hemA NONE
        prfA NONE
        hemK 1879439 .. 1879453 -  -2.1  -4.20042   ACCAAGACGTCAAAA               TCGCT AAATA AACGA               CCTTCTTCTTTCTTT  57 77
    CBU_1961 1875897 .. 1875954 - -16.8  -3.14931   GGTAGCCCGTATGAA GCGAAGCGAAATACGGG--GACAATAGAT GAC ATC-ATTGTTTTCCCGTATTTCGCTTCGC TCATACGTATATGGA 100 305
    CBU_1960 1875034 .. 1875045 -    -3  -2.56836   TATTACTACAAAACT                CAAA ATAA TTTG                 GAAGAAGGATGGATC  40 116
    CBU_1954 1870189 .. 1870219 -  -7.5  -5.09426   CCTAATTTCAAAAAA      CCTGTCGTCCCCGC AAAG GCGGGGACC-CAGC       GCACTTCGTGTGCTG  86 113
    CBU_1953 1869246 .. 1869263 -  -4.9  -3.91716   TCACCGGTGAAACAA             TTTTCCG GCGG CGAAAAA              GCGCGCATTGCATTA  61 262
    CBU_1950 1867198 .. 1867239 -  -6.6  -5.88197   TTAAACACAAAAAAA TACTTTCCCACCATCCTCC CACGT GCAGGATGGTGGGAC-GAA TGGCGTATGCGTAAT 100 40
    CBU_1936 NONE
    CBU_1935 1853097 .. 1853116 -   -15  -2.71369   ATTCGAAATAACCGA            GGCGCCAC TTGT GTGGCGCC             TTATAGCACCCGAGC  89 498
    CBU_1932 1849407 .. 1849424 -  -9.1   -2.5955   AGTTGTTATAATGGA             GACACCG TCTG CGGTGCC              GAGAAATTCAAAGAT  67 346
    CBU_1916 1834704 .. 1834718 -  -6.4  -3.86897   CGGATGTCTCACAAA               TCGACC AAT GGTCAA               GTGGAGAATTGTTTG  66 383
    CBU_1912 1830450 .. 1830484 - -14.4   -4.5852   GAATCCAAACTAAAA     GGCTAAGAAAAGCGCC ATC GGTGTTTTTCTTAGCC     CCTTAATCTGGGTCC 100 20
    CBU_1911 1830254 .. 1830268 - -11.4  -2.87564   GCAGGCGGGGACACA               GCGCAC TAT GTGCGC               TGCGCGCCAAAGGCG  80 70
    CBU_1908 NONE
    CBU_1907 1827395 .. 1827421 -  -3.7  -6.02919   CTAGAAACAAAAAAA         CTCATTGTCGA AGGAA TCGAAAGTGAG         CTTCAATTAAAAACA  90 211
    CBU_1902 NONE
    CBU_1901 1821593 .. 1821630 -  -4.1  -2.98493   GGGATGACGAAAGGA   GCGGGGATGACGG GCTTTAAGTTTT TCGTCATTCCCGC    TTGTGGTAATGATAG  47 52
    CBU_1900 1821248 .. 1821273 -  -4.5  -3.24879   TGGAAAACTTAAAAC         CCGTCGTCCTC CCGC GAGGCCGTCTG          CTGTAGCATTGAAGC  51 171
    CBU_1899 1820544 .. 1820583 - -10.9  -3.10343   ATACGTATGAGCGAA  GCGAAATACGGGAACGT GAAAAG AAATTCCCGTATTTCAC   CCTTTTTCAACACCT  79 22
    CBU_1897 NONE
    CBU_1896 1817705 .. 1817728 -  -3.1  -4.23988   CCAGAGTAAAAAATA          CGCCATAGT GCAATA ACTACGCCG           TTTTATCTTTTTTCA  59 18
    CBU_1894 1816603 .. 1816624 -  -4.4  -2.87463   AACCTCGGCCATACA           TTCGCTCA CGCCAT TGAGCGAT            TGCTTGGTTACGGCC  48 418
        ponA NONE
    CBU_1886 1809885 .. 1809899 - -11.4  -2.71712   GTCGTCCCCGCAAAG               GCGCTG ACC CAGCGC               ACGGCGTGCGCAGCG  79 183
    CBU_1881 1806944 .. 1806958 -  -4.2  -3.93695   TTTATCATGCAGAAA               CGACGG ACA CCATCA               GCAATGCGCGCTTTA  57 333
    CBU_1878 1805672 .. 1805691 -  -7.8  -4.56597   CTGGGCTTTTAAAAA            CCAGG-GCC GCT GGCTCCCGG            AAAGAGGAGAATTGT  82 43
    CBU_1877 1804102 .. 1804157 -  -3.2  -5.23943   TAGTAAAAAAAGAAA TGCGAAT-CTTACGACGCCTCGTCGGC GCG GACGACGACGCACCGCAATTATTGGCG CTTGCTTTAAAAAAA  77 149
        djlA NONE
         rpe NONE
        pabA 1798513 .. 1798530 -  -4.1  -4.86939   GAAGAAACCGAAAAA             CAAGTGG AAAT CCATTTG              GCCGACCATTTACGC  71 164
    CBU_1868 1796899 .. 1796932 -  -5.3  -4.08692   GAATCCCGGCTAAAA     GCCTAAGAAAAGCGC ATCG GTGTTTTTCTTAGCC      CCTTAATCTGGGTCC  63 188
        parC NONE
    CBU_1865 1793756 .. 1793769 -  -6.7  -3.02511   TTGAGCTTTTTAAGA               CTGAG CTTC CTCAG                ATGCATCAATCAATA  59 6
    CBU_1864 1793526 .. 1793536 -  -2.6   -3.6053   TTTCTGATAAACGAA                 TTTT TTA AAAA                 AGAATTTAATTAAAG  48 123
    CBU_1863 1791523 .. 1791552 - -14.3  -2.71483   AGACGCCTTTAAGCA       TTGATCCCGCCGC TTGC GCAGCGGGATCAG        ATTTAATTACGCAGT  93 32
    CBU_1861 1789748 .. 1789758 -  -5.4    -2.924   GAATTGGGGATAAAC                 TCCT TTT AGGA                 CAATTCGATAATGAT  53 69
    CBU_1860 1788258 .. 1788269 -  -4.4   -3.7057   TGCAAAAAAAGAAAT                CTAG AATG CTAG                 CATTAATCACTTTTG  56 28
    CBU_1859 NONE
    CBU_1858 1785742 .. 1785755 -  -2.3  -3.44051   CCTTTACCACTAGAA               GGGAT TTGT AGCCC                GTATGCAGCGAAGCG  45 99
    CBU_1857 NONE
    CBU_1856 NONE
    CBU_1855 1782329 .. 1782339 -  -5.4  -3.79906   CGATCCCCAGAATAA                 GCTT TGT AAGC                 TTCATATATCTTCCC  63 243
    CBU_1854 1781787 .. 1781801 -  -2.9  -4.18494   CATTTTTATGTAAAA               TTTTG GTTAA CAAAA               ATCGCGGAGCCAAGC  57 81
    CBU_1853 1781291 .. 1781303 -  -4.1  -4.08216   CTACTGTGGTTAAAA                CAGCA ACG TGCTA                AATTAGTGTTTCCGT  59 47
    CBU_1850 1777315 .. 1777350 -  -4.8  -3.07816   CCCGTATGCAGCGAA    CGAATACGGGAATT GTGGTTTT ATTTCCCGTATTCC     GCTTCGCTGCATACG  51 139
    CBU_1849 1777046 .. 1777061 -  -6.2  -2.66316   GTTCGTACCATATCA              TTACCA CCAG TGGTAA               AGACTAAAAAACGTA  54 10
    CBU_1847 1774686 .. 1774696 -    -4  -3.21912   CGGCCAATTGAGTAA                 TCAA CTG TTGA                 TCATTTTGATTCATG  48 26
    CBU_1846 1773990 .. 1774006 -  -3.7  -3.18433   ATGGGAAAAACCACA              GCATTCA AAG TGAATGG              GTTAAGTACGAAACC  48 134
    CBU_1839 NONE
        rfbC NONE
    CBU_1837 NONE
    CBU_1836 NONE
    CBU_1835 1763862 .. 1763909 -  -9.5  -3.07816   CCCGTATGCAGCGAA GCGAAATACGGGAA-AACA-ATG ATGT CATCTATCGTCCCCGTATTTCGC TTCGCTCAGACGGGG  72 217
    CBU_1833 NONE
    CBU_1832 1760992 .. 1761006 -    -7  -2.50589   GGTTAAACAAATGAT               CGCGGG CTT CCCCCG               TTTAATGTTAGGCTC  56 366
    CBU_1828 1756943 .. 1756959 -  -5.9  -3.43218   TAGAAGCAATACGAA              CCCTTAT TTC ATAAGAG              TAGCCCGTATGAGTG  56 56
         psd 1754584 .. 1754603 -    -5  -3.08344   CCCAAACTACAGAGA            TTTCATGG TAGG CCAAGAAA             ATGTTGGTTAGTAAT  51 378
    CBU_1824 1754271 .. 1754284 -  -3.8  -4.91852   TCGAGGAAAAAGAAA               TGGC GGAATG GCCA                ACAAATAAGAGGCCA  71 52
        sodC 1752518 .. 1752539 -  -5.9  -2.54098   GCTGGCAAGCAATAT           TGTCAATAC AAAT GTATTGACG            TAAAAAATTACCGAT  50 89
    CBU_1821 NONE
    CBU_1820 1751019 .. 1751031 -  -2.7  -5.29885   AATTGAAAAATAAAA                TCCTT AAT AAAGA                AAATAGTAATCTCAA  76 457
        priA 1744884 .. 1744933 -   -11  -3.09516   GCCCGTATGAGCGAA GCGAAATACGGGAA-AACAATGA TGTCG TCGTTATCGTCCCCGTATTTCGC TTCGCTCATACGGGT  78 90
    CBU_1811 NONE
    CBU_1810 1740095 .. 1740106 -    -3  -3.54543   AGTGATGTTTTTAAA                TTCA ATCA TGAA                 TCACCACTTTGTCGC  48 15
    CBU_1809 NONE
    CBU_1808 NONE
    CBU_1807 1737441 .. 1737454 -  -5.3   -2.7369   TCAAATAAGAATTCA               CCTTA AGTA TAAGG                CTTTTTGCACATGTC  49 391
    CBU_1806 1736631 .. 1736649 -  -3.3  -4.59511   AATATGCGCGAAAAA             TTTTATT GCCGT AATAAAA             GAGCTTTGATAGGGG  66 202
    CBU_1802 NONE
    CBU_1801 NONE
    CBU_1800 NONE
    CBU_1799 1733300 .. 1733311 -    -3  -5.09225   ATGGGAGGTAAAAAA                TATG AACA CATA                 CATGCTTATCCAATT  70 293
        polI 1726007 .. 1726020 -  -2.5  -3.05715   AATCCGTGGAGTCAA               TAAAT AAAT ATTTA                ATCGCTTGGAAAAAA  43 298
    CBU_1791 1723981 .. 1723994 -  -3.8  -3.27704   ACTCTTTAAATCTAA               TCCC TTCTCC GGGA                AATTTTCAATTCGCT  50 129
    CBU_1789 1721017 .. 1721028 -  -4.4  -4.42513   AAGCAGAAACAGAAA                CTTG CGAG CAAG                 CATTCTAGGGAGACA  66 179
    CBU_1786 1716677 .. 1716691 -  -7.8  -4.07687   AGTCTGTGGTTAAAA               GCACTC ATT GAGCGC               CGCGGAATGAATCGC  74 466
         tkt NONE
         gap 1712495 .. 1712529 -  -4.9  -4.14392   TCTTAATTCCTAAAA    CCCTTGTCGTCCCCGC GTAG GCGGGGATGCC-AGAA     ATGATTTAAGCTTTC  65 31
         pgk NONE
         pyk 1709650 .. 1709662 -  -5.5   -3.5399   ACCACACTTATACAA                CGCGA TGG TCGCA                GCCTTATGTCGAATC  57 171
    CBU_1779 1708074 .. 1708121 - -15.1   -3.1505   AGTAGCCCGTATGAA GCGAAACGAAATACGGGAA TTGCATTATT TCCCCGTATTCCGCTTCGC TTCATACGGGCTACT 100 98
        fbaA 1706854 .. 1706864 -  -8.2  -3.48105   CCAACGCATTAAACA                 CCCC TGA GGGG                 GAAACAGCACCTCCT  68 48
    CBU_1777 1706548 .. 1706577 -    -3  -4.21098   AGACGAAGTGGAAAA       TCCCCTTTTT AATATTGAGG AAAAAGAGGA        ATTTCAAGAAAATCG  58 86
    CBU_1772 1704063 .. 1704084 -    -6  -3.58505   GGAGTAACAATAACA           GCATTATT TATTAC AATAATGC            CACGCCTAAAGGAAT  62 202
    CBU_1771 1702239 .. 1702260 -  -5.9  -4.33739   TAAAAAATTTTAAAA           CTCC-TCTCC CAA GGAGATAGAG           CACGAATTAAAACCT  70 46
    CBU_1770 1700812 .. 1700851 -  -6.4  -3.07816   CCCGTATGCAGCGAA  GCGGAATACGGAATCC GTGCTTTT GTTCCCCGTATTCCGC   TTCGCTGCATACGGG  56 41
    CBU_1769 NONE
    CBU_1768 NONE
        feoA NONE
        feoB NONE
    CBU_1765 1696519 .. 1696566 - -12.8  -3.09516   GCCCGTATGAGCGAA GCGAAATACGGGGACGATGATG ACAT CATTGTTTTCCCCGTATTTCGC TTCGCTCATACGGGC  84 81
    CBU_1764 1696043 .. 1696056 -  -2.4  -3.91908   ATATCTTCAAAAAGA               CTGT TTTTCT ACAG                GACAAAAAACGAGCG  51 3
    CBU_1762 1693102 .. 1693114 -  -2.7  -2.70932   TCCGTTCCTCAATTA                TTTAG GAG CCAAA                TTCGGTCGATCGTTT  41 47
    CBU_1761 1690892 .. 1690902 -  -4.6   -5.1356   GGGCATTAAGAAAAA                 CACC GAT GGCG                 CTTTTCTCAGCATTT  76 232
    CBU_1758 NONE
    CBU_1757 1686727 .. 1686740 -  -2.3   -2.5805   ATTAGCCTGGATAAT               CTACG AGCG CGTTG                TCGTCAAACATCAAC  40 60
    CBU_1755 NONE
    CBU_1754 1684692 .. 1684703 -  -4.4  -4.12188   GGATTATCGGCAAAA                GCTT GAAA AAGC                 TGATGCTGACACTTT  61 123
        rplM NONE
        rpsI 1680063 .. 1680080 -  -6.3  -2.87274   GTTTATAAGTAACCA             CCGTCAT TGAT ATGACGA              AGAGAGGGATTACTA  55 45
        sspA NONE
        sspB NONE
    CBU_1745 1678229 .. 1678239 -  -3.2  -5.00616   CTCTTTTTTAAAAAA                 GGAA ATT TCCC                 GGCAGCCCAAAAATT  70 7
    CBU_1740 NONE
    CBU_1739 1673709 .. 1673725 - -10.1  -3.28003   GGAATACATGAGCAA              CACCCTG GGT CAGGGCG              ATCGTATCGAAATTC  76 209
    CBU_1735 NONE
    CBU_1734 1669678 .. 1669688 -  -8.2  -2.64973   ACCAATGCCATACCA                 CCGC CAT GCGG                 CTTTTCAATCAATCC  59 232
    CBU_1730 1664325 .. 1664362 -  -6.9  -2.85354   GACGGGAATCTAAAC   CGTAGCCCGTATGAAGC GCCA GCGAAATACGGGCTACT    TCGGCCTTCGTGAGT  57 50
        hemF 1663361 .. 1663371 -  -3.2  -3.55622   GTCAAGCGCCCGAAA                 CTGA TAC CCAG                 TTTCGGCGCACTAAA  50 1
    CBU_1728 NONE
        arcB 1661505 .. 1661517 -  -4.9  -4.72272   CGCGCGCATGAAAAA                TTCTT TAG AAGAA                CTTGTGATTGAAGGA  73 200
    CBU_1724 1656770 .. 1656782 -  -4.8  -3.24146   TTCGCTAACCAAAAT                GTGC AAAAA GCAC                TAGCTGGCTTTCGTC  52 234
    CBU_1722 1653208 .. 1653218 -  -2.6  -5.19275   ATTTAGAAAATAAAA                 TTTA TTT TAAA                 TAATCATCCAATTTC  75 16
       groES NONE
       groEL 1647580 .. 1647595 - -11.8  -5.24531   ACGGGCTACAAAAAA              CCCCGC ATAG GCGGGG               TTTTTTTTGCTTTCT 100 52
        gcvT NONE
        gcvH NONE
    CBU_1714 NONE
    CBU_1713 1641602 .. 1641617 -  -6.8  -3.29144   GGATCCCGCGGACAA              GCCG-CG GGA CGACGGC              GGGAGGGTTAATTGA  62 89
    CBU_1707 1638993 .. 1639011 -  -4.6  -4.13767   CTCCGCATTTCAAAA             TAGCACTA ATT TAGTCCTA             TATTAAAGGATTGTC  61 23
    CBU_1706 1638322 .. 1638344 - -11.3  -5.52347   AACAAAATTAAAAAA           CGGCGACAG TATTT CTATCGCCG           TTTCTGCTTTTATTT 100 50
    CBU_1705 1637675 .. 1637688 -  -2.3  -3.90888   GCAAGCTAAAAAAAT               CGCCT TTTC ATGCG                TTCACTTGTTTTGAC  53 259
    CBU_1702 1635858 .. 1635870 -  -3.4  -3.47751   CGTAATAATGCACAA                CATC TTTCG GATG                ACAATGAAGAGAAAA  50 150
    CBU_1699 1631314 .. 1631326 -  -3.3  -3.24256   ACGTTTAAAAATAAG                CACCA AAT TGGAG                GGTGATCATGTTTCT  46 2
    CBU_1698 1629872 .. 1629882 -  -2.4  -4.72272   TGGCGCGAGGAAAAA                 CGCC GCT GGCT                 GTTGAAAAGAAATTA  64 183
    CBU_1694 NONE
    CBU_1693 1625075 .. 1625085 -  -3.2  -2.66316   GCCTGCATGATAGGA                 TCCC GGG AGGA                 TGGCGAGGGGTATTA  43 101
    CBU_1692 NONE
    CBU_1691 1624131 .. 1624141 -  -6.8   -5.1356   GGGGACTAAGAAAAA                 CACC GAT GGTG                 CTTTTCTCAGCATTT  85 361
    CBU_1689 NONE
    CBU_1688 1622391 .. 1622401 -    -4   -5.1244   TTAGTAATAGAAAAA                 GAAA ATT TTTC                 ATTTAGAACCCCCAG  74 181
    CBU_1683 1615815 .. 1615825 -  -2.6  -2.66882   AAAAACGGGATATTA                 TTTT AAC AAAA                 GGAAGGGCCGGTGGG  41 12
        pyrG 1614104 .. 1614116 -  -4.1  -2.91274   TCTACGTTAATTATA                GAACT TTT AGTCC                GTTTTTTCCTGCGAA  46 19
    CBU_1681 NONE
    CBU_1677 NONE
    CBU_1676 1609855 .. 1609902 -  -7.3  -3.07816   CCCGTATGCAGCGAA GCGAAATACGGGAA-AACA-ATG ATGT CATCTATCGTCCCCGTATTCCGC TTCGCTGCATACGGG  61 76
        kdsA NONE
         eno NONE
    CBU_1673 1607037 .. 1607071 -  -4.2  -3.29445   AACACAACACTAATA     GGGACGCTCGTCAG TCGTCCT CCAAGGAGCACCCC     GCGTTTTTTATTTGA  50 33
    CBU_1672 NONE
        surE NONE
    CBU_1670 1605490 .. 1605524 -    -5  -3.22223   TAACCCGACTAGTAA     TCCTCGACCGTGTC TCTCACC GACACGTTCAATGA     AATTCGGATATGATT  53 41
        rpoS 1604291 .. 1604337 -    -9  -3.09516   GCCCGTATGAGCGAA GCGAAATACGGGGACAATAAA CGACAT TTTGTTTTC-CCGTATTTCGC TTCGCTCATACGGGC  69 90
    CBU_1668 NONE
    CBU_1667 1602813 .. 1602826 -  -3.9  -2.59323   AAAATCTTTCATAAT               TTTCA GCTT TGAAA                TTAGTTTTGCTGCGC  45 26
    CBU_1666 NONE
    CBU_1665 1600512 .. 1600526 -    -5  -3.77722   TTTAATCATCAACAA               CGAAAA TGA TTCTCG               CCAAGTTCTGCGGGG  59 146
    CBU_1663 1599844 .. 1599859 -  -4.6  -2.88737   TAATGACGAGGAAAT              GGGAGC TTAG GCTACC               GTCCACAGTAATTTT  48 21
    CBU_1662 NONE
        rfaF 1598467 .. 1598485 -  -7.4  -3.91421   GAACTATACAAAACA             CTCGCGTT TTC AACGCTAG             AAATAGCGGCTTTGC  70 93
    CBU_1658 NONE
    CBU_1657 1594307 .. 1594318 -  -3.6   -2.7674   TAGAGTAGCTAAGTA                GCCC GTAT GAGC                 GAAGCGAAATACGGG  44 145
    CBU_1656 NONE
        rfaE 1592522 .. 1592545 -  -3.2  -3.67634   TATTATGCGAAAAGA          CAAATCCG CTCCCACT CGGATTTA           ATGAAGTTTGCGGGT  52 152
    CBU_1649 1588985 .. 1589000 -  -3.2  -4.38876   TTAAAAAGAGAGAAA              TCGATG CCAA CAGCGA               TGACACTAATTTTTT  62 40
    CBU_1648 NONE
    CBU_1647 1586093 .. 1586104 -  -2.2  -6.15828   TTTATTAAAAAAAAA                CACC CACT AGTG                 CCTTGTCAATATTCA  91 345
    CBU_1640 1580078 .. 1580093 -  -3.2   -4.2558   CAGTTTTGATGAAAA              GAAAGC GGTT GCATTC               GTATATCCGGCATCA  59 238
    CBU_1639 1578585 .. 1578611 -  -2.9  -3.55761   GATCTAGTCTTGAAA         GCCGTTGAGAA CCTAC TCCTCGAGGGC         TCATCGGCTCACCCT  48 26
    CBU_1638 1577299 .. 1577311 -  -7.7  -3.77302   CCACTAGAAAATTAA                TAGGC AAA GCCTA                GAAATAGCAATGGAA  70 9
    CBU_1637 NONE
    CBU_1636 1575616 .. 1575632 - -11.5  -3.55444   CCTGGACGCTCGAAA              GCCGCCA TCC CGGCGGC              TTACGGTCCGCACAA  85 428
    CBU_1634 NONE
    CBU_1633 NONE
    CBU_1632 1570905 .. 1570916 -  -4.4  -3.58536   AAACTCATCCCTAAA                GCTA GCAG TAGC                 CCGTATGAAACAAAG  54 136
    CBU_1631 NONE
    CBU_1630 NONE
    CBU_1629 NONE
    CBU_1628 NONE
    CBU_1627 NONE
    CBU_1626 1564124 .. 1564136 -  -3.4  -2.52464   TCGTTTTTCAACTCA                CCTA TCCCG TAGG                CCGTATCGAAATACG  42 56
    CBU_1625 1563577 .. 1563589 -  -4.9  -4.18668   TTAAAAAACATTAAA                TAGTT ATT AACTA                AACCGACATTCCTAA  65 23
    CBU_1624 NONE
    CBU_1623 NONE
    CBU_1622 1559303 .. 1559315 -  -6.2   -3.9279   AGCTAATTGGATAAA                CCGC GAGAA GCGG                GACTATCCCTGACCA  66 52
    CBU_1617 NONE
    CBU_1616 1557306 .. 1557319 -  -3.8   -3.0568   TAACTGAAATTAAAT               TGCC CAATGT GGCA                TTGCTTCATTAATAT  47 6
    CBU_1615 NONE
    CBU_1614 1555964 .. 1555976 -  -3.5  -3.67775   ACCTTCATTTAATAA                TTTAA TTC TTAAA                AATAATTCTTTCTCA  52 38
    CBU_1613 1555690 .. 1555713 -  -3.2  -3.73509   AGATCAAAGGGGAAA          CAACTCAAAT TTCG ATTTATGTTG           TGGTAGCAAATCGAA  52 113
    CBU_1612 1555537 .. 1555547 -  -2.6  -4.07568   TGTTTGTCTGGAAAA                 TTTA AAA TAAA                 TAGTAAATATTATTT  55 80
    CBU_1611 NONE
    CBU_1610 1554515 .. 1554525 -    -4  -2.72344   CTGCACCTTTAAGGA                 TCAA TTC TTGA                 CTGTTTCTTTGAAAT  45 15
    CBU_1609 NONE
    CBU_1608 1552516 .. 1552539 - -13.2  -3.72576   CGCTCGGCGAGCAAA          GAGGGAGAAC CGTG GTTCTCCCCC           CCCCCTTTGGAATCC  95 233
    CBU_1607 1551766 .. 1551781 -  -5.4  -2.57496   GCACAATAAGAAATT              GGCA-CG TTT CGATGCC              GTAAATATTTATAGA  51 254
    CBU_1600 1545921 .. 1545937 -  -2.2  -4.69664   TAGATGATTTAAAAA              CGATGG TGGGC CCACCA              GGACTTGAACCTGGG  64 153
    CBU_1597 1543439 .. 1543473 - -11.4  -3.27525   TCTTCGCAAAGCTAA     GTAGCTCGTATGCAGC GAA GCGGAATACGGGCTAC     TTGTTGAAAACCTAC  85 45
    CBU_1591 1537131 .. 1537178 -  -8.1  -3.09516   GCCCGTATGAGCGAA GCGAAATACGGG--GACAATAGAT GAC ATC-ATTGTTTTCCCGTATTTCGC TTCGCTCATACGTAT  63 310
    CBU_1589 1535371 .. 1535391 - -12.6  -3.54307   AATACTCTCGCGAAA            GAGGGGGA GTTAA TCCCCCTC            AAACTATTGCTATTT  90 50
    CBU_1588 NONE
    CBU_1587 NONE
    CBU_1586 NONE
    CBU_1585 NONE
    CBU_1584 NONE
    CBU_1583 NONE
    CBU_1582 1529374 .. 1529410 - -15.3  -2.56728   AGGATCCAGATTAAG    GGGCTAAGAAAAACACC AAC GGCGCTTTTCTTAGCCT    TTTAGCCTGGATTCC  95 320
    CBU_1578 NONE
    CBU_1577 1525142 .. 1525160 -    -6  -4.63172   GATTAAAGCACAAAA             GCGAAAAA TTA TTTATCGC             TGCTATGGCTGCACT  78 415
    CBU_1571 1518936 .. 1518983 -  -8.1  -3.09516   GCCCGTATGAGCGAA GCGAAATACGGG--GACAATAGAT GAC ATC-ATTGTTTTCCCGTATTTCGC TTCGCTCATACGTAT  63 310
    CBU_1564 NONE
    CBU_1563 NONE
    CBU_1562 1509307 .. 1509324 -  -4.1  -4.83615   GATCGTTGATAAAAA             CCATACCC CGT GGG-ACGG             ATTGATCGCTTCTTT  71 251
    CBU_1552 1499345 .. 1499357 -  -4.7  -3.16881   GACCCAGCGCACTAA                GTGCG CAG CGCGC                TAAAAGCGCGCCTAA  51 9
    CBU_1551 NONE
        ptsP NONE
         lgt NONE
    CBU_1548 1495115 .. 1495126 -  -3.6  -2.75064   TCTTTCATCGAACCA                CCGC TATA ACGG                 GCACGCGTGCAGAGG  44 3
        thyA 1494233 .. 1494243 -  -3.2  -4.88217   AGGAAAAAATGAAAA                 CTCC GTG GAAG                 ACGCCGTAAAAAAAC  70 95
    CBU_1544 NONE
    CBU_1543 1491424 .. 1491436 -  -3.4  -4.99665   TAAAAAAAATTAAAA                GAAG GCCCG CTTC                CACCAGCCGACGCTT  70 188
    CBU_1542 1490487 .. 1490497 -  -4.6  -4.07885   TATTTTGCTTCAAAA                 GGGC GAT ACCC                 ATTATATCCATCAAT  61 484
    CBU_1535 NONE
    CBU_1534 NONE
    CBU_1533 1482508 .. 1482519 -  -2.2  -4.90477   CATAAAAAATCAAAA                GC-GC GTC GCTGC                CAACAAGCGGTTTTA  69 363
    CBU_1530 1479132 .. 1479154 -    -5  -3.28001   TAGCGTCAAATTTAA           CTGTAAATTT TTA AAATTTAAAG           CATGAGGTAACCAGC  54 55
    CBU_1529 1476892 .. 1476918 -  -9.4  -3.50569   ACTGCAAAAAAACCA         GCAGGCGGCACA CCT TACACCACCTGC         AATCGCTTACTCGCC  75 314
    CBU_1526 1473559 .. 1473589 -  -3.3  -3.12895   TCGCTGATCAAGATA      TCGC-ACAGGTG ATTAATTG CTCCTGTTGCGA       TTAAAAGAGATAGCG  46 190
    CBU_1525 1472397 .. 1472425 - -10.4  -3.71527   CCGCAAGCAGGGAAA        CAAAGCGTCTTA AATCG TAAGGCGCTTTG        TTTCTTCCGGGTCGT  80 6
    CBU_1522 NONE
    CBU_1521 NONE
        grxC NONE
        secB NONE
        gpsA 1468348 .. 1468358 -  -3.2   -4.7373   TCACTGGATGAAAAA                 CGCT TGC AACG                 GGCCGGTTTGGATTA  66 375
    CBU_1513 NONE
    CBU_1512 1464533 .. 1464549 -  -2.2  -3.27297   ATTGACTAACGAACA              CACCTG TAAAG CAAGCG              CCTGGATGTTGATAG  44 468
        accA NONE
        tilS 1461740 .. 1461755 -  -2.6  -2.55267   AAATAGGGGAATTTA              TCAAAG TATA CTTTAA               CTAAATTGGGTAAAA  41 56
    CBU_1508 NONE
    CBU_1507 NONE
    CBU_1506 1457315 .. 1457343 -  -7.3  -2.52834   GAGTGGAGCACCAAT        TCCCGTATTCCGC TGC GCTGCATACGGGC        TACTTTCTAGATGGC  59 54
        lepA NONE
      lepB-2 1454632 .. 1454644 -  -3.4  -2.64595   AACTCCTATTACAAT                GCAT TGCCG ATGC                GATCCCACCGAATTC  43 6
    CBU_1503 NONE
         era NONE
        recO 1452231 .. 1452248 -  -8.4  -2.60776   AACCTTTTAAAAACG             CGCTCG GTCTCA CGAGCG              TTAAGCGATTTCTCA  65 104
    CBU_1500 NONE
    CBU_1499 NONE
    CBU_1498 NONE
    CBU_1497 1450859 .. 1450877 -    -3  -3.59979   GGCGGCGAGCTCAAA             TTTGCCCG AAA CGGGATAA             AGTCAGCAAGTTAAA  48 2
    CBU_1496 NONE
    CBU_1495 NONE
        pdxJ 1447602 .. 1447614 -  -5.5  -3.94877   ATGGCTCAATAATAA                CCCTG CTG CAGAG                GGACAACTCCAGCCC  63 98
    CBU_1491 NONE
        higA 1443068 .. 1443080 -  -5.5  -3.56972   ATCGTATGAAATCAA                GGATG TGA CACCC                GAAGAGGTGAACCGC  59 298
      gltX-2 NONE
        cysS 1439629 .. 1439644 -  -5.4  -2.71763   GCTACAACGAGATTA              CTCCTG ACGC CAGGAA               GTTCCATCGGAAGAA  51 7
    CBU_1485 1438612 .. 1438625 -  -3.9  -3.29704   TCGGTATTAAAGAGA               CTTTT TGTA AAAAG                CAATATTAGAATCGA  50 31
    CBU_1483 NONE
    CBU_1482 1435021 .. 1435038 -  -6.3  -2.81193   AATTTATAAAATTTA             GTTGTCGC GTA GCGAC-AC             AACCACTGTCTTCTG  55 120
    CBU_1481 NONE
    CBU_1480 NONE
    CBU_1479 1433470 .. 1433491 - -14.5  -2.89379   GAATAAAACATAGCA           GGTTGAGCC GACA GGCTCAACC            CTTTTTAAAGTCTTT  93 30
        oxyR 1430972 .. 1430984 -  -5.5   -3.6849   ACCCAAGTTGAACAA                TACCG CAG CGGCA                AGGACAAACTGATCG  59 270
        mreB 1426278 .. 1426299 -  -4.5  -3.27408   CTTCACGGAAAGATA           CTTTCAC CTAATCCC GTGAAAG            AAATTCACTTCCCAT  52 11
        mreC NONE
        mreD 1424762 .. 1424795 -  -6.9  -3.70068   GATGAGAACGGCAAA     GAGAATGATAACA CTCGCCGC TGTCATCATTCCC      CACTTCAAACAGCTT  66 60
    CBU_1468 1421365 .. 1421377 -  -4.8  -3.60316   AGCTCTTTAAAAAAC                TCCC TCATG GGGA                TAGGTCAGTTTCTGC  56 17
        tldD 1419443 .. 1419472 -  -3.7  -4.17425   AGAATTACGCCAAAA       CCCAAAATTAAAA GATC TCCTAATTTTGCG        CAAAGGTAATCGTTT  62 418
        hupB NONE
    CBU_1463 1417905 .. 1417951 - -11.9  -3.09516   GCGCGTATGAGCGAA GCGAAATACGGGGA-CAATAGAC GAC ATC-ATTGTTTCCCGTATTTCGC TTCGCTCATACGGGC  82 369
    CBU_1462 NONE
    CBU_1461 1415269 .. 1415283 -  -3.6  -3.64703   CTTGGGTCATGTAAA               GATAAT ATC ATTACC               CACAAGTCACAGCCA  52 197
    CBU_1460 1413946 .. 1413965 -  -3.4  -5.81412   GCCACCGAAAAAAAA            CGAGGGGA AGAA TCGCCGCG             ATTTTTTCTTACCTC 100 224
    CBU_1457 1409994 .. 1410010 -  -2.2  -3.26844   TCCATTAAGGAAAAG              GGGTCA TGTTT TTACCC              TATCATTACCCACAA  43 12
    CBU_1455 NONE
    CBU_1454 NONE
    CBU_1453 NONE
    CBU_1452 1405300 .. 1405312 -  -7.7  -3.55801   ACTAACCCGTTCAAA                CCGAA AAA TTCGG                TAACCCCTTGATTCA  68 123
    CBU_1451 1403639 .. 1403652 -  -3.9  -4.34223   AATGGAAGTAATAAA               TGAAA CTTT TTTCA                AAAAAAATGAATCTT  64 87
        tpiA NONE
        secG 1401510 .. 1401521 -  -2.2  -3.17461   AGATAGGAAAATAAT                TCGC TAAC ACGA                 GCACACCTTCTTAAT  43 320
        nuoA NONE
        nuoB NONE
        nuoC NONE
        nuoD NONE
        nuoE NONE
        nuoF NONE
        nuoG NONE
        nuoH NONE
        nuoI NONE
        nuoJ NONE
        nuoK NONE
        nuoL NONE
        nuoM NONE
        nuoN 1386693 .. 1386705 -  -6.2  -6.04324   TCAAAAAACAAAAAA                GGGC ACATA GCCC                CACTCTTAAACCCGA 100 366
    CBU_1434 NONE
        nusA NONE
        infB 1382222 .. 1382248 -  -2.8  -3.55563   ACCTCATTCCCTAAA         CCCGTATGAAGC GAA GCGAAACACGGG         GAACATTATTTTTTG  48 52
        rbfA NONE
        truB 1380889 .. 1380903 -  -7.8  -3.13504   GTGGCACGAAAACGA               CAGCGG TTT CCACTG               CAAACAAAAGTAGGC  65 43
    CBU_1428 NONE
    CBU_1427 1373426 .. 1373450 -  -7.1  -3.35183   AACTAAAGAAGTTAA          TCCGCCGGTTA TCC TCACCGACAGA          CACAATTTTTCAAAA  65 65
    CBU_1425 NONE
        hemB 1371633 .. 1371674 -  -8.3   -4.2461   ATCGCGATGAATAAA CCTG-CGACCATTTTAAGTT GTC AACTTAAAACGGTCAACAAA GATAGTCTTATTCTT  82 268
        radA 1369865 .. 1369877 -  -4.1  -5.33921   AAACGAAGGAAAAAA                GTTGC GAA ACAAC                CACAGCCCATTTGCC  83 337
    CBU_1419 NONE
    CBU_1418 NONE
        nusB 1366641 .. 1366666 -  -8.3  -4.56597   TTTCTCCGTTAAAAA         CTTATCGGCCA TAAC CGGCCGATAAT          TTTCGATAACGCAGC  87 119
        thiL NONE
    CBU_1414 1363935 .. 1363955 -  -3.3  -3.59315   TTAATTATCGTCAAA            CTTTATTCC ACG GGAATTAAA            CGGCAAACTCGATAT  50 21
    CBU_1413 NONE
    CBU_1412 1362059 .. 1362081 -  -9.2  -4.84602   AGATAAAGAAAGAAA           TCTCTGGC TGCTTGT GCCAGAGA           CAAGAACGATGCCTA  90 228
    CBU_1408 1359158 .. 1359171 -  -2.5  -2.70932   TTGTTTTTTTAATCA               TTTAT CGAG ATAAA                TTTTAACAACTCAAG  41 42
    CBU_1407 NONE
    CBU_1406 1358150 .. 1358196 -  -9.7  -3.09516   GTCCGTATGAGCGAA GCGAAATACGGGAAACAAT-GAT GTC ATCTATCGTC-CCCGTGTTTCGC TTCGCTGATAGGGGT  72 135
    CBU_1404 1357460 .. 1357472 -  -4.1  -3.73587   AAGATAGCGAAAATA                CTTGC GTT GCAAA                CGCGTGGTGATTATA  54 100
        sdhC NONE
        sdhD NONE
        sdhA NONE
        sdhB NONE
        sucA NONE
        sucB NONE
        sucC NONE
        sucD NONE
    CBU_1395 1347228 .. 1347238 -  -2.4  -3.63805   ACTCGATATCCTAAA                 CCTC ATG GCGG                 CGCACGAATGGATTA  49 219
        rpsB NONE
         tsf NONE
        pyrH NONE
         frr NONE
        uppS NONE
        cdsA NONE
    CBU_1380 1330706 .. 1330733 -  -3.6  -5.27477   AGTCCAATGAAAAAA        GCTCGCTAAATCT TTT AAATTTAAC-AGC        GAAGTTACTTTACCC  76 392
    CBU_1379 1328817 .. 1328842 -  -3.3  -2.60194   AGTTTCTCAATTAAG         TCCGGCAATAT TAAA ATATTTTCGGA          TTCTAAGTCTTCTAT  43 227
    CBU_1377 1327806 .. 1327832 -  -8.8  -2.83504   GTCTCAGGAAAAGAT         CGTAGTTTTACA GGA CGTTAAACTACG         CTAGACATAACTAGA  66 262
        relA 1323787 .. 1323801 -  -2.8  -5.26875   TCTTTAACTAAAAAA               GACGCT GAG AACATC               GGTTTCAAGGACGCT  76 199
    CBU_1372 1321414 .. 1321460 -  -9.7  -3.09516   GCCCGTATGAGCGAA GCGAAATACGGG-GACGATAGAT GAC ATC-ATTGTTTCCCGTATTTCGC TTCGCTCATACGGGC  72 57
    CBU_1371 1320510 .. 1320522 -  -4.9  -4.77757   TTTGAAAAATTAAAA                TTGAA TTA TTCAA                TTTAGTATATAATTC  74 171
    CBU_1370 1319313 .. 1319364 - -26.8  -3.14931   GGTAGCCCGTATGAA GCGCAGCGAAATACGGGAACCGCA TCAT CGTTGTTCCCGTATTTCGCTGCGC TTCATACGAGCTACT 100 150
    CBU_1368 NONE
    CBU_1367 1316133 .. 1316151 - -10.2  -2.58812   CGCAAACGGAATCCA             GGCGCACC TTC GGTGCGCT             ACGCACGCTAGGTCC  72 134
    CBU_1366 NONE
    CBU_1361 NONE
    CBU_1360 NONE
    CBU_1359 NONE
    CBU_1358 NONE
        csdB NONE
    CBU_1356 NONE
    CBU_1355 NONE
    CBU_1354 NONE
        rrmJ NONE
        ftsH NONE
        folP NONE
        glmM 1299748 .. 1299762 -  -2.8  -4.55128   AGGCCTAAATTAAAA               GGGATT TTC AATCAC               CCGACTTCGCCATCC  63 198
    CBU_1347 1295948 .. 1295983 - -11.9  -3.83998   CTACTTTAGATGAAA    GCGCCCAA-CAATGGG ATAAA CCCAATGGCTGGGCGC    CGCTGCATTGGATTG  93 244
    CBU_1344 NONE
    CBU_1343 1291763 .. 1291789 -    -5  -3.08508   GAGTTTTCAAAACGA         CCCGTATCCCCC TTC GCTGCATACGGG         CTACGGAATTCCCGG  51 26
        guaB NONE
        guaA NONE
    CBU_1340 NONE
        rnhB 1287645 .. 1287673 -  -2.9  -2.91144   CTACTTTCTAAAGTA        GCCCGTGTGGAGC GAA GCGAAACACGGGA        GTCGTATCATTATTA  42 65
    CBU_1338 NONE
        dnaE 1282924 .. 1282944 -  -3.2  -3.68738   TAGTCTAACATAGAA            CGCCCGTA GCCCG TATGAGCG            AAGCGAAATACGGGG  52 93
    CBU_1336 1281937 .. 1281954 -  -2.7  -3.57144   CTCTTCACTGGTAAA             TTTTCAC AATC GAGAAAA              TTCGAGGCGTTCTCT  50 57
    CBU_1334 1278973 .. 1278997 -  -4.1   -4.0641   CCTTATTTACATAAA          TGCGGCGTCGA TCT TCGGCGCGCCA          TCGGGTGTGCAACCT  59 237
    CBU_1329 1275216 .. 1275232 -  -3.5  -3.09175   AAGCGCTAGGGAATA              GCATCCC AGT GGGCGGC              GTTTTTTATGGCCCT  45 83
    CBU_1327 NONE
        thrS 1272852 .. 1272870 -  -4.5  -3.33696   CTTTTCGTCAATCAA             CCGCACT TCCGG AACGCGG             ATTTGGTTATTGACG  52 96
        infC NONE
        rpmI NONE
        rplT NONE
        pheS NONE
        pheT NONE
        ihfA NONE
    CBU_1319 1266904 .. 1266922 -  -5.2  -3.33696   TGTCTTCGGAATGAA             CCTGACCA TTT TGATCGGG             ACGGCAGGATTTGAA  54 171
    CBU_1318 1266095 .. 1266107 -  -9.1  -3.65199   AACGGCTTATTTAAA                CGCAC TGC GTGCG                TCACATGGATATTTT  76 171
    CBU_1317 1265670 .. 1265682 -  -7.7  -2.54193   GATGATGTGAACGTA                CGGTT AAA AACCG                CTATGACCCGCACAG  61 108
    CBU_1316 1265308 .. 1265320 -  -3.3  -2.87229   ATCTTATGAGGAAAT                CCAAC GAC GATGG                CTTAACCGATTTTTC  44 88
    CBU_1314 1263869 .. 1263888 -  -3.6  -3.60316   ACCCTCTCAAAAAAT            CAAGAAAT GAAT ATCCCTTG             TTCAGAAGCTTATCC  50 183
    CBU_1313 1263709 .. 1263721 -  -3.4  -3.66772   CGAAAGTTTCAAGAA                TAGC TAATT GCTA                TTTTGTTTGAGTGCA  52 16
    CBU_1311 NONE
    CBU_1310 1260428 .. 1260443 -  -5.4   -3.4285   GTATCTAATGCAGAA              GACACGG CTC CCG-GTC              GAAAAATAGTGATCG  56 316
    CBU_1307 1257175 .. 1257185 -  -6.8  -3.70773   CGCGATACCGAAGAA                 GCGA TTT TCGC                 CGGCGGGTGCTTTTG  64 486
    CBU_1304 NONE
    CBU_1303 1255537 .. 1255549 -  -4.7  -3.76186   GACGGATAAAATCAA                CCCAG CGA CAGGG                TTATCCTGCCTCACC  58 26
         fur 1254604 .. 1254623 -    -2  -3.14344   GACTCTTTCTATTAA            TGTTCCGC AATA GCGCAACG             GGGTAATATTACCTT  43 34
    CBU_1300 1254038 .. 1254052 -  -7.2   -3.5774   AGGCAATCTCGGAAA               TTTCCT GAT AGGAAA               CCATTGGCCGATCCG  66 247
    CBU_1299 1252977 .. 1252987 -  -2.4  -2.71791   AGCGCTGCTTCAAAG                 GCCG CCT CGGA                 AGATTGCGCGTCTCC  40 9
    CBU_1298 1252207 .. 1252254 -  -9.5  -3.09516   GCCCGTATGAGCGAA GCGAAATACGGGAA-AACA-ATG ATGT CATCTATCGTCCCCGTATTTCGC TTCGCTCATACGGGC  72 123
    CBU_1295 NONE
    CBU_1294 1248823 .. 1248839 -  -3.1  -3.49777   TGGGACATACTACAA              TAAAAAT TTG ATTTTCA              CAAAAAGATTCACGC  50 45
        grpE 1248057 .. 1248078 - -10.9  -5.80364   ATTTTAAGAAAAAAA           TCTCTGGCG CTTA CGCCAGAAA            CAAGAGCGAGTCGCC 100 125
        dnaK 1243837 .. 1243876 -  -9.3  -3.09516   GCCCGTATGAGCGAA  GCGAAATACGGGGAGAC AACATG GAATTCCCGTATTTCGC   TTCGCTCCAGACGGG  69 68
        dnaJ 1242632 .. 1242647 -  -4.6  -4.31837   AAGAAAGTTAAGAAA              CCCTGC TGAT GCAGGC               TTTTTTATTTGGAAG  66 30
    CBU_1288 NONE
    CBU_1287 1240305 .. 1240315 -  -2.4   -3.6053   TGCTCGACAAATTAA                 CGGC CGC GCCT                 AAAAAAGCACGAAAG  49 486
        carA NONE
        carB 1230301 .. 1230324 - -10.3  -2.92513   ATAACTTTAACGATA          GACAGCCCA TCCCCT CGGGCTGTC           TTTTTTATAAATCCT  75 30
        greA 1228967 .. 1228979 -  -6.3  -2.70932   GCGCTTTTCTAACGA                GACAA TGG TTGTC                GTTATCTACTCTCAT  54 343
    CBU_1276 NONE
        RspA NONE
    CBU_1274 1224440 .. 1224450 -  -2.4  -4.82901   CCCCCCTTATAAAAA                 TGGG GTA CCCG                 ATTACGTCACCCTAA  66 89
    CBU_1272 1222721 .. 1222764 -  -3.2  -3.44801   CCTCAGAAAAAATCA GCGGCTT-TGCGTTTTCTTTG AGC CAAAGAAAATGTTCAAGGCGC TTTGCTTCCTCGTAC  50 122
    CBU_1270 1219753 .. 1219810 - -16.8  -3.14931   CGTAGCCTGTATGAA GCGAAGCGAAATACGGG--GACAATAGAT GAC ATC-ATTGTTTTCCCGTATTTCGCTTCGC TTCATACGTATATGG 100 306
    CBU_1269 NONE
    CBU_1268 1217955 .. 1217965 -  -5.4  -3.72009   ATAACACCATGGAAA                 GACA AAA TGTC                 CAACAACAACGTGGA  60 156
         ndk 1208000 .. 1208011 -    -3  -5.75342   TTTTGCGAAAAAAAA                GAAA CGGC TTTC                 GTCGAATGGGCTTTT  89 173
    CBU_1255 1206685 .. 1206718 -  -6.1  -4.08692   GAATCCCGGCTAAAA     GCTTAAGAAAAGCGCC ATC GGTGTTTTTCTTA-GC     CCCCTAATCTGGGTC  69 132
    CBU_1252 1202910 .. 1202922 -  -7.7  -4.07568   TGCGGTGCTCGAAAA                TCAGC GAA GCTGA                CTCAGCATAGCGAAT  75 53
    CBU_1250 1201910 .. 1201921 -    -3  -3.63515   GCGTATCTGGAATAA                GAAA GCAA TTTC                 GCTCTAACAACACTT  50 64
    CBU_1249 NONE
        hisS NONE
    CBU_1247 1199279 .. 1199303 -    -7  -5.15167   TACCAGGAATAAAAA          TACCCCCGGG CTTGC CCCCGGGGTG          TTTTTATTGCGAAAT  84 29
    CBU_1245 1197633 .. 1197680 -  -5.2  -3.09516   GCCCGTATGAGCGAA GCGAAATACGGGAAAACAAT-GA TGTCG TCTATCGTC--CCCGTATTTCGC TCCGCTCAGACGGGC  51 83
    CBU_1242 1193434 .. 1193453 -   -15  -3.09925   ACAGACAAAGAAGCA            CCTCCGGC TTTA GCCGGAGG             TTGGAGAGTTAACTT 100 34
         mdh NONE
         gcp 1191166 .. 1191178 -  -3.4  -4.31164   GGTACAGAAGATAAA                GTCA AATTG TGAC                CCTAGTTTACAGTAA  59 100
    CBU_1238 NONE
    CBU_1237 1189675 .. 1189693 -    -8   -2.7566   AGCGAAGGGGAACTA             GGCGCACC TTC GGCGCGCT             ATGCACACCGTGCGC  62 134
    CBU_1231 1185155 .. 1185165 -  -5.4  -2.88032   CAACAATACGCAAAC                 GCAT TTC ATGC                 CCTTGATTCACGACC  51 274
    CBU_1226 NONE
    CBU_1225 1170668 .. 1170684 - -12.3  -6.04324   GGAAAAAACAAAAAA              GCCAGGT AAA ACCTGGC              TTTTTTGCTATAAAA 100 358
        kdgK NONE
        dapA NONE
    CBU_1221 NONE
        purC NONE
    CBU_1219 1164331 .. 1164345 -  -7.8  -4.07687   AGTCTGTGGTTAAAA               GCACTC ATT GAGCGC               CGCGGAATGAATCGC  74 478
    CBU_1216 NONE
    CBU_1215 1159132 .. 1159146 -  -2.8  -5.40072   TTTTTGGGAAAAAAA               CAAAGT ACT ACTTGG               AAAAGCTTAGAAAAG  79 185
    CBU_1212 NONE
    CBU_1211 NONE
    CBU_1210 NONE
    CBU_1209 1152339 .. 1152366 -  -6.2  -2.74012   GGATCATGGGAATCA        CCAGCGCC-ATCG TTG CGCTCGGCGCTGC        AATTGCTTCTTTCCT  53 168
    CBU_1207 NONE
    CBU_1206 1149478 .. 1149496 -  -7.6  -2.95298   TGTATTTATTAGAGA             GTTTATTT AAA AAATAAAC             GGAATAAATAACCAA  61 13
        queA 1144282 .. 1144310 -  -3.1  -3.06796   GGGTAGCTTATCGAA        GGGATGCTATG AAATCAA CATCGCATCAC        CATAACTAAAAAATC  45 3
         icd 1142510 .. 1142532 -  -6.2  -3.64259   AACGATCCCCAATAA           TCGAAGCGGC TTA GGCGCTTTGA           TCTCATTATCACCTA  62 451
        clpA 1139580 .. 1139602 -  -2.6  -4.43877   GAAGCTGGAAAGAAA           CCTCCAACCT CAA AGGCAGAAGA           ATAAAAATATTTCTT  60 92
        ftsK NONE
        lolA 1133765 .. 1133775 -    -4   -3.2594   AGTGGAATAAAATCA                 TTGT TTG ACAA                 CATCGATGCCACGCG  48 12
    CBU_1189 NONE
        serS 1130651 .. 1130670 -  -4.3  -5.08824   GGTGCAGTCAAAAAA            CCGATCA TGACTT TGATCGA             CTTCAAGCAGCCTTC  77 464
        uvrC 1126324 .. 1126356 -  -2.7  -3.14136   CGATCAATTATCTAA      GCCAACTCCTAACAA TCC TCTTTTAGAGTTAGC      CCTTGTGTTGATGGC  44 21
    CBU_1184 1125477 .. 1125498 -    -8  -4.30719   CTTTCCCACAACAAA           GCGAGGAA ATAAAA CTCCTCGC            TTTACTTAAAAGGAT  77 48
        iscS NONE
        thiI NONE
    CBU_1180 1122194 .. 1122208 -  -9.2  -2.87463   AACCTTTCGGAGATA               CAGCCG GCG CGGCCG               CTGCTTTAAGCGGCT  67 221
    CBU_1177 1119115 .. 1119134 -  -2.1  -3.62046   CGACCTTGCCAACAA            TGCACTG GGCTGG CAGTGGA             TCGCTGGCTGCGGGC  49 334
    CBU_1175 1116373 .. 1116393 -  -8.3  -3.54129   GACAGTTTCGCCAAA            GCCGATAAT TCC AATATCGGC            TTCGTGATCGAAATA  72 68
    CBU_1171 1113031 .. 1113049 - -10.3  -4.30719   CTTCCCTATAATAAA             TACCCCC CACGC GGGGGTA             TTTTTTTATTTAAAA  89 410
    CBU_1167 NONE
    CBU_1166 1109559 .. 1109573 -  -2.8  -3.05294   TTAAATCTGCCAATA               TAGGAA GAT CCCCTA               CTCCGTTACGCACAT  43 129
    CBU_1165 NONE
    CBU_1164 NONE
    CBU_1163 NONE
    CBU_1162 1107116 .. 1107145 -  -7.3  -2.82023   GACCCAGATTAAGGA       GCTAAGAAAAACG ATGA CACTTTTCTTAAC        CTTTTAGCTTAGATT  60 237
    CBU_1157 1102832 .. 1102847 -  -3.2  -2.91914   TCAAATAAAATCAAT              GACGAG CCTA CCCATC               GTTACCGGTTTCGGC  44 223
    CBU_1151 1095742 .. 1095752 -  -2.6   -4.5442   GGTTGAATTATAAAA                 TTTT GTA AAAA                 GGGCGCTATTTATTA  62 31
    CBU_1149 1095172 .. 1095186 -  -2.8  -3.31322   CTTAACTTGCGACAA               GAGG CACCCAT CCTC               TCTTCCCAGGCTTTT  46 230
    CBU_1144 NONE
        yajC NONE
        secD NONE
        secF 1082988 .. 1083002 -  -4.2  -4.86773   CAAAACGAGGAAAAA               CAGGAA AGT TTCCAG               AAAAATGGTGCCCGT  71 136
    CBU_1139 1081124 .. 1081134 -  -5.4  -3.69216   TTCCTAGTTAAAATA                 TAGC CAA GCTA                 AAAAAACTTTCCAAT  60 501
    CBU_1138 NONE
    CBU_1137 1079785 .. 1079801 -  -2.3  -4.17211   GTTAAGATAAAAACA              GCTAT TCGTTTC ATAGC              AGCGATCCTTCATTT  56 19
    CBU_1136 1076425 .. 1076435 -  -2.4  -4.99645   ATTGGACAAACAAAA                 TGCC TCT GGCT                 TTTACGTGTCCCGGA  69 254
    CBU_1134 1075224 .. 1075237 -  -9.5  -2.90813   TATTTCCTCAAACCA               GCGGC GTTC GCCGC                GCCGGTGCCGCTGCC  70 349
    CBU_1131 NONE
    CBU_1130 NONE
        nifS NONE
    CBU_1128 NONE
    CBU_1127 1069540 .. 1069564 -  -7.8  -5.47399   TTAATTTCAAAAAAA         CCCCGTCGTGC CCGC GCAGG-CGGGG          ACCCAGTGCACGGCG  93 107
    CBU_1121 1065093 .. 1065104 -  -2.2  -4.02535   TTACAAGGAATTAAA                TCGC GTTC GCAA                 CCTCCGACCCGCTTT  55 501
    CBU_1119 NONE
        etfB NONE
        etfA NONE
         ald 1060076 .. 1060096 -  -8.3  -3.35813   GTTTATGGGAAGGAA            TCATGCCAA TTG TGGGCATGA            TTGTTTTCGTTATTC  69 217
    CBU_1114 NONE
    CBU_1113 1058391 .. 1058401 -  -6.8  -3.21465   AATGTAAACCCAATA                 GCTC ATT GAGC                 ATAAAGTATATCCGC  60 266
    CBU_1112 1058113 .. 1058128 -  -2.6  -3.45945   TCCAGTGATAATCAA              TATACT ACGG AGCATA               ATAAATACCAAAGCG  48 6
    CBU_1111 1056902 .. 1056913 -  -4.4  -3.57144   CGCTCTATTGTTAAA                GCTT CATT AAGC                 CCCGAGCACGCTTAA  54 37
    CBU_1110 NONE
    CBU_1109 NONE
    CBU_1108 NONE
    CBU_1107 1053274 .. 1053288 -  -7.8  -2.90763   TTTAGATCTTACAGA               GCCCTC TTT GAGAGC               AGCCAAAGAATTACT  61 439
    CBU_1103 1049686 .. 1049704 -  -5.3  -3.28416   CAGCAGTCACAGCAA             GTAACCT TTTTT AGGCTAC             CCCAAGAAGAAGAAA  54 97
    CBU_1100 NONE
      lepB-1 1047057 .. 1047068 -    -3  -2.70003   GTATTAGAATAACAG                CTTA ATCT TAAG                 AATTTATTAAAAGTA  41 101
    CBU_1098 1046025 .. 1046043 -    -6  -3.87373   GACACGTTTTAGAAA             TTGCCCTA AAC CAAGGCAA             AGTTAGCTTAGCGCC  66 166
    CBU_1094 NONE
    CBU_1093 1038479 .. 1038498 -  -5.6   -2.7044   GAGCCAATGAGATGA            GCAAACGG ATTT CCGTCAGC             CTTATTTTTGGGTTG  50 256
        vacB 1036030 .. 1036077 - -11.7  -3.10343   ATACGTATGAGCGAA GCGAAATACGGGAA-AACA-ATG ATGT CATCTATTGTCCCCGTATTTCGC TTCGCTCATACGGGC  83 132
    CBU_1088 1032998 .. 1033009 -  -4.4  -2.56696   TAAGCAATTAAAATT                TCCT ATTA AGGA                 TTCACTAAAACCCGT  47 19
    CBU_1087 1032260 .. 1032278 -  -3.2  -4.22927   TCATCAAGAGATAAA             TTCTGTCT TAA AAACAAAA             TCCTACTTTTGCAAG  60 290
    CBU_1085 NONE
    CBU_1084 NONE
        mutL NONE
        miaA 1025132 .. 1025147 -  -7.6  -4.15565   TTTAGGATTTTAAAA              GCCTTT ATAA AAAGGC               GATAATAATATGCAC  76 226
    CBU_1081 1024779 .. 1024799 - -11.2  -3.42197   TAATAAATTGGATAA            CACCCCAT AAACA ATGGGGTG            TTTGAGTTTGAAGGT  85 54
    CBU_1080 1024224 .. 1024245 -  -3.6  -3.07113   TATCATGTTATTGAA           GCGAGGTA AAATCA TTCCCCGC            CCTTCCTCTCTCCCA  45 53
    CBU_1079 NONE
    CBU_1078 NONE
        nagZ 1022190 .. 1022200 -    -4  -4.07568   TCCTTTTTTTGAAAA                 TAGA AAT TCTA                 TGTTGGCGCATTATG  59 133
    CBU_1076 1020814 .. 1020861 -  -8.1  -3.09516   GCCCGTATGAGCGAA GCGAAATACGGG--GACAATAGAT GAC ATC-ATTGTTTTCCCGTATTTCGC TTCGCTTCATACGTA  63 311
    CBU_1075 NONE
    CBU_1074 1018555 .. 1018565 -  -2.4  -3.97139   GAATCGGAAGAACAA                 TGGC CCG GCCT                 GGATGCTGGCAGCAT  53 420
    CBU_1071 1016556 .. 1016583 -  -3.4  -4.72029   TTTAATGCAAGAAAA        TTTAAAACAGCG CTAG CGCAGCTTAAAA         AGTGTCTATCCATTT  66 120
    CBU_1067 1011794 .. 1011806 -  -4.1  -3.25652   CTCAGCTAATCAACA                TTCAG TTC CCGAA                AATTCCAAAGTTCAT  48 3
    CBU_1065 NONE
    CBU_1064 1008729 .. 1008743 -  -2.1  -4.00843   CGTAAAGATAAAACA              CGAAGC CCCT GCT-CG               CTCCCTTAAGTTATT  55 365
    CBU_1062 1007230 .. 1007256 -    -8  -3.08867   TTAATCCTCAAGATA         TCGCCAATACCC TCT GGGCATTAGCTA         CCATGGGGATCAACT  63 200
        scpA NONE
        scpB NONE
    CBU_1059 1003977 .. 1004002 -  -5.3  -3.01791   ATTCGTCTTGCAATA         GGGAGCGGTAA TCTT TCTCAGCTCCC          TTTATTATTCATCGG  51 198
    CBU_1055  998876 ..  998895 -  -2.2  -3.09878   CGTATTTATTTAATA            GCTATT ATTCCACA AATAGC             GCTAATTGGTATACC  43 45
        recA NONE
        recX NONE
        alaS NONE
    CBU_1051  993541 ..  993560 -    -3  -2.95668   AATTTACTGATAAAT            CAAGTAAAT TTT ATTT-CTTG            GTTTAGTTTGAAGGC  43 5
      csrA-2  993160 ..  993182 - -11.3  -4.44974   GGAAAGGTTACAAAA          CCCCGCGCGT ACGT ACG-GCGGGG           TAAGGTTATTCAAAT  93 31
    CBU_1049  991094 ..  991106 -  -4.1  -3.02461   GAATCTCCTCCAATA                GAGAA AAA TCCTC                CAATATTGGGATGTC  47 124
    CBU_1048  990185 ..  990195 -    -4  -4.07568   TCCTTTTTTTGAAAA                 TAGA AAT TCTA                 TGTTGGCGCATTATG  59 139
    CBU_1043  984571 ..  984581 -    -4  -3.87815   CGTTATGGCGAGAAA                 TATG CTC CATA                 ATGAGTCAGGTTATA  57 358
    CBU_1041 NONE
        cyoA NONE
        cyoB NONE
        cyoC  980709 ..  980721 -  -6.3  -3.84364   CATAAAAGAAACTAA                CGTTA GAA TAACG                CATAAGATCATCCCA  66 102
        pgsA  976177 ..  976191 -  -4.2  -3.57263   ATCTGGAGCGGGAAA               CGAGAT TCG AACTCG               CGACCCCAACCTTGG  52 92
    CBU_1028  971876 ..  971891 - -11.8  -4.33808   CAAACCAATTCAAAA              GCGGCC ACCC GGCCGC               CCTCGTCAAAGCGTT  95 158
    CBU_1025  970013 ..  970025 -  -4.9  -2.63112   AAACTTTTCACATCA                TCATT TAA AATGA                TAGGGTTTTTGTTTC  49 17
    CBU_1024  967570 ..  967584 -  -2.1  -3.09635   AGTTCGACTATTCAA               CGTCA GATGG TGACA               AACATATGAGAATTG  43 107
    CBU_1020  964379 ..  964405 -  -6.4  -2.78679   CCTCGGGAGTTAAAT         CCCGTGCCGG TTCAAGT CCGGCCCCGG         GCACCAGGTTTCCAC  55 43
    CBU_1019 NONE
    CBU_1018  963402 ..  963460 - -27.2  -3.12663   ATTATCAGGGAAAAG GGACGCTCGTTAGTTGTCAAGTTACT AAGGTAG AGTAACTTGACAACTAACGAGTGCCC CCCTTTTTGAATAGT 100 121
    CBU_1011  955614 ..  955626 -  -9.1  -3.06162   GAGCGTAGCGGAATA                CGGGA AAT TCCCG                TATTTCGCTACGTTT  69 40
        bioB NONE
        bioF NONE
        bioH NONE
    CBU_1004 NONE
        bioD  948558 ..  948574 -  -5.2   -3.2511   GCCCATTGACAAAAC              CCATTT TTGTT AAATGG              CCCAATGATATAATT  53 394
    CBU_1001 NONE
    CBU_1000 NONE
    CBU_0999 NONE
        purA  943285 ..  943295 -  -2.4  -3.13382   GAGCAAAGCGGAATA                 CGGG AAC CCCT                 ATCCTTTTGCAGTAA  43 24
    CBU_0994  941214 ..  941224 -  -6.8  -3.56821   ATGAGATGTTTGAAA                 CGCA TTA TGCG                 GCGACTAATTGCGCT  62 492
    CBU_0992  940367 ..  940388 -  -9.5  -2.74523   TGATTCGCAATACTA           CTCACACGA TTAA TCATGTGAG            TTCCTTGATAATTAT  70 70
    CBU_0991 NONE
    CBU_0990  937815 ..  937828 -  -3.9  -3.29324   TTGAGCGAAAGCCAA               GTTTT AAGA AAAAC                CAGTTTTCAGCGGGG  50 15
    CBU_0989  937701 ..  937717 -  -3.7  -3.00651   CGTTAGATGAGAAAG              TCTCTTA ACC TAAGAGT              GAAATTTTTTTTCTT  47 18
    CBU_0986  935330 ..  935376 - -21.1  -5.34055   ATAAAGACTAAAAAA CTTAAAACCC-GTCATCCCCGC GCAG GCGGGGATGACGGGGACTTAAG AGGGCGCAGGGGCTT 100 21
    CBU_0980 NONE
    CBU_0979  930715 ..  930727 -  -3.3  -3.47387   TGAAAATATTCAGAA                TCGGC AGA GCCTA                AACCTCTCCGGGGCA  50 146
    CBU_0972 NONE
        pyrD  921586 ..  921597 -  -4.4  -3.88438   TCACATCAAAGACAA                TTGG CAAT CCAA                 ATGTTAATACAGAAA  59 93
    CBU_0968  919671 ..  919691 -  -2.4  -2.63596   GTCTATCGTATATTA            CGGGGCAA AGTCA CCGCCGCG            TATGTTGAAAGCAAT  40 299
         bcp NONE
    CBU_0962  914107 ..  914123 -  -2.3  -3.30235   AAATCAACAAAACGA              TTTATTC TTT GAAAAAA              GGCGATAGTTTGTAT  45 321
    CBU_0959  911946 ..  911964 -  -5.2  -3.55261   GTCGAAGAAAAGATA             TCGACCCC ATC GTGGTCAA             CCAAGTCATTAAAAA  56 361
    CBU_0956  906212 ..  906224 -  -3.4  -2.71144   GACGCTCTCTAACCA                CCTA TAAAG TAGG                ATTTTACGAGTTCAA  43 41
    CBU_0955 NONE
    CBU_0954  904664 ..  904684 -  -4.1  -3.15699   ATTTATTTATTAATA            TTTTTTTCT TTA AGAAAAGAA            TCAACCAGTTGTCGA  48 26
    CBU_0953  903321 ..  903340 -  -2.8  -2.63476   ACCTATTCAAAAATT            GCTCATAT CCAT AAACGAGC             CATAAAATATTTCCA  41 8
    CBU_0952  902200 ..  902218 -  -5.3  -5.00616   GTTCGCGCTAAAAAA            TGGAGTGC CACC GC-CTCCA             CAAAAACCGATCAAC  77 358
    CBU_0949  897415 ..  897427 -  -4.9  -3.80516   AAGGAATGGATGAAA                GAAAT TTC ATTTC                AACTACGTTGTATGA  59 475
    CBU_0946 NONE
    CBU_0945  893528 ..  893586 - -16.3  -2.71497   TTATTTGAAATCAAT CGGTTATACCCCCTGTCACTACGTTATC TTGC GCTAACGTAGTGACAGGGGGTATTAA-A TCTTAAATCATAATT 100 97
    CBU_0944  893257 ..  893270 -  -5.3    -4.788   AAATTAATTTAAAAA               TCACT AAAA AGTGA                CAAATTATAAAAATT  74 71
    CBU_0942  891581 ..  891619 -  -9.6  -2.77135   TGGTATAAAGAACAC  TCAGCGCTACC-GGGCGG TATTG CCGCCCCGGTAGC-CCGT  TTATTGAAACAATTA  69 335
    CBU_0936  885739 ..  885749 -  -2.6  -3.05384   TTTTTGGTCATTCAA                 TTTA ATT TAAA                 TGACTGAGGAAGGAT  43 125
    CBU_0935 NONE
    CBU_0934 NONE
    CBU_0933  883303 ..  883317 -  -5.6  -3.17194   ACGGCGCGAATTTAA               CTACGC TTC GCGTTG               ATGGCGGCATGGCGG  54 281
        glpD NONE
    CBU_0930 NONE
    CBU_0929 NONE
        pdxH NONE
        mmsA NONE
        mmsB NONE
    CBU_0925 NONE
    CBU_0924  874138 ..  874159 -  -2.9  -3.01831   TTTCCAAAAACACGA           CCCATCGCA GTGA TGCTATCGG            CTACTGGCGAAGTCG  43 43
    CBU_0922  871243 ..  871258 -  -4.6  -3.74303   AAAAGCTAAAAGCAA              CGGAGC GCGA GCTTCG               AACTTTCTTAACTCT  58 385
    CBU_0915 NONE
    CBU_0914  862560 ..  862581 - -14.5  -5.85178   AAGACGTAAAAAAAA           GGGAATGCC CAAA GGCATTCCC            TAAATGAACTAATCT 100 201
    CBU_0913 NONE
        prpD  860518 ..  860573 -  -6.9   -3.1505   AGTAGCCCGTATGAA GCGCAGCGGAATACGGGGACGATAGA AGACA TCT-TTGTTCCCGTATTTCGCTTTGC TCATACGGGCTACTA  60 71
    CBU_0911  859702 ..  859748 -    -3  -4.85782   CGCCCTAAAAATAAA TAGCAGCGATAAACTTCAGTCA TTA TTACTGGAATTAATCGCCGTCA GCGAAGAAAGCCGGG  68 459
        ispZ NONE
    CBU_0907 NONE
        rpmE  855274 ..  855292 -  -2.4   -3.1944   ATTAAAACGATTGAA             GCAATTAA CGA TCATTTGC             GGGAAGTAGATGGGG  44 372
    CBU_0890 NONE
    CBU_0889 NONE
    CBU_0888  840480 ..  840492 -  -2.7  -3.86897   TCTATTCGTGATAAA                TATCC CGA AGATA                TCATTATCGATAGGG  53 420
    CBU_0883 NONE
    CBU_0881  832983 ..  833005 -  -7.7  -2.71712   TTGGGCTTCGCAAAG           CTCAGCCCA ACCTA CGGGCTGAA           TTACTCATTAACAAG  61 69
    CBU_0876  828514 ..  828524 -  -2.4  -4.20712   GACAATATCCGAAAA                 GGCG CTG CGCT                 TAATGCGGTGCAAAT  57 342
    CBU_0873 NONE
         udk  825110 ..  825143 -  -5.4  -3.89411   GGAAAATAGCAATAA     CCTTGAAAAG-CCCA TCAGG CGTGCCTTTTCAAGG     CCCCATTGACGCCTA  63 6
    CBU_0859 NONE
        nadE  814563 ..  814573 -    -4  -2.64888   AAGGCATTTAAACAT                 CTTT AGC AAAG                 CCAGAAGTAATGGGA  45 7
        mgsA  808773 ..  808811 - -11.2  -3.07816   TCCGTATGCAGCGAA   GCGAAATACGGGAA TTGTCATTATT TCCCCGTATTTCGC   TTCGCTGCATACGGG  81 56
    CBU_0845  799162 ..  799175 -  -2.3  -3.31144   TTCGCATTTTTACAA               TCTCC ACAA GGTGA                TGCCATTTGATTTAC  45 6
    CBU_0844  798158 ..  798170 -  -4.9   -4.6635   AAATTTCTAAGAAAA                GTATT GCA AATAC                CATTCAACAAAATTT  74 4
        purB NONE
        sfcA  772330 ..  772354 -  -2.9   -3.2056   ATTTATACCTACCAA          CGTTATTTAGA CAT TCTAAATGAGG          GGATTGGCGATTTTT  44 92
    CBU_0822  770541 ..  770557 -  -3.7  -2.60901   ATACTGGTAACGAAT              GGAATAA CTT TTCTTCC              GCCAGAAATCGGGCA  45 307
       aacA4  766916 ..  766928 -  -4.9  -3.53091   ACGTCCTGGTCGAAA                GATAA TCC TTATC                ACCCAGACCTTAATT  56 339
        valS  755991 ..  756011 -  -2.3  -4.42386   TCGGGATTTATAAAA            CGCGCCTGC AAC GCTGGGGGG            ATATCATCTGGAGCG  59 221
    CBU_0806 NONE
    CBU_0805  754384 ..  754394 -    -4  -3.58533   TTAGAATTGCTGAAA                 TTAG CCA CTAA                 ATTTTCGATATTATT  52 288
    CBU_0802  748799 ..  748813 -  -4.2  -3.55622   CGCAAGTGTCGGAAA               TTGCTG AAG CAGCGA               TGCCATTTCCGTGGT  52 420
    CBU_0798 NONE
    CBU_0797 NONE
    CBU_0796 NONE
        folE  744328 ..  744342 -  -2.2  -5.66989   GAAATATTAAAAAAA               TATCTT CAA AAAATA               TTTGTCTTACCTGCA  80 377
    CBU_0794  742839 ..  742855 -    -3  -3.31792   TCATTACTCCGATAA             CCCTCTT TTTT AAG-GGG              TTCCTGCTTTATCTA  46 34
    CBU_0793  742080 ..  742104 -  -5.2  -5.32599   TACAAAACAGAAAAA         CGAATGTCATT AGAA AATGACATT-G          CAAAGATAGCCATGT  83 124
    CBU_0766  709223 ..  709233 -  -8.2  -2.57988   GATGAGAATTAATAC                 CGGG TAG CCCG                 TATGAAGCGAAGCGA  61 125
    CBU_0760  702945 ..  702961 -  -2.2  -3.90112   TGCTCGTCAATGAAA              CTGCTT TTTTG AAGCTG              CAGCGAATTTAAATC  51 236
        rluD NONE
    CBU_0756 NONE
        htrA NONE
    CBU_0754  696814 ..  696827 -  -3.1  -3.52522   CGATATAAACATTAA               GCA-GC ACC GCATGC               GAGTAAACTTAATGA  50 34
    CBU_0753  693720 ..  693737 -  -2.1  -4.62471   TTTAATTTCTAAAAA             TCATT-TC CCT GACAATGA             CATTTCGTCCGTCGT  61 8
    CBU_0750 NONE
    CBU_0749 NONE
    CBU_0748 NONE
    CBU_0747 NONE
    CBU_0746 NONE
    CBU_0745 NONE
    CBU_0744 NONE
        ptsH  686284 ..  686300 -  -5.1  -4.16284   ATAGTTTTTAATAAA              TACTCGG AAA CCGATTA              GAAGGTAGTTATTAT  65 224
    CBU_0736  677862 ..  677878 -  -7.9  -2.52516   CTTTCTATGATTAAC              GCGGCTG TGG CAGCAGC              CAAAGCGTTAGATTT  61 431
    CBU_0734  677179 ..  677190 -    -3  -3.29471   TCTGGATTATATTAA                GTTA ATCT TAAC                 GCTGAGACTTTAAAA  46 44
    CBU_0733 NONE
    CBU_0732  676110 ..  676125 -  -2.6  -3.12162   TATAAAACAATTATA              GACAAT AGCC ATTATC               TCTTCAGAATGTCGA  44 124
    CBU_0731  675281 ..  675294 -  -2.3  -2.56596   CGCCCTACGAATTGA               GTAGG TACG CCAAC                AGCCGGTGGGTGGCG  39 382
    CBU_0724  669599 ..  669613 -    -7  -3.76815   ACCCAAAATTTTAAA               GCCCGC CAT GCCGGC               AAATTCGTCACTCCC  66 117
    CBU_0722 NONE
    CBU_0721 NONE
    CBU_0720  666017 ..  666027 -    -4   -4.5187   TTTAAAAAAATGAAA                 GTTT CGA AAAC                 TAAATCTCAAGTGAA  66 289
    CBU_0716  662258 ..  662276 -  -3.2  -4.22927   TCATCAAGAGATAAA             TTCTGTCT TAA AAACAAAA             TCCTACTTTTGCAAG  60 306
    CBU_0714 NONE
    CBU_0713 NONE
    CBU_0712  658590 ..  658603 -  -5.3  -3.68261   TTATAACATGCTAAA               TAAGC AATG GCTTA                AACAGTTGATTAACG  58 351
    CBU_0711  657593 ..  657614 -  -5.2  -3.13853   TCAAGGAGGTAAAAT           GAAGCTTT AGATTA AAAGCTCC            CAGATAAACTTAAAG  53 205
    CBU_0710 NONE
    CBU_0709  656492 ..  656502 -  -5.4  -3.75169   TATTACGTCACTAAA                 GGTA TTT TACC                 TGCCAACTGAGCCGC  60 177
    CBU_0707 NONE
    CBU_0706 NONE
    CBU_0705  654486 ..  654497 -  -5.8  -3.73953   ATGAGTGCCAGCAAA                TGCC ATTA GGCA                 CATCAATCTCAGGCA  60 132
      cysQ-2  650521 ..  650531 -  -3.2  -3.99592   ATTTATTATTATAAA                 TAGG TAA CCCA                 AGCTGGATTTCCCCT  56 8
    CBU_0700  648353 ..  648367 -    -5  -3.61715   GATGTTTCGGAAGAA               GATTTC ACT GAAACC               CGTTCATATCAAATT  57 433
    CBU_0698 NONE
    CBU_0697 NONE
    CBU_0696 NONE
    CBU_0695 NONE
    CBU_0694  640830 ..  640854 -  -2.4  -3.96148   TCGCGCCACTATAAA         TTTATTTGATT TTAA AATCAA-TAAA          AGTGGAAGCTTTGTC  51 68
    CBU_0693 NONE
    CBU_0692  638647 ..  638665 -  -3.2  -4.43844   GGATTATTTAGAAAA             TGAAATCA GCG TAACTTCA             GAAAGGCCCTCCAAA  62 23
    CBU_0683  624612 ..  624627 -  -4.8  -3.35438   TACCACACTCCAGAA              CAAAAA TCGC TTTTTG               AAGATTGGGTATTAA  54 126
    CBU_0675 NONE
    CBU_0674 NONE
    CBU_0673 NONE
    CBU_0672  613206 ..  613217 -  -4.4  -3.53811   GCTATCGGCGTTAAA                GATC AGGT GATC                 GTGAGCACGCCGGAT  54 476
    CBU_0668 NONE
        dapD NONE
        dapE  607800 ..  607810 -  -2.6  -3.80551   CAAAGACTTATTAAA                 TTTT ATA AAAA                 ATGACCTATTACCCC  52 233
    CBU_0660 NONE
       dnaZX NONE
    CBU_0658 NONE
        recR NONE
    CBU_0656 NONE
    CBU_0645 NONE
    CBU_0644  592849 ..  592869 -  -3.3  -3.72027   ATGCGTTATTAACAA            CGATTAATA CAA TTTTAACCG            ATGATCCCAAACTCA  53 467
    CBU_0641 NONE
    CBU_0640  589079 ..  589122 -  -3.6  -4.70879   GGTAAAGGCTAAAAA CTTAAGCCCGTCATCCCCGC GCAG GCGGGGATCCAGCGCATACG TGCGCAGCGCGCCTT  67 136
    CBU_0639 NONE
    CBU_0638  586878 ..  586890 -  -3.4  -5.39721   TGATTATATAAAAAA                TAGC CCAGC GCTA                TGAATTTCCATCGTT  79 47
    CBU_0637  585715 ..  585740 -  -7.7  -2.58094   AAAAAATTAATATAG         TTCTGTAATTC ATGG GGATTACAGAA          GACTAAAATCTTTTT  61 18
    CBU_0632  580595 ..  580613 -    -3   -5.0925   TTTGAAAACGAAAAA             CTTATCGC TTT GCGCTATG             TGAATTACGCCGGCC  73 306
    CBU_0627  571856 ..  571875 -    -5  -3.76321   ATGAATTAAAATCAA            CATCCTCG ACCC CAAGAATG             AATACTTAACTTAGA  58 160
    CBU_0621 NONE
        lpxB  565873 ..  565912 -  -6.5  -3.95584   CCCGTATGAAGCAAA GCGGAATACGGG--GGGAA ACGA TGCCAATCCCGTATTCCGC  TGCGCTTCATACGGG  66 91
    CBU_0619  565279 ..  565308 -  -7.1   -3.1093   AAAAAAACATCAAAT       GCCGCTAAC-GCTC GAA GTCCGGTTAGCGGC       TGGATGAGGTCGCGG  63 49
    CBU_0618 NONE
    CBU_0617  562388 ..  562403 -  -2.6  -3.77241   AAACGGCAATTGAAA              CCAAAA GCTA TTTTAG               TGATTGATGACCGCT  52 282
    CBU_0610 NONE
    CBU_0609  554479 ..  554489 -  -5.4  -3.23393   TTTTATTCGATAATA                 CAAG TCC CTTG                 ACTGTCGGTTTGAAT  54 2
    CBU_0608 NONE
        mvaD  551848 ..  551864 - -13.7  -2.52896   GTAGGCGGGAATCTA              GCGCGCT TTT AGCGCGC              AGCGCACGTAGTGCG  91 83
    CBU_0604 NONE
    CBU_0603  549705 ..  549719 -  -2.8  -4.56775   AGTTGCTTTCAAAAA               CACCAT GGC ATGTTG               CTGAAAATTCAAAAT  62 56
    CBU_0597  544187 ..  544216 - -10.7  -3.64703   TTTTGCGTATCGAAA       TCCACAGGCGCGCC TTT GGCGCGC-TGCGCA       CGTAGTGCGCTGGGT  83 485
    CBU_0596 NONE
    CBU_0595  543066 ..  543080 -  -4.3  -3.13403   CGTCTTCGATTAATA               CCATT TCTCC AATGG               TGTGATTTTCCGATA  51 5
    CBU_0594  542579 ..  542594 -  -2.6  -4.72007   TTTTATTAAAATAAA              TTTAAC CAAC GTCAAA               ATTGCTATGATGATT  65 30
    CBU_0593  542173 ..  542188 -    -4  -3.59262   GTCGAGATTTTTAAA              TTTGAG GAAG CCCAAA               TCCTAAAATGAAGAG  52 5
    CBU_0585  534780 ..  534810 -  -6.9  -4.06055   AGTTTTGAAACTAAA      GCC-CGTCATCCCC GCGC AGGAATGACGAAGC       TCCAAATTGAAATGG  71 481
    CBU_0581  533567 ..  533589 -  -4.8  -4.87133   ATTTTTCAAATAAAA           TCGATTATGC CGA GCATTTTCGA           CGTTTTCTAAATTGG  75 196
    CBU_0579 NONE
    CBU_0578  530324 ..  530343 -  -2.2  -2.60723   CCACTTTTAATTAAT            TTTACC GTCTTATT GGTAAA             TGATTTGCATCTGAG  39 72
    CBU_0575  527425 ..  527451 - -16.6   -5.2696   CTAAAACGCAAAAAA         GCAAAGCGCGGC ATC GCTGCGCTTTGC         ATCGGCGGTGGCCAA 100 101
    CBU_0571 NONE
    CBU_0570 NONE
    CBU_0569  518147 ..  518158 -    -3   -3.1926   AGAAATATCCAAAAG                GTTA TCCT TAAC                 AAATCTCACCCCAGA  44 21
    CBU_0568 NONE
    CBU_0567 NONE
    CBU_0566  515401 ..  515414 -  -2.3  -2.66274   CGTGTCATAATTAAT               CCGTC AGGT GACGT                TGGTCGTACAATTTC  40 7
    CBU_0565 NONE
        cutE NONE
    CBU_0563  512625 ..  512635 -  -6.8  -3.31144   TCCCCACGGTCATAA                 TGCG ATC CGCA                 AGTGATGTTGCTTGA  62 207
    CBU_0562  510424 ..  510435 -    -3   -3.6581   ATGACTTTTAAAACA                CTTT CTGT AAAG                 AAATTATCTTGGTTA  50 485
        leuS NONE
    CBU_0558 NONE
        holA NONE
        nadD NONE
    CBU_0555  503472 ..  503519 - -11.7  -3.10343   ATACGTATGAGCGAA GCGAAATACGGGAA-AACA-ATG ATGT CATCTATTGTCCCCGTATTTCGC TTCGCTCATAGGGCT  83 56
    CBU_0553  501981 ..  501995 -  -2.8  -3.79251   CATCGGATTATTAAA               TTAGCC CTC GGGTAA               AAACCCCTAATGATA  53 6
    CBU_0552  501227 ..  501242 - -10.4  -2.96249   GTTCAGCAACAATGA              CACGCG TCAA CGCGTG               CGGCAACGTTAACGC  75 401
        pbpA  499194 ..  499207 -  -5.2  -2.93991   CGCAAGTGAACCATA               CGCC GTTTAA GGCG                GGAGTCGGAATTCAA  51 113
        rodA  498017 ..  498027 -  -2.6  -3.17075   CCCCTTTGAAGCCAA                 TTTA ACA TAAA                 TATCCTTTATTAAAT  44 102
    CBU_0548 NONE
    CBU_0547  495080 ..  495092 -  -9.1  -2.57931   TTGATGCGCGATAAT                GAGCC GCT GGCTC                GCGCATTATTAAAAA  66 287
    CBU_0536  480788 ..  480798 -  -4.6  -3.69455   AGAAAAATTCCGAAA                 CCCC CCA GGAG                 AAAGATTCCACGGTA  55 452
    CBU_0534  478696 ..  478706 -  -5.4  -3.03094   CATAGACAACGAAAT                 CGAT ATT ATCG                 CTAACCCCGAAGGGT  53 165
    CBU_0523  465623 ..  465638 -  -3.2   -4.2558   CAGTTTTGATGAAAA              GAAAGC GGTT GCATTC               GTATATCCGGCATCA  59 238
    CBU_0521 NONE
        leuA  462642 ..  462660 -    -3   -4.7497   GGCATGCAGTAAAAA             GTCGGTTT TTT AATCCGCC             GTCACCCTAATCCGA  65 65
        aspB  458352 ..  458364 -  -4.1  -5.03713   AATAATGAAAGAAAA                GCATT TAA AACGC                ATTGTCAGTATAATT  74 380
    CBU_0508 NONE
    CBU_0507  447728 ..  447739 -    -3   -3.6502   GATGGGCGATTTAAA                TTGA TCAA TCAA                 CGCGTTGTGGGACAA  50 304
    CBU_0505  445106 ..  445118 -  -9.1  -2.52676   TAGGTTTTCAAGCTA                CTCGG CCC CCGAG                GCGGCTTAGGTAACC  67 72
    CBU_0504  443495 ..  443515 -  -3.9  -3.85698   CTGCGCGGGGATAAA            GGGCTTTAA GTT TTTTAGCCC            TTTATCCCCTTGTGG  57 77
        glnA  442192 ..  442235 -  -9.8  -3.09516   GCCCGTATGAGCGAA GCGAAATACGGGAAATGAT GCCATCT ATCGTC-CCCGTATTTCGC TTCGCTCATACGGGC  72 115
    CBU_0490 NONE
    CBU_0489  429457 ..  429469 -  -3.3  -2.58822   CTCGCGATAGAACAT                TGCAG CTA CTGCC                GCCCGAACACCTCAC  42 421
    CBU_0486  425590 ..  425611 -  -4.4  -5.34309   ACTAGGAAATAAAAA           TCCCC-GAG ACTTG CCCTGGGGA           TTTTTTATTTACCGA  80 34
        argR  420240 ..  420264 -  -5.8  -3.85817   ACTTTTTCTGATAAA         GAGAACC-TCC AATT GAATGGTTCTC          ATTACCGCCATGTCG  61 221
    CBU_0477  418873 ..  418886 -  -2.3  -3.30159   CGAAGCTTTTCAGAA               CGCTC GTTT GAGAG                AAGCGAAAATGGCCG  45 178
    CBU_0470  411692 ..  411704 -  -3.3  -2.89447   TTTCAATGATAATCA                TAGGG CCT CCCTC                TTTATTAAGGTAAAT  44 60
    CBU_0469 NONE
        xseB  411000 ..  411011 -  -5.8  -4.23486   AAGGATTTAAAACAA                CTGG GTGC CCAG                 AATGCCTCCCAAGAC  67 242
    CBU_0466 NONE
    CBU_0457  400899 ..  400909 -  -6.8  -3.72453   ATCAACAAGTTTAAA                 GCAC TAA GTGC                 AATAAACTGCTAGGG  66 92
    CBU_0456  400434 ..  400462 -   -14  -4.98857   AGGGAAGCACAAAAA        CAAAAAGCCCGC GAATA ACGGGCTTTTTG        AATCGGCCTAAGCAC 100 40
         ffh  395064 ..  395083 -  -6.5   -2.9732   CTTGAAGTGAAAGCA            TTTCCGT TAAACC ACGGAAA             AGGCTATCCGTCCAC  56 493
    CBU_0447  393507 ..  393520 -  -3.8  -5.34555   TGACAGTATAAAAAA               CTGG CTGGCC CCAG                ACACGTTTTTTAGCA  83 345
        rpsP NONE
        rimM NONE
        trmD NONE
        rplS NONE
         ogt  389923 ..  389970 -  -8.7  -3.09516   GCCCGTATGAGCGAA GCGAAATACGGGAA-AA-CAACG ATGT CGTCAATCGTCCCCGTATTTCGC TTCGCTCATACGGGC  67 40
    CBU_0436  387974 ..  387990 -  -2.9  -4.08064   AACGGTGTTTGAAAA              GTCACCG TTT CCATGAC              TGGGCGATGTAAGTG  55 10
    CBU_0435  387052 ..  387086 - -14.4  -4.36931   GAATCCAGACTAAAA     GGCTAAGAAAAGCGCC ATC GGTGTTTTTCTTAGCC     CCCTAATCTGGATCC 100 333
    CBU_0434  386855 ..  386875 - -11.2  -3.37464   CGATTAAGGCTATAA            TCTCCGCA AAAGG TGCGGAGA            TTAAGATACCTTCGC  85 65
    CBU_0431  383723 ..  383733 -  -5.4  -4.77567   ACTCGTAGAAGAAAA                 GTTG CAA CAAC                 CAATTTTTATAACTC  76 350
    CBU_0426 NONE
    CBU_0425  377335 ..  377349 -  -6.4  -2.73781   TCAATTGAAATCAAG               CCGCAA TTT TTGCAG               GTTATGTGGATGCGC  54 27
        panB NONE
        panC NONE
        panD NONE
        frgA NONE
    CBU_0420  373511 ..  373524 -  -2.4   -4.4009   CGGCATTTCATAAAA               TAGC CTCCTT GCTA                ATTTTGTTTATAACT  59 85
    CBU_0419 NONE
    CBU_0418  371580 ..  371596 - -13.7  -2.52896   GCAGGCGGGAATCCA              GCGCGCT TTT AGCGCGC              AGCGCACGGTGTGCG  86 157
    CBU_0415  370422 ..  370476 -    -6  -2.78867   TGAAGTGGCAATAAT GGTCAGGCCT-TTATTATCAGGGTT GTTAAA AAAACTAATAATAAAAGGCCTGATC TTAGTTTTTATTTTT  55 33
    CBU_0412  368198 ..  368208 -  -3.2  -5.26158   GAAATAAAAAAGAAA                 CGAG ATT CTCA                 TTATTATATAAAAAA  77 202
    CBU_0410  365975 ..  365987 -  -4.9  -3.38812   CTTCCTGTAATAACA                CTATT GGC AATAG                CAATCAGCTGCGCAG  54 272
    CBU_0409  365541 ..  365552 -  -4.4  -3.07299   GATACGATAAATAAT                CCAA TATG TTGG                 GAGGCTTGTATAGAA  49 276
    CBU_0407 NONE
    CBU_0406  364580 ..  364590 -  -2.6  -3.16921   ATTAAGGTCGATGAA                 TTAA CGT TTAA                 AAATGCCTACCCAAT  44 471
    CBU_0401  363266 ..  363276 -    -4  -3.07994   CTTAATCCCAGGCAA                 CAAA GAC TTTG                 GTTTTAGAGTTAAAA  47 35
    CBU_0399  362491 ..  362521 -  -3.3  -2.73441   TATCATTTCGTAAAG      GCAACTGCAGAAGA TCCT TCTTC-GCCTTTGC       TCGTTTATCATTATC  43 210
    CBU_0394  357802 ..  357814 -  -6.3  -4.07678   CTCTAAAACATTAAA                CCTTT ATT AAAGG                CATTTTTAATCATTT  69 39
    CBU_0393 NONE
    CBU_0392  355740 ..  355752 -  -3.4   -4.0492   GAATTTTTACATAAA                CTTC GAGAA GAAG                TGCGTTTTGATTCGA  57 280
        rpsT  352747 ..  352757 -  -2.6  -4.07246   TGAGCGTAAAGTAAA                 TTTT GAA AAAA                 GCTAAATTGTTTACT  55 36
        ispB  342680 ..  342692 -  -3.4  -4.54026   TCCCAAATAAAAGAA                TAGG ATAGG CCTA                ACTGTTTGTCAAAAT  64 357
    CBU_0380 NONE
        ampD  340667 ..  340686 -  -3.6  -4.37886   CGATCCCTGAGAAAA            TGATCATA CTTC TCTGATCA             ACTTAGTGGCGAGGA  62 23
    CBU_0373  336729 ..  336741 -  -3.5  -4.10855   AAAATCGTCCTAAAA                TAATA ATA TATTA                GTCCAATATTACTGT  56 143
    CBU_0372 NONE
    CBU_0371  334021 ..  334031 -  -3.2  -2.73875   CCTTTCTTAATAGTA                 GACT AGC AGCC                 TTTGGAGTGCAACCA  43 46
    CBU_0370  333679 ..  333698 -  -9.2  -5.34309   ACCACGAAATAAAAA            TCCCCGGG CAAA CCTGGGGA             TTTTTATTTATGCAG  93 80
    CBU_0369  333296 ..  333310 -  -7.1  -3.88182   GCAATGAAAAACGAA               GCGAC ATGGA GTCGC               CTATTCTCCAAAGTT  70 300
        phoB NONE
    CBU_0366 NONE
    CBU_0364  329078 ..  329099 -  -7.3  -3.02263   ACAGCCTTTTCAATA           CCCG-CTGCT TTT AGCAGTCGGA           TGATGGTTTCTACCA  61 281
    CBU_0362  327017 ..  327033 -  -2.3  -3.51229   AATAACCAAAACAGA              TTGCT GTTGAGA AGCAA              ACTTTCTATTCTTCC  47 60
    CBU_0361 NONE
    CBU_0360  325633 ..  325645 -  -6.3  -3.01791   AGTCTTCCTTTAACA                GGTTA AGT TAACC                CAAGAGAAATTTCAT  56 15
    CBU_0359 NONE
    CBU_0358  324132 ..  324148 - -13.7  -2.52896   GCAGGCGGGAATCCA              GCGCGCT TTT AGCGCGC              TGCGCACACAGTGCG  86 346
    CBU_0353  319168 ..  319197 -  -6.3  -2.92858   GTAACGATATGAAAT       CCTCCCCTAATCC CGCC AGCACAGGGGAGG        GTTAATTCATTAAGC  56 27
    CBU_0352  318128 ..  318138 -    -4    -3.254   GATTTAGTCATAATA                 GTTT TAA AAAC                 ATAAATTGAGCTGGT  48 56
    CBU_0351 NONE
        ubiG NONE
         gph NONE
    CBU_0348  316212 ..  316222 -  -2.4  -2.87564   TCATTTGCGGAGAGA                 GGTG AAA CTCC                 TGGCTAATGAATAAA  41 29
    CBU_0347  314964 ..  314992 -  -2.6  -2.89742   GTCAATGCCCAGATA       CATCCGATTATTT TCCT AAATAA-CGCATG        TCTTTTCCTGCATAG  42 4
        xylB  313094 ..  313107 -  -6.7  -3.48276   GTTTCTTTGAGAGAA               TCACC TTCG GGTGA                AACGTCGCGATCATG  64 400
        pfkA  309037 ..  309048 -  -4.4  -4.12188   GGATTATCGGCAAAA                GCTT GAAA AAGC                 CGATGTCGAAACGTT  61 143
    CBU_0339  306783 ..  306797 -  -8.6   -3.8646   TATCAACAATGGAAA               GACCAA CCA TTGGTC               GTCAACAAATGGTTG  76 422
         fis NONE
        purH  302278 ..  302290 -  -2.7  -4.36914   CCGCTCCTTATAAAA                TTTCA GAA CGAAA                AGCGATTGAAAAAGA  60 163
        purD  291847 ..  291860 -  -2.3  -3.06696   TTGTGTTCTAATAGA               CACAG ACGT CAGTG                AACAATGGCAATTCC  42 109
    CBU_0325  291505 ..  291527 -  -5.6   -4.7254   ATGCGTCAGTAAAAA           TTTCGCGATT AAA ATTCACGAAA           TAGTTTGCATTCGCG  74 158
    CBU_0321  287524 ..  287534 -  -2.6   -4.1196   AATCGACCGTCAAAA                 TAAT CGC ATTA                 AAAAGCGGTTTTCGT  55 426
    CBU_0318  283853 ..  283870 -  -3.4  -2.87344   CAGGTCCTCGACACA             CTGACA ATCGCG CGTCAG              AAGCATCCGGGCCAG  44 337
    CBU_0314  280985 ..  280995 -  -2.4  -3.93868   CCCTTAAAAGAAAGA                 CGTC TCT GGCG                 CTTGCGGCCGAGATT  51 42
    CBU_0313  278947 ..  278957 -  -4.6  -5.20606   AAATACTAAGAAAAA                 CGCC GTT AGCG                 TTCTTCAAGCCCCTC  80 444
        folD  277781 ..  277811 -  -2.6  -4.93547   TTAAGTAATCAAAAA       TAGGCTTCGTTA TGTTATT TAGCGAAGTCTA       TTTTTTAATTTAGTT  68 41
    CBU_0310  276665 ..  276711 - -14.1  -4.53648   TACACAAAATAGAAA GCAAATGCCCATTAATTAAAC GGATT GTTTAATTAATGGGCATTTTT TTTTTGTAATTGAAT 100 133
    CBU_0308  274474 ..  274486 -  -5.5  -5.65678   AGAAAAGACAAAAAA                GACGA AAA CCGTC                ACCTGCCGTCCTCGC  93 59
         rph NONE
        murI  264834 ..  264849 - -11.8  -2.52896   GCAGGCGGGAATCCA              GCGCGC TTTA GCGCGC               AGCGCACGTAGTGCG  81 126
        pyrE NONE
    CBU_0295  261374 ..  261386 -  -4.9  -2.90956   AAATGAGCGGACATA                TCTTT TTT AAAGA                TGAATGGTTTGGTTT  50 413
        rpmB NONE
        rpmG  258276 ..  258286 -  -5.4  -4.53398   CAAGATGAAAAATAA                 CTAG ACC CTAG                 TGTTATTTCGGGATT  73 28
    CBU_0282  253721 ..  253737 -  -3.7  -5.77571   ACTAAAAAACAAAAA              CCTTCAC AAA ATGAAGA              CCTAAACTTAACAAC 100 327
    CBU_0279  251603 ..  251613 -  -2.4  -4.46112   TGTCACTCAAATAAA                 CGCG CAT CGCT                 ATATTTAAGGCTTAA  59 37
    CBU_0277  250484 ..  250495 -  -5.8  -2.64099   CGCCTCTATTACAAT                GTGC GCGA GCAC                 TGGCCAATCATTTCG  51 338
    CBU_0273 NONE
    CBU_0272 NONE
         ssb  242354 ..  242382 - -19.7  -3.29144   CTATTCCTTCGATAA        CTGTCACTCCGGA AAA CCCGGAGTGACAG        TAATGCTATTAAAAC 100 34
    CBU_0215  198674 ..  198693 -  -7.8  -5.24449   GATAAATTGAAAAAA            GGCGCC GATTTGAA GGCGCC             TTTTTTTCTTCAGAT  91 50
    CBU_0213  197066 ..  197094 -  -9.8  -2.70661   AATAGACACCATAAC       CTTTTCTCCT-TG AGGG CAGAGGAGAAAAG        CCGGGAGGGGAATTC  69 333
    CBU_0204  190597 ..  190610 -  -5.9  -3.79419   TTCGTTGAGAAAATA               GCCCC AGAA GAGGC                TGCAATCGTAAAAAA  63 283
    CBU_0201  189375 ..  189387 -  -2.7  -4.21737   ATGAAAATAAGGAAA                TAACG CTG CATTA                CCCTGAGGGTGATAC  58 284
    CBU_0198  185853 ..  185863 -  -3.2  -3.32572   ACTTAATCATAAAAC                 CGAC CCC ATCG                 AAAATTGAATAACCC  48 6
    CBU_0197  183021 ..  183034 -  -8.1  -5.41746   AACCTTCTAAAAAAA               CGCCT CACG AGGCG                TTTTTTTATGATCTG  93 49
         sda  179435 ..  179445 -  -5.4  -3.63991   CATTATTTCCAACAA                 TGCT ATC AGCA                 TCGTTGGTTTGAATT  59 420
    CBU_0190 NONE
    CBU_0189 NONE
    CBU_0188 NONE
    CBU_0187 NONE
    CBU_0186 NONE
    CBU_0185  173776 ..  173786 -  -2.6  -4.11751   ACTAATCTTCTAAAA                 TTTT AAT AAAA                 GTAAAAAAATTCATT  55 36
    CBU_0184  172089 ..  172114 - -13.4   -4.8048   GTTTTATATTAAAAA         CCCTGTCACT GTAAAA AGTGACAGGG          TTTTTTGTTTAGATT 100 508
    CBU_0180 NONE
    CBU_0179  161196 ..  161208 -  -3.5   -2.8005   AAACAGACTCTAAAT                TTTAA TAA TTAAA                TTTTTCACCCCAATA  44 14
    CBU_0178 NONE
    CBU_0177 NONE
    CBU_0174  156436 ..  156446 -  -2.4  -3.38088   AACGGATGCAATTAA                 GCCG GTG CGGT                 GCCGTCACTAAAAAT  45 11
    CBU_0173 NONE
    CBU_0171  154902 ..  154917 -  -6.2  -3.63968   TGGGAAATTGCCAAA              TATCTC AATA GAGATA               TTGAAGAAAACATTT  62 351
    CBU_0166 NONE
    CBU_0165  151330 ..  151344 -  -7.1  -2.85712   GGATAGGCAGAACTA               GGCAG TTTTT CTGCC               AAAATCGCATCGCAA  60 374
    CBU_0162  146874 ..  146886 -    -2  -5.00616   CCTTTTTTTAAAAAA                TTCA TCAAT TGAA                CTATTTAACATAAGC  67 47
    CBU_0159  143672 ..  143688 -  -2.3  -3.82455   ATTAATATCAAAATA              GTAATTC ATA AAATCAC              CTACTTATCACTTTC  51 26
    CBU_0158 NONE
    CBU_0157  142631 ..  142645 -  -7.2   -3.2614   CAGGTGGTAGAGCAA               CTGATT CGT AATCAG               TAGGTCCGCAGTTCG  63 405
        pilA NONE
        pilB NONE
    CBU_0154  139412 ..  139446 -  -2.3  -3.22689   ATATAAAAATGAAAT     TGTAAAAAAGAAATA ATCTG CATTTCTGTTTTTCA     CTTGAAATCGCTGCT  43 39
        pilD NONE
        coaE NONE
    CBU_0151  137068 ..  137082 -  -2.8   -2.6063   CCTACTTATAAGCCA               TTGATG CCT CATCAT               AACACATTTTTTGGG  41 50
    CBU_0150  136004 ..  136040 - -15.3  -2.56728   AGGACCCAGATTAAG    GGGCTAAGAAAAACACC GAT GGCGCTTTTCTTAGCCT    TTTAGCCTAGATTCC  95 255
    CBU_0146  132328 ..  132345 -  -6.3  -3.70925   CGATCAAGAAACCAA             GAGTGAA TCAT CTCACTC              CCCGGGTAAGCACAT  64 96
    CBU_0143  130637 ..  130647 -  -4.6  -5.06414   GGGGGCTAAGAAAAA                 CACC GAT GGCG                 CTTTTCTTAGCCTTT  76 193
    CBU_0139  126034 ..  126044 -  -2.4  -4.73613   TTATCATTAACAAAA                 CGGG GCG CCTG                 GTCTCTGATTTTAAA  64 194
    CBU_0126 NONE
    CBU_0121  111564 ..  111589 -  -2.8   -3.5032   CTGCGAGATTAAAGA         TTTCTTAATT CTCAAT AATTAAAAAA          GTCTATGCCCCCGTA  48 78
    CBU_0120 NONE
    CBU_0119  109778 ..  109827 -  -2.8  -3.27525   GTTTGTTAAAGTGAA CGAGTCCCCGCAAGGCGTTCGGG TTTTG CCCGAAAACGTCGCAAAAAC-CG TAATAAAAATGCTTG  45 335
    CBU_0113  105309 ..  105322 -  -3.8  -4.87786   TTAACTCGACAAAAA               CTCC CTTAAC GGAG                ACGATGAAAAATCTT  71 424
    CBU_0110  102320 ..  102333 -  -2.3  -2.85437   CATTAATACTAACTA               CGCCA TCCC TGCCG                GCTTATCGCCCTCGC  41 227
    CBU_0103 NONE
    CBU_0102 NONE
        nadB   94348 ..   94402 -  -2.5  -3.17075   GTGCGCCCAATTCAA TTTCAGCTTTTCGTTTT--GATGGC GAGCACT GGCATCTTAAAACGAAAAACGGAAA AACCGATGTAACGGA  45 142
         clS NONE
    CBU_0082   75008 ..   75042 -  -5.1  -3.03124   TCGTACCCGTTAATA    TGCACAAGTCTTATCG CGTG CGAGAAG-CTTGTGAA     AAGCTTTACAACGAA  51 240
    CBU_0078   72113 ..   72123 -    -4  -3.93288   GTTGATTTAATTAAA                 GATA ATT TATC                 TTTTAGTATGGAAGA  57 301
    CBU_0074   68789 ..   68805 -  -2.3  -2.62263   ATCCTTTTCACATCA              TTACC GACAAGT GGTAA              AGATTAGAAAAACTA  40 1
    CBU_0073   66816 ..   66826 -  -6.8  -3.08211   ACTGTTTTAAAAGTA                 GCTG TAT CAGC                 GAAGCGGAATACGGG  59 99
    CBU_0068 NONE
    CBU_0067   62327 ..   62340 -  -3.7  -2.78816   TTAGGGGTTATGAGA               CCCCG AAAA CGGGC                TTGCTCAACAGTGTG  46 120
    CBU_0066   61319 ..   61330 -  -7.2  -2.54896   CCTTCATGCAAGCGA                CGGG CTTC CCCG                 TGGGTTATTGCATTA  59 328
        kdtA   56855 ..   56871 -  -2.3  -5.05116   CTATAAACAATAAAA              TTGCT GAGTTAA AGCAA              AGAAAAAATAAAGAG  71 515
    CBU_0052 NONE
    CBU_0051 NONE
    CBU_0050   48139 ..   48154 -  -3.2  -4.74539   AAGAATTTAAGAAAA              TCCCGA GCGC TCGCGA               CGGAAATTTCCTTAA  67 37
    CBU_0049 NONE
    CBU_0048   45332 ..   45347 -  -4.6  -4.64334   AATCGCGCAATAAAA              TCGAGG TTTT CCGCGA               CGCTTAAATCCTCGT  69 307
    CBU_0045   42938 ..   42959 - -10.1  -4.44448   ATCAGTTTAAAGAAA           TCTCGGTCG CTTG CGGCCGAGA            TTTTTAACTCAATTC  90 34
        hemH   40278 ..   40293 -  -4.8  -3.20569   AGCTTAAAAAAATAT              GAAAAT TAAT ATTTTC               TTTAAAGTGTAAATG  53 51
    CBU_0041   37995 ..   38040 - -18.5  -3.96531   CCATATACGTATAAA GCGAAGCGGAATACGGGAA TTATTATT TCCCCGTATTGCGCTTCGC TTCATACGGGCTACT 100 73
        prlC   34484 ..   34535 -   -10   -3.7574   TTCATTATGAAAATA CCCTCTCCTCTGACTCCTTTCCCG CAAG CGGGAGAGGAGGTGGGGAAAAGGG GATTATACAATTCCT  80 28
    CBU_0038   33438 ..   33448 -  -2.4  -2.70932   GGCCTTGCGGAATGA                 CAGC CTT GCGG                 GGATGACGAGTTGCG  40 51
        fabA NONE
    CBU_0036 NONE
    CBU_0035 NONE
    CBU_0034 NONE
    CBU_0033   29664 ..   29674 -  -4.6  -5.20606   AAATACTAAGAAAAA                 CGCC GTT AGCG                 TTCTTCAAGCCCCTC  80 268
    CBU_0031   28370 ..   28382 -  -2.7  -3.40689   GACAACGCTAAAAAC                CATTC ATC AAATG                CTTCCGATTCTTTCC  46 19
    CBU_0030 NONE
    CBU_0029   25931 ..   25945 -  -4.2   -3.9693   TATCGATGGAAATAA               CGCG ACTCATA CGCG               ATAAATCACAGGATA  59 485
    CBU_0027 NONE
        rpiA   22911 ..   22924 -  -2.3  -4.76041   CAGAGGGATTAAAAA               CCCAG TGCA CTTGG                AGCGAGCATTATACT  64 131
    CBU_0025 NONE
      csrA-1   22427 ..   22449 -  -7.6  -2.88667   TGGCAGAAAAAGGTA           GCCTCATCTG AAC CAGAAGCGGC           AAAAGTGGTTTATTC  60 35
    CBU_0023   21331 ..   21348 -  -2.7  -4.70626   GAAGAATTCGAAAAA             TTTGAGG ATAT CCTTAAA              ACAGATTCAAAAAAT  65 496
    CBU_0020 NONE
    CBU_0019   17462 ..   17476 - -11.4  -2.84634   CTGCATATCATTACA               GCGCAC GGC GTGCGC               TGCGCGCTAAAAGCG  80 6
    CBU_0014   13018 ..   13028 -  -5.4  -3.62864   TAAAGTTACCTTAAA                 GATC ATT GATC                 AATTTCGCAAGACTT  60 223
    CBU_0013 NONE
    CBU_0012   11849 ..   11859 -  -6.8  -3.42996   TACTATTTACTACAA                 CGCT GTT AGCG                 CAAAAATTTATCCAA  62 314
    CBU_0007    8063 ..    8110 - -11.7  -3.10343   ATACGTATGAGCGAA GCGAAATACGGGAA-AACA-ATG ATGT CATCTATTGTCCCCGTATTTCGC TTCGCTCATACGGGC  83 101
    CBU_0005    6276 ..    6300 -  -8.6  -4.05446   GTGCGCAACGACAAA         CGCCGAA-CGG TTAC CCATTTCGGCG          AAGCCCTCGAATGGT  78 253
    CBUA0001 NONE
    CBUA0002 NONE
    CBUA0003    1454 ..    1466 +    -2   -4.6372   AAACCCCTTAACCCG                TTGT AATCG ACAA                TATTTTTTTGTTTAT  61 350
    CBUA0005    2419 ..    2433 +  -4.2  -2.79492   AATAATGATGATTGA               CTGGTT ATA AACCCG               CTTTGACCTTCGCAA  46 153
    CBUA0006    3618 ..    3637 +    -2  -3.35495   ACTACAACGAGAAAT            GCCCTC AAAAAAAC GTGGGC             TGTTGTCGATTTTTT  45 72
    CBUA0008    6467 ..    6477 +    -4  -3.70919   GGACCTGATTTTCTT                 TTCA CGT TGAA                 TTATTCACATTTAAG  54 437
    CBUA0011   13175 ..   13192 +  -8.4  -4.71828   CCTACCGTTAAAAAA             GCGCTC ACGAGC GAGCGC              TTTTGTTAGTGGGAT  88 200
    CBUA0013   15440 ..   15459 +  -5.7  -5.15381   TGCTTTTTTTTTAAC            GCAGCCA CATTAA TGGTTGC             TTTTTTAGATCTCTT  81 316
    CBUA0014   16073 ..   16089 +  -2.1  -3.84246   AATGGAAGGAAGATT              TTGTCCC ACC GGGCCGG              TTTAATCATTGCCGG  51 329
    CBUA0015 NONE
    CBUA0016   17779 ..   17792 +  -3.8  -3.28712   GAAAAAATGTCACGA               GAGC AAGCTG GCTC                TTCTGGAGAAGCGCC  50 93
    CBUA0018 NONE
    CBUA0019   19718 ..   19728 +    -4   -3.8698   GTAAACATTTTTTTT                 TGAA ATC TTCA                 TTTAAATTTAACTTG  57 129
    CBUA0022   22916 ..   22939 +  -9.6  -3.53012   GTTGCGAGGTTGTAT          TTCGACTCCC ATAA GGGAATCGAA           TTTAAAGAGGCAGGC  75 506
    CBUA0024   24458 ..   24469 +    -3  -5.42259   TTTTTACCACCTGGG                CAAA GAAG TTTG                 TTTTTTTCAAAATAG  79 327
    CBUA0026   25586 ..   25608 +  -7.8  -3.33492   GACTGGAGTCAAACA           CAATGCATCA AAT TCATGCATTG           TTGTCGCGTCAATAA  65 480
    CBUA0031 NONE
    CBUA0032   29639 ..   29651 +  -3.4  -3.93236   TTGTTCGAAAGAGGT                CGTA GGAAG TACG                TTTATAAGCTTAATG  54 64
    CBUA0033   30571 ..   30591 +  -6.2  -2.91842   GATTTTTGTATTTGA            GGGTCTTT TTTTT AAAGATCC            AATTTTTTTGCCTAA  55 453
    CBUA0037 NONE
    CBUA0038 NONE
    CBUA0039 NONE
    CBUA0040   37058 ..   37073 +  -6.2  -3.20723   GTTGAGGAGGACAGC              GATTCT ACAA AGAATC               TTACGTTCGTGAGGC   0 105
    CBUA0036   31118 ..   31134 -  -3.1  -3.76373   GCGGTAAGATTGAAA              CATTATT GTG AATAATA              ACGGAACCAATCACG  52 440
    CBUA0034   30192 ..   30205 -  -4.5  -4.77036   GGTTATTATTAAAAA               GGACC TCGT GATCC                TACGCTTAATGAGCA  72 233
    CBUA0029   26111 ..   26121 -  -5.4  -2.91728   ATTGTTAAGACTATA                 TCAC TAA GTGA                 ACTATTTGTCAATCT  52 76
    CBUA0028 NONE
    CBUA0027 NONE
    CBUA0025   24052 ..   24069 -  -4.9  -3.94188   ATCGATCCTAAACAA             GT-GATGG TCT CCATCCAC             GCTCAGAATGAGTCT  61 238
    CBUA0023   22143 ..   22165 -    -2  -4.51654   AAAATTTAAAAATAA           TTGGTAAAAA CCC TTTTTGCCTA           CAATGCGCCTATGGA  61 428
    CBUA0021 NONE
    CBUA0020   19452 ..   19472 -  -2.5  -4.09864   AGGCACTGCTCAAAA            GGACTCT TCAAGAG AGAGACC            TTCAATAGAAAATCG  56 289
    CBUA0017   17412 ..   17422 -  -5.4   -3.8062   GAAGCGCTAGAAGAA                 GGTT TTC AACC                 TCACGCTATTATTGA  61 342
    CBUA0012   13175 ..   13192 -  -9.1  -5.03314   CCTACCGTTAAAAAA             GCGCTCA CGAG CGAGCGC              TTTTGTTAGTGGGAT  90 78
    CBUA0010   10899 ..   10916 -  -3.3  -2.52464   TGGCCCCCGAATCGA             TGCGCCC CGCT GGACTCA              ATTATTGGCACAAAG  42 484
    CBUA0007    3542 ..    3554 -  -4.9  -3.13403   TCTGCGCCATCAACA                TCAAA GAC TTTGA                GAAGTAAGAATCCAT  53 240
