# Supplementary material for: Rapid, accurate, computational discovery of Rho-independent transcription terminators illuminates their relationship to DNA uptake
Source: Genome Biol. 2007 Feb 21;8(2):R22. doi: 10.1186/gb-2007-8-2-r22 (PMC1852404; doi:10.1186/gb-2007-8-2-r22)
Supplement: Additional data file 4 — Best terminators found downstream of each of the genes of the 343 organisms studied. [file gb-2007-8-2-r22-S4.zip › Cyanobacteria_bacterium_Yellowstone_A-Prime.bag]

        dnaA    1625 ..    1638 +  -5.3  -3.14944   TGGTAGGGCAATCTG               GCAAA GGAC TTTGC                TTGGGTATGCTGCTC  50 176
    CYA_0003 NONE
    CYA_0006    6222 ..    6240 +  -3.7  -3.91897   GCCTCGCTCCTTGGG             CTGCGGT GCTGG GCCGCTG             TTTCTAACTCAAGGG  58 0
    CYA_0007    7000 ..    7011 +  -2.2  -2.79183   ATTCTGCCTCGCCTG                GGGA TGGC TCTC                 TGTCCTAGCGATCCA  39 6
    CYA_0009   11654 ..   11664 +  -2.4  -3.61902   GTCCAAGTTGCTTCA                 GTGC CAT GCTC                 TTCTCTCTCCTCCAC  49 470
    CYA_0018   18092 ..   18104 +  -4.8  -3.07816   ACCGCTGGGCCTGCT                CCCA ATCGA TGGG                TTGGCTCCCTGCCCG  47 331
       gap-1   19770 ..   19782 +  -4.7  -3.57144   GCCAGCGCCTCAGCT                GCGGC TAT GCCGG                TTTCGGGGTGGCGCC  55 75
    CYA_0028   27548 ..   27563 +  -3.9  -3.05597   TCATGGCCTTCAACA              CCGTC AATGCC GGCGG               GTTTTCCAAGCTGGG  45 428
    CYA_0031 NONE
    CYA_0032   32171 ..   32184 +  -2.3  -3.64236   GAGATCCCGCAGGGA               GTCGA GCCC TCGCC                TTTGACGGTTTGCCT  48 7
    CYA_0034   33208 ..   33228 +  -9.8  -3.56727   CGCCCCTAGACAGTC            CTTTGAGG CATAA CCTCAAAG            TTCTGCTTACTTCGG  72 13
      psaL-1 NONE
        psaI   34250 ..   34284 +  -8.5  -4.56597   CTCAATGGGTTTCGG     AAGAGGGATCCCTAG CTAGA CAAGGGATCCCTCCC     TTTTTGGCACAGCGG  82 52
    CYA_0037 NONE
    CYA_0038   35737 ..   35754 +  -4.7  -3.85698   GGGATCCGGCGGCGG             CCCGTCG AAAA CGGCGGC              TTTCTGAACGGAGAA  60 274
    CYA_0041   39333 ..   39347 +  -5.6  -3.05715   GTAGAGGATTTTCCT               TGGGCG GGC CGCCAA               TTGGGTGGGAGGGTT  50 474
    CYA_0042 NONE
    CYA_0043   43071 ..   43081 +  -2.4  -2.62263   CTCCCGGAACCAAAG                 CTGG GAT CCCG                 TGGTATGAAGGGGGT  38 56
    CYA_0044   43871 ..   43883 +  -4.8  -3.59979   TGAGATGAGAAGGGA                TCCC TTTTT GGGA                TTTCGGCTCAACCCA  54 97
    CYA_0045   45008 ..   45032 +  -8.6  -3.68222   CCCAGTTCACCTGCC         G-CACCCAGGC CTCG GCTTGGGTGGC          TTCTTCCCGTTCCCC  69 314
    CYA_0048   47885 ..   47906 +  -2.9  -4.58395   GGCGGTTTGATGCAG           TCTCCTGTC TTTG GGCAAGGGA            TTTTTCCAAGGTCAA  67 81
    CYA_0050   50149 ..   50160 +  -5.8  -2.62184   AGGTTGCCGAGATCA                CCAC GTAG GTGG                 TGGTCTGGGGCAGGA  48 337
    CYA_0054   51760 ..   51779 +  -3.6  -2.81642   GGATGGATTGATCAG            TAGTAAAG AAGT CTTCACTA             TCTGCTCCATGCTAT  40 70
        dnaE   57886 ..   57904 +  -7.4   -2.5805   CCCCAGGGATCCACG             ATCATGGC GTG GCCATGAC             ATTGTCGCCGCTCGT  51 447
    CYA_0068   65766 ..   65780 +  -4.2  -3.25942   AGATTGTGAGACTCA               GGGG CATTGAA CCCC               TTCGTCTCACCGCCT  49 32
    CYA_0069 NONE
    CYA_0070   67830 ..   67850 +  -3.3  -4.09243   GTTTTCTCCCCATCT           GCGATGAG TTCAAT CTC-TCGC            TTTTCCGCCCGTGTC  58 203
        chlP   69842 ..   69861 +  -7.8  -4.08216   GAAGGTGACGGTGAC            CCGATCCC AATT GGCATCGG             TTTTCAGAACCCTAG  70 59
        secD NONE
        secF   73755 ..   73769 +  -2.1  -2.62983   CATGTCGATGGCGTA              G-TGGG TGAT CCCAAC               TGCTGTGGGGCTAAA  38 421
        murF NONE
    CYA_0078   77721 ..   77740 +  -3.5  -3.64487   CGTGTTTTGGATGGT            TCACCGC CATCCC GCGATGA             TTGTTGCAAATCTAA  52 187
    CYA_0079   78493 ..   78516 + -13.8  -3.75153   GGGGGGTCTAGTCCG          GCCCCTGCCC TCAG GGGTGGGGGC           TTTGCGTTGCAACCC  88 69
        menD   81121 ..   81133 +  -9.1  -4.68593   AGGTCTGGGCCGTAG                CGCTG CCG CAGCG                TTTTTACCTCCTCAA  93 241
    CYA_0083   82892 ..   82922 +  -9.1     -3.67   CCTTCCCAATGGGCT      GAGGGTGAGGAGCGC CAG GC-CTTCTC-CCCTC      TCTTTTGCGCCTTGG  68 93
    CYA_0086 NONE
    CYA_0088 NONE
    CYA_0094   92424 ..   92437 +  -3.8  -2.97188   AGGAGATTCGCGGTC               GCCT GGCCAA AGGC                TGTATAGTAGTATCA  44 69
    CYA_0095   93056 ..   93074 +  -2.3  -3.07962   GAAGTTGTGTTTTCG             CCAGGAG CGCGC CTCTAGG             TGTTCGAGTCTCACA  42 90
    CYA_0096   93425 ..   93445 +  -5.3  -3.17212   CCCGGATCCCTTGCG            CTCCCTGTC CTT GGCAGAGGG            TTGATGAGATCCTGC  50 1
    CYA_0097 NONE
    CYA_0098 NONE
    CYA_0099   96730 ..   96750 +  -3.9  -3.90112   CCCTGCCGGGCTGTC            GGGTTCGTC CTG GACGGAGTC            TTTGCTTGCCCAAGG  58 183
    CYA_0100   98463 ..   98474 +  -3.6  -3.60971   AGGGAGGCCACTTAG                GTGG CGGC CCGC                 TTTCCCAGTTGACCT  52 75
    CYA_0102   98750 ..   98765 +  -5.4  -3.14888   CGCCCGGATTCCCTG              GCC-CCA AGG TGGCGGC              GTTTTGGCTGTCGTT  48 50
        argH NONE
    CYA_0104  101216 ..  101248 +  -9.7  -3.67296   CAGGTCGCACTTTTT      CTGCTGCTGTGGGCG CTT CGCTGGCAGCGGCTG      TTTGCATGGCTCATG  72 203
    CYA_0105  101710 ..  101722 +  -4.7    -2.912   TCGGGGGTTAAGATC                GGGGG GAG CGCCC                TCTGCTGGTTTCTCT  46 30
    CYA_0107  103230 ..  103249 +    -5  -3.23692   CTGCGTATGTGTTTA            TGGC-CTTG GGA CAGGAGCCA            TTCATCATGGTCATG  52 206
        ftsZ  105365 ..  105375 +  -2.4  -3.15544   AGGGAATGCGGCTAT                 CCTG GTG CCGG                 TTGCTGGGAGTGGGG  42 50
        ddlB  106640 ..  106654 +  -3.5  -3.73953   CGCTCAAGAGAGGAT              CCC-GC AGCG GCTGGG               TTTGCTGCCACTCGT  54 284
        chlM  107871 ..  107883 +  -4.1  -3.72893   GCGCTGGCCAGCAAC                TGCTT GGT GAGCA                TTTGATAGAGAGCTG  56 192
    CYA_0117  113391 ..  113418 +   -12   -4.7261   CTTCGATGGGCAGGA        GCTGGGGGAGCG GCTT TGCTTCTCCAGC         TTTCTTTTGCTCGCT 100 66
    CYA_0119  115264 ..  115290 +    -3  -4.12188   TGGAAGCCGTGCTTG        CGCAGCTCCTG ATCCAA CAGCAGCT-CG         TTTTCCACGTGATCC  61 103
    CYA_0125  117674 ..  117688 +  -2.8  -3.17075   TTTGGATCGAGCCAG               GCCT CGCCGAC AGGC               TTAGCTTCAGCGGGG  43 7
    CYA_0126  119294 ..  119319 +  -8.3  -4.26881   CAGGGAACTAACCTA         GGCTGGCAG ATCTCACC CTGCCAGTC          TTTCCTTTTGTAGAG  77 204
    CYA_0127  120067 ..  120093 +  -9.4   -3.2244   TAGCGCGGCTTCGGT         GGCGTGGTGGAG GGT TTCCACCAGGTC         TTCGCTGTTGTACTG  61 390
      pstS-1  123468 ..  123489 +  -8.7  -3.42354   GAAGCAAGGCCGCGG           CAGGTACGG AGAT CCGTAACTG            TTCTGCCTTCCAGTC  66 65
      dnaK-1  125594 ..  125606 + -10.5   -4.0371   CCCTGGGGCCCGCAG                GGCGG ATC CCGCC                TTTGTCTGGAGCATC  81 55
    CYA_0132  126869 ..  126879 +  -4.6  -3.03159   GGCGGAGACGATCCC                 CTGG GCG CCGG                 TGTTGAGCAGGTTGG  47 163
    CYA_0134  128628 ..  128654 +  -5.9  -3.67622   TCCTGGATGAGGTGG        GCGTAGCGCTCGG CCA CCG-G-GTTACGC        TTAATTTTCAGCGTC  57 59
    CYA_0144  139835 ..  139848 +  -8.1  -2.87132   AGGATGTTGCGAATG               GCCCA GGGC TGGGC                TATCTGGGCAAAGAA  55 441
    CYA_0146  141495 ..  141505 +  -3.2  -3.35996   GCTTATTATTGACTA                 GAGT CAT GCTC                 TTCTCCCTCGCGCTC  46 317
        ftsE  142754 ..  142776 +  -2.7  -3.73224   AGGCAAGTGGGCCAG          TCCTGT-GCG CAGC TGCTGCAGGA           TTTGCTCAACGCTCG  52 364
    CYA_0149 NONE
    CYA_0150  148362 ..  148375 +  -2.4  -3.11073   TTCGCCTTGGCGGGA               GGAT AGGATG ATCC                CTTTTGCATCGCCTC  42 15
    CYA_0151 NONE
    CYA_0152 NONE
    CYA_0153  150858 ..  150885 +  -9.9  -2.51547   TACGATATGCGCTGA       GGGGCT-C-CCGC CAGA GCGGCGCAGCCCC        ATCTTCCTCTCCACA  62 26
    CYA_0154  151891 ..  151902 +  -7.2  -3.32844   CCCTCGCCCTGGGCC                GGGC TGAC GCCC                 TTATGAGCTGCGAGA  59 49
    CYA_0155  152354 ..  152388 + -10.7  -2.87931   GGTGGGGGATAGGCG     GTGAGACGAAGGGGT TCAAT GCCCCTGAGTCTCAC     TATCTGGGCGATGCC  66 179
    CYA_0158  154416 ..  154432 +  -6.5   -4.2558   GCTCGGTAATGCGGA              TGGCCTG TTC CAGGTCG              TTTTCGTAGGCGATC  73 353
    CYA_0162  159074 ..  159100 + -10.2  -3.09655   TTTTTAGGCGGACAA         GGGATCCTCG TATTCGT TGAGGATCCC         TATCTGTCTGTATCA  68 157
    CYA_0163 NONE
    CYA_0165  161910 ..  161938 +  -3.1  -2.85351   GGCGACCGTAGCGCC        GCAGGACTTGG ACCTCTC CCAAATCCTCC        TGTCGTCTCCAGGCG  42 219
    CYA_0177  174601 ..  174613 +  -4.8  -3.41024   TTGGCCGGTTCTTAA                CCTG CTCGA CAGG                TGTTATCTTGAAAGC  52 219
        pyrC  176258 ..  176274 +  -4.3   -3.6502   GACGAGGAACGCTTG              GGGAGTG TCT TACGCCC              TTTCAGTAAGCCGTG  54 308
    CYA_0179  177152 ..  177164 +  -9.1  -4.37502   TGGTGCCGCAGCATG                GCCAG CAC CTGGC                TTTTCATCTCCTCGT  83 429
    CYA_0183  184108 ..  184139 +  -2.2  -2.62396   CACAGCCGCGGGCTA      GTCTAGCC-TGGAGG AAA TCACCATGGCTGAAC      TCATCTCCCCCCCTG  38 20
    CYA_0185  185684 ..  185701 +  -2.7  -5.00616   CCATAGGGCGGTATC             TCAACGGG CTC CCC-TTGG             TTTTTTGCCGGCAGG  77 65
    CYA_0187  188253 ..  188285 +  -8.3  -3.67175   CGCCTTGGAGACCTG      GCGCTTGAAGCGGCG CAG CGCCGATTCGATCCC      TTCGTTTTCGCCAAT  65 211
    CYA_0192  190940 ..  190955 +  -2.4  -3.85748   CGCTAGGGCACAATG              CGCCGT AAGG GCAGCG               GTTTTTTTGCGCTCC  51 88
         dxr NONE
    CYA_0194  194011 ..  194021 +  -3.2  -4.36914   GAAGCTGGAAGAGGC                 CCTG GCC TAGG                 TTTTCTCGGGGAGAG  64 16
        murE  195894 ..  195910 +  -7.9  -4.21908   GGAGCGAAGCGGCCT              CCACCGC AAA GCCGTGG              TTTTGGCTGGTGATC  72 219
    CYA_0205  209932 ..  209965 +  -5.4   -5.5074   TGGGATCCCTGTGAG    CAGAGAG-GCA-AGCT TGAA AGCCCTGCTCTCTCTG     TTTTTTGTTGAGTTG  93 96
    CYA_0211  219767 ..  219777 +  -8.2  -4.44245   TGGTGCCCATGTCGG                 CCCG CTC CGGG                 TTTTCTCGCTGGTCT  84 483
    CYA_0222  226550 ..  226560 +  -5.4  -2.66559   CACCAGAGTGTCTGC                 TTGG CCG CCAA                 TCCTCTGGCTCTGTT  46 60
    CYA_0227  231581 ..  231593 +  -4.7  -2.82933   CGATCCGCCACCTCG                CGGGC AAA GCCCA                TCTCGTGGGTTACAC  46 166
    CYA_0229  232409 ..  232425 +  -5.1  -3.68222   GTTATCGGGCTTTAG              GCGGA GGTGGGA TCCGC              TTGTTAGGATTGACC  56 47
        gvpG  232762 ..  232772 +  -3.2  -3.54408   GGTTGACCTCATTTT                 CCTA CCC TGGG                 TTGCTTTCCATGGCC  50 78
    CYA_0231  233493 ..  233522 +  -3.6  -5.06414   CCAATGCAGCCCCTT       GGTTGCCGCTCAA GTCGA TTGGGCGG-AGTC       TTTTTGTTGCCAGCG  79 119
    CYA_0233  235569 ..  235600 +    -2  -4.39287   CGGTGCGGGAGACGA      TGACCCCGGTGGCGG CTG CCGCC-CCGGATCCC      TTTTCATCTACTTCG  65 155
    CYA_0234  237621 ..  237633 +  -4.7  -3.24032   CTGGGATCCCAAAAG                CTGCC GTT GGCCG                TCTTGCTTGCGGCCT  49 121
    CYA_0235  239147 ..  239178 +  -8.6  -2.57931   CTAACCCGAACTTTT      GGGGAGCGAGAGGG CTCT TCCGCTCGATCTCC       CTTATGAACCCTGGG  56 138
    CYA_0236  240013 ..  240024 +  -3.6  -3.27259   GGCTCCTATAGCAAG                GCTG CTTG CGGC                 TTGATCCTCTCTATA  48 30
        thyX NONE
    CYA_0238  241852 ..  241865 +  -3.1  -3.80855   ATAATCTTTTCATAA               GATTG TTCC CAGTC                TTCGTTTTTGGAGGA  53 137
    CYA_0239 NONE
        purC NONE
    CYA_0241  245524 ..  245540 +  -4.3  -3.06171   GGGCTGAAGTTTGAG              CGGCGGA TTT TCTCCCG              TCTCTAATTCTTGCC  47 2
    CYA_0242  246596 ..  246616 +    -9  -4.65916   GTGAAATTTGCCTTA           GGGGGG-AC TTCC GTGCCCCCC            TTTTCTTCAACTCCC  83 47
    CYA_0244 NONE
    CYA_0245  250046 ..  250060 +  -5.7  -2.67515   TAGTTCTGCTGTTGG               GGATC CCCCA GATCC               TGCTATCCTAATCAA  48 38
        ilvC  251106 ..  251118 +  -5.5  -3.28714   AAAAAGTAAGAAGTT                CTTGC TAG GCAGG                TCTTGTGCTGGATCT  52 32
        serS  252508 ..  252518 +  -6.8   -4.1891   AGATAGGGATCCCTA                 CCCT GCC AGGG                 TTTATGTTGCCCAAG  68 103
    CYA_0248  252947 ..  252968 +  -2.3  -3.26189   CGAGGCCAGGAGGGA           TCCCCAA-TG AGC CACTTGGGCA           TGTTGCTGTTGGGTT  44 16
    CYA_0249  254135 ..  254157 +  -4.6  -4.57837   CTACGCGGACGGGCT           GGCGCCGCTG CCA CCGCGCCCCC           TTTTTCCCACCCTAT  71 335
         ppa  255011 ..  255036 +  -3.3   -2.6252   TCTGGCTTGGATTCC         TCGAG-CTAGCT TAG GGTTGGACTCGA         TGGCTTCTGCTATGG  40 87
    CYA_0252  255820 ..  255853 +  -5.1  -3.05844   CTGCTGCAAGCTAAG     ATGGGGCTGCCCTCC AGTT GGGGGGCAGTTCAGA      TCTTGAGCTGACAAC  50 48
    CYA_0254  257433 ..  257446 +  -5.9  -3.66178   GACCGCGAACAGGGT               GCGGT TCTC GCCGC                TTTCCACTTGCAGGA  57 148
    CYA_0255  262324 ..  262345 +  -9.5  -3.27298   GCTGTAGACGGGAGC           TTCCGAGAA TCAC TTCTCGGAG            TTGCTGCTTCAACGG  68 93
    CYA_0266  273187 ..  273197 +  -3.2  -3.48824   TCATCTGCTTCGACT                 GCTA CAG TGGC                 TCTTCTTGTCCCATC  48 161
        ispF  273952 ..  273967 +    -6  -3.61764   GGGGCTGGGGGTGAG              GGGCGC TGGC GGGCCC               TTTCAAACTTGCTCG  58 160
    CYA_0268  276152 ..  276164 +  -4.7  -3.31144   GGCCGTCAACACCTG                GGCCG CTT CCGCC                TTGTAGCCATAGCGG  50 396
    CYA_0272  279447 ..  279461 +  -5.7  -3.48276   GCCTAAGGGATCCCA               CCATG CCCTA CATGG               TTATCTACGACGGCC  56 35
    CYA_0273  279987 ..  280013 +  -3.6  -4.57073   GTGAGCTAGGCAGCT         CTTGCTAAAGAC GTT GACCCTAGCAAG         TTTTTGAAGGAGATC  69 18
    CYA_0274  281835 ..  281870 + -11.1  -3.52316   ATGAGGACATTCAAG    GGGGCATCGGGTGAT CAGTCA ACCGCTCGGTGCCCC     TTCCTTATGTCTCAG  75 133
        purF NONE
       def-2  285645 ..  285657 +  -3.4  -2.68823   GCCTGAGGATCCCAA                CATG CCCTA CATG                GTTATCTACGACGGC  40 35
    CYA_0279  286154 ..  286168 +  -6.4  -2.57795   GCTGTACTTAAGGGA               TCCCTT GAC GAGGGA               TACATTACTCCTGAG  48 111
    CYA_0280  288851 ..  288872 +  -3.8  -4.07568   GGAACAGGAACAACA           CTCCCGTAA GATCA TTACGG-AG           TTTTGGGAAACAACA  60 118
    CYA_0281  290253 ..  290265 +  -4.8  -2.52543   ACGGTCAGAACAAGG                GGCA ATTGA TGCC                TGCCTTGAACCGCAT  43 281
    CYA_0283  291674 ..  291708 +  -4.3  -3.86897   GGCAGCTCTACCGAG    GTGGGCTTGGAGGCGTA GGT TAGGCC-CCA-GCCCAA    TTTCTCCCGCATGAC  59 41
    CYA_0284  292867 ..  292880 +  -3.8  -3.70505   GGCTGGAAGGCCTCC               CCAG CAAGGT CTGG                TTTCCCCTTGGTTTG  55 46
        ispE  293856 ..  293910 +  -9.9  -2.71712   GATCCCCAGGCCCTC CGTCTCCCCTAGGGCCGGTC-AGCTC AACT GGGCTAGCCCGGCCTTGGGAAAGGTG CTTTGCCCGCCCCGA  62 14
        leuC  295666 ..  295685 +  -4.9  -4.13014   GGTGCCGTGGGTGTG            GCGGGTG GGGATG CGCTCGC             TTTTGAGGATCTCCA  65 270
         gcp  302072 ..  302128 +  -6.6  -3.63694   GGGGATGGAGTGGTA GTCCAGATCGGG-GGG-CAGGGGGCGGT GGT ACTGCTTGCTCACCTGCTCGATCTGGGC TTGTTGCCGCTGGAT  59 172
      thrC-1  305468 ..  305478 +  -2.4  -3.03007   TTGAAGCGAGAGGGA                 TCCC CCT GGGC                 TCTTAACGGCGTCTT  41 37
    CYA_0299  306054 ..  306076 +  -2.7  -3.37464   GTGATTCACGGCATT          GAC-GGGGTG CTGC TACCCTAGTC           TTCTAAGGTTGGTCG  46 5
    CYA_0300  306397 ..  306408 +  -3.6  -2.72839   GATGAAAGTTGCCGA                GCCG GCTG TGGC                 TGCTTGGGAGTGGTT  43 36
    CYA_0301 NONE
    CYA_0302  308281 ..  308307 +  -5.8  -3.40403   CGGACCCATAGGTTA        GCC-CCGGCCT TCCACC GGGCTGGAGGC         TTCTGCTCGAAGAGG  56 30
    CYA_0304  310561 ..  310575 +    -7  -3.14132   CTAGCCGCGGCGGTA               GCGGGC CAG GGCCGC               TTCGTAAGCCCGCCG  54 37
        pmgA  313773 ..  313786 +  -5.9  -3.14344   TTGGCTGGGGTTGCG               GCTGG GCCG CCGGC                TTGCTCCAGACAGTG  51 521
        pheT  317643 ..  317659 +  -2.2  -4.59773   TCCCGTTACCCTGCG              CAGCTA ATGGC TTGCTG              TTTTTGGCAGTGGCC  65 19
        argB  318788 ..  318810 +  -4.1  -4.26188   TCTTTGAAACCTGCC          CCGGCAGG CCCTGAAA CC-GCCGG           TTTTCCATCTGTCCC  63 58
    CYA_0311  320848 ..  320874 +  -5.1  -3.53012   CCGCAGGGTGGTGAA        GCTGGCATCCGC AAGC GCG-ATGCGGGC         TTTGCAGAGGAGCAG  54 70
    CYA_0312  321545 ..  321557 +  -3.3   -4.6856   ACAAGACGAGCTGGT                GCCCT GCT AAGGC                TTTTTGCGCTGTTTC  70 16
    CYA_0313  323323 ..  323335 +  -3.3   -4.2338   CTTAACCTTCCCCGC                TAGGC GTT GCCCA                TTGTTTGTGTTGATG  61 92
    CYA_0314  323791 ..  323813 +  -9.9  -5.54079   CCGAGCAGATTAAAA          G-AGGGGCTG AACT CAGCCCCTAC           TTTTTTGCTTTTTGC 100 78
         pds  326723 ..  326748 +  -3.1  -3.63782   TTTCCTGGAACTTGA         GCGTCTGGGCT ATCC AGCCTGTCCGC          TTTCCCGTAGTGTTG  50 57
        crtB NONE
    CYA_0319  328734 ..  328760 +  -3.4  -3.88291   ATCGTAGAAGAAGTC         GGCCACGCAGCG GGG CTCGGCGAGGGC         TTTCTGGGCCTCATC  56 217
    CYA_0323 NONE
       gap-2  343606 ..  343619 +  -4.5  -3.81146   ACAAAGGGACGGGCT               GGAGC CGTT GCTTC                TTCTTGCTTGAGAAG  56 239
    CYA_0327  345071 ..  345084 +  -3.8  -4.26076   CGATGATCAGGGATC               CGTG GCGCGG CACG                TTTTCCTGGCCATAG  66 525
    CYA_0330  348467 ..  348490 +    -8  -2.99545   ATGTCAGAATAGAAG          GTTGCCCGGC TCAG GCCGGGCCAG           TGTGTGATCTGTCGA  58 71
    CYA_0331  348901 ..  348927 + -10.2  -2.75844   TGCTTTTGGGCTAGA         TTAGCACTCGGG ATT TCAGAGTGCTAA         CTTTGGGCTCGGCCA  66 98
      groL-1  350690 ..  350705 + -10.4  -3.91144   GCCCTTGTGGCCTAG              GCCCCT ATTC AGGGGC               TTTCTCCCGTCTCCG  79 55
    CYA_0340  359505 ..  359562 +  -9.7  -3.53012   TCAAATCAACAAGCT GGAAACCCTT-CCTTACTCCCCTCTCCC TGT GGGAGAGGGGCTGGGGGTGAGGGATCCC TTTGCCAGCAGCAGG  70 47
    CYA_0341 NONE
    CYA_0342 NONE
    CYA_0343  362337 ..  362350 +  -3.7  -3.30124   GCCAAAACCCAAACA               GTGCC GCCT GGCCC                TTCTCCCCCCTGGGA  48 67
    CYA_0344  362562 ..  362609 +  -4.6  -2.91582   GTTTCTCTACGTCGT TATTGCTACGCAACGCTGTCGC GAAG GCGCCGGCAGCGCGAAGCACTA TCTCTAGCTCCCCTC  46 78
    CYA_0348 NONE
    CYA_0349  368478 ..  368489 +  -3.6  -3.81146   TTGACAGCGAGGCGC                CCGG GCCT CTGG                 TTCTTCATTGCCCCG  55 37
        nusB  369581 ..  369601 +  -6.7  -3.46848   CACCTCTAGACAGTT            CCTGGAGGC AAG GCCCCAAGG            TTCTGCTGACTTTTC  58 154
    CYA_0352  370914 ..  370941 +  -6.2  -2.70932   AAAAAGCCGCCCCGG        CTAACGGCGGCA GGAA TGTCGCTGCTGG         TGATTAGCGGCGGCA  46 366
    CYA_0355  372861 ..  372881 +  -7.5  -2.77895   CGGCTTTTGTACAGC            GGCGGCC CTACTGA GGCTGCC            ATTCTTGCGGATCCA  54 12
         maf  376752 ..  376763 +  -3.6  -5.54894   CCAGCTTGGGATCCG                CCCG TCCT TGGG                 TTTTTTTCATCAGTT  93 72
    CYA_0364  380745 ..  380760 +  -5.4  -3.44051   ACCTCGAGCCCCTAT              CGT-GCC GAT GGCCACG              TTCTACTCCTCAACC  54 144
        chlD  382776 ..  382798 +    -4  -2.85912   ATACCCTTGAGAGAG           CAGCTCTCCC TCG GTAGGAGCTG           TAACTTTTCTTAATG  43 31
    CYA_0366  383677 ..  383711 +  -5.1  -5.15634   AGTGAAGAGAAGAAG    CCTCTGGG-GTC GAAACACGGACA GACGCCCAGAGG     TTTTTTCATGACCTG  84 101
        mreB  385569 ..  385595 +  -5.3  -2.72991   GAGCGGCAGCTTCAA        GGG-TT-AGAGGA GTT TCCTCTGAATCCC        TGATTCGAGGTGTGA  47 19
        mreC NONE
        mreD  387148 ..  387170 +    -4  -4.14243   GGGGGGTGAGGGCTT           GGGGTCGCTC TCA GAGGGATCCG           TTTTCGCCTAAAATG  60 178
    CYA_0371  387510 ..  387520 +  -8.2  -2.93817   GCGAGTGCCCAACTA                 GCCC GGC GGGC                 TGCTTCTTCCCAATT  58 25
    CYA_0375  391695 ..  391716 +  -4.4  -3.53811   CGGCCCCGCTGCCGC           TCCC-GCTC GATAA GGGCTGGGA           TTTGCGCCAGCTCGA  53 275
        crtE NONE
    CYA_0378 NONE
    CYA_0379  395835 ..  395847 +  -3.3  -3.29144   GCTGTTGACCAGCTT                CTGCA CGC TGCTG                TTCTAGCCGAGATGG  46 7
    CYA_0380  397040 ..  397051 +  -4.4  -3.22874   ACAATCTGATGGCAA                TCTC AGCG GAGA                 ATTTGTTATCTGAGC  49 344
    CYA_0383  398638 ..  398669 +   -15  -3.50393   TGTCGGCGGGGTAGC      GGCGGGCGCGGCCC CCTG GGGCCTTGCCGGCC       TTGTCTAAGCTACAG  88 383
    CYA_0384  399237 ..  399249 +  -5.5  -3.02946   ATGGACATTGCCCTG                CCGGA AAG TCTGG                ATTTATAGTTAAAAA  48 109
         pgi NONE
        opcA  405181 ..  405208 +    -4  -4.18018   GGCAAACCCCAGCAT        GGCCAATCGC CCGTTCCA GCGCTCGGCC         TTTTCCGTCCACCCA  63 284
    CYA_0391 NONE
    CYA_0392  408402 ..  408426 +  -4.2  -4.10007   CTCCGGAGTTCAAGG         CTCTAGCGCCG CTTG CTGCGC-AGGG          TTTTGGCACGGTTGT  61 116
    CYA_0394 NONE
    CYA_0396  410539 ..  410549 +  -3.2  -4.33274   GTGGATGTGCCCGCA                 CTTG GTA CAGG                 TTTTGCTGGTGTACG  64 225
        tpiA  413404 ..  413417 +  -8.1  -3.35867   GATCTTGGATAAGTT               GCAGG GGAT CCTGC                TTGATTCGCCGTTGA  60 444
    CYA_0400  416448 ..  416483 +    -3  -5.06414   CTGGGGTTTTCCTAT    CAGCCGGTGCTGCCGG ATCC CCCGCCGGAGCGGCTA     TTTTTGTTAAACCGC  77 117
    CYA_0401  417422 ..  417432 +  -6.8  -3.06183   ACTGCTGCCTGAGAG                 GCCA GGA TGGC                 TTCCCTCGGAGTGAC  54 29
    CYA_0402  418502 ..  418525 +  -6.6  -3.14132   CACAAAAACCGTGCA          GCGCTGCATC AACC GCTGCAGAGC           TTCCTGCACCAAGGC  53 188
    CYA_0407  423404 ..  423422 +  -8.8  -4.61231   CCCCGGCGGCAGGCC             CATGGCCC GGC GGGCGATG             TTTTTCAGGATCTGG  86 398
        rpoB  427857 ..  427883 +  -8.6  -4.08144   ATTCGGCTCAGGAGA         GGAGGGGTGGGG TTC CTCTCCCCTTCC         TTTGTAGTTGCTAGG  73 58
       rpoC1  429820 ..  429830 +  -2.4  -3.36878   TGAGGCTGCCCCTGT                 GGAC GTT GCCC                 TTGTCGATGGGTAGC  44 38
       rpoC2 NONE
    CYA_0412  434308 ..  434353 +  -3.8  -3.53811   CCATGGCCATGACGA CCTTGCTGAGCCGCCAGG-CCC GGCG GGGATCAGGCGGG-CTGCCAGG TTTCCAGGCGGTAGG  50 29
    CYA_0417  437946 ..  437959 +  -4.5  -3.62096   TAGGCCCGCTCCAGG               TTGGC AGCG GCCAG                TTTGGCCTGCTGGAG  54 370
        gvpV  438660 ..  438676 +  -4.3   -3.6471   CAAAGGAGCAAAAAA              CTGGGTT TAG AGCCCCG              TTCTGTCCTTTGGGA  54 79
        atpD  440701 ..  440730 +  -2.7  -3.44622   CTCTTTTTGGGAGAG       GTGGATCATCCGTC CTT GGCGGTAGG-CCAC       TTGGTTCTCCCGATC  47 312
    CYA_0423  442631 ..  442649 +    -3  -5.03314   GTCTGATCGCGCCTG             CGGGAGGG AGA CCTTGCTG             TTTTTTCCGAGTCAG  77 35
      cobD-1  443637 ..  443658 +  -4.3  -4.26076   GAGGGGTTGTAAACT           ACTCCAGAC TAAA GTCAGGAGC            TTTTAGTAGCCCTGC  65 29
    CYA_0428  448230 ..  448249 +  -3.4  -4.07568   TGCCGTCCAACAGCC            GGTAGGTG TAGC CACCGCCC             TTTTGCGGCAGCCGC  58 407
    CYA_0430 NONE
    CYA_0431  449515 ..  449534 +  -3.5  -3.14463   ACACCGGAAACGACC            CCTGACT TCACTT AGACAGG             TTGCTGGGACGGATT  46 11
    CYA_0432 NONE
    CYA_0433  450869 ..  450881 +  -3.3  -3.73042   GCTGACAAAAAGGGT                GACTG CTG CCGTC                TGTTTTCCTGGCCGA  53 36
    CYA_0437  457740 ..  457756 +  -9.4  -3.06162   ATCCAGAGCCCCAAC              TGGCCG GACAA CGGCCA              TCTTCGGCTAGACTG  63 139
    CYA_0438  458900 ..  458914 + -11.4  -3.21747   GCGAGGCGGCCGCGG               CTGGCC CCC GGCCAG               TTCATAGTAAACTCC  67 297
    CYA_0447  467712 ..  467731 +    -5  -3.17219   CTAAGCAACTGCTAG            GCTAAGGG CGAG CTTTTAGC             TTGGTCAGCATTGTC  50 21
    CYA_0448 NONE
    CYA_0449  469825 ..  469838 +  -4.5  -3.97368   GGGATCCACCTTCAC               CTCTG CTCG CAGGG                TTTCTGGATTGCGGC  61 128
    CYA_0453  471359 ..  471372 +  -6.7  -2.79183   AATCTCGAAGCGGAT               CCCAT CGGC ATGGG                TGTGCTGGCGGTACC  49 354
    CYA_0456  472447 ..  472458 +  -2.2  -3.60475   CGGAGCTGCCTGCTG                TGCG GCGA TGCA                 TTTCCCGTCAGGATT  48 97
        nusA NONE
    CYA_0458  474814 ..  474829 +  -3.2  -3.02511   TCCAGGCTAGCTGCC              CACTCA CTAA TGAGGG               TGTTGACCCAGTGGG  43 234
    CYA_0460 NONE
      cobH-1 NONE
    CYA_0462 NONE
   cbiE/cbiT  479136 ..  479153 + -12.7  -2.74792   ACGGCCTCGTCGCCC             TGCCCCC AGCT GGGGGCA              ATTTACCCCTCGTCC  74 40
        sfsA NONE
         xth  481543 ..  481562 +  -4.2  -4.05788   GTTAACGAATGTATC            GGGCTGCCG CCA TGGC-GCTC            TTTGGTTTCGGCAAA  61 96
        msrA  482537 ..  482556 +  -5.6  -3.99775   ACCTGCCAGGAATTG            GCCCCCAG AGTT TTGGCGGC             TTCTTCTTCCTCGGT  65 334
    CYA_0478  497512 ..  497551 +  -4.2   -4.3898   ACCCCTTAGCTACAG  CCGGCAGGGATCCG-GAAA ACT TTTCTCGGTTCCCTGGAAG  TTTTATCCCAATAGT  68 32
    CYA_0481 NONE
        gcvH  500871 ..  500901 +  -2.3  -3.66178   GGGAGGGATTGGACG       GCCTGCCGCAGGC GCTTG GCCAACTGCAGGA       TTTGAGCTTCCGGAA  49 207
    CYA_0486  505194 ..  505209 + -10.4  -3.14931   TAATGGGGGTAGATT              TCCCCC TTCG GGGGGA               TTCCTAGAGAGTGGA  68 78
    CYA_0487  505769 ..  505799 +  -7.6  -3.40403   GGCTAGAAAGTGCCT       CGGGATCTCGAT CCACCAC GTCGGGATCCTG       TTGTGCTGAGCCGGC  61 130
    CYA_0488  506508 ..  506529 +  -2.9  -3.53012   CCCAAGGCTAAGGAT           GCAG-GTCTG AGA CCGGCGCTGC           TTTGGAAAGGGGAGG  48 43
        ruvA NONE
        nadD  509067 ..  509088 +    -3  -3.97139   GTCTTCGGTGCGGGG          GGCTGCGGCA ATCA TGCCG--GCC           TTGTTGTTCCCCTTC  58 306
    CYA_0493  509840 ..  509869 +  -4.3  -4.68593   CCTGCCCTAAAGCGG      GGCATCGCCCTCG GGCGGA CG-GGGCGA-GTC       TTTTTGGCTGCTAAG  74 54
    CYA_0500  516862 ..  516877 +  -6.8  -2.61582   TGTTGGCTAAGCCTT              TGCCCA ACGG TGGGCG               CTTCTCAGTCCGGTG  50 31
    CYA_0507  525576 ..  525597 + -15.9  -2.60496   TGGACTGCGTAGGAA           TCCCCCGAC TTTA GTCGGGGGA            GTGTTTCGGGACAAA  82 170
    CYA_0510  529424 ..  529480 +  -9.4  -4.25848   GAAAAGGCTCGTTGT C-TCGATCCCCAACCCCCCTCTCCCTCT GGG AGAGGG-GCCGGGGGTGAGGGGTTGACG TTTTAATAGCGAGTT  79 47
    CYA_0513  533408 ..  533421 +  -2.3  -3.28791   TACCATTTTCTGCTA               GTGCT TGGC AGCCC                TTGTGCCCAAGAAGT  44 56
    CYA_0514 NONE
    CYA_0515  534079 ..  534101 +  -7.6  -2.70932   CCAAAATGCCGCCGT           GGCCGGGGAT GAG ATCCCCGGAA           TCCTTGACGCCGGCA  52 269
    CYA_0518 NONE
    CYA_0519  536243 ..  536260 + -11.3  -2.88663   GAAACCTTCTCCAGA             TCTGCGC AAGA GCGCAGA              TCTGTAAAAATCGCT  69 151
    CYA_0520  537965 ..  538011 +  -7.5  -5.55855   GTCTCGCCTTGAACG GAAGAGCTGTTGCTTGAG--AAG TTG CTTACCTCAAGTTTCAGCTCTTC TTTTGTTTTTTTAGC  95 72
    CYA_0528  543193 ..  543226 +  -2.9  -3.52073   GGTCATGGCGCCGAT     CC-CCAGGGTGGCGGC GTC GCCGCCGGTGAGGAGG     TTGTAGTCTTGCAGG  49 118
   cobA/hemD NONE
        menB NONE
        polA NONE
        grxC  549848 ..  549866 +    -8  -3.92542   GCTAACCGGCGGCCT             GCCTGAGC TGG GCACGGGC             TTGTTTGAGCATGGC  71 91
        psaD  552389 ..  552413 + -15.8  -4.71791   CTTTCTGTCTTGTCG          GATCCCCTGG CCAGC CCAGGGGATC          TTTATTTGTTCGTCT 100 57
    CYA_0538 NONE
    CYA_0539  553922 ..  553938 +  -2.1  -3.65224   GGGGAAGAGGGTGCG              CTCCCAG TGG CCGGGAA              TTGTTCGGATGACCT  49 213
    CYA_0541 NONE
        glpX  555319 ..  555357 + -11.8  -2.74322   CCCGACATCTCCCTC   GGCAAGGGCGGCTTTC CTCTGGC GAAGGTCGCTCTTGTC   CTTTGGGAAGTTAAG  71 52
        hemA NONE
    CYA_0544  557191 ..  557206 +  -2.5  -4.76087   CCTGTCGGCATCGAC              CAGGG AGTTCG CCTTG               TTTCTTTGTTATCTC  69 90
        typA  559260 ..  559292 +  -4.7  -3.01712   GGAGCTGCTGGGATC      CCGCCTGGACGTA GGCCAGA TCCACCCAGGCGG      TGTTGCCGCGGCGGA  47 158
    CYA_0553  566731 ..  566745 +  -5.6  -3.13403   CTTGGGCCTTGCCGC               GCACGG TTA CGGTGC               TGTTCATGGCCGGCA  51 99
    CYA_0557  570158 ..  570170 +  -5.5  -3.06796   TGAGGCGGGCCACCT                GGGCT TCC AGCTC                TTGAATGCGGTGCAA  49 74
    CYA_0558 NONE
        bolA  571856 ..  571878 + -11.4  -3.55444   CGACACGGAAACTGC           GCTTTGGGTA TTC TACTCAAAGC           TTTGCGGGATACCGC  77 167
    CYA_0560  572782 ..  572802 +  -5.3   -5.0538   CTCGCGCAGGGGCTT            GGCCGAG CCGCGCC CACGGCC            TTTTTTGGGCTGGGC  83 379
    CYA_0562  575863 ..  575873 +  -4.6  -3.39895   CCTTAAGGATCCCAG                 CGCT AGA GGCG                 TTCCTTGATGGGCCA  52 126
    CYA_0568 NONE
    CYA_0569  584584 ..  584598 +  -2.8  -3.05384   TACTGCTCTGCGGAG               ATTCTC TGT GAGAAA               TTGCCTCGCCGCAGG  43 80
    CYA_0570  585113 ..  585137 +    -5  -4.13077   CGAGGCCAGCGGTGT         GGA-CTAGGTC TCGC GACCTTGCTCC          TTTCTCTCCTCTCTT  64 47
    CYA_0574  587764 ..  587780 +  -2.2  -2.70044   AAACGGCCGGACGAA              GGCG CTGAGATCC CGCC              ACTTTTTGTCAGGTG  38 18
        speE NONE
    CYA_0577  590296 ..  590308 +  -4.7  -3.72576   ACGTTGCAGAGGTTG                CCGTG GAT CCCGG                TTTCCTCGGCCAAGC  58 332
    CYA_0587 NONE
    CYA_0588 NONE
    CYA_0589  601292 ..  601306 +  -4.2  -3.40403   CCAAACATCGAGCAT               CCAGCT CTC GGTTGG               TTGTGCTCGCCCACC  52 57
    CYA_0590  602189 ..  602212 +  -9.4  -3.01712   TAAGGCCACAACACC          CCCGCCCCGC AAAG GCTGGGCGGC           TCTTGGCCGCGGAAA  61 50
        hisD NONE
    CYA_0592  604597 ..  604608 +  -2.2  -4.11216   TAAACATCAGGTAGT                TCCT CCCC AGGG                 TTTTGGAGCTGCCGC  56 27
    CYA_0593 NONE
    CYA_0594  606452 ..  606469 +  -2.7  -3.33696   CCTGATACTGTCTGC             CTGC-AAG CTT CTTCGCGG             TTGGTTCCAGCAGAA  46 265
    CYA_0595 NONE
    CYA_0596  608300 ..  608312 +  -4.8  -3.89435   GAATGGGGGTCGCCT                GGCA TCCTC TGCC                TTTGAGTTGTTTGGG  59 64
    CYA_0597  609492 ..  609513 +  -5.9   -3.6944   TTAATCTTTTTTGTC           TCGAGCTTT GTCT GAAGCTTGA            TCTTTGTCTTGGGAA  58 236
    CYA_0600  611453 ..  611465 +  -9.1  -5.02476   CTTTTTGCCTTGCTG                GCCTC AGG GAGGC                TTTTTTGGGAGATCT  91 375
        ureC NONE
        ureE NONE
        ureF NONE
        ureG NONE
    CYA_0607  616083 ..  616122 + -11.5  -3.24747   AGCCGTAGACGTAAT GC-GCTATAGCAGCGCCCT TTAA AGGGCGCTGCC-TGGCCGC  TTGATCGTGTAAGAG  74 4
    CYA_0609  617966 ..  617977 +  -7.2  -3.20573   GCCGCCAGCTCTTGG                GGGC TCTG GCCC                 TGTTCCTGTGCCTGG  57 336
    CYA_0610  619269 ..  619295 +  -7.3  -2.83715   TTTTCCTCACCCCTA        GCCC-CTTTCCC AAAG GGGAAAGAGGGG         TCTGCTGCTGATACA  54 42
        nirA  621279 ..  621289 +    -4  -4.29829   TTCTGTTGCCGTCCT                 GAAA GTT TTTC                 TTTCTTCGTCGTTGT  63 44
        nrtA  622709 ..  622725 +  -5.1  -2.80761   CAACTTCTACCTAGA              GTGTTCA AGT TGAACCC              CTTCTCTCTTGGGAT  47 90
      ntrB-1 NONE
      ntrC-1  625786 ..  625802 +  -2.9  -4.72029   GCTGCAGGAGTACCG              GCTCAGC GAA GTTTAGC              TTTTGTTACCTTAAA  70 10
      ntrD-1 NONE
    CYA_0618 NONE
        narB NONE
    CYA_0621  630380 ..  630395 +  -4.6  -3.95219   CCCTGTCAAGTCTTC              CAGAGC AATA GCGCTG               TTTGTCGCCTTTGCC  60 396
    CYA_0625  637079 ..  637090 +  -3.6  -3.60627   TTGCTTGAGGGTGTC                CTCC AGCA GGGG                 TTTCAGGTCGGATCC  51 322
    CYA_0628  641164 ..  641187 +  -3.8  -3.02511   TCGACTCACAGAAAC          GAGACTTGGT AAAC ACAAAGGCTC           TCTTCCCCGAATACC  44 431
    CYA_0633 NONE
         aat  646258 ..  646276 +  -5.9  -3.51934   GTTTGACTGAGCCAG             CGCCCTG GGGGG CAGGGGG             TATTTATCAAGAGGG  56 31
    CYA_0635  646654 ..  646664 +  -2.4   -4.2349   CAGACCTCATCTTTG                 GCCC TTG GGAC                 TTTTGCCTATGCAAA  60 153
        sasA  648276 ..  648286 +  -5.4  -4.26903   AATATCAGGCATGGC                 CAAG ATC CTTG                 TTTTGCTGAAGTGGG  67 495
        psbB  655919 ..  655960 + -13.7   -2.7752   TTTCTCGCGGGATGA CCGCCGGCACTCTGTTTCT CTGG GGAGAGGGGGTGCTGGCGG  CTTTGAGCTAATCTG  76 44
        psbT  656198 ..  656223 + -11.9  -5.70761   CAGTTGTACCCCGTA         CAAGGCCGG AAAAATCC CCGGCCTTG          TTTTTGTTTTGTTTT 100 111
    CYA_0647  656903 ..  656927 +  -2.6  -3.55563   AGGGTGTTGGCTCAG          GCCCAGCAGG GCTAA CCGGCCAGGC          TTTGGACAATGGACT  48 11
    CYA_0649  658717 ..  658750 +  -6.6  -2.91467   ACGGTGCTGGTGTTT     GCCCGGCGTGAGTT CTAATA AGCTCTCGTGGGGC      TCTAGTTGAACCTTT  53 8
        comB  659728 ..  659738 +  -8.2  -2.90496   CGTTTCCTGATCCAG                 GCCG TGG CGGC                 TGCTTTGGCCGCAGG  55 244
        argC NONE
    CYA_0653  662730 ..  662740 +    -4  -4.26327   AGACAGACATAGAAA                 CAAT ACA ATTG                 TTCTTTTGGTAGCTA  63 183
    CYA_0654  664116 ..  664139 +  -9.6   -3.3879   CCAGGCGCGTTACGA          TCCCAGATGA TTTT TCGTCTGGGG           TATTTACCGTCCCTT  70 256
        clpC  666741 ..  666777 +  -8.9  -3.55889   TCTGGTTCTTAGGAA   GA-CAAGGGATCCG CTGCTGTTCT CGGATCCCTTGCTC    TTGTCCTTCATCTGT  68 63
    CYA_0657 NONE
    CYA_0658 NONE
    CYA_0659  668802 ..  668812 +  -3.2  -3.53811   AGGACTGGCTCGCTG                 TGGT TTG ACCG                 TTTGACGGGCCTGGA  48 105
    CYA_0660  669719 ..  669734 +  -2.5  -3.44146   TGCTCGTTAAATTGC              TCGGT AAAAAA GCCGA               TTCCTTCTGAAAACA  47 480
    CYA_0662  671612 ..  671641 +  -3.5  -3.32022   CCGGGTAGTTTACGA       TTTGCTTTTGCGG AGAT CCGCACTATCAAA        TTGCTCTATCCACAA  48 183
    CYA_0664  672594 ..  672607 +  -2.3   -2.8085   GGGCACGCTGGGTCA               ACTCC TCGA GGAGA                ATTTGCGTCCATTCC  39 114
      mgtE-1  684848 ..  684863 +  -2.5  -2.58861   TGGTAGCTTGGCTGG              TCGGC GTTGAA GTCGA               GTTCTGAGGCTGCTC  38 3
    CYA_0676 NONE
    CYA_0677  685900 ..  685914 +    -5  -3.85235   ATTATCGAACAGGAA               TTTGGA TAA TCCGAA               CTTTTTTTCCGACTT  59 17
    CYA_0679  687290 ..  687312 +  -4.8  -5.28176   CGGCAATGGCTCTGC           TCATTAGAGC CGG GCGCTGGTGA           TTTTTTATGGATCCC  85 19
    CYA_0680  687859 ..  687872 +  -2.4  -3.65351   CCCTGACGCAGTGTC               CTAG AGTGTC CTAG                TTTGAATCAAAATAA  48 164
    CYA_0682  688412 ..  688430 +  -4.5  -3.28924   ATCCCACAGTTGTTC             TGCCGAG ACCCA TTCGGCG             TTGTAGCCGCCAATC  48 181
    CYA_0685  692036 ..  692052 +  -2.2   -3.6052   GAAAAGGGATCCCGT             TCCC-GG TGGC CCAGGGG              TTGTGGTTGGTTTTG  48 92
    CYA_0686  693093 ..  693111 +  -4.4  -2.94912   AGCAGGATGCAATCG             CTGCAGCC CTG GGCAACAG             TGTATGGCTTCGCCA  46 331
    CYA_0687 NONE
    CYA_0688 NONE
    CYA_0689  697950 ..  697982 + -16.4  -2.78996   CTTAGTCGTAAACTA     CCCGACTCCG-ACCGC TAA GCGGTACGGAG-CGGG     CTTTCAGTAGCCCTG  86 36
    CYA_0693  701341 ..  701379 +  -2.3  -3.79473   AGGACAAGTCGTAGC  CGGAGCTGCGCCGTACTGC CTG GGAG-A-GGCGTCGCACCG  TTTCGATGTTGTGGT  52 348
    CYA_0696 NONE
    CYA_0697  705130 ..  705159 +  -3.7  -2.77167   ACTGGTAGTAATCCG       TACTGAACATATT ATAC ATTATTTTCAGTA        TAGTTGAGCTTATTA  43 189
    CYA_0698  705415 ..  705425 +  -5.4  -3.90097   ATCCGCCCACACAGT                 CTTG GGG CAAG                 TTCTCTTTGTAGGGT  62 81
    CYA_0699  706536 ..  706549 +  -2.3  -3.32159   AGATCTCGGGCAGAC               GATGC AACC GCTTC                TTGGCTTTGATCTGG  44 48
    CYA_0700 NONE
    CYA_0701  708510 ..  708528 +  -5.2  -3.78775   GAGAGGGTGCTGGGA             TCCAGTTG GGC CAACAGGG             TTTGGTAATAGGAGG  58 360
    CYA_0705  712844 ..  712859 +  -4.6  -3.95219   CCCTGTCAAGTCTTC              CAGAGC AAGA GCGCTG               TTTGTCGCCTTTGCC  60 396
    CYA_0708  715437 ..  715448 +  -2.2  -2.72344   CACTCCGCCTGTACG                GTGC TCAG GTAC                 TCGTTGACCGTAACC  39 140
        ahcY  717449 ..  717471 +  -4.7  -3.28924   AGTAAGGGGAGCGGC           GGCCCACGC AGACC GCCTGGCCC           TTGTGCAGGCGCATC  50 315
    CYA_0712  719609 ..  719630 + -10.2  -3.25162   CGATCGATCTGGAAG           GCGTCCAT GCCACA ATGGACGC            TATCTCTTCTTTCTC  70 59
      lipA-2  720947 ..  720964 +  -4.1  -4.08216   TGCTCGACAAAGCGG             GC-GTGGT GCT GCCACTGC             TTTTGCCAGAGCTGG  61 446
    CYA_0715  721864 ..  721879 +  -3.9  -2.53876   GGGCATGATCACCTT              GGGGC ATTGGC GCTCC               TAAGTTAGGATCCCA  41 7
    CYA_0716 NONE
    CYA_0717 NONE
        aroQ NONE
    CYA_0721  727296 ..  727320 +  -5.6  -4.10429   GGGAACTATAGTCTC          GCCAAGCTGG CTCCA CTGGCTGGGC          TTTTGGGCCGTGGTT  65 106
    CYA_0737  743973 ..  743985 + -10.5  -2.52635   CTCTCTGGGAGAGAA                CGGCG CTA CGCCG                CTTGATAATACAAAT  64 8
    CYA_0739  745086 ..  745116 + -15.5  -3.02881   GGGATTGGGATAAAG      CCCG-CACCCTGCGC ATA GCGC-GGGTGTCGGG      TAGTTTACTTACCTC  83 8
        ppsA  749127 ..  749137 +  -2.4  -2.82933   GCCCAGGGGGCGGCG                 CCGG GAT CCCG                 TCTGCTGGGTTACAA  39 41
    CYA_0742  750891 ..  750915 +  -6.3  -3.14978   CTTGAGAAGATTGAT          CCCAGGGGTCT ATC GGGGCTCTGGG          TGTCTTCAGTTCTGA  52 476
    CYA_0743  752918 ..  752931 +  -6.7  -4.60713   TGCCTATTAGTTAGA               CTGCT CTGC AGCAG                TTTTGTCCTCTTTTG  76 308
    CYA_0748  756997 ..  757036 +  -6.2  -4.59773   GGGCGCTGGTGCGGG  CCTGG-GCCACCGCGGCAA TTT TGGCCGGGGAGGCGCCGTG  TTTTTGCGCCTGCAG  76 359
        ureD NONE
    CYA_0754  761144 ..  761159 +    -4  -3.61654   GAAAATCAGGGTCTG              CAGA-GC CCA GCATCTG              TTTCCAGTCCATCTG  53 466
        secA  770775 ..  770787 +  -2.6  -4.56597   GCTCGCGCTTGTAGA                GGGC CAGAC GCTC                TTTTTCGCGGGCCAG  68 437
       trx-1  777327 ..  777338 +  -5.8  -2.56124   AGGAGCGGCCCTCAA                CGCT TCAG AGCG                 CTATGTTTGGATCCG  48 53
    CYA_0770  778485 ..  778503 +  -5.9  -2.57211   TCGTCTGCAAATGCG             CCCCGAC CAAAA GTAGGGG             ATTGTCGGAAGGGAT  48 10
        trpF  779624 ..  779644 +  -4.5  -3.89346   CAGCTGCTCGCGGCT            GCGACTGGG ATC CCTCGCCGC            TTTGTAGGCTGGCCA  58 446
    CYA_0775  781890 ..  781911 + -10.9  -2.61628   TGGGCAACTCTTAAA           GCGAGCAAC TATT GTTGTTCGC            TCAATTCGTCTTCTT  64 209
    CYA_0778 NONE
    CYA_0779 NONE
      phrB-2  786201 ..  786211 +  -6.8  -3.28416   CATCCACCAACTGCA                 TGCC ACC GGCA                 TTGCTGTCGCTGGTG  55 525
        uvrA  793292 ..  793313 +  -3.7  -3.66803   CTGCAGAAGCCGGCG           GCGGCAGG GGGTGAA CCTG-CGC           TTTGACCTGTTCAAA  53 363
      dnaK-2  797378 ..  797405 +  -7.6  -4.27617   GGAGTGAGATCTATG        GCACTCGCTGAG GATA CTCGGCGAAGGC         TTTTGCTCAGCTCTG  74 15
        dnaJ NONE
    CYA_0789 NONE
        rsgA  800046 ..  800058 +  -4.7  -2.85784   GGATTGAGGCGGATA                GAGCC TTT GGCCC                TGGTTGATTGCCTTC  44 34
    CYA_0791 NONE
    CYA_0792  801958 ..  801981 +  -5.2  -2.97588   CGGCCACCCTACTTT          TTTGGTCGCG CCGG CGAGGCCAAG           TCCTTTGCCTTCCCT  48 185
    CYA_0793 NONE
    CYA_0794 NONE
    CYA_0795  805567 ..  805578 +  -7.2  -3.05463   CTCAGATTGCTCACG                GCCC AGTA GGGC                 TTAAATGGAGCAGGT  57 17
    CYA_0796  806835 ..  806857 +  -7.6  -4.69664   AGCCGATCCAACTGA           GTCAGGGCCG CGT TGGCCTTGTC           TTTTTGGCTGGTCTC  86 483
    CYA_0805  818047 ..  818089 +  -2.7  -3.94465   AGAGCGGACGACGTA GAACATCAAGTTAATGGCT TCAGC GGCCGTCAGCTTAAGGTTC TCTTTTCCTTTTGGC  54 212
    CYA_0811 NONE
    CYA_0812  824369 ..  824398 +  -8.7   -3.5518   GAAAGGAAGCAACGA       CGCTGGACAAAAG TTCG TTTTTGTTTAGCG        TTGTGTAAGTCTTGC  68 381
    CYA_0813  825180 ..  825190 +  -5.4  -2.52464   GCCGCCGAAGTGGGT                 GCAA TTT TTGC                 TGGATTAGCAGCCGC  46 7
    CYA_0814 NONE
        aspC NONE
    CYA_0816  827766 ..  827785 +  -2.8   -4.4078   GTCGCATAGCGTCAG            CGCGCT-GT GAG ACGAGCGGG            TTTTGATTGGAGCAC  64 305
        cefD NONE
    CYA_0819 NONE
    CYA_0820  833626 ..  833658 +  -5.6  -3.27503   CCAAGGCTGGGCTCT     GCCCCTGTCTGGA GGGGGGGA TCC-GACAGGCGC      TATGTTGTCTATTGC  52 76
    CYA_0821  836752 ..  836769 +  -3.4  -3.22388   CCGGCCCGCTGAGCC             CGG-GAG CAAAC CTCGCCG             TTGGTCGGTTGGCTC  46 41
        rnhB  837676 ..  837695 +  -2.1   -4.7173   TGGCCTCCTGCTGCT            GGCAC GGCCTGGATG GTGCC             TTTTTCGATGTGATA  72 241
    CYA_0830  841968 ..  842001 +  -8.2  -4.41348   CCCAAACCCCTGCAG     CCCTTGGCCGTCG CTGGCTTCC CGGCGG-CAAGGG     TTTCTTTGGCGCACC  79 42
    CYA_0831 NONE
    CYA_0832  843010 ..  843026 +  -3.6  -3.63744   GGAACCGATTACTTT              GGCCGA TTTAT TCAGCC              TGTTTTGAACGCCGA  52 1
    CYA_0833 NONE
    CYA_0834  844330 ..  844343 +  -2.3  -3.07506   GCAGCGGGATGGGAT               CCCGT CGGG ACGAG                TCTGTATAATTCTCT  42 50
        aroH  844866 ..  844889 +    -6  -3.70902   TCAGCTCTTGACTTT          GCCGG-GTCAA AGA TTGACGCCAGC          TTTCGATCTCCGCCA  60 120
    CYA_0837  846271 ..  846323 +  -7.6  -3.44206   CTGTGTTGCGCATAC CGGCGGCGATGCCGTTGATGGTGAGC AGA GCTCCCCG-CAGCAGC-TCGGCGCGG TTGTACTGGGTGTTG  61 178
    CYA_0841  851826 ..  851853 +  -8.6   -4.4017   GTCTCTCCAGGATGA        GATCCTAGAA TTGGAGTC TTCTAGGATC         TTTTCTGGGACTTGA  79 487
    CYA_0842 NONE
    CYA_0843 NONE
       map-1 NONE
    CYA_0845  855930 ..  855958 +  -4.5  -3.75153   TGTCGCTTGACAATG        GCAGCCAGAAT CTCCTGA ATGCGGGCTGC        TTTGAGTTGGGCCAG  56 408
    CYA_0850 NONE
    CYA_0851  860259 ..  860274 +  -3.9  -4.09243   GGGCTGGGAGAGCTT              CCCGG AGAAGC CTGGG               TTTTGAACAGGTCTG  60 74
        accC  862050 ..  862079 +  -5.5  -3.33696   AGTGGAGGGTTGCTG       GTCGTGCCGATGA GGGA TCCCCGGCCCGGC        TTGGTTCAACAGGCC  52 114
    CYA_0853  863280 ..  863293 +  -2.3  -3.44051   CCATAGGCACCTGCG               AGCCA AGGC TGGCC                TTCTGCTGCTCCAAC  47 254
        speB  867624 ..  867646 + -11.4  -3.55444   CGACACGGAAACTGC           GCTTTGGGTA TTC TACTCAAAGC           TTTGCGGGATACCGC  77 341
    CYA_0860  868539 ..  868578 +   -11  -4.02022   CAAAAACAGGGGAAT  CCTGCCTAAAATTT-CCCT CGC AGGGCAAATTTTAGGTAAG  TTTGTAATCATTGGC  83 155
    CYA_0861 NONE
        proC  870737 ..  870756 +  -2.8  -4.08767   CAGGGTGGGCAAAAC            CTGCAGCCG TCC CCGCT-CAG            TTTTGGGCAGATCCA  58 401
    CYA_0868  874122 ..  874142 +  -3.9  -3.91364   GGCTTGAGCCTTGGG            TCTGCCCTT AGC AGGGGGAGG            TTGTTCTGTCCGTTT  58 91
        hemF NONE
    CYA_0870 NONE
    CYA_0872  877625 ..  877641 +  -5.7  -4.56597   CTTCGGTTCTGCGGT              TGGCGGC TTT GACGCCG              TTTTTGGGGGCAGCG  76 180
        cas6  888899 ..  888913 +  -4.2  -3.09878   GTCTGGATCCCAGGA               CTACTC GTC GAGCAG               TCTTCCCTAGATGAC  47 1
    CYA_0887  894936 ..  894955 +  -2.8  -3.07895   ATAAAACTGCAGCTC            TGCCT-GGG CTT CCCGAGCCA            TCTGTTCCCGGTAGG  43 328
        csx3  897314 ..  897327 +  -9.5  -2.75183   CGCGGAGCTGCTGCG               GGCGG TGCG CCGCC                TCATTCACTAGAGCT  63 1
    CYA_0896  904709 ..  904727 +  -2.4  -3.90291   CCCAGGGTAAAGGAG             TTGTAGAT TAG GTCCACAA             TTTGGTTGGCGCCCT  54 247
    CYA_0897 NONE
    CYA_0898  907137 ..  907154 +  -3.4  -4.34488   CCAAACAGGGCCAGT             CA-CCGC ACACG GCGGGTG             TTTATTCTAGCTATC  61 281
    CYA_0902 NONE
        cobI  915101 ..  915118 +  -2.6  -4.63218   TTGCCCAGAGGAGCA             CCTGGC ACCTAC GACAGG              TTTTCTTCCGAAGAA  65 487
    CYA_0904 NONE
    CYA_0905  916519 ..  916533 +  -2.7   -3.4082   AAGGGGGCAGGAGCT               GGCGC TGGTT GGGCC               TTGTGGGGTTGTTTA  48 95
    CYA_0907  917198 ..  917210 +  -6.2  -3.34398   CCGGCGCTCGCGAAT                GCGC TTGAT GCGC                TCTTTGAAGGCGGCA  54 163
    CYA_0909  918038 ..  918048 +  -8.2  -4.37886   CCCCTTTTGCACCAC                 CCCC TCC GGGG                 TTTTGTGGAGGATCA  79 70
    CYA_0915 NONE
    CYA_0916 NONE
        ksgA NONE
    CYA_0918 NONE
      sppA-1  929535 ..  929547 +  -6.9  -3.64703   ACCTGCAGGGCGACT                GGGTC GGC GGCCC                TTTGAATGGCCGGCC  59 456
    CYA_0923  934003 ..  934029 +  -5.1   -3.4072   CACCTGCACCTGTTT         GCCGTCCGG CCACTGGAT CTGGATGGC         TTCTACTGCCGACTC  53 116
        rpsT  935763 ..  935773 +  -3.2  -4.87803   CAAGCTTGAGCATTT                 GCTT ACC GAGC                 TTTTGTTTGACACTC  74 93
    CYA_0926  937082 ..  937098 +  -6.5  -3.14132   TCGCTCGACTCTTCC              CGGGG GATGTAG CCCCG              TTCGTAGGCAAAGCG  53 72
    CYA_0931 NONE
    CYA_0932  942216 ..  942227 +  -5.8     -2.89   TTGAGCGTCTATGAG                TGGG GAAA CCCA                 TAGTTGTCTACAGCT  51 27
    CYA_0933  944435 ..  944451 +  -5.8  -2.92389   GAGTTTAGCTTAATC             G-GCGGG AAGC CCCGCAC              TGTATGGGTGAATTG  51 70
    CYA_0936  947062 ..  947072 +    -4  -2.83012   TCTGGAGTCGAGCTT                 CTAT TCT ATAG                 TATGGTGCTAAGGTT  43 83
    CYA_0938  947865 ..  947894 +  -6.3    -4.614   CCCAAGGGGAAAGGT       GCCAGGCGTAGCGG CAG CC-CTGCGGCAGGC       TTTTCTGTCCTTGGC  78 411
    CYA_0939 NONE
       hup-2  951436 ..  951449 +  -3.8  -3.48276   TCCCAGCCGTTCGCG               CTCC TCAGGC GGAG                TTCTCTCAGCGAACC  50 46
      cobD-2  952638 ..  952655 +  -2.7  -3.51825   AATAGCTAGAGAGCT             TCTTTCT GGCG AGAGGGA              TTATGGTTGAGGTGG  48 32
    CYA_0942  953426 ..  953439 +  -4.5  -3.19602   CACCGGATCGGTTCT               GCTGG CTTC CTAGC                TCTTAGTCTAGCGAG  47 128
    CYA_0943  954795 ..  954813 +    -3  -4.08216   TTGCCAACGCTCGTG             GGTCATGG CGC CAATGCCC             TTTTCCAGGGCATCG  58 352
        nadC  956597 ..  956625 +  -6.6  -3.58864   CTCCTTGCTCGTGGT       GCG-GCCCTGAGG TTTG CCCCAGGGAGCGC        TGTTTCTAATGCTAG  60 16
        nadA  957704 ..  957716 +  -5.5  -3.48517   AGCCTAGAGGGAGCA                CCCTT GGC GAGGG                TCTGTTTTGTCCAGT  54 34
        nadB  959443 ..  959459 +  -7.9  -3.18264   GTGGCCACCACTCGC              CGCCAGG ATC CCTGCCG              TTCCTGGATGGCCCG  56 215
    CYA_0950 NONE
    CYA_0951  964806 ..  964837 +  -2.2  -3.07113   GAGGTGATACCCTAT      TTCACAGGTATTCC GACC GGATTACTGGGGAA       TTAGATGACCTCCTC  42 106
         sir  966621 ..  966632 +  -7.2  -2.57244   CAGGTTCAAAGCTAA                GGGG ACTG CCCC                 TCCCTTCCTCACTGA  53 26
    CYA_0953  967961 ..  967971 +  -2.4  -2.66274   CTGAGAAAGTCAAGG                 GCGG GAG CCAC                 ATTGATTCTGAACCA  38 459
    CYA_0955 NONE
    CYA_0959 NONE
        murD NONE
    CYA_0961  975332 ..  975352 +  -2.3  -3.95073   GCGCTCGCTAGAGAT            GCGGCCAGC AAA GCCGGGAGC            TTTGTACGTGTAGGC  54 352
    CYA_0965  977649 ..  977661 +  -5.5  -2.62983   CGGGCAGTGGCCAGG                CTGCT GGC GGCAG                TGATGTGGCGATCCC  46 146
      surE-2  980265 ..  980286 +  -8.7  -3.28924   AACCCTAGAGGGGAA           CGGCTGC CAAGGCCA GCAGCCG            TTCTGCCACAGCCTG  65 93
    CYA_0978  993776 ..  993787 +  -5.8  -3.72576   CAAGGCCTCGTTCAC                CAGC CGGT GCTG                 TTTGATGAGGGGGAG  60 154
    CYA_0984  998748 ..  998762 +  -2.8  -4.41241   TGCTGGGCTGTTGTC               GGTTTT GTA GAGACC               TTTTGTAGAAATTTC  64 16
    CYA_0985 1000184 .. 1000196 +  -4.7   -3.6682   CATGCTCTCCTAGGG                CTGGG ATC CCCTG                TTTCGATGACTAGAG  54 298
    CYA_0989 1002897 .. 1002911 +  -4.2  -5.42259   AACGTGCTCCGCACC               GCCG ACGCAAA CGGC               TTTTTTTGGGGATCC  88 101
    CYA_0990 1004228 .. 1004242 +  -5.6  -2.73364   CCCAGAAGCGCAGCC               GGATCC CTA GGAGCC               TGGTTAAGCTGAGAG  47 201
    CYA_0991 1005366 .. 1005389 +  -6.6  -2.71144   GTGGTGGATATCGGA          GCCTGGCTGG CAGG CCACCTGGGC           TGCTTGCAGCAGCTC  49 151
        pilM 1007729 .. 1007747 +  -4.4  -2.74523   GGCCCTGGGGCTGGC             CATGCGGG AAG CCAGCAAG             TAGTCTTCGGGATCC  44 4
        pilN NONE
    CYA_0995 1009435 .. 1009449 +   -10  -3.90112   GCAGGTAGTGGCAAA               GCCGAA AAT TTCGGC               TTTGATTAGGGAAGC  77 220
    CYA_0996 1011703 .. 1011717 +  -2.9  -2.54171   TTGGAAGATTAAGGC               GAAAT ACAGA ATTTC               ATCGTTTTTGGCCAT  39 29
    CYA_0997 1012575 .. 1012594 +  -3.6  -2.81642   GGATGGATTGATCAG            TAGTAAAG AAGT CTTCACTA             TCTGCTCCATGCTAT  40 90
    CYA_1000 1014165 .. 1014184 +  -6.4   -4.3586   TTGAGGACGAGAGCT            TAGCGTCA TTGC TGGCGCTG             TTTTCGTGTCGCTCA  72 224
    CYA_1002 1016734 .. 1016749 +  -4.6  -3.22653   TGGTAGGTAAACTTT              TCCCCC ACGC GCGGGA               TCTTCTGCAGGTGGT  48 178
        ilvE NONE
    CYA_1006 1020675 .. 1020693 +  -8.2  -3.64236   TCGGCACCTTCTGCA             TCGATCTT GAT GAGATCGA             TTTGCGGCTTTCCCT  65 346
    CYA_1011 NONE
    CYA_1012 1032488 .. 1032518 + -10.5  -3.10533   TCTGCCTTTGCCTGC       CCTTTATCCCCAA CCTAA TTGGGGGGAAAGG       TCTCTACTTTTAAAG  68 52
    CYA_1019 NONE
    CYA_1020 1038194 .. 1038204 +  -6.8  -3.75718   AAAAGCTCTAGAAGC                 CCTC AAG GAGG                 TTGATTTTGATTGGA  63 84
    CYA_1021 1041379 .. 1041395 +  -4.3  -3.12351   TCTAGGCCCTTATCT              CAGCAGT TTT GCCGCTG              TTGGCTGTCGCGGCA  47 36
    CYA_1022 1042456 .. 1042467 +  -2.2  -3.01924   TGGGATCTGGGTTTG                CC-GG CCT CCAGG                TCTTCCGCCGACCTG  41 44
    CYA_1023 1042795 .. 1042806 +  -2.2   -3.0976   TGGCGCAGTTGCAGG                GTTG AGAG CAGC                 TCTTCGGGTCTTCGC  42 21
    CYA_1024 NONE
    CYA_1025 1043968 .. 1044001 +  -4.6  -4.96848   TTCTGGGTTAAAACG    CAGCAGCCTGCCAGCT CCCT AGG-GGCGGGCT-CTG     TTTTTCTCTCACGGA  78 42
    CYA_1028 1046235 .. 1046245 +  -2.4  -3.09015   CCCAGACTCTCATCT                 TGCC GGT GGCC                 TTCCGTGCCTGTGAC  42 99
    CYA_1029 NONE
    CYA_1030 1049425 .. 1049441 +  -7.9  -4.03234   GCCCAAGAAAAACAG              CCCCACC GCC GTTGGGG              TTTGTCTCCCAAAAA  70 273
    CYA_1033 1051288 .. 1051300 +  -7.7  -3.14132   CCAAATGGGCCAGGG                GATCC TGG GGATC                TTCGTAGCGCCGGAG  56 210
    CYA_1037 NONE
    CYA_1038 NONE
    CYA_1039 1059154 .. 1059172 +  -6.6  -3.06915   CGTCTGAATCCTCTC             CCCTGCTG CAA CGGCAGGC             TTAGCTAAAATCCCT  54 3
    CYA_1040 1060057 .. 1060090 +  -8.1  -3.21218   GGGGGAAAGCGCTCG     GGGGGTATTCCTCAG GGCT TTGCGGGATACCGCC      TTCCTGCTCAGAGAT  60 146
    CYA_1046 NONE
    CYA_1047 1067063 .. 1067074 +  -3.6  -3.68256   AAAGAAGCCGGGATC                CGCC CTCA GGTG                 ATTTTTTGATGAAAG  52 39
    CYA_1048 1067439 .. 1067470 + -16.6  -4.42806   AGACTGAGCCATAAC      CAGGGATCCCTGCG GCGC CGCGGGGATCCCTA       TTTGTTTGCCACTGC 100 57
    CYA_1049 1068704 .. 1068719 + -10.4  -4.30995   GCGGCCCAGCATCCC              CCAGGG TTCG CCCTGG               TTCTTTTCTCAGCCC  86 85
    CYA_1050 1069730 .. 1069751 +  -3.7  -2.78816   ATCGGCCCGTCTCTG           CCTA-AGTGG ACT CCACCCTAGG           TGTCCTGGAACGTCA  43 21
    CYA_1055 1072796 .. 1072811 +  -6.1  -3.41978   GCCCTGCAGGTCGTC              CAGGC GCAAAA GCCTG               TTGCTTGAGTTATAG  56 2
    CYA_1061 NONE
    CYA_1062 1079098 .. 1079120 +  -3.2  -3.89614   GATTAGTAACAACAA           GGGGAGATCC CAT GGAGCGCACC           TTTATCGCCATTAAG  56 89
         ndk 1080016 .. 1080034 +  -3.7   -5.7946   ATCCAAGAAGAAGTC             CGCCCGC ATGGA GCGGCTG             TTTTTTTCTTCCAGA 100 483
         ffh 1087801 .. 1087814 +  -2.4  -4.26327   CCATTGAGAGCGGCT               CATG CCCTTC CATG                TTGTTTTGGTAGCTC  60 34
    CYA_1071 1088430 .. 1088470 +  -2.4  -4.07568   TGCTTGGCCCCCTTG GCCGC-CCAGCCACCGGCCC CAG GGATCCC-GGCTGGCGTGGC TTTTGGGGGAGCGGA  56 198
    CYA_1072 1090629 .. 1090639 +  -5.4  -2.77895   AACGTCCACAGATCG                 TTCC ACA GGAA                 GTTATTGAGAATGGC  44 436
    CYA_1077 1096959 .. 1096988 +    -7  -3.05816   GACCAGGCGCAGAGT       CCGGCCAGAGGG GCTCAG CTCTAGGGCCGG        TTCGGTGGCGAGTGC  54 2
        htpG 1099002 .. 1099021 + -10.6  -3.14344   CTCCACCGGGCAGAG            AGGGGCGG GAGG CCGCCCCA             TTGCTGGCAGCCCTG  64 81
    CYA_1081 1101249 .. 1101282 + -11.7  -2.78183   ACTGAACGACCGACG     CCTTC-CCTGGGGAGG TTG CCACTCCAGGTGGAGG     ATTCCTTCTTTGGTT  69 432
    CYA_1082 1104742 .. 1104753 +  -2.2  -3.09803   GTCCACCCCCAATGC                CTAG CTGT CTGG                 TATTCACTAGAATTG  42 22
        nrdR NONE
    CYA_1084 1106551 .. 1106569 +  -8.8  -3.25942   TGAGATACGCAACAA             CCCCCC TTGTATT GGGGGG             TTGGTGTGGAGAGAT  65 99
        recA 1115057 .. 1115078 +  -7.1  -3.76413   GGCGGCGAAACCACT           GGCCGGCGG AGGC CCGCAGGAC            TTTGGGGTTTTCCGG  62 364
         hom NONE
        hemG NONE
    CYA_1103 1128528 .. 1128542 +    -7  -3.28712   TCTTCCCTGCAACTG               CCCGGC TAG GCCAGG               TTCTGGCCCAGAAAC  56 17
    CYA_1110 1138567 .. 1138581 + -11.4  -3.14132   TCCTGCCGAGCCGCC               GGCCTC CCG GAGGCC               TTGATCCAGAGCCAA  71 7
    CYA_1111 1139942 .. 1139958 + -12.3  -3.02324   CCCCCGACCTAACCA              GGGATCC ACC GGATCCC              TATAGTTTCCGTCCC  73 63
         ald 1142111 .. 1142132 +  -7.2  -3.04144   GAGGTGTTGAAAACA           GCGCTGTG CCAGCT CCCAGCGC            TCTTCCCGCTGCAGC  54 107
    CYA_1115 NONE
    CYA_1117 1143986 .. 1144020 +  -7.6  -3.36273   CGGCCAGGGTCTTGG     CCAGCGACAGGGCCAG CTC CCGCCCCTGCTGCAGG     TTCATCTTGCAGCCG  58 327
    CYA_1119 1146992 .. 1147002 +  -6.8  -4.56597   GGGCCAGCGGGCCAG                 CAGC AGA GCTG                 TTTTTGCCGACGGGA  78 417
    CYA_1122 NONE
        cysH 1151166 .. 1151177 +  -4.4  -2.75844   CCTTCGCCTGTCCTA                TGAG GTGG CTCA                 GTTTGAAGTCAGCCC  44 50
    CYA_1124 1151557 .. 1151569 +  -4.8  -3.17212   AGTGCTTGCCGACGG                GAGC GCAAA GCTC                TTGCTACCCTAGTCG  47 125
    CYA_1125 1152171 .. 1152193 + -11.3  -3.62597   CAGCTACCTTGACAC          TCCCACCGCC TAAA GGCGG-GGGA           TTCTTACGCAGTCCA  77 263
    CYA_1126 NONE
    CYA_1127 1153937 .. 1153953 +  -2.1  -3.28712   TATATCTTCCAGCCT              CTGCAAC ATT GGAGCAG              TTATCACCCGACGAC  45 462
    CYA_1131 1156895 .. 1156907 +  -3.3  -3.57792   GACATCTGGCTGCAA                CCGGT GCA ACAGG                TTTAGGGATCCGTAG  51 222
    CYA_1137 1161729 .. 1161743 +  -4.2  -3.25942   AGATTGTGAGACTCA               GGGG CATTGAA CCCC               TTCGTCTCACCGCCT  49 32
    CYA_1138 1163034 .. 1163062 +  -5.1  -3.05046   CCGCGACTACCCCTG        TCGCATGGACAGG ATC CCTGCCTGGGCGG        ATTTTGGGAAGATAA  48 155
    CYA_1139 1163796 .. 1163809 +  -4.5  -3.60348   GAGCGACCTCTTTGC               CCTGG CAAG CTAGG                TTCTGTGCTGTTAGC  54 13
    CYA_1140 NONE
    CYA_1141 NONE
    CYA_1142 NONE
    CYA_1143 1168342 .. 1168355 +  -9.5  -3.28712   AGCTCTCGGTCGGCG               GCGGG GCGA CCCGC                TTCTAGGCGGAGGAC  63 455
    CYA_1145 1170594 .. 1170628 +  -2.6  -4.08706   GGGATCCCCTTGCCC     CCAGCCCCTCTCCCTC AGG GAGAGAGATAGGCAGA     TTTGTATCCTAGAGA  56 40
    CYA_1147 1170952 .. 1170972 +  -7.5  -2.75992   CAGCAGGGCCGCCAC            GTAGCCTAG GGC CAAGGCTGC            TGCTGTTAGCTCCCG  52 73
    CYA_1152 1176836 .. 1176850 +  -4.2  -3.53012   ATTAAGAGGAGCCGC               CGGG CTAGCGT CCCG               TTTGGGAGGCCACGC  52 260
    CYA_1153 1177359 .. 1177373 +  -5.6  -3.28791   AGGGGAAATCTTCGT               GGCCAG AAC CTGACC               TTGTCCCCCCAGGGT  52 13
    CYA_1154 NONE
    CYA_1155 1179856 .. 1179881 +  -8.3  -4.30995   AGGCACGATACCGCT         CCGCCTGTTCTG ATC CAGTA-AGGCGG         TTGTTTTCTCCCCAG  79 337
    CYA_1179 1195968 .. 1195996 +  -2.3  -4.08216   GTCTGATCTGGAAGA        GGCCATTGCCTTG ACG CAAGCCCATGCTC        TTTTGGGGCGCATCG  56 349
    CYA_1181 1198051 .. 1198071 +  -6.7  -3.15861   CGGAGCGGCATCTAC            GACCACCTG ATT CAGGGGGAC            TTGCTGGAGCTGCTG  54 47
    CYA_1182 NONE
    CYA_1183 1199164 .. 1199184 +  -4.8  -4.52589   TGTCTTGCGGGATCC           GGG-GATAA GGCT TTATCTCCC            TTTTATCTCGCCGGA  71 120
    CYA_1184 NONE
    CYA_1185 1199913 .. 1199945 +  -8.4  -3.28712   GCGTTGAAGGTCAAG     CTCCCGCCATAGCCT ATCG GGGCTGAG-CGGGAG      TTCTCGACGCCAGGC  62 65
      cobO-1 1203069 .. 1203081 +  -3.3  -2.64099   TCTAGTCCTTGGGTG                GGGCA AGA TGGCC                ATTCTGCTGGCGGCA  40 36
        cobB 1204529 .. 1204545 +  -3.6  -3.48395   TTGCTGCGTCCGCCT              TAGCCG CTTTC CGGCAA              TTGTCTAAAAAAGCT  50 72
    CYA_1190 1205723 .. 1205739 +  -5.1  -2.79501   TTCGAACCCCTGTCG              CATCCGT GAA AGGGATG              TGTCCTAGGCCTCTA  47 173
        clpP 1206727 .. 1206745 + -13.2   -4.4267   AGACAAACCCACCCA             GCTCCCTT CTC AAGGGAGC             TTTTGCCTTTTCCAG  95 57
        cbbL 1208638 .. 1208672 +  -8.6  -2.75481   CTCTAGAGATCTGCC    G-GGGGCAAGGGATC CCCAGA GTTCTCTTGCCCCGC     TGCTTCGGCTTACCC  57 35
        rbcX NONE
        cbbS 1209492 .. 1209510 + -13.2  -4.86861   CAGCCAATCGGCGCA             GAGGGAGA GCT TCTCCCTC             TTTATTTATTTCTTG 100 70
    CYA_1200 1211412 .. 1211467 +  -4.1  -3.97947   TGAACTGTGACATCG GGGC-TGAGAACCTCAGGCTCTTCCTC GATC GGGCAAGAGATTAAGGT-CTCAAGCTC TTTGTAATAGGTCAA  58 270
    CYA_1201 NONE
    CYA_1203 1213777 .. 1213807 +  -5.3  -3.76952   ACACTGTGAACGGCC       TGGCGCAGCCG CTCCCGATC CGGCGGCTCCA       TTTGGCTTAGCTCCG  58 316
    CYA_1206 1217671 .. 1217700 +  -4.8  -3.05384   TAGGCACCGCTGAGA       TCGGCGCCACGC AACTGG GCGCGCCGCAGA        TTGGCTCCCACCAAG  47 443
    CYA_1209 1219567 .. 1219582 + -10.4  -3.17212   GGAAAGCTCAGGCCG              GGAGGG CAGG CCCTCC               TTGGTGAGCTGATCC  64 209
    CYA_1211 1222321 .. 1222339 +  -6.6   -5.0538   GCATAGTTGATGAAA             TCAGCCAC CAC GGGGCTGG             TTTTTTGCGGTACCA  86 110
    CYA_1214 1226552 .. 1226564 +  -6.2  -4.07687   TTTCAACTCCTCTGC                CCGC CGTCT GCGG                TTTTGGCGGCAAACT  66 160
    CYA_1215 1228187 .. 1228202 +  -2.4  -4.07568   ATCTGGCAAGGCCAA              AGCGGT CTCG GCCGCC               TTTTGCAGGGCGCCA  57 387
        engA 1230576 .. 1230593 +  -2.6  -2.78384   AATTGGAGGGTTCCC             TGGCCT CTCGTT AGGCCC              TCTGGTGGACGAAGC  39 12
        smpB 1231476 .. 1231487 +  -5.8  -3.69354   CATGATCTCCAGAGC                CTCG GTAC CGAG                 TTTCAGGTTCTGGGC  60 412
    CYA_1226 1237497 .. 1237515 +  -4.6  -3.20236   ATCCCTGTCAAGTTT             TGGGTT ATCCTGA AACCCA             TTGCCTCTTGAATTG  48 130
    CYA_1227 1238687 .. 1238698 +  -7.2  -3.39028   CCCTGGCACTGCGGA                GCCC TGGG GGGC                 TGTTTCAAACTTGTA  61 252
    CYA_1228 1240602 .. 1240623 +  -4.3  -4.66609   GGCTGGTGCAGACTG           GTTGCCAAC GGGG GCAGGCAAC            TTTTTCAATGCGCTG  72 446
        hisG 1244405 .. 1244416 +  -3.6  -3.85698   GGCCCGCTTTGAGGG                GGCC GCGA GGTC                 TTTGTAGAAGGGCAG  55 29
        psbO 1245413 .. 1245453 + -11.8  -3.27259   AGAGCAAATTTTGGG  CTTGAGGGGGCAGGGATC CGGTC GATCCCTGCTCACTCCTG  TTGATACTCTGTCTG  77 43
    CYA_1234 1245870 .. 1245884 +  -9.2  -3.48276   CGGTGCAAAGGTTAC               CGCCCT TTT GGGGCG               TTCTATAAACCAGCC  66 200
    CYA_1235 NONE
    CYA_1236 NONE
    CYA_1237 1249020 .. 1249041 +  -2.2  -4.56597   CTGGGACCAGATGCG           GCGCGGCCT CTTGT AGCCCG-GC           TTTTTCCGACCCCGG  65 10
    CYA_1241 1253936 .. 1253949 +  -3.8  -4.42639   TCTAAACTTGGGGCA               GCCA AGACGA TGGC                TTTTCCTTGGGATCT  66 108
    CYA_1243 1255832 .. 1255843 +  -2.2  -3.09749   GGCTTCCAGGGGGGT                GGTG CTCT CATC                 TATGTCTTGCCCGTA  41 378
        gloA 1257462 .. 1257472 +  -3.2  -3.07994   GCCACGCTGGGGGGG                 TTGG GAG CCGA                 TTGGGTGGGGTTGGC  43 387
    CYA_1246 NONE
    CYA_1247 1260013 .. 1260029 +    -8  -3.56643   GTTGACCCGCTCGAT              GCCTTG CGCCA CAAGGC              TTTCAGGCCTCTCAC  66 208
        menC 1261914 .. 1261932 +  -2.3  -4.71426   CTCACCCCGGATCTC            G-GCCAGC TTTT GCCGGCGC             TTTTCTTCCTCAAGC  69 229
    CYA_1251 1263806 .. 1263821 +    -4  -4.44046   ACCTCTACGATCAAG              TCAACG ATGG TGTTGA               TTTCTTTGAGCTCGC  69 329
         pth 1266938 .. 1266955 +    -4  -2.91264   CCGGAGAAAGCTGAT             GCCGGG ATCCCG CCCCGC              TGTCTGACTAAGCAA  44 27
         prk NONE
         pgl 1275784 .. 1275804 +  -3.2  -3.14132   CTGCCCGCGGTGGCC            TTGCTCGG CTAGT CCGGCCAA            TTGCTGCCGAAAAAG  43 14
    CYA_1260 1276437 .. 1276447 +  -8.2  -3.31905   GGCTATACCAGATTC                 CGGC AAT GCCG                 TCTTGTATAGCCAAT  62 381
    CYA_1262 1278926 .. 1278949 +  -2.3  -2.91912   GTTGCGCTGGTAGAG          GCCGCTCCA ACCGGG TCGAGCAGC           TCTCTGGCTGGATCC  41 28
    CYA_1263 NONE
        minC NONE
        minD NONE
        minE 1281682 .. 1281715 + -13.3  -2.73468   GCCATTTGAGCTCGC     CTTCTCCCTGAG-CTA CCC TAGACTCAGGGAGCAG     TAATTCAAGGTGTTA  76 15
    CYA_1268 1284243 .. 1284256 +  -2.3  -2.62184   GTTCGTATAGCCGCG               GGTGG TCTT CCAGC                TCATCTAGGCGGGGC  38 153
      psbA-1 1289298 .. 1289319 +  -7.9  -5.09245   CCAGTCCTTCTTGAA           TCCCCTGGC AGAC GCTGGGGGG            TTTTTCTGCTTTTCA  88 61
    CYA_1276 1290030 .. 1290041 +  -5.8  -3.20723   GGGTTGTAAACAATG                CCCT CGCG AGGG                 TTGAATTGATGGGGC  52 159
    CYA_1281 1291889 .. 1291899 +  -8.2  -3.14881   CGACCAGGCTCAGGG                 GCCG CCG CGGC                 TTGCTCCGGGGATTC  60 279
    CYA_1285 1296768 .. 1296780 +  -3.3  -3.59262   CCGTTGGCGTGGGCA                CACTG CAG CAGGG                TTTCCGGATCTACAA  51 116
    CYA_1287 1297875 .. 1297893 +  -4.5   -4.6645   TACAAGCAGTGTCTT             TGCTGGC CAAAA GCTAGCG             TTTTCTCTCTATATA  71 122
      trpA-2 1300275 .. 1300294 +  -3.6  -2.81642   GGATGGATTGATCAG            TAGTAAAG AAGT CTTCACTA             TCTGCTCCATGCTAT  40 70
    CYA_1292 NONE
    CYA_1293 1304567 .. 1304577 +  -8.2  -3.55071   TTGGGGGCGTCAGCG                 GCGC GGA GCGC                 TTTGGAGACATCTCC  66 261
    CYA_1294 1305793 .. 1305807 +  -2.1  -2.90496   AACTTAAAAGATAGC              GG-CGA TTTC TCGGCC               TCATTTCCCCACAGC  41 505
    CYA_1296 NONE
    CYA_1297 1307753 .. 1307782 +    -7  -2.65993   CGGCAGCGACCAAGA       CCTGCTGCGCCG CTTGGA CGGTGGAGCCGG        TGGTGTAGATGTCAT  48 139
        rpsL NONE
        rpsG 1309495 .. 1309509 +  -5.7  -3.53444   AAAGGAGGATGTTGT               TGGGA TCCCT TCCCA               TTTGCCGAGAGCTGG  56 57
        fusA NONE
         tuf 1313017 .. 1313064 + -10.8  -5.47218   TAAGCGGCTTTCTCT TGGCAGGGATTGGGC--G-CTGG TCACT CCAGGCAAGCTCGATCCCTGCCA TTTTTTTGAGTACAC 100 38
        rpsJ 1313422 .. 1313438 +  -3.5  -2.52464   AAATTGTGAGGCTCC              GCTCGGG GAT CCGGCGC              TAGGTTAGGCAAGGG  41 32
        dapB 1314614 .. 1314628 +    -7  -3.35679   AGGATGGGCTTGCCG               GCGGGG CGG CCCAGC               TTGTCCATGAAGCGC  55 296
    CYA_1311 1322096 .. 1322110 +  -4.2  -4.23892   GCCTCCTCAAGATGC               GGCTTC ATA GAGGTC               TTTTCCCTGCTTGCG  65 139
    CYA_1317 NONE
        gspO 1330670 .. 1330698 +  -5.1  -3.05844   TACCTACGCTGGTCG        GGGTTGCTGGGGT AGA ACTCCCTCACCCC        TCTTCCAGTGGCAAC  50 11
    CYA_1322 1339507 .. 1339520 +  -5.2  -3.14564   CCAACTTAAGAGCAA               GCCC GTCAAG GGGC                TTGGTGCCGGGATCC  50 110
    CYA_1323 1340601 .. 1340617 +  -2.1  -4.40894   GCCCGCCTACCTGCA              GGGGCTG CCG CACCACC              TTTTCCTCTGGTTTG  65 445
        psbH 1341611 .. 1341629 +  -4.4   -2.9294   GCCTCAGCTTCTAGG             GCTCCTGG CTG CCGCGGGC             TGTCTAGGTGGTGTA  46 27
    CYA_1328 1344067 .. 1344084 +  -8.3  -3.64103   CTGGGATCCCTGCTT             GGCGCGC CAGA GCGCCCC              TTTGGGCTCTGGCTG  66 188
    CYA_1329 1345150 .. 1345166 +  -7.3  -2.62616   TCGAACTGGTGACAC              GAGGATT TTC AGTCCTC              TGCTCTACCAACTGA  53 170
    CYA_1335 1349633 .. 1349661 +  -2.4  -2.62983   CTATTGGGATGCTGC       TGGGCTGATGCTCC TGG GGAGC--CTGCTCA       TCGTCTACCGCTGGC  38 18
    CYA_1336 1350399 .. 1350418 +  -4.9  -3.42459   CCTCGTCGGAGCCGA            GCAGCTC CAGGGT GCGCTGC             TTCATGTTCTGGATC  53 107
    CYA_1339 1353112 .. 1353141 +    -5  -4.09685   GCTTTTTGGAGGGTT      TGCTCGGCCACGGC ACGG GCCTTGGC-G-GCA       TTTTCCCGCATCAGC  63 84
    CYA_1341 NONE
        ycf3 1355066 .. 1355080 +  -5.6    -3.136   TCAAGACCACGGGAC               GCGCCA ACC TGGAGC               TGTATTGAGTCTTCC  50 3
        gatC 1355482 .. 1355498 +  -2.9  -2.62983   TCGAACCCTGGGCCA              ATCGGTT AAA AGCCGAG              TGCTCTACCGCTGAG  40 58
    CYA_1349 1361790 .. 1361803 +  -5.2  -3.12895   CCTGAGGTCGGCTAC               GCGG CTTAAC CCGC                TCTCTTAATGCCCCC  50 152
    CYA_1350 1362426 .. 1362484 + -16.5  -2.52234   CCCGGCTCCGACCGC CCCCCCTTCCCCCCCAACCCCCCGT ATACGGGGG GCAGGGGGGCGGGGGGATAGGGGGG GTTCCTGCGGTTTCT  85 111
    CYA_1358 NONE
    CYA_1360 1368962 .. 1368980 +  -2.5  -2.87211   CTGCCCGCTTGCCGT            TGGAGTCA CCTT TGA-TCCA             TCTATCAAAGGCCCT  40 246
        purL 1371938 .. 1371957 +  -2.7   -3.9534   CAGGTGACCCCCCCT            GCCTCGG CGATCT CCGGGTC             TTTCTCGATGTCGAT  54 228
        glnA 1375071 .. 1375097 + -14.5  -5.28778   CCAAGGCTTTTGAAC         GGGATCCCTTC TTGCT GGAGGGATCCC         TTTTTTGTGCCTGCT 100 67
    CYA_1364 1375958 .. 1375976 +  -2.3  -2.78384   CTCTCTGGATCGTCC             CTCAAGG CCACT CCCTGGG             TATGATGAGAGGAAG  39 41
    CYA_1365 1376838 .. 1376863 +  -3.2  -3.55622   AGAGAGGGTGGGTTG         GGGCTGGCCAG ATCTC CTTGC-GGCCC         TTTGGGCAGATTGCC  50 126
        napA 1379232 .. 1379255 +  -5.8  -3.30124   ACGAAATTGGGGCTT          GCTGCGGTAC GTAC GGGCCGCCGC           TTGTAGCCGCTCCAC  52 283
    CYA_1370 NONE
        ubiD 1383293 .. 1383305 +  -2.6  -3.11316   CTAAGAGGCTGGCAG                GTGC AACAA GCGC                TGTCTTGGCTGGTGC  42 47
    CYA_1372 1384609 .. 1384621 +  -5.5  -3.61764   TGCTCAGGCGAGAGA                TTGCC AAT GGCAG                TTTGGGGATTGCTGA  57 127
    CYA_1374 NONE
    CYA_1375 NONE
    CYA_1376 1387302 .. 1387329 +  -3.2  -4.93296   GGGAGTTGGCGAGCG        CTCCGGGGTGGC AAGG GATCCCCCTGAG         TTTTTATGCTGGTGG  75 120
    CYA_1378 1388083 .. 1388103 +  -5.3  -2.78384   ACGCATGGGCCAGCA            GCTTTCCCG AAA CGGGGAGGA            TATGCTGGGCGACAG  47 428
    CYA_1381 1389665 .. 1389680 +  -3.9  -3.05384   CCGTGTCGAGCAGAT              GGGCC TGAATC GGCTC               TTGGGTCAAGGCAGC  45 450
    CYA_1386 1392882 .. 1392909 +  -4.2  -3.38118   TCACATTCAACTTTC        TCAACAGCCA AAAATCGG TCGCTGTTGA         TTCTGAGTCCATTCT  52 331
    CYA_1389 NONE
    CYA_1391 1396974 .. 1396995 +  -2.9  -3.06162   GGAGCGGGGGGGTAG           GAACGCTCT GTCA AGAACGTCC            TATTCACCTGAACTG  43 78
    CYA_1393 1399248 .. 1399258 +  -2.4  -3.90744   AGCACCGAACGAATG                 CGGG CCT CCAG                 TTCTTTGGGCGAAAA  54 380
    CYA_1396 1402195 .. 1402215 +  -3.8   -3.8125   CAAGGTCGGGAGGAG            GCGGCGCG ATGAC CGAGCCGG            TATTTTGGTTGGGCC  55 14
    CYA_1397 1403085 .. 1403113 +  -2.2  -4.08945   CTCGTAGGCGTCGGC        CACTGTCGGGGC CAGGC GCTCGGCCAGGG        TTTTGAGGGGGTGAT  57 380
    CYA_1399 NONE
    CYA_1400 NONE
    CYA_1401 1408058 .. 1408073 +  -4.6  -3.86897   AAGGAATGGCCACCG              CCTTGC CTAT GCGGGG               TTTCTGACGGGTAGC  60 189
        petC 1409289 .. 1409311 + -11.4  -3.55444   CGACACGGAAACTGC           GCTTTGGGTA TTC TACTCAAAGC           TTTGCGGGATACCGC  77 309
        petA 1410501 .. 1410522 +  -9.4  -5.41143   CGAGAGTCTTCCCAG           CACCTCGG AGCCAG CCGGGGTG            TTTTTTTAGGGAATC 100 60
        groS NONE
      groL-2 1413672 .. 1413691 + -13.6  -4.45068   GAGCAGCCATCTTCC            GGGATCCC GGCT GGGATCCC             TTTATTCTTGGGCAT  95 100
    CYA_1408 1414668 .. 1414684 +  -2.2  -2.50988   ACAAGCGAAGCTAAA              CCGG AGGGAAAAC CCGG              CTCTTGCTAGTCTCA  38 95
    CYA_1409 1416121 .. 1416131 +  -5.4  -2.62515   GTAGAGTAGTGGATA                 TCGA GCC TCGA                 TCATCTACCGCAGTT  46 229
    CYA_1411 1417948 .. 1417969 + -13.1  -3.37344   CCAAATTGCCAGGCA           GAGATCCAC TACG GTGGATCTC            TTCATTGAATAAGAA  78 64
    CYA_1412 1419971 .. 1419992 + -14.5  -5.24531   TTCATAGCTGGTTAG           GGGATCCAC TGCA GTGGATCCC            TTTTTTATGGCAAGT 100 62
        gyrA 1425548 .. 1425569 +  -2.1  -2.73124   CGGTTGATCTCCGAG           GCGGCGCCT CCCG AGGTACGGC            ATTTGCCGCCTCAAA  39 34
    CYA_1416 1426243 .. 1426260 +    -4  -4.34402   AGGGATCTGAGTTCA             GCCGCC CACCTC GGCGGG              TTTTGATCTGCCCGG  63 143
    CYA_1417 1427502 .. 1427512 +  -5.4  -3.25304   ATCGCTTGGGTCAGC                 GACA AAG TGTC                 TTAATCATCGTGTTT  52 131
        psbW 1428221 .. 1428248 +  -5.4  -3.28924   GAAGGCCGGCGTGGG        GGTGGTGGGGCT GACC AGCACATCCACC         TTCTCGAAGGCCCTG  50 364
    CYA_1427 1432609 .. 1432630 +  -2.9  -5.26875   TCGGGTAAGGTAAGG           GAAGTGTTC AGCC GAACCCTAC            TTTTTTGGTTAAGAG  81 136
    CYA_1428 1434978 .. 1435027 +  -9.3  -4.71061   TCTAGTCTGGCAACG GCGGCCTGCTGCTATTGGGCTGAC GGA GTT-GCTTGGTGGTGGCAGGTCGC TTTTTCCATCTCGCT  86 47
    CYA_1430 1437393 .. 1437407 + -12.8  -5.24129   GCTGTTTCCCCCCCT               GCCCCC CAG GGGGGC               TTTTTTGTAGGCCCC 100 93
    CYA_1431 NONE
    CYA_1432 1438717 .. 1438727 +  -3.2  -2.75819   CAATTCTTGCTGATC                 CTTC GCT GGAG                 ATTTGAGAATGTCTG  41 145
    CYA_1433 NONE
    CYA_1434 1439819 .. 1439838 +  -7.9  -3.87583   GCGCCCTTTGGGTAT            CCTTGAG AATAGA CTCAAGG             TTTGCCTTTGAGTTT  69 349
    CYA_1435 1441689 .. 1441704 + -11.8   -5.7946   GCCCTTTCTCTGGCA              GGCCCC TGGC GGGGCC               TTTTTTTGTTGCAGC 100 50
    CYA_1437 1444720 .. 1444746 +    -5  -4.87291   GCCAGGACTTACGAA         AGCCCCCCTG ATTCATA CATGGGGGCC         TTTTTGGTTGACATA  80 52
    CYA_1455 1460628 .. 1460640 +  -3.3  -4.60797   TTGCGGGGTGAGGAT                CCCTG CAG CAGGA                TTTTGTCTCTCCAGA  67 30
    CYA_1456 1461771 .. 1461806 +  -8.9  -3.31792   CCAAGCAGCCGCTGT    CAGCCCTATGCCCCG CAAAGT CGGAGCAAATGGCTG     TTCTCGAGATCCTCC  65 77
    CYA_1457 1463627 .. 1463642 +  -3.2  -3.41051   GCCCAAAGGCGGGGT              GCGGTT TGTC AAGCGC               TTGTGGTGGAGGTAG  48 94
    CYA_1458 1464722 .. 1464749 + -12.6  -3.17146   TTTGTCTTAGCTTTG        CCGCCGGCCTCC AGGC GGGGGCAGGTGG         TATCTTCTGCCAGCC  75 31
    CYA_1459 1465821 .. 1465837 +  -7.2   -2.8176   CCGCAGATAGCAAGT              CGGGCC TGGCC GGCCTG              TCCTATTCTGAGTTG  54 124
    CYA_1465 NONE
        priA 1474863 .. 1474890 +  -2.6  -4.52703   GCGGCAGTTTTGCCG        CAGCTTGGCGTT GGAT GGCCCCAACCTG         TTTTATAGTCGTTTA  65 43
    CYA_1467 1476461 .. 1476473 +  -3.3   -2.9914   CTCCAGCTCTGGCCA                GGCGA TGA TCCCC                TCTGTCTCGGGGGTG  43 375
    CYA_1469 1477371 .. 1477383 +  -4.8  -3.57561   AAACTTGCCCTCTTC                CTGC CAGAT GCAG                TTTCCCAACTTGGCG  54 67
    CYA_1470 1478865 .. 1478875 +  -3.2  -4.33274   GTGGATGTGCCCGCA                 CTTG GTA CAGG                 TTTTGCTGGTGTACG  64 277
    CYA_1473 1482483 .. 1482496 +  -2.3  -3.22102   TCGTAGCCTTGCCAG               CAGCG ACTG CGCTC                TCTTCTCCAAACTCT  44 53
         dcd 1483181 .. 1483212 +  -3.6  -2.60511   AAAGCCTCTGGCAAC      CGGCAT-CCGTCGGC TAT GCTGGAGGCGTGCTG      CTGTGTTTGTCCATG  42 73
        queA 1484843 .. 1484859 +  -6.5  -3.49102   CTAGGCCCACCTTGA              GCTGCAG CCG CTCCAGC              TTCTCTAGGGCCTCT  57 453
    CYA_1478 NONE
        pyrG 1488661 .. 1488679 +  -3.8  -2.89564   CCACCGAAAAAAGTC             GGATTTGC CCA GCAAAATC             TGTCTCACCTGCGGC  44 90
    CYA_1481 1489397 .. 1489413 +  -2.2  -2.84051   GCCCTCTGGCATCAC              CCACCT GTTCA AGCTGG              CTTTGCTGGCAGTGC  39 98
    CYA_1482 1490064 .. 1490076 +  -4.7  -2.61718   TTGGTTAAATTAACT                TGGCC TCT GGCCC                CATTTTTGCAACTTG  43 65
        gvpK NONE
    CYA_1484 1493369 .. 1493384 +  -3.2   -4.3739   CGACGCCGGTGAGGG              GGATGT CGCC GCGTCC               TTTTATGCGCAAGTA  64 290
    CYA_1491 NONE
    CYA_1492 NONE
    CYA_1493 1501035 .. 1501055 +  -6.1  -3.65902   CTTCCGTTCTCCTTT            TGGGGGATA ACC TGTCTCCCG            TTTGCCTGCAGTGGA  58 58
    CYA_1495 1502412 .. 1502451 +  -9.3  -4.65895   CATCGCCCTGGACGA CG-AGGCTGAGGTCGC-CG TGGG CGCGCGGCCACAGCTTGCG  TTTTTGGGTCAGGCC  91 409
         fba 1510276 .. 1510296 + -12.6  -4.54727   AATATCGACAGGTGA            GGGGATCC TTTGT GGATCCCC            TTTTGCTTTGGAGGA  95 80
        holA 1520378 .. 1520388 +  -6.8  -3.03124   TCAGATCCTTCACCA                 GGGA GGA TCCC                 TCTTCGGAACTCAGA  53 91
    CYA_1515 1525377 .. 1525408 +  -5.2  -3.06515   TCAAACCTACCGTCC      AGATCCTTGTCA GAACACGG TGACAGGGATCC       CTTTTGGCCATCACC  50 59
        cyoE 1526413 .. 1526434 + -11.5  -3.62775   AACCAATTGACATCC           TCCCCGGCC TGAA GGCGGGGGA            TTCTTACACGGTCGT  77 47
    CYA_1518 1529576 .. 1529597 +  -7.2  -3.73775   TGAGAAAAATCGCCC           CCTCTGGG CTTAGC CCCTGAGG            TTTCCTCACGATCCG  67 210
    CYA_1522 1534261 .. 1534279 +  -5.2  -3.31269   TCTGGACGTGGCCTG             GCTTTCCG TGG CGGAAGAC             TTGATCTCCTCTACC  52 3
        hisZ 1536045 .. 1536072 +  -2.7  -4.91459   GACCCCCAGGCCCAG        CGCTGTGA-TCA TGGCC TGAATCTCGGCG        TTTTTGTAGATCTTG  74 474
    CYA_1527 1539305 .. 1539315 +  -2.6  -4.25074   AGACTCTTTCTGGCT                 TTTT CCT AAAA                 TTTTAAGGTTTGATG  60 9
    CYA_1528 1540377 .. 1540390 +  -8.1  -3.53298   GCTCGTCAATGGGAA               GAGCG CCTG CGCTC                TTAGTTTGGGCTCAT  64 8
    CYA_1529 NONE
    CYA_1530 1542703 .. 1542715 +  -3.3  -3.65902   GCTACCCTCTGTCCC                TCCTG CAC CTGGA                TTTGGCTGAGGTGGG  51 431
    CYA_1532 1544442 .. 1544464 +  -3.2  -5.42259   GGCGGGGGCGAAGTA           GGTCGCCTAG GGT CTCGGCGCCG           TTTTTTTCGGGCTGC  84 25
        argD 1547478 .. 1547506 +  -6.7  -2.70932   AGAGCAAATCCGAGG        TGGATCGCAGGTT CCA AACTTGGGATCCC        TGCTTGAGCAACAGG  49 168
    CYA_1538 1548732 .. 1548747 +  -5.4   -4.1585   CGGTCTAGGGATCCC              GG-CAGG TTT CCTGACC              TTTTGAGGCTTCTGG  64 33
    CYA_1539 NONE
    CYA_1540 1550506 .. 1550518 +  -9.1  -3.16742   AACTGCTTGAGCAGC                CCCTG GCT CAGGG                TTGCTGAGGCTTCCA  61 329
        atpC 1551510 .. 1551522 +  -4.7  -4.63218   TGGGCCACAAAAGCT                GAGGG ATC CCCGC                TTTTCTTGGCAGGGG  71 24
    CYA_1544 1552190 .. 1552216 +    -5  -4.57073   CAGCAGAGGTGTGGT         GCTGGGCACCTC GAT GACGTGGTCGGC         TTTTTCCCGGACCTG  74 115
      pstS-2 NONE
      pstC-1 NONE
      pstA-1 NONE
      pstB-1 NONE
    CYA_1556 NONE
    CYA_1557 1567072 .. 1567095 +  -3.8  -4.07687   TTTGAAGTAGACCAA          GCAGGTTAAG CAGG CTTAACCCGA           TTTTGCAACAAGAAT  60 17
    CYA_1558 1567613 .. 1567632 +  -3.4  -4.65032   GAGAGCAGCATCCTT            CCCCTGCT TTTG GGCGTGGG             TTTGTTTATGGTTTG  67 86
        glgC NONE
    CYA_1563 NONE
    CYA_1564 1574210 .. 1574240 +  -9.6  -3.34962   CCAAACTAGAGGCGG       CACTGGCTTTCTCC TCT GGGGAGTGCCAGCG       TTCTCGCCTCTCGGC  68 61
    CYA_1565 NONE
    CYA_1567 1576497 .. 1576530 +  -4.5  -3.53343   TGAAGGGGGTTCCGC     TCCAGGTTAGGGCTG AGGG CGGCGTAAACTTGGA      TTTCCGGCGGCAGTT  51 431
    CYA_1568 NONE
        thiE NONE
    CYA_1570 1580548 .. 1580576 +  -8.7  -2.62018   TAGGCTCGGGTTTGG        GCCTTGGAGTCGG ATC CCGTCACTGAGGC        ATTAGTTCGCCTCTT  59 90
    CYA_1571 1583104 .. 1583118 +  -2.8  -4.59109   CTTGAATCGGTCGAG               GAGTTT CTG AACCTC               TTTTTGCAAGGTCTC  67 366
    CYA_1572 NONE
    CYA_1573 NONE
      cobH-2 NONE
    CYA_1575 1585337 .. 1585350 +  -4.5  -3.86346   GGTGCTGTAGACCAC               CCAGT GGTC GCTGG                TTTCTAGGCGGCTGG  58 196
    CYA_1585 1596087 .. 1596129 +  -3.4  -3.69094   CCCGCCCTGTACTGC GAAGCAGTCAGGGTCGGGTA GTT TACTCAACTGTAGTTGCTTC TTTCCATCCTAAGTT  50 5
        codA 1597427 .. 1597467 + -10.3  -2.77043   CCAGGTGGACTTCAC  CCGCCAGCTTTAACGGCGC ACG GTGCCGCTGAAGCCGCTGG  CTTTGAACTGCTCCA  66 13
 cbiG/cobJ-1 1601651 .. 1601661 +  -8.2  -3.40403   GGCTGATCACTCCCC                 GCGG CTA CCGC                 TTGTGATGAACCCAC  64 9
    CYA_1593 NONE
    CYA_1594 1605480 .. 1605491 +  -4.4  -3.78953   GAGCCTGGGTTCTCT                TCGT TGTG ACGA                 TTTAGTGATACGACT  57 17
    CYA_1595 1606789 .. 1606809 +  -9.8  -3.56727   CGCCCCTAGACAGTC            CTTTGAGG CATAA CCTCAAAG            TTCTGCTTACTTCGG  72 13
    CYA_1597 1608441 .. 1608452 +  -5.8  -3.09273   ATTCCAGAGTCGACT                GCTC TGGA GAGC                 TATCTGTTCCCAACC  52 130
    CYA_1598 1609458 .. 1609480 +  -7.6  -4.08945   TCCACCACGCGGGGG           CGCAGGGCAG CCG CTGCCATCCG           TTTTCCACCGGTGAT  70 336
    CYA_1600 1610819 .. 1610840 +  -7.2  -3.07876   TCTATTCGCGAAAAA           GCCCTCCC ACTCTC GAGAGGGC            TACTTTCTATGCTAC  57 328
    CYA_1604 1613325 .. 1613346 +  -6.7  -2.77895   GTAATTTCGCTCGCA           CTTCTGGAGA TGA TCT-CAGAAG           CTTCTTGAGCCTAAA  51 291
    CYA_1606 1614414 .. 1614425 +  -3.6  -3.61398   CTGAAGCGCAAGTAG                GCTG GACC CGGC                 TTATTGGCGGCACAG  52 26
    CYA_1607 1614688 .. 1614708 +  -3.9  -3.75153   AGATCGCGAGTTGAA            TAGGAGCAT GGA ATGCTCCCC            TTTGGCTTGAGGGAG  55 27
    CYA_1608 NONE
    CYA_1609 1616336 .. 1616352 +  -4.5  -2.50575   AAAGCTGAAAAGATG              TCAAGAA TTA TTTTTGA              GTTGATAACAATTTT  43 46
    CYA_1610 1616636 .. 1616658 +  -6.2  -2.80935   TCGGGGGTTGGGCAC           GGCCTTCTCT CCA GGGGGAGGTC           TGTGGTGGCTGGAGT  49 109
      ccmK-1 NONE
      ccmK-2 NONE
        ccmL NONE
        ccmM 1619900 .. 1619910 +  -2.4   -2.6062   TCATCCAAACCCCTT                 GAGG GAT CCGC                 CTGTTCTCTGATCAC  38 24
    CYA_1615 1620697 .. 1620711 +  -2.8  -3.39429   GGCATAAAGAAGTAG               GGTG CTATGTC CACC               TCTTTGGGCCTTATT  48 51
    CYA_1616 NONE
    CYA_1617 1622537 .. 1622558 +  -5.8  -3.55444   CGTTTTGGCTTTGAT           GCGAGTGG CCTTGC CCACTCGG            TTTCGCAGATAGAAC  57 461
    CYA_1620 NONE
        macB 1625654 .. 1625693 +    -5  -3.14878   TCGAGGCCCTGCGAG  CCTGAGATCTCCCATT CGTAGGAT AATGGGGGCTTACAGG   TATTGAGTTGCCCGC  50 21
        thrB 1627032 .. 1627046 +  -4.2  -3.02511   GGGTCAGATCCACCA               CTGCTT CCA GGGCAG               TATTCACCAGCTCCA  45 406
    CYA_1627 1631302 .. 1631326 +  -6.4  -3.83026   TCAATCTCCTTTTGT         TGCAGCTCCGG GTGG CCGAAGC-GCA          TTTCCTCTAGCACCG  65 356
    CYA_1629 NONE
        mtnN 1638056 .. 1638077 + -11.5  -3.00022   CAGAAAAAAGCTTTG           GCCCCTGCC TTTA GACAGGGGC            TCTCTCTAAGCTAAG  70 428
        rpsB 1639189 .. 1639208 +  -4.2  -2.75957   AGAGTAACCCTTGGG            CCGAGGGT GGGG ATCCTGGG             TGGTTCGAGTTGCTC  44 34
         tsf 1640328 .. 1640353 +  -2.5  -4.74103   CACGGGAAGCGTCCT         GGGAGGGTA TTTGGGGC TTTCCTCCC          TTTTTGCCTTGGCAC  69 149
    CYA_1640 NONE
    CYA_1641 1642896 .. 1642938 +  -8.3   -3.7795   GGGCTTCATGGCTTA CGCCACGCTTCGCGAACAGG GATC CCTGCTATCGCAGCG-GGCG TTTCCTGAGCTTTAA  69 46
    CYA_1643 1643783 .. 1643801 +  -6.6  -3.62522   CCGCTACACCCTGCT             GGGCGTGG CTC TCAGGCCC             TTGTTCGCAAGGTTA  60 282
    CYA_1645 NONE
    CYA_1646 1646108 .. 1646131 +  -4.4  -4.08216   TAATGACCTGCAACA          CGACCGAGCGC CTG GAGC-CGGCCG          TTTTGCGCCAAGTGC  61 61
    CYA_1649 1648744 .. 1648761 +  -9.8  -4.08945   CCAGGGGGGTAGGAG             CCGGCC TTTCTT GGCCGG              TTTTCAGGAAGTGAT  78 329
    CYA_1655 1652453 .. 1652467 +  -3.5  -3.59979   TCGGCCACTGATCAC               GTCCT GCCAG AGGGC               TTTAGGCTGGGCAGG  52 30
    CYA_1659 NONE
    CYA_1660 1663934 .. 1663949 +  -3.3  -3.84451   AGGAAGGAGAGAAAG              GAATG CCGACT CATTC               TTTGGATTTGCGGCA  53 62
    CYA_1661 NONE
    CYA_1662 1665039 .. 1665067 +    -3  -4.43501   TTGCTCTTTGTTCGC        GTCTTCCCGCTC CTGAA GAGCTGGCAGAG        TTTTCTCAGTGGCTT  64 182
    CYA_1663 1666585 .. 1666602 +  -4.8  -2.72511   GGCCAGATTTTCGAC             TGCACC ACAGCG GGTGCG              CTTTAGGGAGGTGGA  43 2
    CYA_1664 NONE
    CYA_1665 NONE
    CYA_1666 NONE
        purE 1670729 .. 1670753 +  -8.5  -2.87463   ATCGGGTCGCCCCTC          TTCCGGACAGG GAT CCTGGCGGGAA          TATCTGCAGCGAGTT  57 123
    CYA_1668 1671499 .. 1671516 +  -6.3  -3.01924   TGGCTGCCTCAACAT             CTCCGCTG GGT CAGCG-AG             TCTTCAAAGAGCGTC  51 42
    CYA_1669 NONE
    CYA_1670 NONE
    CYA_1672 1673597 .. 1673615 +  -2.3   -3.4582   AATCATGTCGGCCTC            GC-GCAGG ATCT CCAGCCGC             TCTTTGGTGACCTCG  47 384
    CYA_1674 NONE
        gidB 1677178 .. 1677191 +  -2.3  -3.37589   CTAAAGGTTAAGGTT               CGGAG TTCG CTACG                TTATGACCATTTTTG  44 204
    CYA_1677 1677499 .. 1677522 + -15.3  -3.84451   ATCCGATAGGCTCTG          GGCCGGGGA TCCCTC TCCCCGGCC           TTTAGCTTTGGCCGA  95 40
    CYA_1680 1680167 .. 1680179 +  -4.7  -2.88822   GAGTTTTGTATGATA                GGGGC TCA GACCC                TCGTTATCTCACCGC  44 66
        aspS NONE
    CYA_1682 1682817 .. 1682829 +  -3.4  -2.84617   ATCTATGTGGATAGT                GGAT ATAGC ATCC                TGGGTTTTTAGGCTC  41 2
    CYA_1683 1684478 .. 1684490 +  -7.7  -2.82623   GCGCAACTGCTCCAC                CATGG CTG CCATG                TCGTTGTGGCGCGGC  52 505
    CYA_1688 NONE
    CYA_1689 NONE
        radC 1690867 .. 1690896 +  -3.5  -5.00616   GTGCAAGGCCTGGGC       CGGGCGCTGCCAGT CGA GCTGGAAGT-CCTG       TTTTTTAAGCAGGGG  78 422
    CYA_1695 1697665 .. 1697684 +    -8  -2.59431   GTCACGCGGGGAATA            GATGTTTT TTGT AAAACATC             TAGCTTCTAGAAGAC  56 205
    CYA_1696 1699831 .. 1699857 + -14.5  -4.18934   GCATCACGCAATCAG         GCGGCAGGGAT CCTTC ATCTCTGCCGC         TTTCTTGCACTCATA 100 67
         fbp NONE
         zwf 1704605 .. 1704617 +  -3.3  -4.67755   TTGCTGCAGCTAACA                TGGGC ATG GCCTG                TTTTTGCGTGGGTGT  67 173
    CYA_1700 1705623 .. 1705642 +   -10  -3.02043   GACCTTGGCCCGGAT            GCGCTCGGC AAT GCCGA-CGC            TGTTCAGGCCCAGTT  62 100
        cysK 1709314 .. 1709330 +  -7.9  -3.66018   TGACCTTGTCGGTGC              GGGCCTG CTC CAGGGCC              TTGTTCACCTCCTGC  62 351
    CYA_1705 1713807 .. 1713821 +  -5.6  -2.73542   CCTAGCAATAACGCA               GAAGCC CTT GGCTAC               TGCTTCGCAGTTGAC  47 65
    CYA_1706 NONE
    CYA_1707 1716482 .. 1716500 +    -3  -4.38744   TAGAGCGGGTTGGGT             TTGGCTCG CGG CTGGCCAG             TTCTTTTGTATCAGT  64 247
    CYA_1717 1724917 .. 1724927 +  -2.4  -2.52676   CTGCCTTAAAATTAG                 CCCC TGA GGGA                 TCCCTTCAGCCCATG  38 19
    CYA_1719 1725796 .. 1725817 +  -3.7  -4.07568   CAGTAGATCTAGAGG           CCCGAAT-TG GAT CGCGTTCGGG           TTTTGCCAACAGACA  60 465
    CYA_1720 1726559 .. 1726573 +  -2.7  -3.05384   GGCAGCCGCGGTTTA               GTGGG GCAAA CCCTC               TTGGGTGGGAGAGCC  43 25
    CYA_1721 NONE
    CYA_1722 NONE
        sulP 1729663 .. 1729676 +  -3.1  -3.07816   CGGTCTGGGCGTGGA               GCTCGG CCA CC-AGC               TTGGCTGGATCCCGC  43 185
       trx-2 NONE
        lipB 1732164 .. 1732175 +  -7.2  -2.61264   ACGCCTGGCGAAAGT                CGGC CATC GCCG                 CTTCTCGATCCCCCA  51 117
        purB 1734490 .. 1734503 +  -8.1  -3.57462   CCTAGACGAGATCTT               TGCCC GCCT GGGCA                TTTGAGGATCCCCTA  66 7
        pyrB 1735808 .. 1735835 + -11.4  -4.26903   GCAGCATAAGCCTTT        TCGCGGATCCTGG GCT CCAGGATCC-TGA        TTTTGCTGAAATCCA  89 335
      pstS-3 1737109 .. 1737161 +  -4.7  -3.17392   ACTCCACTAGAGTGG AGCTGGTGGCCGGCTGAGGAGGC AGATGAG GCTTTCTCGGTCGGCTGCTGGGG TTACCTTGCACGGTG  47 57
      pstC-2 NONE
      pstA-2 NONE
      pstB-2 1740044 .. 1740069 +  -5.5  -3.88291   ATCCTTCCCATACTG         TTCTCTGCAAA CCCT TTTGCAGGCAA          TTTCTGCCGATGATG  62 60
    CYA_1736 1741694 .. 1741733 +  -2.8  -3.67564   ACCAACTCTGGAGAG  TAGGGACAGACATCTGGA AATG TCGAGATTTCTATCCCCG   TTTGCCTGGCTGCTT  51 230
    CYA_1741 1748097 .. 1748126 +  -9.3  -3.84719   GGTTCTGCAGCCAGG       TG-CCAACGCCGGT TTT GCCGTCGTTGGGCA       TTTCGGTTTGGAAGT  74 423
    CYA_1744 NONE
    CYA_1745 1749905 .. 1749922 +  -3.4  -5.03715   TTGCCGCTAGCTTGG             TAGAGG TGTTCT CCTCTG              TTTTTTGCAACTCAT  77 78
    CYA_1746 NONE
    CYA_1747 1753664 .. 1753676 +  -7.7  -2.75481   GAACCGGCCTTGGCT                GTCCA GGA TGGAC                TGGTTGAAGTTAAAG  52 347
    CYA_1758 1764911 .. 1764929 +    -6  -4.09685   TAGGCGTGACCCCCG             CTTCCTCA GTG TGACGAAG             TTTTGCAAGATGGAA  65 346
    CYA_1760 NONE
        cydA NONE
        cydB 1774551 .. 1774587 +  -6.3  -3.17229   ATGGCCGCCCGCGCC    GCCTGGGCCAGCACCCC TGA GGAGGGGTTGCCCAAGC    TCTTGATCATGGAAT  53 325
    CYA_1771 1778896 .. 1778910 +  -4.2  -2.87132   TGTTCAGTATGGCTG               CTTGGC ATG GCTAGG               TATGTAAAACCGAGA  44 74
    CYA_1772 NONE
    CYA_1773 NONE
    CYA_1774 NONE
        trmD NONE
    CYA_1776 1782368 .. 1782391 +  -5.3  -4.11692   GCTAAGCCGATCTTG          CG-TGCGCTA AAAGG TGGCGCACCG          TTTTCGGGATCCATC  64 75
        secE NONE
        nusG 1783433 .. 1783445 +  -3.3   -2.8552   GGTCAAGTGCGCAAA                GAGGT GTA ACCGC                GTTTCATGGCTAAGA  41 17
        rplK NONE
        rplA NONE
    CYA_1781 1784892 .. 1784917 + -13.3  -3.81755   TTACGCTTGTCTCAA         TGCGTCTCGGC TATG GCTGAGGCGCA          TTCTCTTTGGCGGCT  88 128
        rplJ 1785567 .. 1785583 + -10.1  -3.20723   ACAAGGAGGCGGCCT              GACGGGC TCG GCCTGTC              TTGGGTTCATCGACC  66 24
        rplL 1786151 .. 1786172 +   -13  -4.69664   AACCAGAACGATGAG           GGAGGGGC AAAGCA GCCCCTCC            TTTTTCACTGATATG 100 121
        oxaA 1787563 .. 1787574 +  -4.4  -2.78712   GCCCTTTGAGCCCTA                GCAA GTCC TTGC                 TGCTTGGCTTGGGGC  44 25
    CYA_1786 1788280 .. 1788300 +  -3.9  -3.04144   CTCGACCCTGACCTG            GAGGCGC TGGCTGT GCGGCTC            TCTTGCCGATAGGGG  44 30
    CYA_1787 NONE
    CYA_1788 1789907 .. 1789922 +  -2.4  -3.47806   GATACCGCTTCATCT              GGATGC GAAA GCGGCC               CTTTTTCGTCTCGGC  46 104
        petB 1797849 .. 1797866 +  -4.7  -2.97475   TTCTGATGATCCGCC             GCCAGGG CATC TCCGGGC              CTTTGTGATCCCAAA  46 0
        petD 1798494 .. 1798521 +   -12  -5.42259   GCTTGATAACTCTGA        GTGCAG-CAGGCC GGT GGCCGGGCTGCAC        TTTTTTTGGACGTGG 100 55
        leuB 1799797 .. 1799816 +  -8.6  -3.30441   TGGTGGCACGGCTAC            TCCTCTCCC AGA GGGAG-GGA            TTGTCCCGACTGGTA  62 70
    CYA_1800 NONE
    CYA_1801 1804026 .. 1804039 +  -2.3  -4.08767   CGGCTGCATGCCGGT               ACTGG TGAC CCAGA                TTTTGAAGCGATCCA  57 237
         upp 1805965 .. 1805978 +  -3.7  -3.85092   CCGGCTTGCGCTCCT               CGGGC TAGA GGCCG                TTTGATCTGGCTAAT  55 268
    CYA_1804 1806981 .. 1806993 +  -3.3  -2.64803   TTGGGCCTGCGTGTG                GTGGG ATG CCTGC                TGAGTTTGGCGCTAG  40 69
    CYA_1805 NONE
    CYA_1806 1808753 .. 1808774 +  -2.9  -3.25282   CCGTCTTGTTTGGTT           TGGGCGGCGG ATT CTACC-CCCA           TTGATCCTGCTTCCT  46 0
    CYA_1808 NONE
    CYA_1809 NONE
    CYA_1810 1814527 .. 1814540 +  -6.7  -3.62096   TTGTCAATCTTCGCG               CTTCC TCAG GGAAG                TTTGCCATCATGACC  60 107
      psbA-3 1815649 .. 1815670 +  -9.4  -5.66338   AACAGCATTGGTGGA           TCCCCCGG CTTGGT CTGGGGGA            TTTTTTGTTCTCTTT 100 60
      ruvB-1 1817091 .. 1817124 +  -8.1  -3.21218   GGGGGAAAGCGCTCG     GGGGGTATTCCTCAG GGCT TTGCGGGATACCGCC      TTCCTGCTCAGAGAT  60 226
    CYA_1816 1822421 .. 1822439 +  -7.4  -3.48598   TACTCTACCAAACTG             CTTGCCTT GGG GGGGCAAG             TCTTTAAGTTGGTTC  61 147
    CYA_1822 1826118 .. 1826128 +  -2.4  -3.38046   AAGGCGTGCCCGTAT                 CCCG CCA CAGG                 TATTTGCCGTAGGAA  45 205
    CYA_1830 NONE
        dpsA 1835927 .. 1835941 +  -4.2  -2.71144   GCCCACCCCTCGTTT               TGGGAG ACT CTGCCA               TGCTTACCCCCGATC  43 54
    CYA_1832 NONE
    CYA_1833 NONE
        nifE 1837906 .. 1837920 +  -2.8  -2.60075   CAGCAGCAAAGGAGG               TGGG AGGATGG CCCA               GTTGATTCAAGAACG  40 6
        nifN NONE
        nifX 1839725 .. 1839739 +  -3.5  -3.57263   CCCCAAATCCCTCTA               CTTCC CCTGC GGAGG               TTTAGCCATGACGGT  52 6
    CYA_1837 1840208 .. 1840227 +  -2.8  -5.80727   CCGACTGTAGCCGCT            TGTCT-CCG TCC CGGCAGCCA            TTTTTTCTTCTTTTT  95 31
    CYA_1838 NONE
        nifW NONE
    CYA_1840 1841215 .. 1841231 +  -2.9    -3.767   TACGATTCGCACTCA              CCAGGAA GCT TACTTGG              TTTGATAGATCGCTG  53 4
    CYA_1841 NONE
    CYA_1842 1842131 .. 1842148 +  -9.1  -3.68378   ACCCTAGACCAAATC             TCCCTGG CCTG CCGGGGA              TCTTTTGAGGTATCG  68 162
    CYA_1843 1844055 .. 1844068 +  -2.3  -4.12456   TCTGAGGCTTTAATG               GCAGC ATAC GCTTC                TTTTCCAACTGCTAT  59 91
        modA NONE
        modB 1847371 .. 1847382 +  -7.2  -4.14739   ATCGGCAGCTGCAGC                CGCC TGCA GGCG                 TTTTGCAATCACTGG  72 341
    CYA_1848 1850131 .. 1850144 +  -6.7  -3.62096   TTGTCAATCTTCGCG               CTTCC TCAG GGAAG                TTTGCCATCATGACC  60 107
      psbA-4 1851254 .. 1851275 +  -7.9  -5.55769   CCAGTCCTTCTTGAA           TCCCCTGGC AGAC GCTGGGGGG            TTTTTTCTTCTACCG  95 61
      ruvB-2 1852586 .. 1852596 +  -3.2  -4.45544   TGAAACTGGGCACCA                 CGAG CTC CTTG                 TTTTGCTTGGTGAGG  67 107
    CYA_1852 1857862 .. 1857872 +  -3.2  -3.73072   GCGCCGCTCTTGGAT                 TTGC TGA GCGA                 TTTGCTGCCGAAATT  54 276
    CYA_1856 1860655 .. 1860665 +  -8.2   -3.2614   AAGTAGACCCGTGGA                 CGGC GGC GCCG                 TTGCTGTCCACGCTG  60 407
    CYA_1861 1865975 .. 1865992 +  -3.3   -2.7166   CAAGATAAAATTAAG             CTCAGGC TCGT GCTAGAG              GTCTTGGTTTTTTGC  40 60
       frr-2 1866694 .. 1866707 +  -3.1  -2.83964   TGGGATCCCGGCCTA               GG-CCA GCA TGGACC               TCATCTTGTGTCATC  41 114
    CYA_1863 1869426 .. 1869436 +  -2.4  -3.96148   AGCCAAAAGAGTAGA                 GGGG TTG CCCA                 TTTCTGGTAGGACGA  54 39
    CYA_1864 1870414 .. 1870426 +  -6.9  -4.14739   GAAGTTGAGATTCTG                CCGGT GCT GCCGG                TTTTGCCCTGAGTAG  68 2
        aroB NONE
         asd NONE
    CYA_1868 1873882 .. 1873892 +  -2.4  -3.17763   TTTTCTTTAGTTTTT                 GTCG ACC CGCC                 TTACTAAAGTATAGC  42 131
    CYA_1869 NONE
         est 1876240 .. 1876255 +    -4  -2.94218   CCATCTCCCCTGGAG              GCAGGCT CTC AGC-TGC              TCTCTGCTCAGGGGT  44 297
    CYA_1872 NONE
    CYA_1873 1877281 .. 1877308 +  -2.6  -4.17023   CTGGGGGGCTACTTG        GGCTTGGCAGGA TTGA TCTTGATCAGCC         TTTTGGGGTACTTGG  56 41
    CYA_1877 1881946 .. 1881962 +  -2.1  -3.04263   GGTCGAGGGGTAGGA              GGGGGGA ATG TCCGGCC              TGTTCAGCGTAGCGT  41 28
        devC 1883284 .. 1883295 +  -4.4  -3.76413   ACTGAATTGAATTGT                CAAC CCAA GTTG                 TTTGAGATTTTGAGC  57 172
        devA 1884029 .. 1884042 +  -8.1  -3.71924   CATGGAGGATGGCCG               CCTGG AGAG CCAGG                TTGTTGCCTAGTTTG  69 1
    CYA_1882 1889748 .. 1889770 +  -3.3  -3.75153   TGGCTCACCTGCTCC          GCCAGAGGTC GGCA GGCCAC-GGC           TTTCCCTTGCCGCCG  54 93
        hisC 1891682 .. 1891694 +  -9.1  -3.14132   CCTCCAGCTCGGGCT                CTGCC TGG GGCAG                TTGCTCACGCCAGCG  61 249
    CYA_1888 1896689 .. 1896703 +  -3.4  -4.10657   AAATCCAAGGTGCGG               CTGGCG TTG CCCCGG               TTTTGCGCGATCTCC  61 127
        cysS 1907457 .. 1907484 +   -12  -3.13403   TAGGTCAGCTCCGTG        TCCACCTGCAGGG TCT CCC-GCAGGTGGC        TGTTGATGGCGGCAG  70 413
    CYA_1903 1914801 .. 1914823 + -11.4  -3.55444   CGACACGGAAACTGC           GCTTTGGGTA TTC TACTCAAAGC           TTTGCGGGATACCGC  77 202
        pgsA NONE
        ruvC 1916108 .. 1916128 +  -3.9  -2.66183   ACTAGACTCAGTAGC            GCAAAAAGC AAA GCCTTATGC            CTTCCTCTTCTGTGG  42 75
    CYA_1906 1916873 .. 1916883 +  -5.4  -2.82742   GGCTGCAAAAGCCGG                 CTGA GGT TCAG                 TGATTGTCCAGGGAT  47 126
    CYA_1907 NONE
    CYA_1908 1918781 .. 1918805 +  -5.7  -3.88498   CTGGGAAAGCTTTGG          GCTGGGCAA AGAGCAG TTGCCTGGC          TTTCGTCTATGGGAC  64 69
    CYA_1909 1920150 .. 1920165 +  -3.2   -2.9155   GCTGCCATACACATG              GCAACG CGAG CGTTGA               TCTCATCTTCAGAGC  42 74
    CYA_1911 1921686 .. 1921702 +  -3.7  -4.96848   GACAGGGACCTGTTC              TGATTGA ACC TCAATCC              TTTTTGTGTCAGAGA  76 23
    CYA_1912 1922846 .. 1922862 +  -2.1  -3.28712   TATATCTTCCAGCCT              CTGCAAC ATT GGAGCAG              TTATCACCCGACGAC  45 491
    CYA_1916 1927283 .. 1927317 +  -2.9   -3.9444   GCAGTCAGCCTCGAA    GTCCCTAGTT-CCCCTC TGA GAGGGGCAAACAG-GAC    TTTGCTTGACATTTC  56 7
    CYA_1918 NONE
    CYA_1919 1931337 .. 1931370 +  -2.3  -4.25848   AGGTATGATCCGTTC     TCTGTCCGGTGCCGCT TCT AGCCCCACCAG-CAGG     TTTTCCTCAACCGTT  62 452
    CYA_1925 1938771 .. 1938781 +  -6.8   -3.4759   GCCAACTGGCCTCCT                 CCTC GTT GAGG                 TTACTTGTCCTGGCT  58 17
    CYA_1926 1940979 .. 1941001 +  -5.5  -4.25016   AAATGATTGACGTTC          TCCCCAGCCC CAAG GGGC-GGGAA           TTCTTTCTTGCTCAT  67 31
    CYA_1929 1942399 .. 1942413 +   -10  -3.62775   AGTAGAAATGGGCAG               GCCCAA CCT TTGGGC               TTCTTCGGCGGTGAT  70 166
        psaK 1945604 .. 1945618 +  -4.2  -3.49668   GGGTGATCTTGGGCC               TCTCCA ATA TGGGGG               TTCTCTGAGGCATTT  52 3
        psbK 1945991 .. 1946015 +  -3.5    -3.551   TGGGGCAGGTTTGGG         GCAGGCC-GC TGCGCC GCAGGCCTGA          TTCTCTGCCTTGCAA  52 127
        chlI 1948605 .. 1948615 +  -3.2   -2.5655   AATGTACAATATGTT                 CAGT ATG GCTG                 CTTGGTATGGCTAGA  40 114
    CYA_1937 NONE
    CYA_1938 1950727 .. 1950761 +  -2.1  -4.70659   CGGGCGGCGGTGGTG    CT-GAGCAGGGTGTGGG AAG CCCAGGCCA-GCTCCAG    TTTTTCCCTCTCGGA  72 378
    CYA_1946 NONE
    CYA_1947 1960183 .. 1960205 +  -9.8  -5.34857   AGGGAGAGCCGCTAA           CCCGCTACTC ACT GGGTAGCAGG           TTTTCTTTTGTTTCC 100 7
    CYA_1954 NONE
        lpxC 1966668 .. 1966683 + -11.8  -3.68351   TGCTTTGGGTTCAAT              GCCCGC CCAT GCGGGC               TTTAGCTAATCCGCC  79 106
    CYA_1956 NONE
        fabZ 1968674 .. 1968689 +  -3.2  -3.57144   TGATGGGCCAACAGC              GGCC AGCAGCGG GGCC               TTTGGCGCTCCGCAA  50 38
    CYA_1959 1970635 .. 1970647 +  -4.8  -3.53012   AAGTGCTGCTTTCAC                CTCC CGGTC GGAG                TTTCACAGCAGAGCG  52 127
        lpxA NONE
        lpxB 1973065 .. 1973087 +  -7.7  -3.87354   ACCTTACGCAGGGGA           GGGATGGGT ACGTA GTCCATCCC           TTTGATGTGGGTTTG  68 251
    CYA_1964 1976826 .. 1976842 +  -2.9  -3.73008   CCCAGGGTTGGCGGC              CTCTGGG CAG TCCAGAC              TTATGTATCTTTACC  53 93
    CYA_1965 1978982 .. 1978995 +  -2.3  -3.01712   ACGCCGAAGTTTTAG               GCAAG GCGC CTGGC                TCTTGACGCCGCCAA  41 26
      pilT-1 1980415 .. 1980425 +  -5.4   -3.6502   CACAACTCGAACCCT                 CTCA TCA TGAG                 TTTGAATCGGGGGTA  56 156
        pilC NONE
    CYA_1968 NONE
    CYA_1969 1988227 .. 1988265 +  -2.3   -5.4492   CGAGAGTGGCGGTAG   GATGAGGAGGTGGGG ACCCTTCCA CAACGCCTCCACATC   TTTTTTCTGTCTGTG  82 111
    CYA_1971 1989378 .. 1989389 +  -3.6  -5.09173   AAGACGGGGAAAGAG                GCGG ACGG CTGC                 TTTTTTGAGCTCTTC  78 214
    CYA_1977 NONE
    CYA_1978 NONE
    CYA_1979 NONE
    CYA_1980 NONE
    CYA_1981 2002140 .. 2002159 + -11.4  -3.44622   TGGAAGAGGCGGACT            GGGGAGGG ATGG CCCTCTCC             TTAGTTCTCGGCCTG  75 189
        mraY 2003407 .. 2003440 +  -8.1  -3.21218   GGGGGAAAGCGCTCG     GGGGGTATTCCTCAG GGCT TTGCGGGATACCGCC      TTCCTGCTCAGAGAT  60 262
        murA 2008927 .. 2008955 +  -2.1  -4.43307   ACTTGAGCCTACGCC        GTTGGGGGGATCC GCC GGCCCCCTCCCCC        TTGTTTTCTTGAGGG  63 35
    CYA_1990 2010320 .. 2010343 +  -4.4  -3.30159   GATTCGACCTCGGCG          TCGGGGGGCC TGCT GGCTGCTCGG           TTCTGGAAGAATTCC  48 176
    CYA_1993 2012832 .. 2012849 +  -3.3  -2.78596   ATCGGGCAGCGCCGG             GAGGCGG CAGA CTGGCTC              TATACTGAAAACGTA  41 43
    CYA_1994 NONE
    CYA_1995 NONE
    CYA_1996 NONE
    CYA_1997 NONE
    CYA_1998 NONE
    CYA_1999 2016291 .. 2016307 +  -6.5  -3.37344   AGTTGCTCTGCATCT              GGCCTGG GTT TTAGGCC              TTGCTTGCCTAGAAC  56 52
    CYA_2004 2022143 .. 2022169 + -10.8  -3.04274   CGAAGTGTTGCTCCC         GCTGCCTCTCCT CGA AGAAGGGGCGGC         TATCGTTCTTGCTTC  67 193
    CYA_2005 NONE
    CYA_2006 NONE
    CYA_2007 2024554 .. 2024564 +  -2.4  -3.49837   TCCTCGAGCTTCCTC                 CCGC TCT GCTG                 TGTTTCAGTTCTATC  46 136
    CYA_2008 2025399 .. 2025416 +  -4.8  -3.01712   GGCAATGCCGCTTCT             GCTGGT TGCCGC GCCAGC              TCTTCCAGGCGCAAA  47 311
    CYA_2010 NONE
    CYA_2012 2028456 .. 2028466 +  -8.2  -3.59979   CCGTTCGCGTCAGCG                 GCGC GGA GCGC                 TTTAGGGTGAGGGAC  66 5
        glyA 2032743 .. 2032755 +  -3.3  -3.46482   CCCCCTCCTCGCTAC                GGCTT GCC ATGCC                TTACTTGGTTGCCTT  48 42
    CYA_2016 NONE
    CYA_2017 2034941 .. 2034955 +  -2.7  -3.48276   GAAAGCCTGCTGGAT               CCCGC AGCAG GGGGG               TTATGTCGCGAAAGA  47 481
    CYA_2019 2035685 .. 2035719 +  -7.6  -3.03741   CACCTCAGTGACGGA     GCCGCGCTTGCGGCCG TGG CAGTTGATGGCGCGGC     TGTCTCCTTCTCGCT  56 69
    CYA_2021 2039409 .. 2039435 + -12.2  -2.86475   TGAGCCCTCACCCCC         GGCCCCTCTCCC AGA GGGAGAGGGGAG         TATGGTATGGGATTG  71 38
    CYA_2028 2044536 .. 2044552 +  -2.9  -3.55622   GCCGTAGTAGTCAAA              TCCATAG ACC CTCTGGG              TTTGAACAGCTTGCA  51 170
        mutS 2055986 .. 2056001 +  -3.9  -3.53091   TTGCAAGCGATAGGC              GCGCC CCTCCA GGTGC               TTTCGGAGAAGGGAT  51 391
    CYA_2037 2057871 .. 2057919 +    -8  -3.17392   TCTGGATGGAGATCG CTGGCTGGCAATCTTGCTCAGG CGCGT CTGGATCTGGGCTGCCAGCCAG TTCACTTCCGGGATC  60 57
        cpeT NONE
        pheS 2066267 .. 2066305 +  -8.4  -2.52464   AGAAAGTTGCCGAAA CGATTT-CGCTC-CGGCTC TTGA GA-CCGAGAGCGCAAATCG  TAGGTTCCACCCAGC  55 395
        lpdA NONE
    CYA_2060 2080596 .. 2080608 +  -3.3  -2.58663   CGACACCGAAGTGGG                CGGCA GTC TCCCG                GTTGTGCAGGTAGCT  39 489
    CYA_2064 2085859 .. 2085877 +  -5.2  -4.14576   ATAATTCCCCTCCTT             GCCAGCGA GGT TGGTTGGC             TTGTTCTATTTTTGG  64 201
      tatA-2 NONE
    CYA_2066 NONE
    CYA_2067 2088393 .. 2088413 +  -3.2   -3.1169   TTTTTCCAGTAACAC           CGGCT-ACG CAGC CGACAGCCG            TACTTTTAGGCTTCT  43 107
    CYA_2068 NONE
    CYA_2069 2088969 .. 2088992 +  -2.3  -2.75803   TTCCATCCCTGACTC          TGGGCCTGC CAGCCC GCACGCCAA           TCGTTGACCTGTTAT  39 47
    CYA_2070 2089561 .. 2089582 + -11.6  -4.18018   CTGTTAGGCAAGGAA           GGGATCCC CGGACA GGGATCCC            TTTTCGCTGAGGCGG  86 112
      glgA-1 2091241 .. 2091263 +  -5.5  -3.77808   CCTACAGATTTATTG           CCGGGGAAG GGGAG CTTGCTCGG           TTATCTTCTCCTACC  59 119
    CYA_2072 2093203 .. 2093235 +  -2.5  -4.72272   TTCTAGAGCTTGGTG      CCGCACTCGGCGCAG AAC TTGTGCAGGCTGGGG      TTTTTGGTGCCGCAA  69 321
    CYA_2074 2095333 .. 2095356 +   -14  -3.63515   AAATTGATGGCATCC          TCCCCTCAAT ATTT ATTGAGGGGA           TTATTGCCCCTCGAG  86 46
    CYA_2075 2095916 .. 2095928 +  -9.1  -3.53224   CCCGTCAAGGCCGGG                TCGGC AAA GCCGA                TTTCCAGGCCGCCTC  65 410
    CYA_2079 2100824 .. 2100843 +  -6.4  -3.03124   AATCACACCCGAACA            GGGCAATG GCGG CGTTGCTC             TCTTCGAGGGTGAAC  51 304
    CYA_2084 NONE
    CYA_2085 2104379 .. 2104398 +  -4.2  -3.44325   GCCTCGTCCAGGCGG            GAGAGCAGC CGC GCCGC-CTC            TTGGTTGTCGCGAAT  52 115
    CYA_2086 2105142 .. 2105154 +  -4.7  -3.03441   TGAGGCGGAGCCGTC                AGCCG TAT CGGCC                TCTTGAGAGATCATG  46 7
    CYA_2087 2106015 .. 2106043 +  -8.7  -3.36273   CTTGGCCTGAGATCA        GCCGGGCGCTCAG GAT CTGATCCCCCAGC        TTGATCTTGCGCAGC  60 106
    CYA_2090 2108044 .. 2108056 +  -3.3  -3.14132   TCAGTTATCTACCCT                CACCG AAA CCGTG                TTGCTAAAGAGCAAC  43 219
    CYA_2094 NONE
    CYA_2095 2111354 .. 2111370 +  -4.3  -4.11216   CTTGGGCAAACTCCA              GGTCGGG ATC CTCCACC              TTTTGCCCGTCCAGC  63 182
        gcvP 2116645 .. 2116660 +  -6.8  -3.52102   CACCTGCGACAGTTG              CGCCTT CAGC GAGGCG               TTCTCTCGCTCCAAT  57 235
        accD 2122110 .. 2122122 +  -9.1   -3.5511   AATTGCCATGGCAAA                GAGGG ATA CCCTC                TCTTTCTGCATAAGA  68 203
    CYA_2105 2122635 .. 2122647 +  -9.1  -2.60723   TTCCTGCGCTGCTGA                CCTGG TTC CCAGG                ATTCGTTGAGAATGC  59 74
    CYA_2107 2123441 .. 2123454 +  -6.7  -3.19653   TGCTCATTTTGCGCA               GTTGG CGGG CCAAC                TTAATCGCCTTGTCG  53 99
    CYA_2109 NONE
    CYA_2110 2127562 .. 2127582 + -12.6  -4.63218   AGAGAAAACTTGGTT            GGGGATCC CTGGA GGATCCCC            TTTTCTTCCCCAGGA  95 114
    CYA_2111 2129386 .. 2129407 +  -2.9   -4.4009   GGGTTGGGGGTGAGG           GTCGCGGCGC GAG GCGCT-TGGC           TTTTCTGGGCTAGAG  64 49
    CYA_2121 NONE
    CYA_2122 2137252 .. 2137264 +  -4.8  -2.55392   ACCACCAGGCTGTAT                TCGC GGCGG GCGA                TAGCTTCGATGGCTT  43 478
        glgP 2144000 .. 2144019 +  -4.9  -3.26471   AAAAGGGAGAAGGAA            GGGGAAC AGCAGG GATCCCC             TTCCTATGCGGATCC  49 57
    CYA_2128 NONE
    CYA_2129 NONE
        ilvN NONE
    CYA_2131 2146692 .. 2146703 +  -3.6  -3.05384   TTTTCTGGGTCAGCA                CCGC AGAG GTGG                 TTGGCTCACCGCAGC  46 197
         glk 2148697 .. 2148732 +  -4.6  -3.75024   CCCAGGGGGAGAGGG    GGGCTGGGCAAGGCGCA GGA TG-GCCATGCCTAGGGC    TTGTTCCTGCTCGCA  58 82
        trpE NONE
    CYA_2137 2151753 .. 2151770 +  -5.5  -3.71321   GAAGATGCCTCAGAA             TGGGGGT GGGT ATCCCCG              TTGTTGAAGTTTGAT  59 63
        chlG NONE
    CYA_2139 NONE
    CYA_2140 2153650 .. 2153664 +  -7.1  -2.61264   CGATGGCGAGGCGGA               TGGCC AGCAA GGCCA               ATTCTGGCTGGAGGG  48 200
        infC NONE
         bcp NONE
    CYA_2146 2160070 .. 2160088 + -10.2  -3.06492   TTTGCTTTTGAAATG             GCCCTAGC TGA GCTTGGGC             TGTTCGGCTAGCTGC  68 51
    CYA_2151 2164835 .. 2164854 +  -7.1  -4.21351   GCGGTAATGCGCAGG            GCTGCCGC TGCTT GCGGC-GC            TTTCTTGGCATCTTT  69 267
    CYA_2154 2166431 .. 2166443 +  -4.7  -3.58879   GGGGCTGAGTGGGAA                TGGGC AGA GCCCC                TGTTTCTGGGTTGTC  55 171
    CYA_2158 2171890 .. 2171922 + -16.4  -2.90615   CAGGGCTACTGAAAG     CCC-GCTCCGTACCGC TTA GCGGT-CGGAGCCGGG     TAGTTTACACCAGCT  87 7
    CYA_2170 2186941 .. 2186965 +  -2.2  -3.76492   TGACCTCACATACTG         TCTTGAGCGGC TTTC GTCGTT-AAGA          TTTAATAAGATTAAG  51 76
    CYA_2171 2188300 .. 2188317 +  -2.5  -3.77087   TTCGGAGCTGCAACT             GGCCTGC CGTT GATGGCC              TTTCAGTCTTGGATC  51 13
    CYA_2172 2189687 .. 2189708 +  -2.1  -3.33744   GGGGCTTGCCGCGCA           CCGGGTCAG TTTC CGGATCAGG            CTTTTTCAAGACGCG  44 87
    CYA_2174 NONE
    CYA_2175 2191971 .. 2191991 +  -8.3  -4.09685   TGGTGGACAGGTGGG            CCCCCTA TTTGGTC TAGGGGG            TTTTAGCCGCTGGAC  73 9
        proB 2194010 .. 2194020 +  -4.6  -4.26903   CGGCTTAACCACCCA                 CTCC ACG GGGG                 TTTTGCTGGGATCGG  65 54
    CYA_2182 2201171 .. 2201184 +  -9.5  -3.04792   GATTCATATTCTGCA               GGGGG TCTT CCCCC                TCTTCCACCTCATGG  60 467
        sufB 2211155 .. 2211172 +  -5.5  -4.07568   GCCGCTGACACGCTG             TGGGAGC AGGC GCTGCCA              TTTTCAGGAGAAGGG  64 79
        mscL NONE
        sufC NONE
        sufD 2214254 .. 2214264 +  -3.2  -3.96327   AACAGATCTAGTCTG                 GTTG GCG CGAC                 TTTATCATCGCCAAT  56 336
    CYA_2195 2215157 .. 2215167 +  -3.2  -3.14686   TCCTTAAGATGGGAT                 CCGA AGC TTGG                 GTTTATTGACTTCGC  43 113
    CYA_2196 2216866 .. 2216876 +  -2.4  -4.15044   GCAGAGATTCCCCGA                 CTCC TCA GGTG                 TTTCTTCAAAAGAGC  56 285
    CYA_2200 2218488 .. 2218500 +  -3.3  -2.79183   TCCAGCAGCTTAAAC                TCCGC TCG GCTGA                TCTGGTCGGGATCGC  40 506
    CYA_2203 2219964 .. 2219977 +  -3.8  -3.73534   TCTGCTCGGATTTCA               CCTG GTTGAG CAGG                TTGTTGATGACGTTG  56 189
    CYA_2204 NONE
    CYA_2205 2221057 .. 2221071 +    -5  -2.52543   TGGGCTGCTCTCCCT               TGGTAA AGA TTGCCA               TGCATTCGAGCGAGT  46 415
         pyk 2222981 .. 2223014 +  -9.5  -2.76261   CCCCGGGAAAGGGAA     GGCAG-GGATCCGCGC AAT GAGCGGTTTCACTGCC     GTTTGACGCTTCAAG  63 94
    CYA_2207 2223192 .. 2223204 +  -4.8  -2.71246   CAGAGGGCAGAGCCA                GGGT TTGCC ACCC                TCACTTTGGTTCAGT  43 69
    CYA_2208 2224163 .. 2224187 +  -7.7  -3.19192   TTTGCAATGGCTGCA          GCGGGCCAGCC CTT GGCTGGATCCC          TTGGCTTGGGTGGGG  57 442
    CYA_2210 2225585 .. 2225599 +  -8.5  -5.63504   GTCGCTGAGCGACAA               GCCCC TTTAT GGGGC               TTTTTTTATCGGCTT  95 217
    CYA_2213 NONE
        rpmB 2228948 .. 2228980 +  -6.9  -3.16742   GGCCCCTTCAATTTG      GGCCTCTTGGAGG TTGGCCC CCACCAGGAGGGC      TTGGTCAAAGTTGGC  53 279
        gshB 2230881 .. 2230897 +  -5.1   -3.7948   CAGGTAAGACCTCTA              TCCGCTT CCG AAGTGGG              TTTGCTAAGTGTTGC  59 244
    CYA_2219 2236007 .. 2236028 +  -9.5  -3.27298   GCTGTAGACGGGAGC           TTCCGAGAA TCAC TTCTCGGAG            TTGCTGCTTCAACGG  68 67
    CYA_2221 2237717 .. 2237731 +  -4.2  -3.25942   AGATTGTGAGACTCA               GGGG CATTGAA CCCC               TTCGTCTCACCGCCT  49 32
    CYA_2222 2238372 .. 2238388 +  -3.7  -3.37796   ATAAAGAACACTGTC              TCGTTGT CCG ACAAAGA              TTATGGATGCTGCGG  48 50
        leuA 2240436 .. 2240452 +  -5.7  -3.40403   TGGTCAACAAGACTG              TCGCCCC GTA GCGGCGG              TTGTAATCCCGCAGA  55 430
    CYA_2229 2245528 .. 2245540 +  -4.7  -3.71686   CAGGCCGGAATGCTC                TCGGC GGG GCCGC                TTGTCTTGAGTTGGG  57 129
    CYA_2230 NONE
    CYA_2231 NONE
    CYA_2232 NONE
    CYA_2233 2248878 .. 2248888 +  -2.4  -3.41341   GTTAGGTTCTGTTGT                 CGGC CTG GCCA                 TGTTTGCATCCCATT  46 36
    CYA_2234 NONE
    CYA_2235 2250581 .. 2250598 +  -6.2  -3.05844   ATCCCAGAGCTTGCG             CCCGGG CGACGA CCTGGG              TGTTCAGGTACCAGC  49 286
    CYA_2240 2253757 .. 2253772 +  -2.6  -3.31144   TGACCAGGATTCAAG              GC-GTTA AGG TAACTGC              TTGTCGCCGTGCCAA  44 71
    CYA_2241 NONE
    CYA_2242 2254793 .. 2254803 +  -8.2  -3.38326   GCCCAGCTCCCGACT                 GGGG GCG CCCC                 TTGCTTGAGGTTCTC  64 7
    CYA_2253 2263446 .. 2263460 +  -3.5  -2.53213   CTCCCAAGGGAGAGG               GGGGT ATGGG ATCCC               TAACTTGCAGGCTTG  41 92
    CYA_2256 2266192 .. 2266202 +  -6.8  -3.53012   GCAAACCGCAGGGCT                 TCCC TCA GGGA                 TTTGCCAGCAGCCAG  57 179
    CYA_2258 2267909 .. 2267919 +  -5.4  -3.72576   CCCAGGGCCGTAGCC                 TTCG TAG CGAA                 TTTCCTCCAGGGGGC  58 514
    CYA_2261 2268808 .. 2268828 +  -4.7  -3.39803   CACCGCCGGATCGAT            GTCTCTC ACCGGCA GGGAGAC            TTCTGGCTCTGGCTG  53 471
    CYA_2263 2270137 .. 2270158 +  -2.3  -3.76224   ATGATAATCTGATCG           CCGTTTT GCTGAATG GAAACGG            TTTCCTGGATGCCAG  52 230
    CYA_2264 2273795 .. 2273810 +  -2.5  -4.27584   AGGTTAAACCCGACA              GAGGG ATCAGG CTCTC               TTTTCAGTTGAAAAT  62 339
    CYA_2267 2277963 .. 2277979 +  -7.2  -3.29144   CCACGTCCGCAAAAG              CTGGCC CCGTA GGCCGG              TTGTCAGCCGACTCG  59 343
    CYA_2273 2282767 .. 2282777 +  -6.8  -4.26589   AGAGCTTCTCGACCC                 GCTC CGA GAGC                 TTTTGGGTATCTCCT  73 322
        lepB 2283864 .. 2283876 +  -4.7  -2.62184   TTCCAACGCCTCAGC                AGCCC GAC GGGCA                TAGTCTCGCGCCAAC  43 128
    CYA_2277 2285328 .. 2285352 +  -3.4  -4.28432   CTGTTGCCGTCGGCA          GCGTAGCGCT CCAGC AGAGCGGCGC          TTTTCAGTTGCCATT  61 96
        rpsP 2286463 .. 2286476 +  -2.4  -3.06133   CCTAGGGTCGGCTAC               GCTT TCGGTT AAGC                TTGGCTCGGCAGTTG  42 36
    CYA_2280 NONE
    CYA_2281 NONE
        hisF NONE
        cysQ 2289852 .. 2289866 +  -7.8  -2.60075   GTTCGCGCCGCTCAA               CTGGGC TCC GCTCAG               GTTGGTTCCAGAAAA  51 397
    CYA_2288 2291899 .. 2291916 +  -3.3  -3.30441   TCCCAGTTAACATCG             CGGCGCAG CAC CAG-GCCG             TTGTGGCCGGTGATG  46 117
    CYA_2290 2293706 .. 2293724 +  -8.1  -3.78934   GCCAGCCAGTAGATT             CTCGGGG CGGGA TCCCGAG             TTCTTCTGGAAGAGG  69 45
    CYA_2295 2298113 .. 2298126 +  -3.1  -3.94634   GCTGGCAGGCCGGGC               TGCCA GAGC TGGTA                TTCTTTGGCCTGCTC  56 56
        mraW 2301016 .. 2301030 +  -7.1  -2.52676   GCCAAACTGCGAGTG               GCTGC CCGCA GCAGC               TAAGTTGCCGCCCTG  50 8
    CYA_2299 2301954 .. 2301978 +  -6.3  -3.38754   ATATCGATCAACACC          TCGTACTCAGC ATC GCTGAGGCCGG          TAATTTTGTTTTGCG  55 305
    CYA_2301 2304424 .. 2304434 +  -3.2  -4.42386   CCAGCTCGGCGGCGG                 TCTC TAC GAGG                 TTTTCTGGGTGGGCC  67 324
    CYA_2306 2309979 .. 2309990 +  -4.4  -3.09878   CCGGGTAAAAAGCCA                GCAA CACC TTGC                 TCTTGCCTCGGTAGG  45 372
    CYA_2315 2319139 .. 2319175 +  -8.7   -4.8048   TTAGCGCGCCCTCAG    CCTCAACCTCTCTCCTT CGG AAAGAGGGAGGTTACGG    TTTTTCCTCTCCCCA  86 37
    CYA_2317 2320736 .. 2320750 +   -10  -2.71681   GCGAAACTAGAAGTA               CCAGAG ATG CTCTGG               TACTTGCAAGCGTTG  62 116
    CYA_2318 2321625 .. 2321639 +  -5.6  -3.41878   GCAAGAGTAGCAAGA               TGCCCC GGT GGGGGA               TTGTAGGTTGGCGAG  54 31
    CYA_2319 2322648 .. 2322664 +  -2.1  -3.37091   TCTGGCGGCCTCGGC              GGGACGG GAT CCTTGCC              TTAGGTTTTAGGCCT  44 5
    CYA_2320 NONE
    CYA_2321 NONE
        cbiQ 2324899 .. 2324910 +  -7.2  -4.11394   CCCTCAAGGAAGCGC                CGGC TGTT GCCG                 TTTTGCACCTGGGCT  71 210
        yliG NONE
        rpiA 2327216 .. 2327237 +  -7.2  -4.13945   GCTAGCCACATGGTA           TCGGGGGG AAGCGG CCCCCAGA            TTTTGGCGTGGGGAT  72 286
    CYA_2326 2330949 .. 2330972 +  -9.6  -3.54297   GGTTAAGACCGTGAT          CGGGCTGGTGG GGA TCACCA-CCCG          TTCTCCTTGGTAGGT  72 521
    CYA_2328 2332942 .. 2332972 +  -6.1  -3.57971   GCCTGATCCCAGAGC      TGCGTCCAGTAGCG GTAG CGCTTCTGG-CGAA       TTTCCAACTCCATGT  57 194
        petJ NONE
    CYA_2331 NONE
    CYA_2332 2336139 .. 2336169 +  -3.9  -3.40331   GCAGCCGGTAGGCGG      CCTGCT-GGGCAGG ATGT CTCGCCCTAGAAGG       GTTTTTGCCTGGATT  50 30
       copCD 2337970 .. 2337996 +  -6.5  -3.61398   GCTGCCGCAAAATCT        CC-CTGTTGGGC GTAG GCCCAGCCGCGG         TTGTTCAAGGCCCAG  59 227
    CYA_2336 2342372 .. 2342382 +  -2.4  -2.76162   TGAGTTTCTCAGGTC                 GCGG CTG CCCC                 ATTTGGAGTAGACTG  39 4
    CYA_2337 2343071 .. 2343082 +  -4.4  -3.16564   TTCAGTCCCATCTGG                CGAT TTGG ATCG                 TATTAACTTGGGTTG  47 347
        infB 2346219 .. 2346233 +  -2.1  -3.54408   ACCAAGCGGCGGACG              CT-GGC TCCT GCCTAG               TTAATTTGGGTGGCC  48 11
        proS NONE
    CYA_2340 NONE
    CYA_2341 2349541 .. 2349568 +  -8.3  -3.34043   GCTGGATACCACCGG        CGGCCCCCTCG ATCAGG CGGGCGGGCTG         TTCTGCGGTCATAAA  60 490
    CYA_2345 2352045 .. 2352071 + -12.3  -3.53012   GGGCAGCAAAAAAGA         CCCAGCAGAGA AGGGA TCCCTGCTGGG         TTTAGGCCGGAGGAG  78 342
      lipA-3 2355776 .. 2355795 +  -4.2  -3.63073   TGGAAAGCAAGGCCG            CAGCCGCA GGAC TATGGCTG             TTCTTCGCCCCTGTC  54 404
    CYA_2349 2357918 .. 2357930 +  -7.7  -2.57564   AACTCGCTAAACAGT                CTCTG CCT CAGAG                CTTCTAGAACCATCG  53 31
    CYA_2355 2363103 .. 2363117 +  -4.2  -3.25942   AGATTGTGAGACTCA               GGGG CATTGAA CCCC               TTCGTCTCACCGCCT  49 32
      psbD-1 2365848 .. 2365899 +   -16  -2.50291   TTACGTGAGAGCCGA GGCCGAGCGTTCGCCTATTCAAGTC TTG GA-TTGGATGGGTAGGCGCTCGGCC ATTCCTAAGCTCCTT  81 81
        psbC 2367388 .. 2367405 + -14.1  -5.42259   GAGATCACAACCTTT             GGCCCCC GGCA GGGGGCC              TTTTTTTGGGGATCC 100 57
        cobW 2368789 .. 2368802 +  -3.8   -5.0538   ATGGGCAGGGGCAGG               CGGA AATAAA TCCG                TTTTTTAAAATAGGC  81 268
    CYA_2362 2370839 .. 2370849 +  -6.8  -3.43564   CCTTCCCCAAGAGCT                 CAGG TTT CCTG                 TTGTACATTGGGTTC  58 52
    CYA_2363 2373471 .. 2373497 +  -3.5  -4.12456   GGTGTCCAATTGGCA         AGAGCAGCCCG CAGAT CGGCCAGCTCG         TTTTGCAGGTGCTGT  61 490
        trpC NONE
    CYA_2370 2380699 .. 2380718 + -12.2  -3.60296   CAGCCACCCTCTTGA            CCTTCCAG CCCA CTGGAAGG             TTTAGCATCAAGCTG  79 26
    CYA_2371 2380997 .. 2381008 +  -2.2  -4.17023   GTAGCGGGACAAGGT                TCAC AGGT GTGG                 TTTTCCCCTGGTTGG  56 65
    CYA_2372 2383590 .. 2383612 +  -7.8  -3.14647   GTACCCCTTGCGATT           CACAAGGAAC GGA GTTTTTTGTG           TTGGATGTCCTCAGT  57 214
        cbiX 2384780 .. 2384806 +  -8.6  -4.21439   TCCTCTTGGGTCTCA         GGTGCCGCTGCC GCG GGGAGCGGGATC         TTTGTCTTCGCGTTG  77 167
    CYA_2375 2385733 .. 2385774 +  -3.5  -3.60296   ATCCAGCCAACCCGT TGGCTCGCGGCGGCGAA CGTCGATC TGCACCGCCGGGATCCG  TTTGGGATCCCGCTC  51 115
        rpsA NONE
    CYA_2380 NONE
    CYA_2381 2391084 .. 2391102 +    -3  -4.27584   AGATGACCTTTGCCT             TCGATCCC TAA GGGATCCC             TTTTGAATTGCCGAT  61 15
        chlL 2392415 .. 2392425 +  -5.4  -3.29144   TGGCCCGCTTTCCAC                 TCCA AGA TGGA                 TTGTGCAGGAAATCC  52 129
    CYA_2383 NONE
        chlN 2395184 .. 2395223 +  -7.1  -3.49475   GAGAGGGGAGAAAAA  CCCTAGAGCGTGCGC-AG CACCT CTCGCGCTGCCTCTAGGG  TTCTCTCCACATCGG  58 332
        cobK 2400002 .. 2400015 +  -2.3  -4.32857   ACGGGTCTTTGGCGA               TCCTC ACCG GTGGA                TTTGTCTTTCCAGCG  62 77
    CYA_2391 2402851 .. 2402861 +  -3.2   -2.5655   AATGTACAATATGTT                 CAGT ATG GCTG                 CTTGGTATGGCTAGG  40 89
    CYA_2392 NONE
    CYA_2393 2405010 .. 2405023 +  -3.1  -3.31461   AAAAGTTACCCCTGG               GGTGA AGGC TTACC                TTGTCACCCTGCCTG  46 439
         fni 2407483 .. 2407501 +  -8.8  -3.59979   TCTCGCGGCAACGCC             GCTCCCAG CGC CTGCGAGC             TTTGGCGTGCACGGG  65 465
    CYA_2400 NONE
    CYA_2401 NONE
    CYA_2402 2412450 .. 2412475 + -11.1  -5.40474   AACCCGATAAACAGC         CTGGGATCCCC GCCT GGGGATCCCGA          TTTTTTTAGAGAGCT 100 43
    CYA_2406 2416273 .. 2416283 +  -5.4  -2.57564   GCTTTGCTTTGGCCC                 CTCT GGT AGAG                 ATTGTCGGGCGGTGG  46 17
        ribF 2417237 .. 2417253 +  -5.8  -2.62263   CCAACAATTGGGCTT              GGCCGA GCAAG TTGGCC              TAGTCTAGAGGCCCT  48 1
        metH 2424198 .. 2424210 +  -3.3  -3.53444   CTGTAGATCAAAATG                GGCAG GGT CTGGC                TTTCGGGCCCGCTGG  49 172
    CYA_2431 2439977 .. 2439993 +  -2.9  -3.90922   GTAGAGGGGGTCGGC              GGCAAAG TGT CTTCGTC              TTGTTTGAAACGACT  56 286
        thrS NONE
    CYA_2434 NONE
    CYA_2435 2445710 .. 2445726 +  -5.1  -3.29511   AGGGTAAGACGCCTG              GGCTATT GAA AAAAGCC              TTCTGGCCCCGTGCA  52 382
    CYA_2437 2447854 .. 2447867 +  -2.4  -4.11216   GGCAGCCCAGGTAGC               GCAA CAGGTT TTGC                TTTTCCCACTCCGGG  59 348
    CYA_2439 NONE
    CYA_2440 2452254 .. 2452268 +  -5.6  -3.61398   CTCGCAGATAGTGGA               GGTGGG GAT CCCGTC               TTCTTCCCAGAGGCA  57 358
    CYA_2444 2454189 .. 2454223 +    -7  -2.90392   CTTCGAGGCCCTCTT     GGTCGGGGAGCCAC GGTGCAA GCGGCTCCCCAACA     TCTAGTTGGCCGATC  53 68
    CYA_2446 NONE
    CYA_2447 2457950 .. 2457962 +  -3.4  -4.10657   GCCAAGCTTCTGCGC                CTTC CCTGA GAAG                TTTTGGCCGGTCTGC  58 52
    CYA_2448 2458512 .. 2458527 +  -3.2  -2.69151   CCAGCCATGATGGCC              GCACAG ATGA CTTTGC               TCGTCTATGGAGCGC  40 62
    CYA_2449 2458809 .. 2458842 +  -2.4   -2.7736   CTAGGCCTCAGCTTC    GGCTCGGTCTAGGCCG GCAG CGGCA-AGACA-AGCC     TGCTTGGCTGTCGGT  39 14
    CYA_2453 2460514 .. 2460524 +  -4.6  -2.91264   ACAGCAGCCAAATCG                 GGGG CTA CTCC                 TGTGTGGATGGCGGC  46 350
        menA 2464533 .. 2464550 +  -7.7  -2.53263   TGCCGGCTTGGGTGT             TG-GCCCC GCT GGGGCTCA             TGGGTTAGGGATCAA  53 111
    CYA_2457 2466432 .. 2466450 +  -6.6  -2.66291   ACGCCCTCTGACGGG             ATCCCAGC GGA GCTGGGGG             TCGTCTGGATCTCTA  50 30
    CYA_2458 NONE
    CYA_2459 2471074 .. 2471085 +  -3.6  -3.43042   TTCGGCTACACTAAA                GGGC CGAC GCTC                 CTTTTTGCTCAGCAG  50 84
    CYA_2460 2472400 .. 2472411 +  -5.8  -2.62983   CGGACAAGCTGGAGA                GGGA AAGA TCCC                 TGGTGTGGGGCTCCA  48 77
    CYA_2461 2473832 .. 2473858 +  -6.4  -3.57462   ATCCACCTCCCGCTC         CCCGGCGATCTG AAG CCTATCTCCGGG         TTTGAGGCTGCGGTA  59 420
    CYA_2465 2476864 .. 2476881 +    -7  -4.07568   CCAGGTTCCACAACC             GCCAGT AGTTCC ACTGGC              TTTTGCCGCGAAAAC  67 410
    CYA_2468 2479312 .. 2479322 +  -4.6  -3.53091   TAAACGCCAAGGCAA                 CGGC ATA GCTG                 TTTCCCCGGAGCGCT  52 155
    CYA_2469 NONE
    CYA_2470 NONE
    CYA_2471 2481692 .. 2481706 +  -3.4  -3.19687   CAGCCCAGTAGCAGT               GCGGTC AAG GGCGGC               TGTCTGTTTCGGCTT  43 107
       ribAB NONE
    CYA_2476 2486848 .. 2486882 +  -2.2  -3.31144   TGCGGGTCATGTAGT   CGGCGCTGCCGATGAAG TACT CTTCCT-GGC--CGCCG    TTGTAGAAGTAGAAG  45 291
    CYA_2480 NONE
    CYA_2481 2493746 .. 2493759 +  -5.2  -4.63486   GGTCAAACCAGCAGC               GGGC CCAGTT GCCC                TTTTCTTCCAAGGAT  74 247
        fabG 2495631 .. 2495641 +  -4.6  -3.28924   GCTCCAGGGTGAAAC                 CCGT GCC GCGG                 TTGTGGAGAGCAATG  50 465
    CYA_2488 2499721 .. 2499735 +  -5.6  -4.15565   CCTGGCGCAGCCGCT               CCGCCT CCG AGGGGG               TTTTCCCCTGCTGGC  67 363
        pcyA 2501488 .. 2501504 +  -6.5  -3.05384   TTTTTGCCCTAGGAA              CTCCGGC AGG GTTGGAG              TTGCATCCGGCCCCA  51 82
        prmA NONE
    CYA_2494 NONE
        hisS NONE
    CYA_2496 2507404 .. 2507450 +  -5.6  -4.31433   GATGCTGCGGGCAAT GCTGGGCCGGCGATCTGGGGAT CCC ATCACCAGCAGGTCGGCTTTGC TTTCTTCTGCCAATC  71 151
    CYA_2501 NONE
    CYA_2502 2515031 .. 2515046 + -11.8  -2.72829   CGTGGCCACTGAAGA              GCCGGG CTAC CCCGGC               GTTTGGCAGGCTGTG  71 402
    CYA_2503 2517000 .. 2517013 +  -3.8  -2.58812   GAAGCCACCCAAAAA               GCAG GCTAGG CTGC                TGACTTGGCTTTCCA  42 17
    CYA_2505 2517926 .. 2517946 +  -7.5  -3.73914   GAGGCGGCTGGCGTT            GGGGATCCC TAG GCGATTCCC            TTCTTCATCGATGCT  65 423
      clpS-2 NONE
    CYA_2509 2520941 .. 2520994 +  -6.4  -3.53012   GACCACCACCAGCAC GGCTGTGCCGGCGAC-CACCGCCGG GATGA CCGGCAGCCAGCCGCCCGTCCAGCC TTTGGGCAACAGGCC  57 203
        dprA 2523822 .. 2523845 +  -5.2  -3.32844   GCTACCAGCGGGCTC          GCTGAGGTTGG ATC CCTGCC-CAGC          TTCTCCGATGGGAGC  52 21
        hisA 2525909 .. 2525938 +  -3.7  -2.77167   ACTGGTAGTAATCCG       TACTGAACATATT ATAC ATTATTTTCAGTA        TAGTTGAGCTTATTA  43 298
    CYA_2514 2527537 .. 2527553 +  -4.3  -3.03124   CGAGCACAAGCTCCC              GCAGCAG GGC CTGTCGC              TGTTGCCGGCTCAGG  45 321
        psaA NONE
        psaB 2541499 .. 2541519 + -12.6  -5.55664   TGGCTAAGCAACTAA            GGGATCCC GCGGG GGGATCCC            TTTTTTTGCTCCTCG 100 51
    CYA_2524 2544985 .. 2544996 +  -2.2  -2.52946   TGGTGATGCGGCTTT                GGAG AGGA CTTC                 CGTTTTGTAAGCGAA  38 48
    CYA_2525 2546642 .. 2546654 +  -3.3  -3.06696   ATCGTCGGAGGGCAG                GTCTG TAG CAGCC                TCTCTTGCAGCGGAC  43 259
    CYA_2526 2547109 .. 2547124 +  -5.4  -3.08464   GGGTAAGCGCCAAAT              CTTCTC GCCA GAGAGG               TTGGCTGCCTGCTGC  47 308
    CYA_2528 NONE
    CYA_2530 NONE
    CYA_2535 NONE
    CYA_2536 NONE
    CYA_2537 2557530 .. 2557553 +   -16  -3.74347   CTGCTAAAACCTTTG          CCGCTCTCGG AATG CCGGGAGCGG           TTTCCAATTTCTAGG 100 84
    CYA_2549 NONE
    CYA_2550 NONE
    CYA_2551 NONE
    CYA_2552 2573080 .. 2573090 +  -2.4  -4.37092   AGCTTTGGGCAACTG                 GCCG TGG CTGC                 TTTTGTGGGCAGCCT  63 226
    CYA_2553 2576806 .. 2576819 +  -2.3  -4.30023   CGGAAAAGCCCTTGA               GCCAC TTTA GTTGC                TTCTTTGTTATAGTT  60 82
    CYA_2555 2579421 .. 2579447 +   -13  -3.85698   GAGCTTGATCAAAAT         GGCGTTGGCAGC GCC GCTGTCGATGCC         TTTCTGCAGCCGGGC  83 325
    CYA_2556 2581066 .. 2581076 +  -2.4  -5.19251   TGTTGCCCTGTGTAA                 CAGC AAG GCCG                 TTTTTGTTCGTGTTG  79 88
    CYA_2557 NONE
      psbX-1 2581761 .. 2581772 +  -3.6  -3.50447   GTCGCTGAGTCTCCT                GCTC GCCA GGGC                 TTGTCTGCGGATTGC  50 33
    CYA_2559 NONE
    CYA_2560 NONE
    CYA_2561 2585132 .. 2585153 +  -3.5  -4.14511   CGGCCGTGAGCCGGA           GCGGCGAGC GGTT GCAGGCTGC            TTTTGGGCTGGGGTT  61 233
    CYA_2567 2592059 .. 2592082 +  -4.4  -4.60041   CAGCATTTGCCTCAG          CCCAGAGGGT CTCC ACCCGTCGGG           TTTTTCACCATAACT  71 161
    CYA_2570 2594750 .. 2594762 + -10.5  -3.14132   GCGCTTCCCCTGAGC                CGGCC CCT GGCCG                TTCCTAGGCGGCGCC  68 6
    CYA_2572 NONE
    CYA_2573 NONE
    CYA_2574 2600929 .. 2600946 +  -2.6  -3.33922   TACACCATCTATCTC             TGGCGG ATTTAG CCCCCA              CTTTTTGCCAGCCCT  44 14
    CYA_2575 2602192 .. 2602208 +    -5   -3.9344   CAATCGATACTTTGC              CGGCGG GAGCG CAGCCG              TTTGCTCTTGGCGTT  60 145
    CYA_2581 2606204 .. 2606216 +  -3.3  -4.57073   CACTGCCTTTCTCAA                CTACC AGC GGCAG                TTTTTGCAAGAGATG  67 270
    CYA_2582 2608865 .. 2608877 +  -5.5  -2.71712   GGGCTGGGATCCCGC                TTGGC GGT GCCGA                CTTTGCCAAAGCCAG  46 212
    CYA_2587 2611470 .. 2611494 +  -4.2  -4.27316   CTCAGCCACGTCAGA          CCTTCGCTCA TCACC TGAGCAACGG          TTTTCCCTTCCCGCG  65 264
        hrcA NONE
        tilS 2614233 .. 2614252 +  -2.1  -3.41073   CCCACAAAAGCTCTT            GGGCA AAGTTGTGGC TGCCC             TATTTAGGTCCACTC  46 56
    CYA_2594 2617343 .. 2617357 +  -5.6  -4.13767   AGGCAACATCTTCCC               CCGCCA GCT TGCCGG               TTTTGGGATCCAGGC  67 303
    CYA_2596 NONE
    CYA_2597 2617832 .. 2617854 + -11.3  -3.62597   GATCAAGATTGACAC          TCCCACCGCC TAAA GGCGG-GGGA           TTCTTACGCAGTCCA  77 13
    CYA_2608 2626767 .. 2626777 +  -4.6  -4.15044   GCACCCGTTAACCCC                 GGCT TGG GGCC                 TTTGTTCAACAACAA  61 329
    CYA_2612 2628394 .. 2628410 +  -4.3  -3.15663   AGGATCAAAGCACCC              GCCGGCA GCT TGTAGGC              TTGCTCCCCCTCGCT  47 263
    CYA_2613 2629881 .. 2629892 +  -2.2  -3.37796   CAGAACAAAAGCAAG                GTCA GCAG TGGC                 TTCTAACTCATGGGG  44 58
    CYA_2616 NONE
    CYA_2617 2634942 .. 2634972 +  -6.8  -3.73816   AATGGCGGTATCCCG       CAGAGCTTTGAGTA GAA TACCCAAAGCGCAG       TTTCCGTGTCGTCTT  63 145
    CYA_2622 NONE
    CYA_2623 2641830 .. 2641844 +  -4.2  -4.07568   AGCCACCGGATCGAC               GCGG CTGAACA CCGC               TTTTAAGGCCAGCAG  61 403
    CYA_2627 2644758 .. 2644808 +  -5.2  -3.60098   ATGGGTGCTGAGCTG GGCCAGCATGTGGTCCAAGAAGGG GAT CCCGGTGTCGATCTCATGCTGCCC TTTGCCGTCCAGGCT  55 473
    CYA_2628 2646596 .. 2646608 +  -2.6  -4.07885   GGGTTAGGATCTTTG                CGCT TGCCC GGCG                TTTTCGCAAAGGATA  56 62
    CYA_2629 2648564 .. 2648575 +  -2.2  -2.61484   TGAAACGGTTTCTCT                CAGG GTTG TCTG                 TGCCTTCCTTCCTCT  38 117
    CYA_2630 2649056 .. 2649086 +  -5.3  -3.18239   TGAAAACCCTCTGAG       GCCAGCTCATGGG CCTGA CCCAGCAGCTTGC       TTGCTACGCTCTCTG  50 27
    CYA_2631 2650074 .. 2650095 +  -6.5  -3.57615   CTGGTGGCTTTGCTG           GCGAGAACCC GAT GGGCTC-CGC           TTTGCCGACTGTTGG  59 358
    CYA_2635 2652211 .. 2652244 +  -4.3  -4.11484   TTTGCCGCAGCCTCC     CGGGGTTCGGGCGGG GATC CCCGCGCGAGACGGG      TTTTCAGCCCTTGGG  61 43
    CYA_2638 2654231 .. 2654247 +    -3  -3.28001   ATATTCCTGACTTCT              TGACTA TAAGC TAGTCG              TTCCCTTTGCACCTC  46 501
    CYA_2640 2655299 .. 2655312 +  -3.7  -3.03159   CGGGGTATATTCCGA               GCCGG AGGA CCGTC                TGTTGCACCAATTGG  44 305
         rph 2659491 .. 2659511 +  -9.8  -3.56727   CACCCCTAGACAGTC            CTTTGAGG CATAA CCTCAAAG            TTCTGCTTACTTCGG  72 195
    CYA_2644 NONE
        ribE NONE
        aroK 2662654 .. 2662664 +  -2.4  -3.61517   ACAACATGAAAAAGT                 GCAG CCA CCGC                 TTGTTGGAAAACGCT  49 360
      glgA-2 NONE
    CYA_2650 2666388 .. 2666422 +  -6.4  -3.58343   CGCCCAGGGGTGGGT    CGAGTGC-CCAGGCC GGCAGG GGTCTGCAGCGCTCG     TTTGCCGCTGATACG  59 515
        trpG NONE
    CYA_2655 NONE
    CYA_2656 2673550 .. 2673562 +  -5.5  -2.66964   GTGCGCGTGTACCAG                TCCGC CAG GTGGA                TCATGTACTCGATGC  46 340
        bioB 2675365 .. 2675401 +  -5.9  -3.66028   ATCGAACCCTCTTAA   CCCTGTCGGCAGCCAT GCCAGA ATGG-TGGCGACAGTG    TTCTTCAGGGTTGTC  58 95
    CYA_2659 NONE
    CYA_2660 NONE
    CYA_2661 2678410 .. 2678420 +  -2.4  -4.26076   TGGCCTTGGTCACCT                 CGGC ATT GCCC                 TTTTGCTCCAGGTAG  62 289
        menE 2682897 .. 2682912 +  -3.2   -4.4009   ACTCGCGGTTGTGTG              GCTCTG TGGC CAAAGC               TTTTCTCAAGTAAGC  67 96
    CYA_2667 2684822 .. 2684836 +  -2.7  -2.86676   CTCAAGATACTTCCC               CAGCG CTTCA CGCCG               CTTTCGCTTGCTGGC  41 337
    CYA_2668 2685848 .. 2685872 +    -7  -4.08767   CGCTTTGAGCAGCAA          GCCGGTGGGC TGACT GCTCGCCGCC          TTTTGAAGGGATCCA  68 281
    CYA_2670 2686827 .. 2686838 +  -2.2  -3.06501   CCCGTTTGTTTTGGA                TCCA CCGT TGGG                 TTCGCTACGGCTGTG  42 57
        trmB NONE
    CYA_2672 2689297 .. 2689319 + -10.5  -2.97021   CTTTTTCTTGCCGAA           GAGGCGGCT CCAGA AGCCGCCGC           TATCCTCTTTGCGCG  67 56
    CYA_2676 2693179 .. 2693192 +  -2.3   -4.7629   GGAACTTCCCGCTAG               GCGCA AGGG TACGC                TTTTTGCATTGCTGG  69 202
        cobQ 2694814 .. 2694825 +  -2.2  -2.50074   GGCCATTGCCAAGGT                CTGC AAGA GTAG                 CTGTATTCTAGACAG  38 46
        galE NONE
        cutA NONE
        coaD 2697213 .. 2697224 +  -5.8  -3.60798   TTACACCTCCCATCC                GCCT TCAC AGGC                 TTGCTTTCTGGCCGT  58 457
    CYA_2683 2698727 .. 2698745 +  -6.7  -3.21395   GGCAGCAGCCTGGTT            GGCCTCCA TCGG TGG-GGCC             TATTCTCCAACCGCT  54 214
    CYA_2684 NONE
    CYA_2685 2700579 .. 2700593 +  -8.5  -2.66307   TCAGGTTGCTCTTCT               GGCCC AGCGA GGGCC               CCTTTTTCGCTTCCT  56 46
         gid 2702158 .. 2702208 +  -8.9  -3.60627   TGCCACCCTCCCCAA GCGTTCCCCCTTGC-GGGGCGG TTCCCTCC TCGCGCCAGCGGCGGGGAGCGC TTTGCCCTGAGGTAC  68 196
        ackA 2704918 .. 2704930 +  -9.1  -2.91276   GGGCAGGGGAGGATA                GGAGG AAC CCTCC                CTTTCTGCCAAGAGA  61 133
    CYA_2689 2705594 .. 2705604 +  -8.2  -3.14564   TCGGTCAAACTTGAA                 CGGC CTC GCCG                 TTCCTGAGGAGATCG  60 164
    CYA_2690 2706628 .. 2706646 +  -5.2  -2.68489   CCCGGGCAAACCAAA             AGTGACCT GTG AGGTCGCG             CTGTTCTGTGTTTTC  44 115
    CYA_2692 2708858 .. 2708870 +  -3.4  -3.08679   TGAAAGGGGTGTTGC                GTTG ATCCC CAAC                TCTTCCATACCAAAG  43 145
    CYA_2693 2709462 .. 2709478 +  -2.9  -2.85996   CCATTGCCGTTAGAA              TCGGGCT GGG AGCATGA              CTTTAGTCAATGATA  41 50
    CYA_2694 NONE
    CYA_2695 2711263 .. 2711286 +  -7.4  -3.04461   AATGCTATCGCTTCA          CCGCTGAGCA GTAA TGCTTAGCAG           TGTTCAGCGTAAATG  56 5
    CYA_2696 2712103 .. 2712115 +  -4.7   -4.1822   GTCCTTTGTCGCTCT                CCGCC TAT GGCAG                TTTCTTCCACTACGC  61 114
    CYA_2697 2712867 .. 2712888 + -10.1  -3.29511   AGTGCTTTTTGACAC           TCCCCCGAC TCAA GTCGGGGAA            TTCTCACGCAGTCCA  68 130
    CYA_2699 NONE
       lgt-2 2716532 .. 2716544 +  -2.6  -4.09685   GATCCCGGTAGAGGC                GCTC TTGGC GGGC                TTTTACCCGCTGCCC  56 133
    CYA_2707 NONE
    CYA_2708 2728528 .. 2728543 +  -3.3  -3.84451   AGGAAGGAGAGAAAG              GAATG CCGACT CATTC               TTTGGATTTGCGGCA  53 149
    CYA_2709 NONE
    CYA_2710 NONE
    CYA_2711 2730521 .. 2730536 +  -4.6  -3.72576   CGCTTGCTGCACCAG              GGCCAG AGGG CTGTCC               TTTGCTGGCGAGAGA  58 106
    CYA_2713 2731744 .. 2731759 +  -4.6  -3.96624   GCATGTTGAGCAATC              CATGGC CGTG GCCAGG               TTTCTGATCGGGATC  63 327
    CYA_2716 2736844 .. 2736862 +  -4.6  -3.32769   ATACCCAGCCTGCAT             TGTGTAGA ACC TCTACAAA             TTCGTGGTTTCGGCC  49 50
    CYA_2717 2737517 .. 2737533 +  -2.1   -4.2828   GCAGCTGCTCAATTT              CCCGGCT GCG AGCGGCG              TTTTGCTCGCTCAGC  62 386
    CYA_2721 2740041 .. 2740056 +  -3.3  -3.84451   AGGAAGGAGAGAAAG              GAATG CCGACT CATTC               TTTGGATTTGCGGCA  53 57
    CYA_2722 NONE
    CYA_2724 2741425 .. 2741439 +  -7.8  -4.11692   GGTTCTGATGGGCAG               GAGCGG AGA TCGCTC               TTTTGGGGGTGGCTG  71 121
    CYA_2725 NONE
    CYA_2726 NONE
    CYA_2727 NONE
    CYA_2728 NONE
        aroE 2745722 .. 2745739 +  -4.2  -3.78998   TGAGCTTGATTGAGC             TTGTTC GAGCGG GAACAA              TTGCTTTTGATTTGC  57 213
    CYA_2730 NONE
    CYA_2731 2748173 .. 2748185 +  -6.2  -3.71848   GGCGCAGCAACAGGG                CCCG CTCTT CGGG                TTCTTGGTAGGGCAG  60 492
    CYA_2733 2750047 .. 2750062 +  -3.2  -3.42481   GAAAATTGCTGGGGA              GTTGCC TCTT GGAAAC               CTTTGTTTTGATCAA  48 47
    CYA_2734 2750958 .. 2750969 +  -2.2  -2.52676   GCAGCCTGCCCAAAG                GTGA GTTA TCGC                 TAAGTTGCGGAAATC  38 77
    CYA_2735 2752587 .. 2752603 +    -3  -3.31322   TTTGGTCGCTGAAAA             G-GGATC CCTG GATCCGC              TTCTGGCCAGTTCCA  46 450
    CYA_2737 NONE
    CYA_2738 NONE
    CYA_2739 2754909 .. 2754919 +  -2.4  -3.06796   ATGCCTGCTGGCAGA                 GCCC AAA GGGG                 TTCCATGCCCTGGAC  42 61
        cheW 2755649 .. 2755662 +  -3.7  -4.40561   ATGGTCTGTGGAAAG               AGGGC AAGA GCCCA                TTCTTTTTGGGAGCA  66 171
    CYA_2741 2758366 .. 2758394 +  -7.3  -2.83894   GTCCCAAGACAGAAT        CCGGGCATGGGAG AGC TTCCCCTGTCCGA        TCTGCTACTACTGAT  54 129
    CYA_2742 2763761 .. 2763787 +  -3.6  -3.64703   CAAGCTGAGGGATCC         CACTCTGGCG CCAGGAT CGCCAAAGGG         TTTGACTCCAGAGGG  52 75
    CYA_2743 2764512 .. 2764523 +  -5.8  -2.88861   TGGGATCGTTTGCAG                GCCT CAGC AGGC                 TCTGTAAAGATGATG  49 47
         lnt 2766343 .. 2766373 +  -3.2  -3.58533   GCTCACTCGTAATGA       GCAGGTCATCGG TTCGAGT CCGATCATCAGC       TTTGGAGCCTTGTCC  50 149
        cbiT 2767231 .. 2767261 +  -6.8  -3.57808   AGCCCTCTTTGGAGA       TCGGCAAAGCACAA ACC TTAAGCTATGCCGA       TATTTCTAGATTGCA  60 118
    CYA_2747 2767586 .. 2767596 +  -5.4  -3.97636   TTCTAGTAGTTATTT                 TTGC CCA GCAA                 TTTCTACCTTAGGCT  62 71
    CYA_2750 2768841 .. 2768858 +  -3.3  -3.55563   CGGCCTAGGTGAGAC             CCAGCAG GGTA CGGTTGG              TTTCCAGAATCGGCT  50 33
        hflB 2771467 .. 2771509 +  -7.7  -4.68994   TCCATGGACACAGGC CAGGGATCCCTGC-CTTTTC GCCT GAGGAGGGCGGGGATCCCGA TTTTTGCATGATGAT  83 43
    CYA_2755 2777792 .. 2777806 + -12.8  -3.53224   GCCATCCAAGCGCTC               CGCGCC GCT GGCGCG               TTTGCGACAGCCCTG  79 135
    CYA_2756 2779992 .. 2780016 +  -4.9  -3.41527   GCCGCGATTGCCGTT          TCAAGGCTCTC GAT GAGACCCATGG          TTATCCTCCAAATTC  53 433
    CYA_2759 2785692 .. 2785726 +  -7.9  -3.92602   TGGGGATATTGGAAG    GTGA-ACCCC-AGCTGC AGC GCGGCTTGGGGGATCAC    TTTCTGCCCTGTTAG  68 143
    CYA_2761 2787514 .. 2787526 +  -4.7  -2.60813   GCTAGGACTGTTGCA                GCAGC AGG GCCGC                CTCTTTGGCAAAGTA  43 40
    CYA_2764 2789702 .. 2789716 +  -2.8  -4.08216   GCTGTTGGGAGGTAT               GATCTT GTG AAGAAC               TTTTGCCGAGCCTCA  58 16
        psbI 2789994 .. 2790014 + -10.4  -2.97588   GGGCTTACGCCTTAA            GGGGGTGC TTGAC GCATCCCC            TGCTTTCGCTTAGCT  67 73
    CYA_2768 2791002 .. 2791031 +  -4.3  -2.70932   GAGCAAATAGCCGAA       GGCGGGCTGGTA CAGGTAT TGCCA-TCCGCC       TCCTTGGGCAAACAC  42 373
    CYA_2769 2792568 .. 2792587 +    -5  -4.65933   GATGCTACTCATCGA            CGCT-GAAG CTT CTTCTGGCG            TTTCTTTTGCCACTG  73 459
    CYA_2773 2795603 .. 2795616 +  -5.2  -3.54459   GCGGCCGTTCTCGCT               GCCG AGGAAG CGGC                TTTCCACCAAGTTGG  55 490
        petN NONE
    CYA_2777 2796851 .. 2796862 +  -7.2  -4.12188   AGGATCATGCAGCCG                CGGC GGTT GCCG                 TTTTGCAGGTGGTAG  72 262
    CYA_2781 2801375 .. 2801394 +  -4.2  -4.16943   GAAGCTAGGGTTTTT            GCCTGCGGC GGC GCC-CAGGG            TTTTCCCCTCTCCCA  61 187
    CYA_2782 NONE
    CYA_2783 NONE
    CYA_2784 2804523 .. 2804533 +  -5.4  -2.79321   CCCTTCAGGATCCCC                 GGTT TAT AACC                 TGCTCTTAATGTCGC  47 6
        ugpB 2805994 .. 2806015 + -11.5  -4.87318   AAAATCTGAGGATGG           GGGGTGGGC GGCG GCCTGCCCC            TTTTTGGCTTTTGCA 100 69
        upgA 2807612 .. 2807628 +  -2.2  -3.68619   GACCTCAGGGGGAAT              GACAGC AACCG GCTCTC              TTTGGGTCGGTTGCG  52 383
    CYA_2789 2809022 .. 2809040 +  -8.8  -3.44848   CCGCACCCCTATCAA             GCCGATGG ACT CGATCGGC             TCTTTGCTGCCGGCA  63 254
    CYA_2794 2814435 .. 2814446 +  -5.8  -3.02144   AGTGCGCCGCATGGC                CAGC CTGA GCTG                 TGTTGAGCAAGGTGA  51 359
    CYA_2795 NONE
    CYA_2796 NONE
    CYA_2797 2817251 .. 2817261 +  -3.2  -3.70902   AGGTAATCCTGCGCC                 TCGC CCA GTGA                 TTTGGATCTGGGAGA  53 15
    CYA_2799 NONE
       trx-3 2819274 .. 2819292 +  -7.4  -3.79747   CGCTGCTGGCTGGCC             CCCTGG CCGCCCC CCAGGG             TTTCGTAGTAGGTGA  67 371
    CYA_2806 NONE
    CYA_2807 2826118 .. 2826131 +  -5.9  -3.14132   AGAAAGCTTGCCGGC               GCCGG ATCC CTGGC                TTACTGGGGAGAGCC  52 55
    CYA_2809 2828464 .. 2828476 +  -4.7  -2.80589   CGGGTAGCCGTACTG                GCGGC TGA GGCGC                TCGATTTCTTTGAGG  44 388
    CYA_2810 2830920 .. 2830932 +  -5.5  -3.71321   GCAGCCAAGACCGGT                GGCAG CAT TTGCC                TTCTTGGACTTTCCT  59 61
        rpmI 2831200 .. 2831212 +  -4.8  -2.74523   TGATGCTGCCCAACA                CCCA CTAGC TGGG                TCCTGTTCGCGCTAC  44 18
        rplT NONE
    CYA_2814 2832769 .. 2832779 +  -2.4  -3.28765   GCCCCTGCCGGGCAA                 CGAC GAT GGCG                 TTGGATTTCACGTGT  45 303
    CYA_2815 NONE
    CYA_2816 2835515 .. 2835556 +  -8.1  -3.05384   CGTTGACAGGCTCCC CT-CTGGGGCCGGGGGTGA GGGCCA TCACCC-TGCCCCCAGCAG TTGGATCAGGAGCGC  60 35
        proA NONE
    CYA_2821 NONE
    CYA_2822 NONE
    CYA_2823 2842254 .. 2842270 +  -7.9  -3.19157   GAGCGGCGCAGATCG              GCGGGGA AGA TCCCGGC              TTCGTAGCCTTGGTC  56 365
      recJ-2 NONE
    CYA_2827 NONE
        rdgB NONE
    CYA_2829 NONE
         tmk 2849618 .. 2849633 +  -6.8   -3.4252   GGGCAAGGGGGTCTG              CCGCTC TTTG GAGTGG               TTGTCGTGGGTAGAA  58 108
    CYA_2831 NONE
    CYA_2832 NONE
    CYA_2834 2852101 .. 2852139 +  -2.2  -4.10453   AGCTAGATACTGTCT   GCCCGGCTGTCCTCTC CCAGATT GATCAAGCAGCCGGGC   TTTTGCCGCAATTTC  56 75
    CYA_2837 2857610 .. 2857634 +  -4.3  -5.00616   GCTCTTGTAAGTAAA         G-GCAGAGCT GAAAAA GGCTCTGCTC          TTTTTTGCCCAAGCA  78 52
    CYA_2838 NONE
    CYA_2839 2858602 .. 2858616 +    -5  -3.54638   CTGGGGAAAAAATTG               CGGAAA TAA TTTTCG               TTTACGAAGAGTTCT  56 149
         tgt NONE
    CYA_2842 2860809 .. 2860831 +  -4.2  -3.31792   AGCGCTTGCCTATTG          CCTT-GCCT AGCTAA AGGCTAAGG           TTGTAGAAGTCGTCA  49 12
    CYA_2843 2862110 .. 2862122 +  -3.3  -3.57792   CCCTGGTGTGAGTTC                TACGC TGA GCGGA                TTTAGGGATCCATGC  50 8
    CYA_2844 2862565 .. 2862580 +  -3.3  -3.84451   AGGAAGGAGAGAAAG              GAATG CCGACT CATTC               TTTGGATTTGCGGCA  53 160
    CYA_2845 NONE
    CYA_2846 2863596 .. 2863612 +  -7.3  -3.34013   GTGGCGTGAACCACG              GCAGTTT TCA AGACTGC              TTCCTTAAACCGCTC  59 108
        scpB 2864500 .. 2864512 +  -6.9  -2.71924   CAGCGCCCTCCGAAA                CCGTC TTA GGCGG                GTTTAAAGAACCATA  50 117
    CYA_2850 2867055 .. 2867075 +  -3.2  -4.26344   CGATCTGCTCTCCGC           CCAAGCTGC GTAG GC-GCGTGG            TTTTGATGCCGATGT  64 479
    CYA_2856 NONE
    CYA_2857 2873877 .. 2873890 +  -8.1  -3.12351   CTGATCGAGCTGCTG               CGGGA GGGA TCCCG                TTAGCTCTGGCCCCC  60 8
        sodB 2874753 .. 2874770 + -11.3  -5.76949   CCAGCTCTTTGCTAG             GGGATCC TCAG GGATCCC              TTTTTTTTCGGCCTA 100 95
    CYA_2860 2876603 .. 2876615 +  -3.3  -2.60797   TCAGGCGGGCGCTTT                GCCGA GTC TCTGC                GTTGGTGTCTGTCGG  40 52
    CYA_2861 2879053 .. 2879075 + -11.4  -3.55444   CGACACGGAAACTGC           GCTTTGGGTA TTC TACTCAAAGC           TTTGCGGGATACCGC  77 363
        glyS 2881543 .. 2881555 +  -2.6  -3.14344   AATACCCCTCGTCCA                GGGG ATAGG CCTC                TTGATAAGCCCGGTA  43 202
        rpsF 2892984 .. 2892998 +  -4.2  -4.17048   TGGAGGCATGGTAAA               GGTAGT TGA GCTGCC               TTCTTTTAACGCCCC  61 59
    CYA_2876 2893433 .. 2893445 +  -3.3  -4.26903   GGACGATATTCCGTT                CTAGC GGT GCAAG                TTTTGCTGGGATCCC  61 22
    CYA_2877 2894075 .. 2894086 +  -3.6  -3.05844   CTGACGCTGGAACTG                CTGC GCAG GCGG                 TGTTAGAGTGGACAG  46 8
    CYA_2878 2895193 .. 2895207 +  -2.7  -4.07568   AGGTTGACCGGCTGG               CCCGG TTGCT CCGGA               TTTTCCCAGCGCAGA  57 380
    CYA_2884 2902329 .. 2902342 +  -2.3  -3.90112   CACCACCCCCAGCCG               CTCTG CCAA CTGAG                TTTGGTTGAGGGGGC  54 164
    CYA_2888 2909312 .. 2909334 + -11.4  -3.55444   CGACACGGAAACTGC           GCTTTGGGTA TTC TACTCAAAGC           TTTGCGGGATACCGC  77 234
    CYA_2889 NONE
    CYA_2890 2915688 .. 2915703 +  -6.1  -2.65476   ACGCTGCTGACGAGC              CAGGG ATCGAC CCCTG               CTTCTACTCCCTCCT  48 131
    CYA_2891 NONE
    CYA_2892 2917767 .. 2917779 +  -9.1  -3.89822   GTTTGCGGTGATGTG                GCTGG TCA CCAGC                TTTCTGCGCTAGCTG  73 1
        rpmH 2932463 .. 2932473 -  -4.6    -4.183   CTAACCCTTAAGAAA                 CCGC CAG GCGA                 TAACGCCCCTTGGCC  61 7
        rnpA 2931991 .. 2932007 -  -2.1  -3.62597   CCCAGCTTCTAAGAA              GGCTCAG GAT CTGGGCT              CGGGCTGACGAGCAG  48 2
         smc 2928325 .. 2928341 -  -8.7  -3.32022   TTCTCTAGATAGCAA              GCGAGAT GGG ATCCCGC              CGCGATTGCCGCCTG  65 50
    CYA_2902 NONE
    CYA_2901 2926356 .. 2926373 -  -2.5  -2.72344   TCGGATCCCGAAGCA             GCGCGGG TGTG CCCTAGC              TCTCGGCAGACCAGA  38 21
    CYA_2900 2924547 .. 2924561 -  -2.7  -5.27923   GAACGGCACAAAAAA               TCCCC TTTGC GGGGT               CGCTGCACTAATTTA  81 133
        purA NONE
        miaB 2921572 .. 2921588 - -12.3  -2.62983   CTCAGTGGCAGAGCA              CCCCCTT GGT AAGGGGG              AGGTCACGAGTTCAA  70 55
        lysA 2919812 .. 2919824 -  -4.7  -4.03234   GCCGCTGCAGAGAAA                GCCGG GCC CCGCC                CTCAACGGCAACGGT  61 63
    CYA_2894 NONE
        uppS NONE
         prs 2906304 .. 2906332 -  -3.1  -2.62545   GACATGGGAAAAACT       CGG-CTGGGAAG CTAGCT CTACCCAGTCCA        TCAGGATAGATGGGG  40 146
    CYA_2886 NONE
    CYA_2885 2901889 .. 2901935 - -10.1  -3.96148   CCCGCCGATCAGAAA CTCAGGCCCAGGCGCAACCGGAC TCT GTCCGAGTG-GTC-GGGCCTGTG CAAGAAGGGATCGCC  76 281
        purM 2899748 .. 2899758 -  -2.4  -3.63627   TCCGGAGATGGGAAA                 GCGC GCA GCCC                 TTCTCTTGTGAAATA  48 153
    CYA_2882 NONE
    CYA_2881 NONE
    CYA_2880 NONE
    CYA_2879 2894794 .. 2894804 -  -2.4   -5.0133   GAGGCTCTGAAAAAA                 GCAG CCT CAGC                 CAAAGAAGAGACAAC  77 80
        acpP 2892153 .. 2892172 -  -4.2  -3.44146   TCCGGTTAGAAGGAA            GGCAAGCC GGCA GAATTGCC             CTCTCCCAGGCTAGG  52 36
        fabF NONE
    CYA_2872 2890490 .. 2890520 -  -3.3  -4.11216   GCGCCATCGGCAAAA      TCAGGAATGAGGGG TACT CTCCCCAT-CCTAA       CGCTGGGATCCCCGC  58 43
    CYA_2871 2887732 .. 2887745 -  -3.7  -2.86667   CAAAAAACCAAAGAG               TGCCC TCAT GGGCT                AGTCTGAACTTAATC  43 218
    CYA_2870 2886716 .. 2886746 -  -3.2  -2.66695   TTCTCGACCAAATAT       TTTTCCCGGACAAC TGT GCAGTCGCGGAAAA       GGCTGACTTTCCCGC  40 92
    CYA_2869 2885577 .. 2885590 -  -3.8  -3.61517   ATTCCCTGTCAACAA               CCGT GTAGCG ACGG                CAAAGCCATCTTCGC  52 253
    CYA_2868 2884568 .. 2884583 -  -3.3  -3.64184   AAATAGTACTGCAAA              GATCT GCCAGA AGATC               TCCTCGCTCAAAAAT  50 44
    CYA_2867 NONE
    CYA_2866 NONE
    CYA_2865 NONE
    CYA_2864 2882324 .. 2882338 -  -4.2  -4.09243   GACAGCCTGCCAAAA               GTTCTG CAT CAGTAC               CCTATTTTCCTTCCG  61 27
    CYA_2863 2881371 .. 2881381 -  -6.8  -3.41134   AGAGCCACTAAGGAA                 CCAG TAA CTGG                 GCGCAATCATCCTTG  58 53
    CYA_2859 2874392 .. 2874440 -   -11  -3.41745   CGCCGACAAGATCAA CGCCGATTTTGGCGGCTACGACA AGTT TGTCGAGGCCTTCAAAA-CGGCG GCGGCCACCCAGTTT  71 368
    CYA_2855 2870994 .. 2871009 -  -3.2  -2.62396   GAGCTGCCCAGAGCA              TGCGGT TTGC ATCGCA               GGGGACGCCGTAACC  40 137
    CYA_2854 2869521 .. 2869548 -    -4  -2.83747   GAATCTCGACAAGGA        CGGCTGCCTG AATCCACA CTGGCAGCGG         GGAACACTCCAAGCT  43 93
    CYA_2853 2868858 .. 2868868 -  -8.2  -3.59979   CCCGCTGACGCGAAA                 GGCC TAC GGCC                 CGCTGACGCGATCAG  66 37
    CYA_2852 2867782 .. 2867793 -  -3.6  -2.55242   AGCGAATAAAAGCAG                CGGG AAAG CCCA                 GGGCAAAAGAGTCGC  41 120
    CYA_2851 2866565 .. 2866575 -  -3.2  -3.31322   GGGAACGGCGCAGAA                 CCTG TTG CAAG                 AACTGATGGGTCAAG  46 101
    CYA_2849 2864535 .. 2864555 - -12.6  -3.35526   GAACCATAAAGTCAA            GGATCCCC TCGGC GGGGATCC            AGAGAAAGGAATCAC  78 85
    CYA_2836 NONE
    CYA_2835 NONE
    CYA_2833 2851412 .. 2851422 -  -2.4  -3.80855   GGCGGCAAAAATCAA                 CTGG TCT CCGG                 GACAGCCAATGTGGC  52 487
    CYA_2825 2843237 .. 2843247 -  -2.4  -3.02471   CCTCTAGTATAGACA                 CGCC GCT GGCC                 GAGGAGGGTTTGACA  41 61
    CYA_2824 2841854 .. 2841867 -  -5.2  -3.54919   AACCAGTGGTGCAAA               GGGC AGCGAG GCCC                AAGCAGCCCGATGGA  55 147
    CYA_2819 NONE
       prc-2 NONE
        argF 2835288 .. 2835303 -  -3.2  -3.66178   CCGCTGAAGGCCAAA              TTGCCG TCAA CCGCAA               GGCGATTGCCAATCT  51 261
        purH 2832501 .. 2832512 -  -2.2   -3.3692   CCCTAGTGCAAAAAG                TGAC GGAT GCCA                 GTGCAGACCATGGCG  44 1
        glcD 2827876 .. 2827904 -  -6.5  -3.28712   CCTGGCCGTGCACAA        CCGCAGGCGGCCC CTA GGGCCAGATGTGG        ATCTGGAGGTGTGGG  55 219
    CYA_2805 NONE
         pip NONE
    CYA_2803 2820790 .. 2820812 -  -4.8  -3.02144   GGATCCCTGGCAACA           CTCACTGCTG CTG CAGCATCAAG           GGGCGCAACACACGG  46 4
    CYA_2802 NONE
    CYA_2800 2818795 .. 2818815 -  -8.2  -3.72051   GTCAAGAAGTGCAAA            GGCTGGAG CACTT CGCCAGCC            GCGATGATGTGCTCC  69 75
    CYA_2798 2816823 .. 2816833 -  -4.6  -3.17194   ACCCTTGCAACCGAA                 GCCG ACC CGAC                 TCCGTCCCCTCCTTC  48 479
    CYA_2793 2811938 .. 2811954 -  -2.9  -4.34402   GCCGTTACAGGAAAA              GCCAG CTCCAGC CCGGC              CTAAAAGGCCCCTGC  61 26
        folE 2810972 .. 2810982 -  -2.4  -2.52623   GGCGCTGGATAACAG                 GCGG GGT CGGC                 GGCTTCCAACCGGAG  38 185
      pilT-2 2809457 .. 2809474 -  -2.6  -3.87641   AATATGGCCCAGAAA             GCCAGC CTTGCC GCTTGC              TCTCAGTTTAGGATA  54 84
        apcD 2808576 .. 2808590 -  -5.6  -3.62775   ACGAGCTGCTAACAA               CAGCCG CTG CCGCTG               CCCTGGGAGATCTAG  57 295
        rpsO NONE
    CYA_2787 2806912 .. 2806931 -  -2.1  -4.07568   GGCTGGGCTGCAAAA            CCTGC CTAAAGATTT GCAGG             AGGCGGCTGCCATCG  57 373
    CYA_2780 NONE
    CYA_2779 NONE
    CYA_2778 2796585 .. 2796598 -  -5.9  -3.39595   CGCAACGAGGCAGAA               CGGCA GGCT CGCCG                CTCCAAGCGTCGCTA  56 82
    CYA_2775 2795874 .. 2795898 -  -5.5  -4.30719   GGGTTGCAGAACAAA          GGGGAAGGGCC GGC AGCCCCAACCC          AAGCCCAGTCCATTG  67 69
    CYA_2774 NONE
    CYA_2772 2794672 .. 2794686 -  -3.4  -2.80464   TGAGCAACGTGAAAG               CGCGAC GAC GGCACG               AGGAGTTACCCACCA  40 456
    CYA_2771 2792235 .. 2792262 -  -7.6  -3.28712   CGCCCCCGTCGACAA        CCGGTACCGCCA CCCC CGGCAGTGCCAG         TTCAGACCAAAAGCG  59 324
    CYA_2767 2790617 .. 2790630 -  -8.1  -3.93038   CAGCCCAAGAGCAAA               TGCGC AATC GCGCA                AAGATAGAAGGTCTT  71 46
    CYA_2766 2789944 .. 2789957 -  -2.3  -3.12351   CGTCGGGACATGGAA               TGAGG GATC CCGCA                TTTGGGCGTTCCTGG  42 126
        hemB 2787396 .. 2787411 -  -4.6  -3.72576   TGCCGCCCGATCAAA              TCCAGG TGCG CCTGGT               GGATCCCAGCGACCT  58 114
    CYA_2760 NONE
    CYA_2758 2780982 .. 2781008 - -12.2  -5.40474   AGCTCTGTAAAAAAA         CTCCCCTCTCCC CTT GGGAGAGGGGCT         GGGGGTGAGAGGGTG 100 48
    CYA_2757 2779589 .. 2779607 -  -2.3  -5.00616   CCTGCCTGTAAAAAA             CTTCCCC CTCCT GGGGATA             CAAAGCCAGAACGGC  72 70
    CYA_2754 2775423 .. 2775435 -  -3.3  -4.78839   AACCGGAGAAGAAAA                GAGAG CTA CACTC                ACACGTCACTCCTCT  70 328
    CYA_2753 2774062 .. 2774083 -  -5.7  -3.52192   TTCAATCTCAGAGAA           GGCTGCTGA TCGA TCTGCGGCC            TGTCTGAAGAGACGG  56 183
    CYA_2752 2771464 .. 2771480 -  -5.7  -2.91264   GTCTCCATGGACACA              GGCCAGG GAT CCCTGCC              TTTTCGCCTGAGGAG  51 174
    CYA_2749 2768392 .. 2768404 -  -6.9  -3.14344   GACGGTGGGTAGCAA                GCGGC GAA GCCAC                ACTCCCCTGGCAGCG  54 451
    CYA_2748 2767203 .. 2767216 -  -6.7  -4.63486   ATGGGCTCAAGAAAA               TTGGG CTAG CCCAA                GCCCTCTTTGGAGAT  76 409
    CYA_2736 2752092 .. 2752115 -  -5.2  -4.48072   AGATGCAGGAGAAAA          CCCAGGC-GGA CTC TCCTGCCCGGC          CTTCGCCAACCCCCG  71 91
        argS 2747822 .. 2747835 -  -3.7  -3.40371   GAGGCTAGGAACCAA               CGTGC TCTT GCCCG                CCCATAGAGTCGAAA  50 103
    CYA_2719 NONE
    CYA_2718 2737194 .. 2737218 - -12.2  -2.59431   TTTGCTTAGAAGGGA          TCCCCCTCCT CAACC AGAAGGGGGA          GAAGAGCTTCCATCT  70 10
        gltX NONE
    CYA_2714 2731257 .. 2731280 -  -8.1  -2.57211   ATGTTTTTCCAGAAG          GCCATCCAG GCCTGG CGGGATGGC           TCGGAAGCAGAGCGG  53 370
    CYA_2712 2730352 .. 2730383 -  -4.2  -2.52464   CCTGGGGCGAACTCA      CCCTGGCGGGATCC CTGG GGCTCTTGACAGGG       TTTGTGGTGGTGTCA  41 106
    CYA_2706 2725971 .. 2725983 -  -4.8   -2.8294   GATCTGGGACAACCA                GAGG GTATG CCTC                AGCTGGCGCTGGCTT  44 83
    CYA_2705 2725829 .. 2725840 -  -7.2  -4.25848   AATCCGGCAGGAAAA                GGGG TCAG CCCC                 AAGTCAAGCTGGATT  74 18
        gltS 2721065 .. 2721093 -    -6  -4.33274   GTTACAGGATGAAAA        GGCCAGTATACT CTCGC AGTTTACCAGCC        CTTGTGGCCGGCGGG  69 77
        acsF NONE
    CYA_2702 2718357 .. 2718367 -  -6.8  -2.72991   GGACAGCCTGAACCA                 GCAG GCG CTGC                 AGGTGCTGTTCCTGG  51 84
    CYA_2691 2706349 .. 2706365 -  -6.5  -3.72027   AGTGGCCAGGAAGAA              TCAGGGG GTT CCCCTCA              GCCGCGGCACTTTGG  62 222
    CYA_2682 2696710 .. 2696728 -  -5.9  -2.53213   GAAGTGGCCAAGCTA             GGCGGCC CCATT GACCACC             TGGTACCCCCGCCGG  45 95
    CYA_2675 2691104 .. 2691125 -  -7.2  -2.74523   GGATCCCCAAGAGCA           GCGCCAGG CCAAAC CCTGCCGC            CCAACAACGACGCCG  54 130
    CYA_2674 NONE
    CYA_2673 2689223 .. 2689233 -  -2.4  -3.02263   ACAGCCTCTGGAATA                 CGGG ATC CCTG                 GTCACGCTGCTGGTG  41 71
    CYA_2669 2685147 .. 2685161 -  -2.8  -3.85698   TTCCTCTTTGATAAA               GACTTG CAT CAAACC               GAGTGAGTCTGGTAG  53 514
    CYA_2665 2682765 .. 2682792 - -12.6  -2.65354   CCCAGGGCAAAGTCA        GCCGCCAACAGC TGCG GCAGTGGGCGGC         CCAGCAGTTGAGACT  67 56
        petG NONE
    panC/cmk NONE
    CYA_2662 2678138 .. 2678150 -  -6.2  -3.31248   GAAGACTCTGCAGAA                GCCG GCTAG CGGC                CTCCTTCAAGGGGAG  54 31
    CYA_2657 2672877 .. 2672893 -  -2.2  -3.85698   TGTTCTTCGTAGAAA              GCGG CCTCAACAC CCGC              CTTTTGCTGGCTGCC  54 375
    CYA_2653 2668306 .. 2668316 -  -2.4  -4.65895   CTCTCGAGCGAAAAA                 GCGC AGC GCGG                 AAGCAAGCCATGGCT  65 392
    CYA_2652 NONE
    CYA_2651 NONE
    CYA_2649 2665676 .. 2665697 -  -5.7  -4.18018   TGCCGGGATCCAAAA           CCGCATCTC CGAA GAGCAGCGG            GAGCTGGCCCGCGTT  67 223
      psbD-2 2662325 .. 2662349 -  -7.2  -5.66684   CAACCGATAAAAAAA         GGGATCCGCAA ACCT CTG-GGATCCC          TAGACTTGCCAGGAG 100 73
    CYA_2642 2656541 .. 2656563 -  -4.1  -4.60889   AATTATGGTGAAAAA          CCCGACGGGT GGAG ACCC-TCTGG           AAAGCGTATCAAGCG  69 361
    CYA_2639 NONE
    CYA_2637 NONE
    CYA_2636 2651945 .. 2651956 -  -2.2  -3.21416   GAGCGGCAGGAGCAA                CCCT TTGA AGAG                 ATCCTCGTGCAATCT  43 367
    CYA_2634 NONE
    CYA_2633 2650400 .. 2650415 -  -7.6  -2.76087   AAGATAGGGTCAAAG              CGCAAA ATTA TTTGCG               GGCTTTCACGCACAA  54 87
    CYA_2632 2649490 .. 2649525 - -10.4  -3.16039   AAGCACCTCTATCAA    CTGGGATCCCTTCAAA AAAG TTGGGAGGGATCCCTG     ACCATGTGGGCAGTG  64 285
        hisB NONE
    CYA_2625 NONE
        recN 2641326 .. 2641344 -  -4.5  -4.25848   AATGGTCGAGCAAAA             TGCCAAG CAGGC CTTGGCT             ATAGCGGACTGGGGC  66 160
    CYA_2621 2638355 .. 2638389 - -20.8  -5.00884   ATCTTCCCCAAAAAA     CAGGGGCCTGCAAAAG TCT CCTCTGCAGGCCCCCG     CTTTTGAGCTTAGGC 100 85
        pyrD NONE
        btpA 2636168 .. 2636195 - -13.4  -2.65223   CAACGCGAGCAGAAG        GCAGGCTGGAGG AAGA CCCCCAGCCTTC         GAGTTCAGCTGACAA  75 101
    CYA_2618 2634929 .. 2634943 -  -2.1  -3.82946   GGAGTCCAAACAGAA              TGGCGG TATC CCGC-A               GAGCTTTGAGTAGAA  51 192
    CYA_2615 2631176 .. 2631191 -  -4.8  -3.59262   GCCCACAGCCGCAAA              GAAAAA CTTA TTTTTC               TCAGCTATTCGAAAA  54 30
    CYA_2614 2629676 .. 2629695 -  -2.9   -3.5535   TAACCCAAATAAAAT            GGC-AGAA CTTTC TTCTCGCC            CTAGCTTTGGGCATT  51 507
    CYA_2611 2627723 .. 2627739 -  -3.5  -3.57144   CCGTTTACGTGCAAA              CCCTGGC CGT GCCTGGC              CGCGCCCTTTGGCAG  51 439
    CYA_2607 2624883 .. 2624916 -  -9.5  -4.25104   GCTTTTCTAGGAAAA     GGCCAGAGACCTTGCC CCA GGCCC-GCCTCTGGCC     GCACGGACACATCCT  83 135
    CYA_2606 2623766 .. 2623777 -  -2.2  -3.57144   GCTCCTACCTCGAAA                CTGC AAGT GCAA                 AGCTCAAAATCAGAT  48 54
    CYA_2605 NONE
    CYA_2604 2621561 .. 2621584 - -11.8  -2.99649   AGATCTCGACAGAGA          GGAGGGGATGA GGA TC-TCCCCTCC          CTGCTTTGAGAAGCC  73 52
    CYA_2603 2620686 .. 2620711 -  -3.2  -4.06904   TGAGCTAAGGACAAA         GGCCAGTCTT TCAGGC AAGGCTGGTC          TGCAATTGCTGCAGC  58 10
    CYA_2601 NONE
      psbX-2 2619194 .. 2619207 -  -2.3  -2.74292   CAAAGAAGTAGAGCA               TCAGC GCGA GCAGA                GGGATCAGCGACGAC  39 30
    CYA_2599 2619046 .. 2619065 -  -2.8  -3.15544   TGTGAGCGTTAGCAA            CAACGGCGC CAA GCAC-GTCG            ATCCGGTTGTCACTC  43 35
    CYA_2595 2616624 .. 2616637 -  -8.1  -3.78953   ATGCCGAGGAGCAAA               GCCGT CTCC ACGGC                ATCCCCGAACAGAAG  69 477
    CYA_2593 2615283 .. 2615293 -  -3.2  -3.49419   CTTGGGGACAAAAAT                 CAGG GTG CCTA                 GAGGGCAGGACGGGA  48 23
    CYA_2592 2614092 .. 2614109 -  -5.5  -3.53091   ATCCGGCTCCTGAAA             GCAGGCCG CCG CAGCC-GC             AGCCCCGACTACCCA  55 292
    CYA_2589 2611615 .. 2611625 -  -2.4   -3.2794   GGCCAGGTAGAGCAA                 CCTC CTG GGGG                 GACAAGTACATGGAG  44 114
    CYA_2585 NONE
    CYA_2584 NONE
    CYA_2583 2608455 .. 2608469 -  -5.7  -3.04792   GCACCAGCCGCAACA               CCCTT GACCT AAGGG               GGAAAACTGTAGCCG  49 279
    CYA_2580 2604235 .. 2604249 -  -4.2  -3.25942   AGGCGGTGAGACGAA               GGGG TTCAATG CCCC               TGAGTCTCACAATCT  49 32
    CYA_2579 2603606 .. 2603619 -  -3.8  -2.60075   TTGCCTCGAATTAAC               CTGG GCAAAT CCAG                TCCAATCGGGGTCAT  42 99
    CYA_2578 NONE
    CYA_2577 NONE
    CYA_2576 2601898 .. 2601908 -  -6.8  -3.01712   GGCTCCCCTGGAAGA                 GCTG GCC CAGC                 CCTACATCGCCCAAC  51 267
    CYA_2571 2597693 .. 2597709 -  -2.1  -3.75571   CAATCGAGGAAAATA              GCATGGG ATC CCTAGGC              TTGAGGAGGTTCTAG  51 20
    CYA_2569 2594291 .. 2594312 -    -3  -3.53012   GCGTGCCCCGCCAAA           TCCC-CTGG CTGGC CCAGCAGGA           TCTGCAAATTACCCT  49 479
    CYA_2568 2592230 .. 2592243 -  -3.9  -4.72007   TGGGACGAAAACAAA               GTTTT GGTT AAAAC                CGCATTCTTGTTTTT  72 417
    CYA_2566 NONE
    CYA_2565 NONE
        uvrB NONE
    CYA_2563 NONE
    CYA_2562 2584469 .. 2584481 -  -2.7  -3.72576   TCGGGCGCGAGGAAA                TTGAA GTT CTCAA                GTCTTTTTTGGATCG  52 484
         eno 2579023 .. 2579040 - -14.1  -3.84825   CGCATCGACACCAAA             GCCGGCC ACGG GGCCGGC              AAGCCCACTGCCAAG  86 103
    CYA_2548 2569485 .. 2569497 -  -5.5  -4.36595   GACCGAAATTGAAAA                CCCAG AAC CTGAG                GGTGGGCCGACGTTG  70 46
      crm2-2 NONE
    CYA_2546 2565155 .. 2565165 -  -2.4  -3.68366   GGACTTCAAAAGCAA                 GCTC AAT GGGC                 CCAAGGCAGCCAGAG  48 17
        cmr4 NONE
    CYA_2544 NONE
    CYA_2543 NONE
        cmr6 NONE
    CYA_2541 2560858 .. 2560869 -  -4.4   -3.2913   GCCAAAGATTAAAAT                TTGC TCCA GCAA                 GGGCAGAGGCATCTC  49 130
      cas2-4 2559565 .. 2559581 -    -8  -3.56643   GTGAGAGGCCTGAAA              GCCTTG TGGCG CAAGGC              ATCGAGCGGGTCAAC  66 151
    CYA_2538 2557988 .. 2557999 -  -5.8  -3.25192   GGGAACCTGAGAATA                CTCC AGGG GGAG                 CAACCCCTAGCCTAA  54 352
    CYA_2534 2552478 .. 2552494 -  -6.5  -3.57798   GATAATCAATCATAA              CACCCTC GCC GAGAGCG              CCTACTGCGCGCGGG  60 80
    CYA_2533 NONE
    CYA_2532 2550879 .. 2550907 -  -5.1  -2.64416   TACGTGTAGGACAAC        CTCGCCAGAGGTC ACC GTCCCCTCGCCAG        CAGGTGTTCGAGAGT  46 8
    CYA_2531 NONE
    CYA_2529 2549282 .. 2549298 -  -5.8  -3.54424   CCGCACCTGGCTAAA              GCCGCA GCAGT TGCGAC              GCCCCCTTGGCCGCC  58 4
    CYA_2527 2546413 .. 2546429 -  -5.1   -2.7044   CAGTTAAGTAGACGA              TACATGC CTG GCTTGTA              TGAATGTCCAAGACC  46 429
    CYA_2523 2541865 .. 2541885 - -12.5  -5.03145   TAATCCGGCAAAAAA            GCCCAGCTC TGA GGGCTGGGC            TTGGATATTTCAAGA 100 54
    CYA_2520 NONE
    CYA_2519 2531681 .. 2531694 -  -3.7  -2.97021   GCTCTAAATACCATA               GGTGG GATC CCTCC                TCATCTGGCCAGAGC  44 0
    CYA_2518 NONE
    CYA_2517 NONE
    CYA_2516 2527983 .. 2528008 -  -2.5  -3.73775   TCCACCGGTAGCAAA         CCATCGCTCAA ATTT TTGAGCGGCAA          CTCTTATCTCTCCTG  51 189
    CYA_2515 2527300 .. 2527334 - -11.5  -2.75844   TTCGCTACGTCAAAT    CCTAGCTCCCCTCTCCC TCA GGGAGAGG-G-GCTGGG    GGTGAGGGATACCCT  69 76
    CYA_2511 NONE
    CYA_2510 NONE
    CYA_2508 2520559 .. 2520577 -  -3.1   -4.4078   GGTGTGGAACCAAAA             CAAGCTA GGACT CAGCCTG             GGGCTGCACGCCGGC  67 161
        phoD 2517584 .. 2517609 - -11.1  -5.30686   AAGAGTTACAAAAAA         GGGATCCCGAC CAGA GCGGGGATCCC          TTGATCAGAGTAGGG 100 96
    CYA_2504 2517000 .. 2517013 -  -3.8  -4.68424   GAAGCCACCCAAAAA               GCAG GCTAGG CTGC                TGACTTGGCTTTCCA  72 78
    CYA_2500 NONE
    CYA_2499 NONE
    CYA_2498 2508242 .. 2508253 -  -2.2  -2.56596   GGTTTTAGTAACTCA                GCCA CACA TAGC                 CGGTGAAGCCGCCGC  38 3
    CYA_2497 2507245 .. 2507255 -  -4.6  -2.68775   CCAGCAGCAAAGCGA                 CCGC GTG ACGG                 AGCGCCGTTCTATCC  43 63
    CYA_2491 2501363 .. 2501389 -  -3.5  -4.56597   CGCGTTTTGGAAAAA         GCTTTTGGCCC CGCCT GGGCCGAGCGC         TACCTGAGCACCGTC  69 64
        panB 2499218 .. 2499230 -  -7.7  -3.10464   GCATCAAGCTCAACA                GATGC ACC GCATC                CCCTGCCACAAGTGC  54 220
        secG 2498329 .. 2498343 -  -4.2  -2.69964   CGTGCAAGTAGATGA               CCGCCA CGA TGACAG               GGATCCCTAGGGGCC  43 32
    CYA_2486 2497624 .. 2497634 -  -6.8  -2.72977   ATTGCATAGACATTA                 TCGC TAC GCGA                 CGCTTTCGCGAATGG  51 64
    CYA_2485 NONE
         ggt 2494953 .. 2494977 -  -5.6  -3.13403   TGGGCCTGACCAAGA         CGGC-AGCCCG CGAG CTGGCCAGCCG          CAACATCACCGTCAA  51 245
    CYA_2482 2493203 .. 2493213 -  -6.8  -3.52941   AAACCGCAACGACAA                 CCTG CTG CAGG                 CGCGCGCCTGTTACG  57 340
    CYA_2479 NONE
    CYA_2478 2488834 .. 2488845 -  -7.2  -3.69373   CAAACACGTCAACAA                CGGC TGCA GCCG                 ACCCCATCCTATCCT  63 34
         ppk 2486626 .. 2486639 -  -3.7  -3.57144   GGGGTGAGGGCTAAA               GGCGG CTGG CGGCC                CGCTCCATCAGGCGT  52 7
    CYA_2474 NONE
    CYA_2472 2482532 .. 2482546 -  -5.6  -3.39595   CTTAACCAGGTAGAA               CACCTG GCG CTGGTG               AAGGGGGATCCGACC  55 503
    CYA_2467 NONE
    CYA_2466 2476006 .. 2476016 -  -2.4  -3.63627   CGGGTAGATCTCAAA                 GCCG ATG CTGC                 TTTTAAGTATGTATC  49 496
    CYA_2464 NONE
    CYA_2463 NONE
    CYA_2462 2473301 .. 2473315 -  -5.6  -3.12895   TGTTTGAGCAAGATA               CCCGCA TGG TGCTGG               CTCACCTGCGCTGCG  51 176
    CYA_2455 NONE
      thrC-2 2460483 .. 2460497 -  -4.9  -4.08216   CCAGCGGCGCTAAAA               GCCCA TCAGG CGGGC               TACAGCAGCCAAATC  61 5
    CYA_2452 2460031 .. 2460042 -  -5.8  -3.35996   GAGGTGGATGGACAA                CTCG ATCT CGAG                 GTCCTGCGGCAGGCC  52 153
    CYA_2451 2459471 .. 2459492 -  -5.7  -3.04398   GGTCTGCGGGAAAAC           GGCGGTGGC CGGA GCCATCGAC            AGCCCCAAAGCCAGC  51 70
    CYA_2450 2458603 .. 2458621 -  -8.8  -2.72379   CCAAGTCGTTAATTA             GCGGCC TGGTGGG GGCCGC             CCTCAGCGGCGTCAG  54 308
        yfiA 2454466 .. 2454476 -  -2.4  -4.59489   AAGGCAAACAAGAAA                 GCCC GCA GGGT                 CTCCTCTAGGGATGG  65 31
    CYA_2443 2453728 .. 2453759 -    -8  -3.35798   AGCTGGCAGGCAGAA      CAGCC-CTGCTGGAG TAC CTGCAGCAGCGGTTG      GTAGCTCAGCCGGTT  62 317
    CYA_2442 2452519 .. 2452537 -  -6.6  -3.87869   CTAACCTTCTATAAA             GAGCGGCC AAA AGCAGCTC             ATCATCCGTTACAAA  66 112
    CYA_2441 2451665 .. 2451675 -  -3.2  -4.33274   CGTACACCAGCAAAA                 CCTG TAC CAAG                 TGCGGGCACATCCAC  64 283
        pyrE 2449211 .. 2449221 -  -6.8  -3.76789   AATCGACAAAACCAA                 GACC AAA GGTC                 AAAAGCGCCAACGGC  63 89
        malQ 2447111 .. 2447123 -  -6.2  -4.32034   GGATCACCATCAAAA                GCCG TATAC CGGC                TGGTTGGGATTTTTT  71 430
    CYA_2432 2439883 .. 2439898 -  -5.4  -3.06183   GTTATTGCTACGCAA              CGCTGTC GCG GAC-GCG              CCGGCCGTGCGGAGC  50 149
        psbE 2437403 .. 2437414 -    -3   -3.7398   TTGGAACGCAAAATA                GATT TACA AATC                 GCAACAACTAAAGAG  53 65
        psbF NONE
        psbL 2436961 .. 2436971 -  -6.8  -3.28416   GACTAGTCATAGCAA                 CTGG CCT CCAG                 AAGAAAAAGATAGGT  56 150
        psbJ 2436783 .. 2436818 -    -9  -3.62354   CCCCGAAACGAAACA    GAGCGAGGGGTCTGT CTAGATT ACTG-CCCCTCGCCC    TCCTCTACTTGTCTA  68 43
    CYA_2425 NONE
    CYA_2424 NONE
    CYA_2423 2432913 .. 2432923 -  -5.4  -2.91276   TTGTCCGGCATAAAG                 TGAG GCA CTCA                 GGTGGAGTGCGAGGC  48 89
    CYA_2422 2432664 .. 2432674 -  -6.8  -2.52623   CCCTGCCTACAATAG                 CAGC TTT GCTG                 GGCTAGCTCCGGTCA  50 78
        pyrH 2431773 .. 2431802 -  -7.1  -2.85668   CATCGCGACAGCACA       TGCTCTGGCCAGG TTAG CGTGGCCAGAAGA        GATCTTCAGGCCGTC  51 87
    CYA_2420 NONE
        yqeG 2430010 .. 2430024 -  -4.2  -3.37188   AGTCATTTCAAAAAT               GAAACG GCT CGTTAC               GTTATTTCCTAGCTC  49 91
    CYA_2418 2428957 .. 2428969 -  -3.3  -3.09933   TTTCAACCCAGCGAA                CTCGG CAG CCCAG                GATCGAAAGCCCGCC  43 237
    CYA_2417 2427469 .. 2427492 -    -3  -3.80625   GCCCGACAACGCAAA          GCGTTCCACT ACCA AGTGGCGCAC           TGGCTGGTGGGGCAA  53 494
    CYA_2415 2426191 .. 2426205 -  -4.2  -3.25942   AGGCGGTGAGACGAA               GGGG TTCAATG CCCC               TGAGTCTCACAATCT  49 32
    CYA_2414 NONE
    CYA_2413 2424896 .. 2424908 -  -4.7  -4.57073   GATCTGCCGGAAAAA                GCGGC CGC GCTGC                CAGCCTACCTCCCTC  71 245
        potC 2423909 .. 2423922 -  -4.5  -3.01712   CCGCCTGCCCCAACA               TCGCC GATC AGCGA                GTTTTGTTGGAGCTG  45 159
        rpoD NONE
    CYA_2409 2418131 .. 2418141 -  -2.4  -2.95139   ATCAGCTAAGAATCA                 TCCC GAA GGGT                 TCGCTCCACCACAAT  41 5
        cobS 2417215 .. 2417241 -  -4.3  -3.58343   GGCAGGATTGCCAAA        CGGCC-CGCCAA CAAT TGGGCTTGGCCG         AGCAAGTTGGCCTAG  54 93
    CYA_2405 2414544 .. 2414554 -  -8.2  -3.53012   CTTGTGCGGTCGAAA                 GGGC CTT GCCC                 TCCCATCGGCCGACA  64 117
    CYA_2403 2412449 .. 2412475 - -10.9  -2.72632   TAACCCGATAAACAG        CCTGGGATCCCC GCCT GGGGATCCC-GA         TTTTTTTAGAGAGCT  66 84
    CYA_2399 NONE
    CYA_2398 2409031 .. 2409045 -  -4.2   -3.7108   ACTGCCAGAGTCAAA               GCTGAG TGA CTGAGC               CGCCTGCCAAGCTGA  57 98
    CYA_2396 2407060 .. 2407070 -  -6.8  -3.08327   ATCAAATTCCTAACA                 CCTG CCA CAGG                 CTCACCTCCAACCCC  54 259
    CYA_2394 2404650 .. 2404703 -  -8.6  -3.58162   TCAGCAGTAAACTAA CCGGCTCCGACCGCCCCCCTCAATC CCCTC GTATACGGGGGGCAGGGGG-GCCGG GGGGCAAGTCTTCCA  66 412
    CYA_2389 2399690 .. 2399704 -  -2.8  -3.21218   AGCTTTGAGCAGGAA               CTGC GGCTTTG GCAG               AGTCTAGATCCTCAG  44 229
    CYA_2388 2398199 .. 2398217 -  -3.8  -4.54727   GGTGTCAAAGCAAAA             CACCCTGA GTT CCAAGATG             AGCCGTATGCACCTG  69 347
        ispG NONE
        hemL 2395130 .. 2395147 -  -5.5  -2.53876   GGGGATCCCAATGCA             GCAAGGG AGCT CCCTCAC              CCCCAACCCCTCTCT  46 64
    CYA_2384 2394641 .. 2394664 -  -8.1  -3.25729   GATAACTACCACCAA          CTGCAGCGC ATCAAA GCCCTGCAG           CCGGATCTGGTGATC  60 235
    CYA_2378 NONE
    CYA_2377 NONE
    CYA_2376 NONE
    CYA_2374 2385372 .. 2385390 - -11.8  -4.20918   TGGAACTCCAAGAAA             TCCAACTG CAG CAGTTGGA             GGTGAGGCGGACTCG  86 275
    CYA_2368 2376908 .. 2376923 -  -4.6  -4.60797   TCCTGACAGATAAAA              TGCGGA GATC TCCGCT               GCTCCTCTGCCTCGA  71 454
        plsX NONE
        fabH NONE
        fabD 2373744 .. 2373755 -  -5.8  -3.31144   TGGCGAGGGGGAGAA                GACG GCAT CGTC                 GGCCCCAGAAACAGG  54 146
    CYA_2364 2372763 .. 2372780 -  -3.3  -4.11216   TTGCCAGTTTCAAAA             CGCCACCG AAC CGG-GGCT             CAGTGTGGAAGAGCA  61 256
    CYA_2361 2368526 .. 2368539 -  -3.8  -3.58726   TTGGCTCACAGAGAA               GCAG TGGCCT CTGC                CGGCTGATCCCTGTC  52 94
        petM NONE
      panE-2 2362615 .. 2362630 -    -6  -2.78596   CACTCGGTCATCAGA              GCGGCG TGGT CGTCGC               TGGGCAGGATCCGGT  46 519
    CYA_2353 NONE
    CYA_2352 NONE
    CYA_2351 2358526 .. 2358537 -  -2.2  -4.17448   CAAGGAAAGGAGAAA                CTAG GGAT CCAG                 GTAACAAACAGCTTC  56 160
    CYA_2350 2357940 .. 2357968 -    -6  -3.30771   TCAGAGCTTCTAGAA       CCAT-CGACAGAG TTAC CCCCGTCGTACGG        GCAATTCCTGCTAAG  54 301
    CYA_2348 2355706 .. 2355724 -  -8.8   -3.5774   AGGTAAGGGTGCAAA             GGTGGGGT AAG AGCCCACC             AGCAGCGTCGTGAGG  68 332
         tkt 2352043 .. 2352073 - -11.9  -5.14563   TTGGGCAGCAAAAAA       GACCCAGCAGAGA AGGGA TCCCTGCTGGGTT       TAGGCCGGAGGAGCA 100 47
    CYA_2344 2350898 .. 2350911 -  -2.3  -3.59979   GGTCGGGATCCCAAA               GGCTA TCTT TTGCC                CGTTCAAGCTGGCAT  48 40
    CYA_2343 NONE
    CYA_2342 2348838 .. 2348870 -   -12  -2.52464   TTGCCCTGCAATTGA     TGGTGGCCGCTGCCG GGAT CAGC-GCGGCCATCA      AATATGGCGGCCCCT  65 328
    CYA_2335 NONE
    CYA_2333 2337552 .. 2337562 -  -2.4  -3.19246   CCAAGTGGAAGTTAA                 GGGG ATC CCCG                 CCCAGGAGCTGAGCC  43 228
        dnaG 2332503 .. 2332520 -  -6.9  -3.03771   CCAGATCCGGGAACA             GGCCGGT CGCT ACCTGCC              TCAGGTGGCCCGCCT  51 293
        pdxA 2326643 .. 2326653 -  -6.8  -4.57569   CGATGCCTCCAAAAA                 GGTG GCC CACC                 TGGGCACCCGCTTCC  78 284
    CYA_2316 NONE
    CYA_2314 2317463 .. 2317473 -  -3.2  -3.04144   TCCTCAGCCTCAACA                 GAAC CCT GTCC                 TGCTGCTGCAACCTG  42 110
    CYA_2313 NONE
    CYA_2312 2315278 .. 2315296 -  -8.8  -3.25942   ATCTCTCCACACCAA             CCCCCC AATACAA GGGGGG             TTAATTTTCATCTGG  65 50
    CYA_2305 2309430 .. 2309445 -  -8.2  -3.72576   CCCTCGCCTACCAAA              GCGGCC ATTG GGCCAC               CACCACTTTCTGCCT  69 209
    CYA_2304 2305796 .. 2305810 -  -7.8  -3.36694   ACGGACTCCCAAACA               GGAGAG CCA CTCCCC               CTTGAGCAAGATGTC  59 111
        scpA 2304001 .. 2304024 -  -9.6  -3.57263   ACCTGGATCGGGAAA          CCTCTGCCGTC CGT GACGGC-GAAG          CGGAGTCTTTGCTGC  68 174
        tyrA NONE
    CYA_2298 2301623 .. 2301634 -  -5.8  -3.32159   GCAGAGCAAAGCCAA                GCCT CTGG AGGC                 ATCCGAGCAAGCCCC  52 62
        aroA NONE
    CYA_2294 2297683 .. 2297698 -  -2.4  -3.61398   GTTTGCCCCCAACAA              CCAGCG CTTT CGACGG               GTGGTGCTGGTGGAA  49 406
    CYA_2293 NONE
    CYA_2292 NONE
    CYA_2291 2293682 .. 2293696 -  -3.5  -3.55203   AAAATCCCGGGGAAA               GCTGA GCTGG CCAGC               CAGTAGATTCTCGGG  52 80
    CYA_2289 2291517 .. 2291559 -  -7.7  -3.05816   CTACCTCTGAGTTAA CAGCCCTCGCTGAAGATGCG GCTG CGCATCTGCC-CAAGGGTTG GAAATTGATGATATC  57 283
    CYA_2285 2289988 .. 2290000 -  -4.1   -3.5616   CGCAAAAACGCAGAA                GGCTA CCC TAACC                CCACCAGAGGCAGGC  52 150
    CYA_2284 2289259 .. 2289276 -  -6.9  -3.53811   GGCAGCGCCCTGAAA             CTCTGCC TTGT GGCCGAG              GGATCCGCCCATCTC  59 241
    CYA_2278 2285267 .. 2285287 -  -2.3  -3.50572   AGCTAGTGGATACAA            GCCTTTCCC ATG GGGGTGGGC            TGGGCTTTGCTCAAG  46 47
         sds 2283773 .. 2283783 -  -2.4  -4.12942   CTAAACCTGGGAAAA                 CCTC TCA GCGG                 GCCCGCTCCAGCACA  56 19
    CYA_2274 2282391 .. 2282432 -  -3.5  -4.08706   CCCTGATGACAGAAA TGCTGGCGGCCATTCAGGC CCAA GCCCAGATGATCGCCATCC  GCCAGCAGGACTGGG  58 193
        pdxJ NONE
    CYA_2271 NONE
    CYA_2270 NONE
    CYA_2269 2277962 .. 2277980 -  -2.2  -4.08767   GCCACGTCCGCAAAA             GCTGGCCC CGT AGGCCGGT             TGTCAGCCGACTCGA  56 77
    CYA_2266 NONE
    CYA_2265 2273419 .. 2273435 -  -3.6  -4.83169   ACCCTGCGAGAAAAA              CTGCAG TGGGC CGGCAG              CCGCATCTACATCCC  75 258
    CYA_2262 2269896 .. 2269906 -  -2.4  -4.24948   TGACGACAGGGAAAA                 CGGC GGT GGCG                 GTGACCGAGGCGGTG  62 48
    CYA_2260 2268203 .. 2268215 -  -4.8  -3.24166   AGTCAAGCAACCTAA                GGGA AGGGA TCCC                CTAACTTTGAAGCCT  49 81
    CYA_2259 2267368 .. 2267395 -  -3.4  -2.79321   TTCATACCAACATGA        GC-GCGACAATGA TCC TCGTTACCGCCGC        CGGCACCGCCGTCAA  41 56
        rbsK 2266055 .. 2266070 -    -9  -4.07687   ATGTCGTGCCTAAAA              TCCCCT AGGA AGGGGA               TTGACGGTGAGAGCC  75 14
    CYA_2255 NONE
    CYA_2254 2263344 .. 2263367 -    -3  -3.42124   CAAAAGTACCTAGAA          CT-TGCCGGCG CAA CGCCGCCCCAG          CCGGACTTCTGAGCT  48 118
    CYA_2252 NONE
    CYA_2251 2260486 .. 2260496 -  -3.2   -2.5655   TCTAGCCATACCAAG                 CAGC CAT ACTG                 AACATACTGTACATT  40 63
    CYA_2250 NONE
    CYA_2249 NONE
    CYA_2248 NONE
    CYA_2247 NONE
    CYA_2246 NONE
    CYA_2245 2255604 .. 2255630 -  -8.9   -4.5954   CCAGAGGAGAGAAAA         CGACTTTTTAG CGAGC CTAAAAAGTCA         GCTTTGTAATCCTAG  83 65
    CYA_2243 2254553 .. 2254566 -  -8.1  -3.01924   GACGCTGCCCCAAGA               GGCTG CTCT CAGCC                AGGGAGCCGCTTTTG  57 391
    CYA_2239 NONE
    CYA_2238 2251861 .. 2251879 -  -2.3  -3.61922   AAGAGGTAGCCCAAA             CAGGCGC TCAAC ACGGCTG             TGAAGAAAAACGCAC  48 165
    CYA_2237 NONE
        ubiE NONE
    CYA_2228 2242763 .. 2242779 -  -3.6  -4.19238   TGGTTAAGCGTAAAA              CAGCCC CCCAT GGTCTG              GCCGGAGTAGCCCCA  60 163
        apcA 2242100 .. 2242120 -  -5.5  -3.28712   GTTGCGCGGTCAGAA            CAATGAG GGATTAA CTCATTG            CCCCCACCACAAAGT  52 15
      apcB-2 2241475 .. 2241485 -  -4.6  -3.97413   TTGACCAACAAAACA                 GGCG ACT CACC                 TCAGAAAGCTCGCGT  59 104
        apcC 2241111 .. 2241169 -  -6.8  -5.00884   ACCCCCCCTAAAAAA TCAGATCCG-CTAGCCCAACTTCAAG-GG CAAG CCTCCTGAGGCTGGGCATGTCGGATCTG- GCTGGGGGTATTCTC  84 76
    CYA_2224 2239534 .. 2239563 -  -4.1  -4.18934   CAGGATCTGAACAAA       GCCTTCCTGCGCT TCAA AGAGCTGGCAGAC        AAGAAGAAGGAGATC  63 518
        pnpA 2233199 .. 2233224 -  -7.5  -2.57132   TTGGCCGCTGACAAC         GGCTGGCGAGGG GAT CCCT-GCCCACC         CAGTTGCTGGGGAAA  53 51
    CYA_2217 2231020 .. 2231043 -  -8.2  -2.71364   GGAGTCGCTGAAGCA          CAGACAAAAG TTCC CTTTTGCCCG           CTGTTGTCTAAGTCT  56 42
    CYA_2215 2228371 .. 2228392 -  -5.8  -2.83409   GACCAATTGAGGACA           GAGCTAGC CCAGTT GCAAGCTC            AGCTGCAGCTTGCTG  48 401
    CYA_2212 2226642 .. 2226657 -  -2.6  -4.82333   ATAACAATTTAAAAA              CAGGTTT ACT AAACC-G              AAGACCAAGCTGCGC  69 145
    CYA_2211 2226011 .. 2226023 -  -3.3  -4.28361   CCAACCCTATCAAAA                GCCAG AAA CTGGA                TCACCGTTTCCTGGG  61 168
    CYA_2202 2219780 .. 2219795 -  -3.2  -3.89614   GCCAAGCGCCAGAAA              CGAACC ATCC AGCTCG               GCTAGCGGCGGTAAA  56 27
        leuD NONE
        rrmJ 2217928 .. 2217940 -  -4.1  -4.13767   GGGCCGATGGCAAAA                TCTCC CCG GAAGA                GATGAGCTTGCTGGA  63 74
    CYA_2198 NONE
    CYA_2197 2216729 .. 2216745 -  -3.5  -3.91897   GCGTTCAGCCAGAAA              CCGCGGG AGC CCCGCCC              TCTATCCCCCCACCG  58 208
    CYA_2191 2211657 .. 2211674 -  -7.7  -3.71378   CACCCTACAGCGAAA             GGAGGAA GAAT CTCCTCC              CACATTGCCCCCACC  65 76
        sufR 2208573 .. 2208591 -  -3.8  -4.04326   TAAGGAAAGACCAAA             TCTCCCAA TGG CTTGGAGA             TGGGCTCTATGAGAG  60 208
    CYA_2187 2206683 .. 2206704 -    -8   -5.1675   CGAGCCATCAAAAAA           GCCCTG-GC ACTGG GCTCAGGGC           TTCAGGACTGACTCA  90 476
    CYA_2186 2205531 .. 2205544 -  -4.5  -3.30124   GGGGATTTTTCAGAA               GGCTGG CCC CC-GCC               TCAATGGCTCAGAGC  49 26
        miaE NONE
    CYA_2184 2203299 .. 2203316 -  -2.7  -4.06903   AAGCCCCAAAGTAAA             GCTCTCT AAGT AAAGAAC              AATTGAACTTTAGCT  58 87
    CYA_2183 2200466 .. 2200482 -  -2.1  -4.79756   CACAGAATCCAAAAA              GGGCTAG CTC CGATCCC              GTGGGGAACTCTGCT  72 328
    CYA_2181 2197575 .. 2197604 -  -2.9  -3.57561   GGCGAACGGCTCAAA       CCAAAGAT-CCGAC CGA GTCCCTATCTTTGG       CGGCTACGCAGAAAG  50 16
        murI 2196394 .. 2196412 -  -5.2  -3.54109   TCAAGTTAAGGAGAA             TCGGCCAG GCC CTGGGCAA             CCTTGCACTCTTCCA  54 179
       gap-3 NONE
    CYA_2178 2193539 .. 2193557 -  -2.2  -3.53012   TCGCTGCGGCTCAAA             TCGCCACC GCT GCCGGCGT             GACGGTCGTGATCAC  47 454
    CYA_2176 2191674 .. 2191686 -  -2.6  -3.02511   TGGACTTCGTTAACA                CCCA CTACC CGGG                AGCCTTCTGGCCACA  41 333
    CYA_2173 2189432 .. 2189463 -  -4.4  -4.49556   CCCTCAGCAAACAAA      CCAA-CGCCCAAGTG GCC CAACTGGCCGGTTGG      TACGAGATTTTGGGC  69 417
        nrdJ 2181780 .. 2181835 -  -5.3  -4.21194   CTCGAGCAGGGAAAA CCGGCCTATGCCAACCCCCCCTGC CCCTAGCTT GCCGAGGGGGCTGCCA-AGGCGCG CAGTGCTCGGATATG  67 90
    CYA_2168 NONE
    CYA_2167 NONE
    CYA_2166 NONE
    CYA_2165 NONE
    CYA_2164 NONE
    CYA_2163 2175662 .. 2175677 -  -4.6  -4.87665   TCGTATTCAGAAAAA              CTCTCC TCCT GGGGAG               ATCGATGACTATTGC  78 177
    CYA_2162 NONE
    CYA_2161 2173781 .. 2173797 -  -3.6  -2.54171   AGTGGCAAAAATCAT              GAGCTC GCGCT GAGCAC              TACTGATTTCACGGC  41 5
    CYA_2160 NONE
    CYA_2159 NONE
    CYA_2157 2171890 .. 2171921 - -16.6  -2.78996   CAGGGCTACTGAAAG      CCCGCTCCGTACCGC TTA GCGGT-CGGAGCCGG      GTAGTTTACACCAGC  86 9
    CYA_2156 NONE
    CYA_2155 NONE
    CYA_2153 2165861 .. 2165876 -  -6.8  -3.91897   GGCCTGAGCGACAAA              TCCGCG TCCA CACGGA               GAGATTGCTGCGGGC  65 410
        accA 2164449 .. 2164489 -  -9.6  -2.79796   CGCCACCGCAGCAGA GCTGCAGCAGTTGCCCGGC ATTG GCCCGGCC-CTGGCGCAGC  GCATCATCGAGGCCC  57 139
    CYA_2150 NONE
    CYA_2149 NONE
    CYA_2148 2161621 .. 2161634 -  -2.3  -3.54129   CACAGCTTGCCCAAA               TGCCC AATC GGGAA                CAGATCCTGATCCCC  46 228
    CYA_2147 2160069 .. 2160089 -  -6.7  -2.71712   TTTTGCTTTTGAAAT            GGCCCTAGC TGA GCTTGGGCT            GTTCGGCTAGCTGCT  50 32
    CYA_2143 NONE
    CYA_2142 NONE
    CYA_2141 2153092 .. 2153116 -  -2.8  -3.28712   GTCGTCCCTGCACAA         GCCCAGCGGAT CGTC ATCGAC-GGGC          GCGGGATCCTGGTCG  46 407
    CYA_2135 NONE
    CYA_2133 2148306 .. 2148319 -  -5.2  -3.53012   TTGCCGCCTGGGAAA               GGGG AGCCAG CCCC                GTCGACCCAGCCGCC  53 325
    CYA_2132 2146288 .. 2146309 -  -2.9  -3.62859   ACCAGAAGGCGCAAA           GTTCCCC TTCCCCTG GGGGAGC            GCAGCCCAAAACCCT  51 425
        trmE 2139767 .. 2139785 -  -3.1  -3.20078   GAGTCCATACTAACA             CAAACTC GGAAT GAGTATG             AGTTAGCAAGCGCTT  43 39
         dps NONE
    CYA_2124 2138608 .. 2138621 -  -5.9  -4.55287   TCTACCCAGATAAAA               CACGG TCAG CCGCG                GGGGCTGGGCCGCAA  75 17
        gpmI 2136372 .. 2136392 -  -8.9  -2.53876   TTCCATCCCAATGTA            CCCCCCGAG CTG CTCGGGAGC            CTAGGGGCCTGGGGC  53 446
    CYA_2120 NONE
        atpB NONE
    CYA_2118 NONE
        atpE 2133726 .. 2133769 - -15.2  -2.66869   ACATCGAACAAGGCA GGGGGCGAACCGGCGCAACA GAGC TATTGATCCGGGCCGCCCCC AGAGACATCAGGCGA  80 33
    CYA_2116 2133213 .. 2133225 -  -6.9  -3.06133   CAACTGGCCACTTAA                CGGGC GCT GCCCA                ACAGCTTCTCGGTGA  54 9
        atpF NONE
        atpH NONE
        atpA 2130471 .. 2130483 -  -6.2  -2.71144   GATCCCCGGCAACTA                GGCC GCCTT GGCC                AGGAAGCTTTGCTTG  48 10
        atpG 2129339 .. 2129385 -  -6.3  -4.17878   TCAAATGAAATGAAA CGTCTCCCTACTCCCCTCTCC TAGAG GGAGAGGGGTTGGGGGTGAGG GTCGCGGCGCGAGGC  66 118
    CYA_2108 NONE
    CYA_2106 2123361 .. 2123372 -  -3.6  -4.07568   TCTTGTGGCCGAAAA                GCCC TAGA GGAC                 TTCAAGGATCCGCCG  60 17
    CYA_2103 2119938 .. 2119967 -  -2.1  -2.94354   GGATACACTCAGACA       GCAATTCCG-GCAA AAG CTGCCCAGATCTGC       ACTCCGGTCGCTAGG  41 36
    CYA_2102 2119172 .. 2119185 -  -4.5  -3.54662   GCAAAGATACCACAA               GCTCG CCTG CGAAC                ACCACCAGGCAGCCT  54 63
    CYA_2101 NONE
    CYA_2100 2117410 .. 2117449 -  -5.1  -4.85782   TCTGGCAAAAACAAA GGGGCAAAAGCG-GCC-CT CAAG AGTGGCACATTTTTACCCC  TATCGAGGAGATTAT  80 120
    CYA_2099 2116122 .. 2116136 -  -5.6  -2.82623   TGCCGGGGACAATGA               TGGTGG AGC CCACCG               AGAGCGAATCCCTAG  46 333
        psbU 2112882 .. 2112894 -  -3.3  -4.37886   GCAGGCTTCATAAAA                GCTGC AGA GAAGC                AGAAAGCTTTCTCCC  64 59
        tyrS 2111162 .. 2111173 -  -7.2  -4.40132   ACCAAGCAGAAGAAA                GCCG GGCT CGGC                 TTTAAGCCCATCCCC  77 117
    CYA_2093 NONE
    CYA_2092 NONE
    CYA_2091 NONE
    CYA_2089 NONE
    CYA_2088 2105953 .. 2105980 -    -2  -2.85366   CTCAAAAGGGCAAAG        GTAGGAGATAGTG ATG CAAAATC-CCTAC        GCCCCATTCCTGAGA  39 22
    CYA_2083 2102424 .. 2102446 - -11.3  -3.62597   TGGACTGCGTAAGAA          TCCC-CCGCC TTCA GGCGGTGGGA           GTGTTAAATCCAGCT  77 13
    CYA_2082 NONE
    CYA_2081 NONE
    CYA_2080 2100652 .. 2100671 -  -6.4  -2.64616   GGGCTATGTAGACCA            TCCGCG AACTGAAG CGCGGA             AGCAGGCTACTGAGC  48 110
    CYA_2078 NONE
    CYA_2077 NONE
    CYA_2076 2095458 .. 2095472 -  -9.2  -3.01712   TGGCTGGCCTCAAGA               CCGGCC CAG AGCCGG               TTTTTGCCCAGTCTT  60 267
        ilvB 2092815 .. 2092839 -  -3.5  -4.82901   TTTCGGCGAGAAAAA          GCCACCCCT GAAGACG AGCAGTGGC          TGGCCAAGGTGGAAT  75 376
    CYA_2063 NONE
        glgB NONE
    CYA_2061 2079925 .. 2079946 -  -3.7  -4.18494   GATCGTGACCCAAAA           GATGGAC ATCTTCTG GCCCATC            GCCCGCATCCCGGGC  63 250
    CYA_2058 NONE
    CYA_2057 2075321 .. 2075333 -  -4.9  -2.71791   AGGCTCCTGTGAAAG                TTTTG ACC CAAAA                GGCTAAGGGAGGTTT  43 269
    CYA_2056 NONE
    CYA_2055 2073477 .. 2073497 -  -3.9  -2.58544   TTCTACCCGCACAAT            GGCCAAGCT CAT AGCCTCACC            TCCTGCAAGTAGGCG  42 13
    CYA_2054 NONE
    CYA_2053 2072334 .. 2072347 -  -2.3   -3.3692   TCCTAGCGGAAAAAC               CTGCC CTCT GTCAG                CTAGGGCTATTCCCT  44 83
        rplU NONE
        rpmA 2071398 .. 2071418 -  -2.5  -2.87344   CAGGCGCTCCACACA            GGATTGG GATTGGG CCAAGCC            AGGATCCCCCCTTTG  39 117
    CYA_2050 2069733 .. 2069751 - -10.2  -3.54129   TACACCTCCCGGAAA             GGCAGGGG CAA CCTCTGCC             GATCTAGCTATCCTA  72 164
    CYA_2049 NONE
    CYA_2048 2067075 .. 2067086 -  -5.8  -3.81951   GCCTAGACCAGCAAA                TGCC CATC GGCA                 ACGCGGATGATGCGC  61 1
    CYA_2047 2066267 .. 2066305 -  -8.4  -3.56862   AGAAAGTTGCCGAAA CGATTT-CGCTC-CGG-CT CTTG AGACCGAGAGCGCAAATCG  TAGGTTCCACCCAGC  66 110
    CYA_2046 2065641 .. 2065651 -  -2.4  -3.91897   TGGGCCAGCGAGAAA                 CCCG CTT CCGG                 CCCAGCTATTTTCCG  54 273
      cpcB-2 2062896 .. 2062910 -  -3.4  -2.78384   TCCGGCCCTATCAGA               CCACGG CAG CAGCGG               CGCGATCGAAGTAGG  41 6
      cpcA-2 2061980 .. 2061991 -    -3  -3.14463   AACTGGCTGGATTAA                CTTT GAAA AAAG                 CTTGAAAAGGCTGCT  43 255
        cpcC 2061067 .. 2061103 -  -7.1  -3.18849   GTCATAGCATCAACA    GGCCAGAGCGCCTGCAG AGG CCTCAAGCGCTGCGGAC    GCTGACGATCTTGGC  54 11
      cpcE-2 2060184 .. 2060196 -  -3.4  -3.17906   TTAACAAAATAAGCA                GTTG GGTGT CAAC                TTTGGGTCGAGGTCG  43 58
    CYA_2039 2059450 .. 2059506 -  -7.9  -2.52623   CGGGGTGGAGAAGAC GCGGCGGATGGGATTCGCGGGGCA-GA CTCTT TCATACCCCTAGCTCCCCA-CCGCCGC CTTGGCAATGGGCAA  53 169
        mviN 2057782 .. 2057798 -  -7.9  -4.10453   CAAAGCCCTGCAAAA              GCTGCGG CAG CCGAAGC              GGCGCAACCGAGTGC  70 77
    CYA_2036 2055451 .. 2055461 -  -8.2  -3.26444   TGGTGGAACAACACA                 GCCG CAT CGGC                 CTCGGCCTGCGCAGC  60 187
    CYA_2034 2051372 .. 2051395 -  -8.8  -2.87881   GAAGTCCTTGACATA          CTCCCCTACC TAAA GGCAGGGGAT           TCTTGTTCTTGGTTC  60 73
    CYA_2033 NONE
    CYA_2032 NONE
    CYA_2031 NONE
    CYA_2030 2045313 .. 2045323 -  -2.4  -3.53279   GCGAGAAAGACAAGA                 CGGC ATG GACG                 ATCTCCAAAACAGTT  46 50
    CYA_2029 2044209 .. 2044220 -  -7.2  -3.05463   ATTCTCTCCATCCAA                GCGG AGAT CCGC                 CGCCGCCGCGGCTAC  54 251
    CYA_2027 NONE
    CYA_2026 2042798 .. 2042831 -  -8.1  -3.21218   ATCTCTGAGCAGGAA     GGCGGTATCCCGCAA AGCC CTGAGGAATACCCCC      CGAGCGCTTTCCCCC  60 146
    CYA_2023 2040647 .. 2040663 - -15.1   -3.4811   CTGGGCAGAAGAACA              GCCCCCG CGG CGGGGGC              TTTTACTCTAACGCA  88 66
        recF 2039062 .. 2039084 -  -3.3  -4.35604   TCAAGCCAGAAGAAA           TTGTCCGCC TCCAG GGCGGCGAA           TCTTCCCAAGCGGTG  64 399
    CYA_2020 2035542 .. 2035554 -  -4.8  -4.58663   AGTACCCTGCAAAAA                GCTG GTCTT CAGC                CTCAAGGATCCGGAT  74 234
         apt 2034448 .. 2034473 -  -5.4  -3.59293   CCAAAGCCAAAGCAA         CAGAGG-TGGC CGTCC GCCAGCCGCTG         CGCCTGCGGTGAGGT  56 50
        psaM 2031017 .. 2031040 - -10.2  -4.27316   CGCCTCAACTCAAAA          GGGCCTGCTC TGTA GGACAGGCCC           AGGGATCCAGAGCAA  86 59
        recG 2028289 .. 2028305 -  -4.4  -3.79623   AAAAACTCCACGAAA             GGTGGCA CGAT TGCC-CC              TACTGTGGGCTAAGG  56 211
    CYA_2009 2025108 .. 2025124 -  -2.2  -2.77192   AATTTGCCTAACAAT             CGCTGAG GGAT CCC-GCG              GGCAGGTCTCCCGGT  39 197
    CYA_2003 2019614 .. 2019651 -  -4.3  -2.82023   TAGCCATACCAAGCA   GCTATACTGAACATATT GTAC ATTATTTTCAGTATAGT    CCAGCATATCATTGA  44 165
    CYA_2002 NONE
    CYA_2001 NONE
    CYA_2000 2016080 .. 2016094 -  -6.4  -4.11484   CGCAAGCCTGGAAAA               CTTGGC ATA GCCAAA               AGGCGGACGATTTTT  69 263
    CYA_1992 NONE
    CYA_1991 NONE
    CYA_1989 2009816 .. 2009835 -  -2.1  -3.13773   CTGCACAGCCAAAAT            GC-CCTCC TGGTG GGAGATGC            TGCCTGTGTCGTCGA  43 356
    CYA_1987 NONE
    CYA_1986 NONE
    CYA_1985 2004389 .. 2004403 -  -5.7  -3.09987   TCAATATTCATTCAA               CCTTC TCTCG GAAGG               CGAAAACCGCTCCCC  52 70
    CYA_1984 2003626 .. 2003642 -  -3.5  -4.14615   AAAAATGGTTGAAAA              GGGCTTC TAG GCCGCCC              GCAGAGCCCTCTAAG  60 36
        xseA NONE
        xseB 1993736 .. 1993746 -  -6.8  -2.87564   GGATCTTGGCAGACA                 TGGG GGC CCCA                 GAAGACATCTTGACA  51 117
        folD 1992687 .. 1992697 -  -5.4  -2.93549   GATGGCGAATAACTA                 TTGC TTA GCAA                 TCTTCTTGCGTTCCC  48 195
    CYA_1973 1989915 .. 1989927 -  -3.3  -4.13282   AGCAGAGGGGCAAAA                GCGCA GCC TGCGG                CACTCAGATCACTGG  58 34
    CYA_1970 1989172 .. 1989185 -  -2.3  -3.64822   AGCTGGCTACCCAAA               GCCTT TGCC ACGGC                TTAGCCTTTCTTGGA  48 26
    CYA_1963 NONE
    CYA_1962 1972817 .. 1972845 -  -3.8  -3.70902   TGCTCGACAGCGAAA       CTCGCCCTAAGGG AGAT CCCTGAGG-CTAG        CCTGTCGAGAGAATG  55 22
    CYA_1958 1968809 .. 1968823 -  -4.2  -3.25942   AGGCGGTGAGACGAA               GGGG TTCAATG CCCC               TGAGTCTCACAATCT  49 32
    CYA_1953 1963959 .. 1963970 -  -3.6  -3.28924   CATTCCTCCCCACAA                CCCG TTAG CAGG                 GATAGCAGGACCCCT  48 273
    CYA_1951 NONE
    CYA_1950 NONE
    CYA_1949 NONE
    CYA_1948 1960436 .. 1960452 -    -8  -3.56643   GTGAGAGGCCTGAAA              GCCTTG TGGCG CAAGGC              ATCGAGCGGGTCAAC  66 157
    CYA_1945 1957239 .. 1957261 -  -7.1  -2.61511   TACAGACAGATGAAG          CTAG-CCTCT TGCT AGAGGGCTAG           AGCTGGGAGGAATTT  50 3
    CYA_1944 NONE
        psbP 1954076 .. 1954087 -  -4.4  -4.39002   AAATCTTGGAGAAAA                GTCT TAAG AGAC                 ATTCAAAGAATGGCC  68 17
         icc 1953015 .. 1953026 -  -2.2  -2.91735   TCAATAGCTTAGAGA                GC-CC AAA GGCGC                TCGAGGGGGGAGGGT  41 66
    CYA_1941 1951731 .. 1951744 -  -4.5  -3.65812   CTGCCTGGAAGACAA               CCCCT TGCC AGGGA                TCCGATGGCCGGTTT  54 59
    CYA_1940 1951106 .. 1951130 -  -2.8  -3.09015   TCTAGAGCTATCCAA         GGCGTC-AGAG GCGG CTCCAGATGCC          GAGGCGCTCTTGGCG  43 5
    CYA_1939 1950118 .. 1950128 -  -3.2  -4.33274   CGTACACCAGCAAAA                 CCTG TAC CAAG                 TGCGGGCACATCCAC  64 281
    CYA_1935 NONE
    CYA_1934 1945706 .. 1945723 -  -2.6  -4.62872   ATCAATCCTGAAAAA             GAGCAG TTTCTC CAGCTC              CACTTCCTTCTTGTC  65 356
    CYA_1931 1944035 .. 1944049 -  -5.6  -3.31691   CACAAACAGCAGCAA               CTGAGG GAT CCGCAG               CGTCGGCAAGACCAT  52 42
    CYA_1930 1943151 .. 1943166 -  -3.2  -2.78384   TTTGCCTCCAGCATA              GAGGAT ACGG AACCTC               TGGTGATCTGCAGGC  41 42
    CYA_1928 1941952 .. 1941964 -  -4.8  -3.65827   CAAGCCGCAGTTAAA                TGCC TTAGC GGCA                GATCCTTTTGATCCC  55 316
    CYA_1927 1941094 .. 1941116 -  -6.8    -3.767   TACGGAGGGATGAAA           GAGGGCGCGG GGC CTGCGCCGCC           AAGGTTTTGGTCAAA  63 122
    CYA_1924 1935145 .. 1935169 -  -6.3  -3.65902   CCGACCCTATCCAAA          CGGCAAGGGAT CCC AGCCCTGGCCA          GGACTAGCTGACTTT  58 29
    CYA_1923 NONE
    CYA_1922 1932592 .. 1932604 -  -4.1   -4.5123   AACCCATCAAATAAA                CCCAT CAA ATAGG                AGAGGAAACTTGGCA  66 120
    CYA_1921 NONE
    CYA_1920 1930785 .. 1930815 -  -8.5  -3.09516   TTGCTGATCAGCGAA      GATCTGGACGAGCTT CTC AAGCTC-TCC-GATC      GTTTGCTGGTGATGG  57 172
        ybbB 1927148 .. 1927161 -  -2.3  -4.30576   GTTTGAGTACGAAAA               CTTGC TCAC GCACG                ACATTATCGATTTCG  62 242
    CYA_1915 1923797 .. 1923820 -    -3  -3.80625   GCCCGACAACGCAAA          GCGTTCCACT ACCA AGTGGCGCAC           TGGCTGGTGGGGCAA  53 495
    CYA_1913 1922388 .. 1922399 -  -7.2  -5.28176   CCCAGTGAGAAAAAA                GCCG AGAC CGGC                 TGGACCAGTGGCACG  91 166
    CYA_1910 1919690 .. 1919716 -  -4.3  -2.73364   TCTCTATCCCAACTA        CCGG-CAGCGGC TGGT GCTGGTGGCCGG         GGAACGAAATACAGA  42 416
        kaiA 1912538 .. 1912553 -  -4.6  -3.50393   TGCGAGTGGACATAA              CCTAGG GATC CCTTGG               GGCAGATTTGGGAAT  52 11
        kaiB NONE
        kaiC NONE
        thiL NONE
    CYA_1898 1908630 .. 1908679 -  -8.2  -3.05993   GCAGGCATAGAGACA CGG-GATCCA-CAACTTGCTGATCC AGT GAATCA-CAAGTTGCCGGATCTCCA CCCCTGCCTTGGAAC  60 53
    CYA_1897 1906596 .. 1906635 -  -4.1  -4.59109   GAGACTCTCCAAAAA  GGGATCCACTGCGCCCA GCAGTT TGGCCAAGGGGGATCCC   CCGATTCCGAGGCGA  72 483
    CYA_1895 NONE
    CYA_1894 1902104 .. 1902127 -  -3.8  -2.71325   TCAGCTACAAACTCA          GCTCAGGATT GCCA AAACCTTAGC           GGGCGGGCCGGAAGA  42 21
    CYA_1893 1900152 .. 1900189 -  -3.9  -3.60296   TAGCCTCATTGCAAA   TCTGGCCGGGAGGCGGG TGGG CGCGGCTCCAGGGGAGA    CCCTTCATCCGGCTT  52 30
    CYA_1892 1899204 .. 1899214 -  -3.2   -2.5655   CCTAGCCATACCAAG                 CAGC CAT ACTG                 AACATACTGTACATT  40 102
    CYA_1891 NONE
    CYA_1890 1897431 .. 1897444 -  -2.3  -2.75064   TTGGCGAGCTAAGCA               GCGCT TGCC AGCCC                TCTGGGAACTTTTAG  39 50
    CYA_1889 1896384 .. 1896396 -  -4.8  -3.17688   GAATTACGCTACCAA                GAGG TGGAG CCTC                AGCCTTTTCAACGCA  48 263
    CYA_1887 1895818 .. 1895832 -  -7.8  -3.41051   GCATTCTCAGCAGAA               GCCGAT CGA ACCGGC               AGAGAAAAGGTTGCG  61 59
    CYA_1886 1891423 .. 1891436 -  -3.7  -3.82261   CCTGAAGAAAACCAA               CGCGC CCTG GAGCG                GCTGCGGCAGATCTT  55 71
    CYA_1883 1889638 .. 1889659 -  -8.6   -3.2918   ACAGATGGATAGGAA           GCTGCGGG AGTTCG CCCGCCGC            CAGGGTGCCATCTTG  62 65
        alaS NONE
    CYA_1879 1883948 .. 1883973 -  -3.4  -2.62184   GTTGGCGCGAGAGCA        GGGCTGCACCAT CCTC ATGGTG-A-CCC         ACGACAACCGCATCC  39 102
        murC NONE
        murB 1877880 .. 1877894 -  -4.2  -3.54146   CCCGCCAATCAAATA               GCGG CGTTCTT CCGC               GCTTGTGGGGGACTG  52 197
    CYA_1870 1875694 .. 1875706 -  -4.7  -3.17723   GCAGCTTCAATCTAA                CGGCG GTG CGCAG                CGCCCTTGAGCTCAT  48 253
    CYA_1860 1864974 .. 1865003 -    -3  -2.52193   ACCACAGTTAGCAAC       CCTGCAATACT CTCTAACTC AGTAT-GCAGG       TTTGGAGAGCGATTG  39 62
        potA NONE
        potB NONE
        crtH 1861133 .. 1861150 -  -4.8  -2.71791   ACTGGTTTGCCAAAT             GGGC-GC TCTAG GCTGCCC             GCTTCGATGCCTCAC  43 126
    CYA_1855 1860073 .. 1860096 -  -8.2  -3.54755   ACCTCCGAAACAACA          CATCACTGGGC AAA GCCCAGC-ATG          AAAGTTCCCCCTTCG  65 199
    CYA_1854 1857654 .. 1857668 -  -4.2  -3.71848   GTTCTTGAGGAACAA               CGGATT TTA AGTCCG               TAGCGTCTACCATTC  57 96
    CYA_1851 1852360 .. 1852377 -  -3.4   -3.0814   AGTGACAGGTGAAGA             TCCCCA GACAAT TGAGGA              GGTGTACGAGCCCTA  43 190
 cbiG/cobJ-2 1846713 .. 1846741 -  -5.1  -2.93708   GGGTTGCAAAAACAT        CTCGCGGGCCAAG CTC CTGGGCCCTCAAC        GGGTGCTGGCCTTGG  46 358
    CYA_1844 1843675 .. 1843708 -  -7.3  -3.66732   CAAGCAGTTCAAGAA     GCCAGATCCCCGACC CGAG AATCGGGATCCCGGC      AGCGGCGTAGGGCAA  62 335
    CYA_1829 1834357 .. 1834370 -  -8.1   -3.6106   CTCAAGACCTGCAAA               GCCTG ATGG CAGGC                CAAATCCAACTTTTT  66 41
        nifB NONE
    CYA_1827 NONE
        nifS NONE
        nifU 1830137 .. 1830160 -  -3.7  -3.13033   AATCCAAAAGCAAAC          CGGTCGAGC GGTGGG GCTCTCCCG           AATCGAGGCAGGAGA  46 109
        nifH 1829045 .. 1829077 - -14.8  -2.53382   ACTAGGGGGAACCGA      GGGCCGAGGGAGGA AGGGA TCCACCCCCAGCCC      ATCTTTAAGTTCACA  80 36
        nifD 1827497 .. 1827507 -  -2.4  -2.61274   GGCAGGGGAAGGAAG                 GGCC GTT GGCG                 TCTGGGATCCCGGCG  38 46
        nifK 1825717 .. 1825727 -  -2.4  -3.05384   GGCCCGCCTAGGCAA                 TCGG TAA CCGT                 CGATGGTGCTCCGCA  42 225
        nifV NONE
        nifZ NONE
    CYA_1818 1823781 .. 1823793 -  -3.3  -3.18199   TAACGGGGAATCCAA                CCCTT TTC ATGGG                TATCTAGAGCTTGTT  43 127
    CYA_1817 1822342 .. 1822356 -  -4.2  -3.71848   GTTCTTGAGGAACAA               CGGATT TTA AGTCCG               TAGCGTCTACCATTC  57 209
    CYA_1814 1816924 .. 1816949 -  -8.4  -3.70364   CACAAAAGGAGAGAA         GGGGTTGAGAG CATGC CTCT-AACCCC         CAAAACCCTGAACTT  66 287
    CYA_1807 1808634 .. 1808650 -  -2.3  -2.63596   GCTTAGCGGAGAGGA              TCAAC TCTTCCT GTTGA              CAGCGATAAAGGAAA  38 163
    CYA_1802 1803595 .. 1803617 -  -3.4   -3.7732   CTTCCACATTAACAA           CCGATTCTAC TGG ATAGAGTCGA           AGACCGGCAGCTATA  54 230
        ntcA 1799844 .. 1799858 -    -7  -3.56594   GTAAATTCCTGGAAA               CGGCCC TAG GGGCAG               CTTCTCCCCCTAGGC  60 35
       prc-1 NONE
    CYA_1794 NONE
    CYA_1793 1794390 .. 1794406 -  -5.1  -3.05384   TTGCCCGGGATCCAA              CTGGG ACGCTCG CCCAG              CATCTGCAGCCAAGG  50 150
    CYA_1792 1792984 .. 1792994 -  -2.4  -3.29511   GCCATGGCTCGATAA                 GACC CTT GGGC                 AGGCCTCAACCCCTC  44 42
    CYA_1791 1790729 .. 1790741 -  -7.7  -2.53876   TCCCATGCTAAGCTA                GATCC CCA GGATC                CTGGCGGGCGTAGCC  53 212
    CYA_1789 NONE
    CYA_1783 1785327 .. 1785339 -  -4.7  -4.85545   AGCAAACCAAGAAAA                CCGAG TTC CGCGG                CGCCGCTGCCGAGGG  80 345
        purK NONE
    CYA_1769 NONE
        rimI 1776227 .. 1776245 -  -4.6  -3.08133   CAGCCATTTATCTAA             TTGCAATC TTA AATCGCAA             AAGATGCTCCTAATT  47 262
    CYA_1767 NONE
    CYA_1765 1773797 .. 1773811 -  -4.2  -4.49344   AAACCTACTACAAAA               CGGCAA CCA TCGCCA               CCTGGACAACGTTGC  69 462
         mfd 1767683 .. 1767700 -  -4.7  -3.32963   AGTTCCACCCGAGAA             GGGCCGG CCAT CCATCCC              AGTTTCTCACGGCAG  49 65
    CYA_1762 NONE
    CYA_1761 1765794 .. 1765813 -  -4.8  -4.24948   TGACGAGATTGAAAA            GGCGCTGC GAGA GCTGAGCC             GCCGGGGCATCGCCT  68 134
    CYA_1759 1764315 .. 1764325 -  -3.2  -3.17146   CTGGCCCAGAAGACA                 CTGG TTA CCAA                 GGGGACGCTGACCGG  44 300
    CYA_1756 NONE
    CYA_1755 NONE
    CYA_1754 NONE
    CYA_1753 NONE
    CYA_1752 NONE
    CYA_1751 1759208 .. 1759218 -  -3.2  -3.30124   CGCCACCCCGTACAA                 CCAC CTC ATGG                 CAGGAGGACCTCAGA  46 20
    CYA_1750 1758351 .. 1758361 -  -2.4  -4.42464   AAGTTCTGAAAGAAA                 GGGC TAG GCCT                 GACGGTGGGAGTGCA  63 221
        carB 1754893 .. 1754904 -    -3  -2.71731   TGGAGGTCTTAAGGA                TTTC TTCA GAAA                 AGCAACCCCGGCAGG  40 44
      psbA-2 1753356 .. 1753385 -  -5.2  -3.56251   GAAAGACTCATACAA      CGCTGGA-CAAAAG CGGA CTTTTGCTCCAG-G       TTGACGCTTTCTTCC  56 181
    CYA_1743 1748471 .. 1748488 -  -2.6  -3.05596   CACGCTCTCAGTTAA             GCGAAG GGAGAA CTGCGC              CAGCTTGCCACAAAA  42 234
    CYA_1742 1747636 .. 1747649 -  -9.5  -4.93296   GGAGGATGAGAAAAA               GCCCG TAAA CGGGC                ACAACGGGAGCCCTG 100 318
    CYA_1740 1744775 .. 1744805 -  -3.3  -3.83205   ATTCGCTACATTAAA      GCAG-ATCTGGATC TCTG AAGCCAGATCCCGC       CTTTGCCTACCCTGA  53 122
    CYA_1739 1743567 .. 1743577 -  -3.2  -2.71791   AGCGCCCTGTCAAAC                 GGCT CTC AACC                 CCGCTCTTCTATAGG  40 20
    CYA_1738 1742256 .. 1742267 -  -5.8  -3.65351   TCATTTCGATTTAAA                GCAG GACA CTGC                 ACCCACACTTAAAGT  58 196
    CYA_1737 1741458 .. 1741478 -  -6.7  -3.03159   TTAATCCGGGCAAGA            TGCGCACCT GGC AGGAGCGCG            CCTCTGCTTGAGGAA  53 195
    CYA_1731 1735600 .. 1735633 - -10.3  -4.19276   TCAAAACTGTCAAAA     GTCGGAAGAAGCTCT GGCC AGAGCTTTTCCCGCC      CTGCTGAAATCATGT  81 139
    CYA_1728 NONE
    CYA_1726 1731817 .. 1731835 - -10.2  -3.15544   GGCCATCGGCATCAA             GGTCTCCC GCT GGGTGACC             TACCACGGCTTTGCC  64 259
    CYA_1723 1729248 .. 1729269 -  -2.9  -3.07043   GCCAGCAGTGGAACA           GGTGCTG CTGGTGGC CAGCGCC            ATTAACTTCGTCGAC  43 234
    CYA_1718 1724881 .. 1724893 -  -3.3  -4.11216   CCGCCAGCCGGAAAA                GGCCA GCT TGCCC                GATCCCCGCTGCCTT  61 455
    CYA_1716 NONE
    CYA_1715 1722334 .. 1722353 -  -5.6  -3.57561   GGGCAAGCCGGCAAA            GCATGGGA TCCC TCCCCCGC             GAGATAGGGTTGAGT  56 74
    CYA_1714 NONE
    CYA_1713 1721496 .. 1721506 -  -2.4  -3.57144   CCCTGCATGGCGAAA                 GCCC TCA GGCC                 GGCTAACGCGAAGGG  48 28
        pyrF 1720773 .. 1720783 -  -2.4   -3.1739   ACACCAGCCTAGGAA                 CGGC ATT GCCC                 CAATCCTCAGCCGAT  42 32
    CYA_1711 1720038 .. 1720049 -  -7.2  -2.54896   GGCTCACCCAACTGA                GCCC GTCT GGGC                 GGTGGTGCCGACGTT  53 122
    CYA_1710 NONE
    CYA_1709 1717628 .. 1717649 -  -8.7  -3.41569   GCATCCATTCAAATA           TGGCTGCTC CGAA GAGCAGCGA            AATAGCTTGTCTCGA  66 370
    CYA_1704 NONE
        ileS 1708791 .. 1708802 -  -2.2  -3.90744   CGCCTGGCCAAAGAA                GAAG GGAT CCTC                 TCCGGCATCTCCACC  54 241
         dxs 1705363 .. 1705394 -  -7.2  -3.62522   GAACGGGCGGAAGAA      CTGGGGGCCAAG-GC CAT GCGCCTGGATCCCAG      CTATGCCCGGCTAGA  62 182
        ilvD 1699830 .. 1699858 -  -8.8  -2.76263   CGCATCACGCAATCA        GGCGGCAGGGAT CCTTC ATCTCTGCCGCT        TTCTTGCACTCATAG  60 80
    CYA_1694 1693768 .. 1693819 -  -2.6  -3.91084   CTAGCTGTAACCAAA GGTCGGGCGGCGCAAGCCCCGGAC TTTA GCCCTGGGGATAAGCCGCCTTATC TCGACTTTATGATGA  54 227
      mgtE-2 1692275 .. 1692293 -  -3.8  -3.63694   AGGGATCCGCAACAA             GACCAGAT CCA ACCTAGCC             CAAGTTCGGCAAGGG  52 64
    CYA_1692 1691518 .. 1691528 -  -2.4  -3.31331   GCCAAAGAAAACAAC                 CCGC ATG GCCG                 ACCCCCTGAGCCCTG  44 45
         fmt 1690264 .. 1690289 -  -4.5  -3.09635   AGCGCCATTAGGCAA         GGGGCCAGCCG CATC CTGGTGGCCCA          CAACCACCCCTCCGG  45 291
    CYA_1687 NONE
    CYA_1686 1685511 .. 1685541 -  -9.6  -2.71364   CCACCCCTGCAAGGA       GCGGCGGAGGAAAC CCC GACTCCTCAGCCAC       CTCCGATTGCGTTGG  62 18
    CYA_1685 NONE
    CYA_1684 1683868 .. 1683883 -  -5.4  -2.79312   AAAGCCTCTACGAGA              TCGCGCG TTC CGC-CGA              CTTGGCCGCCGAAGA  44 221
    CYA_1679 NONE
    CYA_1678 1677365 .. 1677385 -  -5.4  -4.77036   GCCGACGAGCAAAAA            GCCATCGA TGAGT TGGATGGC            GCCACCTGGATGGGC  78 164
    CYA_1676 1676679 .. 1676723 - -12.8  -3.16668   CAAGACCCGCAGGAA CGCGGCAGCTACGA-TCTGGC CTTG GCCAGAGCCGTGGCAGCGGCG GAGATCTGCGCCGAG  73 322
        guaA NONE
    CYA_1671 1672898 .. 1672914 -  -3.6  -4.66833   GTGGAACCGCAAAAA              GCCACC TGCCC GGTTGC              GATTAGGGGTGCCAA  69 319
    CYA_1658 1658193 .. 1658206 -  -2.4  -3.53012   GGCTTTTTGGGGAAA               TGAG TCTTGG CTCA                AAGCTTTGTTTCTGG  46 105
    CYA_1657 NONE
    CYA_1656 1652426 .. 1652441 -    -6  -3.55444   TTGCCACTGCCGAAA              CCGCCG CTGC CGTCGG               CCACTGATCACGTCC  58 33
         rnz NONE
    CYA_1653 1650050 .. 1650070 -  -4.6  -4.13014   TCGAGATCCCCAAAA            CCCCAGCC AACGA GGTTGGAG            ATGGGCTACCTCGCA  61 48
        rpmG NONE
        rpsR NONE
    CYA_1650 1648217 .. 1648229 -  -9.1  -4.34402   CCCGCCAGACCAAAA                GCTCG CAT CGAGC                TCAGGTGCGGCTGAA  83 256
        dnaN 1645816 .. 1645826 -  -3.2  -4.33274   CGTACACCAGCAAAA                 CCTG TAC CAAG                 TGCGGGCACATCCAC  64 476
    CYA_1642 1642768 .. 1642782 - -11.4  -3.66178   CGCCGCAACGCCAAA               GCCGCT CTC AGCGGC               CATTCGGGCTCCACA  73 129
    CYA_1634 NONE
    CYA_1633 1635195 .. 1635210 -    -6  -3.37017   AATTGTTAACAGCAA              CCGGCC CTCA GTCCGG               CCAAGGGAGCCAGGC  54 17
    CYA_1632 1633683 .. 1633696 -  -3.1  -2.52464   CCCTTGTTCAATCCA               TAGAG AAAT CCCTA                GAGTCAGGTCTCACC  39 36
    CYA_1631 1632950 .. 1632967 -  -2.6  -2.50493   GGCATCAGGAAAACG             CTGGGC TGTATG GCCGAG              AGCAGGCAGCTTCAA  38 37
    CYA_1630 1632145 .. 1632162 -  -7.7  -2.80195   AGGGATCACCAACCA             CCTGCTGC AGA GCAGC-GG             CCATGAGGGGGACAT  52 457
    CYA_1628 NONE
    CYA_1626 1630441 .. 1630464 -  -6.6  -3.36273   GCCGCCCAAGAGCAA          CTGGTGGGCC GCCT GGCCAACGAG           CGCGCCGCCTATGAA  55 523
         eda 1628090 .. 1628100 -  -6.8  -3.58329   CAAATACGCTGCAAA                 CCCT GGA AGGG                 GGAAGTCAAGGAACC  60 208
    CYA_1624 1627403 .. 1627421 -  -2.3  -4.07687   AGCGGCTGGGGAAAA             CGGCTAG GGCTG CTGGCCA             TGGGTCACCTCCAGG  56 10
        dgkA 1626598 .. 1626621 -  -2.4  -3.65313   GAAGCAGAGGCCAAA          CCCCTG AATTTGGATCGA CAGGGG           GGACGGGTGGTGATC  49 284
        rplS 1622449 .. 1622463 -  -4.2  -2.88023   GCAGGAGTAGTAAAG               GGTCAG CCC CTTACC               TAGTTTACCTAGTGT  44 60
    CYA_1605 1613266 .. 1613310 -  -9.2  -2.88999   TTGCCATACATTACA CCTCGCAGGCAGAGGGGTAAC GCTT GCT-CCCCAACGCCTGCCAGG TAATTTCGCTCGCAC  61 172
        petE 1610819 .. 1610840 - -10.1  -4.58395   TCTATTCGCGAAAAA           GCCCTCCCA CTCT CGAGAGGGC            TACTTTCTATGCTAC  87 123
    CYA_1601 1610252 .. 1610264 -  -3.4   -3.5616   GGGAAAAAGCGAGAA                CTAC AATGG GTAG                GAGAAAGTCAGTTGT  50 317
    CYA_1599 1609024 .. 1609058 -  -2.6  -4.84359   CTACGCCTACAAAAA     CCCCGACATTTGGGCT CCC AGCCCAGAGGAGGCGG     CGATTGGGGAAAAGC  74 133
    CYA_1592 1601705 .. 1601716 -  -2.2  -4.18494   GATTTCGATTCAAAA                CACC GTGA GATG                 GCGGGGATCCAACTG  56 8
    CYA_1590 NONE
    CYA_1589 1598582 .. 1598593 -  -5.8     -2.55   CAAGATCTGAATCTA                CTGG ATGG CCAG                 GAGCTCCACTTCAAA  48 11
    CYA_1588 NONE
    CYA_1586 1597369 .. 1597379 -  -2.4  -3.55444   GGCTGATCGCCCAAA                 CCCC GCC GGTG                 GTTGCCCAGCTCCAT  49 82
    CYA_1584 NONE
    CYA_1583 NONE
    CYA_1582 NONE
    CYA_1581 NONE
    CYA_1580 NONE
    CYA_1579 1589098 .. 1589111 -  -2.3  -3.88291   GAGTAGCTGCATAAA               TCGGA AAAA TCCGT                AGTGCCAGCTCTTAG  54 44
    CYA_1578 1588885 .. 1588916 -  -2.2  -4.47118   AAGACCCAAAAACAA      GCTTTCATCTACCA TACA CGCTAGCTGACAGC       AGGAACTTGGGATCC  63 14
    CYA_1577 1586998 .. 1587009 -  -2.2  -2.71712   CCCCCTCTGCCAAAT                GGCA ACTT TACC                 TAACTGCCCTCTGCA  38 108
    CYA_1576 1585050 .. 1585083 -  -3.2  -3.85698   CGCCTCGCTCAGAAA    GCGGAACA-G-AGCCC AGAG GGGCTGCCTTTTCCAC     TGCGGCCAGCCGGGA  56 189
    CYA_1566 NONE
    CYA_1561 1569513 .. 1569524 -  -4.4  -3.40299   GTAGGAGACTGAGAA                GACA TCGT TGTC                 GGCTCCTCGCCCGTG  52 147
    CYA_1560 1569087 .. 1569100 -  -2.3   -2.9627   GCAACCGAGCAGACA               GGGAT CCCT AACCC                TACACCCTCCTTTCC  41 71
         sat 1567816 .. 1567826 -  -3.2  -3.39288   GACTCCCCAAGAACA                 CAGA GGG CCTG                 GGCTGGAGCAGGCTA  48 50
        rplI 1560959 .. 1560974 -  -2.5  -2.73542   CGTAATCGCTAATCA              CCACC AGCCAG GGTAG               AAAAACCAAGCTCTC  39 121
        dnaB NONE
    CYA_1549 NONE
    CYA_1548 1557249 .. 1557262 -  -4.5  -3.91488   AATTCTTGGAAACAA               CCTCC CAGC GGAGA                CAGCCAAAATCCCGG  59 93
    CYA_1547 1555959 .. 1555989 -  -4.6  -2.82505   ACCGTAGACCCAAAG       CGCTTGCAGACCTG CCG CAGCTCTACCAGAG       GGATCGGATCGTTTA  44 292
    CYA_1545 NONE
        glmS 1552028 .. 1552040 -  -6.9  -4.09685   CCCGATTTTGCAAAA                GCCAG AGG CCGGC                GGTGACAAGGTTGGC  67 46
    CYA_1541 1549846 .. 1549860 -  -7.1  -3.86346   CTAGTGCTCTACAAA               GGGGA GAACA TCCCC               AAATACCAAGCCGGC  65 373
    CYA_1536 1547266 .. 1547285 -  -3.4  -2.64155   GCCTGCGGAAATTGA            CGAGGCGC TGGC GCGGCTGG             AATCGGCTCTGCAGA  39 72
        cysC NONE
    CYA_1534 1545097 .. 1545121 - -11.4  -5.26247   GCAAAACAAAGAAAA          GCGTCCGGCT AGCTG AGCCGGACGG          GGATCCTACAGTCTA 100 60
        lspA 1544442 .. 1544463 -  -6.5  -2.70932   GGCGGGGGCGAAGTA           GGTCGCCTAG GGT CTCGGCG-CC           GTTTTTTTCGGGCTG  50 10
    CYA_1531 1542234 .. 1542246 -  -4.7  -3.05384   CGTGCCGGGATCCAA                CCGCG ACT CGCGC                GCCACCCTCTACCAG  47 208
    CYA_1526 1538219 .. 1538229 -  -2.4  -2.82933   CTTGAAGCTACCATA                 GCTG TCG CTGC                 TAGTCGAGCTGAGGA  39 25
        rimM 1537602 .. 1537615 -  -5.9  -4.29656   CACAAAAGGCTAAAA               CGGCC ACAC AGCCG                CTTCTGAGGGCAAAC  69 67
        gyrB 1535261 .. 1535273 -  -4.8  -3.27498   TATAGCCCACAGCAA                CTGG AGCAG CCAG                GGATCGGCTTTACCC  50 299
    CYA_1521 1531657 .. 1531677 -  -5.3  -2.94993   AGCCAGAATATTATA            GAGCAGCGG GAA CCCCTTCTC            TGGGGTTCTGCTTGC  48 41
         gmd 1530303 .. 1530317 -  -5.7  -3.68378   GCACAGGCGAAAACA               TTGGC CGTGC GCCAA               AAGAATTGGCGATCT  58 118
        rpsD 1529228 .. 1529245 -  -9.1  -2.85351   CCTCGGCAGAGGAGA             GCCTGCGC CTG GCGC-GGC             TGCGCCTTCAGGCCG  58 414
        ctaC NONE
        ctaD NONE
        ctaE 1520124 .. 1520144 -  -2.5  -4.58395   GTCATCGCCCAAAAA            GCAGAGATT GCC AATCCCAAC            CGGGTTTATTTTCTC  68 280
    CYA_1510 1518784 .. 1518794 -  -2.4  -3.17194   AGGGCGGGAAGGCAA                 GCGG GAT CCCC                 CTTCTAGAACTCGCA  42 86
    CYA_1509 1517277 .. 1517304 -  -6.2  -2.55074   GTCAAGCTTAAGCTA        CCCTAACGGGAGG AAG CCTCC-GATGGGG        GCTCACCAACATCCA  48 0
        glnB 1516705 .. 1516716 -  -2.2  -3.38991   AGTGGGGCAAGAACA                CCTC ATCA GAGA                 TACAGCAAAAGAGAC  46 98
         amt 1515144 .. 1515167 -   -11  -4.50943   CAACAAGCCACAAAA          GAGAGGGCCA GACC TGACCCCCTC           TCTTGATTTTCAGTC  91 89
        ispD 1513843 .. 1513879 -   -13  -3.01712   CCTCGGCTTGGAACA   GGCGGCAACCGTCCTGG TGGG CCAGGCCG-TTGGCGCC    GGGCAGCCGGCTTGG  75 520
        cobM NONE
    CYA_1503 1510992 .. 1511005 -  -9.5  -2.79796   TCCCAGCTCAGCAGA               GCCGC GGTT GCGGC                GGCCAGGGTGGCGGC  63 165
    CYA_1502 NONE
    CYA_1501 1510084 .. 1510103 -  -2.8  -4.83759   AAGGAAATGCAAAAA            GTGT-GCGC CGA GCGCTACAT            CGCCTTCGGCTGTGC  75 253
    CYA_1499 NONE
    CYA_1498 1508038 .. 1508076 -  -2.3  -3.63515   TGTCAGTTCTAAGAA  GCTTGGATGCCGGTGCTG GATT CAGGGGCGG-ATCCCAGC   AGCCGCGAACCTCCG  48 69
    CYA_1497 1505673 .. 1505687 -  -2.1    -3.646   TTGAAGGAGACATAA              GC-CAG GCTC CTGAGC               AGACATTAGTTATGC  48 62
    CYA_1496 1505002 .. 1505012 -  -8.2  -3.72576   CCCTCTCCCAGGAAA                 GGGG AAG CCCC                 TCTTGAAAATGGGGC  69 63
    CYA_1494 1501866 .. 1501883 -  -7.7  -4.07568   GCGCTTTTTTGAAAA             CCTGCTC CTGC GAGCAGA              GCAGACAGCCATGGC  71 108
    CYA_1490 1496750 .. 1496762 -  -3.4  -2.70932   GGTTGCCGCGAACCA                TGGT CATTC ACCA                TCGAGGTAGGGTTTT  40 16
    CYA_1489 NONE
    CYA_1488 NONE
    CYA_1487 NONE
    CYA_1486 1493842 .. 1493856 -  -5.6  -2.99649   ACAGTCGCAGACACA               GACGGG ATC CCTGTC               GATTTTCCAAGTTGG  48 230
        ycf4 1492879 .. 1492901 -    -9  -2.52896   CTACCCCCCAACCGA           CTGGCAGGCC GAG GGCATGCCGG           CTTTGCGGGTGGGCA  56 395
    CYA_1480 1488422 .. 1488432 -  -2.4  -3.28712   TGTCTCGCCCGATAA                 CCGC CTG GTGG                 AAATTATCGAGCTGC  45 221
    CYA_1477 NONE
    CYA_1475 1484174 .. 1484189 -  -4.6  -3.59979   TGCGGGCACTGGAAA              CGGCAG CCCT CTGCGG               CACCCTGCAACCCTG  55 248
    CYA_1472 NONE
    CYA_1471 1478137 .. 1478170 -  -6.8  -3.28924   GAGGGCGCTCTAGAA    GCCGGCAAGCTGATCC CAGG AGATC-GCCT-CCGGC     TGGACTGGACGGTGG  55 474
    CYA_1468 1475703 .. 1475728 -    -6  -4.21275   GCAACTGATGCAAAA         GCCCCAGCTC TACGAT GTGCTGGTGC          TCACCAATCTTTATG  67 440
      sppA-2 NONE
         alr 1467252 .. 1467303 -  -4.3  -2.94322   ACCCTACGTAAACTA CCCGACTCCGACCGCCCCCCA-ACCC CCT GTATACGGGGGGCAGGGGG-G-CGGG GGGATATAGGGGGCT  46 270
    CYA_1461 NONE
    CYA_1460 1465403 .. 1465435 -  -6.2  -3.85698   TGCTGTTGCGAGAAA      CCCTCAAGGTGGCC ATCCA AACCAGCTTGGGGG      CAATTGTTCTCACGG  62 430
        rpmJ 1458276 .. 1458291 -  -3.2  -2.78813   GTTGAGGTGAAGAAC              CCAGAG TCTC CTCTCG               CAAGAGAGGGGTTGC  41 115
        rpsM NONE
        rpsK 1457235 .. 1457257 -    -4  -3.45054   TTGGAGAACTTAGAA           GACTGGAGGC CAT GCCTCACATC           CTGCAGGAGGGCAAG  50 77
        rpoA NONE
        rplQ NONE
        truA 1454859 .. 1454872 -  -2.3  -3.06796   GTTCATGGCAGCCAA               GGATG ACAT CAACC                GCAGAATGGAATGGA  42 52
        rplM NONE
        rpsI NONE
        rpmE 1453679 .. 1453693 -  -5.6  -3.15236   GAAACTCAGATTGAA               GCTCGG CTA CCTAGC               TTTCTTGCCGCCCAT  50 17
        prfA NONE
        acnB NONE
    CYA_1443 1449376 .. 1449386 -  -2.4  -3.65902   TCTAGTGTATTCAAA                 TCCG TTC CGGG                 AAATGTAGGGTTTTC  48 73
    CYA_1442 1448747 .. 1448765 -   -11  -4.95854   CAAAAAACCCAAAAA             GGTAGGCC ACG AGCCTACC             TCTGGGATCTGGATC 100 75
    CYA_1441 1447414 .. 1447432 - -10.2  -4.40804   TAGCATCTTACAAAA             GCCGCCCT AGA AGGGCGGG             GCTTGTAACCCAGTT  88 57
    CYA_1440 1446858 .. 1446895 -  -2.1  -2.73681   TAGCCATGCTAAGCA   GCCATACTGAACATACT GTAC ATTATTTTCAGTATAGT    CCAGCGTATCATTGA  39 47
    CYA_1439 NONE
    CYA_1438 1444929 .. 1444951 - -11.4  -3.55444   GCGGTATCCCGCAAA           GCTTTGAGTA GAA TACCCAAAGC           GCAGTTTCCGTGTCG  77 243
    CYA_1436 1441523 .. 1441533 -  -3.2  -4.15044   TTCTCCGGGAAGAAA                 CAGC ATC GCTA                 TCTGTCAACGAACAA  61 298
    CYA_1429 1436806 .. 1436816 -  -3.2  -3.60296   TAGTGTGACGGCAAA                 CAAC ACT GCTG                 TTAAATGCGTGCAGG  51 515
    CYA_1426 1431800 .. 1431822 - -19.2  -5.48213   CACCCAAAACAAAAA           CCCCTCTCCC CAT GGGAGAGGGG           CCAGGGGTGAGGGAT 100 54
    CYA_1425 1431653 .. 1431688 -  -8.2  -5.69473   CAGAGGATAAAAAAA    TCCTACTCCCCTCTCCC TCA GGGAGAGGGGC-TGGGG    GTGGTCGCGTTAGCG 100 35
    CYA_1424 NONE
    CYA_1423 1430391 .. 1430429 -  -2.9  -4.13271   TACAGAATAAGGAAA   TCCTACCACCCCTCTCC TGCTG GGAGAGGGGCCAGGGGT   GAGGGCGATGGAGAG  58 97
    CYA_1421 1429960 .. 1429974 -  -5.7  -3.62096   TCCTACCACCCTAAA               TCTCC TCCTG GGAGA               AGGATCCGGGGATGG  58 74
    CYA_1420 1429515 .. 1429527 -  -3.4  -3.57561   CCCTAACTCCCTAAA                GATC TCGTG GATC                CCCCTCTCTTGCTAG  50 96
        gatA 1427366 .. 1427400 -    -2  -4.62069   TTGGGAGTTGAAAAA     GTTTCTGGCCGGGGAT CCG ATCCCCACCTAGCAAA     TGGCTGGGAAACAGC  65 513
    CYA_1414 1420990 .. 1421001 -  -5.8  -3.55563   ATCGGAGGGCTCAAA                CCAG GGGG CTGG                 GTTCTAGCGGCAAGC  58 9
    CYA_1413 1419859 .. 1419869 -  -2.4  -3.14564   CTACTTTGTGAGCAA                 CCCC AAT GGTG                 GCAAGCCGGGAGACA  43 234
    CYA_1405 1410349 .. 1410359 -  -8.2  -3.28712   TCTGGTGCTGCAGAA                 CCCG GAA CGGG                 TGAAGTGGTTGGTGG  60 194
    CYA_1402 1407666 .. 1407676 -  -2.4   -4.2558   TACGGTGCAGGAAAA                 GCTG TCG CTGC                 GGGATCGCTTCGGCC  62 345
        metG 1402491 .. 1402501 -  -2.4  -3.33696   GGGGCCCGCAAGCAA                 GCCC GCG GCGC                 TCAGGTCAATGTCCG  45 258
        deoC NONE
        recO 1399985 .. 1400000 -  -4.6  -3.37975   ATTTATCATCCAGAA              GCGGCT GCTA ACCCGC               CTTAACCCTTTATTG  52 73
    CYA_1392 1398746 .. 1398770 -  -6.4  -3.04263   ACTGCAGCGGCAAGA         CAGC-CCCTGG TACC CCAGGGTGATG          CGCCTATTCCGCCAA  51 118
    CYA_1390 1396255 .. 1396276 -  -5.9  -4.07568   GGTTTTTGTGGAAAA           GTCCAAACT GGAA AGTTCAGAC            GGATACACCTTGAGA  66 76
    CYA_1388 1394877 .. 1394891 -  -4.2  -3.51563   AAAATCCTTAGAGAA               GTAGCA TTC TGCAAC               CGAAACGCATTTTGT  52 87
    CYA_1387 1393013 .. 1393033 - -11.1  -2.63853   AGAGATGGGAAAGAG            GTGCGGATC CCC GATCCGCTC            TCACAACATCAGCTC  67 26
      clpS-1 1392033 .. 1392049 -  -3.5  -4.12902   TAACCACGCCCAAAA              GCTGGCC TTG GCCCGGC              AGGGATTGGCCAGAC  61 501
    CYA_1384 NONE
    CYA_1383 NONE
    CYA_1382 1389902 .. 1389912 -  -5.4  -2.80522   AGGTGAGTGAAGAAG                 GGAA AAG TTCC                 AAGGCGGAGGTTGAG  47 103
    CYA_1380 1388905 .. 1388927 - -11.3  -2.87211   ACCGTCCCCCAGACA           TCCGAGACG GGCAA CGCCTCGGA           AAGGAGGATCTCGGC  64 335
    CYA_1377 1386947 .. 1386957 -  -4.6  -3.29829   GACAGTTTGCCAGAA                 CCGG TAG CCGA                 TGCCCTAATCAAAAG  50 325
    CYA_1373 1384311 .. 1384321 -  -2.4  -3.40597   CGCTGCAGGGAAAGA                 CGGC CTG GCTG                 TTGCTGTCTGCCGGC  47 228
    CYA_1369 1380311 .. 1380321 -  -6.8  -3.32498   GAGTGTACATAGGAA                 GCCA GGC TGGC                 CGGGATCAGCCCAAC  56 31
        recR 1379626 .. 1379636 -  -6.8  -3.41602   GGGATCCCATGACAA                 GACC CGT GGTC                 CTCACCTTAGCAACA  58 95
    CYA_1367 1378718 .. 1378741 -    -3  -3.56092   CCAGCACCCCCGAAA          GCGATCGCCAG TGG CTGGAGG-CGC          AGCTTTTATCCCTAG  51 351
        trxB 1371345 .. 1371367 -  -2.7  -4.11216   TCTGGAGCTGGAAAA          GCGCGTGCAAG GGG CCTGC-CGC-C          ACGGCATCCGCCAGG  59 460
    CYA_1359 1368662 .. 1368681 -  -3.6  -2.81642   ATAGCATGGAGCAGA            TAGTGAAG ACTT CTTTACTA             CTGATCAATCCATCC  40 70
    CYA_1356 1367038 .. 1367056 -  -4.5  -3.18264   GGTTCGAGTCAGGAA             CAGGGAG CTAGT CCCCCTA             TTAGAGTACTTGTGT  47 401
    CYA_1355 1366314 .. 1366328 - -11.4     -2.55   CAATACTGCAAGCTA               GGCTGG ATC CCAGCC               ACCCTGTTGACCCAA  67 152
        serA NONE
        folC 1362871 .. 1362887 -  -2.2  -2.89683   AGCTCATCGGACATA              GACAAG GCCAA CTCGCC              CCACTACCTTTCTAC  41 449
    CYA_1351 1362510 .. 1362528 -  -5.3  -3.08046   TTTCTAGCTGAAAAT            CTGGA-GG TGTT CCGTCCAG             GGATCCTCATCCTTG  50 166
    CYA_1347 1358237 .. 1358261 -    -2  -4.57569   CGATCCGTTGAAAAA         TGC-CGCAGGG ATCC CCCTGCCCGCC          AGCGCAGGTGTTCTG  65 476
    CYA_1346 1356042 .. 1356075 -  -8.9   -2.8207   CCAAAGTTGAACAAT     GCCCAGAAGTTCCTAC ACA GCAAGG-CTTCTGGGC     TTTTTGATATTCTTG  60 110
        trpS 1352945 .. 1352960 -  -2.5  -3.16564   CGTGTATGTCATCAA              CCACC GGCAGG AGTGG               CAGGAGCGCCTGCGC  43 131
        truB 1350910 .. 1350925 -  -3.2  -4.11484   GCCAACCTTGGAAAA              TCGAGC CAGA GCCCAA               CACCGGCAGCGCTCC  58 148
      apcB-1 1350183 .. 1350196 -  -2.3  -3.14132   CCCCGCTCGGAGGAA               CTGGC TCCG GACAG                TTGGCTGCGTCTGGA  43 148
    CYA_1334 NONE
    CYA_1333 1347720 .. 1347746 -  -3.7  -2.71924   CATTTTCCTCCAAAT         TGCCCTCAG CTTAGTCTC CCAAGGGCA         GGGCGGCCGCTTGCG  42 9
    CYA_1332 1346024 .. 1346034 -  -6.8  -2.62184   CGCCGCCTGAGATCA                 GCAG GGG CTGC                 GGTCAGCCTCTAACC  50 94
    CYA_1331 1345074 .. 1345096 - -10.6  -5.06414   TCCCGGCAACAAAAA           GGCTCAGG TTGCAGC CCTGAGCC           CATCTTGACCTGTTA 100 182
        argJ 1341273 .. 1341285 -  -7.7  -2.60555   CAAGTTTACAATTCA                TTGCC GGC GGCAA                AGGGGAGTGACCAGA  53 373
        psbN NONE
        dapF 1339777 .. 1339791 -  -2.7  -3.80019   GGACAAACTGAAGAA               GCGCC GGAGT GGAGC               GAAAGCTTTGCTGTA  52 422
        pcrA 1336258 .. 1336268 -  -3.2  -5.28176   GGCACCTACAAAAAA                 GGAT GAG ACCC                 ATACCGCTACGCCAT  81 72
        chlH NONE
    CYA_1316 1326534 .. 1326545 -  -4.4  -2.62983   GCTAGCTTGAGAGCA                TGAC TCTA GTCA                 ATAATAAGCTCAACT  43 344
    CYA_1313 NONE
    CYA_1312 1321727 .. 1321740 -  -2.4  -3.17763   GCTAGATGCGAGGAA               GGAT TTAAAT ATCC                ACAAGAGTCGGGAAG  43 372
        tatC 1319872 .. 1319888 -  -6.5  -2.57132   CCCCGCTGGCAGAAT              CAAGGTC TGC GGCCTTG              GGTCATTTGCCAAGC  50 28
    CYA_1309 1319448 .. 1319462 -  -4.2  -3.55444   TGCCCATCGGCCAAA               CCTCCC TTT GAGAAG               AGCTCAGCAGCGCAG  54 29
    CYA_1308 1317784 .. 1317825 - -12.1  -3.30443   TCAGCAGCAGAGCAA GCCCCAGCCG-CTGCCCCCC TGG GGAGAGCCGTCGGCGGCGGC AGGCTGTCGGTGGGA  77 230
    CYA_1307 1316995 .. 1317010 -  -5.4  -3.27704   ACCGCCCAAAGGCAA              GCTCAA GTGG TCGAGC               CCTGGCGACAACCCG  52 41
    CYA_1306 NONE
    CYA_1304 1314106 .. 1314118 -  -2.6  -4.64676   TGAGGTGGAAGAAAA                GGAG CTGAT CCCC                GGCTCGCGGGGAGGG  68 247
    CYA_1298 1307185 .. 1307197 -  -2.6  -4.13945   ATTTCTACCGCAAAA                GCCA GCGCA CGGC                CATCGAACAACGGGC  59 468
    CYA_1295 1305205 .. 1305217 -  -4.1  -4.07568   CCCTGCCCTGGAAAA                CCAAC TTA ATTGG                GCCAGTGACCAGGTG  61 141
    CYA_1291 NONE
    CYA_1289 1299951 .. 1299961 -  -2.4  -4.09685   GGCCACCCTGGAAAA                 GCGG ATC CCGG                 CTTTGCTGCAGCAAC  57 279
    CYA_1286 1296345 .. 1296355 -  -3.2  -4.99861   GAGCAAGCAGAAAAA                 TACC CGG GGCA                 ACTTTCGGGGGGGCA  78 356
    CYA_1284 1294518 .. 1294552 - -15.1  -2.61334   CACAGCAGAGAATAG    GGGATCCCTGGCCGGT ACTG ACCAACC-GGGATCCC     TGTCCCAGGGGGGGC  80 61
    CYA_1283 NONE
    CYA_1282 NONE
    CYA_1280 1291297 .. 1291312 -  -3.3  -3.84451   TGCCGCAAATCCAAA              GAATG AGTCGG CATTC               CTTTCTCTCCTTCCT  53 187
    CYA_1279 1290146 .. 1290163 -  -3.3   -4.3255   GTCCCAACGAATAAA             CCACAGG CGCA CCTCCGG              GATCTCCGACAGCTC  61 225
    CYA_1275 1288998 .. 1289010 -  -3.3  -3.61398   TGCGTCGTTCAACAA                CAGCC GGA GCCTG                CACTTTTTCCTGGCG  51 347
    CYA_1273 NONE
         efp 1286810 .. 1286823 -  -2.3  -3.63515   GCCCAGCGGCAAGAA               GAGGG GGAG CCATC                ACTCGCGGCCTATAT  48 24
        accB 1286241 .. 1286252 -  -5.8  -3.14132   CCCCTCCTCCACCAA                GGGA TCCC TCCC                 TATCTCTGCCCCAGC  52 48
        holB 1285118 .. 1285128 -  -3.2  -3.01119   ATGCAGGCATAGACA                 CGTC TTG AACG                 CTCTCTCCTCACTTT  42 34
    CYA_1269 1284495 .. 1284505 -  -2.4   -3.3344   ACGCAACTTTGACAA                 CCGG GAT CAGG                 GGGATTGGGCCCATT  44 21
    CYA_1267 1284031 .. 1284057 -    -8  -2.87132   TCCCTCTGCCAGAGA         GTTGGATCCC CCAGAAT GGGATCCACC         CTCAGCCGAGCTACT  53 80
        petH NONE
        leuS 1269676 .. 1269690 -  -9.2  -3.05384   CTTGCCGTCAGGTAA               GCGGGG CAA CCCCAC               CCGTCCATACGGTGG  63 359
    CYA_1255 1268373 .. 1268383 -  -3.2  -3.61946   TAGCCCAGACAAAGA                 TCCG CAG CAGA                 AAACCAGCTAGCAGT  50 45
    CYA_1254 1266826 .. 1266857 -  -8.8  -3.61398   TGTTGCTTGCAAGAA      GGATTGAAGACGGCC ATG AACCG-CTTCAACCC      TTTGGATTTCTCTGG  65 149
    CYA_1252 1264809 .. 1264823 -  -2.7  -3.43017   AAAAAAAAGACAAAG               GCGGG TTTTT CCCGT               TGCCGAGTGGGGATC  48 88
    CYA_1250 1263432 .. 1263448 -  -2.1  -3.58343   CCTACCACTTTGAAA              CCTTGGC CGT GGCAGGG              CAATTCTATACCTAT  49 76
    CYA_1245 1256762 .. 1256781 -  -2.8  -5.00616   TTGCTCCGCAAAAAA            GACTACCCC AGC GGGG-AGTT            CACGCTGGCCTACGT  78 369
        gcvT 1254964 .. 1254984 -  -6.1  -4.68908   GGCATCCAAAACAAA           GGGC-GCC TGATCC GGCTGCCC            GCCCACATGTACGAG  80 504
    CYA_1240 1251344 .. 1251357 -  -2.3  -3.81447   GAGATCTCAGAAGAA               CCAGC CATA GCTGT                GTAAGCCTTTGCCCA  51 3
    CYA_1239 NONE
         tig 1248690 .. 1248702 -  -2.6  -2.73681   CACCCAGGCCAACTA                CCCC GAGCT GGAG                GTGGCGATCCCGGCT  39 428
    CYA_1231 NONE
    CYA_1230 1241029 .. 1241044 -  -3.3  -3.60805   ATAGCCTACTGCAAA              TCCAA GGTTTG TTGGA               TATCTTGAACAAAGG  50 525
    CYA_1229 1240337 .. 1240352 -  -2.5  -4.14739   GGAGTGAGGGCAAAA              GGCTA TCTTCT CAGCC               AATCCAACAGAGTCG  56 12
    CYA_1225 1236896 .. 1236914 -  -8.1   -4.4009   GGGGATCCCACAAAA             CCCCGGT GGAAA ACCGGAG             TATCATAGACCTGAT  79 500
    CYA_1224 NONE
    CYA_1223 1235303 .. 1235318 -  -3.2  -3.14132   GGTTTTGGGGAGGAA              CCCAAG GCAA CTCAGG               TCAAACTCCAATCAA  43 37
    CYA_1221 NONE
         era NONE
    CYA_1219 1231212 .. 1231224 -  -3.4  -3.91897   GCTGGGAGTGAGAAA                TCCT CCGCT AGGA                TTGGAAGCGAGATCC  56 76
    CYA_1216 1227811 .. 1227830 -  -9.3  -3.39449   GTGGAGCAATACCAA            CTCCCCT CTCCCT AGGGGAG             AGGGCCAACCCTAGA  66 43
    CYA_1213 1223359 .. 1223371 -  -3.3  -3.60475   AAGCCGCAGGTTAAA                GGGCA TTC TGTCC                CACCTCCCGCAGCTC  50 8
    CYA_1212 1222230 .. 1222240 -  -3.2  -3.07935   ACTTTACCGAGCCAA                 TCGC TAG GCAA                 AGGCCAGCTACCGCA  43 33
    CYA_1210 1219075 .. 1219087 - -10.5  -3.28712   GTGTCGGGGGGAGAA                CGGCG CCG CGCCG                AGATCGCCCGCGCCC  66 334
    CYA_1208 1217085 .. 1217100 -  -3.2     -3.24   AGCAGCCCAGAAAAT              GGTCAA GCGT TTGGCC               TTGGAGGAAGGCTTG  44 406
      cobO-2 NONE
    CYA_1204 NONE
    CYA_1202 1213412 .. 1213435 -  -3.2  -3.57039   GATCGAGAAGGACAA          GATCC-CTCCT GCC AAGAGCGAATC          GAAAACTTGGGGGGA  51 54
    CYA_1199 1210663 .. 1210699 - -13.7  -2.53822   CCTATTGTAGAAGAT    GGGATCCCACCCGGCAA CTG TTCTCGAGCGGGATCCC    TGCTGCAGCTCAGTT  75 35
    CYA_1197 1209430 .. 1209448 -  -8.1  -2.57132   TTCTTGGTTTACAAG             CCCAGCG GCCTG CGCTAGG             AGAGGTCCAGAGCAA  56 282
    CYA_1192 1205598 .. 1205631 -  -8.1  -3.41051   GCAGTTGGATGAGAA     GCCTAGCCTACGGCCC TTT GGGCC-TAGCCGAAGC     TAAGCTAGACTCAAG  64 233
    CYA_1187 1201593 .. 1201611 -  -7.4    -4.386   GAAGTCGTCAGAAAA             GTCCCCCT GGC AAGAGGAC             TGTCCTCTAGAGAAA  77 228
        metK 1200027 .. 1200040 -  -3.8  -3.14564   CCACTTGTCGAGCAA               CTGC ACCAGG GCAG                GCATTGAGCCCAGCC  46 58
        rplC NONE
        rplD NONE
        rplW 1191223 .. 1191233 -  -2.4  -4.63218   CGGGTGGCAATAAAA                 CTCG AAG CGGG                 AAGAGGGGTTTGGTT  65 39
        rplB 1190229 .. 1190255 -  -2.3  -3.26319   AACGTCCCATAGCAA        CCTCAACAGTCT GGCA AG-CTGGTAAGG         GTCGAAAGAAAAAGA  44 72
        rpsS NONE
        rplV NONE
        rpsC NONE
        rplP NONE
        rpmC NONE
        rpsQ NONE
        rplN NONE
        rplX 1186937 .. 1186958 -  -5.1  -2.85361   CTATCGAAAAAGGGA           CGGCTAG-TC GAG GATCTCGCCG           GTTTTCTTGAGGACA  47 7
        rplE 1186324 .. 1186337 -  -2.4  -3.52459   ATCAAGTCGAGACAA               TTGC AGATGG GCAA                ACCTTAAGAGGCAAA  46 29
        rpsH NONE
        rplF NONE
        rplR NONE
        rpsE NONE
        rplO 1183860 .. 1183874 -   -10  -3.83378   CGGCAAAATAGAGAA               GCTGCA AAC TGCAGC               CCAATTTTAGGATCC  75 32
        secY NONE
         adk NONE
       map-2 1180996 .. 1181015 -  -7.8   -3.8594   AATATCGATAGGAAA            CCCGCCCT GTTA AGAGCGAG             TTAAGAGCCGAAACA  67 91
        infA NONE
    CYA_1156 1179649 .. 1179661 -  -2.6   -5.0538   CTGGATTGGAAAAAA                CCAG ACTGA CCGG                ACAGTCGCCGCAAAA  75 80
        glmU NONE
    CYA_1150 NONE
    CYA_1149 1173287 .. 1173297 -  -4.6  -3.04263   ACTCGATCGGCAAGA                 GCCA GGG CGGC                 TAAGGCAGCGGCTGA  46 25
        ispH NONE
    CYA_1146 1170442 .. 1170462 -  -5.3  -2.83747   CAAGGCGCAGAAGCA            GGTGAAGCC TCC GGCTTGCCC            ACCCGCTGGGTGGCG  46 464
    CYA_1144 1167870 .. 1167884 -  -5.7  -4.68424   CAACCGACGCAAAAA               GGATC GACGG GATCC               CCGCTTTCGCCGCCA  80 119
    CYA_1136 1159953 .. 1159976 -  -3.7  -3.01924   CATCTTCTGGGAACA          GGCGCCCAG GTGATG CCGGTCACC           GCCCCGCTTTTGGGT  44 68
        rpmF 1159485 .. 1159498 -  -6.7  -3.28447   GGAGGTAGCAGAACA               GCTCT CAAG AGAGC                CTGACCCCAATGTAA  56 66
    CYA_1134 1159037 .. 1159058 -  -4.3  -2.67245   TCATCCACAAGCAAC           CGGAGTTGG TCAG CCCACCCCA            CCCTCCCGTAGCCAG  43 13
    CYA_1133 NONE
    CYA_1132 1157823 .. 1157836 -  -8.1  -4.08485   CTTACGGAAAGCAAA               CTGGG AATC CCCAG                CGTCAGGACAGGATC  73 79
    CYA_1130 1156476 .. 1156491 -    -6  -3.15579   GGAATCGGTCATGAA              GGCGGC AGTA GCCGGC               ATGGTGGCTCCCCAG  51 183
    CYA_1128 1153610 .. 1153624 -  -4.2  -3.25942   AGGCGGTGAGACGAA               GGGG TTCAATG CCCC               TGAGTCTCACAATCT  49 32
    CYA_1121 1148873 .. 1148883 -  -6.8  -4.75472   TCGACAGGAATAAAA                 CTCC CTG GGAG                 CCTATCAAAAACTGC  79 30
      recJ-1 1146302 .. 1146313 -  -5.8   -4.3586   TGAGCGAGATCAAAA                GCAC GATT GTGC                 AGCAAATTATTCAAA  71 335
    CYA_1118 1145220 .. 1145240 -  -3.2  -3.31461   GATCCAGGGCCACAA           CCGT-TCGC GTCA GCGGGACGG            AGTCCTTTTGACTTT  46 67
    CYA_1116 1143281 .. 1143301 -  -8.9  -3.17486   AACAATCTGCAGCAA            GGGATCCCC GGT GGGATTCCC            GTGGTCGACTGCTTG  63 405
        rpsN 1142861 .. 1142879 -  -8.1  -3.28712   GGTTTTCGCTCACAA            CGCTCCGC TCCT GCGG-GCG             GGGTTGTAACCAGCG  62 57
    CYA_1113 1141605 .. 1141629 -  -5.6   -3.5627   ACAGCACCGCCCAAA          GCATCGAGGA ATGTG TCCGCGAGGC          TGACCTGGTGGTGGG  57 435
    CYA_1109 1135194 .. 1135218 -  -5.5  -2.78798   AGCTTTGAGCCAAAG          CCGCAGGCGGG CAT CCTGACTGAGG          GCCTCAGCCCATCAC  47 221
    CYA_1108 1133204 .. 1133215 -  -4.4  -4.13014   GGGATATCGCTAAAA                TTGC CCCC GCAA                 GTTCACCCTCAGCGT  61 8
    CYA_1107 NONE
    CYA_1106 NONE
    CYA_1105 NONE
    CYA_1104 NONE
    CYA_1102 1128259 .. 1128273 -    -7  -3.02511   CCCAGTTTGTCAAGA               GGGGGG ATC CTCCCC               AGCCGGGCGACCTGA  53 285
    CYA_1099 NONE
    CYA_1098 1122042 .. 1122080 -  -2.3  -3.04322   CCTAACCGTTGAACA  GGGATCCCCTCAATAGGC TGCA GCCTTTTCTGGGG-TGCC   AGGGATCCCGGTAGG  41 179
    CYA_1097 NONE
    CYA_1095 1117989 .. 1118011 -  -4.1  -4.60889   AATTATGGTGAAAAA          CCCGACGGGT GGAG ACCC-TCTGG           AAAGCGTGTCAAGCG  69 174
         sun NONE
    CYA_1093 1114574 .. 1114588 -  -3.5  -4.88918   TTACCTGAAAGAAAA              GCC-GG AGAT CCTGGC               GGAGGTGGAAGCGGC  75 171
       lgt-1 NONE
    CYA_1090 1111457 .. 1111477 -  -6.2  -3.79747   TGAGCCAGGATCAAA            CTCTTCGT AGAAA ACAAAGAG            CTCGTCTCAAAAGCT  61 410
    CYA_1080 1100729 .. 1100748 -  -2.8  -3.53224   GATCTTCCTCCTAAA            GAGCCGCGC AGA GC-CAACTC            AAGTCCCAATCCCGA  49 1
        ribH 1098555 .. 1098575 -  -2.4  -5.47159   CGGTAACACAAAAAA            CCCGCAGC GAAAA GCTGGTGG            ATCTCTTTCGTCAGG  90 390
    CYA_1076 1094762 .. 1094780 -  -2.4  -4.13014   GCGACACCCTGAAAA             CTTAGCTT GGA AACCCAAG             ATAGCAGCTCAAGTG  56 34
    CYA_1075 NONE
    CYA_1074 1091670 .. 1091680 -  -8.2  -3.01712   TGTCGCTTCGCAACA                 GCGC CAC GCGC                 CACCGGCGCAAATGA  58 107
    CYA_1073 1090263 .. 1090300 -  -7.8  -2.62389   GAACCGATCGAGAAG   CCGATCCTTAACTCCT TGGGAG AGGAGTTGAGGATGAG    GGCACTGGAGCAGAG  53 83
    CYA_1070 1087723 .. 1087741 - -10.2  -2.62184   GCCGCCGCGACAGCA             GCCCAGCC GCA AGCCGGGC             AAAGGTGGGGGCAAA  59 517
    CYA_1068 1084452 .. 1084466 -  -2.1  -4.07568   CTGCCGTTGCCAAAA              CAG-GG CTTA CCTCTG               CCCTTGACCCAAGAC  56 285
    CYA_1067 NONE
    CYA_1066 NONE
    CYA_1065 NONE
    CYA_1064 1079803 .. 1079826 -  -7.4  -4.09243   CACAGCTCTGGAAAA          GGC-AGAGCCA AGC CGGCCCTAGCC          AGAACGGGAATCGAG  71 20
    CYA_1060 NONE
    CYA_1059 1075167 .. 1075198 - -15.2  -4.25104   GGCTCCTCATTAAAA      CCATCCCCTCTCCCC AGA GAGGAGAGGGG-CGG      TTGGCTTCATCCACC 100 59
        thiO NONE
        thiS NONE
        thiG NONE
    CYA_1054 NONE
    CYA_1053 NONE
    CYA_1052 NONE
    CYA_1051 1069496 .. 1069523 -  -2.7  -4.54727   TGGGCCAAAGCAAAA       GCTACCA-CGTGC AAGG GCACGGCGGC-GC        CATCGACCAGTTCCG  68 266
    CYA_1045 1065944 .. 1065955 -  -3.6  -4.32857   GCCCTGAAAGAGAAA                CCCG CAGC CAGG                 TGGATTGAGCTGTTG  63 111
    CYA_1044 1064101 .. 1064111 -  -2.4  -3.01712   TCGGGTCTTGCAACA                 TGGG GTT CCCT                 TGCCCTGCTTGCTTC  41 121
    CYA_1043 1063743 .. 1063770 -  -3.4  -2.64107   CAAACCGCCATAGGA        CTGGAGTGAG GAACAGCA CTGACCCCAG         CCTACCAGGCCTCTG  40 96
    CYA_1042 1061844 .. 1061874 -  -6.1  -4.85782   CCTGGTAAAAAGAAA      GGACTCC-GTCGCG CTGA CGCGAAAGGACTCC       GTCCCGCGAACAGTG  82 66
    CYA_1041 1060298 .. 1060311 -  -4.5  -3.01791   AGCCGTCTCTCAACA               GC-CGG GAT CCGCGC               AGAGCACCCAGGTAT  46 6
    CYA_1035 1054983 .. 1055041 -  -7.9  -2.71712   GGGGCTGCTGTAAAC CGGCCACCCTACATCCCCCTGCCCCCCG TATA CGGGGGGCAGTCGGA-GCCGGGTAGTTT ACAACTCTTGGCCGC  53 24
        hemH NONE
    CYA_1032 1051000 .. 1051021 -  -2.1  -4.34402   TGGGCGACAGCAAAA           CGGTGGACG TCCA CATCCGCTG            GCTGCGGGAAAAGTT  62 104
        ubiA 1048995 .. 1049008 -  -3.8  -3.30701   GGCGACGAAACGGAA               GCCT TGGAGG AGGC                CCGGCTGGCGGTAGA  48 211
        msrB NONE
    CYA_1026 1043581 .. 1043594 -  -4.5  -4.20074   AAAGAGATGGCAAAA               GGATG GCAA CACCC                TCCGGCGGGGGCTAC  65 441
    CYA_1016 NONE
        lpxD 1033860 .. 1033871 -  -2.2  -4.32034   TCAGCAGGATCAAAA                GCTGC AGA GC-GC                GGAGGGAGTGTTCCA  60 177
    CYA_1013 1032141 .. 1032167 -  -3.6  -3.10409   GAGCAACTTATTCAA         GAGTTGGAGCAG CTA CTGCAGCAAATC         CTGATTAGCCCCAAT  43 386
    CYA_1010 1026898 .. 1026914 -  -4.4  -3.51924   GGCTCAGCCAGATAA             TCCC-GC AGTA GCAGGGA              CTGGAGCAAATGGGT  52 448
    CYA_1009 NONE
    CYA_1008 1024520 .. 1024536 -  -5.1   -3.3482   CAATTCTTGAACCAA              GTGCG CCGCTCC CGCAC              GGCCGAAGCCCAGGC  52 517
    CYA_1007 1020197 .. 1020207 -  -2.4  -3.78022   TCTACATCGAGGAAA                 TCCG CAC CGGC                 GTACTTTGGTACAAA  52 216
    CYA_1004 1018153 .. 1018163 -  -4.6  -3.51232   CCCTGCCCAAATGAA                 CGGG ATC CCCA                 GCTTTTGCAGTTCTC  52 84
    CYA_1003 1016297 .. 1016314 -  -3.4  -3.85698   GCGCTGGCCGAGAAA             CTGCGGC GCCTG GCC-CAG             TTAAAACGCCCTCCC  56 297
    CYA_1001 1014236 .. 1014248 -  -3.3   -5.1101   TTACCATTCAAAAAA                TAGGG ATC CCCAA                GTCTCCTTCCTCTAG  77 129
    CYA_0999 NONE
    CYA_0998 1012013 .. 1012025 -  -6.2  -3.31461   GAGGTACTGGGACAA                GCCG GGGAT CGGC                AAGCCCCTCTATTTA  52 515
    CYA_0992 1005266 .. 1005283 -  -3.3  -3.53012   GCTGGCGGGCCTAAA             GCCGCAGC AAG GCGG-GGC             TGGAGCTGGTCAGGT  48 3
    CYA_0988 1001749 .. 1001762 -  -5.3  -2.91027   GGATCAAAGGAATGA               TGAAC TTAT GTTCA                CGTATTTTTGCCTAT  48 37
    CYA_0987 1001634 .. 1001645 -  -3.6  -2.84878   CTGGCTAACCCAAAG                GCCG ATCC CAGC                 TTGTGGCTAAGGGCA  43 3
    CYA_0986 1000238 .. 1000261 - -13.1  -4.49958   AGCCCAGGAAAGAAA          GCCCCCCGG CCAGCT CCAGGGGGC           AAGAAGGGAAAGGTT  95 48
    CYA_0983  996517 ..  996533 -  -2.1  -4.29227   TCAATGATCAAGAAA              GCCCCTC TAG GATGGCC              TGATGGAAGGCAACC  60 1
    CYA_0982 NONE
    CYA_0981  994245 ..  994267 - -10.6  -3.54543   ACCGATGGGGGCAAA           GAGCCGAGTA AAC TACCCGACTC           CGACCGCTAAAGCGG  74 15
    CYA_0979  993432 ..  993446 -    -7  -3.18264   TTTGCTAGGGACGAA               GTCCGG ATC CCGGCC               AACAGTTGTCTCTAC  53 238
    CYA_0977  990293 ..  990313 -  -3.9  -3.41222   CTCCAACCCTAAACA            GCACACCAG TCC CCATTGTGC            CCAAAACTTGCCAGC  50 58
         tas  989008 ..  989024 -  -5.1  -3.27476   ATCCGCAACCAGCAA              CAAACTG CCC CAGCTCG              CTATCACGGCTGCCG  52 225
    CYA_0975  987403 ..  987429 -  -2.3  -3.35679   CCCGTCCAGTCACAA        CTGG-CAGTA-GC TTA GCATCCTGACCAG        CTCGTGCCCACTAGA  44 110
    CYA_0974 NONE
    CYA_0973 NONE
    CYA_0972  983313 ..  983327 -  -7.8  -3.25282   ATTAAGGAGCAGTAA               CGTCGG GTG CCGACA               GTTTGGCAGTCTCAA  59 128
        grpE  982471 ..  982492 -  -4.3  -3.76492   TTCAAGCTCAGGAAA           TGTCCTGCC ATTG GGCAGGAGT            CACTGGGAAGCCCGC  57 73
        hisH NONE
    CYA_0968  980207 ..  980219 -  -3.3  -4.98531   TTTTGAAAGCAAAAA                TGGCC TAG GGCAA                GCAGGCTTGGCCGGG  74 60
    CYA_0966  978350 ..  978364 -  -2.8  -2.78596   CATCGGCTTACCAGA               GCACTT TGA AATTGC               ACTGAAATCGCAGGG  41 41
    CYA_0964  977409 ..  977426 -  -2.6  -2.73309   CCGGAAGAACAACAG             CAGCAG CAAATC CGGCTG              GAGGAAGAGGCCTTT  39 67
    CYA_0962  974907 ..  974922 -  -3.2  -2.78816   CTACTTCCGACTACA              GGGG TGCCCTTG CCCC               TGTTTAGCTACGGCG  41 123
    CYA_0958  970570 ..  970582 -  -4.1  -2.87132   CTTTTTCCTGACATA                GAGAA AAC TCCTC                ACAGACAATCAGCTT  43 156
    CYA_0957  970246 ..  970260 -  -2.1  -3.90856   AATCGCTGAACCAAA               CCACT TTCTC AGTAG               ACATCGGTTATCCTT  54 33
    CYA_0956  968978 ..  968997 -  -3.5  -2.54896   TGCTTACCCAAGGGA            TCCCACT CTTGGC AGTGGGG             GGGCTGGGGATCAAG  39 272
    CYA_0954  967518 ..  967532 -  -5.6  -4.42806   GTATGCCCAAAGAAA               CCAGCC TTA GGCTGT               AGAGAGTCAGGGGAC  70 88
    CYA_0949 NONE
         gnd  958960 ..  958970 -  -2.4  -3.90241   CAGCAAGCAGAAGAA                 GCCC TGG GGGT                 GGTGCGGGAGGGAGA  54 305
    CYA_0944  954308 ..  954320 -  -3.3  -3.83205   ACTCCGGAGAGGAAA                GCTTG GCG CGAGC                TCGGCAAGTTGCCAA  56 374
    CYA_0937  946986 ..  946996 -  -8.2  -2.71712   CCCGCTGCTGCAAAG                 GGCC GCT GGCC                 GACCTTGAGATTTGG  56 505
    CYA_0935  945521 ..  945536 -  -4.6  -3.21595   AATCCTTATCATCAA              CCAGGG ATCC CCCCGA               CTTTGTATCGGCTCT  49 41
    CYA_0934  944183 ..  944206 -  -8.9  -3.41051   GGATCTCTACCAGAA          GGCC-TACCC TGATT GGGTACGGCC          ATCACGGTCTGAGCT  63 521
    CYA_0930  939501 ..  939514 -  -2.3  -3.01924   TATTCTGCTGGAACA               GGACA GTTT TGACC                AACCAACTCTACTTC  41 34
        cobA NONE
    CYA_0928 NONE
    CYA_0927  936875 ..  936892 -    -2  -3.37344   CTTCCATCGAAGCAA             TCGGGCT GCAGG AGCC-GA             TCGAGGTTTTGGAAG  45 190
    CYA_0924  933925 ..  933937 -  -9.1   -4.6645   TAGATAGAGACAAAA                CCCCT CTC AGGGG                AGCTAACCAGGATAG  83 28
    CYA_0922 NONE
    CYA_0921  930867 ..  930887 - -11.1  -3.46848   GAAAAGTCAGCAGAA            CCTTGGGGC CTT GCCTCAAGG            AACTGTCTAGCTAGA  75 154
    CYA_0920  929186 ..  929216 -  -7.5  -3.90588   CAGTTGGGAAGCAAA       GCCAGAAGCCGCT TTGCC ACCTGCTCCTGGC       CGGGGGCTTGCGGCG  69 61
    CYA_0914  923202 ..  923216 -  -2.7  -3.71915   GGAAAAAAAGAGCAA               GAGGC AGAGA GCCAC               AGCGACGGCTGCACC  53 87
    CYA_0913 NONE
         nth  921348 ..  921358 -  -4.6  -4.62069   TGGGGAGCCGAAAAA                 CCGG ATG CCAG                 GCGCTCAAGTCTGGG  71 30
    CYA_0911 NONE
    CYA_0910  918745 ..  918773 -  -7.3  -3.28269   AACCTCCAAAGCTAA        CAGCTTGCCGGGA TTT TCCGGGAACGCTG        CGCCGTCACTTGGGA  59 207
         pcm  917959 ..  917987 -  -9.6  -3.53091   AGTTGGCGCTGCAAA       TTC-GCCGCCAGC TCTG GCTGGCCGCAGAA        GACTAAACCATGGGC  70 28
    CYA_0906  917042 ..  917070 -  -2.5  -3.09492   GGCCCAACTGCAAGA      GCTCGCCCAGG-CT GGCT AGTCCTGGG-G-GC       CAAAGGTCTGCTCGA  42 12
    CYA_0901  908277 ..  908287 -  -8.2  -3.09516   CTCGCCACTACCCAA                 GCGC TCT GCGC                 CGCCGACGCATTCGC  60 100
    CYA_0900 NONE
    CYA_0899  907281 ..  907291 -  -8.2  -3.09516   CTCGCCACTACCCAA                 GCGC TCT GCGC                 CGCCGGCGCGTTCGC  60 154
        chlB  904400 ..  904415 -  -3.2  -2.62184   CGGCGTTGTACAGGA              GTTCCA TTTG TGGATC               GGCTGGCCAGACCTG  39 63
    CYA_0894  901828 ..  901840 -  -2.7  -3.36658   AAGATTTTCAAAAAG                TGCAA AGT TTACA                GTACCCATCAACTCT  46 201
      ntrB-2  900514 ..  900524 -  -5.4  -2.88544   CCCCACCTGTAGATA                 TTGC TCA GCAA                 CTCGGATCCCAGACC  47 150
      ntrC-2  898493 ..  898504 -  -2.2  -3.16071   CTCTAGAGCAACACA                GGAC GACG ATCC                 AAAGCAACCTCGGCT  42 1
      ntrD-2 NONE
    CYA_0889  894598 ..  894630 -   -15  -2.78996   CAGGGCTACCGAAAG     CCCG-CCCTGTACTGC GAA GCAGT-CAGGGTCGGG     TAGTTTACAGTTGGT  81 292
      cas2-3  892322 ..  892340 - -10.3  -4.07568   CCCTTGCGGGGAAAA             GGTAGGG ATCAA CCCTACC             CCCGGAAAAGCCTGA  81 294
      crm2-1 NONE
    CYA_0881 NONE
       csx10 NONE
    CYA_0879 NONE
    CYA_0878 NONE
    CYA_0877  881655 ..  881671 -  -3.7  -3.49169   TGAAGAGGAACAAGA              GGGTT TTCGCCC AACCC              TTGCGCTAGCTGCGG  50 31
    CYA_0876 NONE
    CYA_0875 NONE
    CYA_0874  879133 ..  879146 -  -3.1  -2.62396   CAGTGTCTGACAGCA               TG-GGG GAA CCCTCA               GTACACTCCGGTGGG  40 23
    CYA_0873  878422 ..  878436 -  -2.8  -2.90075   CCTCTCGCAATCAGA               GCAG CCTTACT CTGC               GAACTCTGCCATCTT  42 6
    CYA_0871  877472 ..  877491 -  -4.2  -3.94846   TGAGCAAAAGCTAAA            GGAGACGGC CAA GGCG-CTCC            CGCAACTCGGCGGCA  59 1
    CYA_0867  873177 ..  873204 - -14.2  -3.85567   AAGCGCAAAGGCAAA        GGGGCCAGCCAGC AGG GCTG-CTAGCCCC        GATTATAGACAAAAT  91 128
    CYA_0866 NONE
    CYA_0865 NONE
    CYA_0864  871587 ..  871597 -  -5.4  -2.77791   CTGAAGGTAACATTA                 GCTT AAC AAGC                 TGCCCATCTCCTCCT  47 39
    CYA_0862  869893 ..  869905 -  -4.8  -4.25104   TTTTCCTCAGCAAAA                GGTG GTACG CACC                ATGCCCAACACGCCG  68 467
    CYA_0858 NONE
    CYA_0857  864867 ..  864885 -  -9.6  -4.41241   CAAACCTGCACAAAA             CTCACAGG CTG CCTGTGAA             CTTATCTGCACGATG  84 287
    CYA_0856 NONE
    CYA_0855 NONE
    CYA_0854  862671 ..  862692 -  -4.4  -3.76492   GGCAAGGGCAGCAAA          CCCCG--CGC TGTG GCGGTCGGGG           ATCCCCTCTCCGAGC  56 438
    CYA_0849 NONE
    CYA_0848 NONE
        murG  856311 ..  856322 -  -4.4  -3.01791   AGGCGGCGGGCAAGA                GGAT CCCG ATCC                 AATCTCGGCTGTACC  46 62
    CYA_0846  855111 ..  855135 - -10.6  -2.79796   TGCTACCCCAGGATA          CGCCCCTGCG GGAGG CGCTGGAGCG          CTTGCTGCAGCAAAA  60 441
    CYA_0840  851277 ..  851292 -  -3.9  -2.70932   TCCCGTTTTGAACCA              GCGAG TGCGGG CCCGC               TTGCAAAAAGTGATC  42 87
    CYA_0839  849262 ..  849275 -  -3.8  -2.78596   TACTCTTGGAGGAGA               GCTG TCTCGG CAGC                ATGGCCAACTCTCCC  43 60
         ppc  845766 ..  845785 -  -7.8  -2.52896   CCATTCCTGAACGCA            GCGAGGAG CCAG CTCGTCGC             CCGCGGCCCCAACTG  50 491
    CYA_0835  844638 ..  844671 -  -2.3  -4.16842   TGGACGTGCAACAAA     TGGACGTCAACGGCGC TCT GCCCCGTTGT-ATCCG     CGTTTTGATCCAACT  59 122
        gvpA  841113 ..  841128 -  -4.6  -2.57132   CCGCCTCTTTACAAG              TGGCTG AAGA CGGCCA               GACTTAGACGGCAGG  43 29
    CYA_0828  840784 ..  840797 -  -2.3  -3.18264   GTCTCCATCTAGGAA               GCTTG CCTG CGAGC                TGTACGCCTCCTCTA  42 96
        gvpC NONE
        gvpN  838467 ..  838482 -  -3.2  -3.53761   GAATTTCCCTCCAAA              GTGTGC GAAA GCATAC               AAATATCAGCCGGGC  48 31
        gvpJ NONE
    CYA_0824  837108 ..  837150 -  -5.4  -3.07043   TCGACCAGCTCAACA TTCGCCAGGCCACGCTGC TGGCCAT GCAACGAGCTCTGGCGCA GGTGGGGGAAGTGGA  47 490
    CYA_0810  821650 ..  821668 - -10.2  -4.43844   CCAGCAGGTATAAAA             GGTGCCCT CCC AGGGCTCC             GCGCCGCCTAGGCGG  88 62
        mutY  819900 ..  819947 -  -5.8  -2.82023   TAGCCATACCAAGCA GCTATACTGAAC-ATACTGTACA TTA TTTTCAGTATAGTCCAGTATATC ATTGACTAGAGTCAT  49 121
    CYA_0808 NONE
    CYA_0807 NONE
    CYA_0806  817612 ..  817644 -  -3.9  -2.85784   GAACTGAAGCAACGA      CTGAAGGCGTTGGCC GGC GGCCAGGGCTACCAG      GCCTTGATCCGCGAA  44 299
         rnc  816574 ..  816595 -  -4.4  -4.62471   CCTAACCCCCAAAAA           GCTGGG CAATGCAGAT CCCAGC            TTGCAGCTGCAGGCG  71 141
        ligA  814138 ..  814160 - -12.7  -4.78839   AAGTTGATAAGAAAA           CCGCCCGAC TCGAC GTCGAGCGG           CGGATGGTGTGAGGA 100 317
        clpX NONE
    CYA_0801 NONE
    CYA_0800  810244 ..  810263 -   -10  -3.53012   GCCGCTTGGGGGAAA            CCTCGG-GG CTG CCTCCGAGG            GAAGCTGGAGATTTC  70 120
    CYA_0799  808800 ..  808818 - -11.7  -5.07486   CAGCGCGAATAAAAA             CCCCCAG AAAAG CTGGGGG             AGGAGTGGTGTGTTG 100 266
        rnhA NONE
    CYA_0797  806179 ..  806193 -  -2.8  -3.18383   ACCCCCACCGATTAA               GGTG GAGCTGA CACC               ACGGGAACAGCAGGT  44 231
    CYA_0785  792576 ..  792586 -  -6.8  -3.29471   CCTCGACTACATCAA                 GCTG GGC CAGC                 CGGCCCCCACCCTCT  56 489
    CYA_0783  789892 ..  789905 -  -2.3  -3.19175   TTCCAAGATAGCCAA               GCCAG CTCC CTGCC                CAAAACCGACGCGGC  42 99
    CYA_0782 NONE
    CYA_0781  785823 ..  785841 - -10.3  -5.27335   TTGCGTAAATAAAAA             GGGGATC GCCGG GATCCCC             TCCGTCCCCAGAAGT 100 68
    CYA_0777  782448 ..  782461 -  -6.7  -3.21593   CATGTCCTCAGAACA               GTAGC AGAT GCTAC                GCGCCTCTTCTCCTT  56 105
        rbfA  781890 ..  781911 -  -8.7  -3.60792   TGGGCAACTCTTAAA           GCGAGCAAC TATT GTTGTTCGC            TCAATTCGTCTTCTT  68 12
    CYA_0774  781010 ..  781022 -  -3.3  -2.83369   TCACAAGAGAAACAG                CGATC GGA GAACG                GGGCTGCTAGGCAGC  41 32
    CYA_0773 NONE
    CYA_0772  779195 ..  779205 -  -4.6   -3.4052   CCTCAACCCAATCAA                 GGCC TTT AGCC                 CCTCCGTCCGAGCCG  52 46
        sixA  775997 ..  776045 -    -3  -2.84602   TGTACTTCATCAAAG CGCATTCCTCCCGACACTG-ACCC TAC GGGTACAGTG-CGGGGCTCCTGCG ATTTCTAGCTGAGTG  41 184
    CYA_0767  774766 ..  774798 - -16.4  -2.91873   ACCACGCGTAAACTA     CCCGGCTCCG-ACCGC TAA GCGGTACGGAGC-GGG     CTTTCAGTAGCCCTG  87 7
    CYA_0766  774520 ..  774548 -  -6.8  -5.46698   TTCAAAAGCAAAAAA       CCTGAGAGC-AGGA TCC CCCTTGC-CTCAGG       CCAAGCCCTACTGCC  91 100
    CYA_0765 NONE
    CYA_0764 NONE
    CYA_0763  770290 ..  770328 - -16.6  -2.58249   CACAGGTGGCACAAG   CCGTCCCGGCGCAGGCAG TGG CTGCCAGCCCCGAGACCG   GTGGGGTGGTGGAGG  80 143
      tatA-1  766801 ..  766821 -  -6.2  -2.91274   TTGATGGGAATTACA           TCACCG-CT GAGG AGTCGGTGA            GGGACAGCTCCTGAG  51 156
        purU  765785 ..  765802 -  -2.7  -4.18018   CCTTTGCACCCAAAA             GGGAA GGGACAGT TTCCC              TAGGCAAACACCACC  58 25
        ftsY  764101 ..  764117 -  -3.6  -3.01791   ACGGGTTGGGCAAGA              GCCAAC GCCAA GCCGGC              TTGGATCCAGCGGTG  44 155
    CYA_0758  763472 ..  763488 -  -2.1  -2.79302   AGGATCTTCAGCACA              GCGCTGG CGT CCAGAGA              AACCAGGAGCGGGGT  39 1
    CYA_0757  762485 ..  762495 -  -6.8  -3.17051   GGCCCACGATCAATA                 GGCT CAA AGCC                 CAAAAGGAAAACAGA  54 218
    CYA_0756  760651 ..  760665 -  -5.6  -3.76402   AGGTGATGGAGCAAA               CCCGCA AGC TGCGGC               AAAAAGCCCAGCAAC  60 250
    CYA_0750  757297 ..  757313 -  -2.1  -3.14132   CTTTTTCCGGAGGAA              CAGGAGG GAT CCGCATG              GATGATCTATAAAAA  42 98
    CYA_0749  756717 ..  756730 -  -3.8  -4.07568   CCTTTTTTGGCAAAA               GAGG GGAGTT CCTC                CATCCTTCATCAGCA  60 50
    CYA_0747  754949 ..  754964 -  -3.2  -3.44622   GAGCGGCAGAAGCAA              GATCGC CCAG GCCATC               GCCCTTGTCCTCCCT  48 55
    CYA_0746  754739 ..  754752 -  -2.3  -2.78405   GTGAGTCAAAAAAGG               CACTG GAGT CTGTG                GATCTAACTAGGCTT  39 33
    CYA_0745 NONE
    CYA_0744  752853 ..  752870 -    -2  -3.53224   TAGCCTGGGCCCAAA             CCTCTT GGAGTG AAGAAG              GCGTCTTGTCAACTA  46 64
    CYA_0740 NONE
    CYA_0738  745047 ..  745072 -  -7.5  -3.63968   CCTGAAATTCCGAAA         CTTAGCTGTCC TCTG GGTCAGCTAGG          GATTGGGATAAAGCC  63 1
    CYA_0736 NONE
        cas3 NONE
        cse1 NONE
        cse2  737395 ..  737410 -  -3.3  -3.62224   ATAGTGTCGGAACAA              GTTTG TTAGCT CAAAC               AGGGGTAAGTGCTCT  50 40
        cse4 NONE
       cas5e NONE
        cse3 NONE
      cas1-1 NONE
      cas2-2  733327 ..  733364 -  -3.9  -3.28712   CGGGTGTGGGGACAA   CTGAAGTCCTGCCGTCC CGCG GGCCGGGCCGACTTCGG    TTCACCCCCACGGGT  48 390
    CYA_0727 NONE
    CYA_0726  731282 ..  731295 -  -3.8  -2.87132   TCCCCTCCTTAGATA               TCGC GCTTCT GCGA                CCTAGCCCCAGTGTC  43 109
         tal NONE
    CYA_0724 NONE
    CYA_0723  728174 ..  728202 -  -2.3   -4.4017   GCAATGGCCACAAAA        GCGATGAGGTAGA GGA TCTGCAGCATCAC        GGGTCAGATGAGTCG  63 22
    CYA_0722  727754 ..  727764 -  -8.2  -3.05384   TTGCTGCCTACCCAA                 GCGC CCC GCGC                 CGCTGCCCTTACCCC  60 197
    CYA_0720  727019 ..  727033 -  -4.2  -3.57462   GATCCGACCTGCAAA               CGTTGA TCA TCGACG               AGGGGTTTGGATCCC  53 204
    CYA_0719  722689 ..  722705 -  -2.9  -2.91144   CCATCGGCCAAATCA              GTGGATT TGG AGCCCAC              AGCTACCTATTGGGC  42 332
    CYA_0713  720144 ..  720174 -  -6.6  -3.79473   ACCACAACATCGAAA       CGGTGCGCCGGCTG TCG CAGGCGGTGCGGCG       CAGCTCTGGCTACGA  62 374
    CYA_0711  718707 ..  718717 -  -8.2  -3.05816   CCACCCTCGACCCAA                 GCCC AGA GGGC                 AGGCAGCAAGGCCGA  60 91
        argG  717009 ..  717030 -  -6.5  -4.57569   GTACCTGGTGAAAAA           CCGTGGCCGC CTG GCG-CCAGGG           CTGCACCCCATTCCG  78 295
    CYA_0707  715157 ..  715177 -  -2.5  -3.11208   TGGGATCCAAAAGCA           GCAGCGCC TAATCC GG-GCCGC            CCAAGCTTTCTTGAG  43 137
    CYA_0706  713662 ..  713710 -    -3  -2.84602   TGTACTTCATCAAAG CGCATTCCTCCCGGCACTG-ACCC TAC GGGTACAGTGCGGGGCTCC-TGCG ATTTCTAGCTGATCC  41 30
    CYA_0704  712431 ..  712463 - -16.4  -2.92667   GGAACTTGTAAACTA     CCCGGCTCCG-ACCGC TAA GCGGTACGGAGC-GGG     CTTTCAGTAGCCCTG  87 7
       frr-1  711076 ..  711087 -  -5.8  -2.80472   TTTTATCAAAAAATT                GGGT CATA ACCC                 CGTCCTACCGCTGCG  49 85
    CYA_0702  708140 ..  708151 -  -4.4  -3.16039   AAGCATGCTGAGGAA                CAAC ACAA GTTG                 GTCACTCTCTTCTAT  47 59
    CYA_0695  702830 ..  702847 -    -7  -4.16943   TGGCAGATCGCAAAA             CCAGCT ACCAAA AGCTGG              GCAGGTCTGTCAGCT  68 229
    CYA_0694  701909 ..  701937 -  -4.5  -3.39784   GTATCGGCAACAAGA        CTGCGCCCCTC TACAGCC GAAGGATGCAG        CGCCTGCTCTGCCAT  52 179
      lipA-1  700983 ..  700994 -  -2.2  -2.78463   AGGTTGGCTATGACA                GACT GCAC AGCC                 TCTCTGCCAAGCTCC  39 46
    CYA_0691 NONE
    CYA_0690  697950 ..  697982 - -16.4  -2.91695   CTTAGTCGTAAACTA     CCCGACTCCG-ACCGC TAA GCGGTACGGAG-CGGG     CTTTCAGTAGCCCTG  87 99
    CYA_0684 NONE
    CYA_0683 NONE
    CYA_0681  687895 ..  687905 -  -6.8  -4.19947   CAAAATAACTATAAA                 GCTG GGC CAGC                 CTCTCCGACTCATCT  71 373
    CYA_0678  685952 ..  685964 -  -4.8  -4.18018   GTTCTGCAGCCAAAA                GGCA GAATG TGCC                CAGCTCAACAAAGAG  61 200
    CYA_0673  681098 ..  681109 -  -5.8  -4.21142   AGTGCAAGAGAGAAA                GCTG CCCT CAGC                 ATTTTCTTCAGCCCT  69 52
    CYA_0672  680624 ..  680636 -  -2.7   -3.1739   GAGAGGAACCGAAGA                GATTT TAC AAACC                CAAGTCGGCCAAAAT  43 17
    CYA_0671  679776 ..  679803 -    -4  -2.90075   TCGTTGCCAACGAGA        CGGTCG-CGCGTT CGA ATCGCGTCATCCG        CTTTTCGATCCCTCA  44 76
    CYA_0669 NONE
         zds  678078 ..  678091 -  -8.1  -3.12351   GCCTGCCACAGCCAA               CTGGC TGAG GCCAG                AGGCAGGGAGAGCCC  60 77
    CYA_0667  677072 ..  677084 -  -6.9  -2.66733   CTTTAACCTAGACTA                CCAGG AGG CCCGG                CCCATAGGCCCCCGG  50 5
    CYA_0666  676278 ..  676305 -  -7.6  -3.66178   TCGTGGAAGGGGAAA        GCCCCCCTCTTC AAAG GGAGAGGAGGTC         ACTGCTTGCGCTGAA  63 24
    CYA_0665  675267 ..  675299 -  -8.5  -3.65351   GCAGGGCTACCCAAA     GCCTGCACTCTATG TGTCAG CAT-GAGTGCGGGC      AATTTACAAAATAGG  66 9
    CYA_0663  672102 ..  672113 -  -4.4  -3.01712   TCCCGTTGGCCAAGA                TCTC TCAG GAGA                 CCGTGGTTGCTCTGA  45 414
    CYA_0661  669112 ..  669138 -    -5  -2.57132   TCTCCGGTCGATAAT         CAGCCCCTCACC GCT GGCGAAGCTCTG         CAACTCCAGGCAGCC  43 185
    CYA_0650  659250 ..  659262 -  -4.7  -3.06696   TTGCTTTGGAAGACA                CCGCC TGT GCCGG                GGCAGTTCTGCATCG  47 269
        purS NONE
        purQ  656622 ..  656646 -  -4.9  -2.79302   AGGATGTGGAGGAGA          TCCTACGGCTG GCG CAGGCGCACGA          GGTGGACGTGATTTT  44 293
    CYA_0643  653694 ..  653706 -  -4.7  -4.07687   ACGCCTTGCCCAAAA                GCGGC CAA GCCGG                CTCTAGGGTTTCGTC  61 28
        psbM NONE
    CYA_0641  653238 ..  653265 -  -3.5   -3.1916   TAAAAAATCTTAAGA        GGC-ATCCTAGT GGCAA ACTAGGATAGAC        AAAAATCAAGTTTTC  46 60
    CYA_0640 NONE
    CYA_0639 NONE
    CYA_0638 NONE
    CYA_0636  647626 ..  647639 -  -2.4  -3.71552   AGCCGAGCAAGAGAA               CATC TTCTCC GATG                CGGTGCGCCTATCCC  52 158
        purN NONE
    CYA_0631 NONE
        trpD  641830 ..  641849 -  -3.5  -2.85574   TCAAGCTCAGGAAAT            GTCCTGC TATTGG GCAGGAG             TCACTGGGAAGCCCG  43 74
        dapA  638746 ..  638758 -  -4.7  -4.23758   AGGTCATAGGTAAAA                GGCGG ATT CCGCT                GTTGCAATTTACCTC  65 171
    CYA_0626  636310 ..  636322 -  -3.3  -3.78775   CCGCCGACTACCAAA                CCCTG CTG CAGGC                GGTGCACGCCCGCGC  54 503
    CYA_0624  634195 ..  634227 -  -4.8  -3.20723   GCGCCACCAACGCAA     TGGCCAGGGCCGTCG GCGC CAACACCCCC-GCCA      GGATCTCCGGGATCC  47 111
    CYA_0623  633024 ..  633037 -  -2.3  -2.78935   ACATTCCCCATTAGA               CCATG TTCC CAAGG                GGTTTCAGAGGATCC  39 44
        purD  631544 ..  631557 -  -5.3  -3.84246   CGTCTAAGCATCAAA               GCTTT TTTC AAAGC                TGCTTTATGGGCCCT  59 103
    CYA_0620  629967 ..  629999 - -10.6  -2.90496   GTTTGGCGTAAACTA     CCCGGCTCCG-ACCGC TAA GCGGTACGTAG-CGGG     CTTTCAGTAGCCCTG  67 7
    CYA_0617  626977 ..  627003 -  -7.2  -4.05788   CCCGGCCAAACCAAA         GGCAGAGTCAGA AGA CCTGATGCTGCC         TACTCATCTCCAGAT  70 140
    CYA_0598  609184 ..  609197 -  -3.8  -4.89063   TCACCCAAAAAGAAA               CAGC AGAGCG GCTG                GGGATCAGTGCCGTT  77 305
    CYA_0586 NONE
    CYA_0585 NONE
        glyQ  595601 ..  595618 -  -3.4  -4.24948   CCATCATAGCGAAAA             CAGGGA TCTTTT TCCCTA              GCCATTAGCCCAGGC  61 23
    CYA_0583  594760 ..  594786 -    -5  -3.80625   TGCCCAGAAGTTAAA         GTGGCTGGGACA GCT TTTCCCGGCAAC         GCCGACGATGGCCGG  59 183
        lepA NONE
    CYA_0581 NONE
    CYA_0580  591634 ..  591650 -  -5.1  -3.10236   AACTCAACCGCAAGA              GGGAAGA AGA TCTTACC              CAGCTACTCCTCCTC  50 223
    CYA_0579 NONE
    CYA_0578 NONE
    CYA_0576  589761 ..  589773 -  -4.7  -4.09685   GCTGATGGTGCAAAA                GGCCG GAG CCGCC                ATGGGCCTGAAGGTG  63 238
    CYA_0573  586215 ..  586225 -  -3.2  -3.54741   CATGATCTGGCGAAA                 CTCC TCT AGAG                 AGATTGGTTCGGCAG  50 89
    CYA_0572  585497 ..  585515 -  -5.2  -3.71848   GCTTCTCATGAACAA             GCTGCCGA GCA TCGACACC             AGACTATCACCGGGA  59 32
    CYA_0571  584633 ..  584650 -  -4.8  -2.85621   AATTTCAATCCAAAT             CCCTCC TGATTT GAAGGG              CCATTCTGAAAAATC  44 491
    CYA_0567 NONE
    CYA_0566  579448 ..  579470 -  -6.8  -2.89039   AATGAGTTGGAGACA           GGCCCAAGCG CTC CGCGCCGGCC           CTCACCCCCAGCCCC  53 69
        coaE  578707 ..  578718 -  -5.8  -4.43208   ATAGCTGCAAAGAAA                GGGA TCCC TCCC                 CCGTCACTCTATCCG  72 29
    CYA_0564 NONE
        dnaX  575895 ..  575935 -  -5.9   -3.6502   GATGGGCCAGCCAAA  GTGGCAGGGGCAGAACCAG CGC CCAGTCCGGCGCCTGCGCC  GAGAAGCGGATCAGA  58 80
        topA  572211 ..  572222 -  -4.4  -3.01712   TTGGTTTGGTGAATA                GCTT GGTG AAGC                 CACTCCTGCAGTTGA  45 285
        cysE  569746 ..  569761 -  -4.6  -4.07568   CCTTCCTCTCCAAAA              TGCTGG GACG CCGGCA               CCTTAGCTAGTTCCA  61 360
    CYA_0555  569093 ..  569130 -  -8.3  -2.59267   CTGAATTATATCAAC   CCCGACCCG-GGCAGAGC TGA GCATTGCCGCGAGCCGGA   TTGCGGGCTTGGGCA  56 275
    CYA_0554  567063 ..  567083 -  -2.4  -3.29471   CTCTCACCATAGCAA            GCCGGCAG CAGAT CCACCGCC            AAGCTAGAACTTCTC  44 29
    CYA_0552  566521 ..  566534 -  -2.3  -3.53444   GGATCCCGCTGGAAA               TTGCC CTGC GGCAG                GGGGGAGATGCGGGC  47 145
    CYA_0551  564986 ..  565007 -  -5.1  -3.27298   CCGTTGAAGCAGCAA           CTCCGGGAA GTGA TTCTCGGAA            GCTCCCGTCTACAGC  52 128
    CYA_0549  563283 ..  563297 -  -4.2  -3.25942   AGGCGGTGAGACGAA               GGGG TTCAATG CCCC               TGAGTCTCACAATCT  49 32
    CYA_0548  562643 ..  562657 -  -3.4  -3.00565   AAGTATACAAGCATA               GAGGTC TCG GCCCCC               CTTCACGCCCTCAGA  42 90
        cinA NONE
    CYA_0546  558917 ..  558927 -  -2.4  -3.40403   CGTGGGCGAGCACAA                 CCGG CCG CAGG                 ACTTGGAGTTGAACG  47 236
    CYA_0540  553697 ..  553713 - -10.1  -3.72576   TGCCCTGCGAGGAAA              CCGAGGC TCG GCCTCAG              GAGCCGGGATCCCCA  75 48
    CYA_0537  552666 ..  552687 - -17.3  -3.34043   TGGACTACGTGAGAA           TCCCCCGCC TTCA GGCGGGGGA            GTGTCAAAACCCGGG  91 65
    CYA_0535  550799 ..  550810 -  -2.2  -3.85817   ACCTGCCGGTAGAAA                GCCT TCAT AAGC                 CGGGCTCAAGAGGTT  51 31
    CYA_0534 NONE
    CYA_0533  549380 ..  549403 -  -8.2  -4.35044   TCATTCAAAGAGAAA          TGGA-AGAGGC AGT GCCCCTTTCCA          TACCGCTGGTGGTGG  79 456
    CYA_0527  542575 ..  542585 -  -2.4  -4.09739   GCAACTGTTGCAAAA                 CCTG TTG CGGG                 CCGCCTACCAACAGC  57 504
    CYA_0526  541516 ..  541527 -    -3  -2.71712   CCTTCTTGTTGAAAT                TCAA TCTA TTGA                 GCCTCTAGCCTGGCC  40 105
        bchJ  540698 ..  540717 -  -2.8  -2.96899   TTGGAAGTAAGCATA            GGCATCCT CCCC ACAATGCC             GAAGAGAGGGACTGC  42 59
    CYA_0524 NONE
    CYA_0523 NONE
    CYA_0522  538482 ..  538492 -    -4  -5.06451   GAGGAGCCCAAAAAA                 CTTT GCA AAAG                 ATGAAAGATTGAGCA  79 143
    CYA_0521  537918 ..  537944 -  -6.4  -2.69151   GCCCCCGACAGATTA         GGGAGCATCGGG ATC CCCGCTTCTCTC         TATTGGTCTCGCCTT  48 194
    CYA_0517 NONE
        cdsA  533705 ..  533715 -  -2.4  -4.21275   TGAAGGGATCCAAAA                 CGCC CCA GGCC                 ATTCTGGAGGAAATT  60 285
        valS  529983 ..  529994 -  -2.2  -4.59853   GCAATTTCGCAAAAA                TAGC CGGT GCCA                 TTAAGCTCGAGGCTA  65 94
    CYA_0511  529414 ..  529431 -  -2.6  -4.64676   TTAGTTGCAAGAAAA             GGCTCG TTGTCT CGATCC              CCAACCCCCCTCTCC  65 88
    CYA_0506  523960 ..  523970 -  -8.2  -3.14211   ACTTCGGCCCAGGAA                 GGGG GAT CCCC                 TTTTTGCCCTAGGAA  60 272
    CYA_0505  521576 ..  521589 -  -4.5  -3.55563   ACTTCACCCTGCAAA               CCAGG GGGG CCTAG                CCTGGCTTTGGCCTC  54 101
       hisIE  520706 ..  520718 -  -3.3  -2.69151   TCCTCGGACAGAGCA                CCTTC ACT GAGGG                GAACGGCGGGCTTGG  40 16
    CYA_0503  519911 ..  519949 - -11.1  -3.94853   GAACTCAACATCAAA  GACTCCCAC-CCCCTGGA TCTG CCCAGAAGAGTAGGAGTC   ATCAGCCCCAGCTCT  83 157
    CYA_0502  517739 ..  517752 -  -3.7   -5.0666   TACGGAAAAAAGAAA               CCGGC GGAT GCGGG                ATGCAATCCACAAAG  79 448
    CYA_0499 NONE
    CYA_0498  512908 ..  512921 -  -3.8  -3.10512   ATCCTCAAGAAAGCA               GGGT CAAGCC ACCC                AGAGATGGTGGACGT  46 15
    CYA_0497  512370 ..  512396 -  -5.8  -3.58533   CCACAAGGGCTGAAA         CTAGGGATCCCT GGC AACGATCCCAAG         CATCTCAAGGCCGCC  58 30
    CYA_0496  510851 ..  510862 -  -3.6  -3.60971   AGGTCAATCCCCAAA                GGAG TTCT CCCC                 CCTGTCTGTTGGGCT  52 145
    CYA_0495 NONE
    CYA_0494  509837 ..  509852 -  -6.8  -2.71712   GTCCCTGCCCTAAAG              CG-GGGC ATC GCCCTCG              GGCGGACGGGGCGAG  50 4
        psaC  508796 ..  508813 - -11.3   -5.7946   CCTTGAAGAAAAAAA             GAGGAGG GATC CCTCCTC              TCCGATAAACCCGTT 100 159
    CYA_0489  506398 ..  506409 -  -3.6  -3.63968   TTTGAAATCTCCAAA                GCCG TCGG CAGC                 GGATCCCATCGGGAA  51 116
    CYA_0485 NONE
    CYA_0484  501713 ..  501723 -  -6.8  -3.40403   GCCCCGCCAGGACAA                 GAGG GAT CCTC                 TACTCCAGGCCCAGC  58 25
    CYA_0483  500296 ..  500306 -  -2.4  -3.62096   TTCTAGCAGGGGAAA                 CGGC ATG GCCC                 TGGAGTATCCGCCCC  49 412
    CYA_0480  497983 ..  497996 -  -6.7  -2.59958   AGCAAACAAGAAACC               CCCAA TCCC TTGGG                CTGGCCGTCGGCTTC  50 293
    CYA_0479  497475 ..  497500 -  -4.5  -3.09492   CCTGGAACGGCAACA         GCGACAGCGAC ACCA GGCGCTGACCC          CTTAGCTACAGCCGG  47 112
        pflB  493666 ..  493683 -  -4.1  -3.07443   CTATAGCTCATCGAA             CCTCC TTGCTTGG GGAGG              GGGGATCCCTTCCCT  46 91
    CYA_0476  493295 ..  493308 -  -3.1  -3.57144   CCCCCTACTGGGAAA               CACCT GCCG AGATG                TTGTGCAGGCGATGG  50 1
        pflA NONE
    CYA_0474  491726 ..  491736 -  -5.4  -4.18401   CCATACAGGTTAAAA                 GTTG AGG CAAC                 CGTTAGAAATTGCTG  64 67
        adhE  489068 ..  489081 -  -3.7  -3.07043   GTGACTAGGCCAACA               CCGGC TCCG GCTGG                TGGTAGAGGGCAGCC  46 1
    CYA_0472 NONE
         sbp  485098 ..  485108 -  -6.8  -4.25859   GGGAATCCAAAACAA                 GGGA GCC TCCC                 TACAACTCGGCTTGA  71 25
        cysA NONE
        cysT NONE
        cysW  482153 ..  482176 -  -3.6  -4.57569   GTACCTCGCCAAAAA          CCCGCGCGGC TACT GCGGCCTGGG           GGGAACTGGGGTACC  69 91
    CYA_0464  478959 ..  478977 -  -5.2  -2.73124   CGCCACCCTGGAAAC             CTGCAGCG AAG CTCTGCAA             TGGCTGCGCTCGCGG  44 204
    CYA_0459 NONE
    CYA_0455 NONE
    CYA_0454  470964 ..  470999 -  -2.6  -3.93288   GCCTAGCCAACCAAA   GTGGGTCGGCTACACC TACTGG GGTATAGCCT-CCC-C    TGAGCCGGAGGGGGG  54 91
    CYA_0452  470538 ..  470548 -  -4.6  -3.74747   CCAAGGGCGAGCAAA                 GCCC CTT GAGC                 TATTCCGATCCCGGA  57 25
    CYA_0450  469725 ..  469735 -  -6.8  -3.34029   GAAAGAGGGCTAGAA                 GGGA TCC TCCC                 CCCCTGCAGAACAAG  56 49
    CYA_0446  464974 ..  464988 -  -5.6  -4.86731   CTCGGGCAAACAAAA               CCAGAG AAC CTCAGG               CAATCAAGACGAGAA  80 54
    CYA_0445  464187 ..  464207 - -11.1  -3.39595   GCTAAGTAGGCAGAA            CTTTGGGGC TTT GCCCCAAGG            AACTGTCTAGAAGCG  75 177
    CYA_0444 NONE
    CYA_0443  462377 ..  462404 -  -3.2  -3.53012   GGGCTGCTCCCCAAA        CCCGGCAGGCTAG GCC CGCGCC-GACGGG        ATCTCTTGGGCCATG  48 7
    CYA_0442 NONE
    CYA_0441 NONE
    CYA_0440 NONE
    CYA_0439  458525 ..  458550 -  -4.5  -4.21631   AATTGATCCAACAAA         GTGGCTCCGGG GCTG CCCTCAGCCGC          GAGCTCATCGAGGGG  63 152
    CYA_0436  455782 ..  455800 -  -5.3  -3.70037   CAACGAGCACCCAAA            CAGA-GGG ATCC CCCATCTG             CATTGGCTCAACCAA  56 146
    CYA_0435  454449 ..  454475 -  -3.6  -3.58037   GACCAAGTTGGGAAA         CCGCTCAAGA GGAGAAA TCTAGGGCGG         GGATCCAGGCGGTCT  52 17
    CYA_0434  451165 ..  451179 -  -2.8  -4.56597   CTGTCGCTGGAAAAA               GCTG GAATCCA CAGC               CATAGGTTTTGCCCT  67 45
    CYA_0429  447340 ..  447353 -  -2.3  -3.61103   TAATTCTAGGGGAAA               CCGAC AAGC GCCAG                GAGCTAGAAGAACAG  49 522
         rca NONE
    CYA_0426 NONE
    CYA_0425  443785 ..  443798 -  -8.1  -3.45768   TAGGATAATTCAGAA               GCAGC TAAA GCTGC                CTAAGCCGAACAGAG  64 143
    CYA_0422 NONE
    CYA_0421  440090 ..  440105 - -10.4  -3.45023   CGAGGAGCACTACAA              CACCGC TCAG GCGGTG               AAGCAAACGCTGCAG  68 345
    CYA_0418 NONE
    CYA_0416 NONE
    CYA_0415  436256 ..  436285 -  -2.1  -3.12668   CACTTCGATACTTAA       CTTTATGAGCTCC ATCC GGATCCCATCAAA        ACATGTCCGCACCCA  42 103
    CYA_0414 NONE
    CYA_0413  434206 ..  434223 -  -3.3  -3.29511   CCCACCGCCGCAGAA             GCCAAGA CCTG CCTGGGC              TATCTGAGACAAGAG  46 139
    CYA_0408  422644 ..  422654 -  -2.4  -3.33129   AGAAGACTACAGCAA                 GCGG GAT CTGC                 AGGGGGCGAACTTTG  45 487
        pyrR  421744 ..  421754 -  -4.6  -3.06696   GTTTCCGGCAAGACA                 GCCA TAG CGGC                 AAAAGTCGGCAGATT  47 77
      panE-1  420781 ..  420794 -  -2.3  -4.94972   CAGGAGAAGGAAAAA               GCTTG CCCT CAGGC                CGGGATCCCTCGATT  72 20
    CYA_0404  420083 ..  420094 -  -7.2  -4.32579   AGATCTCAGAAGAAA                GGGC TTCT GCCC                 CACTCAGCTTACCGG  74 103
    CYA_0403  418005 ..  418026 -  -2.2  -3.02745   TGCAGTTAGAAAGCA           TCC-CCGCC GGCAA GGTGGAGGA           ACAGGGGCAGGCCTT  41 342
        treY  412848 ..  412873 -  -4.7  -3.53012   GGTGGCTCGGTCAAA         GCCAGCAACATC GAC GA-GCTGATGGC         CCAGCCGCAGATTGA  53 143
    CYA_0397 NONE
    CYA_0395  409926 ..  409958 - -11.1  -3.15544   GTGCAGCTGGATCAA      GCCCCCATGCGCACC TGG GAAGCCCAGGGGGGC      ATCCCCTGGGCAGAT  67 360
    CYA_0393  408347 ..  408358 -  -4.4  -4.08216   TGAGGGGGGTGAAAA                TCCT GGCC AGGA                 GAGCCAGCTAGGGGG  61 71
    CYA_0390  405431 ..  405444 -  -2.3  -3.64703   TTGGGTTCAGTGAAA               CAGTC AATA GCCTG                GGTAGCGAGCCGATC  48 100
    CYA_0389  404813 ..  404837 -    -5   -3.5393   AGGAGTCCTTGGAAA         CGCTGCTAGCT GCCG AGTT-GCAGCG          GCCTGGCCCCGACTA  55 288
        ribD  400593 ..  400608 -  -7.6  -3.63068   TCACACGAGCTGAAA              CCTTAC TCAG GTAAGG               TTTTTTCTGTGGGCT  63 233
    CYA_0385  399211 ..  399233 -  -2.7  -3.91908   ACAGCGCGAAAAACA          GGCAGATGGC GATG GACAT-TGCC           CTGCCGGAAAGTCTG  56 148
    CYA_0382  398272 ..  398289 -    -7  -3.40403   TGGCTGGCAGCACAA             CTGGCT TAGTCG AGCCAG              CTTAGGTCGGAGAGG  58 13
    CYA_0381  396637 ..  396647 -  -2.4  -2.74012   GCACTACCTCAACCA                 GGCG ACC CTCC                 ACCCAGAGCTCAGCG  39 151
        hemE NONE
    CYA_0374  391200 ..  391222 -    -9  -2.57132   GGCGCTGCCTACAAC           CTGCTGGCGG TGG CCGGCGGCAG           CCTTTTGGGGGCGGT  56 203
    CYA_0373  388410 ..  388427 -  -6.9  -3.63991   TAGGATCCTCAAGAA             GGCTCTC GCTG GAGGGCC              TTCTTGCTCTTAATG  60 103
    CYA_0372  387378 ..  387388 -  -6.8  -4.62069   TGGGGACGGCAAAAA                 TGCC AAA GGCA                 CCGACTACTTCTGGA  78 186
    CYA_0367  383846 ..  383865 -    -2  -4.62471   CCCAATTGGGAAAAA            GCCTGTCC CCCC AAACTGGC             TACGACCCTTTGAAT  65 125
    CYA_0363 NONE
    CYA_0362  378508 ..  378530 - -11.4  -3.55444   GCGGTATCCCGCAAA           GCTTTGAGTA GAA TACCCAAAGC           GCAGTTTCCGTGTCG  77 167
    CYA_0361  378192 ..  378203 -  -2.2  -2.79007   CCAAACGAGAAAGAG                TAGG TTTT CCCA                 TTCTAGTGGGATATC  39 62
        gatB  376221 ..  376233 -  -5.5  -3.87149   TTGACGAAAGCCAAA                TCCAG AGC CCGGA                TCCGGTGGAGCTGGT  62 494
    CYA_0358 NONE
    CYA_0357  374516 ..  374534 -  -2.4  -2.84693   GTCAGCATCAACAAT             GCTAAAAA CAA TCTTAAGC             TAAACGGTTTCTCAC  39 58
    CYA_0356 NONE
    CYA_0354  372371 ..  372381 -  -8.2  -3.64283   GAAAGCCTGGAAGAA                 GCCC GGC GGGC                 ACAGGAGCTGGCGGA  65 512
    CYA_0353  370610 ..  370640 -  -2.5  -3.67597   GCGCCCAGCCAACAA      CTGAAAGGCAACTC TCCG GTGCAGCCTT-CAG       GGATCCCTCAACAGC  48 22
    CYA_0347  364547 ..  364592 -  -2.8  -3.28119   ATCTAGCCATACCAA GC-GG-CCATACTGAACATACT GTAC ATTATTTTCAGTATAGTCCAGC ATATCATTGACTAGA  46 42
    CYA_0346 NONE
    CYA_0345  362575 ..  362599 -  -7.8  -3.06183   GTTATTGCTACGCAA         CGCTGTC-GCG AAGG CGCCGGCAGCG          CGAAGCACTATCTCT  57 215
        trpB NONE
    CYA_0338 NONE
    CYA_0337  356174 ..  356193 -    -7  -3.72027   ATCCCTGAGCAAGAA            GCTGCCCG CTCG CAGGCGGC             TGGGAGAGACTGTCT  63 42
        aroC  355000 ..  355010 -  -2.4  -3.54475   TTTCTTAGGATACAA                 GGAC TCC GACC                 GGCTGCCGCTAGCTG  48 34
        radA  353204 ..  353217 -  -8.1  -3.66058   ACACCAGAGATAGAA               GCCCA ACCC TGGGC                CGAGGGCCTGCCTCC  66 356
    CYA_0334 NONE
        lysS  350623 ..  350641 - -10.2  -4.44284   AACCCAAGACGAAAA             CAGGAGCG AGC CGCTCCGG             CGGTGCGGGGATGAT  88 82
    CYA_0329  346390 ..  346411 -  -4.3  -3.76492   TTCAAGCTCAGGAAA           TGTCCTGCC ATTG GGCAGGAGT            CACTGGGAAGCCTGC  57 73
    CYA_0326  344515 ..  344525 -  -4.6  -2.71791   ATCTTGGGGGGAAAG                 CCGG TGG CCGA                 GTATCTGGTTGCTCA  44 59
    CYA_0324  343326 ..  343341 -  -4.7  -3.40403   GGCCTGGTACGACAA              CGAGT GGGGCT ACTCG               CAGCGGGTGCTGGAT  53 61
    CYA_0322 NONE
    CYA_0321 NONE
    CYA_0320  333587 ..  333608 -  -2.2  -4.62069   CGTGCAGGTCAAAAA           TGGTG-GCC ATCGG GGCTCTCCA           AAGCCATTTTGGCTA  65 106
    CYA_0318 NONE
         pgk  323793 ..  323810 - -12.7  -3.78877   GAGCAGATTAAAAGA             GGGGCTG AACT CAGCCCC              TACTTTTTTGCTTTT  85 72
    CYA_0308  313121 ..  313135 -    -7  -3.69323   CCAGGAGGAGCTAAA               CCGCTG CCG CTGCGG               CATCCTGGAAACGGA  62 178
    CYA_0306  312419 ..  312431 -  -3.3  -3.67976   GCTACCAAGCCGAAA                CACCA GCA TGGGG                AAGCCTGCTTGGCTG  50 52
       hup-1  312008 ..  312026 -  -4.5  -3.39384   AACCAAAGCAGAACA             GCCATTC TAGAC GGATGGC             GGCGCTTCCAGATCC  52 13
      phrB-1  310220 ..  310249 -  -7.7  -2.70932   TCGCGGGCGGAAGCA       GGCTACCGCGATG GCCC CTTGGCGGAAGCC        CGTTTTCAAACTCTT  52 322
        gidA  301602 ..  301621 -  -4.8  -4.96848   GTGCTCACAGAAAAA            GCCGTGGC CTGT GCCGAGGC             GCTGGGCCTCTCGAC  83 293
        psaF NONE
        psaJ  299878 ..  299888 -  -3.2  -4.08064   AAGTCTGGCTCAAAA                 GACC AGG GATC                 CCTGTGGGTGTTGCT  58 71
      psaL-2  298984 ..  299014 -  -3.2  -4.59773   GGCTATTTGGAAAAA       TGCCTAGAACCG CTGCCGT CGGTTCATAGCA       AATTCGAGACTCCAC  67 343
    CYA_0292 NONE
    CYA_0291 NONE
    CYA_0290 NONE
    CYA_0289  296795 ..  296807 -  -3.3  -2.77182   GTGGATATCCAAGCA                GGGCT AGG AGCCA                AACTGGAGACGATAG  41 16
    CYA_0288  296457 ..  296494 -  -9.1  -2.56095   CCGATAGGCAACGCA   GTTGCGAAC-GCGCCGGC GGC GCGGGCGCTATCCCCAAC   TCCCCTCTTCCTAAG  58 59
        thiD  294981 ..  294998 -  -5.5  -3.34013   GAGCTGGCCAAGGAA             GCCTATG CCTA CATGGGC              TTGCGGCCGGGGGAT  52 510
    CYA_0282  291603 ..  291616 -  -4.5  -5.00616   CCCTGGTGCAAAAAA               GAGGGC TGG GCCC-C               ATCGAAGTCGACAGC  81 64
    CYA_0271  279152 ..  279182 -  -3.9  -3.64703   TTGCGCCGAGCTAAA      GGCGCTTCCCAGGT GCTG ACCCCGGCAGC-CC       AGCCCTGTTACAGCT  52 56
    CYA_0270  277988 ..  278003 -  -3.2   -4.7153   AAATAAGGCGAAAAA              GCGGTT TTCA AACAGC               ACCAGCTTCCACTGG  70 57
    CYA_0269  275595 ..  275605 -  -2.4  -4.11216   GCTGGACTTTGAAAA                 GCGC AAG GCCC                 TCTACGACCGCTTTC  59 203
    CYA_0265  272067 ..  272081 -  -4.2  -4.52589   GCCGGCCATAGAAAA               CTTGAG ATC CGCAAG               AGAACAGTTCTATTA  71 158
    CYA_0264 NONE
    CYA_0263  268639 ..  268655 -  -3.6   -2.7094   GCCCATCGAGACAAC              TCCGCG GCTTT CGTGGA              TGAGATCACTGCACT  42 55
    CYA_0262  267090 ..  267115 -  -4.7  -3.28712   CCTGCCCTTTGAGAA         GGCATCCCT TCCGATAC AGGCATGCC          CAGGCGGTGATCTGT  49 70
    CYA_0261  265747 ..  265761 -  -3.4  -3.14931   CCCATTCTGCAGCAA               GCCCGG CTT CTGGAC               AAGAGCTTGCCTTGT  43 129
    CYA_0260 NONE
        psbY NONE
    CYA_0258  263705 ..  263721 -  -2.1  -3.28712   GTCGTCGGGTGATAA              CTGCTCC AAT GTTGCAG              AGGCTGGAAGATATA  44 441
    CYA_0253  257257 ..  257295 - -10.2  -4.07568   CCTTCGCCGGCAAAA   GAACCCCCTCCTGCCG CTCGCGT CGGCGGGACGGAGTCC   TTAGCCAACGGCTAG  81 37
        hemC  246301 ..  246315 -  -2.1  -3.65522   TACCTATCGCAATAA               CTTGC AGGCA ACAAG               TAACACAGCTCCTAA  49 386
    CYA_0232  235194 ..  235215 -  -8.7  -3.27525   GTGGCCGAAAGTGAA           GATCTGCAG GCGG CTGCCGATC            TGGCGGCGTATTTTA  60 236
    CYA_0228  231346 ..  231382 -  -2.3  -3.57144   TTGTGGATCCGGAAA  CCCTG-CTG-CGCTGTGC CCAC GC-CAACGGCTGGCAGGG   ACAAATTCTCTACCA  49 94
    CYA_0226 NONE
    CYA_0225  229040 ..  229061 -  -5.9  -2.70932   CCCCCTCTTCAAGGA           TCTTCAAGA ACTT TCTTGAAGT            ATACGCTAAGGATCG  48 31
    CYA_0224  227530 ..  227558 -  -3.7  -2.65993   AGGAGATGGAGAGCA        CCCCCTACTGTAG CGC CTGCCCTAGGGGA        GGGGCACAAAATCGT  42 18
      trpA-1  226652 ..  226666 -   -10  -4.03234   TTGTTTTGAGATAAA               GGCAAG CCT CTTGCC               CACACACTGCAGCAG  79 41
      cpcB-1  225754 ..  225773 -  -8.6  -3.75153   CGCTTTTAACTTAAA            CAATGGCGG CAG CCGCC-TTG            TCGAAGTAGCTGGCC  69 1
      cpcA-1  225071 ..  225082 -  -2.2  -4.33153   TGGAAGACGAAGAAA                GAGA TCGC TCCC                 CCAAAAACGGGATCT  60 56
    CYA_0219  224940 ..  224950 -  -5.4    -4.431   TACCCAGGCACAAAA                 GCTT GGG AAGC                 AGGCAGACAACCTAG  70 37
        cpcD NONE
      cpcE-1 NONE
        cpcF NONE
       cpcG1  222149 ..  222181 - -10.7  -3.11178   CAACCAAGCCGAAGA     GCCGATCCACCCGA ACGGCG TCGGAT-GATCGGC      TTGAGAGCTTGGCAA  68 68
    CYA_0214 NONE
    CYA_0213  220045 ..  220057 -  -3.4  -2.78596   TATCGTCGCATCACA                TCAG TGGCT CTGA                TCCATTTGCCTTTAA  41 8
    CYA_0212  219186 ..  219207 -  -5.1  -3.55071   GGACACCTGCTTAAA           GCGAGGCTAC CCC GTTGCCT-GC           GTTATCGGCGGCGGC  55 139
    CYA_0210 NONE
    CYA_0209 NONE
    CYA_0208  213773 ..  213789 -  -3.5  -3.76373   GCTCCAACAGGCAAA              GCCAGGG ATC CCAAGGC              TTTCATTCAGTGATG  55 318
        uvrC NONE
        nadE  210071 ..  210086 -  -3.2  -4.25283   ATCCTTGCAGGAAAA              GCGAAA CCGG TTGCGC               TCTCCCAACCCTCCT  61 72
        psaE  209175 ..  209187 -  -4.1  -2.64062   CACAGGAAGAGGAAG                CCAAA GAG CTTGG                TTGAGTTGGCAGGGG  42 46
        mutM NONE
    CYA_0202  207560 ..  207575 -  -6.1  -4.09739   TTAATCTGCCCAAAA              GAGGG AGCTAG CCCTC               ACCCCCAGCCCCTCT  66 59
    CYA_0201  206862 ..  206879 -  -6.9  -2.88544   CCCGAGTCTCAGACA             TCCCCAC GGGT GGGGGGA              AGGGACAGCCTGCTC  51 61
    CYA_0200 NONE
    CYA_0199  198674 ..  198689 -  -3.2  -3.08776   AACTCTTGAAAACCA              TAGGGA AACA CCCCCA               TCTTCTCAACAGGTT  43 67
    CYA_0198 NONE
    CYA_0197  196905 ..  196929 - -15.7  -2.72739   GTGAACCTAGACAAC          CCCCCTCTCCC AAA GGGAGAGGGGC          TGGGGGTGAGGGCAA  82 77
        carA  195353 ..  195389 -  -5.8  -3.54424   CGGGATCGGGGCAAA   CGCCCACAGATGGGCCGC ATT GCCGCC-ACCTG-GGCCG   ACCGGGTGGTGGTGA  57 333
    CYA_0189  188319 ..  188330 -  -2.2  -3.92373   CACTTGAGTCATAAA                GAAG CTAT CTCC                 TCCGTCGATGAGTAG  54 97
        rpsU  188068 ..  188085 -  -5.5  -3.81926   GATCCGAAAAACTAA             GCCGAAC CCTG GTTTGGC              TACCTTGTATAGCCA  59 70
    CYA_0186  187704 ..  187724 -  -9.8  -3.56727   CCGAAGTAAGCAGAA            CTTTGAGG TTATG CCTCAAAG            AACTGTCTAGGGGTG  72 13
        treZ  185299 ..  185310 -  -2.2  -4.82901   TTTGGCGGAGAAAAA                CTGG GATC CCAA                 CAGCATTAACCGCTT  74 356
        phoU NONE
         zam  179447 ..  179483 -  -6.6  -2.66969   TAGGAAGACAATGCA   GGGGGCAGCCAAGGGGCT CTC AGCCC-TTG-CTGCCGAC   TTGGGGAAGCGCTGC  50 135
        clpB  176394 ..  176419 - -11.1  -3.35679   CGGCGGCACCTACAA         GCTGGGCCAGA TGAT CCTGCCCCAGC          TAGAAGCAGGGGTAC  69 364
    CYA_0174 NONE
        moeA NONE
        moaA NONE
        moaC NONE
    CYA_0170 NONE
        moaE  166872 ..  166893 -  -2.9  -3.61398   GGCCTCTTGCAACAA           CGAACTAGG GATC CCAAGTCCA            AAACCGGCTCACAGC  50 249
      metE-2  164128 ..  164144 -  -7.9  -3.14132   CGCTGGCCTGAGCAA              CCTTGCC GGG GGCTAGG              TGGCCTGGAGCTCCT  57 21
    CYA_0166 NONE
        ubiH  161549 ..  161576 -    -4  -3.60475   AAGCTGGATTCCAAA        CAGCA-GGCCCTG GTT CTCGGCCATGCCG        TGCCCATGCCGGTGG  53 135
       coaBC  156934 ..  156948 -  -2.8   -3.0263   ACCAGGCTCTCAAGA               CAATGA TCG CCATCG               GATCCCTCTGCGCTT  42 78
    CYA_0160  156146 ..  156158 -  -4.8  -3.53224   CAGCGGCCTTCCAAA                GCAG TCTAG CTGC                TGCCAGGGAGGCTTG  52 55
         cax NONE
    CYA_0157  153642 ..  153665 -    -3  -3.80625   GCCCGACAACGCAAA          GCGTTCCACT ACCA AGTGGCGCAC           TGGCTGGTGGAGCAA  54 438
    CYA_0156  151935 ..  151956 -  -2.1  -4.66537   TTTGCTAAGATAAAA           GGCTACCTG GTAA CAAGACGCC            GACCATGACCTTGCG  65 457
      metE-1  142529 ..  142542 -  -5.2  -3.29273   CGCATCAGCACAACA               GCGG CACCGC CCGC                GGCGACTTGTCAAGC  52 75
    CYA_0145  139173 ..  139188 -  -3.9  -3.14564   GGATCCCCGCAGCAA              CCACG CTTTGC CGCGG               GTGATGGTGAGCGGA  47 293
        ilvA NONE
    CYA_0142  136459 ..  136470 -  -2.2   -4.0162   CTCGCATAGTACAAA                GCAC AGTT GTAC                 ACCTTATTAGACTGT  54 498
    CYA_0140  135253 ..  135265 -  -7.7  -3.14468   CGCGATCATAGGCAA                GTTCC CTG GGAAC                TATTCCCAGACTAGG  57 25
    CYA_0139  134501 ..  134521 - -15.5  -3.28889   AGATAGTAAGCAAGA            CCTTGAGGC TTT GCCTCAAGG            AACTATCTAGAGGCA  87 178
    CYA_0138  133985 ..  134002 -  -3.3  -4.58946   CCACAAAGAAAATAA             CGCCAGC AGCC ACCAGCG              GAACCCCAGGCTCTA  67 91
    CYA_0137  131255 ..  131283 -  -2.9  -4.07246   GGAGGGTAAAGCAAA        GGCTCGCAGAAGC GGC GCTCCAGCTCACC        CAAAAACAGCTTTTT  58 300
      cas2-1  130561 ..  130594 -  -9.5    -3.737   CAATCTGTCACCAAA     TCCAACCCCTTCCCC TTGC GGGGAAAAGGTAGGG      ATCAACCCTACTCCC  75 296
    CYA_0133  128495 ..  128507 -  -2.6  -3.29144   CGATTGGGCCTACAA                GGCG GTGCT CACC                CTCTACTACTGCGGC  45 109
    CYA_0131  126683 ..  126718 -  -3.1  -4.26076   GGAGCTCTACGAAAA    GCTGCAGCGGGTTCA GTCCTA TGATCCCCGTGCCGC     CCTCAAGCTCTAGCT  61 35
        speA  119850 ..  119867 -  -4.7  -4.91109   CTGTCATTAGAAAAA             GGGGGCC ATAG AGCCCAC              CCCTTCCGTGACCTA  78 120
    CYA_0124  117098 ..  117122 -  -4.2  -2.89683   AGGGTAGGTGAGAGA         CTCGCGCTAGG ATAT CCCAGCGCT-G          CTCCCAACAAGCACT  46 62
    CYA_0123 NONE
    CYA_0122 NONE
    CYA_0121  115772 ..  115786 -  -5.6  -4.03234   CTTTGGGGACAGAAA               GGGTGG CCA CCATCC               GGCAGGTCTCTCAGA  64 483
       def-1  115157 ..  115190 -  -5.3  -3.78934   GCTGCTCTAGAAGAA     CAGCTC-TTGGCGCAG CGC CTGCGGCAATGACCTA     GCGAGGTTTCGGTGG  59 23
        cbiD  113131 ..  113146 -  -2.4   -3.4252   CTCCACCGATTACAA              CGGTGC GGGC ACTCCG               GCGGCGGTGCAGGCA  47 370
    CYA_0116  110241 ..  110253 -  -4.7   -3.5947   AACCCGGACATAGAA                CCTCC CTT GGCGG                CGAGACCCCTAGCCG  54 70
    CYA_0115 NONE
    CYA_0114  108571 ..  108597 -  -7.3  -4.62872   ATGAAGGCGGAAAAA         GCAGCCAAG CAAGCAAAT CCTGGCTGC         AGCCCATCATAAGCC  79 51
    CYA_0113  107574 ..  107621 -    -4  -4.25104   CTGGCCCCAGCAAAA CCACCCGCGCCTATCAACACCGC GAG GCGACGTTGGTGGGC-CACCTGG CCGAGTGGGGCTGGA  66 160
    CYA_0111  106048 ..  106058 -  -8.2  -2.79684   TTACGAAGCCAAGTA                 CGCC CCC GGCG                 GCTCACGGCATTTGA  54 368
    CYA_0108 NONE
    CYA_0106  102968 ..  102978 -  -2.4  -4.11216   GGCCCAGGCTCAAAA                 CCCC TTC GGCG                 ACGGCACCGCTGCCA  59 85
    CYA_0101   98579 ..   98589 -  -6.8  -3.12351   GCCTTGCAGACGGAA                 GCGA TCG TCGC                 CCAGGTGTTCCGGCA  53 145
    CYA_0093 NONE
    CYA_0092   89618 ..   89641 -  -3.8  -2.79796   TTCTAGCTGACTATA          CCAAAACTGG GATC CCTCTTTTGG           CCATATCCGTCGGGG  43 59
    CYA_0091   88239 ..   88251 -  -3.3  -3.21772   AAGCTCCCGACAACA                CCGGG CTG CCCAA                CCTGATCCGGCTCGC  46 80
    CYA_0090   87937 ..   87968 -  -2.2  -3.28712   TCCCCGCCCCCAGAA      CCTTGCAGTCGCAAC CCT GATGCT-CTGCAACG      TCCAGGAGCCTGGGG  44 59
    CYA_0089   87139 ..   87149 -  -8.2  -4.07568   CCCTGTCTCTGAAAA                 GGGC TAC GCCC                 GAAACCCCCTGTTCA  73 85
    CYA_0087   85916 ..   85938 -  -3.3  -3.60792   GGGTCAACCCGGAAA          GCACACCGGC TTTG GCCCGCG-GC           GGCAGCGGCGATGTT  51 262
    CYA_0085   83722 ..   83741 -  -6.4  -4.24002   TTGTAAACCGCAAAA            TAGGGGAG CTCG CTCCTCTA             TGGTACGGAGTTTGA  69 136
         rpe   82808 ..   82824 -  -6.5   -3.4811   CTGCCCAGAAGAAGA              CCAACGC TCT GCGCTAG              AATTTCGAGCCCATC  58 183
        miaA   80391 ..   80402 -  -5.8  -3.04461   TATTTATTGCCAACA                GCAC GCCG GTGC                 GGGATGTGGAGTGGT  51 452
    CYA_0080   78171 ..   78194 -  -7.4  -3.18264   GCTCCCACCGATGAA          GCTTTTGCGGC GCT GCCGC-AAGGC          ACTCTAGAGGAGCTG  56 388
    CYA_0076   73384 ..   73413 -  -5.5  -3.57462   TAGCCCAGGGGTAAA       GCGGCGGCAACGG CCTA CCAGTGCAGTCGC        TGGCCGTAGGCAACC  56 10
    CYA_0073   69292 ..   69318 -  -2.9  -4.23758   AGCCCAGATCCAAAA        GTTGCAGGC-CGG GAT CCGCGCCCGCG-C        TGCCGAGCGGATTCG  61 522
    CYA_0066   63297 ..   63320 -  -3.9  -3.11208   TTGGATTGAAAACCA          TTCA-CGCCA TCAAG CGGCGGTGAA          GTCGTCGTTCTCTCT  46 11
    CYA_0065 NONE
    CYA_0064 NONE
    CYA_0063   61550 ..   61575 - -10.5  -2.70354   GCCGCTAGAAAGGCA         GGCTAGAGGGAT CCC ATCCC-CCAGCC         GAGAATCCGCTTTTG  64 2
    CYA_0062   60517 ..   60543 - -12.3  -3.64831   TGAAGAAGTACAGAA         GGCCCAATCCC GAGCT GGAATCGGGCC         GAAACAAAACAGCAA  79 85
    CYA_0061 NONE
    CYA_0060   59063 ..   59075 -  -3.3  -3.57144   CCCGCTAGCCGGAAA                TCCAC AGA GGGGA                TCCCTGGTGCTCTTG  50 2
    CYA_0059 NONE
    CYA_0058   57725 ..   57737 -  -7.7  -2.52464   GCGGCGGCCAAGGCA                TAGGG GAT CCCTA                GGGAGTAACGGCACA  53 23
    CYA_0056   56995 ..   57006 -  -2.2  -4.26076   TGACCGCCATTAAAA                CGGT AACC ACCA                 AGAGAGGGGATCGCA  62 469
        selD   52634 ..   52649 -  -3.3  -3.84451   TGCCGCAAATCCAAA              GAATG AGTCGG CATTC               CTTTCTCTCCTTCCT  53 178
    CYA_0053 NONE
    CYA_0052   51166 ..   51176 -  -8.2  -3.01712   CCTTCTTCCCCAAGA                 CGGC TCA GCCG                 GCCAGGGAATAGCTG  58 19
    CYA_0051   49426 ..   49457 -  -5.7  -4.62069   GCCGGATTTGAAAAA      CCCGCAGCAGGGA TCCCCC TTCCTGCGGCGGC       TGAACCAACTGCATC  76 460
    CYA_0049   47717 ..   47731 -  -5.6  -3.93057   GGCAAAACTACCAAA               CTGCCA GGG TGGCCG               GAGTGTCGGTGCCGG  62 307
    CYA_0047   45929 ..   45951 -  -6.2  -3.56594   CCAAAGGCCGGCAAA           TCCTCGACGG AGC CCTCCGAGAA           CCCCGTCCCTACATC  58 63
        trmU NONE
    CYA_0040   38885 ..   38897 -  -4.7  -3.28001   GAGCTGGAAAGCTAA                CGCCC TTT GGCCG                GCTCGTAGTGGCGAC  49 9
    CYA_0039   35577 ..   35589 -  -2.6  -4.10657   CCAGAGCCCGGAAAA                GAGG CTAAT CCCC                CAACTCCGGATCCGG  56 17
    CYA_0030   29666 ..   29676 -  -4.6  -3.56562   AAACCCAGTACAGAA                 CGCC CAG GGCA                 AGCATTTATCCAGGA  54 64
    CYA_0029   27061 ..   27077 -  -7.9  -4.19953   CATCGAAGTGCAAAA              CGGCCAG TAC CTGGGCG              AAGACGACATTATCC  72 101
    CYA_0027   26134 ..   26160 -  -7.9  -3.05844   CCGCCGAGCCCAACA         GCCAGCCCTGG AGCTG CCAAGGCCGGG         GGGACGGCGGCAGGT  57 67
    CYA_0026   24864 ..   24876 -  -5.5  -4.70169   CGATACGTAAGAAAA                TCCGG CAA CCGAA                ACAGAGTAATCCCAG  76 60
        rumA   23214 ..   23224 -  -3.2  -2.68071   GGTAATGGAAAGGGA                 TCCG TTG CGAA                 ACTTTAAGGTCGCTA  40 130
    CYA_0024   21960 ..   21975 -  -6.2  -3.05343   GTTACAGCGTCAACA              GTTTTC TCAG GAAAAC               GGTTGCGTCAAGCAG  52 134
    CYA_0023   21709 ..   21744 -  -3.2  -4.57569   TGAGGTCGGCAAAAA    GCCATA-CCTAGGAGGG ATC CCCTGCCAGCCTAAGGC    CAAGGAGTAGCCTTA  67 69
        folP NONE
        folB NONE
        folK   19686 ..   19699 -  -2.3  -4.07687   ATCTGGCGGCGAAAA               TGGCG GCTG CGCTA                AAGAGCTCAATCCCA  56 32
      surE-1   17573 ..   17583 -  -2.4  -4.10657   GCAGATCTGGCAAAA                 CCTG AAT CGGG                 AGAGCGCCCATTTCG  59 211
        gvpW NONE
    CYA_0015 NONE
    CYA_0014 NONE
    CYA_0013 NONE
    CYA_0012   13483 ..   13493 -  -5.4  -3.48981   AAAATATCATCAGAA                 GCAT TAG ATGC                 TGGCGAACCCTTCAG  54 18
        thiC   11730 ..   11764 -  -5.7   -2.9914   TAGCTTGCAGAGAGA    GCCCC-TCCCCACTCC CCCG AGAGCAGGGATGGAAC     CAAGGTCGATTCCAA  51 71
    CYA_0010   11117 ..   11159 -  -9.3  -3.06183   GGCAGCGGCACCGAA CCTCTGCTGAGGCTCT-ACT CGGA AGCCAGAACCTCAGAAGAAG TGAACCGTCTTCTCG  60 134
    CYA_0008    6807 ..    6842 -  -6.4  -3.36557   AAGGACTGTAAGGAA   GTCATCCGCGCCATTT TGGAGC AAAT-GCG-GGATGAC    CACCGGGACTTCCGC  55 240
    CYA_0005    5212 ..    5250 -  -2.2  -3.68024   TCCCCCAAGATACAA   CCCTGCCGCACGAAATGC CCG GAATTGCGCTGGGAAGGG   ATCCCTGCAATCGGC  48 43
    CYA_0004    3184 ..    3218 -   -10  -5.08255   AGCCGCAAAACAAAA     GGGCAGTTGCCGGG CGCCGGC CCCAACAACCACCC     TCCCAGGTTAATCAA 100 63
    CYA_0002    2085 ..    2099 -  -9.2   -5.7946   CTTGGAAGAAAAAAA               CCGCCG CCT CAGCGG               GGTGAGCTATGGGGC 100 257
