# Supplementary material for: Rapid, accurate, computational discovery of Rho-independent transcription terminators illuminates their relationship to DNA uptake
Source: Genome Biol. 2007 Feb 21;8(2):R22. doi: 10.1186/gb-2007-8-2-r22 (PMC1852404; doi:10.1186/gb-2007-8-2-r22)
Supplement: Additional data file 4 — Best terminators found downstream of each of the genes of the 343 organisms studied. [file gb-2007-8-2-r22-S4.zip › Cyanobacteria_bacterium_Yellowstone_B-Prime.bag]

        dnaA NONE
    CYB_0002    2562 ..    2574 +  -7.7  -3.15249   AAAAATGAAGGCCGG                TGGCT TCC AGCCA                TTGCTGCACCATCTG  57 270
    CYB_0006    6472 ..    6483 +  -3.6  -2.90456   GACAGGTCTCTGCTT                GGGC TGAA GTCC                 TATGGTGCTTTGATT  44 72
    CYB_0007    7225 ..    7239 +    -7  -2.71924   TTGACCAGGAGGGAT               CCGCCC CCG GAGCGG               CTTTGCAGCGGGATC  50 130
    CYB_0014   16682 ..   16694 +  -9.1  -3.14344   TGTACCAGAAGTCGC                TGGCG GCG CGCCA                TTGCTCAAGAGAGTA  63 259
    CYB_0016   19932 ..   19949 +  -9.1  -4.87626   ACGGGCGACAACATC             TGCCGTG CGAT CACGGCG              TTTTTAATGTTGGGG 100 326
        ureC   30449 ..   30470 +  -4.3  -3.78934   ATTGAGCGTTTGATC           GGTAACCCA AGCA TGGGCCACC            TTGTTCTCCGCCACC  58 77
    CYB_0024   31618 ..   31628 +  -6.8   -2.5655   AACGTATAGTATGTT                 CAGC GTG GCTG                 CTTAGTATGGCTAGG  51 76
    CYB_0025 NONE
    CYB_0026 NONE
    CYB_0027   34629 ..   34662 +  -6.6  -3.34398   CAACAAGTCTTGCCG     GGATAGGGGTCAGG TATGCC CCTCACCCCCAGCC      TCTTTCCAAAAGGGG  58 20
    CYB_0031   40259 ..   40292 +  -8.1  -3.46285   GGGGGAAAGCGCTCG     GGGGGTATTCCTCAG GGCT TTGCGGGATACCGCC      TTCCTGTTTGGACTC  64 261
    CYB_0033   41917 ..   41942 +  -2.6  -2.83715   TTTCCTCACCCCCAG        C-CC-CTTTCCC AAAG GGGAGAGAGGAG         TCTGCTGCTCCTGGA  39 43
        nirA   43658 ..   43668 +    -4  -4.29829   TTCTGTTGCCGTCCT                 GAAA GTT TTTC                 TTTCTTCGTCGTTGT  64 44
        nrtA   45124 ..   45140 +  -3.7  -3.18199   TGAAACCCCTTCTCT              CTTGGGA TCC TCTTAAG              TTGACTTCAACCTTA  47 126
      ntrB-1 NONE
      ntrC-1   48177 ..   48193 +  -2.9  -4.72029   GCTGCAGGAGTACCA              GCTCAGC GAA GTTTAGC              TTTTGTTACCTTAAA  70 10
        ntrD NONE
    CYB_0039 NONE
        narB NONE
    CYB_0042   52418 ..   52449 + -10.8  -2.78996   GTTACTGTAAACTAC      CCGGCTCCG-ACCGC TAA GCGATACGGAGCGGG      CTTTCAGTAGCCCTG  66 9
    CYB_0046   59659 ..   59677 +  -8.8  -2.80816   CCATCTTTGGCGATC             TGCTGCCG CTC CTGCAGCA             TCTCATCCATCACCA  57 467
    CYB_0049   63467 ..   63496 + -11.3  -3.14132   TTCCGTCCGTACCAG       CCCACCGGACAGG ATGC CCAGATCGGTGGG        TTGATCCAGACCGGC  69 368
         gid   66017 ..   66027 +  -2.4   -4.3341   GATGCTTGTCATAAT                 GCCG CTG CGTC                 TTTCTATTCCTTTTA  63 272
    CYB_0055   68546 ..   68559 +  -3.7  -3.08197   AAGTCAATTGCCCAG               CCGTC TTGC GTCGG                TCTCTGTCTATGCCA  45 103
    CYB_0056   69519 ..   69532 +  -3.1  -3.58905   CTTTCTGTGCAGCCT               CTGGT TCTA ATCAG                TTCTATCTGGCCAAT  49 328
    CYB_0057   70013 ..   70036 +  -2.4  -4.59109   CGACCCGACGAAGGC          GCTGAGAT CTTCGCCA ATCGCAGC           TTTTTCCAAACTGTC  65 21
        speE NONE
    CYB_0060   72626 ..   72638 +  -4.7  -3.53012   ACGTTGCAGAGGTTG                CCGTG GAT CCCGG                TTTCGCGAGCGGAGC  52 332
    CYB_0069 NONE
    CYB_0070   82481 ..   82497 +  -2.1   -3.7104   AAGCTAGGATAGACC              CCCCTGC TTT GCAAGAG              TTGTTGCATGTCGAT  50 51
    CYB_0071   83721 ..   83735 +  -4.2  -3.40403   CCAAACATCGAGCAT               CCAGCT CTC GGTTGG               TTGTGCTCGCCCACC  51 57
    CYB_0072   84679 ..   84689 +  -4.6  -3.78934   ACAAGATCCCTGCCT                 GGGG ATG TCCC                 TTCTTGTCGCCGCAA  58 156
        hisD   86259 ..   86271 +  -4.7     -3.24   TTACTGGTGCTATGA                CCGGC GTA GCAGG                ATTTTATACCCTCAT  49 175
    CYB_0074   87082 ..   87114 + -12.1  -2.87132   AGTAGATAGTGACCA      GTGGATAGTGAATAG TGA CTATCCACTAACCAC      TATCTCAGCGCAAAG  75 46
    CYB_0075   87533 ..   87543 +  -8.2  -3.65351   CTTTTCGCGTTAGCG                 GCGC GGA GCGC                 TTTGCGTCAGCATGA  68 28
    CYB_0076   90701 ..   90713 +  -3.3  -4.18934   TTTCCTTTTGCTGTT                CGTAG CGG CGACG                TTTGTTGCCCTCATC  62 397
    CYB_0078   92056 ..   92070 +  -3.4  -3.76968   CTTTGGTGGAACATT               TCCAGC CCG GCAGGG               TTTCGTAGATGGGTT  54 525
    CYB_0081   96313 ..   96343 + -15.5  -3.03282   GGGATTGGGATAAAG      CCCG-CACCCTGCGC GTA GCGC-GGGTGTCGGG      TAGTTTACTTGCCTT  93 8
    CYB_0085  101526 ..  101554 + -11.7   -3.5365   ATTGCGGCGGCGGGA        TGGGATCCTGGGT GGA GCTCTGGATCCCA        TTCTCTCCACTTTCC  74 303
    CYB_0087  104047 ..  104067 +  -3.2  -2.65504   TACAAGTGACTTTAG           CCG-CCCGC AGCA GTGGGATGG            AGTTTTTGCTCACGG  40 43
        xseA NONE
        xseB NONE
        folD  106486 ..  106504 +  -8.2  -3.29459   GTAGTCATTATTAAA             CAGGAATG AAA CATTTCTG             TTGCATTGTTCCCTA  62 27
        murA  112427 ..  112441 +  -4.2  -3.56594   CAATGCTCGGTGACC               GCTTGC CAG GTGAGC               TTTCCAGCCGTTTCG  52 114
    CYB_0096  114736 ..  114750 +    -5  -2.72855   ACAGAGCACAGTATT               CTGTGA GAG TTACAG               TGATTCCAAGGTTTA  47 94
        sixA NONE
    CYB_0100  116668 ..  116682 +   -10  -3.62775   GGTAGAAATGGGCAG               GCCCAA CCT TTGGGC               TTCTTCGGCGGTGAT  73 173
        psaK  119896 ..  119917 +  -2.1  -3.59895   TGGGCCTCTCTAACA           TTGGCGTTC TCTA GGTCGCCAC            TTCCTTTACATTTCT  47 12
        psbK  120151 ..  120177 +  -6.7  -4.26903   TTTGTCTGGCAAGCG        GCAGTGGGCTTT AAGT AAAGCC-ATTGC         TTTTACTGAGGTCGC  74 8
        chlI  122949 ..  123000 + -11.4   -2.5955   TCCCAGGGGGAGTGT GCCCTCACCCCCCAGCCCCTCTCCC AGG GGGAGAGGGGA-GTAGGGTGGCTGC TAGCTTGTCGGCAAT  68 61
    CYB_0111  126129 ..  126145 +  -5.1  -3.75933   AGGGTGAGATACCTA              GGCTATT GAG AAAAGCC              TTTGGTCGCATGTAT  58 150
    CYB_0112  127193 ..  127219 +  -9.5  -2.87881   GTGGCAAGATCAAGA        GGGAT-CGGGTC GAAG GATCCGGATCCC         TGTCTCACCGGATTG  65 101
    CYB_0113  127980 ..  128000 + -12.6  -5.63517   CGCTCCCCTCGATTT            GGATCCCC GACCA GGGGATCC            TTTTTTATTTCAAGC 100 93
    CYB_0116 NONE
    CYB_0117  131795 ..  131808 +  -6.7  -3.78775   ATCCCCAGCCCACCT               GCTTC CCCA GAAGC                TTTGCTGATCACCAC  63 205
    CYB_0119 NONE
    CYB_0120 NONE
        ispG  135109 ..  135121 +  -4.7   -3.6849   AAGCCGATGGGCGCT                GGGTG GAT CCCCC                TTCTTCCCATTAACT  55 0
    CYB_0123  136421 ..  136441 +  -4.6  -5.18726   GGTGTTCTCTGGGAT            GGAGGGGA AGGGA TCCCTGCC            TTTTTATTCTGAAAC  85 55
    CYB_0124  137319 ..  137342 +  -8.2  -3.85909   CCACCACCAGCGGTA          TGGAGAGGGGC ACT GCTCCT-TCCA          TTTCCCTTTGGATCA  69 451
    CYB_0127  141060 ..  141072 +  -3.4  -3.59979   TTTGTCCACTTGCCG                GATC CCTGA GATC                TTTCCAGTCAGGGAG  49 17
    CYB_0128  141945 ..  141969 +  -3.5  -4.27584   AACCCACGTCGGCAA         C-CCCGCTGC TAAGTT GCAGGGGGAG          TTTTCCGTTGGGAAT  64 79
        psbP  142733 ..  142744 +  -7.2  -2.62292   GTAGGTTAAGGTTGA                GCCC TTTA GGGC                 TGAGTTATGGTCATT  54 79
         icc NONE
    CYB_0133  147140 ..  147150 +  -2.4  -3.90112   CCTCCTCAAGCGGAT                 GCAC GCA GCGC                 TTTGGTTCGGGGACA  52 345
        gcvP NONE
    CYB_0138 NONE
    CYB_0139 NONE
    CYB_0140  154638 ..  154664 +  -5.1  -2.70994   AACCCGTAGGGTGGC         CCCTATCCC CTTTTTCTA GGGATCGGG         CTTCTCTGCCATTGG  47 7
    CYB_0141  156470 ..  156486 +    -8  -3.57144   GTCGGATCCCTCGAT              GCCTTG CGCCA CAAGGC              TTTCCGGCTACAAAA  65 138
    CYB_0142  160421 ..  160441 +  -8.9  -3.45776   TTGCAGGTGCCCCTG            CGCCCTCGC TGA GTGGGGGTG            TTATGATGAGTTTGA  66 57
    CYB_0143 NONE
    CYB_0144 NONE
    CYB_0145 NONE
    CYB_0147  163973 ..  163988 +  -2.4  -3.90744   CCATGCCCGATCTCG              TGTCGG GCCA CCGCCG               TTATTTCGGCCAACC  54 289
        rpmF  165290 ..  165302 +  -3.3  -4.26344   GACTAGAGCTGTGCT                CCCCT GAA AGCGG                TTTTGCTGCCCCTGT  62 86
    CYB_0149  165799 ..  165810 +  -2.2  -2.61264   GGTAGGACATTGGGA                TCGA GTTT TCGG                 ATTCTGGATCAGGAG  38 67
    CYB_0150  166150 ..  166162 +  -4.7  -3.36968   TTTTTGAGAGTTAGC                CGAGC CAT GCGCG                TTCTCCAGTTGCCTG  51 27
    CYB_0151  166911 ..  166921 +  -3.2  -2.57211   TATGAAGGATCAGTT                 CTGA AAA TCGG                 GTTCTGACAAAAGCT  40 22
      phnC-1  173675 ..  173688 +  -2.4  -3.24747   ACGAGGCAAGCGAAT               GGTT TTCCTC AACC                TTGATGGTCTAACAA  43 0
      phnD-1 NONE
      phnE-1 NONE
    CYB_0162 NONE
        phnH NONE
        phnI NONE
        phnJ NONE
        phnK NONE
        phnL NONE
    CYB_0168  180955 ..  180982 +  -4.8   -2.7644   GAAGACAAGACTTAG        TCCTGCCCGAAGG CAA CCCT-GGGCAGCA        GTTTCCGGGTTGGCT  45 70
    CYB_0171  185043 ..  185055 +  -6.2  -4.13767   CAATCATAAACCTTT                CCCC AGAAA GGGG                TTTTCGGATCACGGG  65 211
    CYB_0175  188745 ..  188758 +  -8.1  -2.62613   TCCCCCCACAACTGG               GCCAC AGGG GTGGC                ATCTTTCAAATCGAG  52 335
    CYB_0177  190195 ..  190224 +  -4.3   -4.2349   GATTAGCCTAACGGT       TGA-AAACCCGCTC AGG GAGTGGGGTTATCG       TTTTGCCTCTCGACC  66 94
    CYB_0179  192714 ..  192724 +  -2.4  -3.60006   TCTTCCTTGGAAAGC                 ACCC CGT GGGA                 TTTGAGGATCTGGTT  49 504
    CYB_0185  199273 ..  199291 +  -8.8  -3.44848   CCGCACCCCTATCAG             GCCGATAG ACT CAATCGGC             TCTTTGCTGCCGGCA  66 192
    CYB_0190  204690 ..  204723 +  -8.1  -3.46285   GGGGGAAAGCGCTCG     GGGGGTATTCCTCAG GGCT TTGCGGGATACCGCC      TTCCTGTTTGGACTC  64 327
    CYB_0191  205778 ..  205794 +  -5.1  -3.98113   AACTATCCTCAACCC              CTCTTCC AAT GGAACAG              TTTCATTCCTCGTTA  63 218
       trx-1  206616 ..  206630 +  -2.8  -4.32482   GGCTATGCCTTGGGT               GTTTCA GAA TGTAAC               TTTTGGGTTCTGGAT  62 42
    CYB_0193 NONE
        trpF  209023 ..  209033 +  -2.4  -3.14522   GGCTCACCAGCCAAC                 GCCC AAA GGGA                 TTGCCTGTGCCTTCC  43 500
    CYB_0197 NONE
    CYB_0198  211198 ..  211213 +  -6.8  -3.05463   TAGGCGGCAGAGCCT              G-GGGCC TCC GGCCCGC              TTACGTGAACGGGGT  54 56
    CYB_0201  212845 ..  212871 +  -3.1  -3.64371   GTGTTCGACAGTCTA        GAGCTTTGATAG GGTT CT-TCAAGGTTC         TTTAGAATGTAGCTT  51 17
      phrB-1  214609 ..  214619 +  -2.4   -4.3341   GATGCTTGTCATAAT                 GCCG CTG CGTC                 TTTCTATTCCTTTTA  63 195
    CYB_0207 NONE
    CYB_0208 NONE
    CYB_0209 NONE
    CYB_0210 NONE
    CYB_0211 NONE
    CYB_0212 NONE
    CYB_0214  222060 ..  222076 +  -2.1  -4.09117   GTAAGTCCGTAAACC              AAGGCTG TAG CAGCCAG              TTGTTTGTCAATCGC  56 108
        carB  226326 ..  226346 +    -2  -5.47399   GCAACATATCGGTGC           T-GATTTGT ATCG ACAAATCCA            TTTTTTTCACATTCC  85 194
      psbA-1  227984 ..  228000 +  -6.5  -2.71712   CAAATGGGCGGCAGT              TCCCGGA CGA TCCGGCA              CTTTGCGAAGGCCCA  50 440
    CYB_0221 NONE
    CYB_0223  233419 ..  233437 +  -8.1  -3.75629   GAGCGGGATCCCTTT             TCCCGGC GGCAG GCTGGGA             TTTGGCTTGGGGGTG  67 39
      cobH-1 NONE
    CYB_0226 NONE
   cbiE/cbiT  237568 ..  237597 + -15.1  -3.38272   CCCCCCGTTGCTCTG       CTTTCCCTTCTCC CTGT GGGGGAGGGAAAG        TTATCCCTCGTCCTC  95 42
        sfsA NONE
    CYB_0230 NONE
         xth  241477 ..  241495 +  -3.8  -3.65351   AAGAGGGGAGCCAGG             CGGAAATG TTT CATTCCTG             TTTAAATGACCATAA  53 124
    CYB_0233  243253 ..  243266 +  -2.3   -3.8062   CTTTGCCGCCTGCAC               GAGAG GACG CTCCC                TTGTTCTCAACCTTG  52 442
    CYB_0234 NONE
        msrA  245527 ..  245546 +  -5.6  -4.12599   TCTCCAGAAGATCTG            C-CAGGGGG TCG CCCCCAGCG            TTTTGGCGGCTTCTT  65 325
    CYB_0246  260856 ..  260877 + -11.5  -3.14564   AAGGCGTTGACATCC           TCCCCGGCC TGAA GGCCGGAGA            TTCCTACCACGCTAC  72 143
    CYB_0248  264363 ..  264383 +  -2.3  -3.17723   CCCTGCATCCGGCTC            CGGGCTGGG CAA CCCTGCGGG            TTAACTTCGCAGTAA  43 86
    CYB_0249 NONE
    CYB_0250 NONE
    CYB_0251 NONE
    CYB_0252  268447 ..  268457 +  -4.6  -3.53811   ACTTTGATCACCCGC                 GCTG CGT CGGC                 TTTGGGCAGAGTGAG  52 146
    CYB_0255 NONE
    CYB_0256  269250 ..  269263 +  -2.3  -2.72144   GCGTTTTTCGGCTCC               CCAGG GATC CCTGA                CTTTGCCGGAGCTGG  39 12
    CYB_0257  269416 ..  269426 +  -6.8  -3.91897   CTGATCGCGTAAGCG                 GGAC GGA GTCC                 TTTGTCGCTACGCGA  65 29
    CYB_0258  270734 ..  270764 + -11.9  -2.90615   GGGATTGGGATAAAG      CTCG-CACCCTGCGC ATA GCGC-GGGTGTCGGG      TAGTTTACAAAAGCT  75 8
    CYB_0259  275050 ..  275061 +  -7.2  -3.05294   CTGGCTCCGAACGCA                GGCC GGGA GGCC                 TATTGCAGGATTTGG  57 42
    CYB_0263  280157 ..  280168 +  -3.6  -3.66018   AGCAGGATGGAAAGA                CGCT GTTG GGCG                 TTGTTAGGCTAGTGA  53 465
    CYB_0265  281264 ..  281274 +  -3.2  -3.75863   CCATAAACTGGGCTA                 GTAG ATC CTGC                 TTTAATGGAGCTTTT  51 35
    CYB_0266  281655 ..  281669 +    -7  -3.14211   AACGGTGTACACTGG               GCGCGG ATG CCGGGC               TTGGTCAGGGAAGAT  54 65
    CYB_0267 NONE
    CYB_0268  284931 ..  284950 +   -15  -2.99544   GGATTTTGACATACC            CCCCTGCC TAAA GGCAGGGG             ATTCTTGTTACTGGT  86 150
    CYB_0269  286104 ..  286114 +  -8.2  -3.61178   CCAAAGGGCGATCTC                 CCGC TGC GCGG                 TTTCAACTCCATCGG  64 164
    CYB_0273  288278 ..  288293 +  -4.6  -3.18945   CAGCCTTGGTAACGT              GAACGC GGAT GCGTCC               TCTCTTGTGGATGGA  49 88
    CYB_0274  290531 ..  290558 +   -12   -5.3104   GAAAGACTACAGGAA        GGGATCCCTGGC CAGT GTCAAGGATCCC         TTTTCTTTTTCCTAC 100 176
    CYB_0275 NONE
    CYB_0276  291758 ..  291771 +  -2.4  -3.35996   TTGCTCACCCACAAG               GCTT GGGAAG AAGC                TTCTGGCTGAGCATC  45 2
    CYB_0277  292722 ..  292732 +  -5.4  -2.93723   GCTGAGATTACATCC                 TCAG AAC CTGA                 TCTGGTTCATACCAG  49 188
        thiC  294271 ..  294294 +  -8.8  -2.88861   TGTCTTGCTGCGGGG          ATCCCTACCC TTCG GGGTGGGGAG           TGTGTCAAGCTGATC  62 151
    CYB_0279  294794 ..  294822 +  -6.7  -4.58685   GTTTGTCCAACGCAA        AGGGATCCTCT TGTACAC AGGGGATCCCC        TTTTTGACCGGCTTT  78 77
        psbB  297276 ..  297329 +  -7.3  -2.55999   CTAGAGCCCTTTTCG GCGATGCCGTCGGCACTCTG-CTTCA CTT TGGAGATGGGGTGCTGGCGGCTCCGA GTTAATCTGGAATCA  54 37
        psbT  297572 ..  297589 + -12.7  -4.00934   TTAGTTCTGGATGGG             GCCGGAG CTCT CTCCGGC              TTTCCTATTTGCGGT  93 128
    CYB_0283  298407 ..  298429 +  -5.5  -2.52623   AACCCAGAATCCGAC           CGCTGGGAT CGCAA ATGCCGGCG           ATGTTGTCCACAGAG  45 153
    CYB_0286 NONE
        comB  301070 ..  301103 +  -3.7  -3.96148   TGGTCTGCAGCTAAC     CCGCTTGGGCCGTGTC GGG GGCAATGCCCA-GCGC     TTTCTGGTGCAGCCA  58 167
        argC NONE
    CYB_0290  304283 ..  304294 +  -3.6  -3.57615   GGTTGTAGAGGGTGG                CCGG CGGA CTGG                 TTTCCAACCTATTCC  51 139
        murD NONE
    CYB_0293 NONE
    CYB_0294  307282 ..  307292 +  -3.2  -3.86194   CGACCTGCCCAATTG                 CCTT TGG AGGG                 TTTGTCAGAAGGATT  56 194
    CYB_0297 NONE
        cdsA  313088 ..  313100 +  -4.7  -2.84051   CGACGAGAATTGCCT                CCAGG CTA CCGGG                CTTTCCTGCACCTAC  45 382
        valS  316534 ..  316546 +  -3.3   -4.1891   TCTCTCTTTCGGAGA                TCGTC TAT GTCGA                TTTATGTTGGCAACC  58 266
    CYB_0302  317258 ..  317270 +  -6.3  -4.18018   TGTGCAGCCCATCGC                GAATC TGA GATTC                TTTTAGCTCGCAGAG  68 420
        minC NONE
        minD  333496 ..  333507 +  -4.4  -4.21827   TCTAATTCATCCAGG                TTGC AATG GCAA                 TTTTGACCTGTTTAC  62 54
        minE  333987 ..  333998 +  -2.2  -4.18161   TGTAGAAAGAGTGGA                GCTG GGTG TAGC                 TTTTGCAACTTTATG  56 151
    CYB_0320  336888 ..  336903 +  -3.2  -3.01712   CAAAAATTCTGCCCC              CTGCAG CAAG CTGTGG               TATTGGCCGCCCCGC  43 300
    CYB_0325 NONE
    CYB_0326  343849 ..  343859 +  -2.4  -3.54424   GCCTTGGCCGGCCTT                 CAGG GAT CCCG                 TTTGAAGGGCTGGCA  47 10
        leuC  345733 ..  345767 +  -5.7  -3.65351   AGAGCCGAGTAAACT    ACCCGACCCTG-ACTGC TTC GCAGTACAGGG-CGAGC    TTTCGGTAGCCCTGC  60 301
    CYB_0332 NONE
    CYB_0333  351590 ..  351601 +  -4.4  -2.66435   AGTTGAGCTTATTAT                TGAC TAGA GTCA                 TGCTCTCCTAGGACT  44 273
    CYB_0335  354344 ..  354354 +  -4.6  -3.38951   CACCACCCGCACCAC                 CTCC AGC GGGG                 TTGATATCTTCCTGG  51 114
    CYB_0336  355605 ..  355615 +  -6.8  -3.91506   GAAATGGCCATGTCT                 TGGG ATC CCCA                 TCTTTTTCCCCCTGG  65 126
    CYB_0337  356754 ..  356784 +  -4.7  -3.32844   GGCTGGAGCTGGTCA      GGTCTG-TGGTGGT AAGG GCCACCAACAGGGC       TTCTGGACTGACGGG  49 85
    CYB_0347  366803 ..  366830 +  -3.4   -3.8046   TAGAGATCTTCGACG        GCTTTGAC-CGAT TCC ACCGAGCCAAAGC        TTTCCCCTTTTTCAA  54 240
    CYB_0350  369082 ..  369109 +  -6.2  -3.89346   TTCGGAATAGGCTGC        CTTCACTTCTCC CAAA GGAGGAGGGGGG         TTTCTGGCATAACCG  63 31
    CYB_0352  369732 ..  369745 +  -3.7  -2.70932   GAGTTGACCAAAAGG               CGCGG CAAG CCCCG                TCCTTCAGGGCAGGG  43 39
    CYB_0353 NONE
    CYB_0355  371742 ..  371753 +    -3   -2.8176   CAGCGCTACCTCACC                TCTT GGCA AAGA                 TAGTCTTCTCCCTTC  41 11
    CYB_0356  372059 ..  372079 + -12.6  -4.08279   TCCTCCAAAGCAAAA            GGGGATCC CAGCT GGATCCCC            TTATTTGTCCAATCT  95 60
    CYB_0358  374223 ..  374237 +  -4.2  -3.63744   GCAGGTGATGACCCG               TTGAGG GGC CCCCAA               TCTTTTCCCCAAGAA  55 22
    CYB_0361  378741 ..  378752 +  -5.8  -2.78935   TGGAGATGGCCTGTT                GAGC ATTC GCTC                 TATGCTGAGGGATAT  50 316
        cbiT  379416 ..  379430 +  -5.8  -5.17353   ATGGGCTAAGTTTTG               TGTAAA CTG TTTACA               TTTTTTGGTAAATCT  90 32
    CYB_0363  379919 ..  379935 +  -7.2  -3.15699   AGTTTTACCTAAAAA              CCGGGT CTCAA GCCCGG              TCTTCATACCTGCCT  57 119
    CYB_0365  381564 ..  381603 +  -6.5  -3.05384   AAGCGCACCGTCTCT  GCCGAGTTGTTTTGCAT AGCTAC ATTCAGAACCACTTGGC   TTCCCTCGCGACGAA  54 171
    CYB_0366  382206 ..  382218 +  -4.1  -2.84693   GGGTTCTCGACCGGG                GCAGA GTT TTTGC                GTTGTTGCTCATGGG  43 385
        cobU NONE
    CYB_0368 NONE
    CYB_0370  384351 ..  384370 +  -2.1  -2.70826   TGCGGTGGACTCAAG            GATCAGG GGGAAA CTTGGTC             TACTATATCCCTCTC  39 222
    CYB_0375  390903 ..  390913 +  -2.4  -2.62983   TGGGATCGGCAAAGG                 GAGG GAT CCCC                 TCATGTCACAATGGG  38 45
    CYB_0376  393539 ..  393561 + -11.4  -3.55444   CGACACGGAAACTGC           GCTTTGGGTA TTC TACTCAAAGC           TTTGCGGGATACCGC  77 507
    CYB_0377 NONE
    CYB_0378  394460 ..  394473 +  -3.8  -2.71364   CCATTGGAGCCTCTG               CAGG TACAAT CCTG                TCATTACGGAGGTAA  43 58
      cobH-2  395576 ..  395607 + -10.2  -3.02511   CTTCAAGTCGGCATC      GGCAAGA-TGGGAGC TGC GCTCTCAGTCCTGCC      TCTTCAGAAAATGGC  69 439
    CYB_0380  396193 ..  396211 +    -6   -3.7319   GGAGAAGGGCTGGGA             GTGAGAAA TTA TCTCTCAC             TTCTCTCTTCTCACT  60 85
    CYB_0383  400507 ..  400519 +  -3.4  -2.86164   CGCTCGGCCATCAGC                GACA AAAAC TGTC                TCTCGTAGTTAGACC  42 468
        codA  408367 ..  408407 + -10.3  -2.77043   CCAGGTGGACTTCAC  CCGCCAGCTTTAACGGCGC ACG GTGCCGCTGAAGCCGCTGG  CTTTGAACTGCTCCA  66 13
   cbiG/cobJ  413136 ..  413151 +  -5.4   -2.7185   TCAAATAGCTGACGC              TTGTCC CCCT GGGCAA               TGATTCGCCCCTGCT  46 448
    CYB_0401  416094 ..  416127 +  -7.3  -3.66732   TTGCCCTACGCCGCT     GCCGGGATCCCGATT CTCG GGTCGGGGATCTGGC      TTCTTGAACTGCTTG  60 335
        nifB NONE
    CYB_0418 NONE
        nifS NONE
        nifU NONE
        nifH  430739 ..  430750 +  -2.2  -2.97667   TCCCCGAAAAGACGG                GCTG GGGG TAGC                 TGGTTTCCTCCCTCA  40 41
        nifD  432303 ..  432313 +  -2.4  -2.61274   CGCCGGGATCCCAGA                 CGCC AAC GGCC                 CTTCCTTCCCCTGCC  38 46
        nifK  433909 ..  433925 +  -2.1  -3.86897   AGGGGGATCCCAGAG              GCCGGAC TTT GTCGGAC              TTTGTCAAGGATCCC  52 51
        nifV NONE
    CYB_0425 NONE
        nifZ NONE
    CYB_0427  436022 ..  436034 +  -3.3  -3.18199   AACAAGCTCTAGATA                CCCAT GAA AAGGG                TTGGATTCCCCGTTA  45 127
    CYB_0428  437471 ..  437485 +  -4.2  -3.71848   GAATGGTAGACGCTA               CGGACT TAA AATCCG               TTGTTCCTCAAGAAC  55 194
    CYB_0431  442944 ..  442957 +  -3.7  -3.70109   TGGAACAGCTCCAGA               GCGGC TGCT GCCAC                TTCTTGGCTAATGTG  51 362
    CYB_0434 NONE
         efp  446405 ..  446424 +  -3.4  -4.32482   CACCTATCTGGGCCG            GGAGTGAG TTCT CCCTCTCC             TTTTCGGTTATGGAT  62 19
        accB  447044 ..  447055 +  -2.2  -2.92656   GAGGGGATGTGGTCG                GTGT TGAA GCAC                 TGTATCCGTCAGTTT  40 115
    CYB_0437  448331 ..  448344 +  -2.3  -3.05343   AAAAAAAGCAAAAAT               CGTCG AGTT CGGTG                TCTTCCCCCTATGAC  42 78
        cysH NONE
    CYB_0439  449527 ..  449538 +  -3.6  -3.10056   ATGCACAGCGGCATC                GCTC GTAG GGGC                 TGTTAACTCAGTGGT  45 133
    CYB_0442  451896 ..  451923 +  -4.8  -3.54408   CAACCTGCGAAAGGG        TCACAG-CCTGCT TCC GGCAGGGCTGAGG        TTAGTTTGCCTACGG  52 210
    CYB_0443  452822 ..  452832 +  -6.8  -3.76373   CTGTTCGTGAACGCA                 GGAC GGA GTCC                 TTTCCCTCTTGCAGG  63 422
    CYB_0449  456773 ..  456799 +  -2.3  -3.76492   ACAGCCCAGTTTGGC        GT-TCCCCTGAGC CAA GCA-AGGGGAGAC        TTTCATCAAGTTAAA  50 91
         sds  458326 ..  458336 +  -3.2  -3.86524   AGCAGTCCCGACAGG                 GTCA AGC TGGC                 TTTCTACCGGGCTGT  54 40
    CYB_0453  459721 ..  459740 +  -2.8  -3.62522   AGCTTGTCAACTGTG            TTGCTGAG AGCA CTTTGCAA             TTGTTGCAGCAGTTG  49 202
        pdxJ NONE
    CYB_0456 NONE
    CYB_0457  462987 ..  463000 +  -5.9  -3.13971   GCTATCACATGCCGG               CGGGC GATA GCCTG                TAATTTCTCTTGTGT  52 9
    CYB_0458  463941 ..  463961 +  -4.6  -3.18274   TGCTGTTGCCCAGCT            GCCGGGTT AGCCA GAGCCGGC            TTGGGTTAGCATAGG  49 16
    CYB_0461  466707 ..  466719 +  -3.3  -3.49924   CTCAGAAAAAACCTG                CCCGT AGC ACTGG                TTATGGTGATTTCAA  49 19
    CYB_0462  468106 ..  468135 +  -7.1  -4.40572   GCTTTAGGTTGAACT       GCTGGAGAAGTGG TGGT TCACTGCTCCAAC        TTTTGTCGCAATTCT  75 113
    CYB_0466  473645 ..  473673 +  -4.5  -3.53444   TGGTTAGCTGAGAGG        TGGTAAAGTTGCC AGG GGCAGCATCATCA        TTTACAAAAACGTCA  52 261
    CYB_0471  481235 ..  481257 +  -2.7  -4.08216   AATCTTCTGCCAGAT          TGGCTG-GGA AGAG TCCGCAGCTG           TTTTGCAGGCAATGC  58 304
    CYB_0472  482795 ..  482807 +  -4.1  -3.78775   TTAGCGGTCGGAGTC                GGGTA GTT TACTC                TTTGCTACTGCGGGA  56 20
    CYB_0473 NONE
    CYB_0474  485157 ..  485167 +  -2.4  -3.51708   GCTTCGGCTGTACGG                 GAGC GGC GCAC                 TTGGTTTAAGAACTG  47 473
    CYB_0476 NONE
    CYB_0477  489555 ..  489573 +    -3  -2.67515   GAAGAGCGTAGCAAC             TGCATCAG CTG CTGGGGCG             TCATCTGCTCGTAGG  40 123
    CYB_0480  492023 ..  492033 +  -2.4  -3.14564   CCGGAAAAGGTTGTA                 GCTG TTA CTGC                 TTGATGAAAAAGTAG  42 82
    CYB_0481  493959 ..  493975 +  -4.3  -2.93785   GCAAGCAAGGACGGG              GCAGTTG TGC CAGCCGC              TGCATTTTTTCCATT  45 310
    CYB_0483  496240 ..  496257 +    -2  -4.59773   ACCCAAAAGAGGCAA             GTCGCCT AGGAA AGGC-AC             TTTTTGAACGTCAAC  68 345
    CYB_0491  505372 ..  505419 +  -2.4  -5.13722   TGCCAAGCTGGAGTG GGTGAACCTGCCCACCGCCGTCA CCC TG-CTGCGGCTGGCAGGGATCCC TTTTGTTTTGCTGGG  78 103
        pgsA  506089 ..  506111 + -11.4  -3.55444   CGACACGGAAACTGC           GCTTTGGGTA TTC TACTCAAAGC           TTTGCGGGATACCGC  77 223
        ruvC NONE
    CYB_0494  507471 ..  507487 +  -3.6  -2.80622   AAATTTCCTGAGGTT              CCTGTC AGTTG GTCAGG              TCTGCTCCCATCTGT  43 30
    CYB_0496  508353 ..  508367 +  -4.2  -2.74605   GCGCCTTCGCGTAGG               ATCCCT TGC AGGGAA               TAGCTTTTGAGAGAG  45 27
    CYB_0497  509461 ..  509472 +  -5.8  -4.13767   AAATCAAACCAGAAC                CCAC AAGT GTGG                 TTTTCCGCTGGGGAA  67 40
    CYB_0498 NONE
    CYB_0499  510975 ..  510986 +    -3  -3.98804   CCAACACGACCTGAC                CTAT GGTT ATAG                 TTATTTCGAATTTCG  56 27
        rumA  512898 ..  512908 +  -8.2  -3.97947   CCTTTCGCGGCAGCG                 GGCC GGA GGCC                 TTTCTGGTCGGTGCC  74 514
    CYB_0504 NONE
    CYB_0505  518008 ..  518021 +  -2.3  -3.12668   AACCGTGAAAAGCAG               CTAGG GATC CCTTG                TTAGCTCTCGACATA  42 22
    CYB_0506  518686 ..  518697 +  -5.8  -3.54424   GTTGGCTCCCACATT                GGAG CTGG CTCC                 TTTGAGGCGATGAGC  55 467
    CYB_0508 NONE
    CYB_0510 NONE
         tgt  525355 ..  525368 +  -3.9   -3.2375   ACTCCAATATCCCGT               GTATA TACT TATAC                TTAAATTATCCCATG  47 93
    CYB_0512  526062 ..  526086 +  -4.2  -2.95521   CTGAGGGCAGTTGCC          GCGCTCAGGG GCCTG CTTTGAGCAC          TATCATTCATCTCAA  46 69
    CYB_0513 NONE
    CYB_0514  527875 ..  527895 +  -6.1  -3.93166   ATCCGCCTTGGATAG            GACAATGCC ATC GTCGTTGTC            TTGGTTTTTTAGGCC  62 219
    CYB_0516  531471 ..  531482 +  -4.4  -2.71263   GATCCTGAGGATAGG                GCTT GGGA AAGC                 TCATTGGACAGGCTT  45 33
        proB  535584 ..  535600 +  -2.2  -3.39784   ACGAATGGCTACAAC              GGCG GGATCCCAA CGCC              TATTCTTCCAACTGC  45 96
    CYB_0521  537211 ..  537230 +  -7.8  -3.19668   ACCGAGTGGAGATAG            GGGCAGCA ACCT TGCTGGCC             TTCCCTTCCCTCATC  57 436
    CYB_0525 NONE
    CYB_0526 NONE
    CYB_0527 NONE
    CYB_0528  544301 ..  544311 +  -8.2  -3.06183   GCGAACGTGCTAGCG                 GCGC GGA GCGC                 TTGGGTCGGGATGAG  60 101
    CYB_0530  546012 ..  546022 +  -8.2  -3.65351   TCTTTCGCTTTAGCG                 GCGC GGA GCGC                 TTTGCGTCAGCATGA  68 0
    CYB_0536  551859 ..  551869 +  -8.2  -3.24925   AAAGCTCTCCGTCGG                 GGGG CTG CCCC                 TTGCTCCTGTAGGAT  62 39
    CYB_0537  552894 ..  552910 + -10.1  -3.30124   TGCCCTTGCCAGCAA              GCTCCCA AAC TGGGGGC              TTGTCCCACCTGCCA  68 137
    CYB_0539 NONE
    CYB_0540  556331 ..  556356 +  -5.3  -3.05384   GCAGGCAGGCCACCC         CGAGGTTGATG GCCA CATCCGCCACG          TTGAATACCGGAAAG  49 234
    CYB_0543  557233 ..  557246 +  -3.9  -2.98003   CCATAGATACCTCAA               TTTCA GAAA TGAAA                TGCTTGTTACATTTT  42 331
        ruvA NONE
        nadD  559621 ..  559641 +  -2.3  -3.25823   ATTTTCGGGCTGGAG            GCCCGCACC ATA GCCGCAGGC            TTGGTGTCGGGAGGA  43 80
    CYB_0548  560850 ..  560880 +  -6.1  -2.90496   GGGATTGGGATAAAG      CTCG-CACCCTGCAC ATA GCGC-GGGTGTCGGG      TAGTTTACCAAACAG  51 8
    CYB_0550  561929 ..  561942 +  -4.5  -3.18264   TCCGCCGACCGTTGG               GGCTC CTGG GAGTC                TTGCTGCATGCCCAA  49 74
    CYB_0556  568061 ..  568074 +  -4.5  -2.74144   GCCCCACGAGGCGAA               CGACCC ATT GGG-CG               GTTTGAGCCTGAGGA  43 333
    CYB_0559  570181 ..  570198 +  -4.9  -3.80083   GGCTTATCCTAGGGC             GCGGTTCT GGG AGAAC-GC             TTTGAGTTCCATTTT  58 496
    CYB_0561 NONE
    CYB_0562  572533 ..  572544 +  -4.4  -3.91597   GCCAGAGTGAGACCT                TCAG TGCC CTGA                 TTTGCTCTGTCTCGT  58 31
    CYB_0563 NONE
    CYB_0564  574905 ..  574957 + -17.2  -2.81888   TAACCCACAAAATAC GCGACACTACCTGGCGG-AATATCG ACAG CGGTATTTCCGTCAGGTGGTGCTGC TGCTTGAGTTTGAGG  91 72
    CYB_0569  579121 ..  579166 +  -7.7  -3.58343   TGCTGGTAGGGCTGG CGTTCCAAAAGCTGTTGGTAGG CAG CCCG-CAACAGGTTTTGCAACG TTTGCGGATCCTGCC  64 476
    CYB_0571  580277 ..  580310 +  -5.3  -2.84625   GGGAAGTTTGATGGA     TTGTCGATGTTCAGGG ATC CCTTGGGC-TCGGCAG     GTGTTGTTTTATAAA  48 30
    CYB_0572  581197 ..  581208 +  -2.2  -2.89881   TGAGGCTTGCTTGTG                GCTT TTGA AGGC                 TCTCTGGGATCCCTC  40 38
    CYB_0573  581510 ..  581530 +  -4.7  -3.09288   TGCCGCTTTGTTTGG            CGGAGCT TTGCTCT AGCTCTG            GTTTGTTCAGGGATC  47 10
    CYB_0574 NONE
    CYB_0575 NONE
    CYB_0576  583805 ..  583825 +  -5.4  -2.70932   TCTTGCACAATCGCT            TCCCCG GAAGTGTGG CGGGGA            TCCTTGCGCAGCGGG  46 277
    CYB_0578  585955 ..  585965 +  -6.8  -3.53012   CTGCTCGCGCCAGCG                 GGAC GGA GTCC                 TTTCGCGCCAGCGGG  60 153
    CYB_0579 NONE
    CYB_0580 NONE
    CYB_0581  588815 ..  588844 +  -3.4  -2.52516   GTGAGCAACCAGGGA       CTCCGTCCCGCT GGCGTG AGCGGGTGAGAG        ATTGGTCATCCCGCG  40 128
    CYB_0582  589464 ..  589474 +  -6.8  -3.66178   CTGCTCGCGTTAGCG                 GGAC CGC GTCC                 TTTCGCGTTAGCGGG  62 28
    CYB_0584  591065 ..  591075 +  -6.8  -5.01732   CTCATCGCGCCAGCG                 GGAC GGA GTCC                 TTTTTTCGCCCCATT  86 44
        cas6  604332 ..  604346 +  -4.2  -3.09878   GTCTGGATCCCAGGA               CTACTC GTC GAGCAG               TCTTCCCTAGATGAC  47 1
    CYB_0598  606726 ..  606758 + -16.4  -2.94144   CAGGGCTACTGAAAG     CCC-GCTCCGTACCGC TTA GCGGT-CGGAGCCGGG     TAGTTTACGTCGGGG  93 7
        csx3  609284 ..  609295 +  -7.2  -3.37344   GCGGAGCTGCTTCGG                GCGG TGCG CCGC                 TTGATTGCCTAGGGG  61 2
    CYB_0600  610698 ..  610724 +  -5.8  -3.86822   GGCTACCCGCTGTTT         CATCCCTCCCGA AAT TTGCGAGGGATA         TTTCTGAGCGGCTTC  62 521
    CYB_0605  617520 ..  617542 + -13.4   -3.3879   CCAGGCGCGTTTTGG           CCCCAGACAG CTT CCGTCTGGGG           TATTTACCGTCCCTT  88 281
        clpC  620124 ..  620177 +  -8.2   -3.8772   CTGGCTTTGAGAGGT CCTCAG-ACTGCAAGGGATCCGTTG GGATG CTGCGGATCCCTTGTGGTCCTCAAG TGTTGTTTTTCTGGT  71 43
      clpP-1  621023 ..  621053 +  -2.6  -3.35542   GCATCAACACCCTCA       TTGAGCTGTTTC TGGTTGC GGAATTGCTCAA       GTTTTTGCCCATCCA  45 179
        clpP  622156 ..  622170 +  -2.1  -3.05384   GGTTGGGAGGGATCC               CTTCA AGGGG TGGAG               TTCAGTGGACAACGC  42 87
    CYB_0611  622522 ..  622537 +  -4.6   -3.4331   GTTCAGACCTGAAGA              GGAGCC GGTG GGATCC               CTTTTTGGTAGCGGT  51 43
    CYB_0613  624761 ..  624774 +  -4.5  -4.56597   CTGTTTTGCGGTTTG               CAGCT TTGA GGCTG                TTTTTGGGGGCAGAG  70 287
    CYB_0616  626156 ..  626175 +  -3.5   -3.0263   ATTTCAAGGACTCCG            TCCCGCT AACGCG ATCGGGA             TATTCGCAACCTCAT  45 215
    CYB_0618  627334 ..  627357 +  -3.8  -2.81471   TGGCAAAGTTAAACT          GCTCTTGGCT TCCA AGCGAAGAGG           TGTGGTGAAGTTGTC  41 373
    CYB_0620  630684 ..  630716 + -16.4   -2.9462   CAGGGCTACTGAAAG     CCCG-CTCCGTACCGC TTA GCGGT-CGGAGTCGGG     TAGTTTACGTAGATC  93 7
    CYB_0623  633374 ..  633389 +  -4.6  -4.17023   AGTCGAGACTGTAGC              CAGGTG CCCA CACCGG               TTTTGCCATCGTTGG  65 188
        tyrA  635024 ..  635036 +  -3.3   -3.2327   AAGATATCTTGAACG                GGCTC GGG GATCC                TTCATGCTACCTTGG  45 43
    CYB_0625 NONE
    CYB_0626  637394 ..  637411 +  -2.7  -4.27062   CCAATAGGGATCCCA             TGAGG TTGAAAGC CCTCA              TTTGATTTTCCTTGC  62 74
    CYB_0628  637955 ..  637972 +  -5.5  -3.55444   CTGCCTAGTTGAGGC             CCAACAG CGTG CGGTTGG              TTTCCAGAATCGGCC  55 33
    CYB_0629 NONE
    CYB_0630  639832 ..  639864 + -16.4  -2.97439   CAGGGCTACTGAAAG     CCC-GCTCCGTACCGC TTA GCGGT-CGGAGCCGGG     TAGTTTACTCAGGTT  93 7
        hflB  641931 ..  641972 + -12.6  -3.92324   TCCCCAAGCTCAAAC TTGGGATCCCTGCTTTTCCT CTTG AGGAG-AG-AGGGATCCCAA TGTTTTGTATGATTT  93 48
    CYB_0636 NONE
    CYB_0637  649871 ..  649882 +  -5.8   -3.0752   CCAAGTGAATCAATG                CCGT CTCA ACGG                 TATTGACCTGCTCTG  52 132
    CYB_0638  650890 ..  650904 +  -2.8  -3.72027   ATTTCGCCTCTTGAT               GAGATA CCC TAGCTC               TTCTTCGTCGGACAT  51 494
    CYB_0639  651716 ..  651743 +  -7.7  -4.16943   TACACCATCTATCAA        AGATTCCACCG GTGGAG CGGTGGAGTCG         TTTTGGAGTGTGGGA  74 486
    CYB_0641  652344 ..  652380 +  -7.9  -3.35867   CCGACGCTAACCCTG   CGGGTAGAGCGCGGGGC TTGTT GCCCC-CGCACC-CCCG   TTGGTTAAACATTAG  61 95
    CYB_0642  653431 ..  653463 +  -9.2  -3.36823   GTCACGTTGTTGCTA     TG-CCCACGGCAG-GG AAA CCGCTGCTGTGGGGCG     TTGACTTTTCCCGAA  66 68
    CYB_0644 NONE
    CYB_0645  656015 ..  656034 +    -5  -3.31726   TCCCCAGTGCAGGGA            TCCCTTGCC ATT GG-GAGGGA            TGTTCTGTCGAGGCC  53 482
      glgA-1  657656 ..  657694 +  -8.9  -2.84173   GGTAGCAATCTTGGG   CTTAACCTTCTCTACAG ATTTG CTGCTGAGAAGGGTAAG   TCTGCTCCGTTATCT  60 102
    CYB_0647  659538 ..  659550 +  -9.1  -4.36931   GTTGGCCTCGCAGAG                CGCTC AGG GAGCG                TTTTAATCTGGCTTG  84 217
    CYB_0649  663303 ..  663315 +  -3.4  -2.64416   CGAAAGATGGAGCGA                GGTT CGCGA AACC                CTTGTGGTAGAGGTA  40 96
    CYB_0650  664797 ..  664808 +  -7.2   -4.3898   AGTTGCACCAGATTC                CGGC AAAA GCCG                 TTTTGTGCAACTGCT  79 416
    CYB_0652  668028 ..  668050 +  -6.2   -4.3534   TTCTACGTTGGACGC           GCTTTCCCCT CAG AGGGCAGGGC           TTTTGCTACTTGGGA  71 93
    CYB_0663  677920 ..  677938 +    -3  -2.99649   TTGATATTGTTGACT             TGGCGTTA AGC TGCCGCCG             TCTATCTGGCCGTCT  42 305
    CYB_0664  678481 ..  678498 +  -2.5  -3.37796   GTAGGCAGCCAGTCG             CAGCGAC ACTT GCCGCCG              TTCTGCCTCCTGCAC  45 170
    CYB_0670  684829 ..  684844 +  -2.4  -2.78351   TTGTGCGATCCTAGA              GCTGGG ACTT CCCGCC               TGCTTCGATACTTTT  39 27
        hisB NONE
    CYB_0672  685721 ..  685731 +  -2.4  -3.31144   TCGAAAACGGTTTCA                 CCCC ATC GGGA                 TTCTGGCGGTGGCCA  43 84
        psbY NONE
    CYB_0674  687208 ..  687224 +  -2.1  -2.88544   CGCTGAGAATTTCCA              CCCTCTG GGC CGGGGAG              TGTGTCAAGCTAAAG  40 136
    CYB_0675  688178 ..  688191 +  -5.3  -3.14013   ATTGCCATGCAGGGC               TGATG CGGC CATCA                TGTTGGATCTGGTTA  50 23
    CYB_0676 NONE
    CYB_0677 NONE
    CYB_0679  693955 ..  693974 +   -10  -3.04461   GGATGCCCTCCCCTA            GCAGCTGC CAGA GCAGTTGC             TGTTGGGGATCGCTG  67 107
    CYB_0680 NONE
    CYB_0681  696987 ..  696999 +  -4.1   -4.4078   GTGCAGCCCCAGGCT                TAAGC CCA GCTTG                TTTTGGTTCCAGACC  65 266
        phoD  699957 ..  699982 +  -7.6  -5.65177   TCTGGTCAGAATTGA         GGGATCCC TGCTCTACTC GGGATCCC          TTTTTTTGTAACTCT 100 78
    CYB_0685  700565 ..  700581 +  -8.7   -3.2048   GATTCAGTAGCCTAG              GCTGCTT TAT GAGCAGC              TTCCTGGACTTTGGC  65 86
    CYB_0689 NONE
    CYB_0690  708476 ..  708496 +  -3.9  -2.70932   AGGTGGGCCTACCGG            CTGCCACCT CAT AGTTAGCAG            TCGTTCCAAAGCCGG  43 12
    CYB_0691  709419 ..  709430 +  -2.2  -2.56596   GCGGCGGCTTCACCG                GCTA TGTG TGGC                 TAAGTTACTGAAACC  38 3
    CYB_0692  710839 ..  710857 +  -3.7  -3.07994   CCTGCTGGGGCTGGC             AGGGCGG CATCC TCGCCCA             TTGGCTCAGCTTGGG  43 479
    CYB_0697 NONE
    CYB_0699  716638 ..  716654 +  -6.5  -3.01712   AAATCGTGCCCCACT              CCGGC AACCGGC GCCGG              TGTTGGAAAGGGACG  52 330
        panB  718462 ..  718484 + -11.4  -3.55444   CGACACGGAAACTGC           GCTTTGGGTA TTC TACTCAAAGC           TTTGCGGGATACCGC  77 219
    CYB_0704  720892 ..  720905 +  -2.3   -2.5955   TTTTGTGCAGCGGCG               GCCCT ACTG AGCGC                TCCATTCTCGGGGAT  38 16
         maf  724857 ..  724883 +  -4.5  -4.36914   AGCTTGGTTTTGCCC        CCCCGA-T-ACTG CTG CAGTTGCTCGGGG        TTTTCTGCCAGCACC  68 134
    CYB_0716  734793 ..  734815 +  -7.6  -2.62371   TTTGCACAGGCGCAG           CAGGGCACAG TCT CAGTACCCTG           GTTGATTGAGTCAAT  54 277
    CYB_0717  736172 ..  736196 +  -3.4  -3.55563   AGACCTCCTGGATCC          CCGCCCTAGG TCCTC TCTCCGGCGG          TTTCCCAACTCAGCT  49 17
    CYB_0718  739451 ..  739469 +  -5.2  -4.00486   CGACAGCGTTGGGTA             GCAAGAGG GAT CTGCTTGC             TTCTTCTCTTCTGGC  63 25
    CYB_0723  742703 ..  742718 +  -3.2  -3.39327   AGATAACTTAACCCT              CGGG GATGCCCA CCCG               TTCTGAGTCTGGGAG  47 35
    CYB_0726 NONE
    CYB_0727 NONE
        nrdJ  759229 ..  759255 +  -5.9  -3.36671   TGTGATACCTTTGTA         GGGATTCCT TACAACCCC AGGGATCCC         TTCTGCCCTTGGAAT  56 110
        pheS  760490 ..  760506 +  -7.9  -3.28924   CCAACTCCTCCATGG              CAGCAGG ATC CCCGCTG              TTATCCGGCGGCCTG  59 236
        lpdA NONE
    CYB_0750  775052 ..  775064 +  -9.1  -2.78935   CATGTTTGCGCCGGC                GGTGC GGA GCACC                TCTACTGGGACATCT  60 138
    CYB_0751 NONE
        mutY NONE
    CYB_0753  777177 ..  777191 +  -7.1  -2.56095   GCTTCAGCTCACGTT               CCAGC CGAAT GCTGG               TCACTTCCATCTGGG  49 358
         rnc NONE
    CYB_0756  778423 ..  778455 +  -2.5  -4.29106   CTTGCTAATAAGGAC      TTCTTCCGGCTACGG GAT CCGCAGGCGAGAGAC      TTTCTTCCTGTGGCA  60 108
    CYB_0761  783156 ..  783170 +  -9.2  -3.16564   CAGTAACCAACTGGC               GGCGGC CCG GTCGCC               TTCATCCCATGCCAA  65 171
    CYB_0769  791402 ..  791416 +  -5.6  -3.70446   TTGTCGGTGATGACC               CAGAGG GAG CCGCTG               TTGTCTTGGATCTCA  57 149
    CYB_0774 NONE
    CYB_0775  798098 ..  798117 +  -6.4  -3.53012   ATGCTGTGCAGCTTG            GTGGCG ATGGCTTG CGCCAC             TTTGCCGGACACGCC  58 345
    CYB_0780  806240 ..  806253 +  -3.7  -4.12599   GACGCCAAAAGAACC               CGAGC TTTT GCCCG                TTTTGCACCATTGTT  59 480
    CYB_0782  806899 ..  806909 +  -3.2  -3.48824   TCATCTGCTTTGACT                 GCTA CAG TGGC                 TCTTCTTGTCCCATC  49 220
        ispF  807664 ..  807679 +    -6  -3.61764   GGGGCTGGGGGTGAG              GGGCGC TGGC GGGCCC               TTTCAAACTTGCTCG  60 160
    CYB_0784  809495 ..  809511 +  -5.1  -2.63596   ACTTCTGATGACGTG              TCTGATG ATG CATCTGA              TGATGTGGGATAGGG  46 42
    CYB_0795  821580 ..  821596 +  -5.8  -3.19285   CCCCGCCCCAGCATT              GATCCC AACTG GGGGTC              TCTATGTTTCGGATC  54 24
    CYB_0796 NONE
    CYB_0797  824512 ..  824531 +  -2.8  -3.38326   CCAAGCAACTGCTAT            GCTGAGGG CGAG CTTTTAGC             TTGGTTAGCATTGTC  47 21
    CYB_0798  825972 ..  825983 +  -3.6   -4.4767   CTTGAGAGCATTACG                CCCG CCGA TGGG                 TTTTCTGCTCCCTCC  66 75
    CYB_0800  827583 ..  827597 +  -2.8  -2.80791   CCTTGTGTTAACTCT               GCTG GCCCTAG CAGC               TCAATTTTCTCACTC  41 111
        pmgA  831720 ..  831734 +  -7.8  -3.59979   AGGGAAGCCACCAAC               TTGCGC CAG GCGCGA               TTTGCACTCAAGGGG  64 267
        uvrB  835756 ..  835778 +  -3.2  -2.61383   CCACCATGAGCTTAC           AGGGCAGCCC TCA GGGATCCCCA           ATTATCGATGGGCGT  40 81
    CYB_0808 NONE
    CYB_0809  838345 ..  838357 +  -7.7  -3.39595   CCCAACTTCTTTCTT                CCTCT GAG AGAGG                TTGTGGATGGTTACG  61 101
    CYB_0815 NONE
    CYB_0816  846648 ..  846675 + -11.2  -4.86731   TTCTGACATCGAAAA        GCAGGGATCCCC GCTT GGGGATCCCCGA         TTTTATTTGGCCGGA 100 428
    CYB_0819 NONE
     sll1405  850409 ..  850423 +  -5.6  -2.75081   TCATCCTGCGCCCAG               CACCTG AAT CAGGAG               TGCCTTTTGCACATG  47 311
        proA  854667 ..  854679 +  -4.7  -3.97088   GTGTGACAATGGACT                ACCGG GTT CCGGG                TTTGATGTTATGGGC  60 182
    CYB_0824 NONE
    CYB_0825  856379 ..  856397 +  -5.2  -3.16676   ACAGGGCGGGTGGCT             GCTGCCGA GTT TTGGCAAC             TGTTGCGTTGGTACC  52 227
      recJ-1 NONE
    CYB_0829 NONE
        rdgB  862685 ..  862710 +  -4.1  -3.57263   CAGCTGAGGGGAGCG         CTC-GAAGAACT ATG GGTTTTTCTGAG         TTTGAGGATCAAGAT  51 126
    CYB_0831 NONE
         tmk  864704 ..  864716 +  -5.5  -2.77523   GTAGAATACCCAAGG                CGCAG TTT CTGTG                TCGTCTTACTACCAA  47 146
    CYB_0833  866070 ..  866092 +  -6.1  -5.29782   TCCCCCCGAAGGAAA           AACCCCGCC TTATT GGCGGGGGA           TTTTTTGTGGCTATA  95 58
    CYB_0844 NONE
    CYB_0845  879411 ..  879425 +  -2.8  -2.75064   CAGAGGTGGCCACCC               GCTC GGGTCTG GAGC               TGATTGGCTCAGGAA  41 97
    CYB_0849 NONE
    CYB_0851  885366 ..  885380 +  -7.1  -4.08706   CCGACAGGGATCAGC               CGGTG GGGGA CACCG               TTTCTCTGATGGCCA  70 134
        petM  889788 ..  889803 + -11.8  -3.63694   CGAGGATTTCTCCCG              GGCCCG GTAT CGGGCC               TTGTTACAGCTCCAT  83 47
      panE-1  890978 ..  890998 +  -2.6  -3.50133   GCCTCGAACTGACGA           GGA-AGCTG AAGG TAGCTGTCC            ATTTTTCTCCGACTC  47 149
    CYB_0857  891818 ..  891832 +    -7  -3.60805   ACATCGTCGATAAGA               GGCCGG CAA CCGGGC               TTTCGCCTCCACTCT  60 28
    CYB_0858 NONE
    CYB_0859  893684 ..  893697 +  -2.3  -3.68962   AACTGTTCCGTTGCA               GTGCT TCCT AGCTC                TTCTCTCTCTTAGGG  50 144
    CYB_0860  894122 ..  894156 +  -2.1   -2.5547   GCTCTCTCTGCAACC    CA-AAAGGGATCCCTA GGGA TAGGGATCCCCGGATG     ATTCCTCTGCAAGGT  38 40
    CYB_0862  896312 ..  896330 +  -8.8   -3.5774   CCTCACGACGTTGCT             GGTGGGCT CTT ACCCCACC             TTTGCACCCTTACCT  68 242
    CYB_0865  898421 ..  898442 +  -7.3  -4.10188   TTATGCCAGCATCTG           CAGCGGA GATACCCG TCCGCTG            TTCTTTATCGGTGTG  74 84
    CYB_0868  900708 ..  900720 +  -4.7  -4.84359   GACAGCTCCAACTTC                GCGGC CTC GACGC                TTTTTCTGGCCATCA  77 198
    CYB_0873  904655 ..  904673 +  -5.9  -3.64049   GGTCGGGATCCCTTA             CCCCCCT GAGAG AGGGGAG             TTTGCCGGTTGTTCA  60 52
        ureG NONE
        ureD  907203 ..  907213 +  -6.8  -3.56092   GTTGACCCAAGGCCG                 GGAC GGA GTCC                 TTTGAACGCTGCTCA  60 65
    CYB_0879  908988 ..  908998 +  -6.8  -3.05384   AGCAGGGTGCCAGCG                 GGAC GGA GTCC                 TTAGATAGGGCAGCC  54 284
    CYB_0882  909788 ..  909807 +  -5.6   -3.0497   GCAGTGGGGCAGGGC            GCGGGCTG TGGC CAGGCTGC             TGTTGGCGGTGATGT  50 130
      surE-1  912802 ..  912812 +  -2.4  -3.59979   GCACAATCCGCACTT                 CCCG CCC CCGG                 TTTCCCGTCCACACC  49 389
    CYB_0890  924154 ..  924167 +  -2.3  -4.62069   TCTGTTTGGCCAGCG               TGGCA TCAA TGCCC                TTTTTCAGGTGAACC  68 389
    CYB_0892  925452 ..  925464 +  -4.8  -2.57132   TCGAGAGTTCTGGGG                CGCT GGATG AGCG                ATTCTGCAGACCCAG  44 54
    CYB_0894  926062 ..  926096 +  -9.8  -4.08945   TCAAAAGCCCATTCA     GCCCCAGAGCCATCAG TTG CAGACGGCTGCGGGGC     TTTTGCAACCCTGCT  80 170
    CYB_0895  929286 ..  929298 +  -5.5   -2.6006   GATCCCCTAAAACCC                CTTGC CCA GCAGG                CTTCTGCCCTAACTT  46 112
       hup-2 NONE
      cobD-1  930995 ..  931009 +  -2.9  -3.40403   GAATAGCTAGGGATT               TTTCT GCGGG AGAAA               TTCTCATGCCCGAAG  47 31
    CYB_0898  931679 ..  931703 +    -5  -3.86524   CAAAGCCCTAGAAGA         CTGCCATAGCC CTGT GGC-ATGGTGG          TTTATGGCAAGGTAT  61 30
    CYB_0899  933009 ..  933021 +  -4.7  -2.78384   GGCTTTTCAAAAAGG                GCCAG AGG CGGGC                TGTGATCGGCCCCAC  43 196
    CYB_0903  934704 ..  934714 +  -6.8  -2.71712   GGGCAGTGGGTGTGA                 GAGC ATG GCTC                 CTTTGCAAGGACGAC  52 70
    CYB_0904 NONE
         aat  935820 ..  935844 +  -6.4   -3.1372   TGCAATGTTACGATA         GCCGCCGGCAA AACA TTGCAG-CGGC          TCTTGGTGGAAAATA  52 44
    CYB_0906  936600 ..  936632 +    -7  -3.75665   TATCTGTCTCCCAAA     GCAGACTAGGGGAAC CTGG GATCCCCAAGT-TGC      TTTCCTGCAGTCTGA  62 186
        chlH  944170 ..  944183 +  -3.7   -2.8937   TCCCTGTCCTAAGTT               GGCCC GAAC GGGCA                TCTCTACCCCTCTCT  44 48
    CYB_0912  951114 ..  951124 +  -5.4  -3.04461   CAAGGCGGCGGGGGA                 TGTC TTA GACA                 TGTTCAGAGTAGCTA  50 131
    CYB_0914 NONE
    CYB_0915  953515 ..  953534 +  -4.9  -2.52543   TGGATCCCCATCAGG            CAGCCCT GCAAAG AGGGCAG             TAGGTTCAGCGAAGT  43 3
    CYB_0917  954772 ..  954790 +  -3.1  -4.24002   GGTCTGGAGGGCCGG            GCCAGTCT GGAG AGGC-GGC             TTTTGGGGTTTGAGC  62 41
        rpsL NONE
        rpsG NONE
        fusA NONE
         tuf  960197 ..  960207 +  -2.4  -3.65199   TCAGTTGCGATAGTG                 GCGC GGA GCAC                 TTTCCCTGCCAGCTT  50 88
        rpsJ  960584 ..  960598 +    -7   -3.6003   AGCTGTGATGGATCT               GCAGGG ATC CCCCGC               TTTCGCAGTCATTTC  60 33
        dapB  961816 ..  961843 +  -3.2  -3.35679   AAAGATGCCAGCCAG        GATGGGCTTGCC GGCG GGACGGCCCAAC         TTATCCATGAAGCGC  47 283
    CYB_0933  972990 ..  973002 +  -3.3  -3.59262   CCGTTGGCGTGGGCA                CACTG CAG CAGGG                TTTCCGGATCTACAA  51 116
    CYB_0935  974097 ..  974115 +  -4.5   -4.6645   TACAAGCAGTGTCTT             TGCTGGC CAAAA GCTAGCG             TTTTCTCTCTCTATA  71 122
    CYB_0936 NONE
        trpA  976746 ..  976786 +  -5.4  -4.59773   GACCTATCTAAAAAT  TTAGGGGTTCGGTGGGGG GTCTG CTGCCACGGAATCCTTGA  TTTTTGGGGGTCAAA  73 339
      cpcB-1  977484 ..  977502 +  -3.8  -3.72695   CATTTCTGATAGGCA             GGTGGA AATCCAG TCCGCC             TTTCCTACAGAACGT  53 99
      cpcA-1  978288 ..  978298 +  -8.2  -3.69395   TGGTTCGCGAGAATA                 GCCG GTA CGGC                 TTGTTCGCTGGTCAG  68 269
        cpcD NONE
      cpcE-1  979482 ..  979494 +  -6.9  -3.73968   CTTCTAGGATCCTGG                GGCGC TCA GTGCC                TTTGATCAGCGGTTT  62 34
        cpcF  980164 ..  980175 +  -5.8  -3.19192   GAGCTGGCAGGAATT                GGCT GCTG AGCC                 TTAGCTTCCCTGCCC  54 10
       cpcG1  981002 ..  981047 + -12.5  -2.54325   ACCCTTTGCGGGCTC TGCCGGGCCGATCGATCCGAG GCTG TTCGGGTGGGTCGGCTCGCCG CTGTGTTTGAGCAGG  75 64
    CYB_0945  981392 ..  981444 +    -2  -3.59979   GCGCTCCGAGTTGCA GAAGTACCGGA-GTCGAAACGCTTG AACG CGAGCCTTTTGGGATCCCGGACTTC TTTGGGATCACAACC  47 1
    CYB_0946 NONE
    CYB_0947  984213 ..  984224 +  -2.2  -4.00042   TGGCAGGGGCACGTC                CAGG TCGC TCTG                 TTGTTTGGTGGCGGG  57 370
    CYB_0949 NONE
    CYB_0950 NONE
    CYB_0955 NONE
         pip NONE
    CYB_0957 NONE
    CYB_0958 NONE
    CYB_0959  997496 ..  997510 +  -5.6  -3.90291   GCAGGGTGGCCGTTT               GGCTGC GGC GCAGGC               TTTGATTGGAGAGGT  61 6
    CYB_0961  999171 ..  999191 +  -8.2  -3.72051   GAAGCACCTCATCGC            GGCTGGCG AAGTG CTCCAGCC            TTTGCACTTCTTGAC  68 75
    CYB_0963 1000782 .. 1000795 +  -5.3  -3.81279   GTCCCCGGAAGCCAG               CATCT CCTC AGATG                TCTTTTGTCAGATGT  61 112
    CYB_0964 1001749 .. 1001770 +  -6.5  -3.14931   GCACCTCAGAGGCTG           GGGCTGGTT GTAG AACCGGCCA            TTCGTAGCGAATGCC  54 385
    CYB_0968 NONE
    CYB_0969 NONE
    CYB_0970 1007420 .. 1007430 +  -4.6  -3.61232   TCTTTGGAGAGTTAA                 CGGC TGC GCTG                 TCTTTCTCTAGGGCG  52 26
        ilvN NONE
    CYB_0972 NONE
         glk NONE
    CYB_0975 NONE
    CYB_0976 NONE
    CYB_0978 1013384 .. 1013400 +  -2.2  -3.56347   GCATAGGCACGGCGT              GGCC GAGAAGGAG GGCC              TGTTGTTTGGAATCT  49 168
    CYB_0979 1016683 .. 1016693 +  -8.2  -3.01712   GAATGGCCTGCTCGA                 GGGG CAG CCCC                 TCTTGGGGAGAAAGC  56 440
       coaBC 1019522 .. 1019540 +  -6.7  -3.22777   CAAACCCGCCAGCTC            TGC-CGCC CAAA GGCGGGCA             TCTTCCTCTGTGCCC  54 271
    CYB_0989 NONE
    CYB_0990 NONE
         nth 1027563 .. 1027579 +  -6.5  -3.86015   GCTACCAAAGCCTCG              CCAACCT GAG AGGATGG              TTTCTGGGCGCCCTG  65 17
    CYB_0992 NONE
    CYB_0993 1030150 .. 1030165 +  -5.4   -3.5393   CGCACCAGGGGAACC              TCG-GCC ACA GGCTCGA              TTTGGGCAAAGTAGT  55 153
    CYB_0996 1035357 .. 1035368 +  -5.8  -3.33162   CCACCTCCGAAGCAA                CCAG CTTA CTGG                 TTATGAGATCCCATC  52 448
    CYB_1001 1041830 .. 1041847 +  -3.3  -3.17723   TCCGCCCGGAGCAGC             TCAGCTC TAGA GAGCCGG              TTCGGTTGCGAGTGC  45 16
        htpG NONE
    CYB_1004 NONE
      glnA-1 1046388 .. 1046402 +    -7  -3.35679   GAAAGCCCTTGACCG               GCGGGG GAT CCCGGC               TTGTGCATGCCCACG  56 345
    CYB_1010 NONE
    CYB_1011 NONE
        hemL NONE
    CYB_1014 1052778 .. 1052789 +  -5.8  -3.95073   GAGGGCCAGCTCAGC                CGCT TGGT AGCG                 TTTGTCCATGTAAGG  62 346
    CYB_1020 1060224 .. 1060239 +  -4.6  -3.87815   GCCAGATCTTGGACT              GCACCA CCGC TGGAGC               TTTGTAAAGATGGGC  58 3
    CYB_1021 1061999 .. 1062014 +    -4  -3.68302   AACGCGACCGGTACG              GGCT-TG CTC CAGAGCC              TTGTTCACCTCTTGG  51 429
    CYB_1025 1067944 .. 1067970 +  -8.6  -3.12036   AGAGCTGGCGGATTT         CTTCCCTCACCC ATA GGAAGAGGGAGG         TATTGGCTGCTATCT  60 39
    CYB_1026 1070044 .. 1070070 +  -6.4  -3.22223   GAGCTGGCGGACGAA         CTCTCTGACCCG TGT CGGGTGGGGGCG         TTGATAGTCAGCTTC  54 179
    CYB_1028 NONE
    CYB_1029 1072988 .. 1073001 +  -2.3  -3.15544   AATGGATTGAAGAAC               GGGAT CCCT AGCCC                TTACTCCAAATCCGA  42 15
    CYB_1030 NONE
        purE NONE
    CYB_1032 1075653 .. 1075678 +  -6.1  -3.71378   GCTAGCTACAGGGTC         GGGAGTATGTT ACGC GGCATACCCCC          TTTCCATCTAGGCTC  60 184
    CYB_1033 1076674 .. 1076684 +  -4.6   -3.4678   GCGGCGAATAATTGA                 CCGC ACA GTGG                 TTGTGCTGTAGAGCT  52 200
    CYB_1035 1077843 .. 1077861 +  -8.2  -3.02471   AACCTCATTCTCAAT             TCGAGTTT GCA AAGCTCGA             TATCTATGATAAGAC  56 331
    CYB_1039 NONE
        cobA NONE
    CYB_1041 1083113 .. 1083161 +    -3  -2.84602   GGTTCAGCTAGAAAT CGCA-GGAGCCCCGCACTGTACCC GTA GGGT-CAGTGCCGGGAGGAATGCG CTTTAATGAAGTACA  41 48
    CYB_1042 1084408 .. 1084440 + -16.4  -3.00017   CAGGGCTACTGAAAG     CCC-GCTCCGTACCGC TTA GCGGT-CGGAGCCGGG     TAGTTTACCTTTCAA  93 7
    CYB_1044 1085294 .. 1085304 +  -2.4  -4.07568   TGTAGCCTCAAAACA                 GCAC GTG GCGC                 TTTTCGCACCCGGCA  56 36
    CYB_1046 NONE
    CYB_1047 1087088 .. 1087100 +  -7.7  -4.00486   CTTCAAACCCAGTTT                TTCGG TAA CCGAA                TTCTTGTATTCTGAA  71 365
    CYB_1048 1088062 .. 1088076 +  -8.5  -5.58522   ACTGGTCGCGGCAGA               GCCCC CTTGT GGGGC               TTTTTATTTTCTATC 100 254
    CYB_1050 1090651 .. 1090677 +  -4.5  -5.00616   CGATCCACAAACACT        TCCACCGTCACCA GTT TGGTG-TGG-GGA        TTTTTTCCGGGAGGC  81 516
    CYB_1054 1092151 .. 1092171 +  -3.9  -3.48276   TTACCATGTTAGGCT            GCCCCTC CATGGCA GAGGTGC            TTGTCTCCCCAGGCG  49 78
    CYB_1055 1095206 .. 1095241 +  -4.7  -4.71828   CCCTTGCCGCGTCAG    C-GGGCTGTAGGCCTT AGGGC AGGGCTTGCAACCCAG    TTTTCTTGGTCAACT  74 308
    CYB_1056 1095926 .. 1095938 +  -3.3   -3.1883   GCTGAAGAAAATGCT                GAGGG CAG CCCTA                TTCATCACACTTTTT  45 55
    CYB_1057 NONE
    CYB_1058 1097583 .. 1097595 +  -6.9  -3.61328   GTCTGGGCGGGATCC                CGGGC AGC GCCTG                TTTGAGGGTATTGCT  60 328
         zds 1099218 .. 1099228 +  -8.2  -3.65351   TCTCTCGCTTTAGCG                 GCGC GGA GCGC                 TTTGCGTCAGCATGA  68 190
    CYB_1061 NONE
    CYB_1062 1101001 .. 1101039 +  -3.1  -3.37354   CGGAACACCTCCAGG   CCGTCGTGATCCC CAAAGCCATAAAA GGGATCCCGACAG   TTATCGCTGGCTATC  47 436
    CYB_1068 1107179 .. 1107197 +    -6  -3.53811   TCTGACCGCAGCCTC             TTTCCTTC GTC GGGGGAAA             TTTCCCGCCGCTCCG  57 46
    CYB_1069 1107763 .. 1107778 +  -6.8  -3.08133   GCTTTTTTCCCTGCT              TCCTGG AGAT CCGGGA               TTCGATAGCTGGATA  54 124
         sat 1109054 .. 1109075 +  -7.2  -3.10017   AGTGGCAGTCAAAAA           GGGCCTGG GACAGA CCAGACCC            TCTGTATTGAAAGTT  57 58
    CYB_1079 1115762 .. 1115778 +  -5.1  -3.62597   AGGGTGAGACGCCTG              GGCTATT GAG AAAAGCC              TTCTTCCCCCGTACA  58 39
        rplI 1116550 .. 1116561 +  -2.2  -3.73858   TGAGAGGCCGGTTGC                CCTA GGGC TGGG                 TTGATTTTCCTATCC  50 168
        dnaB 1118423 .. 1118447 +  -6.3   -2.6155   CCCCGCAAGGTGTTA          GCTTAGGATCG CTG CGGGCCAAAGC          GTTGCTCTTGAGCCG  49 87
    CYB_1082 NONE
    CYB_1083 1120305 .. 1120328 +  -4.6  -3.19634   GCCAAACAGGCTATA          CTCAGGCCATA GTT TA-GGCTTGGG          CTTTCTCTTTCCCAT  49 61
    CYB_1084 1121589 .. 1121612 +    -6  -2.58544   GCCGCGGAAAATAGG          CTCCAGCCTTT GGC GAGGGC-GGAG          GTTCTGAGCATGCCA  49 197
         mkl NONE
    CYB_1087 1123745 .. 1123761 +  -2.1  -3.57462   GCCGTTGAAGGGATC              CCCAACC TGG GGTAGGC              TTTGCGGATAAGGTG  47 119
        glmS 1125889 .. 1125904 +  -3.2  -3.60475   GGCTGCTCCCCTCGG              TCGTGG ACAT CCAGGA               TTTGGCGGATTTCTT  51 239
    CYB_1092 NONE
    CYB_1093 1128697 .. 1128712 +  -4.6  -4.99043   GGGGGGCAATTCCTT              GATGCG TCCG CGCAGC               TTTTCTTTGTCAAAC  81 121
    CYB_1098 1133445 .. 1133480 +  -2.4  -2.89564   TGACCTCCAACATCC    GGTATGATGCAGCAGG ATCC TCTGCTGGAGCAGCCC     TGTGTACGGTCGCGG  40 38
        hisZ 1135283 .. 1135299 +  -3.6  -4.07687   TATAATATGGGCTGG              GCCTGG CTCCT CCAGGG              TTTTCAACAAAGCAT  60 522
    CYB_1102 1136431 .. 1136442 +  -3.6  -3.17075   GGAACCGCACCGCTA                CCGC GACC GTGG                 TTGCCTTCAGGCCGG  45 429
      recJ-2 1142542 .. 1142583 +  -5.7   -3.3854   AAAGAGAAAAGAACG GAGAGTAGTGAGAAGGGAG TATC CTCACTCCTCTCTCCTCAC  TTCTCACTCCTCATT  56 18
    CYB_1107 1146210 .. 1146226 +  -3.6  -3.57561   CCCCGCCGTTGCCGC              GACAGC CAGGA GCAGTC              TTTCCAAAGTTACCC  51 234
    CYB_1114 NONE
        ppsA 1153907 .. 1153917 +  -8.2  -2.82933   GCCCAGGGACGTGCG                 CGGG GAT CCCG                 TCTCCTGGGTTACAA  57 52
    CYB_1116 1155484 .. 1155495 +  -5.8  -3.57144   GGGAACGTAGCGCTC                CACC GGCA GGTG                 TTTGGGGCTGGGCGC  57 273
    CYB_1118 NONE
         tkt 1158426 .. 1158454 + -13.2   -5.1615   CGGCGCTTTCAAGGG        GCTCAGCAGGGA TCCCT TCTCTGCTGGGC        TTTTTTCCCTGTTGA 100 60
    CYB_1121 NONE
    CYB_1122 1159830 .. 1159874 +  -3.6  -3.75418   GGCCATCCCCTGTGA CAGGATTCGAACAGGATATCG AGGC CGATGTTCTGC-CGGACTCTG TTTAGCCTTTCTCTG  53 111
    CYB_1123 1161291 .. 1161328 +  -2.9  -4.07568   TAAGGGCCACCATAC  TTGATGGCTGTGCTGAT CCCGGC AGCAGC-CAGC-ATCAA   TTTTAGGGCAAACCA  57 324
    CYB_1128 1167633 .. 1167643 +  -4.6  -2.76059   GAGTCAGGCACAGGT                 GCCT TGA GGGC                 TCGGTTTATCTGTTG  43 337
    CYB_1132 1169922 .. 1169932 +  -5.4  -4.50159   TTCTCTTTGCTTCTC                 TTGC TCG GCAA                 TTTGTTTGGCTTCGA  74 321
    CYB_1136 1173832 .. 1173845 +  -2.3  -3.89614   GGCAAAGACTTCTGC               CTCTG TTCG CAGTG                TTTCATCTCTCAATT  54 496
    CYB_1139 1176535 .. 1176568 +  -2.3  -4.26076   CCGCCAAGTAAACTA     CCCGACCCTG-ACTGC TTC GCGGTACAGAGTAGGC     TTTTAGTAGCCCTGC  60 30
        gcvT 1179225 .. 1179239 +  -7.1  -3.54543   AAACTTCTTCCGCTT               GGGGA CGGGA TCCCC               TTTCGGCAGATAACT  58 457
    CYB_1143 1181127 .. 1181150 +  -4.4  -3.01712   GAACTGGCCAGGGAT          CCCGGCCCCA ACCT TGGGATCTGG           TGTTGGGGGGGCAAA  47 92
    CYB_1144 NONE
    CYB_1145 1184662 .. 1184680 +    -3  -3.02511   AGATCTGCCGGAGGT             GCGCAACT GGA AGTGGCCC             TATTGAAGGGATCCC  43 1
        mraY 1186132 .. 1186143 +  -2.2  -2.87944   AACCCAGTTGGAGGC                CTCT AAAA GGAG                 TGTAATCTCATGATG  40 300
    CYB_1147 NONE
    CYB_1150 1189612 .. 1189629 +  -3.3  -3.28712   GCGACCCCGTTGAAT             GGGCGTC CAGG GATCCCC              TTCTCCCCAGAGCAC  47 178
    CYB_1151 1191851 .. 1191883 + -16.4  -3.00017   CAGGGCTACTGAAAG     CCC-GCTCCGTACCGC TTA GCGGT-CGGAGCCGGG     TAGTTTACCTTTCGA  93 7
    CYB_1152 NONE
    CYB_1153 1194240 .. 1194257 +    -7  -2.90496   TTGGCAGATGAAGGG             GATCCC AAGGGC GGGATC              TACTTTGCCAGGCCC  53 160
    CYB_1157 NONE
    CYB_1158 1197048 .. 1197103 +  -8.8  -4.07568   GGCTTGGGCAGGGTA GGATCCCGGCGGGGTTCGCCGTTGGCG CTA CTCGGACGGAGC-CCTTGCGGGGATCC TTTTACACCGGAACC  76 213
    CYB_1163 NONE
    CYB_1164 1203884 .. 1203907 +  -5.3  -3.69437   AGCACCGTCCAGCTC          GTCGATG-GC CTTTT GCTCATCGGC          TTCGTTTTCCAGTTC  57 199
        guaA 1208389 .. 1208403 +    -7  -3.16564   CGGGCAGGTGGCTTT               CGGGGG CTC CACCCG               TTCATGCCGTACCCC  54 415
    CYB_1174 NONE
    CYB_1175 NONE
    CYB_1176 1214482 .. 1214496 +   -10  -3.54638   TGCAGCGCTTTGCAG               CCACAG GCT CTGTGG               TTTAGGGGGGCTTGT  71 203
    CYB_1177 1215482 .. 1215513 +    -8  -3.60412   CTGCTGTTGATCCTT      GACCCGGTCC-GATC CCA GCTCAGGATTGGGTC      TTCTATCTCCCCTTA  65 148
    CYB_1178 NONE
    CYB_1179 1216968 .. 1216980 +  -3.3  -3.57263   CAAGAGCACCAGGGA                TCCCC TTT GTGGA                TTTCCGGCTAGGGAT  49 2
    CYB_1180 1217330 .. 1217359 + -12.1   -2.7873   CTGCCTTGGGCTGGT       GGCATCTGGTCGG CTAG CCGGCCGGATCCC        CTTTAGCATCCTTTG  72 9
    CYB_1181 NONE
    CYB_1182 1218488 .. 1218507 +  -3.4  -4.05033   CAGCTCCGTTGAATT            TCTCCTGC TGCT GCCGGAGC             TTTCTCTGCCATGCC  56 29
        selD NONE
    CYB_1185 1223838 .. 1223850 +  -5.5  -3.05844   CCAGCTATTCCTTGG                CAGGC TGA GCTTG                TCTTGGACTGGGGAA  50 18
    CYB_1186 1225585 .. 1225595 +  -4.6  -4.62069   GCACAAAGGGGGATC                 CCTG CTG CGGG                 TTTTTCAAATCCGGG  73 486
    CYB_1188 1227321 .. 1227335 +  -5.6  -3.93057   CTGGCACCGATACTC               CGGCCA CCT TGGCGG               TTTGGTAGTTTTGCC  62 345
    CYB_1190 1229475 .. 1229485 +  -6.8  -3.36515   CCCAATCCCCAGAGA                 GAGG CCT CCTC                 TGTTTCCGGCTGAGC  58 74
        trmU 1231097 .. 1231109 +  -4.7  -3.01712   ACTGCCCTAGAGACA                GCCCG ATC CAGGC                TGTTGCCCAGCGGGG  46 487
    CYB_1195 1236700 .. 1236730 + -15.5  -2.94412   GGGATTGGGATAAAG      CCCG-CACCCTGCGC ATA GCGC-GGGTGTCGGG      TAGTTTACCCTTGCG  87 8
    CYB_1197 NONE
    CYB_1198 NONE
    CYB_1199 1244236 .. 1244253 +  -6.3  -3.08813   CTCCAAAGCGACGAG             GTTCTCA AGCC TGAGGAC              TCTGTTCCGCTGAGG  52 216
    CYB_1200 NONE
    CYB_1201 NONE
    CYB_1204 NONE
        cydA NONE
        cydB 1256699 .. 1256726 +    -9  -5.09225   CTGAGGATGCAGCAA        TAACCCCGCCCG GTGA TGGGCGGGGCAA         TTTTTTAGGTGCAAT 100 47
    CYB_1215 1261951 .. 1261967 +  -9.3  -2.53015   GGAGCGCCTGAACAG              CGGCGAG ATC CGCGCCG              TCGATTAAACCCTGT  59 1
    CYB_1216 1262515 .. 1262525 +  -3.2  -2.64794   GGAGCGGTTGCGCAC                 CTCG TCC TGAG                 TCCTGTGCGGTTCGA  40 16
        trmD 1263288 .. 1263300 +  -3.3  -2.58249   TGTGGAGAAATAAAT                CATGC TCG GCAAG                CTTCTCAACCGTCTC  40 28
    CYB_1218 NONE
        secE NONE
        nusG NONE
        rplK NONE
        rplA 1266222 .. 1266247 + -11.1  -3.86252   GTGCGCTTATCTCCA         TGCGTCTCGGC CACG GCTGGGGCGCA          TTCTGTTTGGTAGAA  82 225
        rplJ 1266879 .. 1266889 +  -4.6  -3.20723   GCCGACAAGGAGGCT                 GCCT AAA GGGC                 TTCGGTTCATCAGCC  49 20
        rplL 1267431 .. 1267451 + -12.5   -4.2349   ACTCAAACCCAAGAA            GGGGGGCTG CTT CGGCCCCTC            TTTTGGGTCTGCCCG 100 96
    CYB_1227 1269235 .. 1269248 +  -8.1  -3.12749   CCGGCAAAACAGAGG               TGGCC CGAA GGCCA                TATTCCAGTTCTTCA  57 268
    CYB_1228 1271863 .. 1271873 +  -8.2  -4.07568   AGCTGTACCAGATTC                 CGGC AAT GCCG                 TTTTGCACAGCCAGG  77 462
    CYB_1231 NONE
    CYB_1232 NONE
         dxr 1275839 .. 1275849 +  -2.4  -3.34043   ACTGGCCCAGCAAGC                 CCCG GCT CAGG                 TTCTGGCCTGATCCC  45 4
    CYB_1234 NONE
        murE 1279713 .. 1279723 +  -4.6  -3.35996   CATTGGAGAGGAAGA                 TCCC ATC GGGG                 TTGTAACTCAAAATC  49 462
    CYB_1246 NONE
    CYB_1247 1294925 .. 1294946 +  -9.4  -4.52143   TTTAGATTTTTCCTG           GGGTCTGC CGGTCT GCAGGCCC            TTTGTTGTCTTTGAC  85 68
    CYB_1252 1303334 .. 1303353 +  -5.6  -3.90318   GCGGAGCCGGTGTGA            GCTGGCGC ATTC GCCCTAGC             TTTCTCAGATCGTCC  61 181
        gltS 1308246 .. 1308275 +  -3.6  -4.29432   CACGACGGCCAGAGA       GGCT-GGTAAACT GCGAG AGTATACCTGGCC       TTTTCATCCGCTTTA  64 78
        acsF 1309369 .. 1309382 +  -3.1  -2.72227   GAGCCCCGTTTTGAA               GGAAC GGCT GTTTC                TGCTTGAGCCGTCTT  41 5
    CYB_1255 1310940 .. 1310952 +  -3.3  -2.98823   CCAGGATCCGCCGGC                GAGAG GAG CTCAC                TGTGTCTGGACCGGG  42 53
    CYB_1256 1313007 .. 1313017 +  -8.2  -2.51313   CGGGGTTGTCTTGCC                 GGGC TTT GCCC                 ATGTCTTCTGAGTCT  56 117
    CYB_1257 1314519 .. 1314529 +  -2.4  -3.44998   CACGATCCAACAGGT                 CGGC GCG GCGG                 TGTTGTTGCTGGATG  47 255
    CYB_1260 1316315 .. 1316350 + -11.9  -3.65351   TAGAGGCTGTAAACT   ACCCGACTCCG-ACCGC TAAA GCGGTACGGAG-CGGGC    TTTCAGTAGCCCTGA  83 7
    CYB_1261 1319379 .. 1319394 +  -2.4  -4.18018   ATCCGGCAGGCGCAG              GGCAGT TTCG GCGGCC               TTTTGGATGGCGGCA  60 368
        engA 1321761 .. 1321775 +  -4.2  -2.72049   GGTGCGAAAATTGGA               GAGATC CCT GACCTC               TCGTTAGGCCCTCTG  45 4
        smpB 1322301 .. 1322317 +  -2.9   -5.1523   CCTGCTGGCTTCCAC              GTCGTTT GCC AAGCGCC              TTTTTGTATTCTCAG  79 56
    CYB_1265 1323829 .. 1323839 +  -5.4  -3.69354   ATGATCTCCAAGGCC                 TCTG TTC CAGA                 TTTCAAGTTCTGGGC  57 239
    CYB_1270 1329322 .. 1329333 +  -5.8  -4.56597   GCCTGCAGTCTGGAT                CCCT GCCC AGGG                 TTTTTGGGGCGAAGC  75 50
    CYB_1271 1330481 .. 1330503 +    -7  -3.54935   TGAACTCAGATTTAT           CTGGCCTTAA AAC TTGAAGCCAG           TTTACAAAAAATTTA  60 313
    CYB_1272 1331266 .. 1331280 +  -7.8  -3.33261   TGAACCGCCGACCTA               GCGCTT AGG AGGCGC               TTGCTCTATCCATCT  61 90
    CYB_1274 1332306 .. 1332316 +  -2.4   -4.3341   GATGCTTGTCATAAT                 GCCG CTG CGTC                 TTTCTATTCCTTTTA  63 387
    CYB_1277 1334097 .. 1334109 +  -4.7  -2.85712   TTCAACGGGTGCTCA                CCAGC TCT GCCGG                TCGTTCTGACTCTGA  46 470
        mtnN 1338882 .. 1338903 +  -3.6  -3.85698   CTCCATCTGCCGGAT           GCTCACCC TCTGTC GGCTGGGC            TTTCTCCACAGCACC  56 423
    CYB_1286 1342371 .. 1342409 +  -7.2  -2.52795   GGATCTTACTGGCGC   GCAACCCTGACGCGGTGG TTC CCACAGCCTCTGGATCGC   TGGGTTGCCCGGATT  53 393
    CYB_1287 NONE
    CYB_1288 1344611 .. 1344633 + -11.4  -3.55444   CGACACGGAAACTGC           GCTTTGGGTA TTC TACTCAAAGC           TTTGCGGGATACCGC  77 187
        lpxD 1346325 .. 1346342 +  -5.5  -3.75153   GGGTATACAGTGCAG             CCGCCTA TCTC TAGGCTG              TTTAGCTTCAGCAAG  60 515
    CYB_1291 1348616 .. 1348627 +  -7.2   -4.3898   AGTTGCACCAGATTC                CGGC AAAA GCCG                 TTTTGTGCAACTACT  79 177
    CYB_1292 1349501 .. 1349514 +  -2.3  -4.18018   CCTAGGAGGCCAACA               GCAAC ACAG GTAGC                TTTTGAATAGCAGGC  56 73
    CYB_1300 NONE
    CYB_1309 NONE
    CYB_1310 1375549 .. 1375561 +  -4.9   -3.3676   CTACTCTGTGGAGAT                TTTCT ATG AGAAA                TTGTCCCATATTGGG  51 82
    CYB_1311 1376475 .. 1376498 +  -5.2  -2.79183   TACTGCCCATGAATA          CGCTGCTGGA CACC TCCAACAGGG           TATCATCGGGATCCC  47 445
    CYB_1319 1381476 .. 1381514 +  -4.6  -3.58536   GCCCTGAGCAAAAGT   TGGGCAAAGGTCAGTA AGCTCGA TTTTGGCCTTTGCCGA   TTTGCGACTGGATTT  52 63
    CYB_1325 1387120 .. 1387133 +  -3.1  -3.96449   GCAGAAGGGCCGGGC               TGCCA GAGC TGGTA                TTCTTTGGCCTGTTC  56 59
        mraW 1390074 .. 1390102 +  -6.6  -2.60797   GAACTAGGGTGAAGC        GGAACCGGCAGT CCTGC ACCGTCGGATCC        CTTGGTGTGTGTGAG  51 148
    CYB_1328 1390855 .. 1390865 +  -3.2  -4.48221   AAAGCAAAGAAGAAG                 TCTG GCC CAGG                 TTTTCTAAGTTGGTG  64 204
    CYB_1329 1391133 .. 1391157 +  -5.5  -4.20106   AGGCTAGACCTATGC          CCTCAGTCAGG ATG CCCGCCTGCGG          TTTTGGCTCGCATTT  65 165
    CYB_1330 1393231 .. 1393257 +  -4.5  -3.21772   CACTGCTGAATCCTT        GGCCAAGAC-AT TGAG ATCGTCTTTGCC         TCTTCTCACACCCTT  49 74
    CYB_1331 NONE
    CYB_1332 NONE
    CYB_1333 1395287 .. 1395299 +  -5.5  -3.63068   TCCCATCCCGTCAGC                GGTGC GGA GTACC                TTTGCAGTGATCTAG  58 61
    CYB_1334 NONE
        ligA 1399785 .. 1399807 + -10.5  -4.99035   TCCTCACACCATCTT           CCGCTCGGC GTCAA GTCGGGCGG           TTTTTCTATAAATCC 100 295
        clpX NONE
    CYB_1337 NONE
    CYB_1338 1403901 .. 1403914 +  -3.1  -3.14564   ACCTACCCTGAAGAG               TCGAT CCTA ATCGG                TTAGTCCAGAACTGA  43 8
    CYB_1339 1405345 .. 1405363 + -14.6  -5.06414   CAACACACCACTCCT             CCCCCAGA TTT TCTGGGGG             TTTTTGTTCGCGCCG 100 267
        rnhA 1406163 .. 1406191 +  -6.8  -3.05816   AGCAGCAAGATGCTT       GCCAAGACT-ACA AGGC TGTTAGGCTTGGC        TTGACTGCAAGGTGC  54 79
    CYB_1342 1411431 .. 1411441 +  -6.8  -3.73872   CCCCAGCGATAAAAC                 CGTG TCT CACG                 TTCTTCAGTCTTCCT  62 29
    CYB_1349 1419861 .. 1419876 +    -9  -2.67166   TCTAGGCTTCAAAAG              TGGAGG GATC CCTCCA               ATTCATTGCTTGACT  59 284
    CYB_1350 1420635 .. 1420670 +  -5.4  -3.01712   AGATCGACGAGGCGG    TGATGGAAAGCCTGGCC TGA GAACAGGCTG-CCATCA    TCTTCCGAGAAAGGG  50 6
        rbsK 1422485 .. 1422506 +  -2.9  -4.21908   CTGCTACTCATAGCC           GGCG-GAGGG GAT CCCTTGCTCC           TTTTGAGTACTGCTC  58 162
    CYB_1354 1423720 .. 1423744 +  -2.8  -2.70932   CACGCGAAATTGAGT         TGCCG-TTCGC GTTG GCGAAACGGAG          TCGTTACCCACAGCA  39 399
    CYB_1356 1426759 .. 1426772 +  -3.1  -4.27192   AGAATAAATCGATAA               G-CCTG GTT CAGGGC               TTTTGCTGCCGATTT  62 44
    CYB_1357 1428340 .. 1428367 +  -8.4  -4.80455   ATCAACTTAGCGTGC        TACCCGCCACTG CCCA CGCTGGTGGGTA         TTTTATGTTTCCGTC  90 404
         ald 1430944 .. 1430960 +  -7.9  -3.16191   ACAGGTAGGGCATGC              TGTGGGG TAG CCCCACC              TTGGTGAAAATCTCC  57 299
    CYB_1364 1434476 .. 1434491 +  -4.6  -4.07568   GCCCCTTCCACCAAG              CCCAAG CCCG CTAGGG               TTTTGGCCAGAGACA  61 326
    CYB_1367 1437542 .. 1437554 +  -4.1  -2.72461   ATCTCCAATCGCCCA                CTGTT CTG AACGG                CTTTGGCGGCGATTG  41 439
    CYB_1369 1440570 .. 1440582 +  -5.5  -2.74999   GCCCAAGCCATTAAA                CTGGT CAT ACCGG                TCATGTTGAAGCTTG  47 87
    CYB_1370 1441387 .. 1441397 +  -5.4  -2.55551   CAGATTTCCTCCCGG                 CAGT TCT ACTG                 TAGCTTGCGATTCTG  46 128
        psbH 1443026 .. 1443040 +  -7.1   -2.8805   GTTGCCCCGCCATTC               GGGGA AAGCC TCCCC               TGTGTAGAAAGTCAT  51 330
    CYB_1375 1446701 .. 1446711 +  -8.2   -4.3739   AGTTGCACCAGATTC                 CGGC AAC GCCG                 TTTTGTACAACCATG  81 145
        ackA NONE
    CYB_1385 1457863 .. 1457873 +  -8.2  -3.14564   TCGGTCAAACTTGAA                 CGGC CTC GCCG                 TTCCTGAGGAGATCG  60 164
    CYB_1386 1458886 .. 1458904 +  -5.2  -2.68489   CCCGGGCAAACCAAA             AGTGACCT GTG AGGTCGCG             CTGTTCTGTGTTTTC  43 115
    CYB_1388 1460996 .. 1461017 +  -3.7    -3.543   AAACATCAGCCCCTA           GC-TTGCCGA CAT TGGGCAACGC           TTCTGGATTTTGTGA  51 25
    CYB_1389 1461751 .. 1461762 +  -2.2  -3.73756   GCTGGGAGACCTCCC                CGGA TAAG TCTG                 TGTTTTGATCAGGTC  50 69
        ispE 1462780 .. 1462805 +  -5.3  -3.76835   GTTGTCGGCTGGATT         GGCCGGATGCGG GAT CCCCA-CCAGCC         TTCTCTATTCTTCCC  58 41
        accC NONE
    CYB_1392 1465619 .. 1465631 +  -3.3  -5.18726   CTTCTGTTGTCCCAA                CCAGA TGA TCAGG                TTTTTGTTCTCAGGA  84 283
    CYB_1395 1467588 .. 1467612 +  -2.7  -3.91084   AGGCTCTCTGAAGAA          AGAGGTACACA GGT TGAGTACCACC          TTTCCTTGGCAGTGA  54 417
    CYB_1400 1468947 .. 1468969 +  -9.1  -3.18199   CACCTGATTGGGATC           CAGCACCAC CACCT GTGGTGCCG           TTACATTGCCAATTA  61 109
        sufR 1475656 .. 1475677 +    -8   -5.1675   CGAGTCAGTCCTGAA           GCCCTGAGC CCAGC GC-CAGGGC           TTTTTTGATGGCTCG 100 239
    CYB_1407 1476867 .. 1476884 +  -2.6  -4.14764   AAGGGGCAGCCTGCT             CCTAGG GTCGAG CCAAGG              TTTCGTTGTTTCGCC  56 90
      folB-1 NONE
        miaE NONE
    CYB_1410 1479484 .. 1479498 +  -4.2  -4.68593   TAAGAACCGTATTGG               CCCAGT TGA ACTGGA               TTTTTGGGTACTAGA  74 123
    CYB_1412 1482148 .. 1482164 +  -7.3  -2.62616   TCGAACCGACGACCT              GCTCATT ACG AGTGAGC              TGCTCTACCAACTGA  54 177
    CYB_1415 1484894 .. 1484906 +  -9.1  -2.64735   CAGCGGGCGCACCAA                GCTGC ACA GCAGC                TCATCTACATACCGT  56 284
        argD 1487664 .. 1487701 +  -8.4  -3.53012   GCCTGCAACTGCTGT   CGGGC-AGGGAGCTCGT GGGGA GCGGGATCCCTTGCCTG   TTTCAGAAGGGGCAA  62 65
    CYB_1420 1489514 .. 1489532 +  -7.4  -3.06261   CCCCGCAAACACGCT             GCCAATGC GGC GCATTGCC             TCTTCCACGTTGGCG  52 497
    CYB_1422 1492252 .. 1492264 + -10.5  -3.02511   AGGTCGCCCGGTTGG                GCGGG ATC CCCGC                TCTTGACGAACTGGG  64 454
    CYB_1428 1498375 .. 1498386 +  -5.8  -3.05384   AGCACCCAATCCACC                GCTG GGGC CAGC                 TTGAATAGGGCCACC  52 489
       gap-1 1499962 .. 1499972 +  -8.2  -2.79302   AGCAGGATCACCATT                 GCCG GAG CGGC                 TGTCATCGCCGTGAT  53 158
    CYB_1436 1506523 .. 1506542 +  -5.6   -3.6682   ATCCCTTTCATAAAG            CGGGTGCG CTCT CGCAGCTG             TTTAACTGCCTCCAC  57 471
        apcA 1508874 .. 1508894 +  -5.5  -4.56597   ACTTTGTGGTGGGGG            CAATGAG CTAATCC CTCATTG            TTTTTGCCGCACAAC  73 15
      apcB-1 1509537 .. 1509547 +  -4.6   -3.7574   ACGCGAGCTTTCTGG                 GGTG AGT CGCC                 TGTTTTGCTGGTCAA  55 129
        apcC NONE
    CYB_1441 1511227 .. 1511245 +  -2.3  -3.14132   CGGTGTTGGCGGCAT             GGCCGGA AAAGA TGCGGTC             TTCGTGGCGCAGGCG  43 287
        moaD NONE
        pnpA 1516538 .. 1516548 +  -4.6  -4.67353   TCCATCGCGACAGCG                 GTGC GGA GCGC                 TTTTTAGCTGGCTCG  71 122
    CYB_1446 1518814 .. 1518848 +  -7.9  -3.70925   TCTGAAAGACCTACA     CAGCACTGAACAGAA CAGAT TTTTGCTCAGCGCTG     TTGCTTTCTTCCTGC  65 36
    CYB_1448 1520703 .. 1520713 +  -2.4   -3.9122   AGCTGGATCAGCTCC                 TCGG TAA CCGC                 TTCTTTGCGCCCGTA  54 445
    CYB_1451 1525290 .. 1525312 +  -2.1  -2.71268   TCGAAGTTGGTATGA          GTTATGATTG TTTG CAA-CGTAAC           TGATGTCTGCTCGGG  39 123
    CYB_1452 1526208 .. 1526237 +  -3.7  -2.77167   ACTGGTAGTAATCCG       TACTGAACATATT ATAC ATTATTTTCAGTA        TAGTTGAGCTTATTA  43 278
    CYB_1453 1529940 .. 1529958 +  -4.5  -4.15044   AGAGGCTGCAACCAT             TGGCCGA TCCCC TCGGCAA             TTTCTTCGGGGGCCG  65 420
    CYB_1458 1535302 .. 1535314 +  -3.4  -2.70932   AAAACCCTACCTTAA                TGGT GAATG ACCA                TGGTTCGCGGCAACC  41 16
    CYB_1459 NONE
    CYB_1460 1536580 .. 1536591 +  -5.8  -2.78891   GCTCGGCTGCCAGCT                CTCC CTGA GGAG                 TCCTTGGGTTCGGGT  50 18
    CYB_1461 NONE
    CYB_1462 1538148 .. 1538173 +  -3.1  -3.01712   ATAGAACGCCTCAGA         ACCCCAGCAGG GATC CCTGCTACGGC          TCTTACAAGGAGCAA  43 87
        ycf4 1538943 .. 1538953 +  -4.6  -2.95652   GCTTTCTCAACGTCA                 GCCT AGA GGGC                 ATTTGATTCCCTGCG  46 9
    CYB_1464 1540485 .. 1540507 + -10.7   -5.0925   CAAAAAATGAATGAA           CCATCTCAA TGAAT TTGAGATGG           TTTTTGCTTTTCAGG 100 107
      phnD-2 1541628 .. 1541659 + -13.1  -3.72984   CGCTTTAGGCAGTCC      TCAGGGATCCCCT GCCCAG AGAGGATCCCTGA       TTTACATAGTTCTGA  86 33
        phnD 1542965 .. 1543000 +  -4.8  -3.60419   GGGCTGAACAGAATC    GGGATCCCTTGT TCAGGGCAAGCC ATAGGGGATCCC     TTCTGATTTCAAAAT  52 43
      phnC-2 NONE
      phnE-2 NONE
      phnE-3 1546068 .. 1546079 +  -2.2  -3.73224   GAAACCCTGACGGGT                GCGT CTCA ATGC                 TTTGGTACAAGGTAA  50 515
    CYB_1476 1551097 .. 1551111 +  -2.8  -3.63694   TTAGCCGCCTCCATC               CTGTAC TGA GTAAAG               TTCTTAACACTCGCT  51 17
    CYB_1477 1552276 .. 1552290 +  -7.1  -3.05384   GCGAGGCTGAGGGCG               GCTGC GCAGG GCAGC               TTCGATCAACCCCAA  52 189
    CYB_1480 1555629 .. 1555663 +  -3.6  -2.91395   CTAGTTGTTGCTTTC    TGTTCCCTTGCCGTT TGCGTT AGCGGTG-GGGAGCA     CTTTGTCGCCGGGAT  44 37
    CYB_1481 NONE
    CYB_1482 1559889 .. 1559903 +  -2.8  -4.59853   GGGATGTCCAAAAAA               TCACTG AAG CATTGA               TTTTTCACCCATTCC  67 365
    CYB_1483 1560910 .. 1560926 +  -2.2  -3.34715   CAGCAGGGAGATGTA              GGATGG CTAAT CTGTCC              TCTTTGCAGGCGATC  45 104
    CYB_1484 NONE
    CYB_1485 1561898 .. 1561921 +  -8.2  -2.70667   TTGAGTTGTTTGAGT          TAGAGTGGGC TCTT GCTTACTCTA           CTTGCTTAATTTCTC  57 37
    CYB_1486 1562849 .. 1562861 +  -3.3  -2.52156   GCCAGCCATTGAACC                AAGGG GAT CCCTG                CTGTGTTGCTTCTCG  40 210
        pyrE NONE
    CYB_1488 NONE
        malQ 1566193 .. 1566206 +  -8.1  -2.61548   GATCCGCTCTTCGGT               GGCCT CTTC AGGCC                TGAGTTCTCCTACCA  52 67
    CYB_1493 1570726 .. 1570759 +  -3.8  -3.83026   ATGATGCCGTTGTTG     ACCGGCTGCATGTTG AAGGG CAAC-TGCTGCTGGG     TTTCGTATAGGCCCG  54 132
        psbE 1572910 .. 1572922 +  -2.7  -2.63361   GTGGACTATTCGTTG                TTGCA ATT TGTAA                GTTGATTGAGCTTTT  40 57
        psbF NONE
        psbL 1573260 .. 1573296 +  -6.6  -3.82499   TTGGGAAAGAGCGCA   GGGG-GCAA-TGCTGGCT TTT GGCTAGCCCTTGCTCCCC   TTTGCTAAGTTTACT  65 68
        psbJ 1573552 .. 1573575 + -13.2  -3.72009   CCGCATGGTTTTTAT          GGCCTAGCTG AATT CAGTTAGGCC           TTTCAATGCTGTTGT  89 99
      psaL-1 NONE
        psaI 1574706 .. 1574735 +   -10  -4.26076   AACCCCAGATATTGA       GGCAGGGATCCC TTTTTT GGGATCCCTCTC        TTTTGGTCAGGATGA  86 102
    CYB_1501 1575530 .. 1575552 +    -7  -3.14564   GCCAGCCGCTCAAAA           GAGGGTTTGC TCA GCAAATACTC           TTCCTGGACGGCTAC  54 358
        trpB 1581852 .. 1581867 +  -2.4  -4.14511   TTTCAAGTATTTGCA              GCAGCG GGGA CGTAGC               TTTTAGAGTACGGTT  56 4
    CYB_1509 NONE
    CYB_1510 NONE
        aroC NONE
        radA 1586255 .. 1586281 + -10.1  -3.05816   CTCGAAAAAGGCTAC         GCCTGCTGGGC AAACA GCTCAGCAGCC         TTAGCTGAGCCCTAG  67 212
    CYB_1513 1587243 .. 1587256 +  -5.9   -3.2496   AGCCTGAAAAATCCC               GTCCC TAAC GGGGC                TTCCATTGTCCATTG  54 34
        lysS 1589145 .. 1589172 +    -9  -3.61398   GGCCGCCGAAAAATC        CCCCTGTTGGGC GTAG GCCCAGCCGCGG         TTGTTCAAAACCCAG  68 350
        dnaG 1598376 .. 1598392 +  -2.1  -4.08767   CCCCAGCTTGTGGAG              CAGATGC TCG GCAGCGG              TTTTGAGGGCCTCAG  57 453
    CYB_1522 1602758 .. 1602778 +  -5.5  -3.94664   GGAATTTTGCGTTGC            GATCTTTAA ACT TTATAGATC            TTTAATAGTTTTATA  63 71
    CYB_1525 1604924 .. 1604937 +  -3.7  -3.57263   CAGAGCTAGCTTGCT               CAGGG ATCC CCCCG                TTTGACGGTCGAGAT  51 32
    CYB_1526 NONE
    CYB_1527 1605670 .. 1605697 +  -4.1  -2.79492   CTGTTTGGCATGGTT        GTAGGTGATTG AGATAA CAGTCGCCGAC         CTTTCGGATTGCCAA  43 123
    CYB_1528 1606165 .. 1606187 +  -4.1  -3.13164   AACCCCAGAGGGATC          CCGGACAATG TTGG CCTTG-CCGG           TTCCATCGTTGCCGC  45 376
    CYB_1530 1609213 .. 1609229 +    -3  -3.64682   CACGCCTGAACCACC             GGG-TGT CCTT ACAGCCC              TTTCGCGGTTTGCTG  51 468
    CYB_1533 NONE
        rpsB NONE
         tsf 1611144 .. 1611181 +  -2.8  -3.48924   GCAGAGGCGTTGAAA  CTG-CGTTATGGAGAGTG TGGG CAC-CTCTATGTCGGCAG   TTCTATAACCACTAC  49 77
    CYB_1536 NONE
    CYB_1537 1613846 .. 1613858 +  -3.3   -2.9621   TTTTTGAGACCCCAG                TGCCG GGC CGCCA                TAGTTTCGCTCTCGT  42 137
    CYB_1538 1615485 .. 1615495 +  -3.2  -4.41348   CAGAAAGATTGAACT                 TGAC GAT GTCG                 TTTCTTTGGGCAGCA  65 374
    CYB_1541 1617082 .. 1617109 +  -9.2  -3.20345   GATTTCCCCAGGTTT        TCCACAGGCTGTC GAA GAAAGCCTG-GGA        TATTGCTCTGGGCTT  61 235
    CYB_1546 1622765 .. 1622781 +  -2.2  -4.11216   CAAAAGCTTTGGCGA              TGCCAT GGAAA AGGGCA              TTTTCGGGGTGCAGC  57 386
        hisG NONE
        psbO 1627103 .. 1627131 +  -9.6  -4.24745   ATTTCGGGCTTGAGA        TGGGCAGAGATC CCGGC GATCCCTGCCTA        TTTCTGTTGATACTA  86 72
    CYB_1554 1628688 .. 1628698 +  -3.2  -2.87132   GAAAGCCGGAAGTTC                 TCTG CGT CGGA                 TCTATGCCCAACAGC  42 109
    CYB_1556 1629890 .. 1629907 +  -3.3  -4.36914   CTAACCAAGGCGCGG             GCAATGG CCAC CCGCTGC              TTTTGTCCGCCGGAA  65 242
        murC 1634774 .. 1634791 +  -3.4  -2.61735   CAAAAATCCAAACTT             CAGCTG AAAAGA TAGCTG              CTTCTGAGGTATTGA  40 51
        murB 1635807 .. 1635825 +  -4.4   -4.7261   ATTAGAAGAGCATCG             GCTGGGCA ATT TGGCCTGC             TTTCTTTTGATGACT  74 36
    CYB_1561 1636391 .. 1636406 +  -7.6  -3.28791   AAACCACAACCCTTT              CATCAG AAAG CTGATG               TTATCCCCAAAAGGT  59 234
    CYB_1564 1637588 .. 1637598 +  -4.6  -3.05384   TCGGCAAGCTGAGGC                 GGGG CAC CTCC                 TTCAATAGCCAACCC  46 344
    CYB_1569 1640994 .. 1641010 +    -5  -4.56597   ACCCCAGGGGCCTGG              GCCAGG ATTTG CCGGGC              TTTTTCCACAGGGAA  70 236
    CYB_1572 NONE
    CYB_1573 1647347 .. 1647357 +  -6.8  -3.68244   CTGTTCGCGTTAGCG                 GGAC GGA GTCC                 TTTGGGATTGCTGCT  62 28
    CYB_1574 1648167 .. 1648187 +  -6.7   -2.5294   TTTCGGCTCCTCCTC            CCGCCCTTC ATC GGGGGGCAG            CTCTTCTCGCCACTC  51 261
        rpmJ 1651862 .. 1651872 +  -3.2  -3.09643   AAATCCCATCTCAGG                 CAGG CAA CTTG                 GTTTGATTTGATTTC  43 183
        rpsM NONE
        rpsK NONE
        rpoA 1653914 .. 1653926 +  -4.1   -3.1247   GCGAAAAAGGCAAGG                CCTAG AGT TTAGG                TTCCGTCTCAAGCAT  45 21
        rplQ NONE
        truA 1655236 .. 1655262 +  -3.6   -3.3487   CATTCCTGCGGTTGA         TCTGGGCGATCT CCA AGCTTGTCCTGA         TATGTTTCCTTGCCT  49 26
        rplM NONE
        rpsI NONE
        rpmE NONE
        prfA 1657604 .. 1657614 +  -5.4  -2.57463   TGAGTTACCGCCAGC                 GGAT GGG ATCC                 CTTCTCGAGGACCTT  46 48
        acnB NONE
    CYB_1588 NONE
    CYB_1589 1661356 .. 1661374 + -10.3  -5.58209   AAAGGATCCCATAGA             GGTAGGC GATGA GCCTACC             TTTTTTTACATTTCG 100 75
    CYB_1590 1662739 .. 1662757 + -10.2  -4.40804   AACTGGGTTACAAGC             CCCGCCCT TCT AGGGCGGC             TTTTGTAAGATGCTA  93 57
    CYB_1591 1664096 .. 1664120 +  -8.5  -3.77196   ATGTCAACCAAAAAG          GCCCCCATG TATGAAT CAGGGGGGC          TTTCGTAAGTCCTGG  71 219
    CYB_1593 1667586 .. 1667600 +  -3.5  -3.74747   CACGATCACAGAACC               GCTGG AGTGG CTAGC               TTTAATCCCAATTGC  54 274
    CYB_1598 1673223 .. 1673245 +  -9.8  -5.48213   CGTCCTCAACCCCAG           CCCCTCTTCC AAA GAGAGAGGGG           TTTTTGTTTTGGGTG 100 56
    CYB_1599 1674040 .. 1674052 +  -3.3  -2.71712   CCAACCCTGGCCCAA                GCGCT CAC AGCCC                CTTTCCCAGGGAGAA  41 48
    CYB_1600 NONE
    CYB_1601 1675236 .. 1675247 +  -2.2  -4.36595   ATTCGAGTTCCCTAC                TCTC CATT GAGG                 TTTTGGATTTGGATC  60 83
    CYB_1603 1675794 .. 1675808 +  -5.7  -3.62096   CCATCCCCGGATCCT               TCTCC CAGGA GGAGA               TTTAGGGTGGTAGGA  60 74
    CYB_1604 1676208 .. 1676234 +  -3.7  -3.25823   GGAAATTGGCGGGAT         TTTGGGTAGGA AGGGA TCCCACCTAGA         TTAATCTAGAGGAAC  47 105
        gatA 1678013 .. 1678031 +  -4.5  -4.23758   CCCTTCCTCATCGAT             CATCCGC ATGCC GAGGATG             TTTTGCGTATCGGAT  65 211
    CYB_1610 NONE
    CYB_1611 1684972 .. 1684983 +  -5.8  -3.64703   GCTTGCCGCTCGAGG                CCAG TCCC CTGG                 TTTGAGTAACCCCAA  60 9
    CYB_1612 1685990 .. 1686009 +  -3.5  -3.16177   TAGGGTGAGACACCT            GGGCTAT AGAGAA AAAGCCC             TTCGCTGTATGCACT  47 118
    CYB_1620 1693937 .. 1693947 +  -6.8  -3.70902   TGGCACCACCAGGTT                 GTGG ATC CCAC                 TTTCGCTCTCGAAGC  63 288
    CYB_1623 1696131 .. 1696144 +  -3.7  -2.90212   GGGCAAAGTTGAGTT               TGCGC AGCA GCGCC                TCTGTGGGATGCTGC  42 343
    CYB_1627 1699025 .. 1699048 +  -5.2  -3.10522   GCGGCGCCTCTGTGA          GCA-CCTCGCC GGT GGCGGGAATGC          TGTCTTGAATGCCGT  46 433
        petB 1700765 .. 1700779 +  -4.3  -3.64703   CAAGGCATTTCTGGG               CCTTT GTGAG AAAGG               TTTGACTCCCAGACG  55 17
        petD 1701450 .. 1701477 +  -8.4  -4.45168   AGAATCACCATCAGA        GTGCAG-CAGGTC GGT GGCCGGGCTGCAC        TTTCTCTTTTGGAGA  83 91
        leuB 1703082 .. 1703099 +  -8.4  -4.08945   CCAGGGGAGTGGGGG             CCGGTC TTTCTT GACCGG              TTTTCAGGAAGTGAT  71 400
    CYB_1637 NONE
    CYB_1638 1707204 .. 1707217 +  -9.5  -3.28924   TCCAGCTTCAGTTGC               CGGGC TTGA GCCCG                TTCTCGCACCCCGTC  63 461
        lysA 1717474 .. 1717490 +  -2.1  -3.32844   AGGCTGGTCTGGGGG              CCGCAGT CCA ACAGGGG              TTCTGAGGTGCAGAA  45 159
    CYB_1645 NONE
        uppS 1719652 .. 1719662 +  -4.6  -3.63515   AGCTCCGGCTCAGGA                 TGGG CAG CCCG                 TTGTTCGGCGTAGCG  54 443
         prs 1730209 .. 1730222 +  -3.7   -4.2349   AGTGGGTGCAGAATG               GGTGC GCCT GCTCC                TTTTCCCTGTGGAGA  64 84
    CYB_1653 NONE
    CYB_1654 1734509 .. 1734529 +  -5.3  -4.67904   CCGCGATCGTTGATG            CGCACGACA GCC TGGCGTCCG            TTTTTCAGGTTGGTC  76 150
        purM 1736923 .. 1736935 +  -4.7  -3.79747   GGAATAGGGGTAACT                CGGCC TTG GACCG                TTTGCTAATCGCTGC  58 188
    CYB_1657 NONE
    CYB_1658 NONE
    CYB_1659 NONE
    CYB_1660 1742342 .. 1742357 +  -3.2  -4.15565   CGCCTGCATGGCCTT              GGCC ACTTGGAC GGCC               TTTTGAAATACTCCC  62 486
        acpP NONE
        fabF 1745929 .. 1745941 +  -3.3  -3.17146   TACTCTCCCGATTGA                AAGGC TTG GCCTA                TGTCTTCTCCCGAAA  45 26
    CYB_1667 1746220 .. 1746233 +  -3.8  -3.18452   GGATAGACAAGCCAT               CTGC TTTGAT GCAG                TTGGGTTGCGGTCGT  47 35
    CYB_1669 1747362 .. 1747382 +  -4.5   -3.3993   TTCCCACCGCGATCA            CCCGCCCCC CTC GGGCTTGGG            CTTTTTGGATGGCTG  49 303
    CYB_1677 1754208 .. 1754219 +  -5.8  -3.76224   GCACGCGGGCAGCAA                TGGC CTTG GCCA                 TTTCCTGAGTGCCGA  60 118
    CYB_1682 1758763 .. 1758779 +  -5.7  -4.66833   TGCCGCGGGTACGCC              CCATCGC CTG GCGGGGG              TTTTTCGGGTTGGGG  76 455
    CYB_1684 NONE
    CYB_1685 1761405 .. 1761415 +  -3.2  -4.43859   TGCAGGATGCGATAC                 TCTG GGT CAGG                 TTTTCTGGACTTCTA  64 46
        argB 1762543 .. 1762563 +  -2.4  -4.35663   TGAGCGCGGCCAGCT            CCTGCCGT AGGTA GCGCCGGG            TTTCTTCCTCTTGTT  63 186
    CYB_1688 1764609 .. 1764641 + -10.7  -2.99207   CAGGGCTGCCGAAAG     CCCG-CCCTGTACTG AGAAG CAGT-CAGGGTCGGG     TAGTTTACTGCTCTC  68 11
    CYB_1689 1766791 .. 1766809 +  -5.2  -3.66784   TCAAGCGTTCCATAG             GGATTGGA CAT TCCGCTCC             TTGTCTTCCACCTAG  58 256
    CYB_1690 1767493 .. 1767509 +  -2.2  -2.77962   CCCATTTTTCAACCG              TTCTGG CGGCT CCTGAA              ATTTCCCCTCTGCAG  39 180
    CYB_1691 1769165 .. 1769179 +  -2.8  -3.05046   CCTATACAAAGGAGA               GAAACA CCA TGTCTC               ATTTTAGCACCCTGC  43 142
    CYB_1692 1769574 .. 1769597 + -12.4    -4.788   CACCGACTAAAGTTA          GGAGGGGCTG AATC CAGCCCCTAC           TTTTTGGCTTGGTTT 100 76
         pds 1772579 .. 1772589 +  -8.2  -3.63782   TCTTCTAGGCTATCC                 GCGG CGT CCGC                 TTTCCCGTAGTGTTG  68 93
        crtB NONE
    CYB_1697 1774743 .. 1774768 +  -9.7  -2.73875   GTTCAGAGCGAGGGT         CCAGGAGCTGGC GCA GCCA-CTCCAGG         TGCTCTTGGCGGGAG  57 324
    CYB_1702 NONE
    CYB_1703 NONE
       gap-2 1790183 .. 1790195 +  -5.5  -3.78022   GGCTGGCAAATTGCT                CGGCA AAC TGCTG                TTTGATGGCTGTCAC  60 524
    CYB_1707 1791087 .. 1791107 +  -3.8   -3.6422   TTCCGTGGCCCGCAG            GGCAGCGC GGTCA GAGCCGCC            TCTTTTGACCGGGTA  51 324
    CYB_1709 NONE
    CYB_1710 1794086 .. 1794096 +  -6.8  -3.05816   CTGCCTGGTTAGGAT                 CGGA TCG TCCG                 TTGAGTAGCCCATAA  54 103
    CYB_1711 1794454 .. 1794512 +  -3.9  -3.62275   TCAGCCAAAACGTGA CTCCGGATCTGCCCATCTTGCTCAGG CTCCCGTC TTTGAGCTAGATTGGCAC-TCGGGAG TTTAGAGTGCTAACT  53 55
      groL-2 1796355 .. 1796381 +  -5.2  -4.59109   GTAGGCCGCATGGCT        GAGCTGGGAGA CCACTT TCTCCT-GCTC         TTTTTCAAAGATCTG  73 137
    CYB_1715 NONE
    CYB_1716 1798273 .. 1798290 +  -3.3  -2.72829   GCGTAACATAAGTAA             AGCCTGGG GAT CCC-GGCA             ATTTGGAGAGGTGTC  41 90
    CYB_1718 1798754 .. 1798766 +  -3.3  -3.05384   TCCTTTAGTTGAAGA                GAGGG TCA CCATC                TTGGGTAGCAGGAGC  43 135
    CYB_1719 1801888 .. 1801929 +  -2.8  -3.96624   GATAAAAAATGGGAG ACGGTGGGGTTCGGCTGT CCCAAA ACCGTTGATCCCCACCAC  TTTGTGGTCGAAATA  56 43
    CYB_1720 NONE
    CYB_1721 1803077 .. 1803108 + -16.6  -2.78996   CATCAAGTAAACTAC      CCGGCTCCG-ACCGC TAA GCGGTACGGAGCGGG      CTTTCAGTAGCCCTG  90 298
    CYB_1724 1807704 .. 1807716 +  -4.1  -3.85857   TCGTCAGAAAGCTCT                GGGAA CCG TTCTC                TATTTTCTGCTACTT  56 279
    CYB_1727 1811329 .. 1811340 +  -4.4  -2.93853   AGCCCGAAAAATCTG                CTCA GCCG TGAG                 GTTTAATTCAGGGAA  46 144
    CYB_1730 NONE
    CYB_1731 NONE
    CYB_1733 1815541 .. 1815562 +  -2.1  -4.18018   AACACGGGCCAGCTC           CCGCTGTTC TTCG GAGATGCGG            TTTTGGATCCCGGCG  60 226
    CYB_1735 1817673 .. 1817685 +  -7.7  -3.67498   TGAGCTGATGCAGCG                CCTCA TCT TGAGG                TTATGTTGCAACTTA  65 33
      psbD-2 1818935 .. 1818954 + -13.6   -5.0916   GTATTGAAGAGTTCA            GGGATCCC TCAT GGGATCCC             TTTTTGTGTTGGGCG 100 102
        speB NONE
    CYB_1745 1829158 .. 1829171 +  -2.3  -2.59431   GGCAGCGGTAGCGGA               CAGCC CGTT GGCTC                TGGGTTCTGCAAAAA  38 30
    CYB_1746 1830076 .. 1830093 +  -4.1  -4.10453   GGATCCCGCCCAGGA             TTTGCCC TATT GGGGAAA              TTTTGGGGAAATTTG  60 161
    CYB_1747 NONE
        proC 1831945 .. 1831963 +    -3  -3.07962   GCGGGTGATCCAATT             CCATCCCA CCT TGAGCTGG             TGTTCCAGTGTGGGC  41 67
        ahcY 1835279 .. 1835289 +    -4  -2.58544   AGTACCTCCGACAGA                 CAAA CCT TTTG                 GTTATGGAGCTCACA  42 159
    CYB_1753 NONE
    CYB_1754 1839260 .. 1839270 +  -2.4   -4.3341   GATGCTTGTCATAAT                 GCCG CTG CGTC                 TTTCTATTCCTTTTA  63 272
    CYB_1760 1845240 .. 1845253 +  -2.3  -3.16683   GATGCTCTGGGATCG               GATGG GCTT CCACC                TTGATCACCTGGCCT  43 476
        pdxA 1851433 .. 1851453 +  -6.7  -3.74747   GGCCATCTGAAGCTG            TCTCCCGCC TCT GGGGGGTGA            TTTGATGGGAGTTGC  62 61
    CYB_1767 NONE
    CYB_1768 1853709 .. 1853722 +  -8.1  -3.14564   CTTCAGTAAACTGGC               GGGGA TCCA TCCCC                TTGGTAGGGGCCTCC  60 237
    CYB_1770 1854020 .. 1854033 +  -3.8  -2.52623   TCAGACCCAACTTTT               GGGT AAGCCA ACCC                CTGTTCTCCCGAAAC  42 170
    CYB_1772 1856376 .. 1856386 +  -3.2  -2.87463   ACGTACTCCCATGCC                 GGAG ACT CTTC                 TATGTGAGGCAACTT  42 505
    CYB_1777 NONE
    CYB_1778 1864101 .. 1864123 + -11.4  -3.55444   CGACACGGAAACTGC           GCTTTGGGTA TTC TACTCAAAGC           TTTGCGGGATACCGC  77 168
    CYB_1779 1865831 .. 1865850 +  -3.4  -3.27525   CCAATACGAACTTTT            GGGGAGCG AGAG TGCCCTCC             TTGGGTTTGCAGAAA  45 129
    CYB_1780 1866863 .. 1866877 +  -5.6  -4.46835   GAAGCACTAGGGGAT               GCAGCC TGT GGATGC               TTTGTTTCAAGTTGT  70 201
        thyX NONE
    CYB_1782 1868842 .. 1868855 +  -3.1  -3.33162   ACCCATTCAAGTTTT               GGTCA ACAC TGATC                TTGTCCAATAGCCTC  47 292
    CYB_1783 NONE
        purC 1871221 .. 1871234 +  -3.1  -3.56562   GGTGCTTCAGGCAGT               GGGAT CCCA ATTCC                TTCTCTGATACATTT  49 4
    CYB_1785 1872413 .. 1872426 +  -6.7  -4.17878   TTCCCTTCTGGGAAG               CCAAG TCCG CTTGG                TTTAATTTGGTTTAA  70 48
    CYB_1787 1875241 .. 1875253 +  -3.3   -4.8667   CCGGAGAAGCGGCAG                TCGGG ATC CCCAA                TTTTTCTCGCCTGTA  74 57
    CYB_1788 1876891 .. 1876901 +  -5.4  -2.67515   TGAGGTCAGCAAGTT                 GGAT CCA ATCC                 TGCTATCCTAGTCAA  46 38
        ilvC 1877951 .. 1877964 +  -2.3  -2.95774   CGGGTATCTGGAGCT               GAGGG TAGA CCATC                TCTGTGCTGGATCTG  40 42
        serS 1879363 .. 1879376 +  -4.5  -5.02476   ACGGAGAATTGCAAG               CTGTC TCAC GGCAG                TTTTTTGAAACCTCT  80 113
        petE 1889759 .. 1889780 + -12.3   -4.7497   TTAGCATAAAAGTTA           GCCCTCTCA GGAG TGGGAGGGC            TTTTTGGTGAATGAA 100 114
    CYB_1804 NONE
    CYB_1806 1891520 .. 1891546 +  -2.8  -3.05597   ATCCGCCTCAGAATA         CTGGGGCCATGA GAG TCGGTGCCACAG         GTTTTCAAAAGTCCG  43 74
    CYB_1814 NONE
        thiE 1901141 .. 1901156 +  -3.2  -4.39133   AAAGATCAACCGTGA              AGCTCA ACCG TGAGCA               TTTTGCTGCTTATTG  64 39
    CYB_1816 1903106 .. 1903127 +  -3.8  -3.45047   ACTTCTACAGTGAAG           CTC-AAGCT GGGAA AGCTTCGAG           TTCCTATCTTTCTCT  49 261
        cysS 1910735 .. 1910749 +  -4.2  -2.63688   ACCTAGGGGCTCAGA               GGGGCA AAG TGCTTC               TCCCTTCGTTTGGGT  44 88
    CYB_1822 1913781 .. 1913791 +  -5.4  -3.53012   AAAATTTTACCCTGA                 GAAG GTG CTTC                 TTTCCGCGCGCAAAC  55 318
    CYB_1823 1916433 .. 1916460 +  -4.8  -2.78384   AGCAGTTAGGCGCTG        CTCTCAAGCC CAGGGGCA GGCATGGGAG         TATGGTGGAGCGGGC  45 32
        rnhB NONE
    CYB_1826 1918741 .. 1918751 +  -4.6  -3.34398   CCACCATGCGAATTG                 GCGC TCC GTGC                 TGTTTGGGCAACGGC  49 302
    CYB_1832 1923023 .. 1923040 +  -5.5  -3.86897   AGAAACCCGCACCCA             GGCATCG ACCA CGATACC              TTTGTCCAAGATGCG  62 268
    CYB_1834 1923839 .. 1923853 +  -2.8  -4.64598   GTTTTCTCCAGTTGA               CCCA CTCCTGC TGGG               TTTTTGGAGTGGTTG  67 133
    CYB_1835 NONE
    CYB_1836 NONE
    CYB_1837 1925589 .. 1925601 +  -5.5  -3.20723   GCGTTGTAGTAAATC                TGCCC AAG GGGTA                TTCAATTGCTGGAGG  52 133
    CYB_1838 NONE
        aroH 1926949 .. 1926971 +  -6.3  -3.89346   GCACAGGGTTGACAC          TCTCACCGAC TAAA GTCGG-GGGA           TTTCTACACTGGAGG  63 59
    CYB_1841 1928791 .. 1928801 +  -8.2  -3.21099   TGTTGCGCATCCCGG                 CGGC AAT GCCG                 TTGATGGTGAGCAGA  62 130
    CYB_1844 1932044 .. 1932063 +  -4.9  -3.22113   ACCACGGTGGTGGAG            GCGGGGA TCACCT TCCCGGC             GTTTTGTGCAACGGT  49 63
    CYB_1845 NONE
    CYB_1846 1932538 .. 1932552 +  -2.1  -4.61566   CGGCTTGAGCCGCTC              TGGAGC GGAT GC-CCA               TTTTATGATTTCGGA  65 33
        ribD 1933871 .. 1933886 +  -6.2  -3.32963   AAAATCAAGCTATAG              GAATCT ATCA AGATTC               TTCTGAGGTGAGCCT  56 227
    CYB_1848 1935321 .. 1935334 +  -2.3  -3.60475   AATTGCTTGGCTGCG               CCGCT GCAA AGAGG                TTTGGAGTGGACGTT  49 305
    CYB_1851 1936648 .. 1936662 +  -7.1  -2.56164   CCCCCTCGAGATGCT               GCCAC TCGGT GTGGC               CTTGATACTTGCGGC  51 517
    CYB_1853 1937484 .. 1937496 +  -7.7  -3.28712   CAAAACTCTGCCCCG                CCTCA GAC TGAGG                TTCTAGCACCGAAGG  59 7
    CYB_1854 NONE
    CYB_1855 1939048 .. 1939061 +  -6.7  -2.60075   CTGCTTCCGATCCCT               GCTAG AAAC CTAGC                CTTGCTTGCAAACGA  51 21
        hemE NONE
    CYB_1863 1945012 .. 1945034 +  -3.2  -2.57132   ACCGCCCCCAAAAGG           CTGCCACCGG CCA CCGCCAGCAG           GTTGTAGGCAGCGCC  40 203
    CYB_1864 1948134 .. 1948146 +  -9.1  -3.19659   CCAGGAACCAGAATC                CTCGC CCG GCGAG                TATGTTATGACTCTG  65 377
    CYB_1869 1952677 .. 1952708 +  -6.4  -4.07568   CAGTGGCTTTGAGCG      GCACAGCCTGGGCA GAGA TGCTCAGGCCAAGC       TTTTGCGCAACACCC  67 29
    CYB_1873 1957515 .. 1957525 +  -4.6  -3.08508   TGAGACGCTCCCCAA                 GCGT TCC GCGC                 TGCTTTTACCGACTC  47 182
        metE 1974126 .. 1974139 +  -5.2  -3.29273   GCTTGACAAGTCGCC               GCGG GCGGTG CCGC                TGTTGTGCTGATGCG  52 75
    CYB_1889 1976874 .. 1976924 +  -7.2   -3.6512   ACCCCCACCGGCGCT GATCTCCAAAGCCTTCCAACGTCCT CTGT AGGATCTTGG--GG-TTTGGAGATC TTTGGAGGTTCTTTG  65 103
    CYB_1890 NONE
    CYB_1891 1978152 .. 1978177 +  -5.3  -3.56643   ATCCAGCTTGATCAC         GGGATCCGTCG CCGG CTGGGGATCCC          TTTGAGGAGTCTCCG  57 238
    CYB_1898 1984295 .. 1984310 +    -6  -3.14132   GGGAATCGGCTTCCA              GCCGCC GTTG GGCTGC               TTCATAGGCCGCGCG  50 492
         eda NONE
    CYB_1900 1986939 .. 1986962 +  -3.1  -3.53444   GCAGCCATCTGAGGC          GGATCGGGCA GCCAG TGCC-GAGCC          TTTGGGAAGGGATCC  49 104
        dgkA 1987766 .. 1987782 +  -6.5  -3.54129   CTGGAAAAAACTGCA              TCCGCCA AGC TGACGGA              TTTGGGCAGGATCTC  58 402
    CYB_1903 1989966 .. 1989980 +  -4.2  -3.34962   GGAAAAAGAGTTTAA               GAAACG TAA CGTGTC               TTCTCCGCTATCGCA  51 100
    CYB_1904 NONE
    CYB_1906 1991181 .. 1991196 +  -2.5  -3.85698   CACCAAACTCCAGCA              GCTCG ACAATA TGAGC               TTTCTCCAGCAACAG  52 306
    CYB_1908 1993671 .. 1993681 +  -3.2  -2.71791   CCTATAGAAGAGCGG                 GGTT GAG AGCC                 GTTTGACAGGGCGCT  41 20
    CYB_1909 1994982 .. 1994993 +  -5.8  -3.65351   ACTTTAAGTGTGGGT                GCAG TGTC CTGC                 TTTAAATCGAAATGA  60 196
    CYB_1910 1995771 .. 1995791 +  -6.7  -3.03159   TTCCTCAAGCAGAGG            CGCGCTCCT GCC AGGTGCGCA            TCTTGCCCGGATTGA  54 195
    CYB_1916 2001616 .. 2001649 + -10.3  -4.19276   ACATGATTTCAGCAG     GGCGGGAAAAGCTCT GGCC AGAGCTTCTTCCGAC      TTTTGACAGTTTTGA  86 189
    CYB_1919 2005138 .. 2005160 + -11.4  -3.55444   CGACACGGAAACTGC           GCTTTGGGTA TTC TACTCAAAGC           TTTGCGGGATACCGC  77 412
    CYB_1920 2006102 .. 2006120 + -10.2  -3.15544   GGCAAAGCCGTGGTA             GGTCACCC AGC GGGAGACC             TTGATGCCGATGGCC  65 356
    CYB_1924 2008695 .. 2008726 +  -2.2  -2.52464   GTGGGTCGCGCCGCC      ACCT-CTCGCAGCAG ATA CTCCTGCAAGTAGGC      TGCGTTGGCAAAAAA  37 280
    CYB_1928 2013095 .. 2013121 +  -7.2  -2.91728   CAGGGCCGTAGGTGT         TGAAGATGCGGG CCA CCCGGATCTCCG         TCTGGTATTGCCGCT  51 494
    CYB_1931 2016241 .. 2016257 + -10.9  -3.53012   GTCGGATCCCTCGAC              GCCTTGT GCC ACAAGGC              TTTCCGGCCCCAAAA  74 171
       upp-1 2020841 .. 2020853 +  -4.7  -4.08216   GAGGTCGCAGGGCAG                GCCGC CGC GCAGC                TTTTCCCAGGCATCC  61 365
    CYB_1940 2032280 .. 2032290 +  -6.8    -3.052   CCTCGGCGCCTTCTC                 GGAG CTC CTCC                 TGTCTCTGTCGCAGT  52 116
        argS 2038416 .. 2038431 +  -3.2  -2.50935   ATGTAGTCGGCCCAC              ACTTGG GGAT CCAAGG               CTTCGTAGGTGAAAT  40 493
    CYB_1948 2042224 .. 2042239 +  -6.1  -3.03243   GCGACTGCCATTCCA              GGTGG AGAAGG CCACC               TCTTGGGAAGTCGGT  52 461
    CYB_1949 NONE
        nrdR 2046600 .. 2046638 +  -7.4  -2.72463   GGCTTACACTAACGC   TAGAGCTGCACGCCTTTA GAT TGACGGTGTTCAGCACTA   TCCTTGGAGATCCCT  55 170
    CYB_1951 2047868 .. 2047890 + -11.4  -3.55444   CGACACGGAAACTGC           GCTTTGGGTA TTC TACTCAAAGC           TTTGCGGGATACCGC  77 371
    CYB_1958 2055195 .. 2055205 +  -3.2  -4.28548   AGGAGAAGTGGATCC                 CTTC TTC GAGG                 TTTTGCTGAGTGAAT  62 246
        recA 2058351 .. 2058366 +  -3.2  -4.11216   CTGGCCGGCAGAGGC              CCGCAA GACT TTGGGG               TTTTCGGGATCGACG  59 378
        hisA 2061304 .. 2061316 +  -2.7  -4.63928   CTGGTGAAGGTTTTC                CAAGA CAT TTTTG                TTTTTCAGGTCATGT  67 135
    CYB_1965 2062924 .. 2062937 +  -2.3  -3.16191   CTTCAGGTGCGGGGC               CGCCA TCGT TGGGG                TTAATAGGGGTGTAG  43 431
    CYB_1973 2073856 .. 2073875 +  -9.2  -3.58905   TCCCCACTGCCAGCG            CAGCCGCC AGTA GGCCGCTG             TTATGTCTACCGCGT  68 464
    CYB_1977 2076481 .. 2076491 +  -2.4  -4.04719   TCATTTACTGAGGGT                 TCCC GAT GGGC                 TTTCTCCTGTCTGCT  54 81
        glgB 2078953 .. 2078969 +  -3.7  -4.17355   GGGAAGCAATGGGAT              GGAAATG TTT CATTTCG              TTTCATTCTTATTTA  60 201
    CYB_1980 2081883 .. 2081894 +  -5.8  -4.13767   TGGATCATTACAATC                CGCT TGCC AGCG                 TTTTCCGGTCGCCGC  65 493
         dxs 2085176 .. 2085210 +  -4.2   -2.8793   CCCCGAATGTAGAGG    GCAGTCGCCAGGGCC AAATAG GGCTCTG-CTACGGC     ATTGTTCATCTCTAT  45 259
        ilvD 2090829 .. 2090855 + -12.3  -2.80345   GTTAAGTGCAAGAAA         GCGGCAGAGAT GAAGG ATCCCTGCCGC         TGGGTTTTATGGGCT  72 133
    CYB_1991 2097844 .. 2097858 +  -5.7  -3.06183   GGGCTGTAGCCGTTG               CTGAG GTTAA CTCAG               TTCGCTGCAGCTCGC  52 32
    CYB_1992 2098766 .. 2098778 +  -4.8  -3.21276   CCGAGCGTTTGCAGC                CGCT GGCTG AGCG                TATTCTGAAGGACAG  49 60
         fmt 2100087 .. 2100097 +  -2.4  -3.73775   GCGACGAGGATGCGA                 CTGG CCC CCTG                 TTTGATGGCGCTGCG  52 332
    CYB_1998 NONE
    CYB_1999 2105594 .. 2105604 +  -2.4  -2.62263   CAAGTTGAAAGCTGT                 CCGG CGC CCAG                 TCGTCTCGAGGAAAT  38 43
    CYB_2000 2105856 .. 2105869 +  -2.3  -3.28712   TCTTGAAAAATAGAT               GGAAG TTAT CTACC                TTGTCACAGCGGAAG  43 110
    CYB_2002 2108407 .. 2108419 +  -2.7  -2.93995   TGACAGGGATCTGTT                TTGAT TTG ATCAG                CTTTGATACTTTCTC  42 22
    CYB_2003 2109200 .. 2109217 +  -9.9  -2.52516   CCTGCCGCAGCAGCG             CCACCAA GGCG TTGGTGG              ATTGGTCGTAGAGGC  60 153
    CYB_2005 NONE
    CYB_2006 NONE
    CYB_2009 2114044 .. 2114056 +  -5.5  -2.62263   ATGAGGCGAGCAGCA                GCTTC CCT GAGGC                TGGTCTCGGAAAGGT  46 64
    CYB_2016 2123095 .. 2123140 +  -2.8  -3.14211   CTGATGATGACTGCT CAATGGGTCGAATAGAAAGGGAT CCC GTCCCAT-CTAT--GGCCCATTG TTGCTCCACAACGCT  43 37
    CYB_2017 2124180 .. 2124195 +  -3.2  -4.19953   TTGATGAATCACCTG              GCCCAT CTGG ATGGGG               TTTTCAGGTTGAATC  62 240
    CYB_2020 2125222 .. 2125239 +  -5.5  -4.08692   CTTTTGCCGGCTTTC             CTTTGCC GTTG GGCAGGG              TTTTGCCGAACGTTG  65 58
        leuD 2125941 .. 2125951 +  -2.4  -4.51196   ACATGGCTGGGCAGT                 GCCG ACC CGGA                 TTTTATGGATTTGGC  62 67
    CYB_2023 2127021 .. 2127033 +  -4.1  -4.13767   TCCAGCAAGCCTATC                TCTTC GGG GGAGA                TTTTGCCGTCCGACC  59 95
    CYB_2024 2127553 .. 2127571 +  -3.1  -3.05775   CTAAGGACAAGGGAT             CCCTG CTGAGGATC CAGGG             GTTTTGAGCCATACT  43 57
    CYB_2025 2128029 .. 2128063 + -11.5  -4.26076   CTCAAGTCGTAAACT    ACCCGACCCTG-ACTGC TTC GCAGTACAGGG-CGGGC    TTTTGGTAGCCCTGC  91 29
    CYB_2030 2133338 .. 2133362 +  -5.6     -3.94   CCTCACCCCTGGCCC          CTCTCCCAAC GTGAA GAGGGGAGAG          TTATTTGGGGGTTAA  63 46
    CYB_2032 2135110 .. 2135124 +  -5.6  -3.50715   TAAATCCCCGGTTTT               GACGGG GAT CCCATC               TTCTCTGCGGATTCT  55 192
    CYB_2033 2136028 .. 2136041 +  -3.8  -3.90744   CCGATGCCAAGCTAT               GCTG GGGCTG CAGC                TTGTTTACGCGACCG  56 122
    CYB_2034 NONE
    CYB_2035 NONE
        cbiQ NONE
    CYB_2037 2139734 .. 2139744 +  -6.8  -3.76379   GAGCGGGCGGTAGCG                 GTGC AAA GCAC                 TTTGGTAGGATCTTC  62 28
        rpiA 2140532 .. 2140544 +  -9.1  -3.68853   CGTGTATTGGCGTTG                CCCAG GAA CTGGG                TTTACAGCTTTTTCC  70 59
        murF 2142213 .. 2142225 +  -6.2  -2.80195   GTTGAGAGGGGCTTA                GCCC AAGCC GGGC                TCATTCCTCGTCGAT  50 82
    CYB_2040 2142538 .. 2142550 +  -4.8  -4.74611   TATCCCTTTGCTCGG                CACC GTGAG GGTG                TTATTTTTTGTGCTG  74 80
    CYB_2041 2143153 .. 2143176 +  -9.5  -3.80625   TCTAGTCCTCTGGCA          GCCCCTGCC CCTAGT GGTGGGGGC           TTTGCGTTGTCAGCC  76 74
        cphB NONE
        menD 2146451 .. 2146497 +  -5.1  -4.18018   CGCAGTCCAGCCACA GGGCCACGCAT-CGAC-CCCT TCCCGAC AGGGTGCCGTAGGCATGGCCC TTTTGGATCCCCAGC  65 77
    CYB_2046 2148638 .. 2148653 +  -5.4  -3.72893   CTGCTTCAATCACCT              GCCAAGC GTT GCT-GGC              TTTGATGCCGCCATC  60 297
    CYB_2049 NONE
    CYB_2050 2150223 .. 2150239 +  -2.1  -3.06501   TCCCCTCAGCAATGC              CGCCGGT TGC AACAGCG              TTGCGTAGCGATATG  42 53
    CYB_2051 2152262 .. 2152272 +  -2.4   -3.3482   GAAAATAATACTCCT                 GCCC GAC GAGC                 TTGGTTGCGGAGTTA  44 473
    CYB_2061 2159411 .. 2159423 +  -2.6  -3.55622   CACCCTAGCCCGTAA                GGGT TGAGC GCCC                TTTCCACAAGTTAAG  47 19
    CYB_2062 NONE
    CYB_2063 2160478 .. 2160490 +  -7.7  -3.21912   CTAGGCCTGCCGATT                CCCAA GAT TTGGG                TTGGTGGATTGGAAG  59 37
    CYB_2064 2162164 .. 2162180 +  -2.1  -3.16154   AGAGGTCTCGTAAAT              CCTGCCG CAG CGCGAGG              TTGGATATCCTCTTC  43 28
    CYB_2065 2163582 .. 2163609 +  -3.3  -4.11183   CCCAAAAGGCCGTTT        TAGGGCAGCCC CCTGCC GGGCTGTCAGA         TTCTTTGTGGTCAGA  58 137
    CYB_2066 NONE
    CYB_2067 NONE
    CYB_2068 2166322 .. 2166363 +  -6.5  -3.33696   CGCCTGTGGAGATCC CTCTGGCGGGGCAGTGGGGG TGA TCTCTGCTGC-CAGCCATAG TTCGTTAAGGCAGGA  58 304
    CYB_2069 2166794 .. 2166815 +  -6.5   -3.7798   TCCAGTTGGCCTGAG           CCGGCGG GGTTTTGG CCGTCGG            TATTTGGTTTTTGTG  65 68
        argH 2168660 .. 2168682 + -11.2  -3.24597   AACTGTTGGTCCTAC           GCCGCTCAGC TTT GCTGCGTGGC           TGTTGATTGACCCTT  69 370
    CYB_2072 2170009 .. 2170035 +  -2.9  -4.07568   CTCGATGGACGGGTC        TGACCGCGCCAC ACTG GTGGC-CGAACA         TTTTCAGCAGCGGCG  58 23
    CYB_2073 2170645 .. 2170666 +  -5.1  -3.71649   GCATACCCCCGCTCC           CGGCTTTGG CAAG CTAGAGTCG            TTTGGGCTTTGCCGC  58 9
    CYB_2074 2171166 .. 2171183 +  -3.3  -3.33315   GTCATCAGCATCGTT             CCCGCTA TTGC TGGAGGG              TTGTGAGCATGTTGA  47 2
    CYB_2075 2172410 .. 2172445 +    -6   -4.4874   TGCTCTAGCATAGAT    CC-GGCAGATCCGGTGC CCA GAGCCGGCTGTGCCAGG    TTTTCCCTTTTTGCG  73 74
       ribAB 2173881 .. 2173896 +  -3.2  -3.33696   GGAGGGAGTCCCTGG              CTGTCG GGCT CAACAG               TTGCTTCGGCAAGAC  47 181
    CYB_2080 2176868 .. 2176878 +  -3.2  -3.30104   AATCTTTGCTCATCT                 TTGC ATC GCAG                 GTTTTATCCTATGGC  45 41
    CYB_2081 2177490 .. 2177502 +  -6.9  -2.70826   TGGCCATTCCCGATA                GCGGC GAG GCTGC                TCCTCTCTCCCTCTG  52 48
    CYB_2085 NONE
    CYB_2086 NONE
    CYB_2087 NONE
    CYB_2088 2185810 .. 2185820 +  -6.8  -2.73483   ACCATGACTCCAGCA                 CCTC GTT GAGG                 TACTTCAGCTCAGCT  50 433
        fabG 2187554 .. 2187568 +  -7.8  -3.64703   GACACCAAAAGGGCC               GAGGGG GAT CCCTTC               TTTAGATAGAAAGGC  64 364
    CYB_2095 2191448 .. 2191459 +  -2.2  -4.28111   CAGGGGCTGATGAGG                GTGA GGCA TCGC                 TTTCTTGCTGGTGTG  60 58
    CYB_2098 2193454 .. 2193464 +  -2.4  -4.13963   CGAAAGCGGCGGCTT                 CAGG ATC CCCG                 TATTTTTTGGCCAAT  57 138
    CYB_2102 2198518 .. 2198533 +  -6.1  -3.55444   AGTACCCGGAAATGC              GGCTC CTTTGA GAGCC               TTTGGGCGATAGACG  57 15
    CYB_2103 2199354 .. 2199389 +  -3.3  -2.52464   GCAGTTGGGGCTGTC    GCAGCGGATCTGAATC ACCTG GATAGGGATCC-CTGC    TGGGTTGAGCAGCGC  40 13
    CYB_2104 NONE
    CYB_2105 NONE
    CYB_2106 2201527 .. 2201540 +  -3.8  -3.60525   CCTCCAGATCCGAGA               CCCA AAAGTG TGGG                TTGTCTGTGGATCCC  51 504
    CYB_2108 2202607 .. 2202617 +  -8.2  -2.57162   TGAACTTTGAGGATG                 CCGG GAT CCGG                 TCAATTGGGCTTTTT  52 110
        mgtE 2209839 .. 2209849 +  -2.4  -4.10657   GCCATCGCGACGGCG                 GCGC AGA GCAC                 TTTTACGAGGTGTCC  56 149
    CYB_2115 2210106 .. 2210120 +  -2.8  -3.53012   ATCCCAGATGAGGAT               GGCTAA ACT TTATCC               TTTCACGAGAACCGG  49 20
    CYB_2116 2210845 .. 2210877 + -16.4  -2.78996   AATTTGGGTAAACTA     CCCGACTCCG-ACCGC TAA GCGGTACGGAG-CGGG     CTTTCAGTAGCCCTG  90 30
    CYB_2119 2213842 .. 2213855 +  -2.4  -3.65351   CCCTGACGCAGTGTC               CTAG AGTGTC CTAG                TTTGAATCAAAATAA  50 164
    CYB_2121 2214386 .. 2214404 +  -4.5  -3.28924   ATCCCACAGTTGTTC             TGCCGAG ACCCA TTCGGCG             TTGTAGCCACCGATC  49 181
    CYB_2124 2217970 .. 2217986 +  -2.2   -3.6052   GAAAAGGGATCCCGT             TCCC-GG TGGC CCAGGGG              TTGTGGTTGGTTTTG  47 92
    CYB_2125 2219029 .. 2219047 +  -4.4  -2.94912   AGCAGGATGCAATCG             CTGCAGCC CTG GGCAACAG             TGTATGGCTTCGCCA  46 333
    CYB_2126 NONE
    CYB_2127 NONE
    CYB_2128 2223855 .. 2223867 +  -4.1  -2.57795   GCCACCCTGAAGCGA                GTTCT TCA AGAGC                TACCTTAGTCCTGAA  42 5
    CYB_2130 2224158 .. 2224168 +  -6.8  -3.05844   GGGGATGGTGCCAAT                 GCAG GCT CTGC                 TGTTGGGCTGACAGC  54 73
        purF 2226584 .. 2226600 +  -5.1  -2.75577   GACTGAGAAGAAGAA              TTGCTTG GGG CAAGCCA              TGACTTTTCGCCTAC  47 62
       def-1 2227134 .. 2227148 +  -5.7  -3.48276   GCCTGAGGGATCCCA               CCATG CCCTA CATGG               TTATCTACGACGGCC  57 35
    CYB_2133 NONE
    CYB_2134 2228920 .. 2228930 +  -2.4  -4.36596   AGCATAGAGCAGATA                 GTGG AGA CCTC                 TTTATTACTTATCAA  60 140
    CYB_2135 2229965 .. 2229981 +  -2.9  -3.05384   CCAGCGAGAGGATTA              GTCTTCG CGG CTAGGAC              TTGCCTGAGCACCAA  43 25
        gvpG 2230478 .. 2230488 +  -3.2  -2.81476   TACACCCCCGTCTTT                 CCTA CCC TGGG                 CTGTTTTCAATGACT  41 113
    CYB_2138 2231498 .. 2231520 + -11.4  -3.55444   CGACACGGAAACTGC           GCTTTGGGTA TTC TACTCAAAGC           TTTGCGGGATACCGC  77 420
    CYB_2139 2233859 .. 2233882 +   -11  -3.32022   CTTCCACCGTCAACC          GGGCCAGGAGG ATT TCTCC-GGCCC          TTACTGTGTCGCCAG  72 405
    CYB_2145 NONE
    CYB_2146 NONE
    CYB_2147 2248654 .. 2248668 +  -5.6   -3.2218   CTCCCATTGGCCGGG               GGCCAG GAA CTGGGC               TTGCTCCGTGTTCAG  52 114
    CYB_2148 NONE
       map-1 NONE
    CYB_2150 2252893 .. 2252904 +  -5.8  -2.94872   CAGAAAGTCGAGGCT                CAGG GATC CCTG                 TCGTTCTTGAATGGC  48 390
    CYB_2155 2256554 .. 2256575 +  -5.7  -3.53733   GGGTTAACCGGCGCT           CGGAGAAGG GATC CCGTCGCCG            TATTTCTGGGATCGC  57 104
        tpiA 2257458 .. 2257480 +  -8.5  -3.28712   CTTTCAGGCCCTAGC          TCCCGCCTAG GCCG CTAG-CGGGA           TTGTCCCCACAGCAG  62 16
    CYB_2159 NONE
    CYB_2160 2261997 .. 2262014 +  -4.7  -3.16564   ATTGGGCTCCGCACC             GCGGACG TCAA CGGCTGC              TTCGTAAACTACCCG  49 1
    CYB_2162 2263353 .. 2263376 +  -8.8  -3.14132   CACAAAAACGGTGCA          GCGTTGCATC AGCC GTTGCAGCGC           TTCCTGCACCAACGC  61 178
    CYB_2164 2268221 .. 2268248 +  -2.7  -3.05046   GCAGCGCTCCCAGCA       GCAGGTCGAGGGG CTGA CTTCTCG-CC-GC        CTTTTGAAGGGATCC  43 241
    CYB_2165 2269200 .. 2269216 +  -4.3  -2.57244   GGACTTTTGTCGCTC              CCCTCCA AGC TGGGGGA              TCCCTTGGTCAGTGG  44 53
        trmB NONE
    CYB_2167 2271668 .. 2271682 +  -3.4  -4.72272   GGGGTGCGCGTTAAG               GGGGGC TCT GCCTAC               TTTTTCCTGCCGAAG  70 27
    CYB_2171 2275552 .. 2275578 +    -2  -3.66803   GCACAAAGGCGCAAG         CCCCTGGGATCC CGT GCAGACCTGGGG         TTTCGGCTCTTGGCA  50 203
        cobQ 2277258 .. 2277270 +  -3.3  -4.29227   AAAACAGAACTTTGC                CCAGC ATC GCTGC                TTTCTTCCTGCTTCA  65 71
    CYB_2180 2286865 .. 2286891 +  -2.2  -3.67622   TCCTCGATGAGGTGA         GCGTAGCGCT CCGCCAC AGGGTTGCGC         TTAATTTTCAGCGTC  49 73
         pcm 2290071 .. 2290107 +  -2.2  -3.53343   CCCATGGTCTAGGGT    TTTGCCCCCTCTATTT CTGCC AAAAGGTGGGCGCGAA    TTTGCAAAGCCAATT  47 29
    CYB_2185 2291348 .. 2291359 +  -4.4  -3.21747   TTTTGGCCCGGAAAG                CTAG AGGG CTAG                 TTCCTGATAAGCTGC  49 22
    CYB_2191 2300519 .. 2300531 +  -9.1  -3.53761   TCATGGAACCAGGCA                GCTCC TGA GGAGC                TTTGCGAGCACGTTG  68 420
        chlB 2302703 .. 2302719 +  -2.1  -3.97947   TTTTGGAGCTTGAAG              GGATCCC GTC GGCAGCC              TTTATCCTGGGTGGG  54 28
        galE NONE
        cutA NONE
        coaD 2305103 .. 2305127 +  -4.9   -2.7185   CTCATCCCTATCATC          GGGTTGACCAG GTT TTGATCATCCC          TGCTTAACAAATAAT  45 470
    CYB_2199 2306872 .. 2306886 +  -4.2  -3.04398   AAAAGCCTTGATCTC               CTCTCC CCC GTAGAG               ATTTTCCCCCACCCC  46 250
    CYB_2201 NONE
        ribF 2309881 .. 2309898 +  -4.8  -3.91465   AGGCTCACCCAGGCG             CTGGTG CCATCT CGCCAG              TATTCTTTTTTCCAG  59 75
    CYB_2207 2313496 .. 2313518 +  -2.7  -2.72661   CAACAATGGCCAGAA          TGGAAGCCCT GGCC AGGGAT-CCA           TCCTTCGGCCTAGTC  41 158
        metH 2317482 .. 2317492 +  -6.8  -3.53012   CCGTTCGCGTCAGCG                 GTGC GTA GCAC                 TTTGAAGCGAGAAGC  60 229
    CYB_2210 2320002 .. 2320016 +  -3.4  -4.13014   GCACCTGGGCGAACA               TGGCCG CAG CAGCCG               TTTTGACGATATCCA  59 377
    CYB_2213 2322488 .. 2322498 +  -3.2  -3.73224   CATAGCCTCTCTCAC                 CGTT TTT AGCG                 TTTGCTCGGCGATGG  54 86
    CYB_2215 2323881 .. 2323894 +  -5.9  -2.71011   GAAGTTCGTTGACAA               GGCCG TTTG TGGCC                TCGTTGCAGCAGCGT  50 48
        ycf3 2324572 .. 2324592 +  -7.6  -3.27022   TCCTGCAGAAGGACT           CCGTTC-CG TTAA CGCGAACGG            TTGATCTCGGCTACC  59 45
        gatC 2325027 .. 2325047 +  -4.7  -3.52192   CGACCCAAGTTTGCA            GCTTTGTCA TAT TAGCAAAGC            TTCTGTCACATTCGC  52 109
        atpC 2327075 .. 2327090 + -11.8  -3.71998   TTTGTTAGCTAGACC              GGCGGG AAGC CCCGCC               TTCTGTTAGTGACTA  83 142
    CYB_2223 2327495 .. 2327548 +  -2.4  -2.87132   AGTGACTAGTGGATA GTGACCAGTAGATAGTGAATAGTG ACTATC CACTAACCACTATCCACTAACCAC TATCTCAGCGCAAAG  40 25
    CYB_2224 2327967 .. 2327977 +  -8.2  -3.65351   CTTTTCGCGCTAGCG                 GCGC GGA GCGC                 TTTGCATCAGCATGA  68 28
    CYB_2226 2331609 .. 2331622 +  -2.3  -3.04248   GGTTTCTGCCCCGTC               CGTGA GGGA TCCCG                TGTTGCAGCCTGTTC  42 21
        priA 2334095 .. 2334117 +  -7.6   -3.0752   CGGCAAGCCCGCCGA           TCCCGCGAGA TCT TCCCGCGAGA           TCTTAAGGTAGTCTG  57 60
    CYB_2228 2334537 .. 2334552 +  -3.2  -2.81208   ATGGGGAGGAGGCGG              CGGG ATGAACGA CCCG               GTCTTTTGGCTCGGC  41 18
    CYB_2230 2335443 .. 2335471 +  -3.8  -4.08945   CTCGTAGGCGTCGGC       CACT-GCCGGG-GC AAG GCGCTCGGCCAGGG       TTTTGAGGGGGTGAT  59 379
    CYB_2231 2338665 .. 2338681 +  -2.1  -3.85698   GGACTTGTGGGCTGG              GAGATGC TTC GCCCCTC              TTTATGGGCCGCCAC  52 88
    CYB_2232 NONE
    CYB_2233 2340568 .. 2340597 +  -3.7  -2.77167   ACTGGTAGTAATCCG       TACTGAACATATT ATAC ATTATTTTCAGTA        TAGTTGAGCTTATTA  43 288
    CYB_2234 2343076 .. 2343093 +  -2.7  -4.61873   CACGATTTTTGCGTC             CAGATAG GGTG TTGTCTG              TTTTCGTTTGTCAGG  67 237
    CYB_2236 2344474 .. 2344487 +  -2.4  -3.24232   AAACTGGCGATCCCC               TTCC ATGTCG GGAA                TATCTTTGAAAAGGG  43 384
    CYB_2240 2346460 .. 2346482 + -11.4  -3.55444   CGACACGGAAACTGC           GCTTTGGGTA TTC TACTCAAAGC           TTTGCGGGATACCGC  77 189
         ppa 2349332 .. 2349347 +  -2.5  -5.09173   AACCCAGCGTTAGGC              GCAGGC CGGGA GCC-GC              TTTTTTGAGCTCTTG  78 445
    CYB_2247 NONE
    CYB_2248 2353863 .. 2353873 +  -2.4   -4.3341   GATGCTTGTCATAAT                 GCCG CTG CGTC                 TTTCTATTCCTTTTA  63 263
        psaD 2357026 .. 2357050 + -12.2  -4.67607   GCCCTTGTCTTGTCG          GATCCCCTGG TCAAT TCAGGGGATC          TTTATTTGTTCGCGG 100 49
    CYB_2255 2358629 .. 2358654 +  -2.1  -3.68222   GTATCTTTTCATTGC         GTTTTT-TTAAT GGC GTTAAGAAAAAC         TTATTGCCCTTAAAA  50 378
        glpX 2360176 .. 2360205 +    -3  -5.65496   CAGCTCTTGCTTTCT       CTCTGAAACAATA TTTGC TTTTGTT-CAGAG       TTTTTGTTTTTAATA  89 274
        hemA 2361637 .. 2361658 +  -2.3  -3.02511   TTAGGATACAAAGCG           TAAGCCACAG GAT CTG-GGATTA           TGTTCGGACAATACG  42 112
    CYB_2259 2361744 .. 2361758 +  -5.6  -2.87931   CATCCTGCTGCTCTA               TCTGCG CGG CGCCGA               TATGTAGGGGATCCC  49 4
        typA 2364069 .. 2364079 +  -2.4  -3.06261   AGCGCACCGGGATCA                 GCCC TGT GGCC                 TCTTGCAGCTTCAGC  41 337
    CYB_2269 2376130 .. 2376140 +  -3.2  -3.36518   GATATTTTGATAGCC                 GATG CGT CGTC                 TTCTCCAGATTTTCA  47 70
    CYB_2271 2377742 .. 2377758 +  -4.3  -3.15663   AGGATCAAAGCACCC              GCCGGCA GCT TGTAGGC              TTGCTCCCCCTCGCT  48 263
    CYB_2273 2379229 .. 2379240 +  -2.2  -3.37796   CAGAACAAAAGCAAG                GTCA GCAG TGGC                 TTCTAACTCATGGGG  44 58
    CYB_2276 NONE
    CYB_2278 2384240 .. 2384257 +  -8.4  -3.69354   GGTAGAGCGCGCTAT             CCGCCT GCTGCA AGGCGG              TTTCCGGTTCTGGGC  64 96
    CYB_2283 2390216 .. 2390239 +  -5.2  -2.53012   CAACTGCATCGGCAA          CCC-GCGCAAG GGG CTGGCGTAGGG          ATTGCTCATCGCCTT  42 418
    CYB_2286 2393648 .. 2393660 +  -6.9  -2.61322   ACGAGCTGATGCCCC                CTCGG TTG CCGGG                ATGTTTAGAGGGTGT  51 32
    CYB_2287 2395272 .. 2395286 +  -3.4  -3.61398   GTTAGGATCTGACGC               CATGGC TGC GCCGCG               TTCTTGGCAGGGGCA  49 252
    CYB_2289 NONE
    CYB_2290 2396252 .. 2396283 +  -4.4  -3.19192   GTGATAGGATTAAGA      GCGCCTCACTTTGA CACT TCAAACTGAGGACC       TTCACTTGAGTCCGG  49 72
    CYB_2291 NONE
        pyrH 2397389 .. 2397415 +  -2.9  -2.71712   TTGAGTCCGAAGGAT        AGCCTG-GCTCA AGGG TGTGCTCAGGCC         GTTTGGAGGGAAAGG  41 84
    CYB_2293 NONE
        yqeG 2399511 .. 2399529 + -11.8  -4.24204   AAAGCCCTGTGGCCC             CATGCATG TTT CATGCATG             TTTTAGGTGTGGGTA  93 217
    CYB_2295 2400661 .. 2400683 + -11.4  -3.55444   CGACACGGAAACTGC           GCTTTGGGTA TTC TACTCAAAGC           TTTGCGGGATACCGC  77 269
    CYB_2296 NONE
    CYB_2297 2403068 .. 2403082 +  -7.8  -2.75963   CTCGACACAGCCCTT               TCCGCA CAA TGCGGG               CTTTGAGCTGGGGCT  55 5
        menA NONE
    CYB_2301 2409236 .. 2409272 +  -7.2  -4.77036   TCGCATCACCGACGC   CCTCTGATGGGATCCCC CCTC GGGGAGCC-ATCTGTGG    TTTTTGATCGTCCAG  86 19
    CYB_2302 NONE
    CYB_2303 2414190 .. 2414200 +  -2.4  -2.57244   GGATCCATCCTCAAA                 GCCG ATG CGGA                 TCCCTTGGTGGCTGG  38 280
    CYB_2307 2419143 .. 2419153 +  -6.8  -3.66178   AGGATCGCGGTAGCG                 GGAC GGA GTCC                 TTTCGCGTTAGCGGG  62 185
    CYB_2308 2419530 .. 2419543 +  -2.3  -4.52803   TAAGGGTAGAAGCTT               TCGGC AGCC GCCTA                TTTTGTCAATTTGTC  62 103
      cobO-1 NONE
    CYB_2317 NONE
    CYB_2319 2429870 .. 2429883 +  -2.4  -3.51365   TTGAGCATGGACAGG               GATC CCCACA GATC                TTCTATCCGCTCTGG  47 37
    CYB_2321 NONE
    CYB_2322 2433073 .. 2433084 +  -3.6  -3.85891   AATCAGAGACGTCAC                CTCC TATT GGGG                 TTTCGTAAGTTTTTC  56 453
    CYB_2328 2435953 .. 2435967 +  -5.6  -3.53444   TCCGCCCAAATGGGA               TCCGGG ATG CCCGCA               TTTCGGAAAGACTCA  55 390
    CYB_2331 2438749 .. 2438765 +  -5.1  -2.78596   TCCCGTGGCGCAGGG              GAGCC CCAGACT GGCTC              TATACTGGAAACGTA  47 60
    CYB_2332 NONE
    CYB_2333 NONE
    CYB_2334 2440446 .. 2440458 +  -3.3  -2.72463   TGATTTCTATGAGCT                GCAGG ATG CCTAC                TGATTGGGGATCCCT  41 10
    CYB_2335 NONE
    CYB_2336 2442315 .. 2442335 +  -2.5  -4.46072   TACCTTGGCTATGCC            CTCCTTAAG GGA CTGAATGAG            TTTCTGTTTCTTGGC  66 367
    CYB_2338 2445273 .. 2445299 +  -2.9  -3.18681   GACTAGAGTCATGCT         CCATAGCAGAT CCCCT AGCTGCTGAGG         TTGCTGAAATTGCAC  45 312
        trpC 2451405 .. 2451431 +  -6.6  -2.89921   AATGAAAACCATTTA         TCAATGGATCTC TGC GAGAACAATTGA         TCTCTAAGGATTGCT  53 40
    CYB_2344 2451694 .. 2451713 +  -6.4  -3.65353   CAGCCTCCCTCTTGA            CCTTCCAG CCCA CTGTAAGG             TTTAGCATCCTTTCA  60 26
    CYB_2345 2451997 .. 2452037 +  -9.8  -2.83403   TTGAATTTCTGTACA GATGGCTGC-CTTCGCCCT GCCC AGGGTGGAGAGTAGCTGTC  GTTTCATCAACAAGG  64 75
    CYB_2346 2454650 .. 2454672 +  -7.8  -3.06915   GTACCCCTTGCGATT           CACAAGGAAC GGA GTTTTTTGTG           TTGAATACCCTCAGT  57 300
        cbiX 2455780 .. 2455791 +  -7.2  -3.40403   TTGAACCTGGTTTTC                CCGC TCTA GCGG                 TTGTGATGACGAAAA  61 92
    CYB_2349 2456864 .. 2456879 +  -7.6  -2.81464   GCCTGCTCGAGCAAA              TCGAGA AAAC TCTCGA               TCTCGTAGCTCATCA  53 179
        rpsA 2460833 .. 2460843 +  -8.2  -3.65351   TCTCTCGCTTTAGCG                 GCGC GGA GCGC                 TTTGCATCAGCATGA  68 104
        topA 2466744 .. 2466760 +  -6.6  -3.28712   GCGGCTTCCTGATTG              GCAATG CAACC CATTGC              TTCTGCAAACGGCAA  56 155
    CYB_2365 NONE
        arsC 2473024 .. 2473039 + -11.8  -4.24747   AACACAAACAAAAAA              GCCCCG TAAC CGGGGC               TTTCTGATTTATTTT  93 53
        ureA 2477282 .. 2477308 +  -2.1  -3.30569   AGGTTACCAACCGAG         GGGATCGGCCC ATTCA GGTGGGATCCC         ATTTTCACTTTTTTG  43 211
    CYB_2372 2478249 .. 2478263 +  -7.1  -3.25896   CAGCAACGGTTTTCC               CCCTC AGATC GAGGG               TGTTCTGGCTGGTGC  54 330
    CYB_2374 2481328 .. 2481346 +  -2.3  -3.99405   TTGCCACCTGCCCCG             TTGGGGC GATCA GCACCAG             TTTGTAGTCAGTTGG  54 0
    CYB_2375 2481708 .. 2481724 +  -2.1  -3.24825   GCCGTTTGTCGGTTC              ACTGAGC CAT GCGCAGA              TTGGATGTTCTTGCT  43 46
    CYB_2376 2482093 .. 2482104 +  -5.8  -2.75343   ATGGGCTGTCGGCTG                CTGG GGAT CCAG                 GTTTAAGGGTATGGA  50 67
    CYB_2377 2483005 .. 2483042 + -11.3  -3.39784   CAATCGCTGCAGCCC   CGGGCAGCAGTGTATGGC CTC GCCATGCAA-GCTACCCG   TCTTGTTCAGCGTCA  75 140
    CYB_2378 2484064 .. 2484078 +  -2.1  -3.22448   CCCCACGCTTCCAAG              C-CCAC GTCG GTGGAG               TTGCCTTAACTTTGC  43 2
    CYB_2383 2486467 .. 2486480 +  -8.1  -2.50113   GAAAGCTCAGGCCGC               GAGGG CAAG CCCTC                CTTGGTGAGCTGATC  52 210
    CYB_2385 2489140 .. 2489152 +  -3.3  -3.36256   CCGAGCCAATCAATA                GCTGC TGG GCACC                GTTTTTCCAGATGTA  47 25
    CYB_2386 2489504 .. 2489527 +  -3.1  -4.51238   CTGGCGGTTTTTGCT          CAGCTGC GGTGGGCAGG GCGGCTG           TTTCTGTTTTCTGAG  68 179
    CYB_2391 2493748 .. 2493803 +  -4.6   -3.9444   CTAAACGCTCCGCGC CACTGCCCTC-ACCCCCATTCCTTCTC TCA GGGGGAGAAGGGGGCTAGAGGGAAATG TTTCATTCCGGTTTA  60 154
        thiO NONE
        thiS 2495482 .. 2495502 +  -3.2  -4.61868   TCACTCCGGTTGCCG           GCGG-CTAG CGCT CAAGTCCGC            TTTTCTATCTGCCTC  67 18
        thiG 2496348 .. 2496384 +  -4.4  -3.55761   TTTGGCACCAGGGCT   GACTGCCGCTCTCAG GGGTGCAG CTCAG-GCGGCAGGC    TTTCGCGCCTGGATA  52 24
    CYB_2397 NONE
    CYB_2398 2498215 .. 2498225 +  -4.6   -4.3739   TGACGGAAGTCGTAG                 CGGC GTT GTCG                 TTTTGTGCAACACTC  66 56
    CYB_2399 2499474 .. 2499503 +  -5.7  -2.61264   CCCTACTGGGAAATA       CTC-AGGGCAGAAC TCC GTCCTGCTCTCGGG       GTTCTCCATAGCACC  49 60
    CYB_2402 2501651 .. 2501661 +  -2.4  -3.54424   GCTCCGTCCAGCTGA                 CGCG AAT CGGG                 TTTCAAGACCTCCCC  47 65
    CYB_2403 2502595 .. 2502610 +  -4.6  -2.71712   GGATCAGCCAAGGTA              GGGATC CCTT GCTCCC               CTTTGGGAGAAGGGG  45 25
    CYB_2405 NONE
    CYB_2406 NONE
    CYB_2407 NONE
    CYB_2408 NONE
    CYB_2409 NONE
    CYB_2410 2508005 .. 2508024 +  -3.6  -2.74144   CAACTACAGGGCTAC            CGAAAG CCTGCACT CTTTCG             CTTTAGCGGTGCGGA  43 173
    CYB_2411 NONE
    CYB_2412 NONE
    CYB_2413 2510952 .. 2510986 +  -5.1   -4.8048   ATAACGTCCACTGAA    GTCCAGAAAGCTCTTAC CCA GCAAG-GCTT-CTGGGC    TTTTTAGTGTCCACG  76 286
        trpG NONE
    CYB_2418 NONE
    CYB_2419 2516339 .. 2516358 +  -8.6   -3.5393   GACTCGATGACAAAT            TTGGGGGT GTCG ATCCCCAA             TTTGCCCCAGGTGAT  62 103
    CYB_2421 2519740 .. 2519773 +  -8.1  -3.27774   GGGGGAAAGCGCTCG     GGGGGTATTCCTCAG GGCT TTGCGGGATACCGCC      TTCCTGCTTGGACTC  62 146
    CYB_2422 NONE
    CYB_2423 2520548 .. 2520560 +  -9.1  -3.29381   GCTAGGACTTAGAGA                GGGGA TGA TCCCC                TTGCTCCTGTTCTCA  65 36
        menE 2525653 .. 2525707 +    -4  -3.19157   GTGGAGATTGACGTT GTGCAGATTGACGTTGTGCATCGTAG CGC CGCCGCTGCTCAGGGTCGCTCAGCAC TTGGTAGGCTTGGTG  45 411
    CYB_2429 NONE
    CYB_2430 2527161 .. 2527172 +  -4.4  -4.06004   GACAGACAGTTTGTC                CCAA AAGG TTGG                 TCTTTTTCCTTAGCT  60 332
    CYB_2434 2531297 .. 2531315 +  -8.8  -4.64657   CCCTGGCGGCAAGCC             CATGGCCC GGC GGGCGATG             TTTTTGAGGATTTGG  85 398
        rpoB 2535797 .. 2535818 +  -5.1  -3.75153   CATTCAACCCACGAA           GGAGGGTGGG GCT TCC-CTCTCC           TTTGGGTTCAGCAAG  58 87
       rpoC1 2537744 .. 2537756 +  -9.1  -3.33412   GCGTAGTTACCCTCT                GCCGT AGG ACGGC                TCTTCTCTCCCCTTC  66 35
       rpoC2 NONE
    CYB_2440 2542494 .. 2542504 +  -2.4  -2.90212   CTGCCCTCATCTTTT                 CCCG CAG CGGC                 TCTGTAGCCTGCTGA  40 114
    CYB_2443 2546103 .. 2546118 +  -6.8  -3.64703   GTAGGCCCGCTCCAG              GTTGGC AGAG GCCAGC               TTTGCCTGGCGGAGA  60 376
        gvpV 2546792 .. 2546804 +  -4.8  -3.31461   CTCCAGAATCTGGGC                CAGC GAACA GCTG                TTCTCAAGCTGGCTG  51 147
    CYB_2446 2547769 .. 2547787 +    -3  -2.80492   ACCGAAGGAGCGGGC             CACCGATT CCA GGTCGGGG             TGATTGCTGATGATC  39 488
        secA 2552106 .. 2552128 + -11.4  -3.55444   CGACACGGAAACTGC           GCTTTGGGTA TTC TACTCAAAGC           TTTGCGGGATACCGC  77 213
    CYB_2453 2553350 .. 2553382 + -16.4  -2.71924   GCAAAGCGTAAACTA     CCCGACTCCG-ACCGC TAA GCGGTACGGAG-CGGG     CTTTCAGCAGCCCTG  90 53
    CYB_2455 2555305 .. 2555334 +  -9.3  -3.53012   CACCCAGCCGTCTGC       CAGGCCGTAGGCTG CCT CTGCCTA-GGCTTG       TTTGAGAAGCAAGGC  68 16
        psbI 2557862 .. 2557872 +  -2.4  -2.93708   TCGCTTGAGGGAGCA                 TGCC TCT GGCC                 CTGTTTTTGCCGAAC  40 88
    CYB_2462 2560266 .. 2560278 +  -9.1  -4.26076   CCACTTGATGTTGCA                GCCCA GGC TGGGC                TTTTGGTCGGGATCG  79 61
    CYB_2464 2562185 .. 2562201 +  -7.3  -2.66316   CTTTTGAACTCCGAC              TGCTCTT CTC AAGGGCA              TCCTATGCTGGAAAA  54 153
    CYB_2465 NONE
    CYB_2466 2565540 .. 2565561 +  -5.1  -3.04398   TAGCCCAGCTAAAGA           GGGGTTATC TCGA GGTGATCCC            ATTTTACGAGAGGAG  50 412
    CYB_2468 NONE
    CYB_2469 2567318 .. 2567340 +  -4.1   -3.3164   GGTTTCCGCACTGCC          CTACAG-CGC CTAC GCGACTGAAG           TTCTCGCCATGCCTT  49 149
    CYB_2470 2568019 .. 2568031 +  -4.8  -4.23707   CCAAAGAAGAGGGGG                GCTG GGGAA CAGC                TTTATTGCCATTTGT  66 111
    CYB_2472 2570889 .. 2570905 +  -5.1  -3.28368   TTTAATGGTAAAACC              GCAGTCT TCC AAACTGC              TGTTGTCGGTTCGAT  52 171
    CYB_2474 NONE
    CYB_2475 2572104 .. 2572114 +  -4.6  -4.10161   TGCTGCCCACCGTCT                 TGCC CTC GGCG                 TTTTGCAGGGTGGTG  61 381
        ugpB 2574067 .. 2574088 + -11.5  -3.59627   TGTCATTGAGGGATG           GGGGTGGGC GGCA GCCTGCCCC            TTTCCGGGCTTTGAT  77 64
        upgA 2575333 .. 2575348 +  -2.4  -2.94099   GCGGAATGTAACCTA              CGGCGG ATAA CGGCTG               TCTCTGCTGCAACGC  40 16
    CYB_2479 NONE
         gnd 2577633 .. 2577662 +  -2.7  -4.25104   AAAAGCAGACTGCCT       GCC-TCGGCCTCTT CCC GGGTGGCCCAAGGC       TTTTCCTGCAGGGGA  60 191
    CYB_2484 2582086 .. 2582118 + -12.1  -2.87132   AGTGGATAGTGACCA      GTGGATAGTGAATAG TGA CTATCCACTAACCAC      TATCTCAGCGCAAAG  75 32
    CYB_2485 2582537 .. 2582547 +  -8.2  -3.65351   CTTTTCGCGCTAGCG                 GCGC GGA GCGC                 TTTGCATCAGCATGA  68 28
    CYB_2486 NONE
    CYB_2487 NONE
    CYB_2488 2585332 .. 2585348 +  -4.3  -3.76411   ATGGGTGTTGGTTAT              GGGTGGG ATC CTCAACC              TTTGAATGGTTTTCG  55 387
    CYB_2489 2586366 .. 2586376 +  -2.4  -3.53012   GTTTCCGAGGCTTGA                 CCCC AGT GAGG                 TTTAGAACAAGCAGG  47 89
    CYB_2491 2587560 .. 2587616 +  -5.3  -3.28712   TACGTACACCGGATC CCCCTCTGTCGGGAGCTGGACTTGGGGA GAGA TCCCCAAG---AGATCCCGATAGAAGCG TTGTAGACGAGGCAA  52 322
        mreB NONE
        mreC NONE
        mreD NONE
    CYB_2495 2590924 .. 2590935 +  -4.4  -2.57931   GGAAGCGCAGGCGAC                GTCA AGGC TGAC                 CTTGTGGCAACTGCA  44 106
    CYB_2496 2591201 .. 2591213 +  -4.7  -2.70932   AAAGCCGCATCTGCA                GCGAG TGC CCCGC                TAATTCCAGGGAAGC  45 10
    CYB_2500 NONE
    CYB_2501 2596762 .. 2596777 +  -6.8  -3.47307   CTGCAGCGTTTGCTT              CACTGC CCGG GCGGTG               TTGTAGTGCTCTTCG  58 519
    CYB_2503 NONE
    CYB_2505 2599586 .. 2599596 +  -6.8   -3.5764   CCTTTCCCTTCAGCG                 GTGC AGA GCAC                 TTTGCGAGTAGAATT  60 100
    CYB_2507 2600623 .. 2600644 +  -2.9  -3.65812   GGAAGGAAGGGATCC           CCTCTAGGC TCCA GTTTTGAGG            TTGTCTTGGCCGGAA  51 19
    CYB_2510 2604789 .. 2604805 +  -4.3  -4.11216   CATGGGCAAACTCCA              GGTCGGG ATC CTCCACC              TTTTGCCCATCCAGC  61 154
    CYB_2512 NONE
    CYB_2513 2608521 .. 2608538 +  -3.3  -3.31322   ATCTCGCTTTTCCAA             CCGCTGG CCAA CAAGTGG              TTATCGGCAATTGCG  47 58
        sodB 2609421 .. 2609438 + -11.3  -5.03715   GTCTCTGTTTGCGAA             GGGATCC TTGG GGATCCC              TTTTTTGCGCCTAGT 100 95
        napA 2613559 .. 2613569 +    -4  -3.34013   AGGGAGGCCCAGAGC                 CATA GAC TATG                 TTGATTGAGGAAGTG  49 151
        glyS 2616004 .. 2616020 +  -7.3  -2.82516   GCGGTGAGGATATCC              CTTATCC AAA GGATAGG              TCTGCTGATAAGCCC  50 224
    CYB_2520 NONE
    CYB_2521 2621097 .. 2621129 + -16.4  -2.97667   CAGGGCTACTGAAAG     CCC-GCTCCGTACCGC TTA GCGGT-CGGAGCCGGG     TAGTTTACTGGATCC  93 7
        pyrC 2622667 .. 2622687 +  -3.2  -2.91695   CGGGATGGCGCAAAA            GCCTCAGG AACGG TCTCAGGC            TGGTTTGCCGATCAC  42 153
    CYB_2523 2623469 .. 2623485 +  -2.2  -4.08216   GCAGGATCTCGATTT              GCTGAT CTGCC AGCAGC              TTTTCCACCCGCTGC  57 285
    CYB_2527 2629197 .. 2629213 +  -2.9  -3.35197   AGATGAAAATAGCGG              TTGCCCT TTG AGGGGGA              TTCGTCTGTCTGGAG  47 35
    CYB_2528 2630595 .. 2630611 +  -2.1  -3.14132   CTAGAGTGAAGTTCC              TCCTGCC GAT GGCTGAA              TTCGTCCCCCCGCCA  42 37
    CYB_2530 2632438 .. 2632477 +  -2.2  -4.62069   GCGCAGCCGGATCAG GGCCTGGTACCACTTCCAG AGAAC CTGGTGGTG--ACC-GGCC TTTTTCAACTCCCAA  68 334
    CYB_2532 2636655 .. 2636665 +  -2.4  -3.60296   GCCACCATATCAGCC                 GCGC TGT GGGC                 TTTGCCCTCAAAGTG  49 515
    CYB_2534 NONE
    CYB_2535 2642043 .. 2642073 +  -4.6  -3.29461   CCAGCCGGACTTCCC       GATCCAGGCGGG ATCCGGC CCCGTAGGGATC       TTCTGAGGGAGGTTC  49 163
    CYB_2537 NONE
    CYB_2539 2644503 .. 2644525 +    -9  -3.24597   AACTGTTGGTCCTAC           GCCGCTCGGC TTT GCTGCGTGGC           TGTTGATTGACCCTT  61 335
    CYB_2542 2648985 .. 2648998 +  -2.4  -3.83998   CAAGCTTGGGAAACC               CTGT AGGCCA ACAG                TTTGCTCTCGGCTGA  52 20
    CYB_2543 2650132 .. 2650149 +  -3.3  -5.26316   CGGAGCTGAAATATT             GTCCTCG GGGA TGAGGTC              TTTTTTCTAGAATCG  79 263
    CYB_2544 NONE
    CYB_2546 2650909 .. 2650925 +  -2.9  -3.83318   TGGGGCAAGCATAGC              GCCGG CCTATTT CTGGC              TTGTATTCTTGGCCG  52 159
    CYB_2549 2654192 .. 2654211 +  -6.4  -2.58999   TGGCTTGGGGGAGAG            CTGGCC TCTCCATT GGCCAG             ATTGGTCTCTGCCCA  49 160
    CYB_2550 2655452 .. 2655466 +  -2.1   -3.9392   AGTTGATGAAGTCGG              CCA-CC ACAG GGCTGG               TTCTTTGAGGTGCCA  54 361
    CYB_2553 2659679 .. 2659695 +  -2.3  -2.70298   TGGGCAATAGAAAGT              GGTTT GGGCAAA AAACC              GTTGTAATTCCCGCC  38 2
    CYB_2554 2660306 .. 2660330 +  -2.1  -3.23853   AGCCCCCAGACCCTG          TGCCACCAT GTTCACA ATGGTGGAG          TCTTCCTTCACCAAG  43 391
    CYB_2556 2661639 .. 2661671 + -16.4  -2.78996   TTTGTGCGTAAACTA     CCCGACTCCG-ACCGC TAA GCGGTACGGAG-CGGG     CTTTCAGTAGCCCTG  90 30
        deoC NONE
        recO 2664794 .. 2664824 +   -14  -3.35073   CTTGGTGCTTGTTTC       CCGGAGCTGCATCC CTG GGGTGCGGCTTTGG       TTAATTGCAGATGAT  95 286
    CYB_2561 2666072 .. 2666094 +   -12  -3.02144   CCACCGGGTGAGGAC           TCTGTCCGAG TGG CGCGGACAGA           TCTTCCCCCACCTGC  68 360
    CYB_2563 2668752 .. 2668780 +  -3.4  -5.26155   GGGAAAACCTGTGGA       TTTTTGGG-AAAT CTGA ATTTGTCCAAAAA        TTTTTGTGTTTGTAT  79 87
    CYB_2565 2670278 .. 2670296 +  -6.7  -2.52464   CTTGATGTTGGGGGA             GCTGTGT ATGCA GCACAGC             TGGATTGCCCCCCAA  51 321
    CYB_2566 2672106 .. 2672118 +  -3.3  -2.90061   TCACCCCTGAGAGAC                CCAAG TTA CTCGG                TAGTTGTGTCGATCT  42 167
      clpS-2 2672694 .. 2672714 +  -7.6  -3.48276   TCCTCTGCCACCCAG           CG-GGTGGT TCCC ACCACCACG            TTCTCTGGGGGCCAA  62 272
    CYB_2569 NONE
    CYB_2570 NONE
    CYB_2571 2674952 .. 2674971 +  -3.5  -3.05384   TGGGTGGTGCGACTG            CTCGTTC AGCCGG GCACGAG             TTAGCTAGACCGCCG  45 2
    CYB_2573 2675982 .. 2675998 +  -2.2  -4.22652   GTTCCTCGCTGCTGT              TGGCCT GTTGG AGGCGA              TTTTGGGTGCTCTCC  60 204
    CYB_2575 2680069 .. 2680091 +  -6.2  -3.36581   ATATGGAAAATGATA           CACCAGAGAT TCC ATCGCTGGAG           TTGCTTGGGAGTTTG  56 262
    CYB_2576 2681428 .. 2681441 +  -8.1  -3.06796   CTGTTGCCCTGCAAT               CGGGA AGGC TCCCG                TTGGATCCCCTCGCA  60 116
    CYB_2582 2685325 .. 2685335 +  -8.2  -3.09175   GACAGGGGTTCGAAT                 CCCC TTG GGGG                 TATTGGGTCAGAGTT  60 142
    CYB_2587 2688044 .. 2688059 +  -2.4  -3.40775   TGGATGGGTAATAGC              CCGGCC ATCG GGTAGG               TCTTTCCCTGAAAAT  44 341
    CYB_2589 2690791 .. 2690817 +  -3.7  -3.86015   GTTGGGGCTGGTGCG        GAG-C-ACCTGGG GAT CCCTGGTTGGCTC        TTTCTCCGACGGATA  56 394
        metK 2692343 .. 2692353 +  -2.4   -4.3341   GATGCTTGTCATAAT                 GCCG CTG CGTC                 TTTCTATTCCTTTTA  63 209
        rplC NONE
        rplD NONE
        rplW 2701482 .. 2701492 +  -2.4  -3.24747   CCCCACCCCTACCCG                 AGCC ATG GGCA                 TTCGTACTCTCCGAC  43 71
        rplB 2702368 .. 2702380 +  -3.3  -3.05384   GGAAGGGCTGCTCAG                TAGCC GCT GGCCA                TTCGCTCCCCGAAGC  43 23
        rpsS NONE
        rplV NONE
        rpsC NONE
        rplP NONE
        rpmC NONE
        rpsQ NONE
        rplN NONE
        rplX NONE
        rplE 2706314 .. 2706328 +  -2.8  -3.20349   CTGCTCAAAGCCTTT               GGCA TGCCCTT TGCC               TCTTAGCTTTGCCCA  45 5
        rpsH 2706782 .. 2706794 +  -6.3  -3.43774   CGAAGTCCTCTGCCT                TGTCT ACT AGACA                TTAAGTTTTCTCTGG  56 16
        rplF NONE
        rplR NONE
        rpsE NONE
        rplO 2708832 .. 2708859 +  -6.8  -2.57162   CCCCTTCTTCCCGTT        GCTCTGGCCGGC TTCT GCCGGGTGGCGC         TGAGTTGCACTTTTT  51 42
        secY NONE
         adk 2710859 .. 2710892 +  -2.9  -3.65224   GTGATCAGAGCAGGA     GCTGGAAATCCCTCC CAGC GGCGGGGCATGCAGC      TTATTGAGATCAAAT  51 37
       map-2 2711722 .. 2711750 +  -2.4  -4.06177   GTATATTTTCATTTC       TTAACAGCGCGTG TCGT CGCG-GCTGTGGA        TTGTTCTGTTGTTTG  54 88
        infA 2712088 .. 2712107 +  -5.6  -4.11484   CTGGACTACTGTCGG            CGGCTTGG GTGC TCTAGCCG             TTTTCAACGCTTGGA  65 99
    CYB_2619 2712898 .. 2712927 +  -3.7  -2.77167   ACTGGTAGTAATCCG       TACTGAACATATT ATAC ATTATTTTCAGTA        TAGTTGAGCTTATTA  43 241
    CYB_2620 2713449 .. 2713460 +  -3.6  -3.65812   CCGGCAACTCAAGTG                GGCT CCCC GGCC                 TTATCTTCCCAGGGA  53 177
        msrB NONE
    CYB_2629 2722576 .. 2722592 +  -5.8  -4.37886   GCCTACCGGCAGGGA              TCCGGC AGGCC GCTGGA              TTTTGTCGGAGATCC  73 324
        glmU 2727377 .. 2727433 +    -3  -3.19848   GCTAAAGGGGGCTTG TGAGCGCCAAGCCG-AAAGC-TTCACGG AAC TCATGGACGCTTTGCGGTGTGGCGGGCA TGTTACTGGGTTTTC  45 60
    CYB_2638 NONE
    CYB_2639 2729302 .. 2729343 +  -9.5  -3.05343   CGGCTCTACGGCTGT CAGGTGGTGGTGGCGGATAA GTT TTATCCGTC-CAGCCAACTG TGTTCACGGTGTGGC  67 134
    CYB_2641 2730208 .. 2730224 +  -2.1  -3.27923   AGAATGGAACTGTTG              CGACGGG ATC CCTGATG              TTACTGCTGTTCAAC  43 63
    CYB_2642 2730509 .. 2730524 +  -3.2  -3.00797   ATAACGCACAATTGC              CAAAGG GATC CCTCTG               CTTTCTGGCTTTGGC  42 37
        ispH 2731940 .. 2731961 +  -8.7  -3.20637   CGTGAAGAACCTCGG           CGGATCCCT GCCT AGGGATCCC            TTCCCTCTTCCCTTT  65 11
    CYB_2645 2733163 .. 2733173 +  -3.2  -3.30038   CACCCTCAGAATAGC                 TTGG ATC CCAG                 TTGACTTTGGCTCTC  45 257
    CYB_2647 2735984 .. 2735998 +  -5.7  -4.68424   TGACGGCGAAAGCGG               GGATC CCGTC GATCC               TTTTTGCGTCGGTTA  76 118
    CYB_2662 NONE
    CYB_2663 2751279 .. 2751299 +  -3.1  -3.66139   GGGATCCCTGCTGTT            CCCGTTGGC GTT GCAGACGGA            TTTGCGCTCTATCTC  51 105
        accD 2753339 .. 2753349 +    -4  -3.78775   CGCTGTCCCTGGGGA                 TCTT CAC AAGA                 TTTCCTGGTGGGCGG  56 215
    CYB_2666 2753780 .. 2753802 +  -6.2  -4.11216   GCGCTCCCACTGCTC           GTTAGGCCGA CAT TAGGCCTTAC           TTTTGGGGATCCCCC  67 21
    CYB_2667 2755031 .. 2755041 +  -4.6  -3.90762   CGCCTTCTTTCAACA                 GGGT CTT GCCC                 TCTTTTTGCCAGATC  59 466
    CYB_2669 NONE
    CYB_2670 2758904 .. 2758924 + -12.6  -4.63218   AGAGAAAACTTGGTT            GGGGATCC CTGGA GGATCCCC            TTTTCTTCCCCAGGA 100 40
    CYB_2671 2760738 .. 2760751 +  -4.5  -4.30719   ATCTCCTGGGTAATA               GC-CGC CTG GCGAGC               TTTGTTGTAGGCAAG  68 80
    CYB_2682 NONE
    CYB_2683 2768783 .. 2768801 +   -11   -3.3785   GCTGTATTCGCGGCG             GGCGATGG CCT CTATCGCC             TTGTCGGTCACTTCC  72 487
        glgP 2775563 .. 2775573 +  -8.2   -4.3898   AGCTGCACCAGATTC                 CGGC AAA GCCG                 TTTTGTGCAACTACT  83 145
    CYB_2690 2777096 .. 2777118 + -11.2  -4.56597   TGTGGATCAAGCTGG           GCTGGCGCGG ATC CCGTTCCAGC           TTTTTGCGCAACGAG  95 204
         fni 2779104 .. 2779115 +  -2.2  -3.65542   ATGCTTTGTCGAGAT                GCTT TGTC GAGC                 TATTTTGCCGGTCAG  50 117
        coxB 2786223 .. 2786262 +  -5.6  -2.57132   TGGATCCCTTCCTTC  CGCAGGCTAGCTGGG-ATC CCT GACGCCCCTTTGGCCTGCG  CTTGTGGGAACAACA  46 16
        ctaD 2788028 .. 2788059 +  -9.4   -3.0976   TTAGCAGGCCGGATG      CCCGGTGGGCGG CTGATCCC CTGCTCACTGGG       TATTCCAGTCTTGGC  63 37
        ctaE 2788918 .. 2788930 +  -5.5  -4.17701   AGAAAGTAAACCCGA                TTGGG ATT CCCGA                TTTCTGCTTTCTGGG  68 197
    CYB_2702 2791616 .. 2791638 +    -2  -3.91798   TGGTAGGTCAGGAGA           TCTTCGATTG CGG CAATCCAACA           TTTGATTGAAGATTG  52 64
    CYB_2703 NONE
        glnB 2793852 .. 2793865 +  -3.8   -2.6587   AACTCAACCAAGATG               CCCT GTAAGG AGGG                ATCTTTGGGGTTTGG  42 18
         amt 2795498 .. 2795521 +   -11  -4.50943   AAATGAGCATCAAAA          GGGAGGGTCA GGGC TGGCCCTCTC           TTTTATGGCTTGTTG  93 100
        ispD 2796552 .. 2796566 +  -4.3  -2.94825   CCTCTATCCGCTAGA               TAAGC ATCAC GCTTA               CTTTGCTTAGGATCA  46 286
    CYB_2707 2797982 .. 2798014 + -16.4  -2.92171   CAGGGCTACTGAAAG     CCC-GCTCCGTACCGC TTA GCGGT-CGGAGCCGGG     TAGTTTACGGGTATA  93 7
        cobM 2799346 .. 2799359 +  -3.8  -4.56597   GGCCTGGACTTCTGG               CGAG GGGGTA CTCG                TTTTTGCCGAGAGAA  69 109
    CYB_2709 NONE
        rhdA NONE
    CYB_2711 NONE
    CYB_2712 2804232 .. 2804245 +  -3.7  -2.70932   CGACTGACCAAAAGG               CGCGG CAAG CCCCG                TCCTTCAGGGCAGGG  43 34
    CYB_2714 2806207 .. 2806218 +  -5.8  -3.72576   CAGGGCCTCATTCAC                CAGC CGGT GCTG                 TTTGATCAGGGGCAA  60 137
    CYB_2718 2811672 .. 2811682 +  -5.4  -4.11216   GCTCCTGAATGGCTT                 CCAA GAG TTGG                 TTTTGCCGGTGCAGA  65 256
    CYB_2720 2813210 .. 2813231 +  -7.3  -3.16191   GGCGAAGAAGTTCCC           CGCCTCAAGT GAG GCTTG-GGCG           TTGGTGAAACTCTCC  54 404
    CYB_2724 2816397 .. 2816419 + -11.4  -3.55444   CGACACGGAAACTGC           GCTTTGGGTA TTC TACTCAAAGC           TTTGCGGGATACCGC  77 187
    CYB_2730 NONE
        mutS 2826465 .. 2826475 +  -2.4  -3.33696   CAGGTGGGATCCAGA                 AGCC GTT GGCG                 TTCGTTCCCAGGACG  44 133
    CYB_2734 2828658 .. 2828671 +  -3.1  -3.57561   GCCAACTTGCTCCCC               CGGCGT CCT AC-CCG               TTTCCGCAGTTGGGC  51 50
    CYB_2739 2834229 .. 2834250 +  -6.5  -3.51032   GATGTAGCGCAGGTA           GTGGCGCACG TCA CGGGCGC-AC           TTGTCCTTGCCAGCT  58 237
        cpeT 2836431 .. 2836444 +  -3.8  -2.64794   AAAAGTGGTCGATTG               GCAG GCAGAG CTGC                TGCTGTAGGCTTCGG  42 4
    CYB_2743 2837761 .. 2837776 +  -3.2  -4.18506   CGGATCGGCTTTCGC              CTACGT TGAG ACGAAG               TTGTTTTCAACATCC  58 17
    CYB_2744 NONE
    CYB_2745 NONE
    CYB_2746 NONE
    CYB_2747 2842893 .. 2842908 +  -4.6  -4.87665   GCAATAGTCATCGAT              CTCCCC AGGA GGAGAG               TTTTTCTGAATACGG  77 180
    CYB_2748 NONE
    CYB_2749 2844773 .. 2844789 +  -3.6  -2.54171   GCCGTGAAATCAGTA              GTGCTC AGCCC GAGCTC              ATGATTTTTGCCACT  42 5
    CYB_2750 NONE
    CYB_2751 NONE
    CYB_2752 NONE
    CYB_2754 2851379 .. 2851394 +  -6.8  -3.91897   GCCCGCAGCAATCTC              TCCGTG TGGA CGCGGA               TTTGTCGCTCAGGCC  65 410
        accA 2853077 .. 2853091 +  -3.4  -3.09492   GCAACTGTTCCAGCT               CCGCCG CCG TGGCCG               TATTCAGGTTAACGC  43 467
    CYB_2757 NONE
    CYB_2758 2855806 .. 2855820 +  -2.8   -3.5332   GACTCGGATGGCTCA               GCAATT TTG GGTTGC               TTGATTTGAAGATTT  49 167
    CYB_2759 2857402 .. 2857422 +  -5.4  -2.57721   GCCCAACCTATCCCG            TTCTCCGC CCGCT GCGGAAAA            TCCATTACTCCATTA  46 70
    CYB_2761 2858349 .. 2858371 +  -6.2   -3.1247   AGCCAAACAGGATCA           TACACAGCTG CAG CAGCCGTGGA           TTGCCTGTAAACCCT  49 363
    CYB_2762 2861033 .. 2861045 +  -6.9  -3.66654   CAACCTGGACATCGA                GCGGG ATC CTCGC                TTTCCCATTCGGGTC  62 356
    CYB_2763 2861451 .. 2861477 +  -8.7  -2.91997   CTGCAGAGACAGTTG         CCAAGGTCTCA TTTCT TGAGGCCATGG         TGCTTGTCTGTGCCA  62 179
    CYB_2764 2863020 .. 2863048 +  -8.2  -2.71335   AAAGCCTGCCCATGT       TCTCC-CCTGAGT TTTG ACTCAGGCGGGGG        TAACTTCTTGTCTTC  57 46
    CYB_2765 NONE
    CYB_2766 2866253 .. 2866283 +  -9.6  -3.18681   AGCATCGGCCACGTG       GCTGGAAGTGGTGA AGA TCCCCCCTGCCAGC       TTGATCAGCTTGCCG  61 447
    CYB_2768 2867850 .. 2867862 + -10.5  -3.84246   TCCGCTCGAAGGGTG                CGGGG CCG CCCCG                TTTCATCCTTGAACG  76 245
    CYB_2773 NONE
    CYB_2774 NONE
        sbcD 2871492 .. 2871517 +  -6.9  -5.95539   CAGGGAACTGACTCA         GACTGGTAG ACCTCACA CTGCCAGTC          TTTTTTTGTTTAGGG 100 238
    CYB_2776 2872056 .. 2872067 +  -7.2  -3.86372   TTGATCTTTAAGATG                GCCC GCAA GGGC                 TTGTGTTTCCGTTGG  68 37
    CYB_2778 2872784 .. 2872809 + -10.4  -4.13654   AGATGCAGAGAGATA         AGGATCCCGG CCTAAA CCGGGATCCC          TTTCTGGTTTCAAGG  86 67
      pstS-3 2876527 .. 2876542 +  -3.2  -2.71011   TGCCGGATTTTCACA              GATTGG CTGC CCAAGC               TACTTCACACAGGCT  41 235
      dnaK-1 2878569 .. 2878612 + -11.1  -4.68384   TTGTAGCGCCGATAA TGAGGAGGGACGGGATGGGCG ATGG CGTCTAGCCCG-CC-TCCTCA TTTTCTTCAGTAGGT 100 94
    CYB_2782 2880168 .. 2880178 +  -5.4  -3.53444   AACAAATGGCCACGG                 CTTG GGC CAAG                 TTTAAAGAGGGATAG  55 525
    CYB_2784 NONE
        lpxC 2882331 .. 2882343 +  -4.8  -4.28487   TCTGGCCTGCCGTCC                TCCC CGTCC GGGA                TTTGGTTTTGTCCTC  66 193
        fabZ 2882957 .. 2882977 +  -4.6  -4.04206   TTGGGATAGAAAGAT            GGCTCAGG GGCTG CTTGCGCC            TTTCTGTCGGGATAC  60 105
        lpxA 2884123 .. 2884133 +  -6.8  -3.19602   CGGGAGCGTAGCTCT                 GGTG AGC CACC                 TGTTCATCTGCACGG  56 51
        lpxB 2885807 .. 2885821 +  -2.8  -4.18018   GGAACCATGTCCGCG               CTCCAA TTC TTGAAG               TTTTGGATACGCCCC  60 500
    CYB_2791 2888091 .. 2888105 +  -4.9  -3.57561   GCCTAGGGTGTAGGC               GTCGG GGTGG CCGGC               TTTGGAGAGTTGGAA  52 28
    CYB_2792 2889772 .. 2889788 + -10.1  -4.15222   AGCCCAGGAAACAGC              CCCCCTA CCC TGGGGGG              TTTGTTGCAGCCGCT  83 68
    CYB_2793 2890588 .. 2890600 +  -4.8  -4.08767   AAAGCTATACCAGAG                CACC AGGCG GGTG                TTTTCCAGGGATCGG  61 393
    CYB_2795 2896329 .. 2896349 +  -3.9  -3.76968   GAAGACTTGCAGACG            GCAGATGCT TTG AGCAGATGC            TTTGATCAGTGCCTT  56 382
    CYB_2797 2897327 .. 2897347 +  -3.3  -4.15044   TTTCTTCATCAGAGC           GCGCACCA TGGCTT TGGTG-GC            TTTATTGCGCAGCCG  62 371
    CYB_2800 2899000 .. 2899014 +    -7  -2.70525   AGGGATCCCAGCTCG               CAGCGG ATC CCGCAG               GTTGATTTGGCCGGA  50 160
    CYB_2802 2902863 .. 2902885 +  -9.1  -4.62475   ATGAGCTCAGCGAGA           AGGGATCCC GGCTG GGGATCCCC           TTTTGGTTTCTGGGT  89 68
    CYB_2805 NONE
        trxB 2906752 .. 2906769 +  -2.6  -3.28712   GAGGGTTGCGCCGCG             GCCTCC GCTCAA GCAGGC              TTCTGCCAAAGCCAC  44 388
        glyA NONE
    CYB_2811 NONE
    CYB_2812 2915392 .. 2915402 +  -6.8  -2.52464   CTGAGCACCGGCGGC                 GGCA GTT TGCC                 TGGCTTGCGAACCGG  48 305
    CYB_2814 2916501 .. 2916513 +  -3.3  -3.48276   GGTGGGGCCATCCTG                CCAGC CGG GCTGA                TTCTGTCCGGCCAAG  49 233
    CYB_2821 2923666 .. 2923678 + -10.5  -2.64333   CTGAAAATTAAAAGA                CCGGG GAT CCCGG                CTATTCATTTTGGAA  66 194
        gidA 2925870 .. 2925917 +  -2.4  -4.18018   GCAGCTACCCCTCCC GTCAGCAG-CAGCGTCGAGAGGC CCA GCGCCTCGGCGCAGGCCACTGCC TTTTCGGTGAGCACA  60 260
        psaF 2927435 .. 2927451 +  -3.5  -3.57971   GGCTGTGCCCATCTC              GCCCCGC TGA GCCTGGC              TTTCCAACTCGATCT  51 16
        psaJ 2927616 .. 2927657 +  -6.5  -5.48303   CGTTCTGAGTGTAGG CCAGGGATCCC-CAGCGC AACCTAC GCCCGGTGGGATCCCTGC TTTTTTTGAGCTTCT 100 33
      psaL-2 NONE
    CYB_2827 2928554 .. 2928566 +  -3.3  -3.37589   GAATCCTGCAATGAG                CCGAT GAC AGCGG                TTCTAGAGATTTTTC  47 141
    CYB_2828 2929024 .. 2929048 +  -4.3   -3.4647   GAGACCCTAGGCGAG          TGGGAAGGTTA GGA TAGTCTTTCCG          TCTTTCCATCTTCCA  52 14
    CYB_2829 NONE
    CYB_2830 2930466 .. 2930487 +  -5.1   -2.8001   CGGTGACCCGTACTC           CGTCGGGAG CCCG TTCCTGATG            TCTGCTACGGCTTAT  47 6
    CYB_2831 2931218 .. 2931230 +  -9.1  -2.63102   TTTTCTCAGTAGCCC                GGCTG TCT CAGCC                TAATCTGAAAATACT  59 441
    CYB_2832 2931559 .. 2931581 +  -3.5  -4.11216   TCACTCTTAGTCAGC          TTCTTGACAG ACGT CTG-CAAGAG           TTTTCCCAATACCCC  60 47
        thiD 2932571 .. 2932599 +  -3.9  -2.64616   GATTGGCAAACCTGT       GCCATAAGAGAG AGGTCA CTCTCTC-TGGC        TGCTATGGCTAGCCC  42 19
    CYB_2834 2933368 .. 2933381 +  -2.3   -3.0701   GCTCAACACCTGAAT               TAGGG TCAT CCCAA                TTGGGTCAAACTTCT  42 223
    CYB_2835 2934906 .. 2934923 +  -6.9  -3.74693   AGCAGTGCCATGAAC             CACCAGG ATGG CCAGGTG              TTTCATCCGCTCCGG  63 222
    CYB_2839 2937548 .. 2937565 +  -6.9  -4.46926   AATTGGGTCTAAAGC             CCTGCCG TTCA CGGCAGC              TTTTGTGCTGCACTC  75 214
    CYB_2841 2938967 .. 2938986 +    -2  -3.27406   CGGTGGCCGAATCCA            GCTCTTTC CGCA GCTAGAGC             GTTTTCTCCTCAACC  43 9
    CYB_2842 2939269 .. 2939291 + -11.4  -3.55444   CGACACGGAAACTGC           GCTTTGGGTA TTC TACTCAAAGC           TTTGCGGGATACCGC  77 180
    CYB_2844 2939962 .. 2939991 +  -4.1  -2.82635   AGCAGATTCTCCTTG       CCCAACACCGACGG CAG CCG-CAGTGAAGGG       TATCATACTGAGCAT  43 0
    CYB_2845 2942032 .. 2942050 +  -3.8  -3.57144   CCCATCACGCCAGCG             GTTCGGAG CAC CTTCAAAC             TTTCAAAATCAAAAG  51 60
    CYB_2847 2944988 .. 2945004 +  -4.3  -3.44051   GACCTTTAGCTCTGG              CCCCGCA TAT TCTGGGG              TTGTCATCATGCCCA  51 129
        rpmI 2945267 .. 2945298 +  -2.3  -3.37236   CTGGCATTGGCGACA     GCAGTTCCGATCCCG TTAG CAGGA-CGGAG-TGC      TTCTACCCTTCAGTT  45 79
        rplT NONE
    CYB_2850 2946823 .. 2946833 +    -4   -4.2074   TGACTAGAGTCATGC                 TCTT GGG AAGA                 TTTCTCTCTTGAGCA  60 334
    CYB_2856 2953422 .. 2953432 +  -6.8  -3.70902   GGCAAAAGAGAGCGC                 CTCG GCA CGAG                 TTTGAATCTGCCCCC  63 67
    CYB_2859 2957491 .. 2957503 +  -4.7  -2.74514   GCTACTAGTTGTCAA                GTCCC TGC GGGTC                TGGTTGCCGATTTGC  45 33
        moaC NONE
    CYB_2861 NONE
    CYB_2862 NONE
    CYB_2863 2961873 .. 2961890 +  -2.6  -4.36914   GTTGGGCGATGTAGT             TGCGCG GCTGGG CGCGGA              TTTTCTCGGCAAAAG  63 292
    CYB_2868 2967675 .. 2967708 +  -8.1  -3.21218   GGGGGAAAGCGCTCG     GGGGGTATTCCTCAG GGCT TTGCGGGATACCGCC      TTCCTGCTCAGAGAT  62 130
    CYB_2871 NONE
    CYB_2872 NONE
    CYB_2873 2970457 .. 2970494 +  -8.6  -3.70925   TTCAGTACCCAACTT  TGGGGATCC-CT-CAAAG CCGG CTTGGCAGAGGATCCCCA   TTGGTTTGTTGCTGC  68 45
    CYB_2874 2971524 .. 2971538 +  -5.6  -3.84639   AACCTAAAGTCAAAA               CGCCCT TCT AGGTCG               TTGTTCTCAATCTTC  61 15
    CYB_2875 2973793 .. 2973803 +  -6.8  -3.05384   TTGGGCAAGGTAGCG                 GGAC GGA GTCC                 TTAGATAAAGAGGGA  54 43
    CYB_2876 NONE
    CYB_2877 2976806 .. 2976818 +  -4.7  -2.56426   CACAGCAAAAGGATC                CCGGC CAT GCCCG                ATATTGTCGATATTG  44 101
    CYB_2878 2977384 .. 2977408 +    -7   -4.6955   TGCAGTCTACACCAT          CCCCCAACCC CCACA GGGTAGGGGC          TTTTGTCTCTTGGTA  81 139
    CYB_2879 2977930 .. 2977955 + -14.7  -3.23708   TCCAGTACCCCATCT         GGGATCCCCGC AGGT GAGGGGATCCC          TAATTTTTGCGGACG  95 48
         prk 2984710 .. 2984724 +  -2.7  -2.55015   GGCTTCCTAGTGTTT               GCCCC GCTTA GGGGA               TCCCTTCGGTAAAGT  40 31
         pgl 2985595 .. 2985608 +  -2.3  -3.72576   TCATCCCAGCCCATT               CCAGT GGCC ACAGG                TTTGATAGCCCCAGC  52 98
    CYB_2890 NONE
        macB 2990773 .. 2990803 +  -2.4  -4.30844   TCTGGAGCAAGGGGC       TCCCGCCAGGGAGC ATC GGTTTCTGGGGGAA       TTTTGGTGGTGGCAT  63 140
    CYB_2894 2993626 .. 2993654 +  -6.7  -2.63432   CTGCCGGGGTTGGGA        CTGGGTTGAGC CCCACTT GCTTAACCCCG        CTTGCTTAACTCTGT  51 17
        recR 2994619 .. 2994637 +  -4.5  -3.33261   CTCCAGATCGGCGTA             GAAGGAG AAGAA CTCCATC             TTCTCAAACTTCACC  49 375
         frr 2995708 .. 2995721 +  -2.3  -3.68256   GCATAGCCGTAGGAC               GGGGT TATG ACCCA                ATTTTTTGATAAAAA  50 85
    CYB_2898 2998645 .. 2998656 +  -4.4  -3.16039   ATAGAAGAGAGTGAC                CAAC TTGT GTTG                 TTCCTCAGCATGCTT  49 59
    CYB_2902 3002823 .. 3002840 +    -7  -4.16943   AGCTGACAGACCTGC             CCAGCT TTTGGT AGCTGG              TTTTGCGATCTGCCA  70 229
    CYB_2903 3003733 .. 3003761 +  -4.5  -3.39784   ATGGCAGAGCAGGCG        CTGCATCCTTC GGCTGTA GAGGGGCGCAG        TCTTGTTGCCGATAC  51 179
      lipA-2 3005082 .. 3005099 +  -2.6  -3.90762   CATTGCTCCACAAAG             GGGGCA TGGTGC TGCCAC              TGTTTTTCCAGAATC  54 452
    CYB_2906 3006360 .. 3006376 + -10.9  -3.23853   TTTCCAAGTTACCAA              GTTGCCT GTC AGGCAAC              TGTTAATTGACCAGC  69 226
    CYB_2909 3008581 .. 3008629 +    -3  -2.84602   CAGTCAGCTAGAAAT CGCA-GGAGCCCCGCACTGTACCC GTA GGGT-CAGTGCCGGGAGGAATGCG CTTTGATGAAGTACA  41 121
    CYB_2910 3009852 .. 3009884 + -16.4  -2.95942   CAGGGCTACTGAAAG     CCC-GCTCCGTACCGC TTA GCGGT-CGGAGCCGGG     TAGTTTACCTCTACA  93 7
    CYB_2911 3010128 .. 3010143 +  -5.4  -3.17527   GCCATTGCCCCCGGC              GGC-GAG CCT CTCAGCC              TCTTGGTACTGCATG  52 48
        aroQ 3010816 .. 3010830 +  -4.9  -3.38768   GCAGCCCGATAATCT               CCCCG GTGAA TGGGG               TTGTCGCTGATATCG  49 261
        pheT 3015869 .. 3015918 +  -7.2  -2.75183   AACATCCTCCCGGCG CTC-GTCCTGTGGACAGGGCGCGGG CTA CCCTT-CCC-GTCAGCAGGACGGAG TCCTTACCTCGCAGT  55 63
    CYB_2927 NONE
         tas NONE
    CYB_2929 NONE
    CYB_2930 NONE
    CYB_2931 NONE
    CYB_2932 NONE
        grpE 3036149 .. 3036166 +  -2.7  -4.14739   CTGAAGGTTTCTGCG             GGATTCT GGGC AGAATGC              TTTTAAGATCCGTGG  58 127
      dnaK-2 NONE
        dnaJ NONE
    CYB_2936 NONE
    CYB_2937 3040802 .. 3040815 +  -2.3  -3.04144   AACGACCGTAGAATG               TCAGG TGGA CCAGA                TCTTGCGGATGGGCA  42 186
        rpmH 3046388 .. 3046398 -  -4.6  -3.73968   AAAGGGCTTAGGAAA                 CCGC CAG GCGA                 TAACGCCCCTTGGCC  55 7
        rnpA NONE
    CYB_2940 3042171 .. 3042185 -    -5  -3.59262   TTGGACACTCCTAAA               CCATTC TTA GAATGA               GCCTAATGGGACCTC  55 75
    CYB_2939 NONE
    CYB_2938 3040631 .. 3040643 -  -5.5  -3.35522   GAATTGCGCGAAAGA                CCCCA ATC TGAGG                ACTATAGTCATTCCA  53 184
    CYB_2926 3024648 .. 3024661 -  -3.7  -2.70932   CCCTGCCCTGAAGGA               CGGGG CTTG CCGCG                CCTTTTGGTCAGGGG  43 79
    CYB_2925 3022973 .. 3022993 -  -5.3  -3.31103   AAAAGCCAAAAACCA            GGGTAACGG GAT CCCTTGCCC            AGCGGAAAGATCCCT  52 229
    CYB_2924 3021817 .. 3021831 -  -3.5   -4.3739   CAGTTTCTGAGAAAA               CCCAG CTTGC CTGAG               AGATGCAGGAGGATA  64 46
    CYB_2923 3021468 .. 3021513 -  -7.6  -3.03159   GCAACCTGGGGAAGA GCCTCCGCCAACTCAGAC GCTGGGGTTG ACCTGAGTCGGCAGAGGA ACTCATCCCACTCTA  57 38
        folP NONE
      folB-2 NONE
        folK NONE
         pgi 3017910 .. 3017939 -  -2.1  -2.98381   CAATCCAGGAAATCA       GAGGATCAAGC GGGCTGGG GCTGGATGCTC        AGCTCCAGGGGGCGG  40 1
        opcA 3016172 .. 3016185 -  -2.4  -3.41051   TTACCGCCAGCATAA               GTAG GTTTTA CTAC                AGATTTCGCTCAACA  45 485
    CYB_2917 3015619 .. 3015643 -  -4.2  -2.63382   GGTGAGATCGAGAAG          GTTATCCGTC GAGCG GGCGGAGAAC          TTCTCCAATCGGTGC  43 429
    CYB_2915 3012546 .. 3012562 -  -5.2   -3.4252   TGTGAGCTACGAGAA              TGGATA GAAGT TATCCA              ATATCAAACCGAGGC  53 89
    CYB_2914 NONE
    CYB_2913 3010082 .. 3010094 -  -7.7  -3.29511   CCCATTCCGGTAGAA                GATGG ATC CCATC                GTCGTCGTTAATCCG  59 518
    CYB_2908 NONE
    CYB_2907 3005973 .. 3005990 -  -4.1  -4.44974   CCAAACCCCACAAAA             TAGGGCA TGAT CACCCTA              GGGTTCCGCCGAATC  66 264
    CYB_2904 3004291 .. 3004329 -  -2.3  -3.79473   ACCACAACATCGAAA  CGGTGCGACGCC-T-CTCC CAG GCAGTACGGCGCAGCTCCG  GCTATGACCTGTCCT  52 348
    CYB_2901 3000522 .. 3000532 -  -5.4  -3.90097   ACCCTACAAAGAGAA                 CTTG CCC CAAG                 ACTGTGTGGGCGGAT  61 81
    CYB_2900 NONE
    CYB_2899 2998231 .. 2998243 -  -5.5  -2.75382   CACCTTACCCAAGCA                GGCAT CGA ACGCC                TCAGCCATTCCTCCT  46 403
    CYB_2896 2994072 .. 2994106 -  -7.8  -4.62069   GTGGCACGGGAAAAA     CCGCAGGAGCTGAT CTTTGCC ATCAGCCCCAGCGT     AGAGGGGGAAGTAAC  81 202
    CYB_2893 NONE
        ubiD 2990215 .. 2990229 -    -5  -3.29461   CAATTGGTGGGAGAA               GATGAC TTC ATCATC               CGCAACCAGAAAGTG  49 451
        rplS NONE
    CYB_2887 2986513 .. 2986523 -  -3.2    -4.053   ACTACTTGAGAGAAA                 GGAA ACG CTCC                 AGAGCTGCCACCATT  56 1
    CYB_2886 2985655 .. 2985667 -  -4.7  -3.29511   TTCATGGGTCGAGAA                CCGGC GGG GCAGG                GATCCCTCAGGGGGT  49 32
    CYB_2884 2985039 .. 2985069 -  -3.2  -3.52204   TCACCCTGAAAGCAA       CTACCGCATGGT ACGAGAA ACCCTGCTGCAG       CAGATCGGGATCCCG  49 471
        petH 2982404 .. 2982445 -    -3  -2.66899   TCTCAAGCAAGGAAC GGGATCCCTA-TTGGCGCT GACAA ACCGACAAGCAGGGATCAC AAGCAGGGATCAGTA  40 35
        leuS NONE
    CYB_2880 2977766 .. 2977788 -  -4.8  -3.09933   GCCGAATCCAGGCAA           TCAGTCGG GGAATTT CCGACTGG           AAGCCAACCTCACCC  46 379
    CYB_2870 NONE
    CYB_2869 2967369 .. 2967381 -  -9.1  -2.79133   GAAGCCCTTATGAGA                GGGAG AAA CTCCC                ACCAGAGTTTGAGCC  60 475
    CYB_2867 NONE
    CYB_2866 2965108 .. 2965122 -  -5.6   -2.7419   ATACGACTGGAATCA               GGAACG AAT CGATCC               CTCTCAGCCTACCAG  47 184
    CYB_2865 2963192 .. 2963202 -  -6.8  -4.85782   CCTGGTAAAAAGAAA                 GGAC TCC GTCC                 CGCTGACGCGAAAGG  85 85
    CYB_2864 2961239 .. 2961249 -  -5.4  -3.13403   GCCGCCGCAGCAACA                 TCCA AGA TGGA                 GCCATCCTGCACGGG  50 404
    CYB_2858 2956143 .. 2956169 - -15.9   -4.7339   AACAAAGTCCAAAAA         GGGATCCCCGC CCACT GCAGGGATCCC         CAGCCTTAAAACTCC 100 68
        hemH 2954788 .. 2954798 -  -6.8  -2.93348   TCCATGAAGATGAGA                 CACC TGG GGTG                 GTAGGAGAACGCTTC  53 132
    CYB_2855 2953063 .. 2953076 -  -8.1  -3.61398   TTGCGCCGGCAACAA               CTGGC CCAA GCCAG                CGATGCCACGGTGCT  64 326
        ubiA 2951327 .. 2951349 -  -7.6  -2.87132   GGCGTTCTTCAGAGA           GGCATCTGGC CAT GCGAGAGGCC           AGGGGATCCCTCAGG  56 36
    CYB_2853 2949583 .. 2949594 -  -5.8  -3.14132   TTTTGCCGGCAGCAA                GGAG AGAT CTCC                 AATCGCGCCAAGGGA  52 93
        cysE 2948633 .. 2948656 -   -11   -4.8048   GGCCCAGAGGAAAAA          GCT-GGCCGGG ATA CCCAGCCCAGC          GCTCTCACAGCATAC 100 115
        purH 2946640 .. 2946662 - -11.4  -3.55444   GCGGTATCCCGCAAA           GCTTTGAGTA GAA TACCCAAAGC           GCAGTTTCCGTGTCG  77 223
        glcD 2941983 .. 2942010 -  -3.3  -3.21416   GAGCTGCAGCAGCAA        CGCCAAGCCGG CTGATC CCAGCCTGAGG         GCTATTCCCATCACG  45 74
    CYB_2840 2937616 .. 2937629 -  -3.7  -5.12617   CAACCACTTAAAAAA               CCCGG TAGT CCGGT                GACTACGCAAGCAAC  77 397
    CYB_2838 2936576 .. 2936595 -  -3.4  -4.15044   TGGCCGGGCAAGAAA            CTCCCTGG AAAT CCAGGCCG             CTCTTGGATCTTACG  58 36
        hemF 2935423 .. 2935452 -  -3.4  -3.57462   CAGCGGATCCTCAAA       GGCGGAGACAAG GTATGG CCGGCCTACGCC        CAATCCTGGGGCTGG  49 19
    CYB_2836 2934331 .. 2934353 - -12.6  -3.24597   AAGGGTCAATCAACA           GCCGCGCAGC AAA GCCGAGCGGC           GCAGGGCCAACAGTT  74 383
         gcp 2925226 .. 2925257 -  -8.6  -2.57757   AACTAAGCCAACTGA      CGGGGCAGGGGATC AAGG GATCCGCCACCCTG       GCCGAGATCTTGCGC  52 367
      thrC-2 2921820 .. 2921844 -  -2.7  -3.03007   AAGATCCTGTTAAGA          GGCAGTGGAGA GGG TCTTCCCTGCA          AACCGAGTTCATACT  43 34
    CYB_2819 2921228 .. 2921245 -  -4.1  -3.75583   CCAACATCAAAAAAC             TAGGGTA GCAG CACCCCA              TCGATGCCGTGAATC  53 7
    CYB_2818 2920929 .. 2920939 -  -2.4  -3.14931   CTCAGCCCCCAGCAA                 CGGC AGG GACG                 ATGCTCACCTCATCC  42 1
    CYB_2817 2920166 .. 2920186 -  -3.9  -4.08945   ATCAGTCCTGGAAAA            GTTGGAACA GGC TGGGCCAAC            GCGGGCAACCCCAGC  60 149
    CYB_2816 2918618 .. 2918632 -  -2.8  -2.87132   CGGTTCGGCTATAGA               GTGG GGACAGG CCAC               TCTCGCGGATGAATC  42 4
    CYB_2815 2916194 .. 2916206 -  -4.8  -4.56775   AGTGCCCTGCAAAAA                GCTG GTCTT CAGC                CTCAAAGATCCAGAC  70 158
         apt 2915023 .. 2915034 -  -5.8  -3.73647   TGGATTGACGAACAA                CTGC AGGC GCAG                 GCTCAGATCAGCCGC  60 109
        psaM 2911396 .. 2911416 -  -2.5  -2.80779   AGGACAACCGAAGGA            GTGCAGC AGCGCAA GCCACAC            TTTCCATTCCTTGAT  39 133
        recG 2908777 .. 2908798 -  -3.7  -2.85351   GTCTTCGAGAGTATA           GGGCATAGTG CTC CAAT-TGCCC           CTAGCTTAGGTCAAC  43 31
        purL 2906454 .. 2906467 -  -6.7  -4.36914   GCTGGGCGCAGAAAA               CGGTT TCCC AACCG                AGGCTCAGCTAGTCC  74 34
      glnA-2 2903026 .. 2903047 - -15.9  -5.40072   TTCCTCGGAAAAAAA           CGGGATCCC ATCA GGGATCCCG            CTGCAGAATCGGCCA 100 47
    CYB_2803 2902487 .. 2902508 -  -5.8  -3.16564   CCGCCACCTGAGCAA           GCCGGTGG TTTTGC CCACCAAC            CTTGACCTGCTCTAT  50 371
    CYB_2801 2899860 .. 2899870 -  -3.2  -5.03314   GCTAGGCCCAAAAAA                 GATG TGG CACC                 CCCTCCCCCAAGGTG  76 191
        moaA 2898604 .. 2898630 -  -4.4  -3.68222   GGCCAATGCCAACAA        CTGGCTGAGGG TTCTGC CCCTCACCC-G         CCAGGGAGCCCCGGC  54 257
        rpsT 2896582 .. 2896594 -  -4.1  -3.53811   CTCAGTTGGGCGAAA                GAAAG CTT CTTCC                GGCACTCAAGCTCTG  49 515
    CYB_2794 2889944 .. 2889954 -  -6.8  -2.60079   CTACCCTACAAGGGA                 TCCC GTC GGGA                 GATGCCGGATGAGCC  51 473
    CYB_2790 2888000 .. 2888015 -  -2.4  -3.06492   GCATTCACCTCAACA              GCGAGG CCAA CCACAC               CTGCTTTACCTTGCG  41 88
    CYB_2788 NONE
    CYB_2783 2879722 .. 2879732 -  -8.2  -3.31248   CAAGATTCTTGACAA                 GCGC TCC GCGC                 CGCCTGAAAGCAGGA  64 102
        speA 2872785 .. 2872808 - -14.6  -3.64912   GATGCAGAGAGATAA          GGATCCCGGC CTAA ACCGGGATCC           CTTTCTGGTTTCAAG  95 64
    CYB_2772 2869037 .. 2869053 -  -2.1  -3.75332   AGGTGGGAAGCGAAA              GGGCGTG CAT CAGGCGC              TGAGGGAATGACGCA  50 18
    CYB_2771 NONE
    CYB_2770 2868284 .. 2868298 -  -2.8  -2.71243   CTCACAGAATAACAG               CAGG TATCAGG CCTG               GATCCCTATTCTACA  41 129
       def-2 2867632 .. 2867661 -  -2.8  -3.92324   GCTTGCAACACTAAA       CCAAACCGA-CAG TCGTC CGGACCGGTCTGG       AAAGGCTTCAACGGG  56 33
        cbiD 2865468 .. 2865481 -  -3.1  -3.16564   TCTTTACTCCACCAA               CTACA GCGG TGCAG                GCACTCCAGCGGCAG  45 515
    CYB_2760 2857834 .. 2857845 -  -5.8  -3.46068   CCGGCAAGGCAAATA                CCAC CTGT GTGG                 GATCCGCGCCCTGGT  55 188
    CYB_2756 2852891 .. 2852901 -  -4.6  -3.58037   GATGAACTTCCGAAA                 GCAC TCC GCGC                 CCTCAACCTGACCAA  52 55
    CYB_2753 2850812 .. 2850824 -  -4.7  -3.58879   GACAACCCAGAAACA                GGGGC TCT GCCCA                TTCCCACTCAGCCCC  54 171
    CYB_2742 NONE
      cpcB-2 2834696 .. 2834706 -  -2.4  -3.03969   AGGGATCAAACCACA                 GCGG CAG CAGC                 GCGATCGAAGTAGGA  42 5
      cpcA-2 2833797 .. 2833817 -  -7.5  -5.05505   ATTAGAAATCAAAAA            TCGGCAGCC CCA AGCTGCAGA            AGAGCAACAGTGGCG  91 218
        cpcC 2832660 .. 2832673 -  -3.7  -3.82604   TCATGGAATCAACAA               CGGAG AGGA CACCG                AGAAGGGATTAAGCG  56 34
      cpcE-2 2831769 .. 2831779 -  -6.8  -3.57462   TAGGTCAGTTGCAAA                 GGAC TCC GTCC                 CGCTAATGTGAACAG  60 64
    CYB_2735 NONE
        mviN 2828210 .. 2828261 -    -5  -4.25104   GCTCTCCCAGGAAAA GGGCCGCACCCCCACCATCGAAGAC ATC GCCTCCGA-GTTGGAGATGACGCCG CCTCAAGTACGCGAG  65 394
    CYB_2732 2826208 .. 2826227 -  -4.2  -4.56597   GCCTTGGTGGAAAAA            CACAG-CCG CAT CGGCCTGGG            CTTGAGAAACCAAGG  70 158
    CYB_2729 NONE
    CYB_2728 NONE
    CYB_2727 2818809 .. 2818840 -  -2.2  -3.85092   AGGATCCAGAGTAAA      CACGGCCTCAGG TCTTGGCC CCTAAAACCGGG       TGGAAAAACTGAGCG  52 15
    CYB_2726 NONE
    CYB_2725 2816085 .. 2816103 -  -5.3  -3.25823   CCGTGGCTACACTAA            GGTGG-AG GTGA CTACCACC             AATCCCCACCTGCGC  50 454
    CYB_2723 2814924 .. 2814936 -  -4.8  -2.84325   TGTGGTGAAACACCA                GGGA TCCCG TCCC                TCTTGTCGCAGCCTT  45 159
    CYB_2722 NONE
    CYB_2721 2812715 .. 2812731 - -10.8   -3.4945   ATCTAACCAAGAACA              GCCCCC GCTTT GGGGGC              TTTCACTTTGACCCA  70 132
        recF 2811287 .. 2811307 -  -3.1  -3.54459   GCAAGCTCTTGGAAA            GCGCCATCC AAA AGTTGGCCC            TGTCTGCGCGGGGGA  49 247
    CYB_2717 NONE
    CYB_2716 NONE
    CYB_2715 NONE
    CYB_2713 2805926 .. 2805951 - -13.3  -2.62515   AACCCGCCGAGACGA         CTGCGCAAGGA GCCA TCCATGCGCAG          CGTGGTAGGAATCTC  72 158
    CYB_2701 2789859 .. 2789889 - -15.5  -3.02434   AGTCCAAGTAAACTA      CCCGACACCC-GCGC TAC GCGCAGGGTG-CGGG      CTTTATCCCAATCCC  93 8
        holA 2788402 .. 2788412 -  -2.4  -3.91897   TTCGTCATTCACAAA                 GCTG GGT CGGC                 CATCAAGGCCGATGA  54 347
    CYB_2696 NONE
    CYB_2695 NONE
    CYB_2694 2781073 .. 2781102 -  -2.1  -4.75472   TCTATAGCAACAAAA       GCTGATGGTCAGAT TCG AACTGACGACC-GC       TCGATTACAAGTCGA  68 151
    CYB_2692 2779034 .. 2779059 -  -3.3  -3.87075   AGCACTTGCCACAAA         CTGAGGG-TC AATACCA GAGCCCCCAG         ATGATAGGGCCACTG  54 250
    CYB_2689 2776887 .. 2776898 -  -5.8  -3.21912   GCTGCAACTGAGCAA                TCCC GACT GGGA                 TCCTGCGCAATCTGC  54 41
        trmE 2771277 .. 2771287 -  -5.4   -4.2586   CCATAGTAACACAAA                 CTCA AAA TGAG                 TATGAGTTAGGAGGA  69 51
         dps NONE
    CYB_2685 2770046 .. 2770059 -  -6.7  -2.68786   GAGAGGATAAGGAAG               TGCCT GCAC AGGCA                GGATGGAGTCTTTAG  51 110
        gpmI 2768301 .. 2768329 -  -4.6  -3.61398   TGGCTGGCCCAAGAA        GGGATCCC AGTGACGGAGTAA GGGATCCC        TGGCACCTACCGCCC  52 32
    CYB_2681 2767045 .. 2767067 - -11.4  -3.55444   GCGGTATCCCGCAAA           GCTTTGAGTA GAA TACCCAAAGC           GCAGTTTCCGTGTCG  77 210
    CYB_2680 NONE
        atpB NONE
    CYB_2678 NONE
        atpE NONE
    CYB_2676 2764432 .. 2764444 -  -3.3   -3.0894   CAACCAGCGATCTAA                CGAGC ACT GCCCA                ACAGTTTCTGGGTAA  43 9
        atpF NONE
        atpH 2763263 .. 2763278 -  -3.2  -2.83192   TCAAAAAACAACTTA              GGCC AACTGCAA GGCC               AGCCGGCGCAACTGT  41 7
        atpA NONE
        atpG 2760695 .. 2760710 -  -3.2  -3.38291   TTGAGAACCCTACAA              GGCC TCCGCTCC GGCC               ACCACCTCCAGGATC  47 4
    CYB_2668 2754551 .. 2754563 -  -4.8  -4.48987   GCTCTACAACCAAAA                TCGC TTTGT GCGA                CTTGCAGCCGAAAAG  70 128
    CYB_2664 2751034 .. 2751044 -  -2.4   -4.3341   TAAAAGGAATAGAAA                 GACG CAG CGGC                 ATTATGACAAGCATC  63 195
    CYB_2661 NONE
    CYB_2660 NONE
    CYB_2659 2747930 .. 2747945 -  -4.6  -2.91681   TCCTAACGCTAGATA              CGCTGC AAAA GCAGGG               CTCTTCATGGCTCAG  46 37
    CYB_2658 2746655 .. 2746704 -  -8.6  -2.61264   GGGGTCACTGAGAAG CCCG-CGCTGTGTGCGTAGCAACCC TGC GGGAAGCTA-GCT-ACAGCGTCGGG AGTATGTCACGCAGC  56 32
    CYB_2657 2745249 .. 2745279 - -15.5  -2.97439   AAGGCTAGTAAACTA      CCCGACACCC-GCGC TAT GCGCAGGGTG-CGGG      CTTTATCCCAATCCC  87 8
    CYB_2656 NONE
    CYB_2655 NONE
    CYB_2654 2741660 .. 2741679 -  -2.8  -3.97368   TCTCTAACCCAGAAA            CGGCAAAA TCCA TCTTGCTG             ATGTTAATTCTCTCG  56 65
    CYB_2653 2741508 .. 2741529 -  -5.1  -4.13945   AGTGGGATGGGAAAA           GGGTAGGCCT GGA AAGCCC-CCC           TGCTCCCCAGCCTAC  65 37
    CYB_2652 2740593 .. 2740615 - -14.2  -4.84527   CCGACATAGCAAAAA           GGCTTAGGTC GTT GACCCAAGCC           CGCCTCAGCATACTC 100 181
    CYB_2650 NONE
    CYB_2649 2736931 .. 2736947 -  -3.7  -3.10012   AATTGCACTATGCAA              TCTACTT GGA AGGTAGA              CTTGATCACCAATTC  45 520
    CYB_2648 2735514 .. 2735527 -  -9.5  -3.28712   GTCCTCCGCCTAGAA               GCGGG TCGC CCCGC                CGCCGACCGAGAGCT  63 454
    CYB_2646 2733269 .. 2733286 -  -3.4  -3.41961   ATCACCATCAACCAA             CTGGCGC AAGAG GC-CCAG             GGATCCCTAAACGAA  47 32
    CYB_2644 2732835 .. 2732846 -  -2.2  -3.41988   GCTCACGGAAGAATA                CGAC TTGG ATCG                 GGAAATTACCGTAAC  47 107
    CYB_2634 2724756 .. 2724766 -  -2.4  -4.28977   ATAAGATAGGCAAAA                 GGGC GGT GCAC                 AATGACAGAGGAGAG  60 136
    CYB_2633 2724171 .. 2724187 -  -7.9  -3.48115   GTGGGACAAAAGAGA              GGCACCC AGA GGACGCC              GTTGGCGACAGCAGG  62 122
    CYB_2632 2723856 .. 2723867 -  -5.8  -2.61116   GGCAGAGAGAAAAGG                GCTG TCCT CAGC                 TTTGCAACTGGGCCA  49 21
    CYB_2631 2722977 .. 2723004 -  -8.4  -2.52543   ATTCGGTGTAACCGA        GGATCAACAGGT AAAA ACCAGCCGATCC         AGATGAGGAATGAGT  56 167
    CYB_2630 2722561 .. 2722585 - -10.7  -4.21141   GTCCAAGAAAGCAAA          GCCTACCGG CAGGGAT CCGGCAGGC          CGCTGGATTTTGTCG  86 116
    CYB_2627 NONE
    CYB_2626 2719065 .. 2719076 -  -4.4  -3.57144   GGCTGTACGGGGAAA                CTCA TGGC TGAG                 CAACGTCGTTAAACG  52 34
    CYB_2625 2716935 .. 2716948 -  -3.1  -4.29106   CCCTATAGCAATAAA               TGGTGC TAT GC-CCA               GGGCACCCTGCTGCT  62 227
    CYB_2624 2716216 .. 2716238 -  -4.1  -3.46602   CTTGTTACACCAGAA          CGGTTTCGGC CAGG GCC-AAGCCG           CACTTTTTCCGGCTA  51 130
    CYB_2623 NONE
    CYB_2622 NONE
    CYB_2621 2713356 .. 2713382 -  -4.2  -2.77013   GATTGGCGCAAGAAG         CAGCCCTAGCGC CAG GGGTAAGGGCCG         TGCTCTCGGTTGACG  45 85
    CYB_2595 2694240 .. 2694252 -  -4.7  -3.92602   TGAAGAGGCTATAAA                GCTGC AAA GCTGC                GGTACGCTTAAAGAC  60 41
    CYB_2594 2693528 .. 2693538 -  -3.2  -2.64735   AGGTCATGGACAGGA                 TCCC TGA GGAA                 AGAGAGTGGCAAGCC  40 43
    CYB_2593 NONE
    CYB_2592 NONE
    CYB_2591 2692106 .. 2692118 -  -4.7  -3.92373   GAGCGCACCGATAAA                GCCGC TCT GCTGC                GGGAGGAGGCTCTTG  59 95
      cobO-2 NONE
        cobB 2687731 .. 2687747 -  -2.2  -3.01924   CACGGTGTTCTAAGA              GGGG ATGGGCAGG CCCC              GAGTAATCCTTATGA  42 3
    CYB_2585 2685564 .. 2685585 -  -2.9  -3.39449   CAACAGGGGAAAAAT           CTCCAAAGC AGCG GCCTAGAAG            GTTAGGCTTAGTTGT  47 88
    CYB_2584 2685362 .. 2685388 -  -6.4  -2.64993   AGTTATAAGATGAAG         CCGTCAACAGGG GAT CCCTGGCAGCGG         TGACACCTTACTCAG  49 48
      clpP-2 2684263 .. 2684277 -  -2.8  -2.64735   AGTCCACCCACAGGA               TCTGGA GGG TCAAGA               AACGGCTGCCAGGGT  40 20
    CYB_2580 2683874 .. 2683892 -  -3.1  -3.33696   GTTTTCGTGAACGAA             CTCGC CCCACAACC GCGAG             GCCAAAGTTGGGCCT  47 316
        cbbL 2682305 .. 2682318 -  -2.3  -3.07043   GCCAGTAGGGCAAGA               GAACC GTGG GGATC                CCCTGCCCCCAGCAG  42 45
        rbcX NONE
        cbbS 2681466 .. 2681495 - -10.1  -5.18726   CTCGCATAAGAAAAA       GGAGAGAGACGCTC CAG AAGC-TCTCTCCCC       CAAGCTGGTCAAAAC 100 53
    CYB_2574 2676660 .. 2676682 -  -6.3  -2.65068   GAACAGAGGGAGAAC          CGGCT-GCCT TCGA AGGCCAGCCA           CCTTACCCCAACAGG  49 100
    CYB_2572 2675416 .. 2675426 -  -8.2  -2.65815   TTTACAGGCAGAGCA                 GGGC ACT GCCC                 CCAAGTCCATGCAAC  52 399
    CYB_2567 2671934 .. 2671955 -  -3.5  -4.07568   CTTCGGCGGGCAAAA           GCCCCGCCG CCCG CTGCGGGAA            GAGCTTTAGAGGAAC  60 466
    CYB_2564 2668344 .. 2668369 -    -4   -4.5442   CTCGCAAGCAGAAAA         GCAAGCAATA TAGGTT CATAGCTTGC          CCCTATCCCAGCGGA  69 462
    CYB_2562 2667663 .. 2667685 - -11.4  -3.55444   GCGGTATCCCGCAAA           GCTTTGAGTA GAA TACCCAAAGC           GCAGTTTCCGTGTCG  77 326
    CYB_2560 NONE
    CYB_2557 2661639 .. 2661671 - -16.4  -2.90496   TTTGTGCGTAAACTA     CCCGACTCCG-ACCGC TAA GCGGTACGGAG-CGGG     CTTTCAGTAGCCCTG  93 7
    CYB_2555 2660012 .. 2660025 -  -3.8  -3.26471   CCAGCGCCATACCAA               GCCT TGGATG AGGC                CCTGCCCAGTTTGTC  47 114
    CYB_2552 NONE
    CYB_2551 2655316 .. 2655335 -  -3.4  -4.07568   GCGTCTTCTGGAAAA            GCCCAGAG ATAT CGCTGCGC             TTGCTGTCGGCGGCT  58 65
        argJ 2651693 .. 2651709 -  -6.5  -3.72576   GTTGGTGGCATGAAA              CCAAGGC TAA GCCTCGA              CTCATTGTTGCCAGC  62 141
        hypA 2650431 .. 2650443 -  -2.6  -3.14211   ATCCTTGTGGATTAA                GCCC GGAGA GGAC                AAGGTTTTCCCATCA  42 354
        yfiA NONE
        ureF NONE
    CYB_2538 2644151 .. 2644183 - -16.4  -2.92667   CGAAGCCGTAAACTA     CCCGGCTCCG-ACCGC TAA GCGGTACGGAGC-GGG     CTTTCAGTAGCCCTG  93 7
    CYB_2536 2641684 .. 2641698 -  -2.8  -4.09215   CATATCAATGATAAA               TTCTAC TGG GTGGAA               TCGAGGACAGGTGGG  57 263
        ntcA 2637462 .. 2637483 -  -7.3  -3.17763   GTTACACCTCAGCAA           TTGGCTAGA TAGC TCTGGCCAA            AGCCAGATCCCCCCA  59 226
         eno 2636055 .. 2636072 -  -2.5   -2.5655   CGCATCGACACCAAG             GCAGGGC ACGG GGCCGGC              AAGCCCACCAGCAAG  38 115
        treZ 2631778 .. 2631789 -  -4.4  -3.45817   TCTGCAGAACAAAAG                TTGG GATC CCAA                 TAGCATTAACCGCCT  52 362
        phoU 2628396 .. 2628407 -  -4.4  -2.59185   AAGACATCACAAGAC                CCAA CCCA TTGG                 CATTAGTCACGCTGG  44 28
         zam 2625907 .. 2625920 -  -8.1  -3.11609   AAGGCAATACAGACA               CAGGG AGCA CCCTG                GACTCTTTCGGGGCA  60 162
        clpB 2622869 .. 2622891 -  -5.5  -2.62515   AATTGGGCCAGATGA           TCCTGCCTC AGCTA GAAGCAGGG           GTGCATGGAGCGCAG  46 349
    CYB_2519 2617208 .. 2617243 -  -6.2  -3.92869   TCAGCCAGCGATAAA    CTGTTGCACG-ACTAAC CTT GTTCATCCGTGCAACTG    CTCCCTTCCTGGACA  65 239
    CYB_2518 2615394 .. 2615408 -  -3.4  -3.04792   GGAGTACCTGCAACA               CCTGCG GGC CACCGG               GGAATTGGCGGATCT  43 495
    CYB_2515 2609270 .. 2609280 -  -2.4  -4.30576   CCTGGATTACCAAAA                 CCGG CGG CCTG                 ACTTCATCAATGCCT  63 194
        tyrS 2604633 .. 2604656 -  -5.2   -3.9748   CAGGCAGAAAAAAAC          CGGACTCGGCT TCA AGCCT-GCCCG          TTGATGGATCCCCTC  63 69
    CYB_2509 2603490 .. 2603522 -  -8.3   -3.3514   AGCCACAGCCGACAA      GGCAGCTTCCCACGA GCA CCAGGAGAAGCAGCC      AACCAGCTTTTTGGC  64 191
    CYB_2508 2602487 .. 2602503 -  -4.3  -2.88544   CTCCACGCGCAGACA              CGGGATG TCC CACCGCG              TAGCTGTACCAGATT  46 146
    CYB_2506 2600288 .. 2600304 -  -4.3  -3.77219   ATCACCGAACTCAAA              CAGGGGA TCC TCTCCCG              CCCTGTAGACAAGAC  57 347
    CYB_2504 2599388 .. 2599409 -  -7.2  -3.05596   CAGCGGGGGAGCCAA           GGGGGTGG GTCGCT CCACCACC            GATGCAGTGGTTACG  52 111
        atpD 2596293 .. 2596323 -  -7.5  -4.53303   CACCTGTAGATAAAA       CCAAGGCTCCCCC GAAAA GAAGGAGCCCTGC       CGGGTCTGGGGAGCG  83 155
    CYB_2499 2593789 .. 2593804 -  -3.2  -3.90048   GGGCCGGGAAAAACA              GCGATG ACTC CATCCC               GCCAGCAGGCTCAAA  54 36
      cobD-2 2592474 .. 2592484 -  -8.2  -3.65351   TCATGCTGACGCAAA                 GCGC TCC GCGC                 CGCTAAAGCGAGAGA  68 338
    CYB_2497 2591084 .. 2591094 -  -6.8   -4.8048   CGGCGATACCAAAAA                 TGCC AAA GGCA                 CCGACTACTTTTGGA  85 346
    CYB_2490 2587264 .. 2587280 -  -7.9  -3.05384   CTTTGGCGGATCTAA              CCCTGGG GAT CCCAGGC              TGTCGCTTCCCCAAA  57 5
        nadC 2580070 .. 2580090 -  -5.3   -3.8646   CAGCAATAACGGAAA            GCCCATCTC CTG GAGTTGGTC            GACTCTGCTTTGGGG  61 209
        nadA 2578958 .. 2578968 -  -8.2  -3.61398   GTCTGTTTCTAACAA                 GGGC GGC GCCC                 CGTTCTTCCCCTCCA  65 44
        nadB 2577040 .. 2577082 -  -4.7  -4.08767   TCTACTGCTCCAAAA TCTGCTCCTATGCGCAGGG GATGG CCCTGCTCAAAAGAGCCAC TGTTGCCCACGGCTA  61 407
    CYB_2476 2571583 .. 2571593 -  -2.4   -4.3341   TAAAAGGAATAGAAA                 GACG CAG CGGC                 ATTATGACAAGCATC  63 231
    CYB_2471 2567947 .. 2567959 -  -3.3  -3.01924   GAGGCGCGCCCAATA                GGTAC CTC GTTCC                CCAAGCGCTCCGCGC  43 192
    CYB_2467 2564955 .. 2564966 -  -7.2  -4.12188   CTATCACCTGCAAAA                CGGC AACC GCCG                 CGGCTGCATGATCCT  68 236
    CYB_2463 2560928 .. 2560961 -  -8.1  -3.21218   ATCTCTGAGCAGGAA     GGCGGTATCCCGCAA AGCC CTGAGGAATACCCCC      CGAGCGCTTTCCCCC  62 146
    CYB_2461 2560208 .. 2560223 -  -2.5  -5.08824   CCGCGATTCAAAAAA              GC-GGG ATCTA CCCAGC              GAAATAAGCAGGCTC  74 17
    CYB_2460 2558661 .. 2558696 -  -2.4  -3.80133   CAGCTTGAGAAAAGA    TGCGCCCCGACCCA AATCTGCA TGGGCCTTTGCGCA     CAGTTGGTTCCTCCG  52 43
    CYB_2459 2558060 .. 2558070 -  -2.4  -3.05384   CCCCTCTGGAGTGAA                 TGGC CTC GCCT                 CAGAGCTGGCAACTC  42 48
    CYB_2457 NONE
        hemB 2555265 .. 2555283 -  -2.3   -3.5121   ACGACGAGAAGAACA             CCCACCC TTCCT GGATCGG             GCAGTCCACCCAGCC  47 68
    CYB_2454 2553350 .. 2553382 - -16.4   -2.9587   GCAAAGCGTAAACTA     CCCGACTCCG-ACCGC TAA GCGGTACGGAG-CGGG     CTTTCAGCAGCCCTG  93 7
    CYB_2452 2551977 .. 2552006 -  -3.7  -2.76453   TGATAAGCTCAACTA       TACTGAAAATAAT GTAT AATATGTTCAGTA        CGGATTACTACCAGT  43 227
    CYB_2450 NONE
      tatA-2 NONE
    CYB_2448 NONE
        purU 2546799 .. 2546815 -  -3.7  -3.05463   ATCTGGGCCAGCGAA              CAGCT GTTCTCA AGCTG              GCTGCACAGTTACCT  45 517
    CYB_2444 2545474 .. 2545494 -  -5.3  -3.34013   GATGGCCTGAACCAA            CTGCGCCAG TTG CTGGTGGAG            CTGGAGGAACGATCC  52 298
    CYB_2442 2544430 .. 2544446 -  -7.3  -3.28924   TACCCGCTTGGATAA              CTGATGG ATC CCATCAA              AACATGTCCATACCC  59 97
    CYB_2441 2543268 .. 2543302 -  -2.7  -4.26076   GCAGGGCTACTAAAA    GCCCG-CTCCGTACCGC CTA GCGGTT-GGTGTCGGGT    AGTTTACTCGATTGG  62 105
    CYB_2439 2542100 .. 2542117 -  -3.3  -3.49475   CCCACCGCCATAGAA             GCCAAGA CCTG CCTGGGC              TACCTGAAGCAAGAG  49 310
    CYB_2435 NONE
        pyrR 2529667 .. 2529682 -  -2.4  -3.65542   GTCATCCCCAAAATA              CCGCAC CCCA GCGCCG               GCTCAGGACTTGATC  50 28
      panE-2 2528619 .. 2528631 -  -3.3   -4.4846   CAAGCCAAGAAGAAA                GCCTG GTC CAGCC                CTGGGATCGCTCCGC  64 56
    CYB_2431 2527853 .. 2527871 -  -5.8  -3.05384   GTGGTTCTTATTCAA             CTGCTCGC GTA GCGGGCCG             GAGGCCTTAGCAGGA  52 167
    CYB_2427 2525080 .. 2525091 -  -3.6  -4.07568   TGGTCGTCCCCAAAA                CGGG GATC CCCA                 AAGAGCTGGAAATGC  59 198
        petG NONE
    panC/cmk 2521925 .. 2521937 -  -4.7  -3.66999   AGCTACTGATCTAAA                CGGGC CGG GCCAG                ATCGCTCCAAAAGTT  55 0
    CYB_2424 2520548 .. 2520560 -  -9.1  -2.92463   GCTAGGACTTAGAGA                GGGGA TGA TCCCC                TTGCTCCTGTTCTCA  62 38
    CYB_2420 2516013 .. 2516027 -  -5.6  -3.74693   CCTGAGGTTACGAAA               GCCCTG CTC CAGGGA               GGGGCCGAGGTGAAC  60 270
    CYB_2416 NONE
    CYB_2415 2510961 .. 2510978 -  -2.7   -3.9279   ACTGAAGTCCAGAAA             GCTCTTAC CCA GCAAG-GC             TTCTGGGCTTTTTAG  56 244
    CYB_2404 2502575 .. 2502592 -  -2.6  -3.53811   TTGACTGGGTTCAAA             CCTGGG GATCAG CCAAGG              TAGGGATCCCTTGCT  47 76
    CYB_2401 2500558 .. 2500572 -  -4.2  -4.87665   GTTGAGGGAGAAAAA               GGTGCC GCG AACACC               GAGTTAAGGAGCACA  77 104
    CYB_2400 2499474 .. 2499502 -  -3.7  -3.36515   CCCTACTGGGAAATA        CTCAGGGCAGAAC TCC GTCCTGCTCTCGG        GGTTCTCCATAGCAC  49 58
    CYB_2396 2496187 .. 2496202 -  -4.6  -3.53012   CGGGGTGCTGCTAAA              CACGGC GGTG GCCTTG               GCCCGGGATCCGGTG  52 195
    CYB_2392 2493476 .. 2493487 -  -3.6  -4.57073   GATGCGTTGGAAAAA                GGCA TTGG CGCC                 ATGACCGACAAACGC  68 354
    CYB_2390 2492052 .. 2492070 -  -3.1  -3.86897   CCGACCGGGGATAAA             TTGCCAA CAGCT CCGGCAA             ATGCTCAAGGGGTGG  54 85
       upp-2 2491189 .. 2491200 -  -5.8   -4.1585   CCAGAAGTGGTAAAA                GCTC GATT GAGC                 ACTACAGAATGCGTG  67 107
    CYB_2388 2489958 .. 2489999 -  -6.5  -3.09933   GGCCAAGGTATGGAA GCCCATCTGCAGATAG-CGA GCT CCGTCTTCCTTCAGTTGGGC GACCGTCGGCTCCCC  54 153
    CYB_2387 2489421 .. 2489436 -  -7.6  -4.34811   AAGAAATAGTTAAAA              CTAGAG GGGG CTCTAG               TCCCGCTCCCGTTGA  77 22
    CYB_2384 2485867 .. 2485879 -  -4.7  -3.77196   TGATCATGGAGCAAA                CGGGG GTG CCTCG                CCGCCTCTGGCAGCA  57 441
    CYB_2382 2485364 .. 2485374 -  -4.6   -3.4252   CGTGAGCTATGAGAA                 CCCC ATT AGGG                 ATCCCTCCAGTTGGC  51 6
    CYB_2381 NONE
    CYB_2380 2483922 .. 2483946 -  -2.1  -3.70902   GGTGGTAGATGGAAA         TGCCGGC-TG CTACAT CATGCCGGAA          GACCAGATTCGGGTG  52 414
    CYB_2373 2477893 .. 2477905 -  -3.3  -3.66784   CCAGCGGCAACAGAA                GGGAT CCC AGCCC                GTCAGCTCAGCAGCG  51 160
        hrcA NONE
        tilS NONE
    CYB_2367 2473024 .. 2473039 - -11.8   -5.7827   AACACAAACAAAAAA              GCCCCG TAAC CGGGGC               TTTCTGATTTATTTT 100 34
    CYB_2364 NONE
    CYB_2363 NONE
    CYB_2362 2469977 .. 2469997 -  -6.7  -3.91798   CAATCTTGAACCAAA            CCCTGCCCT CTC ACGGCTGGG            GACGAAGTCAGTTCG  65 33
    CYB_2361 NONE
    CYB_2360 2466886 .. 2466903 -  -2.7  -3.03701   CGGGAGTAAATGAGA             GTTGG AGTCGGGG CCAAC              AGCCTTCAGCTCAAC  43 31
    CYB_2359 2466433 .. 2466445 -  -5.5  -4.30448   AAACCCAAGCCAAAA                CTGCC TCC AGCAG                CCATACAGCCCAGCA  71 284
    CYB_2357 2463122 .. 2463134 -  -4.9  -3.64703   CCGCTCCCACCCAAA                TTAGA TCC TCTAA                CCCATCAACTAGTTA  55 50
    CYB_2356 NONE
    CYB_2355 NONE
    CYB_2354 2460931 .. 2460942 -  -7.2  -3.37056   AGGAGCGATCCATAA                GCCC GTGG GGGC                 GGGGGCAGTCCAAAT  61 168
    CYB_2352 2458455 .. 2458466 -  -2.2   -3.6608   ATGATCTGACGCAAA                TCCG GTGG CAGA                 TCCTCCGCCGAGATA  50 106
    CYB_2351 NONE
    CYB_2350 NONE
    CYB_2348 2456530 .. 2456548 -  -3.1  -4.33739   CAAAAAATTGGAAAA             TCGAGAG TTGCG CTCCCAA             CAGGCAGAATGGGCC  65 184
    CYB_2342 2448468 .. 2448483 -  -5.4  -3.83205   ACCCCCCACAGGAAA              CGTGAA CTCC CTCACG               CCTGCGCGAGGGTAG  61 21
        plsX NONE
        fabH NONE
        fabD 2445089 .. 2445111 - -11.4  -3.55444   GCGGTATCCCGCAAA           GCTTTGAGTA GAA TACCCAAAGC           GCAGTTTCCGTGTCG  77 201
    CYB_2337 2441792 .. 2441802 -  -2.4  -3.64703   CCGCCCTTAGCCAAA                 TGGG GAA CCCG                 GTTGATGGCGAAGCT  49 232
    CYB_2330 2437023 .. 2437036 -  -2.3  -3.65902   GCCATTGCAGGCAAA               CCTCC GGCT GGATG                GGCGCAGGCAAGGAG  50 153
    CYB_2329 2436085 .. 2436098 -  -4.5  -3.36823   GCGTTCAAAACCGAA               CCCCA ACGA TGAGG                ATTGAACTCAAGCCC  51 124
    CYB_2327 2435481 .. 2435497 -  -4.3  -3.53091   AGGGTGGGCGTCAAA              CGACCGG GAG CCACTCG              GCGCATGGGCCAGAT  52 93
    CYB_2326 NONE
    CYB_2325 2433545 .. 2433589 -    -7  -2.71712   GTTTGCTGGTTAAAT GCCTGC-CCCCCTCTCCCC-CT GGG AGAGGGGCTTGGGGGTGGAGGC CAAAAAGGGATCCCG  52 45
    CYB_2324 2432825 .. 2432836 -  -2.2  -3.54424   GCTGAGTGGTCGAAA                GC-GG CTT CCTGC                TAAGAAGTTACGGGG  47 304
    CYB_2320 NONE
    CYB_2318 2429515 .. 2429545 -  -5.3  -3.65902   CGGAGCTCAGCCAAA       TGGAGCCGCCG GATCGGGAG CGGCTGCGCCA       GGCAGTTCACAGTGT  57 316
    CYB_2315 2425998 .. 2426029 - -10.8  -2.79321   CTGACAGGAAGAGTA      GCCCGCGCTCTGTCC ACA GGAC-GAGCGCCGGG      AGGATGTCACTCCTC  66 32
    CYB_2314 2425189 .. 2425209 -    -4  -3.32844   TGGCGTACCCTACAA           GCA-CCGGA TTGA TCCAGATGC            CTCCCAGCAAGCCGC  49 46
    CYB_2313 2424059 .. 2424091 - -12.1  -2.87132   CTTTGCGCTGAGATA      GTGGTTAGTGGATAG TCA CTATTCACTATCCAC      TGGTCACTATCCACT  75 32
    CYB_2312 2423630 .. 2423640 -  -8.2  -3.65351   TCATGCTGACGCAAA                 GCGC TCC GCGC                 CGCTAGCGCGAAAAG  68 28
    CYB_2311 2422632 .. 2422642 -    -4  -2.72511   GCGATCCGGCGAAAC                 CAAA GGA TTTG                 CGTTAGCCAGGGTCA  43 179
         cax NONE
    CYB_2309 2419436 .. 2419448 -  -6.3  -3.57792   TGACTGAGCCGGAAA                TCATC GGC GATGA                GTAGTCACTAGACTT  57 126
       gap-3 NONE
    CYB_2305 2415600 .. 2415619 -  -2.8  -2.76696   CGTCGTGGGAACAAT            GCGCAGGCT CAT AGGCTGC-C            GGAAAAGCTGCTTGC  41 157
    CYB_2304 2413696 .. 2413707 -  -3.6  -3.05384   TTGGGCCTGACGGAA                GCAG GGAT CCGC                 CGGGTGGAAGTTCGC  43 298
    CYB_2299 2404259 .. 2404276 -  -2.6  -2.71924   CAGGCCGGGCCAAAG             CCCCAC TTGCGC GCGGGA              TCCGGCTATACGAGG  39 184
      thrC-1 2402982 .. 2403003 -  -5.7  -3.05844   GGGCTCAGCTCAAGA           TCCTGGCCG GGGC CGGCCACGC            CATCCCTGCCTTGCA  49 228
    CYB_2285 2392468 .. 2392478 -  -4.6  -2.52946   TTTGGCTACAAAATC                 GAGC GCT GCCC                 TTCTGGGCTGATACC  43 5
    CYB_2284 2389748 .. 2389764 -  -3.6  -4.11692   TATCGAGGTGCAAAA              CGGCCA GTACT TGGGCG              AAGACGACATTGTCC  59 135
    CYB_2282 2388802 .. 2388816 -  -4.2  -2.81223   CCGAAGAAGACATCA               CTCATC CTC GATGGG               GATCCCTGGCCTGAC  45 8
    CYB_2281 NONE
        pyrD NONE
        btpA NONE
    CYB_2277 2384056 .. 2384070 -  -2.7  -3.57629   CAAGAATGCACAGAA               GCGGG GATCA CCAGC               TATCCCACCTGGATC  49 100
    CYB_2275 2380524 .. 2380539 -  -4.8  -3.59262   GCCCACAGCCGCAAA              GAAAAA CTTA TTTTTC               TCAGCTATTCGAAAA  52 30
    CYB_2274 NONE
    CYB_2272 2379024 .. 2379043 -  -2.9   -3.5535   TAACCCAAATAAAAT            GGC-AGAA CTTTC TTCTCGCC            CTAGCTTTGGGCATT  47 175
    CYB_2270 2377071 .. 2377087 -  -3.5  -3.57144   CCGTTTACGTGCAAA              CCCTGGC CGT GCCTGGC              CGCGCCCTTTGGCAG  51 439
    CYB_2268 NONE
    CYB_2267 NONE
    CYB_2266 2371154 .. 2371177 - -13.9  -2.88544   GCCGATCTGGATAGA          GGAGAGGGG ACAATA CCCCTCTCC           TTTCTGCAGATCCCC  81 65
    CYB_2265 2370175 .. 2370187 -  -3.3  -3.57144   CGCCCTAGCTGCAAA                CGGAG CTC CTCTG                CTGTTTGGATGAGTA  49 74
    CYB_2264 2369576 .. 2369589 -  -3.7  -2.70932   CCCCGCCCTGAAGGA               CGGGG CTTG CCGCG                CCTTTTGGTCAATGG  43 52
    CYB_2263 2367883 .. 2367896 -  -4.5  -3.87373   GATAGCGGTCAGAAA               GCAGC GCCA GCTAC                ATGCCAAGACGGTGC  58 317
        cinA NONE
    CYB_2261 2363472 .. 2363486 -  -5.6  -4.57569   CTACGCCCTGAAAAA               CGCCGA GGA TCGGGG               TGTGTTTTTCATTAC  74 327
    CYB_2256 2358238 .. 2358272 -  -5.7  -4.56597   CCGCCCTCTGAAAAA    TCCGGGGATCGGCCTC AGGA GAAGC-GATCCCCAAT     CTAGTTATCCTGGGC  75 103
    CYB_2254 2357166 .. 2357190 -   -15  -4.63218   CCCTGGCGAAGAAAA          GCCCCAGCCC ACCCG GGGCTGGAGC          CATACCCGAAAAAGC 100 72
    CYB_2252 2355475 .. 2355486 -  -2.2  -3.62096   CCTGAGCAGCTTAAA                CCGT CTGG ACAG                 GTTGCGGTTGAGCGG  50 9
    CYB_2251 2354509 .. 2354525 -    -3  -3.39482   CAACACGACCTAGAA             CTGGAAG TTTC CTTCC-G              CGGCGGGAAGCGCCA  47 3
    CYB_2250 NONE
    CYB_2249 2353522 .. 2353534 -  -6.2  -2.86743   AAATCCCAGAGGATA                GGGG TGGAT CCCC                TCAGCGCTGGCGGGT  48 199
    CYB_2246 2352270 .. 2352288 -  -7.4  -3.17901   ACAGCGGGAACTGAA             CCCGCATC TCT GATGCGAA             GGGAGGGCCGCACCA  59 75
        nusA 2350665 .. 2350678 -  -2.3  -3.02829   CAGATTGCCGGAACA               GGGAA GTTC TGCCC                AAGCAGGCAGGAAAA  42 176
    CYB_2244 2348830 .. 2348842 -  -4.8   -4.8743   TGGAAAAGAAAGAAA                CCCA GATCT TGGG                CTGGAAAGGTTTGGC  81 102
        oxaA 2346636 .. 2346649 -  -2.3  -3.55444   CCCCTAGGGCTCAAA               GGGCA AGGA TTCCC                GTCCCTCCTTGGCTG  47 0
    CYB_2239 2345629 .. 2345653 -  -3.5  -3.16564   TCGTCACCGTAGCAA          GAGGGCCAA CTTGTTC CCAGCCCTC          TGCCCACTCTCAAGA  47 35
    CYB_2238 2345088 .. 2345100 -  -3.3    -2.949   ACATCAAAAAAGCTA                GGGAG AGT CTTCC                AGGAGAGAAGCTAGG  42 10
    CYB_2237 2343779 .. 2343789 -  -6.8  -3.60627   TTACCTCACCCTAAA                 CCTG ACG CAGG                 TGCGCACAGTGCCTG  60 401
        metG 2334989 .. 2335006 -  -5.5  -3.14132   CCGCTGCTTCATCAA             CACTTCC CCTG GGAGGTG              ACCGCCCTTTTGCCG  50 105
    CYB_2225 2328057 .. 2328079 -  -7.7  -2.64616   GCGGTATCCATAGCA           CCCCTCTCC TTTTG GAAGAAGGG           CTGGGAGTGAGGGAG  54 52
    CYB_2221 NONE
    CYB_2220 2325244 .. 2325260 -  -5.1  -3.53012   CCCTTTGCTCGTAAA              GCAGC TGCTTTG GCTGC              CTAAGGCTCAGTAAC  55 365
        trpS 2322318 .. 2322333 -  -4.6  -2.78073   ACCACCGGCAAGAAT              GGCAGG AGCG CCTGCG               CCTGGGCTGGAAAGG  43 147
        truB 2320279 .. 2320294 -  -2.4  -4.11484   GTCAACCTTGGAAAA              TCGAGC CAGA GCCCGG               CAACGGCGACGCTTC  56 147
      apcB-2 2319377 .. 2319390 -  -3.7  -3.16492   CTACACCTATGAAGA               CCAGC CGGT GCGGG                TGCAGGGGTTCGTCA  45 308
        potC 2317389 .. 2317400 -  -7.2   -4.3898   AGTACTTGCACAAAA                CGGC TTTT GCCG                 GAATCTGGTGCAACT  79 258
        rpoD NONE
    CYB_2205 NONE
        cobS 2310324 .. 2310353 -  -3.7  -2.77167   TAATAAGCTCAACTA       TACTGAAAATAAT GTAT AATATGTTCAGTA        CGGATTACTACCAGT  43 271
        moaE 2309767 .. 2309784 -  -2.7  -3.76402   ATTTGATTCAGCAAA             TTCAGCA AGAT TGCCAAA              CAGCCCGCCAGCAAT  52 79
    CYB_2200 2307108 .. 2307121 -  -5.9  -3.68435   GGTTCTAAAAGAACA               GCGGG ATCC CCCAC                CTTGCTCTGTCAGAC  60 83
    CYB_2198 2306284 .. 2306296 -  -4.7   -3.2794   GGTGACCTACACCAA                CAGCC TGG GGCAG                TCTCTCTACGGCGGC  49 328
    CYB_2197 2304477 .. 2304488 -  -2.2  -3.57263   ATGTGGAGCTGCAAA                TGGC CCAC ACCA                 ACAAGCTGCTGGCTC  49 225
    CYB_2192 2300199 .. 2300215 -  -2.9  -4.62783   GATTTAGTGGAAAAA              GCTGCCT TAC AGGTAAC              GGCTAATGTCTTCTC  67 15
    CYB_2190 NONE
        cobI 2293745 .. 2293778 -  -3.8  -5.59564   ATAAACGCAAAAAAA     CAACGACCAACCCC TGCTTC GGGCTTAATCGCCG      GAAGGAACTCATTCC  91 55
    CYB_2188 2292634 .. 2292666 - -14.9  -4.57912   CAAACAACAAAACAA      TAAGTGGTGACCCCC ACG GGGAGCCACCACTGA      ACCGGTAGAACTTGG 100 183
    CYB_2187 2291988 .. 2292022 -  -4.9  -3.44325   ACTGCGCAGAAGCAA    GCCAGCGGGGTGG-GA AGCA TCTCCACTCTGCCAGC     TCAATGTTGCCGCTT  51 60
    CYB_2186 2291198 .. 2291216 -  -3.8  -3.34398   TGCCGCCTTGAAAGA             GCGCATCA AGC TAATCCGC             GAACGCCGGCCAGCG  47 165
    CYB_2183 2290009 .. 2290021 -  -3.3  -4.08216   TGATCCTCTGCAAAA                CAGCC CAA GGATG                GGTTCAAAAAGGGGC  59 68
    CYB_2182 NONE
    CYB_2181 2286800 .. 2286810 -  -4.6  -3.72324   TACCTGGAGCAACAA                 CGGG GAT CCCA                 AACCTAGAAGGCTGG  55 43
    CYB_2179 NONE
    CYB_2178 2284182 .. 2284193 -  -2.2    -3.484   TCGAGCACAGTATAA                GACA TGCT CGTC                 GCGTAAGGGAAGCGA  47 221
    CYB_2177 NONE
    CYB_2176 2280241 .. 2280255 -  -3.4  -4.57837   AGAGCCTCCCAAAAA               GGTCAG CTC CCGCCC               TTGGGAGGCGGCACC  67 13
    CYB_2175 2278611 .. 2278645 -  -2.7  -4.26076   GCAGGGCTACTAAAA    GCCCG-CTCCGTACCGC CTA GCGGTT-GGTGTCGGGT    AGTTTACATAGCCGC  62 144
    CYB_2174 2277096 .. 2277112 -  -3.5  -4.82901   CTGCGCCGACAAAAA              GGCTGGG ATC CCTTGCC              GGAGCTGGAGGGCCA  74 140
    CYB_2170 2273533 .. 2273557 -  -7.7   -2.9155   GCTCCCAAGAGGAGA          GCCAGGCCGAA CTG TGCCGCCCGGC          AGCAATGTCGCTGTT  56 172
        glnH NONE
    CYB_2168 2271623 .. 2271633 -  -2.4  -3.02263   ACAGCCTCTGGAATA                 CGGG ATC CCTG                 GTGACGCTGCTGGTG  41 71
    CYB_2163 2264935 .. 2264947 -  -6.9  -3.66589   AATCACAAACCAGAA                GGGCC TCT GACCC                AACCAGCTTACAGGA  62 33
    CYB_2161 2262870 .. 2262901 -    -8  -2.93723   GCTGGAGCAAGGACA      GATCCTCCAGGCTC ATCT GAACCTGAAAGGTC       TATTTCTGACCTTGG  55 318
        treY 2257299 .. 2257315 -  -4.3  -3.03124   CTTGATCCGGCAACA              CCTGGGC AAT GCCCAAC              TGCCCATTTTGTATG  46 182
    CYB_2156 2256454 .. 2256478 -    -2  -4.09685   GGCTACCTTTGAAAA          CACCCAGATC GTTGA GCTCTGAGAG          GCTGCTTTCCCTGTT  56 89
    CYB_2154 NONE
    CYB_2153 NONE
        murG 2253187 .. 2253202 -  -2.6  -3.15544   CTCTAGCCGCATCAA              CAGCGAT TCC ATC-CTG              TCAGCGGGCGGGAGT  42 127
    CYB_2151 2252530 .. 2252567 -  -4.7  -3.17146   CGCCCGCAGAATAGA   GCCCTGCT-GTCGGGATC AGC GCTGCCGCCCAGAAGGGC   AGGTGGGACGCAGCG  49 3
    CYB_2144 2243279 .. 2243295 -  -2.9  -3.73008   GGTAAAGATACATAA              GTCTGGA CTG CCCAGAG              GCCGCCAACCCTGGG  51 93
        pilB 2241036 .. 2241047 -  -2.2  -4.25848   AACTGTCTATCAAAA                GAGCC GCC GGC-C                AAAGCCATGTGAGAA  60 103
      pilT-2 2239724 .. 2239746 -  -6.2  -3.95836   AGGTGCAAAAGAGAA           GTCAGCCCAA ACC TTGGGCAGAT           CAACAATCTCTCAGC  65 130
        pilC NONE
    CYB_2140 2233268 .. 2233298 -  -3.3  -3.96148   GGGCTGTAGCAGAAA      GCGAAGATCTGCAG GCGG CTGCTGAT-TTGGC       GGCCCATTTCAGCCG  56 254
    CYB_2137 2230693 .. 2230716 -  -8.9  -3.19026   GATGCCAACATGGAA          GGGATCCTGG ACGAG CC-GGATCCC          GAAGAGCTACAGGCT  61 409
    CYB_2129 2223464 .. 2223478 -   -10  -2.53822   TCCAGGGGACAACAG               CAGGAC GCT GTCCTG               GAGCCCCATCGAGTT  60 456
    CYB_2123 2215579 .. 2215595 -  -3.6  -2.56571   CACAGAGGCAAGGTA              GGGATC CCAGC GTTCCC              CAGTTTGTGGTAACT  42 94
    CYB_2122 NONE
    CYB_2120 2213878 .. 2213888 -  -6.8  -4.19947   CAAAATAACTATAAA                 GCTG GGC CAGC                 CTCTCCGACTCATCT  70 364
    CYB_2118 2212076 .. 2212124 -    -3  -2.84602   TGTACTTCATCAAAG CGCATTCCTCCCGGCACTG-ACCC TAC GGGTACAGTGCGGGGCTCC-TGCG ATTTCTAGCTGATCC  41 42
    CYB_2117 2210845 .. 2210877 - -16.4  -2.90992   AATTTGGGTAAACTA     CCCGACTCCG-ACCGC TAA GCGGTACGGAG-CGGG     CTTTCAGTAGCCCTG  93 7
    CYB_2113 NONE
    CYB_2112 NONE
    CYB_2111 2205316 .. 2205332 -  -4.3  -3.92869   GCATTCAGCTAGAAA              TTGCAGG AGC CCCGCAC              TGTACCCGTAGGGTC  60 215
        ftsZ NONE
        ddlB 2202409 .. 2202429 -  -3.2  -2.57132   CCTGCGCCGGAGAAT            CCTGTCGG GAAAA CCGACATA            GGCAGCAGGTCCCGC  40 161
        chlM 2200831 .. 2200849 -  -6.6   -3.1855   TGGCTCAAGATCCAA             TCGCGGCG GTA CGCGGCAA             CTGTGCCTGGAGCTT  56 365
    CYB_2101 2196492 .. 2196507 -    -4  -2.69073   AGGGAGAAGAAGCCA              GA-CCCA GCA TGGGATC              CCTGCCTAGCTGAGG  42 31
    CYB_2100 2194326 .. 2194340 -  -3.4  -3.75105   CCAATCCATGAAGAA               CGAGAG ACT CACCCG               GTCAACCGGCCCTAA  51 27
        nusB 2193109 .. 2193121 -  -3.4  -4.18197   ACCTGCGAGGCAAAA                GTTG GCGGG CAAC                GATTACTGAACAACG  62 251
    CYB_2096 2191902 .. 2191914 -  -4.1  -3.02144   GCACTTTTCGGAATA                GATTG CCG CAACC                GGTTCCGGGCCCAGG  45 87
        secG NONE
    CYB_2093 NONE
    CYB_2092 NONE
         ggt 2187060 .. 2187070 -  -2.4  -4.72386   CAAATGACCGAAAAA                 CTGG ACC CCGG                 CCCGATTTTGGCGCA  68 176
    CYB_2089 2185005 .. 2185015 -  -4.6  -3.64703   TTCGGGCTATGGAAA                 GCCG TAA CGAC                 AGCCTGCTGCGGGCG  54 425
    CYB_2084 2180747 .. 2180763 -  -5.1  -3.00923   GCTCAACATCAGACA              TCCCC CCCACCC GGGGA              TCCCAGTAATCCCGT  50 2
    CYB_2083 2179761 .. 2179772 -  -7.2  -3.69373   CAAACACGTCAACAA                CGGC TGGA GCCG                 ACCCAATCCTATCCT  65 34
         ppk 2177437 .. 2177449 -  -4.7  -3.13403   GCTGGGCGAGGAAGA                GGCCG AGG CCGCC                AAGACCACCGGATCC  47 124
    CYB_2079 2175369 .. 2175391 -  -4.1  -3.67597   TGGGCTACGTAAGAA          TCCC-TCGAC TTCA GTCGGCGGGA           GTGTCAACTGCCTGC  53 96
    CYB_2078 2174158 .. 2174176 -  -2.4  -3.54741   CACCATGCGTGTAAA             GACTGATC AGC GATGAATC             AAAATGAGAGAGCTT  47 112
    CYB_2076 2173466 .. 2173485 -  -3.4  -3.54424   TGGGACTTTCTGAAA            CCGCGCCA CCGG TGGCGATG             GACTTGCGCGATTAC  49 254
    CYB_2071 2168325 .. 2168357 -  -9.2  -3.07332   ACTTAAAGTAAACTA     CCCGACCCTG-ACTGC TTC GCAGTACAGGGG-GGG     CTTTCAGTAGCCCTG  63 29
    CYB_2060 2157387 .. 2157402 -  -2.6   -2.8806   AAACCCTCTCAGACA              TC-AGGA TCC TCCTAGA              AGTTTACGGATCTGT  40 10
    CYB_2059 NONE
    CYB_2058 2156591 .. 2156615 -  -2.7  -4.36914   TTGTCTTGGATAAAA          GCTCCCGGC AACACCG GACGGCAGC          AGGATAGAAAGGATA  62 50
    CYB_2057 2156163 .. 2156181 -    -8  -3.35992   ACCGATGGCAAGCAA             GGCCGACG CCT CGCCGTCC             ATTGTAGAGGATGGG  64 211
    CYB_2056 2155371 .. 2155398 -  -6.2   -4.1711   ACCACGGCGAACAAA        CACTTGGAGAGG GATC CCACCCCAACTG         GCCGGGAACTTGGGT  67 125
    CYB_2055 NONE
    CYB_2054 2154008 .. 2154024 -  -3.7  -3.43234   CAAGCAACACAAAAT              TAGGG CAGGGAT CCCTA              GAAGGAACTCTCTCA  49 211
    CYB_2053 2153241 .. 2153254 -  -2.4  -3.73299   AATAAAACAACAAGA               CGAA CAGTAT TTCG                ACCGAACATCCATTT  50 53
    CYB_2052 2151435 .. 2151446 -  -7.2  -3.61178   TCGAGGCAGCCCAAA                GGGC GGCA GCCC                 AGAGTGGAGCAGTGG  60 431
    CYB_2048 2149258 .. 2149272 -  -4.2  -3.19289   TGAAAACAGAGAAAC               GGAGAA ACC TGCTCC               TCTATGGTACGGGGT  49 85
         rpe 2148045 .. 2148070 -  -8.3  -3.06261   TCGCAACCCTGAAGA         GCCGGG-CTTCA ACT TGAAGGCCCTGC         AAAGGCTTATCCGCG  56 471
        miaA 2145864 .. 2145875 -  -5.8  -3.04144   TGTTTATTGCCAACA                GCAC GCCG GTGC                 GGGATGTGGAGTGGT  52 473
    CYB_2042 2142733 .. 2142744 -  -4.4  -3.35695   TGCAGACAAACGTAA                CTGA TCCC TCAG                 CCTCAAGGGATCCTT  51 518
    CYB_2031 2133247 .. 2133267 -  -6.7  -4.42788   CTGAACCTGACAAAA            CCGGCCTCA TGG TGCGCCCGG            CCAACTTAGAAGACA  74 132
    CYB_2029 2131652 .. 2131662 -  -3.2  -3.04144   TCCTCAGCCTCAACA                 GAAC CCT GTCC                 TGCTGCTGCAACCTG  43 110
    CYB_2028 2129754 .. 2129776 -  -7.7  -5.38249   AGCAAGCACAAAAAA           GGCAGGG TTAACTTGC CCCTGCC           GAGAAGATCGAGAGT 100 310
    CYB_2026 2127859 .. 2127884 - -11.9  -2.71011   AGGCGCGGGCAATCA         CCCCCATTC-CC CCA GGCGAACGGGGG         CGGGTTTCTTATCTG  65 168
    CYB_2022 2126640 .. 2126651 -  -4.4  -3.05596   GAGCGCCTCAGCCAA                GATC CGGG GATC                 TGCCACCATCGCCTC  46 322
    CYB_2019 NONE
        ureE 2123785 .. 2123800 -    -9  -3.14051   GTACGTGCAGCAACA              GCCCAA TGAG TTGGGC               GTTTTGTACAGTCGG  61 234
    CYB_2015 2119469 .. 2119493 -  -6.3  -3.65902   CCGACCCTATCCAAA          CGGCAAGGGAT CCC AGCCCTGGCCA          GGACTAGCTGACTTT  60 29
    CYB_2014 NONE
    CYB_2013 2116912 .. 2116924 -  -4.1   -4.5123   AACCCATCAAATAAA                CCCAT CAA ATAGG                AGAGGAAACTTGGCA  66 124
    CYB_2012 NONE
    CYB_2011 NONE
    CYB_2010 2115060 .. 2115071 -  -4.4  -2.80994   GTGAATCGGAGGAGA                CACA AACC TGTG                 GATGGAAATGGCAAG  45 63
    CYB_2008 2113579 .. 2113594 -  -3.9   -2.8085   CGAAGTTAGCCAAAT              CCGGC TGAACG GCCAG               GCCATCGCCGAGTTT  41 429
    CYB_2007 2112726 .. 2112736 -  -2.4  -4.67353   CCACCTATCTAAAAA                 CGGG AAC CCTG                 CCCAGTTTGGAGCCC  68 321
    CYB_2004 2109076 .. 2109100 -  -2.9  -4.06148   AATAGGGGATAGAAA         GAGAGT-GGA TCCCTT TCCGACCCTC          AGTTCTCATCTCAAT  56 54
    CYB_2001 2106369 .. 2106390 -  -8.8  -4.17762   CATTGCTCAAAATAA           CAACCCTA GATTTA TAGGGTTG            ATTTGAGTACCAATA  80 417
    CYB_1997 2103408 .. 2103420 -  -3.4  -2.54523   CCAGATCCCAAGGCA                TGAG TCTAC CTCA                TCTCTTCAGAGGTCT  40 52
    CYB_1996 NONE
    CYB_1995 NONE
        radC 2099706 .. 2099723 -    -2  -4.61482   CCTGGCAAAAAAGAA             CA-GTCC GCTTG GGACCTG             GTCAATGGCGGCCAG  68 190
    CYB_1990 NONE
    CYB_1989 2092996 .. 2093044 -  -5.3  -4.38712   GCGAGTCTTATAAAA CAGCACCTAACCCC-TGCGCTA CTCTAT TCGCGCATGAGGATAGGCACTA CAGAGTTAGTGGCTT  70 219
    CYB_1988 2090829 .. 2090855 - -14.5  -4.20918   GTTAAGTGCAAGAAA         GCGGCAGAGAT GAAGG ATCCCTGCCGC         TGGGTTTTATGGGCT 100 58
         fbp 2087616 .. 2087628 -  -3.3  -2.79183   GCCAGGGTTACCATA                GGCCA GCT TGGCT                CAAAGAGAAGGATTG  41 49
         zwf 2086064 .. 2086085 -  -9.3  -2.95384   AGAGCAGCCAAATCA           GAGGCGCCG CCAC CGCCGCCCC            GATTGGGTGAGCAGA  62 1
    CYB_1984 2084477 .. 2084490 -  -8.1  -3.21276   GCCTCTGGCAGAAGA               GGGGT GGGA ACCCC                TGCCCATCGGCAAAG  57 491
        cysK 2081576 .. 2081593 -  -4.1  -2.53995   AGCGACCGTAAGGCA             GTCAGCA TTGC TGTTGAC              CGGGGGAACTTCTGC  42 227
    CYB_1979 2078743 .. 2078758 -    -6  -2.71712   CCTTGGTGCTGAAAT              GGCAGC CGCC GCAGCC               GGTCGAGTCCCAGAA  50 323
    CYB_1976 NONE
      tatA-1 2074453 .. 2074465 -  -3.3  -3.28791   ACGTCCCTGGCAGAA                GTTGG GAT CCCAC                CCCTCTCCGCGACCC  45 41
    CYB_1974 2073377 .. 2073397 -  -8.2  -3.03159   CTAAGCGGCGCAAGA            GCGGGGGA CAAAC TCCCCAGC            CATCCCCCCATCTCT  60 46
    CYB_1972 2071740 .. 2071751 -  -7.2  -2.77043   CTGAGGATCTGAAAT                GGGC AGCT GCCC                 TGCCATCCAGAACGG  55 51
    CYB_1971 NONE
    CYB_1970 2066710 .. 2066720 -  -4.6  -3.53012   CCGGTCGGCTCTAAA                 CACC ATA GGCG                 GGATCCCTCCCTACC  52 10
    CYB_1969 NONE
    CYB_1968 NONE
    CYB_1967 NONE
    CYB_1966 2062527 .. 2062543 -  -4.4  -2.74461   GAGTTAGCGGGAAAC             CTC-GGC TAGG GCCTGAG              CAGCTCAGCCCCTCC  45 14
         sun 2058824 .. 2058837 -  -2.4  -2.60212   TCAGCAGCTCAGAAG               CCAT GTGGCA ATGG                TTAAGGTACTCCCCA  38 96
    CYB_1962 2057665 .. 2057699 -  -3.6  -4.58283   CAAGGTGGTGAAAAA    CAAAGT-TGCCCCCC CTTTCC GGCGGGCAGAATTTG     ACATCATTTTCGGCC  70 341
       lgt-2 2055820 .. 2055830 -  -2.4  -3.30124   GGCCATGGCTTACAA                 CTCC TTT GGGG                 CGGGGATCCCAGGCG  43 9
    CYB_1959 2055059 .. 2055072 -  -8.1  -3.31322   CTGAACTGCTGAGAA               GAGCC TTCT GGCTC                CGTACATTCAACGTT  64 128
    CYB_1947 2041302 .. 2041312 -  -2.4  -4.07568   CCTGGTGGGCCAAAA                 GGGG ATC CCTC                 TGGCGCGCATTGCCC  57 383
    CYB_1946 NONE
    CYB_1945 2038050 .. 2038088 -  -6.1  -2.59431   CCGTTCCACAACGCA   TAGTCATTTATCTCACC GTCAA GGTGAAACAAACGACCG   GTTGCTTCCTGCTAA  49 169
    CYB_1943 2034416 .. 2034426 -  -4.6  -4.13767   TTCGGGATCGGAAAA                 GCCA CCC CGGC                 ATTAAGCCCTCATAA  62 348
    CYB_1942 NONE
    CYB_1941 2031701 .. 2031714 -  -3.8  -3.13371   CAGTCCAGCAAGATA               CGTC CATTAT GACG                CTAGTCTTTAACTGT  45 523
    CYB_1939 NONE
    CYB_1938 NONE
    CYB_1937 2029591 .. 2029608 -  -2.5  -3.50853   GGCGTGGAAGCAGAA             GGGGCAG CTCT CAGCCTC              TCAGTAATTGCTTAA  47 18
    CYB_1936 NONE
    CYB_1935 2026093 .. 2026103 -  -2.4  -3.09518   CCAAAAGTCGGAACA                 GGGG GAT CCCA                 GTGGCATTTGCTAAG  42 105
    CYB_1934 2020507 .. 2020528 -  -5.1  -3.48593   CACCCGCTGATACAA           GAGTGCCAT GCCT ACAGCACCC            TATGTTGCTGCGCCA  55 71
    CYB_1932 2018397 .. 2018416 -  -9.2  -3.01712   TCTCCTTCTTCAACA            GTTCCCCC TTCG GGGGGATC             CCTAGAAATTGGAAA  63 200
    CYB_1930 NONE
    CYB_1929 2012576 .. 2012602 -  -6.4  -3.41745   CGGCTACAACAGCAA         GCCCGCCAACTG GAG CCGCTGGCAGCC         ATTCACCCAGGTCAA  56 99
    CYB_1927 2011381 .. 2011395 -  -2.7  -3.05384   GGCTCTCCCACCCAA               GAGGG TTTGC CCCAC               TAAACCGCGGCTGCC  43 25
    CYB_1926 NONE
    CYB_1925 NONE
    CYB_1923 2008279 .. 2008299 -  -3.9  -3.15249   CAGACGGGCTACGAA            GTGGCCATC GTG GATGCCAAC            GATCTGGGGCAGGTC  45 144
       trx-3 NONE
        lipB 2005665 .. 2005676 -  -7.2  -2.61264   TGGGGGATCGAGAAG                CGGC GATG GCCG                 ACTTTCGCCAGGCGT  49 181
        purB 2002746 .. 2002759 -  -8.1  -3.57462   TAGGGGATCCTCAAA               TGCCC AAGC GGGCA                AAGATCTCGTCCAAA  65 7
        pyrB 2001418 .. 2001438 - -15.5  -3.13772   ATTTCAGCAAAATCA            GGATCCTGG AGC CCAGGATCC            GCGAAAAGGTCTAGC  93 338
      pstS-2 2000088 .. 2000140 -  -4.7  -3.17392   CACCGTGCAAGGTAA CCCCAGCAGCCGACCGAGAAAGC CTCACCT GCCTCCTCAGCCGGCCACCAGCT CCACTCTAGTGGAGT  49 57
      pstC-2 NONE
      pstA-2 NONE
      pstB-2 1997211 .. 1997224 -  -2.3  -2.80074   TTGCCGAGAACAGTA               TGGGA AGGA TCCCT                GTCCGGCCAGGTCGA  39 41
    CYB_1911 1995516 .. 1995555 -  -2.8  -3.67564   AAGCAGCCAGGCAAA  CGGGGATAGAAATCTCGA CATT TCCAGATGTCTGTCCCTA   CTCTCCAGAGTTGGT  49 230
    CYB_1907 1991096 .. 1991106 -  -6.8  -4.09243   TACACTTGGCCAAAA                 GGAC TCC GTCC                 CGCTTACGCGATCGG  70 273
    CYB_1905 1990595 .. 1990619 -  -2.7    -3.376   TGCAACGAGACAAGA          TGCTCAGCCCT GCC ACGGCTGCGGA          AGCCATCTGCTTTGC  44 303
        thrB 1987205 .. 1987219 -  -4.2  -3.02511   TGGAGCTGGTGAATA               CCGCTC TGG AAGCAG               TGGTGGATCTCACCC  46 220
    CYB_1897 1983496 .. 1983513 -  -3.3  -4.61868   GAGCTACAGAGAAAA             GAGATCG AAAA CGCCCTC              AGACAGGTGGGATTG  70 331
    CYB_1896 1982575 .. 1982587 -  -7.7  -3.78775   TTGCGTAGCATTAAA                GCCAA AGG TTGGC                GTTTCAGCAGCCGGG  68 247
        sasA 1981167 .. 1981183 -  -7.9  -3.73534   GAAGCCTAGCAACAA              CCCCGCC AAA GGCAGGA              TGAGTCCCTGTTGCC  65 219
    CYB_1894 1979637 .. 1979647 -  -6.8  -3.01712   GCTCTGCCTGGAATA                 GTGC TCC GCAC                 TGCTACTGCGTTCGC  54 86
    CYB_1893 NONE
    CYB_1892 1977762 .. 1977774 -  -4.7  -2.71712   TTGGCTGTGGCAAAT                GGGGC TGG GCCAC                TGGCTCAACGGCTTG  43 196
    CYB_1888 1974986 .. 1974998 -  -3.3  -4.07568   GGTGCTGCTGTAAAA                GCCCA GGG TGGCC                TCTGGATGGGCTGGG  58 161
        ftsE 1973892 .. 1973914 -  -2.7  -3.73224   CGAGCGTTGAGCAAA          TCCTGCAGCA GCTG CGC-ACAGGA           CTGGCCCACTTGCCT  52 365
    CYB_1885 NONE
    CYB_1884 1968292 .. 1968305 -  -2.4  -3.11073   GAGGCGATGCAAAAG               GGAT CATCCT ATCC                TCCCGCCAAGGCGAA  42 15
    CYB_1883 NONE
    CYB_1882 NONE
    CYB_1881 1965741 .. 1965752 -  -3.6  -2.72459   CATCCAACAATCAAT                GGGC TCAG ACCC                 TTGCCCCCTGGAGCT  43 83
    CYB_1880 NONE
    CYB_1879 NONE
        aspC NONE
    CYB_1877 NONE
    CYB_1876 1961110 .. 1961120 -  -6.8  -3.80625   CGGCCAGAACTCAAA                 GCAG ATG CTGC                 TCGTTGTTGTTGCGC  65 10
        prfC 1958940 .. 1958955 -  -6.8  -3.30635   CAAAGTGGCGCACAA              GCACTG AGGG CAGCGC               CAAAGTGGGGAGAAT  56 255
        cefD 1957759 .. 1957769 -  -4.6  -2.73159   GCAATGTCGTGAAAG                 CGGC TCA ACCG                 ACAAAACCTCAGGGC  45 34
    CYB_1872 1954825 .. 1954857 - -16.4  -2.94144   GTGGGAGGTAAACTA     CCCGGCTCCG-ACCGC TAA GCGGTACGGAGC-GGG     CTTTCAGTAGCCCTG  93 7
    CYB_1871 NONE
    CYB_1870 1952536 .. 1952559 -  -6.6  -3.19668   GAGTACGTAACCGAA          CTGCAGCTCC ACAT GGCTCTGCAG           GCTCGCAGCCTTACT  54 164
    CYB_1868 1951657 .. 1951685 -  -7.3  -2.72991   GGATATTTCCAAGGA        TCCCGCCTGCACG CCA CAGGCAAGCTGGA        GAATTCTACCCCGCC  55 31
        thiL NONE
    CYB_1866 1949680 .. 1949703 -  -5.2  -4.28994   CAGTAGCCATGAAAA          CAGGGATCCG CAGT CTGATCCCCA           GTGAATCACAAGTTG  69 81
    CYB_1865 1947957 .. 1947967 -  -2.4    -4.431   GAGCTACTGAGAAAA                 GCCC TAT GGCC                 CTGTGCATGCAACGT  62 209
    CYB_1862 1944580 .. 1944595 -  -2.4  -4.72272   CTCTTTTACCAAAAA              CACCCC ACCT GGGCCG               TGCGCCTGATGATCC  68 219
    CYB_1860 1942103 .. 1942118 -  -3.2  -2.75844   GCTTTCAGGTTAAAG              GTTTGG GCAA CCAAGC               GGGGTTTCCTCTCAA  41 97
        crtE NONE
    CYB_1858 NONE
    CYB_1857 1939998 .. 1940008 -  -2.6  -3.44321   ATGAAATGTTAAATA                 TTAA ATA TTAA                 GGTTCTTTGCAAGGA  45 47
    CYB_1856 1939113 .. 1939136 -  -8.2  -3.54436   TACACACTTACACAA          CGCACAACTG AGAG CAATTGTGCA           TGCTCCTATCATGAG  65 34
    CYB_1852 1936389 .. 1936421 -  -3.3  -3.17527   GATGGAGTAGCAAGA      CCTGCCGCCCGCT TGCCAAC AGTGAGCGGGAGA      AATCCTGCAAGCTGT  45 76
    CYB_1850 NONE
    CYB_1849 1934664 .. 1934683 -    -7  -3.16564   CGCCTAGGTCAGGAA            GCGCAGGC GGAT GCCCGTGC             CTACAGCCAAGGAAC  54 498
    CYB_1843 1931741 .. 1931759 -  -3.9  -2.92026   CATCCCAATATTAGA            GCCTGTTT GTCG AAAC-GGC             AGATGTAGCAGGTAT  44 87
         ppc 1928537 .. 1928548 -  -4.4   -2.8092   GAAGAGCGCAGCACA                GGTA CAGC TACC                 CGCCGCCGTCCCCCA  43 245
    CYB_1840 1927169 .. 1927188 -  -2.2  -3.38522   CAGTCATTTTAAACA            GGTATGAAA CAT TTCCAT-CC            AGCTCCCCTTTCTTT  45 137
        gvpA 1922723 .. 1922776 -  -8.9  -4.64334   AATCCTCGAACAAAA CCCGCAGAA-GCAAGGCAGAGACC GGCGGTG GATCCCTGCCTCGCTTTCCGACGG CTAGCTTCCTACGCC  89 137
        gvpC NONE
        gvpN NONE
        gvpJ 1920228 .. 1920241 -  -3.7   -2.6006   AATCCAGGTCACAAT               GGCGG GGGG CAGCC                TATGGGTCCGTTCCC  42 25
    CYB_1828 1919690 .. 1919706 -  -3.6  -3.73224   TGATCGGTGACGAAA              TCACGG TATAG CCGTGT              TGGCTGAGTCCGTGC  53 66
    CYB_1827 1918429 .. 1918461 -   -15  -2.78996   CAGGGCTACCGAAAG     CCCG-CCCTGTACTGC GAA GCAGT-CAGGGTCGGG     TAGTTTACCCATATA  83 30
    CYB_1820 NONE
    CYB_1819 1905584 .. 1905595 -  -5.8  -3.16055   GAAACCCTTGACCAA                GCTG TTGA CAGC                 AGATCCTCAGTTTAT  54 78
    CYB_1818 1903972 .. 1903986 -  -5.6  -3.06501   GACAGCTCCAGCCAA               GCAGCC CTT GGCTCC               TCCCTCAGTAGATGC  50 73
    CYB_1817 1902711 .. 1902730 -  -4.2  -3.09327   GGACTTTACCCAAGA            GGATATCC TGCA GGCCATCC             GCGAAACCGTGCCTT  46 269
    CYB_1813 NONE
    CYB_1812 NONE
    CYB_1811 NONE
    CYB_1810 1893575 .. 1893585 -  -8.2  -4.14243   TATTGTATCCGAAAA                 GGGG ATC CCCC                 TTCCAGTAACCAAAA  77 60
    CYB_1808 1892250 .. 1892276 -  -8.7  -3.55444   GTGCTATGGGTCAAA         GACTACTGAGC TGGGG GCTCAGAAGCC         GTGGGCCAGTACTTC  68 17
    CYB_1807 1891157 .. 1891179 -    -9  -4.08945   ATCACGGGCGGAAAA           CGCATGGCGG CGG CTGCCCTGCG           TCCTCGGGTTGTGGA  76 347
    CYB_1805 1889759 .. 1889780 - -10.1  -2.81535   TTAGCATAAAAGTTA           GCCCTCTCA GGAG TGGGAGGGC            TTTTTGGTGAATGAA  64 366
    CYB_1802 1888102 .. 1888114 -  -5.5  -2.57013   TGTTAAGCCAACTTA                GAGCA CCC TGCCC                TCCGGGGCAGAAGGG  46 0
    CYB_1801 1887525 .. 1887537 -  -9.1  -4.44667   GCCGTGAAGAAGAAA                GCTGG GAT CCAGC                CTCTGGCTCGGCTCT  85 65
    CYB_1800 NONE
    CYB_1799 NONE
    CYB_1798 1885265 .. 1885281 - -10.1  -2.95298   CCCAGCCACCAGAGA              CCCCCCT CTG AGGGGAG              AAGGCTCTGAGCCAC  65 354
      ccmK-2 NONE
      ccmK-1 NONE
        ccmL 1883769 .. 1883781 -  -4.8  -3.52307   CAAGAGAGATGAGAA                GGGA AGGGA TCCC                AGCTAGCGTTGATCG  52 28
        ccmM NONE
    CYB_1793 NONE
    CYB_1792 NONE
    CYB_1791 1879562 .. 1879585 -  -4.6  -2.66481   CAAAAGGGGAGAGGA          GCTAGGAA-GC AAT GCATTCCTACC          TTCCTGCCGGGCTGT  44 49
        hemC 1873083 .. 1873093 -  -8.2  -4.07568   GCCCCCCTTGTAAAA                 CCGG CTG CCGG                 ATGGGAGGCACCCTT  77 415
    CYB_1776 1861829 .. 1861842 -  -2.3  -3.61715   CACGCCCGGTAAGAA               GTCAG CAAG CTGCC                CTGAGGGATCCCCTT  50 39
    CYB_1775 1861128 .. 1861138 -  -2.4   -2.8458   GTGAAAAACTACAAC                 TCCG GCT CGGC                 AAAAAACTCTGATAA  39 8
    CYB_1774 1860371 .. 1860387 -  -5.8  -4.08216   CCATCTCCCCGAAAA              CTCCCC GAAAA GGAGAG              CAAAGTTTGAGTCTA  67 78
    CYB_1773 NONE
    CYB_1771 1855512 .. 1855538 -  -4.2  -2.90075   CGCCCTGCAAGGAGA         GACCCGCCGCGG CTT CCTCACCTGGTC         GGTGGCCCAGGCTAG  45 361
    CYB_1769 1853519 .. 1853530 -  -2.2  -3.62046   GGATCCCTTTAAGAA                CTGC AAGG ACAG                 CCCTAATCTTCATCC  50 28
    CYB_1765 NONE
    CYB_1764 NONE
    CYB_1763 NONE
    CYB_1762 1846058 .. 1846070 -  -5.5  -2.94099   CTGGCTCATCAGACA                GCAGG CAT CCTAC                CACAGCTCCTCAGAA  49 97
        chlP 1844307 .. 1844349 -  -4.6  -4.14739   CGAGTCACCCTAAAA GGGCCAGCTCCCCTCCTGGA AAT TCCGGTAGAGGAGTCGGATC GACTGATCTTGGCCC  65 473
    CYB_1759 NONE
        secD NONE
        secF NONE
    CYB_1756 NONE
    CYB_1755 1839024 .. 1839036 -  -3.3  -2.66733   GGTGAACCCAGAGGA                CACCG TCT CAGCG                CGAACGACAGATCCC  40 94
        argG 1835514 .. 1835554 -  -3.1  -3.89354   CGCCCAAAGCAAGAA  CCTGGGACTTGCAAGGGTC ATC GACTTCTGCCAGTACCACG  TCAAGCACCTCCAGA  54 213
    CYB_1750 1833189 .. 1833207 -  -8.8  -3.02459   GACTTAACAATCACA             CCCTGCTG ATG CAGAAGGG             GCAACGAGGGATGGC  63 76
    CYB_1748 1831435 .. 1831459 -  -2.7   -4.4078   TTTTCCCAAGCAAAA          GGTGGTGCGCA CGA TGCCCAACACG          CCGGCGCTGGTGGGG  63 466
    CYB_1743 1826309 .. 1826330 - -12.3  -5.91981   AAAATCTAAAAAAAA           TGCACCAGC GCAC GCTGGCGCA            AGAGGGTCAACTTTT 100 57
    CYB_1742 1824939 .. 1824969 - -15.5  -2.91873   AGCACTTGTAAACTA      CCCGACACCC-GCGC TAT GCGCAGGGTG-CGGG      CTTTATCCCAATCCC  87 8
         rph 1823827 .. 1823842 -  -4.7  -2.91888   AAACCGTCGAAAGGA              GAGCT TCAGAG AGCTC               ACTTATTTTAACAAC  46 177
    CYB_1740 1822170 .. 1822181 -  -5.8  -3.28791   ACTCTTTTGCCAGAA                GCCT TGTG AGGC                 TTCTCTAAGGCTTAA  54 350
    CYB_1739 NONE
        ribE 1819562 .. 1819573 -  -3.6  -3.01119   AGGTACCTAGATATA                GCCA TGCT CGGC                 CAGAAACTCCAGAGA  45 5
        aroK 1818591 .. 1818601 -  -2.4  -3.61517   AGCGTTTTCCAACAA                 GCGG TGG CTGC                 ACTTTTTCATGTTGT  49 402
      glgA-2 1815957 .. 1815975 -    -3  -2.71144   GACGTCGTCCAATCA             TGTGCGGG TAA CCCCCAAA             ACCTTTTTTGACCCG  41 53
    CYB_1732 1815031 .. 1815049 -  -8.8  -3.07113   CATCATCCGAGCCAA             CTGGGCCA AGG TGGCGCAG             CTGGGGCAATCTTTC  60 313
    CYB_1729 1812020 .. 1812031 -  -2.2  -3.32343   GGCATAGCCGTATAA                CCCT AGCC AGAG                 CCGGATGTAGATATC  45 108
    CYB_1728 1811137 .. 1811149 -  -3.3  -2.85354   CAGTTGAACCCAAAG                GCCCA AGA TGGGA                GACCTGCGAAAAGGT  42 181
    CYB_1725 1807295 .. 1807329 -  -5.6  -3.07113   GATGAGGTGATGGAA     CACCTGCGGTCTTTGG TGC CCAACTACCACATGCG     CCGGGATGATTTGGT  49 168
    CYB_1723 NONE
    CYB_1722 1803076 .. 1803108 - -16.4  -3.03624   GCATCAAGTAAACTA     CCCGGCTCCG-ACCGC TAA GCGGTACGGAGC-GGG     CTTTCAGTAGCCCTG 100 7
    CYB_1714 1796746 .. 1796758 -  -7.7  -3.25942   ATTGTGGCAGATGAA                CCCAA TCT TTGGG                CAGCCTTTGGGGTGG  57 135
    CYB_1713 1796195 .. 1796208 -  -4.5  -4.07885   GATTGTGGTGGAAAA               GCCTG AGCC CAAGC                CGGCGGCTGGCTCTG  61 91
    CYB_1708 1791385 .. 1791396 -  -2.2  -3.28712   TCCCGGCGGCGATAA                CCCA TCTG TGAG                 TCCAACGATCCCTGC  43 106
    CYB_1706 1790550 .. 1790587 -  -2.5  -3.61536   AATTGAACCTGGAAA   TCGGGAGCGGGGGATCCC TGC GGG-TACACCGCACCAAA   GCCAACTGCCTGCGG  49 195
    CYB_1705 1789476 .. 1789493 -  -5.6  -2.90992   AAGCCTCGGAAACCA             CGATGA AAGGGA TCATCG              CCTACTCGGATATTC  48 251
    CYB_1701 1784908 .. 1784922 -  -2.8  -3.29144   GCAGCTTTTCGAGAA               TATCGG GCC CCAACA               GGCCTCCTTCGATGC  45 59
    CYB_1700 NONE
    CYB_1699 1780133 .. 1780157 -  -2.8   -2.6193   GAAGTAATCAATCCA          GATGGTGCTG TCCAC CAGGATCATC          CTCAGTCCTGCAGGC  40 27
    CYB_1698 1779699 .. 1779718 -  -9.2  -2.72096   TGCAGGAACCAGAAT            CCCTTGCC TTTA GGCAGGGG             GTATGTCAAGAGAAA  60 68
    CYB_1696 NONE
         pgk 1769574 .. 1769597 - -12.4  -2.68279   CACCGACTAAAGTTA          GGAGGGGCTG AATC CAGCCCCTAC           TTTTTGGCTTGGTTT  72 75
    CYB_1686 1762110 .. 1762122 -  -7.7  -3.57144   CCTGGCATTCTCAAA                GATCC TCA GGATC                GCAGCTCTCTGATTA  64 282
        miaB 1758473 .. 1758485 -  -9.1  -2.71712   CGGCGTGGCGGAAAG                GGCAG TGA CTGCC                TGGCGGTTGCCTTAA  60 160
    CYB_1681 NONE
        gltX 1756297 .. 1756310 -  -6.7    -3.214   GGCATGACAGCAAGA               GATGG GCTT CCATC                AACAAGGAACCAACT  56 24
    CYB_1679 1755294 .. 1755340 -  -5.1  -4.65168   ACGACAGCGCAAAAA CTCCGTCCTGCCGGCGTGAGAGG ATC CCTC-CAC-CAGACAGGTTAGAG AACCGGGAACCCTTG  73 108
    CYB_1678 1754159 .. 1754170 -    -3  -3.57406   CTGGGATCAGAAACA                TTTG GCGC CAAA                 CCCTACTGCAAAGCC  49 28
    CYB_1676 NONE
    CYB_1675 1751575 .. 1751597 -    -4  -3.95153   CCAATCAGCCAGAAA           GTTCGGGGAT CCC ACCCTCGATC           CCTGGATCAAAGGGA  58 75
    CYB_1674 1751226 .. 1751236 -  -3.2  -4.08394   ATACTTTTTTGAAAA                 CCAG CAT CTGA                 TTTAGCAGAAGCGTA  58 198
    CYB_1673 NONE
    CYB_1672 1749813 .. 1749831 - -10.3  -2.59298   CAGGCTAGAGAACAC             GGCCCTA GGTTA TAGGGCC             TACAAGTGGTGGAGA  66 340
    CYB_1671 NONE
         dcd 1748305 .. 1748315 -  -2.4  -3.14647   ATCCAGCATAGCCAA                 CCGG ATC CCGC                 CAACCCTCTCCCTTT  42 53
        queA 1747072 .. 1747087 -  -6.8  -2.64735   ATCCCAGGGAGAGCA              GCCCCA GCCC TAGGGC               AGGATCAGCATGCCA  51 19
        rpsF 1743756 .. 1743767 -  -2.2  -3.33969   CAATCGAGTTCATAA                CGGA GCCA TCCA                 GGGATAAGGGGCAGC  45 85
    CYB_1663 1743223 .. 1743233 -  -6.8  -3.23216   GCCGAGCAGCAGCAA                 GGAG CGG CTCC                 CTTGGGTGAGCTGCC  56 147
    CYB_1662 1742635 .. 1742653 -  -4.4  -3.30771   TGACACCGGTCAGAA             GGCATCGC CTT GGGCTGCC             CACTCCAACACCGCC  49 1
    CYB_1661 1741515 .. 1741529 -  -8.5  -4.07568   GCTGCGCTGGGAAAA               CCCGG AGCGA CCGGG               CCAGCCTGTGGATCT  71 382
    CYB_1655 1734293 .. 1734304 -  -7.2  -4.35926   ATTGGAAATTCAAAA                CCGG GTTT CCGG                 AGTGGAGCCGCAGCC  74 106
    CYB_1651 NONE
    CYB_1650 NONE
    CYB_1649 1721147 .. 1721165 -  -2.3  -2.52156   ATCCAAACGCAACAT             GCCAGCT CGACC AGCCGGG             GCTCCGTGTTCCTAT  38 127
    CYB_1648 1719919 .. 1719941 -  -5.4  -2.54193   TATCACCTTAACCCA           GCCTGCCCGA CCT TCGATCCGGC           TACGTGACGGGGATC  46 25
    CYB_1647 1719285 .. 1719297 -  -5.5  -3.89822   CAGCTAGCGCAGAAA                GCTGG TCA CCAAC                CACATCACCGTAAAC  61 1
    CYB_1641 1712557 .. 1712570 -  -2.4  -3.53012   GGCTTTTTGGGGAAA               TGAG TCTTGG CTCA                AAGCTTTGTTTCTGG  47 105
    CYB_1640 NONE
    CYB_1639 1706366 .. 1706377 -  -2.2  -5.24129   CTGGCCGAGAAAAAA                CCCT TGAT AGGA                 TGGGGAGTAGAACGT  83 452
         rnz NONE
    CYB_1635 1704369 .. 1704395 -  -3.6  -3.84514   ACGGCAATGAGGAAA         CTGCAATCCCAG ATC CTGAGGCTGGAG         ATGGGGGTTTACCTC  56 52
        rpmG 1704120 .. 1704130 -  -2.4  -2.64925   ATAGGTCAGGAGAAC                 GGCG AAA CGGC                 TTGAACTACTTAATC  38 31
        rpsR NONE
    CYB_1632 1702375 .. 1702391 -  -4.3  -3.14211   ATCCTCTCCGATGAA              GCGGCCA TGC TGACCGG              CTCTATTGGTATGCT  48 423
       prc-2 1698606 .. 1698644 -  -2.4  -3.60072   GAAAACAAACAGGAA   TCCAAATCCTAATGCCAA CGA TTGAGATCTGGGTCTGGA   GCGGGATCTCCTCCC  47 41
    CYB_1626 NONE
    CYB_1625 1697435 .. 1697445 -  -4.6  -3.06796   CTCTAGGGCAGCCAA                 GCCA TCA CGGC                 CAGCAGGGTCGAGAG  47 2
    CYB_1624 1695850 .. 1695868 -  -4.4  -3.33399   TCCAAGCAAACCCAA             GCGCCGGA TTC TCCGGCTG             GGCAAGAAACTCGAA  51 94
        petC 1694764 .. 1694778 -  -9.2  -4.08064   AATCGTTCGGCAAAA               GCCGGC ACA GCCAGC               GGGATCCCTTGCCCT  80 41
        petA 1693643 .. 1693666 - -10.3   -5.4833   CTACCGAACAAAAAA          CACCCCGGA TATGCT TCCGAGGTG           CAGGCTAGGAAAGAG 100 47
        groS 1692248 .. 1692272 -  -2.1  -2.71011   ACTGCTGCTGAATCA          CTGACCATTAC TGA ACAATGGCGAG          AATGTCCCGCTCGGC  39 8
      groL-1 1690415 .. 1690435 - -12.6  -5.35222   AAAATCCATAAAAAA            GGGATCCC ACCAG GGGATCCC            GAAAGATTCATCCAA 100 120
    CYB_1617 NONE
    CYB_1616 NONE
    CYB_1614 1687802 .. 1687829 -  -3.4  -3.39142   TCTAGAGGTAACCAA        TTGCCTAACTCA AGAA CAAGTCTGGCAA         CTGCGGACTTCGGTG  47 147
    CYB_1613 1686098 .. 1686119 - -14.5  -5.26875   GTTTGAACCAAAAAA           GGGATCCAC TGCA GTGGATCCC            CTAACCAGCTATGAA 100 62
        gyrA 1679962 .. 1679980 -  -5.3  -2.71712   TCTGCGGCGGCAAAT            GCCG-TAC CTAA GTAACGGC             CGGGGATCAAGCGCT  47 32
    CYB_1608 1679333 .. 1679353 -  -2.4  -4.54727   CCGGGCAAACCAAAA            TCCGCCGC GGTGG GCTGCTGA            ACTGGGATCCCTTTG  65 101
    CYB_1607 NONE
        psbW 1677753 .. 1677774 - -10.9  -2.64144   CCCTCAGTTAAAGAG           GGCCAGGGAT CCG ATCCC-GGCC           AACCTCAAGCCAAGC  64 96
    CYB_1597 1672410 .. 1672431 -  -2.9  -5.26875   CTCTTAACCAAAAAA           GTAGGGTTC GGCT GAACACTTC            CCTTAACTTACCCGA  79 139
    CYB_1596 1670903 .. 1670922 - -10.6   -5.4833   TCAGCCAACAAAAAA            CCCCCCAC ACAA GGGGGGGG             AGCAACAAACTAGCC 100 51
    CYB_1594 1667357 .. 1667373 - -10.8  -5.02074   GTACCTTCCAAAAAA              GGCCCC CTAGC GGGGCC              AGCAGGGGGAGGAGT 100 46
    CYB_1592 1664095 .. 1664121 -    -5  -4.87291   TATGTCAACCAAAAA         GGCCCCCATG TATGAAT CAGGGGGGCT         TTCGTAAGTCCTGGC  80 52
    CYB_1576 1649421 .. 1649451 -  -4.1  -3.05844   CCCCTGACGCGAACA      GGGCAA-GAT-CCTG CTG CAGGGATCCTCACCC      CGAAAAGGGGTTGTT  45 20
    CYB_1575 1647875 .. 1647885 -  -4.6  -3.98256   TCCCCAGCAAAAATA                 GCCC ATG GGAC                 AGCTGGCGTCAGGAG  59 436
    CYB_1571 NONE
        aroB NONE
         asd 1640341 .. 1640370 -  -4.3  -3.20723   CGGCTATCAACCTAA       CGGTAACGGTG CCAGCTCC CACCTTTACCA        TGGCCTTTGCTCCCA  48 435
    CYB_1567 NONE
    CYB_1566 NONE
    CYB_1565 NONE
         est 1637022 .. 1637039 -  -8.4  -3.53012   GCCGGTTTGCCGAAA             CCGAGG TGGACT CCTCGG              GGGCAGAGTGGTTGA  62 221
    CYB_1562 1636072 .. 1636083 -  -2.2  -3.36289   CAGGATCCCAAGCAA                CTCA CCGC CGAG                 CAGCACTATCGCATT  44 174
    CYB_1558 NONE
        devC NONE
        devA 1629155 .. 1629178 -  -3.7  -4.16842   GGCATCGCCAAGAAA          GCCCTGCTG GTGCAG CTGCAGGCC           TACCGGCAGCAGTAC  62 517
    CYB_1553 1627483 .. 1627494 -  -5.8  -3.21912   GCCCTAAGCTATGAA                CTGG CCCG CCAG                 GGGGGATCCGTTCTG  54 170
    CYB_1552 1627060 .. 1627074 -  -5.7  -3.03441   CAGGAGTCTTGAAGA               GGCTT GAGGA AAGCC               GAGAAGAGATCCAAT  52 268
    CYB_1549 NONE
    CYB_1548 NONE
    CYB_1547 1622097 .. 1622108 -  -2.2  -4.07687   ACCGCTTTTTTAAAA                TCCC CAGC GAGA                 GAGGATGGGAAAATA  56 410
         pyk 1620097 .. 1620108 -    -3  -3.12895   TTTCGTAGCAAGAGA                TACA AGTT TGTA                 TTGCAGGCAACCTTA  43 49
    CYB_1544 1619711 .. 1619731 -    -9  -4.21773   GTGGAATAGAAAGAA            GCATTGGC TGTCT GCCAACGC            CGACCGCTTGCCATC  80 57
    CYB_1543 NONE
    CYB_1542 1616826 .. 1616854 -  -4.6  -4.57569   CCACCTGTGGAAAAA        CTGTGGATAACT TGGCC ACTTTTCCACAG        GGTATTTATACCTGT  71 192
    CYB_1540 1616545 .. 1616557 -  -3.3  -2.71144   CACCGGCGCGAACGA                CTCGG TTT CCGAT                TCTCGATCCACAGGA  41 202
        dnaN 1614952 .. 1614967 -  -4.7  -4.31692   AACGGAGCACCAAAA              CTGAG CGCATC CTCAG               CCTGCTGGATGGCAC  68 271
    CYB_1531 1608551 .. 1608578 -  -3.2  -4.56597   GCCTCCTTCCAAAAA        GGCTACCGCCAC CCAA GCGGCCTTGGCC         GCCCTCAACAACAGC  68 249
    CYB_1529 1605440 .. 1605457 -  -4.2  -4.48987   TTTCGACAAGGAAAA             TCAACT GGTTGG AGTTGA              GGTTCTCTCTGTTCA  70 439
    CYB_1523 1602941 .. 1602962 -  -3.7  -3.56421   AATAAAAGAGAAAAG           TTCAAGAGC TCAA GCCATTGAA            GGGGGTGGGGAAGCC  51 13
        alaS 1598099 .. 1598109 -  -2.4  -4.07568   TGTTGGTGCTCAAAA                 GGGC TTC GCTC                 CCCTAGCGCGAGATC  56 28
        petJ NONE
    CYB_1518 NONE
    CYB_1517 1594524 .. 1594534 -  -8.2  -2.90194   ATGCTCCTAAGCAGA                 CCGC TTA GCGG                 GTACCGTGACCATGC  59 19
    CYB_1516 1592733 .. 1592747 -  -2.1  -3.12351   GTCTTCCATAGCCAA              GC-CAG TCGC CTGAGC               GGAGCAGCCTTTTGC  42 163
    CYB_1515 1588487 .. 1588514 -  -3.2  -3.14132   GTGTCCCCTCACCAA        GCCCCACCGCAG CAAA CCGGGGTTGGCC         GAGCGCTTCGAGCTG  45 425
    CYB_1507 NONE
    CYB_1506 NONE
    CYB_1505 NONE
    CYB_1504 NONE
    CYB_1503 1576861 .. 1576871 -    -4  -3.49169   TCAATATCAACAATA                 TCAA TGA TTGA                 GATCCTTCCCCTGAG  51 205
    CYB_1502 1574780 .. 1574800 -  -6.8  -3.56821   ACCAGAGTCCCGAAA            GGCGAAGG CTGTC CCCTCACC            TCTTTTTTTTAGGAA  60 478
    CYB_1494 1570289 .. 1570313 -  -4.9  -3.61398   GTCGCCCCCCAAGAA          GAAGCACGAGA ACT TCCAGCGCCTC          AGCGACGAGCGGGAT  54 350
        thrS NONE
    CYB_1491 1566533 .. 1566555 - -11.4  -3.55444   GCGGTATCCCGCAAA           GCTTTGAGTA GAA TACCCAAAGC           GCAGTTTCCGTGTCG  77 167
    CYB_1489 1566076 .. 1566086 -  -5.4  -3.01924   CATCTCTCCTCAAGA                 GTTG GAG CAAC                 GGCGAGCAGCCCTAG  49 87
    CYB_1479 NONE
        pyrG 1551907 .. 1551919 -  -3.3  -4.20918   CCCAACTGGAAGAAA                TGCTG GAG CAGCT                CAGCCCCCGAGAGCA  62 340
    CYB_1475 NONE
    CYB_1474 1550020 .. 1550040 -  -2.4  -3.06696   GGGCGGGCCAAGACA            GGGAGAGC ACTCA GCCCCACC            CAAAGCACCACCATC  42 138
    CYB_1473 1549400 .. 1549412 -  -4.7  -2.61718   CAAGTTGCAAAAATG                GGGCC AGA GGCCA                AGTTAATTTAACCAA  44 65
        gvpK 1548062 .. 1548079 -  -5.5  -2.52543   AGCGCTCTCAATCTA             CAGGCTC AGTA GAGCTTG              GCGCTGGAGGTAAGC  46 13
    CYB_1471 1546044 .. 1546066 -  -7.6  -4.83169   ATCCCTGGAGAAAAA           CCCGACAAAG AAA CCCTGACGGG           TGCGTCTCAATGCTT  86 318
    CYB_1457 NONE
    CYB_1456 1533135 .. 1533156 -  -6.5  -4.07568   TTTTCGTGGGTAAAA           GGGATCCCC CCTC GGGAATCGC            TGCTCCGCCCCTACC  70 36
    CYB_1455 1530883 .. 1530898 -  -2.6  -4.41348   CTGTTTGGAAACAAA              CAG-GAT GCT ATCGCTG              CATAGTTGAACAGTG  62 75
    CYB_1454 1529070 .. 1529088 -  -4.4  -4.07568   CCTTGGTGCGCAAAA             GCCTACGC CGA GTGGAGGC             CCTGACCCAAAAACG  61 507
    CYB_1450 1521379 .. 1521411 - -16.4  -3.02166   GGGGCAAGTAAACTA     CCCGGCTCCG-ACCGC TAA GCGGTACGGAGC-GGG     CTTTCAGTAGCCCTG 100 7
    CYB_1449 1520198 .. 1520214 -  -2.1  -4.08394   AGATCGTCCCCAAAA              CTGGTAG CTT CATCCAG              GGGTTTGGCCATGCA  57 162
    CYB_1447 1519038 .. 1519049 -  -7.2   -4.3898   AGTAGTTGCACAAAA                CGGC TTTT GCCG                 GAATCTGGTGCAGCT  79 359
    CYB_1443 NONE
        leuA 1510902 .. 1510930 -  -8.2  -2.55074   TCTAACGGTAACCGA       CCCGCCC-ATC GAGGAAGT GATCGGGCGGG        TGTTTGCGGATGGGA  52 191
    CYB_1437 1507050 .. 1507066 -  -2.9  -3.41978   CGATAATTCAACCAA              CTCAACC GGG GGCTCAG              ACAACATCGAGAGGT  47 80
    CYB_1435 1506060 .. 1506073 -  -5.3  -3.66666   TCCAAAACTCTGAAA               GATGA CTTT TCATC                CTAGCTTTTGCGTAG  58 21
    CYB_1434 1503927 .. 1503937 -  -4.6  -4.04482   CCTTTCAAAAAAAAG                 CCAG AGG CCGG                 AAGCTAGGCAGGCTC  60 64
    CYB_1433 NONE
    CYB_1432 1502947 .. 1502960 -  -6.7  -3.14344   CATGGGCGTTAGGAA               GAAGC TGCT GCTTC                AACCTCTTGGGGTTG  54 5
    CYB_1431 1501481 .. 1501492 -  -4.4  -2.64794   CTCAAGGGGAGAGCA                TGAC TCTA GTCA                 ATAATAAGCTCAACT  44 324
        ampG 1499590 .. 1499615 -  -3.3  -3.56273   CCCATCACCAGAGAA         GCCGTCAACCAA GCC TTTGTCGA-GGC         TGCAGAAGGCCCGCT  51 299
      surE-2 1497337 .. 1497350 -  -2.3  -4.76802   TTGAAAAAGAAGAAA               CCGAA CGGT TGCGG                GATCTGCTCCCCGCT  72 518
        gvpW NONE
         hom 1494722 .. 1494732 -  -3.2  -2.64616   TTTGGATCTATAGCA                 GCTA GCG CAGC                 ACCCGAAATAGGCTG  40 16
        hemG NONE
    CYB_1423 1491433 .. 1491444 -  -7.2  -4.17762   CATCCTGCAAAACAA                CCGC CTCA GCGG                 CACCCTTCCCGGCCA  71 418
        aspB 1489057 .. 1489067 -  -4.6  -4.19817   GGGATCCAGGCAAAA                 GACC TAC GGCC                 TGCTTTGTGAAAGGC  62 439
    CYB_1418 NONE
        cysC 1485665 .. 1485693 -  -3.7  -3.15056   ACGGGCAACGTAAGA        GCAGGGGGCCTGT TAG ACATAACCTCTGC        TTTTTAGGCTTTGTA  45 9
    CYB_1416 1484199 .. 1484215 -  -2.9  -3.74747   GCAAGGCCGAGCAAA              TCGAGCA CAA TGGCCGA              GTGGTGTACGGCAAC  52 455
         lnt 1482219 .. 1482252 -  -6.7  -2.63913   GAGGACTGGATAGGA     GAATCCGCAGACCCA CCGG TGGGCCTATCGATTC      TAACTCATCCTTGCC  51 30
    CYB_1411 1479311 .. 1479329 -  -6.6  -3.26471   GCAGGTGGAGAGTAA             GCTGGGCC AGG GATCCAGC             TTTGAAGTTATTTTG  54 295
        sufB NONE
        mscL 1472528 .. 1472545 -  -4.1  -4.15565   GGCAGGAGCTGAAAA             GTTAAGG GATC CCTAAAC              CAGGTTTGGATTTTG  60 63
        sufC NONE
        sufD 1470229 .. 1470243 -  -2.8  -3.17075   GCGTTTCTAACCCAA               GATTTG CAG CAAAAC               GCAACTGCAGAGGAT  45 163
    CYB_1401 1468615 .. 1468625 -  -4.6  -2.78596   CAGCTTTGCACCACA                 CGGC TCG GCCA                 AGTCTGGCTGGGCAC  45 281
    CYB_1399 NONE
    CYB_1398 NONE
    CYB_1397 NONE
    CYB_1396 1467000 .. 1467020 -  -2.6  -3.07283   CAAACCGCGCAAAAT           TCTCC-AGG AGTT CCTTAGAGA            TGCCGTAGGTATCGG  42 241
    CYB_1394 NONE
    CYB_1393 1465443 .. 1465458 -  -2.6  -4.60041   AGGGATCCCCAAAAA              GAG-ATC AAG GATCCTC              AAGGACGGACAAACC  65 93
    CYB_1387 1458607 .. 1458623 -  -6.5  -3.72027   AGTTGCCAGGAAGAA              TCAGGGG GTT CCCCTCA              GCCGCGGCACTTTGG  63 222
        serA 1454041 .. 1454058 -  -3.5  -2.61383   AGGGTTAGGGACAAG             TTGCTCTG GTT CA-AGCAA             AGACTCCGTCTTGCC  42 83
        folC 1452307 .. 1452319 -  -9.1   -3.1634   GCTGAAAGCATCTAA                GTGGG AAG CCCAC                CTCAAGATGAGTCCT  65 444
    CYB_1376 1446361 .. 1446381 -  -3.1  -3.59087   AAGACGACGGGGAAA            CCCTCGCCC ATC GAGCAGGAG            CCTGGGCCACCACCC  51 449
    CYB_1374 1442578 .. 1442600 -  -6.9  -3.66803   TCGGAATACGGTAAA           GTGGCTCCC GGCTG GGGCACCAC           GCCCCTGATGGCGGT  60 241
        psbN NONE
        dapF 1440872 .. 1440886 -  -3.4  -3.85698   GGTGCCGCGGACAAA               CCGAAG AAG CGCCGG               AGTGGAGCGAAAGCT  56 427
        pcrA 1437076 .. 1437095 -  -3.5  -3.51633   ACAGAGCCGAGACAA            CTCAGTC CCAGCC GACTGGG             TTAAGCCTGGCGAGG  49 310
    CYB_1366 NONE
    CYB_1365 1435741 .. 1435761 -  -3.2  -3.39749   CCAACAAGGCCACAA           CCGT-TCGC GTCA GCGGGACGG            AGTCCTTTTGACTCT  47 67
    CYB_1363 1434133 .. 1434146 -  -3.7  -3.17075   TGTGGCGCAACTGAA               GCTGG CCTT CCTGC                CGACGGATATTGCCC  45 51
        rpsN NONE
    CYB_1361 1432638 .. 1432650 -  -7.7  -3.05384   GGCCCGGTCATCGAA                GACAG TGA CTGTC                TATCAAGTAAAGCCC  57 44
    CYB_1360 NONE
    CYB_1359 1430586 .. 1430601 -  -3.2  -3.38812   TGCTTTGGAACAAGA              CTCGGC CTTG GCCAAA               GGGCTCAACATCAGG  47 132
    CYB_1355 1423036 .. 1423051 -  -3.2  -5.18371   GTTCACAAAACAAAA              TCACCG GTCT CAGCGA               TGCCGAGTACGAAGT  84 487
    CYB_1352 1421160 .. 1421198 -  -6.1  -2.59431   CCGTTCCACAACGCA   TAGTCATTTATCTCACC GTTGA GGTGAAACAAACGACCG   GTTGCTTCCTGCTAA  49 123
    CYB_1351 1420644 .. 1420662 -  -6.6  -3.64822   AGGCGGTGATGGAAA             GCCTGGCC TGA GAACAGGC             TGCCATCATCTTCCG  62 71
    CYB_1348 NONE
    CYB_1347 1415893 .. 1415915 - -10.6  -3.36515   CGGGATCCCCAAACA           GCGGGTTTGA GCT TCAAACCAGC           CCGAACAGACGGCGC  73 16
    CYB_1346 NONE
    CYB_1345 NONE
    CYB_1344 1412291 .. 1412308 -  -2.6  -3.14881   CAATCTTCCTACTAA             CCTGTG GGCAAT CTCAGG              CGAAAACAGGAGCCT  42 4
    CYB_1343 1410969 .. 1410991 -  -7.6  -4.69664   GAGACCAGCCAAAAA           GACAAGGCCA ACG CGGCCCTGAC           TCAGTTGGATCGGCT  81 509
    CYB_1341 1406173 .. 1406189 -  -5.1  -2.73875   TGCTTGCCAAGACTA              CAAGGCT GTT AGGCTTG              GCTTGACTGCAAGGT  47 6
        aroA 1387475 .. 1387485 -  -2.4  -3.01712   TGGGCCCTCTCAAGA                 CTCC AGG GGGG                 AAGCAGTCAATCGTT  42 9
    CYB_1324 1386762 .. 1386781 -  -2.8  -2.80796   GGGCACCATTCAAAC            TCCCATTCG GCC CGA-TGGGC            CGCAGCGCTCCCTTG  39 327
    CYB_1323 NONE
    CYB_1322 NONE
    CYB_1321 NONE
    CYB_1320 1381306 .. 1381322 -  -6.5  -3.25823   CTGTCTGGATAGCAA              CCGCATC TTG GATGTGG              ACGTGGAGCTGCCGC  54 189
    CYB_1318 1379076 .. 1379108 - -11.4  -2.94322   AGGTCATGTAAACTA     CCCGACCCTG-ACTGC TTC GCAGTACAGGG-CAGG     CTTAAGGCCTCCGGC  71 508
    CYB_1316 1378377 .. 1378389 -  -4.7  -2.64912   TTCGGAATGTACAAG                GGCGG GAT CCGAC                AGTTTTTCTAGGGAC  44 62
    CYB_1315 1377920 .. 1377931 -  -5.8  -2.50074   TCGGCCAGAAGAGAG                GGTG GACT CACC                 GTTCGCGCCAGCGGG  48 21
    CYB_1314 NONE
    CYB_1313 1376473 .. 1376500 -  -9.2  -3.14931   TCTACTGCCCATGAA        TACGCTGCTGGA CACC TCCAACAGGGTA         TCATCGGGATCCCAA  63 26
    CYB_1312 1375562 .. 1375581 -  -2.1  -3.96327   ATTTTCTATGAGAAA            TTGTCCC ATATTG GGGAAAA             ATCCTAATTCAAATC  54 524
    CYB_1308 NONE
    CYB_1307 1370148 .. 1370163 - -11.8  -3.43446   CCATAGTCAAGAAGA              GGCCGC TGGT GCGGCC               ATTGCCGTTTGCGCT  80 1
        coaE 1369385 .. 1369396 -  -5.8  -3.28912   GTACATGGATACCAA                GGGA TCCG TCCC                 ACCAGACCCTACCCG  54 34
    CYB_1305 1368769 .. 1368827 -  -5.4  -2.84276   ATCTCCAAGCAAGCA GCGCCCCAACCGGAACCGCG-CA--AGAGC TCT GCTCTGCTGACGCGATCCCA-CCGGGGCTC CCCTATTCTGGCTTC  47 67
        dnaX 1366393 .. 1366406 -  -8.1  -3.16619   ATCAAACTTAAGATA               GCGCT AGAT AGCGC                TTAAAAAGGCACCTC  62 26
    CYB_1303 1365577 .. 1365587 -  -6.8  -4.05033   GGGATCCCAGACAAA                 GTGC TCC GCAC                 CGCTGTCGCGAAGGG  68 252
    CYB_1302 1364590 .. 1364600 -  -2.4  -3.54424   GCTCAGCCCTGCAAA                 CGGG GAT CCCT                 GGCCGTAGCCTTTCC  47 158
        potA NONE
        potB 1362415 .. 1362427 -  -4.1  -3.54741   CAGCAGCTCCTCAAA                CCAGA TGT TCTAG                GCTGCGGGTGCCAAC  51 8
        crtH 1359487 .. 1359497 -  -4.6  -3.64822   ATGTCCTGATTCAAA                 GGCC TAC AGCC                 TGCTTTCGGGAACGG  55 176
    CYB_1297 1358116 .. 1358148 - -16.4   -3.0173   AGAGATAGTAAACTA     CCCGGCTCCG-ACCGC TAA GCGGTACGGAGC-GGG     CTTTCAGTAGCCCTG 100 7
    CYB_1296 NONE
    CYB_1295 NONE
    CYB_1294 1352296 .. 1352322 -  -3.6  -3.91897   GCCCCCAGGCAGAAA         GTAGGTGCCTAT AAC ACAGGCAACCTC         TGGACAGCCAGCCGC  56 7
    CYB_1293 1349394 .. 1349413 -   -10  -3.63991   GAGCAGGCCGAACAA            CGGG-CAGG GCG CCTGGCCCG            GAAGCTACGAGAGCT  73 99
    CYB_1290 1345612 .. 1345630 -  -5.9  -3.26545   CCCAGACAGGAGTAA             CCAGCGA CGTCC CCGCCGG             TCAAACGGTGGCCGG  50 260
    CYB_1285 1339675 .. 1339687 -  -4.8  -3.20349   CTGGCAAAGGCAACA                GAGC CAGCT GCTC                CCTACGTCGGAAAAG  49 175
    CYB_1284 1338422 .. 1338448 -  -2.2  -2.84325   TTTTTTCAAACAGCA         GCGCTCAACT CAGCAGC AGTTGTCCGC         ACCATCCTGCAAAAC  40 132
    CYB_1282 NONE
    CYB_1281 1336287 .. 1336302 -    -6  -3.37017   AATTGTTAACAGCAA              CCGGCC CTCA GTCCGG               CCAAGGGAGCCAGGC  56 17
    CYB_1280 NONE
    CYB_1279 1334052 .. 1334073 -    -3  -4.11394   AGGGCACTGGGAAAA           CTCTGGAT TTTGTG ATCGAGAG            CAGGTAGCTTCAACG  58 35
    CYB_1278 1333576 .. 1333596 -  -2.3  -3.08812   CCCGCCTGAATAAAT            CCCGCTGGC TGG GTCTGCTGG            TTTTCCTGCCTGTTT  41 126
    CYB_1276 NONE
    CYB_1275 1331944 .. 1331972 -  -2.4  -3.24924   CCCCGAGGGAGAATA       GGATCTTGGAGTA GTCT TACCCCATG-CCC        TGGTCTAGCTGGATC  43 204
    CYB_1269 1326980 .. 1327004 -  -7.8  -2.82834   GACTCTACGAGTACA          GTGCGGGGCT TAGCT ACCCCCACAC          CCCGACAAGCTAAAG  55 85
         era 1325660 .. 1325670 -  -3.2  -3.29829   GAGAGGGGGGCATAA                 GAAC TCC GTCC                 TGCTGACGCAAATGG  45 51
    CYB_1267 1324263 .. 1324273 -  -3.2  -3.91434   AAAGCACCTTACAAA                 GAAC TTC GTCC                 TAACAACGCCAACGG  54 80
    CYB_1266 1323204 .. 1323222 -  -5.2  -3.55444   TGCTGAGGTCGGAAA             GCGAGTGC GCT ACACCCAC             TACGGCCTGGCCAGC  52 430
    CYB_1262 1318761 .. 1318784 -  -7.4  -3.28001   GAGCTGGAAACCCAA          CCGGTGATCTC GCA GGGATC-CCGG          AGGGCGGCAGTGCAG  56 281
    CYB_1259 1316285 .. 1316304 -  -2.8  -3.61398   CCCTGGGCCGAAGAA            CGCTACAG CAAT CTATAGAG             GCTGTAAACTACCCG  49 34
       lgt-1 1314368 .. 1314381 -  -8.1  -3.16564   TGGCCACGGCACTAA               CTGGC TTGG GCCAG                CCCTTCCTCAGAGGG  62 8
        uvrC 1300484 .. 1300515 -    -8  -2.64099   TTTCCGCACTACAAG      TTCCCCCGTGATCT CGTA AAATCACGGGCGAG       GAAGGGTGCTCAGGC  56 101
    CYB_1250 1297798 .. 1297831 -  -8.1  -3.27774   GAGTCCAAGCAGGAA     GGCGGTATCCCGCAA AGCC CTGAGGAATACCCCC      CGAGCGCTTTCCCCC  62 130
    CYB_1249 NONE
        nadE NONE
        psaE NONE
        mutM NONE
    CYB_1243 1291748 .. 1291788 -  -3.8  -4.44046   GGGATCCCAAATAAA  GCGCCCTCACCCCCAG CCCCTCTCC CTTGGGGAGAGGGGGG  TTATGGCTTCACCAA  66 26
    CYB_1242 NONE
    CYB_1241 NONE
    CYB_1240 1283393 .. 1283405 -  -3.3  -2.53263   CCTACCTTGAATCTA                CCCCT GGC ATGGG                AAGTCAATATCAGTT  40 35
    CYB_1239 NONE
    CYB_1238 1281393 .. 1281406 -  -3.1  -3.08813   GTCGAGGCCAACATA               GGTAGG AAT CCT-CC               TTCGGGGCAAGTCAC  43 51
    CYB_1237 1280456 .. 1280474 -  -6.6  -3.10164   TGAGGGATCAGGGAA             GGAGAAGC CAT GCTCCACC             CAAAAACATCGGCCT  54 79
        carA 1278962 .. 1278998 -    -8  -3.54424   CGGGATCGGGGCAAA   CGACCGCAGATGGGCCGC ATT GCCGCC-ACCTG-GGCCG   ATCAGGTGATTGTTA  62 306
    CYB_1230 1271830 .. 1271846 -  -4.3  -2.96216   CTCCACGAGCAGACA              CGGGATG CCC CACCGCG              TAGCTGTACCAGATT  46 215
        rpsU 1271435 .. 1271466 -  -3.6   -3.3858   AAACTAACGTCAGAA      CCTCAG-GCAAGGCC ACA AGCCCTGTTCAGAGG      GGTTCAGATTTCCGA  49 55
    CYB_1226 1268955 .. 1268990 - -11.9  -3.65351   TCAGGGCTACTGAAA   GCCCG-CTCCGTACCGC TTTA GCGGT-CGGAGTCGGGT    AGTTTACCACTCACC  83 7
    CYB_1225 1267274 .. 1267288 -  -5.6  -3.53224   GAGGCGGCTCCCAAA               CCCGTC AAA GAAGGG               GTTGCCAAAGAGGAA  55 155
        purK NONE
    CYB_1213 NONE
        rimI 1259152 .. 1259171 -  -3.6  -3.68827   CAGCCATCAGTCAAA            GCTCCGATG GGC CATCG-AAC            GGCAAGGATCGAATT  53 364
    CYB_1211 NONE
    CYB_1210 1256702 .. 1256723 - -14.4  -3.73914   AGGATGCAGCAATAA           CCCCGCCC GGTGAT GGGCGGGG            CAATTTTTTAGGTGC  95 73
         mfd 1250014 .. 1250025 -  -3.6  -2.62396   CACTCTCTCACACCA                GAGC ATGG GCCC                 GCCTCGAGAGGGATC  42 50
    CYB_1206 NONE
    CYB_1205 1248076 .. 1248095 -  -4.8  -4.37711   TGACGAAATTGAAAA            GGCGCTGC AAGA GCTGAGCC             GGCGGAGCATGGCTT  68 145
    CYB_1203 NONE
    CYB_1202 1245984 .. 1246019 - -11.9  -3.65351   TCAGGGCTACTGAAA   GCCCG-CTCCGTACCGC TTTA GCGGT-CGGAGTCGGGT    AGTTTACATTCCCCT  83 92
        uvrA 1236700 .. 1236730 - -15.5  -2.92475   GGGATTGGGATAAAG      CCCG-CACCCTGCGC ATA GCGC-GGGTGTCGGG      TAGTTTACCCTTGCG  87 186
    CYB_1194 1232885 .. 1232907 - -11.4  -3.55444   GCGGTATCCCGCAAA           GCTTTGAGTA GAA TACCCAAAGC           GCAGTTTCCGTGTCG  77 255
    CYB_1193 1231364 .. 1231374 -  -6.8  -3.22102   ACATTCTGCATAACA                 GAGG GAT CCTC                 GTGGGCGACCAAGTT  56 118
    CYB_1192 1230353 .. 1230366 -  -3.7  -3.14564   CGATGCGGCCATGAA               CCGCG TTGT CGTGG                GGGAACGGGAGGAGG  45 353
    CYB_1189 1226909 .. 1226945 -    -3  -4.30719   CGCTTTCAGAAGAAA   TCTCGCCACCAACTCAGC GAC GCCGAGCT-GCGG-GAGT   TTTTGCGCTACCTAA  63 303
    CYB_1187 1224864 .. 1224877 -  -2.3  -2.87211   ATTTTGCCCCAGACA               GCCAC TTAT GTGGT                GATCTCGGCAACCTT  40 320
        dnaE 1218339 .. 1218358 -  -7.8  -2.62515   AAGTCCGCGACATCA            CCTCCAAC CCGA GTTGGTGG             GAGCAATACCAACTG  52 189
    CYB_1173 NONE
    CYB_1172 1210006 .. 1210036 -  -6.7  -2.54655   AAAACGTTGAACGCA       GGGGGCCAGAGAG CTGTT CTCAGTGGCCCAC       GGGTCTCACCCTAAC  51 114
    CYB_1171 1208584 .. 1208610 -  -2.2  -3.23216   GCGGATCATCACGAA         GATGTCGGAC ATGGAGG GTGCGCCATC         ACCTCAGGGGTTTAT  43 102
    CYB_1170 NONE
    CYB_1169 1207856 .. 1207870 -  -7.8  -3.09516   CTGGTTACCAGCGAA               GACGGT ATG ACCGCC               GATTGGGCGCGAGTT  56 200
    CYB_1167 NONE
        gidB 1204075 .. 1204108 -  -5.9  -3.73224   TCATGGTGTAGCAAA     CTCCGAACCTTACCC TTTA GCGTTCAGTTCGGAG      GCTCACCTGGTTAAA  60 177
    CYB_1165 1203714 .. 1203740 - -12.3  -3.87869   GGAACGCGCTAGAAA         CCAGGGATCGC GGGTT GGGATCCCTGG         CTCAAACCTCATCTG  86 64
    CYB_1162 1201016 .. 1201028 -  -4.7  -3.88946   GAGGTGAGAGAACAA                GGGTC TGA GCCCC                TATCATACAAAACTC  58 66
        aspS 1199036 .. 1199061 -  -7.5  -3.28712   CTGGGGCTGGGAGAA         GGGATCCCAGG CACT CCTGAACTCCC          GTTAAAAAGGCCCGG  59 155
    CYB_1160 NONE
    CYB_1159 1196618 .. 1196632 -  -4.2  -3.54029   CTGGATGAAGGAGAA               GAGGAC GGG ATCCCC               TTTTTCGATTCGGCC  52 407
    CYB_1156 1195249 .. 1195260 -  -5.8  -2.75343   CCCATACCCGCAAAC                CTGC TCCT GCAG                 CGAGCTTCAACAGTC  50 211
        scpA 1194064 .. 1194080 -  -6.5  -3.66803   GGGGAAGATCTCAAA              CGGGC GGATCGT GCCCG              GCACGATGCTGAAGG  62 202
    CYB_1149 1189262 .. 1189277 -  -4.6   -5.2166   GAAGAACTCAAAAAA              GCAGCC GTCA GGCTGT               TTCCCCGTCTCGGCA  89 204
    CYB_1142 1178729 .. 1178754 -  -3.9  -3.84451   GGCTGGAAATTGAAA         TTCGG-GGGCAG CGC CAGCCTGCCGAA         GTGGTGAAAAAACCT  54 74
    CYB_1140 1176387 .. 1176397 -  -2.4  -3.70307   GGCAGCCAACAAACA                 GACG ATG CGGC                 GCTGACGGCTATCCA  49 319
    CYB_1138 NONE
    CYB_1137 1173263 .. 1173286 -  -4.6  -3.80733   CGCAGCTTAGAACAA          CTAGACTTTG CCGC CAAAGCCTAT           GACCAACCCGAGGTG  57 454
    CYB_1135 1171511 .. 1171525 -  -2.1  -3.31461   GATCCATCTTTAGAA              GTAGGG AACA CCCT-C               ATTGTGCCATCTGGC  45 96
    CYB_1134 1170832 .. 1170871 -  -3.5  -2.73994   AGGTCGGCAAGACGA  GCCTGGAGACTCTGGAG TTTTTC CTGCAGAGCCTCGAGAG   GATCAAAGGGATCGG  43 50
    CYB_1133 1169541 .. 1169557 -  -6.5   -3.8482   CAAAATGAATGCAAA              GGCCG AGAATTA CGGCC              CATCAAGAAATTAAG  63 162
    CYB_1131 NONE
    CYB_1130 1167864 .. 1167883 -  -2.1  -3.46602   GCTGGTACACTACAA            GTAAGCC CTATCT AGCCTAC             TCCAAATCCAGCGCC  47 22
    CYB_1129 NONE
        infB 1163945 .. 1163961 -  -9.4  -3.17146   CTGCCCGAGAACACA              GGCCTG ACCGG CAGGCC              AACCTGAAGTGCCTT  65 48
        proS 1161995 .. 1162007 -  -3.4   -2.6563   TTCTTTAAGAATGGA                GATG TTCAG CATC                GGGTTCAGGAGAAGC  40 46
    CYB_1125 NONE
    CYB_1124 1160563 .. 1160591 -  -3.7  -4.07568   CGCCCGCCTGGAAAA        TGGCGGCCAAG TGCGCTT CATGACCGCCG        AACAACCGGCCCGCC  59 508
    CYB_1120 1158724 .. 1158737 -  -3.1  -3.61894   AATCGCCTTGAAGAA               GAAAC TTTG GCTTC                CGCCGCCGTGCTGAG  51 87
      lipA-1 1155128 .. 1155140 -  -7.7  -2.64155   CCGTTCCCAAATGCA                GGTGA ACC TCACC                TGTGATCACCGTGTC  52 213
    CYB_1113 1150103 .. 1150114 -  -7.2  -3.55122   GACCAGGCAAAGCAA                GGGG GAAA CCCC                 AGAGGCTGCCTAGCC  62 35
         tal NONE
    CYB_1111 NONE
    CYB_1110 1146753 .. 1146766 -  -3.1  -2.71416   GATGAGGTAGAGAAT               CTGCA GCAT TACAG                GTCGGGGGAGGGGTG  41 20
    CYB_1109 NONE
    CYB_1108 1145512 .. 1145544 -  -4.7  -4.09685   CCTGATCGTCGAAAA      TGTCCTGCCCGAGCT GGA AGCCCAGGCCAACCA      GATCCTGGCCCGCCT  61 488
    CYB_1105 1139425 .. 1139438 -  -2.3  -2.90392   GACTTCTTAACTATA               GGCTA ATTG TTGCC                TTTGCACCTCCTCTT  40 158
    CYB_1104 1136788 .. 1136798 -  -3.2  -2.52464   GCTGTTCGTAACTCA                 CCTG CAG CAGA                 CGGTTGCGATCGCGT  40 40
    CYB_1103 1136145 .. 1136167 - -11.4  -3.55444   GCGGTATCCCGCAAA           GCTTTGAGTA GAA TACCCAAAGC           GCAGTTTCCGTGTCG  77 167
    CYB_1101 1135802 .. 1135823 -  -4.4  -3.05384   GTGCTGTGGAGGCAA           GACCTTCA TCCGCT TGACGGTC            TCGGCGCTCGGACGG  47 55
    CYB_1099 1134633 .. 1134643 -  -6.8  -3.21276   CCGCTGGCGAGAAGA                 GTGC ACC GCAC                 CGCTGACGCGAACGG  54 152
    CYB_1097 1132130 .. 1132144 -    -5  -3.71645   AAGGTTATAGTGAAA               CTTACC ATA AGTAAG               GCTGCTTGTAGGGAT  58 12
    CYB_1096 1130582 .. 1130601 -  -3.6  -4.80167   CACCAAAAATCAAAA            TGG-CCTGA GGC TCAAGTCCA            ATGGCAAAACTCAAA  72 97
         gmd NONE
        rpsD 1128436 .. 1128446 -  -2.4   -4.3341   TAAAAGGAATAGAAA                 GACG CAG CGGC                 ATTATGACAAGCATC  63 195
    CYB_1091 1126632 .. 1126685 -  -2.4  -2.87132   CTTTGCGCTGAGATA GTGGTTAGTGGATAGTGGTTAGTG GATAGT CACTATTCACTATCTACTGGTCAC TATCCACTAGTCACT  40 25
    CYB_1090 1126208 .. 1126218 -  -8.2  -3.65351   TCATGCTGACGCAAA                 GCGC TCC GCGC                 CGCCAAAGCGAGAGA  68 50
    CYB_1088 1125520 .. 1125546 -    -5  -3.86015   CAGGTGCGGGAGAAA         GCCGACCACATC ATC GAGGTGCCCAGC         ACGACACCCCTGTTG  59 115
    CYB_1085 1121229 .. 1121244 -  -6.1  -3.23216   TCGGAGCAGGATGAA              CAGCC GGAGCT GGCTG               ACGGAGAGAAGAGGG  50 304
    CYB_1078 1115238 .. 1115275 -  -8.5  -2.59683   ACTTCACTCGAGAAC   CTTACCCAACCCAATCAA AAC TCG-TCGGGCTGGGTATG   CCACTACCGCCTGGA  56 207
      pstS-1 NONE
      pstC-1 NONE
      pstA-1 1112115 .. 1112125 -  -5.4   -3.2614   GAGGGCGCATAGGAA                 TACC AGA GGTA                 GACGTTGCTTCAGAA  52 92
      pstB-1 1111285 .. 1111295 -  -2.4  -2.70232   GCCAACAGCAGATTA                 GCCG AAC CGTC                 CGCTCACGTACTCTT  38 12
    CYB_1073 NONE
    CYB_1072 1109860 .. 1109874 -    -5  -3.55071   CTAGATTTTCCTAAA               GTCTTG TTG CAAAAC               CAGGAATAGGGTCAC  55 41
    CYB_1071 1109261 .. 1109280 -  -9.2  -5.15634   CATCCCATGAAAAAA            CCCCTGCC CAAC GGCATGGG             GAGGATGTATGATGG 100 104
        glgC 1104877 .. 1104895 -  -3.8  -3.06492   GTATCCATCTTAACA             GAAAAAGC CTC GCCGTTTC             TGCGCAAGGGCCTGT  45 88
    CYB_1066 NONE
    CYB_1065 1102591 .. 1102601 -  -2.4  -3.89614   AACCTAGAGAGGAAA                 GCCG CTG CCGC                 CTCTAGTTTGGCATG  52 57
    CYB_1064 NONE
    CYB_1063 1100300 .. 1100317 -  -6.3  -3.53012   GCCTGGGTTGCCAAA             GAGC-GCT GGC AGCAGCTC             ACCCCAGAGCAGCGC  55 396
    CYB_1053 1091597 .. 1091610 -  -4.5  -3.28712   CCGCCTGGGGGATAA               CCAGT ACTC ACCGG                AATCGGCTGCCGCCG  49 510
    CYB_1052 NONE
        rpmB 1090199 .. 1090214 -  -3.3  -4.78848   GGGCTAAAGAGAAAA              CTCAA AACTGG TTGAG               GTCGATCCCGGCTTC  70 11
        gshB 1088170 .. 1088184 - -11.4  -3.36073   TAGACTCCCTAAATA               GACGGG AAC CCCGTC               AGGCAACAGACGCGC  75 73
    CYB_1045 1085787 .. 1085802 -  -3.9  -3.01712   CGCCCCTTGGCAAGA              GGCCG GTTCAG CAGCC               CTCTCTTCAGAAGGC  45 206
    CYB_1043 1085014 .. 1085024 -  -4.6  -4.18494   CAGTCCCAGCCAAAA                 CCCG AAG CGGA                 CCCCCGCCCCACCCC  65 270
    CYB_1038 NONE
    CYB_1037 NONE
    CYB_1036 1077702 .. 1077718 -    -3  -3.18728   ACTGCCAAGAGCCAA             GTTCTGC AACT GC-GAAC              CGGTTAGGAACGCCA  45 84
    CYB_1034 1076484 .. 1076521 -  -6.9  -4.08692   GAATCCTTTCCAAAA   CCCTTTCCAGCGCTGAG GCCT CTCAAAGCTAGTTAGGG    ATTGACTGGGCTTAT  70 37
    CYB_1027 1069671 .. 1069681 -  -6.8  -3.28924   GATCCGCCTGGAGAA                 CCTC TAC GAGG                 TGATTGCGATTCCCG  56 262
    CYB_1024 1066193 .. 1066241 -    -3  -2.84602   TGTACTTCATCAAAG CGCATTCCTCCCGGCACTG-ACCC TAC GGGTACAGTGCGGGGCTCC-TGCG ATTTCTAGCTGAAGA  41 305
    CYB_1023 1064962 .. 1064994 - -16.4  -2.90496   CGGGCGTGTAAACTA     CCCGGCTCCG-ACCGC TAA GCGGTACGGAGC-GGG     CTTTCAGTAGCCCTG  93 7
        ileS 1061647 .. 1061680 - -12.3  -2.67588   AGCCAATTCAAAGAG     GGGGATCCCTTCCCG CCAG CGGGACGGGGTCCCG      AATTCAAAACTCCCC  72 29
    CYB_1019 NONE
    CYB_1018 NONE
    CYB_1017 1056188 .. 1056209 -  -4.5  -3.85698   GTCTGGGCTGAGAAA           GAATCAAGA ATGG TCTCAATTC            TGGGGGGAAGGTGGG  58 56
        chlL 1055008 .. 1055023 -  -6.1  -2.87564   TCATTTTTGGACACA              CTGCC CCCGCT GGCAG               GGGATCCGTCACACC  51 34
    CYB_1015 1053901 .. 1053919 -  -2.3  -3.53563   ACATTTCGGGCTAAA            GGGCCGCC AACT GG-GGCAC             ACCCACCAATTTTTC  47 2
        chlN 1052139 .. 1052158 -  -3.5  -4.38712   CCGATGTGGAGAAAA            CTCTAGC CGCCGC GCGAGAG             GTGTTGAGCACCCTC  66 321
    CYB_1009 1049207 .. 1049218 -  -5.8  -3.09327   TTATTCGAGGCAACA                GAGC AGAG GCTC                 AGTAACGGATCTCGA  52 24
    CYB_1008 NONE
    CYB_1007 1047064 .. 1047080 -  -2.9  -3.26807   ACGATTTAAAAACTA              CTGAGAC TCC GACTCAA              CCCGCTGCAGAGTCT  45 6
        aroE 1046000 .. 1046013 -  -4.5  -3.66654   TACCTCAAGCTCAAA               CGCCA ACAG TGGCA                GGAATACAACCGTCA  54 144
        ribH 1043601 .. 1043643 -  -3.4   -2.9155   TTCTGGAAGAGCACA CGCTGGTTCTGAACACGG CCCATCC CCTTATCCAAAACCTGCA GTCTCTTGCCGATCA  42 182
    CYB_1000 1039497 .. 1039552 - -12.1  -2.74575   AGAGAAAAGAGCAAC GAGGAGAGAGAAAAGAGCAAAGAGAA GAGAT TCCTCCTT-CTCACTTCTCACTCCTC CCTTCTCACTCCTCT  72 107
    CYB_0999 NONE
    CYB_0998 1036361 .. 1036373 -  -3.4  -3.48395   ACTGGGTCCACAGAA                CGAT CCCCT ATCG                TACTGATCGATGAGC  49 96
    CYB_0997 1034708 .. 1034729 -  -3.6  -4.08394   AGATCGCTGGCAAAA           CCGGCACT GCCCAG AAAGCCGG            GCCACGGGGGGGCTA  59 342
    CYB_0995 NONE
    CYB_0994 1029677 .. 1029690 -  -3.1  -4.56775   AGCTCTGGCCAAAAA               TATGG CCCC CCACA                TCTACGTCTGCAACA  68 382
    CYB_0988 1023739 .. 1023755 -  -3.6  -4.19472   GAACACAGGCCAAAA              CTCAGG TTTTT CCAGAG              GAAGCCGGGCTGGCC  60 10
    CYB_0987 1021900 .. 1021918 -  -3.1  -2.82516   CCGTTTACGAGGATA            GGGCAACC GAGC GGT-ACCC             AGAGCGGTTGAAGGA  41 57
        ksgA 1021011 .. 1021027 -  -2.2  -3.37188   AGGGACTTCAAAAAC              CCCAGA GGATG TTTGGG              TTCGCCCAACTGAGC  45 55
    CYB_0985 NONE
      sppA-2 1019278 .. 1019301 -  -9.6  -3.65902   GCTACTTTAGTTAAA          CTCCCTCTCCC TCT GGAAGAGGG-G          CCGGGGGTGGGGGCT  74 90
    CYB_0982 1017220 .. 1017239 -  -4.2  -3.07113   GAGCACCGGAGCGAA            GGGAAGAG GTCG CTGCTCCC             AAGCCCCTAGAGGCC  47 116
    CYB_0981 1016990 .. 1017009 -  -2.8  -4.11183   CTCGATGACAAAGAA            CGCTGCTG CCAA CAACAACA             GCCCCGCCCAAGTTC  58 115
    CYB_0980 1016233 .. 1016265 -   -15  -2.78996   CAGGGCTACCGAAAG     CCCG-CCCTGTACTGC GAA GCAGT-CAGGGTCGGG     TAGTTTACTTGCCCA  83 30
    CYB_0977 1012753 .. 1012763 -  -6.8  -3.62572   CACGAGCAGGCCAAA                 GCCA CCC TGGC                 CCTTCCTCAGGCCGA  60 500
    CYB_0973 1008553 .. 1008566 -  -3.8  -4.08767   CCGACCGCGTCAAAA               CCGT GCCCGA ACGG                TGGCTGCTGGCCTAC  59 249
    CYB_0967 1003191 .. 1003205 -  -7.8  -2.66316   CGCTTCACCAGAGCA               GACGGG GAT CCCATC               AGGGGCTTAGGTTAA  54 37
    CYB_0966 NONE
    CYB_0965 1001271 .. 1001283 -    -2  -4.07568   CCTTTGCCTGGAAAA                TTGT TGATG ACAA                GCTATACCTGAACGC  57 156
    CYB_0962 NONE
       trx-2  998694 ..  998712 -  -3.1  -3.79747   TCACCTACTACGAAA             CCCTG GGAGGTGGT CAGGG             GGCCAGCCGGCAACG  54 371
    CYB_0954  992470 ..  992480 -  -6.8  -3.06183   CCGACCGCGAGGTAA                 GGAC TCC GTCC                 TGCTGACGGGAAGGG  54 81
    CYB_0953 NONE
    CYB_0952  989721 ..  989733 -  -2.7  -3.83205   ACCGTTGAGACCAAA                TTGCA GGG TACAA                GAGCAGAACTAGCCT  54 115
    CYB_0948  983537 ..  983549 -  -4.1  -3.82097   CCGAAATGCAGCAAA                TGACC GAG GATCA                CACCTTAGTGGCTCG  54 356
    CYB_0938  976466 ..  976488 - -11.3  -4.57569   GGAGCGGCGGAAAAA          TCCCC-CGGC TTTA GCCGTGGGGA           GAACGTCAGTTCTGT  95 57
    CYB_0934  972567 ..  972577 -  -3.2  -4.99861   GAGCAAGCAGAAAAA                 TACC CGG GGCA                 ACTTTCGGGGGGGCA  77 356
    CYB_0932  970750 ..  970784 - -15.1  -2.61334   CACAGCAGAGAATAG    GGGATCCCTGGCCGGT ACTG ACCAACC-GGGATCCC     TAGGCCCGGATTCCG  83 51
    CYB_0931 NONE
    CYB_0930 NONE
        tatC NONE
    CYB_0928  966760 ..  966783 -  -3.8  -3.40403   CCGGTCGCAGGACAA          GTGCTGAAGGG GAT CCCCTCA-CTC          CTGGGCAACGCTGTC  49 20
    CYB_0927  965316 ..  965326 -  -4.6  -3.01712   CTTCTCCGCCGAACA                 GAGG GAT CCCC                 CGCACACTTGGAGAG  47 42
    CYB_0926  964328 ..  964343 -    -9  -2.79183   TTGATCCCGATCACA              CCCGTT GCTG AACGGG               AAAGGTCTCCGTCCT  60 52
    CYB_0925  962475 ..  962486 -  -4.4  -3.31792   GGATCAGGGCCACAA                TTCC TGAA GGAA                 AGGTAAAACGGCTGG  51 89
    CYB_0923  961322 ..  961351 -  -4.2  -5.08601   TCAGTGGAAGAAAAA       GAGCTGATCCCCG GTGCG CGGGGAGG-GCTC       TCTGGCCCCAACATT  83 229
    CYB_0916  954668 ..  954685 -  -6.9  -3.72576   TGCTGCGGGAGGAAA             CCCGCAA GGGC TGGCGGG              ATCCGAACTTGGTGC  63 74
    CYB_0913  951183 ..  951210 -  -7.6  -2.87564   GCATTCGTCCACAGA        GGGTACCCCTAC ACCT GCAGCGGTTCCC         TGGGACAAGCGGGCA  56 6
        cphA  945640 ..  945650 -  -3.2  -3.41024   CTTTCTAAGAGAAGA                 GACA AAC TGCC                 CTGCCCCCGCCAGCC  47 153
    CYB_0910  945185 ..  945209 -  -2.7  -3.88603   AGGCAGAAAAAGGAA          GGATCTGCTCT GTC AGCGTAGCTCC          TTGTGCCTCACCGCA  54 33
        gspO  943708 ..  943729 -  -4.4  -3.54459   CCAAGCTGGTGCAAA           GCCTGCGCC CCGAC GGCA-AGGC           CCCCTCGGCCTACAT  52 521
    CYB_0907  936600 ..  936632 -    -7  -3.53224   TATCTGTCTCCCAAA     GCAGACTAGGGGAAC CTGG GATCCCCAAGT-TGC      TTTCCTGCAGTCTGA  60 123
    CYB_0902 NONE
        purN NONE
    CYB_0900  932795 ..  932810 -  -3.2  -3.58343   GCTATCATGCGGAAA              CCCTGA AAAA TAAGGG               CTTTAACGTTACGAT  51 63
    CYB_0893  925821 ..  925837 -  -2.2  -3.14132   TGGCTTGTTGATCAA              CGGCCA GAAAT TGACCA              CCCACCAGCTCAAGT  43 92
    CYB_0891  923851 ..  923863 -  -6.3  -4.09739   CCAATTGGCCGAAAA                CTCAA GCT TTGAG                GAGCGTAGGCCATCA  67 140
        hisH NONE
    CYB_0888  921304 ..  921317 -  -2.3  -4.27192   AAATTGGCAGCAAAA               CAGAG TCGG CGCTG                TAGAGGCTAGCTGCC  60 88
    CYB_0887 NONE
    CYB_0886 NONE
    CYB_0885  912112 ..  912159 -    -9  -3.58536   AAACTGAGCCTGAAA CCCCTGGGGGAGC-CGATGCTGT TGA ACATCAACGTGCCCCCCCTAGCG CTGGCTGAAATACGC  68 474
    CYB_0883  910534 ..  910550 -  -3.7   -2.5474   CTGTAGGCATAACAC              TCTGGAT AAC ATCTAGA              CAGCAGGGTTAGGCG  42 34
    CYB_0881  909524 ..  909535 -  -3.6  -3.53563   ACAGCCGTTGGGAAA                GCGC CTGC GCAC                 CCCAGAAGAACAACA  51 101
    CYB_0876 NONE
    CYB_0875  905354 ..  905367 -  -2.3  -2.71712   TTCTCCGCCTGAAAC               CAGGC ACCT GCCTC                CCTTCTTACTTGTCA  39 45
    CYB_0874  904545 ..  904557 -  -2.6  -3.67597   GGCCTGAGCGAAGAA                GAGC TGTTC GCCC                GGACTCGCCAGATCC  49 154
    CYB_0872 NONE
    CYB_0871 NONE
    CYB_0870  901544 ..  901562 -  -3.8  -3.05816   TTACTTCTCATTCAA             CCCCCA AAAAAGG TGGGGA             AGGCGAGCTTTAGGG  45 3
    CYB_0869  900546 ..  900556 -  -6.8  -3.09933   CCTGAAGTTAGCCAA                 GGCT GGC AGCC                 ATCTGCCCTGCCCAC  54 338
    CYB_0867  898334 ..  898350 -  -3.6  -3.01712   TGCTCTGGCCCAACA              GCATCC TACAG GGCTGC              CCGCCGGGGTGAGTT  45 503
    CYB_0864 NONE
    CYB_0863  896241 ..  896260 -  -2.8  -3.63341   AACAGGGGCGAAGAA            CAGCCA TGATCCTG CGGCTG             CGGCCTTGCTTTCCA  51 304
    CYB_0861  894127 ..  894150 - -15.4  -4.27316   CTCTGCAACCCAAAA          GGGATCCCTA GGGA TAGGGATCCC           CGGATGATTCCTCTG 100 62
      psbD-1  888073 ..  888092 -  -4.3  -2.88544   GCTCATCCTCACAGA            GCAGATC TCTAGG GATCTAC             CGCAGCTAAAGTCGA  46 56
        psbC  886501 ..  886519 - -13.1  -5.03314   GGGATGCCCAAAAAA             GGCCCCC GGTAT GGGGGCC             AAGCCAAACCATTGA 100 62
        cobW  885062 ..  885077 -  -6.1  -4.62069   TGCCTATTTCAAAAA              GCGGA TTTATT TCCGC               GTGCCCCTGCCTTTG  76 309
    CYB_0850  882965 ..  882984 -  -3.4  -2.87132   CCGGGTCGGGAGAGA            TGGCCGGC AACC GACGGCAA             GAGGCTGAGGCGGTG  42 104
    CYB_0848  881419 ..  881437 -  -4.6  -2.56432   CAATTCAAAAAGCAG             TGGGTT TCAGGAT AACCCA             AAACTTGCCAGGGAT  44 60
    CYB_0847  880376 ..  880393 - -11.3  -5.52986   ACGGGATGAAAAAAA             GGATCCC GTAT GGGATCC              CTTGGAAGTGATTTT 100 112
    CYB_0846  879169 ..  879183 -    -7  -3.37975   ACCGATTATCTAGAA               GCTGGG ATC CCCCGC               GTTTGGGTTGTGGAT  58 314
    CYB_0843  876942 ..  876975 -  -6.7  -4.84262   GAACAAGGAACAAAA     CCCCGGTAGCCAC CCGATGTC GTGGCTACAGAAG      CTACAAAACAAAATC  85 139
      crm2-2  873894 ..  873905 -  -2.2  -3.63627   GGGTGATAGGGTAAA                CCAA CTCA TCGG                 CCGTTCCTCCCCAAT  50 19
    CYB_0841  872742 ..  872754 -  -2.7  -2.77899   TTTTGCGAGTAAGTA                TTCAA GGA CTGAA                AGCAAAACTCAGTTG  41 34
        cmr4  871959 ..  871970 -  -2.2  -3.26031   TCTAGTTCAAAGACA                GCTC CACA AAGC                 CTCGGCCCAAGCTTT  43 0
    CYB_0839 NONE
    CYB_0838 NONE
    CYB_0837 NONE
    CYB_0836 NONE
        cas1 NONE
        cas2  867295 ..  867311 -    -8  -3.56643   GTGAGAGGCCTGAAA              GCCTTG TGGCG CAAGGC              ATCGAGCGGGTCAAC  65 151
    CYB_0827 NONE
    CYB_0826  856346 ..  856358 -  -3.3  -4.56597   CCTGCTGGGGAAAAA                CGGAG CAG CTACG                ACCTGACAGGGCGGG  67 171
       prc-1  851398 ..  851419 -  -2.3  -3.01712   CGGCGCTGGTCAACA           CTC-CTCGAA TAA CTCGAATGAG           AAGAGTCTTAATAGT  42 122
        argF  849904 ..  849917 -  -5.3  -2.90392   GACGGCGGAAGGACA               GATTG CTGT CAATC                AGGAGAAGATTGCCG  48 502
    CYB_0818 NONE
    CYB_0817  846648 ..  846675 - -13.4   -4.2349   TTCTGACATCGAAAA        GCAGGGATCCCC GCTT GGGGATCCCCGA         TTTTATTTGGCCGGA 100 54
    CYB_0814  842488 ..  842499 -  -5.8  -3.13403   GGGGCCGTAGCAAGA                GCCA GCCT TGGC                 GTACTCTACAGAATA  52 244
    CYB_0813  841800 ..  841813 -  -3.1  -3.90744   TCCTCGTGCAAATAA               CCGTT GCCC AACAG                CTTTCCGATTATACC  54 89
        psbX  841532 ..  841542 -  -8.2   -2.5294   GATCCCCGACAACAG                 GGGC GAA GCCC                 TCCAGCGATTGCGTA  56 139
    CYB_0811 NONE
    CYB_0810  838090 ..  838117 -  -3.4  -4.27584   AGCCCCAATCCAAAA        CAGCCCACCTCCG ACC CGAAAGTGG-CTT        TCGAGCGCTGGGCCA  62 341
    CYB_0806  831193 ..  831209 -    -8  -3.30554   GGAAGCAATCATCAA              TGCCGT CCGCC ACGGCA              ACGGCCTCGACCCCA  59 298
       hup-1 NONE
      phrB-2  828853 ..  828864 -  -5.8  -3.26449   CCCCAGACAAGGCAA                TGCC TATC GGCA                 GGCCAGGGCAGCTTC  54 17
         mrr  827233 ..  827249 -  -3.5  -3.55444   GGGCCATCTGCTAAA              GTGGCAG TTT CAGCCTC              AACAACGAAGCAAAA  49 394
    CYB_0794  819426 ..  819439 -  -5.9  -3.84719   ACCCCCAAACGCAAA               GAGCC TCAC GGCCC                AGTTGGATCATACCG  63 145
    CYB_0793 NONE
    CYB_0792  817877 ..  817888 -  -4.4  -2.91239   GAGAGATCGGACATA                GAGA GCAG TCTC                 CAGCGTTTCACCTCC  46 72
    CYB_0791 NONE
    CYB_0790  816606 ..  816619 -  -2.3  -3.17075   CTGGCGCGAACGCAA               CCGCC TCAG GACAG                AACAGGATCCGCGGG  43 17
    CYB_0789 NONE
    CYB_0788  814073 ..  814089 -  -4.3  -2.91395   ACCCTTGGGAGAAAG              GCTCGGG GAT CTCAAGC              GATTGGAAAAACTCC  46 20
    CYB_0787  813032 ..  813053 -  -6.5  -2.54166   TGCTTAACGAAAACT           TCTGCTGGCG CTC CGCC-GCCGA           CCCTTGGGATCCCCT  51 63
    CYB_0786  811871 ..  811883 -  -6.9  -2.81727   AAGAAGGCGAAGAAG                CAGGG GCC CCCCG                ATGCAGCCCAGCAGC  52 62
    CYB_0785  809111 ..  809157 -  -5.1  -3.57144   GCCGCGACTGGGAAA CCCTGCTGCTGGGCTTTGGTGGC GGC GGCACCGA-GCCCAACAAC-GGC TCCAACATCTGGCGC  54 491
    CYB_0781  805706 ..  805721 -  -6.8  -3.34344   TGATGCGCCAAGCAA              TGGGGA TCCG CCCCCA               CCAACCCCAACTGCA  56 170
    CYB_0779 NONE
    CYB_0778  800891 ..  800904 -  -2.4  -2.89683   AGGCCATCTGAGAGA               GAGT TTGCCC ACTC                GAGATGCGGGCCAGG  40 98
    CYB_0777  799714 ..  799736 -    -4  -2.71712   TCCCCTCGGGGAAAT           TGGCAGCCCG GCT CAGCCCACCA           GGGGGTAGCGCTCCA  43 15
        recN  797455 ..  797469 -    -7  -4.32857   CCCCTGAAAGAGAAA               CGACGC CAA GCGGCG               GGATCCCTATCGGGT  74 380
    CYB_0773  795946 ..  795957 -  -5.8    -3.887   AGACATAACCAACAA                CCTC CTGT GAGG                 GAAGGGAAAGTAGAA  63 118
    CYB_0772  794311 ..  794338 - -11.3  -4.94992   CCAAACCCACAAAAA        GGCCTGCAGAG GGTACT CTGTGCAGGCC         CGTCTTGCTCGTCTG 100 370
    CYB_0771  793814 ..  793840 -  -2.9  -4.62069   TCTGGAGTGCAAAAA        GCAGCCTCCCCC GCTC AAGGCAGGC-GC         AGGGATCCCCTACAG  67 13
    CYB_0770 NONE
    CYB_0768  791227 ..  791242 -  -7.6  -2.71712   GGCGCTTCGGCAAAT              TGCCAA AACC TTGGCA               GGCCGTGTTTCGATG  53 58
    CYB_0767 NONE
    CYB_0766  789097 ..  789128 - -10.8  -3.18274   CTGACGCCAAGGGAA      GCCCGCGCTCTGTCC GTA GGAC-GAGCGCCGGG      AGGATGTCACGAATG  71 69
    CYB_0765  785985 ..  786003 -  -4.4  -3.15078   TACATCTGAGTAATA             GCTGAGGG ATC CCCTCTTC             GGCACTTCTTCAGAT  47 79
    CYB_0764 NONE
    CYB_0763  784979 ..  784991 -  -5.5  -4.19371   CAAAGCGGGAAGAAA                GCCAC ACA GTGAC                AGTTCGTCAACTGGA  65 73
    CYB_0762  783235 ..  783248 -  -2.3  -3.65529   ACAGCTTCACTTAAA               TGGCG AGAA CGCAA                ATGCTGCACGGCTGA  50 273
    CYB_0760  782634 ..  782655 -  -4.3  -3.82117   TCGACCTAGAAAAGA           GCCTCAGCG AACT CAGCGAGGC            AGATCGCCCGGCCAA  57 377
    CYB_0759  780956 ..  780987 -    -6  -3.54424   TCCCACCCCTTGAAA      TAGCTTAGAAGTAA AGAG TTGCCTCTAAACTA       GTTCGCCGCAGCCGC  57 95
    CYB_0758  779809 ..  779824 -  -2.4  -4.72986   GATCTTCAGCAAAAA              CCCCGC CAGA GCTGAG               CTACCGCAACAGTTC  68 26
    CYB_0757  778056 ..  778074 -    -3  -4.56775   AGGTCGCTCGAAAAA             GGCTGC GGAAATG GCCGCC             GCTGCTCAAGCCTAC  66 363
    CYB_0754  776675 ..  776689 -  -4.2  -4.72188   CCAAGGGAAAAGAAA               CCCTCA AAC TGACGG               CCAACGAAGCCATTA  73 244
    CYB_0748 NONE
    CYB_0747  770155 ..  770166 -  -3.6  -4.08216   GGAGCTTGGGCAAAA                GCGC TCAT ACGC                 AATCTCCTGCTGAGT  60 280
    CYB_0746 NONE
    CYB_0745 NONE
    CYB_0744  768038 ..  768054 -  -2.9  -3.06515   GGGCAGCCTCAAAAT              CCGCG GTAGTGG CGCAG              TTGCCCCCTGAGCCG  43 2
    CYB_0743  767036 ..  767051 -  -2.4  -4.62336   ATCGTAGCCGAAAAA              GCCGCC GTCC GTCAGC               TGGGTTTGGTCGAGG  65 210
        rplU  766495 ..  766521 -  -3.6  -5.75478   AACGAGATAAAAAAA         TCGGGATTCAGG ACA CCTGAGTTCAGA         GTTTATTCCTCATCC 100 28
        rpmA  766062 ..  766086 -  -3.6  -4.44797   TCAGCAACAGCAAAA         CCTTGTCTGCT CCGG AGCAGAC-AGT          TTTCAGCCCGGCAAG  66 117
    CYB_0740  764253 ..  764282 -  -2.8   -2.6162   CAATCCTGCAAACAG       GAGGGGCGAC TTGGCCAGGG ATCCCCCCTC        TCCACCGGTACACCT  40 204
    CYB_0739 NONE
    CYB_0738  761452 ..  761464 -  -9.1  -2.62184   GTTGCGTTTAGAGTA                GCCCA AGC TGGGC                CATCCTAGATAGGGT  59 168
    CYB_0737  760803 ..  760814 -    -3  -3.09327   CGACTGGATTCAACA                TTAG CAAA CTAA                 CAAGATTTTGGGTCA  43 46
    CYB_0736  760341 ..  760357 -    -3  -3.23174   AGACCTTCAGAAAAC              CCTCTT TCAGG AAAAGG              TTTGCTTGTAGATCA  45 15
    CYB_0733  754099 ..  754112 -  -2.3  -3.82084   GTGGAAGAGGAAGAA               CCTAG GCGC CTTGG                GCCGCCCCCTGTCCA  52 54
    CYB_0732 NONE
    CYB_0731  751047 ..  751058 -  -4.4  -3.91897   GCTGCTATTCAGAAA                CGAT CCCC ATCG                 TTTTCTTGGACATCT  58 259
        menC  749650 ..  749672 -  -3.2  -4.59984   AAAACGCAGACAAAA           GCTGGCCGAG ATT CGCGGCGAGA           TGGTGACTCAGGGCT  67 216
    CYB_0728  747796 ..  747807 -  -7.2  -3.16881   CACCGAGGCCAGCAA                CCGC ATTC GCGG                 CCTAGCAGAGCGTAT  54 229
         pth  744299 ..  744333 -  -3.5  -3.26449   TGTTACAGAAGCTAA    CCTCCCTTGGGAACTG TTGG CAACGCCC-AGGTAGG     CACTCTTATACTCCA  47 167
    CYB_0724  742270 ..  742284 -  -3.5  -3.01712   GGTTTCCCGGCAACA              CGC-GC TGCT GCTGCG               GCTACCCCACAAAGA  43 436
    CYB_0722 NONE
    CYB_0721 NONE
    CYB_0720  739951 ..  739961 -  -5.4  -2.87463   AAGCTGGCTTATAGA                 TCCT GGC AGGA                 CGGTCTATCCCCAGG  49 30
    CYB_0719  739491 ..  739525 -  -4.9  -4.07568   TCTTCTGGCGGAAAA    GCGAGTGGGGGAAGGG GGCA CCTTTCATCCAC-CGC     AGGCCCTGTCCTCGA  62 15
    CYB_0715  732461 ..  732474 -  -8.1  -3.34344   GTAGGTCGGAATCAA               GGCCA CCAA TGGCC                TACGGCGACTGGGAA  64 99
        chlD  730221 ..  730244 -  -2.4  -2.85912   CATTAAGAAAAGTTA          CAACCTTTGCC AAC GG-AGAGGCTG          TTCTCTCAGGGGTAG  40 31
    CYB_0713  729307 ..  729341 -  -2.9  -5.23316   TAGGACATGAAAAAA    CCCCTGGGCGTC TGTCCGTGTTTC GAC-CCCAGAGG     CTTCTTCTCTTCACT  79 80
    CYB_0712  727377 ..  727399 -   -10  -3.05816   TTAGTGGCTAGTGAA           TAGTGAATAG TCA CTATCCACTA           ACCACTATCCACTAT  67 394
    CYB_0711  726748 ..  726762 -  -4.2  -2.88118   CCACCCCACAAGAAC               GTTGAC CAG GGCAAC               CAAGCCTAGGAGCCC  46 337
    CYB_0710  726282 ..  726307 -  -4.7  -3.00022   CCCAGCTCACAGACA         GTTTCTGGG GACGGCAG CCCAGAACC          CAGGACGAGGCCGGA  46 83
        gatB  724502 ..  724535 -  -5.9  -3.55487   TGACACGAAGCAGAA     CCGCCGCCTCACC-CA CTA TGCGGTGACGCGGGTG     TTTTTTGCCAAGCCC  55 235
    CYB_0707  723188 ..  723209 -  -3.7  -3.05294   CCAAATTGGCCAACA           GCCTCAATCC CTT GGATAGAG-C           AGTGTGCCACAGCGT  45 7
    CYB_0706 NONE
    CYB_0705  722090 ..  722103 -  -3.8  -3.01712   TCCCGGCTGGGAAGA               GTGG GGACAG CCAC                AGGAAGGGATCCCCA  45 55
    CYB_0703  720765 ..  720775 -  -2.4   -4.1711   ACGAGCGGGAAGAAA                 GTGC CCC GCTC                 GGCTGGCGCCAACGG  60 145
    CYB_0702  718599 ..  718630 -  -6.6  -2.75844   GTGTTCAGCGTAAAT      GTATCAGGTGCTAT GCCT ACGGCACCTCATAC       TGCTACCTACTGCTA  52 104
        pcyA  716257 ..  716273 -  -6.5  -3.05384   TGGGGCCGGATTCAA              CTCCAAC CAT GCCGGAG              TTCCTGGGGCAAAAA  52 82
        prmA NONE
    CYB_0695  713270 ..  713280 -  -6.8  -3.53012   GCTGTTCTCGTCAAA                 GGAC TCC GTCC                 CGCTGACGCAAACGG  60 46
        hisS NONE
    CYB_0693  710222 ..  710273 -  -2.3  -4.15044   GCCTGGCTGAAGAAA GCAA-GGCCGATCTGCTGGTGATGGG ATC CCC-TGACC-GCCGACCTACCATTGC CCGCAGCATTCCCGA  60 146
    CYB_0688  704922 ..  704932 -  -2.4  -3.07816   GTTTGAGGCAGGCAA                 GCCC CTT GGCC                 CACCTGACCCAAGTT  42 119
    CYB_0687 NONE
    CYB_0686  700297 ..  700315 - -10.2  -2.79831   CCGAGGTGAAAACAT             CTGGGCGC AGT GCGACCAG             GATTGCTTCGATGTG  61 271
      clpS-1 NONE
    CYB_0682  696704 ..  696715 -  -3.6  -2.71364   CCAGCCGCCCAAGGA                GCAG GTGA CCGC                 CTACTACGAGGAAGG  41 81
        dprA  693750 ..  693764 -  -5.6  -3.65522   CACCTATGTGAACAA               CCCCCG CCA CGAGGA               TCCCGCTTGCCGTGC  58 73
        recQ  683032 ..  683073 -  -2.2  -2.84812   ACGCAGATCATGATA GCCACTC--CTGCCGGTTGCG GCT CGCAGCGGGCTGTTGAG-GGC TAACGAGAAAGCCGA  39 25
    CYB_0668  680939 ..  680959 -  -6.8  -3.22448   TCAAACTCAACCCAA            CTGCCAGT TGACG ACTGGCTG            CTGCAGGATTGAGGA  56 156
    CYB_0667  680469 ..  680492 -  -3.8  -3.43785   GAGCATAGCAAGCAA          GCTGC-TGGGC CAG GCCCATGAAAC          GGCCTCAGAGGGTTT  49 30
    CYB_0666  679410 ..  679420 -  -8.2    -3.272   ACTACCCGACACCAA                 CCGC TAG GCGG                 TACGGAGCGGGCTTT  62 421
    CYB_0662  675604 ..  675624 -  -5.3  -2.57647   AGCCAGCAGACCAAT            CCTTTTCCC CCT GGGAGAGGG            GTCGCGGCAGCGGCG  46 348
    CYB_0661 NONE
        cyoE  673026 ..  673048 - -11.4  -3.55444   GCGGTATCCCGCAAA           GCTTTGAGTA GAA TACCCAAAGC           GCAGTTTCCGTGTCG  77 269
    CYB_0659 NONE
    CYB_0658  672212 ..  672228 -  -8.1  -2.62616   TCAGTTGGTAGAGCA              CTTCAAT GGC ATTGAAG              GGGTCAGCGGTTCAA  56 71
      sppA-1 NONE
         alr  669519 ..  669550 -  -2.8  -3.05844   CTGCCGACGCGAACA      GCCTCTGGCCCG CTCCTATC CGTGCTTGAGGC       AATCCAATCTGTCGT  43 42
    CYB_0654 NONE
    CYB_0653  667697 ..  667707 -  -6.8  -2.79183   GCCATTGTGATCACA                 GCAG TTG CTGC                 CACTGCCAGCCATGC  50 333
    CYB_0651  664682 ..  664716 -  -5.7  -2.87132   TCCGCCCGTGACATA    CTCCCATCGCTG-ACCC TAC GGGTACAGCG-TGGGCT    TCTCGCTTCATCGGG  51 351
        ilvB  659254 ..  659278 -  -3.5  -4.82901   TTTCGGCGAGAAAAA          GCCACCCCT GAAGAGG AGCAGTGGC          TGGCCAAGGTGGAAT  74 391
    CYB_0643  653095 ..  653120 -  -3.9  -3.14132   TCTCTGCCGGATCAA         CAGGCGGCC TCTCTATT GGCCATCTG          CGATGACATCGGCGA  45 389
    CYB_0635  646072 ..  646084 -  -4.1  -4.79223   TGACAGTATCAAAAA                CATCC TGC AGATG                CACGACTTCAACCCA  72 66
    CYB_0634  645781 ..  645797 -  -2.2  -3.16267   GTCAAGCACAGCCAA              GCCC AAACCAGAA GGGC              AATACTCCTAAGCCA  43 33
    CYB_0633  644542 ..  644560 -  -8.8  -3.60587   ACAAAATCTACAGAA             CCCCAACG AAC CCTTGGGG             AACCCCTCCGGTTCA  68 132
    CYB_0632  641931 ..  641972 - -10.4  -2.79492   TCCCCAAGCTCAAAC TTGGGATCCCTGCTTTTCCT CTTG AGGAGA-G-AGGGATCCCAA TGTTTTGTATGATTT  66 65
    CYB_0627  637759 ..  637775 -  -2.3  -3.37499   GAACATCGCAATCAA              CCTTT CGACCTC AAAGG              CATGGAAGGGGAGCT  44 194
    CYB_0622  632771 ..  632781 -  -3.2  -2.57463   AACCGCCTGGAGAAC                 CTGC TGC GCAA                 CGCCGTCAACAGCGA  40 452
    CYB_0621  630999 ..  631014 -  -4.6  -2.84693   TTGATCACCAAGAAG              GCCAAC AGCA GGTGGC               GCGCCTTAAGGGCTG  45 31
    CYB_0619  630342 ..  630364 - -12.6  -3.26767   AAGAGTCAATCAACA           GCCGCGCAGC AAA GCCGAGCGGC           GCAGGGCCAACAGTT  74 335
    CYB_0617 NONE
    CYB_0615 NONE
    CYB_0614  624477 ..  624489 - -10.5  -3.53091   AGGCTGCCCGCCAAA                CCGGC GTG GCCGG                GATCCCTTGAGGGCT  74 136
    CYB_0612  622096 ..  622106 -  -4.6  -3.65351   CCATGGCCAGCTAAA                 GGGA TCC CCCC                 CTTTCCCCCAGCAAC  55 428
    CYB_0604  614463 ..  614473 -  -2.4  -4.69027   AAAGTTATTCAAAAA                 GTGC GAG GCTC                 ATAGCATCCATCAAC  68 204
      ntrB-2 NONE
      ntrC-2 NONE
    CYB_0601  609878 ..  609900 -  -6.3  -3.16492   GTACATCGAGCAAGA           GTTCGGATA CTGCC TATCCGAGC           GGCTGGACGATATCC  50 403
    CYB_0597  606330 ..  606345 -  -4.6   -4.1043   GGCAAAGACCACAAA              CAGCGC TATT GCCCTG               GAAGACCTGACAGGG  61 396
      crm2-1 NONE
    CYB_0594 NONE
       csx10 NONE
    CYB_0592 NONE
    CYB_0591 NONE
    CYB_0590  596503 ..  596518 -  -3.2  -2.77701   AGTCCATGAAGACCA              TCGGGA TCCC TCCTGA               CATGAAATAGGGCTA  41 38
    CYB_0589 NONE
    CYB_0588 NONE
    CYB_0587  593842 ..  593855 -  -3.1  -2.62396   CAGTGTCTGACAGCA               TG-GGG GAA CCCTCA               GTACACTCCGGTGGG  40 23
    CYB_0586 NONE
    CYB_0585  592149 ..  592164 -    -9  -2.60257   ATACCTGATAAGTCA              CTTCCC TTTG GGGAAG               CGGGATTCATGGAAA  59 44
    CYB_0577  583417 ..  583437 -  -2.3  -2.87564   TCATCTGCGTACAGA            CCACCTGCG AAT CCCTGGGGG            CCGATCTCAACCGCT  40 179
    CYB_0570  579942 ..  579963 -  -3.7  -3.38046   TGTTTACGTCAAAGA           GGGAATG-GA AAG CCTCACTCCC           ATCACCCCCCGCGAG  49 275
    CYB_0568  578459 ..  578486 -  -9.9  -3.12407   AAGACAACCCCAACA        TGAGCG-AGGCC CTCCT GGCCTACGCCCA        CCAAGCCCTAAAAGA  67 206
    CYB_0567  577519 ..  577529 -  -2.4  -3.61398   TGCCCCTTGTAAGAA                 GGGG ATC CCGC                 TTGCTTTGCAAATAT  47 110
   cobA/hemD  575932 ..  575943 -  -2.2  -2.71268   GTTCATTATAGAGGA                GCAC CTGG GTAC                 TCTGCACCGCTACCG  39 58
        menB  574905 ..  574957 - -10.6  -2.89859   TAACCCACAAAATAC GCGACACTACCTGGCGGA-ATATCG ACAG CGGTATTTCCGTCAGGTGGTGCTGC TGCTTGAGTTTGAGG  68 102
    CYB_0560  569270 ..  569282 -  -6.9  -2.57647   ATGGAGCAGACGAAG                CCGGC CCA GCCAG                AGATCGGCCACCAGC  51 471
    CYB_0558 NONE
    CYB_0557  567687 ..  567705 -  -6.6  -3.14051   CCAGGTGTACCAACA             GGCCATCC AGG AGCTGGCC             GAACAAGACCGAGAG  54 286
    CYB_0555 NONE
    CYB_0554 NONE
    CYB_0553 NONE
    CYB_0552 NONE
    CYB_0551  561822 ..  561845 -  -3.6  -3.53091   ATCCCGCTCGCCAAA          CTCAGCGCCG CTAT CTGCGCAGTG           CTGACGCGGATGATG  49 87
        psaC  560849 ..  560881 -  -2.6  -3.87994   AGGGATTGGGATAAA     GCTCG-CACCCTGCAC ATA GCGC-GGGTGTCGGGT     AGTTTACCAAACAGC  52 183
    CYB_0545 NONE
    CYB_0544  556945 ..  556969 - -12.2  -4.73613   GGAGCAGCAAGAAAA          CCGTCCAGCT TAGGC AACTGGACGG          GGATCCCCTGGGGGT 100 53
    CYB_0542 NONE
        lspA  556037 ..  556052 -  -2.4  -3.10012   AAGGTCACCACTTAA              TCCGCC TGGT GACGGC               TTTTAACACTTTGCC  41 185
    CYB_0538 NONE
        trpE NONE
    CYB_0534  548598 ..  548608 -  -8.2  -3.59979   GTGGGGGACGCCAAA                 GCGC TTC GCGC                 CGCCAAGGCGAACGC  65 219
        chlG NONE
    CYB_0532  546419 ..  546441 -  -4.1  -3.36492   GTTGCAACTGGACAA          GAGGTGAAGG GATC CCTGC-CCTC           AGTCTAGGATGATGC  49 24
    CYB_0529  544291 ..  544305 -  -2.7  -3.17075   GCCCGCTGAAGCGAA               CGTGC TAGCG GCGCG               GAGCGCTTGGGTCGG  45 15
        infC NONE
       bcp-1  538902 ..  538928 -  -8.7  -2.87325   AGGTTCCAGAACAAC         GAGCCCAGCAG CAGGT CTGCCGAACTC         CCACCGGAAAGCCTA  62 38
    CYB_0522  536783 ..  536795 -  -2.7  -3.54424   GGGCATCTGGCCAAA                CTTGA TCT TCAAA                CTTGATCTTAGGGCT  49 98
    CYB_0520  535435 ..  535451 -  -2.1  -3.87355   TAAGGGCAAAAAAAC              CGCCGAG ATT CCCCGCA              TCCTGGGCTACGAAG  54 174
    CYB_0518  532743 ..  532759 -  -5.1  -3.93004   AGAAGAGTTGACAAA              TCTCAAC CCT GTTGAGC              AAAGGTACTCGCTCT  63 248
    CYB_0517  531368 ..  531382 -  -4.9  -3.64703   GGCGTGGGATCCAAA               GCCGG CGGCC CCGAC               TACCTGCTGCAATTT  54 126
    CYB_0515  527315 ..  527325 -  -2.4  -3.60412   CAAGGCCAGAGAGAA                 GGGG GAT CCCT                 GGTGCGAGTTCTACG  49 404
    CYB_0507  518154 ..  518167 -  -2.3  -3.45031   CGCCGAAAAATGGAA               TGGCC GTTT GGCAA                TGTTGGGCTTTGTGA  47 361
    CYB_0503 NONE
    CYB_0502  513863 ..  513897 -  -4.8  -4.17657   GAGGAGATGGTAAAA     GCCGCCCGGCGTCA GCAGGAA CGCCGCCAATCGGC     CGCCTCTTTGCCCGA  62 87
    CYB_0495  507372 ..  507383 -  -7.2  -3.68351   TGGTCAGTACCGAAA                GGCG GCTG CGCC                 GGGAAGCCGAAATTC  60 117
        kaiA  503234 ..  503246 -  -3.3  -2.70022   GCGAGTGGACATAAT                CAGGG ATC CCTTG                GGGCAGGTTTGGGAA  40 12
        kaiB NONE
        kaiC  501057 ..  501068 -  -7.2  -2.59255   AAAAGCTAAACACAC                CGGG AAAC CCCG                 CCCTTTGCGCTACTG  54 231
        pilM NONE
        pilN NONE
    CYB_0485  498418 ..  498443 - -16.9  -4.19735   CTTCTGAAAACCAAA         GGGGATCCCGC ACTG GCAGGATCCCC          CCCTGAGTCAAGGCA 100 49
    CYB_0484  495792 ..  495808 -  -4.4  -3.61398   GTTCCCTTCCAACAA              TGGCAG GAAAG CTACCA              GAAAAAAATGCAAGG  54 331
    CYB_0482  493512 ..  493524 -  -4.8  -2.55712   CCACATGCAGAAGAT                CCCA CGTGC TGGG                GAAAAGTTCACCTAC  43 191
        ilvE NONE
    CYB_0478  489475 ..  489492 -  -6.3  -3.65224   AGCTCATGCCAAGAA             GTCCAAC TGAC GTTAGAC              ACTGCAGGCGCCGCG  60 66
    CYB_0475  484760 ..  484777 - -12.7  -5.08601   TCAGGGTAAGAAAAA             GGCTCCC TATA GGGAGCC              ATGGAGTACTTGAAG 100 53
    CYB_0470 NONE
    CYB_0469  476541 ..  476557 -  -2.9  -3.65902   GCTACTTTACCTAAA              CGTAAGC TCT GCTCAGG              TAACAGAGACAGCCG  51 4
    CYB_0468  474106 ..  474116 -  -5.4  -3.31144   TGCGGAGCTCTAGAA                 GCAT TCG ATGC                 TGGCCCTGGCATAAG  52 270
    CYB_0467  473744 ..  473760 -  -4.4  -4.08394   ATAGCGGGTCGAAAA             CCGGGCT GGTC AGCC-GG              ATTGTAACCCCGGTA  62 258
    CYB_0465 NONE
    CYB_0464  469100 ..  469116 -  -2.9  -4.56597   TTGCTCCCTCAAAAA              GAGACCC AAA AGACCTC              AAGAATCCTAAACCT  67 56
    CYB_0463  467806 ..  467820 -  -2.1  -3.14344   GACCTGGCCCATCAA               GATCA CCTGC TGACC               GTGTTGGCACGACTT  43 328
    CYB_0460  464340 ..  464352 -  -3.3  -4.25104   TTGCTGCCACGAAAA                CCTTG GCT CTAGG                CCGGAAAGATCACCT  62 21
    CYB_0454  459208 ..  459218 -  -2.4  -3.41738   GATTTCAACAGAAGA                 GCGC CTA GAGC                 GAGTCGAGCGCCTGG  47 383
        lepB  458172 ..  458188 -  -5.7  -3.72695   AGTGGGTGTATCAAA              GCGAAGG GAT CCCACGC              TCTCGTCAGTTGGCC  60 177
    CYB_0450  456655 ..  456674 -  -5.7  -4.27584   AGTGGCAACTGAAAA            GCGCATCC CTGCT GGA-GCGC            TATGCCCAGCCCTCC  68 181
        rpsP  455507 ..  455528 -  -7.3  -3.70109   GACAGGAGGGAACAA           CTGGCCAAGC CAA GCTTAGCC-G           ACCCTAGGCCTCAAC  65 29
    CYB_0447 NONE
    CYB_0446 NONE
        hisF NONE
        cysQ  452300 ..  452327 -  -2.6  -2.53876   GCCGAGCTGAACCGA        GCCGATCTGC GGATTGGG GCCGATCTGC         GCGGAGCCATCATCA  37 136
    CYB_0441  449549 ..  449563 -  -8.6  -2.52464   GGGGCTGTTAACTCA               GTGGTA GAG TACCAC               CTTGACACGGTGGGA  56 179
      psbA-3  443891 ..  443912 -  -9.4  -5.94214   AAGAGAACAAAAAAA           TCCCCCAG ACCAAG CCGGGGGA            TCCACCAATGCTGTT 100 60
        ruvB  442181 ..  442206 -  -3.1  -3.39803   TATGGACATCTACAA         CATCAGCGCCG AGCT CAGCTCTGCCG          AGTCCAAGCTGCGCA  47 489
    CYB_0430  437313 ..  437338 -    -9  -2.52193   AGTAGAGGCAGCAAT         CTGGCGCTAG GCACTG CTAGCGCGAG          CGGCGATTTCATACT  59 215
    CYB_0416  425252 ..  425267 - -10.4  -4.21275   GCAATTGATGCAAAA              CGCAGC CGAG GCTGCG               GCGCTTGAGTGCATC  86 90
    CYB_0415 NONE
        dpsA  423873 ..  423887 -  -4.2  -2.71144   GATCGGGGGTAAGCA               TGGCAG AGT CTCCCA               AAACGAGGGGTGGGC  45 54
    CYB_0413 NONE
    CYB_0412 NONE
        nifE NONE
        nifN NONE
        nifX  420068 ..  420082 -  -3.5  -3.57263   ACCGTCATGGCTAAA               CCTCC GCAGG GGAAG               TAGAGGGATTTGGGG  51 6
    CYB_0408  419580 ..  419599 -  -2.8  -5.80727   AAAAAGAAGAAAAAA            TGGCTGCCG GGA CGG-AGACA            AGCGGCTACAGTCGG  95 31
    CYB_0407 NONE
        nifW NONE
    CYB_0405 NONE
    CYB_0404 NONE
    CYB_0403  417654 ..  417671 -  -9.1  -3.68378   CGATACCTCAAAAGA             TCCCCGG CAGG CCAGGGA              GATTTGGTCTAGGGT  70 162
    CYB_0402  415734 ..  415747 -  -2.3  -4.12456   ATAGCAGTTGGAAAA               GAAGC GTAT GCTGC                CATTAAAGCCTCAGA  57 91
    CYB_0400 NONE
        modA  414531 ..  414546 -  -2.5  -2.56715   ATTTGGAGTAACTCA              TCCGC GCCATT GCAGA               GGGATCCCTCACAGG  38 34
        modB  412408 ..  412419 -  -7.2  -4.13767   CCGGTGATTGCAAAA                CGCC TGCA GGCG                 GCTGCAGCTGCCGAT  68 336
    CYB_0396 NONE
    CYB_0395  409540 ..  409551 -  -5.8     -2.55   CAAGATCTGAATCTA                CTGG ATGG CCAG                 GAGCTCCACTTCAAA  48 11
    CYB_0394 NONE
    CYB_0392  408309 ..  408319 -  -2.4  -3.55444   GGCTGATCGCCCAAA                 CCCC GCC GGTG                 GTTGCCCAGCTCCAT  47 82
    CYB_0391 NONE
    CYB_0390 NONE
    CYB_0389 NONE
    CYB_0388 NONE
    CYB_0387 NONE
    CYB_0386 NONE
    CYB_0385  400315 ..  400328 -  -2.3  -3.88291   GAGTAGCTGCATAAA               TCGGA AAAA TCCGT                AGTGCCAGCTCTTAG  52 44
    CYB_0384  399974 ..  399986 -  -7.7  -3.55801   AGCAACGGTGGCAAA                CACTG GCC CAGTG                TTGCGGGGGCAACAG  62 182
    CYB_0382 NONE
    CYB_0381  395822 ..  395832 -  -3.2  -3.91144   TCGACAGCCCAGAAA                 GTGC TCC ACAC                 TGCTACTGCACTCGA  56 445
    CYB_0374  389853 ..  389867 -  -4.2  -3.57674   AGTTGACTACAAACA               GCGG AGAATAG CCGC               CTCTAGCTCGGTTTG  52 2
    CYB_0373 NONE
    CYB_0372  385647 ..  385660 -  -6.7  -3.99592   AGTCATGAGGACAAA               CTTCC CTAA GGAAG                CGCGAAGATTGACAA  68 110
      psbA-2  384517 ..  384538 - -11.6  -5.75599   GAAACCACAAAAAAA           TCCCCCAG ACCAAG CTGGGGGA            TCCACCAATGCTGTT 100 60
    CYB_0369  383617 ..  383635 -  -8.8   -3.2056   AGGCAGAGCCATGAA             GGTGATGG TGG CCAACACC             TGGCCGGGGATCCCA  65 326
        ubiE  379974 ..  379999 -  -7.6  -2.74501   AGCAAGCTGGCAAAG         TGGG-GAGGCA ACGAG CGCCTCTCCCA         AGATTGCTATGTCGT  55 469
    CYB_0360  375295 ..  375312 -  -6.3  -3.81089   GATAGACATGAACAA             GCTCAGCC AAC GGCT-AGC             GACTGCGCAAGAAAG  63 21
        murI  373854 ..  373867 -  -5.2  -3.22476   AGGACGGATCATCAA               CCCG CTGGAT CGGG                AGACGATTCGCTCGG  48 420
         fba  372059 ..  372079 - -12.6  -4.54727   TCCTCCAAAGCAAAA            GGGGATCC CAGCT GGATCCCC            TTATTTGTCCAATCT 100 124
    CYB_0354  371232 ..  371253 - -11.5  -3.14564   GTAGCGTGGTAGGAA           TCTCCGGCC TAAA GGCCGGGGA            GGATGTCAATTTCCC  72 45
    CYB_0351  369122 ..  369135 -  -8.1  -3.28712   GGGTTTCTGGCATAA               CCGCA AATC TGCGG                ATGAGGAAAGTTGTT  62 51
    CYB_0349 NONE
        gcvH  366515 ..  366534 -  -3.4  -3.93583   GAACTGACCCACAAA            GTCTGCTG GCTG CTGCCGAC             AAGGCCCTCTACCAA  56 101
    CYB_0346 NONE
    CYB_0345  363674 ..  363685 -  -4.4  -2.73275   TAGTTAGATAGAGCA                TGAC TCTA GTCA                 ATAATAAGCTCAACT  45 357
    CYB_0344 NONE
        pyrF NONE
    CYB_0342  361100 ..  361110 -  -8.2  -4.07675   CCAAAACCAACCAAA                 CGCC GAC GGCG                 ATGGTTGTCCCTGTT  77 316
    CYB_0341 NONE
    CYB_0340  358251 ..  358281 -  -7.5  -3.04864   GCGAGAAGTAAACTA      CCCGACCCTGACCT TCGC AGTACAGGG-CGGG       CTTTCGGTAGCCCTG  57 511
    CYB_0338  356697 ..  356713 -  -4.4  -2.62983   CGGAGTTGGATAGCA              GACAGA TATCC TCTGCC              AGGACTTACAGCCGA  44 31
    CYB_0334  351669 ..  351692 - -13.1  -5.09225   AGCCCAGGGAAAAAA          GCCCCCCGG CCAGCT CCAGGGGGC           AAGAAGGGAAAGGTT 100 48
    CYB_0331  347955 ..  347971 -  -2.1  -4.29227   TCAATGATCAAGAAA              GCCCCTC TAG GATGGCC              TGATGGAAGGCAACC  60 1
    CYB_0330 NONE
    CYB_0329  345719 ..  345741 -  -8.4  -3.55622   GCCAATGGGGGCAAA           GAGCCGAGTA AAC TACCCGACCC           TGACTGCTTCGCAGT  65 15
    CYB_0324 NONE
        rimM  339802 ..  339818 -  -2.9  -4.95896   AGAAACCCAGAAAAA              TTGACCT TAA AGGCCAG              GAATCAGCTTATCAT  74 153
        gyrB  337804 ..  337818 -  -2.8  -3.05384   GTTCTCTCCACCCAA               TATCGA GAG TCGCTA               AATATCGAGAGCCGC  43 23
    CYB_0321 NONE
    CYB_0319  336172 ..  336183 -  -5.8  -3.03124   CTTGACGGCTCAAGA                GTCG TTCC CGAC                 AGCGGTGCGGAGCGC  49 433
    CYB_0315  330504 ..  330514 -  -5.4  -3.40403   TGTTCCCGAGCAGAA                 GGAT CCC ATCC                 CAGCCACTCGCGTTA  53 315
    CYB_0314  329493 ..  329509 -  -5.7   -3.1706   AACCTAGGTTAGCAA              GGGGATC CCT GGCCCCC              CTTGGGGATCTGGGC  54 40
    CYB_0313  328568 ..  328580 -  -4.8  -2.88663   ATCCAGTTTGACAGA                GCAG CTCTC CTGC                TAGAGCGCAGCCCTG  46 73
        ftsY  326954 ..  326968 -  -3.4  -2.93393   CTCCAGGGCAGAAAG               CGGGGG CGA CGCCCA               ACAAAGCCTGGATCT  42 85
    CYB_0311  325023 ..  325045 - -11.4  -3.55444   GCGGTATCCCGCAAA           GCTTTGAGTA GAA TACCCAAAGC           GCAGTTTCCGTGTCG  77 136
    CYB_0310 NONE
    CYB_0309  321915 ..  321926 -  -4.4  -3.21912   CGCCGAAGCCATTAA                CCTT TCCC AAGG                 AAGTAGCGGCGGCTG  49 10
    CYB_0308 NONE
    CYB_0307  321049 ..  321059 -  -6.8  -3.60296   CACCCTGACGGGAAA                 GGAC TCC GTCC                 CGCTACCGCGATCGG  60 150
    CYB_0306 NONE
    CYB_0305  319261 ..  319283 -    -4  -3.53224   CATCCCCCTGGCAAA           GCAGCTATTC GGT GCATGGCCGC           TCTCCCAAGGGAAGG  51 7
    CYB_0304 NONE
    CYB_0303  316768 ..  316786 -  -5.2  -4.20918   CTCAAGGTGAACAAA             GCTCGTCC CCG GGAAGAAC             GCCCCACCTCAGGTT  65 142
    CYB_0299  310419 ..  310436 - -11.3  -5.65177   ATATTTACAAAAAAA             TCTGCGC AATA GCGCAGA              TCTCGAGAAAGTTTC 100 180
    CYB_0298  308654 ..  308700 -  -2.9  -5.66926   TTAAAAAAAACAAAA GAAGAGCTGAAAGTTGAGTCG GGTTG CACCTCGAACACCAGCTCTTC TGGACAGAGTAAGGA  89 76
    CYB_0296  307357 ..  307367 -  -5.4  -3.43217   TTCAAAGGGAATCAA                 TTCC ATA GGAA                 ACGGCCTCAGGTTAT  53 95
    CYB_0295  307035 ..  307049 -  -3.4  -3.84961   CACGCAAGCAGCAAA               CCCAGA GGG CCAGGG               ATCCCTATTGGATTG  54 104
    CYB_0291 NONE
    CYB_0288  300838 ..  300873 -    -4  -4.07568   TCTGGGGCCGGAAAA    CGATCAGGATCTGGC CTACTGT GCC-GATCTGGATCG    TCTCTCAGTGGTGCC  59 217
        purS  299094 ..  299106 -  -3.3   -3.5782   AACCCATCAAATTAA                CCACC GAT GGCAG                CCACTTGGATTTGAT  49 9
        purQ  297895 ..  297905 -    -4  -3.01712   GCTGCTGGTGGAAGA                 TGAT CCG ATCA                 ACGCCCGTGTTTTTG  43 417
    CYB_0280  294795 ..  294821 -    -8  -3.75153   TTTGTCCAACGCAAA         GGGATCCTCT TGTACAC AGGGGATCCC         CTTTTTGACCGGCTT  68 278
    CYB_0272 NONE
    CYB_0271  286467 ..  286489 -  -3.2   -4.1822   CTTGATGGCAATAAA           GGTGCGCTCC ATG GGATCTCCCC           TCGTTTTACAGATCT  58 102
         ndk  285693 ..  285703 -  -6.8  -3.59109   CCAGAGACGAGAGAA                 CGCT TTG AGCG                 TGTTAGCGACCTCGT  60 351
    CYB_0264  279613 ..  279630 -  -6.9  -2.83822   GTGATCCTAGAAGCA             GCCGACC TGAC AGCCGGC              CCGGTTGCGCGGATC  51 123
         ffh NONE
    CYB_0261  276155 ..  276169 -  -7.8  -3.28714   ACACCTATCATAACA               GGGTCA ACC CGACCC               CCTATTCTTTGGTCA  59 27
        hisC  274942 ..  274969 -  -9.8  -3.64103   GACTCAGAGCGGAAA        TCGCCCAGGCGC TGGA GCATCTGGACGA         ACGACACTTGCAGCA  73 117
    CYB_0254  268885 ..  268899 -  -5.6   -3.5525   AGAGATCTCGGCAAA               GAAGGC TTG GCCTGC               ACTTGGGATTTGAAT  55 41
    CYB_0253  268019 ..  268048 -  -8.5   -3.4759   ACGTAGCAGAACTAA       CCCGCTGGGAGTGG CCG CCAC-CCCAGATGG       AGACCAACGGCTGTC  62 342
    CYB_0247  260700 ..  260710 -  -4.6  -3.33261   TTTGAAGCTCTAGAA                 CGCC AAC AGCG                 ACAACGGCAGCAAGC  49 204
        pflB NONE
    CYB_0244  256257 ..  256282 -  -4.7  -2.71785   TTGCAAAATATCAAT         CAATCTTGAGG TTTT CTTCCAGATTG          CTAACTCAGGTTAAA  45 190
        pflA  255454 ..  255464 -  -2.4  -3.06183   GCTATGCTGACCCAA                 GCCG CAA CTGC                 AGAATTGTCAAATAG  42 33
    CYB_0242  254830 ..  254842 -  -2.7  -3.31269   CTTAGACGATAGGAA                CAATT GAC AATCG                GATAGTTGGAAATAG  47 62
    CYB_0241 NONE
    CYB_0240  249146 ..  249170 -  -3.5  -2.62515   AACTCTCCCAGACCA          GACCACCTC GATTGCT GAGGGGATC          CCCCATTTGTTCGCA  42 214
         sbp  248086 ..  248096 -  -6.8  -4.21812   GGGGATCCAAAACAA                 GGGA GAC TCCC                 TACAACTGAGCTTGG  70 25
        cysA NONE
        cysT NONE
        cysW  245037 ..  245057 -    -4  -5.00884   AGCTGGCGGAAAAAA           CCCGC-GAT CTCT ATCAGCAGG            CCCTGACCGCCCACG  77 210
    CYB_0232  242422 ..  242437 -  -4.6   -4.1043   GGCAAAGACCACAAA              CAGCGC TATT GCCCTG               GAAGACCTGACAGGG  61 379
    CYB_0228  237389 ..  237407 -  -5.2  -2.93393   CGCTACCCTAGAAAC             CTGCAGTG AAG CCCTGCAA             TGGCTGCGTTCTCGG  45 216
    CYB_0224  233513 ..  233532 -    -5  -3.01791   ACCTTGCCGGGAATA            GCTCAG ATCACTTG CTGAGC             TAGCCGACTCGGGGA  50 25
    CYB_0222  232908 ..  232931 -  -5.3   -3.8211   TGGCAGGGAGAACAA          GGGGTGCTGC TGCCG ACAG-ACCCC          CGCAAGCAGGCCCAC  60 477
    CYB_0220  231204 ..  231214 -  -4.6  -4.57073   CAGTGGGGCGAAAAA                 GAGG GAT CCCC                 TTGAGGCGTGCTTAT  71 96
    CYB_0219  231021 ..  231034 -  -3.8  -2.77166   TGAGTTCAAAAAACG               GAGG AGAACA CCTC                TACCAAGCTAGCGGC  43 25
    CYB_0218 NONE
    CYB_0217  227437 ..  227449 -  -7.7  -2.75481   CTTGAACTTCAACCA                GTCCA TCC TGGAC                AGCCAGGGCCGCTTC  53 152
        moeA  216099 ..  216109 -  -8.2  -3.64822   ATGGGCCGATTCAAA                 GGCC TAG GGCC                 TGCTCGGCGAACGGA  68 308
    CYB_0204 NONE
    CYB_0203  214280 ..  214290 -  -4.6  -2.62184   GTGGGTGGGAGATGA                 CCCC AAG GGAG                 CCTGGGCTTTGCGGG  43 189
        rbfA  211777 ..  211801 -  -6.4  -3.84406   GGTTGACCACAACAA         CGCCGCTGCCC TTTG GAGCAG-AGCG          CTCTGGTTTGCGCAA  63 236
    CYB_0199  211002 ..  211012 -  -2.4   -4.3341   TAAAAGGAATAGAAA                 GACG CAG CGGC                 ATTATGACAAGCATC  63 195
    CYB_0196 NONE
    CYB_0195  208111 ..  208121 -  -3.2  -3.63515   TTGCATGGCCAAGAA                 TCCC CGC AGGA                 TTGTCAGCAATTGGG  51 469
    CYB_0189  202116 ..  202130 -  -2.8   -3.7014   GAAAGGCTAAGAGAA               CTCAGT GCA ACTCAG               CTCAAGGGGCATCCA  51 86
        folE  201374 ..  201385 -  -2.2  -3.92869   CCACTCACCGACAAA                GCTC CGGG AAGC                 TCCCTAAAAATTGGA  54 29
      pilT-1  199708 ..  199721 -  -4.5  -2.52676   TAGCTCGGCAAGCCA               GC-GCC GCC GGCTGC               TCCCAGTTTAGGATA  43 92
        apcD  198874 ..  198895 -  -3.7  -3.27475   CTTTGCAGGACAAGA           GCGAGCTG ATCACCA CAGC-CGC           TGCCGCTGCCTTGGG  47 241
        rpsO NONE
    CYB_0183  197494 ..  197516 -  -7.6  -3.30124   TTTCATGCTGGAGAA           CTGGGGGTAG CCG CTGCCGCCAG           AATGGACTTGGATCC  59 90
    CYB_0182  196258 ..  196274 -  -2.3  -3.84648   TTCAATAGGAGCAAA              TTCCA TTGGGGG TGGAA              CAGGTTCGGTGTCTC  52 42
    CYB_0181 NONE
         sir  192168 ..  192186 -    -6   -3.4489   AAGCTCCAGAAGCAA             CCAAGC CTGAACC GCTTGG             ATGGCTGGAAGCGCT  55 84
    CYB_0178  190201 ..  190217 -  -7.9  -4.11484   CCTAACGGTTGAAAA              CCCGCTC AGG GAGTGGG              GTTATCGTTTTGCCT  74 14
    CYB_0176  187971 ..  187981 -  -8.2  -3.35798   ACCCCCCACCTAGAA                 GGGG ATC CCCC                 GGCGATTGTGATGGA  59 488
    CYB_0174  186393 ..  186403 -  -8.2  -2.72152   CTGAGCAGAAAGTTA                 GGCC CAC GGCC                 CGCTGGCGTGAATAG  57 384
    CYB_0172  184659 ..  184671 -  -2.6  -3.19192   GGTGATGCAAGGGAA                GCCC CTGTT GAGC                AGCCCCCATTTTTGG  43 245
    CYB_0170  183400 ..  183410 -  -6.8  -2.78495   CAGCAGGAAAAGGCA                 GCCT TCC AGGC                 AACGGCAAAACCAAC  52 187
    CYB_0169  180945 ..  180959 -  -6.4  -3.09492   GTTGGAAGGCGAAGA               CAAGAC TTA GTCCTG               CCCGAAGGCAACCCT  52 17
    CYB_0158  172697 ..  172712 -  -3.3  -2.62642   AGCAGCAGCCATAAG              GGTTT GGCAGA AAACC               AATCGAGATTATTAG  40 37
       hisIE NONE
    CYB_0156  171176 ..  171226 - -10.5  -4.41348   GGGGCCTCAAACAAA GCCAAAGACCCCTAC-CCCCTGGA CTTG CCCAGAAGTGTAGGAGTCATCAGC CTCAGCTTTTGAGGT  93 157
    CYB_0155  169387 ..  169399 -  -4.1  -3.28791   ACTGTGTTCCCAGAA                CTTCC TAC GGAAA                AGGTGGGATCCTTAG  47 37
        crcB  168865 ..  168881 -  -6.5  -3.08508   TATTGCCTAAAATGA              CCAGTTG CTG CACCTGG              CTTTTGGATGGATAG  54 71
    CYB_0153 NONE
    CYB_0152  166683 ..  166701 -  -3.1  -3.64755   ATACACCTTGAACAA             TCTCAGG TTTGC CCTGACA             GTGGATGGAGACAAC  51 361
    CYB_0146  163543 ..  163564 -  -5.2  -3.28924   GATCCCGCTTTACAA           CCTATGTGC TGCTG GC-CATAGG           TATTGGGGGACTGAG  49 139
        psbU NONE
    CYB_0135  148401 ..  148413 -  -4.7  -4.09685   TGTGAGGTTGGAAAA                GGCCG CGA CGGCA                AACCCTAGTTGGATG  62 30
    CYB_0134  146922 ..  146944 - -11.4  -3.55444   GCGGTATCCCGCAAA           GCTTTGAGTA GAA TACCCAAAGC           GCAGTTTCCGTGTCG  77 336
    CYB_0132 NONE
    CYB_0130  143582 ..  143594 -  -4.7  -3.16492   CCATATTCACCAAGA                CCTGC ACC GCCGG                CGGGAGGGGGTTGAT  48 217
        polA NONE
        grxC  136592 ..  136603 -  -2.2  -4.47888   GTAAGCCAAAAACAA                CTGCC ATG GGC-G                ATCCTCTCACCCCCC  66 335
    CYB_0122  134894 ..  134908 -  -5.6  -3.29144   GGAGGTGCTGCAGAA               GGTGCG CGC CGCAAC               CCAGCACCTGGTGGG  52 321
        cobK  131154 ..  131168 -  -4.2  -3.97051   AAATATCCTAAAGAA               TCGGCT CTG AGCCCA               AGCTGACGGTCGCAA  60 498
    CYB_0115  128653 ..  128686 -  -2.3  -3.11564   GAAATCGACGTAAGA     CGACGCGGGGCCATTG CAA CAAGGGATCCGC-TCA     ACTTGCTCCGTAGCA  42 105
        scpB  128028 ..  128044 -  -6.5   -2.9356   AGCCAGATTGAGACA              CTTTCCC TTT GGGAGAG              AGGAGTTAGGGATCC  53 78
    CYB_0110 NONE
        nucH  123821 ..  123843 - -11.4  -3.55444   GCGGTATCCCGCAAA           GCTTTGAGTA GAA TACCCAAAGC           GCAGTTTCCGTGTCG  77 242
    CYB_0108  122871 ..  122881 -  -5.4  -2.61718   CAAGGTGGAAAAAGC                 CTTC AGC GAAG                 TGTTCCAGGTGAGCC  46 97
    CYB_0106 NONE
    CYB_0105  120452 ..  120463 -  -2.2  -4.56153   CGACTATAAAAACAA                CAAG CCGT CTCG                 CCACTGTCCACATGA  65 69
    CYB_0102 NONE
    CYB_0101 NONE
    CYB_0099  116290 ..  116304 -  -5.6  -3.86015   GAGTGTGCGCAGAAA               CTGGCC CAA GCCCAG               CAGATCTTTGGCCGC  62 233
    CYB_0098  115303 ..  115317 -  -3.4  -5.03715   ATCACCCTCAAAAAA               GCGGGC CTA GCCCAA               GTGCGCTTTGCCGAA  80 175
    CYB_0094  109913 ..  109927 -  -4.2  -2.94924   CCGTTATCGAGAAAG               GCTTGG CCG CCAAGA               AGGGCGTGAACTCAG  46 115
    CYB_0093 NONE
    CYB_0092  107790 ..  107811 -  -5.1  -3.71848   GCTTTGGAGGAACAA           GGAATAAGG GATC CCCCACTCC            AGACCAGGCTAAGCA  58 55
    CYB_0091  106750 ..  106772 - -11.4  -3.55444   GCGGTATCCCGCAAA           GCTTTGAGTA GAA TACCCAAAGC           GCAGTTTCCGTGTCG  77 280
    CYB_0086  101480 ..  101492 -  -9.1  -2.54896   GGCTGAGCCAAGTCA                GGAGC ATT GCTCC                CTTAACCATCTCGCA  59 27
    CYB_0084   98568 ..   98579 -  -2.2  -3.49419   TTCCCTCAGAAAAAC                CAGC CATA ACTG                 TGTAAGCCTTTGCCC  47 4
    CYB_0083 NONE
         tig   96313 ..   96343 - -15.5  -2.92475   GGGATTGGGATAAAG      CCCG-CACCCTGCGC GTA GCGC-GGGTGTCGGG      TAGTTTACTTGCCTT  87 30
    CYB_0080   93220 ..   93234 -  -2.7  -5.26918   AGATGGCACAAAAAA               TCCCC TTTGC GGGGG               TTGCTGCACTAATCT  79 187
        purA   91609 ..   91624 -    -4  -2.85147   GGGAAGCAAGACAAC              GGAACA GTTT TATTCC               CTCTTAAATGACTAT  43 236
    CYB_0077   90313 ..   90324 -  -5.8  -3.84825   GCTACGGAGAGCAAA                CCCT GATG AGGG                 CATGAAGCTCCCCTC  63 97
    CYB_0068 NONE
    CYB_0067 NONE
        glyQ   78039 ..   78050 -  -4.4  -3.53444   TTTCTCAAGAATTAA                CTCT GGGG AGAG                 GCACCCCTGTAAACC  52 10
    CYB_0065   77260 ..   77277 -  -3.3  -4.74706   GTGAAGATGGAAAAA             GCCAGAA CGAA CTCGGGC              GGTGTTGTCGCCAGC  70 105
        lepA NONE
    CYB_0063 NONE
    CYB_0062   74125 ..   74143 -  -4.6  -3.68619   TGGAAGGCAGTTAAA             GAGTTG TAAAGAG CAACTC             TTCCCTTGGCTCCAA  55 84
    CYB_0061   73243 ..   73261 -  -8.8  -3.70773   GGGCAGAGGCAACAA             GCTAAGGC AAC GCCTTTGC             AGTGTAGCTTAAGCC  70 49
    CYB_0059   72091 ..   72103 -  -6.9  -4.07568   GTTGCTGGTGCAAAA                GGCGG GAG CCACC                ATGGGCCTGAAGGTG  68 238
    CYB_0054   66749 ..   66769 -  -3.3  -2.76686   ATGCCACAGAAATAT            TTAGAAATG TTT CATTCCTAT            GCCGCGGTAGCAGAT  41 79
    CYB_0053 NONE
    CYB_0052   65763 ..   65773 -  -2.4  -3.66178   TGCGCCAAGTGCAAA                 CCGC CTA GGGG                 AGCTTGGAGCGTGTT  50 114
        trpD   62781 ..   62793 -  -3.3   -3.5936   CTGAAATTGTGCAAA                GAAGC GTT GCTGC                CGGGATCCTCCCCCC  51 408
        dapA   61148 ..   61168 -  -2.5  -3.86897   GCTATCCCCGACAAA            GTTGTGG GCGAAAG CCGCAAC            TCATCCATTTCCCAG  52 159
    CYB_0047   59254 ..   59267 -  -8.1  -3.15544   GGCCAGTTTTAGGAA               GCAGC TACC GCTGC                CGAGGAACGCCGCCG  60 5
    CYB_0045 NONE
    CYB_0044 NONE
        purD   54018 ..   54031 -  -5.3  -3.84246   CGTCTAAGCATCAAA               GCTTT TTTC AAAGC                TGCTTTATGGGCCCT  61 103
    CYB_0041   52417 ..   52449 - -12.8  -2.92792   AGTTACTGTAAACTA     CCCGGCTCCG-ACCGC TAA GCGATACGGAGC-GGG     CTTTCAGTAGCCCTG  79 7
    CYB_0032   40079 ..   40098 -  -6.4  -3.29947   CATTGATCACAGCAA            TCTTTCGC TTGA GCGCAAGA             AGAGCATGCCTCTAA  54 424
    CYB_0030   38301 ..   38317 -  -2.1  -3.05046   GGAGCGGGCCAAAAG              GCTCATC AAA GGTGCGC              AGATGACCGAGGGAT  42 240
    CYB_0029   37663 ..   37676 -  -2.3  -3.48924   GGATCCCTCACAGAA               CCTCA GGCT TGGGG                AGGTTCCAAAGCCCG  47 14
    CYB_0028   34501 ..   34517 -  -3.7  -3.78775   CTGCCGACTACCAAA              CAGCT TTTGCCC AGCTG              GAGGCTGCTGCCGGG  54 146
        psaA NONE
        psaB   23778 ..   23805 - -12.1  -5.31456   CCAACTCACAAAAAA        GGGATCCCT-GG ACCAG CCGAGGGATCCC        TATTCAGCAGGTTAT 100 48
    CYB_0020   23029 ..   23039 -  -3.2   -2.5655   CCTAGCCATACCAAG                 CAGC CAT ACTG                 AACATACTGTACATT  40 125
    CYB_0019 NONE
    CYB_0018 NONE
    CYB_0017   19619 ..   19643 -  -7.8  -2.54896   CTTTGAGGGAACTGA          GGTACGCCTG TAGCC CAGGCAAACC          GTCTGATCCCAGAGC  53 73
    CYB_0015   17033 ..   17049 -  -2.2  -3.06312   AAACTGCTTAGTGAA              CGTTGG AGCAG CCAAGG              GGCCTGGGGGCAAGC  42 303
    CYB_0013   16306 ..   16332 -  -3.7  -2.93219   AAGATGGCCACAAAT        TCACCC-TC-GCC GAC GGCAGTTGGGTGA        TGATTCGCGGCAGCG  42 138
    CYB_0012   13870 ..   13883 -  -2.3  -2.79312   AAAGTTTTCATCATA               GTGTC TATT GACTC                CTCAATGAGGGCTCA  39 194
    CYB_0011   12811 ..   12836 -  -8.3  -5.22006   GCAGGACAACAAAAA         GGGATCCCC GATCGAGA AGGGATCCC          ATAAGTGAAAGATCT 100 53
    CYB_0009   10494 ..   10512 -    -6  -3.37344   TTGCCACTGAAGGAA             GCATTCTC GCT GAGAATCC             AGCCCTACTTTTCAA  56 326
    CYB_0008    6781 ..    6797 -  -5.8  -2.90075   GCTGCGGGAAGGACA              GGCCCT TTGGC AGAGCC              ATGTGGAAGAGCTGC  48 371
    CYB_0005    5423 ..    5436 -  -3.8  -3.29144   CGATGCCCGCCACAA               GCCT GCAGTT AGGC                CGAGCCGGGGGATCC  47 20
    CYB_0004    3302 ..    3339 -  -8.4  -4.25848   AACTCGCGAGGAAAA   GGGGGCAGCTGCCGGGA TCCAG CCCCAACAACC-CCCCC   AGTTGTCTATCTGGC  81 58
    CYB_0003    2448 ..    2458 -  -8.2   -2.9155   CCGGCCAAGATCAGA                 GGCG CAC CGCC                 CGCACAAAGGCCACC  59 10
