# Supplementary material for: Rapid, accurate, computational discovery of Rho-independent transcription terminators illuminates their relationship to DNA uptake
Source: Genome Biol. 2007 Feb 21;8(2):R22. doi: 10.1186/gb-2007-8-2-r22 (PMC1852404; doi:10.1186/gb-2007-8-2-r22)
Supplement: Additional data file 4 — Best terminators found downstream of each of the genes of the 343 organisms studied. [file gb-2007-8-2-r22-S4.zip › Dechloromonas_aromatica_RCB.bag]

   Daro_0001    1602 ..    1620 +  -5.2  -2.60714   GTGAGTCATCTGTTG             ATTCCCGC TTT GTGGGAAA             ATTATCCGGATTTCA  47 79
   Daro_0002    2889 ..    2909 + -16.9  -4.24002   CAGCAATTGAAGGAA            GGTCAGCCC GCC GGGCTGACC            TTTTGCAGTTTCACG 100 50
   Daro_0003    5472 ..    5494 + -16.3  -5.14645   TACCGCCAAAATGAA           GGCCAGCCG ATTTC CGGCTGGCC           TTTTTCTTGACTTGT 100 55
   Daro_0004 NONE
   Daro_0005    6417 ..    6432 +    -9  -2.81133   ACGATCGACTCCAAA              GTGCCT GAAT AGGCAC               TATAGTGCCTGACTC  63 14
   Daro_0013   19271 ..   19295 + -20.1  -4.78149   CGGGGGCAAACAAAA          GGCCGAAGCAC AAT GTGCTTCGGCC          TTTTTCAATTCTGCC 100 55
   Daro_0016 NONE
   Daro_0017   22186 ..   22206 + -13.3   -4.8622   GCCTGAAATGAAAAA            GCCCTCGAT TTT GTCGAGGGC            TTTTTGCTTCAAGCA 100 79
   Daro_0021 NONE
   Daro_0022 NONE
   Daro_0023   29476 ..   29491 +    -6  -4.46926   CTAACCACGGCCAGA              CTGGGG CGTT CCCCCG               TTTTCTGGTGACGTA  74 102
   Daro_0028 NONE
   Daro_0029   33648 ..   33698 +  -4.4  -3.72893   CACCTTGCCGGCCAT CGCTCCCCCGACGGAGGCCAAGTG AAA CGTTTCGTCGCTGCCGGCGGGGCC TTTGCTGCAGCCATC  58 1
   Daro_0030 NONE
   Daro_0031   37133 ..   37162 + -16.5   -4.3739   TCAGTGACCCGGCGG       TCGGAATGGCGGA TAAT TCCGCCTTTCCGA        TTTTCTGGCGGAGTC 100 90
   Daro_0032   38453 ..   38477 +  -7.9  -3.53012   AAAGAAATCCACAAA          GTTATCCACAG TTT TTGTGGACAAC          TTTAAAAGCGGCCAA  64 229
   Daro_0033 NONE
   Daro_0034 NONE
   Daro_0039   45392 ..   45406 +  -2.1  -3.05384   TGTCTGGGAGGCCTC              GG-CAG CGTT CTGACC               TTGGATCAACCGGCC  42 13
   Daro_0043   50802 ..   50813 +  -4.4  -4.56597   CGGTTCCGGCGTCAG                TTCG ACCG CGAA                 TTTTTCCCGCACGGC  70 59
   Daro_0045   53943 ..   53967 +  -2.8  -4.34263   GGTCTGGACAAGCCG          GGTAGCCG GGGGCGGGG CGGATACC          TTTGTATTGTTCGGC  63 295
   Daro_0048   58732 ..   58755 +  -6.6  -2.62184   CGAAGATGGTCAGGC          AGGGCATGGC CAGC GACATGCCCA           TGGTGTAGACGAAAA  49 226
   Daro_0052   62529 ..   62553 +  -2.2  -2.60194   AAACAGATTTCAACC          TTTATGAGGA CTTAC TCATCATGAA          ATTCGTTACCGCCAT  38 91
   Daro_0053 NONE
   Daro_0054   64422 ..   64441 +   -15  -5.79526   TAGTCTCTCTCCCTT            CGGGCACC TTCG GGTGCCCG             TTTTTTTTGCGGTAT 100 50
   Daro_0060   70825 ..   70837 +  -2.6  -3.85748   TTGCATCGGCACGTT                GGGC TAGGC GCTC                GTTTTTTTCGGCTGC  54 343
   Daro_0062 NONE
   Daro_0063   74944 ..   74963 +  -4.2  -4.19238   TAGGTCGCGGTTCGT            TCAGGCAC CTTG GTGCGTGG             TTTTGCCGTTGGCAG  65 343
   Daro_0065   76354 ..   76373 +   -10  -5.80951   TCAACAAGTGAGAAA            GCCAACCT CTGC GGGTTGGC             TTTTTTGTTTTCCGT 100 179
   Daro_0071   86336 ..   86354 +  -3.8  -4.31085   CTGGGTAAATCTGGT             TCGGCG CTGGCTA CGCTGA             TTTTCGATTCGTGTG  65 7
   Daro_0072 NONE
   Daro_0073 NONE
   Daro_0074 NONE
   Daro_0075   93971 ..   93997 + -13.7  -2.98823   TGAGAGGGCGCGATG        CCGCCGGCTGCC GGAT GGT-GCCGGCGG         TGTGTCTAGCCCGGC  87 38
   Daro_0103  120150 ..  120161 +  -3.6  -3.01712   GGGGTAATTCGCTAT                TCGC GGTT GCGG                 TATTGACCCGCCGCG  46 8
   Daro_0104 NONE
   Daro_0105  122497 ..  122514 +  -6.3  -3.53343   CCGATCGGTGGGGAG             TAAGCGG GTTT CTGCTTA              TTTGCCCCGGGGATT  58 23
   Daro_0106  124344 ..  124354 +  -3.2  -3.72576   GTTGCCGGTCATGTT                 CATG CTC CGTG                 TTTCATGCGCCCAAC  53 481
   Daro_0110  127810 ..  127824 +  -3.4  -3.18383   GCTTCGACTTCGACC               TGGCCG CTG CCGCCG               TTGATCAATCCAAGT  45 450
   Daro_0117 NONE
   Daro_0118 NONE
   Daro_0119 NONE
   Daro_0120  137985 ..  137997 +  -2.6  -5.18726   TTCCTTGTCGAGTTC                GGCG GGGAG TGCC                TTTTTCTTGTAAAAC  83 212
   Daro_0123 NONE
   Daro_0124 NONE
   Daro_0125 NONE
   Daro_0126 NONE
   Daro_0127  141784 ..  141797 +  -5.9  -3.14344   CATGCTTGGCGATCA               GGCCG ATGT CGGTC                TTGGTGAAGCCCATG  50 497
   Daro_0131 NONE
   Daro_0132  147639 ..  147649 +  -3.2  -2.94708   TGGACAGGCTGCGGG                 CGAT GTA GTCG                 ATTGTTTCCCGGCTG  42 481
   Daro_0144  159273 ..  159301 + -13.1  -4.24745   AAACTGTCGGCGCTG        CTGCCGGGCTGAG TGT TTCAGGCCGGCGG        TTTCTCTTCGTGGTG 100 14
   Daro_0148 NONE
   Daro_0149  164042 ..  164056 +  -2.8  -3.71848   GGGCGGAATCGCCGA               CCGA ATAAAGC TCGG               TTATTCATCCCCGCC  53 44
   Daro_0151 NONE
   Daro_0152 NONE
   Daro_0153  168039 ..  168057 +  -2.4  -4.27316   CGTTGACGCTCGCGG             GTATAATC TCG GGTTCTAC             TTTTCGCTTCAAGGA  58 35
   Daro_0154 NONE
   Daro_0155 NONE
   Daro_0156 NONE
   Daro_0157 NONE
   Daro_0158  174067 ..  174085 +  -2.2  -2.65264   CGGCGTGATGCAGGT             TCTGGACG AGG CGGCCCGG             TGATCTACCTGCTGC  38 4
   Daro_0159 NONE
   Daro_0160 NONE
   Daro_0161 NONE
   Daro_0162  178927 ..  178938 +  -7.2  -3.14344   CGCTCGGCGCCCTGG                CGGC GGTT GCCG                 TTGCTCGAGCGGATA  54 311
   Daro_0164  182109 ..  182124 +  -3.2  -3.57144   ACCTGTAAAATCAGG              TCATCG AACC CGAGGA               TTTGACCATGCGCCG  51 33
   Daro_0165 NONE
   Daro_0166 NONE
   Daro_0167 NONE
   Daro_0168  184899 ..  184915 +  -2.2  -3.48772   CTGCTATCGTGACAT              CTTCGG CATTT CCGAAA              TTGTCTGAACCGCTT  47 1
   Daro_0169 NONE
   Daro_0170 NONE
   Daro_0171 NONE
   Daro_0172  187230 ..  187267 +  -6.3  -4.58395   ATAGTCGCTGGCCAG   TGCCGGA-ATTTGTGACT CCC AGTCCCGACTGTCCGGCG   TTTTTAGCAGGTCGA  76 249
   Daro_0177  195701 ..  195715 +  -3.4  -3.64822   CACTGGTGATGCGTC               GGCTGG CTT CCGGAC               TTTCGATCCAGCGAT  51 147
   Daro_0180 NONE
   Daro_0181  200448 ..  200461 +  -5.9  -2.57795   TGAAAACCGATTTCG               CGCCT GCAA GGGCG                TGCCTTCGTGCTAAC  50 38
   Daro_0182  200949 ..  200968 + -13.6   -4.7373   GGCTGTAATGAAAAA            GGCCAGTC GATT GACTGGCC             TTTTTGCTGGAATCC 100 51
   Daro_0189 NONE
   Daro_0190 NONE
   Daro_0191  209882 ..  209899 +  -3.4   -2.7624   AAACTTTAACAATTT             GAGGCA AGCCCC TGTCTC              TGCTATGCTTTTCCT  41 32
   Daro_0192 NONE
   Daro_0193 NONE
   Daro_0194  212336 ..  212349 +  -3.8  -2.62396   CAAGTAATCCAATAT               TGGC AGATGC GCCA                TGGTCTGAACGACTG  43 34
   Daro_0195  212637 ..  212664 +   -17  -3.93401   TCGCCAGTATTCTGA        GCCCCGGTTGCC GCAA GGTGACCGGGGC         TTCTTGCTTTATAGA 100 45
   Daro_0196  213862 ..  213888 +  -5.1  -3.39844   AGTATTTGAAGGGCC         TGCTGGTCCAG GTAGA CTGAGCCAGTA         TCTTTGCCATCTGAA  54 6
   Daro_0197  214233 ..  214261 +  -3.8  -3.92143   TGCCGTATTTGACGG       TCGACCG-CCGCG TTCA TGCTGATGGTCGA        TTTCTACGCATTTTC  58 45
   Daro_0198 NONE
   Daro_0199 NONE
   Daro_0200 NONE
   Daro_0201  217901 ..  217920 +  -2.9  -3.48981   GGCGCCGTGCTAAAA            CT-CGCAT TCTGC ATGCGGAG            TTGTCATGGTCTTTT  49 46
   Daro_0202 NONE
   Daro_0203 NONE
   Daro_0204  221149 ..  221159 +  -6.8  -3.03441   GGCCAGCAGGCCTCA                 GGGA CTT TCCC                 TATTGCGCCCTGATC  56 51
   Daro_0205  222580 ..  222595 +  -8.2  -3.50853   GACCATCACTTCAAC              CGCCCG TGGC CGGGTG               TTGTAGTTCGAGGCC  62 490
   Daro_0208  224707 ..  224723 +  -7.9   -2.5474   TCATGAAGGCGTTGC              GCGGGTC GAT GACCCGG              ATATTGTCACTGCCG  52 469
   Daro_0210 NONE
   Daro_0211 NONE
   Daro_0212 NONE
   Daro_0213 NONE
   Daro_0214  231780 ..  231798 + -17.4  -5.71712   TAATCGATTGATGAA             GGGCCGGC GAT GCCGGCCC             TTTTTTTGTGTCAAC 100 48
   Daro_0215 NONE
   Daro_0216  233554 ..  233580 +  -5.9   -5.2189   CTAATTTTCGTACAG        GCCGCAGCGTTA AATA TGACGTT-CGGC         TTTTTTCATCATTGG  93 131
   Daro_0217 NONE
   Daro_0218  239757 ..  239784 + -15.6  -5.16071   AGCAGGTCCCGAAAA        GCCCCGCCATCT GAAA AGATCGCGGGGC         TTTTTATTGCTGGTT 100 46
   Daro_0219  240665 ..  240684 +  -5.6  -3.28712   AAGACCGCATGAATT            TCGCCGGT GCTT GCCGGCCA             TTATCCGAAGAAAAA  54 29
   Daro_0220 NONE
   Daro_0221  242366 ..  242380 +  -4.2  -2.73721   GGCGAAATGGTTGAG               GCGG CCAAGAA CCGC               TGATTCGCCGTTGAT  43 8
   Daro_0222  244519 ..  244537 + -14.6   -5.4833   ACGTAGGTAGCAAAA             GGGGCTGA TTT TCAGCCCC             TTTTTTCTTCGGTGA 100 73
   Daro_0226  253113 ..  253159 +  -6.2  -4.57073   GCGCTTCCCGCCTTG GCGGGAGGCTTCGCCGCACCCC GTC GAGGCGGGGTGATGCCCCCTGG TTTTTCAAAGGAATA  74 49
   Daro_0227 NONE
   Daro_0228 NONE
   Daro_0229  257389 ..  257406 + -12.7  -5.80817   TGTCTCATTCCTTTT             GGGAGCC TTCG GGCTCCC              TTTTTTTGTCTTGGC 100 119
   Daro_0230  258736 ..  258746 +  -8.2  -3.76125   CTGATTATTCCGTGC                 CCGC CCG GCGG                 TTTCGCTTCAGCTCG  72 163
   Daro_0232  262257 ..  262268 +  -4.4  -2.57795   TCGCCCGACTTCATT                TTCC TGCA GGAA                 TCCCTTCATGCTACC  45 123
   Daro_0233  263945 ..  263965 + -13.3  -3.06796   GCGACAACGGATGCC            CGGATGCCG GAG CGGCATCTG            TTGGCTGGCCTGCCA  83 54
   Daro_0234  265243 ..  265257 +  -6.4   -2.8333   TTTGGCATGGCTCAT               TCAAGG CTT CCTTGG               TGGTGTTGTCATTCA  51 386
   Daro_0238  268252 ..  268268 +  -7.9  -3.53012   CTGGGTGATCGCCTG              GCGGGCC ATC GGTTCGC              TTTCGCGGGACAGGG  62 188
   Daro_0243  277128 ..  277150 +   -12  -5.13343   GGAGGAGCAAAACGA           CGGCGAGG CTAAGTA CCTCGCCG           TTTTATTTTCCATTG 100 84
   Daro_0244  280482 ..  280504 +   -12  -4.41895   TTCTGTCAAAAACGA           CGGCGAGG CCATGAA CCTCGCCG           TTTTCATTGGGGCTT  95 52
   Daro_0246  288740 ..  288763 + -12.4  -2.87931   CCTGCCCGGTGAATG          CCACTACCGC GTGG GCGGCAGTGG           TGTCTGGCAAGTCAG  78 44
   Daro_0249 NONE
   Daro_0250 NONE
   Daro_0251 NONE
   Daro_0252  295436 ..  295451 +  -3.2  -3.54935   GCGCCTGTGGCCGTT              CCCG CACTAAGC CGGG               TTTGCCGCAACTTTA  49 16
   Daro_0253  296825 ..  296848 + -12.4   -4.0641   GACGGCAGGAGGAGG          GAGTGGGGGC ATGA GCCCTCGCTC           TTTCTCTCCGTCCCA  95 41
   Daro_0254  297723 ..  297739 + -10.8  -3.29461   TAACGGGTTGCAGTG              CGCCGC GCATG GCGGCG              TTGTCGGCCGGCTTG  76 38
   Daro_0255  299095 ..  299122 + -10.6  -3.75863   GGGAAGGTGATCGAA        GATAGCCGGGTC TACT GATCCGGATATC         TTTCATGCGAATTTT  84 8
   Daro_0256  299633 ..  299644 +  -2.2  -4.17701   CGAGCAGTGAGCCTG                TTCG CACT CGAG                 TTTATCGTTTCTCGC  58 31
   Daro_0258  301753 ..  301769 +  -4.3  -3.21925   CCGGTGCGTTGTGTG              CGGTAAC GTA GGTGCCG              TTCGTGCTCAGGTCT  48 182
   Daro_0262  305171 ..  305182 +  -7.2  -4.31065   TTCTTGGTGGCGGCG                GGCC GCCT GGCC                 TTTGGTTTTGTCTCT  75 45
   Daro_0264  306659 ..  306672 +  -3.7  -3.97368   ATGCAGTGAACCTTG               CCGGC TTGT GGCGG                TTTGTCGCTTGCGGC  56 314
   Daro_0270  316986 ..  317013 +   -20  -3.41878   GATGTTCCGCTGACT        GGAAACGGCACC GCAA GGTGCCGTTTCC         TTATGCCTTAAAAGA 100 44
   Daro_0271 NONE
   Daro_0272 NONE
   Daro_0273 NONE
   Daro_0274  320450 ..  320460 +  -2.4  -2.87564   TGGACGATCCGAAAG                 TGCG CGC CGCC                 TATCTCGGCGAGTGA  41 0
   Daro_0275  321306 ..  321323 +  -4.1  -2.86071   CCTCAGCATCGTGCC             G-CTGGCG TTG CGCTAGAC             CTTATTCCTATAACC  45 10
   Daro_0276  322159 ..  322189 +  -5.5  -2.74192   TGCTGAAGCGCCTGT      TCGGAGGCAAGTGA GATG TCGCT-GCTTTCGA       TGCTCTTCGGCAATA  48 12
   Daro_0277  322516 ..  322539 +  -9.6  -4.07746   TCAAACGTTTTGCCA          TGCCGGCA GGTCACAA TGCCGGCA           TTGTCTTTTTCAGGA  81 110
   Daro_0278  323492 ..  323506 +  -3.5  -3.41051   TGTTCCGCTGTCCAT               TGCTC CGGCA GGGCA               TTCTGATAGAGATCG  47 320
   Daro_0280 NONE
   Daro_0281 NONE
   Daro_0282  326715 ..  326727 +  -4.1  -3.65224   GGTGGCGGGGAGTAA                TCGCA AGC TGTGA                TTGTTGCGATGCAAT  53 13
   Daro_0283  328108 ..  328121 +  -2.3  -3.53444   GCGTGAGGCAGCGAA               GAAGC TCAA GCTGC                TTTAAGGAGGCGTCA  47 7
   Daro_0284 NONE
   Daro_0285 NONE
   Daro_0286  329488 ..  329511 + -18.2  -4.20136   CGGCTAATACAAAAA          GGGCAGCACC TTTC GGTGCTGCCC           TTTGCTTTTGGGGGT 100 44
   Daro_0293  335308 ..  335330 +  -4.1    -3.767   TTGGGAGGCCGTTGA          TCGC-TGCCG TTCG TGGCATGCGG           TTTGCTAACTCAATG  56 26
   Daro_0294 NONE
   Daro_0295 NONE
   Daro_0296 NONE
   Daro_0297  341196 ..  341211 +    -4  -3.47218   ATTACTTTAGTCATG              TGTGGA GGAT TTCACA               TTGCGTTTTTGATGA  51 56
   Daro_0298  342283 ..  342301 + -10.2  -2.80935   TCATCTGAGTCCAGC             TCGGCCGC GTT GCGGCCAA             TATAGTCGGTCAAAT  61 104
   Daro_0302 NONE
   Daro_0303 NONE
   Daro_0304  347299 ..  347329 + -11.9  -4.74706   TTCAAGCTTCGAAAG       CGCAAAAGCCGGC TATAT GCCGGCTTTTCTG       TTTTTAGGTGTTGAC 100 41
         tuf  348948 ..  348979 +   -16  -3.51934   ATAGTCTTTCAGTAA      TTAAGGCGCTTCGG GAAA CCGAAGCGCTTTGA       TGTTTCTGCAGCAGG 100 44
   Daro_0306 NONE
        nusG  349971 ..  349981 +  -3.2  -3.60792   CTCAGGTCGAAAAGG                 CCTG ATC TAGG                 TTTCAGGGTTCGCCG  51 21
        rplK NONE
   Daro_0309  351390 ..  351409 + -11.4    -3.281   AGGTCGCCGTAGGTG            CGGCGGGA ATTT TCCCGTCG             TGTTATGACTTGAAA  80 203
        rplJ NONE
   Daro_0311  352362 ..  352385 + -19.6  -4.64846   CGACTTTTGGTGTGT          GGGCTGGCGG TTTT CCGCCAGCCC           TTTTGTGCTTTGTAC 100 42
   Daro_0312 NONE
   Daro_0313  361081 ..  361105 + -20.1  -3.14931   TGATCTGTCTAGCAA          CCCCCGTGTCA CGT TGACACGGGGG          TTGATCAGCCATAGA 100 38
   Daro_0314  361653 ..  361680 + -10.4  -4.14739   TGGGCGGCCGAGAGG        GCCGGGTGGGTG AAAA CCCCTTCCCGGC         TTTTCAACTGAATCG  83 75
   Daro_0315 NONE
   Daro_0316 NONE
         tuf NONE
   Daro_0318  365908 ..  365931 +    -8  -4.68601   AATCCGCGCCTTTCG          GGGGTGGCCG GCGA CGGCTGCCCA           TTTGTTGTTTTACAT  84 58
   Daro_0319 NONE
   Daro_0320 NONE
   Daro_0321 NONE
   Daro_0322 NONE
        rpsS NONE
   Daro_0324 NONE
        rpsC NONE
   Daro_0326 NONE
   Daro_0327 NONE
   Daro_0328  370713 ..  370734 + -11.6  -5.03314   TGCGCAGTGATCAAA           GAAGCCGG TATAAT CCGGCTTC            TTTTTTGCAACTGCC 100 61
   Daro_0329 NONE
   Daro_0330 NONE
   Daro_0331 NONE
   Daro_0332 NONE
   Daro_0333 NONE
   Daro_0334 NONE
   Daro_0335 NONE
        rpsE NONE
   Daro_0337 NONE
   Daro_0338 NONE
   Daro_0339 NONE
   Daro_0340 NONE
   Daro_0341 NONE
   Daro_0342 NONE
   Daro_0343 NONE
   Daro_0344  378123 ..  378142 +  -2.8  -3.28712   TGAGCAGAGGATCTA            GCCCA-TGC AAA GCAGTGGAC            TTCTCAAACCCCGCA  47 45
   Daro_0345  379082 ..  379117 + -12.6  -2.57132   AAAATTGGCCGCCCG    CCGGTCTGGAAAAGGC GTAA GCCTTTTTCAACCCGG     GTTGTCAAGGGACGC  76 6
   Daro_0346  379583 ..  379598 + -11.8  -5.30616   CTCAAATAGAAAAAA              GGCCGG TTCT CCGGCC               TTTTTCTTTGGCTGC 100 52
   Daro_0349 NONE
   Daro_0350 NONE
   Daro_0351 NONE
   Daro_0352  386377 ..  386387 +  -6.8  -2.53343   GCGATCATCGTAGTG                 CCGA CGA TCGG                 ATTCGTAATAGATAT  48 159
   Daro_0355 NONE
   Daro_0356  389617 ..  389645 +  -8.1  -3.64822   ATGGATCATGCCGGT        CGGTACCCGGC TGAACTC GTCCGGTACCG        TTTCGATGACCAGAT  64 111
   Daro_0358 NONE
   Daro_0359 NONE
   Daro_0360  392931 ..  392958 + -17.8  -5.00884   CATCAAGCATTAGAA        TTCCGGCTGGCC CTGC GGTCAGCCGGAA         TTTTTTGCCAGAAAT 100 60
   Daro_0361  394030 ..  394040 +  -2.4  -3.05384   GCCCAACCAGTATTT                 GCGC GCC GCCC                 TTCGATGAGCGCCCC  42 7
   Daro_0362  394914 ..  394929 + -11.8  -4.81249   GCGAAACCAGAAAAA              GCCGGG GATT CCCGGC               TTTTTCAATTTCAGC 100 328
   Daro_0370  404204 ..  404218 +  -5.6  -2.75183   CCGCCCATCTCGGCC               CTGCGA TGC TCGCCG               TACTTGAGTACGACT  48 64
   Daro_0371 NONE
   Daro_0372 NONE
   Daro_0373 NONE
   Daro_0374 NONE
   Daro_0375 NONE
   Daro_0376  410867 ..  410895 +  -8.2  -3.28791   GGCGGCTGTCCCGGC       GGAATGCGGCG ACCCATAA CGCCGC-TTCC        TTCTCAACAGGAGAT  65 66
   Daro_0377 NONE
   Daro_0378  412205 ..  412230 +  -2.6  -2.55544   AAATCCCCGACGAAG         TGG-GGCAC ATGTAATGA GTGCCGCCA         TCGATTACCTGCTGC  38 12
   Daro_0379 NONE
   Daro_0380 NONE
   Daro_0381  414649 ..  414680 + -12.9  -5.40072   CCAACAGCTGCACTT      GGACCGCCCACGG CTCCCT CCGGGGGCGGTCA       TTTTTTTGGAGCAAA 100 50
   Daro_0382 NONE
   Daro_0383  416549 ..  416594 + -17.6  -2.74012   AATCTCGGCCAGCAG CGCCTCGACTGCCGCCTTGCT CTTCA AGTCGGGCGGCAG-CGGGGCG TGCTTCAACTCCTCG  84 312
   Daro_0385  418011 ..  418035 +   -10  -3.38178   CTGCTGGTCGAGGTG          GCGGCTGG CGAGGGGTT CCAGCCGC          TTGTACAGTTCCTTG  68 251
   Daro_0388 NONE
   Daro_0389 NONE
   Daro_0390 NONE
   Daro_0391 NONE
   Daro_0392 NONE
   Daro_0393  434755 ..  434769 +    -5  -5.53991   GCACCATAGCTTCAC               TAAGCC ATG GGTTTA               TTTTTTTCCTGCATG 100 216
   Daro_0394  437404 ..  437422 +  -7.4  -3.57389   AGCAGCTTGCAGAAG             CCTATTCC TCC GGAAAAGG             TGTTTGGGTTTTGTT  66 45
   Daro_0396 NONE
   Daro_0397 NONE
   Daro_0398 NONE
   Daro_0399  442624 ..  442656 +  -5.4  -3.04398   TTAATGCGTAATTTG      GGTGGCGCAATTGG GATCG CCGTCTGCGCCACA      ATTTTAAACGGACGC  50 162
   Daro_0401 NONE
   Daro_0402 NONE
   Daro_0403 NONE
   Daro_0404 NONE
   Daro_0405  449525 ..  449551 +    -8  -3.06315   TGGGCGTGTGGGAGA         GGTGCATCATGA GGT TCCTGATGAACC         TGTTCAAGGTCTTGC  59 103
   Daro_0406  449815 ..  449832 +  -3.3  -2.71011   GCCAGCCCGGACAAA             ACGGACG GAAA TGTCCGA              TGATTCCCGCCGAGT  41 5
   Daro_0407 NONE
   Daro_0408 NONE
   Daro_0409  452257 ..  452270 +  -5.9  -5.13741   TAGGCTTGGGCTGGC               TGGGG GCTG CCCCG                TTTTTCTTCCCTTCG  86 38
   Daro_0410 NONE
   Daro_0411 NONE
   Daro_0412  455051 ..  455066 +  -2.4  -2.57274   ACCGGCACGGCCTGA              ATCGCC AAGA GGCGGC               CCTTTTCTGCATTTG  38 26
   Daro_0413  455977 ..  455991 +  -2.1  -3.41051   GTCGTCGATTTTCTG               GTTTC AGGGA GGAAC               TTGTGGTGAAAGTCC  45 2
   Daro_0414 NONE
   Daro_0415  458108 ..  458152 + -28.8  -5.98675   TGGAGCCAAGGCAAG GGCTCCGGCTGAGTACATGC AACCC GCGTGTACTCAGCCGGGGCC TTTTTTGTTTTTGTC 100 254
   Daro_0416 NONE
   Daro_0417 NONE
   Daro_0418 NONE
   Daro_0419 NONE
   Daro_0420  463134 ..  463159 +  -9.1  -3.05384   CCATGTAGCGCCCGT         TCTTGTGATTG ACCG CAATCACCAGA          TTGAGTGCCAGCGCA  66 45
   Daro_0424  468285 ..  468317 +  -8.5   -2.7736   AAGGTTCCGCCCCTA      TTATTAGCACTCACC GGC GACGAGTGCTAATAG      TGCTTCCGTCTCGGT  60 144
       groES NONE
   Daro_0426  470417 ..  470435 + -13.1  -5.06414   TCAAGCTCAACGAAA             GCCCCGC CTTGT GCGGGGC             TTTTTGTTGGCAAAA 100 56
   Daro_0427 NONE
   Daro_0428  472616 ..  472633 + -14.1  -5.63374   ATCTCGTCACAAAAA             GCCCGGG GTTT CCCGGGC              TTTTTTTCGTCTTGA 100 50
   Daro_0429 NONE
   Daro_0430  475250 ..  475271 + -11.6  -4.98531   AATTCATAGCAAAAA           CGGCAACC CATTCA GGTTGCCG            TTTTTCATTTCAGCG 100 205
   Daro_0431  475608 ..  475623 +  -4.6  -3.15999   GAAGGCGCTCATACG              CAGGCC AGAG GGCGTG               TTCAGTCTATGGGCC  49 52
   Daro_0432  476454 ..  476475 + -11.6  -5.54907   TTACCAGCGTTGGAG           CGGCTTCC CGGGAT GGAAGCCG            TTTTTGTTTTCTGCC 100 110
   Daro_0433 NONE
   Daro_0434  478274 ..  478315 + -15.1  -5.03314   CATTTGCACGGAGGC GATACGGCCGCCGAGTCGGG TTA CCCGGC-CGGTGGCCGTAAA TTTTTTGCCGATGCC 100 100
   Daro_0438 NONE
   Daro_0439  482377 ..  482394 +    -4  -3.53444   TGCCGTGCGCCACTT             CGGCGG CCATGC CCACCG              TTTCACCCAGCGTCG  49 150
   Daro_0443  488947 ..  488960 +  -8.1  -2.52543   CAGCGTGACGAGCGC               CAGCC AGGC GGCTG                TCAGTTGGCGGAAAT  52 271
   Daro_0446 NONE
   Daro_0447  492291 ..  492314 +   -11  -4.86293   ATCGATCAAATTCAA          AGGGAAAGGC AATC GCCTTTCCCC           TTTTCATTTTTGTTG 100 51
   Daro_0448 NONE
   Daro_0449 NONE
   Daro_0450 NONE
   Daro_0451 NONE
   Daro_0452  496180 ..  496195 +  -3.2  -3.96148   CCGGAGCCGGGCAGG              CCTGAA CACA TTCCGG               TTTGTCGTCGGCAGC  55 21
   Daro_0454 NONE
   Daro_0455  499024 ..  499035 +    -3  -3.25823   GAAATTCCATATTGT                TCAA CGAG TTGA                 TTAATGTGGCACACC  45 114
   Daro_0456 NONE
   Daro_0457  502588 ..  502602 +  -7.1  -4.07133   CATTGGCGGATTGTT               GCCCT GCAAA AGGGC               TTCTTTCTGGACGTG  70 88
   Daro_0458 NONE
   Daro_0459  506875 ..  506889 +  -2.8  -2.79492   GCCTGATATTGGTGA               TAATCG GGC CGATCA               ATTTGCGCTTGCAGC  41 48
   Daro_0460  509462 ..  509478 + -10.1  -4.38712   GGCTGGGCAGCGAGC              GCCCTGG GCG CTAGGGC              TTTTGTCCCGCTGGC  90 12
   Daro_0464  517724 ..  517741 + -12.7  -5.22039   TCGCTTCACCGAAAA             GCCCTGC CTCG GCAGGGC              TTTTTTACGTTTGGA 100 48
   Daro_0465 NONE
   Daro_0466  520733 ..  520745 +  -4.7  -4.00411   GGCAGCCTCCTATTA                AGCGC CAG GCGCG                TTCTTTGAGGTTTTC  62 25
   Daro_0467 NONE
   Daro_0468 NONE
   Daro_0469  527744 ..  527757 +  -2.4  -4.72986   CCGGGTGAGTTGATG               CCTT CTCTTC AAGG                TTTTTGGTCGCGCTA  66 28
   Daro_0470 NONE
   Daro_0471  531163 ..  531173 +  -4.6  -3.68222   GGGCATTCCATAAAC                 GGGT CAG GCCC                 TTCTTGCCCTTGAAG  54 366
   Daro_0474  535081 ..  535102 + -13.7  -5.42259   CCCGATGGCCTCTTG           CCCGACGGT TAGT GCCGTCGGG            TTTTTTTGCGCCTGG 100 63
   Daro_0482  545819 ..  545839 +  -3.2  -2.71263   TTTCCGCAACGGCGC           CCG-GTCGC CGCG GCGACACGA            TAGTTAGGAGACATT  41 2
   Daro_0483  546336 ..  546348 +  -4.8  -4.14013   CCGTTCTGAGATATA                CCTG CGACC CAGG                TTTTAAAGGATTTTA  62 32
   Daro_0484  547242 ..  547254 +  -3.3  -3.06183   CCGGATCAGGATCAG                CAGGA AAC TCCCG                TTCCATCGGGGTGGG  43 52
   Daro_0485  549198 ..  549219 + -17.3  -2.50062   AGCGTCGACCGCCAG           CGCCAGCGG CCAT CCGCTGGCG            AATTTCTATTCTCTG  95 39
   Daro_0488 NONE
   Daro_0489 NONE
   Daro_0490 NONE
   Daro_0491 NONE
   Daro_0492 NONE
   Daro_0493  556576 ..  556595 +  -5.6   -4.9138   GAAACCGGCGAAGCC            GGCGCCGCC CTT GG-GTCGCC            TTTTCTTTGCGTACT  80 522
   Daro_0494 NONE
   Daro_0495 NONE
   Daro_0496 NONE
   Daro_0497  559707 ..  559737 +  -6.8   -4.2558   GGGCTGCGAGTTGGC       TTTCAGTAGCTTGC CGA GCAGGCTGCCGGAG       TTTTCCTGGCCGCTG  72 69
   Daro_0504  564723 ..  564740 +  -3.4  -2.51312   AGGGCAATAGCTTTA             CGCT-GG ATCTG CCGAGCG             CTTGCTGACTCAGTT  40 31
   Daro_0505 NONE
   Daro_0506 NONE
   Daro_0507 NONE
   Daro_0508  570389 ..  570426 +  -8.9  -3.09635   TCGGTCGAAATCGCC   TCCGGCCGGTGGCGGGG TAAT TCCCACGGGCGGCCGGG    TTCGGTGATGGCAGT  60 356
   Daro_0512  573958 ..  573971 +  -2.3  -3.72576   TCGGAACATTTTCTG               ACGTG CAAA CACGC                TTTCCTCCAGAGAAG  51 156
   Daro_0513 NONE
   Daro_0514  575758 ..  575778 + -15.5  -3.17075   AGCTGACAAGAAAAA            GCCCTACAG ACA CTGTAGGGC            TTGCGTTGCGGCAGG 100 464
   Daro_0518 NONE
   Daro_0519 NONE
   Daro_0520 NONE
   Daro_0521 NONE
   Daro_0522  583198 ..  583208 +  -2.4  -3.57144   AACCAAACAACGACT                 CACC CAA GGAG                 TTTCCCCATGCAGAG  49 40
   Daro_0523  584233 ..  584253 + -12.5  -3.39895   TTTGCCAAATAAAAA            GGCCGGCTG AGT TGGCCGGCC            TTGCTTCATGACGGG  83 44
   Daro_0530  591806 ..  591834 +  -8.7  -5.08011   ACGAAGTAGCAGGTT        GCGCCGTTGCGTT GAT GGCGCGGCGCCGC        TTTTTTCGGCGTTTT  93 32
   Daro_0534  594308 ..  594353 +  -5.4  -3.65542   ATGCCGACCAGAAAG CCG-CGCCGGCC-GCCGTTGAT GTAG ATCAGCGGCAGGTCGAGGATGG TCTTTTCAACATGCA  57 196
   Daro_0541  599608 ..  599620 +  -4.7  -3.10579   GCCCGCCGACGATTC                GGCAG AAG CCGCC                TGATTATTTTGCGGC  48 10
   Daro_0546  606951 ..  606981 + -11.8  -2.73721   TCGTTCGGCTGCCCT       GTCTTGACGTGCGC AGT GCGCATGGCCAGAC       TGCTTCGGAATTGAT  73 42
   Daro_0547 NONE
   Daro_0548 NONE
   Daro_0549 NONE
   Daro_0550  611208 ..  611226 +  -2.2  -3.86346   CTGGCGTGGCTTGAT             GCCGTGGC TTG GACGGGGC             TTTGTCGAGCCGTGC  54 484
   Daro_0553 NONE
   Daro_0554  616258 ..  616294 + -12.3   -2.8632   TGCGCGGCTAAACCC    GCTTTGCCTTGGGGG TGAGCGC CTCCCAAGGCAGTGC    TATAGTGATCTATTA  78 30
   Daro_0555  617413 ..  617424 +  -2.2  -2.87132   AAGGTGAGCAGGCCA                G-CGG CGA CCGGC                TGTGTGAACGGCGAC  40 307
   Daro_0559 NONE
   Daro_0560  623838 ..  623853 + -11.8  -5.06414   TCCGGGCAATAAAAA              GGCGCC TTGC GGCGCC               TTTTTATTGCCCGGC 100 59
   Daro_0564  628748 ..  628768 +  -5.3  -2.62184   GGTAGCGTTGGCCGG            GTCGCCGGA TTG TTCGGGGGC            TAATATGAGCGCCGC  47 2
   Daro_0565  631800 ..  631816 +  -6.5  -3.16055   GCGATCATTCTTGGA              GGCGTTC GAT GAGTGCC              TTGCTAAACCATTTG  54 14
   Daro_0566 NONE
   Daro_0567 NONE
   Daro_0568 NONE
   Daro_0569  636600 ..  636614 +  -6.4   -4.1552   CTGGCCAAACAGTTC               GCTTGA AAA TCAGGC               TTTCTTGACGAACTC  70 20
   Daro_0572  638957 ..  638973 +  -4.4   -4.3898   TGGCGACTAGTCTGT              TTCGCT ACTTG GGCGAA              TTTTGTCCGGGTGGT  67 31
   Daro_0575  642647 ..  642665 +  -4.5  -2.90714   TTATCGACTGGATAC             GGTTCAG CAGGC CTGATCC             TCTCTCCGGGTTTGG  47 10
   Daro_0576  643851 ..  643876 + -14.8  -5.37345   TGTGAAAACCACACA         CAAAGGCGGG TAAAAT CCCGCCTTTG          TTTTTTGTCGTTCGG 100 46
   Daro_0577  644509 ..  644523 + -12.8  -4.62471   ATTCTGTGACCCGCT               GCGGCG GGT CGCCGC               TTTTTAAGGATTCAC 100 66
   Daro_0578  646806 ..  646835 +  -7.7  -5.72616   TAGGTCACAAAAGAA       AACCCCGTTCCGC TTTG GCTGGGCGGGGTG        TTTTTTTGTGTGACT 100 63
   Daro_0586  660242 ..  660271 + -11.5  -2.62735   TATCGCCAGTCGCGA       CGGTCATGACGGT CGTG ATCGTCATGGTCG        TGGTGTCCGCGGTGT  73 505
   Daro_0590 NONE
   Daro_0591  662788 ..  662809 +  -2.2  -3.74693   GCTGACGGATCGATA           CCGG-CGAG GGCGG CTCGTCCGA           TTTCCTCCGGTGCAC  52 318
   Daro_0594  665942 ..  665980 + -14.6  -3.15579   TGCTCGGCTGATTAC   GGCTGTTTGGCCCGAATC GCC GATTTGGGCCGGAAGGCC   TTGATCACGGCTTCG  95 30
   Daro_0597 NONE
   Daro_0598  669686 ..  669702 + -15.1  -5.67063   CGCTCAAACAAAAAA              CCCGCGG ATT CCGCGGG              TTTTTTTATGGTGGC 100 49
   Daro_0602  673156 ..  673176 +  -3.9  -4.21275   CCTTGATGAGCTTCC            GGCGTGATA AAA TTTCACCCC            TTTTCAATGGCTTGA  62 19
   Daro_0603  674477 ..  674527 +  -3.7  -3.61398   AGCGCTTGCCCGCCC TGCGTTGCGCCCCCTTGCCGTAG TTGAT CTACTGTCAGCGGGGGCGTCGCC TTGTTCGGGCAGCGC  53 50
   Daro_0604 NONE
   Daro_0605  676186 ..  676207 +  -5.1  -3.61398   GTCAGCATTCGGCCC           GCACA-CGGC GCA GCCGCTGTCC           TTCTTGAAGCGGACG  58 81
   Daro_0610 NONE
   Daro_0611 NONE
   Daro_0612  681349 ..  681367 +  -2.4  -2.87132   GCCCCTGCTCGAAGG             TTGAACCG AAC CGATTTAA             TCTCTGAAAGAAAAC  41 22
   Daro_0613 NONE
   Daro_0614 NONE
        gpsA  683393 ..  683410 + -12.7  -3.38046   ACGCAAGCATCGTTC             CGGGCTG AATT CAGCCCG              TATTTCGGGTGGCAA  76 139
   Daro_0618 NONE
   Daro_0619  686700 ..  686710 +  -6.8  -3.65581   CCGGTCAGGTAAATG                 CTGC GGT GCAG                 TTCTTGCCACTTCCT  60 266
   Daro_0625 NONE
   Daro_0626  692178 ..  692207 + -15.1  -4.07568   TGGCGTTGCGGTACG       CATAAAGGGCGGC CTTG GCCGCCCTTTATC        TTTTCAGGCGCCCGG 100 42
   Daro_0642  706436 ..  706456 + -11.8  -5.14563   ACGCTGATTAGCGCG            CGGCCTGC GCCAA GCGGGCCG            TTTTTTCGTAGCCCC 100 34
   Daro_0645 NONE
   Daro_0646 NONE
   Daro_0647  710901 ..  710922 +  -7.2  -2.73364   CCATTTCCATCGGGC           GGAGGCCG ATATTG CGTCCTCC            TGCTTCCGGTGCGCC  50 359
   Daro_0649 NONE
   Daro_0650  712370 ..  712400 + -13.5  -5.08824   AATTCGCTTCGAGCG      CAGAAAAAGCCGCC TTTT GGCGGCTTTTT-TG       TTTTTTGCGTGCGCG 100 39
   Daro_0651 NONE
   Daro_0652 NONE
   Daro_0653  714189 ..  714202 +  -9.5  -5.40474   TCTTTAGTAAAAAAA               GCGGC GAAA GCCGC                TTTTTTTACGCCCAT 100 51
   Daro_0655  721927 ..  721937 +  -3.2  -4.36508   TTGGGCCGCGGTCTG                 CTTC GCA GGAG                 TTATTATTTTTGTCC  65 269
   Daro_0658  724906 ..  724923 + -11.3  -5.18355   AAGAAAAAGCACTTA             GCCATCC CACG GGATGGC              TTTTTGCTTTTTGCC 100 143
   Daro_0659  726322 ..  726338 +  -2.9  -4.32882   AGAGCTGACAGAAGC              TTGCGGA GTT TCCGGAG              TATTTTGTTTTTTGG  62 359
   Daro_0660 NONE
   Daro_0661 NONE
   Daro_0662 NONE
   Daro_0663  730171 ..  730196 +  -7.5  -4.08216   TGCTGCCGAAGTCGA         GGCCGGGCGTGG CAG CAACGCC-GGTC         TTTTCCAGCAGATCC  68 112
   Daro_0666  735722 ..  735734 +  -4.1  -2.73875   CTCCTGCTAAAGTAA                GGTAA ACT TTGCC                TGATGTTGGCAGGAG  43 96
   Daro_0667  736857 ..  736881 +   -10  -5.05782   CGAACGTAGCAAACT          CAAAGGCCGC CGCGA GCGGCCTTTA          TTTTTTGGGGTCGGT 100 46
   Daro_0669  738456 ..  738467 +  -2.2  -2.62184   GAAGTGCTGGCTGGT                GGAG GCAA TTCC                 TGATGTCGGCAGCAA  38 11
   Daro_0670 NONE
   Daro_0671 NONE
   Daro_0672 NONE
   Daro_0673  742279 ..  742297 +  -3.1  -4.28994   GGTCGTATTCGTCGT            C-TGGCTG ACCA CGGCCATG             TTTTGCTCGGTCATG  65 97
   Daro_0676  746830 ..  746878 +  -3.5  -2.78712   GAGGTGGTGCTGGTT GCCGAATAGCGCCTAGTCGAGCC AGC GGATCGGCGAGGCGAGTTCCGGG TGCTTGCCTTGCCGG  43 17
   Daro_0680  750372 ..  750385 +  -3.7  -3.29461   GAGGCTACTGAGGCA               GGAGG AAAG CCGCC                TTCTCGCGGACCTTG  49 94
   Daro_0682 NONE
   Daro_0685 NONE
   Daro_0686 NONE
   Daro_0687 NONE
   Daro_0688  759877 ..  759896 +  -8.5  -4.14739   GTCCGCAACGGGCGT            GCGCCGT GCAAAG GCGGCGC             TTTTCCAGTGGGTGA  75 124
   Daro_0690  761900 ..  761912 +  -4.8  -2.62184   CAGAAAGCAGCCGTA                GCCA CGAAA TGGC                TCGTATCAGGCAGCA  45 223
   Daro_0691  762924 ..  762953 +  -9.3  -2.57132   TTCACCCCAAACTCC       CTTGCCGCC-AGCT TTA ACCTTGGCGGCGAG       CTTGTCGACAGCACC  56 327
   Daro_0695  764993 ..  765016 +    -8  -5.09895   AGCTTGAGCGACTCT          TTGGGCGACC TTCG GGCCGCCCCA           TTTTTTCAGTAAATC  91 52
   Daro_0696 NONE
   Daro_0697  767027 ..  767071 +   -14  -2.55351   ATCCAATTTTCCGCT GTACAGATTCCATATTTCAAT TATT ATTGAAATATGGAATC-GAAC CTTGCTGTCGCCGCG  84 105
   Daro_0698  767388 ..  767410 +  -3.5   -3.1733   GCAATCCGGAGAAGT          GCGCA-TGAA AACC TTCAATGTGC           TGGTTTTGTGCACCG  47 18
   Daro_0699 NONE
   Daro_0700 NONE
   Daro_0701 NONE
   Daro_0702  771139 ..  771156 +  -9.9   -3.2048   CATTCGCATCTGGTT             GAACTGG TTGT CCAGTTC              TTCCTGGAGTTTCGA  65 497
   Daro_0704  772392 ..  772402 +  -4.6  -2.53747   GCTAATCAAGGAATA                 GCGT GGG GCGC                 CTGTTCTGGAAGTTG  44 25
   Daro_0705  773648 ..  773661 +  -2.3  -3.60316   GTCAAGTTACGTCAA               CGGAA GAAA TCCCG                CTTTTTTGCGCGGCT  49 134
   Daro_0706  775739 ..  775760 + -14.5  -4.77036   CTGGACAAATAAAAA           GGCCATGCT ACCG AGCATGGCC            TTTTTGCTGCTAGCC 100 72
   Daro_0710  780639 ..  780652 +  -8.1  -5.59879   GCCCTTGATCTAAAA               GGCAC TTCG GTGCC                TTTTTTGTATTTATG 100 57
   Daro_0711 NONE
   Daro_0712  783381 ..  783400 + -13.6  -5.75478   TCTCTGTTGGGGTTG            GGGTGCGT TGCG ACGCACCC             TTTTTTTGTCTACTT 100 112
   Daro_0713 NONE
   Daro_0714 NONE
   Daro_0715 NONE
   Daro_0716  786773 ..  786795 +   -22  -5.07523   AAGTAATTGGCTGAA           GCGGGGCGGC AGG GCCGCCCCGC           TTTTCTTTATGTATA 100 35
   Daro_0717 NONE
   Daro_0718 NONE
   Daro_0719  789050 ..  789083 + -10.3  -5.78622   AGCGGTGAATGATCG     TAAGCCCCCGTTCGGA TCT TCCGT-CGGGGGTTTG     TTTTTTTTGGCATGG 100 68
   Daro_0720  790164 ..  790201 +  -3.9   -4.3129   AAAGTAATATGCGGT   CCTCCCACTCGGCGACG CAGC CGACGATCAGTCGGGGG    TTTTCGTAGTGAATG  65 422
   Daro_0722 NONE
   Daro_0723 NONE
   Daro_0724 NONE
   Daro_0725  793955 ..  793975 +  -3.1  -2.73483   GCTAAGCACAAGCCG            GCTGACCTG TAA CGGGGCAGG            TCGTTCGCATACCAT  41 36
   Daro_0726  796379 ..  796391 +  -6.2  -2.90496   ACAAGTATGCACAAA                GCCG CCTAA CGGC                TGATTTGAGGAGCAA  52 17
   Daro_0727 NONE
   Daro_0728 NONE
   Daro_0729 NONE
   Daro_0730 NONE
   Daro_0731  803734 ..  803751 +  -2.1  -3.68658   GATATGCCCGGCCTT             G-AAATTC TGT GAATTTTC             CTTTTTTAATGGAAT  49 39
   Daro_0732 NONE
   Daro_0733  805223 ..  805240 +  -4.2  -2.77439   TTTTGCCAGATTGGC             CGTTAA AGTAAG TTAACG              CTTGGTGTTTTTGTA  43 44
   Daro_0734 NONE
   Daro_0735  807239 ..  807249 +  -2.4  -2.71731   GGCGCTGGCAGATAC                 GCTG CGT CCGC                 TGATTGAACGATAAC  39 1
   Daro_0736 NONE
   Daro_0737 NONE
   Daro_0738  810515 ..  810529 + -12.8  -5.93252   GTCAACGAGTTGAAA               GGGGGC TTT GCCCCC               TTTTTTCTTTTTGCA 100 53
   Daro_0739  811788 ..  811809 +  -2.1  -2.75826   CCCAGAACTTGTTCC           GGAGGCGGT GTAA ATGGCCACC            TCATCTCTTAGGATG  39 13
   Daro_0740 NONE
   Daro_0741 NONE
   Daro_0742 NONE
   Daro_0743 NONE
   Daro_0744 NONE
   Daro_0745  818667 ..  818719 +  -2.1  -4.66833   AGTGAAGATTGATCA GCTG--GGCATTGAGCTCGTGTAGCT GCTT GGCTCTGCGAGC-CAATTCCATCAGC TTTTTCCAGTTGGCA  68 205
   Daro_0749 NONE
   Daro_0750 NONE
   Daro_0751 NONE
   Daro_0752 NONE
   Daro_0753 NONE
   Daro_0754 NONE
   Daro_0755 NONE
   Daro_0756 NONE
   Daro_0757  827372 ..  827388 +  -9.3  -3.06183   TATCAATGGTCCGAC              GCTGCGC ATG GCGCTGC              TTGGCTAAAGATCAA  66 1
   Daro_0758 NONE
   Daro_0759 NONE
   Daro_0760  831132 ..  831167 +  -3.8  -3.23216   GCAAATAGATTCAAC    TGCGGCGCAGCTCG CGTCAGAA CGGCCAGCGCCACA     TTGGTAATCATCAGA  45 192
   Daro_0774 NONE
   Daro_0775  844334 ..  844360 +  -6.6  -3.39895   TCGGGATGAGGGGCA         TTTTCAGGATTG ATT CAGGCCTGAGAA         TTGCTTGATAACCCC  59 13
   Daro_0776  844736 ..  844754 +  -9.5  -3.05463   TCGCTAGTCCAGAGT             CGCGGGC CTTGC GCTCGCG             TTCGATGCGGGCGAT  66 42
   Daro_0785 NONE
   Daro_0786  854476 ..  854488 +  -2.7   -4.1552   GTGGCCCGGGCAGCT                TCTTT GGT GAAGA                TTTCTTCCAGCCCTC  60 436
   Daro_0788  857688 ..  857698 +  -6.8  -4.25388   GCCCTTACTATAGGT                 GGGT TTT ACCC                 TTTGGTTTTGATGTA  72 320
   Daro_0794  862721 ..  862741 + -11.1  -2.67428   TTGAATAGAGTACGT            GGGGCGCCA AGT TGGTGCCTC            TACATTCTTCATCAG  64 33
   Daro_0796  864181 ..  864202 +  -3.8  -4.32034   CACCTTCTGACCAGA           GG-TAGCAA TCTGT TTGCTAGCC           TTTTCGTCATCGTGG  65 194
   Daro_0800  866323 ..  866342 +  -6.4  -3.37464   CCACGATTGCCTCAT            GGAGGTCC TTCT GGATTTCC             TTGTGGGCTTCCTCG  56 184
   Daro_0803  868887 ..  868915 +  -4.6  -4.32049   AGTCAGGTTTTTTTC       CAGTTGTCGGCGA ATGG TCGT-GACGGCTG        TTTTGCTGGATTCTG  68 507
   Daro_0805  870354 ..  870374 +  -9.1  -2.70932   AAGAAAAACCAAGTG            CTTCAGTAA ATT TTGCTGAAG            TGCTTGACGGGAGAA  63 220
   Daro_0806 NONE
   Daro_0807  877898 ..  877913 +  -3.2  -3.32343   CCTGAATTTACCCCC              CGGC TTTAAGTT GCCG               TTCTGAGCCTGTGAA  47 4
        recR  878531 ..  878553 +    -2  -3.02613   GTGATTGATAGCGCC           TTTTGTCGAG GGT TTCGATGAAG           TATAATTTAGCGTTT  42 33
   Daro_0809 NONE
   Daro_0810 NONE
   Daro_0811  881259 ..  881301 +  -8.3  -3.10091   CTTCGCGGATTAGCT AACGGCATCGCGGGTTTGGC TTCG GCCAGCCCC-CGGTGCCGAA TCTCATTTTGAGGGT  62 43
   Daro_0812 NONE
   Daro_0813  882401 ..  882411 +  -8.2  -5.93809   AGGGAAATTCCAACA                 GGGG TTT CCCC                 TTTTTTTTATGCAAG 100 71
   Daro_0814 NONE
   Daro_0815  886238 ..  886261 +  -6.7  -4.20712   GCATGCACGGCAGTT          CTCAGGCTT AAGGTC GAGCCTGGG           TTTTGCCATGTTCTG  72 49
   Daro_0816 NONE
   Daro_0817  889381 ..  889394 +  -3.7  -2.78463   CTTTTCAGGCAAAAC               GCCGG ATGA CAGGC                TGTCATCCGGCCCAT  43 48
   Daro_0818  889862 ..  889879 +  -8.3  -3.82191   CTCGGCAGCGAATAG             GGGCGGC AGGC GCCGCAC              TTCTTCTCAAGTTAA  72 26
   Daro_0819  890770 ..  890793 + -12.4  -5.24796   GGCTCGATCAAAAAG          CCTCAGTCCC GCAC GGGGCTGGGG           TTTTTCTTGTATAAA 100 45
   Daro_0820  892666 ..  892683 +  -4.9  -2.79589   GCCGACATCGCTATT             TCGGATAC ATC GT-TCCGA             TCATCTTGATATCGT  46 151
   Daro_0825  897084 ..  897110 + -13.7  -4.67353   GACGTAAAGTCACAC        GGCGGGGC-GCT TACT GGCTGCCCCGCC         TTTTTGCCTGGATAA 100 39
   Daro_0826 NONE
   Daro_0827 NONE
   Daro_0828 NONE
   Daro_0829  901303 ..  901354 + -18.3  -5.15969   AAGCCGATTCAAGGA C-AA-GGGCGTC-CATCCGAGCTGCC ACC GGCGGTTCGGATGCGACGCCCATTTG TTTTTTCGATTCAAG 100 237
   Daro_0830 NONE
   Daro_0831 NONE
   Daro_0832  904532 ..  904555 + -16.7  -5.17744   TCCGTAGTGACTTTT          GCCCGCCGG CCTAAC CCGGCGGGC           TTTTTCTTGATCTAT 100 75
   Daro_0833 NONE
   Daro_0834  907342 ..  907352 +  -5.4  -4.07885   GCCCGGCCTCAATGG                 CATG TTG CATG                 TTTTCGAGAAACATC  65 127
   Daro_0837  910707 ..  910726 + -12.8  -5.06414   CGCTTCTTCCCAACG            CGGCGCCT TGCG GGGCGCCG             TTTTTATTGCGACCA 100 64
   Daro_0838 NONE
   Daro_0839  914423 ..  914433 +  -4.6  -4.87626   TCGGCGCTACGCATC                 GTCG GAT CGGC                 TTTTTGCTGTTCGAG  81 520
   Daro_0841  915722 ..  915738 +  -7.9  -4.56597   GGTCGTTTCGGCTGA              TCAGGCC GCC GGCCGGA              TTTTTGCCGCCCAAC  82 26
   Daro_0843  917630 ..  917644 +  -3.5  -3.60627   GTCGAGTACTGAGGC               GGTAG CCTTT CTGCC               TTTGGGGTAAAATGC  53 29
   Daro_0844 NONE
   Daro_0845 NONE
        dapA NONE
   Daro_0847 NONE
   Daro_0848  922472 ..  922501 + -18.1  -3.14344   AAAGTTGATGGGCAA       TAAAAAACGGGGC CGAA GCCCCGTTTTTTA        TTGGTGCAAGAAGTA 100 42
        rumA  924766 ..  924781 + -11.8  -5.03715   AGAGCGCATGAAAAA              GGCGGC CTTG GCCGCC               TTTTTTGCGACTGAT 100 53
   Daro_0855  928904 ..  928919 +    -4  -3.62522   GGCCGCTTTTTTTGC              GT-GGCT GCG AGCCGAC              TTCTTCAGGGACTTG  53 83
   Daro_0857  929936 ..  929953 + -14.1  -4.53774   CGGAAGTTCTTGCAG             GGGCGGC TCCG GCCGCCC              TTTTCATTGCTTTGT 100 46
   Daro_0858 NONE
   Daro_0859  931478 ..  931508 +   -12  -3.78329   GCGCCTTTGCCCGAC      GC-TGCATCCGGT AAAATC ACCGGATGCATGC       TTTGCCTTACTGGCG  88 44
   Daro_0860 NONE
   Daro_0861  934104 ..  934120 +  -8.7  -2.81464   TGCCGGCCGCTTTGC              GGATGTC CGC GACGTCC              TGTAATCGGTGATGC  60 4
   Daro_0862 NONE
        leuD  934971 ..  934982 +  -5.8  -3.40403   AAGCGCCGTGTCGAT                CAGC CTTG GCTG                 TTCTCCTGACGAGGA  56 5
   Daro_0864  936073 ..  936085 +  -3.4  -2.78463   AAGAGCACAGGTTTT                TCAC GGAGA GTGA                TGTCATGAAGAAGGT  41 42
   Daro_0865  937241 ..  937270 + -15.2  -4.17556   AGGTATTCTGGCAAA       TAAAAACCGGGG CTTCGA CCCCGGTTTTTA        TTTGTTGGGAATATG 100 43
   Daro_0866  940508 ..  940537 + -12.1  -4.08945   TTCAGGCTTGTGATC       GGCACATGGCCCC GCAA GGGGCTGTGTGCA        TTTTGGGAGCCTGGT  95 43
   Daro_0867 NONE
   Daro_0868  941908 ..  941920 +  -3.4  -3.05844   GATCCGAATGACGAT                TTCC TCGAT GGAA                TGTTGAAATGAAGAC  43 2
   Daro_0869 NONE
   Daro_0870 NONE
   Daro_0871 NONE
   Daro_0872 NONE
   Daro_0873 NONE
   Daro_0874 NONE
   Daro_0875 NONE
   Daro_0876 NONE
   Daro_0877  950789 ..  950807 + -12.4  -2.91772   GCTGCATCGTTGCTC             CCTGGCCG TTC CGGTCAGG             CTTTATCCAAGGATT  78 153
   Daro_0878  952126 ..  952139 +  -8.1  -2.59742   TGATTTACCGACAAC               TCGCC AGAT GGCGA                CTTGTCGGCCTTCCG  56 48
   Daro_0879 NONE
   Daro_0880 NONE
   Daro_0881 NONE
   Daro_0882 NONE
   Daro_0883 NONE
   Daro_0884 NONE
   Daro_0885 NONE
   Daro_0886 NONE
   Daro_0887 NONE
   Daro_0888  962769 ..  962787 +    -6  -4.13945   AAAAAACTTAAGGTG             TTTGGACA ATG TGGCCAAA             TTTTGGGGTGAAACT  68 87
   Daro_0889 NONE
   Daro_0890 NONE
   Daro_0891  965004 ..  965035 +  -3.1  -4.62783   TACACCTTGAGCCCG     GATC-GCT-CGTGGC TGGC GCTATGAAGCTGATC      TTTTTCGCCTGGCTC  68 2
   Daro_0892 NONE
   Daro_0893 NONE
   Daro_0894 NONE
   Daro_0895  969081 ..  969095 +  -8.6  -4.27316   TTGCCGAACAGCATT               TGCGTT AAC AACGCA               TTTTCCGTTGCCCAG  78 18
   Daro_0896  970881 ..  970896 +  -8.2   -2.7263   CCTGGCCTGTAGGTC              GGGGCG GGGC CGCTCC               ATTTAACGGGGTGGT  60 49
   Daro_0899  974355 ..  974372 +  -8.3  -2.58999   GTGTAGCAGCAGCCC             GGGGAGC GAAA GCCCCCC              ATTCATGTGTGCAGA  59 35
   Daro_0900  975679 ..  975695 +  -5.1   -3.5594   GTTCTAAAACAAAGT              TGTGCAC ATT GTGAACA              TTTGGGAAATAAATT  56 150
   Daro_0901 NONE
   Daro_0902 NONE
   Daro_0903 NONE
   Daro_0904 NONE
   Daro_0905 NONE
   Daro_0906 NONE
   Daro_0907  982641 ..  982676 +    -4  -4.26461   GGCTGAAGGTCTGAG    CTTGATGGATGGGCG GTTGCTA TGCCCATCCA-CTGG    TTGTTTTGCATTGAT  62 27
   Daro_0908 NONE
   Daro_0909 NONE
   Daro_0910 NONE
   Daro_0911  987897 ..  987915 +  -7.3  -5.80817   TCCTCTGGTGTACTT             CGGCCGC CTTGT GCGGCCA             TTTTTTTGTGTTCGC 100 52
        cysS  996137 ..  996154 + -12.7   -5.1861   GCCTGAACGAAAAAA             GCCCGTC CATG GACGGGC              TTTTTTGATGGTGAA 100 35
   Daro_0925 1004247 .. 1004264 + -12.7  -4.65916   TCACCCATGTGAAAA             CCGCCTC CGAA GAGGCGG              TTTTATTGAAGTCGA 100 29
   Daro_0931 NONE
   Daro_0932 1012813 .. 1012837 +    -5  -3.21772   CCGCGATGGCGGGCG         GCCAGCGTCAT GCAA ACGA-GCTGGC          TCTTGTCGCCGAATT  48 509
   Daro_0935 NONE
   Daro_0936 NONE
   Daro_0937 1017345 .. 1017360 +  -3.2  -4.14243   TGTAATCCCTTGAAT              TTGCCT GAAA AGGCAC               TTTTCGGCTAGAATA  58 28
   Daro_0938 NONE
        carB 1021850 .. 1021882 +    -7  -4.70319   TAAGACCAACCCGAA     CCGCCGGGTAGCCC TTGTTTT GGGC-GCC-GGCGG     TTTTGCTTTTGCTGG  81 38
   Daro_0940 1022369 .. 1022379 +  -5.4  -2.75712   ACGAAATCATCGACG                 TTCG CTA CGAA                 TAATTCAGTGCGTAA  48 12
   Daro_0941 1023112 .. 1023128 + -13.7  -4.09685   CGATTTCCTTGAGTA              CGGCCTC GGT GAGGCCG              TTTTCGGCAATCGAC  95 289
   Daro_0943 1023839 .. 1023863 +  -2.2  -4.89521   CCCTGAGCTTTATTT         G-CTCGGACGCA CAT TGCGT-TGAGAC         TTTTGTTTAGAATGT  71 4
   Daro_0944 1025816 .. 1025837 + -17.3  -5.27023   TCCAATCTTTCAACC           GGCCGGGAG CGCT CTCCCGGCC            TTTTGTTTTTCAGAT 100 45
   Daro_0945 NONE
   Daro_0946 1028101 .. 1028113 +    -2  -2.62616   ATAATCCGCGAGTTT                TTCT CCAAC AGAA                TCGTCTAGCGCATGC  38 89
   Daro_0947 1028855 .. 1028870 +  -7.6   -3.1886   ATGATTTTCTGGCGA              TTTGCC GCGC GGCAAA               TTGATAGGCTTACAT  61 6
   Daro_0948 1029260 .. 1029273 +  -3.1  -3.07113   ATATACCGAAGTAAC               GCAAG GTGG TTTGC                TTGGCTCGAGTCCTC  43 27
   Daro_0949 NONE
   Daro_0950 NONE
   Daro_0951 NONE
   Daro_0952 NONE
   Daro_0953 NONE
   Daro_0954 NONE
   Daro_0955 NONE
   Daro_0956 NONE
   Daro_0957 NONE
   Daro_0958 NONE
   Daro_0959 NONE
   Daro_0960 NONE
   Daro_0961 NONE
   Daro_0962 1043952 .. 1043970 + -13.1  -5.18371   AACAAGTTTGCAGAA             CGCCCCG CCAGT CGGGGCG             TTTTATTTTGTGGAG 100 53
   Daro_0963 1044578 .. 1044610 + -19.3  -2.90227   CGCAACGACGTAACG      AAAAAGGCCCCGGAA AAT TTCCGGGGCCTTTTA      ATTTGATGCTTGGGG 100 68
   Daro_0979 NONE
   Daro_0980 NONE
   Daro_0981 NONE
   Daro_0982 1075337 .. 1075347 +  -5.4  -2.73468   AGATTGTCCATTCGC                 TGAG CCG CTCA                 TGATTCGCCCTGTTG  48 12
   Daro_0983 1076175 .. 1076193 + -10.2  -2.79796   GTGTTGATGGCATCC             ATGGCGGC CAG GCCGCCAA             TCTGGTCGCGTAGCC  61 353
   Daro_0986 NONE
   Daro_0987 NONE
   Daro_0988 1083560 .. 1083570 +  -2.4  -2.90992   ATGGGCGAGCGGCTC                 GCCG AAG CGGA                 TCATTTAAACGACTT  41 69
   Daro_0989 1084372 .. 1084400 +   -16  -3.53091   TCTGTTGCGTTTAAA        CGAGCGCCGCAC TTGGC GTGGGGCGCTCG        TTTGGGCGCAAAGCT 100 68
   Daro_0990 1085414 .. 1085424 +  -8.2  -3.90112   GAAAAATACCGTGAT                 CCGG GCG CCGG                 TTTCCTTGGCAAACG  69 511
   Daro_0992 NONE
   Daro_0993 1088822 .. 1088832 +  -5.4  -3.21912   CACGGGCTAGTCGTT                 TTCG GTA CGAA                 TTGGTACATTGCCGG  52 58
   Daro_0994 NONE
   Daro_0995 1090249 .. 1090259 +  -5.4  -3.95071   TGCAGGTGGGTATCG                 TCAG CGC CTGA                 TTGTTTCCGGATTTG  63 15
   Daro_0996 NONE
   Daro_0997 NONE
   Daro_0998 NONE
   Daro_0999 1092712 .. 1092741 +  -7.7   -2.6063   TCTGACCGATAGATC       GCGATGCGCCCAC CTTG GCAGGCGCATCGG        TGGCTTCTACATCCG  56 36
   Daro_1001 NONE
   Daro_1002 NONE
   Daro_1003 NONE
   Daro_1004 1097836 .. 1097853 + -11.3  -5.14163   AAAAATGAAAACCAA             TGCCACC CTCG GGTGGCA              TTTTTATTAGTGGCT 100 118
   Daro_1005 1099650 .. 1099688 + -19.7  -3.61178   CTTTCCTCGGCGGTT  CCGACGGGGC-GCCGACGG CTC CTGTCGGCAGCCCC-TCGG  TTTCGCATCGATGGC 100 47
   Daro_1009 1104518 .. 1104550 +  -5.7  -3.42684   TCTTCGCGGCCCTGT     TGCGTTGCCTGTCGA GCTAG TCGGCAGG-A-CGCA     TCTTTGAGTCGATTT  56 6
   Daro_1010 1106529 .. 1106546 +  -9.8  -3.75153   CACTGAAGGAACAAA             GCCGGC CTGCGA GCCGGC              TTTCCCTTGCCGGGA  79 54
   Daro_1011 NONE
   Daro_1012 1108162 .. 1108174 +  -3.3  -4.07568   GGCCATCATCACCGG                CAGGG CCG CACTG                TTTTCCAGCACCAGC  59 166
   Daro_1014 1109392 .. 1109414 +  -7.6  -3.05384   CCAGTTGGTGGGGTT           CCATGTGACG CAG CGTCGCGAGG           TTGAGTGCCGGCAGA  56 332
   Daro_1016 1113497 .. 1113523 + -14.4  -2.60075   GGCCGCCATCGACAG         GTTGCCGTGGCT GTT GGCCACGGCGGC         ATTGATTGCGGCCCG  76 331
   Daro_1018 NONE
   Daro_1019 NONE
   Daro_1020 1120751 .. 1120761 +  -2.4  -3.34344   GGTGCATCTGCCGGT                 ACCG GAG CGGG                 TTGATTAAGACCTGA  45 7
   Daro_1021 1122430 .. 1122446 +    -5  -5.48514   CGATAAAAACAAAAA              ACGGCC ACGTA GGCCGG              TTTTTGTTTCTTGCT 100 222
   Daro_1025 NONE
   Daro_1026 NONE
   Daro_1027 NONE
   Daro_1028 1129881 .. 1129896 +  -2.5  -2.54896   GCGCTCGACGTGACC              G-CGCC CCGAT GGCGTC              TGGCTTGGGTCGCCG  38 59
   Daro_1029 NONE
   Daro_1030 NONE
   Daro_1031 1133118 .. 1133131 +  -2.3  -2.74144   TGTATATGATGGCGC               GGCAC GTGG GTACC                ATTTGCCCATACACA  39 274
   Daro_1032 1134111 .. 1134127 +  -2.2  -4.72497   AGGTTCGACTTGTCT              TTGGTG ATGGA CACCTA              TTTTCTTCCTCGCTC  66 289
   Daro_1033 NONE
   Daro_1034 1136111 .. 1136133 +  -3.4  -3.84808   AGTATTCGTTAAGAT           TAGCCGACTA AAC TACTCGGGTA           TTCTTCTCCGTTCAC  53 123
   Daro_1035 1136661 .. 1136679 +  -2.3  -5.28983   AATCACCTTTCAGGC             CAGTGCT CTGAA AGCGCGG             TTTTTCTGTTTTCAG  79 48
   Daro_1036 1137839 .. 1137858 +   -10   -5.1417   CGATGCTGCCAAAAG            GCCCATTC TTCG GAGTGGGC             TTTTTGCTTTTCTAG 100 334
   Daro_1043 1144020 .. 1144053 +  -5.9  -3.57561   TTCTCATGATTTTCT     GTAGCCAATTCGGGC GATA GTCCGGATGTGCTGC      TTTCGGCGCTTGCGA  60 96
   Daro_1044 1146326 .. 1146342 + -15.1   -5.5604   TTCCCCCCTACCCAA              GCCCGGC CGA GCCGGGC              TTTTTTGTTGATTGC 100 50
   Daro_1045 1147939 .. 1147962 + -16.8  -5.96521   TTCCTCGCATCTGTT          CAGGACACCC TCCG GGGTGTCCTG           TTTTTTTTCATTGCT 100 76
   Daro_1046 1148917 .. 1148928 +  -2.2  -3.01712   TGGAAACCAGTGACC                TGGT CACG GCCA                 TCTTCAAGCAGCACA  41 511
   Daro_1048 1150680 .. 1150718 +  -8.8  -3.60151   CTGATCATCGTGTGC  GGCACCGG-GCGGGCAG AGTAAA CTGCACGCTTCGGTGAC   TTCTGGTTTGCACGA  69 37
   Daro_1049 NONE
   Daro_1050 NONE
   Daro_1051 NONE
   Daro_1052 NONE
   Daro_1053 NONE
   Daro_1054 1157159 .. 1157176 +  -2.7  -3.11326   TTCGGGCAAGTTGTT             TCTCTTT TGTA AATGAGA              TATATTCGCATTATC  43 89
   Daro_1055 NONE
   Daro_1056 1160498 .. 1160508 +  -2.4  -2.70298   GGCGCAAAAGCTGCT                 CGAC CGC GCCG                 GTTATCGTTAAGCGG  39 4
   Daro_1057 1161698 .. 1161717 +   -15  -3.75024   GGGTGTAAAACAAAA            CGGGAGCC AATC GGCTCCCG             TTGTTCATGCTGACA 100 51
   Daro_1059 NONE
   Daro_1060 1163839 .. 1163870 +  -9.4  -3.36175   CGCCGCCCGGCTCCA      TGTGGGCCTGCAGA TAGT TCGGCAGGGTCACA       TTCTCGATCAGGCTT  69 103
   Daro_1063 1166626 .. 1166641 +  -2.4  -3.55453   GAGTGGGCGAAGATT              GGCGGC AGGT GTCGCG               TTGCTTGTGTTCATG  47 299
   Daro_1066 1168826 .. 1168859 +  -5.9  -4.07885   CGCTGGGTCGCTAAG     GCAGTCAGCCTCGCGT TAA ACG-GTGGTTGGCAGC     TTTTCCACCCAGATA  68 27
   Daro_1070 1173490 .. 1173506 + -13.7  -3.89524   TCTTTGCGCAAGAAA              GGCGGCT TGT AGCCGCC              TTTCTGACCTCAAAT 100 62
   Daro_1090 NONE
   Daro_1091 1196154 .. 1196173 +  -7.8  -3.53811   ACCGCCTCGATCTCC            TTGCGCAG ATAG CCGCGCAA             TTTGAGCGGCGTCAC  62 360
   Daro_1094 1197714 .. 1197726 +  -3.3  -3.44848   ATAACCAGCCGAGTC                GGTCG TCC TGGCC                TATTTCATCCCCGCC  49 117
   Daro_1095 1198952 .. 1198965 +  -4.5   -2.5547   CCGCGTACGGCGGGG               GCCAT CTGG GTGGC                GTTGGTCTGCAGGGT  43 396
   Daro_1102 NONE
   Daro_1103 1205646 .. 1205656 +  -4.6  -3.81488   TGATTCACCCCATGC                 CGTG AGT CGCG                 TTGTATTTGGCCAAA  58 38
   Daro_1106 1208870 .. 1208882 +  -9.1  -3.42069   GCTAGTTAAACGACA                GGGGT CTG ACCCC                TATTGTTGCGGTTGA  71 41
   Daro_1122 NONE
   Daro_1123 1226110 .. 1226132 +   -12  -2.69947   TCGTTGCCTTTACGC           TCCTGCTGGC TCT GCTGGCAGGA           CTTGTATGGAGGTTC  73 50
   Daro_1125 NONE
        greB 1227466 .. 1227482 +  -2.1  -4.08216   ATATAATGCGCACCT              CTTCTGC AGC GCCGGGG              TTTTCGGCGGGGTGG  56 109
   Daro_1127 1234916 .. 1234935 + -12.8  -5.03314   TGGGCAATGAAGATG            GGGCCGCC TTTG GGTGGCCC             TTTTTTACGAGTGGA 100 52
   Daro_1128 NONE
   Daro_1129 1237031 .. 1237052 +  -5.1  -2.75535   TCCTGACCAATTGAG           CGCTGG-CTG AGT CAGGCCGGTG           TGATTCAGATCTTCG  48 27
   Daro_1135 1242460 .. 1242478 +  -4.4  -2.52896   CCCGAACACAGCGTC             CACGTGCC AAA GGCACCGG             TACCTTCGCGGATGA  42 355
   Daro_1137 NONE
   Daro_1138 1244378 .. 1244394 +  -2.3  -4.75472   TTGGCTGGTTGATGC              CAAGA AAATCCA TCTTG              TTTTATTGATGTGGG  68 238
   Daro_1139 NONE
   Daro_1140 NONE
   Daro_1141 NONE
   Daro_1142 NONE
   Daro_1143 NONE
   Daro_1144 NONE
   Daro_1145 NONE
   Daro_1146 NONE
   Daro_1147 NONE
   Daro_1148 NONE
   Daro_1149 1255060 .. 1255091 +  -9.4  -3.31248   GTTGCACGCACTGGC      GGAA-GGCGGGGCCG GCC TGGCCCTGGCATTCC      TTGTAGGCCATCTTG  63 316
   Daro_1151 1257380 .. 1257399 +  -3.6  -2.93089   GCCCCTCCGTCTGAT            GATAGTTA AAAT TAACTAGC             TAATTTGCACTGGTC  45 17
   Daro_1152 1258376 .. 1258400 +  -6.4   -3.1372   CACGTGTTCGGCATC         GT-GCGGGTCC ATCC GGGCCCGTAAC          TGTTCGTAGGCCATG  54 165
   Daro_1156 1262086 .. 1262101 +  -4.6  -4.22375   TTCCCCGTGAGCAGC              CGGACG ATGC CGTCCA               TTTCTTCGATGCTGT  65 288
   Daro_1165 NONE
   Daro_1166 NONE
   Daro_1167 NONE
   Daro_1168 NONE
   Daro_1169 NONE
   Daro_1170 1276731 .. 1276757 + -10.8  -3.55444   GATTCCAGGCGATAC         CCAGCCAGGCAA CGG TTGCCTGACGGG         TTTCCACGATCGGAC  78 71
   Daro_1176 NONE
   Daro_1177 NONE
   Daro_1178 1286119 .. 1286134 +  -7.6  -2.71712   CATATATCGGGATTC              CTGACA ACGG TGTCAG               ATTTCAGCGACAAAC  57 56
   Daro_1179 1286907 .. 1286932 + -13.3  -2.54745   TTCTTGGGAGCACCA         CGGAAGGCTCC TGTG GGAGCCTTCCA          CCTTTTCTGACTGGC  81 90
   Daro_1180 NONE
   Daro_1181 1289226 .. 1289242 +  -7.9  -3.30441   CGCGGCGGACTCGCG              GGGCGGC AGT GCTGTCC              TTGTCGAGCATGGTG  59 167
   Daro_1185 1292852 .. 1292862 +  -4.6  -3.61371   GCGCGAATTGTTAGC                 TGCC TAT GGCG                 TTTAGCATAGGGTTT  55 293
   Daro_1186 1293936 .. 1293952 +  -5.1  -4.10657   CGGCGACCCCCTCCA              GCACGAT GAT GTTGTGC              TTTTCGACGATGTCG  61 165
   Daro_1198 1303651 .. 1303683 +  -9.2  -4.08823   CGAGGCCTTCGGGAA     TCGCCGCCCCTTGCTG AAG CAGCA-GG-GCGACGA     TTTCGTTGTGTTCAT  76 319
   Daro_1202 NONE
   Daro_1203 NONE
   Daro_1204 1309862 .. 1309887 + -20.5  -5.06414   TTGTGCTTGAACTAA         GGCCCGCCGAT GAAA ATCGGCGGGCC          TTTTTATTGCGCCAC 100 48
   Daro_1205 NONE
   Daro_1206 NONE
   Daro_1207 NONE
   Daro_1208 NONE
   Daro_1209 1315142 .. 1315153 +  -7.2  -2.92192   ATTCCTTTGCGGTTG                CGGC TGGC GCCG                 TATACTTCGATGGCA  51 296
   Daro_1211 NONE
   Daro_1212 NONE
   Daro_1213 NONE
   Daro_1214 NONE
   Daro_1215 1321594 .. 1321621 + -11.4  -4.14392   CAGCTTTCTCCTAAA        GCCCGAGATTGT TGTT ATAATCTTGGGC         TTTTCCACCTTGCCC  91 52
        rpsF 1322055 .. 1322067 +  -3.4  -3.34517   CCCGGCTGAAACGGC                TGCT GCTTA AGCA                TATTTGCACGGGAAT  47 16
   Daro_1217 NONE
   Daro_1218 NONE
   Daro_1219 1323155 .. 1323174 +   -15  -4.99134   CGTCTCACGACAAAA            GGCCTCGC AGTA GCGAGGCC             TTTTTACTTTAAACT 100 50
   Daro_1220 1324802 .. 1324814 +  -4.9  -2.69601   ACGCCGAACAGGATT                TTTCT CAA AGAAA                TCAGTTTGCTATCCC  43 221
   Daro_1224 NONE
   Daro_1225 1331533 .. 1331549 +  -2.9  -2.62616   GATGGGCAATGGCGA              CGGCT TGACTTC GGCCG              TCGTGTCGCCGCTGA  38 243
   Daro_1230 NONE
   Daro_1231 NONE
   Daro_1232 NONE
   Daro_1233 1340775 .. 1340790 +  -3.9  -3.93288   GCCCGCTTCCTGGAA              GCGCT GGAGAA GGCGC               TTTAATTCGATGGCC  58 5
   Daro_1234 1341658 .. 1341678 +  -6.8  -2.71364   CGACGCAACTGGGCT           GGCGAGGGC TGAT GTCC-CGCC            TGCTTGGCGCGCTAC  53 14
   Daro_1235 1342510 .. 1342535 +    -4  -3.14672   TTCGTGATGAGTAAC         GCGATGGC CTACCCCATT GTCATCGC          ATTGTTTTGCTGCAC  47 27
   Daro_1236 NONE
   Daro_1237 NONE
   Daro_1238 NONE
   Daro_1239 1346495 .. 1346506 +  -4.4  -3.85817   GTTAAAGCTAGGGGA                GACA TGTT TGTC                 TTTCTGAAGAGCCAT  60 405
   Daro_1241 1347342 .. 1347354 +  -9.1  -2.64933   GTGCCGTATGAGGTG                CCAGC CGT GCTGG                TAATGTGGCTAGATG  62 185
   Daro_1242 NONE
   Daro_1243 NONE
   Daro_1244 NONE
   Daro_1245 NONE
   Daro_1246 NONE
   Daro_1247 NONE
   Daro_1248 NONE
   Daro_1249 NONE
   Daro_1250 1358060 .. 1358074 +  -2.8  -3.53563   GCAGAAGGGTTGCCG               GGTGAA CGC TTTGCC               TTTGAAGACCCGTCT  49 21
   Daro_1251 1359664 .. 1359722 +  -3.7  -3.60296   AGATTTAAAAATATT TCCGCCCCGGCCTGTTTTCTCCGCTCT CAAAA AGAGGGGAGAAAGTGGGCATGACAGGA TTTCCGCTCCCCATA  53 90
   Daro_1252 NONE
   Daro_1253 NONE
   Daro_1254 NONE
   Daro_1255 NONE
   Daro_1256 NONE
   Daro_1257 NONE
   Daro_1258 NONE
   Daro_1259 NONE
   Daro_1260 NONE
   Daro_1261 NONE
   Daro_1262 NONE
   Daro_1263 NONE
   Daro_1264 NONE
   Daro_1265 1374147 .. 1374167 + -11.1  -2.85205   AACGTCCCACGGCCT            CGGCCAAGC AGA GCTTGGGCG            TGATTGCTGTGTTGT  71 402
   Daro_1269 1377699 .. 1377712 +  -2.3   -2.8007   TTCGGCAAATTGTGA               CTGCG CTAA TGCGG                TAATTGCTGAATTGA  39 9
   Daro_1270 NONE
   Daro_1271 1380202 .. 1380216 +  -6.4  -3.09766   AAGATTAACGGTTAG               CCATGA TGA TCGTGG               TCTCCTTTCTGTGTG  53 26
   Daro_1272 NONE
   Daro_1273 NONE
   Daro_1274 NONE
   Daro_1275 NONE
   Daro_1276 NONE
   Daro_1277 NONE
   Daro_1278 NONE
   Daro_1279 1390930 .. 1390951 + -12.3  -4.41616   CATTGCAGTAAGGTG           TTACCGGCC AGGT GGCCGGTGA            TTTGTTTCAAACCCT 100 30
   Daro_1280 NONE
   Daro_1281 1393025 .. 1393048 + -15.4  -5.49234   AATGTGGTAGATTCA          GGGCAGTGAA TGAT TTCACTGCCC           TTTTTTATTGAATGT 100 56
   Daro_1282 NONE
   Daro_1283 NONE
   Daro_1284 NONE
   Daro_1285 NONE
   Daro_1286 NONE
   Daro_1287 1398681 .. 1398695 +  -2.7  -3.75505   TCGACCGGTGTTTTC               CCGGC ATGAA GCCTG               TTCTGATTTTTGACA  53 17
   Daro_1288 NONE
   Daro_1289 NONE
   Daro_1290 NONE
   Daro_1291 1402112 .. 1402129 +  -9.1  -5.04249   GGTAGTGCCAGAAAA             GGGTGAC TCAG GTCGCCC              TTTGTTTTTTCGGGG  95 71
   Daro_1294 NONE
   Daro_1295 NONE
   Daro_1296 1407822 .. 1407832 +  -2.4  -3.06915   GCGCACCGTGTCGGT                 CAGG TTC CCCG                 TTGCGTCCGGTAGAT  41 194
   Daro_1298 NONE
   Daro_1299 NONE
   Daro_1300 1411845 .. 1411855 +  -3.2  -4.60889   TGAGGCAGCCATCTT                 CCTG ACG TAGG                 TTTTTCGACGTCCTT  70 187
   Daro_1302 NONE
   Daro_1303 1417174 .. 1417194 +   -14  -2.73364   TTCTCTGCGGGTTAA            GCCGCTGC GGCGA GCAGCGGC            TGGTTGAAGTAAGCC  85 386
   Daro_1307 NONE
   Daro_1308 1422847 .. 1422858 +  -3.6  -3.41292   ATCCGCATTGGTCTC                CCGT TAGC GCGG                 TCTTCTGTTAAACCT  49 197
   Daro_1313 1428338 .. 1428356 +  -9.5  -5.24796   GTTGGTGCTGCTATA             GGGTCGC CTTGC GCGGCCC             TTTTTGTTATCTGAA 100 238
   Daro_1314 1430563 .. 1430585 +  -6.2  -4.00042   TTGAATGCCAAGAAA           CTAGAGTCGG CTG CCGACATTGG           TTGTTTCATGCGAGC  65 434
   Daro_1316 1431657 .. 1431709 +  -4.4  -5.10064   TCTCCGCCAGCACCC GAACAAGCCACATTATTTATGTC AAAACAAC GACTTGGATA-TGTGGCTTTTTC TTTTTGTCTGTTGGC  81 250
   Daro_1317 NONE
   Daro_1318 NONE
   Daro_1319 1436283 .. 1436299 +  -4.3  -4.20769   GGCTGCTCTTGACGG              GCTTGCT GCT GGCGGGC              TTTGTCTTGCCGTGT  65 86
   Daro_1323 NONE
   Daro_1324 NONE
   Daro_1325 NONE
   Daro_1326 1443899 .. 1443922 + -10.3  -5.67967   GCGCGCTTAAATCAA          TAGGCTCCG ATCAAA CGGGGCCTA           TTTTTTTGTCGTGAT 100 194
   Daro_1330 1448360 .. 1448374 +  -9.2  -3.15758   CATGAGGTCGTTGCT               CGGCCG AAG CGGTCG               TTGGTCAGCAATTGT  67 341
   Daro_1332 1450529 .. 1450543 +   -10   -4.6468   GAACCAGTCTATCAA               CGCTTG AGC CAAGCG               TTTTATGTCATTTAA  89 200
   Daro_1334 1452140 .. 1452158 +  -3.8  -3.57561   ACGGCGATTCTGGCC             TGGCGT CGAGATC ACGCCG             TTTAAACGATTGCCC  53 2
   Daro_1335 1453118 .. 1453133 +    -9  -3.68988   GACTTCTTCGTCCTC              CTGCCA GAAC TGGCAG               TTATATTGACTGGAA  73 60
   Daro_1336 1453920 .. 1453940 +  -8.3  -3.01924   TTAGCAATTAATGTT            GTCGGATGT CTG ATATCCGGC            TCTTCCAAGCAAATA  62 37
   Daro_1337 1455874 .. 1455903 +  -2.1  -2.64651   AGTCCAACTGGTGCA       GCCCGAGATAT TGCCGAAT ATATGGCGGGC        TACCTTTCGAGCGTT  38 271
   Daro_1338 1457182 .. 1457208 + -13.1  -3.70037   TCGTAGCTGAATCAC        GCTCGCTGCTCT AATT AG-GCAGCGAGC         TTTACATCGTCGTTC  93 143
   Daro_1339 1457906 .. 1457924 + -11.7  -4.08693   TCGGCGAATAGTTAC             GGAGGGC CTTTA GCCCTCC             TGTTTTTATCCGTTT  91 47
   Daro_1340 1458451 .. 1458471 +  -2.5  -3.03338   GGTCTTTTGATTCGG           GCG-CTCG TCTGGT CGGGTCGC            TCTTCAGCAAGTTGT  42 31
   Daro_1342 1460114 .. 1460137 +    -3  -4.58242   AGCCCTGCGTTTCCG          GCGATTTTCC ATGC GGTAGAGCGC           TTTTCTGGCTTTTTT  68 99
   Daro_1344 1461547 .. 1461566 +    -5  -3.59979   CGGTTTGCGAGGTGT            TATGAAGC ACGG GCCTCATA             TTTGGAGTCACGGAG  55 21
   Daro_1345 NONE
   Daro_1346 1463423 .. 1463450 +   -15  -5.02074   ATTCAAGTGTGAAAA        TGGCCGT-CTACG CAA CGTAGTACGGCCA        TTTTTTCACAGGTGC 100 164
   Daro_1349 NONE
   Daro_1350 NONE
   Daro_1351 1470999 .. 1471010 +  -4.4  -3.72405   CAGCTGTACACCAGC                CTGA CTTA TCAG                 TTCTGATTTTCTCCA  58 8
   Daro_1352 1472300 .. 1472340 + -14.2  -2.78395   ATAAAGCAATAGAAA GTTG-CGACAAGGTCGAGA GTTT TCTCGACCTTGTCGTCGAG  TAATTGCTCCGAATT  85 37
   Daro_1353 1473444 .. 1473457 +  -2.3  -2.54745   TGCAATAACAGGAAA               CAGTC CTTT GACGG                GGTTTTATGAATGAC  38 88
   Daro_1354 NONE
   Daro_1355 NONE
   Daro_1356 NONE
   Daro_1357 1477040 .. 1477050 +    -4   -3.2327   ATTTTGTTTAATAAA                 TTGA AAA TCAA                 TTGATAATCAATTGA  47 63
   Daro_1358 NONE
   Daro_1359 NONE
   Daro_1360 NONE
   Daro_1361 1482134 .. 1482144 +  -6.8  -3.08197   TTTCTTTATTGCGCT                 GGCA GGT TGCC                 TATATGTGTATCAGC  56 66
   Daro_1362 NONE
   Daro_1363 1486426 .. 1486447 + -11.5  -3.49562   AGTGGCTGAGCACCG           GCCACCCCG ACAG CGGGGTGAC            TTGATTCCTGTTTTA  82 89
   Daro_1368 NONE
   Daro_1369 NONE
   Daro_1370 1496742 .. 1496765 +  -9.5  -4.34402   TTACCGTTCGTTCAG          CCGCCGCTG ATAGTC CAACGGCGG           TTTTCGTCTGAAGCG  86 398
   Daro_1372 1498857 .. 1498878 +  -5.1  -3.74158   CGGAATTGCGGGTCG           GCCGGGAGGG TTG TTCTCC-GGC           TCTTTTGGTAGCGTT  57 507
   Daro_1379 1512881 .. 1512918 +  -9.1  -3.90112   CTTGTCTGTCCAGAA   TGCGCCATGGTCCTGCTC ACT GAGCCGGTCGATG-CGCA   TTTGATTCAGAAAGC  78 390
   Daro_1381 NONE
   Daro_1382 NONE
   Daro_1383 NONE
   Daro_1384 1516578 .. 1516597 + -12.2   -4.5442   TACAGAAAGAAAAAA            GACCAGCA AATT TGCTGGTC             TTTTGTCCTTCCAAG 100 251
   Daro_1392 1523063 .. 1523079 +  -9.3  -3.28712   TTATCCATTCGCGTT              GCGCCTC GCG GCGGCGC              TTGTCGCCCAGGCGC  63 306
   Daro_1399 NONE
   Daro_1400 NONE
   Daro_1401 NONE
   Daro_1402 NONE
   Daro_1403 1534012 .. 1534031 + -11.4  -5.00138   CCGCAGCAAGATTCA            GGGGCCAG ATTC TTGGCCCC             TTTTTCCTTTCAGTG 100 58
   Daro_1404 1536097 .. 1536115 +   -16  -5.22312   GTTTCTGAATGTTGA             GGGAGGGC TTT GCCCTCCC             TTTTTTCGTCTGGAT 100 48
   Daro_1405 1537425 .. 1537441 +  -3.6   -2.9162   CCGGGGAACGCCTTT              TCGCCT GACGA AGGCGC              TACTTTGGCCAATTG  45 109
   Daro_1406 1538274 .. 1538284 +  -3.2  -3.75153   CTCGGTCGAAATGGC                 TGAG TGC CTCG                 TTTAGCTTGAGGCCG  54 252
   Daro_1416 1546637 .. 1546668 +  -7.2  -3.16683   CGACCTTGTGAAACC      GTAGC-GGCTGCCTG CGT CAGGCGTCCAGCGAC      TTGATCAGGTCGAAT  57 30
   Daro_1418 1548208 .. 1548227 +    -2  -2.62192   TGATCGGCGCCGCAG            TTGCCGCC TGAT GCCGCCAA             ATTAATTCAATCCAC  38 15
   Daro_1419 NONE
   Daro_1420 NONE
   Daro_1421 1549542 .. 1549555 +  -2.3  -2.71731   GGCATTGCCGATTTC               CGGGT CACC GCCTG                TCGTTGAACACTCAG  39 5
   Daro_1422 NONE
   Daro_1423 1552046 .. 1552077 +  -7.8  -3.53444   ATTGATCGAGGCATC      CTCGCGGATGGCCG TGTG CGGGCAGCCGCCGG       TTTCAACGCCGATGA  62 375
   Daro_1431 NONE
   Daro_1432 1558304 .. 1558334 +  -8.3  -2.53213   TAACCCATCATTCCA      CTGGACCTGCGC GAAAAGCA GCGCAGG-CCGG       TGAATTCAAACGTTC  58 61
   Daro_1433 1560011 .. 1560047 +  -3.5   -4.2558   GCGTTGCGGGATGGG    TGTGCTGCCGGGCTTGG TGG CGAGGCCCATCAGCAGG    TTTTCCTCGACCGTC  62 423
   Daro_1438 NONE
   Daro_1439 1564626 .. 1564669 +  -6.7  -3.10622   GCGGGTGTAGGGTGA TCTGCGGAGGCATCCGGGTT GCCTA AGCGCG-ATGCCTCCGCCAA TATTGAGTAGATCTT  56 31
   Daro_1440 NONE
   Daro_1441 1568854 .. 1568870 +  -2.1  -3.53811   GCGACCCTGGAAGCA              GCTGCGG ATC CTGGGGC              TTTCCGGAAAATCGG  47 180
   Daro_1444 1572543 .. 1572572 + -15.7  -3.21099   GGGACAATGATGGCT       GATCCGGGGCGCT TTCA GGCGCCGCGGATC        TTGCTCATCGCCAGA 100 44
   Daro_1455 1583914 .. 1583934 +  -8.9  -3.72576   GGGAATCCAGTCGAT            GCCTGGCCT TGG GGGCCAGCC            TTTGCTCCCCAAGGG  72 72
   Daro_1457 NONE
   Daro_1458 NONE
   Daro_1459 1585701 .. 1585718 + -12.7  -3.13403   TAGCGCAATTGAAAA             CGGGAGC TTCA GCTCCCG              TCTTACTCACGCGCA  81 120
   Daro_1466 1591160 .. 1591176 +  -2.9   -3.5393   CCCCAGGCGCCCATC              GGCGT GAAGGCG GCGCC              TTTCGGGCCGCTGGT  47 437
   Daro_1472 1595876 .. 1595890 +  -2.1   -3.3422   TCCAGTGCGATCATG               TCTGG ACCGG TCAGA               ATTTTTCAGGAGATG  45 77
   Daro_1473 1596202 .. 1596220 +  -4.5  -3.85817   CTGGAGTTGTTTGAA            GCGG-TGC TGTA GCGCCCGC             TTTGTGGCGCCCGGT  60 14
   Daro_1478 1599728 .. 1599746 + -11.7  -5.07567   TGCAGGCTATGCCAA             GGGTGGC CATAT GCCACCC             TTTTTTGCGGTGTGC 100 46
   Daro_1486 1603625 .. 1603637 +  -3.3  -3.57561   TCCGAGAGGTTCGGG                TCGTC GAT GTCGA                TTTCCGGGCTTGAGG  51 208
   Daro_1489 NONE
   Daro_1490 NONE
   Daro_1491 NONE
   Daro_1492 1609457 .. 1609503 + -13.5  -3.28637   CTCACTGTGTTCGCT GCCCCCCAGGGGGGCGCCGCCG CCCT CGG-GGCGGCCCGTCGGGAGGC TTCATCATGTTGATG  89 86
   Daro_1493 NONE
   Daro_1494 NONE
   Daro_1495 NONE
   Daro_1496 NONE
   Daro_1497 NONE
   Daro_1498 NONE
   Daro_1499 1615855 .. 1615892 + -17.3  -5.02476   AGCAAGGGGTGAGAG   GCGGTGATTTTTGTC ATGTTGGC GACAAAAATCACCGC    TTTTTTGCACCATGT 100 158
   Daro_1500 1617079 .. 1617123 + -11.6  -3.63627   AAGGCGAATTTGTTG TAAGGGCA-GGGGATTGTCGT ATTC GCGACAATCCTCGTGCTCGTA TTTCCCATATAAAAC  85 39
   Daro_1501 1618669 .. 1618688 +  -2.8  -3.79251   ATATTCCCCTATGAA            TCCGTTGG CGAT CCAATGAA             TTTGGTCGTCACCTG  53 97
   Daro_1502 1619635 .. 1619664 +  -4.3  -5.31275   GGGGTCCGACTGCCG       AAAAAGCCTCC-GA TCG TCTGGAGGCTTTAG       TTTTTTGTAATGCAG  87 79
   Daro_1503 1620317 .. 1620351 + -13.6  -2.70932   GACCGTTAAAGCTCC     CCCCAATGTCAATCCC GAT GTGGTTGCCATTGGGG     TCGTTCAGGCCGGAG  73 402
   Daro_1505 NONE
   Daro_1506 NONE
   Daro_1507 NONE
   Daro_1508 1623814 .. 1623827 +  -9.5  -2.92192   CATTGGCGAGCACCC               GGCCG TGGC CGGCC                TGTAATTCGCTGGAG  65 7
   Daro_1509 NONE
   Daro_1510 NONE
   Daro_1511 NONE
   Daro_1512 NONE
   Daro_1513 NONE
   Daro_1514 NONE
   Daro_1515 1627757 .. 1627780 + -18.2  -5.90981   GCAGCAACCTCGGTT          CGCCCCGGAA GCAA TTCCGGGGCG           TTTTTTTTGGTATCC 100 59
   Daro_1516 1628532 .. 1628558 +  -4.3  -4.11412   CTTTCTTCATGGTGT         CTTTGGCCATG TGATC CTTGGCCATGG         TTTCCTTCTTCATTC  61 224
   Daro_1520 NONE
   Daro_1521 1631919 .. 1631945 +    -5  -3.55761   TGTTCCAGGCATCTT         CCGCCAGTCGTA CCT TCTGGGTGGCGG         TTTCAGCGGTAAATG  52 429
   Daro_1525 1634460 .. 1634482 +  -6.2   -4.0641   AATAGCTTTCAGAAA           GCCCCGCA TAGTTCC TGCGAGGC           TTTCTGTAGCTGCAC  68 233
   Daro_1529 1639099 .. 1639111 +  -3.3  -4.63184   GCTAGCGCCGAGCCA                GGATC AAC GAGCC                TTTTTCGCGTGGATT  68 149
   Daro_1535 1642965 .. 1642989 +  -8.6  -4.60041   GCGAATAGAGGCGAG          TCAGGCGC GGAAGGAAG GCGCCTGA          TTTTTGAGCGTGACT  88 54
   Daro_1537 NONE
   Daro_1538 NONE
   Daro_1539 1646033 .. 1646044 +  -7.2  -6.06723   ATTGTTGTTCGATGG                GCGC GTAG GCGC                 TTTTTTTTTGCCCGG 100 58
   Daro_1540 NONE
   Daro_1541 NONE
   Daro_1542 1650154 .. 1650173 +  -4.2  -4.84274   CCTGAAGCACAAATA            ACGCTTGC AAAG GCAAGTGC             TTTTTCCTATGATTC  73 36
   Daro_1543 NONE
   Daro_1544 NONE
   Daro_1545 NONE
   Daro_1546 NONE
   Daro_1547 1657541 .. 1657560 +  -5.8  -3.06302   GTTGATAAAACAGCA            TTTCAAAC GTTT GTTTGAGA             TTAAATCGCCGTAGT  53 78
   Daro_1548 1658979 .. 1658997 + -11.7  -5.72207   CCTTGCCTACTTTAA             TCCCCGG CTAGT CCGGGGA             TTTTTTTGCTTTGAC 100 52
   Daro_1549 NONE
   Daro_1550 NONE
   Daro_1551 NONE
   Daro_1552 NONE
   Daro_1553 NONE
   Daro_1554 NONE
   Daro_1555 1668338 .. 1668361 + -16.8  -2.71268   GAGTAATGATCAAAA          GAAAGGCGCC GTAA GGCGCCTTTC           TCATATGTGGTCAAA 100 90
   Daro_1558 1672349 .. 1672362 +  -2.3  -5.19879   CGTTCGTCTTGTGCA               CCTGC CTCG GCAAG                TTTTTGTGTTTCGCC  79 91
   Daro_1559 NONE
   Daro_1560 1674859 .. 1674882 + -13.2  -4.33621   CGTCGAAAGTGCAAG          CGGGGAAGAGC TAA GC-CTTCCCCG          TTTCTTCGTTACCTG 100 60
   Daro_1576 NONE
   Daro_1577 NONE
   Daro_1578 1694287 .. 1694317 + -19.8  -4.04927   GCTGCCCAGATTATC       CGGGGCGCTCAGTT GAA AACTGAGCGCCCCA       TTCTTTGGTACTTCA 100 56
   Daro_1583 1702249 .. 1702260 +  -2.2  -3.29613   CAACACGACCATGCT                GTTC TTGT GGAC                 TTCGATTTAAGGTTT  45 4
   Daro_1584 1702698 .. 1702726 + -10.3  -5.46698   CTTGTCTGCAAAAAA        GCCCTGACTGA TATTGCT TCCGTCAGGGC        TTTTTTCATTTTGGC 100 56
   Daro_1587 NONE
   Daro_1588 1706107 .. 1706120 +  -4.5   -3.5594   AAGAAACGGTAGAAG               CCGTGG CTA CC-CGG               TTTGCGCAGTGGCTT  52 480
   Daro_1595 1711075 .. 1711085 +  -2.4   -3.6185   CGGCTATCCGCAGTT                 GGCG TAA CACC                 TTCTAGGTTTTTTTC  49 9
   Daro_1599 NONE
   Daro_1600 NONE
   Daro_1601 NONE
   Daro_1602 1720558 .. 1720575 + -11.3  -3.62478   GAAGGGGCAAAAAAA             TACCCGC AGCA GCGGGTA              TTTGGGAATTGGTTC  85 143
   Daro_1604 NONE
   Daro_1605 1723095 .. 1723106 +  -2.2  -2.90571   CGCTGATCTGGCTGG                CGACC GAC GG-CG                TATAATTCCCGGCTT  41 9
   Daro_1606 1724206 .. 1724222 +    -5  -3.62096   CCCCAAAAAGCTAAA              GCCCGC ACTTG GCGAGC              TTTGCGGTGATGAGG  55 324
   Daro_1608 NONE
   Daro_1609 1727030 .. 1727057 +  -6.2  -3.37655   CAATATTTCCATCAA        CGGCGGTCAGCA CATG TACTGATCGGCG         TCATTTTTTACCCCG  56 4
   Daro_1610 1727893 .. 1727909 +  -9.4   -5.4756   GAAAACAAAGAAAAA              GCCCTG TAAAT CAGGGC              TTTTTTATTGCCATT 100 73
   Daro_1613 1730546 .. 1730573 +  -2.8    -5.252   TGTGGTTTGGCTCGT        CTGTTA-ATCAGG AGG CTTGATCTGGCAG        TTTTTTGTGCCAATG  82 351
   Daro_1614 1733819 .. 1733843 +  -7.7  -3.80573   CCAGTTCAATGCTGG          CCAGCAGGCCG CCA TGGCGAGCTGG          TTTGATGATGATGCG  67 431
   Daro_1618 1736964 .. 1736979 +  -6.1  -3.28005   GTTGATTTCCAGCAC              TGCCC GGGCAA GGGCA               TCGTTTTCATTTTTC  52 302
   Daro_1623 1743451 .. 1743481 +   -17  -3.84996   GCCATTTTTTATATA       TAGAAAAGCCGGCA CAA TGCCGGCTTTTCCA       TTTGGGTTATCTGTT 100 41
   Daro_1624 1745261 .. 1745271 +  -6.8  -2.78679   CGGAGCGCTGAAGCG                 CTGC CAG GCAG                 GTTTAGATCGGGCCG  53 30
   Daro_1629 1751246 .. 1751272 + -21.6  -5.45802   GACTGCATTCCCGGA         CGGCTGGCACGC TTG GCGTGCCGGCCG         TTTTTATTTTGCACG 100 220
   Daro_1630 NONE
   Daro_1631 NONE
   Daro_1632 NONE
   Daro_1633 NONE
   Daro_1634 1757872 .. 1757882 +  -2.6  -2.71712   AACAGCGTCTCAAGT                 TAAA CTA TTTA                 CTTTGAAGAAAAAGA  39 9
   Daro_1635 NONE
   Daro_1636 NONE
   Daro_1637 NONE
   Daro_1638 NONE
   Daro_1639 1763260 .. 1763277 + -11.3  -6.01725   AGTTATAACATCTAA             GCCCATG GTTT CATGGGC              TTTTTTGTTTTTATT 100 166
   Daro_1645 1771484 .. 1771510 + -13.1  -4.42238   GTCTCAGAATGGCAA        TGGCCGG-TCTG TACT CAGAACCGGCCA         TTTTCATTGAGCTCG 100 490
   Daro_1647 1775238 .. 1775252 +  -5.6  -3.69618   GTACTTGCCGGGGAC               GGCGAC CTT GTCACC               TGTTTTGGGATTCCG  57 336
   Daro_1651 1777381 .. 1777394 +  -5.2  -3.33696   CAAACGTGATTTTTA               GGGC CTGATC GCCC                TTCCTTGGGAGAAAA  54 124
   Daro_1652 1778149 .. 1778169 +   -14  -2.73364   TTCTCTGCGGGTTAA            GCCGCTGC GGCGA GCAGCGGC            TGGTTGAAGTAAGCC  85 26
   Daro_1655 NONE
   Daro_1656 1781131 .. 1781157 + -11.7  -5.36441   ATCCCACCCAAGCAA        TGCCTGGTCTCT CCAG AGAG-CCAGGCA         TTTTTTATGTCCAAG 100 60
   Daro_1657 1782217 .. 1782255 + -16.1  -2.77899   ACACACCCCAAAAAA  CCATCCCGGCCTC-GCTC TGAT GAGCTGAGGTCGGAATGG   TCATTGATAGAGGAG 100 50
   Daro_1658 1783226 .. 1783250 +  -3.5  -5.40072   GGACTTTGGTCTGGG          GAAGCTCTGTG GCT CGGGGAGTTTC          TTTTTTTGGGCCAGC  86 56
   Daro_1659 NONE
   Daro_1660 1784145 .. 1784167 +  -4.3  -3.57627   GGATCGCACAACAAA          GT-GTTTCAT GGCC ATGAAACGAC           ATTTTTATATGACGA  55 164
   Daro_1663 1788725 .. 1788757 + -17.1  -2.53213   CAACCCATCATTCGA     GCGGACCTTGCGCG AAAAGC CGCGCAAGG-CCGC      TCAATTCAAACGTTA  95 52
   Daro_1664 1790018 .. 1790059 +  -4.9  -4.91109   GCCGCGACTGCACAG CGCACGCCGCCGGCAGAGAT GCT AACCCGGCCGCCGGCAT-CG TTTTTCTCATGCGGC  81 225
   Daro_1667 1794014 .. 1794030 +  -7.9  -2.84504   ACGAAGGGCAGCACC              GGGTCGG GAG CCGACCG              TCGTATTTGAAGGCT  58 119
   Daro_1668 1794701 .. 1794714 +  -3.7  -4.09685   AGCTCGTGAGCACCT               AGGCC GAGT GGCCG                TTTTCAGGAGTCGGA  60 65
   Daro_1669 1795965 .. 1795984 +  -3.4   -3.5394   GGTATACATTGTGTT            CGGCGATG TGTG CCTCGACG             TTTGGGCAACCGTTT  49 201
   Daro_1676 1805608 .. 1805619 +  -2.2  -3.03243   CGGCAGCCTCGCTGC                TCGG CTAC CTGA                 TGTTCCGGCATGCGT  42 231
   Daro_1677 NONE
   Daro_1678 NONE
        argD 1808756 .. 1808766 +    -4  -3.06715   TCATTTGCTAATATG                 GTAA AAA TTAC                 ATTTATGATTATGTG  46 176
   Daro_1680 1809259 .. 1809272 +  -9.5  -5.28176   TCCCCTCATAAAAAA               GCGCC AGAA GGCGC                TTTTTTATGAGTCGA 100 49
   Daro_1682 1810982 .. 1811002 +    -4   -3.9461   CGTCAAGGCCTCGAT           TTCAGGCCG CAGA TGGCC-GAA            TTCTTCTTCCAGCGC  56 74
   Daro_1699 NONE
   Daro_1700 NONE
   Daro_1701 1828616 .. 1828626 +  -4.6  -2.57931   AGCTGGGACAGCACA                 GCGG AAT CTGC                 CTTATGAACAATCAG  45 8
   Daro_1702 1829822 .. 1829832 +  -6.8  -3.17194   TGCCGCAAGTGGTTG                 TCGC GGT GCGA                 TTCCCTTCGGGCGAT  57 90
   Daro_1720 NONE
   Daro_1721 1850787 .. 1850813 +    -8  -4.80396   GCCGGTCTTGTCGAA         GGCATCGACG AGCAGGG CATCGATGCC         TTTTTCGGTGTTTTC  91 398
   Daro_1728 1857227 .. 1857243 + -10.1  -2.59564   TGATGGCATCGAAAA              CGTCGGC AAC GCCGATG              ATTCTGGCCTCAAGG  60 247
   Daro_1732 NONE
   Daro_1733 NONE
   Daro_1734 NONE
   Daro_1735 NONE
   Daro_1736 NONE
   Daro_1737 NONE
   Daro_1738 1869104 .. 1869123 +  -7.8  -3.39327   GTCGCTCCATCAATT            CCGTTTCC AGGC GGATACGG             TTGTGCGTGTCCCGC  59 110
   Daro_1741 1873454 .. 1873470 +  -5.7  -3.81062   GGCTTTGAAGCAGAA              CGGCTAC TGA GCGGCCG              TTTGGGCTTTTTAGT  61 16
   Daro_1742 1874423 .. 1874443 + -10.4  -3.64716   CAGTAAAGTTGTAAC            GGCGGAGC GCCAA GCTCCGTC            TGTTTTAAAAGCTCA  77 35
         tsf NONE
   Daro_1744 NONE
   Daro_1745 1876695 .. 1876706 +  -3.6  -4.21933   TCCGCCAGGATTACC                GGCT ACAT GGCC                 TTCTTTTCAAGTTCA  62 47
   Daro_1746 NONE
   Daro_1747 NONE
   Daro_1748 NONE
   Daro_1749 NONE
   Daro_1750 NONE
   Daro_1751 1883642 .. 1883654 +  -4.8  -3.17194   AAGGCGCTGTCGGAA                GCCA AATAA TGGC                TTCGCTTGGCAAGGT  49 17
   Daro_1752 NONE
   Daro_1753 NONE
   Daro_1754 1885886 .. 1885901 +  -2.5  -2.62184   CCTTGAGGTCTCCAA              GCGAG GCATCA TTCGC               TGATATGGGAAGCGC  38 7
   Daro_1755 NONE
   Daro_1756 NONE
   Daro_1757 1888496 .. 1888534 +  -2.6   -4.5442   TCGATCGACTTGGTC GATGAATCCAGCCAGCGAA TGCC TTCGC-GGC-GCAT-CATC  TTTTCTGCTTCGGCA  66 125
   Daro_1767 NONE
   Daro_1768 1904124 .. 1904158 + -16.7  -2.88579   CTGATTGAAAACTTG    CA-AAAAAAGGCCGGG GAGA CCCGGCCTTTTTTATG     TGTGTGGCCACTTGA 100 50
   Daro_1770 1906133 .. 1906146 +  -9.5   -5.4505   CCATCAATGAAGAAA               GCCGG GTAA CCGGC                TTTTTTATTGCAAGC 100 79
   Daro_1773 1912063 .. 1912092 +  -4.9  -3.19463   TTCGTTCCGATCAAG       GCGATGGCGCGAGG CTG CATC-CGACGTCGC       TTCGTCCATCCTGAG  49 94
   Daro_1774 1913499 .. 1913517 +  -5.9   -4.0371   TCTCTGCACAAAAAA             AGGTCGG ACTAG CCGACCC             TTTGTCTGAGCAATG  68 61
   Daro_1779 NONE
   Daro_1780 NONE
   Daro_1781 NONE
   Daro_1782 NONE
   Daro_1783 NONE
   Daro_1784 NONE
   Daro_1785 1925459 .. 1925477 +   -11  -4.06491   TCGCGAATGTCTGTT             GTTGTCGC TTG GCGACAGC             TTTGTATCAAATTGC  88 351
   Daro_1786 NONE
   Daro_1787 1926839 .. 1926851 +  -3.3  -3.64703   GGCCCGGACAGAATA                CGCCT GCC GGGTG                TTTCGCTAACCAAAC  51 4
   Daro_1788 1928815 .. 1928827 +  -3.3  -4.09739   TTTGCGGTCGACGGC                CTGGC TCA GCAAG                TTTTCGCGGCCTTGC  59 500
   Daro_1792 NONE
   Daro_1793 1931019 .. 1931038 + -10.7  -5.67283   GAATGATCAGTAAAA            GGCGAGC CTGGCA GCTCGCC             TTTTTTATTTCAGTT 100 45
   Daro_1798 1935521 .. 1935553 + -16.3  -2.71712   CGGCGGGGCACGAAA      GAAGAACGGGCGCCG AAA TGGCGCCCGTTTTGC      ATTTGGGGCACCGCA 100 72
   Daro_1802 NONE
   Daro_1803 NONE
   Daro_1804 1942371 .. 1942391 +  -4.7  -4.01025   GCCGTCACACGACTG            GACAAGGCG GAT TGTTTTGTC            TTGTATTTATTATGT  62 94
   Daro_1805 1943283 .. 1943306 +  -4.6  -4.41633   GCACCATTCAGAAAT          TAGACCAATC ATTG GATTAGTCTG           TTGTTTTTAGCAGTG  67 480
   Daro_1807 1944030 .. 1944062 + -21.5  -3.96892   GCTTGATAGGTGTAA      TAGGAAAAGCCACCG GAT CGGTGGCTTTTCCTG      TTTCTGATGCCGGTT 100 116
   Daro_1827 NONE
   Daro_1828 1968560 .. 1968578 + -14.6  -3.47227   CGTGATCCGTTCGAA             GGGCAGGA TTT TCCTGCCC             TTGTGATCCTTCAAG  90 106
   Daro_1832 NONE
   Daro_1833 1972102 .. 1972115 +  -2.3  -3.84633   GCGAAGAGACCTTGA               TCCGC CAGC GCTGA                ATTTTTTTGCGGGTC  51 12
   Daro_1834 1974571 .. 1974600 +  -2.8  -4.43477   TTACTGAGTTCGGGA       TGGGTTGGCTGC CACAGC GTAGTCGGCCTA        TTTTCGTTACCTGGC  62 34
   Daro_1835 1975702 .. 1975744 +  -8.5  -4.07568   CCGACCTCGCGGGCG ACGTGGCTGGCGA-CGGCG TCCAGAT CGCCGGTCGCCA-TCACGG TTTTCAGGCCGAGGC  71 525
   Daro_1846 NONE
   Daro_1847 NONE
   Daro_1848 1985499 .. 1985530 + -16.1  -3.84246   CAGTCTGCGGCCACT      GAAAAAGCCCTTG CCTGGT CAAGGGCTTTTTC       TTTGATGATTCGGAA 100 74
   Daro_1849 1985760 .. 1985777 + -10.5   -5.0925   AACACGCATGAAAAA             CGGGGCT GGCT GGCCCCG              TTTTTACTTTTGAAG 100 49
   Daro_1851 1991017 .. 1991044 +  -4.9  -3.53811   CAAATGGCTGGTCCG       GCGCGGCTAAGGCG CAC CGCC--AGCCG-GC       TTTCAGGCGGATCAC  53 16
   Daro_1852 1992640 .. 1992664 +  -7.8  -2.52529   TTCAGGCCCTGGCGC         GGCCGCGCGGT GAGA GTCGCG-GGCC          ATGTTGGTGATTGTA  56 50
   Daro_1853 1993200 .. 1993220 + -11.8  -4.87133   TGGTGTCAGTGCGAA            GGCCCGCT CTTGT GGCGGGCC            TTTTCTTTGCCCGCT 100 51
   Daro_1854 1995216 .. 1995248 +  -6.8  -5.15634   ATCGGTGAAGGCACG      GGTGACGCGGGCGA CCTGA TCGACCGAGACGCC      TTTTTTCATCAGGTC  89 440
   Daro_1861 NONE
   Daro_1862 2002437 .. 2002460 + -15.4  -4.50058   CAATGCGATAAAAAA          GGCCATATCC CGCG GGATATGGCC           TTTTGCTTGTCCGTG 100 53
   Daro_1868 2008643 .. 2008656 +  -5.2  -2.71712   GAGGGAAAGACCGTC               GCGG CGTCAC CCGC                ATTTCCCCGCCGCCG  48 224
   Daro_1869 NONE
   Daro_1870 2010868 .. 2010878 +  -3.2  -3.54129   TATTTGGGTGGTAGG                 GGGA TAT TTCC                 TTTCGACAAGGTGTC  49 128
   Daro_1871 2012488 .. 2012512 +  -4.1  -4.81863   TAGAGTGCCGGCACT          GTGCCGGGCAG CAT CTGGTCGGCGG          TTTTCTTCTGGCTTT  74 393
   Daro_1873 2014501 .. 2014512 +  -4.4  -2.72799   AACGGGAGAGAATCT                TCGA ATTG TCGA                 TGGTCTCTATCCGCC  43 256
   Daro_1878 NONE
   Daro_1879 2022722 .. 2022735 +  -5.9  -4.21194   CGAGATCGCGACGAA               CGCTG GGAT CGGCG                TTTTCAGTGATCGCC  68 322
   Daro_1883 2024354 .. 2024370 +    -3  -2.52795   GCCAAGGTGGGCGCG             GCGTGAT TCCG ATC-CGC              TACGTTGAGCCGGTT  40 20
   Daro_1884 2025594 .. 2025617 +  -6.6  -3.85698   CACGCCCAGTGCGCC          GGCGATCAGG TGAT CATGCTCGCC           TTTCTGGGCGAGAAA  65 373
   Daro_1886 2027409 .. 2027434 +  -2.5  -2.65504   AGCCTGAACCTGTCG         GCA-TGCAGCAG ACA CCGCTACACTGC         GCTTTTTGCTGACGG  38 67
   Daro_1887 2028162 .. 2028187 +  -2.5  -3.37056   GCTATTCGTCAAAAC         GCTCTTGCTGT CGGC ATACCAAGTGC          TTCTCGGTCCGTACT  45 143
   Daro_1888 2029897 .. 2029922 + -11.9   -4.3534   GGATCATGCCGAAGC         TCTGATCGACG TGCT CGTCGATCAGC          TTTTCATCGTTAGGC  93 337
   Daro_1891 NONE
   Daro_1892 NONE
   Daro_1893 NONE
   Daro_1894 2035639 .. 2035657 +  -3.1  -2.97017   CCCGGCCAAGGCTGC            GCCCACGG AATA TC-TGGGC             TATCATTCTGCAATT  42 48
   Daro_1895 2036524 .. 2036543 + -13.6  -5.62045   ATGTCCAAGCAGAAA            CGGAACCC AGGC GGGTTCCG             TTTTTTATTGTGTCT 100 165
   Daro_1902 NONE
   Daro_1903 2047495 .. 2047524 +  -5.5   -4.1196   CCGAGCCATCCTTGG       TGATGTAGGGGGC AACG GCCCCCAGCGACG        TTTTCAGGCTCACTT  65 374
   Daro_1908 2051034 .. 2051044 +  -3.2  -4.05446   CCATAGAGGGCGGTT                 GAGG GGG CTTC                 TTTGTCGTTAACAAC  58 35
   Daro_1909 2053894 .. 2053910 +  -2.2  -3.91716   AGCCCATCGCTGGCA              GTCATC TTGCC GATGCC              TTGTTTGAGCGCTCG  54 40
   Daro_1912 NONE
   Daro_1913 2056689 .. 2056726 + -12.9  -2.85699   TGGCTGAATAAAAAA   TGGGCGGAGCAAA AAAGGATTCGAA TTTGCTCCGCCCA    ATTTGATCAGTCAGT  82 69
   Daro_1923 NONE
   Daro_1924 NONE
   Daro_1925 2073196 .. 2073213 + -11.3  -4.45151   CGACGTTGAACAAAA             GGGACTC TGCG GAGTCCC              TTTTCATTGCCTGTT 100 47
   Daro_1926 2074017 .. 2074037 + -14.1  -4.90296   GGCTGAAATGAAAAA            TGGCACAGA GTT TCTGTGCCA            TTTTTCTGGGCTTTT 100 103
   Daro_1929 2075879 .. 2075894 + -11.8   -5.7946   TCGGTAATGCCAAAA              GGCGGC TGCG GCCGCC               TTTTTTTATTGCAGG 100 53
   Daro_1932 2078417 .. 2078433 +  -4.4  -4.58283   TCATTGCCCCCTTTT              GGCAAG CAGCT TTTGCC              TTTTTGAACGCATTC  70 61
   Daro_1933 2080378 .. 2080393 + -11.8  -5.37043   AACTTCATGAAAACA              GCGGGC TGCG GCCCGC               TTTTTTATATGCAGT 100 51
   Daro_1934 2083616 .. 2083643 + -13.5   -4.4874   ACCATAAATTAAAAA        CGCCGA-CCGGT ATAAA ACCGGATCGGCG        TTTTGCCTTTTTGCG 100 34
   Daro_1937 NONE
   Daro_1938 NONE
   Daro_1939 NONE
   Daro_1940 NONE
   Daro_1941 NONE
   Daro_1942 2093993 .. 2094004 +    -3  -4.20516   AGTCGCGTATGACTT                TTGA GCAA TCAA                 TTTGTTGCCTAAGAA  60 60
   Daro_1943 2097103 .. 2097121 +  -4.6  -3.69068   ATAAAAGTTTTCCAT             TTCATTGA AAT TCAAGGAA             TATTTATTCAGGTAC  55 83
   Daro_1944 2098033 .. 2098049 + -13.7  -5.06414   TGCTAAAAAGAAAAA              CGGCACC TTG GGTGCCG              TTTTTCTTGGAGGGA 100 51
   Daro_1947 2100990 .. 2101021 +  -4.4  -4.17417   CTTTGATCCGAAATA      CCTGAGCAAAATAG TTGA CTAATTTTCTCTGG       TTTATATATAGTTGA  64 4
   Daro_1948 NONE
   Daro_1949 NONE
   Daro_1950 NONE
   Daro_1951 NONE
   Daro_1952 2104726 .. 2104747 +  -2.3  -2.66638   GAATCGTTTAACGTC           TGAT-GGATC TGC GAGCCGATCA           CTTCTCGCTGTTTGG  38 23
        hscB NONE
        hscA NONE
   Daro_1955 NONE
   Daro_1956 NONE
   Daro_1957 2108072 .. 2108107 +    -4  -4.07568   CAAGCAGCACGCCAT    CGACTTGCATTGAAATG GCG CGTT-CGATGCCAGCCG    TTTTCCCGGAAGCGC  60 13
   Daro_1958 NONE
   Daro_1959 NONE
   Daro_1960 NONE
   Daro_1961 2109570 .. 2109601 +  -3.5  -3.58343   GACGCGGGCATCCAG      GCCGGC-CAGCAGC GACAG GCGGCGGCGCAGGC      TTTCGCGGTAATCGA  51 490
   Daro_1967 2117350 .. 2117367 + -12.7  -5.28826   CGTGCTTGATGAAAA             GTCCCCG AGTT CGGGGAC              TTTTTTGTGAAATTT 100 52
   Daro_1973 NONE
        ispF NONE
   Daro_1975 NONE
   Daro_1976 NONE
   Daro_1977 NONE
   Daro_1978 2128402 .. 2128424 +  -6.1  -2.62192   CCTGATCGGTAGCGA           CAGGCGGGC CAGCA GCCCGCCCC           CTTGATTGGGTAACA  50 36
   Daro_1981 NONE
   Daro_1982 NONE
   Daro_1983 2132810 .. 2132830 +  -6.2   -2.5511   GCGCGAGCAAATGGC           GCCT-GAAC TGCC GTTCTAGGC            CTTAGTGGTGTGCTG  50 7
   Daro_1985 NONE
   Daro_1986 NONE
   Daro_1987 NONE
   Daro_1988 2139820 .. 2139830 +  -2.4  -3.03441   CCCGTGGAGTTTCGC                 GCCC GCT GGTC                 TGTTCGCCCATGATG  42 2
   Daro_1989 2142358 .. 2142370 +  -5.5  -3.35542   TGCTGTCGTTTCGAC                GTTCG TAG CGGAC                CTTTTTGCACATACC  52 60
   Daro_1991 NONE
   Daro_1992 2143812 .. 2143833 +  -8.7  -2.72344   TCAAGAGCAGGGTCA           GGTCATCCG ATGA TGGGTGACC            TGCTTCGAAATACCG  57 56
   Daro_1996 NONE
   Daro_1997 2150023 .. 2150045 + -18.4  -2.54619   GGTTTTGCCAGCCCT           TCGGGCCGCC AGT GGCGGCCCGG           CTTGCTAACTTGTTG 100 140
   Daro_1998 2152211 .. 2152227 + -11.5  -5.57396   AGTGAACATAAAAAG              GCGGCCC GGT GGGTCGC              TTTTTTATTGATTGT 100 87
   Daro_2001 2156137 .. 2156158 + -15.9  -4.59773   CCCAAAAATAAAAAA           GGGCGGAAC CTTG GTTCCGCCC            TTTTTGCCAATCAAC 100 30
   Daro_2003 NONE
   Daro_2004 2160040 .. 2160059 +   -15   -5.1963   TCCACGAAAACAAAA            GGGGCACC CGAG GGTGCCCC             TTTTTATTGGTTGAC 100 45
   Daro_2006 2164218 .. 2164240 +  -4.8  -3.18582   CGGACGATAGCCGTG           CCCGACAC GTAATCG GTCTCGGG           TTGGTAGATGCGCTA  49 146
   Daro_2008 NONE
   Daro_2009 2166064 .. 2166093 + -15.7  -5.17576   CAATAGAAAAACTGT       CGGACGCCGCTCG ATTT CGGGCGGCGTTTG        TTTTTTCCATTGCTG 100 53
   Daro_2012 NONE
   Daro_2013 2168141 .. 2168170 + -18.7  -5.13343   AATCGTTCAACGAAG       GGCAGGCTGGCTCA TCG TGAGCC-GCCTGCC       TTTTCTTTTGCCTTA 100 39
   Daro_2014 NONE
   Daro_2015 2170140 .. 2170150 +  -8.2  -2.80511   TGGCGGCTTTACTTG                 GGGC GCA GCCC                 TGCTTGAATTCTGAA  60 1
   Daro_2016 NONE
   Daro_2017 2171893 .. 2171915 +    -4   -4.9218   ATCGTAACGTTTTTT           TTCGTACCCC TGA GGGGAAGGAG           TTTTTCTAATGGATA  76 68
   Daro_2018 2172182 .. 2172210 + -21.1  -2.73676   TCCGGTTTGAACCAG        GCAAGGCCGGCCT CAA AGGCCGGCTTTGC        TACATTTGCTTTCGG 100 47
   Daro_2019 2173496 .. 2173529 +  -8.3  -3.50047   CCGAAAGGAATCAAA    CGGTGCAGTTTCCGA CCATCA TCGGA--CTGCACCG     TTCTCGCTTTCTGGA  67 52
   Daro_2020 2173930 .. 2173952 +  -2.6  -3.16191   CCGCTTGTCGGCGAC           GCTTGAGGAC CGT GTTCTTCGGC           TTGCTGGCCATATCA  43 20
   Daro_2022 NONE
   Daro_2023 2176690 .. 2176708 +  -3.8  -2.80958   TCATATAATTTCCCG             TTCCTGAT CGA ATCCGGAG             GTATTTGTTCCCATG  43 19
   Daro_2024 NONE
   Daro_2025 2178403 .. 2178420 +  -9.8  -5.14563   CTTCTGAAAAGGGAA             GGGCGC CGGACA GCGCCC              TTTTTTACTGGCACC 100 51
   Daro_2026 NONE
   Daro_2027 2181002 .. 2181012 +  -4.6  -2.73364   ATTTCAGTGATTTCA                 GCCG GAT TGGC                 TCATTCCGCTAAGGG  46 3
   Daro_2028 NONE
   Daro_2029 NONE
         era NONE
   Daro_2031 NONE
   Daro_2032 NONE
   Daro_2033 2184787 .. 2184797 +  -5.4  -3.57144   CGTGATTCTGGAGCA                 TGCA TGA TGCA                 TTTACCGCTCGGCCC  58 19
   Daro_2034 2185816 .. 2185839 + -16.8  -3.07043   ATGGCCTGAAATGCA          TTCGGGCAGC CGAA GCTGCCCGAA           TCTTGCACTGCTGAA 100 32
   Daro_2037 NONE
   Daro_2038 NONE
   Daro_2039 2190972 .. 2190994 + -13.5  -5.21709   CTCCAAATTCAAAAA           GGGAAAGCG CCGGT CGCTTTCCC           TTTTTTCATGTCGGG 100 386
   Daro_2040 2192461 .. 2192476 +  -4.7  -5.36441   GGCAGTAAAGGAGGA              GGATC TGAATT GATCC               TTTTTTCTGTGCAGA  90 13
   Daro_2043 2196212 .. 2196234 +    -2  -3.59979   CAACATCCCCTCAGA           GGAATAATCA TCA TGCTTATTAC           TTTCAAATCCGCCAC  49 19
   Daro_2044 2196520 .. 2196539 +  -3.4  -2.78596   CGCCATAAAGGCCGG            CAACCCAG TTCT CTGGGGGG             TATGATCCGCCAATG  41 1
   Daro_2045 2199646 .. 2199666 +  -5.3  -4.07568   GCGGCCCAGATCGCG            CCGTGGGTA TAT TGCCCGCCG            TTTTCCCGCACGCCC  65 513
   Daro_2051 NONE
   Daro_2052 NONE
   Daro_2053 2212770 .. 2212787 + -12.7  -4.60949   AAGCAGTAATCAGAA             TGGCGCC TGAG GGCGCCA              TTTCTTTGTCATGTA 100 32
   Daro_2054 2214322 .. 2214377 +  -6.4  -4.07687   GAAACCGGCAAGCAG GCTGCCAGCGAGCCCCCGACTCGGCT CACC AGCCTTGGCCTGGGCGCGGCGGCGGC TTTTGAACAGGGCAT  68 400
   Daro_2058 2216588 .. 2216608 +  -2.5  -4.68593   GGTCGACTGCACAGA           GC-GTCGC CACCAA GCGGCCGC            TTTTTCGATAATCGG  68 291
   Daro_2060 2217886 .. 2217918 +  -4.1  -4.20918   GGTAAATAAGCATTC     GA-AACCTTGGCCG GCACTA CGGCCAAGGCGCTC      TTTCTTCGCATTCAG  62 32
   Daro_2061 2219053 .. 2219063 +  -3.2  -3.54543   CAGTTTTACACCATC                 GCTT TGC AGGC                 TTTCGCCCACTGCGT  49 107
   Daro_2066 NONE
   Daro_2067 NONE
   Daro_2068 2226880 .. 2226901 +  -4.5  -3.30124   GAGGCAGGCAAGGCT           TGGGAACAAG CCG CTT-TTCCCG           TTGTCCAGCGTAGAC  51 39
   Daro_2069 NONE
   Daro_2070 NONE
   Daro_2071 2230902 .. 2230919 +  -4.1  -3.81146   AAGGACAATCACCAG             TTCG-GCG ATC CGCTCGAG             TTGTTCGTTGAAGCC  54 389
   Daro_2073 NONE
   Daro_2074 2233865 .. 2233905 +  -2.6  -4.42386   TTGTTCAGTCGTTTT GCCGTTGAAATGCTCGG CATCACCC TCG-GCATCTGAACGGC  TTTTGTGGATGACCC  63 214
   Daro_2077 2236090 .. 2236100 +  -2.4  -3.86015   CTGGTCAGCAATGCC                 CGGC GCT GCCC                 TTTGTGCCACGGCTC  54 168
   Daro_2082 2242155 .. 2242172 +  -5.5  -3.23853   TCGATGGCCGATGCC             CGACGCT GACC AGAGTCG              TCTTCGTTGCCGCGA  52 237
   Daro_2092 2249749 .. 2249768 +  -5.6  -4.63932   CCAGGTACTGCCGGT            GGCAACGC AATA GCGGTGTC             TTTTCTTCCAGCGTG  76 195
   Daro_2095 2254304 .. 2254318 +  -8.5  -3.36327   TGAGTAAGGCAGCAA               GCGGC TACCC GCCGC               TTCTCCGTGCAGTGA  65 38
   Daro_2096 NONE
   Daro_2097 2257412 .. 2257423 +  -2.2  -3.09878   CCCGCGAGATATTTC                GCGCC GCC GG-GC                TGTTGGCTCACTGAG  42 0
   Daro_2098 NONE
   Daro_2099 2260217 .. 2260257 +  -6.2  -3.65084   CGTCGCTGATCACAG GGTTGCCGTGGTGGTGC-AT TGA ATGGCACGACCACGG-GCCC TTTCCGGATTTCCTT  60 49
   Daro_2100 2261413 .. 2261443 +  -2.4  -2.74144   GCACGAACGCTGACC       GCGCCGCAAAGTTG TAG TAGCCTTGCGTCCC       CTTTCGACGTCGAAC  39 213
   Daro_2101 NONE
   Daro_2102 NONE
   Daro_2103 NONE
   Daro_2104 2266256 .. 2266275 +  -3.4  -4.09685   TCAGCGCAATGATGG            GCGTATGG AGAT CCGGGCGC             TTTTCGCGGATACAG  59 345
   Daro_2106 NONE
   Daro_2107 2276614 .. 2276641 +  -5.6  -4.07687   TTGAGCTATTGCCGC        CCGATTTTGG CAAGAAAC CCAAGGTCGG         TTTTGGCCAAGAAAT  65 134
   Daro_2111 NONE
   Daro_2112 NONE
   Daro_2113 NONE
   Daro_2114 NONE
   Daro_2115 2286071 .. 2286084 +  -8.1  -3.77196   CATTCGGCATCACTT               GGTCC TTCG GGACC                TTTGCTACCTCCTAA  69 337
   Daro_2122 NONE
   Daro_2123 NONE
   Daro_2124 NONE
   Daro_2125 NONE
   Daro_2126 2297014 .. 2297050 +  -3.5  -3.54146   AAACTGGATTGTCTT    GATTTTCGCCGGCCGGC AAG GCCTGGCGTCTGAAGTC    TCTTTCCTTGGGGCG  51 104
   Daro_2127 2298840 .. 2298876 + -10.2  -4.08767   CTCCCCCAATTGGCC   GTCAGAAAGCCCCGC CTCCCCCT GCGGGGCTTTC-GCC    TTTTGGGGGCCTGGG  83 164
   Daro_2128 2299963 .. 2299981 +  -2.4  -3.65812   CGCAGATAGGTGCCA            CGACGCA CGGCGA TGCG-CG             TTGTGTTCGCCGGGA  49 241
   Daro_2133 2303336 .. 2303346 +  -2.4  -2.59686   GCCTGTTCGAGCAGT                 TGCG CGG CGCC                 TGAATTCATATATCA  38 12
   Daro_2134 NONE
   Daro_2135 2304786 .. 2304797 +  -4.4  -3.05596   CATATAAACCGTTTT                TGCA ACAG TGCA                 TTAGATAGGGAACTC  48 67
   Daro_2136 2305124 .. 2305147 +    -8  -5.31275   CCGGCAGGTAAAAAA          AGAGCCGACG TTAC CGCCGGCTCC           TTTTTTGTCGTGGCC 100 30
   Daro_2141 NONE
   Daro_2142 2309770 .. 2309786 +  -5.7  -3.07088   GCCCTCGTCATTCTT              TCCGCCG GTG TGGCGGC              TATCTATCTGATACT  50 191
   Daro_2145 2313349 .. 2313359 +  -6.8  -3.01712   TCATCGCGCCGGCGC                 GGTC GGC GACC                 TGTTGAGCAGCAAGG  56 106
   Daro_2146 2315725 .. 2315741 +  -5.8  -2.64243   TGACCGCTGTTCGAC              GTCACG AAATA CGTGGC              TGATATCGACTATGG  50 111
   Daro_2147 2317605 .. 2317631 +  -4.2   -2.8352   CCCCAGCGCATCAGG         CAAGCCGAGCGC CCA GCGTTCGGCCAC         ATTCTTCAGTTCGCG  43 294
   Daro_2154 NONE
   Daro_2155 NONE
   Daro_2156 2327424 .. 2327435 +  -5.8  -4.29845   TACGCGCCGGATCAG                GCAG AATT CTGC                 TTTTCCCTTAAATTA  72 145
   Daro_2157 NONE
   Daro_2158 2329447 .. 2329460 +  -3.7   -3.7732   GCCAGAAAGGTCTGG               GCCGG CCGG CCGAC                TTCTTCCTGTACCGC  54 258
   Daro_2160 NONE
   Daro_2161 NONE
   Daro_2162 2335838 .. 2335851 +  -2.4   -5.0133   GATAATTTTCAAATC               GAAC CGGTGC GTTC                TTTTTTGCCGAGATA  75 148
   Daro_2179 NONE
   Daro_2180 NONE
   Daro_2181 NONE
   Daro_2182 NONE
   Daro_2183 NONE
   Daro_2184 2359598 .. 2359616 +    -4  -2.81564   ATGGCATTGAACAGC             TAAATATG ACA TATATTTA             CTTTAAATCACTTTA  43 244
   Daro_2185 2360778 .. 2360810 + -13.6  -4.07618   AAACTAAAACAGTCT     TATCAGGCGGTTGCT GACT GGCAACCGCCTG-TA      TTTGGTTATTGACCG 100 34
   Daro_2192 2369913 .. 2369942 +  -4.4  -3.50572   TGGCATCCATGCCGC      GCTT-GC-CAGCGA GGCC TTGCTGAGCCAAGC       TTATCTGACCTCGAT  53 137
   Daro_2199 2375500 .. 2375511 +  -4.4  -2.53715   TCCGTCTTAAATACC                CACA GTCA TGTG                 CTTGATCGTCGTCGG  44 31
   Daro_2200 2376479 .. 2376491 +  -3.3  -3.55444   AACTGCTCGCCCAAC                TCCGG CGT CCAGA                TTTCGCCAGTCGGCC  49 248
   Daro_2218 2396291 .. 2396346 + -16.9  -3.14564   GGTGTGAGCGGCGTC CG-GACAAGGCGGTGCCGGGCGG-GAA CGAT TGCGCCGCCCGGCATCGCCTTGCGGCG TTCCTCACGCCGTCA 100 34
   Daro_2220 2399813 .. 2399851 + -14.4   -4.4078   CTTGCCCATCCCACC   CGGGGAGCCCGCCTCCCC GAT GGGGCGTTGTGTTCCCCG   TTTTCCTTGGAGAAC 100 516
   Daro_2221 2404893 .. 2404918 + -14.7  -4.86731   CTTGAGTTGATTTCA         CCCCCATGGCC GAAA GGCTGTGGGGG          TTTTCTTTGACGGAG 100 36
   Daro_2222 2406271 .. 2406281 +  -6.8  -3.18681   AGAACTTTTTGATCC                 GCAG ATG CTGC                 TTGATCCACTTGAAG  54 508
   Daro_2224 2408259 .. 2408281 +  -8.5  -2.94099   TTTGGCCGAGTGTCC          G-GTTCAGCC GCCT GGCTGAACGC           TGTGTCCTGCCGCGC  61 278
   Daro_2225 2408934 .. 2408990 + -13.8  -3.06696   TTTTCCAGCAGATCG GGACGTTCATCGTTCAGCGTATCGGCCC ATC GGGCCAATGC-CTGGTCGATGT-CGTCC TGTGTTCGCGCCCCG  76 78
   Daro_2227 2409933 .. 2409956 +  -6.6  -3.31263   CTCGCCATCTGCGCG          CGTCGGGC CAAACCCC GCCCGCCG           TTCTGCCCGTGGCAT  59 232
   Daro_2228 2410309 .. 2410342 + -10.9  -2.60496   GACATCCAACAACCC     CGTGGGGCTCAGCCC GACG GGGTGGGGTTCCACG      ATATTTCGAGAGGAA  69 82
   Daro_2229 2411345 .. 2411362 +  -5.6  -3.16689   CATCGTCGTTCTACG             TGAAGG GTTGAG CCTTCA              TCTTGATCAAATTTT  52 335
   Daro_2231 2412510 .. 2412553 + -13.9  -2.80511   CTCATTGTCCTGTTT GCGCAGGC-G-ACGGCGTGCC GTTG GGTACGCTGGGCCGCCTGCGC TGGTTCCGTTGTCGC  85 158
   Daro_2232 NONE
   Daro_2233 2413303 .. 2413341 +  -6.8   -4.0492   AGCATAACTTATCTA CGGCA-GG-GCGTTGCGCC ACGC GGC-CAACGCTCCTTGCCC  TTTCTCTGGGGCTTC  70 34
   Daro_2242 2426875 .. 2426905 +   -11  -3.53012   GGACATTCGGAAAGG       CCGCCGCGCTCCGA GCG TCATAGCGCAGCGG       TTTGACGAAGCGGCG  74 430
   Daro_2248 2432204 .. 2432218 +  -6.4  -2.57013   CTTCTGGGGGCCGGT               GAGTCC TTT GGATTC               TAAGTTGAATTGAGA  50 8
   Daro_2249 2433311 .. 2433337 +    -3  -3.08508   TTTGTAGATTGGATA         GGGCTGCTTT GGTGCAG AAAGCAGTCA         TGGTTTTGCGCGCTG  43 42
   Daro_2257 2445038 .. 2445069 + -13.8  -2.62396   AGCATGGGTCTATGT      GTGTCAGATTGAGC TATA GCTCAGACTGACAC       TGCTGTGCCAAGCTG  84 125
   Daro_2260 NONE
   Daro_2261 NONE
   Daro_2262 NONE
   Daro_2263 NONE
   Daro_2264 NONE
   Daro_2265 2455112 .. 2455122 +  -2.4  -3.06399   CAGGCGACTTTAGTT                 CGAG TTC CGCG                 TGTCCTTTGCTTGGG  42 94
   Daro_2266 NONE
   Daro_2267 2458194 .. 2458217 +  -5.3  -3.48924   AACGTCATAATTGAC          CAGCAGCAT AAAAGG ATGCTGATG           TTATGTGCAGAGTCC  56 151
   Daro_2268 NONE
   Daro_2269 2458998 .. 2459015 +    -4  -3.66378   CGCACCGTCATTCAG             CGGTCG AAAACA CGCCCG              TTTCGCTGACATCTC  53 65
   Daro_2270 2459402 .. 2459415 +  -5.3  -2.91383   GGCATGACCGAATTG               TAACC ACGG GGTTA                TGTGTGAGTCAGCCT  49 154
   Daro_2271 2459776 .. 2459791 +  -2.5  -3.77639   GCGAAGAGATGACGG              CTCCT GCGGCA AGGGG               TTCTCTTGTACCTTG  51 29
   Daro_2272 2460639 .. 2460664 +  -3.1  -2.71791   TGCAAACTTCACAGC         GTCAGGAGAGC AAGG GCGATCCAGAC          ATTTCCAGCCACCAT  41 133
   Daro_2273 2461023 .. 2461052 +  -5.7  -3.02144   GCAACGACAACATCC       GGCAGCATG-GCAA CCT TTGCACATGCAGGC       TGTTGGCAGAGGTCA  50 94
   Daro_2274 NONE
   Daro_2275 NONE
   Daro_2276 NONE
   Daro_2277 NONE
   Daro_2284 NONE
   Daro_2285 2469540 .. 2469573 +  -3.7  -4.08216   GGATTGCAATCGGAA     CCACCGGCGGGTTTG CGAA TGGAACGGCTGGTGG      TTTTCACCGGAATAC  60 211
   Daro_2287 2471565 .. 2471578 +  -2.3  -2.83119   CAACGCGAAGGCCCT               CCCCT TTCA AGGAG                TCGTTATGACCACTT  39 70
   Daro_2288 NONE
   Daro_2289 2472174 .. 2472185 +  -5.8     -2.89   CGCCGATCCGCCGTC                TCGG CTGA CCGA                 TCGTTCTGTCCCCCT  52 18
   Daro_2290 NONE
   Daro_2291 2475091 .. 2475130 + -12.8  -5.07652   CCGTCATCGACCCTG  GCGGGGATGCGCTTCCCCC GAG GGGTGATGC-CGTCTCCGC  TTTTCTTTTCCGAAA 100 237
   Daro_2292 2476233 .. 2476274 + -36.1  -3.01712   CTGATCCAGAAAATC GTTGAGAGCCGGCCGGGGC CACT GCCCCGGCCGGCTCTCAAC  TATTCCAGAACACCG 100 37
   Daro_2294 2477614 .. 2477626 +  -4.8  -5.11613   GATCGTAAGTCGGGT                GGTC ATTTC GACC                TTTTTTGGATCGTCT  81 33
   Daro_2304 NONE
   Daro_2305 2486031 .. 2486049 +  -4.6  -3.55444   AGATAACCCGCCGAA             GAATGC CTACTTC GCATTC             TTTCCGGCATCGCCG  53 64
   Daro_2306 NONE
   Daro_2307 2489645 .. 2489671 +   -10  -2.60562   CCGCGCCCAGGGAAA         GGCGACCGCATG ATC CGCGCCGTCGCC         GTGTTGTCGTTGCTT  66 13
   Daro_2308 2490766 .. 2490785 +  -4.2  -3.45023   CCACGAAGCGCTGGA            TGATCTGG TCAG CCGGATCC             TTATCGTAGTCGTCC  52 514
   Daro_2310 2493697 .. 2493713 + -10.8  -2.77547   CCCAAACCCTCGCTG              CCCGCC TACCC GGCGGG              TCGTTCCGGTTTCGT  70 163
   Daro_2311 2494281 .. 2494303 +    -2  -3.33162   CCCCCATATCGGTAA          GGGTAGCGCC ATGAC GGC-C-ACCC          TTCTGAACTACCGTA  45 12
   Daro_2312 2494973 .. 2494983 +  -2.4  -3.68222   CGCAGCCATGACCTC                 GCAG CTT CCGC                 TTGTTGAAATTCAAA  49 30
   Daro_2313 NONE
   Daro_2314 NONE
   Daro_2315 NONE
   Daro_2316 NONE
   Daro_2317 NONE
   Daro_2318 NONE
   Daro_2319 NONE
   Daro_2320 NONE
   Daro_2321 NONE
   Daro_2322 NONE
   Daro_2323 NONE
   Daro_2324 NONE
   Daro_2325 NONE
   Daro_2326 NONE
   Daro_2327 NONE
   Daro_2328 NONE
   Daro_2329 NONE
   Daro_2330 NONE
   Daro_2331 2514321 .. 2514345 +  -3.3  -3.18264   AGACCCGCCGCCCCG          GCCGATCTCCG ATA CGGGGCCCTGC          TTCCTCAATACCAAC  45 448
   Daro_2339 2522386 .. 2522406 + -11.8  -5.16237   GCGTTAACTCTCGGC            GGCGTCGG AATCA CCGGCGCC            TTTTTTCATGACCTT 100 49
   Daro_2342 NONE
   Daro_2343 2524732 .. 2524754 +  -6.3  -2.58677   AACAGGTACTCTAGA          TTGCAGAGGC TATC GCC-CTGCAG           ATTGCTGATTCTCTC  46 369
   Daro_2345 NONE
   Daro_2346 NONE
   Daro_2347 2530247 .. 2530260 +  -2.3  -4.13767   GCTCGATGCCCTGTA               TGCCT TGAA AGGCC                TTTTGCGGTGACAGG  56 1
   Daro_2348 2531275 .. 2531292 + -11.3  -3.40775   TCGGGGGCAAAAAAA             TACCCGC CGCA GCGGGTA              TCTTTCCATCCGGCT  80 67
   Daro_2361 2547004 .. 2547019 + -11.8  -3.61404   GGGGCATAACAAAAA              GGGGCC GCCC GGCCCC               TTGTATGCTTGATAG  85 95
   Daro_2367 NONE
   Daro_2368 NONE
   Daro_2369 NONE
   Daro_2370 2555333 .. 2555345 +  -4.7  -2.83343   GGTTTCTTCCGCAAC                CTGCG TAG CGCCG                TCTGATGCTGCATAT  46 8
   Daro_2371 NONE
   Daro_2372 NONE
   Daro_2373 NONE
   Daro_2374 NONE
   Daro_2375 NONE
   Daro_2376 NONE
   Daro_2377 NONE
   Daro_2378 NONE
   Daro_2379 NONE
   Daro_2380 2566902 .. 2566915 +  -3.8  -4.15565   ATTCGCGCAGCATCG               CCTC GGTGTA GAGG                TTTTCAACTGCTGAC  62 356
   Daro_2388 2575024 .. 2575064 +  -3.3  -2.81547   GATCAACAATCTTTT TGACGTCCTGCGTCGC ATTTTGGTGA GCGAC-CAGGACAGCA  TCGTTAGTCTCAACC  41 418
   Daro_2391 NONE
   Daro_2392 2579548 .. 2579569 + -12.3  -2.74792   GACCCATCTTATAAA           CCCC-CACGC AGG GCGTGAGGGG           GTTTAAGGCTCATGG  77 465
   Daro_2394 NONE
   Daro_2395 NONE
   Daro_2396 2584114 .. 2584131 +  -6.3  -3.39556   AATAGTTCCATGCCA             CCG-GCTT TGA AAGCACGG             TATTCTTGAAACGTT  56 86
   Daro_2397 2584866 .. 2584895 + -15.7  -4.06892   GTCGTTACTCAATAC       CATCCGCTCGGCC ATTT GGCCGAGCGTGTG        TTTGTCTGGACTTCT 100 47
   Daro_2398 NONE
   Daro_2399 NONE
   Daro_2400 NONE
   Daro_2401 NONE
   Daro_2402 NONE
   Daro_2403 NONE
   Daro_2404 NONE
   Daro_2405 NONE
   Daro_2406 NONE
   Daro_2407 NONE
   Daro_2408 NONE
   Daro_2409 2600148 .. 2600160 +  -5.5  -4.06533   CCATACAGTCAGCTG                CTTGG CCG CCAGG                TTGTTTCATGATTTC  65 2
   Daro_2410 NONE
   Daro_2411 NONE
   Daro_2412 NONE
   Daro_2413 NONE
   Daro_2414 NONE
   Daro_2415 NONE
   Daro_2416 2609570 .. 2609580 +  -3.2  -2.75844   CCAAGTACCAGGCCT                 GTCG CGT TGAC                 CTTTCCCATGGGAGA  41 44
   Daro_2417 2610517 .. 2610555 +  -3.9  -4.08692   CTAGATTCCGACGCA  TTTCTGCATGGCCA-GAG CCCC CTTATGGCCAACCGGAAA   TTTTGGCAAAAATTG  60 160
   Daro_2418 2612108 .. 2612123 +  -4.6  -5.16237   GACTCAGCCTGGAAT              GCAGGA AAAG TCCGGC               TTTTTTCGTAGCATT  81 73
   Daro_2419 2613627 .. 2613637 +  -4.6  -3.14931   TCAAAAATTCTGATG                 TCGC ATT GCGG                 TTGATAGCGCGTGGC  48 426
   Daro_2422 2617167 .. 2617180 +  -4.5  -3.63515   GCCGGCTCAGGCAAG               TCTCC CGAA GGAGG                TTCTTGGACATCGGA  54 126
   Daro_2424 NONE
   Daro_2425 2620155 .. 2620178 +    -3  -3.03453   CGTAGGACGTGGTCA          ATCGGTGGTG GTAT CGCTGCCGAC           TCTGTATAAGTTCTG  43 229
   Daro_2434 NONE
   Daro_2435 2632862 .. 2632872 +  -6.8  -3.21099   GCATCGGGGCTACAC                 TGGC TAT GCCA                 TTCGTAGTAAGGAAA  57 110
   Daro_2436 NONE
   Daro_2437 NONE
   Daro_2438 NONE
   Daro_2439 NONE
   Daro_2440 2642127 .. 2642137 +  -3.2  -3.56643   GGCCTTTTCGGAAAA                 CGGT ATT ACTG                 TTTGGCGACTATAAA  51 1
   Daro_2441 NONE
   Daro_2442 2643986 .. 2643998 +  -3.3  -3.78778   CACTGAGAAATATTT                CCACC TTA GGTAG                TTATTCATATCGTAA  53 174
   Daro_2443 NONE
   Daro_2444 NONE
   Daro_2445 NONE
   Daro_2446 2647011 .. 2647027 +  -8.7  -2.70275   TCGAACCCCCGACCT              GCTGCTT AGA AGGCAGC              TGCTCTATCCAGTTG  60 161
   Daro_2447 2647769 .. 2647786 + -14.1  -4.74103   GGCAGCACAAAAAAA             GGGCGCC TTTC GGCGCCC              TTTTTGCGTTCAGAC 100 75
   Daro_2463 2663970 .. 2663980 +  -2.4  -2.69964   CGTATTCGCCCGCAA                 CGGC AAA GCAG                 TCATCTAATTCAACC  39 7
   Daro_2464 2664477 .. 2664494 + -12.7  -2.75826   CATCAAATCAGTGAA             TCCCCGC CTGG GCGGGGA              TGATGTATTCAAGTA  77 104
   Daro_2465 NONE
   Daro_2466 2667991 .. 2668007 +  -5.8  -3.54543   GTCGAGGCCGTGACT              TTGCCG CCACT CGGCGA              TTTCCGGCAATGCCT  58 53
   Daro_2471 NONE
   Daro_2472 2672061 .. 2672089 +  -4.4  -3.14881   CCGACAATCCGACCA        TGCCGCCCGCCG GTGTA TGGAGGATGGCA        TTGCTCAGCAAATTG  48 276
   Daro_2476 2675688 .. 2675701 +  -3.9  -4.14243   TTGCGCCGACGAAAA               TTACA GACT TGTAA                TTTTGCCGTCAGGTG  60 49
   Daro_2477 NONE
   Daro_2478 NONE
   Daro_2479 NONE
   Daro_2480 2682215 .. 2682226 +    -3  -2.62616   CGATAGCTGTCGTAA                TCAT GGCG ATGA                 TGATGTCCGCGATGC  38 242
   Daro_2489 2687534 .. 2687546 +  -6.3  -3.66732   AGCAACTATTTTCTT                GTCAA GAC TTGAC                TTGTTCACATCATTG  60 317
   Daro_2490 NONE
   Daro_2491 2690359 .. 2690370 +  -4.4   -3.6707   CTGACCCGAACGGCC                TCGA CTAA TCGA                 TTTCGGCTATTGCGT  55 18
   Daro_2492 2692589 .. 2692606 + -12.7  -5.87688   TTAGCACACTGCGAA             TGCCCCG GAGA CGGGGCA              TTTTTTTTGGGTTGT 100 57
   Daro_2494 2694336 .. 2694349 +  -4.5  -3.09492   AGCGCACGCACTGGC               GCACGG CTT CCG-GC               TGTTCGAGTTCGAGC  46 274
   Daro_2496 2696302 .. 2696316 +  -4.2  -3.05463   TGCGCCAGTACTTTC               GAATGG CCG CCATGC               TTAGGTGCAAGCAAT  46 208
   Daro_2497 2697885 .. 2697900 + -10.4  -3.58133   GGGTACAACAAAAAA              GCACCC CGGA GGGTGC               TTGTCTGCTCGTTAT  77 437
   Daro_2498 2699483 .. 2699499 +    -8  -3.33696   CCTACTTCAAGCATG              GGGTAG GCTGA CTACCC              TTACTTGCCACCCAC  62 181
   Daro_2499 2700286 .. 2700300 +  -2.9  -4.41422   CTGAATGTTTTTATG               TAATG CGAAC CATTA               TTATTTTATCTCTAC  62 37
   Daro_2501 NONE
   Daro_2502 2703348 .. 2703378 +  -5.3  -3.92075   CAACACCTCCAGCAT      CCGCGTGGTGACCC TTGA GGGGAACC-CGTGG       TTTGTCACTGAGGAT  63 78
   Daro_2504 2704462 .. 2704473 +  -5.8  -2.70932   TCCTTCGTGACAGGC                GGGA AGAC TCCC                 TAGTTACCGAACGCG  51 11
   Daro_2507 2706411 .. 2706421 +  -6.8  -4.57073   CGCACCATTTTGTCC                 CTCC AGA GGAG                 TTTTTGGGGGAGATC  77 502
   Daro_2510 2707757 .. 2707774 + -10.5  -4.86621   TCAACGCACTCCAGA             GGCTCCC GACC GGGGGCC              TTTTTCATTGGCGCT 100 58
   Daro_2511 2709539 .. 2709549 +  -2.4  -3.11634   TGGAAGAACTCAACC                 CGGC TCA GCCA                 TTCACTCGTGTGGGC  42 230
   Daro_2512 NONE
   Daro_2513 NONE
   Daro_2514 2711015 .. 2711044 + -12.8  -2.52543   CGTAAGTAGCAGCAA       GCTCGGGGGCCC CTCAGT GGGCCTCTGGGC        TGCCTTCCCAAGAAT  76 32
   Daro_2517 NONE
   Daro_2518 NONE
   Daro_2519 NONE
   Daro_2520 2719190 .. 2719207 +  -7.7  -2.56596   AGCGGCGCTCGATCA             CTGAACG TTGC CGTTCGG              TCAATTGCTCCAGCC  52 158
   Daro_2526 2724580 .. 2724593 +  -3.1   -3.3692   TCCGATGGGGACACG               CGGTCA CGC TG-CCG               ATTTTTCAGCTCAAC  47 246
   Daro_2531 2729532 .. 2729562 +  -3.1  -4.33165   CCCGTTCAAAACGAA      ACGGGGAACTGGGA AACT TCCCCGC-CCCCGC       TTTTCCTGCCTTTGG  62 56
   Daro_2546 2745399 .. 2745424 + -11.1  -4.92385   GCTTGATTAACCTTA         CCCCCACGGTC GAAA GACTGTGGGGA          TTTTCTTTGGGTATC 100 35
   Daro_2548 NONE
   Daro_2549 2749132 .. 2749168 +  -5.1  -3.90112   GGAGCATCCCGAACG   GGGAACCCCAAGTTCC CCGCCA GGGACA-GGTGTTCCC    TTTCATTCCCGAAGG  63 429
   Daro_2550 2749791 .. 2749802 +  -5.8   -3.3636   GCCTGCACGCAGCAT                GGTG TTGG CACC                 TCTTGTCTCGTGTGG  56 227
   Daro_2552 2750645 .. 2750669 +  -5.5  -4.56597   CTTTCCCCCCCCGCC          CGCCGTCTTGC CCT GCATGCCGGCC          TTTTTAAGCAAGGAA  72 234
   Daro_2553 2750988 .. 2751027 + -11.2  -4.56597   CCGACTACCCAGTAC  CCCGTGGGGCTCACACCC TGTG GGGAACGGGCGCCACGGG   TTTTTGAAAGGAACC  95 79
   Daro_2554 2751984 .. 2752020 +   -13  -4.26189   ACACCATCATCCCAC   GCGGGGACCTCG-TCCC CGTC GGGATCGGCGTTCCCGC    TTTTCCCATTTGTAG 100 291
   Daro_2555 2752760 .. 2752801 + -10.2   -3.4052   ATATTGCCCGCTTTG CGCAGGTGAT-G-GCGTCCC CCTG GGGACGCTCGGATACCTGCG TTGGTTCCGTTGCCG  72 157
   Daro_2556 NONE
   Daro_2557 2753564 .. 2753596 +  -6.2  -4.60924   TCGAGCAGCTCCATT     GGGGGGCGTTGGGCC GACA GGCT-GACGCCCTGC      TTTTTCCAACATTTA  77 52
   Daro_2559 NONE
   Daro_2560 2760015 .. 2760026 +  -5.8  -3.10245   TATTGCCGACTGGTG                CCCA TCTC TGGG                 TGTGTGTTCCAGTAG  49 80
   Daro_2563 2763532 .. 2763546 +  -3.4    -3.551   GCGGGCCTCGAACAG               TGGGGC GAA GACCCG               TTCTATGCGTTCCCA  49 403
   Daro_2569 2768792 .. 2768804 +  -4.8  -3.16564   GAATGTCCGTGCAAG                GCGA TTTGT TCGC                TTAATCCCGTCCAAC  49 9
   Daro_2570 2769121 .. 2769136 +    -4  -2.98823   CCTGCTCCCCGTCCG              TGCTTT AAGG AAAGCG               TATGTATACCGCAAC  46 18
   Daro_2571 2769435 .. 2769459 + -11.3  -3.92577   CAACTGTTTACCCCG          CCCGTCCGCCG TCT CGGCTGACTGG          TCTTTTTCCGCCTTG  90 5
   Daro_2572 NONE
   Daro_2573 2772143 .. 2772176 + -16.8  -4.18494   CAGCTTGAGCAAGCA    GG-GGGTGCGC-CGCC GCAA GGCGCGCGCACCCGCC     TTTTCAATGGCGCTG 100 33
   Daro_2574 2773912 .. 2773929 +  -4.1  -2.88249   TCCGCAAAGATCAAT             GGCC-ATG AAC CGTTGGCC             TATCTGAAGGATGTC  45 455
   Daro_2586 2788261 .. 2788271 +  -5.4  -3.07816   TGAAGTCGTGGAGAA                 CGAT TCC ATCG                 TTCACTCCATCGAAG  49 404
   Daro_2591 NONE
   Daro_2592 2793257 .. 2793272 +  -4.6  -2.52464   AACTGTCCTGAATAC              CCGGCA TTTC TGCCGC               TCACTTACCAACCAC  44 53
   Daro_2593 2793927 .. 2793938 +  -2.2  -4.59773   TGCATAGCTTTCATT                GGTG TGCT CATC                 TTTTTCAGGCTACCA  66 370
   Daro_2595 NONE
   Daro_2596 NONE
   Daro_2597 NONE
   Daro_2598 2799137 .. 2799162 +  -3.3  -2.65264   AAACGCCCACGAAGG         TGGCCGCATG ATCCGCG CA-GTGGCCA         TACTATCGCTGCTCA  40 15
   Daro_2599 2799783 .. 2799799 +    -3  -3.06492   CGAATCGCCCGCGAA             TGGGCTG TCAA CA-CCCA              TATTGACCTGAGTAC  43 41
   Daro_2603 NONE
   Daro_2604 2805344 .. 2805356 +  -6.3  -3.15544   TGGCCCCGCAACAAC                TACAG ACC CTGTA                TTGATCCAGGTCGCG  54 9
   Daro_2605 2808317 .. 2808346 + -19.3  -5.41143   GGTTGTAACGAGGTT       CGGCCCGCCGGCA TTCG TGCTGGTGGGCCG        TTTTTTTCGGGAGTA 100 317
   Daro_2606 NONE
   Daro_2607 NONE
   Daro_2608 NONE
   Daro_2609 NONE
   Daro_2610 NONE
   Daro_2611 NONE
   Daro_2612 2813414 .. 2813431 +  -4.1  -2.85351   AACCGAAAGGAACCT             TCCAGTG AAAG CACTGAA              TATCCTATGGCAACG  45 98
   Daro_2613 NONE
   Daro_2614 2814858 .. 2814872 +  -2.8   -2.7186   AATTTGGTCGTAATG               TTTGCC GGG GCCAAA               TAATTGACGCAGTTT  39 291
   Daro_2632 NONE
   Daro_2633 2834209 .. 2834230 +  -5.8  -3.01712   GATTCTGGATTTTGC           TCCCGGCA GGGAAA TGCCGAGA            TGTTCAGCCAGGGCC  49 422
   Daro_2642 2840320 .. 2840333 +  -2.3  -2.70932   ACGTCGCCACTGAAT               TGAGG TTAG CCGCA                TGCTTACCGCCACAC  39 264
   Daro_2643 2840972 .. 2840987 +  -6.8  -2.57581   CGGTCCAGACCTCCA              TGCCTG TCCC CAGGCG               GTCTATTTCGGTTCC  52 167
   Daro_2644 2841555 .. 2841575 +  -5.4  -4.62069   CCTGATGTCGGTAAG            GGTGGC GCCATGAAG GCCACC            TTTTTGAACTACCAC  75 13
   Daro_2645 NONE
   Daro_2646 NONE
   Daro_2647 NONE
   Daro_2648 NONE
   Daro_2649 NONE
   Daro_2650 NONE
   Daro_2651 NONE
   Daro_2652 NONE
   Daro_2653 NONE
   Daro_2654 NONE
   Daro_2655 NONE
   Daro_2656 NONE
   Daro_2657 NONE
   Daro_2658 NONE
   Daro_2659 NONE
   Daro_2660 NONE
   Daro_2661 NONE
   Daro_2662 NONE
   Daro_2663 NONE
   Daro_2664 2861543 .. 2861554 +  -4.4  -3.58343   TGAATCCCACGAAGA                TGAG TTTT CTCA                 TTTCGACCTCCTGGA  54 345
   Daro_2678 NONE
   Daro_2679 2876763 .. 2876782 +  -3.4  -4.24204   TCGCCTCCAAACTTC            GCCGAACC AATT GGCTCCGC             TTTTCAGTATAGGTC  62 469
   Daro_2683 2880343 .. 2880358 +    -4  -2.71364   ACCATCAGTCGAGTC              GAG-GCA TAT TGCTCTC              TACTTGAAGCCATAG  43 307
   Daro_2684 2881070 .. 2881085 + -11.8  -5.30155   CTGAGTTGAAGATAA              GCCGGG GTTT CCCGGC               TTTTTTCATTCATCA 100 47
   Daro_2686 2882572 .. 2882590 + -13.1  -4.32649   CAACGCTCAACATGG             CCCCGCC CGAGT GGCGGGG             TTTGCTTTTTCCCCT 100 46
   Daro_2698 2893809 .. 2893829 +  -7.5  -4.82901   CTTATCGGGATGATC            GGCGGGATC GGC GGTTCTGCC            TTTTTATCGCCAAGA  85 339
   Daro_2703 2896496 .. 2896513 + -10.5  -5.63517   ATTTAGGACAGGCTG             GCCGGGG TAAC TCCCGGC              TTTTTTATTTCAGGC 100 52
   Daro_2705 NONE
   Daro_2706 NONE
   Daro_2707 2900921 .. 2900937 +  -2.2  -3.09175   AGTCTCGACACAAGC              CTGATC TAGCT GATCCG              TATTCGCTGCCCGTT  42 22
   Daro_2708 NONE
   Daro_2709 NONE
   Daro_2710 2903880 .. 2903900 +  -6.8  -3.17075   GGTAGCGACGAGGAC            TGCTGACG GTTTA CGCCAGCA            TTCAATTCGCCGGAC  57 340
   Daro_2711 2906030 .. 2906043 +  -9.5  -3.14132   CAAACAGGCCTAACC               GCGGG TTTT CCCGC                TTAGTGACAACCCCA  67 132
   Daro_2712 2907805 .. 2907840 +  -7.4  -3.53012   ATCACCGGCCGTTGC    TTGATCCAGCCCGGCC AGCA GGCCGAGCAGCGTCGA     TTTGCCAGAACCGGA  64 502
   Daro_2714 NONE
   Daro_2715 2909683 .. 2909701 +  -7.4  -3.59979   TTCGGGCTGGCCGTG             TAGCCTTC CTC GAAGGCAA             TTTCACGTAGCCCCG  60 53
   Daro_2717 NONE
   Daro_2718 2913427 .. 2913443 + -13.7    -5.055   GCAGGCAAACAAAAA              GCCGGTC AAT GACCGGC              TTTTTTACGACTTCC 100 75
   Daro_2722 2917939 .. 2917949 +  -4.6  -3.53012   ATCCGCCCATCCTGT                 GCCG GCT TGGC                 TTTCAGGAAGCGCCC  52 165
   Daro_2724 2919245 .. 2919284 +  -2.8  -3.21099   GCGCCTAACCCCACT GTCGAGCAGACCTGCGTG AAAAGC CGCGCAGGCC-GC-CAAC  TTCCTCATAAAAACC  45 44
   Daro_2725 NONE
   Daro_2726 2920173 .. 2920194 + -15.9  -5.27335   CGCCAAATGTAAAAA           GGGCGATGC CGCG GCATCGCCC            TTTTTGTTTGCAGCC 100 49
   Daro_2728 2924651 .. 2924668 + -12.7  -4.63048   AAGCCGATACAACAA             GGGGAGC CTCG GCTCCCC              TTTATTATTTCTGCC 100 51
   Daro_2735 NONE
   Daro_2736 2931706 .. 2931734 +  -5.9   -3.5362   GCTCAGTATATTTGG        CCCGCGAGCCAAA AGC TTTGTCTACCGGG        TATTTCTCGGCATTC  58 40
   Daro_2738 2933390 .. 2933402 +  -4.7  -3.82191   CACCTCGATACCCTG                CCGGC GCA GCCAG                TTCTTGTCCAGTTCC  57 56
   Daro_2740 NONE
   Daro_2741 NONE
   Daro_2742 2935807 .. 2935829 + -17.8  -4.13767   ATACACAACAAAAAA           GCCATCGTCG AAG CGACGATGGC           TTTTCCGCTGCCCAC 100 40
   Daro_2744 2938761 .. 2938783 + -14.8  -3.33399   ACCTGAACGCAAAGA           CCCGTCCGCC GGC GGCGGAGGGG           TTGCATTTGCTTACA 100 41
   Daro_2745 2940292 .. 2940311 + -12.2  -4.57569   ATATGCAATGAAAAA            GCACAGCT TTGA AGCTGTGC             TTTTTAACGCGCTGC 100 122
   Daro_2747 2942161 .. 2942198 +    -2  -3.36273   AGCCCGGAAACCTAC  GCGGCGGAACTGAAATGA GCGA TAGCTTC-GT-CCGCCGC   TTCCTGTTCGAAGGC  45 8
   Daro_2748 2943038 .. 2943048 +  -2.4  -2.52464   TTTTGCCGTCAGCGA                 AGGC AAA GCCC                 TGCATTGAACGCACC  38 7
   Daro_2749 2944634 .. 2944651 +  -4.8  -2.64416   ATTGACCTCCGGCTG             GCTGGCG ATAAA CGCC-GC             GTTGTCGTGGGCATC  45 239
   Daro_2755 2955928 .. 2955957 +  -9.3   -2.6039   TATGACGGCTTCAAG       CAGGAAGCCTGTG ACCG CATGAGCTTCCTG        ATTGTGCAGTACTGT  62 442
   Daro_2757 2957297 .. 2957307 +    -4  -3.45945   TCCGGCGTCAGCCGC                 CAAA CTC TTTG                 TTCGTTGTGGCTGGC  49 43
   Daro_2778 NONE
   Daro_2779 NONE
   Daro_2780 NONE
   Daro_2781 2984666 .. 2984693 + -15.6  -5.47218   TGACGGCCCTTGATA        TGCCGCCGCATC ATCC GATGCTGCGGCA         TTTTTTTGGCTAGAA 100 64
   Daro_2782 2986187 .. 2986207 +  -3.2   -3.9122   CACGCCTTTTTTGCC           GC-GACGCG GCGC CGAGTCTGC            TTATTTGACCGGCTG  55 347
   Daro_2783 NONE
   Daro_2784 2988707 .. 2988720 +  -2.3  -2.52676   CAGCCTCCCCGCAAT               GCACC AACA GCTGC                TCCATTGACCAAGTG  38 204
   Daro_2785 NONE
   Daro_2786 NONE
   Daro_2787 NONE
   Daro_2788 NONE
   Daro_2789 2998674 .. 2998692 +  -4.4  -3.92592   CGGCTCTGGAAGGCG             CGAATCGC TTC GCGCGTCG             TTTCGTCTTCGACCT  59 259
   Daro_2793 NONE
   Daro_2794 NONE
   Daro_2795 NONE
   Daro_2796 3003049 .. 3003082 + -18.1  -3.66095   CCAGCTCCATCCCGG     GCGGCGGCCCGGC ATACGACA GCCCGGCCGCCGC      TTTCCCTGCCCGTTT 100 42
   Daro_2797 3003718 .. 3003737 +  -6.3  -5.40072   TCTGCCGGGAAAACC            CCCGTCC TTTTTC GGTCGGG             TTTTTTTAAAAGACC  95 71
   Daro_2800 NONE
   Daro_2801 NONE
   Daro_2802 NONE
   Daro_2803 3011952 .. 3011966 +  -2.9  -4.39329   TTTTTATTCTGAAAA               TTGAA TTTAT TTCAA               TTTATTCTATAGAAT  62 81
   Daro_2804 NONE
   Daro_2805 NONE
   Daro_2806 3014222 .. 3014244 +  -9.1  -4.42062   CAGGTGCCAGCTGAG           CGCCTCGTC GAGCA GATGGGGCG           TTTGTTTGCCCGGTG  82 227
   Daro_2809 NONE
   Daro_2810 3017620 .. 3017646 + -14.5   -5.4505   CCATTCACACGAACA        GGAGCC-GGGAC TTGC GTCCCAGGCTCC         TTTTTTATTGCACGG 100 76
   Daro_2812 NONE
   Daro_2813 NONE
   Daro_2814 3022419 .. 3022438 +  -2.1   -2.8294   GCTGGCTAGCTGATA            GAATCCG GTCATG CGCATTC             TGCTTGTCGAAGATG  39 28
   Daro_2815 3023094 .. 3023105 +  -2.2  -2.97245   CAAGTGAGCAAAACC                TGGT GACC ACCG                 TCTGGTTCTCGCTGC  41 34
   Daro_2816 NONE
   Daro_2817 3025771 .. 3025789 +  -7.4  -3.66178   ACCGCCGAGACGCGG             CCACGAAT TTC ATTCGGGG             TTTCGAGTTGAACCA  60 314
   Daro_2820 NONE
   Daro_2821 NONE
   Daro_2822 NONE
   Daro_2823 3031143 .. 3031165 +  -4.1  -3.72363   AATCGAGCAACAGTA          TCAGCGCCTG AAAA CCGGC-CTGA           TTTGCCGTTTGACTG  56 15
   Daro_2824 NONE
   Daro_2825 3035359 .. 3035373 +  -5.7   -2.5934   CAGCGTCAGCGTGCG               CTGCA ATTGC TGCAG               ATTGGTAATTTCGAC  46 256
   Daro_2828 NONE
   Daro_2829 3039309 .. 3039325 +  -9.4  -3.55622   GCCTCCTGATCGCGC              TGCGGC GAATG GCCGCA              TTTCGGCAGCTTCAG  71 32
   Daro_2833 3043829 .. 3043839 +  -2.4  -3.66288   CTGCGTTACCGCTGG                 CCGC CGC GCTG                 TTCTCTTCCGCCATC  49 86
   Daro_2837 NONE
   Daro_2838 3050707 .. 3050719 +  -9.1  -3.83026   TGGGCGAGTTTTGCT                GGCTC ATC GAGCC                TTTCATCTGGGCCAC  71 165
   Daro_2844 NONE
   Daro_2845 NONE
   Daro_2846 3062665 .. 3062675 +  -8.2  -3.14132   CGAATAGCACCTCGG                 GCCG GAT CGGC                 TTGGTCACAAAACCA  57 75
   Daro_2848 3066609 .. 3066656 + -11.2  -3.51232   GCTTGCCAACTCGGC GTTGCCGGAGACC-TTGCATAGC GCT GCTATGCGGCGGCCACCGGCGCC TTGATTTGGCGGCGC  78 56
   Daro_2849 NONE
   Daro_2850 NONE
   Daro_2851 3070542 .. 3070558 + -10.8  -5.52023   CGCCCCCAATTTAAA              CCCGGC CGCGT GCCGGG              TTTTTTATTGCTCGT 100 48
   Daro_2852 3071929 .. 3071943 +  -2.7  -3.57144   AAAGGCACCGCCTTG               CTGGC CCGCA GCCTG               TTTGCCACTACCGCC  49 354
   Daro_2867 3087800 .. 3087822 +   -17  -4.98531   TTAGCTTCATTGAAG           GGCCGCGGTA AAA TGCCGCGGCC           TTTTTCATTTACGGG 100 55
   Daro_2868 NONE
   Daro_2869 3089841 .. 3089857 +  -4.4  -3.28712   CACGTTCCGTAAAGA             TG-CCGG CAAT CCGGCCA              TTCTCAACAACCAGC  49 315
   Daro_2874 NONE
   Daro_2875 3095505 .. 3095519 +  -2.8  -4.60797   CGCCAGCGGCCGACC               CCGT ATAATTG ACGG               TTTTCTGTCTGGAAA  68 18
   Daro_2876 3096595 .. 3096608 +  -8.1  -3.64703   CAATCAGTTCCCCTC               TCGCC ACCA GGCGA                TTTCCGTCGAAACGC  64 230
   Daro_2878 NONE
   Daro_2879 3099569 .. 3099583 +  -5.6  -3.64703   CCGTCAAGCCGGGAA               GCAAGG CCA CCATGC               TTTCAGTCAGCGCCA  57 256
   Daro_2883 3106595 .. 3106607 +  -4.7  -3.71649   CTGAAGGAAAGCGTG                CGCCG TTT CCGCG                TTTAAGGTTTGCAGG  58 8
   Daro_2887 3109230 .. 3109242 +  -3.4  -2.73468   GACGCGTATTTTTAC                GCTA CCCCC TAGC                TACTTAGCGGTATTA  41 118
   Daro_2888 NONE
   Daro_2889 NONE
   Daro_2890 3114996 .. 3115030 +  -8.1  -4.56597   TATTGTCTCCTGCAG    GCGACAAATCATGA CAAATAGC TCA-GATTTGTCGC     TTTTTGCCAACAGAC  82 151
   Daro_2891 3118058 .. 3118072 +  -3.5  -3.53012   TCCTTGTCGGCCGTG               GTCTG GATTG CAGGC               TTTGCAGCCGCAGCC  49 430
   Daro_2894 NONE
   Daro_2895 3122425 .. 3122440 +  -6.1  -3.72324   CTGGCTACATTGCCT              GCTGC AGGCCG GCAGC               TTATTGATAGGCATC  63 78
   Daro_2896 NONE
   Daro_2897 NONE
   Daro_2898 NONE
   Daro_2899 NONE
   Daro_2900 3127098 .. 3127120 +  -7.1  -3.55801   GATTTGCGGAATTTC          TTCGTCA-CG GAAG CGCTGACGAA           TTTCCAGAACTTGCT  61 421
   Daro_2903 NONE
   Daro_2904 NONE
   Daro_2905 NONE
   Daro_2906 3130208 .. 3130227 +   -10  -5.45802   CCGAGCATGCGAAAA            TGCCCACC CTTC GGTGGGTA             TTTTTCTTTTGGGGG 100 48
   Daro_2907 NONE
   Daro_2908 3132985 .. 3133001 +  -4.3  -3.37017   TAATTGCAGGCATAT              TGCGCCG CCT TGGCCCA              TTCCTGTTCGCCATT  49 145
   Daro_2911 NONE
   Daro_2912 NONE
   Daro_2913 NONE
   Daro_2914 3138618 .. 3138632 +  -8.5   -5.7946   GAGGTTTAAAAAAAA               CCGGC CTCAA GCCGG               TTTTTTTATTGGCAA 100 51
   Daro_2915 3139443 .. 3139453 +  -6.8   -3.4252   TGGTGTTTTCTATTG                 GCCA GGT TGGC                 TTGTCCTGCGTGCAA  61 156
   Daro_2916 NONE
   Daro_2917 3141676 .. 3141687 +  -5.8  -2.52543   TGCCGCTGATTTGCC                CTCC GACC GGAG                 TCAGTTCCAGGCGCT  49 160
   Daro_2919 3144107 .. 3144123 +  -3.7  -4.19238   AAAACTGATTTACCA              TGCAAAA TGC TTATGCA              TTTTCCCATTCCGCG  62 143
   Daro_2920 3147282 .. 3147317 + -17.6  -3.72893   CATCCATCCCGAAAA    GCGGGAATCCAGACGA CCGA TCGACTGGACTCCCGC     TTTCGTGGAAACATC 100 58
   Daro_2921 3149772 .. 3149801 + -20.9  -3.51232   GTCACTGGATAAAAA       CAAGGGGATGACC GCCA GGTCATCCCCTTG        TTCGTTTAGAGCCAG 100 48
   Daro_2925 3153870 .. 3153898 +  -6.1  -3.55444   GCATTCAGTAGCGAA       GACGGTTCT-CA TCACCT TGAAGGACCGTC        TTTGCAAGGTCAAAA  58 50
   Daro_2926 NONE
   Daro_2927 NONE
   Daro_2928 3155777 .. 3155800 +  -3.9  -4.26076   ATCAAATAGAAGATG         CTCAC-GG-CG CTGT CGACCAGTGAG          TTTTGCTCCCCCTCG  62 395
   Daro_2932 3159810 .. 3159840 +  -8.2  -4.65916   GCCCAGTCGATGGGC       CGACGAGGCGGT TTCATCC GCCGCCGCGTTG       TTTTCTTCCGCTGAC  81 144
   Daro_2935 3166221 .. 3166243 +  -3.2  -3.19175   GCAGTCAATTCTTCA           TCCCAGAGGC TCC GCCGGCGGGA           TTCAGTGTCTTGAAG  45 48
   Daro_2936 NONE
   Daro_2937 NONE
   Daro_2938 NONE
   Daro_2939 NONE
   Daro_2940 NONE
   Daro_2941 NONE
   Daro_2942 3177500 .. 3177531 + -11.7  -3.72695   CTCACCTAAAAATTT     CGGCAGGCC-T-GGA TGTA TCCGAAGGCCTGCCG      TTTGCTGCGGAACGT  88 125
   Daro_2944 NONE
   Daro_2945 3180528 .. 3180568 + -25.8  -2.90763   AGCGTCGCTGCCCAA  CCCAATAAAAACGCCTCC ATTAC GGAGGCGTTTTTATTGGG  TCTCTGGAATCTGGC 100 40
   Daro_2953 NONE
   Daro_2954 NONE
   Daro_2955 NONE
   Daro_2956 3194203 .. 3194228 + -10.4  -3.53091   GCACCCGGCGCCATC         CCCGTTTGCC TTTTCC GGCCAACGGG          TTTCAAAGGGGAGGT  74 60
   Daro_2957 NONE
   Daro_2958 NONE
   Daro_2959 NONE
   Daro_2960 3200067 .. 3200091 +  -4.1  -3.55622   CCCCCTGACTCCTCC          GGCCATGATCG CCA CGCTCAAGACC          TTTCCCGCCCTTCCG  51 33
   Daro_2961 3201556 .. 3201569 +  -2.3  -2.87132   TAGCCCCCTGCCCAC               TGGAG AAAG CACCA                TGTCTCAGCCCGCCC  41 38
   Daro_2962 NONE
   Daro_2963 3203152 .. 3203189 +  -6.1  -3.35679   CTGTTTCGTGCTCTC   CACCATCCTTGCGCTGG CTGC CCAGCGTCAGCTCGGTG    TTCTCGCTGAGGGCA  56 467
   Daro_2967 3205482 .. 3205499 +  -2.6   -2.7317   TCCCCCGCCCTGCAC             GTCCTG CGCGAA CAGGCC              TGATTGGCAATGTCT  39 5
   Daro_2968 3206441 .. 3206470 + -10.7  -2.71712   ATCGCCCGGCACTGC       TTGGCGCACCAGA GGAT TCTGGTGCCCCGG        ATTTACCCCAGACGC  70 70
   Daro_2971 3208925 .. 3208954 +  -5.5  -3.36569   CCTTGGCCTTGGCAG       GCGCCTTCTTGCC CGCC GGCTTGGATGCGC        TCTTTGCCGCCTTGG  52 103
   Daro_2973 3212240 .. 3212256 +  -9.3  -3.72324   CGCTAAAAACAAAAA              CGGGCCC GAT GAGCCCG              TTATTCATGCAAGTC  76 35
   Daro_2995 NONE
   Daro_2996 NONE
   Daro_2997 3236388 .. 3236401 +  -9.5  -3.58726   CTGCGCCCTGGCCAC               CGGGC AACC GCCCG                TTCTGTATCCGGCGC  73 140
         rho NONE
   Daro_2999 3238037 .. 3238054 + -12.7  -4.98531   AAATGCGTTATAAAA             GGCAGCC GACT GGCTGCC              TTTTTCATTTCCGGC 100 49
   Daro_3000 3239703 .. 3239731 + -17.5  -3.53012   CGGCGCTAAGGGCGG        GCGTTGTATCCCC GTC GGGGCTACAACGC        TTTCAAACGCACGCC 100 32
   Daro_3002 NONE
   Daro_3003 NONE
   Daro_3004 3242794 .. 3242817 +    -6  -3.54543   TGAAACCCGGGTATT          CCTGCGGTTGG CAA CCAATC-CGGG          TTTACAAAGATAGCT  58 38
   Daro_3005 3244036 .. 3244047 +  -2.2  -3.01712   AAATCAGCCAGACCT                CGAT ATTG GTCG                 TATTCAAGCGCAAGA  42 79
   Daro_3006 3249201 .. 3249220 +  -9.2  -2.71731   TGATTGGCTAGCGTA            TCGCGGCC GCGC GGCCGGGA             TAGTTCAAGCGTCAG  57 389
   Daro_3012 NONE
   Daro_3013 3258384 .. 3258407 +  -4.5  -3.53012   CCCTTCCCCGGATCT          TCCGTGAGCG CTTCC CGCGC-CGGA          TTTCCGAAGCCACAC  53 122
   Daro_3014 3259385 .. 3259401 + -10.1  -3.57144   TTCCTGGCAAGCCAG              GCCTGCT GGC AGCGGGC              TTTCAGCATCGCCAG  77 46
   Daro_3015 NONE
   Daro_3016 NONE
   Daro_3017 3263645 .. 3263668 +   -11  -4.18702   TGTATCGAGACCAGG          CAACAGGTCG ATCT CGACCGGTTG           TTTCTTGCCACTTCT  89 490
   Daro_3019 3265377 .. 3265395 + -13.1  -5.24129   TGCCTGCGCAAAAAA             GCCCGCG TTGAC CGCGGGC             TTTTTTGTGGGCAAG 100 49
   Daro_3027 3272461 .. 3272489 + -17.6  -4.25104   TCGGCCTCAGTAAAA        CAAAACGGGCAG CCTAA CTGCCCGTTTTG        TTTTACTACCCCCCA 100 44
   Daro_3034 3277653 .. 3277670 +  -8.3  -4.54727   CAACCGCAATAAAAA             AGGCGCC CGCA GGCGCCA              TTTTCATTTGAGCAG  85 49
   Daro_3042 3286648 .. 3286661 +  -3.8  -3.32765   AAATCTTTAGGCAAA               GGGA AAGAGA TCCC                TTCCTCTATCCCCTT  49 49
   Daro_3048 3293751 .. 3293784 +  -5.3  -3.64703   GCATCGTCGTTCAGC     CGGCTTTCTTCTTCCG GAT TGGAA-ATGAACGCCG     TTTCAATCAGCGCAG  58 398
   Daro_3051 NONE
   Daro_3052 3298422 .. 3298438 +  -4.4   -4.1891   ACCTGGACGCCGGCC             G-GCGTG GTTT CACGCAC              TTTATCTTCAAGCAC  65 311
   Daro_3059 NONE
   Daro_3060 3303642 .. 3303652 +  -6.8  -2.64099   TTGGCCGACTTCATC                 TGCC ACC GGCA                 ATTCTGATGACCGCC  52 8
   Daro_3061 NONE
   Daro_3062 3306375 .. 3306390 + -11.8  -5.08824   CCGAACAAAGAAAAA              GGGCGC CAAG GCGCCC               TTTTTTCAATCCGGA 100 54
   Daro_3067 3310115 .. 3310127 +  -3.3  -4.11216   GGAAAGGCAGCGAAA                GCACC GTA GATGC                TTTTCAGCATGGCCG  59 103
   Daro_3069 NONE
   Daro_3070 3312262 .. 3312291 +  -7.3  -3.79113   TCGTCGGATACCAAG       GCATGCAGGTCTTC GTC GAAGATTT-CATGC       TTCTTGTCGGCCAAT  63 462
   Daro_3076 NONE
   Daro_3077 NONE
   Daro_3078 NONE
   Daro_3079 3319822 .. 3319836 +  -6.4  -2.66873   CCAAGGGGTAGACCA               CCTTCT TCC AGAGGG               CTATTTCGTAGCGCT  49 280
   Daro_3082 3323295 .. 3323308 +  -2.4  -3.01915   CAACGGGCAGGCAAG               CTCA ATTGAC TGAG                GTATTTTTCTACCAC  42 17
   Daro_3083 NONE
   Daro_3084 3324115 .. 3324163 +  -5.2  -2.83908   GGCCATGATTGCCTC CCAGCCCGCAGACGACTGAGATCG CGC CGATACCGGT-G-CTGCGGTCCGG TATAATCATGGGTTT  49 7
   Daro_3085 NONE
   Daro_3086 3327538 .. 3327549 +  -2.2  -2.71712   CCAACCCTAGTCGCT                TCTG GTTT CAGG                 CTTTCCGGAAACCAG  39 45
        moaC NONE
   Daro_3091 NONE
   Daro_3092 3332439 .. 3332474 + -10.4  -4.86001   TCTGGCACTCCAAAT    AAAAAAAGCCCGCCTG AACC CAGGCGGGCTTTGATA     TTTTTATCCGGTGCT 100 46
   Daro_3094 3333250 .. 3333270 +  -2.5  -2.56164   AGCACCAACACCCAC            TTGCCTGCA TCA TGGAGGAAA            ATTGATGATTGCCCA  38 0
   Daro_3095 3335559 .. 3335578 + -13.6  -5.63517   CCATTCCCCCTAAAA            GCCGTGCA ACAT TGCACGGC             TTTTTTATTTCGAGG 100 48
   Daro_3096 3336103 .. 3336118 + -11.8  -5.32944   ACCTAAAAAACAAAA              CCGGGG AATT CCCCGG               TTTTTTCGTTGTAGC 100 35
   Daro_3098 3339603 .. 3339627 +   -15  -5.27335   CCCGGCAGCAGCGAA          GGCCGGCACT CACAA GGTGCCGGCC          TTTTTATTTGCCACC 100 70
   Daro_3099 3343353 .. 3343363 +  -4.6  -2.59447   GTTCCCCGATCCGGA                 CGGC ACA GTCG                 ATGTTCTCGTTAACC  43 483
   Daro_3101 3345522 .. 3345539 + -14.1  -5.46657   AAGGCAACACGAAAG             CGCCGGG ACAT CCCGGCG              TTTTTTATTGGCATC 100 56
   Daro_3102 3346385 .. 3346406 + -13.7  -3.11634   CGCTGAAAGTGCATG           GTGGCTGCC TCGG GGCAGCCGC            TTCAGTGGTGTAAAC  87 72
   Daro_3104 3347761 .. 3347771 +  -3.2   -3.3247   CTGCGCTAAGCAATA                 GACT TCA GGTC                 TCTTCTCTGGAGCTT  47 100
   Daro_3105 NONE
   Daro_3106 NONE
   Daro_3107 NONE
   Daro_3108 3352234 .. 3352254 +  -3.1  -4.07568   AGAACTTCCGGATGA            TCGGCCGGC AGC GCCTCCTGA            TTTTCGCCAACGGAC  59 297
   Daro_3111 NONE
   Daro_3112 3355707 .. 3355747 + -12.5  -2.52896   AAGACCTGAAACCAG  GGGCGGCCGGCGAGG CAACATTCAGA CCGCGCCGGCTGCTC  TCAATTCGGCAATCC  76 32
        aceK NONE
   Daro_3122 NONE
   Daro_3123 NONE
   Daro_3124 NONE
   Daro_3125 NONE
   Daro_3126 3371039 .. 3371080 + -10.8   -2.7204   GGATTGGCCCAAAAG GGAAAAAGCCCGCCAGCAG AACAA CTGC-GGCGGGCCTTCACC TGAATTTGTGCCTTA  70 46
   Daro_3136 NONE
   Daro_3137 3380562 .. 3380593 + -21.8   -3.6608   TTTTATCTGCAGCAA      TGACAAAAGGCCGC ATTT GCGGCCTTTTGTCA       TTTCAATGAGCTCAT 100 42
   Daro_3142 3384276 .. 3384298 +    -2  -3.56593   AGTTCATAAAACCTC           TTGAAATACC CCA GGGATTTTAG           TTATACTTGTGGGCT  47 41
   Daro_3143 NONE
   Daro_3144 3384788 .. 3384803 + -11.8  -5.42198   CCAGCATTCGACAAA              CCCGCC TTCT GGCGGG               TTTTGTTTTTTCAGG 100 52
   Daro_3146 NONE
   Daro_3147 3387802 .. 3387826 +  -2.7  -2.71791   CTGTTGGCCACCGCC          ACCGTCGGCGA GGA TCGCTAATGGC          CTTTGCCGACAACCT  41 261
   Daro_3148 3388050 .. 3388072 + -10.5  -5.24129   TCGAGACCTCCCTGT           TACCCCGCC CTCGT GGCGGGGTC           TTTTTTGTCCGGCCG 100 74
   Daro_3151 NONE
   Daro_3152 3389792 .. 3389816 + -13.6   -4.4767   CTGCGCTGATCGGCT         GCGGCGCAGGG TTCG CCCTGC-CCGC          TTTTCTGCTCAATGG 100 43
   Daro_3153 NONE
   Daro_3154 3391413 .. 3391443 +    -4  -2.85361   AGGGATCATTCTCGG      CAGCCTCGCCTGA AAAACC TCAGTTG-GGCTG       TAAGTTTTTCGCTGC  45 13
   Daro_3155 NONE
   Daro_3156 3392772 .. 3392793 +  -6.6  -3.07113   AGGCTTTGGCCAGGC           GCCAGTCGA TCCGC TCG-CTGGC           TTCGATCGGATAATC  52 181
   Daro_3164 NONE
   Daro_3165 3402989 .. 3403002 +  -2.3  -2.77962   AAGAACACATCAGGA               CAGAC ATTC GTCAG                CTTTGCCATCTAGAA  39 80
   Daro_3166 NONE
   Daro_3168 NONE
   Daro_3169 NONE
   Daro_3170 NONE
   Daro_3171 3409943 .. 3409957 +  -2.8  -3.41366   ACGCACCGAGGCTTT               TCTCAG CTC TTGAGG               TGTGTTTTCAGGTCG  47 13
   Daro_3175 3414446 .. 3414472 + -14.5  -5.10461   GGCAGAAAAGAAAAA        CCCCTGG-CTGC GGAT GCAGACCAGGGG         TTTTTATTGCGTGCG 100 61
   Daro_3176 NONE
   Daro_3177 3417098 .. 3417122 +    -7  -3.57239   GGGTAGATTGGCATT          GCTGCCGACC ACCCA GTTCGGCCGC          TTGTCCTGTTTCGCT  60 434
   Daro_3179 3419158 .. 3419181 +   -16  -4.07568   TGTCTCTGAGCATCA          GGCCGGCCGGC AGG GCC-GCCGGCC          TTTTGCCGCACCAGC 100 44
   Daro_3180 NONE
   Daro_3181 NONE
   Daro_3182 NONE
   Daro_3183 NONE
   Daro_3184 NONE
   Daro_3185 NONE
   Daro_3186 NONE
   Daro_3187 3425209 .. 3425236 + -16.4   -4.7373   CTAATTCACATTCAT        GAGAAACCCGCC TTTT GGCGGGTTTTTC         TTTTTAGTACAATCC 100 48
   Daro_3188 3425882 .. 3425896 + -12.8  -3.66178   GACCTTCGGTTTGCG               CGGCCG CGC CGGCCG               TTTGGGCTTGGCCGG  82 113
   Daro_3190 NONE
   Daro_3191 3429117 .. 3429139 +   -17  -5.65927   CCAAGTAGCACTCAA           GGCGCGGTTC TTC GGACCGCGCC           TTTTTTATTTGGGTC 100 53
   Daro_3192 NONE
   Daro_3193 NONE
   Daro_3194 NONE
   Daro_3195 NONE
   Daro_3196 3432321 .. 3432331 +  -8.2  -2.80492   GAAAGCTTGTCTTTA                 CGCC GCT GGCG                 TCGTTGCTCATCCTC  60 50
   Daro_3197 NONE
   Daro_3198 3435087 .. 3435102 + -11.8  -5.14965   TGCGGAAATAAAAAA              GGGGGC CAAG GCCCCC               TTTTTTCATGACACT 100 59
   Daro_3211 NONE
   Daro_3212 3463465 .. 3463481 + -12.3  -4.72272   ATTTCAGGACAAAAA              GGGAGCT AGC AGCTCCC              TTTTTCATGGACGCA 100 55
   Daro_3214 NONE
   Daro_3215 3468414 .. 3468431 +  -7.7  -3.10112   GCAGCGCAATCCGGG             CGGC-CAG CAC CTGTGCCG             TTGGCTGGATTGCCT  59 43
   Daro_3216 NONE
   Daro_3217 NONE
   Daro_3218 NONE
   Daro_3219 3471975 .. 3472005 +  -6.1  -2.57463   TGGTTTCCCCGTAGG      GCGG-GATGCGC CGGCCAAA GCGCAGCACCGC       ATTCTCGCCGGCATT  46 80
   Daro_3221 NONE
   Daro_3222 NONE
   Daro_3223 NONE
   Daro_3224 NONE
   Daro_3225 NONE
   Daro_3226 NONE
   Daro_3227 3478476 .. 3478521 + -11.1  -3.65351   CCGTACGCTGCCAGT TTCTCG-TCAGTCGCTTGCGGC CAG GCTGCAGGCGCCTGGGCGTGGA TTTCCCTGAGGATCA  77 182
   Daro_3251 NONE
   Daro_3258 NONE
   Daro_3259 3508078 .. 3508103 + -11.9    -3.767   CATCTCTCCGGAATA         CCCGTCAGCAT CGAA ATGCTGACGCG          TTTCGTCAGTGGCTA  88 383
   Daro_3262 NONE
   Daro_3263 NONE
   Daro_3264 3516125 .. 3516135 +  -6.8  -3.58037   ATAACAAGGATTTAG                 CGTC ATG GACG                 TTTCCCGCATTCGTG  63 37
   Daro_3265 3518731 .. 3518748 + -14.1  -5.40072   CCAAGCAAGACAAAA             GCCCGGC CAAC GCCGGGC              TTTTTTTGGCCAGCC 100 54
   Daro_3266 3519856 .. 3519881 +  -8.9  -2.78384   TCGTCGCTGGCGATA         CCTCGGGGCGG ACGC TCGCTCCCAGG          TCTGGTGGCGAGACA  60 134
   Daro_3275 NONE
   Daro_3276 3528022 .. 3528043 + -12.3  -5.38054   CCAGTAACGACAAAT           CGGCTTTCC TGAC GGAAGGCCG            TTTTTGTTTATCACA 100 148
   Daro_3277 NONE
   Daro_3278 NONE
        yajC 3530613 .. 3530629 + -10.8  -4.81249   GTAATCACCCCAAAA              GGCGGC CCCAA GCCGCC              TTTTTCGCTTTAAAG 100 37
   Daro_3280 NONE
   Daro_3281 3533504 .. 3533532 + -14.7  -3.60792   CAAAACTGCCCCATG        AAAAAAGCCGCCA AAT TGGCGGCTTTTTC        TTTACCAGTTCGGCG 100 45
   Daro_3284 NONE
   Daro_3285 3538766 .. 3538800 +  -4.3  -3.22774   TCGATGGCCAGCAAG    CGGGCGATATTCGG ATGCTTGC CCGGAT-TGGCCCG     TTCATCCTCGGTATG  48 122
   Daro_3289 3541392 .. 3541412 + -18.3  -3.51232   GGTTTCAGGCAATCA            GAGGGCGCC ACT GGCGCCCTC            TTCATTTCACCGAAA 100 45
   Daro_3290 3542122 .. 3542138 +    -5  -3.72576   GCGAATAACGCCGCC              GCCGAG ACAGA CCCGGC              TTTCATACAGCACGA  58 49
   Daro_3294 NONE
   Daro_3295 3545418 .. 3545440 + -12.7  -4.18018   ATCACTAATCACCGG           GTGGCGGGT CGCAA GCCCGCCAC           TTTTGCATGAACAAG  95 33
   Daro_3296 NONE
   Daro_3297 NONE
   Daro_3298 NONE
   Daro_3299 3549221 .. 3549231 +  -3.2  -3.40403   AGGCATCCAGTTACC                 CTTC TAA GGAG                 TTGTCGTGAACGAAG  47 19
   Daro_3300 NONE
   Daro_3301 3551024 .. 3551072 +  -6.6  -4.18506   GTCGCCGGGCATGAT GGTCCGCCC-GACGCCGAACA CACCACCC TGTGCGTCGACTGGGCGGGTC TTGTTTTCCGGATAC  71 97
   Daro_3307 NONE
   Daro_3308 NONE
   Daro_3309 NONE
   Daro_3310 3561588 .. 3561606 + -11.7  -4.17048   TTCACCCAATAAAAA             TGGCGCC TGATT GGCGCCA             TTATTTTGACCGGAA  93 54
   Daro_3318 NONE
   Daro_3319 3569181 .. 3569200 +  -3.4  -2.73483   GGCCTGACCAGCCCC            CCTGGCGC CTCG GCGCCAAA             TAATTCGCGTAACAT  41 34
   Daro_3320 3570158 .. 3570186 +  -6.7  -4.15703   AAAAAGACCGGCTAA        GCGCCGGTC AATGCATGGAC GACTGGCGC        TTGTTATTTCTGGGA  72 110
   Daro_3325 3576717 .. 3576750 +  -3.1  -3.98448   ATTGACTGGTGCCGC     CGCC-AGTTCATCCAG CTT CTGGACAAACTCGGCC     TTGTCTTTGTTGATC  56 249
   Daro_3331 3587223 .. 3587237 +    -7  -3.14564   GTTATCCATCTCTCG               GCGCGG GGC CGGCGC               TTGCTGCGGCGGTGC  54 207
   Daro_3335 NONE
   Daro_3336 NONE
   Daro_3337 3592604 .. 3592635 +  -8.7  -3.14881   AGGCGCACGATGTAC      TGCGGCAAGGC AACGGCAAAC GCCTTGCCGCC       TTCATGGGCCACTTC  61 435
   Daro_3352 3609334 .. 3609353 + -12.2  -5.52384   GAATTTTGTGTCTGA            GCCATGCT TGCG AGCATGGC             TTTTTTTCGTCCGCG 100 49
   Daro_3353 NONE
   Daro_3354 NONE
   Daro_3355 3613712 .. 3613731 + -10.6  -4.25256   GACAAGAACAAAAAA            ACCGGGGC TTCT GCCCCGGC             TTCTTTTAATAGGGG  91 160
   Daro_3366 3625680 .. 3625714 + -17.3  -2.62184   GATTGCTATGGATAA     TTTAGCGCACCCAGC AATAC GCTAGGTGCGCTAAA     TCCTCTGCAAAAAAC 100 173
   Daro_3367 3626640 .. 3626678 +   -11  -2.74144   TCCGACGCCCCCTGA  AGCCCCGCTCC-TTGCC AGAAAC GGCAACGGAGCGGCGCG   GTTTGCCACTAACGA  70 101
   Daro_3369 3629686 .. 3629698 +  -6.2  -3.63569   AAAGCCCAAAAGGCG                CGCC AATCG GGCG                TTGTTACCCAGTTCC  57 440
   Daro_3371 NONE
   Daro_3372 3631978 .. 3631997 + -10.7  -2.76263   TGCCGACGCGTCCAG            GGCCGGT CAAAAA ACCGGCC             TGATTCGCTGGTCAG  70 3
   Daro_3383 NONE
   Daro_3384 3638828 .. 3638840 + -10.5  -2.78384   GGGGCATTCATAGCT                GGGGG TCG CCCCC                TCTGATGCAAGGCGA  70 170
   Daro_3403 NONE
   Daro_3404 3655221 .. 3655234 +  -6.7  -4.36914   CAGACAAGGCATAAC               CCGAT GAAA ATCGG                TTTTATCAGCGCAAC  75 129
   Daro_3405 3657013 .. 3657026 +  -2.3  -3.18582   CGAGCCGCTGAGAGC               CAAGC ATGA GCCTG                TTGATGGATGCCCTG  43 30
   Daro_3406 NONE
   Daro_3407 NONE
   Daro_3408 NONE
   Daro_3409 NONE
   Daro_3410 NONE
   Daro_3411 3663651 .. 3663668 +  -3.3  -2.61264   CGTCGAGCGCAATAG             GTATGGC AAGC GCCCTGC              GTTCTCAATCGGGAA  40 26
   Daro_3412 NONE
   Daro_3413 NONE
   Daro_3414 3666902 .. 3666924 +  -4.7  -3.29461   TGTGCAATCCAGGCT           CGCGCTGGC GCTTG GCCATGGCG           TTCTGCAGCAAATTC  49 242
   Daro_3416 3669152 .. 3669183 + -20.4  -3.29043   ATGGCAAAATGACCA      TTGAAAAAGCCCGC TTCG GCGGGCTTTTTCAA       TTCTGCAGCAGCCTT 100 40
   Daro_3418 NONE
   Daro_3419 NONE
   Daro_3420 NONE
   Daro_3421 3673983 .. 3674003 + -11.3  -3.38991   TCATGGCTTAATTAT            TTTTTGTGC ACT GCACAAAAA            TATTGTTGACAACAT  80 114
   Daro_3422 3674707 .. 3674728 + -15.9  -4.00042   ATTAGCCATACCCCA           TACCCCCGC CTCG GCGGGGGTA            TTGTTTCATCCGCCG 100 40
   Daro_3423 3675407 .. 3675423 +  -9.4  -5.42259   TCGGCCCAGAAAAAA              CCGCGA CAAAA TCGCGG              TTTTTTTACGCCTGC 100 69
   Daro_3428 3682492 .. 3682526 +  -9.9  -3.06133   GCTCCCTCCGGTCGC     TGGACGCTGCGCG ATAAAGCTC CGCGCAGCGCCCC     TTACCTAAAACGTTG  69 57
   Daro_3429 NONE
   Daro_3430 3683870 .. 3683900 + -16.2  -3.47403   TAACCCGGCAGTCAA      CCGGACCTGCGCG AAAAGC CGCGCAGG-CCGG       TTACTTCTACGTTAG 100 45
   Daro_3431 3684454 .. 3684487 + -15.3   -3.1479   CGCTCCCTTCGGTCG     CTGGACGCTGCGCGAT AAA ACCGCGCAGCG-CCGG     TTAGCTCTACGTTAT 100 56
   Daro_3432 3685135 .. 3685192 +  -3.4  -2.61264   TATATGCCGCATAAC ATTC-CGCTCCAGCCGACCGTCAGCCAGC TGC GCTGTCTGCCG-TCGGCTG-AGCTAGCAC GTTATGCATAAACAC  40 27
   Daro_3433 3685650 .. 3685683 + -13.9  -3.14468   CGCTCCCTTCGGTCG     CTGGACGCTGCGCG ATAAGGC CGCGCAGCG-CCGG     TTAGCTCTACTACAA  89 63
   Daro_3435 3687756 .. 3687779 + -13.8  -3.06312   TTCGCCCTTCGGGCT          GGGACTGCGC TAAA GCGCAGCCCC           TTACCTAAAACGTTT  87 54
   Daro_3436 NONE
   Daro_3437 NONE
   Daro_3438 3689497 .. 3689514 +  -9.8  -3.04398   ACGCATCCGGTCACC             CGGCGC ATTTCG GCGCCG              ATTTTGCGAAGGGCC  69 49
   Daro_3439 3690050 .. 3690070 + -11.1  -3.27525   CTGGTGAAACAAAAA            CGCCGCC CGGATGA GGCGGCG            TTGAGTTTGGGCAAG  76 69
   Daro_3441 NONE
   Daro_3442 NONE
   Daro_3443 NONE
   Daro_3444 3693341 .. 3693361 +  -8.3  -2.56914   GAAGGCTCAGGACAT            TGGCCTGTT CCA GATAGGCCA            TGAATTCGTCGCGTG  52 151
   Daro_3447 NONE
   Daro_3448 NONE
   Daro_3449 NONE
        pyrF NONE
   Daro_3451 NONE
   Daro_3452 NONE
   Daro_3453 NONE
   Daro_3454 3704080 .. 3704102 +   -12  -3.20723   CCCAAAAAACGTGAA           GCCCATGCGT TTC AGGCATGGGC           TTCGGTTACTGCAAC  77 393
   Daro_3460 NONE
   Daro_3461 NONE
   Daro_3462 NONE
   Daro_3463 3714254 .. 3714276 +  -9.2  -2.54098   TTTTCCGGCGGCCTG           CGTACTACGT ACT ACGTACTACG           GTATTGCTTGAACGA  62 67
   Daro_3466 NONE
   Daro_3467 3717552 .. 3717571 +   -15  -4.54727   TGCTGCAAATAAAAA            CGCCGGCA AGAA TGCCGGCG             TTTTGCTTTCCAGGG 100 49
   Daro_3470 NONE
   Daro_3471 3719836 .. 3719856 + -14.7  -5.04601   CAAGCGGAAGCAAAA            GCCCCGTCC GCT GGATGGGGC            TTTTTAGTTTATGCC 100 47
   Daro_3472 NONE
   Daro_3473 3722154 .. 3722172 + -11.7  -5.45652   CAAACCAACAAAAAA             GCCTCGG CAACC CCGAGGC             TTTTTTGTTGGCGCT 100 50
   Daro_3478 3727569 .. 3727585 +  -2.2  -3.15056   TCGAGGTTTATTTAC              TCCATG AATTC CAGGGA              TATTGAATTCCGACT  43 3
   Daro_3479 3728375 .. 3728385 +  -8.2  -2.86539   CAAGGAGCCAAGTTC                 GGCC TTT GGCC                 TCCTTCTCGATTAAA  61 61
   Daro_3480 3729462 .. 3729480 + -11.7  -5.72622   CAGCCAAACAAAAAA             GCCGCTC ATTTC GAGCGGC             TTTTTTGTTTGTGCG 100 49
   Daro_3484 NONE
   Daro_3485 NONE
   Daro_3490 3740539 .. 3740549 +  -2.4  -4.08394   CCAGACCGCCACCGA                 GGGC AAG GCCG                 TTTTCACGCAGGTAT  57 506
   Daro_3517 3767702 .. 3767723 + -17.3  -3.64703   GCAACAGAGAAGACT           TCCCGCCGC CTCG GCGGCGGGA            TTTCAGTGAAAAGCG 100 56
   Daro_3518 3769380 .. 3769409 + -19.3  -5.27335   CCTTGCCTTAAACTA       CGGCCAGCGACGG CTTA CCGTCCCTGGCCG        TTTTTCTTTCGGGAA 100 46
   Daro_3519 3769942 .. 3769963 + -15.9  -3.77831   AACGTAAACGACAAA           GCCCGCTGA CGAA TCAGCGGGC            TTTGAGTGTTACTGG 100 47
   Daro_3527 NONE
   Daro_3528 NONE
   Daro_3529 NONE
   Daro_3530 NONE
   Daro_3531 NONE
   Daro_3534 NONE
   Daro_3535 NONE
   Daro_3536 NONE
   Daro_3537 NONE
   Daro_3538 NONE
   Daro_3539 3790754 .. 3790781 +  -9.8  -2.85545   CCCGTTCCCATAAAA        GAAGAGGCCATC CCAG GACGGCCCCTTC         TGCTGTTCTTGCGGC  68 63
   Daro_3541 3792871 .. 3792881 +  -3.2  -3.53444   TTCCCCATTAGCGCA                 CCTT GAC AGGG                 TTTCAGGCGAGATGA  49 30
   Daro_3542 3793560 .. 3793583 +  -9.6  -3.65351   AGCCGCTGGCCATCG          CCT-CGGCGAC CAC GTTGCCGTAGG          TTTCGGTCAGGCTGG  68 284
   Daro_3545 3796321 .. 3796335 +  -8.5  -3.61646   CCGAATTCTGAACCA               GCCGC AGCAC GCGGC               TTCATTTGTAACATT  69 30
   Daro_3546 3797179 .. 3797226 +  -4.8  -3.02471   GTGTTTCACCGAAGG CTTTGG-GATCGGCCGGCGGCG AAAACG TGCCG-CGGCCGGGCGCCAGAA TGTCTGTCGTCCCCA  46 413
   Daro_3552 3806266 .. 3806283 +  -2.6  -5.19261   TTCAGGCGCCGCGCA             TCCGCT CGATCT GGCGGG              TTTTTTCCTCGATTT  79 101
   Daro_3555 3809899 .. 3809910 +  -4.4  -2.95192   TGAAACCTCGCACTT                TCTC AACC GAGA                 CTTTCTGCCGTTAAA  47 38
   Daro_3561 3816375 .. 3816411 +  -5.1  -3.13432   TAACAAACGGCCAGT    AACCTGCACAGCGTT AATCCCC AACCCTGTGCAGGAG    TTACCTAATGTTCAA  52 89
   Daro_3562 3817444 .. 3817466 + -12.7  -4.46212   CCTGTCGTAAAAAAA           GCCCGATCC CTCGC GGGTCGGGC           TTTTATCATAGGGAA 100 49
   Daro_3563 NONE
   Daro_3564 NONE
   Daro_3565 NONE
   Daro_3566 NONE
   Daro_3567 NONE
   Daro_3568 3822969 .. 3822981 +  -5.5  -3.33744   GACCGCAGCCACGAG                CGGTC ACT GATCG                GTTTTTCCCAAAGCA  54 96
   Daro_3569 3823700 .. 3823722 + -19.2  -3.61715   AGAAGAAATGAGCAA           TGCCGCGCTC AAG GAGCGCGGCA           TTCTTACCCAAGATC 100 30
   Daro_3570 3825477 .. 3825487 +  -6.8  -3.53012   GATCAACCCGCGCAG                 GCGA CGG TCGC                 TTTGGGCACAAAGCA  61 150
   Daro_3572 NONE
   Daro_3573 3828308 .. 3828320 +  -4.7  -4.11216   CGATGGGCGACACCT                GCTGC TGC GCCGC                TTTTGAAAATCAGGC  62 7
   Daro_3574 3828670 .. 3828690 +  -7.5  -3.23216   CAGGAATGACCAGCC            GGCTCCG GCAAACG CGGGGCC            TTGGTGATCCTGGCA  61 72
   Daro_3575 3829775 .. 3829815 +  -8.2  -2.77899   GCAGCACCGACTGCA  CCCATTCGATGGCGGCAT CGGGA ATGCCGGCATCGACCAGG  TAGTTGGTCAGGCCC  53 399
   Daro_3581 NONE
   Daro_3582 3837880 .. 3837895 +    -6  -4.45544   CCTGAAAAAACAAAA              CCCCGC CGCA GCGAGG               TTTTGCTTGATCCGG  74 81
   Daro_3587 3842424 .. 3842434 +  -6.8  -2.90723   ACCCAAGCGATAGGC                 GCTC CCT GAGC                 TATCATTAAACATCG  54 69
   Daro_3588 3844946 .. 3844962 +  -2.9  -4.56607   CACGCCCGGGACACA              GCAGAGT AAA ATCCTGC              TTTTGTCATTGATGC  65 17
   Daro_3589 NONE
   Daro_3590 3846720 .. 3846742 + -19.2   -4.1964   GGCAAAACACAAGAA           CGGCAGGCCA ACT TGGCCTGCCG           TTTTGCCATATTGCC 100 45
   Daro_3591 NONE
   Daro_3592 3849894 .. 3849909 + -11.8  -4.87803   GGCCTGGTATGAAAA              GGGGCC GCAA GGCCCC               TTTTGTTTCACCCTA 100 43
   Daro_3593 NONE
   Daro_3594 NONE
   Daro_3595 NONE
   Daro_3596 3854940 .. 3854970 +    -6  -3.63744   CCTGAATCTCGACAC       GCCGATTGAGCGGC TCG GCGACTTCATCGGC       TGTTTTGACCAGGGG  60 121
   Daro_3617 NONE
   Daro_3618 NONE
   Daro_3619 NONE
   Daro_3620 NONE
   Daro_3621 NONE
   Daro_3622 3895112 .. 3895128 + -12.3  -3.11999   ACGACCAGCCAGTTC              CAACCCG CCA CGGGTTG              TTAGCTGCATTTGAT  79 91
   Daro_3623 3897106 .. 3897122 +  -9.3  -3.53012   CGGCAGAGGTCGCTC              GCTGCCG CGA CGGCTGC              TTTCCAAAAGGCCCG  66 182
   Daro_3629 NONE
   Daro_3630 3904957 .. 3904980 +  -8.8  -3.05596   GAATATTTGAGGTAA          CCAG-CCTGCC TAG GGCAGGTCCGG          TTGACTGAGAAGCTA  62 158
   Daro_3632 3906802 .. 3906812 +  -8.2   -4.1899   TGCTCGTCAATAAAT                 GCGG CCA CCGC                 TTTTGAGTCGAATCC  75 222
   Daro_3637 3911693 .. 3911712 +  -2.8  -5.00851   GGAACCGGCGCAGCC            GGC-ACCGA CCC TGGGTCGCC            TTTTCTTTGCTTACT  74 483
   Daro_3638 NONE
   Daro_3639 NONE
        hemH 3915191 .. 3915221 + -19.9  -4.19238   CGACCGTCACTTCAA       GAAAAACGCCCGC ATGAA GCGGGCGTTTTTC       TTTTGCGCTTCCGAA 100 42
   Daro_3645 3919192 .. 3919209 +  -9.8   -4.8622   CTCCCTTTCCCAAAC             GGGCGG CGCAGA CCGCCC              TTTTTCATTGCCCCG 100 48
   Daro_3646 NONE
   Daro_3647 3921783 .. 3921816 +  -2.3  -2.54896   CAGCAAACCTTCCGG     CGGTCTCAGCAAGTGA AAA TCGCCAGCTG-GAACG     TCAATTCCCTGAAGG  38 10
   Daro_3648 NONE
   Daro_3649 NONE
   Daro_3650 3923535 .. 3923559 +  -7.8  -4.91573   AAGCTTTTTGCAGAA         GGCGG-ACAGG GTGA CCTGAGCCGCC          TTTTTCGTCTGTTTT  90 62
   Daro_3651 3924905 .. 3924935 +  -8.9  -2.85847   ATAATTTTCCGATTC      GCTTCGCGACGGCG GCTG CGCCGCCG-GATGC       TCTAATCTCGAACTT  61 185
   Daro_3652 3926042 .. 3926054 +  -3.4  -4.63928   GCATTTCTTCAATAG                CGTT TCAAC AACG                TTTTTAAGCTGATAT  70 148
   Daro_3655 3928885 .. 3928898 +  -9.5  -5.32944   GGCCCCAAACAAAAA               CCCGC CTTG GCGGG                TTTTTTCATTCTCGG 100 50
   Daro_3660 NONE
   Daro_3661 NONE
   Daro_3662 NONE
   Daro_3663 NONE
   Daro_3664 3939742 .. 3939755 +  -3.7  -2.71712   GACTCGGGTAAAATG               CGCGG CTCC CCACG                ATTTGCCCGCCGCCC  43 57
   Daro_3665 NONE
   Daro_3666 3941005 .. 3941019 +  -5.7   -2.8076   CGCAAAAAACTCACC               GAGCA CCAGC TGCTC               TAGTTACTAGTCATT  48 8
   Daro_3667 NONE
   Daro_3668 3944035 .. 3944066 + -14.5  -3.03151   CAAAAGCAACTCAGA      CGGGCGACTCATT CTGGTC AATGAGCCGCCCG       ATTTCATTTCAGGAA  93 51
   Daro_3669 3945010 .. 3945026 +  -9.4   -5.0133   ACTTGCCTTTGACGA              CCCGGA CCCGT TCCGGG              TTTTTTACGCCCATC  95 52
   Daro_3675 NONE
   Daro_3676 3953074 .. 3953099 + -11.9   -3.8046   CAGGCCGTCCAGAAA         GCCCCGTAC CTCCCCCT GTACGGGGC          TTTCGCCTTTTTGCG  88 175
   Daro_3677 3954125 .. 3954140 +    -9  -3.01712   GCATGAAGGGCACTG              CCAGTC TGGG GACTGG               TCTTCAGGCCGGCGG  66 516
   Daro_3681 3957456 .. 3957479 + -19.6  -5.81412   CGCATTCGCCTGAAA          GGCCGCCAGC CAAC GCTGGCGGCC           TTTTTTTTGCGTCAA 100 45
   Daro_3682 3957979 .. 3957995 + -10.8  -5.54907   ACGAGCAATAAAAAA              CCGGGG ACCAG CCCCGG              TTTTTCTTTTCTGGA 100 50
   Daro_3685 NONE
   Daro_3686 3962107 .. 3962119 +  -7.7  -3.30124   CATGTCGCCATCCAT                GATCG CAG CGATC                TTGTACAGCGTCAGG  59 129
   Daro_3688 3964990 .. 3965003 +  -4.5  -4.09739   TCAGGCGATGCGACA               GGTGT TCGA GCACC                TTTTCCGGAGCTTCG  61 150
   Daro_3694 3970757 .. 3970790 + -18.3  -3.53091   CAGAAGAACCCGCCA     GCAAAAGGCCTCGCT AAAC AGCGAGGCCTTTTTC      TTTGGGCGAAGCGAT 100 42
   Daro_3696 3974727 .. 3974737 +  -5.4  -3.32844   AAGCAGTCATAGCCT                 GGAA AAA TTCC                 TTCTCGACTGCCGGC  54 177
   Daro_3697 3975455 .. 3975466 +  -2.2  -4.40605   GTTGTGCTTTGGGCC                GTTG TAGG CAGC                 TTTCTGTTTCTGACT  60 351
   Daro_3698 NONE
   Daro_3699 3977783 .. 3977795 +  -6.2  -2.71146   AAAAGATTCGTAAGC                GGGC ACCAC GCCC                CTTGTCCTGCTTTTT  51 91
   Daro_3700 NONE
   Daro_3701 NONE
   Daro_3702 3980533 .. 3980558 + -16.2  -3.29829   CACACCCATCAACAA         GAAGCCCCGC ATCATC GCGGGGCTTC          TTGTCAAAACCTATC 100 189
   Daro_3705 NONE
   Daro_3706 3985183 .. 3985199 + -11.5  -3.57561   CGCCACGGGTTCTCC              GGCGCCC ACA GGGCGTC              TTTACCGCATTGCGG  77 151
   Daro_3712 NONE
   Daro_3713 3990799 .. 3990811 +  -5.5  -2.90075   TCTAAACGATAATTC                CGAGC GGG GTTCG                TGTGCTTCAAAGCCG  49 116
   Daro_3714 3994020 .. 3994036 +  -2.9  -3.61506   CCAACGTGATGTGCC              GGCTG CGAAAAT CGGCC              ATTTTTTCCCGCTGA  49 125
   Daro_3719 NONE
   Daro_3720 3999950 .. 3999968 +  -4.7  -3.13403   GCCCCGCTTAACGGA             GTTTTTT GCATG AAAAAAC             TGTTGATCGCAGCCA  49 13
   Daro_3721 NONE
   Daro_3722 NONE
   Daro_3723 NONE
   Daro_3724 4002590 .. 4002606 + -13.7  -5.45652   GATACCAATAAAAAA              CCCGCGA ATT TCGCGGG              TTTTTTATTGCCCGT 100 50
   Daro_3727 NONE
   Daro_3728 NONE
   Daro_3729 4008872 .. 4008896 + -13.6  -4.53034   CAGCCAAAATTTCCT          TCGGGCAGGT CACAA GCCTGCCCGA          TTTTCATTGTATCGG 100 186
   Daro_3730 4009887 .. 4009902 +  -3.2  -2.92111   TGACGATTCCGTCTC              GTCGCT GTTC ATCGAC               TAAATTTTTTAAACC  42 7
   Daro_3731 4010595 .. 4010625 + -18.2   -4.1585   GCATCCCGCAGTAAT       GGCCGCCGCAGGCA TCA TGCCGCCGGCGGCC       TTTTCGCACTTATAG 100 47
   Daro_3732 NONE
   Daro_3733 4012334 .. 4012355 +  -2.3  -2.52676   TCTAAGTCATGCGTT           TAGAATCAG GACA TTGATTCCA            TAGATTGCGCGAATG  38 36
   Daro_3734 4014215 .. 4014244 +  -4.9  -2.80796   GGTACCCGTGCCATG       TC-GGCCGGAAAGT TGA ACATACCGGCCAGG       GTTTCGCTGGTCAAA  43 124
   Daro_3736 NONE
   Daro_3737 NONE
        ribH NONE
   Daro_3739 NONE
   Daro_3740 NONE
   Daro_3741 4020152 .. 4020166 +  -8.6  -2.53164   ATAGAATAACGACGT               CTCCAA CGC TTGGAG               CTTCATCATGAGTCA  58 59
   Daro_3742 4020487 .. 4020503 +  -9.4  -4.75372   GCGAGAAGCGAAAAA              GCCACC TTTGC GGTGGC              TTTTTCATGAATCCT  95 60
   Daro_3745 4026374 .. 4026391 + -12.7  -4.77757   AAATATTTCTCAGCA             GACCCGC TCCG GCGGGTC              TTTTCATTTTTAGCG 100 45
   Daro_3746 4027972 .. 4027984 +  -4.7  -4.56597   GCCGCTGCAATCGAG                ACCGG CCT CCGGA                TTTTTGCCGCCGAAG  70 398
   Daro_3748 NONE
   Daro_3749 4030536 .. 4030563 +  -3.5  -4.25104   AAGGAAAGCTCGAAA        TTGCCGAAG GTGACACGGA TTTCGGCAA         TTTTGCTGCGCCAGA  62 189
   Daro_3760 4044279 .. 4044291 +  -3.3  -3.81137   CCAGGCAGCGTTAAG                CCGTG AGC CACCG                TTTCAATCTTTCCGA  53 27
   Daro_3761 4047690 .. 4047745 + -10.5  -2.52464   AGGATATGGCGACGA TCGCCATCACGGGCTTTCTGAGTGTCT TCCT GGACACGCGGAAAGCCAGCG--GGCGA TGGATTCGCAGCGGC  60 291
   Daro_3765 NONE
   Daro_3766 NONE
   Daro_3767 NONE
   Daro_3768 4054633 .. 4054644 +    -3  -2.57132   CGCCTGAGCCCGAGT                TTGT TTTG ACAA                 CTTCTCACCCGCCGG  38 192
   Daro_3771 4057423 .. 4057454 +  -3.5  -4.16842   CCAGCGACAACCGGG      CCTGAGGCGCCTG CCAGCA CGGGCGTAGCGGG       TTTCTTGCCGCTCAG  62 379
   Daro_3790 4077151 .. 4077163 +  -5.5  -3.60792   ACCCGTTTGACGTAG                TCGCC CGA GGTGA                TTTCCACCTTGCACA  57 213
   Daro_3798 NONE
   Daro_3799 4085255 .. 4085276 +  -4.3  -2.97653   ACAAGCCGAGCCGAC           CTGCTTCGA AGGT TCGACGCCG            ATTTGTGATGGAGAT  47 283
   Daro_3801 NONE
   Daro_3802 NONE
   Daro_3803 NONE
   Daro_3804 4087198 .. 4087210 +  -6.2  -3.36273   CGGAGGCATTTCCAG                CCGG CATCC CCGG                TTCGTATTAGGCAGA  56 3
   Daro_3805 4088230 .. 4088254 + -14.3  -2.64912   TGACTTGATCGTTAC          GGGCGGCTG ACTCAAG CAGCCGCCC          CTTCTGCATTCCCCC  84 33
   Daro_3806 NONE
   Daro_3807 NONE
   Daro_3808 NONE
   Daro_3809 NONE
   Daro_3810 4093191 .. 4093206 + -10.4  -3.01712   ATAACGATTTGCTTT              TCGCGC AACA GCGCGA               TATTCACCAAAAGGG  69 211
   Daro_3811 4094965 .. 4094975 +  -3.2  -4.20918   GTCACATCCAGATCC                 TGCG CGA TGCA                 TTTGTTCAGCTTGCC  62 161
   Daro_3825 4113497 .. 4113507 +  -6.8  -2.90496   TTAAGCCGCGATCAG                 GCGT AGT ACGC                 TGATTTCCGAGGGCG  54 274
   Daro_3831 4122861 .. 4122897 +  -9.6   -2.5664   ATGCTTGTTCGAAGA   TTGATGGG-GCTGGG AAAACAGG TCCAGCTCCCATCAA    CTTACTGATTCAGTC  62 145
   Daro_3834 NONE
   Daro_3835 4126450 .. 4126498 + -15.4  -4.00348   CTCGCCGGATAGGGA ACCGGGCGTTCCGGCAGGC CAAGCCTGCAAT GC-TGCCGGAACGCCCGGA TTTCGTTACTTCAGA 100 29
   Daro_3837 4130371 .. 4130388 + -12.7  -4.85782   CGTTACCAACAGAAA             GGGGAGC CGAG GCTCCCC              TTTGTTTTTCCAGGC 100 49
   Daro_3847 4141385 .. 4141401 + -10.8  -5.05505   GTACTCAGTACTGAA              CCCGCC TTCGT GGCGGG              TTTTTCGTTTCTAGT 100 48
   Daro_3849 NONE
   Daro_3850 NONE
   Daro_3851 NONE
   Daro_3852 NONE
   Daro_3853 4147333 .. 4147349 + -10.8  -2.54325   TTTTCTCTAGCATTC              GGGGCG AATAC CGCCCC              CTGTCTTTAGCGCGG  69 31
   Daro_3869 4161917 .. 4161930 +  -3.7  -3.05844   CCTGCTGCTCGCCCT               GCTCG TCGG CGCGC                TGTTCGCCTGACCCG  46 1
   Daro_3870 4165234 .. 4165264 +  -5.2  -4.46212   TAAGTACCGCTGGGG       CGCGGCAATGCCTA CAA TAGGCTCAGCAGCG       TTTTCTAATAGAGGA  72 38
   Daro_3871 4166003 .. 4166017 +  -2.1  -3.67141   GCATGTCCATCAGGA               CCAGT GCGTA ATTGG               TTTGGCTGACCTTAT  49 302
   Daro_3875 NONE
   Daro_3876 4171213 .. 4171229 + -15.1  -5.81412   TTCGAGAATTTTTCA              CCCCGCC GCT GGCGGGG              TTTTTTTTGGCTGAG 100 254
   Daro_3877 4171763 .. 4171780 + -12.7  -4.72272   CCGACCCGGATTCAA             GGGAGGC TACG GCCTCCC              TTTTTCGTGGACGAA 100 47
   Daro_3884 NONE
   Daro_3885 4179273 .. 4179287 +  -2.1  -2.65504   ATCCTTGGGGCTGAC               TGATG CAGGC CATCG               CCTTTTTGCTCGACG  38 23
   Daro_3886 NONE
   Daro_3887 4180468 .. 4180506 + -13.1  -4.30576   TATCGCGCTGCACAA   GACAACGGCCTCACCGG AATGC CCGGTGAGGCCGTTTAA   TTTTAATGCTAACGG 100 395
   Daro_3894 4185760 .. 4185771 +  -2.2  -2.76492   GGCTTGCCAAGGTAA                TGGT TGGC ACCG                 ATTTCCAGTGCGTAG  39 101
   Daro_3900 NONE
   Daro_3901 NONE
   Daro_3902 NONE
   Daro_3903 NONE
   Daro_3904 4200752 .. 4200765 +  -3.7  -3.21276   TGTCGCGCTGGATCT               GGCGG GCAT CCTCC                TGTTGTGCCGGCGCC  45 427
   Daro_3915 4210406 .. 4210428 +  -6.9  -3.05384   GCCCCGATGGCCAGC           CGGATGCCG ATTTC CCGCGTCCG           TTCGGTGACCGACAC  52 368
   Daro_3922 4219475 .. 4219488 +  -2.4  -3.17901   AGAGTGGTAACTTAA               TGAC CAACGA GTCA                TTAAGTTACCCATGT  43 54
   Daro_3923 4220167 .. 4220184 +  -7.1  -3.35679   TTGTCGGAACCTATA             TATTAGC TTGT GCTAATA              TTATGCCTGCGGAGA  59 48
   Daro_3924 NONE
   Daro_3925 NONE
   Daro_3926 4222801 .. 4222822 +  -2.9  -2.73441   GATAAAGGACAAGTC           GGCCAGCGTG AAG TAAGC-GGCC           ATTTCGCCCATGCTG  39 312
   Daro_3929 4225516 .. 4225529 +  -2.3   -3.0701   AAAATCGCATGACTC               TCTCC CCAA GGTGA                TTCCGTGAAAATTCT  42 39
   Daro_3930 NONE
   Daro_3931 NONE
   Daro_3932 4229572 .. 4229592 +  -4.6  -4.00042   TGACCGCGGCTGCCT            CGACGCAG AAAGA CCGTGTCG            TTCTTTGCTGCCAGC  61 388
   Daro_3942 4238098 .. 4238124 + -15.9  -5.07486   ACCGAAAATAAAAAA        GGCGCGGTGAGG CTTC CCTC-CCGCGCC         TTTTTGTTACGGCTG 100 80
   Daro_3948 NONE
   Daro_3949 NONE
   Daro_3950 4247440 .. 4247459 +  -5.8  -2.65166   CGGGATATGCTTGAC            TCAAGCTGT AGC AC-GCTTGA            TCCGTTATCTGGTTT  50 195
   Daro_3951 4248893 .. 4248904 +  -7.2  -3.58162   TTCTGAAAGCTGCGC                CCGC GGAA GCGG                 TTGATTTCCTGCTCC  63 455
   Daro_3954 4252011 .. 4252029 +    -3  -4.53475   GGCTGAATTTCCTGT             GCTGGCTC AAC GGGATAGC             TTCTTTTTCTGCGCT  65 198
   Daro_3955 4253665 .. 4253675 +  -8.2  -3.01791   AGAAAGTATGTTCCG                 CCGG AAA CCGG                 TATTGGGGAGCGGAT  62 251
   Daro_3959 4257392 .. 4257427 +  -6.7  -3.30124   CAGTTCGAGCAGGCG    TGCAACGACGCGAGC CATGAC GCTGGCGCCGTCGCG     TTGTACCAGATCCAA  56 497
   Daro_3964 4263042 .. 4263057 +  -8.2  -2.62263   TCCACGATGCGCTTG              CCGCCG AAAC CGGTGG               TCATCTGGACAAAAT  52 82
   Daro_3990 4291570 .. 4291590 +  -3.2  -2.90685   ATCTGCCGGTACACT            GGCGCG TTCATAATT TGCGCC            TGATTCCTTTCGGTT  42 96
   Daro_3991 NONE
   Daro_3992 NONE
   Daro_3993 NONE
   Daro_3994 NONE
   Daro_3995 NONE
   Daro_3996 NONE
   Daro_3997 NONE
   Daro_3998 NONE
   Daro_3999 NONE
   Daro_4000 4298682 .. 4298692 +  -8.2  -3.08966   GCCTTGTCCGGTCAC                 CGCC ATC GGCG                 TTGGCTAGCGTTTAC  62 7
   Daro_4002 4300537 .. 4300556 + -10.6  -4.23213   ACAGGCAATAAAAAA            GGCCCGCC ATTT GGCGGACC             TTTCTTGCGTGTGAG  91 30
   Daro_4007 4308608 .. 4308628 +  -6.8  -4.15044   GCATTGAGGTGCTGA            TCGCCGAA ATCGC TGCGGCGA            TTTCTTCGGCCGAAC  72 427
   Daro_4012 4313408 .. 4313439 +  -2.8  -2.52464   GACGATACCGGCCAG      GCCGAGACCGGCGCG CCC CG-GCAGATTGCGGC      TCGGTTGCGGACGCA  37 415
   Daro_4024 4323967 .. 4323982 +    -6  -2.70932   GTAGCCAAGGGCATA              GGCCGG CAAG CCGGCA               TCGTTCCCACCAGCG  46 208
   Daro_4029 4328439 .. 4328452 +  -3.8  -3.68302   AGCTACTAGGCAATG               CAGC TATCTC GCTG                TTATTAAAGTATTCC  53 32
   Daro_4030 NONE
   Daro_4031 NONE
   Daro_4032 NONE
   Daro_4033 NONE
   Daro_4034 4334400 .. 4334411 +  -2.2  -4.39426   CCTGTTCAATCGCGC                CTGA AACT TCGG                 TTTTCTCGAACTGTC  60 22
   Daro_4035 4335390 .. 4335417 + -18.5  -5.04601   TGAAGTCTGAAATTG        GCCGGCAAGCG CATCAA CGCTTGCCGGC         TTTTTCATTTCTGCC 100 45
   Daro_4037 4338286 .. 4338299 +  -3.9  -4.30576   GCAGGAAGCCGAAGG               TTTCA CCGA TGAAA                TTTTCGTCATCCGGC  65 428
   Daro_4040 4341149 .. 4341183 +  -2.1  -3.63073   GCGACGAAACTCAGC    GCTTCCAT-GCGACCG CTGT TGGTGGCGATGAAGGC     TTCTTCCAGCGTATC  49 400
   Daro_4043 4343805 .. 4343834 +  -2.1  -2.82623   CATGCGGATGCCTAC       GTTGCTTC-CTGCA AGA TGAAGTGACGCAGC       TGGTTCTCGAGCAGG  39 2
   Daro_4044 NONE
   Daro_4045 NONE
   Daro_4046 NONE
   Daro_4047 4347323 .. 4347337 +  -7.1  -3.04144   CGCCTTCGGCAACCA               CGCTG AGACG CAGCG               TATTGCCCATGGCGA  52 207
   Daro_4068 4365710 .. 4365721 +  -7.2  -3.46611   ACAACAGAATTAACT                GGGG TCTC CCCC                 TATTATCTCTTTCAT  61 77
   Daro_4069 4366467 .. 4366501 + -17.4  -2.78463   TTCACATACTCTTTT     TAGAAACAATAGGGGT CTG ACCCCTATTGTTTCGA     TATGGTGAGCAGCCT 100 50
   Daro_4070 4367684 .. 4367718 + -15.2  -3.85698   ACTGCCGGACCTCAA    CGCAAAACGCCTCGC CTTAGC GCGAGGCGTTTT-CG     TTTCTGCAGACCGAA 100 40
   Daro_4071 4368457 .. 4368509 +  -8.4  -3.37975   CCACTGATGGCTAAC CCTGCATTCGAGGCGACCTGCGC AAAAAGCC GCGCAGG-CGCCTCAACTCCACG TTGTGCGTCATGAAT  65 34
   Daro_4072 NONE
   Daro_4073 NONE
   Daro_4074 4370705 .. 4370745 +  -3.3  -3.53091   GACACGGTCAATGAA CCGA-CGGTGGTGGCCAGC GGTGG GCTG-TCGTCACCGATCTG TTTGAGCCAGACCAT  49 417
   Daro_4077 4372963 .. 4372976 +  -9.5  -3.57309   CCCTCACGCGGCCCT               CCGGC CACT GCCGG                TTTCACCCCATTTTG  73 215
   Daro_4078 NONE
   Daro_4079 4374935 .. 4374953 +  -3.7  -3.53012   ATCAGCACCAGCCTG             TCCTGCC GATAG GGCCGGG             TTTCGACACCGGCCA  49 418
   Daro_4081 NONE
   Daro_4082 NONE
   Daro_4083 NONE
   Daro_4084 NONE
   Daro_4085 NONE
   Daro_4086 4381983 .. 4382000 +  -9.1  -2.57344   AACGCCATCGCCATG             CTGGTGG ATGA CCGCCAG              GTTGTAGGCAGCATC  56 422
   Daro_4088 4384674 .. 4384693 + -12.8   -4.2687   CATTGAACCTGGCAA            GCCCCGGC CCTG GTCGGGGC             TTTATCATTTTTGGA  95 43
   Daro_4089 4385406 .. 4385416 +    -4  -2.55074   GTTTCATAAGTATTT                 TTTG ATA CAAA                 TCAATTAGGATTCGA  43 135
   Daro_4090 NONE
   Daro_4091 NONE
   Daro_4092 NONE
   Daro_4093 4390320 .. 4390355 + -17.6  -3.60627   CCGAATGCATCGCGC    GAGCGTTCGGTCGAAG TGAG CGTCGACCGAACGCGC     TTTGAGGTACCGTCG 100 437
   Daro_4096 NONE
   Daro_4097 4393900 .. 4393953 + -19.8  -3.17075   GAAATAACCGGGCTG GCGACCG-C-GGCGTTACCCCTCGCAG TAC CTGCGACGG-TAGCGCCAGGCGGTCGC TTCGCTTGACCCACC 100 34
   Daro_4098 NONE
   Daro_4099 4397652 .. 4397688 + -18.8  -3.78934   AGCGCGAACTCAACG   CGGCCCGCGCTCGTCGT CATG ACGGCGA-CGCGGGTCG    TTGTTCTGCCCGCCG 100 39
   Daro_4102 NONE
   Daro_4103 NONE
   Daro_4104 NONE
   Daro_4105 NONE
   Daro_4106 4406850 .. 4406867 +  -4.1  -3.85698   CGTAACCACTTGTCT             TTCAGGG AAAA CCCTTAA              TTTGTGCGCCGCGGA  56 55
   Daro_4107 NONE
   Daro_4108 NONE
   Daro_4109 NONE
   Daro_4110 NONE
   Daro_4111 NONE
   Daro_4112 NONE
   Daro_4113 4411902 .. 4411915 +  -5.2   -2.9976   CGTCAGCGGCGCCGC               CGCG GTGTGA CGCG                TAGATTTTTATTTTT  50 16
   Daro_4114 NONE
        atpC 4413823 .. 4413838 + -10.4   -5.5112   ACCCCGGACAAAAAA              GGCAGC CTAG GCTGCC               TTTTTTATTGCTCCA 100 52
   Daro_4123 4423824 .. 4423859 +  -9.8   -3.6692   AAAAACCGCGTTCCG    GATTGGCAGACGGCGTC AAA GAA-CCATCTGCCAATC    TATTTTGGCCTGCCG  77 39
   Daro_4126 4426244 .. 4426260 +    -5  -3.96298   CTGGTCGGGGCTTTC              CCGGCG CCATA CCCCGG              TTTCGTTGATACCTA  60 95
   Daro_4127 NONE
   Daro_4128 4428202 .. 4428214 +  -4.1  -2.52464   CCCTTGTATCAGCAC                CTCGA AGT TTGAG                TCGCTTCGACACGCC  42 14
   Daro_4129 NONE
   Daro_4130 4430041 .. 4430062 +  -2.1  -2.77344   AAAGCGAACACGCGG           GGC-GTCGGC AAA GCCGCCAGCA           ATTGTTCGACGATGC  39 442
   Daro_4132 4432108 .. 4432125 +  -2.7   -3.1875   AACCTCCGATACCAT             GAAAGAT GCTG ATCTTCC              TTGAATTCCACTATG  45 4
   Daro_4133 NONE
   Daro_4134 4435245 .. 4435285 +  -4.6  -3.02471   TCGACAGCTTCCGCT TCCGCGCCGGCCGCTGAGGC CGC GCCA-ACCGGCCG-TGCAGA TATATATCGTCGGCG  48 9
   Daro_4135 NONE
   Daro_4137 4437664 .. 4437674 +  -2.4  -2.64144   GCACCAAGGTGCCAA                 CAGC ATC GCCG                 GTCTTTGCCTGAGAC  38 143
   Daro_4139 4438915 .. 4438926 +  -4.4   -3.5393   GGATATATTCTGGAG                TTCC ATTG GGAA                 TTTCAGCCAACTGAT  52 178
   Daro_4141 NONE
   Daro_4142 4443982 .. 4443995 +  -3.8  -3.49475   TAAACTCGCTATTTT               TCCG AGTGGC CGGA                TTGTGTCCACATCGA  51 82
   Daro_4143 NONE
   Daro_4144 4445956 .. 4445986 +  -5.5  -4.41895   CGTGCACTTCTTCAT      GAAGCTGTTCTTGGC AGC GCCA-GC-CAGCTTC      TTTTCCTTGGCGGTT  71 111
   Daro_4153 4452177 .. 4452203 +  -3.5  -3.90744   AGGACGCCCGCTGCC         GCGTTCGGCTC TGAGC GTGGCGATCGC         TTATTTGCCGCCACC  58 12
   Daro_4154 4452917 .. 4452929 +  -6.3  -2.82529   CATCATTGATCGCAC                GATCA TGC TGATC                TGGTTCGTCGTTCTC  51 93
   Daro_4155 NONE
   Daro_4156 NONE
   Daro_4157 NONE
   Daro_4158 NONE
   Daro_4159 NONE
   Daro_4160 4460563 .. 4460574 +  -7.2  -2.63631   CGAAGAAGGAGGGCG                CCGG CTTG CCGG                 TAATCTCGGCCTTGA  49 262
   Daro_4164 4464681 .. 4464694 +  -2.3  -3.24245   CCCTGCATTCTGTCC               GCACC CAAT GCTGC                TTCAATTCTCGATCA  43 99
   Daro_4165 NONE
   Daro_4166 NONE
   Daro_4167 4467784 .. 4467812 +  -4.3  -3.21595   CGACATGCAGGGAAG        GGCAGGCGTTGCC ACT GGCATCGACATCC        TTGATCATCGCCATT  48 267
   Daro_4169 NONE
   Daro_4170 NONE
   Daro_4171 NONE
   Daro_4172 NONE
   Daro_4173 4472173 .. 4472186 +  -6.7  -4.20084   TGTATGCCGAAAAGG               TCAGC CATG GCTGA                TTTTCACTGGATCGT  72 12
   Daro_4174 NONE
   Daro_4175 NONE
   Daro_4176 NONE
   Daro_4177 NONE
   Daro_4178 NONE
   Daro_4179 NONE
   Daro_4180 NONE
   Daro_4181 4479948 .. 4479974 +  -3.7  -3.41745   ATGGCCAGCGCAAAA        GTCCATGGTGCG TACT CG-ACCATGTGC         TTGATGTTATCGACC  49 348
   Daro_4185 NONE
   Daro_4186 NONE
   Daro_4187 NONE
        fabG NONE
   Daro_4189 4486937 .. 4486957 +  -9.7  -3.73953   TTTCCTTGTCGCCGG            TCGGCCG AACGAGA CGGCCGA            TTTCCTGGCCGTCCT  71 77
   Daro_4204 NONE
   Daro_4203 NONE
   Daro_4202 NONE
   Daro_4201 NONE
   Daro_4200 4497107 .. 4497117 -  -2.6  -4.93365   GTGGATAAGTAAAAA                 TAAA CAA TTTA                 AATCATTGAGTTAAG  71 179
   Daro_4199 4495055 .. 4495073 - -12.4  -3.54146   GCCCGCAACGAAAGA             CCGGCGAT TAT ACCGCCGG             CTGGGGTGCTGGCGG  86 14
   Daro_4198 NONE
   Daro_4197 4492999 .. 4493010 -  -2.2   -3.2827   AAGAAAGGAACTGAA                GCAC CACT ATGC                 GTTGTAAACGACGGC  45 20
   Daro_4196 NONE
   Daro_4195 NONE
   Daro_4194 NONE
   Daro_4193 4489619 .. 4489631 -  -4.7   -3.9693   CACTCAGCCAAACAA                GCGGC GCA GCAGC                AGCCAGGGCAGACGC  60 1
   Daro_4192 NONE
   Daro_4191 NONE
   Daro_4190 4486801 .. 4486813 -  -7.7  -2.78712   GTGGGAAGGCAAGCA                GTTGC CGG GCAAC                ATCAACCGCCTAGAG  53 99
   Daro_4184 NONE
   Daro_4183 4481038 .. 4481055 -  -4.8  -4.16943   TGCCACAGGGGAAAA             GGCC-GC AACAG GCAGGCC             GGGGGGAAAATCTGC  64 181
   Daro_4182 4479319 .. 4479332 -  -9.5  -4.25104   GCTGCGCTACGAAAA               CGGCC AGCC GGCCG                CTGTCCCGAGTAGCG  79 334
   Daro_4168 4467228 .. 4467248 -  -2.3  -5.08601   GTACTGGAAGAAAAA            CTGAAGGCC GCC GGCCAACCG            GTCATGCTCGATTTC  78 316
   Daro_4163 NONE
   Daro_4162 4461119 .. 4461130 -  -2.2  -3.61398   CGCTCCCTTGAAGAA                CCTC GACA GAGA                 TTCGATTACCGTTCG  49 105
   Daro_4161 4459828 .. 4459841 -  -8.1  -3.14132   GTCCGGTGGCATGAA               GCGTC GCCT GACGC                TAGCCCGCGCCCTGG  57 517
        recA NONE
   Daro_4151 NONE
   Daro_4150 NONE
   Daro_4149 NONE
   Daro_4148 4447631 .. 4447660 - -13.5  -4.20918   GGGAAGGGTAATAAA       GCAAGGCCGCAGC CATG GCTGCGGCCTGTC        GGCGCTTATTCAGCA 100 31
   Daro_4147 NONE
   Daro_4146 4446202 .. 4446220 -  -4.5  -4.27316   TGGTCGAATGGAAAA             GGCCAAC GTACT ATCGGCC             ATTCATGCATCATCG  64 28
   Daro_4145 4445878 .. 4445899 - -12.3  -4.55128   ACCTGTAAACGAAAA           CCGGCCATC CGCA GATGGCCGA            TATAACGAATTCCTA 100 46
   Daro_4140 4438525 .. 4438571 -  -3.7  -3.75598   CAAGGAATTCAAGAA CGAGCGCAGC-TACGTCGAACGC GCT GAATTCGACATTCGCTGCGA-CG TCAGCGTCAGTGCCC  54 220
   Daro_4138 4437493 .. 4437511 - -11.7  -3.72073   ACCCACGAAAAGGAA             TGGCCGC TCGTG GCGGCCA             CCTTGCGGGACTGGT  80 50
   Daro_4136 4436249 .. 4436265 -  -5.7  -5.00616   CCCTGTTTGAAAAAA              CCGATGC GCT GCGCCGG              CCGGAACGCTTCCGG  84 242
   Daro_4131 4429434 .. 4429462 - -11.8  -3.02511   GCTATCTGCGCAATA       CGCACGACC-GCGC TCT GCGCTGGTCGTG-G       CTCTCGATTGCCATC  68 171
   Daro_4125 NONE
   Daro_4124 4423898 .. 4423912 -   -10  -4.00532   CGGCCAAATATCAAA               TCCTGG CGA CCAGGA               TTTCAGCCCACCCAG  83 28
   Daro_4122 4421804 .. 4421815 -  -4.4  -2.93585   GTAGACCCCAAAGCA                GAAC ACGG GTTC                 AGTTTGGTAACGCGC  47 24
   Daro_4121 4417792 .. 4417834 -  -8.5  -2.97289   AGTTTAAATAGCATA GGCCGCCG-CCGCAAA CGAAAGAACAAT TTCACGGTCGGCGGCC GAAAGCCGCACAGGT  61 40
   Daro_4120 NONE
   Daro_4119 4415644 .. 4415656 -  -7.7  -2.52623   TCCGGGGGATAAGAC                CGCTA GTT TAGCG                CACTCATCCCGTGTC  56 55
   Daro_4118 NONE
   Daro_4117 NONE
   Daro_4116 4413823 .. 4413838 - -10.4  -5.24531   ACCCCGGACAAAAAA              GGCAGC CTAG GCTGCC               TTTTTTATTGCTCCA 100 62
   Daro_4101 4399888 .. 4399900 -  -3.3  -4.07885   TACTCCCGTTGAAAA                GGCAG GCC CTGCG                CGATCTGGCGGGCCG  58 124
   Daro_4100 4397547 .. 4397568 -   -13  -3.53811   GTTACGTGCTGGAAA           CCGGCGAG ATTTCA CTCGCCGG            GCCGAGCGCCGAACT  79 103
   Daro_4095 NONE
   Daro_4094 4390109 .. 4390150 - -10.9  -2.84634   GTCGAGACCAGTACA CCCCCATCCAAAAACACTC AGCG GAATGCCCTTGGGTGGAGG  TGAGGGGAATCGAAC  71 146
   Daro_4087 4381264 .. 4381288 -  -3.5   -4.5442   CGGTCAATCAGAAAA          TCGCCGAAAAG CTG CTTTCCCGCTA          TGGTTGCCGCGTGAC  68 339
   Daro_4080 4374112 .. 4374126 -  -5.6  -2.50935   ATGCCATGCAGGAAG               CCGTCG CCG CGAAGG               GTGTGGCGGGAGCGA  45 425
   Daro_4076 NONE
   Daro_4075 4370330 .. 4370357 - -14.9  -2.52623   GCGTCGTCAGAAGAG        CATCGGGGCCG CTGAAC CAGCCCCGATG         ACCCAACTCAGGTGC  89 33
   Daro_4067 4363108 .. 4363139 -   -13  -3.95584   GCTGCAGCAAGCAAA      GCCACGAACTCCCC AGGC GTGGAATCCGTGGC       GGGAAACATCAGTCT 100 34
   Daro_4066 4362566 .. 4362590 -  -7.7  -3.09878   GGTATCGAGGCAAGA          CATTGTGGCGC AAG GCGCCTCATCG          GCGGCTCACCGTTCA  59 38
   Daro_4065 NONE
   Daro_4064 NONE
   Daro_4063 4360595 .. 4360610 -    -4  -3.23708   TTTCTGGAAAAAGTA              CTGTAT TTTC ACACAG               TTTCTCATCCTATCA  47 30
        ruvA NONE
   Daro_4061 NONE
   Daro_4060 4357791 .. 4357805 -  -4.2  -3.05715   AATTTCTTCATGGAA               TCCTCC CGG GGATGA               AGCTCTATTAACGCA  46 76
   Daro_4059 NONE
   Daro_4058 NONE
   Daro_4057 NONE
   Daro_4056 NONE
   Daro_4055 NONE
   Daro_4054 NONE
        tolB 4351900 .. 4351910 -  -8.2  -2.56728   ATTATTGATAGTAAG                 GGCC CCA GGCC                 GGTTCGCGTACATCA  59 1
   Daro_4052 NONE
   Daro_4051 NONE
   Daro_4050 NONE
   Daro_4049 4349517 .. 4349530 -  -8.1   -4.2803   GACCGTAAGGTAAAA               GGGCT AGCA AGCCC                TAAAACAGGCAACGT  76 69
   Daro_4048 4347027 .. 4347043 -  -4.3  -2.61004   GTATGTCGAAAAACT              GATCGCC CTG GCCGACC              GCCACACCATCATCG  43 120
   Daro_4042 NONE
   Daro_4041 4340765 .. 4340779 -  -2.1  -3.18268   GCTGAAGGAAAACGA              GTCAGC CTGA GC-GAC               ACCTAGGCCTCGCGC  43 28
   Daro_4039 4339477 .. 4339495 -  -5.8  -3.28712   GTTCGCCGCTCAGAA             GCCGGCCG CTT CGGCCTCC             AGGTAGGCGATGCTG  56 1
   Daro_4038 4337464 .. 4337476 -  -5.5  -4.59773   GTCGAGGCTGAAAAA                CGGCT GAA AACCG                AATTCGGCAAGAGCC  76 416
   Daro_4028 NONE
   Daro_4027 4325071 .. 4325096 - -19.1  -4.00407   ACCCAAAAATGGAAA         CGGGTGGCAGA TTGC TCTGCCACCCG          TTGGATTTGGTCCCC 100 242
   Daro_4026 NONE
   Daro_4025 4323297 .. 4323327 -  -6.6  -3.64703   TCGGCCTGATCGAAA       TCCGCCCGCGGCGC GGC GCGACGGTGCCGGA       AATCGGCGCCGACCG  60 488
   Daro_4023 NONE
   Daro_4022 NONE
   Daro_4021 NONE
   Daro_4020 NONE
   Daro_4019 NONE
   Daro_4018 NONE
   Daro_4017 4316334 .. 4316366 -  -6.2  -2.98823   CGCGCTGCAGATAGA     CGAGGTC-GTGGCGA CGCA TTGCCTCAGACCCCG      GGCGCCGAATTGCGG  53 16
   Daro_4016 NONE
   Daro_4015 NONE
   Daro_4014 4313872 .. 4313885 -  -2.4  -2.81702   CAATATTAGCAAGTA               CTGA ATTTTA TCAG                GCACAGCCCTCAACC  39 22
   Daro_4013 4312925 .. 4312976 -  -5.1  -4.11692   CACTGACGCTGAAAA GGC--GGCCTCCTTCGCCTTCCTCG ATAC CGAGGACTACAAGGAAGGCCTTGCC GCCTTTCTCGAAAAG  61 79
   Daro_4011 NONE
        actP 4310077 .. 4310100 - -15.3  -4.66537   TCGCCCAATAGAAAA          CCCCGGCAG TTTTGG CTGCCGGGG           TTTCGATTGGCTCAA 100 47
   Daro_4009 NONE
   Daro_4008 4308066 .. 4308112 - -10.3  -3.14132   GGCCGCCTGCAGCAA TCGCTGGATGA-A-CACCGCC TGATCAT GGCGGCGCTCTCTTCCAGCGA TGCCAGCCGTGCCGA  65 129
   Daro_4006 NONE
   Daro_4005 NONE
   Daro_4004 NONE
   Daro_4003 4300537 .. 4300556 - -12.8  -5.49234   ACAGGCAATAAAAAA            GGCCCGCC ATTT GGCGGACC             TTTCTTGCGTGTGAG 100 80
   Daro_4001 4298350 .. 4298388 -  -8.1  -3.54543   AGTGACTGCGTGAAA  GCCTGTCCGACCCAGATCA TCG CGATCGGGGACGG-C-GGC  TATCCAACCGTCGAT  62 341
   Daro_3989 NONE
   Daro_3988 4283252 .. 4283298 - -11.4  -3.24456   AGAGAGCATGATTAA GCCTCCTGACGGGCCGCC-CC GAGGGA GGCGGCGCCCCCTCGGGGGGC AGCGAACAACGTGAG  77 74
   Daro_3987 4282388 .. 4282420 -  -6.2  -5.03145   GAACCTCTGAAAAAA     CGCCCCGG-GCACAC TTCC ATGCACACCGGGGCC      AACGCAAGGTAAACC  86 146
   Daro_3986 NONE
   Daro_3985 NONE
   Daro_3984 NONE
   Daro_3983 NONE
   Daro_3982 NONE
   Daro_3981 NONE
   Daro_3980 NONE
   Daro_3979 NONE
   Daro_3978 4277058 .. 4277112 -   -12  -2.91997   CGCCAGATATAAGGA CGAAAACCGACCCCCTGCACCAGACC ACG AATACGGAGCAGGCGGCCGGTCATCG GCGGCCTACTTGGCC  75 31
   Daro_3977 4274685 .. 4274703 -  -2.4  -3.14647   ATCGATGATACCGAA            TCGG-CG CCAAGT CGTCCGA             ATATTGCATGCCCGC  43 141
   Daro_3976 NONE
   Daro_3975 4272186 .. 4272204 -  -8.2  -3.65529   ACATGGCCACCCAAA             CTGATCAA CTG CTGATCAG             ACTGACGAACTAGTC  69 91
   Daro_3974 NONE
   Daro_3973 NONE
   Daro_3972 NONE
   Daro_3971 4266788 .. 4266813 - -11.8  -5.47399   TCAATTCCAAAAAAA         CGGGGCGCGA GCATTG TCGCGCCCCC          AACGCAGAGTTCTCT 100 50
   Daro_3970 NONE
   Daro_3969 NONE
   Daro_3968 NONE
   Daro_3967 NONE
   Daro_3966 NONE
   Daro_3965 4262736 .. 4262754 -    -3  -2.92522   TGATGTAACACGAGA             TCGCTACG ATG CGCTGCAA             CAAAAAAGGAACTGG  42 261
   Daro_3963 NONE
   Daro_3962 NONE
   Daro_3961 NONE
   Daro_3960 4257042 .. 4257061 -  -8.6  -3.14132   GGCTTTCCGGACTAA            TGCACGGT ACAG ACCATGCA             AGGATCGAACGACCG  63 2
   Daro_3958 4254903 .. 4254922 -  -3.5  -4.37502   ACGATCACACCAAAA            GACTCCT TGGCAG AGGGGTC             ATATGACGAAGAGGT  65 141
   Daro_3957 4253785 .. 4253805 -  -9.7  -3.10409   CAGCAAGGGATTTAA            CGCCCAAGC ACT ACTTGGGCA            TAAGTCGGCCGACAT  69 262
   Daro_3953 NONE
   Daro_3952 4248444 .. 4248457 -  -5.2  -3.16564   CGCGGATGGGACGAA               GCCG GAAGAT CGGC                TTCTAACGATAGCGC  52 47
   Daro_3947 NONE
   Daro_3946 NONE
   Daro_3945 4242664 .. 4242677 -  -9.5  -5.42259   TCATCGCCAAAAAAA               GCCGG TTGC CCGGC                CTCCTCCAAGAATGG 100 41
   Daro_3944 4240541 .. 4240562 -  -8.7  -4.83169   AGCCGGTCATAAAAA           GGGCGCGCTC ATC GA-CGCACCC           CGGCTGGCAACTTCC  93 46
   Daro_3943 4238098 .. 4238124 - -15.9  -5.80951   ACCGAAAATAAAAAA        GGCGCGGTGAGG CTTC CCTC-CCGCGCC         TTTTTGTTACGGCTG 100 43
   Daro_3941 NONE
   Daro_3940 4235522 .. 4235535 -  -9.5  -2.76696   GTTGGGTGCAAGAAG               CCGGC CGAA GCCGG                ACTATTCAATATTAA  63 27
   Daro_3939 4235016 .. 4235041 -  -6.1  -3.54741   GAGGATTTTTTCAAA         CATGATGGGCC ACTC AGCCGATCACG          AACAGCGGTTCGCCA  58 13
   Daro_3938 NONE
   Daro_3937 NONE
   Daro_3936 NONE
   Daro_3935 4230710 .. 4230728 -  -3.1  -3.29511   TGTATTCGTGGAGAA             CAAGTCT GGATG AGCCTTG             TTACAAGCGCTTTGC  47 75
   Daro_3934 4229853 .. 4229877 - -15.7  -2.83068   ACACAGCGAAAAGAG          CGCCCCGCTGA TGA CCAGCAGGGCG          ATGCGGAAAATCCGG  95 78
   Daro_3933 4228758 .. 4228793 -   -11  -2.52464   TGCTGCCGCAATGGA    CAGCTTCGCGCGCCCG CGAA CTGGCCCGCGAAGTCG     AAATTACGTTGCAAG  69 311
   Daro_3928 4223706 .. 4223740 -  -2.8  -2.71364   TCAGCGGCGTAATCA    GATAGAGCAGCAGCG AGTAGG CGATGC-GCGCCATC     AGCCAAGCGCCATTT  41 24
   Daro_3927 4222367 .. 4222395 -    -6  -4.14392   GCTGAACGCCGAAAA       CCAGGTCTACGTC ACGC GACGC-GATCTGG        CCAAAGCCACACTGG  68 110
   Daro_3921 4215762 .. 4215780 -   -16  -5.69262   CGACAAAAAGAAAAA             GGCGGCTG AAT CAGCCGCC             TTTCCTTTTTTCCAA 100 56
   Daro_3920 4214994 .. 4215029 -  -8.9  -4.72386   TAAACGATGTAAAAA    GGCCCGCCGCGAC-CA CTCGT TGAGCCGGGGCGGGCA    AGGGGGGAGGCAGGG  88 79
   Daro_3919 NONE
   Daro_3918 4212100 .. 4212141 -    -6  -3.33696   CGCGCCCCGAAGGAA TCCACAGC--GACGCGCCAGC TGT GCTGGC-CGTCTTGCTATGCA GGGGCCTCATCAGCA  56 59
   Daro_3917 NONE
   Daro_3916 4210075 .. 4210089 -  -4.2  -3.58343   CTGAGCATTCCGAAA               CCATAG AAA CAATGG               CAGGTCTCAGGCAGG  53 71
   Daro_3914 4208309 .. 4208321 -  -4.8  -3.98826   GCATCAAGCGAGAAA                CCTG GCAAT CAGG                CTCAACCCGCTCGCC  60 1
   Daro_3913 4207805 .. 4207851 -  -6.3  -3.31905   AGGCGCGATACAACA GGCGGCGCAATGCGGACGGCA ATCCA TGGCGACAGCCTCAGGCCGCC AACGGCTGTAGCCGC  56 16
   Daro_3912 NONE
        uppP NONE
   Daro_3910 NONE
   Daro_3909 NONE
   Daro_3908 NONE
   Daro_3907 NONE
        mtgA 4201797 .. 4201811 -  -4.2  -4.87389   CATTGCAAAAACAAA               GTGCGA TTG TAGCAC               CACCTTTGTGCGCAA  73 73
   Daro_3905 4200235 .. 4200247 -  -7.7  -3.07222   AGGAGCAGTTCAATA                TCCTC TCC GAGGA                GCACAAGAAACTGGC  56 159
   Daro_3899 NONE
   Daro_3898 NONE
   Daro_3897 4193424 .. 4193436 -  -4.1  -2.66326   TGAAGCTGAAAGCCA                TGGAA ATC CTCCA                CTAGGGGTTGGGGCT  43 52
   Daro_3896 NONE
   Daro_3895 4185632 .. 4185655 -  -9.5  -3.09516   TCGTCGATCACGCAA          CGGCCAGGG ATGAAA CCCTGGCCC           GCTACGCAGTCGTCA  60 51
   Daro_3893 NONE
   Daro_3892 NONE
   Daro_3891 NONE
        pyrB NONE
   Daro_3889 4180473 .. 4180501 - -22.5   -3.7511   CGCTGCACAAGACAA        CGGCCTCACCGGA ATG CCCGGTGAGGCCG        TTTAATTTTAATGCT 100 72
   Daro_3888 4180099 .. 4180128 - -10.7  -3.35679   CTGGCTGATCGATAA       GACAAACGGCCAC CGAC GCAGCCGCCTGTC        CTGCAACCATACCCG  76 45
   Daro_3883 NONE
   Daro_3882 4175481 .. 4175494 -  -3.1  -2.83403   CGGGTTTGAGCAAAC               GA-CGC ATG GCGCTC               TTCTAAACGGGTTCA  41 38
   Daro_3881 4174735 .. 4174790 -  -6.9  -3.06796   GCGTAGTCGAGGCAA GGCGGTTCAG-TTTCATTTGACGGGCT CCTG AACCCGTCTA-CGACATCCGAGCCGCC CAGCTTTAGGTCAGA  56 36
   Daro_3880 4174333 .. 4174354 - -14.4  -3.23975   ACCTGGGAAAAAGCA           GCGCCCCG ACAAGG CGGGGCGC            ATTGATTCGGACAGA  95 104
   Daro_3879 4172258 .. 4172277 -  -4.2  -3.67597   CCTTGTACCGAATAA            CGCAGGCGA TGA CCGCCCG-G            ATGTCATAAGGAGAG  53 72
   Daro_3878 4171801 .. 4171817 - -10.8  -4.71426   CGTGGACGAAGAAAA              GGCGCC TCTTG GGCGCC              TTGGTCAGCGCGGCT 100 77
   Daro_3874 4169565 .. 4169578 -  -3.1  -3.43965   AAACTCAAGTCAGAA               CGGGAG AAG CTCC-G               ATACGCGCCAGCAAG  49 1
   Daro_3873 4168316 .. 4168353 -  -6.9  -3.70081   AGAGAATGCTAAGAA   TCTGCTCGCGGTTCACG CCAG CCTCCACGGCGAGCAGA    CCAGGGTGGCGTTGT  63 0
   Daro_3872 4165633 .. 4165669 -  -5.8  -5.40072   GCCCGGTGAAAAAAA   TGCGACTT-GGGTTGCC TATC GGCTACCCAAAGGCGAA    GCGGCGAAGCTGGTC  91 126
   Daro_3868 NONE
   Daro_3867 NONE
   Daro_3866 NONE
   Daro_3865 NONE
   Daro_3864 NONE
   Daro_3863 NONE
   Daro_3862 NONE
        thiG NONE
   Daro_3860 NONE
   Daro_3859 4151764 .. 4151794 - -15.6  -5.60993   CCTGCCAGAAAAAAA       CCTCTGGCAACT TCGTGTG AGTTGCCAGAGG       CTCTTTTTCAACAGC 100 73
        rdgC NONE
   Daro_3857 NONE
   Daro_3856 4148604 .. 4148622 -  -4.4  -3.57615   TGAATATTTGCGAAA             GGCTGCCT GCT ACGCCGCC             AGCTTCTTCTGCGCA  55 16
   Daro_3855 4148052 .. 4148104 -  -9.2  -2.60802   AAATACAGCAATTGA GTACTCAGCCTAGGTCAGTCCAAGC GATA GCGCAAACTGACCCAG-CCGAGAAC GAGAGCGCAGGCTCA  62 38
   Daro_3854 4147269 .. 4147296 -  -6.1  -5.00616   TCGGCCCGGAAAAAA        TTGCGCCGACC GCGAAG GGCCGGCGCTT         TCTGAACGTGTTGCT  84 85
   Daro_3848 4141842 .. 4141865 -  -3.2  -3.61398   CTTTTCGGCCAATAA          TTTGGCCT CCATATTC AGACCAAA           GAAATGAACCATAGC  51 85
   Daro_3846 4137726 .. 4137742 -  -3.5  -3.05384   TCGTTCCTGAGCTAA              GGGGCGC CTG GCGCCAA              AGTCCGTTATTGTAG  46 32
   Daro_3845 NONE
   Daro_3844 4136822 .. 4136872 -  -3.1  -3.28712   GCGGCTTCCTCATAA GCAGGCGGCTGAGTTGACGGTACGG AGC CCAT-CAGTCTTCACCGCC-CCTGC TTTCAGGCCTGGCCG  47 28
   Daro_3843 NONE
   Daro_3842 NONE
   Daro_3841 4132651 .. 4132664 -  -8.1  -4.38472   CGCAAATCAAAACAA               CAGGG ATAG CCCTG                AATTTCTTGCAGGTA  78 53
   Daro_3840 4132289 .. 4132344 -  -3.8  -2.87931   TCTATCTCTCACAGA TCGGTCAG-GCCAGTCACGGGCGGG CCCCTTT CCCACCCGTTTCCGGCGCTCCCTGA TTGCCTCGTTGATTC  45 43
        napG NONE
        napH 4130371 .. 4130388 - -12.7  -4.23674   CGTTACCAACAGAAA             GGGGAGC CGAG GCTCCCC              TTTGTTTTTCCAGGC  95 137
   Daro_3836 4126451 .. 4126497 - -18.9  -3.12351   TCGCCGGATAGGGAA CCGGGCGTTCCGGCAGGC CAAGCCTGCAAT GC-TGCCGGAACGCCCGG ATTTCGTTACTTCAG 100 32
   Daro_3833 4123519 .. 4123537 - -10.2  -2.60199   TTCAATGAAATACAC             GGCGCTAC TTG GTCGCGCC             AAATACATCGATGAC  66 11
   Daro_3832 4122861 .. 4122897 -  -8.9  -3.01791   ATGCTTGTTCGAAGA   TTGATGGG-GCTGG GAAAACAGGT CCAGCTCCCATCAA    CTTACTGATTCAGTC  62 82
   Daro_3830 NONE
   Daro_3829 NONE
   Daro_3828 NONE
   Daro_3827 NONE
   Daro_3826 4113049 .. 4113079 -  -2.5  -4.64591   CAAGCATATATAAAA       CCATTTTGCGTGA GCCAA TCAAGCAAACGGG       ACCTGTGGCGTGTGG  68 428
   Daro_3824 4110545 .. 4110571 -  -8.1   -4.4009   GGTTATTGCACAAAA         TTTGGACACGA TAGAG TCGTCTCCAAA         ATTGTGAATGACATA  78 334
   Daro_3823 4109771 .. 4109790 -  -8.5  -4.14739   TCACCCACTGGAAAA            GCGCCGC CTTTGC ACGGCGC             ACGCCCTTTGCTGCC  77 140
   Daro_3822 4107676 .. 4107699 -  -3.9  -3.04263   ATGCCAGCGGCAACA          GGCGACATAT CGGCC ATA-GCCGCC          GGTGGCATCTTGCTT  46 291
   Daro_3821 4104890 .. 4104903 -  -3.8  -3.90588   CATTCCCGAATCAAA               GCGA TCTTGT TCGC                CCGAAATCTGCGAAA  58 230
   Daro_3820 NONE
   Daro_3819 NONE
   Daro_3818 4102613 .. 4102623 -  -2.4  -2.79023   TAAGTGGAGGAATGA                 CCGG AAT CAGG                 TATGGGCAAACAGGG  39 21
   Daro_3817 NONE
   Daro_3816 4101037 .. 4101090 -    -8  -3.60627   TCATGGCAGCTCAAA GTCGAAGGTCAGGCCGGAGCGGCACC CGCG GGCACCGCTCCGG-CGG-CAAGCGAC CTGTGGATTACAGGC  66 33
   Daro_3815 NONE
   Daro_3814 4098497 .. 4098516 - -13.6  -5.26875   CCCGCAAGCAAAAAA            GGGCGAGT GCGA ACTCGCCC             AACCCAAGGAGGAGG 100 56
   Daro_3813 NONE
   Daro_3812 4094571 .. 4094601 -  -4.6  -4.29738   GCACAGCCAGGAAAA       CATGAGCAGGACAC TGG GTGCCCTGGGCACA       GCCATCGAGCGGGTC  68 271
   Daro_3797 NONE
   Daro_3796 4080674 .. 4080690 -  -7.9  -2.89191   GGATACTCCTACACA              GCCAGGC CAA GCTTGGC              GCAGCGGGCGTTGAA  58 2
   Daro_3795 NONE
   Daro_3794 NONE
   Daro_3793 4078393 .. 4078408 -    -4  -2.52896   TCAGTTCGTAAGCCA              TGACGCC CCC GGC-TCA              GAAACAGGTACCGTT  42 23
   Daro_3792 NONE
   Daro_3791 4076855 .. 4076865 -  -8.2  -3.14564   CCACGCCGCCATCAA                 CCGC GAG GCGG                 ACAAGGCTGCAGCCA  57 136
   Daro_3789 NONE
   Daro_3788 NONE
   Daro_3787 NONE
   Daro_3786 NONE
   Daro_3785 NONE
   Daro_3784 NONE
   Daro_3783 NONE
   Daro_3782 NONE
   Daro_3781 NONE
   Daro_3780 4067687 .. 4067702 - -10.4  -3.68569   TTATTGATTCAATAA              TGGCCG ACAC CGGCCA               ATACCGTCCAATACC  77 129
   Daro_3779 NONE
   Daro_3778 NONE
   Daro_3777 NONE
   Daro_3776 4060703 .. 4060723 - -10.3  -5.44119   CTCACCGCAAAAAAA            CGGGGGGCC TGA AGCCCCCCT            AAGGTTGGAGGAGAG 100 103
   Daro_3775 4059507 .. 4059521 -  -4.3  -4.07568   TTGCCGGTGCGAAAA               CACTT TGCCC AAGTG               CACCGGCGCGACCAA  62 108
   Daro_3774 4058718 .. 4058738 -  -4.6  -3.04398   CCGGTTTCTCAAAAG            CGAGCCCA GATCT TGGGGCCG            GAATTTTCGTCTTTT  48 63
   Daro_3773 4058347 .. 4058370 -  -3.8  -2.87863   AAAAAATTGACCAGA          CCTTAGC-GGA AGT CCCAGCGAAGG          CCAAGATAGAGATAT  45 4
   Daro_3772 4056844 .. 4056864 -  -5.4  -3.95584   TTCCGAGCAATTAAA            GTCGCAAA TTCAG CTCGCGAC            ACCTTGCCGCCAGGT  62 241
   Daro_3770 4055368 .. 4055378 -  -2.4   -5.1101   TGACGACGGAAAAAA                 CCAG GGC CAGG                 CGATTTTATGTCGAA  74 149
   Daro_3769 4054439 .. 4054455 -  -2.2  -4.12188   GCATCATTGGCAAAA              CCGG GGTATCAAG CCGG              AAGAAGAATAAGGGA  56 17
   Daro_3764 4049498 .. 4049518 -  -3.8  -4.43307   CTCCTAAGAAAACAA            GGTGCCGG CAGAT CCGGCGAC            AATCAAAAAATCGTA  65 181
   Daro_3763 4048010 .. 4048049 - -15.2   -3.3878   ATAGACCCGAAAAAG  TGGACAAAAAAAGGGCGGG AAA CCCGCCCTTTTTT-GCACA  GTGCTAATTAGCAGC 100 33
   Daro_3762 4047456 .. 4047471 - -11.8  -3.39521   GTTAGCAAAAGCGAA              GGGCGC CGCA GCGCCC               CCAAACTTTGCTAAC  80 57
   Daro_3759 4042030 .. 4042042 -  -2.6   -2.8155   CAGAAGCAAAACTCA                GGCC TGTTC GACC                GGCAAGCGCAGCGTA  39 10
   Daro_3758 4040546 .. 4040586 - -11.9   -2.5092   CAAGATGGGATCAAT CAAGG-GCATGCGGCGGA TTTTAC TCCGCTGCGTGCTCCTTG  CCGCCATCGATACCG  72 4
   Daro_3757 NONE
   Daro_3756 4039020 .. 4039032 -  -7.7  -3.61517   ATCTTCTCTCAACAA                TCCTG AAT CAGGA                TTTGAGCGCGAGATG  66 20
   Daro_3755 NONE
   Daro_3754 4035999 .. 4036014 -  -3.3  -3.67597   CGGGGGATGGAACAA              TGACA GCGGAT TGTCA               CCGCTCGCCGAGCTT  51 44
   Daro_3753 NONE
   Daro_3752 NONE
   Daro_3751 4032569 .. 4032582 -  -4.5  -3.47526   GCAGCAAGGCAAAGA               CACCG GCAG CGATG                TTGAATTTATCGAAC  53 42
   Daro_3750 4030038 .. 4030072 -  -6.9  -2.78384   GCTTCCTGCACCACA     CGCCAGCTGAGGCGA TGAGT TCGCCAACGCAGGCG     AGCGATGGCATCAGG  50 332
   Daro_3747 4027391 .. 4027402 -    -3  -2.81291   TGGACAAGTGCAAAC                TTGA AGGC TCAA                 TGCTGACCGAGGCTG  39 301
   Daro_3744 NONE
   Daro_3743 4020487 .. 4020503 -  -9.4  -4.78149   GCGAGAAGCGAAAAA              GCCACC TTTGC GGTGGC              TTTTTCATGAATCCT  95 152
   Daro_3735 4013752 .. 4013778 -  -6.7  -3.62591   TGCAGAACCCGGAAA        CCACGCT-GTCGA TAC TCGACCAGC-TGG        CCGCAATGGGCATCG  60 371
   Daro_3726 NONE
   Daro_3725 4002590 .. 4002606 - -13.7   -5.5353   GATACCAATAAAAAA              CCCGCGA ATT TCGCGGG              TTTTTTATTGCCCGT 100 47
   Daro_3718 NONE
   Daro_3717 3996422 .. 3996439 -  -3.3  -2.83822   GTGATGGGAGAACCA             GGCGTTC ATTC GACCACC              CTCCCGTGATCAAGG  42 13
   Daro_3716 NONE
   Daro_3715 3993776 .. 3993809 -  -2.3  -4.25104   CCTGCCCGAGCAAAA     CGCCGTACCGATCAT CGCC ATGACCGCCAATGCG      TTCGCCGAAGACCGC  60 102
   Daro_3711 NONE
   Daro_3710 NONE
   Daro_3709 NONE
   Daro_3708 NONE
   Daro_3707 3984627 .. 3984640 -  -2.3  -4.38154   AGATTCGCGACAAAA               GCCTG CCGC CAGCC                CAGCGCCTGTGGTTT  63 426
   Daro_3704 3981907 .. 3981921 -  -7.1  -3.57246   ATTATCAATCAAATA               GCACC TGTTT GGTGC               AAATTTTAAGCGCGC  63 66
   Daro_3703 3980530 .. 3980561 -   -21  -3.20382   TGCCACACCCATCAA      CAAGAAGCCCCGCA TCAT CGCGGGGCTTCTTG       TCAAAACCTATCCGA 100 65
   Daro_3695 3971104 .. 3971136 - -14.9  -3.48689   AAACTCACATCACAA      CAAAAATGGCCCGAC GGT GCCGGGCCATTTGCG      AGATGCGATAAAAAG 100 147
   Daro_3693 NONE
   Daro_3692 NONE
   Daro_3691 NONE
   Daro_3690 3966137 .. 3966164 -  -9.1  -3.53012   CGTGGGCGGTCGAAA        CGGGGGCCGAT TATAAC ATCCACCCCCG         CTTGCCCTATTTGCC  71 46
   Daro_3689 3964499 .. 3964534 -    -9  -3.54297   ATTGATCAACGACAA    CTACGGCC-ACCCGGTC GGT GACCAGGTCATCCGCAG    CCTTGCCTGGCTATT  66 353
   Daro_3687 3961569 .. 3961579 -  -6.8  -3.34715   GATCTGCCTGAAACA                 TCGG TCG CCGA                 AGAACAACCCCAAAA  56 466
   Daro_3684 NONE
   Daro_3683 3957979 .. 3957995 - -10.8  -5.52023   ACGAGCAATAAAAAA              CCGGGG ACCAG CCCCGG              TTTTTCTTTTCTGGA 100 51
   Daro_3680 NONE
   Daro_3679 3954117 .. 3954127 -  -2.4  -3.14132   GCCCGTTCGCATGAA                 GGGC ACT GCCA                 GTCTGGGGACTGGTC  43 108
   Daro_3678 3953655 .. 3953679 -  -6.3  -3.28712   CTGGCTGGCGCACAA          CCAGGCGGGGA GGC TCACCCCCTGA          TCCACGGCCCCAGCA  56 15
   Daro_3674 NONE
   Daro_3673 NONE
   Daro_3672 NONE
   Daro_3671 NONE
   Daro_3670 3944615 .. 3944631 -  -5.8  -3.37901   AAACATCGCAACGAA             CCGCGCG GTGT CG-GCGG              CGTGTTTTTCGACGA  52 381
   Daro_3659 NONE
   Daro_3658 NONE
   Daro_3657 3929699 .. 3929712 -  -2.3  -3.05384   TGGCCTTTCATTGAA               TGCTC CTTT GAGCC                ATGCGTGCCGCTTCG  42 4
   Daro_3656 3928885 .. 3928898 -  -9.5  -5.27335   GGCCCCAAACAAAAA               CCCGC CTTG GCGGG                TTTTTTCATTCTCGG 100 54
   Daro_3654 3927457 .. 3927469 -  -2.7  -3.59698   GTATTCCAGACAGAA                CAAAA ACT TCTTG                TAATTCGATTGGCCG  51 216
   Daro_3653 3925735 .. 3925755 - -10.4  -3.05596   TACTTGTTGAGCGAA            CCCAAGCC GGACT GGCTCGGG            CGAGGGTAGAAGGAA  64 207
   Daro_3644 3917455 .. 3917468 -  -4.5  -3.25479   CTAGCAAAGAGCTAA               CCGACG CTG CG-CGG               CTTTATCGCATAGCA  49 76
   Daro_3643 NONE
   Daro_3642 NONE
   Daro_3641 3915197 .. 3915215 - -13.1  -5.08601   TCACTTCAAGAAAAA             CGCCCGC ATGAA GCGGGCG             TTTTTCTTTTGCGCT 100 191
   Daro_3636 NONE
   Daro_3635 NONE
   Daro_3634 NONE
   Daro_3633 NONE
   Daro_3631 3904723 .. 3904740 -  -5.5  -5.00616   TCCGTGCTCAAAAAA             GCCCAGGC CAA GCC-GGAC             GCCATCTACAAGGTC  84 278
   Daro_3628 3902379 .. 3902400 -  -2.1  -2.52464   TGTGCTTTGAATTCA           GGCGCGCGA CTCG TCGCGGAAC            AGCGAGCGTTCCGAA  38 1
   Daro_3627 3901424 .. 3901434 -  -2.4  -3.53012   CCCTCCCCGTGGAAA                 CGGG GAT CCTG                 TTCCTTGCATTTCGG  47 71
   Daro_3626 3899213 .. 3899253 - -11.8  -2.72558   AGAATTCTTGAACGA GCCGGCCCGTTACACCCGT AGCA ACGGGCGTT-CGGGACAGC  TTGAATTGGGTTTGG  73 70
   Daro_3625 3898079 .. 3898093 -  -4.2  -3.38725   AAGCGTTAACAAAAT               GAAGCG CAG CGGTTC               TGGCTAGGCGCGCCG  49 89
   Daro_3624 3896783 .. 3896806 -  -7.4  -3.08327   AGGAAATGGGGAAGA          CTGTCGAGCA TCAA TGCTCGGCAA           GCCTGGGAATGACCT  52 222
   Daro_3616 NONE
   Daro_3615 NONE
   Daro_3614 3880183 .. 3880195 -  -4.8  -2.71364   TCAGGGTTCGAATCA                GCTG GTCTG CAGC                TTGTGGGAGAACTTC  46 10
   Daro_3613 NONE
   Daro_3612 NONE
   Daro_3611 NONE
   Daro_3610 NONE
   Daro_3609 NONE
   Daro_3608 NONE
   Daro_3607 NONE
   Daro_3606 NONE
   Daro_3605 NONE
   Daro_3604 NONE
   Daro_3603 NONE
   Daro_3602 NONE
   Daro_3601 3861228 .. 3861250 -  -9.8  -5.06414   GCCCGCGAAGAAAAA           CCAAACGCGC TCA GCGCACCTGG           AAGGCGCGTGCTTCG 100 13
   Daro_3600 3859623 .. 3859650 -  -3.2  -2.70932   TGTTGCGGTCAATGA        CCGGGGGCGCCA TGAT CAATGCCCCCTG         AAGTTGGCGAAACAA  41 13
   Daro_3599 NONE
   Daro_3598 NONE
   Daro_3597 3854845 .. 3854859 -  -8.5  -3.93256   CAGATCGTCAAATAA               GCCGG CTTTT CCGGC               TGACCGCAGCACTAC  74 83
   Daro_3586 NONE
   Daro_3585 NONE
   Daro_3584 NONE
   Daro_3583 3837875 .. 3837900 - -14.1  -5.03314   GTCACCCTGAAAAAA         CAAAACCCCGC CGCA GCGAGGTTTTG          CTTGATCCGGCAAAA 100 42
   Daro_3580 3835080 .. 3835098 -    -6   -3.1355   GGCATCGAGATGCAA             GGCTTCAG CGC CTAAAACC             CCACTAGGCCTTAGC  54 89
   Daro_3579 3833199 .. 3833224 -    -6  -2.77899   CGCCGTCACGAATCA         GTTGGCCGGC ACACTA GCCGGCCGAT          GTTACAGAGGGATGA  51 54
   Daro_3578 NONE
   Daro_3577 NONE
   Daro_3576 3828910 .. 3828926 -  -5.8  -3.75332   ACGTCGGAATGGAAA              GGCAGC AACCG GCTACC              GGCCGAGTACAAAAA  60 497
   Daro_3571 3825540 .. 3825552 -  -9.1  -4.08394   ATACCTGCCCGAAAA                CCTGG GCA CCAGG                CAGGCCAAGTCAGTT  81 35
   Daro_3560 NONE
   Daro_3559 3814257 .. 3814275 - -13.1  -5.45726   GACAGGCGAAAAAAA             GCCCGGC ACAGA GCCGGGC             TTCAATGAAGAGCGG 100 67
   Daro_3558 NONE
   Daro_3557 NONE
   Daro_3556 3809515 .. 3809526 -  -7.2  -3.59979   GGCGCCTACGCCAAA                GCCG TGTT CGGC                 CCGGAAAGCCTGTTC  60 420
   Daro_3554 3807483 .. 3807501 -  -4.4  -4.28254   TGTCAATATTTAAAA             CCCACGGC CCT GCCTTCGG             ATATTGATTTTGCCA  64 79
   Daro_3553 3806092 .. 3806143 -    -7   -4.1552   GAGTCCTTCAAGAAA CGC-CGCATGGGCGTGGCCGTCGCC AAT GGCGAGAGCACCGACCAGGCCCGCG AACGGGCCAAGCTGG  71 134
   Daro_3551 NONE
   Daro_3550 3802123 .. 3802144 -  -2.9  -3.60805   ACAGGGCACCTGAAA           CGGGCATTC ACAC GAATTCTCG            CAGCTGTCATGGAAC  51 272
   Daro_3549 NONE
   Daro_3548 NONE
   Daro_3547 3796944 .. 3796957 -  -8.1  -3.35597   CGCAGCTCGGAAATA               GTGGC ACCC GCCAC                AAACCAGTTCAATTT  62 62
   Daro_3544 3794418 .. 3794443 -  -3.1  -3.33711   CAGTGACAAAGGCAA         TGGCGATCGAC ATCA GACGCTCTCCA          GCAAAACACAAACCC  47 12
   Daro_3543 3793111 .. 3793141 -  -2.4  -3.56643   GGTACATGCCGGAAA       TGGATGGCCTGGCG CTG CTCAAGGCGATCAA       GGCCAACCCTAACCT  49 193
   Daro_3540 3790754 .. 3790781 - -14.2  -4.36914   CCCGTTCCCATAAAA        GAAGAGGCCATC CCAG GACGGCCCCTTC         TGCTGTTCTTGCGGC 100 74
   Daro_3533 3784115 .. 3784169 - -10.6  -3.54602   GAATCAATACGATAA CTTTCGGACCGCGCGCGCTGCCGA TTGTTCC CCGGCAGCACTGGCAACCCGACAG CGACCGTAACGATCA  78 38
   Daro_3532 3783313 .. 3783347 -  -5.7  -3.13403   TGCGCGCCACCAACA    CCGG-CATGACCGCCA TCGT TGACGCCCATGGCCAG     GTTAGCGCTGCGCTG  50 219
   Daro_3526 NONE
   Daro_3525 NONE
   Daro_3524 3773794 .. 3773822 -  -5.9  -4.37092   ACGGTCGCTAGAAAA        GGGGGCGGCGAAT CCC ATTCATCACACCC        TTCACTCATCCGAAG  72 201
   Daro_3523 3772675 .. 3772700 - -11.1  -5.42514   CTACAAATGAAAAAA         GCCACCTGCGG AGTA CCGGAGATGGC          CTGTTGGGTTACAAG 100 402
   Daro_3522 3771784 .. 3771794 -  -6.8  -3.05384   GTGGTCGCTATCGAA                 TCGC GTA GCGA                 TGGAAGACACCATCC  56 308
   Daro_3521 3770955 .. 3770966 -  -4.4  -3.75051   GACTAACCGAAAACA                GACA GATA TGTC                 AAAAACCCACACCAG  58 84
   Daro_3520 3769938 .. 3769967 - -20.9  -2.99849   GAAGAACGTAAACGA       CAAAGCCCGCTGA CGAA TCAGCGGGCTTTG        AGTGTTACTGGTGGT 100 152
   Daro_3516 NONE
   Daro_3515 NONE
   Daro_3514 NONE
   Daro_3513 3762840 .. 3762864 - -13.6  -4.42386   TCTGTACTGACAAAA          CAAACCCGGC ACGGA GCCGGGTCTG          TTTCAAGGCCACCAG 100 49
   Daro_3512 3762323 .. 3762347 - -12.9  -5.22039   TGGAAACCGAAAAAA          CGGAGTCCGTC AAA AACGAACTCCG          CATTCATTAACACCG 100 43
   Daro_3511 3761940 .. 3761952 -  -2.6  -2.72558   ACAAGCGCTCAAGCA                GCAG GATTG CCGC                CACCGCCACCAGACT  39 6
   Daro_3510 NONE
   Daro_3509 3759952 .. 3759972 - -11.1  -2.76442   ACCATCAGGCAATCA            CACGCCGGA AGC TCCGACGCG            GCAAGCGACAAGCGG  70 72
   Daro_3508 3757881 .. 3757908 -  -3.4  -4.74103   GGCTTAAGCCAAAAA        CGCACCTCGGC CGATCAT GCCGACGTG-G        TAAAAAGTGGAATGA  71 88
   Daro_3507 3757228 .. 3757241 -  -2.3  -3.46602   CGGGTCACAGGACAA               GGTCT CCAA AGCCC                GGCGGAAGATCGCCG  47 1
   Daro_3506 NONE
   Daro_3505 NONE
   Daro_3504 NONE
   Daro_3503 NONE
   Daro_3502 NONE
   Daro_3501 NONE
   Daro_3500 NONE
   Daro_3499 NONE
        murG NONE
   Daro_3497 NONE
         ddl NONE
   Daro_3495 NONE
   Daro_3494 3742483 .. 3742498 -  -3.2  -3.61676   TGACAAATCAAAAAT              TCTTGG CAAA CCAGGA               CTTCATGCCGTCGAA  51 2
   Daro_3493 3741175 .. 3741218 -  -5.2  -2.74488   TAAGTATCTGAATGA TTGGGGAAGGTGACGGATTGT AAC ACAACCCGTCACCA-CCCTTT TTCAGAGATGGAGCT  48 50
   Daro_3492 NONE
   Daro_3491 3739657 .. 3739677 -  -6.7  -3.88291   CACTACCTCGACAAA            GACGCCGCC GCT GGCCGGGTC            ATGGCCCACGCACGT  65 393
   Daro_3489 NONE
   Daro_3488 3735836 .. 3735860 -   -10  -3.08032   TTGGCTCCAAAAGCA          TCAAGGCACC TCGCG GGTGCCTTGG          GGGAAATCAGCGAAA  69 42
        argJ NONE
   Daro_3486 3732971 .. 3733011 -  -8.8  -3.08133   GACGCAGCGATCGAA CGGGCGACACGGGCCGCGC GCCA GCGCAGCCTG-GCGGCCCT  GCCGAAAAAACCAGG  60 477
   Daro_3483 NONE
   Daro_3482 NONE
   Daro_3481 3729443 .. 3729499 -   -22  -2.60423   AGCCGAACTAATCTA GCCTCAGC-CAAACAAAAAAGCCGCTCA TTT CGAGCGGCTTTTTTGTTTGTGC-GACGC GATGCAATCAGTCGA 100 33
   Daro_3477 NONE
   Daro_3476 NONE
   Daro_3475 3723513 .. 3723525 -  -3.3  -3.54543   ATCGATTGTCGCAAA                GAGCA AAA CGCCC                TAGCAACCTGTGTTT  49 91
   Daro_3474 3722216 .. 3722233 - -12.7  -5.34309   AGCACCAAAGAAAAA             CGGGAGC CGAA GCTCCCG              TTTCTTTTTCTAAAT 100 55
   Daro_3469 NONE
   Daro_3468 3717552 .. 3717571 -   -15  -5.27335   TGCTGCAAATAAAAA            CGCCGGCA AGAA TGCCGGCG             TTTTGCTTTCCAGGG 100 63
   Daro_3465 NONE
   Daro_3464 3714232 .. 3714251 - -12.1  -3.63627   CGCCCAGATGCGAAA            GGCCGCC TTTTCC GGCGGCC             TGCGTACTACGTACT  88 77
   Daro_3459 NONE
   Daro_3458 NONE
   Daro_3457 NONE
   Daro_3456 3704074 .. 3704107 -  -8.9    -5.055   TCAATTCCCAAAAAA     CGTGAAGCCCATGCGT TTC AGGCATGGGCTTCG-G     TTACTGCAACCCTGA  93 236
   Daro_3455 3703277 .. 3703323 -  -2.1  -5.04385   CAGACGGTCAAAAAA GGGGAAGCG-CTCGGCGCCGTCG GCT CGACCG-GACGAGCCACCGGCCC GCATCTGCACTGGGC  78 405
   Daro_3446 3696619 .. 3696634 -  -4.8  -2.90011   TAAAAACCTAACAAT              TTTTCA GATA TGAAAA               CTTTACTGCGGCCCA  47 57
   Daro_3445 3693035 .. 3693050 -  -3.2  -4.07885   TACCCGTCGCGAAAA              TGCTTG CCCG CAAGCC               CGGGCCTTCGCCGGC  59 290
   Daro_3440 3690050 .. 3690070 - -11.8  -5.27335   CTGGTGAAACAAAAA            CGCCGCCC GGATG AGGCGGCG            TTGAGTTTGGGCAAG 100 48
   Daro_3434 3685668 .. 3685681 -  -4.5  -3.28924   GACGCTGCGCGATAA               GGCCGC GCA GCG-CC               GGTTAGCTCTACTAC  51 385
   Daro_3427 NONE
   Daro_3426 NONE
   Daro_3425 3676215 .. 3676227 -  -4.1   -2.7263   ATGATGGCGCCAAAG                GTACG GCT CATAC                ACGCTCTCCTTCAAT  43 20
   Daro_3424 3675407 .. 3675423 - -10.1  -5.24129   TCGGCCCAGAAAAAA              CCGCGAC AAA ATCGCGG              TTTTTTTACGCCTGC 100 63
   Daro_3417 3669160 .. 3669175 - -11.8  -4.68994   ATGACCATTGAAAAA              GCCCGC TTCG GCGGGC               TTTTTCAATTCTGCA 100 30
   Daro_3415 3666594 .. 3666609 -  -4.6  -3.67976   TCGATGAACCCCAAA              CCCTGC ATCT GAAGGG               CAAAGGCAACACCGT  54 79
   Daro_3402 3651401 .. 3651419 -  -5.3  -3.71527   TCCGAACCAGGGAAA            TCGGGTCA AGCA TG-CCCGA             CCCCGCTCAGGAACT  61 12
   Daro_3401 3650626 .. 3650637 -  -2.2  -3.14931   GGTACGGTTCATTAA                GCTC CCCG GAAC                 ATGAACGAGGTTAAG  43 10
   Daro_3400 NONE
   Daro_3399 3649437 .. 3649455 -  -2.2  -2.94454   TTAAGAAATCAATCA             TCCAGCCG CGG CGGGCGGC             CATCGAAAATCTGGT  41 0
   Daro_3398 NONE
   Daro_3397 3648515 .. 3648535 -  -6.1  -3.14136   GCAGGAATCATGGAA            TGCCCCC TTAGGCG AGGGGCA            ACAGTTCGGTAACGC  54 12
   Daro_3396 NONE
   Daro_3395 NONE
   Daro_3394 NONE
   Daro_3393 3645404 .. 3645414 -  -6.8  -3.90318   CGAGGAGCTGACAAA                 CCGT GGT ACGG                 CGCAGGAACAAAACA  68 159
   Daro_3392 3645084 .. 3645099 - -11.8  -5.22039   CGTAAACGCAAAAAA              GCCCGG CTAG CCGGGC               TTTTCGATACAGGCG 100 51
   Daro_3391 NONE
   Daro_3390 NONE
   Daro_3389 3642169 .. 3642180 -  -7.2  -4.57073   CAGGCTTGCTAAAAA                GGCG AAAG CGCC                 ATTTTAGCAGACCCC  77 42
        hisG NONE
   Daro_3387 3640181 .. 3640193 -  -9.1  -2.60075   GCGCCCCGAAGGAAG                TCCCC TTG GGGGA                GAAACTTCGCTCAAT  62 36
   Daro_3386 NONE
   Daro_3385 3638993 .. 3639011 -  -8.8  -2.64942   CGTACCAAGAAAAGG             CCCGACGA CTA TCGCCGAG             TGAGCAACTGGAGCG  59 99
   Daro_3382 NONE
   Daro_3381 NONE
   Daro_3380 NONE
   Daro_3379 NONE
   Daro_3378 NONE
   Daro_3377 NONE
   Daro_3376 NONE
        tatA 3633218 .. 3633230 -  -6.2  -3.14463   AAGCCTGCTCAGGAA                GGGG GAAAG CCCC                GCATCCGAACTTAAG  54 36
   Daro_3374 NONE
   Daro_3373 3631944 .. 3631974 -  -9.7  -3.14132   TGGTGGTTCGAGGAA      GGCGCGCCGGTCAA GACC TTG-CCGACGCGTC       CAGGGCCGGTCAAAA  61 60
   Daro_3370 3629106 .. 3629127 -  -4.3   -4.1899   GCACGTCATTCAAAA           GGCATCCCA ACTC TGGGGCACC            CAAGACAGCGTCGAT  65 176
   Daro_3368 3626535 .. 3626547 -  -5.5  -3.21395   ACTCGTCGCAGAAGA                GCAAC TGG GCTGC                AAAAAACCAGTCAAT  52 165
   Daro_3365 3622702 .. 3622716 -  -6.4  -2.95491   AAATGTTACCACAGA               CCGAAA AAA CTTCGG               CAGGCCAAAATTCAT  52 43
   Daro_3364 NONE
   Daro_3363 3620488 .. 3620506 -  -9.5  -5.47399   CCAAGGCGAAAAAAA             GGCGGAC ACGCG GCCCGCC             TTTTTGGTTGAGCTA 100 51
   Daro_3362 3619772 .. 3619783 -  -4.4  -2.71712   TCTCGCCTCCTAAAC                GATG GTGA CATC                 CTGCCGAGCCAGGAT  46 8
   Daro_3361 3618805 .. 3618822 -  -7.7  -3.56594   TCAAACCCCGCTAAA             TCGGCAG CTCG CTACCGA              GCCCTCTCTCCTCCG  64 3
   Daro_3360 NONE
   Daro_3359 3616922 .. 3616944 -  -7.8  -3.24329   GAGTGCGAATGAACA           GCCATTTTCA CGA TGAAAACAGC           CACCCGAAGTTATCC  61 130
   Daro_3358 3616031 .. 3616051 -  -5.3  -2.98472   GGCGACGAAAAAGAT            CGTCCAGGG TTT CCATGGAGG            GATTTAGCAAGCGAT  50 63
   Daro_3357 3614461 .. 3614477 -  -4.4  -3.48208   AGCCAGACGAAAAAT              CAGCAA TCCAC CTGCTG              CGGTTTCAGGAATGC  53 8
   Daro_3356 3613713 .. 3613730 - -14.1  -5.97979   ACAAGAACAAAAAAA             CCGGGGC TTCT GCCCCGG              CTTCTTTTAATAGGG 100 53
   Daro_3351 3608073 .. 3608097 -  -4.1  -3.59262   GTCGACAGCGGCAAA          CTCACGCCGAG CCT CCCGGCCCCAG          ACGATTCTCCTTCCA  53 2
   Daro_3350 NONE
   Daro_3349 3604914 .. 3604927 -  -3.7  -4.99435   GGCAACAAGGAAAAA               GCCGG GCAA CGGGC                CTTAGGGGGGTGAGG  76 27
   Daro_3348 3604309 .. 3604332 -  -2.4  -2.73124   CCTGATCGGGGAAAC          GCCGGAAT CGCCGCTC ATTCCGCC           AGCGGCACCGATTGC  39 16
   Daro_3347 3603258 .. 3603278 -  -2.4  -3.62746   TTGAGGTCAAAAAAG            TCTCGGCC AATCA GGCCGCCA            TATCGATCAGCAGCG  49 15
   Daro_3346 NONE
   Daro_3345 NONE
   Daro_3344 NONE
   Daro_3343 NONE
   Daro_3342 3596974 .. 3596984 -    -4  -2.52574   CGAGAGAAAACAATG                 TTTC AGC GAAA                 TTTACCGGGCGCCAT  42 123
   Daro_3341 3594968 .. 3594980 -  -3.4  -3.01712   GCCCCGGGGTCAAGA                CAGA TCAGG TCTG                CAGGGCAGTATTTTC  43 17
   Daro_3340 3593913 .. 3593926 -  -8.1  -3.93963   AGGAGGAGCGACAAA               GTCGG GCGC CCGAC                CAGACGTGCCGGCAG  72 146
   Daro_3339 NONE
   Daro_3338 3591932 .. 3591954 -  -8.3  -3.89524   ACCTGATTTTACAAA           GCGGCCGCG TGCTG CTCGACCGC           GAGATGGACCATCCG  69 284
   Daro_3334 NONE
   Daro_3333 3587776 .. 3587790 - -12.8  -5.42259   GCAGGCGCAAAAAAA               GCCGCC TTG GGCGGC               TTTTCTGTCTCGAAA 100 47
   Daro_3332 3587010 .. 3587024 -   -10  -3.53012   TTGCGGCTGTCGAAA               CGCTCT GGG AGAGCG               TTTTCAGCACCCGCT  74 50
   Daro_3330 NONE
   Daro_3329 NONE
   Daro_3328 3578034 .. 3578054 -  -5.3  -3.56161   GAACGCATCATACAA            TCCCACCAC AAT GTGTAGGGA            TTATGCCGTGCCTCC  56 26
   Daro_3327 3577402 .. 3577417 -  -4.7  -4.15565   GCCACGACTGTAAAA              TTGCC GATCAA GGCAA               CTGCGTCAGGTAATT  64 17
   Daro_3326 3576149 .. 3576168 -  -4.2  -4.67904   CACGAACTGGAAAAA            TTGCTGGGC GCC GCCC-GCGA            ACATGGCGCCAGCCA  73 379
   Daro_3324 3574203 .. 3574240 - -30.1  -4.56597   TTCTTTCCTGAAAAA   GCAAAAGGCCCGACCGG CGAA CCGGTCGGGCCTTTTGC    GCTTTTGCGAACGCT 100 47
   Daro_3323 3572211 .. 3572247 - -19.6  -3.48824   TAAGCAAAAAGGCAA    GGGGACATAACTCCTC TCTTG GAGGAGTCATGCCCCC    TCTTTAGTCTTAGTA 100 35
   Daro_3322 3570578 .. 3570594 -  -5.8  -4.42238   TGATGGGAATCAAAA             GCCG-GC AAAG GCACGGC              CGGATGGGGCTCCGC  72 99
   Daro_3321 3570148 .. 3570166 - -11.7  -5.40072   TCCCGGGCAAAAAAA             GACCGGC TAAGC GCCGGTC             AATGCATGGACGACT 100 49
   Daro_3317 3567251 .. 3567266 -  -6.8  -2.82516   CCGGTGACCAGCAGA              TCGCCA AGGC CGGCGA               AAAATCCCCAGGCGT  53 243
   Daro_3315 NONE
   Daro_3314 NONE
   Daro_3313 NONE
   Daro_3312 3562454 .. 3562468 -  -6.4  -2.84325   TGGCCGGAAAGATTA               TCACGG AAG CCATGA               TTTCCGCTTAACACT  52 70
   Daro_3311 3561588 .. 3561606 - -11.7  -5.10461   TTCACCCAATAAAAA             TGGCGCC TGATT GGCGCCA             TTATTTTGACCGGAA 100 48
   Daro_3306 3555209 .. 3555219 -  -2.4  -3.35798   ATGCTTCATTTAGAA                 GGGC TGC GCCT                 TCTTCAGGGCCGGCT  45 9
        ugpQ NONE
   Daro_3304 3554001 .. 3554016 -  -7.5  -5.93252   CCGAAAAAGAAAAAA              CCCGC TCGATG GCGGG               TTTCGGATGGAACGC 100 50
   Daro_3303 NONE
   Daro_3302 3550502 .. 3550513 -  -7.2  -4.40572   ATAAGCGTTACAAAA                CCGC TACA GCGG                 GACCACAAGCCGCCA  75 479
   Daro_3293 NONE
   Daro_3292 NONE
   Daro_3291 3542095 .. 3542107 -  -7.7  -3.08679   TCGTGCCAGCGAAGA                CTGAG TGG CTCAG                CGAATAACGCCGCCG  59 22
   Daro_3288 NONE
   Daro_3287 NONE
   Daro_3286 3538650 .. 3538682 -  -3.6  -3.86795   AAAAAATCCAGGAAA     TGCTGTGCAAGCTGCT GTA AGCAGCCT-CA-AACA     CTCGTCGTGGTGGTG  58 48
   Daro_3283 3534251 .. 3534270 - -13.6  -5.42259   TTATCGTTAAAAAAA            CAGGCACC CTCA GGTGCCTG             CTGACGTGCGGCATG 100 46
   Daro_3282 3533510 .. 3533526 - -13.7  -5.14563   TGCCCCATGAAAAAA              GCCGCCA AAT TGGCGGC              TTTTTCTTTACCAGT 100 33
   Daro_3274 NONE
   Daro_3273 NONE
   Daro_3272 NONE
   Daro_3271 NONE
   Daro_3270 3521981 .. 3521991 -  -4.6  -3.18768   CATCAGAAGCCAATA                 CGCA CAG CGCG                 AGAGGTGAAGAAGAT  49 2
   Daro_3269 NONE
   Daro_3268 NONE
   Daro_3267 3519593 .. 3519614 -    -3  -4.43859   GAGAACTGGAGAAAA           GCATCG GCCTGCCCAT CGATGC            CGAGCGAGCTCGCAT  66 487
   Daro_3261 NONE
   Daro_3260 3508078 .. 3508103 - -11.9  -3.01924   CATCTCTCCGGAATA         CCCGTCAGCAT CGAA ATGCTGACGCG          TTTCGTCAGTGGCTA  75 31
   Daro_3257 3505271 .. 3505314 -  -7.3  -3.29268   AGAGATTGAAAGACA GGCAGTCTAGCCG-GCCGGC TGTCG GCTGTCACCGCTAGACGGCC GCAATGCGCGATGCC  59 126
   Daro_3256 3503784 .. 3503799 -  -7.5  -5.62045   ATAGACAACAAAAAA              CCCGC ACTCAG GCGGG               TTCTCTGGACTTCGA 100 224
   Daro_3255 NONE
   Daro_3254 NONE
   Daro_3253 NONE
   Daro_3252 3501170 .. 3501181 -  -4.4  -5.00616   CTCTTGCTGAAAAAA                TCAG ACGC CTGA                 CCCCAGGCGAGCTCG  79 141
   Daro_3250 NONE
   Daro_3249 NONE
   Daro_3248 NONE
   Daro_3247 NONE
   Daro_3246 NONE
   Daro_3245 NONE
   Daro_3244 NONE
   Daro_3243 NONE
   Daro_3242 3493330 .. 3493340 -  -2.4  -3.31915   GTGCTACAAAAATCA                 GGCG GTA CGAC                 AATCGACGGTGCCGA  45 12
   Daro_3241 NONE
   Daro_3240 3490320 .. 3490330 -  -6.8  -4.26903   GTTATTTGAGGAAAA                 CGAC GCG GTCG                 AGCTTGGGCGAGGTG  72 1
   Daro_3239 NONE
   Daro_3238 NONE
   Daro_3237 NONE
   Daro_3236 NONE
   Daro_3235 NONE
   Daro_3234 NONE
   Daro_3233 NONE
   Daro_3232 3482671 .. 3482689 - -14.6  -5.40072   CCTGTTTCAAAAAAA             CGGCCATC AAC GATGGCCG             AAAAGTCCCACAGAG 100 57
   Daro_3231 NONE
   Daro_3230 3480898 .. 3480908 -  -5.4  -3.06796   GCCCATCGTAGCCAA                 GGAA TAT TTCC                 TCATCATTGCATGGA  50 202
   Daro_3229 3479163 .. 3479187 - -17.1  -3.58037   CACTAATTCCGGAAA          CAGGCGACGGC TCG GCCGCCGCCCG          AACCGGGATCAGAAG 100 34
   Daro_3228 3478325 .. 3478363 -  -7.5  -2.52464   CGCTGCCTGAACGCA  GTG-GC-GCGAACCCGG GCTGGTG CCGGGTTCGCCGATCAC  GTGGCGCTAGTGCGA  56 32
   Daro_3220 3471523 .. 3471533 -  -4.6  -3.84451   TGTGGCAAATGGAAA                 CCCG GCG CGAG                 AAGGAAAAGGAACTG  57 381
   Daro_3213 3463465 .. 3463481 - -12.3  -4.91511   ATTTCAGGACAAAAA              GGGAGCT AGC AGCTCCC              TTTTTCATGGACGCA 100 156
   Daro_3210 NONE
   Daro_3209 3460124 .. 3460159 -  -3.8  -3.05384   CCGGCGTTGATCGAA    CCACTGTCGCTGTAGC CAGC GCGCCAGCATCAGCGA     TTCTGGGTGGCGAAG  46 19
   Daro_3208 3459160 .. 3459172 -  -3.3   -3.4684   GAGAATATCAAGCAA                CCTGG CGT CCACG                AAGTTTCTCCACGAT  49 5
   Daro_3207 3458982 .. 3459010 -  -3.8  -3.58522   ATGACGACCTTGAAA       GCCAGACCGGACA TTAC TGCCCG-TCCGCC        GTCAGCTGGCGCGCT  53 10
   Daro_3206 NONE
         adk NONE
   Daro_3204 3456217 .. 3456231 -  -4.2  -4.17109   AACAACGAAATCAAA               TGGTGA AAA TCTCCA               GCTTTTTGGCGACGG  62 6
        hppA 3454077 .. 3454092 -  -8.2  -4.88295   AAAGAAATGTAAAAA              GGCGGC CGAG ACCGCC               TTTTTCAGGAAAGCG  93 50
   Daro_3202 NONE
   Daro_3201 3450412 .. 3450424 -  -2.7  -3.14284   TCGCGATCAACAAAG                TAATG ATT CATCA                GCGTTCCGTCAAAGC  45 23
   Daro_3200 3449780 .. 3449797 -  -5.5  -5.00884   AGTTGTTGTAAAAAA             GCGTGAA TAAA CCCACGC              TGGCGAGTTAAAAAT  80 33
   Daro_3199 3435087 .. 3435102 - -11.8  -5.63517   TGCGGAAATAAAAAA              GGGGGC CAAG GCCCCC               TTTTTTCATGACACT 100 47
   Daro_3189 3425816 .. 3425833 - -12.7    -5.252   CAGTCCGATAAAAAA             GGGCAGC CTTG GCTGCCC              CTTTCCGTTTGATCA 100 38
   Daro_3178 3416378 .. 3416395 -  -5.5  -3.28712   GCCTTCCTGCTACAA             CAGGCCG TCCT CAACCTG              CTCGACAACGCCATT  52 320
   Daro_3174 NONE
   Daro_3173 3411217 .. 3411241 -  -3.5  -4.74103   GCCTCAAGCGAAAAA          TCCTAGCCG TCGCTTC CGGGCAGGA          ATTCCGGCAACTTTG  73 3
   Daro_3172 3409575 .. 3409598 -  -2.4  -4.81249   GCCGAAAGCGAAAAA          CAGAAG-CCGC CCT ACGATCTCCTG          CAGATCGGTCTGCTG  72 372
   Daro_3167 3403742 .. 3403755 -  -3.7  -3.78778   GGAGGACATCAACAA               GGCCG CGCG CGGAC                TGACCATGCGCATCT  54 112
   Daro_3163 NONE
   Daro_3162 NONE
   Daro_3161 NONE
   Daro_3160 NONE
   Daro_3159 NONE
   Daro_3158 NONE
   Daro_3157 3392566 .. 3392606 - -10.4  -2.54325   TGGCTGGAAACACAG GTCGTTTCACTGCTCCCTG ATGC CTGGGTGCAG-GCAACGAC  GTTGTTCTGAGCTTG  65 48
   Daro_3150 3388462 .. 3388472 -  -3.2  -5.75945   ACCGTGGAAAAAAAA                 GACC AGC AGTC                 AAAGCCGTTCTCACC 100 96
   Daro_3149 3387639 .. 3387652 -  -4.5  -3.02043   AACGCTCGCGCAACA               GACGG CTGG CCATC                GCCCCTCTAGAATGC  48 480
   Daro_3145 3384788 .. 3384803 - -11.8  -3.90318   CCAGCATTCGACAAA              CCCGCC TTCT GGCGGG               TTTTGTTTTTTCAGG  90 36
   Daro_3141 NONE
   Daro_3140 NONE
   Daro_3139 3381289 .. 3381305 -  -3.5  -3.68366   CTATTCGAAAAGCAA              CGAGCTC ACA GGGCGCG              CAGAAACTCGGCCAC  53 14
   Daro_3138 3380562 .. 3380593 - -21.8  -3.15544   TTTTATCTGCAGCAA      TGACAAAAGGCCGC ATTT GCGGCCTTTTGTCA       TTTCAATGAGCTCAT 100 44
   Daro_3135 NONE
   Daro_3134 NONE
   Daro_3133 NONE
   Daro_3132 3375468 .. 3375480 -  -7.7  -2.88544   CGCGACCGGGAGACA                GTGCA AAT TGCAC                GGCGACCGGGCGCAA  58 77
   Daro_3131 3375063 .. 3375078 -  -6.1  -2.52543   AGCTGCCGCAATTCA              TCGGC AAATCA GCCGA               TGGTGGCTTCGTCGC  49 18
   Daro_3130 NONE
   Daro_3129 3373476 .. 3373501 - -10.3  -5.15969   GGCGAAGCCAAAAAA         TGCCCGACCAG TTTC CCGGCCGGGCT          AATCACGCAAGTTCT 100 39
   Daro_3128 NONE
   Daro_3127 3371046 .. 3371073 - -14.9  -4.87318   CCCAAAAGGGAAAAA        GCCCGCCAGCAG AACAA CTGC-GGCGGGC        CTTCACCTGAATTTG 100 45
   Daro_3120 3361360 .. 3361393 - -26.1  -4.87133   ACCCGCCAAAGAAAA     CGGCCCGGCAAACCC CTCG GGGTCTGCCGGGCCG      CAAGTCTCAGCCGGA 100 43
   Daro_3119 3359914 .. 3359943 - -12.1  -5.00616   TGCGTGCCCAAAAAA       GACAGAAGCCCCC AGGC GGGGGCTTCATTC        AGGTGAAATCTCCCG 100 47
   Daro_3118 NONE
   Daro_3117 NONE
   Daro_3116 3358065 .. 3358075 -  -4.6  -6.15259   TAACGCAAAAAAAAA                 CCGC CTT GCGA                 TGGCTCGTTGGGCCC 100 138
   Daro_3115 NONE
   Daro_3114 NONE
   Daro_3113 3355674 .. 3355691 -  -6.3  -3.66178   GCCGGCAATCTGAAA             GAACTGA TCAG CCAGTTC              AAGACCTGAAACCAG  60 62
   Daro_3110 NONE
   Daro_3109 3351970 .. 3351989 - -16.4  -3.78409   TGAATTGAATCCAAA            GCCGCGCC GGCC GGCGCGGC             TCAGATCGGGATGAT 100 26
   Daro_3103 3346341 .. 3346352 -  -7.2  -3.08679   GCTGGGCATGTAACA                CGGC AACC GCCG                 GAATTCATCCGGCTC  56 81
   Daro_3100 3342465 .. 3342475 -  -6.8  -2.51133   GAGCCATCCATGAAT                 CAGG CGC CCTG                 GCCAGCCGCTTGAAA  48 427
   Daro_3097 3336098 .. 3336123 - -11.9  -5.08824   CGCTGACCTAAAAAA         CAAAACCGGGG AATT CCCCGGTTTTT          TCGTTGTAGCGATTA 100 38
   Daro_3093 3332446 .. 3332467 - -17.3  -5.95539   CTCCAAATAAAAAAA           GCCCGCCTG AACC CAGGCGGGC            TTTGATATTTTTATC 100 47
   Daro_3089 3329610 .. 3329623 -  -2.5  -2.81535   GGATCAGAAAAGCGA               TTTTA CCCT TAAAA                ATTGCGTTTTTCCTT  39 20
   Daro_3088 3329293 .. 3329315 -  -6.9  -2.84325   CTCTTCGAAATACCA          CG-CGGCGGG TTCG CCTGCCGGCG           CCCGCCTATCCTCGA  54 62
   Daro_3087 3327155 .. 3327173 -  -5.2  -5.46706   ATGGGAAAAGAAAAA             TCCGGTCT GGA AGCCCGAA             TTCCGTCTCGTCGCC  91 462
   Daro_3081 NONE
   Daro_3080 3319166 .. 3319183 -  -6.9  -3.36135   ATAATGGCGAATCAA             TTGCCGG GCAT CCGGCGA              CGCCTAGTCAGCCTG  56 410
   Daro_3075 NONE
   Daro_3074 NONE
   Daro_3073 3314230 .. 3314255 - -18.3  -4.16305   AGCCACAAACAACAA         GGGCGGTGCAG TCTC CCGCACCGCCC          GAAGCGAAGATAGCG 100 79
   Daro_3072 NONE
   Daro_3071 3311808 .. 3311831 -  -3.8  -5.38549   CCCAAAGAAGAAAAA          GCTGCC-CAGT CAA ACTGAAGCGGC          TTCTCTGCGAACCTG  86 47
   Daro_3068 3309947 .. 3309969 -  -3.4   -4.4261   GCTCGAAGACGAAAA           CCTGAAAATC CAA GAACTTCAAG           CAACAGGTCTCAACG  65 65
   Daro_3066 NONE
   Daro_3065 3307577 .. 3307588 -  -3.6  -3.68619   GGTAATGCAGTCAAA                CCGG ATCA CCAG                 TCGCTGCCCCACTCC  53 19
   Daro_3064 NONE
   Daro_3063 3306369 .. 3306396 - -12.8  -4.35017   CAAAAACCGAACAAA        GAAAAAGGGCGC CAAG GCGCCCTTTTTT         CAATCCGGAGAAATC 100 43
   Daro_3058 3301246 .. 3301271 - -11.8  -4.56791   ACTCAAAAAGACAAA         GGGCGCCGGA TTTTAC CCCGACGCCC          TCTTGCAGTGCGGTA 100 46
   Daro_3057 3300356 .. 3300368 -  -2.7  -3.27476   AGCGCTAACGACCAA                TAACT AAC AGCTA                GTCTAATCCTGCTCG  47 28
   Daro_3056 3299930 .. 3299942 -  -6.2  -2.63596   GCTCATGGCAGATCA                GGCC AGCCA GGCC                TTGGCTTCATCGGCG  50 10
   Daro_3055 3299001 .. 3299033 -  -2.5  -3.03214   ACCCCAAGCAGAAAT      GACATCCGCACTACG CTA CGCCGAACGTACGTC      CTCTTCTTGCCTGAG  42 73
   Daro_3054 NONE
   Daro_3053 3297816 .. 3297848 -  -4.2  -4.24002   GTCGAAACCGCAAAA     CGCAT-G-ACGGCCGA GAT TCGGGCGTGCGATACG     GTGGCCCGCCATGGT  65 442
   Daro_3050 NONE
   Daro_3049 3293449 .. 3293461 -  -6.9  -3.35992   ACGGAGGCTAACCAA                GCGCC GAT AGCGC                CCCTGCCCAACCGGG  59 197
   Daro_3047 NONE
   Daro_3046 NONE
   Daro_3045 NONE
   Daro_3044 NONE
   Daro_3043 3286563 .. 3286575 -  -7.7   -4.0641   GGCGAGTGATAGAAA                TCACC TAC GGTGA                CAAGGAGCCCCCCCA  71 76
   Daro_3041 3285297 .. 3285314 -  -2.7  -2.84841   CGCGAAGAAAACGCA             GGGAT-CA ACA TGCACCCC             CTCTTCTAGTTGCCC  42 12
   Daro_3040 NONE
   Daro_3039 NONE
   Daro_3038 NONE
   Daro_3037 3282729 .. 3282740 -  -2.2  -3.54741   CATGACCTCCTGAAA                CTAG TAGA CCAG                 CGCCTGAACATAGCT  47 14
   Daro_3036 3278012 .. 3278026 -  -2.1  -4.13282   ATTATAGGCTTAAAA               CCTGA GCTTT TCAAG               CAAAAAATTCAATCG  56 78
        rpsT 3277654 .. 3277669 - -11.8   -5.4756   AACCGCAATAAAAAA              GGCGCC CGCA GGCGCC               ATTTTCATTTGAGCA 100 51
   Daro_3033 NONE
   Daro_3032 NONE
   Daro_3031 NONE
   Daro_3030 3273328 .. 3273342 -  -2.8  -2.65942   GCGACATTTAAATAC               CCCAGA GTT TCTGAA               TGACTGATTTGGCGA  40 3
   Daro_3029 NONE
   Daro_3028 3272461 .. 3272489 - -18.3  -4.25104   TCGGCCTCAGTAAAA        CAAAACGGGCAGC CTA ACTGCCCGTTTTG        TTTTACTACCCCCCA 100 44
   Daro_3026 NONE
   Daro_3025 NONE
   Daro_3024 NONE
   Daro_3023 NONE
   Daro_3022 3267966 .. 3267987 - -13.7  -5.63517   GGTGCAAATAAAAAA           CCCGCCGGA TCGC TCCGACGGG            TTTCTGGTACAGCCA 100 52
   Daro_3021 NONE
   Daro_3020 3265377 .. 3265395 - -13.1  -5.00616   TGCCTGCGCAAAAAA             GCCCGCG TTGAC CGCGGGC             TTTTTTGTGGGCAAG 100 79
   Daro_3018 3263169 .. 3263187 - -11.7  -2.83822   CCGACGGCAGAACTA             GCGCCGA AATAA TCGGCGC             CTCACCCCGATCAAG  75 69
   Daro_3011 3256994 .. 3257014 -  -3.2  -4.15833   ACTAGCAGCTTAAAA            GCAAGACG CGAAC CAGCTTGC            AAGCCCTTGTTTTTC  60 131
   Daro_3010 3253562 .. 3253579 - -12.7  -4.77036   TTTTACCAGCAAAAA             CAGGCCG TCTC CGGCCTG              TTTGCGATCAACCCG 100 50
   Daro_3009 NONE
   Daro_3008 NONE
   Daro_3007 3248709 .. 3248720 -  -5.8   -3.1505   ATCAGTGTCCAGGAA                CTGG TTCG CCAG                 CAAGCCAAAACCTTG  50 151
   Daro_3001 3239383 .. 3239422 -    -5  -3.63515   GGCTACTGGCAACAA  CGCT-GATCCTGCCATGGT TCG ACTACGGCAAGACCTACCG  GCCGGTCGCCCAGGC  54 350
   Daro_2994 3231715 .. 3231733 -  -9.5  -5.62045   ATAGACAATAAAAAA             CCGCCGA GCTAG CCGGCGG             TTTGATTTAATCGAA 100 49
   Daro_2993 3230555 .. 3230574 -  -9.2  -3.01712   CCTCCCTCGGTAATA            CCGGGGGC CGAA GCCCCCAA             TTTTTATATACTTTC  66 46
   Daro_2992 NONE
   Daro_2991 3228426 .. 3228451 - -11.9  -5.14563   GCCCCCACCAAAAAA         CAAACCCCGGC TTCC ACCGGGGTTTA          TCAAGAAATGAATGT 100 46
   Daro_2990 3227673 .. 3227694 -  -6.5  -3.46285   GATTCGAAACACGAA           CGCCCGCCTC ACT GAG-CTGGCG           CTTTTTCGCCAGCAA  58 12
   Daro_2989 NONE
   Daro_2988 NONE
   Daro_2987 NONE
   Daro_2986 NONE
   Daro_2985 NONE
   Daro_2984 NONE
   Daro_2983 3221164 .. 3221198 -  -3.6  -3.67597   GGCTGCAGTCAACAA   GGCGATGAGCTGGCGTG ACAT CAGGCC-GC-C-TCGCC    CAAGCCGTCAAGTTT  53 11
   Daro_2982 NONE
   Daro_2981 3218660 .. 3218671 -  -5.8  -2.52676   GAGGGTCCTAATGTA                CCCA AATT TGGG                 GGGTGATGCTAAAAA  49 50
   Daro_2980 3218374 .. 3218388 -  -4.9  -2.62184   GGGCGCTGGACAGTA               GGCGA TTATT CCGCC               GCCTGTTCCTGCTGA  45 16
   Daro_2979 NONE
   Daro_2978 NONE
   Daro_2977 NONE
   Daro_2976 NONE
   Daro_2975 NONE
   Daro_2974 3212240 .. 3212256 - -11.5  -5.61881   CGCTAAAAACAAAAA              CGGGCCC GAT GAGCCCG              TTATTCATGCAAGTC 100 52
   Daro_2972 3208804 .. 3208818 -  -4.2  -3.12595   TGCAAGTAGCCAACA               TCGCCC TCA AGGCAA               GCGACCTGCTCGACC  46 70
   Daro_2970 3207302 .. 3207316 -   -10   -4.1466   AGCGAAGGTTCAAAA               TCCCTG CAG CAGGGA               GTCCTCACGGGAAAT  83 5
   Daro_2969 3206035 .. 3206055 -  -9.7  -3.05384   TGCCGGTCGATGCAA            TTTCCGGCC TGT GGCTGGAAA            CCATGGCCATGCTGC  60 443
   Daro_2966 NONE
   Daro_2965 3203085 .. 3203104 - -12.8  -3.58162   TCAGTATCAAAGGAA            CAGGCCGC GACT GCGGCCCG             CCAATACGCTTCCCC  88 53
   Daro_2964 3202595 .. 3202619 -  -7.7  -3.53091   ACCTGCTGCGCGAAA          GCAGCATCGAC CGC GCCGTTGCGGC          CTTTCCCGATGCGGA  62 139
   Daro_2952 NONE
   Daro_2951 3186579 .. 3186592 -  -2.3  -3.08371   CATATCCGTAAGAGA               CCGCT TGTG ACCGG                TAATACCCCGCCATC  42 54
   Daro_2950 NONE
   Daro_2949 3184816 .. 3184832 -  -2.2  -3.48276   GTTCTCCTTATAGAA              CTGCGT TGAAT ACGTAG              CCGACCATCAGAATG  47 1
   Daro_2948 3184297 .. 3184307 -  -6.8  -3.61398   GTTCGCTCTCAATAA                 CGGA CAT TCCG                 CCAGCTAGCGACGCA  63 276
   Daro_2947 NONE
   Daro_2946 3180539 .. 3180557 - -12.4  -5.13741   CCAACCCAATAAAAA             CGCCTCCA TTA CGGAGGCG             TTTTTATTGGGTCTC 100 190
   Daro_2943 3177550 .. 3177573 -  -6.7  -3.75153   GCTGCGGAACGTAAA          CCGCCGAAA ATGAAA TTTCGGCCG           AGTCAGGCGCTCAGC  66 36
   Daro_2934 3161506 .. 3161522 -  -9.3  -3.53224   GATCGTGGTCGCAAA              GCCCTCC GCA GGCGGGC              GCAAGGCACGACAAA  71 121
   Daro_2933 3159708 .. 3159728 - -12.5  -5.57054   AATAAGCGAAAAAAA            GGGCGTCGC CAC GCGATGCCC            TCGGCGTGAGCTTTC 100 44
   Daro_2931 3157268 .. 3157280 -  -2.6  -2.78211   ACGGGGGCAAAACAG                CGCG CCGGT CACG                AAAAACGGGAAATAC  39 145
   Daro_2930 3156822 .. 3156838 -  -3.5  -3.99324   CCTGAGTAGTAGAAA              TCGGGCC TGC GGCCCTG              GCGGCCAGGTTGGCC  58 45
   Daro_2929 3155440 .. 3155454 -  -6.4  -3.53091   ACTCCGCCTCCCAAA               GACCAG GAA CTGATC               CAGCGGGAAGCTTCA  58 38
   Daro_2924 NONE
   Daro_2923 3150175 .. 3150192 -  -4.9  -3.45152   CAATGAAAATGAATA             TGA-GCCA GGA TGGCATCA             GTATTTCCTTCACAC  53 74
   Daro_2922 3149772 .. 3149801 - -20.9  -4.85599   GTCACTGGATAAAAA       CAAGGGGATGACC GCCA GGTCATCCCCTTG        TTCGTTTAGAGCCAG 100 31
   Daro_2918 3141459 .. 3141477 -  -3.8  -3.76839   CAATGGCAACGGAAA             TCCGCAAC AGG GTTGCCAA             AGGAATGTTTTCCGA  54 525
   Daro_2910 3133757 .. 3133772 -    -6  -4.25104   CTGCGTTCATGAAAA              GCCTCC AGAA GGCGGC               AGACTACCTGCTAAA  70 66
   Daro_2909 3132869 .. 3132895 -  -2.8  -4.77036   GTGCAGCAGTAAAAA         TGCGTCAGACGG GGG CTGCCTGACGGC         TGGCAATCCCTCAGC  71 36
   Daro_2902 NONE
   Daro_2901 3126591 .. 3126618 -  -2.6  -4.25104   CTGCTTCGATGAAAA        TCTGGTCACCCT GGAA AGGCTGATCAGC         GCACCGCTGCTCGGT  60 95
   Daro_2893 3118963 .. 3118982 -  -3.4  -4.29106   GGCCATACGAATAAA            GCCGTGCC CCGT GACTCAGC             TTTCCCGACGCCGGA  60 21
   Daro_2892 3117289 .. 3117313 -  -6.3  -4.56775   ACGCCGGCGCAAAAA          TCCTGCTCGTC GAG GACGAACCGGT          CAATCAGGCCATTGC  74 439
   Daro_2886 NONE
   Daro_2885 NONE
   Daro_2884 3106320 .. 3106344 -  -6.3  -3.40403   GCGCGCTGACGACAA          TGAGCCGGGCC AAG GAGCGGGCTCA          GGAAAGCGCCAGCCG  52 377
   Daro_2882 3101894 .. 3101929 - -17.6  -4.07568   TGGCTCTTGCCAAAA    CAAAAGCCCCTGCCGG TTTC CCGGCGGGGGCTTTTT     ATTGCGTACCGCGCT 100 64
   Daro_2881 NONE
   Daro_2880 3099017 .. 3099042 -  -5.4  -3.34398   GCCGCCGTCGAAATA         CATCCGCG-CC ATCCA GGTCGCGCATG         GCTTTGACGTGGCCG  52 409
   Daro_2877 3096253 .. 3096268 -  -3.2  -5.03715   ATCAGGCTGAAAAAA              GGCC AGGAAATG GGCC               GCTTCCTGCTCGGAT  80 164
   Daro_2873 3091833 .. 3091856 - -12.5  -5.64421   ACCGCAAATAAAAAA          GGCACACGA AATGTA TCGTGTGCC           CTTGAATCAGTCAGA 100 41
   Daro_2872 NONE
   Daro_2871 3090083 .. 3090094 -  -5.8  -3.44051   CCTTTATGACGACAA                TCGC AATG GCGA                 TGAAAATAATGACAA  58 80
   Daro_2870 3089493 .. 3089527 - -16.5   -4.9792   GACTGGACATAAAAA    CGCCAGTGT-CCGGCG AGTT CGCCGCCACACTGGCG     CGTTTTGGCTGGCCT 100 46
   Daro_2866 3085820 .. 3085835 -  -6.8  -2.94412   CCTAATCCGAAAGCA              TGGGGC ATTC ACCCCA               AATCGTTCCGATAGT  54 18
   Daro_2865 NONE
   Daro_2864 NONE
   Daro_2863 NONE
        sdhB NONE
   Daro_2861 3082172 .. 3082205 -  -2.5  -5.42259   GCACTGCCAAAAAAA     GTGGTTAACGTTCCTA AGT TA-GAACGTCAACCTT     ACTCAACTCTTACGA  82 28
   Daro_2860 3080796 .. 3080815 - -16.4  -5.42259   CCACGGGTAAAAAAA            GGGCGGCC ACAC GGCCGCCC             AATTTTTTCTTAGCC 100 35
   Daro_2859 NONE
   Daro_2858 3076592 .. 3076621 - -18.6  -4.13014   TTCAGATGTGCAAAA       GCGCCAGCGCCC AAAACG GGACGCTGGCGC        CGGCAAACGTCGATT 100 39
   Daro_2857 3075088 .. 3075112 - -13.6  -5.04249   TTGCCAAAAAACAAA         GGCGGG-TGCG TTTC CGCAACCCGCC          TTTTGAGCAGCAAAC 100 48
   Daro_2856 NONE
   Daro_2855 3072649 .. 3072663 -  -3.4  -3.44848   CCGCGCCATCAAATA               GCCTCC CTT GGCAGC               GTTAAGACTCATTCC  49 34
   Daro_2854 NONE
   Daro_2853 3071197 .. 3071214 -  -2.6  -3.57263   AGGCCTATGTTGAAA             CCAGAC GTTCAT GGCTGG              CCAATCATTCACGTA  49 417
   Daro_2847 3062111 .. 3062139 -  -2.3  -4.56978   GCTGGAAACAATAAA        GAAGGCGTTGTCC GAC GAACAACTGCTGC        CGGTCGTCAATGATC  66 498
   Daro_2843 NONE
   Daro_2842 NONE
   Daro_2841 3055396 .. 3055437 -  -7.4  -4.66609   TATGCCATCTAAAAA CAGGCGAAAATC-GCTACC GGGAA GTCAGCCGATTTTTGCCTG CAAATAGGTATCGAC  84 8
   Daro_2840 NONE
   Daro_2839 3050572 .. 3050588 - -10.8  -5.45652   ATCTGGAATAAAAAA              GGGGGC TGCAC GCCCCC              TGGTAGCGGATCACT 100 52
   Daro_2836 NONE
   Daro_2835 3045857 .. 3045870 -  -5.3   -3.6003   CAAATTATTCGCAAA               GAATG CCGT CATTC                AAATTGAGAACCCGG  58 1
   Daro_2834 3043610 .. 3043653 -  -5.8  -2.91383   ACCGCCATGCAGACA TGGATGCTGGCCGTCGCCAAG CCC CTCGGCATCGGCCTGC-TACT GCTCGCTAGCGGACT  48 118
   Daro_2832 NONE
   Daro_2831 NONE
   Daro_2830 3038978 .. 3039016 -  -5.9  -3.30159   TGAATTCGCCCACAA  GCTGGACATGCTGAACGGC GAC GCCGA-CGGCATG-CCGGC  CCTGCACAGCGGCAT  56 245
   Daro_2827 NONE
   Daro_2826 3035095 .. 3035111 -  -5.8  -3.61398   CTCGGGCCGCAACAA              GGTCAG TTGCG CCGACC              GGAATCGTCCGGCGT  60 11
   Daro_2819 3026877 .. 3026888 -  -3.6  -3.06492   TTATCCACGCCAATA                CGCC AGAC AGCG                 AACGCATGTGTCAAT  46 36
   Daro_2818 3025434 .. 3025450 -  -9.3  -2.70932   GCGCTGCGCCAATTA              CCTGGCC ACT GGCCGGG              CACCACTAGCCTCAT  57 153
   Daro_2811 3017620 .. 3017646 - -14.5  -3.20573   CCATTCACACGAACA        GGAGCC-GGGAC TTGC GTCCCAGGCTCC         TTTTTTATTGCACGG  95 65
   Daro_2808 3015755 .. 3015772 -  -9.8  -5.50499   CCAGACCGAAAAAAA             GCCCGC ACGGTG GCGGGC              CAAATCCAGATCCTA 100 160
   Daro_2807 3013874 .. 3013903 -  -2.2  -3.63968   CGGCAAAGCGGCAAA      GAAGCAGC-ACTCA ATGT TG-GTAGCGGCTTC       GCTAACCCCAAAAGC  49 302
   Daro_2799 NONE
   Daro_2798 3003807 .. 3003834 - -12.2  -3.55622   TTCAAGCTCCGGAAA        TTCAAGCGC-GAT TCA ATCAGCGCTTGAA        CAATTCTTTCAGGAA  86 14
   Daro_2792 2999429 .. 2999444 -  -2.5  -4.49556   GCCTGACCAAAGAAA              TCCGC TGGCCG GCAGA               CAACCCTCGGTTGCC  63 126
   Daro_2791 NONE
   Daro_2790 2998344 .. 2998354 -  -6.8  -3.31792   CGACCACCGCTACAA                 CGAC CCG GTCG                 CACTCGACAGTGTCA  56 128
   Daro_2777 NONE
   Daro_2776 2976124 .. 2976136 -  -5.5  -3.35015   GGAATCAGGTCACAA                CGCTC AGG AAGCG                CTCGTTGAGCACGCG  54 2
   Daro_2775 NONE
   Daro_2774 2973785 .. 2973801 -  -2.2  -3.56704   TTGTGATTAAACGAA             GCGGGCC GAAC AGCC-GC              CGAGGCCGCCGATGC  49 0
   Daro_2773 2972920 .. 2972959 -  -2.9  -4.07687   ACGTGCTTTTTAAAA  TCTGGCGAAAATTCC GGTGAGTCGT GGAATCCTCGCCAAC   CCTGCCTTGCCTAGA  58 36
   Daro_2772 2971655 .. 2971677 -  -3.4  -3.89346   GGCGCAGTCGACAAA          GCATCGGTG CAGCGC CACCG-CGC           CAATTACATCTTGCA  55 29
   Daro_2771 NONE
   Daro_2770 NONE
   Daro_2769 NONE
   Daro_2768 2968202 .. 2968225 -  -7.3  -5.00616   TTTCCTTGCAAAAAA          CCCCGGGCG ATCAAA CGCCCAGGT           GTTTCTGGATCAATT  86 12
   Daro_2767 NONE
   Daro_2766 2966701 .. 2966713 -  -3.3  -5.76949   GATTGGCAAAAAAAA                CAGGC TTC GCATG                GCGCTCTATTTCCGG 100 31
   Daro_2765 2965432 .. 2965450 -    -3  -2.92613   TGTCAGCTGAAATGA             CGGCCAAA GTT CCTGGCAG             GAGATTCAGTAAACC  42 31
   Daro_2764 2964375 .. 2964408 -  -2.3  -3.90744   TCGTTCCGTAAACAA     GGCCCGATGTTCTCTG CGG CAGGGC-CATCAGGCA     TCCACCATACATATT  54 19
   Daro_2763 NONE
   Daro_2762 2963497 .. 2963518 - -12.3  -5.47399   TCAATTCGAAAAAAA           CTGGCTCGC CGAA GCGAGCCAA            AAAACCCGAAACCCT 100 123
   Daro_2761 NONE
   Daro_2760 2960749 .. 2960765 -  -2.2  -4.15061   CAACTGAGAGAGAAA              GCGC TGCAGCTTT GCGC              CAGCCATGGCGTTAC  58 316
   Daro_2759 NONE
   Daro_2758 2957092 .. 2957102 -  -2.4  -2.62792   AGGTAGGTGAAATAT                 GGCC AGC GGCA                 TGGCGATTTTTCATC  38 153
   Daro_2756 2955839 .. 2955852 -  -5.2  -3.89524   ATCTCAGGGCACAAA               GCGC TCGGTG GCGC                CCGCAATGAAAAAAT  63 180
   Daro_2754 2950098 .. 2950121 -  -6.6  -3.08211   ACCTGGCGAAAATCA          TCTCTGGCTC CAAT GCGCCGGAGA           ATAGCGGCTGACTGA  56 95
   Daro_2753 2948581 .. 2948597 -  -4.4  -2.87931   GGCATTGGTCATAGA              TTAGCC ACGAA GGCCAA              AGTTCTCCGTTTTCA  47 91
   Daro_2752 NONE
   Daro_2751 NONE
   Daro_2750 2944007 .. 2944018 -  -3.6  -4.62471   CTCAAGCTGGAAAAA                CAGG CCGA CCCG                 GATCTGCCATTGGTC  70 446
   Daro_2746 2940292 .. 2940311 - -12.2  -4.89009   ATATGCAATGAAAAA            GCACAGCT TTGA AGCTGTGC             TTTTTAACGCGCTGC 100 84
   Daro_2743 2935797 .. 2935839 -   -23  -3.08639   AACACCTGTAATACA CAACAAAAAAGCCATCGTCG AAG CGACGATGGCTTTTCCGCTG CCCACAGCAGTGAGT 100 47
   Daro_2739 2933063 .. 2933075 -  -4.7  -3.14211   ACGGCGCTTTACGAA                GCGGC GGC GGCGC                TGTTCGTCGCCCGAC  48 313
   Daro_2737 2931607 .. 2931623 -  -4.3  -4.83615   GACGCTGGAGAAAAA              GCTGCAT GAA ACGCTGC              CCAAGCTGACCGAAC  78 85
   Daro_2734 NONE
   Daro_2733 2928053 .. 2928072 -    -5  -2.60075   TCTGCGTCAATCAAT            CAGACC ACCACCAA GGTCTG             CCGCCCATACCACTC  45 5
   Daro_2732 2927533 .. 2927548 -  -5.4   -3.3482   CAAGCCGGCAAGGAA              TAGGCC GTTC AGCCTA               AACCCTTTGCATACC  54 53
   Daro_2731 2926768 .. 2926795 -  -7.6  -3.05384   TTTGCCGCTAGGCAA        GCACCGGCGTTC AGGC GAGCGGCAGTGC         TTCGCGGTAGAGTGC  59 8
   Daro_2730 NONE
   Daro_2729 2924651 .. 2924668 - -12.7  -3.89348   AAGCCGATACAACAA             GGGGAGC CTCG GCTCCCC              TTTATTATTTCTGCC  93 30
   Daro_2727 2920173 .. 2920194 - -15.9  -4.81249   CGCCAAATGTAAAAA           GGGCGATGC CGCG GCATCGCCC            TTTTTGTTTGCAGCC 100 50
   Daro_2723 2917260 .. 2917316 -  -8.6  -4.56775   AGCGCCCCGCAAAAA GGCTGGAGCGC-TTCGCCGTGCTGCG CCATGAT CGC-GCTCGGCGAACGTGCCCGCGCC CACATCGACAGCACG  79 494
   Daro_2721 2915229 .. 2915243 -   -10  -3.48276   GGCGCCGCCATAGAA               TGCGGT CCA ACCGCA               GGCTAAAAGCCTCGC  74 51
   Daro_2720 2913787 .. 2913824 - -11.9  -2.96009   GAAAAACCGTACATA   GGCCCGCCTCCCTGCCT GAAA AAGCAGGGCGTCAAGCC    TGTGCGAACTGCTCG  75 19
   Daro_2719 2913421 .. 2913449 - -14.7  -3.64703   CGGCGCGCAGGCAAA        CAAAAAGCCGGTC AAT GACCGGCTTTTTT        ACGACTTCCATTCGC 100 47
   Daro_2716 2909170 .. 2909181 -  -4.4  -4.58283   CAACCTTCGCAAAAA                GGTT TTGA AACC                 GCTTTGCTTCAGGCC  73 472
   Daro_2713 2907020 .. 2907056 -  -6.5  -3.74693   GCCGATGGCAGCAAA   CGCATTCCCTCGGCGG TCTCTG CCGCCCAGGGT-TACG    ACTCGGCTCTGCTAC  63 282
   Daro_2704 2896108 .. 2896122 -  -2.8  -4.11235   CAATGACCACAGAAA               CCAACA ATT TGTCGA               CCATCAACCCGCCAA  57 426
   Daro_2702 NONE
   Daro_2701 NONE
   Daro_2700 NONE
   Daro_2699 2893414 .. 2893432 -  -3.1  -3.64703   GCTTTTCGAGCGAAA             GTGCTTA AAATA TAGGCAC             CAAATACAAGCAATG  51 263
   Daro_2697 NONE
   Daro_2696 NONE
   Daro_2695 NONE
   Daro_2694 2889678 .. 2889694 -  -2.3  -2.74012   CCAGCATTTCAAGGA              CTGAT ATTGGCA ATCAG              ATAAATGATGTAAAC  39 69
   Daro_2693 NONE
   Daro_2692 NONE
   Daro_2691 NONE
   Daro_2690 NONE
   Daro_2689 NONE
   Daro_2688 2882938 .. 2882950 -  -2.7  -3.74872   ATTTACTGTATGAAA                TCACA GTA TATGA                TCACCTGGCGATTTC  53 118
   Daro_2687 2882569 .. 2882593 -  -2.6  -3.07005   AATCAACGCTCAACA          TGGCCCCGCC CGAGT GGCGGGGTTT          GCTTTTTCCCCTAGC  42 36
   Daro_2685 2881070 .. 2881085 - -11.8  -3.67611   CTGAGTTGAAGATAA              GCCGGG GTTT CCCGGC               TTTTTTCATTCATCA  85 31
   Daro_2682 2878870 .. 2878882 -  -3.4  -3.54741   GAGGAGTGCGGCAAA                GATG TACCT CATC                GGCGCATCGTCCCTT  49 21
   Daro_2681 2877782 .. 2877797 -  -8.2  -5.83226   AACCCAATAAAAAAA              CCCGCA GTTA CGCGGG               TTTAATGGACTTGCT 100 341
   Daro_2680 2876321 .. 2876345 -  -9.2  -2.71497   CCAGTTCAAACTAAG          GATGCCGGGC TTGAC GCACGGCACC          TCTCGCATTTGCCAA  63 54
   Daro_2677 NONE
   Daro_2676 2872103 .. 2872127 -  -3.4  -2.90075   TGCTCCTTAATGACA          TGCCGTCAGG TGATT CCCGGCGGGA          ACGCTTTTACTACCC  42 66
        rpmI NONE
   Daro_2674 2871477 .. 2871492 - -10.4  -5.73978   ACCACAAACAAAAAA              GGAGGC TCGC GCCTCC               TTTTTTTCATCAAGC 100 47
        pheS NONE
   Daro_2672 NONE
   Daro_2671 NONE
   Daro_2670 2867155 .. 2867172 -  -9.9  -5.54079   CTAAAAAGCAAAAAA             GCCAATC CGAA GATTGGC              CTAAGTGCTTGATTC 100 155
   Daro_2669 NONE
   Daro_2668 2865448 .. 2865460 -  -3.3  -2.93073   TGCCTCGAATAATCA                TTGGG CCT CCCAG                CCATTTGCAACTGCA  42 10
   Daro_2667 2863408 .. 2863422 -  -2.8  -2.80511   CGTATAACTCAAGCA               GACC TTAGAGC GGTC               GCAAAAGCTTTCCGC  41 15
   Daro_2666 NONE
   Daro_2665 2861019 .. 2861029 -  -6.8  -2.95521   CCGAGAGGAAGTACA                 TGCC CGC GGCA                 ATCAAATTCGCTCAG  51 231
   Daro_2641 NONE
   Daro_2640 NONE
   Daro_2639 2838331 .. 2838352 -  -3.7  -2.53263   GGTATGCCCAATCTA           CCGGCACTAT TGA AT-GCGCCAG           CCCTAAAAATTCCGT  42 42
   Daro_2638 NONE
   Daro_2637 NONE
   Daro_2636 NONE
   Daro_2635 NONE
   Daro_2634 2833615 .. 2833629 -   -10  -3.69283   CAACGGATGCAAGAA               CTCCAG GAA CTGGAG               AGGCAACTAAAAGAC  73 467
   Daro_2631 NONE
   Daro_2630 2830089 .. 2830101 -  -3.3    -3.452   GTCAAATAGGGAGAA                GGATC GTT GAGCC                AATTTGTGTTCCTCG  49 87
   Daro_2629 2829515 .. 2829528 -  -2.4  -3.14564   GCATCCGCTGAGGAA               CTAG GTCGGT CTAG                GCTTGAAAGGCGCTT  43 22
   Daro_2628 NONE
   Daro_2627 NONE
   Daro_2626 NONE
   Daro_2625 2823468 .. 2823491 -  -4.4  -2.77523   CTTTCAGCAACATGA          CGGCCAACCC CACC GAGACGGCCA           AGGCTAATGGCATCC  46 54
   Daro_2624 NONE
   Daro_2623 NONE
   Daro_2622 2822118 .. 2822130 -  -7.7  -2.83715   CCCACCACCAGCAGA                CATGG CAC CCATG                TCGGCGAATACGGCC  57 95
   Daro_2621 NONE
   Daro_2620 NONE
   Daro_2619 NONE
   Daro_2618 NONE
   Daro_2617 2815534 .. 2815552 -  -2.4  -2.89271   GAGAAATATTCAAAG            CGCACCG GCATCG CGGT-CG             GCCATCAGACGTTCC  41 1
   Daro_2616 NONE
   Daro_2615 2814663 .. 2814675 -  -2.6  -3.53563   ATATGCTTCCCGAAA                CCGA CTTAC CCGG                AATCAGTCGAAGCGA  47 28
   Daro_2602 NONE
   Daro_2601 NONE
   Daro_2600 2799409 .. 2799420 -  -4.4  -3.53224   CAGTGTTGCTTGAAA                TGAC CTCG GTCA                 ACCAACGGCTCTTCA  52 453
   Daro_2590 NONE
   Daro_2589 2790471 .. 2790484 -  -4.5  -3.04715   CATTGCTTCTAAAAG               GCTAC CAGC GCAGC                AATGAATTTCCCACC  48 13
   Daro_2588 NONE
   Daro_2587 2787413 .. 2787426 -  -3.8  -2.88249   TAGATCTGGGAGATA               CGCT CAGGGC AGCG                TCGGTATCCCTCTTG  42 522
   Daro_2585 2784038 .. 2784062 - -12.3  -2.98181   TAAATTTAACGAAAT          GAGATTTAACG TTT CGTTAAATCCC          TTGCCTGCCTGGGCA  78 429
   Daro_2584 NONE
   Daro_2583 2779923 .. 2779939 - -10.8  -4.72986   GACTGGTAGGAAAAA              GCGGCC CGTGC GGCCGC              TTCACTGCAACATCA 100 38
   Daro_2582 NONE
   Daro_2581 NONE
   Daro_2580 2777453 .. 2777484 -    -5  -3.54838   AAGATAGCGAGACAA      GGCTGCTCCAGACA CTCA TGAGAGGAACAGCC       TTTTATAGCCACCGG  53 41
   Daro_2579 NONE
   Daro_2578 2775439 .. 2775458 -  -9.2  -3.73756   GACTTCACCAAAATA            GGCGCGAA CTTT TACGCGCC             AACGACCAAAAAAAT  76 400
   Daro_2577 2774233 .. 2774246 -  -2.4  -3.91164   AATTGGTGAAAAACA               TCCT ATTCCG AGGA                ATCCGAGCGGCAGGT  54 223
   Daro_2568 NONE
   Daro_2567 2766101 .. 2766115 -  -7.1  -3.64682   CACGAAAGCGGTAAA               GGTGC CCGTT GCACC               GGGTCGTGCTGACGG  63 340
   Daro_2566 2765396 .. 2765411 -  -5.4  -3.29471   TCGTCATCAGATCAA              GAGCAC CATG ATGCTC               GGTAGAGTCCCCCCT  54 143
   Daro_2565 NONE
   Daro_2564 2762999 .. 2763027 -  -2.3  -4.12188   GCAGTACCGGCAAAA        TGGGTTCCCGCCT TCA AGGCAGGAAAGGA        GTTGCGTGAACGAGT  57 110
   Daro_2562 NONE
   Daro_2561 2759841 .. 2759862 -  -2.2  -3.68529   ATTTCACGAGCCAAA           CGCCGGCTC TATCT GA-CCGTCG           CTAATCATCGGGAAA  49 148
   Daro_2558 2753525 .. 2753550 -  -3.9  -3.40899   AACGGCGGATGAGAA         GAGAGCCGACT GAGG AGGCGACTATC          GAGCAGCTCCATTGG  49 229
   Daro_2551 2749416 .. 2749444 -  -8.1  -3.06183   GCCACCGTGATTCAA        CTGGCCAAGGACG ATC CATCCCTGGTCAA        GGAGGTCATCGCCCG  56 141
   Daro_2547 2745002 .. 2745037 -  -2.3  -3.63805   AGTGCAGACGGCAAA    CCGCCCGATCGAACG CGTCGT CGGCCGCTTCGGCGG     CTTCGATCTCGGTGT  49 426
   Daro_2545 2738364 .. 2738398 -  -2.7  -3.72695   AGCGGGCCGATCAAA     CGAGTCGCAGAGG TATCCATGC CCCCAGCGTCTCA     TCCGATCGTTTATTT  53 157
   Daro_2544 NONE
   Daro_2543 2737535 .. 2737556 -  -3.5  -4.65895   GCCCGGACCGAAAAA           CGCCCCCCG CCCC CTCGGGGCA            CCCGTCAAGTATTGG  70 30
   Daro_2542 2735641 .. 2735667 -  -7.4  -5.04249   CCTTCAAAAAAGAAA        TGCCTTCG-AG ACCATG CTACGAAGGCA         TTGGGGGTTTGCCAG  91 53
   Daro_2541 NONE
   Daro_2540 2734613 .. 2734623 -  -6.8  -3.09823   CGCGGCAAAACGAGA                 GCCA TCA TGGC                 AGCGGTGCCAGCATG  56 19
   Daro_2539 NONE
   Daro_2538 NONE
   Daro_2537 NONE
   Daro_2536 2731263 .. 2731286 - -11.2  -3.58522   ATGACGACCTCCAAA          TAAACTAGTC ACCT GACTAGTTTA           TAACCAATTCCTCAC  81 78
   Daro_2535 NONE
   Daro_2534 NONE
   Daro_2533 NONE
   Daro_2532 2729533 .. 2729561 -  -8.8  -4.19735   CCGTTCAAAACGAAA       CGGGGAACTGGGA AACT TCCCCGC-CCCCG        CTTTTCCTGCCTTTG  78 49
   Daro_2530 NONE
   Daro_2529 NONE
   Daro_2528 NONE
   Daro_2527 2724261 .. 2724294 -  -4.6  -4.15044   CCGCCCCCCAAGAAA    TCACCCGAGGCTCGCA AAAA TGCC-GCCTCAGG-GA     CCGGCGCACCACGGC  65 19
   Daro_2525 NONE
        surE 2721497 .. 2721509 -  -3.3  -3.06969   GAAGTCATGCCAATA                CCGTG CAA CACGC                CTTGACTCACTTCAT  43 32
   Daro_2523 NONE
   Daro_2522 NONE
   Daro_2521 2718990 .. 2719026 -  -7.2  -4.30987   AGCTGGCAGAAGAAA   TCCGCAGCCGGATGTGC GCCA GC-CAACCGGCTACAGC    AACGAATCGCGAGAA  74 19
   Daro_2516 2713059 .. 2713079 - -11.1  -4.07993   GAAACATGAAAAAGA            GGGCGGGAT TTT ACCCCACCC            GGTTCTTTTTCTAAA  88 79
   Daro_2515 2711618 .. 2711635 - -11.3  -5.09521   CCAAGAAAGCAAAAA             GCCCTGA ATAA TCAGGGC              CTTAAGCATCGTTGA 100 191
   Daro_2509 2706471 .. 2706483 -  -9.1  -3.12407   AACACAACTGTAACA                CCACC GTA GGTGG                AGGCTAGTGGGACAA  66 29
   Daro_2508 2705648 .. 2705660 -  -7.7  -3.01712   CGGCTGCCCTTAATA                TCCGA AAA TCGGA                CATTTGGGTTTCCAA  59 175
   Daro_2506 2704571 .. 2704584 -  -8.1  -2.78816   TGAGTGTGCAGGACA               GGGAG GTAG CTCCC                GAAACCATCAGCGTC  57 455
   Daro_2503 2702981 .. 2703004 -    -6  -4.07885   GACGGTGCCGCAAAA          CATCTCAGAG TTAT CCCTGAGACA           CGGGAGGATGACAGC  65 515
   Daro_2500 2700120 .. 2700145 -  -3.3  -2.70143   ACGCCAAGCAGATGA         GGCCTGT TATCGAGCATCT ACAGGCC          CAGGGTAAGACATCG  41 230
   Daro_2495 2693793 .. 2693816 - -15.4  -2.91144   GCAGGTTTTAAAGTA          GAGCGGTCAT TTAA ATGACCGCTC           AGAGAAAGCGATACA  95 345
   Daro_2493 2692851 .. 2692885 - -10.6  -3.58536   AAAGCGATCGGCAAA     GCCGCAGAGCCTCAGA GCC TCAGAGCCTCAACGGC     AATTCTCAGCCACAA  81 247
   Daro_2488 2685397 .. 2685427 -  -6.8  -3.23274   TTCGCCAGAAGGGAA      GACCCCGCGTCAC TTGAGG GCGT-GCGGGGTC       TATCTAAATCTATTT  57 49
   Daro_2487 NONE
   Daro_2486 NONE
   Daro_2485 2683377 .. 2683392 -  -6.2  -4.45738   CAGTGCAAGAACAAA              CTTTCT ACTG AGAAAG               GACTCAGGACAATTA  74 444
   Daro_2483 2682901 .. 2682920 -  -4.2  -3.05066   AATAAGCCGCCAATA            CTGTCGCC ATTT AGCGACAT             CGCAGACAGGCAAAA  46 82
   Daro_2482 2682389 .. 2682402 -  -4.5  -2.55213   GAGCGATTTAACTTA               CGAAG GGAA CCTCG                AATCGTCGCTTTGCA  45 4
   Daro_2481 2681989 .. 2682009 -  -2.6  -3.06302   ACGACGGCTACGCAA           TGCC-GCTT GAAC AAACGGGCA            TTCGGTCAATTACCG  42 35
   Daro_2475 NONE
   Daro_2474 NONE
   Daro_2473 2671778 .. 2671790 -  -4.7  -4.56775   AGCGCCGCCGAAAAA                CAGCG CTA CGCGG                CCACGCTTCAGGCCG  70 33
   Daro_2470 NONE
   Daro_2469 2669897 .. 2669937 -  -3.5  -2.71011   ATGGCGGGCGAATTA TAGGTCATGCA-C-ACGGCA GAAC TGCCGTAAATGCACG-CCTA TTCGCGGCTCCGTTC  43 23
   Daro_2468 NONE
   Daro_2467 2667826 .. 2667840 -  -7.8  -3.66178   GCTGGCAATGGCAAA               CTCGCC AGC GACGAG               GCAATCATCCATCTG  64 158
   Daro_2462 2661698 .. 2661713 -  -2.4  -3.23393   TGCCATGTCAGAACA              CCAGAC GCCA GACCGG               TTTCAGGTCTTCAGG  43 2
   Daro_2461 NONE
   Daro_2460 2660400 .. 2660415 -  -2.6  -2.72799   TGCGTACATAGATTA              TTTAGT AAAG ACCAAA               AATTAACTCGATCGC  39 11
   Daro_2459 2659184 .. 2659194 -  -3.2  -3.35679   GCTTCCCAGTCATAA                 CCGA ACA TCAG                 TGGTATTCCAGCCCC  47 22
   Daro_2458 NONE
   Daro_2457 NONE
   Daro_2456 NONE
   Daro_2455 2656423 .. 2656437 - -11.4  -5.72622   GCCACAAATAAAAAA               TGGGCG AAA CGCCCA               CATCACAATAAAAAG 100 112
   Daro_2454 NONE
   Daro_2453 NONE
        infB NONE
   Daro_2451 NONE
   Daro_2450 2650427 .. 2650443 -  -8.7  -4.07568   CGCCCGTTGGGAAAA              TTCCGCC AAA GACGGAA              AGTAAAAGATTATAA  77 45
   Daro_2449 2650046 .. 2650069 - -13.8  -6.01725   AACAAAAACAAAAAA          GCGGCCGGGA GATT TCCGGGCCGC           TCTTCCTTCGCTACG 100 48
   Daro_2448 2647769 .. 2647786 - -14.1  -5.67063   GGCAGCACAAAAAAA             GGGCGCC TTTC GGCGCCC              TTTTTGCGTTCAGAC 100 50
   Daro_2433 2629543 .. 2629555 -  -3.3  -3.93556   ATTCACCGAACTAAA                GTACG TTC CGAAC                ATAGGAATCCCAATC  55 54
   Daro_2432 2628730 .. 2628746 -  -5.1  -4.04927   CTAAGCATCAAATAA              GATACCG AAC CGACATC              ATCGCTTGGAACGGC  65 24
   Daro_2431 NONE
   Daro_2430 NONE
   Daro_2429 NONE
   Daro_2428 2621602 .. 2621624 -  -3.4  -3.05844   TTGTTTATCGTAATA           CTGCCTATAT CTA ATCCAGACAG           AATCGGAATAGCGAA  43 166
   Daro_2427 2619961 .. 2619988 -  -9.2  -3.62096   CTTTAGCAGTGCAAA        CCAAGGACTTTT ACTA AAACGCCCTTGG         CACTAAATCCGGGGG  73 454
   Daro_2423 2616968 .. 2616992 -  -4.9  -3.92659   GCTGGAAAATGGAAA          GAGGAGGCTCA AAT CAAGCCCTCTC          CCCCAGACCAACATA  59 118
   Daro_2421 NONE
   Daro_2420 2612990 .. 2613015 -  -3.3  -3.32844   GCCCTGATTCCACAA         GCCAGCGTAG TTGCACG CT-CACTGGC         GATGATAGGATCCGG  47 324
   Daro_2393 2579548 .. 2579568 - -14.7  -3.89822   GACCCATCTTATAAA            CCCCCACGC AGG GCGTGAGGG            GGTTTAAGGCTCATG 100 67
   Daro_2390 NONE
   Daro_2389 2574583 .. 2574605 -  -9.8   -2.5474   TCGCACTTACAACAT           CCTTGCTGCC GAG GGCCGCAAAG           TGGCTGCAGCCCTCA  60 52
   Daro_2387 NONE
   Daro_2386 2571551 .. 2571569 - -12.4   -5.1356   TCGCATCAATAAAAA             CGGGAGCC CGT AGCTCCCG             TTTCAGTGCCTTGGA 100 51
   Daro_2385 NONE
   Daro_2384 2569919 .. 2569937 - -12.4  -3.07935   ACCCCAGCCACGCAA             CGCCAGCA TGG CGCTGGCG             ATCAATGAAAACAGG  79 64
   Daro_2383 2568845 .. 2568857 -  -5.5  -2.69699   GAAAAGCGAAAAACT                GCGAT TTT ACCGC                GTCGAGCGATGCATG  48 19
   Daro_2382 NONE
   Daro_2381 2566343 .. 2566353 -  -5.4  -3.21199   CATCGACGAACTGAA                 TCAG GCC CTGA                 CTGCTGGTGCCACGA  50 437
   Daro_2366 NONE
   Daro_2365 2549245 .. 2549258 -  -5.3  -2.66692   TATTATTATCAGAAT               TAAGC GGCG GCTTA                TTTCAACTCTTCAAA  47 23
         eno 2547892 .. 2547906 -  -5.7  -2.54896   CCGTCAGCCAACGCA               TGCGT GATTA ACGCA               GGTTGTAGAAGGTTT  47 18
   Daro_2363 NONE
   Daro_2362 2547004 .. 2547019 - -11.8  -5.18726   GGGGCATAACAAAAA              GGGGCC GCCC GGCCCC               TTGTATGCTTGATAG 100 59
   Daro_2360 NONE
   Daro_2359 NONE
   Daro_2358 NONE
   Daro_2357 NONE
   Daro_2356 NONE
   Daro_2355 NONE
   Daro_2354 2538202 .. 2538231 -  -3.6  -3.67775   AGCGTTAGGTAATAA      CTTGCCGAACCGCC TCTC GGCAG--CGGCAAA       GGAAGGGGATGGGCC  53 40
   Daro_2353 2536983 .. 2536996 -  -5.9  -3.18735   TGAATACGGGAGGAA               CAGGC TCAG GCCCG                TTCCATGTCCCGGGC  54 17
   Daro_2352 NONE
   Daro_2351 NONE
   Daro_2350 2532048 .. 2532061 -  -2.3  -3.68988   GTTCAGTCAATAGAA               CTGCG CGCC CGAAG                CCGCCATGCTCCTTA  49 3
   Daro_2349 2531275 .. 2531292 - -11.3  -5.40072   TCGGGGGCAAAAAAA             TACCCGC CGCA GCGGGTA              TCTTTCCATCCGGCT 100 51
   Daro_2344 2524291 .. 2524306 -  -2.5  -4.64598   GAATCAGCCCAAAAA              CAGTG GAATTT CACCG               CAGCAGACTGATGGA  68 123
   Daro_2341 NONE
   Daro_2340 2522134 .. 2522148 -  -4.9  -4.62069   TTTCGAGTTCAAAAA               GCGCC AACAG GACGC               CAAGGAAAAAGCCGA  73 251
   Daro_2338 2520295 .. 2520315 -   -14  -4.41494   GACCTTGAATGAAAA            GGGCGGCT ACCGG AGCCGCCC            CTCTGGGACACAGGA 100 45
   Daro_2337 2518518 .. 2518533 -  -2.5  -3.14229   ATACCGTCAGCAATA              CCGAC ACTTTA GTCGA               GCTTTGCTAGGACGG  43 131
   Daro_2336 NONE
   Daro_2335 NONE
   Daro_2334 NONE
   Daro_2333 NONE
   Daro_2332 2513560 .. 2513580 -  -5.3  -3.43217   GAGCAACATGCACAA            CAGCGAAGC GAT GCTGAGCTG            ACGCCCGACATTGAT  55 344
   Daro_2309 2490382 .. 2490408 -  -7.2  -3.49475   GGCAGCGTGACATAA         CTGCGTTGCTGA GTA TCAGCTTCACAG         GAGTAAGAAACGAGA  61 96
   Daro_2303 2484214 .. 2484227 -  -3.7  -3.13164   GGCCGAATCACCCAA               CTGGG GCGA CCCGG                CCTTGTGGCGTGTAG  47 41
   Daro_2302 NONE
   Daro_2301 NONE
   Daro_2300 NONE
   Daro_2299 NONE
   Daro_2298 NONE
   Daro_2297 2479333 .. 2479348 -  -3.2  -2.87683   AGATGTCGCCATATA              TTCTCC CTTT GGTGAA               TTACTGAATTTTGGC  42 69
   Daro_2296 2478483 .. 2478493 -  -8.2  -3.21276   TGTGGGTGTAGAACA                 GCCG TCC CGGC                 TCGCTGCCGTACTTC  63 427
   Daro_2293 2476231 .. 2476276 - -33.5  -4.42386   GCCTGATCCAGAAAA TCGTTGAGAGCCGGCCGGGGC CACT GCCCCGGCCGGCTCTCAACTA TTCCAGAACACCGTG 100 137
   Daro_2286 2469330 .. 2469350 -   -14  -2.73364   GGCTTACTTCAACCA            GCCGCTGC TCGCC GCAGCGGC            TTAACCCGCAGAGAA  85 303
   Daro_2283 2467519 .. 2467532 -  -2.3  -3.40522   ACGTGGTGATGACAA               TGGTG TCAT CGCCA                CGTAATCTTTAATTC  45 39
   Daro_2282 2467117 .. 2467134 - -12.7  -4.90266   CCCACCAATGAAAAA             CGCTCCG TCAC CGGAGCG              CTGATCATGGCTTTT 100 49
   Daro_2281 NONE
   Daro_2280 NONE
   Daro_2279 2464848 .. 2464859 -  -5.8  -3.55761   CAGCCAGTCGGCAAA                GCTG TCCA CAGC                 CTACTCGCGCAGCAG  58 26
   Daro_2278 2464072 .. 2464092 -  -2.5  -4.03183   AGCGACAAAATACAA            CGCCGAA CTTTCGT TTCGGCC            ACTACGCAGCAGCGC  56 85
   Daro_2259 NONE
   Daro_2258 2444632 .. 2444660 -  -5.2  -3.16564   GGGTGACGGCATCAA       TGACG-CTCCCGC TTTA GCGCGAGCCGACA        TAGGCTTTGCCATGG  48 496
   Daro_2256 NONE
   Daro_2255 2441678 .. 2441698 -  -7.6  -4.26871   CAAGCGATGAAGAAA           CGGACTGCC ATGA GGCA-TCCG            CTGACGAACGATGTC  76 44
   Daro_2254 NONE
   Daro_2253 NONE
   Daro_2252 NONE
   Daro_2251 2435434 .. 2435453 -  -8.5  -4.14739   TCACCCACTGGAAAA            GCGCCGC CTTTGC ACGGCGC             ACGCCCAAAACGGTC  77 278
   Daro_2250 2433130 .. 2433144 -  -4.2  -3.20858   GAGCATACCCATGAA               GCCATG GAG CACAGC               CATGAACACCTCCAT  48 509
   Daro_2247 2429874 .. 2429884 -  -8.2  -3.14931   CGGATCGCTGACGAA                 GCCG ATC CGGC                 TCGAACCCGCGATGG  63 181
   Daro_2246 2428926 .. 2428939 -  -5.2  -4.13767   TTCGCCATGCGAAAA               CGCC GGGAAA GGCG                CGGGATTTCGTCATC  65 191
   Daro_2245 NONE
   Daro_2244 2426681 .. 2426691 -  -4.6  -3.24329   TAGCGCGAATCAAGA                 CGGC AGC GCCA                 GCTCTACATCTCGTC  49 9
   Daro_2240 2423144 .. 2423161 -  -4.8  -3.14132   GCGCTCCTCCATGAA             CGTCGG GATATT CCGACA              ATTCATGCTCTCGCG  49 181
   Daro_2239 2421784 .. 2421814 -  -2.5  -2.94365   GCAGATCGGAGAAAT      GCGCGATGCGGATCA TGC CG-TCCTC-CCGCGC      GAGGCCAGTTGTATC  41 7
   Daro_2238 2420461 .. 2420477 - -10.1  -3.02263   AGAGGCTCTGCAAGA              CCGTCCC CGA GGGACAG              GCCCGGGAAGGTCAA  69 37
   Daro_2237 2417630 .. 2417663 - -10.9  -3.00525   CGGGGCCAAACGATA     GTGACGGTGGCCGGA CATG CCCGGCCACCGCTAT      GCCAGTAGCGTTTTA  72 302
   Daro_2236 NONE
   Daro_2235 NONE
   Daro_2234 2413262 .. 2413274 -  -4.1  -3.15861   CACCATGCCGACCAA                GCACT TGA AGTAC                TGCCCACCAACCGAG  47 122
   Daro_2230 2411063 .. 2411092 - -17.1  -3.18582   TACCCGATGGAGCAA       CGCCTCCCCGGCA GAAA CGCTGGGGAGGCG        GTCGCCCGCAGAAAA 100 50
   Daro_2226 2408774 .. 2408809 - -13.3  -3.12351   TCGGGCGAGATCGAA    GCCGACGATCTGGTC TACCTG GACCGGATCGCCGAC     CGCTGGATGAAGATT  76 68
   Daro_2223 2405980 .. 2405990 -  -5.4  -3.12606   CGATATAGCAGGGAA                 TAGC AGA GCTA                 AACTTACGGTATGTG  50 58
   Daro_2219 2396298 .. 2396338 -   -19  -3.28712   GCGGCGTCCGGACAA GGCGGTGCCGGGCGG-GAA CGAT TGCGCCGCCCGGCATCGCC  TTGCGGCGTTCCTCA 100 38
   Daro_2217 NONE
   Daro_2216 NONE
   Daro_2215 NONE
   Daro_2214 2391348 .. 2391359 -  -5.8  -2.81738   AATAACCGCACCATA                CCGA ATAT TCGG                 CATAAACGCCATATT  51 193
   Daro_2213 NONE
   Daro_2212 NONE
   Daro_2211 NONE
   Daro_2210 NONE
   Daro_2209 NONE
   Daro_2208 NONE
   Daro_2207 NONE
   Daro_2206 2382595 .. 2382605 -  -6.8  -3.46647   CCTATCGAGGAAACA                 GCTG TTC CAGC                 CTTGCCACCATCCAG  61 1
   Daro_2205 2381546 .. 2381557 -  -2.2  -3.14132   CTGCTTTGCCAGCAA                GCAA GCCA TCGC                 GCAACAGGAGGACTC  43 134
   Daro_2204 NONE
   Daro_2203 2377463 .. 2377495 -  -3.3  -3.52102   ATCGCACGCATACAA      GGCCGAGGAAATCCA ACT CAGACTGCATCAGCC      CAAAACACCATGGCA  49 233
   Daro_2202 NONE
   Daro_2201 2376201 .. 2376224 -  -3.6   -4.4767   CCATCCACGAGAAAA          GCTTCGGCCC ATTC GGGCAGCCGC           TTCAATCTTCGGTAA  68 27
   Daro_2198 NONE
   Daro_2197 NONE
   Daro_2196 NONE
   Daro_2195 NONE
   Daro_2194 NONE
   Daro_2193 2369857 .. 2369875 -   -16  -4.14243   GACCTCAGCGCAAAA             TGCCCCGC ATC GCGGGGCA             AACAAAACTTATCGA 100 93
   Daro_2191 NONE
   Daro_2190 NONE
   Daro_2189 NONE
   Daro_2188 NONE
   Daro_2187 NONE
   Daro_2186 2360478 .. 2360490 -  -4.7  -3.92542   TGGAGCGGGAAACAA                GGCTC TTG GCGCC                ATCGAACGGGTCGAG  59 351
   Daro_2178 NONE
   Daro_2177 NONE
   Daro_2176 NONE
   Daro_2175 2349276 .. 2349295 - -12.2  -5.31275   TTTGATCATAAAAAA            GGCGGAAA CGAG TTTCCGCC             GTGGATTCCACAAAA 100 48
   Daro_2174 NONE
   Daro_2173 NONE
   Daro_2172 NONE
   Daro_2171 NONE
   Daro_2170 NONE
   Daro_2169 NONE
   Daro_2168 NONE
   Daro_2167 NONE
   Daro_2166 NONE
   Daro_2165 2336588 .. 2336622 - -28.8  -2.53876   GTCGATGTGAATTTA     GCGGACGGCCCAAAGT GGC ACTTTGGGCCGTCCGC     TGGAATGAGTCGGAA 100 68
   Daro_2163 2335735 .. 2335767 -   -13  -2.70932   TTGGTCGCTCAAGCA     TTGCTTATACGGACC CTGG GGTCCGTATAA-CAA      TTGGCATTGAATCGG  81 67
   Daro_2159 2329222 .. 2329251 - -10.7  -3.93237   GTAAATAATCAAGAA       CGCCTTGCGGC TCAGGCCC GCCGCAAGGCC        ATGTGGGCGGAAATC  86 7
   Daro_2153 NONE
   Daro_2152 NONE
   Daro_2151 2320819 .. 2320850 -    -7  -2.85361   GCAGGCAAAAAGCGA      CCGCCGCCCCGAGC ATAA GCAAGTTGCGGCGG       CTGGGCCGGACGGCG  54 89
   Daro_2150 NONE
   Daro_2149 2318709 .. 2318732 -  -3.2  -2.74122   CTCGACCAGAAAGAC          CGGGTGATC AGCCATG GATCACC-G          CCTTGGCATAGCTCG  41 9
   Daro_2148 2317381 .. 2317400 -  -2.7  -4.58395   CTTATTTTTGAAAAA            CGGCCGG CGATGC CCTACCG             GAAGCTCTCGACATT  65 20
   Daro_2144 2311423 .. 2311436 -  -3.8  -4.59109   CAGACTGTGTAAAAA               CTCC GACAGG GGAG                ATGCCAATGGAATTC  70 214
   Daro_2143 NONE
   Daro_2139 NONE
   Daro_2138 2305810 .. 2305823 -  -2.3  -2.52464   CTCGTGCCGAATGCA               GTTCG GCAA CGATC                CCTTTGACGCCCCAG  38 87
   Daro_2137 2305125 .. 2305146 - -13.7  -5.47218   CGGCAGGTAAAAAAA           GAGCCGACG TTAC CGCCGGCTC            CTTTTTTGTCGTGGC 100 50
   Daro_2132 2301844 .. 2301859 -    -4  -3.50722   GCGAACGACGAAATA              GGCATA TCGA TATACC               CCCGATATAAAAATT  51 317
   Daro_2131 2300852 .. 2300866 -  -8.5  -3.03124   CGTTATTGTTGAATA               CCCGG ATATG CCGGG               GTCGAACAGAAACAT  62 507
   Daro_2129 2299355 .. 2299366 -  -4.4   -3.5936   CGGAAACTGGTGAAA                TTCG TCTC CGAA                 CTGCAGGCACGAACC  54 513
   Daro_2121 2292154 .. 2292191 -  -8.3  -2.63623   GTCGGCAAAACAGAC   TGGGCGGGTCGGGCGAT TGCG ATCGCCAGAGTCCCCCA    TCTTTTCCTACTACA  59 470
   Daro_2119 2289774 .. 2289784 -  -2.4  -2.73124   GGTCATGTCTGAAAT                 CCTC GGA GTGG                 GTGTGACTTCGTCAT  39 84
   Daro_2118 2288488 .. 2288498 -  -2.4  -3.08312   AAGCGAGCGACTCAA                 GCCG TCT CGCC                 GGTAATGAAAATGGC  42 11
   Daro_2117 NONE
   Daro_2116 2285960 .. 2285987 -  -5.6  -3.05384   TCTGTTTTCAGCGAA        TGGCGGCTTA AGGATCAG TAAGCTGCCA         AAGCACATTGAAAAT  50 175
   Daro_2110 NONE
   Daro_2109 2278533 .. 2278559 - -13.1  -4.05446   GGGCTCAATGACAAA        TGGCCGGTGCTG AGTC CAG-ACCGGCCA         TTATTTTGTGCGCAC 100 352
   Daro_2108 2276807 .. 2276822 -  -2.4  -4.59109   CAGACTGTGTAAAAA              CCCCAG GTAG CAAGGG               TGGCTGGCGTGGGCG  66 90
   Daro_2105 2265855 .. 2265867 - -10.5  -3.89346   CGCTGACCCGACAAA                GCCGG CGA CCGGC                CGTTCATCGAGTGGC  78 277
   Daro_2094 NONE
   Daro_2093 2249215 .. 2249227 - -10.5  -2.64912   CGCGCAACGCACAAC                GCGCC GGC GGCGC                CAATAGCCGGCTGGT  60 398
   Daro_2091 2248109 .. 2248150 -  -4.3  -2.71731   TTCATGCCGGAACTA GCCACCTCGGTGGTTGGCGC TAG GTGGCAACCACCT-GGTGAT TGGCGGATAGCGGCA  46 3
   Daro_2090 NONE
   Daro_2089 2246053 .. 2246065 -  -4.8  -3.16683   ATGGGATCGGATGAA                CCCA GCTTA TGGG                CTCAGTGCCAAGCCA  49 95
   Daro_2088 NONE
   Daro_2087 2244999 .. 2245033 - -11.5   -4.1673   TAAGCCGGCAATAAA    CG-GATG-GCCCGACCA TGC CGGCCGGGCGCATCGCG    TTTGGTCACCGGCCC  93 41
   Daro_2086 2244741 .. 2244753 -  -4.9  -3.77722   TGCAAGCAGGAATAA                TTTCA TGC TGAAA                CTCCTTTGTCCGTTG  58 47
   Daro_2085 NONE
   Daro_2084 2243658 .. 2243674 -  -3.6  -4.33105   GAATGAGCAGTAAAA              GCAGTC GCCTG GCCTGC              CACTTCTCCTCGCGA  65 178
   Daro_2081 NONE
   Daro_2080 NONE
   Daro_2079 NONE
   Daro_2078 2235769 .. 2235781 -  -6.9  -3.08015   GCAATCAGGGTAATA                CCGGC TAC ACCGG                TGCCCAGGGTGAAAC  52 525
   Daro_2076 NONE
   Daro_2075 2233680 .. 2233692 -  -3.3  -4.23674   CTCCACCAATAGAAA                TCAGC CTT GCTGC                CCGCCCGGTCGGGAA  60 168
   Daro_2072 2230362 .. 2230378 -  -5.8  -2.89742   CTGAACTTTCAGACA              CTGCGG GCCTG CCGCAA              GCAATTGGTCCTGGT  48 156
   Daro_2065 NONE
   Daro_2064 NONE
   Daro_2063 NONE
   Daro_2062 2218487 .. 2218504 -  -6.9  -4.66163   ACCGCGATGGAAAAA             GCCTCTG GCGC CAGGGGC              TGGATGCGGCCGGTG  78 514
   Daro_2059 2215993 .. 2216004 -  -2.2  -4.06562   AACGCGAAGGAGAAA                GCAA TGAA TCGC                 CAGAATCACTATGCA  57 472
   Daro_2057 2215015 .. 2215030 -    -6  -2.65521   GGCACAGGAACGAAC              GGCCGC TCAA GCGCCC               CAATGTGTGCGTTAC  50 109
   Daro_2056 2214311 .. 2214329 -  -4.5  -3.66178   GTCGTCAAGCTGAAA             CCGGCAA GCAGG CTGCCAG             CGAGCCCCCGACTCG  55 517
   Daro_2050 2211320 .. 2211331 -  -2.2  -2.67705   TGATAACCGACACTA                GACA TTGA TGCC                 TCCTGAATTGATGGG  38 53
   Daro_2049 2211029 .. 2211047 -  -4.4  -2.52623   CTTGCTTCAGAACAG             CTCGCCGG TCA CGGGTGAG             GCACCGGTGTTTCGG  44 15
   Daro_2048 2208466 .. 2208477 -  -4.4  -2.74485   CAATGACAGAGACTA                GTCA GCGA TGAC                 GAATGCGTCGGTGTG  46 63
   Daro_2047 2207968 .. 2207994 - -13.8  -5.72622   TCCAGAAACAAAAAA         TCTCACGATGCA TGG CGCACCGTGAGA         TTGACTACTTCAATC 100 95
   Daro_2046 2198748 .. 2198777 -  -5.7  -4.19704   GAACTCCAGTCAAAA       GTCGATGAATGGTC GGC GACCAG-CAACGAC       ATGAAGAACCTGCTG  68 389
   Daro_2042 2193971 .. 2193988 -  -6.9  -2.81888   GTGGAAACTCAATCA             TGGCAGC TCAC GCTGCCT              GCGGCTTCCGCCGCT  53 82
   Daro_2041 2192500 .. 2192515 -  -4.8  -3.26449   GTGCAGATAATTTAA              CATAAT GCAA ATTATG               CGCGTTTCTGGAACG  49 410
   Daro_2036 NONE
   Daro_2035 2185816 .. 2185839 - -16.8  -2.64274   ATGGCCTGAAATGCA          TTCGGGCAGC CGAA GCTGCCCGAA           TCTTGCACTGCTGAA 100 51
   Daro_2021 2173496 .. 2173529 -    -9  -4.04394   CCGAAAGGAATCAAA    CGGTGCAGTTTCCGAC CATC ATCGGA--CTGCACCG     TTCTCGCTTTCTGGA  76 406
   Daro_2011 NONE
   Daro_2010 2165914 .. 2165937 -  -6.8  -4.92314   ATCAAGGCAGAAAAA          GTCCTTGA TTACTCGG TCAAGGAC           AATATTGCCGAACGC  88 128
   Daro_2005 2160035 .. 2160064 - -15.1  -4.28548   ATCGATCCACGAAAA       CAAAAGGGGCACC CGAG GGTGCCCCTTTTT        ATTGGTTGACTCAGC 100 43
   Daro_2002 2156137 .. 2156158 - -15.9  -5.93252   CCCAAAAATAAAAAA           GGGCGGAAC CTTG GTTCCGCCC            TTTTTGCCAATCAAC 100 51
   Daro_2000 2153577 .. 2153587 -  -5.4  -5.25893   AGAGAGATCAAAAAA                 CGAA AAG TTCG                 CAGGTTTTTCCTGAG  88 103
   Daro_1999 2152210 .. 2152228 -  -5.8  -5.10767   GAGTGAACATAAAAA             GGCGGCCC GGT GGGTCGCT             TTTTTATTGATTGTT  86 200
   Daro_1995 NONE
   Daro_1994 NONE
   Daro_1993 2143512 .. 2143555 -  -3.1  -4.21462   ACGCAGGAGTCAAAA GCGGC-C-CTGGTCAATATCC GTAA GGAAATCGCCGAGCGCGCCGC TTCAGAGGTTATGGT  62 238
   Daro_1990 NONE
   Daro_1984 2132508 .. 2132523 - -10.4  -2.74322   GCCAACGCGGTAAAG              TGCCGG CCAC CCGGCA               ACCGCACGCCAGATG  61 334
   Daro_1980 NONE
   Daro_1979 2128369 .. 2128395 -  -3.6  -3.82499   AGGAAATGGACGAAA         CCTGTCAGGC CTTTATC GCCTGATCGG         TAGCGACAGGCGGGC  56 11
   Daro_1972 NONE
   Daro_1971 NONE
   Daro_1970 NONE
   Daro_1969 NONE
   Daro_1968 2117879 .. 2117895 -  -7.9  -3.32268   GAAGTAGCCGCATAA              CGGGCAT TTG AAGCCCG              GTGGGCAGTTGTGTT  62 195
   Daro_1966 2114772 .. 2114791 -  -3.4  -2.78384   GGGGCTTGGATTATA            GCCGCTTC GCCC GATGGGGC             CGGAGATGTTTCCGG  41 112
   Daro_1965 NONE
   Daro_1964 NONE
   Daro_1963 NONE
   Daro_1962 2108847 .. 2108873 -  -5.1  -3.51694   AATAAGTACAAGTAA        GCGGATGCGCTCG ACC CGTGC-CA-CCGC        TGCCGTCGCCAGGCT  52 269
   Daro_1946 NONE
   Daro_1945 2098027 .. 2098055 - -20.5  -4.56597   CGCTTCTGCTAAAAA        GAAAAACGGCACC TTG GGTGCCGTTTTTC        TTGGAGGGAAAGCCG 100 68
   Daro_1936 2084521 .. 2084560 - -17.3  -3.03348   CGCAAGATTATAAAC  CGGGAAACCGCGATTCGC GGTAT GCGAA-CGCGGTTTCCGG  TTTCTGCTTACATAT 100 33
   Daro_1935 2083616 .. 2083643 - -13.5  -5.05505   ACCATAAATTAAAAA        CGCCGA-CCGGT ATAAA ACCGGATCGGCG        TTTTGCCTTTTTGCG 100 64
   Daro_1931 2076145 .. 2076160 -  -3.3  -3.44792   AAGATTAACCGATAA              CTGTA TGGATG TACAG               TATTCGAATTTTGCG  49 336
   Daro_1930 2075879 .. 2075894 - -11.8  -4.19238   TCGGTAATGCCAAAA              GGCGGC TGCG GCCGCC               TTTTTTTATTGCAGG  93 31
   Daro_1928 NONE
   Daro_1927 2074017 .. 2074037 - -14.1  -4.98531   GGCTGAAATGAAAAA            TGGCACAGA GTT TCTGTGCCA            TTTTTCTGGGCTTTT 100 57
   Daro_1922 NONE
   Daro_1921 2065207 .. 2065237 -  -3.9  -3.67417   AGATCGAAGTTTAAA      CCG-CCAAGGCGCT TGTG ATCGCCTCGTTCGG       CCACCTCTGGCGCTT  53 96
   Daro_1920 NONE
   Daro_1919 2060401 .. 2060448 - -11.5  -3.58343   CTGACTACCCCGAAA GCCTGCGGTCGACGTGAAAAAT AGCCA ATTTTCGACGTCGACCGTAG-C AGCTGTTCCGCTGCT  85 40
   Daro_1918 2059864 .. 2059895 - -11.8  -5.09225   ACGTCACTGAAAAAA      TCCATATTTGGATA TCTA TAGCCAAATATGGA       CACATGTTTCCATTA 100 149
   Daro_1917 2059107 .. 2059143 -  -6.3   -3.1875   TAGAGTTGAAGGTAA    GGTGCCGTCTGGAGGCG GCA CGCCGGAAGACGGTCCC    GCTTGACCGAAATGT  54 40
   Daro_1916 2058174 .. 2058203 - -12.9  -2.60571   AACGTTTGAATTAAC       CGG-CTGGCGCG GCTTTAT CGCGCCAGTCCG       TGTTGAATGATTGGT  81 45
   Daro_1915 NONE
   Daro_1914 2056689 .. 2056726 - -12.9   -5.4505   TGGCTGAATAAAAAA   TGGGCGGAGCAAA AAAGGATTCGAA TTTGCTCCGCCCA    ATTTGATCAGTCAGT 100 36
   Daro_1911 NONE
   Daro_1910 2053671 .. 2053685 -  -5.6  -3.55444   CCGCCATCGCCGAAA               CCATCG TTG CGCTGG               GCAACATCCTCGGCC  55 188
   Daro_1907 NONE
   Daro_1906 NONE
   Daro_1905 NONE
   Daro_1904 2046962 .. 2046982 -  -3.2  -3.53012   TTGCTGCCGCTGAAA            CGACCACC GAGCG AGTGGCCA            GGCTGTTTGGCCGGG  49 218
   Daro_1901 NONE
   Daro_1900 2042571 .. 2042597 - -11.7  -4.77036   CGCCATTATTAAAAA         TGCCTTCCACA AAGGG TATGGAAGGCA         TTCCTGGCCAACTTA 100 97
   Daro_1899 NONE
   Daro_1898 2041340 .. 2041350 -  -2.4  -3.41527   CAATGTCCACCATAA                 CCGG GGG CCGT                 ATCGACCTAGTGCAC  45 32
   Daro_1897 2039254 .. 2039273 -  -2.1  -3.33265   ACGCCAGAAATTCAA            GCGAAAC ACGAGG GTTTCGG             TTGGGCTTCTTCCTT  45 74
   Daro_1896 2036524 .. 2036543 - -13.6  -4.05714   ATGTCCAAGCAGAAA            CGGAACCC AGGC GGGTTCCG             TTTTTTATTGTGTCT 100 44
   Daro_1890 2030231 .. 2030243 -  -7.7  -2.87564   GTACGGGGTCAGACA                GACTG GCT CAGTC                GAAACTGGGCGACAT  58 6
   Daro_1889 2029348 .. 2029359 -    -3  -4.11216   GCTGCAGGCGGAAAA                CATT ATCA AATG                 GCCACAGAACGGGAT  57 420
   Daro_1885 2024819 .. 2024845 -  -2.3   -3.5936   GCGAAACCTTCGAAA        CCA-CCCG-CGAG GCG CTCGACAAGCTGG        GCACTGCCGGCATCA  49 429
   Daro_1882 NONE
   Daro_1881 NONE
   Daro_1880 2021992 .. 2022014 -  -5.4  -3.61356   ATCAGGTAGCGGAAA           GCTGGCTGCC CAA GGCGATCAGC           AAGGAAGTCGATCTC  57 491
   Daro_1877 NONE
   Daro_1876 NONE
   Daro_1875 NONE
   Daro_1874 2014231 .. 2014250 -  -3.5  -2.79327   GGACCTGACTGAAAC            CCTGCAT ACCCTG AAGCAGG             TGGTGTGCGTCAAAG  43 67
   Daro_1872 2012087 .. 2012099 -  -3.4  -4.96996   GCGAAATAAAATAAA                TTCC TATTC GGAA                GCTGGTGGAGTAAAA  74 281
   Daro_1867 2005704 .. 2005715 -  -3.6  -3.25191   GTAAGGCCAGAAAAT                GCCC GGTC AGGC                 GGAAAATCGCTCAAA  47 36
   Daro_1866 NONE
   Daro_1865 2004424 .. 2004438 -  -4.2  -3.34344   GGAGGGGTCAATCAA               GCACGA ACA CCATGC               CAAAGGCGCCAGTCG  49 3
   Daro_1864 2003467 .. 2003477 -    -4  -3.45031   GGTTCAAAAATGGAA                 TTCT GGC AGAA                 ATTCGTGACGCTTTG  51 55
        argC 2002437 .. 2002460 - -15.4  -5.27923   CAATGCGATAAAAAA          GGCCATATCC CGCG GGATATGGCC           TTTTGCTTGTCCGTG 100 49
   Daro_1860 NONE
   Daro_1859 1999591 .. 1999609 -  -3.8  -3.04144   GCTGGATTGCCAACA             TCATGCCA CTG CAGCACGA             TTGCGGCGTTTCGAT  46 40
   Daro_1858 1998206 .. 1998221 - -10.4   -3.0701   ATAACTGTTATTCAA              CGGACC CACC GGTCCG               CATATTGATAATCGG  69 326
   Daro_1857 NONE
   Daro_1856 1996734 .. 1996746 -  -3.3  -4.98531   CGTGGAAACGAAAAA                CCGCT TGG AGCGT                ACTAGTCAGTTGCAC  74 181
   Daro_1855 1994471 .. 1994484 -  -8.1  -3.01712   CTCGGCGGCCGAACA               CCTGC ACGC GCAGG                GCATCATGCATGGCG  56 328
   Daro_1850 1985760 .. 1985777 -  -9.8  -4.76644   AACACGCATGAAAAA             CGGGGC TGGCTG GCCCCG              TTTTTACTTTTGAAG 100 54
   Daro_1845 1983064 .. 1983082 - -10.3  -5.26119   TCCGGAAAAACAAAA             GGCAGAC GCAAA GTCTGCC             TGTGACGATGCCGCT 100 56
   Daro_1844 1982494 .. 1982509 -  -2.5  -3.72893   GACGGTCGCATCAAA              GCAGT TTTCTG ACCGC               AGCAACCACCTTGTC  51 5
   Daro_1843 NONE
   Daro_1842 NONE
   Daro_1841 NONE
   Daro_1840 NONE
   Daro_1839 1978846 .. 1978856 -  -4.6  -3.21099   CGTGTTCAGCATGAA                 GGGC TTG ACCC                 CGACATCGAGGCTAC  49 65
   Daro_1838 NONE
   Daro_1837 NONE
   Daro_1836 1975160 .. 1975201 - -12.9  -2.73364   CCGTTATGGCAACGA CCGGGAGC-GCCTGTTGCGC AAG GCGCAGCAGGCAGCCTCCTG AGGGGCAGAAGACCT  81 105
   Daro_1831 NONE
   Daro_1830 NONE
   Daro_1829 1968080 .. 1968093 -  -3.7  -3.62046   CCACTTGCTGAACAA               GGGCG ATAT CGCCA                TTGAGCAGCATATTG  51 435
   Daro_1826 NONE
   Daro_1825 NONE
   Daro_1824 1961538 .. 1961552 -  -3.5  -3.24976   AAGGGGCGAAATATA              CGCCGG TCTG CCGG-G               TGGGGCGAGCGGTCA  47 38
   Daro_1823 NONE
   Daro_1822 NONE
   Daro_1821 1958142 .. 1958177 -  -8.2   -4.7497   GGCAGGCAGTAAAAA    GCGGAAAGGCGG-GAGT TTA ACCCGCCGCCGCTTCGC    TGCCTTGGTCAATGA  93 41
   Daro_1820 1956556 .. 1956573 -  -9.9  -3.75332   ATGTCGCAAGGGAAA             CACGTTG CAAT CAACGTG              CCATTGCAGGTAAGT  79 235
   Daro_1819 1955896 .. 1955919 -  -5.2  -2.74144   GCGCCACGGCCAAAT          GTCGG-AGCCA GAC TGGCCACCGTC          GGACCGTGTCAAACA  48 34
   Daro_1818 NONE
   Daro_1817 NONE
   Daro_1816 1951882 .. 1951901 -  -2.1  -4.61482   TTTTTGAAAAAAGAA            GGGGA TGCGGAATAT TCCCC             GCAGAGCCCCTCTGA  66 61
   Daro_1815 NONE
   Daro_1814 1949426 .. 1949446 -  -3.1   -4.9448   AGGCACGAAAGAAAA            CAGCAGGCG GTA CGCAGACTG            CCCAGCGAGGCTGCT  74 42
   Daro_1813 NONE
   Daro_1812 NONE
   Daro_1811 NONE
   Daro_1810 1944957 .. 1944971 -   -10  -3.09933   GTCGAACCTACCCAA               GCCTGT TTG ACAGGC               CCTGCCGGTTTTGAA  69 79
   Daro_1809 NONE
   Daro_1808 1944032 .. 1944060 - -21.9  -3.05343   TTGATAGGTGTAATA        GGAAAAGCCACCG GAT CGGTGGCTTTTCC        TGTTTCTGATGCCGG 100 45
   Daro_1801 1938052 .. 1938067 -  -6.8  -3.45404   CTAAAATGTAATCAA              CCAGCG ACGG CGCTGA               GGGAGATTGCCGGTT  61 6
   Daro_1800 1937326 .. 1937357 - -19.6  -3.75153   GGGCTTCAATGCAAA      TGACCAGCCTCCCGA ATG TCGGG-GGCTGGTCA      TTGTTGGTTTGAGTT 100 51
   Daro_1799 1935527 .. 1935547 - -15.4  -4.12603   GGCACGAAAGAAGAA            CGGGCGCC GAAAT GGCGCCCG            TTTTGCATTTGGGGC 100 74
   Daro_1797 NONE
   Daro_1796 NONE
   Daro_1795 1931530 .. 1931541 -  -4.4  -3.15544   CTTCAGGGTGAGTAA                GTTG CAGC CAAC                 ACTTAGGACATGGAT  49 123
   Daro_1794 1931019 .. 1931038 - -11.4  -4.33105   GAATGATCAGTAAAA            GGCGAGCC TGGC AGCTCGCC             TTTTTTATTTCAGTT  95 53
   Daro_1791 NONE
   Daro_1790 NONE
   Daro_1789 1928482 .. 1928494 -  -4.1  -4.36778   AAATACAAGCGAAAA                GCACA GCT TATGC                GCTTCGGCTTTTTTT  65 142
   Daro_1778 NONE
   Daro_1777 NONE
   Daro_1776 NONE
   Daro_1775 1913500 .. 1913516 -  -9.4  -5.60993   CTCTGCACAAAAAAA              GGTCGG ACTAG CCGACC              CTTTGTCTGAGCAAT 100 47
   Daro_1772 NONE
   Daro_1771 1906133 .. 1906146 -  -9.5  -4.34737   CCATCAATGAAGAAA               GCCGG GTAA CCGGC                TTTTTTATTGCAAGC  86 71
   Daro_1769 1904256 .. 1904287 - -14.6  -3.37655   GTTGTCAAAAAACGA      CAGTGGCTCG-TCCA AAA TGAAACGAGCCACTG      ATTTTTCATGTTTGC 100 90
   Daro_1766 NONE
   Daro_1765 NONE
   Daro_1764 NONE
   Daro_1763 NONE
   Daro_1762 NONE
   Daro_1761 1892669 .. 1892683 -  -2.8   -3.3506   GCGAAATGCCCAGAA               CCGCTA ACG TAGCAA               AGTTTGGCTGTTCCG  47 92
   Daro_1760 1892106 .. 1892126 - -12.5  -5.09426   GGCAAGCGGAAAAAA            CATCGGGGC TGG GCCCCGCTG            TTGGTAATGGTTTTT 100 81
   Daro_1759 NONE
   Daro_1758 1888290 .. 1888327 -  -6.4  -3.68619   GCGAATTGATCGAAA  CG-GCCAAGC-TGAGAAT CAAG ATCCCCATGCCTGGCGCG   GTCGAGTCCCTCAAT  60 136
   Daro_1740 NONE
   Daro_1739 1869024 .. 1869064 -   -12  -2.52464   TGTCGGTTTAAGTCA TGCTTCCGGTAAGCAGCAA GGTC TTGC-GCTTACCGGAAGGT  TCCAAGATCGTTTCT  72 39
   Daro_1731 NONE
   Daro_1730 NONE
   Daro_1729 1856755 .. 1856770 -    -6  -3.02511   CTTATCCCGGCAATA              CGACCG GTGG CGGACG               CTTTGTGCTGGCTGA  49 276
   Daro_1727 NONE
   Daro_1726 NONE
   Daro_1725 NONE
   Daro_1724 NONE
   Daro_1723 1851278 .. 1851289 -  -4.4  -3.60792   TGGGCAATTCGTAAA                GCTT GCTC AAGC                 GGTCAACTTAGCCCG  55 33
   Daro_1722 1850403 .. 1850415 -  -3.3  -3.15544   GCGCAGGCCGAGGAA                GCGAC GAA GTAGC                CTCTATCGGCGGCGG  45 28
         tig 1847105 .. 1847122 -  -9.9  -2.76964   TTACATTCAAGACGA             TTGTCGC TTTC GCGACAA              GGTCCAGATTACTGC  67 34
   Daro_1718 NONE
   Daro_1717 1845149 .. 1845173 -  -8.5  -3.19246   GGAACCGCAATTCAA          GTCCCGGCTCA GTT CGAGCCGGAAA          CCTTGGGCTGGTCAG  63 9
   Daro_1716 1842635 .. 1842662 -  -4.8  -3.73775   TTGATCTGGAGGAAA        GGCTGCCGGACTT AAT ACGTC-GGCATCC        TTTCCTTCAAAATCA  58 38
   Daro_1715 1842068 .. 1842083 - -11.8   -5.4505   CCGGGCAATAAAAAA              CCCCGC ACTG GCGGGG               TTTTTTGGACTTGTC 100 182
   Daro_1714 NONE
   Daro_1713 1840495 .. 1840507 -  -6.2  -3.53031   GTCATTCTAAACCAA                GGGG GGGCG CCCC                TGCTTTTCTAGACAC  58 179
   Daro_1712 NONE
   Daro_1711 NONE
   Daro_1710 1837711 .. 1837727 -  -2.9  -3.14211   AGGCGCCCCCATGAA              CTTACGG CCA CCATGAG              ACCCCCATAGTACCG  45 10
   Daro_1709 NONE
   Daro_1708 NONE
   Daro_1707 NONE
   Daro_1706 NONE
   Daro_1705 NONE
   Daro_1704 NONE
   Daro_1703 1829773 .. 1829788 -  -3.2  -3.72576   CTGGTCGGGAGGAAA              TCTGGC TACC GTCAGA               AATACCGTCAGATAC  53 180
   Daro_1698 1825042 .. 1825054 -  -2.6  -3.74347   GCGAGAAATGGCAAA                CAGC ACCAG GCCG                TGGAAAAGTCTTGAA  51 395
   Daro_1697 NONE
   Daro_1696 NONE
   Daro_1695 NONE
   Daro_1694 NONE
   Daro_1693 NONE
   Daro_1692 NONE
   Daro_1691 NONE
   Daro_1690 NONE
   Daro_1689 NONE
   Daro_1688 NONE
   Daro_1687 NONE
   Daro_1686 NONE
   Daro_1685 1814234 .. 1814252 - -10.2  -3.43338   AGCGACACCAAGCAA             CAGGCCGG TCT CCGGGCTG             GCAAGTCTTGAAGTG  74 336
   Daro_1684 1811845 .. 1811863 -  -5.9  -4.69053   CATTATTCAACAAAA             CCCCGCC TTGTG GGCAGAG             GCCGTTTGCTGTGTG  77 94
   Daro_1683 1810911 .. 1810924 -  -3.7  -4.68424   CAACCCAGGTAAAAA               CCGGC CACG GCCGC                AAGAGCTAAGCGCAA  70 41
   Daro_1681 1809259 .. 1809272 -  -9.5  -5.24129   TCCCCTCATAAAAAA               GCGCC AGAA GGCGC                TTTTTTATGAGTCGA 100 49
   Daro_1675 1800518 .. 1800535 -  -4.9  -2.85699   AGCCATGGAGCAAAC             CCATGAA CACA TTCATGA              TGACCATCATCAGCC  47 176
   Daro_1674 NONE
   Daro_1673 NONE
   Daro_1672 NONE
   Daro_1671 1796684 .. 1796695 -  -4.4  -3.35597   CCGATGGGTGAAAGA                CTGA GGAA TCAG                 AATTCGGACTAGTCG  51 34
   Daro_1670 1795341 .. 1795353 -  -3.4  -3.58343   TCCAGCAGGGGCAAA                GCTT TGGCG AAGC                TATCATGTTTTTGGA  51 482
   Daro_1665 1789843 .. 1789855 -  -7.7  -5.02074   TTATGCCGCAAAAAA                CTGAG CAC CTCAG                CCTTGCTCTCGTTGT  90 82
   Daro_1662 NONE
   Daro_1661 1784145 .. 1784167 -  -4.3  -4.32177   GGATCGCACAACAAA          GT-GTTTCAT GGCC ATGAAACGAC           ATTTTTATATGACGA  67 291
   Daro_1654 NONE
   Daro_1653 1778087 .. 1778097 -  -4.6  -3.76968   AAGGTAGGTATCAAA                 GAGG TGG CCCC                 GCGCAGTTGGACAGA  57 73
   Daro_1650 1776050 .. 1776066 -    -5  -3.37245   GCAGCTCAACAGCAA              GCGTGC TCAGT GCTCGC              TGGAGGTATTGGCTC  51 15
   Daro_1649 1775753 .. 1775763 -  -5.4  -3.29511   GTCATTTCGCTAGAA                 CTTC TGT GAAG                 GCACTTTCCCCTTCA  54 9
   Daro_1648 1774928 .. 1774947 -  -9.2  -3.49425   AAGAACAAGGGATAA            GCCGTTCG CTGC CGATCGGC             GGATCGGCGATGAGT  71 244
   Daro_1646 1771958 .. 1771968 -  -6.8  -3.09492   GTTCCAATTCCAATA                 GCGA AGT TCGC                 CGACCGTACCTCCTG  56 472
   Daro_1644 1768747 .. 1768762 -  -5.4  -2.88579   GGAAGCGGTCATAGA              CCTGAG GGTG CTCAGA               TTTGCAGCTTGGCCG  49 54
   Daro_1643 1767805 .. 1767831 - -13.1  -4.81249   GCTCAAATTGAAAAA        TGGCCGGTTCTG ATTC CAGA-CCGGCCA         TTGGCATCTTTAGGG 100 227
   Daro_1642 NONE
   Daro_1641 NONE
   Daro_1640 1763260 .. 1763277 - -11.3  -3.21993   AGTTATAACATCTAA             GCCCATG GTTT CATGGGC              TTTTTTGTTTTTATT  77 343
   Daro_1628 NONE
   Daro_1627 1746689 .. 1746704 - -11.8  -4.85782   CTCCCCAAAAAGAAA              CCCGGC CGAA GCCGGG               CTTTTGTTTGGGGCA 100 50
   Daro_1626 NONE
   Daro_1625 1745246 .. 1745266 -  -5.4  -3.01712   GCGTGGTGGGCAAGA           CGG-AGCGC TGAA GCGCTGCCA            GGCAGGTTTAGATCG  50 33
   Daro_1622 NONE
   Daro_1621 1738731 .. 1738756 -   -19  -5.07652   GGCTCCAAAACAAAA         CCCCCGCCGG TTTGCG CCGGCGGGGG          TTGGGGTTCTGTGCT 100 316
   Daro_1620 NONE
   Daro_1619 1736655 .. 1736685 - -11.9  -2.79452   ATCCGTGAATACAAG      CGGAAG-TGCCGGG AAAA CCCGGCAGCTTCCT       GATCGTCATTTTCAG  73 37
   Daro_1617 1735382 .. 1735401 -  -2.8  -2.90571   AATGGCCGAAGTATA            TCGTC-AGC CGG GCTTGACGG            AATTGATCTGCCTTG  42 124
   Daro_1616 NONE
   Daro_1615 1733235 .. 1733254 -  -8.6  -3.67597   GTCTGGAGGCAACAA            GGGCAATT CGCA AACTGCCC             GGACGCCAGACTGTT  64 342
   Daro_1611 1727893 .. 1727909 -  -9.4  -5.59962   GAAAACAAAGAAAAA              GCCCTG TAAAT CAGGGC              TTTTTTATTGCCATT 100 50
   Daro_1607 1723917 .. 1723938 -  -8.6  -2.74461   GAGTGACTCGCAAAT           TCCCCGGC GTTGCA GCCGGGGC            CTGGGGCCGTTCAGT  60 36
   Daro_1603 1720558 .. 1720575 - -11.3  -5.43866   GAAGGGGCAAAAAAA             TACCCGC AGCA GCGGGTA              TTTGGGAATTGGTTC 100 49
   Daro_1598 NONE
   Daro_1597 NONE
   Daro_1596 1711048 .. 1711062 -  -4.2  -4.59511   AAGATCGTTCAAAAA               CGGCAA TTT TTGCGG               CTATCCGCAGTTGGC  73 51
   Daro_1594 NONE
   Daro_1593 NONE
   Daro_1592 NONE
   Daro_1591 NONE
   Daro_1590 1706207 .. 1706218 -  -2.2  -3.54424   TCTCAGTCCGTGAAA                CTCG TGGT CAAG                 GCAGAAATCATATAG  47 1
   Daro_1589 1705589 .. 1705605 -  -6.5  -3.63515   TTCCAGCCCGAAGAA              GGCCGAA ACC TTTGGCC              GGGCGACCTGCAACG  60 64
   Daro_1586 NONE
   Daro_1585 1702698 .. 1702726 - -10.3  -5.00616   CTTGTCTGCAAAAAA        GCCCTGACTGA TATTGCT TCCGTCAGGGC        TTTTTTCATTTTGGC 100 80
   Daro_1582 NONE
   Daro_1581 NONE
   Daro_1580 1697988 .. 1698000 -  -4.7  -3.14132   CGCTTTTTCGACCAA                GCTCG TCG CGTGC                TTGGCGTATCTCCAA  49 78
   Daro_1579 1694285 .. 1694319 -   -15  -2.62184   TCGCTGCCCAGATTA     TCCGGGGCGCTCAGTT GAA AACTGAGCGCCCCATT     CTTTGGTACTTCAAC  90 45
   Daro_1575 1690183 .. 1690202 - -13.6  -5.63236   ACTCAAAAAGAAAAA            GGGGCAGA TTGC TCTGCCCC             TCTATTGTGCCGCGC 100 51
   Daro_1574 NONE
   Daro_1573 NONE
   Daro_1572 NONE
   Daro_1571 1683268 .. 1683294 - -13.8  -3.70902   CCTCCTATATTGAAA         CGGGGAACAGAT TGA ATCTGTTCCTCG         TTTATTACCTTGAGT 100 62
   Daro_1570 1682911 .. 1682926 - -10.4  -3.29144   TGATGTGGGTCATAA              GCCCGT AAAT ACGGGC               AATTCCGGGTTATTT  72 35
   Daro_1569 NONE
   Daro_1568 1681028 .. 1681046 -  -3.1  -2.54896   TGTGCAGGGAACTCA             CACTGAT TACTC AGCAGTG             CCTTCGCGCAGTTGT  40 13
   Daro_1567 NONE
   Daro_1566 NONE
   Daro_1565 NONE
   Daro_1564 1676871 .. 1676882 -  -5.8  -3.53811   CTCAGTTCTCGGAAA                GCGA AAGG TCGC                 TGACCAAAGCGGTGT  58 0
   Daro_1563 NONE
   Daro_1562 NONE
   Daro_1561 1674951 .. 1674963 -  -4.8  -3.54424   GGGCAGTTTTCGAAA                CCGA TGTTG TCGG                CTGGCTTCCATGGTT  53 109
   Daro_1557 1670078 .. 1670093 - -11.8  -5.07567   TCAGAGCGTAAAAAA              GGCGCC GATT GGCGCC               TTTTTTGGGAGTTGG 100 51
   Daro_1556 1668338 .. 1668361 - -16.8  -4.36411   GAGTAATGATCAAAA          GAAAGGCGCC GTAA GGCGCCTTTC           TCATATGTGGTCAAA 100 65
   Daro_1536 1642912 .. 1642938 -  -4.5  -4.41302   CATGAAAGCAATAAA        GGCTCACGAGAA GAAG TTTTCGTGA-CC         AGGTGCCAATAGCGA  67 431
   Daro_1534 1641756 .. 1641771 -  -2.6  -3.71998   GACTCACCAACAGAA              TGCC-AT AGC ATCGGCA              GGATATCGAGTGATG  51 216
   Daro_1533 1641290 .. 1641305 -  -2.6  -4.56775   ACTGCGCGGCAAAAA              TTG-TGC ACT GCAGCAA              AATAAGGTTTTGCGC  63 70
   Daro_1532 1640660 .. 1640682 -   -12  -4.21275   GTAACCCAGTGAAAA           GGCCCTGC GGATTTG GCAGGGCC           TCTGGTCTCGCAACA  93 52
   Daro_1531 1640421 .. 1640438 -  -9.9   -2.5001   ACAAGCCTGATCAAC             CCATCGA TTTC TCGATGG              CTTCCAGCAATTTCA  65 3
   Daro_1530 1639039 .. 1639096 - -11.2  -3.53563   ACATGCTTTTTCAAA GCTCGGTGCCGAGC-CAGCCGGCGGGTT TAAA ACCCCGCCGCCAATGCT-AGCGCCGAGC CAGGATCAACGAGCC  78 14
   Daro_1528 1636498 .. 1636514 -  -7.9  -2.75844   CCGTTCATTGCAAAT              CCCCGCC TTC AGCGGAG              CGCCGCGCAAACATC  57 17
   Daro_1527 1635537 .. 1635560 -  -4.5  -5.61824   TAAAAGGCAAAAAAA          TTAGCCGGG GGGTAA CCCAGCAAA           AAAACCTCGTGCAAA 100 2
   Daro_1526 1634449 .. 1634492 - -12.6  -3.39288   TAGCGCGCAACAATA GCTTTCAGAAAGCCCCGCA TAGTTCC TGCGAGGCTTTCTGT-AGC TGCACAAGTGTTAGC  83 36
   Daro_1524 1632632 .. 1632642 -  -2.4  -3.53224   TATCCGCTCCTCAAA                 GCTG AAT CGGC                 TATTTGAAAGGTTTG  47 25
   Daro_1523 NONE
   Daro_1522 1631349 .. 1631366 -  -8.4   -3.7282   CGACCCGACCAAGAA             CTGCCG GATTTG CGGCAG              GGCTTTTGTCCGGCG  67 177
   Daro_1519 NONE
   Daro_1518 1628715 .. 1628728 -  -3.7  -2.63723   TGGTTAGTAAGCAAG               TGGCG AAAT CGCCG                GGTATTCAGGGCTGT  43 54
   Daro_1517 1628327 .. 1628358 -  -4.4  -3.53563   ATACCTCTCTCCAAA      GCACTGATGGGTATT TAT AAAACCCACCCG-GC      TCGTTGACTCGAACG  53 92
   Daro_1504 1619864 .. 1619881 - -12.7   -5.3658   ATCAGAAAAACAAAA             CCCCCGA AAAA TCGGGGG              TTCGTCAGCATTCAG 100 87
   Daro_1488 NONE
   Daro_1487 1603153 .. 1603171 -  -4.4  -3.81473   AAAAACAGATGGAAA             TGGCCCAG TTG CTGGCCCG             CTTCAAATTGCAGGT  57 331
   Daro_1485 NONE
   Daro_1484 NONE
   Daro_1483 NONE
   Daro_1482 1601284 .. 1601321 -  -6.3  -2.71712   GCTTTGTGGTGAAAG   CCGAAATCGTTATGTTG TTAA CTATACAACGATGTCGG    AAAACTGACACGGGG  51 51
   Daro_1481 NONE
   Daro_1480 NONE
   Daro_1479 1599674 .. 1599704 -  -6.1  -3.14344   CACGGCGCTGATCAA      GGCCAGC-CA-CGTG ATT CTCGGTGTGCCGGCC      TGATTGGGTGCAGGC  54 238
   Daro_1477 NONE
   Daro_1476 NONE
   Daro_1475 NONE
   Daro_1474 1596048 .. 1596069 -  -5.1  -2.81547   CGGCGACACCAACGA           CGAG-CGCAC CCT GTTCGCCTCG           CACACGGTGTGGGAG  43 191
   Daro_1471 NONE
   Daro_1470 NONE
   Daro_1469 NONE
   Daro_1468 NONE
   Daro_1467 1590425 .. 1590479 -  -7.7   -2.5655   CCGAGCGAGACGAAG GCCGGCAACAGCAGTGCCAGCAGCAG GCCG CCGATGATCGC-CACCTGTCGCCGGC TGGCTCTTGCCGATG  56 282
   Daro_1465 NONE
   Daro_1464 NONE
   Daro_1463 1588294 .. 1588307 -  -2.3  -2.62184   TGGCGGCCTAGAGGA               CGATC AGCC GGTCG                GCGAACAGCGCCGCG  38 4
   Daro_1462 NONE
   Daro_1461 1586785 .. 1586798 -  -8.1  -3.54935   GAAAGTGCTGCCAAA               GCGGT CAAA ACCGC                GTGCTGCCATCGGCT  64 16
   Daro_1460 1585701 .. 1585718 - -12.7   -4.2803   TAGCGCAATTGAAAA             CGGGAGC TTCA GCTCCCG              TCTTACTCACGCGCA  95 62
   Daro_1456 1583847 .. 1583857 -  -8.2  -3.15249   TACAGCGCGCAGGAA                 GCCG TGA CGGC                 CGACGAATGAGTACC  63 127
   Daro_1454 NONE
   Daro_1453 1581005 .. 1581023 -  -3.8  -3.48276   GGGTTTCTCATAGAA             CGTGATGA CGG CCATTACG             CTGCCTCGCGCCACA  51 21
   Daro_1452 NONE
   Daro_1451 NONE
   Daro_1450 NONE
   Daro_1449 NONE
   Daro_1448 NONE
   Daro_1447 1576973 .. 1576985 - -10.5  -2.57132   GCCGTTGTCGACAAG                GCGCC AGC GGCGC                GGCCAGCCGCTCACA  69 36
   Daro_1446 NONE
   Daro_1445 1572536 .. 1572581 - -10.5   -2.6348   CTGAAATGGGACAAT GATG-GC-TGATCCGGGGCGC TTTCAG GCGCCGCGGATCTTGCTCATC GCCAGATTGGCGGCT  69 1
   Daro_1443 1569386 .. 1569403 - -14.1  -4.57073   GATTGGCTGGAAAAA             CGGGGGC CGAG GCCCCCG              TTCGTTTGCGACTGA 100 55
   Daro_1442 1568565 .. 1568580 -  -3.2   -4.1891   TTTGTTGAAGACAAA              CAGCGA TGCC TCGATG               CGGGAATGAACGACT  62 358
   Daro_1437 NONE
   Daro_1436 NONE
   Daro_1435 NONE
   Daro_1434 1559451 .. 1559465 -  -2.8  -4.30911   GAATGAGAATACAAA               TGGC CTGTTGC GCCA               GTATTTCCCAAAGGG  63 202
   Daro_1430 NONE
   Daro_1429 NONE
   Daro_1428 NONE
   Daro_1427 NONE
   Daro_1426 NONE
   Daro_1425 NONE
   Daro_1424 1551583 .. 1551598 -    -6  -4.56597   CTGCTGCTGGAAAAA              GGGGCG AACC CGACCC               TGAAGAACTTTGACG  74 98
   Daro_1417 NONE
   Daro_1415 1544600 .. 1544625 - -13.9  -2.72511   CGTACTGGTTGAAAG         TGGCGGGGCGC TTGA GCACCCCGCCG          TGTCTTGCACAGCTT  85 39
   Daro_1414 NONE
   Daro_1413 1541394 .. 1541444 -  -4.5  -3.05463   ATGTTGGCCATGTAA CGCT-CCTGCATGACCGGCGGAGC CAGG GCTCCGCCGGTGGTCCGTTTAGCG AACCAGGTCGAAGTT  48 20
   Daro_1412 1541103 .. 1541147 -  -4.1  -2.71712   TGCTCTCCTTTAAAT CCGCTTTGCCGGCCA-CTGT TGTCAG ACAGGCGGCTGGCTGGGCGG GCAGGTTCAACGGGC  43 40
   Daro_1411 1540835 .. 1540888 - -10.2  -3.59979   GGGCTCCAGGGGAAA GTCTTCAGTGGAGCACCGGTGCAG ATTTGG CTGCGCCGGCGTTCGGCTCAAGAC TTTGCTCAGGCCGGG  77 31
   Daro_1410 NONE
   Daro_1409 NONE
   Daro_1408 NONE
   Daro_1407 1537735 .. 1537753 -  -3.1  -3.62046   CGATCTCTGCAACAA             GGCAG AGGCATGTG CTGCC             CTCTCGTCACATGAG  51 364
   Daro_1398 1525991 .. 1526004 -  -2.3  -2.87564   TCATCGCTTCAGACA               TGGAG GTTG CTCCG                GAGGGAGCTCAGAAG  41 5
   Daro_1397 NONE
   Daro_1396 NONE
   Daro_1395 NONE
   Daro_1394 NONE
   Daro_1393 1522557 .. 1522576 -  -4.2  -3.53012   TCCTCTGGCGGCAAA            CTCGC-GCA GCC TGCAGCGTG            ATCTGGCGGCACACG  52 477
   Daro_1391 NONE
   Daro_1390 1520169 .. 1520185 -  -4.4  -3.24976   AAGTCGGGAAATAGA              TCGTCA CGGTT CGACGA              TGGCCGGGGCGATTG  49 43
   Daro_1389 1518855 .. 1518876 -    -8   -4.4874   CGCAAAAAGCGAAAA           GCCCATGC GTTCAG ACATGGGC            TTTGTAAATCTTTGA  82 337
   Daro_1388 1518376 .. 1518393 - -10.5  -5.27938   AGTGCCAAAGAAAAA             GCCCGGC ATGA ACCGGGC              TTTCATTGTCAGATG 100 54
   Daro_1387 1517821 .. 1517844 -  -9.6  -4.58395   TTCATGCCGGAAAAA          GTCTCCGACCA TGC TGGCCGGAG-C          AAGCCTGTTCGGCAG  90 52
   Daro_1386 1516967 .. 1516989 - -11.3  -3.04715   TAGGTGTTGCAAAAG           GAAGCCCGG GCCTG CCAGGCTTC           AACGGATTTGACGGG  75 43
   Daro_1385 1516571 .. 1516604 - -15.5  -4.04206   TCAGCTGTACAGAAA     GAAAAAAGACCAGCA AATT TGCTGGTCTTTTGTC      CTTCCAAGGATACTA 100 65
   Daro_1380 1512881 .. 1512918 -  -9.1  -3.28712   CTTGTCTGTCCAGAA   TGCGCCATGGTCCTGCTC ACT GAGCCGGTCGATG-CGCA   TTTGATTCAGAAAGC  69 355
   Daro_1378 NONE
   Daro_1377 1510465 .. 1510482 -  -9.9  -4.14257   CGCAAGAAGCATAAA             CCTCTGA TTTG TCAGAGG              TTTTTTGCTTTTTGG  83 361
   Daro_1376 NONE
   Daro_1375 1503915 .. 1503944 -  -9.3   -3.9712   TCATGCTAGGAGAAA       TAGATAGGCCGGG TTGT CCCAGCCCATTTA        GCTTCTTGAGACCTT  78 140
   Daro_1374 NONE
   Daro_1373 1498283 .. 1498302 -  -9.2  -3.59979   CGCGGGTACTGGAAA            GCGGCGGT TGCC ATCGCCGC             CAAGAACTTGCGACT  68 376
   Daro_1371 1496346 .. 1496364 -  -2.2  -3.09516   TTCCCGATTACGGAA             CTCATCGC GGC GCGGCGCG             GATGACAAAACTTCG  42 459
   Daro_1367 1489698 .. 1489709 -  -4.4  -4.59853   GGAATGGCCGAAAAA                CCAA CGAA TTGG                 GGGTAATGTCAAACT  72 57
   Daro_1366 1489008 .. 1489021 -  -3.1  -3.57144   TTGCTCAGTGGCAAA               CGCGCT TAA AGCG-G               TGTCCGACGGTGATA  51 1
   Daro_1365 NONE
   Daro_1364 1486525 .. 1486540 -  -4.6  -3.73072   AACGCTTTTACCAAA              CCGTTG CATC CATCGG               TTGAATCCGCACCGA  58 284
   Daro_1348 NONE
   Daro_1347 1463414 .. 1463459 - -17.1  -3.05384   CTTTTCTCGATTCAA GTGTGAAAATGGCCGT-CTACG CAA CGTAGTACGGCCATTTTTTCAC AGGTGCGGAGTGATC 100 39
   Daro_1343 1459922 .. 1459947 -  -5.4   -4.1891   CCCCGTCAACAGAAA         GCAGCGTGACC GAGGT AGCCACGC-GC         TGGGGATTCTATGAG  68 106
   Daro_1341 1458048 .. 1458058 -  -4.6  -2.75074   TGCAGGGCAATATTA                 CGCA ACG CGCG                 GCTCAGCTCATCGCA  43 442
   Daro_1333 1450268 .. 1450286 -  -4.5  -3.14991   GAGAAATTTGAAAAG             GGGGCAA GGTTT TTGTCCC             TCATGACTGGTATTT  48 142
   Daro_1331 1448452 .. 1448470 - -11.8   -3.1855   GCTGCCAAGATCCAA             CTTTGCAG CAC CTGCAAAG             AAACTTATTTGTTTC  77 324
   Daro_1328 1444320 .. 1444350 - -21.4   -4.4267   GCTCAAAACTGAAAA       CACAAAAGCCTCTC AAG GAGAGGCTTTTGTG       AAGTGGTCCTGGGTA 100 502
   Daro_1327 1443444 .. 1443458 -  -5.6  -4.23528   GAATTGAAAACGAAA               CCCGCC GGC AGCAGG               CCAAGCTCTGGGAGA  68 517
   Daro_1322 1440195 .. 1440219 - -11.4  -4.40173   ACGAGAAACCGAAAA          CCCGCTCAGC GCAAG GCTCAGCGGG          TTTTTTGTTTTTGCT  95 152
        gltX 1438549 .. 1438588 -  -5.7  -3.90744   CCCGCCGCGAAAGAA  GGCCGCATTATAGGGACC GTCCT GGTCCTTGTAAAG-GGCC  TTTCGCTATTTTTTA  63 38
   Daro_1320 1436083 .. 1436111 -    -8  -3.86194   AACTGCCTGGAGAAA        CCCCGTCGCCGG CCAAT CCACCGACCGGG        TGTCATTTCCATCCA  69 138
   Daro_1312 1426575 .. 1426593 -    -6  -3.39556   AACCGTGTAACAACA             CTTTGCGC TAA ACGCAAAA             CCGTGTCAATACACA  56 63
   Daro_1311 NONE
   Daro_1310 1424966 .. 1424995 - -15.7  -4.70319   TTACGAAAATGAAAA       GACCCCCGGAGGG TTTC CCCTGCGGAGGTC        GTGATTGGGTTGGCT 100 116
   Daro_1309 1422987 .. 1423000 -  -4.5  -3.14132   GGGTTTGGCGATTAA               GCTGC CAGT GCAAC                CTCACCAGACGACGG  49 8
   Daro_1306 NONE
   Daro_1305 1416938 .. 1416948 -  -6.8  -3.06315   TTAAGATTTCCAACA                 TCCG GGT CGGA                 TATGTGGACTTGTCT  56 247
   Daro_1301 1411694 .. 1411723 - -11.3  -2.53876   CCTGATCGGAATCGA       TCGCCGCTCGCGC TCCG GCGCGGGCGGAAA        CCCCTTATTCGTTTT  72 30
   Daro_1297 1407295 .. 1407313 -  -7.4  -4.38712   GCGATGGCGAGAAAA             TCTGGATC CAC GATCCCGA             GTTGCAGCAGGTTAC  74 378
   Daro_1293 NONE
   Daro_1292 1402112 .. 1402129 -  -6.9  -4.38712   GGTAGTGCCAGAAAA             GGGTGAC TCAG GTCGCCC              TTTGTTTTTTCGGGG  75 15
   Daro_1229 NONE
   Daro_1228 1332687 .. 1332704 - -12.7  -5.48213   GACGGAAAAGAAAAA             GCCCTGC CAAG GCAGGGC              TTTTCGGTGAAGCGA 100 48
   Daro_1227 1331949 .. 1331965 -  -4.4  -3.66784   CCAGGTCGAACAGAA              CAGCAT CAAAC ATGCCG              GATGGTGCGCATCAG  55 14
   Daro_1226 1331009 .. 1331021 -  -6.9  -3.12999   TTACCGGACATTCAA                GCCGG TGC CCGAC                ATTTGGATGCGCGCG  54 297
   Daro_1223 NONE
   Daro_1222 1325952 .. 1325972 - -16.9  -4.54727   TGGCTGAAACGAAAA            GGCCGTGTC ACT GACACGGCC            CCTTAATTGAAGGGT 100 44
   Daro_1221 1324507 .. 1324534 -  -9.9  -2.72661   GATCATCGGCAAGCA        GCGTAACGGCCC GACCG GGACCGT-ACGC        TTGGCCTTCATTGGC  61 103
   Daro_1210 1314740 .. 1314752 -  -4.7  -4.58395   TTGAGTCTTGAAAAA                CCGGC ACC GTCGG                CGGATGCACGCGGTG  73 141
   Daro_1201 1305127 .. 1305142 - -10.4  -5.47218   TTGGACGTAAAAAAA              GCGGCT GTTT AGCCGC               TTGGTTCAGTTGACT 100 31
   Daro_1200 NONE
   Daro_1199 1302937 .. 1302959 - -12.6  -3.28791   ATGGTTCGGCCATAA           CCCCGGCCTG CTG CTGACCGGGG           GCATCGCGGCACTGA  76 448
   Daro_1197 NONE
   Daro_1196 NONE
   Daro_1195 NONE
   Daro_1194 1298433 .. 1298446 -  -9.5  -3.57561   CCGGAATGCTTGAAA               GCCGG GCCG CCGGC                TCGTTCCGGCGGGAG  73 59
   Daro_1193 1297971 .. 1297982 -  -5.8  -3.53012   CGCGGGCTGGCCAAA                CGGA AAGG TCCG                 GTGATTTTCATGGCC  58 33
   Daro_1192 NONE
   Daro_1191 1296471 .. 1296481 -  -8.2  -3.76373   TGGTCAACATTGAAA                 CCGG CAC CCGG                 CCGTCTCAGGGCTTT  72 31
   Daro_1190 NONE
   Daro_1189 NONE
   Daro_1188 1294340 .. 1294359 -  -4.2  -2.78715   AATGCTTGCATGAGA            GCACCTCT TGAT AGTGATGC             CTGGCTAGTGCCTTC  43 58
   Daro_1187 1293322 .. 1293353 -  -6.4  -3.29144   TTATCTGCCTGAGAA      CCTGGAATTGACGG TGCG CCGGCACACCCAGG       AAAGCGTCATCGCCA  56 465
   Daro_1184 1290232 .. 1290258 -  -9.4  -4.93877   GGGTACCAAAGAAAA         CGCCCCGC AGGCAGGATGG GCGGGGCG         TCGAGTCTCGGTTCC  95 46
   Daro_1183 NONE
   Daro_1182 1289121 .. 1289133 -  -6.2  -3.14132   CGGGGTTTTCAGGAA                GGCG TCTTT CGCC                AGAGCGGGCGGCTGT  54 41
   Daro_1175 1279891 .. 1279901 -  -5.4  -4.11484   CTGAAGCTTGCAAAA                 TCCT GTC AGGA                 AAAAATGCAGATTAT  65 37
   Daro_1174 1279018 .. 1279044 -  -3.7  -3.28924   GAGCCGGTGGCAGAA         TTTTCCCGTCA GGCAG CGACAGGGAAA         TTCGAAGCTAGGTAT  49 7
   Daro_1173 NONE
   Daro_1172 NONE
   Daro_1171 1276673 .. 1276688 -  -2.5  -3.61398   CTTTCTCGCCAATAA              CACCC GTGACT AGGTG               GCGCCTTGTCAGGTA  49 48
   Daro_1164 NONE
   Daro_1163 NONE
   Daro_1162 NONE
   Daro_1161 NONE
   Daro_1160 NONE
   Daro_1159 NONE
   Daro_1158 NONE
   Daro_1157 1261594 .. 1261608 -  -4.2  -3.53012   TTTTGTTGCCGGAAA               CCGC TATCCAG GCGG               CTTTGGCGATTGCCG  52 229
   Daro_1155 NONE
   Daro_1154 NONE
   Daro_1153 1258112 .. 1258127 -  -4.6  -3.78022   TCGAGATCGAGCAAA              TCGTGC CGCA GCACGG               TGCGCGTTTTGTCGG  57 151
   Daro_1150 1254817 .. 1254859 - -25.9  -3.08679   GGCCCTCATGGAACA GCCGGTTCGTACCTCAAAA TGCCT TCTTGAGGTACGAACCGGC TTCGGGCGAGAAAGT 100 71
   Daro_1136 1241796 .. 1241807 -  -5.8  -3.14132   CCCGCGTGGCAGCAA                CAGC ATTG GCTG                 TTTCGGCCTTCTGCT  50 356
   Daro_1134 1240275 .. 1240285 -  -5.4  -3.06796   GTGCATGTCAGCCAA                 TTCC CCC GGAA                 GCCTCGGCCGCCCAC  50 7
   Daro_1133 NONE
   Daro_1132 NONE
   Daro_1131 NONE
   Daro_1130 1237001 .. 1237024 -  -3.8  -3.09671   AGGTCAAGGGCAAGA          CGGTCAAGGT TCGC ATCCTGACCA           ATTGAGCGCTGGCTG  46 97
   Daro_1124 1226029 .. 1226047 -  -3.9  -2.79183   TGGATTCTGACCATA            CCAT-GCA GTGC TGCGATGG             CTGCTGCGGCTTGGT  41 206
   Daro_1121 NONE
   Daro_1120 NONE
   Daro_1119 1222072 .. 1222086 -  -2.7  -4.16921   CAAGAACCTTCAAAA               CCGGG GGCTG CTCGG               AGTTACTGCGGGCGA  60 67
   Daro_1118 1220066 .. 1220084 - -11.7  -5.41143   TATGGCGCAAAAAAA             GCCACGG GTTTG CCGTGGC             TTTTCTGAGGGTGAC 100 47
   Daro_1117 NONE
   Daro_1116 NONE
   Daro_1115 NONE
   Daro_1114 NONE
   Daro_1113 NONE
   Daro_1112 NONE
   Daro_1111 NONE
   Daro_1110 NONE
   Daro_1109 1212597 .. 1212611 -  -7.2  -2.76404   GCCATTCAAAAGCTA               TAGCAA GTT TTGCTA               ATTTGCCTTGTTCGT  53 44
   Daro_1108 NONE
   Daro_1107 1208580 .. 1208602 -  -2.6  -5.00616   GCTGCGGCCAAAAAA           CAATTGGGGT ATG AACCCTATCG           TTATTGAAAATAAAT  71 362
   Daro_1105 1207238 .. 1207261 -  -4.6  -5.37345   CGCAAGGACAAAAAA          GA-AGCCCG TCTAGTG CGGGCTCTC          GGATGATTTGTCTCC  90 362
   Daro_1104 1205569 .. 1205583 -  -3.5  -3.01791   ATCCGGCCGGCAAGA               CGCAG TGGCT CTACG               AATCCGGCGAGATCA  43 77
   Daro_1101 1203737 .. 1203751 -  -4.3  -2.91593   CAGTCTGTCACAAAT               TAGAC CGGTC GTCTA               GTAGGTATTTTTCCG  47 23
   Daro_1100 1203093 .. 1203113 -  -9.7  -5.02476   ATAGGGTTCAAAAAA            TGGCCGC TATGGAG GCGGCCA            TTGACGTTTGCATGT 100 43
   Daro_1099 NONE
   Daro_1098 NONE
   Daro_1097 NONE
   Daro_1096 NONE
   Daro_1093 1196258 .. 1196274 -  -4.3  -3.72576   GCTGGCGTCAGGAAA              GCCGCGA TTT TCGCAGA              AGGGCGGGCGCTGAG  58 244
   Daro_1092 1195564 .. 1195580 -  -2.9  -3.69482   TCATCGAACAGATAA              CCTCTGC CCG GAAAAGG              AGTTCGCCATGCACG  51 301
   Daro_1089 1194118 .. 1194132 -    -5  -3.53012   GGCGTTCTCCTGAAA               GTTGTC TGG AACAAC               TTTAGCCGGCACGGC  53 75
   Daro_1088 1193460 .. 1193480 -  -6.9  -4.45168   GGGGGAAAATATAAA            GAAACGG TAAAAAT CCGTTTC            AAATCCATGTGCTGA  77 351
   Daro_1087 NONE
   Daro_1086 NONE
   Daro_1085 NONE
   Daro_1084 NONE
   Daro_1083 1187265 .. 1187280 -  -2.6  -3.29543   TACTAGGAAAAACGA              TTTCAA GATT CTGAAA               AATATTGGTGCTTCG  45 75
   Daro_1082 1186730 .. 1186744 -  -4.2  -3.02144   GCAGTGCGGGGAACA               GGTCAA TTG CCGACC               ATAGGCCAGACGGTT  46 104
   Daro_1081 NONE
   Daro_1080 NONE
   Daro_1079 1182110 .. 1182123 -  -3.7  -3.55071   GCACATTTTCTGAAA               GTCGG GAGG CCGCC                TTCGGCCCAGAGGCG  51 144
   Daro_1078 1181448 .. 1181462 -  -2.8  -4.27584   AGCGCCAAGTTAAAA               GCTG CCAGGAT CAGC               TTGCCACGAAGGTAT  60 21
   Daro_1077 1179947 .. 1179957 -  -2.4  -2.94232   TTCCGGGTAAACAAG                 GCGG CTT CCGG                 ATTTCGGACTGCCGT  41 43
   Daro_1076 NONE
   Daro_1075 NONE
   Daro_1074 NONE
   Daro_1073 1177074 .. 1177086 -  -5.5  -4.42806   TCAGCCTCAAACAAA                GCCGA CGC TCAGC                GTTCAAGTGAAGCGA  70 96
   Daro_1072 1176272 .. 1176287 -  -3.2    -3.724   AATTCAGCAAGAGAA              GTGCCA GACC TGGCAA               ATGCATTCTAAGCAC  53 201
   Daro_1071 1173490 .. 1173506 - -13.7  -4.15044   TCTTTGCGCAAGAAA              GGCGGCT TGT AGCCGCC              TTTCTGACCTCAAAT 100 60
   Daro_1069 1171212 .. 1171222 -  -2.4  -2.60423   ACGGGAAGCAACTCA                 TGCG ACC CGCC                 ATTGCCGGCGCCCTG  38 12
   Daro_1068 NONE
   Daro_1067 1168397 .. 1168423 -  -2.8  -2.71712   CCGGGCGCCCTAAAG         CCCAAGGCTG GCGAGAG CGGCCACGGG         TGGCGGTCTACGCCG  39 443
   Daro_1065 NONE
   Daro_1064 1166353 .. 1166363 -  -6.8  -3.35679   GCTGCCCAGTTATAA                 GCTG GCC CAGC                 GGGCAAACTGACTGC  59 9
   Daro_1062 NONE
   Daro_1061 1163778 .. 1163797 -   -15  -5.42259   TCAGGTGTAAAAAAA            GCCGCAGC ATTC GCTGCGGC             TGGCACGGGAGGCGT 100 47
   Daro_1058 1161698 .. 1161717 -   -15  -5.07652   GGGTGTAAAACAAAA            CGGGAGCC AATC GGCTCCCG             TTGTTCATGCTGACA 100 55
   Daro_1047 NONE
   Daro_1042 1142085 .. 1142097 -  -3.3  -2.80761   TCCGAAGAAATGAAT                TCTGC CGC GCAGT                CTGCAACTGCGTATT  41 46
   Daro_1041 1141422 .. 1141432 -  -3.2  -3.55761   GACTTAGCGTTGAAA                 CTGA ACG CCAG                 AGCTCGGCTTGTCGG  49 3
   Daro_1040 NONE
   Daro_1039 1139091 .. 1139102 -  -3.6  -2.66912   AGCGAATCCATATCA                GCCC CCCG AGGC                 TTTCCGGTAAGCCCT  43 11
   Daro_1038 NONE
   Daro_1037 1137838 .. 1137859 -  -4.3  -4.08767   TCGATGCTGCCAAAA           GGCCCATTC TTCG GAGTGGGCT            TTTTGCTTTTCTAGG  62 36
   Daro_1024 NONE
   Daro_1023 1122889 .. 1122914 - -18.3  -3.89212   GATTGAGACATGAAA         TGCCGGACCGC TGAA GCGGCCCGGCA          TGGTGATGCGTTTAG 100 37
   Daro_1022 1122424 .. 1122452 - -11.8  -4.85599   CGGAGGCGATAAAAA        CAAAAAACGGCC ACGTA GGCCGGTTTTTG        TTTCTTGCTGATTGT 100 46
   Daro_1017 1113051 .. 1113064 -  -3.7  -4.55287   CCCAGCGACAGAAAA               CCGCC ACCG GGCGT                CTCTTTCGTCGATGG  68 353
   Daro_1015 1108963 .. 1108978 -    -9  -3.54459   CGAACCTGCGGTAAA              CAGTCG ATGC CGACTG               CGTGGTTCGACCCGG  66 197
   Daro_1013 1107734 .. 1107751 - -11.3  -2.57132   TTCCTGCGTTACAAC             GACCTGC TGCT GCAGGTC              AATGCGCCGATTGCC  73 328
   Daro_1008 1100533 .. 1100554 - -12.9  -5.00616   CGGTGTTTGAAAAAA           TGGGGGCGG TTGC CCGCCCCCG            AAGAGTTGCCCGCAA 100 139
   Daro_1007 NONE
   Daro_1006 1099284 .. 1099309 -  -7.6  -2.50994   GCCAACGCCATCAAG         TTTACCGAGC GTGGTG GCTCGGTCAA          GGTGGCTTGCGAGGT  52 492
   Daro_1000 1092710 .. 1092742 -  -8.4  -2.91264   CCTCTGACCGATAGA     TCGCGATGCGCCCAC CTTG GCAGGCGCATCG-GT      GGCTTCTACATCCGT  61 31
   Daro_0991 1084929 .. 1084962 -    -9  -3.53745   GACATTGCAAAGTAA    GGCAA-GCGTCCG-CTG AAT CAGGCGG-CGCATTGCC    CAGTTCATGCGTCGC  71 129
   Daro_0985 NONE
   Daro_0984 1075437 .. 1075447 -  -3.2  -4.56597   GGTCGGTTGGAAAAA                 TGGC TCG ACCA                 TGAAGGACTGGGCGA  68 422
   Daro_0978 1069586 .. 1069628 - -10.6  -3.53444   TGATGGTCTCCGAAA TGGCTACATGTTGGCGGGAA GAG TTCCCGCCAACATGGATTTA GCCCGTTTTGCCGGT  78 69
   Daro_0977 NONE
   Daro_0976 1068446 .. 1068466 -  -9.7  -2.78816   CGATGTTCTAGTATA            GGTTGCTGC GGT GCAGCAAAC            AATATTGGGCTGTAG  67 71
   Daro_0975 NONE
   Daro_0974 1065712 .. 1065744 -    -9  -3.90318   TTACCATTCCAGAAA      TGCTTCAGCCGCCC GAAGG GGGCGGCTGAGGGG      GCGACTCGTCAATCA  78 87
   Daro_0973 NONE
   Daro_0972 NONE
   Daro_0971 NONE
   Daro_0970 NONE
   Daro_0969 NONE
   Daro_0968 NONE
   Daro_0967 NONE
   Daro_0966 NONE
   Daro_0965 1047690 .. 1047717 - -13.4  -5.04249   GCCCGAAAAAACAAA        GCTCCGGGCACC TTGC GGTGGCCGAAGC         ATGTTCAAAATATTT 100 143
   Daro_0964 1044583 .. 1044605 - -19.2  -4.88407   CGACGTAACGAAAAA           GGCCCCGGAA AAT TTCCGGGGCC           TTTTAATTTGATGCT 100 53
   Daro_0942 NONE
   Daro_0934 1012949 .. 1012967 -  -4.5   -3.0701   AGAAGTTTCAGTGAA             TCAGGAC TTGCT GTCCGGA             TTATTGCGGTGCTGG  48 7
   Daro_0933 1011916 .. 1011929 -  -4.5  -3.33696   CTGGCTGGCAATGAA               GCCAA GTCG CTGGC                CAAAGTGGCTTCTGG  49 422
   Daro_0930 NONE
   Daro_0929 1007510 .. 1007527 -  -8.5  -3.55563   ATCTCAGGCTCCAAA             TATCAGG TTGT CCTGATA              TTTGTGCCATCTGAC  67 46
   Daro_0928 NONE
   Daro_0927 1005926 .. 1005952 -  -2.3  -3.34192   AATTCCCTCAAGTAA        CTG-CCGCTC TTGTTGTC AAGCGGTCAG         GTCGATTTGTTGAAT  45 14
   Daro_0926 1004247 .. 1004264 - -12.7  -4.14739   TCACCCATGTGAAAA             CCGCCTC CGAA GAGGCGG              TTTTATTGAAGTCGA  95 50
   Daro_0924 NONE
   Daro_0923 1000110 .. 1000150 - -21.2  -3.97368   CCGTCAAGTGACAAA GGCGCCGAGCGCCGCCGGA GATT TCCGGTAG-GCTCGGCGCC  GGGCTGTTAGGCCTG 100 44
   Daro_0922  998879 ..  998900 - -12.3  -5.60993   CGGTGGACAAAAAAA           GACCCGAGC ATGG ACTCGGGTC            TTGATTCGCTTGGCT 100 74
   Daro_0921  997455 ..  997478 - -14.6   -5.0538   CGTGAGCGTAAAAAA          GGGCTG-GCGC ATG GCGCACAGCCC          GTCGGCTTATCGGTG 100 54
   Daro_0920  996137 ..  996154 - -12.7  -5.26875   GCCTGAACGAAAAAA             GCCCGTC CATG GACGGGC              TTTTTTGATGGTGAA 100 45
   Daro_0918 NONE
   Daro_0917 NONE
   Daro_0916 NONE
   Daro_0915  991118 ..  991129 -  -4.4  -2.51725   ATCGGAGATGAAGAG                GATC AAAC GATC                 TCGGCCTTCTCGATG  44 16
   Daro_0914 NONE
   Daro_0913 NONE
   Daro_0912  987551 ..  987580 -  -2.1  -2.62184   TCGTTTTCGACAGCA       GCAGCCTGACTGAA GAG TTGTATCAGGC-GC       GCCTCGACAACATGA  38 393
   Daro_0898 NONE
   Daro_0897  970485 ..  970516 -  -6.4  -3.36749   TATCGGCAATATCAA      CCCGGCCGGCTACC TGAA GGTCACCGACCGCA       TCAAGGATGTAATCA  56 408
   Daro_0856  928818 ..  928852 -  -7.2  -5.02777   AGATAGAAAAAGAAA    CGGGCATC-CGGG TTTCTGTATC CCCGTAATGCCCG     TTTTCGCGATTGATG  90 59
   Daro_0854 NONE
   Daro_0853  925865 ..  925883 -  -3.1  -4.36914   GTGTTCCCTAGAAAA             CGGCT TCGTACTCT AGCCG             TTTGGCAGGTCCGCT  62 375
   Daro_0852  924766 ..  924781 - -11.8  -4.74132   AGAGCGCATGAAAAA              GGCGGC CTTG GCCGCC               TTTTTTGCGACTGAT 100 50
   Daro_0850  922809 ..  922822 -  -5.3  -3.79841   CAAGAACCAATATAA               TCTGA TTAT TCAGA                GGTCAGGAGCTACCT  61 116
   Daro_0849  922479 ..  922494 - -11.8  -5.45652   ATGGGCAATAAAAAA              CGGGGC CGAA GCCCCG               TTTTTTATTGGTGCA 100 51
   Daro_0842  915364 ..  915385 -  -2.9  -3.68738   GCCGCAACAAAGCAA           GATGTTCGG CTTC CCGAATGTC            CGGAGCTTTGAGCCG  49 362
   Daro_0840  913899 ..  913916 -  -3.3   -4.7497   CCGATCGACGAAAAA             CCGCTGG CCCG CCAAGGG              GTGGCGGCTTGAGGC  71 210
   Daro_0836  907544 ..  907570 -  -2.2  -4.66833   CTTCAATTGGAAAAA         TAGGAGGCAG ATCAATA CTGCCTGCTG         ATTATTTTTCTGGGA  66 117
   Daro_0835  907010 ..  907020 -  -6.8  -3.55622   CGCAATCCGCCCAAA                 GCAG AAA CTGC                 GACAATCGAACGCGA  58 255
   Daro_0824 NONE
   Daro_0823  894729 ..  894739 -  -2.4  -3.65046   GCCTGATTTGAATAA                 CCTC ATA GGGG                 TGAATAGAGCGAGCA  49 263
   Daro_0822  893882 ..  893907 -  -3.2  -4.14633   CACCTGGAAAAAAGA         GCGGCAATTG AAATGG CATTTGCCCC          TTTCGTCCACCGTCT  58 66
   Daro_0821  892603 ..  892650 - -13.5  -2.59431   GTTTTGCATAAGTCA GGCCGAGGTTTGCGGCACGGC CTCCTGCC GCCA-GCCGCAT-CCTCGGCC GCCGACATCGCTATT  81 36
   Daro_0804  868447 ..  868460 -  -5.9  -3.28712   CGCGTTGCCCGAGAA               GGGGC GGGG ACCCC                TACGGGGGGTAACTT  56 209
   Daro_0802  866889 ..  866912 -  -4.6  -2.80307   GAAAGCCCCATGATA          TGCCCTGTAGA TTA TCTG-AGGGCA          TTCTATACGGGTCCC  46 125
   Daro_0801  865962 ..  865979 -  -2.5  -3.18913   AACACACAGACCCAA             GGGCAGC GACA GCAGCTC              CTTACCTGCTAAAGC  43 229
   Daro_0799  864758 ..  864777 -  -2.1  -4.27911   AAAAGACCCAATAAA            TACTGCT GCCATG AGCAGAA             AGAAGGGACGCGACA  58 115
   Daro_0798  864310 ..  864336 -  -2.2  -2.79098   CCTAGCGACGAACCA         CGGCTGGTCA TCAATCG TTACCACCCG         GATGCTGGAGGTGTT  39 45
   Daro_0797  863493 ..  863514 - -10.9  -2.56601   CGTACTAAAAATGAC           CAGAGACTC ACCT GAGCCTCTG            CGAGCATCAGGTGTT  64 509
   Daro_0795  862200 ..  862213 -  -3.9  -4.07868   CTACAGCGATACAAA               TAAAG GCGT CTTTA                CAGGGCGCATGTTTG  59 494
   Daro_0793  861603 ..  861619 -  -2.1  -3.04144   GTCGGATGTGCAAGA              GGTGGGT TTT ACCGGCC              ACTAACTCCTCCAAA  42 17
   Daro_0792  861020 ..  861036 -  -7.2   -4.8622   GGCGCCAATGAAAAA              GGCCCC GGTTG GGAGCC              TCTGGAGGTGTTCGG  85 50
   Daro_0791 NONE
   Daro_0790 NONE
   Daro_0789  858038 ..  858049 -  -7.2  -3.22774   TACAGCCACCAGGAA                GCCC TCCA GGGC                 CACTAGGAGAGCCTC  57 317
   Daro_0787  853706 ..  853718 -  -9.1  -3.23216   TTGCAGGACCATGAA                GTGCC GTT GGCAC                TCGCCGAATTTTTTA  61 362
   Daro_0784 NONE
   Daro_0783 NONE
   Daro_0782 NONE
   Daro_0781 NONE
   Daro_0780 NONE
   Daro_0779 NONE
   Daro_0778 NONE
   Daro_0777  844678 ..  844706 -  -8.1   -4.1552   CAGGTGCGCAACAAA        CTCGTCACGGCCT ATC AGGACGTGATGAA        TATGCAGATTTAATT  76 35
   Daro_0773 NONE
   Daro_0772  838934 ..  838945 -  -5.8  -2.71731   TTCAGCGTTGAATCA                GAGC ATCT GCTC                 GCCACCGGCGCCACC  51 11
   Daro_0771 NONE
   Daro_0770 NONE
   Daro_0769  836283 ..  836300 -  -5.5   -2.8547   ATGTTGGATATGACA             GTCAAGC CCAT GCTTGCC              CCTCGAAAGATATAT  49 81
   Daro_0768  835297 ..  835309 -  -3.3  -3.07043   TGTATTACGCGAACA                GGTCT ACC AGTCC                ACGGCCCCTATGCAG  43 2
   Daro_0767 NONE
   Daro_0766 NONE
   Daro_0765 NONE
   Daro_0764 NONE
   Daro_0763 NONE
   Daro_0762 NONE
   Daro_0761  830758 ..  830769 -  -2.2  -3.71672   TGCGATGAAAATGAA                GCGT TACC ACAC                 AGGTGGAGCCGGAGA  52 237
   Daro_0748  819320 ..  819330 -  -2.4  -3.36671   ACTCTAACCGGATAA                 CGGC AAC GACG                 AGTAAAACTTTAGCC  45 40
   Daro_0747 NONE
   Daro_0746  818490 ..  818521 -  -4.4  -4.63218   CGTTGGGCAATAAAA      TCAGGGCTGTCCAA AGGC TTGGAGACGCCTGA       AAGCCCGAGGCTCAA  72 37
   Daro_0721  789521 ..  789552 -  -5.8  -3.60792   GCGCGAAGCGCGAAA      GTTCAAGCGCTATC CACT GATTGCTCGTGAAC       GTGGCTGGGAGGGTG  57 248
   Daro_0709  778329 ..  778349 -  -2.5  -2.54166   TTCGTAATGAAAAGG            TCGCCAG TTCGATT CCGGCAA            GCGGCACCATATTGA  38 399
   Daro_0708 NONE
   Daro_0707  775739 ..  775760 - -14.5  -5.38054   CTGGACAAATAAAAA           GGCCATGCT ACCG AGCATGGCC            TTTTTGCTGCTAGCC 100 45
   Daro_0703  770662 ..  770694 -   -12  -3.53012   GCCGCCTGGCTCAAA     GCGTAGCAAGGGCCG TGGC CGGCCCTTGCG-CAC      CGGTCAGGCCGAGAC  82 29
   Daro_0694 NONE
   Daro_0693 NONE
   Daro_0692  762576 ..  762597 -    -3  -4.84017   AAGCCCGTAGAAAAA           GTAAAGGGC ATGCA GCCC-CTAC           CCAAGGGCAGCTTGA  72 262
   Daro_0689  759332 ..  759362 -  -4.1  -3.53012   CCTTTTTCCGCCAAA      GCCGATGATGAAAA ATCC CCTTC-TCATCGAC       TAGAGCACTTCCTGC  49 504
   Daro_0684  754983 ..  754998 -  -2.5  -2.87344   GAGTGGTTCGATAGA              CGTAC TTATTC GCACG               AACCGACCGATGTGG  41 15
   Daro_0683  753589 ..  753608 - -12.2  -3.54424   CGTCAGCTCCGGAAA            GCTGCCAT CCGA ATGGCAGC             TGCACTCGCAAGCTG  86 75
   Daro_0681  750319 ..  750341 - -10.5  -5.60993   CGGTGTACAAAAAAA           TGGCGGGAG ACCAG CTCCCGCCC           AAGCGGAGTCTGCCT 100 45
   Daro_0679 NONE
   Daro_0678 NONE
   Daro_0677  746769 ..  746811 -    -2   -4.0162   GGTGGACACGAGAAA GCGGGCAAAACTGA-AACC GGGGCA GGTCGTCAGCTTCGCCGGT GAAGAGGTGGTGCTG  57 56
   Daro_0675 NONE
   Daro_0674  741808 ..  741827 -  -6.4  -3.53444   TTATCTGGCCGCAAA            CGGCCT TGGGCTGC AGGCCG             TGGTGACGCCGGATG  58 402
   Daro_0668  736861 ..  736877 - -11.5  -3.87149   CGTAGCAAACTCAAA              GGCCGCC GCG AGCGGCC              TTTATTTTTTGGGGT  90 27
   Daro_0665  731241 ..  731260 -   -15  -4.54727   TTCTCCAAAGTAAAA            CGGCCACC CTGA GGTGGCCG             TCGATCATAGCAAGA 100 48
   Daro_0664  729625 ..  729644 -  -6.4  -3.35679   GGTGGTCATTCACAA            CATCAGCC TGCC GCCTGATG             AGTTCTGGGCTGACT  56 442
   Daro_0657 NONE
   Daro_0656  721540 ..  721552 -  -4.7  -3.80114   CATCAACTGATCAAA                CGGGC GAT GACCG                AATATTTACAGGCTG  57 284
   Daro_0648  710526 ..  710545 -  -6.4  -3.73072   AAGGTCGCCATGAAA            GTCATGGC CAAG GTCATGAC             CGGGGTTGCCTACCG  63 76
   Daro_0644 NONE
   Daro_0643  706391 ..  706403 -  -9.1  -3.14344   GATGCGCGGCATGAA                GGGCA TGA TGCCC                GGCATGGGCGGTATG  67 50
   Daro_0641 NONE
   Daro_0640 NONE
   Daro_0639 NONE
   Daro_0638  699872 ..  699883 -  -2.2  -2.77899   GCGTTTCAGGAAGCA                TCAG ACCA CCGA                 TCCCAGTTTGAAGAT  39 14
   Daro_0637  698991 ..  699002 -  -5.8  -3.05343   CCGAGAGTCTGAATA                CCCA ATAT TGGG                 TCGACTTGCGTTATT  53 41
   Daro_0636 NONE
   Daro_0635 NONE
   Daro_0634 NONE
   Daro_0633 NONE
   Daro_0632 NONE
        ntpA NONE
   Daro_0630  694492 ..  694511 - -10.7  -5.38054   TTGTACAAAGAAAAA            GGCCGGA ACGGGG TCCGGCC             TTGATGCTTGGAATC 100 48
   Daro_0629  693524 ..  693539 - -11.8  -4.74504   AGTGCAATTGAAAAA              GCCCGC AGTT GCGGGC               TTTTCATTCCTGGTG 100 47
   Daro_0628 NONE
   Daro_0627  692184 ..  692201 - -14.1  -3.91897   TGCGGTACGCATAAA             GGGCGGC CTTG GCCGCCC              TTTATCTTTTCAGGC 100 35
   Daro_0624  689579 ..  689594 - -10.4  -5.98675   CAGAAAAACAAAAAA              GGCAGC CGAA GCTGCC               TTTTCTCTGCGGGAG 100 47
   Daro_0623 NONE
   Daro_0622  688168 ..  688189 -  -2.9  -4.08216   GCATTCGCCCGAAAA           CCTTACAGA AAAT CCGGCAAGG            GCTGAATGTCAGACT  58 59
   Daro_0621 NONE
   Daro_0620  686410 ..  686426 -  -5.7  -3.90112   CGGCGCCCAAGCAAA              CGCCAGA TGG CCGGGCG              ATCGTTCGCTTCGAT  62 97
   Daro_0617  683779 ..  683791 -  -3.3  -4.25104   GGGGGCGGATTAAAA                CACGG AAT CAGTG                CCTGAGCGCACGGGC  60 20
   Daro_0616  683078 ..  683114 -  -3.6  -3.78934   GTTGGCGCAGAACAA   GTCGCTGCCGCAGATCC TTGA AGAGCTGGGGCA-CGTC    GCTGAAGGTGTTTAT  54 187
   Daro_0609 NONE
   Daro_0608 NONE
   Daro_0607 NONE
   Daro_0606  675725 ..  675744 -  -2.7  -3.56594   GGAAACGCCGGTAAA            CGCCCGG ATTCTG CAAGGCG             GCCCGGTCCTGATCG  49 443
   Daro_0601 NONE
   Daro_0600  670303 ..  670318 - -11.8  -5.76949   GATGGCGAAAAAAAA              CGGGGC CGAA GCCCCG               TTGAGATTGGTTTCA 100 54
   Daro_0599  669686 ..  669702 - -15.1  -5.63517   CGCTCAAACAAAAAA              CCCGCGG ATT CCGCGGG              TTTTTTTATGGTGGC 100 50
   Daro_0596  666506 ..  666534 -  -8.2  -3.02324   CTGATCGAAACCAGA        CCGACGACCAAT TCCTC ATTCATCGTCGG        CTTCCTCTTCCGCCT  62 12
        mogA  665624 ..  665635 -  -7.2  -3.28712   TGGTTGGCGTGATAA                GGCG CTAT CGCC                 GGGCTTCGGAAAGTG  56 328
   Daro_0593  663446 ..  663460 -  -8.5  -3.56092   GCAGCATTGCTTAAA               CGGCC ACCGG GGCCG               GGATGTGCGGGTGCG  67 6
   Daro_0592  662097 ..  662109 -  -3.3  -3.53444   GCACCTCGGGGCAAA                CTGCC GAC GTCAG                CTTCACTGGCCGATC  49 424
   Daro_0589  660734 ..  660744 -  -3.2   -2.7083   GAGCCTAGAAACGCA                 TCCC CAA GGAA                 ATACGTGTCTGGTTG  41 4
   Daro_0588 NONE
   Daro_0587  659382 ..  659394 -  -3.3  -3.29043   AATGCTGCCGCACAA                CGCCT GTC AGCCG                ATCTCAATCGCCTGT  47 454
   Daro_0585 NONE
   Daro_0584 NONE
   Daro_0583 NONE
   Daro_0582 NONE
   Daro_0581 NONE
   Daro_0580 NONE
   Daro_0579  646290 ..  646303 -  -4.5  -3.01791   AGGGCCGCTGGAACA               CGCTGG TCA CC-GCG               CTGCAGCAGTTCAAG  46 500
   Daro_0574  639651 ..  639679 - -24.7  -3.14132   GTTGCGCCGCAGCAA        GGAAACGGCCCGC TAA GCGGGCCGTTTCC        ATTGGCATCAATTTA 100 38
   Daro_0573  638933 ..  638943 -  -3.2  -3.75153   CTGGCTCAAGCCAAA                 CAAC AAG GCTG                 GCGACTAGTCTGTTT  53 30
   Daro_0571 NONE
   Daro_0570  636510 ..  636520 -  -3.2  -3.60098   ATTGCCGAGCCGAAA                 CTCC GGA AGAG                 CGTCGGCTCGCTGTT  51 114
   Daro_0563  626458 ..  626480 -  -8.3  -5.57054   AACAATGGAAAAAAA           CCCCGGCAG AAATG CGACCGGGG           TTTTTCTTCTGGCCA 100 71
   Daro_0562  625658 ..  625676 -  -3.8  -3.05384   CTTTTGGCGAGTCAA             TCGGGCAA GTG TTGCCAAA             TAAGTTTTTCGTCAG  46 143
   Daro_0561  623821 ..  623871 - -26.5  -2.52464   CTGGGCGGGAATGGA TCT-CCGGGCAATAAAAAGGCGCC TTGC GGCGCCTTTTTATTGCCCGGCAGC TGGCTGCCGGACTCG 100 43
   Daro_0558  618965 ..  618977 -  -2.6  -3.05384   GCCGGGTTCAGCGAA                GACG TCTAG CGCC                CGGTATAAACCGGCT  42 18
   Daro_0557 NONE
   Daro_0556  616832 ..  616870 -  -6.6  -3.61398   CGTCTGCTCGAAGAA   CTGGGCATCGAGCGCATC ACC GAGGCGGTCAATGGCAAG   GAGGCAGTCTCCCTG  60 264
   Daro_0552  613862 ..  613885 -  -2.4  -3.10715   TTCACTATTACCCAA          TTTGGTGTTT ACGG AATCACCATA           ACACTTTATTGCTGC  42 80
   Daro_0551  610500 ..  610510 -  -2.4  -4.07687   ACTGCTTTCCGAAAA                 GGCG GTG CGCA                 AGGGCAAGGCCGATG  57 286
   Daro_0545 NONE
   Daro_0544  601309 ..  601321 -  -4.7  -3.02144   GCAGTGGGCGCAACA                GCGGC ATG GCGGC                TCCTTAAGCGACGAT  48 29
   Daro_0543  600713 ..  600724 -  -4.4  -3.18681   CGCGAACCGCAGCAA                TAGC CGAA GCTA                 TTGCGAGGATGAGCA  49 98
   Daro_0542  599615 ..  599635 -  -2.5  -3.30441   GACGATTCGGCAGAA            GCCGC CTGATTATTTT GCGGC            GGTGAGGCGCAGGCC  45 14
   Daro_0540  597962 ..  597987 - -14.7  -3.04398   GGTTTCTCCGAAAAG         CGCATCCCCGC CGGA GCGGGGATGCT          TGTGTTGAGTCGACG  93 49
   Daro_0539  596777 ..  596788 -  -3.6  -2.92653   AGGATGCCTAGAAAG                CCGA AATC CCGG                 TTTGGGCCCGGCCAA  45 6
   Daro_0538 NONE
   Daro_0537 NONE
   Daro_0536  594826 ..  594853 -  -7.6  -2.78596   GAGGCCGCCATCACA        TCGAGCACCGGC TGGC GCCGGCTCTTGA         AATCAAGCGCCCGGC  57 134
   Daro_0535  594209 ..  594221 -  -4.7  -3.64703   CGGTTGGCAGCGAAA                GTGCC TCA GGCTC                GGTAGTTTCAAGCCT  55 33
   Daro_0533  593070 ..  593085 - -11.8  -5.78622   GTAGGCGAAAAAAAA              CGCCGG CGAA CCGGCG               TTGTCGTTTTGATCA 100 55
   Daro_0532  592204 ..  592220 -  -5.7  -2.89564   GTTTGACCTCAGAGA              GCGGCCA GGG CGGCGGC              GTAATCGGGTTCGTT  49 2
   Daro_0531  591673 ..  591691 -  -4.4  -3.35798   ATTCTGTACCGATAA             CGGCGCGA TGA TTGCGCTG             GCCGGTTGCTTGCGT  49 243
   Daro_0529  590362 ..  590387 -  -8.9  -5.67283   AATTCAAAGAAAAAA         GCCGCCGGC TGTTGAAG GCTGGCGGC          TCTTTTGTGCAGCGA 100 52
   Daro_0528  589874 ..  589894 -  -2.5  -3.31625   TAAACGAATCAGGAA            TCACCGCTT TTT AACCGGCAA            GCGCCGCCTTGACCA  45 15
   Daro_0527 NONE
   Daro_0526  586001 ..  586026 - -10.5  -4.55128   AGGTTGAAAGGAAAA         GGACTTAGAGA TCGA CCCCTAAGTCC          TTGATGATGCTGGTG  95 120
   Daro_0525  585551 ..  585578 - -12.6  -3.20348   GGTATCAACATTCAA        GCTGGCCGCCGC AATT GCGTTGGCCAGC         TGTGTGTTGCTGGTG  81 44
   Daro_0524  584233 ..  584253 - -11.1  -5.27335   TTTGCCAAATAAAAA            GGCCGGC TGAGTTG GCCGGCC            TTGCTTCATGACGGG 100 51
   Daro_0517 NONE
   Daro_0516  577203 ..  577217 -    -5  -3.54543   ACTTATTTTGTGAAA               CTGAAA ATA TTCCAG               TTATTTTATTTTGAC  53 31
   Daro_0515  575758 ..  575778 - -15.5  -5.19328   AGCTGACAAGAAAAA            GCCCTACAG ACA CTGTAGGGC            TTGCGTTGCGGCAGG 100 54
   Daro_0511  571471 ..  571502 -   -16  -2.57238   AAGTATTAGAAAATT      CAATCCCTTGCCGA TGTT TTGGCAAGGGATTG       CGTGGTGCCTCAGGC 100 35
   Daro_0510 NONE
   Daro_0509  569611 ..  569624 -  -2.3  -4.07568   GGCGCCGGGCGAAAA               GCGCA CCAA TTCGC                GGGATGTGCTGACCC  57 456
   Daro_0503 NONE
   Daro_0502 NONE
   Daro_0501 NONE
   Daro_0500  561801 ..  561828 -   -17  -3.27525   GCCCCCCAAATGCAA        TCAGGGCGTGCC ATGC GGCACGCCCTGT         CAGCTTACTCCTGTC 100 62
   Daro_0499  561370 ..  561384 -  -4.2  -4.37199   AGGACAAGGAAGAAA               GCGC TGTTCAC GCGC               GGCTCCCGGCTGGCC  65 40
   Daro_0498  559508 ..  559522 -  -7.1  -3.66178   TGGGGCAAGGGCAAA               GCGCA GGTCA TGCGC               GGCGTTTCGCACCTC  60 192
   Daro_0487 NONE
   Daro_0486  549138 ..  549167 -  -2.2  -3.01712   CGGCCTTCTTCAAGA      TTCCCAG--CAACC GCGT GGTTGAGCTGGGCA       CTCAGGTCGTTCTGT  42 146
   Daro_0481  542928 ..  542942 -  -9.2  -3.38046   TGCTGAGTGGAAAGA               CGCCCG GAT CAGGCG               GCGACAGGCAGGGGG  69 19
   Daro_0480  541518 ..  541538 - -18.3  -5.45726   GATAGGGGAAAAAAA            GCCCGGTGC GGT GCACCGGGC            AAACAAGCGGGTTCG 100 82
   Daro_0479 NONE
   Daro_0478 NONE
   Daro_0477  537474 ..  537500 - -19.4  -3.73336   AGGGGAATGGAACAA         GGGCAGGCCGGC ATT GCCGGTCTGCCC         TTTGCTTTTGGGCGG 100 42
   Daro_0476  536198 ..  536215 -  -4.1  -4.65078   ACAGCTTCAATAAAA             CGGAC GCTTCGAT GTCCG              CTATCTGGACAAATC  70 102
   Daro_0475  535056 ..  535074 -  -8.8  -2.83233   TAAGGACACCAACTA             GCCATCCG ACC CCGATGGC             CTCTTGCCCGACGGT  60 407
   Daro_0473 NONE
   Daro_0472  530521 ..  530533 -  -2.6  -3.78775   TGCGCGACCATCAAA                GCCA CGACT CGGC                GCTGCTCTACGTGTC  52 323
   Daro_0463 NONE
   Daro_0462 NONE
   Daro_0461  509310 ..  509322 -  -3.3  -3.77953   GGAACAAGCCAACAA                CCAGC CGC GCTTG                GTCATCGTGGCGCTG  54 175
   Daro_0453  495829 ..  495841 -  -4.7  -3.64703   GTCCGGCCATTGAAA                CCGCC GTC GGCGC                GCCACGGGTTTCCGG  54 400
   Daro_0445 NONE
   Daro_0444  488569 ..  488581 -  -4.1  -3.74587   TTGTAAAAACAAAAT                TCGCA TCG TGCAA                TATAGTCGAGCGCAT  54 142
   Daro_0442 NONE
   Daro_0441 NONE
   Daro_0440  482269 ..  482300 - -15.2  -3.25823   CTTCCGTTAGATGAA      GAAAGGGCGACGGT GGAA ACCATCGCCCTTAC       CGAACGCCAAGAATG 100 52
   Daro_0437 NONE
   Daro_0436 NONE
   Daro_0435  478103 ..  478132 -  -4.9  -4.02817   GCCGTACAACAACAA       GGATACGGATCGC ATCG GCAACCTGGATCC        GTTGATCGTCGGCCG  61 89
   Daro_0423 NONE
   Daro_0422 NONE
   Daro_0421  462826 ..  462836 -  -2.4  -4.08216   CGATGTCGTTGAAAA                 CGGC GTG GCAG                 CGGTTGAGCGGGTCC  57 300
   Daro_0387  419028 ..  419043 -  -4.8  -4.24204   TACTGATACGGAAAA              TACAAA TATT TTTGTA               TTTTTGTACCTGTTT  64 165
   Daro_0386  417413 ..  417427 -  -5.6  -4.25104   GGTGGTCGAGGAAAA               CGGCCA CAT CGGCCA               TGGTGCCGTGCTGCA  68 510
   Daro_0384  416183 ..  416200 -  -6.9  -2.53392   AAACCGCGCAACGTA             TTGCCCG TCAG CGGGCGA              CCGATGAAGCGAAAG  48 128
   Daro_0369  401076 ..  401089 -  -2.3  -2.96695   GGCCGGAGCAAATTA               CAGTC GCTG GTCTG                GTTTAGAAGACCGGA  41 28
   Daro_0368  399870 ..  399888 -  -4.4  -2.51173   AGGAATTGCAGGAAC             TGGGCAAG CAT CATGCCCT             CCTTCTCTGTTGGTC  44 83
   Daro_0367 NONE
   Daro_0366 NONE
   Daro_0365 NONE
   Daro_0364  395929 ..  395956 - -18.5  -3.25823   GGCTGCGGATAGGAA        TCGGGTCGGCC GTGACT GGCCGACCCGA         TGGCGCGGTTTTGGT 100 47
   Daro_0363  394908 ..  394935 - -18.6  -2.90496   GGCTCGGCGAAACCA        GAAAAAGCCGGG GATT CCCGGCTTTTTC         AATTTCAGCGTTTCG 100 56
   Daro_0357  389048 ..  389063 -  -7.5  -2.86271   GGCCGACGAGAAGCA              GGCGG TGATGG CCGCC               TTTGCTGCGGGCGAC  51 483
   Daro_0354 NONE
   Daro_0353  386131 ..  386184 -  -6.6  -3.55444   CCTCGACGCTGGAAA CCCGGGTTCAGGTTGGCC-CGTTCCG AACC CGGCACGAAGCCGAGCTGG-CCCAGG CCAAACTGAAGGAAC  58 89
   Daro_0348  381204 ..  381220 -  -6.6  -3.60792   CGTTGAAGCGCTAAA              TATCGC TAGCT GCGATA              TTACCAACCTTCGTC  63 125
   Daro_0347  379583 ..  379598 - -11.8  -5.56264   CTCAAATAGAAAAAA              GGCCGG TTCT CCGGCC               TTTTTCTTTGGCTGC 100 51
   Daro_0301  343467 ..  343490 -  -2.4  -2.80344   GTTGGATTGAATAAC          GTAATCCATA ATTA TAGGGATTTC           TTCCGGTAGGCAAAG  39 13
   Daro_0300  342958 ..  342970 -  -4.8  -3.76402   ATGTCAGCCATGAAA                GGCT TATTG AGCC                GCCAGCTTGGCGAAG  58 16
   Daro_0299  341839 ..  341853 -  -3.5  -3.68936   TACGAAGCGGAAGAA              GCGCGG CGGG CCGC-C               AAGGAAGCCAGCGAG  51 373
   Daro_0292 NONE
   Daro_0291 NONE
   Daro_0290 NONE
   Daro_0289 NONE
   Daro_0288 NONE
   Daro_0287  329488 ..  329511 - -18.2   -5.0916   CGGCTAATACAAAAA          GGGCAGCACC TTTC GGTGCTGCCC           TTTGCTTTTGGGGGT 100 51
   Daro_0279  323212 ..  323235 - -18.2  -3.53761   GAACTTGGCTGGAAA          GCGCCAGCCA GGCC TGGCTGGCGC           AGCCAATAATCAGTT 100 35
   Daro_0269 NONE
   Daro_0268  312750 ..  312761 -  -2.2  -3.53444   TGAGTTTGGCCGAAA                CAGA ACGT TCCG                 GCCAAGGCGGGTTAA  47 37
   Daro_0267 NONE
   Daro_0266 NONE
   Daro_0265  306145 ..  306158 -  -5.2  -4.56597   GCCGCCGCCGAAAAA               CGGG GTGCGT CCCG                ACGAGATTGGCTTGA  70 207
   Daro_0263  304877 ..  304887 -  -2.4  -2.90496   TGCGGCTGGAAAGTA                 CGCC GGG GGTG                 CGGGGTTTTTCGTTG  40 290
   Daro_0261 NONE
   Daro_0260 NONE
   Daro_0259  301126 ..  301149 -    -6  -3.55988   CAGAAGAAACAGGAA          CTGGCCGATGA GCT TCTTCG-CCAG          CAGCGTCGCTACAAG  55 492
   Daro_0257  299408 ..  299461 -    -6  -3.20723   CCGCGATGAATTCAA CCGCCACGCCATTGCCTAC-CCCTGCG TGG CGCAGGACGT-GGCGG-AGCGTGACGA GCAGATTGGTGTCGT  50 210
   Daro_0248  289678 ..  289692 -  -2.7  -3.03124   TTTGAGGCTGGAAGA               TGCGC GATAA GCGCG               TTGTCCTAAGCCCTG  43 150
   Daro_0247  288306 ..  288323 -  -7.7  -2.72144   CCATGGCCGGCAAAG             CCTACGGC AAG GCCG-AGG             AGCAGTTTCGTACGG  53 483
   Daro_0245  280482 ..  280504 - -13.4  -3.23708   TTCTGTCAAAAACGA           CGGCGAGGCC ATG AACCTCGCCG           TTTTCATTGGGGCTT  85 73
   Daro_0242 NONE
   Daro_0241 NONE
   Daro_0240 NONE
   Daro_0239  268032 ..  268043 -  -7.2  -3.63515   CCGCATGCGCAAGAA                GGCC GTCC GGCC                 AGTCGATTTGCGCGA  60 78
   Daro_0237  265844 ..  265865 - -13.7  -3.34028   AATTGAAACCAAAAT           GGCCGCC-CG AAA CGAGGCGGCC           CAGTACCCGGATGGC  95 63
   Daro_0236 NONE
   Daro_0235 NONE
   Daro_0231  258682 ..  258703 -  -9.5  -3.64103   GAGTCATAGCGCAAA           CTGGTT-GCC ATT GGCGAACCAG           TCAATTTGTCGTGGC  73 76
   Daro_0225 NONE
   Daro_0224  248283 ..  248309 -  -3.7  -4.51097   TCAATGATTACAAAA         GTGAGCTTC AATTGGGAG GAGGCTCAC         CCCGTCACAGATAGA  67 256
   Daro_0223  244519 ..  244537 - -14.6  -4.28548   ACGTAGGTAGCAAAA             GGGGCTGA TTT TCAGCCCC             TTTTTTCTTCGGTGA 100 61
   Daro_0209  224217 ..  224252 -  -6.9  -2.55361   TGATGGAAAAATTAT   CGAC-G-CTCGCCAGTC AGCA GGCTGGCGAGGCTATCG    TTCTGCGCTGATTAG  52 37
   Daro_0207 NONE
   Daro_0206  222025 ..  222035 -  -4.6  -3.31144   TGCCGAGCGCTACAA                 GCAG GAG CCGC                 AACGCGTTGCCTCGA  49 100
   Daro_0188  206282 ..  206298 - -10.8  -5.10208   CAATTCTAACAAAAA              GGGGGC TGCGC GCCCCC              TTGTTTAATGCGAAG 100 52
   Daro_0187  204929 ..  204949 -  -2.4  -3.65046   CGGGGAGGGGAATAA            CGGCGTTG TTGCT CACCGGCG            GCCCCCTGCGCCCGG  49 131
   Daro_0186 NONE
   Daro_0185 NONE
   Daro_0184 NONE
   Daro_0183  201116 ..  201134 -  -8.1  -5.63517   TCTTGAAACAAAAAA             CCTCGAC GCTAG GCCGAGG             CTCAGTGTTTTGGTA 100 360
   Daro_0179 NONE
   Daro_0178  195300 ..  195313 -  -8.1  -2.90496   CCCCGGTCGAAATGA               CGACG TGCG CGTCG                TGCTCTTTGTCAGGC  55 315
   Daro_0176 NONE
   Daro_0175 NONE
   Daro_0174 NONE
   Daro_0173  186542 ..  186562 -  -6.7  -3.85698   CTGCCCGGTGAGAAA            CCGGTCGCC TAT GTCGAACGG            GTGGCCCGGGCCAAG  65 456
   Daro_0163  178208 ..  178223 - -11.8  -5.00616   GTGCTCGCGAAAAAA              GCCGGC GCTG GCCGGC               CGGAAAATATATCGA 100 449
   Daro_0150  163911 ..  163926 -  -4.6  -2.71712   GGCTTGCCCGCAAAT              TCCAGC GCTG GCTGGG               TGGTTATACCGGGGA  43 156
   Daro_0147 NONE
   Daro_0146 NONE
   Daro_0145  159180 ..  159215 -  -9.6  -3.13728   ATGAGCGAGAGCGAA    CAGGTCGATTTCGCGG CGCG CCGCGAGGCGGACCTG     GATCGTCTGGCCGAT  61 100
   Daro_0143 NONE
   Daro_0142  155817 ..  155839 -  -4.1  -2.54896   CTGGCAGGCAAGTCA           TGGAGAAGC GAGCT GCTTTCCCA           ATGAAAGTGCCGCTG  43 45
   Daro_0141 NONE
   Daro_0140 NONE
   Daro_0139 NONE
   Daro_0138 NONE
   Daro_0137  151202 ..  151219 -  -2.5  -3.14944   GACGATTATAGGCAA             TGGGCCG GTCA CGGCCTT              TTCACAGATCAAAAA  43 27
   Daro_0136 NONE
   Daro_0135  150196 ..  150220 -  -2.9  -3.07222   AGCATCAGCGGAATA         TCGCA-TGGC GGCTAT GCCAATGCAA          TGAGGGTATTACACA  43 43
   Daro_0134 NONE
   Daro_0133  146832 ..  146845 -  -5.3  -3.68222   GCTCAATCCCAATAA               CACTT TGGG AAGTG                CCGATAAAAGTGTGG  57 379
   Daro_0130 NONE
   Daro_0129 NONE
   Daro_0128  141005 ..  141017 -  -4.7  -2.70932   GGCGTGCGGTAAGCA                TGGCC ACA GGCCC                ATCCGAAGAGGCTGT  43 304
        pyrE NONE
   Daro_0121  137771 ..  137784 -  -4.5  -2.74012   GCAGCAGGTCAATGA               CCTGC TGAA GCAGA                AACTGGCGGGTTAAT  46 40
   Daro_0116 NONE
   Daro_0115 NONE
   Daro_0114 NONE
   Daro_0113 NONE
   Daro_0112 NONE
   Daro_0111  126917 ..  126933 -  -2.9  -3.01791   AGCTCGTCTGGAAGA              GACCCAG AAG CTGATTC              AGAGTGTCGAATACC  41 481
   Daro_0109 NONE
   Daro_0108 NONE
   Daro_0107  123848 ..  123868 -  -5.4  -2.82635   ACGCCCATGACGACA            TGTCGATG CTGGT CATCGACT            GTCCGGCAGGAAGTG  48 42
   Daro_0102  118651 ..  118662 -  -2.2  -2.53903   CTCGTCAAAAATTAT                CAGC TGCC ACTG                 CGGCGAGCCAGTTCC  38 13
   Daro_0101 NONE
   Daro_0100 NONE
   Daro_0099  115729 ..  115741 -  -3.3  -2.70932   TGGTTGTTGTAACTA                GGCGT CCA ACGCT                TTGAGTGCGGCGTCG  41 10
   Daro_0098 NONE
   Daro_0097 NONE
   Daro_0096 NONE
   Daro_0095 NONE
   Daro_0094  110931 ..  110948 -  -3.3  -4.56775   ATTGCCGCTTAAAAA             CCGCCTG TTTC CAGCCAG              TGTTCGATCTGCGGC  65 1
   Daro_0093 NONE
   Daro_0092 NONE
   Daro_0091 NONE
   Daro_0090 NONE
   Daro_0089 NONE
   Daro_0088 NONE
   Daro_0087 NONE
   Daro_0086 NONE
   Daro_0085 NONE
   Daro_0084 NONE
   Daro_0083  100393 ..  100407 -  -7.8  -2.52464   GTTCTTGGCAAGCCA               GCCGAT TTA ACCGGC               GAGGATCATGCCGTC  56 17
   Daro_0082   99902 ..   99928 -  -7.9  -5.09225   ACTGCACGCAAAAAA         GGCTGGCGAAG GTGAA CGTCGCAAGCC         CTTGTGCGGGAAATT  91 51
   Daro_0081 NONE
   Daro_0080 NONE
   Daro_0079 NONE
   Daro_0078 NONE
   Daro_0077 NONE
   Daro_0076   93740 ..   93751 -  -7.2  -3.33696   GTCCGGGTCAATGAA                GGCG GCAG CGCC                 ATCGACATGGAGGTC  56 301
   Daro_0070 NONE
   Daro_0069 NONE
   Daro_0068 NONE
   Daro_0067 NONE
   Daro_0066   81922 ..   81947 - -19.1   -3.6502   GACTCCCCATTCAAA         CCCCCGTTAGC ATAA GCTAACGGGGG          TTTGTCGTTTACCAC 100 216
   Daro_0064   74173 ..   74193 -  -4.5  -3.31792   TCATGAGCGCTACAA            CGGCTGCGG CTA CCCCTACCG            TATGGCTGGCGACGA  49 430
   Daro_0061   70057 ..   70071 -  -3.5  -3.77241   AAACCGCAACCCAAA               CCAGC GATCG GCTAG               GCTGAAAACGCCAAC  56 498
   Daro_0059 NONE
   Daro_0058 NONE
   Daro_0057 NONE
   Daro_0056 NONE
   Daro_0055   64344 ..   64369 -    -2   -3.9461   GTGCCGGAAGAAGAA        GAGCGTGAAGGT CTCG ACCTT-AC-CTC         GCACGGTGAAACCGC  54 169
   Daro_0051 NONE
   Daro_0050 NONE
   Daro_0049 NONE
   Daro_0047   57400 ..   57452 - -11.4  -4.58395   GGGACGCCGCAAAAA CGAACGGCGC-CGCAAACCGGGGC AAGGAAA ACGCGGGTTTGCGAGCGCCGTT-G ATCATTGCCGAGCCT 100 128
   Daro_0046   53656 ..   53686 -   -19  -3.05596   TATGGCTTCAGGGAA       GATCGCGACGCACC ATA GGCGCGCCGCGACC       AGCCATTACAGCAAG 100 31
   Daro_0044   50749 ..   50761 -  -2.6  -3.17075   TGTTCGTCAAGGCAA                GCGA CACAC CCGC                TGAATAGCTTGCTTC  43 39
   Daro_0042 NONE
   Daro_0041 NONE
   Daro_0040   45166 ..   45178 -  -9.1  -3.91084   CCATTGGCAAGGAAA                CCACG GCT CGTGG                CGCTTTTACCCAGGC  73 259
   Daro_0038   44323 ..   44347 -  -6.5  -3.14132   TCTTGGTCCCACCAA         GGTC-GATGC CGAGGC GCATCAGACC          CGGACGGCGATGCCC  54 19
   Daro_0037 NONE
   Daro_0036 NONE
   Daro_0035   41469 ..   41483 -    -7  -3.06796   GTCTATCTGACCGAA               GCCGGC GAG GTCGGC               CATCTGCAACAGGTC  56 53
   Daro_0027 NONE
   Daro_0026   30463 ..   30482 -    -2  -3.48924   CCATTGTGGAGAGAA            TGGTGCCC CGGC GGGTAGCA             GCGGGCTGCTACTAA  47 37
   Daro_0025   29778 ..   29801 - -13.8  -2.60075   GCCTCCTGAACGAAC          GGGCAGCCGG CAAG CCAGCCGCCC           TCGGTGCTTTAAAGG  84 34
   Daro_0024   29191 ..   29205 -  -7.8  -3.53343   AAGGTGGGGCGGAAA               TCAGCG GTA CGCCGA               ATGCGCTCGCCGATG  62 229
   Daro_0020 NONE
   Daro_0019   24784 ..   24804 -  -2.4  -2.64099   CCGGGGCATGATAAG            TGCCCGGC GAGCG GCTTGGCA            AGCCGTCAATATATA  38 48
   Daro_0018   22186 ..   22206 - -12.6  -4.98531   GCCTGAAATGAAAAA            GCCCTCGA TTTTG TCGAGGGC            TTTTTGCTTCAAGCA 100 50
   Daro_0015 NONE
   Daro_0014   19266 ..   19300 - -20.2  -3.53012   CCTTTCGGGGGCAAA     CAAAAGGCCGAAGCAC AAT GTGCTTCGGCCTTTTT     CAATTCTGCCTCGCG 100 59
   Daro_0012   16360 ..   16372 -  -6.2  -2.86591   ACAAAAGGGACTATA                GCCG GTAGT CGGC                TTGTGCGAGGCGTTC  52 8
   Daro_0011 NONE
   Daro_0010   13983 ..   13996 -  -3.7  -2.84103   AAAAGATTCAGGACA               GCCCG CATG CGTGC                TCGATGGCCGTGATG  45 4
   Daro_0009   12926 ..   12940 -  -2.1  -3.48276   GTTTCCGGCATACAA               GTGTC AAGGA AACAC               TCACCTGAGTTATTG  47 35
   Daro_0008 NONE
   Daro_0007 NONE
   Daro_0006    6417 ..    6432 -    -9  -3.61356   ACGATCGACTCCAAA              GTGCCT GAAT AGGCAC               TATAGTGCCTGACTC  73 25
