# Supplementary material for: Rapid, accurate, computational discovery of Rho-independent transcription terminators illuminates their relationship to DNA uptake
Source: Genome Biol. 2007 Feb 21;8(2):R22. doi: 10.1186/gb-2007-8-2-r22 (PMC1852404; doi:10.1186/gb-2007-8-2-r22)
Supplement: Additional data file 4 — Best terminators found downstream of each of the genes of the 343 organisms studied. [file gb-2007-8-2-r22-S4.zip › Dehalococcoides_CBDB1.bag]

        dnaA    1659 ..    1673 +  -7.1   -3.7046   TCTGTAATACTTGGT               TGCCC ACCGG GGGCA               TTTACAGGTTTTTTC  68 89
         obG NONE
        nadD    3830 ..    3858 + -13.9  -3.80535   AACTGTCAGATAAAA        ATTAAGGGGCGTC TTA GACGCCCCTTAGC        TGTTTTCTAAGGCTT 100 53
        hisS NONE
     cbdb_A9   10807 ..   10819 +  -4.8  -3.32844   GTTAGCCGGGTCACG                CAGG CTTTT CCTG                TTGTCAAGTACGAAC  52 85
    cbdb_A15 NONE
    cbdb_A17   16408 ..   16424 +  -2.1  -3.61922   GGGGATACTCTGGAA              GACAGCT ACC AGCAGGC              TTTAAACTACATATT  49 41
        folC   18254 ..   18279 + -15.5  -3.29461   TCCTAAAATATTAAA         GGCACTGGTCA GCTA TGACCGGTGCC          TTATACCCAAGGTTC 100 525
         dtd   19031 ..   19041 +    -4  -3.85698   TAATGAAAGGCAACT                 GTTA GAC TAAC                 TTTATGCACAAACAA  57 63
    cbdb_A24   19504 ..   19521 +  -9.1   -5.9003   AGTGAAATATATTCA             CCGCCTA AAAA TGGGCGG              TTTTTTTATTCCTTT 100 56
    cbdb_A25   20776 ..   20801 + -17.7  -2.80994   TTAATTAAAAAATAT         TGGCAGGGTGA ACGT TCACCCTGCCA          TATAATAAACTTGCC 100 33
    cbdb_A40 NONE
    cbdb_A41   31593 ..   31631 +    -3  -5.19879   AGCATTATCAATCTC   CCCCTCTGGGTTGACTAC CAC GTAGTCAAAGTCGGGGAG   TTTTTCTATTTCGAG  77 106
    cbdb_A45 NONE
        gltA   35201 ..   35216 +  -3.2  -4.73092   GGGCATCTTCGCCCT              GTTCCG GGTT TGGAGC               TTTATTTTCAGTTGT  69 382
    cbdb_A55   37131 ..   37149 +  -5.2  -3.58998   ATAATGCGGTTTAAA             CCTGCC CGAAGAA GGCGGG             GTTTTTAATTTACCT  56 63
    cbdb_A56   38141 ..   38166 +  -6.9  -4.24342   GGCAGGTCATCTTCG         CCGATGTTTAT AACC ATAAGCACCGG          TTTGTTGCTCAGAAA  71 491
        holA NONE
    cbdb_A62 NONE
    cbdb_A63   41954 ..   41964 +  -2.4  -4.42806   TATCTACTTGAAATG                 GCAG GTG CGGC                 TTTGTTTAGCAGTGA  59 129
        alaS NONE
    cbdb_A67 NONE
         tgt NONE
    cbdb_A69   47645 ..   47670 + -17.7  -4.46072   GGTGAATCCAAGCTC         GCGGCTTGGTA ATGT TACCAAGCCGC          TTTATATTTGTTACG 100 204
        clpC   53584 ..   53603 +   -10  -5.28942   AACGGATTAGTTTAA            GGGGAGTT TTAA GACTCCCC             TTTTTGTTTAGGGTA 100 55
        radA NONE
        ispD NONE
        ispF NONE
        cysS   58003 ..   58017 +  -7.2  -3.13522   TTAGTGACCATTTAT               GATAGA TTA TCTATC               TGTTGCTGGGGCCGT  63 109
        rdhA NONE
        rdhB   63480 ..   63513 + -18.3  -3.57119   GGCAGTTAGTAAGAA     TTAGCCCCCTCCTAA TATT TTCGGAGGGGGCTAA      TTTAAAGGGTCTATG 100 226
        rdhF NONE
        rdhC NONE
        rdhD   67406 ..   67422 +  -6.6  -2.84053   TACCCTTAATAGTGA              GCTTCT ATTTA AGAAGC              ATTTGGATGATTTGC  57 150
        rdhA NONE
        rdhB   69305 ..   69326 + -10.9  -5.28942   TTTCAAATGCACTAA           GCGGGGG-AT TTA ATACCCCCGC           TTTTTATTTAGGCTG 100 48
    cbdb_A86   71187 ..   71201 +  -2.8  -4.07618   CTAAGATTCATATCC               TAAACG AGC CGTTAA               TTTCATTGTTAACGG  55 159
    cbdb_A98 NONE
    cbdb_A99 NONE
        rdhD   85201 ..   85224 + -11.2  -3.86202   TATATTCTATTAAAA          TAATGCTTGA CACA TCAAGCATTA           TTTGATATAGTAAGC  90 354
     cbdb_B6 NONE
   cbdb_A101 NONE
   cbdb_A102   89213 ..   89228 +  -7.6  -3.24747   ATGACCTTGGATAAT              GAGTGT TCTA ACACTC               TTGCTCGTCTCAGAG  63 351
   cbdb_A103   90390 ..   90400 +  -4.6  -3.58343   ACAAATCTCAAACCC                 CTGG GCA CCGG                 TTTAAAGATAGTCGG  54 10
     cbdb_B7 NONE
   cbdb_A104 NONE
   cbdb_A105 NONE
   cbdb_A106 NONE
   cbdb_A107 NONE
   cbdb_A108 NONE
   cbdb_A109 NONE
   cbdb_A111  107861 ..  107897 + -11.1  -3.05268   GCAGACTGTGGAGTA    TATAAATGGGTGGAGTT TTG ATTTCTACCCATTTATA    TATTCCGGGTGCTTA  78 224
   cbdb_A122  117222 ..  117247 + -14.7  -3.03781   TAATATATATGCAAA         AGGGGCAGACC GTGA GGTCTGCCCCC          TATACTTTGAATTCA 100 38
   cbdb_A126  120183 ..  120199 +  -3.7  -3.62096   GCTGGCAGAATAAAG              GCTTTTA ATA TAAATGC              TTTCAACTGGTCAAC  54 28
   cbdb_A127  122185 ..  122203 +  -8.8   -2.8577   CCGGACATAAAAAAA             GGGCGG TGAAAAT CCGCCC             GTTTCAGTATTAGCT  66 48
        oadA NONE
        accC  135296 ..  135321 +  -2.6  -4.63218   CAATGGGCAGAATAC         GGATAGCGTA GTTGTA TACACTATTC          TTTTCTTCCAGAGCG  65 505
   cbdb_A145 NONE
        trpD  139770 ..  139816 + -13.8  -2.98823   TATATATGGTGGTCA GTCCGGTTGTCAGGAGTAAGCT TTC GGCGTGCTTTTGGCAATCGGAC TCTATATACAAAAAG  93 50
        arcB  147830 ..  147858 + -11.3  -3.30159   CTGTCAACTACTTTA        TAGTTACTATTTT AAG AAAATAGTAACTG        TTATCCGGCAGTTGC  85 288
   cbdb_A158 NONE
   cbdb_A159  150893 ..  150911 +  -5.3  -6.09196   ACCCGGTAGCGCCAG             CCAGTTT GAATA AAGCTGG             TTTTTTTGTTTTCCG 100 53
        mgsA NONE
        pstS NONE
   cbdb_A162 NONE
   cbdb_A164 NONE
        pstB NONE
        phoU NONE
        arsC  156128 ..  156145 +  -4.8  -4.57755   AGGCCGCAGTACAAG             GCGC-GG TGTAT CCAGCGC             TTTTATATAGTAGCT  71 123
        hymA NONE
        hymB NONE
        hymC NONE
        hymD  160479 ..  160495 + -13.7   -5.1523   TAAGTAACCGTTAAA              GGGGGCT TTT AGCCCCC              TTTTTATATTGTGCA 100 57
        gly1  164795 ..  164809 +  -4.3  -3.85698   AAGACAACCCGCCGG               TAACG AGTGG CGTTA               TTTGTGAAAAAACGG  59 82
   cbdb_A182  165486 ..  165513 +  -9.2  -4.99035   TTTGGATGTAAAAAA        GCCCTCATGA TGTTAGTT TCATGGGGGC         TTTTTCTATAAATGG  90 169
   cbdb_A183  166247 ..  166273 +  -4.5  -3.63515   TAGTGCAATATTTTC         GGGTTTTTCTT TATTT AAGAGAAAACC         TTCTTCACAGTCAGA  56 83
     cbdb_B9  167076 ..  167092 + -10.9  -2.90218   TTCAGCAAAAGACAA              CCGGTAT CCT ATACCGG              CTTCGTTTTTAATGA  77 284
        rdhA NONE
        rdhB  172067 ..  172095 + -11.7  -3.70919   GCAACTAATAAAGAA        GGGCAGGTGGTTA TTA TGAACGCCTGCCC        TTCTTGGCATTTGGC  89 51
   cbdb_A189  174287 ..  174301 +  -4.2  -3.96534   AGCAGGTATTTGGCG               CAGGCG TTC CGTTTG               TTGTATTCTTTTGGG  59 130
   cbdb_A190  175322 ..  175338 + -10.8  -4.88293   ATAAGTAAACAACAG              GGGGGC GTAAA GCCCCC              TTTCTTTTTGCCCTT  93 33
   cbdb_A196 NONE
        coaD NONE
        fdx1  182680 ..  182708 +  -6.7  -4.00782   ATATTGCACCCCCCA        GCCGATTTACC CAGTTAA GGAAAGTCGGC        TTTATCATAGTGTCA  68 330
   cbdb_A203 NONE
   cbdb_A205  188372 ..  188383 +    -3  -3.07935   CCTCTTGTCTGAAAA                GTAT AGAC ATAC                 TTACATAAGTCCGCT  43 67
   cbdb_A206  188854 ..  188865 +    -3  -3.26745   GGCGGGTTTTATTGT                TTTG AAGG CAAA                 TCTGTTTAGACTGTG  44 5
   cbdb_A207 NONE
   cbdb_A208 NONE
   cbdb_A209  190962 ..  190972 +  -6.8  -4.14392   GGATTTTGAGTATAG                 GCCT GAA AGGC                 TTTTAAAAATTCAAA  71 144
   cbdb_A213  193059 ..  193069 +  -3.2  -4.21989   GTAAATAGTCAGGCT                 GAGT TAT GCTC                 TTTGTTCCCCTTCTG  59 97
   cbdb_A214 NONE
   cbdb_A215  194415 ..  194448 +  -4.4  -4.08216   AGATATTCATCTGCA     GGGCGGCTTGGGCT TGCTCC AGCCCCAGCAGGTC      TTTTAAACGCAGTGC  60 207
   cbdb_A218  195535 ..  195545 +  -6.8   -5.1523   TTTTCAGGTTTTTCT                 CCAG CCA CTGG                 TTTTTATATTATCCC  85 331
        kamA  197905 ..  197929 + -14.3  -4.87133   GTATCATATAGCAGA          GCGGACACCTT TTT GGGGTGTCCGC          TTTTGTTTGACAGAT 100 56
   cbdb_A225  200175 ..  200202 +  -5.6  -5.00616   TATAAATCGGGGTCG        GCAAGCAGGG TTTCCAGT TCCTGTTTGC         TTTTTTCCAGCCCGG  78 191
   cbdb_A237 NONE
        rdhA NONE
        rdhB  210024 ..  210046 + -14.2  -4.35524   CAATTCAGGGCAAAA           GAGGGGCATG TTC TATGCCCCTC           TTTTAAATTTAAACC 100 49
        rdhA NONE
        rdhB  215655 ..  215696 + -17.6  -3.37685   CCTTATCCTGCGAGT CACTTAGAAAGGGGGGTA ATAAAA TATCTCCCTTTCTAAGTG  TGTTTGCCGGGTTTT 100 54
        cprC  217121 ..  217133 +  -2.7  -4.20084   GAGATTTAGCATTGT                TGGTT GTA AATCA                TTTTCAATAACTCAT  57 112
        rdhH NONE
        rdhI NONE
   cbdb_A247 NONE
        rdhI NONE
        rdhF NONE
        rdhI NONE
         nrd NONE
        cobA NONE
        cobD NONE
   cbdb_A255  225309 ..  225326 +  -4.8  -2.87132   CAAGAGTGCCCGTCC             CGGTAG CCAAGC CTGCCG              TATATAGGGCAAAGG  50 1
   cbdb_A257 NONE
        rdhF NONE
   cbdb_A259  228935 ..  228961 + -18.2  -3.71883   AGGTATGTTAACAAA         GCAGCCAATCTT TAA AAGATTGGCTGC         TTTCCAGTTATCTTA 100 87
   cbdb_A262  231203 ..  231233 +  -8.2  -2.70932   AGGACGCCAGATGGT       GGAGCTGAGGGGAT TCG AACCCCTGACCTCC       TCCTTGCAAAGGAGG  61 245
   cbdb_A269 NONE
   cbdb_A270  238220 ..  238235 +  -5.4  -3.36492   ACGGTAACTGCCGGC              TTTGCG GGTG CGCAAG               TTGTGAAATTCCACC  54 227
   cbdb_A280 NONE
        mraW  248947 ..  248958 +  -5.8  -4.62069   GGAAAGGATTAATTT                TCCC GTAA GGGA                 TTTTTGAGATACCCG  73 46
        ftsA NONE
        ftsZ  251413 ..  251441 + -20.4  -4.55697   AATATAGTTGTATAA        CAGGGCTGCGGT GCTTA ACCGCAGCCCTG        TTTCTTTGTAAAAAT 100 45
   cbdb_A286  252116 ..  252131 +  -3.2  -3.91897   GGTTAATCGCAACCG              CGTGGC CAGG GCTATG               TTTGTAGCTGCGGCC  54 77
        nrdA NONE
   cbdb_A288  254809 ..  254839 +  -6.9  -5.71712   GATTAGGTATAAAAA       CACCTTTCCTG CCTTAAAAA CAGGATAGGTG       TTTTTTTATCTCAAA 100 55
   cbdb_A289 NONE
   cbdb_A290  257542 ..  257561 +  -2.1  -4.88405   CTTGTCGCAGAGAAA            GTTTGAC CTCTTC GCCAAAC             TTTTCTTTCAAAGTT  70 484
   cbdb_A298  262622 ..  262636 +  -5.6  -3.40403   AGGAACTGGAAATTC               GCTCGG ATT CAGAGC               TTCTGGTAAAACAGA  56 255
   cbdb_A299  263282 ..  263300 +  -8.8  -5.22289   ATTTATTTCAGTAAA             CCACCCCT TTG AAGGGTGG             TTTTTCTATTTAGTA  93 492
   cbdb_A303  264574 ..  264599 + -11.9  -5.22137   TAATTGTTAGATTAA         GGCTCGGG-AGT AGT ACTTCCCGGGCC         TTTTGTTTTATGATT 100 142
         prc  265779 ..  265796 +  -7.7  -3.53012   ATGGGGAAGCCTAAA             TAGCCTG AAGG CAGGCTG              TTTAGGACGGACAAA  68 27
        pheS NONE
        pheT  269387 ..  269406 + -12.2  -4.86862   ATCCGGTAATTTAAA            GGGGCTTT TTAA AAAGCCCC             TTTTGGTTTTTTCAG 100 48
         ppa  270096 ..  270112 + -12.3  -3.44377   GTGAAATAATAAAAA              GGGGCTT TTA AAGCCCC              TTAAATTTTATCTGT  90 32
   cbdb_A328  284675 ..  284686 +  -5.8  -3.49516   TGCTCTTGGTAGTGA                CGGA AATA TCCG                 TTATGCTATACTATT  58 70
    cbdb_B11  285613 ..  285642 + -13.7  -4.38154   TGGGTTTGAGCTAAT       AAAAAAGGCCGGT TTTA ACCGGCCTTTTTG        TTTTATACAGAATAT 100 57
   cbdb_A331 NONE
   cbdb_A332 NONE
        metG  289784 ..  289796 +  -6.2  -4.00532   GTAGAAGAAGAGACT                GCCC GTATG GGGC                TTTAGTATTTACCAG  69 8
        hepT  291091 ..  291110 +  -7.8   -4.8622   GATGCAAACAAAAAA            GCCACCTT TTCA GGGGTGGC             TTTTTGATTAGGGCA  86 319
   cbdb_A342  294581 ..  294596 +  -6.1  -2.89797   CTTGAAGAAGGGGCG              TGCCC GATGGG GGGCA               TAGTGTTTGTCAGCC  52 293
   cbdb_A349 NONE
   cbdb_A350 NONE
        aroB NONE
        menA NONE
   cbdb_A353  302066 ..  302084 +   -11  -5.20781   AGATATATATTACAA             CAGGCTTC TTT GGAGCCTG             TTTTGTTTTGTCCTC 100 54
   cbdb_A354  302907 ..  302936 +  -2.9  -3.33696   GTTAAATCTTTATAA       TAGGGGTACAT GGAAAAAG ATGTGCCTCTG        TTAGTTGCCAGCGCC  46 36
        ksgA NONE
        ispE NONE
   cbdb_A358  305200 ..  305256 + -23.6  -3.38224   TAGTCTAGCTTAATC TTCTTTATAAAACAGATTGGGGAAGTG ATAT CACTTCCCCAATCTGTTTTATAA-GAC TGTTTGGACTAAGGT 100 33
        nodI  308622 ..  308659 +  -2.7  -2.83846   ATTTTTACGCCTGAC   CGGAAAG-GGGCTGGT GGAATGA ACTGGCCTACTTACCG   TGCCTTTTATATGTG  42 4
        nodJ  309394 ..  309410 +  -5.9  -2.66291   TTAGTATGAAACGCC              GGGTTAT GGA ATAACTC              TAATATAAATATGTC  51 12
   cbdb_A364 NONE
   cbdb_A365 NONE
   cbdb_A367  311757 ..  311768 +  -5.8  -3.24021   GTGATGAGCGTGGGG                TGGC CAGT GCCA                 TTACATCTTTGGGGA  55 311
    cbdb_B12  312669 ..  312687 +  -8.2  -2.64679   GCAGGATTTTAGACA             GAAAGAGC TTG GTTCTTTC             ATGTTTGGGGTTAGT  61 139
   cbdb_A373 NONE
        corA  317792 ..  317802 +  -2.4  -3.06655   TGCTGTACATGTTCC                 GCCG TGT CCGC                 CTTATTTAGTTCTGC  42 6
   cbdb_A376 NONE
   cbdb_A377 NONE
   cbdb_A378 NONE
   cbdb_A380 NONE
   cbdb_A381 NONE
       coaBC  323435 ..  323456 +  -3.8  -3.72576   CTCCTTGATGAAATT           TCAGGTTT ACTTTA AAACTTGA            TTTAATACGCCCAAA  54 11
        valS  326362 ..  326391 +  -2.1   -3.8698   AAGGTTAAACCCCTT       TCCATTATCCTGA ATGG TCAGTAAAATGGC        TTTGGGTTTGAATTC  52 208
   cbdb_A391 NONE
   cbdb_A392 NONE
        ftsK  338751 ..  338769 + -10.3  -4.96468   TAAAGTATTAGAAAA             GCCCTGA TTATT TCAGGGC             TTTTGTTTGGCTTTC  93 52
   cbdb_A404 NONE
   cbdb_A405 NONE
   cbdb_A407 NONE
   cbdb_A408  348450 ..  348474 + -11.5  -3.90922   TAAATACGGCTAAAG          GTTTACGGGTA TTG TACCCGTAGGC          TTATTTACCCGCAGT  90 41
         mdh NONE
   cbdb_A410 NONE
   cbdb_A411  350650 ..  350666 +  -2.9  -2.99871   GCAGTGCCATAGTGC              CCGTC ATGGTGA GGCGG              TGCTTTGATGTCAAG  43 1
   cbdb_A413 NONE
   cbdb_A415  351888 ..  351936 +  -8.9  -4.19746   TTTCCCCGCTATCCA TACTGCCTGCCACCAGCTCCAA CATGTC TTGG-GCAGCTGCCAGGCGGTA TTGTTTTACCATCAG  80 327
   cbdb_A433  362812 ..  362836 + -13.7  -3.33696   TCGCCTTATAGATTT          TAAGGATGGGC CTG GCTCATCCTTA          TTGATTGAAAACGGG  95 92
        rpsL NONE
        rpsG  363827 ..  363854 + -10.6  -2.81768   GAGAAAATAGGGGGA        ATTGGGTAACCC TGAC GGGTTACCCAGA         GTTTAGATAATATGA  77 42
        fusA NONE
        rpsJ NONE
        rplC NONE
        rplD NONE
        rplW NONE
        rplB NONE
        rpsS NONE
        rplV NONE
        rpsC NONE
        rplP NONE
        rpmC NONE
        rpsQ NONE
        rplN NONE
        rplX NONE
        rplE NONE
        rpsN NONE
        rpsH  372972 ..  372985 +  -3.1   -2.5373   AGCTGCTTTGCAAAG               TCTGG TAAA CTAGA                GGTTTTGATATGTCT  42 18
        rplF NONE
        rplR NONE
        rpsE NONE
        rpmD NONE
        rplO NONE
        secY NONE
         adk  377027 ..  377039 +  -4.8  -2.92653   ATCAGCTATAAAGTG                CGGT AAGTA ACCG                GTTTATGGCCATAAT  51 16
         map NONE
        infA NONE
        rpmJ NONE
        rpsM NONE
        rpsK NONE
        rpsD NONE
        rpoA NONE
        rplQ  381022 ..  381050 +  -2.3  -3.18023   ACTTATCAAGTAGCT        TTTTGGGAGGGGT ATT ATCTCACCCAGGG        TATTGATGGTAATAG  43 28
        truA NONE
        rplM NONE
        rpsI  382667 ..  382690 + -12.5   -5.1963   TATACATAAAACAAA          GACCGGAAC CTCAAA GTTCCGGTC           TTTTTATTGGTTGAA 100 52
   cbdb_A488 NONE
   cbdb_A489  396396 ..  396430 +  -6.5  -3.37655   CTGGGCGCGGATATT    GCTCTGGAGAGTCTTC AGGT GAAGCCTTTTCAG-GC     TGGTTTTTTCAAACA  59 171
        pmmB NONE
        rfbA  403884 ..  403896 +  -3.4  -2.89564   TGTGAGCGGGCTTGT                TGAG CCGAA CTCA                TATATCGGATAAGGC  44 1
   cbdb_A500  405084 ..  405099 +  -4.6  -2.65815   CTGTCAGGCAATATT              CCTGAC GGCA GTCTGG               TGGTATAGATGTGCG  47 2
        glmS  407094 ..  407116 +  -7.7  -3.19192   CCTCACTGTTCAGCC           CTTGGCGGA CTCCA TCCGGCAAG           TTGGGTTCAGTAGGG  62 230
        lysA  409499 ..  409514 +  -3.2  -4.39166   CCTTAGCCGTCTGGA              TTCGGT CTAA GCCGGA               TTTTCATATGTGGCG  62 16
        holB NONE
   cbdb_A510  411409 ..  411426 +  -6.9  -3.13382   CCAGCCCAAGGTAAG             GCCGCCA TTCA TGGCGGA              TATTGGCGTTTGCTC  57 55
        uvrA  423029 ..  423045 +  -9.4  -3.75461   GACTTAATCAGTTAT              CGCCTG TTTGC CAGGCG              TTTACTGCAAATTTG  79 40
   cbdb_A522  423633 ..  423643 +  -2.4  -4.02022   TTCTTCTGATTTAGG                 GCTG TAA CTGC                 TTTCTAATAATTACG  53 19
   cbdb_A523  424030 ..  424059 +  -2.9  -3.37071   TTCAGGTCATCTATA       TGGGTTATGACCAG TAT CTTGTCA-AACTCG       TTCTGAATAGAGTTT  47 104
   cbdb_A530 NONE
   cbdb_A531 NONE
        atpB NONE
        atpE NONE
        atpF NONE
        atpH NONE
        atpA NONE
        atpG NONE
        atpD NONE
        atpC  441113 ..  441131 +  -7.4  -5.28942   TCATAAATGATAAAA             GCCCCT CTGAACA AGGGGC             TTTTTGTTTGGGATG  90 53
         nfi  443135 ..  443146 +  -2.2  -3.65812   CAGGCTAACCACACC                CGTT TTCA AGCG                 TTATATTAAAAGAGG  49 105
        prfB NONE
   cbdb_A545 NONE
   cbdb_A546 NONE
   cbdb_A547  447818 ..  447850 +  -7.8  -4.20806   TGCTTAAATAAAAAA     CCCTGATTCGGGA GGTAAAAA TCCCGG-TCAGGG      TTTACTTTTGGAATA  77 100
   cbdb_A556  453148 ..  453160 +  -3.3  -4.56597   TATCCAGCCAGAGAA                GGGCT TTG GGCTC                TTTTTCCAACACAAA  66 77
   cbdb_A578  470227 ..  470246 + -13.6  -4.40298   TATTAAAACAAAGAA            GGGGAGGT TAAA ACCTCCCC             TTTATTAATTTACAT 100 51
        rpoB NONE
        rpoC  483908 ..  483926 + -11.7   -5.5604   TTAAAAGACTTAAAA             GAGGGGC TTTAT GCCCCTC             TTTTTTATTAGTTGG 100 53
        ruvB NONE
   cbdb_A589 NONE
        rimI  486655 ..  486666 +  -4.4  -3.90318   GCAGGTACTTCCTTT                CACA GACT TGTG                 TTTATAGCGTAATAG  59 288
   cbdb_A595  489385 ..  489398 +  -3.8  -3.17901   TCGCGGAGACTTTGG               CAGG TTTTGC CCTG                TTGGGTTACAAGTGT  48 44
   cbdb_A596  490536 ..  490548 +  -2.7  -2.87463   TAACTACCTTTAGTT                TATTC GGA GGATA                TATATGAAGCAGATT  42 41
   cbdb_A597 NONE
   cbdb_A598  492590 ..  492602 +  -7.7  -4.07568   GAAAATGGGGCAAGC                CTCCA GCA TGGAG                TTTTGGGCGGCGGAA  73 118
   cbdb_A602 NONE
   cbdb_A604  495894 ..  495906 +  -4.1  -4.11346   AAACAAAGAGTTAGA                TTGCT AAA AGCGA                TTATTGTTTGGGTAT  59 128
        rdhI NONE
         nrd  498828 ..  498843 +  -6.1  -4.39889   GAAAGAATGCGTTCA              CCCAC GCTGGG GTGGG               TTTTGATGTGGTTAT  72 315
   cbdb_A614  504072 ..  504096 +  -7.1   -2.6563   GAATATTATTCACAG          TGACGTGTACC TGT GGTAAACGCCA          TAAATTGTTAAGGAG  59 114
        kamA NONE
         ddl  506456 ..  506471 + -10.4  -5.27335   ATGGGGTTCAATCAA              GCCTCC TTCG GGAGGC               TTTTTATTTGGCAGA 100 48
   cbdb_A617 NONE
   cbdb_A618 NONE
   cbdb_A619 NONE
   cbdb_A620  509901 ..  509937 + -12.4  -3.59262   AGACTTAGATGTCTA   GAGAGTGGCAGG-GGAG GGAG TTCAACCTGCCACTCTC    TTTCAAGATATAAAA  90 453
   cbdb_A624  513599 ..  513613 +  -5.8  -4.16681   CTTTCGAAATTATGC               TGTTTT TTA AAAACA               TTTTAAAATAATATT  67 99
   cbdb_A625  514528 ..  514540 +  -3.3  -3.62478   CATCCCATGCTTTTA                TGGCG AAA CTCCA                TTTAAACCTTGCTTG  52 8
   cbdb_A626 NONE
   cbdb_A627  515870 ..  515893 +  -4.6  -4.42235   ACTGGCCAAAAATTC          GGCTAAGG AAGCCGGG CTTTAGCC           TTCTTTTTCAACCTT  66 4
   cbdb_A631  519895 ..  519921 + -10.9  -3.19048   TAAAACAAGTTTCAA         CAGCCGCAG ACTTACAAA CTGCGGCTG         GTTTATTGATTGAGA  79 52
   cbdb_A632  520974 ..  520999 +  -6.2  -5.42259   TTAAAATGGCTGAAA         TACCTTTGTC CGATGA GGCAGAGGTA          TTTTTTTGCACCTGG  91 360
        fecB  522269 ..  522299 +   -14  -4.11216   GCTGATATAGAATTC       AGGTGGGGCAGGTA ATA TACCTGCCCCACAG       TTTTGCAGGTAAGAA 100 36
        fecD NONE
        fepC NONE
        rdhF NONE
        cbiB NONE
        cobD  527249 ..  527291 + -15.6  -5.63517   ATACCTGATGGTAAA GGGGCCGGCTCATCTTGAAG ATA TTTTGAGATGTGCCAGCCCC TTTTTTATTTGGGCA 100 251
        cobT NONE
        cobS NONE
        cobC  529892 ..  529904 +  -2.6  -3.54183   TGATTTCAGGTATAT                GCTC AGGCA GGGC                GTTTTTATAATACCG  48 38
        cobU  530526 ..  530556 + -12.7  -4.87626   TGGCCAGCAGAGTAT       TAAAAAACCCCCG GGTAA CGGGGGTTTTTGA       TTTTTGGTATTAGGA 100 52
   cbdb_A661  544466 ..  544476 +  -3.2  -3.80452   AGCAGTGACAATTAC                 TCCG TAA TGGA                 TTCTTCGTCTGATTT  54 102
   cbdb_A662  544714 ..  544724 +  -2.6   -2.6248   TGAACAAACACCATG                 TATA GGA TATA                 ATCTTCTCTAATTGT  41 52
        aspS NONE
         tig NONE
        clpP  548558 ..  548577 + -11.4  -5.29445   CATCTAAAGACAAAA            CGCCCTTC GCAA GAGGGGCG             TTTTTATTCTTCAAG 100 61
   cbdb_A676 NONE
        gerN  558986 ..  558996 +  -3.2  -2.91912   CTTAAGGTAAAATTG                 GGTA TTA TGCC                 TCTGTAGCTCAGTGG  44 53
        porG NONE
        porD NONE
        porA NONE
        porB NONE
        hymA NONE
        hymB NONE
        hymC  565289 ..  565325 +  -3.9  -3.23733   AAAGCCAGTCCGATG    CGTTTGTGTTATTAT TAAGTGT GTAGTAATGCAAACG    GTTTTCTGCCATGAA  48 185
    cbdb_B17  566021 ..  566033 +  -3.4  -3.64822   CAATGATGCAGACTT                GAAC AAAGG GTTC                TTTGACTAAAACCAT  52 4
   cbdb_A687  567780 ..  567796 +  -4.4  -3.80733   TACCACTGAGTTACT             CCC-GCT AATT AGCAGGG              TTATTCTAACCTGAA  59 132
   cbdb_A688  568425 ..  568453 + -14.6  -3.81958   ATATATAGAAAGTAA        AGGGGGGAGAGT TAAAT ACTCTCCCCCCC        TGTTTATTTAAGGAT 100 131
   cbdb_A691 NONE
   cbdb_A692  570884 ..  570907 +  -4.6  -4.82901   ACGTAGAAAAAGACA          GCCCGTAGAAT CCA AATCTA-GGGC          TTTTTATGGGGCAAG  72 41
   cbdb_A708  577760 ..  577780 + -11.1  -3.57144   TGAACCTTTTGGTCT            GCCCAGTGT CTT ACCCTGGGC            TTTCAGCCTGGCAAG  79 114
   cbdb_A721  588809 ..  588826 +  -2.6  -4.54727   TACTAAACTAATTAA             GGGTGT ATGAGA GCGCCC              TTTTCATTTACACAG  62 239
    cbdb_B18  589106 ..  589116 +  -3.2  -4.38154   ATCAGGGTTTAAAAT                 CAGG GGT TCTG                 TTTTATACCGGGTAT  62 132
   cbdb_A729 NONE
   cbdb_A730  599491 ..  599502 +  -7.2  -3.68435   TATCTTTGGCAACCG                CCCC TAGC GGGG                 TATTGTTTTCAGACG  68 19
   cbdb_A737  603282 ..  603340 + -14.5   -4.2828   CAGCCTGACCGTTAA TATGTTA--TAAAATCAAAGCCCCCGGT CTTGCA ACCGGGGGCTTTGATTTTAACTAAC-TA TTTTACTAGATAAAG 100 33
   cbdb_A739  605918 ..  605936 + -10.3  -3.41745   GTCTAATATAAAAAA             GCCAGAC TTCGC GTCTGGC             TTAATGTTATCCCCA  77 51
   cbdb_A745  610104 ..  610114 +  -5.4  -3.26471   TTCTGTAAAACTCCC                 CTGA AAA TCAG                 TTCCTCTACAAATCC  52 255
        gidB  613954 ..  613975 +    -3  -3.95378   CGGGCAGGAATACCG           GCTAAAAC CCCCCT GATTTAGC            TTGTTTGGGGTATAA  53 5
   cbdb_A751 NONE
         tmk NONE
        trmU NONE
        rnhB NONE
   cbdb_A757 NONE
        thiE NONE
   cbdb_A759 NONE
        hppA  622217 ..  622227 +  -2.4  -4.05678   CTAAAGCTAAATAAA                 CGGG TTG CCGG                 TCTTTTCTTTGCCGA  53 46
   cbdb_A763  623486 ..  623506 +  -2.5  -3.06492   GGAGTAATTGACCTT            GTCTGAAAA CAT TTCTCAGCC            TGTTGCCATGGATAA  43 34
        glyS NONE
        sbcD NONE
   cbdb_A767  626838 ..  626853 +  -3.2   -3.5393   CTCAGGCGTATTACC              CGCCTT AAAT AAGGGG               TTTACGACGCATGGT  50 14
   cbdb_A772  630808 ..  630835 +  -4.3  -3.39521   AATATTATTGATATA        TAATCAATCTT TATATC AGGGTTGATTA         TTCCCTTTTACTGCA  52 59
   cbdb_A773 NONE
   cbdb_A774  632893 ..  632913 + -11.1  -3.80855   AGTGCAAATATTAAA            GGCCGGG TTAAATC CCCGGCC            TTGGTTTTTCAAGAC  86 53
        surE  634924 ..  634940 +  -2.9  -3.86822   AGCTGCCAGATCCTG              CCAGGAT AAA ATCTAGG              TTTGTAAAGACCTTG  53 10
   cbdb_A778  635739 ..  635780 + -16.1  -3.31144   GTAAATAAAAAGATT TTTTAAATGCCTTCTTCGG TTTG CCGGGGAAGGCATTTAATA  TTATGGGGGTAGCAG 100 137
   cbdb_A779 NONE
        panD NONE
        panB NONE
        panC  638995 ..  639010 +  -7.6  -4.18018   ACAACCAAACAGTAT              CCAGAT GCCA ATCTGG               TTTTGGGTAACGGCA  75 307
   cbdb_A785  642505 ..  642520 +  -2.6  -3.55946   CAATGCACCGGCAGT              TACC-TG CCC CACGGTA              TGTTCTTTCAGGTAA  49 94
   cbdb_A789 NONE
   cbdb_A791  644762 ..  644772 +    -4  -2.94416   TCCATCATTTTACTG                 GTAA CAT TTAC                 TATATACTAAGCATA  47 82
        sufC NONE
        sufB  646807 ..  646826 + -13.6  -5.16151   TGGTGACAGATTAAA            GCCCTCTG GAAA CAGAGGGC             TTTTTGTTAGGTTTA 100 55
   cbdb_A800 NONE
   cbdb_A801 NONE
   cbdb_A802  652465 ..  652484 + -16.4   -3.2557   CCTCTGTACATAATT            GCGGCGGG TTTC CCCGCCGC             TTAATAGATTATTGT 100 2
        guaA NONE
   cbdb_A818 NONE
        purD NONE
        purE NONE
        purB  670059 ..  670069 +  -6.8  -2.91912   TCTGATGAGGGGTTG                 GCTC CCA GAGC                 TATATAAATGACTGA  57 8
        purC  671023 ..  671037 +  -8.5  -5.35354   ATATAAAAAATAAAA               GGGGC TTTCC GCCCC               TTTTTTAATTCTGTA  93 57
   cbdb_A830 NONE
   cbdb_A831  677959 ..  677979 + -14.7  -4.65895   TCGAAGAAATCAGAA            GGCCTGCCT TTT GGGCAGGCC            TTTTTGAATACAGAC 100 50
   cbdb_A833 NONE
   cbdb_A834 NONE
   cbdb_A835  681964 ..  681982 +  -3.8  -2.83522   GAACTTAACAGGGCT             CCTTCG GCTGAAA CGAGGG             CTTTCGTAAGCACAT  46 407
   cbdb_A837  682424 ..  682437 +  -2.3  -3.68786   GAAAACACGATATTT               GCGGT AAAG ACGGC                TATTTGTCTATATAT  49 143
   cbdb_A838 NONE
   cbdb_A839 NONE
   cbdb_A840 NONE
        lepA  687603 ..  687616 +  -6.7  -3.37761   AATTGTCTTTTTGCC               TTGCC AAAG GGCAA                TTAGTGTGTTACAAT  62 40
        echA NONE
        echB NONE
        echC NONE
   cbdb_A845 NONE
   cbdb_A846 NONE
   cbdb_A848 NONE
   cbdb_A849 NONE
   cbdb_A850 NONE
   cbdb_A851  696842 ..  696859 + -10.5  -3.43925   AAGCCTAAAGAAAAG             CCCCGGT CTTG GCCGGGG              TATATTTATTAGTAA  77 51
        rdhR NONE
   cbdb_A856  702119 ..  702130 +  -3.6  -3.75629   GATAAAGGCAAATCA                TGGC TTGT GCCG                 TTTCCATTGGAAATC  53 141
        arsB NONE
   cbdb_A860 NONE
   cbdb_A861 NONE
   cbdb_A862 NONE
   cbdb_A863  709173 ..  709185 +  -4.9  -3.30701   TTTATGATGATCTGT                TTTTC TTT GAAAA                TTAGGTTTGATAGAC  54 9
   cbdb_A864  710078 ..  710088 +  -6.8  -4.54047   CCACCTGCGCATTTG                 CCTG CCT CAGG                 TTTTGTATCCGGTCA  77 157
        pilT  716348 ..  716378 +  -2.1  -4.18443   TTTTCATCAACCAAC      TGAAGTTTTAATAC TTTA GTATTAG-ACTTTA       TTATTATTATTTATC  56 144
   cbdb_A874 NONE
        nuoB NONE
        nuoC NONE
        nuoD  719015 ..  719031 +  -2.9  -3.37622   GTGATGGGTGAGGTG              GACAGAT AAT GTCTGAC              TTCTGGATCCATCTT  46 17
        nuoH  720085 ..  720098 +  -6.7  -3.29144   GTCAGTATTAAGTAA               TACCG GCGG CGGTA                TTCTGAAAGGAATGC  62 26
   cbdb_A880 NONE
   cbdb_A881 NONE
   cbdb_A882 NONE
   cbdb_A883 NONE
        nuoM  724903 ..  724914 +    -3  -3.92373   TTCGGTGGATAGAGA                CAAA TGGA TTTG                 TTTATGCCTGAGATA  53 29
        nuoN  726368 ..  726380 +  -6.3  -4.14739   TAATTCATTAGGAAA                TTTGC CGT GCAAA                TTTTGGAATACGTAG  71 30
   cbdb_A887  727204 ..  727216 +  -3.3   -5.0538   CCTTGAGAACACACT                CCGGA CAA TGCGG                TTTTTTGGCATCACA  75 61
        cobQ NONE
   cbdb_A891  729826 ..  729836 +  -8.2  -3.45839   GATAGCCAAGGTCAG                 CGCC AGC GGCG                 TTCCTCTTTAAACCT  68 4
        iorA NONE
        iorB  742501 ..  742515 +  -2.2  -4.51743   TTTGTTTGACGCTGA               TAATTT CGG AAGTTA               TTTCTTTAATAGTGC  63 210
   cbdb_A907 NONE
   cbdb_A908 NONE
   cbdb_A909 NONE
   cbdb_A911 NONE
        sodA  748424 ..  748443 + -12.2  -3.61103   TCCCAAAAAACCAAA            GGGCAGTA GAAA TACTGCCC             TTTGGCATACACTTC  89 55
        hisF NONE
   cbdb_A918  752280 ..  752294 +  -4.2  -3.67622   ACCATCTTTCATTTT               GTTCTC CCA GAGTAC               TTCCTTTTCCAAATC  55 235
        fabF NONE
        recJ NONE
   cbdb_A924  757229 ..  757241 +  -4.8  -3.93619   TAGACTTGGGTTACC                CCGA ATGCC TCGG                TTTAAGTTATTTTAT  61 191
        rpsO  761164 ..  761178 +  -4.3  -3.73647   AAAGGCAAATAACCC               CGTAA GGAGA TTACG               TTATTGATAACTGCC  56 49
         pnp NONE
        dapB NONE
         asd NONE
        dapA NONE
   cbdb_A936 NONE
   cbdb_A937  767399 ..  767432 + -15.5  -3.28712   AACGTAAAATCAGAA     TATAAAGAGGGGGCT TTAA AACCCCCTCTTTATA      TTCTGACCAACAACA 100 93
   cbdb_A950 NONE
   cbdb_A951  779541 ..  779554 +  -3.9  -2.62788   ACTTAACGGAAGCAT               TTTAC AGGC GTAAA                TGCATTCTGGTATGT  45 69
   cbdb_A953  780745 ..  780777 + -18.5   -5.0925   ATATTCTAGACATAA      AGAAGGGCGGGGACT TAA AGTCCCCGCCCTTTG      TTTTTACTTTTAGCC 100 48
   cbdb_A966 NONE
   cbdb_A968 NONE
   cbdb_A969  790643 ..  790659 +  -5.1  -4.72007   AATTTTTTAAGTACA              TCCAGCA GGC TGTTGGG              TTTATTTTCATACAC  75 217
   cbdb_A975  793778 ..  793799 +  -3.6  -3.88559   CAATAAAAATAAGCA           CGCCTACG AAAAGA CGTGGACG            TTTATCAAGATAATT  55 278
   cbdb_A979  794745 ..  794760 +  -3.9  -3.28712   ACCGCAATAAACACC              CCGGG ACTAAA TCCGG               TTATGGCCACACCCA  50 294
         rnc NONE
   cbdb_A995 NONE
   cbdb_A998  808143 ..  808167 + -11.5  -4.17914   ACAAAGCACTTTAAG          TCCAGCGTTCA AGT TCAACGCTGGA          TGTTTTTATTAACTC  93 57
  cbdb_A1008  815963 ..  815995 + -17.1  -3.96827   GCATACTATGTCTTT      TAAGCGGGAGGGG AATAACA CCCCTCCCGCTTG      TTTATCAATAATTTT 100 50
  cbdb_A1009 NONE
  cbdb_A1011  818088 ..  818103 +  -8.2  -3.85165   CAGACTTTCGGTATA              CGCTCC TTCA GGGGCG               TTTCCGTTTACGATC  73 95
  cbdb_A1021  826887 ..  826921 + -15.2  -2.93585   AATGTTTTCAAATAA     TAAAGCCGCTCACA ACTGAAA TGTGAGCGGCTTTG     TGCTTTAGGGTGTAA 100 48
  cbdb_A1024  828803 ..  828826 + -12.4   -5.3236   AAAGCTAAATGCCAA          GAGCCGCACC ACAA GGTACGGCTC           TTTTTTATCAGTTAT 100 58
        recN NONE
  cbdb_A1028 NONE
  cbdb_A1030  833478 ..  833515 +    -2  -3.60971   AGCGCTTATAGCTGA  TATCAAAGGGGCAGGTCT CAAA AG-CCTGCCCC-TTGCCG   TTTGGCAGTTGACAT  47 58
  cbdb_A1032 NONE
  cbdb_A1033  835656 ..  835668 +  -3.4  -3.01791   TGCCTGTCAGCCGCG                GCTA ATCTA TAGC                TGTTAAACCAAACCT  45 21
  cbdb_A1040  843233 ..  843244 +  -4.4  -2.70932   ATTCTAATATATATA                CGTA TGTT TACG                 TAATTAAGGGACGAA  47 367
  cbdb_A1043  848991 ..  849001 +  -2.6  -3.31461   AACCGTAAGGTGGGC                 TTTT ATG AAAA                 TTGTAAAAATAACTG  46 57
  cbdb_A1044 NONE
  cbdb_A1045 NONE
         maF  850310 ..  850328 +    -3  -2.57132   TCGGGTATGTTTTAA             GGCAACTG CTA CAGGTGCG             GTTATGAAGGCAAAC  40 102
        cysK  865009 ..  865021 +  -6.3  -3.78004   AATATTGGCAATAAG                CAACT GAA AGTTG                TCTTTATTCTCATCC  63 329
        rdhI NONE
        cobD NONE
        cobA NONE
  cbdb_A1070 NONE
  cbdb_A1071 NONE
  cbdb_A1072  871084 ..  871097 +  -6.7  -4.04206   CTCTGAAAAGAAGCA               CCTGT TCCA ACAGG                TTTATATCCCCCTGA  68 324
  cbdb_A1074  872512 ..  872535 + -16.8  -4.30576   GAACTTATATACCAA          GGGGGAAGCA AATT TGCTTCCCCC           TTTTACTGATAAACC 100 50
  cbdb_A1078 NONE
  cbdb_A1080  877212 ..  877237 + -14.8   -4.2204   ATCAAATAAATTAAA         GGGGCGGAAA ACAAGC TTTCCGCCCC          TTCTTTATTAAGCTT 100 111
  cbdb_A1083 NONE
  cbdb_A1085 NONE
  cbdb_A1086 NONE
  cbdb_A1087 NONE
  cbdb_A1088 NONE
  cbdb_A1089  885232 ..  885246 +  -2.1  -3.57971   ATTTAACCATAGTTT              TGC-GG ATAT CCAGCA               TTTGCCGGTAAGTAT  47 515
        rdhA NONE
        rdhB NONE
  cbdb_A1095 NONE
    cbdb_B24 NONE
    cbdb_B25 NONE
        rdhF NONE
  cbdb_A1100 NONE
        lepB NONE
        pyrE NONE
  cbdb_A1109  897577 ..  897587 +  -4.6  -3.53012   GCCAGCAGTGCTTTT                 GCCT GAT GGGC                 TTTCAAACCGGCCGG  55 269
        pyrR NONE
        pyrB NONE
        pyrC NONE
        carA NONE
        carB NONE
        pyrK  909701 ..  909716 + -10.4  -4.61566   ATGTACAACCGAAAA              GGGGCT TTAA AGCCCC               TTTTATCATTTCACA  91 58
  cbdb_A1125 NONE
         acs  917391 ..  917416 + -15.5  -3.48517   TTTAAAGGTTATGCG         GCGGGTACAGT TTCG GCTGTACCCGC          TCTCTTTTGTAAAAT 100 48
        prfA NONE
  cbdb_A1128  919430 ..  919447 + -14.1  -2.82933   CCGCCAAATAAGAAA             GGGGGGC TTTC GCCCCCC              TATAATACCTTGAAA  93 68
        uvrC  925504 ..  925517 +  -3.1  -2.84732   CAAGCAGGCGCTCAA               CTACT TGAT AGTGG                TATAATAGGTTTCAA  44 54
  cbdb_A1135  926074 ..  926097 + -13.2  -3.39505   AATAAGAAACTTATT          GAAAGCGGCT GCAA GGCCGCTTTC           TTCTACGTCTAAGGT  93 55
        mutS  929834 ..  929846 +  -3.3  -5.27335   AAGCATTCGTTGCTC                CCGGA ATG TCCGC                TTTTTATTTCGGCAG  76 250
  cbdb_A1139 NONE
        cobA NONE
  cbdb_A1142 NONE
  cbdb_A1143  933662 ..  933676 +  -8.6  -2.60492   AAGCCTGCCTCGTGC               TTGCCA AAC TGGCAA               ATTGCTGATTATTTG  65 3
        dnaN  935020 ..  935076 + -10.4  -4.79683   ATCAAGGTAACCTTT GATGCTTACACCTTCCGGGGTAGCTGAA ACT TTCAG--ATCCAGATAGGTGTAAGCATC TTTCTTTTCTGCATT 100 51
  cbdb_A1147  936705 ..  936734 +  -5.9   -3.2964   TCTTGGTGGAGCTAA       TAGTACAATTG-CT GCA AGACAACTGTACTA       TTATACGAAAACTTT  56 462
  cbdb_A1150 NONE
  cbdb_A1151 NONE
  cbdb_A1152 NONE
  cbdb_A1154 NONE
  cbdb_A1156 NONE
        purU  941875 ..  941891 +  -3.7  -4.07568   CAACGTGGGGATATA              TGAGGAT AAT ATCGTCA              TTTTCCCGGAAAAAC  59 50
        ppiB  942757 ..  942778 +   -13  -4.92783   AAAGAAAAAACTAAA           GGCGGCTC GTAAAA GAGCCGCC            TTTTTATAATGCCTT 100 60
  cbdb_A1160  944325 ..  944369 +  -2.2  -3.53563   CTGAGCGGTACTGGC TGCCTAAATCTT-CACCCTGA CGGT TTAGGGTGGAAGGGTCATGCA TTTGGAAAAAGATAT  47 308
  cbdb_A1168 NONE
  cbdb_A1169  948037 ..  948052 +  -6.2  -3.41978   TTGGGGTAACCATAT              TACGTA TTTG TACGTA               TTGCTCTTAATATTA  60 94
  cbdb_A1171  948731 ..  948744 +  -5.2  -4.06904   GGGCACAGTTATCAT               GCCC CAGACA GGGC                TTTATACTTGCCTGA  64 451
  cbdb_A1174 NONE
  cbdb_A1176  949635 ..  949659 +  -4.4  -4.45771   TAGCCCAAGTTCAGT         GTTGCCTTATC TTGG GATA-GGTAAC          TTTGTATTTTCGCCT  66 75
        pilT NONE
        argJ NONE
        argB NONE
        argD NONE
  cbdb_A1182  955234 ..  955248 +  -3.6  -2.87881   AATAAATCAATTGTT               TAAGGA AGG TTCTTA               TGTCTGAAAAAGTTG  44 74
        argG NONE
        argH  957856 ..  957870 +  -4.2  -3.05522   GAGTTAAAAACTAAA               TGACTG TAT CAGGCA               GTTTTAGCAAGCTTG  47 27
  cbdb_A1187 NONE
  cbdb_A1190 NONE
  cbdb_A1191 NONE
  cbdb_A1192 NONE
  cbdb_A1193  963381 ..  963402 +  -8.7  -4.64766   TATTCTGAACTTCAA           GCCCTCC ACTTAAAA GGAGGGC            TTTTTACAATCTGGA  87 51
        recG NONE
  cbdb_A1195  967289 ..  967299 +    -4  -3.08508   AACCCGAAGAATAAA                 TACT CGG AGTA                 TAGTTTTGAACAGTA  47 87
        argS  969006 ..  969029 + -12.5  -4.19735   CTCGAGATAAAATAA          GGGCAGACT CAAAGT AGTCTGCCC           TTTGCTTTTGGAGAG 100 56
        fabI  970277 ..  970291 +  -2.7  -2.96984   GCTGCTGGAACGTAA               CCAGC CTGAA GCCGG               TGTATAATAGCTTTA  43 4
  cbdb_A1201  970539 ..  970557 +  -2.4  -2.86475   GCCAAATAATCCCCT             TTCAGGTT TTT AACTTGCA             TGTAATATAGCCTTA  41 32
  cbdb_A1202 NONE
        rpmF NONE
        fabD  972208 ..  972219 +    -3  -4.17657   TATAAATGATGCCGC                TTCT ATCC AGAA                 TTTTAGCGTATAATG  57 1
        fabG NONE
        nusB NONE
        acpP  973891 ..  973901 +  -2.4  -4.07885   CCCTGCCCTGCCAGA                 CGGC TAA GACG                 TTTTACCCCCCCCTA  53 224
        proB NONE
  cbdb_A1213 NONE
  cbdb_A1215  980845 ..  980874 +  -7.1   -4.7254   ACGCGGTCAAAAAAA       GCCCGGCAC-GTTT TAG AAACAGCACCGGGC       TTTTTAATAACCAAT  83 10
        proA  985394 ..  985412 + -13.1  -3.53419   CCGAATATAGTTTAA             GGGGGGC GTAAA GCCCCCC             TCTTTAATATCTGCT  95 63
  cbdb_A1230  987505 ..  987515 +  -5.4  -3.71687   AACCACCACCACCTT                 GGAA GGT TTCC                 TTTGGGGTATTTTGC  60 51
  cbdb_A1235  991564 ..  991585 + -10.1  -4.66537   GAAGACAAATAAAAA           GCCCTGCCT TTGC AAGCAGGGC            TTTATTTAGTTTCTT  93 74
        typA  994149 ..  994172 +   -14  -5.24129   GCCGGATGTTATCAA          GGAGGCAATT TAAA AATTGCCTCC           TTTTTTATAGCGGGA 100 51
  cbdb_A1244  998788 ..  998810 + -17.8  -3.76402   CTCTGCCTGCAAAAA           GGGTGGCAGT AAT ACTGCCACCC           TTTGCTAAATACCCT 100 44
  cbdb_A1246  999849 ..  999859 +  -3.2  -3.05596   GCAAATGGATATTTG                 CCTA TAA TGGG                 TTAAATAAACAGCTC  45 308
  cbdb_A1247 1000107 .. 1000128 +   -13  -3.76169   CCTTATAAAAAGCAA           GTGGCGGG ATATAA CCCGCCAC            TTATATTAATGTTGA  95 56
    cbdb_B27 1007257 .. 1007275 + -10.2  -4.78572   TCTTTAAACAATAAA             GCCCGCCT TAA AAGCGGGC             TTTTCTTGATTAGGG  93 73
  cbdb_A1257 NONE
  cbdb_A1259 1009244 .. 1009256 +  -6.3  -4.12456   ATTGATAAATTATGA                CAGAA TTA TTCTG                TTTTGGCAATACTAT  69 263
  cbdb_A1263 1010899 .. 1010909 +  -6.8  -2.71712   GAAGCAGGAGCGTCC                 GGCT GTA AGCC                 ATTTCAAAACCCGCC  56 39
        coaE 1013300 .. 1013313 +  -3.1  -5.03314   AGGTCCGCCAATCTG               TACGC TCTG GTGTA                TTTTTTCACCCTCCA  74 288
        rplU NONE
        rpmA NONE
        rpmE 1015038 .. 1015060 +  -9.8  -5.38054   AAGGTAATAATAAAA           GGAGCGGTAT TAA AAGCCGCTCC           TTTTTGTTTATGACG 100 57
  cbdb_A1275 1016087 .. 1016128 +  -2.3  -3.61715   GCCTTTACCAGCACG GCGTCATTGTCACAGTCAAG GTA CATTTCTTTGACAATGA-GC TTGTTGCCGGAGGTG  50 103
  cbdb_A1277 1017340 .. 1017352 +  -3.3  -4.45117   TTACCCGGTCAACCC                CGGCT ACA AGCAG                TTTCTTTACCGTCTC  63 460
        gatC NONE
        gatA 1020217 .. 1020227 +  -3.2  -2.70932   CGGTTATAGAGAGGT                 TGGG AAA TCCA                 TGATTAAGCAACCAA  43 32
  cbdb_A1285 1020716 .. 1020742 + -15.3  -3.61232   TCTCAAGATGAATAA         TAAAGCGGCTG GTAAA CAGCCGCTTTA         TGTTTATATACCAAA 100 50
  cbdb_A1287 NONE
  cbdb_A1288 NONE
  cbdb_A1289 NONE
  cbdb_A1290 1023038 .. 1023067 + -10.7  -5.40072   ATTACCGTCACCTAA       TGCCCCTCTGCCT ATAA AAGCAAAGGGGCA        TTTTTTTGACAGGAA 100 47
  cbdb_A1291 NONE
        aspC 1024883 .. 1024902 + -12.8  -4.32067   TTAGGCAAAACTAAA            GCCCCGCT TTTC GGCGGGGC             TTGTTTTATAAACTG 100 53
  cbdb_A1295 1027906 .. 1027920 +  -3.5  -3.51411   CGACCGGGTGAAGAC               CTGTG ATTGC CACGG               TTACTTTAAACCCCT  50 20
  cbdb_A1296 1029056 .. 1029082 +  -3.6  -2.91913   GGTTTTTATTGGGAG         GTGCAGTGACTG GTG CAGTCAAGGCAG         TATCATCTCTGTCTT  43 241
  cbdb_A1300 NONE
  cbdb_A1301 NONE
        gspE NONE
        pilC NONE
  cbdb_A1304 NONE
  cbdb_A1305 NONE
  cbdb_A1306 1037370 .. 1037391 +  -4.4  -3.12351   ATTAGCTAATATATG           CCCAAAAG TACTAT CTGTTGGG            TTGAATATGACACCG  51 32
  cbdb_A1307 NONE
  cbdb_A1308 NONE
  cbdb_A1309 NONE
        pilT 1042313 .. 1042336 + -13.9  -4.90525   ACCGAAATAAATTAA          GGGGCGGTT AGTCTG AACCGCCCC           TTTTGTTTACCCTTG 100 51
  cbdb_A1313 NONE
  cbdb_A1314 1046022 .. 1046049 +  -2.7  -2.90075   ATAAACCTGTCAGTA        TTTTCCCCGAA GACAAG TACGGGTAAAA         TCTGCTTCGGAGAAC  42 61
  cbdb_A1315 1046689 .. 1046709 +  -4.6   -3.3353   GTTCACTATCAAAAC            GCCTTTCC CGTTA GGGCAGGC            TGTATTTATAAGGCA  52 42
        gltX 1048300 .. 1048320 +    -4  -2.91395   GCAATGCACTGACTA            TCCAGCTT GCCGG AAACTGGA            CTTTCTGAAGCAGGT  46 129
  cbdb_A1317 NONE
  cbdb_A1318 NONE
  cbdb_A1319 1050606 .. 1050619 +  -9.5   -2.9961   TTAAACCCCGATTGT               GCCCC TTTT GGGGC                TGTGATATTATTTAG  72 298
  cbdb_A1322 NONE
  cbdb_A1323 1052015 .. 1052028 +  -4.5  -3.92373   TGATATCTATGCGCA               TACCC CGAA GGGTG                TTTATAAGTGAAATC  59 350
  cbdb_A1326 NONE
        lspA NONE
  cbdb_A1328 1054737 .. 1054747 +  -2.6  -3.57144   CCCCTCCTGAAATAT                 TTTT TAA AAAA                 TTTAAAACTGGGGGG  48 31
  cbdb_A1330 NONE
  cbdb_A1331 1055582 .. 1055603 + -14.5  -5.49579   AAAAGCTTTTTTTAA           GCCCTCTTC ATAC GAAGAGGGC            TTTTATTTTTTCTCC 100 57
  cbdb_A1332 NONE
  cbdb_A1333 1057939 .. 1057964 + -15.5  -3.68023   AGTGTCAGCCAAAAA         GGGGCGGT-GCT CAA AGCTACCGCCCC         TTGGTTTTACCAGTT 100 55
  cbdb_A1335 1061090 .. 1061113 +  -3.9  -4.13728   ATACGGCATATTTTT          CCAGTATCCG CATAC CGGGTA-TGG          TTTTACGGGTATCTG  60 508
        mscL 1066124 .. 1066134 +  -8.2  -3.55444   CATTAAACTCCAGCT                 GGGC ACC GCCC                 TTTGAGCCGTCAGGG  69 362
  cbdb_A1352 NONE
        argF NONE
        engA NONE
  cbdb_A1355 NONE
        gpsA 1075902 .. 1075939 +    -5  -5.31275   GCAAAGCCCGCAAAA   CACCCGAACTTAACCCT GATTA AGGGTTAAGTT-GCCTG   TTTTTTATCCTCAGC  83 3
  cbdb_A1363 NONE
  cbdb_A1365 NONE
  cbdb_A1366 1083871 .. 1083890 +   -15  -4.85782   AATTTTTAGCCTAAA            GGGCCGGA GAAA TCCGGCCC             TTTCTTTTTCCAGCC 100 230
  cbdb_A1372 NONE
  cbdb_A1373 NONE
        clpA 1095280 .. 1095330 +  -3.3  -2.77242   ATATGTGCAACCGGT GCCGAGCTAAAGACCCGTACAT GGTTTAAA AAGTG-GGGAATTTGGCTCGGC GTTCTGGTTATTATA  44 88
  cbdb_A1375 NONE
        purF 1097443 .. 1097459 +  -4.3  -4.78572   ATACCGCTTGAAGTT              TAACGCC TTC GGCGGTG              TTTTATTCGTTGCAG  72 73
        purM NONE
  cbdb_A1379 NONE
        purH NONE
        pncB 1101765 .. 1101782 +  -5.5  -5.67711   ACTCTAGATTATAAA             GCGGC CTTAACCA GCCGC              TTTTTCTTTTGTTTG  93 51
  cbdb_A1383 NONE
  cbdb_A1384 1103038 .. 1103050 +  -3.3  -4.36931   GAATTCCACCCGAAG                CACCC GGC GGGTA                TTTTCATCTACCTTG  63 52
         gcp 1109286 .. 1109296 +    -4  -5.41143   GTTACTTCCTGAAGT                 GATT GAC AATC                 TTTTTTTGGCAAATA  82 29
       groES NONE
       groEL 1111732 .. 1111763 + -21.8  -3.73402   CAAACGGGTTAAACA      GAAAAGGGCGAGAC CAAA GTCTCGCCCTTTTC       TTTACTCAAAACTAT 100 45
        hypA NONE
        hypB NONE
        hypF NONE
        hypC NONE
        hypD NONE
        hypE 1118793 .. 1118821 + -12.4  -5.07652   GGACAAGCATTGACA        CAGGCTGGACAG CTATT CTGCCCGGCCTG        TTTTATTTTCCACCA 100 48
  cbdb_A1404 NONE
  cbdb_A1405 1119923 .. 1119954 +  -5.9  -3.79251   CGAATAAAAGCTAAA      TTGCCCCCAGG CGGAGTTGAC TTTGGGGGCAA       TTTAGTAGTAAGATA  63 62
  cbdb_A1406 1121276 .. 1121288 +  -5.5  -3.27298   AGAAGCACCGCAAGA                CGCTA AAA TGGCG                TTACTAATTAGCCGG  56 464
  cbdb_A1410 1121964 .. 1121982 +  -8.8    -2.974   AAACCACATAAAAAA             TCCGGGTT TAA ACCCCGGA             TAATTTACATATTGC  67 30
  cbdb_A1413 NONE
  cbdb_A1416 1124164 .. 1124182 +  -3.8    -2.906   TTAGTGCCGAACGGC             CCTATCAC CAT GTTGTAGG             TGGTCTTTACTTCAT  45 193
  cbdb_A1418 1125705 .. 1125724 +    -8  -2.71712   ATTTTCTCACAGCAA            CAGATAAA CAGA TTTATCTG             ATTTGAAGGAGGCAC  61 162
         ctc NONE
  cbdb_A1420 NONE
  cbdb_A1421 NONE
  cbdb_A1422 NONE
  cbdb_A1424 NONE
  cbdb_A1426 NONE
         ogt 1130093 .. 1130106 +  -2.4  -4.06419   CGGGAATAGTAAAAC               CAGA GTTCGG TCTG                TTCTTTATCCAAAGC  55 73
  cbdb_A1437 1135841 .. 1135858 +  -9.8  -3.10622   TTTTTAATAGCCAAA             CGGCGG GGTTTA CCGCCG              CTTCTTTTCAAGATG  73 34
    cbdb_B30 1138091 .. 1138125 +   -10  -5.41143   GTGGCACCGCGAAGG     TTAATCCCTCGCCCCT AAA AAGGACGAGGGATTTA     TTTTTTTGCGAGGTG 100 378
        trpE NONE
        trpG NONE
        trpD NONE
        trpC NONE
        trpF NONE
        aroA NONE
        trpB NONE
        trpA 1146105 .. 1146133 +  -2.6  -3.53224   TCCGCCCGTAATCCA       TAGCTT-TTTCCA TATT TGTAAAGAAGCTA        TTTAAAAGCGGGGTA  49 512
        rdhR 1150577 .. 1150591 +  -2.8  -4.43844   CATGAATCTGACGGG               CAGATA ATC TAACTG               TTTTCTCCCTGATGC  60 14
        thyX 1151439 .. 1151472 +  -8.8  -3.04792   AATCGGTAAATGCAC     CGGGCAACGC-CCGG CAAAA CCGCAGCCTTGCCCG     TCTTCGGCATGATGA  63 143
  cbdb_A1466 1158299 .. 1158313 +  -7.2  -2.62184   AAACTTAACAACTAT               TTCGTA GAA TACGAA               TAATCTCCAGCCCCG  59 8
  cbdb_A1467 NONE
  cbdb_A1469 1158963 .. 1158981 + -10.3   -4.9792   CGGAACATAATAAAA             CAGCCTC CGAAA GAGGCTG             TTTTTGTCTGCCCTG  93 31
  cbdb_A1471 NONE
  cbdb_A1472 1160873 .. 1160883 +    -4  -3.56092   CTTGGGCAAAGGAAC                 TCAT AAA ATGA                 TTTGGGAGGTGGTAG  52 15
        smpB 1165850 .. 1165880 +    -9  -3.64103   CACCAGAAACACGGA       CGAGCCGCTAGGTT CAT GACTTAATGGCTCG       TTTAGGATATGAATC  74 402
    cbdb_B31 NONE
  cbdb_A1487 NONE
  cbdb_A1488 NONE
  cbdb_A1489 1176835 .. 1176853 + -14.6  -3.33492   AGAATAATAAAACAA             GGAGGGAG TAA CTCCCTCC             TTGTAAAATACCTGC 100 164
        rdhC NONE
        rdhD 1181340 .. 1181352 +  -4.1  -3.29043   TAAGAATTCGGATGG                TGAGT TAG ACTCG                TTATAAACCCACATT  50 229
        rdhC NONE
        rdhD 1187165 .. 1187190 +  -6.9  -3.92373   CCAAAGCTAATAATG         TGGCTTTTTCT TGAT AGGATAAGCCA          TTTGTACGTAAAATA  69 240
        rdhR 1195776 .. 1195797 +  -4.5  -3.36492   ATTGACTCTTCAGTT           TTTACTCCA TCTA TCGAGTAAA            TTGTAGGATTAAACC  52 241
        rdhD NONE
  cbdb_A1512 1199223 .. 1199233 +    -4   -2.8805   TAAATCTTATCTAAA                 TTTC TCA GAAA                 TATATAACAACTAAT  46 330
  cbdb_A1513 1200508 .. 1200519 +  -2.2  -3.78018   TTCTATACCCCGGTT                GGTA CAAA TGCC                 TTTACCTAATTTTTG  50 388
  cbdb_A1531 1218709 .. 1218724 +  -3.2  -4.15396   TAACCCCGGCGGATA              GCGAGT AGAC ACTGGC               TTCTTTAATTTACCC  59 18
  cbdb_A1532 1220163 .. 1220183 +  -5.5  -3.30771   TACAATGCTTGAATC            TTGTAACCT TAT AAGTTACAA            TTGTAACCAGTATGA  56 366
  cbdb_A1533 NONE
    cbdb_B39 1221273 .. 1221298 + -11.9  -3.57263   CCAAAGCTAATAACA         TGGCTTGCCTT TGAT AGGGCAGGCCA          TTTGAACGTAAAAAT  89 80
        rdhR 1222116 .. 1222141 +  -8.3  -4.57474   TAGATTATGCAATTT         TATGCCAGGGC GGAA GCTATGGCATA          TTTTATATCCCTTCA  87 100
        rdhA NONE
        rdhB 1224406 .. 1224417 +  -2.2  -3.72588   GTTAAGAGCGGGCGG                GAGG GCAG CTTC                 TTTGCATATGCCTTC  49 48
        rdhG NONE
        rdhH 1226088 .. 1226107 + -13.6  -3.58305   TTGTATTAATAAAAA            GGGGGAGT AATT ACTCCCCC             TTTGCAGAGTTGATT  95 294
        rdhC NONE
        rdhD 1233326 .. 1233345 +   -15  -2.92091   ATGGAAACAAAAGAA            GGGGGGAG CAAG CTCCCCCC             TCTCTAAATACCTAT  95 364
        rdhC NONE
        rdhD 1237550 .. 1237571 + -10.9  -3.63515   TTTACAAATAAATAA           GCGGGGGGAT TAA ATCCC-CCGC           TTATTGAACCTGAAA  83 259
        rdhR 1242269 .. 1242280 +  -2.2  -3.56273   TTTATACCCTGGCTT                TACC AACT GGTG                 TTCTATAGTGATAGC  47 96
    cbdb_B41 NONE
        glnA 1257048 .. 1257069 + -17.3  -4.14598   AAAAACGTATAAAAA           GGGTGCGGC TTAA GCCGCACCC            TTTAGTTTAATTAAA 100 74
        rdhR 1260281 .. 1260295 +    -5  -3.82824   TGACATCTTCTGAAA               TCAACT GCC GGTTGA               TTGTTATGGCTGATA  59 420
  cbdb_A1572 1262955 .. 1262976 + -15.9  -4.13648   TGTATATCTGGAAGA           GAGGGGGAG ATAT CTCCCCCTC            TTTATATATGCCATT 100 117
        rdhR 1266108 .. 1266140 +  -2.7  -2.96216   ATCAGGCAAAATAAA     AAGA-GGAGGGGAA TATAGC TTCCCCTCCCTCAA      TGTGTACTGATAAGG  43 374
  cbdb_A1591 1282299 .. 1282309 +  -4.6  -4.56978   TGCAACATGGTGACC                 GGCT TTG GGCC                 TTTGTTCTTTACCAG  71 412
        rdhR 1286002 .. 1286020 +  -2.4  -4.14472   AAACCCGCCGATAGG            CTGG-GG CATGTC CCACCAG             TTTTCAAGATCTTCA  57 430
  cbdb_A1599 NONE
       rdhCD NONE
        rdhD 1294830 .. 1294855 +  -3.1  -3.86194   CTGTCTGGGTATTTT         CACCGGAAGAG GATG CTATGCCGGAG          TTTATACCCAGAGTT  54 402
  cbdb_A1608 NONE
  cbdb_A1609 1300497 .. 1300531 + -16.6  -3.79473   TTAGTTTAAGTATAG     TTTAAAGGGCACCGGA TAA TCCGATGCCCTTTAGA     TTTGCCTGTTATAAT 100 62
  cbdb_A1612 NONE
  cbdb_A1613 1305581 .. 1305621 + -16.1  -2.94924   TGAAGCAGTCAAAAC  ACAGTCGGGGGTGCCGTTA CTT TGCCGGCACCCCCGACTAA  CTTTATAAATCCCCG 100 130
        rdhR 1312448 .. 1312463 +  -3.2  -4.56367   TAAGCCTTTTAAAAA              TATCCC GGCT GGGGTG               TTTGTTTATCAGCTC  66 519
        rdhR 1319153 .. 1319186 + -26.9  -3.10071   GATTAAAGAAGATGA     CAAGGGGGGGGAGAC TTAA GTCTCCCCCCCCTTG      TATTACCTGAGGTTT 100 53
        rdhC NONE
        rdhD 1323427 .. 1323439 +  -6.3  -3.05343   CCCCGAATATTCCTA                CTGAA TAA TTCAG                TATTCCCAATATGCC  55 356
  cbdb_A1644 1332204 .. 1332216 +  -7.7  -3.63627   CTTCTCATCTGGCAA                CTCCA GAA TGGAG                TTTAGAATGTACAGG  70 398
  cbdb_A1651 1335872 .. 1335895 +  -3.8  -3.87815   GAAGATAGTATTTAT          CTCGGATTTG AGGG CAAACCCCAG           TTTATCAAACTCAGC  57 481
  cbdb_A1661 1343321 .. 1343332 +  -2.2  -2.72186   AATCCGTAACTATTA                CTCA AGGG TGGG                 ATATTTATCAGCTCT  40 32
  cbdb_A1662 1343765 .. 1343791 + -12.4  -4.08557   CGAACTAAAACCAAA         TGAGGCAGTC TTACGGT GACTGCCTCA         TTGTTATTTACCGGA  93 79
  cbdb_A1669 NONE
  cbdb_A1670 1349260 .. 1349299 + -16.7  -4.03413   TAGAATAAAGCAAAA  TTATATATGCCCGCTCC ACCAGA GAAGCGGGCATATATAA   TTTATCTGACCGAAT 100 38
  cbdb_A1671 1349959 .. 1349969 +    -4  -3.30159   CTGCATGCTTCAGCT                 TTGA TTA TCAA                 TTATCCGCCCATTGA  50 145
  cbdb_A1673 NONE
  cbdb_A1675 NONE
  cbdb_A1677 1352268 .. 1352288 + -16.9  -5.62045   AACTAAAATATTAAA            GGGGCGGTT AAT AACCGCCCC            TTTTTTGTTATCTCT 100 52
        folP NONE
        folK NONE
        ptpS 1364626 .. 1364640 +  -3.5  -3.12395   ATACCCTTGACTCAA               GGTCT GGACA AGGCC               GTTTTCACTCATGCC  46 43
        recA 1365787 .. 1365809 +  -4.1  -4.72373   TATATCTATTTTGGG           GCTGAGGCA GAGTG TGTCTTGGC           TTTGTCTTTTTTTGG  69 67
        recX 1366494 .. 1366521 +  -2.6  -3.28712   TCTTACATAGTCATG        GCTCTCTGATAC CCCC GTTGAAGAGAGC         TTCTAAAGAAAGGGG  46 42
  cbdb_A1702 NONE
  cbdb_A1703 1368907 .. 1368918 +  -2.2  -3.32963   TTTACCGGGAGATAA                GCTA GAAA TGGC                 TTCTAAAGTAGACCT  45 21
  cbdb_A1704 NONE
  cbdb_A1705 1370654 .. 1370675 +  -2.9  -3.10597   CCGTAAAAAGCCTTT           GAAGATGGT CATA ACCCGCTTC            CTTTTCCGTCAGACC  45 207
  cbdb_A1709 1373590 .. 1373600 +  -2.6  -4.08394   ACGTAAACTGCAGTT                 TATT AGA AATA                 TTTTCCGCAGGGTCT  55 66
  cbdb_A1710 NONE
  cbdb_A1711 NONE
  cbdb_A1713 NONE
  cbdb_A1715 NONE
  cbdb_A1716 NONE
  cbdb_A1717 1377555 .. 1377584 +  -9.3  -5.06414   CATGCATGACTTCTG       GACCGGTGTAGAT ACTA AACTATGCCGGTC        TTTTTATTAACAGAC  90 55
  cbdb_A1718 1378117 .. 1378130 +  -2.3  -4.39877   ATTAAATCCCCTTGG               TCCGG ACAG CAGGA                TTTATTCATTATTGC  59 79
  cbdb_A1725 NONE
  cbdb_A1727 1384512 .. 1384533 + -15.9  -4.85782   AAATCCGAATAAAAA           GGGGGGCTT TTTT AAGCCCCCC            TTTATTTTTAACCAA 100 53
  cbdb_A1730 1388218 .. 1388238 + -12.6  -3.64281   GAAATCAAAGAAGTA            GTGGCTGC CTAAA GCAGCCAC            TCTCTTTTTATATAC  90 14
        rpsT 1393221 .. 1393251 +    -7  -5.10877   TTTATTTGCGTTTTC      CACCTTCCTTTGT GTATTG ACAG-GGAAGGTG       TTTTTGGTTTATTAT  85 49
        lexA NONE
  cbdb_A1741 1394705 .. 1394721 +  -6.5  -3.93026   AAGGCTTCAACCCAA              GCCCC AGATTTC GGGGC              TTTGCTTCCAGTATT  66 195
         fmt 1394489 .. 1394513 -  -2.7  -4.15044   TCGCTTTGGAAGAAA          TGTGCCAGGTA ACC TATCTGGCTCG          TATCCTCAAGAAAGC  57 44
  cbdb_A1737 1392038 .. 1392056 - -13.1  -5.18726   GCTTGACAAGAAAAA             GCCCCGC TTCCG GCGGGGC             TTTTATATTTAAATG 100 63
  cbdb_A1735 1391096 .. 1391118 -  -4.6  -2.97771   TCTATAATAGTAAAT           CTGGCGGGGC GTA GCGCAGCCTG           GTTAGCGCGCAGCGT  49 96
  cbdb_A1734 NONE
  cbdb_A1733 1389554 .. 1389567 -  -3.7  -3.06696   GTTTGTTTTAATAGA               CCTGC ACCG GCGGG                AAAGCCGGATTTTGC  47 77
        metL 1388218 .. 1388238 - -13.3  -3.08863   GAAATCAAAGAAGTA            GTGGCTGCC TAA AGCAGCCAC            TCTCTTTTTATATAC  91 74
  cbdb_A1729 NONE
        gyrA 1384512 .. 1384533 - -15.9  -5.11112   AAATCCGAATAAAAA           GGGGGGCTT TTTT AAGCCCCCC            TTTATTTTTAACCAA 100 51
  cbdb_A1724 1379931 .. 1379946 -  -3.3  -3.63744   TTTCCCTTTAAAAGA              TGCTA AAAGTA TAGCA               TATTCGACTGTACCT  52 45
        argC 1378715 .. 1378737 -  -6.4  -3.89448   CTGAAAAATAGATAA           TATTTAGCCA GAG CAGCTAAATA           TCAGAAAAACCAGAA  66 173
  cbdb_A1721 NONE
  cbdb_A1720 1378040 .. 1378060 -  -9.1  -4.48221   GATGAAGCCACAAAA            TTCAATCTG CTT CAGACTGAA            TAACCACTGCCAAAC  86 195
  cbdb_A1708 1371614 .. 1371631 - -12.7  -5.27335   TTCTCCAAACAAAAA             GGGGGGT GGTG ACCCCCC              TTTTATCATCTGTCT 100 43
  cbdb_A1707 NONE
  cbdb_A1706 1370458 .. 1370482 -  -2.7  -4.06419   GCTGCCCATAAAGAA          GGTCTGGGTAT TTA ATAACCCGTCC          TCACCTGCCGCAAAA  55 42
      tatA/E 1362376 .. 1362400 -  -5.7  -4.41348   GGTTCGCTAAACAAA          TCCCTTCCT ATTCTCA AGGAAGGGG          CTTATCCCAATTTAT  70 48
      tatA/E 1362080 .. 1362093 -  -3.8  -3.97413   CTTATGAAGAAAACA               CCCT AAGTAA AGGG                CTTAAGACTCTTTTT  59 27
        tatB NONE
        tatC 1360856 .. 1360874 -  -8.9  -3.08696   GGATAAATAAGGAGA             GAGGCTT TATTC AAGCCTC             TTCAAGATACACTTA  69 94
  cbdb_A1690 NONE
  cbdb_A1689 1359456 .. 1359467 -    -3  -3.54771   CTGATAATACCACAA                CTAA ATAG TTAG                 TTTATCACGCATATA  48 95
  cbdb_A1688 NONE
  cbdb_A1686 1356868 .. 1356883 -  -4.8  -4.37013   AACTAACCACTAAAA              GTAATA TTCC TATTAC               TAATAAGCTTAAGAA  68 149
  cbdb_A1685 1356288 .. 1356334 -  -7.5  -4.95155   GGGACACTATAAAAA CCAAATTTCCGGC-AGGTTATT TTGA AATATCCTTACCGGAAAATTGA TCATTTATCTTGATT  85 81
    cbdb_B44 NONE
  cbdb_A1684 NONE
  cbdb_A1683 1354366 .. 1354395 -  -4.1  -3.64866   ATACTATATGGCAAA       CCCGGCTAAACTC TATG GTTTGCAGCCGGG        CTGTTTTACCTGATG  54 56
        nadA NONE
        cutA NONE
        cysE 1352268 .. 1352288 - -16.9  -4.10188   AACTAAAATATTAAA            GGGGCGGTT AAT AACCGCCCC            TTTTTTGTTATCTCT 100 59
  cbdb_A1668 NONE
  cbdb_A1667 1345913 .. 1345939 - -10.4  -3.24827   AACACAAGTCATCAA         GTATACAAATTT ATA AAACTTGTATAC         CAGCTTTAATCACTT  75 31
  cbdb_A1665 NONE
  cbdb_A1664 NONE
  cbdb_A1663 1343765 .. 1343791 - -12.4  -4.27062   CGAACTAAAACCAAA         TGAGGCAGTC TTACGGT GACTGCCTCA         TTGTTATTTACCGGA 100 53
        hycC NONE
        hycD NONE
  cbdb_A1656 1338940 .. 1338972 -  -9.2  -2.84878   TGCCCCAAGCTAAAG     CCG-GCCAGTATGCC CGGA GACATACTGCCTCGG      AATAAACGCATGCCC  68 102
  cbdb_A1655 NONE
        hycE NONE
        hycG NONE
  cbdb_A1650 NONE
  cbdb_A1649 1334486 .. 1334504 - -10.2  -5.18726   TCCGGATAATAAAAA             GGGCGACC GCT AGCCGCCC             CCGTGATATGGATAT 100 47
  cbdb_A1648 NONE
  cbdb_A1647 NONE
    cbdb_B43 NONE
  cbdb_A1646 1331680 .. 1331691 -  -5.8  -2.78384   TCTTTTTCGATGATA                CGGA ACTC TCCG                 AAGAAAGATTGAAAG  52 342
        gatB NONE
        secG NONE
  cbdb_A1640 1328147 .. 1328163 -  -6.5  -3.03661   TAGTTAACGAGAAAT              CCGGC TTTTTTG GCCGG              GCGGGGAAAGTAAGG  56 125
        pheA 1326904 .. 1326926 -  -5.5  -5.38047   GAGGGACACAAAAAA           GCCAGCCTC TTTTT AAGGCTGGT           CCTTTTTTATGATAA  89 85
        rdhA NONE
        rdhB 1324714 .. 1324749 - -14.2  -4.84359   TCATCTGCATAAAAA    TACCAGTGCCCGAACTT TTA AGGTTCGGGCACT-GTA    ATAGTTTTTACCGGA 100 70
  cbdb_A1635 1323626 .. 1323657 - -13.7  -5.27923   GAAGGGTATAAAAAA      GGGGGAAGCAGGG TTTAAC CCCCACTCCCCCC       TTTGATATTTGATTA 100 51
  cbdb_A1633 1323051 .. 1323067 -  -8.1  -3.55444   TGCCTATGCCCCAAA              GCATATT ATG AATATGC              ACGGGGTAGGCTATT  66 128
        rdhA NONE
        rdhB 1319148 .. 1319190 - -20.1  -4.05877   TATCAGATTAAAGAA GATGACAAGGGGGGGGAGAC TTAA GTCTCCCCCCCCTTGT-ATT ACCTGAGGTTTAGGC 100 35
        rdhA NONE
        rdhB 1316558 .. 1316580 - -17.8  -5.72616   ATTTAGAGAAAAAAA           CAGGGGAGGT TAA ACCTCCCCTG           TCAGACACCGATAAT 100 51
        rdhR NONE
  cbdb_A1621 1314208 .. 1314235 - -11.4  -4.15565   GCCATCACCTGAAAA        TAAAGGGGGG GAACTAAT CCCCCCTTTA         AATTATCTGAAACCC  93 79
  cbdb_A1620 1311716 .. 1311730 -  -8.6  -2.76964   CCAGACGGAATATGA               TAAGGG TAA CCCTTA               CTGAAAAAGGGGAGA  62 291
        rdhA NONE
        rdhB 1309349 .. 1309366 - -12.7  -5.18355   CTTAAAAATGAAAAA             CGGGGGA TTTC TCCCCCG              TTTAGGGTATAAACC 100 52
        rdhR NONE
  cbdb_A1614 1305580 .. 1305622 - -12.7  -4.24294   ATGAAGCAGTCAAAA CACAGTCGGGGGTGCCG TTACTTTGC CGGCACCCCCGACTAAC TTTATAAATCCCCGG 100 55
  cbdb_A1611 NONE
  cbdb_A1610 1300503 .. 1300525 - -15.6  -3.65313   TAAGTATAGTTTAAA           GGGCACCGGA TAA TCCGATGCCC           TTTAGATTTGCCTGT 100 111
  cbdb_A1607 NONE
  cbdb_A1606 1295627 .. 1295647 - -12.5  -5.12068   GATAGCCAATAAAAA            GCGGGGGAT TAC AACCCCCGC            TAAGATTTGTGCTAA 100 54
  cbdb_A1605 NONE
  cbdb_A1604 1294520 .. 1294537 -  -4.2  -4.07868   CCACAGCGATATAAA             CATTAC TTACTC GTAATG              CTTACAGGCGTCTAC  59 55
        rdhA NONE
        rdhB 1285618 .. 1285638 - -14.7  -5.73978   ATGATAAATAAAAAA            GCGGGGGAT TTA ACCCCCCGC            TTGAGGATAATTAAT 100 50
        rdhA NONE
        rdhB 1282654 .. 1282677 - -16.8  -5.72622   CGTATAAATAAAAAA          GGCGAGGGAA ATAT TTCCCTCGCC           TTAAGCTCGTTAGCA 100 52
  cbdb_A1593 1281895 .. 1281925 - -14.2  -2.98491   AAGGTAGATGAGATA       CTGGGAAGAAAAGC CTA ACTTTTCTTCCCAA       AAATGCGTATACCGG  95 126
        rdhC NONE
        rdhD 1275917 .. 1275936 -  -8.6  -3.54784   AGGGAACACAAGTAA            GCATTCGC ATAA ACGAATGC             CCGAAAAAATAAGAG  72 134
        rdhA NONE
        rdhB 1273910 .. 1273943 - -20.5  -3.88498   GGGTCAGATATTAAA     CTAAGGGGGGATACC CTAA AGTATCCCCCCTTAG      CACAAATAATGGTAT 100 40
        rdhG NONE
  cbdb_A1585 1272776 .. 1272788 -  -3.3  -3.20832   CGCCAAAGCTAAAAT                GAGGC TTA GCCTT                GATAGGGCAGGACAT  46 91
  cbdb_A1584 NONE
        rdhR 1271911 .. 1271927 - -12.3  -5.63517   CTGGGAAATAAAAAA              GAGCGAC AAT GTCGCTC              TCCAAGCCAGAATGA 100 50
        rdhA NONE
        rdhB 1269584 .. 1269595 -  -2.2  -3.72588   GAAGGCATATGCAAA                GAAG CTGC CCTC                 CCGCCCGCTCTTAAC  49 48
        rdhG NONE
        rdhH NONE
        rdhA NONE
        rdhB 1266110 .. 1266138 -  -9.7  -5.48213   CAGGCAAAATAAAAA       GA-GGAGGGGAA TATAGC TTCCCCTCCCTC        AATGTGTACTGATAA 100 50
        rdhA NONE
        rdhB 1263167 .. 1263192 - -17.7  -4.77165   TTTGGGACAATAAAA         CAAGGAGGGAG TAAA CTCCCTCCTTG          TAAAATGCCTGTTCC 100 52
    cbdb_B42 1259622 .. 1259635 -  -2.4  -3.90048   CCGGTTGGAAAAAGA               TGGT TTTATT ACCA                AACATAAAGATCTTA  52 285
        rdhA NONE
        rdhB 1257314 .. 1257340 - -19.6  -4.55295   TTTTCCACAAATAAA         TAAGCGGGGGAT TAA ATCCCCCGCTTA         TTGAACCTGAAAGAC 100 47
        rdhD 1253620 .. 1253630 -  -3.2  -3.77219   ACCAGTCAAGTTAAA                 CACC CCA AGTG                 TAGCTACAAAACTAT  52 157
  cbdb_A1566 NONE
        rdhC NONE
        rdhD 1250097 .. 1250111 -  -7.2  -3.38339   AGTATTTAATAGTAA               CTGTTT AGT AAACAG               GGGGATATATGCGGA  65 50
        rdhA 1248591 .. 1248608 -  -2.7  -3.26998   AGCAAATCAATCGAA             CTAAACT CCTA AGATTAG              TACCTTGAATCAATA  46 22
        rdhB 1248224 .. 1248244 - -13.3  -5.92399   GAAGAAAATAAAAAA            GCGGAGGAC ATA ATCCTCCGC            TTCAGCATGATTTAT 100 50
  cbdb_A1561 1247561 .. 1247584 -  -4.5  -3.34517   AGGTCTTTCTAAAGA          GCCATTCGG TCTTTC CCGAACGCC           AATTGCCAGATGATC  52 111
        rdhA NONE
        rdhB NONE
        rdhG 1244982 .. 1245000 -    -3  -3.84246   TCCTCAACTATGAAA             TCAAGCCC ATC GTGCTAGA             TATAAACCATCTCAA  53 21
        rdhI NONE
        rdhI 1243269 .. 1243313 - -19.6  -2.94144   TCTGTATGTAAACCA GTACCGTTTCCATCCTGTAGC TATA GCTACAGGATGGAAACGG-AG AAATAAAGAACCGGA 100 66
        rdhF 1242026 .. 1242038 -  -3.3  -3.61988   TGACTGATAAATCAA                GGGAA CTC TACCC                AAAGGCTATTAAGAT  53 318
        rdhD 1240159 .. 1240209 -  -5.6  -3.57144   TTTGCCATCTTCAAA CTCCAACCTATTTCAAAACCATA TCACGC CAAGGTATCGAAACAGGT-GGAG ACTATACTTTTTGTG  58 145
        rdhD NONE
        rdhA NONE
        rdhB 1237547 .. 1237574 - -13.6  -4.55295   TTTTTTACAAATAAA        TAAGCGGGGGGAT TAA ATCCC-CCGCTTA        TTGAACCTGAAAGAC 100 47
        rdhA NONE
        rdhB 1233323 .. 1233349 - -13.1   -4.9138   ACCATGGAAACAAAA        GA-AGGGGGGAG CAAG CTCCCCCCTCTC         TAAATACCTATGGCT 100 51
        rdhA NONE
        rdhB 1228637 .. 1228658 - -13.7  -4.13654   CGCCGAAATGATAAA           GCGGGGGAA TTAA CTCCCCCGC            TTCAGCGCATCAAGA 100 50
  cbdb_A1540 1227978 .. 1227993 -    -4  -2.52676   TATGCTTTTAATTCA              GCG-TTG CAT CAATCGC              CCGTCAATTCCAATA  44 7
        rdhA NONE
        rdhB 1226088 .. 1226107 - -13.6   -5.1356   TTGTATTAATAAAAA            GGGGGAGT AATT ACTCCCCC             TTTGCAGAGTTGATT 100 47
  cbdb_A1530 NONE
  cbdb_A1529 1215617 .. 1215636 -  -3.4  -2.57489   TACTAAGCCAATGCA            CCCGGGAT AAAC AACCCGTG             CTTCAGCTAATATTT  43 62
  cbdb_A1527 1213923 .. 1213954 -  -5.2  -3.65522   TAGCTACCTGAAGAA      TTCGTCTGGCTGAAA ACA TTTTAGCCAG-CGTA      AGAAGTACCCCCCAC  58 128
    cbdb_B38 1213343 .. 1213361 -  -2.4  -2.98472   TTTTACCAAAAACAG             TTGCAATA CTA CATGGCAA             TTAAGCTATCAAATT  42 64
  cbdb_A1524 1212672 .. 1212685 -  -3.7  -3.62607   TATTATAAAAACAGA               CCCGC TTTA GGGGG                ATAAGCTAAATTCAC  54 280
  cbdb_A1523 1211665 .. 1211675 -  -2.6   -3.6003   TAAATGACCTGTAAA                 TTAA AAT TTAA                 ACCTCTCTACCCATG  48 47
        cas3 NONE
  cbdb_A1521 NONE
    cbdb_B37 NONE
  cbdb_A1520 NONE
    cbdb_B36 NONE
  cbdb_A1519 NONE
        cas1 1202943 .. 1202955 -  -4.8  -4.14511   AAGCTGACCTTAAAA                CAGG TCATT CCTG                ATTAGGGGTTTGTAG  65 232
  cbdb_A1517 1200797 .. 1200810 -  -5.2  -2.97475   TCCTTTATGACAAAC               GGGG TGAAAT CCCC                TTCTGTGCGGGGTGG  51 455
  cbdb_A1516 NONE
  cbdb_A1514 1199762 .. 1199774 -  -4.7  -5.06585   GAAATCATACAAAAA                GCCCC GGT GGGGA                TTCTCACGCCAAACC  76 463
    cbdb_B35 1195953 .. 1195980 -  -6.2  -2.72471   GTGTTACGATATAAC        TGCCCCTGGTAA GTTA TTTCCGAGGGCA         CTGGGGTTGTCCCCC  54 231
        rdhA NONE
        rdhB 1192996 .. 1193029 - -20.5  -3.88498   GGGTCAGATATTAAA     CTAAGGGGGGATACC CTAA AGTATCCCCCCTTAG      CACAAATAATGGTAT 100 40
        rdhG NONE
  cbdb_A1505 1191828 .. 1191841 -  -2.3  -3.73756   GATTGTATGAAAATA               GTTCG ATTA CGTAC                AATGCATTTTCCCTG  49 118
  cbdb_A1504 NONE
        rdhA NONE
        rdhB 1189183 .. 1189210 - -14.2  -3.09015   CGCATATTCAGGCAA        CTCTGCCTCCGA CTAG TTGGAGGCAGAG         TTGCCTAGCCTTCTA  95 42
    cbdb_B34 NONE
  cbdb_A1501 1188095 .. 1188124 - -14.3    -5.252   CAGCCCTATAAAAAA       CAGCCCCCTCCCA AAAA CAGGAGGGGGCTA        AATCTCTTTAACTCC 100 278
        rdhF 1186969 .. 1186980 -    -3  -4.28994   CAGTAGCCATTAAAA                TTCA GATT TGAA                 ACCATGGACATGTCA  57 331
        rdhA NONE
        rdhB 1182804 .. 1182830 - -18.1  -2.73681   CATTCATTTTAAGTA         GCCTTGGGTGC TTATG GCACCCAAGGC         TCGTAAAACCAATTT 100 39
        rdhG NONE
  cbdb_A1494 1181511 .. 1181522 -  -4.4  -2.85169   AAATATTAAAAAATG                TGAC CAAA GTCA                 ATTTAGACATACCAC  48 131
        rdhA NONE
        rdhB 1176832 .. 1176856 - -18.7  -4.95547   CTTAGAATAATAAAA          CAAGGAGGGAG TAA CTCCCTCCTTG          TAAAATACCTGCTAC 100 52
  cbdb_A1486 1172421 .. 1172449 -  -7.6  -4.23999   TTATATTGAAAAGAA        TAATCGATGTAC TTTTC ATACACCGATTA        TCGGATACTAATTTA  76 93
  cbdb_A1485 1169966 .. 1169976 -  -8.2  -3.23899   TGTTAAGCAATCCAA                 GGGC TTT GCCC                 CCTCTACCATCCGGT  65 281
  cbdb_A1483 1168792 .. 1168810 -  -7.3  -4.03234   CTGGTCCGAGATAAA             CGCCCGG AAGTG CCGGCCG             TCTTTCGGGCAAATT  73 126
  cbdb_A1482 NONE
  cbdb_A1481 1167436 .. 1167446 -  -6.8  -3.31461   CAGTCATTTTGATAA                 TCCC TTC GGGA                 TGCAACTGATAAGGC  62 180
  cbdb_A1480 1165734 .. 1165751 -  -4.7  -2.90496   GGTTTGGCTAAATTA             GGCCGGC AAAA GCTAGCC              AGACAAGATTAAATA  48 34
  cbdb_A1478 NONE
        feoA NONE
        feoB 1162438 .. 1162454 -  -3.7  -2.51987   CAGAAAAATCAAACC              CTTTTTC AGA GAATAAG              ATTCATCAACCCGCC  44 14
  cbdb_A1474 1160821 .. 1160839 -  -5.2  -4.67353   GTAGCGACTGAAAAA             GGCCCTCT AAA AGAAGGCG             AACTTGAACGTGCCG  75 180
  cbdb_A1470 1158963 .. 1158981 -   -11  -4.90381   CGGAACATAATAAAA             CAGCCTCC GAA AGAGGCTG             TTTTTGTCTGCCCTG  93 51
  cbdb_A1465 1156755 .. 1156766 -  -2.2  -2.73542   TCCAATTTTTAATCA                CCAG ATTA CTGA                 ACCTCCTTTTTAATC  40 19
  cbdb_A1463 1155084 .. 1155115 - -12.3  -4.30933   TATAAAGTGAATAAA      GGCTGACCGGAAT ATAAAA ACCCCGGCCAGCC       ATAATACTCTAGGGG 100 34
  cbdb_A1462 NONE
  cbdb_A1461 NONE
  cbdb_A1459 NONE
  cbdb_A1458 1151006 .. 1151032 -  -5.1  -4.42238   TTACGTTAAGGAAAA         TCAGGCCGAGT TTATC ACCCCACCTGA         AATTGCCGAAGAAGA  69 348
        rdhA NONE
        rdhB 1147893 .. 1147924 -   -13  -4.56775   AGGCCTGGGCAAAAA      CCAGAGGGGGAGAC CCAG GTCTCCCCCTCTTT       TAATCAATACACGGG 100 51
        rdhA NONE
        rdhB 1145683 .. 1145705 - -17.8  -3.25942   ACCGGGGGATAGCAA           CAGGGGAGGT TTA ACCTCCCCTG           TCAGACACCGATAAT 100 51
  cbdb_A1440 1136637 .. 1136655 -  -6.7  -2.82023   TAGGCAGATGAATTA            TG-CCGGC ATTT GCCGGTCA             GCTTTAACGAAACAC  57 58
  cbdb_A1439 NONE
  cbdb_A1438 1135841 .. 1135858 -  -9.8  -3.76373   TTTTTAATAGCCAAA             CGGCGG GGTTTA CCGCCG              CTTCTTTTCAAGATG  79 90
        dnaE NONE
  cbdb_A1433 NONE
  cbdb_A1432 1130432 .. 1130449 -  -3.3  -2.54193   CATCAGGCTAATCTA             CTCCGGG TTTC CCCCGAA              CAGTTCTGCCCGGTA  42 5
  cbdb_A1430 1129951 .. 1129966 -    -9  -3.46602   CCTGCCACAGGATAA              TTGCCG GTAG CGGCAA               AACAGGCGGTTTTAA  71 82
  cbdb_A1417 1123768 .. 1123781 -  -8.1  -3.45634   ACTGGAAGTAAGCAA               GGCAG TACC CTGCC                ATGAAATCGTAATGC  66 245
  cbdb_A1414 1122540 .. 1122566 - -10.1  -4.35524   GCCGCAAATGGAAAA         GCCGGGGATGT TATCC ATACCCCCGGC         TATTTCAACAAACAG  90 283
  cbdb_A1412 1121964 .. 1121982 -  -8.8  -5.43487   AAACCACATAAAAAA             TCCGGGTT TAA ACCCCGGA             TAATTTACATATTGC  95 54
  cbdb_A1409 1121246 .. 1121266 -  -6.9  -2.80113   CATTATTCCAGTATA            GCTTTTTTC CTT GAAAGAAGC            ACCGCAAGACGCTAA  57 211
  cbdb_A1394 1111730 .. 1111765 - -19.2   -3.5936   CCCAAACGGGTTAAA    CAGAAAAGGGCGAGAC CAAA GTCTCGCCCTTTTCTT     TACTCAAAACTATAT 100 60
  cbdb_A1389 NONE
  cbdb_A1388 NONE
  cbdb_A1387 NONE
  cbdb_A1386 1104462 .. 1104474 -  -2.7  -4.07885   TACCGCCTTTTAAAA                CTTAT TCA ACAAG                ATATTTTCAAATACA  55 32
  cbdb_A1385 1102977 .. 1103006 -  -5.8  -2.72049   TAGACGGTTTAATCA       GCAGTTTA-AGGC TCAAG GCCTACAAACCGC       TTTAACCCAACAGCC  51 27
        pyrG NONE
         tal 1088823 .. 1088839 -  -5.2  -2.87132   TTTGGTTTCTATATA              TAAAGG AAGCA CCTTTA              ATAAACAAACGTCAG  50 43
         rho 1087288 .. 1087301 -  -6.7  -3.33261   ATATGTATATATGAA               GACCA AGAG TGGTC                CAATTTCGCATCAAT  62 220
  cbdb_A1368 1084099 .. 1084132 - -15.3  -4.04811   ATAAACTAGCATAAA     TATAAGAGCCCCCCG TTTC CGGGGGGCTCTTTGA      CTTACTTTAGGACCG 100 67
    cbdb_B29 1083477 .. 1083502 -    -4  -4.00042   GGGCGGATTAAAGAA         GGTGGAATGCC AGTTG GGTATTCC-CC         GCCAGTTGACCGAGG  60 230
  cbdb_A1361 NONE
        grpE 1079099 .. 1079110 -    -3  -4.07568   TCCTGTTTGTTAAAA                GAAA TTTA TTTC                 ATATCTGAATTTTGC  55 19
        dnaK 1077101 .. 1077127 - -14.4  -2.54371   CCTGCCAAATAAAGG         CGGGAGGGGGCA TCA CACCCCCTCCCA         GAGGCCGCAGAACCA  93 57
        dnaJ 1075902 .. 1075939 -    -5  -4.12942   GCAAAGCCCGCAAAA   CACCCGAACTTAACCCT GATTA AGGGTTAAGTT-GCCTG   TTTTTTATCCTCAGC  63 14
  cbdb_A1351 1071403 .. 1071415 -  -3.3  -2.82289   TAAAATATGTCAAAC                GGCTA TGC TTGCC                TTTTCTATATCCGAA  44 7
  cbdb_A1350 NONE
  cbdb_A1349 1070302 .. 1070335 -  -5.9    -2.752   AGCCCGACAGAGAAT     GACTGACGC-GGTAGC TAG GTTGCCAGCGGCAGTC     CATTCGCAATCCAGA  52 6
        polA NONE
  cbdb_A1346 NONE
        mutM 1065549 .. 1065560 -  -5.8  -3.53012   TGCTGGTTGCCCAAA                CAGC GGGC GCTG                 TAACCATAAACTACG  59 470
  cbdb_A1341 1064697 .. 1064709 -  -3.4  -4.12941   AAGAAATATCATAAA                TACC AAAGA GGTA                TTCCAGTTTCAGTTC  56 39
        miaB NONE
        yajC NONE
        nabD NONE
        nadC 1060390 .. 1060404 -  -6.4  -2.63891   AGGGTGAAAACATAC               CTCTGG AAG CCAGAA               TACTCAGCATAGCAG  53 271
    cbdb_B28 1057939 .. 1057964 - -15.5  -4.66163   AGTGTCAGCCAAAAA         GGGGCGGT-GCT CAA AGCTACCGCCCC         TTGGTTTTACCAGTT 100 103
        pyrD 1051692 .. 1051706 -  -4.2  -4.62441   TGGCAGATAAATAAA               CTAGCC TCT GGCTAC               CCCTACTATTTCCCT  66 11
  cbdb_A1320 1050268 .. 1050303 -  -6.9  -3.61398   GGGTGGCTTCAAGAA    CCGGAAGCCAAGGAT TACTAT ATCCCTGATTTCCAG     CGCAACGGCCACCCG  61 74
  cbdb_A1311 1042367 .. 1042400 - -14.1   -2.9914   CACTGCCGACAGACA     TAATAAAGGCCTGCC TTAA AGCAAGCCTTTATTA      ATTAGCTAATTAATA  95 51
  cbdb_A1299 NONE
  cbdb_A1298 NONE
  cbdb_A1297 1028694 .. 1028706 -  -9.1  -2.62184   GGTTTTGCTATATCA                CTCCG CCG CGGAG                ACAGCCTGGAAGAAG  63 163
        ispH 1025943 .. 1025972 -  -2.1  -3.67611   TGGATTGTAACATAA       GCCAAAGCTAA TTTAAAGC TAAGCTCCGGC        TGAAAGCCTATCCAG  49 14
        trpS 1024883 .. 1024902 - -12.1  -4.21922   TTAGGCAAAACTAAA            GCCCCGC TTTTCG GCGGGGC             TTGTTTTATAAACTG  95 58
  cbdb_A1281 1017970 .. 1017998 -    -4  -2.97408   TTTTAGCGAAAGAAC       GCATCTATTTGGGT TTC ACCCAA--AGACGC       ATTTTATCCCGCCCG  47 1
  cbdb_A1279 NONE
        hisA 1016719 .. 1016751 -  -5.4  -4.13246   GAGTGTATATATAAA      GCCCGAATTCCGCC GCAAA GGCATCTTTCGGGC      TATGTATGAAAGTCT  64 186
        hisI 1015912 .. 1015963 -  -5.2  -4.83243   CGGATATAAAACAAA TCGAGGTTG-CCATCACTGCCCT GAAAAAG ACAGTAGAGATGGACAACCCCGA TTATATTCCCCAAAA  75 64
  cbdb_A1269 1012853 .. 1012881 -  -3.8  -3.18452   CCCCCAAAGAAAGCA       TCTTCAAGCGGCT GCAT AGCCGCATGG-GA        CTAAGCCGTGAACAG  48 156
  cbdb_A1266 NONE
  cbdb_A1265 NONE
  cbdb_A1264 1010756 .. 1010787 -  -7.2  -3.57017   GAACCTGAAACAATA      CGCCGAGGTCTGCC ATAT GAAATACCTCGGCA       GTTTGGAACTGCTGG  64 114
  cbdb_A1260 1009028 .. 1009043 -  -4.7  -6.09196   TCTAAAACAAAAAAA              GAGGT CTTCAC ACCTC               TTTAAAATATATGCT 100 441
  cbdb_A1256 1007257 .. 1007275 - -12.4  -4.56978   TCTTTAAACAATAAA             GCCCGCCT TAA AAGCGGGC             TTTTCTTGATTAGGG 100 51
  cbdb_A1255 1005671 .. 1005681 -  -3.2  -2.58069   GGTAGATTATAACAC                 CCCA CCC TGAG                 AAAAAATACAGCTTT  43 61
  cbdb_A1254 1004578 .. 1004593 -    -4  -3.78934   CTGGCCGGATAATAA              CGTCCTG CCG CAG-ACG              CTTGTCTTAACATTA  54 38
  cbdb_A1253 1003238 .. 1003253 -  -2.4  -3.36228   TGTACCATAAAGATA              GGCCGA TTTA CCTGCC               TGACCCATCCGTATA  45 62
  cbdb_A1252 NONE
  cbdb_A1251 NONE
  cbdb_A1249 NONE
  cbdb_A1248 1000107 .. 1000128 -   -13  -3.88001   CCTTATAAAAAGCAA           GTGGCGGG ATATAA CCCGCCAC            TTATATTAATGTTGA 100 67
  cbdb_A1245  998788 ..  998810 - -17.8  -4.56597   CTCTGCCTGCAAAAA           GGGTGGCAGT AAT ACTGCCACCC           TTTGCTAAATACCCT 100 50
  cbdb_A1241  997482 ..  997517 - -16.2  -4.15029   ATGCCAGACAAACAA    GGACGGCAGTCACCCC CTCC GGATTAACTGCCGTCC     GTTCTACCTCAAACC 100 79
  cbdb_A1240  996699 ..  996712 -  -4.5  -4.08767   TTTAGCCCCTCAAAA               GGCTC AAAT AAGCC                ATTTTATAGCTAATA  61 76
  cbdb_A1239 NONE
  cbdb_A1238  994253 ..  994282 - -15.7  -4.09685   TTTTATCTCCTAAAA       CCAGCCGCCCCTC TTTC GAGAGGCGGCTGT        CATTTACCCGGCTTA 100 84
    cbdb_B26  991564 ..  991585 - -12.3   -5.4659   GAAGACAAATAAAAA           GCCCTGCCT TTGC AAGCAGGGC            TTTATTTAGTTTCTT 100 51
  cbdb_A1234  989442 ..  989460 - -13.2  -5.48213   GATTGAAAATAAAAA             GACCAACC TGA GGTTGGTC             TTTTTTCAGAGAGAT 100 53
  cbdb_A1233 NONE
  cbdb_A1232  987379 ..  987393 -  -8.6   -4.3453   AAGCCGAAATAGAAA               TATGCC ACG GGCATA               CCGGGCGGAATAAAG  85 59
  cbdb_A1229 NONE
  cbdb_A1227 NONE
         rph  985130 ..  985151 -  -3.8  -3.71378   CAGGGCATACGGAAA           GCATAGTT ACCCAG AACTATAC            TTCTTCACAGCGTTT  55 312
  cbdb_A1223  983156 ..  983179 - -15.4  -3.71649   CCTTGAAACCGGAAA          GGGCTGAAGA ATAT TCTTCAGCCC           TTTGTTTATACCGCA 100 54
  cbdb_A1220 NONE
  cbdb_A1217  980845 ..  980874 - -11.5  -5.40474   ACGCGGTCAAAAAAA       GCCCGGCAC-GTTT TAG AAACAGCACCGGGC       TTTTTAATAACCAAT 100 51
         mfd NONE
  cbdb_A1210  973582 ..  973596 -  -5.7  -3.12999   GCACTGGAGACCGAA               TTCGG TACTC CCGAA               ACCAAGTTTGAGATA  55 387
  cbdb_A1198  969006 ..  969029 - -12.5  -4.38141   CTCGAGATAAAATAA          GGGCAGACT CAAAGT AGTCTGCCC           TTTGCTTTTGGAGAG 100 64
        rpmB  957796 ..  957819 - -14.6  -4.72007   CTGCACCAAAACAAA          TAGCCCAGGC AATT GCCCGGGCTA           AGAAAATACTTGCTG 100 70
  cbdb_A1172  947939 ..  947955 -  -6.5   -5.1287   CTGATATGGAAAAAA              GACCCGG ACG CCAGATC              CAGCCGTTTTTAGGC  83 388
  cbdb_A1167 NONE
  cbdb_A1165  945839 ..  945851 -  -4.1  -3.50532   AGCTAAATGAATGAA                CAGTC TTG GACTA                AGCATCCGGCCGTTT  52 69
  cbdb_A1164  945055 ..  945077 - -10.6  -4.21471   AGCTGAAAATAATAA           GGCTGCCCTT TAA AAGAACAGCC           CCATCGGTTACCAGC  90 52
        msrB NONE
        msrA  944012 ..  944023 -  -4.4  -5.00884   ATTGCGTCTAAAAAA                GAGA TTCC TCTC                 CGAAGCACCCACTGC  76 76
  cbdb_A1149  936705 ..  936734 -  -8.1  -3.05384   TCTTGGTGGAGCTAA       TAGTACAATTG-CT GCA AGACAACTGTACTA       TTATACGAAAACTTT  63 365
  cbdb_A1148  936166 ..  936176 -    -4  -4.18506   CTACTTCCAAAACAA                 TTAC CCT GTAA                 ATAAACCGTTAGATT  62 392
  cbdb_A1146  934675 ..  934699 -  -4.1  -4.26076   TTATGGCCACCAAAA          CCGCCACTATC TTT GCCCGTGACGG          CGGCGGCATTGTCAG  62 295
  cbdb_A1140  930001 ..  930021 -  -3.1  -3.67413   GGCAGGAATAAAAAT            CCCTTGACT AAG AGCCTTGGG            GCATCTAATATAGGC  52 497
  cbdb_A1138  929442 ..  929455 -  -2.3  -4.15788   AACCCCGCTAAGAAA               CAGCC AAAA AGCCG                CACTTGCCAGTCCCA  57 176
  cbdb_A1136  925992 ..  926004 -  -6.3  -4.42806   TTATGGCCAAAGAAA                TAACC GAA GGTTA                TCTGGCAGAAAAAGG  74 77
        xerD NONE
  cbdb_A1132  922173 ..  922186 -  -3.9  -3.63068   TCATACTATTCCAAA               CTATA CTCT TATAG                ATAAATAAACCCATG  54 117
  cbdb_A1131 NONE
        fusA  919430 ..  919447 - -14.1  -4.56978   CCGCCAAATAAGAAA             GGGGGGC TTTC GCCCCCC              TATAATACCTTGAAA 100 51
  cbdb_A1124 NONE
        metM NONE
        thrC  910339 ..  910367 -  -3.1  -2.58579   CCAATTCTCCAGAAT        TATTGAGCCGACA GCC TACCAGCCCAGTA        CTTTTTCCACTGCCC  43 12
        folE  909701 ..  909716 - -10.4  -4.32482   ATGTACAACCGAAAA              GGGGCT TTAA AGCCCC               TTTTATCATTTCACA  90 59
        pcrA  899108 ..  899124 -  -2.9  -3.34716   GCAGCGGGGAAAAAC              GGCTAAT TAA AACAGCC              CCGATTAGTTTTCCA  46 30
        mutL  897152 ..  897168 -  -5.1  -4.54727   TTGTGGAAATCAAAA              CCGGCAA ACA TTGCCAA              CTTACAGAGTCCGAA  73 187
  cbdb_A1106  894713 ..  894742 - -17.9  -3.97368   TTCTGAACCTATAAA       CCCGGAGCCGCCT TTTC AGGCGGCTCCGAA        TCAGCTAGTTGGATA 100 48
        ribD  893519 ..  893543 -  -2.9  -3.35046   CTATGCCTGTAAACA          CGGTTAC TCCTTAATAAC GTAACCG          GAAATCAACACGTCC  46 4
        ribE  892908 ..  892919 -  -7.2  -4.12942   TCAAATGGTTTAAAA                GCCG TTTT CGGC                 TAAAAACTCCGGGCT  73 8
        ribA NONE
        ribH  890998 ..  891013 -  -3.2  -3.63336   ATAGACCAGCTTAAA              GTAGGG GATA CCATAC               GTATAGAAGGCCATA  53 174
  cbdb_A1099 NONE
  cbdb_A1098  889737 ..  889753 -  -5.1  -3.33696   TTGGGGTCGAACCAA              TGACCTC AGC GATGTCA              ACGCTGCGCTCTAAC  54 106
        rdhR  884675 ..  884703 -  -3.1  -3.14602   TTGATGGCAGGAATA        TCCGGGTTGAT GCGACTA ATCACCCGGGA        GAAACTGTAAAATTT  45 441
  cbdb_A1082  877757 ..  877776 -  -5.8  -3.23274   TCCGGCATAAGTCAA            GAATAACC CGGC AGTTATTC             TGCCATATTTAAAGG  54 99
  cbdb_A1081  877212 ..  877237 - -15.5  -4.28115   ATCAAATAAATTAAA         GGGGCGGAAAA CAAG CTTTCCGCCCC          TTCTTTATTAAGCTT 100 90
    cbdb_B23  876243 ..  876256 -  -2.3  -2.60496   CTTGTGGGCAAAGAG               GCTGA TAAG TCCGC                TCAGGGAAGATTGTC  40 26
  cbdb_A1077  873473 ..  873511 - -18.8  -4.11623   TATTACCAAATGAAA   CCAAGAAGGCGGCTCCGG ATA CCGGAGCCGCCTTCAAGC   AATAATGTCTGGTTT 100 46
  cbdb_A1075  872512 ..  872535 - -16.8  -3.33708   GAACTTATATACCAA          GGGGGAAGCA AATT TGCTTCCCCC           TTTTACTGATAAACC 100 70
  cbdb_A1073  870355 ..  870366 -  -5.8  -2.60496   CTGGCCGCCAAATAG                GAGC TTTG GCTC                 TGTCACGTTTGGGGA  51 441
  cbdb_A1064  864750 ..  864776 - -13.8  -3.49951   TATATTGCTAGACAA         TTGAAGGGGGCT TTA ATCCCCCTTCAA         CGCATTAAACCGGTT  95 54
  cbdb_A1062 NONE
  cbdb_A1061 NONE
        hisH NONE
  cbdb_A1059 NONE
  cbdb_A1058 NONE
        hisF NONE
  cbdb_A1055 NONE
  cbdb_A1054  856334 ..  856348 -  -4.3  -4.33819   AGCAGTGACAATAAA               CAGTT TTAAC AACTG               ACCCGCCTTAAGTAT  66 44
  cbdb_A1053  855672 ..  855694 -  -4.8  -4.74504   ACCGGAATTGAAAAA           CGCTAAAAAC GGC GTTTAAAGCG           GTAGCCAATGTTACG  74 5
         amt NONE
        glnB NONE
        glnA  852452 ..  852494 - -10.1  -5.03994   CCTCATATATAAAAA CAGGGTCTGG--TATAGGCTA TTG TAACCTATTTGCCAGACCCTG TGCCAATTTATTCAG  93 47
        nadE NONE
  cbdb_A1048  850139 ..  850152 -  -6.7  -4.13995   GGTTGATAAACGAAA               TGGGT TTCA ACCCA                AAGCTTGCCCGCAAC  71 151
  cbdb_A1042 NONE
  cbdb_A1041  842906 ..  842920 -  -7.1   -5.7827   AAGACAAATAAAAAA               CCGCT TAAAC AGCGG               CAAATTTTGATACAC 100 365
  cbdb_A1039  839502 ..  839546 -  -9.3  -3.03243   AGCTACCCTTTAATA TACGCAGGGCCCGACGG GTTTATGTTTG CTGCCGAGCCCTGCATA TTGACTATAAGACTT  69 42
  cbdb_A1038 NONE
  cbdb_A1037 NONE
  cbdb_A1036 NONE
  cbdb_A1034  835178 ..  835192 -  -3.5  -4.28774   TCAGGCAAGCTAAAA               CTGGA AATGG CCCAG               GTGGATATAGCAGAT  60 518
  cbdb_A1025  828805 ..  828824 - -11.4  -3.12936   AGCTAAATGCCAAGA            GCCGCACC ACAA GGTACGGC             TCTTTTTTATCAGTT  82 60
  cbdb_A1023  826891 ..  826917 - -13.8  -4.56978   TTTTCAAATAATAAA         GCCGCTCACA ACTGAAA TGTGAGCGGC         TTTGTGCTTTAGGGT 100 45
        rpsF NONE
         ssb  825319 ..  825332 -  -6.7  -4.30809   TAATATTCACTAAAA               CGGAA TGTC TTCCG                GTTCTAATTCACCGC  73 6
        rpsR NONE
        rpmH  824620 ..  824643 -  -8.1  -2.92018   AATAGTGTAACCATA          CTCCGGATG GATAAT CAACCGGAG           CACAGCCAAAACACT  62 41
        rnpA  824091 ..  824120 -  -9.3  -3.53444   CCACCCTTGTTCAAA       GGGTG-ACAACGGC TAA GCCGTTTCACACCC       AACCAAATTCCCTTA  74 143
  cbdb_A1016 NONE
  cbdb_A1015 NONE
  cbdb_A1014  821099 ..  821121 -   -12  -5.42198   TCTTAAAAAAGAAAA           TCCCGTCCTT ATC AGGGACGGGA           CTAAATAAGCCCGCG 100 282
        ileS  817698 ..  817710 -  -4.1  -4.43877   GAACTGGTAAACAAA                GGATA TAT TACCC                GTCCCTTCATGGGGG  65 346
  cbdb_A1006 NONE
  cbdb_A1004 NONE
  cbdb_A1002 NONE
        pepA  809222 ..  809248 -  -5.2  -4.05446   GCCTCCAACCATAAA         TGCAACTTTGGC AAA ACCAAAATTGTA         GAAATTTGAGGCATA  63 180
  cbdb_A1000 NONE
   cbdb_A999  807721 ..  807735 -  -4.2  -4.18191   CAAAAAACAGAAGAA               GGATTC CAA GAAACC               GGGAGTTTCGGGTGA  62 428
   cbdb_A993 NONE
   cbdb_A992  804772 ..  804783 -  -5.8  -3.08133   CAGCTACCGATCGAA                GCCT TGGT AGGC                 CATTACCCCACCAAC  53 431
   cbdb_A991 NONE
   cbdb_A990  801948 ..  801962 -  -2.1  -2.95717   ATGATATATAATAAT               TGGAC AAATA ATCCA               GCTAGCCTCTCAAGA  42 228
   cbdb_A989  798086 ..  798120 -  -3.7  -5.41941   TAAACTAAACAAAAA    TACACAGGCAAACTCA GATA TCAATTTGCCCGTG-A     GAGTATGCTATTTAA  82 11
   cbdb_A988 NONE
   cbdb_A985  796086 ..  796111 -  -8.3  -3.67622   CACCTGCAAAATGAA         TATCCCGCC GGATAAAG GGCGGGACA          TATATGTGCTAATGC  73 63
   cbdb_A983  795642 ..  795663 -   -13   -5.4505   TCCCCGAATAAAAAA           CCGGCTCC TTTTGG GGAGCCGG            GTAGCTTTCTATTTC 100 58
   cbdb_A982 NONE
   cbdb_A981  794178 ..  794191 -  -5.3  -3.63283   AAAGGTAAATGAGAA               GCTAA ATCA TTAGC                TGGGTTTTATAAAAT  58 494
   cbdb_A976  793308 ..  793320 -  -2.7  -3.90856   AAGGGCTTAATGAAA                TTGCT ATT AACAA                GATGCTGAAATATCA  54 214
   cbdb_A974  792956 ..  792988 -  -8.4  -4.30995   CTGGTGACAAAATAA      CGAATGCCGGACAC CCCAC GTGCCCAGCATGCA      TCTATACTTTACTAC  82 117
   cbdb_A973  791570 ..  791580 -  -3.2  -3.97308   TTTAAATATATCAAA                 CCAT AGT ACGG                 GCTTCGTAAGTCCTT  56 106
   cbdb_A971  790465 ..  790508 - -12.4  -3.96469   AGACTCTAATAATAA GGCCGGCACATTCGA-GGGTT AAA ACCCCTTCAGGTGTGCCGGCC ACTCCCTTATAATGC  93 42
    cbdb_B21 NONE
   cbdb_A964 NONE
   cbdb_A963 NONE
   cbdb_A962  785780 ..  785792 -  -7.7  -2.96395   ATTTACCACCACATA                TCCAC CCG GTGGA                AGGATTCGGTCTTAA  63 0
         tuf NONE
        rpmG NONE
        secE NONE
        nusG NONE
        rplK NONE
        rplA  781767 ..  781790 - -11.8  -5.20328   TTCTAAAAAAATAAA          GTCCTTATGC CAAA GCACAAGGAC           TTAGAAAACCCTTAA 100 125
        rplJ NONE
        rplL  780749 ..  780773 - -21.5  -4.18674   TCTAGACATAAAGAA          GGGCGGGGACT TAA AGTCCCCGCCC          TTTGTTTTTACTTTT 100 55
   cbdb_A952  779315 ..  779329 -  -8.6  -2.96779   TCTTTAAAAGACAAG               GCCAAA GAA TTTGGC               AAGAGTGTTTCAAGT  63 238
        nusA NONE
   cbdb_A948 NONE
        infB NONE
        rbfA NONE
        truB NONE
   cbdb_A944  771894 ..  771906 -  -6.3  -4.33258   ACCTTTAAAGACAAA                CTAAG TAA CTTAG                CCTATCCTGAAAACC  74 22
   cbdb_A943  770620 ..  770637 -  -3.5  -3.35867   TTAACCGCCAACTAA             CCTATAGT ATC ACTA-AGG             AAGTTCGGGTTATTT  48 35
   cbdb_A942  769441 ..  769462 -  -3.1  -3.64703   CTGCCCTGACCCAAA           GGC-AATAGT CTA ACTATTTACC           TTCCGGCCCGTGGTG  52 17
   cbdb_A940 NONE
        purA  767386 ..  767444 - -15.7  -4.68545   ACCGAATATATAAAA CGTAAAATCAGAATATAAAGAGGGGGCT TTAA AACCCCCTCTTTATATTCTGACCA-ACA ACATGTCTATTTATA 100 32
   cbdb_A929  760376 ..  760391 -  -2.5   -4.6644   AATATAGGCCAAAAA              CTCGG TAGTTT CCAAG               AGATATCACCTTAAA  65 36
   cbdb_A928 NONE
         lgt  757000 ..  757019 -  -3.4  -5.51046   GAAAGAGATAAAAAA            CAAGGCCG GCTC CGGCAATG             CCAAGCGGGCTATCT  81 249
   cbdb_A919  751687 ..  751703 -  -5.1  -2.95476   ATGATTTATTATACA              GGGTC ATCGCTG GACCC              GTCAGAAATATTTAT  51 446
   cbdb_A915  749413 ..  749436 -  -8.8  -5.95946   GCAACAATAAAAAAA          CCCCCGACAA AATA CCGTCAGGGG           TTTAAATTTAGCTTT 100 284
   cbdb_A914  748419 ..  748448 - -19.5  -5.09173   TAATATCCCAAAAAA       CCAAAGGGCAGTA GAAA TACTGCCCTTTGG        CATACACTTCTGGTA 100 69
   cbdb_A906 NONE
   cbdb_A905 NONE
   cbdb_A904  741897 ..  741932 -  -4.7  -3.33696   CGTTTTGCTAAGGAA    GTCCGCTCTCCCCTT ATTTCA AAAGGGCAAACAGAC     CTTATTATTGCCTTT  52 406
   cbdb_A901 NONE
   cbdb_A899 NONE
   cbdb_A898 NONE
   cbdb_A897 NONE
   cbdb_A896 NONE
   cbdb_A895 NONE
   cbdb_A894 NONE
   cbdb_A893 NONE
   cbdb_A892  729758 ..  729778 -  -4.5  -2.78957   AAAGTAATAAAGTCA            GGCCGCCGC CTT GCAGTTGCC            GAGGTAGAGGTGACC  47 102
         nth  726747 ..  726758 -  -7.2  -4.40358   ATTTAGCTGATAAAA                GCGG ACTC CCGC                 TGATAATCCATTGCC  76 415
   cbdb_A872 NONE
   cbdb_A871 NONE
   cbdb_A870 NONE
   cbdb_A869 NONE
   cbdb_A868 NONE
   cbdb_A867 NONE
   cbdb_A865  709521 ..  709533 -  -2.7  -3.99678   AGCCCTATAAGCAAA                GAAAT GGC ACTTC                GTTTCGTGGAAAAAG  56 457
   cbdb_A858  702909 ..  702923 -  -2.9  -3.76402   ACTGCATTGATTAAA               TAAAC AACAA GTTTA               GCTATTTGCGAGGTT  50 301
   cbdb_A857 NONE
         efp NONE
   cbdb_A853  696841 ..  696860 -  -6.3  -4.90525   TAAGCCTAAAGAAAA            GCCCCGG TCTTGG CCGGGGT             ATATTTATTAGTAAA  82 63
        birA  677959 ..  677979 -   -14  -3.68962   TCGAAGAAATCAGAA            GGCCTGCC TTTTG GGCAGGCC            TTTTTGAATACAGAC  95 50
        hisS NONE
   cbdb_A828 NONE
        hisD NONE
        hisC NONE
        hisB  671018 ..  671042 -  -8.6  -5.40625   ATATGATATAAAAAA          TAAAAGGGGC TTTCC GCCCCTTTTT          TAATTCTGTAAATTA  95 47
   cbdb_A816  664110 ..  664126 - -12.3  -5.04356   TGAAAGAATTAAAAA              CCGTCCT CTA AGGACGG              GTTTACGACAGATTA 100 79
        ilvD NONE
        ilvB NONE
        ilvN NONE
        ilvC  658985 ..  658999 -  -3.6  -4.91109   TGTCCATGACAAAAA               TCCTTT CTG AAAGAA               AATTACTCTATATTT  70 178
        leuA NONE
   cbdb_A807 NONE
        leuC NONE
        leuD NONE
        leuB NONE
   cbdb_A803  652464 ..  652485 - -12.9  -2.68823   GCCTCTGTACATAAT           TGCGGCGGG TTTC CCCGCCGCT            TAATAGATTATTGTT  90 33
   cbdb_A799 NONE
   cbdb_A797 NONE
        thyA  647684 ..  647707 -  -5.3  -4.98672   TCGAAAAATAGAAAA          GCGGTCA ATACCAGTCA TGACCGC           TTGAGAAACGTGATT  77 231
   cbdb_A795  646807 ..  646826 - -13.6  -3.88498   TGGTGACAGATTAAA            GCCCTCTG GAAA CAGAGGGC             TTTTTGTTAGGTTTA 100 45
   cbdb_A787  642274 ..  642284 -  -5.4  -4.21194   GCTTACCAGCCAAAA                 CTTC AAG GAAG                 AAACAAGGCGGAGTC  66 174
   cbdb_A784 NONE
   cbdb_A783  638562 ..  638572 -    -4  -3.09208   AAATGACTGATGTAA                 TTCA GCA TGAA                 TCTATGGCAGAAATA  47 163
    cbdb_B19  634893 ..  634910 -  -4.1  -3.62518   TTAAAGATGCTGAAA             CTGCC GGGATATT GGCAG              CTGCCAGATCCTGCC  55 166
        queA  632893 ..  632913 - -11.1  -4.00934   AGTGCAAATATTAAA            GGCCGGG TTAAATC CCCGGCC            TTGGTTTTTCAAGAC  88 60
         hpt NONE
        adeC NONE
   cbdb_A768  626791 ..  626809 -  -6.7  -4.36127   TGGAAGAAGGTAAAA            CCCGTGAG CTTA CTC-CGGG             AGAGATAGCCGCTCT  74 58
   cbdb_A762  622217 ..  622227 -  -2.4  -4.53439   CTAAAGCTAAATAAA                 CGGG TTG CCGG                 TCTTTTCTTTGCCGA  61 6
        thiC NONE
   cbdb_A748  610591 ..  610614 -  -3.8  -3.70674   TCAGCAGGTAAAACA          GGGCACTA-GG CAT CCGTAAAGCCC          TTTTCTGAGGCTTTA  54 7
   cbdb_A747  609546 ..  609562 -  -3.7  -4.53705   AATTGGCATATAAAA              CACAAAA GGG TATTGTG              CTTAAAAAGTATTAA  66 326
   cbdb_A744  608066 ..  608079 -  -2.3  -4.16016   TGATGTGTGAAGAAA               GGTTG TAAT CTACC                CAACCCTGTTCATTT  56 304
        greA NONE
   cbdb_A741 NONE
   cbdb_A740  605918 ..  605936 - -10.3  -5.47159   GTCTAATATAAAAAA             GCCAGAC TTCGC GTCTGGC             TTAATGTTATCCCCA 100 49
   cbdb_A738  603294 ..  603327 - -21.9  -4.42619   TAATATGTTATAAAA     TCAAAGCCCCCGGTC TTGC AACCGGGGGCTTTGA      TTTTAACTAACTATT 100 44
   cbdb_A736 NONE
   cbdb_A735 NONE
   cbdb_A734  600899 ..  600918 - -12.2  -4.05788   TTTCTCTAAACTAAA            GCCCTCTT TCAA AAGAGGGC             TTTTTTATTAGGTAA  91 73
         def NONE
   cbdb_A732  599207 ..  599223 -  -3.7  -4.56791   AGGGAAAAACAGAAA              TCAGG GGTATTG CCTGA              AGAAACTGTAGAACT  66 296
   cbdb_A728  596258 ..  596300 -  -8.4  -5.30155   TTATTAACCAAAAAA CCTAAAGCCTCCCAGCCG AGTTAAA CGGTTGAGAGGCTTTTGT ATCAGGTTTGACCAC  93 89
   cbdb_A727  593591 ..  593624 - -13.9  -4.94058   CTAATCTAAATAAAA     GCCTCTCACCCACCG TTTC CGGTTAATGAGAGGC      TTTTTTCTCTCTGGG 100 92
        thrS NONE
        infC NONE
        rpmI NONE
        rplT  590571 ..  590590 -  -9.3  -4.86939   TAATAAACGGAAAAA            CCGCTGT TTTTCG ACAGCGG             TCAATTATCCATTTG  90 53
         hpt  588911 ..  588928 -  -2.5  -2.52795   AACTGTCCCAAGTGA             CCGAAGC AATG GCGACGG              AAACTGACCCAGATA  39 202
         dxs  585912 ..  585942 -  -6.1  -3.37796   TCTTATTATTCATAA       CCGACACCAACCT TCCTT AAGATGGTTTCGG       GTTATAGCGGTTAAT  60 62
         pgk NONE
   cbdb_A718 NONE
        tpiA NONE
        miaA NONE
        dapF NONE
   cbdb_A714  579607 ..  579647 -  -5.3  -4.39568   AGCGATATATCAAAA  GGGTTCACGCCGTGAAATC TTT GAACTCCTTACGTGAACCC  CCTAAAACTAGCTAA  68 52
   cbdb_A713  579170 ..  579185 -    -4  -2.87564   TGAGTTCTTTAGACA              CTTTCGG CCT CCGAA-G              CCACCAGACCAAGAA  46 3
   cbdb_A712 NONE
   cbdb_A711 NONE
   cbdb_A709  577574 ..  577588 -  -6.4  -3.45155   AGAAAAAGGCCAGAA               CTACCA TGC TGGCAG               TTAGCGCAAAATTTT  61 134
   cbdb_A707 NONE
   cbdb_A706 NONE
   cbdb_A705  576537 ..  576548 -    -3  -3.07895   TTCAGTCCGAAGATA                CAAA CTGA TTTG                 CCTTTAAGATTTATC  43 29
   cbdb_A704  575934 ..  575968 - -11.5  -5.09426   GTCAAGTGCAAAAAA     CTAGCGCCAGCCTAA TTTTT TAAAGCTGGCGCTAA     AGCTAAGCAAAAATA  95 44
   cbdb_A703 NONE
   cbdb_A701 NONE
   cbdb_A700 NONE
   cbdb_A699 NONE
   cbdb_A698 NONE
   cbdb_A697 NONE
   cbdb_A696  572214 ..  572224 -  -2.4  -2.80056   AGTATTCATGCAAAG                 CCCC CCA GGTG                 TAAAAGTAACCAGGT  41 5
   cbdb_A695  571880 ..  571893 -  -2.4  -2.88788   GCAACTAAAAAGGCA               TACC TGGGCT GGTA                ACCATGTGTTTAAGT  41 1
   cbdb_A694 NONE
   cbdb_A693  570978 ..  571015 -  -2.2   -4.4959   CTTAATTAATTAAAA   TCATCAAACATGAC-TA GATTG TAGGTCATGTTTGTTTA   AGCGGGATTTAGGAT  61 260
   cbdb_A689  568426 ..  568452 - -18.1  -4.19648   TATATAGAAAGTAAA         GGGGGGAGAGT TAAAT ACTCTCCCCCC         CTGTTTATTTAAGGA 100 72
   cbdb_A675 NONE
        topA NONE
        xerC NONE
   cbdb_A671 NONE
         efp NONE
   cbdb_A669 NONE
   cbdb_A668 NONE
   cbdb_A667  548558 ..  548577 -  -9.2  -4.80455   CATCTAAAGACAAAA            CGCCCTTC GCAA GAGGGGCG             TTTTTATTCTTCAAG  89 51
         fhs NONE
   cbdb_A659 NONE
        acsF NONE
        folD NONE
        acsD  537241 ..  537258 -  -3.4  -3.28712   GTCCCCCTTTGATAA             TCAGGG CATTAT CCCTAA              GTGTATTAAGGTGGC  48 45
        codH  535001 ..  535019 -  -2.4  -3.32698   GTAGGTGACATAATA             TTAAAAGG ACT CCTTTCTA             GATAAGTGGCTCAAG  45 23
        acsC NONE
   cbdb_A649 NONE
   cbdb_A647 NONE
   cbdb_A646 NONE
         trx  530533 ..  530549 - -10.8  -5.20216   CAGAGTATTAAAAAA              CCCCCG GGTAA CGGGGG              TTTTTGATTTTTGGT 100 51
   cbdb_A630  518380 ..  518397 -  -2.7  -2.71712   GGTTCTTTTTCAAAT             CTGGT CTGAAGCT ACCAG              CCATTTTTATGGATA  41 19
         tkt NONE
        rpiB  515869 ..  515883 -  -7.1  -2.60776   AACTGGCCAAAAATT               CGGCT AAGGA AGCCG               GGCTTTAGCCTTCTT  59 30
        ftsA NONE
        ftsZ  509905 ..  509933 -  -5.3  -2.89191   TTAGATGTCTAGAGA       GTGGCAGG-GGA GGGAGT TCAACCTGCCAC        TCTCTTTCAAGATAT  50 55
   cbdb_A621  509432 ..  509457 -  -6.1  -4.52502   GGCAAAAAGAAACAA         GAGCCGGCTTC AGAT AAAACCGGCTG          CATCAACCACGAATA  77 65
   cbdb_A613  502300 ..  502326 -  -2.1  -4.52703   GAAATTACGACAAAA         GGCGTTAAGGC AGCAG GCCTTCGCGGC         ATTCGCGGTGTTTGA  61 3
   cbdb_A612 NONE
   cbdb_A610  498456 ..  498470 -  -9.2  -3.06183   TTTACCGTGATGGAA               GCCGGG CTG CCCAGC               CATTGTGTACCAGCG  66 136
        ccdA  493363 ..  493377 -  -4.2  -3.60098   ACTTTTCATTTCAAA               TCTGCA GAG TGCTGA               AAAAACCTATTCGAT  52 6
   cbdb_A600 NONE
   cbdb_A599  492438 ..  492448 -  -2.4   -4.7416   GGAAAAGTTCAAAAA                 GCGG TAG CCGA                 AACAGCCCGTTATAT  67 71
   cbdb_A594 NONE
   cbdb_A593  486681 ..  486701 -  -5.4  -3.07962   GTTTATAGCGTAATA            GTTTAGCC TTTAG GGCAAAAC            TATTCAAGCAGGTTT  53 25
   cbdb_A592  486338 ..  486378 -  -8.2  -5.06585   GAAAGGATACAAAAA CAGCCACACCCGGAAATGG AAAA CCACA-CCGGGAATGGCCG  AACTGGCTTCATAAA  88 56
        ribF NONE
        tyrS  473647 ..  473659 -  -2.7  -4.32846   AGTATATAAAAAATA                TTACT TTT AGCAA                AATTTTAAATAGCTT  60 30
   cbdb_A581 NONE
        serA  470873 ..  470912 -   -16  -3.53091   ATTTTTCCCCTCAAA  TAAGCAAGGCTACCAGC AATTTAA GC-GGTAGCCTTGCTTA  TGTTTCCCAAAGACT 100 47
   cbdb_A579  470224 ..  470249 - -11.9  -4.72007   GGTTATTAAAACAAA         GAAGGGGAGGT TAAA ACCTCCCCTTT          ATTAATTTACATAAA 100 48
        ligA NONE
         pth  466102 ..  466118 -  -2.2  -2.59714   AGGGAATTATAACAC              CCCC GTACTATTT GGGG              CAAAGATTTAGCAGT  40 33
   cbdb_A574 NONE
         eno NONE
   cbdb_A571 NONE
   cbdb_A570 NONE
         gap NONE
   cbdb_A568  460100 ..  460124 - -14.3  -5.60689   CCAGACAATAAAAAA          CCGGCCTCAGA ATT TCCGAAGCCGG          TTAAATGCAGTGGTG 100 50
   cbdb_A567 NONE
   cbdb_A566 NONE
   cbdb_A565 NONE
   cbdb_A564  458523 ..  458547 -  -9.2   -4.7254   AGGGGTTATTAAAAA          CCCCTGCCAG TTTAT CCGTCAGGGG          TTGATACTTATAAAA  89 33
        dnaX NONE
   cbdb_A562 NONE
        recR NONE
        corA NONE
   cbdb_A559 NONE
   cbdb_A558 NONE
        recO  453117 ..  453129 -  -3.3  -3.87815   TTTTATTCTCATAAA                TCAGC CAA GCGGA                GGCTATCCAGCCAGA  54 6
        lysS  451156 ..  451176 -  -2.6   -3.5556   TAAATTTCAAATCAA           GCATGAAAG TTCT CCTTC-TGC            CAGAGTAATCTAAAT  48 40
        serS NONE
   cbdb_A553  448720 ..  448741 -  -2.3  -3.05046   GGATTGCCCCAAAAG           CCAGTCCA TTATTCT TGG-CTGG           GTATGAAAATTATGG  42 44
   cbdb_A549  447818 ..  447850 -  -5.6  -5.63517   TGCTTAAATAAAAAA     CCCTGATTCGGGA GGTAAAAA TCCCGG-TCAGGG      TTTACTTTTGGAATA  93 394
        rpsP NONE
   cbdb_A541  441677 ..  441723 -   -11  -3.32022   TCCTTCACATATTAA TAAGGTCAACCCGAACCGCGGC GCAAG GCCG-GGAG-GGGTTGACCTTA AATAGGCCTGGTTCT  80 50
        rimM  441113 ..  441131 -  -8.1  -4.64846   TCATAAATGATAAAA             GCCCCTC TGAAC AAGGGGC             TTTTTGTTTGGGATG  82 54
        ppsA NONE
   cbdb_A528 NONE
        dnaG NONE
        rpoD  426650 ..  426673 - -14.6  -5.38951   AATGGATATAAAAAA          GCCCCTGTCA GTTG CGACAGGGGC           TGGATTAGAATACCG 100 50
   cbdb_A524  423858 ..  423889 -  -5.8  -4.11216   GCTTTACCTTGAAAA      GGGCAAGTATAATC CCTC GCTTATTCTGGCCC       ACAAAGTAGCCAAAG  66 84
   cbdb_A520 NONE
   cbdb_A519  417890 ..  417911 -  -4.4  -4.65916   TTCATCTTAATAAAA           CCGGGA CTATACTTTC TCCCGG            AGAAAAGGGGTTTCA  69 10
        plsX NONE
        trxB NONE
        rplI NONE
        dnaB  414016 ..  414028 -  -5.5  -3.35679   GCGGGTTACTCATAA                GAAGC TGG GCTCC                GTACTTGACCCCAGA  56 7
   cbdb_A513 NONE
   cbdb_A512  411921 ..  411945 -  -5.1  -4.07568   CGCTTCTCCCGAAAA          GATTATGCTTA TTC TAAACAAAATC          CTACAGCAGGGCAAG  63 50
   cbdb_A511  411201 ..  411216 -  -2.4  -4.36595   CAGCCAAAGCCAAAA              TGCCCA AGGA CGGGCT               GAAAGTATCTACTCC  61 177
   cbdb_A505 NONE
   cbdb_A504  406673 ..  406687 -  -2.7  -4.46514   ACTCAGGGAAATAAA               GGTGC GTCGT GCCCC               TCTGATTGTTATAGG  62 235
   cbdb_A496 NONE
   cbdb_A494 NONE
   cbdb_A493 NONE
   cbdb_A492 NONE
   cbdb_A490  395867 ..  395886 -  -4.9  -3.32941   GAAAATATAACCGAA            GGGCAGG AGATAG CCTGCCA             AACGCTTATTTTAAG  52 376
   cbdb_A486 NONE
   cbdb_A485 NONE
   cbdb_A484 NONE
        mtaP NONE
   cbdb_A481 NONE
   cbdb_A479  390100 ..  390116 -  -3.7  -3.06483   GAGGCAAATCAGACA              TCAGC TTTCCTT GCTGA              CCATTCGGGCGAAGC  47 9
   cbdb_A478 NONE
        ahcY NONE
        metK NONE
   cbdb_A475 NONE
   cbdb_A474  384359 ..  384375 -  -3.7  -3.16881   TATTCAGGTCATCAA              GATTGAT AAT ATCCATC              AGGTATATCCCCAAG  48 49
   cbdb_A472  383303 ..  383325 -  -4.9  -4.08216   CTATCTGCTGTAAAA           GAATTTAGC TTTCG GCTAATTTC           CGTTTGAAGTAGTCA  63 7
   cbdb_A471  382667 ..  382690 - -13.2  -4.85653   TATACATAAAACAAA          GACCGGAACC TCAA AGTTCCGGTC           TTTTTATTGGTTGAA 100 51
        aroF NONE
        aroB NONE
        aroD NONE
        aroE NONE
        aroK NONE
        aroA NONE
        aroC NONE
        pheA NONE
   cbdb_A423 NONE
   cbdb_A420  353485 ..  353497 -  -6.2  -3.67134   AAATGAGTGTAACAA                CCCG AAGTG CGGG                TGTCAAACAGAGGAA  64 44
   cbdb_A419 NONE
   cbdb_A417 NONE
   cbdb_A416  351314 ..  351343 -  -5.7  -2.58491   TATAAAGATGAAGAT       CTGGTGGCTTTTA AAGA TATAAACCCCCAG        TCACCGGTGCATATA  51 265
   cbdb_A403  343271 ..  343287 -  -5.1  -3.60151   CGGTGTAAAGCATAA              CGGTTTT ATT ATAACCG              CTGTTAAACCCCTTG  56 48
        acpS NONE
   cbdb_A400 NONE
        ruvC NONE
        ruvA  340943 ..  340955 -  -2.7  -2.53876   GGGCAGGGCAATCTA                CAAAT GTT ACTTG                TTGTTAAAGTAGTTT  41 19
        uvrB NONE
   cbdb_A394  338751 ..  338769 - -10.3  -4.52703   TAAAGTATTAGAAAA             GCCCTGA TTATT TCAGGGC             TTTTGTTTGGCTTTC  91 19
        glyA NONE
         prs NONE
        secA NONE
   cbdb_A387 NONE
   cbdb_A386 NONE
   cbdb_A385  325701 ..  325718 -  -5.6  -4.52589   CGGCGGCAGATAAAA             CCTGTT TTGATG AACAGG              CCGAAAGCGTTATGG  73 483
        degV  315179 ..  315231 -    -7  -4.56597   GTTTGCTTTGAAAAA TA-ATGCCCGACCGGGAGG-TATCTG TAG CTGAAAACCACCCGGCAGGGCATATA TTATTATATTTAACG  79 45
    cbdb_B13 NONE
   cbdb_A371  314238 ..  314264 - -15.2  -3.48593   CATTTCTCCATACAA         GAGAGGGGGCTT TTG AAGCCCCCTCTG         TAGTTCTTAACGATT 100 39
   cbdb_A370 NONE
   cbdb_A369 NONE
         dut  311312 ..  311328 -  -5.1  -3.52113   CCCCAAAATTTACAA              GGGTACT CAT ATTACCC              ATCCCAAGGTAAAAA  56 239
   cbdb_A361 NONE
   cbdb_A360 NONE
   cbdb_A359  305212 ..  305245 - -22.7  -4.37092   ATCTTCTTTATAAAA     CAGATTGGGGAAGTG ATAT CACTTCCCCAATCTG      TTTTATAAGACTGTT 100 51
        thiL NONE
   cbdb_A346 NONE
   cbdb_A344 NONE
         ndk  294162 ..  294190 - -10.2  -2.78776   AACCCCTTAAAATAG        GCCCGCGCCACC GTGAA GGTGACGCGGAT        TCAGGCTGGATACTT  71 149
   cbdb_A340  292993 ..  293005 -  -3.5  -3.99353   GACATATTAAGTAAA                TTATA GCA TATAA                GGATTTTGGCGTCTT  56 40
        ftsH  291091 ..  291110 -  -6.4  -5.65927   GATGCAAACAAAAAA            GCCACC TTTTCAGG GGTGGC             TTTTTGATTAGGGCA  95 49
   cbdb_A329  285619 ..  285636 - -12.7   -5.4833   TGAGCTAATAAAAAA             GGCCGGT TTTA ACCGGCC              TTTTTGTTTTATACA 100 49
   cbdb_A327  283173 ..  283183 -  -4.6  -3.14931   TGCACTTTTTACCAA                 CCCC GCT GGGA                 AATAAGTTTATCGGG  51 8
        purL NONE
        purQ  279437 ..  279450 -  -8.1  -3.20435   CTAATTAGCCAGCAA               CACCG TTTT CGGTG                AAGGGACGGCTAAAA  65 102
        rpsB  278609 ..  278625 -  -3.5  -3.09516   GTGTTTATTATTTAA              CCGGCAG TTT CGGCCTG              AGCTTCACCGGTGGT  45 5
         tsf NONE
        pyrH NONE
         frr  276774 ..  276790 -  -2.1  -2.70932   TTTGCCGGGGAATGA              GGGGCTA AAC TTGCCTC              AGTTCAGCTTCTTTA  40 13
        uppS NONE
        cdsA NONE
         dxr NONE
   cbdb_A313 NONE
        ispG  271957 ..  271982 -  -6.2  -3.51365   GGATAGCGGACACAA         GCTACAGGGAG GCTAT CTCCC-GTAAC         AGGGCATCTACCAGC  62 1
        proS  270096 ..  270112 - -12.3  -5.38549   GTGAAATAATAAAAA              GGGGCTT TTA AAGCCCC              TTAAATTTTATCTGT 100 68
   cbdb_A302 NONE
   cbdb_A300  263282 ..  263300 -   -11  -3.74872   ATTTATTTCAGTAAA             CCACCCCT TTG AAGGGTGG             TTTTTCTATTTAGTA  83 81
   cbdb_A297  261192 ..  261223 -  -2.2   -3.0395   ATATACTTCGTAACA      CCGCCCT-GGCAACA TCC TGCTGGTAAGGGCGA      AGTTTATTTATCAAA  42 29
   cbdb_A296  259838 ..  259850 -  -2.7  -3.26609   TATTTAATAAAACGA                CAAAA TAG TCTTG                AAGATATTAGAACAT  44 150
   cbdb_A294  257893 ..  257921 -  -5.4  -3.90922   ATGCCCGGCAAAGAA       GAAGC-CTCTC TTTTCAGG GAGAGGGCTTC        CAATAATACGTTTAA  63 53
        rpsU NONE
   cbdb_A292  257087 ..  257109 - -10.6  -5.30448   AAAGAAATATAAAAA           GGGAGACTTT TTA AAGGTCTCCC           TTCCGGTTTAAGGTA 100 48
        trmD  246404 ..  246422 -  -2.4   -3.3422   CATGGTGGTAAAAAC             TCCTTTAA ATA TCAACGGA             ATATTAAAACACAAA  45 118
        rplS  245980 ..  246006 -  -2.3   -2.6027   GCAAAAGCCAATCTA        TACCC-CCTAAG AAAG CTTAAGAGGGTG         TCTGTTTAACTTCTT  40 15
        priA  243327 ..  243341 -  -2.2  -3.82592   ATAAGGGTATAATAA               TATTAT ACG ATAACA               GCAAAGCATATGCCA  51 212
   cbdb_A276  242809 ..  242835 -  -2.8  -3.53855   CCGCTGAAAAACACA         CCCCGGTACCTG CCG CAGATGCGGCGG         CATTTTTGAAAAGCC  48 57
   cbdb_A275 NONE
        secD NONE
        secF  238955 ..  238965 -    -4  -2.50113   TATTATTTTATTAAG                 CTTT TTT AAAG                 GGTTTAAGCAGTTTG  44 10
   cbdb_A271  237936 ..  237959 - -12.4  -3.34398   TGCCTCCCCCAAATA          CCAAAGCCCC CGAA GGGGCTGTGG           GTAATCCTGATATTG  85 58
   cbdb_A268  234995 ..  235021 -  -3.1  -3.42257   TGCCAAATAGACTAA        CGGGC-TAGTTT ACAT AAACTATACCCA         GCGGGTTTTTTTGCT  48 17
   cbdb_A267 NONE
   cbdb_A266 NONE
        rimL NONE
   cbdb_A263  230999 ..  231013 -  -7.2  -3.68024   GTGTGCAACATATAA               GATAGA TAG TCTATC               GGAAAGAATGAGCAG  68 322
   cbdb_A261  229764 ..  229784 -  -7.6  -2.64616   GTGTTACTTAGATTA            GGCTTAAG CAATT CCTAAGCC            ATGTAAACTCCTTTG  59 180
   cbdb_A260  228935 ..  228961 - -18.2  -4.18488   AGGTATGTTAACAAA         GCAGCCAATCTT TAA AAGATTGGCTGC         TTTCCAGTTATCTTA 100 358
   cbdb_A242 NONE
        rdhC NONE
        rdhD  210024 ..  210046 - -13.5  -4.15453   CAATTCAGGGCAAAA           GAGGGGCAT GTTCT ATGCCCCTC           TTTTAAATTTAAACC 100 265
        rdhC NONE
        rdhD  205672 ..  205690 -  -6.1  -3.37796   CGCTATTATCCACAA             GGATTTT AGCTG AAAATCC             AACTTTGCAAAGTGT  60 255
   cbdb_A232  205210 ..  205220 -  -2.4  -3.25823   TTGCGGCTATATTAA                 TCCC GCA GGGG                 TATGCCTTTGGCGTC  43 11
   cbdb_A230 NONE
   cbdb_A229  204255 ..  204273 -  -2.3  -2.79915   ATTGAGGCTACCATA             CCGGCAG CGCCT CCGCCAA             TAATCAGGGTTGTTT  41 259
   cbdb_A228  203113 ..  203123 -  -2.6  -2.84126   CTACAAATTGCAAAT                 TTTA ACT TAAA                 CCGGCTACGTAGCCG  42 16
   cbdb_A227  202072 ..  202097 - -13.3   -5.1167   AACTCAATATAAAAA         GGGGGAGGC TTGAAATC GCCTCCCCC          GTCAGGGTTTCTTTC 100 59
   cbdb_A226  199602 ..  199621 -    -3  -2.94595   AAGCTTGACCATATA            GCTAT-ATT TAT AATGATAGC            CGGTACGTATACCCC  43 410
   cbdb_A222  197905 ..  197929 - -12.9  -2.89971   GTATCATATAGCAGA          GCGGACACC TTTTTGG GGTGTCCGC          TTTTGTTTGACAGAT  90 52
   cbdb_A217  194185 ..  194196 -  -5.8  -4.03234   GGCTCTGGATATAAA                GCTG ACTA CAGC                 CGAAATAGCTGAATT  66 59
   cbdb_A212  190700 ..  190713 -  -3.1  -4.07885   GATGGTCTGGTAAAA               GTACC GGTG GATAC                CATTAAGTCACTTGA  56 168
        leuS NONE
        proC  182991 ..  183004 -  -3.1  -2.96695   GCTTTGATTAAAGCA               TATCC GCAT GGACA                AACGCAATAGTAGTA  45 89
   cbdb_A199  182328 ..  182348 -  -2.5  -3.28984   GAATCTAACGATGAA            TTACTGGCA AAA TGGCAGAAA            CAGCACCCGGGCGAA  45 163
        fdnG  177565 ..  177582 -  -4.8  -2.74248   GAACATGCTCTAAAG             CCCTCC CTTCCT GGAAGG              AGAATTCCCTTCCGT  49 86
   cbdb_A193 NONE
        fdhE  175322 ..  175338 - -10.8  -2.77858   ATAAGTAAACAACAG              GGGGGC GTAAA GCCCCC              TTTCTTTTTGCCCTT  77 182
    cbdb_B10  171661 ..  171674 -  -3.1  -3.17146   TTCTTCTATAACAGA               TATCC CGAA GGACA                TGCTACTGGTGAATG  45 396
   cbdb_A186 NONE
        rdhC NONE
        rdhD  166916 ..  166926 -  -5.4  -4.42748   TTATCTCAAAAATAA                 GCTT TTA AAGC                 TAAAATAAGTGTTAC  70 157
   cbdb_A180 NONE
   cbdb_A178 NONE
   cbdb_A176 NONE
   cbdb_A175 NONE
   cbdb_A174  160479 ..  160495 - -13.7  -3.62478   TAAGTAACCGTTAAA              GGGGGCT TTT AGCCCCC              TTTTTATATTGTGCA  95 29
   cbdb_A157  147850 ..  147895 -  -4.7  -4.66318   ACTATTTTAAGAAAA TAGTAACTGTTATCCGGCAGT TGCT ACTGCCAGGCACCATTTACGA AAGTGAGACCTGCCC  72 3
   cbdb_A156  147431 ..  147441 -  -2.4  -4.57569   TGATGGGGGGAAAAA                 GCGG ACG CAGC                 TCAGTCAGGGATATA  63 155
   cbdb_A154  145846 ..  145858 -  -6.3  -3.16921   ATGAATTTGTACTAA                TGGTA TTG TACCA                CAGAGTTGCCAGCTG  58 96
   cbdb_A153  145376 ..  145394 -  -3.2  -4.65669   GAGATAAAAAAAAGA             TAAGTTTT AAA AAACCTTA             GTTCTGTTCCCCAAG  64 23
   cbdb_A151 NONE
   cbdb_A150 NONE
        cobB NONE
   cbdb_A148  139470 ..  139484 -   -10  -3.89524   ACCTCAGGTGACAAA               CAGGGT GAA ACCCTG               AGACTGCTAAGGATT  79 374
     cbdb_B8  137397 ..  137408 -  -7.2  -4.02108   TTTATTAGAATGAAA                CGGG AAGG CCCG                 GTGAGTAGGTTGAGC  73 3
   cbdb_A143  135185 ..  135206 - -10.1  -5.60993   TCGGGCATAAAAAAA           CTGCCGGGT TTGA AGCCGGCAG            TCTGCAAATAATAGC 100 50
   cbdb_A142  134807 ..  134836 -  -9.4  -2.75727   CGAAGATGAGATAAC       CGGCGTTTAAAG GTTTTT CTTTAAACGCCC        AATCTCTTTCTGGAT  71 2
   cbdb_A138  130700 ..  130715 - -10.4  -4.78848   GCTGCAAATAGAAAA              GGGGGT TTTA ACCCCC               TTTTTACGTTCAGAT  93 53
   cbdb_A137 NONE
   cbdb_A136 NONE
   cbdb_A134 NONE
   cbdb_A133  126871 ..  126896 - -12.6  -5.29782   CACAGGCATAAAAAA         GCCGCC-CGGT TTTAG ACCGCGGCGGC         TTTATATCTTAGACA 100 51
   cbdb_A131 NONE
        hupS NONE
        hupL NONE
        hoxM  122185 ..  122203 -  -8.8  -5.71712   CCGGACATAAAAAAA             GGGCGG TGAAAAT CCGCCC             GTTTCAGTATTAGCT 100 51
   cbdb_A124  117790 ..  117806 - -10.8   -5.1523   CGGATAATATAAAAA              GGGGGG AATAA CCCCCC              TCAATTAAATACAGT  93 57
   cbdb_A123  117223 ..  117246 - -18.2  -4.27861   AATATATATGCAAAA          GGGGCAGACC GTGA GGTCTGCCCC           CTATACTTTGAATTC 100 106
   cbdb_A121 NONE
   cbdb_A120 NONE
   cbdb_A118 NONE
   cbdb_A116 NONE
        mobA NONE
   cbdb_A113  107617 ..  107647 -  -9.8  -2.84723   TGCTAACATTAAGCA       GGAGACGGTATC GGTTCTA GATATCGTCTCC       TCAGCTCCACCATAA  71 420
        rdhG NONE
        rdhA NONE
        rdhB   80365 ..   80390 - -12.6  -2.94199   TATGTACTAAGGATA         GGGGAAAGGG TTTAAC CCCCTTCCCC          TTCGTCTGACATTTA  84 54
        rdhH NONE
        rdhI NONE
    cbdb_A92   77292 ..   77306 -  -5.8  -3.33395   TTATATAATAATACA               CTTTAT TAT ATAAAG               ATTATCAGTTCAAGC  56 55
        rdhC NONE
        rdhD   75063 ..   75075 -  -6.3  -3.53855   CCGCTGAAAAACACA                CTCAA AAC TTGAG                TTATCCGCTACAAAA  62 299
        rdhH   74095 ..   74108 -  -2.3  -3.05384   TTTGTTTGGATCTAA               GGCGA TTAT TCTCC                GGTCTCTCCCGAAAG  42 88
        rdhA NONE
        rdhB   72137 ..   72166 - -14.3    -5.252   CAGCCCTATAAAAAA       CAGCCCCCTCCCA AAAA CAGGAGGGGGCTA        AACCAGTTTTGATTA 100 38
        rdhF   71168 ..   71180 -  -6.3  -4.42806   GTAGTTTCAAAGAAA                GAATC TAA GATTC                ATATCCTAAACGAGC  74 173
        rdhC NONE
        rdhD NONE
     cbdb_B2   57922 ..   57942 -  -2.5  -5.57888   AGTAAAAAAATAAAA            TAACCGGGA AAT TCAGGGTTA            AATACTCGCCCTGTA  81 96
    cbdb_A59 NONE
    cbdb_A58   37598 ..   37613 -  -6.8  -5.45802   CTGGTAAAAGAAAAA              GGCCTC CGGG AAGGCC               TTTGTTCAAAACTGG  93 84
    cbdb_A54 NONE
    cbdb_A52 NONE
    cbdb_A50   35119 ..   35139 -  -8.2  -5.27335   TTGTTTAAAGAAAAA            CCCCCGCC TTTGC GACGAGGG            TTTTGTAGTCTGCAA  91 49
    cbdb_A48   34436 ..   34452 -  -2.1  -4.24123   GGAAGAAGTGGAAAA              TGCCCGC GAG GAGGGTA              TCAAATTTCATTTCC  57 414
    cbdb_A43 NONE
         gmk   31020 ..   31034 -  -2.8  -3.36273   TCCCTCCAAGACTAA               TGGG CTTTTTT CCCA               CCTTCAAATATTTTC  47 500
    cbdb_A39 NONE
     cbdb_B1 NONE
    cbdb_A37 NONE
        trkH NONE
    cbdb_A34 NONE
    cbdb_A33 NONE
    cbdb_A32 NONE
       comeA NONE
       comeC NONE
    cbdb_A27   20773 ..   20805 - -14.4  -5.26875   TGCTTAATTAAAAAA     TAT-TGGCAGGGTGA ACGT TCACCCTGCCATATA      ATAAACTTGCCCGCA 100 70
    cbdb_A26 NONE
    cbdb_A20 NONE
    cbdb_A19   17724 ..   17750 - -12.3  -3.36823   GGCCTTAAAAGGGAA         GAGCCAGCCCC GGTCA GGAACTGGCTC         TTAGTAATTCTATAA  87 12
        pyrF NONE
    cbdb_A13 NONE
        dinB NONE
        ilvE NONE
    cbdb_A10   10296 ..   10306 -  -5.4  -2.64616   CCGGCATGTACACTA                 CTCT CAA AGAG                 CTGGGTTTTTATATG  48 463
        relA    5868 ..    5885 -  -4.1  -4.04474   AGAGGCTGAGACAAA             GGCTCTT TAAA AAGAGAC              AAAAAAAGAGAGGTT  59 157
        gyrB    3831 ..    3857 - -15.2   -4.9725   ACTGTCAGATAAAAA         TTAAGGGGCGTC TTA GACGCCCCTTAG         CTGTTTTCTAAGGCT 100 52
