# Supplementary material for: Rapid, accurate, computational discovery of Rho-independent transcription terminators illuminates their relationship to DNA uptake
Source: Genome Biol. 2007 Feb 21;8(2):R22. doi: 10.1186/gb-2007-8-2-r22 (PMC1852404; doi:10.1186/gb-2007-8-2-r22)
Supplement: Additional data file 4 — Best terminators found downstream of each of the genes of the 343 organisms studied. [file gb-2007-8-2-r22-S4.zip › Dehalococcoides_ethenogenes_195.bag]

        dnaA    1760 ..    1772 +  -4.1  -3.57144   ATTTTCGATAACTTT                GCAGA TAC TTTGC                TTTAAAAATAAGACC  52 187
     DET0002 NONE
        nadD    3831 ..    3850 +   -15  -3.28785   GTCAGACAAAAATAA            GGGGCGTC TTAA GACGCCCC             TTAGCTGTTTTCAAA 100 56
        hisS NONE
     DET0007   10807 ..   10819 +  -4.8  -3.32844   GTTAGCCGGGTCACG                CAGG TTTTT CCTG                TTGTCCAGTACGAAC  50 88
     DET0010   12763 ..   12775 +  -3.3   -4.9792   GTCAGGGTGGTAAAG                TCCGC AAA GCGTA                TTTTTATCTGAACTA  73 325
     DET0014 NONE
     DET0015 NONE
     DET0016   18253 ..   18278 + -15.5   -3.2964   TCCTAAAATATTAAA         GGCACTGGTCA AAGC TGACCGGTGCC          TTATACCCGAAGTTT 100 522
         dtd   19027 ..   19037 +  -5.4  -2.91264   TAATAAGCTCTAACT                 GCTA GAC TAGC                 TGTATGCATAAACAA  52 63
     DET0020   19502 ..   19518 +  -8.7  -5.85737   GAGCAAATATATTCA              CTGCCTT TAA AAGGCGG              TTTTTTTATTCGTGT 100 58
     DET0022   20772 ..   20797 +  -8.9  -2.80994   CTTGATTAAAAAAAT         AGGCAGGGCGA ACGT TCACCCTGCCA          TATAATAAACTTGCC  67 32
     DET0033 NONE
     DET0034   31537 ..   31569 +  -7.2  -2.61106   GTTTATGCGGCAGTG     TTCAGCCGAGATTAT AGAC ATAATCTCG-CTGAC      TGCATTATCAATCTC  55 58
     DET0037 NONE
        gltA   35111 ..   35131 +  -9.6  -2.84807   TGTTTTAAAGAAAAA            CCCCCGCC TTTGT GACGGGGG            CTTGGTTTGTTTGCA  70 300
     DET0044   37145 ..   37166 +  -3.7  -4.52142   ACGCATATTTTTCAT           TTTACCCTG AAAA TAGGGTATA            TTTATATTTTATGCT  65 88
     DET0045   37808 ..   37828 +  -3.2  -4.08064   CCGCCCGTATAAACC            CCCGCTCT ATATC AGAGTGGA            TTTTACCGGCGGCTT  56 171
     DET0047 NONE
     DET0048 NONE
     DET0049   41945 ..   41955 +  -2.4  -4.42806   ATCTATCTTGAAATG                 GCAG GTG CGGC                 TTTGTTTAGCAGTGA  60 129
        alaS NONE
     DET0051 NONE
         tgt   46274 ..   46285 +  -4.4  -3.02181   CGGGAGGTCAGGGGG                CTGT TTTA ACAG                 TGCTGTTTTCTGTTA  47 79
     DET0053   47633 ..   47658 + -17.7  -4.46072   GGTGAATCCAAGCTC         GCGGCTTGGTA ATGT TACCAAGCCGC          TTTATATTTGTTACG 100 205
     DET0056 NONE
        clpC   53574 ..   53594 + -14.1  -5.33405   AACTGGTTGTTTTAA            GGGGAGTTT TAA AAACTCCCC            TTTTTATTTGGTCAG 100 57
        radA NONE
        ispD NONE
        ispF NONE
        cysS   57760 ..   57774 +  -7.2  -3.13522   TTGGTGTCCATTTGT               GATAGA TTA TCTATC               TGTTGCTGGGGCCGT  62 106
     DET0075   74393 ..   74403 +  -5.4  -2.66882   GATGTTTTTTCCAAA                 CGTA ACT TACG                 TACTCTACACTTTTT  49 61
     DET0076   75967 ..   75978 +    -3  -3.90761   TTACCGCTAGCTTTA                TCAT CCAG ATGA                 TTCTTCTGTGGGTTA  53 149
     DET0077   76737 ..   76753 +  -2.3  -4.07687   GATGTTTTCGGCACT              TTTAGAG ACA CTTTAGA              TTTTAGACGGGGAGT  55 496
     DET0080   79977 ..   79989 +  -3.4  -4.87037   TTGAAGCCGCAATTA                GTAG AATGG CTAC                TTTTTCATATGTGTT  70 292
     DET0084   82635 ..   82661 +   -21  -3.47322   GGAATATAGTGCAAA         GGAGGCCGAGTA TTT TACTCGGCCTCC         TTACTTATCGTGCAC 100 185
     DET0088   86331 ..   86382 + -13.2   -2.9356   CGTAAATCATAATTT ATTTACTAACTTTGGCAGGGGCTTA CAG TAAGCCCCTGCCAAAGG-GGTGGAG TATATGAGTCTAACT  95 63
     DET0089 NONE
     DET0090   88092 ..   88114 +  -4.1  -2.60723   GAGTGGTTATGATGC           CTGCCTC CTAATCCCC GGGGCAG           CTTCATTAGGAATAA  45 68
     DET0091 NONE
     DET0092   89680 ..   89705 + -13.5  -3.33696   GAATTGGCTAAGGAA         TAAGTTCCCAA AGCT TTGGGAACTTA          TTCCTTAAGGCGGGC 100 181
     DET0093   90249 ..   90262 +  -5.2  -3.16881   GAGCCGGCGATAGCG               GCGG TCAGTC CCGC                TTCCTCAACTCCATA  51 454
     DET0104  102439 ..  102462 + -16.8  -5.82172   ATAATCAAGATAAAA          GGGCAGACCT AAGA AGGTCTGCCC           TTTTTTTATATTCGT 100 48
     DET0106 NONE
     DET0107 NONE
     DET0108  107337 ..  107349 +  -6.2  -3.74251   CATCTGGCTATTATT                GCCG ATATA CGGC                TTTCCTGAGGATATC  65 5
     DET0113  112137 ..  112161 + -16.5  -4.45168   AGCAATCATAAAAAA          GCCGCTCTGTT CTG GACAGAGCGGC          TTTATGTTTTAACCC 100 138
        oadA NONE
        accC  120070 ..  120111 +  -3.7  -4.03806   AATTGATGAAGATGA GATAACCGGCGTTTAAAGG TTTT TCTTTAAACGCCCAATCTC  TTTCTGGATTTCCTT  58 10
     DET0122  120586 ..  120607 +  -3.7  -3.61983   GCGTAGTTGTAAACG           CCGTTCT TTTCCTCC AGAGCGG            TTATCTCTGCCTTGC  52 119
     DET0125 NONE
      trpD-1  125209 ..  125244 +   -14   -2.8055   AAACGGCAGTTCTAT    ACGGAAAGTAGCCCCG TTGC CGGGGGTGCTTTCCGC     TGATATTCTGCCATG  82 225
     DET0135 NONE
     DET0136  135352 ..  135370 +   -11  -5.95946   CCGTTAGTTTATAAA             CCAGCTCT ATC AGGGCTGG             TTTTTTTATTATTCC 100 55
        mgsA NONE
     DET0138  136848 ..  136858 +  -8.2  -2.55544   TATCTGTAAACTAAG                 CCCG GGT CGGG                 TAAATTAGGTAATCA  63 27
     DET0139 NONE
     DET0140 NONE
        pstB NONE
        phoU NONE
        arsC  140639 ..  140672 + -12.5  -4.32177   GCCTTCATGTTTAAA     CCCCGCTTT-GGCC ATTACCC GGCCTGAAGCGGGG     TTTCTTGTGAGATAA 100 184
     DET0145 NONE
     DET0146 NONE
     DET0147  144811 ..  144826 +  -3.2  -2.71924   GCTGCATACCGAATA              TACCAG TCGC CCGGTA               GTTTAAGGGCAAGTA  42 4
     DET0148  145408 ..  145425 + -12.7  -5.24799   GGTGCAAAAACTAAA             GGGGGCT TTTT AGCCCCC              TTTTTGTATTTATAA 100 57
     DET0153  149407 ..  149419 +  -4.1  -4.12198   ATCCTTAGCGCCAGA                TCGGA TAG TTCGA                TTTTCCCCGATTCTA  59 445
     DET0157  152837 ..  152854 +  -7.7   -2.6563   ACAGGGCAAGCCCTT             TTCGCCT GATC AGGCGGA              TGAATTATTCAAAAA  60 242
     DET0159  154162 ..  154178 +  -3.7  -3.28791   CCAGCGAACGGCGGC              TAGTAAG TGT CTCACTA              TTATGCGAAGCCGGT  49 88
     DET0160  155558 ..  155591 + -21.1  -4.08767   ACTCACAAAACAACC     GCCAACGGCGGGGTA GAAA TACCCCGCCGTTTGC      TTTTAAGGGGGTAAA 100 61
     DET0161  156979 ..  157007 + -17.6  -3.77722   TGGTTAAGAACCGGA        CAAACCGAGAGC GTACA GCTCTCGGTTTG        TTATTAATGCTTCGC 100 184
     DET0163 NONE
     DET0164 NONE
     DET0165 NONE
     DET0166 NONE
     DET0173  169367 ..  169384 +  -3.3  -3.20747   CTTTGATACTACAGT             CGGCTCA ACGG TGGGCGG              TTACTAAAATTTAAT  46 1
     DET0174 NONE
     DET0175 NONE
     DET0176  170126 ..  170144 +   -11   -2.5939   ATTCGGCCAGGGACA             GCCGGTAT CCT ATGCCGGC             CTCGTTTTTGATTAT  76 79
     DET0180 NONE
     DET0181  175107 ..  175140 + -16.1  -5.19879   TTAGTTAGTACTACG     GAAAGGCAGGGGGCT GTAT GGCCTTCTGCCTTTC      TTTTTGTATTTGGCA 100 46
     DET0183  177228 ..  177250 + -10.6  -3.66908   TTATTAGGAATAAAA           GGGGAGTG CCAAAAT CACTCCCC           TTAATTTTCAAAAGG  82 34
     DET0184  178361 ..  178376 + -11.8  -3.81256   ATAAGTAAACAACAG              GGGGGC GAAA GCCCCC               TTCCTTTTTCCCGGT 100 33
     DET0189 NONE
        coaD NONE
     DET0191  185687 ..  185715 +  -6.1  -4.32177   ATATTGCGCCCCCCA       GCCGATTTATCC AGTTAA GGA-AAGTCGGC        TTTATTATGGCATCA  71 328
     DET0195  190823 ..  190843 +  -5.3  -4.66535   TTAGCGGGAATGGCC            GGGCGGGGT AAT AGCCTGCTC            TTTGTTTTACCCCTT  73 37
     DET0197 NONE
     DET0198 NONE
     DET0199 NONE
     DET0200  193398 ..  193410 +  -9.1  -3.60792   TGTCCCCTGAGTATA                GGCCT GAA AGGCC                TTTAAAAATTCAAAA  70 141
     DET0202  195720 ..  195744 +  -2.7  -4.47183   TTGCGGACTATACTG          CGGGAGAGC GTTAATG GCTGACCCG          TTTATTTCGGTAGTG  61 5
     DET0203 NONE
     DET0204  197643 ..  197653 +  -3.2  -2.82327   TGGCAATCAAAGAAA                 CTCT GAA GGAG                 ATTTGACTATGCAGG  43 9
     DET0205 NONE
     DET0206 NONE
        gmhA NONE
     DET0208 NONE
     DET0209 NONE
     DET0210 NONE
     DET0211 NONE
     DET0212 NONE
     DET0213  206782 ..  206809 +  -4.1   -5.0133   CGGGGTATTCGGGCA        GTT-TCCAGCCC AGCAG GGGCAGGACAGC        TTTTTTGGCGGCATA  74 185
     DET0216  210246 ..  210290 +  -6.4  -3.54129   GCCGGATTACAGTTT TGCTGGCGGCTTCGGGCTTGCC TTT GGCA-GCCCCA-GCGGCTAACA TTTAGACGCGGTCTG  61 110
     DET0217  211497 ..  211509 +  -9.1  -3.01712   GATATTCATTTGCCG                GGCAG CCT CTGCC                TGTTCCAGCCCCAGC  63 208
     DET0219 NONE
     DET0220  212645 ..  212658 +  -3.1  -2.91322   TGTTTTGTGTCATTC               TGCTA ATCT TAGCG                TAGTTTCAAACCTCT  44 65
     DET0221  214979 ..  215007 + -10.9  -5.06816   TGGCATTATATAAGA        AAGCGGGCACCCC TGA GAGGTGTCCGCTC        TTTTTCTTACAGACT 100 53
     DET0223  217179 ..  217191 +  -4.8  -5.09762   ACCCAGAGTGACCAG                CTGC TCCTT GCAG                TTTTTATATTCCGCT  80 118
     DET0227  221652 ..  221675 +  -5.2  -4.63184   GCTAAGCCGGGTTTT          TCCGCCTTAG TGAG TTTAGGCGGG           TTTTTCAGATAGCTT  73 187
     DET0235  227744 ..  227764 +  -2.5  -4.63527   GCTGGGCGAGAAGAT            GCCTATACA TGG TATTTAGGC            TTTTTGCGATACTAA  64 7
     DET0236  228107 ..  228149 + -16.5  -3.63968   TTATTTGCTCTTAGA TAC-CCTGAAAAGGGGGGCG GCAA TGCCTCCCTTTTCAGGTGTG TTTAGCGGTTTAAAC 100 53
     DET0237  229568 ..  229586 +  -3.1  -3.66908   GTATGCCTAACGGCT             TAGTTGC TTAAT GCACCTA             TTACTTTTAGAAGGA  51 117
     DET0238  230406 ..  230418 +  -3.3  -2.84171   CATACCCCTACTACC                GGGAG TGT CTCGC                TGCGTTTTTGGGGCT  43 70
     DET0239 NONE
     DET0240 NONE
     DET0241  232664 ..  232686 +  -7.7  -2.52543   TGCTGTACGAAGTGG           TGCGGCTGT ATTAG ACAGCCGGA           TAGATTAAGGAGGCT  60 12
     DET0242 NONE
     DET0243 NONE
       nrd-1 NONE
      cobA-1 NONE
      cobD-1 NONE
     DET0247 NONE
     DET0248  238920 ..  238933 +  -5.2  -2.78384   AGTCAGCCAAATCCG               CCGG CAAACC CCGG                TCTGGTAGGAGGAAA  50 4
     DET0249 NONE
     DET0250  241196 ..  241215 +  -4.4   -2.9006   TATAACCAATTACTG            GGATGA-AT TCA ATATCATCC            ATTCTTCTGGATATT  47 393
     DET0252  241927 ..  241947 +  -2.5  -3.14344   GATACGGAGTCGAGT            GGTTACAGA AAA TCGGTAAGC            TTGGTGGGAGACCTA  44 133
     DET0253  244985 ..  244995 +  -3.2  -3.90922   ACCACTTTTTCCAAT                 CGTG GCT TACG                 TTGTTTCCAAGACCT  56 92
     DET0254  246336 ..  246371 +  -4.8  -2.64616   TCCAAAAGAGGCGTC    CGTTAATTAGCTGGTTG CGT CAACATGCTGA-TAACG    TAATATGGCTAGACC  48 482
     DET0256  247481 ..  247492 +  -2.2  -2.83822   TTCCGATTTGTGGAC                CTCA GTAT TGGG                 TGGTTATGGAATAAA  41 312
     DET0258  248422 ..  248436 +    -5  -3.41229   ACCCGATTAAACCGT               TTGTGA AAT TCGCAA               TTGTAATGCCAATAT  54 170
     DET0268 NONE
     DET0269 NONE
     DET0270 NONE
     DET0271  261719 ..  261743 + -16.5  -4.31433   TCCCAGATATAGAAA          GAGGCCGGGTA AAA TACCCGGTCTC          TTTGTTCTAAAGGTA 100 65
     DET0274 NONE
     DET0275 NONE
     DET0276  267343 ..  267353 +  -3.2  -3.90922   ACCACTTTTTCCAAT                 CGTG GCT TACG                 TTGTTTCCAAGACCT  56 92
     DET0277  268694 ..  268729 +  -4.8  -2.64616   TCCAAAAGAGGCGTC    CGTTAATTAGCTGGTTG CGT CAACATGCTGA-TAACG    TAATATGGCTAGACC  48 482
     DET0279  269839 ..  269850 +  -2.2  -2.83822   TTCCGATTTGCGGAC                CTCA GTAT TGGG                 TGGTTATGGAATAAA  41 312
     DET0281  270780 ..  270794 +    -5  -3.41229   ACCCGATTAAACCGT               TTGTGA AAT TCGCAA               TTGTAATGCCAATAT  54 170
     DET0291 NONE
     DET0292 NONE
     DET0293 NONE
     DET0294  284077 ..  284101 + -16.5  -4.31433   TCCCAGATATAGAAA          GAGGCCGGGTA AAA TACCCGGTCTC          TTTGTTCTAAAGGTA 100 65
     DET0296  286037 ..  286054 + -10.5  -3.68827   GACTAAAATAATAAA             GGCCGGT CAAA GCCGGCC              TTTAGCTAGTACCTG  82 35
     DET0299  288107 ..  288120 +  -3.1  -4.64334   TCCGTACTTGATTCC               CAGGT CCTG ACTTG                TTTTATTGAGCCGTT  66 403
     DET0302 NONE
     DET0303  291915 ..  291939 + -18.7  -5.35224   TGAATATATTCGTAA          GGGGAGAAACC GCC GGTTTCTCCCC          TTTTATTTTTCTAGC 100 51
     DET0306 NONE
     DET0307  296050 ..  296085 +  -9.9  -4.63932   AGATAAATTAATCAG   TAGGGGC-TAGGGTTGA GAAA TCA-CCCTATGCCCCTG    TTTTATTAGGAGGTG 100 35
     DET0308  296798 ..  296852 + -10.5   -3.7511   CCTTTTTGGTGATTC TGGC-GGTCTATACCCGTGATTTTAT TCAGAC ATAAAA-C-CGGGTATAGACCAGCTA TTATGTTCTGCAAGG  86 110
     DET0310  298594 ..  298604 +  -3.2  -3.06501   TCTAAGTATCAATAG                 GAGT TCT GCTC                 TTCAATAAAACTATA  44 26
     DET0311 NONE
     DET0312  300660 ..  300673 +  -3.7  -2.62184   AGCCGGTGAAAATCC               GGAGC AGTA GCGCC                TACTGTGAGCGGGGA  44 93
     DET0313 NONE
     DET0314  301612 ..  301628 +  -4.5  -3.20348   AACTGCCGGGGATAC              TAGATAG TCG CTATTTA              TTAAATATTCATAGC  51 23
     DET0315 NONE
     DET0316  304475 ..  304494 +    -5  -3.19442   TCCTTATTATTTCGG            GTATTCGT TTAT GCGAATGC             TTACCTGTCTTCACT  51 142
     DET0318 NONE
     DET0319  306462 ..  306498 + -12.3  -3.56727   ATATAACTTTTTGGA    GAGTCAGAGGGTACATC TAA GATGTACCCTCTGCAAC    TTATAATTGGTTCGG 100 35
     DET0320 NONE
     DET0321  307558 ..  307575 + -12.7  -2.53213   AATAGGAAATCCAAT             CGCACCC ATGC GGGTGCG              TGGATTGAAACGTTC  86 36
     DET0329 NONE
     DET0330  315289 ..  315308 +  -8.6  -3.46399   CCTCGGTGCAGGGTT            CTACGTGG ATAG TCACGTAG             TCTATTTTCAGTTTA  65 88
        mraZ NONE
        mraW  326157 ..  326168 +  -5.8  -4.65895   GCAAAGGAATAACGT                TCCC GTAA GGGA                 TTTTTAGATACACGG  75 46
      ftsA-1 NONE
      ftsZ-1  328624 ..  328652 + -24.7  -4.55295   GCATAGTTATTGCTG        CAGGGCTGCGGTC ATT GACCGCAGCCCTG        TTTCTTTGTAAAAAA 100 46
     DET0344  329328 ..  329343 +  -3.2  -3.53012   GGTTAATCGTAACCG              CGTGGC CAGG GCTATG               TTTGCAGCCGCGGCC  49 77
       nrd-2 NONE
     DET0346  332022 ..  332052 +  -6.9  -5.71712   GTTCTGGTATTAAAA       CACCTCTCCTG CCCAACAAA CAGGATAGGTG       TTTTTTTATCTCAAA 100 55
     DET0347 NONE
     DET0348  334299 ..  334320 + -13.1  -4.98531   TAAGGAAATATAAAA           GGGAGACTT TTAA AAGTCTCCC            TTTTTAGTTTAGAGG 100 28
     DET0353 NONE
     DET0354 NONE
     DET0355 NONE
     DET0356  339796 ..  339826 + -12.6  -4.31433   GAATCCGTTTTTTAA       GAGGTGCAGGCTGG TTT TTGGCTTGCACCTC       TTTATTATCAGGATA 100 64
     DET0359  342840 ..  342852 + -10.5  -5.79526   CAGCTACAGTTAAGG                GGGGC GCT GCCCC                TTTTTTTTGGGGTAT 100 468
     DET0361  343775 ..  343794 +  -2.2  -3.11316   CGGCCAGCAGTATGT            CTAAGCCTA TAA TA-GCTTGG            TCTATTGCCTCCTCA  42 449
     DET0363  344553 ..  344577 + -12.9  -5.22137   CAAGCGTTATCCGCA          GGCACGAAAGT AGT ACTTCCGTGCC          TTTTGTTTTATGATT 100 54
     DET0364  345789 ..  345803 +    -5  -4.20025   TTAAGGCGGATATAC               CTGACA TAA TGTTAG               TTTGTGTTGACCATT  63 59
        pheS NONE
        pheT  349361 ..  349394 + -13.3  -4.56775   ATTTATCCGGTTATT     GCAAAAGGGGCTTTT GGGT AGAAGCCCCTTTTGG      TTTTTAAGCCCGAAT 100 45
         ppa  350075 ..  350099 + -20.1  -5.22039   AACAGAAATAAAAAA          TCAGGGGGGCT ATT AGCCCCCCTGA          TTTTTTACCTTTAGA 100 30
     DET0381  364655 ..  364666 +  -5.8  -3.49516   TGCTATCGGTAGTGA                CGGA AATA TCCG                 TTATGCTATACTGTT  59 69
     DET0383  365594 ..  365621 + -11.4  -4.61566   GAATTTCAGCCAATA        AAAAAAGCCGGT TTAA ACCGGCTTTTTG         TTTTATAGTTTAGAC 100 59
     DET0385 NONE
     DET0386 NONE
     DET0387 NONE
        metG  369758 ..  369770 +  -6.2  -4.00532   GTAGAAGAAGAAACC                GCCC GCATG GGGC                TTTAGTATTTACCAG  67 8
        hepT  371050 ..  371069 +  -7.8  -4.99435   ACCGCAAACAAAAAA            GCCACCTT TTTA GGGGTGGC             TTTTTGATTATTCAG  95 304
     DET0393  374420 ..  374452 +    -2  -4.37092   TACCCTTTTCAGATT     TG-GCAGGGTCAGTGG CGC CCATAG-CCTTGCGCA     TTTTCTCAACGGCAT  60 172
     DET0398 NONE
     DET0399 NONE
     DET0400 NONE
     DET0401 NONE
     DET0402  382027 ..  382046 + -12.2  -5.26119   TAGATATATTACAAA            CAGGCCTT ATGC AAGGCCTG             TTTTATTTTTCCGCA 100 55
     DET0403  382849 ..  382862 +  -3.8  -2.79183   GCACGATTGAGCAAA               GGGA GCTAAA TCCC                TATAATAGGGGTACA  45 17
        ksgA NONE
        ispE NONE
     DET0406  385177 ..  385196 +   -15  -4.89567   TTCTTACAAAACCAG            GGGGGCAG ATAT CTGCCCCC             TTTTGTATTTTCAGG 100 49
        nodI NONE
     DET0411  389355 ..  389371 +  -9.5  -3.70149   TCAGCATGAAACGCC              GGGTTAT GGA ATAACCC              TTTAGGTAGTCTGGA  78 12
     DET0412 NONE
     DET0413 NONE
     DET0414  391767 ..  391785 +  -5.2  -4.17263   GTTGTATACCACAGA             GTAGATGC CGG GCATCAGC             TTTATCTGGTTATTG  66 361
     DET0416  392538 ..  392582 +  -7.9  -5.76633   TCCCGGTAAAATTAA ATCAGACTCATGCTTGCAAGG GTT TCTTACAAGTGTGAGTCTGTG TTTTTTTATATCTAG 100 52
     DET0424 NONE
     DET0425 NONE
     DET0426 NONE
     DET0427 NONE
     DET0428  401705 ..  401717 +  -6.3   -2.7185   GGAATGTAGGCTGCG                GTAAG AGC CTTAC                TGCTTAAGGGATACT  54 63
       coaBC NONE
        valS  405674 ..  405691 +  -4.1  -4.18367   GTAAGCCGCCTGAAA             GC-GGTCT AGG AGGCCTGC             TTTATGTCTGTACTG  61 17
     DET0437 NONE
     DET0438 NONE
     DET0439  418246 ..  418265 +  -9.3  -5.00923   CTCTGTATTAAAAAA            GCCCTGA CTTAAA TCAGGGC             TTTTATTTGGTCTTT 100 53
     DET0447 NONE
     DET0448  426315 ..  426325 +  -2.4  -2.68487   GGGTGAAATTTCAGA                 CCCC AGA GAGG                 TAATGTAATGCTTAA  40 7
     DET0449 NONE
     DET0450  427961 ..  427980 +  -3.5  -3.14931   TATGGGTATTGTACC            CTCAGGC TTAGCT GCCTGAA             TTGATAACAGGTGAG  48 56
         mdh NONE
     DET0452 NONE
     DET0453  430143 ..  430159 +  -2.9  -2.68434   GCAGTGCCATAGCGC              CCGCC ATGGTGA GGTGG              TGCTGTGATATCCGG  41 1
     DET0454  430715 ..  430727 +  -2.6  -2.67973   GTCCATTTACCGCAC                GGCT AAGGA GGCC                TGATATGAGTTGTAT  41 10
     DET0455  431162 ..  431194 +  -9.2  -3.07344   TGGCTTTTACTTCCG     CCG-GGGTATAGCGG AAAA CCTCTATATCCTCGG      TATCTTCGGCAGTGA  65 114
     DET0469  442303 ..  442327 + -13.7  -3.33696   TCGCCTTATGGGTTT          TAAGGATGGGC CTG GCTCATCCTTA          TTGATTGAAAACGGG 100 114
        rpsL NONE
        rpsG  443318 ..  443345 +  -2.6  -4.22652   GAGAAAATAGGGGGA        ATTGGATAGCCC TGAC GGGTTAGCCAGA         TTTTAGATAATATGA  57 42
      fusA-1 NONE
        rpsJ NONE
        rplC NONE
        rplD NONE
        rplW NONE
        rplB NONE
        rpsS NONE
        rplV NONE
        rpsC NONE
        rplP NONE
        rpmC NONE
        rpsQ NONE
        rplN NONE
        rplX NONE
        rplE NONE
        rpsN NONE
        rpsH  452460 ..  452473 +  -3.1   -2.5373   AGCTGCTTTGCAAAG               TCTGG TAAA CTAGA                GGTTTTGATATGTCT  42 18
        rplF NONE
        rplR NONE
        rpsE NONE
        rpmD NONE
        rplO NONE
        secY NONE
         adk  456516 ..  456528 +  -4.8  -2.92653   ATCAGCTATAAAGTG                CGGT AAATA ACCG                GTTTATGACCATAAT  50 16
         map NONE
        infA NONE
        rpmJ NONE
        rpsM NONE
        rpsK NONE
        rpsD NONE
        rpoA NONE
        rplQ  460510 ..  460538 +  -4.5  -3.46813   AACTTGTCAAGTAAC        TTTTGGGAGGGGT ATT ATCTCACCCAGAG        TGTTATTGGTAATTG  55 27
        truA NONE
        rplM NONE
        rpsI  462156 ..  462179 + -14.6  -5.38549   TATACAAAAGCCAAA          GGCCGGAACT TCAA GGTTCCGGCC           TTTTTATTGTTTAAA 100 53
     DET0521 NONE
     DET0522  475650 ..  475669 +  -9.2  -2.74298   GTTATACTTTATTAG            GCTGGCAG TCTT CAGCCAGC             ATGTCTTTGTTTTTC  70 26
     DET0528 NONE
     DET0529 NONE
     DET0530  484482 ..  484497 +  -4.6  -2.64243   CTGTCGGGCAGTATA              CCTGAC GGCA GTCTGG               TGGTCTAGAATGTGC  48 2
        glmS  486371 ..  486397 +  -8.1  -2.87132   GATAAGGTCTGCCTG        GTGGCTGCCGGCT TTC AGCCG-CAGC-AC        TGTATCCAAAGCAAA  60 108
        lysA  488900 ..  488913 +  -2.3  -3.25061   CTTAGCCGTCTGGAT               TCGGT CTAA GCCGG                GTTTCTTATATGTGG  45 17
        holB NONE
     DET0536  491060 ..  491082 +   -12  -3.27525   GGCAGGTATGCTTAT           CCCGGCTGAA TAT TTCAGCCCGG           TTCAGTTTGGGGCGG  79 307
        uvrA NONE
     DET0547  503026 ..  503041 +  -3.9  -3.85184   GCTATGCAAGCTGTT              GCCTC TGATTT GGGGC               TTTAAATATTTTCAG  56 5
     DET0548  503341 ..  503354 +  -3.1  -4.06502   TATAGATGACGTTTT               TATCC TGCG GGATG                TTTAGTTTAAGCGTA  56 7
     DET0550  506108 ..  506124 +  -2.3  -4.55128   ATGAATGGGTCTGGC              GGTTATT CCA GATAATC              TTTTAGTTTGCGGCT  60 3
     DET0557 NONE
        atpB NONE
        atpE NONE
        atpF NONE
        atpH NONE
        atpA NONE
        atpG NONE
        atpD NONE
        atpC  520530 ..  520547 + -12.7  -5.27335   GTACTTACAATAAAA             GCCCCTC TAAC GAGGGGC              TTTTTGTTTAAGCGG 100 51
         nfi  522527 ..  522552 +  -6.1  -3.25598   TATTCTATATAATGC         GGGTTCGGG TATGCAGC CCCTAACCC          TAGTTTGTTTTCAGC  59 78
        prfB NONE
     DET0571  524890 ..  524910 +  -2.5  -3.57144   AGTAGCAGAGTTGCT            TCCCGCA CCTAGAA TGCGTGA            TTTGCCGCTGGCCGA  48 14
     DET0572 NONE
     DET0573  527241 ..  527272 + -10.9  -4.20806   TGCAACACTAAAAAA      CCCTGGCCGGA AATTTATAAC TCCGGTCAGGG       TTTACTTTTGGCATA  93 100
     DET0579  532386 ..  532417 + -20.2  -3.95126   TCCGCTTATAGATTA      GCCCTGCTCAGGCT GTCC AGCCAGAGCAGGGC       TTTGGGTTCTTTTTC 100 59
     DET0597  548655 ..  548674 + -13.6  -4.21402   TTATAAAACAAAGAA            GGGGAGGT TTTC ACCTCCCC             TTTATGATTTTACCT 100 52
        rpoB NONE
        rpoC  562330 ..  562360 + -19.2  -3.32343   CGGTTGTTATAGTCT       TGAAAAGAGGGGCG TAA CGCCCCTCTTTTTA       TTATCCCGATATAGC 100 55
        ruvB NONE
     DET0607  564056 ..  564066 +  -6.8  -3.82551   AAGCCAAATTCACCC                 GCCT GAT AGGC                 TATTTTGTACCCTTT  67 20
        rimI  564760 ..  564770 +  -4.6  -3.27617   ACCACACCGGGCATG                 GCCG AAC TGGC                 TTCATAAGTTTATTA  53 8
     DET0612  567757 ..  567773 +  -3.7  -4.87592   ATTTGGGCTGATATT              TCTGC GCCTTTG GCAGA              TTTTGTTCTGTCTGG  70 30
     DET0613 NONE
     DET0614 NONE
     DET0615 NONE
     DET0616  571189 ..  571201 +  -4.1  -4.80853   CTGTCATATTTACTC                CTTGA TAT TCAGG                TTATTTTTTTAAGCT  71 336
     DET0620 NONE
     DET0621  574321 ..  574334 +  -3.8  -3.25304   TACTTATAAAAGCGA               GCCT TTCTGC AGGC                TTGCTAATCATGTTT  49 177
     DET0622 NONE
       nrd-3  577247 ..  577269 +  -9.1  -2.66042   CCTCTTCGGTCAGGT           TGCCGGCCT TATTC AGGCAGGCA           CTTCTGATACCTATT  61 363
     DET0627  582365 ..  582376 +  -5.8  -2.60723   TTTGCCTTCCCCTGA                CCCA CGTT TGGG                 CTTCCTTGACAGTAG  52 57
     DET0628 NONE
     DET0629  584807 ..  584822 + -10.4  -5.45802   AAATGTTATATAAAG              GCCTCC TCCG GGAGGC               TTTTTATTTTAAGGG 100 49
     DET0630 NONE
     DET0631 NONE
     DET0632 NONE
     DET0633  588257 ..  588293 + -12.4  -3.59262   AGACTTTAATGTCTA   GAGAGTGGCAGG-GGAG GGAG TTCAACCTGCCACTCTC    TTTCAAGATATAAAA 100 480
     DET0639  591934 ..  591961 +  -4.2  -5.63517   TACGCCCTCTAATAT        TATGGCATATTT TAAA AATTACGCCATA         TTTTTTCTTTGCCCA  90 76
     DET0640  592882 ..  592902 +  -5.5  -3.74178   ATTCCCCGCGCCCCA            TGCTGTT ATGGCGG AACAGCA            TTTAAACTTTGCTTG  61 0
     DET0641 NONE
     DET0642  594288 ..  594301 +  -5.9  -3.62597   AGCAGCTTTTCCAGG               CGGCG TTTG TGCCG                TTCTTCGCCGGTAAA  59 59
     DET0646  598258 ..  598284 +   -13  -4.78572   GGATACTGGTTTTAA         CAGCCGCAGTTT TTG AGTCTGCGGCTG         TTTTATTGATTGAGA 100 52
     DET0647 NONE
     DET0648  599018 ..  599038 + -12.7  -5.36441   AATTTTAATCTGAAA            GGGATTTAG TTT CTAAATCCC            TTTTTTATGTCCCCG 100 44
     DET0650  600631 ..  600661 + -11.9  -4.11216   AGCGGATAAAGAATT      CGGCTGGGGCAGGT ATAT ACCTGCCCCA-CAG       TTTTGCAGGTAAGAA 100 32
     DET0651 NONE
     DET0652 NONE
     DET0653 NONE
      cobD-2 NONE
     DET0655  605606 ..  605648 + -15.6  -5.63517   ATACCTGATGGTAAA GGGGCCGGCTCATCTTGAAG ATA TTTTGAGATGTGCCAGCCCC TTTTTTATTTGGGCA 100 250
      cobT-1 NONE
      cobS-1 NONE
     DET0659  608279 ..  608290 +    -3  -3.06655   TATAATACCGGAGGG                TCAT TAAA ATGA                 ATTATTTACTTATCG  44 71
      cobU-1  608842 ..  608859 +  -7.7  -4.46212   ATGCAGGTTAAGCCT             TTGCTCC GCTA GGGGCAA              TTTTATAGTAAAAAG  82 14
     DET0672 NONE
     DET0673  622978 ..  622988 +  -2.6  -2.92817   TGAACAAACACAATG                 TATA GGA TATA                 ATCTTTTCTAATTGT  43 52
     DET0674 NONE
     DET0675 NONE
     DET0676  625299 ..  625312 +  -5.9  -3.62597   AGCAGCTTTTCCAGG               CGGCG TTTG TGCCG                TTCTTCGCCGGTAAA  59 59
     DET0680  629269 ..  629295 +   -13  -4.78572   GGATACTGGTTTTAA         CAGCCGCAGTTT TTG AGTCTGCGGCTG         TTTTATTGATTGAGA 100 52
     DET0681 NONE
     DET0682  630029 ..  630049 + -12.7  -5.36441   AATTTTAATCTGAAA            GGGATTTAG TTT CTAAATCCC            TTTTTTATGTCCCCG 100 44
     DET0684  631642 ..  631672 + -11.9  -4.11216   AGCGGATAAAGAATT      CGGCTGGGGCAGGT ATAT ACCTGCCCCA-CAG       TTTTGCAGGTAAGAA 100 32
     DET0685 NONE
     DET0686 NONE
     DET0687 NONE
      cobD-3 NONE
     DET0689  636617 ..  636659 + -15.6  -5.63517   ATACCTGATGGTAAA GGGGCCGGCTCATCTTGAAG ATA TTTTGAGATGTGCCAGCCCC TTTTTTATTTGGGCA 100 250
      cobT-2 NONE
      cobS-2 NONE
     DET0693  639290 ..  639301 +    -3  -3.06655   TATAATACCGGAGGG                TCAT TAAA ATGA                 ATTATTTACTTATCG  44 71
      cobU-2  639853 ..  639870 +  -7.7  -4.46212   ATGCAGGTTAAGCCT             TTGCTCC GCTA GGGGCAA              TTTTATAGTAAAAAG  82 14
     DET0706 NONE
     DET0707  653990 ..  654000 +  -2.6  -2.92817   TGAACAAACACAATG                 TATA GGA TATA                 ATCTTTTCTAATTGT  43 52
        aspS NONE
         tig NONE
        clpP  657836 ..  657859 + -11.7  -5.27335   TATCTAAAAGAAAAA          CGCCCCTTC GTAACA GAGGGGGCG           TTTTTCTTTCAGCCA 100 60
     DET0721 NONE
     DET0722  668199 ..  668209 +  -3.2  -2.91912   CTTAAGGTAAAATTG                 GGTA CTA TGCC                 TCTGTAGCTCAGTGG  44 53
        porG NONE
        porD NONE
        porA NONE
        porB NONE
     DET0728 NONE
     DET0729 NONE
     DET0730  674529 ..  674541 +  -4.8  -3.00825   TCCAATCTGTATATT                CCAG TCTAC CTGG                CTTCTGTTTTGTGCC  50 267
     DET0732  676348 ..  676362 +  -2.8  -3.15999   ACAGTGATAAGCCGG               CTGTAA GGC TTTCAG               TTAGATATATAAACA  44 20
     DET0734  677108 ..  677131 + -16.8  -4.08557   TATATAGAAAGCAAA          GAGGGGGAGT GAAA ACTCCCCCTC           TTGTTATTTAAGAAA 100 134
     DET0737 NONE
     DET0738  679545 ..  679568 +  -4.6  -4.38712   GTATGAAATATACAA          GCCTCTAGAAT CCA AATCTAG-GGC          TTTTGTAAGGGTGGG  66 43
     DET0746  689081 ..  689094 +  -2.4  -2.88849   CTTGACCTTAAAAGC               GCTA AAATGG TAGC                ATTTCATCGTGTCCC  41 36
     DET0748  689471 ..  689481 +  -6.8  -2.57344   GGTAATCTAAAGAGC                 CCTC TCT GAGG                 ATTGTCAAGAAACTG  56 17
     DET0757 NONE
     DET0758  700045 ..  700055 +    -4  -4.64846   CGTTACCGGCATAAA                 TTAC CTG GTAA                 TTTTGTGATTTATAG  68 186
     DET0765  703680 ..  703703 + -13.8  -4.72729   CACTTCAATAATAAA          GCCCCCGGTT TTTC GGCCGGGGGC           TTTTGATTTTGGTTA 100 50
     DET0767  706732 ..  706745 +  -2.5   -5.4593   TAAACTTGGCGTCAA               TATAT CCGG ATATA                TTTTTATTGTTTTAC  80 487
     DET0772  710485 ..  710495 +  -5.4  -3.25823   TTCTGTAAAATGCCT                 CTGA ATA TCAG                 TTCCTCTACAAACCC  53 255
        gidB  714456 ..  714491 +  -3.3  -3.30124   CATATTATTCCGGAG    GGCTTTAC-CGGGTAT CCGCT AAATCCGGGTGAGGCC    TTGTAAGGAGTGGAA  47 125
     DET0777 NONE
         tmk NONE
        trmU  717778 ..  717792 +  -4.9  -2.64616   GGTATTATTGAACAC               GGCGG GGACG TCGCC               TGATATGCCTGCCGC  48 8
        rnhB NONE
     DET0781 NONE
     DET0782 NONE
     DET0783 NONE
     DET0784  722665 ..  722680 +  -3.2  -4.49353   AAGGGTTTCAGGGGG              AAGGCT GAGC AGCCTG               TTTATTATATTCTGC  64 119
     DET0786  723862 ..  723882 +  -2.5  -3.41569   GGAGTAATTGACCTT            GTCTGAAAA TGT TTCTCAGCC            TGTTTCCATGGATAA  48 34
        glyS  725176 ..  725188 +  -3.3  -2.90496   CAAGCTTTCGGGTGA                GCCGT TTA ACAGC                TGATTTGGAGGCGAA  44 10
        sbcD  726460 ..  726474 +  -2.2  -2.87647   AAGTTTAATACCCAT               TTAAAG GAA TTTTAA               TGTCATATAATGCAT  41 33
     DET0789  727263 ..  727276 +  -3.1  -3.92659   TGGGCGGAGGCAGGT               TTTCC GGGC GGAGA                TTTAAGTTTTGGCGG  54 65
     DET0793 NONE
     DET0794 NONE
     DET0795  733259 ..  733287 + -12.5  -4.09519   TGCGAATAATAAAAC        TAAAGGCCGGG AATTAAA CCCGGCCTTTG        TTATTTATGGGTAAT 100 49
        surE  735357 ..  735373 +  -2.2  -4.74103   TTTTTCAAAGCGCTG              CCAGAT ACAAA AACTGG              TTTTTGGCTTGACCG  65 76
     DET0800  736124 ..  736159 +   -17  -2.82742   ATAAAAAGATTTTTT    TAGATGCCTTCTTCGG TCTG CCGGGGAGGGCATCTA     TCATTATCAGGGGGT 100 140
     DET0801 NONE
        panD NONE
        panB NONE
        panC  739100 ..  739113 +  -2.3  -5.63517   ATGTTTTTAGCCTAA               GCTGC CCCC GCAGG                TTTTTTCTTTGGCGG  82 26
     DET0811  742914 ..  742926 +  -3.3  -3.65812   AAGGCGCTGGCAAAC                GCGGT ATG AACGC                TTATCTTCCAGAAGA  52 221
     DET0813 NONE
     DET0814 NONE
     DET0815 NONE
     DET0816  747091 ..  747110 +  -7.8   -5.4492   TAACTGTATAAAAAA            ACCCTCTG GAGA CAGAGGGC             TTTTTTATGTGTATA 100 55
     DET0822 NONE
     DET0823 NONE
     DET0824  752842 ..  752855 +  -8.1  -3.13432   AAGCTGTCTGACAAA               GCCAG CCAA CTGGC                TTCGATGATATTCGG  62 92
        guaA NONE
     DET0837 NONE
        purD NONE
        purE NONE
        purB  770345 ..  770355 +  -2.4  -2.91912   TCTGACGAAGGACTG                 GCCC CCA GAGC                 TATATAAATGACTGA  42 8
        purC  771299 ..  771327 + -14.8  -3.52481   TTCACATATCCAAAA        TAAAAAAGGGGC TTTTC GCCCCTTTTTTA        TTCTATAAACTATTT 100 47
     DET0847 NONE
     DET0848  778240 ..  778266 + -17.4  -4.23529   CCGTCATGTAAATTA         GAAGGCCTGCTT TTA GAGCAGGCCTTC         TTTATATATTAGTGT 100 48
     DET0850 NONE
     DET0851 NONE
     DET0852 NONE
     DET0854 NONE
     DET0855 NONE
     DET0856 NONE
     DET0857 NONE
     DET0858  785897 ..  785926 +  -2.9  -3.09116   AAACGAGGTTTTCTG       GCGT-TTCTTGCCT TAA AGGTGAAAATACGC       TAATTTATATATCCG  44 10
        lepA  787810 ..  787821 +  -5.8  -3.93262   CTGTTTTTTCAGCCT                TGCC AAAG GGCA                 TTTAGTGTGTTACAA  66 42
     DET0860 NONE
     DET0861 NONE
     DET0862 NONE
     DET0863 NONE
     DET0864 NONE
     DET0865 NONE
     DET0866 NONE
     DET0867 NONE
     DET0868  797047 ..  797064 +  -9.8  -4.88495   TATCGCAGAGAAAAA             CCCCGG CTGTGA CCGGGG              TTTTATTATATCTAT 100 50
     DET0871 NONE
     DET0872  802399 ..  802413 +  -2.8  -2.96609   CTGGCCTATCTGGCA               GGCA TACAGAT TGCC               GTCTTTTATTGCCTG  42 184
     DET0874  803296 ..  803320 + -14.3   -2.6911   GTTTATCAAAATGAA          AGGGGAAGCCA TAA TGGCTTCCCCA          ATATCTTTTAGTTAT  95 161
     DET0877  806584 ..  806598 +  -5.7  -2.94144   CCTTGTCAGGTACAT               TGCTG TATTC CAGCA               TAATTTCAATGCGAG  52 376
     DET0880 NONE
     DET0881  809007 ..  809021 +  -2.1  -2.62157   ATATGCTTGAAAAAT               CACTT GAAGA AGGTG               GTTATAAAATTGATA  40 94
     DET0882 NONE
     DET0883  810966 ..  810985 +  -4.4   -2.9006   TATAACCAATTACTG            GGATGA-AT TCA ATATCATCC            ATTCTTCTGGATATT  47 393
     DET0885  811697 ..  811717 +  -2.5  -3.14344   GATACGGAGTCGAGT            GGTTACAGA AAA TCGGTAAGC            TTGGTGGGAGACCTA  44 133
     DET0886  814755 ..  814765 +  -3.2  -3.90922   ACCACTTTTTCCAAT                 CGTG GCT TACG                 TTGTTTCCAAGACCT  56 92
     DET0887  816106 ..  816141 +  -4.8  -2.64616   TCCAAAAGAGGCGTC    CGTTAATTAGCTGGTTG CGT CAACATGCTGA-TAACG    TAATATGGCTAGACC  48 482
     DET0889  817251 ..  817262 +  -2.2  -2.83822   TTCCGATTTGCGGAC                CTCA GTAT TGGG                 TGGTTATGGAATAAA  41 312
     DET0891  818192 ..  818206 +    -5  -3.41229   ACCCGATTAAACCGT               TTGTGA AAT TCGCAA               TTGTAATGCCAATAT  54 170
     DET0901 NONE
     DET0902 NONE
     DET0903 NONE
     DET0904  831489 ..  831513 + -16.5  -4.31433   TCCCAGATATAGAAA          GAGGCCGGGTA AAA TACCCGGTCTC          TTTGTTCTAAAGGTA 100 65
     DET0908 NONE
     DET0909 NONE
     DET0910  836527 ..  836539 +  -2.7  -3.96148   AACTATAATACATTT                TAAGC GAG GTTTA                TTTATGGTCGACCCG  54 23
     DET0911 NONE
     DET0912  837801 ..  837813 +  -2.6  -3.50929   GCAGATTACCCCTTA                CGGG ATTTG CCTG                TTATAATATGCTTTA  48 7
     DET0913 NONE
     DET0914  839343 ..  839356 +  -8.1  -3.31144   AAAGAAGCTCAGCCG               CAGCG TCCC CGCTG                TTCTGCAAATAAAAG  64 260
      pilT-1  845465 ..  845486 +  -4.5  -4.21303   TCCAAAGATTCCAAG           TTCTAATAC TTTA GTATTAGAC            TTTATAATTATTTTT  63 146
     DET0923 NONE
     DET0924 NONE
     DET0925 NONE
     DET0926  848125 ..  848141 +  -2.9  -3.42354   GTAATGGGTGAGGTG              GACAGAT AAT GTCTGAC              TTCTGGGTTCACCTG  48 17
     DET0927  849202 ..  849226 +  -7.2  -3.17392   TTAAGTAATACCGGG         GGCGGCATTCT TAAA GGAATGC-GCC          TTACCTTCAAGCATC  62 33
     DET0928 NONE
     DET0929 NONE
     DET0930 NONE
     DET0931 NONE
     DET0932 NONE
     DET0933 NONE
     DET0934  856314 ..  856326 +  -4.7   -3.3692   CATTAAGCACACACT                CCGGG CAA CGCGG                CTTTTTGGCATCACA  52 61
        cobQ NONE
     DET0937  858944 ..  858955 +  -7.2  -3.53012   CTAAAGTAAGTGCCA                GCGG CGTT CCGC                 TTTAAACCCGCCCGC  66 9
        iorA NONE
        iorB  871611 ..  871625 +  -2.2  -4.51743   CCTGCTTGACGCTGA               TAATTT CGG AAGTTA               TTTCTTTAATAGTGC  62 220
     DET0952 NONE
     DET0953 NONE
     DET0954 NONE
     DET0955 NONE
         sod  877597 ..  877622 +  -8.9  -3.69069   TTTAACAACAAAAAA         GCCCCTGGC TTTTTACT GCCTGGGGC          TTATATTCAGCTTCA  75 117
     DET0960  879165 ..  879178 +  -6.7  -3.48276   TCTTGCCCTGCATAC               GGCAA ATTA TTGCC                TTATATGACGGGGCG  63 89
     DET0961  880637 ..  880659 +  -5.5  -3.15257   AATACGGAAAAGCAT          GCA-CCCGGG CAAA CCCGGCCTGC           TGTATATATTTCAGG  51 408
        fabF NONE
        recJ NONE
     DET0965  885278 ..  885309 +  -8.8  -3.19232   GCAGTAAAAAGCAGA      GGCGCTGCAA ACTGGAATATAC TTGCAGCGCC       GTTTCTATTTCAAAC  69 56
        rpsO NONE
         pnp NONE
        dapB NONE
         asd NONE
        dapA NONE
     DET0974 NONE
     DET0975  895474 ..  895491 + -12.7  -3.24021   TTATAAATATAAAAA             GGGGGCT TAAA AGCCCCC              TTCGGTATTTAGAGA  95 58
     DET0986 NONE
     DET0987  907792 ..  907816 +  -9.9    -2.674   CGCCCCAGGCCGAAT          TTGCGGTGGTC TCT GTCCACCGCCA          CTCTTTCAATCTTGG  65 257
     DET0989  908814 ..  908835 + -11.5  -5.00388   TTCGGGCATAAAGAA           GGGCGGGAT TTAA ACCCCGCCC            TTTGTTTTTGATTTC 100 51
     DET1005 NONE
     DET1006 NONE
     DET1007  918712 ..  918728 +  -5.1  -3.16858   AGTTTCCTAAGTACA              TCCAGCA GGC TGTTGGG              CTTATTTTCATATAC  51 217
     DET1009  920318 ..  920336 +  -3.9  -3.14587   TTTGAGCTCACGTAT            CCGTT-TC AGCA GATAACGG             TATGCTTTTCTCAAA  46 470
     DET1012  920835 ..  920859 +  -9.9  -2.78414   TTTTTAAAATAAAAA          ACCGGCTCCTT TGG GGGGAGCCGGG          TAGCTTTCTATTTCA  72 84
     DET1017  927595 ..  927609 +  -8.5   -5.1287   CATAATCAATCACAT               CCGGC TCACC GCCGG               TTTTTTCCATCTCAC  93 393
         rnc NONE
     DET1026 NONE
     DET1027  932223 ..  932251 +  -8.9  -5.10461   AAACCAAGGGTTTTA        AGTCCAGCGTT CCAGTTC AACGCTGGACG        TTTTTATTAACTCCA 100 54
     DET1034 NONE
     DET1035  940046 ..  940068 +   -12  -4.15066   AAACTGTTTTCACAA           GGGAGGGG CAAAAAA CCCCTCCC           TTTAGTTTATAAATA 100 53
     DET1036 NONE
     DET1037  942155 ..  942170 + -11.8  -3.89215   CAGACTTTCAGCATA              CGCCCC TTCG GGGGCG               TTTCCCTTTATAAGC  86 95
     DET1048  950698 ..  950720 +    -7  -4.07604   ACAAGTTACCGAATT          CC-GGGCAG AACTGA CTGCCCAGG           TTCTTCTTAATTTCT  69 58
     DET1051  952186 ..  952212 +  -5.7  -4.45771   TTTTTAAATAAAAAA         GCCGCTCACAG CTTAA CTGGAGGCGGC         TTTGTGTTTTCCAAT  73 51
     DET1053  954101 ..  954126 + -16.3  -5.24531   AAACCTGTATGCCAA         GAGCCGTACTT TTGA AAGTACGGCTC          TTTTTTATCAGAAAT 100 57
        recN NONE
     DET1056 NONE
     DET1057  958843 ..  958856 +  -4.5  -3.82484   CTAAAAGCCTGCCCC               TTGCC GTTT GGCAG                TTTACATTATAATAT  59 90
     DET1058 NONE
     DET1059 NONE
     DET1060  961145 ..  961165 +    -4  -2.78463   TTACCCCATTTATCC            CCCTATTT TTAGT AATTAGGG            TATAATGGGAAAAAT  46 7
     DET1061  963031 ..  963045 +  -5.6  -3.53811   CATACATATTTTCCG               GGGGGA TGA TACCCC               TTTGCAGGGCGTAAC  56 450
     DET1065 NONE
     DET1066  969322 ..  969354 + -11.4  -3.02986   TGGAGGTAAAGCAAA      CAAGCATCTCAGAT AATAA GTCTGTGATGCTTG      CTCTTTTTATGCCTC  83 32
     DET1073  976270 ..  976281 +    -3  -4.20516   TGCTCACCGTCCGTA                TAAG TGTC CTTA                 TTTCTTACGTAGAGG  59 215
     DET1105 NONE
     DET1106 NONE
     DET1107 NONE
     DET1108 NONE
     DET1109 NONE
     DET1110 NONE
     DET1111 NONE
     DET1112 NONE
     DET1113 NONE
     DET1114 1021087 .. 1021100 +  -3.8  -3.23853   TAATGAAATAAAAAA               CCAG CGAATA CTGG                TATTAATTGGAGGGC  49 30
     DET1115 NONE
     DET1116 NONE
     DET1117 NONE
     DET1118 1023983 .. 1024001 +  -5.3  -3.74693   ATCTGGAGCAATCGA            GCCA-CGT TGAA ACGCTGGC             TTTACTAAAATGCAG  61 263
         maF 1024845 .. 1024860 + -10.4  -4.18668   CGGTAGAGTAAAATT              CAGCCG CTGC CGGCTG               TTTCATATTTTTTAA  91 78
        cysK 1039727 .. 1039743 +  -2.1   -4.1721   TTCCCCTTCTTTTGA              GCTTCGG CTG CCGCATC              TTTTAGCATCTGGCT  57 454
     DET1137 NONE
      cobD-4 NONE
      cobA-2 NONE
     DET1140 NONE
     DET1141 NONE
     DET1142 1045474 .. 1045500 +  -7.8  -2.87211   CACTACCGCCGCCCA         GACACCGGGCAG ATT CAGCCCGCTGGC         TATATCCCAGACAAT  57 130
     DET1163 NONE
     DET1164 1065523 .. 1065573 +  -6.9  -4.19177   AGTCTGAATTAGCTG GGGTTAAGGCGCTTAATCCGGATA CAAG TA-CCTGACTTTGCGTCTTAACCC TTTATATTCCCCAGT  71 42
     DET1172 1070226 .. 1070259 + -15.5  -4.17048   CCTGGCTAATCTAAA     GTGCCATTCCTAATT TTAA AACTAGGAATGGCAC      TTATTTTGAAAACAC 100 85
     DET1173 NONE
     DET1174 NONE
     DET1175 NONE
     DET1176 1074331 .. 1074353 +    -2  -4.01603   GCTCTGGCGTCAATT           TCCGGTAT GTGAGTA ATACCAGA           TTTCCTGTTTGAGTA  53 184
     DET1178 NONE
     DET1179 NONE
     DET1180 1080239 .. 1080249 +  -5.4  -4.17762   GTAACACTGATTTTA                 GCTT TAC AAGC                 TTATTTTCAGAGATC  65 332
     DET1186 1083350 .. 1083366 +  -2.2  -3.89346   ATAACCGCATCGTAG             C-GGCCG CTCT TGGCCAG              TTTCTGAGCTACAAG  53 275
        lepB NONE
        pyrE NONE
     DET1194 1089630 .. 1089640 +  -4.6  -3.92625   TTTCAATCATGGCTT                 CCTG CAC CGGG                 TTTAGTTCCAGTATA  59 387
     DET1197 1093506 .. 1093533 + -10.6  -5.60993   AGAAGTGTCTTTTGA        CCTCTTGCCGGC AAAT GTTGGTAAGAGG         TTTTTTTATGGCACA 100 95
        pyrR NONE
        pyrB NONE
        pyrC NONE
        carA NONE
        carB NONE
        pyrK 1101627 .. 1101642 + -10.4  -5.09426   CCTGATAAATAAAAA              GGGGCT TTAA AGCCCC               TTTTTTAACATTGAG 100 56
     DET1208 NONE
         acs 1109308 .. 1109336 + -11.8  -3.82551   CTTAGAGGGCAATCC       G-GCGGGTACAGT TTCG GCTGTACCCGCTC        TCTTTTGTAAAATTT 100 49
        prfA NONE
     DET1211 1111692 .. 1111710 +  -3.1  -3.08812   GGCTCAAGGAGGACA             GGCTG AGCCTCTGA CAGCC             CTTTCTTCAGCGCCC  44 412
        uvrC 1117396 .. 1117427 +  -2.9  -2.84732   TCTAAACAAAGGTTG      CCACAAGCAGGCA ATCAAC TACCTGATAGTGG       TATAATAGGTTTCAA  42 36
     DET1217 1117984 .. 1118007 + -13.2  -3.39505   AATAAGAAACTTACT          GAAAGCGGCT GCAA GGCCGCTTTC           TTCTACATCTAGAGT 100 55
        mutS 1121740 .. 1121752 +  -3.3  -4.27026   AAGCATTCAATGCCC                CCGGA ATG TCCGC                TATTTTTATTTCCGC  61 250
     DET1222 1122436 .. 1122448 +  -4.7  -3.72695   AAATGCGTACTTCCA                CCCTG TCT CCGGG                TTTCATCGGCCCGAT  56 125
      cobA-3 NONE
     DET1225 1124957 .. 1124968 +  -2.2  -3.86015   GGACGCTTTAAACCC                CTGG AAGA CTAG                 TTTATGCCCAAGCTC  51 14
     DET1226 1125660 .. 1125684 +  -2.1  -3.41325   ACTGCCTCATTTTGA          GCACAAAAATA TCT TGTTTAAGTGC          TATTCTTGGGATATA  47 114
        dnaN 1126896 .. 1126952 +  -7.5  -4.66535   ATCAAGGTAACCTTT GATGCTTACACCT-TCAGGAGTAG CTGAAATTTT CAAATCCAGATAGGTGTAAGCATC TTTCTTTTCAGCGTT  82 51
     DET1229 1127604 .. 1127619 +    -4  -2.89569   TCCATGGCAAAAAAC              TGTCAGC AGC GCTG-CA              TGATTCATTTACGCA  46 7
     DET1231 1128747 .. 1128765 +  -7.4  -3.67974   CGTTATCATCAGCTT             TCAGACTG AAA CAGCCTGA             TATATTTTTCTTAAT  68 71
     DET1234 1131770 .. 1131797 +  -6.4  -3.06679   TATATCTTAATGATT        ACTTTAAAGCAG GTAT CTGTTTTAAAGA         TTGGCTAGACCTGTT  56 31
     DET1235 1132742 .. 1132756 +  -5.6  -3.02829   ACATGTTCTCAGGTT               TCTGGC CCA GCCCGA               TATTAAAAAACTCTA  54 335
        purU NONE
     DET1238 1134801 .. 1134820 + -12.1  -4.52589   GCCTAAAACTAAAAG            GGGCGGC TGTGAT GCCGCCC             TTTTCTATGCAGCCA 100 48
     DET1240 1135625 .. 1135646 + -12.3   -5.1356   TGAATATAAACTAAA           GGCGGCTTT TAAA AGAGCCGCC            TTTTTATTAGTCCGG 100 60
     DET1243 1136921 .. 1136940 +  -3.4  -2.72463   CCAGCGGCGCACCGA            CCTTACCC TTAA GGGCATGG             TCATTAGCCCTGGCT  41 264
     DET1247 NONE
     DET1248 1139653 .. 1139663 +  -6.8  -2.64622   TGAAAACAGGGTAAC                 CGGA GAT TCCG                 CTTATACGTATATCT  56 77
     DET1250 1139999 .. 1140021 +  -4.1  -3.40112   GCCCCATATCCCGAG           CAAGGCTGA TAAGT TCGGCGTTG           TCTTTGGCGTCTCCT  50 88
     DET1252 1140984 .. 1140998 +  -2.8  -2.52623   TATATTTAGACACCC               TGTCCT GCA AGGAGA               CTATTATGGGACACA  41 151
     DET1253 1141357 .. 1141374 +  -4.3  -4.30441   TATGTGTATTATAGG             TTATTAT ACAT ATAATAA              TTTTAAATATTATCA  63 178
      pilT-2 1142533 .. 1142547 +  -5.7  -2.65906   CAGGCGGGTAAATTT               CACCT TGTCC AGGTG               CCTTTTTAAATTGCC  52 53
        argJ NONE
        argB 1144658 .. 1144668 +  -6.8  -4.56597   GTAACCTGTTAACCC                 GGCA GAT TGCC                 TTTTTAAAAAGGCGA  76 46
        argD NONE
     DET1259 NONE
        argG NONE
        argH 1149524 .. 1149555 +    -5  -3.13475   GAGAGCGGATGCAAC      GGGTGCAGAGCTTC ATAC GAACCTCAGCGCCG       TTGACTGTAACCTTG  51 76
     DET1263 NONE
     DET1264 NONE
     DET1265 1153139 .. 1153149 +  -2.4  -3.07283   CATCATCGGGAAAAG                 CCGG TAA CAGG                 ATTTTGGAGGCTTTA  43 19
     DET1266 NONE
     DET1267 1155003 .. 1155022 + -13.6  -5.24129   CATATTAGGCTTGAA            GCCCTCCT TAAA AGGAGGGC             TTTTTTATGCAGGGA 100 51
        recG NONE
     DET1269 NONE
        argS 1160075 .. 1160098 + -16.8  -4.75372   TTTAAGTTGCAATCA          GGGCAGACCA TAAA TGGTCTGCCC           TTTTTAGTGCCTACT 100 53
     DET1272 NONE
     DET1273 NONE
     DET1274 NONE
        rpmF 1162321 .. 1162346 +  -3.2  -3.05597   AGCTGACAAATCCAA         GGGTCAGCAG TAATTT CTGTTGGCCG          GTTTTAAGGCATGAC  44 13
        fabD NONE
        fabG NONE
        nusB NONE
        acpP 1164929 .. 1164967 +  -9.5  -3.10012   ATGTAAACCAAAAGG  GTAACCCCTG-CCCGGCC GCAT GGCCAAGACAGGGGTTCC   TTAAATAATCCGCTT  72 205
        proB NONE
     DET1283 NONE
     DET1284 1171901 .. 1171928 +  -6.8   -4.7373   ATACGGACAAAAAAA        GCCCGGCACGCT TTAA AGGGCACCGGGC         TTTTTAGTAAGCTGC  79 10
        proA 1176436 .. 1176453 + -12.7  -3.15231   CTGAATATAATCTAA             GGGGGCT TTAA AGCCCCC              CTTTTAAATATCTGC  93 62
     DET1292 1178617 .. 1178634 +  -9.9  -3.09289   CCGCGTTCCCTGGCC             CAGCTTG CTTT CAAGCTG              TATCTTGCCGTCATG  74 120
     DET1295 1181973 .. 1181994 + -14.5  -4.66537   GGGGATAAATAAAAA           GCCCTGCTT TTAA AAGCAGGGC            TTTGTTTAGTTTCTT 100 72
     DET1298 1184662 .. 1184690 + -13.2  -2.90992   TTGCCATATAAAACC       GT-CCGCCCCTCT TTGT GGAGGGGCGGCAC        TCATTTACCCGGCTT  95 158
     DET1301 NONE
     DET1302 1188557 .. 1188570 +  -8.1  -4.58685   ATAATGTCAAATTTA               GCCTG CAAA CAGGC                TTTTTAAAGCAATTT  86 346
     DET1305 1190017 .. 1190043 + -13.1  -3.09516   CCCGCGGATATAAAA        GA-GGCGGCAGT ACGT ACTGCCGCCCTC         TTAGGTACTACAAAA  95 72
     DET1307 1190987 .. 1191009 + -14.1  -3.35798   TATTCACCAAAGAAA           GCGGCGGGT CTATA GCCCGCCGC           TAATTTTTGATTTAC 100 50
     DET1317 1198039 .. 1198058 + -11.4  -4.18044   TATATAAATTATGAA            GCCCGCTT TTAA AGGCGGGC             TTTACTTGTTTATAG 100 73
        coaE 1202357 .. 1202369 +  -3.3  -2.71712   CCCAAATGGGCTGAA                GGCGG GTT TTGCC                GTTTCCGGCAACCGG  41 365
        rplU NONE
        rpmA NONE
        rpmE 1204020 .. 1204042 +  -8.4  -5.38054   AATGCGATAATAAAA           GGAGCGGT ACTAAAA GCCGCTCC           TTTTTGTTTATGACG 100 57
     DET1328 1205262 .. 1205274 +  -3.3  -3.98236   CATCCTGTACTATAG                CGGCT ATA AGCCC                TTTGTCGTCCAGTTT  56 296
     DET1330 1206092 .. 1206102 +  -8.2  -3.53722   AGGCTCACTCAGAGT                 GCCG TCA CGGC                 TTATATCAGTGTAAA  67 230
        gatC NONE
        gatA 1209201 .. 1209211 +  -5.4  -2.70932   GGTTATAGAGAGGTG                 TGGA AAA TCCA                 TGATTAAGCAGCCAA  49 33
     DET1336 1209703 .. 1209723 +   -14  -4.53636   TAAGTCAAAGAACAG            GGCGGCTG GCAAA CAGCCGCC            TTTTGCTTATGTAAT 100 53
     DET1337 NONE
     DET1338 NONE
     DET1339 NONE
     DET1340 1212021 .. 1212051 + -15.5  -5.40072   TTTTATCAGCCTGTT       TGCCCCCTGCGTA CATAA TACTCAGGGGGCA       TTTTTTTGACAGCGG 100 46
     DET1341 NONE
        aspC 1213865 .. 1213889 + -11.4  -4.42788   CTATACTGTAAAACT          AAAGCCCCGC CAAAA GCGGGGCTTA          TTTTATAACCTTAAA 100 50
     DET1345 NONE
     DET1346 1218005 .. 1218028 +  -3.7     -3.24   GTCCCAACACTGCCG          CCCGGAGTT TCAGGC ATCCCCGGG           GTTTTATCAGGTGCT  48 204
     DET1349 NONE
     DET1350 1220541 .. 1220556 +  -3.2  -3.36505   TTTTTGACAAATAGT              TGCACC TTTA GGTGAA               TTATGCGTAAGATAT  47 51
        gspE NONE
     DET1352 NONE
     DET1353 NONE
     DET1354 NONE
     DET1355 1226356 .. 1226377 +  -4.4  -3.12351   ATTAGCTAATATATG           CCCAAAAG TACTAT CTGTTGGG            TTGAATATGACACCG  49 32
     DET1356 NONE
     DET1357 NONE
     DET1358 NONE
      pilT-3 1231029 .. 1231050 +  -9.5  -5.27335   CTAAAAACAGATTAA           GGGCGGTCTA AAC TA-ACCGCCC           TTTTTGTTTGGCCAA 100 52
     DET1362 1232461 .. 1232474 +  -2.3  -3.85698   TGGACTGGTATCTGG               GTCTC GCCT GAGCC                TTTCTGCCAAAACCA  51 15
       mpgSP 1234746 .. 1234759 +  -3.1  -3.30781   AAGCTTAACCATTCA               GGT-GG AAT CCGACC               TTGCCTTTGGGTTAC  47 97
     DET1364 1235357 .. 1235379 +  -2.7  -2.82623   AAATAAATATTTAAA          CAGCC-GC AATACCCG GCAGGCTG           TACTTATAAGGCAGG  42 41
        gltX 1237182 .. 1237194 +  -2.7  -3.53012   CACCCATGCCGCCCT                GTTTT TTA AAGAC                TTTAACAAGCGAGGA  49 352
     DET1367 NONE
     DET1368 1238657 .. 1238667 +    -4  -3.91716   TGACAGCCATTATAT                 TTAC TCC GTAA                 TTATTTACAAACTAA  59 199
     DET1370 NONE
     DET1371 1240165 .. 1240178 +  -6.7  -3.86015   TAATATCTATACGCA               TACCC CGCA GGGTA                TTTATAAGCGAAATA  67 350
     DET1373 NONE
        lspA NONE
     DET1375 1242887 .. 1242900 +  -2.5  -3.66178   AACCCCTCCTGAAAA               TATTT TTAA AAATA                TTTGGAATTGGGGGG  50 29
     DET1376 NONE
     DET1377 1243734 .. 1243755 + -14.5  -5.93252   TAAAGACCTGCTTAA           GCCCTCTTC AGAC GAAGAGGGC            TTTTTTCTTTTTCCC 100 56
     DET1378 NONE
     DET1379 1246094 .. 1246119 + -11.9  -4.24075   CGTATCAGTCAAAAA         TGGGCGG-GGCT CAA AGCTACCGCCCA         TTTGTATTACTGGGT 100 58
     DET1381 1249115 .. 1249128 +  -2.3  -4.31397   CTCTTGTTGGTCTTA               GCCTT TTCA ATGGC                TTCTTTTATACCAAT  60 378
     DET1386 1254134 .. 1254144 +  -6.8  -5.64304   CCTTATCACTGCCTG                 GCTG CAA CAGC                 TTTTTTATTGTATTG 100 178
        argF NONE
     DET1395 NONE
     DET1396 NONE
        gpsA 1264859 .. 1264876 +    -7  -4.33258   GGCGAAAGACTTCTC             CAGCTC CTCAAA GAGCTG              TTTCTGTTTACGGCT  74 72
     DET1402 NONE
     DET1403 NONE
     DET1404 1272762 .. 1272779 + -12.7  -4.78326   ATTTTTTGACTAAAG             GGCCGGA GGAA TCCGGCC              TTTCTTTATTTCGGC 100 231
     DET1411 NONE
     DET1412 NONE
        clpB 1284050 .. 1284072 +  -5.5  -3.10343   GAGTTTCAGCCAGAA          GGCC-GCCTG ATAC CAGGAAGGCC           TTGGATAGTGGATCT  53 16
     DET1414 NONE
        purF 1286271 .. 1286301 + -10.5  -5.64421   TTATTCCGGATTTAA      CACCGCCCGAAGTT TTAT ACCTTC-GGCGGTG       TTTTTTCTTTGCAGT 100 59
        purM NONE
        purH NONE
     DET1418 1290088 .. 1290105 +  -8.4  -5.63517   GTGATACTGCTTAAA             GCGGCT CTAACC AGCCGC              TTTTTTATTTGACAG 100 49
     DET1419 NONE
     DET1420 1291770 .. 1291788 +  -8.2  -3.09116   CGCCGTCCGGCAGGT             TTGTCCAG AGT CTGGATAA             TGCTTTCTATATGAC  62 518
         gcp 1297756 .. 1297769 +  -3.9  -4.35524   TGCTTAGTACTATTC               TATAC TTTA GTATA                TTTTCAGTTTAGCAA  63 231
       groES NONE
       groEL 1300002 .. 1300025 + -18.2  -4.79752   CGGGTTAAACAAGAA          GGGCGGGACT TTAA AGTCCCGCCC           TTTTCTATTATTCAC 100 49
        hypA NONE
        hypB NONE
        hypF NONE
        hypC NONE
        hypD NONE
        hypE 1307056 .. 1307080 +  -9.2  -5.79595   CCAAGCATTGACACA          GGCTGGACAG TTATT CTGCCCGGCC          TTTTTTATTTTCCCC 100 50
     DET1436 NONE
     DET1437 NONE
     DET1438 1308574 .. 1308590 +  -6.5  -3.04322   CCAAGTGGCAAGGCA              GGGGTCT GCA AAACCCC              TATTCAGCGGTTCGA  56 450
     DET1445 1310009 .. 1310026 +  -9.1   -2.9583   AAACGGCATAAAAAA             TCCGGGG CTCA TCCCGGA              TACTTTACATGCTTA  68 39
     DET1447 1310675 .. 1310720 +    -4  -3.63435   GGTGCCGCAATCGGG GCA-AACACCCTGAGTAGCGG GACGG CCGTTCTTCATGGTGATCTGC TTGGTATTTTTCATT  52 48
     DET1450 1312205 .. 1312223 +    -6  -2.78058   TTAGTGCCGAACGGT             CCTATCAC CAT GTTATAGG             TGGTCTTGACTTCAT  51 194
     DET1452 1313666 .. 1313684 +  -3.9  -3.85698   GAAGTTAATAACCAG             CTTCAGA AATAA TTTGAAG             TTTATCCAAGGAGCC  56 82
     DET1454 NONE
     DET1455 NONE
     DET1456 NONE
     DET1457 NONE
     DET1458 NONE
     DET1459 1317512 .. 1317523 +  -3.6  -4.19704   GCTCAAAAATCAGGG                GTGG ATAA CCGC                 TTTTGAGTAGAGTTA  60 87
         ogt 1318466 .. 1318482 +  -3.6  -3.53091   TTTCCACCCCTTAAG              CCTGGG TTTAC TCCGGG              TTTCCCCCGAACAGT  51 405
     DET1465 1323882 .. 1323899 +  -9.8  -4.65933   TTTTTAATAGCCAAA             CGGCGG TAAACC CCGCCG              TTTCTTTTCAAGATG 100 34
     DET1472 NONE
     DET1473 1333195 .. 1333206 +  -5.8  -3.61398   AATATCATCAAACTT                GCTG GCAG CAGC                 TTGTTGCAGGCCAGG  59 283
     DET1476 1335594 .. 1335618 +  -5.7  -3.37796   CAGTTGCCCCAAAAT          CCCCCCT CACTAACTAAC AGGGGGG          TTCTGGATAGTAAAG  57 185
     DET1477 NONE
     DET1478 1337880 .. 1337895 +  -3.3  -3.32727   TTAGCGGTTGTTACA              GTAAG CGCAAC CTTAC               TTGGTATAGTATTAG  47 167
     DET1480 1339134 .. 1339168 +   -10  -5.41143   GTGGCACCGCGAAGG     TTAATCCCTCGCCCCT AAA AAGGACGAGGGATTTA     TTTTTTTGCGAGGTG 100 378
        trpE NONE
        trpG NONE
      trpD-2 NONE
        trpC NONE
        trpF NONE
     DET1486 NONE
        trpB NONE
        trpA 1346723 .. 1346749 +  -8.7  -2.81256   AAAACCGGGGGATAG        CAACAGGGGAGG TTAA CCTCCCC-GCTG         TACTTAGTAATATAT  67 87
        thyX 1347649 .. 1347682 +  -8.8  -3.04792   AATCGGTAAATGCAC     CGGGCAACGC-CCGG CAAAA CCGCAGCCTTGCCCG     TCTTCAGCATGGTGA  65 143
     DET1496 1354509 .. 1354523 +  -7.2  -2.62184   AAACTTAACAACTAT               TTCGTA GAA TACGAA               TAATCTCCAGCCCCG  58 8
     DET1497 NONE
     DET1498 1355173 .. 1355191 + -10.3   -4.9792   CGGAACATAATAAAA             CAGCCTC CGAAA GAGGCTG             TTTTTGTCTGCCCTG 100 31
     DET1500 NONE
     DET1501 1357083 .. 1357093 +    -4  -3.58343   CTTGGGCACAGGAAC                 TCAT AAA ATGA                 TTTGGGGGTGGTAGC  54 15
        smpB 1362059 .. 1362089 +    -9  -3.64103   CACCAGAAACACGGA       CGAGCCGCTAGGTT CAT GACTTAATGGCTCG       TTTAAAATATGAATC  75 402
     DET1508 1363131 .. 1363149 +  -4.4  -2.57647   TGCCAGAACCGCTGA             CGGCCGGG CTT TCCGGATG             CTTAATATCATCGAT  45 423
     DET1514 1368428 .. 1368443 +  -3.2  -4.15396   TAACCCCGGCGGATA              GCGAGT AGAC ACTGGC               TTCTTTAATTTACCC  58 18
     DET1515 1369882 .. 1369902 +  -5.5  -3.30771   TACAATGCTTGAATC            TTGTAACCT TAT AAGTTACAA            TTGTAACCAGTATGA  55 366
     DET1516 NONE
     DET1517 1371150 .. 1371160 +  -5.4  -2.99937   ACCGAATACAATTTG                 CCTA AAC TAGG                 ATTGTTTAGCTCTTC  52 238
     DET1520 1373896 .. 1373917 +   -13   -3.3506   CCGCTGACAAATAAA           GCGGGAGG TTTTGC CCTCCCGC            TTATACGAGTTTAAA 100 224
     DET1525 1378544 .. 1378558 +  -7.1  -3.28745   TCAGGCCTCCAGGCT               GCCTG ATTTA CAGGC               TTGCATTATTACAGA  64 104
     DET1529 1381745 .. 1381758 +  -2.3  -2.94912   AAACCCAGCTTAAAG               AGCTG GCTT CAGCC                TATGTAAGTTCACAG  42 5
     DET1530 NONE
     DET1531 1383528 .. 1383542 +  -2.8  -4.00532   TGCCCTCGGTATGGT               GACC GGATTTG GGTC               TTTGCTCTTTGCCAA  56 509
     DET1536 1386800 .. 1386814 +  -4.2  -3.04144   CAAAGGCAACATCAG               CCTTCC AGA GGAAGC               TGTTAAAAATACCGG  48 509
     DET1539 NONE
     DET1540 1390427 .. 1390447 +  -3.3  -3.93262   TGAGCAGGCCGCCGC           TGCGGCAC CAATCA GTGCC-CA            TTTCCATTTCTTCCG  56 163
     DET1542 1391319 .. 1391329 +  -8.2   -2.7035   CGGAAAGGTAAACTG                 GCCG GTG CGGC                 TGATATCTCCGTAAC  58 500
     DET1546 1394231 .. 1394248 +  -4.1  -3.34894   CCAGCTCTTTCAGGG             CGCGCTGG GTT TCAG-GCG             TATTTAAGCCCCGTT  50 118
     DET1554 1400896 .. 1400926 +  -2.5  -4.66163   ATAGATAAAGGAAAA       GCCCGCTCA AATGATTAAATCC AGAGCGGGC       TTTTTAGCTGGACAT  64 8
     DET1555 1401935 .. 1401946 +  -2.2  -3.74693   TTGTAAACTATCAAA                CGGT AATT ACTG                 TTTGATAAAATGCCC  51 118
     DET1560 1407093 .. 1407106 +  -3.9  -2.64981   CTATAATTAATCACA               TAATG CCTA CATTA                TCACTTTAACGATAT  44 3
     DET1561 NONE
     DET1562 1409177 .. 1409196 +    -5  -3.31726   TTCTTTGGTCAGGTT            TAAAGACC TGAT GGTCTATA             TGTTCTGTAAAAGGC  53 445
     DET1576 1420196 .. 1420223 +  -7.1  -5.07486   CGGATAAAAACCAAA        TCAGACAGC CTTTATAACA GCTGTCTGA         TTTTTATTCAGCGTA  89 444
     DET1581 NONE
     DET1582 1423467 .. 1423496 + -12.3  -5.30616   TCAGGCGGAATGAGA       TATGCCCGTTC CTCAGACA GAACGGGCATA        TTTTTATTTAAATGG 100 45
     DET1584 1424059 .. 1424070 +  -5.8  -2.60211   CCTGTTTTATAAAAA                CTGC TACC GCAG                 CCTTTTTACGAGCCT  52 48
     DET1585 1424625 .. 1424635 +    -4  -3.33473   AAGCCCGGTAACGCG                 TTCA TTT TGAA                 TATATTTAGTATATA  51 30
     DET1586 NONE
     DET1587 1426478 .. 1426495 +  -9.8  -5.24796   GACCGAAATATTAAA             GGGGCG TAAAAC CGCCCC              TTTTTGTTATATCCG 100 55
        folP NONE
        folK NONE
     DET1605 1438789 .. 1438803 +  -5.7  -3.04398   ACACCCTTGACTAAA               GGTCT GGACA AGACC               GTTTTCACGCACGCC  54 43
        recA 1439948 .. 1439970 +  -7.7  -4.77795   TCTTTTTATATTGGG           GCTGAGGCA GACTG TGTCTCGGC           TTTGTCTTTTTTTTG  91 65
        recX 1440635 .. 1440647 +  -4.9   -2.7317   GTAACACAGACGAAT                TGTAA GTC TTACA                TAGTTACGGCTCTCT  48 21
     DET1608 NONE
     DET1609 NONE
     DET1610 NONE
     DET1611 1445065 .. 1445077 +  -4.9  -3.66666   CTACAAGCCAGGCAG                CTAAA GCC TTTAG                TTTACGGGTTTTGAC  56 450
     DET1615 1447776 .. 1447802 +  -2.2  -4.33105   TTCAGAAACTTTATT         TGCAAAACCC GCCTGCA GGGTCTTGCC         TTTTAGTAATACTTG  58 69
     DET1616 NONE
     DET1617 NONE
     DET1618 NONE
     DET1619 NONE
     DET1620 NONE
     DET1621 1451779 .. 1451809 +  -9.1  -3.75332   TAACTGCTAAACTCA       GACCGGTATAG AGGCAAGAC CTATGCCGGTC       TTTGCGTTAACACAT  78 53
     DET1622 1452362 .. 1452388 + -10.9  -2.84192   GATACTGCATCAAAA         CTGCCGTTTGG GAATG CCAAACAGCAG         TCTAATGATAATCTG  77 100
     DET1628 NONE
     DET1629 1458724 .. 1458742 + -14.6  -4.45168   AACGCCAATAAAAAA             GGGGGCTT TAA AAGCCCCC             TTTATGTTTTAACCG 100 53
     DET1632 1462429 .. 1462449 + -13.3  -3.66691   GAAGTCAAAGAAGTA            GTGGCTGCT TAA GGCAGCCAC            TCTCTTTTTATATTC 100 14
        rpsT 1467436 .. 1467466 +    -7  -5.10877   TTTATTTGCGTTTTT      CACCTTCCTTTGT GTATTG ACAG-GGAAGGTG       TTTTTGATTTATTAT  88 49
        lexA NONE
     DET1641 1469031 .. 1469047 +  -4.3   -3.6502   GCCGCTCAATCTCCG              CTGCCGG AGT CTGCCAG              TTTACCTGCCCCATG  54 303
         fmt 1468302 .. 1468331 -  -8.5  -3.50715   ACAAGCTTTACATAA       CCAGAACAGGCAG TTCA CTGCCCCTGCTGG        CTGAAACAGACCTGA  67 444
     DET1638 1466248 .. 1466268 - -11.1  -5.18726   GCTTGACAAGAAAAA            GCCCCGC TTTTGGG GCGGGGC            TTTAAGACTCAAAAA 100 66
     DET1637 1465305 .. 1465327 -  -4.6  -2.97771   TCTATAATATTAAAT           CTGGCGGGGC GTA GCGCAGCCTG           GTTAGCGCGCAGCGT  50 87
     DET1635 NONE
     DET1634 1463828 .. 1463852 -  -7.7  -2.77598   CCTGAAAATAAAAGG          CTCAGGCGCGG CTG CCCCACCAGAG          AACAAACATGATTAT  61 2
        metL 1462429 .. 1462449 - -12.6    -3.049   GAAGTCAAAGAAGTA            GTGGCTGC TTAAG GCAGCCAC            TCTCTTTTTATATTC  93 76
     DET1631 NONE
        gyrA 1458724 .. 1458742 - -14.6   -5.4756   AACGCCAATAAAAAA             GGGGGCTT TAA AAGCCCCC             TTTATGTTTTAACCG 100 52
     DET1627 1454169 .. 1454184 -  -6.8  -2.91796   TAAAAGTATAGCACA              TCCGGC CGCA GCCGAA               GCTACTCCGGTTTAC  58 27
        argC 1452979 .. 1452991 -  -3.4    -5.252   CAGCCGGAGAAAAAA                TTGG TACCC CCAA                GGGGATTCGAACCCC  79 139
     DET1624 NONE
     DET1623 1452362 .. 1452388 - -13.1  -4.27617   GATACTGCATCAAAA         CTGCCGTTTGG GAATG CCAAACAGCAG         TCTAATGATAATCTG 100 85
     DET1614 1445799 .. 1445814 -    -9  -5.63517   CCTCCAAATAAAAAA              GGGGAT TTAA ATCCCC               TTTTTAAAGTCCGGC 100 44
     DET1613 NONE
     DET1612 1444579 .. 1444589 -  -2.4    -3.885   ACCGGGATATAAGAA                 GCCG CTC CGTC                 TGGATAAACCGGAAT  53 127
        tatA 1436549 .. 1436572 -  -4.6  -4.64861   GGTTTTCAAAACAAA          TCCCTTCTAT ACAT ATAAAAGGGG           TTAATTCAGTTTTAT  71 41
     DET1601 NONE
     DET1600 NONE
        tatC 1435038 .. 1435056 -  -8.9  -2.83249   GGGTATATAAGAGGA             GAGGCTT TATTC AAGCCTC             TTTAAGATACACTTA  67 98
     DET1598 NONE
     DET1597 1433607 .. 1433617 -  -2.6  -3.28472   GTTTATTAAAAACTA                 TTAT TAA ATAA                 ATAATTCACTGATAA  46 129
     DET1596 NONE
     DET1595 1431161 .. 1431194 -  -3.3   -5.8901   ATATAAAATAAAAAA     TGAGGACTGCTTGA TTTATGG TCAAT-AGTCCTCA     TTTAAAGAGTACCGC  88 51
     DET1593 NONE
     DET1592 NONE
     DET1591 1428573 .. 1428602 -  -4.1  -3.64866   ATACTATATGGCAAA       CCCGGCTAAACTC TGTG GTTTGCAGCCGGG        CTGGTTTATTTGCTG  54 55
        nadA NONE
        cutA NONE
        cysE 1426478 .. 1426495 -  -9.8  -4.01603   GACCGAAATATTAAA             GGGGCG TAAAAC CGCCCC              TTTTTGTTATATCCG  86 60
     DET1580 1421676 .. 1421702 -  -4.3  -2.62545   TATACTCCAAAAACC         GGCTAACCGCG CAAAC CATGGATAGCC         ACCGAGATGACCTCC  45 1
     DET1579 1420196 .. 1420223 -  -9.2  -4.38116   CGGATAAAAACCAAA        TCAGACAGCCTT TATA ACAGCTGTCTGA         TTTTTATTCAGCGTA  88 52
     DET1578 NONE
     DET1577 1419494 .. 1419505 -  -7.2  -3.25204   TTATCCGGAAACATA                CCGG GCTG CCGG                 TTATACTCAAGGAAA  61 380
     DET1575 NONE
     DET1574 NONE
     DET1573 1415450 .. 1415474 -  -2.7  -3.15663   ACGCAGTCCCAGCAA          CCCTCCGCCCA GAA TGAGTGAAGGC          AAAATATAAGCCAGC  44 57
     DET1572 NONE
     DET1571 NONE
     DET1570 1411821 .. 1411835 -  -4.3  -2.95073   GCGTCAAGACCAAAT               GGAAA TAATT TTTCC               GAAAAGTGCAGCTTT  47 106
     DET1569 1411203 .. 1411216 -  -4.5  -3.45788   CCCCAGAACATAAGA               CTGAG AAAA CCCAG                TTTATATTTATCATT  55 106
     DET1568 1410950 .. 1410968 - -13.1  -4.09963   TCTTAATAATAATAA             GGGCGGC TTTTG GCCGCCC             TCTAAAAGAGATTAA 100 57
     DET1567 NONE
     DET1566 NONE
     DET1565 NONE
     DET1564 NONE
     DET1563 1408615 .. 1408640 -  -4.1  -5.25803   AACTCTCAGAAAAAA         GGTTGGA-AG AATTAAG CTATCCAACC         ATAGATGACTTCGTA  82 161
     DET1559 NONE
     DET1558 1403989 .. 1404010 - -13.7  -4.00042   CCTTGTATTAAATAA           GCGGGGGAA ACTA CTCCCCCGC            TTGAATAAGTACAGG 100 50
     DET1557 NONE
     DET1556 1402254 .. 1402267 -  -5.3  -4.39277   GAAGAGGATAAGAAA               GCAAT TGAA ATTGC                ACGTAAATTTAATAT  68 263
     DET1553 NONE
     DET1552 1398109 .. 1398124 -  -3.2  -2.59564   GGCTTATGTTATAAT              GCCC TTTACATG GGGC               TGTAGCTTAGTTGGG  42 15
        gatB NONE
        secG NONE
     DET1548 1395124 .. 1395145 -  -9.5  -3.53366   TACAGGCAAGGAGAA           TTCCTGCCA ATAC TGGCAAGAA            GGAGGCAAGGCATTT  76 312
        pheA 1394069 .. 1394089 -  -8.2   -5.9362   GAAAACACAAAAAAA            CCGGTCTC AAAAA GAGGCCGG            TGCAAATCGCTATAT 100 87
     DET1545 NONE
     DET1544 1391888 .. 1391914 -   -13  -2.93623   CCGCTCAAAATACCA         GTGCCCGAACTT TTC AGGTCCGGGCAC         TTTTAGTTTTTGCCA  95 68
     DET1543 1390799 .. 1390828 - -16.5  -4.82901   CCCGGGGTATAAAAA       CGGGGAGC-GGGTT TTA AACCCAGCCCCCCG       TTTTAGATTTGATTA 100 51
     DET1541 1389979 .. 1389999 -  -9.7  -2.82623   GCCGCCCCATAACCA            CCAGCAAAG ATG CCCTGCTGG            AATGGGGGCCGTTTA  65 372
     DET1538 NONE
     DET1537 1386335 .. 1386378 - -12.4   -4.1899   GTATTCTATTCAAAA GATTTTAGAACGGGGGAGGC TTAA GCCTCCCCCCGCCTAATACC GTATAGCGATAAAAT 100 40
     DET1535 NONE
     DET1534 NONE
     DET1533 NONE
     DET1532 1383026 .. 1383038 -  -9.1  -2.59742   GGCAATGGTCATAAG                CAGGC TTA GCCTG                GACTAGCAAAATGCA  66 252
     DET1528 NONE
     DET1527 1379127 .. 1379159 - -11.9  -2.88366   CTCGTAATTAACAAT      TTTTTGGGGGGCTGG AAC CCAGCCCCCCACACT      CTGCCAAACAGTTAG  83 37
     DET1526 1378261 .. 1378286 - -11.3  -5.75342   CCTGGCCAAAAAAAA         TAT-GGTCAGGG TTT CCCTGACCGATA         AGTCCAAAGAACTCT 100 391
     DET1524 1376733 .. 1376746 -  -2.4  -2.69957   TAAATCAACAATCCA               TCTG CTGCGC CAGA                GGAAGAACATGCTGT  40 42
     DET1523 1375890 .. 1375905 -  -6.1  -3.71607   TTAATATCAGGCAAA              CAGCC ATTCAG GGCTG               ACGGGAATGAAGGCC  63 75
     DET1522 NONE
     DET1521 1373896 .. 1373917 -   -13  -4.55295   CCGCTGACAAATAAA           GCGGGAGG TTTTGC CCTCCCGC            TTATACGAGTTTAAA 100 52
     DET1519 NONE
     DET1518 1371102 .. 1371129 -  -5.6   -4.9138   ACCATGGAAACAAAA        GAAGG-GGGGA GCAAGCT TCCCCTCCCTC        AAAATACCGAATACA  82 52
     DET1513 NONE
     DET1512 NONE
     DET1511 NONE
     DET1510 1363617 .. 1363631 -  -4.2  -2.91144   TCATCTTGCAAATCA               GGCCTA TAA TAGGCT               ACCTGAAGAATCCGT  47 170
     DET1505 NONE
     DET1504 NONE
     DET1503 1358618 .. 1358631 -  -3.1  -2.65298   TCTACTTATTATAAT               CCAAA TAGC TCTGG                CAGAAAAATCAAGCC  42 46
     DET1502 1357031 .. 1357049 -  -5.2  -4.72846   GTAGAGACTGAAAAA             GGCCCTCT AAA AGAAGGCG             AACTTGAACGTGCCG  73 179
     DET1499 1355173 .. 1355191 -   -11  -4.90381   CGGAACATAATAAAA             CAGCCTCC GAA AGAGGCTG             TTTTTGTCTGCCCTG 100 51
     DET1495 1352965 .. 1352976 -  -2.2  -2.73542   TCCAATTTTTAATCA                CCAG ATTA CTGA                 ACCTCCTTTTTAATC  41 19
     DET1494 1351294 .. 1351325 - -15.9  -4.30933   TATAAAGTGAATAAA      GGCTGACCGGGAT ATAAAA ACCCCGGCCAGCC       ATAATACTCTAGGGG 100 34
     DET1493 NONE
     DET1492 NONE
     DET1491 NONE
     DET1490 1347216 .. 1347242 -  -8.7  -4.42238   TTACGTTAAGGAAAA         TCAGGCCGAGT TTATC ACCCCGCCTGA         AATTACCGAAGGAGA  83 348
     DET1479 1338269 .. 1338280 -  -4.4  -2.59714   ATCGAATGATAAGAT                TGTG TTTT CACA                 CTTAATTGCTGGCAC  45 163
     DET1475 NONE
     DET1474 1332957 .. 1332973 -  -3.7  -3.10513   ATACGCTAATAGAGA              TGCATAA TAA TTATGCT              GAAGCCTTGATCCAG  48 196
     DET1468 1324678 .. 1324696 -  -6.7  -2.82023   TAGGCAGATGAATTA            TG-CCGGC ATTT GCCGGTCA             GCTTTAACGAAACAC  57 58
     DET1467 NONE
     DET1466 1323882 .. 1323899 -  -9.8  -3.76373   TTTTTAATAGCCAAA             CGGCGG TAAACC CCGCCG              TTTCTTTTCAAGATG  84 87
        dnaE NONE
     DET1463 NONE
     DET1462 NONE
     DET1461 1317926 .. 1317937 -  -7.2  -2.71924   TAGGCCGCCCCAAAG                CCGC CAGA GCGG                 TAGGGCAGGCTCTCC  56 155
     DET1453 1313283 .. 1313297 -  -5.7  -3.53224   GACGCTGCCCCCAAA               CAGAG TGCCT CTCTG               GCTAACTACAAGCTG  59 444
     DET1451 1311732 .. 1311749 -  -5.5  -4.04415   CTAAAGAACAGGAAA             TGCTGCA GGGC TGCCGCA              TACAGACAGCAGTAA  63 318
     DET1449 NONE
     DET1448 1310583 .. 1310607 - -11.4   -4.4267   CCCCAAAATGGAAAA          GCCGGGCATG ATTCA CATCCCCGGC          TATTTCAACAAACAG  91 51
     DET1446 1310009 .. 1310026 -  -8.4  -5.28826   AAACGGCATAAAAAA             TCCGGG GCTCAT CCCGGA              TACTTTACATGCTTA 100 52
     DET1443 1308282 .. 1308298 -  -8.7  -2.62396   CAGTCCGGTAGAGCA              GCGGTCT CCA AAACCGC              CGGTCGAGGGTTCGA  66 368
     DET1429 1300002 .. 1300025 - -18.2  -4.08557   CGGGTTAAACAAGAA          GGGCGGGACT TTAA AGTCCCGCCC           TTTTCTATTATTCAC 100 67
     DET1425 NONE
     DET1424 NONE
     DET1423 NONE
     DET1422 1292740 .. 1292755 -  -4.8   -3.6279   AAACTTCGTCAACAA              GTATTT TCTC AAATAC               AACGGCTGTCCTGAT  57 18
     DET1421 1290896 .. 1290911 -  -5.4   -4.1673   CAACTGCGTAATAAA              CCTGTC ACCG GACAAG               CCTGCCGTTTTCAAG  66 388
        pyrG NONE
     DET1409 1277203 .. 1277218 -  -4.6    -3.922   AAAGTGGGAACTAAA              GCACCA AAAT TGGGGC               GGCGTTTGGCCATTT  61 510
     DET1407 1272986 .. 1273019 - -15.3  -4.20883   TAAAAATCCTTAAAA     TAGAAGAGCCCCCCG TTTC CGGGGGGCTCTTTTT      GGTTACTTTAGGACT 100 68
     DET1406 NONE
     DET1405 1272281 .. 1272297 -    -3  -4.19817   TTCATTCACCGAAAA             CTG-GGT ATAG ACCTCAG              CCGCCATTTCAACCA  59 313
     DET1401 1268595 .. 1268607 -  -5.5  -2.87261   TAAAAATGTACTATA                TGCCC TAA AGGCA                CTGCTATTCATCTTT  50 29
        grpE NONE
        dnaK 1266023 .. 1266046 -  -8.2  -3.53563   ACACCCCCTCCCAAA          GGCCGCAGAAT CAA ATTCC-CGGCC          TTTATTTAAACTTCG  71 31
        dnaJ 1264763 .. 1264791 -    -6  -4.08767   GGGATTTGTTTAAAA        TGTTCCGCAGGC GCAGA ACCCGCAAAACA        CCTGAACTTAATCCG  68 63
     DET1393 1259713 .. 1259726 -  -3.8  -3.53018   GGCACAGATTAAACA               CCGA TAAAAT TCGG                CTGGAGCTTGACTCC  51 5
     DET1392 1259222 .. 1259249 -  -2.1   -2.6891   CATTATAGCAGATGA        GGCCAAAAT GGGTTCAGGT ATTTTAGCC         GCTGTTAAGAAGCCT  40 44
        polA NONE
     DET1390 NONE
        mutM 1254838 .. 1254864 -  -5.1  -5.07523   TACACATAAACAAAA         GGACTCAAGCC GCGAT GGTTCAAGTCC         TTTTTCTTCGTTTTT  78 214
     DET1387 1253870 .. 1253888 -  -6.6  -3.72695   ATGGTTTTCAGGAAA             CCCCGTGC TGG GCAAAGGG             GTTTATCACAGTTAT  64 251
        miaB NONE
        yajC 1251003 .. 1251014 -  -7.2  -3.49475   TTCAGGGTCACACAA                GCCG TCTC CGGC                 TGAGAGCGTATCTTC  66 251
        nadC 1248413 .. 1248434 -  -5.1  -4.26903   GGGAGCCTATTAAAA           CCCACCC GGAACTGG GGGTGGA            AATACTGAAGCGGAT  66 402
     DET1380 1246094 .. 1246119 -  -9.7  -4.68593   CGTATCAGTCAAAAA         TGGGCGG-GGCT CAA AGCTACCGCCCA         TTTGTATTACTGGGT 100 103
        pyrD 1239841 .. 1239857 -  -2.2  -4.52873   CTGGCAGAAAAATAA              CCTAGC TTCTG GCTATG              CCCACTATTTCCCGT  60 10
     DET1369 1238489 .. 1238502 -  -3.9    -3.967   AAGTTACTAATTAAA               GTTTT TGTG AAAAC                TAACCGTGGCGTTTG  58 25
     DET1366 1236417 .. 1236440 -  -2.3  -3.90048   CTTTCTGGAAAAAGA          CGAACGGAT TGCCGC ATCCGGGCG           TTTAAATTTTGACTA  53 524
     DET1361 1231592 .. 1231606 -  -2.8  -3.39353   ATAGTAATATAGTAA               CACTTT CAC ATAGTG               ATTATAATACACTCT  46 16
     DET1360 1231082 .. 1231115 - -15.6  -3.46534   CAAGGTTACGAAATA     TAATAAAGGTCTGC TTTAGG GCAGACCTTTATTA      ATTAGCTAATTAATA 100 47
     DET1348 NONE
     DET1347 1217450 .. 1217462 -  -9.1  -3.12668   TGGTAAAGCCTAATA                TCCGC GAA GCGGA                AGAGCTGCTGGGCAG  65 393
        ispH NONE
        trpS 1213868 .. 1213886 - -13.8  -4.20806   TACTGTAAAACTAAA             GCCCCGCC AAA AGCGGGGC             TTATTTTATAACCTT 100 61
     DET1333 NONE
     DET1332 NONE
        hisA 1205768 .. 1205782 -  -5.6  -3.95378   GCACAGGCTAAAGAA               GCAGGC AAT GTCTGC               GGCCTGCGTTTATAT  61 137
        hisI 1204574 .. 1204586 -  -3.3  -3.97388   ACATGCCACCATAAA                CGCCT TTG AGGCC                GGTGTGCCGCTTGAA  56 423
     DET1324 1201974 .. 1201985 -  -5.8   -4.1964   TTGAAGACCTGAAAA                GCTG TGTG CAGC                 TGCTGGCTAAGGAAC  68 32
     DET1322 1200883 .. 1200918 -  -6.8  -2.80464   GTATCAAGTCCAAAT    GGCGGGCAATTCCG GCTGCTAA CGGAAATACCAGCC     TGATAGCCTATTTGC  57 52
     DET1321 1199968 .. 1199984 -  -6.5  -3.34398   TTCCTGCCGGAAATA              GCGGC GGATTTT GCCGC              TTTACTCCCTCAGGG  59 35
     DET1320 1198839 .. 1198859 -  -6.1  -3.41051   GGACCTGGATGATAA            TTAAGCCGC TCG GCGCCTCAA            CCGACAGCACCCTGA  61 213
     DET1319 1198632 .. 1198644 -  -2.7  -3.74872   ACGTACCGGATTAAA                TTTCC GCA AGAAA                AACGCTAACAGAAGC  52 40
     DET1318 1197988 .. 1198004 -  -3.7  -5.18726   TTTGGATAAGAAAAA              GTAAGCT TTC AGCTTAA              ACACTTCCTGAAACA  77 105
     DET1315 1196549 .. 1196559 -  -3.2  -2.58337   ACTAGATTATAACAC                 CACC CCC GGTA                 AAAAACACAGCTTCA  42 59
     DET1314 NONE
     DET1313 NONE
     DET1312 NONE
     DET1311 NONE
     DET1310 NONE
     DET1309 NONE
     DET1308 1190987 .. 1191009 - -13.4  -4.50627   TATTCACCAAAGAAA           GCGGCGGG TCTATAG CCCGCCGC           TAATTTTTGATTTAC 100 67
     DET1306 1190017 .. 1190043 - -13.1  -4.52589   CCCGCGGATATAAAA        GA-GGCGGCAGT ACGT ACTGCCGCCCTC         TTAGGTACTACAAAA 100 46
     DET1304 NONE
     DET1303 1188685 .. 1188720 - -10.4  -5.15634   TACCGCATTAAAAAA    GGACGGCAGTCACCCC CTCC GGATTAACTGCCGTCT     GTTCTGCCTCAAGCC 100 79
     DET1300 1186224 .. 1186243 -    -5  -2.98072   CCCAGGACAAGCAGA            TTATTCGC TTGA GCGGATAA             GCATAATGGGAATAT  50 6
     DET1299 1184662 .. 1184690 - -12.5  -2.58418   TTGCCATATAAAACC       GT-CCGCCCCTC TTTGTG GAGGGGCGGCAC        TCATTTACCCGGCTT  88 86
     DET1297 1182338 .. 1182389 -    -3  -3.17194   ATCCTGGTAAGCCAA TCTGGATGACCTCCTCTCT-GAAAA TAG TTGGCTAGAGTTGCGGTCATCCAAA GTGAAGGGTTAACCG  46 112
     DET1296 1181973 .. 1181994 - -14.5  -5.38054   GGGGATAAATAAAAA           GCCCTGCTT TTAA AAGCAGGGC            TTTGTTTAGTTTCTT 100 51
     DET1294 1179861 .. 1179879 - -14.6  -5.46706   AGTTGAAAAGAAAAA             GACCAGCC TGA GGCTGGTC             TTCTTTTAGAGTGAA 100 54
     DET1293 1178424 .. 1178442 -  -7.4  -3.79866   TCAGAAATAGAAATA             TGCCGC GGGCTTA GCGGCA             GAAACAAAGTGGTAG  70 53
     DET1291 NONE
     DET1290 NONE
         rph 1176436 .. 1176453 - -12.7  -3.29147   CTGAATATAATCTAA             GGGGGCT TTAA AGCCCCC              CTTTTAAATATCTGC  95 58
     DET1287 1174196 .. 1174216 -   -14  -4.05678   TCTGGAAATAAAACA            GGGGGCTG TTCTT CAGCCCCC            ACCCCCCCGCTCCTG 100 58
     DET1286 1173174 .. 1173188 -  -5.7   -3.3514   ATGCACATCTTATAA               TACCC TTTTG GGGTA               TATTTAGGAAAGGGA  57 58
     DET1285 1171901 .. 1171928 - -11.2  -5.65177   ATACGGACAAAAAAA        GCCCGGCACGCT TTAA AGGGCACCGGGC         TTTTTAGTAAGCTGC 100 51
         mfd NONE
     DET1280 1164927 .. 1164968 - -10.2  -4.59424   AAATGTAAACCAAAA GGGTAACCCCTGCCC-GGCC GCAT GGCCAAGACAGGGGTT-CCT TAAATAATCCGCTTT 100 69
     DET1271 1160075 .. 1160098 - -16.8  -2.73542   TTTAAGTTGCAATCA          GGGCAGACCA TAAA TGGTCTGCCC           TTTTTAGTGCCTACT 100 54
        rpmB 1149415 .. 1149438 - -14.6  -4.64861   CTGCCCCAAAACAAA          TAGCCCAGGC AATT GCCCGGGCTA           AGAAAATACTGGCTG 100 70
     DET1254 1141014 .. 1141025 -  -5.8  -2.90212   CTATTATGGGACACA                CCCA TGAA TGGG                 TAAAACAGGAAAGCG  52 209
     DET1251 NONE
     DET1249 1139572 .. 1139588 -  -6.5  -5.08824   CTGGTATGGAAAAAA              GACCCGA ATG CCAGGTC              TTCCCGCCTGTAAAA  87 58
     DET1246 1137873 .. 1137897 -  -2.8  -3.93236   GACCAACTGGAGAAA          TTCTTTGGTG GCTCT CACCAGAGTA          TCCTTTCCGGCGGTC  54 39
     DET1245 1137468 .. 1137479 -  -5.8  -4.33653   GATTTAAAAAGGAAA                CCTG TTCC CAGG                 CATAAGAGAGTGAGC  70 107
     DET1244 1136647 .. 1136682 -  -8.5  -5.08824   TTTTTACTTAAAAAA   TTAACGGGGCTG-ACCT ATCC AAGTACAGCCCCG-TAA    CCCCCAGATTCAGAA 100 43
        msrA 1135625 .. 1135646 - -10.1  -4.21322   TGAATATAAACTAAA           GGCGGCTTT TAAA AGAGCCGCC            TTTTTATTAGTCCGG  88 47
     DET1239 1134607 .. 1134632 -  -6.7  -2.87344   CAGCGGCGGCAGACA         GGCCGCAGTGG AATA CTACCGCGCCC          GGCTGCAGAATATGG  54 187
     DET1236 1132474 .. 1132490 -  -4.3  -3.16088   ATACTCCACCAAAAG              GCCAAAC TCC GGCTGGC              TATTTGGCAAGCTAT  49 245
     DET1233 NONE
     DET1232 1128489 .. 1128501 -  -2.7  -3.57462   GAGCTTACGGCTAAA                GAATA CGG CATTC                TTGAATATTTGGTAC  49 459
     DET1230 1127389 .. 1127416 -  -2.6  -4.22927   GTATTAAGATATAAA        TGCCCCTGGTAA GTTA TTTCCGAAGGCA         CTGGGGTTGTCCCCC  57 233
     DET1228 1126618 .. 1126628 -  -5.4  -3.67597   CCCCGGAGGCAATAA                 TACC CCC GGTA                 AGCTCACCATCTCCG  59 242
     DET1223 1122377 .. 1122391 -    -5  -4.07885   TACCCTGCCCCAAAA               GCTTTA TTT CAAAGC               CAGGTGGTTTATCAA  63 14
     DET1221 1121778 .. 1121794 -  -9.3  -3.24924   TCCGCAGCCAGAATA              CCGCCGG AAA CAGGCGG              GCTTTTCCTAAAAAA  74 33
     DET1220 1121365 .. 1121396 - -10.8  -3.28785   GCCGAAAATACGCAA      CTGCCAGCCGCAGC TTCT GCTGCCCCTGACAG       AGCAGACTTCGGCGC  73 141
     DET1218 1117902 .. 1117914 -  -4.1  -4.42806   TGATGGCCAAAGAAA                TAACC GAG GGCTA                TCTGGCAGAAAAAGG  64 77
        xerD NONE
     DET1214 1114183 .. 1114199 -  -5.1  -3.60296   CATTTTCAGGCCAAA              GCTGCTA CAT TACCAGC              GCAAGCACTACAAGG  59 13
     DET1213 NONE
      fusA-2 1111341 .. 1111358 - -10.5  -5.27335   TCCGCTAAATAAAAA             GAGGGGC TTTC GCCCCCC              TTGAAAAAGCACCTA 100 52
     DET1207 NONE
        metM NONE
        thrC 1102260 .. 1102276 -  -4.3  -3.30474   CTCCAGAATTATTAA              GCCGGAA ACC TACCAGC              CCAGTACTTTTTCAA  51 18
        folE 1101627 .. 1101642 - -10.4  -5.38054   CCTGATAAATAAAAA              GGGGCT TTAA AGCCCC               TTTTTTAACATTGAG 100 49
        pcrA 1090970 .. 1090990 -  -3.4  -4.45083   TTTATAGGCATAAAA            TACTTTCT TTCTT AGAAAATA            TATTTAATTCTAAAC  63 92
     DET1195 1089087 .. 1089103 -  -6.5   -4.8622   TTGTGGAAGTAAAAA              CCGGCAA GCA CTGCCAG              CTGACAGATTCCGAA  82 187
     DET1191 1086646 .. 1086676 - -16.2  -4.99638   ATACGTATATAAAAA       GCCGGAGCCGCTTT TAA AAAGCGGCTCCGAA       TCAGCTAGACTTGGA 100 51
        ribD 1085452 .. 1085476 -  -2.9  -3.35046   CTATGCCTGTAAACA          CGGTTAC TCCTTAATAAC GTAACCG          GAAATCAACACGTCC  46 4
        ribE NONE
       ribBA NONE
        ribH 1083004 .. 1083050 -  -5.9  -4.46112   TTCCATCCAAATAAA TCATGCCAACCTTACCG-AGGC CAAA GCCGGCGATAGTGTTGGCATAA GAGTCTGCGACCGGG  73 72
     DET1185 NONE
     DET1184 1081602 .. 1081633 - -13.8   -5.1356   TGCCACCAATAAAAA      CAGCCCCCATGACA CTAA CATCATGAGGGCTG       TTTACGTTTAAAGAA 100 165
     DET1182 NONE
     DET1181 1079855 .. 1079867 -  -4.1  -3.46647   GGCAGCCATGAAACA                CTGCT TGA AGCAA                ACGGATTTTATGCTT  50 509
     DET1177 1074144 .. 1074164 -  -5.3  -3.65199   AACTGCCCAGCCAAA            CTCTGCCTG AAC CAGTCAGCG            AAGCCTGAACGGCTG  59 186
     DET1171 NONE
     DET1170 NONE
     DET1169 NONE
     DET1168 NONE
     DET1167 1066537 .. 1066550 -  -3.7  -2.62184   TCCCCGCTCACAGTA               GGCGC TACT GCTCC                GGATTTTCACCGGCT  44 16
     DET1166 NONE
     DET1165 1065093 .. 1065103 -  -3.2  -3.37533   TTTGAAAATTAGTAA                 GACC TTC AGTC                 AGATATTTCTTTACC  47 518
     DET1162 1063472 .. 1063491 -  -5.8  -3.69434   CCAAGGAATGTGAAA            TAGCTTTC CTCA GAAAACTA             ACCGGCCGGGATTTA  61 175
        modA 1062589 .. 1062604 -    -4  -4.13014   TCCACAGTGGTAAAA              GATATG AATC CACATC               CGCTTCCAATAAGTT  61 52
        modB NONE
     DET1159 1060789 .. 1060799 -  -6.8   -2.6175   CAGATTCTAATCAAC                 CAGC CAG GCTG                 CCGGTTTGGGCTGTT  56 10
        nifH 1059779 .. 1059792 -  -2.5  -2.71712   CTCCTCTTTTGAAAT               TTATT AGGA AATAA                CCCCGAATTCCACCA  41 15
     DET1157 1059436 .. 1059446 -  -4.6  -4.37886   GTACCCCCTACAAAA                 CAGC GCT GCCG                 GTGCTGATGGTATAG  66 7
     DET1156 NONE
        nifD NONE
        nifK NONE
        nifE NONE
     DET1152 1053261 .. 1053272 -  -2.2  -2.87132   CCTCCTGCTTACATA                TAGC TGTA GCCA                 ATGTCCGACTCATCC  41 7
     DET1151 NONE
     DET1150 1052480 .. 1052500 -  -4.8  -3.31726   TGGCGGGACATAATA           GTCTTGAGC CTCA GCT-AAGAC            ACAACTCGGAGGCAG  53 15
     DET1149 NONE
     DET1148 1051024 .. 1051035 -  -2.2  -3.92625   CAGATGTCAAGCAAA                TGCC GCCG GACA                 GAATAACCCGGCCGG  53 44
     DET1147 1050460 .. 1050475 -  -3.2  -4.89063   TCACGGAAAAATAAA              TTAGCC GCCG GGCTTA               CGGGCAGGATTAGGC  68 114
     DET1146 1049755 .. 1049769 -  -5.6  -2.92613   GCCGAGCCCAAAGCA               CCGCTC TGT GAGAGG               AAAGCCACATTGCCG  54 519
     DET1144 1046536 .. 1046562 - -15.2  -3.15249   TATAGCGGGGATTAA         GGTCTTACCGCC GCA AGCGGCAAGACC         AAAATATTTGAATAT 100 55
     DET1143 1045339 .. 1045368 -  -5.7  -4.57341   AAGCCGTCTTAAAAA       TAAACCCCCAAAC ACCA GCCGGGGAGTTTA        AACCGAAAAATCCTC  73 23
     DET1136 1038984 .. 1038999 -  -6.1  -3.33583   ATAATAGCGGTAGAA              CCGGT CGAATC ACCGG               TACTTTCAGGCGGAG  55 413
     DET1134 1037585 .. 1037596 -  -2.2  -3.34517   ACCGCTTGTCAAATA                CAGC CAAA GCTA                 AATCAACATTATTAT  45 62
     DET1133 NONE
        hisH NONE
     DET1131 NONE
     DET1130 NONE
        hisF NONE
     DET1128 NONE
     DET1127 1030938 .. 1030952 -  -4.3  -4.33417   TGCAGTCACAATAAA               CAGTT TTAAC AACTG               GCCCGCCTTAAGTGT  63 44
     DET1126 NONE
         amt NONE
     DET1124 NONE
        glnA 1027060 .. 1027102 - -12.3   -5.4251   CTCATATATAAAAAA CAGGGTCTGGT-A-TAGGCTA TTG TAACCCATTTACCAGACCCTG CGCCAATTTATTCAG 100 47
     DET1122 1025292 .. 1025307 -  -4.6  -3.10175   ACCCCGCAAAATAAT              CCGGCA AAAA CGCCGA               CAAGGTTTATTTTGC  51 56
     DET1121 1024845 .. 1024860 - -10.4  -2.51871   CGGTAGAGTAAAATT              CAGCCG CTGC CGGCTG               TTTCATATTTTTTAA  73 9
     DET1119 1023536 .. 1023548 -  -3.4  -4.57353   GCGGACTATAGAAAA                CAAG GTATT CTTG                GAAAGCTTTATGCGA  64 495
     DET1104 1006259 .. 1006301 - -17.1  -4.94222   AAGAATTTATAAAAA GTTTTCCGGCCACCATCCC GAAGT GGGACAGTGACCGGAAAGC CGTGGTTCGTGGTCT 100 46
     DET1103 NONE
     DET1102 NONE
     DET1101 1003740 .. 1003771 - -17.4  -3.76125   TCACCTCAATTCAAA      CAGGCGGCCTAAGA TCGC TCCTAAGCCGCCTG       CCGTCAGTTATTTGT 100 259
     DET1100 1001676 .. 1001711 - -11.2   -4.2349   CGGGCAGACTTAAAA    GGCGTCCACCTCTAAT TTCC ACTGGAGATGAACGCC     TGATTTGAGCGGACG  93 45
     DET1099 NONE
     DET1098  998483 ..  998502 -  -2.8  -3.29252   CCGGATTAAATAAAG            GGAAAAAG TTGT CCTTGTCC             ACGAGGTTGTCCACC  46 40
     DET1097 NONE
     DET1096  996609 ..  996626 -  -6.9  -3.65046   GCCGGAGCGGAAGAA             GCGCTCG CATT CCAGCGC              GTCTGCCATCGCGGC  65 142
     DET1095  995962 ..  995986 - -10.7  -5.27335   TCGGGCAAAGAAAAA          GCCCTGCAGGA TAA TCCCACAAGGC          TTGGTGGCTGCGCGT 100 133
     DET1094  995537 ..  995569 -  -3.3  -3.38812   TTTTTGCGAAGAAGA      CCCCGCGCCGTTTTC CGG GAAAACAGGTCGTAG      AGATTTCACCCGCCC  47 40
     DET1093 NONE
     DET1092  993627 ..  993638 -  -3.6  -2.94218   ATTGTGTACTATACA                CCCG CCGT CGGA                 GAGGTCTCGACCTCT  46 7
     DET1091 NONE
     DET1090 NONE
     DET1089  992117 ..  992140 -    -6  -2.71712   GTCGTCGTCCCAAAT          GACCTCGGCGA AGT TCGGC-AGGTC          GTTTCCGGCTTCCTT  52 271
     DET1088 NONE
     DET1087 NONE
     DET1086 NONE
     DET1085  986481 ..  986512 - -15.9  -4.05788   CTCCTTTAAATGAAA      CCGCCCGCAGAGA GGGTGA TCCCTGCGGACGG       CTGGTTACAGTAGTT 100 43
     DET1084 NONE
     DET1083 NONE
     DET1082 NONE
     DET1081 NONE
     DET1080 NONE
     DET1079  984117 ..  984140 -  -6.7   -4.7373   GCATCGGAGTAAAAA          GAGCGGG GTCGTCATTT CCCGCTC           AGTGTTGCGATGTTT  79 13
     DET1078 NONE
     DET1077 NONE
     DET1076 NONE
     DET1075 NONE
     DET1074 NONE
     DET1072  975214 ..  975235 -    -8  -5.14563   CTTGGCATGAAAAAA           GCAGCTGCC GCCTT GGC-GCTGC           CTAATTCCGAGTTAC  95 37
     DET1071 NONE
     DET1070  973235 ..  973264 - -12.9  -6.34616   GGAAAATAAAAAAAA       CCTGCGGGTATTC CGAA GAACACTCGCAGG        CATAGCAGATGGGAT 100 47
     DET1069 NONE
     DET1068 NONE
     DET1067  969322 ..  969354 - -10.7  -4.08485   TGGAGGTAAAGCAAA      CAAGCATCTCAGA TAATAAG TCTGTGATGCTTG      CTCTTTTTATGCCTC  93 32
     DET1064 NONE
     DET1063  962925 ..  962942 -  -2.7     -4.31   CGAAACTAATATAAA             CTATAAG CGCA CTGATAG              ATATACGTACGTTTA  59 58
     DET1062  962549 ..  962573 -  -2.1  -5.43621   AGAAACTATAAAAAA          TACTTTGGGCT GGC AGGCAAAAGCA          CCCGAATACCAAGAA  80 50
     DET1054  954103 ..  954124 - -13.1  -3.05963   ACCTGTATGCCAAGA           GCCGTACTT TTGA AAGTACGGC            TCTTTTTTATCAGAA  95 63
     DET1052  952186 ..  952212 -  -6.4  -5.63517   TTTTTAAATAAAAAA         GCCGCTCACAGC TTA ACTGGAGGCGGC         TTTGTGTTTTCCAAT 100 49
     DET1050  951670 ..  951685 -  -2.6  -3.07043   CTTATCAGGTCAAGA              TAAACA GGTC TGCTTA               CCCTCTATAAATTCA  44 4
     DET1049  950520 ..  950530 -  -3.2  -4.07568   TTTTTCTTCGGAAAA                 CACC GCA GGTA                 TTTCAGAATTTTTAT  56 143
        rpsF  949814 ..  949825 -  -2.2  -4.07568   TCCTCTCTGGCAAAA                TGCC CGGC AGCA                 TCAAGCAGATATTAC  53 37
         ssb  949387 ..  949400 -  -6.7  -4.30809   TAATATTCACTAAAA               CGGAA TGTC TTCCG                GTTCTAATTCACCGC  74 6
        rpsR NONE
        rpmH  948684 ..  948712 -  -6.8  -2.76249   TAAATAGTGTAACCA        TACTCCGGAT ATATAATCA ACCCGGAGTA        TGCCAATCACACTCT  57 39
        rnpA NONE
     DET1041 NONE
     DET1040 NONE
     DET1039  945166 ..  945188 -   -12  -5.42198   TCTTAAAAAAGAAAA           TCCCGTCCTT ATC AGGGACGGGA           CAAATAAGCCCGCGG 100 281
        ileS  941938 ..  941957 -  -5.6  -3.86015   TATTCTGGCCATAAA            CGGCCAGC CAGT GCTGACTG             ATGAAGAACTGATAC  61 166
     DET1033 NONE
     DET1032 NONE
     DET1031 NONE
     DET1030  933311 ..  933333 -  -7.8  -4.98255   CTCCAACCACAAAAA           CAACTTTGGC AAA ACCAAAATTG           CAGAATCTTGAGGCA  95 184
     DET1029  933021 ..  933043 -  -3.2  -3.53444   TTATCTTGGGTTAAA           CTGCGGCCGA TAT TCGGCAGGTG           AATGGAGCAGGTCAA  49 37
     DET1028  932205 ..  932223 -  -4.6  -4.21319   ACTAAGCCGAATAAA             TGAAAACC AAG GGTTTTAA             GTCCAGCGTTCCAGT  63 22
     DET1022  930314 ..  930340 -  -2.5  -3.31601   CAAAATTTATAAAAG         TTATTTTTTGA CTGAT TTAAAAAATAA         GCTCGGGCTGCACTT  46 55
     DET1021  929635 ..  929646 -  -5.8  -3.08133   CAGCTACCGATCGAA                GCCT TGGT AGGC                 CATTACCCCACCAAC  55 390
     DET1018  927111 ..  927126 -  -3.2  -3.66654   TATGGTAACTCCAAA              GGCG TTTATACC CGCC               GCCACACTATACTCC  52 123
     DET1016  923106 ..  923127 -  -8.8  -3.63046   ATGACAACTATATAA           CAGGGTAA ACGGAA TTACCCTG            GCAAATACTGCCGGC  75 176
        paaK NONE
     DET1014  921281 ..  921306 - -15.5  -4.68908   CCCATCTAAAACAAA         TATCCCACCCC CAAA GGGGTGGGACA          CTCAGACATGATACA 100 63
     DET1013  920836 ..  920858 -   -12  -5.79595   TTTTAAAATAAAAAA           CCGGCTCC TTTGGGG GGAGCCGG           GTAGCTTTCTATTTC 100 59
     DET1011 NONE
     DET1010  919829 ..  919852 -  -9.5  -3.09823   CCGGCTAAAATGAGA          CCCGGCCGG TTATGG CCAGCCAGG           AGTTCAGGCCAGATC  72 29
     DET1008  918602 ..  918613 -  -7.2  -3.06133   GAATGTTTTACTTAA                CGGC GTTG GCCG                 CCAGAGATATTTCGT  61 6
     DET1004 NONE
     DET1003 NONE
     DET1002 NONE
     DET1001  913826 ..  913839 -  -2.3    -3.695   GCCAAATACCCCAAA               TACGG CTGT CCGTT                ACCACCACATATCCA  49 24
         tuf NONE
        rpmG NONE
        secE NONE
        nusG NONE
        rplK NONE
        rplA  909829 ..  909860 -  -8.8  -5.40072   CCTTTTCTAAAAAAA      TAAAGTCCTTATGC CAAA GCACAAGGACTCAA       GAAAACCCTTAGTAA 100 127
        rplJ NONE
        rplL  908814 ..  908835 - -13.7  -4.06419   TTCGGGCATAAAGAA           GGGCGGGAT TTAA ACCCCGCCC            TTTGTTTTTGATTTC 100 54
     DET0988  907377 ..  907393 -  -5.1  -3.95435   CTCGTTAAAAGAGAA              GGCCAAA GAA TTTGGGC              GGAGTGTCTCAAATT  61 237
        nusA NONE
     DET0984 NONE
        infB NONE
        rbfA  901085 ..  901098 -  -2.3  -3.12327   TGTTGATATTCAAGA               TGCCA TTCA TGGCT                AATCTTCAGGCTGGT  43 24
        truB  900145 ..  900156 -    -3   -2.7535   TTTTGGAATATATCA                TCTA CTAT TAGA                 GGCGCATTGTCAAGC  43 61
     DET0980  899879 ..  899902 -  -2.4  -2.51966   TGAAACGTCACTAAC          CCTTCAGAAG ATAA CCTCTGAATA           ATTTGATACCATCTT  39 95
     DET0979  898686 ..  898703 -  -3.5  -3.16742   GTTAACCGCCACTAA             CCTATAGT GCT ACTA-AGG             AAGTCCGGGTTATTT  48 35
     DET0978  897508 ..  897529 -  -2.3  -3.64703   CTGCCCTGAGTTAAA           GGC-AACAGC CAG GCTATTTACC           TTCGGGACCATGGTG  49 17
     DET0977  896856 ..  896872 -  -3.7  -3.59979   GTTGCTGAGGGGAAA              CCGCTAA AGT TTAACAG              ATTAGACGAATAAAG  53 47
        purA  895474 ..  895491 - -12.7  -5.24799   TTATAAATATAAAAA             GGGGGCT TAAA AGCCCCC              TTCGGTATTTAGAGA 100 51
     DET0968 NONE
     DET0967  886212 ..  886224 -  -3.3  -3.99592   ATTCAGCATCACAAA                CAGGC ATT GCCCA                GGCATCTTTCCAGTA  56 6
         lgt  885184 ..  885203 -  -3.4  -5.51046   GAAAGAGATAAAAAA            CAAGGCCG GCTC CGGCAATG             CCAAGAGGGCTATTT  83 178
     DET0962  880247 ..  880257 -  -3.2  -3.60762   CAGGCCTTAAAAAAC                 CTGC CTG ACAG                 CTTTTACCTATCTTT  51 85
     DET0959  877597 ..  877622 -  -8.9  -5.64873   TTTAACAACAAAAAA         GCCCCTGGC TTTTTACT GCCTGGGGC          TTATATTCAGCTTCA 100 283
     DET0951 NONE
     DET0950 NONE
     DET0949  871003 ..  871013 -  -3.2  -3.85698   CTGCGTTTTGATAAA                 GAAG TAT CCTC                 CCCCCTTATCCCGCA  54 435
     DET0946 NONE
     DET0945 NONE
     DET0944 NONE
     DET0943 NONE
     DET0942 NONE
     DET0941 NONE
     DET0940 NONE
     DET0939 NONE
     DET0938  858699 ..  858709 -  -6.8  -3.89524   ACCGGAGTTTATAAA                 TGCC TAC GGCA                 TAATTTTTGGCGGAA  67 295
         nth  856225 ..  856252 -  -9.2  -3.39895   CTTGGTACTAACGAA        GTGGCATCGGCAA CCA CTGCCAATGCC-C        GCCGCCTATTTCACC  69 31
     DET0921 NONE
     DET0920  842386 ..  842396 -  -5.4  -2.78934   TCATACATGCTAAAC                 CACT AAA AGTG                 CAGTTCCATAGCCCG  50 17
     DET0919  841528 ..  841540 -  -4.9  -2.63596   TTTTACTGTATAGCA                TAACA TTA TGTTA                TCTTTATGTAAACAA  48 129
     DET0918  841190 ..  841211 -  -2.3  -2.60496   CGCCCGGCTAAATAT           TCAT-CCTGT GTA ACAGGCATGG           CAGAAACCTTCTTGT  40 50
     DET0917  840906 ..  840921 -  -5.4   -5.0133   TATTGCCGGAAAAAA              GACTGC CATC ACAGTC               GCGTGAGCTAGCTTT  78 113
     DET0916 NONE
     DET0915  839105 ..  839116 -    -3  -3.74461   AGATACCAAAAGCAA                TTAG CTAA CTAA                 CAATCTTCAAAAAGG  53 22
     DET0907  833031 ..  833044 -  -3.8  -2.78032   CTTGCGGCAAAATAT               CTGC TACTTG GCAG                GTGCTTCAGCCGTAA  45 15
     DET0905  831489 ..  831513 - -14.3  -4.17296   TCCCAGATATAGAAA          GAGGCCGGGTA AAA TACCCGGTCTC          TTTGTTCTAAAGGTA 100 369
     DET0900 NONE
     DET0899 NONE
     DET0898  822740 ..  822751 -    -3   -2.8294   TATTCTTCATAATTA                TTAC CCCG GTAA                 ATGGAGTGTGCCGTT  43 14
     DET0897 NONE
     DET0896 NONE
     DET0895 NONE
     DET0894 NONE
     DET0893 NONE
     DET0892  818012 ..  818025 -  -5.3  -3.01712   CTTCGGGCGGCAAGA               TACTG CCGC CAGTA                TTTGCCGTTGATTAT  52 37
     DET0890  817220 ..  817239 -  -2.8  -3.29811   AAACAAAATTTAATA            GGTA-AGCG AGT CGCTATTCC            GATTTGCGGACCTCA  46 38
     DET0888  815628 ..  815642 -  -4.2  -3.28712   CGGTTGGGTCTATAA               CCGG ATAAAGG CCGG               CAATTAAAATGCTTC  51 86
     DET0884  810330 ..  810343 -  -2.3  -3.53563   AGATTGTTTCCGAAA               GGCTT GGGC ATGCC                AGTATCAATATTACT  47 277
     DET0879 NONE
     DET0878  806032 ..  806045 -  -2.3  -5.36965   TAATATTACAAAAAA               GGACG AGTA CACCC                TACGGCTATTAAGAA  78 358
     DET0876 NONE
     DET0875  803297 ..  803319 - -17.8  -4.23781   TTTATCAAAATGAAA           GGGGAAGCCA TAA TGGCTTCCCC           AATATCTTTTAGTTA 100 50
     DET0873  801831 ..  801845 -  -7.1  -3.79906   CTATGGGCATAATAA               CCTGG CTGTT CCAGG               ATGTATTAGGGCACG  64 423
       efp-2 NONE
     DET0869  797047 ..  797064 - -10.5   -4.9792   TATCGCAGAGAAAAA             CCCCGGC TGTG ACCGGGG              TTTTATTATATCTAT 100 71
     DET0849  778240 ..  778266 - -16.7  -2.94144   CCGTCATGTAAATTA         GAAGGCCTGCT TTTAG AGCAGGCCTTC         TTTATATATTAGTGT 100 49
     DET0846 NONE
     DET0845 NONE
        hisD NONE
        hisC NONE
        hisB  771299 ..  771327 - -14.8  -4.26188   TTCACATATCCAAAA        TAAAAAAGGGGC TTTTC GCCCCTTTTTTA        TTCTATAAACTATTT 100 44
     DET0835  764396 ..  764412 -  -9.4  -5.07971   TAAAAGAATTAAAAA              CCGTCC TTTGG GGACGG              GTGTACGACGGATTA 100 79
        ilvD NONE
        ilvB NONE
        ilvN NONE
        ilvC  759270 ..  759284 -  -3.6  -4.91109   TGTCCATGACAAAAA               TCCTTT CTG AAAGAA               AATTACTCTATATTT  70 178
        leuA NONE
     DET0829 NONE
        leuC  756007 ..  756021 -    -5  -3.10611   CCTAGCTGAATAAAG               CCTGTT TTA AACAAG               ACCTTCTTCGTCTCC  51 60
        leuD NONE
        leuB NONE
     DET0825  752747 ..  752770 - -13.8  -3.05715   AACCGCTGTATGTAA          TTGCGGCGGG TTTC CCCGCCGCTA           AATAAGTTTACTGTT 100 33
     DET0821 NONE
     DET0820 NONE
     DET0819  747969 ..  747992 -    -6  -4.78848   CCGGCAAACAGAAAA          GCGGTCAATAC CAC GC-CTGACCGC          TTTAAAACCATTATA  78 232
     DET0817  747092 ..  747109 - -11.3  -5.63504   AACTGTATAAAAAAA             CCCTCTG GAGA CAGAGGG              CTTTTTTATGTGTAT 100 47
     DET0812  742213 ..  742225 -  -3.5  -3.65991   ATGTTTTTAATACAA                TTTTT TTA AAAAA                GCCCTTGCGGGTTGG  54 515
     DET0806  740414 ..  740435 -  -3.7  -3.19463   TGTACCACTCATTAA           GCC-TCTCAG GGC CTTAGACGGC           GGTTTGGGCGTCTCC  48 46
     DET0805  738736 ..  738746 -  -4.6  -4.27921   CATAATAAAAAAAAT                 GGCC TCA GACC                 TTAATCTGGACGTAT  66 375
     DET0799 NONE
     DET0798  735314 ..  735328 -  -4.2  -3.80461   TAATCTAGTAGTAAA               TAACCG CCC CGGATA               ATCTTAGCCTGATTT  57 0
        queA  733258 ..  733287 - -10.1  -4.89477   TTGCGAATAATAAAA       CTAAAGGCCGGG AATTAAA CCCGGCCTTT-G       TTATTTATGGGTAAT 100 54
       hpt-2 NONE
         ade NONE
     DET0790  727165 ..  727183 -  -6.7   -4.1964   TGGAAGAGGGTAAAA            CCCGTGAG CTTA CTC-CGGG             AGAGATAGCCGCCCT  71 58
     DET0785  722593 ..  722603 -  -2.4  -4.54343   ATAAAGCTAAATAAA                 CGGG TTG CCGG                 CCTTTTCTCTGCCAA  60 6
        thiC NONE
     DET0774 NONE
     DET0773  709938 ..  709954 -  -3.7  -3.95725   AATTGGCAATAATAA              CACAAAA GAG TATTGTG              CTAAATCTAAAATAA  58 315
     DET0771  708501 ..  708512 -  -3.6  -3.74872   AGGTATGTCAGGAAA                GCCC GGAT GGAC                 TGGAGTTTGGCGGAT  56 262
        greA NONE
     DET0769 NONE
     DET0768  706297 ..  706318 -  -5.8  -4.96848   TTTCTGATATAAAAA           GGCCAGAC GGTGAA GTCTGGCT            CAGTGTTATCCCCTG  82 53
     DET0766  703680 ..  703703 - -12.4  -4.45738   CACTTCAATAATAAA          GCCCCCGG TTTTTCGG CCGGGGGC           TTTTGATTTTGGTTA 100 50
     DET0764 NONE
     DET0763  702211 ..  702233 -    -4  -2.99257   TCTCAAAAAAAGTTA           CAGGCTGTAC AAA ATGCCGCCTG           TCAGTCCGGCGGCAG  47 0
     DET0762  701285 ..  701304 - -12.2  -4.05788   TTTCTTTAAACGAAA            GCCCTCTT TTAA AAGAGGGC             TTTTTTATTGCCGGG 100 73
         def NONE
     DET0759  699487 ..  699513 -  -3.6  -3.53012   TTTCGGTGGTTGAAA         CGGTGGATAGTT TTG AAATAGCCTCCG         AGTTAAACCGCAGAG  52 393
     DET0755  696738 ..  696780 -  -8.4   -5.1101   GTATTAGGTAAAAAA CCTAAAGCCTCCCAGCCG GATTAAA CGGTTGAGAGGCTTTCGT ATCAGGTTTGACCAC 100 89
     DET0754  694067 ..  694110 -   -14  -3.75629   CACCTCTAATCTAAA TAAAAGCCTCTCACCCACCG TTTC CGGTTAATGAGAGGCTTTTT CTCTCTTGGGTTAGC 100 87
        thrS NONE
        infC NONE
        rpmI NONE
        rplT  691052 ..  691071 - -11.4  -4.91084   AATAAAATGGAAAAA            CCGCTGCC TGAG AGCAGCGG             TTAATAATCCGTCTA 100 53
       hpt-1  689080 ..  689103 -  -4.6  -3.08224   ACTTGACCTTAAAAG          CGCTAAAATG GTAG CATTTCATCG           TGTCCCCGTAGCTCA  51 491
         dxs  686378 ..  686409 -   -10  -3.37796   TCTTATTATTCATAA      CCGATGCCGGTCTG ATTT CCGAACGGCTTCGG       GTTATAGCTGGTAAT  76 62
         pgk NONE
     DET0743 NONE
        tpiA NONE
        miaA NONE
        dapF NONE
     DET0739  680076 ..  680120 -  -7.2  -4.20516   TGTTTACTTAATAAA TAACGACTCACTCCGGGA TTCTTTTTG TGCCGAAGCGGGTCGTTA TTAGTACCGTTACTT  73 50
     DET0736  677108 ..  677131 - -16.8  -4.19648   TATATAGAAAGCAAA          GAGGGGGAGT GAAA ACTCCCCCTC           TTGTTATTTAAGAAA 100 56
     DET0718 NONE
        topA NONE
        xerC NONE
     DET0715 NONE
       efp-1 NONE
     DET0713 NONE
     DET0712 NONE
     DET0711  657836 ..  657859 -  -9.5  -5.48213   TATCTAAAAGAAAAA          CGCCCCTTC GTAACA GAGGGGGCG           TTTTTCTTTCAGCCA 100 50
       fhs-2 NONE
     DET0704 NONE
      acsF-2 NONE
      folD-2 NONE
      acsD-2  646519 ..  646532 -  -3.8  -2.57132   TCCCTCCTTGATAAT               CAGG GCATTA CCTG                TAAGTGCATTACGCG  44 48
     DET0700 NONE
      acsC-2 NONE
     DET0698 NONE
     DET0697  641030 ..  641045 -  -2.5   -5.0916   TGTTTAAGATAAAAA              CGCAG GTTTTG CTGCA               TACGCTGAAGTTCGC  73 499
       trx-2  639897 ..  639915 -  -9.5  -4.94672   AAAGAATATGAAAAA             CCCCCGC TAAAG ACGGGGG             CTTTTGTTTATAGGG 100 52
     DET0690  636447 ..  636463 -  -6.5  -3.31415   GATTAGCAAACGGAA              CACGGTT TGA ATCCGTG              GCGGTCCCGCCGCTG  59 87
     DET0683  630029 ..  630049 - -12.7  -3.66921   AATTTTAATCTGAAA            GGGATTTAG TTT CTAAATCCC            TTTTTTATGTCCCCG 100 271
     DET0679  627753 ..  627766 -  -2.3  -2.71712   GGCTCTTTTTCAAAT               CTGGT CTAA ACCTG                CCAGCCATTTTTGTG  40 17
       tkt-2 NONE
     DET0677  625242 ..  625255 -  -4.5  -3.35832   AAACTGGCTAAAAAT               GCCTC CAAA GAAGC                GGGTATTTAGCCCTC  53 32
       fhs-1 NONE
     DET0670 NONE
      acsF-1 NONE
      folD-1 NONE
      acsD-1  615507 ..  615520 -  -3.8  -2.57132   TCCCTCCTTGATAAT               CAGG GCATTA CCTG                TAAGTGCATTACGCG  44 48
     DET0666 NONE
      acsC-1 NONE
     DET0664 NONE
     DET0663 NONE
     DET0662 NONE
       trx-1  608886 ..  608904 -  -9.5  -4.94672   AAAGAATATGAAAAA             CCCCCGC TAAAG ACGGGGG             CTTTTGTTTATAGGG 100 52
     DET0656  605436 ..  605452 -  -6.5  -3.31415   GATTAGCAAACGGAA              CACGGTT TGA ATCCGTG              GCGGTCCCGCCGCTG  59 87
     DET0649  599018 ..  599038 - -12.7  -3.66921   AATTTTAATCTGAAA            GGGATTTAG TTT CTAAATCCC            TTTTTTATGTCCCCG 100 271
     DET0645  596742 ..  596755 -  -2.3  -2.71712   GGCTCTTTTTCAAAT               CTGGT CTAA ACCTG                CCAGCCATTTTTGTG  40 17
       tkt-1 NONE
     DET0643  594231 ..  594244 -  -4.5  -3.35832   AAACTGGCTAAAAAT               GCCTC CAAA GAAGC                GGGTATTTAGCCCTC  53 32
     DET0638  590734 ..  590747 -  -5.3   -3.5947   AACCCCTATATATAA               TAGGT AGTT ACCTA                CTTGACTTGGCGAAA  59 23
      ftsA-2 NONE
      ftsZ-2  588261 ..  588289 -  -5.3  -2.89742   TTTAATGTCTAGAGA       GTGGCAGG-GGA GGGAGT TCAACCTGCCAC        TCTCTTTCAAGATAT  50 55
     DET0635 NONE
     DET0634  587787 ..  587808 -  -7.3  -3.43826   CAAAAAGAAGCAAGA           GCCGG-TCAG AGA CTAAACCGGC           TGTACCCGCTCCGGA  66 16
     DET0626  580651 ..  580673 -  -4.8  -3.74608   AATAAAGACAAAAAG           CACTAAGGCT GCA AACCTTCGCG           GCATTCGCGGTGTTT  59 5
     DET0625 NONE
     DET0624  576827 ..  576841 -  -9.2  -3.06183   TTTACCGTGACGGAA               GCCGGG CAG CCCAGC               CTTTATGCACCAGTG  65 90
        ccdA NONE
     DET0618 NONE
     DET0617 NONE
     DET0611 NONE
     DET0610  565067 ..  565087 -  -2.5  -3.07962   GTTTACAGCCTAATA            GTTTATTCC TGT GGATAAAAC            TATTCAAGCAGGTTT  44 25
     DET0609  564723 ..  564763 - -10.4   -5.1244   GGATGAATATAAAAA CAGCCACACCCGGAAATGG AAGA CCACA-CCGGGCATGGCCG  AACTGGCTTCATAAG 100 57
     DET0605  562235 ..  562257 -  -7.7  -3.35597   GCTACGGTTGAAAGA          GCGG-AACGG ATAG CCGCTGCCGC           TGCCGCACCTGCGGT  62 40
        ribF NONE
        tyrS  552072 ..  552088 -  -3.7  -5.39721   TTAGTATATAAAAAA              TATTGCT TTT AGCAAAA              TTCTAAACAGCTTTG  80 28
     DET0600 NONE
        serA  549304 ..  549337 - -13.3  -3.91716   TTATCCCTCAAATAA     GCAAGGCTACCAGC AACTTAA GC-GGTAGCCTTGC     TTTATTACCCTAAAC 100 49
     DET0598  548652 ..  548677 - -11.9  -4.77173   GGTTTATAAAACAAA         GAAGGGGAGGT TTTC ACCTCCCCTTT          ATGATTTTACCTAAA 100 49
        ligA NONE
         pth  544523 ..  544538 -    -4    -2.808   AAAGCAAGGGAATTA              TAACAC CCCT GTGCTA               TTTGGGGCAAAGATT  46 40
     DET0594 NONE
         eno NONE
     DET0592 NONE
     DET0591 NONE
         gap NONE
     DET0589  539216 ..  539238 - -17.8   -5.4505   GCGGGCAATAAAAAA           CGGCTTCGGA ATT TCCGAAGCCG           TCAAAGTGCCGTGGT 100 51
     DET0588  538509 ..  538522 -  -9.5  -3.43218   GATAAGCAAGAGGAA               GCGGC CTCT GCCGC                TTGACCAGGTCAGTA  76 188
     DET0587 NONE
     DET0586 NONE
     DET0585 NONE
     DET0584 NONE
        recR NONE
        corA NONE
     DET0581 NONE
        recO  532075 ..  532092 -  -2.7  -4.07786   TATAAAAGGGATAAA             TGGTATA AGAA TATTCCA              GATAATATTTGAAAT  57 309
        lysS  530420 ..  530440 -  -2.6   -3.5556   TAAATTTCAAATCAA           GCATGAAAG GTCT CCTTC-TGC            CAGAGTAATATCAAT  48 40
        serS NONE
     DET0576  528023 ..  528047 -  -3.7  -3.78931   AAGAACCAATAAATA         CTAAA-AGGC AAATAA GCCTGTTTAG          AGGGTTGAGTTTGCC  56 22
     DET0575  527241 ..  527272 - -10.8  -5.27779   TGCAACACTAAAAAA      CCCTGGCCGGAAAT TTAT AACTCCGGTCAGGG       TTTACTTTTGGCATA 100 290
        rpsP NONE
     DET0567  521095 ..  521143 -   -16  -3.32022   TCTTTCACATATTAA TAAGGTCAACCCGAACCGCGGC ACCGG GCCGGGGGAGGGGTTGACCTTA GATAGGCCTTAACTT 100 48
        rimM  520525 ..  520552 - -12.8  -3.37975   ATTCAGTACTTACAA        TAAAAGCCCCTC TAAC GAGGGGCTTTTT         GTTTAAGCGGCGGAA 100 48
     DET0556  513437 ..  513453 -  -6.5  -4.62336   AGTGTACTGGAAAAA              GCCAGCA TCA TGCTGGA              CCGCGAACAGGATAA  77 53
        ppsA NONE
     DET0553 NONE
        dnaG NONE
        rpoD  506059 ..  506080 -  -9.4  -5.46276   AACACAGATAAAAAA           CCCCTGCC GTTTGG GGCAAGGG            CGGCCTTTGGTTATG 100 55
     DET0549  502829 ..  502864 -    -6  -3.32844   GCTCTGACCCTATAA    CCGGCCTTATTACAGC CGCT GCGTTAGTCAGGCCGG     ATAAAAAGCTGGCCT  55 517
     DET0545  498158 ..  498168 -  -2.4  -3.96216   TGTTCATCTAAATAA                 CCTG TGG CCGG                 AAGGGTCAGGCGGAT  53 31
     DET0544  497292 ..  497313 -  -4.4  -4.65916   TTCATCTTAATAAAA           CCGGGA CTATACTTTC TCCCGG            AGAAAAGGGGTTTCA  68 10
        plsX NONE
        trxB NONE
        rplI NONE
        dnaB  493418 ..  493430 -  -5.5  -3.30124   GCGCATTGCTCATAA                GAAGC TGG GCTCC                GTGCTTGAACCCAGA  55 7
     DET0539  492653 ..  492680 -  -3.5  -3.27766   AACAGGGTACACGAA        CTT-TGCCCCTT TACAT AACGGGCATAAG        TTTTCTTCGGCCGCT  49 50
     DET0538  491279 ..  491304 -  -6.9  -2.73875   CTTGGTTTAAGACCA         GTACCTGATGG TTAT CCATCAAACAC          CGCTTCCCCCTGAAA  57 90
     DET0537  490496 ..  490506 -  -5.4  -3.41445   AAAAATGGCTAAAGA                 GCAA AAT TTGC                 CGCTAAATCCCCAGA  54 283
     DET0533 NONE
     DET0532  486072 ..  486086 -  -7.8  -4.41348   GCTGCGGGAAATAAA               GGTACG GCG CGCACC               TTTGATTGTTATCGG  76 235
     DET0527 NONE
     DET0526 NONE
     DET0525 NONE
     DET0524 NONE
     DET0523  475266 ..  475285 -  -4.9  -3.32941   GAAAACATAACCGAA            GGGCAGG AAATAG CCTGCCA             GATGCTTGCCTTTAG  50 376
     DET0520 NONE
     DET0519 NONE
     DET0518 NONE
        mtaP NONE
     DET0516 NONE
     DET0515  469503 ..  469519 -  -3.7  -3.06037   AGGGCAAATCAGACA              TCAGC TTTCCTT GCTGA              CCATTCGGGCAAAGC  46 9
     DET0514 NONE
        ahcY NONE
      metK-2 NONE
     DET0511 NONE
     DET0510  463796 ..  463806 -  -2.6  -3.67052   ATATCCCCAAGACAA                 TATT TTA AATA                 CCGGAAAGTTGGCGG  50 19
     DET0509  462637 ..  462647 -  -2.4  -2.83504   GTGGCAGCAAAACAT                 CTGC ATA GCCG                 CCCTGTGCCTTTAGA  41 86
     DET0508 NONE
     DET0507  462156 ..  462179 - -13.9  -3.98312   TATACAAAAGCCAAA          GGCCGGAAC TTCAAG GTTCCGGCC           TTTTTATTGTTTAAA 100 52
     DET0468 NONE
        aroB NONE
        aroD NONE
        aroE NONE
        aroK NONE
        aroA NONE
        aroC NONE
        tyrA NONE
     DET0460 NONE
     DET0459 NONE
     DET0458 NONE
     DET0457 NONE
     DET0456  430762 ..  430777 -  -4.6  -3.59262   TGCCAGATTGTCAAA              GGGGAG ATAC CTGCCC               AGATAGTTTACAAAG  54 318
     DET0446 NONE
        acpS NONE
     DET0444 NONE
        ruvC NONE
        ruvA NONE
        uvrB NONE
     DET0440  418246 ..  418265 -   -10  -5.14563   CTCTGTATTAAAAAA            GCCCTGAC TTAA ATCAGGGC             TTTTATTTGGTCTTT 100 28
        glyA NONE
         prs  411093 ..  411105 -  -4.9  -2.90056   AGCCGGAAAAAAATT                TAAAC ATG GTTTA                CTCCATTTGCATCTG  49 23
        secA NONE
     DET0433  407527 ..  407539 -  -2.6  -2.75294   TTAAATGCCCGAAAT                GGCC GGCTT AGCC                CGATTTTTGCTGAAG  42 20
     DET0432 NONE
     DET0431  405664 ..  405677 -  -5.9  -2.76711   TATTGAGAAAGTAAG               CCGCC TGAA AGCGG                TCTAGGAGGCCTGCT  53 27
     DET0423  396482 ..  396495 -  -2.3  -3.20435   TGAACTACCGACCAA               GGGCT TATG AGTCC                CCTGCTCTGCCACTG  43 43
     DET0421  395178 ..  395188 -  -4.6  -4.13945   ATTTGCATCTGAAAA                 CCGC CCG GCAG                 AGGGCATTTGTGATT  63 56
     DET0420 NONE
     DET0419  394189 ..  394220 -   -13  -3.48593   CATTGCTCCATACAA      GAGAGGGGGGCTTT TAGA AAAGCCCCCCTCGG       TGTTCTTTACTGCTT 100 39
     DET0418 NONE
     DET0417  392540 ..  392580 -   -12  -3.11359   CCGGTAAAATTAAAT  CAGACTCATGCTTGCAAG GGTTT CTTACAAGTGTGAGTCTG  TGTTTTTTTATATCT  86 39
         dut  391236 ..  391249 -  -3.7  -3.96216   GGGTGACGTAAACAA               GCTGG AAAT CCTGC                AAACCTTCCCCAAAA  57 273
     DET0409 NONE
     DET0408 NONE
     DET0407  385177 ..  385196 -   -15  -2.50077   TTCTTACAAAACCAG            GGGGGCAG ATAT CTGCCCCC             TTTTGTATTTTCAGG 100 59
        thiL NONE
     DET0396 NONE
     DET0395 NONE
         ndk  374119 ..  374153 -  -4.1  -4.12942   TTAAACCTCTTAAAA     TAGGGCCGCGCCACC GTGAA GGTGACGCGGATTCA     GGCTGGATACTGCTT  61 146
     DET0392  372952 ..  372964 -  -3.5  -3.99353   GACATATTAAGTAAA                TTATA GCA TATAA                GGATTGCGTCGTCTT  58 40
        ftsH  371050 ..  371069 -  -6.4  -5.64421   ACCGCAAACAAAAAA            GCCACC TTTTTAGG GGTGGC             TTTTTGATTATTCAG 100 49
     DET0390  370504 ..  370522 -  -6.6  -3.66844   TTCAGACCTGAATAA             CGGCACAG TTA CCCTGCCG             GCGCTTCTCCTGATG  64 252
     DET0384  365600 ..  365615 - -10.4   -5.8187   CAGCCAATAAAAAAA              GCCGGT TTAA ACCGGC               TTTTTGTTTTATAGT 100 55
     DET0380 NONE
        purL NONE
        purQ  359422 ..  359442 - -11.1  -3.16264   AATTAGCCAGCAACA            CCGCTTCCG GTG CCGAAGCGG            CTAAAAGCTGCGGCT  79 93
        rpsB  358592 ..  358608 -  -3.5  -3.09516   GTGTTTATTATTTAA              CCGGCAG TTT CAGCCTG              AGCTTCGCCGGTGGT  48 5
         tsf NONE
        pyrH NONE
         frr NONE
        uppS NONE
        cdsA NONE
         dxr NONE
     DET0370  352995 ..  353008 -  -3.1  -3.10112   ATCATATTTTAAAAG               CCTCT TCGT AGAGA                GTATATCAGAAACTA  46 38
        ispG  351938 ..  351961 -  -3.9  -4.03234   GCGGGGGCATATAAA          CTACAGGGAA GCTAT TTCCC-GCAG          CAGGGCATTTACCAG  58 2
        proS  350075 ..  350099 - -20.1   -5.7827   AACAGAAATAAAAAA          TCAGGGGGGCT ATT AGCCCCCCTGA          TTTTTTACCTTTAGA 100 64
     DET0362  343058 ..  343076 -  -7.4   -2.7644   AGGTAAGGGCGAAAT             GGTGAGGT AAG AGCTCACC             GGCAGTCCGGGTGAC  59 284
     DET0358 NONE
     DET0357  339798 ..  339824 -  -5.1  -3.01791   ATCCGTTTTTTAAGA         GGTGCAGGC TGGTTTTTG GCTTGCACC         TCTTTATTATCAGGA  52 69
     DET0352  335483 ..  335493 -  -2.4  -3.16971   CCAGTACATAGGTAA                 CACC GCT GGGG                 TCAGTTACGTCATCC  43 40
     DET0351  335105 ..  335140 -   -12  -5.05037   GAATAGAAAAACAAA    GAAGAAGCCCTCTC TTTTCAGG GAGAGGGCTTCTTA     AGAATACTTTTAAAA 100 51
        rpsU NONE
     DET0349  334294 ..  334325 - -13.2  -3.56844   GCTACTAAGGAAATA      TAAAAGGGAGACTT TTAA AAGTCTCCCTTTTT       AGTTTAGAGGGTATT 100 45
        trmD  323612 ..  323630 -  -2.4   -3.3422   CATGGCGGTAAAAAC             TCCTTTAA ATA TCAACGGA             ATATTAAAACACAAA  45 118
        rplS NONE
        priA  320719 ..  320729 -  -2.6  -3.64488   AAGGGCTTTAAAATA                 TTTA ACA TAAA                 CCATAAGGGTCAATA  50 16
     DET0336 NONE
     DET0335 NONE
     DET0334 NONE
        secD NONE
        secF NONE
     DET0331  314818 ..  314846 -  -7.4  -3.68261   TCAGAATATTTTAAA       TATCCCC-CTGCC TGCC GGCTGCGGGGACA        GCCATTACCAGAAAG  67 379
     DET0328  312196 ..  312208 -  -3.3  -3.24708   GATCTGTTAAACAGA                CTGGC GGT GCTAG                TTTACATAAACTATA  47 36
     DET0327 NONE
     DET0326 NONE
     DET0325  308959 ..  309007 -  -7.3  -2.89177   ATTTGAGACAGGACA TTGGATGGTGGAGCTGAGGGGAT TCG AACCCCTGACCTCCTCCTTGCAA AGGAGGCGCTCTCCC  59 93
     DET0323  307757 ..  307767 -  -3.2  -2.58788   TTAATGAAAAATTAG                 GGCA TTT TACC                 GAAATAGTGTTATAA  42 145
     DET0322  307557 ..  307576 -  -9.2  -3.33833   AAATAGGAAATCCAA            TCGCACCC ATGC GGGTGCGT             GGATTGAAACGTTCA  74 50
     DET0317  304283 ..  304305 -  -3.5  -3.59698   TCAGTTGAGAGAGAA          GCTTGATTCA TCAT TGAACCA-GC           CTGATTTGATACTGA  53 215
     DET0309  296563 ..  296575 -  -4.7   -3.2964   AAAGTGTTGGGATAA                CCGCC AAA GCCGG                GATAAAAAGCTTTGG  50 223
     DET0305 NONE
     DET0304  291908 ..  291946 -  -5.2  -3.14636   AAGCAACTGAATATA   TTCGTAAGGGGAGAAACC GCC GGTTTCTCCCCTTTTATT   TTTCTAGCGTACTCT  53 44
     DET0301 NONE
     DET0300  287324 ..  287337 -  -5.3   -4.1196   AAGTGACTTTGAAAA               TTTGC TTTC GCAAA                ATTCGCAGATAGCGG  63 498
     DET0298 NONE
     DET0297  286033 ..  286058 - -13.4  -4.25658   ACCTGACTAAAATAA         TAAAGGCCGG TCAAAG CCGGCCTTTA          GCTAGTACCTGTGGC 100 48
     DET0295  284077 ..  284101 - -14.3  -4.17296   TCCCAGATATAGAAA          GAGGCCGGGTA AAA TACCCGGTCTC          TTTGTTCTAAAGGTA 100 369
     DET0290 NONE
     DET0289 NONE
     DET0288  275328 ..  275339 -    -3   -2.8294   TATTCTTCATAATTA                TTAC CCCG GTAA                 ATGGAGTGTGCCGTT  43 14
     DET0287 NONE
     DET0286 NONE
     DET0285 NONE
     DET0284 NONE
     DET0283 NONE
     DET0282  270600 ..  270613 -  -5.3  -3.01712   CTTCGGGCGGCAAGA               TACTG CCGC CAGTA                TTTGCCGTTGATTAT  52 37
     DET0280  269808 ..  269827 -  -2.8  -3.29811   AAACAAAATTTAATA            GGTA-AGCG AGT CGCTATTCC            GATTTGCGGACCTCA  46 38
     DET0278  268216 ..  268230 -  -4.2  -3.28712   CGGTTGGGTCTATAA               CCGG ATAAAGG CCGG               CAATTAAAATGCTTC  51 86
     DET0273  263198 ..  263218 -  -2.5  -3.14344   TAGGTCTCCCACCAA            GCTTACCGA TTT TCTGTAACC            ACTCGACTCCGTATC  44 133
     DET0272  261719 ..  261743 - -14.3  -4.17296   TCCCAGATATAGAAA          GAGGCCGGGTA AAA TACCCGGTCTC          TTTGTTCTAAAGGTA 100 369
     DET0267 NONE
     DET0266 NONE
     DET0265  252970 ..  252981 -    -3   -2.8294   TATTCTTCATAATTA                TTAC CCCG GTAA                 ATGGAGTGTGCCGTT  43 14
     DET0264 NONE
     DET0263 NONE
     DET0262 NONE
     DET0261 NONE
     DET0260 NONE
     DET0259  248242 ..  248255 -  -5.3  -3.01712   CTTCGGGCGGCAAGA               TACTG CCGC CAGTA                TTTGCCGTTGATTAT  52 37
     DET0257  247450 ..  247469 -  -2.8  -3.29811   AAACAAAATTTAATA            GGTA-AGCG AGT CGCTATTCC            GATTTGTGGACCTCA  46 38
     DET0255  245858 ..  245872 -  -4.2  -3.28712   CGGTTGGGTCTATAA               CCGG ATAAAGG CCGG               CAATTAAAATGCTTC  51 86
     DET0251  240494 ..  240513 - -12.1  -3.12351   TTCTGGCAGAGGTAA            CCGCCCG CCGGAC CGGGCGG             GTCTTTGGTATCCAC  77 337
     DET0234 NONE
     DET0233 NONE
     DET0232 NONE
     DET0231 NONE
     DET0230 NONE
     DET0229 NONE
     DET0228 NONE
     DET0226 NONE
     DET0225  219148 ..  219176 -  -5.9  -5.60993   CTCCTGACAAAAAAA        TAGGGGGACGGTT TTA AAGCCTCCCCCTT        GGTTTTTCCTGCCGG  95 56
     DET0224  216984 ..  216995 -  -7.2  -4.01411   TATTAAAAAGCCAAA                CCCG GTGC CGGG                 AGTATTCGGTTTCCA  71 113
     DET0222  214981 ..  215005 - -13.5  -4.41114   GCATTATATAAGAAA          GCGGGCACCCC TGA GAGGTGTCCGC          TCTTTTTCTTACAGA 100 52
     DET0218  210799 ..  210812 -  -3.7  -4.06419   GCTTTGTATAAAGAA               GGCCG GATA CGGGC                TATAGGCGTCAGCAA  59 524
     DET0215 NONE
     DET0214  206444 ..  206454 -  -6.8  -4.39166   TGGTAGATATTAAAA                 TGCC AAA GGCA                 GAGGATATTCAGGCT  74 165
     DET0201  193201 ..  193211 -  -6.8  -3.50447   CGAAGCCGGAGATAA                 CCAG ATA CTGG                 AAATCTGGCTTTATG  62 98
     DET0196  190380 ..  190395 -  -2.4  -4.26188   GCCATAGATTTAAAA              CCGGCA CTTT CGCTGG               ATAAACTGCGTCTTC  57 424
        leuS NONE
        proC  186022 ..  186035 -  -2.3  -2.51888   GGGTAAACGCAATAG               CCGGA TTGG TCTGG                ATTTGTCAGCCGTAT  39 68
     DET0192  185027 ..  185040 -  -2.3  -3.36166   GCTTTAAAAAACAAG               TTGGC GTCT GCCTA                GTGTGGTATAATCAA  45 478
     DET0188 NONE
     DET0187  180584 ..  180601 -  -4.8  -2.74248   GAACATGCTCTAAAG             CCCTCC CTTCCT GGAAGG              AGAATTCCCTTCCGT  49 86
     DET0186 NONE
     DET0185  178361 ..  178376 - -11.8  -2.77858   ATAAGTAAACAACAG              GGGGGC GAAA GCCCCC               TTCCTTTTTCCCGGT  83 163
     DET0182  175111 ..  175136 -    -6  -3.69323   TTAGTACTACGGAAA         GGCAGGGGGC TGTATG GCCTTCTGCC          TTTCTTTTTGTATTT  61 70
     DET0179 NONE
     DET0178 NONE
     DET0177  170052 ..  170067 -  -4.6  -3.52102   AGGGTACTTAGAGAA              CCGGCT AAGA AGCGGG               TTTAAAGCTTGTATC  55 67
     DET0172  167573 ..  167583 -    -4  -3.48772   AACTTGCCTACAGAA                 TTGA ACA TCAA                 TAGTTAATTATCCTT  52 29
     DET0171 NONE
     DET0170  165139 ..  165161 -  -4.8  -3.66654   GAGGGCAAGGTTAAA           TACACAGGTC CGA GTTCTGTGTA           TTGACTGCCAGCGCC  57 122
     DET0169 NONE
     DET0168  162693 ..  162707 -  -8.6  -2.87026   GAGATGGATATGATA               CCGATT GCT AATCGG               ATTATTTTCATATAA  64 137
     DET0167  160943 ..  160961 -  -7.4  -3.43919   TTGAAAGGTCAAACA             CCTCAGGA GTA TGCTGAGG             CAAATTCTGGACTCT  62 439
     DET0158  152823 ..  152836 -  -2.3  -3.73072   AAGCTGGCGAGGAAA               CAGGG CAAG CCCTT                TTCGCCTGATCAGGC  49 156
     DET0156  150741 ..  150763 -  -2.8  -4.87665   GTTCACTGACAAAAA          TCTCGCTTC ACGGAA GAAGC-AGA           AGACTTAAGTAGTGG  67 92
     DET0155  148582 ..  148605 -  -8.8  -4.05788   CCGCCGTAAATTAAA          GGAATCCCGC TTAA GCGGATTTCC           CAGTCCGGCTTTTCG  77 520
     DET0152  147432 ..  147448 -  -2.1  -2.80244   GGCGGGAATAAATAT              TGCGTGG ACT CAACGCG              GTGTCTCAGCCTCCA  41 18
     DET0151 NONE
     DET0150 NONE
     DET0149  145408 ..  145425 - -12.7  -4.32046   GGTGCAAAAACTAAA             GGGGGCT TTTT AGCCCCC              TTTTTGTATTTATAA 100 82
     DET0144  140393 ..  140412 -  -5.6  -4.56597   CCCGCGGGGTAAAAA            TCTGGCAG AAGT CCGCCTGA             TAGTGGGAAGTATCC  71 147
     DET0134  132323 ..  132337 -  -5.6  -3.90922   ACTCTTTTGAAAGAA               GGCGGT TTT ACTGCC               AGGCACCATTTACAA  66 18
     DET0133  131980 ..  131997 -  -4.1  -4.21194   TGGCACTAGCTAAAA             TGCCC TTATCAGC GGGCA              GACAAAACTAATACT  61 72
     DET0132  131241 ..  131251 -    -4  -3.10098   ATGAGGTCAAAATGA                 TTAG AAT CTAA                 ACTTGCCGCGCTGGA  49 15
     DET0131  130692 ..  130702 -    -4  -3.85184   GTGAAAACAGGTAAA                 GTTT TAA AAAC                 CTTAGTTTTGGGCCT  57 27
     DET0130 NONE
     DET0129  129804 ..  129816 -  -4.1  -2.72438   AAAATTCATACAGCA                GAGTA TAT CACTC                AGGATTGATTTGCGT  45 46
        cobB  128367 ..  128378 -    -3  -4.38171   CAGATTATATTAAAA                CAAA ACTT TTTG                 GATTATTCAAAACAA  61 53
     DET0127  125115 ..  125131 -  -3.7  -3.10796   CGGGATGACTTAATA              TACGTGT TTA ATACGTA              TTAGAAGATTAACCG  48 34
     DET0124  122666 ..  122677 -  -7.2  -2.82521   TTCATTAAAATGAAG                CGGG AAGG CCCG                 GTGAGTAGGTTGAGC  59 3
     DET0123  120454 ..  120476 -   -12  -5.60993   CCGGGCACAAAAAAA           CTGCCGGGTT TTA AAGCCGGCAG           TCTGCAAATGCTATG 100 53
     DET0121  120075 ..  120106 -  -8.1   -3.6075   ATGAAGATGAGATAA      CCGGCGTTTAAAG GTTTTT CTTTAAACGCCCA       ATCTCTTTCTGGATT  70 1
     DET0118  115967 ..  115983 - -13.7  -4.78848   GGTTTAAATACAAAA              GGGGGCT TTT AGCCCCC              CGTTTTATTTCAGAT 100 51
     DET0117  114879 ..  114895 -  -2.2  -4.75404   AAAGGTCAGCAAAAA              GCTGGA GGTTT TCCAGA              GCGGTCATTTGTTCG  66 321
     DET0115 NONE
     DET0114  112137 ..  112161 - -15.8  -5.38249   AGCAATCATAAAAAA          GCCGCTCTGT TCTGG ACAGAGCGGC          TTTATGTTTTAACCC 100 52
     DET0112  110625 ..  110638 -  -3.7  -3.53012   GTTCTTTTGTCTAAA               CCCGC TTAC GCCGG                TCTAGTGCTTGCCAG  51 27
     DET0111 NONE
     DET0110  107906 ..  107918 -  -2.7  -5.14563   CCCCGGATTAAAAAA                CATAC TTA GTATA                CGCGGAAGCGGCTGA  73 18
     DET0109  107381 ..  107397 -  -6.5  -6.09888   GGGTAATAAAAAAAA              GGCGG TAAAAGC CCGCC              CTTGTAAGTCCGGTA 100 54
     DET0105  102986 ..  103003 - -12.7   -5.1523   GGGATAATATAAAAA             GGGGGGA ATAC TCCCCCC              GCTCAATTAAATACA 100 59
     DET0103 NONE
     DET0102   98737 ..   98747 -  -4.6  -2.62983   CGCAGCCGGACAGCA                 GGGC AGT ACCC                 CCCAGCAAAGCGGAA  48 98
     DET0101 NONE
     DET0100   94896 ..   94908 -  -3.4  -3.78934   CTCCGGTGATAATAA                GGTT CACCT AACC                TCCCAGATGAAATAC  53 20
     DET0099 NONE
     DET0098   93300 ..   93336 - -11.6  -3.86252   TTTTATTAAACAGAA   GTT-TAAGGGGGGCGGT ACAG ACCGCCCCCCGTGTAAC    CGGTTTATTTCTTGT  95 30
     DET0097 NONE
     DET0096 NONE
        feoB NONE
     DET0094   89680 ..   89705 - -13.5   -3.3482   GAATTGGCTAAGGAA         TAAGTTCCCAA AGCT TTGGGAACTTA          TTCCTTAAGGCGGGC  84 148
     DET0087   83677 ..   83687 -    -4  -3.03771   CTATATCTGGGAATA                 TTTG TGA CAAA                 GTATCACATGCCTAT  47 29
     DET0086 NONE
     DET0085   82635 ..   82661 -   -21  -3.66883   GGAATATAGTGCAAA         GGAGGCCGAGTA TTT TACTCGGCCTCC         TTACTTATCGTGCAC 100 339
     DET0083   81583 ..   81602 -  -2.8  -3.38812   CCCGTTTCAACAATA            TGTGCAGTC GAG GGCTGC-CA            AACCTCTTTCGTTGC  46 204
     DET0081   79885 ..   79901 -  -8.7  -2.70298   TTTGTGAAGGAGAAT              CTGCCTG TAC CAAGCAG              TATATTATATTACTT  66 30
        tceA NONE
     DET0078   76876 ..   76895 - -12.2  -5.79595   GGGCAAAAGAAAAAA            GGGGAGTT TAAC AACTCCCC             TTTCAACATTGCGGA 100 51
     DET0074 NONE
     DET0073   70428 ..   70446 -  -7.4  -2.87132   TTTGCGCTGTATATA             TCACGGCT AAA AGTCGTGA             TAGTGGTGCCGTCGA  59 74
     DET0072 NONE
     DET0071   65966 ..   65980 -  -4.2  -3.58914   CTAAACCAATCAGAA               CGAAAG AAG CGTTCG               ATGCTGGCAAGCTCC  54 176
     DET0070   65374 ..   65399 - -16.9  -4.77165   TTGGGCACAAGAAAA         GCCCTGCGGGA TTGC TCCCGCAAGGC          TCTCTTAGATTCTTT 100 80
     DET0069 NONE
     DET0068   64613 ..   64631 -  -2.4  -3.86346   GTAGCTGGGGAGAAA            CGAGTGC AGCGCA GC-CTCG             TGCATTGAGCCATGT  51 295
      metK-1 NONE
     DET0066   61912 ..   61927 -  -3.2  -3.49176   TAAATGTACCAAATA              GAAGCG GCGG CGCTTG               TGTGATTCAGTCCGA  49 32
     DET0065   60586 ..   60599 -  -3.7  -2.99325   CGGTGAGAATGAAAT               GCGCG TATT CGCGT                CGATGCTCCTCCAGA  46 369
     DET0064 NONE
     DET0063   57562 ..   57572 -  -2.4  -3.84906   AGAACTCAGAAAAGA                 CCTG CGT CTGG                 CAAAGCAGTACCAGC  53 223
     DET0046   37585 ..   37600 -  -6.8  -5.45802   CTGGTAAAAGAAAAA              GGCCTC CGTG AAGGCC               TTTGTTCAAACCTGG 100 84
     DET0043 NONE
     DET0042 NONE
     DET0041 NONE
     DET0040   35111 ..   35131 - -11.8  -5.27335   TGTTTTAAAGAAAAA            CCCCCGCC TTTGT GACGGGGG            CTTGGTTTGTTTGCA 100 50
     DET0039   34516 ..   34530 -  -5.7  -3.05384   GTGCGGGCTATGGAA               TGCCA GAAGA TGGCA               CTTGGCGAACCTGAC  53 328
     DET0036 NONE
         gmk   31506 ..   31517 -  -4.4  -3.63805   AGCTTATATTCTAAA                GTTC AATA GAAC                 GCGGGTTTATGCGGC  54 9
     DET0032   28674 ..   28698 -  -2.7  -3.33087   AATATATTTCTATAA          TGGCACTCAGG CTG CCTGATGGTCA          AGTGCATTTTTTCAG  46 109
     DET0031 NONE
     DET0030 NONE
     DET0029 NONE
     DET0028 NONE
     DET0027 NONE
     DET0026   24020 ..   24041 -  -3.6  -3.25906   CAGAAGGCTAGAAGA           CCGGCGGA CAAGTT TCGGCCAG            GGGTAAGCATGCAAA  49 82
     DET0025   23431 ..   23442 -  -5.8   -3.4489   AAGGCTGATAATCAA                GGCA TATC TGCC                 GTTTCAGAAACACAT  59 10
     DET0024 NONE
     DET0023   20771 ..   20799 - -10.4  -5.52384   GCTTGATTAAAAAAA       TA-GGCAGGGCGA ACGT TCACCCTGCCATA        TAATAAACTTGCCCG 100 72
     DET0021   19236 ..   19246 -  -2.4  -2.73124   CTGGAGCTTTTAAAG                 GGGC AAG GCCT                 GGTGCTGGAAACAGA  39 303
     DET0018 NONE
     DET0017   17718 ..   17732 -    -7  -4.09685   GCCGAGGCTTTAAAA               GGGCAG AGC CAGCCC               CGCTCAGGAACTGGC  71 29
        pyrF NONE
     DET0012 NONE
     DET0011   12482 ..   12496 -  -2.8  -3.38435   CTTTCTAAAACAAAT               CTTTCA GCT TGTAAG               TCCGCCCGGTTTGGA  46 0
        ilvE NONE
     DET0008   10507 ..   10523 -  -3.6  -2.59431   GGGCGGGATAAGGGA              GCGGCA GGAAA TGCTGC              TTTCCCATAAAGATT  43 243
        relA    5865 ..    5882 -  -4.1  -3.37245   GGAGTTTAATACCAA             GGCTCTT TAAA AAGAGAC              AAAAAAAGAGAGGTT  51 156
        gyrB    3828 ..    3853 - -17.7  -4.98522   AACGTCAGACAAAAA         TAAGGGGCGTC TTAA GACGCCCCTTA          GCTGTTTTCAAAGGC 100 53
