# Supplementary material for: Rapid, accurate, computational discovery of Rho-independent transcription terminators illuminates their relationship to DNA uptake
Source: Genome Biol. 2007 Feb 21;8(2):R22. doi: 10.1186/gb-2007-8-2-r22 (PMC1852404; doi:10.1186/gb-2007-8-2-r22)
Supplement: Additional data file 4 — Best terminators found downstream of each of the genes of the 343 organisms studied. [file gb-2007-8-2-r22-S4.zip › Deinococcus_radiodurans.bag]

     DRB0001 NONE
     DRB0002    2549 ..    2586 +    -2  -3.16971   GGCCCCTTGCTCAAC   GGCTTAGTGCTGTC CGTGTGTAGT GACGGCATTAGGGC    TTGCGTCTGTGGTCG  43 406
     DRB0005    7577 ..    7592 +  -3.2  -3.09516   AGGGCGCAAATGCGG              TCAAGG CTTA CCTCGA               TTGGCTCATGAACGA  43 124
     DRB0007 NONE
     DRB0008 NONE
     DRB0009 NONE
     DRB0010 NONE
     DRB0011 NONE
     DRB0012   14194 ..   14204 +  -4.6  -3.68853   GAGCTGGGACCGGGT                 GCGG GCG CTGC                 TTTAAGGGTTTTTCC  58 10
     DRB0013   15328 ..   15345 +  -3.3  -3.66018   TGCAAGTGGTTTTTG             CAAGGCG AAAA CGCTGTG              TTCTTCGCATCGTCA  51 376
     DRB0014 NONE
     DRB0015 NONE
     DRB0016   18222 ..   18235 +  -2.3  -2.78639   GAGCGCCAGCTAGGA               GTCCG ATGT CTGAC                CTTATTACCCGTGTT  39 28
     DRB0017   18994 ..   19013 + -11.4  -3.16564   TCGCCTAGCTGAAGG            GGTCGCCT CAAC GGGCGACC             TTAATGCCGTAAAAA  67 52
     DRB0018   20401 ..   20412 +  -4.4  -4.00868   CCCACTTATTACTCA                TGCT GCAC AGCA                 TTTCGTTCTCCCTCA  61 121
     DRB0021   23581 ..   23607 +  -5.7  -3.66556   CGGCCCAGATTGACC         TCGAAGCGCTG CAATT CGGCGCGGCGA         TTGTCTTCGCCCATT  57 407
     DRB0023   25106 ..   25117 +  -2.2  -2.87931   GGCGCAGCATTAGCC                TCCT GCAC AGGG                 TCTCTGGCAACTCAG  40 28
     DRB0024   26068 ..   26084 +  -5.7  -2.58249   ATGAACCGCACCGAA              GCGTCCC CAC GCGGCGC              GTTCTAGAGCGTATG  46 2
     DRB0025 NONE
     DRB0026 NONE
     DRB0027   28043 ..   28059 +  -5.7  -4.12188   CTGTGCTGGTCGTGC              GTGGCGC TGG GAGCCGC              TTTTGAACCTGCTGG  67 3
     DRB0028 NONE
     DRB0029   31132 ..   31186 + -28.2  -3.23734   CAGTTCAACATTCTC GCAGTTCCCACGATGGGAACTCGT TTGCTCT ACCGGTTCCCATCGTGGGAACTGC TCTCTTCTGTCAATT 100 134
     DRB0033   36812 ..   36827 +  -3.2  -3.31726   ATCGATAAATCCCAC              GGCG ATCTGCTC CGCC               TGTTGTGTGGCGGAC  47 458
     DRB0037 NONE
     DRB0038   42131 ..   42144 +  -5.9  -4.08394   ACCCTGAGCGCGCAG               GCGCT GGAC GGCGC                TTTTACCCCGAATCT  65 34
     DRB0039 NONE
     DRB0040 NONE
     DRB0041   47794 ..   47825 +  -7.9  -3.09516   GCAAGGCGCACCGCC      GCTGAGGCCGCCGC CCAGC GCGGCG-CCAGAGC      TTCAGTCCTGAGCCG  54 21
     DRB0043   51278 ..   51313 +  -2.7  -3.83566   GTGGACGGACTCAAA    GACTTTTGTCGCTGTC ACAAA GAT-GTGATGAAAGTC    TCTTTATTGTTCAGT  54 429
     DRB0044 NONE
     DRB0045 NONE
        phoB   55072 ..   55104 + -19.2  -2.79915   GAACAAACAAGCGGC      GGGGCAGGCTGGGG CAAGA TTCCAGCCTGCCCC      TCTCCTACGCTGCGT  87 44
     DRB0047 NONE
     DRB0048 NONE
     DRB0049 NONE
     DRB0050   57965 ..   57982 +  -2.7  -4.68593   ACACTGGACAGAGTT             TGTCGGTG CTG CAC-GGCA             TTTTTCAGTGGTGCC  72 210
     DRB0051   60337 ..   60352 +  -4.6  -2.91264   TGTCGGGGAAGAGTG              CCGGCT TTCA AGCGGG               TCTATAGATCAGGCC  46 228
     DRB0054   63426 ..   63454 + -10.9  -5.10933   GTTTTCCTGATCGCA        GGCCTCCGCCC CTTTGTT GGGCGGGGGCG        TTTTGTTTTGCGTCA 100 47
    52222709 NONE
     DRB0057 NONE
     DRB0058   67606 ..   67620 +  -4.3  -3.21938   GACAGGTTCTGCTCG               CCATT CTTAC AATGG               TTCGTGCAGTTTTGA  47 177
     DRB0059 NONE
     DRB0060   69557 ..   69588 +   -13  -2.57132   TGCGTGAGCCTGCTT      CAGG-CCCCCGGTCT TCA GGGCCGGGGGATCTG      CTTATCGGGCGCCCG  67 48
     DRB0061 NONE
     DRB0062 NONE
     DRB0063   73380 ..   73390 +  -3.2  -3.14344   TAGGCCGGCCCCGAC                 TGTG GAG CACG                 TTAATCGGGCGAGTC  44 400
     DRB0067   81990 ..   82014 + -15.7  -5.12617   AGCTTGAAGGCTTGA          GCTGCCCAGTC TTA GACCGGGCAGC          TTTTTTGCGTCCTTA 100 53
     DRB0068 NONE
     DRB0069   87602 ..   87634 + -11.5  -5.09225   ACTTGAAAAATAATA     C-AGCTGGTTGAAC CTAAAA GTTCAACCAGCTTG      TTTTTTAAGTAGCAT 100 40
     DRB0076   95930 ..   95943 +  -5.9  -2.77899   CTCCTGGCCGCCAGT               CTCCC GTTC GGGGG                TCGTTGATGGCCGGG  46 300
     DRB0080   99945 ..   99996 +  -3.4  -3.51411   AGCGAAGACTTCCTC GCGCAGGTCGTGGGCGGTGAGCAT CACG ATGCGGACCCCCGGCCAGCGGCGC TTGATTTCGCGCGCT  49 420
     DRB0083 NONE
     DRB0084  104174 ..  104186 +  -7.7  -2.71144   GCAACAAGGAAAATC                CACCA GCT TGGTG                TGCTTACCCCGCCTG  52 77
     DRB0085  104510 ..  104520 +  -2.4  -4.13014   TGTACTCGCTGCTGC                 GCCC GGA GGAC                 TTTTAACCATGTCGG  59 9
     DRB0086 NONE
     DRB0087 NONE
     DRB0088  108132 ..  108145 +  -3.8  -3.03124   GATTAGCATTTATGT               CAGG AGGTGG CCTG                TATTCGCCAATGGGC  45 35
     DRB0089  110022 ..  110032 +  -6.8  -3.75169   CTGGCTTGAATTTTT                 GCAG GCC CTGC                 TTTCGTCAGGTCCTG  62 163
     DRB0092  113032 ..  113058 +  -8.7   -5.0925   GACAGAAACTGAAAA        TGCGCCCGGTCA ACAG TG-CCGGGCGTG         TTTTTGCTTTTGGAG  93 83
     DRB0094 NONE
     DRB0095  116334 ..  116350 +  -3.6  -3.01712   CGTCCAGGGTGTAGA              CCGGCT CGCTC AGCAGG              TCTTCGGCCAGCGAG  43 156
     DRB0097  117609 ..  117639 +  -7.4  -4.57209   TGAGAAAGCGCGTGA       CGGCCTACGCCC AGCTCAC GGGCGCGGACCG       TTTTCTCCTTCCTCT  83 63
     DRB0103  124253 ..  124266 +  -3.1  -3.60792   TGAGCGAATTCGCCG               TTCAG TCCG CTGGA                TTTCGGACTTAAAGC  51 38
     DRB0104  125768 ..  125794 + -13.1  -4.47307   GAACTGAATTTGTTC        CAGCCGTGCCCA GCTG TGGGCACG-CTG         TTTTGCTGTTCCTTT 100 361
     DRB0106  126504 ..  126514 +  -4.6  -2.62983   CCCTGCAAGGCTGAC                 GGTG CTG CGCC                 TCGTCTACGACTCAC  43 181
     DRB0107 NONE
     DRB0108 NONE
     DRB0109 NONE
     DRB0110 NONE
     DRB0111  132784 ..  132796 +  -2.7  -3.40403   CCTGACTCAATTCTC                TATCT GGA AGATG                TTGTGCTGACAGGCG  47 131
     DRB0112  133930 ..  133952 + -17.8  -3.01712   TTCGCCTCAGCGAAA           GAGGGTCGCT TGA AGCGACCCTC           TCTTCCGGACGCCCA  90 497
     DRB0114 NONE
     DRB0113  136278 ..  136314 +  -8.1  -4.09108   AGCCATCCAGAAAAA   TACCCTTTCAAGCCGC CAAATA GCGCCT-GAGAGGGTA    TTTCTCTGCATTCAC  69 162
     DRB0117  138968 ..  138992 +  -5.5  -4.14392   ACCGGCGTGGTAGGC          CTCGACGGCCA GGA TGCCCGCCGCG          TTTTCGAGGTTGCCG  66 383
     DRB0134 NONE
     DRB0135 NONE
     DRB0136 NONE
     DRB0137  167004 ..  167038 +  -5.8  -3.05343   CAAGGCCGAGCGTGA    GGCCCTGATTCGCGCT GCCAA AG-GCGAA-CAGAGCC    TGTTCGACGTGTCCG  49 82
     DRB0138  168930 ..  168947 + -12.7  -2.73483   ACGCGCGTTGGACGA             CCTCCCG CGTG CGGGAGG              TCATTGGCCTGCAAT  68 286
     DRB0140  170359 ..  170369 +  -3.2  -3.73953   TCAGCCTTCGTGGGG                 TACG CGC CGTG                 TTTCATCGCCCTCAT  54 237
     DRB0141 NONE
     DRB0142 NONE
     DRB0143 NONE
     DRB0144  176195 ..  176207 +  -5.5  -3.73775   AACGCTGCCAACTGT                GCGAG GAG TTCGC                TTTGCTCAGCCTCGA  60 421
     DRB0145  175805 ..  175822 -  -4.1  -3.08813   CTTGACCTGAACACA             CTCA-GCG GTA CGCACGAG             GGCAGCAGCTGACCT  45 447
     DRB0133  153986 ..  154010 - -11.4  -3.73953   AGCACGGTCAGGAAA          TTCCGCTGCG TCTTG CGCAGCGGGA          CCGCGCTGAGAACGT  76 158
     DRB0132  152840 ..  152853 -  -3.1  -3.60792   GCTTTAAGTCCGAAA               TCCAG CGGA CTGAA                CGGCGAATTCGCTCA  51 38
     DRB0131  151540 ..  151564 -  -5.7  -2.62263   AGCCGCGCCACAGCA          GGCAGAAAACA AGA TGTCCTCTGCG          CTCCAGCGGTTCACT  46 36
     DRB0130 NONE
     DRB0129  149809 ..  149838 -  -3.5  -3.45023   CCAGGATGATGACAA       CAGGCAAGAAG ACGTTCTG CATCATGCCTG        GCCCCCAGGCAGGTC  49 17
     DRB0128  148510 ..  148530 - -11.9  -2.57344   GAGCCGCTCCACAAG            CCCTACACT TTC AGTGCAGGG            GCGTTGAGTCTCCAA  65 15
     DRB0127  147972 ..  148012 -  -4.6   -3.6761   CGTGGCGAATAAACA GCTCACCTGCCGCGGCCAAG AAT CTCGGC-GCGGC-GCTGGTC TCCGGGAAGGCGTGT  55 91
     DRB0126  147433 ..  147448 -  -3.9  -3.77666   CAGACTGAAGGGAAA              GCCAG CAGCTC CCGGC               CAGTCTCTGTGTCGC  56 46
     DRB0125 NONE
     DRB0124 NONE
     DRB0123 NONE
     DRB0122 NONE
     DRB0121  142412 ..  142434 -  -3.3  -3.36803   CAAGCGGACTGAGAA           GCCGCAG GTGGCCGGT CAGCGGC           TGAAAACTGTTCGCG  46 18
    15795189  141125 ..  141140 -  -3.2  -2.81547   CGCTCAGATCAAGGA              GGTGCA TGGT TCCACC               TTATTGATCGCGGCG  40 26
     DRB0119  139616 ..  139642 -  -3.7  -3.04812   AGAAGACAAGCAAAG        CAGCGGTTCCAC AGGC GTGGA-CAACTG         TCTCCCAAGACTTTT  45 246
     DRB0118  138201 ..  138218 - -11.3  -2.70932   GGGTGGTCGCAACGA             GGTCACC CACA GGTGACC              TCGTCATCATCGCCA  59 433
     DRB0116  136520 ..  136532 -  -2.6   -3.5365   CTAAAGCCCACAGAA                GCCC GCAGA AGGC                AGCAGCGGGGCAGGC  47 42
     DRB0115  136067 ..  136089 - -13.4  -3.93262   CTCGAAGACATGAAA           CGCAGGGCGT ATA ACGCCCTGCT           GGCCCAGGTCATTTT  86 39
     DRB0105  125402 ..  125420 -  -6.6  -3.09987   CGAATACGCACGGAA             GACCAAGG CGC CCGCGGTC             AAGTCCTGGTAACGG  51 339
     DRB0102  121608 ..  121641 -  -6.7  -4.57073   GACGGTGGCGAAAAA     CGAGATG-ACCAGCCG GCG CGAGCGGCGCATCTCG     TGCATGCCGACCCGG  78 240
     DRB0101  120485 ..  120517 -  -4.8  -4.93877   CCCCACGAAAGAAAA     GCGAGCGG-CAAGGA CACG TCCCCATCCACCCGC      TTTTCTAAGCTGTAT  80 59
     DRB0100 NONE
     DRB0099 NONE
     DRB0098  117601 ..  117631 -  -2.5  -3.86822   TAAGCGGCTGAGAAA      GCGCGTGA-C-GGCC TAC GCCCAGCTCACGGGC      GCGGACCGTTTTCTC  54 49
     DRB0096  116095 ..  116121 -  -6.5  -3.72893   TATTCCCTCAGGAAA        GCGGG-GATGGC GCAG GCCCTCGCCCAC         GCCGGGCTGCCACTC  61 179
     DRB0093  112818 ..  112830 -  -9.1  -4.11216   CGGCGACGTGGAAAA                GGTGG ACC CCACC                ACCGCCAACCTGCTT  75 352
     DRB0091 NONE
     DRB0090 NONE
     DRB0082 NONE
     DRB0081   99580 ..   99595 -  -4.6  -4.79352   CCATCCACAACAAAA              GGCCAC TACA GCAGCC               CCGCCCGCAGCGCCT  78 15
     DRB0079   97361 ..   97373 -  -2.6  -2.79133   GAACGGTTCATGACA                GACC TCCTG GGCC                TTCAGTACACCTCAT  39 27
     DRB0078   96509 ..   96562 -    -3  -2.75064   GTCCTGACCGAACCA CTGCGCGCTGAGCTTGG-CATAGGTG CCGT CGGCCATGACCTTGCTCAGCGC-CTG GTTGAGGGCGTCGTG  40 103
     DRB0077   95691 ..   95701 -  -6.8  -2.66326   TGAAGCTGAAATCTA                 GGTG GCG CACC                 TCCGCAGTCGCGGCT  48 48
        fruB NONE
     DRB0074   91028 ..   91071 -  -3.9  -3.53012   TGGGGCCTCCTGAAA CATCTTCCGATTGAACCCGG TCATT CCGGATTCAATCCG-ACTTG AAAAGCTGAGCAGCA  51 103
     DRB0073 NONE
     DRB0072   88815 ..   88837 -  -2.5  -3.36823   GGCTCGAAAAGGGAA           GCCGTCGGG GTCAA CGCAGCGGC           GCAAGCAGCGCATCA  45 13
     DRB0071 NONE
     DRB0070   87600 ..   87636 -  -9.6  -4.42748   TGACTTGAAAAATAA   TAC-AGCTGGTTGAACC TAAA AGTTCAACCAGCTTGTT    TTTTAAGTAGCATTT  91 12
     DRB0066 NONE
     DRB0065 NONE
     DRB0064   72877 ..   72893 -  -8.7  -3.21099   CCGCTGGACGACGAA              GGCAACA GCC TGCTGCC              CGCGAGTGCCGCGCC  56 142
     DRB0055   63666 ..   63679 -  -5.3  -2.78992   AGGCAGCTCAATAAG               CTGAT GGCC ATCAG                GCGGCGACTTCAGAA  44 197
         dak   61083 ..   61098 -  -5.4  -2.70932   TGCCGCGTTCAAGCA              GCC-CCT GAT AGGCGGC              TTCCAGCGCCTCTTG  44 343
     DRB0052   60288 ..   60308 -  -5.3  -3.24414   AGCGGTAAGGAAAAG            GCACTGATG CTT CCTCAGAGC            AGTTGGGGCTGGGTG  48 142
     DRB0042   47676 ..   47723 -  -9.7  -2.57211   AGTGCCGGTTACAAT CTGGCGGGCTTCGAGGGCCTGC CGAGC GCTGGCC-TCTACACCCGCCCG GGCGCTTACCTGCGT  55 129
     DRB0036   38313 ..   38354 - -11.7  -4.11484   CGCAACCGGGGAAAA CCATCAGTCGCTTCCATCA AGTT TGATAGGAGCGACTGATCA  CGGTCTCCTGAAAGT  86 144
     DRB0035 NONE
     DRB0034   36094 ..   36118 -  -2.7  -3.25823   TTTCGGCTATACCAA          CTCGTCGTGGA CGC TCAAAGCCGAG          CTCACTGCTGACTAT  45 308
     DRB0032   33250 ..   33272 -  -2.1  -3.61654   GATAGTCAGGGGAAA          GCTAACGATCA TGG TG-TCG-TAGC          TCCTCAGGGATAAAC  49 173
     DRB0031 NONE
     DRB0030   30962 ..   30974 -  -3.3  -3.17194   ACGGGGGCAATGTAA                CCGCT GCA AGCGC                CGTGAATGAGGGGGC  45 212
     DRB0022   22799 ..   22828 - -22.3  -3.08327   AGGAAACCGCGAACA       GTCGGCCCCATCA AGCT TGATGGGGCCGAC        TGTTGGTTTTTGCCG 100 468
     DRB0020   21470 ..   21498 - -18.9   -3.5399   ATTACATTTACAGAA        CAGGCCCCCAGCT CTA AGTTGGGGGCCTG        TTCTGCATTTCGCTT 100 203
   DRB0019.1 NONE
   DRB0019.2   20231 ..   20253 - -13.4  -3.93262   CTCGAAGACATGAAA           CGCAGGGCGT ATA ACGCCCTGCT           GGCCCAGGTCATTTT  86 153
    DRB0012a   14254 ..   14269 -    -9  -3.06183   CGGACCGCGATTGAA              TCCCCA AACC TGGGGA               ATCCGGTCCGGGGGT  60 254
     DRB0006    7459 ..    7471 -  -3.4  -3.54741   CAGGAGCGGCTGAAA                GTGA AGTTG TCAC                CTACTGAGCTGGAAG  51 220
     DRB0004    4501 ..    4524 -  -5.2  -2.78679   GGTCTGTAGCCAAAG          GGCAGGCTCA GTCA TGAGGCTTCC           ACTGCTGGGTCGCCC  44 9
     DRB0003    2887 ..    2899 -  -5.5   -2.7094   CCGGATGTAGAGAAT                CGGAC GCG ATCCG                TCTTAGGAGAGTTGT  46 148
     DRC0001     566 ..     576 +  -3.2  -3.04398   TTTTACTGCCGCCTT                 CCGT GAT ATGG                 GTTTTCAACGGGGCG  43 207
     DRC0002 NONE
     DRC0003    2794 ..    2813 +  -6.4  -3.54051   GCCGTCCAATCACAT            CCATGTAG ATGT CGACATGG             TTCTGTCAACTTTGT  59 18
     DRC0004    3806 ..    3818 + -10.5  -3.14132   TATCCACAAAACGAA                GGCCC TGA GGGCC                TTCGTCGAGCAGCAG  64 311
     DRC0012   13371 ..   13408 + -13.4  -3.34715   GCAATCGAACTCCCA   TGACGGCACCGCTCCT GATTCA AGGAGCGGTGCCTCCG    TCTTTAAAAGCGGTC  77 63
     DRC0013   14158 ..   14190 + -22.1  -4.76963   CGTAAACTTTCCTGA      AAGATGCGGGCAGCC TGT GGCTGCCCGCATCTN      TTTTCTGTTATGTCA 100 26
     DRC0015   16345 ..   16367 +  -2.6  -3.48395   CACTCGCGGTCATAA           CGAGGTAG ACATAAC CCGCCTCG           TTGTATACCAGGCCT  47 263
     DRC0017 NONE
     DRC0018   21190 ..   21231 + -26.1  -4.64766   ACTCCCAGGAAACCG CGAACAGTCGGCCCCATCA AGCT TGATGGGGCCGACTGTTGG  TTTTTGCCGTCTGGG 100 393
    15789334   23266 ..   23280 +    -5  -4.68645   AGTGTTTGCGCCCGG               TCATCT CGC GGATGA               TTTTGATTTTGAGTC  79 409
     DRC0023   25899 ..   25929 +  -9.7  -2.55999   TCCGGCAGAACAGAG       AGGAGTGAGAGAC AGTCA GTCCCTCACTCCA       GTTCCTCTACGCTCG  56 315
     DRC0025 NONE
     DRC0026   28099 ..   28115 +  -2.2  -3.85698   TAGTATTTCCGTCTG              GCATCT AGGTC AGAGGC              TTTGTAAGAGGGAGA  54 18
     DRC0027   29199 ..   29219 +  -3.9   -3.6715   CTGACACCGCAAGGC            CAGGTTGCG CCC CGGAAGCTG            TTTGGGCTTCCCTCG  51 352
     DRC0029   31287 ..   31301 +  -8.6  -4.20531   TTTCGTCGGGCTGGT               CACTGA ATT TCAGTG               TTTTCCCTGGGTGTC  76 174
     DRC0030   33446 ..   33458 +  -5.5  -3.14132   CAGTAGGTGACAACT                TCGCT TTC AGCGG                TTCCTGGCGGGCAAA  51 227
     DRC0033   36160 ..   36193 +  -4.7   -2.8007   GCTAGCCTGACAGCC     TCTATGTAGGTTTTT ACAT AGAAACCTACATCAA      TCCTTACTGAATTAG  44 31
     DRC0034 NONE
     DRC0035 NONE
     DRC0036 NONE
     DRC0037 NONE
     DRC0038   42648 ..   42668 +  -9.7  -3.14211   GGGCGTCCATTGACG            GGCTCTCAT GGA AGGAGAGCC            TTACTGAGGAGAAGT  61 82
     DRC0039 NONE
     DRC0040 NONE
     DRC0041   45677 ..   45688 +  -2.2  -3.05384   AGTCAAGCCAACCGT                GATG AAAN CGTC                 TTCACTCAAAGNGCA   0 127
     DRC0032   33566 ..   33607 -  -2.1  -2.78384   CCGTGTCGCACCAGA CTGACCGCTCTCCGACCATG TTT CA-GAACGGGGATGGGCCAG GTCTGGCTGAGCCAG  39 158
     DRC0028   28747 ..   28767 -  -2.5  -4.06384   GGCGAACAGCAGAAA            GCTGTATTC GAA GAATACGTC            TACAAGCTGGATAGG  58 187
     DRC0024   25900 ..   25928 - -15.4  -3.14745   CCGGCAGAACAGAGA        GGAGTGAGAGAC AGTCA GTCCCTCACTCC        AGTTCCTCTACGCTC  83 78
     DRC0022 NONE
     DRC0021   22642 ..   22661 -  -7.9  -3.28712   CCGCTTCTTGCAGAA            GACGCAA GCTGTA TTGCGTC             CTGGCGCGAAGGCCC  55 265
     DRC0019   20688 ..   20708 -  -5.3  -4.15222   ACCTGGCTCAAGAAA            CAGGGCCTC GAC GACGCGCTG            ATTCAGCCGTACAGC  66 153
     DRC0016   15681 ..   15695 -  -4.2  -3.85698   CGTCCGCGTGACAAA               CGGTGA GGT TGACCG               ATTGAATTGCGTGAA  58 370
     DRC0014   14160 ..   14188 - -24.7  -3.54935   TAAACTTTCCTGAAA        GATGCGGGCAGCC TGT GGCTGCCCGCATC        TNTTTTCTGTTATGT 100 35
     DRC0010 NONE
     DRC0009    8049 ..    8059 -  -3.2  -2.90941   ACCAGATTTCACATA                 GGAC GAC ATCC                 CAGCACGAAGCTTGG  42 274
     DRC0008 NONE
     DRC0007 NONE
     DRC0006    5368 ..    5402 -    -3  -2.87211   AGTTGCCCCGACATA     TGTCGGAATATA GCAAAATGGAT TCTATTCCGACA     CTCGGATGCCGATTT  42 94
     DRC0005    4612 ..    4638 -  -2.2   -4.7254   ATTTCTTACTAAAAA         TTGCGAAGGTGT CAG AGACCCCGGCAA         GCAGGATACAAGTGT  72 150
      DR0003 NONE
      DR0004    5407 ..    5421 +  -3.4  -3.40522   GGCGCGTGCCCCGGA               GCGGCG CCG CATCGC               TTATGCTGAAAAGCT  49 2
      DR0005    6111 ..    6147 + -12.3  -3.50572   CAGTACAGAACAGAA   GCTGACCCCGATGCCC TTCTCT GGGCG-CGAGGTCAGC    TTCTGTGGCCTGAAT  74 21
      DR0007 NONE
      DR0008 NONE
      DR0009   10302 ..   10332 +  -9.7  -3.90291   AGGGCGAAGTGTAGA       GAGGGAGAGGC GATGGTGCG GCCTCTCCCCC       TTTCCTTAAAACCGT  74 44
      DR0010   11880 ..   11893 +  -4.5  -3.58522   TGCCCGGCGAGTTGG               GAGGC GACA GCTTC                TTTCAGGCTGGTGCT  53 290
      DR0020 NONE
      DR0021   21044 ..   21055 +  -4.4  -3.54741   GGCTAAAAATTCTTT                TGCT CTAA AGCA                 TTTGACAGAATGATC  53 35
      DR0023 NONE
      DR0024   23929 ..   23945 +  -2.2  -2.72344   TGATCGAGTGTCGGG              GCAAAG GTAAG CTCTGC              TCATTGCCCGTCAGC  39 79
      DR0025   25192 ..   25231 + -17.8  -2.88999   AAGTAAACCGAACTG  CAACCCCGGCGGCTCCCT AGAC GGGGCACTGCCGGGGTTG   TGTAATCTCTCGGCA  90 35
      DR0026   26525 ..   26551 +  -4.2  -4.26344   AGGCATCGGCGGTTT         GCCCTTGCATGC GCT GCTTGCTGAGGC         TTTTGATGCCGCTCT  67 468
      DR0028 NONE
      DR0029 NONE
      DR0030 NONE
      DR0031 NONE
      DR0032   33843 ..   33867 +   -15  -5.28778   CGAGCTTTCCCCTTG          GCCCTCTCCC TACGC GGGGGAGGGC          TTTTTTGTGCCTCGT 100 43
      DR0034   34736 ..   34756 +  -5.3  -5.75945   ATAAGCTAAACTGAA            TTACGGTGC TGT GCGCCGTGC            TTTTTTTTGACCCCT 100 66
      DR0035   36063 ..   36085 +  -5.4  -3.90112   GTTGGGGGCTGGTTT           GGGCTGGTGG ACC CCCTCACCCC           TTTGCTTCGCAAAGG  60 42
        folE   36850 ..   36866 +  -9.4  -4.81249   CAACAGTGCCGGAAG              GGAGCC CGCGT GGCTCC              TTTTTGCGTTTGCCC  93 44
      DR0037 NONE
      DR0038   38772 ..   38804 + -17.8    -5.055   AGACGGCTGCACCGG      CCTTCCGCTGCTCA CTTCC TGGGCAGCGGGAGG      TTTTTTGACGGTTCG 100 41
      DR0039   40383 ..   40393 +  -2.4  -5.00616   CTGGGGAAGGGAGTG                 ACGC GGG GCGC                 TTTTTTCCGCCGCAC  81 431
      DR0041 NONE
      DR0042   41965 ..   41985 +  -9.6  -5.59534   ACCCACCAGGAAAAG            CCCCCCGC CACGT GCGGGGGA            TTTTTTATTGTCCTT 100 167
      DR0045 NONE
      DR0046 NONE
      DR0047 NONE
      DR0048   46099 ..   46110 +  -7.2  -3.07013   ACTCCACTTCCCGGC                GCCC CGGC GGGC                 TATCTTCGCCCCATG  54 42
      DR0049   47456 ..   47470 +    -7  -2.78816   GCAGGCTCAAGACCT               GCCCCC GGT GGTGGC               TGTCGTGGACGATGA  49 132
      DR0054 NONE
      DR0055   51019 ..   51068 +  -2.7  -4.11141   AGGCGTTCTGGTTTT GACCCTC-TACCTTGATGGGAGAG GGC CTCGCGCAGCGAGGGGTGAGGGTG TCTTTTTCTGTCAAA  59 105
      DR0056   52481 ..   52512 +  -6.5  -2.66435   CACCGGAATGTGGTC      GCCGTGCCG-GGCA GTCAG TGCCGCGTCACCGC      TGATGTCGTGCAGCT  45 145
      DR0059 NONE
      DR0060   55558 ..   55616 +  -2.9  -4.13767   GGGCAGCCCACCCTG CGCGTGCTGTACGCGGTGACTGAGAACGC CGA GCGGGCGCAG-CGCCGCCTGCC-CACGCC TTTTCCGGTGCCGGG  61 3
      DR0061   57041 ..   57068 +    -4  -4.00443   AGAGTCCATCAAAAA        ACCGGCCTCC TTCTTACT GGAGACCGGC         TCTTTTTGCTGCTGG  61 57
      DR0065   63243 ..   63294 +  -4.4  -3.59262   CCCCTCACCCTTCCG CCGCGTTGCGGCTCCCTC-CCTCT CCCGCC AGGGGCGAGGGA-CAACAGCGCAG TTTGACCCTCTACCA  53 82
      DR0067 NONE
      DR0068   65556 ..   65567 +  -4.4    -2.914   GCCAGGGTCATAACC                CTGT GAGA ACAG                 CTTTGCTCTCGTGCG  44 97
      DR0069   65990 ..   66006 +  -3.6  -3.53115   GAGGCGGGACACTGG              CACCGG CTTCC CCGATG              TGTTATGTTATTTAC  49 67
      DR0070   66710 ..   66758 +  -8.7  -4.52873   AAAGACCCCTCACCC CTAGCTTCGCTAGGCCCTCTCCC CTC GGTAGAGGGTCAACAGAGGCAAG TTATTTTTCTGGCAA  84 132
      DR0072   69927 ..   69946 +    -7  -3.53012   ACCGTGGCGCGCCCC            GCCACCGG GCTG TCGGGGGC             TTTGGAGCGGCCCAC  58 381
      DR0075   77100 ..   77127 + -11.9  -4.57353   GTTTTTCTTTCCTAA        GCCCCGCCCTG CTCCTT CCGGGTGGGGC         TTTTCTATCCTCGCC 100 41
      DR0076   78706 ..   78752 +  -3.5  -4.07568   GCCAGCCCAGCCGCC CGGCCAGTTCG-CGCCCCGCCGC CTC GTTGCGGG-CGACCAGCACGCCG TTTTCAAAGCCCGCG  60 367
      DR0094   95532 ..   95571 + -17.6  -2.65264   GCGCCTCTGATACCA  CTTTGAAAAATAGTTTGG ATCA TCAAACTATTTTTCAAAG   TGGTATCACTCCTCC  83 62
      DR0098  100344 ..  100360 +  -8.1  -3.17382   GAAGGCCTGAGCCTT              TTATGTC ATT GACATAA              TTGACTCTGCTTGTT  58 31
      DR0099 NONE
    15807618 NONE
      DR0101  101698 ..  101721 +  -2.5  -3.28712   TGGTCCGGAAATAAG          GAGTC-CTTG ACATG CAAGTGATTC          TTCTCGAACCCAGCC  45 27
      DR0102  102173 ..  102192 + -12.1  -5.10767   GGGAGCAAAAGAAGA            CCCCGCC CGGTGT GGCGGGG             TTTTTCTATTGGGTG 100 49
      DR0104  103889 ..  103917 +  -2.1  -2.52896   GGCCGACAGCCTCGC        GGACCGGGCCCGC GCC GTGGGCCACGACA        TCGCTTCGCACGTGG  37 169
      DR0105  104439 ..  104472 + -13.2  -4.23674   CCTGCGCCTTCCAGT    GGCCGCTCCCT--CCC AAGC GGGTCAGGGGGCGGCC     TTTCTCTTGCTGAGC  89 44
      DR0106 NONE
      DR0107  106643 ..  106677 +    -7  -3.53012   AGCCGCTTGTCCAGC     CACGCCGGGAGC CACCAGTTCCA GCGCCCGGCGAG     TTTGAGGAAGGCGGG  58 72
      DR0109 NONE
      DR0110  110183 ..  110199 +  -4.3  -4.26076   TCAACTTCCCGACCG              GGCTGTG AGC CAGGGCC              TTTTCATCACCCTCG  66 18
      DR0111  110964 ..  110993 + -12.2  -2.61912   AAAGGCCATAGGAAA       GGGGAGCCGT GACCAACTGG ACGGCTCCCC        CTTCTCAATCACTCA  65 182
      DR0115 NONE
      DR0116  115300 ..  115322 + -13.4  -5.52023   ACGGCCTGAAAAAAT           CCCCCCGG TGGCAAT CCGGGGGG           TTTTTTGTTGATGGT 100 43
      DR0122  121904 ..  121937 +  -6.9  -4.64861   AAATCCGCTTCAAAA     GTTATCCACAG TGAAACGTAGAC CTGTGGATAAC      TTTGTTTTACGAGCG  78 199
      DR0133 NONE
      DR0134 NONE
      DR0135  135165 ..  135180 +  -4.7   -4.1891   GCCCCAGAGACTGAG              CCTCA CTCCGC TGAGG               TTTCTCTTGGCGGCC  65 447
      DR0138  136973 ..  136986 +  -2.3  -2.92642   CGATGTCGCCGGGCT               GTAGC TGCC GCTCC                TGTGTCCATGCTCGT  40 260
      DR0139  138881 ..  138909 + -14.6  -4.07687   CATCTCTGCTGAGAG       CAGGGCGGGTGGC TTCG GCC-CTCGCCCTG        TTTTGCCGCCAGCCT  93 50
      DR0140  139757 ..  139790 + -16.1  -3.64599   GACGGCAAAAACAAA     CAGTTGCCCCCACCA AGCT TGATGGGGGTAACTG      TTTGCGGTCTCCTGG  91 4
      DR0143  142980 ..  142997 + -11.3  -2.70932   TGGCGATGATGACGA             GGTCACC TGTG GGTGACC              TCGTTGCGACCACCC  63 166
      DR0145  145241 ..  145264 + -12.4  -4.43844   CCCACCACTCACTTT          GCCCCCACTG TGAC TGGTGGGGGC           TTTTCTCCGTCGTAC 100 41
      DR0146  146170 ..  146186 + -10.8  -4.27914   GTGCACCATAAAAAG              CCCCGC CTAGC GCGGGG              TTCTTCTTTTGCTTT  89 150
      DR0153  154891 ..  154932 + -10.2  -4.14392   GTCTAAGCGTCTGAA GGTCCGAAGGTCTAAGGG AAGTCG CCCTTAGACGTTAAGACC  TTTTGACCCTTAGAC  81 27
      DR0154 NONE
      DR0155  156800 ..  156813 +  -2.3  -2.52896   GCGAACGAAACGGGA               GAAGC TGGG GCATC                TGCGTTGACCGGTGA  37 4
      DR0156  157377 ..  157393 +  -2.9  -2.71712   GCTCAAGCAAATCGA              GCGCTGA GTT TTAGAGC              ATTTGACAGAAAAAG  40 19
      DR0157  159050 ..  159087 +  -2.7  -3.20264   GGGCGGGGGTTTTCA  G-GGGAGACGGGGCAGA GAGGTG TC-GTCCTGTCCCCCAC   CTTTTGACTCTTTTC  43 113
      DR0158 NONE
      DR0159  160832 ..  160852 +  -6.7  -2.78596   TGGCTCAGCGGGATT            AGCCCTGCC TTC GGCAGGCCC            TCTCCTGCGGCCCTC  49 24
      DR0160 NONE
      DR0161  163809 ..  163830 +  -9.4  -3.83026   CGTCCTCTTTCTTGA           GACCCGTC CTGAGT GGCGGGTC            TTTCCTGTAGGCGGC  74 46
      DR0162 NONE
      DR0163  166287 ..  166297 +  -5.4  -3.37053   TTCGGTGCCGAAGCC                 GTGA GGG TCAC                 TTCCTTAAGGTGTCT  50 133
      DR0164  167253 ..  167279 +  -8.7  -5.41359   GCGGGCAACAAAAAA        GAAGCCGGACGC TGTG GCC-CCGGCTTC         TTTTTTCGTTTGCTT 100 46
      DR0166  169590 ..  169614 + -11.4  -5.14965   TAAGCGGGGAAAAGG          GCGGAGCGGC GGAGG GCTGCTCTGC          TTTTTTGGTGGGGGT 100 48
      DR0167 NONE
      DR0168 NONE
      DR0169  172102 ..  172118 +  -3.5  -4.38712   CGAAATCGAGAAGGA              GCGCACG TGA CGCGGGC              TTTTATCGCGCTGGG  64 16
      DR0170  172639 ..  172652 +  -3.7  -2.62184   GATGGGGCTGGCTGC               CCGGC TTGC GGCGG                TACTGTGCCAAAAGC  41 41
      DR0172  174337 ..  174347 +  -2.4  -4.81551   GGGCGGCGAGTTCTT                 CCGC CTC GCGC                 TTTTTCATCTCGATG  79 298
      DR0174 NONE
      DR0175  176415 ..  176435 + -10.4  -5.37345   CACCCTGCTCAAGAG            CCCCTTCC CCCGC GGAGGGGG            TTTTTTGTGGTTGGA 100 43
      DR0176  177996 ..  178007 +  -5.8  -3.82202   GAAAGGGGCGACGTA                GAGC GGAA GCTC                 TTGTGTTTCCGGCTC  60 111
      DR0177 NONE
      DR0178 NONE
      DR0179 NONE
      DR0180  180997 ..  181007 +  -3.2   -3.5393   AGAAGAAAGCCTCCA                 CCGA AAG TTGG                 TTTCCAGACGCTGAT  51 54
      DR0184  189032 ..  189078 +  -6.4  -2.86343   GGAGGGAGCCGCGAA GCG-GCGGAAGGGTGAGGGGTC TCCCT GCCCCCTC-CCCACCCGCGCAC TATCCTGCTTCCCAT  50 104
      DR0185 NONE
      DR0186  191238 ..  191261 +    -3  -3.29144   TCGAGGCCGCGTGTG          CGGGCGAG GAAAATGG CGCGCTCG           TTGTGAAACGGCTGG  45 482
      DR0191  196550 ..  196565 +  -3.2   -5.2015   AAATTCACTGAGAGC              GGCG CGTCCGGT CGCC               TTTTTCTGTTCTTAG  82 44
      DR0192 NONE
      DR0193  197708 ..  197730 +  -4.7  -3.98378   GCAGGCCAAAAAAAA           GGCCGAAGC GTGTA GCCTCGGCG           TTCTTCTTGGATGTG  63 43
      DR0200  203853 ..  203893 + -15.5  -2.64987   AAGATTGACGGCAAA G-AGCGGCGGGCCGAGAG TTCGTC CTCTCCGCCCGCTGCTGC  TGCTCTCCGGTGTTT  77 33
      DR0203 NONE
      DR0204 NONE
      DR0205 NONE
      DR0206  208639 ..  208662 +  -6.6  -4.19624   CTTCGATACAGTTCG          CTCGCTGTCG TGAC CTTCAGCGAG           TTTGTCTTGCCACTC  69 92
      DR0207  209174 ..  209192 + -13.1  -3.77722   ACCGTCTAAAGAGAA             CGCCGGG GGAGA CCCGGCG             TTGTTGCTGGTTGGA  81 52
      DR0208  210005 ..  210034 +  -4.2  -3.87815   CGATTCGAGGTAGCC       CTCGGTGCCGGCC AGCAC GCCCGCCACC-AG       TTTCTGCGGGTCGGC  58 399
      DR0214  215661 ..  215686 + -17.7  -3.28001   GAAGTAAGAGAAGRA         GGGCAGAGAGT TATA ACTCTCTGCCC          TTCACTTTGAGCCTG  93 34
      DR0217  218548 ..  218585 +   -12  -2.79983   CAATCCACTCTGACA  GGCCCCTGACAGCCGCGC TCCG GCGCCG-TG-CGGGGGCC   GTTCTTCACGCTTTT  66 194
      DR0218  219135 ..  219156 +  -8.7  -4.39696   GGGGAATAAGAGAAA           GACCGGG GAGGGTGG CCCGGTC            TTTCTTGGTTTGGAA  84 49
      DR0219  221001 ..  221041 +  -3.9  -3.37959   TGGAGTCGTCCACCA GCAC-CACCCGCTTGCCGC GCACG GCGG-AGGTGGGGGAGAGC TTCATCTTGACCTTC  48 366
      DR0221  222841 ..  222854 +  -3.7  -3.53012   GGCAATCGTGACCTT               CGGCG CTTC CACCG                TTTCGCCCAGCACCG  49 313
      DR0229 NONE
      DR0230 NONE
      DR0231  231020 ..  231035 +  -3.3  -4.21933   AGCCAATTCAATTAT              TTCGA TAAGTC TCGAA               TTGTTTTAGGCTTCG  61 72
      DR0232 NONE
      DR0233  231528 ..  231544 + -10.9  -2.78596   GACCGCACGGCGCTG              GACGTGA GCC TCACGTC              TCTGGTCCAGGGGTC  63 66
      DR0234 NONE
      DR0235 NONE
      DR0236  234833 ..  234845 +  -3.3  -3.05844   CTTCGGCAGGCCCTC                TCTGC TCC GCAGC                TCTTCGAGTCCCACC  43 75
      DR0237 NONE
      DR0238  236487 ..  236512 +  -6.7  -3.53012   GGCGGCTCAGGGGTT         GGGTCAGGGCG AACA CGCCGTGGACC          TTTACGGCGGCGCGG  57 114
      DR0239  237776 ..  237811 +  -9.6  -3.57144   CACGGCGACGAGCAA    TTCGGGCGGTGACACC TCGG GGTGACGCAGCACGAA     TTTCAGGCTCGGGGC  67 466
      DR0241  238936 ..  238977 +  -9.9  -2.64616   TACTTGGGGCCGAAT AAACCCCCGCCCGCTGAGC TGCG GCCCAGGCGGCGGGGGTGG  TGATGTGAGTCACGA  55 306
      DR0248 NONE
      DR0250 NONE
      DR0251  248453 ..  248478 + -12.5  -4.21676   TCTTAAGAAAGGGGA         GGGGAGACCGG TGCG CTGGCCTCCCC          TTTTCCCTGGCTTCT  89 519
      DR0252  249653 ..  249673 +    -9  -5.76237   TCAAACCTTCGCCAG            TGCCTCCT TACTC GGGAGGCA            TTTTTTATTTCTCTG 100 44
      DR0262  264584 ..  264608 + -11.4  -4.93877   GCTAGATGTAAAGAG          CCCCCGCC CATGTTGCT GGCGGGGG          TTTTCTTTGGTCGAG 100 42
      DR0263  265440 ..  265454 +  -2.7  -4.72272   CCGCAAGGTGGTTTC               GCCGC CCGCC GCGAC               TTTTTCCTCGGCCCC  76 125
      DR0269  273748 ..  273786 + -10.3  -4.34402   CCGCCGGGCACAGCA  TGAGAGAGGCCGTCACCT TTAG GGGAGACGGCCT-TCTCC   TTTTGCTCTGGGGCA  85 75
      DR0270  275191 ..  275220 +  -4.2  -3.85698   GGCCACCGGCAGCAC       GGCGCGC-GGTGT CCACC ACGTCTGCGCGGC       TTTCTGAAAAGCCCA  58 230
      DR0272 NONE
      DR0273 NONE
      DR0274 NONE
      DR0275 NONE
      DR0276  278878 ..  278914 +  -2.1  -3.53091   AGGCCGTCGGTCTTG    CCGGGTTCGACGGTG AAGTGGA CGCCCTGGTACTCGG    TTTCGCCCCGCGCAT  47 259
      DR0280  282085 ..  282112 +  -6.3  -4.86731   AAGACAAGGGCACAA        GG-GCGTCCC GGTTCCTGG GGGACGCGCC        TTTTCTTTCCCCGCC  83 118
      DR0281 NONE
      DR0282 NONE
      DR0283 NONE
      DR0284  285635 ..  285677 + -19.2  -4.41241   AAACCAAGCGTCAGG GCAGCCGGGCAAGGGAAAGC ACA GTTCTCCCTTGTCCGGCTCC TTTTGTGCCGCTTTG 100 65
      DR0285 NONE
      DR0286  287147 ..  287178 + -12.3  -3.40597   CGGGGGAGCAGAGCG      CGGCGTCGGCGG CCCCTCCCC CCGCCG-CGCCG      TATTTGCCTCCCGAA  74 60
      DR0287  290138 ..  290172 + -10.8  -4.44914   CCACAAAGCAGCAAA    GAGGAGGGGAGGC-CC GCGCA GGCGCCTTCCC-CCTC    TTCTTTTATTGCCTG  95 48
      DR0288 NONE
      DR0289  292112 ..  292127 +  -3.2  -2.71791   TCAACGCACCGGGGC              CGCC CATGAGCT GGCG               CTTTACCCGGCAGGT  40 96
      DR0290 NONE
      DR0291  294079 ..  294110 + -13.1  -4.71426   GCCCAGCTAGCAAAA     GCCCCACCCGCCAGC TTCG GCT--CGGGTGGGGC      TTTTCTTGGTAGGAG 100 41
      DR0302  304715 ..  304747 +  -7.5  -4.55689   ACTGAATAGCCTAAA      GGGGTGCCCGACCTC CCA GAGGAACGGCGTCCC      TTTTCTATGCCTCCT  83 62
         pgm  305752 ..  305762 +  -2.4   -3.2794   ACCGCGAGATCGACC                 CGCG CTT CGCC                 TTCATGTCGGTGGAC  45 254
      DR0305 NONE
      DR0306  307983 ..  307999 +  -2.2  -4.59342   CCCAGAGTGGCTGTG             CGGG-GC ACAA GCATCCG              TTTCTTTGTAATGAA  68 63
      DR0307  310318 ..  310337 +  -7.8  -5.37593   CTCCGGGTCTGAAAA            GCTCACCT TTCG GGGTGGGC             TTTTTTCGTTTCAAC 100 44
      DR0308  310862 ..  310901 +  -4.2  -4.77157   GCAAGAGTTAGTTCG  GGGCCAGGAACC-TATACG GAA CCTATACGGGAACTGGCCC  TTTTTGCTGGATTCC  75 53
      DR0309 NONE
      DR0310 NONE
      DR0311 NONE
      DR0312 NONE
      DR0313 NONE
      DR0314 NONE
      DR0315 NONE
      DR0316 NONE
      DR0317 NONE
      DR0318 NONE
      DR0319 NONE
      DR0320 NONE
      DR0321  317797 ..  317809 +  -4.7  -2.78816   AAGATCGTGTCCCTG                GCTCC GGA GGTGC                TGTAATGCCCCGTCC  44 8
      DR0322 NONE
      DR0323  318858 ..  318875 +  -9.1  -5.60993   AAAGTCTTAAAAGAG             GAGTCGC TCAA GCGGCTC              TTTTTTTATGGCCCG 100 61
      DR0328  323465 ..  323497 + -11.3  -3.28712   GTCCACCCCCGGCAG     CTCATCG-GGCGCG AAATAC CGCGCCTCGCTGAG      TTCTCCGGCAGGGGG  66 216
      DR0330  326101 ..  326144 +  -8.6  -3.36415   CGCTCACGCCGTCGG CGCGGCTGCCCTCGGGGGCA GTGA TGTCGGCGGGGGCCGCGGTG TTCGTCTGATTTGTG  59 184
      DR0332 NONE
      DR0333  328983 ..  329004 +  -2.1  -3.53444   GCCTTTCCCCCGCAG           CTCATGGCG CAGT CCCCTTGGG            TTTACGGCAGGCTCG  47 49
      DR0335  332552 ..  332584 + -12.1    -3.887   CGTCAAATAAAAAAA     GGA-GCCCAGGCGA CAGCAA TTGCCTGGGCTTCC      TTCTTGCTTGTGTCT  81 42
      DR0339  337829 ..  337864 +    -9  -3.63627   GAGTCTGGCTCTCTG   GCGCCCTGC--CCCCG GTGATG CGGGAAAGCAGGGCGC    TTTGCCGTGTCACAG  68 45
      DR0340  339210 ..  339235 +  -8.9  -4.51743   GTGACAAAACGAAAG         CCGCCGGACTC CTGA GAATCCGGCGC          TTTGTTTGGTGCTCG  84 114
      DR0341  339787 ..  339809 + -11.3  -4.87893   AGGCTCTCCAAAAAG          TCCCCCG-CC ACTC GGACGGGGGA           TTTTTCGTTGGCCTT 100 45
      DR0349  348864 ..  348890 + -10.8  -5.53288   CTGAGCAGTAAAACA         ACTCCCTCACCG TGA TGGTGGGGGAGC         TTTTTTTGGCTTAGA 100 47
      DR0355  357173 ..  357183 +  -5.4  -5.00642   GGGAGAAAAGGAGCG                 GAGA AGC TCTC                 TTTTTCTATGACTTG  83 41
      DR0358 NONE
      DR0359  359757 ..  359773 +  -4.4  -3.60296   CTGGGCCGGGCAGAC             GC-AGGC CTGA GCCTTGC              TTTCAAGTCAACCTG  53 16
      DR0360  360512 ..  360569 +  -2.6  -2.79321   CACGCCAAAGCAGGG CCAGCCGCACAACCCCAACGGCGTCCGAG CAG CGCGGACATCATGGCGGT-G-GCG-CTGG TGGTGTTCATGTCGG  39 240
      DR0361  361508 ..  361545 + -14.7  -4.45151   ACAACAAAGAAAACG   GGGCACGTGGCTGGAAG TTTT CCACCGGCCACGCGCCC    TTTTGATTGGCTCTT 100 111
      DR0363  364620 ..  364674 + -17.1  -3.27476   AAGGGACCAACAGCA GATGGGGCGGGGGAGAAGAGGGTCC GGCCA GGACAGGCTTCTTCCCCGCCTCCTC TTGCTGATTGGCGCT  91 104
      DR0364 NONE
      DR0365  366830 ..  366851 +  -9.3   -5.5112   ACTTCAAGCGTCATG           ACCCCCGGC TGCG GCTGGGGGC            TTTTTTGTTCCTCCC 100 57
      DR0366  368142 ..  368154 +  -6.2  -4.30719   TAGTTCGTGTAGGGA                GGGC AGCTC GCCC                TTTGTTCTGACGGGC  71 113
      DR0368  369795 ..  369810 + -11.8  -2.71791   GGCCGGGCGTACACT              CGGGGG ATGG CCCCCG               CTTTCCCCCACCCCT  66 47
      DR0369 NONE
      DR0370  371202 ..  371216 +    -7  -2.70932   GGATTAGAGCTTGAG               GGGCAG GCT CAGCCC               TGCTTGGAAGCGGGC  49 70
      DR0371  371509 ..  371529 +  -4.6  -2.92513   ATGAAGGTTTTGCCA           GG-GCGGGC GGGG GCCAGCGCC            TATACTTGCCGTTAT  46 37
      DR0372  373136 ..  373168 + -17.7  -4.64861   AGCCCTGGGCAAGGT      GCGGGGGCGTGGG GTTGATG CCTGCGCCCCCGC      TTTGTTTTGGGCCGG 100 41
      DR0373  374484 ..  374499 +  -7.5   -3.6715   TTAAAGCAAACGCAA              GGGGC CGCCGC GCCCC               TTTCGCCTTGACTCA  62 37
      DR0374 NONE
      DR0375  375376 ..  375404 +  -3.8  -4.13246   GGACCGAGGCGCAGA       GCC-CCTACAAGC GCGA GTATGTGGGCGGC        TTTGTCTATCCGCTA  63 109
      DR0376  375885 ..  375906 +  -9.4  -4.33182   CTGTAACTGCAAAAA           GCCGGAGC TTCTGC GTTCCGGC            TTCTTTTCTCCATCA  83 35
      DR0379  380701 ..  380728 + -12.7  -5.09426   AGGTAACACCCACAG        GCAGGCGGCTC CCCAGC GGGCCGTCTGC         TTTTTTCCAGTTCCC 100 55
      DR0380 NONE
      DR0381 NONE
    15807628  382830 ..  382861 +   -18  -3.22091   AAGCAAAACAAAAAG      GCGGGGCCGAAGAG TTGA TTCTCCGGCCCCGC       TTGCTCGGTTCAGCT  91 41
      DR0388  387300 ..  387324 +  -9.9  -2.81312   CACGGACGCGGGCAT          CGCGGGCTGAG CGA CTGACCCCGCG          TATACTCGCTGCATT  60 16
      DR0389 NONE
      DR0390  389328 ..  389353 + -16.9  -4.20806   AAAAAGAGAAAAGAG         GAGGCTGGAGC AATG GCTCCGGCCTC          TTTGCTTTTGGACTA 100 48
      DR0391  390014 ..  390065 +  -4.2  -3.72576   ATGCCGCTCTGACCA CCCTGGGCCATCTGACTGCCGT-AG CTG CTCATGCCAGCCTGCTGGCCCTGGC TTTGCTGCACGCGCA  55 312
      DR0393  393680 ..  393724 + -15.7  -3.55444   CCGCTCACCTCCGGG TGAGGGCAGGCCGGGCCGCT GGAAGG GGAGGCCCGGCCTGCGC-CA TTTGCCGGATGCGCG  86 55
      DR0394  394896 ..  394908 +  -4.7  -3.04792   TGCTGATGAACGTGT                ACGCC GCA GGCGC                TGTTGCCGCTGCTGG  47 167
      DR0395  396102 ..  396113 +  -5.8  -4.14243   ACAGCCAAACCGGGG                CGCT GAGC AGCG                 TTTTCAGGTCGCCTG  69 131
      DR0397  399329 ..  399340 +  -3.6  -3.44051   AGGAAGGCCACCGTT                CGTG TCCC CGCG                 TTCTGGTCCTCCACA  49 423
      DR0402  405845 ..  405870 +  -4.6  -5.42259   TGAAAAAAGCCGCGT         CGTCCACGCC CACCGC GACCTGGACG          TTTTTTTCCCGGTCG  91 169
      DR0404  407257 ..  407283 + -10.8  -5.28942   GTTACATCAGAAAAA         GACCCGCCAC AACAAGG GTGGCGGGCC         TTTTTATTTGGAATG 100 177
      DR0406  411377 ..  411406 +  -3.5  -3.86822   CACCCTGGAACAGGG       GGTGCTGGGGTGAG GGC CGCACTC-AGCGTC       TTTCTCAAGGACTTG  56 13
      DR0407  412295 ..  412307 +  -7.7  -3.25823   CAGTTCGAGGCCGTT                CATGC GCG GCATG                TTGATGTCGAGCAGG  55 269
      DR0409 NONE
      DR0410 NONE
      DR0411 NONE
      DR0412 NONE
      DR0413  415427 ..  415455 +  -3.1  -4.13767   CCGCGCGGCGACCTG       CGGACCTGGCTG CCGCAC CA-TCAGGCCCG        TTTTGGGCTGCCGGA  61 86
      DR0414  416425 ..  416463 +  -9.5  -3.18264   CGGCAGCCCCGCCCC  GAGTTTGCCCGCCAG-CC ACGA GGTCGGGCAGGCAAACAC   TTGATCGGTGAGCAG  60 454
      DR0416 NONE
      DR0417 NONE
      DR0418 NONE
      DR0419 NONE
      DR0420  421537 ..  421553 +  -5.1  -4.11484   GGAAATGGACTAAAA              TCCAGTA CTT TTCTGGA              TTTTAGGGAATTGGA  65 116
      DR0424  424482 ..  424494 +  -4.8  -2.72344   GCCGAGCACCAAGGG                GAGC CTGTA GCTC                TCATTCCACGTCAGC  44 16
      DR0425 NONE
      DR0426  425996 ..  426024 +  -5.7  -4.91511   ATTTCCGCCGCGAAC        TCGCCCCGGCCTG ATT CCGCCGGGGGCGC        TTTTTCTGCTACACT  82 12
      DR0427  426865 ..  426888 + -12.4  -5.46657   CCGCTCAGTCGTTCA          CTGCGTCCCT TGCG GGGGGCGCAG           TTTTTTATTGGCGTC 100 44
      DR0428 NONE
      DR0429  428206 ..  428225 + -12.8  -5.38549   CCGGTTTTGGCTGTC            CCCCCGCT GCCC GGCGGGGG             TTTTTCTTGTTTGGC 100 46
      DR0430  429834 ..  429863 +  -9.9  -4.86293   AGGGCAGAGGAAGAA       GGGAGGGACGGCT TGCG GGCTGTTCCGCCC        TTTTCATTTTTATTC 100 39
      DR0432  431458 ..  431474 +  -3.6  -4.09685   CGCACCGGGTGGAGC              CGGAAG GAACG CTGCCG              TTTTGCACGCTGCGC  58 184
      DR0433 NONE
      DR0434  433500 ..  433516 +  -6.5  -3.95584   AAGCCGCACTGCGCC              CCTATCC CCT GGAGAGG              TTTGATTCATGACCC  65 39
      DR0435 NONE
      DR0436  435536 ..  435563 + -16.3  -5.46629   CCCCGCCCCTCCTGA        GCAGCCCTGGC CTGAGC GCCGGGGCTGC         TTTTTTTGGCCTCTT 100 42
      DR0437  435844 ..  435860 +  -2.9  -2.61264   GCCCCCGAAGGAGCG              GTCAGTC AGC GGCTGAA              GTTGTGGCTCAAGCC  39 63
      DR0438 NONE
      DR0439  436734 ..  436770 + -17.3  -2.78463   GTTCTCTACAGCGCA   CGGTGGGGGCC-CCGG GGCAAG CCGGCGGCCCCCGCTG    TATGCTGCCGCCCAT  84 41
      DR0440 NONE
      DR0441  438198 ..  438251 +  -3.1  -4.10953   CAGCACCAGTTGCAC GAGGTGCTGGTCGAAGGTCCGCATCC CGC GCATGCC-ACCTTCCATCAGGGCCTG TTTGATTTCCTCGGT  61 355
      DR0444  442058 ..  442069 +  -4.4  -2.57211   CCTTCACCTTTTGAA                TGCT GGGG AGCA                 GTTCTCGCCCGAGCT  41 99
      DR0445  442762 ..  442772 +  -8.2  -2.74012   GGAGGCTGCCGCTGC                 GGGC GTG GCCC                 TGCTTGAACTCGTCG  52 109
      DR0448  443924 ..  443936 +  -7.7  -4.36914   AGGAGGATGTGGCCT                GCATG AAC CATGC                TTTTGTAGACGCCAG  76 78
      DR0449 NONE
      DR0450  445871 ..  445895 + -17.9  -3.66178   AGCGCCAGCGTTAAG          CCCCTGTCCCC TCT GGGGATAGGGG          TTTGGGGTTGGGGCC 100 335
      DR0455  450050 ..  450070 +  -7.5  -2.95126   ATGCTGGCCCTGGGA            GAACGGGCG CGG CGGCTGTTC            TAGTTTCCGGTTCTC  53 2
      DR0456 NONE
      DR0457 NONE
      DR0458  453859 ..  453869 +  -2.4  -2.66216   CGCGATTGAGCACAC                 CCCG CGC CGGA                 CTTCTCATCCTGGCA  38 32
      DR0459  454654 ..  454692 + -16.9  -4.61231   GACAGGCCAAAAACA  GAGAGAGCAGAGGCGCCA GCAT TGGC-CCTCTGCTCTCTG   TTTTTGACCCTGTAC 100 43
      DR0461 NONE
      DR0462  458794 ..  458820 +  -4.2  -4.58395   CAGCACCTTCGCCAG         CGGCACTTTCGC CGT GCGGACGCGCAG         TTTTTCGCCGGTCAG  72 150
      DR0471 NONE
      DR0472  473270 ..  473301 +  -6.5  -5.18726   ATGAAGTGAACAGAA      AAAGCCCCGGTCAG ACGGG CTG-CCGGGGCTGC      TTTTTATTCTGAACC  88 32
      DR0476 NONE
      DR0477  479352 ..  479377 + -12.6  -5.00616   TTGGGCGTGTGGACG         GTCCCCCTTC CGGTGT GGAGGGGGAC          TTTTTTGGCGCAAAC 100 211
      DR0478  480688 ..  480727 + -19.5  -4.00124   GCAATAAGAGCAAAC  G-GGAGAGGGTGGAGAGT TAATC GCTCTCCACCCTCTCCGC  TTTACTTATGGCCTC 100 34
      DR0480  484669 ..  484683 +  -6.4  -3.15249   GGTCATCAGGGCGAG               TTGCTC GTC GAGCAG               TTGCTCGGGGCTCTG  50 246
      DR0485  489129 ..  489177 + -16.8  -4.65895   CTGACCGCGAACAGG GAAGAGGGTGGAGAGTCGAGGG TCCGT CTCTCCGTTCTCCACCCTCTCC TTTTTCGCTCGGCGC 100 37
      DR0491 NONE
      DR0492  493932 ..  493952 + -11.8  -5.15634   TGCTGCCCCGGCAAG            CCGCTCCC CGTGT GGGGGCGG            TTTTTTCATGCCCTA 100 46
      DR0493 NONE
      DR0494 NONE
      DR0495 NONE
      DR0496  497540 ..  497575 +  -5.3  -4.08767   CCGGAAAGACACAGG    GTAGGGGGTTG-GGGC GTCAG GCTCGCTTCCCCCTGC    TTTTAACCGACTACA  63 43
      DR0497  498306 ..  498337 +  -2.8  -3.73402   CTCACGGCCCCGACA      ACAAAAAACCCCGC CGAG GCGGGGAACTTTGA       TTTGGTGGGCGGTAT  54 67
      DR0498  500250 ..  500306 + -17.5  -3.54424   AGCCCCGGCAAAACG C-GGGCGGGGGAGAAGGGCTGAACTT TTGACC GGGTTCAGCTTTTTTCCCCTGCCCAG TTTCAGGCACTAGCC 100 40
      DR0499 NONE
      DR0500  502296 ..  502335 +    -5  -3.50047   CGTGATTTTTACCGA CG-CGAGGCC--CGTGCGC CTTCA GCGCCCGACGGCCTTGGCG TTCTGCGTTTCTCGG  53 200
      DR0502  505182 ..  505203 + -11.5  -3.25823   GCGGAAGGCGGTGTT           CGCCTGCCC ACCG GGGCAGACG            TTGATGTCGGGGAAC  66 364
      DR0505  508777 ..  508820 + -12.5  -4.98917   AGTAAGCCCTAACAA ACGGGGCAGAGGCTGGCG AAGTTGTGC CG-CAGCCTCTGCCCTGC TTTTGTTGTCTTTTG 100 36
      DR0510 NONE
      DR0516 NONE
      DR0517 NONE
      DR0518 NONE
      DR0519  523259 ..  523282 +  -9.5  -2.58758   CTGAACCGCTCGACG          TGGGGCCGC CCCAGC GCTGCCCCA           GTTCTCAAAACTTGT  56 37
      DR0520  524071 ..  524122 + -10.6  -3.35679   GGCCGCCGCCGCTGA GGGTGCCCAGTGACCGG-GGCCGGG ACA CCGGGCCGCCGCTCGCCCCGCGCCC TTATCCCTGGGGCGG  66 13
      DR0521 NONE
      DR0522 NONE
      DR0523 NONE
      DR0524 NONE
      DR0525  526583 ..  526616 + -11.1  -3.36749   CAGAACGAAAACAAA    CGCCCAGC-A-CGGC ACCCGC GCCGCTCGCTGGGCG     TTAATGTTCCACGTG  69 107
      DR0543 NONE
      DR0544 NONE
      DR0545  551604 ..  551614 +  -5.4  -3.44848   TTCCCAACGGACTTC                 CAGA GCT TCTG                 TCTTTAGTGAGGCGA  53 456
      DR0547  553093 ..  553108 + -11.8  -3.28924   CCCGCTAAAACAAAA              CCGCCC CGGA GGGCGG               TTCTGAGAAGAGGTG  72 33
      DR0549 NONE
      DR0550  556139 ..  556192 + -12.3  -5.00616   TGACTTTTAGTCGTG CTCTGCTTTGAAGCGGCGCCCCGAG GAGT CAGGGGGCGCCGCTTCAAGTTCAAG TTTTTTAGACGAACG 100 31
      DR0552  558364 ..  558392 +  -2.4  -3.87373   GGGTCGGCCACCACG       CTGG-GGGTGA GCACGTCG TCGCCCGCCGG        TTTCTGCCCGGTCTG  56 114
      DR0554  560585 ..  560621 + -13.9  -3.83026   TTGCAGCTTTACAAG    TCGGGTTTCATCGCTAA GTG TTAGCGATGAAACCGCA    TTTCGTATGAGAGAG  86 136
      DR0555 NONE
      DR0556  562488 ..  562519 + -14.6  -4.04806   AAAAGCCAGTGTCAG      GAAACAGGTGAGGGA ACT TCCC-CGCCTGTTTC      TTCTTTGGTCTCGGC  93 39
      DR0561  569033 ..  569068 + -16.1  -3.99386   GTAACAGAATTCCCC    GGCTCAGAGGCGCGG CATAGT CCGTGCCCCTGGGCC     TCTTTTCCTTTTTAG 100 37
      DR0562 NONE
      DR0563  571939 ..  571961 + -14.1   -4.7254   GGCGCGTCTCTCCGG           CCCCCTGCC TCAGT GGCGGGGGG           TTTTTGATGAGCAAT 100 53
      DR0564 NONE
      DR0565  573662 ..  573683 + -11.5  -4.62441   GGACTTGAAGATAGT           GGGGCGGGG GAGA CTCCGCTCC            TTTCTTTGTGTACGG  95 46
      DR0566  574394 ..  574431 + -14.2  -3.09831   TTAGGAACTTCAAAC   GAACGACCGCCGAGAGC CCCAT GCCC-CGGCGGTTGTTC   TCATTTTGCGGTCAG  78 214
      DR0569  578322 ..  578366 +  -9.1   -3.9151   GCGCCGCTGACAGTC AAAACGGTGCGGGCTTCCACG TGA CTGGGAAGCCTGCACCGTCGC TCTTTTCTGCTTTGC  74 45
      DR0570  579017 ..  579027 +  -2.4  -3.15544   AGTAAGAGGTGCAGG                 CCCG GGG CGAG                 TTCCTCGGCCTGCGG  43 117
      DR0572 NONE
      DR0573 NONE
      DR0574  585832 ..  585847 +  -4.7   -3.4252   CATCTCGTTGAACAT              GTTCG TCGCCT CGAAC               TTGTACTCGGTAAAC  52 297
      DR0576 NONE
      DR0577  591395 ..  591428 +  -5.8  -2.86164   ATCTTCAGCAGCGAA     GCGTCAGCACCCAG CAGGTA CGGGGCGCTGGAGC      TGTAGTCATTGAACG  47 244
      DR0580  594183 ..  594208 +  -5.9  -3.86995   TCAGCAGTTCCAGGC         GGGCCACCACG ATGC CGGGGGCGCCC          TTGTTGTCCATTTCG  63 235
      DR0582  595553 ..  595577 +  -9.9  -2.76453   GTGGTCGCTGTAGTT          CGTCGGCTGCG GCC CGAAGCCGAGG          TAATTGCCGTTGTCC  56 352
      DR0585 NONE
      DR0586 NONE
      DR0587 NONE
      DR0588  603070 ..  603091 +    -3  -3.35046   GTGCAGGGCGGGGAA           TTCAGCTT TGCCGT GAGCTGAG            TATTTGACGGCATGA  46 5
      DR0589  603682 ..  603693 +  -3.6  -2.66733   TGGAGGGGAGATGAA                GCTG CGGA CGGC                 TAGTCTGGGTTAACG  39 50
      DR0590  604146 ..  604164 +    -8   -3.5627   TCGGCGGCGAGTTCA             GCGGGGGT GTC GCCCCAGC             TTTCCAAACTGATGT  60 102
      DR0593  606083 ..  606135 + -11.9  -3.01712   TGGCCTGACCTTCAT AGGGCAAGGGACGGCCAC-CCCAG GAAACG CTGTGAGTGGCCGCCTCCTGCCCG TCTTACAGCCCCCGG  68 33
      DR0595  608235 ..  608260 +  -3.1   -3.4759   ATTACGCGTGCGTCG         GAACGGCGCCG CCAC CCGCTCCATTC          TTCGTTCTGCTCCGT  49 70
      DR0598  611172 ..  611205 +  -5.9  -3.37245   GACGGCCACGGTGGG     CC-GCACCCCGGCG CGAACTT CGGCGAGGTGCAGG     TTGGTGTTGCGCTCG  52 372
      DR0601  614297 ..  614316 +  -3.4  -3.29511   CGTTCAGGATGCCGC            CGTGCGCG ACCA CCAGCACG             TTCTCGCCGCCTCGC  47 182
      DR0606  618163 ..  618186 +  -4.6  -4.17513   TGTCGAGTAAGGCTC          CGAGTCAGGTT CTG AGCCTG-TTCG          TTTCCTGTTTTTCTT  65 31
      DR0607  619919 ..  619939 + -11.8  -5.61824   GTTGATAGAAAAAGA            GCCGGGGC CAAGT GCCTCGGC            TTTTTTTGCGTTTTA 100 66
      DR0608  620996 ..  621012 +  -4.4  -5.65177   GGCGCCTGCGTAATT              CGGAGA ACTGC TCTTCG              TTTTTTTGTAGGTAT 100 79
      DR0609 NONE
      DR0610 NONE
      DR0611 NONE
      DR0612  625046 ..  625076 +  -3.8  -3.96449   CAAGGAAGGCCAAAA       AAGGACGGCGAG CGAAGGC CCCGCCGTCCGA       TTCTTTGGGCTGTTA  61 317
      DR0615 NONE
      DR0616  628307 ..  628332 +  -3.9  -4.25256   CCCCAGCAGTCGGCG         CGTCGCCGG-AG TTC CTGCCGGGGAGG         TTCTTTTGCTGCCGG  66 71
      DR0617  631394 ..  631429 + -12.6    -4.053   TGATGGATGATGGAA    GAAAGACCGCTGAGGC GAAG GCTTCGGCGGTTCTTC     TTTCTATGACGTAAT  86 77
      DR0618  632711 ..  632723 +  -4.7  -4.32034   CTGCACCTTGTGGTA                GCGCC GCA GCCGC                TTTTCGTACTCGTCC  69 386
      DR0622  637392 ..  637403 +  -2.2  -3.36671   AGGCGCCGTGTCCCT                C-CGC TGA GCGTG                TTCTAGGGTTGACGT  45 19
      DR0623 NONE
      DR0624  639326 ..  639361 + -10.4  -3.08679   TGCTGGCGGCGCTCT    TGCCCTG-AGCGGGGAA CTT TTGCCCGCTGCCGGGCG    TATTCCGTCCCGAGA  62 18
      DR0625  640156 ..  640181 + -12.5  -4.67641   GTAGCAAGAAGGGGG         GAGGCCAGGGC AACC GCTCCGGCCTC          TTTTCCTTTTGCCGT 100 41
      DR0626 NONE
      DR0627 NONE
      DR0628  643779 ..  643805 +    -8  -4.28656   AAAGACACGGCCAAA        GGGAG-GCGCC CGGACA GGTGCCCTCCC         TTTTCGCTGTTCCCT  76 63
      DR0629 NONE
      DR0630  646269 ..  646279 +  -3.2  -3.63148   CCCTGTTCCGCGACT                 GGTT CTG AGCC                 GTTTTTTACCCTACT  51 18
      DR0631  647512 ..  647531 +  -8.5  -5.14563   CAGCAGTTGAGCAAG            CCGGGGC CACAGC GTCCCGG             TTTTTTCATCGCCAG  93 61
      DR0633  649336 ..  649360 +  -6.4  -3.24747   AGCGGGCGGGAGTGC         GGGCATGAGCG TTCT CGC-CGTGCTC          TTGCTGATGTGGGCG  53 18
      DR0634  650052 ..  650066 +  -2.1  -3.87211   CCTTGACGATGTTCA              CCA-CG TCGC CGATGG               GTTTTTTGTCTTCGG  56 441
      DR0640  654252 ..  654281 + -12.8  -4.05446   ATGAGCTGAGAAAAA       AGGGCCGGAGGG GGTAAA CCTTCCGGCCCC        TTTCTCGTTCCAGCC  86 52
      DR0645  657761 ..  657774 +  -5.9  -4.83615   CCGCGCCGATGACCA               TGCCC TTGT GGGCG                TTTTTCTCGACGATG  86 193
      DR0647 NONE
      DR0648  660616 ..  660627 +  -4.4  -3.23216   TGGGGGCGCTGGTGG                TGGA TTTT TCCA                 TTGCTGGTGGTGACC  47 1
      DR0649  661330 ..  661340 +  -6.8  -2.80935   CCCGCTGCCCGCCCG                 GACC CGG GGTC                 TGTCATAACTGGGGT  49 41
      DR0650  661902 ..  661918 +  -6.5  -2.71364   CGGCGTCGAAGGAGA              CGTGCAG GCG CTCCACG              TCGTTCAGCCGCTCC  46 287
      DR0657  669874 ..  669913 +  -7.1  -3.73224   TAGGCGGGCGGGCGG CGCAGCACGGTGGGCG-TGG ACG CCAGCGCCC-CCG-GCACCG TTTCCTGCGGGGTGG  64 517
      DR0660 NONE
      DR0661 NONE
      DR0662 NONE
      DR0663 NONE
      DR0664  674230 ..  674241 +  -5.8  -3.13908   GGAGTATATCTGATT                GTCG CAAG CGAC                 TTGCATCATTGAATT  50 58
      DR0669  680928 ..  680941 +  -2.3  -3.18264   CCCACCTGAAAGCGG               CGCTG GCCC CAGAG                TTCATCCGTGACCGG  43 180
      DR0671  682521 ..  682537 +  -2.2  -4.59109   CAGGCTCTCGAACGG              TTGGCC CGGCT GTCCAA              TTTTTGAGGACTGTA  68 2
      DR0672 NONE
      DR0673  683725 ..  683752 + -11.2  -5.28778   CTGTCATTGTTCATT        GCCCCGGTGGTC GGCT GACCGCTGGGGA         TTTTTTATGCCTCAT 100 42
      DR0674 NONE
      DR0675 NONE
      DR0676 NONE
      DR0677  686598 ..  686611 +  -2.3  -3.59979   TTCTACTCACTACGA               CCATC CTCT GCTGG                TTTGGACTGCAAAAG  49 58
      DR0678 NONE
      DR0679 NONE
      DR0680  688853 ..  688874 +  -2.9  -2.65547   CCTAAGGCCACGTTC           GCGCCTTTT CTCT ATAAGGAGC            TCCCTTTGACCCTTT  39 36
      DR0681 NONE
      DR0682  689970 ..  690010 + -16.9  -3.19246   AAACAGCCAGCCTGC  TCGGGCGTGGGGAGGGTCG GTA TGACCTTTCTCGCGCTCGA  TTCCATTGCCATTCC  89 39
      DR0683 NONE
      DR0684  691951 ..  691966 +    -4  -3.59315   ACTTGGTTCAGACGT              TGTGAG AAAT CTCATA               TTTGGAAGTGCTTCC  53 107
      DR0685  694240 ..  694282 + -21.3   -4.2237   ACTGAGGCCTCTCGT GAGGCGGCGC-CCTCCTGCC TGCG GGCGGGGCGTGCGCCGCCTC TTTTGCACTTCCTTT 100 36
      DR0686 NONE
      DR0687 NONE
      DR0688  705013 ..  705039 + -12.3  -4.37198   CCTTAGTTTCCTGAG         CAGGCCGTCTC CCCGT GAGGCGGTCTG         TTTTGCGTTTGCCTT  91 43
      DR0689 NONE
      DR0690 NONE
      DR0691  707745 ..  707768 + -13.2  -5.18726   GGTTTTGACTCTTAT          TCCCACTACC TGCA GGTGGTGGGA           TTTTTGTTGTGCAGC 100 46
      DR0692 NONE
      DR0693  709695 ..  709739 +  -8.3  -3.75169   TGACAACAGACAAAA AAGTGGGGGAGGCGGCGCACC GTT GAGGGGCCGCCTCCCTTACCG TTTGCTCCAGTCATC  69 47
      DR0694  710326 ..  710336 +  -4.6  -2.78547   AGCAGATTCTGAGGG                 CGGT GCT GCCG                 TGATTAGTCCCATGC  44 12
      DR0695 NONE
      DR0696 NONE
      DR0697 NONE
      DR0698 NONE
      DR0699  714649 ..  714694 +  -3.4  -3.18467   AGTGTCTAAGGGTCT GAGCGTCT-AGGGTCTATG CTGTTCTTT CTTAGACCTTTAGACCCTC TTCCCTTAGAACTTT  44 44
      DR0700 NONE
      DR0701 NONE
      DR0702  718669 ..  718689 + -11.8  -5.60993   TCGGTCAGCCAGAAG            CCGCCCTC CATGT GGGGGCGG            TTTTTTTGTAGCAAC 100 43
      DR0703 NONE
      DR0704  719873 ..  719890 +  -3.3  -4.25104   TGAGCCCCGCCGCCC             GCGCCCGC TCC GCCG-CGC             TTTTCATCAGGGCGG  67 95
      DR0718  736251 ..  736282 +  -4.2  -3.12847   GGTAAAAATGCCGCC      GCAGTGGGGGCGTC AAGC GTAGTCACCGCTGC       TTAGGTCTCCGCCTT  47 100
      DR0719  738027 ..  738044 +  -6.9  -3.02263   AGCGCCGGGCGGGCG             GGCTGCC CAGC GGCAGCA              TCTTGGAGGGCCTGT  51 376
      DR0721 NONE
      DR0722  738804 ..  738830 +  -2.9  -3.04517   GCGCCCGCGCCGAGC        GGCTGCCGCG CCCTTGAC CGC-GCTGCC         CTTTTCCCCCACACT  43 9
      DR0723  740932 ..  740951 +  -3.4  -3.35679   GGAGGGCCGGGCTGA            GCGGGTCG AGGG CGAGCAGC             TTCTCGCTCAGCCGC  47 167
      DR0725 NONE
      DR0726  744243 ..  744280 + -19.2  -4.96848   TAACTCTGGCGGGGG   CCAGGGCCGAGTCTCC CAACGC GGAGACGCGGCTCTGG    TTTTTGTGTGCCGGG 100 38
      DR0727  744755 ..  744783 + -12.4  -5.04325   CCACAGCAGAGCGAA        GTGGGCGGAAAG TCAGT CTCTCCGCCCGC        TTTTTCTACTTTGCC 100 41
      DR0730  747631 ..  747651 +  -5.3  -3.84451   CAGAAAGTCGAGCGC            CTCGCGGCC ACT GGTCGTGAC            TTTGACTTTGGCGCC  60 326
      DR0732 NONE
      DR0733  749434 ..  749465 + -10.1  -4.42386   AAAAGTCCCAGCATT      CCGCCGTCCACGTC GCGTA GATGAGG-CGGCGG      TTTTGTGCGTCGGCG  95 85
      DR0735 NONE
      DR0736 NONE
      DR0737 NONE
      DR0738  753008 ..  753020 +  -4.7  -3.29144   GCCGCGCCGCGCCTG                GCCGG TGC CCTGC                TTCTCACGGCGCTGC  50 118
      DR0739  754274 ..  754286 +  -9.1  -3.59262   TGCTGCGCAAGGCCC                GCTGC TTC GCAGC                TTTGCAAGTCTCCCC  68 93
      DR0740  758141 ..  758152 +  -5.8  -3.87075   CCGGATGCGGCGCAG                CGTG GCGT CACG                 TTTGTCGCACATGCT  63 321
      DR0742  759022 ..  759047 + -11.1  -4.74132   CAGAGCACAAAAAAG         GCCCCCTTCCA CACC TGGGAAGGGGC          TTTTTCCTGGGCTGT 100 60
      DR0744  761653 ..  761687 + -14.3  -4.38774   CCGGCCACCTTCCCC    CGCCCGCGCCCGCC CTAGACTC GGCGGGTGCGG-CG     TTTTCCTGTCCTGTT 100 93
      DR0745 NONE
      DR0746  763087 ..  763116 + -18.6  -4.31766   AGCAGAAATGAAGTA       GGCGGGGAGCTG AACACA CGGCTCCCCGCC        TTTCTGTTCTCTGCT 100 40
      mnhE-2  765693 ..  765732 +  -4.9  -2.86492   GTCGTCCACGATCAG CC-GGGCACCGCGCGCGCGC AGG GCGT-CGAGCAG-GCCCAGG GTTTCCTCGCTGTGG  44 402
      DR0753 NONE
      DR0754 NONE
      DR0755  771482 ..  771510 +   -16  -4.70515   TCCAGGGCTCCCAAG        CCCGCCTGCCTC CGCGT GAGGTGGGCGGG        TTTCTTTTGGCTGTG 100 42
      DR0757  773399 ..  773423 + -12.8  -5.33405   AGAAGGTAAGAAAGG          GGGCCGGAGC ATGGC GCTGCGGCCC          TTTTTCTTTGCTGCC 100 45
      DR0759  775500 ..  775511 +  -5.8  -2.79183   GAGGCGCGGGGGTAA                GGGA CTTT TCCC                 TGTCCTCCAGCTCCC  46 26
      DR0760  776560 ..  776580 +  -2.6  -3.59262   ACCGTTAGAGCATTT            GACAGA ATGATCAGA TCTGTC            TTTGACCCTCTACCA  49 33
      DR0762  777984 ..  778009 +   -14  -4.49756   GGACAAGAAGAAACA         GGCCCCTTCC CGCTGT GGAGGGGGCC          TTTTGCTGTTTAAGG 100 43
      DR0764 NONE
      DR0765 NONE
      DR0766 NONE
      DR0767  782406 ..  782437 +  -8.6  -3.17229   TGGTGGGAACGGTGA      CGCC-GTGGGCCGCG CGG CCCGGCTGACCGGCG      TGTTCCTGCTAGCCT  58 0
      DR0768 NONE
      DR0769  784600 ..  784613 +  -5.9  -3.66378   AGCCGCTGAACTGAG               CCTGG GACG CCGGG                TTTCGGTGCCCTGTC  57 27
      DR0770 NONE
      DR0771 NONE
      DR0772 NONE
      DR0773 NONE
      DR0774  791611 ..  791623 +  -3.3  -3.58269   CCACCCGCTCCATTC                TCTGC TTC GCAGC                TTTGCAAGTCCGTTC  51 87
      DR0775 NONE
      DR0776 NONE
      DR0777  794844 ..  794861 +  -8.3  -2.81464   AGCCCCAGCCCTGCC             GCCCTGC ATCA GCCGGGC              TATCCTGCCTCATGC  54 145
      DR0778 NONE
      DR0779  796261 ..  796281 +  -3.1  -3.05816   CGGTTTCTGCTGACT            GGCACGGTC ACG GACTGAGCA            TTCCCTCAGAAATGG  43 8
      DR0780  796720 ..  796739 +  -5.6  -2.60615   AGGGGACGCACGCTG            CGGGGCTG GGCG CGGTCTCG             ATCTTTGAAGGGCAT  46 149
      DR0781  797444 ..  797466 + -10.5  -4.91109   CGCACCTGAGGAAAG           GGGGCCTGC CGGGT GCGGGCCTC           TTTTTGTGGTCGGGG 100 43
      DR0782 NONE
      DR0783  798887 ..  798897 +  -2.4  -3.02471   TGTGCAATGAACTCG                 GCGG GGG CAGC                 TCTCTGTCCTCCACA  41 31
      DR0784 NONE
      DR0785 NONE
      DR0786  800946 ..  800957 +  -3.6  -2.79302   GTTCCTGACGTGTGG                CCTG CCGG CGGG                 TATGCTCACCGTCAT  40 33
      DR0787  801700 ..  801725 + -15.5  -3.93695   CTCAACCCAAGCAAA         GCCCCCAGGACA AGG TG-CCTGGGGGC         TTTCTCCCTGCTCCG  91 53
      DR0789  804067 ..  804087 +  -2.6   -3.5944   TCTTAGAGAGCATTT            GACAGA ATGATCTGG TCTGTC            TTTGACCCTCTACCT  49 56
      DR0790 NONE
      DR0791  806967 ..  806986 + -10.7  -5.46706   CTCAATGAGCAAAGG            CCGGAGC TTTGAT GCTCCGG             TTTTTGTTTTGGGAT 100 48
      DR0799  814117 ..  814142 +    -9  -4.93365   TGACAGGCCATAAAA         AAGCCTCAGC ACACTG GCTGAGGCTC          TTTTTCGTTGTGGGG 100 93
      DR0805 NONE
      DR0806  818897 ..  818923 + -11.5  -5.04987   GCCTCCCCCCCGCGC         GCCCCCTTCCG TGCCC CGGAGGGGGCC         TTTTTTGGCGCTGTT 100 61
      DR0807  819961 ..  819989 + -11.6   -4.2679   CAGACGAACTATGCA        AGGGCCGGGGCG AACGC TGCCTCGGCCCG        TTTTCCTGCCCCTTC  91 60
      DR0808 NONE
      DR0809 NONE
      DR0810  824393 ..  824412 + -10.6   -3.4811   ACCCCCAGCCGCAAA            CCCCCAGC GGCA GCCGGGGG             TCTTGTTCTGCCGGC  68 520
      DR0818  831992 ..  832005 +  -5.2  -3.43042   CACGGCACGCTTGCA               GGGC TGTCTC GCCC                GTTTTTGCTGAAGAC  53 51
      DR0819  833054 ..  833073 +  -4.8  -3.81447   GTCGGCAGGTGGTGT            CGGCGGAG AGGT CCGCGCCG             TTGTTGTAGCCTCTG  58 268
      DR0823  836225 ..  836254 +  -6.4  -4.48743   GCGCTGCACTGAGTT       GCTCCCTTCCCAC TGAAC GTCGGAGGGG-GC       TTTCTTTGCGCTTTT  76 41
      DR0824 NONE
      DR0825  837812 ..  837834 + -12.7   -5.4505   GCAAGTTTTGCAAGA           CGCCTCACC CGCAC GGTGGGGCG           TTTTTTGTTGGGAGC 100 44
      DR0827  839878 ..  839904 +  -5.1  -4.07568   TCATACGGTTTCAAA        TTGAGTCCCGGG CATG TCCGGG-CGCAA         TTTTGCGCGGAGCGC  63 255
      DR0828  841568 ..  841585 + -10.5  -5.55664   TAACCATGCAAAGGA             GCCTCCC GTTC GGGGGGC              TTTTTTTCGTGCTGG 100 57
      DR0829  842971 ..  842991 +  -4.6  -3.53012   GCCGATGAGGGCCGC            CTGGTCCG AGTAG CGGGCGAG            TTTGAACACCCGGAA  52 441
      DR0832  844945 ..  844971 +    -8  -3.01712   GCCTGCTCATCCTGC         TGCTGCTGAG CCTCAAC CTCGGCGGCA         TCTTCAGCGCGGCGA  54 52
      DR0833  846207 ..  846220 +  -3.7  -3.15784   TGCCACGCTCTGTGC               CGGTG CCTG CTCCG                ATTCTTTCTTCTGGA  47 162
      DR0834  846903 ..  846928 +  -8.1  -5.24416   GAAGCGGGGAAGACA         GGCGCCAGGGC GAAA GCTGCGGCGCC          TTTTTCTTGTCATTC 100 43
      DR0835  848061 ..  848094 +  -7.4  -3.70149   GAGTGGGAGCTCTGT     TGACA-CGTCCGGGG ATAGG CCCCGGACGCTCCCA     TTTCAGTGGTGTCGG  65 212
      DR0836 NONE
      DR0837 NONE
      DR0838 NONE
      DR0839  852421 ..  852433 +  -4.7  -3.14211   TCTCCACGTACACCC                CGCGC TCG GCGAG                TTCCTGCGCGACGGT  48 159
      DR0841 NONE
      DR0842  854923 ..  854937 +  -2.8  -3.36273   CGCTGGGGCCGGAGT               GGCT GGGGTAA AGCC               TTGCTGTTCCGAGGA  46 15
      DR0844  858106 ..  858133 +  -8.4  -5.15969   TGGGCAAAAGGAAAG        GGCCAGAGCA GTGGCATG TGCTCCGGCC         TTTTTTGGATTAGAG  93 42
      DR0852  864111 ..  864132 +    -3  -4.07568   AGTAAGCGGGCGGAA          GC-GTCAGCG GTTG CGC-GACAGC           TTTTCCAGCACCAGG  58 190
      DR0855  867598 ..  867608 +  -2.4  -3.82117   CGAAGTCGAAAAAGT                 CGGG CAG CACG                 TCTTTTATGGCTGGC  56 349
      DR0857 NONE
      DR0858 NONE
      DR0859 NONE
      DR0860  871748 ..  871781 + -18.3  -3.28416   GGACAAGCACACGAA     CAACGGCCCGCGAACT TGA AGT-CGTGGGCCGTTG     TTCGTATGACTCATA  93 45
      DR0863 NONE
      DR0864  876632 ..  876653 + -11.5  -5.24129   GACTCTTTTCCTGTG           GCGGCTCCC TGCG GGGGGCTGC            TTTTTTGTGCCGCCG 100 41
      DR0865  877375 ..  877394 +  -2.1  -4.07885   CGGAAGCGAGCGCCT            CCAG-CGT GACGA GCGACTGG            TTTTCGGCGAGCGTA  58 292
      DR0869  881573 ..  881595 + -13.4  -3.93262   AAAATCACTTGGGCC           AGCAGGGCGT TAT ACGCCCTGCG           TTTCATGTCTTCGAG  86 112
      DR0871  883871 ..  883891 +  -6.1  -4.67904   GGCGCAGTAGGTCTG            CTCGTCG AAGCGGG CGGCGAG            TTTTTCGCCTTGGTA  82 284
      DR0877  889815 ..  889868 +  -3.7  -5.02357   CCGGGGTAAGGGGAG AAAGCAATAGGGAAAGGGCCTCAGC GATT GCTCAGGCCCCTTTTCCCTTGCCTA TTTTCTTTACTTGTC  81 32
      DR0879 NONE
      DR0880 NONE
      DR0881 NONE
      DR0882 NONE
      DR0883  895371 ..  895389 +    -8  -3.86822   CCTGACGGTGGCCGG             GCTGCCGC CGA GCGGGGGC             TTTATCGCCAAGTTC  68 324
      DR0884 NONE
      DR0885 NONE
      DR0886  897011 ..  897047 + -20.4  -2.64051   AGAGGGCCAGGCGAA   GGGACCGCTTCTTC-CA ATGG TGAGAAGAAGCGGTCCC    TGACTTGTGTGCTCA  91 39
      DR0888 NONE
      DR0889 NONE
      DR0890  899081 ..  899114 +  -4.6  -3.36492   GGCTCAAAAGAAGAA     CGCGGAACTGCCT TTCTCAAGC AGGCT-TTCCGCG     TTCTCGCGTTGCAGA  50 41
      DR0895 NONE
      DR0896  905022 ..  905049 + -13.4   -5.1861   TCCCCGTGCCATAGA        CCGTCCCCGCTT TCGC AGGTGGGGGCGG         TTTTTTGCTGCTGGC 100 515
      DR0898  906880 ..  906914 + -10.9  -2.58544   TGGCCTGCTACGGCT     TCCGATTGAATCCAG TTGTT TTGGATTCAATCCGA     CTTGTAAAGCTGCGC  62 49
      DR0899  907745 ..  907797 +  -7.6  -2.87132   CGGTTCAGCGAGCAC CCGCTGAAAGTCGCCGCTGCCGAGA ATCG TCTCGGTGG-GGCGAATGCCGGCGC TGTCTGCCCAGCGCA  50 160
      DR0901 NONE
      DR0902  909092 ..  909119 +  -4.7  -4.56367   TTCACGCCAAGAAAA        AGCCCCCTCCC TGACCT GGGAAGGGGTG         TTTCTTTGTCGGCTC  74 166
      DR0906  914225 ..  914249 +   -15  -4.90906   CCTATCCGCATGAAG          GCCCGCTTCC CATCC GGAGGCGGGC          TTTTTCGTGTTCTCC 100 42
      DR0907  914738 ..  914772 + -17.3  -3.92522   TGGTAATCGCAAGAC    CGTAAAGCCCCCGTCA GTGA TGGCGGGGGCTTT-CG     TTTGTGGCCTTGCCC 100 35
      DR0908 NONE
      DR0909  916646 ..  916683 +  -9.9  -2.52516   CGTGGCGTTTTTTCC  GGGCAGCACGC-CGGGG CGCTGA CCTCGCGCG-GCTGCTC   CTTCCTCATCCGCCG  59 4
      DR0910  918738 ..  918761 + -13.8  -3.61946   AGCAACCAAAAAAAG          CCCCCACCCG TTTC CGAGTGGGGG           TCTTTCTATGGGCTA  81 48
      DR0913 NONE
      DR0914  928650 ..  928663 +  -2.3   -4.2717   TTCCCGAAGTTGTTT               CGCCG CTCC TGGTG                TTTTCCTGACCTGCT  62 119
        rpoD  930605 ..  930631 +  -9.3   -5.1287   ACTCCGCCTTTTGAG         CTGCCCCTGCC CGCGT GGTGGGGGCCG         TTTTTTGGCTCTGGC 100 41
      DR0917 NONE
      DR0918 NONE
      DR0919  934431 ..  934457 +    -5  -4.07568   TAAGACGATTTAAAA         TTGAGTCCCGGA CAT TCCTGGGCGCAG         TTTTGCGCGGAGCGC  63 38
      DR0920  934930 ..  934956 + -15.9  -4.65895   CACACGGCTTTCCAG         GGCAGACCGGC AATAA GCTGGTCTGCC         TTTTTCGGTGCCCCG 100 44
      DR0922  938356 ..  938385 +  -8.6  -3.75629   TCCTTTCCAGAAGGC      GAC-CCGCCC-GCG AATC TGCCGGGCGGCGTC       TTTCGGTTCGGGGTA  67 98
      DR0924 NONE
      DR0925  940376 ..  940399 + -13.1  -4.08887   GCAAGCAGAAAGAGA          GGCCCCGGC ATGTGC GCTGGGGCC           TTTGCTTTGGATGAT  86 48
      DR0928  943567 ..  943586 +  -2.1  -3.05343   GGGATGGAGGTCAGT            GCGAG AAAGATTACC CTCGC             TATTGACCCTCTCCC  41 68
      DR0930  945028 ..  945060 + -19.9  -3.71284   AGGGTAAATAATAAA      GCGGCACCGGGAAGA CAT TCTCCCTGGTGCCGC      TTGTGTTGCTGAAAC 100 51
      DR0931  945779 ..  945793 +  -2.7   -2.8733   GCGCTCCCTATACTT               GCCCG CATGA CTGGC               GTCTTTTCTCCGAGC  40 46
      DR0932 NONE
      DR0933  948791 ..  948831 +  -2.5   -3.4878   CGTACCGGGCGCTGT GGCTGGTG-GCGGGG-GGG TAATT CCCGTCCCACTCATCAACC TTGCTTGTGGTATGC  47 6
      DR0934 NONE
      DR0935 NONE
      DR0936  951813 ..  951832 +  -3.4   -4.4017   CAACTTTGAGCCTGA            CCTCTGAC CTGG GCCAGCGG             TTTTCTACGGGTTCC  67 54
      DR0937 NONE
      DR0938 NONE
      DR0939 NONE
      DR0940  956433 ..  956449 +  -6.5  -5.56372   CGATCTTAAGAAAAG              GCCCC CTGTCGT GGGGC              TTTTTGTTTTGGTTT 100 48
      DR0941 NONE
      DR0942  958764 ..  958788 + -11.4   -5.5604   AAACCGTATGAAAAG          GCCGTTCGGA CGCGT TCCGGGCGGC          TTTTTTCTTCATTCC 100 181
      DR0944  959589 ..  959615 + -15.2  -5.22312   AAGAAAACTGGGATA         GAAGCAGAAGCC GCG GGCCTCTGCTTC         TTTTTTGCTGTGGGT 100 76
      DR0955  968060 ..  968085 + -11.1   -4.4773   CCACCTGAACAAACA         GGAGCTACAGC CCCG GCTGCGGCTCC          TTTTGCTTGGTGTCC  95 53
      DR0957  970556 ..  970590 + -20.1  -3.57246   GCAAAGAGAGAAAAG     GAGAGGGGCGGCC AATACGCGG GGCCGCCCCTCTC     TATTTCGTTGCTGCT 100 47
      DR0960  974014 ..  974038 + -15.7  -2.74144   AGCCCCAACCCCAAA          CCCCTATCCCC AGC GGGGACAGGGG          CTTTAACGCTGGCGC  78 76
      DR0963  977234 ..  977245 +  -7.2  -2.78596   CGTACTCCGCCCGGC                GGGC ACAC GCCC                 TATCGTGAAGGGGTG  52 68
      DR0964  978955 ..  978965 +  -4.6  -4.07885   CCCGCCCCAGAATCA                 GGTC GGC GGCC                 TTTTCCGCCACCATG  63 193
      DR0966 NONE
      DR0967 NONE
      DR0968  986275 ..  986299 +   -10  -3.59698   AAACAGATAAGGAAA          GGCAGAAACC GCTCG GGCTTCTGCC          TTGTCTATCAACTCC  70 135
      DR0972  990466 ..  990487 + -11.5  -5.10163   CTTTCCTCTGAACGA           CTCCCCGGC TCCG GCTGGGGGG            TTTTCTTTTGGCGTT 100 44
      DR0974  991722 ..  991754 +  -6.2   -3.1247   GGTGGCCTCGAAGGC     GAC-AGCGATGGCGC GTTC GCCCCGGCGCTCGTC      TTCGATATGCACCGT  50 270
      DR0977  995243 ..  995256 +  -4.5  -4.35926   AATGCGCTTGTGAAT               CCGAG CCAG CTTGG                TTTTCGCTTTCCCGT  69 447
      DR0980  997666 ..  997678 +  -6.9  -3.53012   CATGCATCACCCGGT                TGCGC CCG GCGCG                TTTGGCGGCGAGCAG  55 57
      DR0986 1005018 .. 1005041 + -10.3   -5.1383   TCCCGCTTACCCTGA          CCACCTTGC CTCCGC GCAGGGTGG           TTTTTCTATGTTGTT 100 47
      DR0987 1005853 .. 1005881 + -17.5  -3.18274   AAAAATCCAAAGCAA        GGGGCCTGGAG ATTCTTC CTCCAGGCCCC        TTGCCTTGCACTCGG  89 110
      DR0990 1007792 .. 1007824 +  -7.5  -4.89477   GTAGGGTGGAGTTTG      TCCGCCTGCTCTGGC TTT GGCTGGGTGGGCGGG      TTTTGTTGTTGGGGC  88 42
      DR0992 1010868 .. 1010905 +  -6.9  -3.35798   AGAAAACTGAAAAAA   G-AGAACCGGGCGACTCT CTG GGAGCAGCCCGGTTCCGC   TTGTCAATACAGCCT  55 49
      DR0996 1012347 .. 1012360 +  -8.1  -4.18018   CCCCTTCACCTTTTC               CGCCT TAGG AGGCG                TTTTCCATGACCCAG  76 120
      DR0997 NONE
      DR0998 NONE
      DR0999 1014878 .. 1014895 +  -4.1  -3.29829   TGCCGCTACCGCCTG             GGCTGAGC CCC GCTT-GCC             TTCTCACCCACTCTC  48 20
      DR1000 1015632 .. 1015670 +  -4.4  -3.87815   GAGAAGACAAACAAG  AAAGACCCCGCCCAGGC CGCCGC GCC-GGGTGGGGTCAAC   TTTATGAGGCTCAGG  58 179
      DR1004 NONE
      DR1005 1018727 .. 1018742 +  -5.4  -3.53811   AGACAGGTTCAGCCC              CGCAGCG CCG CG-TGCG              TTTCCAGCGCGTAGC  55 67
      DR1007 NONE
      DR1008 1021348 .. 1021385 +  -3.4  -4.56597   TAAGAACGCTCAGTC   GAAAGCCGGAGGCCG CGTTCGAAA CAGCCTCCGG-TTCC   TTTTTGGCCCCAGCG  69 38
      DR1010 NONE
      DR1011 NONE
      DR1012 NONE
      DR1013 1026203 .. 1026234 + -12.4  -4.75308   CAAGGGAATGAAGAA      GAGGGACCGG-CA ATTTCTC TGACCGGTCCCTC      TTTTTGACTGTTGCT 100 178
      DR1016 1029196 .. 1029207 +    -3   -4.1964   TCGAGGTCAGACGAA                TACA TGTC TGTA                 TTTTAGCGTGTTAGA  61 193
      DR1017 NONE
      DR1018 1031811 .. 1031823 +  -3.3  -3.76568   CCTGGTGGAGGAGTG                CCATG ACT CAAGG                TTCTGTTGTCGATCC  54 188
      DR1019 1033389 .. 1033436 +   -25  -3.33696   TGCTGTAAGCAAAAG ACAAAGCAGCAGGCGGACGCCC CGAA GAGTGTCCGCCTGCTGCTTTGG TTGCTTAGGCCGGAG 100 33
      DR1021 1036098 .. 1036132 + -13.5   -4.7254   CTGAGCGCTGCGCTG     CCCCTGACCTCGCCG CTTGC CTGCGGGGTCAGGGC     TTTTTGATGCAGGCT 100 48
      DR1022 NONE
      DR1023 NONE
      DR1024 NONE
      DR1025 1038650 .. 1038676 +  -7.3  -3.56325   CGCATCAGTTCCAGC        GTGTC-GGCGCG CTCC TGCGCCAGATAC         TTCTGCTTGTGCAGC  60 95
    15807633 1040832 .. 1040862 +    -6   -3.0701   AAGTAAAAGAGCAAC       CGGGGGTGCTGC CTTCCTA GCGGCGCTCCCA       TTCCCTGACCCTTAT  49 35
      DR1028 NONE
    15807634 1042079 .. 1042091 +  -2.6  -5.24129   AAGCCGAGGTGCTGT                GGGT GACCA GCCC                TTTTTTGTAGGAGCC  81 3
      DR1030 NONE
      DR1031 NONE
      DR1032 NONE
      DR1033 1045778 .. 1045798 +  -6.7  -4.19238   CCCGCTTGGTGATGG            GCCCCGTTC GGT GATGGGGGC            TTTTCGCGTTCCAGA  69 185
      DR1039 1052720 .. 1052730 +  -6.8  -3.13522   GCCGGGCACGAGGGG                 CTGC TCG GCAG                 TGTTCGTGAACGGCT  53 507
      DR1040 NONE
      DR1041 1055566 .. 1055597 +  -5.9  -3.72576   GAGCAGTGGGTGAGG      CG-CTGTCGGCC TCCTGGTTT GGCTGACAGCCG      TTTCCTACCCGAAAG  60 39
      DR1042 NONE
      DR1043 1056336 .. 1056349 +  -8.1  -3.06796   CACGGTGCCTTTGCC               GCTGC TGGG GCAGC                TTCGGTGAAGTGGGA  57 4
      DR1044 1057074 .. 1057086 +  -5.5   -3.9693   TTGCAGCGGCCCTGA                GGGCA CGG TGTCC                TTCTTTCGGTGGATG  65 26
      DR1045 1057605 .. 1057618 +  -2.3  -3.59262   CGCGCCTGAATGCCT               CCGCA GAAG TACGG                TTTCAACCTCTGAAG  49 179
      DR1046 1060517 .. 1060536 +  -9.2   -5.7946   GCGAAGATGAAGGAA            GCTGGGGC TTGG GCTCCGGC             TTTTTTTATTGGCAA 100 44
      DR1047 1061022 .. 1061041 +  -3.4  -5.64304   ACGTGGTCTGAGGGG            GCTGGGGC GTCG GCTCGGGC             TTTTTTCTTCTGTTC  93 40
      DR1048 NONE
      DR1049 1062290 .. 1062331 +  -8.5  -3.09834   GGCCTCGAAATCCAG GATGCTGCGGGTGCCGGTG TCCT CGGCGGCCTCCACAGCCTC  TTCGATGCTGCCATG  57 239
      DR1052 1063997 .. 1064021 +  -3.4  -3.67737   CCCGTGCGCCTTCAG          CGCCCGACGG CCCTT CCGTTCTGCG          TTTCACGATTTTCTG  51 211
      DR1059 1070885 .. 1070921 + -10.9   -2.5779   TGCCACTCGCTCCGC    TCCGGTTTCATCGCTCA AAC TGAGCGATTCAACCGCA    ATTCGTATGACTTAT  62 115
      DR1060 NONE
      DR1061 1072959 .. 1072991 + -21.4  -4.68424   GAAGCTGGCAAAAAG     GGGGCGGGCCGTGGA AACT TCCA-GGCCCGCCCC      TTTTTCCCTCCCTTA 100 39
      DR1063 1075834 .. 1075872 +   -24  -3.61398   AGTAAACCAGCTCAA   GAAAACCGCCGCCGGGCA GCT TTCCTGGCGGCGGTTTTC   TTATTCGCGCAGCAA 100 36
      DR1073 NONE
      DR1074 1082839 .. 1082853 +  -7.1  -4.13711   CTGCGAGTTCCTATC               GCCCT AGGGA AGGGC               TTTGTCGTCTTTTGA  69 64
      DR1075 NONE
      DR1076 NONE
      DR1077 NONE
      DR1078 1087873 .. 1087901 +  -2.9  -3.60098   GCGACCTGCGGCAGT        TCCACATAGGCCC AGC GGGCGTCGGTGGC        TTTCAGGTGCGAGGT  50 465
      DR1082 1090057 .. 1090091 +  -9.4   -3.5764   AACTCAGCGGATGAC    CGT-CAGCGCCACATC GGGCA GG-GTGGCGCTGAACG    TTTGGCCGTCCACTT  68 88
      DR1084 1093002 .. 1093031 + -13.5  -2.64155   TGAGCTGAATTTCGT       GGGGCGGCTGGCT TGCG GGCTGGCCGCCTC        TACATTTGAGAGGGG  71 38
      DR1086 1094946 .. 1094968 +  -9.1   -4.8048   CGCTGCGCGGCTCCC           TCCCTCTCC CCATA GGAGAGGGC           TTTTTCGTCTCCGAC  93 61
      DR1090 1099357 .. 1099397 + -27.1  -2.71483   ATACGGTTTTAAGGA  GATGGACGGGCATCCGG CGCCTTT CCGGATGCCCGTCCATC  TCCTTAAAACCGTAT 100 116
      DR1092 1100608 .. 1100632 + -15.7  -2.74461   GGCCCCAACCCCAAA          CCCCTATCCCC AGA GGGGACAGGGG          CTTTGACGCTCGCTG  78 76
      DR1093 1102354 .. 1102368 +  -5.6  -3.62522   TACTTGCTCAGAACC               TGCTCG GTT CGGGCG               TTCTTGACCCGGTTG  57 211
      DR1098 1106355 .. 1106367 +  -3.3  -3.05844   CCTTCGGCAGCCCTC                TCTGC TTC GCAGC                TCTTCGAGTCCCGCA  43 91
      DR1101 NONE
      DR1102 NONE
      DR1103 NONE
      DR1104 NONE
      DR1105 1114462 .. 1114482 + -12.5  -4.65933   CTGGACAATGAAAAG            CCCCCGGCG AGG TGTCGGGGG            TTTCTTTTGACCCTC 100 42
      DR1112 NONE
      DR1113 NONE
      DR1114 1120714 .. 1120757 + -16.8  -4.70879   CCCATCTTTACCTTT TCGGGAGGGGAGCAGTAG ACGCGAAA CTGCTGTTCCCCTCCCGC TTTTTGCCGTTTGCC 100 49
      DR1115 1122222 .. 1122247 + -10.4  -4.68424   TCCAGCCAGCAAGAA         GCCCCCG-CGC CGCGT GTGCCGGGGGC         TTTTTGCATGGCTTG 100 204
      DR1120 NONE
      DR1121 1129565 .. 1129577 +  -6.2  -2.58544   GCCCGGCAAGCTTGA                CCGG ACAGC CCGG                ATTCTGGCAGTGCAG  46 47
      DR1122 1130756 .. 1130799 + -25.5  -3.78778   AGGGGCCAATAAAAG GGGAGAGGGGCCGCACA CGACACAGGT TGTGCGGCCCCTCTCCC TTCTTGCTGTGCTCA 100 49
      DR1124 1133978 .. 1133996 + -11.7  -4.98616   CGCCGAGCTTTGAGA             CCCCCTC CCCGT GAGGGGG             TTTTTGCTGTTTTGG 100 45
      DR1125 1134556 .. 1134576 +  -3.8  -2.78463   CCACTGGCTGCTGGC            GCCGCCCG CGAGT CGGGACGC            TCTGCTGGCGACCAT  42 51
      DR1126 1137229 .. 1137284 +  -2.4  -3.41053   GCGCGAGTTGCGTGA GCTGCGC-GGTCAGCGCCTCGTCCAC TGCTTT GCCGACGTGG-GCGTACTGGCGCAGC TTCTGCATCGTTTCC  47 482
      DR1135 1146343 .. 1146364 +  -2.9  -3.65883   TGTTTTGATTGTCCA           GCAGTGG AGAGCCGG CCCCTGC            CTTTTTTCCCTCATC  51 476
      DR1141 NONE
      DR1142 1152182 .. 1152209 +  -3.4  -4.60255   TTTGGCGTCGGCATT        GGCCTGCCGGA TGCCTTC TTCG-CGGGCC        TTTTTGACGGCTTCT  69 88
      DR1146 1156367 .. 1156392 + -13.3  -5.44119   ACGAAAAAGTAAGAA         GGAGCTGAAGC ACGG GCCTCAGCTCC          TTTTTTTGACCTGCC 100 51
      DR1148 1158010 .. 1158038 + -13.1  -3.87994   TGAGCCCTCCCACGG        GAGGCGACTGAGT CAT GCTCGGACGCCTC        TTTCTCGAACTCGGT  83 38
      DR1149 1159197 .. 1159224 + -13.4  -5.60993   GGGAGAGGGTTGGAA        GTGGAGCGGCGA GGGG TGGCCGCTCCGC         TTTTTTTGTGAAGGG 100 47
      DR1150 1161148 .. 1161185 + -19.3   -3.6216   TGCTGTAAAGGAACA   AAAAAGGGCGCAGAGGC CGAA GCTTCTGCGCCCTTTTC    TTGTAATTCTTACTC 100 33
      DR1158 1170283 .. 1170299 +  -5.1  -3.03124   GGAGATGGACGGGCA              TCCGG CGCCTTT CCGGA              TGTTCGGGAATCGGA  47 124
      DR1160 NONE
      DR1161 1172240 .. 1172272 + -15.6  -4.13654   ATAGAGCGAGTAAAG      GTCCGGGCACAGGT GAAAA ACCTGCGTCCGGAC      TTTCTCGTTTCACAA 100 45
      DR1166 1175905 .. 1175918 +  -4.5  -2.60079   CCGGGAACAAGGCGA               C-GCGC CGG GCGCAG               TAAGTTGTCAGCTCC  41 9
      DR1167 1176658 .. 1176687 + -12.1  -3.03124   GCTTCCTCGACCTCA       C-CGGGCTGCGGCA CGA TGTCGCCGCCCGCG       TATTCGGCGGTAAAG  66 127
      DR1173 1182435 .. 1182457 +  -6.9  -3.53343   GTGAGCGGGTTCAAC          CGTCGCCAGG AGAG CCGGGCG-CG           TTTGCGAGCGCACTT  57 37
      DR1174 1185912 .. 1185934 +  -3.2   -4.2349   GCGCGGCGCCAGCGC           CCGGCACGGC GGT GCCCTGCGGA           TTTTGCATCTGGAAG  61 83
      DR1175 1187215 .. 1187245 +  -5.3   -4.2558   TCGTCAGGGTCAAGG       TCGACGCCGTGGC GCTTG GCCGCTGCCTTGA       TTTTGCTGGCGGCTC  69 152
      DR1177 NONE
      DR1178 1188843 .. 1188858 +    -4  -3.42366   CTGAGGTTTACTTTG              GCTTTA GAGC TGAAGC               TTCTGGCGTTTTAGG  51 49
      DR1179 NONE
      DR1180 1191051 .. 1191080 + -18.6  -5.35222   AACTTGAAACGCGAA       CGCCTCCGCGCC GTAACA GGTGCGGAGGCG        TTTTTTCTCCGTTTT 100 41
      DR1182 NONE
      DR1183 NONE
      DR1184 1193483 .. 1193506 + -11.7  -4.19238   CCCAGACCACAAAAA          TCCCCTCCC ACGACG GGGAGGGGG           TTTTGACGTTCAGCG  86 45
      DR1186 NONE
      DR1187 1195752 .. 1195810 + -21.9  -4.59342   GGACCTGCTGAAGTA AGGGCACAAGGGAAGGCGCCGCAAAGTC AATT GACTTTGCGGCGCCT-CTCTTGTGCGGG TTTATTTCTGCTCGG 100 25
      DR1189 NONE
      DR1190 1199846 .. 1199857 +  -4.4  -3.73775   CGGTCCCTGCTCTAG                CATG ACCT CATG                 TTTCGTCGCCGTCCG  56 242
      DR1191 NONE
      DR1192 NONE
      DR1193 NONE
      DR1194 1203997 .. 1204020 +  -3.1  -3.13403   GGCGGCAGGTTCAGA          TACGCCTGCA CCACC TGC-GGCGCA          TATTCCTGCCGCAAG  43 407
      DR1197 1206151 .. 1206178 +  -2.6  -3.62522   GGCTTCATCGGCGCC        CGAGGAGCGCAC GTTC GTCAGCTTCTTG         TTCTTGCAGACGTTG  50 247
      DR1201 1213201 .. 1213230 +  -3.3   -3.6106   CTGCTCGGGAAAGGT       CAGGCGCTGGGGC GTGC GCAGCAGCGGCAG        TTTCAGACTCTTGCC  51 377
      DR1204 NONE
      DR1205 NONE
      DR1206 1216680 .. 1216692 + -10.5  -3.14132   CCACCGGGACTTCCT                GCCGC TCG GCGGC                TTGCTGGGCCAGGGC  64 429
      DR1208 NONE
      DR1209 NONE
      DR1210 1219662 .. 1219673 +  -2.2  -3.24924   GGAACGGACTTGATA                CTCT TTAC AGGG                 TGTTGTCAGTGGGGC  43 28
      DR1211 1220266 .. 1220305 + -17.1  -4.20084   AGAGCGATAACAATG  AAGCCGCCGGCACCTCC TGAATC GGGGATGCCGGCGGCTC   TTTTGGGTGGGTGCT 100 31
      DR1213 1222205 .. 1222218 +  -2.3  -3.03124   GGGCTCCACCGGGCG               GCTCG GGCA CGACC                TCTTCCACGATGCCC  41 261
      DR1217 1225290 .. 1225333 +  -3.8  -4.78572   GGGCACGAGCACAAA AAGGGCCTGCCGAG-TGGC TCATTTC GCCAGTTCAGCAGGCACTC TTTTCTTGGTTCAGC  75 44
      DR1224 1232174 .. 1232199 +  -5.3  -4.07568   CGGGCAGATCCGCGA         GCGTGTCGAGC ACGA GGTCGAAGCGC          TTTTCGCGGGCGAGG  63 524
      DR1226 1234227 .. 1234273 + -10.6   -3.5362   CCCGCAGGCTGACGC CGCTCTCGCCGAAGGTGATGCG GAG TGCGGCACTCGCGGCGTGGGCG TGTTTGTCCACGTTG  67 267
      DR1228 1236476 .. 1236486 +  -2.4  -3.55444   CTCGAACCCCAGTGC                 CTGC GCC GCCG                 TTTCCGCCGTGCCGC  50 515
      DR1231 1240109 .. 1240119 +  -3.2  -4.44046   GCCGCTGACGACTTC                 TTCC AGA GGGA                 TTTCTTTCCAATGAA  67 1
      DR1232 NONE
      DR1233 NONE
      DR1234 1242025 .. 1242041 +  -2.2  -2.79968   AACCTCGGCAAAGTC              GCGG CCAACTGAA CCGC              CTTTGCCCTTGCCTG  39 14
      DR1235 1243848 .. 1243862 +  -9.2   -4.2558   CAACGGCGGCTGTTC               CCGGCG CGG TGCCGG               TTTTCGTGGCGCCTA  83 51
      DR1236 1244800 .. 1244815 +  -3.9  -3.36515   GCACTGCGGCGTGCT              GGTGG TTTGAC CCGCC               TATTTACGGCTACAA  48 16
      DR1242 1249578 .. 1249588 +  -8.2  -3.25015   CGCGCGGTTCCCGCC                 CCGC AAT GCGG                 TTCCTGCTCCTTCAA  58 71
      DR1243 NONE
      DR1244 1251458 .. 1251478 +  -6.7  -3.14344   TCCGGCTTACGCCTG            GGGCTGCTG AAT CTGCATCCC            TTCCTGGGGCACGTA  53 103
      DR1247 NONE
      DR1248 1255385 .. 1255406 +  -9.4  -5.19261   GCCACTTCTGAAAAG           GCTGGGAG CCCCGT CTCCCGGC            TTTTTTGCTGCCTTT 100 43
      DR1249 1256085 .. 1256119 +  -9.9  -5.32565   CAGAAAAAAGTGAAA    GGCAGCCCCGC-GACC GAGA GGTTTGAGGGGCGGCC     TTTTTTGCTTACTTG 100 46
      DR1251 1257567 .. 1257587 +  -4.6  -3.15544   ACGCCCGAGAGTTCG            CTGATGGG CAGGC CCCACCGG            TTCATGGCGGTGAAG  47 88
      DR1253 NONE
      DR1254 1260091 .. 1260101 +  -6.8  -3.90744   CTGCCGAGCAGTTTG                 GCGA TGC TCGC                 TTCTTTGGAAAAGGG  63 335
      DR1257 NONE
      DR1258 NONE
      DR1259 1267481 .. 1267505 + -17.9  -3.66654   GCGCCAGCGTCAAAG          CCCCTGTCCCC TGT GGGGATAGGGG          TTTGGGGTTGGGGTC 100 260
      DR1266 1275138 .. 1275162 + -13.6  -5.02074   TAAAGAACGCGAACT         CCGCCCC-AGC TTCG GCTTGGGGCGG          TTTTTTAGGCCATAG 100 149
      DR1267 NONE
      DR1268 1276230 .. 1276240 +  -2.4    -3.272   TGCGCCTGAACAGAA                 ACGC CGC GCGG                 TTCGTGTGAGATGAT  45 56
      DR1269 1276650 .. 1276691 + -19.6  -4.55287   ATAAGCGCTGCACCA CAAAAAGAGGGGGAGGGC CATGCC GCCTTCCCCCTCTTTTGG  TTTTCTCTGCGTCCC 100 37
      DR1275 NONE
      DR1276 1283286 .. 1283318 + -19.9  -3.83998   CCGAAGTACAAAGAA      GGCCCCTCCCCGC ACAAGTC GTGGGGAGGGGCC      TTTCATCTCGGCTCA 100 48
      DR1278 1285663 .. 1285675 +  -4.7  -4.29106   GAACTGGGCGGAACT                CGGGG CAT CGCCG                TTTCTTAATCTCCGG  68 156
      DR1279 1286443 .. 1286462 +  -9.2  -5.73978   GATTTTCACTGACAA            GCCCTGGC CTCG GCTGGGGC             TTTTTTATTTATCCT 100 41
      DR1280 NONE
      DR1281 1288006 .. 1288025 +  -5.6  -3.16564   ATCCGGCCTGTTGCT            GCCCGGAGG CCA CC-CCGGAC            TTCATAAAATGCCGC  47 468
      DR1283 1290897 .. 1290948 + -10.2  -3.20616   TCGAGGGGATAGAGG GGAGGTCTCCGGTACGGTGAGGTTG CAA TGACTTCAC-GCACAGGAGACCTGC TTCGATGTTACTGAT  64 194
      DR1284 NONE
      DR1285 1292208 .. 1292239 + -18.7  -3.44222   AGGCTCAATGGAAAG      GGGCGCCACGCGG TTGATT CAGCGTGGCGCCC       TTCGTTCGTGATTTG  95 61
      DR1288 1293421 .. 1293432 +  -7.2  -2.61264   CTAAATGTGCTGAGT                GGCC CGGC GGCC                 CTTATCCATCGAGCA  51 37
      DR1290 1297704 .. 1297738 + -22.2  -3.84451   AGTTACAAAAATAAA     GAAGGGGCGCAGAGGG AAA CCCCCTGCGCCTCTTC     TTTGGCTTTACAGGA 100 53
      DR1292 1300434 .. 1300449 +  -3.9  -3.60971   CTCTGCTATAAGTCT              GCGGC ATGACG GCTGC               TTTGCCCCTTACGCT  53 61
      DR1293 1301298 .. 1301316 +    -8  -4.05931   CTGAAACACGAAAAA             AGCCCCCG CAG TGGGGGCC             TTCTTGTTGGTTCTT  70 54
      DR1295 1302649 .. 1302699 +  -6.8  -3.15249   CTGACGGCCCGGCGT CCGGCGAGG-GCAGAAGTCTGAAG AATGG CTGCAT-CTGCCGCGCCTCGCCGG TTGGTAGAGCCTGTC  53 5
      DR1296 1303619 .. 1303649 +  -3.8  -3.19602   GACAGCCTCTAGGCT       GAAGGTCTGATGCC TCT GACATCTGCCCTGC       TGTTCCTGTCCGCCC  47 39
      DR1297 1304635 .. 1304684 +  -4.2  -4.42386   TGAGCTCTGGGCAAA TTCAGGCAAAGGAGGCGCCTGGGC CGCG GCCTGGGCGCCTGCT--GACTGGC TTTTCTGCGTCCGAA  69 38
      DR1298 1306397 .. 1306433 + -13.8  -3.18274   CAGACTTGAAAAGGA   GAAGCGAGACG-CAGCG AAGA TGCTGGCGTCCCGCTTC    TTCGGTTGGGCTCAG  76 47
      DR1302 1309399 .. 1309441 +  -5.5  -3.03474   CCCTCTCCCCTTGTG GGAGAGGGTCAGCCTTAGC CCTAA GCCGAAGCTGAATTTCTCC TCTCTCGTTATGGGG  49 87
      DR1303 NONE
      DR1304 NONE
      DR1305 1312620 .. 1312653 +  -8.8  -3.66018   AACGCGCACCCGCTT     GACCGAC-GCTTCGC CCTCC GCGCCGCTGTCGGTC     TTGTTGAAGTAGTCG  65 310
      DR1307 1314450 .. 1314483 + -12.3  -2.91322   TGAAGAAATGGAAGC     CCGGCAACGTCAGGC GGGG GCCTGAAGCAGCCGG      TGCTTTCGCAACTCT  67 1
      DR1310 1317196 .. 1317216 + -13.3  -4.21922   ATCGGCACCAGCAGG            CTCCTCGTC CCA GACGGGGAG            TTTCCTTTTGCATGA  89 199
      DR1314 1320580 .. 1320597 + -14.1  -5.60864   CAGGCCCTGAGCCTG             GGCGGGG GGAA CCCCGCC              TTTTTTTGATCTCTG 100 43
      DR1315 1321310 .. 1321347 + -10.6   -4.4261   CGCAACCAAAACGCA   GAGTGGGGCATCTTCC AGACCC GGAATGTGCCTCGCTC    TTTTGCTGTTGCGCG  95 57
      DR1316 1323017 .. 1323056 +  -2.9   -3.4072   CGGGAACATCCCGCT C-TGAGCGACGCTCGCC GAGTCTAA GG-GTGCGTTGCTCACG  TTCTCATGCACGCTC  49 22
      DR1317 1323303 .. 1323324 +  -9.3  -4.32049   TTTTTCAGTGCTGTA           GGCCCCGGC CCCG GCTGGGGCG            TTTTGCTGCCTTGTC  83 49
      DR1318 1324674 .. 1324700 +  -7.9   -4.2828   AGCGCAAAAGGAAAG        GGACGGGC-CTC TACG GGGTGCCCGCCC         TTTTCGTCGGTCAGC  76 49
      DR1325 1331442 .. 1331456 +  -2.7  -3.83502   AAGCTGGCCACAGGC               CGCGC CCGCC GCTCG               TTTACTCTGAGCCTC  54 66
      DR1326 1332401 .. 1332413 + -10.5  -2.85351   GCGTGACGTTGCCGG                GGCCG GCG CGGCC                TATGCTCTGGGCCGA  61 76
      DR1327 1334016 .. 1334042 +  -7.9  -3.92178   CCAGCGAGATGGCAA         GCCAGCGCC CGAGTTGAA GGCGCAGGC         TTTCCTTCACCTCGT  67 180
      DR1336 NONE
      DR1337 NONE
         rho 1346319 .. 1346340 + -12.3  -4.36127   AAAGCTTTTTTGTGG           GGCATGGGC GGAA GCTCATGCC            TTTTACATTGTTCGA  91 39
      DR1344 NONE
      DR1345 NONE
      DR1346 1352113 .. 1352135 +  -5.5  -5.06414   CAATCGAACCCAAAA          GAGAGGGAGC CTAC GCTCCC-CGC           TTTTTATTCGCCCCG  85 61
      DR1354 1362117 .. 1362152 + -18.2  -3.34895   CATGCGCCTCCTGGC    GGGGGCTCGCTGCGCC AAAT GGCGGAGGGGGCCCCC     TTCCTTCACGCTGGC  93 220
      DR1355 1363235 .. 1363281 + -16.7  -4.07885   CGGACGGCTCAGCCC TGGGCGTCCCCTTCC-AGAC TTCTTTTC GTCCAGGAAGGGGACGCCCG TTTTGGGCCGACCTC 100 260
      DR1356 NONE
      DR1357 NONE
      DR1358 NONE
      DR1359 1366560 .. 1366590 + -10.4  -4.17316   TGAGTTAGGGCAAGG       AGGGAGGCGAGG ACTTGAA CCTCGCCTTCCA       TTCTTTTCAGCCCAT  81 38
      DR1361 NONE
      DR1362 1369674 .. 1369688 +  -8.5  -2.66964   AGATGACCGTGAAGC               GCCCG TCGCT CGGGC               TGATGTCGTCGGTGA  53 302
      DR1364 1370743 .. 1370763 +  -4.6  -4.65168   GTTCGCTGAGGGACG            GGGGGAGC GGTGG GCTCCCTG            TTTTTGGCATGTGAT  74 32
      DR1368 NONE
      DR1369 1375530 .. 1375566 + -16.6  -2.86449   ACGAGAAATAAAAAC   GGCCAGGCCGTC-GTCC GGGG GGACAGGCGGCCTGGCG    TGCTTGTCGTGAGGT  83 30
      DR1372 1377783 .. 1377807 +  -3.6   -4.5442   CTTTATCGGTGTTTT         GAG-GAGAAGA GTAG TCTTCCCTCTC          TTTTGTACTTCCCCC  69 24
      DR1374 1381676 .. 1381686 +  -6.8  -4.07568   GGGCGGATAAGTCCG                 GGTG AGT CACC                 TTTTCAAAAACAGCG  67 31
      DR1375 1383709 .. 1383721 +  -2.6  -2.53213   CTGCGCGGGCACGAG                GCGC GGGTG GTGC                TGGGTTGACCGATTC  37 5
      DR1376 NONE
      DR1377 NONE
      DR1378 1386114 .. 1386134 +  -9.7   -5.4833   AAGTCGAGCAGCAAA            GGCCCAG GCAAGTA CTGGGCC            TTTTTTGTTGGCTCG 100 41
      DR1380 1388128 .. 1388141 +  -4.5  -4.35926   AATGCGCTTGTGAAT               CCGAG CCAG CTTGG                TTTTCGCTTTCCCGT  69 447
      DR1385 1391435 .. 1391457 +  -9.8  -4.88918   AGAGCAAAATCATGA           CCCTGTGCCT GCC ACGCACGGGG           TTTTGTTTGGCGTGC 100 52
      DR1386 1392878 .. 1392906 +  -8.8  -5.42259   AAACGGATCCAAAAA       GA-GCGCCCCGGT CACT GCCGAGGCGCTTC        TTTTTTTGGCCGTCC 100 39
      DR1388 1394975 .. 1395018 + -19.5  -3.84406   TCTCAACCCCCGATG ACACACCGCCCGCGCCCGC GAATGA GCCAGCGCGGGCGGTGTGA TTGTTGTCATCCCCC 100 129
      DR1389 1395676 .. 1395694 +  -2.3  -4.17023   CGGTAGCGCGCTAAG             TCTGCCT GTTCA GGGCAGC             TTTTCGCCTGCTTCC  59 27
      DR1392 1397612 .. 1397640 +  -5.1  -3.86524   TGACGCAAAGGGAGA        GGGGGAGCAGTCG AGT TGGTCCCTCCCCC        TTTCTCCGCCCATCT  60 38
      DR1395 NONE
      DR1396 1401284 .. 1401296 +  -4.7  -2.99471   GTCCAGGGGTCGCCC                ACCGC CAC GCGGG                TGTATCTGCCAGTCA  46 316
      DR1409 1410547 .. 1410582 +  -6.1  -3.56837   ACCGGGCCTGCACGC    GC-CTCGCCGCGCC CATTACACT GGCGCGGTGACTGC    TTCTGCTCTTTCCAC  57 63
      DR1410 1412226 .. 1412250 +  -9.1  -2.78384   ACGCCCGAGAGCGCT          CCGGTGAGGAC CTT GGCCGCGCCGG          TCTGCTCGAAGGCGG  57 426
      DR1412 1413796 .. 1413817 +  -7.3  -3.15249   CCGCCACCGCCCGGT           CGTACTCGGC TAG GTCGAG-ACG           TTCCTCGGGCGTGTG  53 75
      DR1415 NONE
      DR1420 NONE
      DR1421 1424153 .. 1424177 +  -4.1  -2.58861   GTTCGGCTAGGGCCC          ATTCCCCCCCC AAA GAGGGGGCAAA          CTTGTGCCCCTGCTC  41 31
      DR1422 1424889 .. 1424921 + -13.5  -4.45544   CAAACAGCATCTCAA     CCCCCGGC-A-GCGC CCCGT GCGCCTCGCCGGGGG     TTTTCGTTGCTGGGC 100 50
      DR1423 1425338 .. 1425374 + -21.7   -4.9792   AGAGGGCAAACGAAA    GTGCGGAGAGGGAAGCT CTG AGCCTTCCTCTCCGCAC    TTTTTCTGTCCGCTG 100 39
      DR1425 1427419 .. 1427443 +  -7.7  -3.32647   GACGCTGCACTAGGC          GCCTGCGTGGG CGG CCTGCGCGCGC          TTCCTATACTTGGCC  58 28
      DR1426 1428283 .. 1428308 +  -3.1  -2.85999   CGCGGCCTGCTCCCC         CATCGCCGCTC TCAT GAGCAGTGGGG          TATCCTCTCCCCTGC  42 45
      DR1427 1429150 .. 1429169 + -12.8  -5.35815   GCTTTTTTGAGTCCG            GCTGGCGC TGCG GCGCCGGC             TTTTTCTTTGGTCTA 100 63
      DR1428 1430516 .. 1430563 + -12.8  -4.56607   TCTGAGCCTTTCGCA GCCTGCGGGGGAGGAT-GAGGG CAGCGA CCCGCTATCCTCCCCC-CATGC TTTTGTGGTTCGTCG 100 36
      DR1429 NONE
      DR1430 1431662 .. 1431675 +  -4.5  -3.61398   CGGAAAGCAGCGCGG               TCAGG TACA CCTGG                TTCTTGACAGAAAAA  53 5
      DR1431 NONE
      DR1432 1433528 .. 1433547 +  -7.8  -5.36314   CGGGAGGGTGAAAAG            GCGCGG GGAGTGGG CCGCGC             TTTTTTGCTGTTTTG 100 45
      DR1433 1435989 .. 1436008 +  -9.2  -5.36441   GTTGACGGAGAAGGA            GCCCTGGC GCGA GCTGGGGC             TTTTTTCTATCCACC 100 57
      DR1434 NONE
      DR1435 1438831 .. 1438853 + -11.2  -2.57931   GAGAAGTTGGCGATG           GCGACGGGCA CCG TGCTCGCCGC           GTTGTCGGAGGTAAA  59 256
      DR1441 NONE
      DR1442 NONE
      DR1443 NONE
      DR1444 NONE
      DR1445 1449448 .. 1449475 +  -8.4  -3.90744   AGAAAGTTAAGTAGG        ACGGGGGCAGTCA TGG TG-CTGCCCCTGA        TTCTTTAGCGCACGC  71 31
      DR1452 1455900 .. 1455910 +  -8.2  -3.84996   GGAACTGACCTCTGC                 GGCG CTC CGCC                 TTTCAGTTCTCTATT  71 75
      DR1456 1459600 .. 1459643 + -10.9  -4.72272   TTACCTGACCTGAGC TGCGACGGGGAAGCTGAGG CGTTGT CCCTGGCTTCCCCTTCGCC TTTTTGCTGCAACCA 100 33
      DR1457 NONE
      DR1453 1460957 .. 1460969 +  -4.7  -3.85698   CTTCGAGCGCGAGTG                GGCCG GCA CCGCC                TTTCTGCGCCCCCGC  60 257
      DR1464 1476324 .. 1476334 +  -4.6   -4.2558   GCAAGCCCGCTGACC                 GGCT CAG GGCC                 TTTTCATAAGGCGTC  68 74
      DR1465 NONE
      DR1466 1477287 .. 1477319 +  -6.9  -2.55074   CCCTGTCCTCGTGGC     GGCGCCATGCAGGC GATTGA GCCGGC-TGGCTCC      TCACTTCCCCTTAAA  48 6
      DR1467 1478169 .. 1478210 +    -3  -3.24516   ACATCAAGTGCCGAA GGGAAGAGGAAAAAAGGCCG CGTG CCGCCCTC-TTCC-CTTCCC CTTTTCCTCCTTTTC  44 51
      DR1468 NONE
      DR1469 1480107 .. 1480119 +  -3.3  -4.28254   GTCAGCAGTGAGCGT                GATGC GCC GCCTC                TTTTCGCTGTTCAAC  64 30
      DR1470 1480848 .. 1480887 +    -9  -3.23975   TGGGCCACCCATGGG  GCGCGGGCCCGTGACCTG CGCG CCGGACGCGGCTCCGAGC   TGATTTTTCACGGCT  61 226
      DR1471 NONE
      DR1472 1485579 .. 1485597 +  -7.3  -5.06414   TGAGACAAAAGGAAA             ACCCCGC GCCAG GCGGGGC             TTTTTATTGGAGCCG  93 78
      DR1473 1486543 .. 1486570 + -16.2  -5.75342   TAATCGTCTCCGAGA        GCCCCCCCCGCC CAGC GGTGCGGGGGGC         TTTTTTTTAGGGCGA 100 38
      DR1474 NONE
      DR1475 1489264 .. 1489296 + -11.9  -5.10461   GAGAGGAGAGGTCAA      GGTGGAGGGGTTGGC GGC GCTGGCCCCTCCTTC      TTTTTGTTGACTCAG 100 40
      DR1476 1490037 .. 1490047 +  -3.2  -3.48772   AAGCCGACCCAGACG                 GGCT TTT AGTC                 TTCTCTCCGCCCCTT  49 17
      DR1477 1491838 .. 1491864 +  -9.4  -4.67982   GAAGGGATGAAAAAG         TGGGAGAGGC CAGTTGC GCCTCTCCCC         TTTTCTTGAATCCCC  93 43
      DR1483 1498225 .. 1498257 + -21.4  -4.80882   AAACCCGGAAACCAG     GCACGCCGCCCCACA ATGA TGTGGGGCGGCG-GC      TTTTTGCTGTCGGCT 100 39
      DR1489 1504652 .. 1504681 +  -4.8  -2.57132   ACGCAGCGCCGCCCG       CTGAGCGACGTG CCTGAA CTCGCCGCGCAG        ATTCTGGCCGGGCAG  43 352
      DR1490 1505476 .. 1505500 +   -10  -5.24989   TCTTTTGTTCCAGCT          TCTCTCCTGC TCAGT GCGGGGGAGA          TTTTTTGCTGTCTGC 100 53
      DR1491 1506936 .. 1506983 + -12.2  -4.16842   CCTTGACGAAGAAAG GCAAAAAGCGGGGGAAGATGA ATTTGCA TCATCTTCCCCCGAA-TTTGC TTTCTTCCAGCTCAG  86 35
      DR1514 NONE
      DR1515 1531550 .. 1531578 + -11.7   -4.4078   CCGGTTTCAGTCGCA        CCCCCCGCC CAAACCAAGGA GGCGGGGGG        TTTTGGTTAGGCAGG 100 218
      DR1516 NONE
        ilvN 1533966 .. 1533989 +  -5.8  -3.35015   GAAGCGCGGGAAGAG          CGGGCACGGC GGGT GCCGAACCTG           TTCTGAGCTACTTCC  52 52
      DR1518 NONE
      DR1519 1535457 .. 1535482 + -11.8  -4.93365   AGTCTTCCGTGGAAC         GTCCGCCCTC CGGTGT GGGGGCGGGC          TTTTTGGTTGTGAAA 100 48
      DR1522 1537977 .. 1538003 +  -7.3  -4.07568   TGATACGATTTCAAA        TTGAGTCCCGGA CATG TCCGGG-CGCAA         TTTTGCGCGGAGCAC  70 38
      DR1523 1539060 .. 1539080 + -12.6  -3.97368   CGCTTACCAGCAAAA            CTCCTCGG CATCA CCGAGGAG            TTTCTGACTTAACAC  86 489
      DR1527 NONE
      DR1528 1544160 .. 1544178 +  -2.3  -2.62396   GTGGCTCAACCGGGG            CCGG-GCG TGAG CGAGCCGG             TCCTCTCCCCCGCTG  38 16
      DR1529 1545692 .. 1545717 +  -4.6  -3.91897   GTCTGTCGCTGACAG         CGTCCGTCTG ATTCAG CAGGCGAGCG          TTTATCCCTCAGCAG  60 94
      DR1536 1554757 .. 1554790 + -20.4  -4.07568   CGCAGAGCATGAAAA     GGCCGCGTCCC-GTG AATTC CACCGGGACGCGGCC     TTTTGAACGGAAAAA 100 49
      DR1538 1556169 .. 1556194 + -11.7   -5.1523   GTCGCTCAAGCAAAA         CGCGCCCCAGC CGCA GCGGGGGCGCA          TTTTTCTGTTATCAA 100 41
      DR1540 1558045 .. 1558069 + -16.4  -4.76274   CTCGTGAGGGCGAAG          GGGCCGGGGC CGGGT GCCTCGGCCC          TTTTCTGTTGCTTTG 100 43
      DR1541 NONE
      DR1542 1560863 .. 1560879 +  -2.9  -2.53213   TGGGCGTGTTTCAGG              TGTGAGG GCC CCTTTCA              TGCCTTAGCCCCTTC  39 21
      DR1543 NONE
      DR1544 1562692 .. 1562721 + -14.9  -5.27206   CTGACCGGCAACAAA       AGGGGCGGGGCCG CTGC TGGCTCCGCCCCC        TTTTTGTTGTCTCTC 100 37
      DR1547 NONE
      DR1548 1564702 .. 1564740 + -15.4  -4.91712   GTAAAGACCGCAAAA  GAGCGGGAGCGT-AGGC GCACTG GCCTCACACTCCCGCTC   TTTTTGTGGCTTAGA 100 37
      DR1551 1569605 .. 1569636 +   -13  -4.66537   TTTGAGAATAGAAAA      TGGCGAGCCTGAGT ATTA AGTCAGGCCCGCCA       TTTTCTATTCAAAGG 100 46
      DR1555 NONE
      DR1556 NONE
      DR1557 NONE
      DR1558 1577915 .. 1577931 +  -5.7   -5.1861   GAGTCTGCGGGACTG              GCGCTGG GCC CAGGCGC              TTTTTTGCTGCTGCC  87 130
      DR1559 1578783 .. 1578796 +  -3.7  -3.05816   GGCGGCTGAGCGGCC               CGCTG CACA CCGCG                TTGAGTAAGCCGTCG  43 274
      DR1572 1593377 .. 1593429 +  -3.9  -3.53224   GGCATTCCGACCCCG CGCCGGCTCACGCCGACGTGACCG AGCTGC CCATCATGCTGGCG-GTGCAGGCG TTTACCGGCGGCATC  51 5
      DR1573 1596030 .. 1596053 + -12.4  -4.54727   TGTCCTGAATCTGCA          CAGCCCTGGC ACCC GCTGGGGCTG           TTTTGATTTCGGCAA 100 42
      DR1574 1597241 .. 1597277 +  -5.8  -2.59431   AGAGCAGCAGCGCTG   GCCGGCCTCGCG-CGCTG AAC CAGCGGCGC-ACGTCGGG   TAAATTCTCAGCAGC  45 494
      DR1579 1601054 .. 1601091 +  -5.4  -5.24129   CACGCTTCGAGACAG   AGCCGGGTCCGGATTGC ACAGC GCCG-CCTGACCCGGCC   TTTTTTGTCGGCAAA  86 44
      DR1580 1601750 .. 1601765 +  -4.6  -3.86897   CGTGTACCGCCCCAG              TCAGCC ACTT GGCGGA               TTTCTCCCCCGTCCC  60 51
      DR1581 1602830 .. 1602841 +  -4.4  -2.59431   ACACAGAAAGAGGCG                GTCA GCCA TGAC                 TAACTTCTGGCGCAA  41 11
      DR1582 NONE
      DR1583 NONE
      DR1584 1605037 .. 1605089 +  -6.1  -4.27796   GGATGCTCATGATTT CGACGGACGCGAGGCCCGT-GCGC TAACGC GCCCGACGGCCCTGGCGTTCTGCG TTTTACGATTTGTTG  71 182
      DR1589 1609733 .. 1609759 +   -13  -5.15526   GACGCCGCGTGAGAA         GGGAGGGGGC CGGTCGC GCCCCTTCCC         TTTTTCCTTTTCTCT 100 41
      DR1590 1610393 .. 1610424 +   -13  -4.72497   GCTCCAGGCAAGGAG      AGCGCCCCTGAGTCG AGG TGAC-CAGGGGCGCC      TTTTGTTGCTCAGTC 100 56
      DR1592 NONE
      DR1593 1613405 .. 1613433 + -10.3  -3.54424   GCGGGCTGCACGTAA        GGCCGCGCCTT GTCGGTA AAGGTGCGGTC        TTTGACCGACTGCGA  70 97
      DR1595 NONE
      DR1596 NONE
      DR1597 1618461 .. 1618485 +   -10  -4.72272   AACAGCGGGAAAACG         GCGCTTCGGAC TCCT GTCCG-GGCGC          TTTTTGCTGACAGAG 100 56
      DR1598 1621417 .. 1621443 +   -13  -5.00616   CTCCTCCACCCAGCG         CACGCCTCCC CACCACC GGGGGGCGTG         TTTTTTGGCCGCGCC 100 81
      DR1599 1622928 .. 1622958 +  -3.1  -2.94161   CCGAGCAGTACTACG      CGGGCATGACGGCG AGCA CCCCG-CAGGCGCG       GTTTCTGGCACTTTC  42 17
      DR1600 1623677 .. 1623704 +  -4.7  -5.43866   ATACAGAAAACAAAA        AAGCGTCCGGG TCTCTC CCCGGACGTGC         TTTTTTTGCCCCTTA 100 62
      DR1602 NONE
      DR1603 NONE
      DR1604 1628238 .. 1628259 +  -7.3  -5.21709   CATCGACAGGAAAGA           GGCAGTCTCC CCC GGAG-CTGTC           TTTTTTCCTGTCGCG  93 140
    15807647 NONE
      DR1606 1630448 .. 1630486 + -12.5  -4.80959   TGCAACTCCCAAGAA  ACAGGCCGCCG-TCCA TCAACTAC TGGAACGGCGGCCTGC   TTTTCTTCTCCCTTA 100 63
      DR1610 1633743 .. 1633774 + -16.6  -2.88861   ACAGGACAGAAAAGA      GCAGGCCAACCCGT TGCG ATGGGCTGGCCTGC       TCTCTAAAAGTGCTG  83 42
      DR1613 NONE
      DR1614 1636220 .. 1636238 +  -5.8  -3.86194   TCCCCTTGCCGCCGC             CCCGCGCG AAC CGCACGGA             TTTCTAAAGCCGCTT  62 423
      DR1616 1637708 .. 1637727 +  -2.8  -5.06414   GCGCCGTGTAGACCT            GCTCGCTCA TGG TCAGCG-GC            TTTTTCTTGCGGGCG  81 403
      DR1618 1639659 .. 1639672 +  -2.3  -3.51853   GTGCGAATCAGGATG               GGCGC CCCG GTGTC                GTTTTTCATCTTGAG  47 251
      DR1621 NONE
      DR1622 NONE
      DR1623 1644456 .. 1644475 + -12.1  -4.43477   AGCAGCAATAAAAAT            CCCCCGC CACGTA GCGGGGG             TTTTCGTTGGGTCAG 100 46
      DR1625 NONE
      DR1626 1649216 .. 1649241 +  -8.1  -4.73614   ACGGGAAACGAAGTG         CGGGCGGGTGC AGCA GCTCTCGCCCC          TTTCTTTTCCTGCTG  88 145
      DR1627 1651108 .. 1651155 + -21.6  -4.92756   GCGAACTGAGAATCA CACTGAAAAACCAGCCTCCC CGACGCAT GGGAGGCTGGTTTTTCACTG TTTGTTTTTACTGCT 100 32
      DR1629 1654560 .. 1654603 +    -5   -3.4252   GCCACAGCCCCAGCG GCGCGAGCAGCAGCGCGGGCA TCA TGCTGCCGACGC-GCACGCGC TTGTCGTCCATGCCC  52 186
      DR1632 1658868 .. 1658904 + -15.8  -3.57561   GCAGCACGGCAAATT   CGTCGGGGCCGGAGCGG AAGA CCGCGTCG-CCCCGGCG    TTTCACCCGTTGCAG  86 260
      DR1635 NONE
        malQ 1664472 .. 1664489 +  -2.5  -4.41348   CGCAACCAGATGCTC             GACCGCG CCTA CGCGCAC              TTTATTTACGGCGAA  65 139
      DR1638 NONE
      DR1639 NONE
      DR1640 NONE
      DR1641 NONE
      DR1642 NONE
      DR1643 NONE
      DR1644 1668821 .. 1668849 +  -2.4  -4.59773   CGGCAGTTCTCGAGA        CGGCCTGAGT CTTCGCCTT ACTTACGCCG        TTTTTCCGCCTGCAC  68 18
      DR1646 1670405 .. 1670421 +  -2.1  -3.54424   TCCGTAAGGAAGAAA              CGAGGCT GCA AACCACG              TTTCACCGCGTCAAA  49 61
      DR1647 1671957 .. 1671991 +  -9.9  -3.14344   TCAAGCACGGCGACA    CCCCGC-TCCGGCAAC TGCT GGCGCTGGACGCGGGG     TTCGTAGGAGAAGTC  64 434
      DR1649 NONE
      DR1650 1675455 .. 1675468 +  -4.5  -4.35926   AATGCGCTTGTGAAT               CCGAG CCAG CTTGG                TTTTCGCTTTCCCGT  69 447
      DR1653 1678288 .. 1678319 +  -8.7  -4.29304   TAAGCGCCTGCTCTC      TACGCCCGTTTCC CTGACC GGAGATGGGCGCA       TTTGTATTGTCCTCA  79 38
      DR1654 1678947 .. 1678969 +  -9.1  -5.44119   GACACCGACGCTGAA           GGGCCTTCC CCACC GGGAGGCTC           TTTTTTTGGCATCCG 100 42
      DR1655 1680008 .. 1680020 +  -3.3  -2.98942   TCACTGGCCAAATAA                GCCGT AAG ACCGC                TGTGTGTCACGCCCT  43 26
      DR1656 NONE
      DR1657 NONE
      DR1658 1684146 .. 1684163 +  -5.5  -3.14931   GGCCATCACGTCGCG             GGCCACGG CCA CCG-GGTC             TTCCTCGCCGCTGGG  47 382
      DR1661 1687586 .. 1687596 +  -3.2  -3.56643   AATCAGGGCGGCCAT                 CTTG TAC CAGG                 TTTCGAACATCTCGC  51 240
      DR1663 1689434 .. 1689447 +  -9.5   -5.5604   GAACTGACCGCCGCC               CCGCC TGTG GGCGG                TTTTTTATTGCTTCC 100 50
      DR1665 1690660 .. 1690673 +  -8.1  -2.60615   GAGACCGTCCGGTGG               CCCTG ACTA CAGGG                GTCTTTACCCGGGAT  53 44
      DR1669 1695460 .. 1695481 +  -7.2  -5.50313   TCAAACCAACAAAAA           GCGCACCC CTGGCC GAGTGCGC            TTTTTTGCTTTTCTA 100 48
      DR1672 NONE
      DR1673 NONE
      DR1674 1700697 .. 1700714 + -10.5  -5.13722   TAGCTTCTTCTCAAG             CTCCCGC TCCG GCGGGGG              TTTTGTTTTACTGGC 100 43
      DR1675 1701581 .. 1701635 +  -4.1  -3.53444   AGCCCGCCCCCCGGC GTCAGGTGGTGCCGGACGACAGCG GCGAGCAG CGC-GTCGGTCTTCACCCCCGGAC TTTGCAACAGGCTCA  49 289
      DR1682 1706717 .. 1706744 +    -7  -3.21099   TGTTGGCGCGGGCGA        GGTGGGAGCGC AGGTAAA GCG-TCCCGCC        TTCCTGCTGCACCAG  53 469
      DR1684 NONE
      DR1685 1708546 .. 1708557 +  -2.2  -2.66316   ACGACGTGCTGCGGC                TCTC GCGG GAGG                 TGCTGTGATGGCCCG  38 6
      DR1686 NONE
      DR1687 1710210 .. 1710238 +  -6.7  -3.05963   CAGCCCCGTCACCGC       GCCAGGC-CGCA GCAGCG TGCGCGCCTGGG        TGTTCAGGTCGAGCT  48 500
      DR1691 1713997 .. 1714029 +  -8.4  -3.98716   TCACGCGCTCCGGGC     GGG-CGGCCTGCC-TG CTC CACGGCGGCCCGGCCC     TTTGCTTCCTGCTTT  73 314
      DR1692 1715838 .. 1715859 + -10.1   -4.9445   TCGCGCCTTCAACAG           TCCCTCGGC TCCG GCTGGGGGA            TTTTTCGTTGCTTCT 100 46
      DR1693 1716657 .. 1716690 + -10.1  -5.75342   GAACGCTGCCCAACC     GGGGACCGGCAGAGC AAAT GCTCAGGCGGCCCTC      TTTTTTTTGGCGGCC 100 39
      DR1694 1717968 .. 1717982 +  -2.1  -3.95584   AGAAGGGAACAGGGC              CGATGC TCAA GCA-CG               TTTCCTTCCTGACCC  54 40
      DR1695 1718620 .. 1718644 + -17.9  -3.66356   AGCGGAGCGTTAAAG          CCCCTGTCCCC TTT GGGGATAGGGG          TTTGGGGTTGGGGCT 100 316
      DR1696 NONE
      DR1697 1720773 .. 1720807 + -10.7  -4.25283   TCTTAGCTCCCACCG     CAGCACGTTGGCC CCGGATTCC GGCCCGCGTGCTG     TTTTGCTGCCGCGCT  89 44
      DR1698 1722053 .. 1722068 +  -2.5  -4.07885   GTCCACGTTGCCGTT              G-CCGC GCTGA GCGGTC              TTTTGCCCGGCGGTC  58 234
      DR1709 1734507 .. 1734547 + -22.7  -4.11216   GAAGCACGGCAAAAA  GGCAGCCCGGGCCATTT CCTGTAC GGATGGCCCGGGCTGCC  TTTTAAAGGTAAAGG 100 39
      DR1714 1739397 .. 1739415 + -13.8  -4.13767   TGTGCTTCGTTCTCC             CCGCTGGG CAG CCCGGCGG             TTTTAGACTCGCGGG  93 318
      DR1715 1739827 .. 1739852 +  -4.6  -4.77036   GAGCCCATGAAAAAG         ACCCTTCCAG CAATCA CCGGAAGGGC          TTTTTGATGGTGGAG  78 43
      DR1720 1747055 .. 1747094 + -25.2  -4.18488   CAAGAAATAGAGCAG  TAACAAGCCCCCGCCTGG GAAA CTGGGCGGGGGCTTGTTA   TTTATTGCCCTGAAT 100 51
      DR1728 1756977 .. 1757001 +  -7.1   -3.2981   GTTCGGGACGCAGCT          TGTCCAACGTC TTG GACGTGGGGTA          TTCGTCGTTGATGTC  55 278
      DR1730 NONE
      DR1731 NONE
      DR1732 1761282 .. 1761308 + -15.2  -3.28791   TCGCACCAAAAAAAA         GGCCCTGCTC TACTTGC GAGCAGGGCC         TTCTGGCAACGGGCT  84 47
        cpdB 1766080 .. 1766108 + -12.4  -5.45652   AAGGTGAGTGCTTGA       GGGGGCCGG-GGC GGAA GCTGCCGGCTCCC        TTTTTTGTTGGCGCT 100 40
      DR1740 1769358 .. 1769391 + -11.7  -3.84451   GTATCAGCCTTGCAC     GCGACCTGCCGAGG CGGTCGT CCCCGGCAGG-CGC     TTTCACTTTCCCGCG  81 68
      DR1742 1771437 .. 1771464 + -15.6  -3.72576   CGGCGCCAGGGGTGA        GGGGTGGGAGGGG ACG CCCC-CTCACCCC        TTTGCTCCGCAAAGG  90 26
      DR1744 1773789 .. 1773800 +  -2.2  -3.05844   GCCCTCCCGGCACAA                TCAG AATC CTGG                 TGTTCCAGTAGCGCC  41 232
      DR1748 1776772 .. 1776796 +  -9.2  -5.24989   AAAGCCCGCTAACGT          CCGCTCTGGC CTTGC GCTGGGGCGG          TTTTTTGATCTCTAG 100 46
      DR1750 1778425 .. 1778483 +   -29  -2.90813   TGACCAAAGCCCTTT GTGCCCGCCCCCGC-CCGAGACTGAAA CGCAGC TTTCAGCCACGGTGCGGGGGCGGGCGC TACTTTGGCCCCATG 100 38
      DR1751 1779407 .. 1779425 +  -7.3  -2.85999   GGCGTACCGACGACC             CCGCGCC CAGAC GGCCCGG             TCTGCTCTAGGATGA  53 223
      DR1752 1781365 .. 1781400 +  -2.5  -2.50016   CCGTCTTGCAGGTAA   GC-CCGCTC-GG-CGCGC TCG GTGCGGTCAGTGCGGCGC   ATGTTGCTGCTGCCC  37 297
      DR1754 1782610 .. 1782636 + -17.3  -2.94597   GTGAGGGTCAAAAAA         GGGCCGCTTCC ACGCA GGAGGCGGCCC         CTTTGCTTGACCCTT  87 92
      DR1759 1788855 .. 1788866 +  -2.2  -4.91459   GGAATTTCCTGACCG                TGCT GCTC AGCG                 TTTTTCTCGCTGTTC  79 316
      DR1762 1791022 .. 1791035 +  -3.1  -3.60792   TGAGCGAATTCGCCG               TTCAG TCCG CTGGA                TTTCGGACTTAAAGC  51 38
      DR1764 1793183 .. 1793193 +  -2.4  -4.11216   TCATCTCGGCGGGAC                 GCAG CGT CAGC                 TTTTCGGCGTAGGCG  61 212
      DR1766 NONE
      DR1767 1795476 .. 1795501 +  -7.4  -6.09888   GCAAGACGACGAAAA         AGGCGCCCCC ACCATC GGGAGCGCCC          TTTTTTTTATTGCCG 100 42
      DR1769 1797908 .. 1797951 + -16.7  -4.96468   GCTGAAGACAGAGCA AAAGAAGCGGGCCGCCTGG TGAACC CTGGGCGGCCCGCTTCCTG TTTTATTTGCGTTTG 100 36
      DR1773 NONE
      DR1774 NONE
      DR1775 1807044 .. 1807063 +   -10  -3.78953   CGCCACCAGCCGCAG            CGGGCC-AC AAA GTAGGCCCG            TTTCCTCCTCCCACT  71 303
      DR1777 1807805 .. 1807833 +  -8.1  -4.72272   GCCGTTCTTCACGTG       C-CCCCCGCAGC CGAGTA GCTGAGGGGGCG        TTTTTCGTCCGAAGG  88 162
      DR1778 NONE
      DR1779 NONE
      DR1780 NONE
      DR1781 NONE
      DR1782 NONE
      DR1783 NONE
      DR1784 NONE
      DR1785 1814354 .. 1814385 + -15.8  -5.14563   CCTTTAAGACGGACT      GGGAGACGTGGGGC GCTG GCCCACCGTCTCCC       TTTTTTAGTCCGGCC 100 44
      DR1786 NONE
      DR1787 1816495 .. 1816506 +  -3.6  -2.98491   GCGTCATTCGGAGAA                CTGC TCTA GCGG                 TCTCTGCTCTCCATT  43 166
      DR1788 NONE
      DR1789 1818451 .. 1818467 +  -2.2  -4.62069   CGGCGCCCTTCTCGC              CCAGGT CCTTC ACCTGC              TTTTTCACCTCGGCG  71 473
      DR1796 1825066 .. 1825085 +  -2.2  -2.78032   AGCCGCGCCGTCCCC            CTTTTTCA AAGA TCAAAAAG             CTGTTTTGCAAGGAG  39 40
      DR1797 NONE
      DR1798 1826663 .. 1826678 +    -9  -2.62616   CCCCACTTTTTTTCA              CTCACC CGGA GGTGAG               TCATGTCGAAAGTCC  56 76
        infB 1828496 .. 1828520 + -13.6   -4.7497   TTTCAGTTCTCCCGG          CCCCCTTTCC CCAGT GGAGAGGGGG          TTTTTCGTGCCTACG 100 47
      DR1800 NONE
      DR1801 NONE
      DR1802 1830395 .. 1830425 +  -8.4  -3.62096   ACTCACCCGGCCCCC       TGCTCTCAGTTGTT CTG AATAGCTTAGAGCA       TTTGACGTAATAAAG  65 86
      DR1804 1831455 .. 1831480 +  -8.2  -4.68424   AGCCTTCATTTCTCT         GCCCCGGTAC CTGCGA GTGCCGGGGG          TTTTTACGTCACTTC  88 40
      DR1806 NONE
      DR1807 1833251 .. 1833305 +  -6.9  -3.60627   CCGTAACCCCGCCCA CGCCAAGCCCCCGCCACCCCCAGAAGG GAG CCGAA-GCGGG-GGCTTGGGCTTGGCG TTTACAGTACACTCG  59 35
      DR1808 1834630 .. 1834659 + -10.6  -4.17274   ATTTGATGTTTAAAA       GAGGCAGCCCCC ACCCCC GGAGGCTGCCCC        TTTCCTTATTTCCTT  81 28
      DR1813 1840219 .. 1840235 +  -3.5  -3.78953   ACGCTGCTCTAGGCT              GCGGCGG TGA CCCCCTC              TTTGCTGCTGGCCCT  54 116
      DR1814 NONE
      DR1817 1843586 .. 1843603 +  -3.3  -2.52676   CTGCTGTCATCTGGC             GGGCCTA GCCT TGGGCCA              TGCGTTCAACGACTC  39 182
      DR1818 1844014 .. 1844039 + -11.9  -4.72986   AGCGTTCCCATTTCA         GCCCCGTCTTCT GTT AGAGG-CGGGGC         TTTTTGCTGCCACTC 100 41
        uvsE NONE
      DR1820 1846295 .. 1846308 +  -5.9  -3.31144   CTACGAACCGCTGCT               GGTGC GCTA GCGCC                TTCTCACGCTCCACA  52 16
      DR1821 1846761 .. 1846780 +    -5  -4.18018   TGAGGGCTTTTCACT            GAGCTC TTTTCGCT GAGCTC             TTTTCGCTGAGCCCG  65 38
      DR1822 1849169 .. 1849192 +  -8.8  -4.86613   CAGTGAGTAAAAGAA          TCCCCGCC GATGGACA GGCGGGGG           TTTCTTTTGCTTTTA  90 45
      DR1824 1851931 .. 1851950 +  -3.6   -2.5547   CCCCTGGTAGAGGGT            CAAGAG CGCCCCAT CTCTTG             CTTGCTCTAAAGCAT  39 504
      DR1833 1860283 .. 1860298 +  -7.5  -2.70932   GTGGGTCAGGCCGCC              CGCCG ATACCC CGGCG               TGGTTGAGCAGCGCG  49 132
      DR1839 1867568 .. 1867600 +  -6.9  -5.18357   AGACACGCAGCAAGA     ACCCGG-CCCCTCC TCATTT GGAAGGGTCCGGGC      TTTTTTGATGCCTTG  88 40
      DR1841 1868457 .. 1868485 +  -7.3  -2.64765   AGTTCTCCGAATTAC        GCGTGTGTCGG AACAGCA CCGCCACCCGC        TCCATTCTCTGCTTC  51 66
      DR1844 1870296 .. 1870331 + -19.1  -4.18197   ACCAGAACAGAACCA    GAGCGCGGC-GACGGG AGCAC CCTGTCTGCCGCGCTC    TTTTGAGTGCGAGGT 100 64
      DR1849 1874397 .. 1874410 +  -5.9  -2.62184   ACTACGGCGACAAAC               TCCGC TGAT GCGGG                TGCTGTGGCAGACCG  46 18
      DR1850 1874645 .. 1874684 + -10.1  -4.39426   GAAAAAGCAAAAGTA  GACATGGCGCTGGGAG CGATTGAAT CTCCCGGCGCCGT-TC  TTTTGTCCCACTCTA  95 39
      DR1856 1881578 .. 1881636 + -16.9   -3.6279   AAATGCCGCAGGACT GAGCCAGACGAGA-AGGGCCGGACACCTG TTG CAG-TGTCCGGCCCTCTTTCGTCGGTGTC TTATTCGCGGACTTT 100 24
      DR1858 1882980 .. 1882995 +  -2.4  -4.25283   ACGAGCACACTCTCC              CCCACT TGTA GGCGGG               TTTTGGTGAGCACAT  65 91
      DR1863 1886385 .. 1886414 +  -9.2  -3.85698   GGCGTTTTCCGCTCC       GC-TGCCCCCGTC CGCGT GGCGGGGGCCTGC       TTTATCAACGGCGGG  74 43
      DR1865 NONE
      DR1866 NONE
      DR1867 NONE
      DR1868 1890542 .. 1890552 +  -8.2  -2.83903   CAGGGCGCTGAAGGC                 CCCG CGC CGGG                 TGAGTTTTTGCGCCC  53 452
      DR1870 1892031 .. 1892071 +  -3.2  -2.68493   GGTGGGCGCGGCGGT GCGGGCGTGGGCT-ACTCA GCCG TAAGTCAGCCTTCACCTGC  CTCTTTCCTGCTCGG  40 1
      DR1871 1893334 .. 1893352 +   -11  -5.08824   TCCAGGCTTTCGCCT             TCGCCGAG GTC CTTGGCGA             TTTTTTCGATGGCGA 100 132
      DR1873 NONE
      DR1874 1897216 .. 1897235 +  -6.3   -4.4773   GCCTTGCGTTCACGC            CCCGCCC GACCAA GGGGGGG             TTTTACTTGCTCTCC  76 47
      DR1876 1898654 .. 1898669 +  -3.2  -2.62515   TCTTTCACGTCCACT              GCGC CATTTTCC GCGC               TACTCTGCGCCCGTT  39 45
      DR1877 NONE
      DR1878 1901032 .. 1901062 +  -6.1  -5.26316   CAACAACAGCAACAA      G-GAACGCCTCCCC ACGT GGGAAAGCGTTCTC       TTTTTTGTGCGCTGC  91 63
      DR1880 1902777 .. 1902795 +  -7.4  -3.86015   CGAGCGCGGCCTTGT             TGCGGC CCGTAAA GCCGCA             TTTCTGGCAGCGGTG  67 265
      DR1883 1904553 .. 1904569 +  -3.5  -3.28712   GGGGCATAAACTTCC              GCGCCCG CGC CGGCCCC              TTATACCCCCCCAAC  47 393
      DR1885 NONE
      DR1886 1906931 .. 1906945 +  -5.6  -2.62983   ACCTGATCGACTCGG               CGGGCA AGC TGCGCG               TGCTGTGGGACTACA  46 35
      DR1887 1907919 .. 1907941 +  -3.4  -4.66987   GAAGGTGGGGAGGCA           GCGAAGGA AATAGCC TCCTTCTC           TTTTCTTAGCCTCTG  69 53
      DR1888 NONE
      DR1889 1909419 .. 1909431 +  -4.7  -4.64676   GGTCAGCGTAAGGGA                CGCGG CGG CCACG                TTTTCTTCCAGGTGC  75 217
      DR1892 1912639 .. 1912664 +    -4   -3.8917   AGTTCAGCACGTCGG         C-CTGGGCC CCGGCAATC GGCCCAGCG         TTGTTGTAGTTGCGA  58 181
      DR1895 1915415 .. 1915429 +  -5.6  -3.54424   TGAGCCTTCTGCCGC               CCTGCC CCC GGCAGC               TTTGCCACAATGCGG  57 38
      DR1896 1915830 .. 1915858 + -10.4  -3.72363   GTCAAAAGCTAACAA       CAGCCTTCCCCAGT GAT AC-GGGGA-GGCTG       TTTCACCTTTAAATA  74 132
      DR1898 1917791 .. 1917803 +  -6.2  -4.09685   TTCGGGGGTCTGGTC                GGCC TGCTT GGCC                TTTTCGGCCATGCCG  65 128
      DR1903 1923113 .. 1923135 +  -3.3  -2.59431   CTTTCCGCGCCGCTT           CGGGTTGGG GCACG CCTGAGCCG           TGGGTTCTGGCCCGG  39 7
      DR1904 1923389 .. 1923405 +  -6.5  -3.28497   GGTCTACCGCGCCGC              CGCGC AGGAGTA GCGCG              TTCCCTTTGCCCTGA  55 13
      DR1906 1926313 .. 1926357 +  -9.8  -5.24129   CCCAGGTAAGAGGTA GGGTGGGGGCGTCGGGAGTG AGGCA CACTCCCCCCGCCTCCTTCG TTTTTTATGCCACCG 100 32
      DR1907 NONE
      DR1908 1928230 .. 1928249 +    -7  -3.03771   ACACGCTGCCCGGCG            CGTCCAGC CTGT GCGGGGCG             TGTTACGACGTGTGC  51 77
      DR1909 1929340 .. 1929369 +  -6.3  -5.60993   TGGCGGGCACCTCCC       CTCCCCTGTTGCC ACGC GGTGACGGGGGGC        TTTTTTTATCCAAAC 100 64
      DR1910 1930190 .. 1930207 +  -3.4   -3.5394   CTGGGGTGGGCGGTG             GAGAGC GGCCCA GTTCTC              TTTCCCGGCCCGTTT  51 152
      DR1911 1931485 .. 1931501 +  -6.5   -4.5442   AAAAGGCTCCAGCGC              CGCCC ACTGCTC GGGCG              TTTTATGCTTCCGCC  78 243
      DR1913 1935047 .. 1935101 +  -8.4   -5.3236   CTCCAGGTTGACTTT TAGACCAGCTTACCGTACGGTAAGGA GGT TGCTGACCGCTCGGTAAGCCGGGCGA TTTTTTCTGACTTCT 100 235
      DR1914 1935550 .. 1935579 +  -7.9   -5.7946   CCGCAGACAGCAAAA      GCCGGG-A-CGCC CACACA GGCGCTGCCCGGC       TTTTTTTATTGGCCG 100 122
      DR1915 NONE
      DR1916 1939183 .. 1939199 +  -2.1  -2.90496   GAACAGAAGTTCGAG              CGTGGCG TAC CGCGAAG              TGATTTGACAGGCCA  40 1
      DR1917 1940175 .. 1940187 +  -3.3  -3.14132   TCCCGCAACTCCGCT                GCTCG ACA TGGGC                TTCGTGGAAGACGAA  44 141
      DR1918 NONE
      DR1919 1941453 .. 1941493 +  -2.7  -3.41051   ATGATGCGCGGCGCG GCTGAAGC-ATGG-CTGAC GGCAG GTCACATCGTCGCTTCAGC TTCTAGTGGAGATAC  47 351
      DR1921 1942726 .. 1942775 +  -4.8  -3.57561   CAGACCGCCGAGTCG CAGGCGC-GGGAGGGCGCGCAGTG AAGC CGCTGCAC-CTCACCCTGCGCGGG TTTACCGCCTTCCGG  55 2
      DR1922 1945570 .. 1945621 +  -2.8  -2.84625   ATAAAGACCCCTCAC CCCTGCCTCTGGCAGGCCCTCTCCC CTT GGTAGAGGGTCAAACA-ACGCAAGG CTATTCTTTTGTCAA  42 120
      DR1923 NONE
      DR1924 1947015 .. 1947044 + -10.7  -4.08706   CCTTCACGCTGAAGG       TGCGCGGCGGCTGA ACC TCAGTCGC-GCGCC       TTTCTCTCCTGCCAG  82 12
      DR1932 NONE
      DR1933 1954943 .. 1954973 +  -8.2  -3.30124   TGTGAGGTTCAAGTA      G-CCGTGCACGGC CAGGAT GCCGGGCGCGGGC       TTCTCGGCGCTCACG  60 36
      DR1935 NONE
      DR1936 1956714 .. 1956767 + -24.7  -5.08601   GATGTAACAAGGCAG AGGGAGAGGGCGGAGAGCAAAGGGA CAAA TCCCTTCGCTTTCCACCCTCTCCCC TTTTTATTCGGCTGC 100 34
      DR1938 1959236 .. 1959259 +  -4.5  -3.93489   GAAACAGGAGAAAGG          GCCGC-CTCC ACACG GGAAAGCGGC          TTCTCTTTCTCATTC  58 47
      DR1940 1963540 .. 1963568 + -17.5  -4.46926   TTTCAGTAAGAAAAA        GGGGCCGGAGA AATCAAA TCTCCGGCCCC        TTTTCTAGTCCAGTG 100 41
      DR1949 1971910 .. 1971928 +    -8  -3.53091   ATTCGGGCACTGCTG             GCGGCGCC GGA GCCGCTGC             TTTGAGGGCCGACAT  60 2
      DR1950 1972434 .. 1972454 +  -3.1  -4.07568   TGATGCTGGGGGAAA            CGGTAAAGC GTT GCGCTGCCG            TTTTGGGCAACCGGG  58 187
      DR1956 NONE
      DR1957 1978212 .. 1978249 +  -7.6  -2.64616   AACACAGCGGAGTGC   AGGCG-TGAGCGCCGCG CCCGC CCCGGCCCTCATCGCCC   TGCTGTCCCTGAGCG  51 18
      DR1958 NONE
      DR1959 NONE
      DR1960 1981166 .. 1981203 + -17.8  -4.11216   GGGGTCTTTAAACAG   GTAAGGGCGGAGGGGA ACAGAA TCCTCTCCGCCCTTCC    TTTTGCCGCTGCACC 100 146
      DR1961 NONE
      DR1962 1982520 .. 1982554 + -17.9  -4.71828   GATTCTTCAACAAAA    TGCCGCCTGC-CTGGG AAAT CCCGGTGCAGGCGGCG     TTTTATTGCTCGGCT 100 39
      DR1967 1989070 .. 1989100 + -16.3  -4.18018   CGGCAACACGAAAAA      GCAGGACCGGCACA CTGT TGT-CCGGTCCTGC       TTTTCGCTGAAAGGC 100 188
      DR1969 1990361 .. 1990371 +  -8.2  -3.77196   GCCCATCAGTTCACG                 GCCC ACC GGGC                 TTTCCTCGCTGATGC  67 192
      DR1971 NONE
      DR1972 NONE
      DR1973 1994131 .. 1994145 +  -8.5  -4.07568   TCCCCTTTAATCTTT               CCGCC CCTGC GGCGG               TTTTCAAAGAGCAGG  73 130
      DR1974 1996639 .. 1996662 +  -8.8  -5.36441   AAACAGTTCTCGAAT          GGTCAGTGGC GCAA GCTGCTGGCC           TTTTTTATGTCCCGG 100 50
      DR1977 2000872 .. 2000899 +  -9.9  -3.44848   CGACTCTAGAAGAAG        GGGGC-AGGCTC AAGCA GAGTCTTGCCCC        TCTTTCATGGCGGCG  68 45
      DR1979 2002543 .. 2002568 +   -14  -5.26875   CCCGCCCGGTGTCCG         CCGCCACGCC CCTTTC GGTGTGGCGG          TTTTTTGCTTCCCCA 100 231
      DR1980 2003611 .. 2003641 + -15.5   -4.4572   TAACCCCGCAGCAAA       CACCGCCCGGA ACATTCGCG TCCGGGCGGTG       TTTCTTTCGGCTATT 100 38
      DR1983 2007740 .. 2007758 + -11.7   -5.4505   CCGCTGCACAAAGAA             CCGCCTC CCCGT GAGGCGG             TTTTTTGTTGGGCGC 100 47
      DR1992 NONE
      DR1993 2016372 .. 2016401 +  -4.8  -3.02043   GGAGCAGTAAAACAA       AACTCCCCCCGC CGGTCA GCGAGGGGAGGG        TGTTCAGGAAGACTT  47 31
      DR1998 2021983 .. 2022002 +  -8.5  -5.67967   ACGGAAACTGAAAGA            GTCGCCC CGGTGT GGGCGGC             TTTTTTTATGGTCCT 100 53
      DR1999 2022891 .. 2022915 +  -5.5  -3.72695   CGAGTCTCTCGGCTG          GGAGATCGTCG CTG CGCCGAACGCC          TTTCGTGGCCCCGAT  60 197
      DR2000 2024199 .. 2024213 +  -4.2  -3.05596   CACTGTCATGGTCTG               CTCGCT GTA GGTGAG               TTCGGTGGACAACTG  43 449
      DR2008 2027915 .. 2027950 + -16.8  -2.86747   TAACGCTTACAACAT    GGGGCCGGGCCGCAGC GTAG GTTGCCGCCTGGCCTC     TGGTTGTGGTGGGTC  83 38
      DR2009 NONE
      DR2010 NONE
      DR2011 NONE
      DR2013 2032279 .. 2032289 +  -6.8  -4.84527   GAGAGGGGAGGCGAA                 GGGA CCT TCCC                 TTTTTCGTGTCTACA  83 256
      DR2016 2034723 .. 2034736 +  -3.1  -3.58343   CAGAAATAAATTGGT               G-GGAG CGG CTCCGC               TTTCCCGGTGCTAGC  51 32
      DR2017 NONE
      DR2018 NONE
      DR2019 2037743 .. 2037761 + -13.1  -2.56747   CGTGACCAAAGAAAA             CCCCCGC GCCGG GCGGGGG             ATATTCTGGTGGGTC  67 42
      DR2022 NONE
      DR2023 2040340 .. 2040356 +  -5.7  -2.78384   GGCCTTGCTCAGTGC              TGCCCGG CTC CGGGGCG              TATCCTGACCGGCGA  46 455
      DR2025 2041738 .. 2041759 +  -5.7  -2.67981   CGCGGCTGGTACAGG           GGCCGAGGG TTGA CCCTGCGCC            TCGCTTTCCTCGCCT  46 13
      DR2026 2042459 .. 2042485 +  -7.2  -5.16841   TCCAGCATTCAGAGG         CGGAAGGTGGCT CCC GGCTGCCTTCCA         TTTTTATTGCTCTCC  93 147
      DR2029 NONE
      DR2030 2045691 .. 2045712 +  -6.6  -5.38054   AGAAAAGAGAAAGAA           GACCGC-CT GTTTG AGCGCGGTC           TTTTTCTTTGTGCCG  91 236
      DR2034 NONE
      DR2035 NONE
      DR2036 2053430 .. 2053465 + -17.6  -4.03234   AAGCCAAACAAAGAA    GCGCCTCCCCGCCTGTT TCC AGC-GGCAGGGAGGCGC    TTTCTGTGGCCCAAC 100 218
      DR2037 2054341 .. 2054395 + -18.5  -2.82742   CCGGGTCATGGGTCA C-GCCTCATCCTCGTCGCCCAGGAGC GCCT GCACCTCGGCGGCGAGGTCGAGGCCG TACTTGTAGGCCGCT  90 509
      DR2051 NONE
      DR2052 2067967 .. 2067991 +    -2  -3.48593   CAACGCCTTGCAGTA         CGCGGGGGCAG CAGA CTGAAC-CGCG          TTGTCTGACAGAGTG  47 7
      DR2053 2069223 .. 2069238 +  -6.1  -3.64703   ACTCGGCGAGCTGCG              GGCGT ACATCA ACGCC               TTTACGTCCACCGAC  57 432
      DR2055 2070981 .. 2071001 + -11.8  -4.59424   CGAGCCAGACGCAAC            CCCCCGCC CCCGT GGTGGGGG            TTTTGCTTTGCCTTT 100 228
      DR2056 NONE
      DR2057 2072098 .. 2072116 + -10.3  -5.27335   CTGCTTTTCCCCTGG             CCCATCC CCTGT GGATGGG             TTTTTATTTGGCGAA 100 46
      DR2058 2073389 .. 2073432 + -13.2  -4.26903   CGCGCATGTCCCGTG CGTCCCCGGATGAGCTGCC ACAACAC GGCGACTCGTCCGGG-ACG TTTTCATGAGCTCAG  95 224
      DR2059 NONE
      DR2060 2075362 .. 2075381 +  -7.1  -5.23316   CGAAACCTATCCTGA            CTCCTGC CCCCGT GCAGGGG             TTTTTTGCTCTCCTG  88 45
      DR2061 2075975 .. 2075994 +  -3.4  -4.09108   GACTGTTTCCAGCCG            CCGCAGCC GTCC GCCTGAGG             TTTCTATCAGTTGGA  60 145
      DR2063 2079329 .. 2079354 +  -7.6  -5.35459   AGATTTATCTTTAGA         GGAAGGG-GCC GTCGA GGTGCCCTTCC         TTTTTTATGCTCTGT 100 52
      DR2065 2081025 .. 2081064 + -19.5  -5.27399   GATAAAGACCAAAAA  GGAAGGGCCTTTCCG CCAGTTTCAC CGGAAAGGCCCTTCC   TTTTTTCGTCTCTTC 100 45
      DR2070 2086178 .. 2086195 + -10.5  -5.52986   TCAACCTCTTAAGAG             CCGCTCC TTCG GGGGCGG              TTTTTTTGGTGCCGT 100 43
      DR2076 NONE
      DR2077 2091944 .. 2091972 + -16.1  -3.78026   GAGAGAAACAGCAAG        GGGCCACTTCC CGGCGAA GGAAGTGGCCC        TCTTTTCAGTTTGGG  93 45
      DR2079 NONE
      DR2080 2094359 .. 2094393 +  -2.6  -4.70534   GCAGGCAAGCGCAAA     AGAGAAGGCCGCCC CACGACA GGGCGGCACTCACG     TTTTGTCTCTCTTTG  72 56
      DR2082 2096713 .. 2096725 +  -4.8  -2.86271   CCGAAGTGGTGGCCG                CTGC TGGTC GCAG                TGCTTGTGCTGACCA  46 1
      DR2083 2097916 .. 2097944 +  -3.2  -2.78679   AGTTCGATAATCAGC       GGCGTGTT-CG-GA AAC TCGCGCAGCACGTC       CTTTAACTGCGCGAC  40 464
      DR2089 NONE
      DR2090 2103518 .. 2103563 +  -4.5  -2.94099   CCTCGCGGCGGGCAG GCGCAGAATGCGGGCCATGAAC GCT GCCCCAGCTCCGC-TTCTGCGC TCTCTGGTGACAGGG  44 103
      DR2091 NONE
      DR2092 2105094 .. 2105140 +  -8.5  -2.78463   GGCCGCCGCGCAGAC GGGCC-TGCCCGCCG-GAGCCTG ACG CGTGAACTCGGCGGGCTCGGCCC TCTCGTGGAAACGCT  54 4
      DR2093 2105494 .. 2105505 +  -7.2  -3.62046   TGGGCGTGGGTGAGT                CGGC TCTA GCCG                 TTGTTGAAGCGCTCA  62 17
      DR2095 2106783 .. 2106813 + -11.1  -5.40474   AGGCTTTTTCCCGGC       CCGCTCCGTCTTC CGCGT GAAGGCGGGGCGC       TTTTTTTGCAGAGCT 100 40
      DR2096 NONE
      DR2097 2109289 .. 2109316 +  -3.2  -4.68655   CGGCCCCTCCCCGGA        TGCGTGCCAGGC GTGA GCCGGGGCCGTA         TTTCTTTTCCAGTTG  77 475
      DR2100 2111876 .. 2111928 +  -8.4  -3.41051   TGGCGTTGATTTCCA GCTGCGGCACGCTGAAGTTGCG-GGC CTC GCTGCTCAGCATCAGCGTGCGGT-GC TTCTGGTAAGCGTCG  61 307
      DR2108 2118347 .. 2118367 +    -9  -4.51174   GTGCCAAAGAAAAAG           CCCCAG-CC GCTT GGACTGGGG            TTTTCGTTGTGGTGC  91 95
      DR2109 2119182 .. 2119212 +  -3.8  -4.07568   AGACCCAACAGAAGA       AGCGTGGCGCGGTC CCC GACTGTTCCACACA       TTTTCGAGAGGGAAG  61 122
      DR2110 2119724 .. 2119737 +  -4.5  -3.11569   AAGTCGTCTGCGTCC               TCTGG TAAT CCAGG                CTTTTGCCTGAGTGC  47 18
      DR2111 NONE
      DR2112 NONE
      DR2113 NONE
      DR2114 NONE
      DR2115 NONE
      DR2116 2123287 .. 2123307 + -11.8  -4.79826   ACGGTTCAAGCGAAA            CCGCTCCC TTCCC GGGGGCGG            TTTTTCGTGGTCTGT 100 57
      DR2117 2124075 .. 2124118 + -17.5  -4.38313   AATAGAACGAGAAGC AAAGGGAGAGGGCGGAG-GC AATCA GCACTCCGCCCTCTCCCCTC TTTTGACTTTCCTCT 100 84
      DR2123 2129378 .. 2129390 +  -3.3  -3.66908   CCGTCGGGGGTCGAG                TGCAG CCG CCGCA                TTCCTTTTGGGAACA  51 95
      DR2124 NONE
      DR2125 NONE
      DR2126 2130465 .. 2130476 +  -2.2  -3.71794   TGTGACAAGGAGTTA                TGAC ATGG GTCG                 TTTCCGTGGTTCCAT  52 169
      DR2127 NONE
      DR2128 NONE
      DR2129 2132580 .. 2132601 + -13.7  -5.34555   TTCAGACCCAGTGCT           CTCCCCTGC TGCG GCGGGGGAG            TTTTTTATGATGTAA 100 43
      DR2131 2135925 .. 2135970 +  -9.7  -3.06261   GCGCGCGCCCTGCAC CTTTTGCC-GCAGCAGCGCCAG CGC CTGGTCCTGCTGCAGGATGAAG TCTTCGGGATTGGCG  59 377
      DR2135 NONE
      DR2136 NONE
      DR2137 2141814 .. 2141840 +  -7.3  -4.07568   TCATGCGGTTTCAAA        TTGAGTCCCGGA CATG TCCGGG-CGCAA         TTTTGCGCGGAGCGC  70 214
      DR2140 NONE
      DR2141 2144201 .. 2144225 +  -4.2  -4.18494   GCAGCCAATGGAAAA         GCCCCCAC-TG TGGA CGTGTGGAGGC          TTTTGGCTGGGGGTG  63 43
      DR2145 2148163 .. 2148191 +    -6  -3.72576   TCAGACTCGGCTCAC        CTTCAGGCCC TAGTCTGAC GGGCATGAAG        TTTGCTGCCCCCGCC  60 89
      DR2146 2148788 .. 2148815 + -16.2   -4.5954   ACAGACAAAAGTAGA        GGGCGCCTCGGC AAAA GCCGGAGCGCCC         TTTTCTCTGGTCTAA 100 43
      DR2148 2150445 .. 2150478 +  -8.9   -4.1891   CCTCCACAAGGAAAG     CCGCCCC-CCTC ATACCGATACC GAGGTGGGGCGG     TTTCTGTTGGGACGC  76 56
      DR2153 NONE
      DR2154 2155632 .. 2155689 +  -5.9  -3.63968   AGGACGTGCGCTGCC GCTGAGCCGTGACGCGGGGCGGAAGGCC TCA GGCTCGCCGCCCCCTGACCCGAC-CACC TTTCCCACTTTCCCA  57 21
      DR2155 2156645 .. 2156680 +    -9  -3.66897   GGAGCGCAGAACAAG    CGGAGGAAAGAGAGACG CGC TG-CTCTCTGCCCTCCG    TTCTCTGCTTTATGC  68 53
      DR2156 NONE
      DR2157 NONE
      DR2158 NONE
      DR2159 2158389 .. 2158409 +  -3.8   -2.8547   TGGGCATCCGTCACA            GCCCGCCC TGCGT GAGCGGCC            TATGCTCTCCCCCAT  44 55
      DR2160 NONE
      DR2161 NONE
      DR2162 2160552 .. 2160569 +  -2.5  -3.18582   CAGGCAGGAAAGTAG             CCTGAGC CTGT GCCCCGG              TTCCTGCCTGCCCTG  43 26
      DR2163 NONE
      DR2164 2161989 .. 2162025 +  -7.3  -4.85129   CACCAAAGGAAACAA   AGGA-GGGCAAAGAGC CGTCAA GCTCTCTGCCCTTCCC    TTTTTCCTCTCTCCT  88 43
      DR2166 2163787 .. 2163808 +   -13  -5.47218   AATGTTCCAAGTTCT           CCTCCCCC CGCTGT GGGGGAGG            TTTTTTTGACTCCCG 100 158
      DR2167 2164695 .. 2164709 +  -6.4  -3.57144   CCACCGCGTCCGGCG               TCAGGC GCA GCTTGA               TTTCGGGGTGCGAGC  57 494
      DR2172 2169236 .. 2169249 +  -4.5  -2.57344   CCCAGGGCCCTGCCC               TCCGG CCCC TCGGA                ATTGTCGCAGAGGTC  42 288
      DR2174 2172929 .. 2172966 +  -7.6   -4.3467   AAAAGAATTCAAGCA   GCGGGGGC-CCCCACTT CCTAA GAGCGGGGAGCCTCCTC   TTTTCATCTAGCCGT  76 172
      DR2175 2173782 .. 2173795 +  -9.5  -5.58454   AGCGCCCAGGGACAC               CCGCC CGCA GGCGG                TTTTTTTACTGTGGC 100 154
      DR2176 NONE
      DR2177 NONE
      DR2178 2177147 .. 2177179 + -16.3  -4.99645   CCAGGTAAAACGAAA      GAGGGGCACGTCC AAGTTAC GGACGCGCCCCTC      TTTTCTTTCTGCCGT 100 116
      DR2184 2181949 .. 2181966 + -10.5  -4.27914   GGGCACACCACCAAG             CCTCCGC GCAA GCGGGGG              TTCTTCTTTTGCTTT  85 410
      DR2185 2182479 .. 2182507 +  -2.3  -2.52635   CTACGCGCCAGCGAC        CGAAAAGTTAAGC AGG GCTGGCCTTTCCG        CTTCCTGCTCGGCAT  37 46
      DR2186 NONE
      DR2187 2185337 .. 2185361 +  -5.6  -5.25699   GGAACAACGAAAAAA         GGGGCCATACC CAGC GG-GCGGCCCC          TTTTTCTTGTCTCCT  91 144
      DR2189 2187754 .. 2187767 +  -5.2  -3.27704   CCTTCCCTGTTCAGG               GGGC GGCGCA GCCC                TTAGATTTCGGCCAT  50 96
      DR2190 2188922 .. 2188956 +    -7   -4.3739   CAAGCAGCCGTGAGC    GGGCGGGGG-AGGGC AACCAG GCCTGGCCCCCTCCC     TTTTGTCAGCGCGTC  73 54
      DR2193 2190314 .. 2190371 + -19.5  -2.75844   GGAGTAAGGTCGGAG GGTCTAGAG-TCCGAGGGTCTAAGTG CTCCGTC CGCTTAGACCCTCAGACCTTTAGACC CTTTGACCTGCCCCC  90 272
      DR2194 2191422 .. 2191443 +  -7.9   -4.8622   AGAAAAAGTAACGGA           GGCGGGGGC AAAG GCTTCTGCC            TTTTTCGTTGGCCGG  88 186
      DR2195 2194356 .. 2194384 +  -9.5  -4.87133   GAGGGCCAAAGAGAA        GGGGCGTCGGA CTTGTTC TCCGGCGCGCC        TTTTCTTTGGCCGAT 100 44
      DR2197 NONE
      DR2198 2197564 .. 2197576 +  -3.3  -3.57144   GGTCTGGAGGCCCCC                TCTGC TGC GCAGC                TTTACAAGTCACCCC  51 69
      DR2199 2199720 .. 2199744 + -15.7  -3.66178   GCGCCAGCGTCAAAG          CCCCTGTCCCC TCT GGGGAGAGGGG          TTTGGGGTTGGGGCC  86 289
      DR2201 2202075 .. 2202095 +  -3.1   -2.8001   TGACGCTCCCAGCCG            CGCCGCGTG TAC TACGCTGGG            TCTCATGAAGCTTCT  40 38
      DR2202 2203314 .. 2203341 +    -4  -2.67803   TTCCGGGTAGACCTC        CACCGG-CAGGGT CAC GCCCGCCCCGGTG        TACGTTTCCTCGCCG  41 55
      DR2207 2206794 .. 2206832 +  -9.5  -5.17576   GCAGCTGATCAGCAA  GCGGGCGCCTGAGACTGA GACT TCC-TCACAAGCGCCCGC   TTTTTTACCTTCCTA 100 33
      DR2210 NONE
      DR2211 NONE
      DR2212 NONE
      DR2213 NONE
      DR2214 NONE
      DR2215 NONE
      DR2216 2214390 .. 2214438 +  -4.4  -2.79183   CACCAGGCCCTGTCG GGCGCGAGCGTCTGAGAGGCTTG CCGA CAGGCTCCGTA-ACGCGCCCGCC TATCATGCCGCTCAG  42 11
    15807661 NONE
      DR2218 NONE
      DR2219 2217630 .. 2217644 +  -4.2  -3.98484   GAGCCTCGTACCTGA               AGCAGA AGC TCTGCA               TTTCTGACTTCAATT  61 4
      DR2220 NONE
      DR2221 2218845 .. 2218864 + -10.6  -5.01732   CCTCAGAGAAAAGAT            CTGGGGGC GCCT GCCCCCTG             TTTTTTCAACGACTT 100 47
      DR2223 2221428 .. 2221441 +  -2.3  -3.05384   CGGGCAGCAAGTGAC               GCAAG CCGG CGTGC                TTCGCTGAGCACACG  41 27
      DR2224 NONE
      DR2225 2222708 .. 2222732 +  -7.7  -5.03314   ATCTTCCACTTCGCT          GGGGGGAGCCT TTG AGCCCCCCTCC          TTTTTTGCCACTCGA  93 40
      DR2226 2223915 .. 2223938 + -12.4  -4.05788   TACGGACAGGCAGAA          GGGGGCGACT TGCG GGTCGCCCTC           TTTCCTTTGCCGACC  83 47
      DR2227 2225234 .. 2225267 + -12.3   -6.0458   CCTGAACTCTCACCC     CTGCCCGCCGGCCACC CCT GAAGG-CGGCGGGCGG     TTTTTTTTCATTTCT 100 36
      DR2228 NONE
      DR2229 2226521 .. 2226546 + -12.5  -4.81212   CTGGTATTCACAGAA         GCAGCGGGAGC TGAT GCCTCCGCTGC          TTTTGTTGTACTGGA 100 42
      DR2231 NONE
      DR2232 2228322 .. 2228358 +    -8  -3.40403   ACGCACGAAGGCACA   GCGCC-G-CCCGGCTC ATTCCCC GAGCCGTGCCCGGCGC   TTCTGGTAGGCCCCG  60 188
      DR2234 NONE
      DR2235 2231267 .. 2231290 + -10.2  -4.84492   TTTTTCGTCTCTCCT          CGGGGTCGCT TACG GGCGGCCCTG           TTTTGTTGTGCTTAG 100 239
      DR2238 2233044 .. 2233055 +  -3.6  -4.57073   GGCAGTCAGCCCCGG                CGCG AGGC TGCG                 TTTTTCCACCCACTC  72 214
      DR2241 2236408 .. 2236420 +  -4.7  -3.18264   CGAATACGGCCCGTC                CGCTG ATG CCGCG                TTCGTCGATGGCGAC  47 150
      DR2246 2239881 .. 2239935 +  -3.2  -3.57462   TCCATCGCCTTGCCG CCCACCTTAGCGAGCGGGCCGCCG AGGTCAG CGGCGCCCTGCCAGTCGAGCCGGG TTTGACCGTCGCCTG  51 245
      DR2250 2244252 .. 2244265 +  -2.3  -2.72379   TTCTCTCAAGGTCCA               GACTG ACCC CAGAC                TGATTGACGCCTTGA  39 44
      DR2251 2244904 .. 2244949 + -23.7  -3.96068   CACGCTAAAGTCTAA TAAGAACGCCGGAGATAAGGGA TAA TTCC-TATCTCCGGCGTTCTTA TTCTTATTGACCTGG 100 33
      DR2256 2253828 .. 2253858 +  -3.2   -5.4505   CCCATCAGATTCAAA       GCCGCCCGCT CCTAAACGGAA AGCGGGTAGC       TTTTTTATTGCAGGA  91 46
      DR2265 2263195 .. 2263226 + -22.4  -3.76373   GGTCCAGTCAGCAGG      GCGGGCACCC-GGGA GCT TCCCTGGGTGCCCGC      TTTCGGTGTTCAGCC 100 45
      DR2268 2267289 .. 2267314 +  -3.9  -3.33696   GAGGTGGGGGTTTAA         GGCGTGGGG AAAAGACC CCTCACCCC          TTGCTTCGCAAGGCC  48 26
      DR2270 NONE
      DR2271 NONE
      DR2272 2271422 .. 2271436 +  -2.7  -3.29325   TTCGTGACGGACGAG               CGGGC ATGAA GCGCG               TCTTGATTGTCGGCA  45 17
      DR2273 2271917 .. 2271927 +  -2.4  -4.15044   TCAAACGAGGCTAAA                 GTCC TGT GGCC                 TTTCTTAACACGCCC  59 27
      DR2274 NONE
      DR2275 2275004 .. 2275037 +    -8   -2.7419   AGGGCGGCGCTGAGC     ATGGGGCGGGGGGC GAAGTG GCTTCCCGCCGCAC      TGATTGCCCTCATCT  52 28
      DR2276 2275154 .. 2275169 +  -6.8  -2.75064   TCCCAGCGCTGCTAA              GCAGGG GCCA CTCTGC               TGCTTGAATGGGCCC  49 26
      DR2279 2278132 .. 2278155 +  -7.3   -4.7497   AGCAGCAATAGCAAA          GCGGCGCCC TGACAC GAGCGCTGC           TTTTTGCTGCCTGGA  86 47
      DR2281 NONE
      DR2282 2280857 .. 2280867 +  -2.4  -3.61715   CCAGCCCGATCAGCA                 CCAG CAG CAGG                 TTGTTCAGCCGCGTG  50 299
      DR2287 2285449 .. 2285478 + -19.5  -3.28924   TAAGACAATAAAAAA       GCTGCTTCTATCC GTTT GGATAGAAGCAGC        TTGTAGACGCAACTG  95 90
      DR2291 NONE
      DR2292 2291252 .. 2291294 + -10.4  -3.86015   CTTAAGCCGGACGCG TAGGCGCGGCATCTCCCGCA GGA TGGGAAAGATGCCGCGCCCC TTTCTGCCCGCCCTC  76 59
      DR2293 2292627 .. 2292653 +  -2.8  -3.53444   GCCCGTTTGCCGAGC         CTTACGGCAAGC GCC GCGAGTCGCAAG         TTTCCGGCGGCGTAC  49 410
      DR2300 2300156 .. 2300169 +  -5.9  -4.15106   CGGGCGCGTTGGGAG               CGCTG GACA CGGCG                TTTTGAGCGTTGATG  67 6
      DR2301 2300856 .. 2300875 +  -4.3  -2.69468   CTAGCGATGAATCAG            GCCAC-GT CCGTT ACAGTGGC            TCATGTCTGAAACTC  42 37
      DR2302 2301545 .. 2301596 +  -5.6  -3.53012   GATTGAACGCTGCAA AGTCCAGCCAGGGCGCA-ATGGACA GGT TGACCACGTGCGCCGGGGCCGGGCC TTTGGGGAAGAAGGC  52 204
      DR2305 2304330 .. 2304356 +  -3.8  -3.56643   TAATGCGTGTACTCA        GC-ACCGTGAGC TGGCT GCTCA-GGTCGC        TTTCCAGGGTGTGCA  51 284
      DR2308 2307600 .. 2307635 +  -6.2  -3.97307   CCGCCGCGCCCAAAA    GA-AGGAGACGACCT GCTGCTG GGGCCGTCTCCTCTC    TTCTTGTTCAGTGGA  65 42
      DR2313 2313397 .. 2313426 +    -2  -2.69288   AGTTCTCTGAATTAC       GCGTGTGTCG GCAGCAGCAA CGCCACCCGC        TCCATTCTTCGTTCT  39 44
      DR2314 2314294 .. 2314315 +  -4.3  -3.63991   AACGTTGGCGACGCG           GCCCAGCGT GGAC ACGGTGGGG            TTGTTGGAAATGCTC  51 393
      DR2317 2317078 .. 2317099 + -10.1  -5.59534   TCAGGACAGATAGGG           GGCACTGGC AAAT GCTGGTGCC            TTTTTTGTTCTGCTT 100 57
      DR2318 NONE
      DR2319 NONE
      DR2320 NONE
      DR2321 2320544 .. 2320579 +  -7.6  -2.55104   GACACGGGAATAAAA   AG-AGGTGCGGG-GGC GTGTCA GCCTCCCGCACCTTCA    ACTTTGTATTTTCAG  51 61
      DR2323 NONE
      DR2324 2323541 .. 2323561 +    -6  -3.62591   GCTCGATGTATTTCA            CGCGGTGG TCGGC CCGCAGCG            TTTGCAGGTTCTGGG  57 407
      DR2326 2325238 .. 2325253 +  -4.6  -3.64682   CTGGTTCTGGCCCCG              GCAGCG TTCG CGCTCC               TTTAACCGTTTGCTC  55 46
      DR2327 NONE
      DR2328 2327572 .. 2327598 +  -7.3  -3.55071   GCGCTCCGCGCAAAA        TTGTG-CCCGGA CATG TCCGGGACTCAA         TTTGAAACCGTATGA  62 131
      DR2329 2328700 .. 2328723 +    -3  -3.64281   TGCAAAGCAGAGAGG          GCCTCGCGCA GCGA TGGGTGAGGG           TGTCTTTTTCTGTCA  51 102
      DR2330 2329135 .. 2329152 +  -9.1  -5.28176   TCAGTACAGCTCCAG             GCACGCT TCCG GGCGTGC              TTTTTTGTGGCTCCG 100 66
      DR2331 NONE
      DR2332 2330978 .. 2330996 +  -2.2  -2.85351   CGCCCTGACCGTCCT             GCGGCCCG CCA CGCTCTGC             TCTACTCTGCCCGGC  40 52
      DR2333 2332211 .. 2332232 +  -2.1  -3.55622   CTCGGTGCTCAGGCG           GC-GCCGGGC GTA GGCCGCCAGC           TTTAAGCCAGTTGAC  49 13
      DR2334 2333790 .. 2333808 +  -2.3  -5.45652   TGCAGCCGGAACAGC            GCGAGGGC AAAG GCCCA-GC             TTTTTTCTTCCCCCT  91 369
      DR2338 NONE
      DR2339 NONE
        recA 2338905 .. 2338920 + -11.8  -5.23292   TCCTCTTGCTGCGTG              CCCCCC GTCT GGGGGG               TTTTGTTTTCTCTGC 100 44
      DR2342 2341208 .. 2341222 +  -6.4  -3.64703   CGCCCCTGAAATAAG               GGAGTT GCT GACTCC               TTTCACTCGCGCGCA  59 32
      DR2343 2342271 .. 2342287 +  -6.5  -3.50853   CCAGCAGGCCCCAGG              GGAAGCC GGC GGGTTCC              TTCTCGTTGCCGGGA  55 240
      DR2347 NONE
      DR2348 2347785 .. 2347804 +  -3.5  -4.83169   CGACTGCCGGGGCGC            GGCTCACG CTGCC CG-GGGCC            TTTTTCTGACAGGAT  75 73
      DR2349 NONE
      DR2350 2349909 .. 2349928 +  -7.8  -3.31461   ACACGGGCGAGCTCT            GAGCGTGG CAGC CCAGGCTC             TTCTCAGCGTCGGTG  58 24
      DR2351 2350374 .. 2350396 +  -3.3  -3.36327   ACGGCGACCCCACGC           CCAGAGCAG CTATA CTGCTGCGG           TTATGCGTACCGTGA  46 40
      DR2352 2351386 .. 2351400 +  -7.8  -3.34398   TTGCCGGGCTGTTGT               GGCTGA CCA TCGGCC               TGTTTCAGAAGACAG  58 83
      DR2353 2352637 .. 2352689 + -25.7  -4.08064   ACCTTCGCCATTTTT TCAGCGGGGCAG-CGCACAGGGCT AAGAGG AGCCCCGTGCGTCTGCCCCGCTGC TTTTGGCGGGGCGTT 100 64
      DR2354 NONE
      DR2355 2354208 .. 2354222 +  -4.2  -3.53444   ACGAGCGGATGCTCT               GTTACC TGC GGGAAC               TTTGAACCCGCCTAC  51 6
      DR2356 NONE
      DR2357 2357176 .. 2357204 +   -11  -4.41616   AATAACGCGGGAGTA       GAGGGGCCGGGGC CGTT GCTCTGGCCC-TC        TTTATTTGCCAGCAT  95 40
      DR2358 2358227 .. 2358239 +  -7.7  -3.28712   GTCGGCCTCCACACT                CGTCA CGA TGACG                TTCTCGGCAGCAAAC  55 407
      DR2362 2362386 .. 2362398 +  -7.7  -2.52676   GTATCACGTCCCCGC                CAGAG CCG CTCTG                TACCTTCGGGGCATG  50 112
      DR2363 NONE
      DR2364 NONE
     DR2363a 2364542 .. 2364575 + -14.7  -3.61715   GATCAAGCCCCAAAA     GC-AGCCCCCGGAA GTTCAGG TTCCGGGGGCTCGC     TTCTTGGAAGAGATC  85 47
      DR2368 2368092 .. 2368111 +  -5.6  -2.62184   TTCTTGCAGGGGAAT            GGCGC-GCG GCT CGCAGCGGC            TCATCTGGGCAGCGC  42 210
      DR2370 2370139 .. 2370169 + -13.4  -5.19212   GTCAATTCACAAAGA      GAACTCCCCGACC AAGACC GG-CGGGGAGTTC       TTTTTTCATGCTGCT 100 59
      DR2374 2376389 .. 2376406 + -10.5  -3.54424   GCGGGTGAAGGAAGT             GGGGGGC TGCG GCCCCTC              TTTCCGAAAATCGGG  70 33
      DR2375 2377582 .. 2377621 + -11.4  -2.63382   CGCCCGTTTGGTTGA  GCGCGGC-GCGTGCTAG TCTTTTC CGAGTGCGCTGCCGCGC  CTTCTCGATATGACC  62 71
      DR2376 2378576 .. 2378600 +  -6.4  -4.41548   CCTGAGAGACAAAAA         CAGTGGC-CCC GCGC GGAAGCCACTG          TTTTGTCAGGTCTGA  76 377
      DR2388 2389415 .. 2389452 + -18.4  -4.37658   GACCGAGCTAGAAAA   GCTCCGCCGGTTGGCC TTTTGT GGCCGCTCGGCGGAGC    TTTTCTGGAGAGGTT 100 50
      DR2390 2391065 .. 2391086 +  -7.2  -3.24902   GCGAAATAAAAAGGA           GCGGAAGG CGTCAA CCCTCCGC            TTCCTGCTCCTGTTC  56 32
      DR2392 NONE
      DR2393 2396156 .. 2396181 +  -9.7  -3.53811   GGATGAAAGTACGGC         GCAGCG-AGGCA ATA TGCCTCCGCCGC         TTTCCAAAGAATGAG  68 130
      DR2394 2398077 .. 2398106 +   -10  -4.66609   GTCCGCACCAAAAAA       TCTGGCCC-CTGC ACTGA GCTGAGGGCCAGA       TTTTTCGGTGACGTC  95 50
      DR2396 2400117 .. 2400146 +  -3.4  -3.85698   CGACGAACAGATTCA       GGCCAAGCACAG CCGCGC CTGAGCTCAGCC        TTTCTGAACGCCGCC  56 4
      DR2398 2402140 .. 2402150 +  -3.2  -3.61715   TTGAAGCGGGGGCTG                 CGGA AAA TCTG                 TTCTTCCAGCGCGTC  51 501
      DR2400 NONE
      DR2401 NONE
      DR2402 2404236 .. 2404252 +  -4.3  -3.55444   CGGGTATCCACCGTG              CGTGAGG AGC CTACACG              TTTCACCAGTCCAGC  53 60
      DR2405 2407765 .. 2407776 +  -3.6  -2.68282   GCAGCGGCACAGCGA                GGTC GTGC GGCC                 CTTCTCGTCCTTCAT  40 190
      DR2409 2410490 .. 2410513 + -12.4  -3.22777   CGTCTTGAAGTCAAA          CTCCGTCTCC TTTT GGGGGCGGAG           TCTTGCTGTCTGGCG  70 56
      DR2410 NONE
      DR2411 2413077 .. 2413089 +  -2.6  -4.24963   GCCTGCGCCCTTTTC                CCGC CGTCT GTGG                TTTTCCCTGATTCTC  62 104
      DR2412 2415398 .. 2415410 +  -4.7  -3.05816   AAAGGTGAAGAGCGG                CCCCG GCA CGGCG                TTCGCTGCCCCGTAC  46 399
      DR2414 2416908 .. 2416932 +  -7.1  -4.03234   CAACAGCATGATGGT         GCTGG-GCCG CTGAGA CGGCGCCGGC          TTTATCTGCCCGAAA  67 13
      DR2415 NONE
      DR2416 2419418 .. 2419430 +  -5.5  -3.49419   ACATATCGTCGCGCA                CGTCT TCC AGGCG                CTTTTTCTCGCGCAG  52 300
      DR2418 NONE
      DR2419 NONE
      DR2420 2425205 .. 2425217 +  -4.7  -3.60792   CAGTGCCGGGCGTAC                CAGCG CAT CGCCG                TTTCCACGTTGAGCA  54 496
      DR2422 2425787 .. 2425824 +   -20  -3.37474   TCTGAGGTTTCCTCA   GCGAAAAAGCCCCAGC CTGTGC GCCGGGGCTTTTTCGC    TTGTGGGGTCTTGTG  95 36
      DR2427 2430509 .. 2430537 +  -4.3  -3.72576   CCCGGTCTGCTGCCG        CACCGCCCGCATG GCG CAGGCGAGCAGCG        TTTCCTGCGGGCCCG  55 319
      DR2429 2431975 .. 2432006 +  -3.7  -2.54634   GAGCAGACCTTCAAT      GTGGAGATCGC-CA AGCCC TGAGCAGTCTCCGC      CTTCCTCATCTGCCC  41 5
      DR2430 NONE
      DR2431 2434464 .. 2434477 +  -3.7  -2.72144   GGAACTCGGGCAACA               CGCCG ACCC CGACG                ATTTCGGCCCGGTGC  42 152
      DR2434 NONE
      DR2435 2437377 .. 2437393 +  -3.6  -3.85165   AGGCTGACCCCGTAC              CGGAGG ACGTG CCTCCC              TTTCAGTTTCCCCTG  56 34
      DR2436 2438403 .. 2438426 +    -3  -3.53012   GCCCGCCAGCAGCCC          GAGGCCCACG CCGC TGTTGCCCTC           TTTGCCCGCGCCGCC  47 425
      DR2441 NONE
      DR2442 2443305 .. 2443319 +  -9.2  -3.16564   AGGGCGCGGGGAATG               CGGGCG CTG CGCTCG               TTGCTGGCGTCACAG  56 146
      DR2445 NONE
      DR2446 2446759 .. 2446812 + -19.7  -4.93454   CAGAAGTAACGCGAA GGGCAGAGGGTGAAGAGTGAAGGGT CACC GCCCTCTGCTCTTTACCCTCTCCCC TTTTCTCTTTATTTC 100 32
      DR2448 2448661 .. 2448694 +   -14  -4.99035   GCTGACCCAAACCAA    GCA-GGCCAGC-CGGA CTCC TCCGTGCTGGCCGTGC     TTTTTGTATCCATCG 100 36
      DR2453 2453032 .. 2453049 +  -8.4  -4.64861   GGCTAACCAAAAAAG             CTCCCC TGTGAC GGGGAG              TTTCTTTTGCCCGCA  86 35
      DR2462 2458845 .. 2458868 +  -9.5   -4.2558   CCTCTCCACACGCTG          TCCCCCTCC CCACCC GGAGGGGGC           TTTTCGTGGGCCGTC  83 49
      DR2463 2460022 .. 2460033 +  -2.2  -4.08945   GCCTTTCTCTTTTAC                CGCT GGAA AGTG                 TTTTAGCCCGCTGCT  57 8
      DR2464 2460597 .. 2460620 +  -8.1  -5.29385   GACACCCGAGGAAAG          CCCGTTGCC GAGGAA GGTGACGGG           TTTTTTCATTGCCTT 100 46
      DR2465 NONE
      DR2466 NONE
      DR2467 2463512 .. 2463525 +  -2.3  -2.76737   CCCCGAAGCGCAGGG               CGGTG ACGA CAGCG                GTTTCCCAGTTCGTC  39 358
      DR2471 2467288 .. 2467324 +  -2.9  -3.18118   CCCCTGCCCTTTGAC   CTGACT-GGCCCAGCA CTAATT TGCCGGGCCGAGTGCG    TCTCTTCTGCCCTCA  44 27
      DR2472 2467961 .. 2467972 +  -4.4  -3.65314   CCAACCGCACCTTCC                GGTA CAGT TACC                 TTGTTACGACTTCAC  53 134
      DR2473 2471118 .. 2471149 +  -2.2  -2.71364   GCCGGGTGTGCAGCC      TGACCTTGACAGCA AACG TGCGGTAAAAGTCG       TCGTTGGCGAGGTAA  39 194
    15807664 NONE
      DR2478 2476892 .. 2476904 +  -3.4  -3.64703   GTTGGGGAGGGAAAG                CTGT GAATA ACAG                TTTCGCTCAGGAGGG  51 16
      DR2479 NONE
      DR2480 2478678 .. 2478712 + -14.3  -3.07895   CCTGAGCCTGAACTG     GAAAGGGACGCTTCC GCAAA GGGGGCGTCCCTTCC     TCTGTTAAAGCTCCG  78 77
      DR2481 NONE
      DR2482 NONE
      DR2483 2481377 .. 2481400 +  -6.6  -4.18018   GGCGTCCATAGCCCC          GGCGCCGC CTGTTTGC GCCGCGCC           TTTTGGGTAGGGCAG  69 200
      DR2485 2483002 .. 2483012 +  -2.4  -3.38046   AGCTACGTCATCCTG                 AGGC CCG GCCA                 TGTTTAAGCTGCCGC  45 8
      DR2486 NONE
      DR2487 2484743 .. 2484764 +  -8.7  -5.07486   GCCCTGTTTCAGCCT           CCCCCTC CAGTACGC GAGGGGG            TTTTTGTTGCCCGTA  93 59
      DR2488 2486533 .. 2486580 +  -9.6  -2.95388   CTGCTGACTGCCGCG C-CCGCCGCCTGGGGCGCGCTGC CGG GCGGCTCGGCGCAGGCCGCGCAG TATGTCGGTTCGGTA  58 178
      DR2489 2488349 .. 2488385 + -18.8  -3.11316   GCACCTTCAAGGAAG    GCAGAGGCCGGGAGCA AATCA TCTTCCCGGCCTCTGC    TCTGTTCCCTGCTAC  93 145
      DR2492 2491919 .. 2491963 + -10.6  -3.72576   GGCCGTCGAGGGTGG GC-ACCGTGGCGGCAGTGAAG TTGC CGTCGCTGCCGCCGCCGACGC TTTCGTGGCCGAGCG  71 445
      DR2494 2493407 .. 2493435 + -12.4  -5.66338   AGCAGCAGCAAAAAA       GCGGCGTAGCGGG GCAA CCCAC-ACGCCGC        TTTTTTATTGTCTTT 100 40
      DR2496 NONE
      DR2497 2496838 .. 2496874 + -12.4  -4.59773   GGAATAGGAAGAAAA   GAGAACCGGCCAGC-CT TTAG AGTGCTGGCCGATTTTC    TTTTTGGGACTCAGC 100 44
      DR2500 2499414 .. 2499430 + -11.5  -2.52623   ATGCGCGGGCCTGCG              CCTCGCC GTC GGCGGGG              GTGTTCTGGGAGCAC  62 371
      DR2502 2501524 .. 2501544 +  -7.5  -2.66272   GCGGACGGCACCCCC            GGCCTGATG AGC CATTTGGCC            TAGCTTTCACTCAAG  51 19
      DR2503 2503745 .. 2503757 + -10.5  -4.97402   GAGATTGAGGGGAGC                GGCGC CCA GCGCC                TTTTTCTCGGTTTTC  95 134
      DR2510 2513140 .. 2513177 + -24.4   -4.3586   GTAAACGGAGCAAAA   GAAAAGCGCCCGCCAA CTCATA TTGGCGGGCGCTTTTC    TTTTGCTGTCAGTCA 100 37
      DR2517 2520161 .. 2520186 + -10.3  -3.36823   TTGCATTCCTGCATA         GACCCCGCCTG CCCC CTGGCAGGGTC          TTGAATTTTGACGAA  66 44
      DR2518 2522345 .. 2522355 +  -2.4  -4.14472   CCTCAGCCTCCCAGC                 GCCG CAA CAGC                 TTTTCGGCCTCTTCC  61 96
      DR2526 2530516 .. 2530542 + -11.5  -5.67967   TTGGGGTCACCAGAA         ACCGCGCTCTC CTCGT GAGGGCGCGGC         TTTTTTTGTGCTCCT 100 277
      DR2530 2533886 .. 2533902 +  -3.5  -4.07568   CTAAACGTTTCTTTA              GCCGCGC TCA GAGCCGC              TTTTGCCGCCGCGCC  58 180
      DR2531 2535074 .. 2535100 +  -2.1  -5.33848   GGCCCTGCCACTCCC         CTGTCGGCGCC GCCCA GGTGCGGACGA         TTTTTTCGTTCTGCT  89 311
      DR2534 NONE
      DR2535 2537799 .. 2537811 +  -9.1  -3.01712   CTGATGCGGCGTATG                CGCTG CCA CAGCG                TGTTGCCGCGCAGCC  60 51
      DR2536 NONE
      DR2537 NONE
      DR2538 NONE
      DR2539 2541750 .. 2541760 +  -2.4  -4.32067   GTAGAGGGTCAAACA                 GCGC AAG GCAC                 TTCTTTTGTGAAATG  62 100
      DR2543 2545899 .. 2545920 +  -4.3  -4.11216   GAGTTCGGTCAGGCC           GTCGCCGCT GGTG AGCAGGGAC            TTTTCCACGTCGCCG  63 515
      DR2547 2550802 .. 2550821 +  -9.2  -5.74288   CACCCAAAGCAAAAA            GCGGAAGC CTAC GCCTCCGC             TTTTTTGTTCTTTCT 100 67
      DR2549 2553144 .. 2553157 +  -5.2  -5.59357   GCCATAGAGCCGCAC               GGGC CGCCCC GCCC                TTTTTTTGGTGTCCT 100 472
      DR2551 2554558 .. 2554610 + -14.1   -4.4009   TGAAAGAGAAGGGCA GCGAAGGGGTGGAGCGCGGCGGGA ACGGTG TCCCGG-GCACTCCACCCCCTCCC TTTTGTCGGCTCAGC 100 46
      DR2556 2560093 .. 2560120 + -17.1  -5.18357   AGAGAAAAAAGAAAC        GGCGCCAAGGT CAACTC ACCTTGGCGCC         TTTTTTCCTGCCTTA 100 45
      DR2558 NONE
      DR2559 2561811 .. 2561831 +  -8.2  -5.31275   CCGGCCAAATAGAAA            ACCCCTCC GGCTG GGAGGGGC            TTTTTTATGGTGCAG 100 45
      DR2566 2568507 .. 2568536 +  -2.8  -3.89822   TTCAGCCTCGGCGGA      CA-GCCGGTGGACG TGGG CG-CCGACGGCCTG       TTTATCGAGTGGGTG  56 303
      DR2567 2570303 .. 2570317 +  -2.7   -4.2558   GCACAGGGGCGGGAA               GTGGC GCATG GCCTC               TTTTCCTGCCCCGTG  62 205
      DR2568 2572336 .. 2572387 +   -16  -4.13014   AATCCGTATAAACCC ATTAAAAGCGAGGGGACAGAGAAG TCGG TTTCTCTGCCCCCTCGCCTTTAGC TTTTCGACGTCTCCG 100 164
      DR2570 NONE
        moaC 2574696 .. 2574719 +  -2.2  -3.59979   GGCGACCGTTCTCCC          ACCGCCGGGA ACTT TGCAGGCGGA           TTTGACGTAAAGGAA  49 66
      DR2572 NONE
      DR2573 2576562 .. 2576600 + -16.7  -4.70659   CGCCTCCTCACAGAA  CGGCGCCCCCTCGACGGA AAGG TCAG-CGAGGGGGCGCCA   TTTTTGAATCTCCCA 100 43
      DR2583 NONE
      DR2584 2593368 .. 2593407 +  -5.8  -2.65264   CTCTGATTCACTCCG  TTCGGAAAAATAGCCTGC ATCA GCAAACTATTTTTCAGAG   TGGTCTCCCTCCTCC  46 123
      DR2586 NONE
      DR2587 NONE
      DR2588 2596129 .. 2596141 +  -3.4  -3.07043   GGGCTGGCGAAGATC                GTTC ACCCC GAAC                TGTTCCGGTGATCCC  43 2
      DR2589 NONE
      DR2590 2598077 .. 2598103 +  -7.3  -3.55071   GCGCTCCGCGCAAAA        TTGCG-CCCGGA CATG TCCGGGACTCAA         TTTGAAACCGTATAA  62 120
      DR2591 NONE
      DR2592 2599621 .. 2599634 +  -2.4  -3.13164   CCGGCACGACGTTCA               GTTG GAGCTG CAAC                TTCCCTGATTGGCGA  43 4
      DR2593 2600215 .. 2600240 +  -3.1  -2.53015   AGCCCGTTCCCTCCC         GCACATTCCCG CCGC TGGGCGCGTGC          TACGTTCCGCGCTAT  39 40
      DR2594 2601766 .. 2601804 + -15.5  -4.60924   GTCTAAAAGTCGAAG   GGAAAAGAAGCGTAAGC CTCGT GCCTACGCTTCTTTTTC   TTTTTGAACGGTTTG 100 74
      DR2599 2607142 .. 2607183 +  -2.7  -3.69323   AGCTGGTGGACAGCG GACGGGGCAACGGGGGCCGC TAA GCTGACTCCAT-GCGCCGCC TTTCCCTCCTGCTCG  52 3
      DR2600 2608486 .. 2608510 +  -3.6  -4.25104   CATTCTCACCCGGTT         CGCG-CATC ATGGGGCC GATGTCGCG          TTTTGCTCCCGCCAC  64 294
      DR2601 NONE
      DR2602 NONE
      DR2603 NONE
      DR2604 NONE
      DR2605 NONE
      DR2606 2615556 .. 2615570 +  -4.9  -2.57344   GATAAAGAAAGAATA               GTGCG GTATA CGCGC               GTTGTCAAGCCCATA  43 87
      DR2609 2618422 .. 2618450 + -18.1  -5.19212   ACTTCCACGAAAAAA        CCTCCCCGGCTCG TCA CTGGCCGGGGAGG        TTTTTTCGTGGTGCT 100 42
      DR2613 2623944 .. 2623954 +  -8.2  -3.57144   CCCGGCGAGCAGTTC                 GGCG CGC CGCC                 TTTGCCAGTCGCGGC  63 470
      DR2617 NONE
      DR2618 2627854 .. 2627882 + -15.4  -4.84017   TTCCGTTTTCCCTTC       GCCGGCACGAACC CCAC GGTTC-TGCCGGC        TTTTTGTGCCCGGTT 100 48
        ctaC NONE
      DR2620 2631811 .. 2631851 + -15.6  -5.56673   CGGGCCGGCAGAAGG CACAAGGAAGAGGGAGGCT TGCG GGCCTCCC-CTTCCTTTTG  TTTTTTCTTGTCGCT 100 43
      DR2624 2635291 .. 2635305 +  -8.5  -5.15634   TATTGTTCAGCATCA               CCGCC CAAGA GGCGG               TTTTTTCATGCCATC  93 77
      DR2626 2638343 .. 2638372 + -18.6  -3.75897   AAGGCTATTCACGAA       GCCGCCGCTTCC CTGACC GGAGGCGGCGGC        TTTGCCTTGCAAATT 100 117
      DR2630 NONE
      DR2631 NONE
      DR2632 NONE
      DR2633 2644223 .. 2644251 + -12.4  -5.09259   TGAAATCCCCCGAAC        AGCGGCGCATTC CCAGC GAGTGCGCCGCC        TTTTCTTTTGGAGTG 100 165
      DR2634 2645810 .. 2645822 +  -4.7  -3.93148   TAGCGGTCGCCCACG                TCGGC CAG GCCGC                TCTTTTTCAGCTCGT  60 336
      DR2637 2647194 .. 2647241 - -14.7  -3.36991   CAGCATCTTTAAAGA GGCAGCCATCCGCAGGCGGTC AGCAAA GGCGGACGGCGGACGGCTGCC CGGAAGGCGGGGCTT  82 40
      DR2635 2645639 .. 2645676 -  -5.5  -3.73995   CTGTGGATAAAAAAG   CTGACCTACCCATCACA ATCG CGTGACAGGCAGGTCTT    GACTGAGGGCGCAGC  60 47
      DR2629 NONE
      DR2628 NONE
        fumC 2638507 .. 2638525 -  -3.7  -5.76237   GAGAGAAATAAAAAA             TCCGCCC TTCTC GGACGGT             GATAAAAATAGAATA 100 182
      DR2625 2635032 .. 2635049 -  -2.5  -3.80625   GCTGGACAAGCTAAA             GGCCCTG CTCG CCGGGCA              GCCTGCCGCGCTGCT  53 287
      DR2623 NONE
      DR2622 2632838 .. 2632868 -  -7.7  -2.78816   CCAGCGCCCAGCACA      GGCAAAGCA-GA-GC CCT GCGTCATGCTTCGCC      CATCCAGGCAAAGAC  52 14
      DR2621 2631816 .. 2631846 - -13.4  -3.45054   CGGCAGAAGGCACAA      GGAAGAGGGAGGC TTGCGG GCCTCCC-CTTCC       TTTTGTTTTTTCTTG  79 53
      DR2616 NONE
      DR2615 2624323 .. 2624354 -  -2.8  -3.32294   TCAAAGCGGTCACAA      GGGGTCTTAGGATT GCCT AACCCCTGGTCCCC       TCAATACAGCTTGTC  46 26
      DR2614 2623106 .. 2623134 -  -2.2  -3.21593   CATTGCCGGACAAGA       CCTGCGCC-CCGG CGTG CGGGCGGTGCTGG        AAGGCGTGAAGGCCG  43 412
      DR2612 NONE
      DR2611 2619486 .. 2619501 -  -6.8  -5.15117   GAAAACTTGAAAAAA              GATGCG GCCC CGCACC               ATTGAAGCTGGGAGC  88 59
      DR2610 2618422 .. 2618450 - -15.9  -5.14965   ACTTCCACGAAAAAA        CCTCCCCGGCTCG TCA CTGGCCGGGGAGG        TTTTTTCGTGGTGCT 100 58
      DR2608 NONE
      DR2607 2615523 .. 2615540 -  -4.7  -5.72622   GGGACAAATAAAAAA             GCCGCCC TCTC GGACGGT              GATAAAGAAAGAATA 100 468
      DR2598 2605073 .. 2605093 -    -4  -2.87931   CTTACCGCCCAGACA           GCC-G-GGGA ATG TCCCTCAGGC           TCCTATTTTCCTGCC  44 28
      DR2597 NONE
      DR2596 2602929 .. 2602959 -  -9.7  -5.38497   AGCCAAAGCAAAAAA      GCGGGCGCAGGC TCCGTTCG GCCCGCGCCC-C       TGCAAAGGAATCTAG 100 42
      DR2595 2601772 .. 2601798 - -13.1  -4.28432   AAGTCGAAGGGAAAA         GAAGCGTAAGC CTCGT GCCTACGCTTC         TTTTTCTTTTTGAAC  95 136
      DR2585 2593378 .. 2593397 -    -5  -4.56597   CTCCGTTCGGAAAAA            TAGCCTGC ATCA GCAAACTA             TTTTTCAGAGTGGTC  74 23
      DR2582 2589997 .. 2590033 -  -9.6  -4.18494   GAGTTTCAGCCAAAA   GAGG-TTCGACACACTGA GAC TCAG-GTGGCGAAGCCTC   GGCTAGGGTCGCCAG  79 28
      DR2581 2588618 .. 2588641 -  -4.5  -2.81584   TCCAGAAGAAAAATT          CGAAGCGGG ACGGAG CCCGGTTCA           GGGACGGCGCGGCGC  42 23
      DR2580 2588196 .. 2588236 - -14.2  -4.27316   GCCCTCAATGGAAAA GGCAAAGGGGAGAAAGGAA CTTC TTCCCTTCTCCCCTT-GTC  GAGACGCTTTTAGAG 100 35
      DR2578 2583294 .. 2583321 -  -9.2  -2.52464   TCTTCGCGCAACCCA        CCCTTC-GCAGCC TGT GGCTACAGAAGAG        GGCAGATCGTGCAGA  56 204
      DR2577 2579614 .. 2579631 - -14.1  -5.35721   ACAGAACAACAAAAA             CCCCCGC CGAA GCGGGGG              CCGTTGCCCGGCAAT 100 58
      DR2576 2578567 .. 2578592 - -16.9  -3.54146   CTGTGCAAGTAAATA         GGGAGACGAGG TGCT CCCCGTCTCCC          CTGTTGAAAGAGCCC 100 43
        folC 2577431 .. 2577445 -  -8.5  -2.54325   CGCCTGGAAACAGAG               CGGCG AGCTG CGCCG               GGTCGGCGGCCCGGG  53 57
      DR2574 2576625 .. 2576638 -  -9.5  -4.89477   CTCCCAAGAACAAAA               CCCCG GCGA CGGGG                CCGGAGTTGTGCGGA 100 43
      DR2569 2572343 .. 2572380 - -22.2  -4.33767   ATAAACCCATTAAAA   GCGAGGGGACAGAGAA GTCGGT TTCTCTGCCCCCTCGC    CTTTAGCTTTTCGAC 100 28
      DR2565 NONE
      DR2564 2563482 .. 2563496 -  -2.7  -3.53563   ACAGCTCCGGTCAAA               CGGTG ACCTG CTCCG               GCGTCAGGTGGTCGT  47 6
      DR2563 2563078 .. 2563095 - -10.5   -5.0925   CCGCAAAAGCAAAAA             GCCGCCC GGAT GGACGGC              CTCTGCGGAGAGGTT 100 47
      DR2562 NONE
      DR2561 NONE
      DR2560 2561812 .. 2561830 - -11.7  -4.78848   CGGCCAAATAGAAAA             CCCCTCC GGCTG GGAGGGG             CTTTTTTATGGTGCA 100 48
      DR2557 2560088 .. 2560125 - -12.8  -5.48063   AGGGAAGAGAAAAAA   GAAACGGCGCCAAGGT CAACTC ACCTTGGCGCCTTTTT    TCCTGCCTTAGAGCA 100 181
      DR2555 NONE
      DR2554 2556719 .. 2556729 -  -2.4  -2.57468   GGCCAGGAGAGTAAG                 GGGG CTG CCGC                 ACTCGGCCCAGCTCA  38 38
      DR2553 NONE
      DR2552 2554563 .. 2554605 - -17.8  -3.08471   GAGAAGGGCAGCGAA GGGGTGGAGCGCGGCGGGA ACGGTG TCCCGG-GCACTCCACCCC CTCCCTTTTGTCGGC  90 41
      DR2550 2552612 .. 2552664 -  -2.9  -4.19238   TGCCCAACCTGAAAA CCGTCAA-GTTTCCCCACGC-C-ACCC ACT GGGTCATGCGTGACGAAACGCTG-CGG GTGAATCAAGAGCTA  61 100
      DR2548 2550802 .. 2550821 - -11.4  -5.00138   CACCCAAAGCAAAAA            GCGGAAGC CTAC GCCTCCGC             TTTTTTGTTCTTTCT 100 49
      DR2546 2547385 .. 2547398 -  -4.5   -4.7153   AAAGAAGGCGAAAAA               GTGCC AAAC AGCAC                AGGCTCAGACCTTGA  75 30
      DR2545 NONE
      DR2544 2545416 .. 2545441 - -12.5  -4.90906   GGACAATAGGAAAAA         GGGGCCAACGC CGCA GCCCTGGCCCC          CAACTTGCCCAATTT 100 41
      DR2542 NONE
      DR2541 NONE
      DR2540 2541750 .. 2541760 -  -4.6  -3.37487   GTAGAGGGTCAAACA                 GCGC AAG GCAC                 TTCTTTTGTGAAATG  50 85
      DR2533 2535158 .. 2535175 -  -6.9  -4.42238   CCAGGGGAAGGAAAA             GCAGGCG CCTT CGCCTGG              GCAGAGGCTAGGGCG  76 86
      DR2532 2534519 .. 2534536 -  -9.8  -5.24129   CCGCTCGATAAAAAA             GCCGGG CACATC CCCGGC              GCGGTCAACCGGCCT 100 279
      DR2529 2532938 .. 2532952 -  -5.6  -2.62184   CGCTGTCGGACAGCA               GCCCAG CGT CCAGGC               GCCCGCCCTCACCGG  46 34
      DR2528 2531347 .. 2531379 - -11.3  -3.74526   GCACTAACGGAAGAA      GGGACACCTGCAA GTGTCTG CCGCAGGTGCCCC      AGGATGTCAGAGGAC  76 52
      DR2527 2530572 .. 2530589 -  -8.4  -5.65513   TAGTAAGCAAAAAAA             GCCAGC GCACTG GCTGGC              CTTCTTGTTGAAAAC 100 49
      DR2525 NONE
      DR2524 2526776 .. 2526797 - -12.3  -5.52384   TGGCGAGTAAAAAAA           GGGAGAGCC GCTG GACTCTCCC            CCAAAGAGCCTGACG 100 45
        fimA 2525668 .. 2525681 -  -3.7  -4.02348   GACAGAAAATAAACA               GTGGG CTAT CCCCC                CTTAGTCCCCCCACC  61 209
      DR2522 NONE
      DR2521 2522991 .. 2523006 -  -6.2  -2.59564   TGCTCACGCTAGAAG              TTCAAG CGCA CTTGAA               GTCAAGCGCCCGTTT  46 39
      DR2520 2522721 .. 2522736 -  -2.5  -4.51097   GCAACGATGACAAAA              CGCAC GGCGAT GTGCA               GCGGGTTGACATTCC  65 44
      DR2519 2521984 .. 2522008 -  -9.1  -2.52464   TGGGGCGGCAAGGTA          CGCGGCCTGCG GCT CGCCGACGGCG          AAGACCTCTGGGAGC  51 324
      DR2516 2517603 .. 2517655 -  -3.9  -2.77899   GGTCGCCACGAAGTA GCCCGCCGCCAC-GCTCAGCGCCG CCGGGT CGGGGTCGAGCAGCAGGGTCAGGC CGTTCGGCAGGCGCT  42 55
      DR2515 NONE
      DR2514 2515734 .. 2515749 -  -3.2  -3.76839   GAAGCTCAAGCCAAA              GCTGTC AGGA GACAGG               GCCCCGTTTTCAGGC  54 35
      DR2513 2514524 .. 2514543 -  -3.5  -3.06696   GTGCCTCGTAAGAGA            GGCAGGT CAGGGC ACTTGCC             TTTTCAGCGCGTGAG  43 12
      DR2512 2514035 .. 2514065 -    -6  -4.65933   GACGGGCAAAACAAA       CACCCCCAGACCAT GTC ATGAATCGGGGGCG       CTGCCAAGTGAAAAG  76 71
      DR2511 2513130 .. 2513188 - -25.7  -3.66178   TGCGGGAAGGGTAAA CG-GAGCAAAAGAAAAGCGCCCGCCAAC TCAT ATTGGCGGGCGCTTTTCTTTTGCTGTCA GTCAGTGGAGGCCGG 100 23
      DR2509 2511777 .. 2511789 -  -3.4  -3.98658   AGGTGATCAAAAACA                CTGT CTGAC ACAG                TTAAAATGTTTGTCT  58 154
      DR2508 2508599 .. 2508618 - -11.4  -5.39221   AGAATAACGAAAAAA            GCCCCCCT GGGG AGGGAGGC             TTTTTAGTTGGGTGC 100 50
      DR2507 2506787 .. 2506813 - -18.7  -4.05788   GCGTCCCAAAGCAAA         CCGCCGCCCAG ATGAA CCGGGCGGCGG         AGACGGTTACGGTCA 100 38
      DR2506 NONE
      DR2505 2504598 .. 2504609 -  -7.2  -2.53876   GCTCAGGGCAACTGA                GCCG TCTG CGGC                 GCAATCACGTAGCTC  50 1
      DR2504 2503204 .. 2503239 -  -2.4  -3.14564   TCAGGGCGGCAGCAA    CGGTGGCCTGCTGGTGG GCG CCTCCATCAC-CCAGCG    CCCGGAACTGTTCGG  43 432
      DR2501 2498753 .. 2498784 -  -7.3  -2.69799   GCAGCGGATAGACGA      GGACCTGCTCG-AC GGCCT GTGCGAGCAGGCGC      AGACGCTGGTGCGCG  52 323
      DR2499 2497958 .. 2498001 -  -6.7  -3.30651   TGGGAGAGGACAAGA CTGCGGCCAGACGGCAGC TTCACACCG GAAGCCGTCTG-CCACAG TGCAGGTTCAGGCGG  55 61
      DR2498 2496838 .. 2496874 - -12.4  -4.78753   GGAATAGGAAGAAAA   GAGAACCGGCCAGC-CT TTAG AGTGCTGGCCGATTTTC    TTTTTGGGACTCAGC 100 36
      DR2495 2493407 .. 2493435 - -14.6  -5.19212   AGCAGCAGCAAAAAA       GCGGCGTAGCGGG GCAA CCCAC-ACGCCGC        TTTTTTATTGTCTTT 100 40
      DR2493 2491623 .. 2491639 -  -2.9  -3.60098   ATGGGGGAGCGCAAA              TGGCGTC CTA GACAGCA              AGATCTTGATCGCCC  51 186
      DR2491 2489142 .. 2489154 -  -3.3  -3.53224   CATCTTTCCCTCAAA                CAGAG CAC CCCCG                AACAGGGGCGGGTCA  49 38
      DR2490 2488349 .. 2488385 - -16.7  -2.60723   GCACCTTCAAGGAAG    GCAGAGGCCGGGA GCAAATCATCT TCCCGGCCTCTGC    TCTGTTCCCTGCTAC  80 44
      DR2484 2481163 .. 2481186 -  -5.2  -2.70932   GTGGGTCCGCAAGCA          GCCCGC-CACC AAA GGTGTGAAGGC          GAAAGGGCGGGAGTA  44 42
      DR2476 NONE
      DR2475 NONE
      DR2474 2470657 .. 2470675 -  -2.2  -3.65902   GGCAGGGCACCGAAA             TCCCGCGC GGC ACGCTGGC             GCTGTATTCGCCCTA  50 442
      DR2470 NONE
      DR2469 NONE
      DR2468 2463092 .. 2463106 -  -2.1  -3.17194   ACTGCTCGAATGGAA              CGGCTG GTTT CAGC-G               TCCCTCAGCCGCCGA  43 111
      DR2461 2455598 .. 2455646 -  -9.7  -4.42974   GTCAGACATAAGAAA GAAGCA-G-AGGGCGGAGGAAGCC ACCC GGCC-CCTCCACCCTACCTGCCCC GCGCTCAGCGCAGCG  91 30
      DR2460 2455281 .. 2455291 -  -2.4  -3.05384   CTGTGGCTGAGTCAA                 CCTG TAA CCGG                 GTCCAGCCCGTAAAT  41 11
      DR2459 NONE
      DR2458 2454378 .. 2454393 - -10.4  -5.07652   TCCTCCAAAAGAAAA              CCCCCA CATC TGGGGG               AGCCTCTCTCAATTT 100 47
      DR2457 2453940 .. 2453962 -  -4.1  -3.39505   AGGTGACATGCAGAA          CTTCAGCTGG GGCA CCAGC-GCAG           CCACCACGGGGCGGC  48 5
      DR2456 NONE
      DR2455 NONE
      DR2454 2453031 .. 2453050 -  -4.9  -5.27477   AGGCTAACCAAAAAA            GCTCCCC TGTGAC GGGGAGT             TTCTTTTGCCCGCAG  91 42
      DR2452 2450108 .. 2450148 -  -4.6  -3.13403   CCGCGCCGAGCAATA CCAGGGCGGCCAGCGCTCGT TTC ACT-GC-CCGGCCACCTCGG CGCCGTAGCCCTCTT  48 6
      DR2451 NONE
      DR2450 NONE
      DR2449 2448661 .. 2448694 -   -14  -3.54408   GCTGACCCAAACCAA    GCA-GGCCAGC-CGGA CTCC TCCGTGCTGGCCGTGC     TTTTTGTATCCATCG  81 41
      DR2447 2446593 .. 2446643 -  -2.4  -3.73783   GATGGAAGTGAACAA CGTGACCGGCAAGACCTCGCAGC TCTACC GCCGCGACGGCCTGCCCGCGA-G CCAGGTCACCAGCAT  53 203
      DR2444 2443813 .. 2443843 - -11.9  -5.24129   CTGGCTCATAAAAAA       GGAGAGAGAACCA GCGTT TGGTCCCCTCCCC       CTACGGAATAGTGCT 100 40
      DR2443 2443062 .. 2443076 -  -2.7  -3.58343   GGCATGATTCCCAAA               GTGCG GGCGG CGCTC               GACGCACTGGGGCGG  50 142
      DR2440 NONE
      DR2439 2439939 .. 2439952 -  -5.2  -3.59698   GCAGGCCAGAGAGAA               CGGC TCAGTC GCCG                TCTTCACTCAGGCCC  55 16
      DR2438 NONE
      DR2437 2437883 .. 2437925 -  -7.1  -3.78934   CCGCGTCCACAAGAA GCGCAGTTTCTTCTCGCGCCG CTT CGTCAT-AGAAGAA-CTGCGC CCCGGCCCGGCGGAA  64 122
      DR2433 NONE
      DR2432 2434115 .. 2434140 -  -6.7  -4.10161   CATCATGGGCGAAAA         CGGCGGCCTGCC CCC GGT-GGTCGCCG         CCTATGCCCCCGACC  67 113
      DR2428 2430103 .. 2430129 -  -7.3  -3.55071   TCATACGGTTTCAAA        TTGAGTCCCGGA CATA TCCGGG-CGCAA         TTTTGCGCGGAGCGC  60 147
      DR2425 2428508 .. 2428518 -  -2.4  -3.63627   GGGGTACAGGCGAAA                 GCGG TAC CCCC                 GGATTTGAGTGGTAC  49 90
      DR2424 NONE
      DR2423 2425795 .. 2425816 - -10.8  -4.65895   TTCCTCAGCGAAAAA           GCCCCAGC CTGTGC GCCGGGGC            TTTTTCGCTTGTGGG  95 52
      DR2421 2424512 .. 2424543 -  -2.8  -4.57073   CATGCCGCGCAAAAA      CGGCCTGGAAGTGC TGGA GGAAATCAAGGCCG       ACGCCGACCTGCGCT  71 251
     DR2417m NONE
      DR2413 2415001 .. 2415015 -  -3.5  -3.78775   CCGGCCACCATCAAA              CCCACG AAGC CG-GGG               AAGCGCTGAGGCGCC  54 45
      DR2408 NONE
      DR2407 NONE
      DR2406 2407705 .. 2407717 -  -7.7  -3.53012   TCCTTTTCTGTCAAA                TGCTC TAG GAGCA                GCTCAAGCCCCCATG  60 28
      DR2404 NONE
      DR2403 2404337 .. 2404347 -  -2.4  -3.29471   CGGGCAGCAGACGAA                 CACG GCG CGGG                 TGCCCAGCAGTTCCC  45 99
      DR2399 2401384 .. 2401398 -  -3.5  -2.90075   CCGGCGTGAACGAGA               CGCTG CGGGT CAACG               GCACCGCCCGCATCC  42 322
      DR2397 2399764 .. 2399787 -  -7.4  -3.61715   GACTGGCTGCAAGAA          GTCGACCGGCG GGT CGCCGA-CAAC          AGCCTCTTTCCGCCC  60 427
      DR2395 2398077 .. 2398106 -   -10  -5.14563   GTCCGCACCAAAAAA       TCTGGCCC-CTGC ACTGA GCTGAGGGCCAGA       TTTTTCGGTGACGTC 100 39
      DR2391 2391062 .. 2391089 -  -9.8  -5.28942   CACGCGAAATAAAAA        GGAGCGGAAGGC GTCA ACCCTCCGCTTC         CTGCTCCTGTTCACT 100 45
      DR2389 2389415 .. 2389452 -   -14    -4.431   GACCGAGCTAGAAAA   GCTCCGCCGGTTGGCC TTTTGT GGCCGCTCGGCGGAGC    TTTTCTGGAGAGGTT 100 40
      DR2387 2388280 .. 2388306 -  -6.5  -4.19177   ACGCGGCAACATAAA         GCCCGCCCC CGAAAATGC AAGGCGGGC         CGTGGGCCGTTGGTT  69 58
      DR2386 2387148 .. 2387187 -  -4.9  -3.41913   GGTAGAGGGAAAAAG  CGCAGTTTGACCCTCTCC TAGGG GGAGAGGGCCTG-CCGCA  GGCAGGGGTGAGGGG  53 50
      DR2385 NONE
      DR2384 2385632 .. 2385645 -  -4.5  -2.83164   TGACCCATCACCACA               CCTCCG CGT CGG-GG               TGCTGGCGGGCCACC  44 4
      DR2383 2385072 .. 2385107 - -14.2  -4.23213   CTTACATCCAATAAA    TATGGGCCACAAGC CTTTCTCT GCTTATGGCCCATA     ACTTATAGCTTCAAA 100 36
      DR2382 NONE
      DR2381 2381978 .. 2382014 -  -7.2  -4.42386   TGGGCATGGACAAAA    CGATAACGGAGACGCC AACCG GACGCCTCCGCCACCC    GACTTAGAGACTCAG  81 37
      DR2380 2381674 .. 2381689 -  -7.6  -3.65902   TTGAGGGCAGGGAAA              TAAGCC AAAG GGCTTA               AAAGGACCGGTGGCG  62 84
      DR2379 2379673 .. 2379706 -  -5.3  -3.08317   AGGCACAAAGGAAAG     GGCAGGTTGAGCAAA CGCT TTTCCTCAACTTGCT      TCCTCACAACCGGCC  47 29
      DR2378 2379312 .. 2379328 -  -6.5  -4.13767   CCCCTTACTCTAAAA              CCTGAGC ACC GGTCAGG              TGTCCGGGTGAAGTC  69 116
      DR2377 2378576 .. 2378600 -   -10  -5.03994   CCTGAGAGACAAAAA          CAGTGGCCCC GCGCG GAAGCCACTG          TTTTGTCAGGTCTGA 100 51
      DR2373 NONE
      DR2372 NONE
      DR2371 2370137 .. 2370171 - -11.5  -3.97636   ACGTCAATTCACAAA    GAGAACTCCCCGACCA AGAC CGG-CGGGGAGTTCTT     TTTTCATGCTGCTCA  82 38
      DR2369 2367921 .. 2367946 - -13.3  -3.72073   AGCCAGCAAAAGGAA         GCGCCCAGAAC CTTT GCTCTGGGCAC          CCTTACAGTCAGTGG  81 54
      DR2367 2365031 .. 2365052 -  -7.2  -3.48276   GCCGGTTCGAGACAA           CAGCGGGG AGTATA CCACGCTG            GGCGGCACTCTGACA  60 361
      DR2366 2364716 .. 2364731 - -11.8  -5.10933   TCAGGCAAAACAAAA              CCCCCC GCGT GGGGGG               GCAGAGGTCCAGCCG 100 47
      DR2361 2359382 .. 2359408 - -17.3  -5.10163   AACCCCAAAAGAAAA         CGCCCCGCTCC ACCGG GGAGCAGGGCG         CAGGGGGTCTAAAAG 100 43
      DR2360 NONE
      DR2359 2357426 .. 2357437 -  -5.8  -2.59748   CAGGCGCAGAAGTCA                GGTG ACCA CACC                 GCCGAGCACCGCGCG  45 446
      DR2346 2343691 .. 2343735 -  -9.3   -3.9392   GGTCAGGCGAAACAA CGGACA-TGGCCTGACCC TAACAAGCCG GGGCCGGGCCAACGTCCG CCAGAAGGTGGAGAA  74 54
      DR2345 2342693 .. 2342710 -  -5.5  -2.72661   CAGGAGCTTGAATGA             GCCTCCC TGTA AGGAAGC              TTTATCTGACGGCAA  46 95
      DR2344 2342070 .. 2342095 -   -14  -5.09259   GACGCCAAAACAAAA         CCCCCCGGAC GGTGAG GTCCAGGGGG          CAAACAACCTGCGCG 100 43
      DR2341 2338583 .. 2338593 -  -2.4  -3.95324   GACCGTGAAGAACAA                 GGTC GCC GCCC                 CCTTCAAGGAAGTCG  56 500
      DR2337 2335230 .. 2335253 -  -3.1  -2.69799   GCAGGCCAGAGAGCA          GCAGCGGCGA GCGGT TCACCGCC-C          AAGTGTAGAAAACTT  40 17
      DR2336 2334198 .. 2334247 -  -2.7  -4.11141   TTTGACAGAAAAAGA CACCCTCACCCCTCGCTGCGCGAG ACC CTCTCCCATCAAGGTA-GAGGGTC AAAACCAGAACGCAT  59 64
      DR2335 2333257 .. 2333282 -  -2.5   -3.7282   CCACGCGACGAACAA         CGCGG-TCTTGA TTC CCAAACTCCGCG         CCGGATTCCGCTTGC  53 190
      DR2325 2322663 .. 2322676 -  -4.5  -4.35926   ACGGGAAAGCGAAAA               CCAAG CTGG CTCGG                ATTCACAAGCGCATT  69 447
      DR2322 2320545 .. 2320577 - -11.3  -5.09204   ACACGGGAATAAAAA     GAGGTGCGGG-GGC GTGTCA GCCTCCCGCACCTT      CAACTTTGTATTTTC 100 45
      DR2316 NONE
      DR2315 2313949 .. 2313973 -   -10   -4.9792   CAGCCTATAGAAAAA          GGGAAAAGGC CCGTC GCCTCTCCCC          CACTTTTTTTCTAGG 100 133
      DR2312 NONE
      DR2311 2310694 .. 2310712 -  -2.4  -3.01924   CAGCCGCCCGCAAGA             GTTGCC GTATTCA GACAAC             TCATGTTCCCGTTGT  41 51
      DR2310 2308358 .. 2308383 - -16.1  -4.58395   GGGACCTCTGAAAAA         GGGGCGCCCGC CGCA GCAGACGCCCC          TAAAAAGATCTAAAG 100 56
      DR2309 2307603 .. 2307631 -  -9.6  -4.17048   CCGCGCCCAAAAGAA        GGAGACGACC TGCTGCTGG GGCCGTCTCC        TCTCTTCTTGTTCAG  79 37
      DR2307 2304802 .. 2304835 - -19.7  -4.25104   GGTTCTCCAGCAAAA     TCAGCGGACTCCTGA CATC TCCGGAGTCCGCTGA      GGGATAAGTAAAGTC 100 53
      DR2306 2304087 .. 2304104 -  -4.7   -5.5112   GGCAGCAATAAAAAA             TCCGCCC TCTC GGACGGT              GATAAAAAGAGAATA 100 105
      DR2304 2302101 .. 2302111 -  -3.2  -2.80077   GGCCCAGAAAAGGCA                 CGTC CAG AACG                 ATGTTCTTTCTCCAC  40 64
      DR2303 2301157 .. 2301170 -  -3.8  -3.59979   CCTTTCGACTGGAAA               GGCA GTTTCT TGCC                CATGCAGACCAGCGA  51 218
      DR2299 NONE
      DR2298 NONE
      DR2297 2294010 .. 2294039 -  -3.3  -2.87132   GCGCCGCCGGAGACA       GGCCGCGTCATGG TTCC CCCTGCGGCGGCT        CGCCGGGCGCGGGGC  42 3
      DR2296 NONE
      DR2295 NONE
      DR2294 2291925 .. 2291935 -  -6.8  -4.16943   GGCGACACGGCAAAA                 GTGC GGC GCAC                 CGCCCAGGCCCGGCG  69 363
      DR2290 NONE
      DR2289 NONE
      DR2288 2287021 .. 2287032 -  -4.4  -4.39002   AAACTCTCCATAAAA                TGGT TTCA ACCA                 GCCCGAGGGCCGACT  66 334
      DR2286 2283314 .. 2283364 - -14.8  -4.74103   CCTGGAACGCAAAAA CCAGCGGGCGCGAA-G-GCGAGCC GGTCA GGCCCGAGCTTTCACGCCCGCTGA GTAATGACCGCTCAG 100 37
      DR2285 2282140 .. 2282158 -  -3.1  -2.79796   CCGCAGGCTAGCAGA             GAAATGC GAATT GCATATC             AAATACTGCTCACGC  40 35
      DR2284 NONE
      DR2283 2280241 .. 2280260 -  -4.8  -2.53876   TCCCAGGGGAATCCA            CCAGGGCG CCGC CGCCGAGG             CCCGCGCCGCCGCGC  42 359
      DR2280 2278132 .. 2278155 -  -7.3  -3.95424   AGCAGCAATAGCAAA          GCGGCGCCC TGACAC GAGCGCTGC           TTTTTGCTGCCTGGA  68 53
      DR2278 NONE
      DR2277 2274890 .. 2274909 -  -6.4  -3.31461   GATGGACTTCGAGAA            GGCCGC-CA GTC TGCGCGACC            AGATTCGCGCCATCG  55 372
      DR2269 2267356 .. 2267385 -  -4.1  -5.04385   GAGAGGGTCAAAAAA       GCGCCGGAGAGGC GAGG GGCTCTCAGGCAT        ACACCGCAAAAACCC  81 41
      DR2267 NONE
      DR2266 2262827 .. 2262849 -  -9.9  -3.28791   AGTGCGGCTCGACAA          CCACCTCAGC GCGG GC-GAGGTGG           CCCTGTTTCTGGAAG  66 412
      DR2264 2259842 .. 2259870 -  -7.4  -3.14132   TTTCTTCGTCATGAA       CGCACCCTACGCCG GGC CCGCG-AGGG-GCG       CCCATAGCCATTTTC  56 42
      DR2263 2259170 .. 2259195 - -12.6  -4.86731   CCTCTCCAAACAAAA         GCAGAAGGCC GGTCAT GGCCCTCTGC          TTTATGCTCAAAAAT 100 45
      DR2262 2258585 .. 2258597 -  -4.7  -2.94091   CAGAACCAGAATAAG                GCGGC TCA GCCGT                ACTTCGCCTTCCACT  46 18
      DR2261 2257499 .. 2257522 -  -8.1  -4.20932   AACAGGCAGGCAAAA          GGCCAGGAC CGGCTT GCCCTGACC           TCCAGGTTCGCTCCC  76 46
      DR2260 2256376 .. 2256409 - -14.7  -4.54821   ATGTCAAGTAGAAAA     CAGCAGCCGCCTTTCC TGA GGAAAGA-GGCCGCTG     CCCGGAGGGGTTGGA 100 53
      DR2259 NONE
      DR2258 NONE
      DR2257 2253828 .. 2253858 -  -4.6    -3.727   CCCATCAGATTCAAA       GCCGCCCGCTCC TAAACGG AAAGCGGGTAGC       TTTTTTATTGCAGGA  58 46
      DR2255 2250527 .. 2250543 -  -2.1  -4.08216   TCAGCCTCCTGAAAA              GGCCGGA TGT TCACGCC              TCGCGCTCCCAGGCC  57 19
      DR2254 NONE
      DR2253 2247930 .. 2247951 -  -8.7  -2.57463   AACTGGTCCTACAAC           CCCGAAACG CAAG CGTTTCGGT            TTGGGCTGATCCGGG  53 522
      DR2249 NONE
      DR2248 NONE
      DR2247 2239756 .. 2239772 -    -3  -3.88787   GTAGAGTGCCAGAAA             CGCA-AG TACT CTATGCG              CGCTCAAACCCCGCT  56 40
      DR2245 NONE
      DR2244 NONE
      DR2243 2236762 .. 2236800 - -13.9  -2.63596   CCGCAGTGTAGAGCA  GGGGTGACGGGC-CGC TTACTCGC GCGAGCCCGTCACCCA   GTAACGCACGCGCTC  71 2
      DR2242 2235994 .. 2236008 -  -2.1  -3.76224   CGGTCATCGAGGAAA              GCTACG CCCA CG-AGC               ACCGCCGCCTGCACT  53 306
      DR2240 2234150 .. 2234176 - -10.8  -4.93454   GAAAGAAAGAGAAAA         GCCCCGCCCCCT TAT AAGAAGCGGGAC         AGGGAAAAGGAGCTT 100 40
      DR2239 2232654 .. 2232698 -  -2.7  -4.09685   CCCCAGCGTGGAAAA TCTGCC-CGC-CATCCGCGAC AAGAA GGCCCGGATGCGCGAGGCCGT CATCAACAATGTGCG  58 311
      DR2237 2231635 .. 2231655 -  -2.5  -3.61715   GAGTGCGGTGAAGAA            GTCAGCC GGGCATA GGCTGAG            CGTCAGCCACAGGTC  49 94
      DR2236 2231056 .. 2231071 -  -6.1  -4.30576   GCGCGAGGAGTAAAA              GGCTG CTTTCT CAGCC               CTCAGTTGAACGACG  71 368
      DR2233 2228270 .. 2228285 -  -3.3  -3.90048   CCGTTCGGAAAAAGA              GTTTG GATCAT CAAAC               TATTTTTCAAAGTGG  56 74
      DR2230 2226521 .. 2226546 - -12.5  -3.51924   CTGGTATTCACAGAA         GCAGCGGGAGC TGAT GCCTCCGCTGC          TTTTGTTGTACTGGA  76 47
      DR2222 2218842 .. 2218867 -  -4.5  -4.52589   CCGCCTCAGAGAAAA         GATCTGGGGGC GCCT GCCCCCTGTTT          TTTCAACGACTTTCA  69 64
      DR2209 2207341 .. 2207370 - -12.1  -2.64765   GAAGCAGAGAATGGA       GCGGGTGGCGG TGCTGCTG CCGACACCCGC        GTAATTCGGAGAACT  65 44
      DR2208 2206712 .. 2206727 -  -2.4  -4.67011   AAGGCGAGCGAAAAA              GCCGCC GAGA AGCGCC               GCAAGAAGTTCGCCG  71 143
      DR2206 NONE
      DR2205 NONE
      DR2204 NONE
      DR2203 2203190 .. 2203209 -  -9.2  -3.02147   CGCAACACAAGCAGA            GGACGGAG ATTT CCCCGCCC             TTTCTTCTTCCACTG  60 43
      DR2200 2199720 .. 2199744 - -15.7  -2.74144   GCGCCAGCGTCAAAG          CCCCTGTCCCC TCT GGGGAGAGGGG          TTTGGGGTTGGGGCC  78 72
      DR2196 2194351 .. 2194389 -  -8.8  -3.57462   GAGCTGAGGGCCAAA   GAGAAGGGGCGTCGGA CTTGTTC TCCGGCGCGCCTTTTC   TTTGGCCGATGGGTT  65 40
      DR2192 2188706 .. 2188735 -  -7.2  -3.84451   GCGCCGAAACCGAAA       TCTCGGTGATGGC GGTCG GCC-TCATCGAGA       CGGGCGCGCAGGCCG  67 252
      DR2188 2185337 .. 2185361 -  -6.4  -5.37865   GGAACAACGAAAAAA         GGGGCCATACCC AGC GGGC--GGCCCC         TTTTTCTTGTCTCCT  91 45
      DR2183 2179549 .. 2179567 -  -3.8  -4.63486   ACTTCGTTAACAAAA            GGTCGGC TCAGAC GCCG-CC             GTTCGACTCTTCCCC  72 14
      DR2182 NONE
      DR2181 NONE
      DR2180 NONE
      DR2179 2177147 .. 2177179 - -19.2  -4.21922   CCAGGTAAAACGAAA      GAGGGGCACGTCCA AGTTA CGGACGCGCCCCTC      TTTTCTTTCTGCCGT 100 46
      DR2173 2168801 .. 2168824 -  -4.6  -3.84451   CCGGCGAAACGGAAA          CGCTGCTGC GGCTGAT GCAG-AGCG          CCGGCTACGCGGTGG  60 178
      DR2171 NONE
      DR2170 2167218 .. 2167229 -  -4.4  -4.12279   CAAAGGGAAATGAAA                TCTG CCGC CAGA                 GGTTAGAGATGGTAA  63 54
      DR2169 2165822 .. 2165845 - -12.4  -5.75342   CCGTCCCAAAAAAAA          CTCCCCCACC CGCA GGCAGGGGAG           GCACGCAACCGGGCG 100 44
      DR2168 2164273 .. 2164322 -  -2.7  -5.37043   ATTTGACAGAAAAAA CACCCTCACCCCTCGCTGCGCGAG GCC CTCTCCCATCAAGGTA-GAGGGTC AAAAAAAGCAGGACA  84 114
      DR2165 2161990 .. 2162023 - -13.9  -4.63675   ACCAAAGGAAACAAA     GGAGGGCAAAGAGCC GTCA AGCTCTCTGCCCTTC      CCTTTTTCCTCTCTC 100 206
      DR2152 2152910 .. 2152959 - -14.2  -2.52464   TCGCCCCGCAATGGA GCCAGCGCCAGCGGGCGGCGAGG TTTGG CCTCTGTGCCCG-TGGCGCTGGT GGTGGAAAGCTGAGA  74 65
      DR2151 NONE
      DR2150 NONE
      DR2149 2150444 .. 2150479 -  -6.9  -3.99678   ACCTCCACAAGGAAA   GCCGCCCC-CCTC-ATA CCGA TACCGAGGTGGGGCGGT    TTCTGTTGGGACGCA  67 57
      DR2147 2148783 .. 2148820 - -13.3  -4.78933   TGAAAACAGACAAAA   GTAGAGGGCGCCTCGGC AAAA GCCGGAGCGCCCTTTTC    TCTGGTCTAAAGCAT 100 286
      DR2144 NONE
      DR2143 NONE
      DR2142 2144287 .. 2144313 - -13.7  -3.53012   CCTTTGCTTCGCAAA         GGCCCTCTCCC ACAAG GGGAGAGGGTC         AGAGGCGGAACCTAT  79 74
      DR2139 NONE
      DR2138 2141489 .. 2141506 -  -4.7  -4.21936   TCGAGAAGGGCAAAA             CGCCCCG CTTT CAGGGCC              TCTTTCTCAAGACGC  66 122
      DR2134 2138172 .. 2138182 -  -2.4  -2.67903   AAAACAGCCACAGCA                 CGCC TCA GTCG                 CCTCCCCGCTCAGAG  38 35
      DR2133 2136229 .. 2136249 -  -3.2  -2.87132   GGCCGCGCGCATACA           GGTCCACGC GGGT GC-TGGGCC            GCACGTCCTCCCGCG  42 362
      DR2132 2135655 .. 2135677 - -11.2  -5.09225   ATTCCATTCAAAAAA           GCCGCCAGCC TGA AGCCAGCGGC           CCCCCACACGCGATC 100 42
      DR2130 2132619 .. 2132653 - -15.2  -4.21194   TTTTATGATGTAAAA    GGGGCGCCTTTTCTT TTAGCG AAG-AAAGGCGCCCC     TGTGCTTTAGAGCAT 100 32
      DR2122 NONE
      DR2121 NONE
      DR2120 NONE
      DR2119 NONE
      DR2118 2124078 .. 2124115 - -23.6  -4.04897   AGAACGAGAAGCAAA   GGGAGAGGGCGGAG-GC AATCA GCACTCCGCCCTCTCCC   CTCTTTTGACTTTCC 100 48
      DR2107 NONE
      DR2106 NONE
      DR2105 2114041 .. 2114054 -  -8.1  -3.57462   CAGGCCAGCCTCAAA               GCACC AAGC GGTGC                CTAGGAGTTAGCCGA  65 33
      DR2104 NONE
      DR2103 NONE
      DR2102 NONE
      DR2101 2111605 .. 2111642 - -15.5  -4.66833   GCTGAAGGCCAAAAA   GACCGGCGGCCAGCCTC CGCA GAAGCTGACCGCCGGAA    AGGGGTAAGCGCTTA 100 38
      DR2099 NONE
      DR2098 2108864 .. 2108880 -    -5  -5.57396   AGAAGCAATAAAAAA              TCCGCC TCTTG GGCGGT              GATGGTCAAAAGATA 100 66
      DR2094 2105336 .. 2105350 -  -4.9  -3.04322   TGGAACTCGTCAATA               CCGCC GTCGA AGCGG               TGGTGGACCTCGTCA  46 193
      DR2088 2099826 .. 2099837 -  -2.2  -3.74693   GGGCAGTTCAGGAAA                GTAG TCTA CCAC                 GCCCGCGCCCTTTTC  52 73
      DR2087 2099049 .. 2099073 -   -10  -5.31877   AGTCACCACAAAAAA          CCGGCCTGTC ACAGG GACAGACCAG          TCGGGGAAAGAGAGA 100 45
      DR2086 2098720 .. 2098735 -  -3.2  -2.90813   CACTCGGGGAAATGA              CCGGGCC TTG AGCC-GG              ACTTGAGCGTCAGCG  42 35
      DR2085 2098398 .. 2098417 -  -9.2  -5.48303   AGAATGCCAAAAAAA            GCGGCCCC CGCA AGAGCCGC             TTCAGAGCAAAAGTT 100 45
      DR2084 2097197 .. 2097221 -  -2.8  -3.76224   GCCTCAGTTACGAAA          TCCACGGCGA CACCC TCACCGTCAA          GACTCGCGCCAGCAG  53 284
      DR2081 2094360 .. 2094392 -  -9.7  -4.19953   CAGGCAAGCGCAAAA      GAGAAGGCCGCCCCA CGA CAGGGCGGCACTCAC      GTTTTGTCTCTCTTT  79 54
      DR2078 2091944 .. 2091972 - -16.8   -2.7079   GAGAGAAACAGCAAG        GGGCCACTTCCC GGCGA AGGAAGTGGCCC        TCTTTTCAGTTTGGG  81 54
      DR2075 NONE
      DR2074 2089321 .. 2089346 -  -3.9  -3.61902   CCCGATGAGATAGAA         GAGACGGCTCAC GGC GCG-GCCAGCTC         CATGCTCGGCTGCGC  53 8
      DR2073 NONE
      DR2072 NONE
      DR2071 2086223 .. 2086251 - -15.3  -4.67943   CGTGAACACAGAAAA        GGCCCAGCATCCT CAA AGGACACCGGGCC        AGTCAGCGAGCAAAG 100 42
      DR2069 NONE
      DR2068 NONE
      DR2067 2081682 .. 2081698 -  -3.5  -4.08216   GCAGCTCCGGCAAAA              CGTCGGC TCA GGCGTCG              CGGGGCTCGTCGGGC  58 16
      DR2066 2081025 .. 2081064 - -19.5  -4.96106   GATAAAGACCAAAAA  GGAAGGGCCTTTCCG CCAGTTTCAC CGGAAAGGCCCTTCC   TTTTTTCGTCTCTTC 100 168
      DR2064 2079057 .. 2079115 -  -2.6  -3.76839   GAACTCGAAGGCAAA GTGCCGCTGCGTGAGCCCCGCGCCCCGC GTG GTGGCGACCGTGGCCCCCGCCGTGACAG TGACCGGGGAGGGGA  53 269
      DR2062 2075585 .. 2075603 -  -4.4  -3.44051   GGCCCATGAGTACAA             GCCGGGCA AGC TGGACGGC             CTGCGGCTGGAGCTG  49 283
      DR2054 2068480 .. 2068501 -  -9.3  -2.64803   CGACCTGGAAACCTA           CGCGCCGCG CGCC CGCAGCTCG            ACACTGCAAGACCTG  51 486
      DR2050 2062158 .. 2062183 - -13.3  -5.61881   CTGGAAAAATAAAAA         GAAGGGGCACC AAAC GGTGCCCCTTT          TCCTTCAGAGTATTA 100 38
      DR2049 2061772 .. 2061822 - -10.7   -4.8667   CACATGGCAGAAAAA GGCTGAAG-CTGCC-C-GGTTTCC GTATCA GGAAACCAGTGGCAGACTTCAGAC CTTCTTCTCCCGGAA 100 20
      DR2048 NONE
      DR2047 NONE
      DR2046 NONE
      DR2045 2059627 .. 2059642 -  -6.1  -4.13767   GGGCGGATTGGAAAA              GGTGC GAAGAT GCACC               GGGGTGCCGAAATTG  67 77
      DR2044 2058969 .. 2058989 -  -3.8  -3.52652   TGCAGGGAAGGAGAA            GCGGGCGC TTTAG GCGCTCTC            GCTGCCGCCCTCGCC  51 14
      DR2043 2058448 .. 2058470 - -12.7  -5.42265   GCAAACCACAAAAAA           CCCCCAACC ACGTG GGCTGGGGG           CTGCACTCCGGTGGA 100 101
      DR2042 NONE
      DR2041 2055305 .. 2055353 - -17.6  -3.56161   GAACCGAGTATAGAA CGGGCCGGAGCGGGCCGGCTGA CAAACAC TCAGC-GACC-ACTCCGGCCCG TTTGGGGAATTGTGC 100 42
      DR2040 NONE
      DR2039 2053994 .. 2054017 -  -4.4  -3.73953   ACTATTTCCACGAAA          GGACCGGACGC GGC GCGGGCGG-CC          TGATAGCCCTTTTCA  56 130
      DR2038 2053427 .. 2053468 - -15.9  -4.50159   CTGAAGCCAAACAAA GAAGCGCCTCCCCGCCTGTT TCC AGC-GGCAGGGAGGCGCTTT CTGTGGCCCAACTAC 100 160
      DR2033 2047607 .. 2047631 -   -15  -2.71003   GCAAGACACCACAAC          GCCGCCCCTC GTTCG GAAGGGCGGC          CTCTTTGGTCGGAAA  75 44
      DR2032 2047020 .. 2047048 -   -11  -3.63627   GGCGTAGAGCGGAAA        CAGCCGCCCC AGGTTGAGG GAGGCGGCTG        GGGCGGCGGCGGAAT  73 78
      DR2031 2045682 .. 2045720 -  -4.8  -4.78933   CCAAAACAGAGAAAA  GAGAAAGAAGACCGC-CT GTTTG AGCGCGGTCTT-TTTCTT  TGTGCCGTGCTCCTC  78 180
      DR2028 2043425 .. 2043466 -  -7.4  -3.52113   ACGGCGGTAGAAACA CCAGTGAGAGGCGTTCGTGG GTCT CCACGAACG-C-CTGAGTGG CTTTAGATCGATGAA  60 310
      DR2027 2042072 .. 2042118 -  -3.5  -3.01712   GGCGGGTGCTCAACA TCCACCCCAGCCTGCTCCC-CCG GCA CGGCGGGCGCGGGCTGT-ACGGC GACCGAGTCCACGAG  43 396
      DR2024 2039534 .. 2039558 -  -8.6   -2.5805   AGCACGGCCCAGAAC         GGCGCGGCGCGT TGA AC-CGCCGC-CC         TCCCCAACGGCGCTG  51 390
      DR2021 2038324 .. 2038337 -  -4.5  -2.78384   GCGGCCCCCAGCATA               GCGCGG TGA CCGC-C               TCCCGCAGAAGGTGC  42 76
      DR2020 2037743 .. 2037761 - -13.1  -4.93877   CGTGACCAAAGAAAA             CCCCCGC GCCGG GCGGGGG             ATATTCTGGTGGGTC 100 191
      DR2015 NONE
      DR2014 2032268 .. 2032289 -  -3.6  -3.12471   AGAAAGTGTAAGAGA           GGGGAGGC GAAGGG ACCTTCCC            TTTTTCGTGTCTACA  44 269
      DR2012 2029423 .. 2029443 -  -4.6  -2.70932   GCGCGGCGGCAACCA           CG-CGGCGG TGGC CCGCTGGCG            GCGCGACCAGGCGTT  43 246
      DR2007 NONE
      DR2006 2025946 .. 2025992 -    -7  -3.78934   GCCCTGGCAGAACAA GGGCCGCGGGGTCAGCCGCCG TCAGGC CGGGGGCAGTCCC-GCTGCCA GCCCCTCCGGCAGCG  62 0
      DR2005 NONE
      DR2004 2025127 .. 2025141 -  -2.8  -3.14132   TGCTCCGTTGACCAA               CTGG AACAGCG CCAG               TTGACCAACTCCACG  44 112
      DR2003 NONE
      DR2002 2024080 .. 2024107 -  -2.6  -2.92951   GAGAGGGCGAGAAAG        GGACGCTCCTCGG GCA CCTAAGCGC-TCC        GCACCCGGCCCGCGA  40 15
      DR2001 2023786 .. 2023807 - -10.9  -2.59742   CCTAACCCCCAGAAT           CAGGGAAAC GCGG GTTTCCCCG            GCTGCCAGCCGCCCT  62 3
     DR1997m NONE
        plsX 2018376 .. 2018414 - -11.8  -4.53303   CAGGGGGATAGAAAA  GCGAGAGGGC-CGGGAA GGGCAT TTCCCATGACCTCTCGC   CTTTCAGAGTGAGCC 100 29
      DR1995 NONE
      DR1994 2016374 .. 2016399 - -14.7  -5.14626   AGCAGTAAAACAAAA         CTCCCCCCGCC GGTC AGCGAGGGGAG          GGTGTTCAGGAAGAC 100 41
      DR1991 NONE
      DR1990 NONE
      DR1989 2012768 .. 2012780 -  -6.2  -2.71731   GGCACCCGGCAACGA                GCCG CACAT CGGC                CACCTGGCGGAGTCA  46 38
      DR1988 2011479 .. 2011511 - -17.1  -2.63596   CGGCATTTCATAGCA      GATGAACCCGCGC GGGTCAG GCGCGGGTCCATC      TGCGGTGAGGCTGAT  83 48
      DR1987 2010670 .. 2010689 -  -9.2  -5.38249   AGGAACCACAAAAAA            CCGGCCCC CGCA GGAACCGG             CTTGCTCAAAAGAGC 100 46
      DR1986 2009738 .. 2009750 -  -3.3  -2.55668   CAGGGTCAGACGAAT                GGTGC CGC GCACG                CTCAGGCGCTCAGGG  39 27
      DR1985 2008419 .. 2008429 -  -2.4  -3.24513   ATAGGGAGAACGTAA                 CACC TGC GGAG                 TATGCCAGAGACGCC  43 71
      DR1984 2007740 .. 2007758 - -11.7  -4.06419   CCGCTGCACAAAGAA             CCGCCTC CCCGT GAGGCGG             TTTTTTGTTGGGCGC  83 50
      DR1982 2004255 .. 2004284 -  -9.9  -4.64952   AAGCAGACAAAGAAA       CCGGAGCGCCACG GTCA CGCAGCGCTCCAT        TCGAGTCAAACAACT  95 50
      DR1981 2003611 .. 2003641 - -15.5    -3.737   TAACCCCGCAGCAAA      CACCGCCCGGAACA TTCG CGT-CCGGGCGGTG       TTTCTTTCGGCTATT  90 36
      DR1978 2000871 .. 2000899 -  -4.4  -3.80733   GCGACTCTAGAAGAA        GGGGGCAGGCTC AAGCA GAGTCTTGCCCC        TCTTTCATGGCGGCG  56 7
      DR1976 NONE
      DR1975 1996571 .. 1996607 -  -8.6  -3.73953   AGCAGGCCGAGCAAA   CCCCGCCGC-CCGCCCT CGGC AAGTCGGTGCAGCCGGG    CGCATAAGCCCCCAG  69 85
      DR1970 1990210 .. 1990249 - -20.8  -3.75169   GAGCACCCCATCAAA  GAAGCGGAGGAGGCCCCA TCAC CGGGACTTCCTCCGCTTC   ACATCGTTTTGCCGG 100 41
      DR1968 1989070 .. 1989100 - -16.3  -4.87626   CGGCAACACGAAAAA      GCAGGACCGGCACA CTGT TGT-CCGGTCCTGC       TTTTCGCTGAAAGGC 100 41
      DR1966 NONE
      DR1965 1986622 .. 1986636 -  -4.9  -3.19851   AAAATAGTCGAGGAA               CAGGG TAAGC CCCCG               CTTGTCACAACTTTA  48 126
      DR1964 NONE
      DR1963 1982520 .. 1982554 - -13.5  -4.63932   GATTCTTCAACAAAA    TGCCGCCTGC-CTGGG AAAT CCCGGTGCAGGCGGCG     TTTTATTGCTCGGCT 100 40
      DR1955 1975257 .. 1975276 -  -9.2  -5.24989   CTAGAGATCAAAAAA            GGGCCACG TCGC CGCAGCCC             TCTTTTATGGCATCG 100 43
      DR1954 NONE
      DR1953 NONE
      DR1952 NONE
      DR1951 1972189 .. 1972206 -  -3.3    -4.371   TTGACGACAGGAAAA             GCGCGGGC GCT GCCTGC-C             GTCAAAGCGGTCAAG  67 102
      DR1948 NONE
      DR1947 NONE
      DR1946 NONE
      DR1945 NONE
      DR1944 NONE
      DR1943 NONE
      DR1942 1964904 .. 1964936 - -14.8  -5.43866   GAACGCTCAAAAAAA      GCGGAACACGGAGG GTCAA CCCCCGCGCCCCGC      CTCAAAACCACGCCA 100 52
      DR1941 1963540 .. 1963568 - -17.5   -5.1356   TTTCAGTAAGAAAAA        GGGGCCGGAGA AATCAAA TCTCCGGCCCC        TTTTCTAGTCCAGTG 100 47
         ppk 1959235 .. 1959260 -  -4.6  -3.05535   GGAAACAGGAGAAAG         GGCCGCCTCC ACACGG GAAAGCGGCT          TCTCTTTCTCATTCT  47 162
      DR1937 1956713 .. 1956767 - -26.7  -2.66602   CGATGTAACAAGGCA GAGGGAGAGGGCGGAGAGCAAAGGGA CAAA TCCCTTCGCTTTCCACCCTCTCCC-C TTTTTATTCGGCTGC 100 271
      DR1934 1954436 .. 1954449 -  -4.5  -4.35926   ACGGGAAAGCGAAAA               CCAAG CTGG CTCGG                ATTCACAAGCGCATT  69 447
      DR1931 1952434 .. 1952471 -  -6.7  -4.10161   CACGAGGGCTGAAAA   CCACCAGCCCGTGCCGG TCAG CCCACGCGGGGCGGAGG    GCGCGCGGCGCAGCC  67 5
      DR1930 1951632 .. 1951651 -  -4.2  -3.64103   CAGTCACAGGGGAAA            CCAGTCAC AGGG GAAACTGG             GTCGCCTGCCCAGCC  53 10
      DR1929 1950710 .. 1950744 -  -4.8  -3.15999   GGTCGAGAGACGGAA     GCAGGGAGCAGGCGAC GGG GCCTCCCACTCTCTGA     AGGGTTACTGGCGGT  48 30
      DR1928 1949122 .. 1949137 -  -8.2  -5.64304   CAACACAACAAAAAA              CCCCGC CGAA GCAGGG               GCCTTGAAGGGGAAA 100 47
      DR1927 1948470 .. 1948490 - -15.5  -3.02166   CCCTGAACTAAACGA            CCCTGCACT GAA AGTGCAGGG            GTTGCGGAGCGGCTA  81 50
      DR1926 NONE
      DR1925 1946677 .. 1946690 -  -3.7  -4.07885   CACGGTGCGCGAAAA               CGGCG TGCT CGTCG                GCAACGTCAGCCTCG  60 367
      DR1920 1940770 .. 1940792 -  -2.7  -4.56597   TGCGGGCGGCAAAAA           CATCGGCCT GATTG AAACCAATG           TGCGCTATTGCCTCA  71 341
      DR1912 NONE
      DR1905 1923587 .. 1923600 -  -5.2  -4.87665   GCGCATCCAGAAAAA               GCGC CCGAAC GCGC                TTCGCTTCTTTCGAA  80 111
      DR1902 1919699 .. 1919712 -  -9.5  -3.58533   TGAGAACTCCTGAAA               GCGGC AGGG GCCGC                GAAATAAGGGCCAGA  68 226
      DR1901 NONE
      DR1900 NONE
      DR1899 1917693 .. 1917712 - -10.7  -4.78149   CGGAGAACTGAAAAA            CCCCACC TCGGCG GGTGGGG             TGGGCAATGAAAAGC 100 300
      DR1897 1915830 .. 1915858 - -10.4  -3.81879   GTCAAAAGCTAACAA       CAGCCTTCCCCAGT GAT AC-GGGGA-GGCTG       TTTCACCTTTAAATA  74 48
      DR1894 NONE
      DR1893 1912388 .. 1912432 - -11.3  -4.75372   AGCAGCGAGGAAAAA CGGCGGCGGGCCACCATCGTC CTC GACAACAGTGGCCCGCTGGAA GCGCTGGAGGGGCAG 100 194
      DR1891 1910346 .. 1910375 - -15.7  -4.99645   AGGGGATAAAGAAAA       GGGGGCCGCCC CTCTTGTC GGACGGCCCCC        TTGACTTGTTGTGCG 100 43
      DR1890 1909240 .. 1909289 -    -5  -5.74122   TAGGAGATAAAAAAA GCCC-CTCCACT-GACGGAGGG ATTTTCGA CCCTCTACCAAGGGGAGAGGGC CTTGCGAAGCAAGGG 100 74
      DR1884 1904236 .. 1904262 - -13.7  -3.53012   CCTTTGCTCCGCAAA         GGCCCTCTCCC GCAAG GGGAGAGGGTC         AAAAAGATGCTTCAC  79 275
      DR1882 NONE
      DR1881 1902579 .. 1902591 -  -6.2  -4.13282   AGCACAGTCGGAAAA                GCGC CGCCT GCGC                TTCCATACCGCAAAA  67 131
      DR1879 1901032 .. 1901061 - -10.7  -3.85878   CAACAACAGCAACAA       GGAACGCCTCCCC ACGT GGGAAAGCGTTCT        CTTTTTTGTGCGCTG  79 48
      DR1875 1897160 .. 1897174 -  -9.2  -2.66316   TGGTCTACGACATCA               CCGGCA AGC CGCCGG               CCACGATTGAGTGGG  56 89
      DR1872 1892941 .. 1892965 -  -4.2  -4.19238   TGCTCAACGTCAAAA          CCGCCCGCAA CGGCT TTACCGACGG          GCTCCAGATGCTGCG  63 333
      DR1869 1890104 .. 1890133 -  -5.7  -3.06183   GTGACGGTCAGCGAA       CCGGCGAAGTAAA CCGG TCTACATCACCGA        GTCGCTCTCGCGCAG  49 14
      DR1864 1886134 .. 1886180 -  -6.4  -3.78775   CTGGCGACCAGCAAA GTCTTTCCGCCGATGGTGGTCA GCA TGGTCGCCATCGGCGAGGAAAC CGGGTCGCTCGACAA  61 264
      DR1862 NONE
      DR1861 NONE
      DR1860 NONE
      DR1859 1882920 .. 1882939 -  -4.2  -2.52676   GACCCGCTGAACTTA            TGGCCC-GC TGA GCTGGGCGA            GTAGGTCAGCACTCA  41 38
      DR1857 1881592 .. 1881621 - -18.7  -3.47573   TGAGCCAGACGAGAA       GGGCCGGACACCTG TTG CAG-TGTCCGGCCC       TCTTTCGTCGGTGTC  95 41
      DR1855 NONE
      DR1854 1877115 .. 1877146 - -11.6  -4.26189   CCAGAAACCGTAAAA      CGCTGAGCGGCAGGC GCA ACCT-CCGCCCAACG      CCAGTCCTCAGCGGA  91 139
      DR1853 NONE
      DR1852 1875447 .. 1875473 -  -3.6  -3.28924   TACCGTTGCCGAGAA         GCTGTCCAGCGA GCG TCACTGAACCTC         AGGCTATCCCGCCGC  46 92
      DR1851 1874323 .. 1874334 -  -3.6  -4.05004   CTACTACAAGAACAA                CCCC GGCC AGGG                 CTACTGCATGGCCGT  60 401
      DR1848 NONE
      DR1847 1871250 .. 1871284 -  -7.8  -5.31877   ACTGAGCACAAAAAA    GCGTGGCACCTGAGG GACTGG CCCCAG-CGCCGCGC     TTTTCGCTTGCTTTC 100 40
      DR1846 NONE
      DR1845 1870296 .. 1870331 - -17.7  -2.97393   ACCAGAACAGAACCA   GAGCGCGGC-GAC-GGG AGCA CCCTGTCTGCCGCGCTC    TTTTGAGTGCGAGGT  90 40
      DR1843 1869061 .. 1869081 -  -4.5  -3.09516   CGGGGGATGAGGGAA            GCGGCGGCC CTA AGCCTCAGC            CGTTGAGCCGCACTT  45 21
      DR1842 1868598 .. 1868612 -  -4.2  -3.53224   CATCTTTTTGTCAAA               TGCTCT AAA AGCGCA               GCTCCAGCCCCACTC  51 15
      DR1840 1867569 .. 1867599 - -12.6  -3.74361   GACACGCAGCAAGAA      CCCGG-CCCCTCC TCATTT GGAAGGGTCCGGG       CTTTTTTGATGCCTT  81 53
      DR1838 NONE
      DR1837 NONE
      DR1836 1862183 .. 1862208 -  -4.6  -3.77808   CCGAGCAGAACAGAA         GGCAACGTCA TCTCAG TGACGAAGCC          TACCATGAGGGGGTG  58 98
      DR1835 1861146 .. 1861165 - -12.8  -5.28942   GAGGGCAAAGAAAAA            GCCGGAGC TGTG GCCCCGGC             CTGTTCATCTTCTCT 100 59
      DR1834 1859870 .. 1859898 - -11.7  -2.64274   ATTTTGGGAAATGGA        CCCGCATCCGG TGCCGTC CCGGATGTGGG        GGAATTGGAGGAAAT  59 275
      DR1832 1859020 .. 1859045 - -14.7  -3.65046   CCTCTACCGCAACAA         CCCCACCCGGA GGCG TCCGAGCGGGG          CTGTGGGGGGTTAAA  85 57
      DR1831 NONE
      DR1830 1857490 .. 1857540 -  -2.2  -2.61144   GCAGGGGTCAAACAG GGGCGCGGGCGGGGCAGGTGGC GGGTCAA GCCAGCCTCCGCGTCCGCAACT GCCGCACGAACTGGT  38 0
      DR1829 1855799 .. 1855819 - -11.8  -4.74103   CGCTGAACTGAAAAA            CCCCCGGC AGTGG ACCGGGGG            AAGGAAAACATTATT 100 55
      DR1828 1854675 .. 1854686 -  -2.2  -3.41051   CGAGCTTGAGGACAA                CGCGC ATG GC-CG                ACATGCTAGCGGGCC  47 58
      DR1827 1853585 .. 1853598 -  -6.7  -3.33261   GCGTAATTCGGAGAA               CTGCT CTAG AGCAG                CACCAGGTCGTCACG  55 17
      DR1826 NONE
      DR1825 1851467 .. 1851495 - -16.7  -5.38047   GAGCCACAGAAAAAA        GCACCGGCCAGGA ATC CCCCAGCCGGTGC        CCTGTCCCTGACGCG 100 43
      DR1823 1849169 .. 1849192 -  -6.6  -4.26327   CAGTGAGTAAAAGAA          TCCCCGCC GATGGACA GGCGGGGG           TTTCTTTTGCTTTTA  73 50
      DR1816 1841273 .. 1841301 -  -5.9  -3.53012   GGGGGCGCCGGGAAA       GGGCCG-CGTCA TCTCAG CGGCGGCGGCCC        GTGACGAACCACGCG  55 10
      DR1815 1840205 .. 1840221 -    -5  -3.01712   CCGCTCGTTCCAACA              CGCTGC TCTAG GCTGCG              GCGGTGACCCCCTCT  47 519
      DR1812 1838326 .. 1838339 -  -3.7  -3.08046   CTTCGACCTCAAAAG               CGTCG GCTG CGGCG                GCGTCCGGGTTCACC  45 36
      DR1811 1837784 .. 1837837 -  -6.8  -3.60971   ATTTCAATCCCGAAA GCAGTTGAGCCATAAGCCCTG-GCCC GAGC AGGCACAAAGCTCATGGCTCATA-GC AGGGCTTACTCAGTT  59 35
      DR1810 NONE
      DR1809 1834630 .. 1834659 - -15.7  -4.11394   ATTTGATGTTTAAAA       GAGGCAGCCCCCA CCCC CGGAGGCTGCCCC        TTTCCTTATTTCCTT 100 44
      DR1805 1831015 .. 1831031 -  -3.5  -3.74747   TGAAGTCTGACTAAA              GCCTCGC CCA GCGCCGC              GTGCCCGCCGCCGCG  54 483
      DR1803 1830371 .. 1830397 -  -5.1  -5.42975   GCACACAAAGAAAAA         GCAGAGGAC ACTCACCCG GCCCCCTGC         TCTCAGTTGTTCTGA 100 185
      DR1795 1823525 .. 1823555 - -10.4  -3.66803   GGCCAACAGGGCAAA       CTCCGCGCCCCC GAAGCCA GGAAACGCGGAG       GGGCAGGCGGCTCTT  70 45
      DR1794 NONE
      DR1793 NONE
      DR1792 1821089 .. 1821114 - -10.4  -4.77165   CGGGGCACAACAAAA         CGCCCCGG GCGCGGAAAG CCGGGGCG          TGTGCGGAGATAAGA 100 157
      DR1791 1819338 .. 1819358 -  -8.1  -3.22653   ATCAGGGGTATAAGA            CGCCCGCCC CCC GGTCCGGCG            GATGTGAGCGGCGGG  58 295
      DR1790 1818112 .. 1818140 - -16.7  -4.63486   AGTCCTCCAACAAAA        CGCCCCGACCTCA CGC TCAGGCCGGGGCG        AAGGGTCAACGTGCA 100 43
      DR1776 1806439 .. 1806455 -  -7.9  -3.36273   GTTCGGCAAGACCAA              CGCCGCC GAA GACAGCG              CCTTTCTGGAAGACA  55 356
      DR1772 1802137 .. 1802154 - -10.5  -4.78764   TAAAGGCAGGAAAAA             CCGCCCC GGCG AGGGCGG              CGTGGGGTAAATCAT 100 64
      DR1771 1798833 .. 1798849 -  -3.7  -4.09685   TCCGATTCCTTAAAA              TCCAG AAAAGCA CTGGA              TTTTAGTCCATCTCC  61 116
      DR1770 1797911 .. 1797948 - -19.2   -4.4296   GAAGACAGAGCAAAA   GAAGCGGGCCG-CCTGG TGAAC CCTGGGCGGCCCGCTTC   CTGTTTTATTTGCGT 100 31
      DR1768 1795477 .. 1795500 - -13.8   -4.8083   CAAGACGACGAAAAA          GGCGCCCCCA CCAT CGGGAGCGCC           CTTTTTTTTATTGCC 100 46
      DR1765 1792498 .. 1792517 -  -5.6  -3.17723   CGACCCGGAAGGCAA            CGGCATCG AGGT CTACGCCG             ACCGGCCCCGCGAGG  47 521
      DR1763 1790935 .. 1790957 - -13.4  -3.93262   CTCGAAGACATGAAA           CGCAGGGCGT ATA ACGCCCTGCT           GGCCCAGGTCATTTT  86 202
      DR1761 1789363 .. 1789404 -  -7.4  -3.52113   ACGGCGGTAGAAACA CCAGTGAGAGGCGTTCGTGG GTCT CCACGAACG-C-CTGAGTGG CTTTAGATCGATGAA  60 310
      DR1760 1788585 .. 1788611 - -14.4  -5.29445   CCGGAACAATAAAAA         GACCGGAGCGGC GTG ACGGCTCCGGTC         TCGGTTTTCCCTCCT 100 120
      DR1758 NONE
      DR1757 NONE
      DR1756 1783675 .. 1783697 - -10.6  -3.01924   GAGCGGCGCGGAAGA           GATGGCGG CGCTTTT CCGCCATC           TCTGAAGAAGAGTTC  62 85
      DR1755 1782610 .. 1782636 - -15.1  -5.03314   GTGAGGGTCAAAAAA         GGGCCGCTTCC ACGCA GGAGGCGGCCC         CTTTGCTTGACCCTT 100 39
      DR1753 1781145 .. 1781165 -  -8.9  -5.64274   CGAGGCATAAAAAAA            GCCCGCCTA GAG CAGGCGGGT            GGGTGGTGGAGTCGA 100 185
      DR1749 1776932 .. 1776966 -  -6.3  -4.20084   AGGAGCTATCCAAAA    GCACGCGCCCCCACCT GCGA AGGCGGGGGCT-GCTC     TGTGAGGCTGTACTG  69 74
      DR1747 1775114 .. 1775131 -  -2.5  -3.32022   CTTGCTAGAGAGGAA             GGGAGGC GCTA GCCGCGC              AGCAGCTCGTCCGCC  45 16
      DR1746 NONE
      DR1745 1773152 .. 1773169 -  -6.9  -2.66435   ACCTTCAGCAGATGA             CCGCCCA GGAC TGGGCGC              CGCTGGCCGACCTGT  45 430
      DR1743 1771554 .. 1771566 -  -9.1  -4.56597   TGCCCCTCCGAAAAA                CTGCG AAA CGCAG                AACGCCAGGGCCGTC  91 227
      DR1741 1768960 .. 1768972 -  -5.5  -3.57144   GGCGCGACCTGCAAA                CCCTG CGC CAGAG                CGCGAACCTGAAAGC  54 447
      DR1739 1767521 .. 1767534 -  -3.7  -2.78384   TCCCCCTTCACCACA               GGCTC CTCA GCGCC                TCGTCGAAGCTGCGG  42 4
      DR1738 NONE
      DR1737 1765993 .. 1766041 -  -5.2  -3.33261   CCCCAACGGGCAGAA GAACCTGCCGGCGGGCGT GACCTACGTGCAG ACGCGCGACGACGGGTTC GCGGAGTACAACCTG  50 440
      DR1735 1762722 .. 1762735 -  -5.9   -3.9941   TCCTTCAGAAGGAAA               CGACG ATTT CGCCG                GCGCTGACGCCCGTG  65 1
      DR1734 1762006 .. 1762022 -  -7.9  -2.94161   GAAAGGTTCAGAAAT              CCCCGGT CAG ACCGGGC              GCAGGCAGAGGAAAA  53 1
      DR1733 1761282 .. 1761308 - -15.2  -5.86061   TCGCACCAAAAAAAA         GGCCCTGCTC TACTTGC GAGCAGGGCC         TTCTGGCAACGGGCT 100 41
      DR1729 1756409 .. 1756422 -  -2.3  -3.01712   TCTGGCGCTGCAACA               CGGCA TCCG CGCCA                GCAATTACCCGCTGG  41 455
      DR1727 1753363 .. 1753384 -  -5.7  -4.66537   TTTTGTAATAGAAAA           CCCCCACCC AACC GGTCAGGGG            CCTTCTTTCCATCAC  76 66
      DR1726 NONE
      DR1725 NONE
      DR1724 1750181 .. 1750198 -  -3.3  -2.71263   AACGTGTCTTAATGA             CCAGGCT CAGC AGCGCGG              GGTGGGGCTGCTCGG  40 42
      DR1723 1748742 .. 1748778 - -15.7  -3.84825   TTTATGCAGACCAAA    GCCCCCGCCCACTCCAC TCA GGAGCGTCGGCGGGGGC    TGAAAGTTGGCCGCT  91 40
      DR1722 1748124 .. 1748160 - -11.7  -3.67976   TTTATCAAGCTCAAA  GCCCCCGCCTCTACTTCC CAAT GGA-GT-G-GGCGGGGGC   TTGGTTTAGGGGTCA  75 38
      DR1721 1747058 .. 1747091 - -18.1  -3.29074   GAAATAGAGCAGTAA     CAAGCCCCCGCCTGG GAAA CTGGGCGGGGGCTTG      TTATTTATTGCCCTG  93 30
      DR1719 1742854 .. 1742874 -  -3.8  -3.59979   GGCCTTTAGCCTAAA            CGCTGCCC AGACA GGGCGCCG            GGGGCCGGGATGCAC  53 82
      DR1718 1741491 .. 1741505 -    -7  -4.99035   CTATGGAGAGAAAAA               CGGGGC GGT GCGCCG               ATTACAGCACGCCCT  86 27
      DR1717 NONE
      DR1716 1739826 .. 1739852 -  -7.3  -4.74132   AGAGCCCATGAAAAA        GACCCTTCCAGC AATC ACCGGAAGGG-C         TTTTTGATGGTGGAG  86 229
      DR1713 1737682 .. 1737692 -  -4.6  -2.56273   AGGACATTGAAGTGA                 GGCC CTG AGCC                 TAGAGTGTTTGGCCT  43 89
      DR1712 NONE
      DR1711 1734880 .. 1734891 -  -2.2  -3.17075   CGCGGGCCAAGTCAA                GGCGG CCG CC-CC                AGGGAGTTTCAGCTC  43 34
      DR1710 1734507 .. 1734547 - -21.3  -4.64598   GAAGCACGGCAAAAA  GGCAGCCCGGGCCAT TTCCTGTACGG ATGGCCCGGGCTGCC  TTTTAAAGGTAAAGG 100 47
      DR1708 1732438 .. 1732457 - -11.4  -5.47914   AAAAACCATAAAAAA            GGAGCCCC CGCA GAGGCTCC             CGCAAAAGGTCCGAA 100 43
      DR1707 NONE
      DR1706 1729078 .. 1729103 - -10.5  -6.22691   GAACAAGAAAAAAAA         GATACCCAAGC GAAA GCCTGAGTATC          TTCTGTGTCTTTGTC 100 54
      DR1705 1728384 .. 1728402 -  -2.4  -3.14132   GGTCCGGGCTAGGAA            GCT-CCG CTCTTC CGGCAGC             GATGAGGGCGGCCTG  43 48
        argJ 1727008 .. 1727040 -  -3.1   -4.0162   CCGCCACACCATAAA      CCGCTGCCAGGAGGG CTG CCCGCGTGGACTCGG      CAGGATGACCGAACA  58 146
      DR1703 NONE
      DR1702 1724898 .. 1724922 -  -2.8   -3.9461   GGTCGGGAACAAGAA         CGCGC-ATGGC TCCA GTCATAGCGCA          CCCGGCGGCTCCTGC  56 57
      DR1701 1723988 .. 1724001 -  -3.7  -3.67597   GGCTGGATTCAATAA               GCGTC ACCC GGCGC                CACTTCGCCTTCCGG  53 5
      DR1700 NONE
      DR1699 1721849 .. 1721868 - -12.8  -5.07567   CCAGAGCTTAAAAAA            CCCCGCCA GCAA CGGCGGGG             CATTCAGGCAGTAGG 100 45
      DR1690 1712231 .. 1712263 -  -2.1  -3.57561   TTGTAAGTCGGCAAA     CCAAGTCTGAACTT TTCCGC AAGGTCA-ACTCGG      CGCCCCGGAACGCTC  49 17
      DR1689 1710723 .. 1710747 - -11.3   -5.4505   GGCGGCAAGAAAAAA          GCCCGGACCCG TGA CAGGACCGGAC          TTGCAAAGAATTCAG 100 45
      DR1688 1709556 .. 1709573 -  -9.1  -3.53761   GAACGCCTCGCCAAA             CGG-GGCG GTG CGCCTCCG             CTCAGCGAGTGGCGC  63 191
      DR1683 1706164 .. 1706221 -  -7.7  -2.97667   TCACCGAGGAAATCA GCAC-GTTGGGCGCGCAG-GGCTGG AAAATTGACA CCTGCCGCCGCGCCACCAACAGTGC GGGCGGGGCGAGTTA  52 90
      DR1681 NONE
      DR1680 1703930 .. 1703943 -  -2.3  -2.87132   CGCCTCCTTCAGACA               GGGGA ACGG TCCCG                CCGATAGGGGCGGGC  40 216
      DR1679 1703156 .. 1703168 -  -3.3  -3.17901   ATATCGGCAAGGGAA                CGCTG CGT CATCG                TGAACCTCCTGAAAC  44 20
      DR1678 1702700 .. 1702718 -  -5.8  -4.03234   TCGCTTGGACATAAA             GCCGACTG TAG CGGACGGC             CCCATGAAAAGGGTT  65 39
      DR1677 NONE
      DR1676 1701302 .. 1701312 -  -3.2  -4.54727   GCCGGCAAAGGAAAA                 TCCC GCT GAGA                 GCTAAGCACCTTCCT  69 53
      DR1671 NONE
        cysS 1695460 .. 1695481 -  -9.4  -5.24551   TCAAACCAACAAAAA           GCGCACCC CTGGCC GAGTGCGC            TTTTTTGCTTTTCTA 100 151
      DR1668 NONE
      DR1667 NONE
      DR1666 1690507 .. 1690559 -  -9.8  -4.56597   TTCCGCGCCGAAAAA GACAGCGAGCCGATTCCCCTGCG GAAAGGGT CGCAGGTGA-CCGGCGAGCTGCC CACTCAGGCGGTGGT  86 193
      DR1664 1689075 .. 1689105 -  -8.2  -3.70149   CCGATACCATCGAAA       TTCAGTTCGACGTG GAC CCCGGCGACCTGAA       GCGCGAGAACGGCTG  67 372
         tdh 1687384 .. 1687419 - -19.8  -4.97402   TAAAAGGCACAAAAA    CCGCCCGGAG-CCGC TGCTTTG GCGGTCTCCGGGCGG    TCTGCCTCCAAGCTC 100 39
      DR1660 NONE
      DR1659 1683794 .. 1683814 - -10.4  -5.31456   TGAAGCCATAAAAAA            CCCCCTCC AGGGA GGAAGGGG            GAAAGAGCGTTAAGG 100 42
      DR1652 NONE
      DR1651 1674480 .. 1674503 -  -8.8  -2.66316   CCGGCCAGGAGATGA          CCGAGGGCGAG CGC CGCGCCCT-GG          AAATGGTCGAAGCCG  53 494
      DR1648 1672054 .. 1672080 -  -7.3  -3.55071   TGATACGGTTTCAAA        TTGAGTCCCGGA GATG TCCGGG-CGCAA         TTTTGCGCGGAGCGC  62 274
      DR1645 1668551 .. 1668565 -  -2.8  -3.91911   TCGACTGGAACGAAA               GCCA GTTCGTG TGGC               GCGGCGGGCAACCGT  56 298
      DR1636 1663191 .. 1663213 -  -9.8  -3.53531   GCAGGAAGACCACAA           CCTGCTCGTC CTC GACGAGCCGA           CGAACCACCTCGACA  65 514
      DR1634 NONE
      DR1633 1658306 .. 1658334 -  -5.1   -3.4072   CAGCCTGCACTACAA        CGCGCTGCCCG ACGGGAA CGACCCGCGCG        GCATTCGTGGGCCGG  52 338
      DR1631 1655370 .. 1655390 -   -14  -5.18726   CGGGCACAAGAAAAA            CCCCCGTC ACCGG GACGGGGG            ATGTTGGTTGCAGGG 100 203
      DR1630 1654368 .. 1654396 -  -5.3  -3.65902   CCGAGGGCATTGAAA       CCGCCG-AGCAA TTGCAC CTGCTGCGGCAG        TGAAAGTGCGACCTG  55 151
        tipA 1651118 .. 1651145 - -14.2  -4.72333   AATCACACTGAAAAA        CCAGCCTCCC-CG ACG CATGGGAGGCTGG        TTTTTCACTGTTTGT 100 276
      DR1624 1643743 .. 1643764 -    -3  -3.85698   GCCCGCTGGCAGAAA          CTGAGCGCCG CTTC CGGC-CTC-G           CCACCGCCAGCAGCG  56 507
      DR1620 NONE
      DR1619 1639311 .. 1639333 - -13.4  -3.93262   CTCGAAGACATGAAA           CGCAGGGCGT ATA ACGCCCTGCT           GGCCCAAGTGATTTT  86 122
      DR1617 1637347 .. 1637375 - -13.2  -3.76482   GCAGAGCAGGAAGAA       GGGACGG-C-CCGC CCT GCGGTGTCCGTCCC       TCTTTGCGGCCCGCG  81 44
      DR1615 1635753 .. 1635771 -  -3.8  -3.63569   GGAATTCTTCAAGAA            GCACGGG CGCTTT CCCG-GC             GAGGAGCCCGGTGCA  51 62
      DR1612 NONE
      DR1611 1633741 .. 1633776 - -19.8  -4.60143   AGACAGGACAGAAAA    GAGCAGGCCAACCCGT TGCG ATGGGCTGGCCTGCTC     TCTAAAAGTGCTGCT 100 40
      DR1609 NONE
      DR1608 NONE
      DR1607 1630449 .. 1630485 -   -16    -4.183   GCAACTCCCAAGAAA   CAGGCCGCCG-TCCA TCAACTAC TGGAACGGCGGCCTG    CTTTTCTTCTCCCTT 100 39
      DR1601 1623679 .. 1623702 -  -9.5   -5.8901   ACAGAAAACAAAAAA          GCGTCCGGG TCTCTC CCCGGACGT           GCTTTTTTTGCCCCT 100 54
      DR1594 1612837 .. 1612850 -  -4.5  -4.35926   ACGGGAAAGCGAAAA               CCAAG CTGG CTCGG                ATTCACAAGCGCATT  69 447
      DR1591 1610309 .. 1610325 -  -2.2   -5.0925   GCCGAAAAGCAAAAA              GCCG AGCAGAAGG CGGC              CAAGAACGCTGCAAA  81 142
      DR1588 NONE
      DR1587 1607015 .. 1607057 -  -4.1  -2.57132   TTTTCGCGGGATAAC GCGGAGAGAGGCTAAAG CTCAGGCGT CTTTTGACCCTCTCCCC TTGCGGGAGAGGGCC  41 106
      DR1586 NONE
      DR1585 1604922 .. 1604946 - -17.9  -3.66178   TGCCCCAACCCCAAA          CCCCTATCCCC AAT GGGGACAGGGG          CTTCGACGCTGGCGC 100 229
      DR1578 NONE
      DR1577 1597787 .. 1597807 -  -5.3  -2.87501   GGTCACGAAACATCA            TGCCCCGCA GTC TGGGGTGCA            GGTGTCAGGGACAGC  46 52
      DR1576 NONE
      DR1575 1596658 .. 1596673 -  -3.2  -3.65046   GCGCCAGGGCAACAA              GGCC GCGTTTCT GGCC               GAGGGCGGCCTGGTG  51 129
      DR1571 1589870 .. 1589918 - -24.8  -3.57561   CTTCAATTGGCGAAA CTCACGGATTGGGCGCGGGGCCAT GTG ACGGCCCCGCGCCCAA-CCG-GAA CTCAGGATTGAATTC 100 58
      DR1570 NONE
      DR1569 NONE
      DR1568 NONE
      DR1567 1585450 .. 1585473 -  -9.5  -5.36441   TCTCCATACAAAAAA          GTCCCCGGC CAACTC GCCGGGGAT           TTCTTTTGCCGCTCT 100 56
      DR1566 NONE
      DR1565 1583589 .. 1583603 -  -4.2  -3.40403   GGCCGCCGAGGAGAA               GTTCGA GCC TCGCAC               GCCAGAGGTCAGGAC  51 34
      DR1564 1582723 .. 1582738 - -11.8  -2.86728   ATGAGGCACACGATA              GCGGGC CCGC GCCCGC               CGCGCCGCGCCTTGC  67 54
      DR1563 NONE
      DR1562 1580849 .. 1580873 -  -4.9  -4.38927   TTGGGACATAACAAA          CACTCCTAAAC TCA GTTGAGGTGCG          GGGCCCGCTCGCGTT  68 12
      DR1561 1579564 .. 1579576 -  -2.6  -4.13282   AGCACAGGCGGAAAA                GCAC CGCCT GCGC                TTCCATACCGCGAAA  59 146
      DR1560 1578431 .. 1578454 -  -6.6   -3.6106   GGCAACAGGCGCAAA          GGCAGGGGCA AGTC CACCCCTGGC           TCGGCGTCTGGTGGG  57 139
      DR1554 1572003 .. 1572021 - -11.6  -3.41051   TGACCCCCATGATAA             CGGCTGCG CCC CGCTGCCG             GGTAGGTGGCGCCTT  74 126
      DR1553 1570235 .. 1570251 -  -4.4  -2.63112   AAAGTTTGTATAGCA             CTACCCC CTAT GGGG-AG              TATCAAGAGGCATAT  41 47
      DR1552 1569598 .. 1569643 - -22.9   -3.3164   AACCGAGTTTGAGAA TAGAAAATGGCGAGCCTGAGT ATTA AGTCAGGCCCGCCATTTTCTA TTCAAAGGCAGCTTG 100 72
      DR1550 NONE
      DR1549 1564702 .. 1564740 - -17.6  -4.21827   GTAAAGACCGCAAAA  GAGCGGGAGCGT-AGGC GCACTG GCCTCACACTCCCGCTC   TTTTTGTGGCTTAGA 100 36
      DR1546 1563240 .. 1563261 -  -2.2  -2.55624   GGAGGAAGCAAAACG           CCCGGCTCA GTTTA TG-GCCTGG           AAGACGCCGCAGCGT  38 10
      DR1545 1562693 .. 1562720 - -15.5  -4.64676   TGACCGGCAACAAAA        GGGGCGGGGCC GCTGCT GGCTCCGCCCC         CTTTTTGTTGTCTCT 100 40
      DR1539 1556222 .. 1556240 -  -6.6   -5.5074   CAAGTCAATAAAAAA             CGGCCCCC ATA AGGAGCCA             CGCAGGAAGCGGGAA 100 57
      DR1537 1554751 .. 1554796 - -22.1  -2.63631   GGAACCCGCAGAGCA TGAAAAGGCCGCGTCCC-GTGA ATT CCACCGGGACGCGGCCTTTTGA ACGGAAAAAAACTTC 100 39
      DR1535 NONE
      DR1534 NONE
      DR1533 1549968 .. 1549983 -  -3.2  -3.59979   CTGCTCTAGGTCAAA              GGGACT GAAC AACCCC               ATTCAAGCCCAGCTT  51 0
      DR1532 1546480 .. 1546491 -  -4.4  -3.53224   TAGGCGTTTTGCAAA                TCGT TCCA ACGA                 GCTTCGTCAAGTGTC  51 55
      DR1531 1546155 .. 1546165 -  -6.8  -2.57931   GTCATTCCTCATAAC                 CCAG TTG CTGG                 CGGTGATATTCCACG  48 1
      DR1530 1545626 .. 1545660 -  -9.3  -3.53012   GGTGGGCGGCTGAAA    TGGCGCCTCGCCCTGGC ACA GGC-GGGCAAGG-GCCA    CACACACCGCCGTGA  65 84
      DR1526 1542200 .. 1542214 -  -8.5  -3.59979   CCGGTGCATTTCAAA               CCCGC ACGCG GCGGG               AGAGTCTTCTTTTGA  65 145
      DR1525 1541189 .. 1541209 - -11.8  -4.82667   GCAGGACACGAAAAA            GCCGAGGC GCGTG GCCCCGGC            TCCTCCTCAGCTGGT 100 54
      DR1524 1539060 .. 1539080 - -13.3  -4.30576   CGCTTACCAGCAAAA            CTCCTCGGC ATC ACCGAGGAG            TTTCTGACTTAACAC  95 472
      DR1521 NONE
      DR1520 1535375 .. 1535395 -    -4  -4.59109   CACACCGTGGAAAAA           GTCG-GCAA GGAA CTGCGCGAC            CAGATGCCCTTTATC  72 206
      DR1513 1528182 .. 1528217 -  -7.5  -3.86524   ATAGGTCCTTATAAA   TGGGGGGCGTTCGCCCG GTGT CAGACG--CGCCCCCCG    AAACCAGCTGAGTCG  68 44
         tsf 1527266 .. 1527297 - -10.1  -4.25104   TCCTTTTCAGCAAAA      CTCCGGCCAGTCCC GCCAG GGGGCCG-CCGGAG      CTGTCAGGCGCGCGG  85 77
      DR1511 1526508 .. 1526536 -  -8.8  -3.64103   CACCCAGAGTGTAAA       GCAGGGGC-G-GGC CGC GCCTCAGCCCCGGC       TCTGAATCAGCGTGC  65 15
      DR1510 NONE
      DR1509 1524969 .. 1524989 -  -9.7  -4.69053   CATGACCTAAGAAAA            CCGGCCT TCTCTTC AGGCCGG            CTTCCATGCAGAGCG  93 42
      DR1508 NONE
      DR1507 1522514 .. 1522541 - -14.8    -4.371   GTGAGGACAGCAAAA        CGCCGCCAGCCC GAAC AGGCCAGCGGCG         GAGAAGGTAGGACTC 100 39
      DR1506 1521890 .. 1521936 - -13.8  -2.71712   CCCTTTGGGCGAAAG GTCTAAGGGTCCGAGGGTCTAA ACG TCTGAGCCTTAGACCCTTAGAC TTTTCGACTCTCAGA  72 60
      DR1505 NONE
      DR1504 NONE
      DR1503 NONE
      DR1502 NONE
      DR1501 NONE
      DR1500 1517000 .. 1517014 -  -4.9  -3.57144   TCTTCGACCTTTAAA               CCGCG AGCAA CGCGA               GCCATCATGCGTCCC  55 30
      DR1499 NONE
      DR1498 1513427 .. 1513469 -  -7.2  -4.14392   GTCGAACCGTCAAAA GGTCTAAAGG-CAAAGG AGGCAGCAGG CCTTAGACCTTTAGACC TTTTGACCCTTAGAC  72 68
      DR1497 NONE
      DR1496 NONE
      DR1495 NONE
      DR1494 1509941 .. 1509956 -  -3.2  -3.84906   AGAACGGACAAAACA              GGC-CGC ATC ACGTGCC              CCCCCGGCCAATCAT  56 17
      DR1493 NONE
      DR1492 1506943 .. 1506977 - -14.4  -4.86939   GAAGAAAGGCAAAAA     GCGGGGGAAGATGA ATTTGCA TCATCTTCCCCCGA     ATTTGCTTTCTTCCA 100 43
      DR1488 1502398 .. 1502415 -  -4.1  -2.91383   ACGTGGACGTACAGA             TTGAACG TGCA CGTTCAT              TTCTTGACCCCCGCG  44 49
      DR1487 NONE
      DR1486 1499893 .. 1499941 -  -2.8  -5.55769   TCCTAGAAGAAAAAA GTCGGGCCTGACCACTGGCGGC GAGGG GCCACCTGAGATCAGGCCTTGG GGTTCAACTCACGGG  93 50
      DR1485 1498907 .. 1498941 -  -2.9  -3.13073   AGCCTCATGAAGACA    GGCTGATCG-G-CACAG CTC CCATCTCACGATCAGCC    GCGCAGTTGCTCGCC  44 20
      DR1484 1498224 .. 1498258 - -17.9  -2.93381   TAAACCCGGAAACCA    GGCACGCCGCCCCACA ATGA TGTGGGGCGGCG-GCT     TTTTGCTGTCGGCTC  90 175
      DR1482 1495205 .. 1495230 - -14.7  -4.92314   AGCAAGCGACAAAAA         GAGGCAGGAGC CGCA GCCCCCGCCTC          TCTCCACCACCCATC 100 60
      DR1481 1494217 .. 1494257 - -15.4  -3.04144   TCTGGACCCGGAACA  GCATGGAGGACCGCCCCC TTACC GGAGACGGCCCCCCATTC  CTGAAACTCAGGCCA  81 33
      DR1480 1492517 .. 1492552 - -16.8  -3.84825   GTCAGGCACAGCAAA    GGGGGACCGCGCCCCC TCGC AGGAGCACGGTCCCTC     ACTTAAGAAACAGCT  95 40
      DR1479 1492231 .. 1492241 -  -3.2  -2.64616   GCGCCACTCAGAGCA                 TCCC GGC GAGA                 AACCCCTGCATCCGC  39 7
      DR1478 1491837 .. 1491864 -  -9.2  -4.77157   CGAAGGGATGAAAAA        GTGGGAGAGGC CAGTTGC GCCTCTCCC-C        TTTTCTTGAATCCCC  93 51
      DR1463 1475307 .. 1475332 -  -9.7  -4.14243   CAGCGCAGCCGAAAA         CTGTGCCCCCA AGCG CAGGGACACAG          TGGCGACGCGGCGCA  79 197
      DR1462 NONE
      DR1461 NONE
      DR1460 NONE
      DR1459 1461217 .. 1461238 - -17.3  -5.31275   CGGGAGCATAAAAAA           CCGCCCGGA ACAG TCCGGGCGG            CTCGGTAAAACAGGA 100 42
      DR1455 NONE
      DR1454 1456735 .. 1456768 -  -9.5  -2.66451   ATCGATCTAAAGCCA     CTCAGGCGTTCGTGG GTCT CCACGAACGCCTCTC      ACTGGTGTTTCTACC  56 306
      DR1458 NONE
      DR1451 NONE
      DR1450 NONE
      DR1449 1452718 .. 1452729 -  -3.6  -3.14132   CGTCGCCGGGACGAA                CACC CTGT GGCG                 GCTGTCATCAAAGCT  44 77
      DR1448 1451392 .. 1451404 -  -4.8  -2.57132   CTTGCCTTCCAGAAT                GGTG CAGCT CACC                GGCACGTAGCCCTGC  43 21
      DR1447 1449941 .. 1449962 - -11.5  -4.82901   CGGGTCTGACAAAAA           CCCGCCCCC CGGA AGGGGCGAG            CCTTGAAGACAGGGA 100 81
      DR1446 1449111 .. 1449137 -    -2  -3.55444   CGCTGATTCGTGAAA         TCGGGGCCAGCG GGC CGATTGCCCGGG         TGGGCACCAAGTACC  50 368
      DR1440 1442823 .. 1442847 -   -10  -2.51702   GAACACCACGAACAC         CGT-GCCGCCC TCGT GGGCGACGACG          CCGAGCGGCAGCGGC  59 264
      DR1439 1442170 .. 1442203 -    -8  -5.68489   CAGAACAATAAAAAA     CCCAGGGCGCCCGC TGTCTC GCAGATGCCCTGGC      CCAAAGCAGCCTTCA 100 42
      DR1438 1440554 .. 1440587 - -15.2  -5.02074   TGAGGCGCGAAAAAA     GCGCCCACCGCCGC GTGGGG GCCGGGGTGGGCGC      TCAGGGGAGCGGGCG 100 71
      DR1437 NONE
      DR1436 1438632 .. 1438656 - -12.2  -5.68438   TCACTAAATAAAAAA          CCATGCCGGA ACACG TCCGACATGG          CGAGCAAAAAAACTC 100 46
      DR1424 1425338 .. 1425374 - -21.7  -4.07647   AGAGGGCAAACGAAA    GTGCGGAGAGGGAAGCT CTG AGCCTTCCTCTCCGCAC    TTTTTCTGTCCGCTG 100 99
      DR1419 1422086 .. 1422113 -  -6.8   -2.8001   ATAACCGCCATGATA        CCCGCCGCGCCG AGGC CGGGGCAACGCG         GGAAGGCAGCATGGT  49 54
      DR1418 1421683 .. 1421697 -  -2.8   -2.7752   GATACGAGTTCAAAG               GGGA TAGAGAC TCCC               GCCGCGCCGCGCCTC  40 5
      DR1417 1418532 .. 1418558 -  -7.3  -4.08216   GCACTCCGCGCAAAA        TTGCG-CCCGGA CATG TCCGGGACTCAA         TTTGAAACCGTATCA  70 49
      DR1416 1417854 .. 1417896 -  -2.3  -4.67904   GAGCAAGCCCAAAAA GCGCACGCCGAGCGACGGG TAAAG CGCGACGTACGGCTGACGC TCAGGCCAGCCCGCA  72 26
      DR1414 1414795 .. 1414840 -    -3  -2.70932   CCGCCTGCCGAATCA GC-TCGCGGGCGGCCTGCGCG TCCGG CGTGGGGGTCACCCGTGACGC TCCGGGGTGTTCTCG  40 13
      DR1413 1413694 .. 1413713 -    -7  -4.27965   ATAAGCAAAAGGAAA            GCCGGGGC CAGG GCCTCAGC             TTTTGTCCTCACGGC  76 55
      DR1411 1411821 .. 1411879 - -11.4  -2.66326   TCAAGGCGAAATTGA GCTGATACGGTTTCAAATAGCG-CCCGGA CATA TCCGGGACTCAATTTGAAACCGTATCA-- GAACGGCCACACCAG  62 23
      DR1408 1408892 .. 1408902 -  -4.6  -5.80817   GGCAAGACAAAAAAA                 CACG CCA CGCG                 GCGACCCGGACCACA 100 69
      DR1407 NONE
      DR1406 NONE
      DR1405 NONE
      DR1404 1406603 .. 1406617 -  -9.2  -2.78596   CATGGCGGCAGCATA               GGGCAC ACC GCGCCC               AACGCCACAGGCCCG  57 93
      DR1403 1405707 .. 1405722 -  -3.2  -2.73483   ATCCTACGTCAAGCA              GGTACA AAAT TGAACC               GGGAACAGAAAGTAG  40 78
      DR1402 NONE
      DR1401 1404186 .. 1404208 -    -7  -3.37499   GAAGAGGGGAACGAA          CGCTC-GGC GCTCAG GCCAGAGCG           TCACGCAGCCGCTGC  55 13
      DR1400 1403330 .. 1403340 -  -3.2  -2.78463   ATGGGCGCCAGGATA                 GGTC GGG AACC                 GGCGGGAATGTTGGC  40 102
      DR1399 NONE
      DR1398 1402053 .. 1402074 -  -9.4  -4.85599   TCCAGCGCACAAAAA           GCCCAGGC GCGGCG GCCTGAGC            TTCGGGGGTTGCAGG 100 44
      DR1397 1401008 .. 1401020 -  -4.1  -3.07113   GAGCATTTGACGTAA                TAAGG ACC CCTCA                CCCCTGCCTTTGGCA  45 99
      DR1394 1398370 .. 1398382 -  -6.9  -3.14463   AAGGCGCTTGATCAA                GAGGC GCC GCCCC                CGCTGAAGGTGACGC  53 9
      DR1393 1397606 .. 1397646 -  -3.9   -3.6502   GAGCTTTGACGCAAA GGGAGAGGGGGAGCAGTC GAGTTG GTCC-CTCCCCCTTTCTC  CGCCCATCTCTACGG  53 35
      DR1391 NONE
      DR1390 1395266 .. 1395278 -  -4.7  -3.34517   ACGGGCGCTGAAATA                CGGCG GGG CGCGG                GACGTGGCCGGGCCG  49 432
      DR1387 1392878 .. 1392905 - -10.5  -4.69027   AAACGGATCCAAAAA        GAGCGCCCCGG TCACTG CCGAGGCGCTT         CTTTTTTTGGCCGTC 100 48
      DR1384 1390094 .. 1390149 -  -3.8  -2.79501   TAGAGGGGGACTATA GGCGCCCGCT-TGCCGAGCCGTCCC TTCCCTG AGGACAGCCCGGTGCAGCGAGGGCG TTGGCTGAATGTCAG  42 62
      DR1383 1389409 .. 1389453 - -15.2  -4.79826   AGACACTACGAAAAA GAAGAGCT-CCCGCCCCGGC ACACTTA GCCGGAGCGGGGAGCT-TTC AGTGGTCGGTCAAGC 100 52
      DR1382 NONE
      DR1381 1387520 .. 1387548 -  -4.3  -3.01712   GGCCCTGCGCCAAGA        CCCTCACCGCCTG GCC CAGTCGGGGCTGG        TGCGCGCAGCAGGCT  45 122
      DR1379 1386114 .. 1386134 -  -9.7  -3.79519   AAGTCGAGCAGCAAA            GGCCCAG GCAAGTA CTGGGCC            TTTTTTGTTGGCTCG  71 134
      DR1373 1377356 .. 1377373 -  -8.3  -3.21099   CCGGCGCAGCAGCAA             CGGCTGG TTTA CCCGCCG              ACTGTCGAGGTTGAG  56 497
      DR1371 NONE
      DR1370 1375529 .. 1375566 - -14.2  -5.40464   GACGAGAAATAAAAA  CGGCCAGGCCGTC-GTCC GGGG GGACAGGCGGCCTGG-CG   TGCTTGTCGTGAGGT 100 40
      DR1367 1372860 .. 1372907 -  -5.2  -3.53012   GCGGTGCTCGCGAAA GGCGCCTTGCAGCGCGAGAACG CCGA CGGTCACCAGCCGCGCGACGCC AGCCGCGCCTCCGGA  53 7
      DR1366 NONE
      DR1365 1370838 .. 1370862 -  -7.1  -4.69027   AAATTGACTGAAAAA          GCAGCGGAG GCACAAG CTCCGCTGA          GAAAGCCGGGGCTCA  81 38
      DR1363 1369241 .. 1369263 -  -4.6  -3.59979   TCCGGTCACTGGAAA           TCACGGCGGC GGG GACGCCGGGC           TGGTCGCCGCCTGGC  54 161
      DR1360 1366124 .. 1366142 -  -4.4  -4.62783   GAGCGACCTCAAAAA             CGGCGCCA CCA TCGCGCTG             CCGAACGACCCGAGC  72 480
      DR1353 1358515 .. 1358530 -  -3.2  -3.06501   GACATTCTTACCTAA              TCCCTC TTAG GAGTGA               ATGCCTTCACGGCGG  43 16
      DR1352 NONE
      DR1351 1356888 .. 1356900 -  -4.1  -2.61997   TCGGACACATAATAC                GCAAC ATT ATTGC                TTCAAAGCCCGGTCA  41 19
      DR1350 1355604 .. 1355628 - -12.8  -5.04325   CTTAAACGAGAAAAA          GGCCGCCAGG GTTCT CCCAGCGGCC          CCGCACGCAGACGCT 100 40
      DR1349 1354249 .. 1354259 -  -2.4  -2.54639   ACGCGTAAAGAAAGC                 GGGC GGC GCTC                 AAGCAAGGGCCTGTC  38 24
      DR1348 1353899 .. 1353925 - -10.1  -4.49756   CGCCAAACATGAAAA        GGCGGCAG-CGC GTGG GCGGCTGCCGCT         CTTCAGGGGGCGTTT  95 40
      DR1347 1352113 .. 1352135 -  -5.5  -4.29845   CAATCGAACCCAAAA          GAGAGGGAGC CTAC GCTCCC-CGC           TTTTTATTCGCCCCG  71 29
      DR1343 1349234 .. 1349283 - -17.4  -3.04144   TGTGGATGGTCAAGA GGTGATGGTTGATGG-AG-CGGGC ACAA ACCCGTCAACCATCAACCATCACC TCTCAACGTTTAGCC  88 35
      DR1342 NONE
      DR1341 NONE
      DR1340 1347198 .. 1347238 - -19.8  -3.28712   GTTTCTCCTTGAGAA  GCAAAGCCGCAGGGGAGA CCAAC TCACGCCTGCGGCTTTGC  CGAATTAAATGGCGG  95 30
      DR1339 1346187 .. 1346216 -  -2.1  -4.63486   AGGTCCTCAAGAAAA       TGTGGCTGCTG CGTAAGGT CATCAGCGACA        TGGACCCCGCCGACG  71 256
      DR1335 1339079 .. 1339103 - -11.4   -4.3898   AGCACGGTCAGAAAA          TTCCGCTGCG TCTTG CGCAGCGGGA          CCGCGCTGAGAACGT  89 181
      DR1333 NONE
      DR1332 NONE
      DR1331 1335973 .. 1335996 - -10.3  -5.60993   GTGCCCATAAAAAAA          CCACCCAGGC GCGGA GCC-GGGTGG          AGAGGAGTGGGGAAG 100 44
      DR1330 NONE
      DR1329 NONE
      DR1328 1333827 .. 1333858 - -18.1  -2.87132   GCGCTGTTTCAGACA      CGGCGGCTCAGTCG GTACG CG-CTGAGCCGCCG      TGATGCCGCTCGTAA  90 1
      DR1324 1328847 .. 1328858 -  -7.2  -3.41602   CGCAGGGTAGCAGAA                GCGG CCCG CCGC                 GCTCTCGGCAGCTTT  60 39
      DR1323 1327889 .. 1327908 -  -2.1   -2.6933   CGGTTCAGAAAAATG            GGACGCTG CCGCT CA-CGCCC            AGGCGCGCACGACCT  39 18
      DR1322 1326568 .. 1326583 -  -3.9  -4.32607   GGAAAAGTTAAGAAA              CGCCC CGGCTC AGGCG               AGCTTCGGACGCCGG  66 19
      DR1321 NONE
      DR1320 1325317 .. 1325349 - -14.2  -4.85599   GTCAGCCCACAAAAA     TGAGCCCG-CGCCCC GACA GAGGCGACAGGCTCA      GTAGTGTTGGGTTTT 100 39
      DR1319 1324668 .. 1324705 -    -7  -4.15565   CCCAGCAGCGCAAAA  GGAAAGGGACGGGC-CTC TACG GGGTGCCCG-CCCTTTTC   GTCGGTCAGCAGCCC  69 31
      DR1313 1318358 .. 1318377 -  -3.5  -2.72049   GAGACTTGGGAATCA            GGTGATG CTCGGT CAGCACC             GGCGTCTCGCGTTCG  40 120
      DR1312 1318069 .. 1318079 -  -8.2  -3.06162   CATCCGAGCCTAACA                 CGCC CCC GGCG                 GCCCAAAAGCCACCT  57 80
      DR1311 1317237 .. 1317275 - -13.9  -5.14563   TTTTGCATGAAAAAA  CTGGAGCGGTGA-CTGCC GAGT GGCGGGTCACTGCTCCAG   CTTGTGTCCTGGCCT 100 40
      DR1309 1315936 .. 1315957 - -10.8  -5.14563   CGGGGCACGAAAAAA           CCGCCCCC GGTGTG GGAGGCGG            TCAGGCGCAAAACGC 100 47
      DR1308 1314443 .. 1314491 - -10.2  -4.16016   CCACCCGTGAAGAAA TGGAAGC-CCGGCAACGTCAGGC GGGG GCCTGAAGCAGCCGGTGCTTTCG CAACTCTGGGAGAAT  81 42
      DR1306 1312347 .. 1312377 - -19.1  -5.37345   CTGAAGCATAAAAAA      GGCCGCCCCGACTC GCTA GAGT-GGGGCGGCC       TGCCGTGCTGTGGCT 100 40
      DR1301 1307345 .. 1307365 -  -2.3  -2.78935   ACACCCGGCAGCATA            GCGGGCGCG CGG CGGGCGAGC            TGTCCCTCAGCTTTT  39 32
      DR1300 NONE
      DR1299 1306394 .. 1306436 -   -15  -4.18058   AAGCAGACTTGAAAA GGAGAAGCGAGACG-CAGC GAAGAT GCTGGCGTCCCGCTTCTTC GGTTGGGCTCAGGCC 100 34
      DR1294 1301299 .. 1301315 - -10.8  -5.32699   TGAAACACGAAAAAA              GCCCCC GCAGT GGGGGC              CTTCTTGTTGGTTCT 100 54
      DR1291 1297704 .. 1297738 - -22.2  -4.97405   AGTTACAAAAATAAA     GAAGGGGCGCAGAGGG AAA CCCCCTGCGCCTCTTC     TTTGGCTTTACAGGA 100 163
      DR1289 1293376 .. 1293391 -  -3.9  -5.35354   CACAGAAGGAAAAAA              CGGGA TAATGC CCCCG               CTTGCCCCCGTTTTC  88 68
      DR1287 NONE
      DR1286 1292208 .. 1292239 - -18.7  -2.85056   AGGCTCAATGGAAAG      GGGCGCCACGCGG TTGATT CAGCGTGGCGCCC       TTCGTTCGTGATTTG  91 48
      DR1282 1287122 .. 1287137 -  -5.4  -4.14392   CGTCAACGGCGAAAA              GCTGAC GGTG GTCAAC               CTGCTCGGGCGGGTG  66 461
      DR1277 1283286 .. 1283318 - -18.4   -4.1523   CCGAAGTACAAAGAA      GGCCCCTCCCCGCA CAAGT CGTGGGGAGGGGCC      TTTCATCTCGGCTCA 100 38
      DR1274 NONE
      DR1273 NONE
      DR1272 1279242 .. 1279264 -  -5.5  -4.17762   CAGGGGCCAAAAGAA           CGCCCCGTT GCTGA AACGGGACC           GGCAGCATGAATGAC  67 53
      DR1271 1278138 .. 1278160 -  -9.8  -5.52384   GCCTCAGCAAAAAAA           GGGCGGCA ACCCCCA CGCCGCCC           CCGCCGCCAGCAGGC 100 275
    15807637 1276656 .. 1276685 -   -15  -4.91109   GCTGCACCACAAAAA       GAGGGGGAGGGC CATGCC GCCTTCCCCCTC        TTTTGGTTTTCTCTG 100 47
      DR1265 1271920 .. 1271964 -  -2.8  -3.28924   TAGTGCTCTGGACAA GGGTTCGGGTCACGG-ACG GGCCACTT CATGCCGGGAATCGAACCC GGAACGGCTTGCACC  46 448
      DR1264 1271518 .. 1271529 -  -3.6  -2.90496   TTTGCTCTTAAACTA                CCCG CGTG CAGG                 ACTGGTGGATGGGGT  42 6
      DR1263 1270541 .. 1270553 -  -3.3  -3.08679   TGGGCTGACGCAACA                GACGG AAC CCGTG                GATGACGCTCGCGGC  43 181
      DR1262 1268835 .. 1268845 -  -2.4  -2.73124   GGGCAGGTCTCAAAC                 CTCG CCC CGCG                 CAAAAGCCGTCATCA  39 9
      DR1261 1268445 .. 1268470 - -18.3  -5.33785   AAGCATCACAAAAAA         GCGGCGAAGGG AATT CCCCTCGCCGC          TCCGATGTTGAAAAG 100 43
      DR1260 1267481 .. 1267505 - -15.7  -2.74144   GCGCCAGCGTCAAAG          CCCCTGTCCCC TGT GGGGATAGGGG          TTTGGGGTTGGGGTC  78 184
      DR1256 1261183 .. 1261193 -  -2.4  -4.56597   TCCGCTCGCCAAAAA                 GTGG TGC CCTC                 TTTTTGTCAAATGCT  68 32
      DR1255 1259628 .. 1259658 - -12.6  -4.07568   CGCTGGGCCGCAAAA      CGCGCAGGCGACG TTTGAC CGCC-CCTGCGCG       CAGGTGTTGCCGGGC  83 262
      DR1252 1257461 .. 1257485 -  -7.7  -5.44119   CGGACTTCAAAAAAA          TGGCCGCCCAA CCC TGGGGCAGCCT          GACTGGGGGGTGCGA 100 73
      DR1250 1256085 .. 1256119 -  -7.7  -4.08285   CAGAAAAAAGTGAAA    GGCAGCCCCGC-GACC GAGA GGTTTGAGGGGCGGCC     TTTTTTGCTTACTTG  70 34
      DR1246 1251949 .. 1251975 -  -2.2  -4.07687   AGGCGGGCCGCAAAA         GCTCAGGCCC GGTCGGG AGACCCGAAC         GATTCTACCACCTGC  57 114
      DR1245 1251404 .. 1251427 - -10.2  -5.55695   CAACAACACAAAAAA          GAGACGGACC CGCA GGCCCGCCCC           TTCTGAAAACGCGAC 100 47
      DR1241 1248619 .. 1248637 -  -2.3  -3.96148   TGGCCGCAGCATAAA             GCCCGCT CCGGT AGAAGGC             CAGCGCGACCAGCCT  54 40
      DR1240 NONE
      DR1239 NONE
      DR1238 NONE
      DR1237 1244679 .. 1244699 -  -5.3  -2.64616   TCCCCAGCGAGATGA            CGGTGCGCG ATG CCCACACCA            TCTGTGACCGACTGG  42 151
      DR1230 1236950 .. 1236973 -  -2.3  -2.50493   GCGACCATCAAAATC          GGGCCCG AGTCTAGCAG CGGGCCA           CAGGCGAAAGGCTCA  37 38
      DR1229 1235966 .. 1235983 -  -4.1  -3.53012   GGCGTCGGCCTGAAA             GAGGG CCTGTGCT CCCTC              TAGCACCCGCAGCAG  51 25
      DR1227 NONE
      DR1225 1231507 .. 1231526 -  -5.6  -3.28924   GATTCTGGGGCAGAA            CCTGGCCC GGCT GGGCGAGA             TCGGCTACGTGCCGC  52 116
      DR1223 NONE
      DR1222 NONE
      DR1221 NONE
      DR1220 NONE
      DR1219 NONE
      DR1218 1225292 .. 1225331 -  -6.4  -4.93296   GCACGAGCACAAAAA  GGGCCTGCCGA-GTGGC TCATTTC GCCAGTTCAGCAGGCAC  TCTTTTCTTGGTTCA  83 38
      DR1216 1223868 .. 1223881 -  -3.7  -2.89564   CCTGCATTCTAGACA               GCCGC CGCC GCGCC                GCATTGGACCAGGTG  44 98
      DR1215 NONE
      DR1214 1221993 .. 1222034 - -18.1  -3.58536   AAAGTCAGCGGCAAA CCAACTCGCTCGCGCC-CCA GTT TGAAGGCGCGAGCGAGTGAG TCAGAGTGGGGTTTA 100 38
      DR1212 1220268 .. 1220303 - -19.7   -3.5861   AGCGATAACAATGAA    GCCGCCGGCACCTCC TGAATC GGGGATGCCGGCGGC     TCTTTTGGGTGGGTG 100 46
      DR1207 1215816 .. 1215846 -  -5.2  -3.79138   AAGACAGCCAGGAAA       CCGACCCCGCTCGC CTC GCGCTCGAACTCGG       GCAGCTCAAGGCCCG  58 374
      DR1203 1213646 .. 1213674 -    -8  -2.60555   CAAGGTGAGAACTGA       GCGCCGGC-GCCC TCAT GCGCTGCCGGCCC        CCGTCCGCTGCCAGT  51 52
      DR1202 1212837 .. 1212859 - -12.7  -3.32202   CAGCTCGACAGAAGA           CCCGGACCT GTAGG AGGCCCGGG           CTACTGCGAACAGCT  74 40
      DR1200 1208741 .. 1208758 -  -8.4  -5.47218   CGCCAGCCAAAAAAA             CTGCCC GGTGAG GGGCAG              CCTGTGTGCGGGGGT 100 63
      DR1199 1208024 .. 1208054 - -11.1  -4.69028   AGAACAGACACAAAA       TGAAGGCCAGAGC GTCAG GCCCCGGCCTTCT       TCCTGCGGTAAGTCA 100 45
      DR1198 1205910 .. 1205939 - -22.3  -3.08327   AGGAAACCGCGAACA       GTCGGCCCCATCA AGCT TGATGGGGCCGAC        TGTTGGTTTTTGCCG 100 87
      DR1196 1204741 .. 1204767 - -10.9  -4.46493   GCAAAGACAGCAAAA        TGGCCGGA-CGC GTAC ACGTTCCGGCCA         TTCGGGTATGAGTGG  95 45
      DR1195 1203834 .. 1203849 -  -6.8  -3.91897   CTTCTCACGCAGAAA              GCGG-CC ATT GGTCCGC              AACTCCTGGCTGCCC  65 43
      DR1188 1195753 .. 1195809 - -23.2  -3.34013   GACCTGCTGAAGTAA GGGCACAAGGGAAGGCGCCGCAAAGTC AATT GACTTTGCGGCGCCT-CTCTTGTGCGG GTTTATTTCTGCTCG 100 28
      DR1185 1193483 .. 1193506 -  -9.5  -4.95155   CCCAGACCACAAAAA          TCCCCTCCC ACGACG GGGAGGGGG           TTTTGACGTTCAGCG 100 45
      DR1181 1191045 .. 1191060 -  -6.8  -3.71649   TTCTGAAACTTGAAA              CGCGAA CGCC TCCGCG               CCGTAACAGGTGCGG  62 59
      DR1176 1187124 .. 1187155 - -16.6  -5.71712   GTCTAGAGAAAAAAA      GACGGAGCCCGCTC AATG AAGTGGGCTCCGTC       TCAACTGTTTTGACT 100 48
      DR1172 1180434 .. 1180458 - -15.7  -5.81622   AGAAAACCAAAAAAA          GCGGCCCCTCC TCT GGAAGGACCGC          TTTCTGGACCGCGCT 100 45
      DR1171 1179265 .. 1179291 -  -8.6  -2.71681   GAACCCGGCTAACCA         GCTGACCACGCG GTC CACGGGCTCAGC         CCTCGGCCAGACTCA  54 21
      DR1170 NONE
      DR1169 NONE
      DR1168 1176247 .. 1176263 -  -3.5  -3.12668   CTTTAAACCCGAATA              CCGCGTC CAG GCCGAGG              AATTCTTTGCCCGCG  45 287
      DR1165 1174831 .. 1174841 -  -2.4  -2.94747   TGACCTCATCAGACA                 CGGC GGC GCCC                 ATCCAGGCCCAGGGC  40 8
      DR1164 NONE
      DR1163 1172823 .. 1172867 -    -7  -2.86908   AACCGAAGCAGTATA GAGCAGCCCT-GCCCCCTCAG CGCG CCGGAGGGGCTAGAGTCGCCC GGTCTGGGTCAGCAG  50 14
      DR1162 1172240 .. 1172272 - -15.6   -2.8676   ATAGAGCGAGTAAAG      GTCCGGGCACAGGT GAAAA ACCTGCGTCCGGAC      TTTCTCGTTTCACAA  79 84
      DR1159 1170093 .. 1170109 -  -3.5  -3.74693   CGGCACTGCACGAAA              TCGGGCG CAT CGCACGG              CTGCGTATCCTCGAC  55 237
      DR1157 1168236 .. 1168268 -  -6.7  -3.85698   GTTGCGCTCCAGAAA      CTCGCGCGGACTGAG GCC CGCCGCCCGCGCCCG      GCCCAGCGTGTCCGG  65 76
      DR1156 1167096 .. 1167130 - -11.5  -4.21275   GGAAGGGAGTGAAAA    TGGGGAGGCG-GG-TGA GAC TCAGCCGCGCCACCCCA    GCCGGGCGGAAATCT  84 9
      DR1155 NONE
      DR1154 NONE
      DR1153 NONE
      DR1152 1162094 .. 1162121 -  -9.9  -4.56597   GGCTGTCCTGAAAAA        CGCCACCCACA GAGGCT TGTGGATGACG         GCTTGCAGGACTGGT  95 81
      DR1151 1161153 .. 1161180 -   -17  -5.59655   TAAAGGAACAAAAAA        GGGCGCAGAGGC CGAA GCTTCTGCGCCC         TTTTCTTGTAATTCT 100 40
      DR1147 1156367 .. 1156392 - -15.5  -4.03474   ACGAAAAAGTAAGAA         GGAGCTGAAGC ACGG GCCTCAGCTCC          TTTTTTTGACCTGCC  95 45
      DR1145 NONE
      DR1144 NONE
      DR1143 NONE
      DR1140 NONE
      DR1139 1148288 .. 1148324 -  -4.1  -4.19276   GGAAAACCGGGAAAA    GCGGGCCGCCGGGGTCA CTC CGCCGCTGACAGCCCGG    CCAGCCACGCCTGCG  63 3
      DR1138 1147385 .. 1147406 - -13.7    -5.626   CATCCCACAAAAAAA           GGCTGGAGC GATG GCCCCAGCC            TCTTCAGTTCAGGCG 100 80
      DR1137 NONE
      DR1136 1145801 .. 1145815 -  -3.5  -4.25848   AAGCCGTCAGCAAAA               GCATC ATGCG GACGC               TTGGCAATCGGGGCG  67 125
      DR1134 1144788 .. 1144804 -  -2.2  -3.10843   GAAAATCCCGAAAAG              TCCCGT ACTGA ACGGTA              AGAAAGGGCGGGAGG  41 42
      DR1133 1143552 .. 1143570 -  -4.4  -3.64716   GGAGTGTCTAAAAGA             CCCCCGTT TAC AGCGGCGG             CTGTCTAGCGCTGCG  53 30
      DR1132 NONE
      DR1131 NONE
      DR1130 1139246 .. 1139258 -  -3.3  -2.79098   CTTATCCATCAACCA                TCAGC GCA GCGGA                ACCCTCACCCATCCA  40 30
      DR1129 NONE
      DR1128 NONE
      DR1127 1136210 .. 1136236 -  -4.9  -4.08216   TGACCTTCCTGAAAA         CGGGCGCGGCG GCCTA CGCCGAGCAGG         GCGTCGCCACCTACC  63 428
      DR1123 1130755 .. 1130800 -   -22  -4.63932   GAGGGGCCAATAAAA GGGGAGAGGGGCCGCACA CGACACAGGT TGTGCGGCCCCTCTCCCT TCTTGCTGTGCTCAG 100 37
      DR1119 NONE
      DR1118 1125779 .. 1125801 -  -5.4  -2.78384   GGCCCGTGCAGCATA           GCGCCCACCC CGC AGGCGGGCAG           GTTGACAGCTCACCA  44 76
      DR1117 1123334 .. 1123365 - -15.2  -3.38261   GAAGAATGAAAGAGA      TGAGGAACACCCCA ATGT CGGGGCGCTCCTCA       GAACGGTAGGGATGA  84 44
      DR1116 1122207 .. 1122263 - -16.8  -3.65351   CCACCTTCAGGGAAA TCCAGCCA-GCAAGAAGCCCCCGCGC CGCGTGT GC-CGGGGGCTTTTTGCATGGCTTGA ATGTGACTGCTCAGC  91 36
      DR1111 1118439 .. 1118474 -  -5.2  -5.94713   AGGCCACAAAAAAAA    CGCCGCTCAGCGCGTCC TGG GGGCG-GCCGCTCAGCG    CGTCCTGGGGGCGGC 100 212
      DR1110 NONE
      DR1109 NONE
      DR1108 NONE
      DR1107 NONE
        pyrC 1114461 .. 1114483 -  -6.1  -4.49389   ACTGGACAATGAAAA           GCCCCCGGC GAGGT GTCGGGGGT           TTCTTTTGACCCTCT  74 110
      DR1100 NONE
      DR1099 1106544 .. 1106557 -  -4.5   -4.4009   GCGCACTTGAGAAAA               GC-CGC CCA GCGCGC               GAAATCACCGCCATT  69 142
      DR1097 1104405 .. 1104417 -  -4.9  -2.83522   ACCCGTCCACTAAAG                CATTT GTC AAATG                ATCTGTCTTTGACCC  46 105
      DR1096 1102956 .. 1102968 -  -2.6  -2.52834   CATGCCACCACTAAG                CCGC TTAAG GCAG                AAAGGTTGCCGTTAC  37 37
      DR1095 1102618 .. 1102629 -  -2.2  -3.12895   TGCGTCATGAACACA                CCTC CGAA AAGG                 GGAACTGCGGGAACG  43 109
      DR1094 1101991 .. 1102019 -  -3.8  -4.66833   CGTGAAGGTCAAAAA        GCACCTGATTGA CGTGC TCAACGGGGTGC        TGGCTCCCATCCGCA  72 335
      DR1091 1099357 .. 1099397 - -27.1  -2.71483   ATACGGTTTTAAGGA  GATGGACGGGCATCCGG CGCCTTT CCGGATGCCCGTCCATC  TCCTTAAAACCGTAT 100 131
      DR1089 NONE
      DR1088 NONE
      DR1087 1094627 .. 1094672 -  -7.4  -3.57144   GGGCGGAGCGCGAAA CGGGGGTGGCGGTGGTCG GCATGGGCTA CGCCGACGGCTACCCCCG CAACGCGACGGGCCG  62 428
      DR1085 1092755 .. 1092768 -  -2.3  -4.08216   GCAGGCGGTGGAAAA               CGACG TGCA CGTGG                TCGGTGTCTCCAGTC  58 310
      DR1083 1089731 .. 1089788 - -10.3  -3.16039   AAGCAGCGCCAGGAA GGCCGCCCCGAGCCCCTGCC-CGGCCCC GCC GAGGCCGAGGTCAATGCCCAGGGCAGCG GCGCAGCAATGGACG  60 282
      DR1081 NONE
      DR1080 NONE
      DR1079 1087285 .. 1087297 -  -9.1  -2.78384   GCCGGGCGCATCACA                CGCTG ACG CAGCG                CTACTACACGCGCTT  52 143
      DR1072 NONE
      DR1071 1080070 .. 1080094 -  -2.1  -3.44586   AGGAAGTCAGCAGAA         GTCGCATGGT TACTCC ACCA-GCGGC          ACGCCGTCCAAGTCC  47 10
      DR1070 NONE
      DR1069 NONE
      DR1068 1078031 .. 1078051 - -10.3  -5.28176   GGCAGGCACAAAAAA            GCCGCCCCC AGG GGAGGAGGC            GGACCCTTTCCAGGC 100 61
      DR1067 1077634 .. 1077653 - -12.8  -5.31877   AGCGACCACAAAAAA            CCCCGCCC AGGC AGGCGGGG             AAAGCTTCTAAGCAG 100 44
      DR1066 1077315 .. 1077328 -  -2.3  -2.88861   CACTACTGGGACACA               GGCGA TTAT TCGCG                GCCTACCAGCTCGCG  40 60
      DR1065 NONE
      DR1064 1075839 .. 1075867 - -15.9  -4.66318   ACCAGCTCAAGAAAA        CCGCCGCCGGGCA GCT TTCCTGGCGGCGG        TTTTCTTATTCGCGC 100 31
      DR1062 1073117 .. 1073131 -  -3.4  -4.61231   TCAGAGGTTGAAAAA               GCGCAC AGC GGACGC               CACCAGGGAATCCCC  69 509
      DR1058 NONE
      DR1057 NONE
      DR1056 1066648 .. 1066669 - -14.4   -4.8622   TCCTTGAACGAAAAA           CCCCCGCC GGGGTG GGCGGGGG            CGCGGCCATACGACG 100 182
      DR1055 1065266 .. 1065303 - -21.4  -4.85599   CTGAGTCCACAAAAA   CCGGGAGAGCCGCAGGC TGTAT GCC-ACGGCTCTCCCGG   TTTTTAATGATCATT 100 40
      DR1054 NONE
      DR1053 1063855 .. 1063879 - -17.9  -3.66178   GGCCCCAACCCCAAA          CCCCTATCCCC AGA GGGGACAGGGG          CTTAACGCTGGCGCT 100 361
      DR1051 NONE
      DR1050 1061798 .. 1061811 -  -2.3  -4.57341   AACCCCGCCGAAAAA               CAGCG CACC CGCCA                GGACCTTCAGGCCAA  71 186
      DR1038 1049932 .. 1049977 - -21.9  -5.00616   CCCCGGCCCAAAAAA GTCAGCGGGGGAGCTTGGCAA GCTG TCGCCTCACTCCCCCGCTGAC TTTCTTCGGCTGCCT 100 78
      DR1037 NONE
      DR1036 NONE
      DR1035 NONE
      DR1034 1045823 .. 1045849 - -14.5  -4.84527   TCCAGACAGTAAAAA         GGGCAGAAGGT TCCTC ACCCTCTGCCC         CTCCCGCTTTCTGAG 100 45
      DR1026 1038271 .. 1038304 -  -7.3  -4.12188   CGAGGACGGTGAAAA     TCCGCAGGACGCCGCG GTG CGCGAGG-CCTGCGAG     GAAACCGGCCTGCGC  73 298
      DR1020 1033390 .. 1033435 - -28.5   -3.8125   GCTGTAAGCAAAAGA CAAAGCAGCAGGCGGACGCCC CGAA GAGTGTCCGCCTGCTGCTTTG GTTGCTTAGGCCGGA 100 31
      DR1015 NONE
      DR1014 1026203 .. 1026234 - -13.1  -3.83675   CAAGGGAATGAAGAA      GAGGGACCGG-CAA TTTCT CTGACCGGTCCCTC      TTTTTGACTGTTGCT  83 47
      DR1009 1021352 .. 1021382 -  -9.6  -3.60475   AACGCTCAGTCGAAA       GCCGGAGGCCGCGT TCG AAACAGCCTCCGGT       TCCTTTTTGGCCCCA  68 45
      DR1006 1018373 .. 1018389 -  -3.5   -4.8048   CCCGCAGACGAAAAA              CGCCGCC TGG GGCTGGG              TCCTGCTGGCGGGGC  77 356
      DR1003 1017334 .. 1017366 -  -9.1  -3.23853   CGGGGGGAACGAACA      GGCCGCGCCTA TCCGGGTGTCG TGGGCGCGGCC      ACCATGGTTTCTACC  61 1
      DR1002 NONE
      DR1001 1015635 .. 1015667 - -13.4  -4.66814   AAGACAAACAAGAAA     GACCCCGCCCAG-GC CGCC GCGCCGGGTGGGGTC      AACTTTATGAGGCTC 100 39
      DR0995 NONE
      DR0994 NONE
      DR0993 1010868 .. 1010903 - -11.9  -5.28315   AGAAAACTGAAAAAA    GAGAACCGGGCGACTC TCTGG GAGCAGCCCGGTTC-C    GCTTGTCAATACAGC 100 48
      DR0991 NONE
      DR0989 1006446 .. 1006462 - -10.8  -4.19735   CGCGGCAAAACGAAA              CCCCCG CAAGT CGGGGG              CAGGGAAGGACGCAA  84 88
      DR0988 1005843 .. 1005891 - -24.8  -4.61231   GTAGAGGGTCAAAAA TCCAAAGCAAGGGGCCTGGAGA TTCTT CCTCCAGGCCCCTTGCCTTGCA CTCGGCGTTTACTTT 100 40
      DR0985 1001830 .. 1001860 - -12.6  -4.76041   GACAGGCACGAAAAA      GCGG-GGCCGGGA TGAATC TCCCAGCCTCCGC       TTTGACTGCCTGAGT 100 40
      DR0984 1000719 .. 1000763 -  -2.6  -3.55444   CCCCCACCGGGGAAA TCCTGGGGCGCGCCGC-CGCCT TGC AGGCCCGCG-CGGGCCGCCGGG CTGCCGGGCGCCACG  49 48
      DR0983  999380 ..  999408 -  -2.2  -2.62396   GAGGCCGGCAGATGA       GGCG-CCGGGGTC AGGG GGCTCAGGTCGCC        TTGGGGTTTGCGCCG  38 16
      DR0982 NONE
      DR0981  997478 ..  997503 -  -8.2   -4.1721   ATCCACACGCGAAAA         GGGCCGCTTCC TCGAC GGG-GCGGCCC         TTTTTGTTGGTTGCT  75 153
      DR0979 NONE
      DR0978  994326 ..  994336 -  -2.4  -4.07885   CACCGTGCTGGAAAA                 CGTG GTG CTCG                 ACGAGAGCGGCACCC  58 449
      DR0976 NONE
      DR0975  991429 ..  991468 - -13.6  -2.53213   CAACGCCGGAACGCA  GGCAGACACACTGGGCGAG GTG CTGGCCCGGC-TGTCTGCC  CTGCCTTGAAACGCT  71 39
      DR0973  990062 ..  990072 -  -4.6  -3.64703   GCCTGGCGACCGAAA                 GCGG CAG CCAC                 AGCACCTACGCCCTC  54 397
      DR0971 NONE
      DR0970  987685 ..  987704 - -10.7  -5.93809   CGGCTACAAAAAAAA            GCTCCCC ACCGTG GGGGAGC             CGGGAAGAGGAAAAG 100 42
      DR0969  986275 ..  986299 - -12.2  -4.08872   AAACAGATAAGGAAA          GGCAGAAACC GCTCG GGCTTCTGCC          TTGTCTATCAACTCC  83 47
      DR0965  978790 ..  978836 - -14.7    -3.281   GGCGAAGGGATAAGA CCGTCTGCGATGGAATCCCCC TGGGCTT GGGGG-TTCCATC-CAAACGG AGTGAGCAGCAGTCC  82 115
      DR0962 NONE
      DR0961  974014 ..  974038 - -17.9  -3.66356   AGCCCCAACCCCAAA          CCCCTATCCCC AGC GGGGACAGGGG          CTTTAACGCTGGCGC 100 323
      DR0959 NONE
      DR0958  970555 ..  970591 - -16.6  -4.74013   GGCAAAGAGAGAAAA    GGAGAGGGGCGGCC AATACGCGG GGCCGCCCCTCTCT    ATTTCGTTGCTGCTG 100 41
      DR0956  968034 ..  968044 -  -8.2  -4.61852   AAGACGAGAAATAAA                 CCGG CAT CCGG                 CCACCTGAACAAACA  86 45
      DR0954 NONE
      DR0953 NONE
      DR0952  964998 ..  965038 -  -9.6  -2.78384   CTGTTCCTTATCAGA GGGGCGAGGCGGCGTCTGC GAGA GCAGGCA-CGCTTGGCCCC  TCCGCCGTCAGTAGA  57 33
      DR0951  964151 ..  964171 - -11.8    -4.371   GCCAGCACAGCAAAA            GACGCCCC GCGTG GGGGCGCC            TGTCGGGTGAGTGTT  91 40
      DR0950  962766 ..  962786 - -11.8  -5.57054   AATAAGCCAAAAAAA            CCCGGCCC TCAAG GGACCGGG            AAGCTGAGACGTTGG 100 43
      DR0949 NONE
      DR0948  961689 ..  961702 -  -4.5   -3.9712   TGAGCGGATGATAAA               GGCAGC GCG GC-GCC               CTGAGCGGTTGCCAG  61 61
      DR0947 NONE
      DR0946 NONE
      DR0945  959592 ..  959612 - -13.3  -3.51563   AAAACTGGGATAGAA            GCAGAAGCC GCG GGCCTCTGC            TTCTTTTTTGCTGTG  76 44
      DR0943  958763 ..  958789 -  -3.5  -4.30034   AAAACCGTATGAAAA         GGCCGTTCGGA CGCGT TCCGGGCGGCT         TTTTTCTTCATTCCA  64 33
      DR0929  943577 ..  943628 -  -4.6  -3.52906   TCAGTGCGAGAAAGA TTACCCTCGCTATTGACCCTCTCCC CTTGC GGGAGAGGGCCT-T-GCGAAG-CAA GGGGTGAGGGGGCGT  53 90
      DR0927 NONE
      DR0926  940376 ..  940399 - -11.6  -3.38415   GCAAGCAGAAAGAGA          GGCCCCGGCA TGTG CGCTGGGGCC           TTTGCTTTGGATGAT  72 161
      DR0923  937827 ..  937841 -  -3.4  -4.07568   GCTGGGGCCGGAAAA               CCGGGG CTA CCGCGA               GGCGCTCGGCATCCT  60 504
      DR0921  935367 ..  935381 -  -3.5  -4.28361   GGAATCGGATTAAAA               CCGTA TGAGG CACGG               AGGGGCGGCCCCGTC  64 77
      DR0915  928475 ..  928487 -  -4.7  -3.13403   GCTGCCCTACGAACA                GGCCC TCG GGGCG                CTCGGCACGGTGCGT  47 334
      DR0912  923461 ..  923487 -  -3.6  -3.53012   CTTTTGTTGGTCAAA         CCGTCGAACTGT CTC ACCGTCGAACGG         CTGAAAGATGTTGGC  49 98
      DR0911  918737 ..  918762 - -12.5  -5.65513   CAGCAACCAAAAAAA         GCCCCCACCCG TTTC CGAGTGGGGGT          CTTTCTATGGGCTAC 100 44
      DR0905  911867 ..  911906 -  -3.4  -3.54424   CGGCAGGTGGCGAAA  GGCCCCCAGGCTTTATG CCCCCTT CCCCCAGCC-GGGGGCC  GGCCTAAAAGCCTCA  51 129
      DR0904 NONE
      DR0903  909093 ..  909118 -  -8.2  -5.08601   TCACGCCAAGAAAAA         GCCCCCTCCC TGACCT GGGAAGGGGT          GTTTCTTTGTCGGCT  93 40
      DR0900  907444 ..  907460 -  -2.2  -4.09739   GCAATGGCTGGAAAA              CGGC GAGCAAGGA GCCG              GTCAAGAATCAGGAC  58 196
      DR0897  904954 ..  904991 -   -12  -2.72799   GTCCCAGACAGATGA   TCAGGCTGCCCCAG-GG CCAAC CCTCTGGGGCAGACAGA   ACCCGGCTTACCGTT  66 98
      DR0894  901710 ..  901753 - -11.2  -2.72511   GTCAGCGGCCGAAAG GTTCCCGCGCTGTTGCCC CCACCTTCAT GGG-A-CAGCGCGGGAAC GGGTGTGGGTGGGGG  63 46
      DR0893  900953 ..  900973 - -10.4   -5.4505   CCTGCCAAGAAAAAA            CCCTGACC GCGTG GGCCAGGG            CTTGGAAGAGAGTGA 100 46
      DR0892 NONE
      DR0891  899078 ..  899117 -  -8.7  -4.18506   TGAGGCTCAAAAGAA  GAACGCGGAACTGCCT TTCTCAAGC AGGCT-TTCCGCGTTC  TCGCGTTGCAGAGGG  76 51
      DR0887  897015 ..  897043 - -12.6  -2.53876   GGCCAGGCGAAGGGA       CCGCTTCTTC-CA ATGG TGAGAAGAAGCGG        TCCCTGACTTGTGTG  67 42
      DR0878  889830 ..  889853 - -12.4  -3.79505   AAAGCAATAGGGAAA          GGGCCTCAGC GATT GCTCAGGCCC           CTTTTCCCTTGCCTA  78 47
      DR0876  888874 ..  888888 -  -4.2  -2.71924   CAGTCCGTCTCAAAT               CGGG TAGTACG CCCG               CGCTTTGCCGGCGAT  42 5
      DR0875 NONE
      DR0874  886429 ..  886457 - -12.5  -3.72324   CATTCGCACCAAGAA        GAAATCCCTCGTC CAG AACGGGGGATTTC        ACTTTTATTCTGTGG  81 138
      DR0873 NONE
      DR0872  883419 ..  883460 -  -2.7  -3.85698   TGCTCGGTCTAGAAA CGCGAGTCTGTTCGCCGCAG GTG CT-CTGCGTGCGGTCCCGCG TCACTACCGTCTATC  56 181
      DR0870  881371 ..  881381 -  -8.2  -2.78384   CTGGCGGCGACCACA                 GCGG CCC CCGC                 GCGGCCTGGCCCGGT  52 117
      DR0868 NONE
      DR0867 NONE
      DR0866 NONE
      DR0862  873700 ..  873722 -  -4.1  -3.19789   ACAGGGAACAGGGAA          GAGGCCGGAG AACG CTG-GGCCTC           CCGGAGGGGTGACAG  47 42
      DR0861  871739 ..  871790 - -21.8  -3.30124   CTTGAGCGTGGACAA GCACACGAACAACGGCCCGCGAACT TGA AGT-CGTGGGCCGTTGTTCGTATGA CTCATACGGCTTTAA 100 227
      DR0856 NONE
      DR0854  864724 ..  864742 -  -6.7  -4.17048   CCTCCGGGAAAAGAA            GCTG-GGC GGGG GCCTCAGC             GCAGGGGAAAAGCAG  69 103
      DR0853  864069 ..  864095 -  -7.9  -5.80817   CGGAACACAAAAAAA         GCGCCTCCACC GGCGA GGCAGAGGCGT         AGTAAGCGGGCGGAA 100 44
      DR0851 NONE
      DR0850 NONE
      DR0849  861358 ..  861375 -  -5.5   -5.1861   GCGAGCAGCAAAAAA             CGGGC CTTCATGT GCCCG              AGGATAGGGGCTGTG  87 15
      DR0848 NONE
      DR0847 NONE
      DR0846 NONE
      DR0845  858105 ..  858134 -  -7.1  -4.19735   GTGGGCAAAAGGAAA       GGGCCAGAGCA GTGGCATG TGCTCCGGCCT        TTTTTGGATTAGAGG  69 427
      DR0843  854968 ..  854996 - -19.6   -5.1287   GCCAGAGCCAAAAAA        GCGGGCGGAGGA TGAGT TCCCCCGCCCGC        CTGCTCGCTCCGTCC 100 41
      DR0840  852018 ..  852056 -  -3.9  -3.53811   CTCATTCGCTGGAAA GGCCACCCGCCGACCCGC GAAGAA GCGGA--AGCG-GTGGCC  CGTGCCAATCTGTTT  51 226
      DR0831  843408 ..  843440 -  -9.7  -2.62184   GCGGCGGCGAGATCA      CGGCGGCGAAGATAG CGT CTGGCCTCGCCGCCT      TCTGTCGTGCTGTCG  56 53
      DR0830  842148 ..  842162 -  -3.5  -2.64472   GACGTGCGAAAGGGA              GGCTGG TGGA CC-GCC               GATGCCGACGCCGTG  40 429
      DR0826  837867 ..  837897 -   -19  -3.35597   CGGAGTTTGCAAAGA       GGGGAGGCGAGCCA TCT TGGGCCGCCTCCCC       CTCATAGCTTCGTTG  93 42
      DR0822 NONE
      DR0821 NONE
      DR0820  832587 ..  832597 -  -6.8  -3.28712   CCCCTCGGCGGACAA                 CTGC TGT GCAG                 CAAGTGCGCGGCCCT  52 408
      DR0817 NONE
      DR0816 NONE
      DR0815 NONE
      DR0814  828595 ..  828620 -  -4.7  -3.17714   GTAAAGCTTCATGAA         TTGACTCGATG TCTA CAACGATTCAA          CCCTTCAACATCCCC  48 22
      DR0813  826526 ..  826549 - -13.1  -4.86001   ACGAGTCGATAAAAA          GCCCCCAGC TTCTGC GCCGGGGGC           CAAATCTTTTATCCA 100 62
      DR0812  824393 ..  824439 - -26.6  -3.57263   ACCCCCAGCCGCAAA CCCCCAGCGGCAGCCGGGGG TCTTGTT CTGCCGGCTGCCGCTGGGGG TTCGCCCCCCTCTGT 100 45
      DR0811  823633 ..  823649 -    -5  -3.53012   TCCGGCGGGTGGAAA              CGGTGC TGCAC GCGCCG              GGGCTTTTGCAAGGC  52 329
      DR0804 NONE
      DR0803  816273 ..  816290 -  -8.3  -2.71924   GACGGGCCGGGAAAG             CGGCCCC CGGC GGGGCGG              GTACGGGCAGGCGCC  54 90
      DR0802  815839 ..  815863 -  -8.5   -3.5394   AAACCGGGTGGGAAA          GTGGAGGAGCA GAA CGCCCCTCAAC          GCAACCGGAACTTGA  65 21
      DR0801 NONE
      DR0800  814119 ..  814140 - -11.6  -5.26918   ACAGGCCATAAAAAA           GCCTCAGC ACACTG GCTGAGGC            TCTTTTTCGTTGTGG 100 194
      DR0798  812216 ..  812226 -  -2.4  -2.91395   AGCGGGGCGACAAAG                 GCGG CGT CAGC                 GGGCTGTGCGGGGCG  40 21
      DR0797  811638 ..  811649 -  -2.2  -2.50074   GGGTTGAGAAGAGAG                GTCCG GCA CGG-C                GGGGAGTATAGGGGG  37 78
      DR0796 NONE
      DR0795 NONE
      DR0794  809024 ..  809047 - -13.1  -5.28176   GGCAGGCAGAAAAAA          GGCCGGAGC GCCCTG GCCCCGGCC           CTCTCTCCCAGCCCT 100 43
      DR0793 NONE
      DR0792  806965 ..  806988 -  -3.7  -3.84246   GTCTCAATGAGCAAA          GGCCGGAGC TTTGAT GCTCCGGTT           TTTGTTTTGGGATGG  58 51
      DR0788  801700 ..  801725 - -15.5  -3.95986   CTCAACCCAAGCAAA         GCCCCCAGG-AC AAG GTGCCTGGGGGC         TTTCTCCCTGCTCCG  91 43
      DR0763  777982 ..  778011 -  -9.2  -4.51812   GCGGACAAGAAGAAA       CAGGCCCCTTCC CGCTGT GGAGGGGGCCTT        TTGCTGTTTAAGGTT  91 33
      DR0761 NONE
      DR0758  773397 ..  773425 -  -6.5  -4.27467   GGAGAAGGTAAGAAA        GGGGGCCGGAGCA TGG CGCTGCGGCCCTT        TTTCTTTGCTGCCTG  73 48
      DR0756  771343 ..  771357 -  -4.9  -3.72695   AGCCGCGTGATGAAA               GACGC CGCCC GCGCC               CAGCAGGACAAGGCG  58 204
      DR0752  768702 ..  768712 -  -3.2  -3.33696   CGTCCCTTGAACCAA                 CCGA ACA TCAG                 CTCCCACCCCCGAAC  46 22
      DR0751  768375 ..  768403 - -14.6  -4.44797   CGATCAACAGCAAAA       GGCCCACCGCCGC GTGT GCAG-GGTGGGCC        TTCTGAGGAGAGGAG 100 44
      DR0750  765335 ..  765345 -  -2.4  -3.21099   CCCCCGCATGAGGAA                 CGCG CGA CGAG                 GTGCCCCGGAGCGGA  43 67
      DR0749 NONE
      DR0748 NONE
      DR0747  763087 ..  763116 - -16.4  -2.92669   AGCAGAAATGAAGTA       GGCGGGGAGCTG AACACA CGGCTCCCCGCC        TTTCTGTTCTCTGCT  83 47
      DR0743  759021 ..  759048 -  -7.6  -5.34555   CCAGAGCACAAAAAA        GGCCCCCTTCCA CACC TGGGAAGGGGCT         TTTTCCTGGGCTGTT 100 50
      DR0741  757797 ..  757810 -  -2.3  -4.84359   GCAGTTCGAGAAAAA               GCGCA TGGC CACGC                CACAACCGAAATTGG  79 251
      DR0734  749366 ..  749386 -  -5.3  -3.34192   AAGGGGCCGAAGGAA            GTGGGCTGA ACT TCAGCCTTC            CTCCGCTGCCCGCAG  50 17
      DR0731  747175 ..  747216 -   -13  -3.21099   CGGCGCGACTACGAA GACCTGCACGCGCTGCGCC GCCTG GGCACCCCGCGTG-AGGTC GCGCAACTGGTGTAT  73 143
      DR0729  745724 ..  745780 -  -8.7  -2.78596   CATCCGCGCAGGATA CGGGCGCCCCGGCCCCAGGC-GGTAGACC CCC GGCCTACCTGCC-GGCGT-GGGG-GCCAG GGGAGGGGAGAGGCG  54 42
      DR0728  744755 ..  744783 - -12.4   -3.1544   CCACAGCAGAGCGAA        GTGGGCGGAAAG TCAGT CTCTCCGCCCGC        TTTTTCTACTTTGCC  70 42
      DR0724  740600 ..  740654 - -17.9  -2.52464   TCCTGCGCGAAGTGA CCGGGCCGGACGGCGCGGCG-GAGCG GGTGGT CGCCCTCGCCA-GCCG-CCGGGCCGG GGCACATCCGGTGAC  77 151
      DR0720 NONE
      DR0717  734316 ..  734335 -  -6.4  -4.56597   CTCCGTTTGGAAAAA            GAGCTCGC ATAA GCAAACTC             TTTTTCAGAGTGGGA  78 41
      DR0716 NONE
      DR0715 NONE
      DR0714  732027 ..  732039 -  -4.7  -3.23572   ACCCAGGTTAGAAGA                GCGCG TCG CGGGC                AGGCGCCGAACGCCA  48 128
        icsA NONE
      DR0712 NONE
      DR0711 NONE
      DR0710 NONE
      DR0709 NONE
      DR0708  723755 ..  723786 -  -5.2   -4.4767   TGACTCACGACAAAA     CCCGCT-C-CTGGC AGAGAA GCCAGAAAAGCGGG      TTGCCGGGCGGCTCA  71 52
      DR0707 NONE
      DR0706 NONE
      DR0705  719311 ..  719341 -  -3.3  -4.07885   TAGCCGTCTGGAAAA      CAGCGCAGAGCATTC CTG GCAC-CTC-GCGCTG      CTGGCGCTGACGCTG  60 489
      DR0670  680336 ..  680347 -  -4.4  -3.63991   GACCACCTGGAACAA                GTGT TCGA ACAC                 TGTCCTGACGTCCGT  51 506
      DR0668  676630 ..  676641 -  -4.4  -2.53015   AGAGGGGCTAACTCA                TGAC TGAA GTCA                 CGAGTGTGCGCCCCT  41 138
      DR0667 NONE
      DR0666 NONE
      DR0665  673772 ..  673805 -    -4   -3.8591   TTTCACAATCAAGAA     TCGAATTACATAAT TGAATC ATTATGGAATACGA      TAAATTTAGATGAAA  58 414
      DR0659  670658 ..  670683 - -11.1  -5.29716   TCAACATAAGAAAAA         GCCGCCCTAGC TTTC GCCAGAGCAGC          CTCGTTCTCTCCCCT 100 40
      DR0658  669065 ..  669096 - -13.7  -4.60041   ATTGACCCGCAAAAA      CTCGCCCTCGACGG CTTTT CCGACG-GGGCGAG      CTATGCGCTTTCGTT 100 484
      DR0656  667190 ..  667211 - -10.8  -5.40004   GACGAAATGAAAAAA           GCCGGAGG TGTTCG CCCCCGGC            TTTCGTCGTTCCTTG 100 45
      DR0655  666165 ..  666222 - -12.5  -3.07043   TTTACGACCTGAAGA CGAAGGCCCTCAAGCGCTTCGCCGTCG TGCC CAACGGCGCCGAGGTTACGGGCCTGCG GATCAGCGAGCAGGG  71 158
      DR0654  664613 ..  664640 -  -5.5  -3.11222   CCTGAATGGGAAAAG       TGCGGC-GCTGGC GTGA GCC-GCTGCCGCT        TGCTGGACTCGCCCA  51 44
      DR0653  664015 ..  664055 -  -7.3  -3.63805   AGGCCATACGTCAAA  GGTAGGCGGTTCGGGCGGG CCG CTGGCCTCAGCCGCCCACC  GCCCAGAGGGTCAGC  62 13
      DR0652 NONE
      DR0651  661677 ..  661693 -  -4.3  -4.36914   CTGCCCCTTACAAAA              TCCGCTG CCC CAGCAGG              CTCGCCGCCATGCCC  66 1
      DR0646  657074 ..  657099 -  -2.3  -3.41878   CTTCGGAAGCGACAA         GGCGCTGGCGC TGTG GCAGGGGCGCC          CGCTGCTGGACCAGG  47 523
      DR0644  656211 ..  656231 - -11.8  -5.31519   ACAGGCAAAGAAAAA            CCGCCCCC GGTGT GGAGGCGG            TTCTGGATAGAGGAA 100 44
      DR0643 NONE
      DR0642 NONE
      DR0641  654253 ..  654280 - -14.1  -5.26316   TGAGCTGAGAAAAAA        GGGCCGGAGGG GGTAAA CCTTCCGGCCC         CTTTCTCGTTCCAGC 100 53
      DR0639 NONE
      DR0638 NONE
      DR0637 NONE
      DR0636 NONE
        pfkA  649646 ..  649673 - -12.7  -3.62096   TTGTAGCACTGCAAA        GCTGCGCTTCC AACTCG GGAGGCGCAGC         CCATGTCCTGCTCGT  77 45
      DR0632  647512 ..  647531 -  -6.3  -2.50113   CAGCAGTTGAGCAAG            CCGGGGC CACAGC GTCCCGG             TTTTTTCATCGCCAG  48 31
      DR0621  635803 ..  635817 -  -5.6  -3.05384   GCTCGCCTCACGGAA               TGGGCG TCT CGTCCA               GCAGGCGCCGAATCA  49 3
      DR0620 NONE
      DR0619  632037 ..  632047 -  -8.2  -4.07568   TGGCGTGGGTGAAAA                 CGGC ACT GCCG                 AAACCGGGCGACAGG  72 335
      DR0614 NONE
      DR0613  625048 ..  625074 -   -13  -5.10029   AGGAAGGCCAAAAAA         GGACGGCGAG CGAAGGC CCCGCCGTCC         GATTCTTTGGGCTGT 100 40
      DR0605 NONE
      DR0604  616370 ..  616390 -  -3.8  -3.86346   CCAGCCGGGGAGAAA            GGGGTCGG TCATG CCTGCCCC            TTCCCACCGCTTGCC  58 13
      DR0603 NONE
      DR0602  614035 ..  614070 -  -6.2  -4.57569   GGACCTGCTGAAAAA    GCAA-CTGCTCAGCA CCCCGCC CGCCGAGCAGCTCGC    CCTGCTGAGCCAGAT  78 97
      DR0600  611899 ..  611912 -  -4.5  -2.69647   AAGCTTTAGATATGA               CTGGCG TTA CGCC-G               CCTGTTCCAGACTCA  42 18
      DR0599  610910 ..  610936 -  -6.6  -3.05384   TTTCGCGGTATGGAA         GTCCATCTGG TGCTTTT CAAGATGGAC         TGGAATGAGGCGGAA  51 15
      DR0597 NONE
      DR0596  608428 ..  608444 -  -2.9  -3.79021   CAAAAGGCCAGGAAA              CATCTGT TAC ACGGACG              GGTTCAGTTCAGAAA  54 29
      DR0594  605819 ..  605855 - -11.3  -3.68351   TGCCGATGATGGAAA    GCGCCTCCCGCGAGGGC ATC GCCGCCGCGCTGGGCGC    AATGGCCGCCCGCGA  76 308
      DR0592 NONE
      DR0591  603873 ..  603885 -  -4.7  -3.53811   TGCACGGCGGCGAAA                GCTGC TCG GCGGC                AGTCGCCCGCATCAT  54 216
      DR0584  597412 ..  597438 -  -7.3  -4.07568   GCGCTCCGCGCAAAA        TTGCG-CCCGGA GATG TCCGGGACTCAA         TTTGAAACCGTCTCA  70 38
      DR0583  595247 ..  595276 - -17.2  -4.56775   AGGGCGCCTCAAAAA       GGGGAGGGAACC GGTTGT GGCTCCCTCCCC        ACCCGTTATCGCTCA 100 38
      DR0581  593832 ..  593864 -  -8.5  -2.71144   CACCCGCTTCAAGCA     GCGT-C-CGCCGCAG GACGG CTACGGCGTGGACGC     TGCCCTCTGGAAGCG  52 147
      DR0579 NONE
      DR0578  591181 ..  591206 -  -6.1  -3.97947   CGCAGTTATGAGAAA         GGCGACG-TGAC TCC ATCAACGGCGCC         ACCCAGCGAACTGAC  65 57
      DR0575  585684 ..  585739 - -33.6  -3.51032   ATGCTCTAACCAGAA CGGGGAGAGGGTGGAAAG-CGGAGGAA CAA CTCCCCCGACTCTCCACCCTCTCCCCG CGCCCTGTCGCTGCT 100 40
      DR0571  578692 ..  578720 -   -11  -3.28712   CGCCCCGTGGGAGAA       CGGGACGCCGCGCC GCT GACG-GGCG-CCCG       CGTAACGGCGCTGAC  66 234
      DR0568 NONE
      DR0567  574328 ..  574345 -  -4.7  -5.03145   CAAGGCCGCAAAAAA             CCCCAGC TTCA GCCGGTG              CGGGTGCTGGCCCGC  83 123
      DR0560  566340 ..  566363 -  -2.2  -3.60296   TATCTTGAGGGCAAA          CGGCGCGGGA AGAG TCACGGGCAG           CACACTGGCCCCCGC  49 65
      DR0559  564544 ..  564565 -  -3.5  -5.42975   GCACAGAAATAAAAA           GCCCCCGGC GTTC ACCGGGGTT            TTCTCTGGTGGGCGA  91 176
      DR0558  563319 ..  563330 -  -4.4  -2.90075   TTGCCCGCAATCACA                GCTT CAGG AAGC                 CCACCTTCTGCCGCA  44 9
      DR0557  562241 ..  562252 -  -3.6  -4.82901   TTCTTCGGACAAAAA                GCCG TGTC CAGC                 CTGGCCGAAATCGCC  81 257
      DR0553  558200 ..  558218 -    -8  -3.20382   CTGGACACTGAGCAA             CGAGACGC TGG GCGGCCCG             GTCACGGCCCACCTC  53 86
      DR0551  556038 ..  556065 -  -7.6   -3.4489   AACCTCGACAAGGAA        CCCGCCATGCTCC GTA AGCGC-CGGCGGG        TGGGGGAGGGCGGCG  58 157
      DR0548  553093 ..  553108 - -11.8  -5.07652   CCCGCTAAAACAAAA              CCGCCC CGGA GGGCGG               TTCTGAGAAGAGGTG 100 45
      DR0546  551098 ..  551120 - -13.4  -3.24232   GGGCTGGCAAAGAGA           CCGCCGCC TGGGGAT GGCGGCGG           CGCTGGCGCTGGCGG  72 62
      DR0542 NONE
      DR0541  547747 ..  547767 -  -3.2  -5.04222   TAACTAAACGAAAAA           TCCCTTGCC TGCG GGCG-GGGA            TTTGTTCATTTGGGG  78 31
      DR0540 NONE
      DR0539 NONE
      DR0538 NONE
      DR0537 NONE
      DR0536 NONE
      DR0535 NONE
      DR0534  536013 ..  536031 -  -8.1  -3.84406   GGTGCACCAGAAGAA             CCCCCAC TTTTG ATGGGGG             TTTTACTTTTTGTTT  71 158
      DR0533 NONE
      DR0532 NONE
      DR0531  533852 ..  533874 -  -5.4  -3.74251   GATACGGTCAGCAAA           GGGCGCGGTC ATC GAGCACCCCC           AGCGCTGCCCAGGTG  58 11
      DR0530  530796 ..  530852 -  -5.6  -3.05022   CCCGTGACACATACA CCGGGC-CGCCGCGTGCATGACGGGCAG CGG CGGGGCATCAGGC-CCCGGCCCGCCCGG TGCCCAGGGGGTATG  49 361
      DR0529  530153 ..  530190 -  -5.5  -2.62616   CCAGCTCCCAGAGCA   GGGGGTCAACCTCA-GCG GGC CGCCTGAGCCTGAACCGC   CCGCCGCTCACCGCT  46 290
      DR0528  528924 ..  528942 - -13.1   -4.7497   CCCAGCGAGCAAAAA             CCCCCGC GATGG GCGGGGG             CAGTGTGAGCAGCGG 100 77
      DR0527 NONE
      DR0526  526583 ..  526616 - -11.8  -4.80487   CAGAACGAAAACAAA    CGCCCAGC-A-CGGCA CCCG CGCCGCTCGCTGGGCG     TTAATGTTCCACGTG 100 368
      DR0515  521131 ..  521154 - -13.1  -4.65895   GTGCCCAGGCAAAAA          CCCCCCGCC GCTGAG GGCGAGGGG           CTGGGCGTGTAGCTG 100 190
      DR0514  519869 ..  519899 - -13.3  -3.04144   CCCTGAGCCGTAACA      GAACCGGGCAGCGC TGGG GGGC-GCCCGGTTC       CTGGGGGAGTAGGGG  71 351
      DR0513  518415 ..  518431 -  -7.2   -5.1356   GTGCACCAACAAAAA              CCCCGC ACTCG ACGGGG              TTTTACTTTTGGCCC  93 93
      DR0512 NONE
      DR0511  515511 ..  515525 -  -7.1  -3.23395   ATGTACGAGCAGGAA               CTGGG ATTCG CCCAG               CAGTTGCTCGACGCC  53 356
      DR0509 NONE
      DR0508  513512 ..  513524 -  -4.7  -4.07568   GCCGGGGGCGCAAAA                GGGAC AGT GGCCC                TCCTCCCTTGACGCC  63 64
      DR0507 NONE
      DR0506  508778 ..  508819 - -14.5    -4.183   GTAAGCCCTAACAAA CGGGGCAGAGGCTGGCGA AGTTGTG CCG-CAGCCTCTGCCCTG CTTTTGTTGTCTTTT 100 209
      DR0504  506012 ..  506032 -  -4.7  -3.56836   AAAGCAGGCTGGAAA            GAGGCCT CAAGCAT AAGCCTC            AGTTCCCGGTCTTCA  55 24
      DR0503  504463 ..  504520 -    -4  -3.85698   GCCCCGGTGGACAAA CTGC-CCGAGCGGGTGGCGGCTCTCCG CGCTGAC CTGAGCGCCGCC-CGCGC-CGATGCCG ACGCTCTACGCGCCC  58 345
      DR0501  502385 ..  502399 -  -2.1  -3.28269   AAGGGCCAAAGCTAA              GGCGTC TTTT GAC-CC               TCGCCCCTTGTGGGA  45 110
      DR0490  491962 ..  491975 -  -2.3  -4.27316   TGCTGGAATGCAAAA               GTGAC GTTG GTCGC                AGGCTGGGCCGTTCT  62 114
      DR0489 NONE
      DR0488  490972 ..  491014 - -14.2   -4.6902   CGAGAAGCCGAAAAA GCCCCGACCCGCCGCCG-TC ATGCA GAGCGGCG-CAGGCCAGGGC CAGTGGACTGAGGCT 100 40
      DR0487 NONE
      DR0486  488713 ..  488733 -  -6.2  -4.33417   CTGATGCAGAACAAA           GTC-ACGCT GCCC AGCGTAGAC            GGCCCGCAGGACCCT  72 487
      DR0484  486581 ..  486607 -  -3.7  -3.55444   GGCGCAGTCGGCAAA        GAG-CGGCT-CAG ACC CGGCAGCCGACTC        GCCAGGTCAGGTAAC  53 6
      DR0483 NONE
      DR0482 NONE
      DR0481  484221 ..  484232 -  -5.8  -3.75897   AACCTGCAACGCAAA                GTCG TGGG CGAC                 ATGCTTGAAGGCTGG  61 327
      DR0479  480687 ..  480726 - -18.8  -4.01737   AGCAATAAGAGCAAA  CGGGAGAGGGTGGAGAG TTAATCG CTCTCCACCCTCT-CCG  CTTTACTTATGGCCT 100 52
      DR0475 NONE
      DR0474 NONE
      DR0473  473273 ..  473298 - -12.6   -5.1167   AAGTGAACAGAAAAA         GCCCCGGTCAG ACGGG CTG-CCGGGGC         TGCTTTTTATTCTGA 100 43
      DR0470 NONE
      DR0469 NONE
      DR0468 NONE
      DR0467 NONE
      DR0466  464725 ..  464738 -  -3.7  -3.83006   AGAGGGAAGGAAGAA               CCCGG ACAG CCCGG                TCGTTCTCAGTGCCC  58 368
      DR0465  463837 ..  463872 - -13.2  -3.66874   TCAAGGGCAGCGAAA    GGACCCGGCTTCCC CCCTCACT GGGTCGCCGGGTCC     TGATGGTGCTGCGTG  77 255
      DR0464  461796 ..  461821 -  -8.3  -2.82623   GGGCCTTGAGAAGCA         CGGGGTGAG GGGTCTTT CTCACCCCA          CCAACACCGCTTCCC  54 18
      DR0463  458693 ..  458716 -  -6.7  -5.53991   GACTGACTAAAAAAA          GCCCTCTCCC GAGAA GAGAG-GGGC          CTGGAGAGTGGACGA 100 52
      DR0460  454652 ..  454694 - -14.3  -4.64766   CCGACAGGCCAAAAA CAGAGAGAGCAGAGGCGCCA GCAT TGGC-CCTCTGCTCTCTGTT TTTGACCCTGTACCT 100 246
      DR0454 NONE
      DR0453 NONE
      DR0452  447323 ..  447335 -  -3.3  -3.53012   GCGCGGCGGGGGAAA                GACCG ATC CGACC                TTGCCCCCGCCGCCC  49 52
      DR0451  445729 ..  445753 -  -3.4  -4.20883   GAAAAATCGTGAAAA          CGCAGAACGG AAGGG CCGTCGGGCG          CGTCAGCGCACGGGC  61 208
        pyrE NONE
      DR0446  442629 ..  442654 - -12.6  -3.06492   TCAGCCACGCCAACA         CGCCCGCCTCG GCGTT CGAGG-GGGCG         TGGTGGGTGTCCTGT  71 50
      DR0443  439347 ..  439373 -  -7.3  -4.07568   GCGCTCCGCGCAAAA        TTGCG-CCCGGA CATG TCCGGGACTCAA         TTTAAAACCGTATCA  70 38
      DR0442  437603 ..  437615 -  -5.5  -2.57244   TCATCGAGGAAGTCA                GCAAG TTT CTCGC                CACGTCCACAGCCGC  42 503
      DR0431  429834 ..  429863 -  -4.8  -3.77588   AGGGCAGAGGAAGAA       GGGAGGGACGGC TTGCGG GCTGTTCCGCCC        TTTTCATTTTTATTC  58 35
      DR0423  422855 ..  422876 -  -9.4   -4.7871   AATTACCAGCAAAAA           GCCCGTCC ACCACG GAACGGGC            CAGAGTTCTGCGAAA  93 229
      DR0422 NONE
      DR0421  421586 ..  421607 -  -9.4  -4.88736   CAGTACGTATAAAAA           CTCCGCCC TGATGC GGGCGGAA            ATGTACTCGGGCACG 100 45
      DR0415  415599 ..  415634 -  -7.6  -2.83164   TGACGCATTACGACA    CGGCGCTGGACCATG CACAGGC CATGCCCCA-CGCCG    CCGAGGTTCTGACCG  50 435
      DR0408  411677 ..  411726 - -10.8  -3.54424   CTCTACCTCGGCAAA GCGGCGGCCA--ACGCCCTG-CTGA TGC TCATTCTGGGCGTGGTGACCGCCGC GCTGACCGCCATTTT  71 360
      DR0405  407257 ..  407283 -   -13  -4.95155   GTTACATCAGAAAAA         GACCCGCCAC AACAAGG GTGGCGGGCC         TTTTTATTTGGAATG 100 61
      DR0403  405541 ..  405589 -  -9.4  -2.78384   TCGCGCTCTACCACA GCCACCCCCACGGCCCGGCGGCGC CGA GCG-CGTCCGACCG-GCGGCTGGC GGCCTACCCGGTGCC  52 231
      DR0401 NONE
      DR0400 NONE
      DR0399  399556 ..  399579 - -14.6  -4.63527   GCAGCACGCGAAAAA          CCCCCTCCCA TCAC TGGAAGGGGG           CTTCGGTAGAAAAGA 100 42
      DR0398  398858 ..  398885 - -11.3  -2.61216   GCATCAACGAATTGA        CCGCCCAGA-CG CTGAC CGACCTGGGCGG        GGGAAGCACCTTTCA  59 171
      DR0396  395791 ..  395810 -  -2.1  -2.78384   GCGCGGTGCAGCAGA            GCGTGCAG GGGGG CCGCA-GC            CTGGCCGGGGGCCTG  39 213
      DR0392  389738 ..  389770 -   -17  -5.31275   GCTGAGCATAAAAAA      CCGCCCCGGCAGGA ACGGA TCTTGCCGGGACGG      GTGCTCAAACTCAGT 100 46
      DR0387 NONE
      DR0386 NONE
      DR0385 NONE
      DR0384 NONE
      DR0383  382829 ..  382862 -   -16  -5.56372   AAAGCAAAACAAAAA     GGCGGGGCCGAAGA GTTGAT TCTCCGGCCCCGCT      TGCTCGGTTCAGCTC 100 45
      DR0378  376980 ..  376996 -  -7.2   -4.3767   CCACACGACAAGAAA              CCCCCG ACGGA CGGGGA              GCAGGCGCCGGGGAA  76 47
      DR0377  375885 ..  375906 -  -7.2  -4.66833   CTGTAACTGCAAAAA           GCCGGAGC TTCTGC GTTCCGGC            TTCTTTTCTCCATCA  83 66
      DR0367  367718 ..  367734 -  -4.3  -4.07885   CACGCTGGCCCAAAA              CCTCGGC AAG ACCGAGT              ACACGACGGGCCTCG  60 498
      DR0362  361506 ..  361547 -  -9.9  -5.14682   TCACAACAAAGAAAA CGGGGCACGTGGCTGGAAG TTTT CCACCGGCCACGCGCCCTT  TTGATTGGCTCTTGA 100 48
      DR0357 NONE
      DR0356  357168 ..  357181 -  -3.8     -3.24   AGTAGGGGAGAAAAG               GAGC GGAGAA GCTC                TCTTTTTCTATGACT  47 33
      DR0354  355859 ..  355871 -  -3.3  -2.73159   GCAACGTGGTGAAAC                CCGGT AGC ACCGT                CAGCTTAGCACGGCG  40 93
      DR0353 NONE
      DR0352  351497 ..  351518 - -10.8    -5.626   GAGGCGACAAAAAAA           CCGCCCGC TGTCAC GCGGACGG            TTGCTATCAGAGGAG 100 43
      DR0351  350762 ..  350780 -    -8  -2.78816   GCACCGCGCAGCATA             GCGCAGCC GCA GGCCCCGC             CGCCCCGCGCCCCCA  52 53
      DR0350  348865 ..  348889 - -11.4  -4.27443   TGAGCAGTAAAACAA          CTCCCTCACC GTGAT GGTGGGGGAG          CTTTTTTTGGCTTAG  89 167
      DR0348  345362 ..  345374 -  -2.6  -2.88999   GGTGTACATATCAGA                CGCC TCCCT GACG                GCTCAGGCCGCGCAA  40 8
      DR0347  344669 ..  344681 -  -3.3  -3.57144   GGGGTGACTTGCAAA                GCTGC GGA GCAGA                GGGGGCGTCCAGACC  51 68
      DR0346  342554 ..  342592 -  -2.4  -2.72463   AGCGACGGGGAAGTA  GGC-GGAGTGGGCGA-AG TCACG CTGTCACCCCTTCCAGCC  CCCGTGCCGGGGCAC  39 3
      DR0345 NONE
      DR0344 NONE
      DR0343 NONE
      DR0342  339786 ..  339810 -  -9.2  -4.57073   CAGGCTCTCCAAAAA          GTCCCCCGCC ACTCG GACGGGGGAT          TTTTCGTTGGCCTTT  91 39
      DR0338  336178 ..  336210 - -13.3  -5.02074   CGAGGCGCCAAAAAA      CCCTCACGCGCCGGG GTC CACGGAGGGTGAGGG      CAGGCAGCTACCGCT 100 69
      DR0337  334297 ..  334317 -  -3.8  -2.52676   GATGTCCCTAATCTA            CGCCCTGC TTAGC GCCCGGCG            CCTCAGAGGTTTAGC  41 96
      DR0336  332552 ..  332583 - -10.8  -5.95539   CGTCAAATAAAAAAA      GGAGCCCAGGCGAC AGCA ATTGCCTGGGCTTC       CTTCTTGCTTGTGTC 100 120
      DR0334  328954 ..  328989 - -13.3  -5.14563   CCCGGCAGCAAAAAA    CCATGAGCCACCGGG CCTTTC CCCCGCAGCTCATGG     CGCAGTCCCCTTGGG 100 42
      DR0331  325950 ..  325980 - -16.2  -4.41047   ACCGCTGAATGAAAA      CCGGCCCCGCTCC TGTTCG GGAG-GGGGCCGG       TGAGAGGCAAGCTTT 100 39
      DR0329  323117 ..  323141 -  -6.4   -3.8377   AAGGGGTAGACGAAA         TGC-CGCCGGT CTAC ACCCGCGAGCA          GGTGCGGCTGACGCT  63 280
      DR0327  321534 ..  321563 - -12.9  -2.80935   AGGCGAGTCAGGAGA       GGGGCGCA-GCC GCCAACT GGCCTGCGCCCC       TCATCTCCTGAGTTT  68 54
      DR0326  320823 ..  320851 -   -11  -4.74103   CCTGGAACGCAAAAA       GGCCCGCCGACCA GTTG CGGTCAG-GGGCC        AGGATGCTAGAAAAA 100 43
      DR0325  319637 ..  319672 - -14.7   -4.7878   CAGGCACAAAAGAAA    GGGGGGCAAAGAGCC GTCGCT GGCCCTCTGCCCTCC     TATTTCTCAGTGCTG 100 43
      DR0324  318846 ..  318887 -  -2.9  -4.41616   AGGGTCTCAAACAAA GTCTTAAAAGAGGAGTCGC TCAA GCGGCTCTTTTTTTATGGC  CCGTCGAAGAGGCCC  67 62
      DR0304  304893 ..  304922 - -12.1  -2.60808   AGGACGGAGAATGGA       GCGGGTGGCGG TGCTGTTG CCGACACCCGC        GTAATTCGGAGAACT  65 521
      DR0301  302042 ..  302097 - -12.5  -2.73875   CCGCGCCGAACAGCA GCAGCGTCAGGGCGGCGGCGCGCAGGGG CTT CACTCGC-CGCCGCCCCCCT--CGCCGC CCGACTTGCGCGAGT  68 0
      DR0300  300904 ..  300953 -  -7.7  -2.54192   TACATCAGGAGGAAG TGTAGAGCGTAGCGGGAAAAGAG ATGC CCCTTCGCCCGCCACGCCCTTTT GCCGCGCTCGCTTGC  50 323
      DR0299 NONE
      DR0298 NONE
      DR0297  298105 ..  298118 -  -3.1  -3.02166   GGGGTAAGGAAACGA               TTACC GCTC GGCAA                GCACCGCCCGCGCCT  43 12
      DR0296 NONE
      DR0295 NONE
      DR0294 NONE
      DR0293  294615 ..  294638 -   -11  -5.16841   CCAGACCAAGAAAAA          GGACGCTGCC CGTA AGCAACGTCC           TCTCTGGTGGAGCTG 100 190
      DR0292  294079 ..  294110 - -13.1   -4.2828   GCCCAGCTAGCAAAA     GCCCCACCCGCCAGC TTCG GCT--CGGGTGGGGC      TTTTCTTGGTAGGAG  95 50
      DR0279 NONE
      DR0278 NONE
      DR0277  278513 ..  278532 -  -2.8  -3.53012   CTGCTGCTGCGCAAA            GGAC-CAGC GCT GCTGCGTGC            GCGCATCGAGGCCGA  47 157
      DR0271  274610 ..  274644 -  -8.5  -3.58343   CTGAGGAGGTCGAAA    TCGCGGGCGAGCGCCGC CCT GCCGCGC-C-CCTGCGA    GCCGAACTGCTGCGC  63 491
      DR0268  271396 ..  271414 -  -3.9  -3.92659   TTCTGAAAATGTAAA            CCTCTGCA AGGT TG-AGAGG             GGTGCTGGGGGCGTG  58 196
      DR0267  269704 ..  269718 -  -4.2  -2.78463   ATGGCGGGCAGGATA               CGCC GTGGGGG GGCG               GGGGCAAAGGAAGGG  42 102
        moaA  268869 ..  268891 -    -4  -3.34398   CCCGGCTGGCAAACA           GGCAGGTGTA GAG CACCCCCACC           GCCGAGAGCCGCGCC  48 81
      DR0265  267599 ..  267630 - -10.2  -5.22794   ATAAGCACCAAAAAA      GGCGGTGACG GTTGGTTCACGT CGTCACCGCC       TTCTTCACTGCTGGA 100 118
      DR0264  265316 ..  265331 - -11.8  -4.77165   CTCGCCACAAGAAAA              CGCCCC AGCC GGGGCG               CAGACTTGACCTTGC 100 41
      DR0261  262855 ..  262886 -  -2.1  -2.58861   CACTATGCCCAGAAC      CAGCAGCGGACGG GGAGCG CGGTTCACGGCTG       CCTCAGCGGCGCGTC  38 17
      DR0260  261663 ..  261704 -  -6.9  -3.14931   GGGAGGGGGGAGGAA CAT-TCATTTCCATTTGAAA CTA TTCCAGATGGAAATAAGATG CAAGAGGTCAGCTTC  53 54
      DR0259 NONE
      DR0258  259490 ..  259517 -  -9.1  -5.52986   AGCGCATCAAAAAAA        GCCCCCGCTGCC GCAAA GG-ACCGGGGGC        ACGAGGTCAGGAAAG 100 46
      DR0257  256581 ..  256600 -  -4.2  -4.18197   AGCGGCCACTGAAAA            GAGAAGGG TCTG CGCCTCTC             TATCAACCATTGACC  63 49
      DR0256  254679 ..  254701 - -14.1   -3.9467   AACCATATAGAAGAA           GCCCCCGCC GCGCT GGCAGGGGC           TTTTAGTATCTTTGA  86 45
      DR0255  252753 ..  252769 -  -7.3  -4.48221   GATCAACGGATAAAA              GTTACCC CGG GGATAAC              AGGCTGATCTCCCCC  81 239
      DR0253  249474 ..  249497 -  -3.8  -4.26344   ACATCCTCAGCAAAA          CCACTGACCTG CAT CCGGTCA-CGG          TGCTGCTCGCCATTC  67 166
      DR0249  243948 ..  243963 -    -6  -2.52896   GGACGCCGTAACCGA              GGCGAG CCTG CGCGCC               CCCCTGCGCGGCGAA  44 475
      DR0247 NONE
      DR0246 NONE
      DR0245 NONE
      DR0244  240995 ..  241007 -  -3.3  -3.12351   GCGGGGCACACTCAA                CGGAC GCC GTGCG                AAACCGGGGGGCATG  44 67
      DR0243 NONE
      DR0242  238396 ..  238410 -  -3.4  -3.53012   CGCTGGTGCTGGAAA               CGGAAG TGA CCGCCG               CGACCCTGCGTTACC  49 267
      DR0240  237062 ..  237087 -  -7.5  -4.57569   GCAGTCGCTGAAAAA         GGAGCAGG-CGG CCC CCGGCCTGACCC         CCCCTGCCGACGCGG  81 390
      DR0228  228348 ..  228382 - -10.6  -3.53761   GAACTCCGGCTCAAA     GGCTGACCCGCAGCAA GGG TCGCTGCCCGGCAGCC     CTCAGTTCAGCAGCC  68 27
      DR0227  227459 ..  227486 -  -5.6  -4.61482   GCTGCCAAAAAAGAA        GAAGGTCAGCC GTCTGCG GGCTG-CCTCC        CTAGATTAACACCTG  76 84
      DR0226 NONE
      DR0225 NONE
      DR0224 NONE
      DR0223 NONE
      DR0222  222717 ..  222732 -  -8.2  -3.07962   TCCCATAGGGGAAGA              GGGAGC CAGC GCCCCC               CAGTCCTCACCCCAA  57 32
      DR0220  220567 ..  220579 -  -6.3   -3.1552   GCTGAGTGATGAATA                CCTAT TTG ATAGG                TCTGCGCTTTCCGCT  50 103
      DR0216  216961 ..  217001 -  -3.9  -3.57462   GAGGGGAGCCCCAAA GGGGCGGG-G-TGAGGGGT CGTTC AGCCCTCTGCGCCCGCCAC GTCGCGCTTGAGGCG  53 5
      DR0215  215658 ..  215689 - -17.4   -3.7645   ATGGAAGTAAGAGAA      GRAGGGCAGAGAGT TATA ACTCTCTGCCCTTC       ACTTTGAGCCTGCCC 100 44
      DR0213 NONE
      DR0212 NONE
      DR0211 NONE
      DR0210  211110 ..  211138 -    -3  -3.22298   CCTATCCACCATCAA        CGGCCCACCA TTACCTCTC CGGCGTGCCG        CCCAGTGCGCTTTTG  44 7
      DR0209  209174 ..  209192 - -13.1  -3.81755   ACCGTCTAAAGAGAA             CGCCGGG GGAGA CCCGGCG             TTGTTGCTGGTTGGA  81 469
      DR0202 NONE
      DR0201  203855 ..  203890 - -16.1  -3.38522   GATTGACGGCAAAGA    GCGGCGGGCCGAGAG TTCGTC CTCTCCGCCCGCTGC     TGCTGCTCTCCGGTG  88 42
      DR0199  202820 ..  202867 - -20.2  -4.11216   CCGGCACGTCTAAAA GTCTGAGGGTCTAAGAG-TCC AAGAGAG GGAGCCCTTAGACCCTCAGAC TGTTTGACCCTCAGA 100 66
      DR0198 NONE
      DR0197  201194 ..  201218 - -17.9  -3.66178   GGCCCCAACCCCAAA          CCCCTATCCCC ACA GGGGACAGGGG          CTTTGACGCTGGCGC 100 311
      DR0196  199188 ..  199214 -  -2.8  -2.87211   ATGCTGGTTGAGAGA         GGGGCGCAGG TCTTTTT CCATCACCCC         TCACCCCTCAGCGCA  42 19
      DR0195 NONE
      DR0194  197708 ..  197730 -  -6.9  -5.78622   GCAGGCCAAAAAAAA           GGCCGAAGC GTGTA GCCTCGGCG           TTCTTCTTGGATGTG 100 46
      DR0190 NONE
      DR0189 NONE
      DR0188 NONE
      DR0187  190958 ..  190994 -  -2.8  -4.03234   TTCCTCGGAGACAAA    GGGCCACCTGTCCAAG ACTTG CTGGAACTGGCAGACC    TTCAGCGCGAATATT  58 103
      DR0183 NONE
      DR0182  181482 ..  181508 - -13.7  -4.32857   TCTGGTAAAGAGAAA         GGGCAGAGAGC ACCCG GCCCCCTGCCC         TTCGCCCACTCCTTG 100 43
      DR0181  180926 ..  180942 -  -8.7  -3.34398   CTTCCGCGCCAAAGA              GCAACTC GCT GAGCTGC              TGGCCGACGTGTCGG  59 209
        prfB  174043 ..  174083 - -11.3  -4.41348   GCGCTTGCAAAGAAA CCAGCCCTTCTCGCTGACC TGAGT GGCC-G-GAGAAAGGCTGG AGTGGAGAGGCCCCG  95 61
      DR0171  172292 ..  172321 -  -3.3  -3.66178   TGGCCGAACTCGAAA       CGGCCCTGAGTGC CCCG GCCCTCCTCGCCG        CCCTCCACGCCCTGG  51 281
      DR0165  167253 ..  167279 - -10.9   -5.4505   GCGGGCAACAAAAAA        GAAGCCGGACGC TGTG GC-CCCGGCTTC         TTTTTTCGTTTGCTT 100 40
      DR0152 NONE
      DR0151 NONE
      DR0150 NONE
      DR0149 NONE
      DR0148  147067 ..  147090 - -10.2  -4.84363   GGAAATTATGAAAAA          CCCGCCACCC TCGC AGGCAGCGGG           CCTCCCTCAACATCT 100 40
      DR0147  146169 ..  146187 -  -7.3  -4.91511   AGTGCACCATAAAAA             GCCCCGC CTAGC GCGGGGT             TCTTCTTTTGCTTTG  88 205
      DR0144  142099 ..  142113 -    -7  -3.07192   AATGTGGCCAATACA               GTCGCC AAC GGCGCC               ACGCTGACCAATTAC  52 500
      DR0137  135122 ..  135140 -  -8.8  -5.61596   ATGTTGACAAAAAAA             CCGCCCCA CGG TGGGGCAA             AGATCGGATGCCCCA 100 52
      DR0136  134719 ..  134729 -  -2.4  -3.29144   CTATCCGCCTGACAA                 TGCC GAT GGCT                 TGGAAGACCGCTGAG  45 43
      DR0132  131265 ..  131318 -  -7.9  -2.59177   ATTGTAGAGATGAAG GCTGTTTTCCGGCTGCGGCACACCG GACA CGGAACGCGGCAGCAGGAAGTCATC GTCTCACAGCGTGAC  51 99
      DR0131  129536 ..  129561 - -11.1  -5.26918   AGACGGCACAAAAAA         CTCCCCCGCCA TTAT CAGCAGGGGAG          TAGAGGTCGGGACAC 100 41
      DR0130  128255 ..  128275 -  -6.9  -3.12142   CCCAGAGTCAATAGA            CTTGAGTGT ATT AGACTCAAG            TTTGCTGGCAACATC  53 64
      DR0129  126217 ..  126248 -    -8  -3.75332   AGGGGTTAAGGCAAA      GGGAGAGG-GGGC GCAGGTG GCCTTCCTCTCCC      CAGCGGGTGCTTGAG  65 49
      DR0128  125525 ..  125541 -    -8   -2.7185   ATCACCGCTCAACTA              TCAGCC CTTGC GGCTGA              CGACCACCCGCGCCG  52 9
      DR0127 NONE
      dnaJ-1 NONE
      DR0125 NONE
      DR0124 NONE
      DR0123  121904 ..  121937 -  -6.9   -4.0896   AAATCCGCTTCAAAA     GTTATCCACAG TGAAACGTAGAC CTGTGGATAAC      TTTGTTTTACGAGCG  67 32
      DR0121  119396 ..  119435 - -12.9  -5.41143   TACGCGCCAAAAAAA  GAGCGGAGGCCCGAACAC TCCCG GCGCTCTG-CCTCCGCTC  TCCTGCTGCCTTCCA 100 170
      DR0120  118213 ..  118226 -  -2.4  -3.68962   CGGCAACAGAGAGAA               GTCT AGCAAA AGAC                CCCGCTCAGCGACTC  52 31
      DR0119  117540 ..  117569 - -17.9  -5.40072   CGCGGTTCAAAAAAA       CTGCCGCCCGAAC GCAG GTCCAGGCGGCAG        GAAAGAGCAGTGCCT 100 40
      DR0118  116759 ..  116814 - -20.2  -3.28785   CGGCAAAAGATCGAA GAGTCTAAGGGTCTAGAG-GTCTAAG GCCGTT CTTAGACTCTC-AGACCCTTAGACCC TCGGACATCACTCGA  95 33
      DR0117  115299 ..  115323 -  -9.9   -5.0133   CACGGCCTGAAAAAA          TCCCCCCGG TGGCAAT CCGGGGGGT          TTTTTGTTGATGGTG 100 98
      DR0114  113156 ..  113191 - -16.2  -3.32819   GAGAGATGGGCAGAA    GGGAAAGACCCGCCCT TGTC ACGGCGAGTCCTTCCC     TCTGTCCTACAACAA  88 53
      DR0113  111947 ..  111966 -  -2.1  -3.96148   CGGCTTCATTAGAAA            CCCCT GTGCGCCGTG AGGGG             CGGCCCTCAGTCCTT  54 32
      DR0112  110964 ..  110993 - -12.2  -3.85114   AAAGGCCATAGGAAA       GGGGAGCCGT GACCAACTGG ACGGCTCCCC        CTTCTCAATCACTCA  81 38
      DR0108  106355 ..  106409 -  -7.1  -2.52464   CGCTCTTTCAACTGA TGGACGGCTTGCAGGTCACCGCCAACG GTG CGCT-GC-GCGGCCTGCAAGACACCCG CGTGCCGCTGCTGGT  48 219
      DR0103  102171 ..  102194 -  -9.5  -4.26327   GAGGGAGCAAAAGAA          GACCCCGCC CGGTGT GGCGGGGTT           TTTCTATTGGGTGCG  83 29
      DR0097 NONE
      DR0096 NONE
      DR0095   95532 ..   95571 - -16.9  -2.62184   GCGCCTCTGATACCA  CTTTGAAAAATAGTTTG GATCAT CAAACTATTTTTCAAAG   TGGTATCACTCCTCC  83 31
      DR0093 NONE
      DR0092   92884 ..   92905 -  -3.5  -3.25823   GGGGGGCGAGATCAA           CCCGGCTCC TGCG AGTGCAGGG            CGGCAAAATACTGGG  46 0
      DR0091 NONE
      DR0090 NONE
      DR0089   90143 ..   90156 -  -2.3  -4.08767   GCCAGCCGCGCAAAA               TTGCG ACGC CGCAG                ACGGGCGCCGGATTG  57 53
      DR0088 NONE
      DR0087 NONE
      DR0086 NONE
      DR0085   87859 ..   87889 - -16.9  -5.78622   GCAGGTGAAAAAAAA      CCGCGCCCC-CCCA GAAC TGGGCAGGGCGCGG       CTGTCCGCCGAAATT 100 40
      DR0084   86442 ..   86461 - -10.7  -4.49311   AGGACCACCAGAAAA            GCCGCCA GTTTCT TGGCGGC             TTTTCCTTGCTGTTA  95 38
      DR0083   83028 ..   83051 - -13.1  -5.14563   CCTCTGACCAAAAAA          GCCCCAGCC TTGCGG GGCCGGGGC           AGAGAGAACAGGACA 100 43
      DR0082   82484 ..   82517 -  -3.7  -2.78463   ATGGTGGGCAGCATA     GGCCAGCCGCGCCGTC AAA GAGAG-GCGCCTGTCC     TATTCCCACCGGAGC  42 25
      DR0081   81677 ..   81721 -  -7.8  -4.70659   CGTCATAGGGAAAAA GTATACGCCGCCC-C-TGTCCA AAG TGGTCATGTGGGCGGCGTCCCC AACTCAAAGTTATGC  86 73
      DR0080 NONE
      DR0079 NONE
      DR0078 NONE
        aroE   78327 ..   78339 -  -4.8  -3.22475   CCGAGGGGCAGAACA                TCGC GGCGG GCGA                GCGGGTGGAGGTGGT  48 66
      DR0074   71858 ..   71892 - -12.1  -4.72986   CAGGGGCAGGAAAAA    GGGGATGGGGCCTGCC AAAA GGCTA-CCCCACCCCC     CGCGCTCCCCCGCGT 100 53
      DR0073   69625 ..   69641 -  -4.4  -4.51196   CTGAAATCTAGAAAA              GAACTG GATTT CAGTCC              ATCTCCCGCAGCACG  69 91
      DR0071   66626 ..   66657 -   -13  -4.67011   AACGTGACGCAAAAA      GCAGGCCGCCCC GGTGAAGG AAGGCGGCCTGC       TTTCGTGTTGCGTAT 100 127
      DR0066   63011 ..   63026 -    -6  -3.65812   GGGCGGTCAACACAA              CGGCGC CCCT GCGCCT               CGCCCACGCCAAATT  57 355
      DR0064 NONE
      DR0063   58277 ..   58289 -  -6.9  -2.93164   CCAGAGGGAATTACA                GCGGC TCG GCCAC                CACGCCCGTCGCCCG  50 8
      DR0062   57042 ..   57067 -  -9.7  -5.15634   GAGTCCATCAAAAAA         CCGGCCTCC TTCTTACT GGAGACCGG          CTCTTTTTGCTGCTG 100 189
      DR0058 NONE
      DR0057   51956 ..   51968 -  -3.3  -3.28712   GGTCGGCTGCCACAA                CCTGA CGC TCGGG                GCACTCCTCGCCAAC  47 427
      DR0053   49047 ..   49058 -  -2.2  -3.93256   CAGACTTGCAAAGAA                GGCA CGCT TACC                 CCAGCGGCGGCAGGT  54 21
      DR0052 NONE
      DR0051 NONE
      DR0050   47263 ..   47273 -  -6.8  -3.53012   CGCCGCTGGCGCAAA                 CTGC TGA GCAG                 CCGCCACGCGCCCGA  55 122
      DR0044 NONE
      DR0043   41964 ..   41986 -  -8.3   -4.3129   GACCCACCAGGAAAA           GCCCCCCGC CACGT GCGGGGGAT           TTTTTATTGTCCTTC  79 29
      DR0040   39627 ..   39638 -  -3.6  -3.14211   ATCCTGCTCTACGAA                GGCC CGCT GACC                 GCCGCGCTGCGCCGG  45 386
      DR0033   33687 ..   33708 -  -4.5  -3.45023   GGACGAGCACGACAA           CATCACCGTG GCC CACA-TGATG           TACCTCTCGCTGTCG  52 220
      DR0027   25774 ..   25792 -  -2.2  -3.58533   GGAGAAGGCGTCAAA             CCTGGAGC GCC GCCGCTGG             GGCGTATCGGTACGG  50 399
      DR0022   20618 ..   20666 -  -5.2  -3.53811   TCGACCTGCCGCAAA TGCGGGTGCGGGCGC-G-CAGCGT CTG ACGCTGTCAGCAAGCGAATCCGCA GCGGGACATTTCGCC  55 521
      DR0019 NONE
      DR0018 NONE
      DR0017   17094 ..   17141 -  -9.8  -4.03234   GGCCCTGTAGAGAAA GGGACGAGGCC-GGGAGCGGA CGTGAAC TCCGCTTACTGGCCCCCTCCC CGCCATCACCGCCGC  78 31
      DR0016 NONE
      DR0015 NONE
      DR0014 NONE
      DR0013 NONE
      DR0012   13006 ..   13032 -  -7.3  -3.55071   TGATATGGTTTCAAA        TTGAGTCCCGGA CATG TCCGGG-CGCAA         TTTTGCGCGGAGCGC  62 326
      DR0011   11541 ..   11563 - -13.4  -3.93262   CTCGAAGACATGAAA           CGCAGGGCGT ATA ACGCCCTGCT           GGCCCAGGTCATTTT  86 317
      DR0006    6106 ..    6152 - -19.6  -3.58802   GAAAGCAGTACAGAA CAGAAGCTGACCCCGATGCCC TTCTCT GGGCG-CGAGGTCAGCTTCTG TGGCCTGAATTACAG 100 35
      DR0002    1873 ..    1887 -  -8.5  -5.01732   AACTGGCCCAAAAAA               GGGGC CCTTC GCCCC               TCTTGGCCCGGCAAC  93 42
      DR0001 NONE
     DRA0001    1430 ..    1468 +  -2.1  -3.38207   TATCCGGGGGAAAAC   GCATGACCCGGCGTCGT CCAGA GCGTCGGCGCGACCTGC   TTGGTCTGTTGGGTG  45 20
     DRA0002    2338 ..    2376 + -16.8  -3.98842   ACCGGTAAGAACAAA   GTCGAGGGTGACGCAAGT TAA ATCTGCATCACCCTCGAC   TTTATACGTCTTCTC 100 50
     DRA0004    4730 ..    4743 +  -6.7  -3.14564   GGCTTCAGGCCCAGG               GGTTG AGCA CAACC                TTGATGCAGCAGTCC  53 87
     DRA0007 NONE
     DRA0008    8691 ..    8718 +  -6.9  -3.31248   ATCCCCGCTGAAGAA        CTGGCGCCTGC CTCAGC GCAGGCCGCAG         TTCTGGGACCTGTTC  55 64
     DRA0009 NONE
     DRA0010   10564 ..   10578 +  -3.5  -3.12351   GCGGGTAAATCCGGC               TTCGC GGGCG GCGAG               TTCGGTCTGCGGGCC  45 138
     DRA0013 NONE
     DRA0014 NONE
     DRA0015   16454 ..   16473 +  -4.8  -4.89063   AGAACAAGTTGTAAG            GGCCCCGG CTTT CAGAGGCC             TTTCTTTTTCACTGA  80 27
     DRA0016   17734 ..   17769 + -13.3  -4.17048   AAAGTCCTGGCCCTC    GCCGCGTCCTTT-CCG CAACC CGGCGGGGGACGCGGC    TTCTTTTCAGGCCGG  89 39
     DRA0017   18426 ..   18457 + -14.5  -5.04987   CTGGAATCAAAAAAA      CCGCTGAGCGCCCG TGACT TGGGC-CTCAGCGG      TTTTTTAACGCTCTT 100 139
     DRA0019 NONE
     DRA0020   22153 ..   22178 +  -4.7  -4.21275   ACGTCCTGAAGGTGC         CGCCAGC CAGAGTGACGAC GCTGGCG          TTTTCACTGAATTCC  66 501
     DRA0022 NONE
     DRA0023 NONE
     DRA0024   26638 ..   26663 +  -2.3  -4.08216   GGAACCGCCGCAGGC         GACGACACCCG CGCC TGGGGGCCGCC          TTTTCAGCAACATGG  57 447
     DRA0025 NONE
     DRA0026   28162 ..   28178 +  -3.5  -3.57144   TCCGGGTGTAAGCCT              GCCCCGG TGA CCCGAGC              TTTACAGATGCCAGG  51 104
     DRA0027 NONE
     DRA0028 NONE
     DRA0029   31677 ..   31703 + -10.9  -3.91072   GCGCTTTTGGCAAAG        GCATTGGC-CGG GCAA CCGCGCCAGTGC         TTTCTCCCGCTTTCC  79 43
     DRA0030   33333 ..   33381 +  -7.5  -3.82811   AGTAGCTGCTTGATT TTGCTCTTTGCCCTA-ACATCC ACAGCA GGACGGATGGGGCAGAGGGCAA TTTCGCTGTTTGGTT  68 40
     DRA0031   34645 ..   34668 +  -2.3  -4.10925   AAAATACGGAGCTGA          GCGGCGC GGAAGAGATG GCGGCGC           TTTTCCGACATCTCT  59 111
     DRA0032 NONE
     DRA0033 NONE
     DRA0034 NONE
     DRA0035   40339 ..   40352 +  -3.9   -2.8806   CTATATTTTGGATTA               TACAA TTAA TTGTA                TATATGAGACACTTT  44 76
     DRA0036 NONE
     DRA0037 NONE
     DRA0038 NONE
     DRA0039 NONE
     DRA0040 NONE
     DRA0041 NONE
     DRA0042 NONE
     DRA0043 NONE
     DRA0044   48980 ..   49011 +  -7.9  -3.14126   ACAGCAGCAGCCCCA      GCCCC-AGCAGGAC GCCCA GTCCGGCCAGGGGC      TGTTCCCATTTCTGC  53 91
     DRA0047   52666 ..   52710 +  -4.2  -3.34398   CAGGGCATGAAAGCT CTGGCCGGCGG-TGTCGCGTTT TAG AGCCGTGTCAGCCGCAG-CCAG TCTTTCGAGCACAAA  47 206
     DRA0053 NONE
     DRA0054 NONE
     DRA0055   60563 ..   60581 + -11.7  -5.19328   GTCGCCACCAAGAAA             GACCCGC CTGGT GCGGGTC             TTTTTGTTATGAAGT 100 183
     DRA0060   65509 ..   65556 +  -9.6  -5.09762   CAGTAACATCCGCTT CACCGGGCGGGAGCGTTCCCCC AGAA GAAGGGGCGCTCCCGCCGTTTG TTTTCTTTCTTGCCC 100 35
     DRA0061   67575 ..   67617 + -16.8  -3.09327   AGAAGCCAGCACTGA GCGGCGGAGCGCACTACCCT GAG GGGGATGAGCACTCCGCCGC TGTTGCGTCCCGTGC  84 64
     DRA0062   68292 ..   68312 +  -8.9  -3.72576   CGCTGTCCTCGGGGC            CGACCTCGC CCG GCGGGGTGG            TTTCCTCGGCGGGGG  67 83
     DRA0065   71473 ..   71494 + -13.7  -5.59564   GTTCGTCCCTGACCG           CTCCCTCCG GTGA CGGGGGGAG            TTTTTTTGGCTTTCT 100 45
     DRA0069   75614 ..   75637 +  -5.2  -2.69471   ATGCTGCCCGGCAGA          CTGCGGGC ATGACTGA GCCCTCAG           ATTCTCTGACCGTCA  44 76
     DRA0070   76650 ..   76661 +  -3.6  -3.64703   TCGCAGACGTCGGTC                GCCT CGGT GGGC                 TTTGAGTCCAGAACC  51 382
     DRA0075 NONE
     DRA0076 NONE
     DRA0077 NONE
     DRA0078 NONE
     DRA0079 NONE
     DRA0080 NONE
     DRA0081   85323 ..   85340 +  -3.3  -2.73771   ACGTTGCCGATGAGA             GCTTGCC CTTA GCCGAGC              GTTTGAACAGTCTGC  40 89
     DRA0082 NONE
     DRA0083 NONE
     DRA0084 NONE
     DRA0085 NONE
     DRA0086 NONE
     DRA0087   88475 ..   88485 +  -6.8  -2.87132   GCCAGCGCCGCACGT                 CGCT GGA AGCG                 TATCTGCCAGAGGAC  47 514
     DRA0089   89285 ..   89308 + -15.2  -5.00616   AAACAATCATCGCAA          GGGGGGCGGC TGTG GCAGCCCCCC           TTTTTTGGAGCCGAC 100 349
     DRA0091 NONE
     DRA0092 NONE
     DRA0093 NONE
     DRA0094 NONE
     DRA0095 NONE
     DRA0096   93261 ..   93279 +  -4.5  -2.71364   CCTGCCCCGGCCTGA             CGGCG CATGACCGA CGCCG             TGATTGACCGCATCA  42 16
     DRA0097 NONE
     DRA0098   94471 ..   94510 +  -9.4  -3.53012   CGGATTTTTCTCACG  CGCTCTGACCCCCGC CGACCTGCGAA GCGGGGGTCA-AGTG  TTTGCCGCCCACGCC  65 129
     DRA0099   96136 ..   96154 +  -9.5  -5.28481   CCCTGGACCGACTGA             GCCTCCC TGACC GGGGGGC             TTTTTTCGTTCCCTG 100 47
     DRA0100 NONE
     DRA0101   96769 ..   96800 +  -2.9  -3.22388   CCGACACCTGGGACA      GCACCATCACCTG GGGCGG CTGGTAATGCTGC       TTCCTCAGTTCCGTG  44 0
     DRA0102 NONE
     DRA0103   97625 ..   97674 +  -2.8   -3.2963   GGCAGCAGACAAAGA GCGTGAGCGTGGTGCGCCGTGAG CGGGC CTTACGACGTGCTG-GCTGATGC TTATGCGGCGCTGCT  46 4
     DRA0104 NONE
     DRA0105 NONE
     DRA0106 NONE
     DRA0107 NONE
     DRA0108 NONE
     DRA0109  105401 ..  105415 +  -9.2  -2.57564   ACTGCGGCCCGATAC               TCGCGC CCT GCGCGG               CTTGTAAGGGGGTAG  56 4
     DRA0110 NONE
     DRA0111 NONE
     DRA0112  110200 ..  110221 + -11.5  -3.68351   TACAGCAAAAACATC           AGCCCTCGC CACG GCGAGGGCC            TTTCCATGCTCGCCG  76 401
     DRA0113 NONE
     DRA0114 NONE
     DRA0115 NONE
     DRA0116 NONE
     DRA0117 NONE
     DRA0118  113261 ..  113294 +   -11  -5.55769   CCTTGCCGACGAAAA    GCCCCCACCC--CAGC TACG GCTGATGGGCGGGGGC     TTTTTTGTTGTGGCC 100 50
     DRA0119 NONE
   DRA0119.1  116170 ..  116184 +  -3.5   -4.3953   TTGAGATTCGTACTC               GCCTT ACGAC GAGGC               TTTCTTGTGCTTGCC  67 44
     DRA0120 NONE
     DRA0121  119130 ..  119142 +  -2.6  -3.85698   ACACCGTGCAGTGCG                GGCC GCTCA GGTC                TTTGTCGAGCAGGAA  56 491
     DRA0123 NONE
     DRA0124 NONE
     DRA0125  122814 ..  122840 +    -5  -3.23692   CGCCAGCCCGTAGTG         GGTGGCGTTGGC GAT GCGAACGGCGTC         TTCCTCGTCCTCGTA  47 264
     DRA0131  131818 ..  131830 +  -3.3  -2.56715   GCATCTCGCCAGTCG                CCTAC CGC GAAGG                TCAATTCCTCGACCT  40 205
     DRA0136 NONE
     DRA0137 NONE
     DRA0138  139300 ..  139310 +    -4  -3.54741   GGGCCTGCCAGAGTG                 TGTT TAG AACA                 TTTAACAAAATAATG  53 85
     DRA0143 NONE
     DRA0144 NONE
     DRA0145 NONE
     DRA0146  146693 ..  146737 + -15.8  -5.22943   CAGTAAGTCCTGGTT AAAGAAGGGCGGGCCACTGAA GTTA TCCGGTGGCCCGCCCT-CTTC TTTTTTACATTTAGT 100 35
     DRA0152 NONE
     DRA0153  155393 ..  155413 +  -5.4  -4.46233   CGGCGGCGCTGTACG           CCT-CGGCG TGAA TGCCGCAGG            TTTCTTTCAGCTTGA  72 359
     DRA0155  157543 ..  157556 +  -3.7  -4.71426   CTTCGATGCGGCGCA               GCCGC TTGA GCAGC                TTTTCTTCCTCGGGG  77 394
     DRA0157  159025 ..  159054 +  -7.8  -4.27316   TGTCACAGAAAAAGG       GGGGATGGTTTC CGAAGT GGAACCGCCCCC        TTTTCGCTTGGCCCG  76 145
     DRA0158 NONE
     DRA0159  161134 ..  161156 +  -3.2  -3.54459   CAAGTAATCAAATTG           GGGCGCGCTG CAC CGGCCCCCTC           TTTCCAAGGAGTTCC  51 34
     DRA0160 NONE
     DRA0161  162621 ..  162653 +  -9.2  -4.05788   TTTCGCGCCCCCACG     TCCTCTTCCTG-CGC TCCT GTGCCGGGAAGGGGA      TTTGCTTTGCCGCCC  76 43
     DRA0162 NONE
     DRA0163  163880 ..  163896 +  -6.5  -3.84451   GCGGTTGCCGCATTA              AGCTGTG GCC CACAGCA              TTTCCCTTTCCCCCG  65 25
     DRA0164  164538 ..  164567 +  -2.7  -2.71364   GCAAACCCTTCGACC       TGC-CCGCTGGG CCGCACA CCCTGCGGAGCC       TGCTTACCCACCTCG  39 214
     DRA0165 NONE
     DRA0166  169770 ..  169788 +  -2.3  -2.54325   GTTGCGCTGAGTGGG            GGCGTCCG GGGC CTG-CGCC             ATCTCTTTGCCGCCC  38 31
     DRA0167  170588 ..  170608 +  -2.5  -4.25859   GTAACGACCACAAAA            CTGCACGAA CCA TTGGTCCAG            TTGTTTTGGATTCAA  62 202
     DRA0176  180097 ..  180107 +  -6.8  -5.95286   ATGCTGAAGCCACCA                 GACG GAC CGTC                 TTTTTTCTTTTTCCT 100 159
     DRA0177 NONE
     DRA0178 NONE
     DRA0179 NONE
     DRA0180  186174 ..  186203 +  -4.2  -5.20783   GAAGCCTGAGAGGCA       G-GAGCCACTGGG ACTTG CCTGGGGGCTCGC       TTTTTCTGTTTGACT  84 32
     DRA0181  187493 ..  187503 +  -3.2  -5.46657   ACGGGATGACAGCTT                 CAGG TAG CTTG                 TTTTTTATTGACATA  91 32
     DRA0182  188525 ..  188548 +  -3.7  -5.10029   GCCAACAAGACTTAA          AAACCGGGC TGTAGC GCCCGGTCC           TTTTTTACCCTTAGT  81 142
     DRA0186  194062 ..  194098 + -20.9  -4.05788   GACGAGGATATTCAG    GAGCAAGGGGCGCTTCC AAC GCGGGCGCCCCTTGCTC    TTTCATTTGACAGAA 100 303
     DRA0189  198829 ..  198848 +  -2.1  -4.67353   TGCGGGCGTCCCGGA            CTGCCGCC ACGAA GGT-GCAG            TTTTTCGCTCCCTCG  76 304
     DRA0192  201486 ..  201530 +   -16  -4.15044   GAGTGATGCGCGGCA AAAAAGAGAGGTGGGAAG ACTCGCACG CTTCCCACCTCTCTTTTA TTTATTCAGCGCCAG 100 35
     DRA0211 NONE
     DRA0212  223355 ..  223375 +  -3.2  -3.89346   TGGACCGACGCCACC           CGCG-AGGC CGCC GCCTTCGCC            TTTCTCGGCTACGCC  56 156
     DRA0213  224881 ..  224893 +  -7.7  -3.27525   CTCTGGTACGTCTTT                CATCG CCT CGATG                TTGGCTTTCCAGGCG  55 461
     DRA0215 NONE
     DRA0216  227204 ..  227242 +  -8.1  -2.79796   CGCTGCACGTCGGCG  GCGGGCCACAGCCACAGC GCCC GCTCTC-CTGTGGCCCGG   TCTCCTGCCGTCCCG  54 489
     DRA0218  228896 ..  228926 +  -9.7  -4.83169   GACCATTGACCCGGC      G-CGCACCCTGCTGC CGG GCAGCCGGG-GCGAC      TTTTTCTGGGGCGGT 100 147
     DRA0219 NONE
     DRA0220 NONE
     DRA0221 NONE
     DRA0222 NONE
     DRA0223  234655 ..  234683 +  -3.8  -3.14132   GGAGTTTTTGCAGCG       GAAGTGA-GGGTG AAGA CACCCCTCACCCC        TTGCTGCGCAAGGCC  47 19
     DRA0224 NONE
     DRA0225 NONE
     DRA0226  237684 ..  237724 + -13.4  -3.57561   TCGAACGGTCTAACC  GTCAAACCGTCGAAGCGC AAAAG GCGGTTTGACCGTTTGAC  TTTGGACGGTTCGAC  81 41
     DRA0227 NONE
     DRA0228  238612 ..  238628 +    -5  -3.53012   CAGTTGTTCGGTGCC              CACCGG CTGCA CCGGGG              TTTCCGAGGGCGGCG  52 146
     DRA0235 NONE
     DRA0236 NONE
     DRA0237  248091 ..  248116 +  -7.5  -4.19238   CCCGCGTTTTCCTGG         CCCCTTTTCCC CACC GGGAGAGGAGG          TTTTAAAGTTGACGG  72 44
     DRA0243  255465 ..  255519 + -10.7  -3.53012   CGACGCCCACCTGGA CCCTGCAC-AC-CCGCCCCGACTCG TTCACGC TGAGTCGGGGCGGCGAAGTGCTGAG TTTCGACGCGGAGGG  71 181
     DRA0244  257060 ..  257084 +  -9.1  -3.17075   GACGTCGGCGAGGTC          GGCGGCCATCG CCT CGGCGGACGCC          TTGGGTTGCGGGAAA  56 506
     DRA0249  262469 ..  262498 + -12.8  -5.37345   ACATTCACAACAGCA       GCGCACCTCGGC CTTGTC GCCTGGGTGCGC        TTTTTTGTGGTTGAG 100 55
     DRA0251 NONE
     DRA0252  266204 ..  266233 + -17.3  -4.18018   AGCAGCAAGAGAAAA       GAGCGCAGGCC-AT CGC ATCGGCCTGCGCTC       TTTTGGGTGGAGGCA 100 54
     DRA0254  268084 ..  268098 +    -7  -3.01712   GCAAGGCCGTCTGGG               CAGCGG GGT CCGCCG               TGTTCAGGCCGCGCG  52 513
    15808036  282739 ..  282765 +  -8.7  -5.09259   CACATTTTTCCAAAA        GCGTCCCGGC CTCCTTGT GCCGGG-CGC         TTTTCTTTTGGGCTG  93 58
     DRA0265 NONE
     DRA0266  286723 ..  286735 +  -4.7  -3.84825   CTGTCCCCCGCGCAG                CCCCG GCA CAGGG                TTTCGTCTCCCTGCA  60 78
     DRA0271  292293 ..  292311 +    -3  -3.56643   CATTTCGCGGTCAGA             CGGTCAAA CAG TTAGCCCG             TTTGACACCTCTCCC  51 210
     DRA0272  293770 ..  293815 +  -3.7  -2.71712   CTGCGGGGCCACTGA C-CTTGCCGCAGCCGTCCACGC TCA GCGGGGCCGTCTACGTCGGGCG ATTTCAGCCGCCGCA  42 26
     DRA0273  294732 ..  294753 + -10.1  -5.10208   ACCAACCAAGAAAAG           CCCCCGG CCTGAGCA CCGGGGG            TTTTTCTTAGCGTTG 100 14
     DRA0279 NONE
     DRA0280  303347 ..  303368 +  -9.4  -5.01811   CGAGTTCGCCTGTGA           GGCACGTC CTGAGT GGCGTGCC            TTTTTCGTTTGCTGG 100 289
     DRA0281 NONE
     DRA0282  305373 ..  305389 +  -9.3  -3.05715   CCCCCACGCCCCGCG              GGCCGGG CGC CCCTGCC              TTCACTGCACACCTT  60 55
     DRA0283  307633 ..  307661 +  -2.9  -2.60257   AGTTCTCCGAATTGC        GCGTGCGTCGG AACAGCA CCGCCACCCGC        TCCATTCTCCGCTCT  39 59
     DRA0284 NONE
     DRA0285  309260 ..  309270 +  -2.4  -3.14132   GACACGCCCGCCTTT                 CCCG CTG CGCG                 TTCATAAGGCGGGAG  43 8
     DRA0286  310552 ..  310580 +  -2.2  -3.01712   GCAGTGGCAGGTCGG       CC-CGCGCCAGCG CCCG CACCAGCGCGAGG        TCTTCCAGGCAGGGC  41 472
     DRA0290  315178 ..  315196 + -11.7  -5.38249   TTCTTTCCCGAATGG             CCCCTCC CCTGC GGAGGGG             TTTTTTGTGCTTGCT 100 45
     DRA0291 NONE
     DRA0292 NONE
     DRA0293 NONE
     DRA0294  320654 ..  320675 +  -2.9  -2.89285   GGTGCAAGGCGGTCA           GTGACCCTGC TCA GGAGGG-CGC           GTTCTCTTTGCCCTC  42 22
     DRA0297  323525 ..  323563 + -21.2  -3.55262   GCTTCCGGACCCAAG   CTGAGCGCCAGCGGAA AACAGGC TTCTGCTGGCGCTCAG   TGTTTCATTCAAGTT 100 44
     DRA0304  329628 ..  329660 +  -7.7  -2.83164   CCAGGGCCGAGCGGG     CCGGCACGCGCGCCG ACAGC CAGCG-GCGT-CCGG     TGTCGTCCTGGGTGA  50 478
     DRA0309  335507 ..  335535 +  -9.4  -3.23853   AGCTGACGGGCGAGG        CGCCGGGCGGCG GCGCA TGACGCCCCGCG        TGTTGATTGCCAACC  61 6
     DRA0310  339144 ..  339188 +    -2  -3.53012   CGCTGCGGTAGTCGG CCCAGGCGAGCCGCTCG CCCATCTGCACC CGCCC-GCTCGCCAGGG TTTCGAGCAGCCCGA  47 371
     DRA0320  346783 ..  346795 +  -4.7  -2.81187   TTCCCGGCAAGACCT                GCCCC TGA GCGGC                TCTCCTCCCCTGTTT  44 18
     DRA0321 NONE
     DRA0322 NONE
     DRA0323  349640 ..  349656 +  -3.6  -3.34398   AGCAGGACGAAGAAT              GCAGCG GGTGG CGGTGC              TGTTTGGACACCCGC  46 99
     DRA0324  350431 ..  350464 + -14.7  -2.74597   GGTTAAAGCACCGAG     TGGCCGTTCTGAC ACTGCAAA GTCAGGACGGCCA      TGATGTGTCTCTGGA  75 40
     DRA0325 NONE
     DRA0326 NONE
     DRA0327 NONE
     DRA0328 NONE
     DRA0329 NONE
     DRA0330  358555 ..  358585 +  -3.9  -3.54475   TCTCCGAATGACGCG      TGCGTCGG-CAGCG GCGC CGCTGGCCGCTCCA       TTCTCTCCTGAGGAG  53 394
     DRA0331 NONE
     DRA0332  361826 ..  361838 +  -4.7  -3.57792   CCACTCGCTCCATTC                TCCGC TTC GCGGC                TTTGCAAGTCCGTCC  55 80
     DRA0333 NONE
     DRA0334 NONE
     DRA0335  367811 ..  367834 + -14.6  -3.78022   CGTGGCGCAGGCCCC          CAGGCCCTCA GCGG TGGGGGCCTG           TTTCCTGCATGTCGC  88 50
     DRA0337  370204 ..  370246 + -21.3  -3.24423   AGCGTTCTATTCGGA GCGGGGGCAACAG-CGCGGC GATG GCCGGGGCGGTTGCCCCCGC TTCCCTCTTGTTGCC 100 180
     DRA0338 NONE
     DRA0339 NONE
     DRA0340 NONE
     DRA0341 NONE
     DRA0342  377486 ..  377523 +  -7.1  -5.00616   GAATCAACATCAAAA  GTGCCGCTGTCATCCAG TCGAAC CTGG--GACAGCAGCAC   TTTTTTCAACAGGGG  86 61
     DRA0347  383335 ..  383354 +    -7  -4.57516   GCGTGTCGTCTGGCT            GCCCCGTG GGGA CGCGCGGC             TTTTCGTTTCCGTCT  78 114
     DRA0348  384966 ..  384989 + -11.7  -4.68645   AACCGCGAGGGAGGG          GGCCAGGGC CGCGCT GCTCTGGCC           TTTTGCTTTTGCCTC 100 56
     DRA0349  386871 ..  386914 +  -5.4  -4.07568   CAGGAGGCGCGGCGC TAGGAACTGGGCAAC-TGTCA GTG TGACAAGTTACCCACTTCTCA TTTTCAGCGCAGCCG  63 23
     DRA0350 NONE
     DRA0351  387924 ..  387937 +  -3.7  -4.28049   CCGGCCCCTCCTGCT               CCGGC CCCC GCCGC                TTTTCCCCTTTTCCC  66 58
     DRA0352  390177 ..  390232 +  -8.2  -2.90508   AGCTCGATCAGAGCC TCAGCCGTTTCCGCTTGGGCTGAACT TCCC ATTCCAGCCTGAGCTGAGCCGCCTGA TCCTTCTCTCCCTTC  55 3
     DRA0353  392642 ..  392652 +  -2.4  -4.00443   CCTGCGCTTCCATAC                 CGCG AAA CCCG                 TCTTTTTCCTACTCG  57 120
     DRA0354  395394 ..  395435 +  -4.9  -3.02511   TGCGCCAGGGCCTGA GCCGCTTGCAGGCCGGGGGC GAC GACCACGACCTG-GGGCTGC TCTTCGCCCGCTCGG  47 393
     DRA0355  397881 ..  397909 +  -6.6  -3.28712   GCAGGCGCAGCAGGC       CGGGGTGAGCGCG TGAC CGCCGTC-CCCCG        TTCTCCGGCCCGGCC  55 10
     DRA0356  398689 ..  398705 +    -5  -3.92746   GCCTGCACTGATTGT              GTCGCC CGTAC GGCGCC              TGTTTTTCCACTGAA  60 30
     DRA0357  399955 ..  399966 +  -7.2  -4.07885   CCCGGAAACACCGGA                CGCG TCAG CGCG                 TTTTGCCGCAGGATG  69 447
     DRA0360  403035 ..  403056 +  -3.8  -3.28712   CCGCTCGCTCGCTAT           CTTCTGAGT CAGGT ACTC-GAAG           TTCTGACCGAAAAAC  47 160
     DRA0362 NONE
     DRA0363 NONE
     DRA0364  407253 ..  407276 +  -9.6  -5.76633   GGCAGCAATAAAAAG          GCCAGCGAGGG AAA TCCTC-CTGGC          TTTTTTTCTGTCTGA 100 44
     DRA0369  410956 ..  410978 -  -5.5  -4.71061   ATTCAGACCTAAAAA           CCGTGAAGC TCGCC GCCCCACAG           TTTTGAGCGAGCAGG  80 66
     DRA0368 NONE
     DRA0367 NONE
     DRA0366 NONE
     DRA0365  407252 ..  407277 -  -5.4   -5.1356   CGGCAGCAATAAAAA         GGCCAGCGAGG GAAAT CCTC-CTGGCT         TTTTTTCTGTCTGAA  86 42
     DRA0361  402599 ..  402641 -  -9.1  -4.07568   TTCGCGCGGGCAAAA GCACCCACGCCGACCGGCTGG CGA CCATCCGG-CGG-GTGGACGA GCAGTTTGGCCGCCT  72 308
     DRA0359 NONE
     DRA0358  399204 ..  399214 -  -4.6  -3.67597   CCCGCCACCGAACAA                 CCGG CAG CCGA                 GAAGATGGACGACGC  54 351
     DRA0346  381122 ..  381150 -  -5.9  -4.78107   TAGCAGCATGAAAAA        CGGCGCCTGAAAA GGA CTCCCAGACGCCT        TTGCTTTTCTTGACT  80 40
     DRA0345 NONE
     DRA0344  379018 ..  379043 -  -5.3  -3.27475   GCGCCCAGGACAACA         CCGCGCACTAGA CTC CCCCG-GCGCGG         CAAGGGTATGAGTGC  50 142
     DRA0343  377486 ..  377523 -  -9.3  -4.46404   GAATCAACATCAAAA  GTGCCGCTGTCATCCAG TCGAAC CTGG--GACAGCAGCAC   TTTTTTCAACAGGGG  91 48
     DRA0336  367621 ..  367631 -  -2.4   -3.4072   CACCTTCCAGGACAA                 CGGC AAG GCGG                 CCATGGTCTACGAAG  47 212
     DRA0319 NONE
     DRA0318 NONE
     DRA0317 NONE
     DRA0316 NONE
     DRA0315 NONE
     DRA0314 NONE
     DRA0313 NONE
     DRA0312  339640 ..  339653 -  -4.5  -3.41073   CAGCGTAGTCAAAGA               CCGACC CGT GG-CGG               CGTCACGTCCCGAAA  51 5
     DRA0311  338270 ..  338307 -  -4.7  -3.32844   GGCGGGAGCGGACAA   GGCGGCGCGCTTC-CTCA ACC TGTGCGACACCCACCGCC   TGCCGGTGCTGTCGC  49 518
     DRA0308  333003 ..  333013 -  -2.4  -3.17319   CTCAATCGAGCAACA                 TCCG CAC CGGC                 CCGTTCCAGCCCAGG  43 1
     DRA0307  332079 ..  332091 -  -7.7  -4.00038   CACCAGCAGCACAAA                GAGCA CCA TGCTC                CAGCTTACTCAGGTC  70 48
     DRA0306  331331 ..  331350 -  -3.4  -2.92463   GCGAGCATCCACACA            CTCAGCTG GCGC CAGCAGCG             GCCATGACGCCCAGC  42 7
     DRA0305  328961 ..  328975 -  -5.6  -3.90316   ACGTCCGCAAAAAGA               CCGAGT ACG ACGCGG               GGCACATCCCCGGCG  60 250
     DRA0303 NONE
     DRA0302 NONE
     DRA0301 NONE
     DRA0300 NONE
     DRA0299 NONE
     DRA0298  323524 ..  323564 - -16.2  -3.05463   AGCTTCCGGACCCAA  GCTGAGCGCCAGCGGAAA ACAGG CTTCTGCTGGCGCTCAGT  GTTTCATTCAAGTTT  84 65
     DRA0296 NONE
     DRA0295  320157 ..  320191 -  -3.2  -3.64822   ATTCCGGCAGCGAAA     GTGCAGCCCGGCGCCC TCA GCGTGCAGAGCAGCGC     TCCGCTCGCCTACGC  51 485
     DRA0289 NONE
     DRA0288  311526 ..  311545 -  -4.2  -4.11216   GGGTTAGGGTCAAAA            GCTGAAGC TTAC GCCTCACC             TAGAGCATTTGACAG  63 134
     DRA0287  309998 ..  310023 -  -3.9  -4.05446   TTGCTCAACGACAAA         GGGACGCTGG GGGGCTA CCGGCG-CCC         GGCCCGCGTTCACCC  60 117
     DRA0278 NONE
     DRA0277  299058 ..  299099 - -12.9  -4.56597   TCCTGGGGGCAAAAA GCAGGGGACCGGGAAGGCA AGCG CGTCTTCCCCGTCCCCCTC  ACGTCAGCACATTCA 100 38
     DRA0276  297237 ..  297251 -  -5.6  -3.91897   TGCCGCAGGGAGAAA               GGACAC GCT GTGACC               GAGTTATACGCTCTT  62 86
     DRA0275 NONE
     DRA0274  294722 ..  294763 -   -16  -3.38951   CCACGAACAGACCAA CCAAGAAAAGCCCCCGGC CTGAGC ACCGGGGGTTTTTCTTAG  CGTTGTGCGGCGGCT  88 60
     DRA0270 NONE
     DRA0269  288490 ..  288546 -  -2.9  -3.97947   GTCATGCAGCATAAA CACCA-GC-ACGCCGCACAGC-AGCAGC CCCA GCAGCTTGACGCCCGGCGCGGCGCGGTG CAGCGGCGAGTCGCG  58 84
     DRA0268 NONE
     DRA0267  286285 ..  286307 -  -4.6  -3.72576   GGCGGCTGCATGAAA           TCGGCTCGGC CTT GCAGCGCCGC           TTCGTGACGGTGCCG  58 407
     DRA0263  279465 ..  279513 -  -8.7   -4.4078   TTTCTCGAATCAAAA CCCCTCTCCGGCGGCGCGG-GC AAAAAA GCTCCGCAAGGCAGGAGAGGGC GTCGCGTGGCGGTGG  84 72
     DRA0262 NONE
     DRA0261 NONE
     DRA0260  275863 ..  275884 - -12.3  -3.85909   GCAGGCAAAGGCAAA           CCTGCTCCG TGTC CGGAACAGG            CCTCCCCTCCTCTGC  81 59
     DRA0259 NONE
     DRA0258 NONE
     DRA0257  271775 ..  271793 -  -7.3  -5.28176   GCCAGCCATAAAAAA             TCCCCCC GATGT GGGGGGG             CCAGAGAAAACTGAA 100 49
     DRA0256  270043 ..  270058 -  -3.2  -5.26119   CCGGGAAAAAGAAAA              GGGC AAGGCACG GCCC               GTGGGGACCGCGACA  85 318
     DRA0255  267626 ..  267650 - -11.4  -2.71712   CTTTGCTTCGCAAAG          GCCCTCTCCC ACAAG GGGAGAGGGT          AGAAAAAGCATTTAC  63 37
     DRA0253  266204 ..  266233 - -17.3  -4.71186   AGCAGCAAGAGAAAA       GAGCGCAGGCC-AT CGC ATCGGCCTGCGCTC       TTTTGGGTGGAGGCA 100 128
     DRA0250  262708 ..  262731 -   -11  -4.27211   GCCAAACAAATGAAA          GAGGGAACCG TCCC CGATTCCCCC           TCCCCTCCGTTTCTC  89 46
     DRA0248 NONE
     DRA0247  258308 ..  258334 - -10.1  -5.71712   CGTGAGACAAAAAAA         CCGGAGGTCCC TCACG GAAACCCCCGG         TTCTTGGTGTGCGTG 100 43
     DRA0246  256583 ..  256614 - -12.2  -3.08679   TTTCTGTATTGAAGA      GGGGCGGCC-TCCCC TTT GGAGTCAGCCGCCCC      CATTACTGCATTGTT  68 45
     DRA0245  256232 ..  256258 -  -2.8  -3.85698   GCCTGGCTCGACAAA         CCCGGCAGCGCG GCG CAGGCCACCGAA         CTGATTCACGACCTG  56 143
     DRA0242 NONE
     DRA0241  251963 ..  251980 -  -2.6  -3.31144   TGTCCATCGCCATAA             CGTCTG TTTTAT CAGCCG              CTCGGAGTTCAGCGC  45 42
     DRA0240 NONE
     DRA0239 NONE
     DRA0238  248015 ..  248035 -    -6  -3.36803   CAACGCGATCTACAA            CGCGACCG GCAAG CGGCTGCG            CGGGCTCCCCTTCAC  52 233
     DRA0234  243866 ..  243901 - -18.4  -3.17051   TGGCGAGCACGAACA    GTGGAGAAGCGGGAAG TTCT CTCCCGGCTTCTCCAC     AACTCGCTCAGATGT  91 90
     DRA0233 NONE
     DRA0232 NONE
     DRA0231  239983 ..  239996 -  -2.3   -3.5394   AAAGGTGCTGGTAAA               GGAAC CTCA GCCCC                GTTCCTGGCGGCTCC  49 18
     DRA0230 NONE
     DRA0229  238140 ..  238161 -  -2.2  -2.75844   CGCGGTACCGGAAAT           GACGG-GGC CTATC GCTGCCGTC           CTGATTCATGTGGGC  39 395
     DRA0217  226441 ..  226489 -  -5.9  -3.35679   CTTGCCCAGGCAGAA CGGCTGCTGCGCGGCGGCTGGCT AGGTA AGGCAGC-GCAG-GCGGCAGCGG TGCGTCCCGAAAGCG  52 280
     DRA0214  224133 ..  224157 -  -4.9  -3.60762   TACGGCGCAAAAAAT          CGCGCTGAACA CAC TGTCGAGCGCC          CTGATGGTGCGTCTG  54 335
     DRA0210 NONE
     DRA0209 NONE
     DRA0208  217356 ..  217367 -  -2.2  -3.39842   GTATCGAAAAAAGTA                CGCCG AAT CGG-G                AATGGAGCCGTTTCT  47 80
     DRA0207  215641 ..  215658 -  -3.3   -3.6106   CCGAACATCCGGAAA             GGCGCCGG ATG CCCGC-CC             ATCTCCTTGAAACCG  51 43
     DRA0206  213710 ..  213754 - -12.8  -3.14602   GGGAGGGCACGAACA CGCAAGTCGCGCCCGCTG CCTCCTCCC CGGCAGACGCGGCTTGCG GGCTGGCTTAGCCGA  73 33
     DRA0205 NONE
     DRA0204 NONE
     DRA0203 NONE
     DRA0202  208843 ..  208864 - -11.6  -5.14563   CGGGGCATGAAAAAA           CCTCTCCC GGGATG GGGAGAGG            CCGAAAAGAGAGAGT 100 43
        nadE  207878 ..  207928 -   -14  -4.39166   GGCGACACAGCAAAA GGCGCCCCGATTCACCTCGCACGGC AAGG GCCGAG-GAGGAG--CCGGGGCGCC GCAGAACGTCTTTTT 100 41
     DRA0200 NONE
     DRA0199 NONE
     DRA0198 NONE
     DRA0197 NONE
     DRA0196 NONE
     DRA0195 NONE
     DRA0194 NONE
     DRA0193  201491 ..  201525 - -15.9  -5.00884   ATGCGCGGCAAAAAA     GAGAGGTGGGAAG ACTCGCACG CTTCCCACCTCTC     TTTTATTTATTCAGC 100 36
     DRA0191  200113 ..  200131 -  -5.2  -3.45849   TGGAGAGCAGCAGAA             GCTTACGC ATG GCCCAAGC             ATGAGGGCTGAAAGC  53 51
     DRA0190  198500 ..  198532 -  -2.5  -4.68424   GAAGTGATCGAAAAA      CCCGAGTGGAAGC CGAACGT GCCGCAGCTCGGG      CATTTCGGCAAGCAC  72 44
     DRA0188  194244 ..  194267 - -12.4   -4.1899   GTATTCGAGCGAAAA          GGGGCGCC ACATTGAA GGCGCCCC           TTGCTCGTTTGTTTT  86 45
     DRA0185 NONE
     DRA0184 NONE
     DRA0183  188528 ..  188545 -  -9.8  -4.77216   AACAAGACTTAAAAA             CCGGGC TGTAGC GCCCGG              TCCTTTTTTACCCTT 100 39
     DRA0175 NONE
     DRA0174 NONE
     DRA0173 NONE
     DRA0172 NONE
     DRA0171  173088 ..  173119 - -10.1  -2.73875   CGTCGGGGAAGACTA      CCTGCGCGGCG CCCAGGTCAC CGACGCGCAGG       GCCGGGTCACTTTTC  60 363
     DRA0170  172330 ..  172350 -  -3.1  -4.08767   CCTAGGGCGGCAAAA            CGGTGGTCA GGA TACCCCCCG            GCGCCTGGGCTGCCG  58 44
     DRA0169  171491 ..  171504 -  -2.3  -4.37092   ACCTCGGCCAGAAAA               GCATC AGCC GAAGC                TTCTGACCTGCCTCA  62 38
     DRA0168  170588 ..  170608 -  -2.5  -4.51097   GTAACGACCACAAAA            CTGCACGAA CCA TTGGTCCAG            TTGTTTTGGATTCAA  65 72
     DRA0156  157258 ..  157286 - -11.7  -2.64274   ATTTTGGGAAATGGA        CCCGCATCCGG TGCCGTC CCGGATGTGGG        GGAATTGGACGAAAT  65 64
     DRA0154  154874 ..  154903 -  -3.5  -3.53012   GTGCTGCTGTGGAAA       TTCG-GCCCCGTCA TCC TGACCGAGCTCGAG       CGCTGGGGCCGCGAA  49 195
     DRA0151 NONE
     DRA0150 NONE
     DRA0149 NONE
     DRA0148 NONE
        hutH  146699 ..  146732 - -20.3  -3.90744   GTCCTGGTTAAAGAA     GGGCGGGCCACTGAA GTTA TCCGGTGGCCCGCCC      TCTTCTTTTTTACAT 100 41
     DRA0142  141502 ..  141518 -  -6.5  -4.74012   ATGACAAAACGAAAA              TGGCAGC TTC GTTGCCA              AAGTTCAATCGAGAG  81 30
     DRA0141  140881 ..  140897 -  -9.4  -5.68438   CCATCAAAGAAAAAA              CCGCGT GCAGG ACGCGG              TATCATGTGCTCTTT 100 55
     DRA0140 NONE
     DRA0139  138918 ..  138942 -  -2.8  -3.53012   TTCTGGGCCTGCAAA         GCGTCCCCGAA AATG TGCAGG-ACGC          CGCCCGTGGCCTGGG  47 491
     DRA0135  134941 ..  134965 -  -7.8  -5.33848   AGCACAAGCAAAAAA          GAAGCCGAGC ACGCG GCCCAGCCTC          CTTCCTCACCTCGAC 100 42
     DRA0134 NONE
     DRA0133 NONE
     DRA0132  131569 ..  131581 -  -3.3  -3.33261   CTGGAAGCGCGACAA                CCCGA ACT TCGCG                CAGACGTTCGCCGAT  47 99
     DRA0130  128267 ..  128298 -   -10  -4.07568   CGGCCTGCTGCAAAA      GCGAGCCAGGCACC GTCC GGCGCTCAGCCCGC       CGCGCCCTCGCGCTC  78 17
     DRA0129 NONE
     DRA0128  126355 ..  126365 -  -2.4  -3.17901   AGAGCGGCAAGGTAA                 CTGG TTA CCGG                 GCCGACCAGTCAGCG  43 101
     DRA0127 NONE
     DRA0126  122199 ..  122238 -    -7  -3.57144   CGGCTGACCGTGAAA  CGCTCATCACCCGCCTGC GTGG GCAGCGGGGTGCTCAGCA   GCGTTTGCTCGACTT  60 391
     DRA0122  118343 ..  118353 -  -8.2  -2.70932   GGGGGCGGCGAAGGA                 GCGC GGG GCGC                 AACTGCTCGCCGGGT  52 353
     DRA0090 NONE
     DRA0088   88086 ..   88101 -  -2.4  -3.90112   CTGGGCTGAAGGAAA              GCGCCG TGTC CGGCAT               CGTGGATGCCCTGAG  54 155
     DRA0074   79457 ..   79476 - -12.8   -4.8622   CGTGTCAACGAAAAA            GCCCCCGC ACTG GCAGGGGC             AGGGACTGGGGCAGA 100 67
     DRA0073 NONE
     DRA0072 NONE
     DRA0071   75923 ..   75934 -  -4.4  -2.62263   ACGGTTCGGAGACGA                TGAG CAGC CTCA                 GCGCGGGCTTTCTGC  40 395
     DRA0068 NONE
     DRA0067   72631 ..   72649 -  -8.8  -2.59793   CCACTCAGAGAAGAG             GGGGAGGT CAT ACCTCCCA             GTGTAATTACTCGTG  53 32
     DRA0066   71120 ..   71135 -    -6  -4.56597   GGCCCCTGCCAAAAA              GGCTGC TCCC GCCGCC               AAAGCCGCCCCTGCC  78 410
     DRA0064   69331 ..   69341 -  -8.2  -2.78384   CCCCGGGGCAGCATA                 GCCG CAG CGGC                 GCCAGGGAACTGCCG  54 87
     DRA0063   68061 ..   68074 -  -3.7  -3.15663   ACCTATCTGGACGAA               CTGCG TCGG CGCGG                GGCGTGTGGCGTGCA  45 205
     DRA0059   63604 ..   63615 -  -4.4  -3.53224   TACTTCGGCTTTAAA                GCTT ATCA AAGC                 GAAGTCGAGATTGAA  51 232
     DRA0058 NONE
     DRA0057 NONE
     DRA0056   60563 ..   60581 - -11.7  -4.24342   GTCGCCACCAAGAAA             GACCCGC CTGGT GCGGGTC             TTTTTGTTATGAAGT  86 75
    15808030 NONE
     DRA0050 NONE
     DRA0049 NONE
     DRA0048   52501 ..   52516 -  -6.8  -3.55444   TCTCGACCGTTCAAA              GC-GCCC TCA GGGCAGC              CGGCTGCTGAGCGCC  59 16
     DRA0046 NONE
     DRA0045   48736 ..   48766 -    -9  -2.88427   AACATGCTCTAGAGA       TTGATGACGAGGTG TTG CACATCGTCACCGA       GCGTAAGAGCGTCTA  53 177
     DRA0021   21694 ..   21709 -  -4.6  -4.11216   TTTGGACTGGCAAAA              TGGCGA TGAC TCGCCG               AGCGGCATTAGGTCA  65 260
    15808028   18426 ..   18457 - -13.8  -5.63103   CTGGAATCAAAAAAA      CCGCTGAGCGCCC GTGACTT GGGC-CTCAGCGG      TTTTTTAACGCTCTT 100 40
     DRA0012 NONE
     DRA0011   10392 ..   10415 -   -11  -3.58269   GAAGCCATCGGCAAA          CTCGGCGCCGA GAA CCGG-GCCGAG          GCGGCGCGAAAGGCG  71 87
     DRA0006 NONE
     DRA0005    4674 ..    4702 - -14.6  -5.40072   CGGCCCCTAAAAAAA       CCGGACGCCCACC CAAA GG-GGACGTCCGG        CAAGCACCTGAAGGC 100 42
     DRA0003    2334 ..    2380 - -20.4  -3.63515   TCTTACCGGTAAGAA CAAAGTCGAGGGTGACGCAAGT TAA ATCTGCATCACCCTCGACTTTA TACGTCTTCTCAACA 100 63
