# Supplementary material for: Rapid, accurate, computational discovery of Rho-independent transcription terminators illuminates their relationship to DNA uptake
Source: Genome Biol. 2007 Feb 21;8(2):R22. doi: 10.1186/gb-2007-8-2-r22 (PMC1852404; doi:10.1186/gb-2007-8-2-r22)
Supplement: Additional data file 4 — Best terminators found downstream of each of the genes of the 343 organisms studied. [file gb-2007-8-2-r22-S4.zip › Desulfitobacterium_hafniense_Y51.bag]

        dnaA    1421 ..    1452 +    -6  -4.81685   AAACGAGTTTGTTAA      CATGTGGATAAATT CAAG GATTAATTCACATG       TTTTTACTCATTCCT  78 96
        dnaN NONE
        recF    3815 ..    3825 +    -4  -4.02139   GCAGATTGGGAGGAT                 TGAA TAA TTCA                 TGTTTTTACATTTAG  59 19
     DSY0004    4096 ..    4125 +  -6.5  -4.08221   AGGCAGGATCAGGAA       GAAACCTCTCT AAGTCTGC AGTGAGGTTTC        TTTGATTGTGTTAGC  69 39
        gyrB NONE
        gyrA    8726 ..    8744 +    -3  -2.78816   CTCACTGTGCAGAGA             GTCAGTAC TCT GTACCGCC             TATGGTAAAGAGTAC  43 83
     DSY0007 NONE
        serS   10965 ..   10993 +  -8.2  -5.06451   TTATGGAGATCTGAA        GTTCGTAGTTCG ATATG CGAGTTACGGAC        TTTTTTACAATAGTA 100 345
     DSY0009   11909 ..   11949 +  -6.8   -5.9362   TCTCACCGCCTCCGC CAG-GGGCCTGTTTGCGGTC AAT GTCCGCAA-CAGGCCCTCCA TTTTTTTGTCTTTTC 100 362
     DSY0012 NONE
     DSY0013   15496 ..   15541 + -20.6  -4.56597   AAAAGCCGTAAAAAG ATG-GCATGGGCCTGCCCTCT ATTGG AGAGGGCAGGCCCATGCGCGG TTTTTGGCAGCCAGG 100 198
     DSY0032   35241 ..   35256 +    -9  -2.96531   ATCTCCTTAAAAAGC              TGGCTG TATT CAGCCA               CTTTACTCTTGCTGA  66 241
     DSY0039 NONE
     DSY0040   41801 ..   41815 +  -2.2  -2.78384   ACAGAAAGGCGCGGC               TATGAA AAA TTTATA               TCTAATAGGCGGAAC  41 40
     DSY0041   42309 ..   42338 + -14.4  -4.68593   TGCTAAATAAAGTAA       GGGAAGCCGAGA ATCAAC TCTTGGCTTCCC        TTTTTACCTGCTCAC 100 35
     DSY0046   48332 ..   48344 +  -4.9  -2.77166   ATCTTATTTATTATA                TTTAC CGA GTAAA                GCTTTTTTGGAATAG  49 192
     DSY0047 NONE
     DSY0048 NONE
     DSY0049   50669 ..   50704 +  -4.6  -4.93365   GGCTTACCACGAAAT    TGAGCCGCTGCACC TCTACTCT GATGCAACGGCTCC     TTTTTCATTATAAAC  77 153
     DSY0071   76649 ..   76676 + -14.2  -3.28447   TCAATAAACAAGGAC        AGGGCGGAGAAT TGAT ATTCTCCGCCCC         TATTATCGTCCATCA 100 59
     DSY0074   79969 ..   79988 +  -2.2  -2.61582   GGCCCGTTTACGCGA            TGAATTTA TGAT TGAGTTCA             CTTATAACTCAAATG  40 15
     DSY0075   80548 ..   80559 +  -2.2  -3.53012   ATTTTGCAGGGATGT                GG-GC ATA GCACC                TTTGCAGGCAAAAAC  47 190
     DSY0077   82076 ..   82112 + -15.4  -3.73224   GCCGATATAAGGAAA   GAGGAGGATAACA-CGG ATAC CTGGTGTTATCCTCCTC    TTTGCTGGCAAGTGC 100 101
     DSY0078   82952 ..   82982 + -21.4   -3.6692   ACTTCAATAAGCTAT       TAAATGGTCCGTGC TCG GCACGGACCATTTA       TCTTTTCCCATCAAA 100 49
     DSY0079   83587 ..   83619 + -11.4  -4.58424   TTGGAATGCGAACGA      TAGAAAAGCTTGGC TATAT GCCGGGCTTTTCTG      TTTTATATAGTAATC 100 71
     DSY0082   86535 ..   86547 +  -5.5   -2.8664   CGGTTGGAGCTATTT                TCTGG CTT CCGGA                TATCATGCTTACATC  50 192
     DSY0083 NONE
     DSY0084   88864 ..   88883 +    -5  -3.21099   GGTTTTTAGGATTAA            TTGGTTGC GATA GCAACGAA             TTAATCCTGAACGCC  51 185
     DSY0085 NONE
     DSY0086   90043 ..   90065 +  -2.7  -4.96996   TAATAAAACTACAAT           TCATTTTCC GGAGG GGAGGGTGA           TTTATTTTCTTTGCC  70 257
     DSY0087 NONE
     DSY0088 NONE
     DSY0089   93749 ..   93769 +  -6.7  -3.07043   CACAGACGAGGTTAT            CCCCGCTGC AAT GGAGCAGGG            TATTCAGATGGTGAC  59 85
     DSY0092 NONE
     DSY0093 NONE
     DSY0094 NONE
     DSY0095   99122 ..   99148 +  -2.3  -6.34616   CTGTCAAGAAAAGAA        GGGATATC-CCT GTGA AGGAGGTATCCA         TTTTTTTTGTTTTAG  93 42
     DSY0096  101038 ..  101088 + -12.8  -3.64703   AACGCTCTATCAGAA CAGGTGCGTCTGAAACGCC--TGC CCGAA GCATTGGCGTTTTGAACGCACCTG TTTGAATGGGGCCGC 100 55
     DSY0097 NONE
     DSY0098 NONE
     DSY0099 NONE
     DSY0100  104413 ..  104439 + -13.8  -3.86822   GTAATCTTTGGACAA         GAGGATGGCC TGAAATT GGCCATCCTC         TTTATGCCGCACTTA 100 37
     DSY0103 NONE
     DSY0104 NONE
     DSY0105  109193 ..  109203 +  -2.6  -2.51738   TTAAAATGTAGTCGG                 TATA TTC TATA                 ATTAATACAGTTATT  41 30
     DSY0106  109664 ..  109675 +  -5.8  -3.03473   TAATGCAGCTTCTCA                CCTG ATTC CAGG                 CTTATTTCCTGTGTA  54 41
     DSY0107  111045 ..  111060 +    -9  -3.05597   AGATTTGGATTGAGT              GGAACG GTGT CGTTCC               CTTTTCAGAGCTGCA  68 298
     DSY0108 NONE
     DSY0109  113294 ..  113306 +  -2.7  -3.53761   GAATCGATTAAAATC                TTCTT GAA AGGAA                TTTCGGGGGGAATTA  48 103
     DSY0110  113689 ..  113721 +  -4.2  -5.64321   ATAAAATGCAATTCA     GCCAA-GTTGGATCC GTTC GCATTCGACTTTGGC      TTTTTATTTTGTTAT  90 220
     DSY0111 NONE
     DSY0112 NONE
     DSY0113 NONE
     DSY0114  117412 ..  117455 +  -3.2  -4.77719   ACATAAGCAAGGTTT GGGTGGAAAAAGAACTTCCT TAAG AAGAATCTCTTTTTTAACCC TTTTATTAAATTTTC  68 324
        porA  121045 ..  121064 +   -15  -4.58663   TGGATTGCAGTAAGA            GAGCGGGC TTTG GCCCGCTC             TTTTTGCACGGTCAT 100 50
     DSY0116 NONE
     DSY0117  123130 ..  123167 + -11.5  -4.98522   TAAATCAAAATTGGG   GAGATAGAATCTTATCT ATTA GGAAAGGATTCTATCTC    TTTTTCTATAGGCTT 100 60
     DSY0118 NONE
     DSY0119 NONE
     DSY0120  127203 ..  127213 +  -2.6  -2.76242   GCTTCAATGGAAATA                 TTAT GAT ATAA                 TGATGTGTATTACCT  42 43
     DSY0121 NONE
     DSY0122 NONE
     DSY0123 NONE
     DSY0124 NONE
     DSY0125  131617 ..  131633 +    -8  -3.33412   GCCTAAAAAGAGAAA              GAAGGC TTTAC GCCTTC              TATTATGTAGAATTA  66 85
     DSY0127  132751 ..  132761 +  -2.4  -3.59979   GTAAATCAAAATCCT                 GGAG AAT CGCC                 TTTCGGCTCAGCCCC  49 264
     DSY0128 NONE
     DSY0129  135648 ..  135683 +   -17   -4.7908   AGGCCGGATATCATG    GCACAAATCCTGGGGG AATG TCTCCGGGATTTGTGC     TTTCTTTATGTTTTT 100 67
     DSY0130 NONE
     DSY0131  138039 ..  138071 + -10.7  -5.03994   TAAGCAATCAAACCA      TGAGGTTCTTCGA AATAAAG TCGAAGGGCCTCA      TTTTTCTATATCCAG 100 129
     DSY0132  138940 ..  138956 +  -3.7  -3.86346   AAAGAAAAGAAATCT              TCAGCGA TTT TTGTTGA              TTTCTAAAGGGATCC  56 102
     DSY0133  140271 ..  140304 + -19.1  -5.07567   GAAAGAAGACACACG     GTAAGGAGCAGGAGA AATC TCTTCTGCTCCTTAC      TTTTTTGCAGTGTGC 100 57
     DSY0134 NONE
     DSY0135  141825 ..  141876 +  -4.6   -4.4078   GTGGCAAAAGAAGAA CAGCCATGACATGGGGAGTCTATC AGAGTG GATAG-CTTAACA-GTCGTGGCTG TTTTCATTGCGACCC  66 59
     DSY0136 NONE
     DSY0137  142746 ..  142771 +  -8.4  -4.26871   TATGTTATACAAAAA         GCAGCAAA-CC GCTAA GGATTTGCTGC         TTTATTACTAAGTTC  82 41
     DSY0139  146619 ..  146657 +   -25  -3.55444   TAAAGTCCTAGGAAA   TAGTATAAAGGTCACAGC TAA GCTGTGACCTTTATACTA   TTTAGAAAATAAAAA 100 54
     DSY0140  148663 ..  148695 + -10.6  -4.07678   AATCCATAAGGAATG     GCGGCTGAC-CCATG TAAC CATGGGGTAGGCCGC      TTTGCTCTTTTCCGC  85 99
     DSY0143  151219 ..  151257 + -15.5  -4.57569   AGTCCTTATTGATGA  TG-ATGAGCGCCTGCG CAGATGAA CGCAGGCGCTCATGCA   TTTTTAGCAGCCTAC 100 29
     DSY0145 NONE
     DSY0146  155333 ..  155350 +  -4.1  -2.90194   AAGGGTTTCTTGAAG             TGGCC AATCTGGG GGCCA              TCTAGTTCCAAAGCT  46 3
     DSY0147  156519 ..  156549 + -11.1  -3.70926   CGATGACATTCCAAA       CGGCCACTAGGGG CATCT CCCTCAGTGGCTG       TCTTATTTATGTTAT  84 47
     DSY0148 NONE
     DSY0149 NONE
     DSY0150  159203 ..  159217 +  -5.6  -4.15066   AGTATGGATTTAAGG               TTCGGC GAA GCCGGG               TTTCCTTTATCGCTC  68 98
     DSY0151  159645 ..  159665 + -15.5  -4.30844   TAAGACAAGCATTAA            GAGACCCTG TTC CAGGGTCTC            TTTTGCTCATGAGAT 100 38
     DSY0152 NONE
     DSY0153  162213 ..  162245 + -12.1  -5.10497   TTTTAGACAAAAAAA      TCAGAAGTGAGGGAT GAG GTCCCTTCCTTCTGA      TTTTTTGCGTGGATT 100 101
     DSY0155 NONE
     DSY0156 NONE
     DSY0157  165770 ..  165783 +  -2.5  -3.59979   AAGAAAAAATTTTAT               TATTT GGTT AAATA                TTTCCAATAAAAAAA  50 170
     DSY0158  166192 ..  166207 +  -2.6   -3.2218   TGTGCTTCCCATGGG              CTTTTG GTCA TAAAAG               TTGATGAATCTTCAG  44 13
     DSY0159 NONE
     DSY0160 NONE
     DSY0161  170273 ..  170303 +  -4.6  -5.48825   AAAATAATAGGAAAA       TCCCTCTGCGGTAA AAG TGAAAGCAGGGGGA       TTTTTTTAGATGGTA  87 53
     DSY0163  171956 ..  171966 +  -8.2   -2.7094   TAATCCATCAAGCAG                 GGGC GTT GCCC                 ATTGTGTGGATAAAA  63 38
     DSY0164 NONE
     DSY0165  173974 ..  174001 + -11.4  -4.27774   ATAGAGATAATAAAA        GTGCGTTTCC ATAGCTCA GGAAACGCAC         TTTATCATTTTTGGT 100 83
     DSY0166  177036 ..  177063 +   -10  -5.36441   GAAGTGTGACCCGAA        GAGGAAGATCAA AGAT TTGGTTTTCCTC         TTTTTTATGTCCCAG 100 229
     DSY0167 NONE
     DSY0168  178196 ..  178208 +    -2   -2.9914   AAAACGTATTAACCG                TTGA AGAAG TCAA                TCTGTGTACAGGGTG  42 92
     DSY0169  178518 ..  178544 +   -16  -3.90358   TACCCAATTTGAAAA         GGAAAGTCGTTC TCT GGACGACTTTCC         TTTCATGTATGATGT 100 52
     DSY0171 NONE
     DSY0172 NONE
     DSY0173 NONE
     DSY0174  187383 ..  187420 + -17.3  -3.54653   AACTGCAATTATTAT   CAAAAGAAGTTGGTTGC TCTT GCAATCGACTTCTTTTG    TTCTATGATAAAGGT 100 105
     DSY0175 NONE
     DSY0176  189342 ..  189376 + -20.1  -3.03771   ACGTTGGTAGGCTTT     ACGAAGCTGCCGGCA AAATC TGCCGGCAGCTTCGC     TGTTCAAGCCTGTAA 100 31
     DSY0179 NONE
     DSY0180  193013 ..  193061 + -22.1  -3.06315   TCTGTATTTTTACAA GTAAAAGCTCGTGTCAGGGAACT TGC AGTTCTTTGACACGAGCTTTTAA TATTAGGAATCTTCC 100 47
     DSY0181 NONE
     DSY0182  194977 ..  195010 + -16.1   -4.4078   CCTGTAAAAAAGAGG     GCCTCGCCGACTGTT TTTG AATACTCGGCGAGGC      TTTTGATTAAGCGAA 100 67
     DSY0184  197954 ..  197990 + -12.4  -5.00884   CTGAAGTGAAGAAAA   GCGCCCTTATCTC-CCG TGTA TGGTGAGATAAGGGCAC    TTTTTTAGGGGGGGT 100 47
        dmsA NONE
        dmsB NONE
        dmsC  202774 ..  202806 + -12.8  -4.78107   GCCATGAATAACCCG      GCACCTCTCAGG CAAACCTAT CCTGGGAGGTGC      TTTTTCATGCTGGTA 100 56
     DSY0189 NONE
     DSY0190  207758 ..  207792 + -15.4  -4.67353   TTGAAAATCAATGAA     GATATACTTAGAAAGA GAT TCTTTTTAAGTATATC     TTTTTCGATCCCTAA 100 80
     DSY0191  208576 ..  208599 + -13.2    -5.252   ATCCTTTAAATGAGA          TTGGAGCGGC GGCA GCCGCTTCAA           TTTTTTATGAGCATC 100 41
     DSY0192 NONE
     DSY0193  210519 ..  210538 +   -10  -5.03994   CTTTTGAGAAATAAA            TCAGGTCC GTCA GGGCCTGA             TTTTTCTCTATAGAC 100 43
     DSY0194  211315 ..  211333 +  -6.6  -2.90078   GAAAAAGCGGCTTGG             GTAGGGCA GCT TGCCCAGC             ATTTCCTATAAAGTC  57 479
     DSY0195 NONE
     DSY0196  212700 ..  212711 +  -2.2   -3.4799   ACAATTTGTAGTGTC                TCTG TCCT CAGG                 TTGTCCATATTTTGT  47 96
     DSY0197 NONE
     DSY0198  213906 ..  213923 + -11.3  -4.61231   TTCTCTAAGATAAAT             GACCGCT GTAT AGCGGTC              TTTTTAGCACTCTCA 100 50
     DSY0199 NONE
     DSY0200  217765 ..  217779 +  -2.2   -3.6393   GGCTTTTTCGTGGTA               TAATAT GTA ATATTG               TCTTTGTATGATGGG  49 104
     DSY0201 NONE
     DSY0202  220307 ..  220326 +   -15  -5.02074   GAGCGAATTAAAAAA            GGGCACCG GCTT CGGTGCCC             TTTTTTAAAAAATAA 100 69
     DSY0203 NONE
     DSY0204  221794 ..  221806 +  -3.4  -4.67635   ATCCTGGCATTTTTT                TCTC TAAAC GAGA                TTTTATAATTTTCAA  65 45
     DSY0205  223646 ..  223670 + -15.1  -4.32402   AGGTCGTCTGGCTTT          GCCCCAGAAAG AAA TTTTCTGGGGC          TTATTTTCGTTAGGA 100 44
     DSY0206  224615 ..  224641 +  -5.2  -4.08767   GATTGAAGCCTCGGA         TATTTTGCTGGT GGG AACAGCAAAACA         TTTTCGCCGGCTCAG  65 302
     DSY0207 NONE
     DSY0208 NONE
     DSY0209 NONE
     DSY0210 NONE
     DSY0211 NONE
     DSY0212  228753 ..  228771 +  -7.5  -3.34192   GATACACGGGCAGCA             GTCTTAG CATCC CTAAGAC             TTGGTTAAAAAGCTT  64 19
        nadB NONE
        nadC NONE
     DSY0215 NONE
     DSY0216 NONE
     DSY0217  234301 ..  234320 +  -2.1  -3.64703   AGCGGGGTTTACATA            TTATGGC AGTAAA GCCCTAA             TTTAAATGAAGCGCG  49 146
     DSY0218  234878 ..  234912 + -14.4  -3.57263   ACTCAGGTATCCTGA     CAAAAGGTCGGCAAGA AAT TCTTGCCGACACTTTG     TTTAACGATGAAAGT 100 54
     DSY0219  236543 ..  236574 +  -7.4  -4.24422   GCCTGGTCTACACTA      GGGAGACGAATGT ATAACGA GCAT-CGTCTCCC      TTTCCTTTATTCTGC  75 60
     DSY0221 NONE
     DSY0222  247502 ..  247515 +  -2.5  -2.86689   TTGATCTTCTCGGGG               TATTT ATTT AAATA                ATTTAATAAAATTTT  42 11
     DSY0223  247756 ..  247770 +  -3.5  -3.18264   CTAAAATCATCGCCG               CCTTC AGCAA GAGGG               TTGCTGGATGAAAAG  48 0
     DSY0224  249124 ..  249160 +  -6.7  -4.73448   ATTTGAAAAGAAAAA   GCCCTAAG-GCAGCAT ATTAAA ATGCTTTGCTTAGGGC    TTTTTAGATCTCTGT  79 172
     DSY0226  253008 ..  253043 + -14.8  -4.00868   CAGGCAAAGTTAAAA    CCCTCAGCAACTGTTC ATAG GAACGGATGTTGAGGG     TTTCCTTGTGGATGC 100 45
     DSY0227 NONE
     DSY0228  256596 ..  256621 + -10.5   -4.4009   AAAGAATTATGATGA         CCGTCACCTCAT AAT ATG-GGTGGCGG         TTTTCTCCCATCGAA 100 99
     DSY0230  258499 ..  258539 + -16.5  -4.19817   TCCTGGAGATTCAAA GAAAGCCGCTCCATAATC CCAAGC GATTAT-GAGCGGCTTTC  TTTTAAGTCAATCAC 100 56
     DSY0231  259150 ..  259168 +  -4.6  -5.42862   GCATATAAATGCTTA             GGACAA GCATAAG TTGTCC             TTTTTTTAGACATCT  87 76
     DSY0232  260590 ..  260615 +  -9.8  -4.20354   CGGCAATCAAGATAA         GGGGATCTCT GAGCAG AGAGATCTCC          TTTTGCCGTTACATT  88 92
     DSY0233  261884 ..  261895 +  -2.2  -3.09516   CTGAAAATCCTCGTG                TCGG CGGT TCGA                 TTCCGTCCTAAGGCA  43 317
     DSY0234 NONE
     DSY0235  264557 ..  264586 +  -6.5  -4.55128   GAGCATTAACTCAAG       CCGGGTG-ATACTT GAC AAGTAAGCATCCGG       TTTTGGTTTACCGCT  74 32
     DSY0236 NONE
     DSY0237  267079 ..  267111 +  -4.3   -5.1764   CCGGTGAGGACTTAA     GACAAGGGTGTGAGC TGATT GCT-G-ACCCTTGTC     TTTTTATATTATCTG  78 45
     DSY0238  267723 ..  267772 + -15.1  -4.14392   AGTCAAAGGAAAATA GGGAGTGTCGCC-AAACGGCTTTT TGA AAGAGCTGAGTCGGCGGCACTCCC TTTGTATGTCCGTCT 100 25
     DSY0239  269094 ..  269120 + -11.6  -5.59502   AACCACGGGAATAAA         GTTCTCGTCCCA TAT TGGGATGAGGGC         TTTTTTAGTTTTTTC 100 281
     DSY0240  271108 ..  271144 + -17.6  -4.42386   AAGATAAGACTCAGG    CAAAAGGATTCAGACC CATGT GGTTTGAATCCTTTTG    TTTTGTCAATGGCCA 100 39
     DSY0241  272687 ..  272701 +  -2.8  -4.07466   GTGAGGAAGACCAGG               GTGATC CTT GATCAG               TTCTTCTTCTGTAAT  56 328
     DSY0243 NONE
     DSY0244  277070 ..  277085 +  -4.6  -2.71011   TATTCGGGTCATATT              GGGCCA AGTA TGGCCG               TAGTTAAGGAGGCCT  48 3
     DSY0245  278288 ..  278310 +  -7.7  -3.28791   GGAAAGGAAGGAAGT           TTCTGGGCG AAGCA CGCCAAGAA           TTATGGCACCCACAT  66 88
     DSY0246  279136 ..  279151 +  -3.2  -2.53382   AAAAGAGACTCGCAT              CCGTTC GGGA GAACGA               TACATTGAGGGTCAT  42 61
     DSY0247 NONE
     DSY0248  281690 ..  281717 +  -7.8  -5.03314   AAGGTATCCGCCCCC        GGCTGTTGATAG GATT TTGTCAACAGTC         TTTTTTGCACCTAAG  95 49
     DSY0249  282527 ..  282539 +  -4.1  -3.13553   TGCTCTGGCAGGCCA                TGCTT TTG AGGCA                CTTTGTATTCCGTTG  49 63
     DSY0250 NONE
     DSY0251 NONE
     DSY0252  286440 ..  286455 +  -7.6   -3.0094   AATAGGACATCTTTA              TCGGAA GTGT TTCCGA               TCTCTATACCTAAAG  60 294
     DSY0254 NONE
     DSY0255 NONE
     DSY0256  289660 ..  289670 +  -5.4  -3.25073   GGATTTGCTCTTTTT                 GCAT CCT ATGC                 TGTTCCTCTTCCGGA  55 162
     DSY0257 NONE
     DSY0258 NONE
     DSY0259  291632 ..  291646 +    -5  -5.14682   ATATTGCCTTGCATT               TTTGAC ACT GTCAGA               TTTTCTTTATTGTGG  80 21
     DSY0260 NONE
     DSY0261  294186 ..  294197 +  -3.6  -3.86346   CAAAAGGCCTATAAA                GCTC TCCA GGGC                 TTTATAGAAGAATCG  56 27
     DSY0262 NONE
     DSY0263 NONE
     DSY0264 NONE
     DSY0265 NONE
     DSY0266  298785 ..  298826 +  -3.7  -5.76949   GTGCTTGCTCATGAT TTGTATGGAAGACGGGTGG AACT CTGCCCGTCTTTTTTGTGA  TTTTTTTTGGAGGTG  91 155
     DSY0267 NONE
     DSY0268  299601 ..  299616 +  -2.6  -4.16842   TGGCAGGGTCGGGGC              GCATTGT GAG ACAA-GC              TTTGTTCGGCATGAG  57 44
     DSY0269  300065 ..  300080 + -10.4  -4.66163   AAAGAATACATCAAA              GGGTGC TGAG GCACCC               TTTTTACATAGGGGT 100 39
     DSY0270  301366 ..  301392 + -11.7  -5.67711   TACCGCGGGAGTTAT         TTCTCGTCCCT TTTAT AGGGATGAGAA         TTTTTGTTTTATTTA 100 467
     DSY0271 NONE
     DSY0272 NONE
     DSY0273  305191 ..  305212 + -11.6  -4.67353   GAGATCAGAGAGAAA           GGGGACTG GCGCGA CAGTCCCC            TTTTTGGCTGGGTAG 100 42
     DSY0274  305743 ..  305764 +  -5.9  -5.44119   TGGTACCTCATGAAA           GCGTAATTT TAAA GAGTTACGC            TTTTTTTGCCCTGAA  90 60
     DSY0277 NONE
     DSY0278  310500 ..  310510 +  -2.4  -2.54568   AAAAGTTAGCCAGTG                 AGGG CAT CCCG                 GCTTTTAATATTCAC  39 25
     DSY0279  311500 ..  311518 +   -11  -4.34263   AAAAGTTCTTATTGA             CCCTCTAG TTG CTGGAGGG             TTTATATTATTGAGC 100 63
     DSY0280  312734 ..  312762 +  -8.2  -3.19668   TCTGGAAAGAACCCA       GCCGCATTCTTCA GCAG TGAAGGG-GCGGC        TTAGCTTCAATAATA  67 6
     DSY0281 NONE
     DSY0282 NONE
     DSY0283  318969 ..  318981 +  -2.7  -3.00215   TTTTCATGCCGGATA                TGTAT ATA ATGCA                TGTATATGAAAATTT  43 58
     DSY0284  319272 ..  319296 + -14.4   -5.0133   AGAGCAAGAAGAGAA          GAAGAACCGG GAAGA CCGGTTCTTC          TTTTTTACCCAAATG 100 39
     DSY0285  321311 ..  321327 +  -7.9    -3.551   ATTCAATAGAGAAGA              CAGGGGG ATA CCCCATG              TTGTGTGGCTTGAAG  68 54
     DSY0286  323565 ..  323578 +  -3.1  -3.77553   TATTCGAAGAACGTA               CTTGT TCGT GCAAG                TTGTTAATGATATTA  53 80
     DSY0287  324091 ..  324120 + -15.2  -5.28826   AAAGCCCATAAAAAA       GTCCGTGTGAAA ACCAAA TTTCACACGGAC        TTTTTTATGGGCTTT 100 112
     DSY0289  328347 ..  328373 +  -9.5  -4.19506   CATTTAGATAATTAA         CGGCAGCAT AGATTTATA ATGCTGCCG         TTTTCGACTTAAGGT  85 49
     DSY0290  335784 ..  335799 +  -7.6  -3.14146   ATACTAACCTTAATG              GTTAGC TTGA GCTAAC               TTGAATCCTGTTGTA  63 84
     DSY0291  336877 ..  336902 +  -6.2  -5.56673   GCTGTGGAGACAAAA         GATAGCTTAC CCAAGA GTATGCTATC          TTTTTTATTATAGGT  91 75
     DSY0292  337669 ..  337697 +  -4.6  -3.82486   TACGTTTCCCAATAT        TCTTATCTTCCG TGTGC CAGAGGATGAGA        TTCTTAATATTGAGT  59 149
     DSY0294 NONE
     DSY0295  340207 ..  340221 +  -8.6  -2.98942   TGAACGGTAAAGACT               GATTCC GAA GGAATC               TGTCTCTGAGACGCT  65 31
     DSY0296 NONE
     DSY0297 NONE
     DSY0298  348545 ..  348558 +  -4.5  -3.23422   TCTTCCTTAATATTC               GCCTT ACGA AGGGC                TATGTTATGCTTGAT  51 49
     DSY0299  348991 ..  349011 + -14.1  -4.77036   AATGATTTTAAAAAA            CACCTTGGA AGT TCCAAGGTG            TTTTTGATCGTGAGG 100 41
     DSY0301  350308 ..  350328 +  -7.6  -4.58466   TATAATTGAAGTAAA            GGAAGGTT AAGAA AGCCTTCC            TTTTGTGCTTATACA  86 61
     DSY0302  351199 ..  351213 +  -7.2  -2.72344   TAGATCTGTCAAATT               TAAGGA AAA TCCTTA               TAATTAGAGATAGGG  58 81
     DSY0303  351806 ..  351852 + -12.3    -3.965   GGATGAATAGGTAAA GGGAGTACCGCCAAACTACTT TGCTC AAGCAGTGGGGCGATACTCCC TTATTACTTTTCAGG 100 67
     DSY0305 NONE
     DSY0306  356895 ..  356910 +  -2.5  -2.70932   GTTCTTAGAAGAAGA              GTAGG CCAGAT CCTGC               TGCTTGCGGCGGGGC  41 22
     DSY0307 NONE
     DSY0308 NONE
        dsrA NONE
        dsrB  361561 ..  361601 +    -9  -3.20028   ACAACACTGCTCAAT G-AAACTCGTTGCAGGAGG TTCT CCTCCTGCAACGAGAAAAC  TCCTTTTCTAATAAA  69 316
     DSY0311 NONE
        hmeC NONE
        hmeD NONE
        hmeE NONE
        hmeA NONE
        hmeB NONE
     DSY0317  367645 ..  367672 +  -4.7  -3.83998   TCTATAGGAGGCGGG        TGCCACAGGGC GGCTAA GCCCAGTCGCG         TTTAATCTAGGGTCG  59 72
        cobB  369254 ..  369285 +  -9.5  -4.75372   TAGTCTAGAAATGAA      GAGCCATCTCTTT GTTACG GAAGAGATGGCCC       TTTTTGGTAAATCGT 100 72
     DSY0319 NONE
     DSY0320  371312 ..  371362 +   -15  -5.00616   GCTGGCTGATATAAT C-AAGGAGCTGCGGAGA-GAGAAC CTTAA GTTCACCTTTCCGCAGCTCCTTCG TTTTTTGGACCGGAA 100 45
     DSY0321  372281 ..  372296 +  -3.2  -3.41878   TAGGACTGAGGAAAA              TAGGGC TGGG GACCTA               TTCTAAATTGCGAGA  49 73
     DSY0322  375851 ..  375904 + -21.5  -2.80879   GTAATGATTGCTTAG TTATAGAAAAGGAGCCATGGGAAAT CTGA ATTTCCTATGGCTCCTTTTTTGTAG GTTATTCAGGTTCAT 100 37
     DSY0323  377715 ..  377725 +    -4  -2.88249   CTTAAATGGAGTTGA                 GTTT TTT AAAC                 TATGTGAAGAATATC  46 167
     DSY0324  379255 ..  379267 +  -4.9  -3.45776   TCATCTAAATGATGT                GTTTA AGG TAAAC                TTGTAATCAATTTAG  55 29
     DSY0325  381211 ..  381237 + -18.2   -3.8591   AAGCAGATCCGGATT         GGAGAAAGATGC TAG GCATCTTTCTCC         TTGTTCCTTGTGCAC 100 189
     DSY0326  382098 ..  382138 + -13.9  -4.03413   TTGAGTAAAGAAAAA  GGGCATCCCCATCTTGTGC ATA GCACTTGTTGGGTATGCCC  TTTCTCTAGGACCAT 100 51
     DSY0330  386162 ..  386201 +  -9.3  -5.30155   TTGAGCAAAATTAGG  GCAGCTGCGCAATGAAC GGCAAA GTTCATCAGGCAGCTGC   TTTTTTCATTCATAA 100 37
     DSY0332 NONE
     DSY0333 NONE
        narG NONE
        narH NONE
        narJ NONE
        narI NONE
     DSY0338 NONE
     DSY0339 NONE
     DSY0340  399015 ..  399059 + -14.5  -4.65032   GGTTCAGGGTTATAG GTAAAACGGCACGAATTCCAA CAA TCGGGATTTGTGCCGTTTTAA TTTCTTTCTAATTTC 100 70
     DSY0341 NONE
     DSY0342 NONE
     DSY0343 NONE
     DSY0344  402111 ..  402126 + -11.8  -3.29043   CAGTGGGGGATCCGC              CCCCGC AGAG GCGGGG               TTATGAAAGCGGGTT  89 54
     DSY0347 NONE
     DSY0348  404250 ..  404275 + -15.5  -4.43501   CAGTTTTGAAGATTT         GCCGCAGGATT TTGA AGTCCTGCGGC          TTTTCTACCTGCGTT 100 90
     DSY0349  405465 ..  405485 + -14.1  -5.60864   CAGACTAATGGAGCG            TGTGTCCCA AGT TGGGACACA            TTTTTTTGATGTATC 100 33
     DSY0350  407317 ..  407364 + -18.8   -3.3341   AAGATAAAAAGGGAA GATAATGAAGGAGTGAGCCATCT AAA AG-TGGGTCACTCCTTCATTGTC TTCTGGAGGCTTTTT 100 34
     DSY0351  408493 ..  408511 +  -3.2  -2.94099   GCCTCTAAAATAAAC             TTGTAG TCCGGAT CTACAA             TCTCTGCTGAAAGGG  44 79
     DSY0352  408991 ..  409023 + -12.8  -4.66163   CTGGCGTGAAAAAAA      CACCGATGCTGCCT TTTAC AGGTGGTATCGGTG      TTTTTCAATGAGAGT 100 67
     DSY0353 NONE
     DSY0354  411501 ..  411533 +   -15  -4.25256   TAGTTGATAACAAAA     GGAACTGTCCTGGCT GAGA GGCC-GGACAGTTCC      TTCTTTTGGTGCGCC 100 71
     DSY0359  419236 ..  419252 + -10.9  -3.61764   TACCCATTAGAAAAA              GCCAGAT TTA ATCTGGC              TTTAAAAATTACTCA  84 226
     DSY0361  421180 ..  421213 + -19.7  -5.00616   TATGTAACAATGGGA     GAACCCGCTTGACCT TTCG AGGACAAGCGGGTTC      TTTTTTACGAAGGGG 100 354
     DSY0362 NONE
     DSY0363 NONE
     DSY0364 NONE
     DSY0365 NONE
     DSY0366  426906 ..  426923 +    -7  -4.83169   TACTGAAGGCGTCCG             TAGCCC GAACCA GGGCTA              TTTTTGTGCAACGGT  83 268
     DSY0368  429166 ..  429211 + -21.6  -5.65496   GGGTTTAGCTGCAAA TCCCTCTAAAACCCAGATAAG CTGAT CTTATCTGGG-TTTAGAGGGA TTTTTGTTTTTGGTG 100 45
     DSY0369 NONE
     DSY0370  430325 ..  430349 + -10.8  -4.67904   GGCTCAGCTTAAAAA         CCGAG-GAAGC AGCA GCTTCACTCGG          TTTTTAACATTAATC 100 52
     DSY0371  431974 ..  431989 +  -4.6  -2.75975   TTGTTTGAGTGAAGT              CCATGG CGGA CCAAGG               TGGTATGTCTTGAAG  49 33
     DSY0372  432783 ..  432810 +  -8.5  -3.53811   GCTGATGTCAGTAAA        GGATTCTGGCA TACTTT TGCTGGAATCC         TTTACCGCGGCTGGG  71 36
     DSY0373  433880 ..  433902 + -12.1   -4.8622   TAGGTGCATGAAAAA           GGCGAATTC CTGAA GAATTCGCC           TTTTTCATTGGGACA 100 97
     DSY0377  437724 ..  437743 +  -5.6  -2.81162   ATGGTTAAGCACTAC            CGGGGCGT GGAT ATGCCCCA             CTTGGTTTATTGCGT  53 153
     DSY0378  439412 ..  439424 +  -3.3  -2.94976   GCAATCCTTGTTTTA                GTACC GCC GGCAC                ATTGTTTGGAGCCTT  44 68
     DSY0379  440943 ..  440964 + -13.7  -3.59979   GCAAGATAATTTGAA           CCCGGTTCC GAAT GGGACCGGG            TTTCGCGTCGACAGG 100 47
     DSY0380  441727 ..  441748 +  -3.6  -5.19328   AAACGATGACTTAAA           GCGCTTAC GATGGA GGAGGCGC            TTTTTCTTGTACCGT  77 65
     DSY0381  442211 ..  442228 +  -2.1  -3.25088   CTAAGGATATACAGC             TTTTATT CGAA GATAAAA              TTCATCAATTTAAAG  45 79
     DSY0382  443331 ..  443345 +  -2.1  -2.71712   CCATAGGGAGGACGT               TTTGG CAGAC CCGAA               GTTTACACAGAGGAA  40 185
     DSY0383  443783 ..  443800 +  -4.2  -3.57144   CGGGTCTCACATAGT             TTAAGC TTTTTT GCTTAA              TTTGAGGATCACCGG  52 156
     DSY0384  444928 ..  444951 +  -5.2  -2.87132   AGGACGGAGCCTGGT          GCGCCAAATT AGTA AAATAGGCGC           TGTGTGAAAACAGCG  50 14
     DSY0389  450070 ..  450117 + -15.1   -4.4874   GCATAGTATAACGAA GACCATGGAG-GTCTGCCTT CCTAACTAT AGGGCGGACACTCCATGGTC TTTTGCGTTTTTAGA 100 171
     DSY0390 NONE
     DSY0391 NONE
     DSY0392 NONE
     DSY0393  454489 ..  454503 +  -9.2  -3.58801   CTGAAGGATTGGGGA               GGGGGG AGA CCCTCC               TTTAGGGGATTATGT  78 261
     DSY0400 NONE
     DSY0401  467062 ..  467081 +  -3.6  -3.73775   AAGTCAAGGTTTAAA            TTTGCTCA TATT TAAGCAAA             TTTCCTCGAAATCAC  53 55
     DSY0402 NONE
     DSY0403  469010 ..  469053 + -12.4  -3.85704   AATAGGGATATTCTG GGGGTGCCGCACTACGTTTA CTCA TCAACGTTTTGCGACACCCC TTTCATAGTTACTGC 100 40
     DSY0415 NONE
     DSY0416 NONE
     DSY0417 NONE
     DSY0418  484129 ..  484158 + -15.7  -4.07568   CCTGGCCATGGGAAA       CAGGGGAGAGGGG TATT CCCCGCTCTCCTG        TTTTCACCGGCAGGA 100 45
     DSY0419  486190 ..  486233 + -10.4  -2.80252   ATATGCCCTCTCAAA TACCTTTCATAACCAGGTCT CGCT GGAGCTGGTCATGGAGGGTA TCCTATTGTCCGGCT  75 73
     DSY0420  487840 ..  487862 +  -7.7  -4.80167   TGCTTTGTTCACCCA           GGGCGAAGA GTACA TCTTCTCCC           TTTTCGTTTTTGGTC  85 257
     DSY0422 NONE
     DSY0423  490233 ..  490255 + -10.6  -4.65895   TACAAGTGCAAAAAA           TCAGCAGGTT GAG GGCCTGCTGA           TTTTTCCATAGACAC 100 46
     DSY0424  491207 ..  491229 +  -4.9  -5.22289   AAATTTAAGGCGAAA           CAGCAGATT TTTAT AGTTTGCTG           TTTTTATATTTGATA  80 79
     DSY0425 NONE
     DSY0426  493141 ..  493153 +  -2.6  -2.72461   CCGGCTACGGGACGA                CTGC CCAGA GCGG                CTTTAGGGGCGGTTC  41 461
     DSY0428  496063 ..  496095 + -11.5  -4.89477   GCTAAAGCTAAGAAA     GCAGCATGGCCATT TTTTCT AATGGC-ATGCTGC      TTTTGTTATTCCGGC 100 36
     DSY0431  498826 ..  498849 + -11.8    -5.252   CAGATCATGATATTG          CGAAGAACCC GTAA GGGTTCTTTG           TTTTTTATAGAGCTG 100 50
     DSY0433  501115 ..  501134 +  -9.3  -6.12458   TAAATAGGCCTTTAG            CCCTGCT ATGGCA AGCAGGG             TTTTTTCTTTTTTTA 100 127
     DSY0434  501597 ..  501627 + -13.5   -5.7827   GGGGACATGGGCATA       CTTCGTTTTTGCT TGATT GGCAAAAACGAAG       TTTTTTATTTATCTT 100 10
     DSY0435 NONE
     DSY0436 NONE
     DSY0437 NONE
     DSY0438  506409 ..  506444 + -13.4   -3.7941   AGTAGGTTGAATGAT    GAGCCATAGACTAGCC CTGG GGTTAGTCTATGGTGC     TTCTTGTGGCCGATC 100 36
     DSY0439 NONE
     DSY0441 NONE
     DSY0442 NONE
     DSY0443  511150 ..  511161 +  -5.8   -3.3941   ATCAGGTGAATCATG                GGGA CAGG TCCC                 TTGATTCACTCTAGT  57 0
     DSY0444  511736 ..  511748 +  -2.7  -3.93367   GTGTGCCTGGTTAAG                GTTTG AGT TAAAC                TATTTTATTCAAGGA  54 20
     DSY0445  513620 ..  513649 + -13.7   -5.1167   CAGAGTGGAACCGCG       GAAATCCTTCGTC TCTG GACGGAGGGTTTC        TTTTTATATTGAGTT 100 407
     DSY0446 NONE
     DSY0447 NONE
     DSY0448 NONE
     DSY0449 NONE
     DSY0450 NONE
     DSY0451  519080 ..  519101 +  -7.9  -5.80817   ACCAAAGACGAAAAT           CCGCATGGC TAAA GCTCTGCGG            TTTTTTTATATTGAA 100 393
     DSY0452  519461 ..  519471 +  -3.2  -3.32521   GTTGTCAATGATGGT                 GGCT CAG AGTC                 TTGTAAGGATGTGAT  47 106
     DSY0453  519751 ..  519772 +  -2.2  -3.05343   AAGGCAAGTTAGTTT           GGGGCCTT GTATTG GAGGTTCC            TGTTCGAAATATGAC  42 68
     DSY0454  520293 ..  520307 +  -5.7  -2.71763   CTTGATTTTGCTCAG               GTCGA GAAAG TCGAC               TAGTGTCCTTCTCAC  52 8
     DSY0455  520770 ..  520782 +  -3.3  -3.43187   GCAGTATGGGAATCA                CCATC GTC GAAGG                TTAATGATTTTTGTG  49 9
     DSY0456  521694 ..  521714 +  -3.9  -5.13344   ATTGGGCCTTCTTAA            CCTCTGC AGTCAAA GCGGGGG            TTTTTCTATTAGTGT  77 191
     DSY0457 NONE
     DSY0458  522834 ..  522888 + -23.2  -3.81259   AGCCTATAATAGTGC TTAAAGAAGGCGCCCTTCTC-CACC CATAAA GGTGAGAGGAGGGCGCCTTCTTTGG TTTAATCCATTCTCT 100 45
     DSY0461 NONE
     DSY0462  530632 ..  530659 + -17.8  -4.08706   TCCGGAAAACAAACA        GGGGCTGTTCCT TAAA AGGAGCAGCCCC         TTTATATGATCAGGG 100 48
     DSY0463 NONE
     DSY0464  538032 ..  538043 +  -4.4  -3.15579   TCTTTGAGGAGGAAA                GCAT ATTA ATGC                 TTGATGAAGCCTTAA  49 111
     DSY0465  538320 ..  538356 + -19.7  -3.97959   AAATGTGTTAGTTTT    GGGGATTGCTTGCTTTA TGC TGAAGCAAGCAATTCCC    TTTGATATGTTCTTT 100 54
     DSY0466 NONE
     DSY0467 NONE
     DSY0468 NONE
     DSY0469  542855 ..  542895 +    -9  -3.62096   AGACTTAGAGTCTAT  TGATAAAGGATGCCACAG ATTCA CTGTGGCATCCTGCCTCG  TTTCCACTGCTGGGA  75 72
     DSY0470  543445 ..  543455 +  -2.6  -4.31946   GCGTTCATTTGGGGT                 TTAT GAT ATAA                 TATTTTTGTTTGTGG  59 126
     DSY0471 NONE
     DSY0472 NONE
     DSY0473 NONE
     DSY0474 NONE
     DSY0475 NONE
     DSY0476 NONE
     DSY0477 NONE
     DSY0478 NONE
     DSY0479 NONE
     DSY0480 NONE
     DSY0481 NONE
     DSY0482 NONE
     DSY0483 NONE
     DSY0484  549772 ..  549790 +  -4.5  -3.14931   ACAAAGGCGAGCTTC             CTGGCGT GAAGA AGGCCAG             TTGGTAAGGCGTAAG  51 0
     DSY0485 NONE
     DSY0486 NONE
     DSY0487 NONE
     DSY0488 NONE
     DSY0489 NONE
     DSY0490 NONE
     DSY0491 NONE
     DSY0492 NONE
     DSY0493 NONE
     DSY0494 NONE
     DSY0495  555538 ..  555556 +    -3  -3.07935   TAGAGCTAGATCCAA             GGTAGCGG GAG CTGTCACC             TTGCATAACTAGAGT  46 76
     DSY0496 NONE
     DSY0497 NONE
     DSY0498 NONE
     DSY0499 NONE
     DSY0500  558495 ..  558516 + -14.5  -4.75776   GTCTCTGTGAGAAAA           GCCAGGCTT TATT AAGCCTGGC            TTTTTGAGTTGCGTT 100 62
     DSY0501  559730 ..  559758 + -17.6  -4.34402   AGGTTATTTTGCCGA        TCTCCCGCAAAG TTCAC CTTTGCGGGAGA        TTTTCATGTCCGGCA 100 66
     DSY0502  561607 ..  561636 + -16.5  -4.77757   AGCAAGCGCAGGCTG       CCGAGAACCGGTA TCTT TACCGGTTCCCGG        TTTTGCTTTTTCACA 100 39
     DSY0503 NONE
     DSY0504 NONE
     DSY0505  564707 ..  564717 +  -2.4  -3.15592   GAAGGGGGATTGGCT                 GCCC AAT GAGC                 GTTTTAATGGAAATT  43 17
     DSY0506  565708 ..  565742 +    -8  -5.19328   ATCAATAAAGAAAGA     TGACCTTATCTTGC TTTTGCT GTAAGACAAGGTCA     TTTTTATTGTGGCCT  95 56
     DSY0512  573489 ..  573521 + -11.5  -4.66537   TGGATGCATAAAAAA     CAGGGCATTATCAG CAAGAA CTGATAA-GCCCTG      TTTTCTATTGACAGA 100 30
     DSY0516  580187 ..  580214 + -10.6  -4.19953   TTCACTGAAAGGAAA        GCCTGAGGAAAG TCAA TTCTCCTCAGGC         TTTTGGCATTGACTG  91 121
        menF NONE
        menD NONE
     DSY0519 NONE
        menB NONE
        menE NONE
        menC  587927 ..  587954 +  -4.2  -3.32223   CGAAAAAAGGATGGA        TGTTTGCTTTTT TTCC ACAAAGCAAACC         TGTCCTTTTTTATTT  51 513
     DSY0524 NONE
     DSY0525  590524 ..  590566 + -17.9  -3.62275   CATGCCTGGGGCATG GGGCATAAGGCGGATAGCT GGGGA AGCTGTCCGCCTTATGCTG TTTGCCCTGATGAGT 100 91
     DSY0526 NONE
     DSY0527 NONE
     DSY0528 NONE
     DSY0529 NONE
     DSY0530  598077 ..  598114 +   -10  -2.87132   TGAACTTGGGCTTTC  GCTGAGACTGGGCTGGAT CTAC GTTCAGCCCAGTC-C-GC   TGTGTACGGAAGAAG  72 138
     DSY0531 NONE
     DSY0532  600040 ..  600083 + -20.6  -3.70505   AGAATGCCAAATAAA GAGGAACAAACGGATAGC AGTAAGAG GCTGTCCGTTTGTTCCTC TTTAAAATTGATTTG 100 99
     DSY0533 NONE
     DSY0534 NONE
     DSY0535  606723 ..  606741 +  -9.5   -4.3467   CTTCTATAATGAAAA             CGGCGGC GGAAG GCCGTCG             TTTTCATATGCAAAT  88 72
     DSY0539  615054 ..  615068 +  -4.9  -3.67296   TGATCTCCGACAGCC               GGGGG CCGGA CCCTC               TTTCGCTGCATGCTG  57 191
     DSY0540 NONE
     DSY0541  618043 ..  618083 +  -8.5  -5.68438   CAATAGTATATGGTG TGAA-AAGAGGCTCCGGA GGAATG TCCGGGGCCTTTTGTTTA  TTTTTTGTTTAGTCG 100 35
     DSY0542  623143 ..  623176 + -14.7  -3.00441   CTAATAATTAAAGCA     CACTTCCTATCAGGT CAAA GCCGGATAGGAAGTG      CTTTGGTTATGGGTT 100 72
     DSY0543  624475 ..  624502 + -13.6  -4.52703   GAGAGCAAAGAGGAA        GCGCTTGAAATT GCGG GATTTCAAGCGC         TTTTCTAATCATTTC 100 146
     DSY0544  626233 ..  626247 +  -4.3  -3.68619   GCAAGCCAGGAAAAA               GATGT GGAGA ACATC               TTTAAATCCATTAAA  54 472
     DSY0545 NONE
     DSY0546  629044 ..  629102 + -14.8  -5.00616   CTGAAATGAGATGAA ATGAAGAGTGACCCGGTCAAAATGAC AAATGCA GTCATTTTGACCGGGTCATTTTGCCG TTTTTTAAGAACAGA 100 37
     DSY0547  632290 ..  632306 +  -3.8  -2.78816   CCGCAATGGCGGTGC              CTTTAA AATCC TTAAAG              TATAGTGGGGGATGA  45 4
     DSY0548 NONE
     DSY0549 NONE
     DSY0550  634923 ..  634959 + -11.8  -3.53012   CAAGTAAAGCTATAG    TCATGAAAGGGGTATG ATGTG CATACCTCTTTTATGG    TTTAAGCACAAAACA  91 316
     DSY0551  636347 ..  636363 +  -2.3  -3.33671   TTATAATGCAGGTAA              TTATCGT AAA ACAATAA              TTATGAGGTGGATAT  45 101
     DSY0552 NONE
     DSY0553 NONE
     DSY0554  638588 ..  638607 +  -7.9  -5.60993   CTGCTCTGTAGTGCT            GCATACC GGGAAA GGTATGC             TTTTTTTCTGCGCCG 100 30
     DSY0555 NONE
     DSY0556  641071 ..  641086 +  -3.3  -3.48276   TACCCATATATTCAA              TGTTG AATAAA CAACA               TTATATAAGAGGAGG  49 73
     DSY0557 NONE
     DSY0558 NONE
     DSY0559  643285 ..  643324 +   -16  -2.60075   ATAATTGTAATTTGG  ATTGTCCCAAAAACGAAA GCGC TTTCGTTTTTGGGACAGG   ATTCGTTGAAAGCGA 100 437
     DSY0562  646080 ..  646107 +    -4  -4.06179   CAATGAAGCGTGCGC        TGGACTGCGTGC AGAG GCACGAAAGCCA         TTTATGCCTTTTCAG  59 400
     DSY0564  646905 ..  646943 + -22.7  -3.92522   ACTGTCTTCTCGAAA   GATCAAAACAGCGGGGT ATCAA GCCCCGCTGTTTTGATC   TTTATGCACTTCCGA 100 109
     DSY0566  650431 ..  650458 + -17.2  -3.21218   TTCATTAGGAGACCA        GAAAAACCGAGG CGAG CCTCGGTTTTTC         TTGATCATAAAACAT 100 48
     DSY0567  653055 ..  653068 +  -5.9  -3.40073   TAGATTTTTCCAGCC               GCCGG GCGA TCGGC                TTCCTTAATCACCAT  57 418
     DSY0570  654659 ..  654679 +  -9.8  -2.64973   GCACACGCCTCTTCC            CACAAACG GGGCA CGTTTGTG            TAGTGTAGGCTTCAT  66 439
     DSY0572 NONE
     DSY0573  657615 ..  657654 + -11.5   -4.1899   AAAAGTAAGGTTAAA  CGGGGAAATGTAAGCCA AAGCCA TGGCGGATATTTCCCCG   TTTTGCGTAAACTAG 100 53
     DSY0574 NONE
     DSY0575  660613 ..  660660 + -10.9  -4.64861   TTGCCTGGAGAAGAA GAGCGTATCGCCCAATGTTCA GAACCTAA TGAACGTT-GGCG-TACGCTC TTTATTTTAAGCAAA 100 99
     DSY0576 NONE
     DSY0577  661845 ..  661888 + -19.1   -3.5394   ATAGGGAGTCAGGAT TTGTTCGTCCCGGATTGAA CATGCA TTCAATCCGGGACGAACTG TTTAGGCCACCGTTT 100 138
     DSY0578  663534 ..  663567 + -12.5  -4.25104   GCAGAAAGTCAGAAA     GACAGATACCACGTT TTCC GGCGTGGCATCTGTC      TTTTGCTGCACAAGG 100 73
     DSY0581  670083 ..  670101 +  -8.8  -2.87136   GGCGTTCACTTCCTG             GAGGCTGG CGG CCAGGCTC             TGTGATGCTTCCTCC  62 505
     DSY0591  683065 ..  683118 + -17.5   -5.1287   CCAAACCGATACGGA AAAGCCAAGAGATAGGCACTGCCTC TTGC GGGACAGCGCCTATCTCTTGGCTGA TTTTTTGAATATACG 100 58
     DSY0593  683594 ..  683607 +  -4.5  -3.96327   AAAAAAGTAATCTTT               GGGCA GGAA TGCTC                TTTATACTGGGCGGT  61 31
     DSY0594  683984 ..  684003 +  -2.8  -4.33281   TCAATCATAAATATT            GAAGCGGT CTTA ACTGATTC             TTGTTTCTTTAAAAT  59 24
     DSY0595  685764 ..  685789 + -12.7  -5.55001   GACAAATCCTTGGAA         CCCTTGCACCTC ATG GAG-TGCAAGGG         TTTTGTTTTTTATTA 100 42
     DSY0596 NONE
        dmsA NONE
        dmsB NONE
        dmsC  690271 ..  690309 + -13.9  -3.20617   TCTCTTAAATTTAAA   CACCCTGGACGCTCACT CTTGA GGTGAGGGTCCAGGGTA   TCTTAACTTTGAACT 100 42
     DSY0600 NONE
     DSY0601  693362 ..  693396 +  -8.7  -5.65177   GAGGCCAAAACAAAA    GCCCAG-TCTTTGTAG AAAA TTACAAAGAACCGGGC     TTTTTTTGTAGATAT 100 66
     DSY0603 NONE
     DSY0604 NONE
     DSY0605  698564 ..  698578 +  -5.6  -3.45832   GGTTTATTCTGATCG               GCACCC AGG GAGTGC               TTCATTGTCAAATTG  59 29
     DSY0606 NONE
     DSY0607  700477 ..  700501 +  -8.5  -4.72272   TCGTGTTTGTAAAAA          GGGAGCATGCT TGC GGCAAGCTCTC          TTTTTACTAGGCGCC  91 84
     DSY0608 NONE
     DSY0609  703289 ..  703315 +  -2.9  -3.97308   AGCCCCTGACAAGCA        GACCAACGCGCT TTCC AGC-CGGCGGTC         TTTGACTTTTATAAT  56 374
     DSY0613  707885 ..  707903 +  -3.8  -2.93853   GGCTAACCTGACTAA             CAGGAAGA CAG TCCTTCTG             ATTTGATTGAGAAGC  46 173
     DSY0616  712066 ..  712089 +  -8.8  -4.67982   TAATGACTCAATAAA          AAACGTCGGC AGAG GCCGGCGTTC           TTTTATTGGGTACCC 100 161
     DSY0618  715201 ..  715241 + -13.5  -4.78157   TAATGACCAATTAAA  GACCAAACCGCTTTCAA ACAAGAC TTAGAAGCGGTTTGGTC  TTTCTTCTTTTTGAT 100 82
     DSY0619 NONE
     DSY0620 NONE
     DSY0621  719268 ..  719297 + -17.9  -3.66178   GGAACGCAAGTTTTA       GAGGGCGCCGGCA AAAA TGCCGGCGCTTTC        TTTGCAATTACCAGA 100 75
     DSY0622  721639 ..  721669 + -14.7  -5.47218   TTCCTATCGCACAAA       GCAGGACCATCCG CCAAA CGGGTGGCCCTGC       TTTTTTTAGGTACAG 100 51
     DSY0623  723489 ..  723502 +  -5.3  -3.64488   TGCGAGCATAGAGAA               TGACA ACGG TGTCA                TGTTTTAGGGGCGTT  59 23
     DSY0625  725804 ..  725816 +    -2  -2.73007   TGTTCCCATAGGATT                TTCA GATGG TGAA                CTTTAACAGCATCTT  40 7
     DSY0626  726264 ..  726285 +  -9.5   -3.6215   ATAGACACAGAAAAA           GCCATTGAT GAAA ATCAGTGGC            TTTAAAATGACTTAA  78 95
     DSY0627  726852 ..  726865 +  -2.3  -3.21705   ACAAAGTAAATAAAA               GGAGC ATCA GCTAC                TTCGCTTAAATTATG  43 80
     DSY0629  728553 ..  728584 +   -19  -4.07568   ATGCTGTCATAGAAA      TAGGATCAGTTAGC AATT GCTAACTGATCCTA       TTTTAACAAGGAAGA 100 51
     DSY0631  729703 ..  729736 + -19.9  -2.70932   TAAAGGAACACATTA     GAGAATAAGACTTGG TTAT CCAAGTCTTATTCTC      TAATTACAACGAAAC 100 18
     DSY0634  734283 ..  734316 + -12.5  -4.05446   AAGAACAAGAAGAGA     GGACCGTGTGAAAAT CTTA ATTTTCTCACGGCCC      TTTATCATTAAGGGG 100 54
     DSY0636 NONE
     DSY0637  736700 ..  736738 + -16.8  -4.14764   ATAATCCTTAAAAAA   GGCGTCCTGCCTCCACTA TTA TAGTGAAGGGAGGACGTC   TTTGGTTATTTGCAC 100 37
     DSY0638  737818 ..  737830 +  -5.5  -2.88544   GCGAGGAAATTCTGG                TGGCC GGC GGCTA                TATCTACAGATAAGA  50 0
     DSY0639  739093 ..  739130 +  -6.3  -2.58999   GCCGGGGAGGGTCCC   CATCATGCCATCTCTCCG GCA CGGAGAAAGGG-AGGATG   CTTAATATGTCAGCG  54 42
     DSY0640 NONE
     DSY0642 NONE
     DSY0643  744361 ..  744388 + -11.4  -2.74605   TCTGTAGTTGAAATA        GTGAAGTGGGAT TTCG ATCCTGCTTCAC         TCCATTTTAAAGGAG  81 41
     DSY0644 NONE
     DSY0645 NONE
     DSY0646 NONE
     DSY0647  748248 ..  748273 + -14.7  -4.25104   ATACCGCAGCCATAA         AGAACCCCGCG CAAC CGCGGGGTTCA          TTTTCGTGGCGCACC 100 66
     DSY0649 NONE
     DSY0650 NONE
     DSY0651  754620 ..  754661 + -14.6  -3.38294   GCGTGCTGACAAAGG ATTTGCCGGAAGTGCTTC GCAAAA GAAGTGCTTCCGGCAAAC  TATGTTTGTATCCAA 100 67
     DSY0653 NONE
     DSY0654 NONE
     DSY0655  759037 ..  759070 + -14.2  -3.70039   GACTGCAAGTGTAAA     TGAGAATGGATTTT CAGGCA AAAATCCATTCTCA      TTCCTTTTGACGTTT 100 136
     DSY0656  759410 ..  759426 +  -5.1  -3.60627   TGCTGGTGCCACCCT              GCAGC ATGAGGG GCTGC              TTTGAAGTAACCTCA  59 77
     DSY0657  761277 ..  761309 +  -8.5   -3.1789   ATGTCATCATATCCA      CCAATGCCCGTCA TATTCAT TGATGTGCATTGG      TCTGTTATGCCCATT  67 55
     DSY0658  763563 ..  763617 + -13.6  -4.72272   CGGAAGAGATTTAAG CTATTGCCGGATTCATCCCCCGTTTT GAC AAGTCGGGAGGTGAATCCGGCAGCAA TTTTTGGTAGCCCAA 100 27
     DSY0659  764097 ..  764140 + -20.6  -3.76379   GGAGCTAGAATTAAA GAAGCCAATCCTATATCACA GACT TGTGGTATCGGATTGGCTTC TTTGATCCAGTATTG 100 113
     DSY0660 NONE
     DSY0661 NONE
     DSY0662 NONE
     DSY0663 NONE
     DSY0664  773986 ..  774020 +  -7.2  -5.60689   GCCATTAAAGAAAGG     CATCCTGCTCCCAT TTGAATC ATGAGAGAAGGATG     TTTTTTATTGTCTGC 100 149
     DSY0665  775288 ..  775300 +  -2.7  -4.37711   GAGGCAAGGCGATTA                TCAGA TGA TTTGA                TTTTAGGTTTAGTAC  59 285
     DSY0666 NONE
     DSY0667 NONE
     DSY0668 NONE
     DSY0670 NONE
     DSY0671 NONE
     DSY0672 NONE
     DSY0673 NONE
     DSY0674  792360 ..  792374 +  -3.4  -3.05844   GTGACGTAATTTGTC               CGGCCT GTG GGGCAG               TGTTAAGGTAAGGGG  44 0
     DSY0675  793704 ..  793722 +  -8.9  -2.52543   TGGAAGAGAAAAAAG             GCAAGGA CTATC TCCTTGC             TCAGTTACAGAAGAT  65 310
     DSY0676 NONE
     DSY0677 NONE
     DSY0678  802120 ..  802130 +  -2.4  -2.50074   CCACAATGGGAAATA                 ACGG AGG CCGG                 ATATGTTGTCAGAAA  39 25
     DSY0679 NONE
     DSY0680  807290 ..  807307 +  -7.1  -2.91199   CGAATCAGCCTCCTT             TACTATG GTAA CATAGTA              TCTAATTGGGCGTTA  61 479
     DSY0681 NONE
     DSY0682  813782 ..  813795 +  -3.1  -4.17316   GAGAGTTCAGTGCTC               TCCTA CAAG TGGGA                TTATTTTGCGCAAGT  58 112
     DSY0683 NONE
     DSY0684  819157 ..  819179 +  -2.7  -4.14392   CGATATTTGCTCCAA          CGAGGTGAAT TGAT AGTCACC-CG           TTTGTATATCAGTAT  57 13
     DSY0685 NONE
     DSY0686 NONE
     DSY0687  822745 ..  822786 + -16.7  -3.98661   AACGAGGAAATCAAG TTTGTCCCCAAACGCGACA ACGT TGTCACGTTTGGGGACATG  TTTATGCTGGCTGTA 100 240
     DSY0689  826414 ..  826428 +  -7.2     -3.94   GATGGATAAGGAAAA               CAAAAG TGG CTTTTG               TTGTTTGGCCATTAG  72 476
     DSY0690 NONE
     DSY0691  828738 ..  828751 +  -2.4  -2.98813   ACGTAACAGTCCAGC               TGTC CACGAC GACA                TCCTTATTATACAAT  42 458
     DSY0692  834229 ..  834244 +  -5.4   -5.5112   AGGTAGTATTAGAAA              TAGGCC GTTT GGTCTA               TTTTTTATTACTCCA  87 35
     DSY0693 NONE
     DSY0694  837384 ..  837394 +  -6.8  -3.82098   GATAAATTAAAACAG                 GCTC GAA GAGC                 TTTGGATTCGTTATC  67 63
     DSY0695 NONE
     DSY0696  840108 ..  840145 + -17.1  -3.29324   GTCATCAGCATAAAA   GAGATAGGCGTCATCCC TTTT GGGACAACGCCTATCTC    TTGCCTTTCCGTACA 100 28
     DSY0698 NONE
     DSY0699  841845 ..  841886 + -15.3  -3.72695   CCATTTGACAAGAGG CTTATCCAGGAATGCGACA ACGT TGTCGCATTCTTGGACATG  TTTCGTGCCGGCCGT 100 33
     DSY0700  842655 ..  842692 + -19.3  -3.90744   TATGGAAAAAAAGCT   TGTCCAGGACCGCGACA ACGT TGTCGTGTTCCTGGACA    TTGTTTAGGCGGCGG 100 311
     DSY0705 NONE
     DSY0706  849350 ..  849367 +  -6.9  -3.01712   ACGAAAATGTACGAC             GTCAGCG ACTA CGCCGAC              TATTACCGCGCCGGC  58 249
     DSY0708  852874 ..  852886 +  -3.4  -3.77302   CGGGATCTCATCAAC                CGTT TGCTC AACG                TTAATTTTCTCGTCA  53 60
     DSY0709 NONE
     DSY0710 NONE
     DSY0711 NONE
     DSY0712  860165 ..  860204 + -25.2  -3.20633   CAAGATCCTTGCATA  GAAGCCGAACCCCGGC CATATAAA GCCGGGGTTCGGCTTC   TTCAATATATTCTCA 100 246
     DSY0713 NONE
     DSY0714  863915 ..  863947 +   -15  -5.18357   TCATATATAAGGAAA     GGCTTCCCG-GGAGT ATGC ACTCTTCGGGAAGCC      TTTTTTGCTCAGTTA 100 218
     DSY0716 NONE
     DSY0717  866184 ..  866225 + -18.2  -3.02649   AAACCAATTGAACTT TAAAGGCTTCCCCAAGAG TTATTT CTCTCGGGGAAGCCTTTG  TCTATATCATGCAAT 100 23
     DSY0718  871232 ..  871242 +  -5.4  -4.65168   GAATAGGTAAGAGGG                 GCTT TCC AAGC                 TTTTTAGAGTATGAT  73 60
     DSY0719  872202 ..  872212 +  -3.2  -3.27022   AATATGAACTATTGG                 CTCT GCG GGAG                 TTGGTATCCAATAAC  47 73
     DSY0720  873142 ..  873164 + -11.2  -5.20783   AATTAGACTTATTTA           CGCCGCAGGT AAT ACTGGCGGCG           TTTTTGTATTTAGAT 100 42
     DSY0723  876719 ..  876750 +   -21  -4.82667   CATAGAACAACAAAA      GCTTCCCGGAGAGT GATG GCTCTCCGGGAAGC       TTTTTCCTCTGCTCA 100 42
     DSY0724 NONE
     DSY0725  878847 ..  878885 + -23.4  -3.67517   GCTGACTGCGGACCA   CAAGACCCCGGAGAGA TGTTTGT TCTCTCCGGGGTCTTG   TTTGCGGTCTTGCTG 100 36
     DSY0727 NONE
     DSY0728  882028 ..  882052 + -13.7  -5.45726   CGCGAAGTACAAAAA          TCCTCAAACCA GTG TGGTTTGGGGA          TTTTTTTAAAGTCTA 100 42
     DSY0729  882806 ..  882817 +  -4.4  -5.00616   CGATTATTTTGTATA                CAGA ACTA TCTG                 TTTTTTAGCGGGCCA  74 6
     DSY0731 NONE
     DSY0732  886686 ..  886716 +    -9  -5.64006   ATAGCCGCCGGAAAA       GAGCTGAGTTCTTC CAG GAGAAACCCAGCTC       TTTTTTTGCTTGGAT 100 89
     DSY0733  887430 ..  887452 +  -9.8  -3.61398   CAGATATTAACGAAA           GTCCCTGGTT ATA GGCCGGGGAC           TTCTTGCAAGAAAGA  80 61
     DSY0734  888128 ..  888152 +  -8.6  -5.24129   TGATGGCGGCTCTGG          GCCCAAGG GATATAAAA CCTTGGGC          TTTTTTCTGGAAAAG 100 66
        frdC NONE
        frdA NONE
        frdB  892054 ..  892069 + -10.4  -5.01546   GCGCTGCTTCTTCTT              GGGCCT GTTC AGGCCC               TTTTTCTATGCCTTT 100 328
     DSY0738 NONE
     DSY0739 NONE
     DSY0740 NONE
     DSY0741  895218 ..  895234 + -13.7  -4.72386   CGATGAATCAAAAAA              CCAGGCC TCA GGCCTGG              TTTTTGCATAGTTTC 100 59
     DSY0743  896982 ..  897006 +  -9.4  -4.48333   ATAGTTCCAAACAAA          TAGTCCTCAG GGCCA TTGAGGACTA          TTTTAATTAGTGTAT  95 72
     DSY0744 NONE
     DSY0745  898287 ..  898309 + -11.4  -3.85909   CATTTTAGAAAATAG           CAGCAGATTT TTA AAGTCTGCTG           TTTCCATTTGCCTGA  95 52
     DSY0746  898945 ..  898961 +  -3.7  -3.14564   TTTTGTATATAAATT              TCTTTTC CTT GAAAAGC              TTAATAAGAGACTCA  48 69
     DSY0747 NONE
     DSY0748 NONE
     DSY0749  901132 ..  901152 +  -3.3  -3.55202   AAAGAGAGGGAGTTG            TTTTAATGG ACG CCCTTAAGA            TGTTCTTTAGAGATC  49 39
     DSY0750  902336 ..  902363 +    -7  -5.46706   CTCCGCGCCATAGGA        GTCGTTGCTTTG GGAT TGAAGCAGCGGC         TTTTTCTTTTACACT  91 43
     DSY0751 NONE
     DSY0752  907339 ..  907373 + -16.6  -4.59773   GACCTCTTTGCTATT     CAGGGCCATTGTAAAA CAG TTTTGCAATGGCCCCG     TTTTTGGGGGTGAAA 100 139
     DSY0760 NONE
     DSY0761 NONE
     DSY0762 NONE
     DSY0763  917516 ..  917561 + -22.2  -3.76413   AAAAACATAGTAAAA GGAGAGTCTGTTGTCTACCT CCTGCA GGGTAGACAATAGACTCTCC TTTGGGGTTTTGCCC 100 56
     DSY0765  920010 ..  920032 +  -3.3  -2.62184   GTGTCCTAGGACTGT           CCCCATGCC TCTCT GGAATAGGG           TGATATAAGGAGGAA  42 32
     DSY0766  922049 ..  922074 + -14.1  -3.34088   AGACAATGAGGCTAA         GCCTGTTTGCG CGTC TGCAAACAGGC          TTAATATATAATGGT 100 163
     DSY0767 NONE
     DSY0768  924305 ..  924331 +   -21  -4.26903   GCAAGGAAGTATAAA         GGGAGCACATCG TGG CGATGTGCTCCC         TTTTCATGGAATCAA 100 57
     DSY0769  925558 ..  925600 + -21.5  -3.72576   AAGTTAATAAGCAAA TAAGCCAGGGGGCGTTCAT GTGTG GTGAACGCCCCCTGACTTA TTTGCTGAGGAAAAC 100 34
     DSY0772  929564 ..  929615 + -17.5  -4.87318   AAAGAGGGTAAAAAG AGGAGACAGGTACCATGATTCAA CTTAAT TTGAATCACGGTACCTGTCCCCA TTTTTCACTTTTAAC 100 44
     DSY0773 NONE
     DSY0775  932900 ..  932927 +   -10  -4.93696   GGAAAATATTAAAAA        GCACGA-AATGGT TGA GCCATTGTCGTGC        TTTTTAATATTTCAG 100 145
     DSY0776  933638 ..  933662 +  -3.6  -3.28924   AATGCAAAACCGATC         TGA-CTACGGA AGAT TCCGGAGATCA          TTCTGCACAAGGATA  49 425
     DSY0777 NONE
     DSY0778 NONE
     DSY0779  938403 ..  938441 + -16.8  -3.93659   GATAATTACACAAGT   ACCTTTCTGTGGCCTGCA GAT TGCAGTCCGCAGAAAGGC   TTTCCTGCTTTTCCT 100 44
     DSY0780  939817 ..  939849 + -12.8  -4.19678   CGACATAATCCAAAA      TCCGCTTGAGAGCT GCACA GGCTGTCAAGCGGA      TTTGTTGGCATATCA 100 85
     DSY0781  942134 ..  942146 +  -3.3  -2.78891   TGGCAATGAGAATCA                GAAGG GTT CCTAC                TACTTGCATTGGGGT  43 90
     DSY0784  945630 ..  945643 +  -2.4  -4.37092   GTTAAAGTTTAAAGT               GACT TCAGTC AGTC                TTTTGTGAAGGAGCT  58 79
     DSY0785  946968 ..  946982 + -12.8  -4.67982   GATAAGAGAGAGAAA               GCGCCC TCG GGGCGC               TTTTCTTACATGAAA 100 74
     DSY0786  948451 ..  948465 +  -2.1  -2.52464   GATAAGTTTGAATAA               TACCT ATACG GGGTA               TAAATTAAAAGCAAG  39 65
        pncB  950146 ..  950182 +  -2.9  -3.06696   TTATCCAAATGATTT    GTTCAAAAAGCGGTTCA TAG TGAACCGCTTCAAGGAA    TATCTTACAAGGAGG  43 29
        nadE  950959 ..  950976 +  -3.3  -3.10761   TGGAACTGCCTAAGC             TGCCCAA ATTA TAGGGCG              TGTCATTTCTTAGCC  46 12
     DSY0789 NONE
     DSY0790  952367 ..  952401 +  -9.3  -4.59109   ATCTGTCACTATGTA     AAAAGGAATGGCCTC TATAT GGGGCCATTCCTTAG     TTTTTCGAACCTGTC 100 25
     DSY0793  955030 ..  955048 +  -3.1  -5.96894   ATAAGGACAAAAGAA             GTTCCCT TAAGC AAGGAAC             TTTTTTTGTTTGCCT  95 63
     DSY0801  965794 ..  965815 + -13.1  -3.33696   TCGTGAAAATGAAAA           GAATCCCCA CGTC TGGGGATTC            TTCATTGCGCAAGCC 100 289
     DSY0804  969906 ..  969916 +  -3.2  -2.70932   CGGGAGGAGCTTTCA                 CGAT TAC GTCG                 TGCTTAGGAGCGCCG  42 8
     DSY0805  971021 ..  971036 +  -2.6  -3.29043   TTAAGAATCGGAGGA              TTAGAA GTGC TTCTAG               TTATAAAAGGAACTT  46 200
     DSY0806 NONE
     DSY0807  973976 ..  974005 +  -4.9  -4.33739   CAGACATGAAGAAAA       GTGGAGGGCCATA TATA TCTGGTCTTCCTC        TTTTGAAGTTTTTTG  66 259
     DSY0811  983358 ..  983386 + -13.3  -3.33171   TGGTCATATGGTATT        TAGCCTTGGTTAA AAT TAAACCAAGGCTA        TTACTACTTATTAAG 100 126
     DSY0814  986972 ..  986994 +    -4  -4.03234   CACCATCTCGCGGTT           GTGGGGTACC AGT GAAACCCTAC           TTTATATAGGCCGAA  59 236
     DSY0815  988514 ..  988527 +  -6.7  -2.67694   ATGGAGCAATCTGTC               CAGCA TGGC TGCTG                TCATCTGCTCGTCAT  53 483
     DSY0818  991724 ..  991763 + -13.2  -3.40522   AGTTTACTGCCCACC  TAAATAAAGTTTACTGGG TTTA CCTAGTAAACTTCATTTA   TTGTCCTGAGCCAGT 100 492
     DSY0821 NONE
     DSY0822  996905 ..  996922 +  -9.9  -5.63517   AGAGCATAATAAAAA             GGAGAAG TCGC CTTCTCC              TTTTTTATTTACCAG 100 39
     DSY0825 1000326 .. 1000348 +  -5.5  -5.04249   CTAAGTTCAATCAAA           CGGGTAGCT TTAAT AGCGACCTG           TTTCTTTTTTGAAAA  78 507
     DSY0826 1001075 .. 1001126 + -17.8  -4.54821   GTGAATTATTGAAAA TCTCTAAATCACAAAAATGTTAAA ATTT TGTAACATTATTGTGATTTAGAGA TTTTATAATTACCCT 100 114
     DSY0827 NONE
     DSY0828 1001928 .. 1001968 + -14.4  -4.83722   TTTTAAGCCAATAGT TA-ATAAACCGTCAACTGG TGTA TCAGTTGACGGTTTATATA  TTTTATTCTGATATT 100 87
     DSY0838 1014626 .. 1014660 +  -3.1  -5.87996   CATAACCCGCATGGT    TAAAGGCTATTGAAGA GATT TTTTCGATGGC-TTTA     TTTTTTTCTTCATTC  88 146
     DSY0839 1015397 .. 1015416 +  -3.6  -3.73775   AAGTCAAGGTTTAAA            TTTGCTCA TATT TAAGCAAA             TTTCCTCGAAATCAC  53 65
     DSY0840 NONE
     DSY0841 1017903 .. 1017915 +  -5.5  -2.96274   CGGTTAAGTTAAACA                CTGGT GAA ACCGG                TATCGTTGTAGACCA  51 369
     DSY0844 1022571 .. 1022583 +  -4.9  -3.07259   ATGAGTTTTTATCAT                TTTAG CAG CTAAA                CTTTTAACAATGGTT  49 452
     DSY0846 1023503 .. 1023558 + -18.6  -3.12351   ATCCGTTAAGAGTTT GAAAAGGGGGCGTTGCAAAACTACTTT TTT GAAGTAGTTA-GCAACGTCCCCTTTAC TTAGCTATCCGGAAA 100 42
     DSY0850 1028243 .. 1028276 + -10.5  -3.11609   TAAAGTGATTAAATA     GAGCATTTAAAAAAC ATTT GTTATTTAGATGCTC      TCTCTCTCTTGAATT  77 69
     DSY0851 1028735 .. 1028751 + -12.3   -4.7173   TAAATTCAATTACAA              GAAGGCC AAA GGCCTTC              TTTTTCAATATAATA 100 171
     DSY0852 1029550 .. 1029560 +  -3.2  -2.81471   AGCCGATTTAATAAG                 GTCA AAA TGGC                 TATAGTCAGATTCTG  43 30
     DSY0854 NONE
     DSY0855 1033729 .. 1033751 +  -4.2  -4.20707   GCACTTGCAAAAAAT          GACT-TCCC GTCAGG GGGAAAGTC           TGTTTTTTCATGAAC  61 312
     DSY0856 1034267 .. 1034302 + -12.7  -3.83026   TGTGAGTAATAAAAA    GGGATTGTAACGAAC CGGTTA GTTCGCTGCAATCCC     TTTAGTGTGAACCCC 100 79
     DSY0859 1036887 .. 1036897 +    -4   -3.6053   TATGGATTTTATATA                 TCTA TAA TAGA                 TTGATTTATGAGGAG  54 193
     DSY0860 1038295 .. 1038330 +  -5.5  -4.49353   AATAGTCTGATATGA    TGCTGGTTAATAGTC CAATTA GTCTATTTATCAGCA     TTTCTTATCTTGTGC  70 97
     DSY0861 1040041 .. 1040083 +  -9.4  -5.00884   TTTTTCGGTGAAAAG GCTGAAAAGCAC-CGAAAT ACAAGG ACTTCGTGTGCTTTTTAGC TTTTTTGCGAGGGAT 100 131
     DSY0864 NONE
     DSY0865 NONE
     DSY0866 1049036 .. 1049052 +  -3.6  -3.15663   TTAAAGATTAACCAA              GGACAG TTTAT CTGCCC              TTGGTAAAAATAAGT  48 57
     DSY0867 NONE
     DSY0868 NONE
     DSY0869 NONE
     DSY0870 1052889 .. 1052918 +   -13  -3.47322   GTAATCCTCTATAAA       CGACCTTCCGACG TTTAC CGT-GGAAGGTCG       TTAATTATGGTGCGC 100 142
     DSY0872 1057818 .. 1057849 +  -8.6  -2.87564   TTAAGTACATTGTAA      CAAAACACGGGGGA ATAT TCCCCCGTGTAAAG       TATATCCACAGATAA  64 42
     DSY0873 1060645 .. 1060655 +    -4  -2.55712   GCCTAGGCAGTGGTT                 TTCA CAA TGAA                 CTATTATGAATGTGC  45 447
     DSY0874 1061552 .. 1061564 +  -4.1  -3.57144   CCGAGCTGCTAATAC                CGGTT CTT AATCG                TTTAAACGTCAAAAA  52 225
     DSY0875 NONE
     DSY0876 NONE
     DSY0877 NONE
     DSY0878 NONE
     DSY0879 NONE
     DSY0880 NONE
     DSY0881 1067847 .. 1067873 +  -7.3  -5.62288   TTTATGGTTTTAGGA         TCCCCATCG GATCAAAAA CGGTGGGGA         TTTTTGTTTTCTTGG 100 56
     DSY0882 NONE
     DSY0883 1070961 .. 1070999 +  -7.4  -5.75822   TAAAGCCAATAGAAA   CCAGAAAACTGTGACCTT TCA GAGGCAACGGTGTTCTGG   TTTTTTTCATTTCTG 100 371
     DSY0884 NONE
     DSY0885 NONE
     DSY0886 NONE
     DSY0887 NONE
     DSY0888 1077489 .. 1077513 + -12.9  -3.68827   TTTTATTGACTCAAA          CCAGCAGGC TGCTTTT GCCTGCTGG          TTTGGGTCGTGAGTG 100 69
     DSY0889 NONE
     DSY0890 NONE
     DSY0891 1080376 .. 1080389 +  -2.5  -2.66435   ACCACTAATCAAGAG               TAAAT AGCA ATTTA                TGCTGTAATAGAAAT  41 23
     DSY0892 1081151 .. 1081170 +    -2  -3.04248   ACAATTGACGGTAGA            TCCTGACC AGAA GAGCAGGA             TCTTAAGGAATGTTC  42 69
     DSY0893 NONE
     DSY0894 NONE
     DSY0895 1085613 .. 1085647 + -10.9  -2.81133   CCGGATTTAAATGAC     TCAAACCAGCAGG CTGATTTCT CCTGTTGGTTTGA     TGTCGTCCGTAGATG  77 49
     DSY0896 NONE
     DSY0897 1087588 .. 1087612 +  -7.1  -3.72037   ATTGGTTTAACCCAA          CTTAGCCCGGC TTT GTCGGATTAAG          TTATATGGTTTTTCA  68 48
     DSY0898 NONE
     DSY0899 1088945 .. 1088974 + -13.7  -3.13728   TCTAATTGTACCGAA       CCAGCAGGC-TGAT TTA ATCGTGCCTGCTGG       TTCGATGTCCGTAAT 100 41
     DSY0901 1091156 .. 1091197 +  -2.1   -5.4505   TTTGAGATTTATACT GAGCTTGTTCAGGTGGCGCA AAA TGGGCACCCTGGTCG-GCTC TTTTTTGTTGCGCCA  78 55
     DSY0902 NONE
     DSY0903 1095122 .. 1095163 +  -4.4  -3.12138   TCATTAGGCATGCTG CTGTCCGGAGGCAAAG GATTTCCTGG CTCCGCTTTCGGACAG  TGTGTGTGCTTTTTG  49 48
     DSY0904 NONE
     DSY0905 NONE
     DSY0906 NONE
     DSY0907 1099192 .. 1099220 + -14.6  -4.59853   GAACAAATTAGCAAA        TGGCTGCTGCCT TAATC AGGCTGCAGCCA        TTTTTGAGAGATTGG 100 46
     DSY0908 1100025 .. 1100064 + -18.8   -4.3255   AGCTAAGCGTGAATA  CCCGGGGCAAAACG-GATC GAT GATCATGTTTTGTCCCGGG  TTTATTGCTTGCGGG 100 59
     DSY0909 NONE
     DSY0910 1101724 .. 1101739 +  -8.2  -5.24989   CCTTATTCCTTAAAA              CGTCCC TCAG GGGGCG               TTTTTTCATGTGTGA 100 73
     DSY0911 NONE
     DSY0912 NONE
     DSY0913 NONE
     DSY0914 NONE
     DSY0915 NONE
     DSY0916 NONE
     DSY0917 1108068 .. 1108094 + -10.2  -3.18031   AGACAAGTAAGCAAT         CCCCCTCAGA CTGAAGT TTTGAGGGGG         TGTAATTTTTGAGGG  77 39
     DSY0918 NONE
     DSY0919 1109484 .. 1109513 +  -5.7  -4.57569   GAAGAATTGACGGAA       TAAGCAATGGAGA TGTC TCTCCCATGCTTG        TTTTTAGAGCGGTGA  73 23
     DSY0920 NONE
     DSY0921 1111004 .. 1111022 + -10.3  -2.53119   CCCAAGGCAAAATAG             TGACGGC TATTC GCCGTCA             GTATTATCCAGGATT  73 94
     DSY0922 NONE
     DSY0923 1113282 .. 1113312 +  -6.9  -2.78712   ACTTTTGCCAAGAAG       CCCCCGCTT CTTAGCGAGGCGT AAGCGGGGG       TAGTTCACTTACGAG  57 154
     DSY0924 1114288 .. 1114302 +  -9.2  -5.68438   GCCTATTTCTTAAAA               CGCCTC GCA GGGGCG               TTTTTTATTTACTAC 100 70
     DSY0925 NONE
     DSY0926 NONE
     DSY0927 1119798 .. 1119839 +  -3.8  -2.72471   CTCTTCCTAAACAAA AGGACCGTTGC--AGCGAAT TGAT GTTCGTTGGGCAGCGGTCCG GTTATCTAGTCCGGG  44 61
     DSY0928 NONE
     DSY0929 1121124 .. 1121163 +  -2.9  -4.46926   ATTAGCTATAGAAAA  CACCTC-TATTCCTGGGT ATATC ACCTGGAAAAAAGAGGTG  TTTTCTGCTCAAGTG  61 92
     DSY0931 1122941 .. 1122954 +  -2.3  -4.03078   TAGCGATATGCCTTT               GGTCT TTTG AGCCC                TTTATAATCTCATGA  53 63
     DSY0932 NONE
     DSY0933 1124511 .. 1124538 + -17.8  -4.16943   AATAATTAAGAGGCT        CAAGGGGCGGTC AGGG GACCGCCTCTTG         TTTTAAGATATGGAC 100 303
     DSY0934 1125377 .. 1125414 +   -13  -6.01369   AGAACAGCATGAAAA   TCCCTTTATTCGAATG GTATAA TATTCGAATAAAGGGG    TTTTTTTCTTATTTC 100 292
     DSY0935 1128908 .. 1128918 +    -4  -3.75067   GGAATTATGCGCTAA                 TCAA GAG TTGA                 ATTTTTTATGGGCTA  57 15
     DSY0936 1132676 .. 1132714 +   -19  -3.16475   ATGCAAAAAAAGTCA   GCTCCTGGGATTGCTTTG TAG CAAGACAATCCCGGGAGC   TTGAGTATCTGCATC 100 163
     DSY0938 NONE
     DSY0939 NONE
     DSY0940 NONE
     DSY0941 1139956 .. 1139968 +  -4.8  -2.90075   GGCGGCCTGCTTGAA                GCAC ATGCG GTGC                TGTCCTTAGCACACA  49 77
     DSY0942 1141384 .. 1141414 +  -6.8  -5.52096   TTACGCTTCACGATA       ACCAAGGCATAGAG CAG CTCAATTCCTTGGG       TTTTTTCTTGAATTT  91 114
     DSY0943 NONE
     DSY0944 NONE
     DSY0945 NONE
     DSY0946 NONE
     DSY0947 1146506 .. 1146526 +  -4.7  -6.34616   GAAATTTTTAATTAA            GCTCTTC CTCAGCA GAAGGGC            TTTTTTTTATTTTCG 100 83
     DSY0948 1148540 .. 1148552 +  -6.3  -2.98487   TATAGTTAGTACAAA                TTCAC CTT GTGAA                GTTTACTTCCTCTCA  56 190
     DSY0949 1149563 .. 1149585 + -11.3  -3.71487   CCAATTCCCTGCAGA           GCCGAGCCT TTTTC AGGTTCGGC           TTGTTCCATGTGATA  90 74
     DSY0950 NONE
     DSY0951 1152867 .. 1152879 +  -9.1  -3.28712   TCCTCTCCCGGATAG                GACCC AGA GGGTC                TTATACCCCCGGGAG  71 159
     DSY0952 NONE
     DSY0953 NONE
     DSY0954 1154852 .. 1154864 +  -7.7   -2.8478   ATGTGTGTCCGAAAC                TGTCC ACC GGACA                CTTTCGTCACATAAT  61 205
     DSY0955 1156729 .. 1156756 +  -9.2  -4.52047   TAAAGACAATATAAA        CGAGGTGC-TTTC AGT GAATTGCACCTCG        TTTTGTACTGTAGTG  95 42
     DSY0959 1161310 .. 1161354 + -16.8  -4.42653   AGAGGGAAACCTTTA GAGGCTTATTCTAAGATTGCC GTCC GGT-ATCTTGGAATAAGCCTC TTTTATCCGTCAGAT 100 51
     DSY0962 1166331 .. 1166370 + -10.2  -5.44119   AGGGAAACCTTTAGA  GGCTTATGCTAAGATTGCC GGC GGTA-TCTTGGAATAAGCC  TTTTTTTGGAATAAG 100 120
     DSY0963 NONE
     DSY0964 1168677 .. 1168700 +  -8.9  -3.20382   CTTATAAAACTTCAA          GGTAATCGC TTTTGT GCGGTTACC           TTGCTGCATATAAAA  69 80
     DSY0965 NONE
     DSY0966 NONE
     DSY0967 NONE
     DSY0968 NONE
     DSY0969 NONE
     DSY0970 NONE
     DSY0971 NONE
     DSY0972 1177516 .. 1177543 +  -5.6  -3.86194   CAGCCAGTTAAAATC        GACTATATCCGT TGCA ATGGGTGTGGTC         TTTGTGAAAAGAATT  63 109
     DSY0973 NONE
     DSY0974 NONE
     DSY0975 NONE
     DSY0976 NONE
     DSY0977 NONE
     DSY0978 1182706 .. 1182716 +    -4  -2.82595   TAAGATAAGACAAAA                 TTCA ATG TGAA                 ATTTAAGTCCTTCGG  46 33
     DSY0980 NONE
     DSY0981 1185834 .. 1185859 + -11.9  -3.12351   CCGGACACGGACCAA         GAAAGGGAACG GCTT CGTTCCCCTTC          TTACATATAAACGCA  86 43
     DSY0982 NONE
     DSY0983 1187995 .. 1188018 +  -2.4  -3.33798   AGGCAAAAGGATTAA          CAAAAGGATC AAAG GATCGATTTG           TATGTTTATGCCGCT  45 26
     DSY0984 1188781 .. 1188823 + -12.2  -4.73432   GCCTTTAAGGTAAAG GAGAGTACCGCAGGACTA TTGGATC TAGTTTTGCCGTACTCTC TTTGTTTCTATTTAC 100 28
     DSY0985 1190115 .. 1190156 + -13.9  -4.88295   CTGCAATAAGAAAAG GACCTGTGGAAA-CCCTTGC GGA GAAGGGGCTTTCTACAGGTC TTTTTGAGTTTGTTT 100 108
     DSY0988 NONE
     DSY0989 NONE
     DSY0990 NONE
     DSY0991 1196477 .. 1196487 +  -3.2   -3.3692   GTGCCCTTACCGCTG                 GGGA TTT TCTC                 ATTTTTAGAATAGAA  47 2
     DSY0992 NONE
     DSY0993 NONE
     DSY0994 NONE
     DSY0995 1200490 .. 1200509 +  -8.5  -3.56836   TTTTACAACCCAAAA            GGCGTCC TTCGCT GGGCGCC             TTTCCACACTGGTTT  71 70
     DSY0996 1201536 .. 1201570 + -13.7  -3.27022   CGTAGAATTTTGCAA     GCCTCACACCGGA AAAAAGAAA TCTGGTGTGAGGC     TTGATGTAAAATGAG 100 36
     DSY0997 1202803 .. 1202843 +  -5.9  -3.23692   TCTTTGGTATAGAGG  GCGGCACGGGCGAAGACGG AAG CAGGCTTCCGGCGTGCTGC  TTCCTCATAGTAGTC  55 193
     DSY0999 1205479 .. 1205534 + -13.1  -2.55999   CATTGACAAATCTGC CCTAAACTCATACTATATAATGGTCCA TATC TGGACTATTATATAGTATGAGG--AGG ATTCCTATGCAATGG  90 77
     DSY1000 1205845 .. 1205860 +  -6.8  -3.21912   TAGTGGGTTTGAACC              TGGGCG GTAC CGCTCA               TTAATCAGTTGAGCA  59 6
     DSY1001 1206389 .. 1206415 +  -8.8  -6.09133   AAGAGAACAGGTTAA         CTGCTTGGAA CAGCTCA TTCCAAGCGG         TTTTTTTTTACACTA 100 41
     DSY1002 NONE
     DSY1003 1208648 .. 1208663 +  -4.7  -2.70476   TTATGATCGCCATGA              GAACG AAGGTG CGTTC               CTTATGATTAAACAT  48 3
     DSY1004 NONE
     DSY1005 1210561 .. 1210586 +  -7.7   -4.4648   TATCAAAAAGCAAAA         TCCCTCAAA ACACTGCG TTTGAGGGA          TTTTCTGCTCCAAAT  82 70
     DSY1006 NONE
     DSY1007 1212268 .. 1212294 +  -2.9  -4.08216   GGCAATCCCTTCGAT         GGCATTTTCAC GAGTA GGGTAGATGCC         TTTTCGCCAGCCTGG  56 417
     DSY1010 1213873 .. 1213894 + -11.7  -2.52464   CAGTCCCCCTTGCCA           GATTGGCAA GCGC TTGCCAATC            TGAGTTACACACAGA  79 67
     DSY1013 NONE
     DSY1014 NONE
     DSY1015 1222154 .. 1222169 +  -6.2  -3.30124   GAATTTCATCGGCAT              GAGTTT TTTT AAACTC               TTCTAAAGCCTGGAA  57 506
     DSY1018 1224430 .. 1224440 +    -4  -3.02745   ACAAATCTAAGGAGT                 TGAT TCA ATCA                 TGATTTATACCTGCA  47 31
     DSY1019 1225000 .. 1225014 +  -4.3  -5.00616   CTATGCAATTTAAGC               TGTCA TCTCT TGACA               TTTTTTCGAAAAAAG  74 67
     DSY1020 1227250 .. 1227286 + -21.1  -3.77219   CAAGGCTGACAAAAA    GCGCCTTTATCCCAC CATAAAA GTGGGATAAAGGCGC    TTTGAGTTAAATAAT 100 32
     DSY1022 NONE
     DSY1023 NONE
     DSY1024 1233234 .. 1233259 + -11.1  -5.09426   GATTAATAGAAAAAA         CCCGGCTCGAC GAAA GTTGAGCGGGG          TTTTTTCAGGTTGAC 100 52
     DSY1027 NONE
     DSY1028 1238778 .. 1238828 +  -9.4  -4.66625   GTCCTGAGAGAAAAA TGATAAACAGCAC-GCTTAAG AGGTGAGATA CTTAAGGAGTGCTGTTTATCA TTTATTTGTATATAT 100 104
     DSY1029 NONE
     DSY1030 1240721 .. 1240757 + -19.6  -4.16284   AGTCTGATAGCAAAA    GAGGAAGACCTGCTCT GTTTA AGGGCGGGTCTTCCTC    TTTGTTGGGCGCTCT 100 51
     DSY1036 1244594 .. 1244631 +   -15  -3.26433   CTCTTAATAGTAAAA   CAAACGGCGGACCGG ACTGTTGAA CCGG-CCGCCGTTTG   TTGATGGTCTGCTTA 100 34
     DSY1038 1245593 .. 1245608 +  -6.2  -3.73294   CAAGAAAAATTTAAT              GAATTC CTAA GAATTC               TTTAGCGTATTTTTA  63 78
     DSY1039 1246644 .. 1246675 +  -6.6  -4.66833   GACAGAATGAAGCAG      GCGCATGTGTAGGAT AAA AACCT-TGCATGCGC      TTTTTGACATTAGGA  79 183
     DSY1040 NONE
     DSY1041 1248603 .. 1248635 + -14.4  -2.61602   AGCATAAGACTTAAA     GAGACCATC-CAACA ATAC TGTTGAGATGGTCTC      TAACTTATACATTGA 100 70
     DSY1043 1250390 .. 1250414 + -16.5  -5.31275   AAATACCATAAAAAA          TCGCCTTCTGC CGA GCAGGAGGCGA          TTTTTTATGGTGCGC 100 54
     DSY1045 NONE
     DSY1046 1255493 .. 1255503 +  -8.2  -3.41013   TGTCCGTTGCTTTCG                 GGCG CAG CGCC                 TTATCCGTATCGTTA  71 314
     DSY1047 1256618 .. 1256669 +  -9.1   -5.4148   TATACTTTTTTGAAC GATGGTTGATAATTTGGAGCATTTC TTGC GGAATG-TCCAAAT-GTCAGCCGTC TTTTTTGCTTATTTA 100 141
     DSY1048 NONE
     DSY1049 1257850 .. 1257863 +  -3.8  -3.22789   TTGAATTTGGCAACG               GTGG TGTTTT CCAC                TTAAGTTAGTATAAT  48 3
     DSY1050 NONE
     DSY1051 1259508 .. 1259536 +   -14  -5.75538   ATGGGTGGCACCACG        GTCCAATCGTCC CTTGA GGATGATTGGAC        TTTTTATTTTTTAAC 100 442
     DSY1052 1260582 .. 1260612 + -14.2  -3.82218   TGAGTTGGTATAAAG       GGCTATGTTTTCCA AGG TTGAAAACATAGCC       TTTACTAGTCTCACT 100 38
     DSY1057 NONE
     DSY1058 1266028 .. 1266078 + -13.5  -3.09327   TTTATATATATTCAT GAATCATCAGAGTTAAAAGCCCGC GTAA GCGGGCTTTTAACTCT-ATGCCAC TGTTCAATACAATAA 100 57
     DSY1059 NONE
     DSY1060 1267633 .. 1267665 +   -13  -3.15861   TGGGTGGAATATAAA     GGGCTATGTTTTTCA AGGT TGAAAA-CATAGCCC      TTACTAAGGCTGATA  95 119
     DSY1061 NONE
     DSY1062 1269426 .. 1269444 + -13.2  -4.67697   TATAAAAAACCTTGA             CCCTCCAA CTA TTGGAGGG             TTTATTATTTTACCA 100 26
     DSY1063 1270213 .. 1270230 +  -2.6  -5.38321   TTTCAAGTATTGAAA             GGGGGT TTGTTT ACCCCG              TTTTTTATGCTCTTT  76 85
     DSY1064 NONE
     DSY1065 1272258 .. 1272287 +  -6.6  -5.45802   TTGTTGTGTTATTCT       GTCTGTATCA AGAAAAAAAC TGATACAGAC        TTTTTCTTTTGGAGG  91 48
     DSY1066 NONE
     DSY1067 1275507 .. 1275543 + -17.3  -5.40072   GAGATGATGTTAAAA    CCGGCCTTTGGGGGGAG TGA TTCCCGCAAAAGGCCGG    TTTTTTTAACAAGAG 100 52
     DSY1068 1276171 .. 1276198 + -13.5   -2.6834   TTCTTCCCATGAAAA        CAGGCCGGC-GT TTTGC ACTGCCGGCCTG        CTTCATTATACTACT  93 94
     DSY1070 1278226 .. 1278238 +  -7.7  -3.61764   GGAAATTTGATTCCC                CCTCA GAC TGAGG                TTTGGCAGTTGATAC  70 15
     DSY1071 1280586 .. 1280605 +   -10  -3.53012   CCCTGCTTTTTTAAA            TCCCACTG GTGA CGGTGGGA             TTTAAAAAAGCAGGG  78 111
     DSY1072 NONE
     DSY1073 1282373 .. 1282387 +  -2.8  -2.71094   TTAAAGCTGCATAGG               GGGA AGTCTAA TCCC               TCCTCTGTAAATATT  41 27
     DSY1074 1282816 .. 1282832 +  -2.3   -2.7246   TGGAGCTGGCTGAGG              TGTTTTT ATA AGAAGCA              GTTATCACTTTTATT  40 15
     DSY1075 1283692 .. 1283712 + -12.5   -5.3104   TGAACATTACCTGCC            TGCCCAGCC TTC GGCTGGGCC            TTTTATTTTTGCTAA 100 41
     DSY1078 1287063 .. 1287074 +  -4.4  -2.52676   TTGTGGAGAGGAAAA                TCAG CAGG CTGA                 TCAATTAAAAAACTC  45 6
     DSY1079 NONE
     DSY1080 NONE
     DSY1081 NONE
     DSY1082 NONE
     DSY1083 1293377 .. 1293396 +   -15  -4.71061   GGCTTCTTTATAAAA            CGCCGGCT GCCC AGCCGGCG             TTTTTGGCTGTCCGT 100 53
     DSY1084 NONE
     DSY1085 1295610 .. 1295631 +  -2.9  -4.22231   GGATGACGACTGATT           GTGCCATGC GTAT GAATGGCAA            TTGTATTTTTTAGTT  59 433
     DSY1089 1299442 .. 1299452 +  -2.6   -5.0133   CACTATGCTGAGGGG                 TTAA GAC TTAA                 TTTTTTAGGGCGATC  70 115
     DSY1090 NONE
     DSY1091 NONE
     DSY1094 NONE
     DSY1095 1306144 .. 1306186 +  -9.4  -4.52873   GGAATTCCTATATGG CTCCTTGTTCTGTGCTTGA ATAATA TC-AGCACAAAATAAGGAG TTGTTTTTATGGCCC  95 66
     DSY1096 1307244 .. 1307260 +  -2.9  -2.70476   TGCCAGATCGGAAGA              CAGTCTT AAA AAGGCCG              GTTATAGTTAGAGAT  41 100
     DSY1097 NONE
     DSY1098 1309079 .. 1309095 +  -5.1  -4.44046   AACGATGGTAAGGAG              TCCAAGC CTT GCTTTGA              TTTGTTTAACCTGAA  70 131
     DSY1099 1310820 .. 1310857 +  -7.9  -4.81551   GAAAAGTTTTGAAAA   GTAAGCAAAAATGAACC TATT GGGTGATTTTTGTTTAC    TTTTTGCTGTCACTC  91 175
     DSY1100 1312039 .. 1312057 +  -3.2  -3.29144   AGTACCGAATAGCTT             TTTTGATA AGA TATCCAAA             TTGTGAAGAAAGTGA  47 29
     DSY1101 NONE
     DSY1102 1314985 .. 1315018 + -11.1  -3.66921   ATATCTCTGAAATAT     GATAGAGGATGCC AGATAAAA GGCATCCTCTAAC      TTTCGCATTGCGATT  84 338
     DSY1105 NONE
     DSY1106 NONE
     DSY1107 1320788 .. 1320801 +  -3.7  -3.17416   GGTTAAAAAAAGCCT               CCTGC TTCC GCTGG                CTTTCTTGCTGCTTT  48 35
     DSY1108 1322349 .. 1322399 + -10.9  -2.87132   GGACGAGGACAGAAT GACAAAAGCAAG-CTATACTGTATT GAA GAT-TAGTGTAGGCTTGCTTTTGTC TATGTACGGCAAACC  77 113
     DSY1109 1323796 .. 1323831 + -10.6  -4.65895   CCTTAATAAACCAAA    CCCTGATTAAAGAACT GACA AGTTGATTAATCAGGG     TTTTTAGCTAAGCAA 100 73
     DSY1110 NONE
     DSY1111 NONE
     DSY1112 NONE
     DSY1113 NONE
     DSY1114 1330124 .. 1330153 +  -9.9   -4.4078   GAAAAGGCGGCAAAA       GACGACAACCGGC GGAA GCTGGAAGTCGTC        TTTTGCTTAAAAGAA  93 82
     DSY1116 1332755 .. 1332765 +  -4.6  -2.92653   ATCGCAGCGAAAAAT                 GCTG CCG CGGC                 TCTGTAAAGTTGTCC  50 8
     DSY1117 NONE
     DSY1118 1333797 .. 1333822 +  -7.5  -3.29471   CCTTTTCGGCACGCC         GAAGCTCAAGG TTCC CCTGGAGCTGC          TTCGTATCATAGGAG  64 183
     DSY1121 NONE
     DSY1123 1337018 .. 1337029 +  -4.4  -2.71144   AAGTATCGGCTAAAT                TCAC CAGT GTGA                 TGATTAAACAGGATG  45 28
     DSY1127 1343167 .. 1343200 +  -8.2  -4.55798   GACAGTATGAATTCA     GGCGCATGTGTAGGG ATAAA CCCT-TGCATGCGTC     TTTTAATTTCCCCTG  87 347
     DSY1128 1343759 .. 1343770 +  -5.8  -2.54171   AGCCCCAGCCATAGT                GGCT GATG AGCC                 CTGCTTTTTGCCCAT  52 20
     DSY1129 1344707 .. 1344723 + -12.3  -3.14848   GCCTCTGAAGGTTAT              CCGCTGA TTG TCAGCGG              CTTTTGGTCAAAACA  93 240
     DSY1131 1348273 .. 1348324 + -25.6  -3.85539   AGGATTAGCCCTCAA TGCCCCTGCATCCCTAAATTTATT TTGC AATATATTTAGGGATGCAGGGGTA TTTGCTGTAAATCTG 100 33
     DSY1133 1349553 .. 1349563 +  -4.6     -3.67   CAGCTGGGTGCCATC                 CTGG GGA CCGG                 TGTTTTGACCGTTGC  57 89
     DSY1134 NONE
     DSY1135 NONE
     DSY1136 NONE
     DSY1137 NONE
     DSY1138 NONE
     DSY1139 NONE
     DSY1140 NONE
     DSY1141 1356712 .. 1356749 + -12.2  -3.51206   CTTTTGCTTAAAGAT   GCGGCCTATGTTTCACT ATAAA AGTGGAATA-AGGCCGC   TTCATATTATTCTTT  91 96
     DSY1146 1361742 .. 1361754 +  -7.7  -4.10453   CAAGTAGCGGAACGA                TCGGA CAG TCCGA                TTTTGCGGCAGTTTG  76 315
     DSY1147 1362667 .. 1362690 + -10.3  -4.01158   ATAGACTAATAGATG          GGAGCTGTC GCTGAA GGCAGCTCC           TTATTTGATCAGCTT  89 54
     DSY1148 1363706 .. 1363716 +    -4  -3.08813   GTGTATAATGCCAAA                 GATA TTG TATC                 TCTGTTAAAATGAAA  49 2
     DSY1149 NONE
     DSY1150 1365690 .. 1365700 +  -3.2  -3.53444   CAAGATCATTTGAAA                 GCTT TGC AGGC                 TTTCCAAAACAATCA  50 434
     DSY1155 1369497 .. 1369526 + -15.9  -5.44119   ATAATTACAAAGAGT       TGCCTTGAATTGG TTGT CCAATTCAAGGCG        TTTTTTTGCGCTAAA 100 49
     DSY1156 NONE
     DSY1157 NONE
     DSY1158 NONE
     DSY1163 NONE
     DSY1164 NONE
     DSY1173 NONE
     DSY1174 NONE
     DSY1175 1389657 .. 1389691 + -14.5  -4.87807   CCAGCCCTATGAGTA     TCAAGCCCTATTCAT GGCAA ATGAACAGGGCTTGA     TTTTTACTATGTTGA 100 46
     DSY1176 1392439 .. 1392455 +  -2.1  -3.12338   CGAATTGGCCGGGCA              CCTTTCG GAG CGGCGGG              CTTTTCGCGTTAGTT  43 482
     DSY1177 NONE
     DSY1178 1395933 .. 1395960 + -17.2  -4.67982   CCCTTCACTGGTCCA        TAAGCCATCCTG AGCT CAGGATGGCTTA         TTTTGTTGCCTCAGA 100 41
     DSY1179 1397070 .. 1397108 + -18.4  -4.90002   AAGGATAATAAGAAA   GACTTAGTGATCAGGGAA CGG TTCTCTGACCACTAAGTC   TTTTATTGTATATTG 100 93
     DSY1180 NONE
     DSY1181 1400042 .. 1400080 + -12.7  -5.00884   TAAGGCCGGCACTGA  CAAACTCAGTAT-CCTGA TTAA TCGGGGATACTGGGTTTG   TTTTTTGCACAGAGT 100 38
     DSY1182 1401563 .. 1401585 + -11.4  -4.89521   AATTCTCAGGTAAAG           CAGAACTCTT TTT AAGGGTTCTG           TTTTCTTTACACTGT 100 65
     DSY1183 NONE
     DSY1184 NONE
     DSY1185 1405494 .. 1405526 +  -8.6  -4.18161   AAAGACTGCTTTAAA     GAGAGTGAATCTACC TTCG GGTAAA-TCACTCTC      TTTTGGCAATTTATG  79 61
     DSY1186 1406092 .. 1406139 + -20.3  -2.87211   TTCGGTTATCTATTA TAACG-AAGCCCCTCAGGATAT GTTTG ATATCTTGAGGGGCTTTCGTTA TATATAAAAAAAGAT 100 42
     DSY1187 NONE
     DSY1188 NONE
     DSY1189 1408111 .. 1408140 +  -7.9  -4.78848   GAGCCGTTGAAGAGG       AGGATCTTTGGAC TGAT GTTCAGAGATCCC        TTTTGTGTTTGAGGA  91 63
     DSY1190 NONE
     DSY1191 NONE
     DSY1192 1412081 .. 1412092 +  -2.2  -4.32046   AAGGCTTTCGGTACA                TCCA ACAC TGGG                 TTTGATTTTTAAAAC  58 2
     DSY1193 NONE
     DSY1194 1414107 .. 1414135 + -11.7  -4.31293   CATATGCATGCAAAA        GGAGCCGCGACAG CAG TTGTTGCAGCTCC        TTTATTCATATCTCA 100 69
     DSY1199 1418427 .. 1418460 + -21.9  -4.12738   AGGCACATTATACAG     GCAGGCTGTAAGGGC ATAG GTCCTTACAGCCTGC      TTTAATTTAATGTAA 100 52
     DSY1201 1422205 .. 1422215 +    -4  -2.66118   AGAAAAAATCTATGA                 GAAA AAC TTTC                 TGGATTCGTTTTAAG  45 1
     DSY1202 1422741 .. 1422779 +  -5.3  -3.16813   AATAAGATGGGATTA  GCCCCAGAGACCTTTG AGTTGATA CAAAGGGG-CTGGGGC   ATTTCTTAGTAATTC  53 47
     DSY1203 NONE
     DSY1204 1423922 .. 1423948 +  -7.2  -3.14463   CCACCCCGATGAAAG         GAGCCAGGGCAT AAT AGGCGCTGGTTC         TTGCTGCACCCAATT  60 303
     DSY1207 1426745 .. 1426767 +  -8.4  -4.62069   TAATGTTTTATAAAA           CCGGCTACAT TCA ATGCAGTCGG           TTTTGTCCTGTTTTT  91 74
     DSY1208 NONE
     DSY1209 1428388 .. 1428422 + -12.4   -5.0538   GACTAGATATGAAAG    CACCCTCAAGACTTT ACTGCC AAAG-CTTGAGGGTG     TTTTTTGCCCTAACG 100 41
     DSY1211 NONE
     DSY1212 NONE
     DSY1213 1433221 .. 1433238 +  -8.5  -3.83502   TAAGAAGAGTTGAAA             TTCGACA CCAG TGTCGAA              TTTCATGTCAAGCTC  75 82
     DSY1214 NONE
     DSY1215 1434535 .. 1434571 + -14.5  -4.96848   ATAAGTGTATAAAAA    GAACCACGAGGCTGTGC TCA GGACAGATTCGTGGTTC    TTTTTATATAAAGGC 100 61
     DSY1216 NONE
     DSY1217 NONE
     DSY1218 1438131 .. 1438179 +  -6.1  -4.76892   ATTAGCTAGTTAAAA CCCCCTG-GGC-T-ATC-CCGGTGC ATT GCACTGGAGGGGATGCCGCAGGGGG TTTTTAACTTCCTAT  80 73
     DSY1222 1442793 .. 1442841 +  -4.2  -5.27335   CTGAAACGTCATTAT AAAACAAAGACTTACTCT AAAACGTAAGAAA AGAGTAAGTTTTTGTTTA TTTTTATTTAAGAAA  81 84
     DSY1223 1445248 .. 1445268 + -11.2  -4.15029   ATAGACAGACCGTAA            CCCGAAGA CCATC TCTTCGGG            TTCTTTATCTGGAGT  93 44
     DSY1224 1448474 .. 1448502 + -11.1  -4.84311   CTAAGCTCGAAAGCG        CAGCTGTAGACAG TTA TTGTCTATGGCTG        TTTTATTGTCTAAAA 100 71
     DSY1225 1449587 .. 1449629 +  -2.2   -4.3587   ACTTCTGGATGAGAA GGGGCTGATGC--AA-GAACT GCGA AGTTCATTGAGCAACAGCCTC TTTGTATTGTTAATC  58 55
     DSY1226 1450239 .. 1450282 +   -11   -5.1356   AAAATAAATTTAAAA CACCTGTGTTGTTAAACGGA GAGA TCCGGCTGGCACCACAGGTG TTTTTATTCATAAGA 100 217
     DSY1227 1451710 .. 1451754 +  -6.4   -3.4684   CATTCCGGCACAAAC GTGAGCCCCGGGTATTC-CGCC TTC GGCGAGAATTCCTTCGGC-CAC TTCATTAATATTCTC  61 445
     DSY1229 NONE
     DSY1230 NONE
     DSY1231 1454685 .. 1454697 +  -3.3  -4.11692   TATGATGCAGCACTT                GGGGA ACA TCACC                TTTTCCCCATGAGTA  58 167
     DSY1234 1457906 .. 1457944 + -19.9  -3.39142   CCCGGCAAAGAAGAG  GGAGCCGCAA-ACGTTTA GGCA TAAACGTTTTGCGGCTCC   TTCCTTAGGTATAGG 100 46
     DSY1236 1460615 .. 1460646 +  -5.1  -4.82901   ATTTGCCTCATGGCT      CGCTGGCTTCCAT TTATGC ATGGAAGCTTGCC       TTTTTATAGCAGCAG  75 102
     DSY1237 1461768 .. 1461800 +  -8.3  -4.52589   GGGAAGATAACAAAA      GACGGCGGCTGGTTT AAA ATGCCAGAAGCCGTC      TTTTCTGTAAACAGG  87 163
        dmsA NONE
        dmsB NONE
        dmsC 1468441 .. 1468457 + -13.7  -3.93057   TAATTTGTCCTAGAA              CCCGCAC ACC GTGCGGG              TTTCATGCTTTTAGC 100 197
     DSY1244 1471701 .. 1471730 +  -2.8  -4.34267   CAGCAATATTCAAAA       AGGACGC-ATCAC ATATA GTGAAAGCGTCCC       TTTTAAATTATGTCA  59 142
     DSY1252 NONE
     DSY1253 NONE
     DSY1254 NONE
     DSY1255 1484099 .. 1484123 + -15.8  -3.72231   TTTGTCCACAGTCCG          GGAGGAGGGT ACAAC ACCCTCCTCC          TTATTACGTGTATAG 100 50
     DSY1256 1485318 .. 1485348 +  -9.2  -4.70879   GATTAAGACGTAAAA      CGACCT-CTTACT CAAAAC AGTAAGGAGGTCG       TTTTTAGGCTTTACC 100 223
     DSY1257 1486747 .. 1486764 + -12.7  -4.49389   AGGAGAAAAAAAGGA             CCGAGGC CGCA GCCTCGG              TTTTCCTTATAGGCT 100 252
     DSY1258 1488389 .. 1488434 +   -15  -2.71712   AATAGCTCATTAAGA CGTGAAACGACCTCTTTACT CAAAAC AGTAAGGAGGTCGTTTTAGG CTTTACCCCAGAGGG 100 55
     DSY1264 1494935 .. 1494949 +  -2.1  -2.62935   TCTTAGGGTGACCGG               CTCTG TGTCT TAGAG               GTCTTTACGCATTAT  40 30
     DSY1266 NONE
     DSY1267 1498754 .. 1498768 +  -9.2  -3.07233   AGGGCTTTACCGTGT               TGCCGG TGC CCGGCG               TGTTCCGGGTTATAG  72 114
     DSY1268 NONE
     DSY1269 NONE
     DSY1270 NONE
     DSY1271 1503114 .. 1503154 +  -4.9  -3.60296   AATACAGGAATTAAA GGAGGGGCT-GTGAAA ATAAAAAAGA TTTCATGAGCCCCTTC  TTTAAACTGGCAATG  57 40
     DSY1272 1504631 .. 1504651 +  -4.7  -4.98255   ATTGAAAAGATTGAA            GAGGGCA GAAATAG TGTCCTC            TTTTTGTAATTGCGG  77 69
     DSY1273 1506394 .. 1506410 + -12.3  -3.76641   AATATAGAGATACCC              CCTCTGC GCA GCAGAGG              TTTCGATATTGCCAT 100 34
     DSY1274 1506859 .. 1506902 +  -8.4  -3.15861   TAAGGAATGGACCCA GTGCCGCTTTAGCA-TAAGC AGAGAA GCTTAATGAT-AAGCGGCAC TTAGTAAGGGTGATG  67 56
     DSY1277 NONE
     DSY1278 1513276 .. 1513329 +   -14  -2.97051   AAAATAATAGTAATA AGTAGGAGCCTCCCGGCACAAGAAA AGAAA TATCTTGTACCGGGAGGCT-CTGCG GTTTATAGCGTTTAT  90 327
     DSY1282 1518744 .. 1518764 +  -6.1  -4.36914   TGTGTCCTGGTACCT            GCTGAAGAG AAG CTGTTCGGC            TTTTATGAGAGGCAA  72 391
     DSY1285 1521791 .. 1521807 +  -2.9  -5.04601   GGTTGCTGTTGGTGT              TCTGCAG GGC CTGGGGA              TTTTTGATTTCTACG  74 285
     DSY1287 1523549 .. 1523559 +  -6.8  -4.33675   TTATATAATCACCTG                 GGCT TTA AGCC                 TTTTGGTCCTCTGGT  74 460
     DSY1288 NONE
     DSY1289 1525358 .. 1525376 +  -2.3  -4.88918   TCCAACCCGACTCCA             CTGCGTG CTTTT CGCGAAG             TTTTGTTTCCGCTCG  66 178
     DSY1291 NONE
     DSY1292 1528748 .. 1528765 + -12.7  -3.35798   ACTGTGCTTTGTTAA             GGGACCC GCCG GGGTCCC              TTCTCACTAAGCGGT  95 26
     DSY1293 NONE
     DSY1294 NONE
     DSY1295 NONE
     DSY1296 1532809 .. 1532838 + -13.5  -4.14243   AAAAAAATAAGAAAA       GAGGGCGACTGGC AGAT GCCAGAAGCCCTC        TTTTGCCGTAAAATA 100 156
     DSY1297 1534579 .. 1534624 + -10.4   -4.0014   TTTCCTCAAGAAAAA GAGGGGGCCGCATTACGTTT TCTCAC AAACGTTTTGCGACACCCTC TTCCTTTTTTATGGT  89 139
     DSY1298 1535490 .. 1535508 +  -4.5  -5.09521   AAGATAGGGGGGAAA             GCTTGGC TATAT GCTGAGC             TTTTTGATTTGTTGA  80 90
     DSY1299 1536259 .. 1536285 + -10.3  -4.93877   CTGTGCCTTTTGGCA         GGACTTGAATC ACTGC GATTTAAGTCC         TTTTGTTTAGTCAGC 100 49
     DSY1300 NONE
     DSY1301 1537889 .. 1537940 + -19.8  -4.14397   AGCTCCTCAATAAAA CTACGCTGGAATGTAC-CAAGAACG CGA TGTTCCTGGGTATATTCCAGCGTAG TTTGCTTTATACAGT 100 63
     DSY1304 1541371 .. 1541381 +    -4  -2.90615   ATCACGAAAAAACTT                 GATT GTT AATC                 TACTTTAAGCAGAAT  47 254
     DSY1307 NONE
     DSY1308 NONE
     DSY1309 1545534 .. 1545555 +  -4.4  -5.30686   GAGTTGTTGTTTTAA           TACCTGCC GTTTAG GGTGGGTA            TTTTTTATGGGTGTT  81 63
     DSY1310 1546078 .. 1546090 +  -4.8  -2.93164   AATATGCCTTTCAGA                CCAC CGGAT GTGG                TATAATTGAGTCTGA  50 103
     DSY1311 1547473 .. 1547500 + -11.4  -3.78953   TGGAATTAAATAGAG        GAAAGGCCTTGA GTTA TCAGGGTCTTTC         TTTCATAATGGGAAT  95 48
     DSY1312 NONE
     DSY1313 1551703 .. 1551715 +  -7.7   -3.2614   CTGGTCTTTAAATTA                GTACC TAT GGTAC                TTAATCTACAGAATA  66 99
     DSY1314 NONE
     DSY1315 NONE
     DSY1316 1554014 .. 1554034 +  -8.3  -5.80003   CAATCGAAAAGCCAA            TCCTTGCAG ACG TTGCAGGGA            TTTTTTATTTCTTCG 100 194
     DSY1317 1555087 .. 1555110 + -11.7  -3.02986   TATAGGATGTGAAAC          CCCCGGGGA CAATAA TTCCCGGGG           CTGTTTTTATCGGTC  83 302
     DSY1318 NONE
     DSY1319 1557202 .. 1557217 +    -6  -3.54424   ACTGTTCTGCTGCCA              CCCGGC GAGG GCGGGG               TTTCAGGGGCTGGCC  59 147
     DSY1320 1558032 .. 1558052 +  -2.5  -3.60098   ATATTTTGTGGATAA            TGGGAAGTC GAA GAATTCCAA            TTTGAACTGCGGACT  50 42
     DSY1321 NONE
     DSY1322 1559524 .. 1559559 +  -9.3  -5.30616   CATCATGATGCCAAA    GAAACCGAT-AATTTC AGCAG GAAATTTGTCGGTTTC    TTTTTGTTTCCCTAA 100 103
     DSY1323 1560161 .. 1560192 +  -5.3  -5.24129   CTATTTTTCCAGAAA      GATATAATTTTCC GGCAAA GGGGAGTTATATC       TTTTTTGTACAGGAA  81 127
     DSY1324 1561688 .. 1561718 + -12.6  -5.95539   GTTTAATCATCGCAA       CGGTTTGAACGATG GAT CTTCGTTCAGGCCG       TTTTTTTGTTTGCCG 100 188
     DSY1325 NONE
     DSY1326 NONE
     DSY1327 NONE
     DSY1328 1567097 .. 1567141 + -16.8  -3.18728   CTTTCTTGAGTAATC TAATAGAGGGGTTTGC-TTCT TACT AGAAAGCAAACCCCTCTATGA TTACATGTTCAGAAT 100 156
     DSY1329 NONE
     DSY1330 1569042 .. 1569068 +  -5.2  -5.42514   GATCTAAAAATGAAG         TCATCCTCAT CTTCATC ATGGGGGTGA         TTTTTTAATTTCTAA  87 63
     DSY1331 NONE
     DSY1332 1572126 .. 1572178 +   -21  -3.25102   AAACCTTGTCTTGTC GGC-CAAAGGGGGTTTTGGAATGAA TTAT TTCGTTTCAAAACCCCCTTTGCGTC TATTCTCCGTCAAAT 100 66
     DSY1333 1572810 .. 1572839 + -13.5  -4.68705   TAGGGAAAAGCCACA       GGCAGCCCAACTC AAGC GAGGAGGGCTGCC        TTTTATTGCGATTAT 100 47
     DSY1334 1574253 .. 1574290 + -17.3  -4.05747   TAGGGTTCAATTAAA   TAGGGTATCAGAACCTA TTCT TAAGTTCTGATACCCTA    TTTGTCTACAGTCTG 100 90
     DSY1336 1575434 .. 1575480 +  -8.2  -5.14819   GAGAGTTAAGAATAA G-GAGACACTTTGCTTCCTCCA GGGAA TGGATGG-GCAGAGTGTCTCAC TTTGTTTTTTACTTT 100 32
     DSY1340 NONE
     DSY1341 1581236 .. 1581260 + -13.7  -3.86015   TCCTGCCTCATAGCG          GGTTGGAAACG TCC TGTTTCCAACC          TTTCTCCGCAGAGTG 100 178
     DSY1343 NONE
     DSY1344 1584391 .. 1584408 +  -3.5  -3.92178   CCATGCTTATTCTCA             TC-GCTTT GGG AAAGCTGA             TTTGATTACAATAAT  58 3
     DSY1345 1585075 .. 1585099 +  -4.3  -3.69702   TCAGAATAGGTCTTG          CAATAGGTCTA ACT TAGGTCTATCG          TTCTATTCCGTAATA  54 55
     DSY1346 1585812 .. 1585833 + -10.1  -5.52384   CTTTATGGTGAAAAA           CCACGCCTC AAAT GAAGCGTGG            TTTTTTTAGTCCCCA 100 11
     DSY1348 NONE
     DSY1349 1589588 .. 1589629 +  -7.2  -4.43307   AGTTGACTGGAAAGA CCAGAGGCCCGCGTGTTG CTTGAA CAACACAACGTCCTCTGG  TTATTTTATTGGGCA  78 136
     DSY1350 NONE
     DSY1351 NONE
     DSY1352 1591853 .. 1591867 +  -2.8  -4.25104   CCTGAAACAGGGGGT               GAGGTT ATG AAGCTC               TTTTCCTCCGCAGCG  59 157
     DSY1353 NONE
     DSY1354 NONE
     DSY1355 NONE
     DSY1356 NONE
     DSY1357 1597001 .. 1597022 + -10.1   -5.1675   ACGGAAGATGAAAAA           CCACGCCTC AAAT GAAGCGTGG            TTTTTTGCTGGATGA 100 143
     DSY1359 1598575 .. 1598615 + -11.3  -4.24204   CTCTCATAAGTAAAG GCCCGCCCC-AATATGAA TAAACC TTCGTATTAGGGGCGGCC  TTTTAGCTATAAATC 100 59
     DSY1360 NONE
     DSY1361 1600343 .. 1600382 +   -18  -4.30719   TGCCCAATAAGAAAA  GGCAGTTGCCAAGGAACT TTAA AGTTCACTGGCAACTGCC   TTTCTTCTCAGGCAC 100 68
     DSY1364 NONE
     DSY1365 NONE
     DSY1366 NONE
     DSY1367 1607962 .. 1607979 +  -4.9   -4.1337   GCCTAAGTTGCCGTT             TTCTGTT GTAC AACAGGA              TTCTTTGTGCTATCA  63 92
     DSY1368 1609300 .. 1609331 + -13.9  -2.75022   TTTATCAGATAATGA      CATGCGCTTTGTT TGTAAT GACAAAGCGCATG       GTTCTATATAAGAGG  95 197
     DSY1369 1610608 .. 1610620 +  -3.3  -3.27475   ACCGGGGAAATCTCA                CATCC AGA GGAGG                TATTATAATGGCCAA  47 5
     DSY1370 NONE
     DSY1371 1612246 .. 1612281 + -15.6  -3.55622   ATATAATATGCTCAC    CGCAAAGCCCCAGGG TCATTAT CCCTGGGGCTTT-CG    TTTACCCCGGTTCGC 100 104
     DSY1375 NONE
     DSY1376 NONE
     DSY1377 NONE
     DSY1378 1617334 .. 1617357 +  -5.2  -4.40173   TATTTCTTTAATCAG          GAGTGTGGAT GCTA AGCCACCCTC           TCTTTTTTTGCGTTA  68 143
     DSY1385 NONE
     DSY1386 1627264 .. 1627277 +  -2.3  -4.91084   GATCGAATGAATCAA               GGGGA CAGG TCCCG                TTTTTCAGTTTTCTT  66 31
     DSY1387 1628732 .. 1628787 + -13.6  -3.62518   TATCATGGAAGAATA GCCAGCGAAGAGAAGCAGGTGTGTCA CACCCC TTACACACCTGCTTCTCT-C-CTGTC TTTAGCACTCTTTCC 100 126
     DSY1390 1632893 .. 1632903 +  -3.2  -4.16016   AAAAGGGAAAGACTT                 TCTC GTC GGGA                 TTTCTTAAAGAATGC  58 490
     DSY1391 1634749 .. 1634776 + -18.6  -4.74012   CTAAAGGACCCATCA        CCAGACCTCAGA GCAA TCTGAGGTCTGG         TTTTCATTTTGTAAT 100 115
     DSY1393 1638342 .. 1638378 + -11.7  -4.72486   GTAATCTCAAGATAA   GGGCTTCT-CCTGAAC AGCTGA GTGCAGGGAGAAGCCC    TTTTTGCCGTTTATA 100 48
     DSY1395 NONE
     DSY1396 1641739 .. 1641785 + -15.2  -2.71745   AGTAGACTTACAATA GGTTAGGGTCAGGATCCCTGTG GTT CATGGGGATCTTGATCCTCCCC GTTGATTATTCCAAC 100 208
     DSY1397 NONE
     DSY1398 NONE
     DSY1399 1646282 .. 1646309 +  -7.8  -4.88736   TGCAGAAAGCAGCGA        TCTGGCGGGTGAT GTT AT-GCCCGTCAGA        TTTTTATGACTGCTC  91 103
     DSY1400 1647697 .. 1647717 +  -9.8  -5.36441   ATATGTTTATTAGAA            TACAGACC TACCC GGTCTGTA            TTTTTTATATCCGCC 100 218
     DSY1401 NONE
     DSY1402 NONE
     DSY1403 NONE
     DSY1404 NONE
     DSY1405 1652022 .. 1652041 +  -2.8  -2.71261   ATTTTTATCGGATGA            CTTGTCGG TAAA CTGGTAAG             ATTATATGGGCTTCT  41 15
     DSY1406 1652441 .. 1652472 +  -5.8  -2.70932   CAGGTCGGACAGCAG      GTGCGGCGTGGTGAT ACA ATCGCC-CGCTGCGG      TAATTCAGGCAACAC  52 51
     DSY1407 1652748 .. 1652760 +  -4.7  -2.54371   GAAAACACTTGACTA                CCCCC TTG GGGGC                TGGCTTAAGATAATT  47 81
     DSY1408 1653878 .. 1653909 +  -5.9  -4.87803   CATCTTTACAAAAAA      GACATAGCTTTTC ACCAAG GAATTGCTATGTC       TTTTCTTTAACGATA  78 195
     DSY1409 1654384 .. 1654435 + -10.4   -3.4072   CCGGAGGCCTTGTGT CATGAGGGAATTGTTTGCTCAA-AG TTT CTATTGAGCAAACACATCCTTGATG TTATAATAAAACGTA  80 70
     DSY1410 NONE
     DSY1411 1656863 .. 1656877 +  -7.2  -3.27476   TATAAAATTTCGGAA               TGATAC TAT GTATCA               TTGGTAATTGGAGGT  64 36
     DSY1412 NONE
     DSY1413 NONE
     DSY1414 NONE
     DSY1415 1661384 .. 1661440 + -24.1  -3.06133   TTATGTCTAAACGCA CATAATCCAAACCCTTCATCAACAGGT AAA ATCTGCTGGCGAAGGGTTTGGATTATG TTACATAAAAAATTC 100 21
     DSY1416 1662427 .. 1662444 +    -4  -3.06991   GATTGAGATTTAAGG             CAGGCC AGCTGC GGCCGG              ATTTTAAAAATGGTC  47 28
     DSY1417 1663728 .. 1663740 +  -9.1  -5.96219   GAGGCACCTTTTTCA                GGAGG AGG CCTCC                TTTTTTTTCTGCCTC 100 149
     DSY1419 1666515 .. 1666541 +    -8  -2.80966   AATACGTCATTGTCG         GCGGTTCCACAG CCC TTTTGGAACTGC         TCCTATTCCTTGGCT  61 89
     DSY1420 1667144 .. 1667161 +  -6.3  -4.14541   ATTTGAAAAAGCAAG             GCTTTCG TGGG TGAAAGC              TTTATGTAGTTAGTC  71 323
     DSY1422 1669621 .. 1669643 +  -7.7  -3.76402   AATAATCAAAGGGAT           GAGGGCC AAAGCTTCC GGCCCTC           TTTCCTGACTCGACT  72 47
     DSY1423 1670668 .. 1670686 +  -4.6  -2.73459   ACAGAATCGATTACG             GATGATGG CAC TTATCATC             ATGTTTCTGGCTATC  48 85
     DSY1424 1671269 .. 1671309 + -11.4   -5.4182   TATATATGGGCAAAA CAGAGTCAGGACTATCTCCA AAA TGGAGAT-G-CCTCACTCTG TTTTTGTTTCTCATT 100 41
     DSY1426 NONE
     DSY1427 NONE
     DSY1428 1675761 .. 1675782 + -12.3  -4.61231   TACGGATTACGTACC           GACCTGGCT GAAC GGCCAGGTC            TTTTTCAACATATCC 100 80
     DSY1429 NONE
     DSY1430 NONE
     DSY1431 1678359 .. 1678393 + -14.4  -4.74801   GCCATGAAAAGTTAA     GCCATGATTGGGAGAA CTA TCCTTCCGATCATGGC     TTTTTACTACCGTTC 100 69
     DSY1432 NONE
     DSY1433 NONE
     DSY1434 1680665 .. 1680687 + -10.7  -5.04868   GCACTTGTGCTTTAA           CCCATTTTC TTAGC GAAAATGGG           TTTTGTTTGCTTTAA 100 304
     DSY1435 NONE
     DSY1436 NONE
     DSY1437 NONE
     DSY1438 NONE
     DSY1439 1686063 .. 1686082 +   -10  -4.63932   TAAGTTTAAGATAAA            CCGAGGCA TTTG TGTCTCGG             TTTTCTTAAACGCTC 100 135
     DSY1441 1687824 .. 1687837 +  -2.4  -3.22482   CCGCCGCCCCCTCAA               TCCT TCTTTC AGGA                CTTTATTCTCCTCTT  43 70
     DSY1442 NONE
     DSY1443 1690112 .. 1690127 +  -4.6  -2.88663   TGTAATACTTTAAAT              CCCGTA TGAT TTCGGG               TGTCTAAAGATGCCT  49 46
     DSY1444 1690416 .. 1690470 + -13.3  -4.10958   AGTAAAAGATAGAAG GATAA-AAGAGACGTTTTGGCTCCTCC AGG GGAC-AGCCAAAACGTCTCTTCTTATG TTTCATATTTTCTGC 100 36
     DSY1445 1691633 .. 1691643 +  -6.8  -3.30124   ATTCTGGAGCTGTCC                 GGAG CTG CTCC                 TTATGACGAATCCAG  59 223
     DSY1447 1692230 .. 1692242 +  -3.5  -2.61695   AGATATCAGAAAAAA                TAATA TTT TATTA                ATATTTAGCAATAAA  44 110
        dmsA NONE
        dmsB NONE
        dmsC 1696337 .. 1696379 + -17.5  -2.90382   CCGGATTGATTAAAA T-ACAAAGGCTTAGAAATGA TTGT TCATTTCTAAGCCTTTGTCA TGTCGTATCCTTATT 100 45
     DSY1452 1697791 .. 1697849 + -17.3  -3.28368   CAACGCAGACTCTCA ACAAATAGTTAAAAAATGACGACTA-CT TATC AGATAGTCGCCATTTTTTAACTATTTGC TCTTATCACTTCAAT 100 198
     DSY1459 NONE
     DSY1460 1706796 .. 1706830 + -13.1  -3.72893   GCAGAACATGCCAAA    GAACCGTTTACAAGTC TCCG GGC-TGTAAACGGTTC     TTTGCTGAGGGAATA 100 48
     DSY1461 NONE
     DSY1462 NONE
     DSY1463 NONE
     DSY1464 NONE
     DSY1465 1710977 .. 1710996 + -12.2   -3.9281   ATGGCCTATGTCAAA            GGACACCT ACCC AGGTGTCC             TTATTTCACGATCAT 100 50
     DSY1466 1711634 .. 1711645 +  -5.8  -3.67052   AAATATGCAGTGTAG                CCAG CAAA CTGG                 TTGTCTTAAAAATAT  61 153
     DSY1467 1713016 .. 1713028 +  -4.9  -3.14211   CGACAGGAGGGAAAC                TATGA AAG TCATA                TTAGTGAACGGAAGT  51 58
     DSY1468 1713686 .. 1713717 + -14.7  -3.53012   GGAATGATATTGACA      GAAAGCATATGGT CATTGA ACCATATGCTTTC       TTTACGAAAAAAGGA 100 62
     DSY1469 1714701 .. 1714712 +    -3  -3.03771   GATCCAACAAATGAA                GAAA CGGA TTTC                 TGTTAGAACGTATAA  44 164
     DSY1470 1715547 .. 1715576 +  -6.6  -5.69262   GAGCACCTTGGAAAA       CACCTTATTG AAGGCAATGG CAATAAGGTG        TTTTTATTTTTATAA 100 52
     DSY1471 1716211 .. 1716221 +    -4  -3.39505   GAATTGTGGCAATAT                 CTTT GCT AAAG                 TTGTGGCTGTGACAT  51 62
     DSY1472 1717672 .. 1717705 + -15.3  -4.17089   AGCCCAAATAATTAA     GCCAGGAGCTTGTCC TAGC GGAACAGCTCCTGGC      TTTTAGCAATTTAAA 100 81
     DSY1474 NONE
     DSY1475 1720793 .. 1720821 +  -3.8  -2.52623   ATAAATCTGCACTTG        GGCTCAAACCTG CAGTT TAGAATTGAGCC        GTATTATCAAAAAAG  44 59
     DSY1476 1722169 .. 1722191 + -12.6  -3.14132   ATGGGTGAGGGTATG           GGGGCCGGGG GTA CCCTGGCCCA           TTCCTGAGGGGGCCA  84 362
        cbiM NONE
     DSY1480 NONE
     DSY1481 NONE
     DSY1482 1728078 .. 1728097 + -12.2  -6.01725   CCAATGAAAGTAAGA            CGCTGCAA GAGA TTGCAGCG             TTTTTTCTTTTTGTT 100 157
     DSY1488 NONE
     DSY1489 NONE
     DSY1490 1735071 .. 1735123 + -13.2  -5.09762   TATATAAGTTTAAAA TTTGCCTGTTTTGAAATTTATTCAT CTAG ATGAGTCAATT-CAAAACGGGCAAA TTTTTATCTTCACCT 100 127
     DSY1491 1736340 .. 1736357 +  -5.7  -3.09175   CGGGGAAAAGAGAAA             TCTTTTT TTTA AAAAAGA              TATTGAGGCTTTATT  55 208
     DSY1492 1738439 .. 1738461 +  -6.4  -3.79747   TTTGAGCAATCAAAG           TTCTTCATAA ATT TTATGGAGAG           TTTGATCCTGGCTCA  65 228
     DSY1494 1746176 .. 1746196 +  -6.9  -3.45366   CCCTGCATAAGAACT            CTTTCACTT AAT AAGAGAAAG            TTGATTCATTGGCAA  63 332
     DSY1495 1747630 .. 1747671 +  -8.8  -2.93073   CAAGACAACATTTTT TTAGGGGACCGGCAAGCGGA TTAC TCCGC-TGCCC-TCCCCTCA TCGTTATTCCAAAGC  68 47
     DSY1496 NONE
     DSY1497 1750273 .. 1750284 +  -4.4   -3.0814   TGAATATTGTAATAT                TGCA TTAT TGCA                 TATTAAGATATACAT  49 55
     DSY1498 NONE
     DSY1499 NONE
     DSY1500 1753351 .. 1753370 +  -2.7  -2.80113   GGGGGCGCGGTGAAA            GGCTAGC ACTATG GCAGGCC             TCTGATCGCATAATA  42 20
     DSY1501 NONE
     DSY1502 NONE
     DSY1504 NONE
     DSY1505 NONE
     DSY1506 NONE
     DSY1507 1761638 .. 1761675 + -19.3  -4.54821   GTCTCTAATCACGAA   TCAAGGGGATTCTTGCC TGAA GGCTGGAATCCCCTTGA    TTTTGTGATTAAAAT 100 33
     DSY1509 NONE
     DSY1510 1764760 .. 1764770 +  -5.4  -2.64412   CTGAAATAATTGTCA                 GCAA TGC TTGC                 CTATTTAAAATTAAA  49 32
     DSY1511 1765520 .. 1765557 + -20.3  -4.87291   TAACGGATGAGAGAA   CCCTGAATATAGTAAAT TTTA ATTTACTATATTCAGGG    TTTTTACTTGAAATA 100 110
     DSY1512 1766917 .. 1766931 +  -5.6  -3.17443   AGAGCTTGCAGTGGG               CGACGG ACC CGGTCG               TATCTATTGTGTGGA  55 277
     DSY1513 1768099 .. 1768110 +  -2.2  -3.60762   GTGCGGGTCATATTA                TGGC TGAG GTCA                 ATTTTTTCAAGGATA  47 206
     DSY1515 1770017 .. 1770062 + -15.8  -4.46233   GCAAAGCAATGATAT GCCAAAA-TGACAGTG-GCGGA GTTT TCCGCGTACTGTCATTTTTGGC TTTATTTAACCTTCC 100 87
     DSY1516 NONE
     DSY1517 1773060 .. 1773087 + -12.8  -4.24342   ATACTATTGCTTAGG        TCAGGGATATCC AATC GGATATCCCTGC         TTTATTCATGCAGGC 100 113
     DSY1518 NONE
     DSY1519 1775222 .. 1775245 + -13.2  -5.40072   ACCGGAAACAATGAA          CCGCTTCTTC GCTT GAAGGAGCGG           TTTTTTTACCAGGGA 100 56
     DSY1520 NONE
     DSY1521 1777140 .. 1777190 +  -5.3  -3.68073   AAATACAGGGAACCG CCCCTGTGCCTTCCGGAAAGGGCG ATAC TGCCCTCAG-GGAATGTACGGGGG TTGTTCCCTGCACTG  59 87
     DSY1523 1779648 .. 1779683 +   -10  -5.24129   ATAAAGAGTACAATT    TGTCCATAAATTGAAT CTTA GTTCAGTTTATGGATA     TTTTTTCTAAAACGG 100 75
     DSY1524 NONE
     DSY1525 NONE
     DSY1526 NONE
     DSY1527 1782952 .. 1782971 + -10.8   -4.9755   GCCTCTTACCAAAAA            CAAAGCGT GCAG ACGCTTTG             TTTTTGATTGTCTAT 100 47
     DSY1528 1784052 .. 1784081 + -17.9  -4.35116   GGAAAAAGAGCAAAA       GGCGGCGACTGGC TGAT GCCAGTCGTCGTC        TTTTGCTGTAAACTA 100 367
     DSY1530 NONE
     DSY1531 NONE
     DSY1532 1786672 .. 1786687 +  -8.2  -2.67705   TCGACATGGATACTG              GCGGCG GGGG CGCTGC               TGCTGTCGGTTGTAA  63 85
     DSY1533 1787901 .. 1787936 +  -7.6   -3.6053   GCGGCATAAAGAAAA    GCGCCTTTCTC-CACTG TTA TGGTGAGAAAAGGGCGC    TTCGTTTATAACAAG  70 64
     DSY1535 NONE
     DSY1536 1791532 .. 1791568 +    -6  -5.39721   GTAACTATAAGGCTG   GCTGTCCTT-TATGG AGTATGAA CCATGGAAGGGCAGC    TTTTTTCTATAATCC  86 37
     DSY1537 1792524 .. 1792559 +  -8.3  -5.95539   CCATCCGGCAAAAAT    CGTTCTTTCACTCAC CTGAAC GTGGGGGGAAGGACG     TTTTTTTCTTTAAGG 100 81
     DSY1538 NONE
     DSY1539 1793766 .. 1793798 + -16.4  -3.94634   GGCCAGTGAGGGAAA      CTGCCCTTCCGG GCAATTAAG CCGGAAGGGCAG      TTCTTTACGCTAATC 100 32
     DSY1542 1796871 .. 1796881 +    -4  -5.07107   AGCGAAGTAATTAGA                 GTAA AAA TTAC                 TTTTTTCACCGTTTC  74 27
     DSY1543 1797400 .. 1797427 +  -6.3  -5.80817   TCTGAATAGGAAAAA        TAGCCCGCCAGT CTAGT AC-CGCGGGCTA        TTTTTTTATGTTGAG 100 53
     DSY1544 NONE
     DSY1545 1801966 .. 1802023 + -12.2   -5.4833   ATGATTGAGATAGAA TAGGCATAAATCAGCAAGAATCCTTT ATCTAC AAGGGTTTCACGCTGATTTGTGCCTG TTTTTTATTGCCTGG 100 37
     DSY1546 1803197 .. 1803212 +  -6.2   -3.1552   ATGGTAAATCAGCCT              TTTTCC TTAT GGAAAA               TATTGCTCGGTGGCC  57 151
     DSY1547 1803778 .. 1803821 + -16.2  -4.27259   AGACAAAAGCAGAAA CACCCCTATTCCCATGGTAT AATA ATGCTATAGGGATAGGGGTG TTTTGGATGTATGTG 100 217
     DSY1549 1805783 .. 1805797 +  -2.8  -3.26719   AAGGATAGGTGATCT               TATGCC TTT GGTGTA               TTCAATCTTTGTCCC  46 33
     DSY1550 NONE
     DSY1551 NONE
     DSY1552 1808547 .. 1808579 +  -6.9  -5.09762   AAACCAGGGGTTTAG      ACGGGTTCGCGGTGT ATT GCATTGCAAACCCGC      TTTTTATATTGCCCT  88 91
     DSY1553 1809508 .. 1809526 +  -9.5  -5.26247   ACCGATACAGTAAAG             GGGCTGC TTAGT GCGGCCC             TTTTCTTTGTTTTAA 100 82
     DSY1554 NONE
     DSY1555 1810988 .. 1811023 +  -9.8  -5.42131   GCTCAGAGGATATAC    GCCATGATTTGGAG ATAGATTC CACCAAGTCATGGC     TTTTTTCTGTCATTC 100 53
     DSY1556 NONE
     DSY1557 1812743 .. 1812759 +  -3.7  -2.88544   ATTTCATATAGTTTC              CTGTGGT TTT ACTATAG              TATATGAGGCTAGGC  45 2
     DSY1558 NONE
     DSY1559 NONE
     DSY1560 1815983 .. 1816001 +  -7.4  -5.34555   AATTGCTAATCAAAA             GCGTCC GCTTCCG GGACGC             TTTTTTATACTATAC  91 88
        cobA NONE
     DSY1562 1817708 .. 1817723 +  -6.2  -4.10188   ACCGACCGTTCTGCT              CCTTAA AAAT TTAAGG               TTGTTTATAGATATA  69 20
     DSY1563 NONE
     DSY1564 1819888 .. 1819934 +  -5.4  -2.63487   ATCATTGCTAAAACC GTCCCGGAAGCGAACGCA-TTGT GCAC ACAAATGCCT--GCTTTCGGGAC AATTGTTTTTTACTT  49 40
     DSY1565 NONE
     DSY1566 NONE
     DSY1567 NONE
     DSY1568 NONE
     DSY1569 NONE
     DSY1570 1825556 .. 1825610 + -24.7  -3.35046   GGGATTATTATGAAG TAAAGACAAAAGACGGACTATCGGC GTAAA GCTGATAGCCCGTCTTTTGTCTTTG TCTTTAAAGAGGTAG 100 23
     DSY1572 1827879 .. 1827906 +   -20  -4.89519   TGTAACTATAATACA        TAGCCGGCCAGA GATC TCTGGCCGGCTA         TTTCTTTTATATTAT 100 36
     DSY1576 NONE
     DSY1577 1831584 .. 1831622 + -13.3  -5.55769   ACAGGGACAGCAAAA  GCAGACCTCCATTCCACA CTGA TGTGG-GTGGATGTCTGC   TTTTTTATTATGAAA 100 51
     DSY1578 1832827 .. 1832839 +  -4.7   -4.2558   TTCGACGGCTTTGAA                GGCGG CAA CAGCC                TTTTCCTGCAAACTC  64 308
     DSY1593 1852142 .. 1852163 + -13.1  -3.14344   GGCGTATATTCTAAA           GGGAAGAGT GTAC ACTCTTCCC            TTGCTGCGCCCAATC  95 47
     DSY1606 NONE
     DSY1607 1865958 .. 1866006 + -19.8  -4.09108   TTTCCAGATCAACGA TGCTCCCTCCAGGTCAGCTGTTT GACA AAGCAGC-GGCCTTGAGGGAGCA TTTGTATAGATTGCC 100 68
     DSY1613 NONE
     DSY1614 1873559 .. 1873608 + -30.5  -3.28712   TCTTTTATCAACGGT CCATTGCTCAGCCAAATTGCCAA CAGG TTGGTAATTTGGCTGAGCAATGG TTGTAAAAAAAGGGA 100 56
     DSY1616 1875960 .. 1875983 +  -5.9  -4.60797   CGCCGAGATGAAGAG          TCCATCCCG ATTCCC CGGGGAGGA           TTTTATCTGTGGGGC  75 206
     DSY1630 1894057 .. 1894090 +   -14  -3.65522   ACCAATCCATGATTG     CCAAAGGCGGAAGA TGTTAC TCTTCCGCCTTTGC      TTATTGCAGTGGATG 100 29
     DSY1634 1898300 .. 1898313 +  -8.1  -6.21477   CCAGATCTAGAAAAA               GAGCC GTCA GGCTC                TTTTTTTTTACTCTT 100 31
     DSY1641 1904850 .. 1904873 +    -6  -3.53298   CAGGGTTTTGACGGC          GGATAGGGGA TAAC TTCCCTGTTC           TTAATTTCCAATACT  59 337
     DSY1659 NONE
     DSY1660 1928044 .. 1928056 +  -3.4  -2.78495   AGACAAATAATATGA                TCCA CCGCT TGGA                TAGGTTTTAATGCTA  43 45
     DSY1661 1928888 .. 1928909 + -11.6  -5.38321   GCTATGGTTTTTAAG           CCCCAGAG AATGAA CTCTGGGG            TTTTTTATAGTGTTT 100 235
        ribD 1930071 .. 1930082 +    -3  -2.94032   AAGGTAAATTATGCC                GATT AAGC AATC                 ATTTGATTAAGCAGT  44 20
        ribE 1930740 .. 1930751 +  -7.2  -4.09108   TCCATGAGTTTCTTA                GCCG AAAA CGGC                 TTTATCTAGGTTAGA  73 5
        ribA 1932028 .. 1932040 +  -4.1  -2.71144   ATACTTTAAAAATAC                TTGTG ATT CACGA                TGATTAGAAAGGATG  45 57
        ribE 1932627 .. 1932643 +  -3.7  -3.44848   TTTATTTTCTTAGAC              TAAAGAC TGA GTCTATA              TCTTTGATAAGGAGA  51 125
     DSY1666 1933304 .. 1933345 + -18.9  -3.96681   AATCCAGATCATTAA GAAATCCCCGGAAATGAAC CAAC GAACATTTCCGGGGATTTC  TTCTTGCTTTATTGC 100 43
     DSY1667 1934156 .. 1934170 +  -8.6  -2.55813   GACTGGCGATATTGC               TGGTCA GAA TGACCA               CTGTATTCTTAAAAT  60 485
     DSY1674 1943958 .. 1943981 + -11.8  -4.19238   GGCGCACCAAGAAAA          GGCCTTCGAA AAAC TTCGAAGGTC           TTTTCGAATTGAACA 100 89
     DSY1676 1946673 .. 1946696 +  -5.2  -5.09762   TCATATAACCTTTTT          CAGATGCTTG CGGG CGGGCACCTG           TTTTTGTGTTGCCCT  81 254
     DSY1681 NONE
     DSY1682 NONE
     DSY1683 1955398 .. 1955431 + -16.1  -5.45652   GCTAACACACCTCTT     TCCCGATGATGCGTG GGGA CACGCGTTGTCGGGA      TTTTTTATTGGGGCT 100 63
     DSY1684 1957454 .. 1957470 +  -7.9  -2.62616   TGGAAGCGCCGTATA              CCGAACG GTA CGTACGG              TGCTGTGGGAGGTCG  60 52
     DSY1687 NONE
     DSY1688 1967106 .. 1967131 +  -9.7  -3.70902   CGATAATAAACGACT         GCGGATCTTCC TCCC GGACGATTCGC          TTTAAATGTCCCAGC  76 109
     DSY1692 1970401 .. 1970411 +  -6.8  -2.63079   GCGGAGTTCTGCTTT                 GCAG ATC CTGC                 TGGGTTATCTGCAGG  53 155
     DSY1697 1974038 .. 1974068 + -13.5  -4.85782   TGATTCGGTTTCGAA      TGCCCTCTTG-ATG CAAA CATTCAAGAGGGCA       TTTCTTTTTGGCAAA 100 38
     DSY1700 1976391 .. 1976416 + -11.9  -4.98531   AATGCAAAGTAAAAA         GCAACTCCGTC TAAA GACAGAGTTGC          TTTTTACTTTGCAAA 100 130
     DSY1703 NONE
     DSY1704 1980914 .. 1980928 +  -6.4  -3.56273   TTTGCTTAATCTTTG               GCCATT GGG GATGGC               TTATCTGATCATCAA  61 53
     DSY1705 1981213 .. 1981251 + -20.4  -4.29829   CATGAATTAGCCAAA   GGCGTCCTCCCTTCACTA TAA TAGTGGGGGCAGGACGCC   TTTATTAGTGATTAT 100 57
     DSY1720 NONE
     DSY1721 1999351 .. 1999361 +  -3.2  -3.90744   GCAATTTTCCGGGCG                 GAGG GGC TCTC                 TTCTTTGGCCACGGC  55 252
     DSY1730 2007178 .. 2007188 +  -6.8  -3.14344   ACATATTGATAGATC                 GCCT TCC AGGC                 TTCGTCACAGAAATC  59 191
     DSY1750 2027276 .. 2027288 +  -4.9  -4.07537   TACCCTATAGAAGTG                GATAA AAG TTATC                TTGTTTACCTTTATT  61 412
     DSY1756 2034466 .. 2034480 +  -2.1  -4.82901   TTCTGGCGTAATTTT               TAGGA AGGGA TCCTG               TTTTTATGGAGCAAA  66 127
     DSY1757 2035878 .. 2035915 + -24.5  -3.98913   GTCCGATATGCAAAA   CTCCCCTTGAATTATGG TGTT CCATAATTCAAGGGGAG    TTATTTCGCTATCAC 100 68
     DSY1765 2043990 .. 2044004 +  -6.4  -4.87318   CTGATGGTTAACAAA               GACTCG CCG TGAGTC               TTTTTCGATTTTCAG  83 271
     DSY1772 2052188 .. 2052218 +  -9.2  -3.96148   AAGCCAAGCATAAAA      GGGCTCTTTGAAA TTTAAC TTTCAA-GAGCCC       TTTCTCGTCAACAGG  83 68
     DSY1811 2101070 .. 2101088 +  -5.2  -3.05816   TCATTTCAGAACCGC             TCTTGCCG TTT CGGTACGA             TTCGCTCCGGCATAG  52 170
     DSY1814 2102979 .. 2103022 +  -2.3  -4.98255   CTCACCATACTATAT GCCTCTGACCGGGGATGTGT GACAA ACAC-TCCCGGGAAAGGCGC TTTTTATAGTTCAAC  68 311
     DSY1819 2111617 .. 2111629 +  -3.3  -4.62783   TCTGCAGAGAATTCC                CTGGC TCG GCAAG                TTTTTACGCTGAGTC  65 1
     DSY1820 2112151 .. 2112163 +  -7.7  -2.78679   TTTGGCGTACGAAAG                TGTCC GGT GGACA                GTTTCGCTCAAGGCG  61 114
     DSY1822 2112924 .. 2112949 + -14.9  -4.51765   AGCTACCATGGAAAA         TAGGAGTACAG TGCG CTGTACTCCTA          TTTATTTGGATTCTC 100 50
     DSY1829 2120819 .. 2120851 + -20.9  -4.21768   TGTCAGGTGCACAAA      TTAAGAAGGAAAGCC CGC GGCTTTCCTTCTTAA      TTTTAGAATTACTTA 100 69
     DSY1832 2125057 .. 2125091 + -18.8  -5.00616   GAAAATTCATAGATA     TATACGGCTTCCTCAA AAA TTGAGGAAGCCGTATC     TTTTTTCCAGAAGAA 100 62
     DSY1833 2125806 .. 2125843 +   -15  -4.87273   GAAATGAAGCAGAAA   TACGACCCTC-CCCCTA AAACA TCGGGGCGAGGGTCGTA   TTTTTATAAACTCTT 100 47
     DSY1836 2127912 .. 2127938 +    -8   -3.5241   GCAGGCGGAATCATC         GGAGTTGTAGCC CGG GGATAGAACTCC         TCTTTGTGAACAGTC  68 5
     DSY1837 2128537 .. 2128587 +   -17  -4.43309   GAAAATAGCTTAAGG AAAGAGGCTGTTGCTTAACGAACG TAC CGTTCATTTTGCAACAGCCTCTTC TTTTCCTTGCGCTTA 100 57
     DSY1842 NONE
     DSY1843 NONE
     DSY1844 NONE
     DSY1845 NONE
     DSY1847 2138187 .. 2138206 +  -3.5  -3.54307   CGGAGCCACGGTTCA            CATCAGG TATTAC CCTGAGG             TTTGGCGGAGCTGTT  51 46
     DSY1851 2142949 .. 2142962 +  -2.3  -2.93853   GATTGAGGAGGGAGC               CGACA TATT TGACG                ATTTCATTGGCACAA  42 191
     DSY1857 2149369 .. 2149383 +  -4.2  -2.76583   AAGCTTCCCCGTTTT               CTTTGG CCT CCAACG               CTTTCAGGGTATTCT  45 257
     DSY1868 2160176 .. 2160214 + -17.5  -4.37067   TACTACTCTATACTA   TCACAGGGGGGCGTATC ACTTC GATACGCCCCCCTGGTA   TTTTGCTCATATTTA 100 41
     DSY1873 2167018 .. 2167046 + -12.6  -3.90766   CGGCCCACTGAAAAA       CAAGAAGCTCGCT TGAC AGCG-GCTTCTTG        TTGTCTTTATAGATC 100 30
     DSY1875 2168792 .. 2168846 + -16.1  -3.16689   CTAATTTTTAACTCA TGAATATAAGGGCATACAATCAG AATTACGAA CTGATTGTATGCCCTTATACGCA TCTTCCTCAACTTTT 100 87
     DSY1881 2174151 .. 2174163 +  -4.7  -3.54146   TTGTTCTTTGCCGCC                GGCGC AAA GCTCC                TCTTTAGTTAAGCCA  55 2
     DSY1883 2176947 .. 2176990 + -13.4  -3.19175   TGGGAGAGCTAAAAA GGAGTATCAC-TCACTGCTTT AAA AAAGCAATGAGGCGATACTCC TTCAGTATATTCCCC 100 274
     DSY1885 2179590 .. 2179600 +  -3.2  -4.19704   CAAGGCCGCACCGCT                 CTCA GCA TGGG                 TTTTCGATAGGGTTC  60 502
     DSY1892 2188024 .. 2188034 +  -6.8  -3.09492   CCCTCAGTTCCCCTG                 CCAG CCC CTGG                 TATTCGCATTCCACG  55 243
     DSY1895 2191562 .. 2191574 +  -5.5  -4.38154   GCGGGATCTACTAAA                GCGGT TCA ATCGC                TTTTATCCCCGATCT  68 27
     DSY1898 2193619 .. 2193633 +  -4.2  -3.34398   AGGAATAGGCGGACC               GGTTCC AAG GGAAAC               TGTTTACCCACAAGA  50 279
     DSY1900 2195352 .. 2195370 + -12.4    -4.614   AACCTAAACATTAAA             GCCGCTCA CAA TGGGCGGC             TTTTGTATCATTAAC 100 44
     DSY1909 2203987 .. 2203997 +  -2.4  -3.90112   ATTTGAATTAAAAGT                 GAGG TAT CCGC                 TTTGCTTGACCCGCG  51 297
     DSY1910 2204758 .. 2204783 +  -7.5  -3.88001   GGATAATTCGGGATT         GCGCCGCCA AAAGATCA TGGCGGCTC          TTACTTTTTCTACAC  69 110
     DSY1912 2208317 .. 2208348 +  -9.4   -5.4492   TAACACAGACAGAAA      GCCGCCT-GCTGACC GAA GCTCAGCGAAGCGGC      TTTTTTCTATGTCTA 100 413
     DSY1913 2209209 .. 2209244 + -10.4   -5.1101   TAAGTAATTATGGGG    GAAGCTGCCTGAGAAG AAAT CATCGGAGGCAGCTTC     TTTTTTGCATCATAC 100 34
     DSY1914 NONE
     DSY1915 2211249 .. 2211265 +  -3.5  -3.44794   GAGGTCATTCCCACA              GCGGCGG CGG CCGAAGC              TTCTAATACTGAATT  51 3
     DSY1916 2212295 .. 2212305 +  -3.2  -3.55622   TTGCTCCAACTGCGG                 TCAG AAG CTGG                 TTTGACCACATTGGA  49 10
     DSY1917 2213801 .. 2213818 +  -9.9  -5.24129   TAAAATTGCAAAAAA             CCTGTCA AATG TGACAGG              TTTTTTATACGGGAA 100 255
     DSY1927 NONE
     DSY1928 2225223 .. 2225233 +    -4  -3.71448   AATCTTTCCATACTT                 TATG GGG CATA                 TCTTCTTTATTGATC  55 100
     DSY1933 2229663 .. 2229692 +    -8  -4.24075   TCAAGAATAGCAAAA       GAGAAGGCTT CTTAAATTTT AAGCCTTCTC        TTTGTATTCCTCAAT  76 79
     DSY1958 2254385 .. 2254397 +  -3.4  -2.93703   GATAAGCGGGGATAA                TGTC TCCCT GACA                TATATACCTGATTAT  44 36
     DSY1959 NONE
     DSY1960 NONE
     DSY1961 NONE
     DSY1962 2263577 .. 2263617 +   -17  -3.28712   AACAACAACATAAGA GCGTGCCGC-CTGGAG-GTT GGA AACACCCCAGGGCGGCACGC TTGTCAGGCACAACA 100 70
     DSY1967 2269516 .. 2269551 +  -8.2  -3.07443   CAGGTGGATAAGCTT    CCCGGAGTGGGAATAA AGTC TTGAACCTGCTCCGGG     TTGACTCCCATATCC  63 386
     DSY1976 2279821 .. 2279855 + -14.4  -3.15056   CTAAACACCCAGAAA     CGCCCTAATCTCAC CATAAAA GTGAGACTAGGGCG     TCTTACATTAAGGGT 100 37
     DSY1988 2297028 .. 2297060 + -17.9  -4.07568   TCATTGCCTGGAAAA      GCCAAAAGACCGTTG TGA TGACGGTCTTTTGGC      TTTTCCGGGCAAGAG 100 53
     DSY2001 2311392 .. 2311428 + -16.8  -3.37344   ACAATTTGAACCAAT    GCAAAAGAGACCATCT TCTAT AGACGGTCTCTTTTGC    TTACTTACCTGGCAA 100 410
     DSY2005 NONE
     DSY2007 2324523 .. 2324545 +  -4.2  -3.45514   TATCCAACTCTACCT           TCTGAGAATT TAT AATTATCAGG           TTAATCTTATATGTC  52 296
     DSY2010 NONE
     DSY2011 2329246 .. 2329256 +    -4  -4.13654   TATTGGAGCATTTTA                 TGAA GCC TTCA                 TTTGTAATTTACGGG  61 145
     DSY2033 2358929 .. 2358955 + -15.2  -4.45945   AAGAGCAAACTTGAA         CGAGGCACTTCA TTG TGAAGCGCCTCG         TTTTCATTCCTGCAT 100 147
     DSY2041 2373398 .. 2373439 + -18.9  -5.38958   TGTACATTCAAAAAA GAGCACCGCCGGACTACTTT TGT AGAGTAG-CCGGCGCTGCTC TTTTTCTTTATGCCT 100 58
     DSY2047 2380147 .. 2380163 +    -8  -5.67283   GTAAAAAGACTGTGA              GAGCCT TATTC AGGCTC              TTTTTTATTTACCTT 100 26
     DSY2060 2396390 .. 2396419 + -15.1  -5.06451   CCACATAATATAAAA       CCGCGTGAAATCA TCGT TGATCTCACGCGG        TTTTTTCAACTCATG 100 90
     DSY2065 2405576 .. 2405606 + -14.1   -2.7246   AGTCCTAAAGATGAC       GAAGCGCAGCAAT CTGCC ACTGCTGCGCTTC       CTTGTGCCTTTTGTT  95 54
     DSY2067 2409390 .. 2409439 + -18.7  -2.81471   AGGAGTAGGTCAAAA CAAAGAGCCGCTGCCCGAGGAACA TAT TGT-CCTCCGGCGGCGGCTTTCTG TCTGGTAAGCTTCTA 100 33
     DSY2073 NONE
     DSY2074 2420022 .. 2420063 +  -8.7  -4.45151   TGCCAAAAACCCAAA GGGAGTGTCGCGAAGCTGCT TGA AGCAGCGGC-TGATGCTCCC TTTTCCTTAACTATT  93 355
     DSY2076 2422264 .. 2422294 +   -17  -5.92399   GATAGTGTAAAGAAA       GATAGGGCGCCT GGCTGAA AGGCGCCCTATC       TTTTTTGTTTTATTC 100 218
     DSY2078 2424208 .. 2424233 + -10.5  -4.58283   GCTACTCATAGCAAA         GGTGGTTCC GTCTTATG GGAACCACC          TTTTTACACAGATTC 100 63
     DSY2084 2429260 .. 2429272 +  -7.7  -2.81872   TTTCTGACTCTTTAG                CCCTT GGC AAGGG                TGGTCTTATCATCCG  61 34
     DSY2085 2430366 .. 2430379 +  -2.4  -3.06261   AGTGGTTTAAGGAGG               GGTT AGGATG AACC                TGTTCGAGATTCAGA  42 20
     DSY2086 2431230 .. 2431258 +  -7.5   -3.9373   TTATCTTATACTGAG        GACAACCTGTC AGATTGC GATGGGTTGTC        TTTCACTTTTGCGTC  72 103
     DSY2087 2432162 .. 2432210 +  -5.8  -3.90112   GTAAGTTCATAAAAA GGGAGCATCGCCGGGCTACTGC AAAAC GTAGCTTTCAGGCAATGCTCCC TTTGCTTAAAAAGAG  63 117
     DSY2089 2434535 .. 2434551 +  -3.7  -3.07222   CGGGTTTGCTCCCAG              GATGATG AGT CATAATC              TATTAACATGATGCT  48 11
     DSY2090 2434982 .. 2435006 +   -13  -4.12133   GTGCTAATGATGCAA          TAAAGAGCGG TTATC CCGCTCTTTA          TTCTTTAGTATTTAG 100 100
     DSY2091 NONE
     DSY2092 NONE
     DSY2093 2438510 .. 2438543 + -16.9  -4.49556   AATATACAAAAACAG     GGCGGGAACTCAA CTTAACCC TTGAGTTCCCGCC      TTTCTTTAATAACAC 100 61
     DSY2097 2441927 .. 2441941 +  -2.8  -3.14708   AAGAGGTGCAGAAAT               CGTGAT GGC ATCACA               TATCCTTTTGGTTGG  44 21
     DSY2098 2442305 .. 2442341 + -19.5  -3.76641   TTCGTCAACAAAAAA    GTCGTCCTCCCCCCACT ATC AGTGGAGAGAGGACGAC    TTTGGCTATTGGCCT 100 43
     DSY2104 NONE
     DSY2105 2449253 .. 2449296 + -19.2  -5.09426   AACAGGGAGAAAAAC AGGGACAGGTACCATTATTCA TAC TGAATA-TGGTACCTGTCCCC TTTTTTCACGTTAGC 100 56
        cobT NONE
        cobU NONE
        cobS 2462428 .. 2462439 +    -3  -3.61715   ATCATATCTTGCACA                TAGT CAAA ACTA                 TTGTTCACCCCCATG  51 361
     DSY2121 2468012 .. 2468055 + -13.3  -3.60151   GCCGCTTAACATCAG GGGAGCATCGCGTACTGCTT TATCT AAGCAGGG-GTGATGCTCCC TTATACTTTGCAGCC 100 32
     DSY2122 NONE
         pps 2471353 .. 2471406 +   -14  -3.76393   ATTCCTGTTAAAACA TTGACCATGTTGGTCGGTTTATGC TACAAT GCAATTACCGACCAGTATGGTCAA TTTCGATTAGGATGT 100 80
     DSY2124 NONE
     DSY2125 NONE
     DSY2126 NONE
     DSY2127 2474696 .. 2474741 + -19.1  -3.66874   TAATGACATTCTAAA GGGCGTGTCGCAAAACGTTTA TGTG TAAACGTAGGGCGACACGCCC TTTCAATAAGATTAG 100 94
     DSY2132 2483299 .. 2483320 + -14.5  -3.91911   GTGCACATTGATAAA           GGTGCGGAA AATT TTCCGCACC            TTTGGTTGGCCTGAC 100 64
     DSY2135 2486865 .. 2486883 +  -3.1   -2.7693   AGGACTTATCATAAG             GGAATAC ATAAA GTACTCC             GTCTTTCGTTTCCCC  42 181
     DSY2143 2493771 .. 2493788 + -10.5  -3.93953   TAGCGGCCATCTCAA             CCGGGGC TGCC GTCCCGG              TCTTTCTTATTTTCA  89 58
     DSY2144 2494859 .. 2494874 +  -4.7  -3.97947   AAATCTTACCTATCT              GCAAG CAATAC CTTGC               TTTCTCATAAGTAAG  61 55
     DSY2146 2496743 .. 2496760 +  -2.6  -3.85082   CCATTTCCTGCTCTC             AGGGTC TAACCC GACCCG              TTTGATCGTCTCTTT  54 467
     DSY2151 2501525 .. 2501536 +  -5.8  -2.89822   TCGAGCCACTATAAA                CCTC AGCC GAGG                 TATAATCATTCTTGT  52 103
     DSY2156 NONE
     DSY2157 NONE
     DSY2160 2509982 .. 2510023 +  -3.7  -4.59293   TAATCCACGCAAAGA GAAGCAAAACCGGGCAT ACTATACC AAATCCGGCTTTGCTTC  TTTATTTCATCTTTA  67 38
     DSY2164 NONE
     DSY2165 2515455 .. 2515486 +  -5.2  -3.89346   ATTAGACAAGTTAAA      TGGTTCGTTACGGCG AAT CACT-TAGCGAACCA      TTTATAGCGTACCAC  61 523
     DSY2166 2516167 .. 2516192 +  -4.7  -5.56264   CCACGATTTTCAAAA         GCACCGGGA AATAAAAA TTCTGGTGC          TTTTTTGTATTTCCG  87 45
     DSY2167 2517170 .. 2517185 +    -9  -4.07568   AACTATTAAAATAAA              CCGCAA GCGC TTGCGG               TTTTGGACAAACAAA  80 27
     DSY2168 2517496 .. 2517508 +  -7.7   -2.7263   CGCACAATCCAATCC                CCCTT ACC AAGGG                ATTTAAGCGGCTCCT  60 75
     DSY2196 2546968 .. 2546980 +  -4.9  -2.64243   TAACCCCCACACGCG                TCAAA GTG TTTGA                TACTATAAACTCTCA  48 54
     DSY2204 2552381 .. 2552394 +  -2.3   -4.0641   GTTGGAATGCCCCAG               GCGTC GCGA GACGG                TTTGTATCGATACCC  55 522
     DSY2206 2555270 .. 2555280 +  -8.2  -3.39018   ATCCAAAAAGCTGAG                 GGGC CCT GCCC                 TCTTTAAGCTGATGC  69 173
     DSY2207 NONE
     DSY2208 2558495 .. 2558523 + -10.4  -4.72272   AAAAATGCTGAAAAA        CCCTCAGTTG CGTGATAAA CAACTGAGGG        TTTTTGATGACAAAA 100 40
     DSY2210 2561047 .. 2561059 +  -6.2  -4.56597   CCCTTCAAGGACTAA                GCCG CGGCC CGGC                TTTTTCAAAAAAAGA  74 26
     DSY2212 2563259 .. 2563282 + -12.5  -5.41143   AGCAGTCTCTACAAA          GAGCAGCAG CCGCTC CTGCTGCTC           TTTTTTTGAAGCATA 100 248
     DSY2215 2566099 .. 2566112 +  -2.3  -2.98607   AAAAATGTGGAAAAG               GGCTA TCTG TTGCC                TGGTCTTTCTTTGGA  42 53
     DSY2238 NONE
     DSY2239 NONE
     DSY2240 2592004 .. 2592018 +  -7.8  -4.25848   ACATCCATAAATGGC               GGCTGT GGG GCAGCC               TTTTCCTGCCGGGTT  79 40
     DSY2241 2592726 .. 2592747 + -10.9  -5.93809   CAGTTGTTAGCGAGA           CCTTTGCCC ATCC GGGTAAAGG            TTTTTTTTATGCCCG 100 340
     DSY2242 2593549 .. 2593591 + -15.8  -2.94411   CATGCAGCCTAGTAT ACATAAAGGAAGCGTGTC CTGCCCT GGCACGCTTCCTTTATGC CTTATTTGCCAACCT 100 29
     DSY2259 2610424 .. 2610443 +  -2.8   -4.2461   TTCGGTGTCATCGGA            GGAAGTTT AGCC AGTCTTCC             TTTATTGGTAGCAAT  59 174
     DSY2270 2623708 .. 2623719 +  -2.2  -4.62783   CATCACCATCATAAT                TAGC TCCG GCTG                 TTTTTACACTCACTG  63 23
     DSY2271 NONE
     DSY2272 2624489 .. 2624503 +  -3.6  -4.18018   CATGGCAGGCTCTTG               TATGAT TAT ATCATG               TTTTAAATACAACAA  60 5
     DSY2279 2632720 .. 2632761 +   -11  -3.69449   ATAGGTTGGCAGAGA GCCCCGGCCC-T-TTGGAGA AACT TCTCTGATACGGGCTGGGGC TGTTTTGCCATCTTC  81 250
     DSY2294 2646974 .. 2646987 +  -4.5  -4.16307   CTTCAACCCCCGGAA               GTTCG TGGT CGGAC                TCTTTTTGTTCAGGA  64 221
     DSY2302 NONE
     DSY2303 NONE
     DSY2304 2655370 .. 2655401 + -13.1  -4.88067   TCACAGGCGCTTCCA      CATCTGGGTTGAG CTTCGT CTCGGCCCAGATG       TTTTTGTCGCTGCCT 100 183
     DSY2307 NONE
     DSY2308 2657934 .. 2657972 + -12.5  -4.05446   CCGAACAGGAACTTG  C-AAAGAACCCTGGCCAC AGTC GCGGCCAGGGTTCTCTCG   TTTATACTTAAAGAA 100 50
     DSY2322 2673893 .. 2673922 +  -6.4   -4.3208   ACAATAAAAAAAAAT       GCCGGGAAGGCAG CCGAC CTGTAT-CCCGGC       TTTTGCCTTCTCAGC  72 148
     DSY2328 2680279 .. 2680290 +  -4.4  -3.72765   TAATAACACTAAGGA                GTCA GATT TGAC                 TTTCGGCTTTGAATT  54 57
     DSY2329 2681658 .. 2681708 + -11.3  -4.67697   CTTGTCTTATTAATA ACAATAACCAACAACCAAGAAGG TGTTC CCTTCAGAGTTGTTGGTTATTGC TTTATTATTTTGCCC 100 47
     DSY2336 2689598 .. 2689619 +  -2.9  -3.98661   TTTTTTCCACAGCAG           GGGGC-GTGG TTT CCGTTGTCCC           TTTATCGTAGCTCTG  56 184
     DSY2358 2710088 .. 2710099 +  -7.2  -3.51924   GACGAGTACTTCCAA                CCGC AATA GCGG                 TTATCTGACTCAAAA  66 448
     DSY2359 NONE
     DSY2360 2712004 .. 2712037 +  -8.9  -4.56367   GGAATTTGAAACAAA     GCAAGCCT-CCGGAGA GCT TCTCCAACAGGCTTGC     TTTATTTCTGGCCTA  93 240
     DSY2396 2744854 .. 2744890 + -10.8  -2.92111   TAAACCCGATGGCAA   TCCCTTCCGGCAGC-CC ATAA GGAGCAGCCAGGAGGGA    TACATTTTTTAGACA  74 173
     DSY2428 2778070 .. 2778087 + -12.7  -4.46404   TGATTAATACAAAAA             CGGTGCC GAAT GGCACCG              TTTTGATCTTCCTTA 100 85
     DSY2446 2798852 .. 2798888 +    -6  -4.13767   TAATTGCGCATAAAA   GCGTGTTG-GGAT-TGCA TAG TGAGTATCCGCAACACGC   TTTTACCATACGGCA  68 50
     DSY2454 NONE
     DSY2455 2809681 .. 2809693 +  -2.7   -3.3506   AGCTCTACCTGCTCC                GAATG CCA TATTC                TTATCCCCCTTTCGA  46 318
        nrfH NONE
        nrfA 2827714 .. 2827746 + -14.2  -3.86031   AATCATTGCAACAAA     GGGAGGCCGC-AACT GCTT AGTCAGCGGCCTCCC      TTATTACTTCCTTAC 100 39
     DSY2478 2833497 .. 2833518 + -13.1  -4.42639   CACTTACAAGGAAAA           GAAGCGAGT TGTC ACTCGCTTC            TTTTCCTTAACCTGT 100 117
     DSY2510 NONE
     DSY2511 2879124 .. 2879148 + -10.8  -4.59984   GATACGTATAAAAAA          GAGAGACAGG AATAG TCTGTCTCTC          TTTTCTCTCCATTTT 100 157
     DSY2552 2917829 .. 2917856 +    -2   -5.1286   AAACTCCTCCAGCTT        CGCTAAAGCC CGCGCAGA GATTTTAGCG         TTTTTCTCCTTTTTC  73 61
     DSY2559 2928034 .. 2928058 +  -7.1  -2.96366   TCGCAAATCACCAAT          CCTTCCACACC GAA GGTATGAAAGG          CTTTCATTAGCTCTG  59 107
     DSY2561 2929217 .. 2929260 +   -22  -3.92075   ACAAGGACGGTAAGG AGGGCTCGTAAGATTCGAAT CCAG ATTCGAATCTTGCGAGCCCC TTTCTAAATGCCGGT 100 42
     DSY2569 2936771 .. 2936788 +  -7.7  -3.82208   TATTTTGTCGAATTC             TTCCTCC TATG GGAGGGA              TTTGGATGTTTGCTG  72 140
     DSY2570 2938391 .. 2938435 + -15.8  -5.14477   GACAAGCGGAAATTG CAGACGGCTGAAGAATAGGG TCATC CCCTGCTCTCCAGCCGTTTG TTTTTTGCCTATCTC 100 99
     DSY2608 2974245 .. 2974293 + -10.6  -4.55287   ATGCTTTCATCACAA T-CAAGGACAGAT-CTTAGCTGCT TTC AGCAGCAAAGGATCTGTCCTTACA TTTTCTATAACTGAG 100 40
     DSY2615 2980699 .. 2980722 +    -3  -4.91712   TCTTTCCGGACCTCC          CATGCTCTGC CCTT GCCGAGGGTG           TTTTTATCGATTAAA  71 472
     DSY2617 2982244 .. 2982255 +  -2.2  -3.90949   TCTGAACGCATCTTA                GGGA TTGT TCTC                 TTCTATTTGATCTTT  53 140
     DSY2618 2982921 .. 2982935 +    -5  -4.07885   TTAGGATTCGCAAAA               TTCGAT GTT GTCGAA               TTTTGGAAGGGCATG  63 426
     DSY2619 2983622 .. 2983636 +  -8.5  -4.76963   CCCAGAATGAAAAAA               GCGGC TGTCT GCCGC               TTTTCTATTCTATCG 100 91
     DSY2627 2994350 .. 2994380 +  -2.6  -4.73108   TGCAGTGCAAGGAAA      GCGAGTCCTTTGGT GTAAA ACCT--GGACTCGC      TTTTCATTTTATGGC  64 49
     DSY2628 2995228 .. 2995247 + -12.2  -4.41206   TTTTTATAGATAAAG            GAGAGCGA AAAT TCGCTCTC             TTTTGTCAACTGATT 100 63
     DSY2629 NONE
     DSY2630 NONE
     DSY2631 2998628 .. 2998666 + -18.4   -2.8779   GCCTTCACAAGCAAA   CAGAGTCCTGAATGGC CGGCGGT GTCATTCAGGACTCTG   TCTCATCTCCATTCT 100 48
     DSY2635 3001777 .. 3001788 +    -3  -3.52073   ATTGACACGCATATA                TAAC ACGT GTTA                 TTCTGATGTTAGCAA  49 160
     DSY2636 3002509 .. 3002523 +  -7.1  -5.44119   AAATGCAACCTTAAG               CAGCC CTAGC GGCTG               TTTTTTTGCCATCAA  95 27
     DSY2638 3004437 .. 3004491 +  -7.3  -2.93338   GGGCCTAATATTTTT TGGAAGACGCCCGAT-TCCTCCATGGT GAT GCCATAGAGAACATCGGCTG-CTTCCA TAGTTCCTTTGTATA  61 71
     DSY2651 3018573 .. 3018587 +  -2.1  -3.23853   CCGTACTCACAGACA               TCCTT AAGGC AGGGA               TATTCCTTCCCAGAG  45 19
     DSY2652 NONE
     DSY2670 3039881 .. 3039899 +  -3.8  -4.00843   AACCGTTCCGCTTCC             GTATGGGC TTC GTCCATAA             TCTTTTGTCTTTCCG  60 442
     DSY2673 3041926 .. 3041946 + -11.2  -4.55287   ATGCAATAACAAGAA            GAGAGCGA TGACT TCGCTCTC            TTTTGTCTGAATCCG 100 32
     DSY2679 3048895 .. 3048918 +  -9.6  -4.94243   TAGAGTGTAACTTGG          CTGGTATCGT TATG ACGGTGCCAG           TTTTAGTTTTTTTAG 100 59
     DSY2680 3049888 .. 3049899 +  -5.8  -4.04394   GCATATATGAAAAAC                GGGA CCTG TCCC                 TTTGATTCATTTCGA  66 463
     DSY2698 3068744 .. 3068778 + -13.8   -5.2189   CCGTTAAACGCCAAA    GCCTTAGAGAGACTG ACATTA CAGTC-CTCTAAGGC     TTTTTTGATCGTTCC 100 46
     DSY2699 3069678 .. 3069734 + -27.9  -3.11476   GCCTGAGACCACCCT TAAATGCCAAAGCCTTAGAGAGACTG ACATTA CAGTC-CTCTAAGGCTTTGGCATTTA TAATTTTCCATCGCT 100 406
     DSY2708 3077305 .. 3077357 + -25.4  -4.38712   TGGACTAAATGAAAA TTTGGCCGTTTTG-GATTGACTCAT CTAG ATGAGTCGATCTCAAAACGGCCAAA TTTTATCCCCCTAGG 100 73
     DSY2711 NONE
     DSY2712 NONE
     DSY2713 3082037 .. 3082089 +   -21   -4.7254   ATAGCTAAATGAAAA TTCGGCCGTTTTGCGATCGATTCAT CTAG ATGAGTCAATC-CAAAACGGCCGAA TTTTTAATCAGCAAT 100 67
     DSY2737 3107646 .. 3107660 +  -4.3  -3.18582   ACCCAATGTGGCATA               TTCAG ATTGC CTGAA               TTCCTCGATCAAATG  48 353
     DSY2741 NONE
     DSY2742 3112679 .. 3112723 + -19.6  -3.93288   TATCCCCGGCAATAT GC-CAAGATGGACTGCCTCAT CCCC ATGAAGCAGTCCATCTTGTGC TTTAATTCAATACAA 100 60
     DSY2748 3119123 .. 3119162 +  -6.7  -4.49353   AAAAAAAATAATAAA CGGTGCTC-AAAAC--TGGT CAA GCCAATGTTTTTGAGCACCG TTTGTTCTGTTATCA  76 164
     DSY2750 3124109 .. 3124135 +   -13  -4.62054   GCCTACTATAAAAGA         TAACGCCGGAGC AGA GTTCCGGCGTCA         TTTTGCTTTGCTTGC 100 53
     DSY2751 3124492 .. 3124535 + -12.5  -4.04209   TAATGACTAAGAACG CGAAAGCCTGCAGAATCCA AAAGTA TGGAGCCTGCAGGCTTTCA TTTCTCATCATTTCC 100 31
     DSY2753 3126918 .. 3126950 +   -12    -4.788   TGGCACATCACAAAA      GCCTGCAGAATCCA AAACA TGGAGCCTGCAGGC      TTTTTCCATTCATTT 100 130
     DSY2757 3130077 .. 3130091 +  -2.8  -3.79481   AGTGGGGAGACATCA               TGAGGA ACT TGCTCA               TTTAACTTAACTTTG  52 140
     DSY2760 3132218 .. 3132229 +  -5.8  -3.41051   TAAAGGTTAATCTCA                CCAC CTTA GTGG                 TTGTGATCGCCATGG  59 151
     DSY2761 3133782 .. 3133816 +  -2.6  -5.10029   CAAAGCCATGCGGGG     GAGAATGCAGGGCTGA GGT TCAGCCCAGTGAGCCC     TTTTTTCACGTTGGT  73 10
     DSY2762 3135364 .. 3135381 +  -2.8  -3.13371   CCCTTATAGGTAAGC             TAACAA CTAGAT TTGTTA              TGTCTTCCTGAGATA  44 506
     DSY2768 NONE
     DSY2775 3153662 .. 3153672 +  -5.4  -3.67296   CATAAGGAGGCGTTA                 CCTT GGC AAGG                 TTTCAATCCCTCATA  59 333
     DSY2779 3157860 .. 3157886 +  -2.9  -5.23316   GGAAATGGCCAGCCC         CAGCCCGGT GGTATGAAA GCCGGCCTG         TTTTTTGGTATAATA  77 419
     DSY2792 3167492 .. 3167518 +  -4.2  -4.57073   CCCGCCGCTTTCCAA         GCCCCTCCTCCC AGG GGGAGGGAAGCC         TTTTTACAGCAGCTG  66 64
     DSY2793 NONE
     DSY2794 3170310 .. 3170335 + -12.7  -4.19238   GGATGCAAGAAAAAA         GCCTGTAGATA CGCA TATCTGCAGGC          TTTTCACCTTAGAGC 100 92
     DSY2797 3174830 .. 3174872 +  -2.9  -4.98531   GGTGCCGTTTCACCT G-C-TCGTG-CCTGAGAGTG CGGCAA CACTCTTAGGTCACGGCGAC TTTTTAATTTCCACC  70 14
     DSY2798 3176312 .. 3176326 +  -4.2   -3.2981   GTAGACCTCCAGCTC               TACGCC ATT GCCGTA               TTGGTAGTTGCTCTG  50 324
     DSY2803 3180534 .. 3180548 +  -4.2  -4.02653   CCCTTTGGCATCCAC               TTCACC GTT GGAGAA               TTGTTTCAATTCCTT  59 191
     DSY2812 3192839 .. 3192860 +  -2.2  -4.12902   TGTCCGTAGCATGAT           CGCCCT TTAAGGACCT GGGGCG            TTTTGGCCATCATTC  55 245
     DSY2817 3199456 .. 3199470 +  -2.8  -3.36166   CCTTTTCCATCCTGC               CAATGG CTT CGATTG               CTTCTTTTTTAGGGA  47 252
     DSY2841 NONE
     DSY2842 3236091 .. 3236105 +  -2.8  -4.03704   TTCCAATGGGGAAAT               TCATCA CAT TGACGA               TATTTGTTTTCTGTT  54 490
     DSY2851 NONE
     DSY2852 3245627 .. 3245644 +  -2.8  -2.52464   TTTTCTTTACCTGTA             TGATAT ACCAGG ATATCA              TCCGTTGCCCGAACC  41 194
     DSY2854 3250739 .. 3250795 +   -14  -3.40297   AGACATGCTAAAAAA CATGCTCCCGCTAAGGTAGACAGGC GATAAAAA GCCT-TTTACCTTAACGGGAGCATC TATTCTCTATCTAAT 100 351
     DSY2874 NONE
     DSY2875 3273313 .. 3273323 +  -6.8  -4.87892   CAAGAAACTCCTCTT                 CCTG TGA CAGG                 TTTATTTTATTAGCG  82 201
     DSY2934 3338608 .. 3338638 + -10.5  -3.97834   CCGTGTATGCGACAA       CCCCAGCGGTA TTACTTTTC TACTGCTGGGG       TTTCTCATAAGCTTA  89 138
     DSY2936 3340452 .. 3340476 + -13.7  -3.89822   TCCTGCCTCATAGCC          GGTTGGAAACG TCC TGTTTCCAACC          TTTCTCCGCTGCGTG 100 194
     DSY2937 3341631 .. 3341648 +  -8.5  -3.53012   TTACCGCCTGTCAAA             TTCGACA CCAG TGTCGAA              TTTGACAGGCGGGGA  71 77
     DSY2938 3343165 .. 3343195 + -15.4  -2.74605   CTATTCATTAGAAAA       GCACCCTGCTTGCC TTT GACTAGCAGGGTGC       TGAATTTTGGAACGG 100 67
     DSY2996 3397412 .. 3397427 +  -2.6  -5.40474   CGTGCCGGATTGAAC              G-GAACA AAA TGTTCAC              TTTTTTTGCAACACT  76 44
     DSY2997 3398857 .. 3398891 + -12.3  -4.28548   ATAGACATAAAAAAG    CGCCTCAATCTTTTGG AACA CCTAA-GATTGAGGCG     TTTTAATCAATAGCT 100 103
     DSY3003 NONE
     DSY3004 3404010 .. 3404020 +  -2.4  -3.66178   AAATCATCAAGGAAA                 GCAG CTC CGGC                 TTTCCGGTTGAGAAG  49 160
     DSY3005 NONE
     DSY3006 3404967 .. 3404982 +    -9  -3.28712   ACCCTTTTGTTCCAA              GGCCAT GATA ATGGCC               TTCTGCCGCCCAGCG  71 127
     DSY3007 NONE
     DSY3008 NONE
     DSY3032 NONE
     DSY3033 3433735 .. 3433769 +  -2.8  -4.38927   CGAAATTGCCAATCA     TGCCGTTACCGATG GTATCTA CGTTGATAACGGCC     TTTATTCTGTCCAAG  62 339
     DSY3035 NONE
     DSY3036 3435865 .. 3435915 + -13.5  -4.57569   ATATTTTTGTCATGT ACCCCTGTGTCAT-CGGAAAAGGA AGAT TCCTTTTCGGAATAACACAGGGGA TTTTTAAAAGAATCG 100 51
     DSY3037 3436488 .. 3436504 +    -8  -5.42131   GATTTGCATGAAAAA              GGGACT TTTAC AGTCCC              TTTTTTGTGTCATTA 100 77
     DSY3041 3440126 .. 3440139 +  -5.3  -2.74012   CCCATTATTTAGATT               TCCTT ATAG AAGGA                TAATTAGGCTCCTCA  50 29
     DSY3042 3440582 .. 3440619 + -13.5  -5.25799   TTGAGTAAAAATAAA   GGGACGGTTCAAAGC AAAAACAC GCTTTGGTCCGTCCC    TTTTTATCTTATTTT 100 33
     DSY3049 3449858 .. 3449899 + -15.3  -4.72986   ACATTCGTATTTAAG AGAGTGCCGCCAAACTACTT TTC AAGTAGTG-GGCGGCACTCC TTTTTGCTGGCACTA 100 40
     DSY3059 3462785 .. 3462821 + -18.4  -4.67353   GAAATCTATAAAAAA    TGAGAGGTAATAATTC TCTGC GAATTATTACCTCTCA    TTTTTACATAGGTCA 100 23
     DSY3063 3468163 .. 3468180 +  -2.8  -3.04398   TATCATTTATATAAA             TTCAAT TATTAT ATTGAA              GTTTTAGACAAAAAA  43 238
     DSY3074 3479510 .. 3479539 +    -5  -4.82678   GACATTAATCCTTAA       CGGGCTTGCT GAGCGGGGAA GGCAAGCTCG        TTTTCGTTTTTCTAC  74 52
     DSY3093 NONE
     DSY3094 NONE
     DSY3095 3500499 .. 3500530 + -14.6  -2.62396   ACGTCGCAGGTGTAA      CAAAAGACGACTTC CACG GAAGCCGTCTTTTG       TCATATCCCAGACTG 100 107
     DSY3145 3558643 .. 3558689 +   -32  -4.00234   AAAACGACATAGAAA GAGCGTGTCGCTCTGTGTTTAT ATT ATGAACACAGAGCGACACGCTC TTCTTATATTGCTTA 100 67
     DSY3150 NONE
     DSY3151 3567253 .. 3567279 + -11.8  -5.31275   CAGTTGTAAGGCTTC         GATATCTCTTTG ACC TAAAGAGATATC         TTTTTTATGCTGCCG 100 414
     DSY3189 3611121 .. 3611151 + -19.9   -5.8187   CAACATTAAGACCAG       CTGAGGCAAGGGA TCTGT TCCCTTGCCTCAG       TTTTTTTATTCCCTC 100 49
     DSY3192 3614702 .. 3614714 +  -3.4  -4.85599   TCCTCAGTTCCAAGA                CTGT TGCGC ACAG                TTTTTATGACATAAA  73 511
     DSY3197 NONE
     DSY3198 NONE
     DSY3199 NONE
     DSY3200 NONE
     DSY3201 NONE
     DSY3202 NONE
     DSY3203 3628013 .. 3628067 + -19.6  -3.49756   AAGTATAGCGTTAAA GAAAAAGGGGTGCCGCAAAACGTTG ACTCAC CAACGTTTTGCGGCACCC-TCTGTC TTATGCTGATTCTTC 100 153
     DSY3207 3633077 .. 3633113 + -11.8  -4.53303   TCACTACTCAAGGCA   GGGCTGTGCT-AAATCT CATC AGATTTTATCACAGCCC    TTTTGTCTGAAAGTG 100 75
     DSY3213 3639888 .. 3639925 + -23.7   -5.1963   AATCATAAAACAAAA   GAAGGTCTCCGGCAGAT TTTG ATCTGTCGGAGACCTTC    TTTTTGTTACTTGCC 100 33
     DSY3214 3640349 .. 3640361 +  -6.3  -2.89742   TCTTTACCGGTGTTC                CTCAT GCC ATGAG                TCTGTCCCGGTTCAG  54 172
     DSY3227 NONE
     DSY3228 3655628 .. 3655658 + -13.3  -2.73483   GAATATGGTTAAGCA       GAAGGCCCTTGGA ACGAA TCCCGGGGCCTTC       TGCTTAAAATGAACT  93 75
     DSY3241 3667931 .. 3667978 +   -31  -4.59109   TCTCTAGTGAAAAAA TGGGGACAGGTACCGTTTTTCA ATTA TGAAAAGCGGTACCTGTCCCCA TTTTTCACCCCTGTC 100 34
     DSY3243 3669528 .. 3669580 + -29.5  -3.19425   TTCTCCACTAGTGAA TCAAGGGGACAGGTACCGTTCTTCA TAT TGAAAAACGGTACCAGTCCCCTTGA TTCATCCCCTTGATT 100 30
     DSY3253 3679253 .. 3679280 +  -3.4   -4.3767   TGTCACCCTCCTGGC        CTTTCTGATTGT GATC ACCATCGGAGGG         TTTCTTATCCTCTAC  61 105
     DSY3254 NONE
     DSY3255 3680564 .. 3680579 +  -3.2  -3.62032   ACAGGCCTTAAGACA              CCGG CCAAAAAT CCGG               TTTGAGCCTTGCTGT  53 446
     DSY3266 NONE
     DSY3267 NONE
     DSY3268 3693319 .. 3693352 + -13.3  -3.63744   GCGCAGATAATCAAA     TGAGTGTCACCGACTG CTT CAGT-GGTGACACTCC     TCTTTTACCAGCAAA 100 31
     DSY3269 3695041 .. 3695067 +  -3.8  -6.12328   AGAGTTAAAAGAAAA        GAATCCG-CTA CCTGAA TGGTCGGATTC         TTTTTTTTATCTTAT 100 67
     DSY3273 3697769 .. 3697793 + -10.8  -4.52047   GTCCATAAGCCAAAA          CCTCACGTTT ATAAA AAGCGTGAGG          TTTTCTAGTATCCTG 100 41
     DSY3277 3702760 .. 3702783 + -11.8  -3.92625   AATGGTGATCAATAA          GCAACAAGTC AAAC GGCTTGTTGC           TTTGCTTAGGGTCTG 100 224
     DSY3279 3706736 .. 3706774 +  -8.1   -2.5655   TTAATTCCGTTGTGG  GAAACCAGGGGGCCGTGA TCCA TCA-GGCCACCTGGTAGC   ATTCCTCTCCCTCCG  60 202
     DSY3280 3707580 .. 3707597 +  -4.1  -4.26715   CCTCAGCTATAATGA             CCAGC GACTGTAA GCTGG              CTTTTTTTTTGCATT  63 331
     DSY3281 NONE
     DSY3282 NONE
     DSY3283 NONE
     DSY3284 3712789 .. 3712799 +  -2.4  -4.24342   TTTTCCAGGATATGC                 CCCG CAT CGGC                 TTTCTTCGTACCGAG  57 399
     DSY3290 NONE
     DSY3291 3720694 .. 3720729 + -12.1  -3.38088   GGTTTTGCGAAAGTT    GGTGT-ATGGAGAGTG GGCAG TACTCTCCATAACACC    TTCATTAGATAAGTT  85 403
     DSY3312 3741403 .. 3741420 +  -4.1  -4.75472   CAGCTACGCTTACAA             CAGGGTT TTGA AACACTG              TTTTGTTCCTCTACC  71 263
     DSY3323 3754044 .. 3754080 + -23.2  -4.30177   GATAAAAACCATTAA   GCGGGCTGAGT-GGGTG CCTA CACCCTACTCAGCCCGC    TTTCTTCATCTCATA 100 39
     DSY3331 3769660 .. 3769676 +  -2.3  -4.36595   GCTCCAGGCCTAGAT              GTTAAGA ATT TATTAAC              TTTTGGATTTCCCTG  58 72
     DSY3332 3771027 .. 3771046 +  -5.7  -5.40072   GAACAATTTATGAAA            GCATCTG TTTATT CAGGTGC             TTTTTTTCAAGCCCA  86 49
     DSY3333 3773439 .. 3773478 +  -7.3  -4.45485   AACCCAAATAGATAA GGGAGTGTCGTTGGCTGCT TCAC AGCAGTTG--GACACTCCC  TTTTATAACTCTAAT  78 47
     DSY3334 3774397 .. 3774417 +  -4.6  -4.65895   AAGGTGTAGGCAAAA            GCCGTCTT TCATT ATGGCGGC            TTTTTAGCTCACGCC  71 349
     DSY3335 3775713 .. 3775723 +  -2.4  -3.41366   AATAAGTAAGCATTT                 GAGG AGG CCCC                 TATGTTTTGGAATAA  47 111
     DSY3336 NONE
     DSY3337 3778543 .. 3778561 +  -5.2  -2.90841   GAAACCACTGGTTCA             CATCAGGT ATT ACCTGGAG             GTTTGGTGTAGCTGT  52 296
     DSY3338 NONE
     DSY3339 NONE
     DSY3340 3782610 .. 3782624 +  -2.8  -3.44527   TTTAAGTTTAGGAGA               TACCCA CAA TGCGTA               TTCTGCTGCTAACTC  48 48
     DSY3341 NONE
     DSY3342 3784467 .. 3784501 + -13.1  -4.29119   TTAAGCAAAGAAAAG     CGACCTTATTCTACT TTTGC AGTACAATAAGGTCG     TTCTTTATTATCGTA 100 37
     DSY3358 3804796 .. 3804828 + -21.5  -3.76402   CTTAACTTGGTCAAA      TGAAAGAGGAGGGCG CTT TGCCCTCCTCTTTCA      TTTAATAACTCAGGT 100 43
     DSY3373 NONE
     DSY3374 3829392 .. 3829435 + -20.6  -5.54907   GATCAGGCAAAAAAA GCGGATGAAG-CATGTGAACA CGC TGTACACATGGCTTCATCCGC TTTTTCTTTTATGCC 100 138
     DSY3383 3840923 .. 3840941 + -10.2  -4.90136   CCACATATAATTAAA             CCGCCCTC AAG GAGAGCGG             TTTTTCGTATTGGTT 100 80
     DSY3399 3855491 .. 3855520 +  -7.8  -5.58179   GGCCTAATAGTTAAA       GCCAGCCCCCTT AGCTTG AAGAGGACTGGC        TTTTTTGTTGTGCTG 100 51
     DSY3416 NONE
     DSY3417 3879792 .. 3879814 +  -8.4  -5.43866   TGGGAGGAAGACTGA           CCCGCATC GTATGTA GGTGCGGG           TTTTTTTGACGCTTA 100 26
     DSY3434 3903986 .. 3903997 +  -2.2  -4.36914   CACTTATCTAAAAGA                GGGA TATG TCTC                 TTTTATAGAGAAAGA  58 218
     DSY3435 3906155 .. 3906178 +  -5.3  -3.08211   CTTGTCTGCCTTCTT          CCCGGAT CCATTGTTCA ATCCGGG           TCATTTTCAACACCT  53 180
     DSY3459 3931817 .. 3931850 + -15.4  -2.70003   GGGCATGTGTACAAA     GGAAGACCTGCCCT CCAAAA AGAGCAGGTCTTCC      CTATTATTCTAATCC 100 79
        dmsA NONE
        dmsB NONE
        dmsC 3943315 .. 3943360 + -24.4  -3.18264   CGTGCCCAAGTAAAC GATAAGGCCCTTGAC-CTTCC CGGCA GGAAGTGTCAAGGGCCTTATC TTGATCCCTAGAGGC 100 63
        dmsA NONE
        dmsB NONE
        dmsC 3948744 .. 3948782 + -14.7   -5.1615   GCACCGCAGGTATAA  GCCTGTCCTTGATTACGG GTAT CCGTA-TCATGGGCAGGC   TTTTTTGCATATTCC 100 362
     DSY3473 NONE
     DSY3474 NONE
     DSY3475 3951898 .. 3951915 +  -4.8  -4.72986   ACATCGGCAATATCC             CGG-GCG ATATC CGCGCCG             TTTTTCATGGCAATC  73 368
     DSY3477 3955161 .. 3955203 + -23.7  -3.36671   TTGCCCCTCAAAATG CCAAAGACGGACTATCAGC TTTAC GCCGATAGTCCGTCTTTGG TTGTCACATTCCCCT 100 58
     DSY3481 3960600 .. 3960635 + -16.2  -4.91084   GTTACCTGTAAGCAA    GCACTCCCTATCCGGT TTTG AGCGGACAGGGAGTGC     TTTTATTATTAGATG 100 40
     DSY3483 NONE
     DSY3484 3972198 .. 3972210 + -10.5  -2.92389   GAACTGTAAACAGCC                GGCGC CGT GCGCC                TATATAGATACATTA  76 32
     DSY3485 3973196 .. 3973234 + -19.1  -5.10154   ATAATTCAGGAAAAA   TTGAAGCCTAAGAACGG GAAAA CCGATCTTAGGCTTCAA   TTTTTCCTTTTCACT 100 397
     DSY3489 3976604 .. 3976619 +  -7.5  -3.53563   TCCGCCGCAGTATCC              CGGGG ATTGAC CCCCG               TTTCCGCACCAATGT  66 113
     DSY3537 4038053 .. 4038082 + -17.9  -3.86935   GGGCGAACAAGCATA       GGCTGCCGACCGG GTAA TTGGTCGGCAGCC        TTATTGTAATACTTA 100 59
     DSY3538 NONE
     DSY3539 4040903 .. 4040927 +  -8.4  -3.64915   TGCTTTTACCATAGC          CGGAGGGGCC CACAA GGCCCACCCG          TTCTCCTTTATCCAC  71 525
     DSY3551 4054300 .. 4054319 +  -3.4  -3.90291   ATATTAAAGAGAGTT            TGCCTGGC AAGC GCCGAGCG             TTTCGTTCCCCCCAT  53 204
     DSY3552 4056137 .. 4056162 +  -6.9  -4.79352   TATCGACTAAACCGA         TAACGAGCGCA AATT TGCGTTCATTA          TTTTCTTGTCGGTGC  82 524
     DSY3555 4058801 .. 4058828 +  -8.4  -3.83502   TTATTCAGCAGGAAA        GGCCGCCCTTTT ATTT AAAAGAGCGACC         TTTCCTCTAAACATG  75 109
     DSY3556 NONE
     DSY3557 4059813 .. 4059827 +  -3.5  -3.24825   TGCTGCAAACCATGG               CGTTC AATCA GAGCG               TTCAGTATTATTGCT  49 57
     DSY3560 4063676 .. 4063702 + -12.4  -2.81936   GCGGATGATGGTTTG         GGCTATGGAC AAACCCA GTCCATAGCC         TCCATTTTCTCCTGT  80 387
     DSY3566 4069204 .. 4069228 + -13.7  -3.89822   TCCTGCTCAATGGCG          GGTTGGAAACG TCC TGTTTCCAACC          TTTCTCCGCTGCGTG 100 146
     DSY3579 NONE
     DSY3580 4084416 .. 4084469 +   -12  -3.18118   CGCCTAACGTTTCAA GGGTTTGCGACGTCGGGGTATTACAT TCAT AT-TACT-CCCCAATGTCGCAAACCC TCTGTTGTGAAGTCC  86 87
     DSY3582 4087358 .. 4087394 +  -7.2  -3.83026   TTTTAAGCTTTTTAT    TGAAAGAGCGGATGCC GCGCA GGCATCCGCTCTGAAG    TTTCATATCGGCAGG  70 35
     DSY3591 NONE
     DSY3592 NONE
     DSY3593 4100091 .. 4100136 + -15.6  -2.62668   TCTATACTGGACTTA CCGCCCTTGAAACCCGCTGCCT ATAG AGGCAG-GGGTCTTA-GGGCGG ATTAGTTCAGTGATA 100 46
     DSY3594 4100872 .. 4100885 +  -3.1  -2.62463   GAAAAAACTCCTTTA               TGTCG AAAA TGACA                ATTATAAATGGTAGA  42 121
     DSY3595 4101438 .. 4101461 +    -6  -3.16676   CCGATAACCCTTCCA          CAGGTATTGT AAAG GCAATTCCTG           TATTCGGTTGATCAA  55 139
     DSY3598 NONE
     DSY3599 NONE
     DSY3600 NONE
     DSY3601 4107439 .. 4107457 +  -2.2  -3.53224   GGTAGGTTCTGCGGT             CGTGCCGG AGG CCGGGGAG             TTTCCGCAGCCGGTC  47 352
     DSY3604 4110346 .. 4110356 +  -3.2   -2.8806   TACCTGCTGAAGACT                 GTGG ACA CTAC                 TATGTGAAAGAATTT  43 8
     DSY3605 4111255 .. 4111269 +  -4.3   -3.4529   TCTTTAAGTGATGGT               TGTAC CTTCT GTACA               TTCTGGTCATACTGT  52 34
     DSY3606 4112013 .. 4112028 +  -6.1  -5.58454   ATGTATCATCCAAAG              CAGCC CTAACC GGCTG               TTTTTTTGCTCTGCC 100 286
     DSY3611 NONE
     DSY3612 4116821 .. 4116834 +  -4.5  -3.25942   GCTTTGGGGTTTATT               TTGCC ACGG GGCAG                TTCCTGTAAGGAGGT  53 3
     DSY3613 4118331 .. 4118354 +   -14  -3.31157   TCAAATTGCAAACAA          GCACTGAACA CAGT TGTTCAGTGC           TTAATCTAATAATTC 100 19
     DSY3614 4120407 .. 4120421 +  -2.8  -3.21276   CTAAATAGCGCCGCT               CCTCTT TCG AAAAGG               TCTTATCCGGCAGAG  45 207
     DSY3631 4139085 .. 4139095 +  -5.4  -3.09288   GCTCCAGGACCTTTC                 GGAA GAT TTCC                 CTTTCTTCAGCACTG  51 261
     DSY3653 4162925 .. 4162936 +  -5.8  -3.55444   GGGAACACTCATGAC                GCAG CCCC CTGC                 TTTGGCGGCTAAAGC  59 179
     DSY3658 4169162 .. 4169192 + -15.6  -4.95155   CTTTTAGTAAATAAA       GTCATGATAGTGGT TAG GCCACTGTCATGAC       TTTTTATCATATACG 100 46
     DSY3659 4170726 .. 4170736 +  -6.8   -3.5882   CTGCACCTGATGCAT                 TCCG CCA CGGA                 TTTCAGGATACTGTC  65 316
     DSY3663 4177616 .. 4177654 + -19.6  -3.86202   TTTTTAAGATACAAA   GACTGCCGCCTAAGCCTT AAT AGGGCCTTGGCGGCAGTC   TTTCCTATACTGGAC 100 60
     DSY3664 4178423 .. 4178454 +  -8.6  -4.68724   CTCAGCACATAGCAA      GCCGCTTCGGGTCT TTGT AGGCTCCCAGCGGC       TTTTCTGTTGCCTCA  91 54
     DSY3666 4181620 .. 4181636 +  -2.3  -2.86033   GGTGGATTCTGTATG              TTTTAGT TAA ACTATAA              GTCTTTTGATCCTTG  41 274
     DSY3667 4182176 .. 4182199 + -15.3  -5.03405   GCTCCCCTTAATAAA          GAGCGCCGG ACTTCC CCGGCGCTC           TTTTTGTCTGCTATT 100 40
     DSY3683 4196856 .. 4196901 + -27.9  -3.53366   GGCGATCTATAGAAA GGGCGTGTCGCCCTATGTTTA CACA TAAACGTAGGGCGACACGCTC TTCTCATTCCATATG 100 29
     DSY3695 4209822 .. 4209859 + -16.3  -4.06903   CTTTAAGGATACAAA   GACTGCCGCCTAGGCCT TGAT AAGCTTCGGCGGCAGTC    TTTAGTTTCCAAATT 100 93
     DSY3698 4215497 .. 4215525 + -12.5    -4.386   AGGAAAAACAACTAA        GGCATCAGAACTT TTT AGGTTCCGATGCC        TTTTGTCAACGATTC 100 66
     DSY3701 4217520 .. 4217550 +  -4.2  -5.07971   AATCAGATAAAAAAA      CAAGGCC-AA-AAG CTGCA CTTCTTCGGCCTTG      TTTTTGCTTATTTTC  74 79
     DSY3708 4224254 .. 4224271 +  -8.4  -4.70266   AGGATAGTTTTTAAA             GGCAGC TGATTC GCTGCC              TTTTTCAGTGCTGTT  91 40
     DSY3709 4226415 .. 4226470 + -13.6  -5.18357   CACTAAAATAATCCA AAAGGGACCCCAGCGCTCTATCAGAT AACACA ATCTGA-AGA-CGCTGCGGTCCCTTA TTTTTTGCTCCGTTC 100 35
     DSY3710 4227400 .. 4227412 +  -4.8  -3.57462   ATTGATGGGCGATCT                CCTG ACCGG CAGG                TTTGGAAATGACATC  55 321
     DSY3725 NONE
     DSY3726 NONE
     DSY3727 4247342 .. 4247370 + -13.4  -4.26076   CATTAATATTGAAAA        CCAGATCTTTAT TCCTT ATAAAGATCTGG        TTTTGATCAGGATAG 100 51
     DSY3729 NONE
         pps 4252966 .. 4253023 + -24.2   -2.6621   ATTTTTGAATCCCAG TATACTATTTTAAAACACAGTTCATCC TACAT GGA-GAACTGTGTTTTAAAATAGTATA CTGTTTCCCTGTAGT 100 86
     DSY3731 NONE
     DSY3732 4255438 .. 4255452 +  -4.2  -4.30793   CAGAAATGATTTACT               GAAGGC CCT GGCTTC               TTCTTTATTGTATCG  62 234
     DSY3734 4258026 .. 4258075 + -15.4  -4.12738   GTTTGAGCATAAAAA GACGGTATGA-ATCTGTACATTT CATCA AAATGTTCAGGTCTCATACCGTC TTTCCTTTACTGTGG 100 63
     DSY3736 NONE
     DSY3740 NONE
     DSY3741 NONE
     DSY3742 4267354 .. 4267385 + -20.3  -3.67026   GCCGAAAACAAATCA      GGCACCCTACGCT TCATTC AGCGTAGGGTGCC       TTTACACTCATTTTT 100 41
     DSY3753 4279523 .. 4279543 +  -8.3   -5.1675   CCATAGATGTGACAG            GCACCGA TTAGTTT TCGGTGC            TTTTTTCGTGCGTGA 100 296
     DSY3756 4282388 .. 4282405 +  -5.6   -2.5919   ATCAGTAGCCCTACA             GGAGAT ATGTAA ATCTCC              TCCGTTAGTGTACTG  48 463
     DSY3760 4284492 .. 4284522 +  -6.6  -3.13403   ATACCGTGGTTAAGC       GCTGCGCCGAAGCG GGC CTCATCGGCGGCGC       TATTCGTCGACAAAA  59 213
     DSY3766 4293071 .. 4293101 +  -7.7  -5.09762   AACAGAAACACTAGA       GTCCCGATTTT CTGTCTTGA AAAATCGGGGC       TTTTATTTATTCAGA  95 491
     DSY3777 4304346 .. 4304362 +  -2.1  -4.13767   CATCTAGATGAGTCC              ATCCCCG AAA CGGCGAA              TTTTAAAATAGCCGA  55 175
     DSY3803 NONE
     DSY3804 4336694 .. 4336723 + -13.1  -5.24129   TCGCCTTAAAATCAA       TGACACCAACCCAT TAA AT-GGTTGGTGTCA       TTTTTTATGCCGCAG 100 45
     DSY3827 4365146 .. 4365171 + -15.5  -3.81488   TTAATTGAATCCCTG         CAGGCCAGGAG CCGT TTCCTGGCCTG          TTCTCTTTCCAGGGA 100 111
     DSY3830 4368221 .. 4368238 +  -4.8  -4.77438   TAGACATCCACATCG             GGAGCC GCCGGG GGTTCC              TTTTTGGTGATGGAT  73 118
     DSY3842 4381823 .. 4381875 + -15.1  -3.22774   GATGTATCTGTGATA ACATCACTAGCGAACTGGTGC CCGGTAATGAC GCATCAGTTCGCTGGTGATGC TTCGTCATGGATATA 100 354
     DSY3844 4385595 .. 4385618 +  -8.9  -3.51778   TACGGTTCGGGAAGG          GGCGGGTTA CTTTGC TAATCCGCC           TATTTCATATCATAA  73 84
     DSY3853 4395073 .. 4395086 +  -6.7  -2.91582   GTTGGCGGAGCCGAT               TCCTC CGGC GAGGA                TGTCTCGGTCGAATC  58 328
     DSY3860 4412218 .. 4412249 +  -3.8  -2.92613   TCATTTCTGTGACAG      GGTTCTTTTATAAT GTAA AGTAAAAAAGAGCC       TGCTTTCGGCTCCGG  46 3
     DSY3862 NONE
     DSY3863 4417814 .. 4417836 +  -9.9  -3.05819   CAGCCCGCAAAAAAA           GCATCGCTC AAAAC GAGTGATGC           TCTTGAGGCTATCTA  73 43
     DSY3864 4418711 .. 4418746 + -16.4  -3.65353   CACATTATTAGTTCT    TGCCCCAAATTTCCAA GCGC TTAGAAATTTGGGGCA     TTTCGCATGGTTTCG 100 443
     DSY3876 NONE
     DSY3877 NONE
     DSY3878 4435055 .. 4435102 + -19.5  -3.53031   CGGTTAAGTGTTACC CCTAAAGAATAGAAGCACTCC CATTTA GGGGTGCTTCTATTCTTTAGA TTCATTTCAAATCCA 100 70
     DSY3899 NONE
     DSY3900 4463643 .. 4463677 + -12.3  -3.66643   ATTTCCCTTAAAGAA    CAAGAGGGC-TCTCCA ATTA TTGAGATGCCCTCTTG     TTGTCATTTGCTTTC 100 77
     DSY3918 4480515 .. 4480525 +    -4  -2.71712   AAAGTGGAGGTGATC                 CAAA ATG TTTG                 ATTTCACCAACCCCC  45 14
     DSY3919 4481237 .. 4481247 +  -2.4  -2.90309   TCAGGGCGGGCGATA                 CCGG TGC CCCG                 TCATGTTCTTTGAGG  42 66
     DSY3920 4482237 .. 4482259 +  -7.7  -4.57209   ACTCATAAAGAAAGA          GCCGTTCCTC AGCT GAGG-GCGGC           TTTTCTCATTGCTAT  82 55
     DSY3922 NONE
     DSY3935 4501512 .. 4501551 +  -4.3  -2.90941   CCCCACAGAATAAAC  CAAAGGGCTCCTT-ACAC AATCC GTGTTAAGGAGCCCTAAA  ATTTCCTCGTTCATA  47 28
     DSY3937 4503723 .. 4503758 + -14.2  -4.87291   ATTACAAAAATTTAA    GCGGTTAAGATTTCAT TAGC ATGAAGTCCTAACCGC     TTTTTCATTCGGGTC 100 51
     DSY3945 4512686 .. 4512696 +  -8.2  -3.02511   TGCGTGTTATTTGTG                 GCGG TTG CCGC                 TGTTGGAGCCGTCGG  65 183
     DSY3946 4513316 .. 4513333 + -10.5  -3.35798   ATAAAATCAATTTCA             GGGGGGC CTTA GCCCCTC              TTGTAAATCCCCAGT  78 346
     DSY3959 4526575 .. 4526626 +  -6.7  -2.94976   GAAACCTCTAAAAAT TGAGACTCGTGTTAGCAAAATTGGC TATA GCCACATC-GC-AACACGAGTCTCG CTTATTTCAGGGATT  58 85
     DSY3983 4552526 .. 4552537 +  -2.2  -4.30719   GATGCTTTAGGCATC                TTCG CCAA CGGA                 TTTCTTATAAAACCC  58 40
     DSY3989 4558187 .. 4558213 +    -3  -4.33819   AATCAAAGTCCGCTT         TTGGAAAAGAAA CCA TTGCCTTTCCGA         TTTGTTCTACCTGAT  61 246
     DSY3992 4562636 .. 4562660 +  -8.5  -2.73483   TTATAGCCTCAGAGC          AAACCACCCGT TGG ACGGGTGGTGA          TGATTACACTGCACT  63 145
     DSY3997 4567468 .. 4567497 +  -5.8  -4.92756   AGGCCTGAAAACTAA       GAAGACCGAAAGC AAACG GCTTG-GGTCTTC       TTTATTTTTACTGAT  82 33
     DSY3998 NONE
     DSY3999 4570106 .. 4570149 +  -5.6   -5.0916   CTGATTATGTAAAAA TTGTAGCCATGGTAGTTTTGA AAA TTAAAATAACCATG-CTATAA TTTTTATATTAGAAA  85 403
     DSY4000 4570563 .. 4570596 +  -2.5   -4.9934   CTAATCTATTAAAGA    TGGCACGACCACCCT TACACC AGGGTAG-C-TGCCA     TTTTTCTCATATTAT  70 93
     DSY4001 4571369 .. 4571401 +  -9.8  -2.90913   TTGCCGATAGAAAAA      GCGCCTGCCCCG TGACTTGGT TGGGGCAGACGC      TCATATTTATAGATT  73 31
     DSY4003 4574571 .. 4574618 + -33.2  -2.71731   TCAATAAGTGAATCA GGGGGACAGGTTACCATTATTC AGAT GAATAATGGTAACCTGTCCCCC TGATTCACCCCTGCC 100 34
     DSY4021 4592473 .. 4592489 +  -2.2  -4.26903   GGTAACCACATCCCC              TACCTG CACCT CCGGTA              TTTTCGTGACATCCA  57 350
     DSY4027 NONE
     DSY4029 4601287 .. 4601297 +  -3.2  -3.57144   AGTCAAAAATTTATC                 TTGC CAA GCGA                 TTTACGGCTGGCCCC  49 265
     DSY4033 4604433 .. 4604449 +  -2.2  -3.36658   GAGGTCTTGCCGTTA              CAATGG TGTCT CCATGG              CTTTTTAGCACTCTT  45 109
     DSY4035 4606648 .. 4606667 +  -5.6  -2.60496   TATCGAACCTCATGA            CGAAGGGC TGAA GCTCGTCG             ATATTTACGGCAAGC  52 134
     DSY4036 4607374 .. 4607413 +  -9.5  -4.30844   GCTGATAACAAACAA TGCTCCCTGGAGAATCAGG TTTA CCTC-TTCTC-AGGGAGCA  TTTTCATAGTGCAAT  88 47
     DSY4039 4612839 .. 4612856 + -10.5  -5.75538   TTATACCTTTACTCA             GTCGGCG AAAT CGCCGGC              TTTTTCTTTTTTAGG 100 48
     DSY4040 4614627 .. 4614661 +   -19  -5.48213   AAAAATTTTTCACCA     TGTGATAAGAAAAGTT GTC AACTTTTCTTATCACA     TTTTTATTTTAGATA 100 65
     DSY4041 NONE
     DSY4042 4617719 .. 4617767 + -18.1   -4.4078   TCGAGTAATATACTG AGCGGGAAGCCCGGAACCCCATT GTC GATAGGGCTCCGGGCTTCCCTCC TTTTCATTGACAAAC 100 33
     DSY4043 4618307 .. 4618333 + -12.3   -5.5112   TAACATAGGAAACAG         CAGCCACGACT TTTTT AGTCGCGGCTG         TTTTTTATTAATGCA 100 38
     DSY4044 4619834 .. 4619852 + -11.7  -3.18869   TTTAGACAGAAAAAA             GGAGGGG CAATC CCCCTCC             TTAACTAGTTTCTTC  84 64
     DSY4046 NONE
     DSY4051 4629116 .. 4629162 + -10.4  -4.53648   TAAGGTAGATTAAAA CTCCCG-TGAAAATGGTCTGTG ACTCA CATAGACC-TTTCCATCGGGAG TTTCTGTTTTGTATC 100 81
     DSY4076 4657837 .. 4657892 + -20.2  -3.87869   CCCCATTGATGTAAA CTTAAACAGGAGCTTTTCAGCA TCTTCGTGGCTC TGCTGAAAAGCTCCTGTTTGAG TTTATAAACACTTAG 100 27
     DSY4091 4673774 .. 4673794 +  -9.7  -3.94438   AGGGGTTAACGAAAA            CCGAGGC ACCCATG GCCTCGG            TCTTTTATTGCCCTC  86 49
     DSY4122 4706971 .. 4707018 + -12.2  -4.15577   CGGGAATGAGATCAC AAAAAAACAGGCTGTGGAAAACG TAT CGTTT-CCACAGCCTGTTTAGTC TTCTTTAATTCTTGA 100 32
     DSY4124 4708797 .. 4708828 + -15.9  -4.93296   CAGCCCCGGCTGCTC      AACACCCCGCTCC ATCCAG GGAGCGGGGTGTG       TTTTTCTGATCATCC 100 57
     DSY4127 4711504 .. 4711516 +  -4.1   -3.2964   CCAGGAAGTGGGGGT                TGGTT GAT GACCA                TTATAAAAAAGCTTT  51 19
     DSY4128 NONE
     DSY4129 4713653 .. 4713676 + -13.2   -5.9003   TAATTTATACTTTAA          CGAGTAGGGG TTTT CCCCTATTCG           TTTTTTTATTACTTT 100 68
     DSY4130 NONE
     DSY4131 NONE
     DSY4132 4718129 .. 4718145 + -13.7  -3.57615   TATTAAAAATGTAAA              CGGGTCG AAT CGACCCG              TTTACACAATGTTAA 100 51
     DSY4133 4718786 .. 4718825 + -19.4  -4.01939   CTTCAACATGAAAAA  GCCCCTTGATCCGTATCC TATA GCATTCGGATCAAGGGGC   TTTCCTTCTCACTTC 100 30
     DSY4144 4728723 .. 4728748 +  -6.1  -5.32396   TACCGCGTGGAAAAA         CGCCTGAAATC TTGC GATCTCAAGCG          TTTTCTTTTTGCTGT  89 114
     DSY4150 NONE
     DSY4151 4732951 .. 4732967 +  -5.1  -3.89226   TGACTTTTGCTATAT              GAGGG ACTGCCC CCCTC              TCTTCTTTTTATCTC  61 52
     DSY4152 4734790 .. 4734802 +  -3.4  -4.46212   TCCTTGAGCTTTAAG                CGAA AAACA TTCG                TTTTCTAATCAGCGG  63 27
     DSY4153 4735573 .. 4735611 + -14.8  -3.45571   ATAAAAAGACAAAAA   TCCCCCTGGATTGA CTCTTGTCTGC TCAATCCAGGGGGA   TTACTATTTCCGGAA 100 104
     DSY4163 NONE
     DSY4164 NONE
     DSY4165 4749070 .. 4749097 + -17.1  -5.45726   TGACTTTATTGAAAA        CTGCTTCCGGC ACCAGG GCCGGAAGCAG         TTTTTTTACACTGTC 100 60
     DSY4166 NONE
     DSY4167 4752218 .. 4752242 + -13.7  -3.89346   TCCTGCTCAATGGCG          GGTTGGAAACG TCC TGTTTCCAACC          TTTCTCCGCTGCAGG  95 164
     DSY4169 4753824 .. 4753853 + -13.1  -4.75356   CTCTTTTCCCTTTTC       TTCAGAATCTGAA ACGT TTCAGATTCTGGA        TTTTTCACTCTATTT 100 139
     DSY4170 4755194 .. 4755245 + -22.7   -4.8048   TAGAGCAAATGAAAA TTCGGCCGTTTTGAGATCGACTCA GTAGA TGAGTCAATC-CAAAACGGCCGAA TTTTTGCTCTGAAAA 100 61
     DSY4174 4760954 .. 4760966 +  -5.5  -2.75294   GGATTCCTTGGTAAT                CTGCT CCC AGCGG                CTTTGGACGGTTTGG  49 417
        mrpA NONE
        mrpB NONE
        mrpC NONE
        mrpD NONE
        mrpE NONE
        mrpF NONE
        mrpG 4767217 .. 4767258 +  -9.5  -5.45802   TTCAAAGCCTGGAAA GCAACCGCGG-ACCACTTAA ACA TTAAGTGGGGCCAAGGTTGC TTTTTCTTTTCCCAG 100 64
     DSY4183 4768902 .. 4768931 + -15.1  -4.75776   ACGATAAACGACAGC       GGGCTGATTGCGT CAAT AGGCAATCAGCCC        TTTTTAGCTTGAATT 100 50
     DSY4185 4772343 .. 4772389 +   -13  -3.67976   TTATATAAGATGTGA GCAAGGGAGACCGTGAGCCGC CTTAAC GCG-CTCTCGATCCCCCTTGC TTTAAGGTTCATGAC 100 312
     DSY4191 4778597 .. 4778650 + -13.9  -2.74246   CAACTCATAAGGAAC GCCCCTGTGTCTTTCTGAAAGGGTA CATC TACCTTTACAGATTTGCACAGGGGC AATTTTCTTTCCTTA  95 55
     DSY4197 4783954 .. 4783979 + -11.3  -5.02502   TACATCGTCAATGAA         GAACTTTGAGT CATT ACTCAGAGTTC          TTTTTATATACTATC 100 50
     DSY4198 4784723 .. 4784764 + -23.3  -4.14193   ATTACTCACCCCAAA GAGGGCTGACTTCAGGATT GGAC AATCCTAAAGTCAGCCCTC  TTTCTATGGTCTTCT 100 52
     DSY4211 4799241 .. 4799262 +  -9.5   -4.2243   GTTTCCAAACAAAAA           CGCATCC-CA AAT TGCGGATGCG           TTTTCGCCTGTTTAT  85 96
     DSY4218 NONE
         pps NONE
     DSY4220 NONE
     DSY4226 NONE
     DSY4227 4816204 .. 4816233 +  -4.4   -4.7078   TAGGATATACGAAAA      TGGTGAAC--GGGA ATAC TCCCTTGTTCGCCA       TTTTTGCATGCTTCA  68 113
     DSY4232 NONE
     DSY4233 4821277 .. 4821313 + -17.5  -3.98842   GCGAAAACACGCAAA   GGGAGCAAGCACTTGC ACATAG GCAAG-GCTTGCTCCC    TTTATAACTGTTATG 100 63
     DSY4239 4827049 .. 4827080 +  -8.1  -5.20216   CATACAAAGAAAATT      AGC-AAAGGCACTC TAAAC GAGTGCCTTTAGCA      TTTTTTAATAGTGTA  95 10
     DSY4247 4835148 .. 4835160 +  -2.6    -3.737   GCTCATTCACATACA                GGGC GTCAA GCTC                TTTCATGCGAGCTTC  51 206
     DSY4252 4837690 .. 4837723 + -12.5   -4.7629   AAGTGGAGAACACAA     CGGCTG-ACACGGTTC ATT GGAACGTGTTCAGCCG     TTTTTACATTAATGG 100 49
     DSY4253 4839137 .. 4839165 +   -19  -3.86524   TATGACCCGAAAAGA        GCCCTCTTCAGG AAAAA CCTGAAGAGGGC        TTTATAAAAGGGTAT 100 55
     DSY4274 4862471 .. 4862487 +  -7.2  -3.04792   TGCATTGCCGACCTG              GCCTGC TGATT GCGGGC              TATTACAGATAGTGC  61 122
     DSY4279 4866628 .. 4866640 +  -4.9  -3.41292   CCCTTAGCGAATTCG                GATTT CAA AAATC                TATTATCTTCCGCCT  55 213
     DSY4285 4873093 .. 4873127 + -13.8  -4.27316   CAAAGAACTCAAAAA     GCAGCAATAAAAGCTT ACG AAACTTTTGTTGCTGC     TTTTAAGTTCCCCAA 100 81
     DSY4286 4874451 .. 4874493 +   -18  -4.73448   ACATAGGAAATAAAA TAGTACAGCCAGCAAATC TTTAATC GATCTGCTGGCTGTACTA TTTTTGACTATCTAT 100 28
     DSY4288 NONE
     DSY4289 4876503 .. 4876534 + -14.6  -3.32343   TTATAGAAATATGAA      GGCTCTAAAAGCAT TACG AAGCTTTTAGAGCC       TTCTAAACATGTGCC 100 52
     DSY4291 4878094 .. 4878131 + -13.3  -2.94924   TAGCCCACACAACAA   GCAGCCCGCCGCTTCCT TTTG GGGACCCGGCGGGCTGA    CTTTATCACTGAAAG 100 61
     DSY4293 4880662 .. 4880693 +   -16   -2.9732   CTGTCCGAAAGAAAC      GACCGTTTCCCG TGGAATAC CGGGAAACGGTC       TCATTTGCATTAAAC 100 98
     DSY4308 4901367 .. 4901380 +  -3.1  -3.46285   CCGCTTACGCTATAG               GGTGA AATG TTACC                TTGGCTTTTATCTTT  49 61
     DSY4311 4909009 .. 4909044 + -16.4  -4.35926   AATCAGTTAAAAAAA    TTGCCTGGAATCTTTGC TGA GCGAAGA-TCCAGGCAA    TTTTAGGTTTAACAT 100 43
     DSY4319 4917315 .. 4917337 +  -9.2  -4.65895   ATCTTTAGCCCAAAA           GGACTGTC CTGACCA GACAGTCC           TTTTTCACTGAAAGA 100 77
     DSY4324 4922098 .. 4922111 +  -2.3  -2.71712   TTATATAGCTAACCC               CTGCT TTAA AGCCG                ATTTGAAGCAGGGGG  40 140
     DSY4325 4922578 .. 4922635 + -12.2   -3.2032   ATCCAGAATGTCAAG GGTTTGGCCCAGATGATCCGACTTTCCC TAAA GGGAGGG--GGAGCATTTAGGCCAAACC CTTTTGCTATGAGGG  86 73
     DSY4326 4924212 .. 4924244 + -11.3  -4.12188   GATTACGGTATAAAA      GGAGAAACCATCGTT GAT GACGCGGGTTTCTCC      TTTTAAGCATGCTCG 100 70
     DSY4329 4928444 .. 4928483 + -22.3  -4.84529   GGCAAGGCATAAAAA  GGAGCATCGCCCTGCTC ATGATC GAGCAGGGCGATACTCC   TTTTTGGCTTTATCC 100 68
     DSY4337 4935720 .. 4935734 +  -4.2  -2.82623   CAATCAGAACTTCAA               TCGCCA CAG TTGCGA               TAATTCTGGCCAGAA  45 406
     DSY4343 4940098 .. 4940114 + -12.3  -3.23447   CTCGTTGCAGAGCCT              GGGTGTG CTG CACACCC              TGTTGTAAAACTTAA  93 116
     DSY4361 NONE
     DSY4366 4963309 .. 4963319 +    -4  -3.28712   ATGAGATCAATCCGG                 TTCT GCG AGAA                 TTCTACGCGGCAAAA  51 251
     DSY4369 4965630 .. 4965641 +  -2.2  -5.47431   CTAAAGAAACAAGTT                G-GCC AAG GGCAC                TTTTTTGTCTCTTAC  79 290
     DSY4375 4971343 .. 4971357 +  -2.8  -2.56596   GAATACTTCACCTGC               CCAATA AGG TATAGG               TAGCTTGATCCAACA  41 280
     DSY4387 NONE
     DSY4388 4991966 .. 4991989 +    -6  -2.85699   CGTAAAGATTGAATA          CACTGTTGAA GCTG TTCAGCTGTG           GTTTGGTAACTCACT  52 350
     DSY4392 4996443 .. 4996472 + -12.3  -5.38958   CTCTTAAATACGAAA       GCTGCAAACC-CTT TTT AGGCGGTTTGCAGC       TTTTTGTTTATCACT 100 108
     DSY4404 5008333 .. 5008345 +  -3.3  -4.63928   TCTAAATAAAGGAGT                GTCGC AAA GCTAC                TTTTTAACATAGTCT  65 59
     DSY4405 5009691 .. 5009727 +  -5.9  -4.01135   CGCAATCGAAAAGAA   GGCCACCAATACAATC CGCAAA GAC-GTATCGGTGGCC    TTTCCTCTTCTTCCC  66 131
     DSY4418 NONE
     DSY4419 NONE
     DSY4420 NONE
     DSY4421 5025038 .. 5025055 + -14.1  -5.37593   TTCTGTCAAACCAAA             CGCGGCC CGAT GGCCGCG              TTTTTTCATTTACGA 100 74
     DSY4422 NONE
     DSY4423 5027634 .. 5027681 +  -9.1  -2.98823   GGTACCGATACTAAT TC-AAAGCGTCCTCTCTTCGCC ATAAC GGCGGGGTGAGGACGCTTACGC TCTATCTCCCCAAAG  68 328
     DSY4425 5030905 .. 5030963 + -20.8  -3.09635   CCTACCTTTTCTTAA TTACAATAAAAGTACGGGAGCAAGGT ACAATAA ACCTTTGTCCCGTACTTTTATTGTAA TTAGCTGATAAAGAT 100 94
     DSY4432 5038665 .. 5038675 +  -6.8  -3.87815   GGTAAAAAGGAGGTA                 GCCA ACC TGGC                 TTTCTCAAGATAGGG  66 435
     DSY4435 NONE
     DSY4436 5042054 .. 5042077 + -15.2  -5.26316   TAGTTTTGACCCTAA          GGGGCCGCCC CACA GGCCGGCCCC           TTTTTTATGGGATAG 100 46
     DSY4453 5059634 .. 5059644 +  -5.4  -2.66964   CCCTGTGACCATAGT                 TCCT TAG AGGA                 TGGTGTAATGAATAA  49 19
     DSY4454 5060580 .. 5060607 + -16.4  -4.42653   TATGGACATAACTAT        GATGGTACACCC CATA GGGTGTGCCATC         TTTTATAAATAAACT 100 30
     DSY4455 5061736 .. 5061779 + -11.8  -4.31164   CCGATAAATTGAGAA TGTAGGGAATACCCTTGCGT AAGA ACACAGGGTCATTCCCTACA TTTGTCTTATATAAC 100 65
     DSY4456 5062666 .. 5062688 +    -7   -3.4252   AGACGAAATGGCTGC           CTCTTACTTC CCA GAAGAAAGGG           TTGTGCTGCATAACG  62 401
     DSY4462 5068314 .. 5068365 +    -9  -3.56837   TTCCCTCATAAAAAA CCAAGTGGTAGAGTATGGATATCC GTTCCG GGAAATCC-T-CTCTACCACTTAG TTGTAGTCTTTACAA  73 55
     DSY4465 5071229 .. 5071257 +  -7.6   -4.2803   TCGATAATGAGCAAA       GACCGATTAAGAG TAAT TTCT-AATCGGTC        TTTTGAGTTGAGATG  79 58
     DSY4466 5071994 .. 5072021 +  -4.2  -4.00526   CTTAAAAGCCCAAAA        CCCTGGATGAC TAAAGAC GTC-TTCAGGG        TTTGCTTATGCCCTT  59 69
     DSY4467 NONE
     DSY4468 NONE
     DSY4469 NONE
     DSY4470 5074590 .. 5074624 +  -3.8  -4.98531   TTAAATCATTAAAAA   GAGGCACAAGTCTTTCC CTCA GGAAAG--T-GTGCCTC    TTTTTAATTTCAACG  73 37
     DSY4476 NONE
     DSY4477 NONE
     DSY4478 NONE
     DSY4479 5083900 .. 5083916 +  -2.3  -2.53213   CTGTTCCTGCATAGT              TAATATC TAC GTTATTA              TCGCTTGGCCAATTA  39 202
     DSY4482 5086948 .. 5086985 +  -5.5  -6.04953   TATAGTTAAATAAGC   CCGTGATGCTATCGG ATTTCTCC CTGTTAGCGCCACGG    TTTTTTTATTTCTAT 100 162
     DSY4483 5088006 .. 5088053 +  -9.2  -3.09772   GCCAGAAAGCATATA GAAACCCGTGGCATTAACCGG ATCACTG CCGATTC-TGCCACGGGTTCC ATTTTGAACATTTAG  72 40
     DSY4490 5097406 .. 5097428 +  -9.9    -5.243   GAAACAGCGAATGCA          GGCCTCGAGA TCGA TCTCG-GGCC           TTTTTTGATCGTTTA 100 162
     DSY4492 5099651 .. 5099678 + -10.6  -4.69214   CCCCTCGAAATTAGT        AAAGGCGTGACC TCAT GGTTACGCCTTC         TTTATTTCTTACATA 100 69
     DSY4493 NONE
     DSY4494 NONE
     DSY4495 NONE
     DSY4496 5104403 .. 5104430 +  -5.6  -4.72556   ATAATGAAGTAGAAA        GACGAGACGT AAGGATGG AAGTCTCGTC         TTTTATAATTTTTCG  75 64
     DSY4501 5109067 .. 5109078 +  -4.4  -2.78384   TAAAAAAATATCAGA                GCTT GTCT AAGC                 TCTGGTGGAAGAGGG  46 16
     DSY4502 5110612 .. 5110623 +  -4.4  -5.88197   GCGGTTGCTTCGGCT                TCTC TCAA GAGA                 TTTTTTTCTATTTGC 100 329
     DSY4512 5122508 .. 5122535 +  -7.8  -5.54885   TATTTAACTCCCAAG        GGCTGACTACTAT CCG ATGGTAG-CGGCC        TTTTTTCTTGGTATT 100 54
     DSY4514 NONE
     DSY4515 5125291 .. 5125330 + -16.6  -5.16237   ACTGGTTAAACTATA  CCCTGTAGAGTAGACATT AAAT AAAGACTACTCTACAGGG   TTTTTTGGTACAATT 100 104
     DSY4520 5133466 .. 5133477 +  -4.4  -5.27923   TGCTTAGCATATCAA                TTCG TGTG CGAA                 TTTTTTCTGCGATTC  80 395
     DSY4536 5153190 .. 5153206 +  -2.9  -4.21439   TTGGACCGCATCCTG              CCCCG ATCCTGG TGGGG              TTTATATTCGGATTG  59 395
     DSY4540 5158737 .. 5158749 +  -5.5  -3.75229   ACCGCCTGCCGGACG                GTCTG CTC CAGGC                TTTCCCTCTGATTTG  61 369
     DSY4542 5160576 .. 5160592 +  -4.3  -5.60993   CCATTTGTACCCATA              GGGAGCG ACT CGTTCCG              TTTTTTTGTGGAAGA  91 407
     DSY4548 5166948 .. 5166981 + -15.5  -4.18018   CAATTATGCGCCTAA     TGGGAAGCTGAGAGT ATTT ATTCTTAGCTTCCCA      TTTTAGATACCAGCC 100 155
     DSY4553 5171704 .. 5171741 + -14.9  -5.09895   AAATTCCAATTTATC   GAGCGGGCTGACTCC TATTGCGC GGAGACAGCCTGCTC    TTTTTTGCCTACATC 100 112
     DSY4560 NONE
     DSY4561 NONE
     DSY4562 5180229 .. 5180239 +  -2.4  -4.65933   TCCATGACCTCCATA                 ACGC GGC GCGC                 TTTGTTTTCCAGCTG  63 503
     DSY4566 5183816 .. 5183830 +  -4.2  -2.80291   TGCTCTGGCACTTCC               TCCCCA GCC TGCGGA               TCTGCTACCATACTT  46 83
     DSY4567 5184552 .. 5184567 +  -5.4  -3.68302   CAGGACCTGATGGTA              GG-CGTC GAT GACGGCC              TTGTTGAGCTGTTCC  59 403
     DSY4584 NONE
     DSY4585 NONE
     DSY4586 5207990 .. 5208002 +  -3.3    -3.737   TGCTCTAGGGGCAAA                TGCAC TCT GGGCA                TTTACTCAAGGGTTC  51 397
     DSY4587 5210635 .. 5210668 + -21.3  -3.05963   ACCGGAAACCTAAGA     CAAAGCCTCCAGTTA ATAT TAACTGGAGGCTTTG      TCTTAGAGTGAACCT 100 28
     DSY4594 5217598 .. 5217628 +  -9.6  -2.89564   CTTTAATCTCACATG       GATGCGGCAGGAGA ATT TCCTCTGCCGCGGC       TATCTGAGATCAAAG  70 48
     DSY4604 5229418 .. 5229462 + -15.1  -4.06904   GAATGCATATAGAAT GCCATGGGTTCTGACCACTTA GTT TACGTGGTTGAAGCCCATGGC TTTATCATTAGGTGA 100 59
     DSY4605 5230866 .. 5230877 +  -3.6  -3.66117   TACAATACCACAACT                CTCG GTGG CGGG                 TTCGTTTACTTTGCT  53 149
     DSY4606 5231830 .. 5231842 +  -4.1  -4.08767   TAGACACGGTACATC                CCTTG TTT TAAGG                TTTTCGGGAAGTAGG  61 483
     DSY4607 5232690 .. 5232720 + -13.3   -5.1485   TGCCTCCTTAATCAT       AGACGCCTCCTGT ATACA GCAGGAGGCGTCG       TTTTTCTATTAATTG 100 455
     DSY4626 5255208 .. 5255221 +  -5.3  -2.53876   AGTACACTACACACA               TGAAC ATTT GTTCA                TAAGTTAAAGTACAG  49 333
     DSY4628 5258158 .. 5258171 +  -2.4  -4.28375   AATCCTCCAATAATT               CCAT ACCAAA ATGG                TTTTGCCTCTCTTAA  57 455
     DSY4642 5276279 .. 5276314 +  -5.3  -4.07687   TGATGTAGGGAATTT    CAAGCCACGCCGACC ATGAAC GGTCAGCGAGATTTG     TTTTGACGACGCCAT  64 336
     DSY4646 5279231 .. 5279259 + -12.5  -5.67063   GTGAATATAGTGAAA        GCCTTGCTGTTTG ATA TATACAGCAAGGC        TTTTTTTATCGTCCG 100 279
     DSY4653 5287029 .. 5287041 +  -3.3  -2.73909   ACCGTAAAGCTCTTT                TGCCC TGC GGTCA                CGTTTCTTTTTCTGT  43 60
     DSY4657 5290755 .. 5290771 +  -3.7  -4.96773   TGCTTCGAGCTTTTC              TGAAAGC TCT GCTTTAA              TTTCTTTTTGCTTCA  73 495
     DSY4665 5297206 .. 5297223 +  -8.4  -4.07568   CCGCTTCGGGCTTGA             GCTGCC AGATGC GGCAGC              TTTTGAGGAGCCGAG  77 423
     DSY4670 5304560 .. 5304570 +    -4  -3.54575   TCTTTAATCTTTGTT                 TCAA TGG TTGA                 TATTACTTTTTTAAA  52 258
     DSY4680 5311157 .. 5311191 +    -5  -2.98758   AGGGGAAATTAAAAA    GCGCATGGG-AGGTT TTTTTC ACCCTACACATGCGC     TATGCTTCGTTATCT  50 42
     DSY4681 5311582 .. 5311612 + -14.8  -3.82857   TATTTGAAGAGAAAT       GCAAGAAGGGGTGC ACT GCACCCCTTTTTTC       TTGCTTTCTTTTACT 100 169
     DSY4698 5330486 .. 5330504 +  -5.9  -2.92475   TCTACTGAAGCCACC             GCCTGCT CAGGA AGCCGGC             ATTTCTGGCCGTCAA  53 414
     DSY4703 5334254 .. 5334272 +  -6.6  -3.55563   CCCTCCTTTTCTTTT             TGGCCGGG CAT CCCTGCTA             TTTCCCGGATACCGT  63 342
     DSY4715 5347062 .. 5347072 +  -2.4  -4.11692   TCCACAACGAACTTA                 CCCG ACT CGAG                 TTTTAAGGCTACGTA  55 175
     DSY4718 5350740 .. 5350760 +  -6.9  -3.35679   TTTGGTAACTGCTCG            GCCATTCTT GTG AAAAATGGC            TTATGAATGAGGAGG  61 127
     DSY4719 5352813 .. 5352828 +  -7.6  -4.63527   AGGGAGCATCATCGA              CTGCTT AAAT AAGCAG               TTTTTACGATACTCC  86 50
     DSY4737 NONE
     DSY4738 5377886 .. 5377938 + -14.6  -4.32579   ATAACCCGCCTTGAA CGGCTGAAATCAATAATTATTCTTT GCTT AAAGAATAATTGG-GGTTTCAGCCG TTTCTTATGAGATCT 100 56
     DSY4739 5379975 .. 5380002 +   -13  -3.34013   AAGCGGAAATGTTAA        TATAACATCGTT ATAT AACGATGTTATA         TTAATTGGGAGGCTA 100 97
     DSY4740 5380625 .. 5380651 + -12.4   -3.1404   GCCGGCTGGAAAAAC         CTTTTGGGGCTA GTC TAGCCCCAAAAA         ATTTTCCCTATGAGT  93 8
     DSY4741 NONE
     DSY4742 5384448 .. 5384460 +  -4.1  -3.52539   TCGGAAAGACGTTTA                TGGAA AGC TTCCG                TTGTCGTTCCCATTC  52 225
     DSY4754 NONE
     DSY4755 NONE
     DSY4756 5400488 .. 5400507 +  -3.5  -2.63357   AGTGAGCTGCCTCAT            TCCCCAG CCAATT CTAGGGA             CTCTTTGACGTCATT  44 57
     DSY4787 5434624 .. 5434638 +  -2.9  -4.26881   AATTTTAAAATGTTC               TCAAA CCTCT TTTGA               TTTCCTTTTATCCAG  59 119
     DSY4788 5435395 .. 5435424 + -12.2  -4.67982   ATGCCCCAAAACCCC       AATGCCATGCGG GTTTAA CCGCATGGCATC        TTTTATTACCTAAGA 100 201
     DSY4789 5436991 .. 5437025 + -12.3  -4.92757   GCAGATAAGTAATAA    GCCTTGAGTTACG-TC AGAC GATCGTATCTCAAGGC     TTTTATTATTCATCA 100 60
     DSY4790 5439502 .. 5439537 +   -12  -5.31072   GCCTAATAATAAAAA    GGCCTTGAG-CGCATAG AAT TTATGTGCCTCAGGGCC    TTTTTATTATGTTCT 100 72
     DSY4799 5452872 .. 5452885 +  -8.1  -3.41454   TAAAACTGTCACCTT               GGCCT GGCA AGGCC                TTGTGGCTAGTTTAT  68 51
     DSY4800 5453355 .. 5453392 + -17.1  -4.86001   TGCCATCTTCGCCAA   GGCCCAAGGGCTTTC TCTCAATT GACAGCCCTTGGGCC    TTTTTATGACCTGAT 100 81
     DSY4801 5455073 .. 5455093 +    -9  -4.91109   GTCCATCCGGAAAAA            GCCTTCCA CAACC TGGAGGGC            TTTTTCTAATGAAGG 100 64
     DSY4802 NONE
     DSY4803 5458895 .. 5458937 + -15.8  -4.45083   GTTTGTTCTTGACGG CATGACACTCCTGTCATATT ATA AAAGTGACAGGAGTGTCATC TTTTCTAACTATCCC 100 46
     DSY4804 NONE
     DSY4805 NONE
     DSY4806 5462760 .. 5462770 +  -3.2  -3.10493   CTTAACTCTAATTAA                 GGAG GTC TTCC                 TATGTCTGTTGAACC  46 68
     DSY4807 5464200 .. 5464232 +  -8.5  -4.66537   AGTCTATACGCCTTG      CGAGGGCTTCTAC ACAAAAA GTAGAAGCTCTCA      TTTCTTTGATTTATT  91 125
     DSY4812 5470776 .. 5470791 +  -2.6  -5.29445   CAAATCAGCATACCC              CTGTCCT TTA AGGA-AG              TTTTTATTCTTCCAG  77 366
     DSY4827 5487222 .. 5487235 +  -5.9  -5.43974   ACTTCCCGCCCAGCC               GGCGG AAAA TCGCC                TTTTTCTTTAATTTT  90 1
     DSY4828 5488751 .. 5488781 +  -7.6  -4.19258   GGGCGAACATAAAAA       GCGAGTCCGT TGGCCTAAAAC GCGGACTCGC       TTTTGAATAGACTAT  76 88
     DSY4834 5493831 .. 5493870 + -14.4   -4.7373   AGAAGGATGGCAAAA  GACTCCCCTATGCAGTTT CCTC AAACTGCACGGAGGAGTC   TTTTTCATCAGCTCA 100 39
     DSY4848 5511764 .. 5511800 + -16.7  -3.83169   ATACAGACGAAAACA    GGGCTGTGCCAAACC ATCATCA GGTTTTGCACAGCCC    TTTCCTGAGTTTATC 100 122
     DSY4850 NONE
     DSY4851 5515183 .. 5515217 + -14.4  -5.07941   TTCAACCCTGGATTT     TGCCAAAGAGAGCCTT GCA AAGACCCTCTTTGGCA     TTTTTCTGTCCTTTT 100 54
     DSY4853 NONE
     DSY4854 NONE
     DSY4855 5518509 .. 5518558 + -14.7   -3.7319   TCCAATACAAAAAAA TTGAACTGCATTTCCCATTGTT ATTTGCC AGCAATGGGA-GTGCAGTTCAA TTCTATCTTATGGCT 100 157
     DSY4861 5528394 .. 5528428 +  -8.7  -5.06816   GGAATATGATGAAAA     CCCCTAAACATTG CAGCTAAAA CAATGTTCAGGGG     TTTTTCTTCAGGGCT 100 32
     DSY4879 5546233 .. 5546254 + -14.5  -4.22554   TAACTGGAACCCTGA           TCCCCCAAC TGCG GTTGGGGGA            TTCTTTCTTGAATGG 100 48
     DSY4882 5548453 .. 5548499 + -16.1  -3.47029   TGCTGACAGCACAAA GCTCTCCCGGGG-AGAA-GTTCC GCT GGAACCTTCTGCCTCAGGAGAGC TTCATATTTAAGTAC 100 35
        porA 5557367 .. 5557379 +  -2.7  -2.57211   ATCCAGCGTTAAAGT                TAAGG AGG CTTTA                CTTATGAACGAGAAT  41 54
     DSY4889 5557602 .. 5557650 + -16.4  -2.80443   TTCCTATTAAACCTT AAAAAGAAAAGGGTTCTTGGAA GCGTA TTCCAAAAACCCTTTTCTTTTA TATCCTGCCCTATCG 100 71
     DSY4922 NONE
     DSY4923 5594554 .. 5594566 +  -3.4  -4.77759   CCAGGAGGCGGCTCA                GTTC CTGAA GAAC                TTTTTCATAGCTTGT  69 227
     DSY4948 5616887 .. 5616921 +  -2.6  -4.63527   GGAGCTATGGAGTAC     GCGTTGTGCGTAAAGC TAC GCGACCCGGACAACGC     TTTTTCACCTACTGC  64 287
     DSY4953 5623832 .. 5623874 + -18.7   -5.1675   CCGGTACGAAAAAAA CAAGAG-AAGGCGTTGTCCC GCAG GGGATAGCGCCTTTCTCTTG TTTTTTCCTCAATCG 100 76
     DSY4954 5624914 .. 5624947 + -10.4  -3.57601   TCGAACTAGCTCAAG     GGGCTTATGACCTGC TCTAC GCAGC-CATAAGCCC     TTACTGTTGTTTTTT  82 32
     DSY4967 5637004 .. 5637034 + -19.9  -4.42851   AAATGGGTCGGGGAA       CTCCCCGGGAAAT CGGCA ATTTCCCGGGGAG       TTTTAGCTTTATTCA 100 55
     DSY4974 5645513 .. 5645536 +  -3.2  -3.44381   AAAACCTGTAATGAC          CGTCATCTTAT CTG AT-AGGTGGCG          ATTTTTCCCTTGCAT  49 65
     DSY4975 5646943 .. 5646982 + -14.4  -4.30448   AGCCCCCGCTAAAAA  GGCCTGTGCTCT-TGCGTT ATA AACGCCTGGAGCACAGGTC  TTTTAAATTACCTTT 100 40
     DSY4976 5647908 .. 5647932 +  -8.5  -3.40022   ACACATGCTAAAAAA          GACCGGAGC ACCACCA GCCCCGGTC          TTACTCTATTAATTC  69 69
     DSY4980 NONE
     DSY4981 5652877 .. 5652902 +  -7.7  -4.86001   TATAACGAGAAAAAA         TAGTCACGA ATAAACCA TCGTGACTA          TTTTTATACACTAAT  91 256
     DSY4985 5657106 .. 5657136 + -19.9  -2.96979   TAGATGATAAACTAC       GAGACACCTCTCC CTTGC GGAGAGGTGTCTC       TCTGTGCCTTATCCT 100 82
     DSY4987 5658610 .. 5658640 +  -6.1  -3.07994   TAGTCCCACCCCTGC      TCCTGCCAAGCCGC CAAA GCGGCATGG-AGCA       TTCCATGAACTTGAA  53 236
     DSY5004 5671644 .. 5671658 +  -2.8  -4.43681   CATTCATTCCTCTGA               TCAGGG GCA TTCTGA               TTTTGATATTGAATC  62 513
     DSY5012 5682924 .. 5682949 + -10.6  -4.15698   GGCCTGGTTTTTAAT         GCTGAGATAA CACTGT TTATCTCAGC          TTATTTATGTCGATG  91 49
     DSY5014 5685265 .. 5685292 + -13.4  -3.94634   AAGCACTAAAAGAAA        CCCTGGCCGCTC CTTG GAGTGACCAGGG         TTCTTTGCGCTGGTA 100 43
     DSY5046 5715173 .. 5715190 + -11.3  -3.54129   AACTTTGTCCCCAAA             CGCGACA ACGT TGTCGCG              TTTGGGGACAATATC  89 214
     DSY5060 5727027 .. 5727044 -  -9.1  -4.62783   TATTCATTTGAAAAA             GGCCACA AGAT TGCGGCC              TTAAGCTGATAATTT 100 26
        rnpA NONE
     DSY5058 NONE
     DSY5057 NONE
     DSY5056 5724989 .. 5725008 - -12.2  -5.90981   TGACAGTAAAAAAAA            GAGGGGTA ACCT TACCCCTC             AGGAAATTTCTTTTG 100 24
     DSY5055 NONE
     DSY5054 NONE
     DSY5053 5720817 .. 5720829 - -10.5   -5.7827   AAGATAAATAAAAAA                GCGCC CAA GGCGC                TTCTCTTAAAATCTT 100 65
     DSY5052 NONE
     DSY5051 5719015 .. 5719030 -  -7.6  -5.10163   AAGTGCAAAAGAAAA              TGTTCC ACGT GGAACA               TTTCTAATCAACTTT  95 29
     DSY5050 NONE
     DSY5049 5717346 .. 5717385 -    -5   -4.8269   GAGAACTATTAAAAA  TGGGGTTGTCGCAG TCCACACCAACG TTGCGACAACCCCT   TCTTCATTTAAATAC  74 68
     DSY5048 NONE
     DSY5047 5715160 .. 5715203 - -23.4  -3.14931   TGCATCCGGCACGAA CTTTGTCCCCAAACGCGACA ACGT TGTCGCGTTTGGGGACAATA TCAGGCGGCCGGGAA 100 370
     DSY5045 5713246 .. 5713261 -  -3.2  -2.54233   ATCCCAAAAATAACC              GTATCC GCAA GGGTAC               CCACCTATCTTTTTA  42 30
        hypA NONE
        hypB NONE
     DSY5042 NONE
     DSY5041 5710958 .. 5710982 - -13.7  -2.62263   ACCCCGCCTATAGCA          GAAAAGCACCC TCA AGGTGCTTTTC          CGCATATCAATGACT  93 32
     DSY5040 NONE
     DSY5039 NONE
     DSY5038 5709455 .. 5709472 -  -4.1  -3.65351   TTATTTTCACTCAAA             CCCTCTA AGAT TATAGGG              GAATCTCGGCCAAAC  54 54
     DSY5037 5708226 .. 5708240 -  -7.2  -2.91383   AGGGGCAGGGATACA               TAGTCT GGA AGACTA               CATAAAGACTACCAT  61 106
     DSY5036 NONE
     DSY5035 NONE
     DSY5034 5707180 .. 5707197 - -12.7  -5.05228   AGGAAAGTATAAAAA             GGGGAGC AACA GCTCCCC              CTCATTCTTTATTCT 100 34
     DSY5033 NONE
     DSY5032 5705712 .. 5705724 -  -2.7  -4.17048   CTGCTTTTAAAATAA                CTTTC ATT GAAAA                CCCTCCATTCTGCTA  57 62
     DSY5031 5705237 .. 5705250 -  -3.8  -3.70853   CCAATGATTTAATAA               CCCT TTCATT AGGG                ACCCCTTTCACAGTT  53 47
     DSY5030 5703285 .. 5703297 -  -6.3  -4.07568   CTTCTCCTCCTAAAA                CCTTA AAA TAAGG                CATGTTCAAGGGCTT  67 15
     DSY5029 5701914 .. 5701937 - -11.8  -4.20696   CTATTAATCTGAAAA          GCCTAAAGAC TTTA GTCCTTAGGC           CGAAAGATGCTGGCG 100 20
     DSY5028 NONE
     DSY5027 5698745 .. 5698768 -  -8.2  -5.75822   TACAAATTAAAAAAA          GCTTGCATTC CTTA GAACACAAGC           GTTTTTGATAGATAA 100 286
     DSY5026 5697267 .. 5697294 - -15.6  -4.01137   CACATAACGGATAAA        GGGCTGCCGAGT ATGT ACTCGGCAGTCC         TCTCGACAAACCATT 100 59
     DSY5025 NONE
     DSY5024 NONE
     DSY5023 NONE
     DSY5022 5693388 .. 5693414 -  -5.8  -4.68724   GCAGCCAATACAAAA         GCCACACTGCTT GGT ATACAGCATGGC         TTAAAAACAACTTCC  75 327
     DSY5021 5692379 .. 5692407 - -11.7   -4.3207   AGATAAACATAGAAA        CAGAACCCGCCTG AAT CAGGTGGGTTCTC        GCGACCTATGTTTAA 100 310
     DSY5020 5690893 .. 5690911 -  -4.6  -2.91395   ATCCCCTCCACAAAC             CATAATAG AAT CTTTTATG             CCTCTTTGATCTTCA  50 21
     DSY5019 5688851 .. 5688861 -  -6.8   -3.7511   TTGTGCACAAGAGAA                 CAGG GGG CCTG                 TCTGCTCAGTCCACC  67 31
     DSY5018 5688103 .. 5688123 - -11.2  -5.04601   TTTAGAAATGAAAAA            CTGAGGCT TATTT AGCCTCAG            CGTTTGCGTCAGACG 100 12
     DSY5017 NONE
     DSY5016 NONE
     DSY5015 5685265 .. 5685292 - -13.4  -4.74518   AAGCACTAAAAGAAA        CCCTGGCCGCTC CTTG GAGTGACCAGGG         TTCTTTGCGCTGGTA 100 151
     DSY5013 5682684 .. 5682694 -  -6.8  -2.81922   GATGATGGAAAAGAT                 CCTG ACA CAGG                 GAGAGGCTATTGCTT  54 369
     DSY5011 5679455 .. 5679467 -  -2.7  -3.47184   AATTCAATCTAAATA                TCTTC GGA GAAAA                TCTGATAAATTGGGG  48 6
     DSY5010 5677451 .. 5677483 - -12.1   -5.1287   CGGAGAGTGAAAAAA      GCGGCTATCAGAA ACGAAAG CCCTGATAGCCGC      TTAGTTAAGTTGCAG 100 54
     DSY5009 NONE
     DSY5008 NONE
     DSY5007 NONE
     DSY5006 NONE
     DSY5005 5671152 .. 5671163 -  -4.4  -3.05521   AGGAGACCCGCAAGA                CGTA GCTT TACG                 TACAAAAGCGGATGG  47 258
     DSY5003 NONE
     DSY5002 NONE
     DSY5001 NONE
     DSY5000 NONE
     DSY4999 NONE
     DSY4998 NONE
     DSY4997 NONE
     DSY4996 NONE
     DSY4995 5665011 .. 5665028 -  -2.5  -2.55074   TTGAACCTGAATTCA             GGCCCGG TTTG CTGGGCA              GGTAATAGAGAAGAT  41 5
     DSY4994 NONE
     DSY4993 NONE
     DSY4992 NONE
     DSY4991 5661905 .. 5661946 -  -9.5  -3.69216   CCTTGATTCAAAACA GACGAAGGTC-AAGGTCTCC AAA AGAGAGCGCAGACCTTCGTC CTGCCGGGTTTCTTG  78 47
     DSY4990 5661366 .. 5661397 -  -4.5  -3.43587   AAGACATGGAAAAAT     GTGCCTCAACATCCT TCAA AGGA-G-GGAGGCAC      GCTACTGATTGGTCA  55 157
     DSY4989 5659021 .. 5659053 - -15.8  -4.83169   AGCCCTGGACAAAAA     GCCAGATATT-CCGC ACCC GCGGGAATATCTGGC      TTAACTTCTTTAGTT 100 53
     DSY4988 5658372 .. 5658392 -    -4  -3.32765   AATCTTAGACATCAA            GCAAACCA ATCAG TGCTTTGC            CCTCTAAGCAGGGGA  51 29
     DSY4986 5657102 .. 5657140 - -13.9  -4.04318   CGCATAGATGATAAA   CTACGAGACACCTCTCC CTTGC GGAGAGGTGTCTCTCTG   TGCCTTATCCTATCC 100 35
     DSY4984 5655097 .. 5655118 - -10.9  -3.20431   ATAGCTAAATATAGA           GCGACTATC GCCA GATAGCCGC            TGTCAAAAGTTTATG  79 107
     DSY4983 NONE
     DSY4982 5652877 .. 5652902 -  -7.7  -5.39755   TATAACGAGAAAAAA         TAGTCACGA ATAAACCA TCGTGACTA          TTTTTATACACTAAT 100 40
     DSY4979 NONE
     DSY4978 5649436 .. 5649459 - -14.6  -5.50499   TGACAGTGAAAAAAA          CGGCTGCGAG TACC CTCGCAACCG           TTTTTTAAGGCAAAA 100 312
     DSY4977 5647908 .. 5647932 - -10.7  -5.08169   ACACATGCTAAAAAA          GACCGGAGC ACCACCA GCCCCGGTC          TTACTCTATTAATTC 100 96
     DSY4973 NONE
     DSY4972 NONE
     DSY4971 NONE
     DSY4970 5639763 .. 5639790 -  -7.7  -2.79183   CCGAGTTCCAGCATA        CCGGCGCCA TAAATCAGAT TGGCACCGG         CTAAGGCGGTTAAGA  61 96
     DSY4969 5639301 .. 5639357 - -10.5  -4.30809   GAATACTTATTAAAA GTTTTCCTAATGAACCACTAAAGGAA GCCCTG TTCCTTTAGTGGTTCATT-GTTAAGC AATCATTATATCAAT 100 31
     DSY4968 5636977 .. 5636997 -  -3.9  -4.08394   AGACTGTTCTTAAAA            GACCCTGTT CAG AAATGGGTC            GGGGAACTCCCCGGG  60 75
     DSY4966 NONE
     DSY4965 NONE
     DSY4964 NONE
     DSY4963 5633649 .. 5633669 -  -2.4  -2.96216   CGTCAGGATTATATA            GCCAACAG TCATC CAGCCGGC            TCACCCTTGGAACGT  42 26
     DSY4962 NONE
     DSY4961 5631287 .. 5631303 -  -2.2  -2.96216   GCTCATCAGCACACA              CCTACG TTCTC CTTAGG              ATACAACAATCTGCC  42 21
     DSY4960 5629698 .. 5629729 - -13.8  -3.18366   GCTCCAAGGAACACA      GCAGGCCTGGCTC ATCAGGA GAGCCAGGCC-GC      CACGAGTCATTTTTT 100 95
     DSY4959 5628544 .. 5628554 -  -5.4  -4.49556   GCTTTATTAAAGAAA                 GAAG AAG CTTC                 AGTTTATATTATCAA  70 37
     DSY4958 NONE
     DSY4957 NONE
     DSY4956 NONE
     DSY4955 5624623 .. 5624638 -  -4.6  -4.68512   CCACAACAAAAAGAA              CCGGAG AAAA CCCCAG               AAGAAACCGCCTCCG  73 367
     DSY4952 5620746 .. 5620772 -  -9.4  -4.17698   ATTGAGACAGATAAA         GCGCTTATAGGT TAA ACCACTAAGCGC         TCCAAATTCTGCTTT  85 94
     DSY4951 5619268 .. 5619290 - -11.3  -4.95155   GGGATACCATAAAAA           GACAGCCCC TGGGG AGGGCTGTC           TCCGTATCCGTTGAT 100 74
     DSY4950 NONE
     DSY4949 5617000 .. 5617034 - -11.6  -4.69326   AGACCTAACACAAAA     GCAAGATGGCAATG TCTCATC CATTACCACCTTGC     TCCTAGTATACCCTA 100 76
     DSY4947 NONE
     DSY4946 NONE
     DSY4945 5613348 .. 5613370 -  -8.4  -5.72616   ATGCACATAAAAAAA           GCTAGTCCGC AAG ACGCACTAGC           TTTATTTTTACCATT 100 120
     DSY4944 5611594 .. 5611624 -   -17  -4.08216   TTAGTTTGCCTAAAA       CGATTCCATGGCTC GGG GAGCCATGGAATTG       CCTTTGTATCACCTT 100 39
     DSY4943 NONE
     DSY4942 NONE
     DSY4941 NONE
     DSY4940 NONE
     DSY4939 NONE
     DSY4938 5606415 .. 5606445 -  -8.2  -4.90079   AGTCGAATAAGAAAA       GCCCTATCAGCCGA AAA TCGTCTGTCAGAGC       TTTCATCCCAAGGTG 100 72
     DSY4937 5605209 .. 5605227 -  -3.8  -4.17608   TCCAGGTAAAAAATA             CCTGCTGA AGC TGAACAGG             CCGCTACACAGCACC  60 29
     DSY4936 5604439 .. 5604453 -  -2.8  -3.86524   ATATTTTTTCATAAA               GATTCC TAA AGAACC               CGATTATAGTTTTAG  52 37
     DSY4935 5604061 .. 5604090 - -18.1  -3.67976   GCCAGCAACTGTAAA       GAAAAAGCAGAGC ATGC GCTCTGCTTTTTC        TCCAGCAACGACCGC 100 56
     DSY4934 NONE
     DSY4933 5601821 .. 5601837 -  -3.7  -4.07568   GTTTTGTTTGCAAAA              TTCTCAC CTC GCGAAAA              CTACCCGATCTCTTC  58 12
     DSY4932 NONE
     DSY4931 NONE
     DSY4930 NONE
     DSY4929 5599029 .. 5599039 -  -5.4  -2.77182   CCGTACAGGGAATTA                 GAGA GTT TCTC                 CTTTTTCAATGGCGT  50 12
     DSY4928 NONE
     DSY4927 NONE
     DSY4926 NONE
     DSY4925 5595836 .. 5595860 - -13.7  -3.89822   CACGCAGCGGAGAAA          GGTTGGAAACA GGA CGTTTCCAACC          CGCCATTGAGCAGGA 100 208
     DSY4924 5593913 .. 5593938 -  -3.3  -4.20783   AGTGCAGGGAACAAA         CGGCAATAGAAA TTA CTACTAT-GCCG         GAAGTGACCGGATAG  60 519
     DSY4921 5592724 .. 5592742 -    -6  -2.63338   GATAGAAAGTAATAC             TTTGCCCC CAG AGGACAAA             CACAACCGGAGCATT  52 126
     DSY4920 5591774 .. 5591790 -  -2.3  -4.93696   TGGAAATAGTAAAAA              TTTATGC CTG GTATAAA              TAATAACGCCGTTTT  68 164
     DSY4919 NONE
        atpB 5590341 .. 5590376 -  -2.9  -2.79139   ATAAAATTTTAAGTA   TTATTCCTCAGTG-TGT TATT ACAGCACTGA-AAATAA    ACGAAGATTGGATAT  42 47
        atpE NONE
        atpF NONE
        atpH NONE
        atpA NONE
        atpG NONE
        atpD NONE
        atpC 5584553 .. 5584563 -  -6.8  -5.00388   TAAACCAAAAAGAAA                 GAGG TTG CCTC                 AGACGAGTAAAACTA  86 104
     DSY4910 NONE
     DSY4909 NONE
     DSY4908 5581247 .. 5581291 -    -5  -5.03314   TCCATCCGGAAAAAA GCGCAAGGCTGAATATCCCT TATCC AGAGAAATTCAGCCTGAAAC GAAACGGTGGACAGA  77 83
     DSY4907 5578893 .. 5578917 - -13.7  -3.07655   TTTTGCAAAAAATAT          GAACCCTGACA TTT TATCAGGGTTC          CTCCAATTTTTACTT 100 50
     DSY4906 NONE
     DSY4905 NONE
     DSY4904 NONE
     DSY4903 5572924 .. 5572945 -  -9.5  -4.67123   TCAAAATAAGCAAAA           GGAACTGTA AGAT TACAGTCCC            TTGATCTATCTTCAG 100 37
     DSY4902 NONE
     DSY4901 NONE
     DSY4900 5568041 .. 5568072 -  -3.7  -2.72799   TCCCCACATACATCA      TCACCTCTAGG ACTATCTTTA CCCAGAGGGGA       ATGAATTAGACCAAA  44 109
     DSY4899 5567467 .. 5567505 - -19.6  -4.68511   GCTAAGATAAAGAAA   GGACCGTTGCAGCCTCCC ATC GGAAGCCTGCAGCGGTCC   CTTTTTCTCATTTAG 100 42
     DSY4898 NONE
     DSY4897 5566200 .. 5566213 -  -5.9  -5.40072   TCTTTTTTAAAAAAA               GCACC TTTG GGCGC                AATTTAATGTAAAGA  86 131
     DSY4896 NONE
     DSY4895 5564844 .. 5564860 -  -2.1  -2.62983   CTCACCTCTACATTA              CCAGCCA AAT TGCCAGG              GCTCCCCAAGTAATC  40 1
     DSY4894 NONE
     DSY4893 5562281 .. 5562300 -  -7.2  -5.27335   CCTCCTAAAGAAAAA            TGATTAGC ATCT GCTAACCA             TCTTTAAAATACCTT  91 86
     DSY4892 NONE
     DSY4891 5558584 .. 5558606 -  -7.8  -4.63172   CACTAAATGAGAAAA           GTAGCCTT AGTTTGA AAGGCTAC           TTAACTAATCTCTTT  86 158
     DSY4890 5557607 .. 5557645 - -18.5  -4.71482   ATTAAACCTTAAAAA   GAAAAGGGTTCTTGGAA GCGTA TTCCAAAAACCCTTTTC   TTTTATATCCTGCCC 100 229
     DSY4887 5552642 .. 5552669 - -13.6  -4.55128   ATCCCTAAACGAAAA        GTACAATCTCCC CTGC GGGAGATTATAC         ATAATATACCACATT 100 155
     DSY4886 5551524 .. 5551537 -  -2.3  -4.58395   TGTATTGTTGAAAAA               CTGCC TGAT GTCAG                TGACCTAAAAGCTTT  63 30
     DSY4885 NONE
     DSY4884 NONE
     DSY4883 5548453 .. 5548499 - -16.1   -4.0162   TGCTGACAGCACAAA GCTCTCCCG-GGGAGAA-GTTCC GCT GGAACCTTCTGCCTCAGGAGAGC TTCATATTTAAGTAC 100 33
     DSY4881 5546617 .. 5546661 -  -2.1  -2.82015   TGTACACCCATCATA CTCCCCCCTACCCTAAACTAT GCA AGAGTTTAGGATAGGGCAATT TGTCTTTTCGGAAAT  41 105
     DSY4880 5546085 .. 5546105 - -11.1  -2.63818   AAGAAAGTAGAAGAG            GACCTGGCC AAC GGCAAGGTC            GATTTTGGGAAAAAG  72 137
     DSY4878 NONE
     DSY4877 NONE
     DSY4876 5542572 .. 5542592 -  -9.8   -5.4477   AAAGCTGTAAAAAAA            GCATTGGA TAGAC TCCAATGC            TCTCACATATATTCT 100 52
     DSY4875 5541525 .. 5541553 - -18.3  -3.73816   AACATTATACTGAAA        CAAAACGCCCAGC ATT GCTAGGCGTTTTG        AGTCATCATCATTCT 100 50
     DSY4874 NONE
     DSY4873 NONE
     DSY4872 5539595 .. 5539628 -  -6.2   -5.1287   TCCATATGCAAAAAA     GAAGAATCGTTG TAAATTATGC CAACAATTCTTC      TTTTTATTCATGTGA  87 90
     DSY4871 5538911 .. 5538936 - -14.9   -3.5399   ACCATATGCACACAA         GAATGGTCTAC CCTC GTAGACCATTC          GTTTTAATCATCCTA 100 53
     DSY4870 5536174 .. 5536211 - -15.1  -4.07885   TATGGTTTTCGAAAA   GTAAGGCATATTGA-GCC GAG GGCCTCATTATGCCTTAC   GTGTAACTATTCTAG 100 76
     DSY4869 5534941 .. 5534961 - -13.3  -3.19293   AATTTGAAGATTTAA            GGCTTGGCC ATG AGCCAAGCC            TCTCTTTACACTTCT 100 99
     DSY4868 5534066 .. 5534076 -  -8.2  -3.05384   TGCTTGTTTAGCCAA                 GGCG TGC CGCC                 TCCTCTCTCAATTCC  65 7
     DSY4867 5533064 .. 5533095 - -10.2  -4.10178   GAAGAATACTATAAA      CGGAACGGCTGCC CACTCCC GGCAGCCG-TCCA      AAACTCACTATCTTT  91 60
     DSY4866 5532722 .. 5532740 -  -3.8  -5.77571   AGTAAAAAAGAAAAA             CCCGAC TCCAAAC ATCGGG             CTCATACTTTATGCT  91 48
     DSY4865 NONE
     DSY4864 NONE
     DSY4863 5529806 .. 5529824 -    -3  -2.84002   AGAATACGTAAGAAT             GCGAAACC TTT GGTTGCCC             TTGTGCTTCCGCAGA  43 55
     DSY4862 5528394 .. 5528428 - -11.6  -4.35461   GGAATATGATGAAAA     CCCCTAAACATTGC AGCTAAA ACAATGTTCAGGGG     TTTTTCTTCAGGGCT 100 53
     DSY4860 5525708 .. 5525723 -  -6.1  -5.04385   GATAGTGCCAAAAAA              GCACC GTTTTT GGTGC               TTATCATGAGTATAT  84 84
     DSY4859 5524013 .. 5524030 -    -7  -5.95449   AAACAAAACAAAAAA             GCCGAA CATATT TTCGGC              TTTTCGCTGTTTTTT 100 68
     DSY4858 NONE
     DSY4857 NONE
     DSY4856 5518509 .. 5518558 -   -11  -5.80817   TCCAATACAAAAAAA TTGAACTGCATTTCCCATTGTTA TTTGC CAGCAATGGGAG-TGCAGTTCAA TTCTATCTTATGGCT 100 183
     DSY4852 5515190 .. 5515210 -  -8.3  -3.54424   CTGGATTTTGCCAAA            GAGAGCCTT GCA AAGACCCTC            TTTGGCATTTTTCTG  71 60
     DSY4849 5511762 .. 5511802 - -14.1  -4.41353   CGATACAGACGAAAA  CAGGGCTGTGCCAAACC ATCATCA GGTTTTGCACAGCCCTT  TCCTGAGTTTATCCT 100 46
     DSY4847 5508394 .. 5508410 -  -3.7  -3.35798   ACTCTTTATTTAGAA              TCCAACA TTA TGCTGAA              CTCCAACACTATGCT  49 61
     DSY4846 NONE
     DSY4845 NONE
     DSY4844 NONE
     DSY4843 NONE
     DSY4842 5502245 .. 5502259 -    -7  -4.99568   CAATATTAAAGAAAA               CCCGGC TTC GCCGTG               CCTTAAACCCATGCT  86 211
     DSY4841 NONE
     DSY4840 5500037 .. 5500063 -  -2.9  -3.21684   CCAGAATCATCAAGA         GCAGAGGCT TCATAGAAC AGCCACCGC         ATTCTGAACCAATTG  44 8
     DSY4839 5498527 .. 5498538 -  -4.4  -2.73969   ATTCATCAAATCAAG                GACT TTCC AGTC                 ATCTCCTGAGGCTGC  46 4
     DSY4838 5497075 .. 5497118 -    -8  -3.70149   CCTATACCAGGTAAA CCGCCACTTCTCCCCTGTTT TAAG ACACAGAGAGGGTGTGGCGG TCATTCCCTATGGTT  70 118
     DSY4837 5496770 .. 5496782 -  -3.3  -2.76093   AGCTGAATAAAGGGA                GCAGG GGA CCTGG                CCTTATTTCATGAGC  43 28
     DSY4836 5494503 .. 5494530 - -16.4   -5.0538   GCTCAGTGCAAAAAA        GAAGCAGGGGAA CTTA CTCCCCTGCTTC         CCAGCCTAAGTCGTT 100 41
     DSY4835 5493821 .. 5493879 - -17.1  -2.66598   CAACTAAGCTAGAAG GATGGCAAAAGACTCCCCTATGCAGTTT CCTC AAACTGCACGGAGGAGTCTTTTT-CATC AGCTCAATATCCCTT 100 29
     DSY4833 5492353 .. 5492370 -  -4.1  -4.56597   CCGCCGCTGTAAAAA             GC-ACCGA AAA TCGGCAGC             TCCGGCTCGATGCTC  66 58
     DSY4832 5491674 .. 5491709 - -20.7   -5.1356   GCCCAGTAAGAAAAA    CCAAAGGATACCCCT GGTTAA AGGGGTATCCTTTGG     TTGGCTTAACTCCTC 100 77
     DSY4831 NONE
     DSY4830 5490004 .. 5490040 - -18.1  -4.77036   CCTTACTATGAAAAA    TGGCCCATGATCCGCAT CGC ATTCGGATCATGGGCCT    TTCCTTCTCTCGCCA 100 56
     DSY4829 5488751 .. 5488781 -  -6.9   -5.0916   GGGCGAACATAAAAA       GCGAGTCCG TTGGCCTAAAACG CGGACTCGC       TTTTGAATAGACTAT  88 114
     DSY4826 5484864 .. 5484891 -   -10  -5.20333   TATGTATAAGAAAAA        CACAACCATC TTAATCTG GATGGTTGTG         TTTTTCAGGCTTAAC 100 177
     DSY4825 5483281 .. 5483311 - -10.5  -3.97834   TAAGCTTATGAGAAA       CCCCAGCAGTA GAAAAGTAA TACCGCTGGGG       TTGTCGCATACACGG  89 138
        dmsA 5480376 .. 5480393 -    -2  -3.48607   ATATCATAATAAAAT             CCTAAT TGTCCC ATCAGG              TGTCACCTCCTAAAA  47 35
        dmsB NONE
        dmsC 5478888 .. 5478936 - -10.4  -4.63218   TTTTCGTTAATAAAA TAAGCCTGCCCCCCAACGTTTAT ACCT ATAAACGTCGGCGG-CAGGCCCC TTTGGCACTTATTGC 100 63
        dmsA NONE
        dmsA NONE
        dmsB NONE
        dmsC 5474731 .. 5474752 -  -8.8  -4.59773   GTTTATTGCCAAAAA           GGAGTATC TCTTCC GATACTCC            TTTTGGCTCTTACTC 100 65
     DSY4817 NONE
     DSY4816 5472062 .. 5472089 -  -7.7   -4.4768   GATTAAGACAAGAAA        GGGAGCCCTTC ATTTTG GAAAGGATCCC         TTCACTTCATTTCTT  82 170
     DSY4815 NONE
     DSY4814 NONE
     DSY4813 5470470 .. 5470485 - -10.4  -5.24799   GTACAAACAGAAAAA              GGAGGC ATTT GCCTCC               TTAAACTTCATTTTG 100 43
     DSY4811 5468143 .. 5468168 -  -9.7   -2.8937   ACATACGGCGAGATA         GGCACCATCCC TTGC GGGATAACGCC          TATCTCTTGTTTTTA  72 42
     DSY4810 5466372 .. 5466382 -    -4  -3.14211   ATTTTTTTGGACCAA                 TGAA TCA TTCA                 TAGCTTTTTGCACAA  49 89
     DSY4809 NONE
     DSY4808 5464087 .. 5464100 -  -3.9  -3.99461   AGGAAGGCAAAAAGA               TCAAA GCTC TTTGA                AATAGGTTTCCTTCA  58 280
     DSY4798 5450718 .. 5450747 -  -3.7  -6.23317   ATAAAAAGAAAAAAA       TGCCATATCCCA ATCAGGG TGGAA-ATGGCA       TCTTTAATAGACTTA 100 64
     DSY4797 5448912 .. 5448923 -    -3  -4.43351   ACATTCCAAAAAGAA                TGTT TCAA AACA                 TCAACCGTCGTTCAT  63 453
     DSY4796 5447085 .. 5447103 -  -5.3  -2.50994   GCGAATTTGATTAAT            CAC-AGCG GCTT CGCTTGTG             CCGTAAAAGTGCTTA  49 180
     DSY4795 5445028 .. 5445065 -  -3.3  -4.09739   TCAATGCCCTCAAAA   GTCTGATACCATGCGGA TTTG CCCGCATGGTATCTTTT    TACTGCCTAAAATTT  58 117
     DSY4794 NONE
     DSY4793 5442980 .. 5442994 -  -2.8  -3.31428   TCTAAATATAACATA               TTAGGT CGA ACCTTA               GTTGCTAAAGGATTA  46 296
     DSY4792 5441094 .. 5441106 -  -2.7  -3.26568   CTACATTTATAAAAT                CATAA TCA TCATG                TCTTAAGGCAGTAAA  46 455
     DSY4791 5439903 .. 5439952 - -10.1  -2.61429   TAAAAGCGTTAGAAC CGGCCTGCATTTTAAACCCCTCG AATT CGACGGGTTTAAAATCCAAGTTG TTCCCTAAGTCCAAG  71 388
     DSY4786 NONE
     DSY4785 5432449 .. 5432488 -  -6.3  -4.32649   ATTTGAAAAACTAAA  GAGGGGACCGCAAAACG CTTATC CGTTGAGCGACACCCTC   CTGATGTTTAATTAT  72 164
     DSY4784 5430785 .. 5430806 -  -2.9  -3.02109   CTATATAGCACAAAT           CTTGGCAGG CTTT CTTGCCAAT            GCGGGGGTCTAAAAG  43 68
     DSY4783 NONE
     DSY4782 5427446 .. 5427482 - -14.5  -3.83026   TTGGGGTATAGGAAA    TTAGGGATACAGCCAGC CGA ACTGGCTGTATCCCTGC    CCTTTTATTATTTTT 100 53
     DSY4781 5425999 .. 5426028 - -14.4   -5.1523   TTTAGAAGACAAAAA       CCGTTTCCAAGC AGCAAG GCTCGGAAACGG        TTTTGAATCTGGACG 100 146
     DSY4780 5425123 .. 5425149 - -10.3  -4.86902   CAAATCAGAATAAAA        TAATCCCCACCT TAGC AGGTGGGGAT-A         CATGATTTCGGGTTA 100 38
     DSY4779 5424437 .. 5424448 -  -5.8  -3.55071   GGATACCGTGGCAAA                CAGG CCAC CCTG                 CAAATCTTTGAATCC  59 100
     DSY4778 NONE
     DSY4777 5421704 .. 5421743 -    -8  -3.90744   TTCTGTTTTAAATAA  GGATGCAGACGCTC AGATTTTCCTTA GAGCATCTACATCC   TCTGCATCAAAATAT  72 68
     DSY4776 5421185 .. 5421206 -  -5.8  -3.18118   GCATCCCATAATAGA           CGTCCTCA CCGGCC TGAGGGCG            GCACAGTTTTACATA  55 81
     DSY4775 NONE
     DSY4774 NONE
     DSY4773 NONE
     DSY4772 NONE
     DSY4771 5415767 .. 5415794 - -13.6   -4.2349   CTTTCAGAGTTAAAA        TTGAGTCCTCCA TCAA TGAAGGACTCAA         TCTTATTTAAAACTA 100 38
     DSY4770 5414892 .. 5414905 -  -3.9   -4.3739   GATTTGGCTATAAAA               GATTT TTCG AAATC                CCTGCCAGCTTTTCT  63 4
     DSY4769 5414059 .. 5414090 -   -11  -5.36364   CTAAAAAGACAAAAA      GAAAGAAACCGG TTTTCTTT CCGGTTTCCTTC       TTCAAACAAAAAATA 100 49
     DSY4768 5412393 .. 5412423 -  -6.9   -4.7871   AAGGATTACTAAAAA       GGGTTGTGTCTAA CATAC TTAGAAGCAACCC       TTTTCCAGACTTTTA  82 52
     DSY4767 5411368 .. 5411416 - -17.8  -4.37092   ATTTCCTGGACAAAA GA-AGTGTGTCGCAAAGCGTTTA TGCA TAAACACTTTGCGACACGCTCTC GTTAAACAATAACGC 100 400
     DSY4766 5410407 .. 5410423 -  -5.1  -4.49906   CAATAGCTAAATAAA              GGGTATT AAA AATGCCC              CTAAAACTATTTGCT  70 204
     DSY4765 NONE
     DSY4764 NONE
     DSY4763 5406730 .. 5406749 - -16.4  -3.15999   TCTGTATATATTTAA            CCGCCGGC AAAG GCCGGCGG             GCTCATCATATTTCT 100 358
     DSY4762 5405220 .. 5405237 -  -4.1  -4.07687   ACTGGGCCGGGAAAA             TCTCGCA GTTT TGGGAGA              TTATATTTCATTTTG  61 309
     DSY4761 NONE
     DSY4760 5404177 .. 5404197 -  -9.7  -3.83347   ATATTCCAAATATAA            CAAGGGCGT TTT ATGCCCTTG            CCTCACTTTCCATTC  84 61
     DSY4759 5402404 .. 5402417 -  -3.8  -3.10164   GCACTCAGGAGCGAA               TCCC GGACAA GGGA                ATCCGAACCCCGAAA  48 1
     DSY4758 5401645 .. 5401662 -  -2.7  -5.71638   GAAGAATTAAAAAAA             TTGCACC CTAA AGTACAA              TTCGATATTTGTTGA  84 15
     DSY4757 5400142 .. 5400152 -  -3.2  -2.70932   GGCTCGGTGGAAGCA                 TCCA TTC CGGA                 TATTATCGAAGCAGG  42 357
     DSY4753 5396509 .. 5396530 -  -5.7  -4.17316   ATTCCCCCAAAATAA           GCACGGTTG AATC CACCCGGGC            TACATGATAAGCCGT  68 25
     DSY4752 5395609 .. 5395633 - -12.9  -4.27512   CTGCATAACAAACAA          TACCCCCAAGC TCA GCTCGGAGGTA          TCTTTAGGTTTAGCC 100 47
     DSY4751 5394322 .. 5394334 -  -7.7  -2.68223   GAGGGAGATCATAAT                CGTGT AGT ACACG                GATTTGGTCACTGAA  60 52
     DSY4750 5393820 .. 5393854 - -14.4  -3.85698   TTCTTGCCGGATAAA     TAATAAACCCACCGGC AAA ACCGGAGGGTCTATTA     TGCAAATAAAGTTTA 100 49
     DSY4749 NONE
     DSY4748 5391135 .. 5391179 - -15.2  -3.29144   GTATGCCGCTCATAA GGGAGAGCCCCCAGATTACTT ATTA AAGTAA-CTGGCGGCTCTCCT TTGCGTATTTCTGCT 100 82
     DSY4747 5389995 .. 5390028 - -11.1  -5.68039   AAAGGTAGAAAAAAA     GCTTAAACACCTTGC AAAT ACAAGGGGTTCAAGC      TTTTAGAGTTTAAAT 100 93
     DSY4746 5387965 .. 5388015 - -11.3  -2.62184   GCTGGGGCGATATCA GCCTGTCAAGGGCAGGAACTTCATC CCG GCTAACGC-CCT-CCCTTGACAGGC ACCTTCAAATTAACA  80 65
     DSY4745 5386659 .. 5386671 -  -5.5  -2.77283   TCATTAATAAAGGTA                GAAGG GAT CCTCC                ATTGAATTCAAGCCA  50 51
     DSY4744 NONE
     DSY4743 5384038 .. 5384053 -    -4  -4.50218   AATGACCAAAAACAA              GACCAT CATT ATGATC               GCTCACCGGCTGAAA  68 227
     DSY4736 NONE
     DSY4735 NONE
     DSY4734 5372008 .. 5372027 -  -6.4  -5.31275   TCTGATTATAAAAAA            TCCACCGT AAAA ACGGCAGA             AGAAAACTGCTTTTT  89 140
     DSY4733 5370122 .. 5370168 - -16.9  -2.92003   AGAAGAGTTTATATA TGGGCACAGACCAAATTCCCAA ACGT TTGGGAATTTGGTCTGC-CTCA CTGGCTGCCCAATAT 100 101
     DSY4732 NONE
     DSY4731 NONE
     DSY4730 5366364 .. 5366388 -  -7.2  -3.75629   TATCGTTAACTTAAA          CAGCGAAG CTGTTCATC CTTCGCTG          TTTAATTGATTAACA  70 46
     DSY4729 5364261 .. 5364272 -    -3  -3.51232   TTGGTGTTAAATCAA                CTTA ACAA TAAG                 CTCGGCGGGATCCAC  49 5
     DSY4728 5363405 .. 5363415 -  -2.4  -3.34517   ATTCCGTCCCAAATA                 GCCG TAT CCGC                 CGCGAGGCACTTCTA  45 89
     DSY4727 5362933 .. 5362945 -  -3.4  -5.73339   ATAATGAGAAAAAAA                GAAC TTTCT GTTC                AAATTCAGACTATCA  86 94
     DSY4726 5361743 .. 5361757 -  -4.2  -4.08692   CAATCTTCGCGAAAA               GACTGC AGC GGAGTC               GGGTTGTAAACAGGA  61 183
     DSY4725 NONE
     DSY4724 NONE
     DSY4723 NONE
     DSY4722 NONE
     DSY4721 5354191 .. 5354205 -  -4.2  -2.94912   GTTTTAATCTACAGA               GATGCA TAC CGCACC               AAACCGGCATATCCT  47 55
     DSY4720 5352675 .. 5352701 -  -4.4  -5.29782   GAGATTGAGAAAAAA         GCTATTATGAAG GCT CTCCATGAAAGC         AATAACCACATCCGG  80 195
     DSY4717 NONE
     DSY4716 5347334 .. 5347367 - -12.5  -2.53382   ATTACTGTTAACTCA     GTCCGGTGACAAAGG ATTT CCCTTGCCACCAAAC      AAGGATGAGTGAATT  86 39
     DSY4714 NONE
     DSY4713 5343257 .. 5343269 -  -4.9  -3.34013   GAGTGTTTTAAGCAA                TTGAA CTA TTCAA                ATCGTTTTTAAAAAT  53 475
     DSY4712 NONE
     DSY4711 NONE
     DSY4710 5338806 .. 5338816 -  -3.2  -3.22135   TACATAACCAAGACA                 CCTC TTT GAAG                 GGATTATTTGCCGGC  46 29
     DSY4709 5337820 .. 5337855 - -10.5  -2.95113   GCCCAAAATGCAAAG    GACCTCCTGC-TCAGG TCTAT CCAAAAGCAGGAGGTC    TTGGCCGTCATAACC  76 33
     DSY4708 NONE
     DSY4707 5335952 .. 5335988 -  -2.2  -4.02817   GCGGGATAACAAGAA    GAGCCTTAAGGAAAAC ATCAA ACTGACCTTAGGGCTC    TTTTCCTTGGAAATC  53 47
     DSY4706 5334788 .. 5334798 -  -3.2  -2.60615   AGCTCGTGCAAACAT                 TACG CCG CGCA                 CGGGCTATTCTATCA  42 59
     DSY4705 NONE
     DSY4704 5333873 .. 5333903 - -14.2  -5.04175   CCAAGCATACAAAAA       GCTCCATAAAAATC ATT GATTCTTACGGAGC       CGCTCCTAAATTATT 100 31
     DSY4702 5332734 .. 5332770 -  -3.1  -2.72434   ATTTTAATTAAATAT   GTTCATTCGGACATGA TTTATT TC-TGTCCGAATTTAC    CTTCCCGGTAGGCTC  42 6
     DSY4701 NONE
     DSY4700 5331006 .. 5331030 -   -10  -3.70676   GATAGTGAAAAGCAA          GCCCCCGAAG ACAAG CTTCGAAGGC          TTTTATGCTAAACTT  80 51
     DSY4699 5330230 .. 5330248 -   -11  -5.09895   CAGGTATTTAAAAAA             GAGCCGTC ATA AACGGCTC             CAGTACTCTGCAACA 100 148
     DSY4697 NONE
     DSY4696 NONE
     DSY4695 5325923 .. 5325941 -    -6  -3.64281   CCATATAAAAATAGA             GAAGCC CAGGAGC GGCTTC             ATCTTTTGCAAACTA  61 134
     DSY4694 5324608 .. 5324626 - -11.6  -2.78679   CCTCCTTATCTAAAT             CCGCAGGC TAA GCCGGCGG             TGTTTTAATATTGTC  81 152
     DSY4693 NONE
     DSY4692 5322097 .. 5322130 - -13.3  -5.37345   TGCAACCATAAAAAA     TCAAGCTTTCAGCTT CACA AGGCTGAAAGCCTGA      TTCTAAGGTATTCAT 100 56
     DSY4691 5321129 .. 5321176 -  -7.7   -5.0916   TTGCCAAGAGAAAAA GGAACCGACAGCTTTTGAACC GGAATA GGTTCGCGAGGTGTCAGTTCC TTTTTCTTTTTTAGT  95 88
     DSY4690 NONE
     DSY4689 NONE
     DSY4688 5318669 .. 5318696 -  -8.4  -2.59564   GCCGCACCCCACAAG        TCCGCCCAGGAGC AAC GCTCC-GGCCAGA        ACGAGGGCCAGGGAT  63 196
     DSY4687 5317426 .. 5317444 - -11.8  -5.26247   TTAAAATAAAGAAAA             CCTCTTTC CAA GAAAGAGG             GTATCGCTAAAAATT 100 416
     DSY4686 5316403 .. 5316413 -  -4.6  -2.57344   GATCCCGTGTATAAT                 CCGG CAT CCGA                 CATCCTTCTTTCTAT  48 56
     DSY4685 5315525 .. 5315551 - -14.5  -5.28281   AGAAAATAAATAAAA         CCTCTCATCCC AATCA GGGACGAGAGG         TTATTCCCGCGTTGC 100 281
     DSY4684 5314192 .. 5314204 -  -7.7  -3.06796   CGTTATTTTATTGAA                TGCAG CTC CTGCA                ACAGCAGGGATTGCC  62 44
     DSY4683 5312894 .. 5312947 - -10.4  -3.40867   TCATGGATGAATCAA GGGGACAGGTACCTTGATTCA-TTG GGGTG CAGGTGAATAATGGGACCTGTCCCC TTGATTCACTGCTAT  80 37
     DSY4682 5311589 .. 5311605 - -13.7  -3.80622   AGAGAAATGCAAGAA              GGGGTGC ACT GCACCCC              TTTTTTCTTGCTTTC 100 48
     DSY4679 NONE
     DSY4678 NONE
     DSY4677 NONE
     DSY4676 NONE
     DSY4675 NONE
     DSY4674 5306493 .. 5306512 -  -8.6  -5.06505   AACCATAGAGAAAAA            GAAGCCGA TTAC TCGACTTC             TTGTATTTTTAAAAC 100 118
     DSY4673 NONE
     DSY4672 NONE
     DSY4671 5304174 .. 5304202 -  -8.9  -5.98675   TAGAAAAACAAAAAA        GGCGCTGCCTT TTTTTGC AAGACAACGCC        TTTTCGTTCTTTTAT 100 343
     DSY4669 5302984 .. 5302997 -  -5.2  -3.14132   CCTCCTTTTTATTAA               CCCC CGTGAT GGGG                TTATAGTTGTGGGTC  53 26
     DSY4668 NONE
     DSY4667 5301586 .. 5301608 -  -9.9  -5.26875   TTTTTAACGAAAAAA           CCGGAATCA CAATC TGACTCCGG           TCTTAAGTCCTTATT 100 45
     DSY4666 5296976 .. 5297011 -    -4  -3.74077   GTCCACATAGTGAAA    GGTGCTGCCGGAACTGT CGT ACAGTTCCA-CGACATC    CGACATGGAGAGGCT  57 491
     DSY4664 NONE
     DSY4663 NONE
     DSY4662 NONE
     DSY4661 NONE
     DSY4660 NONE
     DSY4659 NONE
     DSY4658 5290081 .. 5290091 -  -3.2  -3.98816   CAAAGTAATAGGAAA                 GCTC CCA AAGC                 CTCCGAATAGGCCGA  58 347
     DSY4656 5289327 .. 5289340 -  -5.9  -2.65264   GGACGATGCACACCA               CGCCG AGTC CGGCA                ACGGTGATTCGCTTT  52 161
     DSY4655 5288791 .. 5288808 - -11.3  -4.89233   CATGAACAGCAAAAA             GCACCGA ATAC TCGGTGC              CTTACTGTTTATTGT 100 50
     DSY4654 5287013 .. 5287040 -  -5.5  -4.08557   TTCTTCAAACAATAA        GACCGTAAAGC TCTTTT GCCCTGCGGTC         ACGTTTCTTTTTCTG  65 44
     DSY4652 5284180 .. 5284194 -  -5.6  -2.93236   CAAGCGAACAGGATA               GCAGGC GCA GCCCAC               TCAAACTGCCCGTGC  54 151
     DSY4651 NONE
     DSY4650 5282194 .. 5282251 -  -4.8  -3.55761   CATGCAGTGCTGAAA CCCTGCCGGACGCCTGCCAGCGGGAATC CGCT GATCCCATCAAACAGGCTTCC-G-AGGG TCAGCGATATGGTCA  55 38
     DSY4649 NONE
     DSY4648 NONE
     DSY4647 5279231 .. 5279259 - -11.8  -3.76775   GTGAATATAGTGAAA        GCCTTGCTGTTT GATAT ATACAGCAAGGC        TTTTTTTATCGTCCG 100 31
     DSY4645 NONE
     DSY4644 NONE
     DSY4643 5275949 .. 5275969 -  -3.3  -3.87815   TCGCACGTTTACAAA            TTCACGC GCTCCCG GCATGAA            GCTAGAGTACCGGGC  53 300
     DSY4641 NONE
     DSY4640 NONE
     DSY4639 NONE
     DSY4638 NONE
     DSY4637 NONE
     DSY4636 5268854 .. 5268891 - -11.4  -5.42131   GAATTACATAAAAAA   GCACCCTCTAGAATTG CAGCTT CAATTCCAGCGAGTGC    TTATAATTCACTTTT 100 116
     DSY4635 NONE
     DSY4634 5266620 .. 5266643 -  -6.6  -5.41143   CACCGGCGAAAAAAA          GCCACCCGCC GATG AGCGGATGGT           TTGAGTGATGTCGGT  89 117
     DSY4633 NONE
     DSY4632 5262986 .. 5263010 - -15.8  -3.06171   TCCAACAATTAGACA          GACCTTCCCC TCGGC GGGGAAGGTC          ATTTTTAGCCCATCA 100 318
     DSY4631 5258904 .. 5258919 -  -2.6  -4.01089   ATTAGAATATAACAA              TAAATC GATA GACTTA               CAAGCGAATAAGCTA  54 87
     DSY4630 5258314 .. 5258328 -  -3.6  -6.07627   AGTTTTAAAAAAAAA               CATTAA GGG CTAATG               TAAATTACTAACAAT 100 173
     DSY4629 NONE
     DSY4627 5255501 .. 5255511 -  -2.4   -3.5782   AACCCATTAAACTAA                 GCTC CAC GGGC                 TTCTGGATCTTCCGC  49 494
     DSY4625 5252707 .. 5252725 -  -6.6  -6.06529   CATACACAAAAAAAA             CGGCTCAC TAC GCTAGCCG             TTTTACTTGATCACT 100 56
     DSY4624 NONE
     DSY4623 NONE
     DSY4622 5249918 .. 5249931 -  -5.3  -3.94409   CACACTACTCATAAA               CGTTA CTTT TAACG                TTACTTATTATTCCT  63 33
     DSY4621 5248864 .. 5248896 -  -5.5   -5.1861   CTCACGATTAAAAAA      GCTAGGCGAGTCTTA ATA TGACTCTCACCTAGC      TTTGACTTTATCTGT  81 325
     DSY4620 NONE
     DSY4619 NONE
     DSY4618 5244671 .. 5244695 -  -4.3  -3.02263   ACACCTTGGTTAATA          TTCTTATCCTA AGA TTGGATAAGAC          CTCTTTTTAAAGCGT  47 9
     DSY4617 NONE
     DSY4616 NONE
     DSY4615 NONE
     DSY4614 5239199 .. 5239236 - -18.7  -3.61209   CCAAGACAAGGATAA   CATATGAGACAGCCAAA CTGA TATGGCTGTCTCATATG    TTTAATGCCTTCTCA 100 108
     DSY4613 NONE
     DSY4612 NONE
     DSY4611 NONE
     DSY4610 NONE
     DSY4609 5233351 .. 5233368 - -14.1  -3.73224   TGATGTTTTAGCAAA             CGGGCCG ACTT CGGCCCG              TTTACTTTTTGTATT 100 49
     DSY4608 5232691 .. 5232719 - -16.1  -2.90075   GCCTCCTTAATCATA        GACGCCTCCTG TATACAG CAGGAGGCGTC        GTTTTTCTATTAATT 100 35
     DSY4603 5226162 .. 5226176 -  -3.6  -3.81146   CTTGCTAATGAATAA               TCATTT GTG AAACGA               TCTTAGGCCATTGCA  56 28
     DSY4602 NONE
     DSY4601 5224824 .. 5224847 - -10.3  -4.71061   AGTTAGACCGAAAAA          GGTCGCGGA ACTAAA TCCACGACC           TTTTTCGAAACTTTT 100 68
     DSY4600 NONE
     DSY4599 5222767 .. 5222783 -  -2.9  -3.53224   GATTTTTCGTTTAAA              GTTCCAC TGG GTAGATC              TAGAAACTTACAAAA  48 377
     DSY4598 NONE
     DSY4597 5220101 .. 5220119 - -13.2  -4.87592   GCATATACAACAAAA             GCCTGTCT AAA AGACAGGC             TTGCAACATTGGCAA 100 407
     DSY4596 5218718 .. 5218775 - -20.1  -2.64695   CCCAATATATAAGAT TTAGCTTAGATACTACACAGCGGAGCT TTTA AGCCCCGCCGCGCAGTATCTAAGATCA AAATAATCCGTTTGT 100 522
     DSY4595 5217744 .. 5217761 -  -8.4  -2.97653   AGCGGCAGTATAAAC             GGGCTG CCGATT CAGCCC              CCCCCTTAGAAACTG  65 156
     DSY4593 5216553 .. 5216564 -    -3  -2.50622   ATATACCTCAGCAAG                TTCA GGGG TGAA                 GGTTTGACGGTTCAA  42 129
     DSY4592 NONE
     DSY4591 NONE
     DSY4590 NONE
     DSY4589 NONE
     DSY4588 5210628 .. 5210675 - -28.2  -3.59979   TTTTGTTACCGGAAA CCTAAGACAAAGCCTCCAGTTA ATAT TAACTGGAGGCTTTGTCTTAGA GTGAACCTGAATTGA 100 321
     DSY4583 5203603 .. 5203618 -  -7.6  -2.58663   AGCTATTCTGAGAAC              TTCGCT AGAG AGCGAA               TAAGGTCGTCAAGTT  60 315
     DSY4582 NONE
     DSY4581 NONE
     DSY4580 NONE
     DSY4579 5199505 .. 5199515 -  -3.2   -3.9392   CCCTATCTTAAATAA                 GAGC TTT ACTC                 GCTGTTATAGTGAGC  56 51
     DSY4578 5197819 .. 5197834 -  -2.6  -2.72434   ACTTCAATTAAACAG              CCT-ATG ACG CATCAGG              TTTAGATTCAACTCG  41 11
     DSY4577 NONE
     DSY4576 5196027 .. 5196058 - -13.2  -4.69464   AAAATAGGCCAAAAA      TAGGGGTCGAAAAA TGCG TTTTTTGACCCCTA       TTTTTGCCTGTTTTT 100 369
     DSY4575 5195094 .. 5195125 -  -3.9  -5.52384   GGCGCACTAAAAAAA     GCAGG-GTATCTTTC TTTC GAAA-ATACTCCCGC      TGATTTTTCAAATGT  84 70
     DSY4574 NONE
     DSY4573 5192262 .. 5192292 - -14.2  -5.28414   GAATAAATAGAAAAA       CGCGCTTAAGTT TGAAAAT AACTTAAGCGCG       CTACATAGTCAGTTG 100 353
     DSY4572 NONE
     DSY4571 5190464 .. 5190474 -  -4.6  -2.75064   GCTCCCAGGGAATCA                 GGAC CCG GCCC                 TTGCTGTCTACGATC  49 60
     DSY4570 5189587 .. 5189614 - -19.2  -3.29471   TTTTGACTATAGCAA        GGCCGGGATCAG CAAA CTGACCCCGGCC         TTAAGTCCTGATAAA 100 50
     DSY4569 5185002 .. 5185029 - -10.6  -3.74077   GTCCACATAGTGAAA        GGAGCTATCCGA TTCA TCGTACAGCTCC         ACCACATCCGATATG  86 506
     DSY4568 5184150 .. 5184170 -  -9.7  -4.72272   CCTGGGCAGCAAAAA            CACCGGC GATTTAG GCCGGTG            TTAGGCTACCTGAGA 100 299
     DSY4565 NONE
     DSY4564 5181439 .. 5181451 -  -2.6  -3.63627   CGCTCATACGCCAAA                CACC TCCTT GGCG                ATTTTGGCGATCTCG  50 1
     DSY4563 5179957 .. 5179978 - -10.1   -5.1861   CTCAGCAGGAAAAAA           GCACCGGCA ATCA TACCGGCGC            AGGCCAAAAGCAAAA 100 47
     DSY4559 NONE
     DSY4558 NONE
     DSY4557 5176986 .. 5177014 -  -2.1  -2.86271   TGGCTATTACAAGTA        CCACGCCCACCGC GCC GAGTCCGGCGAGG        CTGAGCCACTTTTTC  41 152
     DSY4556 NONE
     DSY4555 5174296 .. 5174312 -  -3.6  -3.05384   TTCCCTCTCAGGTAA              GCCGGT TGATG ACGGGC              AAATGAGCTTTTACC  46 166
     DSY4554 5171819 .. 5171831 - -10.5  -2.73829   GCACGCAAACAATAT                GGCCG GCG CGGCC                CACTCAAATTGACCA  75 154
     DSY4552 5169160 .. 5169176 -  -7.9  -2.62616   CGACCTCCCACAGCA              CCGTACG TAC CGTTCGG              TATACGGCGCTTCCA  60 52
     DSY4551 5168137 .. 5168153 -  -4.3  -4.38141   TTGCACAGAAAATAA              GCGCTCC CCC GGAGGAC              ATGTTCCACGCAGGA  63 53
     DSY4550 NONE
     DSY4549 5166841 .. 5166854 -  -5.3  -2.82923   ATCACGAAAAGGAAT               CAATG CAGG CATTG                CCCTGATAAACGTAT  50 406
     DSY4547 5163607 .. 5163631 - -11.5  -3.68619   GTGAATCTAGCGAAA          GCCTTGCTG TTCGATG CAGCAAGGC          TTTTTTATCGTCCGC  90 30
     DSY4546 NONE
     DSY4545 5161715 .. 5161732 -  -5.5  -3.14132   CCCTGGCGGCACCAA             TGGCGGT TTTG ACTGCCA              GAGCGATGGCTGCAG  53 57
     DSY4544 5160671 .. 5160684 -  -3.1  -4.69622   ATATAACGTCAAAAA               CGATA AAGC TACCG                AAAACACACAGGATT  65 73
     DSY4543 5160115 .. 5160136 -  -6.6  -5.60993   TTTTCCATAAAAAAA           CGGAG-AGC ATTCA GCTTCTCCG           TGGGGAAGGTAATTT 100 216
     DSY4541 5158587 .. 5158604 -  -4.9  -3.73725   AACAACAACGGGAAA             GTGAGCCA ACA TGG-TCAC             AATTCCTCCAGCGCA  57 320
     DSY4539 NONE
     DSY4538 5154467 .. 5154492 - -12.6  -5.02074   GCAGCGCCGAAAAAA         GACCACCCGC ACAGGA GCGGATGGTC          TTTGAAACAGTGGAT 100 115
     DSY4537 NONE
     DSY4535 5150597 .. 5150647 - -15.3   -3.5365   TTAAACCCCACATAA TTAAAAGAGGTTAAGAACATGAACT TTT AGCTC--GTTCTTAACCTCTTTTAA ATCTTAATCCTAAAT 100 337
     DSY4534 5148870 .. 5148898 -   -12  -3.72576   TTCCTCCCTATGAAA        TTTTCTTTATGG CTTAC CCATAAAGAAAA        TACCAATTTTGATCT  93 216
     DSY4533 5147079 .. 5147098 -  -8.6  -4.74706   TGCAATAGTCAAAAA            GGCTTTCA TTCT CGAAAGCC             TTTTTTTCATGCGTT 100 397
     DSY4532 5145414 .. 5145431 -  -2.1  -3.14683   ACATTCCTCCACTAA             TTTCAAT TTAA ATTAAAA              TATATATTGAACCAG  43 208
     DSY4531 NONE
     DSY4530 5142346 .. 5142381 - -11.4  -5.47159   TTTGAATAGAAAAAA    TAAAGTAAGCCAGA GAAGGTAT TCTGGCCTACTTTA     TGTCGGTTTTAAGGC 100 59
     DSY4529 5140376 .. 5140405 -  -5.1  -5.78622   CTATTTTAAAAAAAA       GAAGTACGTAG CTGAATCT CTACTTACTTC        AATCAGATATATTAT  95 82
     DSY4528 5139253 .. 5139277 - -12.9  -4.19817   CCCATTGATGTAAAA          CGGCAAGAGTT CTA ATCTCTTGCCG          TTTACTCTTATTAAA 100 36
     DSY4527 NONE
     DSY4526 NONE
     DSY4525 5136745 .. 5136779 - -19.6  -3.90112   TCCCTTTTAATGAAA     CTAGATCTCTTCCGAA ATA TTCAGAAGAGATCTAG     TTATGGGGGCTGTAC 100 410
     DSY4524 NONE
     DSY4523 5134816 .. 5134832 -  -6.6  -2.85712   TCATATTCATAACCA              TAGGGA TGCCC TCCCTA              AGTAGTAAATATATA  57 122
     DSY4522 5134101 .. 5134112 -  -7.2  -3.26031   GGTATTTCAAATAGA                CCCC ATGA GGGG                 TAGAAGCTCTAGCGA  64 107
     DSY4521 5133264 .. 5133276 -  -3.4  -3.51708   TATTTTTTAAATTAA                GGTA GTGTG TACC                AAGCTTAAGCGTTAA  49 30
     DSY4519 5130655 .. 5130672 -  -3.4  -3.84451   CCCCTCAAATTGAAA             GCCATC TACATT GATAGC              ATGATTATTTAAATT  53 359
     DSY4518 NONE
     DSY4517 5128111 .. 5128121 -  -2.6  -2.96531   TCATGAATATTAAAT                 TTAT AAA ATAA                 GCGCCCTTCCCATTA  43 15
     DSY4516 5125291 .. 5125330 - -16.6  -3.00704   ACTGGTTAAACTATA  CCCTGTAGAGTAGACATT AAAT AAAGACTACTCTACAGGG   TTTTTTGGTACAATT 100 379
     DSY4513 5122764 .. 5122786 -   -12   -5.7946   TTTTTAATAAAAAAA           CAGGCAGCAA TTA TAGCTGCCTG           TTTGTACTTGGCTTC 100 43
     DSY4511 NONE
     DSY4510 5118347 .. 5118363 -  -3.7  -3.16267   GTTAATTATATCTAA              TCTGC CTGGTTT GCAGA              TTATGGCTAGTATAT  48 48
     DSY4509 5118022 .. 5118053 - -14.7  -4.17698   ACTTATATACAGAAA      GAAGGAATTGTCA TCGATT TGACAATTCCTTC       TTCTAATAGAGCTAT 100 66
     DSY4508 5117089 .. 5117125 -   -13  -3.62695   TTTTTATAAACAAGA    GTGCCCTCCCAGGTAG TTTTT CAACTTGAGAGGGCAC    TGGCTTTAAACGACT 100 52
     DSY4507 NONE
     DSY4506 5114192 .. 5114206 -  -3.6  -3.10245   TTACCGTAAGAGACA               TCTACA CAA TATAGA               ACTCTTTTATATTCA  48 411
     DSY4505 5112973 .. 5112996 -  -6.7  -3.49475   GCTAGTTGTACATAA          GCTGGGATG TTAGCG CATCTCAGC           TTTTTATATCTATCT  63 386
     DSY4504 5111103 .. 5111134 -   -11  -3.34244   TAGGTTATAAATACA      GC-GAAAGCCACC TGTCAAG GGTGGCTTTCTGC      GTAAAAAACCTTTGA  81 50
     DSY4503 5110274 .. 5110286 -  -2.6   -4.2558   CACTGTTTATGAAAA                GCCG TCCTG CAGC                ACGGGTGCAGCGAGG  59 56
     DSY4500 NONE
     DSY4499 5105718 .. 5105734 -  -9.4  -4.77165   TTTCCCACAACAAAA              GACGGC TTATC GCCGTC              TTCATTTTTTCAGAC 100 44
     DSY4498 5105303 .. 5105314 -  -4.4  -3.03124   TTCTATGCTCCAAGA                TACC TTAT GGTA                 CTTTTCTCTGCTTGG  47 18
     DSY4497 5104241 .. 5104264 -  -8.1  -4.08767   CCCAGCCTTGGAAAA          GGCCCTGAC CTTCTC GCCAGAGCC           TTTGACGAAACATAT  73 237
     DSY4491 5097258 .. 5097274 -  -2.3  -4.34402   CGCTGGACACGAAAA              GAACA AGAATAG TGTTC              CCCAATGGACAGGCA  58 67
     DSY4489 NONE
     DSY4488 NONE
     DSY4487 5092851 .. 5092864 -  -6.7  -3.21925   ATACTGGATTACTAA               GGCAA AGCA TTGCC                GTCATTATCATCTTA  59 112
     DSY4486 5091019 .. 5091033 - -11.4  -5.69793   ATACCAAATAAAAAA               CCGCTC TCC GAGCGG               TTCAAAGTTTTCTGG 100 452
     DSY4485 5089053 .. 5089092 -  -8.5  -3.85256   GATATTTAAAGAGAA  GCCCAGGACCAAGCGACG AAAAA CGGCGCC-ATTCCTGGGC  TTTTATCAATAGCAT  75 49
     DSY4484 5088006 .. 5088053 - -13.6  -3.08467   GCCAGAAAGCATATA GAAACCCGTGGCATTAACCGG ATCACTG CCGATTC-TGCCACGGGTTCC ATTTTGAACATTTAG 100 86
     DSY4481 NONE
     DSY4480 5083734 .. 5083773 - -15.2  -2.90199   CTTAATGAAAGAGCA  GAAAGCGGAAACACTAGT TTAA ACTAACGCTTCCGCTTCC   AGAATCTATCGCTTA 100 90
     DSY4475 5078826 .. 5078836 -  -6.8  -2.82933   GCTGAATTCACCATA                 GGCT TTT AGCC                 TCCAATAGCACATAA  57 51
     DSY4474 NONE
     DSY4473 5076293 .. 5076303 -  -5.4  -3.54638   ATAAGTTTTTTTAAA                 CTCA AAG TGAG                 CTGACTCATTATTGG  57 194
     DSY4472 NONE
     DSY4471 5074382 .. 5074404 -  -6.3  -4.70887   TGATGAAGAAACAAA           TGGAGGAAT TGGAT ATTCCACCA           ATTCCAGAATTCATT  80 264
     DSY4464 5069543 .. 5069566 -  -5.9  -2.87132   CCCTTCCTCCATAGA          TTCCCGCCG TAAGCC CGGCAGGAC           CTCCGCCAATTATGA  53 123
     DSY4463 5068314 .. 5068365 - -11.2  -5.24129   TTCCCTCATAAAAAA CCAAGTGGTAGAGTATGGATATCC GTTCCG GGAAATCC-T-CTCTACCACTTAG TTGTAGTCTTTACAA 100 52
     DSY4461 5065977 .. 5066000 - -13.2  -5.52079   ATATTAAAACAAAAA          CCACCCTCCT CATT AGGAAGGTGG           CCATACACCACTAGT 100 119
     DSY4460 NONE
     DSY4459 5064332 .. 5064351 - -12.2  -4.78848   CTCCCAAACATAAAA            TCGGAGAG ATCA CTCTCCGA             TTAATACTACCTCAA 100 60
     DSY4458 NONE
     DSY4457 5062273 .. 5062286 -  -3.1  -4.14598   TGGAAGCAAAGCAAA               GATCC CGCG GAATC                CTGATTCATTAATGG  58 43
     DSY4452 5057870 .. 5057885 -  -3.3  -2.75481   TTTTAATCCCAAGGA              TTCTG CTGAAC CAGAA               GTTATACTCGCTGTA  43 410
     DSY4451 NONE
     DSY4450 NONE
     DSY4449 5054988 .. 5055005 -  -9.9  -5.56673   ATGCATAATAAAAAA             CCTTCTG CAAT CAGAAGG              TTTTCCCAAACAATT 100 226
     DSY4448 NONE
     DSY4447 NONE
     DSY4446 NONE
     DSY4445 5052038 .. 5052070 - -13.6  -5.07652   TCCTTTAAAATAAAA      CACCCAAGCTCTAC TTTTC ATAGAGCTTGGGTA      GTAAATCCTATTAGC 100 36
     DSY4444 5051249 .. 5051275 - -13.2  -3.52506   AAGCAAATGCAAATA         CAAAAGGTACTG AAA CAGTACCTTTTA         ATCTAAGCCCCTTCA 100 41
     DSY4443 NONE
     DSY4442 NONE
     DSY4441 5047365 .. 5047395 -  -9.8   -5.1963   TCTAAGTAAGAAAAA       GAGCAACACCCGAA ATC TTCAGATGTCACTC       TTTTTGTTACTTAAG 100 32
     DSY4440 NONE
     DSY4439 5045520 .. 5045538 -  -3.9  -3.48466   AGCATAACGAAGTAA             TCCTCAA TACCT TTGAGAA             AAAGGAACTCCTGCT  51 45
     DSY4438 5043317 .. 5043339 -  -9.2  -4.96848   TCTTTTAGATAAAAA           GGGAATCC GCTTATT GGATTCCC           TTTTCTACCACTGTC 100 114
     DSY4437 5042114 .. 5042153 - -20.2  -4.87807   TTAAGATACGAAAAA  GGAGCATCGCC-GGCTACT TTA AGTAGCCCAGCGATGCCCC  CCTGGAGCTTAATAG 100 55
     DSY4434 5039105 .. 5039132 -    -2   -2.5071   GCAACAAGAAACCAT        CTCATTCCCA AACTATCG TGGGAAAAAG         TTACAAAAATGGAGT  39 56
     DSY4433 5038066 .. 5038094 -  -9.5   -5.1101   TGACTATGCAAAAAA        TGGGGAGAACTGC CTT GTCGTTCCCCCCA        GCGATATTCAGCAGC 100 196
     DSY4431 NONE
     DSY4430 5035129 .. 5035149 -  -3.9  -3.29829   TATAGGTGGGGATAA            CCACACTCA CTT TGGGCATGG            ACATTTAGCGTCCCT  49 30
     DSY4429 NONE
     DSY4428 5033629 .. 5033662 - -12.5  -5.60556   AATATAAAATAAAAA     GGGCATTGGAAAGTC CAAA GCCTTTTCAATGCCC      TGCCCATCTTCATAT 100 86
     DSY4427 5032267 .. 5032302 - -12.7  -3.46068   CTGCTAAGCTAAAGA    GAAAGTCCAGGCAGA TTTAAT TCCGCCTGAACTCTC     AGGGGTAGCAGCTTT 100 46
     DSY4426 5030908 .. 5030960 - -18.1  -2.71011   ACCTTTTCTTAATTA CAATAAAAGTACGGGAGCAAGGT ACAATAA ACCTTTGTCCCGTACTTTTATTG TAATTAGCTGATAAA 100 58
     DSY4424 5027639 .. 5027675 - -14.3  -3.79787   CGATACTAATTCAAA    GCGTCCTCTCTTCGCCA TAA CGGCGGGGTGAGGACGC    TTACGCTCTATCTCC 100 63
     DSY4417 NONE
     DSY4416 5020716 .. 5020737 - -12.3   -4.5954   CCAGAGTACAGAAAA           TGGCCGAAC CCTA GTCCGGCCA            TCCCCAAAACAGCTT 100 46
     DSY4415 5019340 .. 5019360 -  -3.3  -3.99187   CATAATTAAAAAAAT            TTTAGCCAA TTT TTAGCTCAA            TCCTCGTGATTGCTT  56 52
     DSY4414 5018774 .. 5018786 -  -3.3  -2.75481   CTGCAAGGTTAATCA                TGAGG CTC CCTCT                TTCGCCGAATGATAA  43 6
     DSY4413 5018028 .. 5018047 -   -10  -4.16842   CCCATTCTTAAGAAA            GCCGGGTT ATTA AACCCAGC             TTCTTAAGTGGAACT  88 168
     DSY4412 NONE
        nadA 5015004 .. 5015025 -  -7.3  -4.54449   ATATTCTACATAAAA           GAAAGAGCC CGAA AGCTCTTCC            CTTACTCCATAGAGG  78 49
     DSY4410 NONE
     DSY4409 5013997 .. 5014008 -  -4.4  -2.89881   CATGCACCTCAGATA                CCTT GACC AAGG                 AAACGGAAGCTTTAC  46 37
     DSY4408 NONE
     DSY4407 5011910 .. 5011950 -   -15  -5.99154   CAGCAAATAAAAAAA GCGCCC-TAAGAAATGTAC CCTT GTACATTCCTTATGAGCGC  CTTTGCTCTTCATTT 100 151
     DSY4406 5009691 .. 5009727 -   -11  -4.25859   CGCAATCGAAAAGAA   GGCCACCAATACAATCC GCAA AGAC-GTATCGGTGGCC    TTTCCTCTTCTTCCC 100 83
     DSY4403 5005994 .. 5006007 -  -3.9  -3.28791   ATTCCTCTTTCATAA               TTCAA TTAA TTGAA                CAGTTGCTTTATTAT  49 115
     DSY4402 5005747 .. 5005764 -  -2.8  -2.91264   CTGTTCATTTACACA             TATGAA TATTTG TTCATA              TATAGAATATCAAAT  43 82
     DSY4401 5003281 .. 5003292 -  -5.8  -2.84795   AAAGGGGGATCAAAG                GCTC GGAA GAGC                 GGCGGCTTTCTCAGG  53 8
     DSY4400 5002774 .. 5002806 - -11.3  -5.63517   GTTTCAAATAAAAAA      GGCGTACCCGCTC CACTAAT GAGAGAGTACGCC      TTTGTCTATTTCATT 100 36
     DSY4399 NONE
     DSY4398 5001000 .. 5001012 -  -3.3  -3.23855   GGTCTTAAAAATAAT                CCGAA AAA TACGG                TGTCTGCTGTTCAAT  47 2
     DSY4397 NONE
     DSY4396 4999334 .. 4999354 - -15.5  -5.75822   TATAAACTAAAAAAA            CTCCGAGAG CAT CTCTCGGAG            GAAATAGGTTTCCAT 100 59
     DSY4395 NONE
     DSY4394 4997435 .. 4997452 -  -3.3  -3.56325   CTCCCATAACTACAA             GGGCCTGG GTG CC-GGTCC             TGCGCTTGCTGATCT  49 102
     DSY4393 4996443 .. 4996472 - -10.1  -4.00532   CTCTTAAATACGAAA       GCTGCAAACC-CTT TTT AGGCGGTTTGCAGC       TTTTTGTTTATCACT  86 77
     DSY4391 4994512 .. 4994531 -  -6.3  -3.35996   GACCCCGAGCCAGAA            CCCCCGG ACGGCA CCGGCGG             CCCGCTGAAGTTTCC  59 61
     DSY4390 NONE
     DSY4389 4991652 .. 4991663 -  -4.4  -2.95774   TATAGCCATCATAGA                GTCA TCAC TGAC                 AAATTTAAGCTTTAG  47 30
     DSY4386 4989764 .. 4989812 -   -17  -5.48163   AAATAAACCAAAAAA GCGCTCCAAAAAGACTTGCACCT GTGC AGGTACATGTCTCTTTG-AGCGC CTTTGCTCCATTTTT 100 124
     DSY4385 NONE
     DSY4384 4983444 .. 4983492 -   -20  -4.28369   AATAATCCAAAATAA CAAAGGGACGATTCATC-GACAG CACC CTGTCCAATGAATCGTCCCTTTA ATTTACTCCACATTT 100 72
     DSY4383 NONE
     DSY4382 4981629 .. 4981643 -  -5.6  -4.48072   ATATTGAGTATAAAA               TCCGGA GAA TCCGGG               TGACAGAGCCGCTGA  73 153
     DSY4381 4980751 .. 4980762 -  -5.8  -4.07885   TACTCCCCCGGAAAA                GGCA TCGT TGCC                 TCCGGATTATTTTAC  68 32
     DSY4380 NONE
     DSY4379 4978473 .. 4978490 -  -2.6  -3.73775   TGTATTTCCACCAAA             GTAGCC TCAACC GGCTGC              TTTTTTGTTCCGCCG  50 117
     DSY4378 NONE
     DSY4377 4976238 .. 4976251 -  -2.5  -2.51702   TAATACTACCAACAC               TTATT GTCT AATAA                AATGTCATAAGGCTT  41 95
     DSY4376 4971149 .. 4971173 -  -4.3  -5.92399   TAATAAAACAAAAAA          CGACATTATAG TAA CTACAATAACG          ATAAAAATGATTATA 100 355
     DSY4374 4969082 .. 4969097 -  -3.2  -3.57462   GACTCTATTCCTAAA              CCGACA CCTT TTTCGG               TTACATCAATTACAA  51 299
     DSY4373 4968199 .. 4968212 -  -4.5  -2.74286   AATAATTGCCAATCA               CAAGC CGTA GCTCG                ACGAATATTTAACAT  49 188
     DSY4372 4967074 .. 4967103 -  -5.9  -2.68545   TTGGCATAAGAACAG       CCTCCTTATATAGA TGA TCTATATA-GGAGT       ATAGTATATCGACAA  52 64
     DSY4371 4966616 .. 4966637 -  -2.9  -3.08032   TCTCTTTGAAAAGCA           TCCTTTTGG TCAG CCAAATGGT            TTTCGATTTCCTCTA  44 106
     DSY4370 4965103 .. 4965119 -  -2.2  -2.75844   CCCGCTATTTTAAAT              TCGGTG CTCCC CAGCGA              CGATGTTCCAAGCAA  40 255
     DSY4368 4964238 .. 4964249 -  -7.2  -3.28712   CGCTCTGTCTTATAA                GGCG TGAT CGCC                 CTTTATGTACCATGA  64 28
     DSY4367 4963432 .. 4963444 -  -7.7  -3.56862   AGAAACCCTTTGAAA                TCAGG CAA CCTGA                GGATCATCAATCCTG  68 403
     DSY4365 NONE
     DSY4364 NONE
     DSY4363 NONE
     DSY4362 4959696 .. 4959706 -  -6.8  -2.87026   CATAGCTATACCATA                 TGGC GTC GCCA                 TTAAAATAATGGCAA  57 105
     DSY4360 4956532 .. 4956580 - -19.2   -5.4833   TTAGCCAATAAAAAA TAAATGGACGCTTCGTTCGGCA GATTA TGCTGAACAAAACGTCCATTTA TTTTAATCCTGCTCC 100 28
     DSY4359 NONE
     DSY4358 NONE
     DSY4357 NONE
     DSY4356 4952765 .. 4952780 -  -2.6  -3.28001   TATTGCTAAATTCAA              TATTCC CAAT GAAATA               GTTTTTTCTGAATTC  46 239
     DSY4355 4951325 .. 4951337 -  -3.4   -3.1855   CGCTTTAATATTTAA                TAGG TCATC CCTA                TTCCGCCAACTCCAA  46 23
     DSY4354 4950853 .. 4950904 -   -16  -3.87112   TAATTAAGAAGATAA TTAGGGGGCATCGCCTA-CTGCTTC CTG AAAGCAGTTTGGCGATGCCCCTTTA GAGCACTAAGCTATT 100 36
     DSY4353 NONE
     DSY4352 NONE
     DSY4351 4947685 .. 4947700 -  -4.8  -3.68569   CGATTTATTTAAGAA              TGAAAA ACAG TTTTCA               CGCTCAATTTCTTGA  57 227
     DSY4350 NONE
     DSY4349 NONE
     DSY4348 NONE
     DSY4347 NONE
     DSY4346 NONE
     DSY4345 4940901 .. 4940925 - -14.3  -4.53303   GACCCCTATACAAAA          CCCGGTGCG CAACTGC CGCACCGGG          TTCTTCAGAAAATAT 100 82
     DSY4344 4940026 .. 4940039 -  -2.3  -2.59035   AGAATCATTAACTCA               CCTTC GTTC GTAGG                CTCGAACCTCTTATA  40 370
     DSY4342 4938613 .. 4938640 - -14.2  -4.54047   CCACCGGACAGAAAA        CTAACGGCGGGA AGTT TTCCGCCGTTAG         ACCTGTTTTTTCTTT 100 254
     DSY4341 NONE
     DSY4340 4937403 .. 4937417 -  -2.8  -3.82375   ATCAAAGTAAAAAAG               GCAAAA GCT TTCCGC               ATTATACTCTCTCCC  52 42
     DSY4339 4936498 .. 4936517 -  -2.2  -4.36914   TTCCTCTTCATAAAA            TTAATGAT ACTT ATCATAAA             GAATATTATGAAAGC  58 157
     DSY4338 4935009 .. 4935019 -    -4  -2.87243   CTATCAGGACAACCA                 TGAT ATC ATCA                 CCCAGCTCAAGCTGA  45 394
     DSY4336 NONE
     DSY4335 4932840 .. 4932861 -  -3.7  -4.25661   ACCAACAAAAAAAAT           CTAAGGACGC TTG GCGTCATT-G           CTGCGTAAAGGCTGA  63 307
     DSY4334 NONE
     DSY4333 4931570 .. 4931584 -  -2.8  -2.87243   TTAGTATGAGAAGTA               TAAGGA TTA TCCTTC               TTTTCATTCCCTCAC  42 77
     DSY4332 NONE
     DSY4331 4930301 .. 4930337 - -10.1  -3.45571   GTCCCCAAAGATGAA    GGGCGCCTCTTAAGCAC ATT GTGCTCATAAAGCGTCC    TCTAAGCCCCTCCGC  78 52
     DSY4330 4928444 .. 4928483 - -25.2  -4.91712   GGCAAGGCATAAAAA  GGAGCATCGCCCTGCTCA TGAT CGAGCAGGGCGATACTCC   TTTTTGGCTTTATCC 100 100
     DSY4328 NONE
     DSY4327 4924212 .. 4924244 - -10.6  -4.40804   GATTACGGTATAAAA      GGAGAAACCATCGT TGATG ACGCGGGTTTCTCC      TTTTAAGCATGCTCG 100 28
     DSY4323 NONE
     DSY4322 NONE
     DSY4321 NONE
     DSY4320 4917315 .. 4917337 -  -9.9  -4.13945   ATCTTTAGCCCAAAA           GGACTGTCC TGACC AGACAGTCC           TTTTTCACTGAAAGA  88 128
     DSY4318 NONE
     DSY4317 NONE
     DSY4316 4912873 .. 4912893 - -11.9  -5.50499   TGATACGCAAAAAAA            TGCCGTGAC ATA GTCACGACA            CTTTTCGCGTAATTT 100 121
     DSY4315 4911229 .. 4911258 - -10.2  -5.13722   CTCATGAAAATAAAA       CGAGAACATATCC GCAAG GGA-ATGTTCTCG       TACTAAGAAAATCAG 100 130
     DSY4314 4909900 .. 4909927 - -14.2  -4.23674   CCTTATCAATAGAAA        CAGTGCCGTGAC ATGA GTCACGGCACTC         TGTGAGCATTTTAAC 100 53
     DSY4313 4909414 .. 4909427 -  -2.3  -3.69338   AAGGAATGGCAACAA               CACCC TATT GGGCA                CCAAAACTTGACCTA  49 45
     DSY4312 4909009 .. 4909044 - -14.2  -5.49729   AATCAGTTAAAAAAA    TTGCCTGGAATCTTTGC TGA GCGAAGAT-CCAGGCAA    TTTTAGGTTTAACAT 100 49
     DSY4310 4902258 .. 4902271 -  -9.5  -4.21812   CTGTATCCAAAATAA               GGGGG CGGT CCCCC                GGACAGAACGATATA  85 198
     DSY4309 4901336 .. 4901385 -  -4.3  -5.54079   TGAAAAAGTAAAAAA GCCAAGGC-CCATTTCCCCGCTTA CGC TATAGGGTGAAATGTTACCTTGGC TTTTATCTTTTAGTT  85 35
     DSY4307 NONE
     DSY4306 4896496 .. 4896523 - -10.7  -3.58208   TTTCACAACAAGCAA        GAAGCTGTG-GC TTAAG GCACACAGCTTC        TCCCTTTAAGCTCTT  84 59
     DSY4305 NONE
     DSY4304 NONE
     DSY4303 NONE
     DSY4302 4891964 .. 4891977 -  -3.9  -3.56366   AATAAGTTCTGCAAA               GAAAA TATA TTTTC                TTTCCCCATCTGCCT  51 131
     DSY4301 4890585 .. 4890624 - -15.2  -3.36175   AAGGGTTATTTAGAA  TGTAAACCTCAATCGAGG CTGT CCATGATTGAGGTTTACA   TCATGCTTAGGATCT 100 80
     DSY4300 NONE
     DSY4299 NONE
     DSY4298 4886005 .. 4886019 -  -2.8  -2.62263   ACCGGCGGCAGATCA               GGATAA CTG TTTTCC               ATGGGTTTCAATAAG  41 8
     DSY4297 4884682 .. 4884698 -  -2.3   -3.1506   AAAGTCTGGCATCAA              TAATCTC CTA GATATTA              TTTAAATAATCCCTT  43 16
     DSY4296 NONE
     DSY4295 4882940 .. 4882971 -  -5.2  -5.27477   AGCTGAAGCAAAAAA      GAGGCTTGAAACCCA TTG TGCGGTT-AAGCCTC      TCTTTTATTCCTTCT  84 56
     DSY4294 4880661 .. 4880694 - -12.5  -4.41348   TCTGTCCGAAAGAAA     CGACCGTTTCCCG TGGAATAC CGGGAAACGGTCT      CATTTGCATTAAACC 100 34
     DSY4292 4878094 .. 4878131 - -12.6  -3.88946   TAGCCCACACAACAA   GCAGCCCGCCGCTTCC TTTTGG GGACCCGGCGGGCTGA    CTTTATCACTGAAAG 100 44
     DSY4290 4876497 .. 4876539 - -14.5    -4.053   AGTATTTTATAGAAA TATGAAGGCTCTAAAAGCAT TACG AAGCTTTTAGAGCCTTC-TA AACATGTGCCAAGGA 100 41
     DSY4287 4874446 .. 4874498 - -20.3  -4.02999   GAAAAACATAGGAAA TAAAATAGTACAGCCAGCAAATC TTTAATC GATCTGCTGGCTGTACTATTTTT GACTATCTATTAAGC 100 68
     DSY4284 4870619 .. 4870630 -    -3  -5.01042   AACTCAAACTAAAAA                TAAC CCCG GTTA                 TATCAATCACAATAA  71 70
     DSY4283 4870034 .. 4870046 -  -3.4  -2.98545   TTTTTACAACAACCA                CTGA CTCGC TCAG                AAGGCTTTTGCTTCT  44 70
     DSY4282 4869592 .. 4869605 -  -3.1  -3.08812   TTCCTCCCAATAAAC               CTATG CTGA CACAG                CTATTATCTGCTGCC  46 12
     DSY4281 4868116 .. 4868160 - -21.8  -5.37043   ATCGTAGACAAAAAA TCGTGATTCTGGGAAGAG TGTTTTTAG CTCTTCCCAGAATCACGA TTTTTTTGCACTTAT 100 50
     DSY4280 4866721 .. 4866732 -    -3  -3.94409   TACACTATCTATAAA                TTCT ATTT AGAA                 TATATTGACAAAACT  56 42
     DSY4278 4864647 .. 4864657 -  -6.8  -3.66908   TTTGGGGAAAATTAA                 CGCA GAA TGCG                 GCTGAGGAAAAGTTT  65 11
     DSY4277 NONE
     DSY4276 NONE
     DSY4275 4862406 .. 4862439 - -12.6  -4.84311   GGGCATACAATAAAA     GGCTCCAGAAAAAGC GCTTT GCTTCT-CTGGAGCC     AACCATTTAATAGCT 100 32
     DSY4273 NONE
     DSY4272 NONE
        nifH NONE
     DSY4270 NONE
     DSY4269 4854430 .. 4854441 -  -5.8  -2.62171   GAGATTGGTAAACAT                GGAG TCCC CTCC                 CTTCTTTAGCGAAGT  52 43
        nifE 4853054 .. 4853070 -  -2.9  -2.57344   GATTTCCCTCATAAT              GCCGATG TTT CATCATC              TCATCCCTCCTCTCG  41 26
        nifN NONE
     DSY4266 4851316 .. 4851326 -    -4  -2.76261   GGGGAACCGCCAAAG                 GTTT CAA AAAC                 TACGCTCATTTCCAT  46 87
     DSY4265 NONE
     DSY4264 NONE
     DSY4263 NONE
     DSY4262 4847885 .. 4847926 - -15.4  -4.57581   AGCTGAAACAAGAAA GCGCCGTTGCAAGTAATCT GTCTT AGATT-CTTGTAACGGCGC CATTGCCTTATTGAT 100 288
     DSY4261 NONE
     DSY4260 4845351 .. 4845384 - -18.3   -5.1963   CTGAATCAACAAAAA     GGAGGCCGG-AGAGAA CAA TCCTCTTCCGGCCTCC     GAGCGTTATACTTAT 100 37
     DSY4259 4844029 .. 4844043 -    -5   -3.1247   ATCCTTCATATTCAA               CTTCGT TGA ACGAAA               ATTCCCACAATAGCT  51 88
     DSY4258 4843585 .. 4843617 -  -5.7  -5.86976   TTAGAAAATAAAAAA     GGACCCT-GAGT AAAACAATAA ACTCAAGGGTCC      TCTTTTTTGCTTACA 100 36
     DSY4257 4842294 .. 4842305 -    -3  -3.53444   CTACCCCTTTGTAAA                CTAA CCTC TTAG                 CCCCACCTCCTTTCA  49 38
     DSY4256 4841094 .. 4841114 - -11.8    -5.252   TAGCGCGATAAAAAA            GGGACGGG GTAAT CCCGCCCC            AATTTTACCCTCTAT 100 50
     DSY4255 NONE
     DSY4254 4839135 .. 4839167 - -16.4  -4.16681   AATATGACCCGAAAA      GAGCCCTCTTCAGG AAAAA CCTGAAGAGGGCTT      TATAAAAGGGTATTG 100 55
     DSY4251 4836725 .. 4836759 -  -9.3  -4.98531   TTTCCAAATTAAAAA     GCCCAAGAGATACTG TTCAT CAGTCTCTCCCAGGC     TTTTATCCCTCCGTG 100 249
     DSY4250 NONE
     DSY4249 4836013 .. 4836026 -  -2.3  -3.73909   GAGACAGGAAAAAAC               TCGCC CCTT GGCCA                CTTACGAGATAAGCT  49 27
     DSY4248 4834976 .. 4835014 - -11.8  -4.34402   CCTCTGACAGCAAAA   CAGGGGGTGCTGATATTC CGA AACTATCAGCACCCCTTA   AAATTTGCCTATTGT 100 79
     DSY4246 NONE
     DSY4245 4831891 .. 4831914 -  -9.6  -5.45802   CTTCTAAAATAAAAA          CGACACTCCC GCAA AGGAGTGTCA           AATCGTCTGGAGATA 100 69
     DSY4244 NONE
     DSY4243 4829719 .. 4829737 -  -4.6  -4.07568   TTGCGCTTCTTAAAA             TAATTAGC CCT GCTATTTA             TTACCTAGAACAATC  61 30
     DSY4242 NONE
     DSY4241 4827900 .. 4827922 -  -3.4  -3.53697   ACGAAATTAAGAATA           CACCTTAACG CAA CGTCAATGTA           AAGAGGGAAAATGAA  49 69
     DSY4240 4827055 .. 4827073 - -10.3  -3.95567   AAGAAAATTAGCAAA             GGCACTC TAAAC GAGTGCC             TTTAGCATTTTTTAA  89 58
     DSY4238 4824234 .. 4824262 - -11.8  -4.53707   AAGAAATTTAGAAAA        GTCAGGGCAAGA CCGGC CCTTGCCCTAAC        TTAAACAATTTCTAT 100 37
     DSY4237 4823773 .. 4823796 - -13.2  -4.89063   CCACTCAAAAATAAA          CAGACCCCGA TAAC TCAGGGTCTG           CTAACCGATGGGCTG 100 55
     DSY4236 NONE
     DSY4235 NONE
     DSY4234 4821277 .. 4821313 - -17.5  -3.85184   GCGAAAACACGCAAA   GGGAGCAAGCACTTGC ACATAG GCAAG-GCTTGCTCCC    TTTATAACTGTTATG 100 72
     DSY4231 NONE
     DSY4230 4817494 .. 4817528 -  -9.4  -5.08601   CCACCTGAACAAAAA    GAGAAACCCGGCAAA ACTCAA TTGGCCGGGTTTC-C     GATGTTTTTAAACAG 100 89
     DSY4229 NONE
        ccmB 4816140 .. 4816176 -  -4.5  -4.37658   AACCCTGGTATAAAA   GTGGTCATGCTGCGCC GCTAAA AGCACA-CATGACCAT    CTCTACTAAATCTAG  66 141
     DSY4225 4812650 .. 4812690 - -11.4  -3.51365   TTACACCGGATATAA GAAAATGGTGAAC-GGGAA ATCA CTCCTTGTTCACCATTTTC  TGTTTCGCTGTCTGT  89 117
     DSY4224 NONE
     DSY4223 4810956 .. 4810977 -    -8  -5.04733   TAACTATAAATAAAA           GAGGCTGT TCACAC ACAGCCCC            TTCCCCTTACGGTTC  95 32
     DSY4222 NONE
     DSY4221 4808334 .. 4808353 -  -3.6    -2.924   GAACGCTGTAGAAAG            TGAGGA TAGAACGG TCCTCA             GCGGCCTGGTCCAAC  45 219
     DSY4217 NONE
     DSY4216 NONE
     DSY4215 4802061 .. 4802103 - -12.9  -4.65895   CCTTCCACGTAAAAA GGGGC-TGCTGCGCAATGAA ATAG TTCATTTCGCAACACACCCC CGATTAGCACTCCCT 100 7
     DSY4214 4800317 .. 4800341 -  -7.3  -3.49475   CCGATCTCTACATAA          TCACTCATA AGGCCGG TATGAGTGA          CAGAAAACCCCTTGT  66 409
     DSY4213 4799949 .. 4799959 -  -5.4  -3.01924   TAGTTCTTCTTAACA                 GAGA GTA TCTC                 CATCCCCATTTCTTT  52 58
     DSY4212 4799235 .. 4799268 - -14.1  -3.53444   GGATTGGTTTCCAAA     CAAAAACGCATCC-CA AAT TGCGGATGCGTTTTCG     CCTGTTTATCGCCTT 100 40
     DSY4210 NONE
     DSY4209 4796357 .. 4796370 -  -5.3  -3.85748   TTACCCTAAAAAAAT               GTGAT TGGA ATCAC                TTTCCAATTCTCTTT  61 58
     DSY4208 4795738 .. 4795786 - -11.4  -4.87892   TGTTAATAAAACAAA GACGGTATAA-ATCTGAACAT ACCTAAAA ATGGTCAGATATTATACCGTC ATTTATTTCATGATA 100 170
     DSY4207 4794409 .. 4794422 -  -3.9  -4.24422   GTACAAGAAATCAAA               GAAAT TCAC ATTTC                TGTCACATATATTGT  63 296
     DSY4206 4793322 .. 4793350 -  -6.8  -4.78237   TATCTTATAAGAAAA        GACATACCCTCC TTGTG AGAAAGTATGTC        TTTGGAGAACAATAG  82 73
     DSY4205 NONE
        acnA 4790280 .. 4790317 -  -6.4  -5.27399   TAATATACGAAAAAA  CTATGCAGCGCGGCTGGC TTTC ACCAG--GCTCTGCATAG   TTTTTTTCTATTATC  89 60
         pck 4788565 .. 4788600 - -13.5  -3.84394   TATATACAACCCAAA    GAAGCTCCTGAA-GGC TCCAC ACCATTCAGGAGCTTC    TTATTAAGCTTTCGG 100 29
     DSY4202 NONE
     DSY4201 4787091 .. 4787101 -  -5.4  -3.06796   TGGTAGTTTATTCAA                 GGAT TCA ATCC                 AGATTTTTGGCTCTA  52 167
     DSY4200 NONE
     DSY4199 4784723 .. 4784764 - -25.5  -3.61356   ATTACTCACCCCAAA GAGGGCTGACTTCAGGATT GGAC AATCCTAAAGTCAGCCCTC  TTTCTATGGTCTTCT 100 59
     DSY4196 4782793 .. 4782803 -  -6.8  -5.61881   CTCCAAAAAGAAAAA                 TGGC TAA GCCA                 AAAACGATTAACAAT 100 201
     DSY4195 4781319 .. 4781332 -  -2.3  -2.61429   CAAAAGCTTCAGAAT               CGGAT GATT AACCG                TACCTCGTCCTAAGA  40 148
     DSY4194 4780735 .. 4780778 - -11.9  -3.78934   CTGCTCTGACAATAA TAGGGCTTTTCCCCTAAAGC TTGAT GCTTCAGAGG-AAAGCCCTT GTTGACATACTATGC 100 47
     DSY4193 4780160 .. 4780202 - -13.1  -4.43307   TTTTTAAGAAAAGAA TAAAG-AACAACCTTCTGAA AAAG CTCAGAAGGCTGTTGCTTTA GATATAGTACATAAT 100 23
     DSY4192 4778596 .. 4778651 -  -8.2  -3.47403   CCAACTCATAAGGAA CGCCCCTGTGTCTTTCTGAAAGGGTA CATC TACCTTTACAGATTTGCACAGGGGCA ATTTTCTTTCCTTAT  71 69
     DSY4190 NONE
     DSY4189 4775226 .. 4775242 -  -5.8  -5.92399   TAATAAAAGAAAAAA              CCGCCT GAAAG AGACGG              TTCAGCTTTGACAAG 100 182
     DSY4188 4774350 .. 4774388 -  -9.1  -5.14965   ATTCCCAGGAAAAAA   TAAAGGAATTAACACTA TTAAC CAGTGTTAATTCCTTCT   TCTATTTTCGAGCAG 100 53
     DSY4187 NONE
     DSY4186 4772347 .. 4772385 - -11.7  -3.19003   ATAAGATGTGAGCAA  GGGAGACCGTGAGC-CGC CTTA ACGCGCTCTCGATCCCCC   TTGCTTTAAGGTTCA  84 85
     DSY4184 4768957 .. 4769001 -  -5.7  -5.42131   GAATTATACAAAAAA GATCCGATGTTCCGGAGTG CTGAATC CATCCGGGACCATCGAATC TTTTCTTTTTATAGC  90 60
     DSY4175 4760572 .. 4760605 - -12.5   -4.2828   TTGTAGGTATTAAAA     GCAAACACTCCACTG TTGC CAGTGGAGCGTGTAC      CAAGGGTCAGTCCTC 100 32
     DSY4173 4757878 .. 4757905 - -14.8  -4.62069   TTTCCATGCCAAAAA        GAAGCGCCGGCC TATT GGCCGGCGTCTC         TGAATTCTTCTTAAT 100 36
     DSY4172 4756657 .. 4756677 - -13.3  -4.46531   AAGTAAAAAAGCAAA            GTCACGGAC ATA GCCCGTGAC            CCTATTCACCCATTT 100 368
     DSY4171 4755194 .. 4755245 - -24.9   -4.6038   TAGAGCAAATGAAAA TTCGGCCGTTTTGAGATCGACTCA GTAGA TGAGTCAATC-CAAAACGGCCGAA TTTTTGCTCTGAAAA 100 72
     DSY4168 4751927 .. 4751946 -    -7  -2.60688   CAAGTAGCCGATAAC            CCCGGACG CCAT CAGCCGGG             TACAGGGGAGATCGA  56 244
     DSY4162 NONE
     DSY4161 4742592 .. 4742647 - -11.4  -4.54477   CCAAAAGTGATAAAA GAAGAAGG--GAGCGTGAGACAATCC TTGCCC GGACTGCCTCACGCTCTGCCTTCCTT ATCTTATCTTTTCCT 100 46
     DSY4160 NONE
     DSY4159 4739614 .. 4739637 -  -9.6  -3.51904   TACTAAAGTCAAACA          GGAGCCATGC GCTA ACATGACTCC           TCTGTAACAGCCGCT  76 290
     DSY4158 NONE
     DSY4157 4738494 .. 4738527 - -14.1  -5.63517   TCTCTAAACAAAAAA     GATATCGACAAGGAA GGGT TTCCTTTTCGATATC      TGAAATCAGCATAGT 100 84
     DSY4156 NONE
     DSY4155 4736909 .. 4736938 - -12.3  -4.52589   TTTTTCGACAGAAAA       GACCGATCCTT-CC TCA GGTAAAGATCGGTC       TTGATCGGGCTTCCC 100 55
     DSY4154 4735573 .. 4735611 - -14.8  -5.38398   ATAAAAAGACAAAAA   TCCCCCTGGATTGA CTCTTGTCTGC TCAATCCAGGGGGA   TTACTATTTCCGGAA 100 57
     DSY4149 NONE
     DSY4148 4730760 .. 4730795 -  -3.4  -5.18371   GCTCAGAAAATAAAA    CAACCCTGACTTGA AATTTAAA TCAAATCACAGTTG     TCTTATTTTTCAATT  75 53
     DSY4147 NONE
     DSY4146 NONE
     DSY4145 4728723 .. 4728748 - -10.5  -4.57073   TACCGCGTGGAAAAA         CGCCTGAAATC TTGC GATCTCAAGCG          TTTTCTTTTTGCTGT 100 59
     DSY4143 NONE
     DSY4142 NONE
     DSY4141 NONE
     DSY4140 4724369 .. 4724406 - -16.1   -4.2349   CTTTGATACTTAAAA   TATATTAACATATTAGA TTTA TCTAATATGTTAATATA    TTTATATTATGTACC 100 417
     DSY4139 4722966 .. 4722977 -  -5.8  -3.23979   ACTATAATTTATGAA                TGGG TTTC CCCA                 GAATCTCTCCACAGG  57 0
     DSY4138 NONE
     DSY4137 4721376 .. 4721390 -  -2.8  -3.18239   CATAGACTTTACCAA               TTCCAC TGC ACGGAA               TGACTTTTATTTTAG  44 37
     DSY4136 4720548 .. 4720559 -  -4.4  -3.20573   GGAGTGAGACGAATA                GATG GTTA CATC                 AAGTTCTTTAATGCT  49 465
     DSY4135 4720006 .. 4720024 -  -3.8   -5.1101   TCATCAGGCAAAAAA             GCCTGAAC AAC GTTAAAGC             TGAGGCCACGGACCA  77 95
     DSY4134 4718786 .. 4718825 - -19.4  -4.87626   CTTCAACATGAAAAA  GCCCCTTGATCCGTATCC TATA GCATTCGGATCAAGGGGC   TTTCCTTCTCACTTC 100 57
     DSY4126 NONE
     DSY4125 4708801 .. 4708824 - -15.3  -3.01712   CCCGGCTGCTCAACA          CCCCGCTCC ATCCAG GGAGCGGGG           TGTGTTTTTCTGATC 100 63
     DSY4123 4706978 .. 4707011 - -19.1  -5.69473   GAGATCACAAAAAAA     CAGGCTGTGGAAAACG TAT CGTTT-CCACAGCCTG     TTTAGTCTTCTTTAA 100 65
     DSY4121 NONE
     DSY4120 4702914 .. 4702958 -  -8.8   -4.9445   ATAACGAACTAAAAA TAAG-AAAGAGCTATTCCTCC TTTC GGAGTAATAGCTCTCTGCTTG GGCTTTCGCATTATT 100 73
     DSY4119 4700075 .. 4700092 -    -2  -2.60813   TATTCTCGGAAACAG             TCATGC TCATTT GCATAA              ACCAAGTATAGCAAG  40 80
     DSY4118 4698823 .. 4698880 -   -16  -4.41348   CGTTTTTTAAACAAA CACAAAAATTCTAGGACGGGAAATTT AAAGCA AAACTTCCCACCCTAAAATTTATGTG AACAAATGGATTACT 100 36
     DSY4117 NONE
     DSY4116 NONE
     DSY4115 4696103 .. 4696133 -  -9.7  -6.01369   TAAACAACAAAAAAA       CCCACAAAGTGCC GCCTT GGCCCTTCATGGG       TGCTTTTACTACCCT 100 57
     DSY4114 NONE
     DSY4113 4693185 .. 4693195 -  -2.4  -2.56828   AAATATCTATAATAT                 CGCG GTA CTCG                 CTTCAATTTTCCACT  40 92
     DSY4112 NONE
     DSY4111 NONE
     DSY4110 NONE
     DSY4109 NONE
     DSY4108 NONE
     DSY4107 4687793 .. 4687813 -  -3.3  -2.78058   AGCAATTCAATAGCA            GCATTTCCG GCA CAAAAATAC            TAATTCTTTTTATAA  43 25
     DSY4106 4687089 .. 4687109 -  -7.6  -4.33653   TATGTAAAAATTAAA            GGCTAACA TTTTC TGTCAGCC            TCATGGTGCTAAATC  79 135
     DSY4105 NONE
     DSY4104 NONE
     DSY4103 4684495 .. 4684519 - -10.7  -4.81359   AATTCAAATATAAAA          GAGGAGTTGCC GCC GGCAATTCCCC          TTAGAGTTCTGGGTT 100 371
     DSY4102 4682759 .. 4682773 -  -2.8  -3.29461   GAATTTCCGGCATAA               TGCTCA CCT CAAGCA               TAGTGTTGCCAGACA  46 72
     DSY4101 NONE
     DSY4100 NONE
     DSY4099 4680807 .. 4680819 -  -3.3  -2.79823   TCCTGGAAAATTAAT                CAGAC AGA GTCAG                CTCCAACATCTTTTT  43 8
     DSY4098 NONE
     DSY4097 4678987 .. 4679021 -  -9.3  -5.95286   AGTAAAAATAAAAAA     CACCATGAAGCACGT ATTTA ACGACCTCCATGGTG     TTAAGGCAGGTTCAT 100 221
     DSY4096 NONE
     DSY4095 NONE
     DSY4094 NONE
     DSY4093 NONE
     DSY4092 4673774 .. 4673794 -  -9.7  -4.41047   AGGGGTTAACGAAAA            CCGAGGC ACCCATG GCCTCGG            TCTTTTATTGCCCTC  93 88
        dmsA NONE
        dmsB NONE
        dmsC NONE
        dmsA NONE
        dmsB NONE
        dmsC 4667037 .. 4667072 -  -9.2   -4.9725   AGTGTTATAGAAAAA    GAATCCTGCTTTCT AAGACTGA AGAAAGCAGGATTT     AAATAAGGTATTGTA 100 70
        dmsC 4666073 .. 4666101 -  -3.2  -3.86795   AAAAAATTGACCAAA       GTGCCTTCATCCCA TGA TGGG-T-ATGGCAC       CGGCGTAAAACAGGT  53 3
     DSY4083 NONE
     DSY4082 NONE
     DSY4081 4662908 .. 4662931 -  -6.8  -5.75342   TTTTCGCAAAAAAAA          TACTTGCTTT TAAT ATAGCAAGTA           TTTCTTACGAGAACG 100 119
     DSY4080 NONE
     DSY4079 4661689 .. 4661699 -  -2.4  -3.44848   TTGCCTGATTAAACA                 TGGC ATT GCCG                 GCAGACGGTCAGCTC  47 8
     DSY4078 NONE
     DSY4077 4657837 .. 4657892 -   -18   -3.6682   CCCCATTGATGTAAA CTTAAACAGGAGCTTTTCAGCA TCTTCGTGGCTC TGCTGAAAAGCTCCTGTTTGAG TTTATAAACACTTAG 100 76
     DSY4075 NONE
     DSY4074 4653745 .. 4653779 - -16.7  -3.93038   CAGCTTAACACCAAA    CAAGGACTGG-GATGT CAAA ACATCACCAGTCCTTG     TTTTCTACCTGGAGA 100 30
     DSY4073 NONE
        cbiD 4651328 .. 4651343 -  -6.1  -5.67283   AAGCTAAACAAAAAA              GAGCC CTGAGC GGCTC               TTTGGTTCTTCCCTT 100 297
        cobL NONE
        cobI NONE
     DSY4069 NONE
        cobM 4648017 .. 4648027 -  -2.4  -3.35679   TGTTTTCATGTAGAA                 CGTC CTT GCCG                 GTATTCATGAGTAAA  45 5
        cbiG NONE
        cobJ 4646170 .. 4646180 -  -2.4  -3.22886   ATCTCATAGAATATA                 TCCC CTG GGGG                 TCACCATATAAGGAC  43 3
        cobK 4645368 .. 4645386 -  -2.5  -4.21194   TCCCATGACCTAAAA             GTAAAAA TTCAG TTTTCAC             AATGCTCCTCCACCT  57 15
        cbiX NONE
        cobH NONE
        cobQ NONE
        cobD 4641729 .. 4641747 -  -2.3  -4.88918   CGAGCGGAAACAAAA             CTTCGCG AAAAG CACGCAG             CGGAGAGCTTGAGCG  66 130
        cobB NONE
        cobA NONE
     DSY4058 NONE
     DSY4057 4636880 .. 4636902 -  -3.6  -2.78049   ATGTACGAAAATCTA           TTTATATTTA TTA TAAATCTAAA           AAATCAATACGTCCA  45 213
     DSY4056 NONE
     DSY4055 4634346 .. 4634366 - -13.3  -4.78752   AGCATAATTTAAAAA            GGGGCAAGA ATC CCTTGCCCC            ATCCCCCTAAAATTA 100 102
     DSY4054 NONE
     DSY4053 4630692 .. 4630708 -  -6.6  -4.03167   TTAGAATTTAAATAA              CTTTCG CACAC CGAAAG              TGACGCAAACTAAAA  69 165
     DSY4052 4629116 .. 4629162 - -10.4  -4.36931   TAAGGTAGATTAAAA CTCCCG-TGAAAATGGTCTGTG ACTCA CATAGACC-TTTCCATCGGGAG TTTCTGTTTTGTATC 100 89
     DSY4050 4625961 .. 4626005 - -13.9    -3.322   ATTCCGATATACTAA GAAAGACTGTAAGAGGC GCTTCATTCAT ACCTCTTACAGTCTTTC CTACTATTCTATATT 100 59
     DSY4049 4624741 .. 4624777 -  -8.7  -4.75518   CAGAGAAAATTAAAA    GGAGCATCGCACCACCT TTA AGACTCTGCAATGCTCC    ATCAACTTTGAAAAA 100 64
     DSY4048 4623718 .. 4623729 -  -4.4  -3.67877   ATTGTTTAATAAAGA                TAGC ATCC GCTA                 CGATTTGCCTCTAAT  54 51
     DSY4047 4623084 .. 4623117 -    -9   -5.0916   CCCTTAATACAAAAA     GTAGG-CTTCCCTTT GGCCA AAAGGGTAGGCCTAC     CTTTAGCTAAAAAAC 100 72
     DSY4045 4619834 .. 4619852 - -11.7   -5.4251   TTTAGACAGAAAAAA             GGAGGGG CAATC CCCCTCC             TTAACTAGTTTCTTC 100 99
     DSY4038 4608348 .. 4608380 -  -9.2  -5.08601   CTATGCGAATAAAAA      TGCCCAACAGACAA TGGTT TCATCTGTTGGGCT      ATCTTTTTTAAAAGC 100 62
     DSY4037 4607374 .. 4607413 -  -9.5  -4.27512   GCTGATAACAAACAA TGCTCCCTGGAGAATCAGG TTTA CCTC-TTCTC-AGGGAGCA  TTTTCATAGTGCAAT  88 53
     DSY4034 4604223 .. 4604239 -  -2.3  -3.17763   GGGATATTCCATGAA              TCAGA CTTCGCT TCTGA              TCCATAGTAAGTACA  43 464
     DSY4032 NONE
     DSY4031 NONE
     DSY4030 4601144 .. 4601163 -    -5  -3.64103   TACCGACAGCCTAAA            GCGCTA TCTCTCTT TAGCGC             CTGCCCTCAGAACTC  57 181
     DSY4028 4598911 .. 4598930 -  -5.7  -3.25223   GACCTATATTATTAA            TGCC-CCG GGAGG CGGTGGCA            AAACCCCCATCTTAC  55 281
     DSY4026 NONE
     DSY4025 NONE
     DSY4024 NONE
     DSY4023 NONE
     DSY4022 4591894 .. 4591917 -  -6.1   -4.2704   TGTACCATTAAGAAA          GGAA-CCATG GTCGG CATGGGTTCC          ACGATTCTTAACGGA  69 443
     DSY4020 4590274 .. 4590301 - -17.1  -4.67048   CTACTTGAAAATAAA        GCAGGGAACGG ACTTCG CCGTTCCCTGC         CAGGCTCTTACTTAG 100 33
     DSY4019 NONE
     DSY4018 4587966 .. 4587979 -  -2.4  -2.82193   ATTATATCTATTATA               TGAG TATAGC CTCA                ATGATATACTCTCAA  41 52
     DSY4017 NONE
     DSY4016 4587078 .. 4587104 - -13.8  -5.31855   GATGAAGAATAAAAA         CAGCATTAGTCG TTC CGACCAACGCTG         CCGCTGTGTTTATCT 100 72
     DSY4015 4586077 .. 4586123 - -19.8  -3.49475   TTCATGGTTATATAA TAAAGGCCCCATAACATCAGTA TTT CACTAATGTCATAGGGCCTTTA GTTGACTAATCAGCC 100 134
     DSY4014 NONE
     DSY4013 NONE
     DSY4012 4582885 .. 4582899 -  -2.9  -4.30416   ATCACTAAGCTAAAA               TCTTT ACACA AAAGA               AAAAGAGAGCAAGTA  59 105
     DSY4011 4581937 .. 4581952 -  -3.2  -4.66938   AGCTTGAAGATAAAA              GCGG CTAAATGC CCGC               AGCATTTCCTCCGAC  65 14
     DSY4010 NONE
     DSY4009 NONE
     DSY4008 4577631 .. 4577664 - -10.4  -4.12254   CAGGAGCACAAAGAA     TCCCACAAACAGCGG ATAAA CCGCTG-TTGTGGTA     TTGAATTTATAGTTG  91 211
     DSY4007 NONE
     DSY4006 NONE
     DSY4005 NONE
     DSY4004 4574568 .. 4574621 - -37.3  -3.29013   ACTTCAATAAGTGAA TCAGGGGGACAGGTTACCATTATTC AGAT GAATAATGGTAACCTGTCCCCCTGA TTCACCCCTGCCAAA 100 50
     DSY4002 4571369 .. 4571401 - -11.3  -4.96848   TTGCCGATAGAAAAA      GCGCCTGCCCC GTGACTTGGTT GGGGCAGACGC      TCATATTTATAGATT 100 48
     DSY3996 4565777 .. 4565791 -  -2.1  -3.76968   AAGCTATTGACTAAA              CTCTGG GCTT CCAG-G               CATCCAGGATCCCTT  51 6
     DSY3995 4564960 .. 4564970 -  -6.8  -4.06527   AAAAGCAAAAGAGAA                 CGCA GTT TGCG                 CCGTTTTAAATTCCC  69 61
     DSY3994 NONE
     DSY3993 4562639 .. 4562657 - -14.6  -3.83502   TAGCCTCAGAGCAAA             CCACCCGT TGG ACGGGTGG             TGATGATTACACTGC 100 47
     DSY3991 4560383 .. 4560406 -  -2.5  -3.73914   ATTATTTATTAATAA          CTCAACT TTCGCACCCC AGTTGAG           GGAATAGAGCCTTGA  50 3
     DSY3990 4558463 .. 4558506 - -19.8  -3.22874   TTGTACAGAATAAAG TGCAAGCACTGAATGACGAG CTTT CTCGTCATTCAGTGCTTGTC GATGGGAATTCTGAC 100 42
     DSY3988 4555980 .. 4555999 -  -2.1  -3.25823   CTCCTGCTATAGGAA            GGGTATA TAATAC TATTCCC             GCAAGCAATCCCAAA  45 94
     DSY3987 4555292 .. 4555302 -  -5.4  -2.78816   CCATTTTTTATTACA                 TACC TTT GGTA                 TGTATCATAGCAGGT  50 63
     DSY3986 4554583 .. 4554619 - -14.8  -2.78211   ATGTTTTCAAAATAT    TAGCTATTCTCTACAA GCCAT TTGTAAAGAATAGCTA    CTTCTATTTTTGGGA 100 29
     DSY3985 NONE
     DSY3984 4552017 .. 4552029 -  -7.7  -3.50853   GTGGTTCAAGGAGAA                GAGCT TGC AGCTC                GCTTTGGACGTTTGC  66 513
     DSY3982 4549458 .. 4549481 -  -6.7  -5.03405   AAGAGCATATAAAAA          GCCCTTCCC TATTCC AGGAAGAGC           TTATGTGTCATATTT  86 252
     DSY3981 4548289 .. 4548312 -   -11  -4.84363   GGAAATCATCAAAAA          GCGAACCGGC CTGA ACCAGTTCGC           TTTAATTCCACTATA 100 75
     DSY3980 4547226 .. 4547246 -  -3.2  -4.36595   TAGGGAAAGTGAAAA            GCAAGCCC ACTAG AGACCTGC            TTAAAACTATCCTGA  61 89
     DSY3979 NONE
     DSY3978 NONE
     DSY3977 NONE
     DSY3976 NONE
     DSY3975 NONE
     DSY3974 4540839 .. 4540884 -   -28  -3.02471   CCCGCATTACATATA GAGGCTGCTGCAAATTTCCA GGCGCT TGGAAATTTGCAGCAGCCTC GTCAACCTACTGACA 100 69
     DSY3973 NONE
     DSY3972 4538728 .. 4538744 -  -7.3  -3.87149   TCCACTAAATTCAAA              GCGTTTC CTT AAAACGC              ATGGCACCTTGTTCA  70 4
        nuoE NONE
        nuoF NONE
        nuoG 4535302 .. 4535318 -  -8.7  -3.61468   CCTGAACCAAATGAA              GTGGCAA GAC CTGCCAC              AGTGGGAGCGTGTCA  75 38
        fdhF 4533624 .. 4533666 -    -8  -5.06414   TTTCTGTAACAAAAA GAGAGTGCCCCACGCTATAT ACTGG ATATAGC-CAG-GCACTCTC CTATTCTTATCCACT  95 67
     DSY3967 4532513 .. 4532545 -  -9.1  -4.77775   ATTCCACAAAATAAA      TAAGCCCCACGGTCT GTA AAACCGCGGAGCTCC      CGCATACCCTACAGA 100 350
     DSY3966 NONE
     DSY3965 NONE
     DSY3964 NONE
     DSY3963 4529979 .. 4529989 -  -2.6  -2.97885   ACAAGCAAAAAAATT                 TTTA TAT TAAA                 TTAAATCCAAAAAAC  43 62
     DSY3962 4528985 .. 4529021 -   -16  -3.28924   CACGGCGCCTTAGAA    GAAGGGATATCCAGCC CTCCC GGCCAGATACCCCTTC    TTCTCATTCTTATAT 100 81
     DSY3961 NONE
     DSY3960 4526529 .. 4526567 - -12.6  -5.80727   AAAAATAATAAAAAA   GAGGCTTCCTGCAAGTTC AGC GAACTTATAAGAAACCTC   TAAAAATTGAGACTC 100 116
     DSY3958 4523658 .. 4523670 -  -4.1  -2.92668   AAAGTCCTCAGAAAT                TGAGA TAA CCTCA                CTCTTGGTATAGTTG  47 149
     DSY3957 4522311 .. 4522322 -  -2.2  -3.05816   GCACTTTCTATTTAA                TCCG CACA CGAA                 CATAAATCTTTTCAA  42 6
     DSY3956 4521724 .. 4521748 -  -9.3   -3.7645   ACGCAAGCAAGAGAA          GGAGACCAGAA TAC TGCTGATCTCC          TTTAAAACTCTCCTT  81 93
     DSY3955 4521200 .. 4521250 -  -6.2  -2.71785   GGGTAAAATATGAAG CTCGTGGAGGGCG-TAGT-AAGCG TAATT CGCCTCACCATCGCCCTCCTCAAT TAGTTTTTTGCTTCT  54 25
     DSY3954 NONE
     DSY3953 NONE
     DSY3952 4517570 .. 4517580 -    -4  -3.09784   TTAGGTCCAATAAAC                 TAGA CAT TCTA                 TCACCTTCCCAGGCT  49 52
     DSY3951 4517184 .. 4517198 -  -6.4  -3.12351   GTTGGGCATACTGAA               TCACCC CAT GGGTAA               TGCTTCCACCTGTGG  57 44
     DSY3950 NONE
     DSY3949 NONE
     DSY3948 NONE
     DSY3947 4513167 .. 4513192 - -10.5  -3.14881   TAACCCCCTGACTAA         TGAGGAGTTGC TGTT GCAACTCTTCA          TATGAAGGAATATGT  77 273
     DSY3944 4510879 .. 4510898 -  -5.7  -3.30124   TGGTATGGGCCACAA            TGGCCAGC GGCTT GC-GGCCA            TTGCGCCCGGCTCTA  57 81
     DSY3943 NONE
     DSY3942 4510014 .. 4510031 -  -2.7  -4.87318   CGGAAAAGCGAAAAA             TATCTCT ATTA AGAGATG              ATTTTAAGTCTTATC  67 36
     DSY3941 4508393 .. 4508421 -   -14  -5.60993   TTTTCTATAAAAAAA        CTGAGAATCACG AAATA CGTGATCCTCAG        CACTTTTTTAGGTTT 100 40
     DSY3940 4506881 .. 4506915 -  -9.5  -4.41177   GAGAGAAAGTTAAAA    GAAAGAGGCCTTCCAA ATTC TCAGAA-GCCTCTTTC     TGCTGACACAAATTA  95 80
     DSY3939 4506150 .. 4506174 - -10.8  -4.12456   ACAGTATGCTTAAAA         GAGCT-CGGCA AATC TGCCGAAGCTC          TATTCTTGTTCATGC  93 55
     DSY3938 4504515 .. 4504551 -  -6.5  -5.71983   CCAAGGACAAAAAAA    GAGCCGGCAACCCTT TATACAT ACGGGTTTCCGGCTT    TTCCATTCTTACTCC 100 34
     DSY3936 4501516 .. 4501547 - -14.6  -4.25325   ACAGAATAAACCAAA      GGGCTCCTTA-CACA ATC CGTGTTAAGGAGCCC      TAAAATTTCCTCGTT 100 40
     DSY3934 NONE
     DSY3933 4494848 .. 4494868 -  -4.7  -3.67183   TAGAATAAAGAAAAC            CCTGAAAGC ACT GCTTTCACA            CCTGTTGCTTCGCCC  57 119
     DSY3932 NONE
     DSY3931 NONE
     DSY3930 NONE
     DSY3929 NONE
     DSY3928 NONE
     DSY3927 4487948 .. 4487958 -  -4.6  -4.07885   CACTCTCTGCCAAAA                 CCGC ACA GCGA                 CATGACAGCTATACT  63 40
     DSY3926 4487235 .. 4487246 -  -2.2  -2.85768   AGGAAAACTCTAAAG                CTGA TTCT CCAG                 GATTTTGCTTTACAC  41 35
     DSY3925 4485889 .. 4485900 -  -4.4    -3.214   TTCATTATATGAAGA                TAGG ACAA CCTA                 AGGTCACAGGAGGAA  49 49
     DSY3924 4485198 .. 4485225 -  -5.7  -5.52986   ATTTTAGTAAAAAAA        TAAAGAAGCTT GAGGAT AAGCTTCTTTT         TGCATTTTCAAATTG  90 90
     DSY3923 4483257 .. 4483271 -  -7.1  -3.17075   GGCCTGCGAAGGCAA               TGCCC ATTTA GGGCA               AATAATTCGCAACCT  60 510
     DSY3921 4482235 .. 4482261 -  -2.9  -4.59089   CAACTCATAAAGAAA        GAGCCGTTCCTC AGCT GAGGG-CGGCTT         TTCTCATTGCTATGC  64 69
     DSY3917 NONE
     DSY3916 4477041 .. 4477083 - -11.9   -3.2614   TACCCCCTATATCAA GCAGCGGCAAGGCTCCGGGT CATA ACCCGGC-CCCGGCGGCTGC TTTTATAGGGGAAAT  89 516
     DSY3915 NONE
     DSY3914 NONE
     DSY3913 NONE
     DSY3912 4473500 .. 4473516 -  -3.7  -2.66602   TGACTGAATAATCTA              TTTGAGA ATC TCTCCAA              GTGCTTTGATCAGTC  44 6
     DSY3911 4472815 .. 4472832 -  -2.7  -2.64099   TTCCGCGACCATAAT             CGATGAT TCCT ATCATAG              CGAAAAAGACCTCCT  41 40
     DSY3910 NONE
     DSY3909 NONE
     DSY3908 NONE
     DSY3907 4469903 .. 4469940 -  -3.5  -5.63504   AACCCTACAAAAAAA  TCCCTGCAA-GGG-TGC CTTCGC GCTCCCCTTTGCAAGGA   TTCTTTGTGTGCCTG  89 42
     DSY3906 NONE
     DSY3905 NONE
     DSY3904 NONE
     DSY3903 4466524 .. 4466561 - -14.9  -5.35354   GACACAACTAAAAAA   CAGCGGGC-AGGAATCCC CTT GGGAACCCTTACCCGCTG   TTTTTCGATTACTTT 100 66
     DSY3902 4464872 .. 4464899 - -11.4  -4.76087   TATAGAAGAAAGAAA        TGAAGAAGCAGC CGAA ACCGCTTCTTCA         TGGTCTTAGTATTCT 100 54
     DSY3901 4463643 .. 4463677 - -12.3  -3.90922   ATTTCCCTTAAAGAA    CAAGAGGGC-TCTCCA ATTA TTGAGATGCCCTCTTG     TTGTCATTTGCTTTC 100 29
     DSY3898 4460614 .. 4460643 - -13.7  -5.47218   GCTGATTTAAAAAAA       GGTGAAGCGCAAGC TAT GCCTGC-CTTCACC       TTTTCTAAGTTTTAT 100 58
     DSY3897 NONE
     DSY3896 NONE
     DSY3895 NONE
     DSY3894 NONE
     DSY3893 4454621 .. 4454639 -  -3.1  -3.64703   CCTTTTTTATTTAAA             CTGACTC GTAAT GAGCCAA             TTTAATTCAGAAACC  51 27
     DSY3892 4453552 .. 4453589 - -18.6  -3.05844   CCTTTCAGCTTAACA   TGAAACAGGCCGCCGT AGTTGA ACGGCGGCCTGTTTAA    GCCATAAATGTTACA 100 135
     DSY3891 4451199 .. 4451209 -  -5.4  -3.91084   GCATTCCCAATCAAA                 GCTT AAC AAGC                 CTGGCATATTCCGCC  63 10
     DSY3890 4449413 .. 4449439 -  -8.7  -2.85999   GTATTGTACAGGAGA        GGCGCTGCG-GG TCAC CCTCACAACGCC         ATCTATAGTCTAACC  67 72
     DSY3889 4448763 .. 4448775 -  -7.7  -2.78679   CGCCTTGAGCGAAAC                TGTCC ACC GGACA                CTTTCGTCGCCAAAC  61 353
     DSY3888 4446506 .. 4446530 -    -5  -4.30995   CTTTGTACAAAATAA          GGGCTAGAGT TTAAT ACTATAACCC          CAAAATGTATATTAC  66 90
     DSY3887 NONE
     DSY3886 NONE
     DSY3885 4443109 .. 4443142 - -13.3   -4.1552   CATCTCGCTAATAAA     GCTTCCCTTCCAAGAC CAT GTCC-GGAAAGGAAGC     TTTTCAAGCAAATCT 100 64
     DSY3884 4441730 .. 4441744 -    -7  -5.18297   GAATAATAAAGAAAA               CCCGGC TTC GCCGTG               CCTTAAACGCATACT  88 171
     DSY3883 NONE
     DSY3882 4439166 .. 4439209 - -12.6  -3.67878   ATCAGCCTAAGATAA GGGAAAGG-CCCCTTATCTCA GGC TGAGATAGGGGAACCTTTCCT CTTGGCCTATGGGCG 100 32
     DSY3881 NONE
     DSY3880 4436238 .. 4436258 - -13.3  -3.88232   GGCCGTATATAATAA            GACCGAAGC TGA GCCTCGGTC            TTTTCACACACCCTT 100 47
        cobA 4435061 .. 4435096 - -15.7  -3.57263   AGTGTTACCCCTAAA    GAATAGAAGCACTCCC ATTTA GGG-GTGCTTCTATTC    TTTAGATTCATTTCA 100 262
     DSY3875 4432167 .. 4432196 - -13.7  -3.65812   CCCTGTTGAATATAA       GCCAAATGATGCA GCGC TGCAACATTTGGC        CGCCATCCAAACAGA 100 61
     DSY3874 NONE
     DSY3873 NONE
     DSY3872 4428727 .. 4428741 -  -3.4  -5.40072   CTCTTCTGAAAAAAA               CCCGGC TTC GCCCAG               CTTTATATTTTCACA  79 132
        cobN NONE
     DSY3870 NONE
     DSY3869 4421914 .. 4421936 -  -3.5  -4.14739   TGACCTATCTGAAAA          GGCAACACCA GGTT TGGT-TTACC           TTAACCCTTTTAATC  60 60
     DSY3868 4421186 .. 4421216 - -16.2  -5.00616   TCTGCCTGCAAAAAA       GCTGACTGCCACAA TTT TCGCGGCAGCCAGC       TTTTTGCTTTATTCC 100 67
     DSY3867 NONE
     DSY3866 4419119 .. 4419129 -  -4.6  -3.76402   ATTTTACGGATTAAA                 CCGA TAA CCGG                 TTCCCCAGACGGTCT  59 3
     DSY3865 4418683 .. 4418697 -    -5  -3.93057   CTCAAAACGAGCAAA               TGCTTC TCA AAAGCA               CATTATTAGTTCTTG  61 168
     DSY3861 4411868 .. 4411888 - -10.4  -4.67038   TTCTTAAAATGAAAA            GGAGCCGA TACAT CCGGCTCC            GAAAATAAATGACTT 100 511
     DSY3859 NONE
     DSY3858 NONE
     DSY3857 NONE
     DSY3856 NONE
     DSY3855 4397349 .. 4397380 -  -9.5  -4.16397   GCTGAAAACAAAAGA      GCCAGAGCCAACCC AAATG GGGCTGACTCTG-C      AAAAAAGGGGTCAGT  85 98
     DSY3854 4395240 .. 4395264 -  -2.7  -4.25104   GCCCCCGTAGTAAAA          CACACCGGCCA ATA CGGCTGCTATG          AGCACCGGGATAATA  59 85
     DSY3852 NONE
     DSY3851 NONE
     DSY3850 NONE
     DSY3849 4388435 .. 4388468 - -18.3  -3.59738   GAGTATATCTGTAAA     CTGTGCTGTTGCATC CATG GCTGCAACAGCACAG      TTTTTATCTATTACG 100 74
     DSY3848 NONE
     DSY3847 4387712 .. 4387748 - -18.1  -2.88544   GTTGAGCGTGATACA    GGTCAACCTGCCAGCAT CAC AAGCTGACAGGCTGACC    GCTTATGGTTTATCG 100 35
     DSY3846 4386477 .. 4386490 -  -3.8  -3.30124   CCGGATGCTGTAGAA               GCTG GAAGCG CAGC                TCTTCAAAGTCATAC  49 44
     DSY3845 4385404 .. 4385414 -  -3.2   -4.0911   GAAAACGAAGAAGAA                 GCTC CCC AAGC                 CCTATTCACCGATGG  58 249
     DSY3843 4381982 .. 4382004 -  -8.4  -5.15634   CAGTCCACCAAAAAA           GCACCACTCA AAA CGAGCAGTGC           TTCTCGAAACACATT 100 422
     DSY3841 4379510 .. 4379520 -  -3.2  -4.55798   CACTTCAAAGCAAAA                 GTCC AGG GAAC                 TAATCACTCTGGATT  63 51
     DSY3840 4378033 .. 4378062 -  -7.9  -4.71186   ATTACCAACAGAAAA       GGCGG-CCTGCCTT TCT AAAGCAAAACCGCC       TGATGACGAAAACAG  86 352
     DSY3839 NONE
     DSY3838 NONE
     DSY3837 NONE
     DSY3836 NONE
     DSY3835 NONE
     DSY3834 NONE
     DSY3833 NONE
     DSY3832 NONE
     DSY3831 4367708 .. 4367748 -  -3.3   -3.1552   GGCCACTGATGAACA CCCGGACC-GCATCGAAGCC TTCC GGCTG-GA-GCTGGCCCAGG GTAAAAATCCCCGGG  46 359
     DSY3829 4366307 .. 4366324 - -12.7  -3.54638   ATAACTGCCGCTAAA             GGCCAGC AAAC GCTGGCC              TTTAGTATTTTTACG 100 249
     DSY3828 4364764 .. 4364780 -  -7.3  -3.31188   GATGATAACTATGAA              GCCTTCT ACA AGAAAGC              CGGCATCGAGCGCAG  62 318
     DSY3826 NONE
     DSY3825 NONE
     DSY3824 4360757 .. 4360785 -  -8.2  -3.96531   TTACATAGTGAGAAA       TCCCCTGCCGG TTTAATCT CCG-CAGGGGA        TTTTACTGCTTATTC  77 59
     DSY3823 4359713 .. 4359731 -  -6.8  -3.28219   AAGTGTACCACAACA             CTATTTGT CAT ACAAACAG             TTGTTCACAGGTTTT  61 30
     DSY3822 NONE
     DSY3821 NONE
     DSY3820 4356372 .. 4356424 - -12.8  -3.68435   CCGCCTAAAAGAATA GCAAAA-GGCCTGCCGCCCCACGTT TGCA AACGTTTGGTGACAGGCCCTTCTGC TCCAGCTAAGATAAT 100 31
     DSY3819 4355150 .. 4355163 -  -5.3  -3.21595   AACTGGTATGAGGAA               TGATG CCGG CATCA                TTCCTCATAAAAAAT  53 173
     DSY3818 4354622 .. 4354632 -  -2.6  -3.14132   TTCTTCCTCCATGAA                 TTTA AAT TAAA                 TGACATGCTTAATTA  44 93
     DSY3817 NONE
     DSY3816 4352305 .. 4352323 - -13.2   -4.8622   TTGGGGAAGCAAAAA             GGAATGCC GCC GGCATTCC             TAATCTGTCTTTATC 100 48
     DSY3815 NONE
     DSY3814 NONE
     DSY3813 4349275 .. 4349296 - -10.1  -3.29144   TTATGGGCGGGATAA           GCGGCCACA TTAA TGCGACCGC            TGTTTATTCATGGTA  76 29
     DSY3812 NONE
     DSY3811 4345557 .. 4345567 -  -5.4  -4.14392   GCTCAACCTGTAAAA                 CTGA CAT TCAG                 AAACCTCCTTATTGA  65 61
     DSY3810 NONE
     DSY3809 NONE
     DSY3808 4342226 .. 4342267 - -18.9  -3.14132   GCCCTTCTTCAGTAA TGGTCTTGCCCCGGCACGAC ACC ATCGTGCCGGGGCAAGAT-A GCTTATGCCACCGAT 100 107
     DSY3807 4341462 .. 4341472 -  -3.2  -3.68256   CGCTCAGGAAAAAAT                 CTGC ATA ACAG                 CTCAGCAAGACCAAG  51 56
     DSY3806 4338052 .. 4338074 -  -6.4  -6.24157   ATCCATAAAAAAAAA           TCAAGGTA ACCCTTA TACCTTGA           ATGAACAGCATATTA 100 116
     DSY3805 4336694 .. 4336723 - -13.1  -3.66908   TCGCCTTAAAATCAA       TGACACCAACCCAT TAA AT-GGTTGGTGTCA       TTTTTTATGCCGCAG 100 84
     DSY3802 4333755 .. 4333792 - -23.1  -3.06815   AGCTGCCGCAAGACA   CAAAATAAGCGAACGTC TGGT GACGTTCGCTTATTTTG    TTTATTTCATTCTAC 100 60
     DSY3801 4331792 .. 4331817 -  -3.9  -2.57344   CATTTTTTTCACAAT         CAACTCTGTGT CCTG ACTCAGGGTCG          GCGCCCCTCGCTATA  44 166
     DSY3800 4330419 .. 4330432 -  -3.7  -3.13403   CCGGTTGTATGAATA               GGCAG CCGG CAGCC                AAGCTGTTAAACGTG  48 76
     DSY3799 4329045 .. 4329068 -  -7.4  -4.32048   TAAGAAGAGTGAAAA          GGCTCCAG TAATTACT CCGGAGCC           AATTATTACAATTTT  75 49
     DSY3798 NONE
     DSY3797 NONE
     DSY3796 NONE
     DSY3795 4325555 .. 4325569 -  -2.9  -2.59135   CTTCACAAATAAATC               GTTTT TATCG AAAAC               ATGTACGGGTATTTT  41 40
     DSY3794 NONE
     DSY3793 4321840 .. 4321893 - -14.2  -3.39521   TCCATTAAAACGTAA GAAGTTAGTTCCACTGATGCTAAA GCTTGA TCAAGCATTAATGGAACTAACTTC GCAAAACGTCTTAAC 100 231
     DSY3792 4319546 .. 4319557 -  -5.8  -4.56775   ACTTCTTCTTAAAAA                CAGG CTGC CCTG                 AAAACTTCTCTCCAC  73 170
     DSY3791 4317308 .. 4317347 - -15.1   -3.2375   CAGCCCAGAAGGTAA  CAAAAGACGGCGACTGG TGAGAG CCAGAAGCCGTCTTTTG   CAGTAAAACCAATAT 100 224
     DSY3790 NONE
     DSY3789 NONE
     DSY3788 4313018 .. 4313045 -    -2  -3.67864   CAATTGAACTGCAAA        TCTGGGC-TTGTA AAT TGCAAAGGCCAGA        TTAAAAAAATCAAAA  49 35
     DSY3787 NONE
     DSY3786 NONE
     DSY3785 NONE
     DSY3784 NONE
     DSY3783 NONE
     DSY3782 4308207 .. 4308239 - -21.5  -5.50925   AATGAATATAAAAAA      GAAGTATCCGGTGGC GGC ACCACCGGATACTTC      TTTTTTATATTATAG 100 113
     DSY3781 NONE
     DSY3780 4306467 .. 4306494 - -18.6  -5.64274   GGATGGAGAAAAAAA        TCCGGTCTCAGA TTGC TCTGAGACCGGA         CGCTTTTTGAGTGAT 100 40
     DSY3779 NONE
     DSY3778 4304040 .. 4304053 -  -5.9  -2.50016   GCGTATGATCAATAT               CGCCC GGGA AGGCG                GCAGTGCCGCGATCA  50 302
     DSY3776 NONE
     DSY3775 NONE
     DSY3774 4298330 .. 4298364 -  -6.5  -5.38054   TTCCATAAATAAAAA     GCGCCCTTCAGTTTC ATTGG GAAACCAAAAGACAC     TCCATCCCTATTTAG  89 37
     DSY3773 4297288 .. 4297317 -  -7.3  -5.59502   TAAAAAATTAAAAAA       GACTTTT-CCTACC TAA GATAGGTAAAAGCC       TTTAACTACACATTC 100 52
     DSY3772 NONE
     DSY3771 4295691 .. 4295716 -  -6.9  -3.70674   TGACCATTGAAAATA         CCCCTATCC CTAGTATT GGATAGAGG          TGTTTTTGCTTACTG  65 386
     DSY3770 NONE
     DSY3769 NONE
     DSY3768 4293018 .. 4293030 -  -6.3  -3.76141   ATTACTAGCAAAAGA                GATTG TCC CAATC                TATTGTGTTGCATAA  65 107
     DSY3767 4292461 .. 4292471 -  -8.2  -2.70525   TTTGCCCAAAGCAAT                 CGGC GTT GCCG                 GGGTTTATTACGGCT  61 147
     DSY3765 4289378 .. 4289404 -   -11   -5.1287   GTGATACGTAAAAAA         GGCATATCTTCA TTG TGAAAACATGCC         CGCTCCTTTTGTTGT 100 125
     DSY3764 NONE
     DSY3763 NONE
     DSY3762 NONE
     DSY3761 4284257 .. 4284267 -  -3.2   -4.4009   TTCCACCGGAGAAAA                 GAAC CGT GCTC                 AAAACTGCCTGACGG  63 280
     DSY3759 NONE
     DSY3758 NONE
     DSY3757 4281870 .. 4281882 -  -3.3   -3.2511   CTTCAGCCAGAAAAT                CACAG GGC CGGTG                CTTGGTTTGATAATT  46 230
     DSY3755 NONE
     DSY3754 4279425 .. 4279463 - -13.2  -4.84017   AATGTGTTACAAAAA   GCAGAAGCCCAGCGCA TCAACTT TGCACCGGGTTTCTGC   TTACAAGAAGAGTAT 100 163
        dmsA NONE
        dmsB 4275074 .. 4275084 -  -4.6  -4.42974   CCTACACATAATAAA                 CGGA CGG CCCG                 GTTCCGAATTTGGGC  68 1
        dmsC 4274149 .. 4274166 -  -8.4  -3.85698   TTTCTTCCTCATAAA             CGGCCA TTAGTT TGGCCG              CCCTTGCTGAGGCTG  75 95
     DSY3749 NONE
     DSY3748 NONE
     DSY3747 4271376 .. 4271405 - -13.7  -3.58208   CGGCATAATAAGCAA       GGCACTCTACG GAATTTAA CGTAGAGTGCC        TCCGATTTAGTGATT 100 46
     DSY3746 4270328 .. 4270355 -  -2.1  -2.68823   CTCTCTTCATATAAT        TGTTCAG-GTGA TTTAT TCACACCAAACA        CCTCCACGCTTTATG  40 52
     DSY3745 4269042 .. 4269056 - -12.8  -4.02911   GGGAAATAAAGATAA               GGGGCC AAA GGCCCC               CCATACTGTTTGTGA 100 72
     DSY3744 NONE
     DSY3743 4267351 .. 4267388 - -14.2  -4.65933   TAGGCCGAAAACAAA   TCAGGCACCCTACGCT TCATTC AGCGTAGGGTGCCTTT    ACACTCATTTTTTTA 100 135
     DSY3739 NONE
     DSY3738 4260943 .. 4260963 -  -2.5  -2.88231   ATTAGAATCATTATA            GCCGCTTAA TAC TTCAACAGC            CCTCGAAGTATGCAA  42 45
     DSY3737 4259727 .. 4259746 -  -2.1  -4.62069   CGGTTATTTGAAAAA            GGACG GCAAAGAATT CGTCC             TCACCGAAGCAGGAG  63 303
     DSY3735 4258026 .. 4258075 - -13.9  -4.91109   GTTTGAGCATAAAAA GACGGTATGA-ATCTGTACATTTC ATC AAAATGTTCAGGTCTCATACCGTC TTTCCTTTACTGTGG 100 68
     DSY3733 4254926 .. 4254947 -  -3.7  -4.21194   TGCCAGGACGGAAAA           GCCCGTGC TGATTTT GCA-GGGC           GACAAGGATTTTCAA  60 261
     DSY3728 4247336 .. 4247376 - -14.4  -2.52082   ACCAATCATTAATAT  TGAAAACCAGATCTTTAT TCCTT ATAAAGATCTGGTTTTGA  TCAGGATAGGTTCCC 100 135
     DSY3724 NONE
     DSY3723 NONE
     DSY3722 NONE
     DSY3721 4238078 .. 4238113 - -13.4  -3.51137   AATGACTTGAGATAA    GGGCATATAGCGAAAC CATG GCTCCGCTATATGCCG     CGCTGCATCAGATGC 100 41
     DSY3720 NONE
     DSY3719 NONE
     DSY3718 NONE
     DSY3717 4233534 .. 4233548 -  -2.8  -2.77166   CTATCTTAAAAAACC               CTCACG GCG CATAAG               ACTATGGTGGCCCTC  42 1
     DSY3716 NONE
     DSY3715 4230959 .. 4230989 - -13.5   -3.8211   GCTGATTCACAATAA       TCCGGGTTCTATT TATTC AATAAAACCCGGA       TTCCTTTCAAATGTC 100 441
     DSY3714 4229929 .. 4229946 -  -3.5  -2.91681   CCTTAATGTCAGATA             TTCTTTA AAAA CAAAGAA              CATTTTTGCGATAAA  46 201
     DSY3713 4229279 .. 4229299 -    -4  -5.64873   CGCAATAATAAAAAA            GAACCTAC TGATT GTAAGCTC            TCCTGGATAGACAAT  90 151
     DSY3712 4227755 .. 4227770 -  -3.2  -3.64703   GTCTTCCCAGGCAAA              CCGCTT CAGT AATCGG               TGGAGTAGATATCCG  51 15
     DSY3711 4226988 .. 4227024 -  -3.2  -3.57792   GCAGCCATCCGCAAA   TATTCCCATCAGGCGGAT ACC ATCTGC--GATAGGAATA   TTGTGGCAATCTTAC  50 219
     DSY3707 NONE
     DSY3706 NONE
     DSY3705 4220664 .. 4220681 -  -5.7  -3.02829   TACACCTCCTCAATA             TAATTGT CAAG ACAATTA              TATTGATTAACTTTT  54 118
     DSY3704 NONE
     DSY3703 4218783 .. 4218808 -  -7.6  -5.52347   AATAAAATGAAAAAA         TCTCCACTGC TTTAAT GTAGTGGAGA          TTTTCGCTTAGACGC 100 33
     DSY3702 4217520 .. 4217550 -  -5.5  -5.75478   AATCAGATAAAAAAA       CAAGGCCAAAA GCTGCACTT CTTCGGCCTTG       TTTTTGCTTATTTTC  95 42
     DSY3700 4216528 .. 4216538 -  -5.4  -3.20919   TAAAAATATAAACCA                 CATG ATA CATG                 AGTACAAGTACAATT  53 99
     DSY3699 4215497 .. 4215525 - -12.5  -3.75772   AGGAAAAACAACTAA        GGCATCAGAACTT TTT AGGTTCCGATGCC        TTTTGTCAACGATTC 100 42
     DSY3697 NONE
     DSY3696 4209818 .. 4209863 - -17.7  -2.90194   ATTTCTTTAAGGATA CAAAGACTGCCGCCTAGGCCT TGAT AAGCTTCGGCGGCAGTCTTTA GTTTCCAAATTAAAT 100 146
     DSY3694 NONE
     DSY3693 NONE
     DSY3692 NONE
     DSY3691 4204065 .. 4204075 -  -2.4  -3.10796   TGCGAGCATCTAAGA                 CTGC ACC GCCG                 GCTTAGCGCTTTCCA  43 41
     DSY3690 4202816 .. 4202846 -  -4.7  -3.43961   TCACAATACCGATAA      GGGACAGCCCATCC TATC GG-CAAACTGTCCC       TTTTGACAATTTTCT  55 69
     DSY3689 NONE
     DSY3688 NONE
     DSY3687 NONE
     DSY3686 4198887 .. 4198901 -  -7.2  -3.86346   TCATTCCTTCATAAA               TATCGA ATA TCGATA               TGTTTTGCTAACAGA  70 89
     DSY3685 NONE
     DSY3684 4196856 .. 4196901 - -23.5   -4.0641   GGCGATCTATAGAAA GGGCGTGTCGCCCTATGTTTA CACA TAAACGTAGGGCGACACGCTC TTCTCATTCCATATG 100 284
     DSY3682 4196082 .. 4196092 -  -2.6  -2.71416   TATGAGCTATAGAAT                 TTAA GAA TTAA                 TAAAAAAAGTCTTAA  41 60
     DSY3681 4194995 .. 4195008 -  -2.4   -3.2486   TACCTTAATCAAAAT               CCAA TGTCAT TTGG                TTGTAGATTTCATTT  45 333
     DSY3680 NONE
     DSY3679 4193135 .. 4193147 -  -5.5  -3.40403   TTTGCTTTAGCATAA                CGCCA GTA TAGCG                AAAAGGGCATAAAGT  55 67
     DSY3678 4192436 .. 4192447 -  -4.4  -3.15663   AGGCATCGTGAGTAA                CCAT CAGG ATGG                 TACTGCGCTTTTGGC  49 56
     DSY3677 NONE
     DSY3676 4190019 .. 4190053 - -12.2  -4.52047   TATTATAGCACAAAA     CGCTGAAAACCCTTAC ACC ATGCGGGTTTTCAGCG     CAAATTACCCGAACC 100 161
     DSY3675 4189399 .. 4189411 -  -3.3  -2.59431   CCTCCCTATAATCCA                GGGCA AGC TGCCA                ACCGGCAAATCACCA  42 47
     DSY3674 4188609 .. 4188622 -  -8.1   -4.0641   GTCCATTCATATAAA               CAGCC GTAA GGCTG                ACAGTGCCGTCATGC  74 3
     DSY3673 4187806 .. 4187826 - -12.5  -5.24129   GGTTTTTACAAAAAA            TGCCGCCCG GGC CTGGCGGCA            GACTATAATTTCTAT 100 37
     DSY3672 NONE
     DSY3671 4185825 .. 4185882 - -11.5  -4.56358   TATATTGAGATAAAA GACAATGACCCAAGTGGTCATTTAC ATAATACA GCAAATGACCACTTGGGTCAAGATA CTTCCGCCTGCAGCA 100 137
     DSY3670 NONE
     DSY3669 NONE
     DSY3668 4182176 .. 4182199 -   -16  -4.15044   GCTCCCCTTAATAAA          GAGCGCCGGA CTTC CCCGGCGCTC           TTTTTGTCTGCTATT 100 36
     DSY3665 4178103 .. 4178125 -  -4.2  -4.07678   CGTTAAAATAGGAAA           CACTAATTTC ACA GAATTTAATG           ACTTGTATAATGACC  60 400
     DSY3662 4174469 .. 4174505 - -18.2  -4.30576   CCTGCAGCACGAAAA   GACGCCCG-CCTTTCCT GTGC AGGAAAAGCCGGGCGTC    CTGAGTACAACGGTT 100 161
     DSY3661 4171982 .. 4172003 -  -3.1  -2.93164   TTATACCTAATTATA           TGGATTT TGGCGGGC AAATCCA            GAGAAAAAAGTACGG  44 179
     DSY3660 4170208 .. 4170222 -  -4.2  -4.11751   ATGAATGTCGGAAAA               GACACC ATT GGTACC               ATGGCCAATACCTTG  61 180
     DSY3657 NONE
     DSY3656 NONE
     DSY3655 4164437 .. 4164457 -  -3.9  -3.14848   TTGTCCTACGAAAAT            TTTCCCCGC CGG GCAAGGCAA            GGTTAAGGTGTTACA  48 57
     DSY3654 4162575 .. 4162629 -  -4.8  -4.14243   GACGTGATCTTAAAA CAGGGGAAAACCGCCATCCTAAACTG GAG CTGGTAAGGCTGACGATTCCCCGCCG GGTTTATACTTACGC  64 168
     DSY3652 4160354 .. 4160398 - -14.4  -4.39287   GCAATCATAGCAAAA GGGAGTACCGCCT-GCCGCCT CAAA AAGCAGCCAAGGGGTACTCCC TTCATGAATTGTCCG 100 53
     DSY3651 4158716 .. 4158741 -  -5.6  -2.79098   TTCACTTATTAATTA         TCCTTCACTTA TCAAT TAAG-GAAGGA         ATCGTTCTCTGAGTC  53 11
     DSY3650 4157065 .. 4157093 - -11.2  -4.67038   CTCTGAAAATCAAAA       GAGGCGTATTTTC ATTA GAAAATACGCC-C        GGTCCGCTCTCAATC 100 64
     DSY3649 4155300 .. 4155324 -   -13  -3.10597   TTGTGCATTGAAAAG          GGGGTTAGTT TTTTC AACTAACCCC          GCTCATGGCCGTAAA  95 46
     DSY3648 NONE
     DSY3647 4152913 .. 4152944 - -11.7  -4.21098   ACAGTAAGTTCAAAA      GGGTTCAGGTAGT GGTATT ACTACCTGAACCA       TATCCCGCTGGTACT 100 85
     DSY3646 NONE
     DSY3645 4150057 .. 4150067 -  -3.2  -3.19246   CTAACGGCAAGCTAA                 TCGG CAT CCAA                 CCACTGGGGACGGCC  46 11
     DSY3644 4149274 .. 4149291 - -12.7  -3.18118   CCACTCTACAACAGA             GCCCGGA TTCA TCCGGGC              AATAGCATCAACCTG  93 89
     DSY3643 4147656 .. 4147671 -  -3.2  -2.70476   ATTGGGAATGAGAAT              GCACTT CCCG AAGAGC               CATCCGGTATGTTCC  42 72
     DSY3642 NONE
     DSY3641 4146259 .. 4146301 -  -8.6  -4.24204   GATTTAGAGCCAAAA GCCAGAAAAGCCCATTCACC CGA AATGAATAAGCTTTTATAGC ACCTTTGTTAATCAA  79 46
     DSY3640 4145589 .. 4145599 -  -6.8  -2.80879   ACGAATTGCAATAAT                 CAGC AGG GCTG                 TTTGGCTCTGGCGTA  57 14
     DSY3639 4144804 .. 4144845 -  -3.7  -4.91109   CCCGGATGACAAAAA GAGGTCCCGGTCTG-GGA CGTTCAT TCCTCATACCTGCACCTC CAGCCGATAGCCCAA  70 11
     DSY3638 4143703 .. 4143752 -  -7.3  -4.39568   ACTGACATAGCAAAA CCTCCGTTTCTTTTGATACCCCTA TGG TAAAGGG-TCAAAATTAACGGAGG TTAAATGGAGTTTAA  75 37
     DSY3637 NONE
     DSY3636 NONE
     DSY3635 4140800 .. 4140858 - -11.9  -3.63744   CTCTTTCCCAAAAGA GCCTCTGAG-CAGAGTTCAAATGTTGCA GCGC TGCATCATTTGAACTCTTCCCCATCGGC TGGTGGAGAGCATCC  93 50
     DSY3634 NONE
     DSY3633 4139495 .. 4139506 -    -3  -3.73146   ATAAACAAATTATAA                TTTG ATAT CAAA                 GCAAATGCAAGCCGT  51 48
     DSY3632 4138557 .. 4138577 -  -6.7  -5.12707   TTAAAGCGGAAAAAA            CCCTGGCCA TCA TGGGCGGGG            CTGAAAAAGTCTATG  87 495
     DSY3630 4136704 .. 4136724 -  -7.5  -4.82901   TGTCTTTGACAAAAA            TGGCCAGCA TCG CGCTGTCCA            GGCCATGTCCGGAAA  85 224
     DSY3629 4135896 .. 4135919 - -10.4  -5.44119   TCCAGCGTAAAAAAA          TAAAGCAGGA AAAG TCCTGCTTCA           AGATCAGCCATTCCC 100 274
     DSY3628 NONE
     DSY3627 NONE
     DSY3626 4132079 .. 4132125 -   -11  -4.03104   CAAATTAATAAAAGA CAAGGGGTTTAGAGATC-GCC CAAAAC GGCGGAAATCTAAACCCCTCG ATACAAATCAGGGCT  90 33
     DSY3625 NONE
     DSY3624 NONE
     DSY3623 4128884 .. 4128907 -  -2.4  -3.53811   TGCAGCCTTTGCAAA          GATTGACTGC ATCT ACAGCAAATC           CTTTTGTATAATTCA  47 47
     DSY3622 4126910 .. 4126960 - -18.5   -4.0616   TATGGCAAGCATAAA CATACAAGGGCAGATAACTTCCG GTATA CGGGAGTCATCTGCCCTTGTAAA CTATTGTTAGGCATT 100 116
     DSY3621 4126286 .. 4126297 -  -7.2  -3.47227   TGCCAATGACCACAA                CCGC CAGA GCGG                 CTATAAGGGTTGTTC  66 140
     DSY3620 NONE
     DSY3619 NONE
     DSY3618 4122809 .. 4122862 - -14.8  -3.73224   GCAGTTTTTATTAAA CGGAACAACTAAAACAGGCCGGC-GT TGTC ACTGCCGGCCTGTTTT-GCTGTACCT CTGCTTATCTTATTC 100 111
     DSY3617 NONE
     DSY3616 NONE
     DSY3615 4119853 .. 4119873 -  -3.1  -4.12902   CAATGACTTTGAAAA            CCTCACCCC CTT GGGGAAAGT            CCACAAGAATACCGA  56 374
     DSY3610 4114232 .. 4114269 -  -7.1    -2.752   AGTGGCAGACACAAG   GAATAAGGAAAGCTGCA CTAG TACATCCCCCCTTATTC    TAAACATAAAAAGGC  59 133
     DSY3609 NONE
     DSY3608 NONE
     DSY3607 4111914 .. 4111926 -  -4.9  -4.10925   AGAGATTCCCCAAAA                TCTAT GGG ATAGA                ATTCTGCGCAAACAA  63 148
     DSY3603 NONE
     DSY3602 4106829 .. 4106861 - -12.8  -4.83169   AGGGTCTGAGAAAAA      TGCAGAGCCTGAAG CTTAC CTCCAGGCTCTGGA      ACAACCGGGTTAATT 100 312
     DSY3597 NONE
     DSY3596 4101002 .. 4101028 -  -9.5  -4.32067   TACCCTATAAAATAA         GCCGATTAAGA TCATG TCCCAATCGGC         TTGCTCTGTACTATT  85 403
     DSY3590 4095647 .. 4095673 - -18.8  -2.52464   CCTTTTTGTAATTCA         GGAGGGTTGGAC TGT GCCCAACCCTCC         TGAGAAGTCTTTTAA 100 37
     DSY3589 NONE
     DSY3588 NONE
     DSY3587 4092609 .. 4092623 -  -2.8  -4.07568   GGTCTGCCCTGAAAA               CGAACA TTA TGCTCA               ATTTTTACCATGTTA  54 38
     DSY3586 NONE
     DSY3585 NONE
     DSY3584 NONE
     DSY3583 4087363 .. 4087389 - -18.1  -3.64822   AGCTTTTTATTGAAA         GAGCGGATGCC GCGCA GGCATCCGCTC         TGAAGTTTCATATCG 100 53
     DSY3581 4084703 .. 4084742 -  -5.8  -3.58343   CCTATTACCTCTAAA  TTACGAATAACAGCATCG AACA CTAAGCTATTCTTCGTAA   AATCCTCATATGATA  61 457
     DSY3578 4082508 .. 4082527 -  -2.1  -3.13689   CAAATATATATAAAT            TCCGACT GCTGTT AGCCGAA             GTCTAACCTTTCATC  43 40
     DSY3577 4081535 .. 4081556 -  -2.9  -4.36914   TGTTCCCGTACAAAA           TGAAGTGCA TGGA TGCGCTTCC            CCCTGCGTCCTATGT  59 370
     DSY3576 4079664 .. 4079691 -  -7.8  -4.27316   CTGTGCAATTGAAAA        CGGCTGCATT TTTTTCGT AATGCAACCG         CTTATTTGGGAATTT  79 100
     DSY3575 4078631 .. 4078649 -  -2.4  -2.50782   AAATGGACTAAAATT             CAAAACCC TAT GGATTTTT             GCTGACTCTGCTCCT  39 57
     DSY3574 4077508 .. 4077541 - -15.3  -4.36903   TTCAGCAAAGAGAAA     CCGAGCGTTGGCCGT CCGA ACAGGCAACGCCCGG      TAAATTTTCTACTTG 100 34
     DSY3573 NONE
     DSY3572 NONE
     DSY3571 NONE
     DSY3570 NONE
     DSY3569 4071884 .. 4071915 -  -3.8  -3.53811   GGGATCCGGGTGAAA     CGGCA-GGGG-TCA GAAATT TAATCCCCGTGCCG      GATTTGACTGAGGAC  51 111
     DSY3568 NONE
     DSY3567 4069373 .. 4069397 -  -6.4  -4.74132   ATAGCTTATGAAAAA          GGCTATGGAC TTTGC GCCAATAGCC          TTTTTCATATTTACC  77 58
     DSY3565 4067025 .. 4067042 -  -8.5  -3.53012   GCTCCTCCTTCCAAA             TTCGCAA CCGG TTGCGAA              TTTGGGAGGCTTTTG  71 69
     DSY3564 4066603 .. 4066659 - -10.4  -4.57073   GATTTGCGGCAAAAA GAAAG-ACCCGGAACCTTCAACAGTCC AATG AAACTGTTCAAAATTCCGGGTACATTC CAGTCCTTTTTTCTT 100 69
     DSY3563 4065593 .. 4065607 - -11.4  -3.04144   TCTTTATGGCCAAGA               GGCTGC CGG GCAGCC               TCTTGGCCGTTTGAT  83 51
     DSY3562 NONE
     DSY3561 4063343 .. 4063355 -  -2.6  -3.83403   GAAAAAAACAACCAA                GGCC TGTTC AGCC                CTTCTGTTTAAAATC  52 250
     DSY3559 NONE
     DSY3558 4059469 .. 4059488 -  -6.4  -3.75738   GAGGATGACTAATAA            CTCGGGAT CATC ATCCTGAG             CCGGATTGTTTTCAA  65 485
     DSY3554 4056137 .. 4056162 -  -6.9  -2.68279   TATCGACTAAACCGA         TAACGAGCGCA AATT TGCGTTCATTA          TTTTCTTGTCGGTGC  56 395
     DSY3553 4055553 .. 4055573 -  -3.9  -3.55203   AAAAGGCCTTGGAAA            TTGCGACCA ACA TGGTTGCGA            CACTGCAGGAATACC  52 122
     DSY3550 4051668 .. 4051697 -  -3.7  -6.37666   ATAAAATAAAAAAAA       GAAACT-TCGAATT GTT AGTCCGATAGTTTC       TTTTATAATAAGTAG 100 81
     DSY3549 NONE
     DSY3548 NONE
     DSY3547 NONE
     DSY3546 4046548 .. 4046575 - -10.7  -4.25104   CTGGCCCCATTAAAA        TTGAGTCCTCC GGCAAA GGAAGACTCAA         TTCATACTGATAGTT 100 40
     DSY3545 4045692 .. 4045749 - -40.5  -3.64703   TGGGTCGGAGGTAAA CCACAAGAGGGCTCGTAAGATTCGAAA CCGG TTTCGAATCTTACGAGCCCTCTTGTGG CCGTACTTTCGCAAT 100 143
     DSY3544 4043810 .. 4043839 - -11.5  -4.18018   CCTTTTCATGCAAAA       CGCGGCCA-ACC ACAACCG GGTATGGCCGCG       TTTTACCGATCCTTC 100 49
     DSY3543 NONE
     DSY3542 NONE
     DSY3541 NONE
     DSY3540 4040270 .. 4040291 - -17.3  -5.36441   TCCGCACAGAAAAAA           CCGGCGCTG TTGC CAGCGCCGG            AATCGGCCTGAAAAG 100 134
     DSY3536 4034116 .. 4034127 -  -3.6  -3.40925   AAAATCAGAAACACA                CGGG AGTC CCCA                 GTCTTATGCAGCGCA  51 126
     DSY3535 NONE
     DSY3534 4030267 .. 4030297 - -12.1  -3.18023   GCATGAGCACGAATA      GAGCAAGGCATTTC CTAA GAAATG-CTTGCTC       TGTTTATTTATAATT  86 240
     DSY3533 4028747 .. 4028763 -  -2.1  -4.63993   AATTTGAAAAAACAA              TCCCCAG GAT CCGGAGC              TTTTCCGAACTATAA  63 35
     DSY3532 NONE
     DSY3531 NONE
     DSY3530 NONE
     DSY3529 4024223 .. 4024235 -  -2.7  -3.23395   ATTTACCATTAGCAA                TCACT CCT AGTAA                ATAATAACGTTACGG  44 115
     DSY3528 4022101 .. 4022120 -   -10  -4.87626   TTTCAATATGAAAAA            CCCTCTGC CTCA GCAAAGGG             TTCTTGGGTCTTCAG 100 37
     DSY3527 4020690 .. 4020720 -  -8.3   -4.9645   ACTATAACAACAAAA      CCCCCTTGCCCATA TTAG TTTGAGCA-GGGGG       TTAAACCTATTTCTT 100 339
     DSY3526 NONE
     DSY3525 4017354 .. 4017371 -  -2.7  -3.43492   TTATATGGATGATAA             CTTCAAG TACA CTCAAAG              CAATAGTGCCGGTGG  48 353
     DSY3524 4015665 .. 4015701 - -10.4  -4.07687   ATTTCCGCTTCAAAA   GGCAGTATAGAG--CGGT TAC ACCGTACTCTATACTACC   TTTGTGAATCAAGGA  91 298
     DSY3523 4014120 .. 4014139 - -12.2  -4.27316   CCTTGGAAGTGAAAA            CTGCTTCC GGCT GGAAGCAG             TTAGTGGAAGCAGCT 100 63
     DSY3522 NONE
     DSY3521 NONE
     DSY3520 4010146 .. 4010177 - -21.8  -2.70932   TCTGCCTGGGAACGA      TGTTTCCGCAGCAG CCAG CTGCTGCGGAAACA       AGTACAACCGCCCTT 100 40
     DSY3519 NONE
     DSY3518 NONE
     DSY3517 NONE
     DSY3516 4005166 .. 4005181 -  -3.2  -3.69323   CGACTATCATTTAAA              CCGG CTTTTTTT CCGG               CGGTAAAGCCACCGA  51 5
     DSY3515 NONE
     DSY3514 4002670 .. 4002716 - -14.7  -4.15565   GCCATTATGCGAAAA GGGAGTATTGCCAAACTACTCT ATTT AGAGTAG-TCAGCGATACTCCC CTTTTGGATAATCTT 100 84
     DSY3513 NONE
     DSY3512 NONE
     DSY3511 3998537 .. 3998549 -  -6.2  -3.32844   CCCGGTAGCGGACAA                GGGC GCATT GCCC                CGAACGCTGCCTGTA  59 52
     DSY3510 3997816 .. 3997833 - -10.5  -4.95155   TGTACATGAGAAAAA             CGCCGAC ACAT GCCGGCG              GTCAAGATTCTGATC 100 325
     DSY3509 3995797 .. 3995819 - -13.6  -5.21709   GGGGACAGCAAAAAA           GAGGATTTTG AGA CAAAATCCTC           TTCAAAAAATATCTT 100 107
     DSY3508 3993473 .. 3993498 - -11.9  -5.48213   CAGCCAAAACAAAAA         CTTCCCATCCC TCCA GGGACGAGAAG          TCATTCCAGTGTTGG 100 207
     DSY3507 3992266 .. 3992297 -  -2.1  -3.30159   GGAAGGTTTTTATAA      GGGGTGGCTGGAGG ATTCA CATCAGGCC-CCCC      TGCTGCAGCAGCGGC  45 10
     DSY3506 NONE
     DSY3505 3990202 .. 3990218 -  -5.1  -3.39936   ATTCAAATCTGACAA              CCCCT CTTGAGC AGGGG              ACCGGCAGATGCCGA  55 102
     DSY3504 NONE
     DSY3503 3989046 .. 3989062 -  -2.2   -2.6563   GCGCCTAAGAATTGA              CCCATC AGATA GACAGG              CAGTTTTGGGCAGCC  40 13
     DSY3502 NONE
     DSY3501 3986913 .. 3986925 -  -6.3  -4.07568   TTGCTTTTGGCAAAA                GATAG TTT CTATC                ACTCTCTGTTATAGC  67 349
     DSY3500 NONE
     DSY3499 NONE
     DSY3498 NONE
     DSY3497 NONE
     DSY3496 NONE
     DSY3495 NONE
     DSY3494 3981288 .. 3981302 -  -2.1  -2.60982   AGAAACGCTGATAAC               TCCGA AATTG TCAGA               CCTAGAACCCGATTT  40 27
     DSY3493 NONE
     DSY3492 NONE
     DSY3491 NONE
     DSY3490 3976320 .. 3976330 -  -2.4   -4.3467   ACCTTTACATGAAAA                 GCGG CGT CCGG                 GAATACTGGATTGTG  61 415
     DSY3488 3974311 .. 3974342 -  -2.8  -3.10164   CGATGGATCATTCAA      GGCCAGGCCCATCC TAAT GAGTAGGGATGGCC       AATGTCAGCTTTAGG  44 50
     DSY3487 3973196 .. 3973234 - -19.1  -4.77759   ATAATTCAGGAAAAA   TTGAAGCCTAAGAACGG GAAAA CCGATCTTAGGCTTCAA   TTTTTCCTTTTCACT 100 89
     DSY3486 3972528 .. 3972551 -    -3   -5.1383   AAGAACAGACAAAAA          GTCAATGCTG CTAT CAGCAACGCC           AAAGCATACTTCACA  74 372
     DSY3482 3960600 .. 3960635 - -18.4  -3.34895   GTTACCTGTAAGCAA    GCACTCCCTATCCGGT TTTG AGCGGACAGGGAGTGC     TTTTATTATTAGATG 100 88
     DSY3480 3958892 .. 3958909 -  -3.4  -3.36557   AATTAGTGCAAGGAA             TCGGCT TTAGTT AGCCAA              AGCTAACCTTGTGTT  47 190
     DSY3479 NONE
     DSY3478 3955159 .. 3955205 - -18.9  -4.07568   CTTTGCCCCTCAAAA TGCCAAAGACGGACTATCAGC TTTAC GCCGATAGTCCGTCTTTGGTT GTCACATTCCCCTTG 100 73
     DSY3476 3951476 .. 3951526 -  -4.9  -4.44448   AGGAGCGCAAAGAAA TGACGGTTCCCCGTTTGCTG-GAAT TGT ATTCTCAGCAAA-GTAAAACCGCCT TCGCTAATGATCGCA  67 156
     DSY3469 3943314 .. 3943361 - -21.6  -3.90112   TCGTGCCCAAGTAAA CGATAAGGCCCTTGAC-CTTCCC GGC AGGAAGTGTCAAGGGCCTTATCT TGATCCCTAGAGGCC 100 281
     DSY3465 NONE
     DSY3464 3937076 .. 3937100 -  -5.5  -3.15544   CCTTATCTTCACCAA          GGCAACCGGGC CCT GCCCTTGTGCC          TGGCTACAATTTCCC  53 76
     DSY3463 NONE
     DSY3462 3934796 .. 3934848 - -14.6  -4.62069   CCTCCAGTTTAAAAA TCGGCTGTTTTTAAAAATGACGAAG CCTG CTTCCTCATTTTT-AAAACAGCTGA ATTTTAACACAGTGC 100 46
     DSY3461 NONE
     DSY3460 3931817 .. 3931850 - -18.3  -3.87815   GGGCATGTGTACAAA     GGAAGACCTGCCCTC CAAA AAGAGCAGGTCTTCC      CTATTATTCTAATCC 100 63
     DSY3458 NONE
     DSY3457 3926947 .. 3926957 -  -2.6  -3.76125   GCATGCTAACCTAAA                 TTAA TAG TTAA                 CTCCTGAGCAATGGT  52 5
     DSY3456 3924967 .. 3924996 -  -3.6  -4.89054   TGCACAAAAAAATAA       CCATACTT-CCGC AAACG ACGGCATGTATGG       TCTTAAAGATTTTCC  70 28
     DSY3455 NONE
     DSY3454 3922694 .. 3922710 -  -5.1  -2.62184   CGCCCCTTTATACTA              CCGGAAT CAC ATTCCGT              TATTCTTCTGGGGAA  49 25
     DSY3453 NONE
     DSY3452 NONE
     DSY3451 3918895 .. 3918908 -  -2.5  -3.06501   CATATTTTTAGTGAA               TATAT TCAC ATATA                ATTTGGCTTATCTTT  43 111
     DSY3450 NONE
     DSY3449 NONE
     DSY3448 3916973 .. 3916984 -  -5.8  -3.54879   CCTAAAACCCAAATA                TGCC GTTA GGCA                 GCGGTACCCCGAGAA  59 0
     DSY3447 NONE
     DSY3446 NONE
     DSY3445 NONE
     DSY3444 3912959 .. 3912972 -  -5.3  -3.14211   ATTTCCGTTTAGTAA               GGTTA ATTA TAACC                TAAAATCTTTTTTCA  53 125
     DSY3443 NONE
     DSY3442 3911266 .. 3911293 - -14.9  -4.32482   ACTCAGAATGGAAAA        CCCCCGATCAC TTCCCT GTGACCGGGGG         CTGACTATAGGACAA 100 30
     DSY3441 3910504 .. 3910523 -  -6.4  -2.99325   GGGGCACAAGCAAAG            CGTCAACC TTAT GATCGACG             ATGATTTGAGCAGCT  56 242
     DSY3440 NONE
     DSY3439 NONE
     DSY3438 NONE
     DSY3437 3907290 .. 3907319 - -13.5  -3.60805   ATACTCTATGCCAAA       GAGGGCTTCTGGC ATCT GCCAGTCGCCCTC        TTTGGTTATTTTTCT 100 82
     DSY3436 3906511 .. 3906525 -   -10  -3.00298   GGGGTCAACTATAGA               GCAAGG CTT CCTTGC               TTTACATACTCTTTT  73 53
     DSY3433 NONE
     DSY3432 3899999 .. 3900027 -  -9.6  -5.45652   ACCGCTAATAAAAAA        CCAGCACATTGT TTATT ACAAAGCGCTGG        TTTTAGGCAATATTG 100 497
     DSY3431 3899334 .. 3899366 -  -7.8  -4.98522   AAGGGCATAGAAAAA      CCCCCTCACT TGTTTCCACGTTG AGTGAGGGGG      TTGCACGGAAAAACT  95 42
     DSY3430 3897822 .. 3897835 -  -3.1  -3.91801   AAAACACCATAAGAA               CCCTA ATCT TAGAG                AGCAACAGTATAAAC  56 196
     DSY3429 NONE
     DSY3428 NONE
     DSY3427 NONE
     DSY3426 3892366 .. 3892399 - -14.6  -4.71426   TCTCCATGAATAAAA     CGGCAGGAGCAGCT TTGGTC AGCCGTTCCTGCCG      TTTGGATCAATCAAA 100 32
     DSY3425 NONE
     DSY3424 NONE
     DSY3423 3889947 .. 3889983 -   -16  -3.79203   ACATAAAAGTCGAAA   GCAGAAGCCCAGCTCCA TATT TGG-GCTGGGTTTCTGC    TCCCAGGGAAGATCT 100 256
     DSY3422 3888319 .. 3888341 -    -9  -4.99861   GACTAATTACAAAAA           GCCCCCCGGC GCT GCCGAGAGGG           GGTTACATCACCTAA 100 286
     DSY3421 NONE
     DSY3420 3883306 .. 3883347 - -11.9  -3.36135   ATAATTTGTAAGCAA TAAAGCCTTCAAAAGA-CGT CTC ACAACCTCTTGAAGGCTTTA TTCGATACAATTTAT  89 163
     DSY3419 3881503 .. 3881515 -  -2.7  -4.04326   CAATCAAAGACTAAA                TCTCA AAA TGAAA                TAAACCACATCATTT  54 237
     DSY3418 3879996 .. 3880028 - -12.8  -2.91429   AGAGTAAAGTAATCA     GGGCACTCTACG-CA ATTG TGACGTAGGGTGCCC      TTAGTTTCGTATAAA  95 54
     DSY3415 3875714 .. 3875732 -  -3.2  -2.71744   GATTATTATACACTA             TTTTAGAA TTA TTCTAAAG             TTTTGATTTTCCACT  42 178
     DSY3414 NONE
     DSY3413 3872445 .. 3872463 -  -5.8  -4.56607   CCAGGAATCATAAAA             GGCTGCCC CGC GGGCTCCC             GTCGTATGAATCCCC  73 367
     DSY3412 3871806 .. 3871846 - -14.9  -4.74013   TGGAAATACAGAAAA  GCCGTAGTCAGAAGAAATG TAT CCTTTCTTTTGACTACAGC  CTTGAAGATTCCATG 100 43
     DSY3411 NONE
        dmsA NONE
        dmsB NONE
        dmsC 3866823 .. 3866858 - -16.4   -4.7657   TAAAAACCGCAAAAA    GATGGAGCTATAAGTC TTGG GACTCATAACTCCATC     TTATCTTAAAAGAAA 100 74
     DSY3407 3866053 .. 3866088 - -12.7  -4.45151   AATAGGTAATGAAAA    TCCCTTGCCAATAGG GTGTTT CCTACTGTCAAGGGA     TTGAAAATGTATTAC 100 44
     DSY3406 NONE
     DSY3405 3862367 .. 3862396 -  -4.3  -5.03405   AATATCACATAAAAA       TAGGAAACGTCCC CGAG AGGATATTCCCTA        TGTTCCGCTTATCTC  74 94
     DSY3404 3860791 .. 3860816 - -14.9  -5.46698   TTTAAAACCAAAAAA         GCTTGAGATTC AAGT GAATCTCAAGC          AAGATCCTCTTAGCG 100 59
     DSY3403 3857951 .. 3857985 - -12.2   -3.6715   TGAGTGAATTCTAAA     CGCCCTAGTCCCAC TTTTATG GTGAGATTAGGGCG     TTGCTTGGTCGATGG  93 152
     DSY3402 3856388 .. 3856410 -  -5.5  -4.32402   TTTTAATTAAAATAA           GCCTCCCCC GCGCA AGAGAAGGC           TTTGCTATATCTACC  68 89
     DSY3401 NONE
     DSY3400 3855491 .. 3855520 - -12.2  -3.76373   GGCCTAATAGTTAAA       GCCAGCCCCCTT AGCTTG AAGAGGACTGGC        TTTTTTGTTGTGCTG 100 107
     DSY3398 3853125 .. 3853182 -  -5.8  -4.77157   GGAAGTCAGTAAAAA CCATAGGTATAATCAGCCTCAGCA AGAAAAACAA TGCCAAGACCGATTATACCTTTAA ATGCACTGTATTTGT  78 79
     DSY3397 3852375 .. 3852389 -  -2.8  -2.64155   TTTTCTGGAAATTCA               CCTTGA TCA TCAAGC               TATCCTCCTGTCAGG  41 20
     DSY3396 3851662 .. 3851706 - -33.2  -5.32608   AAAAAAGTGAAAAAA GGGGACAGGTCCCGCTTTTC GTTCT GAAAAGCGGGACCTGTCCCC TTTTTTCACCTACGC 100 35
     DSY3395 NONE
     DSY3394 NONE
     DSY3393 3848872 .. 3848882 -  -8.2  -3.33744   GGCTGTTGGAAAAAG                 GGGC CGC GCCC                 GCGCTATCCGGCTGA  69 109
     DSY3392 3847436 .. 3847469 - -18.3  -5.01811   GTACCAAAGCAAAAA     CGCCTGCCCCTAAGT CAAA ACTTAAGGACAGGCG      TATAACCTGCGGTAC 100 315
     DSY3391 3846318 .. 3846329 -  -5.8  -2.60075   GTTGTGTGAACCAAG                GGGA CAGG TCCC                 GTTTTATTCGGTAAA  52 29
     DSY3390 NONE
     DSY3389 NONE
     DSY3388 3844461 .. 3844478 -  -2.6  -3.79203   AGATAAAAGGGTAAA             CCGGCA CATTAT TGCAGG              ATAGACTTGTTTTGC  52 89
     DSY3387 3843548 .. 3843587 - -19.4  -3.56092   TCATGAGTTTTCAAA  GGGTAGGGAGCGCCTC TATGCCAG GAGGCGTTCCCTACCC   TTCCCTTGGTTCCTG 100 41
     DSY3386 NONE
     DSY3385 3842029 .. 3842051 - -12.1  -3.18115   TCCTGATAAAAGAAT           GCCAGCAAA AATTA TTTGCTGGC           CTGAACATTCTTATT  86 53
     DSY3384 3841000 .. 3841036 - -14.6  -3.72027   ATTTTTGATGAATAA    TAAAGGGACTAAACCC ATTCA GGGTCCAGTCCCTCTA    AAAGCTTATAAGCAA 100 57
     DSY3382 NONE
     DSY3381 NONE
     DSY3380 NONE
     DSY3379 NONE
     DSY3378 NONE
     DSY3377 3832149 .. 3832192 - -31.4  -3.93369   TTAAGGTGAATCAAA GGGACAGGTCCCGTTTTTCA TTTT TGAAAAACGGGACCTGTCCC CTTGATTCATATGAG 100 32
     DSY3376 3830253 .. 3830297 - -20.3  -5.24129   GCTTCCTATAAAAAA CAAGGACAGGTACCATTTTTC TTT GAAAAATGGTACCTGTCCCCT TGATTCCTTGATTAC 100 56
     DSY3375 3829392 .. 3829435 - -20.6  -5.48825   GATCAGGCAAAAAAA GCGGATGAAG-CATGTGAACA CGC TGTACACATGGCTTCATCCGC TTTTTCTTTTATGCC 100 216
     DSY3372 NONE
     DSY3371 NONE
     DSY3370 NONE
     DSY3369 NONE
     DSY3368 3819750 .. 3819768 - -10.3  -2.88544   TCTGAGTGGGACAGA             GGGACAG GTCCT CTGTCCC             AATTTCTGTCCCCAT  75 167
     DSY3367 3817854 .. 3817885 -  -7.4  -3.28712   GGTTTGGGTGGACAA      CGAGCTTAGG TTTTGGCACATT CCTAAGCTCG       CTTCCATCTGCGGGT  64 83
     DSY3366 3816383 .. 3816397 -  -5.6  -3.13164   CTTTGAACGACTTAA               CGACAC TAT GCGCCG               GCTCCATCCATTATA  55 61
     DSY3365 3814015 .. 3814037 -  -4.8  -4.11183   CCTCACCACAAACAA           CTCCTCCCCA AGC TGAGCAGGAA           GTAAAGCATCCCTTT  63 258
     DSY3364 3812878 .. 3812899 -  -7.3  -4.77036   TCGGAGTATGAAAAA           GACCTTCTCC AAA GGAGA-GGCC           TTAGTTTTTTACTAA  85 37
     DSY3363 3811498 .. 3811509 -  -2.2  -2.51547   TGCTCAGACCAATAG                CTGA CTTG CCAG                 ATAGATAGCCATACC  39 2
     DSY3362 3810092 .. 3810103 -  -5.8  -3.29511   TCCATCTGTTCAGAA                CCGA CTGT TCGG                 TCAGTCTATATTATT  57 94
     DSY3361 NONE
     DSY3360 NONE
     DSY3359 3804796 .. 3804828 - -20.8  -3.55622   CTTAACTTGGTCAAA      TGAAAGAGGAGGGC GCTTT GCCCTCCTCTTTCA      TTTAATAACTCAGGT 100 89
     DSY3357 NONE
     DSY3356 3800895 .. 3800924 - -13.7  -3.72051   GCCAATAATGCGAAA       GAGCAGTGCAAAC CGAA GTTTGCACTGCTT        AAGTCCCAACTTTTT 100 98
     DSY3355 NONE
     DSY3354 3799070 .. 3799100 - -17.8   -5.0133   GAGTTGGGTAAAAAA       GTGAAGCAAGAGAA TAG TTCCCTTGCTTCAC       AATGGTTCTTATTTT 100 34
     DSY3353 3797957 .. 3797971 - -11.4   -5.1675   TTATGGAGCAAAAAA               GAGGGC TAT GCCCTC               TTTAAAAATCACGTT 100 104
     DSY3352 3796497 .. 3796532 -   -20  -3.53012   CTGTCCCGTCTTAAA    GAAACAAGACCTGACC CGTC GGTCAGATCTTGTTTC     TTTAAAGCGCGCATT 100 513
     DSY3351 NONE
     DSY3350 3795274 .. 3795287 -  -4.5  -3.14931   TTCAGCCGGGACCAA               GGAAG GCTG CTCCC                TGATCCCAGTCGGTT  51 44
     DSY3349 3794322 .. 3794368 - -13.9  -4.02535   TCATAACGAATGAAA CAGGCCCAGCCATTGATTCCTA AATT TAGAAACCGACGGCTGGGC-TG AACGCCTAGCTTATA 100 66
     DSY3348 3791773 .. 3791785 -  -3.4  -2.53822   GCCATTTTACAACAT                GACA TACCT TGTC                TGCGGGGGCGGGAAA  42 57
     DSY3347 NONE
     DSY3346 3788342 .. 3788361 - -12.2  -4.56775   AGTTTCTTTTAAAAA            GGGGAATC TTGC GATTCCCC             TTAAGTTTTAAACTT 100 127
     DSY3345 3787100 .. 3787118 -  -4.5  -4.11371   CAAGAGTCTTTAAAA            GCAGGCCC AGCT GGACC-GC             TAAATGCAGCTTCAC  63 93
     DSY3344 3786044 .. 3786080 -    -6  -5.31275   TTGGAGTACAAAAAA   GTCAAGAGACG-ACTCA ACTA CAAGTACATCCCTTGAC    TTTTTTATCGATATA  86 45
     DSY3343 3784466 .. 3784502 -  -9.6  -5.00851   ATTAAGCAAAGAAAA    GCGACCTTATTCTACT TTTGC AGTACAATAAGGTCGT    TCTTTATTATCGTAC 100 61
     DSY3330 3766519 .. 3766531 - -10.5  -3.55563   ATCCCACCCCTTAAA                GGGGG CGT CCCCC                CTGAGAGGCTTACGC  80 294
     DSY3329 3762877 .. 3762908 - -21.8  -5.05301   AAATAATTACAAAAA      GAACCTCGAACGCA TTGC TGCGTTCGAGGTTC       CCTTTTCCCATAGGG 100 71
     DSY3328 NONE
     DSY3327 NONE
     DSY3326 NONE
     DSY3325 3755454 .. 3755466 -  -6.9  -2.76261   GTTTAAGGTTGAAAT                CCCGC GCC GCAGG                CTGACTCCATCATGG  57 0
     DSY3324 3754037 .. 3754087 - -11.9  -4.91712   GCTAATTGATAAAAA CCATTAAGCGGGCTGAGT-GGGTG CCTA CACCCTACTCAGCCCGCTTTCTTC ATCTCATAGCTGACC 100 142
     DSY3322 NONE
     DSY3321 NONE
     DSY3320 NONE
     DSY3319 NONE
     DSY3318 NONE
     DSY3317 NONE
     DSY3316 NONE
     DSY3315 NONE
     DSY3314 NONE
     DSY3313 3741403 .. 3741420 -  -4.1  -3.31461   CAGCTACGCTTACAA             CAGGGTT TTGA AACACTG              TTTTGTTCCTCTACC  51 147
     DSY3311 3739971 .. 3739985 -  -2.1  -2.66272   TCTTAGCTAAATTCA               TACCC GAGGA AGGTA               AACGATATATGTTCG  40 327
     DSY3310 3739455 .. 3739469 -  -2.8   -2.6063   GCTATGCAGAATTCA               TGCATT GGC AAAGCA               AATTCACCATCTATA  41 89
     DSY3309 NONE
     DSY3308 NONE
     DSY3307 NONE
     DSY3306 NONE
     DSY3305 3731565 .. 3731577 -  -3.5  -4.44914   TATCGAACAAAATAA                TTTTT ATT AAAAA                AATACAATCGCCGAC  65 502
     DSY3304 NONE
     DSY3303 NONE
     DSY3302 3728058 .. 3728070 -  -2.7  -2.82516   GCTTTTATCATCATA                TTCAT ATG ACGAA                AAAATTCCCTTCCAC  42 485
     DSY3301 3725920 .. 3725939 -  -2.2  -4.64766   TTGACACCTCAAAAA            CTGAAACT ATTG AATTTCAA             GGGTTTGAAAGGTTC  63 85
     DSY3300 3725302 .. 3725315 -  -5.3  -3.17146   CGCCCCCATAATAGA               TTTGG TATT CCAAA                CTTATTATGGTGACA  53 108
     DSY3299 3724114 .. 3724130 -  -2.1  -2.87132   CGTTGCCTGGAGACA              TGGCCGA CTT TCGCCCT              CGAGTCACTGTGTAG  41 99
     DSY3298 3723696 .. 3723708 -  -3.3  -3.99405   TGAATTCAGGATAAA                CGGGA TTA TGCCG                AAGATTTTGTTATCC  56 105
     DSY3297 3722681 .. 3722697 -  -6.5  -2.64155   CCTCGGGTAAATTCA              GATCGGC CTT GCGGATC              AACTTAGCCAGTTTA  54 201
     DSY3296 NONE
     DSY3295 NONE
     DSY3294 3721077 .. 3721089 -  -4.8  -2.80935   AGTTCATTGAGCAGA                TCCG GAAGG CGGA                TGTATTTTACCGTGT  49 1
     DSY3293 3720691 .. 3720732 -  -6.7  -3.53012   TTGGGTTTTGCGAAA GTTGGTGT-ATGGAGAGT GGGCAGT ACTCTCCATAACACCTTC ATTAGATAAGTTCTT  63 39
     DSY3292 3720110 .. 3720122 -  -4.8  -4.52589   TGCTGGCAGAGAAAA                CTGC GGGAA GCAG                CCTGCACAGACCTTA  71 297
     DSY3289 3717098 .. 3717121 -  -4.4  -4.90302   TATGAAGAAAAGAAA          GAGGCCCCGC AGGA ACGAGACCGC           ATTAAAGAAGAACGG  71 70
     DSY3288 3715680 .. 3715701 - -12.3  -4.39347   AAAAAATAGTCAAAA           CCCAACCAC ATCA GTGGCTGGG            TAATTTTTTTGTACT 100 78
     DSY3287 3714663 .. 3714680 -  -9.9  -3.36749   TATCTCCAAGATCAA             TCCCCAT AGCC ATGGGGA              TGTTTTTGATGCCAC  76 4
     DSY3286 3713888 .. 3713904 -    -5  -3.39844   GTCACAGCTCAAAGA              CTGGCC CCTGT GGCCGG              AACCAATATGACAGG  53 294
     DSY3285 3712397 .. 3712410 -  -2.3  -2.74012   AGAAGCAGAAATGGA               CACGG CTTC CCCTG                AGTAACTTATATTGT  41 106
     DSY3278 3702760 .. 3702783 -  -9.6  -3.72592   AATGGTGATCAATAA          GCAACAAGTC AAAC GGCTTGTTGC           TTTGCTTAGGGTCTG  78 47
     DSY3276 3701119 .. 3701149 - -10.6  -4.00348   TCTTAATGAACTAAA       GGACAATTTGGA AGGTGAG TCCAAATTGCCC       TTTTTAAATAAGCAG  89 58
     DSY3275 3698761 .. 3698776 -  -3.2  -2.94099   CTTCTTCAGCATACA              TCTGGG GCCG CCCATA               GCGTCCATCCTCTTG  44 79
     DSY3274 3697769 .. 3697793 -  -8.6   -4.3208   GTCCATAAGCCAAAA          CCTCACGTTT ATAAA AAGCGTGAGG          TTTTCTAGTATCCTG  82 54
     DSY3272 NONE
     DSY3271 NONE
     DSY3270 3695041 .. 3695067 -  -2.4  -5.11836   AGAGTTAAAAGAAAA        GAATCCGCTACC TGAAT GGT--CGGATTC        TTTTTTTTATCTTAT  71 75
     DSY3265 NONE
     DSY3264 NONE
     DSY3263 NONE
     DSY3262 3686788 .. 3686814 - -10.9  -5.21506   ATAATAACACAAAAA         CCCCCAAAGCA CACGC TGCTTTGGGGT         GAGTAACCCGGCCCT 100 476
     DSY3261 3685792 .. 3685813 - -10.1  -4.33928   GACTTTAAAGAGAAA           TCCCGAGGA TTAA CCCCCGGGA            CCCAGTCTATCCATT  93 61
     DSY3260 NONE
     DSY3259 NONE
     DSY3258 3682359 .. 3682417 - -12.7  -4.41817   CAAAACAACCCAAAA TAGTACAGGGGCTGTCCCCT-TACTTTT TGCC AAAAGTATAGGAAACAGCCCCCATTCTC ATCAATCACATATTA 100 38
     DSY3257 3681331 .. 3681367 -    -9  -3.02745   GTTAGGTAGAAATGA   TATTTGAATCA-AGGGA CCTG TCCCTCTGATTCAATTA    GATGCTAAAGGTATG  68 23
     DSY3256 3680129 .. 3680152 -   -11  -4.68209   ATGCCAATAAAGAAA          GGAGCTCAGC TATA ACCGAGCTCC           CTCTGACCCCAAACT 100 88
     DSY3252 NONE
     DSY3251 NONE
     DSY3250 3675528 .. 3675540 -  -2.7  -3.22924   TGGAAATGATCAAGA                TCGAT AAA ATCAA                GAGGTAGGTACTTCG  44 140
     DSY3249 3674391 .. 3674411 - -10.4  -4.07687   ACCTCCTTTTTAAAA            GGGGCGAA TAGTC CTCGCCCC            TACAACAAATCAGTT  91 65
     DSY3248 NONE
     DSY3247 3672326 .. 3672360 -  -2.3  -4.77165   CTTCCCACAATAAAA     GGCCAATAAAC GATTTACTTTTAG GTTTATTGACC     CTTCTATTCATATCA  66 77
     DSY3246 3671524 .. 3671555 -  -4.4  -2.71791   ATCCTGTCCTTAAAC      TGCCTGAACTGATT GGTT ATTCATCCCAGGCA       TTCTCCCTCACATGG  45 10
     DSY3245 3670384 .. 3670399 -  -3.2  -2.88822   TCTCTCATATAATTA              CTACCC ATGA GGGCAA               AATGAGAGTAAATTA  43 69
     DSY3244 3669528 .. 3669580 - -31.7  -3.09516   TTCTCCACTAGTGAA TCAAGGGGACAGGTACCGTTCTTCA TAT TGAAAAACGGTACCAGTCCCCTTGA TTCATCCCCTTGATT 100 44
     DSY3242 3667931 .. 3667978 - -28.8  -5.08824   TCTCTAGTGAAAAAA TGGGGACAGGTACCGTTTTTCA ATTA TGAAAAGCGGTACCTGTCCCCA TTTTTCACCCCTGTC 100 49
     DSY3240 3666019 .. 3666046 - -12.1  -3.60792   ATGACCTACATAGAA        TCATCCAGGCC AATAAA AGCCTGGATGA         TTAAAATAATTTCAC  93 159
     DSY3239 3665324 .. 3665338 -  -4.2  -2.68532   TCCAAAGCTACATGA               GTCGGA GTA TTCGAC               ACCTCGTCATAAAAA  45 45
     DSY3238 3664666 .. 3664682 -  -8.7  -5.65927   TAGTCAAACAAAAAA              CGAGGAA TAG CTCCTCG              CTTTCACTTCATTTA 100 38
     DSY3237 NONE
     DSY3236 NONE
     DSY3235 NONE
     DSY3234 NONE
     DSY3233 NONE
     DSY3232 3658001 .. 3658017 -  -2.9  -3.60395   TCAGAGAAGAATCAA              TCGCGGA GCA TCTGCAA              AAAGGATTCCAGCCT  50 5
     DSY3231 NONE
     DSY3230 NONE
     DSY3229 3655619 .. 3655667 - -13.2  -2.63073   GCCGGCCAAGAATAT GGTTAAGCAGAAGGCCCTTGGA ACGAA TCCCGGGGCCTTCTGCTTAAAA TGAACTTACTCTTGC  91 31
     DSY3226 NONE
     DSY3225 3650452 .. 3650480 -  -5.3  -4.82901   CTTTGCCCATAAAAA        CAGGACAAGGT TTGCCGT ACCTTGCCCCA        CTGATTTTAAGTCAA  75 32
     DSY3224 3649558 .. 3649595 -  -2.1  -2.83403   CTGCCTGCATTAAAT   GGTCATGGACAAAAAGTT TAG AAATCTTTG-CCACCACC   CCTCAAGACCAGTGC  41 92
     DSY3223 NONE
     DSY3222 NONE
     DSY3221 3646799 .. 3646818 - -12.2   -4.9725   ATTTTCATACAAAAA            GCACTGGA TTCC TCCAGTGC             TGAATACTCATATGG 100 405
     DSY3220 3645860 .. 3645880 -  -2.7  -3.70919   CTTAAACGTCAAGAA            TAAAATTTT CTA AACATTTTA            ACATTCTACCGTTTA  50 31
     DSY3219 3644976 .. 3644999 -  -7.5  -5.93809   TCTTCACAAAAAAAA          CGAGA-CAGG CCTAT CCTGATCTCG          TTTTTGTCATCTGAC 100 49
     DSY3218 NONE
     DSY3217 NONE
     DSY3216 3640771 .. 3640818 - -11.5  -4.19678   TGATAGTGCAAGAAA GGGAGCTGCACCT-TGAT-AACC TTTC GGTTGATAAAAGGAGCAGCTCCC TTGAAAAATTAGATG 100 34
     DSY3215 3639883 .. 3639930 - -21.6  -4.67635   CGCAAAATCATAAAA CAAAAGAAGGTCTCCGGCAGAT TTTG ATCTGTCGGAGACCTTCTTTTT GTTACTTGCCGGGCT 100 365
     DSY3212 NONE
     DSY3211 NONE
     DSY3210 NONE
     DSY3209 NONE
     DSY3208 3633077 .. 3633113 - -11.8  -2.55544   TCACTACTCAAGGCA   GGGCTGTGCT-AAATCT CATC AGATTTTATCACAGCCC    TTTTGTCTGAAAGTG  81 61
     DSY3206 3630826 .. 3630844 - -10.3  -4.49337   GAACATGAACTAAAA             GGGGAAC TCTGC GTTCCCC             CTCAAAGCAGGTTTC 100 229
     DSY3205 NONE
     DSY3204 3628019 .. 3628062 - -24.8  -5.27938   AGCGTTAAAGAAAAA GGGGTGCCGCAAAACGTTGA CTCA CCAACGTTTTGCGGCACCCT CTGTCTTATGCTGAT 100 31
     DSY3196 3618630 .. 3618649 -  -7.9  -5.21709   CCTTACATGAAAAAA            GCACACT GTTATT AGTGTGC             CATTCTCCGTTAGAT  95 46
     DSY3195 3615987 .. 3616014 - -14.3  -3.67296   CACTATCCAGGGAAA        TGAGACAAGGG TTCATT CCCTTGTCTCA         CCCCATTTTTTCATA 100 160
     DSY3194 3615236 .. 3615256 -  -2.6  -2.53995   ATGGAGGGTAATCGA            TCCCAATA ATGTA TATTCGGA            GGGAAGCCTTTTCAT  41 71
     DSY3193 3613863 .. 3613877 -  -2.8  -3.21218   ATTGCCTATGACGAA               CTCC GCCACCT GGAG               CAGCTGGCCTGGTGC  45 333
     DSY3191 NONE
     DSY3190 3611120 .. 3611152 - -16.4  -2.80779   TCAACATTAAGACCA      GCTGAGGCAAGGGA TCTGT TCCCTTGCCTCAGT      TTTTTTATTCCCTCA 100 38
     DSY3188 3606314 .. 3606352 -   -14  -4.50627   CATGGACCAAACAAA   GCAAAGGCATACCAACTT CAT AAGCCGGCATGCCTTTTC   ACTTCACATCTATTC 100 83
     DSY3187 NONE
     DSY3186 NONE
     DSY3185 3602310 .. 3602325 - -10.4  -3.58505   TCATTAATAATAAGA              GGGACC TTGC GGTCCC               TTTAAAGGCTATACT  82 54
     DSY3184 3601279 .. 3601293 -  -3.6   -2.5511   CATTATATCACTAAG               TTGTCA GGT TAACAA               ACAAATTTACAGCCT  44 89
     DSY3183 3600481 .. 3600500 -  -7.2  -4.95876   AACGATAAGGAAAAA            GTAAGACA CTGC TGCCTTAC             TTTTCGCAAATCTTC  89 154
     DSY3182 3598882 .. 3598903 - -10.9  -2.73797   ACCCATAGAAATGTA           GCCAGG-GCA TGT TGCACCTGGC           TGGTTTTTCGACACT  77 120
     DSY3181 NONE
     DSY3180 NONE
     DSY3179 NONE
     DSY3178 NONE
     DSY3177 NONE
     DSY3176 3592505 .. 3592540 -  -7.8  -3.53012   TCCCTCTCGCCTAAA    GAAAAAAAACGAAG GCGAATTT CCTCGTTTTTTTCC     ATTGTTTCGTTATAT  68 57
     DSY3175 NONE
     DSY3174 NONE
     DSY3173 3590431 .. 3590467 -  -9.6  -5.43414   ATTATACACAAAAAA    GTGCCGTAAGAC TGCGTTTTTTAAG GTCTTACGGCAC    TTGCCCGACTATTCA 100 59
     DSY3172 3589093 .. 3589122 -  -6.3  -5.14985   CCAAAGACACAAAAA       GCACCGACCTGCC CTAG AGCCTGTCGGTAC        CTTTTCTCTGAACAT  87 53
     DSY3171 3587665 .. 3587678 -  -3.1  -2.73994   AGCCCTTGAATACGA               GCAAT CTCC ATCGC                TTTCTCTTCCTTTTA  43 112
     DSY3170 NONE
     DSY3169 NONE
     DSY3168 NONE
     DSY3167 NONE
     DSY3166 3582248 .. 3582288 -  -4.3  -3.83323   CCCACACAATTCAAA CTTGCGAATCCGTTGGTTG TCATC CAACCAA-AGATTCA-AAG TAATACCCTGATGTT  57 46
     DSY3165 3581620 .. 3581640 - -14.7  -4.77867   ACACATAACACAAAA            CCCCCGGGA TTC TCCCAGGGG            TGCGATTGTGATTTC 100 43
     DSY3164 NONE
     DSY3163 NONE
     DSY3162 3579377 .. 3579399 -  -7.8  -2.67143   ATACCTATTATAGCA           CCTTATCCTC TGG GAAGATAAAG           CTTATCGCGGCAAAT  60 27
        nadD 3578292 .. 3578321 -  -8.5  -3.33087   AATATATGCCGAGAA       GACCCTTCTGACC TTTT GGGCAAGAGGGTC        TTCCAGAACTATGTT  69 410
     DSY3160 3577669 .. 3577686 -  -2.7  -3.06501   TACAGCGCCATGCAA             TTGCTTA TCTG TCAGCAA              ATTTTTGCCTCCTTT  43 12
     DSY3159 3577094 .. 3577117 -   -11  -5.47431   TCAAGATATAAAAAA          CTCCCATCCC TAAA GGGACGAGAG           TAACTTCCCGCGGTA 100 256
     DSY3158 3574432 .. 3574471 - -10.8  -5.27779   TTGAAGACTAAAAAA  GCTGTTGCTCAACAAACG TCAC CGTTCATTTTGCAACAGC   TTTATCCCACATCCG 100 102
     DSY3157 NONE
     DSY3156 NONE
     DSY3155 3571054 .. 3571084 -  -7.6   -4.0641   TGCTATTGAGAGAAA      TCAGCGGCAGGTG TGTAAC CAAC-GCCGCTGA       TTACATTGTTCTAAC  74 77
     DSY3154 3569455 .. 3569477 -  -8.5  -4.21194   CCTGATGAGGTAAAA           CACCCAGAT GCAAA ATCTGAGTG           TTTTACCCGTGGTTT  79 62
     DSY3153 NONE
     DSY3152 3566801 .. 3566831 -  -4.9  -4.12188   CTATTATTTTGAAAA      TGCCTTCGAGATAA GAGA TTATCTC-AAGGAA       AATTATGATAAACTC  62 96
     DSY3149 3563191 .. 3563204 -  -2.3  -3.54755   ATCCCCTAAACAATA               TGGGG TTTT CTCCA                CATTTCCCTTCAATT  47 35
     DSY3148 3562426 .. 3562457 -  -3.8  -3.58698   CACCCATAGAAAAAT      CCCCAGAA-CAAT CCACCAC ATGGGTTCTGGGG      TGTAAACTCCTATCA  53 86
     DSY3147 3559760 .. 3559779 -   -10  -4.20163   AAGCAAAAGAAAAGA            CCCCTCCA AAAC TGAAGGGG             CAAAAGAAAGAGGAG  88 149
     DSY3146 3558643 .. 3558689 - -29.8  -4.19927   AAAACGACATAGAAA GAGCGTGTCGCTCTGTGTTTAT ATT ATGAACACAGAGCGACACGCTC TTCTTATATTGCTTA 100 38
     DSY3144 3557744 .. 3557786 -  -5.7   -5.4505   TCTTTCAACAAAAAA CTTGTCCCCCTTTCCTTCTT TACT AAGAAATAT-GAGGGACAAG TTCTTCTTAGAACCT  90 54
     DSY3143 NONE
     DSY3142 NONE
     DSY3141 NONE
     DSY3140 3552667 .. 3552686 - -10.8  -3.79668   ATGTAATTTATGAAA            GTGAATGC CGAG GCATTCAC             CCCGGCACTTCTATT  88 39
     DSY3139 3550618 .. 3550641 - -10.4  -4.23674   CCCCATGAAGAGAAA          GAAGAAGCAA TGAC TTGCTCCTTC           TTAATTTCTATGAAG  91 105
     DSY3138 3549494 .. 3549520 -  -2.1  -5.46657   GAGTTCAATAAAAAA         GTTCGCCCCAG ACTTA CTGAAGCGTCC         TTTTCTTCAACCCTT  78 61
     DSY3137 3547324 .. 3547342 -    -3  -4.08939   GAACATGGATATAAA             GAGAAGGC ATG GCCTCACC             CCTTTCCGGGAAGAG  58 234
     DSY3136 NONE
     DSY3135 3544949 .. 3544987 -  -8.4  -4.44915   TAATTATGCATAAAA  GCCGTGTTTAATGCT TTGGTAATTC AGCATTA-ACACGGC   TTTTCAATAATATCG  87 94
     DSY3134 3539403 .. 3539444 - -27.7  -3.19425   AATCAAGTTTATCAA GAGGGGCATCATAAACAAG CGTT CTTGTTTATGATGCCCCTC  TTTCATGATGACTTA 100 81
     DSY3133 3538531 .. 3538563 -  -3.4  -3.48395   ACTTCTTCCATAGAA      TGCCCGCGCATCTA TGGGT TAAATACGTTGGCA      ATTCTCTGAAGCTCC  49 4
     DSY3132 NONE
     DSY3131 NONE
     DSY3130 3535479 .. 3535514 - -12.6  -2.66316   GCCTTCAGCACATGA    TGATTGGGCACAGGGG AAAA CCCCTGTACCCAATTC     TTTCCTTCACTCTGA  88 41
     DSY3129 3534252 .. 3534263 -  -5.8  -3.41961   ACGACTATGAATCAA                GGGA CCTG TCCC                 TTTGATTCCCCCTGA  59 47
     DSY3128 NONE
     DSY3127 NONE
     DSY3126 NONE
     DSY3125 NONE
     DSY3124 NONE
     DSY3123 NONE
     DSY3122 3528796 .. 3528823 - -12.2   -4.1964   CTTAACATGTTAAAA        GCCTGATTGC-TA AAC TATGCAATCAGGC        TTTTAGTGAGCTAAG 100 36
     DSY3121 NONE
     DSY3120 3527585 .. 3527606 - -13.1  -5.02074   TTATTGCGCAAAAAA           CACACCCAA AAAC TTGGGTGTG            TTTTCCGCCTATTCA 100 50
        hyfB NONE
        hycC NONE
        hyfE NONE
        hyfF NONE
        hycE NONE
        hycG 3520019 .. 3520063 - -18.1  -4.21607   TTTATCCAACATAAA TAACCTCCTCCCTTCTAAAAC CAT GTTTATGAAGGAAGGAGGTTA AATAGTCCAAGCTTG 100 94
     DSY3113 NONE
     DSY3112 NONE
     DSY3111 NONE
     DSY3110 3515199 .. 3515230 -  -8.6  -2.57239   AATATCCAAATACAT      CGGTGCGGAACCGC CTAA ACGGCTCCTCACCC       CCTTCCATTACGAAT  63 33
     DSY3109 NONE
     DSY3108 3514146 .. 3514170 - -13.7  -3.89822   CATGCAGCGGAGAAA          GGTTGGAAACA GGA CGTTTCCAACC          CGCCATTGAGCAGGA 100 179
     DSY3107 3513758 .. 3513776 -  -5.2  -2.72263   ACAGCTCCGCCAAAC             CTCCAGGT AAT ACCTGATG             TGAACCGTGGCTCCG  49 166
     DSY3106 3513095 .. 3513134 -  -5.1  -3.74224   CGTAAATGAGGCAAA GGCGCTGGTTGCACTTATG CTTG CA-AAGTT-ATCCAGCGCC  AGCCTATACTTTCTG  61 69
     DSY3105 NONE
     DSY3104 NONE
     DSY3103 NONE
     DSY3102 3509966 .. 3509994 - -11.1  -4.89477   GCTTCAATAAGAAAA        GACTCCGGAGA GTACATT TCTCCGAAGTC        TTTTGCCTATTGAAG 100 32
        fdnG NONE
        fdnH NONE
        fdoI NONE
        fdhE 3504131 .. 3504145 -  -4.2  -3.33492   TCACCCACCCGACAA               CGGATT TGA AGTCCG               CGGAACCCACCGGGA  51 118
        selA NONE
        selB 3500504 .. 3500525 - -10.9  -4.64676   GCAGGTGTAACAAAA           GACGACTTC CACG GAAGCCGTC            TTTTGTCATATCCCA 100 147
     DSY3092 3496182 .. 3496193 -    -3  -3.10597   TTCTGCAGGGAAAAG                GTTT CAAG AAAC                 TGACAAAAACCCTGT  46 224
     DSY3091 NONE
     DSY3090 NONE
     DSY3089 NONE
     DSY3088 3493067 .. 3493092 - -14.9  -4.24002   CTTTAAACGTTAAAA         GGTTCCACTTT AACG AAAGTGGAACC          TCTAGTAAACCCAAC 100 251
     DSY3087 NONE
     DSY3086 NONE
     DSY3085 NONE
     DSY3084 NONE
     DSY3083 3488859 .. 3488896 -  -6.4  -6.15259   CAATTCAAAAAAAAA   TAACGGCGCTTCTGC TGAAATTAT GCAAAAGCGCCGC-A   GTGGCTTATCCAATT 100 39
     DSY3082 NONE
     DSY3081 NONE
         pps 3484502 .. 3484539 - -12.1   -5.5074   TAACCCAATAAAAAA   CAGGGTACTGCTCCTTA AAAT TAAGTGGCAATACCCTG    TTTATATTTGTTTAA 100 50
     DSY3079 3484010 .. 3484023 -  -3.1  -3.61001   CCGCATAAAAACAGA               TAGCA CAAG TGCCA                TGGCTTTTTCACGGT  51 184
     DSY3078 3483233 .. 3483247 -  -4.4  -3.87994   ACTTACCCTTATAAA               TATTAA GTG TTAATA               TTCCCGCTCTATGGG  57 34
     DSY3077 3482291 .. 3482321 - -11.3  -5.46706   ACCGGAAAACAAAAA       TCAACCGAAACAC ATTAA ATGTTCCGGTTGA       TTTTGTTTCAAAAAG 100 65
     DSY3076 NONE
     DSY3075 3479410 .. 3479420 -  -3.2  -3.10715   TTCATCACCACCCAA                 CTCC TGA AGAG                 CTGACACCTGAAGAG  46 156
     DSY3073 NONE
     DSY3072 NONE
     DSY3071 3474386 .. 3474428 - -20.3  -3.93262   TCTCAAGATATGAAA TAAGGTATTGGCACTTAAT TAAAC ATCAAGTGCCAATACCTTA TAAAAAGATGACATT 100 66
     DSY3070 NONE
     DSY3069 NONE
     DSY3068 3472406 .. 3472445 - -19.5  -3.12999   TGATCCTACAGGCAA  GAACAGGGTATTCCGTC TGAAAC GACGGGATACCCTGTTC   TTCTGATACATAGAA 100 74
     DSY3067 3470946 .. 3470983 -  -7.2  -4.74504   ACGGTAACTGAAAAA   CACAACAATCCAAACCC TGGTC AGGTC-AGATTGTTGTG   TTTAGAGGTCATTTT  81 65
        nrfH NONE
        nrfA 3468816 .. 3468861 - -12.9  -4.32649   ACCGCAAAAAGCAAA CAAAAAAACCTTCGCTATC ATATTTCG GATAGCGAAGGTCCTTTTA AAAGAGGTATCAGGT 100 49
     DSY3064 3467986 .. 3468006 -  -9.8  -5.13344   ACATGAATATAAAAA            GAGAACCA TGGTC TGGTTCTC            AAAAAGAGGGAAAAT 100 231
     DSY3062 NONE
     DSY3061 NONE
     DSY3060 3462785 .. 3462821 - -18.4  -5.33866   GAAATCTATAAAAAA    TGAGAGGTAATAATTC TCTGC GAATTATTACCTCTCA    TTTTTACATAGGTCA 100 71
     DSY3058 NONE
     DSY3057 NONE
     DSY3056 3457532 .. 3457577 - -10.5    -5.626   TATTGTATAAAAAAA CGCTGAAGGCTCGCAAAAAACA TAG CGTT-TATGCGGGCTTTCAGCG TTTTACATATTTTCC 100 47
     DSY3055 3456147 .. 3456157 -  -2.4  -3.28712   GGTTCTTTTTCAGAA                 GCAG GCT CAGC                 TTAAAAACTTGAGTG  45 21
     DSY3054 3454742 .. 3454776 - -15.1  -5.28176   TCTAGGCACAAAAAA     GATCTCCCCTGCGCT TTTTG AGCGAAGAGGAGATC     TTTAGAAATTACATC 100 67
     DSY3053 3453696 .. 3453708 -  -3.4  -3.09635   ATCGCCATGACTTAA                GCAA GTATT TTGC                TCAGCCCTACTTGTC  46 9
     DSY3052 NONE
     DSY3051 NONE
     DSY3050 3449920 .. 3449942 -  -9.2  -5.14563   GCTGGCACTAAAAAA           GGTCTGTC TTTTGGC GACAGACC           CTGGATTATTTCGGC 100 50
     DSY3048 NONE
     DSY3047 3445496 .. 3445522 - -11.7  -4.99035   TCACTCATAGAAAAA         TAGCGAGATGC TTCAT ACATCTCGCTA         CGTTCGTTCTTAAGT 100 387
     DSY3046 NONE
     DSY3045 3443475 .. 3443500 -  -9.1  -5.24989   CTACACAGTAAAAAA         GGCACTCCTAT TATA ATAGAAATGCC          ACTGTACCTTCTAAC 100 36
     DSY3044 NONE
     DSY3043 3440582 .. 3440619 -   -12  -4.91852   TTGAGTAAAAATAAA   GGGACGGTTCAAAGCA AAAACA CGCTTTGGTCCGTCCC    TTTTTATCTTATTTT 100 74
     DSY3040 3439296 .. 3439314 -  -2.4  -3.79519   AATCCGATTATCAAA             CTTCAACA CAT TTCTGAAG             CGAGGGCCCTCTCCA  51 9
     DSY3039 NONE
     DSY3038 3436488 .. 3436504 -    -8  -4.72986   GATTTGCATGAAAAA              GGGACT TTTAC AGTCCC              TTTTTTGTGTCATTA  86 407
     DSY3034 3433363 .. 3433417 - -14.5   -3.1489   CCAAATATGACTTAA CGGAGCCCGGACAATCCCTGGAAGCCG ATC CGACTT-CAGGAACT-TCCGCACTCCG TTAACTTAGCGAATG 100 53
     DSY3031 3430886 .. 3430920 - -13.7  -4.21989   TACAACCCCAAGAAA     CGCCCTAATCTAACT ATAAA AGTAAGACTAGGGCG     TTTTTCATTAAGGGG 100 42
     DSY3030 NONE
     DSY3029 NONE
     DSY3028 3428122 .. 3428132 -  -4.6  -2.99987   CATATTATTAGAAAT                 CCGC AAA GCAG                 TTCACCATCCTTCCT  50 46
     DSY3027 NONE
     DSY3026 NONE
     DSY3025 NONE
     DSY3024 3425812 .. 3425859 - -26.6  -4.20953   GCAAAACAAGAACAA TACTTAAGAGGGGAATTCCGGC AATC GCCGGAATCCCCCTCTTAAGTC TATTTTCTGATATGA 100 25
     DSY3023 3425164 .. 3425186 -  -3.3  -2.78813   GTGCATTTTAATAAT           GCGGGTAGA GAACT TCTGCCCTC           CGGCCGGTATGAGAA  43 186
     DSY3022 3423868 .. 3423897 - -13.7   -4.4267   TCTTAAAATCTAAAA       TAGAAGCCAGAGT ATAC ACTCTGGCCCCTA        TGCGTAGAACATTGT 100 47
     DSY3021 NONE
     DSY3020 3421125 .. 3421138 -  -4.5  -3.25459   ACGAATCCTACAACA               TGCAG ATAA CCGCA                CTTTCCAAGATCCTC  53 501
     DSY3019 NONE
     DSY3018 NONE
     DSY3017 NONE
     DSY3016 NONE
     DSY3015 NONE
     DSY3014 NONE
     DSY3013 NONE
     DSY3012 NONE
     DSY3011 NONE
     DSY3010 3408662 .. 3408686 -  -3.5  -3.03782   AAACACAGGATAAAT          CACAGCCCTTC AAA AAACGTCTGTG          CCAATTCCTGGGCCG  46 164
     DSY3009 3407705 .. 3407736 -   -19  -3.08696   TCATAAACAACCATA      CAGATGCCAAAGAA ATTC TTCTTTGGCATCTG       CGCATAGCTATAAGC 100 97
     DSY3002 3401755 .. 3401785 -  -5.4  -4.69962   GATAGTAAAAAATAA       GAGACCTTCGGC GATATAT GCCTAAGTTCTC       TATTGTTTATGTGCT  73 48
     DSY3001 NONE
     DSY3000 NONE
     DSY2999 NONE
     DSY2998 3398856 .. 3398892 -  -8.8   -5.4492   CATAGACATAAAAAA   GCGCCTCAATCTTTTGG AACA CCTAA-GATTGAGGCGT    TTTAATCAATAGCTC 100 43
     DSY2995 3395494 .. 3395512 -  -6.7   -5.3104   CCAGGAAAAATAAAA             CACTCCG ATAAG CGAAGTG             TTTTTTGACTCAAGA  89 128
     DSY2994 NONE
     DSY2993 NONE
     DSY2992 NONE
     DSY2991 NONE
     DSY2990 3390351 .. 3390369 -  -4.6  -3.33744   CCCTTCGTGAAAAAC             CGTACACT ATT AATGTACA             CCTTTATGTTTGTAC  53 45
     DSY2989 NONE
     DSY2988 NONE
     DSY2987 NONE
     DSY2986 NONE
     DSY2985 NONE
     DSY2984 3384763 .. 3384777 -  -7.8  -3.05384   CTTTTGGGCACCCAA               GGTGCC GAC GACACC               AATGGTCGATCCTAA  62 67
     DSY2983 NONE
     DSY2982 NONE
     DSY2981 3382026 .. 3382044 -  -2.5  -3.99013   TAAAAACGGGATAAA             TCTTAAA TCTTT TCTAAGA             TTTTATTGAAGCCCT  54 28
     DSY2980 NONE
     DSY2979 NONE
     DSY2978 3380367 .. 3380377 -  -3.2  -2.64747   TTAGGTTAGTAGAAG                 CTCG TGA CAAG                 TGACTGGACGACAAG  42 5
     DSY2977 NONE
     DSY2976 NONE
     DSY2975 NONE
     DSY2974 NONE
     DSY2973 NONE
     DSY2972 NONE
     DSY2971 NONE
     DSY2970 NONE
     DSY2969 NONE
     DSY2968 NONE
     DSY2967 NONE
     DSY2966 NONE
     DSY2965 NONE
     DSY2964 3367536 .. 3367573 -   -10  -4.18763   AAGAAATGCCGAAAA   GGACTTTGGCATAAGA TTTTAC CCTTATACCCAAGTCC    TTAGCCTATTATCCG  88 34
     DSY2963 NONE
     DSY2962 NONE
     DSY2961 NONE
     DSY2960 3364790 .. 3364805 -  -3.2  -3.57561   TTTGAAGTTGGTAAA              GCAGCA CTAG TTCTGC               CGTATTCACCGATTA  51 54
     DSY2959 3363948 .. 3363975 - -13.6  -5.80248   TAAGATATAAAAAAA        TCAGGTCGCATGA TCC TCATGCG-CCTGA        TTTTTTTATGCTTGT 100 31
     DSY2958 NONE
     DSY2957 NONE
     DSY2956 NONE
     DSY2955 NONE
     DSY2954 NONE
        cysH NONE
        cysD NONE
        cysN NONE
     DSY2950 NONE
     DSY2949 NONE
     DSY2948 NONE
     DSY2947 3352508 .. 3352535 -    -7  -5.00642   GAAGGGACACAAAAA        GGGCGCATCTTC CTTG GAAAATACGCCA         GCTCTGGATCAAAGC  86 52
     DSY2946 3351641 .. 3351665 -  -9.3  -4.18018   GGTTGCTATGCAAAA          GACCGATCAAA GTA TATGATCGGCC          TTTCACTAATCAAAA  85 67
     DSY2945 NONE
     DSY2944 3349860 .. 3349875 -  -3.2   -2.6891   TATGATATCATATTA              CGACAC TTCT GTGTTG               CTAAAACGTGAGAAT  42 90
     DSY2943 3349188 .. 3349205 -  -9.9  -4.77986   CGAAAGACGGAAAAA             GGAAGTC CTGC GACTTCC              TTTTATACTTCCAGG 100 41
     DSY2942 3347300 .. 3347310 -  -6.8  -3.03243   ACTCATCCTCTAAGA                 GGGA ATT TCCC                 TCCACCTTCTTTGTG  58 42
     DSY2941 NONE
     DSY2940 NONE
     DSY2939 3343728 .. 3343753 - -14.1  -5.00884   AGCCTCCCTAAAAAA         GTGAGACAGGA TGCC CCCTGTCTCAC          TTTAATCCATATCGA 100 22
     DSY2935 3338608 .. 3338638 -  -8.3  -3.32844   CCGTGTATGCGACAA       CCCCAGCGGTA TTACTTTTC TACTGCTGGGG       TTTCTCATAAGCTTA  69 115
     DSY2933 3336145 .. 3336164 -  -2.9  -4.80453   GTACTATAAAATAAA            TTACCTC TGTCAC GAAGTAA             TTTGATTACCTAAGA  67 166
     DSY2932 3334860 .. 3334899 - -10.8   -4.5448   TAGTCAGAAAAATAA  CAAAAGAGGGCGACTG GTAGATGT CAGAAGCCCTCTTTTG   CCGTAAACTATAAGT 100 386
     DSY2931 NONE
     DSY2930 NONE
     DSY2929 NONE
     DSY2928 NONE
     DSY2927 NONE
     DSY2926 3328878 .. 3328905 -  -2.6  -5.15634   GATTTTAGCAAAAAA        TCCGCAGCTCCC CAAA GGAATTTACGGA         TTTTACAATTTGCAG  73 63
     DSY2925 NONE
     DSY2924 3326533 .. 3326554 -  -5.1  -2.91924   GTATGCCTCACAAAT           CCAGGGTTT AAAC AAATCCCGG            CGATTTCTTCAGGAT  52 11
     DSY2923 NONE
     DSY2922 3325345 .. 3325363 -  -5.2  -5.88565   CGCACAATAAAAAAA             GCCCGATC CAT GACCAGAC             TTTAATCAATCGACT  95 46
     DSY2921 3323037 .. 3323051 -   -10  -3.54424   CGTGATCTCCTGAAA               CCTTCC ACC GGAAGG               TTTCTTGATCGGAGA  78 92
     DSY2920 3322587 .. 3322617 - -10.6  -4.82901   TCTTCCCTACAAAAA       GAACCTATTCTGCA CAA CACAAAATAGGTTC       TCCTTTTCCACCTAT 100 51
     DSY2919 NONE
     DSY2918 3319668 .. 3319713 - -33.7  -3.33815   ATTTTCTTGAATCAA GGGGACAGGTCCCGTTTTTCA AATT TGAAAAACGGGACCTGTCCCC TTGATTCACCTTTGA 100 48
     DSY2917 3318038 .. 3318096 - -20.6  -3.74315   AAAAACGCCAAAAGA CAGGTCCCATCATTCACT-GCCTGGAA GGAATA CTCCGGGCTAGTGAATAACGGGACCTG TCCCCTTGATTCAAA 100 41
     DSY2916 NONE
     DSY2915 NONE
     DSY2914 3315741 .. 3315753 -  -4.8  -3.56273   CGCATGACGACATAA                GGAC TCATC GTCC                CACCCCCTATTCTAG  55 74
     DSY2913 NONE
     DSY2912 NONE
     DSY2911 NONE
     DSY2910 NONE
     DSY2909 NONE
     DSY2908 NONE
     DSY2907 3305684 .. 3305726 -  -6.9  -2.57132   TTCTGTTTGCATAAG CCCTCGGGAGAGGCCCCAT TGCCG ATAAGGATCCTCCTGAGGG ATTCCGGGCCAATAG  56 318
     DSY2906 3304292 .. 3304311 -  -8.6  -2.70932   GTTTTCCGGTAATGA            CATAGCGA TCCA TCGCCATG             AAAGATTCCTCCCTC  63 41
     DSY2905 3303019 .. 3303038 -  -2.8  -3.60818   TGAAAACCCTTTAAA            TTCAGCAC TCCG GTACTGTA             TATTACAAAGCACTA  50 38
     DSY2904 NONE
     DSY2903 3301688 .. 3301699 -  -2.2  -3.67597   CCTCTTAGCCAATAA                TGCA ATTT CGCA                 ACAGAGCGCTCCTGA  49 197
     DSY2902 3300504 .. 3300546 -   -12  -4.70353   CACAACAAATTAAAA TAGCCAGGCCTTACCTGCTC ACT GAGCACCCAAAGCCTGGCTC CTATGTACTTCATTC 100 57
     DSY2901 3298900 .. 3298924 -  -2.8  -3.12803   TACTGATAGTCAAGA          GCCTTCTCCT TCATG AGGAAATAGC          GGTCGGCATCGGTGA  44 267
     DSY2900 3298254 .. 3298305 -   -19   -4.3208   GTCCATAAGCCAAAA CAGCCTGAGTCTTAATCGAGCTGCC TGA AGCAAC-CGATTAAGACTCAGGCAA GAAGCAGAGTCCCCT 100 49
     DSY2899 3296633 .. 3296648 -  -6.8  -2.71712   GTTTGCCCTGCAAAC              CCGAAG TTGT CCTCGG               CAAGAAAAACCTGAG  56 50
     DSY2898 3294698 .. 3294710 -  -2.7  -3.53012   TCCTGCTTTCCTAAA                GCTTA TTA TAAAC                TTGCCACAATCTGCC  48 18
     DSY2897 3294128 .. 3294169 - -30.5  -4.55798   TAGCGCAAACGAAAA GCCCGTCCGAAATAGGTAC GCGC GTACCTATTTCGGACGGGC  TCAAAAAGGAAAAAA 100 92
     DSY2896 NONE
     DSY2895 NONE
     DSY2894 3291456 .. 3291492 -  -4.4  -3.76224   TCCGCATCCACTAAA   CCTCCCCTCTCTCCATA TATA TTCCG-GAGAGAGGAGG    TTTATACCTCATACA  57 34
     DSY2893 3291089 .. 3291121 -  -7.8  -3.70149   TTTACACGATTTAAA     GCCTTCCG-AGGG TTGTATTG CCCTTCAGAAGGC      TTTCTCTATCTTTTA  70 79
     DSY2892 NONE
     DSY2891 NONE
     DSY2890 NONE
     DSY2889 NONE
     DSY2888 NONE
     DSY2887 NONE
     DSY2886 NONE
     DSY2885 NONE
     DSY2884 NONE
     DSY2883 3283502 .. 3283526 -  -5.7  -5.47159   CCTGAATATAAAAAA         TCCCGCACCC AAAAAA GGG-ACGGGA          TATCACTCGCGGTAC  90 277
     DSY2882 3280609 .. 3280656 - -20.3  -2.87564   TTATCGTTTTAGATA CATTAAATAAGACTTGAGCAG ATGGTA CCGCCCAAGTCTTATTTAATG GAAATAGTAAAGAAA 100 50
     DSY2881 3279163 .. 3279190 -  -7.8  -5.79595   GGGTAAAATAAAAAA        CAGAGAATAGCAC GTC GCGCTA-CCTCTG        TCCTTTGACCTGAGA 100 388
     DSY2880 3277938 .. 3277956 -  -2.4  -4.21194   CTGCAGCACTTAAAA            CCT-GCC TTGCCC GGCGAGG             ACGATTTTCGCACCG  55 43
     DSY2879 NONE
     DSY2878 NONE
     DSY2877 3274562 .. 3274592 -  -9.8  -3.78922   AAAAAAGTATCGAAA      GATCTCCC-GCCA AAAAAA CGGCAGGGAGATC       TTTTTACTAATCATA  84 87
     DSY2876 3273286 .. 3273323 -  -9.1  -5.44119   TTTATTGTAAAAAAA   CCCGTCCCAGGACAAGA AACT CCTCTTCCTGTGACAGG    TTTATTTTATTAGCG 100 113
     DSY2873 NONE
     DSY2872 3269340 .. 3269354 -  -4.2  -3.37018   AAGAAATCAGAGTAA               GAGCAC TAA ACGCTC               CCCACCGGCGTGAAA  51 16
        menA 3268225 .. 3268239 - -12.8   -5.3167   TAAAAATAAAGAAAA               CCCGCC TCA GGCGGG               TTGCTCTCTTCTTTA 100 52
     DSY2870 3267308 .. 3267318 -  -2.4  -2.62983   TTTAGGCTCAGACCA                 TGCC TTG GGCG                 GACTTTTGAGCCTGC  40 7
     DSY2869 3266310 .. 3266335 - -11.9  -4.70659   CCGGATAGGGAAAAA         GCCGGCAAACT CTAT AGTTCACCGGC          TTTTGCCTTTCGCGA 100 70
     DSY2868 NONE
     DSY2867 NONE
     DSY2866 NONE
     DSY2865 NONE
     DSY2864 3262116 .. 3262135 -   -10  -5.60864   CATATACCAAAAAAA            CTGTCCGC CACA GCAGACAG             TTTACCCTACTTCTT 100 195
     DSY2863 3261391 .. 3261413 - -14.2  -5.55769   CCTGATAACAAAAAA           TCCCCTTGCC AAA GGCAAGAGGA           TATAAGGATACAAAG 100 142
     DSY2862 3260385 .. 3260396 -  -3.6  -2.53263   TGCATTTTTAATCCA                CCAC ATGA GCGG                 TTCCTCCTCCTAATA  44 6
     DSY2861 3258957 .. 3258975 - -10.3  -2.57132   CTCCTTTGGGACAAG             GGGACAG GTTTT CTGTCCC             GTTTCTGTCCTCTTT  74 136
     DSY2860 NONE
     DSY2859 3254357 .. 3254367 -  -3.2  -3.01924   GAGGCTTTCTTAACA                 TAGC GCA GCCA                 CCGGTTGCTTGGACA  44 224
     DSY2858 NONE
     DSY2857 3252312 .. 3252324 -  -3.3  -4.07568   TCGCTGCTCCCAAAA                GGTGA TAT TCTCC                AAAAATACTCATCCG  56 122
     DSY2856 3251543 .. 3251555 -  -4.1  -3.66178   GTTCTTAATCCCAAA                GCTTC TCC AAAGC                CTGCCTTGGATTGGG  54 2
     DSY2855 3250739 .. 3250795 -   -14  -5.08169   AGACATGCTAAAAAA CATGCTCCCGCTAAGGTAGACAGGC GATAAAAA GCCT-TTTACCTTAACGGGAGCATC TATTCTCTATCTAAT 100 114
     DSY2853 3246348 .. 3246360 -    -2  -3.52341   ATCTCAATATTACAA                TTGA ATATA TCAA                TACCCACTGAGCTAT  47 223
     DSY2850 NONE
     DSY2849 NONE
     DSY2848 3240545 .. 3240557 -  -2.7   -3.8934   AAGAAAAAATAAAAC                CACAA TAA TTATG                ACTGTAGTAAAAATC  52 283
     DSY2847 NONE
     DSY2846 3238124 .. 3238135 -  -2.2  -4.22377   TCCATAACAAAAAGA                TGCC ACGA AGCA                 CAACCCACGGAACTC  55 235
     DSY2845 3237347 .. 3237369 -    -5  -3.05993   TTATTGATATATATA           TTTAAAGC TTGCACT GCTTTAAA           TGATACAATAATTGC  50 247
     DSY2844 3236623 .. 3236634 -    -3   -3.6682   GCTGATTTATTCAAA                CTTA ATAG TAAG                 CCTATTCAACCCGCC  51 105
     DSY2843 3236091 .. 3236105 -    -5  -2.76261   TTCCAATGGGGAAAT               TCATCA CAT TGACGA               TATTTGTTTTCTGTT  49 87
     DSY2840 NONE
        pceA 3230444 .. 3230454 -  -2.6  -2.98719   TCAGCACATCATATA                 TATT CAT AATA                 CCTTTCACTCCTTAT  43 84
        pceB 3230066 .. 3230104 - -14.9  -3.05727   TGAAGATTATAGAGA  TGAG-CCAGTAAGTATCT GAAG AGACACTTACTGGCCTCA   TTAACCCTATGGCTT 100 54
        pceC NONE
        pceT NONE
     DSY2835 NONE
     DSY2834 3225536 .. 3225580 - -21.8  -4.62904   AAACAGCTCGAAAAA GAGTCTGTCCGAAATAGGTAC GCGC GTACCTATTTCGGACAG-CCC TTTCCCTTCTGCCCA 100 416
     DSY2833 3224074 .. 3224092 -  -5.9  -4.08485   GGGACTTAAATGAAA             GAGCCGC AACAA GGGGCTC             ACTCTCAAAATAAGT  68 157
     DSY2832 NONE
     DSY2831 NONE
     DSY2830 NONE
     DSY2829 NONE
     DSY2828 NONE
     DSY2827 NONE
     DSY2826 3215222 .. 3215245 -  -8.8  -5.40072   TTTTCTTTAAAAAAA          TGGGCCCTGC CCCC GCAAGGCCTA           ATTTTGCTGAAGGGA 100 23
     DSY2825 NONE
     DSY2824 NONE
     DSY2823 NONE
     DSY2822 NONE
     DSY2821 3202628 .. 3202646 -  -2.4  -3.05597   CGTACCGCCTAAAAC             CCCTATAC GGT GCATAGAA             TCCCCTCTTCTCTTT  42 40
     DSY2820 NONE
     DSY2819 3200688 .. 3200719 -   -16  -4.15222   ACCTGCTTTAACAAA      GCCCATGTGTCG GGCGGGAT CGACACATGGGC       TTCGCCTTTGGGCTT 100 109
     DSY2818 3198824 .. 3198846 -  -9.9  -3.14132   GGTGGCGGCGATTAA           CCGGAAGAA GGGCT TTCTCCCGG           ACTGCGGGGTGGAGC  70 405
     DSY2816 3196522 .. 3196556 - -14.4  -2.66593   ATAATCCTAAAGCCA     CAGGGCAAACCCAG AAAATAG CTGGATTCGCCCTG     TCCTTTTTGCATTAC 100 66
     DSY2815 3195937 .. 3195973 - -13.3    -3.724   AACCTATCAATATAA    TATAGCCTTTCCAAC CGTCTGT ATTGGAAAGGCTATA    TTTTTTATTATTTAT 100 53
     DSY2814 3193517 .. 3193551 -   -11  -3.08522   TATTGACTCCAAAAT     TATTGACTTTAAAATC ATT GACTTTAAAGTCATTA     TACTCCCTGCCTTTT  79 188
     DSY2813 3192471 .. 3192487 -  -3.6  -3.28791   ACTTTCTCCGGATAA              GACTGC ATGGA GCCGTC              GGGCCTTGCGCAATA  48 427
     DSY2811 NONE
     DSY2810 3190400 .. 3190423 -    -6  -3.70919   CCTAAATGCCAATAA          GCACTGAACA AAAT CATCCAGTGC           TTATTCCAAGAATAC  61 26
     DSY2809 NONE
     DSY2808 3188552 .. 3188596 - -20.4  -3.29144   TTAGCCTCCCTATAA GGAATGAAAACAAGGATAGG TTCTG CCTATCCTTGTTTTCATTCG ACTAAATAATCCCAA 100 155
     DSY2807 3186063 .. 3186081 -  -2.3  -3.65351   TCACTGTCATTTAAA             GGGTCCC GGTTA GGAATCC             CATCCTTCACCGCTT  49 55
     DSY2806 NONE
     DSY2805 NONE
     DSY2804 3182659 .. 3182712 - -11.9  -2.76737   TACCAAGCTTTAAAT TCTTAGGTTTGTCCGAAATAAGTAC GCGC GTACCTATTTCGGACAAACCTTTTC CTTCTATTACCGCAA  83 114
     DSY2802 NONE
     DSY2801 NONE
     DSY2800 3177304 .. 3177326 -  -2.7  -3.51307   GGAAAACGGAAAAAC           CACGGTG TTGGCAAGC CACCGTA           TCAGCTGGGTCTATA  48 95
     DSY2799 3175857 .. 3175867 -  -2.4  -4.32034   CTATGAGCAGGAAAA                 CCGC AGT GTGG                 AGGAAAAGCTGGAAA  61 386
     DSY2796 3173099 .. 3173117 -  -7.5  -4.15864   CACAATAAGTATAAA             CTCTGTA CTAAC TACAGAG             TCAAGCGCTCATGCC  73 130
     DSY2795 3170564 .. 3170598 - -10.8  -4.99134   AGGGGAAATTAAAAA    GCGCATG-GGAGGGT TTTTTC ACCCTGCACATGCGC     TATGCTTCGTTATCT 100 155
     DSY2791 NONE
     DSY2790 3165898 .. 3165939 - -27.7  -5.47218   TTTTAGCCAAAAAAA GTCTGTCCGAAATAGGTAC GCGC GTACCTATTTCGGACAGAC  TGCCGTAAACACAAT 100 76
     DSY2789 NONE
     DSY2788 3164225 .. 3164243 -  -5.9  -2.62184   TTGTCCCTGAGAGTA             CGCTCCG GGGAA CGGAGGG             GGCTGGCCGGCACAC  52 53
     DSY2787 NONE
     DSY2786 3161975 .. 3162013 - -24.9  -3.36878   GGGATCGAGCGAGAA   TAACAAATCGGCTGCGG GAAAA CCGCAGCCGATTTGTTA   TTCTTTACAGAACGG 100 137
     DSY2785 3161265 .. 3161292 -  -6.4  -2.53701   TAAAGATTCAGTAAG        GATTTTAATCTG TTTT CAGTTTAAAACC         GATCCCCCATACCGC  53 2
     DSY2784 NONE
     DSY2783 3159423 .. 3159437 -  -5.6  -3.12668   TGCCAAAGGCGAACA               CACCGG CAG CCGTTG               TAGCCAAGGCGATCA  55 158
     DSY2782 NONE
     DSY2781 NONE
     DSY2780 3157603 .. 3157620 -  -6.3  -2.66634   GACGCCACCACATCA             TCCCACA AGGA TGTGGAA              AAGCAGAAATATAAA  54 157
     DSY2778 3156572 .. 3156615 -   -19  -4.03234   CCTTTTGGAGAGAAA CCATGTCCCCAAACGCGACA ACGT TGTCGCGTTTGGGGACAAAC CCGGTTTCCGGCATT 100 65
     DSY2777 NONE
     DSY2776 3154780 .. 3154823 -   -30  -4.25283   ACTTTGCCAGGAAAA GGTCTGTCCGAAATAGGTAC GCGC GTACCTATTTCGGACAGACC AAACGGTGACATTTA 100 41
     DSY2774 NONE
     DSY2773 3150131 .. 3150166 - -18.6  -3.34988   CTACTGAGAAATACA    GAAAACAAGGACAGGT TTTT ACCTATCCTTGTTTTC     ATTCGACTAAATAAT 100 82
     DSY2772 NONE
     DSY2771 3147058 .. 3147082 -  -3.5  -3.28924   TATTGTTTTTCATAA          CCGCAGCTT ACCATAA AGGCTGCAG          CCAGGGGGCGATATC  49 8
     DSY2770 3146076 .. 3146093 -  -6.9  -2.83788   AGGTAAGCTAACAAC             CGGCCCA GGAA TCGGCCG              CATGGTGGATCAAGA  57 258
     DSY2769 3143654 .. 3143671 -  -2.7  -3.34088   AGGAGTAGATAGTAA             TGAGG TTTCAATC CCTCA              TAGGTAAGCTAACAA  46 237
     DSY2767 3141471 .. 3141488 -  -9.1  -4.93696   TCCAAATAGGAAAAA             GCACCCG CAAA CGAGTGC              TCGTATGTAAATACT 100 434
     DSY2766 NONE
     DSY2765 3138218 .. 3138243 -  -5.4  -4.08767   TCCATTTTCGCAAAA         CCAAGTGCTG TTAACT CAACCCTTGG          CAGCACTATGCACAC  65 44
     DSY2764 NONE
     DSY2763 3136621 .. 3136632 -  -5.8  -3.73783   TAGGTAAGCTAACAA                CTGG GGAG CCAG                 TGTACGTAGTTGACG  61 227
     DSY2759 NONE
     DSY2758 3129841 .. 3129852 -  -7.2  -2.82516   GCTGGTATTATGACA                CGGC CCTG GCCG                 CCGGAACCGAGGAGG  57 452
     DSY2756 NONE
     DSY2755 NONE
     DSY2754 3126918 .. 3126950 - -14.2  -4.50976   TGGCACATCACAAAA      GCCTGCAGAATCCA AAACA TGGAGCCTGCAGGC      TTTTTCCATTCATTT 100 40
     DSY2752 3124497 .. 3124530 - -13.2  -3.72453   ACTAAGAACGCGAAA     GCCTGCAGAATCCA AAAGTA TGGAGCCTGCAGGC      TTTCATTTCTCATCA 100 98
     DSY2749 3119116 .. 3119169 -  -3.5  -5.75342   GTTGTTGAAAAAAAA TAATAAACGGTGCTC-AAAAC--TGG TCAAG CCAATGTTTTTGAGCACCGTTTGTTC TGTTATCATGTTAGT  91 88
     DSY2747 3117722 .. 3117756 - -14.5  -3.53779   CCCGCAAAATATTAA    GTCCGCAAACCCT-TA TAAT TACAGGGCTTGCGGAC     CATTTTCTTCTTCTT 100 113
     DSY2746 NONE
     DSY2745 NONE
     DSY2744 3114072 .. 3114107 -  -4.1   -3.5861   ATGGACAATAAGGAA   CGACCTTATCTTACCAC AAAA GCGGG--GATAAGGTCG    TTTTCCCTTAATGAT  54 315
     DSY2743 3112678 .. 3112724 - -18.3  -3.02144   GTATCCCCGGCAATA TGC-CAAGATGGACTGCCTCAT CCCC ATGAAGCAGTCCATCTTGTGCT TTAATTCAATACAAA 100 141
     DSY2740 3108934 .. 3108944 -  -5.4  -3.32963   AGTCTCAGTTTAGAA                 GGAA TTT TTCC                 AAATGCTAGACTTAT  55 9
     DSY2739 NONE
     DSY2738 3107282 .. 3107310 -  -8.4  -4.84359   CGACTTTTACAAAAA       TGAGATCA-TTCT TTTA AGAAATGATCTCA        TTTCCTGAGAGGGTA 100 49
     DSY2736 NONE
     DSY2735 NONE
     DSY2734 NONE
     DSY2733 3103506 .. 3103523 -  -6.9  -3.53012   CTCCCCTTCGGCAAA             GGCCAGA ATGG TCAGGCC              CACGCCGGGTTTTTG  63 145
     DSY2732 3099190 .. 3099231 -  -9.5  -4.88067   ATCTACCTATAAAAA GTTCGTGCCAAATTCCCAA GCGC TTGGGAATTTGGCACAGGT  TTCAATCTTTCTTTC 100 27
     DSY2731 NONE
     DSY2730 NONE
     DSY2729 NONE
     DSY2728 NONE
     DSY2727 NONE
     DSY2726 3094346 .. 3094389 - -29.2  -3.51708   TATCTTCTAAACCAA TCAGGCCGGAGGATTGTTCC TATT GAAACAATCCTCCGGCCTGA TCCATCTGCTTTTGA 100 1
     DSY2725 NONE
     DSY2724 NONE
     DSY2723 NONE
     DSY2722 NONE
     DSY2721 NONE
     DSY2720 3087770 .. 3087791 - -11.6  -4.36914   CCTTTTGTTACAAAA           GGGGCTGT TTAGCC ACAGCCCC            TTTGTTTCTGTTTTT 100 209
     DSY2719 NONE
     DSY2718 3086196 .. 3086211 -  -4.7  -3.60792   TTGTCAATTTTTAAA              GGGAA TGGGTC TTCCC               TCAATACCTGCAGGT  57 40
     DSY2717 NONE
     DSY2716 3084716 .. 3084736 -  -6.9  -4.54727   TTGTGTAAAGCAAAA            CTGCATC GTAGATT GATGCAG            CTCATTAAATTAGCA  76 44
     DSY2715 NONE
     DSY2714 3082037 .. 3082089 -   -21  -4.57516   ATAGCTAAATGAAAA TTCGGCCGTTTTGCGATCGATTCAT CTAG ATGAGTCAATC-CAAAACGGCCGAA TTTTTAATCAGCAAT 100 33
     DSY2710 NONE
     DSY2709 3077305 .. 3077357 - -23.2  -4.58773   TGGACTAAATGAAAA TTTGGCCGTTTTG-GATTGACTCAT CTAG ATGAGTCGATCTCAAAACGGCCAAA TTTTATCCCCCTAGG 100 36
     DSY2707 NONE
     DSY2706 NONE
     DSY2705 NONE
     DSY2704 NONE
     DSY2703 3072154 .. 3072167 -  -3.7  -4.08064   AATTTTGTCTCAAAA               GCCGG GATG CCGTC                CAGCCTTTCCAGTCT  60 56
     DSY2702 3071205 .. 3071224 -  -5.6  -2.84015   AAACCGGGATAATGA            CGGAGATC ATAC GCCCTCCG             TAGCCCCGCCGCAGC  53 12
     DSY2701 NONE
     DSY2700 3069682 .. 3069730 - -24.3   -3.5882   GAGACCACCCTTAAA TGCCAAAGCCTTAGAGAGACTG ACATTA CAGTC-CTCTAAGGCTTTGGCA TTTATAATTTTCCAT 100 168
     DSY2697 3066732 .. 3066756 -   -10  -4.70266   AACATGATCCAAAAA          GGGATGCCGG CTTTT CCAACATCCC          CGAACCTTTCATCTA 100 53
     DSY2696 NONE
     DSY2695 3064182 .. 3064194 -  -2.6  -2.93878   CAATATTGAACGAGA                CCCC ATTCA GGAG                GAGAGCCAATGGGTT  43 62
     DSY2694 3063397 .. 3063413 - -10.1  -4.56775   AGGGTCCCTCAAAAA              GACCCGC AAG GCGGATC              TTTATACACAAAAGG 100 264
     DSY2693 NONE
     DSY2692 NONE
     DSY2691 3059194 .. 3059219 -  -6.9  -3.53224   CATCGTCGTCCCAAA         GGACCTCGATG GAAT CATCAAAATCC          ACTTCGATGAACATT  63 375
     DSY2690 NONE
     DSY2689 NONE
     DSY2688 NONE
     DSY2687 NONE
     DSY2686 NONE
     DSY2685 NONE
     DSY2684 NONE
     DSY2683 NONE
     DSY2682 NONE
     DSY2681 3049705 .. 3049717 -  -9.1  -4.35116   CACTGCAGACGAAAA                CTGCG CGG CGCAG                GTCAGTTTCGCTCAA  86 214
     DSY2678 3048045 .. 3048057 -  -3.3  -3.06492   CGATCTATTCCAAGA                CACGG ACA CCCTG                GACATTGACATTGAC  44 2
     DSY2677 3046285 .. 3046308 - -12.4  -4.62783   TATTGATTGTAAAAA          CCCCTCCGGA TAGC TCCGGAGGGT           ATTGTTCATTGCCTA 100 41
     DSY2676 NONE
     DSY2675 3044346 .. 3044357 -  -7.2  -2.70932   CTTTTCCGGCAAGGA                CCGG TTTC CCGG                 CTGGGCTGAAGCCCG  58 334
     DSY2674 3041926 .. 3041946 - -11.2  -4.10566   ATGCAATAACAAGAA            GAGAGCGA TGACT TCGCTCTC            TTTTGTCTGAATCCG  93 307
     DSY2672 NONE
     DSY2671 3039523 .. 3039547 - -10.7  -4.59773   CTCTATTCTGAAAAA          GGCCCAAAAGC AAC ACCCTTGGGCC          ATCTTTCGGGTCTAA 100 55
     DSY2669 3037384 .. 3037397 -  -3.1  -4.62085   ACTTTTAAAAAATAA               CACAA AATT TCGTG                TGAATCTCTCTTTCT  65 98
     DSY2668 NONE
     DSY2667 NONE
     DSY2666 3035236 .. 3035270 - -13.1  -3.90286   CAGGACAAACTTAAA     CAAAAAAAAGAAGCC CTTCC GGCTTCTTTCTCTTG     ATCTTATTCACCCAT 100 29
     DSY2665 NONE
     DSY2664 NONE
     DSY2663 NONE
     DSY2662 NONE
     DSY2661 NONE
     DSY2660 3029404 .. 3029414 -    -4  -3.53761   CAAGGTTCGCTGAAA                 CTAT TAC ATAG                 CCATGCCGCCGTCTA  52 18
     DSY2659 3029087 .. 3029116 - -15.1  -3.60948   GAAGAGAGCTTTAAA       GAAAGTCCCGCAG TATT CTACGGGACTCTC        TATGTACTTAGGGGA 100 50
     DSY2658 NONE
     DSY2657 NONE
     DSY2656 3025842 .. 3025873 -    -5  -3.94438   GATTTCAAGAAAACA      GGGAGAGTATCGGC TTTA GCCATTGTTCTCCC       CTCCAAACTCATCTA  61 9
     DSY2655 3022155 .. 3022180 -  -7.7  -4.86862   TTTAAAAAACCAAAA         GATGCC-CTCTT TAA AAGAGAAGCATC         CTTTTCAACTTAAAT  91 113
     DSY2654 NONE
     DSY2653 3020217 .. 3020257 - -15.7  -2.77182   GTTTATACGGAACCA  TGAGAAAAGCAGAAGCA TATCAAC CGCTCCTGCTTTTCTCA  ATTAGATTTCTAAAA 100 46
     DSY2650 3016675 .. 3016710 -   -20  -2.88212   AATCATTATATTACA    GGCTAATAGCTGTTGA AAAG CCAACAGCTATTAGCC     TAGAGGATTATTTAT 100 37
     DSY2649 3015000 .. 3015039 - -13.8  -4.25566   AAGAAGTAGCTAAAA  GCCAAAGGATGCCTCCCTT TAA AAGGGAAGCATCCTTTT-C  AACTTAACTTTATTC 100 342
     DSY2648 NONE
     DSY2647 3013119 .. 3013136 -  -9.9  -5.61881   TTTCAAAAAGAAAAA             GCTTCTC AACC GAGAAGC              TCCAAAACAATTTAT 100 187
     DSY2646 NONE
     DSY2645 3011170 .. 3011196 - -11.6  -3.93061   AGGCTAAAACTCAAA         GGATGCCCTCGT TAA AAGAGAGCATCC         TTTTCAACTTAGCAG 100 241
     DSY2644 NONE
     DSY2643 3009698 .. 3009714 - -10.9  -5.45802   TTTTGAAAAGAAAAA              GCTTCTC ACC GAGAAGC              CTCCAAAACAATTAT 100 77
     DSY2642 3007163 .. 3007184 -  -5.1  -3.55203   AAAACTCCTTTGAAA           TCGACGTTC CCAA GACCATCGA            CCCTGGATAAAATTA  57 297
     DSY2641 3006668 .. 3006679 -    -3  -4.13767   CTGCCGATTCTAAAA                TGTA TAAA TACA                 TTCTTAGATAATTGC  58 171
     DSY2640 3005547 .. 3005557 -  -6.8   -2.7035   TGCATTGAGAGATGA                 CCAG GAA CTGG                 GTGGAGTTCGGGCCA  56 175
     DSY2639 3004724 .. 3004741 -  -2.6  -3.09987   TGAATACGGACTCAA             GCTGCC TTTTCC GCCAGC              GCCACAAACATAGAA  44 301
     DSY2637 3002658 .. 3002699 -  -8.9   -5.0133   TATTGCTTGAAAAAA TCAAAGGATACCTCTCTTT ACAA AAAGAGGAGTATCCTTCTA  TCTACCTTATCCCTA 100 38
     DSY2634 3000294 .. 3000335 - -11.5  -4.13945   ATCCTTACCGCAAAA TCGAGAACTCCGCGCCGCA ATGC TGCGGCACGGAGTTTGCAC  GGCAATCCATGACTT 100 60
     DSY2633 NONE
     DSY2632 2998628 .. 2998666 - -16.2   -3.9941   GCCTTCACAAGCAAA   CAGAGTCCTGAATGGC CGGCGGT GTCATTCAGGACTCTG   TCTCATCTCCATTCT 100 28
     DSY2626 NONE
     DSY2625 2990874 .. 2990898 - -10.1  -5.38321   AAATATCAGAAAAAA          CTCAAACATCC TGT GGATATCTGAG          TTTTTCCTTTAATCA 100 124
     DSY2624 NONE
     DSY2623 2988865 .. 2988877 -  -4.1  -2.52464   CTTTTCCTGAATCCA                GGATA GCT CATCC                GGCAGGGACATGGCC  45 70
     DSY2622 NONE
     DSY2621 2985980 .. 2986022 - -16.5  -3.54575   GTGAAAAAAGCAACA TAAAAGACCGCCGAGCAAC CAAAC GTTGCGCAGCGATCTTTTA AAAACCACCTTGATT 100 39
     DSY2620 2983622 .. 2983636 -  -8.5  -5.32944   CCCAGAATGAAAAAA               GCGGC TGTCT GCCGC               TTTTCTATTCTATCG 100 111
     DSY2616 2980335 .. 2980369 - -10.7  -4.42748   GTAGCGGAAAAACAA    CAAGACGGCTTCTGGC ATCT GCCAGTCGCCGTCT-G     CAAAAGATCGATATC 100 75
     DSY2614 2979449 .. 2979469 -  -2.5  -5.13354   TGTACAAAAAAGAAA            CGTTCAG CAAAAGC CTGACCG            TTATTCAAGTCTATG  73 42
     DSY2613 NONE
     DSY2612 2977012 .. 2977046 - -17.3  -3.92324   CCCCGGAACAGCAAA     GGGGCGTTTCCTGCA GTTTA TACAGAAAACGCCCC     CGTAAAGTGAGTGGA 100 47
     DSY2611 NONE
     DSY2610 NONE
     DSY2609 2974246 .. 2974291 - -17.9  -2.64099   TGCTTTCATCACAAT CAAGGACAGAT-CTTAGCTGCT TTC AGCAGCAAAGGATCTGTCCTTA CATTTTCTATAACTG 100 52
     DSY2607 NONE
     DSY2606 2970631 .. 2970661 -  -9.1  -4.40173   AGTATAAATTGAAAA       GAGCCATATTCCA ACAAA TGGAATACAGCCC       CTTTATTCTTCTAAT  86 93
     DSY2605 NONE
     DSY2604 NONE
     DSY2603 NONE
     DSY2602 2967084 .. 2967114 -  -9.1  -2.87274   CCTTACAACCAATGA       TTTAGACCCCCAA TCCAT TTGGAGGTCTAAT       AGCACTAAGCTCGTT  67 30
     DSY2601 2965739 .. 2965749 -  -2.6  -3.55043   TAATGAAGGAAAAAT                 TATA TTT TATA                 GAATTTAAAAAGTCT  48 39
     DSY2600 NONE
     DSY2599 2963789 .. 2963811 -  -2.7  -2.82516   CTCCTCACCAGGATA           CTTATCACC TTGCG GAAGATAAG           CGAACTAGAAAATTA  42 38
     DSY2598 2963494 .. 2963510 -  -2.3  -3.63991   GAGCACCCCCAATAA              TCCAA TTACTTC TTGGA              CTCATGGTACTTAGC  49 14
     DSY2597 2963222 .. 2963234 -  -9.1  -4.67234   ACCTAACGTCAAAAA                GGGCT TAA AGCCC                TTCTCAACACATCAC 100 37
     DSY2596 NONE
     DSY2595 NONE
     DSY2594 NONE
     DSY2593 2960505 .. 2960516 -  -2.2  -4.17309   TATCACAAACAATAA                GCTG AGTG CAAC                 TTTAAAAATTAAAAA  55 105
     DSY2592 2960017 .. 2960036 - -11.4  -4.84311   TTGTATATAATAAAA            GGGCCGGA TAGC TCCAGCCC             ATCTTATTGCTAGCG 100 35
     DSY2591 NONE
     DSY2590 NONE
     DSY2589 NONE
        nuoA NONE
        nuoB NONE
        nuoC NONE
        nuoD NONE
        nuoH NONE
        nuoI 2953248 .. 2953272 -  -5.7  -3.67622   TATGGCGAAAATGAA          GAACACAATGG TCG CCATAGTACTC          ATTCGTTGCCCTCCT  61 24
        nuoJ NONE
        nuoK NONE
        nuoL NONE
        nuoM NONE
        nuoN 2947363 .. 2947386 - -13.2  -4.26076   GTACCCTTACGAAAA          GAGCCTCAGC ATAA GCTGAGACTC           TCTTAAAAGACATTA 100 48
     DSY2577 2946858 .. 2946876 -  -3.8  -2.69799   TCAGGTTACAGAGTA             CTAGATAC CGC GAATCCAG             ATGATATCCGGCTGC  44 7
     DSY2576 NONE
     DSY2575 NONE
     DSY2574 NONE
     DSY2573 2942220 .. 2942243 -  -8.3  -5.78622   GTATGTGAAAAAAAA          TATATGCAC TTACTT GTGCATATA           TAGCATATTTACTAT 100 54
     DSY2572 NONE
     DSY2571 2938389 .. 2938437 -  -8.8  -2.81559   ATGACAAGCGGAAAT TGCAGACGGCTGAAGAATAGGG TCATC CCCTGCTCTCCAGCCGTTTGTT TTTTGCCTATCTCTT  67 53
     DSY2568 NONE
     DSY2567 NONE
     DSY2566 2933505 .. 2933519 -   -10  -3.66117   AGCAAATTAAATCAA               GGGAAG GGG CTTCCC               AGGTGTTACAGAGTC  80 41
     DSY2565 NONE
     DSY2564 NONE
     DSY2563 NONE
     DSY2562 2929218 .. 2929259 - -23.3  -2.74488   CAAGGACGGTAAGGA GGGCTCGTAAGATTCGAAT CCAG ATTCGAATCTTGCGAGCCC  CTTTCTAAATGCCGG 100 45
     DSY2560 2927671 .. 2927681 -  -6.8  -3.09831   GGTATTTTAAAAGCA                 CTGG GGG CCAG                 AAAAAAGGATATTAC  57 302
     DSY2558 2924543 .. 2924555 -  -2.7  -4.52949   TGGCCAAAAAAAACA                CTTGT TAG ACAAA                TTTCTGCCATACAAG  61 266
     DSY2557 2923724 .. 2923738 -  -2.8  -3.39187   AATATTTAATAGTAA               GCTAAA TTA TTTGGC               AGCTTTTGCAGCATC  46 17
     DSY2556 NONE
     DSY2555 NONE
     DSY2554 NONE
     DSY2553 2917636 .. 2917658 -  -9.1  -3.72695   ATTTGGCGGACGAAA           CCCGGGCGA GGGTT TCGCCCAAG           CCGCCACGCCACAGA  74 157
     DSY2551 NONE
     DSY2550 NONE
     DSY2549 2913980 .. 2913996 -  -2.3  -2.76696   GTTTTTTCCAATAAG              TTTTTCA TGG TGAAAAT              TCCTCCTATTATTTA  41 132
     DSY2548 NONE
     DSY2547 NONE
     DSY2546 2911737 .. 2911752 -  -3.2  -2.52775   TTTACATAAAAGGAG              CAGGAT GAGC ATCCGG               GAAGCTTAACCAACC  42 93
     DSY2545 2910990 .. 2911009 -  -8.6  -4.58395   CTGACGGTGTAAAAA            GAGAACAC CTAA GTGTCCTC             TAATTGCTTACCTTA  91 38
     DSY2544 NONE
     DSY2543 2909586 .. 2909610 - -11.5  -3.65425   CTTAGAGAGGGTAAA          GACCCCCTT ATGTTTA AAGGGGGTC          AGATCCACTGAAAAT  90 40
     DSY2542 NONE
     DSY2541 NONE
     DSY2540 NONE
     DSY2539 NONE
     DSY2538 NONE
     DSY2537 NONE
     DSY2536 2901676 .. 2901711 - -10.7  -5.12617   TAATGATGTAAAAAA   TA-GACCGGGAGATGCT TTAT AGCAT-TCCCGGTCATA    TTATGGTCATTCTAT 100 47
     DSY2535 NONE
     DSY2534 2899294 .. 2899331 -   -23  -3.81488   TTTGCTTAAATATAA   TAGAACCCCCTGCCAT TCATTG ATGGCAGGGGGTTCTA    AACCAACCGTTAAAA 100 155
     DSY2533 2898605 .. 2898630 - -12.1  -3.93963   AGCAGCATTTACAAA         GAAATTACCAA CCAA TTGGTAATTTC          GCCACTTCATTCTCC 100 32
     DSY2532 2897080 .. 2897109 - -14.5  -4.08706   CGCCGACGACATAAA       CTCAAATGGTGCA CCAT TGCACCATTTGAA        CTACAGGTACATGGT 100 96
     DSY2531 2896026 .. 2896050 - -12.1  -5.09426   CCTAATGGTAAAAAA          CAATCCGCCCC TTT GGAGCGGATAG          CGTTTTATTCCATTT 100 139
     DSY2530 NONE
     DSY2529 NONE
     DSY2528 NONE
     DSY2527 NONE
     DSY2526 NONE
     DSY2525 2890813 .. 2890833 - -11.2  -4.04174   TTTTATACAAGGAAA            GAGTGGGT TCAAG ACCCACTC            CTCCTCGGCTGCAAT  90 271
     DSY2524 NONE
     DSY2523 2889540 .. 2889557 -  -8.5  -3.71378   TATTTTAGACTCAAA             TGATGCA GCGC TGCATCA              TTTGAGTTGCGGCAG  73 58
     DSY2522 2888402 .. 2888422 - -11.2  -4.33487   ACAAAACAAAGGAAA            GAGTGGGT TCAAG ACCCACTC            CTCTTTGGCTGCAAT 100 115
     DSY2521 2887843 .. 2887854 -    -3  -2.62184   TTCCCCCTTATATTA                TGTT CCAA AACA                 TATCACTCCACTAGA  42 36
     DSY2520 NONE
     DSY2519 NONE
     DSY2518 NONE
     DSY2517 NONE
     DSY2516 NONE
     DSY2515 NONE
     DSY2514 NONE
        ribF 2879511 .. 2879522 -  -3.6  -3.24245   CGACGGAGAACGCAA                GCCC GAGC GAGC                 GGTTCTCATGTATTT  49 71
     DSY2512 2879124 .. 2879148 - -10.1  -5.29782   GATACGTATAAAAAA          GAGAGACAG GAATAGT CTGTCTCTC          TTTTCTCTCCATTTT 100 58
     DSY2509 2874794 .. 2874845 -  -8.3  -3.94933   GGAATTTTAAAAACA TACATTCGTCTACCCCCTTCCAT TTAGATGT ATGCAAGGGGG--GACGAATGCA GAATAATTGAGGCTA  77 48
     DSY2508 NONE
     DSY2507 NONE
     DSY2506 NONE
     DSY2505 2870811 .. 2870822 -  -5.8  -3.33009   CAAAAGGCTGCACAA                TGGC CAGG GCCA                 GGGAGATGACAGCAA  57 338
     DSY2504 2870448 .. 2870475 - -15.8  -3.69333   GATAAGTCAGCTAAA        CTGTAGATAGAG GCCG CTCTATCTACAG         TAAGCTTCCTTTATT 100 20
     DSY2503 NONE
     DSY2502 NONE
     DSY2501 2867849 .. 2867880 - -10.2   -3.3341   ATAAAATACTAGGAA      TATGGTGCTAAGCC TGAA AGCACAGCACCATA       TCCACCTAACTGATC  78 53
     DSY2500 NONE
     DSY2499 NONE
     DSY2498 2864468 .. 2864501 - -12.7  -5.09685   CAAGAGATAGAAAAA     GCAGAAATTCAATCT AAAA AAATTGAATCTCTGC      CTTTCAATAATTACC 100 76
     DSY2497 2862449 .. 2862493 -  -9.5  -4.28774   GTATTTAATCGAAAA CGAAGTGTTGC-AATCTACC GGTCAA AGTAGTTCAGCAACACTTCG TTTTGCAATAGGCCT  88 40
     DSY2496 2860348 .. 2860381 - -16.9  -3.32022   GGGGGCACACAGCAA     GAGGCGTATCGAAAC CTTA GTCTCAATACGCCTC      TTATATAAAGTATTT 100 46
     DSY2495 2858693 .. 2858704 -    -3  -3.54424   TGCTATCCTTGTAAA                GTTT TTTT AAAC                 ATTGGCACTCACAAT  49 20
     DSY2494 NONE
     DSY2493 NONE
     DSY2492 2853910 .. 2853924 -  -5.7  -3.04144   TTTTTATTTCCAATA               GAACG GACTT CGTTC               AGCGGAATACTCTGC  54 59
     DSY2491 2852953 .. 2852994 - -18.2  -3.01791   ACTTGTCCTTGAACA CCTCTGCTTCAGATGGAG TTTAAG CTCCATCTGAAGCAAGGG  TACGGATTTCCAGAG 100 50
     DSY2490 NONE
     DSY2489 NONE
     DSY2488 NONE
     DSY2487 NONE
     DSY2486 2847816 .. 2847830 -  -8.5  -3.07443   CGAGATTCCATTCAA               GGGGG ATTCG CCCCC               CACTGATGATGAGCT  67 70
     DSY2485 2846407 .. 2846448 -  -8.2  -4.23758   ATCTGAGACTTAAAA GAGAGTGCCGAAAAAGCTAT TTTA ATAGCTTG--CGGCACTCCC TTACTTTCAGCAACT  79 150
     DSY2484 NONE
     DSY2483 NONE
     DSY2482 NONE
     DSY2481 2836660 .. 2836691 -  -7.2  -4.53439   TTAAACGCAAATAAA      GCAGGCGACCTGTT AAAT ACCAGGCAACCTGC       TTATCCTGTACCATT  78 403
     DSY2480 2835351 .. 2835393 -  -9.3  -5.27938   ACGGTTAAAGAAAAA CTCCCCTGATCGTAGTAAGA ATCC TCTTGCTACT-TCAAGGGAG TCTGGATTGCCAAAT 100 55
     DSY2479 2833491 .. 2833524 - -21.3  -3.38768   GGAGAGCACTTACAA     GGAAAAGAAGCGAGT TGTC ACTCGCTTCTTTTCC      TTAACCTGTCAAAAT 100 54
        hypF 2830577 .. 2830589 -  -3.4  -2.73275   TAGCTATACACATTA                TGAG CACCT CTCA                TTCCCTATCAATATT  42 10
        hypC NONE
        hypD NONE
        hypE NONE
     DSY2473 2827714 .. 2827746 - -16.4  -4.19336   AATCATTGCAACAAA     GGGAGGCCGC-AACT GCTT AGTCAGCGGCCTCCC      TTATTACTTCCTTAC 100 51
     DSY2470 2824782 .. 2824813 - -15.3  -4.92812   CTATAAGAAAACAAA      GAGTTCTGCACCG ATGACA CAGTGCAGAACTC       TTGATCACTGAAAGA 100 79
     DSY2469 2823555 .. 2823595 -  -2.6  -4.14004   TAATATAAGCATAAA CGCCTTCCTTTC-TCTCTT GATT AAGATTCGACAGGAAGACG  ATTTATTCCTTGTGG  57 86
     DSY2468 NONE
     DSY2467 2822419 .. 2822434 -    -4  -3.56092   TCATCATCCTTCAAA              GGGCATG CCT CAT-CCC              TCAAAGGGCGCTATA  52 43
     DSY2466 2821220 .. 2821230 -  -5.4  -4.65895   TTCTTTACGGAAAAA                 GACA ATC TGTC                 TGACAAAGGCAGCAA  73 134
     DSY2465 NONE
     DSY2464 NONE
     DSY2463 2817664 .. 2817674 -  -2.6  -2.62192   GCTTATTGAACGAAT                 TATT TCA AATA                 TCCATACTCATAGAA  41 14
     DSY2462 2817140 .. 2817167 -   -10  -4.01419   TAGCAACCAATGAAA        TAAGCAAGCAGA TACT TCCACTTGCTTA         TTCGTTCCTCTATAT  86 76
     DSY2461 NONE
     DSY2460 2815622 .. 2815634 -  -4.1  -3.57462   TATCGTAGTTTTAAA                GAAGC TTA ACTTC                ATTGATTTTAAGTTC  54 8
     DSY2459 2813249 .. 2813268 -  -9.3  -5.06414   CCGGTGTAATAAAAA            TTCCGGG AGCCAG CCCGGAA             TTTTTAGGTTTATAT 100 63
     DSY2458 NONE
     DSY2457 2810886 .. 2810915 - -16.7  -4.70659   TCCGACATTTAAAAA       GCCAAATTACCAA CCGA TTGGTAATTTGGC        TTAACTATCATTCCG 100 43
     DSY2456 2809375 .. 2809394 - -11.4  -4.64657   GCAAAGTGCGAAAAA            GCCCCCTC GAAT GAGGAGGC             TCACTGTGCAGATCT 100 450
     DSY2453 NONE
     DSY2452 NONE
     DSY2451 NONE
     DSY2450 NONE
     DSY2449 2801959 .. 2801970 -  -7.2  -4.62069   TTTTCATTGCAAAAA                CGGG TTTT CCCG                 CTTTTCCCTCCCGAT  81 2
     DSY2448 NONE
     DSY2447 2798852 .. 2798888 -  -4.6    -4.386   TAATTGCGCATAAAA   GCGTGTTG-GGAT TGCATAGTGAGT ATCCGCAACACGC    TTTTACCATACGGCA  66 91
     DSY2445 NONE
     DSY2444 2795047 .. 2795057 -  -2.6  -3.32348   AAGTTCAGATAAAAG                 TTTT ATT AAAA                 TTCAAGCCGTTACAA  46 35
     DSY2443 2794364 .. 2794382 - -13.2  -5.40072   GTGGTTGCAAAAAAA             GCTCCTGA AAA TCAGGAGC             TCTCCGGCAGGTCTT 100 18
     DSY2442 2793484 .. 2793505 - -12.3  -4.56597   TGCTGCGTCCAAAAA           CAGGCAGCC CTAA AGCTGCCTG            TCCAATCATAATTCT 100 69
     DSY2441 2792919 .. 2792952 - -19.1  -4.80882   AGTGCATATGAAAAA     CAACCGCTGCCCTGAA TGA TTCAGGGCAG-GGTTG     TCTGGCCGTTTATAT 100 128
     DSY2440 NONE
     DSY2439 2790769 .. 2790805 -  -3.8  -4.99035   TTAGTGATACAAAAA   GAGACAT-CCATGAGGAG TTC CACC-CATAGTATGCCTC   TATAATTACCAATTT  73 116
     DSY2438 NONE
     DSY2437 NONE
     DSY2436 2786997 .. 2787035 - -12.5   -4.4078   CTCTGCTAATCAAAA  GAACCCCCGCC-CTTGCC CTAA GGCAAGAGGTGAAGGTTC   TCTACTCTTGATTCT 100 58
     DSY2435 NONE
     DSY2434 NONE
     DSY2433 2783638 .. 2783666 -  -7.6  -5.74122   CACTATACAAAAAAA       GATCGGA--GTACC CTC GGTACCCTCCGATC       TTTTTTTGTATGCCT 100 263
     DSY2432 NONE
     DSY2431 2778905 .. 2778931 -  -3.8  -3.10597   TTTGCTATTTAAAAT         TCAGATGGAA TGTATTG TTCCATTTGA         TATCATTATATTATT  48 36
     DSY2430 NONE
     DSY2429 2778070 .. 2778087 - -12.7   -5.1244   TGATTAATACAAAAA             CGGTGCC GAAT GGCACCG              TTTTGATCTTCCTTA 100 73
     DSY2427 NONE
     DSY2426 NONE
     DSY2425 NONE
     DSY2424 2773054 .. 2773071 -  -8.5  -4.72272   GTTCTTTATCAAAAA             TACCGTT GAAT AACGGTA              CCTGTCCCTATTATT  91 40
     DSY2423 2772001 .. 2772036 - -15.6  -3.80733   CCGACTGTACAAGAA    GAGCGTAAGCCCGGCAT GCC AT-CCGTGCTTACGCTC    TTATCCTTCCCTGAA 100 429
     DSY2422 2770482 .. 2770505 -   -11  -4.38876   TTAAAAATAGATAAA          CCCGCCCCCTG AAT CAGGG-ACGGG          TTAAATTACCGTGGT 100 305
     DSY2421 2767713 .. 2767723 -  -2.4  -2.84841   TGTGAATAAAAGGTA                 CGGC GAA GTCG                 GGTTTTCTTTACCAC  41 115
     DSY2420 2767317 .. 2767344 -   -15  -2.87132   TCCCTTTCTCACACA        GAAACCCTCACC TTGA AGTGAGGGTTTC         CTAAAAATTACTTCT 100 33
     DSY2419 NONE
     DSY2418 NONE
     DSY2417 2765431 .. 2765463 -  -7.8  -5.95286   AGCAAAAATAAAAAA     GCAGCCG-ATTCGAT ATTC ACCGAACCCGACTGC      TTTAAACAGCTGGTT 100 42
     DSY2416 2763937 .. 2763968 -   -21  -3.17212   TTATCACTGGATTAA      CCTTCAGTGGGGGG CGAA CCCCCCACTAAAGG       ACGTTCCGTTCAATG 100 91
     DSY2415 2762727 .. 2762739 -  -3.4  -2.79273   TTGCTCTAACATAAC                GGTT CTTTC AACC                TCTCTGTATTCAATT  43 153
     DSY2414 2761021 .. 2761054 -  -8.2  -2.77999   CAGCCATGAATACTA     GGTCTATAGTACTG CACACT CAGGACTTTAGACC      CATCACTTTCCTGGC  64 402
     DSY2413 2760368 .. 2760398 - -12.1  -3.95435   CCGCCGAAAATATAA      GGA-AAGGGTGTTT TAGT AAACACCCTTGTCC       TATATAAATAATACG 100 70
     DSY2412 NONE
     DSY2411 NONE
     DSY2410 2756531 .. 2756541 -  -3.2  -2.78596   TATGCCCTCAGTATA                 TGCC TCA AGCA                 AACCTGCAGCATAAA  43 207
     DSY2409 NONE
     DSY2408 NONE
     DSY2407 NONE
     DSY2406 NONE
     DSY2405 NONE
     DSY2404 2750949 .. 2750969 -  -9.1  -5.60689   CCACATAACAAAAAA            GCACAGTTA AAA TAACTATGC            TTAAAATCCAGCTTG 100 148
     DSY2403 2749987 .. 2750008 -  -4.3  -5.36441   TTTTTATATAAAAAA           GCCCTCAGA AAAT TCTTTGGGC            TCATTTGTCTTTATA  81 90
     DSY2402 NONE
     DSY2401 NONE
     DSY2400 2746541 .. 2746563 -  -9.1  -4.49556   CTGCCACTAAAGAAA           GCTGCCCTA AATCA TCGGGCAGC           TTTACGCTTTATAGG  93 87
     DSY2399 NONE
     DSY2398 NONE
     DSY2397 2744680 .. 2744692 -  -4.7  -4.56597   CTTTTCGGGGAAAAA                GTCGG TGT CCGCC                ATAAGCGCCGATAAT  68 77
     DSY2395 2743089 .. 2743109 - -11.2  -3.46602   TTTTGGATAGCACAA            CGGAATGG TTTTC CCATTCCG            TTATCGTCATCATAC  83 51
     DSY2394 NONE
     DSY2393 NONE
     DSY2392 NONE
     DSY2391 NONE
     DSY2390 2738783 .. 2738801 -   -11  -5.77988   AGAGATATAAAAAAA             CCACGACT CAT AGCCGTGG             TTTTTCCTTAGTTTG 100 53
     DSY2389 2738216 .. 2738232 -  -2.9  -2.78463   ACCCTTTTCATTATA              GTCATTC ATG GGACGAC              TTTGCCTCCCTCATC  42 14
     DSY2388 NONE
     DSY2387 2737279 .. 2737291 -  -7.7  -3.22756   GAATAAGGATTAAGA                GGGTA ATA TACCC                TGATTCACCCCGCCC  63 7
     DSY2386 NONE
     DSY2385 NONE
     DSY2384 NONE
     DSY2383 NONE
     DSY2382 NONE
     DSY2381 NONE
     DSY2380 NONE
     DSY2379 2728863 .. 2728883 -  -7.6   -5.9873   TCACGACAAAAAAAA            CGTAGAGA TTAGC CCTCTACG            GTGGTCTTTCCCTAC 100 111
     DSY2378 2728300 .. 2728313 -  -6.7  -3.10905   GGATAAGTCAGCTAA               GCTTG TGAA CAAGC                AAGCTTCCTATATAA  59 51
     DSY2377 2727551 .. 2727596 -    -7  -5.60689   TCATACAATAAAAAA CCCCCTCT-GGTACACCTTTT CTAAC AAAAGGTTTCCCTAAAGGAGG CATTATGATTCGGGA 100 62
     DSY2376 2725781 .. 2725815 -  -2.1  -4.57275   GAAAAAAAGTTAAAA    GAGACCCGAC-CGCCC ATTT AAGCTTATCGAGTCTC     TTCCTTATCACAACA  60 91
     DSY2375 NONE
     DSY2374 NONE
     DSY2373 NONE
     DSY2372 NONE
     DSY2371 2722090 .. 2722102 -  -2.6  -3.88291   CACCAGTTTGACAAA                GCCC TTCAT GGAC                TTATTCGGGAGCAGC  52 121
     DSY2370 NONE
     DSY2369 2720974 .. 2720986 -  -3.3  -2.63102   ATGACTTTCATAGTA                CCCCT CCC ATGGG                CTGAACATTGATCTT  42 5
     DSY2368 2720294 .. 2720304 -  -2.6  -2.77787   AATATCACGCCAAAG                 TATA CAG TATA                 ACCTTCGAGATCGGA  42 121
     DSY2367 NONE
     DSY2366 2716887 .. 2716909 -  -8.6  -2.86806   ATTAATCCATAAGTA           TCTTTTGTCA TTA TAACAAAAGA           AGACCATGCTGGCAA  64 56
     DSY2365 2716022 .. 2716033 -  -2.2  -4.19735   CGTTTCAAAATTAAA                CTGA CAAT CCAG                 CAGAATCTCCAAGCC  55 443
     DSY2364 NONE
     DSY2363 NONE
     DSY2362 NONE
     DSY2361 2712000 .. 2712041 - -14.7  -3.66178   TTGGGGAATTTGAAA CAAAGCAAGCCT-CCGGAGA GCT TCTCCAACAGGCTTGCTTTA TTTCTGGCCTACTAT 100 74
     DSY2357 NONE
     DSY2356 NONE
     DSY2355 2707055 .. 2707103 -  -6.8  -4.26019   CAACCATACTTAAAA TGGGAGCGTCAC-CGGCTGCTTT AAAT AAAACAGTTTTGTGACACTCCCA TGCTTAAACAACTAT  74 123
     DSY2354 2705801 .. 2705815 -  -9.2   -5.1166   GAGGAAAAGCAAAAA               GGGAGG TCT CCCCCC               CTATCAGAACATTTT 100 29
     DSY2353 NONE
     DSY2352 2704252 .. 2704264 -  -3.4  -3.04755   TGAAACATCAAATCA                TCCT TCCAC AGGA                AAATCGGCCGGGCGT  44 10
     DSY2351 NONE
     DSY2350 2702902 .. 2702913 -  -2.2  -3.07962   GCTTATATCCCAACA                GTGA CCCT CCAC                 ATCATGACCTTACAT  43 35
     DSY2349 NONE
     DSY2348 NONE
     DSY2347 NONE
     DSY2346 NONE
     DSY2345 NONE
     DSY2344 NONE
     DSY2343 2696023 .. 2696045 -  -5.6  -5.99154   TACCAAATAAAAAAA           TAGAAGGCCA AAT TCACCTTCTA           TTCTATAAAATCTCC 100 65
     DSY2342 2694563 .. 2694596 - -15.5  -4.44448   ATTATTTTAAAGAAA     GACTTCCATTGAGAC CGCC GTCTCAATGGAAGTG      CCAAAACTCATTGTT 100 48
     DSY2341 2693459 .. 2693496 -  -9.3  -5.37345   TTTAACCATAAAAAA   CACCCTCCCAATCAATA GTCT TATTGATAAAAAGGGTG    ATTTATTTACAGCAT 100 32
     DSY2340 2693011 .. 2693024 -  -3.9  -2.80654   TTAAGAAACTAGAAT               TAAAC AACC GTTTA                TCCCTCTGAAATCGG  45 23
     DSY2339 2692066 .. 2692090 - -15.1  -5.21709   CGGGACAGGAAAAAA          CGGTGGCTTCA ATC TGAAACCACCG          TCAAACTATGCTGCT 100 41
     DSY2338 NONE
     DSY2337 2689357 .. 2689387 - -14.1  -4.40963   ATCGGGCAAAAAGAA       GCAGCCCAAGG TTCAAATGC CCTTGGGCTGC       ACTTCTGTACAGGAC 100 63
     DSY2335 NONE
     DSY2334 NONE
     DSY2333 NONE
        dmsA NONE
        dmsB NONE
        dmsC 2681659 .. 2681707 -   -17  -3.71848   TTGTCTTATTAATAA CAATAACCAACAACCAAGAAGG TGTTC CCTTCAGAGTTGTTGGTTATTG CTTTATTATTTTGCC 100 51
     DSY2327 NONE
     DSY2326 2676535 .. 2676556 - -15.1  -5.68023   TTATAAGCAAAAAAA           GCGGACGGC TGCA GCCGCCCGC            GCAAACGTTCCTATC 100 40
     DSY2325 NONE
     DSY2324 2674608 .. 2674644 -  -2.2  -2.65815   TCTATAGCCACACCA   TGGCTCCCGGCACACTG GAAT CA-TGTGCCGACATCCT    CTATAGACATCCTAT  40 49
     DSY2323 2673892 .. 2673904 -  -4.8  -6.41881   CACAATAAAAAAAAA                TGCC GGGAA GGCA                GCCGACCTGTATCCC 100 101
     DSY2321 2673143 .. 2673158 -    -4  -4.56597   TCCTCCTTCTAAAAA              GTTAGC ATCA ACTAAC               TATGGGTCAAAAAAA  66 52
     DSY2320 2670693 .. 2670718 - -11.2  -4.78107   TAGCATTATGAAAAA         GCCGCTGACTG ATACA CAG-CAGCGGC         TTTCGTTATAATGTT 100 281
     DSY2319 2670120 .. 2670163 - -26.2   -4.2803   GATGTTAATTTAAAA GGGCCGCTGCTCAACGAACT ATAC AGTTCATTGGGCAGCGGCCC TTTGTACACACAACA 100 48
     DSY2318 NONE
     DSY2317 NONE
     DSY2316 NONE
     DSY2315 NONE
     DSY2314 2663509 .. 2663557 -  -6.6  -3.37344   TTGGGATGTAAGCAA GAGGCTGCAGACCGTGAC-CAGC TTGG GCAGCATGACGGCCAGCAGCATC ATTAAAATAACGATC  61 113
     DSY2313 2662355 .. 2662368 -  -5.2  -2.74741   ATCACATCTTAATCA               GCCC GGGGAT GGGC                TTTGCGGAATACTTC  50 5
     DSY2312 2660906 .. 2660928 - -11.4  -4.40358   ACGCAGCGGAGAAAA           GTTGGAAACA GGA CGTTTCCAAC           CGGCTATGAGAACAA 100 184
     DSY2311 2660409 .. 2660455 -  -2.8  -3.28791   ATCTGCGGCGGATAA GTATCCTTTGGAGAGTGCCGCC TTG AGCGAAACTGACCACCGGACAC TTTCGTCACCAAACC  46 141
     DSY2310 2659327 .. 2659341 -  -4.2  -3.02144   GTATGTTCCTGAAGA               GCAGCC CAA AACTGC               CCAAAGCTCCCCATA  47 60
     DSY2309 2657938 .. 2657967 - -20.1  -3.62032   ACAGGAACTTGCAAA       GAACCCTGGCCAC AGTC GCGGCCAGGGTTC        TCTCGTTTATACTTA 100 64
     DSY2306 2656491 .. 2656536 -   -15   -4.2408   TTATAAAATTATAAA GAAAATAGCCACAACCTGGT GCTGTT ACCAAGTCATGGCTATCTTC TTTTTTTCAGTTGCT 100 54
     DSY2305 2655020 .. 2655048 -  -3.8  -4.07568   CGGTTGGTTTGAAAA        GATTGCCCTGAA AGAGG TTCTGGACAAAC        TCCCTGAACGGGAAA  60 186
     DSY2301 NONE
     DSY2300 NONE
     DSY2299 NONE
     DSY2298 NONE
     DSY2297 NONE
     DSY2296 NONE
     DSY2295 2646307 .. 2646341 -  -4.1  -4.82667   CTATGACATGAAAAA     GGCTTGGGCATGGTT TTCTT ATCCCAGCACAAGCC     ACTCTCTCTACTTCG  71 439
     DSY2293 NONE
     DSY2292 2643990 .. 2644019 - -17.3  -3.43618   AAGGAACACCCATAA       GCAAAGCACCTCG CGAA CGAAGTGCTTTGC        AGATTTCCTGTGTAT 100 40
     DSY2291 NONE
     DSY2290 NONE
     DSY2289 NONE
     DSY2288 NONE
     DSY2287 2638199 .. 2638242 -  -4.7  -4.48221   TACGAATTTAGAAAA GGGAGTACCGC--CACTACAT AAAA ACGTAGTTTTGCGACACTCCC TTGTTTACTCACAAT  68 30
     DSY2286 NONE
     DSY2285 2636702 .. 2636713 -  -5.8  -2.90901   AGACCTTGAATCAGA                GGGA CAGG TCCC                 GTTTTTCACATGCAC  54 220
     DSY2284 NONE
     DSY2283 2635477 .. 2635510 -  -6.9  -5.29716   GCAACACAACAAAAA     GCATACTAAGG CCTCCTTATCCT CCTTAGTATGC      TCATGAACCGCTTTA  89 38
     DSY2282 NONE
     DSY2281 NONE
     DSY2280 2632359 .. 2632378 -  -7.9  -3.70511   AATATGAGGTAAGAA            CAGGACA TTTTCT TGTCCTG             ATCACCACCGAGCAG  68 160
     DSY2278 2631221 .. 2631245 -  -7.9  -5.54264   AAATAGGCAAAAAAA          TAAACCCAGTC CTC AACTGGGTTTT          AATTTACTGAAAGCG 100 29
     DSY2277 2629388 .. 2629409 - -14.5  -4.66537   GTTCTCAACAGAAAA           GGAAGGGGA TGGC TCCCCTTCC            CTTCAGGCAATCTTG 100 66
     DSY2276 2627339 .. 2627367 - -13.3   -3.6393   TCCACTATAGAAAGA        GATGGGAAGTAGT TTA ACTACTTCCCATT        ATTGATTCATAATAT 100 93
     DSY2275 2626604 .. 2626621 -  -5.7  -2.87881   TAATTTCCCTACACA             TTATTAC TGGA GTAATAA              TTCATAAGCCGTCTC  53 1
     DSY2274 2625654 .. 2625678 -  -9.3  -4.79683   AACTGAGAAAAGAAA          GAACAGAGCCT TTT ACGCTCTGTCC          CAATACTTTCCTGTC 100 52
     DSY2273 2624525 .. 2624539 -  -2.7  -4.25325   ATACAACAAAGCAAA               GACCC TATAC GGGGC               TAAGCATTAAAGATG  59 25
     DSY2269 2621893 .. 2621941 -  -5.4  -2.80873   ACTTACTAAAAAATT GCCACCGACGCATAAACT TCACCTCATCACC AGTTTATGCAACCGTGGC GGAACTAAGACATGA  50 82
     DSY2268 2621097 .. 2621124 - -10.7  -5.07941   AAAAGCATACAAAAA        GAGAGTAGTCC AAAAAG GAACTACTCTC         CCCTAAGAAGTTCTA 100 237
     DSY2267 2619561 .. 2619575 -   -10  -5.95449   AAAGAAAACAAAAAA               GACACC TAC GGTGTC               TAATTCACTAAATCA 100 236
     DSY2266 NONE
     DSY2265 NONE
     DSY2264 NONE
     DSY2263 NONE
     DSY2262 2615138 .. 2615162 -  -7.2   -5.4148   GAAACAAGCAAAAAA          GAACCGCTTA TATGC TAAGCAGTCC          TTTTTGCACTGTCAG  91 182
     DSY2261 2612598 .. 2612644 - -22.5  -2.60244   TGGCCAATGAATCTA CGGCAAAAGACGGCTTCTGGC TGAAT GCCAGAAGCCGTCTTTTGCTT GTTTTCAGTCTGTCT 100 73
     DSY2260 2610325 .. 2610357 - -13.6  -5.60993   GTGCTGAGAAAAAAA     GAATGGCTGGCAGCA TAAA TGCT-CCAGCCATCC      CTGAACTTGCTTAGT 100 58
     DSY2258 2609120 .. 2609132 -  -5.5    -3.484   TTTATTATACCATAA                TGGCC CCT GACCA                ACAATCCGTTCTTCA  57 49
     DSY2257 NONE
     DSY2256 2607754 .. 2607779 -  -4.7  -5.93809   CTCTGAGAAAAAAAA         TTCATTGTCCG TTTA CGGACAAATAA          TCTAGGCTTTTAATT 100 27
     DSY2255 2605618 .. 2605645 - -13.6  -3.84825   TCTACGGACAGCAAA        TGACTTCCTGCA ACCT TGCAAGAAGTCA         TACATGCCAAATGAT 100 54
     DSY2254 2604336 .. 2604374 -  -5.4  -3.54543   AGCCACTCTCCTAAA   GGAAAAACCAAGCCCA TCCCTCC TATGCTTGACTTTTCC   TATTATTCCCGCAAA  57 28
     DSY2253 NONE
     DSY2252 NONE
     DSY2251 NONE
     DSY2250 NONE
     DSY2249 2599322 .. 2599363 -  -8.2  -5.42862   ATATCTGCAAAAAAA GAGCACCGCCA-ACCCTTT ATTAA AAAGAGTCTGACGATACTC CCGACATTTTCCATC 100 58
     DSY2248 2597425 .. 2597478 - -32.9  -3.21062   TATAGCAAGAGTGAA TCAAGGGGACAGGTCCCGTTTTTCA TGAA TGAAAAACCGGACCTGTCCCCTTGA TTCACTTTTGGGCTA 100 38
     DSY2247 2596662 .. 2596694 -  -3.6  -5.60993   CCGGGTATAAAAAAA     CCCGCAAATCTTTGCC TGG AGCAAA--TTTGCGGA     TTTCCCTAATTTCGT  89 214
     DSY2246 2595408 .. 2595454 - -24.3  -3.86346   CCACCCTCCCATAAA TATACCTTGATCATCTATGTA AATTA TACATAGATGATCAAGGTATA GCAAGAAAATTTAAT 100 58
     DSY2245 NONE
     DSY2244 NONE
     DSY2243 2593550 .. 2593590 - -17.9  -2.79915   ATGCAGCCTAGTATA CATAAAGGAAGCGTGTCC TGCCCT GG-CACGCTTCCTTTATG  CCTTATTTGCCAACC 100 355
     DSY2237 2586971 .. 2586981 -    -4  -4.21812   TCCTATCGAAAACAA                 TTGT AGC ACAA                 TGTGGCCGCTTGTCA  61 164
     DSY2236 2586424 .. 2586461 -   -13  -4.21194   TTCCATCATTCAAAA   CAATAGACCTTGTAAC TTTCCC GTCACAAGGTCTATTA    TGCCAGCCTTATCTC 100 67
     DSY2235 2585472 .. 2585492 -  -3.4  -3.10012   AATTTTAGCACGGAA           TTG-CTTTG CTGA CAAAGACAA            CCCTGTTTTGCTATC  46 36
     DSY2234 NONE
        tatA 2584153 .. 2584173 -  -4.7   -3.3422   GATTTGGTTAAAAAG            CCAAAGTTG TTT CAATCTTGG            TTCACCTGCTTGCAC  53 42
     DSY2232 2583099 .. 2583137 -  -4.5  -4.19704   TAAGCCTATCGAAAA   GACCGAAGTCCATCAGC TCCAG GCTGATTTCTTTCGGTC   CAGTGTTCATTGGGG  63 87
     DSY2231 NONE
     DSY2230 2581153 .. 2581202 -    -8   -5.1361   ATAAAGTGCAAAAAA GGAAGCAAAGCTCTTCAAC-CCTG ATCA CCGGCATTGC-GAGCTTTGCCTCC CTATTCTATTCTCAA  95 56
        resB NONE
        ccsA NONE
        cysG NONE
     DSY2226 NONE
     DSY2225 NONE
     DSY2224 NONE
     DSY2223 NONE
     DSY2222 2571993 .. 2572004 -    -3  -2.79796   TGGTATTCCAGGATA                CAAT CATG ATTG                 TTCCTCCTTTATCCA  43 17
     DSY2221 NONE
     DSY2220 NONE
     DSY2219 NONE
     DSY2218 2568292 .. 2568315 - -15.3  -3.63515   GCCCATGCTCAAGAA          GCCGCCGGT CATTGC ACCGGCGGC           TTCTTGGGGCTTATC 100 85
     DSY2217 2567387 .. 2567404 -  -7.7  -4.95758   AGTAGACGAGAAAAA             GAGCCTG AATT CAGACTC              TATCTCCACTATCGC  95 18
     DSY2216 2566711 .. 2566723 -  -4.9  -3.75153   CCTTTTTAATCCAAA                TACAT ATT ATGTA                TAAAAATGTATAACT  59 327
     DSY2214 NONE
     DSY2213 2563038 .. 2563054 -  -4.4  -3.00476   ATCGTCAAGCATAGA             GGC-AGC TATA GCTTGCC              TTTTTTTCTTAACTG  47 14
     DSY2211 2561073 .. 2561107 -  -7.4  -5.40072   GCTTTTTCAAAAAAA    GAGGAT-ATATGCTC TCTCTT GAACATATCATCCTC     TCCCTAAACCTGAAA  91 61
     DSY2209 2559036 .. 2559055 - -12.2  -5.53079   AAAAGATACAAAAAA            GCCCTATC TGCT GATAGGGC             TACATATTAATAATC 100 266
     DSY2205 2551833 .. 2551843 -  -5.4  -3.55071   GGATAGGGCTGTAAA                 GCAA TCT TTGC                 ATAATGATTTACCAG  56 443
     DSY2203 NONE
     DSY2202 NONE
     DSY2201 NONE
     DSY2200 NONE
     DSY2199 NONE
     DSY2198 NONE
     DSY2197 2546629 .. 2546642 -  -2.3  -2.73681   TATGTATGCCAAGCA               GGGGA CGGT TCCGC                TCTTGCCTCTACAAT  39 397
     DSY2195 NONE
     DSY2194 NONE
     DSY2193 NONE
     DSY2192 NONE
     DSY2191 NONE
     DSY2190 2542305 .. 2542315 -  -2.6  -2.79796   CGGGAGGTCATCACA                 TAAT CCT ATTA                 TTCTAGTGGCGCCTA  42 220
     DSY2189 2541605 .. 2541618 -  -2.3  -3.01244   CCATAAAGATAAGCA               TCGCC ACTA GTCGA                AAATCCATAAATTTC  42 78
     DSY2188 NONE
     DSY2187 NONE
     DSY2186 NONE
     DSY2185 2538416 .. 2538432 -  -3.7  -3.85698   GTTCCTTGGTAGAAA              TGATCAC TCT GTCATCA              ACCATCTTAAAGCCA  56 195
     DSY2184 NONE
     DSY2183 2534364 .. 2534381 -  -4.9  -2.65476   ACCAGCGATCATAAG             GTTCTTC ACTA GAAAAAC              TGAGTTCTACCTGCC  48 106
     DSY2182 2532298 .. 2532309 -  -2.2  -2.55351   GCCGGCGACACCAAC                CCTG GTTC CAAG                 CGTCACAACATCATT  39 145
     DSY2181 NONE
     DSY2180 NONE
     DSY2179 NONE
     DSY2178 NONE
     DSY2177 NONE
     DSY2176 NONE
     DSY2175 NONE
     DSY2174 2522430 .. 2522454 -    -2  -3.01726   TGCCGTCATAGAAAC          GAGCACGTGA TCAAG CCGGGTGCTC          TTCCTTTTTACCTTC  42 483
     DSY2173 NONE
     DSY2172 2520548 .. 2520567 -  -2.2  -2.74019   CATAATCCTGAACCA            GTTTAC TATTTTCG GTAAAC             ATTACATTCCACCCC  41 27
     DSY2171 2518703 .. 2518722 - -11.4  -4.79352   TTAGTCATAACAAAA            GCCCGAAG AATT CTCCGGGC             TAAATCTATTTATTG 100 35
     DSY2170 NONE
     DSY2169 2517204 .. 2517235 - -18.8  -5.72622   TGGACAAACAAAAAA      GCCCCTCCCATACC ATCA GGTACGGAAGGGGC       TTTGTCATGTCTACA 100 424
     DSY2163 2512308 .. 2512319 -    -3   -3.1382   GAAATAAGGGGAATA                TTCA GTCT TGAA                 AACCCGTTATTCTGC  46 135
     DSY2162 2511646 .. 2511677 - -15.3  -3.75153   GGTTTCCAATTTAAA      CCCCCTCAATCAT TCCAAC ATGACTGAGGGGG       TTTTCAGCATTTTTT 100 387
     DSY2161 2509982 .. 2510023 -  -6.6  -3.42283   TAATCCACGCAAAGA GAAGCAAAACCGGGCATA CTATAC CAAATCCGGCTTTGCTTC  TTTATTTCATCTTTA  63 52
     DSY2159 NONE
     DSY2158 2504585 .. 2504598 -  -3.8   -4.2008   ATATATTTCAACAAA               GTGC TACAAT GCAC                ATAATAAAAGCCTTA  60 465
     DSY2155 NONE
     DSY2154 2502266 .. 2502305 -  -4.4  -4.95547   TTCATAACAATAAAA  CCTCCTTAGTTTTTCTC ATATATA GAGACAAGC-AAGGAGG  CTTTTTGCAACAGAA  74 53
     DSY2153 2501754 .. 2501799 -    -5  -2.90075   CCTCTGTTAATTATA TAAACAATTCATGTGCCAGTG ACTCG CA-TAGCACACAAATGGTTTA TCTCTTAATTATCAA  49 50
     DSY2152 2501237 .. 2501248 -  -3.6  -3.08522   CATGGATGGCAAAAG                CCGG TGGG CCGA                 TAACATCATGATTGA  45 261
     DSY2150 NONE
     DSY2149 NONE
     DSY2148 NONE
     DSY2147 2496166 .. 2496185 -  -2.8  -3.96475   ACGTGAGAAAAAAAG            TGCCGCGGA GCT TCC-CGTCA            TCAAAGAAAGCGAGC  56 310
     DSY2145 2494922 .. 2494954 -  -7.7  -5.34365   TTACAACAAGAAAAA      GCTGGCTCCCCCTTA ATC CAAGGATAAACCAGC      CAAGATCACATAAGA 100 53
     DSY2142 2492251 .. 2492273 - -11.2  -2.99813   AGCATAGAGTATAGA           GACGGGCCCC TTC AGGGCCGGTC           AACATCAAACTAAGG  79 275
     DSY2141 2490913 .. 2490942 -  -5.7  -2.62642   AGGACCACGGATAAG       CCCGGCGCA TGGTGAGATAAT TGCGCCGGA        AAGTGGCTCTGAAGG  52 92
     DSY2140 NONE
     DSY2139 NONE
     DSY2138 2488206 .. 2488218 -  -4.1  -3.10894   AGCAGCACTATTTAA                GTAGC ACT ACTAC                TATATTTCGTCATCA  49 131
     DSY2137 NONE
     DSY2136 NONE
     DSY2134 NONE
     DSY2133 2483299 .. 2483320 - -14.5  -3.95073   GTGCACATTGATAAA           GGTGCGGAA AATT TTCCGCACC            TTTGGTTGGCCTGAC 100 40
     DSY2131 2478699 .. 2478713 -  -6.4   -3.3341   AAAAACTTCTTAGAA               CAAGAG CTC CCCTTG               TTTATTTCCCCGCTT  59 27
     DSY2130 2476730 .. 2476762 - -14.1  -4.15453   GAATCCAGCTCAAAA      CACAGGGGACGGCCA CTG CGGCAGTCCCCTGTT      TATTACTTTTCAAAT 100 28
     DSY2129 2475883 .. 2475902 - -11.4  -3.70773   CTCTATATCGAATAA            GCCGCCAC TCCT GTGACGGC             TAAACAATCCTTGAT  90 42
     DSY2128 2474696 .. 2474741 - -19.1  -3.65313   TAATGACATTCTAAA GGGCGTGTCGCAAAACGTTTA TGTG TAAACGTAGGGCGACACGCCC TTTCAATAAGATTAG 100 255
     DSY2120 2465659 .. 2465671 -  -3.5  -3.08991   ATTCTTTTAATAAAT                TAATT TTA AATTA                GTTAACGATTTAAGT  48 139
     DSY2119 2464107 .. 2464127 -  -4.6  -4.93877   CCCTATCAAATAAAA            GACCCCCC CGTTT GGAGGGTT            AGTCCGCTATGATAT  77 24
     DSY2118 2463465 .. 2463475 -  -5.4  -3.21807   CGATTAAATTTAATA                 GGTA ATA TACC                 TGAATCAGTATTTCT  53 40
     DSY2117 2462179 .. 2462215 -    -3  -4.11183   TCTGACGACAAAGAA    GCCGTTGCCCAA GGAACTGTAAAGT TCGTGCAACGGC    ATTTTTGCTTTCAGT  58 78
     DSY2113 2457702 .. 2457720 - -10.2   -5.4505   GGGCGCAAGAAAAAA             GCCGGCCC CCT AAGCCGGC             TATCCAAAACTATTG 100 35
     DSY2112 NONE
     DSY2111 NONE
     DSY2110 2453731 .. 2453741 -  -2.4  -3.24232   TCGTTTTCAAACACA                 GGTG TTC CTCC                 TCGTCAATTCGTGGA  45 102
     DSY2109 NONE
     DSY2108 2451753 .. 2451780 - -10.6  -3.28785   GGGTAAAACAGCCAA        GGCGCCGAAGATC ACA GCTCTT-GGCGCC        TGATTAATACTTGAA  78 365
     DSY2107 NONE
     DSY2106 2449252 .. 2449297 - -17.9  -4.92363   AAACAGGGAGAAAAA CAGGGACAGGTACCATTATTCA TAC TGAATA-TGGTACCTGTCCCCT TTTTTCACGTTAGCG 100 35
     DSY2103 NONE
     DSY2102 2445959 .. 2445971 -  -4.9  -2.52795   AATTTTTTTAATTTA                TGTTA AAA TAACA                CGTCCAAAATAAAAT  47 366
     DSY2101 NONE
     DSY2100 NONE
     DSY2099 2442305 .. 2442341 - -23.9   -5.4505   TTCGTCAACAAAAAA    GTCGTCCTCCCCCCACT ATC AGTGGAGAGAGGACGAC    TTTGGCTATTGGCCT 100 135
     DSY2096 NONE
     DSY2095 2439552 .. 2439582 - -18.5  -2.90219   CATAATCTTGACAGA       TGCAAGTCGGTAC AATTA GTACCGACTTGCA       TTTACCTTCCAATCT 100 76
     DSY2094 2438507 .. 2438546 - -10.8   -5.1383   AAGAATATACAAAAA  CAGGGCGGGAACTCAA CTTAACCC TTGAGTTCCCGCCTTT   CTTTAATAACACATC 100 79
     DSY2088 2432162 .. 2432210 -  -6.5  -4.87786   GTAAGTTCATAAAAA GGGAGCATCGCCGGGCTACTGCA AAA CGTAGCTTTCAGGCAATGCTCCC TTTGCTTAAAAAGAG  80 87
     DSY2083 NONE
     DSY2082 2425876 .. 2425892 -    -3  -4.18668   GCAAAAAAGACCAAA             CTTGGCA TGCC TGCCA-G              TGCTCTGTAACACTT  58 54
     DSY2081 NONE
     DSY2080 NONE
     DSY2079 2424208 .. 2424233 - -10.5  -3.84825   GCTACTCATAGCAAA         GGTGGTTCC GTCTTATG GGAACCACC          TTTTTACACAGATTC  86 86
     DSY2077 2422264 .. 2422294 -   -17  -4.45117   GATAGTGTAAAGAAA       GATAGGGCGCCT GGCTGAA AGGCGCCCTATC       TTTTTTGTTTTATTC 100 47
     DSY2075 2419743 .. 2419761 - -11.8  -2.78863   GAAATTAAATAAGAG             TTCAGGGA AAA TCCCTGAA             ACAAATTTTAAATAC  83 334
     DSY2072 2415262 .. 2415276 -  -9.2  -3.29013   ATTGTAATAACTTAA               CCGGGC TTT GCCCGA               TCATTGTTCTCGAAC  74 7
     DSY2071 2414269 .. 2414285 - -10.9  -5.79595   TGTGAAAAGAAAAAA              GATGCAG CAA CTGCATC              TTCTCCACTCATTGA 100 34
     DSY2070 2413574 .. 2413591 -  -2.7  -2.80732   ACATCAATGTCAAAC             TCATGAC CAGC GCCATAA              ACGATCCAGTAGGCT  42 40
     DSY2069 NONE
     DSY2068 2409390 .. 2409439 - -16.5  -4.15833   AGGAGTAGGTCAAAA CAAAGAGCCGCTGCCCGAGGAACA TAT TGT-CCTCCGGCGGCGGCTTTCTG TCTGGTAAGCTTCTA 100 38
     DSY2066 2405575 .. 2405607 - -12.8  -2.85069   AAGTCCTAAAGATGA      CGAAGCGCAGCAAT CTGCC ACTGCTGCGCTTCC      TTGTGCCTTTTGTTG  91 43
     DSY2064 2400423 .. 2400466 - -17.5  -3.47896   GAATCAAGCAAGTAA GAGAACCCCGCCCAGTCGT CAGAAT ATGACCGGGCGGGGTTTTC TGCTTTCGAAAATAG 100 62
     DSY2063 2398520 .. 2398553 -  -8.2  -4.55798   CAGGGGAAATTAAAA     GACGCATGCA-AGGG TTTAT CCCTACACATGCGCC     TGAATTATACTGTCT  87 439
     DSY2062 2397553 .. 2397597 -  -7.2  -3.86897   CTTACCTCCGATAAA CGG-AAATAGACCGCCTCTGC TCAA GGAATGCCGGTCTATTTTCCG ATTTCCAAAGCCGAC  70 349
     DSY2061 2396385 .. 2396424 - -17.4   -3.3464   AACAGCCACATAATA  TAAAACCGCGTGAAATCA TCGT TGATCTCACGCGGTTTTT   TCAACTCATGGTTTT 100 103
     DSY2059 2394040 .. 2394063 -  -3.7  -3.73224   GCAGCCGGGAGGAAA          TCCGGCCGC GCAGCA GCTGCCGCA           GAGCGACAACAATAA  53 70
     DSY2058 2391527 .. 2391559 -  -9.1  -4.66953   GGAATACGCGAAAAA      GCAGACCGGCTCCGT TAT AGGGAGTCGATCTAC      TCTAACAATGATCTT 100 344
     DSY2057 2389104 .. 2389118 -  -2.8  -3.42346   AATATGCTAGTACAA               TGAGCA TGA TACCCA               CTCCTCCATTTTTCT  48 275
     DSY2056 2388601 .. 2388618 -  -3.3  -2.74192   TAGCTTTTAAGATCA             GGTGGCC TTCA AGCCATC              ATCCAATTTTGGCCT  43 5
     DSY2055 NONE
     DSY2054 NONE
     DSY2053 2386797 .. 2386814 -  -2.1   -3.3707   CTGAATAAAAACAAG             TACTTTT TCGA AAAAATA              TCATTATCCTTGCAG  45 29
     DSY2052 2385168 .. 2385199 - -18.2  -4.96848   CCCTTTACATAAAAA      CGAACTTCGGATGA TCAG CCATCCGAAGTTCG       TTGCCGAAATTACTC 100 44
     DSY2051 NONE
     DSY2050 NONE
     DSY2049 2381850 .. 2381875 -  -9.8   -4.7078   TTAACCATGGAAAAA         GCCGTAGAAC ACTAAA ATTCTACGGC          TTTTCCCCTTTACTT 100 121
     DSY2048 2380509 .. 2380530 -  -8.8  -3.90588   GATTTTCTAAGTAAA           CAGATCTC ATTATA GAGATCTG            TATTTTTATTGACCT  78 278
     DSY2046 NONE
     DSY2045 2378873 .. 2378883 -    -4  -3.64703   CTCTCTTTATCTAAA                 TTAC TTT GTAA                 GTTTCCTTCTTATTC  54 35
     DSY2044 2378045 .. 2378075 - -10.5  -4.77165   CTGGCTACAACAAAA       GACCTAACTCCTG TTGGG CAGGAATCAGGCC       TGTGTCGCTTTTCTT 100 85
     DSY2043 NONE
     DSY2042 2373398 .. 2373439 - -16.7   -5.1287   TGTACATTCAAAAAA GAGCACCGCCGGACTACTTT TGT AGAGTAG-CCGGCGCTGCTC TTTTTCTTTATGCCT 100 147
     DSY2040 NONE
     DSY2039 NONE
     DSY2038 NONE
     DSY2037 NONE
     DSY2036 NONE
     DSY2035 2360683 .. 2360694 -  -3.6   -3.6579   AAGTTACTCCAATAA                GGCC CGAA AGCC                 GACCCAAGGATTTTG  53 106
     DSY2034 2358932 .. 2358952 - -11.9  -2.77547   AGCAAACTTGAACGA            GGCACTTCA TTG TGAAGCGCC            TCGTTTTCATTCCTG  83 48
     DSY2032 NONE
     DSY2031 2356980 .. 2356996 -  -4.5  -3.55084   CGTCAAGAGCAAAGA              CATCATT AAT AATAATG              GAATTAATTTTAACG  55 101
     DSY2030 2355181 .. 2355212 -  -3.7  -5.40474   AGTTTGGCAAAAAAA      GGAGGAGTTTAGA CAACTC TCTATAATCCCCC       TTTTTGACGCACGCC  80 245
     DSY2029 NONE
     DSY2028 2353362 .. 2353409 - -14.2  -4.24606   AACCGATACGGAAAA GCAAAGAGATGGGCACTACCTC TTGC GGGGCAGCGCCTACCTCTTTAC GAATTCTTTGAACAT 100 118
     DSY2027 2351838 .. 2351861 -  -9.6  -4.93898   ACAGTATGACAAAAA          TGGCATTGCT CAGA AGCAATGCCC           AATTTTTATGTTTGA 100 31
     DSY2026 NONE
     DSY2025 2348750 .. 2348774 -    -5  -5.72622   TGCATAAACAAAAAA          GCATTCGAGC TATTC ACTCCAATGC          CATAGCTTGAAACTT  91 85
     DSY2024 NONE
     DSY2023 NONE
     DSY2022 2344629 .. 2344641 -  -3.4    -4.053   AGTAGTCCAGATAAA                GAAC GAACA GTTC                CCCATTAAACAGAAA  56 140
     DSY2021 2343878 .. 2343900 -  -2.1  -5.60993   TCCTGGATAAAAAAA          CAT-CC-TGGT TAA ACCATGGTATG          AACAATGTCCCTTTA  82 38
     DSY2020 2341656 .. 2341679 -  -9.6  -4.93898   ACAGTATGACAAAAA          TGGCATTGCT CAGA AGCAATGCCC           AATTTTTATGTTTGA 100 31
     DSY2019 NONE
     DSY2018 2338422 .. 2338439 -  -4.3  -3.79419   TTCTTTGATAAAAGA             TAATAAA GGAC TTTATTA              AGGCAAATGCCTTTT  57 238
     DSY2017 NONE
     DSY2016 2335078 .. 2335104 -  -7.3  -5.32944   TGCATAAGCAAAAAA         GGCATTCGAGC CATTC ACTCCAATGCC         ATACCCTGATATTTC  91 94
     DSY2015 2333196 .. 2333249 -  -3.3  -2.75844   TCCTGCATTTTAAAT CTCCTTATAATTTGAGATTTGGGCAA GGA CTACCCTA-TCTCTTATTATAAGGAT TTTTTATGTGTATTT  43 138
     DSY2014 2331681 .. 2331724 - -12.1  -3.29364   AGTATTAAGTATTAA TTTATCAAAGGGTTATGCC ACTAAA AACATAACCCTTTAATAAA ATTAATATCTTGATG  89 245
     DSY2013 2330049 .. 2330062 -  -3.1  -2.75382   TATGGCATTTAACCA               GCCTT TTCT AAAGC                TTTTAGCTGGTTATG  43 181
     DSY2012 2329358 .. 2329374 -    -5  -4.13995   GTTCCATAAAGCAAA              CCTCCC GGACA GGGTGG              AGCTTTAAACCGTAA  63 50
     DSY2009 2325027 .. 2325037 -    -4  -3.34506   ACACAATCACATTAA                 TGAT AAT ATCA                 GTAGCGTTGCATTAA  51 194
     DSY2008 2324194 .. 2324242 -  -7.3  -3.91084   TGATCCTTAATGAAA GGACTCCCTTGCTGGGGGCCGCC CGTTT GGCGGCGGC-AGCC-GGGTGTCC TCCTGCATGATCTCA  72 247
     DSY2006 NONE
     DSY2004 2318379 .. 2318393 -  -6.4  -3.68908   AAATAGCTATTGAAA               CCCTTG AAG CAAAGG               ACTATTCTGAGTAGT  63 77
     DSY2003 2317370 .. 2317403 - -11.2  -5.40072   CTTCTTTTAAAAAAA     CGGTTTGAACGA AAGGTGTACA TCGTTCAAACCG      TTGCTATGATTAGAT 100 296
     DSY2002 2316650 .. 2316672 -  -6.4  -3.79747   TGAGCCAGGATCAAA           CTCTCCATAA AAT TTATGAAGAA           CTTTGATTGCTCAAA  65 261
     DSY2000 NONE
     DSY1999 NONE
     DSY1998 2306502 .. 2306515 -  -5.3  -3.53012   GGGCCTGCCGCCAAA               CGTTT AGTC AAACG                TAGGCGCAGGCCCTG  57 71
     DSY1997 2305591 .. 2305635 - -10.2  -5.60993   TTCCCCATAAAAAAA GATGCCTCCCGATTCAGTCCCT GCC ACAGACTG-ACCG-GAGGCATC CCCTCTCCTCTTTAA 100 37
     DSY1996 2304961 .. 2304972 -  -2.2  -3.16068   CGGCTAATGGAAAAT                GCAT AAAG ACGC                 CTCCTGTTTTTTATT  43 36
     DSY1995 2304007 .. 2304021 -  -2.2   -4.0044   AACCACTATCACAAA               TAATTA GAC TAACTA               TCTCTTAGATGTTAA  53 30
     DSY1994 2303319 .. 2303359 -  -3.2  -3.50715   ATAATTCGGATATAA GCGGGACATAGCTTTGCAA CAGA TTCCAGGGCCA-GCCCCGC  CTCGAACTTCTCATC  49 39
     DSY1993 NONE
     DSY1992 NONE
     DSY1991 NONE
     DSY1990 NONE
     DSY1989 2297028 .. 2297060 - -16.5  -4.08216   TCATTGCCTGGAAAA      GCCAAAAGACCGT TGTGATG ACGGTCTTTTGGC      TTTTCCGGGCAAGAG 100 63
     DSY1987 2291950 .. 2292001 -   -18  -3.62046   CGACCGTGTGAAGAA GGGGCCGCTGCAAACCTTACCGGC CTGA ACCGGCCAGGTTTGCAGCAGCATC AGCAACTAACGGGAT 100 59
     DSY1986 NONE
     DSY1985 NONE
     DSY1984 2288212 .. 2288234 -  -2.7  -2.78384   GCTGCGTGTATCAGA           GATCATCGT ACTGG ACAATGTTC           AGCCTCCTTTTCTGC  42 5
     DSY1983 NONE
     DSY1982 NONE
     DSY1981 NONE
     DSY1980 NONE
        cobC 2282548 .. 2282580 -  -7.8  -4.07859   CGAAGAAACAGCAAA     GAGCCGCAGCAAATC AGAA GATTT-CCACGGCCC      TCATACCTGCTCTTA  76 58
     DSY1978 NONE
     DSY1977 2279821 .. 2279855 - -17.3  -3.99957   CTAAACACCCAGAAA     CGCCCTAATCTCACC ATAAA AGTGAGACTAGGGCG     TCTTACATTAAGGGT 100 63
     DSY1975 2277764 .. 2277783 -    -5  -5.60993   TTGCCCATAAAAAAA            TGCAGG TCACTCTT CCTGCA             CAATTTCACCTTCCT  91 31
     DSY1974 2276944 .. 2276959 -    -9  -5.23316   TAGTATAGCAAAAAA              TCGGCT CTTC AGCCGA               TTTTATTGTAAATTT 100 39
     DSY1973 NONE
     DSY1972 NONE
     DSY1971 NONE
     DSY1970 2271685 .. 2271714 -  -9.9  -3.19889   CATGAATATATTCAA       CCAGCCTCAAGCC TCAA GGCAGGAGGCTGA        TTTGATTTGCGCTGT  74 9
     DSY1969 2271128 .. 2271145 - -11.3  -5.00138   TAGTGAAATCAAAAA             CTCCCAC AAGT GTGGGAG              GTGTGAATGTCTTTA 100 38
     DSY1968 2268778 .. 2268789 -  -4.4  -4.47271   GAAATGGAAGCAAAA                GGAA TACT TTCC                 ATGGCTTTCTCCTGG  65 412
     DSY1966 NONE
     DSY1965 2266299 .. 2266339 - -20.1  -3.96148   GGCTGGCAGTACAAA  GAAGAACAGAGTTTTCCAA TAC TTAGAAAACTCCGTTCTTC  ATTTTTGGGCTTCTA 100 38
     DSY1964 NONE
     DSY1963 2263575 .. 2263619 - -16.6  -3.93055   TAAACAACAACATAA GAGCGTGCCGC-CTGGAG-GTT GGA AACACCCCAGGGCGGCACGCTT GTCAGGCACAACATA 100 415
     DSY1957 NONE
     DSY1956 2249493 .. 2249506 -  -3.9  -3.53019   TCACAAACGCAAATA               TAAGT CATC ACTTA                CTTTGCCATATTGGG  51 126
     DSY1955 NONE
     DSY1954 2246557 .. 2246598 - -18.1   -5.0538   CTGGACGGCAAAAAA GGCCGCTGTTCAACGGACT CTTC AGTCCATTTGACAGCGGCC  TTTTTGTTTCTTTAT 100 37
     DSY1953 NONE
     DSY1952 2245360 .. 2245371 -  -2.2  -2.97764   TATAGAAAAAATTTA                GAAC TTAT GCTC                 ATTTTGTTTGACTGA  42 24
     DSY1951 NONE
     DSY1950 2243621 .. 2243672 - -13.8  -3.09635   AGTTGCATCAGGGAA CAAAAAGCCGCTGCTCAACGAACT TTAC AGTCCGTTTGACAGCGGCCTATTG ACTATTTTTGCGGAG 100 65
     DSY1949 2242798 .. 2242856 - -18.3  -3.24532   AAAACCAGATGAATA TCGATAAAGAAAAAACCGGGAGGGTGC CCTGC GCGCCCTCCCGGTTTTTTCTTTGCCCG GATCCCCGGAATATA 100 61
     DSY1948 NONE
     DSY1947 2241173 .. 2241185 -  -2.6  -3.01712   TCCTCTGTGCTAATA                GCCA GCTTA CGGC                ATCTTCCAAATTGGT  43 19
     DSY1946 2240219 .. 2240249 -  -4.9  -4.16943   CTGCACAGTTGAAAA      GAAGTCGA-T-CCAT TTT ACGGAAATCGACTTC      TTTCAATAAGAATTT  63 78
     DSY1945 2239603 .. 2239624 -  -2.9  -2.92386   TCAAAGTAAAGATGA           CCGGCAATG GTTT CACTATCGG            GTAGCTCCATGATCT  43 43
     DSY1944 2238623 .. 2238636 -  -3.1  -5.31275   TTTCATCACAAAAAA               CAAAC ATTT GTTCG                ATTTCCATTATACTT  79 131
     DSY1943 NONE
     DSY1942 2237018 .. 2237038 - -11.2  -4.88407   AAGAAACTAAGAAAA            CAGGAAGG ACTCG CCTTCCTG            TTACTCCTTCGCTAT 100 26
     DSY1941 2235085 .. 2235109 - -12.2   -4.2408   TTATAAAATTATAAA          GGACAGGCGA TGTTC TCACCTGTCC          GCAATGTTCAAGATT 100 55
     DSY1940 NONE
     DSY1939 NONE
     DSY1938 2233099 .. 2233124 -  -6.9  -4.12397   TTACACAATCAGAAA         CACCTGCC-GCT TTA AGCCAACAGGTG         TCCTGCTTTAAAACC  71 78
     DSY1937 NONE
     DSY1936 NONE
     DSY1935 NONE
     DSY1934 2229663 .. 2229692 -    -8  -4.49937   TCAAGAATAGCAAAA       GAGAAGGCTT CTTAAATTTT AAGCCTTCTC        TTTGTATTCCTCAAT  82 14
     DSY1932 2228170 .. 2228196 -  -3.5  -2.64616   GCTCCATTTATACCA         CCCCCTGACAC TTTAT GCGCCCTGGGG         GATAGATTAGTACTA  44 38
     DSY1931 NONE
     DSY1930 2225714 .. 2225758 - -19.6  -3.46602   TTCGCCATAGCATAA GTGCAGAACCCCCTGATGT TTATCGGT ACA-CAGGGGGTTCTGCAC TGTTATTAGTAGCCT 100 58
     DSY1929 2225084 .. 2225100 -  -2.9  -2.80443   TGATACTCGACGACA              GTGGAAC CTT GTCACAC              CGCTCCGCCCGGGGA  42 74
     DSY1926 2222000 .. 2222026 -  -2.3  -3.00441   AATTTACAAGCAAAT        TCACAGGC-CAGA CAT TCTGTGCC-GAGA        CGAAGAACTTCTTCC  42 208
     DSY1925 2220826 .. 2220856 -  -3.3   -2.7127   CCACTGAATCAGAAC       GCTACTCAGTGAC GCTAA GTCATCGAATAAC       CGACTTTATGTTTTC  42 104
     DSY1924 2219741 .. 2219769 - -13.2  -3.07013   CAGTTCTTCAATATA       GGC-GGCCGCTTC CTAA GAAGCGACCCGCC        CTATTCAAATCTACG  95 66
     DSY1923 2218314 .. 2218350 - -23.9  -5.36441   TTTGCATATAAAAAA    GCGGGGAAGAGATGGTT TGA AGCCATCTCTTCCCCGC    TCAAAGGTTTTTGGA 100 44
     DSY1922 NONE
     DSY1921 2215369 .. 2215397 - -13.2  -2.78237   TAAATAATAATTAAG        GGAAGCACGGCT ACGAG AGCAGTGCTTCC        TTTTATCTTTCCCTT  91 60
     DSY1920 NONE
     DSY1919 NONE
     DSY1918 2213801 .. 2213818 -  -9.9  -5.15117   TAAAATTGCAAAAAA             CCTGTCA AATG TGACAGG              TTTTTTATACGGGAA 100 43
     DSY1911 2204296 .. 2204318 -  -7.8  -3.71527   GCGGAAGTACTTAAA           GAAAGCAC CCTCCTT GTGCTTTC           CAATCAGGGCATGGT  68 363
     DSY1908 2202207 .. 2202219 -  -3.4  -3.14344   TAGCCTCCGCAGCAA                TCCT TCATT AGGA                TTGTAATGGATTATC  46 51
        menG NONE
     DSY1906 NONE
     DSY1905 2200306 .. 2200347 - -10.8  -5.63504   AATTTGAGAAAAAAA GACCGCAGCCCCATGAAC GTTAAA GTTCATTGGACAGCGGAC  ACAAGGTGTTCCCTA 100 3
     DSY1904 NONE
     DSY1903 2197367 .. 2197377 -  -5.4  -3.54459   TCAATCCTTCCTAAA                 TTCC CCT GGAA                 CAGGTAGATTTTCAT  57 0
     DSY1902 NONE
     DSY1901 2195352 .. 2195370 - -10.2  -4.02206   AACCTAAACATTAAA             GCCGCTCA CAA TGGGCGGC             TTTTGTATCATTAAC  89 56
     DSY1899 2192988 .. 2193004 -  -8.1  -4.35483   CTTTATCATAATAAA              GCTAAAA ATA TTTTAGC              TACCTGCCATATCTT  78 423
     DSY1897 NONE
     DSY1896 2191562 .. 2191574 -  -3.3  -3.76224   GCGGGATCTACTAAA                GCGGT TCA ATCGC                TTTTATCCCCGATCT  53 18
     DSY1894 2188453 .. 2188474 -  -9.5  -5.07011   TAGAGAAAGTAAAAA           GGGCTTATC TGGT GATAAACCC            CGAAAATGCCAACAA 100 72
     DSY1893 2187443 .. 2187455 -  -4.9  -3.47349   CGCCGAAATCTATAA                TTTAC ACT GTAAA                TCGGAAAAAATTCAG  55 382
     DSY1891 2184360 .. 2184384 - -13.7  -3.86015   CACGCTGCGGAGAAA          GGTTGGAAACA GGA CGTTTCCAACC          CGCCATTGAGCAGGA 100 190
     DSY1890 NONE
     DSY1889 2181489 .. 2181517 -  -8.2  -5.38549   TTTAAACAACAAAAA        GGTCCTCATGAC TGTTG ATCATCAGGACC        TGAATATTGAATTGT 100 56
     DSY1888 NONE
     DSY1887 NONE
     DSY1886 2178859 .. 2178875 -    -8  -5.25805   AACAAATTCAAAAAA              GAGAGC TTTGC GCTCTC              TTTTTGGCTTATTAA  93 362
     DSY1884 2176947 .. 2176990 - -17.8  -4.70659   TGGGAGAGCTAAAAA GGAGTATCA-CTCACTGCTTT AAA AAAGCAATGAGGCGATACTCC TTCAGTATATTCCCC 100 77
     DSY1882 2174192 .. 2174202 -  -3.2  -2.94708   CACCCTTTAAATAAT                 CCAC CCT ATGG                 CGTCGCCAGGCTCTC  44 39
     DSY1880 2172978 .. 2172993 -  -4.7  -5.38326   TCAATCAAATAAAAA              GCATC GCCACA GATGC               CCAAGGAGCCTTTTC  82 262
     DSY1879 NONE
     DSY1878 NONE
     DSY1877 NONE
     DSY1876 2168796 .. 2168842 - -19.9  -3.21912   TTTTTAACTCATGAA TATAAGGGCATACAATCAG AATTACGAA CTGATTGTATGCCCTTATA CGCATCTTCCTCAAC 100 36
     DSY1874 2167018 .. 2167046 - -12.6  -4.65895   CGGCCCACTGAAAAA       CAAGAAGCTCGCT TGAC AGCG-GCTTCTTG        TTGTCTTTATAGATC 100 55
     DSY1872 NONE
     DSY1871 2162601 .. 2162625 - -11.5  -5.82388   AAAGGCGAAAAAAAA          GGATACAGAGC AAT ACTCTGTACCC          GCATAAGATCAAACA 100 74
     DSY1870 2161488 .. 2161503 -  -7.5  -5.88565   CTGACAATAAAAAAA              CGCGC TCCAAG GCGCG               TAAGTTATTGAAGAG 100 30
     DSY1869 2160181 .. 2160209 - -21.1  -2.84634   CTCTATACTATCACA        GGGGGGCGTATCA CTT CGATACGCCCCCC        TGGTATTTTGCTCAT 100 63
     DSY1867 2159392 .. 2159406 -  -4.3  -5.17353   ATACTTATTAAAAAA               TGATC TGCAT GATCA               TGACATCCAAACATT  78 3
     DSY1866 2158217 .. 2158246 - -13.1   -5.0133   GAGGGTTGGAAAAAA       GCACTCCTA-TCAA TGA TTGAATAGGAGTGC       TTCGGACAAAAAGCC 100 50
     DSY1865 NONE
     DSY1864 NONE
     DSY1863 NONE
     DSY1862 NONE
     DSY1861 2152148 .. 2152160 -  -3.4  -3.15364   ATATGATTAAAATCA                GAGT TCTTT ACTC                CACGATGTCAGCGTA  46 20
     DSY1860 2151191 .. 2151210 -   -10  -5.28481   TATGCAATGAAAAAA            CGCCGCAA TCCC TTGCGACG             TCATTGTAACATATG 100 193
     DSY1859 NONE
     DSY1858 2148770 .. 2148783 -  -2.4  -4.37886   TTACCGGTCAGAAAA               TCTC CTTGCT GAGA                CCACCTAACGGGGCT  61 405
     DSY1856 NONE
     DSY1855 2146518 .. 2146528 -  -5.4   -3.4398   TTCTAACCGAAAAAT                 GGAA TCT TTCC                 TAGTATTCCGGCACA  57 46
     DSY1854 NONE
        cobA 2144966 .. 2144993 -  -4.1  -5.46706   AGGGCAAAATAAAAA        CGCCTGCGG CTTTTCAGCT CCACAAGCG         TTAATCACAAACTTA  85 430
     DSY1852 NONE
     DSY1850 NONE
     DSY1849 NONE
     DSY1848 2138169 .. 2138179 -  -3.2  -3.01924   GAGGCTTTCTTAACA                 TAGC GGA GCCA                 CGGTTCACATCAGGT  44 186
     DSY1846 2136934 .. 2136958 -    -5  -3.67597   GGTCGTACTGAAGAA         TGGATA-GGGG AATG CCCCATCTCCA          ACATCGCCGGGAAGC  57 128
     DSY1841 2133245 .. 2133276 - -13.8  -3.52079   GAACATTTTACAGAA      GGAAAAAGAGGGGG TATT CCCTCTCCTTTTCC       ATGTCATGCTTATGT 100 49
     DSY1840 NONE
     DSY1839 2131218 .. 2131231 -  -6.7  -2.87132   TCTTTTGCTCAGATA               GCCAA TTGA TTGGC                CAGATCATAGAGAAC  57 5
     DSY1838 2128540 .. 2128584 - -20.9  -3.93026   AATAGCTTAAGGAAA GAGGCTGTTGCTTAACGAACG TAC CGTTCATTTTGCAACAGCCTC TTCTTTTCCTTGCGC 100 464
     DSY1835 2126650 .. 2126676 - -10.2  -5.26119   GCCTCAAAAATAAAA         CAATGGTAGGGA AAC TCCCTACCATCC         CCGCCTTGCCGTAAA 100 249
     DSY1834 2125806 .. 2125843 -   -15  -4.11938   GAAATGAAGCAGAAA   TACGACCCTC-CCCCTA AAACA TCGGGGCGAGGGTCGTA   TTTTTATAAACTCTT 100 94
     DSY1831 2121493 .. 2121507 -  -3.6  -2.61264   TTTGGCAGTTAGAAT               TCAAAA ACA TCTTGA               TAGACTTCTTTATAG  44 4
     DSY1830 2121144 .. 2121168 -  -9.4  -4.86731   GTTGCCTAAATAAAA         GAGGGACGTGT CTGC ACAC-TCCCTC          ACTAATGGGCTATTA 100 38
     DSY1828 NONE
     DSY1827 2115997 .. 2116015 -  -7.4   -5.2112   AAGATCAGCAAAAAA             GCACGTCA GTC CAACGTGC             TTTTGCATTTATTGC  90 12
     DSY1826 NONE
     DSY1825 NONE
     DSY1824 NONE
     DSY1823 2112924 .. 2112949 - -14.9  -4.21462   AGCTACCATGGAAAA         TAGGAGTACAG TGCG CTGTACTCCTA          TTTATTTGGATTCTC 100 23
     DSY1821 2112014 .. 2112028 -   -10  -4.45068   ACTCCGAAGAAGAAA               CCTTCC GGT GGAAGG               TTTTAGGATTCACGC  85 297
     DSY1818 2108557 .. 2108571 -  -2.9  -2.74605   CCTCCTTAAAATGTA               TTAGA AAAGG TCTAA               CCTTTGACTAATCGT  42 22
     DSY1817 2106463 .. 2106484 - -10.9  -5.69976   ACAAAAAAAAGAAAA           CAGCCAGGT AACT ACCTGACTG            TTGATTAAGCGCTAT 100 51
     DSY1816 2104445 .. 2104465 - -10.5  -5.93252   TCGAAAAACAAAAAA            TCCCTGCAA ACC TTGCAGAGA            GCGGATTTCATATTG 100 470
     DSY1815 2102885 .. 2102912 -  -5.6  -5.88565   CTGACAATAAAAAAA        GA-ACCCCGGC TCTAACT GCCAGGGTGTC        TGCTCCTGCTGAAAA 100 156
     DSY1813 NONE
     DSY1812 2100988 .. 2101034 - -10.2  -5.37865   TCAATAAGTAAAAAA CGGATAGTGAATCCGGTGTT CAACTAC ATCACCAGAAACACTATCCG CTTAGAAAAATGGCT 100 46
     DSY1810 2098310 .. 2098332 -  -7.8  -5.84381   TCATTAATAAAAAAA           TGCAACATAT CAG AAATGTTGCA           TTTTACTCAATATTT 100 131
     DSY1809 NONE
     DSY1808 NONE
     DSY1807 2095358 .. 2095374 -  -2.2   -3.5525   AGACACTTTTTCAAA              CCGTAT AAAAG ATTCGG              CAAAATGCATTCATC  47 39
     DSY1806 NONE
     DSY1805 2092352 .. 2092391 -  -8.7   -2.9294   CAGACCATTGATATA GGGGCCG-GACTTAAGATC AGAA GA-CTTCAGTCACAGCCCC  AACCGGGTTCTTTGC  68 62
     DSY1804 2090606 .. 2090637 -  -5.9  -4.88258   AAAAGCATAATAAAA      GGGAC-GGCTTCTC TAAAT AAGAAGTCTGTCCC      CCTTGATGTTCTAAT  78 103
     DSY1803 2089667 .. 2089679 -  -4.8   -2.8541   AGTAAATAAATCAAC                CCAG TCTTT CTGG                CTTTCTAAAAATCAA  49 30
     DSY1802 2088584 .. 2088627 - -13.2  -3.37188   AGCTAGGTCAAAAAT TACCCCAGTGCCATCCCGAA AAAA TTCAGAACAGCACCGGGGAA TATTCCTGCACTATG 100 98
     DSY1801 2087430 .. 2087459 -  -8.7  -5.65177   ATATGTATAAAAAAA       CACAGACTCTTCCA CGC CGGAA-AGCCTGTG       CTCCTTATATCTATT 100 40
     DSY1800 2084649 .. 2084673 - -11.5  -5.50774   TACAACAAACAAAAA          GGAAGACTCCT TTT AAGAGCCTTCC          TTTTGATCAGTTAAC 100 59
     DSY1799 2084132 .. 2084154 -    -7  -4.84527   CTTATATAGCAAAAA           GCTCGCCT ATGGATA AGGCAAGC           TTTTTGGCAGTAAAG  82 62
     DSY1798 2083550 .. 2083564 -  -2.2   -3.5511   TGGCATCCATAAAGA               TATACT TTT AATATA               TGTATTCTCGTCTCA  47 54
     DSY1797 NONE
     DSY1796 NONE
     DSY1795 2081050 .. 2081075 - -13.3  -3.95435   CTGTGCAAAAGATAA         TGACGGCCGCC TTAC GGCAACCGTCA          ACCTTAAAAGAGCTC 100 29
     DSY1794 NONE
     DSY1793 NONE
     DSY1792 NONE
     DSY1791 NONE
     DSY1790 2075123 .. 2075140 -  -6.9  -3.54414   ACCCCCAACTAAATA             GCCCACC CTAT GGCAGGC              TCAACACTTTCAGTC  63 35
     DSY1789 NONE
     DSY1788 NONE
     DSY1787 2071641 .. 2071679 - -29.2  -3.62597   GGTAGCTCTTAATAA   GCAAGATAAACCCGGGAG AGA CTCCCGGGTTTATCTTGC   TTCAAAAAAACTCAT 100 147
     DSY1786 2070413 .. 2070431 -  -6.1  -3.48276   CCTTCGCCCAGATAA             TAGCTTT TTTCC AAAGCTA             CCCCAAAGTGGCTGC  61 130
     DSY1785 NONE
     DSY1784 2067305 .. 2067340 -  -7.7  -5.54079   TTAAAAATGAAAAAA    GCCTTTCCGGATCATG TTCTT CATTACCCG-AAAGGC    CTATTCAACGCATCT 100 39
     DSY1783 NONE
     DSY1782 NONE
     DSY1781 NONE
     DSY1780 2064501 .. 2064532 - -10.3  -5.95539   CCGTAAATAAAAAAA      CCAGATAATGCAA ATTTAA CTGCACTATCTGG       CTAATGCTTCACCCT 100 78
     DSY1779 2059859 .. 2059892 -  -7.7  -4.63218   CCTCCTTTAAGAAAA     GGCTGTTCTATTAT CACGAGT ATAA-AGAACAGCC     TTTTGATTGATAACC  86 52
     DSY1778 2058552 .. 2058563 -  -5.8  -2.74019   CATAATCCTTAAGGA                CCTG CTCC CAGG                 GGAGACAAGTGCCTG  53 108
     DSY1777 NONE
     DSY1776 NONE
     DSY1775 2054665 .. 2054689 - -15.9  -4.66537   GCTCGCAACAGAAAA          GGTTGGAAACA GGA TGTTTCCAACC          AGCCAATCCGCACCA 100 62
     DSY1774 2053137 .. 2053162 - -10.5  -5.03145   TAATTCCGTAAAAAA         GCCCCCTATGA CTTC TCATAAGGAGC          TTCTAAGAATTACTT 100 35
     DSY1773 2052188 .. 2052218 -  -9.2  -4.56093   AAGCCAAGCATAAAA      GGGCTCTTTGAAA TTTAAC TTTCAA-GAGCCC       TTTCTCGTCAACAGG  95 16
     DSY1771 2049573 .. 2049589 -  -9.4  -3.48144   AATAATAAAAGCGAA              GCCGGA ATGAA TCCGGC              TAAATGCTGAAACGA  76 25
     DSY1770 2048136 .. 2048166 - -19.8  -3.58305   AATGAAGCCCCTAAA       GGAGCTGCCGGAGT CCC ACTCCGGCAGCTCA       AGCTATTTTGCGCTA 100 42
     DSY1769 NONE
     DSY1768 2046649 .. 2046668 -  -2.2  -4.13767   CCTGTCACCTTAAAA            TTCTTTTT TGTC AAAAAGAT             AGTAGGCTCCTGTAA  55 0
     DSY1767 2045025 .. 2045049 - -13.7  -3.86015   CACGCTGCGGAGAAA          GGTTGGAAACA GGA CGTTTCCAACC          CGCCATTGAGCATGG 100 164
     DSY1766 2043401 .. 2043428 - -12.2  -5.64274   TCATGGACAAAAAAA        GAACTATAAACC CACC GGTTTATAGTCC         TCATGTAAAAAAAGC 100 338
     DSY1764 NONE
     DSY1763 NONE
     DSY1762 NONE
     DSY1761 2039199 .. 2039235 - -13.1  -5.54079   TTAAAAATTAAAAAA    TAGAAGAGACAGCTCAT CGT ATGAGCCGCCCCTTCTG    ACATTTCTCCAATCA 100 57
     DSY1760 2038342 .. 2038356 -  -2.9  -3.06696   CCTTTTTTCAACACA               TAAAG TATAG CTTTA               TTTTTTAATGTACAT  43 40
     DSY1759 NONE
     DSY1758 2035878 .. 2035915 - -24.5   -4.2349   GTCCGATATGCAAAA   CTCCCCTTGAATTATGG TGTT CCATAATTCAAGGGGAG    TTATTTCGCTATCAC 100 74
     DSY1755 NONE
     DSY1754 2030766 .. 2030779 -  -6.7   -3.1855   TCGCTTAAGACTCAA               GAGGT CAAA ACCTC                TACCAAACCTTTCCC  59 25
     DSY1753 NONE
     DSY1752 2027808 .. 2027844 -  -5.8  -4.44301   AGCCAAAACAAACAA   CGGCAGACGCCTGTCCC TTAG AGGAT-GGTATCTGCCG    TTCTCTTATGTCAAA  73 157
     DSY1751 2027313 .. 2027331 -  -2.3  -4.55287   TTTATTTAGATAAAA             GCGGACG CTTAT CTTCCAC             AACGGATATCACTGA  60 177
     DSY1749 NONE
     DSY1748 NONE
     DSY1747 NONE
     DSY1746 2022528 .. 2022553 -  -3.2  -5.52384   CCGGTATGAAAAAAA         GCGCCCAAGT TTTTAC ACTCAGGCGA          TTAATCCCCAATCTT  82 77
     DSY1745 2021035 .. 2021048 -  -4.5  -3.54543   AGCGAGGTGGGGAAA               GGATC AGAT GACCC                TTTCCTACAGCCTTT  55 111
     DSY1744 2020036 .. 2020061 -  -9.1   -5.1356   CTTTATTAATAAAAA         CAGATCAGGAGC CAG GC-CCTAATCTG         TTTCACCGCCAATAT 100 58
     DSY1743 2018570 .. 2018582 -  -4.7  -3.07344   TTACCGGGCAAGACA                TGGGG ACC CCCCT                CCTTATCGATTAGTA  51 58
     DSY1742 NONE
     DSY1741 2016310 .. 2016328 -  -4.6  -3.14931   TTTACTTTTTATCAA             GAACAATG ACA CATTATCC             AAACACTGGACACTA  51 370
     DSY1740 2015877 .. 2015905 -  -5.3  -5.35224   TTTATAAAAAGAAAA        TAGCGACGTGT TTTTGCC AGACGCCGCTA        TTGGGGATTCTTATA  84 51
     DSY1739 2015171 .. 2015187 -  -4.4  -2.94994   TAAAAAAGACATAAC              CTCTCC TTGGC GGAAAG              CCATATCTGTTTGAA  47 106
     DSY1738 2014625 .. 2014639 -  -2.2  -3.68853   TGAAAAATGTTCAAA               TAATTT ATT AAACTA               ATCTCATATATAAAA  49 18
     DSY1737 2013994 .. 2014026 -  -6.3  -4.77165   TTCCGCATAAGAAAA      GACACAACTTTCCCT TTG ACGGAAAACGGTGTC      TTTTGCATTAACAGT  80 186
     DSY1736 2012975 .. 2012991 -  -2.3  -3.12895   TTTTGGAGCAATAGA              GTGAAAA AGA TTTTTAC              AGTTAGGTCAAACGA  43 90
     DSY1735 2012330 .. 2012355 - -14.9  -5.58209   TGAAATCGAAAAAAA         TTTAGCGTGCT CATG AGCACGCTAAA          GGGCAGATTGTATTG 100 148
     DSY1734 NONE
     DSY1733 2010597 .. 2010639 - -16.5  -3.59979   CTTGCGGATTTGAAA TCGGGTAGCAAGCTAACCA ACTAA TGATTAGCCTCCTACCCGA TTCGTCGGCTCACTT 100 105
     DSY1732 2008638 .. 2008659 -  -8.7  -4.65933   CATTTTGAAAATAAA           GCAGGACCA TGTC TGTTCCTGC            TTCACTCAATTTAAT 100 191
     DSY1731 2007463 .. 2007473 -  -3.2  -3.24924   TCTCCATGTACAACA                 CCTC ACT AAGG                 TACCTATTCCTAATG  47 58
     DSY1729 2005161 .. 2005171 -    -4  -4.53034   CTTAGACAATGAAAA                 CAAT CTG ATTG                 CTGGAATGGCTGCTA  66 79
     DSY1728 2004523 .. 2004536 -  -8.1  -3.14132   CCGCTTTGCCAGCAA               TGGCG TAAC CGCCA                TATAAAACAAAGCAA  63 94
     DSY1727 2003069 .. 2003108 - -14.2  -3.20896   TAACTAAGTAATACA  GCCCGCCTGTAGCCTTCC TTTT GATCGGCCACAGGCAGGC   ATTGCTCTATGAAGC 100 122
     DSY1726 2001796 .. 2001812 -  -4.5  -3.57462   GATTCTATTTCTAAA              TATTTCG AGG CAAAATA              AGTACCCTTGAATTC  57 39
     DSY1725 2001212 .. 2001226 -  -5.7  -3.03124   CCTTATGTCTTAATA               GCATG CTGTT CATGC               CATTATGTCATATCC  54 41
     DSY1724 2000750 .. 2000786 -   -16  -4.91987   AAGTGAAGAAGAAAA    GCATCCCCTGCAAGAT TAAAT ACCTTGTAGGGGATGC    TCAATTTTAATCCAT 100 117
     DSY1723 2000054 .. 2000085 - -18.8  -5.36441   TTTGTACACAAAAAA      GCCGTTGTCAGCAG ACAA CAGCTGACAACGGC       TTAAAAAGCAAATTA 100 124
     DSY1722 1998708 .. 1998722 -  -5.8  -3.53012   CCGCTGGTCCGGAAA               GATAAT TTT ATTATC               CGGTTCGTAGAAATT  59 422
     DSY1719 1996101 .. 1996116 -  -6.8  -5.75822   GAGAAATTAAAAAAA              GGCTGG AATT CCAACC               TTTTCACTCCCTATG 100 103
     DSY1718 1994669 .. 1994681 -  -3.4  -2.66216   TCCGATGATCATAAT                CGTT TTCAT AACG                TTCTCCTCTCCATGT  42 18
     DSY1717 1993805 .. 1993835 -  -2.1  -3.01924   CATTTTTTCTGAATA      TCTCTA-ACCT-TTC ATT GAATAGGTGTAGAAA      CCTTAATAAGTGTAG  42 28
     DSY1716 NONE
     DSY1715 NONE
     DSY1714 NONE
     DSY1713 NONE
     DSY1712 NONE
     DSY1711 NONE
     DSY1710 NONE
     DSY1709 1984279 .. 1984296 -  -8.4  -4.92812   CTATAAGAAAATAAA             CCCAGG TCGTGC CCTGGG              TTAGTATTCTATAGA 100 89
     DSY1708 1982958 .. 1982968 -  -6.8  -3.81948   TAAGCTTAGAAAACA                 GGGA AAA TCCC                 CCTTCCCTCAATTTG  67 124
     DSY1707 NONE
     DSY1706 1981213 .. 1981251 -   -16  -3.72241   CATGAATTAGCCAAA   GGCGTCCTCCCTTCACTA TAA TAGTGGGGGCAGGACGCC   TTTATTAGTGATTAT 100 37
     DSY1702 NONE
     DSY1701 1976378 .. 1976429 -   -30   -3.7956   TAAAGAAGGTAATAA TGCAAAGTAAAAAGCAACTCCGTC TAAA GACAGAGTTGCTTTTTACTTTGCA AAGGAAGTGCCCACC 100 54
     DSY1699 1974790 .. 1974809 -    -7  -3.34192   AAGGCGGTCAAGCAA            GGGGCCGG ATAT CCAGCCGC             GGTAATGACTGATTT  61 145
     DSY1698 1973692 .. 1973713 -  -5.1  -3.72027   AGTGTTGACCAATAA           CCGGAAACT ATGT ATTTCCCGG            GAGAATTATTTAGCA  59 459
     DSY1696 1973028 .. 1973073 -  -9.1   -5.1971   ATCAAAAAGGAAAAA GGGCTGTTGTACAAATGAACC CTAA AGTTCCTTGATACAACAGCCT CTTCTGGTCGCCTTA 100 91
     DSY1695 1972428 .. 1972438 -  -3.2  -3.65529   ATATCCTTACTGAAA                 GACC AAA AGTC                 CAAAGACCATGGATA  51 6
     DSY1694 1971827 .. 1971847 - -11.9   -5.9873   GTATGACAAAAAAAA            GCAGCTTCA ATG CGAAGCTGC            TTTTTAAAGCTTAAT 100 36
     DSY1693 1970278 .. 1970304 -  -8.8  -4.72007   CCCCACTAAAAGAAA         GAAATCCTGCCT ATA AGACAGAATTCC         AGCAATGGTCTGTAA 100 57
     DSY1691 NONE
     DSY1690 1968316 .. 1968337 -  -9.5  -5.45802   TCTCTAAAACAAAAA           GCTTACGCA CCTA TACGTAAGC            TCTTTACATTGATCC 100 44
     DSY1689 1966989 .. 1967001 -  -3.3  -4.14598   CTTAATCAAATTAAA                TGGCC AAT GGCAA                ATAGACGGCCATGAT  58 68
     DSY1686 NONE
     DSY1685 1958058 .. 1958080 - -10.6  -3.17763   GTGAGATCCGATGAA           GAAAGCCTCC AGT GGAGGGTTTC           AGGAGCTCACGCCCG  77 89
     DSY1680 1951721 .. 1951765 - -12.4  -4.80167   TACCAAAAAGTAAAA TAACCAAACGATTCCCA-GCC GCTT AGCTTGGAAACCGTTTGGTCA AATTGATCAGGGAAA 100 45
     DSY1679 1949685 .. 1949704 -  -3.6  -3.73775   GTGATTTCGAGGAAA            TTTGCTTA AATA TGAGCAAA             TTTAAACCTTGACTT  53 55
     DSY1678 1948098 .. 1948114 -  -4.4  -4.26903   GGGATTCGAGCAAAA              TCCTGC CATTC GCAGAA              GTAGCGGTTTTGCAT  63 238
     DSY1677 1946743 .. 1946785 - -10.8  -3.00797   GTTAAAGTCATAAAT CAGTGCCTCTGC-AAGC ACGAGTTTTA GCTTTACAGAGGCACTG TGAGTTCTTAACTTA  79 298
     DSY1675 1943953 .. 1943986 - -15.5  -3.14344   TACTGGGCGCACCAA     GAAAAGGCCTTCGAA AAAC TTCGAAGGTCTTTTC      GAATTGAACACTTCA 100 156
     DSY1673 NONE
     DSY1672 1939963 .. 1939991 -  -5.4  -4.53036   CCATAAATAGTAAAA       GCGAGTTGCCT ACTCGATG AGG-AACTCGC        TTTACCTGGGTGCAC  70 384
     DSY1671 1939177 .. 1939189 -  -3.3  -3.33696   TTTCCTGGGAATTAA                TTGGC TCC GCCAT                ACGCAAATATCCTTT  47 148
     DSY1670 1938255 .. 1938276 -  -9.5  -4.19577   TAAGGTGCAAAAGAA           GCTCACAGA GCAA TCTGTAAGC            TTATCTTACTTGGAA  85 57
     DSY1669 1936451 .. 1936476 -  -9.7  -4.57569   TTATGTGTTGAAAAA         CCCTCTAAGCC TAAC AGCCCAGAGGG          TAAAAAGATTTCTTA 100 45
     DSY1668 1933304 .. 1933345 - -18.9  -3.25491   AATCCAGATCATTAA GAAATCCCCGGAAATGAAC CAAC GAACATTTCCGGGGATTTC  TTCTTGCTTTATTGC 100 402
     DSY1658 1925107 .. 1925117 -  -6.8  -3.40299   TGACCACAGGTATAA                 TGCC ATA GGCA                 GCCGTGTTTATCATT  61 105
     DSY1657 NONE
     DSY1656 1923328 .. 1923362 - -16.6  -5.02323   TCAGGATAAAGAAAA     CCCGGTAGCTTATTAT CAG ACAATAAGCTGCCGGG     ACTTTTTAAATTATT 100 36
     DSY1655 1921859 .. 1921884 - -15.5  -4.21343   CGCAATATATACAAA         GTCTCAGCCCA AGGG CGGGCTGAGAC          TAATCACTGTCCATT 100 402
     DSY1654 NONE
     DSY1653 NONE
     DSY1652 1916464 .. 1916476 -  -7.7  -2.89564   TTCTCACCGGAGACA                GAGCA TAA TGCTC                TGTCTCCAACATTTA  61 43
     DSY1651 NONE
     DSY1650 NONE
     DSY1649 NONE
     DSY1648 1911339 .. 1911349 -  -3.2  -3.12351   TCCTTTCATATTTAA                 GAGA TAA TCCC                 TGTCGGCCGGATAGA  46 54
     DSY1647 1910431 .. 1910470 - -16.6  -4.03978   AATGGCGCACACAAA  GGAGAGCCCTGCTCACCTT AAC AAAGTGAGT-GGGCTCTCC  GAGGCATGCCGCTGA 100 74
     DSY1646 NONE
     DSY1645 NONE
     DSY1644 NONE
     DSY1643 1906333 .. 1906363 -  -3.4  -3.14211   ACTTTGCTTTATGAA      CGTTCAATCCGGA GCTTAA TCCAG-TTGAACA       AGTTTAAGTTTCACT  46 10
     DSY1642 1904470 .. 1904503 -  -7.6  -4.25104   CGGCTGGCAGTAAAA    CGCCG-AGAGGAGATC TTAA GAT-TCCTCTCCGGCA     TCAGGAAACAAACTG  75 74
     DSY1640 NONE
     DSY1639 NONE
     DSY1638 1900679 .. 1900708 - -14.5  -4.72272   CTTCTCTATGAAAAA       GTATGCATGTCCT GAAG AAGACATGCATAC        TTTCTTTAACTTATT 100 98
     DSY1637 1899904 .. 1899926 - -11.4  -5.28414   GAAGAAATAGAAAAA           GAGGTACAAA TTT TTTGCACCTC           AACAATTTTTTTATA 100 174
     DSY1636 1899042 .. 1899054 -  -7.7  -2.56475   CAATTCTACACTAAT                TTCGC GGA GCGAA                CAAATTACGGAGAGC  60 30
     DSY1635 1898300 .. 1898313 -  -8.1  -4.89852   CCAGATCTAGAAAAA               GAGCC GTCA GGCTC                TTTTTTTTTACTCTT  91 57
     DSY1633 1896558 .. 1896582 -  -9.3  -4.74706   CTGAACAGCTAAAAA          CAAGCCGCAGT TTC AATGCGGCTTA          AGTAGAATGCTTATC 100 127
     DSY1632 NONE
     DSY1631 1894062 .. 1894085 - -12.5  -3.58343   TCCATGATTGCCAAA          GGCGGAAGA TGTTAC TCTTCCGCC           TTTGCTTATTGCAGT 100 31
     DSY1629 NONE
     DSY1628 NONE
     DSY1627 NONE
     DSY1626 1887108 .. 1887145 - -13.5  -4.07568   GGGGGTTTGTCAAAA   TAGTAGAGGAGCAGCGGA AAT TCCGCTGCCCCCCT-CTT   TATACCCACTAAAAA 100 55
     DSY1625 1885913 .. 1885933 -  -6.9  -2.68259   AACACTATTATATCA            CTCTTTACT GAG AGTTAAGAG            ATTATTTAGCAAAGA  56 155
     DSY1624 1883794 .. 1883809 -  -2.6  -3.71794   ATTGAATCATGCAAA              CT-GCAT CTT ATGCTAG              GATACCCCTTTTAAC  50 60
     DSY1623 1882080 .. 1882092 -  -2.7   -3.9009   AATTGATCCCAGAAA                TTCCT CAC AGAAA                GCCTCAATCACAAGA  52 290
     DSY1622 NONE
     DSY1621 NONE
     DSY1620 1878376 .. 1878423 -   -15  -4.11751   AGGAATCCTTTAAAA GCAAAAGCCGGACTCCCTCC TAAGCAGC AGTGGGAATCCGGCTTTTAC GTTTTCTCTGATCCA 100 84
     DSY1619 NONE
     DSY1618 1876484 .. 1876503 -  -8.6  -5.27938   AGCGGCAAATAAAAA            GCATAGCC ATTT AGCTATGC             TTAAACTATAATTTG 100 47
     DSY1617 1875714 .. 1875734 -  -3.3  -5.35222   AAAATGGAGAAAAAA            CAAATCACC ATC AGCGATTTA            GAGCAACTGAGGAGC  79 75
     DSY1615 1873620 .. 1873671 -   -24  -5.40474   ATGGTTGTAAAAAAA GGGAGCCTCGC-CAACTGCTTTAAA TTA CCTAAAGCCGTTGGGCGAGGCTCCC TTACCTTGCACTATC 100 308
     DSY1612 1870654 .. 1870666 -  -3.5  -3.46336   ATCTGAAGTTAAAGA                TTAAT CTC ATTAA                TGATGATGATGGTGA  51 22
     DSY1611 NONE
     DSY1610 1869020 .. 1869040 -  -5.4  -3.85748   GCAGGGTAAAAAAAT            TGCACAGC CTGTT GCTCTGCA            TTAAAGTCTTCTCCC  61 83
        gapA NONE
         pyk 1865958 .. 1866006 - -15.4  -2.81547   TTTCCAGATCAACGA TGCTCCCTCCAGGTCAGCTGTTT GACA AAGCAGCGG-CCTTGAGGGAGCA TTTGTATAGATTGCC 100 85
     DSY1605 1863779 .. 1863804 - -11.3  -5.41746   AATTGGGTAAAAAAA         TAGACACCTCA TTTT TGAAGTGTCTA          CCTTTACATATTAGT 100 59
     DSY1604 NONE
     DSY1603 1861851 .. 1861877 - -18.2  -3.65902   GGGATGTGATGTAAA         CAAAAAGCGCCA CCA TGGCGCTTTTTG         TTTACCGTAAAATAA 100 115
     DSY1602 1861227 .. 1861271 -  -8.7   -4.8622   CGGCTCAATTAAAAA GGGAGCATCGTC-ACTACTT ATACTA AAGTAGTTGGCGACACCCCC AACCAAGCGGTAGAT 100 51
     DSY1601 NONE
     DSY1600 1858636 .. 1858666 - -12.1   -5.4505   TTTGTTAACAAAAAA       TGAGAGTATCTCA TTTTT TGAAATACTCTCA       TCGGCGTTGGCATCT 100 23
     DSY1599 NONE
     DSY1598 NONE
     DSY1597 1855042 .. 1855057 -  -2.4  -2.96274   TTTTCTACAATGATA              CGCGGC TCAG GCTGCA               CCGTCAAGGGCAGGG  42 53
     DSY1596 1854436 .. 1854458 - -17.8  -3.35015   TTAAGCATGTGATAA           GGGAACCGGA AAA TCCGGTTCCC           TTTAGTAATTTTTAA 100 68
     DSY1595 NONE
     DSY1594 1852142 .. 1852163 - -13.1  -3.63627   GGCGTATATTCTAAA           GGGAAGAGT GTAC ACTCTTCCC            TTGCTGCGCCCAATC 100 82
     DSY1592 NONE
     DSY1591 NONE
     DSY1590 NONE
     DSY1589 NONE
     DSY1588 1842358 .. 1842370 -  -3.4  -2.54955   ACAATGATGATCAAG                GGTT TCATG AACC                GGCTCCTTCTTTGTG  42 17
     DSY1587 NONE
     DSY1586 1841097 .. 1841114 -  -9.9  -5.32699   TGAAACACGAAAAAA             GCCTGAT GGGA ATCAGGC              TTTGTATATTGACCT 100 46
     DSY1585 NONE
     DSY1584 1838365 .. 1838375 -  -3.2  -3.31144   TGCGTATTCCCATAA                 GATG TGA CACC                 TCCCGTCTTTACTAC  47 80
     DSY1583 NONE
     DSY1582 NONE
     DSY1581 NONE
     DSY1580 NONE
     DSY1579 1832551 .. 1832583 -  -8.4  -4.53475   ATGGTATAAAAATAA      CCCTGAACTCCGCT GACTA AACGGCTTTCAGGG      CTGTATACCGATATA  87 41
     DSY1575 1829488 .. 1829517 - -10.9  -3.81689   AAGACCATCATGAAA       TTACCAACCAATT GGCA ATTTGGTTGGTAA        TAGGGTTGTTCTGCT  88 42
     DSY1574 1828312 .. 1828325 -  -6.7  -4.16842   CCCATGTTTAATAAA               CTGAC CCTA GTCAG                CTTAGACTACGGTAC  71 32
     DSY1573 1827965 .. 1827977 -  -4.1  -6.09196   CCCAAAATAAAAAAA                GAAAG ACC CTTCC                CTTAGCTGAGTTCCT 100 103
[truncated: 41,705 more chars]
