# Supplementary material for: Rapid, accurate, computational discovery of Rho-independent transcription terminators illuminates their relationship to DNA uptake
Source: Genome Biol. 2007 Feb 21;8(2):R22. doi: 10.1186/gb-2007-8-2-r22 (PMC1852404; doi:10.1186/gb-2007-8-2-r22)
Supplement: Additional data file 4 — Best terminators found downstream of each of the genes of the 343 organisms studied. [file gb-2007-8-2-r22-S4.zip › Desulfotalea_psychrophila_LSv54.bag]

      DP0002    1792 ..    1806 +  -4.2   -2.8937   CCGGCACGTTCAGCG               GCCTGT ATC ACATGC               TCTATCGGACTATGT  45 183
      DP0009    8601 ..    8613 +  -3.4  -3.53717   CTGTGATCTCGGCTC                CAGT GGTTA ACTG                CTTTTTAGCTTTTTA  49 16
      DP0010    8844 ..    8868 +  -7.2  -2.88215   GTACTCTGTGATCCT          GTGGTTAGAG CTACC CTCTAACTGC          TAGTCTTTCCTGATG  59 55
      DP0011   10674 ..   10693 +  -4.2  -4.08706   CTGCAACTGCAAGAC            CGTTGTTG AGGA CATCGACG             TTTGTGTAGTGGAGA  60 450
      DP0013   12452 ..   12477 +  -2.7  -3.59733   CCGCCACGCTCCACT         GCTCAGCTTTTT ACC AAAAAACT-AGC         TCTTTGCTCTTTAAT  50 173
      DP0021   21343 ..   21361 +  -9.6  -2.73124   ATCTTCCGGCTTTGG             CTTCTCCA CCA TGGAGGAG             ATTTGCAGGATACCA  66 352
      DP0026   28075 ..   28089 +  -4.3  -2.63585   CGAAGGATGCATCAG               CCATT CACCC AATGG               ATATTTGCACTCTCG  45 110
      DP0027 NONE
      DP0053 NONE
      DP0054 NONE
      DP0059   63187 ..   63209 +  -3.4  -2.80533   CGTTGACAATGGCCA           ATCCCATTTA GTA TATATGGGAG           ATTATCCTTTTAAAA  43 47
      DP0060   64003 ..   64020 +  -3.3  -4.95957   TTTCTCCGCCACTCC             GCTGC-GC TTT GCTGCTGC             TTTTTAATTAGTTTC  71 119
      DP0061 NONE
      DP0062   67986 ..   67997 +  -4.4  -3.75583   AAGAACATCGATTCT                CGAA CGTA TTCG                 CTTTTTTGATATTGC  57 357
      DP0063   69560 ..   69581 +  -4.5  -3.05463   AAAGGCCAGGGCATC           GATAAAAAG CAGG CTTGTTATC            TTGAGTAGCACGACT  50 233
      DP0064 NONE
        pflA   72676 ..   72703 + -14.2   -5.4505   AGGGCAACAAAAAAA        GGAGCTGACCTC GAAA GAGATCAGCTCC         TTTTTTATTGGACAA 100 286
      DP0069 NONE
      DP0070 NONE
      DP0071   80521 ..   80544 +  -2.6   -4.1897   ACAGAGATGAAATTT          TAATTTTAAA GACT TTTAATATTA           TTTCTCTGTGTACTT  57 228
      DP0072 NONE
      DP0073   81862 ..   81889 + -14.2  -3.11192   GAGGACATAAAAAAA        GGGCTGAGAAGA AAAT TCCTCTCAGCCC         TTAACTAGTGCTCTG 100 31
      DP0075   84509 ..   84519 +    -4   -2.8032   TATTTGCACTTCTAA                 CAAA GCT TTTG                 TACTATTAGATTTTA  46 157
      DP0076 NONE
      DP0077   87256 ..   87273 +  -6.3  -4.98522   ATCGGTAAAATGATA             GGCAAGA CCTT TCTTGTC              TTTTTCTATACGATT  83 321
      DP0080 NONE
      DP0081   92244 ..   92254 +  -6.8  -3.44751   CCGTGGTGGCTGAGT                 GCCA TAT TGGC                 TGTTATCTCTTATCT  63 336
      DP0083   93246 ..   93257 +  -2.2  -2.69151   AGCAAGAAAGATGAT                CTAC ATAA GTGG                 TAGTATGTAGACAAA  40 4
      DP0084   94069 ..   94079 +    -4  -3.35679   GACAATAGCCACCCT                 TAAC CAG GTTA                 TTATCGATCAACAGC  51 470
      DP0085 NONE
      DP0086   95932 ..   95950 +  -7.6  -3.65046   GCTGATAAATGGTAA             TTAATCTT TAT AAGATTAA             TTATTCACATCCAAA  70 238
      DP0087   97530 ..   97542 +  -7.7  -3.76125   AGAAACCCTAGGGAA                GGAGA TTA TCTCC                TTTACCTTGACCTAC  72 30
      DP0088 NONE
      DP0089 NONE
      DP0090 NONE
      DP0091 NONE
      DP0092  102135 ..  102151 +  -3.6  -4.46212   CAATATCAGTACACG              GTGGCC ATAGC GGCCAA              TTTTGTAGTCACGCA  65 78
      DP0093 NONE
      DP0094  105294 ..  105333 + -14.4  -2.82327   AAAAATCTGTGCCAA  CAGCAATCAGGCCCAGCTT ATG AAGCTGGGCCTGACC-CTG  CTTTACCTCTCGCCA 100 46
      DP0104  114670 ..  114688 +  -2.4  -3.07895   GCCCCCCGGGAACGG             CCTTCT GCAATAA GGAAGG             TATGTTCCAGCTCGG  42 85
      DP0108 NONE
      DP0109 NONE
      DP0110 NONE
      DP0111 NONE
      DP0112  122524 ..  122536 +  -4.9  -2.74263   AACTCAACTAGCATC                TTATG AGT CATAA                CTTTCAACATAAACT  49 30
      DP0113 NONE
      DP0114  125177 ..  125200 + -18.2  -5.75945   AAAAGATAAAAAAAA          GGCCCTCTCG AAAA CGAGAGGGCC           TTTTTTTTACCACCT 100 61
      DP0118  130760 ..  130773 +  -3.9  -2.80244   TACCACTCTATCTGA               CTAAT GTGA ATTAG                ATATTTCTTGAAGCC  45 411
      DP0119 NONE
      DP0120 NONE
      DP0121  135157 ..  135186 + -13.7  -4.41494   AGCTCTAACAGAAAA       GAGGCCTTACTGT GGTA ACAATAAGGCCTC        TTTTCATTGGGAATA 100 33
      DP0124  138330 ..  138344 +    -5  -2.94679   TATGTACATTTAGCC               TGCTTT TAA AAGGCA               TAATTTAAAATTAAT  50 68
      DP0125 NONE
      DP0126 NONE
      DP0127  140485 ..  140495 +    -4  -2.70932   TGGTGACTGAAGAGA                 TGAT CAG ATCA                 TAATTCAGCCAGCCG  45 12
      DP0128  143019 ..  143057 +   -14  -5.33405   TCAATAAATATCAAC   GGGTAAGAGATAGCCTAC ACA GCAGGCTATCTCTTACTA   TTTTTCTTTCATGAA 100 123
      DP0129  144418 ..  144435 +  -6.9  -2.63102   GTACCAGAATAGGGA             GAGGCAC TCAA GTGCCCC              TCCTCTGAACCTACT  56 29
      DP0133  149640 ..  149661 +  -4.3  -3.95073   GGGGCAGGGTCGCTT           TGCCTCCGT ACTC AAGGCGGCA            TTTCTAGGTGTCCCC  59 188
      DP0134  150589 ..  150623 +  -8.7  -3.41359   ATCCTTGTCTTATTG     GCCTAACCTATAG TAATTTAGT CTACAGGTTAGGC     TGTTCCTTTTAAAGC  73 44
      DP0135 NONE
      DP0136 NONE
      DP0137 NONE
      DP0138  156226 ..  156250 +  -2.1  -3.24076   ACAGGCCCTAAGGGT          TTCAGCGATGG ATA CCATAATTGAA          TCTATTCTGTCCTAC  45 225
      DP0142 NONE
      DP0143  161027 ..  161039 +  -4.8  -4.11484   ACCTGAACTATCCCC                GGGA AACGA TCCC                TTTTAACCAATTCAG  62 393
      DP0145  162929 ..  162955 +  -5.8  -4.05788   CAAACAATAAAAATA         GGGGCGGG AAGAGAAAGCC CCTGCCCC         TTTGCTTTAGCAGAG  66 31
      DP0147  165229 ..  165259 + -16.3  -4.55287   TTTTTGCACCTTAAA       TGGCCTGGTAAGA TCCAC TCTTACCAGGCCG       TTTTCTGTAGCTAAA 100 83
      DP0148 NONE
      DP0149 NONE
      DP0150 NONE
      DP0151 NONE
      DP0152  169910 ..  169941 + -11.6   -6.3578   TTATTAGTTTCTCTC      CCACCCTGACAG ATTCCCCC CTGCCAGGGTGG       TTTTTTTTTTCAAAT 100 83
      DP0153 NONE
      DP0154 NONE
      DP0155  174220 ..  174246 +    -6  -3.27298   ATGAGCCCAACGCAA         GTAACACGAA TTATATC TTTGTGTTAC         TTCATCCTTGACAGA  57 157
      DP0156 NONE
      DP0157  175831 ..  175843 +  -9.1  -2.59632   GGAGCTGGTAAAATA                GCTGC ACG GCAGC                CTATCTCTTTTTAAA  66 181
      DP0158  176508 ..  176521 +  -2.4  -3.37655   TAACTGACAAATAAC               TCTG CCCACC CAGA                TAGTTTTTTGCACCC  45 80
      DP0159 NONE
      DP0160 NONE
      DP0161  181073 ..  181083 +  -2.4  -3.72576   CCAAGATAGATAACG                 GCCC AAT GGGG                 TTTGGTAAAGAGGGC  49 152
      DP0162  181322 ..  181344 +  -8.4  -2.71447   AAGAAGACATCACTC           TGGCAGGTAC AGA GTACTTGCCC           TACTATATCCTCAAT  63 105
      DP0163  183062 ..  183086 + -17.3  -3.01712   TAGCTAAAAAAAAGA          GCCGTAGATCA AAT TGATCTACGGC          TCTTCCAAAAAACGC 100 34
      DP0164  184167 ..  184197 +    -4  -3.27525   AGCAGATATACACCT       TCAACTCTTACC CTGTTCA GGTTAGAGTTGC       TTCCATTTGAAAAAA  51 71
      DP0165  184710 ..  184731 +  -5.1  -2.67515   GACCCCAACCTCCTG           GGCAACGGTG AGC CAC-GATGCC           TGATATCATCCTCGA  49 1
      DP0166  185362 ..  185374 +  -2.7  -3.79482   CAACCAACAGGGAGT                TTAAC ATG GTTGA                TTCTATTATCGTATT  52 22
      DP0167 NONE
      DP0168 NONE
      DP0169  187575 ..  187607 + -10.5  -5.86965   CTTTTTACTAGACCC      GTGAACAGAGGGGGA AAC TGCCCCCCTGTCCAC      TTTTTTTTAATCCCT 100 30
      DP0170  188450 ..  188467 +  -5.5  -3.53012   GACGGCCCCTTCTTT             GGCCCTT AAAT AATGGCC              TTTGGGAGCGCAAGG  57 158
      DP0172  189361 ..  189381 +  -8.3  -2.75382   ATCACTGACCCACCC            TTAGGGCAG GCC CTGTCCTGA            TCATTAGCTCGGCTA  64 22
      DP0173  190366 ..  190406 +  -5.5  -4.43309   AAAATGAGATAAGAT  CAGTTGGTTATAATTGTTG AGG CACAAAACATAACCAACTG  TTTTAGTTCCGGTTA  70 267
      DP0175  191845 ..  191875 + -14.2  -4.15841   CAGGACAAAAAAAAA       GGTCAATATCACTC AAA GAGTAATATTGACC       TTTCTAATTTGGTGG 100 149
      DP0176  193408 ..  193423 +  -3.3  -3.53444   CAAGAAACAGGTTTT              CGATT AGTAAA AATCG               TTTAAGAGGAGATAG  49 5
      DP0177  194332 ..  194346 +  -8.6  -3.12104   TACAGTTCGCAGGAA               CCTTTG CAC CAAAGG               TCATTTCTTAGGTAT  67 225
      DP0178 NONE
      DP0179  197383 ..  197397 +  -2.1  -3.81461   GAGCTTTCCCACATT              TGG-GC ATCA GCACCA               TTTCCCTTCCTATTT  51 106
      DP0180 NONE
      DP0181  198068 ..  198085 +    -2  -2.90798   ATGGAATGGAGCAGA             GAGGAA CTGATT TTCTTC              TCTCATGATTTATGC  42 16
      DP0182  198224 ..  198241 +  -5.5   -3.3158   GGTCCTTCAATGTAG             TCACCCC TTTC GAGGTGA              TTGATACATTTTTTC  55 4
      DP0193 NONE
      DP0194  210837 ..  210849 +  -3.3  -2.61548   TAAAGATAGGCATAG                TTCCC CCC GGGCA                TAGATTCTGCTGCCC  42 301
      DP0196  213064 ..  213098 +  -2.9   -3.1552   GGGTATAAACCTTGT     CCTCTTGCTGG AGACGATCAAGGG CCAGCAAGAGC     TCTTCATCGGTACAC  45 148
      DP0203  219224 ..  219246 +  -6.2  -2.71011   TAACCTCCCAAATTC           TTGGTCCCTG ACC CTGGCACCAA           TCATTACCGCAAACT  54 38
      DP0204 NONE
      DP0205  222172 ..  222195 + -11.1  -4.11216   ACGACTCGGAGCAGA          TAGGCCTGT TGCAAT ACAGGCCTA           TTTTCCCCCTCAACA  93 48
      DP0206 NONE
      DP0207 NONE
      DP0208  225665 ..  225679 +  -5.7  -5.19328   ATGAGGCTCGTAAAG               CAGTC CAGTA GACTG               TTTTTCTTGTACGCT  85 15
      DP0209  226313 ..  226340 + -17.2  -3.25823   ACGAGTAGTGTTCAT        TCCATGCAGATC AGCC GATCTGCATGGA         TTCCTCTCCCCCCGC 100 33
      DP0214 NONE
      DP0215 NONE
      DP0216 NONE
      DP0217 NONE
      DP0218 NONE
      DP0219 NONE
      DP0220 NONE
      DP0221 NONE
      DP0222 NONE
      DP0223 NONE
      DP0224  240743 ..  240791 + -20.4  -4.63218   GAAAAAACAGCATAT CCCCCTCCTCGCCTC-CCCCTTT TTTC AAGGGGGAGAGGTCGGGAGGGGG TTTTCTTGGCGAGGC 100 40
      DP0225  241254 ..  241275 +  -5.9  -3.68435   ATGCACTTACTACAC           CAACTAAGC CCTT GATTAGTTG            TATTATTTTCCAACG  61 101
      DP0226  242807 ..  242817 +  -8.2  -2.80935   GCTTTATTGCCATGG                 GCCG AGT CGGC                 TCTGCTGAGTGAGGT  64 492
      DP0232  246830 ..  246845 +  -3.2   -3.0976   GTAGAACCGATTCTA              C-CGGCT CAA GGCCGAG              TATTAACCTGTTACC  46 471
      DP0235  251608 ..  251625 +  -3.3  -5.84432   AATAATGTCTCTTCT             GACCAGC AATG GTTGGAC              TTTTTTTCTATTATA  88 451
      DP0236  252787 ..  252801 +   -10   -2.6927   TCAGATAAAACTGAG               CCTCCT GAC AGGAGG               TCATCTCTGGACAAT  66 517
      DP0245 NONE
      DP0246  264294 ..  264308 +  -4.2  -3.05877   CATGTTCACGGCAGA               GATCGG TTT CAGATC               TACTATTTTTCTCCA  47 95
      DP0247 NONE
      DP0257 NONE
      DP0258 NONE
      DP0259  280982 ..  281010 + -17.5  -3.48276   AGGGCTAGAATAAAT        ACAGTACAGGGGG ATG CCCCCTGTACTGC        TTATCTGCGAAAAAC 100 33
      DP0272 NONE
      DP0273  296272 ..  296286 +  -2.9  -3.22496   TATCCCTCTTGCTCA               TCTTT AAATG AAAGA               TAGTTTTCTGTCGAT  44 8
      DP0277  301790 ..  301818 + -21.9  -4.87318   AAAGATCAAAAAAAA        GGGGCTGTAACGA TAT TCGTTACAGCCCC        TTTTTAAATTTTAGA 100 58
      DP0281  307687 ..  307713 + -16.8  -5.76949   CTCAGTCAGCTCAAA         TGCCAACTACAT TCC ATGTAGTTGGCA         TTTTTTTTAAGCCTC 100 56
      DP0282 NONE
      DP0283 NONE
      DP0284 NONE
      DP0285 NONE
      DP0286 NONE
      DP0287 NONE
      DP0288  317065 ..  317082 +  -4.1  -3.28712   TAGAGCCATCTGAAT             CAATTCC CCTG GGAACTG              TTCTACACAGGCGCA  51 75
      DP0290 NONE
      DP0291  319567 ..  319598 + -11.8   -2.9914   GGGGAAATTATCCTA      CTCCAGATAGAT CAAAAGCA ATCTATCTGGAG       TGTATATAAAAAATA  86 115
      DP0295  323753 ..  323784 +  -8.7  -2.79803   ACAACAACAAAAACA      GATGGATTGAGCC CTGTAA GGCTCAAGCCACC       ATTTCAGTAACATTC  67 59
        phdd NONE
      DP0304  332731 ..  332743 +  -5.5  -2.96444   TAAAGTGGCTTGGCC                CCGTT GAT GACGG                CTTATTCTTAGACAG  52 178
      DP0305 NONE
      DP0306 NONE
      DP0307 NONE
      DP0308  338484 ..  338496 +  -3.3  -2.54896   ATTATTCACAGTTAT                CTCCC CTA GGCAG                TAGCTTAAATCAGCA  42 122
      DP0309  340215 ..  340236 +  -2.3  -2.64472   TAGTGAAAAGATAAG           GGTTAAGAG GATC TTCTTAAAC            TCGATTTCCGGCATC  40 27
      DP0310 NONE
      DP0311  341294 ..  341308 +  -4.2  -2.70932   AGCAGACAGGATAAG               TGTTGG GTT CCCACA               TGATTACAAAACCAA  45 46
      DP0312 NONE
      DP0313 NONE
      DP0314 NONE
      DP0315 NONE
      DP0316  344718 ..  344728 +  -4.6  -4.59773   ATAGCCACCGGGCAA                 GGGC TCC GCTC                 TTTTTAAGGGTGGGG  71 44
      DP0325 NONE
      DP0326 NONE
      DP0327  354692 ..  354702 +  -2.4  -3.65314   ATGCCTGGCCACCAG                 GGCG GCA CTCC                 TTATTGCAGATTCGA  50 332
      DP0335 NONE
      DP0336  363324 ..  363349 + -13.5  -3.32202   TGCAGAGCAAAAAAA         TATCTCAGAAG AGAT CTTCTGAGATA          TCTTATCTACAACTC 100 46
      DP0337  365507 ..  365519 +  -4.9  -3.28712   TAGATGAAATGTATA                CAATT ATA AATTG                TTCTAAAAACAGACA  53 109
      DP0338  366002 ..  366018 +  -2.3  -3.05384   ATCACCAAAATACAT              CAAATTT AAA AAAATTG              TTCAGTCCCGAGAGA  42 17
      DP0339 NONE
      DP0340 NONE
      DP0341 NONE
      DP0342 NONE
      DP0343 NONE
      DP0344  370898 ..  370938 + -12.6  -4.41348   CCCTCTCCTAGAAAT  GGCCCCATTGCCAGCAGA CCCTA TCTGCAGGTAATGGGGTA  TTTATTTACCCAAAG 100 54
      DP0345 NONE
      DP0346  372734 ..  372760 +    -5  -3.48593   ATTGGAAAACGCATA         GGAGAGAGCACA CTC TTTGCCCCCTCC         TTGTCTCAGCCAATG  55 25
      DP0347 NONE
      DP0348 NONE
      DP0349 NONE
      DP0350  375662 ..  375677 +  -3.9  -3.85698   TAGTTTTCTTTACCT              TGGGC AGAGAG GCCCG               TTTATAGAGACAGAG  57 109
      DP0356 NONE
      DP0357 NONE
      DP0358  385752 ..  385770 +  -5.2  -4.93696   TGGCGGTTATGGCAA             TAATGGGC AGC GCCCGATA             TTTTTCATCTTTGCG  78 169
      DP0362  390938 ..  390964 + -15.9   -4.2349   GTTAACCGTCAAGAA         GGCCCCTTTGG AGTAA CCAGAGGGGCC         TTTTGAGTCTCAAGA 100 102
      DP0364 NONE
      DP0365 NONE
      DP0366  395303 ..  395314 +  -4.4  -3.64703   CCCTTGCCACCAGAG                TTCC CTCC GGAA                 TTTCCCTGAGCACCA  55 219
      DP0375 NONE
      DP0376  409505 ..  409522 +  -2.5  -4.66609   ACTATATCAAAAAAT             GCGTGGC AACA GCCTGGC              TTTTTGACTACCCTA  64 255
      DP0377 NONE
      DP0378 NONE
      DP0379  412349 ..  412359 +  -2.4  -3.09007   TCCTGCCCTCTTTAT                 GGCC TCA GCCC                 TCCTTTATGATTTGG  43 42
      DP0380  412991 ..  413005 +   -10  -2.62184   TGCAGCATACCTGTT               GCCAAG ACC CTTGGC               TCATATGCCGCGCCA  66 149
      DP0382  413929 ..  413944 +  -4.6  -3.55444   CCAACCTTCCTACAA              GGTTGG CCCC CCCACC               TTTAGAAACTCCCCC  55 55
      DP0385 NONE
      DP0386  418424 ..  418451 +  -9.8  -3.13504   CCTCTCCTAAAAAAA        ACGGGTCCCC ATATTGTG GGGGACCCGA         TAATTTTCATCCAAC  74 31
      DP0389  421871 ..  421887 +  -2.2  -3.11988   AGGTGCAGGGAGCAA              TCTGCC TCCTC GGCAAA              CTTTATTGAGTGAGA  43 184
      DP0393  426577 ..  426587 +    -4  -4.61566   AAAGCCCATCAGTTT                 GTAA TCG TTAC                 TTTTATCCTTTGCCC  68 436
      DP0395 NONE
      DP0396 NONE
      DP0397 NONE
      DP0398  430377 ..  430389 +  -9.1  -2.55947   CCAAAACGTCAACGC                CGCTG CTT CAGCG                CTCTGTTGTATTCAG  65 452
      DP0402 NONE
      DP0405 NONE
      DP0406  437842 ..  437852 +    -4  -2.64878   AGCTCTAGCGCTGAA                 TTCT TAA AGAA                 TGGATTGATTTATGA  45 19
      DP0407  439583 ..  439593 +  -5.4  -3.85724   ATCTTTTTCACGGAG                 TACC ACT GGTA                 TTTGAGTTACTTTTT  61 458
      DP0411  442469 ..  442479 +  -3.2  -4.09243   CTGGATATTTTGCCT                 GTAG CTT CTGC                 TTTTGGAGACCTGTG  58 522
      DP0417 NONE
      DP0418  448314 ..  448330 +  -7.3  -4.20868   ATAACTTAAGGCCTT              GCTCTGT TTC ATAGAGC              TTGTTCTTTTGAGAA  73 303
      DP0440 NONE
      DP0441 NONE
      DP0442 NONE
      DP0443 NONE
      DP0444 NONE
      DP0445 NONE
      DP0446 NONE
      DP0451 NONE
      DP0452  479442 ..  479454 +  -7.7  -2.62184   GCACGAAATCAGCCT                GGAGA GAA TCTCC                TGATATGAACAGGCC  60 10
      DP0453  480891 ..  480905 +  -2.7  -3.09635   ATCGGCAATGATATT               GGCGG CCTTT CCCCC               TTCAATGGTACAGAT  45 465
      DP0458 NONE
      DP0459  486921 ..  486954 + -12.6  -3.95219   CCTACCCGAGAAATA     GCACAGGCCATAAA ATGATG TTTATGGCCTGTGA      TTTATCGCCTTTCCC 100 43
      DP0462  490873 ..  490887 +  -2.8  -3.68827   AGGCTTCAATCAACT               TGGGTT GAT AACCAA               TTTGAGTAATGCGTA  51 437
      DP0469 NONE
      DP0470  499585 ..  499622 +  -4.1  -2.73124   TTTTGTGACAATAAT   CTCCCATGGGTTAAAAT AGTT ATTCTTCCCCATGGCAG    CTTTCCCGGATGCCA  45 74
      DP0471  499872 ..  499891 +    -5  -3.62577   TGACTTTTTAAATTA            GTCCTTTT CACT AAAAGGCC             ATTTTTTCAAGATTG  57 38
      DP0472  500654 ..  500666 +  -4.7  -3.66178   GCCCTAAAAAAAACA                GGGGC CCT GCGCC                TTTAAAATTGCCAGA  57 51
      DP0482  512479 ..  512491 +  -2.6  -3.40639   GTAGCCGGGGCAAGC                GTGG GATTA CCGC                TTACTTGCTAACCTT  48 113
      DP0494 NONE
      DP0495  528478 ..  528504 +  -7.2  -2.64616   CATCATCTCCTTCAA         CCTTCTCAGCTG AAG CGGAGGAGAAGG         TGATATCCCTGAGCA  56 434
      DP0499 NONE
      DP0500 NONE
      DP0501 NONE
      DP0502  534176 ..  534209 +  -3.8  -3.83026   TCCTATCGGCCAGCA     GCTCATGGCGCTCGG CCTCA CTGAGCCCCA-GAGA     TTTGCTGTAAAGGGC  57 200
      DP0511  543457 ..  543478 +  -2.9  -4.01943   TCTCTAAAAAAGATC           CTCTCAGCA TCTT TGCCCAGAG            ATTTTTTTCTCTCAA  54 258
      DP0512  545388 ..  545420 + -14.4  -3.53012   TGAGCATTATCTAAA      GGGTGTAATTCTAA TATTC TTGGAATTACACCC      TTTAAAAGAGACAGA 100 163
      DP0513 NONE
      DP0514 NONE
      DP0515  549907 ..  549935 + -16.1   -5.4833   CTATTAAGCCCAAAA        GGCCTTGCCAG ATATTTA CTGGCAAGGCC        TTTTTTGTTAGATCC 100 58
      DP0521  569206 ..  569239 + -12.5  -2.66316   TTGGGAAAGAAAAAA     GGCCGTAATCGAAGA AAAC TCTTCAACTACGGCC      TAATCTGGTGGAGGC  88 167
      DP0528 NONE
      DP0529 NONE
      DP0532 NONE
      DP0538  587026 ..  587040 +  -8.6  -2.70946   ATCATGATTCTGCAT               GCCATA GCG TATGGC               CTCTTTCTCCACCGC  61 184
      DP0548  599680 ..  599692 +  -4.8  -3.14863   GAAGATTTACAGGTA                GCAG GCCCA CTGC                TTCAGTCCATTTTTT  51 270
      DP0549  600417 ..  600453 +  -6.6  -4.33203   GAAAGAAATACTAAG    CCACGGGAACAGAC AGAAACAGG GTCTATTACCGTGG    TTCTTTATTCTATTA  74 56
      DP0550  602548 ..  602574 +   -16  -5.67967   GTTTAGGTATCCCAA         GGGTTTGCACAG AGA TTGTGCAAACCC         TTTTTTTATGCTGGT 100 63
      DP0551 NONE
      DP0552  604113 ..  604137 +    -5  -3.81141   GATTCTCCAAAAAAT         GCAGGCATATC TGAA GA-AGGCCTGC          CTTTTTTCTATGAAG  59 187
      DP0553  604597 ..  604608 +  -3.6  -2.96216   TATCTATTGCTCCGA                GCGC TCCA GTGC                 TGTATAGTGGTCACA  46 66
      DP0554  605340 ..  605355 +  -2.6  -3.53811   ATTGCCGGATGGCCA              TAGAGA TAAT TTTCTA               TTTCACGGGGATAAA  49 292
      DP0558  611139 ..  611163 +  -9.4   -2.7728   TTGTCCAGCCCATGG         GTCGGGGCATA GAAA TATGCCCC-AC          TCCTTCGAGTTTGAA  70 49
      DP0559  612622 ..  612662 + -15.5  -2.55874   ACGCTTCTCTTAAAA  GAAGCTGGCAAGGCTAAGC ACT GCTTAGTCTTGCCGTCCTC  CTGTTCATCTATTTC 100 114
      DP0560  613662 ..  613689 + -12.9  -3.35934   TATTCAATAAGTCTA        CAATCCCGAAA ACATGC TTTCGGGATTG         TTGTCCAGTCTATGC 100 31
      DP0561  615036 ..  615063 + -12.7  -4.20696   TCTCAGCAACTAAAA        GGCCTGGGCGA AAACTA TCCCCCAGGCC         TTTTGAGGTTAATAG 100 68
      DP0562 NONE
      DP0563 NONE
      DP0565  619143 ..  619158 +  -4.6  -4.36348   AACGCACTGTTAGTC              GCCCTT AGAA ACGGGC               TTGTTTTACTCTTTT  66 96
      DP0566  620252 ..  620280 + -11.8  -2.87564   CCAGTGCTTAACTGG        CGTTTCCGCTCT TGAGT AGAGTGGGAACG        TCTGTGAGAAGGTGA  83 424
      DP0568  621878 ..  621890 +  -5.5  -3.22091   ATTTGATTTAGCCCA                GAGCC AAC GGTTC                TTCATCAGTTCAGAT  53 41
      DP0572 NONE
      DP0573  630673 ..  630685 +  -4.1  -3.75669   TCCACTCATGAGGCA                CAGCA AGG TGTTG                ATTTTTTATAGACTT  57 267
        hynB  631905 ..  631927 +  -4.7  -2.79589   AAGAATCAATATACC           CGCCAGGAG CGATA CTCCCGGCA           TGGTGTTCATATAAT  49 50
        hynA NONE
        hynC NONE
        hypF NONE
        hypC NONE
        hypD NONE
        hypE NONE
        hynD NONE
        hypA  639980 ..  640007 + -11.2   -2.8585   TTTTACTAAATAGAC        GGCCACCTCCCC CTCT GGAGAGCTGGCC         CTTTACCTTCGATAC  77 54
        hypB  640827 ..  640865 + -13.9  -3.53811   TCTCTGCCAGCAAAA  AAGAGG-CCCGAGCGAAG AGTT CTTCGCCCGGGCCCTCTC   TTTCACAGAGCTCAG 100 52
      DP0586 NONE
      DP0587 NONE
      DP0588 NONE
      DP0589 NONE
      DP0590  647761 ..  647802 + -11.7  -3.20307   ATCCGTCGTAAATAA G-AGAAGGGGGTTTTAGAGA TCA TCTCTAAAGCCCCCTCCAGC TGTTACTGCTATTCA  84 26
      DP0593  651671 ..  651683 +  -3.4    -3.786   AAATTCCGCTGGCCT                GGAA CCGCC TTCC                TTTGCCATTTTCTCC  53 201
      DP0599 NONE
      DP0600 NONE
      DP0601 NONE
      DP0602  660223 ..  660234 +  -5.8  -3.07043   CCTCTATTTTTCTTA                TCCG GGTA CGGA                 TATTACCATCCTGGA  55 124
      DP0603 NONE
      DP0604 NONE
      DP0605  662840 ..  662860 +  -6.1  -3.79071   ATGAAATAAAATGAG            TTGCTCAGC AAC GTTGAGCGG            TTTAAATATTCTCCC  65 177
      DP0606 NONE
      DP0607 NONE
      DP0608 NONE
      DP0609  665652 ..  665665 +  -2.3  -2.59564   CCTTCTGACAGATAA               GGGCT TACA GGCTC                ATTATCAGGTCAAAA  40 194
      DP0610  666084 ..  666100 + -10.9  -2.83517   GCAATTCACTCCTTG              CCATGGA GCA TCCATGG              TAGTATTATCTAAAT  77 48
      DP0611 NONE
      DP0612 NONE
      DP0613  670070 ..  670084 +  -4.3  -4.64676   CCAAAACTTTGATAG               CAGAA CATGC TTCTG               TTTTATTGCAAGTGC  68 45
      DP0614  670670 ..  670690 + -13.3  -3.05384   GGAGTGTTTTTAACT            CCTCCCTTC GGC GAGGGGAGG            TTGGGTGGGGAGCGA 100 359
        pflD  674633 ..  674659 +   -21  -4.98255   CCCCAAACAAAAAAA         TCCCCCTGAAGC CTT GCTTCAGGGGGA         TTTTTATCGTTGAGC 100 42
      DP0618  676172 ..  676192 +  -6.9  -2.69151   ACAAGATCTTCTAGC            TGTAGGAAA GCA TTTCCAACA            TGATCTCTGCCGCAC  56 27
      DP0620  678961 ..  678977 +    -3  -3.67297   AAGAGTTGCTTCGTA              GAGACT ACTAC AGTTTC              TTGTCTCTCTCTGGT  51 210
      DP0622  680713 ..  680765 +    -8  -3.12666   TAGTTCGCCGCTAAA GAGTTGTTCTATTGGCTCAATCTTA ACTG TAAGATTGAGCCG-TAGAACAAAGG TCCTTTTAAGTGTCC  63 38
      DP0630 NONE
      DP0631  690381 ..  690424 +  -5.7  -3.49924   CATGTATATGCAATA TAGGACAGAATGATCCACAAGA ATA TCT--TGGATTATTCTG-CCTA TTCTGCTAATTTACC  59 158
      DP0632  692715 ..  692749 + -21.8  -3.28712   AAAAATAGATAATCA     TCAATTTGGAGCCATT TTT AATGGCTCCAAATTGA     TTCTGCAAAACACAA 100 33
      DP0635 NONE
      DP0636 NONE
      DP0637 NONE
      DP0638 NONE
      DP0639 NONE
      DP0640 NONE
      DP0641  702940 ..  702952 +  -4.8  -2.70932   TGTATTTATCAACAG                GGCA TCATC TGCC                TGCTTCAAAGGGGCA  48 94
      DP0648  711051 ..  711063 +  -4.1  -3.72302   CGATGCAGCTCTAAG                TTTGC TAA GCAAG                GTTTTTTCGTATAAC  54 27
      DP0649  713568 ..  713615 +  -2.9  -3.16191   TATCCTTACAAGGCA TTTGAACC--CTGGTTATCAACA TCTC TGTTGATAACCGGAAGGCTCGCA TTCCTCAGAGTATAG  44 50
      DP0650 NONE
      DP0651  717217 ..  717241 + -15.9  -5.77853   AAAATGGTTACTAAA          GGCGAATTGTT GAT AACAATTCGCC          TTTTTTTTAAGCATT 100 49
      DP0658 NONE
      DP0659  726720 ..  726756 + -11.8  -5.67063   TTTTAGAAAAATGAA    TAAGTTTGTTAGAGGC TTGCT GTCTCTGGCAAACTTA    TTTTTTTATAATCCG 100 60
      DP0660  728422 ..  728447 + -16.3  -2.71364   AAGATAGCAAAAAAA         GGATAACCCGA TATC TCGGGTTATCC          TCCTTCCCCCCCTCC 100 59
      DP0661  729676 ..  729704 + -23.3  -4.48483   TAAGCAGAGAAAAAA        GGTCCCATCCCAC AGA GTGGGATGGGACC        TTTCTCTTTCTTATG 100 52
      DP0663  731667 ..  731688 +  -2.9  -4.34263   GCATTGTCTGTCCGG           TACTTGGAG GAAA CTCCGGGCA            TTTATGTTCTTGAGC  62 87
      DP0666 NONE
      DP0667 NONE
      DP0668  734784 ..  734794 +  -6.8  -4.86731   CATCTCATGCTTGTC                 CCCT GGC AGGG                 TTTTATTTAAGAGCA  82 82
      DP0670 NONE
      DP0671  737606 ..  737616 +  -3.2   -3.8969   TAATAGAACTATTTT                 CCTT TAG GAGG                 TTGTTATGTCCCTGC  53 205
      DP0672  738255 ..  738280 + -16.3  -5.97575   ACCAGATAGTTTGTT         TGGTCATTGCC GAAA GGCAATGACCA          TTTTTTTTGTGCATT 100 32
      DP0673 NONE
      DP0674 NONE
      DP0675  741761 ..  741795 +  -9.4  -5.05782   CTTAGATAGCAGTGT     AATCAGCCTATATTCT TAT GGAATATAGGCTGTTC     TTTTTTGAGGTGGCT 100 58
      DP0676  742612 ..  742627 +  -4.7  -3.95378   CGTTTACGATTTTCG              CAGAG TCGGGC CTCTG               TTATTTCAGCTGTAG  61 133
      DP0677  743951 ..  743994 +  -7.5  -3.56378   CCGAATAACGCAATT TTAGGATGTCTCCTTCAGC CTATGC GTTGAGGGAGACGTGCAAA TATTCTCTTTTACAC  66 33
      DP0678 NONE
      DP0679 NONE
      DP0680 NONE
      DP0681  748016 ..  748029 +  -8.1  -2.91582   AATTCCCATATGAGA               CGCGA TAAA TCGCG                TCTCTACCTCACCTC  62 42
      DP0685 NONE
      DP0686  756161 ..  756192 + -10.2  -3.27051   CATGCCCACCCTATT      TTCTGGCTTCTCTC TTCG GAGGGGAGTCAGGA       TGTTCTAGGATTTCT  78 41
      DP0687  757750 ..  757786 + -26.1  -2.95894   CTACCAAACCAAAAA    CGAAAAGGGCCTGTCGC TTA GCGACAGGCCCTTTTTG    TGTCTAACTCTTCTC 100 47
      DP0690  763073 ..  763109 + -16.9  -3.08813   GTGCAGTAGAAACAG    AAAAAGGGTTTAGCAAT TAA ATTGCTAAACCCTTTTA    TGTCTTGGCGTCCCC 100 41
      DP0691  765630 ..  765655 +  -6.9   -2.6574   AATTCAGTTCTGCCA         TCCCTCTTC GTAGGAGA GAGGAGGGA          TGATATGGCTAATTG  53 132
      DP0693  767884 ..  767898 +  -7.2   -4.4078   TGTTCTCCTGCAGAA               GAGATA GAC TATCTC               TTTTGGTTGAAAAAA  75 19
      DP0695 NONE
      DP0696 NONE
      DP0697  770252 ..  770265 +  -4.5  -4.33053   CCCTCCTTTGAATAG               CTCGT GGCC ACGGG                TATTTTTTACTTTGT  66 53
      DP0698  771856 ..  771875 +  -5.6  -4.25104   GCTAAGTGGTAATGG            GGCCGGCA ATAC TGTCGGCA             TTTTGATGAAAGGCA  70 234
      DP0699  772461 ..  772471 +    -4  -4.15044   TCAACCTAAAGCGGT                 TCAT AAG ATGA                 TTTCTTCCGAAAGAC  61 72
      DP0700  773553 ..  773574 +  -9.5   -3.1485   TGTTGTAAGCAGTTA           CATGCTACT AACT GGTAGCATG            TTAAATGATTAATTC  72 438
      DP0701  774891 ..  774911 +  -5.4  -4.07885   ATTGTCGTTCATCCC            CCAGCAGG AGGGA TCTGTTGG            TTTTCCCGCGACATA  64 460
      DP0704  779892 ..  779918 + -16.6  -6.25741   ATATGCTCAAAAAAA         TCCCCACCCTGC CTC GCAGAGTGGGGA         TTTTTTTTATTCTTT 100 59
      DP0705  780923 ..  780933 +    -4  -4.95211   TGGACTTTTTGTCAG                 CAAA TAA TTTG                 TTTTATTGCTTTTTT  74 304
      DP0706  782746 ..  782770 + -15.1  -2.57931   AGGTATCTCGTTGCT          CTATCCCCTCT CAT GGAGGGGATAG          CTTGTAAGAAATAAA 100 39
      DP0711  788570 ..  788616 +  -7.6  -3.15008   ATCTTTCATAACAAA TATAGGCTTGTG-ACTT-CTCT TAAAT AGAGTGAGTGCACAGGCCTATG TACTTTGTTCTACAG  63 141
      DP0712  789228 ..  789238 +  -6.8  -3.81557   GAATCTTGAACTGAT                 CACC CCG GGTG                 TGTTTGTTTAAGGAC  67 4
      DP0713 NONE
      DP0714 NONE
      DP0715 NONE
      DP0716  793214 ..  793254 +   -13   -3.8637   CCGGCCACTCTCCAA  TCAAATACTTGAAAAACT TGTTT AGTTTTTTAGGTATTTGA  TCTTTTCTGCTCTGC 100 1
      DP0719 NONE
      DP0720  797342 ..  797374 +    -5  -3.38966   GCGCAGAACAGCTAA     TAGTTTTTGC-CAAG AGAG CTTGAGCATAGACTA      TTACTCTCTGTTGTC  53 26
      DP0721 NONE
      DP0722  799126 ..  799155 +  -8.6  -4.77036   ATTCCAAATAATAAA       TATCAGTCCCGG CCTGGT CCGTGGCTGATA        TTTTTACTCCTAGAG 100 74
      DP0723  800632 ..  800671 +    -7  -2.63596   TTTTGGAAGAGATAG  GCGTCTGCCAAACAGGTC TTCA GACCTGCTTGGCCGGGAC   TCCTATGCGCTAAAG  56 26
      DP0726 NONE
      DP0727  804798 ..  804839 + -21.1  -3.20486   AGGCGTAGGTATGTG GTGAAAAGGGGCGTGATGA TTGA TCATCACGCCCCTTTTTTC  GTTTCTATTCTCTTT 100 45
      DP0728  806129 ..  806156 +   -10  -4.74013   TGTCACACACAATGG        GTTCAGCTTTCGA AAT TCGAAAGC-GAGC        TTTTATATATTTAAG 100 523
      DP0729  812668 ..  812705 +  -8.5  -2.94365   TGAAGCTGCCTCTAA   GCCACCTCCACTTCTC GGAGGGG GAGGAG-GGAGGTGGA   GTTTGTAGCCTGTGA  65 444
      DP0730  813864 ..  813897 +  -8.2  -2.95877   TACCTTAAATTTGGC    GAGGATGGCACAGCCC TTGT GGGCTGGGC-A-CCTC     ATTTAGTCTCTTGGT  65 176
      DP0733  822049 ..  822080 +  -4.5  -3.59946   GTATCACAACCAAAT      GGGTTCAGTTTTCG TAATT CGAAAGC-GAGCTC      TTGTATAATTAAGCA  57 497
      DP0734  828549 ..  828563 +  -4.2  -2.92246   CCATTCCATCGAACT               CACCGA AGC TCGCTG               TGTCGTTCACGTTAG  47 42
      DP0735 NONE
      DP0736  830449 ..  830476 +    -4  -2.94466   GCTGCCTAAGTAGTT        GGCAATGG-CGGC GAT GCCGACCAAGGTC        TCTGGTTGATAGGTT  47 468
      DP0739 NONE
      DP0740 NONE
      DP0741  836736 ..  836775 + -16.7   -3.3422   CCTTGATTTTGCATA  AAAAAGGCCTCTTTACC TTAATT GGTAAAGAGGCCTTTTG   CTTTTTAGAGCGATA 100 47
      DP0746 NONE
      DP0747 NONE
      DP0748 NONE
      DP0749 NONE
      DP0750 NONE
      DP0751 NONE
      DP0752 NONE
      DP0753 NONE
      DP0754  852194 ..  852231 + -19.5  -5.93809   TCCCTCCCAGATAAA   GGATCAAGAAGATTGCA TTTT TGTAATCTTCTTGATCC    TTTTTTTTATCCCGC 100 45
      DP0755  853817 ..  853845 + -15.4  -4.26076   TTTTGAAAAAGTGAA       GAGCCCCCTAGCC ATTC GG-TAGGGGGCTC        TTTTCGTGGCGATGC 100 51
      DP0761  858369 ..  858385 +  -7.9  -4.15029   ATTTCTTGGCTATTA              GCCTGGC CGA GCAAGGC              TTCTTTGTATGGGAT  76 25
      DP0762  859246 ..  859262 +  -7.3  -2.62653   AGTATACTCGTCCAC              CAAAGGC GTA GTCTTTG              CTTATGAGGTTATAG  56 64
      DP0767  865266 ..  865297 +   -14  -6.17184   ATAATTTTCATTTTG      CACCATGAATAGCCA GCA TGG-TATTCATGGTG      TTTTTTTTTGCTGAT 100 37
      DP0768  865837 ..  865865 +  -3.3  -4.76088   GATCTATTTTTATTG        CCAAAGATT TTTTTCTTGTT AATCTTTGG        TTGTTTTTTACTTTG  68 159
      DP0769  866937 ..  866947 +  -3.2  -3.32233   GGGTAGAAAGCTGCT                 GTTC CAT GGAC                 TGTGTTTACTGGTTG  47 52
      DP0770  868411 ..  868443 +  -2.5  -3.55071   TATCCGATCAGCAGG      CGGCGGGCATCCCAT CAC GTTGGACGGTCGCTG      TTTCACCCCATGTGA  48 115
      DP0771 NONE
      DP0772  870352 ..  870375 +    -3   -3.5936   CAAGATGAAAATGAT          GACATTGCCC TACT GGTCGATGCC           TTTAAAACATTTGAG  51 49
      DP0773  871021 ..  871041 +  -3.3  -4.41422   GAAAGGGGCTACAGT            CATGATGAA ATT TTCATTACG            TTCTTTTGTGTGTGC  63 21
      DP0774 NONE
      DP0775 NONE
      DP0776  874124 ..  874150 + -16.7  -6.22802   AGCAGGCAGTTGCAA         GAGGCACAGAC CCAGA GTCTGTGCCTC         TTTTTTTTTCTCCGC 100 57
      DP0777  875211 ..  875254 + -12.4  -3.68302   CAATGTCTTGGGGAA GGGGGATAATGCCCCGCCAA GAGA TTGGCGGGGCAGTCTCTTAC TTGTTGAGCTGTTGC 100 17
      DP0781  879251 ..  879263 +  -3.3  -3.24924   CTGGCACGATGAGTA                GTGGC AAT GCTGC                TGTTATGGCTAAAAA  47 25
      DP0782 NONE
      DP0783 NONE
      DP0784 NONE
      DP0785  883811 ..  883826 +    -6  -2.97021   ATAAAGATCAGCTCA              GCCCCG TTTA CGAGGC               TATGATATTTACCCC  54 93
      DP0786  885975 ..  886004 +  -8.5   -3.5394   AGGGCAGTCTTTTTC       CAGGGGCTGTGCCC TTC GGGATCA-CCCCTG       TTTAAGGAGGAGTTT  71 40
      DP0787 NONE
      DP0788 NONE
      DP0789 NONE
      DP0790  888707 ..  888727 +  -4.7  -3.72576   AAATTGTTCTGCCAC            GCCTTCA ATAGTGG TGAGGGC            TTTGGTGAGGAGGAG  57 472
      DP0792 NONE
      DP0793 NONE
      DP0794 NONE
      DP0795 NONE
      DP0796  897195 ..  897211 +  -2.9   -2.7728   GTGACGCAATTATTC              TGCCGCT TTG ATTGGCA              TGATTGCGATTTAAA  42 89
      DP0797  898642 ..  898662 +  -3.2   -3.1883   GCGTGACGTACAAGA            GTTCCGTG CTCGC CACGCAGC            TTAATACGACTTTTT  46 1
      DP0798  899878 ..  899904 + -16.6  -4.78661   ATATGATTGATAGTT         CCCCGATGGGCA TTT TGCCCGTTGGGG         TTTTACTTTTTCAAT 100 50
      DP0799  900202 ..  900231 + -18.7  -5.60993   GTTATGATTCAGGAA       GGGCCCATGGAGA GTTA TCTCTATGGGCCC        TTTTTTTATGGAAGG 100 59
      DP0800  901065 ..  901096 + -11.6  -3.31263   TCTTGCCGTGAGGGA      GAGCACTAGCTCAA TGCC TTGAGCCAGTGCCC       TTATAGCGGTCAGAT  86 86
      DP0802  903559 ..  903574 +  -6.1  -4.39998   GGCGAGGAGCAAATT              GCCAC TGATCT GTGGC               TTTGTTGTATGCATA  72 80
      DP0804  907236 ..  907246 +  -2.4  -3.22476   AGAGGAACTCCGGCA                 CTGG CAG CCTG                 TTGCTCATCCATAGT  43 154
      DP0812 NONE
      DP0813 NONE
      DP0814 NONE
      DP0815  916989 ..  917004 +  -3.2  -2.52516   GTATATTTTGCTCAG              GCGC AAGAGCAC GCGC               ATTGATAATAAAACG  42 5
      DP0816  917392 ..  917421 + -12.2  -6.08342   GATTGAGACTGTTGA       GGGAGTGTGGGT TTTTTT ACCTGCACTCCC        TTTTTTTGTTTGTTG 100 59
      DP0817  918858 ..  918885 + -11.4  -4.11081   CTGCCGCCAGTAAAA        TGTGATAGGATG AATT CACCCTATCACA         TTTCTGCTCTTATTT 100 42
      DP0821 NONE
      DP0822  922579 ..  922605 +  -7.3  -6.37666   GGATAAATCTTTTAG        GGGGAGG-CACT GGCT GGTGACCTTCCC         TTTTTTTTGTTTTAT 100 53
      DP0823  927016 ..  927050 + -14.6  -2.76242   TGAGCATTTTTCTAA     TACGTTTATCGGTAAT TGA ATTACGGATAAACGTA     TGATCTCTCTTGGAT  90 80
         acs  929213 ..  929227 +  -4.9   -3.8613   TTACTGGGCGATGGG               CCGTC TTGAC GGCGG               TTATTAATGTTTCGG  59 4
         acs  929736 ..  929750 +  -2.2  -2.64299   CAGGGCCACGTTCAT               TTATTT ATT AAGTAA               CTGTTTGACATGTTG  40 130
      DP0827  931266 ..  931289 + -14.6  -6.22802   CTCCTCTGTATAAAA          GCTCTCAGCC TTAA GGCTGGGAGC           TTTTTTTTTGTCCGA 100 51
      DP0828  934562 ..  934577 +  -7.6  -3.29511   AAAATTCTATTATCT              TGACTC GTTG GAGTCA               TTATACCCACCTAAC  66 178
      DP0829 NONE
      DP0830 NONE
      DP0831 NONE
      DP0832 NONE
      DP0833 NONE
      DP0834 NONE
      DP0835  940740 ..  940760 +  -3.1  -2.82516   ACCGTGCACTTATTC            GTCTCCGGG TGG CACAGGGAC            TCTAGTCCTCCCGCC  43 0
      DP0836  941014 ..  941037 +  -4.6  -3.30071   TTTTGAATCGAGGTA          TGACGGTGTAG TAA CTGT-CCGTCA          TCGTTATTTTTTTAT  53 97
      DP0844  948327 ..  948343 +  -4.4  -3.18264   AGGTAAGAAACTCTA              CGTTGC TGCGT GCAATG              TTAATAGATACAGCA  49 101
      DP0845 NONE
      DP0846  949919 ..  949946 +    -7  -4.67982   TCTCAATCGCAAAAT        CCTC-GATGTAGC CCT GCTACGTCTGCGG        TTTTGTTCAATCGGC  79 99
      DP0854  961258 ..  961269 +    -3  -3.00298   TGTCGTTTCACGCCC                TGTT GTTC AACA                 TATATGATTCAAGCA  44 123
      DP0855  963119 ..  963140 + -12.3  -4.66163   AGATATTATATGAGA           GGCGGAGGA AGAG TCCTCTGCC            TTTTTGAATGGAGAT 100 41
      DP0856  964054 ..  964089 +   -12  -3.06228   AGGTTGTTTTTTTAA    TGGGCGCAG-GCATATC GTT GATGTGTTCTGCGCTCA    GTTGTTTGTACTGGA  86 52
      DP0857 NONE
      DP0858  965857 ..  965907 + -16.2  -3.99592   CTGTTTTTTCTGATA GCTGATAGCTGATAGCTGATAGCT GAT AGCTGACAGCTGACAGCTGACAGC TTTCTCCTACTCCAT 100 41
      DP0862 NONE
      DP0863 NONE
      DP0864  970955 ..  970966 +  -2.2   -4.1337   AGCTTAAAAATAAGG                CTGT TACC GCAG                 TTCTTTCTGGTATCC  55 304
      DP0868  974550 ..  974560 +  -5.4  -2.90941   GCTAGCATCTAGCAT                 CTAG CAT CTAG                 TATCTCGCATCTGCT  52 481
      DP0869  978163 ..  978176 +  -3.8  -3.52652   ACCGGACTCGTTGAA               GCTC GCCGCA GAGC                TTGTCGTTAGCTCCC  51 2
      DP0870  978685 ..  978699 +  -2.8  -5.04175   CTCCTCTTGCGAGGA               GAGG GTCGTTA CCTC               TTTTTCTGTCCTTGC  74 171
      DP0873  982471 ..  982489 +  -5.3  -4.32946   TTTTTGATGGCAAAT             TGGAGGA GGAAG TCCTCTA             TCTTTTTATTGTTTT  69 485
      DP0878  985637 ..  985651 +  -7.2   -2.8547   AGTGGTTTTGGCATT               TTCTAG TAT CTAGAA               TCTCGTATCCGCCAT  59 248
      DP0879  986218 ..  986232 +  -2.8   -2.6583   GATGGTAATATGGTT               AAGAAG GTG CTTCTG               TCACTTTAGGGTGTC  41 2
      DP0880  987785 ..  987804 +  -4.4  -2.68088   CGCCCCTTATTGAAA            GATC-TGAA TTT TTCAAGATC            CTTATCAGTTTAACC  45 137
      DP0881 NONE
      DP0882  990820 ..  990840 +  -4.1  -5.21709   CTTAGGGCATGGTAG            TGTTTTTTT GTA AAAAAATCA            TTTTTTGGTGTGAAC  78 164
      DP0883 NONE
      DP0884  995011 ..  995042 + -16.1  -3.12668   TGTCTAGGTGAGGAA      CAGAGCCGTTTAA AAAAAC TTAAACGGCTCTG       TTGGCTATCAGCCTG 100 48
      DP0896 NONE
      DP0897 1010551 .. 1010579 +  -2.4  -4.54681   AAAGATATCCGTTTA        TGGCCATTTTCT GTTGA GGGAGGTGGCTA        TTGTTTTTCGTTCCT  60 45
      DP0898 1012360 .. 1012391 +  -6.8  -3.68674   GTTTAGTAGTAGGCA      TTTTTTGTTTTCCT ATAG AGGAAGGTAAAAAA       TATTTTCGAGGTTTT  65 244
      DP0899 1014256 .. 1014289 +  -7.5  -6.18768   TTATTAAACAAAAAA     GGTTGTTTTGCTCTT GGTA ATGGGTAAAACGACC      TTTTTTTTATATTTT 100 55
      DP0900 1014694 .. 1014725 +  -9.5  -2.97188   TGGTGAGATCGATTA      CGGAGGATGGATC AGGATA GATTGATCCTCCG       TCTATGATAATATCA  69 80
      DP0902 NONE
      DP0903 1018684 .. 1018716 +  -9.1  -2.61004   GTATTGAGTTAGTTA      AAAGGCCTTTTCTGC TGT GCAGAGAGGGCCTGC      CCTTTTTCAAGCTAG  66 40
      DP0904 NONE
      DP0905 1020399 .. 1020421 + -16.4  -4.36262   GGAGTAGTTGTTAAA           GACCTCTACC TTG GGTAGAGGTC           TTTTCCTGTGGCTGT 100 34
      DP0906 1021540 .. 1021555 +  -2.6  -4.25256   TGTATGGTAAAAGAG              CCT-TTC TGG GAAGAGG              TTGTTTTGGTGGGAA  59 66
      DP0907 NONE
      DP0908 NONE
      DP0909 1023195 .. 1023213 +  -2.5  -2.57795   TTGAGGGTCCTAAGG            GTAAGAAG TAAT CTTCT-AC             TCGATTGATACTGGA  41 15
      DP0910 1024007 .. 1024032 + -14.1  -4.17048   GCCTTAGCTTAGAGG         TATCTGCCCTG TAAG CAGGGCAGATG          TTATTTTAAAGAGAA 100 29
      DP0915 NONE
      DP0916 1028047 .. 1028063 +    -3  -2.52023   CGTACACCACTTTTA              TCGTTT TTGGT AAGCGA              ATCTTGATGTCAGTG  42 13
      DP0917 NONE
      DP0918 1029415 .. 1029433 +    -4  -3.72695   AATATCTTCTTAGAA             TATTTTTT TGT AAAAAATG             TTTGCTAGACAGAAT  54 195
      DP0919 1031088 .. 1031109 + -14.5  -5.64304   AAGGTGTTATACCAA           CCCTGCTCT TTTA AGAGCAGGG            TTTTTTGTTGTCTTG 100 68
      DP0922 1034558 .. 1034570 +  -3.3  -3.74813   CTCGGTGCTTGATAG                GTTCG TTG CGGGC                ATTTTTTGCTATATT  53 29
      DP0923 NONE
      DP0924 1036260 .. 1036286 + -18.1  -6.24157   GTTAAAAAGAAAAAA         GCCCCAACCTC TAAAC GAGGTTGGGGC         TTTTTTTTTATAAAT 100 41
      DP0928 NONE
      DP0929 1042644 .. 1042656 +  -3.4   -3.5241   GTAACAAAAGTTAAT                TTGC CTGTT GCAA                TATTTGTCAGAAATG  49 107
      DP0930 1044109 .. 1044134 + -17.7  -6.04378   AAAGAGTTTTTATAA         GGGGCATCTCA TTTA TGAGATGCCCC          TTTTTTTTGTACTTT 100 53
      DP0932 1046676 .. 1046690 +  -2.1  -5.87688   CACCTAGAGGCTATC               TCCTT GGCAA AAGGG               TTTTTTTTGCCTTGT  85 53
      DP0933 1047507 .. 1047544 + -20.1  -3.63922   TTTAGCTTCTGCATT   GTAAAAGCCCCTTAGGA TTTA TCCTAAGGGGCTTTTTC    TGTTTTAGCGACCAT 100 81
      DP0935 1048735 .. 1048762 + -14.3  -5.86465   TTCTGCATTGTAAAA        GCCCCTTGAAA TTAATT TTTCAAGGGGC         TTTTTTTATGTTCTT 100 88
      DP0943 1053797 .. 1053817 +  -3.9  -3.57808   CCTATATTAAAAGAC            CTTAACGGT TGG GCCGTAGAG            TATTTATCAATTCGA  53 107
      DP0944 NONE
      DP0945 NONE
      DP0946 NONE
      DP0947 NONE
      DP0948 NONE
      DP0949 1057520 .. 1057538 + -13.2  -2.56596   AAATTTCTTTTACGT             CGCTGTCT CTG AGACAGCG             TGGATTGGTCAGGCC  84 143
      DP0956 1067811 .. 1067838 +  -4.3  -3.38201   ATAATAGAAAATGGA        GTTGTATTTCT CTATGC ATAAATACAAC         TATTTAAGGATATTA  51 127
      DP0957 1068320 .. 1068348 + -16.9  -3.40403   ATCCTGTTGACTAAA        TGCCTCTCTTGAT CAG ATCAAGGGAGGCA        TTGTGGTAAGAGGCC 100 65
      DP0960 1072618 .. 1072639 +  -8.1  -3.73509   CTAGCCCCTTACTCT           TCTTTGCAA CCTC TTGCAAAGG            TTTGAAATTTCATCT  70 197
      DP0962 1075721 .. 1075742 +  -7.3  -2.72049   TCCTTGGAGGTAGTG           CCTGTAGCG TCTT TGCTATAGG            TGCTTGCCAACTCTG  58 54
      DP0963 1078075 .. 1078107 +  -9.2  -6.11019   GAGAAGAACTTCTGA      GCTGCAGTAACTAC TGTCT GTTGTTACTGTGGC      TTTTTTTTGATTTTT 100 41
      DP0964 1080366 .. 1080385 +  -7.8  -3.86346   TAATTACAGAGTCTT            CCCCCAGA GGAC TATGGGGG             TTTATCACCCAGTAA  70 482
      DP0967 1084427 .. 1084453 + -12.3  -3.87815   GGGATTAGCAGGAGG         GGGAGGTGGCC GTAGA GGCCACCTTTC         TTTGTCCCGCTAGGA 100 33
      DP0971 1086941 .. 1086974 +  -7.3  -4.07568   ATAGTTACAGAGAGA     CGATATGGTGAACCC CTCA GGGCTCACCGTTCCG      TTTTAAAACGAACGC  72 40
      DP0973 NONE
      DP0974 NONE
      DP0975 1092061 .. 1092071 +  -5.4  -2.73364   GATGCTTGTCCCGGT                 TTGG GTG CCAA                 TGGTTGCCATAAAGA  48 366
      DP0977 1094096 .. 1094106 +  -6.8  -4.59027   TGGTTTGCTTGGTTC                 CCTG TTG CAGG                 TTTTCTATCATGCTT  77 392
      DP0979 1098373 .. 1098399 +  -6.6  -2.87132   TAAAAGAGTTTTAAC         GCTATCACTTTG ATC TATGGTGATAGC         TGTGTCGGGCGGCAG  57 51
      DP0980 1105575 .. 1105606 +  -5.1  -3.32343   CTAAATAAGCACAGC      CTCCATCTCCCCCT CGTCA AGGTGGAGA-GGCG      TTCTAAGCATCTGCC  55 169
      DP0983 1110579 .. 1110590 +    -3  -2.57132   CACAGTGAGGGTGAC                TTTC AGTG GAAA                 ATTATGAGGGGCAGG  42 89
      DP0984 1111095 .. 1111106 +  -3.6  -4.04187   CGTCAATCTCTTTAA                CCGC TGTG GTGG                 TTGTCTTTTGTACTC  58 338
      DP0988 1116741 .. 1116767 + -12.3   -5.4505   TTGCCAGCAAAAAAA         GGGACAGTGCC GGAGA GGTGCTGTCCC         TTTTTTATTAGAGAA 100 96
      DP0997 1129246 .. 1129273 + -12.1  -6.30182   GGTTTTGCAGTTAAA        GGGTTGTTGCA TTTATT TGCAACAGCCC         TTTTTTTTTGTCTGC 100 55
      DP1000 1132865 .. 1132876 +    -3  -2.62712   CAGTAAAAGGAGAGT                CTAT GAAA ATAG                 CTATTATCTCTGATG  42 35
      DP1001 NONE
      DP1002 1135024 .. 1135043 +  -2.2  -5.47159   CAAGGCGGGTGGTCT            TATCCT CTGAGATC AGGATA             TTTTTTGTCTTAAGG  79 123
      DP1004 1136796 .. 1136806 +  -3.2  -5.71712   TAGGTATCAGGTGCA                 GTAC TAG GTGC                 TTTTTTTCTCTGCGC  86 19
      DP1005 1137302 .. 1137312 +  -6.8  -2.58539   CTTTTTTCTGGTGAG                 CTGG TTG CCAG                 TAGATTCGTGCTCTT  56 44
      DP1006 1139361 .. 1139379 + -14.6  -3.52481   TTTCTCTAGATTAAA             GGGGCATC TGG GATGCCCC             TTCTCTGCCCTATTT 100 27
      DP1007 1140774 .. 1140806 + -12.1  -3.27619   ATAAGAAACAGTCTC      GATTGCTGTGCCTAT GCT GTAGGCACAGAGATC      ATTTATTTCGAATTT  89 68
      DP1008 NONE
      DP1009 1143215 .. 1143235 +  -3.3  -3.15378   TATTGACCAGGAATG            ATCTGTAAG ATA TTTACAGAC            TATCTATATTATTAA  46 76
      DP1010 NONE
      DP1011 NONE
      DP1012 NONE
      DP1013 1149260 .. 1149288 + -13.3  -5.86465   GCGGTTTATTGAAAA        GGCAACAGATTCT AAA ACAATCTGTTGCC        TTTTTTTATGTTGTT 100 179
      DP1014 NONE
      DP1015 1150759 .. 1150776 +  -2.7  -4.67982   TCTCATCCTGATGCG             TCTTGAG CTTT CTTGAGA              TTTTCTTGCCTGCAG  64 10
      DP1016 NONE
      DP1017 1151960 .. 1151977 + -11.3  -5.60993   TGAATGTAGTGGAAA             TGGCAGC TTGA GCTGCCA              TTTTTTTGTGGCCCG 100 51
      DP1027 1166414 .. 1166440 + -19.6  -6.32216   TATAGAATAAAAAAA         GCCCGTTAGAGT CTG ACTCTAACGGGC         TTTTTTTTTATCTGT 100 52
      DP1032 1170678 .. 1170689 +  -2.2  -4.32034   GGGAAGTATCGTTGG                TAGC TGTA GCTG                 TTTTCGTAGTCGTGG  61 379
      DP1034 1173922 .. 1173953 + -19.6   -5.2291   ATGCTTTTAAGAAAA      GAGCCCCCGAAGCCT TTA AGG-TTCGGGGGCTC      TTTTTGTTATGCTCT 100 67
      DP1035 1175164 .. 1175189 +  -5.5  -4.22338   AGAAACGAAGAAAGT         GG-CTTATAGCA AGA TGCTGTGAGTCC         TTTTGAAATTGTGGT  65 56
      DP1036 NONE
      DP1037 NONE
      DP1038 1176143 .. 1176157 +  -7.8  -3.63805   GTGGTTAATGGCTGG               GGCCTG TAT TAGGCC               TTTCGCCTATGAGCT  70 155
      DP1052 1189944 .. 1189955 +  -5.8  -4.43501   GAGACAGGGGCTTAT                CAGG GCCG CCTG                 TTTTCTCCATGCCTT  73 290
      DP1053 1190842 .. 1190856 +  -4.3  -4.91357   GCAATAACTCAGCTG               TGGTT CTCCT AACCA               TTTTGTTGTCTCTTT  71 14
      DP1056 1193421 .. 1193436 +  -2.6  -4.17132   TGGTTACGGAAAGTT              TTTTAG CTGC CTGAAA               TTTATTGACAGCTTT  59 63
      DP1059 1196029 .. 1196046 +  -4.9  -3.34192   GCAAAGGAGTTCCAT             TTAACTC AGGA GAGTTGA              TTCGTTAAGACCATT  53 8
      DP1060 1197738 .. 1197775 + -10.1  -2.63348   CTGTTCCAATCCAGA   TTGACCATCCAAATATA GTCA TTTATTTAGATGGTCAA    ATTCATCTTAATAGA  71 157
      DP1063 1199777 .. 1199788 +  -4.4  -3.19941   GGCCTCCTGTTATGA                CAGT TTAA ACTG                 TGATTTTAGTTGATT  49 1
      DP1064 1200418 .. 1200447 +  -6.4  -4.67943   CCTGCCTTCACAAAA       CCATTGTCCCGG TTTAAT TTGGGCCAATGG        TTTTCTCTCTTGCGC  77 45
      DP1065 1201190 .. 1201210 +    -4   -4.7497   AACATGTAAGTTTGT            TCATTGCC TATCT GGTGATGA            TTTTTGATCGCTACA  71 381
      DP1066 1204404 .. 1204426 +  -5.6  -3.17825   TGTAGACTGCTTCCA           ACCATAAAGC AGT GTTTTATGGA           TCTCTTGCTGATTTT  55 506
      DP1067 NONE
      DP1068 NONE
      DP1069 1207745 .. 1207763 +  -3.7  -4.68593   GTTGGTTGGAATGTT             GGCGACC AGGGC GGACGTC             TTTTTGCCTAGTAAA  67 464
      DP1070 1208596 .. 1208609 +  -5.3  -3.43676   TCGCTTGCCACATTT               TCTAC TCCT GTAGA                TCTATTTTGCCTATA  57 377
      DP1071 NONE
      DP1072 1211336 .. 1211352 +    -8  -3.08798   GCCAGGAAAGCCAAC              GGGAGA TATTC TCTCCC              TGTTGAGTGAAGCGT  63 200
      DP1073 1211870 .. 1211880 +  -5.4  -2.67423   TTTTTGTGATAAAAG                 GCAT GGA ATGC                 ATTCGTATTATTAGA  49 120
      DP1074 1213066 .. 1213089 +  -7.4  -3.61894   TGCCATAAAAGCTTC          TGGCTCTCGT AGAG ACTGGAGCCA           TTGTTAGCAACGATT  68 114
      DP1075 1213695 .. 1213707 +  -6.3  -2.83249   TGACTTCTTCAAAAT                CATTC GAA GAATG                TCGTGTTGTCTGCCA  55 412
      DP1078 1215841 .. 1215853 +  -4.1  -2.87463   CAGTGCCAACGTCAC                CTTGT TAT GCAAG                TGTATCAAGAACCTT  46 215
      DP1079 1216984 .. 1217004 +  -3.9  -3.14229   TAGGTGTGAGCTATA            CTCTCCGGT GAT ACCCGAAAG            TCTTCCTCAGAGTAT  48 124
      DP1080 1219188 .. 1219201 +  -2.4  -3.37344   TGAAATTGATATTCT               TCGT GAAGTG ACGA                TTGATTAAGTGAAAA  45 4
      DP1081 NONE
      DP1082 NONE
      DP1083 NONE
      DP1084 1224202 .. 1224220 +    -6  -2.61092   TTGGCCAGGATGGGA             TTTCTGTC AGG GGCAGAGA             AATATTTTTTTTCTT  51 503
      DP1086 1225610 .. 1225635 + -11.9  -5.91981   GATTTAAAGGAAAGA         GGCCCTGAATG ATTT TGTTCAGGGCC          TTTTTTTTGCCTTTT 100 75
      DP1087 1228429 .. 1228467 +  -9.8  -4.06533   GCAAAATAGACCGTT  TCTCA--GGGGAGAAGGG TAGCC TCCTTCTCCCCGTTGAGA  TTATTTCGTAGTTTA  86 32
      DP1089 NONE
      DP1090 1231503 .. 1231532 + -20.9  -5.90981   TCCTGCTTGAACAAA       GGAGCTGCAACCA ATAA TGGTTGCAGCTCC        TTTTTTTTGCTCTGC 100 62
      DP1094 1237568 .. 1237578 +  -3.2  -4.07306   TTGCGGTGGCGATCT                 GTTG ACG CGAC                 TTTCTCCTTGCATGT  56 45
      DP1095 1238359 .. 1238370 +  -7.2  -4.13767   GGCCTGATGCTAAAG                GGCC ATGG GGCC                 TTTTAGAATAAAAAC  73 34
      DP1096 1238965 .. 1238994 +  -7.9  -2.87931   TTGCCTTTGATGATA       GGAGAACGATGCGT TTT ATGCAACGT-CTCC       TCTATACGCCCTCCG  61 56
      DP1097 NONE
      DP1098 1240167 .. 1240189 +  -4.8  -3.92592   AGCTATACTTTTTGA           GGCTTGTG TTTCACT CGCAGGCC           TTTCCTGTTCAGGGT  61 43
      DP1099 NONE
      DP1100 1242158 .. 1242177 +  -2.2  -2.61695   GACATTTGTTGAATA            TGAAAGAG TAGT TTTTTTCA             GTCTTTGCAGGTGAC  40 15
      DP1101 1242754 .. 1242792 + -14.1  -6.04953   CCTGTTGGAGAGTTG  GAGTTGAACCCATCTGTA AAAA TACGGATGGG-TCAGCTC   TTTTTTTGTTTCTGT 100 89
      DP1102 1243332 .. 1243380 + -11.3  -3.75738   TATTTCTATGACTCT TGGTTTGCGGAATGCCTTGAAA TATCAT TTTCAAGGCATTCTGTGG-CCA TTCTTCCTCCTGCTA  95 45
      DP1103 1245866 .. 1245879 +  -3.9  -2.94144   AGAGCCCACCACCAG               TACTA GTTT TAGTA                TAGTTTAAGTAGGAG  46 216
      DP1104 1246387 .. 1246400 +  -2.5  -2.90615   AAAAAAACAGATCAG               TATTT TTAA AAATA                TAATTTGCAGAAAAT  43 52
      DP1105 1248491 .. 1248518 + -10.7  -6.04378   GATGTGAGGTATAAA        TCTCCAAGGAT CCTCGT GTCCTTGGAGA         TTTTTTTTATCATTT 100 64
      DP1106 NONE
      DP1107 1252244 .. 1252268 +  -8.5  -3.95153   CTCTGTTATCAAAAA          GCCGTAGTGAT TAG GTCGCCACGGC          TTTCTACATAATTGC  77 42
      DP1108 1253569 .. 1253595 +  -9.5   -6.4753   ACTGATCTGTTTTGG         GGCTATCTTCT CTGGT GGAAGGTAGCC         TTTTTTTTTGTTTGC 100 52
      DP1109 1255444 .. 1255477 +  -9.8  -3.43042   GCTAATAGGTTTTTG     TTGCCCTATTTGAT TTAAGC GTTAAATAGGGCAA      ATTTTTAATAGGAAA  78 46
      DP1111 1256066 .. 1256080 +   -10  -2.57404   CGTTCTTGGTTAGTT               TCGCAG GTG CTGCGA               CTTGGTGCTTGCTAT  71 28
      DP1112 1256695 .. 1256717 +  -9.2  -3.93875   TATATGGGGAGGTTG           GAATCTAGCG TAA TGCTGGATTC           TGTTGTTTTTTGATA  83 55
      DP1113 NONE
      DP1114 1258099 .. 1258116 +  -4.1  -3.78351   CTGCCGAGATGAATA             CCAGAAT TTTT ATTCCGG              TTTAGTGGGGTTTAT  57 105
      DP1115 1258717 .. 1258730 +  -5.3  -3.49966   CAGAAGGAACAAGAA               GGAAA GTAA TTTCC                TGATTTTTTTAACGG  57 17
      DP1116 1259198 .. 1259237 + -13.7  -4.63527   TGCACGACCAAGCTT  GAAAAACACGCTACAGG CACAGA CCTGTAGCGTGTTTCGC   TTTTTCAAGTGATGA 100 76
      DP1117 1263667 .. 1263703 + -14.6  -2.75528   GAAAAATCAGTTACT   GA-CTCGGGCAGGTTTT GCAA AAGACCTGCCCGGGCTC    TGATCTCTTCAAAGT 100 40
      DP1118 1267928 .. 1267939 +  -2.2  -4.62441   TCGAACTTTGCCAAG                GTGT CAAG GCAC                 TTTGTTTATATGAAA  63 130
      DP1119 NONE
      DP1120 1268965 .. 1268979 +  -2.8  -3.08812   TAGATAAGGGCTGGC               GTCAAC CTA GTTGAG               ATTTGTTAAGAGGGA  44 54
      DP1121 NONE
      DP1122 NONE
      DP1123 NONE
      DP1124 NONE
      DP1125 NONE
      DP1126 NONE
      DP1127 NONE
      DP1128 1275423 .. 1275433 +  -3.2  -3.36327   GAGATAATTAAAGAA                 CGGA ATT TTCG                 TTATAACTGGACTCA  47 34
      DP1129 NONE
      DP1130 1276511 .. 1276530 +  -7.2  -3.39948   ACAAGGGTGCTGTTG            CTCAGTGA TTTT TTACTGAG             TTGCCTTTCTTATAA  64 18
      DP1131 NONE
      DP1132 1277151 .. 1277175 +  -3.6  -2.68137   AACCATAGCATCAGA         GACTACA-GCT GCAT AGCCTGTCGTC          ATTCATGTTTAACTT  44 10
      DP1133 1277477 .. 1277493 +  -2.3  -3.57615   GCGTGAAAACAATAC              TTGAGCA AGC TGTTTAA              TTTAAAAGATATTGA  49 9
      DP1134 NONE
      DP1135 NONE
      DP1136 NONE
      DP1137 1279126 .. 1279138 +  -2.7  -3.63515   TTCTGTTATCTCTGT                TTGAT TCT GTCAA                TTATTGGACATAAGG  50 45
      DP1138 1279485 .. 1279502 +  -6.3  -3.96148   GAGTTGCTGTTATTT             CAACATC TAAA GGTGTTG              TTTCTAATAAGACAG  67 113
      DP1141 1280560 .. 1280570 +  -4.6  -3.68757   AATGATTTTAATAGT                 GGGG GTG TCCC                 TTGTCTGATTTTAAG  57 39
      DP1142 NONE
      DP1143 NONE
      DP1144 1281812 .. 1281836 +  -6.6  -4.53163   CCGAAATATACAAGA         GATCAAAGGCA TTAT TGC-TTTGATC          TTTTGTGCTGTCTGA  76 54
      DP1145 NONE
      DP1146 1283955 .. 1283979 +  -8.8  -3.16742   GTTCACGAGAAATTG          CATAATGTAA GATAG TTACATTATG          TTAATAAGGGTTAAA  69 21
      DP1147 NONE
      DP1148 NONE
      DP1149 1284916 .. 1284941 +  -9.9  -2.59927   AATAATTGATAACTC         TTGTCTCTCTT TTGC AAGAGAGATAA          TGAATTGTGAGACTT  71 36
      DP1150 NONE
      DP1151 1286085 .. 1286117 +  -4.9  -5.24647   TAATCTGCTTTTTTA     C-TCGGTGGATGTG CTGTTT TGCGTCCACCGATG      TTTTGTTTTCTGTCT  80 38
      DP1152 1287236 .. 1287246 +  -3.2  -3.86916   AGCGCTTTCTCTAGG                 GACG CTT TGTC                 TTTGGTGTAGTGCTA  53 42
      DP1153 1287765 .. 1287796 +   -16   -6.4753   AGCTTTTGATAGAGA      GGGACTGAAAGGAA TTTA TTCCTCTCAGTCCC       TTTTTTTTTGTTTGC 100 79
      DP1154 1288967 .. 1288999 +  -9.2  -3.48276   TGCGATAGAAGGTAA     CGAAAGGGGC-TGTC TATT GACTTGCCCCTTTTG      TTGTGTGGACAGAAG  76 237
         tsf 1289681 .. 1289708 + -15.8  -5.62288   CTAATTTGTACTTTT        TGTTGCCTCAAA ATTT TTTGAGGCAACA         TTTTTCTTTTCTTCC 100 37
      DP1156 1290435 .. 1290446 +  -4.4  -3.73647   CTGCACTTGGTGAAC                GTGT TGGG ACAC                 TTATTACTGCGTAAG  54 0
      DP1157 1291174 .. 1291200 +    -5  -3.68256   TTTTATGTTTTAAGT         CATGACATCCCC CTA GGGGACGTGAAG         CTTTTTTCATGGACA  57 112
      DP1158 NONE
      DP1159 NONE
      DP1160 1293995 .. 1294013 +  -2.4  -2.85585   TAACCCGGCAAAAAA             TAACGGAA CTC TTCTGATA             TCATCTGTTTTCACG  41 9
      DP1161 NONE
      DP1162 NONE
      DP1163 1296976 .. 1296992 +  -3.7   -5.1287   GAAAAAGCATAATAA              TGTCTAG TAT CTAGAGA              TTTTTTGCGTATGGC  77 19
      DP1164 NONE
      DP1165 NONE
      DP1166 NONE
      DP1167 1302321 .. 1302357 + -23.9  -4.00443   GTTTGAGCAGTTTTT    GCAAAGGCCCTTCTCCC CTT GGGAGAAGGGCCTTTTC    TGTTTTTACTGGTCA 100 47
      DP1170 1305359 .. 1305386 + -12.8  -5.10154   TCACCAGTTATATAA        GGCACTTACGGT TTAC GCTGTAAGTGCC         TTTTTCGTTTTAAGT 100 184
      DP1171 1307731 .. 1307756 +  -4.6  -2.79098   TAACAACTTGTTAAG         GCGCGCACAA AACAGC TGGTTCGCGC          TCGTTCCTCGCTCAA  49 42
      DP1172 1308895 .. 1308907 +  -4.1  -3.65529   AAGGATCATGTGTAT                GGTTG CAA CAATC                TTTCACTACGGATCT  54 456
      DP1174 1312325 .. 1312356 + -13.8  -4.54727   GGATCACCATTGATA      AAGGCACTTACGGC TCAC GCTGTAAGTGCCTG       TTTTCGTTTACGGCC 100 107
      DP1182 1322141 .. 1322174 +  -8.9  -4.78753   AAATGGCTAACAAAA     CACTAACCGGCCC CAGCAAGA GGGTCAGTTAGTG      TTTTATTAATATTGC 100 63
      DP1183 NONE
      DP1184 1323665 .. 1323682 +  -2.7  -4.60255   CAACGAGAATGTGGC             TCACATC GGGG GATGTCA              TTTTTGCGAACTTCT  64 80
      DP1185 NONE
      DP1186 1325506 .. 1325526 +  -9.7  -2.63623   TCCTCTCAGGGCTAG            GGAGGAGGG CTC CTCTCCTTC            GTCTCTTTTGAGCAA  71 49
      DP1192 1332307 .. 1332320 +  -3.1  -2.87602   GGTGGATGTACATTT               GAATG AACA CGTTC                CTTGATTATTTTTTT  43 187
      DP1193 1332885 .. 1332912 + -10.6  -5.88565   CGGATCACCAGTTAG        GGCACTTACGGT TTCG ACTGTAAGCGCC         TTTTTTTGTTCTGGG 100 230
      DP1196 1335923 .. 1335945 +  -8.4  -3.57462   TGTTGTCTCAAGACC           TTCTGCAGGG GTT CCTTGCTGAA           TTTCCGGATGAGATG  69 438
      DP1198 1337797 .. 1337810 +  -3.9  -4.40561   TGTTCTCGTCTGGTC               CTAAA TTCA TTTAG                TTGTTTTTGCAGCGG  63 12
      DP1199 NONE
      DP1200 NONE
      DP1201 NONE
      DP1202 1343003 .. 1343013 +  -5.4  -2.73243   GGAATAGTGGAAACG                 GAGA TCT TCTC                 GTTTCAGCACTGCCT  48 381
      DP1205 1345860 .. 1345897 + -12.4  -5.26875   ACTGTTTGGTTTAAA   CGAAATAAAAGTAGAA GTAAAA TTCTATTTTTATTTCG    TTTTTTAATTAGAAA 100 71
      DP1206 NONE
      DP1207 NONE
      DP1208 1349467 .. 1349493 + -14.4  -3.61715   TTTTCATCGGTATAT         GAGCCTGCCCTG TAA CTGGGTAGGCTC         TTGTTAGCAAAAGTC 100 49
      DP1209 NONE
      DP1210 NONE
      DP1211 NONE
      DP1212 1353998 .. 1354010 +  -3.3  -3.18264   CTTCGACCTCCAATA                TCCCG ATT CCGGA                TTACTCCCTGACAGC  46 68
      DP1213 1354332 .. 1354355 +  -3.2  -5.76949   TCTATTGCGCCACTG          TTAC-TTAGCC ATA GGCTAAAGTTA          TTTTTTTTGCAAATA  88 18
      DP1214 1355541 .. 1355561 +  -6.7   -2.9244   TCAGGGAGCAGATTA            CCTGCAGTG CTT CTCAGCAGG            TGTGGTAATTTTAAT  58 351
      DP1215 1356681 .. 1356707 + -11.6  -3.07198   CGGCTGGTGCAAAAT         CCCCTCGTTCTC ATA GAGAATAAGGGG         CTTTATGTATAAGAG  84 43
      DP1226 1368950 .. 1368968 +  -2.3  -5.41787   TATTTTTTCTTACTA             GGGGGTG CGGCA CAACCTC             TTTTTGTCTTTTTTC  78 118
      DP1227 NONE
      DP1228 1371469 .. 1371500 +  -3.6  -2.88023   CTAGCCTTTTGTTTG      CCAACCTGTAGCTG AGAT CTGCTATCCGTTGG       ATTTGATCCTGATAG  43 82
      DP1235 1379658 .. 1379668 +  -6.8  -4.53398   GCCTCTGCGCAAGTG                 GGCT GTC AGCC                 TTCTTTTTCATGTTG  76 110
      DP1236 1380718 .. 1380743 +  -5.5  -4.67904   TTTCAGATAAGTTAA         TAATAGCGAGA CGAT TATCGCTATTG          TTTTTGGGATTAGTA  73 196
      DP1245 NONE
      DP1246 NONE
      DP1247 NONE
      DP1248 NONE
      DP1249 1395180 .. 1395197 +  -2.7  -4.84262   TACTCCATATTGATT             TTTGCTG TTCA TGGCAAA              TTTTGTTGGTTGTTC  71 442
      DP1253 1400033 .. 1400059 + -10.9  -5.61596   GTTGTGGTAAAAAGA         GCTCAATCCTG TACAT CAGGGTTGGGC         TTTTTTTATGAGACT 100 55
      DP1256 NONE
      DP1257 NONE
      DP1258 NONE
      DP1259 1407001 .. 1407013 +  -2.7  -3.46407   TTTTCTTTGCTTATC                TGTAG GCC TTACA                TGATTTTTTATAGTA  48 59
      DP1260 1407660 .. 1407689 +  -2.9  -5.28983   TGGCACCCTGGTGCA       TAGGGGGCGAGA TTAGTTT TCTC-TCCCCTG       TTTTTATATTTTAAC  76 10
      DP1261 NONE
      DP1262 1409249 .. 1409281 + -18.6   -5.7946   TAGGGAGAGACGATA      GGGGGACAAGGTCA TAGGC TGATCTTGTCCCCC      TTTTTTTATTCCGGG 100 51
      DP1264 NONE
      DP1265 NONE
      DP1266 NONE
      DP1267 NONE
      DP1268 NONE
      DP1269 NONE
      DP1270 1417616 .. 1417630 +  -2.8  -3.12327   AGTTATCAAAATTTA               TCTTGG AGG CTAGGA               TGTTACGTATCAGAA  44 13
      DP1271 1418356 .. 1418372 +  -2.9  -4.98758   AGAGTAGAGGCGAGA              TGAGGCT TTT GGCCTGA              TTTTTATAGGTTTTT  70 23
      DP1272 NONE
      DP1273 1420487 .. 1420519 + -14.3  -2.60211   TGAGTTTTTGATTTA      TCGGTGGAATTCATC TTA GATGGATTCCACTGG      CCTTTTTCCCCACCT  95 41
      DP1274 1422183 .. 1422202 + -12.2  -2.62263   GTAGCAGCATGTTCT            GAGCTCTG CTCG CAGAGCTC             TACTGTAAACCAGCT  83 37
      DP1275 1424013 .. 1424038 +  -6.2  -5.61596   TGCTGAAAGAAAGAG        GGGCC--CCATC GTCT GATGGTTGGCCC         TTTTTTTATACCCAT 100 90
      DP1276 1426781 .. 1426809 + -16.2  -6.06723   CATTTTCATAGGAAA        GGCGAATAAACC ACTTG GGTTTATTCGCC        TTTTTTTTTGCAAGC 100 75
      DP1282 NONE
      DP1283 NONE
      DP1284 1434887 .. 1434906 + -12.2  -5.64274   TTTTTGTAGGATGAA            CCCACCAT TTTT ATGGTGGG             TTTTTTTATGCCTAG 100 128
      DP1285 1437981 .. 1438003 +  -5.6  -3.85698   AAAAATTGTTGGTAT           GGCTTAGG CTGTTTT TCTAAGCC           TTTCTAGGGGCAGAC  63 283
      DP1286 1439459 .. 1439488 + -18.7  -5.25735   GCAGTAGTAGGTAAA       GGGCCACAGTTTC TTAA GAGACTGTGGCCC        TTTTTGCTTTTTTAG 100 81
      DP1287 1440747 .. 1440759 +  -3.4  -4.16016   TGGACTATTTTAAGT                GAGT ATTGA ACTC                TTTGTTAAGCGATCA  58 69
      DP1288 1441969 .. 1441981 +  -9.1  -3.54459   AACCGGCTTATCTTC                TGGCC CTG GGCCA                TTTCCACAACCTTGA  71 268
      DP1295 1448884 .. 1448932 +  -2.7  -2.50436   ACCGTTTTTCCCCTA TCCGAATTTTGTTTTTATGTTTT TTT AAAACAGGAGAATAAAATTGGAA CGTTTTACATTAATT  41 148
      DP1296 1450357 .. 1450384 + -18.6  -3.33696   TCACCTGTAAACTGA        GTCGGTCGAAAC TACG GTTTCGACCGAC         TTGGTTAGGGCGAAA 100 49
      DP1300 1453901 .. 1453913 +  -7.7  -2.72344   GGCGGGCGCAGCCGT                GTTGC TGT GCAAC                TGCTTGCCGGTAAGG  60 47
      DP1301 NONE
      DP1302 1455943 .. 1455970 + -14.3  -3.74158   CATGGATATAAAAAA        GCCCCAAACTA AATTAA TAGTTTGGGGC         TTTGGATATAATTAA  95 365
      DP1306 1458233 .. 1458260 + -14.3  -3.66874   TGAGGGCAAAAAAAA        GCCCCAAACTA AATTAA TAGTTTGGGGC         TTTGGATAAAATTCG 100 89
      DP1323 1479946 .. 1479985 + -12.3  -5.30616   CCTGGAACAGCTTAA GACCGTG-TGCAG-GGGCC GTAG GGCCTGCTGCATTACGGTC  TTTTTCTTTGAGTGC 100 53
      DP1328 NONE
      DP1329 1484593 .. 1484616 + -14.6  -4.00066   AAGTTATTTGTTTTT          GCCCTGTAGC CTTT GCTACGGGGC           TTTCTGCATTCTAGG 100 56
      DP1330 1485527 .. 1485538 +  -7.2  -3.63707   TAATTAAAATGAAAT                GGCG GTTA CGCC                 TTTAACAGTTATCTT  68 184
      DP1331 NONE
      DP1332 NONE
      DP1333 1489718 .. 1489731 +  -6.7  -2.52082   GTTATCAACGATTTG               CTCCA TTAA TGGAG                ATGTTACTCATTCAT  55 17
      DP1334 NONE
      DP1340 1495593 .. 1495623 +  -7.7  -6.22802   CAGTAAGGTTTGATG      GCAAGGAGATGCTC TTTT GAGT-TCTCTTTGC       TTTTTTTTTGTACAG 100 60
      DP1341 1496522 .. 1496565 +  -3.8   -4.4648   CGATAGTCTTAAATC TCTCCTCACTCCTCTGGTAGA GTG TCTTCCAGGCCAG-GAGGCGA TTTTGTACTGCCCCT  65 426
      DP1343 NONE
      DP1344 NONE
      DP1345 NONE
      DP1346 1506938 .. 1506949 +    -3   -5.4433   TCTCTGTAGTCAGAA                CAAA TATC TTTG                 TTTTTATTTATATAT  82 69
      DP1347 1507988 .. 1508023 + -15.6  -3.18264   AGTAGTAGTTTTTTA    CAGAGTTACCCGTGGA CAGT TCTACGGGTAACTCTC     TTCCTACCTAGAGCA 100 36
      DP1350 NONE
      DP1351 NONE
      DP1352 1512168 .. 1512196 +  -4.8  -3.35695   TTTTTGGATGAATTG        TGATTTGAAATA AAAAA TATTTTAAGTCA        TTGGATTTGTATAAG  53 315
      DP1353 1512831 .. 1512867 +  -6.7  -4.16016   TTAGCCTAGTGCAGG   CTGGTCATC-GGCC CCATTTTTTT GGCTAGATGACCAG    TTTATTGGGCAATGC  71 32
      DP1354 1514207 .. 1514227 +  -5.3  -4.07877   GGGTTCTTCTTTAAA            GAGCCTCCC GGA GGGATGATC            TTCTTTATGAGGTAA  65 7
      DP1355 1514965 .. 1514991 + -10.9  -3.03243   TGCTTTTCCCTGGCA         GGAGGATGCCT TTTTT AGGAATCCTCC         TCTTCCCCCCTCCCT  79 63
      DP1368 1529174 .. 1529200 + -15.3  -6.02919   AGTTATAAGAAAAAA         GGCTGTATTCC CAAGA GGAATACAGCC         TTTTTTTGTTTGTGG 100 50
      DP1373 NONE
      DP1374 NONE
      DP1375 1538330 .. 1538356 + -18.2  -5.08601   AGTCCAACAAATAAA         GCCCCATAATAG CAA CTATTATGGGGC         TTTTTGTTGGACTAA 100 55
      DP1379 1542546 .. 1542566 +  -2.5  -4.26188   GAGTAAGAAAATTTT            AGAGATGAG CCT CTAATCTCA            TTTTAGCTGTATAAA  59 10
      DP1380 1543845 .. 1543859 +  -5.6  -3.96093   TGAACGTCTCAAAGA               GGTCAG GCG CCGACC               TTTGCTATTGGTCTC  66 110
      DP1397 1564362 .. 1564381 + -11.4  -6.06723   CTAGCTCTCCCTTAA            TCCCCGCC CTTT GGTGGGGA             TTTTTTTTTGCCCAC 100 71
      DP1398 1565357 .. 1565382 +    -9  -6.11644   AGAATTAATAGAAGA         GCCAATCGCC CTATGA GGTGGTTGGC          TTTTTTTTTGCCTGG 100 48
      DP1401 1567892 .. 1567908 +  -7.9  -2.65409   TGCCGAGAGGGTGTA              CCGCCTG ACA CAGGCGA              ATCTTGTGTTGCCTT  58 201
      DP1404 1569656 .. 1569675 +  -5.6  -3.10796   CAAGTTAGGTGCTTT            CTTGCCGG TAAC CCGGCAGC             TCTTCACTGGTAGAG  55 80
      DP1405 1570512 .. 1570522 +    -4    -3.551   AATAGCAAGGTGAAA                 TTTG TGT CAAA                 TTCTATGCCTTGCAG  52 253
      DP1406 NONE
      DP1407 1574445 .. 1574473 + -10.3  -3.98484   GCAACCATAGTGTCG        TGGATTGCGGCAC TTC GTGCGGCAATCAA        TTTCTGCATTGCCTT  85 493
      DP1409 1575911 .. 1575925 +  -7.1  -3.23855   ATTTTAGCCAACTTT               GCCTC TTAAT GAGGC               CTTATTTTTCGGAGA  64 75
      DP1410 NONE
      DP1411 1576630 .. 1576644 +  -2.7  -4.20368   GGCGCGGTGTTTTTA               AGCCC TCCAT GGGCA               TTTGTCTTGGGGTGG  57 140
      DP1419 NONE
      DP1420 1585298 .. 1585315 +  -5.6  -5.16472   TTTCCGGTTCCCTTT             CTGCTT GGTGAA AAGCAG              TTTTTTGAGATTTTT  82 392
      DP1434 1600973 .. 1600984 +  -7.2  -3.40403   TGATATTTCGTACAG                CCGC TTCG GCGG                 TTGTGCTAACAGAGG  64 49
      DP1435 NONE
      DP1436 NONE
      DP1437 NONE
      DP1438 NONE
      DP1439 1606656 .. 1606681 + -15.5  -6.12328   CCACGGTTTTTTAAA         GGCTCGTAACG TTTT CGTTACGGGCC          TTTTTTTTGTCTTCT 100 221
      DP1440 NONE
      DP1441 1610238 .. 1610266 + -17.5  -5.61596   GTAGTGCTGAAATGA        GGGGAGGGAGAGC TTG GCTTTCTCTCCCC        TTTTTTTATGGCGAT 100 111
      DP1444 NONE
      DP1445 1619021 .. 1619031 +  -2.6  -4.58663   GGCAACGGGCGCCGA                 TATA CTG TATA                 TTTTTGAAAGGTAAT  64 1
      DP1446 NONE
      DP1447 NONE
      DP1448 1622127 .. 1622146 +  -3.6  -3.57792   TCTGGGCACCCTGCG            CTCCT-CAA AAT TTGCGGGAG            TTTGAAACTCGCTAC  53 180
      DP1449 1622475 .. 1622486 +  -3.6  -5.47218   GTGTTCTCGGTTCCA                GTGG TTAG CCGC                 TTTTTTTGGCTGACA  84 123
      DP1450 1622777 .. 1622797 +  -2.5  -2.82775   GGGAGAGAGGGACTA            CTCCTTTTC TGT GAAAAGCTG            TCCATTTTCTATACG  42 62
      DP1454 1626228 .. 1626239 +  -7.2  -4.13014   CTTCCTGCGCACAAA                CGGC AACA GCCG                 TTTTCAAGCTGTCGA  71 455
      DP1456 NONE
      DP1457 NONE
      DP1458 NONE
      DP1459 NONE
      DP1460 NONE
      DP1461 NONE
      DP1462 1633358 .. 1633373 +  -5.4  -3.91911   AAAAATAGAGCTGAA              GTCTTG GAGA CAGGAC               TTTAATTAGAATAAA  63 1
      DP1463 1634301 .. 1634317 +  -6.5  -3.34895   CCGGAATAAGGGGGA              CTGTGGC ATT GTCGCAG              TTGGTTGGCGCTCCC  59 437
      DP1471 1644909 .. 1644934 +  -3.2  -4.15044   CGTTTTTATTCTTCT         GCTCGGCC TTGGTTTTTT GGCAGAGC          TTTCTTGGCCGGGCA  58 160
      DP1472 1646438 .. 1646464 + -12.3  -5.90231   TCTCTGCAGTTTTGA         GGGGTACTGCC TTTTT GGTGGTACCCC         TTTTTTTATGTTTGT 100 52
      DP1473 NONE
      DP1474 NONE
      DP1475 1648474 .. 1648497 +  -3.2  -4.65512   AATTTTCATTGCCAT          TTCAAGAGTCC ACT GGTCT-TTGAA          TTTTATCATTATTTT  65 399
      DP1476 1649234 .. 1649244 +  -5.4  -4.82901   TAGAGGGCCCTGTGG                 CTTG GGC CAAG                 TTTTTATAAAGGAGA  75 59
      DP1477 1650489 .. 1650509 +  -3.2  -3.53811   CTTCTGGCGAAAGTA            GCGGGCCT GTACG AGGTTTGC            TTTGCCGGCCATCAG  50 238
      DP1480 1653187 .. 1653201 +  -2.1  -2.94759   TTGAAACAAAGAAGT               GTTGT AAATA ACAGC               TCCTTATTGGGGTTG  42 15
      DP1481 NONE
      DP1482 NONE
      DP1483 NONE
      DP1484 1655641 .. 1655652 +  -5.8  -4.73613   CCTAACGGGCCAGTA                GGCA GATG TGCC                 TTTTGTTGCTGGTCC  75 71
      DP1485 1656481 .. 1656493 +  -4.9  -3.08046   CTTCCTACGGGAATC                TTGAA AGC TTCAA                CTTTTCAAGTCCCCC  51 101
      DP1486 1658637 .. 1658658 +    -8  -5.65177   GGATAAAACAAAAAA           CCTGTGGA TAATTC TCCACGGG            TTTTTTTATGCGTAT 100 50
      DP1493 1666213 .. 1666223 +  -2.4  -3.39884   TACTCAGTTTGATAT                 GGCC TAT GCCC                 TTCTGGGTGCTATTT  45 29
      DP1494 1666843 .. 1666870 + -16.4  -3.72576   TAGTGGCACAAAAAG        CCCGACAGTCTT TAAA GAGACTGTCGGG         TTTAATGAGAAGAGG 100 67
      DP1496 1669224 .. 1669260 +   -16  -3.37935   CTGTTCTAGAGATTT    TCCTACTTCGCAGGGG ATACA CTTCTGCGAAGTAGGG    TTGCTAATTTTACAT 100 32
      DP1499 1671986 .. 1672000 +  -8.6  -5.24129   TATTTAGATGAGTTG               TGTCGA ATG TCGACA               TTTTTTATCAAAAGC 100 125
      DP1500 1673065 .. 1673080 +  -5.4  -3.53012   CTGATCAACTGTTTG              TAGCGA TACA TCGCTG               TTTCAGCAAGAGACC  57 344
      DP1502 1673649 .. 1673665 +  -2.2  -3.69395   AGGCCGTAAATGGTT              CCACAT TAAAC AGGTGG              TTATTGCATCATCAG  49 72
      DP1503 1674114 .. 1674128 +    -5  -3.54638   ATCCTGTATAGCAAA               TGTCGA CAT TTGACA               TTTGGCACAGGTTGT  55 30
      DP1504 1674555 .. 1674566 +    -3  -3.14261   GTTTAGAGATTGAAG                CAAT AGCA ATTG                 TTAAATAAATTTTTC  46 6
      DP1505 1675609 .. 1675634 + -14.7  -5.43487   AATAGCTAAATTCAT         GGCACCGTGAC CCTT GTCTCGGTGCC          TTTTTTATATAGTTT 100 36
      DP1506 1677039 .. 1677059 + -15.5  -4.71426   TTTTGTATTCTGTAA            GGCCTCCTA ACT TAGGAGGCC            TTTTGTTCGTAACGA 100 88
      DP1508 1678268 .. 1678279 +    -3  -3.14261   GTCTGGAGATTGAAG                CAAT AGTA ATTG                 TTAAATAAATTTTTC  46 6
      DP1509 1679322 .. 1679352 + -21.4   -6.5058   AGTAAGCATAAAAAA       CCTTCTACTGCTCT AAA AGAGCAGTAGAAGG       TTTTTTTTTATTTAT 100 36
      DP1510 1680428 .. 1680457 + -11.7  -4.38712   GTATTTGAAAACAAA       TAACCAAACAGAT AGGT ATTTGTTTGGTTA        TTTTATAGAAGTGGA 100 43
      DP1511 NONE
      DP1512 1682259 .. 1682270 +  -2.2  -3.18031   CACAAATAACCCTAT                GGCT TCCT AGTC                 TGTAGTTTTTGGAAA  43 9
      DP1513 NONE
      DP1514 1684533 .. 1684559 +  -2.8  -3.67564   CAAAATACGCTATAG         GGGCTGTCCGCA TTT TGCGCAGCGCTC         TTTGCCTGCCTCGTT  50 107
      DP1516 1685896 .. 1685909 +  -3.8  -3.92005   ATAGAGAATTATGTT               GGCT GAGCTG AGCC                TTTGAATTTGTATAT  58 92
      DP1517 1686637 .. 1686655 +  -3.1  -2.92668   TTACCCTTGTTCATC            CACTGGCC CATA GGCT-GTG             ATTTGTCACCAATTT  44 118
      DP1518 1689689 .. 1689701 +  -4.7  -3.09987   CTGAAATCTCCTTGG                GCGAG CGT CCCGC                TTGCATCACTCTTGC  51 152
      DP1519 1690163 .. 1690178 +  -3.2   -4.1021   AGGTTGATCTGCTCT              CAGCCA GAGA TGCCTG               TTTGTAATTGTCAAG  58 85
      DP1520 1701751 .. 1701762 +    -3  -4.30995   GGCGCGAGCATGTTT                TGAA ATTA TTCA                 TTGTTTTGTGAAAAC  61 405
      DP1521 NONE
      DP1522 NONE
      DP1523 1704747 .. 1704762 +  -3.2  -3.67402   CACCTTGATATCCAT              GGTTGC CTCA GCAGTC               TGTTTTGCAAGTTCT  53 513
      DP1525 1707571 .. 1707628 + -12.4  -3.87641   AATGGAACTGGAATG GTCT-GGGCATAAAAAAA-CCGCATCCT TTGC AGGACGCGGTTTTTTTTATGCTCTATAC TTTATAGAGGCTCTT 100 68
      DP1546 1728313 .. 1728327 +  -3.5  -3.28712   GCGTAAAGACGATGC               CCAGT ACACG GCTGG               TTCTCCAACCGAGCA  48 294
      DP1548 1730864 .. 1730895 +    -8  -4.47183   TCAATATGGATTCAG      GATGAAGCGGGTAT ATTG AAACCCGTTTCACC       TTTGTTTCGCTACTC  82 7
      DP1549 1731772 .. 1731790 +  -3.8   -5.0538   GCCGAGGTGGGCAGG             GGGATAGA AGC TCTGTCCA             TTTTTTACAATAACA  73 56
      DP1550 1733680 .. 1733712 +  -7.8  -3.53012   GCTTCGTGTTGATGA     CAGAGAT-CTCCTGG CCAG CCGAGAGTATCTCTG      TTTCCAAGGAGGCAA  66 524
      DP1558 NONE
      DP1559 NONE
      DP1560 1740738 .. 1740770 +    -7  -2.93637   ATGACCGGGCAGGTT     CAGTGCCCTCTCTTA AATG TGAGGG-GGGCTCTG      TGTGCTCTTCGCTTT  58 62
      DP1561 1742660 .. 1742671 +  -2.2  -3.75332   TGATTTAAATTTACT                GTTC AAGA GAGC                 TTTCGGTTACGAGAT  51 462
      DP1570 1751078 .. 1751110 +  -7.8  -4.34402   TGGAATTGTGGAATT     TGCTGTAT-CCCAGT GCTG ACGGGGGATACAGCG      TTTTAGTATAAAAAA  79 520
      DP1571 1752976 .. 1752992 +  -2.9  -3.27158   TCCTGCGCCTGTCCT              GTCGCTA TCA TGGCAAC              TATATTGTTGAAATA  46 55
      DP1572 NONE
      DP1573 1755597 .. 1755617 +  -6.1  -2.67123   GAGGCGACAAGAGGG            CTTGCCAGG GAT TTTGGCAGG            ATATTGGTTTTATCT  54 322
      DP1574 1756074 .. 1756103 +    -5  -2.77899   ATGGGACTGTTGTAG       GGCCTGTTGC GCAGGAAGAG GCAATGGGCC        TCGTTGGTGGCCGCC  49 76
      DP1575 NONE
      DP1576 NONE
      DP1577 1759056 .. 1759082 +  -9.5  -3.10056   CAACGATGAATTAAC        TGG-TTGCGGGG CTGT CTCCGCAATCCA         TGTTCAATGACTGGT  72 32
      DP1582 NONE
      DP1583 NONE
      DP1584 NONE
      DP1585 NONE
      DP1586 NONE
      DP1587 NONE
      DP1588 NONE
      DP1589 1772768 .. 1772783 + -10.4  -3.06915   ATCTATAAATTTCAG              GCGGGT TCGT ACCCGC               TTGGCTGGAGTGAAT  76 58
      DP1590 1773177 .. 1773203 +  -2.2  -3.36256   GTAAAGCTTGGTCAT         GTACATGCAATG AGT TATGGCATGGGC         CTTTTTAAACGTGTC  45 58
      DP1591 NONE
      DP1592 NONE
      DP1593 NONE
      DP1594 NONE
      DP1595 NONE
      DP1596 NONE
      DP1597 NONE
      DP1598 NONE
      DP1599 NONE
      DP1600 1784798 .. 1784812 +  -2.8  -3.27158   GAGACGCTTACCGGT               GCCA ATGTAGG TGGC               TATATTCTTGAGCTC  46 102
      DP1601 1785522 .. 1785538 +  -2.9  -4.33785   TCCGATTTCGTGTGC              TAGAGTG AAA CGCTCTC              TTGTTTTGTAAGTAT  62 331
      DP1608 NONE
      DP1609 1795209 .. 1795221 +  -4.1  -3.58726   GGCTTGTGATCTTTT                GTTCT CTA AGAGC                TTGTCTGTGAGGGGA  54 288
      DP1610 1796504 .. 1796538 +   -23  -3.60971   CAGCCTTTAGTCTTG     CCAAAGGGTCGGGAGC CTG GCTCCCGACCCTTTCG     TTTACAGGTTCAGGT 100 31
      DP1613 1798952 .. 1798968 +  -5.1  -4.68593   TTATAATATTTTCTC              CCACC GATTTCA GGTGG              TTTTTACCTGGTGAA  73 51
      DP1614 NONE
      DP1615 NONE
      DP1616 1800783 .. 1800816 + -15.5  -4.54727   GGAACCACTTATCAA     TAGCACGACATGTAC TATA GTGTATGTCGTGCTA      TTTTCGTTTAAAAAA 100 57
      DP1617 1803296 .. 1803311 +  -4.8  -3.27525   AGGAGTCTTGCTTGG              TAAAAC GAAA GTTTTA               TTGACTTTCAGAACC  53 92
      DP1618 1803751 .. 1803778 + -17.8    -5.626   CTTTGTTGTAAGAAG        GGGACACAGGCC ATTT GGTCTGTGTCCC         TTTTTTTATGCCCTG 100 54
      DP1619 1805404 .. 1805414 +  -6.8  -3.28712   GAGCTTGTTGAAGAG                 GGCT TCT AGCC                 TTGTGCCCAGCGAAA  61 17
      DP1620 NONE
      DP1621 1807129 .. 1807143 +  -3.5  -5.06414   TCAGGCGCCTCGGAG               TCGGG GCTTA CCTGA               TTTTTATTGAAAAGC  73 48
      DP1622 NONE
      DP1623 1808964 .. 1808975 +  -2.2  -5.45652   TGTATCTTGCAAGCA                GCAG TTAA TTGC                 TTTTTTCTTAAAGCT  78 341
      DP1632 1818434 .. 1818448 +   -10   -3.7948   TGAGGATCCCCGTAT               CAAGGG CAT CCCTTG               TCTTTTCATCTGCTT  79 313
      DP1639 NONE
      DP1640 NONE
      DP1641 1834497 .. 1834511 +  -4.2  -4.34263   AAAAGAGCTAGCAAT               GATGGA ATC TCCCTC               TTTCTATTCTTGACA  63 122
      DP1642 1835335 .. 1835349 +  -4.2  -3.08679   CAAATAAATGAAGAT               GACAAC ATT GTAGTC               TGTTAAATAAAGCGG  49 109
      DP1643 1837354 .. 1837384 +  -9.7  -6.34616   TTCATCGGCTTGAAA       AGGGGAGTGGGGA TATAT TCCTTACTCCCCC       TTTTTTTTATTTTCG 100 48
      DP1644 1838512 .. 1838533 + -15.9    -5.252   AGTTGACAAAAAAAA           GGCCGTCTC CAAG GAGACGGCC            TTTTTTATGCGACTA 100 111
      DP1648 1842778 .. 1842813 +    -6  -2.87564   TTGAGCCATTTTGGT    GCGCTGCAAGGCAC GAATGAAG GAGCATAGCAGCGC     TATGTGACCGAATGA  53 74
      DP1656 1849389 .. 1849427 + -11.3  -5.33405   CTTGACATAAAAAAA  GAGCATTTTCAAAGAGAT CTTC ATCTCCT-GAAAATGCTC   TTTTTGTTTCATGGG 100 93
      DP1662 1857732 .. 1857790 +  -9.2  -3.06605   CCACCTCGTAGAGAC -GTCGATTTATCGCGTCTCCGATGTACCC GGCA GCGCACAT--GAGACGCGATGAATCGACG TCTCTACTTATCTTT  71 177
      DP1669 1867749 .. 1867761 +  -6.2  -2.63596   ATTATTATGAGTGAG                CGCC ATTAG GGCG                TAATGTAAAGTAAAG  54 31
      DP1670 1868782 .. 1868794 +  -5.5  -2.62184   TGTTAGAAAAGATAA                CTGGT CGA ACCGG                TAATCTGCGCGCGCC  49 361
      DP1671 1869805 .. 1869816 +  -5.8  -4.12603   CTATCTAGCAGGAGA                CCTC TTAC GAGG                 TTATTGTTTGCTAGA  68 33
      DP1672 1870665 .. 1870692 +  -9.3  -5.36441   ATAGATGCTGTAAAA        GGACATG-CCTT TCTTC AAGGACATGTCC        TTTTTTGTATGGAGA 100 67
      DP1673 1871983 .. 1872010 + -18.6  -5.95166   CTCTCAGTTGAAAAA        GAGGTCATTCCC CGTG GGGAATGACCTC         TTTTTTTTAGTTGAA 100 55
      DP1676 1879259 .. 1879269 +  -2.6  -3.18832   GATAGCGCTTTGGCG                 TTTT TTG AAAA                 TATATTATAGAGTTC  44 36
      DP1677 1880637 .. 1880659 +  -2.8  -5.14563   CTAGTGATGTAACAT           TGGTTAAATA TGG TACTTAATCA           TTTTTTAATAAGGAC  73 175
      DP1678 1881055 .. 1881069 +  -2.8  -3.54297   CATTCATCTTTGCCG               TATTGC AAT GCCATA               TTGTCCTTGCTCGGT  48 52
      DP1679 1882025 .. 1882041 +  -4.3  -4.58395   TGTCCTCCGTAGCGA              TAGGGGG TAC CCTCCCA              TTTTTGAAAAATAAC  68 392
      DP1683 1885079 .. 1885104 + -15.5  -6.22802   TGGTTTTGGTGTAGA         GGCGAGGGGAT TTTT ATCCTCTCGCC          TTTTTTTTTATCCAC 100 48
      DP1684 1885403 .. 1885413 +  -4.6  -2.92026   CCCGTGAAATCTAAA                 TGCC ATA GGCG                 TCTCCTGTTCGGGTG  50 27
      DP1685 1886717 .. 1886727 +  -4.6  -3.49951   GTTTTGTCCTTCAAT                 GCCT ATT GGGC                 TTGTGTGCAGGTCTA  55 394
      DP1687 1888964 .. 1888994 +  -8.3  -2.70451   GACCGCTATGGGATT      TTGCCACGGTGGAG AGTT CTCCGCGG-GGCAA       CTGTTTGCGTTGTTT  61 456
      DP1689 1891969 .. 1891981 +  -2.7  -4.81082   GCCTACAAGTTTTGA                GATAG TTG TTATC                TTTTGTTACTTCCTT  67 313
      DP1690 1894103 .. 1894133 + -18.4  -2.74865   ACCAATAGTCAGTTT       TACCGAGGTCACCT CTT GGGTGGCCTCGGTA       TCCTCTCTCTCTCCT 100 33
      DP1691 NONE
      DP1692 NONE
      DP1693 NONE
      DP1694 1899820 .. 1899841 +  -2.3  -5.68039   TGCTCTTACCGGGTA           GCGGCT-TTA GGG TAATGGCTGC           TTTTTTTGTCCGTTT  83 157
      DP1701 1909954 .. 1909966 +  -4.9  -3.28265   GTGGCTGCGTTTTAA                CTTTA GTC TAAAG                TGTTGATATATTTGT  53 26
      DP1702 1911754 .. 1911779 + -16.3   -6.4275   TTTGTCTGGTATCAA         GCCCTTTGAAG ATTT CTTCAAAGGGC          TTTTTTTTGTTTTTG 100 50
      DP1703 1912700 .. 1912716 +  -4.3  -4.40358   TTTCTCTTTGGGGAG              GAGAGGG TTA TCCGCTC              TTTTCTCCAGTCCCT  65 62
      DP1706 1917475 .. 1917487 +  -7.7  -3.06261   TAGAACTTCAGGGCT                GATCC ACT GGATC                TCTTGAGCCTTGGCA  60 136
      DP1709 1919641 .. 1919665 + -21.5  -6.38655   CTCTTTTTCTAAAAA          GCCGCTCTCGC CAT GCGAGAGCGGC          TTTTTTTTTATCTTT 100 95
      DP1710 1920696 .. 1920714 +  -2.4  -3.43411   TCTTAATAAGGATAT            CGG-CCA TATTAC TGGTCCG             CTTTTTGGGATTTTG  47 82
      DP1711 NONE
      DP1712 1924756 .. 1924766 +  -4.6  -3.48276   TTAGCTGTATTAAAG                 GGGG GCT CCTC                 TTATATAGGGGGAAA  55 37
      DP1713 NONE
      DP1714 NONE
      DP1715 NONE
      DP1716 NONE
      DP1717 1933972 .. 1933997 +  -5.3  -3.43553   ACCCGACATTCAACC         CGGACTTCGCA AAAG TGCGGAGCCAG          TTAATTCATCGTTAT  57 45
      DP1718 NONE
      DP1719 NONE
      DP1720 1936086 .. 1936121 +  -3.4   -4.7153   ATAACTATGTCTGGT    TTTTCAACAGGTGGT AATTAGC ACCACCTG-TGAGCA    TTTTTAAGATTATTT  65 41
      DP1729 1946808 .. 1946832 + -15.9  -5.28778   AAGGGCAAAAAAAAA          GGTCTTAGCTA AAA TAGCTAAGACC          TTTTTTATAACTGGT 100 52
      DP1733 1951300 .. 1951326 + -10.2  -5.34365   TGACGTAGTCAAAAA         GGGTTGCTCTTT TTA AAAGAGTTACCC         TTTTTGTTGTTCTAG 100 78
      DP1734 1953122 .. 1953144 +   -17  -5.99154   CTGTACATAAAAAAA           CGCCCTGGAG CTT CTCCGGGGCG           TTTTTTTGTTTAATG 100 91
      DP1735 1953724 .. 1953735 +  -3.6   -4.0089   TCAGTTGCTTGTCTG                GGCG ATAT TGCC                 TTTGCCTTTTATTCT  58 103
      DP1736 1954566 .. 1954582 +  -4.4  -2.79239   GAGAAGAAGTTCATC              CTGCTT GCAAA GAGCAG              TGGATTTTCCTATAG  46 146
      DP1737 NONE
      DP1738 NONE
      DP1739 NONE
      DP1740 NONE
      DP1741 1959332 .. 1959353 +  -2.3  -3.16387   ATTTTTAGTCGAACA           GCAATAAGA ACGA TTTCATTGC            ATTATTTCTTCTAAT  43 206
      DP1742 1959986 .. 1960001 +  -7.5  -5.64006   CCACCCGGCAAACAG              CGGGG GTATCG CCCCG               TTTTTTTGCTTGGCT 100 306
      DP1748 NONE
      DP1749 NONE
      DP1750 NONE
      DP1751 NONE
      DP1752 NONE
      DP1753 NONE
      DP1754 NONE
      DP1755 NONE
      DP1756 NONE
      DP1757 1983210 .. 1983220 +  -3.2  -4.45201   ACTACCGTCCCCAGA                 GCTT TCA GAGC                 TGTTTTTTTATCAGG  63 101
      DP1758 NONE
      DP1759 1985123 .. 1985138 +  -3.2  -4.91459   TCCGTTTTTTTCCTA              GTAGGC GTGT GGCTAC               TTTTTGTAGATCTTC  73 439
      DP1761 1986524 .. 1986543 +  -3.5  -3.56704   GGATATCTTGATGAT            GGTCAGC CGTTGT GCTGAGC             TTAGTTTGGTGGAGA  51 72
      DP1762 1987147 .. 1987160 +  -2.5   -4.4767   AGGGCATAGCGTCTG               TTTTT CTCA AAAAA                TTTTCTGCTGACTAC  61 179
      DP1764 NONE
      DP1765 1991760 .. 1991772 +    -2  -3.56862   GCAAAGGCTTCTGAC                TAGT AGGAG ACTA                TTTGCGGAACTTTAT  47 23
      DP1777 2007560 .. 2007578 +  -2.3  -3.92369   GTTGTGCTGGCCTTT            CCTG-CGC CTCG GCGTCTGG             TGTTGTTTTTTCCCT  53 131
      DP1778 2008876 .. 2008914 + -20.5  -3.58343   GGCAGGAGGGAAAAA   GGTAAAGCCCGTCAGAG AAGAA CTGTGACGGGCTTTACC   TTTCAAAATGGTGCC 100 130
      DP1798 2031466 .. 2031488 +  -4.8  -3.48069   TGAAGACCATAAACA           CTCCGTTGTT TTG GACAGAGGAG           CTTTCTTGTTTTTTA  55 113
      DP1799 2032817 .. 2032847 +  -9.1   -3.3785   CTCTAGGATAGATAT      GGGAGTCAG-TTAG CTGT CTGGTCTGACTCCC       TTATCCGTAAATTCA  71 45
      DP1800 2033890 .. 2033913 +  -3.2  -4.88485   CATCTATAATCAAAT          TTCTCCTGC AGGCTAG GCAGG-GAA          TTATTTTTTTCCTTC  68 218
      DP1802 NONE
      DP1803 NONE
      DP1804 NONE
      DP1805 NONE
      DP1806 NONE
      DP1807 2040806 .. 2040821 +  -3.9  -3.39068   GTGCAAGGAGCTTTA              GGTGG AGCTAC CCGCC               CTTTTCTTGCCCTGC  49 199
      DP1812 2047506 .. 2047519 +  -3.9  -2.66692   TTGCCTTAAAACGTA               TTTGT AATA ACAAA                ATTCTACTAATAATA  44 46
      DP1813 2049863 .. 2049885 + -11.3  -5.93809   AGTTGATCGTTTAAG           GGCCTGGCA GATTA TGTCAGGCC           TTTTTTTTATACCCA 100 49
      DP1814 2051016 .. 2051027 +  -2.2  -3.24422   ACCTCTAGCCATATA                GGTA ACTA TGCC                 TCGTTTTTCAGCCTG  45 81
      DP1815 2052273 .. 2052291 +  -3.8  -4.59773   TCGTCTATTGGAAAA             TCCCTC TTTTCTC GGGGGA             TTTTTCCCCATCGCA  67 55
      DP1816 NONE
      DP1817 2054938 .. 2054957 +  -2.8  -4.97666   TACTGTAAAGAACAT            TTCAAGGG GTGT TCCTTGCA             TTTTTCTCCTCTCTT  70 96
      DP1818 NONE
      DP1819 2056543 .. 2056585 + -17.1  -2.87132   GGTTAGTAGAATATT CAGTGTCGGTGAGTCTCCT CTTGC AGGAGGCTCACTGGCTCTG TCTGTAGAACCAGAG 100 35
      DP1820 2057912 .. 2057929 +  -9.1  -3.37655   CACGGGCTGGCAAAG             CTTCCCC TATA GGGGAGG              TCGTTTTTTCCGGAG  71 89
      DP1821 NONE
      DP1822 NONE
      DP1823 NONE
        pflC 2063990 .. 2064013 +  -5.2  -2.80493   TTCCGGTATCGGTGA          TTCAGCACTG ATGT CAGGGCTGAC           CTTATCTGTTGCAAA  50 15
      DP1825 NONE
      DP1826 NONE
      DP1827 NONE
      DP1828 2065912 .. 2065927 +  -7.6  -2.75844   GTCCTTCCTTCCCTC              GGTAGT TAGC ACTACC               CTTTCCACTACAGAG  61 164
      DP1830 2068443 .. 2068461 +  -3.8  -3.61922   ACCCACCTTTTAAGG             TTAGGGAA AAA TCCCCTGA             TTTACAATGGCTCTT  53 147
      DP1831 2068678 .. 2068688 +  -5.4  -2.67667   TCTTCTTGTGAGGAC                 GGAA TGT TTCC                 ATGTTTGATGGATGA  49 7
      DP1832 NONE
      DP1833 NONE
      DP1834 2070894 .. 2070925 +  -5.2  -3.37831   TTCTTTCATCAGCAA      GAGAAGATGCAG TAAGATCT TTGCATCTCCTC       TATTCTGGTTATTAG  55 158
      DP1835 2071379 .. 2071394 +    -6  -2.74248   ATAAATATCAGCTAA              GCCCCG ACTG CGAGGC               ATTTGGAAAATATTA  53 106
      DP1861 2096423 .. 2096440 +  -5.6  -3.46602   TTTGAAAAAAAAGTA             CTGTTG CCCAAT CAACAG              TTGTCGTGTCAACAA  59 159
      DP1862 NONE
      DP1863 2098479 .. 2098491 +  -3.3  -2.52623   GGTAGATGATGTCTT                GGCGA TGT TCACC                GTGTTGTGAACAAGA  42 188
      DP1866 2100881 .. 2100894 +  -4.5  -5.62219   GAGGAGGGAGTGCGC               TCTGC TTAA GCGGA                TTTTTTTGATATATT  93 360
      DP1868 2103158 .. 2103185 +   -17  -5.03314   TTAATGTCTTAGGTA        AGGGGGACAGGC ATAG GCCTGTCCCCCA         TTTTTTAGCCCTACG 100 50
      DP1871 2106212 .. 2106240 + -13.2  -5.91981   ACCAATTTCAAAAAA        GGGCTTACAGGC TTTTT GGCTGTAAGCCC        TTTTTTTTGAGTTTT 100 300
      DP1872 2106815 .. 2106842 + -15.7  -6.22802   CCAAGGTATTAAGAA        GCCCCTTAGGA TTAATT TCCTAAGGGGC         TTTTTTTTTATAAAA 100 87
      DP1873 NONE
      DP1874 2108263 .. 2108289 + -18.2  -5.85737   CATTGATACAAAAAA         GGCTGATATCCA TTG TGGATATCAGCC         TTTTTTTATTCATCT 100 50
      DP1876 2112221 .. 2112238 +  -2.7  -3.01791   GAATCAAGCAGGGTA             GACTG TCCCCGTT CAGTC              TCTTGGCGCAGGCGT  43 240
      DP1879 2114280 .. 2114290 +  -4.6  -3.06915   GTTCTTTGTGAGACC                 CGGG AGG CCTG                 TTGCATGGCATGGGT  49 212
      DP1885 NONE
      DP1886 2122333 .. 2122370 + -15.1  -3.28712   CTGTTTTTGCGTAAC   GAGTTATAACAGCCTGC TTAT GTAGGCTGTTATAACTG    TTGTGCGGGGAAAAC 100 46
      DP1889 NONE
      DP1890 NONE
      DP1891 NONE
      DP1892 NONE
      DP1893 2129530 .. 2129544 +  -7.2   -3.5882   AGGAACTTGAGAGAA               TTCATC AGA GATGAA               TTTAAAACTGCTATG  64 240
      DP1895 2129829 .. 2129867 +  -9.1  -3.53722   GCTGAGTTTAAGCAA   TAAGTGCAACATTCT TTAAATTTC AGTATGTTGCACTTA   TTGTCTCAATATAGC  73 58
      DP1901 NONE
      DP1902 NONE
      DP1903 NONE
      DP1904 2143333 .. 2143348 +  -2.6  -3.53343   AGTTCAAAGAGGTTC              TCGACCT TAA AGGT-GA              TTTGCCAGGCCGGTT  49 116
      DP1906 2147760 .. 2147774 +  -8.5  -3.09803   ACAGTAGATGTGAAA               GGGGG CCTCT CCCCC               TCTTAGCTGGGATTA  67 34
      DP1907 2148473 .. 2148498 + -10.5  -2.78384   GTTAGGATGATGACA         CTGCAGACGAT TCAG ATCGTATGCAG          TGTCATCGCAGCCCC  75 31
      DP1910 NONE
      DP1911 2154583 .. 2154614 +  -4.5  -3.59946   GTATCACAACCAAAT      GGGTTCAGTTTTCG TAATT CGAAAGC-GAGCTC      TTGTATAATTAAGCA  57 419
      DP1912 NONE
      DP1913 2164290 .. 2164300 +  -3.2  -3.52117   TGAGAAGTGAAGTGA                 GGGT AGC ATCC                 CTTTTTCTAAATCAA  49 313
      DP1914 2165115 .. 2165138 +  -8.1  -4.20516   AATTCCGCCTTCTCT          CCCTGCCTG AACCAC CAGGGAGGG           TTTCTTACCTCAGGC  76 56
      DP1918 NONE
      DP1919 2171355 .. 2171374 +  -7.9  -2.83112   TTGCATAAATCATGA            GGGAAGA AAATCA TCTTCCC             TCTACTCCATTCCAT  61 110
      DP1920 2173001 .. 2173011 +  -3.2   -4.1413   TGGCAATCTGTTCTT                 GTCT TAC AGGC                 TTTTCGCACTATATT  58 145
      DP1921 NONE
      DP1922 2175710 .. 2175731 +  -5.7  -3.91911   TTTTTGCTATGGTCA           GCTCTGCCC AAAA GGTCAGTGC            TTTAGTTGAGATAGG  66 83
      DP1923 2176623 .. 2176634 +  -4.4   -3.4678   CAGTATAAGTTTGTC                CTAC AGGG GTAG                 TTCTACTGTCCCAAT  52 299
      DP1924 2179791 .. 2179817 +  -9.6  -4.96501   CAGAGTGCTCGGCGA         TTATTAGGGATG GAT CATCGCTAATAA         TTTGTTTTTATAAAA 100 19
      DP1925 NONE
      DP1926 2186635 .. 2186666 + -13.2  -4.26903   ACTTGTGGCAATTCA      G-GGGTGAGTCTTTT AAC AAGAGACTCACCCTC      TTTTAATGCAGTGGA 100 66
      DP1932 NONE
      DP1933 NONE
      DP1934 2195853 .. 2195867 +  -2.8  -2.67803   AAACTGCCACTCATG               CCTGAT TAT ATGAGG               TCGCTTTAATGCAGG  41 2
      DP1935 2196962 .. 2196998 + -12.3  -3.55622   ACTACGAAGCAGAGC    TAGGGTGTGACGGGGAG GTC TTCCTCGCCACAACCTA    TTTAGGCGGCTTAGA 100 23
      DP1938 2200878 .. 2200891 +  -2.5  -4.14511   GCGAGATTTAATTGA               TAAAT TTGT ATTTA                TTTTAAAATGGCATT  57 142
      DP1939 2201978 .. 2202002 + -17.3  -5.59879   CTGGTCGAAAAAAAA          GGGTTTACGGT AAA ACCGTAAACCC          TTTTTTGTCTTTGTC 100 57
      DP1945 2208089 .. 2208107 +  -6.8  -5.50499   GTCTCTCTCTATAGT             TATTGACT CTA GGTCAATA             TTTTTTTGAATATCA  93 441
      DP1957 2223571 .. 2223588 +  -4.9   -3.7795   ACATACTAAGGGGGA             TCTTGAA CTGA TTCAAGG              TTTCCTAAAATTTAC  59 66
      DP1958 2224173 .. 2224201 + -23.3  -4.87273   ATCTTCCATAAAAAA        GGGCTGCATCTCC CAC GGAGATGCAGCCC        TTTTTATGACCTCTT 100 49
      DP1959 NONE
      DP1960 2226828 .. 2226860 + -12.7  -5.06414   CCCTCTTCTGAGGAC      AATGAAGCGGGCCCT ATA AGGGCCCGCTTTAGC      TTTTTGTTAAACAAC 100 64
      DP1961 NONE
      DP1962 2228012 .. 2228026 +  -4.2  -2.62396   GGCTCAGGGGGAAGT               GTCAGC GGC GGTGAC               TCGTATCAGCAGGTA  45 42
      DP1963 NONE
      DP1964 2232063 .. 2232096 + -13.3  -3.63515   CTCTAGCAATAAAAA     GGGCGTAACAGGA ACAAAATA TTCTGTTACGCCC      TTCTTAGCCCTACGA 100 248
      DP1966 NONE
      DP1967 NONE
      DP1968 NONE
      DP1969 2237300 .. 2237322 +  -9.9  -2.71094   CAGGTCTAAAGAAAA          GGCCTC-TCG TGGC CGATGAGGCC           TAATATATCCCTGTT  71 32
      DP1970 NONE
      DP1971 2239031 .. 2239048 +  -7.7  -2.53249   ATGCAGGCATTGAAA             CTTGCCT TTAA AGGCAGG              GTATATTGTCTGCAA  57 358
      DP1973 2240929 .. 2240965 +  -7.2  -2.75975   GATATATATCGGGTG    CCCATGGCTGCGGCAG AAGTC CTTCGGCAGTGATGGG    TAATCTGTCTTGGCC  59 51
      DP1974 2242101 .. 2242111 +  -4.6  -2.78596   CGGCCTCCGGTCTGA                 GGGG TAC CTCC                 TCTGCTAAAGACATC  49 61
      DP1975 2242943 .. 2242985 + -13.4   -3.8969   TCTCTAATTTAAAGT TAGCCATGGTTCCCCGACAG GGG CTGCCAAGGAGCCATGGCTG TTGTTCTCTGCGTCA 100 29
      DP1977 2245219 .. 2245251 +  -9.9  -4.41047   CTGAAAATAGACAGA      GGGTGTCTCATCG CATCCGT CGATTGGACACCC      TTTTAATTCAAAAAT  93 37
      DP1979 NONE
      DP1980 2248029 .. 2248041 +  -7.7  -3.23855   TAAAAAAATACCTCC                TGAGC TTG GCTCA                ATTATTTTTGGCCAG  66 69
      DP1981 2249357 .. 2249368 +  -5.8  -3.64703   TGTATATAGTTTTAA                GGAG ACCT CTCC                 TTTCGGTAGAGAGCG  61 32
      DP1982 2250334 .. 2250352 +  -3.1  -3.60048   ATCAGAAGTGGTTTG             GTGTAGC TCCCC GCTAAAC             ATTTTTTAAACCGAC  51 9
      DP1983 NONE
      DP1984 2251853 .. 2251873 +  -9.7   -3.5399   ACAGCTGTTGAGCAA            GAAGAGGTG TAT CTCCTCTTC            TTGTCTGCCTCTCCT  78 41
      DP1987 2258067 .. 2258079 +  -2.7  -5.36441   CCTTCGGTATGCTTA                TTTCT TTC AGAGA                TTTTTTATCTGAAGA  76 188
      DP1988 NONE
      DP1989 2261882 .. 2261892 +  -2.4  -3.96841   TAAAACGTTTTTCCA                 GGGC TAA GGCC                 TTCTCTTTGTTGGCC  55 215
      DP2008 2290903 .. 2290923 +  -7.5  -2.57931   TTTCATTTAATCGTT            CCTTCAGAG TGG CTCTGTGGG            CTTATAAGGCGTGCG  58 31
      DP2013 NONE
      DP2014 NONE
      DP2015 2297768 .. 2297794 +  -7.3  -3.08314   TATAACAAAAAAATG        CAGGGGACGC AAAAAGCC GCG-CCCCTG         ATTTTAGGCGTTAAA  62 36
      DP2016 2299020 .. 2299030 +    -4  -2.64912   CGCTGAAGCTCGCTG                 GTTA ACT TAAC                 GTTATGAATTAAAAC  45 78
      DP2017 2299887 .. 2299907 +  -8.9  -3.29144   CCCTCAGATTGCCAA            CCGGATCGT CAA GCGCTCCGG            TTATCAAACCAATGA  71 218
      DP2018 2300913 .. 2300930 +  -2.7  -3.54424   GTCGCTCAAGAGGGG             CGGCA-AG AGG CTATGCTG             TTTGCCAAACTCAAA  48 59
      DP2030 NONE
      DP2031 2310291 .. 2310310 +  -3.5  -4.07568   CTCTTGATATAGTAG            CAACGCC TTCTGC GGCTTTG             TTTTAGCCACAGAAA  58 102
      DP2032 2311888 .. 2311898 +    -4  -2.68093   AAATTGATGACGAAA                 CATA TTA TATG                 GATTTTTCAGTTTAG  45 0
      DP2033 2313028 .. 2313038 +  -5.4  -2.67708   AAGAGCATGCTGTCC                 CGAT GAT ATCG                 TAATGTACTAAATTT  49 188
      DP2034 2314870 .. 2314880 +    -4  -2.67713   CGAATAAAGGAAAAA                 TTCT GCT AGAA                 TAGATTATCTTATAA  45 277
      DP2035 2317035 .. 2317046 +  -5.8   -3.8512   TCTACTTGCTGATCA                CTGC TTAT GCAG                 TTATTATAGTCAATA  63 171
      DP2036 2317772 .. 2317793 +  -3.1  -5.82036   TTTTTTCAAAGCCTT           TTTTTTGAA TTTT TTCATAAAA            TTTTTTATTTATTCT  88 281
      DP2038 NONE
      DP2039 2320746 .. 2320761 +    -4  -3.66908   ACCACACTACACCTA              CAACTG GTTA TAGTTG               TTCGTTTTCCCCAGA  54 369
      DP2042 2324320 .. 2324330 +  -6.8  -3.21185   CAAACGAAAGATATA                 CCAG GAC CTGG                 TCTTAGGTTATATTT  59 149
      DP2043 2324758 .. 2324768 +  -6.8  -2.62184   ACTCTTTGTTAGATA                 CCAC ATA GTGG                 TACTCTGGAAAACGC  56 234
      DP2045 NONE
      DP2046 2326494 .. 2326508 +  -2.8  -3.59033   TAAAAAACAAGATTA               CTATGA AAA TCACAG               ATTTTATTATTTGCG  50 38
      DP2047 2327242 .. 2327254 +  -4.1  -5.14894   TGGCAAATGCCTGAT                TCTCT TTG AGAGG                TTTTTCTCATTTTTT  78 331
      DP2048 NONE
      DP2049 NONE
      DP2050 2329414 .. 2329438 +  -7.3  -3.20709   GCAACTTTGTGACGC          CGATTATTTAA AAG TTAAACAATCG          TATTGCTCCTCTTCT  62 100
      DP2051 2330072 .. 2330085 +  -3.9  -2.50575   GAGTGTTTACAAAAG               TCAAA CCTC TTTGA                GTTGATGCCGCTTTT  44 12
      DP2052 NONE
      DP2053 2330965 .. 2330979 +  -4.2  -3.41978   TTAAAATGAAAACTA               TCCTGC CAT GTAGGG               TTAGTCTTAATCTTG  52 86
      DP2055 2332676 .. 2332689 +  -2.4  -3.06133   AAAGAAGGCCAAAGA               GCTT ATTAAA AAGC                TTGAATAAGAGGTTA  42 4
      DP2056 2332997 .. 2333007 +  -2.4   -3.9461   GTGACCAATTAATTT                 GGAG ACT CCCC                 TTGTTGTTAAAAAGA  53 37
      DP2058 2334309 .. 2334323 +   -10   -3.2819   GTACAATCTGCTGTT               GAGGGA GCT TCCCTC               TTGATGATATTGAAT  76 53
      DP2062 2337513 .. 2337528 +  -3.3  -2.83788   AGCTTTGTTATAGGC              GTGTT ATATGA AACAC               CTTCTTAGGTTAGGT  43 46
      DP2063 2339217 .. 2339238 +  -6.6  -3.68445   AGCAATTAAGAAAAG           GGGTCAAG TCTGCT CTTGACTC            TTGTTGCAACTTTTT  65 49
      DP2064 2340748 .. 2340760 +  -4.1  -3.01924   GTTAGTATTCCCTGT                GTTGA AAA TCGAC                TCTTCACAGGCAGTA  47 286
      DP2065 NONE
      DP2066 2341623 .. 2341637 +  -7.2  -2.77148   CCCCCGTTGTTGAGA               CTTCTT TAA AAGAAG               TGATCTCTTCATAAG  59 252
      DP2067 2342992 .. 2343038 +    -5  -3.55622   AGCCTTCTTAAACTC TCGTGGGGCTTGGAAGAGCGGT CCA ACCCCTCTGTCATGCACCATCA TTTCAACGCGTTGGC  55 428
      DP2068 2343483 .. 2343498 +  -6.8  -2.66634   GTTAACAGGCCCTAT              GGGAGG AGTT CCTTCC               TGCTCTAATGCAATA  56 179
      DP2069 NONE
      DP2070 2345797 .. 2345815 +  -8.1  -2.84325   GACACTATTGAATAG             CGGCTGG TTAGC TCAGCCG             TCATGTTTCGAGACA  61 179
      DP2071 2348050 .. 2348098 + -18.1  -4.03234   TGTCCGATTGTTTTT TAAGGTTACTCCCCGTGCACCGC GGC GCGGTGCACGGGGCCTGCCCCTA TTTCTATCAGAACCG 100 456
      DP2073 2355988 .. 2356035 +   -12  -4.03234   GTCCGATTGTTTTTT TAG-GTTACTCTCCGTGCACCGC GGC GCGGTGCACGGGGCCTGCCCCTA TTTCTATCAGAACCG 100 396
      DP2077 2368901 .. 2368926 +  -5.3  -2.78216   GCTGGCCTGTCTGAT         GGTCTCCGCCT GGGT AGGCGCTGATC          TCATTCATCCCCATG  50 208
      DP2078 2369794 .. 2369816 +  -5.7  -4.15044   AATACCTAACTGTTT          GGTCT-TTGA CGAT TCAACAGACC           TTTATTGAAGCGCAG  68 90
      DP2084 2377497 .. 2377525 +  -4.5  -3.21218   CCATTCTAACAATAT        TCTGTAGGTGGTG GAG CCTCATCCACAGA        TTCCTCGTAGCAGGT  51 32
      DP2085 NONE
      DP2086 2379297 .. 2379308 +  -2.2  -4.43351   TTCACGCAAGCCTTG                CAGG TGCC CTTG                 TTGTTTTTGGGCTCT  60 316
      DP2088 NONE
      DP2089 2381152 .. 2381174 +  -3.4  -3.17723   AGACTCTTTGCGTGA           TAACGATGGG GGG CAAATCGTTA           TTGGCTTGAGGCTCC  46 118
      DP2090 2382508 .. 2382526 +  -2.4  -4.60041   TCAGCTTATCCATGG             GCGTTAAA TGC TTCAATGC             TTTTTGCGGGTGGCT  63 134
      DP2091 2383270 .. 2383291 +  -2.9  -4.86731   AGGGGATTTGCCATA           GTTCCATTC CCAG GCATGGTAC            TTTTCTTTGGACAGC  71 298
      DP2098 NONE
      DP2099 2390472 .. 2390482 +  -5.4  -3.53012   CGTCAAATGTGACCT                 TGGT GTC ACCA                 TTTAAGCAGGGGCCG  57 252
      DP2101 2394385 .. 2394399 +  -8.6  -2.72649   GGTTACTGATATTTA               GCAAAG AGG CTTTGC               ATTGTCTCCTCCGAT  63 435
      DP2104 2405778 .. 2405810 +  -9.2  -3.09289   CGGGCATGTGACATG      TCGGGACATCAGCT CTAGC AGTTAGTGTCCCGA      TATATTGGCGTAGTA  72 94
      DP2105 2414736 .. 2414764 +  -6.1  -3.61764   CTTCCATCATCCGTT       GCTGTGTCTGCT CAGTTA AG-AGACGCAGC        TTTCGGGCTTGCTCG  63 96
      DP2106 NONE
      DP2107 NONE
      DP2108 NONE
      DP2109 NONE
      DP2110 2424253 .. 2424288 +  -5.7  -2.66602   CGGGTTTATTTTATG    TGCTGTTTTTTCTCGA ATGCA TC-AGAAAAAATGGCA    TGGGTTATTCCCTGG  52 120
      DP2111 2424465 .. 2424479 +  -3.5  -5.32699   GCGCATCTATTTTCT               CCAGT GTTTG GCTGG               TTTTTTAATCTTTCC  80 3
      DP2112 NONE
      DP2113 2426034 .. 2426056 +    -4  -2.82015   ATCCAGAATGGGGGC           CCCCATCGCC ATA GATGATTGGG           TCTGATGCCTCTACC  46 12
      DP2114 2426786 .. 2426815 + -14.5  -5.99154   CCCATTTTTTATAAG       GGGTTTCAGCTTT GAAA AAAGTTGAAACCC        TTTTTTTGTTTCATC 100 503
      DP2116 2429953 .. 2429965 +  -3.3  -2.50821   TAGGTAAAGACTATA                AGAGG AAG CCTCC                CTATATCTTTAACCA  42 78
      DP2117 NONE
      DP2118 2432208 .. 2432223 +  -3.2  -3.83502   GTTGAGTGTGGGAGA              GCCCAT AAGA ATGGCC               TTTGATCTGAAGATC  55 417
      DP2128 NONE
      DP2129 2452353 .. 2452370 +    -4  -3.14132   TGAACTCGAAGAGAT             CCCCGC AACTAA GCAGGG              TTCGTAAAAAGGGGA  49 204
      DP2130 NONE
      DP2131 NONE
      DP2132 2454394 .. 2454427 + -19.1  -3.35992   CTAATCAATAACCAG     GTAGCTTTCAATCGG CATG CCGATTGAAAGCTGC      TTGATTCCAGTCACT 100 313
      DP2135 2457593 .. 2457603 +  -2.4  -4.36089   ATGGATTTAGGGCCA                 AGGC CCT GCCA                 TATTTTTTTGAGGTA  58 56
      DP2136 NONE
      DP2137 2460373 .. 2460402 + -13.7  -6.22802   TGATTGAGTTCAAAA       GCCATTTCAATGC TTCG GCCTTGAAATGGC        TTTTTTTTTGTCCCG 100 51
      DP2138 NONE
      DP2139 2461996 .. 2462014 +  -6.7  -4.84274   GCGTAGTGGAATGGC             GAGCTGT CAGTA GCAGCTC             TTTTTCATATCCTTC  82 79
      DP2143 NONE
      DP2144 2464243 .. 2464270 +    -5  -2.56838   CAAGGAAATTGTGGC        TTTTGTTAAATC AGCC GATTTCGCAAAA         ATATATTTCAGTATC  48 205
      DP2146 NONE
      DP2147 NONE
      DP2148 NONE
      DP2149 NONE
      DP2150 NONE
      DP2151 2469291 .. 2469302 +    -3  -4.13728   CGGTTGTATTTTTCT                TTAG AGCA CTAA                 TTTTGCAAGTATATG  58 67
      DP2152 2469811 .. 2469843 + -16.5  -3.18912   ACCTTTTTTTATGAT      ATCAAGACTACCATG CAG CATGGTAGTCTTGAC      TTAATCAATGAATCA 100 56
      DP2155 NONE
        uvsE 2472926 .. 2472957 + -11.6  -4.99043   TCTTTATCAAAAAAA      TCCCCCTTGGGGCT TAGC AGCTTCAAGGGAGA       TTTTATTTATAACAA 100 118
      DP2158 2476531 .. 2476546 +    -4  -3.75817   TGCTTACCCTTGGTA              GG-TTCG GGA CGAATCC              TCTTTCTTCTGGGCA  57 385
      DP2159 NONE
      DP2160 2478962 .. 2478974 +  -3.3  -3.60971   GTTATATGGAGGGCA                GGGCA TAA TTCCC                TTTAACACTTGCAGT  51 18
      DP2161 2481067 .. 2481082 +  -4.8  -4.20696   TTCGTTCCTCAAACA              TTATAG CCAA CTATAA               TTTTCCGCTTAGTGC  63 83
      DP2162 NONE
      DP2163 2482651 .. 2482689 + -16.8  -4.08692   CTCTGTGGTAAATGT   TTTTTAGCCTGCCGGGAC AGA GTCCCGGCAGGTTAATAC   TTTTAGAGCAACTTG 100 301
      DP2165 2486859 .. 2486883 + -17.3  -5.14163   CCTAGAAAGAGAAAA          GGCGATAGAGA AAA TCTCTATCGCC          TTTTTATTAATCAAT 100 74
      DP2171 2492831 .. 2492857 +    -8  -4.10552   TTTTCGCCATCTTCC         GGGCCATTTC CATCAAA GGAGTGGCCC         TTTGGTTTAGTGAGC  73 57
      DP2173 NONE
      DP2174 2495529 .. 2495546 +  -6.3  -2.55484   ACAACAAAAAAGGAC             CTCTGAC AGAG GTTAGAG              ATATTATGAGTAGTT  53 10
      DP2175 2496452 .. 2496492 + -12.7  -2.65448   TAATTCTACAAAGTG  GTACGGGGACATTTTTAGC TGA GCTAAAAATGTCCCCAAAG  ATTCTGCATATTACT  88 38
      DP2177 2497768 .. 2497789 +  -2.2  -3.54424   TCTGGCCCAAAAAAA           GGCGCG AAAAATTGCC CGTGCC            TTTAGAAAGATGGGC  47 341
      DP2178 NONE
      DP2179 2498575 .. 2498599 + -20.1  -4.77036   TCTGACAAAAAAAAG          GGGGCTGATGC AAT GCATCAGCCCC          TTTTTCATACTACGG 100 56
      DP2181 NONE
      DP2182 NONE
      DP2183 NONE
      DP2184 2503409 .. 2503428 +    -5  -5.36965   TAACTACCTTTTAAA            GAACAGAT AGAT ATCTGCTC             TTTTTTCTGCTATTC  82 16
      DP2185 2505242 .. 2505271 + -20.9  -4.25104   GGCGTAAACTGAAAA       TAACCATGGCCCC GTTC GGGGCCATGGTTA        TTTTCATCCGGCCCA 100 43
      DP2193 2518072 .. 2518105 + -12.4   -4.7629   GTAGGAGATCTATAA     GCGTTGCCCCACAG AGAGTA CTGAGGGACAACGC      TTTTTAAATTAATAG 100 37
      DP2195 2520184 .. 2520199 +  -3.2  -4.20042   GCAAAAGAACTAGAG              GGCC TCTATCTT GGCC               TTTTGCGGTATTAGT  58 28
      DP2198 NONE
      DP2199 2525326 .. 2525341 +  -7.6  -5.24129   ATAATTTGATTTACC              TGCCTA AATA TAGGCA               TTTTTTCTAAAAAGG  95 359
      DP2200 2525613 .. 2525637 + -12.2  -5.80817   TTTTTATCAGTTCAA          GGCTCTATGC TTTCT GCATAGGGCC          TTTTTTTATATTCGA 100 45
      DP2201 NONE
      DP2202 2529175 .. 2529189 +  -3.5  -2.75074   CGTATAAAAAAAAAG               GAGGC GAAGA GCTTC               TGCTCTTCGCCTCCC  45 34
      DP2204 2532197 .. 2532210 +  -2.4  -3.31792   AAAACAACACTTAAA               GTTG CAAAAA CAAC                TTATACCGGTCATAG  45 58
      DP2205 2534275 .. 2534287 + -10.5  -3.08464   GGAGAATCACCTCGC                CCGGC CCG GCCGG                TTACCTGACTAATCA  72 478
      DP2207 2540323 .. 2540333 +  -2.4  -4.41422   GGCTATGAATAAAGT                 CACC ATT GGCG                 TTCTTTTCTGTCTGG  60 41
      DP2208 NONE
      DP2209 NONE
      DP2210 NONE
      DP2211 NONE
      DP2212 2546562 .. 2546591 + -13.8  -5.00616   TCATTCTCTTGAAAA       CGAAATGACGAT TTAATC ATCGTCATTTCG        TTTTTTACAAAAAAC 100 335
      DP2215 2550966 .. 2550981 +  -4.7  -3.64933   TCCCCCTCCTGCTCT              GTGCT GAGCAA AGCAC               CTTTTTTACCCTTGC  57 329
      DP2220 2554561 .. 2554577 +  -2.3   -3.9461   CTTGGCCTAAAAGGT              TAACTTT ATG AAAGGTA              TTATTCTTGCCGGAG  53 23
      DP2221 NONE
      DP2222 NONE
      DP2223 2556992 .. 2557002 +    -4  -3.12999   CTTGCCTGCCTGCAG                 GTAA AAT TTAC                 TTCACTATAGCATGG  49 94
      DP2233 NONE
      DP2234 2570297 .. 2570333 + -15.4  -3.29508   CCGACAGGCATGACA    TTTTCACAGACTCTTC ATCCA GAAGAGCCTGTGAAAA    TTCGCTATTTCTTCT 100 43
      DP2237 2573612 .. 2573641 +  -2.7  -5.96219   CATTACAAAATTGAA       CCGCCCCGGAGC TGCCCAT GC-CCGAGGCGA       TTTTTTTTGTCCCTG  93 45
      DP2238 2574126 .. 2574146 +  -4.8  -3.29144   GTCAGAGCCTGCCCT            TTTGCAAA ATTCG TTTGCAGA            TTATAAGCAGGATGG  53 92
      DP2239 2576073 .. 2576097 +  -6.5  -5.24531   CCGCTGTGACCAGAA          TTGTATGCTCA TAT TGAGCAGATAA          TTTTTTGTCACGGGT  91 173
      DP2242 2579656 .. 2579695 + -18.1  -4.07568   AGGCTGTTCCAACCC  TGAAAGTCCTCACCAGC GTATTA GCTGGTGAGGACTTTTG   TTTTCCACGCCGCCA 100 54
      DP2261 2598822 .. 2598838 +  -6.5  -2.90496   GCGTGGGAACCACCC              TAGGCGA TCA TCGCCCA              TGCTTTCGACAAGAG  56 72
      DP2267 NONE
      DP2268 2604017 .. 2604032 +  -2.5  -4.86133   TAGCCCAGACAGAGA              TAGCC TTTACC GGCTG               TTTTTGCTATGTATA  67 200
      DP2269 NONE
      DP2270 2605585 .. 2605620 + -11.4  -3.07431   TTAACAGGCTCTCTC    TGTCAGGGGT-AAGT TGCCGAC ACTTCACCCCTGACA    TATTAAACATCTTTT  78 96
      DP2280 2616089 .. 2616112 +  -8.9  -2.57881   GCCATTAAAAAAACA          GGTGAACCC GGAAGA GGGTTCATC           ATTATGAGAAAATTC  66 41
      DP2281 2618151 .. 2618174 +   -11  -5.89947   AACGTTCATAAAAAA          TCCCCTGGAT CTTC ATCCTGGGGA           TTTTTTTTACCTTTA 100 40
      DP2282 2618807 .. 2618830 +  -7.5  -2.78712   AGAACAACACCTAAC          GCTGCTGGGA GTTAG TCCCAG-AGC          TCCTTAGGTTGGCCA  59 27
      DP2302 NONE
      DP2303 NONE
      DP2304 NONE
      DP2305 NONE
      DP2306 2641260 .. 2641278 +    -6  -3.94812   ACACAGAAAAAGCAA             GCTAATAC CTT GCATTAGC             TATTTTTCAGTACGG  66 161
      DP2307 NONE
      DP2308 2642666 .. 2642704 +    -4  -3.04517   AGGTGAGTTCAGCAG   ACTAGAGCACATTATT ACCCTAC GATAATGTGCTCTACC   ATTTTAAGACAAGCT  47 324
      DP2309 2644867 .. 2644877 +  -6.8  -3.24232   TAAAAAAGAGGGGCA                 GGAC ATA GTCC                 TATGTTTCGCAGCCC  61 42
      DP2313 NONE
      DP2314 2647963 .. 2647977 +  -5.7  -2.76418   CTACCAATAGTTTCA               CCTCA ATAGC TGAGG               ATCTTTATCTAAAGG  53 300
      DP2331 2664450 .. 2664460 +  -3.2  -3.81557   GACAGAGAGAGCACC                 TGTC AAG GGCA                 TATTTATTTAAGAAC  53 172
      DP2332 2666166 .. 2666184 +  -4.5  -2.66435   AACTTTACCATCTAA             GACGGGA CAAGC TCCCCTC             TCATATACTGGAGAT  48 26
      DP2333 NONE
      DP2334 2669090 .. 2669109 +  -2.2  -2.55544   AGATGCGCCATGACC            TATTTGAA CCAG TTCAAAAA             TAAGTTCCCTGATAC  39 3
      DP2335 2670881 .. 2670905 +  -4.3  -3.69842   CCCAAGTTGCAACGT          TGGTAAAAAGA ATA TCTTTAAACCA          TATTTGTATTGAAAT  54 360
      DP2346 2677493 .. 2677526 + -17.7  -2.88861   TGGCATAGTGTGTTA     CTCTCAGGAGGTTTT TGTT AAAATCTCCTGAGAG      TATCTGGCGATACTG 100 49
      DP2347 2678659 .. 2678674 + -10.4  -3.73775   GGGGTTTAAAGGGGG              GGGGGA TGCT TCCCCC               TTTGGTCAGGGTGGC  82 363
      DP2353 2687375 .. 2687400 + -13.4  -5.95166   GGCAAAACAGAAAAA         GCCTCTTGGA TATTTT TCCAAGAGGC          TTTTTTTTCATTCAG 100 79
      DP2358 NONE
      DP2359 NONE
      DP2360 2695630 .. 2695662 + -12.1  -3.35224   CCTTTAATCTTAGAA      TGATCCCAGGGGA GACCAAA TCGCCTGGGATCA      TCTTTGGAACGCTAT  89 34
      DP2361 NONE
      DP2362 NONE
      DP2363 NONE
      DP2364 2698496 .. 2698519 +  -3.9  -3.86822   CTGTTGATTTAGAAA          CAGGAGT AATCAAGTGC ACTCCTG           TTTCTGCCAAGATTG  56 436
      DP2366 NONE
      DP2367 2701837 .. 2701852 + -10.4  -3.63228   CAACCCTACCTGCTT              GCCTCC TCGC GGAGGC               TTAGTTTGTCGTAAG  82 197
      DP2369 2703924 .. 2703938 +  -4.3  -3.48924   CTCTTACATACAAGA               GAGTT CGGGC AACTC               TTCTCTCCCACATCG  52 184
      DP2370 2706548 .. 2706580 +  -5.6  -3.09491   TCGCACCCGGAACAT      GTTACGGATTGAGC ATGTC GCTCAAAGTGTAAC      TTAAGTCAGTCTCTA  55 246
      DP2381 NONE
      DP2382 NONE
      DP2383 2725223 .. 2725238 +  -3.2   -3.1364   GGGACTAGATCCGTC              AGCACT ATAT AGTGCC               TTCCCTGATTCCATC  46 33
      DP2384 2726188 .. 2726211 +  -8.1  -2.71712   ATTCAATAAACACAT          AGGTGGACG ACGAAA CGTCCACCC           CTTTCAGAAGAAAGG  60 57
      DP2385 2726532 .. 2726545 +  -2.3  -3.07935   CCGCCCATTCCTATC               TGCCT GAAT AGGCC                TTGCCTCGCTCAACT  43 65
      DP2386 NONE
      DP2387 NONE
      DP2388 2729242 .. 2729275 +  -6.7  -3.79909   TGCCACCTCTTGCAG     GGCCGGGAATGAG CCTTATTC CTCATTCCCCCCC      TTATTGATGCTTTAG  67 52
      DP2389 2729956 .. 2729970 +  -2.9  -2.82623   CGACCAGAACCAAAA               TGATA CTCTA TATCA               TGGTTATAGCAACAC  42 428
      DP2392 2735138 .. 2735158 +  -6.1  -3.15544   TCAATGTGAAGCACA            GGCTTGTTG TGC TGACGAGCC            TTGCTCCGAGTAAAA  55 301
      DP2395 2736441 .. 2736456 +  -7.6  -2.74983   ATCCCGTATTCAGGG              GCAGAT AACG ATCTGC               ATTATCTAATATATC  61 383
      DP2399 2741393 .. 2741423 +  -8.2  -4.15833   GTATTAACAAAAAAA       GGAGATATCCACCC CTT GGGCAGATACCTCC       TTTTAAAATGATCCT  79 67
      DP2402 2745996 .. 2746010 +  -2.2  -3.08344   CTTGAGTTTTTTGCT               TATTTG CCC TAAATA               TCTATCTCCTTTAAG  43 57
      DP2403 NONE
      DP2404 NONE
      DP2405 NONE
      DP2406 NONE
      DP2407 NONE
      DP2408 2751887 .. 2751913 +  -3.6  -4.07568   ACAGGCAAGCCAAAA         GGGTGGTGCA ACATCTC TTCTCCACCC         TTTTAAAAAAAGCCA  58 40
      DP2409 2752820 .. 2752830 +  -2.6  -2.72043   ATATCGAGGATAAGA                 TTTT TAC AAAA                 CTTTGCAGAAAACTT  41 78
      DP2410 2753184 .. 2753196 +  -3.3  -2.92513   AGGCTGACAAAACGG                TCCCC TAC GGGTA                TGTCGTTAACATTAT  44 34
      DP2411 NONE
      DP2412 NONE
      DP2413 NONE
      DP2414 2757388 .. 2757427 + -11.5  -3.05816   TTTCATAACCGACTA  GCGAGGAGAGGAGACACC GCCAA GGTATC-CCTCTCCTCCC  TTGCCTCCCACCTGA  83 33
      DP2415 NONE
      DP2416 2760240 .. 2760273 +  -7.4  -2.64987   AAGCACCTGCTCTTT     CAGCTGTGGGGGAA AGCAAG TGTCCCAACAGCTG      TACTATGGCCTGTTT  58 57
      DP2417 2763286 .. 2763304 +  -6.1  -3.75461   ATAAGAGACGACTGA             CAACTTT CGCAA AAAGTTG             TTTCATCAGCATTTG  65 120
      DP2428 2776536 .. 2776560 +    -3  -3.09289   TGGTAATGCAAGGCA         TTATGGGTGCA AAAA TG-ACTCATAA          TATATTCAAGTCATG  46 111
      DP2429 2777161 .. 2777177 +  -3.7  -3.13164   AATATAGAAGGCTTA              GTTACTG GGA CAGTAAA              TCTATCATTTATTTT  48 332
      DP2433 2779800 .. 2779821 + -13.7  -3.38046   AGAAGTAGGGGCCAG           GCAGGCGGG CAGG CCTGCCTGC            TCTTTCAGCTCCCCG 100 192
      DP2434 NONE
      DP2437 2783206 .. 2783219 +  -2.3  -4.30023   TTTCGCATATCATGT               GCGAC TCTA GTAGC                TTATTTCTTGTACTT  58 111
      DP2438 2783549 .. 2783559 +  -3.2  -3.14344   CGAGCAAAGAGGTAT                 TGAG CGA CTCG                 TTCATCAAGAAGCTA  46 108
      DP2439 2784238 .. 2784254 +  -6.5  -2.72558   AGGGCGCTCGTAATC              CCGCG CCTATTA CGCGG              TCGTTAGCCAATTAT  54 39
      DP2440 2784672 .. 2784687 +  -3.4  -3.50335   TGTGAAAAAAAAGAG              TTAAAT GAAG ATTTAA               TTAGTCTTTCTAAAG  49 196
      DP2441 2785237 .. 2785251 +  -4.2  -4.79451   AAACGCGTGGCATTC               GTGGTT TGA ATCCAC               TTTTGTGTTTACGGT  71 62
      DP2444 NONE
      DP2445 NONE
      DP2446 2789236 .. 2789255 +  -7.2  -2.91322   TCTTTTTCAATTTAT            TTCCATCT GGAT GGATGGAA             TAATTTGAGGCATAT  57 278
      DP2453 NONE
      DP2454 NONE
      DP2455 2800041 .. 2800059 +  -6.7  -3.39936   TGGGCCCCACCCCAT            GGGTGAGC ATCA GC-CACCC             TTGTGCGGTTTCAAT  59 352
      DP2468 NONE
      DP2469 NONE
      DP2470 NONE
      DP2471 2821855 .. 2821890 +  -8.5  -2.71041   AGCTTAAGGATTGGT   TGCT-CCGGTGATTATC AGAC GA-AATCACCGGAAGCG    CTTCTACTTAAGCTT  63 49
      DP2473 NONE
      DP2474 NONE
      DP2475 NONE
      DP2476 NONE
      DP2477 2829708 .. 2829735 + -11.2  -5.06116   ACCAGACAGGCCTAA        CCCCCTTGGCAA AGCA TCGCCCAGGGGG         TTTTCTTGTTATTTT 100 65
      DP2478 NONE
      DP2479 NONE
      DP2480 NONE
      DP2481 NONE
      DP2482 2833442 .. 2833453 +  -2.2  -5.27477   GTGTTGGCAAATAGA                GGCA ATGG TGTC                 TTTTTTGGTTCAAGT  75 169
      DP2483 NONE
      DP2484 NONE
      DP2485 2835249 .. 2835271 + -12.1  -4.65895   AAAGGCTAAAAAAAA           TCCCCTGTT TCATC AACAGGGGA           TTTTTGCGTAGAAGC 100 190
      DP2493 NONE
      DP2494 NONE
      DP2495 2845444 .. 2845471 +    -2  -4.56597   AAAGATCAGCAATAA        TATCCTCTTC-CC GCA GGAGATCAGGATA        TTTTTCAGCCAAACG  63 229
      DP2499 NONE
      DP2500 NONE
      DP2501 2850895 .. 2850934 + -13.6  -4.07568   AGAACGCTTAAAACA  AAAAAGCCACCCATCCCC GACA GGGGAGAGGTGGCTTTTA   TTTTACACAGACAGA 100 30
      DP2505 2855573 .. 2855583 +    -4  -4.52589   AGACATCAAGAATAA                 TATC TTC GATA                 TTTTCTATACCCACG  68 225
      DP2510 2860575 .. 2860589 +  -2.7  -3.24202   AAGCCGCCTTGACCT               GGGAC CTATA GCCCC               TCTGTTGATTTAATG  46 15
      DP2511 NONE
      DP2512 NONE
      DP2513 2862739 .. 2862762 +  -6.1  -2.57468   GAATTTTTTCACCCT          GCCATTT-GC CAGAA GCGAAATGGC          CTTGCTATCCTGACC  51 524
      DP2518 2869160 .. 2869176 +  -5.1   -2.7012   TTAACTGCTGGCCCG              CTGGAAT TGT ATCCCAG              TGATCTCCTGTCTTG  49 101
      DP2521 2872600 .. 2872614 +  -4.2  -3.28524   CGGATCTCTGCCAAT               GAGCCA ACC TGTCTC               TCTGTTTCAATAATT  51 61
      DP2522 NONE
      DP2523 2874571 .. 2874599 + -12.6   -5.9362   CACCAAGATACTAAA        GGGACTTAGCAA TTAAC TTGTTAAGTCCC        TTTTTTTATATTTTC 100 334
      DP2524 NONE
      DP2525 2878012 .. 2878065 + -10.8  -3.53224   GTCACCCCATGCCCC TGAGCAAGACGATAGT-TAGAAAACT CTAA AGTTTTTTATACTATCGTCTT-CACA TTTGCAAAAAAGATG  83 159
      DP2526 2879313 .. 2879336 + -15.4   -5.4505   AAGAACTCAACAAAA          GGGGCGATAT AATG ATATCGCCCC           TTTTTTGTTCCCCCA 100 62
      DP2529 NONE
      DP2530 2882369 .. 2882398 + -11.5  -2.63703   AAAGTAACGAGAGCA       GGGGGATTGCACTC TCT GAGA-CAATCCCCC       CTTATCCCTAATTCT  80 34
      DP2534 2887761 .. 2887788 +   -20  -5.36441   GGAAGAAGTATAAAA        GGCCCATGGAAC ATCT GTTCCATGGGCC         TTTTTTATATCCAGG 100 55
      DP2535 2888170 .. 2888196 + -18.2   -4.2828   CAAAAGACAAAAAAA         GGGTATCAAGAC GAT GTCTTGATACCC         TTTTCATAAATGGCG 100 189
      DP2541 2898937 .. 2898954 +  -9.9  -4.41512   TTAATGTGTTAAACG             GCAACAG ATCA CTGTTGC              TCTTTTTTCTTCTGA 100 297
      DP2553 2910343 .. 2910356 +  -3.1  -2.91689   TCACGGCGAAATGTA               TTCCA TCAA TGGAG                CTTTGCTATGAGTTT  44 1
      DP2554 2911245 .. 2911256 +    -3  -3.21726   GCAAAAGCTCCTTCG                TATC TGAT GATA                 TTACATATTATACAA  46 19
      DP2555 NONE
      DP2556 2914146 .. 2914157 +  -5.8  -2.69545   GAGTCTGAGTCTTGC                CAGG ATAG CCTG                 ATTATCCTGTATCAA  51 324
      DP2561 2919576 .. 2919593 +  -4.9  -4.57569   GGCCCGGAGGAGTTG             GAGCAGCT GCC AGCT-CTC             TTTTTGGAGAACTAA  71 72
      DP2564 2921714 .. 2921728 +  -7.1  -2.51133   AGTCCTCTATTTTTA               GCCTC TTAAT GAGGC               ATTGCTGGATGAGTA  58 105
      DP2568 2923809 .. 2923831 +  -7.1  -3.40522   TAATCTTTGTGCTGG           TTTTGCTGA CTTGC TCAGCAGAA           TTCTGGTAGCAGCAT  62 511
      DP2575 2929782 .. 2929806 +  -5.2  -4.19215   AAGCTATAAGCACTT         GGATATT-TCA CTAC TGAGAATATCC          TCTTTTTTCGATATA  65 123
      DP2577 NONE
      DP2578 2934116 .. 2934138 + -13.5  -3.01924   AAAATCAAAAAAAAA           GGCTGTGAC AAAAA GTCACAGCC           TCTTAAGAGAACATA 100 222
      DP2581 2937665 .. 2937675 +  -2.6  -4.34402   GCGGCAAAATTGCAA                 TTAT AAA ATAA                 TTTTACTCTAAGGCA  59 42
      DP2582 2939150 .. 2939196 + -16.3  -3.28842   GTAAGGTCGCCCCAC CCT-TTTCACCAGCTTTTTCAT AAAC ATGAAAAAGCTGGTGAAACAGA TATTAATCTTCTATC 100 37
      DP2583 NONE
      DP2584 2942496 .. 2942516 +  -2.6  -4.62336   AGCAAAGGCACCCCA            GAGCAT AAAAACCAC ATGCTC            TTTTTGGCGTGAGAT  65 186
      DP2594 2950859 .. 2950884 +  -4.7  -4.66953   ACTTTATCAGTATTT         GGTTTGCCC TAATTGCT GGGCAGATC          TTTTTAACCTCTTCG  71 111
      DP2595 2951467 .. 2951477 +  -2.4  -3.59979   AGAGTAAAATAGCAC                 CCCC AAA GGAG                 TTTGACATGGCCCCA  49 34
      DP2596 NONE
      DP2597 2952728 .. 2952742 +  -4.2  -2.78032   TTCAAGAATAAAAAA               GCCC AGTTGTA GGGC               GTGTTTTAGAAACAC  46 30
      DP2598 2953333 .. 2953356 +   -11  -6.09196   ACAAATGAGCAGAGA          CACCAGGGGG AACT CCTTCTGGTG           TTTTTTTGTTTTACC 100 129
      DP2599 2954812 .. 2954826 +  -2.1  -3.69924   GAGCCCGATGATGGA               GCTTT TGAAT AGAGC               GTTTTTCTTCCTCTT  49 14
      DP2600 NONE
      DP2601 2958069 .. 2958098 + -10.8  -4.82901   TTTTATTGCATTCCA       TAGGTCATACCC ATAAAC GGGTATGACCTC        TTTTTCTACCGCCCA 100 48
      DP2602 NONE
      DP2603 2959597 .. 2959626 + -20.9  -3.81488   CCCTGATAGCAAACA       GGCCCCTATGTTC AGCT GAACATAGGGGCC        TTCTCTTTAGCCCAG 100 54
      DP2605 2962645 .. 2962659 +  -2.8  -3.55444   AGATCCTGAAGAAAC               TGAGCA CTC TCCTCA               TTTGCCAGATGACCC  49 250
      DP2617 NONE
      DP2618 2977526 .. 2977558 +  -5.7  -3.17195   CTCAATTATTCTACA     CAGCTCAT-AATCC CTAAAT GGACTCATGAGCTG      TACTTTATTATCTCC  55 59
      DP2619 2979088 .. 2979106 +  -4.5  -3.48395   CATTCAGATGACCTT             TTGCCTC CCCAT GGGGCGA             TTATGTGCAAACACT  55 95
        tatE 2979466 .. 2979485 +  -3.5  -3.04144   ATCCCTACACAAACG            CCCAGTG TCCTCT TGCTGGG             TGTTCCCCCTAGCCA  46 70
        tatA 2980133 .. 2980143 +  -3.2  -3.89938   GTAAGTTTGTTTTAT                 CGGT GAT ATCG                 TTTCAGTTTACTTCT  53 391
      DP2622 NONE
      DP2623 2982963 .. 2982980 +  -2.7  -3.96449   CGTTTGCTAAAACGA             TAGCTGA TATG TCAGATA              TTATTTCCAATCTTA  54 31
      DP2624 2985357 .. 2985384 +   -17  -3.57144   AGTTCAGCCGACAAA        GAGGGCTCGGCG TAGA CGGCGAGCCCTC         TTTCCCCCTCCCACC 100 41
      DP2625 NONE
      DP2626 NONE
      DP2627 NONE
      DP2628 2989715 .. 2989759 + -11.7  -2.73364   TCTTTGGTTAAAACT CTCTTTGGTTGCAAATATTTT AAA AAAATATTTGCAACCAATGCC TACTTACCCTGCAAA  80 30
      DP2633 2995088 .. 2995104 +  -2.9  -5.10163   ACTTTAGCAAAATCG              CTGTCTG GTG TAGACTG              TTTTGTTTTGCAGTT  73 46
      DP2634 2997038 .. 2997056 +    -3  -3.14522   ATGATCTTGGCACTC             ATGGACAG CCC CAGTCCAG             TTCCCTCTGCCTTGG  45 169
      DP2641 3003572 .. 3003586 +  -4.4  -3.64703   GGCAATGAACCGATA               TATTAT CAA ATAATA               TTTCAGTAAAAAGAA  54 203
      DP2642 NONE
      DP2643 NONE
      DP2644 NONE
      DP2645 3009418 .. 3009444 +  -2.9  -3.85698   CCTTTTCAATAAAGT         TCCTTGCTACC TCTTC GCTTGCAAGGG         TTTCTACCACAACAG  54 440
      DP2648 3012988 .. 3013002 +  -3.6  -4.36914   TCCATACTTAACCGC               TTTAAG CAC CTTAGA               TTTTGTCCAGGCAGG  63 196
      DP2652 NONE
      DP2653 NONE
      DP2654 NONE
      DP2655 NONE
      DP2656 NONE
      DP2657 NONE
      DP2658 NONE
      DP2659 NONE
      DP2660 NONE
      DP2661 NONE
      DP2662 NONE
      DP2663 NONE
      DP2664 3029556 .. 3029584 +  -8.2  -2.87211   TAATATATTAAAAAA        CCATATCCTCTC TTTAC GGGAGAATATGG        TCTATGCAGCAAAAT  64 44
      DP2665 NONE
      DP2666 NONE
      DP2667 3031763 .. 3031773 +    -4  -2.78395   TTTATTTTACAGCCT                 TTGT GGT ACAA                 TAATTGCTAAAGATT  46 12
      DP2668 NONE
      DP2669 NONE
      DP2670 NONE
      DP2671 NONE
      DP2672 NONE
      DP2673 3035563 .. 3035575 +  -4.1  -4.06419   CCCCCCCGGCAGCGG                TGCAG TTC TTGCA                TTCTTTCTCCCAACA  59 67
      DP2674 NONE
      DP2675 NONE
      DP2676 NONE
      DP2677 NONE
      DP2678 NONE
      DP2679 NONE
      DP2680 NONE
      DP2681 NONE
      DP2682 NONE
      DP2683 NONE
      DP2684 3046733 .. 3046745 +  -5.5  -2.70932   CATATCCTTACTAAG                GGGAG AGC CTCTC                TCCTTAGCCCCAAAA  49 42
      DP2685 3047150 .. 3047162 +  -2.7  -3.96497   TCATACCACCGATAT                TCTTT AAA AGAGA                TTCTTCTACTTTTAA  54 89
      DP2686 NONE
      DP2687 NONE
      DP2688 NONE
      DP2689 NONE
      DP2690 NONE
      DP2691 NONE
      DP2692 3053226 .. 3053252 +  -3.6  -4.54727   TAGATGGATTTTCAT         CTGCCATAAAGA TAA TCTACACGGCAG         TTTTACTTTCACGGA  65 286
      DP2693 3055883 .. 3055910 +   -20  -5.63517   CGTAAACATAAAAAA        GGGACCCTCTTC TATT GAAGAGGGTCCC         TTTTTTATTTACGGA 100 61
      DP2697 3059230 .. 3059240 +  -2.4  -2.78384   CGTCTTTTCACAAGA                 GGAG CGC CCCC                 TGTCATGGCAAAAAG  41 102
      DP2698 NONE
      DP2699 NONE
      DP2700 3062370 .. 3062399 +  -7.7  -3.57263   GCAAACGAATAAAAA       TAGGGGAGAGAGC ATAA GCCCCCTCCCCCA        TTTACCAATACCGCT  68 29
      DP2702 3065111 .. 3065127 +  -8.7  -2.87211   CGTGGCAAGCCTATT              CCAGAGG AGC TCTCTGG              TCTGTAGCGGACAGT  62 229
      DP2704 3066942 .. 3066956 +  -2.8   -5.4505   TCATAATGAGACATG               TCGTTA AGC TAGCGG               TTTTTTCTTCGCCCA  80 341
      DP2705 3069460 .. 3069484 +  -9.5  -3.36968   AATAAGGTTTAAAAT          GAAATTATGAT TTC ATCATAGTTTC          TTCTCCACTTGGCTG  74 202
      DP2708 3071690 .. 3071700 +  -5.4  -3.03124   CAAAGGAGCGATAAA                 TCTC CTT GAGA                 TCTTCAGGGATGGGG  51 499
      DP2715 3078369 .. 3078379 +  -6.8  -4.09963   GCTCAATAAAGTAGA                 GGAG TTT CTCC                 TTATTGTTATTACCG  68 289
      DP2719 NONE
      DP2720 NONE
      DP2721 NONE
      DP2722 3085659 .. 3085670 +  -5.8  -3.61089   TCTGTAACGGTATCA                GCAG GCCC CTGC                 TTGTCCTTCTTAGAA  59 516
      DP2737 NONE
      DP2738 3101578 .. 3101611 +  -9.6  -2.72661   AATAGATAGATATGG    AGAGGCGGGCATCGGG ACAG CCC-A-GCCCGCCTCC     TCATTCCAGCTCCTA  68 36
         cls 3107143 .. 3107158 +  -3.3  -3.52113   AACGCACCCCAACAA              CTGTT CAGCGC AACAG               TTATAGATTTTCACC  49 4
      DP2743 3108104 .. 3108134 +  -6.8  -2.91924   GGCCAGATTGGCCAA       AACGTAAGGCAGGA CCA TCCTGCCTTACAAA       CTTTATAGACAATAA  58 40
      DP2745 3110913 .. 3110927 +  -7.1  -3.42078   ACAGACACTGGACAA               GCCCT ATACC AGGGC               TTGTCATAAACTCTA  66 136
      DP2746 3112354 .. 3112373 +    -5  -2.52623   GCTCAGGTTACAAAC            TTTTGTCC TCCC GGGCAGAA             ATGTTCTGCAAAAAA  47 91
      DP2747 3113650 .. 3113661 +  -2.2    -3.727   CCCCATTGTCCTAGT                GCTT TGTA GAGC                 TTTAGATGTCGTAAA  49 94
      DP2756 3123243 .. 3123273 +  -8.3  -3.14564   TAAGATCCGCCATAA       GGATGCCCCTC CAACCAGAC GAGGTGCATCC       TTGCTGGAACAGTGA  67 38
      DP2761 NONE
      DP2762 3126700 .. 3126712 +  -2.6  -2.73875   CGACCATCCCTAAAA                CCTG TTCCC CGGG                TCATCTTCAAACAGA  41 254
      DP2766 3131326 .. 3131341 +  -3.4  -3.23855   TCTCCTTCCGCACCA              TTTTAT TGCC ATAAAA               CTTGTTTTTCACACA  47 73
      DP2767 3132634 .. 3132661 +   -15  -2.82681   AATCACCGCCACAAA        CAGAGCCTTCAG CAGG TTGAAGGCTCTG         TCTCCTGCAATTTTC 100 63
      DP2769 NONE
      DP2770 NONE
      DP2771 NONE
      DP2772 NONE
      DP2773 NONE
      DP2774 3139955 .. 3139979 + -17.3  -5.82316   CTAAAGACCTAGCAA          TGCTGTGGTAG TAG CTACCACAGCA          TTTTTTTTACCTGCT 100 37
      DP2779 NONE
      DP2780 3145363 .. 3145389 +  -9.5  -3.53012   TAAACTAAAAAAAAA         GGTCGTATTCC ATGAA GAAATACGACC         TTTACCAAACAAAAG  76 33
      DP2781 3145872 .. 3145901 +  -2.2  -3.45743   CTAAAATATTGATAA       GAAAACAAACTA GATAAA TAGCTTGTTCTC        TATGTTTTGGTGATG  47 105
      DP2782 3147251 .. 3147285 +  -5.3  -3.09784   TCTTTAAAATGGCCT    CTG-TTGTTTGATTTT CACA AAAATCAAACAATCAC     CTTTATTAGCAATAA  53 15
      DP2783 3147822 .. 3147847 +   -12  -6.11229   TTAGAAGTATACATG         CACCGTTACA TTCATT TGTAACGGTG          TTTTTTTATTTTAGT 100 100
      DP2797 NONE
      DP2798 3158779 .. 3158799 +  -3.3  -3.80768   ATTATGTAATGAAGA            TATGGTGAT TTT ATTTCCATA            TTCATTTTATGTGTA  53 161
      DP2799 3160248 .. 3160271 +  -6.8  -4.13973   ATGAAAAAGAGAAGA          TAACTTTGTC TCAC GACAAAGATA           TTATTTATGATCTGT  71 23
      DP2800 NONE
      DP2801 3160928 .. 3160942 +  -7.2  -2.57683   TTTACTCTGGCCATC               CAGAAA GGC TTTCTG               ATTATCAACAGGTAT  58 140
      DP2802 3161362 .. 3161374 +  -4.9   -3.6707   AATATGAACGAAACA                TAACA GTA TGTTA                TTTAACATATTGACT  57 23
      DP2803 NONE
      DP2804 NONE
      DP2805 3163122 .. 3163166 + -15.3  -3.39574   GTTAAGAATAGCATT ATTCAAAACAGTGTTTTTCTC TTT GAGGAGAGCACTGTTTTGAAC TCTTCATATTTTTTC 100 36
      DP2806 NONE
      DP2807 NONE
      DP2808 NONE
      DP2809 NONE
      DP2810 NONE
      DP2811 3168945 .. 3168957 +  -3.3  -4.67982   TCTGTTATGGTAGGA                GCTGG CGT CTGGC                TTTTCTTACGTGGCA  69 509
      DP2813 3171984 .. 3172005 +  -2.3   -2.7674   AGAACAGATATTAAA           TGCCA-AGCT ACG AGCTATGCCA           TGATTAAATGCTGTC  41 27
      DP2814 NONE
      DP2815 NONE
      DP2816 3175287 .. 3175320 + -16.7  -5.00616   AGAGACCTAAATAGA     GAGAGGCCCACAGAC TCTA GCCTGTGGGCCCCTC      TTTTTTAGGAGAAGA 100 41
      DP2818 3178168 .. 3178182 +  -3.6  -4.30396   GATAGCCTATGAAAG               CTTTTT AAT AAAGAG               TTTCTCTCTTTAATT  63 133
      DP2819 3179843 .. 3179873 +   -12  -3.66288   GAGCCTTAAAAAAAA       TCTCTACTTCTCTA AAT TCGAGGAGTAGAGA       TTGTATTCCAAACTC  93 59
      DP2821 NONE
      DP2822 NONE
      DP2823 NONE
      DP2824 3186421 .. 3186434 +  -6.7  -3.06915   TTCGAACAACAAGGC               TAGGC ATCT GCCTA                TTCACTAGGCTGGGT  58 439
      DP2828 3190478 .. 3190509 +  -9.5  -5.86061   AGAGATGGCAACTTT      TAGGGAATCAGGT CTGTAC GCCTGTTTCCCTA       TTTTTTTTAGTCCCA 100 48
      DP2832 NONE
      DP2833 3194461 .. 3194476 +    -4  -3.33814   CTCCCTGATAAACCA              GGT-ACG ATC CGTCACC              TCTTCTATGGAATTT  50 384
      DP2835 NONE
      DP2836 3197792 .. 3197815 +  -7.5  -2.58861   AATGCCAATCTTGAA          GAGAATGGT CGCCAA GCCATTCTC           ATTGTCCGAATCATG  58 160
      DP2837 NONE
      DP2838 3203095 .. 3203112 +  -4.1  -3.49102   TCGAAGAAATCGGCA             TAGTACC TTTC GGCACTA              TTATCTGAAGGGTAT  52 424
      DP2843 3210989 .. 3211030 +  -7.3  -2.75795   CAGCGGCGAATAAAA AAAATGCCCCCTGCAAT CAATTTCT ACTGCAGGGGGCATTAA  CATTTATTTTTTCCA  59 28
      DP2845 3212452 .. 3212486 +  -9.4  -3.29511   AAATTCATTCTGTCG     CAAGGCATGGGG GCAAAGAGACA TCCCATGCCTTG     TTGTAGGCCGGTAAG  74 71
      DP2846 NONE
      DP2847 3214692 .. 3214714 +  -4.8  -4.21812   GGAGCGGCGTGGTAA           GCTATCAGCT TAC AGCTTACAGC           TTCTTTTCGATCCAC  63 90
      DP2848 3217169 .. 3217181 +  -5.5  -2.83867   GATTTATTAATGATC                GCCTT GTT AGGGC                ATTGTTCATCAGTAA  50 199
      DP2849 3219218 .. 3219246 +  -5.9  -4.62336   AACAGAGAAAAAAGA        GCAGCTGTAAGAT CTC AGCTATCAGCTGC        TTTTTAACCTAAGCT  75 67
      DP2850 3219951 .. 3219973 +  -6.2   -3.9392   AGGAGAGTACACCAA           GCTGTAAGCT ATA AGCTGTCAGC           TTCTTTCCAATCCAC  67 12
      DP2851 NONE
      DP2852 3226006 .. 3226023 +  -4.9  -3.53031   TGGGTGAAATTATGC             TTTGCCA GTTC TGGTAAA              TTGCTTTCAGATGAC  55 192
      DP2856 3230142 .. 3230154 +  -3.3  -2.73364   GAACTCTGCCGCAGG                GGCAA GGG TCGCC                TCGTTGAAGTCAAAG  42 171
      DP2865 NONE
      DP2866 3238070 .. 3238080 +  -2.6   -4.9181   TTATTATTAACATGA                 TAAT ACT ATTA                 TTTTTAGTGTTATAT  70 101
      DP2867 3238579 .. 3238602 +   -11  -5.48213   AGCAACAGTCTGATA          AGGCCATGGA GGGC TCCATGGCCA           TTTTTCTTTTAACTA 100 73
      DP2874 3246049 .. 3246066 +  -4.2  -3.16564   CCCATCTTATAAGCC             TTGTGT TTTTAC ACACAA              TTAATACAATGACAA  49 29
      DP2875 NONE
      DP2876 3248200 .. 3248213 +  -9.5  -3.09193   GTCTTCCGCAAATCA               CGGGC CTTG GCCCG                TTCCCTGCGTATGGT  69 375
      DP2880 3252390 .. 3252419 +  -3.5  -3.21416   CTGCGTAAAGATCAA       CCAAAGGCCCA ATCTCTCC TCGGCCATTGG        TTGATCCTGCCGCTA  48 42
      DP2881 NONE
      DP2882 NONE
      DP2884 NONE
      DP2885 3256748 .. 3256764 +  -5.1  -3.58726   AAAAAACAACAATTT              GTTATCC CAA GGAGAAC              TTATATGTCGAGAAA  59 217
        pfor 3260367 .. 3260394 + -21.4  -5.61596   GCATAGAACAAAAAA        GGGGCCGTGGAA AATT TTCCACGGCCCC         TTTTTTTATCCAGCT 100 81
      DP2888 3262828 .. 3262841 +  -3.8  -2.52464   CCGAGAATATTTTTC               CCGA AGCCTC TCGG                TGAGTTGAACCCCGG  44 187
      DP2911 3292857 .. 3292873 +  -8.7  -2.71708   TAACCCGGAGAACCA              GATGGCC CAG GGCTATC              ATTCTCTCAAATTTA  66 362
      DP2913 3293682 .. 3293707 + -11.9  -5.60993   GTTTCAAATAAAAAG         GGAGCAACTGA TTTC TCAGTTGCCCC          TTTTTTTGTGAAAGA 100 50
      DP2916 3297541 .. 3297574 + -24.1  -6.15717   AATTCGATCTCTTAA     TCCCCTGGCCTATTC CTCT GAATAGGCCAGGGGA      TTTTTTTTGTCTTTA 100 341
      DP2923 NONE
      DP2924 3307975 .. 3307990 + -10.4  -2.66316   AAAAGAGAGCCCTAG              GAGGGG CTAG CCCCTC               TCCTCTCGTAAAACG  74 26
      DP2928 3314243 .. 3314265 +  -4.8  -3.86015   GAATTGGCCTTCTTC           GGGTAGCAGG TTG CCTTTTACTC           TTTATAGCCAAGGTA  59 167
      DP2929 NONE
      DP2930 3315904 .. 3315932 + -10.4  -3.05463   AAATTAGCCCCTATT       GCT-GCAGAGGTC GAAG GATCTCTGCAAGC        TTCCCTGAAACACCT  76 34
      DP2932 3317871 .. 3317889 +    -3  -4.95484   TAATAGCTGGGGGAT             GAGCGTAG TGG CGAGGCTC             TTTTCTTTCGTCGTA  71 192
      DP2936 3323664 .. 3323708 +  -4.3  -2.87522   ACAAGAGACAACTAA TAGAGG-CGG-ACGGTGAGAG AGGAA CTCTCACCGTACCTACCCCCA TCTCCTATAGGTTCC  46 26
      DP2937 3324575 .. 3324605 + -14.8  -4.27584   TTTTTCATAGAATGG       CAGGCCTGGAAGAT GAC AGTTTCCAGGCCTG       TTTTACGTTAGGGAT 100 53
      DP2938 3326009 .. 3326042 + -14.8  -2.98015   GCAGACACAAAAAAA     CCCAAAACGGTATC AGAAAA GATACTGTTTTGGG      TCTCTACTACTTAGG 100 56
      DP2948 3335628 .. 3335647 +  -6.4  -3.61001   ATGAACATATCATCC            TCACGACC CAAG GGTCATGA             TCTCTTTTTCTGGAG  63 197
      DP2949 3337221 .. 3337242 +  -2.2  -3.16785   CTATAGAAATTGTCC           CCTCCAGCC AAAAA GGCAG-AGG           TCTATTGATGTCATC  43 375
      DP2950 3338992 .. 3339004 +  -3.3  -2.99471   CTAAAATAAAAACAA                GGCCT CAA AAGCC                TATATCTGAACGTCA  44 179
      DP2951 NONE
      DP2952 3343011 .. 3343029 +  -4.5  -3.81488   TAGCCACCTCTTCAG             CCAACTC GGCCA GAGGTGG             TTCTGTTTGCAAAAA  59 404
      DP2955 NONE
      DP2956 NONE
      DP2957 3348217 .. 3348256 + -11.4  -5.60993   TCTCTGCAAAGAGAA  TTACCGTGGCCCGC-AGCC AAG GGCAAGAGGACCACGGTAA  TTTTTTTCTCCCCCG 100 51
      DP2958 3349528 .. 3349565 + -11.4  -3.08314   ACATCCAGCATAAAA   GCAGAGAACAGGCC AAAAGTAAAA GGCCTGTTCTCTAC    CTTTTCACCCTTCCC  84 48
      DP2959 NONE
      DP2960 3351551 .. 3351577 + -11.7   -5.8187   TAAAAGCAGCAAAAA         GGTCATCTTCT GAAAA AGGAGATGACC         TTTTTTTATTCCCTC 100 55
      DP2961 3352673 .. 3352685 +  -7.7  -3.46783   TCAATATCACAACCA                TAGGC CAC GCCTA                TCTTTACCTTAACTC  66 524
      DP2966 NONE
      DP2967 3357699 .. 3357713 +  -2.1  -3.44051   GCCTTACGCATCATT              CC-TGC CGAG GCAAGG               TTCTCCTCGTGACGC  45 159
      DP2982 NONE
      DP2983 3374419 .. 3374432 +  -3.8  -2.71785   CTCACGGACGGGCAC               CCTG CTCAGA CAGG                ATTAATCTTTTCAGC  44 78
      DP2984 3375304 .. 3375316 +  -3.4  -3.01712   TTTCGGCCGATAATA                TGCA TTTTC TGCA                TATTAAAAGAGAGGA  44 128
      DP2985 NONE
      DP2986 NONE
      DP2987 NONE
      DP2988 3380206 .. 3380230 +  -4.9  -5.38249   CCGAAACATTTTGCT          GCAGGGTCTTA ATA TGAGTCCATGC          TTTTTTATAGTTCAT  85 323
      DP2992 NONE
      DP2993 3386430 .. 3386459 + -11.5  -3.34455   TAATGGCTCACCTTG       CAGCGGGAGTT TCTGGTCT GACTCCCGCTG        TTGCATTTCTCCTCC  86 38
      DP2995 3390819 .. 3390835 +  -2.2  -4.54026   GCTTCTTGCCGGTTC              TGCGCT TGGCC AGCTCA              TTATTTTGTTTAACA  63 195
      DP2998 NONE
      DP2999 3396229 .. 3396255 + -13.8  -4.10161   GAAGGCAAAAAAAAA         GGTCTCACAGCA AAT TGCTGTAAGACC         TTTTAACAAATGGTG 100 257
      DP3001 NONE
      DP3002 3399055 .. 3399077 +   -12  -5.93809   AAAGCACATAAAAAA           GGCAACCGGT ACC ACAGGTTGCC           TTTTTTTTGTCCCCG 100 49
      DP3005 NONE
      DP3006 NONE
      DP3007 3403846 .. 3403872 + -18.2  -4.60487   ATGGGCAAAAAAAAA         GGAGTTACAGCA AAT TGCTGTAACTCC         TTTTTACAAGTGGTG 100 103
      DP3009 3407284 .. 3407311 +  -2.6  -4.09117   GGTACAACCCTAGCA        CAGGCAACGC CTAAGTCA GCGTTTCCAG         TTGTTTCTACCTAGA  57 12
      DP3010 3410419 .. 3410433 +  -2.8  -2.80796   ATACTCATGGCCATT               CGATGA TCA TCATAG               GTTTCGATCGTGGCA  42 303
      DP3017 3416159 .. 3416178 +  -3.6  -2.96274   GTTTGACAAGGACAG            GAATTATC CCTT GATAACTC             TATACTTATACCACA  46 101
      DP3018 3416635 .. 3416647 +  -2.6  -2.80244   ATCAGAGAAGGGCCA                GGCG GGAAA TGCC                CTGTTTATTACGCCC  42 60
      DP3019 3417310 .. 3417339 +  -2.2  -2.78816   CAATCTCTCCGCATA       GATATCAAAGTA TTCGCT TTCTCTGATATC        TATACTCACCCATCA  41 49
      DP3020 3418174 .. 3418188 +  -3.6  -3.17075   ACAGCAGGCTGAGTA               GTTTTT CCA GAAAAC               TTACCTTACAAAAAG  48 25
      DP3021 3419728 .. 3419739 +  -2.2  -5.04385   TGTAGGGGAGCCGAT                TGGT AAGG GCCA                 TTTTTTCCCGCTATA  68 92
      DP3022 3420317 .. 3420331 +  -2.1  -3.15236   GACAGATTCATTCTG               CTAGG ATAAG TCTAG               TTAGATCTGCATTTA  43 152
      DP3023 NONE
      DP3024 3423274 .. 3423307 + -13.2  -3.34398   GCGTAAGCTTTAAAA     GAGAGAGGCGCCCCT GAATA AGGGGC-CCTCCCTC     TCTTTGCACCGCGGC 100 28
      DP3025 3424887 .. 3424914 + -14.2  -3.93583   ATCAGAACAAAAAAA        GGCTCCAGAATG CAAG CATCCTGGAGCC         TTTATAAATACATTA 100 216
      DP3037 3435962 .. 3435977 +  -3.2  -4.65895   ATGCTCCGGCTCACA              GGCAAC ACGG GTTGCG               TTTTTGCATCAAAAA  65 94
      DP3049 3444331 .. 3444362 +  -5.3   -5.5353   CAGAAAGACAAAAAA     GGCGTGCGTTTCTCT CCTC AGAGAA-T-CACGCC      TTTTTTATTGCTCTG  87 75
      DP3050 3445627 .. 3445642 +  -4.7  -2.82623   TATCGATAAACTTTT              GAGCA AAGATG TGCTC               TCGTTCTAGAGGAAA  49 1
      DP3051 NONE
      DP3052 3448975 .. 3448999 + -18.7  -5.60993   ACCGAAGAACAAAAA          GCCCATACTGC TCT GCAGTATGGGC          TTTTTTTATGCACAC 100 53
      DP3058 3457947 .. 3457997 +  -3.2  -2.70932   TCTGAGCTGTTCTCT TTCCTCTTGACTCCCTAAAAAAGG TTC CTTACTGAAGGGAGAAAAGAGGAA TCCTTAGAAAAAGAG  42 43
      DP3059 3460291 .. 3460320 +    -3   -3.7511   CAGTAACAACCCTTT       GC-TTTTTTTGAC ACTAC GACAAAAAAATGC       TTATCTTGTAAAGAC  53 96
      DP3060 NONE
      DP3061 NONE
      DP3062 3462889 .. 3462900 +  -4.4  -3.02511   AGGTATTCTGACTGT                CTAC ATAG GTAG                 TGTTCAAAGACTGAC  47 57
      DP3063 3463717 .. 3463735 +  -5.2  -3.37796   CTTTCCTGCCACCTC             GGGGCGAA CGA TTCGACTC             TTATCCCTACTAAAA  55 467
      DP3084 3483597 .. 3483608 +  -4.4   -3.0701   AATTTGCTGAGAAGG                CCTT TTTC AAGG                 TTCCATAAAAATTAT  47 171
      DP3085 3484288 .. 3484307 + -10.8  -4.36914   GAGCACTACGAGAAA            GAAGACAC CAAG GTGTCTTC             TTTTATGAAAAAAGG 100 44
      DP3088 3488589 .. 3488599 +  -2.4  -2.77895   ACACTGACCCTATTA                 CTGC TTG GCTG                 CTTCTTGACCCTACA  41 64
      DP3089 NONE
      DP3090 NONE
      DP3091 NONE
      DP3092 3492114 .. 3492143 +  -2.1  -3.85698   TTTAGCTTATAACAT       GAC-CACCTATTTC AAC GGAAAAGGAGTGTC       TTTATGGACCAGGAA  51 172
      DP3093 3492716 .. 3492744 +  -8.2  -5.55664   ACCGTTCTAAAAGAG        AGGTCATGGAAG AATTG CTTCTATGACCC        TTTTTTTCATCCTCC 100 43
      DP3094 NONE
      DP3095 NONE
      DP3096 3497518 .. 3497541 + -12.5  -5.89827   TAAAATACCAAAGAA          GGGTGTAGG CCTAGA CCTACACCC           TTTTTTTTGGTACTT 100 80
      DP3097 3499767 .. 3499805 + -16.9  -2.62184   AAAACTAGTCCCATG   GTTTTCCCGCATCCATG CAGTC CGTGGATGCGGGAAAAA   TAGTATGAAAAACAC 100 33
      DP3098 3500958 .. 3500982 + -10.1   -3.0806   GCTCTGCTTCGCTGC          TGCTCTTTCTC ACA GAGAAAGAACA          TATTAGACATTTGCA  74 343
      DP3100 NONE
      DP3101 NONE
      DP3102 3504867 .. 3504887 +    -4  -3.08934   CCAAACCAGACGATA           T-GTGGCCG TAAC TGGCCACCA            TCTTCAGCTCTCTCC  47 295
      DP3106 3507517 .. 3507536 +    -5   -3.1372   TCTCGGCAAAAAATT            GTTATGAC TTCA GGCATAAC             TATTCATAAAAAATC  51 206
      DP3107 NONE
      DP3108 NONE
      DP3109 3510141 .. 3510156 +  -3.2  -4.22678   TTACCAAAGCGTACA              TTGCTC ATCA GAGCAC               TTTCTGTTACCTCTA  60 389
      DP3114 3518894 .. 3518921 + -12.9  -2.53422   ATGGCGATAAAGGTT        TTTTGTCCCAG CTTACA CTGGGACAAAA         CCTTTTATGCGGATA  90 40
      DP3116 NONE
      DP3117 NONE
      DP3118 NONE
      DP3115 3518890 .. 3518923 -  -6.2  -3.87815   CGTGATGGCGATAAA    GGTTTTTTGTCCCAGC TTAC ACTGGGAC-AAAA-CC     TTTTATGCGGATATC  65 28
      DP3113 NONE
      DP3112 3513989 .. 3514029 -  -9.2  -3.95073   GGGGATAGGCAGAAA TACAAAGAGGGCTTATCCC CTAT AGGAT-AGCCCCCTTTACA  CAACATTTTTCACCT  83 56
      DP3111 NONE
      DP3110 3509784 .. 3509794 -  -5.4  -4.41494   GATTTTTAAGCAAAA                 GAGA ATG TCTC                 TGCAAAGTCTACAAC  70 5
      DP3105 3505879 .. 3505898 -   -10  -6.26417   CACTACAAAAAAAAA            CCCCCT-GC AAA GCGAGGGGG            TTTTATAGAAATTTT 100 41
      DP3104 3505441 .. 3505454 -  -2.3  -3.45433   AGGGCAAAAAGTTAA               CCACA GAGA TGGGG                AGAACACGGAGAAGG  47 79
      DP3103 3504383 .. 3504399 -  -5.2  -5.55664   CCATCACCAAAAAAA              TTGTTG AAGAA CAACAA              CTCACCACCCTGATG 100 237
      DP3099 3500793 .. 3500806 -  -3.9  -4.66395   AAAAAAAGATTAAAA               GATTT TTAA AAATC                AAGCTGTTAAATTAC  67 204
      DP3087 3485266 .. 3485293 - -12.8  -3.98649   CATAATATATAACAA        GGGCCAGTCTAT AGAA ATAAACCGGCCC         TAAAGAGAAAAAAGT 100 54
      DP3086 3484288 .. 3484307 - -10.8  -4.00038   GAGCACTACGAGAAA            GAAGACAC CAAG GTGTCTTC             TTTTATGAAAAAAGG  90 57
      DP3083 3481721 .. 3481747 -  -6.5  -5.66684   TAATTCACAAAAAAA         GGCCGGCTG AATAAAAAA CAGCCGGCG         AGGCAAAATACATAA 100 88
      DP3082 3480777 .. 3480793 -    -3  -3.80466   AGGATACAAGAAAGA              CCCTTA TTTCT TAAAGG              TTAAACGATTAACTA  53 12
      DP3081 3480076 .. 3480113 -  -2.9   -3.0458   TAAAAAACGGACAGA   GGTCAAATCTTGCCAG CTCAATT CTGACAACATTT-ACC   ACGAAAATCCTCCAT  43 5
      DP3080 NONE
      DP3079 NONE
      DP3078 3477351 .. 3477366 -  -2.6  -3.57971   AGAGTTAGCCGCAAA              CAATCT CTAC AGATTA               CGTTACCACCTGCCA  50 87
      DP3077 3475037 .. 3475064 - -10.8  -3.48466   ATTACAACTAATTAA        GTTTTGATTTCA ACAT TGAAACCAAAAC         GTGCCATGCGGGTGA  83 130
      DP3076 3474417 .. 3474427 -    -4   -4.2528   TTGGAATCCAACAAA                 TAAG GCA CTTA                 CCAAATTGTCAAAGA  63 62
      DP3075 3473320 .. 3473335 -  -2.6  -2.76261   TTCTAATTTTGAAAC              TGACAT TTCT ATATCA               TCCTTATAAGCTAGT  42 48
      DP3074 3471702 .. 3471712 -  -3.2  -4.46212   GGCTGGATTAGAAAA                 CCAT TGT ACGG                 AGACCTTCTGTAAGA  63 7
      DP3073 NONE
      DP3072 3470969 .. 3470998 -  -2.2  -3.85817   AGGGTTCTGTATAAA       TCCACTTGACCTC TGTTC GAGGTC-AGTCAA       TTTCAGGGATATTGT  51 18
      DP3071 NONE
      DP3070 3469268 .. 3469285 -  -2.7  -3.07222   ATCAACCACAAACTA             GAACTAG GATT CTATTTC              ATGCTCCACATCAAC  44 11
      DP3069 3468358 .. 3468375 -  -3.5   -2.7264   AAATCCTTGGTAAAT             TTTTACCC ACA GGG-AAAA             GCTTAAAAAAGTTAG  44 185
      DP3068 NONE
      DP3067 NONE
      DP3066 NONE
      DP3065 NONE
      DP3064 3463509 .. 3463525 -  -4.4  -3.83409   TTACAGAGCACTAAA             GGC-GAG GCCA CTCTGCC              AGAAGTTGCTGATAG  57 4
      DP3057 NONE
      DP3056 3454000 .. 3454043 - -10.4  -4.49673   ATACAAAAGAAACAA GACGGGGCGTACACAAGAACA AAC TCTTCC-ATGCACACCCCGTC TAACGCCCCCCTCTC 100 79
      DP3055 3452836 .. 3452862 - -22.4  -5.75599   GAAACGATAAAAAAA         GGCCCCTCTGGA AAA TCCAGAGGGGCC         TACCTGAGCTCCGAT 100 57
      DP3054 3451327 .. 3451360 - -14.1  -3.76568   TTACTCACAATAGAA     TGCCAAAGATCATTC TGCT GAACAATCTTTGGCA      TTTATATTAAACAGT 100 86
      DP3053 3449374 .. 3449399 - -16.9  -6.28967   GACAAACAAAAAAAA         GCCCCTCCGGA TAAA TCCAGAGGGGC          AATCAGCAACAATCA 100 58
      DP3048 3443003 .. 3443016 -  -4.5  -3.21464   AACAGCAAGAGCCAA               GCGAC AGAG GTCAC                AATAAAAATAAAATT  51 22
      DP3047 NONE
      DP3046 NONE
      DP3045 NONE
      DP3044 NONE
      DP3043 NONE
      DP3042 NONE
      DP3041 NONE
      DP3040 NONE
      DP3039 NONE
      DP3038 3435993 .. 3436019 - -10.8  -4.72272   TTTTTGCATCAAAAA         GAGCCACCGAAG AAT CCCCGATGGCCC         TAAACAGCTCCCCCA 100 55
      DP3036 NONE
      DP3035 NONE
      DP3034 NONE
      DP3033 NONE
      DP3032 3431422 .. 3431434 -  -2.7  -3.37796   GGTCAGCACCTATAA                TATAC TAC GCATA                ACTTCAGGCGTAACG  46 7
      DP3031 NONE
      DP3030 NONE
      DP3029 NONE
      DP3028 3428850 .. 3428881 - -13.7  -5.98781   GATAATGAAAAAAAA      GAGGGCCACGGAA AAAAAA CCCCGTGGCCCCC       CTAAACAGCTATGAT 100 68
      DP3027 3425996 .. 3426007 -  -4.4  -2.63102   ACCATCTCCATACCA                TAGC ACAT GCTA                 CAAACTACTTGCTAC  45 46
        pflC 3424887 .. 3424914 - -16.4  -5.89921   ATCAGAACAAAAAAA        GGCTCCAGAATG CAAG CATCCTGGAGCC         TTTATAAATACATTA 100 90
      DP3016 NONE
      DP3015 3413411 .. 3413424 -  -2.3  -2.78384   TCTTCTCTCACCAGA               CCTAG GCCT CAAGG                GCACCAATCAATTCA  41 13
      DP3014 NONE
      DP3013 NONE
      DP3012 NONE
      DP3011 3410251 .. 3410290 -   -18  -3.74012   TATAGAAAAGCAGAA  CATTGCAGGGCCTC-TGCT CAG AGCAAGAGGCCCCGCAAGG  GGAACAGAATTTACT 100 36
      DP3008 3403846 .. 3403872 - -18.2  -6.07627   ATGGGCAAAAAAAAA         GGAGTTACAGCA AAT TGCTGTAACTCC         TTTTTACAAGTGGTG 100 165
      DP3004 NONE
      DP3003 3399043 .. 3399089 - -16.8  -4.17023   CTAACTATTTTAAAA GCACATAAAAAAGGCAACCGGT ACC ACAGGTTGCCTTTTTTTTGTCC CCGCCAGGGGAGACC 100 57
      DP3000 3396604 .. 3396618 -  -8.6  -3.61268   GAGTTAATTTTTAAA               GGATCT CTT AGATCC               CTGCCAGCATCTATC  73 210
      DP2997 3391560 .. 3391576 -  -6.6  -3.41023   AACTCTGAAAACATA              TGTGCT ACCAA AGCACA              TCAGCTACATCTCTT  63 124
      DP2996 3390729 .. 3390752 - -12.4  -2.78384   TGTTGTGCCATGAGA          CGCGGAGGCG ATAT CACCTCCACG           ACTCAACCGTATCAG  89 48
      DP2994 3386785 .. 3386795 -  -6.8  -4.45259   AAAGCGGAAAAACAA                 CAGC GTA GCTG                 GCTGATGGTGGTGGG  76 222
      DP2991 NONE
      DP2990 3380564 .. 3380594 -    -9  -5.73978   ACTACAAACAAAAAA       CCCCACAGTTCCAT TAC AGAAAACTGCGGGG       CAAGACCCTAATCCT 100 63
      DP2989 3380022 .. 3380036 -  -2.8  -3.48105   GGAATGGAGCAAAGA               GTTAGA GAG TCGAAC               TACTTCTGTAAAAAA  48 25
      DP2981 3370105 .. 3370131 -  -7.2  -2.71731   CTCACGGCTGAAGCA         GAGCAAGGCCCC AAA AAGGCCCTTCTC         TGCTTACCTGTTGCT  58 47
      DP2980 NONE
      DP2979 NONE
      DP2978 NONE
      DP2977 3365956 .. 3365968 -  -3.4   -4.5448   CAGGGAGAAAAAGAA                CTCT TTCAT AGAG                ACACCACCTTGGACA  63 18
      DP2976 NONE
      DP2975 NONE
      DP2974 NONE
      DP2973 NONE
      DP2972 3362005 .. 3362018 -  -2.3  -2.71011   ACCTCCCCCTAATTA               CCTGC CTTA GCAGC                AACACTGAGATTTTT  40 5
      DP2971 NONE
      DP2970 NONE
      DP2969 3359209 .. 3359248 - -11.6  -3.34787   AATAGCAGGCGACAA  GAGAAGCAGATGGGCAG GTTCTCT CTGCCCATCC-CTCCTC  ACCACAAATCACCAA  86 34
      DP2968 3357498 .. 3357520 -  -7.8  -3.26164   AGATTATTCACAACA           CTTCAGAGAA CTA TTCCCTAAAG           AGATCTTACAAAATA  66 101
      DP2965 3354992 .. 3355009 -  -2.7  -3.14647   ACCTACGACATCCAA             GTGTCACC ACA GATG-CAC             TTTATAGACAGGCAA  44 44
      DP2964 NONE
      DP2963 3353593 .. 3353626 -  -4.5  -3.05935   ACACCTCCCATTTAA     GGGGAAACCTAAAAG ATGC CCTCAAGCTCTCCCC      TGTTAATAGCCAATA  50 28
      DP2962 3352250 .. 3352277 -    -7   -4.2828   GCCGATTGAGCAAAA        CCGCAGACGTAGC AAG GCTACATC-GAGG        ATTTTGCGATGGAGA  74 114
      DP2954 NONE
      DP2953 3342940 .. 3342961 - -13.1  -3.85698   GCTTGGTGCTAGAAA           GAGTAGCCT GGGC AGGCTACTC            CCAACACCCTCTTAA 100 37
      DP2947 NONE
      DP2946 NONE
      DP2945 NONE
      DP2944 NONE
      DP2943 NONE
      DP2942 3329556 .. 3329580 -  -3.6  -3.53343   AACCTCTTCCTGAAA         CT-TCAAGGAC GCAT GCCCCTGATAG          GATACTAATCAATGA  51 30
      DP2941 NONE
      DP2940 3327594 .. 3327614 -  -4.7  -3.50335   TCGGATAAAGAGCAA            TGCTTACCT CCG AGAAAAGCA            TCTTTCGTTTTTTTC  55 48
      DP2939 3326009 .. 3326042 - -12.6  -5.76633   GCAGACACAAAAAAA     CCCAAAACGGTATC AGAAAA GATACTGTTTTGGG      TCTCTACTACTTAGG 100 52
      DP2935 NONE
      DP2934 NONE
      DP2933 3318039 .. 3318065 - -11.6  -3.17146   TTTTTGGATAATACA         CGGGTAAAGCTG AAA CGACTTTACCCG         AAAATTTAAATGCTG  84 139
      DP2931 3315408 .. 3315428 -  -3.9  -4.35116   GACTTGATACCAAAA            CCATCAACC AGG GACTGGTGG            CCTTTGGGGGCGTGA  65 496
      DP2927 3310863 .. 3310875 -  -4.1  -3.65529   ACAGTCCGAGTTAAA                CCTAT AAA ACAGG                GTCTGTTTTTATCAT  54 14
      DP2926 NONE
      DP2925 3307717 .. 3307731 -  -3.4    -5.055   GCAATTCGCAAAAAA               GCCGCC AAG AGCGGA               TATAATGCCAATATA  75 275
      DP2922 NONE
      DP2921 NONE
      DP2920 3301613 .. 3301631 -  -8.9  -2.60615   AGTGGTCTTAAACAG             GCTCCTT TTAAT AAGGAGC             AGGAAAACCCTGTTT  66 126
      DP2919 NONE
      DP2918 NONE
      DP2917 3297515 .. 3297536 -  -6.7  -3.31461   GATTGATCCTGATAA           GAGATCAGAA TAA TTC-GATCTC           TTAATCCCCTGGCCT  61 104
      DP2915 3294588 .. 3294615 - -16.4  -6.23545   TTTAAATAAAAAAAA        GGGGACAACTGA TTTC TCAGTTGCCCCC         TTTTTTGTTCTTCAA 100 51
      DP2914 3293682 .. 3293707 - -14.1  -3.75678   GTTTCAAATAAAAAG         GGAGCAACTGA TTTC TCAGTTGCCCC          TTTTTTTGTGAAAGA 100 228
      DP2912 3292088 .. 3292103 -    -6  -3.43654   CAAACAGATGTATAA              GGGGAC AACG GACCCC               GATACATTTGCCGAA  59 207
      DP2910 NONE
      DP2909 NONE
      DP2908 3288344 .. 3288365 - -12.3  -3.59202   CATCCTGACATAGAA           GGCAAAGCG GTAT CGCTTCGCC            CAAATGCCTCTCTCC 100 42
      DP2907 3287087 .. 3287105 -  -7.4  -4.55625   ATCAACATGACAAAA             GCTCACTC CCG GAGCAAGC             ACTGTCCAGCAACAA  78 306
      DP2906 3286150 .. 3286166 -  -5.9  -2.75327   GGCAAAAAAAAGCAG              CTCTCTT AAT AAAAGAG              AATACCCCTTTAACT  53 241
      DP2905 NONE
      DP2904 3284596 .. 3284635 -  -4.2  -3.92963   CAATAACCACAAGAA  CAGGCCCTCTGGGGTGGT TTTC ACCACAATAAAAGGCCTA   CACTTTTTCCGCTAC  59 23
      DP2903 NONE
      DP2902 3282310 .. 3282321 -  -2.2  -3.96327   AGCTCCTACTACAAA                CGCT TTTT AGCA                 TATCTCTTGCGACGC  53 7
      DP2901 3279210 .. 3279224 -  -7.1  -3.37531   TTAAAAGTAGAGCAA               GGGGA TTCTT TCCCC               TTAAACAAAGGGGGG  64 26
      DP2900 NONE
      DP2899 NONE
      DP2898 NONE
      DP2897 NONE
      DP2896 3273108 .. 3273129 -  -2.2  -4.11773   AAATATTTTGCAAAA           TCGTCCTC TTGGTG GAGGTCAA            ACGATTATTGTTAAA  55 136
      DP2895 NONE
      DP2894 3270909 .. 3270919 -  -2.6  -3.32966   AGATTTTACATAATA                 TTTT TGA AAAA                 TCGACATATTTTAGT  46 5
      DP2893 NONE
      DP2892 NONE
      DP2891 3266184 .. 3266197 -  -5.3  -4.42062   TATCCCCTAAATAAA               CTCAT CGCC ATGAG                GTGAGCTCACAGTAT  70 58
      DP2890 3264305 .. 3264316 -  -2.2  -4.57569   GCATCTCCTTAAAAA                GCTG GTCT CAAC                 GCGCCAACCTTAGAC  60 53
      DP2889 3262437 .. 3262469 -  -4.9  -3.56643   GCCATATCCCTGAAA      TTAGCTTTGCCAAAC ACC ACTTGGCAAAGGTCA      GGCAACTATTAGCCA  55 219
      DP2887 3260367 .. 3260394 - -21.4  -5.60689   GCATAGAACAAAAAA        GGGGCCGTGGAA AATT TTCCACGGCCCC         TTTTTTTATCCAGCT 100 73
      DP2883 3253532 .. 3253544 -  -4.8  -5.04249   GGCCTAAAAAATAAA                CTCC ATAAG GGAG                AATAATGCACAAAAC  77 477
      DP2879 3249595 .. 3249605 -  -2.6  -3.06798   GAAATATCAGACATA                 TTTT TAT AAAA                 AGAGTACCTGTTATA  43 47
      DP2878 NONE
      DP2877 3247866 .. 3247907 - -15.3  -5.60993   TTTTGCATAAAAAAA GCCCTGCAGTAAATGTCTT ATAA AAGATATTCACGGCAGGGC  TGAGGGGCATGGGGG 100 80
      DP2873 NONE
      DP2872 3243738 .. 3243757 -  -2.2  -2.87132   GCTTTTTGTCAGATA            CCTTAGCCA TTA TGG-TAAGA            AGACTCTTGAACCAC  41 8
      DP2871 3242965 .. 3242975 -  -5.4  -3.11634   CCGTATATTACTCAA                 CAGA ATT TCTG                 TTGGAATCAATCTTC  53 425
      DP2870 3241094 .. 3241117 - -13.2  -2.53263   TTTATCTGTAAGCCA          GGGAGGCGCAG GGT CTGC-CCTCCC          CATCCTTTATTTTGC  90 32
      DP2869 3239788 .. 3239814 - -14.5  -5.84432   GACAAGACAAAAAAA         GGGAGCATGGA ATGAA TCCATGCCCCC         TTTTTTAACTACCTG 100 59
      DP2868 3238580 .. 3238601 - -14.5  -3.33315   GCAACAGTCTGATAA           GGCCATGGA GGGC TCCATGGCC            ATTTTTCTTTTAACT 100 58
      DP2864 NONE
      DP2863 3234686 .. 3234721 - -16.4  -4.33785   ATAGGCATAAAACAA    CAAAACGATACAGAGG AAAT CCTCTGTATCGTTTTT     CAAGGCTAGCATAAC 100 67
      DP2862 3233633 .. 3233666 -  -7.5  -2.71731   TCCACTCGGTAACCA     CCTTCCCCAGAACCCC TTA AGGGT-CTGGAGAAAA     TATTACCTGTAAAAA  58 42
      DP2861 NONE
      DP2860 NONE
      DP2859 3231751 .. 3231784 - -12.5  -4.56775   AGGGGGCGTGAAAAA     CATTCACCCTGCACC GAGA GGAGCAGGATGAATA      TTTACTGGGTAAAAA 100 42
      DP2858 NONE
      DP2857 3230007 .. 3230038 -  -7.4  -4.34345   TATAGAGCAGGAAAA      GAGTAACAGGACG TATGACC CG-CCTGCTACTC      GATGTAAGGCTCCTC  75 72
      DP2855 NONE
      DP2854 NONE
      DP2853 3225373 .. 3225390 -  -7.7  -3.33315   CTAACATCTTTATAA             CAGCCCT CAGT AAGGCTG              TTGTGCCTGCCGCCA  64 487
      DP2844 3210993 .. 3211026 - -14.7  -6.09888   GGCGAATAAAAAAAA     TGCCCCCTGCAAT CAATTTCT ACTGCAGGGGGCA      TTAACATTTATTTTT 100 57
      DP2842 3208787 .. 3208809 - -11.4  -3.39908   GCTGCGGAAAACAGA           GTAAGCTCTC ATA AAGAGCTTAC           ATCTTCAGGCGTATT  86 11
      DP2841 3205128 .. 3205138 -    -4  -2.82759   AATAGATGGATTAGA                 GATA TCA TATC                 AACCACATAAGCCCT  46 24
      DP2840 NONE
      DP2839 NONE
      DP2834 3194145 .. 3194157 -  -6.2  -3.34192   AAGCCTCTTAATCAA                CGGG CAGGT CCCG                GGCCCAATCCGCAGC  59 5
      DP2831 NONE
      DP2830 NONE
      DP2829 NONE
      DP2827 NONE
      DP2826 NONE
      DP2825 3185996 .. 3186012 -  -3.6  -4.46493   GCAAAGATATTAAAA              GAGCGC AGATA GAGCTC              CAAGGAGTCTGGAGA  65 45
      DP2820 3179843 .. 3179873 -  -9.8  -5.76949   GAGCCTTAAAAAAAA       TCTCTACTTCTCTA AAT TCGAGGAGTAGAGA       TTGTATTCCAAACTC 100 50
      DP2817 3175275 .. 3175331 - -14.6  -3.88114   AATAGTAAATAAAGA GACCTAAATAGAGAGAGGCCCACAGAC TCTA GCCTGTGGGCCCCTCTTT-TTTAGGAG AAGATCAATCTTCCT 100 19
      DP2812 3168085 .. 3168097 -  -7.7  -3.65693   AGGAGATAGCCCAAA                TTGGC CTA GCCAA                TATTCTCTCCGCTCA  68 350
      DP2796 3156266 .. 3156277 -  -5.8   -4.3851   CAGAGCAAAGAGAAA                GTGC TGGT GCAC                 TCAGGGCATCATGTG  70 135
      DP2795 NONE
      DP2794 NONE
      DP2793 3154135 .. 3154156 -  -3.8  -4.62471   TGGAATTTGCAAAAA           TAG-TCGCT AGAAA AGCGAACTA           CCAACGAATAAGGCT  67 23
      DP2792 3153777 .. 3153790 -  -2.3  -2.90598   CAAAGAGCATAACCA               GTAGG GGCT CCTTC                AGTAGATCGTAAGCA  42 104
      DP2791 NONE
      DP2790 NONE
      DP2789 3151905 .. 3151921 -  -3.7  -3.64716   TTACTGCTGAAAATA              GCAAC CTTACTT GTTGC              TTACGTAATCAATTG  53 15
      DP2788 NONE
      DP2787 3150040 .. 3150067 - -16.4  -6.04324   TTAAAAAACAAAAAA        GGCCCATATCAC AGAA GCGATATGGGCC         CAAAGAGAGAAAAGC 100 48
      DP2786 NONE
      DP2785 3148236 .. 3148249 -  -2.3   -4.8543   CAATTTCTATAAAAA               GCAAG CCCG CATGC                AAGACATATGATACC  66 143
      DP2784 3147888 .. 3147900 -  -4.9  -3.92963   GAATAATTACAACAA                TTATC AGA GATAA                TTCAGAAACAACAAA  61 46
      DP2778 NONE
      DP2777 NONE
      DP2776 NONE
      DP2775 3139955 .. 3139979 - -17.3  -3.23638   CTAAAGACCTAGCAA          TGCTGTGGTAG TAG CTACCACAGCA          TTTTTTTTACCTGCT 100 32
      DP2768 3132634 .. 3132661 - -14.3  -3.88559   AATCACCGCCACAAA        CAGAGCCTTCA GCAGGT TGAAGGCTCTG         TCTCCTGCAATTTTC 100 186
      DP2765 NONE
      DP2764 NONE
      DP2763 3126543 .. 3126563 -  -8.3  -3.16475   GATTGACACAGCCAA            CCTCCCTCT GCA AAAGGAAGG            AGATAGTTATGCCTT  67 32
      DP2760 3124643 .. 3124667 - -10.7   -5.6473   AGAAGATTAAAAAAA          TAGGGCGTGCC AAG GACACCCCCTA          GTTCAGACAACAGCT 100 65
      DP2759 NONE
      DP2758 3124064 .. 3124084 -  -6.9  -2.82279   TTACCAAATAGACTA            CAAAGAACA TTT TGTGCTTTG            CTCTATACAAAGGAG  57 50
      DP2757 3123243 .. 3123273 -  -8.3  -3.31248   TAAGATCCGCCATAA       GGATGCCCCTC CAACCAGAC GAGGTGCATCC       TTGCTGGAACAGTGA  69 47
      DP2755 3122268 .. 3122299 -   -16  -4.99043   TCTCTACAAACAAAA      CAAGCCCACCTTCC AGGA GAAAGATGGGCTTG       TAAACTGTATAAAGA 100 46
      DP2754 3121623 .. 3121634 -  -2.2  -3.18118   CCAGGCCAGAATACA                CGAA TGCA TCCG                 ACATATAAAAGTTAA  43 89
      DP2753 NONE
      DP2752 3118713 .. 3118740 - -12.8  -2.97513   ATACTCAGAACCACA        GTGCTGACCTTT TTTC AAAGGTCAGCGC         CCTTACAGCTTCACC  95 52
      DP2751 NONE
      DP2750 3115352 .. 3115380 - -21.9  -6.11019   AAAAATCAAAAAAAA        GGGGGCATTGAGA ATA TCTCAATGCCCCC        TTTTTCACAAAATCA 100 52
      DP2749 NONE
      DP2748 3113617 .. 3113636 - -11.4   -3.8647   AGGCACCAGAGGAAA            GGGCAGCC AGGC AGCTGCCC             CCATTGTCCTAGTGC  95 167
      DP2744 3108106 .. 3108132 -   -16  -4.10657   CCAGATTGGCCAAAA         CGTAAGGCAGGA CCA TCCTGCCTTACA         AACTTTATAGACAAT 100 30
        argJ 3104126 .. 3104139 -  -3.9  -3.24532   AAAACTATATGAATA               TACTA TCAA TAGTA                CCTATTATCCCTAAA  49 79
      DP2740 3103484 .. 3103513 - -12.3  -4.11216   TTCTTACTTTTAAAA       TTCAAAGCCTTAC AACC GTAAGGCTTTGCA        TAATCATAGGTCAGA 100 97
      DP2739 3102124 .. 3102143 - -10.8  -3.56541   ACCATTATCATAGAA            CAATACCC CTCA GGGTATTG             TCTTTATCAATTTAT  83 15
      DP2736 NONE
      DP2735 3096427 .. 3096438 -  -4.4  -3.87815   CCCCATCCTCACAAA                TTGC TTTC GCAA                 CGAACATCTACAGCC  57 269
      DP2734 NONE
      DP2733 NONE
      DP2732 3094008 .. 3094019 -    -3  -4.00868   CCAGCTAGAAGCAAA                TAAG AGCG CTTA                 CCAAGGGGGATCTCT  56 39
      DP2731 3093159 .. 3093192 -  -6.1  -5.00339   ACTAAGAATCAAAAA     GAGCCTGCATATTTC TCAC GAAATACAGAGACTC      TCTTTTCGACAGATA  84 61
      DP2730 NONE
      DP2729 3091454 .. 3091469 -  -4.7  -2.82015   CTTATACGTAGTACA              GCTTG CGGTGT CAAGC               ACTTTCATCATACAA  49 90
         rho NONE
      DP2727 3089399 .. 3089425 - -13.8  -5.47431   GTAACATAGAAAAAA         GCCCATGCCAAC AAC GTTAGCATGGAC         TTTTTTAGTGGTACA 100 57
      DP2726 3088104 .. 3088144 - -12.7  -3.90048   TGTTCTGGAAAAAGA  TATGGGCCTGAAGAAGATC TAA AATGATCTCCAGGCCCATA  GAAATTTACTCGAGG 100 31
      DP2725 NONE
      DP2724 NONE
      DP2723 3084958 .. 3084968 -    -4  -4.41616   ATTCGTCCAAATAAA                 TATC GGC GATA                 ATGGTACGGGGGTGG  65 241
        tatC 3080696 .. 3080710 -  -8.6  -2.73771   CTACTACACATACCA               GGATGA ATT TCATCC               CAAAGATAAGCAAAA  64 145
      DP2717 3079227 .. 3079247 - -12.6  -5.14563   GGGGCCATTAAAAAA            CCCCGGAA ATAGG TTCCGGGG            TTCCCCTGTTTCAAA 100 64
      DP2716 3078114 .. 3078166 -  -5.5  -2.74597   GGTATAGAGACATGA TTCTACTTGCCCCGGCCATTCCACC GAA GGAGAAATGGTCGAGGAAGACAAAA AACTAAAGGTGATAG  50 28
      DP2714 3075351 .. 3075370 -  -4.2  -5.09762   TTTGAAGAAAGAAAA            TCACCTGC CGAG GCAGAGGA             CAGAGAAGAAAAACA  78 170
      DP2713 NONE
      DP2712 NONE
      DP2711 3072365 .. 3072395 - -13.4  -2.84229   AGACCGTTAGCAAAG       GCAAGCATCCTCTC TGA GAGAGAATACCTGC       TCTAATGCTGAACAG  93 55
      DP2710 3071870 .. 3071900 -  -4.6  -2.71681   TAATTTGCGGAAGGA       CCCCGTTCAGAGCT TCC AGCTCTGCAAGGCA       GTAAGGTCACCACTG  48 32
      DP2709 3071352 .. 3071381 -  -7.1  -3.78775   CCGCTGATGATCAAA       CCGACCTGCCCATG GAT CA-GGGCAAGCAGG       TAGTTCGTAAGTCCA  70 143
      DP2707 3070281 .. 3070303 -  -7.7  -2.88822   GCCCTGAGATAACCA           TCCCTGCCC ATATA GAACAGGGA           AAGTTATCTCTTTTT  61 93
      DP2706 3069325 .. 3069366 - -10.9  -3.12803   AAAAGCATGAGTTAA TGCCAGAGCCGGTGTCCA GCCCCCT TGGACACCGGC-CAGCCA TCCAGACAAATTTCG  79 112
      DP2703 3064732 .. 3064742 -    -4  -4.63172   CAGCAAACTATAAAA                 TTGA CCC TCAA                 TGGGGGATTATCGGG  68 253
      DP2701 3062370 .. 3062399 - -14.3  -5.24551   GCAAACGAATAAAAA       TAGGGGAGAGAGC ATAA GCCCCCTCCCCCA        TTTACCAATACCGCT 100 63
      DP2696 NONE
      DP2695 3056551 .. 3056590 -  -7.2  -3.50569   ACTCCAAAAAAAGTA  TAGGGCAACCCCCCAAGA GATT TCTTAAGACATCGCCCTA   TGGATCATGCTAACA  66 51
      DP2694 3055883 .. 3055910 -   -20  -5.56264   CGTAAACATAAAAAA        GGGACCCTCTTC TATT GAAGAGGGTCCC         TTTTTTATTTACGGA 100 58
      DP2651 NONE
      DP2650 3014954 .. 3014964 -  -2.6  -3.11966   GACAACATACAGAGA                 TTTT AAG AAAA                 AAATTCCCCTCTATT  44 36
      DP2649 3012434 .. 3012481 -  -7.6  -3.34398   TCCTCCTGCGAAACA GGCAGAGACG-AACGGCAAGCCC TCT GGGCTAACAGCCACGTCCCTCCC GAAAAAAAACCCCCG  64 433
      DP2647 NONE
      DP2646 3009009 .. 3009052 -  -9.8  -2.97122   AAAAATTTAATCACA GTTAGACCAGAACAAAAAGA CTCA TCTCTCCACTCTGATCTAAC CTCTTGCAGGCCGAT  73 53
      DP2640 NONE
      DP2639 NONE
        hisG 3001193 .. 3001225 - -11.6  -5.34655   TAATTAAAAACAAAA     TA-GGGATAAAACCA TAAT TGGTTTTATCCCATA      AATCTGCCCCCTACG 100 96
      DP2637 3000484 .. 3000526 -  -9.5  -2.94884   ACATACAGAAAAGAT TAATACAACACG-TATGAAA ATAC TACCATATCGTGTTGTATTA TAAGAAAAGTTACAG  71 77
      DP2636 NONE
      DP2635 2996595 .. 2996619 -  -7.8  -4.11692   GAGGGAGGGGCAAAA          CTCTCGGGCG GACAG CGCCAGAGAA          TCTCTATTGCCCGGG  73 344
      DP2632 NONE
      DP2631 NONE
      DP2630 NONE
      DP2629 2989713 .. 2989761 -  -6.9  -4.07885   TATCTTTGGTTAAAA CTCTCTTTGGTTGCAAATATTTT AAA AAAATATTTGCAACCAATGCCTA CTTACCCTGCAAACG  71 23
      DP2616 2974043 .. 2974057 -  -9.2  -5.96219   CAGGCATAAAAAAAA               GCGGGC AAA GCCCAC               TTCCGAAAGCTCTCC 100 86
      DP2615 NONE
      DP2614 2971949 .. 2971959 -  -6.8  -5.40072   TTTTCGTCAAAAAAA                 GGTG CCT CACC                 ACGCCACACAAATCG  89 106
        infB NONE
      DP2612 NONE
      DP2611 NONE
      DP2610 2966720 .. 2966734 -  -2.1  -4.32048   CAAGAATAGCTAAAA               CGCAA AATTA TTGCA               ACAATTTACCTACAC  58 18
      DP2609 2966179 .. 2966213 - -12.3  -3.12668   CCTTAAACTGCAATA     CCTCAGGAAATTTCT TTTGG AGAAATCACCTGAGG     TATACACATACCCCA  93 72
      DP2608 2963930 .. 2963957 - -17.8  -5.24129   GTCCCCTACAAAAAA        GGGCCGATCCTC AAAA GAAGATCGGCCC         AAAAACTATCTCAGA 100 55
      DP2607 2963325 .. 2963352 -  -9.2  -3.11222   TCTCAATCGCAAAAT        CCTC-GATGTAGC CCT GCTACATCTGCGG        TTTTGCTCAATCGGC  72 131
      DP2606 2962464 .. 2962488 -    -5  -2.65815   GTGACAGCGATATTA         TCAGCCCA-GA TCAA TCATGGGCAGA          GGTTGGTGCTGATCG  48 1
      DP2604 2959595 .. 2959628 - -18.3  -3.83026   GTCCCTGATAGCAAA     CAGGCCCCTATGTTC AGCT GAACATAGGGGCCTT      CTCTTTAGCCCAGAG 100 30
      DP2593 2949450 .. 2949466 -  -3.8  -3.94381   ATATAACCTCATAAA              TTGAAA TTGCG TTTCAA              CGAAAACTGTTAGAT  58 165
      DP2592 2949092 .. 2949102 -  -3.2  -3.34715   TACTCCTTTCAAACA                 GCGT AAA ACAC                 TTTACTATATTTAAA  47 43
      DP2591 2948733 .. 2948761 - -11.2   -6.2845   AAGTACAAAAAAAAA       CTCGACCTTCAAT ACAC ATTGA-GGTCGAG        TTTCAATCTATCTTC 100 76
      DP2590 NONE
      DP2589 2946353 .. 2946370 -  -4.9   -2.9162   CAATTTTTCAAACTA             CCCTTAT TTTA ATAAGGA              TCTGCTACTTAAGAC  50 34
      DP2588 2944872 .. 2944906 -  -2.8  -4.95547   TCCACAACAAGAAAA     CATTGGCTCCTGCC CTTTCCC GACAAGAGCCATTT     CAAATACTAGCTACG  70 32
      DP2587 NONE
      DP2586 NONE
      DP2585 2942094 .. 2942106 -  -6.9  -3.50588   ACTGCACAGGAAATA                GCGGC ATG GCCAC                TGGCGGAATGGGAGA  61 241
      DP2580 2934960 .. 2934972 -  -4.1  -4.85782   TCGGGTAAAAACAAA                CAGAA ACT CTCTG                GGTCCCAAGTCTTTT  71 49
      DP2579 2934116 .. 2934138 - -13.5  -6.31682   AAAATCAAAAAAAAA           GGCTGTGAC AAAAA GTCACAGCC           TCTTAAGAGAACATA 100 200
      DP2576 2929995 .. 2930005 -  -5.4  -3.91801   AAAACATTAGAACAA                 TCTC AGA GAGA                 AAACTCTGGATTACC  63 45
      DP2574 NONE
      DP2573 NONE
      DP2572 NONE
      DP2571 2925061 .. 2925073 -  -3.3  -3.14211   ACTCTCTTGCAGCAA                GGACC GGA AGCCC                ACCTATCTGTTACCC  46 35
      DP2570 NONE
      DP2569 2923059 .. 2923070 -    -3  -6.20267   TCAAAAAGAAAAAAA                TATG AATT CATA                 CGAAACCTCAAATAT  95 387
      DP2567 NONE
      DP2566 NONE
      DP2565 2921590 .. 2921600 -  -3.2  -3.50555   CCCAAACAAGAGCAA                 CCGA GAT TCAG                 TAAGGCTCATTCACA  50 185
      DP2563 2919809 .. 2919826 -  -4.1   -3.4878   TTACATGATAACCAA             GCTACTG GATG CAGTACC              TGCGTTGTTGTCGGT  52 88
      DP2562 2919368 .. 2919382 -    -5  -2.87211   ACGTCCTCTGAGATA               CTTGCA ATT TGCAAA               GCAAACAAAAAAATA  49 190
      DP2560 NONE
      DP2559 NONE
      DP2558 NONE
      DP2557 2913775 .. 2913787 - -10.5  -3.00783   CGATGACAATCAAAT                CCGGG TCG CCCGG                GATATACTACGCGGC  72 270
      DP2552 NONE
      DP2551 2905865 .. 2905904 - -13.6  -2.97475   CCTCTTAGGAGAAAT  GGCAGGGTTGTCCTCACC GAAG GGCAAGGACAACTCTTCC   TATTTCTGTTTTTTT 100 25
      DP2550 2904791 .. 2904813 -  -9.9  -4.50058   CACTTATAAGGAAAA           GGCCCCTAT ACAAG ATAAGGGCC           TGTCAAAAAATAACA 100 105
      DP2549 NONE
      DP2548 NONE
      DP2547 NONE
      DP2546 NONE
      DP2545 NONE
        bioD 2899196 .. 2899209 -  -3.1  -3.79687   ACGCCTTAGAAAATA               GCTGA AAAA TCAAC                CTGACCGATACCGGC  53 2
      DP2543 2898936 .. 2898955 -  -6.4  -2.74322   CTTAATGTGTTAAAC            GGCAACAG ATCA CTGTTGCT             CTTTTTTCTTCTGAG  55 15
      DP2542 2898669 .. 2898710 - -11.6  -2.62851   AAAACAGCCTAGAAC CTCCGGCTGGTAGCAG GGGTTTCGAA CCGCTGCCAGCCGGAA  ACACTAGACGAAAAG  80 29
      DP2540 2895646 .. 2895656 -  -6.8  -4.71186   ATTATCAACAGAAAA                 TGCC TTG GGCA                 CAATTCCTGTATCAA  79 261
      DP2539 2894109 .. 2894147 - -11.8  -2.79272   ACACTCCTAAAACAG   GTCGACTGCAAGCAGCAT TAT ATACCGGTTGCAGTCGAA   AGTAGAATGCGGATC  83 87
      DP2538 NONE
      DP2537 2892147 .. 2892173 - -13.9     -6.13   ACATGCAAAAAAAAA         CCTCTTTGTCA AAAAA TGACAAAGAGG         TTTTCACCAACCACC 100 78
      DP2536 2889342 .. 2889378 -  -2.7  -3.39447   CTACTAAAAAAGAAT    GGCGGAGCGGACGGGGT TCG AACCCGCGACCTCCGGC    GTGACAGGCCGGCAT  46 309
        coxM NONE
        coxS NONE
        coxL 2882369 .. 2882398 - -13.7  -2.72052   AAAGTAACGAGAGCA       GGGGGATTGCACTC TCT GAG-ACAATCCCCC       CTTATCCCTAATTCT  93 33
      DP2528 NONE
      DP2527 2879308 .. 2879341 - -15.5  -3.29013   AGGTTAAGAACTCAA     CAAAAGGGGCGATAT AATG ATATCGCCCCTTTTT      TGTTCCCCCACCCTG 100 64
      DP2520 2869984 .. 2870001 -  -3.4  -3.88946   TATTTTATATAACAA             TTCCAG CGCTCC CCGGAA              GAGCAACTAAACAGA  53 273
      DP2519 2869288 .. 2869302 -  -7.1   -4.3586   CTAGCTACAGTAAAA               TCCCC AGAAG GGGGA               GAGAAGGAGAGAGGG  75 97
      DP2517 NONE
      DP2516 2864784 .. 2864809 - -19.1  -5.88471   GATTACCAAAAAAAA         GGGCCGACCTA AATA TAGGTCGGCCC          TTCATACTGTTCTAT 100 50
      DP2515 NONE
      DP2514 2862271 .. 2862300 - -15.2  -5.24129   CGCCCTGACAAAAAA       GTGCATGCTCTA AATTCA TAGAGCATGCAC        AGATAGCAATTAGCC 100 35
      DP2509 2859067 .. 2859097 - -11.8  -4.86731   GCCGGGCAAACAAAA       CAGCAGCGGACAGG AGG CCTGCCCACTGCAA       AAAGATTGCAAGAGG 100 43
      DP2508 NONE
      DP2507 2856966 .. 2857021 -  -7.7  -2.94705   GAGAAGGTAAGGATA TTTATCGAGTAGGGTGAGGTGAGCAT ATACA ACGCTCACCTCATCCCTCTC-ACAGA ACCGTACGTACGGGC  62 19
      DP2506 2855243 .. 2855258 -  -3.2  -5.47821   ACGTACCCAAAAAAA              TCGCCA TCGT CGGCAA               CAAGAAATGGCAAAA  81 290
      DP2504 2853864 .. 2853892 - -19.1  -4.20696   TCACCAAGTTGAAAA        GGGTTCTAGCAAT TTA ATTGCTAGAACCC        TTTTTTCGTTCCTAC 100 64
      DP2503 2851894 .. 2851910 -  -5.7  -6.02919   GTACAAACAAAAAAA              GCCAGGC AGA GCCGGAC              TTTTTCAGTTACAAA 100 41
      DP2502 2850900 .. 2850929 - -15.7  -5.79595   GCTTAAAACAAAAAA       GCCACCCATCCCC GACA GGGGAGAGGTGGC        TTTTATTTTACACAG 100 48
      DP2498 2847346 .. 2847359 -  -3.9  -3.39595   TCCAAGCACTCAGAA               GTTTT TCCC AAAAC                ACTGCCATATTTCAC  49 44
      DP2497 NONE
      DP2496 2845163 .. 2845195 -  -4.8  -3.33525   GCTAGCTATATAACA     GGTGCCAGCCTGCGT ATCG ACGGTGGCTA-CACC      CTGGGCGGCGAAAAT  52 65
      DP2492 2841814 .. 2841835 - -10.1  -4.27512   CCGCACAACAAAGAA           CTGGCGCGA GATA TCTCGCCAG            CATTTCCAACCAAAC  93 49
      DP2491 2840050 .. 2840072 -  -2.7  -4.19506   ATTTCAATGCGAAAA          GCCACA-CTG AACA CAGATCTGGC           CACTCAAAAAATGAC  57 58
      DP2490 2838663 .. 2838696 -  -6.1  -5.63504   AACCCGATAAAAAAA     TAAGAAAGAACGGGAA ACA TTCCCGG-CTTTCTTG     AGATAAAAGGACAAA 100 123
      DP2489 NONE
      DP2488 NONE
      DP2487 NONE
      DP2486 2835249 .. 2835271 - -12.1  -5.82388   AAAGGCTAAAAAAAA           TCCCCTGTT TCATC AACAGGGGA           TTTTTGCGTAGAAGC 100 65
      DP2472 2821592 .. 2821614 -  -7.6  -2.90714   TCAAATTGGCAGATA           GTGCCCAGTC TCG GCCTGGGCAT           CGAGCAGGCCCTCAC  59 305
      DP2467 2809493 .. 2809507 -  -8.6  -3.56273   TGGATCACGATACAA               TGCTAC ATT GTAGCA               TCAACGGATAATTTT  71 154
      DP2466 NONE
      DP2465 NONE
      DP2464 NONE
      DP2463 NONE
      DP2462 NONE
      DP2461 2805466 .. 2805490 -  -4.2  -3.09429   AACAACTGGCAAAAT          CAGCAAGAAG GGGCT CGTCATGCTG          CTGCCTCCCTCCCCA  49 304
      DP2460 2803830 .. 2803845 -  -5.4  -2.71924   GATCCGTTGCGAAAG              GTTACC TTTG GGCAAC               GGACCACCGAATAAC  49 45
      DP2459 NONE
      DP2458 2801160 .. 2801182 -  -4.8  -2.78032   TTCTGCTCAAAACAG           GGCATTCCTC ATT GATGAATGGC           TTTTCCCCACAGTTT  49 221
      DP2457 2800090 .. 2800107 -  -2.7  -3.27838   AAGAGATCCACAATA             GTATGAA CTGC TTCATGC              TGATACCCTGCTATG  46 36
      DP2456 2799546 .. 2799561 -  -4.6  -4.84017   AATCGCTGACAAAAA              GACCGG CTTT CTGGTC               GACAATGTGGACGAA  77 263
      DP2452 2794875 .. 2794897 - -12.8  -4.07568   TCTTTTCTCTTAAAA           GGAGCTTCTG GGC CAAAAGCTCC           ACGTAAACGCGACCA 100 64
      DP2451 NONE
      DP2450 NONE
      DP2449 NONE
      DP2448 NONE
      DP2447 NONE
      DP2443 2787143 .. 2787161 -  -8.8  -2.92026   GACCCTAACAGCAGA             TCCCCTTC AAG GAAGGGGC             AAGCATCTAACATCA  68 105
      DP2442 2785311 .. 2785321 -  -6.8  -3.08679   TCTTGCCACCTAACA                 GGGT GTT ACCC                 CTCCCCAGAACCAGC  59 357
      DP2436 NONE
      DP2435 2781017 .. 2781035 -  -2.4  -4.59109   CATATCCCGCAAAAA             GCATTGAA GCA TTTAACGC             CCATGGATAAGCTGA  63 67
      DP2432 2778499 .. 2778512 -  -3.8  -4.74539   AAGAATCGAACAAAA               GGGA TAATTT TCCC                CCCAACGAATATTAG  67 90
      DP2431 2777783 .. 2777795 -  -2.7  -2.90061   ATATTGATAGAATCA                CTCAT ATG ATGAA                CCAACCACATAATTC  42 181
      DP2430 2776882 .. 2776903 -  -5.1  -3.53811   GGTATCCTGCCGAAA           GCATGGGCGA TGA TCGGCCA-GC           GTAGTTTCCATGCAC  57 318
      DP2427 2775600 .. 2775630 -  -4.6  -4.28049   GCTAAAATTTGAAAA       GTGGCCCTACCCCT GAT ATGGTTAAGTCCAC       ATTAACTCGTTATAA  66 35
      DP2426 NONE
      DP2425 NONE
      DP2424 2772464 .. 2772478 -  -2.8  -4.31698   GCAAAGCAAAAAAGA               TGAGCA GGG TGCTGA               TTCTTTTTCTATACA  59 34
      DP2423 NONE
      DP2422 2769097 .. 2769121 -    -2  -4.27316   GTGGTTAAGCTAAAA          CAGCCTGCTG TACAG CTTCAAGCTG          TATACTAGACGAGCT  58 111
      DP2421 NONE
      DP2420 2765749 .. 2765764 -  -3.2  -3.72576   TTCTGCTGTATCAAA              TTCCTG CTTG CAGGTA               GAACAGAGCTACACC  51 34
      DP2419 2764349 .. 2764375 -    -3  -3.27475   TCTTTCACGAGAATA        TGGTGAGTGGT GGCCTT ACCTC-CACCA         GCGAATGCCTCAAGC  47 168
      DP2418 2763176 .. 2763188 -  -3.4  -5.25735   TGAAAAAACGAAAAA                TTGG CTCAC CCAA                TGAAGCTCTTTTACC  79 267
      DP2401 NONE
      DP2400 2741393 .. 2741423 - -14.8  -5.84381   GTATTAACAAAAAAA       GGAGATATCCACCC CTT GGGCAGATACCTCC       TTTTAAAATGATCCT 100 427
      DP2398 NONE
      DP2397 2736549 .. 2736564 -  -2.6  -2.65504   CTTGCATGAAAAATT              TTATCC TCGC AGATAA               GCGCAAACTCCGATA  41 173
      DP2396 2735843 .. 2735885 -  -8.4  -5.60864   GATAGAGCAAAAAAA CGTTAAAAGCCCTCTTCGGT CAT ACCGGAGAGGGCTTTTTTTA TATCCAGGGACGGAT 100 171
      DP2394 NONE
      DP2393 2734651 .. 2734666 -  -4.7  -4.04806   CCCCAGAGGAAAGAA              GCCTT GCCCTT AAGGC               AGCGAAGGTACTTGG  62 289
      DP2391 2730134 .. 2730157 -  -2.6  -2.81547   TTTTCACATCAACTA          CAAATCATTAG CAC CTA-TGATTTA          TTCGCAAGAACCTCT  42 16
      DP2390 2729681 .. 2729703 - -12.6  -3.00661   AAGAGATAGGACATA           CGGCGCCGGA TAG CCCTGCGCCG           ACAGATCTGCCAAGC  93 73
      DP2380 2719396 .. 2719411 -    -6  -3.14132   TTCTTGCTGGAGCAA              GCAGCG CCCT CGCAGC               CCCCATTTGCCAAAA  55 63
      DP2379 2717250 .. 2717275 - -19.1  -2.95962   CACAAAAGAAGAGTA         CTCCGCCAGAG CGAA CTCTGGCGGAG          AGAAGATTACTTGTC 100 32
      DP2378 NONE
      DP2377 NONE
      DP2376 2713343 .. 2713362 -  -8.6   -3.7948   CTAATACTTATCAAA            GAG-AGGGG TTG CCCCTGCTC            ATTTCGACCTTTTTC  75 93
      DP2375 NONE
      DP2374 NONE
      DP2373 NONE
      DP2372 2707514 .. 2707527 -  -2.4  -3.38812   TGTTGCGCAAGAATA               GCAT AATATG ATGC                CCTGTTTTAAATAAT  45 103
      DP2371 2706713 .. 2706723 -  -5.4  -3.13299   GGATGACAGGGAAGA                 GATG GCC CATC                 CTCCCTCATATCATG  53 199
      DP2368 2701597 .. 2701607 -  -6.8  -2.68545   TCTGCAGAAGAACAG                 GCCT TAG AGGC                 ATTTGCTGTCAGTAT  53 473
      DP2365 2698710 .. 2698751 - -18.1  -2.53382   ATGACTGTCAAGGTA TGAGGCCGATGCAGGGATA AGTC TATCCCAACATCGGCCTCT  GCAACCGCACTTTAT 100 37
      DP2357 2690217 .. 2690230 -  -5.3  -2.86202   TTGAGATCAAAAGAT               GAGAT ATAG ATCTC                CCTATTACCCAACTT  50 62
      DP2356 2689122 .. 2689150 -  -5.1  -2.85402   TAAAGCAGCATTAGA        CGGGGGATCGGAG ACA CTGCGACCTTCCG        GTCAGACGGTGGCAT  50 160
      DP2355 2687932 .. 2687943 -    -3   -5.0538   TGCTACCGCAAAAAA                CTTA TCCA TAAG                 TAATCCTCTGATGAG  71 175
      DP2354 2687375 .. 2687400 - -13.4  -5.28983   GGCAAAACAGAAAAA         GCCTCTTGGA TATTTT TCCAAGAGGC          TTTTTTTTCATTCAG 100 128
      DP2352 2683470 .. 2683481 -  -2.2    -3.727   TTTACGATATCTAAA                GCTC TACA AAGC                 ACTTGCTTATCGTCG  49 89
      DP2351 2681943 .. 2681990 -  -7.2  -3.09492   CTGCGAAGCGTAAGA TTATTTTATTCTTTCGGCGTAC TAAA GTACGTCGTAATGATAAAATAA CTGCAACAGACAAGC  62 67
      DP2350 2680062 .. 2680077 -  -4.7  -2.72626   TAACACCTATACAAG              CCCAT CATATT ATGGG               GCAGAAGGAGTATGA  48 19
      DP2349 2679541 .. 2679558 -  -3.3  -5.82316   ATGACGCAAAAAAAA             GCGAAGG ATCA CCCTAGC              TCCTTACAAAAAGTT  88 226
      DP2348 2678886 .. 2678896 -  -5.4  -3.86897   TTTACTGGTGAGAAA                 TGTG GGT CACA                 TTTTTTTTCTTCGTT  61 1
      DP2345 NONE
      DP2344 2675788 .. 2675800 -  -3.4  -3.66732   GAAGTACGGGAATAA                CCAT TAGCT ATGG                ACAACAGAGGCGAGC  51 16
      DP2343 2675327 .. 2675346 -  -4.3  -2.94416   GAGGCCCATCATACA            GTCGTCT TCCGGC AGACAAC             ATTCTTACAGGGGCC  47 125
      DP2342 NONE
      DP2341 2674117 .. 2674127 -  -2.6  -3.42056   ATCTTTAATTTAGAA                 TTTT GGC AAAA                 GCCCAATCAGCGAAA  48 85
      DP2340 2673252 .. 2673268 -  -6.5  -3.17725   TTGCAAAAATAATGA              CAGCCGT TAC ACGTCTG              CTTGATTTACCTTAT  57 40
      DP2339 2672812 .. 2672824 -  -6.3  -4.24745   CACCATCAATAGAAA                TGGAT TCA ATCCA                CTCCTGAAATTGCTA  72 38
      DP2338 2672204 .. 2672232 -    -6   -3.5774   AGCTAACGCTTCAAA       CAC-CTG-CGCAGC TTT GCTGCGTCCGAGTG       CTTTGATTTGTTATG  61 36
      DP2337 2671780 .. 2671804 -  -2.1  -3.91689   ATAAAGCATAGTAAA          GAGACATTGAA TGA TTAAATGCCGC          ACCTAGCCAGCTTAC  53 66
      DP2336 2671167 .. 2671179 -  -6.3  -3.19602   TCTTCTAGATTAACA                GCATA ACC TATGC                GCAGTTGCCCATTCC  57 188
      DP2330 2661762 .. 2661775 -  -2.3  -3.63569   GTAAGGCTTCAACAA               CCCCG CACC CAGAG                AGATTAAGGCCCCGC  49 153
      DP2329 NONE
      DP2328 NONE
      DP2327 2657256 .. 2657277 -  -5.1  -3.32844   TGTTTCACCTCAGAA           TACAGGGAA TAGG TGCCCTGCA            TCAATGGGGTGGCGT  55 393
      DP2326 2656925 .. 2656937 -  -4.7  -3.08639   AAGAGTTGCAAGAGA                GGGCC AAA GGCTC                TTACCTTCCCCTTGC  51 48
      DP2325 NONE
      DP2324 NONE
      DP2323 2654835 .. 2654865 -  -6.8  -4.71828   ATTCTATCAATAAAA       CAGGGCAAGCTCTC TGG AAGAGACCACCCTG       TAAAATCACACCTAC  79 55
      DP2322 NONE
      DP2321 2653064 .. 2653080 -  -3.7  -3.97947   CTGATTGAGGATAAA              TTGAAGG GAA CCTTGAA              AAATGGGCCTCTCTT  58 154
      DP2320 2652140 .. 2652151 -  -2.2  -2.52623   CGGCGGTGATAATAC                CCTG GCCC CAGA                 ACCACTAAAACGAAT  39 64
      DP2319 2651547 .. 2651571 - -10.7  -5.70829   AATAGGATAAAAAAA          GCTGCAGAGGA TCA CCCTCCACAGC          TCACACTTCTCTTCT 100 52
      DP2318 2650937 .. 2650948 -  -5.8  -4.39889   AGAAGGAGATCAAAA                CAGC TCAA GCTG                 TAAAACAATCGAGTT  70 110
      DP2317 NONE
      DP2316 2649449 .. 2649477 -  -8.9  -5.60993   TTTTGCATAAAAAAA        GCCCTGCCGAA CCTTTAT TTCGACAAGGC        ATAGCTAGAGAGAAA 100 50
      DP2315 2648236 .. 2648261 -  -9.8  -2.78349   AAAGAACTCTCAAAG         GGAAGTCTGA CCTCTT CCAGACTTCC          TCTCTGATTTCTCAT  72 46
      DP2312 NONE
      DP2311 NONE
      DP2310 2644769 .. 2644779 -  -6.8  -2.58215   TACCAGCAAAGATAT                 CCTG CTA CAGG                 CCGATGAGGCCCTAT  53 195
      DP2301 NONE
      DP2300 NONE
      DP2299 NONE
      DP2298 NONE
      DP2297 2633143 .. 2633155 -  -3.3  -3.91897   CCTCTTATGCACAAA                CCTTG ACG CAGGG                ACGCAACACCTGTCA  56 73
      DP2296 2631767 .. 2631789 -  -5.5  -2.90901   AGAGTTCCAATGATA           CTACATGCC AGAGA GGCACGGAG           ACTCCCTTCTGTATC  52 98
      DP2295 2631483 .. 2631498 -  -3.3  -3.51708   TAGTGCTGAAATTAA              TCGAA TTTACT TTCGA               TTGCGATATTGCCAA  49 124
      DP2294 NONE
      DP2293 2630231 .. 2630251 -  -6.7  -3.14881   GAATCGTGCCACCAA            CCGGTGCGG GCA CGGCACAGG            CCTTCTCCTGTTTCT  59 112
      DP2292 NONE
      DP2291 2625210 .. 2625229 -  -7.8  -2.70138   AGGGAGAGCAAACAG            GACGGCTG AGAT CAGCCACC             ATAGGTTCTGGTTAA  60 231
      DP2290 2624722 .. 2624733 -  -4.4  -4.27117   CTCCTACAACACAAA                CTGA CTAG TCAG                 GTAATAGCAAGAACT  63 104
      DP2289 2623076 .. 2623088 -  -4.9  -4.08692   TAATTTGTTTTAAAA                TTCTT AAC AAGAA                AAATCTTTAAAAAAA  63 106
      DP2288 2622063 .. 2622073 -  -2.6  -3.28712   GCGGTTCTGCCATAA                 TATT TAC AATA                 AATTTATTTTTGTTA  46 67
      DP2287 NONE
      DP2286 NONE
      DP2285 2620235 .. 2620250 -  -2.6  -2.62192   CTTGATGGAATTAAT              CTT-CCA AAC TGGTAAG              TTTTTCTTCCAATTG  41 5
      DP2284 2619381 .. 2619406 - -16.3  -6.09888   TTTGAACAAAAAAAA         GGCTCAATAGC AGAA GCTATTGAGCC          TGGAGGACACTTAGG 100 53
      DP2283 2618698 .. 2618716 -  -3.8  -3.47494   ATTCAATTAGGACAA             GGCAAG GGTATGA CCTGCC             TGCATAAAACAGAGA  52 127
      DP2279 2613434 .. 2613454 -  -5.3  -5.45802   CCTTCAAAACAAAAA            GCTGTCTCC AGG GGAGACGGA            TAAATAATTACGTGA  87 339
      DP2278 NONE
      DP2277 2611434 .. 2611448 -  -3.6  -3.55622   TCTAAGGCCTTGAAA               CTATAA AAG CTATAG               CATTTCTATGACAAT  51 245
      DP2276 2610793 .. 2610820 - -15.6  -6.60239   AAAAACAAAAAAAAA        CGCCCTCTGTTC TTTA GAACAGGGGGCG         TTTCATAACTAGTGA 100 54
      DP2275 2608696 .. 2608723 -  -9.2  -3.93913   AAATATAAATTTAAA        CCTGCCCGCTCTG AGC CAGAG-GGACAAG        TTCTAATGTGTATAC  83 110
      DP2274 2607716 .. 2607745 - -18.1  -6.17292   AAAGGCAAAAAAAAA       GGGTTCCAACTTT TTTC AAAGTTGGAACCC        TTTATATAAATGGGG 100 286
      DP2273 NONE
      DP2272 NONE
      DP2271 2605256 .. 2605270 -  -6.4  -2.56271   CTTTGAGGATAAGAT               TCCGGT TCT ACCAGA               GTTTACAAGGCTCTG  52 296
      DP2266 NONE
      DP2265 2600831 .. 2600841 -  -5.4  -3.60234   TGAGACAGGTTTAAA                 TAGG ATG CCTA                 TGCCTCCACCTAAAG  59 56
      DP2264 2600466 .. 2600476 -  -5.4  -3.67954   TAAAGACAGTCGAAA                 TGTG AGC CACA                 GGATCATATTAGCCA  59 66
      DP2263 2599955 .. 2599970 -    -4  -4.66537   TTTGCTAACACAAAA              TTTGCC TGAA GACAAA               AACGAAGTCCCTCAG  68 123
      DP2262 2598793 .. 2598820 -    -2  -4.44392   ATAAGAAAAATCAAA        GGTGGCTC TGGTACGCGTGG GAACCACC         CTAGGCGATCATCGC  60 263
      DP2260 NONE
      DP2259 2595861 .. 2595875 -  -5.8  -4.84359   GTATGCGTATAAAAA               TTTTTG AGG CAAAAA               GTCGTGCTATTCTAA  78 166
      DP2258 2593746 .. 2593780 -  -7.2  -4.08216   TTATGTTTCCTAAAA     TTCTAGAGGGCAAGAA CAA TGCTTGCCCCTTAAAA     AGCATTCTATTTTAT  73 183
      DP2257 2592370 .. 2592398 -    -3  -3.52481   AAAGATGGGAGAGAA        GGAGGCGGGTCA GAGGG TGAGCAACCCCC        CGTGCCGGACGCCTA  49 103
      DP2256 NONE
      DP2255 NONE
      DP2254 NONE
      DP2253 NONE
      DP2252 NONE
      DP2251 2588723 .. 2588735 -  -4.1  -4.27026   GCTCAAAGAAAAAGA                TCCCT AAG AAGGA                AAGAGAAGGCAGATG  63 111
      DP2250 2586960 .. 2586988 -  -7.5  -3.14683   ATAGCCCTTCAGCAA        CGCTATTGGTAAA TAT CTTACCCATAGCA        CATACAAAGTTTAGC  62 97
      DP2249 2586625 .. 2586655 - -15.6  -3.41292   ATGTGTAACAGAATA       TTTCAGCTGTAACG AGG CGTTACAGCTGAAT       GGAATGGCAGGACTT 100 54
      DP2248 2585035 .. 2585047 -  -6.3  -3.26545   GTTATATATGATGAA                CATCA TGA TGATG                AGCTGAACTCTATTT  59 46
      DP2247 NONE
      DP2246 2583292 .. 2583320 - -16.1  -2.73875   TGCTGCTTAACAGCA        GAGAAAAGGGCAG GAA CTGCCCTTCTCCC        GTGTAAATATTACTG 100 35
      DP2245 NONE
      DP2244 2580757 .. 2580812 -  -4.3  -4.72272   CCTCTCTACCAAAAA TATGTCAACAACATGGCAAGA-CTG GTTCTCTG CTGATCTGACCA-GTTGTTGACATA GGAAAACGCAACATT  68 40
      DP2243 2579661 .. 2579690 -   -18  -3.60792   GTTCCAACCCTGAAA       GTCCTCACCAGC GTATTA GCTGGTGAGGAC        TTTTGTTTTCCACGC 100 70
      DP2241 2576878 .. 2576894 - -10.9   -2.7264   AAAGCTGTCTCAAAC              CCTGGAT GAC ATCCAGG              CTAGGAATGGCTATC  76 165
      DP2240 2575935 .. 2575976 - -16.9  -2.80821   CGCTGAAAGATATGA TCTGTAGAGGTGAGTGA AATTGAGA TCACTCACCTCTACAAA  GGATAAGGGGGAGGG 100 84
      DP2236 NONE
      DP2235 2570297 .. 2570333 - -17.6  -2.82015   CCGACAGGCATGACA    TTTTCACAGACTCTTC ATCCA GAAGAGCCTGTGAAAA    TTCGCTATTTCTTCT 100 30
      DP2232 NONE
      DP2231 2566456 .. 2566481 -    -2  -3.92377   TGGAGAAGAAAAAAT         GTCTTTTA ATTATAAAGA TAAAAGAC          CAATATCTATCAACA  53 9
      DP2230 NONE
      DP2229 NONE
      DP2228 2563251 .. 2563290 -   -13  -2.82635   ATTTTCACTACGATA  CCTAAAGAGAGTCTCTCC CGAA GGTAACACTCTCTTTAGG   ACAAGATATGTTTTA  91 38
      DP2227 2561353 .. 2561382 - -10.7  -4.64861   CTGTGTTAAAAGAAA       TTGGTGGAAGAGG ATAT CCTCTTCCACCGG        TAAGGTTTCCTAGAA 100 35
      DP2226 NONE
      DP2225 NONE
      DP2224 2556934 .. 2556944 -  -6.8  -4.81685   ACTAAGGAGTAAAAA                 GCCT ACC AGGC                 AATGTGGCCCTAACG  82 80
      DP2219 2552288 .. 2552307 -  -2.1  -2.71731   GGTAGCGTGCAATCA            CTGCC AAACATGGAG GGCAG             AAGAAGAGGCATGTG  40 56
      DP2218 2551609 .. 2551622 -  -4.5  -3.45027   ACTCTTCATTAAACA               GCAGG CTAT CCTAC                ACTAAAAATCAAGCA  55 34
      DP2217 NONE
      DP2216 2550322 .. 2550367 - -16.5  -2.88999   GGGCCAGACAGGATA GTGTTATGAATAAGATCATGG CAAA CCTTGATCTTATTCATAACAA CAGCAAGCAGTTCCT 100 311
      DP2214 2548889 .. 2548927 -  -8.3  -3.09878   TTTATCCAGGGAACA  TTGTGGGCGTCA-CGACAG GAA CCGTCACTGACACCC-CAA  TAAAATAAAGCCTAT  67 37
      DP2213 2546562 .. 2546591 - -13.8  -4.08216   TCATTCTCTTGAAAA       CGAAATGACGAT TTAATC ATCGTCATTTCG        TTTTTTACAAAAAAC 100 8
      DP2206 2533648 .. 2533678 -  -5.4  -3.47387   TCAAAACATCCACAA       GACACACCAGATTA CCA TAAGCTTGGGTGTC       GCCACCGAACATTCT  56 177
      DP2203 2529174 .. 2529203 - -22.3  -6.22802   TCGTATAAAAAAAAA       GGAGGCGAAGAGC TTCT GCTCTTCGCCTCC        CCATTACCCAATCAA 100 48
      DP2197 NONE
      DP2196 2520091 .. 2520102 -  -5.8  -4.10164   TTATCATGATATAAA                GGGT AAGT ACCC                 AGAAAAGCAGAGCAC  66 101
      DP2194 2518072 .. 2518105 - -14.6  -3.40299   GTAGGAGATCTATAA     GCGTTGCCCCACAG AGAGTA CTGAGGGACAACGC      TTTTTAAATTAATAG 100 51
      DP2192 NONE
      DP2191 2513654 .. 2513694 - -19.5  -4.37886   TTACGGCCCAGAAAA  GTGTAATAACATAAGTATA TTT CATACTTATGTTATTACAC  AAGGGTAGCTTGAAA 100 54
      DP2190 2509651 .. 2509690 - -10.3  -6.22802   CTCCATAAAAAAAAA  TTCCTGT-TAGAATGTGT TTATT ACACACTCCACACAGGAA  GAGAGTTTAATACAA 100 76
      DP2189 NONE
      DP2188 NONE
      DP2187 2506591 .. 2506604 -  -4.5   -3.3761   TTCCTCTAAGAAAAC               GACCA CAGA TGGCC                TTGTCACTATTTTTA  53 79
      DP2186 2505235 .. 2505278 - -24.2   -3.5882   GATAGCAGGCGTAAA CTGAAAATAACCATGGCCCC GTTC GGGGCCATGGTTATTTTCAT CCGGCCCAACCTACT 100 36
      DP2180 2498574 .. 2498600 - -16.6  -5.94713   ATCTGACAAAAAAAA         GGGGGCTGATGC AAT GCATCAGCCCCT         TTTTCATACTACGGT 100 51
      DP2176 2496450 .. 2496493 -  -9.8  -2.96307   AATAATTCTACAAAG TGGTACGGGGACATTTTTAGC TGA GCTAAAAATGTCCCCAAAG-A TTCTGCATATTACTT  73 35
      DP2172 2492697 .. 2492713 -  -7.9  -3.30443   GGATGAGCAGATCAA              GAGGGGC TGT GCCCGTC              TCAAGCAGGAGTGCT  64 94
      DP2170 2490603 .. 2490633 -  -7.6  -2.60079   CCATTTTAGAATTGA       CCTGCTTGAAATTC TTA GTATTTCTAGCAAG       GCCAGCTGATTAACT  60 151
      DP2169 2490116 .. 2490145 - -15.1    -5.626   TAGGCCATAAAAAAA       GGAGGTTACTCCC AAGC GGGAACAACCTCC        TTACAGAGCAAATCT 100 141
      DP2168 2489500 .. 2489524 -  -7.9  -2.90199   TCGAACTAAAGATCA          TCGCTTCCCTT AAA AAGAGAACCGA          TACTTCTCAAAATTA  61 53
      DP2167 NONE
      DP2166 2486854 .. 2486888 - -17.4  -3.51934   TCTCTCCTAGAAAGA     GAAAAGGCGATAGAGA AAA TCTCTATCGCCTTTTT     ATTAATCAATAAGGC 100 27
      DP2164 2482167 .. 2482194 -  -5.5  -4.71426   GTCGGAGCAATAAAA        CGGCCTTTGCA GGTTCA TGCAAGGGCTG         TCCGCTTAATAAGTT  75 523
      DP2157 2473703 .. 2473730 -  -4.8  -5.55664   TCACGACCAAAAAAA        GGGAGGA-GCCAT AAA ACGCCGCCCTCCC        CTCCTTTATTTTTCT  87 67
      DP2154 2470195 .. 2470205 -    -4  -3.78934   TGTTTTCCAGAACAA                 TATG TGG CATA                 TCTCCTCCTCTGTTT  57 146
      DP2153 2469812 .. 2469842 -   -20  -2.78384   CCTTTTTTTATGATA       TCAAGACTACCATG CAG CATGGTAGTCTTGA       CTTAATCAATGAATC 100 31
      DP2145 2464054 .. 2464068 -  -2.9  -5.50499   TGATATCGAAAAAAA               TACTT TATAG AAGTA               GCAAATAAGGTTCTA  80 95
      DP2142 2462776 .. 2462796 -  -2.7  -3.07355   TCCAAACAACAACTA            TTATAGA ATAAAGG TCTATAA            AAACAGATAAATATA  44 68
      DP2141 2462259 .. 2462278 -  -6.4  -3.48115   CCCTGACAAAAGAGA            GCAGGAAG GATA CTTCTTGC             TTGCTCATCAGCACA  61 113
      DP2140 2461752 .. 2461770 -  -4.5  -3.14132   TGGCCTTTTTACTAA             GCGCTCC AGAGA AGAGCAC             CTCTCCCCTGCCCAT  50 304
      DP2134 NONE
      DP2133 2454390 .. 2454431 - -15.3  -3.81146   TCTCCTAATCAATAA CCAGGTAGCTTTCAATCGG CATG CCGATTGAAAGCTGCTTGA  TTCCAGTCACTTAAT 100 72
      DP2127 2444869 .. 2444911 - -22.2  -3.40403   GTTGCTCCATCAGAA TGGCAAGGGCACTTATGGGA TTT TCCCATAAGTGCCCTTGTCT TTTTCGGTTAAATTT 100 186
      DP2126 NONE
      DP2125 2441090 .. 2441124 -  -2.7  -3.65046   TCCTGATGTCAAGAA     CCCCCTCCTACCTCC CCCTT GAAAAAAGGGGGAGG     TACATTCTGCCGGTT  50 68
      DP2124 2440345 .. 2440357 -  -3.4  -4.37527   CGAGAAGCATTAAAA                CTTC ACCGA GAAG                TCTCTTTTTATGTTA  61 111
      DP2123 NONE
      DP2122 NONE
      DP2121 2434428 .. 2434443 -  -6.8  -5.00616   TCCCCCTTGAAAAAA              GGGAGA ACCC CCTCCC               GGCCTCCCCCTTGCA  86 61
      DP2120 2433575 .. 2433585 -  -3.2  -3.57144   TTTTTTATGTTTAAA                 CTCC GAC GGAA                 CATGAAGAAGAAAGC  49 59
      DP2119 2431860 .. 2431872 -  -3.3  -2.69151   TGCTGTCAGAGAGGA                GGCAC CGA GTCCC                AGCCCCGCGAGGTTG  42 100
      DP2115 2426786 .. 2426815 - -12.3  -2.57931   CCCATTTTTTATAAG       GGGTTTCAGCTTT GAAA AAAGTTGAAACCC        TTTTTTTGTTTCATC  88 60
       oforA NONE
       oforB 2394234 .. 2394247 -  -5.9  -2.89007   AGAAAACCCAACAAC               CGCCC AAGA GGGCA                TTGGTAACTGTTTCG  53 150
      DP2100 2390807 .. 2390817 -  -4.6  -3.12437   CAAGCGCAAAATAAG                 CGGC TTT GCCA                 AAAGTACTGGGCTGC  51 68
      DP2097 NONE
        phdB NONE
        phdB NONE
        phdC NONE
      DP2093 2384017 .. 2384028 -  -5.8  -3.53012   CCTCTGCTGTTGAAA                CCTG AAAA CAGG                 CTATGGATCGGTTAC  59 76
      DP2092 2382797 .. 2382808 -  -4.4  -3.25166   TTATGGCAAAAATCA                CCTT TTGA AAGG                 AAGTTAATAAAATCC  48 196
      DP2087 2379055 .. 2379090 - -11.2  -4.84492   TCAATGATAATAAAA    TCCCCGTTAGGAG-CTT ATC AAGTCTCCTGACGGGGG    CAGTAGAGTGTAGTT 100 267
      DP2083 2374079 .. 2374095 -  -3.7  -2.78813   GGCCATCTCAACAAC              CAGAC AGGCATG GTCTG              TTTCTTGCCATTCTA  45 107
      DP2082 2372595 .. 2372608 -  -5.3  -2.64155   GGTGGTTTAAATTTA               TCAGA ATCG TCTGA                GCAATGGTTTTTAGC  49 122
      DP2081 NONE
      DP2080 2370163 .. 2370188 -  -9.8  -3.67792   CCACAGCCATTTAAA         CTCAGGTGCA TTCTAC TACACCTGAG          AGGCGGGCTGTTGAC  80 69
      DP2079 2369447 .. 2369469 -  -5.6  -3.29511   TTCAGGTCTGTATAA           TAGCTTGGTC GAT GACGAAACTA           TCTTGTGTGAGTTAT  54 475
      DP2076 NONE
         ldh 2363308 .. 2363342 - -14.5  -3.09117   CGATAAAGTAAATGA     GCTTTCATCAAGAGG GAAAA CCTCTTGATGAAAGA     TTGGCATTGCGATCC 100 72
      DP2074 2355879 .. 2355904 -  -5.5  -4.08144   CTTATCAACGATAAA         GCTGAAAGTTT ATTC AAATCTTCAGC          ACACAATCCGGTTAG  65 163
      DP2072 2348008 .. 2348020 -  -4.1  -2.83161   ATATAAAAAATATAC                CCCTT TTA AAAGG                TCTGGTTTTGATCTT  46 110
      DP2061 2335496 .. 2335540 - -12.2  -3.37283   TAAAGTGGGTAAACA TCCCCCCTCCCTCTGCAAGAT GAGC ATCCTTCAG-GGGTAGGGGGA GTTTTTCATTTTTCT  89 435
      DP2060 NONE
      DP2059 2334023 .. 2334043 -  -5.5  -3.42768   AGCAAAACCTGACAA            TGGTGTT GGCGAGA AACACCA            TATGTTTTTTATTAC  54 453
      DP2057 2333075 .. 2333106 -  -7.3  -2.87463   AATTCTTCTCACATA      CCAGG-GAGGCGAA GCTGA TTCTCCTCGCCCGG      TAATAGGTTACGCTT  59 153
      DP2054 2331548 .. 2331560 -  -4.8   -4.1899   GCAGTCTACTTAAAA                TGCC GTAGA GGCA                GGAAAACTGCCATAA  63 171
      DP2044 2324320 .. 2324330 -  -6.8  -3.25063   CAAACGAAAGATATA                 CCAG GAC CTGG                 TCTTAGGTTATATTT  61 446
      DP2041 2322552 .. 2322564 -  -6.3  -3.05463   ACTGCGTTGATGGAA                GGAAA GAC TTTCC                AGAGGCGATATAAGT  56 419
      DP2040 2320677 .. 2320691 -  -6.4  -2.54896   TCCCCAGGCAACTCA               GCATAG CTC CCATGC               GTACCATAGCCACTG  53 87
      DP2037 2317517 .. 2317527 -  -3.2  -3.41745   GCCTTAGAATACTAA                 TCGC TCA ACGA                 TTTTGAGCTCACAGC  49 443
      DP2029 2307806 .. 2307824 -  -6.6  -2.89921   ACCAACTTTTATATA             GCTGGGAC CAT GCCCCAGG             CTACGCCAATTACGA  57 80
      DP2028 NONE
      DP2027 NONE
      DP2026 NONE
      DP2025 NONE
      DP2024 NONE
      DP2023 NONE
      DP2022 2303664 .. 2303674 -  -2.4  -3.16414   CAGAAATAAACTATA                 GCCC CAA GCGC                 AACGCCTCCTTCTCC  43 10
      DP2021 NONE
      DP2020 2301933 .. 2301946 -  -2.3  -4.98911   GAGGATAAAAAGAAA               GAGAG TTTT CCCCC                TTAGAAAAAGGGGAG  68 325
      DP2019 2301065 .. 2301075 -  -3.2  -3.39803   CAGGTATATGCATAA                 CCAC TAT ATGG                 TTTATTTTGGTAGGT  47 391
      DP2012 2292599 .. 2292612 -  -4.5  -3.53091   AGTGGCGGGTTCAAA               TCCCG ACAT CGGAA                AAATAAAATACCATT  55 73
      DP2011 2292038 .. 2292063 -  -7.5  -5.75478   AATGACACAAAAAAA         GACCCAATCTC AACC GAGACGGGGCC          TTGCCTGTGCACATT 100 108
      DP2010 NONE
      DP2009 2290535 .. 2290548 -  -6.7  -2.52795   AATTTCTCCAAGGCA               GCATC AAGA GATGC                CAGGGCTTTCTCTCG  55 367
      DP2007 NONE
      DP2006 NONE
      DP2005 2285971 .. 2285983 -  -4.1  -2.73085   GACTTTAAATAACAG                GAGAT TCT ATCCC                TCTGTTCACCTCCTC  45 2
      DP2004 2284800 .. 2284825 - -14.1  -5.14563   TGGGGCATCAAAAAA         GCCCTTAGCTG GAAT CAGCTAAAGGC          TTCGGGATAAATATT 100 18
      DP2003 NONE
      DP2002 2282840 .. 2282854 -  -2.8   -4.5787   TGATCAAAAAAAAGA               GGTAAA AGG TTTCCC               CTGCCTCTCTCCTGA  64 61
      DP2001 NONE
      DP2000 NONE
      DP1999 NONE
      DP1998 NONE
      DP1997 2278723 .. 2278733 -  -4.6  -3.17075   GTGCCCTTAACGTAA                 GGCC TAC AGCC                 TGTTTTGTTATACTA  51 33
      DP1996 NONE
      DP1995 2276020 .. 2276033 -  -4.5  -3.14468   GTTGAGCATATCCAA               CTGCC TCCG GGCAA                AACCCATAAGTGATT  51 104
      DP1994 NONE
      DP1993 NONE
      DP1992 2272472 .. 2272485 -  -2.3  -3.35224   ATAGTCTCTGAAAGA               GGTTC TTTG GAGCC                AACCTAAGAGATAGG  45 107
      DP1991 2262604 .. 2262631 - -11.4  -3.37761   CTCCAAGAAATTCAA        GGGTTTAGAGGA TAAT TTCTCTAAACCC         TTTTTTGTTTTAAAA  86 192
      DP1990 NONE
      DP1986 NONE
      DP1985 2251417 .. 2251429 -  -9.1  -3.85698   CCTTGGTCCCATAAA                GGTGC GCG GCACC                AGCAAAAAGGAGGCC  76 522
      DP1978 2244816 .. 2244827 -  -5.8  -4.16842   CCTATGGCGAAGAAA                CCTG TAAA CAGG                 CCTTCGCTGAACTGG  69 465
      DP1976 2242945 .. 2242983 - -18.2  -2.68071   TCTAATTTAAAGTTA   GCCATGGTTCCCCGACAG GGG CTGCCAAGGAGCCATGGC   TGTTGTTCTCTGCGT 100 53
      DP1972 2238446 .. 2238460 -  -3.5  -3.21218   ACTGCTCATCATCAA               TCGGG TAACC CCCAA               GAGCAAGCTTAACCG  46 272
      DP1965 2232057 .. 2232102 - -17.3  -3.14564   TCAGTTCTCTAGCAA TAAAAAGGGCGTAACAGGAACA AAA TATTC-TGTTACGCCCTTCTTA GCCCTACGATCATGT 100 65
      DP1956 2221441 .. 2221460 -  -4.2   -2.9356   ATCGATACTCATAGA            GGAGAGAA CGCT TACTCCCC             CTTCTCTCTATGCAA  47 17
      DP1955 2219378 .. 2219410 -   -12  -3.97368   TCTGCAATTGACAAA      CCCATCCTCTTGGC TAGGG GCAAAGGGGATGGG      TCTTAGGATGGCTCA 100 53
      DP1954 NONE
      DP1953 2218012 .. 2218024 -  -4.1  -3.14211   AGTTCTGTCGAGCAA                GCTCA TAA TAAGC                CTCCATATAAATTAT  49 185
      DP1952 NONE
      DP1951 2216147 .. 2216157 -  -6.8   -3.3062   TGCAAAGATGAGCAA                 CAGG GAC CCTG                 AATTAACCTGCAATA  61 28
      DP1950 NONE
      DP1949 NONE
      DP1948 2211878 .. 2211912 -  -8.8  -2.53271   GTAGGTGGATAATAT     TCTTACCTTTTGCT AGAAAAA AGTAAAAGGTAAGA     TCTTGAGGACAGGTA  65 109
      DP1947 NONE
      DP1946 2207338 .. 2207351 -  -3.8  -4.80882   AGGCGAGAGCAAAAA               CTGC AACAGG GCAG                TGAGCGTCTTAAGGC  71 328
      DP1944 NONE
      DP1943 2204522 .. 2204533 -    -3  -5.04265   AAAAAAGAGGAAAAA                TCAT CTTC ATGA                 AAATTTTCCTCTTTC  71 47
      DP1942 NONE
      DP1941 2202741 .. 2202778 -  -6.5  -5.15969   GTCTAACGCAAAAAA   CCGTATTGGTATATGA TGAAATT TCAAA-ACCAATACGG   CGTACCTTTCTTTAA  87 52
      DP1940 2201978 .. 2202002 - -17.3  -5.75342   CTGGTCGAAAAAAAA          GGGTTTACGGT AAA ACCGTAAACCC          TTTTTTGTCTTTGTC 100 61
      DP1937 NONE
      DP1936 2196797 .. 2196813 -  -7.3  -2.70994   TTAATCCCATATAAT              GAAAGTC CCG GACTTCC              CTATAAGAGTCCAGG  56 221
      DP1931 NONE
      DP1930 NONE
      DP1929 2190013 .. 2190028 -  -5.4  -6.34424   TGTCTAAAAAAAAAA              TTGCCC TTCT GAGCAA               AACAGAGCGAATCAC 100 49
      DP1928 2188331 .. 2188364 -  -5.4  -2.91276   GTGTTGGTTATAAAT     GGGTGGCTTAAA TGCCAATTTT TTCAAACCACCC      TAAGCTAAATGCCTG  52 86
      DP1927 2186635 .. 2186665 - -11.2  -2.52543   ACTTGTGGCAATTCA       GGGGTGAGTCTTTT AAC AAGAGACTCACCCT       CTTTTAATGCAGTGG  76 44
      DP1917 2167658 .. 2167668 -  -6.8  -3.88175   TAGATAGTATAATAA                 GCCT AGC AGGC                 ATATCAGCCACTGTC  67 263
      DP1916 2166732 .. 2166742 -    -4  -3.08991   AGTTTTCGAATAAAT                 TTTC CGA GAAA                 CATTCATAATAGCCT  49 74
      DP1915 2164922 .. 2164934 -  -3.3  -4.64766   CGGAGACCCGAAAAA                GGTGA TTC TCGCC                TTGACTCCTGCTGGC  66 263
      DP1909 NONE
      DP1908 2148473 .. 2148498 - -10.5  -2.83715   GTTAGGATGATGACA         CTGCAGACGAT TCAG ATCGTATGCAG          TGTCATCGCAGCCCC  75 42
      DP1905 2143145 .. 2143159 -  -2.9  -5.03145   TAAGTCTTGAAAAAA               CAATT ATGCA AATTG               AGAGAAGTTCGCGAC  74 120
      DP1900 NONE
      DP1899 2138036 .. 2138069 - -13.9   -2.6927   ATCTGGGAGAGATGA     TCAGACAGCCCAGGC GATG GATTGGGCTGTCTGA      CTAAGTGAGAGGGGG  95 42
      DP1898 2135061 .. 2135078 -  -4.1  -2.53848   GAAATAAAAAAGATG             TGCGC AGATGGGG GCGCA              ATGGGTTACATGGGA  45 343
      DP1897 2132695 .. 2132730 - -12.6  -2.55238   AGGAAAATAAATCAG    GCCTACAGGGGAGTCT GTTC AGACAGCCCTATAGGC     TGTCTGAACAGTATG  86 43
      DP1896 2129829 .. 2129867 -  -9.1  -3.35813   GCTGAGTTTAAGCAA   TAAGTGCAACATTCT TTAAATTTC AGTATGTTGCACTTA   TTGTCTCAATATAGC  71 89
      DP1894 2129062 .. 2129078 -    -3  -2.84527   CAACGGTGACCAAAC             TCG-AGG AGTC CCTGCGA              CAGCATACTTCGCCG  42 335
      DP1888 NONE
      DP1887 2122335 .. 2122368 - -15.5  -2.70932   GTTTTTGCGTAACGA     GTTATAACAGCCTGC TTAT GTAGGCTGTTATAAC      TGTTGTGCGGGGAAA 100 43
      DP1884 2118913 .. 2118926 -  -2.4  -3.39483   ATTTGATCTAAAAAT               TCAG GATATT CTGA                CAATGTCGCCTTCCA  45 12
      DP1883 2117475 .. 2117488 -  -2.4  -2.84518   GCGAATTAAAAAATT               TCTG GCAGGG CAGA                GATTATTCATATTGC  41 28
      DP1882 NONE
      DP1881 NONE
      DP1880 2114097 .. 2114120 -  -7.4  -4.03234   CTCTCCGCATAGAAA          GCTCGTCGGA CAGT TCCAACCAGC           TCCACTCTATCTGTG  72 61
      DP1878 NONE
      DP1877 2111691 .. 2111719 -  -3.8  -3.25942   ACTTTGGGACAGGAA       GTTGCCTCA-CTC AAAA GAGATGAGGCGTC        TTATGGCCCTGCCTG  48 337
      DP1875 2108263 .. 2108289 - -18.2  -5.38047   CATTGATACAAAAAA         GGCTGATATCCA TTG TGGATATCAGCC         TTTTTTTATTCATCT 100 56
      DP1870 NONE
      DP1869 2103159 .. 2103184 - -20.5  -3.06133   TAATGTCTTAGGTAA         GGGGGACAGGC ATAG GCCTGTCCCCC          ATTTTTTAGCCCTAC 100 37
      DP1867 2100578 .. 2100611 -  -9.4  -3.53091   AGCTTTGGCTTCAAA     CCATGGGGCGGGGC AGAGCA GCCCCTCCTCGTGG      GGCCGAGGCTTGACT  76 145
      DP1865 2099319 .. 2099365 - -15.3  -2.78018   ATGCGCTATCAATTA GGTG-CTTGACGTTTTGTCGAG GGGG CCCGGCAAAACGTCAAGGCGCC ACATTTTATGGGCCT 100 42
      DP1864 2098418 .. 2098428 -  -2.4   -3.8049   GGAAAAAATCAAAGA                 GGCC AAG GGGC                 AGGGGGACTGTAACT  51 376
      DP1860 NONE
      DP1859 NONE
      DP1858 NONE
      DP1857 2090871 .. 2090889 -  -2.4  -3.53563   AGATTTTTCTTTAAA             TTTCCGCA TTA TTCGAAAA             ATCTTCCAAGCTAGC  47 50
      DP1856 2089484 .. 2089507 -  -6.1  -3.49584   TCAAAAATATAGTAA          GAACAGATA TTTAGC CATCTGTTC           CGGAAATTACCTATA  61 32
      DP1855 NONE
      DP1854 2087815 .. 2087829 -    -7  -3.95676   ACGAATAAATAAACA               GTGGGG TTT CCCCTC               AATGATCTTGGCCCA  69 64
      DP1853 NONE
      DP1852 NONE
      DP1851 2084296 .. 2084306 -  -8.2  -3.06261   TTCCAAGGTCCAATA                 GCCC GGT GGGC                 TTCTAATATGAAAAC  65 65
      DP1850 NONE
      DP1849 NONE
      DP1848 NONE
      DP1847 NONE
      DP1846 2080628 .. 2080640 -  -3.4  -2.75183   AGGCTGACGGAATCA                TCCT TCTTC AGGA                CTTGTTAACTTTACA  43 103
      DP1845 NONE
      DP1844 NONE
      DP1843 NONE
      DP1842 NONE
      DP1841 NONE
      DP1840 NONE
      DP1839 NONE
      DP1838 NONE
      DP1837 2072833 .. 2072847 -  -3.5  -2.70932   TTCTCCCCCTAATCA              CGGAGC TGTC GC-CCG               GTGAGCTGTAGAAAC  44 4
      DP1836 2071379 .. 2071394 -  -8.2  -3.15292   ATAAATATCAGCTAA              GCCCCG ACTG CGAGGC               ATTTGGAAAATATTA  67 140
      DP1829 2066043 .. 2066059 -  -2.3  -4.25283   ATTGTTTGATTAAAA              TGACA GCCATTT TGTCA              CAGAAAATGTAACAA  58 355
      DP1811 NONE
         lnt NONE
      DP1809 NONE
      DP1808 2040728 .. 2040746 -    -3  -4.25104   GCGCCGCCAGGAAAA             GAGCAAGC TCA GCTGTCTC             TGTGGTGGGGCGGGG  61 82
      DP1801 2033815 .. 2033837 -  -5.5  -4.72272   TCTTGCTATTAAAAA           CGGAGCAAA ATTTA TCCGCCCCG           TTTTTTTGGCAGTTG  73 102
      DP1797 2029514 .. 2029526 -  -4.1  -2.81547   TCTGTAGATCAACTA                TTCGC TAG GCAAA                GGAGGTGCTTGAATT  46 17
      DP1796 2026688 .. 2026704 -    -8  -3.61715   TATCTTGTTGAAGAA              CTGCAG GCAAG CTGCAG              TTCTTTGCTATTCTA  70 56
      DP1795 NONE
      DP1794 2024745 .. 2024772 - -12.1  -5.93809   GTTGGATAAAAAAAA        GCCCTTAACTC AAAGAA GAGCTAAGGGC         TTAATATCTTTTACC 100 187
      DP1793 NONE
      DP1792 NONE
      DP1791 NONE
      DP1790 2017929 .. 2017942 -  -2.3  -3.53811   TGTATCTGGGTTAAA               GGTGC GAAT GCAAC                ATTTTACAATGAAAT  47 98
      DP1789 2017205 .. 2017220 - -11.8  -3.02144   GGAGGGCGGGGAAGA              CCCGCC AGGT GGCGGG               CCTTGCTTTTAAGGG  86 60
      DP1788 2016885 .. 2016896 -  -2.2  -3.32844   CCTGCCATTTGATAA                CAGC CATA GCTA                 ACCCCTTATTTTGAA  45 31
      DP1787 2016389 .. 2016406 -  -2.6  -3.92659   GGCTGAAAATTTAAA             TCAGCC GCTCTT GGCGGA              AAAAAATTAAGGTCT  54 40
      DP1786 NONE
      DP1785 2013873 .. 2013883 -    -4  -3.60792   GTTTTAATGGTTAAA                 TACT AAC AGTA                 TTTGCATTCCCTTGC  54 3
      DP1784 NONE
      DP1783 NONE
      DP1782 NONE
      DP1781 NONE
      DP1780 2009440 .. 2009467 - -14.3  -6.08342   GAACAAACAAAAAAA        GCCCTTAACTC AAAGAA GAGTTAAGGGC         TTAGTGTCTTTTACC 100 201
      DP1779 2008876 .. 2008914 - -20.5  -4.68593   GGCAGGAGGGAAAAA   GGTAAAGCCCGTCAGAG AAGAA CTGTGACGGGCTTTACC   TTTCAAAATGGTGCC 100 85
      DP1776 NONE
      DP1775 NONE
      DP1774 2000704 .. 2000718 -    -5  -2.56596   GTTGTCATTAATCCA               CCATTC CTG AAATGG               TAACCGTAGTGCCAT  47 3
      DP1773 1999915 .. 1999937 -  -4.2  -3.13164   TCCTCAATTACCGAA           TCTGTACT TAAAAAC AGCACAGA           GCATACCCATATAAT  49 119
      DP1772 NONE
      DP1771 NONE
      DP1770 1997107 .. 1997129 -  -4.9  -3.06261   TGTCAACTCTTAATA           GAGGTTC TTTTGCTGG GAACCTC           AAAAAAGCACAAACT  50 39
      DP1769 NONE
      DP1768 1993640 .. 1993663 - -15.4  -2.62616   GCATCCTTGAGATTA          TCTGCCCGAA TAAC TTCGGGCAGA           TAGTAGATCAGTGAC 100 42
      DP1767 1992702 .. 1992727 - -10.6  -5.79595   GTGCAAAAGAAAAAA         GGGGATATTT TTTAAG AAATATCCCC          TTTTGTAAACAAGTT 100 58
      DP1766 1991464 .. 1991487 - -10.4  -2.82895   TTGCGGACGAAGAAC          TTGGGCCGGAT TTT ATCCGGCC-AA          TAAAGTCTCAGGGGG  71 308
        tatC 1986969 .. 1986981 -  -5.5  -3.13403   TCTCCTGCAGCAACA                CGGCT ATC AACCG                CAAGAATTTTGAGGA  53 43
      DP1760 1984599 .. 1984610 -  -7.2  -3.23572   ATTGAGTCGAGAATA                CGGC ATCT GCCG                 GAAAAAAACAGAATT  60 512
      DP1747 1965607 .. 1965639 - -12.2  -2.87931   GGCATGTGGGATAGA     TTAAGGAGCCAAGCC CAAA GGCT-GACTCCTTAA      AATATCTACTTTCTC  83 74
      DP1746 1964778 .. 1964792 -  -2.1  -2.88427   AACATTCCGTAGAGA              CGTCGA TTTA TCG-CG               TCTCATAAACGAGTT  41 73
      DP1745 1963265 .. 1963290 -  -7.5  -6.06723   TTTTTCAAAAAAAAA         GGGCCCATCCC CAAG AGGACAGACCC          TTTATAAGCAGATTC 100 61
      DP1744 NONE
      DP1743 1959437 .. 1959482 -  -6.3  -2.92463   TCCATTATCCAGATA TTGAGTACCTTCATCTCTTTT GCTC AAAAGAGATGAAGGTGATGGA CCCCGCCACTACGAC  55 296
      DP1732 NONE
      DP1731 NONE
      DP1730 1946808 .. 1946832 - -15.9  -6.10489   AAGGGCAAAAAAAAA          GGTCTTAGCTA AAA TAGCTAAGACC          TTTTTTATAACTGGT 100 286
      DP1728 1944313 .. 1944323 -    -4   -5.7946   CTGGCAACAAAAAAA                 CAAT AAA ATTG                 ATGGGTAACTGGAGA  93 493
      DP1727 NONE
      DP1726 NONE
      DP1725 NONE
      DP1724 NONE
      DP1723 1938807 .. 1938821 -  -2.8  -3.01712   TCCGGTGTGGCAATA               TGGATT GTT AATCCT               TAACTCTCTTTCTGT  43 25
      DP1722 NONE
      DP1721 1936095 .. 1936113 -  -6.7  -3.01712   TCTGGTTTTTCAACA             GGTGGTA ATTAG CACCACC             TGTGAGCATTTTTAA  58 43
      DP1708 NONE
      DP1707 1917019 .. 1917039 -  -6.7   -3.0752   TATAGGACTTGAACA            GGCAGTGGC AAC GCGTCTGCC            CGAGGTAAGCATCTA  55 325
      DP1705 NONE
      DP1704 1912423 .. 1912440 -  -9.9   -5.9873   CGAGGAGAAAAAAAA             GGTAGCT GAAC AGCTACC              CTTATCCGGTGATAT 100 219
      DP1700 1907398 .. 1907424 - -11.7  -3.53012   GGTCTGCTGTGGAAA        GTTTGCG-CCTG CGAT CAGGGCGCAAAC         TTTCTGTTAAGCTCT  89 49
      DP1699 NONE
      DP1698 NONE
      DP1697 NONE
      DP1696 NONE
      DP1695 1899408 .. 1899420 -  -7.7  -3.53224   CAGTTGTCTCCCAAA                CGCTT TTT AAGCG                AACCGATGTGAAGGG  66 312
      DP1688 1888453 .. 1888468 -  -3.9  -3.33922   AGGTTTTTTAAAAAT              CCCAC AGCCTG GCGGG               TTTTGGACGCTCTTG  50 102
      DP1686 1886121 .. 1886134 -  -4.5  -3.33744   TGTTTTTTTAAAAAT               CCTCC CGTG GGAGA                TGGGGCCAAGAGATG  52 236
      DP1682 NONE
      DP1681 NONE
      DP1680 1881200 .. 1881232 -  -6.2  -3.91716   TTATCGGCCAAACAA      CTCGCCCTCCTGCC TGCTG AGCAGGAGGTGAAG      GACGTGATTGTCTCC  64 448
      DP1675 NONE
      DP1674 1871983 .. 1872010 - -18.6  -4.62069   CTCTCAGTTGAAAAA        GAGGTCATTCCC CGTG GGGAATGACCTC         TTTTTTTTAGTTGAA 100 32
      DP1668 1866535 .. 1866561 - -13.8  -5.64006   ATGCAACCAAAAAAA         CCTCCAAAGTGC AGA GCACTCTGAAGG         TTTTTTATTTGTTTA 100 56
      DP1667 1865291 .. 1865314 -  -2.4  -3.30701   TTGTATTAAAGGGAA          CCTTGAAAAC ACCA GTTTTTCAGG           CCATCTTAAATATAA  45 31
      DP1666 NONE
      DP1665 1862380 .. 1862390 -  -2.6  -4.58283   CAATCTGGCGAAAAA                 TTAT TAT ATAA                 TTCTGAATAGTCATT  64 63
      DP1664 1861377 .. 1861399 -  -4.8  -5.00616   CGGGCCTTGAAAAAA           CGGCTAGTAT ACA ACACTCGCCA           CGGCGAAAAAAGAGG  77 291
      DP1663 1857731 .. 1857789 -  -9.2  -2.87931   CCCACCTCGTAGAGA CGTCGATTTATCGCGTCTCCGATGTACCC GGCA GCGCACAT--GAGACGCGATGAATCGAC- GTCTCTACTTATCTT  70 30
      DP1661 1853006 .. 1853032 - -15.3  -5.33405   TTGAGTAAACAAAAA         CAGGGGTATAG AAAAA CTATACCCCTG         AACTGTACCATCAAT 100 237
      DP1660 NONE
      DP1659 NONE
      DP1658 NONE
      DP1657 1849997 .. 1850031 -  -2.3  -4.07568   GGGCGGGGTCGAAAA    GAAAATGA-GGCTGGAT CTA AT-CAGCCACCACCTTC    TTTCCTCTACCCGTT  53 83
      DP1655 NONE
      DP1654 NONE
      DP1653 1847031 .. 1847045 -  -2.1  -2.87344   GAGGTTTGGTAGAGA              CGTCGA TTTA TCG-CG               TCTCATTTGCACTGG  41 28
      DP1652 1846257 .. 1846296 -  -5.6  -2.87132   TTGGTCTCCTACAGA  GACCGC-GCCGCCTATTCA GTT TGACCAGGCGGCTGCTCCC  TTCATCTCCGTGGGC  53 1
      DP1651 1845501 .. 1845523 -  -8.5  -2.64155   CTCTGGGCAAAGGTA          GAGACGTCGA TTTA TCG-CGTCTC           ATCTGCGTTGCCGGC  63 118
      DP1650 NONE
      DP1649 1842802 .. 1842818 -  -5.1  -2.85896   GGCACGAATGAAGGA              GCATAGC AGC GCTATGT              GACCGAATGAGAAAC  50 113
      DP1647 1841016 .. 1841052 -   -13  -2.60257   ACAGCTGATAACTGA    CACCTCCCCCGCAC GCCTTCCTA GCCCGGGGGAGGTG    GGAGGAGGGCCTATT  91 36
      DP1646 NONE
      DP1645 1838512 .. 1838533 - -15.9  -5.94713   AGTTGACAAAAAAAA           GGCCGTCTC CAAG GAGACGGCC            TTTTTTATGCGACTA 100 48
      DP1638 1827374 .. 1827399 - -17.7  -3.05463   AGGTGCGCCAGGGAA         CGCTCTGCTAC TGTG GTAGCAGAGCG          CTATGGAGCTGTTGC 100 102
      DP1637 1825480 .. 1825493 -  -2.3  -4.20696   TGAGGAATTTTAAAA               CGACT GTGT AGACG                GGAAACCAGAGGATC  55 146
      DP1636 NONE
      DP1635 1820856 .. 1820883 -  -4.8  -3.11222   TCTCAATCGCAAAAT        CCTC-GATGTAGC CCT GCTACGTCTGTGG        TTTTGTTCAATCGGC  51 117
      DP1634 NONE
      DP1633 1817962 .. 1817978 -  -7.3  -2.83715   GTGACGAGGAGCAGA              CTCTGCT CCA AGCAGAA              GAGCCCATGCAACTT  57 239
      DP1631 NONE
      DP1630 1815325 .. 1815335 -  -2.4  -3.73756   GATGTGACGAAAATA                 GTCG CTT CGCC                 GATCATCCTTTATTG  49 120
      DP1629 1813714 .. 1813737 - -14.6  -4.07618   GGGCTAAGAATGAAA          GGGGATAGCC GTAG GGCCATCCCC           TTATGATATCAAACT 100 39
      DP1628 1812464 .. 1812476 -  -3.3  -3.07307   TAAAGGGTCATTTAA                GAGAG TAC CTCGC                CAGGTCGAACCTGAG  46 9
      DP1627 1811576 .. 1811602 -  -2.8  -5.00616   CTGTTGGTCAAAAAA         TAGCCGTCCCTC TCC GCCGGACAGCTG         TATAAATAGTCCTAC  70 208
      DP1626 1810372 .. 1810396 -  -2.2  -2.68603   ATGATACCAAAAATC          TGAAGACTTA GGCAA TAAGTCCTGA          AATTTTAATCAGGCT  40 34
      DP1625 1809736 .. 1809784 - -11.3  -2.56596   GCTTTTATTAAGTTA GCTATA-GGCGCAGATAAGGGGCT AGTG AGCCCTTT-TCTGCGCCGTA-AGC TACTACTCCTCAGCT  79 28
      DP1624 1808740 .. 1808760 -  -6.1  -2.52834   CAGTGGAGTAGCAAG            CTGTAAGCC ATT AGCTGACAG            AAAGAGCATTAGCAA  53 282
      DP1612 1797332 .. 1797343 -  -4.4    -3.885   ATTTGCAGATAATAA                CTCT GTGC AGAG                 CCGTTATCCCTGAAG  57 29
      DP1611 1796509 .. 1796533 - -21.5  -3.53811   TTTAGTCTTGCCAAA          GGGTCGGGAGC CTG GCTCCCGACCC          TTTCGTTTACAGGTT 100 32
      DP1607 NONE
      DP1606 NONE
      DP1605 1787830 .. 1787854 - -12.2  -5.68039   AAAGGCACAAAAAAA         CCCGCAAGCCC TTAC GGG-TTGCGGG          TTCCTGAAGAACGTT 100 309
      DP1604 NONE
      DP1603 NONE
      DP1602 1785005 .. 1785016 -  -4.4  -2.71364   CGATCTGGGTAACTA                GGAT AAAT ATCC                 GGGTCAACGCCATGG  44 234
      DP1581 1764623 .. 1764641 -  -3.1  -5.11033   CAGAACCTTAAAAAA             GAGCACA TTAAG TGTGCTA             CTTGGCACAGTGCTT  75 43
      DP1580 NONE
      DP1579 1760894 .. 1760907 -  -3.1  -4.60924   GAAATTTTGGAAAAA               GC-TCC CTT GGACGC               CCATTGCCGTCCGTG  65 53
      DP1578 1759056 .. 1759082 -  -7.3  -2.65409   CAACGATGAATTAAC        TGG-TTGCGGGG CTGT CTCCGCAATCCA         TGTTCAATGACTGGT  58 56
      DP1569 NONE
      DP1568 NONE
      DP1567 1748173 .. 1748183 -  -5.4  -4.11216   CTTTTATCGGCAAAA                 GACA GTT TGTC                 TTTTTATGTATATAG  65 3
      DP1566 NONE
      DP1565 NONE
      DP1564 NONE
      DP1563 1743325 .. 1743343 -  -4.6  -2.57192   ATCCAAGGGAATGGA             CGCATATT TTC AATATGCC             CACCAGCCACTGCCT  48 16
      DP1562 1742349 .. 1742363 -  -5.6   -2.9914   GAGTTGCCATATAGA               CCGCTG TAG CAGAGG               GAAAACGTGGCCCCT  54 317
      DP1557 1737806 .. 1737818 -  -3.4  -2.68434   GGCTAGATGAGATGA                CTCT GTTTA AGAG                TTGTTTTAAACGCTG  42 102
      DP1556 NONE
      DP1555 1736147 .. 1736160 -  -5.3  -3.01712   TGTCTCTGCTGAATA               TAGAG CTCA CTCTA                TTGCCCTCTAAGATA  52 108
      DP1554 NONE
      DP1553 NONE
      DP1552 NONE
      DP1551 1732924 .. 1732938 -  -5.7  -2.71125   ACCCTTGATAAATAT               CCCAT GATTG ATGGG               GCCGCCCCCCTTCGC  51 381
      DP1547 1727635 .. 1727651 -    -3  -3.30028   AAATAGGTATAGGAA             GTGGAGA GGAG TCTCC-C              TATTTAGATCTCAAT  47 505
      DP1545 NONE
      DP1544 NONE
      DP1543 NONE
      DP1542 1721798 .. 1721816 -  -5.9  -3.16683   AGTGGAGGTGATTAA             GAGGCGG GACAT CCTCCTC             TAAGAGAAGAAGGGG  55 62
      DP1541 1721479 .. 1721494 -  -4.7  -3.85698   CTCCCCGTTGAGAAA              CACAC TCTACT GTGTG               AAAATTTTATGATGA  59 96
      DP1540 NONE
      DP1539 NONE
      DP1538 1719411 .. 1719452 -  -4.5  -2.52464   CTCTTGCTCAATTGA TCAGGGTACTGATCATCGTA AGG TTCTA-AATCAGTACCCTGC AGACTCACTATGCAC  47 33
      DP1537 1718809 .. 1718827 -  -3.1  -2.76093   ATGGCAACAAACCTA             TATGCCA ACAGG TGGCAGA             CCCTTTCCTGCAATC  43 4
      DP1536 NONE
      DP1535 NONE
      DP1534 NONE
      DP1533 NONE
      DP1532 NONE
      DP1531 NONE
      DP1530 NONE
      DP1529 1710661 .. 1710678 -  -2.7  -2.91912   CCACTTACTTATAGA             TCTTGCT TCCA ATCAAGA              GGAGAAGGAGGATGA  43 92
      DP1528 NONE
      DP1527 NONE
      DP1526 1707588 .. 1707609 - -12.3  -5.60993   CTGGGCATAAAAAAA           CCGCATCCT TTGC AGGACGCGG            TTTTTTTTATGCTCT 100 46
      DP1524 1704308 .. 1704326 -    -3  -3.03159   GCAATGTCGTTAACA             GCCTTACA GTT TGGGAGGC             CCTGCGGGGCAGGAC  44 68
      DP1515 1684429 .. 1684442 -  -6.7  -2.71011   ACCTCTCCGCAATGA               GCCAA TTTC TTGGC                TTGAGCTAGGGTTCC  56 110
      DP1507 1676584 .. 1676597 -  -3.1  -3.10622   AATATGGACGGAACA               GCCCTG TAC CAGG-C               GGTTGCAGCTATGTT  45 432
      DP1501 1672733 .. 1672750 -  -5.7  -3.81574   TAACAAATAAAGGAA             TAAATCA AGAC TGATTTA              ACAGCCGAGGGGGGG  63 358
      DP1498 NONE
      DP1497 1669189 .. 1669211 -  -3.4  -4.07568   TTGCTTTGCTCAAAA           CAGAGCCAAA GAT TTTAGACCTG           TTCTAGAGATTTTCC  56 84
      DP1495 1666842 .. 1666871 - -12.2  -4.84761   ATAGTGGCACAAAAA       GCCCGACAGTCT TTAAAG AGACTGTCGGGT        TTAATGAGAAGAGGG 100 70
      DP1492 NONE
      DP1491 NONE
      DP1490 1661469 .. 1661481 -    -2  -5.16237   AATGTCATGAAAAAA                TTCA TAGGT TGAA                GATCTCATTATGAAG  71 194
      DP1489 NONE
      DP1488 NONE
      DP1487 1658637 .. 1658658 -  -5.8  -5.86976   GGATAAAACAAAAAA           CCTGTGGA TAATTC TCCACGGG            TTTTTTTATGCGTAT 100 78
        tatB NONE
        tatC 1650230 .. 1650256 -  -8.9   -3.4811   TGGTGGAGAACAAGA        TCTCCTGCTGTA TGCT TA-AGCAGGAGA         TGGTTGGTGTAACTC  73 75
      DP1470 NONE
      DP1469 NONE
      DP1468 1636447 .. 1636457 -  -6.8  -2.74012   CCATTACCTCAACGA                 GGGT AAA ACCC                 CTCTCTCTATTCTGC  57 32
      DP1467 NONE
      DP1466 1635102 .. 1635115 -  -3.1  -4.34402   GTTTTCATATTAAAA               CCCTT TGGC AAAGG                CCGTTATCTTTAAGA  61 6
      DP1465 NONE
      DP1464 1633735 .. 1633754 -  -3.6  -3.68256   TTGTCAGTAAAAAAG            TTACTGAA GGTG TTCAGGAA             ACTGTTGTGCTGGCA  53 336
      DP1455 1625873 .. 1625896 -  -5.9  -4.39748   CAGGACATAAAACAA          CCGCCCCAG TTTTAT CCAGGACGG           CTTTTGGGCTTTGGC  70 76
      DP1453 1625293 .. 1625319 -  -3.6  -3.29144   CCACTTCGGGGAGAA         TGTTTTCACCTC CGG GAGGAGGAACCA         CCCCGATTTGTCTGG  49 4
      DP1452 1624677 .. 1624703 - -12.5  -3.02511   GGGAGGGGGCCAATA         GAAGTTAGTTC GAAGA GAACTAACTTC         TATTCTTTATTAATT  93 42
      DP1451 1622723 .. 1622740 -  -2.7  -2.87132   TCGCGTCGCCACAGA             CCAGCCCA TTT TGGG-TGA             AAAAAATGCTTTCGC  42 59
      DP1443 NONE
      DP1442 1610238 .. 1610266 - -13.1  -2.91144   GTAGTGCTGAAATGA        GGGGAGGGAGAGC TTG GCTTTCTCTCCCC        TTTTTTTATGGCGAT  95 97
      DP1433 NONE
      DP1432 1597370 .. 1597386 -  -2.1  -5.78622   CTAGCCTAAAAAAAA              TGGTAGC TAG GCAACCT              ACGCACACAGAGAGT  85 265
      DP1431 NONE
      DP1430 NONE
      DP1429 1594813 .. 1594856 -  -5.4  -5.01422   CTATAGAAAAATAAA GGCCAAAG-ATCAACAATTCT GAA AGAAAAGTTGTTACTTTAGCC TATAAAACTGGTAGG  78 377
      DP1428 1592704 .. 1592718 -  -8.6  -3.08032   GTTTGTTTAAAACTA               TACCTG CAT CAGGTA               TGATCTGCAAATTTA  67 162
      DP1427 1592025 .. 1592061 -  -2.4  -3.77187   TACCACAAAACAATA    CCAACCCCTTTG ACAAAAAAAGCAG CAAAAGAGTTGG    TTCGTCTAATTTATG  51 36
      DP1426 NONE
      DP1425 1591073 .. 1591114 - -11.6  -3.93369   TGAATGTCAATGAAA CAGCATGCCGGTTCACGG AAAAAA CCATGAACCGGCATACAC  AAAACACACACTATT 100 121
      DP1424 NONE
      DP1423 NONE
      DP1422 1587156 .. 1587193 - -22.3  -3.57615   GCAAGAGGGGGGAAA   CCGTGTATGGAGCTTTC AGTT GAAAGCTCCATACACAG    GGATGGTGCAGTAAG 100 49
      DP1421 1584910 .. 1584935 -  -4.7  -5.80951   ACTTAAAACAAAAAA         GGACCTACAGC AAAA ACTGTAAGTGC          TTGAAATCGTTTGTC  95 137
      DP1418 1583260 .. 1583275 -  -7.5  -2.57132   TTGGGCTGCGATAAG              GCCCG CAGCAC CGGGC               AATTGGGGCGCAGCG  58 133
      DP1417 1582138 .. 1582151 -  -3.8    -3.524   CACTTATGGATATAA               CGCT AAGTTG AGCG                GCGCCGATTACGGCG  51 509
      DP1416 NONE
      DP1415 1580642 .. 1580667 -  -3.2  -3.00946   TTGTTGCATAAATCA         TGAGGGCAGA AAATCA TCTTCCCTCC          ACTCCATTACATCTT  44 222
      DP1414 1580079 .. 1580089 -  -5.4  -3.02511   CCTATTCTGCTAAGA                 GCTT TTT AAGC                 AGCTCATCTATTTCC  52 1
      DP1413 1578424 .. 1578461 - -18.8  -3.65199   AACCCTGGAGTGAAA   TAAGGGCTTAACAGTT GGGTAA AACTGTTAAGCCCTTA    TTTGTTTTGCAGAGT 100 142
      DP1412 1576388 .. 1576398 -  -6.8   -3.5026   ATAAGCACATTATAA                 GCCA AGT TGGC                 AAAAACGATACTGAT  61 351
      DP1408 1573840 .. 1573855 -  -8.2  -2.89793   TTACTTACAGAAGTA              GACCGC TGTA GCGGCC               TTGCTGCGAAGCCGT  64 311
      DP1403 NONE
      DP1402 1567625 .. 1567644 -  -7.2  -2.98761   ATCAGTATCAAAGTA            GTAAGAGA GCCT TCTCTCAC             CATCAGGCCAATGTC  59 142
      DP1400 1566170 .. 1566225 -  -7.1  -5.93809   GGGCTATAAAAAAAA GCTAACAAAAAAGGGCCTTAAAAGCT CTGCC AGCTCTTAAGGCCCTTTCT-GTTTTA TGGTCGGAGTGAGAG 100 106
      DP1399 1565357 .. 1565382 -  -5.3  -3.46512   AGAATTAATAGAAGA         GCCAATCGCCC TATG AGGTGGTTGGC          TTTTTTTTTGCCTGG  57 90
      DP1396 NONE
      DP1395 NONE
      DP1394 1558602 .. 1558621 -  -3.5  -5.55001   CAAGAAAAAATAAAA            GATGCCT CTCCGC AGGCTTC             TTGTCGATTGTCACC  84 287
      DP1393 1557748 .. 1557761 -  -2.4  -4.15029   ATTCGAGACAAATAA               TCGT GTAAAG ACGA                GTATTTACATTACTT  55 106
      DP1392 NONE
      DP1391 1554899 .. 1554919 - -10.4  -4.08216   GTATGCCCTGGAAAA            CCGACCTC TTGGT GAGGCCGG            TTCTCCAGTACTTAT  91 68
      DP1390 1553777 .. 1553789 -  -4.1  -2.77781   GTGTATGAAAATTTA                CCAAA TAG TTCGG                CGAGGTTGTTATGAA  46 357
      DP1389 NONE
      DP1388 NONE
      DP1387 NONE
      DP1386 NONE
      DP1385 NONE
      DP1384 NONE
      DP1383 1545666 .. 1545683 -    -4  -2.57463   AATCTCCTTTATAAC             CGGGCC TGGGAT GGGCCG              TGGACTTATTACGCT  45 266
      DP1382 NONE
      DP1381 1543802 .. 1543835 - -16.1  -3.77196   TGAGGAGGTAGGAAA     CG-GCATTCCGGGACC TTT GGTCCCGGAATGAACG     TCTCAAAGAGGTCAG 100 37
      DP1378 NONE
      DP1377 NONE
      DP1376 1538330 .. 1538356 - -18.2  -4.68209   AGTCCAACAAATAAA         GCCCCATAATAG CAA CTATTATGGGGC         TTTTTGTTGGACTAA 100 341
      DP1372 NONE
      DP1371 NONE
      DP1370 1530128 .. 1530174 -  -2.3  -4.59081   TAAATTCATACAAAA CCCAGCCCTAAGAGTCAAACCC TAAG GAGTTTGATTCTCTGG-CTGAT TAAGAGAAAAATTGG  63 72
      DP1369 1529174 .. 1529200 -   -16  -5.56673   AGTTATAAGAAAAAA         GGCTGTATTCCC AAG AGGAATACAGCC         TTTTTTTGTTTGTGG 100 46
      DP1367 1525436 .. 1525460 - -14.4  -4.16943   TTGGACAGGTGAAAA          TCCTCTTCGC TATTG GCGAAGAGGA          CTTTTGTTTGATAGG 100 50
      DP1366 NONE
      DP1365 1522937 .. 1522971 - -11.4  -3.02511   TTCATTTTTTTAATA     GCTACACCTGACAGGA TTT TTCTGGCGGGTGTAGC     TCTTTTTTTGAGATT  83 50
      DP1364 NONE
      DP1363 1521289 .. 1521326 - -15.8  -2.93393   TCCTAGTGTATAAAG   TAAAAGCCCTCTCTGA TGTACG TCAGAGAGGGCTTTTT    TGTCTCCTCTCCTAT 100 37
      DP1362 NONE
      DP1361 NONE
      DP1360 NONE
      DP1359 1517911 .. 1517940 - -12.3  -3.65812   TTTTTTTCAATATAA       CACATTGGCGT GGTGTTTG ACGCCAATGTG        TACTGTCTGATGGTT 100 40
      DP1358 NONE
      DP1357 1515963 .. 1515994 - -13.8  -3.64703   GTTTTGGTAGCGAAA      GCGCCTCTTTTCGT GCTG ACAGAAAGAGGCGC       CTTCGCTGTTTGCTC 100 46
      DP1356 1514530 .. 1514541 -  -2.2   -4.1821   AGCAGGCAAAAAAGA                CAGC AGCG ACTG                 TTATAGAGGCAGAGC  57 497
      DP1349 NONE
      DP1348 1507992 .. 1508019 - -12.8  -2.87564   GTAGTTTTTTACAGA        GTTACCCGTGGA CAGT TCTACGGGTAAC         TCTCTTCCTACCTAG  91 37
      DP1342 1495817 .. 1495828 -  -5.8  -3.05963   ATGGGGATGGCAATA                TGGC CGTT GCCA                 TTATTCCTGTCTCTT  53 315
      DP1339 NONE
      DP1338 1492578 .. 1492595 -  -4.7  -2.92265   ATTGAGACATAATGA             CCCGAGG TGAG CCACGAG              ATTGTTTTGTGATTT  50 334
      DP1337 1491294 .. 1491326 -  -6.3  -3.02632   TAACGGCAGAAATCA     GGCGCCGAC-CAAT GGATTT ACCGCGTCAGCGCC      CCATACCCCTTCCCG  56 18
      DP1336 1490774 .. 1490809 -  -5.4  -2.80079   AAGAGGCAAAAAATT    GTTGGCCAAAATCAGCG AGG CAC-GAGCATGGCCAAC    TGTTTTTGTCCTTTT  50 51
      DP1335 1490045 .. 1490059 -  -5.7  -4.19238   TTTTCAATGCCAAAA               CCCAT AAGAG ATGGG               GGCATTTAAGCGTTA  69 122
      DP1327 NONE
      DP1326 1481928 .. 1481956 - -19.1  -5.76633   GCAGACATAAAAAAA        GGGGAATAACAGT ATA ACTGTTATTCCCC        TTTAATACCTCTAAC 100 98
      DP1325 NONE
      DP1324 NONE
      DP1322 1477563 .. 1477574 -  -4.4   -4.2558   GACTGTTTAGTAAAA                CTCT GATG AGAG                 AATATCAGTTTTTTC  63 111
      DP1321 1477053 .. 1477072 -    -2   -3.1247   AGGGGCCAGAGTGAA            TTTGCCCT GCCA AGGGCGAT             AAGCTTGTCCGCTGA  43 52
      DP1320 NONE
      DP1319 NONE
      DP1318 NONE
      DP1317 NONE
      DP1316 1473566 .. 1473586 -    -4  -3.06261   TGTCAACGCTGAAGA            GAGATGAA GTCAT TTCTTCTC            CTCCAGATCTTTGAT  47 14
      DP1315 NONE
      DP1314 NONE
      DP1313 1471173 .. 1471185 -  -3.3  -4.59773   GTCTACTCCGAAAAA                GCTCC AGA GGAGA                AGGATGGCCGTTGCT  65 99
      DP1312 NONE
      DP1311 NONE
      DP1310 NONE
      DP1309 1466119 .. 1466154 - -16.2  -6.10489   AATGGGAAAAAAAAA    GCCTGTTCCCTCTGGT GAAA ACCATGGGGAACAGGC     AGGTGATAATTTTTA 100 56
      DP1308 1464798 .. 1464808 -    -4  -2.71924   TAGTCTGTTTGAAAT                 TGAT TTT ATCA                 TCTTAAGCTTAGCCC  45 72
      DP1307 1463906 .. 1463937 -  -4.5  -3.59946   TGCTTAATTATACAA      GAGCTC-GCTTTCG AATTA CGAAAACTGAACCC      ATTTGGTTGTGATAC  57 356
      DP1305 1457037 .. 1457048 -    -3  -3.31263   ATTCTATGCTTAGAA                TTAC CGAA GTAA                 CATCGACTGCTAGCC  47 71
      DP1304 1455943 .. 1455970 - -14.3  -5.38047   CATGGATATAAAAAA        GCCCCAAACTA AATTAA TAGTTTGGGGC         TTTGGATATAATTAA 100 187
      DP1303 1455236 .. 1455246 -  -2.6  -4.07568   TCCGCCCCTCCAAAA                 TATT TTC AATA                 TCTGGGGTAGATGTC  56 399
      DP1299 1452223 .. 1452250 -  -2.7  -4.95896   AGAAATTGATAAAAA        TTGGCGTTTGA TGGTTT TCAACCGTCAA         TAACAGCAGGGAGGG  70 402
      DP1298 NONE
      DP1297 1450353 .. 1450388 - -14.8  -3.57263   ATTTTCACCTGTAAA    CTGAGTCGGTCGAAAC TACG GTTTCGACCGACTTGG     TTAGGGCGAAAAAGC 100 165
      DP1294 1446480 .. 1446507 - -14.3  -5.32599   CATAAAACACAAAAA        GCCCCAAACTA AATTAA TAGTTTGGGGC         TTTGTATATAAAATT 100 212
      DP1293 1445501 .. 1445528 - -14.3  -5.32599   CATAAAACACAAAAA        GCCCCAAACTA AATTAA TAGTTTGGGGC         TTTGTATATAAAATT 100 199
      DP1292 NONE
      DP1291 1443946 .. 1443972 -  -5.1  -5.07567   CCAGAGGGCAAAAAA         GCCCAAGTTGA TTTTT TCAACGTGGGG         CTTTTTTGCTACCGA  78 67
      DP1290 NONE
      DP1289 NONE
      DP1281 NONE
      DP1280 NONE
      DP1279 1428567 .. 1428577 -  -5.4  -3.08197   TCCTAGAGAGAGACA                 TCTG AAA CAGA                 TAAAATAGTCTTTTC  53 2
      DP1278 NONE
      DP1277 1426781 .. 1426809 - -16.2  -3.83502   CATTTTCATAGGAAA        GGCGAATAAACC ACTTG GGTTTATTCGCC        TTTTTTTTTGCAAGC 100 52
      DP1263 1409249 .. 1409281 - -16.4  -2.89475   TAGGGAGAGACGATA      GGGGGACAAGGTCA TAGGC TGATCTTGTCCCCC      TTTTTTTATTCCGGG 100 31
      DP1255 NONE
      DP1254 1400031 .. 1400061 -  -3.9  -4.56597   TTGTTGTGGTAAAAA       GAGCTCAATCCTG TACAT CAGGGTTGGGCTT       TTTTTATGAGACTAC  65 53
      DP1252 NONE
      DP1251 NONE
      DP1250 1394768 .. 1394808 -  -3.2  -3.36112   GTAAAAAATAGTCAA TCAGGACGGGCCTCGGC TATTTACG GCTGAGGTC-GTCCTGC  CATTGGCGTAGACAT  47 1
      DP1244 NONE
      DP1243 NONE
      DP1242 NONE
      DP1241 NONE
      DP1240 NONE
      DP1239 NONE
      DP1238 NONE
      DP1237 1380721 .. 1380740 -    -5  -3.76837   CAGATAAGTTAATAA            TAGCGAGA CGAT TATCGCTA             TTGTTTTTGGGATTA  59 468
      DP1234 1377225 .. 1377236 -  -5.8  -2.72558   ATAATTTTTTAAGCA                CCCT CCAG AGGG                 TTGTGGGGAAAGGGC  52 138
      DP1233 1374736 .. 1374746 -  -5.4  -3.94877   AGTGGTTAAGAACAA                 TGCT CTT AGCA                 TTAATGGCGGGGACG  63 88
      DP1232 NONE
      DP1231 NONE
      DP1230 NONE
      DP1229 1371170 .. 1371180 -    -4  -3.18945   GGTATCTATAATAGA                 TTTG TTG CAAA                 GGAAAATACTGTGCC  48 288
      DP1225 1365035 .. 1365062 - -16.4  -5.40072   TTGGCCCGAAAAAAA        GGCACCGACAAC GTTA ATTGTCGGTGCC         TTTCTGTGCTAGATG 100 47
      DP1224 1364209 .. 1364232 - -15.3  -5.26875   GGGGCAACGAAAAAA          GGCCAGGGG GAGTTG CCCCTGGCC           TTTCTGTCTATGGAG 100 100
      DP1223 1363378 .. 1363391 -  -6.7  -2.87211   AGGTCGGTTTATAGA               GAGAC ACCT GTCTC                TTTTATAAGTTCAAT  57 5
      DP1222 NONE
      DP1221 NONE
      DP1220 NONE
      DP1219 NONE
      DP1218 NONE
      DP1217 1358086 .. 1358120 - -11.8  -3.35255   TCGAAGAAGAAGATA     TTTATGCAAAAAAC AAATTCA GTTTTTTGCATAAA     AAATGGACTATTGCC  89 104
      DP1216 1356681 .. 1356707 - -11.6  -3.04398   CGGCTGGTGCAAAAT         CCCCTCGTTCTC ATA GAGAATAAGGGG         CTTTATGTATAAGAG  83 46
      DP1204 1343590 .. 1343606 - -10.1  -2.71712   CCTTCCTCGTTAAAG              GCGGCTG ACT CAGCCAC              TGCTAAAAACATTAA  71 70
      DP1203 1342641 .. 1342657 -  -5.8  -3.75169   CAGGATGGGATTAAA              GGCCTA AGGGA CAGGCC              TCAGCATTGTAGGTA  63 65
      DP1197 1335648 .. 1335678 -  -9.6  -3.32343   CGCATAGTGCGAGAA       GAGGAGGATTAGGC TCC GCCCCCCCCTCCTC       TGCTGGGACTGATCC  74 141
      DP1195 1333428 .. 1333439 -  -4.4  -2.90941   AGCATATGGGAGATA                TCCA GTTT TGGA                 TAATAATTTGTTGTC  47 517
      DP1194 1332509 .. 1332539 -  -2.7  -2.73364   TTGGCAGGTTAAGCA      TGAACTCGG-AG CAACTCAC CTACCGAATTCA       TATGTCAAATACTAT  41 437
      DP1191 1330242 .. 1330254 -  -3.3  -3.96327   AGGGCTGATCATAAA                CAAGC TGG GCGTG                ATGTCAACACTTTGA  56 207
      DP1190 NONE
      DP1189 1328164 .. 1328203 -  -2.9  -3.84915   CATAGGAACCAACAA  TCGGCTATGGGTTTA-GT AAAAA ACATAGGGCCATAGCCGA  TATAATTATTTATTT  52 35
      DP1188 NONE
      DP1187 1326331 .. 1326343 -  -6.3  -2.56095   TTTATACGCAACGCA                TTGAG TGC CTCAA                GAGAAAAACTAGCCG  53 71
      DP1181 NONE
      DP1180 1319282 .. 1319304 -  -3.4  -3.54676   AGTTACTTAAAGCAA           GTCGTACTCT CGT AGAGTATCAC           TTTTCTGCGGGAAGA  49 45
      DP1179 NONE
      DP1178 NONE
      DP1177 NONE
      DP1176 1313481 .. 1313529 -  -2.6  -4.36914   TTCCGCCTTATAAAA CTTGCCGGGCAGTATCATCTTGA TATTCT CCAAGA-GACG-TGCCCGGCA-G AAACGGCCCTTATTA  59 38
      DP1175 1312327 .. 1312354 - -14.2  -3.93963   ATCACCATTGATAAA        GGCACTTACGGC TCAC GCTGTAAGTGCC         TGTTTTCGTTTACGG 100 169
      DP1173 1308564 .. 1308574 -  -6.8  -3.65314   GCCAATCCTCAACAA                 GCAG ATA CTGC                 TCCCACTTTCCCGCA  65 467
      DP1169 NONE
      DP1168 1302326 .. 1302352 - -22.4   -3.5393   AGCAGTTTTTGCAAA         GGCCCTTCTCCC CTT GGGAGAAGGGCC         TTTTCTGTTTTTACT 100 36
      DP1110 1254999 .. 1255014 -  -3.2  -4.13728   GAGATACCGTTAAAA              CCACCT GTAC AGGTGT               AGAGATGTTCCGTAA  58 441
      DP1093 1233963 .. 1233988 - -14.7  -3.04144   CTGCCAGGGGGAACA         GGGGCGGGC TATGTGGG GCCCGCCCC          TGTTGTGGATGTACT 100 56
      DP1092 NONE
      DP1091 1231503 .. 1231532 - -20.9  -4.15044   TCCTGCTTGAACAAA       GGAGCTGCAACCA ATAA TGGTTGCAGCTCC        TTTTTTTTGCTCTGC 100 48
      DP1088 1228178 .. 1228192 -  -3.5  -3.24825   GGATGGCAATTAATA               CTCCC ATTCA GGGAA               CTGCGGCCGATATTA  46 313
      DP1085 1223311 .. 1223325 -  -4.2   -3.7398   TTCCAATCGAAAATA               GCCATT GGC AGTGGC               GGTTACTTTGGTAAG  55 411
      DP1077 1214007 .. 1214044 -  -7.8  -4.69664   GAGATGATGTAAAAA   GAATCCTGCCCAAGCA TCTCTG CACCTAGGCAAGATTC    TTTTTTTGTTCCCCT  86 39
      DP1076 1213061 .. 1213087 -    -5  -4.43859   TATAATGCCATAAAA         GCTTCTGGCTCT CGT AGAGACTGGAGC         CATTGTTAGCAACGA  68 302
      DP1062 1198936 .. 1198950 -  -4.2   -3.4582   CCATCTTAGCAAACA               GCCTCT CGA ACAGGC               ATTCCTAAAGCGGTA  52 1
      DP1061 1197283 .. 1197303 -  -2.6   -4.0162   CTCTCACAGGAGAAA           GACCA-CAC CGCT GTGATAGTC            AATGCCGCTCTCGAT  56 505
      DP1058 1194548 .. 1194560 -  -6.3   -3.1315   ATAATAAGTGCAACA                TTGCT ACC AGCAA                AGACTTCCATCGGAG  57 139
      DP1057 1193309 .. 1193338 - -12.9  -3.57144   TTTCCCATGCTGAAA       GCATCCCCAGCATC AGA GA-GCAGGGGATGC       TTGATTGAGCAGCTT  89 46
      DP1055 NONE
      DP1054 1191034 .. 1191058 -  -2.8  -5.07567   TGACATTTGAAAAAA          GCTGAGCTCA AGCAA TAAGCGCAAC          ACGTTTGCCAGTAAA  70 167
      DP1051 NONE
      DP1050 NONE
      DP1049 1187266 .. 1187287 -  -2.2  -3.63305   CATAGAATGGGTAAA           GTGCTGCGC AGGGA GCCCAGC-C           GACAATTAGATCTGC  49 31
      DP1048 1186854 .. 1186881 -  -9.2  -2.52543   ATCTGGGCTAAGGCA        GGCATCC-TCTCA GTC TGAGATGGTTGCC        TGCGGGGGGCTCTCT  68 120
        hycC 1184709 .. 1184743 -  -3.1  -3.05046   TTACCTCTCTAAAAT    GTTCCTCTCTTCTCT TAAACGC AGAGAAGA-AGGA-C    GATGATTGTCACAGC  44 5
      DP1046 NONE
      DP1045 NONE
      DP1044 NONE
      DP1043 NONE
      DP1042 1179317 .. 1179351 -   -10  -4.49939   AGAGAATTTATAAAA     CAGGGATTGATGGCGG GCT CTGCCATCAATTCTTG     TACCGCCTTCGGCTC 100 55
      DP1041 NONE
      DP1040 1176268 .. 1176287 -  -2.9  -4.35926   AGCGGAAATTCAAAA            GGAATTC AGGGGA AAATTCC             ATAAGTGCCTTGCCC  59 104
      DP1039 1175887 .. 1175900 -  -3.1  -4.18018   GGCCGTGATTGAAAA               TGCTA AGGC CAGCA                GGGCGATAAGCAGTA  59 68
      DP1033 1170529 .. 1170539 -  -3.2  -5.40072   GGTTTTTTAAAAAAA                 GTCC GAC AGAC                 TCCTAGGGCTTTTTC  79 28
      DP1031 1168604 .. 1168632 - -16.1  -5.26875   CTCCCAACGAAAAAA        GAGCGGTGTGTAC AGG GTAGACACCGCTC        TTTGTGTATCTTCGT 100 67
      DP1030 NONE
      DP1029 NONE
      DP1028 1166414 .. 1166440 - -19.6   -5.9218   TATAGAATAAAAAAA         GCCCGTTAGAGT CTG ACTCTAACGGGC         TTTTTTTTTATCTGT 100 50
      DP1026 NONE
      DP1025 NONE
      DP1024 1160521 .. 1160562 -  -9.6  -2.92215   TTAAGGAGAAAACAG TGTCCGGAAAAAAAGACC GGCCGT AGTCTGTTTTTTCGGACA  GGTCCGTTTGGTAAA  71 72
      DP1023 1158443 .. 1158456 -  -3.1   -3.8125   TTTTTAACTAAAAGA               CTCCT GGAA AGAAG                ACAAATGACAGAAGG  53 4
      DP1022 NONE
      DP1021 1155637 .. 1155660 - -12.5  -4.09864   ACTGATTCGGGAAAA          CTCCCGCTA AACTGA TAGCGGGAG           GGGTACTGCTATGGT 100 34
      DP1020 1154920 .. 1154935 -    -4  -2.78816   GCAGTTTGCATTACA              CTTCCT CCAA AAGAAG               AATATGGAGATAGAG  46 5
      DP1019 1152710 .. 1152733 - -19.6  -5.60993   CCGGGCACAAAAAAA          GGCGACGGGG ATAT CCCCGTCGCC           TTTTCACTAGCTTTC 100 57
      DP1018 1151960 .. 1151977 - -11.3   -3.6215   TGAATGTAGTGGAAA             TGGCAGC TTGA GCTGCCA              TTTTTTTGTGGCCCG  90 42
      DP1003 1134890 .. 1134912 -  -6.2   -2.8294   GAGGTTGGATAAGGA           CGGCGCAG CGTCGGT CTGTGCCG           TATCCTCTCTGTAAT  55 45
      DP0999 NONE
      DP0998 1129246 .. 1129273 -  -9.9  -3.64703   GGTTTTGCAGTTAAA        GGGTTGTTGCA TTTATT TGCAACAGCCC         TTTTTTTTTGTCTGC  80 185
      DP0996 1126413 .. 1126443 - -13.3   -3.5627   AGATGAGGTGTGAAA       CAGCCAAGTCGCC TCAAT GGCGGCTTGGCTA       TTATTCTTTTACAGG 100 34
      DP0995 1121918 .. 1121943 -  -3.3  -3.13788   AGTCAAGCGAAGATA         TTTGCAGAAAA GGAC CCTTCTGCAAG          GTTTCTTGGAGGCGT  46 78
      DP0994 NONE
      DP0993 1120230 .. 1120259 -  -9.3  -5.11613   AGAGTAGGTAAAAAA       GTAGAGAGGGTGG CTAG CCATCCTCTCTAT        GAGAGCGGGTAGGAC 100 64
      DP0992 1119773 .. 1119789 -  -2.3  -4.27316   TGCTCTAAGGCAAAA              TTGTGTA ATA TACAAAA              AAGTAATATCAATGG  58 34
      DP0991 1118547 .. 1118578 - -12.3  -4.41817   TAAAATAACGTAAAA      TGGGAGAGTGAGG TTGATG CCTCACTCCCCCT       TCTGGTACTCAATGG 100 68
      DP0990 NONE
      DP0989 1116741 .. 1116767 -  -7.9  -5.52384   TTGCCAGCAAAAAAA         GGGACAGTGCC GGAGA GGTGCTGTCCC         TTTTTTATTAGAGAA 100 33
      DP0987 NONE
      DP0986 NONE
      DP0985 1110531 .. 1110557 -  -8.7  -3.53563   ACAGGGCTTGGTAAA         CAGACGCCGAA TCTGT CTCAGCGCCTG         AGAACTCACAGTGAG  73 240
      DP0982 NONE
      DP0981 1105801 .. 1105818 -  -4.8  -3.29325   TTCGTATAACGAACA             GGCTCG CACCTT CAAGCC              TTGCTTTTACTCTTC  53 19
      DP0978 NONE
      DP0976 1091685 .. 1091699 -  -2.1  -3.94409   CATAGCATCTATAAA               CACCT TAATG AGATG               TTGGATCAACCCAGG  53 78
      DP0972 1086941 .. 1086974 -  -9.5  -3.06261   ATAGTTACAGAGAGA     CGATATGGTGAACCC CTCA GGGCTCACCGTTCCG      TTTTAAAACGAACGC  71 15
      DP0970 NONE
      DP0969 NONE
      DP0968 1084284 .. 1084303 -    -2  -4.09321   GAGGGAAGGAAAGAA            GGTGATGC TTAA GCATCTCA             GTGATGACTGTAAAA  55 185
      DP0966 NONE
      DP0965 1079802 .. 1079817 -  -4.6  -3.06915   ACGGAGGCGATTCAA              GCCCTG CAGG CAGGGG               CAATTTGCACTGCCC  49 143
      DP0961 1072405 .. 1072417 - -10.5  -3.20382   TTCGATATCGAGCAA                GGCCC TAA GGGCC                CGGCAGCAGCCAACG  73 289
      DP0959 NONE
      DP0958 1068320 .. 1068348 - -14.7  -3.72695   ATCCTGTTGACTAAA        TGCCTCTCTTGAT CAG ATCAAGGGAGGCA        TTGTGGTAAGAGGCC 100 43
      DP0955 NONE
      DP0954 NONE
      DP0953 1062024 .. 1062036 -  -3.3  -3.48593   CATGTCTTTATACAA                GCAAG AGA CATGC                CACTTTCTTTTTTGT  49 297
      DP0952 1060709 .. 1060731 - -16.4  -6.26417   TAGGACAAAAAAAAA           CCAGATCACC TCA GGTGATCTGG           TCCTCTAAGAGAGAT 100 71
      DP0951 1059033 .. 1059057 - -18.7  -5.80364   ATGGCAATAAAAAAA          GGCCAGATCAC TAG GTGATCTGGCC          TTTCTGGGGAGGATT 100 75
      DP0950 NONE
      DP0942 1053122 .. 1053136 -  -4.2  -4.89477   GCTGTAAGAACAAAA               CCGGAA TTG CTCCGA               TGATTCTTTGTTAAG  71 96
      DP0941 NONE
      DP0940 1051832 .. 1051858 -    -3  -4.20712   TAGAACATCGTAAAA         GGAGAGGA GTTATAACTTA TCCCCTCC         TTTTTTAATTACCTA  58 74
      DP0939 1051498 .. 1051510 -  -6.3  -2.89298   GATGGGAGAGAATCA                GATCA ATT TGATC                CCGACTGAGGAGCAT  55 107
      DP0938 NONE
      DP0937 1050104 .. 1050135 -  -3.7  -3.92602   GTAATATTTTATAAA      CCATCCACCAG TTCTTATTTG CTCGTGGACGG       GTATATGACCATTCT  58 204
      DP0936 1048735 .. 1048762 - -14.3  -4.13767   TTCTGCATTGTAAAA        GCCCCTTGAAA TTAATT TTTCAAGGGGC         TTTTTTTATGTTCTT 100 59
      DP0934 1047513 .. 1047538 - -17.7  -4.13767   TTCTGCATTGTAAAA         GCCCCTTAGGA TTTA TCCTAAGGGGC          TTTTTCTGTTTTAGC 100 72
      DP0931 1044109 .. 1044134 - -17.7  -3.31515   AAAGAGTTTTTATAA         GGGGCATCTCA TTTA TGAGATGCCCC          TTTTTTTTGTACTTT 100 8
      DP0927 1039057 .. 1039070 -  -3.9  -3.31196   CTAAACTTAGATCAA               TTTCA CCCA TGAAA                CGCTCCTTCTTTATA  49 36
      DP0926 NONE
      DP0925 1036260 .. 1036286 - -18.1  -5.93252   GTTAAAAAGAAAAAA         GCCCCAACCTC TAAAC GAGGTTGGGGC         TTTTTTTTTATAAAT 100 141
      DP0921 1031652 .. 1031665 -  -4.5  -3.01924   TAGGCCCCGTTAAGA               GCCGA AGCG TCAGC                GACTACTCTTTAATA  50 28
      DP0920 1031088 .. 1031109 - -14.5  -3.26319   AAGGTGTTATACCAA           CCCTGCTCT TTTA AGAGCAGGG            TTTTTTGTTGTCTTG 100 14
      DP0914 NONE
      DP0913 1024902 .. 1024912 -  -2.6  -3.97622   TCAGCTAAAAGAGAA                 TAAA AAT TTTA                 CCTGAAAAATATTTT  54 90
      DP0912 1024430 .. 1024443 -  -2.3  -2.92157   TATTAATCTGAGACA               GTGCC GATG GGTAC                TAGTCTGTTATTTTT  42 25
      DP0911 1023808 .. 1023826 -  -2.3  -3.28712   GCGCGGTTGGCAGAA             GGCCGAT GGAAA ACCTGCC             TTGAACGCTGATCTG  45 237
      DP0901 1014139 .. 1014175 -  -7.3  -3.70081   AGAGAAGTTCAAGAA    GGCAGAGAAAGTTGCTT CTG AAGCAGCTCCTTCTACC    TTCGGTGACCTGCTT  67 473
      DP0895 NONE
      DP0894 NONE
      DP0893 NONE
      DP0892 NONE
      DP0891 NONE
      DP0890 1001142 .. 1001184 -  -2.1  -3.28791   ATCCTGGTCGCACAA CT-CCTCTTTTTAAGAGCCG GTGG CAGTCCTTATAAAAAGGGAG AGAAAACCCCATTGT  45 12
      DP0889 NONE
      DP0888  998128 ..  998141 -  -6.7  -2.71924   GACGGTGTTTCAAAT               TGCAC TGCT GTGCA                TCTAAATATATTATA  56 59
      DP0887 NONE
      DP0886 NONE
      DP0885  995011 ..  995042 - -16.8  -3.16564   TGTCTAGGTGAGGAA      CAGAGCCGTTTAAA AAAA CTTAAACGGCTCTG       TTGGCTATCAGCCTG 100 33
      DP0877 NONE
      DP0876 NONE
      DP0875  982788 ..  982798 -  -6.8   -3.1085   CCAATTTAGCTAAGA                 GGCA AGA TGCC                 ATGTCTGGTCCTAAC  59 45
      DP0874  981548 ..  981565 -  -5.5  -3.09505   ATAGCCCATTTAATA             TCGTGGC CGAT GCCAGGA              TGCTGCACTTCTTTA  51 477
      DP0872 NONE
      DP0871  978242 ..  978256 -  -6.4  -4.66833   GGGGAATGTGAAAAA               TGGCTC ACA GAACCA               ACGCCCCTAGTGTCA  77 344
      DP0867 NONE
      DP0866 NONE
      DP0865  971191 ..  971207 -  -4.4  -3.01924   CATTTTCGTCCAAGA              GGTAGA GAATT TCCACC              TTATAGGCATATTCG  47 26
      DP0861 NONE
      DP0860 NONE
      DP0859  965603 ..  965625 -  -6.2  -3.00164   TATCAGAGAACTACA           GCTGTCAGCT ATC AGCTGTCAGA           AAAAAGATGCTAGAT  56 314
      DP0853 NONE
      DP0852 NONE
      DP0851  956667 ..  956681 -   -10   -3.1505   AGGAGGGCCGAGGAA               TGGCCT GTT AGGCCA               GCTCTTTTTGCCCTC  74 58
      DP0850  955744 ..  955782 -  -7.1  -2.69257   CTTGAAAAAAATTAT  TTTCCTTTAAATATCAAA TGGG TTTGCTATTTAA-GGAAA   CATTTTTCAAGCTCT  58 42
      DP0849  953491 ..  953516 - -12.7  -3.53343   AAGCTTGTTCGGAAA         TAGCCGACC-GA TGA TCTGGTCGGCTA         GGGGATTTGTCTAAT 100 36
      DP0848 NONE
      DP0847  949681 ..  949711 -  -9.8  -4.63218   CTTGCCGCAATAAAA      CGAGAAGG-TCGC TGGCAG GCGACCCTTCCCG       TAAAATTTTTGCAGG  91 335
      DP0843  946550 ..  946584 - -11.5  -4.57482   TGACGGATAAAGAAA     TAGCGCAGAGGAGAC TCTTG GTCTCTTTTGCGCTA     TTAATAAATGCCCTC 100 54
      DP0842 NONE
      DP0841 NONE
      DP0840  942324 ..  942340 -  -5.1  -3.25481   AAATACTTGAGAAGA              TGGCC TATCTGT GGCCA              GGCATGGCCGCAAAC  55 508
      DP0839  941896 ..  941924 -  -3.8  -2.87564   TCATTCGGTCACATA       GCGCTGCTA-GCA TTCG TGCCTTGTAGCGC        ACCAAAATGGCTCAA  45 37
      DP0838 NONE
      DP0837  941094 ..  941107 -  -3.9  -3.14132   GGGTTTTTCGAGCAA               TATAC ATAT GTATA                AAGCCTGAAAACTTG  48 195
      DP0824  926511 ..  926524 -  -6.7  -3.75738   GATTACTATCAAGAA               GAAGG AACA CCTTC                AGGTCTTTGAAGAGA  63 455
      DP0820 NONE
      DP0819  919517 ..  919544 -  -9.2  -2.87132   CTTTGTCCTGAGACA        GACTCCGACATCG TAA CGAC-TCGGAGCC        ATGTTCTGTCTGGAT  70 122
      DP0818  918858 ..  918885 - -13.6  -4.25104   CTGCCGCCAGTAAAA        TGTGATAGGATG AATT CACCCTATCACA         TTTCTGCTCTTATTT 100 35
      DP0811 NONE
      DP0810  913511 ..  913555 - -10.8  -4.58698   CTAAAGGAAAAAGAA CATCTCTGTCCTGGGCAGAGG ATTA CCTTTGTTCAGGACAGAG-TG AATAAATGGATTTTA 100 38
      DP0809 NONE
      DP0808  911610 ..  911640 - -15.5  -3.02511   GTCATTGCCTTAAGA      GAAGAGGGGGCGGC TTAG GCC-CCCCCTCCTC       TCAGACTGGCTTTGT 100 52
      DP0807  910736 ..  910763 -  -2.8  -2.96941   GAAAATGGGAAATGA        CCAGACAGGACAA AGC TTATC-TGTCTGT        TTCTCCGTGGTAAAG  43 47
      DP0806  907865 ..  907903 - -12.5  -3.51934   CTGTGCTTATAAATA  TGGCCCCTCCTGCTAGGA CTTC TGCTGGCAGGAGGGGC-A   TTGTTAAAAGAGTAA 100 42
      DP0805  906995 ..  907021 - -13.9  -2.83164   TTAGTCAGGAGGATA         TGAAATCACCG GTAAT CGGTGATTTCA         TGTCGATTTTGCTGG  88 137
      DP0803  903078 ..  903101 -  -5.9  -3.12999   GGATTTTAGATTCAA          TCACCCCGG TGGTTC CCTGGGCGA           GCGTCTTAAGGTGAA  55 454
      DP0801  901070 ..  901091 -  -9.5  -2.64616   CCGTGAGGGAGAGCA           CTAGCTCAA TGCC TTGAGCCAG            TGCCCTTATAGCGGT  68 62
      DP0791  888104 ..  888114 -  -3.2   -3.0404   GATAAGAAAATATCA                 GGCA AAG TACC                 CTATTGTTTATGGGG  45 168
      DP0780 NONE
      DP0779  876494 ..  876517 -  -3.9    -3.615   ACGTTTACAGAAAGA          GACAG-AGCT TTGCT AGCTTCTGCC          GGGCTAGTTTTTGAA  53 29
      DP0778  875220 ..  875245 - -19.1  -3.33261   GGGGAAGGGGGATAA         TGCCCCGCCAA GAGA TTGGCGGGGCA          GTCTCTTACTTGTTG 100 31
      DP0766 NONE
      DP0765 NONE
      DP0764 NONE
      DP0763 NONE
      DP0760 NONE
      DP0759 NONE
      DP0758 NONE
      DP0757 NONE
      DP0756  853817 ..  853845 - -15.4  -3.45031   TTTTGAAAAAGTGAA       GAGCCCCCTAGCC ATTC GG-TAGGGGGCTC        TTTTCGTGGCGATGC 100 4
      DP0745  841992 ..  842007 -  -4.8  -5.43487   AAACTAGATAAAAAA              TAAGAA AAGG TTCTTA               TTTTAAGGGTGAAAA  87 163
      DP0744 NONE
      DP0743  838535 ..  838548 -  -5.3  -2.52946   TTGTCTCAGAAAACT               TTGAC CTAA GTCAA                GAAAGAGTTTTTTCC  49 138
      DP0742  836741 ..  836770 - -16.6  -5.24531   ATTTTGCATAAAAAA       GGCCTCTTTACC TTAATT GGTAAAGAGGCC        TTTTGCTTTTTAGAG 100 51
      DP0738 NONE
      DP0737  829684 ..  829708 -  -6.5  -4.68424   TAATTGACCTAAAAA          TCAAAGTATCT CGT AGATACGCTGA          CTGTACAAGAATTGA  80 478
      DP0732 NONE
      DP0731  813583 ..  813593 -  -3.2  -3.29511   CGGAGCTTGCCATAA                 CTCC ACA GGAA                 GAGTTGGAGCAGTGG  48 414
      DP0725  802118 ..  802128 -  -3.2  -4.06185   TAGATAAAGAGGAAA                 TAGC TTT GCCA                 ATAATGATTTTCCTG  56 41
      DP0724  800644 ..  800659 -    -9  -3.53224   TAGGCGTCTGCCAAA              CAGGTC TTCA GACCTG               CTTGGCCGGGACTCC  73 40
      DP0718 NONE
      DP0717  793219 ..  793249 -  -2.7  -3.90588   CACTCTCCAATCAAA       TACTTGAAAAACT TGTTT AGTTTTTTAGGTA       TTTGATCTTTTCTGC  52 45
      DP0710  786011 ..  786048 - -15.9  -3.51934   CCTCCGCCAGAAATA   GAAAAGGGACTTGATAA TTTA TTATCAAGTCCCTTTTT    TTTGTCCTCTGTTTA 100 349
      DP0709 NONE
      DP0708 NONE
      DP0707  782790 ..  782816 - -19.6  -6.08342   TAAGAAATAAAAAAA         GGGGATGAGCAA AAA TTGCTCATCCCC         TTTTTAGGTTCTTGG 100 52
      DP0703 NONE
      DP0702 NONE
      DP0694  767750 ..  767761 -  -5.8  -5.09225   AGCCGAGTTAAAAAA                GAGG GCCA CCTC                 ATTCTCTCGGGCCTG  85 156
      DP0692  765480 ..  765495 -  -5.4  -3.08046   GCTCCATGGGAAAAC              CGCTCT CATC AGAGCA               TCTTGATCGCTGTTT  51 18
      DP0689 NONE
      DP0688  757750 ..  757786 - -23.9  -5.01811   CTACCAAACCAAAAA    CGAAAAGGGCCTGTCGC TTA GCGACAGGCCCTTTTTG    TGTCTAACTCTTCTC 100 84
      DP0684 NONE
      DP0683 NONE
      DP0682  748557 ..  748579 - -16.4  -4.27886   TCTCAAATAGAGAAA           GGCGACATGA TCT TCATGTCGCC           TTTTTTTCTTCTAAA 100 36
      DP0669  734416 ..  734432 -  -5.1  -2.52987   CGAAGAGCGATCAAT              GCGTTTT TTG ACAACGC              CCCCGAAAAATTTCT  48 359
      DP0665 NONE
      DP0664  731561 ..  731581 -  -6.2   -3.2794   GTTCATCTACATGAA           CT-GGCAGA TAAA TCTGCCGAG            TATGGGTTTTCTGTC  59 46
      DP0662  729676 ..  729704 - -23.3  -5.42131   TAAGCAGAGAAAAAA        GGTCCCATCCCAC AGA GTGGGATGGGACC        TTTCTCTTTCTTATG 100 68
      DP0657  721195 ..  721222 - -15.8  -5.37593   CTTGAAACGAAAAAA        GGGAATTAAAGC ATAA GCTTTAATTCCC         TTTTTATTCGATGGT 100 425
      DP0656 NONE
      DP0655  718648 ..  718660 -  -3.5  -3.30159   GTAATGCTCCTATAA                TTATT GAA AATAA                TCAAAAATAAAGAAA  49 125
      DP0654  718375 ..  718399 - -14.3  -5.24129   GTTGTTGATAAAAAA          GGGCGTGTCCA TAA TGGACACGCTC          TTTTTTTTTGCGGAT 100 69
      DP0653 NONE
      DP0652  716636 ..  716648 -  -3.3  -4.57073   GAGGTTGCTCAAAAA                CAGCC AAC AGCCG                TTACCGTTGGTTTTG  66 504
      DP0647 NONE
      DP0646  707858 ..  707868 -  -3.2  -4.78477   ATATATAAAAAACAA                 CCCT AAA AGAG                 TTCTTTTTAAATGAC  68 84
      DP0645 NONE
      DP0644 NONE
      DP0643  704717 ..  704749 -  -9.4  -5.75945   AGCCTTTAAAAAAAA      TAATCCGTATATAG ATCGA CTATATATGGATTA      TTGATCTTCTCGTCA 100 55
      DP0642  703215 ..  703226 -  -7.2  -3.61398   GCTTGTTTCGAACAA                CGGC AAGA GCCG                 AGACCCGAGAGGCCA  68 337
      DP0634  693607 ..  693623 - -10.9   -3.2963   ATTATTTTTTTATAA              TTCGTCC CAG GGACGAA              ACACACAATATCAGC  81 36
      DP0633  692770 ..  692798 - -20.5   -5.9362   CAAAACACAAAAAAA        GGGTCAAACTCTC ATG GAGAGTTTGACCC        TTTTTTATTAAAACT 100 59
      DP0629 NONE
      DP0628  685430 ..  685440 -    -4  -3.53012   CTTCCTCCTGCTAAA                 TAAG TAT CTTA                 AGAGCTCTATCCTCC  52 93
      DP0627 NONE
      DP0626  683829 ..  683853 - -11.5  -5.40072   CGTCTGGTAAAAAAA          TCCGTATGGAG TCT CTCTATACGGA          CCTTATATTTTTATG 100 50
      DP0625 NONE
      DP0624  682608 ..  682621 -  -2.5  -2.60032   CGGGTTCTAAAAACC               TAAAT CTTC ATTTA                CCAGAACAACAATGA  41 3
      DP0623  680715 ..  680763 - -12.8  -3.34398   GTTCGCCGCTAAAGA GTTGTTCTATTGGCTCAATCTTA ACTG TAAGATTGAGCCG-TAGAACAAA GGTCCTTTTAAGTGT 100 33
      DP0621 NONE
      DP0619  676093 ..  676121 -  -4.6  -3.00022   CTCACTGCAGAGACA       GCCTACTGCCTGT TTAA ACAGGCA-CAGTC        GGCAATTTCACCCCT  49 71
      DP0617  674633 ..  674659 -   -21  -5.95539   CCCCAAACAAAAAAA         TCCCCCTGAAGC CTT GCTTCAGGGGGA         TTTTTATCGTTGAGC 100 55
      DP0615  670993 ..  671016 - -10.3  -5.60993   GCGGGCATAAAAAAA          GGGGTCTCC TTGGCG AGAGACCCC           TTTAAAAAACTGTTA 100 57
      DP0598 NONE
      DP0597  654412 ..  654435 - -13.9  -4.15703   TCCTATAAACAACAA          TGCCGGTCC ACAGAG GGACCGGCA           CCGTTTAAGGACAAA 100 44
      DP0596 NONE
      DP0595  652447 ..  652479 -   -15  -6.23545   TTGAAACAAAAAAAA      TCCCCCTCATATCA AACAG CGACATGAGGGGGA      TATCTATTCCGAGCA 100 54
      DP0594  651350 ..  651371 -  -4.3  -4.07885   CACCCGCTCCCAAAA           GCTACGACG GTAT CGTCCTGGC            CGTGGGTCATCGGGA  60 196
      DP0592  649246 ..  649258 -  -7.7  -3.91597   ATGACAGATAGCAAA                GAGAG GGT CTCTC                AAAATGTGCATTTGC  74 61
      DP0591  647761 ..  647801 - -11.9  -3.90922   ATCCGTCGTAAATAA  GAGAAGGGGGTTTTAGAGA TCA TCTCTAAAGCCCCCTCCAG  CTGTTACTGCTATTC 100 51
      DP0585 NONE
      DP0584  640829 ..  640863 - -18.7  -5.14563   TCTGCCAGCAAAAAA    GAGG-CCCGAGCGAAG AGTT CTTCGCCCGGGCCCTC     TCTTTCACAGAGCTC 100 58
        hisS NONE
      DP0570  624518 ..  624546 - -18.2  -5.71983   GGAAGGACAAAAAAA        TGGCGCTGCGGG AGAAA CCCACAGCGCCA        TGAAGAAACGGACCA 100 52
      DP0569  622257 ..  622284 - -11.4  -3.61715   GAGTCTCTGTAAGAA        CGAAGACAGACT CAAG AGTCTGTCTCCA         TCCACTTATGGGCAA  90 54
      DP0567  620235 ..  620253 -  -4.5  -3.67112   ACGACAGCCGAATAA             CCCCAGT GCTTA ACTGGCG             TTTCCGCTCTTGAGT  57 150
      DP0564  616651 ..  616662 -  -2.2  -2.95298   CTCAGGCATCACAGA                GTGCC TAT GGC-C                TGCGTCCTGAAGATA  42 279
      DP0557  607736 ..  607746 -  -6.8  -3.20387   TTAAAATATCCAACA                 GGAG GAG CTCC                 TCTACTATTTAGAGC  59 276
      DP0556  606798 ..  606824 - -10.2   -5.3236   ATAAGGCACAAAAAA        GCCCTT-GCCC TGTGGG GGGCTAAGGGC         TTTTTACCATATCAC 100 84
      DP0555  605002 ..  605026 -  -2.1  -5.03747   AAACCTCGCAAAAAA          TCCCGTTGCAA TGG CTGCAAGAAGA          GCAGAAACAGTCCGG  73 74
      DP0547 NONE
      DP0546  595622 ..  595651 - -12.9   -4.1399   CCATCTACAGAGAAA       GGAGGTGCCTGGA ATCA TCCAGACACCTTC        TACTATTTCCTAGAA 100 35
      DP0545 NONE
      DP0544  592928 ..  592955 - -14.2  -6.15828   GCCAGCAAAAAAAAA        TCCCCAGGCTCT AAAA AGAGCTTGGGGA         TTCAGCAAGGAGCGA 100 120
      DP0543  592530 ..  592544 -  -2.1  -3.23447   TCAACCTTTATAATA               CATGC AATGG ACATG               CCATTCAAAAGAAAA  43 162
      DP0542  591189 ..  591218 - -12.9    -4.258   CCATCTATTAAGAAA       GGAGGTGCCTGGA GTAA TCCAGACACCTTC        TACTATTTCCTAGAA 100 35
      DP0541  589743 ..  589763 -  -2.7  -2.59482   TAAATTATTAACGTA            TATAAATAA CTG CTACTTATA            AATGGGTACTACTTA  41 38
      DP0540  588479 ..  588512 - -13.9   -5.9663   AAAGATTAAAAAAAA     GCCCCTATCTTCTGT TCTC ACAGAGGCTAGGGGC      TAAAACAAAAACTCT 100 114
      DP0539  586867 ..  586902 -    -7  -3.82963   CTGGAAGAAGAAATA    GGCCAAAATTACAGAAG ATG CATCGGTAATTTTG-CC    AAGGTCAACATGAGC  67 50
      DP0537 NONE
      DP0536  584611 ..  584625 -  -5.7  -3.68827   GATCGATTAGGTAAA               CCAGA TACGC TCTGG               CAGAGGCACTGAAAG  61 2
      DP0535  583052 ..  583063 -  -2.2  -4.10161   CATCACTCGGCAAAA                GAGA GAGA TCCC                 CTGACAATCTCCCGA  55 61
      DP0534  582520 ..  582550 -  -3.3   -2.9294   CATACTATCCACAGA       GCCAGGGGTAATC TTAAC AATTACCCCTAAT       TATTTTAAAATCCCA  44 25
      DP0533  581543 ..  581568 - -10.5  -2.84229   ACACCGCCAGTAAAT         GCGCCCTGAGCT CGC AACTCAGGG-GC         TTAGAGATACTTTAT  71 398
      DP0531  580717 ..  580730 -  -5.3  -3.61652   CTTCTAAACAAGGAA               GCTAT AAGA ATAGC                ATCTTAGACTAAATA  59 63
      DP0530  579692 ..  579710 -  -2.4  -4.37198   AATGTAAATGGAAAA             GATAGCAA GTT TCACCATC             GACCACACCAAACTC  61 491
      DP0527 NONE
      DP0526  573886 ..  573899 -  -3.7  -2.71712   TCTCCGTTTTTAAAG               CAGGC GACA GCCAG                GGCCCTGAATGGAGC  44 6
      DP0525  572023 ..  572035 -  -3.3  -4.90778   GGCAGTTAAAGAAAA                GAGAC TGG GCCCC                GCCACGGCTTAACTA  68 34
      DP0524  571657 ..  571669 -  -7.7  -3.29626   CAATATTCATATCAA                GATCC AGA GGATC                AAGCTTTTTAACTCC  66 4
      DP0523 NONE
      DP0522  569206 ..  569239 - -16.9  -5.63517   TTGGGAAAGAAAAAA     GGCCGTAATCGAAGA AAAC TCTTCAACTACGGCC      TAATCTGGTGGAGGC 100 425
      DP0520  564263 ..  564277 -  -8.6  -3.11024   TTTCCCAAGAGAAAC               TCAGCA CCA TGCTGA               TACCCAAATTAGCCA  67 133
      DP0519  563262 ..  563278 -  -7.3  -2.86477   AAAAGAGACGAAGGA              GATAGCC ATC AGCTATC              AGCTATCAGCTTTAA  59 95
      DP0518 NONE
      DP0517  560405 ..  560421 -    -8  -3.48593   TATCTTGGTAGATAA              TGGCCA TTTCC TGGCCA              ACAACTGCCGAAAAA  68 46
      DP0516  549907 ..  549935 - -16.1  -4.20696   CTATTAAGCCCAAAA        GGCCTTGCCAG ATATTTA CTGGCAAGGCC        TTTTTTGTTAGATCC 100 68
      DP0510 NONE
      DP0509 NONE
      DP0508 NONE
      DP0507 NONE
      DP0506  538600 ..  538622 -  -3.4  -4.82667   CTATTATATTAAAAA           TTTAAGCTAC AGG GTAGCTGAAG           CAAGGATGAATGAGA  68 4
      DP0505 NONE
      DP0504 NONE
      DP0503  533831 ..  533842 -  -5.8  -2.72455   GGAGAACGAAAAACC                CTCG ATGA CGAG                 TTAAACCGACGCGCT  51 276
      DP0498 NONE
      DP0497 NONE
      DP0496  528078 ..  528111 - -16.9  -5.26875   GGTCTAAGCAAAAAA     CATCTGCCCGACT TACCTTCT AGTCGGGCAGATG      ACAGTTATATCTATC 100 39
      DP0493  522832 ..  522858 -  -9.5  -4.23781   TTCAGGAAAAGCAAA        CAGTCTCTCCCG GCAA CGAGAG-GACTG         ACACCCCAAGGCTGT  85 179
      DP0492 NONE
      DP0491 NONE
      DP0490 NONE
      DP0489  519095 ..  519131 - -12.5  -3.84808   TTCAATCGATAATAA    TTTCGATTGAGAAATGA GAT CCATCTCTCAATCGAAT    TTTTTAATGCTGTAC 100 41
      DP0488  518587 ..  518599 -  -3.3  -3.22653   ATGATTTCCATAATA                CTAGG ACT CCTTG                GTGGGCTGCTGAAGA  46 13
      DP0487  517285 ..  517299 -  -4.2  -2.54276   ATTTTTAATTAATAG               CCAAAG AGT CTTGGG               AAAAAGAGAGACAGA  45 4
      DP0486  516196 ..  516214 -  -5.8  -3.14683   ACATTTCGTGAGGAA             GGGGGGGG GAA CCCCGGCC             ACCTCCTAACAAGAG  55 63
      DP0485  514827 ..  514839 -  -3.3  -3.22653   ATGATTTCCATAATA                CTAGG ACT CCTTG                GTGGGCTGCTGAAGA  46 13
      DP0484 NONE
      DP0483  512427 ..  512484 -  -3.6  -3.58365   TATCATAGCAGAGAA TGCCCAGCCTACTACCCCAGCTACCTCTC ATC AAGAAGTAGCCGGGGCA--AGCGTGGG-A TTACCGCTTACTTGC  53 33
      DP0481 NONE
      DP0480 NONE
      DP0479  506077 ..  506103 -  -2.3  -3.03124   GGGCATCCCCCAAGA        CAAAGGAGTTCA TCAT TGC-CTCCTCTG         TAATGTATGATCGGT  42 11
      DP0478 NONE
      DP0477 NONE
      DP0476 NONE
      DP0475 NONE
      DP0474  501115 ..  501128 -  -3.7  -2.85784   GAATCTAATCAAGTA               GCAGC TTCG GCAGC                TCAACTCTGCTCACA  45 26
      DP0473  500652 ..  500662 -  -6.8  -5.75945   AGGCCCTAAAAAAAA                 CAGG GGC CCTG                 CGCCTTTAAAATTGC 100 5
      DP0468  494263 ..  494303 - -10.5    -4.015   CTATTGAGCAAACAA  CTGCCAAGAATCGCAGT AGAAAGA ACTGCGATTCTCGGGGG  TGGGGAGCAGTCGCT  89 39
      DP0467  493520 ..  493557 -  -3.5  -5.28561   AAGATATAATAAAAA   CAACTG-GGCCACAAAGT ACC ACTCTGTGGCATCAATTT   AATTATGGCAAGTTA  80 115
      DP0466 NONE
      DP0465 NONE
      DP0464 NONE
      DP0463  490527 ..  490564 - -11.5  -3.25088   CTCCAAATTTACCAA   CTCCTT-CCCTCCCTT CTTTCGC AAGGGAGGGGAAGAAG   ATATCACCAGCCGCC  86 53
      DP0461 NONE
        panF  486921 ..  486954 - -12.6  -3.53733   CCTACCCGAGAAATA     GCACAGGCCATAAA ATGATG TTTATGGCCTGTGA      TTTATCGCCTTTCCC 100 94
      DP0457 NONE
      DP0456 NONE
      DP0455  481699 ..  481710 -    -3  -3.13308   CAGAGCAAAAAATAG                TCAA CTTT TTGA                 GAGGAGAGGGCAATC  46 39
      DP0454  480115 ..  480131 -  -3.7  -5.55769   TGGCAGAATAAAAAA              CTTCAAA GAA TTTGATG              ACTGCTACACGGCCC  89 296
      DP0450  476901 ..  476921 -  -3.9  -3.30771   CTATATTCGCTATAA            TCGGCACAA AAA CTGGACCGA            ACAATTGTATAAAAA  49 43
      DP0449  476314 ..  476337 - -15.3  -5.60993   CTTTTTACAAAAAAA          GGCGGTGCC TTTTAG GGCACCGCC           TTTTTTTATACCTTT 100 31
      DP0448 NONE
      DP0447  474668 ..  474679 -  -2.2   -4.1552   TACCGTTTCAACAAA                CCCA TTAC TGAG                 CTTTATCGAGCCACC  57 448
      DP0439 NONE
      DP0438 NONE
      DP0437  464863 ..  464873 -  -3.2  -3.19653   GTACAATTTTATCAA                 CGCT CAT AGCA                 TCCTCTAAAAAATAT  46 62
      DP0436  463640 ..  463662 - -11.3  -2.91264   TTCTCTATTTAGATA           TCCCGCACC ACCAG GATGCGGGA           CGGGAGTTTATTACT  83 36
      DP0435 NONE
      DP0434  461108 ..  461133 - -13.4  -5.55769   GTTCATAATAAAAAA         GACCCTTCTG GATTAT CAGAAGGGTC          TTTCAAAATCAGCTG 100 50
        dapF  460138 ..  460149 -  -4.4  -4.54727   CCTCCCAAATCAAAA                CTTC TATA GAAG                 TTATTGCTTATATAA  66 62
      DP0432  459198 ..  459210 -  -4.8   -2.7361   GGAACCAGAAACTGA                TCCC CACCT GGGA                AATATTCTTTTTTTT  49 52
      DP0431 NONE
      DP0430  457804 ..  457815 -    -3  -3.40258   AACACAGGCAACTAA                TCTT TACC AAGA                 TATTTTTTCTATATC  47 17
      DP0429 NONE
      DP0428 NONE
      DP0427 NONE
      DP0426  455390 ..  455414 - -12.2  -5.68039   AAAGGCATAAAAAAA          GCCCCAAACC ATTAA GATTTGGGGC          TAAAATAGACTTTAC 100 240
      DP0425 NONE
      DP0424  453041 ..  453074 -  -8.2  -3.20941   TAGCAACTATTAAGA     CTTACATGGCAAGT ATCTAG ACTTGCCCAGTAAG      TGTCAACACTCACCG  67 55
      DP0423 NONE
      DP0422 NONE
      DP0421  449203 ..  449221 -  -6.2  -3.61239   TATACTTATATATAA             TATATAAT TAT ATTATATA             TTTATATATATAGTA  63 264
      DP0420  448900 ..  448914 -  -2.2  -2.83403   TGCTCCTCACGAAAT               TTTTAT GCC ACAAAA               GCCAACTTGCCTGAT  41 13
      DP0419  448011 ..  448037 -  -3.6  -4.82901   TCCTGTCGAGAAAAA         GCACTGCTCATT GCC AAAGAGCATAGC         TTAAAATCGTGCCCT  70 488
      DP0416 NONE
      DP0415  445628 ..  445638 -  -3.2  -5.93809   TTTTGACAAAAAAAA                 CCAA CGA TCGG                 CCTCTTGGCTTCAAT  95 52
      DP0414 NONE
      DP0413 NONE
      DP0412 NONE
      DP0410 NONE
      DP0409 NONE
      DP0408  439425 ..  439456 -  -5.9  -5.47914   AAAAAGCACAAAAAA      GGGTCCAATCTCT AATTGA AGAAATTGAGCCC       TGAGCAAATGGTGCG  90 122
      DP0404 NONE
      DP0403  433974 ..  433998 - -12.9   -5.7946   GGCTGAACAAAAAAA          GGGCGCAATTC TGG GAATTGTGCCC          TGAGTAGATGGTTGA 100 84
      DP0401  431238 ..  431252 -  -4.3  -3.71645   AACCGGACAGCCAAA               CCTTT TCCCT AAAGG               ATTTACAATAATGCG  54 139
      DP0400  430368 ..  430378 -  -2.4  -4.18018   CTTGTCCACCCAAAA                 CGTC AAC GCCG                 CTGCTTCAGCGCTCT  55 328
      DP0399  430003 ..  430028 -  -7.6  -3.00946   TTGTTGCATAAATCA         TGAGGGAAGA AAATCA TCTTCCCTCT          ACGCCATGCCATCTT  62 141
      DP0394  425990 ..  426001 -  -4.4  -3.08415   GGAATGACAAAGAAG                TCTC TGGA GAGA                 ATATTCGACCCCTTC  47 214
      DP0392 NONE
      DP0391 NONE
      DP0390  421662 ..  421676 -  -5.7  -4.34482   GTCCTTAAAAAAAGA               GAGCT TGAAC AGCTC               GGACTTCTCCTTCGC  72 108
      DP0388 NONE
      DP0387  418425 ..  418450 - -13.3  -5.75342   CTCTCCTAAAAAAAA         CGGGTCCCC ATATTGTG GGGGACCCG          ATAATTTTCATCCAA 100 114
      DP0384 NONE
      DP0383  413588 ..  413598 -  -5.4  -4.91109   TTTTCACCAGAAAAA                 TCTG TTG CAGA                 TCTGGAGACTGAGCT  78 373
      DP0381  412877 ..  412902 -  -6.1  -3.58037   GATTAATCGCTGAAA         TCTGCGCTGGCC ATT AGCG-GCGCAGA         TCTGAGAGATGTTTA  63 38
      DP0374 NONE
      DP0373 NONE
      DP0372 NONE
      DP0371 NONE
      DP0370 NONE
      DP0369  397149 ..  397159 -    -4  -3.97689   GACAAGCGCAAAGAA                 TTTG GCA CAAA                 AGGTTTGCTCCGACC  59 263
      DP0368 NONE
      DP0367  394889 ..  394909 -  -3.3  -5.20154   ACAGAAGGTAAAAAA            TGATAAAGA TAA TCTTTTCCA            AAACCCTATGCGCTC  79 322
      DP0363  390938 ..  390964 - -13.7  -3.65314   GTTAACCGTCAAGAA         GGCCCCTTTGG AGTAA CCAGAGGGGCC         TTTTGAGTCTCAAGA 100 64
      DP0361  389464 ..  389479 -  -6.2  -4.61633   ACACAGGTTTAAAAA              TCTAGA CACA TCTAGA               CATGGAAATATCACA  77 494
      DP0360 NONE
      DP0359  385459 ..  385469 -  -8.2  -3.67188   ATTTATGCCAAAAGA                 GCCC GAG GGGC                 CATGGCAAACTTTAT  73 168
      DP0355  380431 ..  380462 - -10.4  -4.15222   ATTTTTTTTAAGAAA      TCAATCGGAGTAAGA TTT TCT-ACTCCGATTAA      GAGGATATGAAAGAA  91 50
      DP0354 NONE
      DP0353 NONE
      DP0352  376245 ..  376272 -  -4.8  -5.33785   AATCATTAGAAAAAA        CGGGAAAAAGGC GCAA GCCTTCCTCTCA         CGGACACCCTCAAAC  82 282
      DP0351  375152 ..  375171 -  -2.2  -4.35085   AGCGCGAAAAAAATA            CTTTTAAT ATCA ATTAAGAG             GTCACAAGATGATTG  58 463
      DP0334  360841 ..  360857 -    -3  -4.20883   TAAAAATTTGCAAAA             GCACTTC ACCT GAAG-GC              CTGCATCGATCCGCA  58 217
      DP0333  359273 ..  359284 -  -2.2  -3.84246   TTTTCAAGCATTAAA                CCCT CTGA AGAG                 CAAATAAACCAAGAG  51 139
      DP0332 NONE
      DP0331  357156 ..  357187 -  -8.7  -6.34616   GCAAAACAAAAAAAA      GCCCGGG-CAAGCG ATATA CACTCGGCCCAGGC      TTCCATATACAAAGT 100 123
      DP0330 NONE
      DP0329 NONE
      DP0328  354373 ..  354404 -  -5.8  -2.65521   CGGAGAGCAAGGAAG      GGAAGCCATCTAGGC CAT GCCGGG-TAGCTTCC      AACCATAAAAATAGA  52 280
      DP0324 NONE
      DP0323 NONE
      DP0322 NONE
      DP0321  347179 ..  347193 -  -7.1  -2.63823   AATTGACATAACCTA               CCTCC TTTTC GGAGG               ATTAAGTACTTTGCC  58 8
      DP0320 NONE
      DP0319 NONE
      DP0318 NONE
      DP0317  344459 ..  344481 -  -3.3  -4.63928   AGAGCAGCTGAAAAA           TGCCGGTCT TACTC AGTTCGGCA           GCGGTTGGGCCTGGT  66 276
      DP0302 NONE
      DP0301 NONE
      DP0300  328309 ..  328336 - -12.8  -4.75372   ACTATCTAGCAAAAA        GCAACAATGCCC GAGG AGGCATCGTTGC         TTGCCAATTACAGCA 100 51
      DP0299 NONE
      DP0298  325443 ..  325458 -  -6.8  -3.31915   CCCCGAGAAAAACTA              GCCACG CAGG CATGGC               TTTCTGGCTGCCAGG  61 7
      DP0297 NONE
      DP0296  323753 ..  323784 - -11.6  -4.28653   ACAACAACAAAAACA      GATGGATTGAGCCC TGTA AGGCTCAAGCCACC       ATTTCAGTAACATTC 100 43
      DP0294 NONE
      DP0293  321893 ..  321905 -  -3.3  -2.93858   CAGTATATCGAGACA                TACGG CAA CCGGA                GAAGAAGGCCTTCAG  44 277
      DP0292  319560 ..  319604 -  -9.6  -2.71712   TTTTTTCGGGGAAAT TATCCTACTCCAGATAGATCA AAAG CAATCTATCTGGAGT-GTATA TAAAAAATAGTTACC  68 47
      DP0289  317032 ..  317044 -  -6.3  -4.07687   ACCCCTCCCCCAAAA                CTCTT CAG AAGAG                CATCATAGAGCCATC  69 28
      DP0280  303784 ..  303800 -  -5.9  -6.34424   GCTCCAAAAAAAAAA              TCAGCTT TTT AAACTGA              CACAAAATCCAGCAC 100 126
      DP0279 NONE
      DP0278  301790 ..  301818 - -21.9   -5.9663   AAAGATCAAAAAAAA        GGGGCTGTAACGA TAT TCGTTACAGCCCC        TTTTTAAATTTTAGA 100 49
      DP0276  298189 ..  298217 - -13.9  -4.31946   TGACAAACAAAAAGA        GGCCACGAACCCT GGG AAGATCCGTGGCC        AAAGCACTACTAGGC 100 35
      DP0275  296975 ..  297000 -  -2.5  -3.28791   AGCTTCTCTGCACAA         TATTG-GGCCGT TTC ACGGCCTCTTTA         CTTCCAACCATGAAC  46 23
      DP0274  296011 ..  296042 -  -8.8  -2.75844   TGCCCCAGCCCAAAG      GTCTCCGCCAAA GGTAACAT TTTGCCGGAGAC       TCCTACCCCTCTCAT  62 380
      DP0271 NONE
      DP0270  289867 ..  289910 - -14.1  -4.06419   CCCTCCCACAAATAA GTACAGGTAGTGACCTGTGC CAAAT GCACAAACCACTACCTGT-C TTTTAACACCAGCTG 100 119
      DP0269 NONE
      DP0268 NONE
      DP0267 NONE
      DP0266 NONE
      DP0265 NONE
      DP0264 NONE
      DP0263  282633 ..  282652 -  -3.5  -4.58395   GGGAGGGGGGAAAAA            GCCTAGA GAAGGG TCTTGGC             CCGAACACCAATAAG  67 8
      DP0262 NONE
      DP0261  281867 ..  281878 -    -3  -2.90075   GCTTTGCCAATCATA                TAAG GCTC CTTA                 ATTCATTTTAAAGTC  43 67
      DP0260  280981 ..  281011 - -16.2  -4.31835   AAGGGCTAGAATAAA       TACAGTACAGGGGG ATG CCCCCTGTACTGCT       TATCTGCGAAAAACC 100 25
      DP0256 NONE
      DP0255 NONE
      DP0254  274896 ..  274908 -  -3.3  -3.14132   GGCCGGGGTCAGTAA                GGCAG ACC CTGCA                CAGACTGACAGGAAT  46 41
      DP0253  273138 ..  273174 -  -3.1  -5.09426   GGGAATCTTAAAAAA    TTAATATTTTCCATAAG GGG CACATGGAAAATTTTAC    CACAGGCATCGTTAA  75 88
      DP0252 NONE
      DP0251 NONE
      DP0250  270028 ..  270039 -  -2.2   -4.5442   GCCTCAACGACAAAA                CACC CCTT GGTA                 AAAGCCCCTTAAAGG  60 64
      DP0249  268925 ..  268948 -  -4.6   -3.4758   CAGGAACAAGATGAA          CCTGCAAAGGG TTT CCCTCT-CAGA          TATCAAACTTTTGCA  55 205
      DP0248  267783 ..  267793 -  -2.4  -3.46285   GACGGGAAATAGCAA                 CAGC GGA GCGG                 CGAAGGGAAAGTTAG  47 370
      DP0244 NONE
      DP0243  259178 ..  259198 -  -7.5   -2.8194   GAATGACGCAGCACA            CCTCCCCTC GCC AAGGTGAGG            AGTTAGGGCAAAGAA  59 336
      DP0242 NONE
      DP0241  256848 ..  256877 -  -5.1  -3.19192   CTGCACCCAACGCAA       TGATCAAGCTACA ACAA TGTACCTCAATCA        CTATACCAATTGGAG  53 64
      DP0240  255894 ..  255912 -    -3  -3.91541   CTACCAAACCAAGAA             TGCCGAGT ATA ACGCGTCA             CCTTAATTGCCTTAT  56 51
      DP0239 NONE
      DP0238  253909 ..  253923 -  -4.9  -3.10579   GGTTCAAAATAATCA               CGGCC TTTAC GGCCA               ACGACTAACATAGCA  51 322
      DP0237  252295 ..  252345 - -15.4  -2.92449   CAAAGAGGTTAGATA GCTGTCAGCTCTCAGCTCTCAGCT CTC AGCTGTCAGCTGTCAGCTGTCAGC TGTCAGAAACAGCAA 100 381
      DP0234  247930 ..  247948 -  -2.5  -3.09273   CTTGGCGAACACAGA            GCTTCTTT GGCT AAAGA-GC             AGCAGTGAAACGGAG  44 318
      DP0233  246457 ..  246467 -  -2.6  -4.24891   AGAGAGGAAAAAACA                 TTTA AGG TAAA                 GGACTGAAAAAAGCT  59 257
      DP0231  245422 ..  245434 -  -3.3  -4.38322   TGAAGGATAAAACAA                CTCAC CGA GGGAG                CACGATACCAGATTT  61 68
      DP0230 NONE
      DP0229 NONE
      DP0228  242783 ..  242810 - -14.9  -5.56673   ATTTAGAAGAAAAAA        CGACCCATGGC TTTATT GCCATGGGCCG         AGTCGGCTCTGCTGA 100 47
      DP0227  242212 ..  242225 -  -2.3  -4.35518   AAGGGCACAGCAAAA               GACCT GAAG AGGGC                ATTTTCCTGGTTTGA  61 317
      DP0213  229827 ..  229852 -  -8.3  -4.44548   CAGATGCAACTAAAA         GTCCGGGAGAAC AGA GCCCT-CCGGAC         GAAAATCGACCGGGG  87 72
      DP0212  228739 ..  228759 - -10.4  -6.36459   CTCAACAAAAAAAAA            CGACAGGG ACTGG CCCTGCCG            TGCAACACTCTTCAA 100 57
      DP0211  227903 ..  227932 - -12.2  -3.13368   AGATGAAAATAACGA       CCTGACCTCACC GGCAGA GGCGAGGTCAGA        GAAAAAGCTAGGGCC  86 33
      DP0210  226054 ..  226079 -  -2.5  -3.87641   AATATGCTGGACAAA         CTGGAGGAGCAG GAG CTGAT-CTCCCG         TGATCGCAGCAAGAA  52 372
      DP0202 NONE
      DP0201  216574 ..  216585 -  -5.8  -2.80935   AGGGCAGGCAGGAGA                GTGC CGAC GCAC                 CTGATCGGCCCGCCC  53 42
      DP0200  215896 ..  215906 -  -2.4  -2.71712   TGGCTCTCCTTAAAC                 GCTC ACA GGGC                 TTCCGCCCCAGGACA  40 89
      DP0199  215400 ..  215412 -  -9.1  -2.79796   TGCCATGGCAGGATA                TGGGC GTT GCCCA                TTGTCAGCTCTGAAG  67 61
      DP0198  214071 ..  214097 -  -7.2  -2.93703   ATAACTACTTAGACA         GAGGCAAAACCA GAT CGGTCACGCCTC         TACCATCAGATTTTT  61 31
      DP0197  212964 ..  212991 - -11.3  -3.26712   AGGGGCAAGAAGAGA        CTGCCCCCCCT AAAGCA AGAGGGGACAG         GGTTTAGCAGAGATC  86 39
      DP0195  210584 ..  210611 - -14.2  -3.43654   TAAACACAGCCACAA        GGACCGGGGA GACGAAAA TCCCCGGTCC         ACCCCTTTCAGACCT 100 64
      DP0192  207468 ..  207501 - -11.1  -5.61596   AGTTTTACAAAAAAA     CAAGGCCCCTATCGAA TAT CTCGA-AGGGGCCTTT     AGACTAGATTTCAAT 100 71
      DP0191  206933 ..  206945 -  -5.5  -2.52543   ATCTCCGTCAATCCA                TCCCC AAA AGGGA                CGATCAAATATTTTA  49 108
      DP0190  205189 ..  205217 - -13.8    -5.626   GAGGGTACAAAAAAA        GGGGGGACAGAC ATAAA GCCGGTCCCCCC        CAGGTACAACTAAAG 100 163
      DP0189 NONE
      DP0188 NONE
      DP0187 NONE
      DP0186 NONE
      DP0185  199075 ..  199094 -  -4.2  -2.53759   AACAGCTTCAATGTA            GTCACCCC TTTC GAGGTGAT             TGATACTGCCAGTTA  45 181
      DP0184  198703 ..  198723 -  -5.3  -3.21668   ATCATCAGAGTAATA            GGTGGCTTC AAT GTAGTCACC            CCTTTCGAGGTGATT  53 92
      DP0183  198295 ..  198312 -  -7.7  -3.17075   GGCGCTTCAATGTAA             TCACCCC TTGC GAGGTGA              TTGACACGCAGACCT  63 193
      DP0174  190366 ..  190406 -  -7.7  -2.63752   AAAATGAGATAAGAT  CAGTTGGTTATAATTGTTG AGG CACAAAACATAACCAACTG  TTTTAGTTCCGGTTA  60 60
      DP0171  188300 ..  188332 -  -9.8  -5.86061   TTTGATCAAAAAAAA      GCACAGGGCCACCC TTAGG GAACGGCCCTGTCC      CCTAAACAATAGATG 100 227
      DP0146  162927 ..  162957 -  -2.5  -5.42164   CACAAACAATAAAAA      TAGGGGC-GGGA AGAGAAAG CCCCTGCCCCTT       TGCTTTAGCAGAGAT  80 49
      DP0144  160676 ..  160694 -  -5.9  -4.24204   TACCGACACTCAAAA             GTCCTCC TCTAT GGAGGCC             TTGGGCGTCACGTAG  68 42
      DP0141  157867 ..  157891 -  -2.1  -2.91772   AAGCCTGTTAGAAAG          GTTAAAGATTG GCA CAAACCTTACC          GCACAGGTCGCCCCC  42 46
      DP0140  157292 ..  157314 -  -5.6  -6.25578   ACCAAAGAAAAAAAA          CCTGCTCCT ACAAAA AGG-GCAGG           TTTTTCTGTTTTAGA 100 101
      DP0139  156115 ..  156142 -  -4.8   -4.2828   GCCGATTGAGCAAAA        CCGCAGATGGAGC AGG GCTACATC-GAGG        ACTTTGCGATTGAGA  66 193
      DP0132  148012 ..  148028 -  -2.4  -3.95817   GAATAGTTAACCAAA              TTTTTT TAAAT AAAAAA              GACGCCTCAGCAATC  53 32
      DP0131 NONE
      DP0130  144415 ..  144438 - -14.6  -2.56271   CTGGTACCAGAATAG          GGAGAGGCAC TCAA GTGCCCCTCC           TCTGAACCTACTTAA 100 33
      DP0123 NONE
      DP0122  135152 ..  135191 - -21.8  -3.06583   AGAAGAGCTCTAACA  GAAAAGAGGCCTTACTGT GGTA ACAATAAGGCCTCTTTTC   ATTGGGAATATCCCG 100 434
      DP0117 NONE
      DP0116  125718 ..  125728 -  -2.6  -5.24129   TCCTCTTATAAAAAA                 TTTA TAT TAAA                 CTACAAAATCACCTG  73 123
      DP0115  125177 ..  125200 - -18.2  -6.18768   AAAAGATAAAAAAAA          GGCCCTCTCG AAAA CGAGAGGGCC           TTTTTTTTACCACCT 100 50
      DP0107 NONE
      DP0106 NONE
      DP0105  114322 ..  114376 -  -4.9  -4.09685   TTCCATGGCGGAAAA TCGAAGG-GCAATGTTCCCCGATGCAG TCA CTGC-CCGCGGCACAAAGCACCTACGA GAGCTTATCAAATTA  62 222
      DP0103  112413 ..  112437 -   -10  -3.57144   TTTTTTACCTCTAAA          GGGCCCTACA GGGGA TGCAGAGCCC          TTTAAAAATTAGATC  78 34
      DP0102 NONE
      DP0101  110720 ..  110738 -  -5.4  -4.13767   TCCCGCACCTCAAAA             TAGATTAA ACC TTAACCTA             TTGATACCAGTTATG  65 36
      DP0100 NONE
      DP0099  109388 ..  109413 - -14.9  -6.15259   CAAGGTAAAAAAAAA         GCTCCAAATCA TTTC TGATTTGGAGC          TTTCCAGAATCTTGG 100 159
      DP0098  108255 ..  108266 -  -2.2  -3.55907   TAACAAAACCGACAA                GAAG AAAT CCTC                 TATAACAGCTCTTTT  47 86
      DP0097  106821 ..  106859 - -23.5  -5.71712   GGGGAGATAAAAAAA   GCGGTATTCTCAACCAA TGAAT TTGGTTGAGAATACCGC   TCAAGAGAAGCTTTC 100 42
      DP0096  105801 ..  105815 -  -2.1  -3.26531   TCATCAATACCAATA               CGCTT GCAAA AAGCA               GTGCCTCCCCTCAAC  45 70
      DP0095  105300 ..  105328 - -21.9  -3.36273   CTGTGCCAACAGCAA        TCAGGCCCAGCTT ATG AAGCTGGGCCTGA        CCCTGCTTTACCTCT 100 49
      DP0082   92222 ..   92245 -  -3.1  -5.86965   ATTTATGAAAAAAAA          GCACACA-CC GTGGT GGCTGAGTGC          CATATTGGCTGTTAT  88 251
      DP0079   87613 ..   87624 -  -2.2  -3.43944   AGGATGAATGGATAA                CAGA CCTA CCTG                 TTCACCTCAACCCGT  47 19
      DP0078   86711 ..   86757 -  -5.9  -2.85668   TATCGCCACAGGAGA TGCCCTCGATTTCTGGCGA-GTA CTC TACGCCGACAGAGA-CGAGGGCC GCCTCCTTCTCTTTG  52 275
      DP0074   81862 ..   81889 - -16.4  -5.74122   GAGGACATAAAAAAA        GGGCTGAGAAGA AAAT TCCTCTCAGCCC         TTAACTAGTGCTCTG 100 215
      DP0068   76252 ..   76266 -  -2.1  -4.17611   CAGCAGAAAAAAAAT               TAACC ACAGA GGTCA               CAGAGGACACAGAGT  55 483
      DP0067   74239 ..   74251 -  -5.5   -3.1372   CAGGCCCCAGGAACA                TCCCG GGC CAGGA                ATAGCATTACGTGTC  53 32
      DP0066   72676 ..   72703 - -16.4  -5.80364   AGGGCAACAAAAAAA        GGAGCTGACCTC GAAA GAGATCAGCTCC         TTTTTTATTGGACAA 100 263
      DP0058 NONE
      DP0057 NONE
      DP0056   60289 ..   60302 -  -2.3  -2.82187   AAGAGGTAACATAAC               CTGAG TACG CACAG                CATGAGACCTTACAA  41 35
      DP0055   60072 ..   60084 -  -5.5  -4.30995   GTCTTTACAAAACAA                GACGT CGA ACGCC                ATCCACCAAGCGAAG  68 2
      DP0052   56838 ..   56880 -  -8.4  -3.49232   TGCGGAAAGAGAAGA GCAGGAGGCCCCTTCCCCT GTTGAG AGGGGAAGGGG-CTGAGGC AAGGCCTATTTAAAG  71 31
      DP0051   54912 ..   54935 -    -6  -5.15634   CAGTTTACCAAAAAA          CCTCTGTGAAC TCG GTTC-CAGTGG          TTGGCGTCCTCACCA  85 152
      DP0050   52685 ..   52732 -  -2.2  -4.75063   AGAAAACCTTAAAAA TTTTAAACTACTAA-GAAAAGAC CCA GCCCCTCCATCAGTAGTTCACAA AAAATAAGGACAAAA  66 432
      DP0049   51238 ..   51250 -  -5.5  -4.30995   GTCTTTACAAAACAA                GACGT CGA ACGCC                ATCCACCAAGCGAAG  68 2
      DP0048 NONE
      DP0047 NONE
      DP0046 NONE
      DP0045 NONE
      DP0044 NONE
      DP0043 NONE
      DP0042 NONE
      DP0041 NONE
      DP0040 NONE
      DP0039 NONE
      DP0038 NONE
      DP0037 NONE
      DP0036 NONE
      DP0035 NONE
      DP0034   35439 ..   35449 -  -5.4  -3.14344   GATTCTGCCGATCAA                 TACG TTG CGTA                 CACAGCTCACCACAA  53 293
      DP0033 NONE
      DP0032   32145 ..   32159 -  -2.8  -2.93382   TCTGACACGCAGACA               CCCCTA AAT TAGAGA               TAGTAATACCCTGCT  43 72
      DP0031 NONE
      DP0030 NONE
      DP0029 NONE
      DP0028   28172 ..   28212 -  -3.4  -4.78984   AAAAAAACAAAAGAA GAGCTGTG-AGCTATCAGCT GTC AGTTAA-AGCAGCACAGCTC AAGAGCTACATGCTG  69 289
      DP0025 NONE
      DP0024   23523 ..   23543 -  -5.4  -3.07088   AGGAGTACACAGAGA            GGACCTTT TAGGT AAAGGACC            AAAAGCGTTAAGGCT  53 384
      DP0023 NONE
      DP0022   21038 ..   21057 -  -2.1  -2.66593   ACAACTCTAAACTTA            CAGCTGT CTTTCT ACAGCTC             CAGCCCCTGCAAATA  40 17
      DP0020   19329 ..   19339 -  -2.4  -3.63276   CGAGAATAATGATAA                 GCTG TTT CTGC                 AGATAAACGATTATA  49 36
      DP0019   18433 ..   18454 -  -5.9  -4.34557   AAGGTAAAAATTAAA           GACCTGC-CT AAA AGAGCAGATC           AGATAGATGTATTAT  70 127
      DP0018   17453 ..   17475 -  -4.2  -2.93878   CAACACTTAATGAGA           CTTTATCAGA GGA CCTGACAAAA           TATGCAAATTTAACA  47 191
      DP0017 NONE
      DP0016 NONE
      DP0015   14135 ..   14171 - -10.1  -3.95621   AGCAAAGGGCAGAAA    GCTTGAAGCTGTCAGCT ATC AGCTATCAGCTACCAGC    TACCAGCTACCTTTA  86 59
      DP0014   12355 ..   12367 -  -3.3  -3.34043   TGGAGCACCGCAGAA                TGGCG AGC CGACA                GCTAATAGCTTACAG  47 330
      DP0012   10200 ..   10210 -  -3.2  -4.15565   TTGATCACGGCAAAA                 TCCG CAA CGAA                 ATGATCCAGCTCTTC  60 433
      DP0008    7813 ..    7839 -  -2.4  -5.86976   TGAGAAAATAAAAAA        TGAGATACCAC TGATTT GTAGT-TCTCA         TCACCCCTTCCAGCA  85 92
      DP0007    5588 ..    5637 -  -6.7  -2.66737   ACAACATACAATGCA GGCAGTTATCCTATCA-GGTCT AACAAAA AAACCATGATAGGATAACTTCA GAGTAGCCGGTTACT  56 50
      DP0006    4603 ..    4629 -   -13  -5.36441   TCGCGACACAAAAAA         GGGACAGAACCC ATC AGGTCCCGTCCC         GCATCATAACGCAAA 100 250
      DP0005 NONE
      DP0004 NONE
      DP0003    1169 ..    1188 -  -3.4    -3.524   TATCCAGGGACACAA            CCTTGACG ACTT CGTCCGGG             ATATACGGAGATATA  50 478
      DP0001 NONE
      DPPB04    6068 ..    6081 +  -3.9  -4.25104   ATGTCATCGGTACTT               TTATC GAGC GATAA                TTTTACTAACGACCC  63 127
      DPPB06    9518 ..    9546 + -10.3  -3.62572   CCGGAAACAAAAAAA        GGCACTTACAGGA AAA TCCCATAAGTGCC        TTTGCAATGGTGGTG  82 417
      DPPB07 NONE
      DPPB08   11115 ..   11125 +    -4  -3.38378   GGACTTCTTCTATAA                 CATA TTT TATG                 ATTTTTCCCATGTCA  51 448
      DPPB09 NONE
      DPPB10 NONE
      DPPB11 NONE
      DPPB12 NONE
      DPPB13 NONE
      DPPB14 NONE
      DPPB15   17683 ..   17734 +  -3.9  -3.97413   AACTTACCTCATGGC TGGTAATGATATCCAAAGCAATTC TTAAT GAACTGCTTTGGATAACGG-ATCA TGTTTTGTTGATAGC  58 20
      DPPB16 NONE
      DPPB17 NONE
      DPPB18 NONE
      DPPB19 NONE
      DPPB20 NONE
      DPPB21 NONE
      DPPB22 NONE
      DPPB23 NONE
      DPPB24 NONE
      DPPB25 NONE
      DPPB26   28043 ..   28059 +  -4.5  -3.08314   TTCAAATTCAACGAA              CTTTTTT TCC AAAGAAG              CTTTTGAAAATTCAC  51 401
      DPPB28   31084 ..   31094 +  -5.4  -3.57387   GTCCACCCAAAACGT                 CAAC GCC GTTG                 TTTCAGCACTCTATT  59 370
      DPPB29   32965 ..   32987 +  -5.6  -2.90161   CCTCTTTATTTTTTG           GGGAGATTGA TTG TTGATCTTCC           TGATTATACTTCATG  53 9
      DPPB30 NONE
      DPPB31   34181 ..   34194 +  -3.1  -3.39505   AGTGAAGTATCAATA               GAGTT AAGT AGCTC                TTCTAGATATGACAT  47 490
      DPPB37 NONE
      DPPB38 NONE
      DPPB39 NONE
      DPPB40 NONE
      DPPB41   42846 ..   42857 +  -5.8  -3.53012   GTAACCGATCCATAG                CCTG TTTT CAGG                 TTTCAACAGCAGAGG  59 76
      DPPB42   44287 ..   44303 +  -4.5  -3.08314   TTCAAATTCACCGAA              CTTTTTT TCC AAAGAAG              CTTTTGAAAATTCAC  49 417
      DPPB45   48128 ..   48147 +  -2.1   -3.1372   TACATATTAGAGCCT            GAGCC AGGGATTAAA GGCTC             TATTGATAGAGCCTA  43 465
      DPPB48   50076 ..   50094 +  -8.1  -4.35189   AAAATAAATTATAAA             GCGGGGA TCGGC TTCCCGC             TTATTTCTTTACCTT  79 34
      DPPB50 NONE
      DPPB51 NONE
      DPPB52   52368 ..   52382 +  -4.2   -3.4582   TAATACGTTAGGGAT               GCCTGT TCG AGAGGC               TGTTTGCTAAGATGG  52 68
      DPPB53   52680 ..   52696 +  -2.1  -3.65199   CCAGCAAAAAGCCAG              CGCCTCC GAC GGGTGTG              TTTGCCTGGCCCATT  49 57
      DPPB60 NONE
      DPPB61 NONE
      DPPB62   77111 ..   77121 +    -4  -3.34455   GCGCTCAGACGAATT                 TAGA CCT TCTA                 TTAAATTTATCCTGC  51 210
      DPPB63   78835 ..   78851 +  -5.9  -4.36595   CTTAAGGACTTAGGG              TGGTATT GTT GATACCA              TTTTAAATTTGGCTC  70 14
      DPPB64   80301 ..   80322 +  -4.5  -3.89822   ATTGTCGGCACTCCT           CTTCATTTT CAGC AAAAGGAAG            TTTCTCGAATAGATA  59 99
      DPPB91  112580 ..  112590 +  -3.2  -3.01966   AACTTACCCACCATC                 TCTG AGA CGGA                 AGTTTTTTTTGCAAA  44 133
      DPPB98  118741 ..  118760 +  -8.6  -3.14211   GCCAACCATCAAGAG            GAAGGTCA AGAC TGGCCTTC             TTCCTGAAAGGAGCT  67 57
     DPPB101  120946 ..  120965 -    -5  -3.75665   GTAGAGCTTACCAAA            GAGAAGGT TTCG ATCTTCTC             CTTAGCGTCGGCTTT  59 270
     DPPB100 NONE
      DPPB99  118734 ..  118767 -  -8.9  -2.72379   TTAACCTGCCAACCA     TCAAGAGGAAGGTCA AGAC TGGCCTTCTTCCTGA      AAGGAGCTATCAGAT  66 381
      DPPB97  117293 ..  117304 -    -3  -3.59979   CTCCTCCAGTTCAAA                GATT CAGG AATC                 CCAGCTATGCCACCT  51 177
      DPPB96 NONE
      DPPB95 NONE
      DPPB94 NONE
      DPPB93  114021 ..  114047 -  -2.9  -2.52464   TTGCTTGCCAATTCA         TCAAGAGGACC GTAAT GGGCATCTCGA         TCTACACGCCAAAAT  41 27
      DPPB92  113193 ..  113211 -    -9  -3.24747   TTGGGATAGCATCAA             TGTAAACA AAA TGTTTACA             TGTTTACAGTTGTAT  71 246
      DPPB90  109607 ..  109621 -  -4.3  -2.64422   ACACACTCCACATTA               CGTAA AATAA TTACG               ACGAGTAAATTATTT  45 35
      DPPB89 NONE
      DPPB88  108003 ..  108024 -  -2.9  -2.99947   TAATCGGGATAGAGA           TTGCCATAG CCAG CTATGGCCG            AAAATTTTTGGCCAA  43 17
      DPPB87 NONE
      DPPB86  106473 ..  106484 -  -5.8  -3.31322   GTTAATCTCTTAGAA                CCAG GATT CTGG                 AACATTCAATCTATC  57 8
      DPPB85 NONE
      DPPB84 NONE
      DPPB83 NONE
      DPPB82 NONE
      DPPB81  100679 ..  100690 -    -3  -2.57294   AAGACTTACACTAAT                CTTA CGTT TAAG                 TGATCGTTTAGTAAA  42 82
      DPPB80   99010 ..   99026 -  -2.9   -2.6999   CCAAAATTTATATCA              CCCGCAT CCG ACGCAGA              ACTCGGCCAGCCAGT  41 1
      DPPB79   97087 ..   97099 -  -7.7  -3.23395   ATTCATCAGCATCAA                GCACT AGG AGTGC                TCTTGCATATAAAAC  63 219
      DPPB78   94645 ..   94661 -  -5.3  -3.52656   CCGAAAATACAAAAT              TAATAAA AAA TTTATTA              TATGAGATATAAACC  57 42
      DPPB77 NONE
      DPPB76   91782 ..   91794 -  -7.7  -2.67228   GCCAAATACAAAACT                CCCAT AAT ATGGG                TCGTGATGTCAAAAC  60 505
      DPPB75 NONE
      DPPB74   89353 ..   89373 -  -2.5  -4.59773   TCTTATTGTTAAAAA            CGTAGTCTG TTC CATATTACG            TAGTAGTAGAGAATT  64 176
      DPPB73   87640 ..   87650 -    -4  -4.12599   AATAATTCGGCAAAA                 TATG GGA CATA                 CCGAGTCTTTGGAAT  61 485
      DPPB72   87133 ..   87145 -  -2.7  -3.14218   CAGTGATGAAAATCA                TAGAA CAG TTCCA                ATATATTTAGTTTTA  44 10
      DPPB71   86461 ..   86476 - -10.4  -3.52204   TCAGGGGCAAATTAA              GCCTCC GCGA GGAGGC               AAGCAGGTAGGGCTA  80 206
      DPPB70   83946 ..   83958 -  -3.3  -2.91912   GTATTTATCTATATA                GCTGG TAG CCAGT                AGCGTACCGAATGAT  44 364
      DPPB69   82851 ..   82874 -  -6.8  -3.04501   ATGAACTGCCGAACA          GGTCT-CTGCA CCA TGCAGGAAACC          CTAACTCACCTCCGC  58 54
      DPPB68   81910 ..   81923 -  -5.9  -2.81464   TTAGCATTTAGCACA               GCAGG TATC CCCGC                AGCCTATAGCTGCAG  53 29
      DPPB67 NONE
      DPPB66   81087 ..   81109 -    -4  -4.37092   AGGGCCCTGATAAAA           TCACTTGCTG AAG CAGCTTGCGA           AGCGGCTCGCATTTA  63 118
      DPPB65   80336 ..   80346 -  -5.4  -3.06815   AGTTTCTCGAATAGA                 TACC TGA GGTA                 GGCGTATGGTTCAAG  52 163
      DPPB59   74353 ..   74380 -    -7  -4.25104   TTTTTCCTATGAAAA        GAAAGTTTAGCC ATAT GGCCATACCTTC         TTGCCTGAAAACTAC  74 181
      DPPB58 NONE
      DPPB57   72304 ..   72314 -  -5.4  -4.20148   ATCATGCCAAAACAA                 TTCC ATA GGAA                 GAACTTTGAGATCAA  65 505
      DPPB56 NONE
      DPPB55   55228 ..   55243 -  -3.2  -3.83347   ACATCTCAAACATAA              TGCTGG CTAT CCACCA               TACTGGCGGGAACTT  53 305
      DPPB54 NONE
      DPPB49   50076 ..   50094 -  -5.9  -4.24747   AAAATAAATTATAAA             GCGGGGA TCGGC TTCCCGC             TTATTTCTTTACCTT  70 0
      DPPB47 NONE
      DPPB46   48143 ..   48160 -  -9.9    -3.767   GAGCCAGGGATTAAA             GGCTCTA TTGA TAGAGCC              TAAACTTCAAGTTAT  84 37
      DPPB44 NONE
      DPPB43   43583 ..   43604 -  -2.9  -3.81488   GCTGTCCAAAGAGAA           GTACCATGC CTGG GAATGGAAC            TATGGCAAATCCCCT  54 477
      DPPB36   36561 ..   36581 -  -2.5  -4.90217   CAAATATATGAAAAA            CAATTTCAC CTT GTGTCATTG            TTGTACCTTTTTAAA  67 225
      DPPB35   35837 ..   35866 -  -2.3  -2.86728   ATGATTGATATTACA       TTAGCAAAGTTAT CCAT ATAATTTTCCTAA        GAGCGCTAACGGTCG  41 139
      DPPB34   35371 ..   35381 -    -4  -2.90011   TAAAAAGTTAATAAT                 GTTT GTA AAAC                 CAGGGTGTTTCAAAA  46 78
      DPPB33 NONE
      DPPB32   33681 ..   33694 -  -2.5  -4.17089   TCGAAACCGTTAAAA               TTTTT AGTG AAAAA                GAAAGCTCTTCGTAT  57 52
      DPPB27   28187 ..   28214 - -14.2  -3.66727   TAACCATACATATAA        GGCACTTACGGC TCAC GCTGTAAGTGCC         TTTTTTGTTTGTGGT 100 10
      DPPB05    6129 ..    6169 - -12.6   -3.4934   GACATCAAACATCAA  GTAGGGTGAGGTGAGCAC ATACA ATGCTCACCTCATCCCTC  TCACAGAACCGTACG 100 26
      DPPB03 NONE
      DPPB02 NONE
      DPPB01    1736 ..    1747 -  -2.2  -2.99704   CTTGCATGAAACAAG                GCAT AATC ACGC                 TAGCACAGGCAGTTA   0 298
      DPPA02    2357 ..    2367 +  -3.2  -4.47551   ATCCCATGGATATTC                 GGCT CTT AGTC                 TTTTGTGAATTAAAT  63 97
      DPPA07    7358 ..    7368 +    -4  -5.35224   CTTGATTCTAAATAG                 TCAA TTA TTGA                 TTTTGTTTTTATCGG  81 86
      DPPA09    8527 ..    8581 +    -7  -4.62471   TTACTTTTCTTCAAA GTCAAGAA-CCG--ATTTTTTTAATTC TAAA GAATTAAAAAAATAACGGATTCTGGAC TTTTTAAAAATTAAA  79 103
      DPPA10 NONE
      DPPA11   10392 ..   10404 +  -4.9  -3.03124   AATAAAAGAAAAGAA                TTTCT AAA AGAAA                TGTTAAAAGATAAAA  50 19
      DPPA12 NONE
      DPPA13 NONE
      DPPA14   13168 ..   13184 +  -8.1  -4.67353   TCAAAAAGCTATTAA              GTCAAAA AAT TTTTGAC              TTTTTAACTCAATGC  86 66
      DPPA15 NONE
      DPPA16   14216 ..   14229 +  -3.9  -4.65916   AATTTCTATATAAAG               TTTCA AATT TGAAA                TTTTCTTCCAGTAGA  68 172
      DPPA17   14053 ..   14069 -  -8.1    -3.481   TAAGGCAAATAGTAA              TTAAGTC TTT GACTTAA              TGCCTTGTATAATTA  68 44
      DPPA08    7071 ..    7081 -    -4  -3.98649   CAGAACACATAATAA                 TAAC AGA GTTA                 ACATATTCTAATACA  60 415
      DPPA06    5495 ..    5514 -  -2.8  -4.99435   GTTAACAAGCAAAAA            CTCGGAGT TAGT ACTCCTAA             GTCCTCTAATTTAAA  70 486
      DPPA05 NONE
      DPPA04 NONE
      DPPA03    2027 ..    2045 -    -6  -2.60763   GTTAGATGTCATAAG             GTGGGATA ATC TATTCCAC             AGGGGCAGTCTTGGT  51 266
      DPPA01     196 ..     242 - -21.2  -3.46705   AAGTCAAAAAGTCAA TGACTCAAAAAGGCATTAAGTC ATT GACTTAATGCCTTTTTGGGGCA ACTTGTTATTTTTGC   0 79
