# Supplementary material for: Rapid, accurate, computational discovery of Rho-independent transcription terminators illuminates their relationship to DNA uptake
Source: Genome Biol. 2007 Feb 21;8(2):R22. doi: 10.1186/gb-2007-8-2-r22 (PMC1852404; doi:10.1186/gb-2007-8-2-r22)
Supplement: Additional data file 4 — Best terminators found downstream of each of the genes of the 343 organisms studied. [file gb-2007-8-2-r22-S4.zip › Desulfovibrio_desulfuricans_G20.bag]

    Dde_0001    1518 ..    1529 +  -4.4  -3.27022   CCGCCGGCCATGGCA                CTGT CAAT ACAG                 TTCGTATAAACTCAC  49 44
    Dde_0002 NONE
    Dde_0003    5171 ..    5183 +  -4.1  -3.34398   GTAATGCCCTGAGCG                TTCAG GAA CTGGA                TATTTAACACACCCG  49 6
    Dde_0004 NONE
    Dde_0005    8478 ..    8504 + -20.9  -4.84918   CCGCTGAATCCCGCA         GGCCGCTCCGG TACAT CCGGAGCGGCC         TTTTCTCTTTCTCCG 100 34
    Dde_0006    9235 ..    9247 +  -4.7  -5.28942   AGATCATCTCCCTGC                CCGCC GGC GGCTG                TTTTTGTTTCAGGTA  90 420
    Dde_0009   10137 ..   10150 +  -9.5  -5.61596   CAGGAATGTTTTTGA               GCGGG GAAT CCCGC                TTTTTTTATGCCGGT 100 49
    Dde_0010   10321 ..   10336 +  -3.3  -2.94912   GTGGTGCAGCACCGT              GACAA CGTAAT TTGTC               TGTATGGATTGCCAG  42 16
    Dde_0011 NONE
    Dde_0012   13501 ..   13526 + -23.3  -4.41548   CGTAATAACCATGTA         CGCCCCGGCGG AAAA CCGCCGGGGCG          TTTTGTACGCTGTGC 100 36
    Dde_0013 NONE
    Dde_0014   15183 ..   15225 + -11.9  -2.61239   ATGCTGAGACCCTGC GTCTGTGGCCGGCTGTGGT CTGCT GCCGTGGCCGGCGACAGCC CTTCTGCAGTGTATG  72 34
    Dde_0015 NONE
    Dde_0016 NONE
    Dde_0017   17565 ..   17594 + -20.1  -4.82901   TGATTCAGTATGATT       TGCCCGCCATCCT TTAT GGGATGGCGGGCA        TTTTTATGCACCGCC 100 43
    Dde_0030   25554 ..   25566 +  -3.4  -4.57837   AATTATATAATCGTA                TCTG CTTTC CAGA                TTTTTCAGGACATCT  69 457
    Dde_0035   28107 ..   28122 + -11.8  -3.96932   GGAAGTAATCAAAAA              GGGGCC TAGC GGCCCC               TTTATCGGTGTGTGT  90 17
    Dde_0042   34602 ..   34614 +  -2.7  -4.36914   TACGGCGACGCCATG                CTTAT TCT GTAAG                TTTTATGGCACAAAC  62 14
    Dde_0043 NONE
    Dde_0044 NONE
    Dde_0045 NONE
    Dde_0046   37465 ..   37492 + -22.8  -5.71712   GCTGATGACTGTACA        GCCGCCCGCATG GATT CATGCGGGCGGC         TTTTTTTATGTACCG 100 73
    Dde_0050 NONE
    Dde_0051 NONE
    Dde_0053   42281 ..   42298 + -11.3  -4.11625   CCGACTGATAAAAAA             GGCTCCT TTTC AGGAGCC              TTTCATGTTTGTTTT  88 163
    Dde_0055   46135 ..   46147 +  -6.9  -4.07687   CGATGACGGGCTTGG                TGCCG GAA CGGCG                TTTTACGGCGCCGGT  68 505
    Dde_0058   49927 ..   49950 + -18.2  -4.96848   GATGCGTACAGCAAA          GACCGGACGG GTAT CCGTCCGGTC           TTTTTGTATGCAGAG 100 39
    Dde_0061 NONE
    Dde_0062   53351 ..   53381 +   -27  -5.03994   TGCCCGTATACTGAA       CGGCGCCGGATTCC TGT GGAATCCGGCGCCG       TTTTTGTCTGTCCGG 100 52
    Dde_0065   56921 ..   56944 + -19.6  -4.66264   CATACGCCTTTCCGG          CCGGCCCTGC CTCG GCAGGGCCGG           TTTTTCACCCTTTTA 100 44
    Dde_0066 NONE
    Dde_0067 NONE
    Dde_0068   60039 ..   60083 +  -9.1   -3.6767   GTTTCCGCGGGTTCG CGCATTGAGGGTGCAGGGAGA TCA TCTCCCTGCCCGCCGGAGGCG TCTTTATGTATGCTT  69 391
    Dde_0070   62338 ..   62357 +  -5.6  -2.77899   CGGAAGTGATGATCA            CAGGCAGT CCCT GCAGCCTG             TCATTGCTGCGCAGC  47 258
    Dde_0072   62937 ..   62959 +  -9.8  -3.61715   AAGGGAATCAGGTCG           TCGGGCACGG GGG CTGTGGCCGA           TTGTTCAAAAAAATG  69 149
    Dde_0077   68130 ..   68156 +    -8  -5.70829   AATTTCAGCACAAAA        CCGCGG-CAGG AAAGCA TCTGACCGCGG         TTTTTTTGTGGTCTT 100 311
    Dde_0079   69463 ..   69483 +   -14  -4.68593   GAAAGTGTAAAGGAA            GAGGCGGC CTTTT GCCGCCTC            TTTTTACGTAATAAA 100 63
    Dde_0081 NONE
    Dde_0082   77567 ..   77607 +  -5.5  -4.46112   GTGCCGGTCGGCCAC CGGAATGTCACTGCAGGCG TCTTC CGCATGC-GTGGT-TTCCG TTTATTTCAGTCCGG  70 125
    Dde_0084   78327 ..   78349 +  -5.5  -5.03314   GCTCTCTGCGGGAAC          GCGGCGTCGG GGGG CCGGC-CTGC           TTTTTTGCCGGTGGA  86 166
    Dde_0086   80306 ..   80334 + -20.4   -4.9725   GCAGCAATGCCGCAG        TCCCCTGCACCG CGTGC CGGTGCAGGGGA        TTTTTGTGTGCGGGT 100 47
    Dde_0088   81949 ..   81980 +   -10  -2.77344   CTGCGGGCGAAAAAA      AAAGCCCCTTCCGC CACA GCGGAAGGGGCCGG       ATTGTTGCCGGATCA  64 42
    Dde_0091 NONE
    Dde_0092 NONE
    Dde_0093   86377 ..   86392 + -11.8  -3.66178   ACTGAAACGCCGAAA              GGCCCC GTAA GGGGCC               TTTGGAGTTGCCGGA  83 40
    Dde_0095   87399 ..   87412 +  -2.4  -3.68569   CTGGCACTGTGCAGG               CAGT AACGAC ACTG                TTGTGTGTCTGTCTT  50 20
    Dde_0096   87711 ..   87724 +  -3.7  -3.77206   GCGACTAGCTGCGGG               CAGCG CCGT CGCGG                TTTACTCAGGTTATA  56 33
    Dde_0097   89230 ..   89254 +  -2.8  -4.08767   TTGGCGAGGCTGGCC         GCTTCTCCGGC AGCG GTCAGAG-AGC          TTTTCGAACCGTCCA  58 471
    Dde_0100   91133 ..   91143 +  -5.4  -2.76422   GCACCGACTCTGCAA                 TGTG GTA CACA                 GGTTTTTTGCGGATC  47 132
    Dde_0102   93415 ..   93442 + -15.6  -4.82901   TGTTTTTCCGACACT        GTAAAGGCCCGC GTCA GCGGGCCTTTCC         TTTTTCTGCGCCAGA 100 50
    Dde_0104   95068 ..   95088 + -10.4  -5.10933   ACGCGTAATGACAAA            CCCCGTCT TTTCC GGACGGGG            TTTTATTTTCGGTAA 100 76
    Dde_0105   95557 ..   95570 +  -4.5  -5.00884   GGAATAGAATATCTT               GC-CGC GGC GCGAGC               TTTTTTCCACCAGCT  80 266
    Dde_0107 NONE
    Dde_0108  100356 ..  100378 +  -4.7  -4.77165   TGTTGCGCGGGTGAT           GCCCAGCCG GCGGG CGGCTTCGC           TTTTATTGTCGGCAC  76 367
    Dde_0111  104324 ..  104346 +   -17  -5.60993   TACTGCGGGTACAGA           CCGGCCGGAG CAA TTCCGGCCGG           TTTTTTTGTGCGCGG 100 84
    Dde_0112 NONE
    Dde_0113  106790 ..  106807 +  -9.8  -4.65895   CCATCAGCACAAACA             GGGGGC CTTTGC GCCCCC              TTTTTCCGTAGCGGA  91 52
    Dde_0114  107527 ..  107543 +  -5.1  -2.61429   GGTTCCGAAGCGGAG              GATGCAT GGT AGGCATC              ATTCTGCGGCTTTTC  46 14
    Dde_0115  108471 ..  108485 +    -7  -3.59979   GTGTCTTTCCTTCCG               GCCGGC TGC GCGGGC               TTTGACGTCAGCGCG  60 86
    Dde_0116  110207 ..  110233 +   -18  -5.64274   TGTCCTGAATGACCC         CGGGCACCGGCA TAG TTCCGGTGCCCG         TTTTTTTATGCATCA 100 51
    Dde_0119  111951 ..  111986 +  -5.4  -5.37593   CCTTCGGCGGAGCCG    TATGCG-GCTGCGCGCT GCC GGCGGGCAGTGCGTGTA    TTTTTTCCTTTCCCG  93 438
    Dde_0122  116122 ..  116149 + -13.4  -3.92324   CCTGAAACGGCGGGG        GCGGTATGCAGG CGCA CCGGCATGCCGC         TTTCATCTTCGCGCC  93 333
    Dde_0124  117225 ..  117235 +  -5.4  -3.68024   CGGCCGTCAGACGTT                 CACA GGG TGTG                 TTATCTGTTCACACC  58 80
    Dde_0126  118440 ..  118474 +   -20  -3.86346   TATGGCCGCTGAAAA     CCCCGCCGGACGGACG CTC CGTTTTTCCGGCGGGG     TTTCTGACGCCGTGG 100 66
    Dde_0134  125897 ..  125934 + -24.3  -3.65046   CAGGGAGATCATCTC   CCTGCCCGCCGGAGGCTG CTT CA-TCTCCGGCGGGCAGG   TTGTTCAGCTGCGGC 100 356
    Dde_0143 NONE
    Dde_0144  133779 ..  133790 +  -2.2  -3.55622   TGGTCTGTCTGTGTT                TCGG CCAG CTGA                 TTTCAGGAGGTTGAC  47 0
    Dde_0145  134860 ..  134875 +    -4  -3.85879   CCCTGACAGGGAGGT              CGGTTT GAGA AAATCG               TTATTGTACATTGTA  56 156
    Dde_0146  135904 ..  135925 + -17.3  -4.46212   TATGAAAACGATGAA           GCCCGGCAG CATG CTGCCGGGC            TTTTGTAGTGAAGAG 100 145
    Dde_0148 NONE
    Dde_0149 NONE
    Dde_0150 NONE
    Dde_0151  138677 ..  138691 +  -7.1  -2.65298   CGTCAGAAGGCTGTG               CCTGC GACTA GCAGG               GTTCTCATGCGTGCG  51 15
    Dde_0152  140684 ..  140708 + -21.5  -5.40072   GTGCTGAGTATACCG          CCCGCTCCGGA TTT TCCGGAGCGGG          TTTTTTTGCGGGCGG 100 55
    Dde_0158 NONE
    Dde_0159  146140 ..  146181 +  -5.8  -3.38581   CAGCTGACGCTCTGA CGGCT-GCG-GGGCACGACCG GGC CGGACA-GCCTGCGCAAGCCG TGTTTGCCGGTTGAT  56 100
    Dde_0162 NONE
    Dde_0163  149859 ..  149872 +  -2.3   -2.9914   GCCGGTAGACGTAAC               GGGAA TGAC TCCCC                TGTCTGTGAAAAATG  40 45
    Dde_0164  150387 ..  150402 + -11.8  -4.72272   GCACAAACAGAAAAA              GGGCGC ACAT GCGCCC               TTTTTGATGGAAGAA 100 287
    Dde_0169  153215 ..  153227 +  -5.5  -4.56597   ATGCTGAAATAGGTT                CGGCA GCG TGCTG                TTTTTCAAGCGCAAC  73 34
    Dde_0176  162984 ..  163025 +  -2.1  -2.87468   CTCAACAGGAAATAA GACGTGT-CCGCTCAGGGTG AAA CGCTCTGTGCGCCGCATGCC TCTGATATCATAGCC  40 26
    Dde_0177  163854 ..  163873 +  -5.6  -3.75718   CGCCTTTTCGCATGG            GCGCGTACG TCC CGC-CGCGC            TTGATTTTCGTTGCC  58 2
    Dde_0178 NONE
    Dde_0179  166288 ..  166317 + -12.1  -2.87564   ACTTACCCGTCATTG       CACGGCGCGGACA ATCA TGTCCGGACCGTG        TGTATCAAGGAGTGC  75 64
    Dde_0180  167186 ..  167213 + -21.4  -4.96848   CGCCTGTATTTTTGT        GACGCGCTTCCG TGAC CGGAAGCGCGTC         TTTTTGTATGCGGAA 100 54
    Dde_0187  173309 ..  173346 + -23.7  -3.04144   TCCTGCACCATATGG   TAAACCGCCCCGGAGAA TAAT TTTTCCGGGGCGGTTTA    TGTTCCGGCTGCACG 100 43
    Dde_0194  179404 ..  179428 + -20.1  -3.64198   TGTGATGGTACCCGC          CAATGCCCCGC CCT GCGGGGCATTG          TTGTCTGTATGGGGC 100 49
    Dde_0195  180294 ..  180309 +  -2.4  -4.62302   TCTGCAACAGCACTT              CGGCGT GACT GCGCAG               TTTTTCCAGCTCTTC  66 517
    Dde_0198 NONE
    Dde_0199 NONE
    Dde_0200  182242 ..  182258 +  -5.1  -3.31515   GGCGTGTGTGAGGCG              CCTGC CGCCGAT GCAGG              TTGTGCGAAATCTTT  53 30
    Dde_0201  183518 ..  183528 +  -3.2  -5.18726   GCGTTTCTGGGCGGC                 CGGA GTT TTCG                 TTTTTGTTCTGGGCC  81 274
    Dde_0204  184866 ..  184876 +  -6.8  -3.29739   CACGGCCACGAAGGC                 TGCC ACG GGCA                 TTAATATAACTTGAA  56 11
    Dde_0205  185445 ..  185469 + -18.6   -4.3208   ATCGTCACCTATCCG          GGCCGGAGCG CAATA CGCTCCGGCC          TTTTGCCTTGTCCGG 100 73
    Dde_0206  185899 ..  185924 +  -5.4  -3.02471   GGTATCAGTCTGGGC         GGGCGGTAACG TGTTC CGTT-CCGCCA         TATCTGTCATGCGAG  50 17
    Dde_0207  186550 ..  186571 + -17.3  -5.40072   GTACAATGTGTAAAA           GCCGCCGGA ATGT TCCGGCGGC            TTTTTTTACAGAAAG 100 170
    Dde_0210  191029 ..  191064 + -14.6  -4.23054   TCCGGAGAATCCCTG    CGGGCGGCGGCCGGTT TACA GAAAGGCTGCCGCCCG     TTTTCCATGGTGTGT 100 42
    Dde_0212  194245 ..  194259 +  -9.2  -3.36515   CGTTGCGCCGGAGAC               CCCTGC CGT GCGGGG               TGTTTCAGCCTGACC  67 52
    Dde_0215  198151 ..  198164 +  -5.9  -3.09987   CATTTGCTTGAAACG               CTGGC AGAC GCCGG                TTAGGTGCCTCTTCC  52 8
    Dde_0216 NONE
    Dde_0217  200730 ..  200781 + -26.2  -4.48902   GCATCTGACTGCCGA CGGAAAAACCGGCCGGAAAACGCGC AGA GTGTGTTTTCCGGCCGGTTTT-CTG TTTGTTTCAATATGT 100 64
    Dde_0218 NONE
    Dde_0219  203287 ..  203305 +  -7.5  -2.71924   TGGGTAGGAATTAAA             TCATACC GATTA GGTATGA             GTTTGCAGGCGGCTC  55 64
    Dde_0220  204214 ..  204247 + -11.7  -4.36914   GGAACTGGCTGCTGC     GGCGTAAGCCGCCGGC GGT GCC-GCGCTTTGCGCC     TTTTGTCCGCGGGCG  93 19
    Dde_0226  212423 ..  212440 +  -5.5  -3.16564   AACAGACGCTTGACC             GGTGCCT TCTG AGGCAGC              TTGATGAAGTCGGCA  49 412
    Dde_0236  222404 ..  222443 + -21.5  -4.25256   CCGCTGAAAAAGTAC  GGCAGCGGCCGGTCCGT ATGCAC ACGGACCGGCCGCTGTG   TTGTTTTAGTAAGGA 100 34
    Dde_0238 NONE
    Dde_0239  225100 ..  225113 +  -9.5  -2.64218   GCATGTGCGTGGTGC               GCCGC TCTG GCGGC                ATTGTCGTAGCCGAT  60 162
    Dde_0246  230988 ..  231008 +  -2.3  -3.14468   GCCACAGAACAGGCA            AACGGGCAG TGA CCGCCCGCA            TTCAATATCGTCAAG  42 14
    Dde_0247 NONE
    Dde_0248 NONE
    Dde_0249  232907 ..  232949 + -21.3  -2.87564   CAGTAGACATGTTTC GGGCAGGGCCCCGTTCCGT CACCT GCGGAGCGGGGCCCTGTCG TATGTGCCGCCGTAC 100 62
    Dde_0250 NONE
    Dde_0251 NONE
    Dde_0252  235921 ..  235946 +    -4  -2.71263   CAGGCGCCGAGGGTT         TTCTTTGCCG CAATGT TGGCATAGAA          TGGTTCAGGACCGTT  43 51
    Dde_0253 NONE
    Dde_0254 NONE
    Dde_0255  238548 ..  238578 + -23.3  -4.36914   ACCCGCAGAACATAC       CGGGGCCGCGCCG CAAGC CGGCGCGGCCCTG       TTTTCTCGGGGCGGG 100 71
    Dde_0256  239748 ..  239770 +  -6.9  -5.93252   TGTTATTCCTGTGTG           CCGTCGTGC TTGGT GTGCGGCGG           TTTTTTGTTTTTGCC 100 79
    Dde_0258  243856 ..  243870 +    -7   -4.4078   AAAGGCAGGACAGCC               GCAGCG TGT CGCGGC               TTTTCCTTCACGCCG  75 234
    Dde_0259 NONE
    Dde_0260 NONE
    Dde_0261 NONE
    Dde_0262  247312 ..  247337 + -18.3  -6.09888   GAAAACGGATTCAGG         CCGGTGCACCG TGTG CGGTGCGCCGG          TTTTTTTTATTGCAC 100 57
    Dde_0268  254193 ..  254216 +   -16  -6.06723   GAACCATGACTACAG          GCGCACGGCC CGCA GGCTGTGCGC           TTTTTTTTTCCGGCG 100 50
    Dde_0279  272491 ..  272510 +  -3.4  -4.64861   ATTCCAGACAGAACT            CCACGGTG AATT CTCCGTGA             TTTGTTTTGAAGGGA  67 296
    Dde_0284 NONE
    Dde_0285  275640 ..  275657 + -11.3   -5.7946   CTGAGGTATAAAAAA             GGCATCC CTGC GGATGCC              TTTTTTTGTTACAGG 100 37
    Dde_0287  276723 ..  276750 + -14.2  -4.90906   AGTCATGAAGGCAAA        CCGCACGAGACA GCAC TGTCTCATGCGG         TTTTTGCTGTTCTGC 100 75
    Dde_0293 NONE
    Dde_0294 NONE
    Dde_0295  286327 ..  286353 + -20.9   -5.7946   ACGTGCGACCTGTCA         CCGGCCGGAGC TGTCT GCTCCGGCCGG         TTTTTTTGTTGCGCC 100 173
    Dde_0296  287333 ..  287363 +  -6.7  -2.64155   TCCGCCGCTGTCTCT      GCCCCGGCTGCAGG AACA CC-GCCGTGGGGGC       TGCCTTTCGCCGCGC  51 62
    Dde_0297 NONE
    Dde_0298  289283 ..  289302 + -12.2  -6.00086   TTCCTGAAATATAAA            GGATGAGC AGAT GCTCATCC             TTTTTTTTATAATCT 100 59
    Dde_0299  289994 ..  290025 +  -2.1  -3.06796   GATATCTGACAACGG      C-CGCCGGTCCGGA AAAGG TGCGGTGCGGCGCG      TTCCGTCGGGTGACG  42 32
    Dde_0300  291500 ..  291524 + -16.5  -4.84761   AGACGGCAAAATACA          GGGAGAAGGCT TCA GGCCTTCTCCC          TTTTTGTGAGCATCT 100 53
    Dde_0308  297781 ..  297791 +  -5.4   -3.3144   CTGGGGGAACGCAAA                 CTGT GAA ACAG                 GTATTTTTTGTTTTT  53 20
    Dde_0309  298552 ..  298569 +  -5.5  -4.08767   GTGTTTACCGCAGAC             GCGGC ATGTACTA GCCGC              TTTTGCCGGCGTGCG  65 12
    Dde_0310  300546 ..  300576 +    -3  -2.61272   GGTCTCTGCGTGGCG       GCTGCCGCGCGGGT GCC GCTTGCGCGACCGG       AATTTTTGCGCCTGT  40 54
    Dde_0312  304445 ..  304466 + -15.9  -5.71712   CCGGAGTATATCAAG           GCGCACGGA ATAT TCCGTGCGC            TTTTTTTGTCTGCCG 100 68
    Dde_0313 NONE
    Dde_0314 NONE
    Dde_0315  306409 ..  306431 +   -12  -5.09762   TAGGCGGTACCCTTT           TCTCCCGTGT TCT GCGCGGGAGA           TTTTGTTTGTTGCAG 100 38
    Dde_0316  306973 ..  306998 + -20.5  -4.52589   GGAGTAAAAGAGAAA         GGGCCGGAAGC GCAA GCTTCCGGCCC          TTTTCTGTCGGGGCC 100 34
    Dde_0317 NONE
    Dde_0318 NONE
    Dde_0319 NONE
    Dde_0320 NONE
    Dde_0321 NONE
    Dde_0322  312297 ..  312311 +  -5.6  -4.64861   TACTCACTCTCTGTT               GGCACG TTC CTTGCC               TTTATTTTCACAAAG  73 142
    Dde_0323 NONE
    Dde_0324 NONE
    Dde_0325  313898 ..  313920 +  -5.5  -5.00616   CAAAAATTACGGAGT          GTGCCGCCGG TTAG CCGG-GGTGC           TTTTTTGAAAAAGGA  82 12
    Dde_0326  315432 ..  315444 +  -6.2  -3.17212   AACTGCCTGATACAA                GCCG GAGCG CGGC                TTCGTGCCGTGCTCC  54 39
    Dde_0327 NONE
    Dde_0328  317201 ..  317227 + -18.1  -3.85817   CCTGATGATAACCCG         CCGGCGGTTCT GTAAA AGAACCGCCGG         TTTCTGCGGGCAAGT 100 36
    Dde_0333 NONE
    Dde_0334  324525 ..  324568 + -19.7  -5.60993   TAAATACGACATATT GTGCATGCGGGC-TGCCGTG CCGGA CACGGTGTGCCCGCATGCGC TTTTTTTATCGCAGC 100 38
    Dde_0335  325675 ..  325694 +   -15  -5.02502   CCCGTGGCATGGTAA            CGGCGCAC CGCG GTGCGCCG             TTTTTGTATGCTGTG 100 45
    Dde_0336  326395 ..  326406 +    -3  -5.62552   ATGCCGCGCTGCGCC                TGTT GCGG AACA                 TTTTTTGCTTTTTTT  89 87
    Dde_0337  328207 ..  328222 + -11.8  -4.77567   GGCCCGTGATCTCTG              CCCCGC CTGT GCGGGG               TTTTCTTATGCCGCT 100 64
    Dde_0339  329790 ..  329815 + -19.1  -5.57054   TGCATACGGCTTCAA         GCGTGCGGAAC ACAT GTTCCGCACGC          TTTTTTTACGTTGTT 100 52
    Dde_0346  335657 ..  335673 +  -9.4  -5.58179   GCTTTACTGCAGACA              GGGCAC CATGT GTGCCC              TTTTTTATTATCCTC 100 44
    Dde_0347  337852 ..  337870 +    -3  -3.39618   TCCCGTTCCCGTTCC             CGTTCCCG TTG CGGCAGTG             CTTTTTACGGTTGCC  47 290
    Dde_0349  339612 ..  339635 +    -8  -2.87931   GAGTGATCGGGCAAG          TGCGCCCGCG GGTG CTCGGGCGGA           TGTGTACAGGCTGCA  59 75
    Dde_0357  346691 ..  346743 +   -31  -3.28791   GCGGGAAGAGGAAAA TAAGAACAAAGCCACGCACGG-GCC TATG GGCACCGTGCGTGGCTTTGTTCTTG TTATGCAGGCAGGCT 100 145
    Dde_0359  348665 ..  348689 + -20.7  -4.83243   ATGATCATAAAAAAG          CGGCCCCGGCG TCA TGCCGGGGCCG          TTTGTTTTATCTGCG 100 57
    Dde_0365 NONE
    Dde_0366 NONE
    Dde_0367  359289 ..  359319 + -11.1  -5.24989   TACGCACAGCTTCAG      GCTGCCG-CCGGTG TTAT CTCCGGTTGGCAGC       TTTTTTAGTGTCTGC 100 56
    Dde_0369  361424 ..  361445 + -15.9  -5.61881   TATGCGTATGAAAAA           GGCTTCCCC GTCG GGGGAAGCC            TTTTTGTTTTTGCAG 100 102
    Dde_0372  367415 ..  367454 +   -10  -2.89564   GGCTGAAACAAACGA  G-GCCCCGCGGGGTTTG GTCTGTA CAAAACCGGCGGGGCGC  TGTGTCCACTGGCCG  64 249
    Dde_0378 NONE
    Dde_0379 NONE
    Dde_0380 NONE
    Dde_0381  378252 ..  378267 +  -5.4  -3.57627   CTGCCGGGCGATGTG              GCCG-CA CGC TGACGGC              ATTTTTCTGTAACGC  55 14
    Dde_0382 NONE
    Dde_0383 NONE
    Dde_0384 NONE
    Dde_0385 NONE
    Dde_0386  381428 ..  381476 + -11.7  -3.97307   GTGAAGGTCTGATAC GGCCCGCCACT-G-CGGCGCGTT CCACA AACGCGGCGGCCAGAGGCGGGCG TTGTTGTTCCGTGCA  90 29
    Dde_0387  381975 ..  381988 +  -9.5  -5.75342   GATGCAGTTTTTGCA               GCGGC GCAA GCCGC                TTTTTTTTACCGGCA 100 53
    Dde_0388 NONE
    Dde_0389 NONE
    Dde_0390  384923 ..  384936 +  -3.8  -2.83403   TTGTAAAAGGGCTGA               CAGC CCCGCT GCTG                ATTTCATCCGGAGGA  43 35
    Dde_0391  385937 ..  385971 + -17.8  -5.29782   ACATTGTCTTTCACA     CGCCCCCGCAGTTGCT TCC GGCAGCCGCGGGGGTG     TTTTTTATGCATATG 100 50
    Dde_0395  389544 ..  389576 +  -6.2  -2.91264   GTAACGCAACGTGCA     GCGG-CCGGTTCTGC CCGG GCAAAGCCGTTCCGC      TGTATCCGTAAGAGA  51 37
    Dde_0396 NONE
    Dde_0397  390998 ..  391029 + -27.4  -3.38812   ACACAGTATTCAGTC      CAACCCCCGCCGGC GCAA GCCGGCGGGGGTTG       TCTTGTTGCAGCCGG 100 261
    Dde_0398 NONE
    Dde_0399  393286 ..  393305 +   -15  -4.19483   TGCATGACAGAAAAA            GGGCCGGA ATAT TCCGGCCC             TTTCTGTGTCTGTGC 100 69
    Dde_0407 NONE
    Dde_0408 NONE
    Dde_0409 NONE
    Dde_0410  406545 ..  406583 + -16.8  -3.70751   GGCGTGCCATGAAAG  TGCAGGCACCCCCGTCC GCAACA GGGCGGGGGTGCC-GTA   TTATTGGGGTTATTC 100 80
    Dde_0413  410821 ..  410852 + -12.4   -6.4275   AATGTGTATGATAAA      TAAAAAAGGCGGTC TTGA GACCGCCTTTTATG       TTTTTTTTCTTTTTA 100 159
    Dde_0414  411963 ..  411981 +  -3.1  -5.40072   CTTTCCGGTGTGCTG            CGGGCGCT GTTG AG-GCCTG             TTTTTTTGCGGCGCA  84 73
    Dde_0424 NONE
    Dde_0425 NONE
    Dde_0426 NONE
    Dde_0427 NONE
    Dde_0428 NONE
    Dde_0429 NONE
    Dde_0430 NONE
    Dde_0431  437845 ..  437871 + -22.4  -2.75064   GCGGATGTAAAAAAG         CGGGCAGGATGC GGT GCATCCTGCCCG         TCGTTGCATGCGGCC 100 110
    Dde_0435  442314 ..  442341 + -22.8  -5.64274   AGAACAGAGAGTGCT        CAGTCCGCGCGG TTTT CCGCGCGGACTG         TTTTTTTCTGCATCG 100 50
    Dde_0436  443859 ..  443871 +  -9.1  -3.57119   GGCTGATGAAGTCCG                CCGCA TGC TGCGG                TTTGACGGGTATGTG  66 390
    Dde_0438 NONE
    Dde_0439  446073 ..  446091 +  -3.1   -3.5394   TTTTTGCAGGGGGGG             CATAGCG CGTTA CGGTATG             TTTGCAGAGAACTTT  49 21
    Dde_0440  446179 ..  446198 +  -2.1  -3.33261   CCGGGGTGCAAAGCA            TAACAGG AGGACG CCTGTGA             TTCTCGGAGTTGAAG  45 23
    Dde_0441  446781 ..  446820 +  -5.6  -2.73483   AAGCCGTGACATAGT  CTGTCTGCGGCGCGGTGGT CTG GCTGTC-CGCCGCCAACAG  TAGTTCCGCTGCGGT  47 27
    Dde_0442  447290 ..  447322 +  -3.4  -5.10497   AGGGGGCATCATACC      GCTGCGTAACGT CTGTGTGTC GTGTTTCGCAGC      TTTTTTACGTGCGTT  76 17
    Dde_0444 NONE
    Dde_0445  451343 ..  451397 +    -7  -2.89921   TACTGATTCCGGACA GGGCGCAGACACACAG-CGGGCGGGG GTAAG CCCTGCCCGCCGGTCCG-CTGCATCC TGTGTGCGGCTTCAT  53 35
    Dde_0446  453458 ..  453488 + -18.4  -5.65177   TTGTATGTGTTCCCG       TCCCTGCGGCGA CGGAGAC TCGCCGCAGGGA       TTTTTTTATACATCT 100 41
    Dde_0447  456087 ..  456120 + -18.1  -3.01001   TAGCGGAGTATATGA     CGCAGTGCCCGGCGG CGTG CCGCCGGGTGCTGCC      TGTCCTTTCCGGCTG 100 46
    Dde_0448 NONE
    Dde_0449  459191 ..  459203 +  -3.3  -2.53422   TCGGCGGCAGGGGGG                TGGCC CGT GGCTG                AGTTTTCTCCCCATA  40 12
    Dde_0450 NONE
    Dde_0451 NONE
    Dde_0452 NONE
    Dde_0453 NONE
    Dde_0454 NONE
    Dde_0455 NONE
    Dde_0456 NONE
    Dde_0457  467335 ..  467367 + -12.6  -5.60993   CACGGGCGGAAAAAG      CGTTCAGGCCGCCC CGTAC GGGCGGCCTGTCTG      TTTTTTTGTGCGGGG 100 296
    Dde_0461  472404 ..  472414 +  -2.4  -2.98491   CAAAACATGAAAAAA                 CGGG AGA CCGG                 TGTATAGTATGGCTT  40 41
    Dde_0462 NONE
    Dde_0463  474726 ..  474737 +  -7.2  -5.60993   TGCATAAATAACGGA                CCGC TGCG GCGG                 TTTTTTTCTCACGCA 100 30
    Dde_0464 NONE
    Dde_0465  476064 ..  476077 +  -3.7  -5.15634   ATATCCGCCGTACGG               CGGGC TGAT GCCGG                TTTTTTACTGCGGTC  81 18
    Dde_0466 NONE
    Dde_0467  479034 ..  479058 + -15.7  -5.40072   CCCATGTGATACCAA          GGCCCGGAGTG TGA CGCTTCGGGCC          TTTTTTTACCCCGCA 100 42
    Dde_0468  481600 ..  481627 + -16.2  -4.26076   GGCCTGTTGACATTC        AGCGGCCGCGGC ATCA GTCGCGGCCGCA         TTTTCATGGAACTGC 100 57
    Dde_0470  482078 ..  482107 +  -4.3  -5.05782   AGATGAATGGCGTGA       GTGCATGCTTGAAC TGT GTTCATGCA-GCAG       TTTTTTACAATGCAT  80 47
    Dde_0472 NONE
    Dde_0473 NONE
    Dde_0474 NONE
    Dde_0475 NONE
    Dde_0476  486941 ..  486967 + -16.7  -5.36441   CTGATGTGCATTGAA         CGCCGTATCCT GTAAA AGGATACGGCG         TTTTTTGTATGCAGA 100 72
    Dde_0477 NONE
    Dde_0478  487644 ..  487671 +  -6.2  -5.63517   TACAGGCGCATATGA        AGAAC-CCCCAGC TAT GCTGGGGGGTACC        TTTTTTATTTGCGGC 100 63
    Dde_0480 NONE
    Dde_0481  491692 ..  491712 + -19.7  -5.55664   GCGGACTGTGACAAG            CCCCGCCGG TAA CCGGCGGGG            TTTTTTTCGTGGTGC 100 55
    Dde_0483  493234 ..  493256 +  -4.8  -3.00923   GCCACTGCCAATGCG           CAGGTGCTTT TTT AAGGGGCCTG           TATGTCATATTCCGC  47 11
    Dde_0484 NONE
    Dde_0485  495304 ..  495324 +  -3.3  -3.79113   GACTCGCAGGCCTTG           CCGGA-AC CTAGTC GTATCCGG            TTGTTGTACACGGCT  55 319
    Dde_0488  496931 ..  496941 +  -2.4  -2.53759   AGCCATGAGAATGAA                 AGCC AAT GGCC                 TGCGTTGACAGTATT  38 63
    Dde_0489 NONE
    Dde_0490 NONE
    Dde_0491 NONE
    Dde_0492 NONE
    Dde_0493 NONE
    Dde_0494 NONE
    Dde_0495 NONE
    Dde_0496  504297 ..  504315 +  -4.4  -3.85698   CATGACACCGCAGCG             GGCAACCA TAG TGGGAGCC             TTTCTGGAGACGGAA  58 101
    Dde_0497  504672 ..  504697 +  -5.3  -2.57132   GGTATAAAGGACTGA         CCGTGGCACAG TATC CTTTGCCGCAG          CTTGTACACCGCACC  46 26
    Dde_0498  506805 ..  506825 +  -9.7  -6.06529   ACGGAATACAAAAAA            GCCTTTCCC CGC GGAAAAGGC            TTTTTTTTGTGTGTC 100 54
    Dde_0506 NONE
    Dde_0507  516627 ..  516637 +  -2.4  -3.26141   ACTAGGCTTACCTTT                 AGCC AGA GGCA                 TCCTTTTCTCTTCGG  43 36
    Dde_0508  517685 ..  517696 +  -7.2  -4.09117   ACGTGTGCCGCGGCA                CCGG CGTA CCGG                 TTGTTTCTGCCTGCG  74 214
    Dde_0510  519395 ..  519410 +    -6  -3.30783   GCTAACGGCAAAGGA              GCACGC ATGA GCGGGC               TGTTCATTGTAATGG  54 36
    Dde_0511  520693 ..  520711 + -13.8  -4.72333   GCCGAAGGACAGCAA             CGGCCCGT TTT GCGGGCCG             TTTTTGCGTGTACTT 100 85
    Dde_0513 NONE
    Dde_0514  523494 ..  523521 +  -4.1  -3.01791   CCCACCAGTGCACAT        TGGAGCGCCCCA GCCCG TGGCGTGC-CCA        TCTTGGCACCAGCGT  44 124
    Dde_0517  525244 ..  525279 + -20.6  -4.20817   GCACTCCGTCCGGAT    GAGAAGCCGCCCGCTGC AGA GCAG-GGGCGGCTTTTC    TTGTTTTGCCGTGTG 100 47
    Dde_0526 NONE
    Dde_0527  534587 ..  534611 + -21.5  -3.14132   ACTGAGCCAATTATG          CCGGGCGGAGA TTT TCTCCGCCCGG          TTCATCCCAGAGAGG 100 44
    Dde_0528  534904 ..  534929 + -14.9  -5.71712   CTTCTTGACGGGACA         GCGTATGAACT GCAA AGTTCATACGC          TTTTTTTATGTCAGC 100 64
    Dde_0529  536807 ..  536819 +  -2.6  -2.87132   GATGGCCATGTCTCC                TGCG GAAAG CGCG                TGTGTGAACAGGGCC  40 468
    Dde_0531  538584 ..  538613 +  -7.7  -2.99438   GCAATGATCCGGAAC       TTTCGCCGGCCGG TCAG CAGGCCGGCAATA        TCGCTTTTTTGTTCA  56 82
    Dde_0532  540815 ..  540832 + -14.1  -4.76041   TTGAAATACCTGTCA             GCCCGCC TTCC GGCGGGC              TTTTTCATGGCTGTC 100 51
    Dde_0534  543504 ..  543514 +  -5.4  -2.73124   ATGGCTGATGTTGGC                 CACA AAC TGTG                 ATTTGAGCCGTACGG  47 512
    Dde_0539  551329 ..  551350 + -13.7  -5.40072   GCTGACGGCTGTGAC           GCGCCTCTG GAAA CAGGGGCGC            TTTTTTTGCGCACGC 100 57
    Dde_0540 NONE
    Dde_0541  554327 ..  554343 +  -7.9  -5.26316   CTGCAAAAGGCGGTT              GCTGTCC TGC GGGCGGC              TTTTTTGTGCGCTGC 100 194
    Dde_0542 NONE
    Dde_0543  556973 ..  556988 +  -2.5  -4.52345   GATAACTTGTTATCA              TGGCA TCGCAT TGCCG               TTTGTTTCATGGTAT  62 70
    Dde_0544  560125 ..  560147 + -13.4  -5.10933   CAAAACACACAGCAG           ACCCCGATGC AGC GCATCGGGGC           TTTTGTTTTGGCTGC 100 170
    Dde_0545  560437 ..  560453 +  -3.7  -4.07568   AAAACGTGATAAAAA              TTTCGTC AGG GAAGAAA              TTTTCCCGAGAGGAG  60 153
    Dde_0546  561744 ..  561766 + -20.6  -5.55769   CTGCCATGTTTGTAA           CGCCTCCGGC TGT GCCGGAGGCG           TTTTTTCTTGTCCGC 100 46
    Dde_0547  564556 ..  564604 + -19.8  -5.80248   CGCTTACGGTGGCCG GAACAGCATGACGGCCGGAACAG GTAA CTGTTCCGCCCGTCATGCT-TGC TTTTTTTGTCTGTTG 100 83
    Dde_0550 NONE
    Dde_0551  572405 ..  572445 + -21.4  -4.38927   CTGTAATGAAAAAAA GGCAGGCACGG-AAA-CCGG ACA CCGGTTTTTCCGTGCCTGCC TTTATTATCTAACGC 100 139
    Dde_0554  575656 ..  575673 +  -4.7  -3.61812   CGCGACGGCGCAGCA             GCGGCGG CAGT TCGGCGC              TTATGGTTCTGTTCT  53 182
    Dde_0556 NONE
    Dde_0557  580389 ..  580414 + -21.9  -5.26316   ACAATGACAAAACGA         CGCGCCCCGTC ATGC GACGGGGCGCG          TTTTTTGTGCGCTGA 100 74
    Dde_0560  584560 ..  584587 + -17.8  -5.47218   GCATATTCCGCAGTA        CGCCGGAGAAGT ATTG GCTTCTCCGGCG         TTTTTTTGCGTCCGG 100 86
    Dde_0561  586632 ..  586657 + -16.1  -5.37593   CTGTCAGCTGTATTT         GCCCGCGGTGC CGTT GTGCCGCGGGC          TTTTTTGCTTTGCGG 100 41
    Dde_0568  593573 ..  593592 + -16.4  -4.62441   ATGATGCATGCATAA            GGGCGGCC CGCG GGCCGCCC             TTTCTTTATGTGCAC 100 105
    Dde_0570 NONE
    Dde_0571 NONE
    Dde_0572 NONE
    Dde_0573  599485 ..  599507 + -14.8  -3.03771   TTCCTGAACCGGTGA           CCGCCCCGTG CCT TGCGGGGCGG           TCTTGCGCGGTGTGC  91 34
    Dde_0574  600493 ..  600539 + -13.2  -5.48825   CGGACATGCATTTTC TATCCGCCGCCGGA-AGC-CGTT TTTC AACGAGCAGTCCGGCGGCGG-TA TTTTTTTGCGTGGTA 100 80
    Dde_0578  604172 ..  604184 +  -2.6  -3.90744   CGGCTTGCGGCAAGA                TGCC TGCCC GGCG                TTGTTTCAGACAGCA  52 45
    Dde_0579  604367 ..  604378 +  -2.2  -2.75064   AAATTTAATTAGTGT                TGTG ATAT CGCA                 TGGTTGAGTGACCAC  39 7
    Dde_0580 NONE
    Dde_0581 NONE
    Dde_0582 NONE
    Dde_0583 NONE
    Dde_0584 NONE
    Dde_0585 NONE
    Dde_0586  610380 ..  610397 +  -6.9  -2.86343   CGGCAGGTTTACAAC             CGCGCCT GAAA AAGCGCG              TGTGATACTTGGAGT  53 47
    Dde_0587  611480 ..  611502 + -20.6  -5.80364   ATTAAAGTCCGTTCT           GTCCGGCCGC TTT GCGGCCGGAC           TTTTTTTGTTCCGGT 100 58
    Dde_0589  612234 ..  612254 + -12.5  -5.01422   GCGTAAAATTATACA            GGCGGTTCC GCT GGGGCCGCC            TTTCTTTTTGTCTGC 100 48
    Dde_0590 NONE
    Dde_0591  615086 ..  615101 + -10.4  -5.71712   TCTGCCAGTCAGAAG              GGAGCC ATCC GGCTCC               TTTTTTTGTGTGCGG 100 59
    Dde_0592 NONE
    Dde_0593  617517 ..  617549 +  -6.2  -5.40474   GGCGGAGGATATGAA      TGAAAAAGGGCGCC TTTGC GGCGCCCTTTGGTG      TTTTTTTGCCCCCGT  95 51
    Dde_0596  620237 ..  620256 +  -6.6  -2.71011   AGAGGGTGAGTTCGT            GAAAAAAA ATCC TTTTTTTC             TCATTCGCAAAGAAT  52 94
    Dde_0597 NONE
    Dde_0598  622438 ..  622468 + -21.2   -3.7347   CTGCATGAACCCTGC       GGCGGGCGGATAAC GCT GCTATCCGCCCGCC       TTGTTCCCTCTTCAC 100 62
    Dde_0600  623399 ..  623426 +  -4.8  -2.86164   CGTGCCGGTTGCGGC        TGCGCTGCG-CAG GGG CTGACGGAGCGGA        TATACTGATTCGGAC  46 49
    Dde_0601  624458 ..  624493 +  -8.2  -2.64155   TCCAAACTTGATCTG    TACGGGGAGGTGGACT GGTG AGTCCTCTTACCCGGA     TGCGTTTCCGCAACA  56 5
    Dde_0602  626637 ..  626651 +  -9.2  -3.66896   CAATTGTCCGGTCAT               GCCGCT GAC GGCGGC               TTATGTCTGTCTGGA  70 52
    Dde_0603  627162 ..  627177 + -10.4  -3.53012   CGGCTGACGCTTAAG              GACGGC ACAG GCCGTC               TTTGCCCACGGGAGC  74 34
    Dde_0604 NONE
    Dde_0605 NONE
    Dde_0606 NONE
    Dde_0607  631564 ..  631589 + -20.5  -6.15828   AAGTACAACGCAAAA         CGCCGTCGTCC CTGC GGACGACGGCG          TTTTTTTTTGCTGCG 100 61
    Dde_0614  636998 ..  637024 +  -3.8  -3.40175   ACATTGGTTGTGTGG         TCATGCTTATTT GCA AAATAGGTAAGA         TGTGTTTTCAAAACT  49 84
    Dde_0616  637981 ..  638007 +  -7.3  -2.68434   TCTTCCTTCCAGTTT         GATGCTAGCAG GATAG CTGTTAGCACC         TCATGTCCTGTAGGG  50 470
    Dde_0619  639460 ..  639476 +  -4.4  -2.68823   GTTGACTTCAAAACA              CGGACT CTGGT AGTCTG              ATTATGTAAGCAGCC  44 13
    Dde_0620  640611 ..  640634 +   -14  -3.61468   GAGCAAAAGAAAAAA          GCACTTATGC TATC GCATAAGTGC           TTAATTTCCTTGGCG  95 96
    Dde_0622 NONE
    Dde_0623 NONE
    Dde_0624  644400 ..  644412 +  -4.7  -5.19328   GGCGGCGTAATCTCT                CGGCC ACT GTCCG                TTTTTCTTATGGCAT  85 31
    Dde_0625  645280 ..  645320 + -14.8  -5.48825   GTTACCCGCAATCTA CACCGCACATCGCTTCTGC TCCG GCAGGGCCG-TGTGCGGTG  TTTTTTTGCGTGCTG 100 171
    Dde_0632 NONE
    Dde_0633  652908 ..  652922 +  -3.6  -4.58685   TGATATGAGTGCTAG               TCATAT GTG GTATGA               TTTTTAGCAACCTTT  69 33
    Dde_0634  653993 ..  654018 + -11.8  -5.52384   GCCATGCAGACAGCA         GGGCGTCCGG GGCATG CCGGGCGCTC          TTTTTTTGATGCCGC 100 47
    Dde_0635 NONE
    Dde_0636  655916 ..  655948 +  -8.3  -2.56596   GGTAATACTCTGCCT      TGGCCCGGCGGTATG CAT TGTGCCGCCGTGCAA      TCCGTTACTGCAACC  56 82
    Dde_0637  657465 ..  657486 + -15.9  -3.23335   GCTTATACAAAAGAA           CAAGGCGGC ATGA GCCGCCTTG            TCTGTATTTATGGCA 100 134
    Dde_0640 NONE
    Dde_0641  660153 ..  660174 +  -7.9  -4.32951   CAGTGTTTCGGGGCC           GCCGTGCTG CTGT CCGCATGGC            TTTTGCGTGTTCTTT  77 269
    Dde_0643 NONE
    Dde_0644  665091 ..  665114 +  -6.9  -6.34616   TATTCTTAGTGGAAA          TCTGTAATA ATTTTA TATTACAGA           TTTTTTTTATTTTGG 100 125
    Dde_0645  665617 ..  665629 +  -4.8  -3.53012   ATGCCTTGATGATCC                CGGA AGGCG TCCG                TTTACCAGCCGCAGA  52 74
    Dde_0646  666106 ..  666129 + -18.2  -4.66987   GCCGGTACTGAAAAA          GCGGTCTGCC TGAT GGCAGACCGC           TTTTATTGCGGTATG 100 13
    Dde_0654  673380 ..  673390 +  -4.6  -2.71268   AAAGTAGGCTTTGCG                 GTGC CGC GCGC                 TCATGTGTAATCAGA  45 133
    Dde_0655  674265 ..  674298 + -23.3  -2.75712   CCCGTAGCTGAACGG     GGCAGGGCCATGCTGC CGC GC-GCATGGCCCTGCC     TGATTGAATCCGTCC 100 30
    Dde_0658  676032 ..  676053 +  -8.1  -3.06696   CGTGCGTTGTGATAA           TGTCTAATC ATAT GGTTAGACA            TATGTTGAAACGGGA  60 19
    Dde_0659  677654 ..  677671 +  -4.1  -3.27743   CGGCGACCGCCAGAT             G-GTCGGG TGC CCTGACGC             TGTTGCTTGCTGGTG  47 174
    Dde_0660  677907 ..  677956 + -16.8  -3.63515   TACCGCCCACCATCA CGCCAAGAAGGCCACAAGCAAGTT GCAA GACT-GTTTGTGGCCTTCTT-GCG TTGTTGGCAATGCGC 100 114
    Dde_0662 NONE
    Dde_0663 NONE
    Dde_0664  680674 ..  680690 +  -3.7  -3.71873   ACATGGGGTAGCCCT              TTTTGAG GAT CGCAAAA              TTTACGTCTCAGTGA  53 20
    Dde_0665  681605 ..  681617 +  -4.1  -4.82901   TCTGAGACAGGATTT                TTCTG GGA CAGGA                TTTTTCTGGGACAGG  72 268
    Dde_0666 NONE
    Dde_0667  682936 ..  682966 + -21.2  -4.19177   CGGGTATGAATAAAA       GGCTGCTCCGGGAC GTT GTTCCGGGGCAGCC       TTTGTGTTGCAGGAT 100 60
    Dde_0672  689750 ..  689793 +  -4.6  -4.64076   CCACACACAACCGCT GCCGG-TGAACACCGTGTTC TCCGGC GTACA-GGTGTGCGGCCGGC TTTTATCCTTTCCTT  71 175
    Dde_0673 NONE
    Dde_0674  691867 ..  691893 + -12.2  -3.73775   CTAGCCGCAGGTGCG         GGCCGGATTCCG CAG TGGTGTCCGGCC         TTTCATCAGGATGCC  83 37
    Dde_0675  692837 ..  692854 + -14.1  -6.43839   TGCCGCCGGATACAG             GCCCCCG CTTG CGGGGGC              TTTTTTTTTTGCTGT 100 69
    Dde_0677  694341 ..  694356 + -10.4   -4.1891   CCGATACCTGCAAAG              GCCACC GCCC GGTGGC               TTTGTGTTGCCGCAC  82 378
    Dde_0684  700991 ..  701005 +  -4.2  -4.15222   AATGTGATGCCGCCT               TTGTGC GGC GCGCAG               TTTGTTGCAACCGAT  62 135
    Dde_0685  702758 ..  702799 + -17.9  -2.87132   CGGAAAGAGCAATAC CCGGCGCCCCGT-TCCTGCC GCA GGCTGGTTGCGGGGCGTCGG TCTGTACGGCCGCAG  95 82
    Dde_0686  703465 ..  703488 +   -14  -5.52079   GCCATAGAAAATGAA          GCACTTATGC TATT GCATAAGTGC           TTTTTCTTTTGCTCT 100 313
    Dde_0687  704132 ..  704148 +  -6.6  -2.57564   CAGCAGTAAATTCCA              GCATGA AATAG TCATGC              GTTATAAGCACCTCA  48 293
    Dde_0689  704530 ..  704557 +   -22   -5.9218   AGAATGCAATGACTG        CGCCCCCTGCCG TTTC CGGCGGGGGGCG         TTTTTTTGTTGTGTC 100 46
    Dde_0691  705925 ..  705964 + -22.2  -3.33315   CTCTGCCGTCCATGC  AGAAGCGGCCCGCACCAT ACAT ATGGTGCGGGCCGCTCCG   TTATGGGACTGTTCC 100 75
    Dde_0697  714490 ..  714506 +  -2.1  -3.10796   CTTCGGGCGGACTGA              CCGGCGT TGA AAGCAGG              TATTCCATGGTGCCC  41 500
    Dde_0701 NONE
    Dde_0702  720328 ..  720351 + -19.6  -6.11243   TTTGCACGGAATAAA          CCGGCCGGTG CATG CACCGGCCGG           TTTTTTTTATTCAGT 100 44
    Dde_0706 NONE
    Dde_0707  725515 ..  725527 +  -3.3  -3.09516   GTGTTTACCGATGCC                GCAGC ACG GGTGC                TTGACTGATGAGCGC  43 5
    Dde_0708 NONE
    Dde_0709  727203 ..  727215 + -10.5  -3.14132   CGGAAAAGCGCATGT                CCGCC ATT GGCGG                TTGATGCAGCAGCAC  69 9
    Dde_0713  732475 ..  732494 +  -9.2  -2.52208   TGCGGCGTGTCGCGG            CACTGCCG TAGC CGGCAGCG             GTTGCTCCGTCGTTT  59 15
    Dde_0714  733543 ..  733578 + -16.2   -5.5208   TTAGCATCCATTGAA    GCCTGTCCTGTGTGCC AGAA GTCACACAAGACAGGC     TTTTTTGTATTGTGC 100 102
    Dde_0715 NONE
    Dde_0716  734528 ..  734538 +  -5.4  -2.71011   GCGCAACTGTAGCGG                 CTCT GGC AGAG                 TCGTTCGGACGCGGT  47 45
    Dde_0717 NONE
    Dde_0718 NONE
    Dde_0719  738830 ..  738887 +  -4.1  -4.16301   CTGCGGCAGCAGTGC ATGGTCAGGCCGGATAACGGGCGCACGC ACATG GCATGCGCCCGGT-TCCG-CA-GACCGC TTTGTGTCTGATGTC  60 109
    Dde_0722 NONE
    Dde_0723 NONE
    Dde_0725  746915 ..  746941 +   -18  -3.44206   GCCGTAGGAGAACGC         GCGCGGCCGC AGCCCAC GCGGCCGCGC         TTATCATGCCTGTTA 100 51
    Dde_0726 NONE
    Dde_0727  749548 ..  749575 + -13.4  -5.40072   CTTTTAAAACGCATG        AACCGGCACCTC TGAC GGGGTGCCGGTG         TTTTTTTCCGCAGCG 100 66
    Dde_0743  770721 ..  770732 +  -7.2  -4.07568   GGAGGTGGCCGTGTA                GCGC ACCG GCGC                 TTTTCCGGCACCGCC  74 25
    Dde_0744 NONE
    Dde_0745 NONE
    Dde_0746  774791 ..  774811 +  -4.6  -3.07895   CCGCGCTGTGCATTT           GACC-GCGC GGCT GCGCAGGGC            TATGTTCAACATCCA  47 41
    Dde_0747  775237 ..  775260 +  -2.2  -2.75844   ACCTGTCTGACGGCA          CCACCCGTGC TGCT GCAAGGGAGA           ATTTGCGATGAAAAA  39 40
    Dde_0748 NONE
    Dde_0749  776592 ..  776619 +  -2.8  -4.07885   GGCACCACCGGAAAG        CGTTTCTGCATAA ATT TTAC-CGGAAACG        TTTTCAGAAGGGCTG  58 123
    Dde_0750  777756 ..  777778 +   -17  -5.40072   CTGATGCAGAATACG           GCCCGCGGCA TGC TGTCGCGGGC           TTTTTTTAACGGACG 100 37
    Dde_0751  778635 ..  778654 + -12.8  -6.06723   GAGTTCTCACGCAAA            CCCCCGGT GCCG GCCGGGGG             TTTTTTTTTGCCCGC 100 55
    Dde_0752  779569 ..  779581 +  -3.3  -3.10796   GGCGGCAAGCTCTTC                GCAGG TGA CATGC                TCTTCAGTGGTCCAC  43 360
    Dde_0754 NONE
    Dde_0755  781870 ..  781890 +  -3.3  -3.79113   GACTCGCAGGCCTTG           CCGGA-AC CTAGTC GTATCCGG            TTGTTGTACACGGCT  55 319
    Dde_0758 NONE
    Dde_0759 NONE
    Dde_0760  788202 ..  788214 +  -3.3  -4.25104   GGTAAGACATCTTCG                CCGGT AGG ACAGG                TTTTCGTACGCGGAC  62 169
    Dde_0761  788578 ..  788611 + -24.1  -2.87132   ATATATACAACTGAA     CAAAAGCGCACCGTG CATG CACGGTGCGCTTTTG      TCTGTGCCGCCCCCG 100 55
    Dde_0763 NONE
    Dde_0764  789732 ..  789742 +  -3.2  -3.57144   TGTTCGCGCAGAGTG                 TCCA CAA TGGG                 TTTGAGCGTGCCCGG  49 229
    Dde_0766  791625 ..  791676 + -12.5  -3.62695   TGCCGTGGTACCGGC G-GGCTGAAGCGGAATCTTTCCGC GGATG GTGGAAAAATTCCGCTTCAGTGAC TGTTATTTATGAAAA  86 154
    Dde_0771  794685 ..  794700 +  -2.4  -3.14463   ACTTACCGTGTACGG              CGGCCG TATC TGACCG               TTCATGAGCGCGCTT  42 13
    Dde_0772  796243 ..  796272 +   -15   -2.5655   TGACGACAGTAAAAA       CGGGCACACGGT TGTTTT ACCGCGTGCCCG        CTTCGTGTCGGTGAG  83 56
    Dde_0776  798611 ..  798625 +  -4.2  -2.76492   CCAGGATGTCACTCC               CGGC CCGTGTA GCCG               CTTTGACGTGCCTGA  45 258
    Dde_0777  798825 ..  798836 +  -7.2  -4.07568   TTGGGATTTCCTGGG                CCCC TCCT GGGG                 TTTTGCCCAAGGGGG  74 71
    Dde_0779 NONE
    Dde_0780 NONE
    Dde_0781  804671 ..  804688 +  -3.4  -3.07895   AAAATTAACACCCTG             GGCATG CCGTTT CATGTC              TCTCTTGCAACTGAA  43 39
    Dde_0782  804776 ..  804799 +  -2.5  -3.17723   CCAATATCCTAATTC          TCTCATTAT TTCAAC GTGATGAGA           TTGGGTTGGAAATCG  43 29
    Dde_0783  805093 ..  805114 +  -2.1  -3.61398   TTTCGTCATGCTGTC           TGCCGGTGT GCGT GCGGCGGCG            TTCTTGCGGCCACCA  47 215
    Dde_0788 NONE
    Dde_0789 NONE
    Dde_0790 NONE
    Dde_0791 NONE
    Dde_0792  814049 ..  814064 + -11.8  -3.75153   GCAGACATAAAAAAA              GGCCGC GTAT GCGGCC               TTTGAATTCGAGACA  83 469
    Dde_0794  814973 ..  814985 +  -6.9  -3.50869   GCAATGCTTCCAGCA                GTGCG GCC CGCGC                TTGTGTGCGCTGCTG  60 395
    Dde_0799  819963 ..  820007 + -13.6  -4.56597   GGTATCCGCCGCCAC GG-CTGCCGCTGTG-CCGGTCA GGT TGTCCGGTTCCAGCGGCAGACC TTTTTCCGGCGCCCG 100 77
    Dde_0805 NONE
    Dde_0806  826499 ..  826526 + -22.8  -5.24129   TTTATGGTGTATGTT        CACCCCGCACGG GTTG CCGTGCGGGGTG         TTTTTTATGCGCGGG 100 57
    Dde_0815  836666 ..  836676 +    -4  -3.32844   AGGTAGGAGAAACAG                 GTAT GGG ATAC                 TTGTCCGCTGGAACC  49 125
    Dde_0816  837734 ..  837744 +  -3.2  -4.57341   AAGGGCCTGTCCAGA                 CTGT TGC GCAG                 TTTTTCCAGCACGTT  69 231
    Dde_0818  839832 ..  839845 +  -3.1  -3.28712   CTGTGTAAGTTTTTT               CGACAG GGC CTG-CG               TTGTCACGGCAAGGA  45 33
    Dde_0819  841009 ..  841048 +  -5.7  -4.38712   ATGGTGGCACGGTTA  TACGGGATTGCCCTC ATTGACGTGC GCGGGCAAGTCCGTA   TTTTCTGACACTGAA  73 146
    Dde_0820  842836 ..  842853 +  -9.1  -6.10295   GCGATGTATTGCAGA             GGCGGTC CGGC GACTGCC              TTTTTTTTGTCTTGC 100 83
    Dde_0822  846727 ..  846746 + -13.6   -5.4505   GTCTGAAATCCGGAA            GGCCGCTT GCCT AAGCGGCC             TTTTTTGTTGCGGCG 100 60
    Dde_0828 NONE
    Dde_0829 NONE
    Dde_0830 NONE
    Dde_0831  858238 ..  858258 +  -2.4  -4.62336   GTTTTAAGGCCGCAT            GGCCAGCA TCGCT TGCAGACC            TTTTTGCGGTGCGGT  65 34
    Dde_0832 NONE
    Dde_0833 NONE
    Dde_0834  862017 ..  862027 +  -3.2  -5.31275   TTTGAAGAGCTGTCG                 GTGC GCG GTAC                 TTTTTTATGCTGGGC  84 227
    Dde_0835 NONE
    Dde_0836 NONE
    Dde_0837 NONE
    Dde_0838 NONE
    Dde_0839 NONE
    Dde_0840 NONE
    Dde_0841 NONE
    Dde_0842 NONE
    Dde_0843 NONE
    Dde_0844 NONE
    Dde_0845 NONE
    Dde_0846 NONE
    Dde_0847 NONE
    Dde_0848  879680 ..  879693 +  -2.3  -2.63102   CTGACAGGTGCCGCA               CACCG GGGA CGGTA                TGGTATGACGCTGAT  38 37
    Dde_0849  881781 ..  881793 +  -2.6  -3.61902   GCGCGGGCAACGGCG                GTGC AAAGG GCGC                TTCTGTCTGATGCCG  50 3
    Dde_0850  883250 ..  883279 +  -5.5  -3.88232   TCTGCTGAAAAAACA       CGGTCTGGACGGC TGAT GCCGTACGATCCG        TTGTTGTATGCGCAC  61 10
    Dde_0851  884857 ..  884870 +  -5.9  -3.52764   CGGAGAGAACGGTTC               CGGCT TCGT GGCCG                TGTCTTTTATCTGAT  57 216
    Dde_0852 NONE
    Dde_0853  885331 ..  885343 +  -9.1  -3.14211   CAGCCCGCAAAAACG                CCGCT GAC AGCGG                TTCATCCCCGCGGGT  63 208
    Dde_0854  885901 ..  885939 +  -7.3  -3.87994   TAATCGGTTCATCCC   CGCGGGTGCGGGGAACA CATAA TTTTCGCCGAACGCGCG   TTTCTGCAGGTCGGT  68 61
    Dde_0855 NONE
    Dde_0856  886720 ..  886730 +  -3.2  -4.64861   TAGTGGGGATGATGC                 GTTG CAA CAGC                 TTTGTTTTGCGGAAC  69 503
    Dde_0866  895483 ..  895494 +  -4.4  -4.57341   GGAGAATAGAGGGGG                CGTT ATGG AACG                 TTTTTACAGGGAATT  71 32
    Dde_0867  896478 ..  896503 + -11.9  -4.34402   GGCACAACGCAAAAG         GCCCCGCAT CTGTCTGC ATGCGGGGC          TTTTCGTGTAACAGA  93 78
    Dde_0872 NONE
    Dde_0873  903011 ..  903032 + -18.7  -5.71712   TTTTGCCATGACAGG           CGCGGCCGG TTAT CCGGCCGCG            TTTTTTTGTATGCAG 100 30
    Dde_0876  906101 ..  906126 + -20.5  -3.53563   CTTACGTGAAATGCG         GGGGGGAGAGG TCAA CCTCTCCCCCC          TTTACAAGGAAATGT 100 58
    Dde_0877  906423 ..  906442 +   -10  -3.25113   GTCAGAATAACTCCG            GCAGTGTC CGCA GACGCTGC             TCTTCCGTTTTCCGG  68 31
    Dde_0878 NONE
    Dde_0879  910571 ..  910592 + -15.9  -4.16943   TTGTAATTAAGAAAA           GCCCGCGAA CTTG TTCGCGGGC            TTTTGCGGTATGACG 100 58
    Dde_0881  913192 ..  913225 +  -9.5  -3.15677   GCCGGTGCCGGTACA     TACAGGCGGACAGTT TTGT AACTGCCCGCCCGCA      TTGCATCATTCTGTC  67 177
    Dde_0887  917896 ..  917909 +  -5.9  -2.83249   TAGGATGCCTCGCTG               CGGCG GTTG TGCCG                TGCTGTTGTATGCGA  50 38
    Dde_0888  918426 ..  918470 + -19.4  -4.69622   CACCATTTGAAAAAA GACAACCCGTCTCTCCAGAG TGATT CTCTGGGGTGACGGGTTTTC TTTTTCCCCTTGTAT 100 31
    Dde_0889  918697 ..  918712 +  -6.1  -4.07568   AAGACATCCAATGGT              CGGGT CAAACC ACCCG               TTTTCACAAACCAAA  67 69
    Dde_0894 NONE
    Dde_0895 NONE
    Dde_0896 NONE
    Dde_0897  925398 ..  925414 +  -9.4    -5.626   CCATCATCCTCAACA              GCCGAC CTTGT GTCGGC              TTTTTTTATGCCCTG 100 54
    Dde_0898 NONE
    Dde_0899  926203 ..  926236 +  -6.7   -4.4017   GTGCCGACACCCACG     CG-GTGCTCCTCCTCG CTC CGAGGAGGACCAAATG     TTTTATCGAAATTCC  75 210
    Dde_0900 NONE
    Dde_0901 NONE
    Dde_0902 NONE
    Dde_0903 NONE
    Dde_0904 NONE
    Dde_0905 NONE
    Dde_0906 NONE
    Dde_0907  935637 ..  935671 +  -7.3  -3.84271   TGAATAAGTCGATCA    GGCGGT-CAGGCATATC AAT GATGT-CCTGTATCGCC    TTCTTGGTATTGTCG  66 172
    Dde_0909  937513 ..  937534 + -11.7  -3.89346   TAGAAAGGTCTCTGG           GCGTAGAAA CCCC TTTCTACGC            TTTCTACCATCCGAC  86 162
    Dde_0910 NONE
    Dde_0911  939742 ..  939753 +  -4.4   -3.4811   GTCATGATCATTCAT                CATC GGCG GATG                 TGTTCTTCTGCGGGC  52 478
    Dde_0915 NONE
    Dde_0916 NONE
    Dde_0917  943611 ..  943644 +    -6  -2.78384   AGTAACCGGCATCGA    GCCG-G-GTTCGGCCC ACAC GGGCCGGATGTGCGGC     TGTCATGGCCGAAAC  50 76
    Dde_0918 NONE
    Dde_0919 NONE
    Dde_0920 NONE
    Dde_0921 NONE
    Dde_0922 NONE
    Dde_0923 NONE
    Dde_0924 NONE
    Dde_0925 NONE
    Dde_0926 NONE
    Dde_0927 NONE
    Dde_0928 NONE
    Dde_0929 NONE
    Dde_0930 NONE
    Dde_0931 NONE
    Dde_0932 NONE
    Dde_0933  959752 ..  959801 + -20.9  -3.67622   GTCGGAAACCCGCTC GCTGCCGCTC-AGGGTC-CGGCG TCAGTT CGTCGAGGCCCTCGAGCGGCAGC TTGATTTTGAACGTG 100 84
    Dde_0934  963480 ..  963492 +  -3.4  -4.03234   CCCTGTGAGAGGACC                GATG AAACG CATC                TTTGTCTGCAGCCCG  56 33
    Dde_0935 NONE
    Dde_0936 NONE
    Dde_0937 NONE
    Dde_0938 NONE
    Dde_0939 NONE
    Dde_0940 NONE
    Dde_0941 NONE
    Dde_0942 NONE
    Dde_0943  968563 ..  968574 +  -3.6  -3.33696   GATGAGGACGGCAAT                GTCG AGTG CGGC                 TTCGTTCCCGGGGCG  49 213
    Dde_0944  969702 ..  969714 +  -3.4  -2.90496   AACGTCGGCATGTAA                TGGA GGTTG TCCA                TGATTTCCGAAGAAC  42 26
    Dde_0945 NONE
    Dde_0946 NONE
    Dde_0947 NONE
    Dde_0948 NONE
    Dde_0949 NONE
    Dde_0950  976426 ..  976436 +  -6.8  -3.63744   GGCGCAACCCGGAGC                 GCTC TTC GAGC                 TGTTTTCCGGGGCAC  63 243
    Dde_0953 NONE
    Dde_0954 NONE
    Dde_0955  981198 ..  981233 + -18.5  -3.15999   GCCACCGCCAATCCA    GAAACCCCGGATACGG CCAGC CCGT-TCCGGGGTTTC    TTCCGTCTGTGCGCC 100 51
    Dde_0956  982372 ..  982396 +  -2.1  -3.41602   AGTTCCCGGCCTCAC          TGTTTAAGGAG GGG CTCCATGAAAA          TTCTGATCCGCTCCA  45 19
    Dde_0957 NONE
    Dde_0958 NONE
    Dde_0959 NONE
    Dde_0960 NONE
    Dde_0961 NONE
    Dde_0962 NONE
    Dde_0963  989037 ..  989049 +  -3.3  -3.06696   TGGATCAGCGTTATT                GCCTG GGC CAGGA                TATGTTCGCACGAGC  43 399
    Dde_0965 NONE
    Dde_0966 NONE
    Dde_0967  998098 ..  998114 +    -5  -4.31379   CTTGAGAATTACTAT              CGCCCC ATGCA GGGCCG              TTTTGATGCGTTCCT  67 372
    Dde_0969 NONE
    Dde_0970  999526 ..  999574 +  -5.4  -2.77895   GGGCAGGTAGGTCAA TTCG-ATTCGGTTATGGGA-ACCG AAC CGGCGTCCGAAAACCGGATTCGAA GTTGTTGCGGCTCGA  47 31
    Dde_0971 1000388 .. 1000408 +  -4.7  -3.15544   CAACGTATGCGGCTG            CGGTAATGT TTG ACATTTTCG            TTACTGGCCGTAAAA  47 73
    Dde_0972 NONE
    Dde_0973 1002360 .. 1002386 + -20.8  -5.61881   AACGCATATGAGTAC         GGCGCGGGCGGC AAT GCGGCCCGCGCC         TTTTTATTTTTGCCG 100 82
    Dde_0974 1003207 .. 1003227 + -16.9  -5.46276   CAGATTTTTTCCGGC            TCCGGCACC ATC GGTGCCGGA            TTTTTTGTATGTATT 100 58
    Dde_0977 1005701 .. 1005724 + -18.2  -4.52589   GGAGAAAAGTAAAAA          CGCCCGCATC TGCC GATGCGGGCG           TTTTGTATGCAGAGC 100 136
    Dde_0997 1023569 .. 1023592 +  -7.4  -2.53876   GGCTGAGCTTTGCGA          CGGCCGCTGCT GAC AGCGGCG-CTG          TGCCTTACGGTACAA  53 35
    Dde_0998 1024365 .. 1024386 +  -8.7  -3.35197   TTCCCGCGGCAAAGC           GGTGGGGCA GGTC TGCCTCATC            TTCCTGTGTATGCGG  64 103
    Dde_1000 NONE
    Dde_1001 1027028 .. 1027053 + -11.7  -3.21925   CTGAGCTGCGGTCAG         CGCGGCGGCAG CACC CAGCCGCGGCG          TTCGTAGTGGCATGT  78 37
    Dde_1012 1035846 .. 1035856 +  -2.4  -4.13343   CCGCCTGAAACGTGT                 GCGG CAA CGGC                 TTTTCCGGCCTTTGT  59 327
    Dde_1014 1038103 .. 1038113 +  -3.2   -3.4285   CGTCATCCACGAGGG                 GCTT AAA AGGC                 TTGTGGGTTGAGTCC  47 4
    Dde_1015 NONE
    Dde_1016 1040780 .. 1040802 +  -5.7  -3.41051   CTCTTATTAGGAGAA           TGTGTAAAC TATTT GTTTACATA           TTGTGCTGAAAATAA  56 57
    Dde_1017 1041187 .. 1041201 + -12.8  -5.45652   TGAGAAATAAAAAAA               GCGGGC AAT GCCCGC               TTTTTTCTTGCCCGT 100 31
    Dde_1018 1041761 .. 1041796 +   -17  -3.03124   CATGCGGCGGACTGC    TGAAACGCCCTCTTCC TCAC GGAAGGGGGCGTTTTG     TGTTGCAGGCTGCGG 100 105
    Dde_1030 1057380 .. 1057401 + -15.9  -2.88544   CGGGCAGTAAAAAAA           CAAGCGCCG CGGA CGGCGCTTG            TCTGTCAGGCTGCGG  87 162
    Dde_1033 NONE
    Dde_1034 1061442 .. 1061452 +  -8.2  -2.75066   GCGCCAAGCTGCGTG                 CCGC GGA GCGG                 ATTTAAGGCGTTGTT  57 9
    Dde_1035 NONE
    Dde_1036 NONE
    Dde_1037 NONE
    Dde_1038 NONE
    Dde_1039 NONE
    Dde_1040 NONE
    Dde_1041 NONE
    Dde_1042 NONE
    Dde_1043 NONE
    Dde_1044 NONE
    Dde_1045 NONE
    Dde_1046 NONE
    Dde_1047 1077157 .. 1077176 +  -4.8  -4.56775   TGTCTGTTTGATACA            GGCGCGGC AGAT GACGCGGC             TTTTTGCCCGCACCT  71 52
    Dde_1048 1077298 .. 1077333 + -13.4  -5.03994   TCCCGTATCCGGATC    ATTAAAAGGCCGCTCT GTAC AGAGCGGCCTTTTCAG     TTTTTATCTCTCCGG 100 21
    Dde_1050 1079100 .. 1079132 + -14.9   -4.2558   GCTTCCTGCAAACGG      AAAAAGGCCGCCTCT TTC AGAGGCGGCCTTTGA      TTTTAGTCGGGCATG 100 114
    Dde_1053 1081795 .. 1081820 +  -5.3  -4.11216   AGAACGCCGCACCAG         CGCACGGCTTG TCCG CCAGTCATGCG          TTTTACCGGTGGCGC  66 395
    Dde_1063 1090467 .. 1090500 +  -5.2   -3.2256   TGCCGGGCACAATCC     GCTGCGTGCG-GTGT CTGCA GCGCGTGCCCGCAGC     CTTTTGCCTTATTTC  52 88
    Dde_1064 NONE
    Dde_1065 NONE
    Dde_1066 1093732 .. 1093764 + -21.4  -3.69083   CCGGAAAAGCTGATC      CTGAACCGCGGGGC ATTAC GCCCTGCGGTTCAG      TTGTCTCTGTATTCC 100 178
    Dde_1068 NONE
    Dde_1069 1095611 .. 1095641 + -16.1  -5.14563   AGTGCCGTATGTCTC       CCCCCGCACGGCG TATGT TGCCGTGCGGGGC       TTTTTTAATGCCGCA 100 49
    Dde_1071 1098971 .. 1098994 +  -5.3  -4.63218   GCGTTGCTCGGTGCG          GGCTAGACGG TTATT CTGTC-AGCC          TTTTCTTGACGGAAA  73 20
    Dde_1072 1099629 .. 1099645 + -13.7  -2.91383   TGCAAAGTGCGGCAC              GGCGCGT CTG ACGCGCC              TGTATGCCTGCGGGT  81 15
    Dde_1073 1100845 .. 1100869 + -20.1  -5.71712   GCGGACAATAGTAAA          GCGGGAAGGCT GTC AGCCTTCCCGC          TTTTTTTATATGCAG 100 51
    Dde_1077 NONE
    Dde_1078 1108307 .. 1108343 +   -16  -3.34013   TGCCGTGCGAAGAAC    AAAAACGCGGCTGCAT GGGTA GTGCAGCCGCGTTTTA    TTACTTGCGGCACTG 100 86
    Dde_1084 1115656 .. 1115683 +   -12  -3.53444   CCCGCCGGACGTATC        CGTCTGCCGT-GC GCT GCTGCGGCAGGCG        TTTGCGCGGCCATGG  77 395
    Dde_1103 1132652 .. 1132675 +   -16  -5.40072   GTACAGGCAATAACG          GCGCCGTCTC ACGG GAGGCGGCGC           TTTTTTTGCGGCCGG 100 91
    Dde_1108 NONE
    Dde_1109 1136263 .. 1136284 +  -3.8  -2.79302   GGATTGGAACTCACG           TTTTTTCC CATTAA GGAGAAAA            TATCATGCCGATGAT  43 45
    Dde_1110 1138302 .. 1138327 + -20.5  -5.00616   GGCGCGCTAGCTACA         GGGGCGGTTGC TGCC GCAACCGCCCC          TTTTTTACCCCCCAC 100 44
    Dde_1111 NONE
    Dde_1112 NONE
    Dde_1113 NONE
    Dde_1114 1143985 .. 1144010 + -21.9  -4.39277   TAACACCCTACGGTT         GGCCCGGCTGC TTAT GCAGCCGGGCC          TTTCTTATGGTGTTC 100 73
    Dde_1134 NONE
    Dde_1135 1165205 .. 1165237 +  -4.8  -3.49765   GACGTCCACGGTAAA      GCAGACCACGTTTT GTGAA AACTCGTGATCTGC      CTTTGTTTTGTGTCT  52 143
    Dde_1136 NONE
    Dde_1137 1167683 .. 1167729 +  -6.5  -3.54256   ATGGTCACGGTGGTC TGAC-CGGCAGCAGACGCG-GCG GAA TGCATGGGTCCGCCGCCGTGTCA TGTGTTTTTCGCAAT  60 23
    Dde_1138 1168578 .. 1168601 +  -7.4  -5.37593   GTGACAGCAATGAAG          GCCTTTTTGC TCCG GCGGAAGGGC           TTTTTTGATTTGCAG 100 37
    Dde_1139 1168859 .. 1168879 +  -3.1  -3.36823   TAGTATGCTGTCTTA            CAGCCGGCG TGG TGCCGCGTG            TTCAGTTTTCCGGAG  47 38
    Dde_1140 NONE
    Dde_1141 1169981 .. 1170005 + -14.2  -5.36441   AATCAGGTAGATAAA          GCCGCACCCC GTACA GGGGGGCGGC          TTTTTTGTATCCGGC 100 186
    Dde_1143 1170644 .. 1170679 + -11.3  -5.08824   TTGGTACCCGAGTCT    G-GAAGGCGGCATCTT ATGGG GAGATGCTGCCTTCTC    TTTTTTGCATGCCCG 100 88
    Dde_1144 1170945 .. 1170981 +  -5.8   -4.1891   GATAGCTGGCAGAAA   TTTCCGGTATGCCGCGC GTCC GCGCGGC-TGGTGGGAG    TTTATGTTGAAACCG  67 36
    Dde_1145 1171356 .. 1171377 + -14.4  -5.64274   TTGTGTATCTATGCA           GGCCGCGC TGTACC GCGCGGCC            TTTTTTTGTGCATCG 100 54
    Dde_1146 1172642 .. 1172678 + -13.8  -5.67063   CAGTTTTATAGATAG   TCCCTCTGGCAG-TTCC TTCC GGACTCTGCCGGAGGGA    TTTTTTTATGCTCAA 100 212
    Dde_1149 1177030 .. 1177049 + -16.4  -3.62096   GTGCACAATGAGGAC            GCGGCCGG TTCT CCGGCCGC             TTTCACATGATGAGG 100 64
    Dde_1150 1178150 .. 1178173 + -18.2  -4.28488   CTATCAGAACCATCA          GGGCCGGAAG ATAT CTTCCGGCCC           TTTCTGTGTTTGAAT 100 129
    Dde_1151 1179141 .. 1179156 + -11.8  -5.93809   CGACAACGTGCCGGT              GCCGCC TTAC GGCGGC               TTTTTTTTATGCGCG 100 54
    Dde_1152 1181180 .. 1181205 +  -4.7  -3.69354   CTCTGCCGCCTGTGC         TTCGTACGG GTCTGTTG CCGTGCGGA          TTTCCGATTCTGGCC  56 475
    Dde_1158 1184172 .. 1184185 +  -3.8  -2.99257   GGCAAGGAGTTGTAG               TGCG CAGGCA CGCA                TAGGTTTTTTTGCGG  44 26
    Dde_1159 1184666 .. 1184690 +  -5.7  -3.90112   GCAGCAGGCGGAAGC         CCCGTGTGAC ATTGCC GTC-CGCGGG          TTTCGTTGCGGCGCA  63 58
    Dde_1160 1185316 .. 1185326 +  -2.4  -5.18726   GCAGCACATCTGCGT                 GCGG GTG CCGG                 TTTTTGTTATACGCC  78 370
    Dde_1164 NONE
    Dde_1165 1190472 .. 1190488 +  -5.1  -4.30576   GATGAACAGAACGGC              AAAACGG ACC CCGTTTC              TTTTGCTCATGGCAA  67 439
    Dde_1169 1194193 .. 1194215 + -20.6  -4.43213   TACCGGTAGATAAGA           GGCGGGCAGC ACG GCTGCCCGCC           TTTTCATGTATTCAC 100 47
    Dde_1173 1200639 .. 1200661 +  -7.6  -3.63336   CGCCGCATGACAGGA           TGCTGCCGCC CCG GGCTGGAGCA           TTTCCGGTGCTGTAT  65 113
    Dde_1174 1203072 .. 1203094 +   -17  -5.21709   AGGTTTGTTAATCAG           GGCGGTGTCG TTA CGGCACCGCC           TTTTTTGCTGTGCAG 100 122
    Dde_1177 1205468 .. 1205482 +  -7.1  -2.79501   GATTCGCATGAACGA               CCTGC CGGAT GCAGG               TCTGGTCAGACTCTC  52 204
    Dde_1178 1206669 .. 1206689 +  -3.1  -4.11216   ATATACCGGCCGGCA            TCGCTGCCG GAC CGCCGGAGA            TTTTCCGCATGCAGA  58 89
    Dde_1179 1207330 .. 1207343 +  -5.2  -2.78961   GAGTATCGGGGGATA               GCCG CATGGT CGGC                CTTGTAATTGTTTCT  47 25
    Dde_1180 1210000 .. 1210020 +    -9  -5.09685   GGTGAACTGTAAAAA            CGCAGTCT GTTCA GGACTGCG            TTTTTCTGTGTGTTC 100 171
    Dde_1188 1218402 .. 1218423 + -10.9  -6.00086   GATATACAAAAAAAA           GAGAGGAGC TCCG GCTCCTTTC            TTTTTTTTGTAATGT 100 52
    Dde_1189 1219439 .. 1219468 + -22.2  -5.40474   CTATGCACCTGACGA       GTGCGGCGGCCG CACCTC CGGCCGCCGCAC        TTTTTTTACCGGACT 100 43
    Dde_1190 NONE
    Dde_1191 NONE
    Dde_1192 NONE
    Dde_1193 1222309 .. 1222330 +  -2.9  -4.35044   ACCCCACGCACACAG           CTGACAGCGG CAG CCGCTC-CGG           TTTCTGTTTCAGTCA  62 22
    Dde_1200 1228044 .. 1228067 + -13.9  -5.76237   CTTACAGTGACATAA          CGCTGCGCA CAGAAT TGCGCAGCG           TTTTTTGTTTGTGTC 100 168
    Dde_1201 1229826 .. 1229856 + -13.9  -2.68434   ACTCCGCAAAATACC       CGCGCCGCCGGCA TGGTC TGCCGGCGGCGGA       TGATATCATATCAGA  78 40
    Dde_1202 1230181 .. 1230191 +  -8.2  -3.43773   AGGCGTTTTTCGCCG                 CGGC GTA GCCG                 TATTTGCATATGCAA  64 18
    Dde_1203 NONE
    Dde_1204 1232621 .. 1232632 +  -5.8  -3.85891   CGCCGCATGTGCCGT                CCTG CCGG CAGG                 TTTCATACATTTTTC  63 72
    Dde_1205 1233737 .. 1233752 +  -2.4  -3.42726   TGCGGCGAGTATTGA              CCTGCG GCGC CGGGGG               TTGTACGTGCTTTTT  45 59
    Dde_1206 NONE
    Dde_1207 NONE
    Dde_1208 NONE
    Dde_1209 1237894 .. 1237916 +    -4  -3.21934   GTGCTCCTACGGGGG           GGCGGATACC GCG GGTGTGGGCC           GTTTTGTGCAGCCCA  47 60
    Dde_1210 NONE
    Dde_1211 NONE
    Dde_1212 NONE
    Dde_1213 NONE
    Dde_1214 1241708 .. 1241755 +  -9.6  -3.50877   TGCGCAAATAGACGT CATGGTGCGCCGCACCGCCGCA ATCT TGCTGCGGTTCTGCGCGGCGCG CTTTTTGTCAGATGA  71 30
    Dde_1215 1242575 .. 1242585 +  -8.2   -6.5058   CCTTGCCAGCCAATG                 CGGC AGT GCCG                 TTTTTTTTTATTTGT 100 109
    Dde_1216 1244130 .. 1244159 + -14.9   -4.1899   CTGTTGCAGAAACAA       GGGCGGCGCGGCC TGCG GGCTGCGCCGCTG        TTTTACATGCCGTGC 100 49
    Dde_1217 1245589 .. 1245614 + -20.5  -3.57651   TGTAATGCTGAAAAA         GGGGCGCATCC CGAA GGATGCGCCCC          TTGTCTGGTATGGAA 100 229
    Dde_1219 1247662 .. 1247681 +  -2.2  -3.95873   AAAAAGCCTTTTTTC            GACAAAAA CACA TTTTTTTC             ATTTTTTTGTCAGCA  56 188
    Dde_1221 1247791 .. 1247812 + -18.7  -3.34043   AGGCAAAAAAAGAAA           GGCGCCCGC CGTA GCGGGCGCC            TTGTGCGCTGGTAGG 100 12
    Dde_1224 1248916 .. 1248947 + -10.8   -4.8066   TTCGAGAGTTAAAAT      TTGGTGCCCCGG TCGGTATT CCGGGGCACCTG       TTTTTAGATTGTATT 100 84
    Dde_1230 1251819 .. 1251834 +  -3.2  -3.71527   TTCACGACGGGAGGG              GCAATG GTTA CACTGC               TTTCAATAGTTGGGC  51 157
    Dde_1231 NONE
    Dde_1232 NONE
    Dde_1233 1253243 .. 1253255 +  -4.7  -5.19328   GGCGGCGTAATCTCC                CGGCC ACT GTCCG                TTTTTCTTATGGCAT  85 31
    Dde_1234 1253671 .. 1253710 +  -5.2  -4.64861   TCGAAAGTACAAAAA  GGGTGCAATCCAGAGAT TTTTCTC ATTT-TGGATTTCACCC  TTTGTTTTGCCCAGG  73 53
    Dde_1235 NONE
    Dde_1236 1254246 .. 1254267 + -17.3    -5.626   CGCAAAATGCGGAAA           GGGCCGGAG TGTT CTCCGGCCC            TTTTTTTGTGCGGTG 100 198
    Dde_1244 1259702 .. 1259715 +  -4.5  -4.10164   GCGTGCAGGCATAAG               GCAGCC AGC GGC-GC               TTTGTCTCCTGCTGC  62 125
    Dde_1245 1260620 .. 1260642 +  -4.7  -3.34398   ACTCTCCGCTCACTC           CGGCAGGTC AGTGC GTCCTGCGG           TCTTTCCGGCGGAAC  51 62
    Dde_1246 1261634 .. 1261658 + -20.1  -3.96148   TCCGATTATATAAAA          GCCGCACCTGA CCG TCAGGTGCGGC          TTTGTCGTGCGGGCA 100 147
    Dde_1249 1263847 .. 1263871 +  -6.3  -3.65425   GTGACTATGTCGCCG          CCGGCAAACAC GTC GGGTATGCTGG          TTTCGCCTGTGTCGC  61 312
    Dde_1262 NONE
    Dde_1263 1278436 .. 1278484 +  -9.5  -2.87132   GTTTGTCCTGCCGCA GGCCGCAGCCG-CGTGGCGT-GC ACAAG GCTGTGCCGCGTCTGGTGCGGCC TGTATCCGGCAGGCG  65 50
    Dde_1265 NONE
    Dde_1266 NONE
    Dde_1267 NONE
    Dde_1268 1284827 .. 1284870 +  -8.1  -4.13767   CGGGCGCGGGTGAAG GC-GCGCCCGTCCTGCAGC-GT CTC ACTGC-GCGGGCCGGACGCTGC TTTTCCGCTGCACCC  77 59
    Dde_1269 1286587 .. 1286644 + -19.3  -3.92746   CGTCTGTAACAGAAA CAGATGCACCGCCC-GCACAGGCCCGT CCGGCC ATTGGCCGG-GCAGGGCGGTGCATCTG TCTTTTTCCGGTGCG 100 32
    Dde_1271 1288904 .. 1288916 +  -6.2  -3.52073   ACGACCACTTTAAGC                GCCG GAAAA CGGC                TTCTGATATTCCGCA  58 353
    Dde_1276 1295630 .. 1295643 +  -5.9  -3.62597   TCATGCGGTGTCTGA               GGCGC TGAT GTGCC                TTGTTGAAAAATACA  60 18
    Dde_1277 1295952 .. 1295966 +  -3.5  -4.89729   CTGGCTGTCCGGCAG               GCTGA GGAGA TCGGC               TTTTTGAGTTTTGTC  75 105
    Dde_1278 1296934 .. 1296953 + -12.2  -5.66684   CAAAGACCGTAAAAA            GGAAGGAC TCAT GTCCTTCC             TTTTTTTGTGCCTTA 100 51
    Dde_1279 1299333 .. 1299360 +   -17  -3.32966   AGGTGCATACTATGA        CCGCCCGGTGCA GCGC TGTGCCGGGCGG         TGTTATGTACAGTCT 100 57
    Dde_1281 1301637 .. 1301656 + -13.6  -4.64861   GCATATATACCACAA            GAGGACGC TCCG GCGTCCTC             TTTGTTTTGCGGGAG 100 49
    Dde_1282 1301991 .. 1302017 +  -5.7  -3.66803   GGTATCCTTGGTGTT         CAGGGCGGAAC GTATG GAACCGTCCTG         TTTACCCTCTTCAAG  58 173
    Dde_1287 1306937 .. 1306970 +  -3.7  -4.67608   CTTCGGGATTCAGGC     GCAGCAGCTCTTGCC ACGC GGCAAATGCTTCTTC      TTTTCTGTTCAGGTC  70 120
    Dde_1295 NONE
    Dde_1296 1316641 .. 1316678 + -11.9  -4.67552   GGCGCAGATAGTTTT   GGGCTGAGGGCTCCGGA GTTT TCCGGAGCCCTCTTTCG    TTGTTTTTTCGTGGG 100 44
    Dde_1297 NONE
    Dde_1298 1318032 .. 1318044 +  -4.7  -5.19328   GGCGGCGTAATCTCC                CGGCC ACT GTCCG                TTTTTCTTATGGCAT  85 31
    Dde_1299 1318274 .. 1318296 +    -2  -4.07568   TCACTCCCACATACA          CGCTG-CCGG AGTAA CCGGGCA-CG          TTTTGAAGAAAACAG  56 12
    Dde_1300 1319571 .. 1319591 + -14.1   -3.4072   GGGTACACAAAAAAA            GACTGCAGT GTA ACTGCAGTC            TTATACTAGCGGATG  95 184
    Dde_1305 1325618 .. 1325651 +  -5.3  -4.13945   GTCGAGTCTGCGGGT     GCAGGAACGGTGCG TACCTCT TGCACC-TGCCTGC     TTTTACCGTCAGCCT  66 430
    Dde_1309 NONE
    Dde_1310 1329599 .. 1329632 + -25.5  -4.50976   ACTGTTTTTTCTGTT     CAAGCGTCCTCAGCC TGCA GGCTGAGGACGCTTG      TTTTGTGGTGTGCAA 100 59
    Dde_1311 1330493 .. 1330511 + -13.2  -5.24129   TGTTGCATAAAAAAA             GACATCGC ATT GCGATGTC             TTTTTTATGGCGCGG 100 76
    Dde_1313 1333545 .. 1333564 + -12.1   -5.4505   GTAATCTTGTATGAC            GGCGGGC GTGACA GCCCGCC             TTTTTTATTGCCGGC 100 60
    Dde_1316 1335997 .. 1336010 +  -9.5  -4.96848   CCGGATGTGTATCAG               GCCGG CTCT CCGGC                TTTTTCTATAAGCAC 100 72
    Dde_1318 1339224 .. 1339263 + -14.5  -5.54885   CTGACCTGTATGGCT  C-GACCGGAAAAAGCAGA CTTGC TCCGCTTTTTCCGGTCTG  TTTTTTGTTCCTGTT 100 85
    Dde_1319 NONE
    Dde_1320 1339989 .. 1340014 + -19.1  -5.93809   TGCCTGAGTTGCCTG         CGGGCCGGAAA TATA TTTCCGGCCCG          TTTTTTTTGTGCCGG 100 64
    Dde_1321 NONE
    Dde_1322 NONE
    Dde_1323 1344285 .. 1344316 + -10.9  -5.02074   TACATACGAAACAGA      AGGACGGGAGTAC GCTCAG GTACTCCCGTCTG       TTTTTTAGCAAATGC 100 47
    Dde_1343 NONE
    Dde_1344 1362411 .. 1362456 + -19.2  -4.07568   GCGATACGAGTACGA CCTGACAGAATGGCTTTCGC GCAAAG GCGAAAGCCATTCTGTCTGC TTTTGGGGGGACAGG 100 99
    Dde_1345 1363194 .. 1363213 + -10.7  -6.00086   TACGCCGCGTTGAAA            CGTCCGG CTGGTT CCGGACG             TTTTTTTTATGCTCT 100 50
    Dde_1346 1363960 .. 1364016 +  -3.7  -3.41359   TCATGACAACGGACG GCCTATAGTTTTTCACCGTCTGGCCG ATATGC CGGACAGACAGAGGTAAGTTAT-GGC TATTAGTTTTGACAG  49 45
    Dde_1347 NONE
    Dde_1348 1364999 .. 1365016 +  -6.2  -3.27022   GACGGCCTTTCCGGG             CCGGTG CTGTTC CGCCGG              TTCGTGTCCGGTCCG  54 45
    Dde_1349 1365777 .. 1365798 + -15.9  -6.07627   ACCGGTTTCACACGG           GCCGGAACC TGCG GGTTCCGGC            TTTTTTTTTGCGCAT 100 43
    Dde_1350 1366798 .. 1366822 +  -4.2  -4.08557   TTATTACATCCAGTA         GGCTG-ACTCC GGAA GGAGGACGGCC          TTGTTCTTTGACGCA  62 93
    Dde_1351 1369580 .. 1369618 +  -5.9  -4.34402   CCGTTCAGGTTGTGC  CGGT-GCTGCCGCGCCGGT CAG GCCG-CGCTGGAGCTGCCG  TTTTGCTCTGCGGCG  71 68
    Dde_1353 1370677 .. 1370689 +  -3.3  -2.57132   AGCCAAAGTACGTCG                CAACC GGT GGTAG                ATTATCCGCACAGCC  40 13
    Dde_1354 1371132 .. 1371154 + -17.7  -5.42198   CATATACAGTGATAA           CGCCGCGGC TGTGT GCCGCGGCG           TTTTATTTTTTGGGG 100 59
    Dde_1355 1371981 .. 1371996 +    -9  -3.09492   TCGTTTTCAGTTACG              GGCTGT ACAG ACAGCC               TGTTGCCCTTGCGCA  60 311
    Dde_1360 NONE
    Dde_1361 1381772 .. 1381785 +  -8.1  -5.93809   GCCGGTACAGAAAAG               CGGAC ACAG GTCCG                TTTTTTTTGTACCGC 100 269
    Dde_1363 NONE
    Dde_1364 1383105 .. 1383124 +   -15  -4.28188   GGACGCAAAAAAAAA            GCCCCTGC CTGA GCAGGGGC             TTTATATTCTGGCTC 100 14
    Dde_1365 NONE
    Dde_1366 NONE
    Dde_1367 NONE
    Dde_1368 1389668 .. 1389689 + -14.5  -5.28683   TCCGGAACGCATCAA           GGGGATGTC GCAA GACATCCCC            TTTTTTCATGTTCAT 100 44
    Dde_1369 NONE
    Dde_1370 1391720 .. 1391738 + -13.2  -3.24329   AACAGCATGAAGTGT             CACAGGGT TCA ACCCTGTG             TATTCGTTGCCAATA  87 103
    Dde_1371 NONE
    Dde_1372 NONE
    Dde_1373 NONE
    Dde_1374 1394645 .. 1394677 + -18.5  -4.52589   AACTGAAATACCAAG      CAGGGGAAAGCGGGC ACG GCCTTCTTTCCCCTG      TTTTGTCTGCACACG 100 54
    Dde_1375 1395760 .. 1395773 +  -5.3  -3.59979   TCGCCGGCGGACTAC               CGAAT CCCG ATTCG                TTTCCGGTGGCGGGG  55 161
    Dde_1378 NONE
    Dde_1379 1398539 .. 1398552 +  -3.1  -3.27406   TTGCCCGCGGAAAAA               GGCGTG CGG CA-GCC               GTTTTATGATCCGGC  45 3
    Dde_1380 1399346 .. 1399372 +  -8.7  -4.63218   CAATCTCTTCCAGCT         CCTGCGCGG CAAACGCGT CCGCGTAGG         TTTTGTTGCACCAGA  86 407
    Dde_1382 1402984 .. 1403013 + -22.3  -5.34055   TAGCGCTTCTTTTTA       CGGCATGTTCCGC CCCG GCGGAACATGCCG        TTTTTTCATATTTGT 100 55
    Dde_1383 NONE
    Dde_1384 NONE
    Dde_1385 1404210 .. 1404250 +    -3  -5.65513   AATCAGGGCGTAAGC  CATATGGCGGGCCGGAAC TCCGT GCTCCGGCCCGCTTCAGC  TTTTTTTGATTCCTG  89 39
    Dde_1386 NONE
    Dde_1387 1406169 .. 1406196 + -10.5  -3.95435   TCCCGCCGAGGGACG        GGCGGCGGTTT CCTGGC GGGCCGCCGCC         TTATGTTTTACGGAG  83 90
    Dde_1388 1407082 .. 1407100 +  -4.4  -2.52946   CCGGTATTTCTTGCA             GGCAGGGC GCA GCCGTGGC             ACTTTTCTGCGGACG  43 42
    Dde_1389 NONE
    Dde_1390 1408501 .. 1408537 +  -3.8  -2.58861   ACGTAATCTGAACGT   CTCATA-CGGCGGGG GGGACATA TCTTGCCGGTATGAG    CTTGTGAGACTGATA  42 35
    Dde_1391 NONE
    Dde_1392 NONE
    Dde_1393 1411214 .. 1411241 +  -6.3  -3.53224   TGCAGAAGAACCCAT        GCGGCAGGT-TC TGCGC GACAGCTGCCGC        TTTGACCGGGGGGTA  57 194
    Dde_1394 1411654 .. 1411664 +  -8.2  -2.89564   TGTGGGGTATGAAGG                 CCGG AGG CCGG                 TATATAAACTGAACA  59 3
    Dde_1395 1412266 .. 1412295 + -19.5  -3.53012   CTGGAAGCTTAGAAA       CAACAAAGCCCGT CTGT ACGGGCTTTGTTG        TTTCAGGGCGGGAGA 100 29
    Dde_1400 1416860 .. 1416872 +  -3.3  -5.78622   CCAATATCGCGGTCA                GCCTG CTC CATGC                TTTTTTTTCGCGTAC  90 196
    Dde_1403 1420189 .. 1420214 + -10.3  -3.43618   TTTGCAGCATTTTTA         CGGCAAAGGCG GCAG CGCCATAGCCG          TTGTCGATATTGGTT  69 360
    Dde_1405 1422616 .. 1422632 +  -7.9  -5.53288   GGTGGCCGGCGGTTC              TGGCCTG CCA CGGGCCG              TTTTTTTCCGTTCCG 100 57
    Dde_1406 1424853 .. 1424877 +  -5.5  -3.00525   GTACGTCTCTCGAAA          ACGGCTGCTGC TTA GCGGCGGCCCA          TCTGCTTTGAAAAAA  49 11
    Dde_1407 1426809 .. 1426830 + -15.1  -5.14985   CGCAGAGCATTCCCG           GGCCGCCCT GAAA GGGGCGGCC            TTTTTCTGTCTTTAC 100 42
    Dde_1408 1427500 .. 1427541 + -23.9  -3.77607   ACCGCAGCCAGAACA AACAATGACGCCGCGCTTC TCAG GGAGCGCGGCGTCATTGTG  TTTACTGGAATTCTT 100 47
    Dde_1413 1432743 .. 1432769 + -19.5  -5.75342   AAACGTGTACTCGCA         GCGCTGCGGAG CTTTC CTCCGCAGCGC         TTTTTTTTGCGGAAC 100 58
    Dde_1414 1433565 .. 1433580 +  -3.2  -4.11216   GACCAGCTGGATGGA              AGAGCT GTAG AGCTCA               TTTTCGGCATCCAGC  60 305
    Dde_1417 1439517 .. 1439533 +  -3.6  -2.62184   TGCAGGCCCGGCTGT              CTGCCG CGCCT CTGCAG              TAGTATCCGCGGGCG  42 6
    Dde_1418 NONE
    Dde_1419 1443210 .. 1443222 +  -9.1  -3.14132   AGGCCAGACAGAACG                CGCTC AGG GAGCG                TTGATGGAAAACACG  63 9
    Dde_1420 NONE
    Dde_1421 1446543 .. 1446569 + -19.5  -5.14563   CAGTGGATAAGAAAA         CCGGCGGAACG CATGA CGTTCCGCCGG         TTTTTTGCTGCGGAG 100 79
    Dde_1425 1452140 .. 1452158 +  -3.1  -4.05669   GCGGCTTCGGTCATA            CGGGA-CG TATC TGATCCCG             TCTTTTTCTCAGCTT  56 12
    Dde_1426 1453443 .. 1453469 + -20.2  -5.68039   TGATGAAATTGTCAA         CGGTGCAGCCTG ATG CGGGCTGCACCG         TTTTTTTGTGCCTTT 100 67
    Dde_1427 1453918 .. 1453940 +  -7.6  -5.69473   GTGCTCCTGCAAAAG           GGTTGCGGCA AGG TGTCGCGCCC           TTTTTTTGTGGTGTC 100 58
    Dde_1428 1455019 .. 1455030 +    -3  -3.05463   CCGGAAAACGACTAA                CAAT GGAG ATTG                 TTACATGAAAAGACT  43 75
    Dde_1429 1455881 .. 1455904 + -17.4  -4.80396   GCTGGTTTACCGCGG          GGGCGCGGCG TATC CGTCGCGCCC           TTTTTCCCTGTTTTC 100 56
    Dde_1430 NONE
    Dde_1431 NONE
    Dde_1432 1458232 .. 1458248 + -13.7  -5.60993   AAAAGATGTAAAAAA              GCGGAGC AGT GCTCCGC              TTTTTTTGTGCCGGA 100 67
    Dde_1434 NONE
    Dde_1435 NONE
    Dde_1436 NONE
    Dde_1437 1462679 .. 1462698 + -16.4  -3.61268   CACCAGAAAAGACAA            GGGCGCGG GAGA CCGCGCCC             TTTGACCGTTAAATA 100 72
    Dde_1438 NONE
    Dde_1439 NONE
    Dde_1440 1465523 .. 1465547 + -17.2  -6.09133   CAACAGAGAATACAA          CGGGATGCCC GCAAA GGGCATCCCG          TTTTTTTTTGGGATG 100 50
    Dde_1442 1467682 .. 1467708 + -18.8  -5.27335   TACCGTTTATAAAAA         CAGGCCTGCAGA GCT TCTGCGGGCCTG         TTTTTATTTAAGGCA 100 48
    Dde_1448 1473823 .. 1473870 + -14.2  -5.40072   CGTCTGAACGCGACA GAGCATTTTTGCAGCGGCGGTG AAAG CCCACCCGTTGCAGAAATGCTC TTTTTTTGGGCCAAA 100 50
    Dde_1449 1475237 .. 1475254 + -12.7  -4.39329   CAGATTAACAATAAG             GCCCGCT GCAA AGCGGGC              TTTGTTGTGTCCGGT 100 45
    Dde_1455 1479276 .. 1479298 +  -2.7  -3.96298   GACCACCCCCTATCA           TCAGCAC AGGATGAAG GTGCTGG           TTTCCTTGCTGCCTG  56 248
    Dde_1457 1480073 .. 1480102 + -13.7  -5.23765   AAGAACGGTTTACGG       TGTCCGGTTGTGT AAAG ATACAGCCGGACA        TTTTTCTGTTATTTC 100 90
    Dde_1459 NONE
    Dde_1460 1482472 .. 1482517 +  -9.8  -5.40072   TCAAGTAGGGTAGTA TAGGCCTGCAGCCTT-TGCGA CGTGC TCGCGTGGGGCTGCGGGTTTA TTTTTTTCGAGCAAG 100 99
    Dde_1461 1483510 .. 1483527 +  -6.9  -2.85216   ACCGGCCGCCTTGTA             CGCTCCG CCGG CGGAGCC              TGATTGTGCCTGCTG  52 5
    Dde_1462 NONE
    Dde_1463 1485820 .. 1485832 +  -3.3  -4.28361   CGTGTCGTTCTGAAA                CAGTG CCC CTCTG                TTTTCGTAGGCTTCG  64 110
    Dde_1472 1493377 .. 1493410 + -10.2  -3.31691   GAGGGTCAGTGTGCG     GCCGGCAGGCCTGT CATGAA AGGGGGCTGCCGGC      TTCATGCTATTTGTC  73 106
    Dde_1481 NONE
    Dde_1482 1501884 .. 1501905 + -15.1   -5.9362   TGATGACGGCGACGG           CGCCCTGCG GTTA CGCGGGGCG            TTTTTTTGTGTTTTC 100 59
    Dde_1484 1504942 .. 1504967 +   -19  -5.93809   TCAGGCGATAAAAAA         CCGGCCGCGG GTATGA CCGCGGCCGG          TTTTTTTTGTGGGGG 100 138
    Dde_1487 1509837 .. 1509849 +  -5.5   -3.3692   ACGTAAGGAATTTTG                CAGCT GAT GGCTG                ATTTTTCACATAAAA  53 50
    Dde_1488 1511062 .. 1511090 + -18.9  -5.60993   AACCGCCATAAAAAA        GAGGCTGCCACGT CAT ACGCGGCAGCCTC        TTTTTTTATGCAAGA 100 63
    Dde_1491 1513199 .. 1513211 +  -4.7  -2.98015   CAGCGCGTGCGTCTG                CCCGC AAG GCCGG                TGTCTGATGCTTAAA  46 6
    Dde_1492 NONE
    Dde_1493 NONE
    Dde_1494 1515787 .. 1515802 +  -3.2  -2.66291   GGCATGACGCCGGGG              CGCATG CGGC TGTGCG               TCCTGTGGATGTGTG  40 34
    Dde_1495 1516208 .. 1516235 + -22.8  -5.03227   GAAAGGCTCTTTTCA        GGCGCATCCGCC ATGT GGCGGATGCGCC         TTTTGTTTGTGGTGT 100 54
    Dde_1499 1519817 .. 1519872 + -13.3  -2.61264   GCCGCTGACATTTTC TTCCCAGCGGCGCTGTTCGTCTTCCGG CATG CCGAAGGA-GTGCTGCGCCGC-GGGAA ATTCTCCCTGACGCA  74 33
    Dde_1501 1521793 .. 1521816 + -18.2  -5.74122   ACCGTTGGGGTATGT          GCCGGAGCAG TTTG CTGCTCCGGC           TTTTTTTATGTAATA 100 48
    Dde_1502 1522925 .. 1522952 + -21.4  -4.18018   GAATCGGAGAAAACG        GGCCGGAAAGCC GAAA GGCTTTCCGGCC         TTTTGCATGCGCAAC 100 57
    Dde_1503 1523646 .. 1523679 +  -7.4  -2.87132   GGCAGCCGGCCCTGA    CGGCAGCG-CCGCAGG CTGT CC-GCTGCCGTTGCCG     TGTATGCGCCGCGGC  56 26
    Dde_1504 NONE
    Dde_1505 NONE
    Dde_1506 1525063 .. 1525093 + -11.1  -3.10761   GGAGTGTTTACTGGC       TTGGGCGGCGTTC ACGGG GAACGCTGCCCGC       TATGTATATTGGGAT  72 64
    Dde_1507 NONE
    Dde_1508 NONE
    Dde_1509 NONE
    Dde_1510 1529881 .. 1529898 + -12.7   -4.8048   GATATCAGCTTTACA             GGCCGTC TCCG GACGGCC              TTTTTGCTGTCCGGC 100 52
    Dde_1511 1531223 .. 1531244 + -11.6  -4.52589   CTTGCGCACACAAAA           GCCGGTCT GTGGTG AGACCGGC            TTTTGTGTGCGGGCG  93 181
    Dde_1513 NONE
    Dde_1514 NONE
    Dde_1515 NONE
    Dde_1516 1536566 .. 1536600 +  -7.1  -4.76041   TTGATATCAGCATAA    GCGG-CAGGTAGCGCT CTTC AGCGCGGCTTGTCTGC     TTTTTCATGCGTGTC  81 15
    Dde_1517 1538025 .. 1538036 +  -4.4  -2.83715   GGTTGAAGGATGCAA                GTCT AAGG AGAC                 TGTCATGCTGATACG  45 43
    Dde_1518 1538912 .. 1538925 +  -3.7  -5.39755   TTCCCTTCAAATGTT               GACGC AGGG GCGGC                TTTTTTATGATTCTG  86 24
    Dde_1519 NONE
    Dde_1520 1541834 .. 1541853 +  -5.6  -2.87211   TAACCAAACCGCCGG            CACTGGCG GCTA TGCCTGTG             TCTGTGCGGCCGAAT  49 120
    Dde_1521 NONE
    Dde_1522 NONE
    Dde_1523 1544251 .. 1544261 +    -4  -4.13767   TCCTCAGAAGCCGGT                 TCTT CCG AAGA                 TTTTCCCGTGACAAC  62 218
    Dde_1528 1547530 .. 1547548 + -14.6  -3.89971   ACGGAAGCCTGCGGC             GCGGCATG GGA CATGCCGC             TTTGATGTGGTTATG 100 40
    Dde_1529 1548967 .. 1548992 + -10.5  -4.35524   GACCAGCCTTTCCGG         CA-GCAGCCTGC ACA GCAGGTTGCCTG         TTTTGCCTTTGCCGC  85 425
    Dde_1531 1551348 .. 1551382 + -16.5  -5.03145   GGCCAGAGCCAAAAA    AACGGCGCGGCAGGAT ATGC ATCC-GCCGCGCCGTG     TTTTTTGGCCGGTTA 100 505
    Dde_1536 1556183 .. 1556228 + -17.5  -4.56597   CATTTTTGCTGACAA AAAATGCTCCGGCACCGGTGC ACAT GCACCGGTGCCGGAGCTTCGG TTTTTCAGAAAACGC 100 63
    Dde_1538 NONE
    Dde_1539 NONE
    Dde_1540 NONE
    Dde_1541 1560546 .. 1560586 +  -6.9  -4.17048   CTGATGTGTCGGGTG CGGCCGTTTTTGT-CCGT TATTCT GCGGTACAGAGGCGGCTG  TTCTTTTCCGGCAGG  70 37
    Dde_1542 1563020 .. 1563033 +  -2.3  -2.83345   AACGAAGCAAGGAAA               CGGGT GAAA AACCG                TGCTTGATATATCAC  39 63
    Dde_1543 NONE
    Dde_1544 1564055 .. 1564071 +  -2.9  -3.19653   GCCGAGATACAAAAG              GAGACGT CTC ATGTCGC              TTAATAAAGTTATGC  45 46
    Dde_1545 1564594 .. 1564617 + -19.6  -4.77867   ATTCGTGATGTTAAA          GCCCCGCAGG CAAG CCTGCGGGGC           TTTTGTATTCTGTAT 100 54
    Dde_1547 1566841 .. 1566867 + -11.5  -2.56343   AACGCAGAGTAATGA        CCCGCTTGCGCC GGGC GGCGCC-GCGGG         ATTGGTGCTTCCCCT  68 29
    Dde_1548 NONE
    Dde_1549 NONE
    Dde_1550 1569793 .. 1569823 + -17.6  -5.00616   GGCTATTAACATTGC       TGACCGGCGCGG GCTGATG CCGCGCCGGTCG       TTTTTTGCGGAGAAC 100 32
    Dde_1551 1570637 .. 1570664 + -11.3  -4.07877   TATCCGGCGTGCAAA        GCCTGCGGAGC GGAACA GCTTTGCAGGC         TTGTTTGTCCGGTAA  88 62
    Dde_1552 1572618 .. 1572639 +  -7.3  -3.81137   TTTCTTATGAAAAGG           GC-GCAGGCA TGG TGTCTGCTGC           TTTGCATATTTCAGC  68 297
    Dde_1553 1573839 .. 1573866 + -22.8  -5.42259   CCGTGAGCAAAAGTC        GCACCGGCCGGA AGAC TCCGGCCGGTGC         TTTTTTTACAAATAA 100 82
    Dde_1554 NONE
    Dde_1555 NONE
    Dde_1556 NONE
    Dde_1557 NONE
    Dde_1558 1577978 .. 1577993 + -11.8  -5.24129   GTTTGAGTCTGCTGA              GCCGCC TTCG GGCGGC               TTTTTTATGAGCGGG 100 196
    Dde_1559 NONE
    Dde_1560 1579090 .. 1579104 +    -5  -5.67063   CGCATTATAAAAAAA               GTGAAC ACT GTTTAC               TTTTTTTATAATGCG 100 91
    Dde_1561 NONE
    Dde_1562 NONE
    Dde_1563 1584037 .. 1584078 + -19.5  -3.53012   ATGTGGTATAAATAA CA-AAGCCCCGCTGCAGAGG AAT CCTCCGCAGCGGGGCTGATG TTTGCAAAAAGGGCA 100 81
    Dde_1565 NONE
    Dde_1566 1589030 .. 1589049 +  -2.8  -3.82097   GAAAATAAAGGATAA            TCCTCC GAAGCGCA GGAGGG             TTTCATGGCTTTGGG  54 162
    Dde_1567 1590447 .. 1590467 +  -6.7  -2.90496   CAACGGCCTGCTATA            GTCCGCAGG AAG CCCGCAGAC            TCCTTTCGCAGGCAG  53 63
    Dde_1568 NONE
    Dde_1569 1593241 .. 1593264 + -17.4  -5.25803   GGATGCCATTTAAAA          GGGCCGCCCT TTGC GGGGCGGCCC           TTTTTTCTGGCGCTT 100 49
    Dde_1571 1595988 .. 1595998 +    -4  -2.73012   CGATATGGCGCAGGC                 CATT ATG AATG                 CTGTTTATAAGTGAT  43 1
    Dde_1572 NONE
    Dde_1573 NONE
    Dde_1574 NONE
    Dde_1575 NONE
    Dde_1576 NONE
    Dde_1577 NONE
    Dde_1578 1604092 .. 1604136 + -25.4  -3.70902   CACGGGGATACTCAA CAACACAAAAGCCGGTG-AGC AAAC GCTGCACCGGCTTTTGTGTTG TTTCAATGTCCGGAC 100 8
    Dde_1580 1606093 .. 1606118 +  -2.5  -3.78449   TGCGCGCAAGCGTTT         GAAATCGCTGT AACA ACAGGGGTTGC          TTTCCGTGTCTTCTT  52 13
    Dde_1581 1607439 .. 1607454 +  -3.2  -3.28712   GCATGCTTTACTGCC              CGGCGT AATG ATGCTG               TTCTGACAGGACGGA  45 18
    Dde_1582 NONE
    Dde_1583 NONE
    Dde_1584 NONE
    Dde_1585 1611070 .. 1611080 +  -8.2  -4.82901   GGCTCTGCCGGGCAT                 GCCC ACA GGGC                 TTTTTATCACAACCA  87 436
    Dde_1592 NONE
    Dde_1593 1622708 .. 1622737 +  -3.5  -3.39216   AACGATCATATCGCC       GTTGCAAAGACGA GGAG TAGACGTTGCAAC        CTTTTTACATCACGA  49 46
    Dde_1594 1624692 .. 1624718 + -17.3  -5.60993   GGATAAAAATACAAA         CGCCGCCTGAG AGATG CTCGGGCGGCG         TTTTTTTGTCGGCAA 100 58
    Dde_1606 1638077 .. 1638096 +  -2.8  -3.82097   GAAAATAAAGGATAA            TCCTCC GAAGCGCA GGAGGG             TTTCATGGCTTTGGG  54 162
    Dde_1607 1639766 .. 1639786 +  -4.7  -3.30452   GGAACATACCGGATA            TCTGCGG TCCCCAT CTGCAGA            TTCATGATGTTGTTC  49 335
    Dde_1610 NONE
    Dde_1611 1660163 .. 1660193 + -11.9  -5.72616   GTCTGCGGACTCCGT       GCGATGACTGGTC ATACA GGCCGGTCATTGC       TTTTTTTGTGTCCGT 100 99
    Dde_1612 NONE
    Dde_1613 NONE
    Dde_1614 1662772 .. 1662788 +  -7.3  -2.57132   GAACTGATGATGACG              CGCAGAA AAT TTTTGCG              GTTCTGGAAGGGCAC  54 34
    Dde_1615 NONE
    Dde_1616 1665651 .. 1665674 + -17.4  -4.24404   TCTAGGCTGTGTAAC          CGGGCGGGGC ATAT GCTCCGCCCG           TTTTCGGGTTTCGCT 100 36
    Dde_1617 1667640 .. 1667687 + -28.7  -2.71011   TTGCGGAGCTGTTGA TAAGAGCACACCGGCAGCGGC GGAAAA GCGGCTGCCGGTGTGCTCTTA TCGTTACGGGCGGAT 100 98
    Dde_1622 NONE
    Dde_1623 NONE
    Dde_1624 NONE
    Dde_1625 1674960 .. 1674985 + -20.5  -5.45652   TTTTTTTATCGTGAA         GCCTCTCCGGC AGTC GCCGGAGAGGC          TTTTTTGTTGACGGT 100 45
    Dde_1627 1677347 .. 1677369 + -13.4  -5.52384   CATATGAACTCGTAA           GGCTGCGGTA TTG TTCCGCAGCC           TTTTTTTCATGCAAG 100 57
    Dde_1629 1681527 .. 1681537 +  -2.4  -4.08216   GGCCTTTATCAAGAC                 AGGC ACG GCCG                 TTTTCCAGCAGCTGC  56 453
    Dde_1631 1683932 .. 1683946 +    -7  -2.92157   AGGCATATACAGAAT               GCGTCC GTT GGCCGC               TGTGTGGAATTCGTG  53 182
    Dde_1634 1686632 .. 1686647 +  -6.1  -2.78384   CAGCATATGCAGAGC              GGCAG CTAGCC CTGCC               TGTCATGCGGCGAGC  50 17
    Dde_1635 1688460 .. 1688485 + -19.1  -5.56264   CGGATGAAAGTAAAA         GCGGAGGTTCC GGCG GGAACCTCCGC          TTTTTTGTATTTCGC 100 51
    Dde_1641 1693960 .. 1693993 + -29.7  -2.63301   TAGTTGGCATAAAAG     CAGGGGGCGGCCGGA ATCT TCCGGCCGCCCCCTG      TCATATGGGCATGTA 100 346
    Dde_1645 NONE
    Dde_1646 1697166 .. 1697199 +   -14  -5.40072   ACAAGCAGATGCGAC     GTGCCACCGGAAGTT TATGC AGCT-CCGGTGGCAC     TTTTTTTCGGCACGG 100 55
    Dde_1650 1703278 .. 1703290 +  -4.1  -4.11805   GCCTTGCCGGTTGCG                CATTG CAT CAGTG                TTTCTGTCATGTCGT  62 324
    Dde_1654 NONE
    Dde_1655 1708062 .. 1708074 +  -5.5  -3.14344   CGGTTACTGTCGCCA                TAGCC GGA GGCTG                TTGATGAGAACAATA  50 9
    Dde_1656 1709166 .. 1709186 +  -7.5  -2.88249   GACACTCGCCATGTA            CGAACAGGC ATA GTCTGTCCG            TCTGTGCAGGGTATA  56 13
    Dde_1657 1710272 .. 1710306 + -24.4  -3.88232   GTCCGGATGGAAAAT     CAAGGCGCGGCAGACT GTC AGGCTGCCGCGCCTTG     TTGTTATCTGCGCAG 100 50
    Dde_1659 NONE
    Dde_1660 NONE
    Dde_1661 1715470 .. 1715491 + -14.4   -3.4285   ATGCGACAAAAAGGA           CGGCCGCC GTACAG GGCGGCCG            TTCTGCGTTGCGTGC  95 47
    Dde_1662 1716202 .. 1716225 + -15.3  -6.10489   GCCTTGCGACTTTGC          GCCTGCCGG CTTGTT CCGGCAGGC           TTTTTTTTTGCGGTT 100 59
    Dde_1663 NONE
    Dde_1664 1718596 .. 1718626 + -20.6  -3.60792   TACTGCGCAGAATAA       CCAAAACACGCCCT CTC GGGGCGTGTTTTGG       TTTGCGGGTTGAGCA 100 177
    Dde_1667 1722400 .. 1722426 +   -13  -4.39166   TTTATCACTCATTGC         GGCGGCTCCG ACCGTAG CGGAGCTGCC         TTTTAATGTATGCGC  93 355
    Dde_1672 1725658 .. 1725685 +   -20  -4.55689   TAGATTGTTCAAGTT        TGGGCTGTGAGG GCAA CCTCACAGCCCA         TTTTATGTACATACT 100 88
    Dde_1677 NONE
    Dde_1678 1729412 .. 1729434 + -13.4   -3.1272   AACGGTCATGAATTG           CCGGAGCCTG CTG CAGCCTCCGG           TCTATGGTTTTCTGC  79 170
    Dde_1680 1731775 .. 1731798 + -19.6  -4.59342   GTAACGACACTAGAA          GGCGGGGTGC TGCG GCACCCCGCC           TTTCTTTCTGATCAC 100 53
    Dde_1682 NONE
    Dde_1683 1736231 .. 1736249 +  -6.7  -2.90194   ATGTGCGGTGTTTTG             GCACGTG TTTTT CATGTGC             TGTGCTTCGACACGT  53 40
    Dde_1684 NONE
    Dde_1685 1739407 .. 1739433 + -16.6  -3.32819   GCTGATTCAGATTCC         GTCATGGGCTGC CCG GCGGCCCATGGC         TTGTCCGGATGTGTA 100 36
    Dde_1686 1739871 .. 1739893 +  -6.2  -2.66692   CAGTCTGTTCCTGAG           CTGACGGGTG TAC CTCTTGTCAG           GTTCTGCTGCTGCTC  49 22
    Dde_1687 1740199 .. 1740218 +   -15  -5.24129   AAGACAATTGAAAAA            GGGACCGG AATT CCGGTCCC             TTTTTTCTCGGCAGG 100 53
    Dde_1700 1758607 .. 1758641 + -21.5  -3.69083   ACAGGCAGATTAACG     CAGCCAGCCCCTCTG AGATG CTGAGGGGCTGGCTG     TTGTGTATCTATTCA 100 108
    Dde_1704 1763637 .. 1763659 +    -9  -5.61881   GCACGTCGGACCTGT           CTCCGCCCAC AAT GACGGCGGAG           TTTTTGTTTTTGCGG 100 370
    Dde_1706 1764768 .. 1764778 +  -2.4  -2.95166   AGGTACCTTGAGTAC                 AGCG GTT CGCC                 ATATTTTTGACATAG  40 5
    Dde_1707 NONE
    Dde_1708 1765785 .. 1765812 + -17.1  -3.78419   TGAACATCGGTAAAA        TGACCGGGGAG GGGGAG CTCCCCGGTCA         TTCTGTCTTTGGTCA 100 48
    Dde_1710 1767483 .. 1767507 + -13.6  -5.38047   GCCGATACAGCAAAA         GGCTCCGCCCG TTTC CGGG-GGAGCC          TTTTTTGTATGCATC 100 87
    Dde_1720 1778631 .. 1778650 +  -2.8  -3.82097   GAAAATAAAGGATAA            TCCTCC GAAGCGCA GGAGGG             TTTCATGGCTTTGGG  54 162
    Dde_1721 1780056 .. 1780068 +  -7.7  -5.33331   TGCTAAGTTGATTGT                TACCC GCA GGGTA                TTTTTGTTGTCTTTC 100 71
    Dde_1730 1789934 .. 1789955 +  -8.7  -2.60244   GGAACCGAATAGGAA           GAGACGGTA AAAT TTCCGTCTC            TAAATTCCTTCGAGC  57 267
    Dde_1740 1796724 .. 1796755 +    -3  -4.82667   GCAGCGGCTTTCCGG      GCTTCATTCCGAGGG CGG TTCTTGGAA-GATGC      TTTTTCATGTCGTCG  73 444
    Dde_1751 NONE
    Dde_1752 1810890 .. 1810908 + -17.4  -3.28712   TTATTAAATGACATC             CCCGCCGG AAT CCGGCGGG             TTATAACGGCAGGCG 100 30
    Dde_1756 NONE
    Dde_1757 NONE
    Dde_1758 1815907 .. 1815922 + -11.8  -6.02914   GTTCAATCAAAAAAA              GCCCCG CGTG CGGGGC               TTTTTTTTGTATCGG 100 93
    Dde_1761 1818298 .. 1818324 +  -3.8  -2.83271   CCGGCAGGAGGAAAC         TAATGAGTATTG AAG CAATAATCATGA         TGATTGTCGGCCTGG  43 23
    Dde_1762 1818429 .. 1818455 + -19.5  -5.36441   AATCAGACCATAAAA         GGGCCGGAACG AACTG CGTTCCGGCCC         TTTTTTCTGTAACAG 100 50
    Dde_1765 1821658 .. 1821681 + -19.6  -5.49809   AACTCCTGCCATAAA          CGGGGCGCAC ACCA GTGCGCCCCG           TTTTTTTAGACTTTC 100 47
    Dde_1766 NONE
    Dde_1767 NONE
    Dde_1768 NONE
    Dde_1769 NONE
    Dde_1770 1825069 .. 1825080 +    -3  -3.39216   AAGAGTCATGGAATG                CATT TTGG AATG                 ATTTTTGGATAACAG  47 84
    Dde_1771 NONE
    Dde_1772 NONE
    Dde_1773 1827682 .. 1827705 +  -8.8  -2.87931   AGGCGTAACGGAAAG          GGGCGGACGCC GGT GGTG-CCGCTC          TGTCTAAAAGGTAGG  62 33
    Dde_1774 NONE
    Dde_1775 NONE
    Dde_1776 NONE
    Dde_1777 1830267 .. 1830290 + -13.8  -5.82388   TTATTCATGTTTTAT          GCCCTCGGGT TATA GCCCGGGGGC           TTTTTTTTGCGCTTT 100 11
    Dde_1778 1831367 .. 1831384 + -14.1  -5.32944   AGCCTGACTGTAAAA             GCCCGCC TTAC GGCGGGC              TTTTTTAATTATCAA 100 48
    Dde_1781 NONE
    Dde_1782 NONE
    Dde_1783 NONE
    Dde_1784 NONE
    Dde_1785 NONE
    Dde_1786 NONE
    Dde_1787 1839936 .. 1839957 + -17.3  -5.40474   ACGAAGATCTGAAAA           GACCGCCGG AATA CCGGCGGTC            TTTTTTTACGCGGAT 100 53
    Dde_1789 1841669 .. 1841700 +   -26   -4.8048   CCGCACCACATAAAA      CAGCCGGGCCGTGA TGTT TCACGGCCCGGCTG       TTTTTCCTGTCACAC 100 55
    Dde_1791 NONE
    Dde_1792 NONE
    Dde_1793 NONE
    Dde_1794 1845605 .. 1845622 +  -9.1  -4.74103   ACATGAACTGAAAAA             GGGCACC TCGC GGTGTCC              TTTTTCAGTTCGGCA  93 50
    Dde_1813 1864108 .. 1864137 +  -3.7  -4.83615   AGCGCATCTTCCTGC       TGCTTA-TTTGTGC AAT GCGCAAAATAAACA       TTTTTGTCACAGATG  75 195
    Dde_1814 1865699 .. 1865720 +  -3.6  -2.95166   AAACACGCGGGCAGA           TAGCCCGA AAATGC TCGGGCGG            CTCTTTTTGCCGTCA  44 23
    Dde_1815 NONE
    Dde_1816 NONE
    Dde_1817 1868103 .. 1868151 + -13.2  -4.05512   CCGGCGTCTTTTTAT GCAAGCATACAGAAAAGACCGC CTCCC GCGGTCTTTTCTGCCTGAATGC TTGCTTTTTTGTTGT 100 48
    Dde_1818 NONE
    Dde_1819 1870973 .. 1870990 + -12.7  -5.76949   CATTGACAAACAAGA             GAGCGCC TGCG GGCGCTC              TTTTTTTTGGGCATA 100 56
    Dde_1821 NONE
    Dde_1822 NONE
    Dde_1823 NONE
    Dde_1824 NONE
    Dde_1825 NONE
    Dde_1826 NONE
    Dde_1827 1877053 .. 1877065 +  -7.7  -2.56596   CTGAAAGGAGGATTA                CATGC CGA GCATG                TGGATTCATCCGGCA  54 37
    Dde_1828 1877496 .. 1877549 + -25.7  -2.90212   AACAGCAGCACAAAG CATATACGCAAATAAAAACGGGACC CGAA GGTCCCGTTTTTATTTGCGTATCAG TCTATCCGGTAATGG 100 39
    Dde_1832 1882662 .. 1882681 +   -15  -4.77165   AAAAACAAACAAAAA            GGCCGGTG CGGA CACCGGCC             TTTTATTATGCGGAA 100 39
    Dde_1835 1886779 .. 1886810 +  -2.3  -3.40403   CCCTGAAACAGGATT      TGCTGGAGCGGG TATGACAGC CTCG-TCCGGCA      TTCTGATGCACAGCA  45 9
    Dde_1836 1888046 .. 1888058 +  -2.6  -3.55071   CATGCAGGCGCCATC                CCGT CGCGC GCGG                TTTCAGCCCCTCTAC  47 140
    Dde_1838 1890384 .. 1890420 +  -2.1  -2.66963   GAAGGATGATCTCCT    TACGCCGGGAAAGCTTT GCC AAGGCTGTCACGTCGGG    CTATTGTTGCTGATA  38 32
    Dde_1839 1891098 .. 1891133 + -29.2  -3.56643   TTATCATCGGACAGA    CAGAAAGGCCCGCCGG CAAT CCGGCGGGCCTTTCTG     TTTGCAGACTATGCC 100 46
    Dde_1842 NONE
    Dde_1843 NONE
    Dde_1844 1895672 .. 1895711 + -19.4  -2.62184   CCGCTTTCAAGAGCA  GCCATACGACAGGCGG CATGACAA CCGCCTGTCGTACGGC   TGGTATCACGACGCA 100 49
    Dde_1845 1895936 .. 1895979 +  -2.3  -2.85999   GTTATCGCTTACTGC CGGTTACTGCACTGCGCCCT GTCGG GGGGTGCACTGCGG-GCCTG TGTACTATGAAATGG  40 65
    Dde_1846 1897362 .. 1897400 + -15.6  -3.37487   GCCACAACCACCCCC   AAAATAAAAAAGAGCGCT TCC GGCGCTCTTTTTTATTTG   TCTTTCCGGATATAA 100 41
    Dde_1847 1898449 .. 1898464 + -10.4  -6.02914   AAGCATTAAGACAAA              CGCCTC TTCG GAGGCG               TTTTTTTTATCTCAG 100 32
    Dde_1849 1899111 .. 1899165 +  -6.6  -4.02022   TGTTGCTTCCAGAAA GAAAAAACAAAGGGTTTCATGGCTG CAAACA CA-CCATGAAACCCTGAGTATTTAC TTTCTGCTCATTGAG  68 125
    Dde_1851 1899977 .. 1900001 +  -8.5  -3.59979   TTTCTCCCCTGATTT          CCCGGCACC GGACGAG GGTGACGGG          TTTGCAGTAAAACCG  65 265
    Dde_1893 NONE
    Dde_1894 1948119 .. 1948129 +  -3.2  -2.54841   AGCCGAATCTCGTAA                 TCGG CGC CTGA                 CTGTTAATTGAACTT  40 302
    Dde_1895 NONE
    Dde_1896 NONE
    Dde_1897 1949829 .. 1949842 +  -9.5  -3.76492   TCAGATATCCAAGAT               GGCGG ATGG CCGCC                TTTGGTGGAATTCCC  74 59
    Dde_1898 NONE
    Dde_1912 1965485 .. 1965501 +  -4.4  -2.78384   CGAGGAACTGCTGCG              GGAGCT GGACG AGTTCC              TGTCCTGAACACACC  45 1
    Dde_1913 NONE
    Dde_1914 1966831 .. 1966854 +  -8.8   -4.4078   TTCCGGACCCGACGA          TGGGAGCGGC CTCG GCTGCTCCTG           TTTTCGTTGGGCGAG  85 44
    Dde_1918 1969317 .. 1969335 +  -5.2  -3.18264   CTGGGCCGGAATTTG             CCTGGCGT GGG ATGTCGGG             TTGGTAGGTAGAAAA  52 103
    Dde_1933 NONE
    Dde_1934 NONE
    Dde_1935 NONE
    Dde_1936 1987740 .. 1987758 +  -7.4  -5.00196   AGACCGCCCCAGAGA             GCCGAC CATCAGC GTCGGC             TTTTCTTCTTTGGGG  91 53
    Dde_1938 1988374 .. 1988393 +  -2.8  -3.65314   AGCCTAATTAGGCTG            CCATTGCG TATT CGTAATCG             TTGTTGGCAATTACA  51 136
    Dde_1947 NONE
    Dde_1948 NONE
    Dde_1949 2000803 .. 2000827 + -21.5   -4.9218   GCCGCCTGACAAAAA          GCCCCGCAGAC ATC GTCTGCGGGGC          TTTTTGTGATCACTC 100 32
    Dde_1951 NONE
    Dde_1952 2002126 .. 2002136 +  -2.4  -4.08164   TAAACTGGCATCACA                 GGCC TGC GGGC                 TTTATATCAACTTTT  56 38
    Dde_1953 2002724 .. 2002747 +  -6.6  -3.61517   TGGGACGGGAATAGC          CCCCGGCG TCCTGTCC CGCCGGCG           TTATTGCCCGCGGCT  60 27
    Dde_1954 2002881 .. 2002900 +  -3.6  -4.13711   AAGGCAACAGACTGG            CA-CGTGAA ATT TTCGCGCTG            TTTCTCGTCTTTTGC  60 19
    Dde_1955 NONE
    Dde_1956 2006010 .. 2006042 + -27.9  -4.83169   GTTATTCAGTAAAAA      GGCCCTCTGGTGGAC AGC GTCCACCAGAGGGCC      TTTTTATGCACAGCT 100 54
    Dde_1960 NONE
    Dde_1961 NONE
    Dde_1962 2011476 .. 2011510 + -10.9  -3.02424   TGAAAAAAGCCACTG     GACCCCATCTTTT AAAACACAA AAGAGATGGGGTC     GTTTAATTGTCTCCT  69 297
    Dde_1964 NONE
    Dde_1965 2012221 .. 2012231 +  -2.4  -4.66163   CGCTTTTCTGTCAGC                 CTCC GCC GGTG                 TTTTTCCCTGCCCAT  65 118
    Dde_1966 2012701 .. 2012716 +  -3.2  -4.61353   AGATTGCCAAATGTG              CCGG TTTCTATT CCGG               TTCTTTTTCTGTCTG  67 348
    Dde_1971 NONE
    Dde_1972 2018713 .. 2018727 +    -7  -3.96148   GTTTGCCGCGCTTGC               CGCCCG TTT CAGGCG               TTTATCATGCAGACG  68 141
    Dde_1973 NONE
    Dde_1974 NONE
    Dde_1975 2020840 .. 2020853 +  -3.9  -3.44792   CGCATGCGCAAAGCA               TTGTT CATC AACAA                TATATTTTAAATTAA  49 46
    Dde_1976 NONE
    Dde_1977 2024055 .. 2024069 +  -2.8  -2.75844   CGTACGGGCTGAGCA               CCATCA AGA TGATGA               CTTTGCGCTAGCCGC  41 0
    Dde_1978 NONE
    Dde_1979 NONE
    Dde_1980 2026593 .. 2026608 + -11.8  -4.64861   GGACAATATATATAC              GGGCGG CCCG CCGCCC               TTTATTTTACAAAAA 100 43
    Dde_1981 2026904 .. 2026928 + -13.5  -4.38712   TCCCCGAACATAAAA          GCCCGCCGGTG TGG TGTCGGCGGGC          TTTTATGCACATGGC 100 113
    Dde_1986 2031044 .. 2031054 +  -2.4   -5.4492   CCTCGCCTGTCATCC                 GCGG AGC CAGC                 TTTTTTATATCTCTG  84 452
    Dde_1991 2034340 .. 2034352 +  -3.3   -3.6502   GAAGCCAGCCGGCAG                CGGTG TCC CACGG                TTTCAGTCCGCGCTC  52 175
    Dde_1995 NONE
    Dde_1996 2040321 .. 2040338 + -12.7  -5.14965   GCTCCACCTTTTACA             GGCACGG CTTT CCGTGCC              TTTTTTCATAGAGCT 100 57
    Dde_1997 2041133 .. 2041151 +  -2.2  -3.85698   GCCGGAAAAAATCCG             GCCGGCCG ATC TGGAAGGC             TTTGTCGGACAAACA  52 87
    Dde_1998 NONE
    Dde_1999 2043055 .. 2043065 +  -6.8  -3.72576   GCTGAACTTCCGCCA                 GCAG GCA CTGC                 TTTCCTGACAGACCA  62 7
    Dde_2000 NONE
    Dde_2001 2044700 .. 2044715 + -10.4  -5.69262   AAAACGCTCCTCACA              GGCCTC TCAC GAGGCC               TTTTTCTTTTTCTGA 100 243
    Dde_2002 2045468 .. 2045488 +   -14  -4.77165   CCTGATGATAAAAAA            GGGGGTGC CCAAA GCACCCCC            TTTTCTTGTAACGCA 100 36
    Dde_2005 2048113 .. 2048126 +  -6.7  -5.00616   CGGGGTATAAACAAC               TACGG CTAG CCGTA                TTTTTTCAGGGGCCG  86 304
    Dde_2011 2053542 .. 2053558 + -15.1  -5.61596   ACGGATAATGACAAA              GGGGGCC GCA GGCCCCC              TTTTTTTGTGCACAT 100 46
    Dde_2013 2056161 .. 2056183 + -19.2  -5.10163   TCACCGCCTCATCAA           GGGGATGCGC CAT GCGCATCCCC           TTTTCTTTTCCCCTT 100 48
    Dde_2014 NONE
    Dde_2015 2058860 .. 2058880 +  -3.2  -2.87344   AAGAATAGCTTCAAG            TGCGGAAC GGATG GTTCTGCC            TGTATAGAGCACATC  42 285
    Dde_2017 NONE
    Dde_2018 2059736 .. 2059751 + -11.8   -5.7946   TAGCGCGCACACCAA              CGGCCC TTCG GGGCCG               TTTTTTTATTGCGGC 100 43
    Dde_2019 2059987 .. 2060020 +  -2.4   -3.1355   TATCCGTGTGTATCT    TG-C-GCCCGGTGGCTG AAG CGGCC-CCAGGCTGGCA    TTGGCTCTGGATGAG  42 10
    Dde_2020 2060234 .. 2060254 + -16.9  -4.72272   AACACCCGCACCACC            GGCCTTCCC GCA GGGAAGGCC            TTTTTCATGCACACA 100 44
    Dde_2023 NONE
    Dde_2024 NONE
    Dde_2025 NONE
    Dde_2026 NONE
    Dde_2027 NONE
    Dde_2028 2068121 .. 2068153 + -20.7  -3.35679   GATCTCTTCCGCCAC      AAAAAGGCCCCCGCT GAA AGCGGGGGCCTTTTC      TTATGCATAACGCAC 100 44
    Dde_2032 2073192 .. 2073210 +  -4.5  -5.15969   CTGACAGACTATTTT             TTCCCGG CTGTT CCGGCAA             TTTTTTGCCTTGCCA  85 129
    Dde_2041 2084683 .. 2084700 + -14.1  -5.44721   GACCAAAAGAGAAAA             GCCCCGC GCAA GCGGGGC              TTTTTTTACAATACT 100 78
    Dde_2043 NONE
    Dde_2044 NONE
    Dde_2045 NONE
    Dde_2046 2089477 .. 2089488 +  -3.6  -3.57615   AAGATGTTCTGCGCA                CGCT GGTC GGCG                 TTTAGCCCGTATTCA  51 9
    Dde_2047 2090043 .. 2090055 +  -3.4  -3.51032   CTAAACGATTAGGAT                TACG GTATG CGTA                TTCTGGTTCAGAAGT  49 69
    Dde_2048 NONE
    Dde_2049 2092949 .. 2092964 + -11.8   -5.5074   CCCGATAAAAATCAA              GGCCGG TCAC CCGGCC               TTTTTTATTCAATTC 100 68
    Dde_2078 2119848 .. 2119872 + -14.9  -3.18274   TTTTGTATCAGAGAC          CGGCCGCTCGC CAT GCGGGCGGCCA          TTGCATTGCACTGGA  95 58
    Dde_2079 2121240 .. 2121257 + -14.1  -4.86385   TAAGCCAGACAAAAA             GGCCGCC TCCG GGCGGCC              TTTCTTTTTGCCGGT 100 59
    Dde_2083 NONE
    Dde_2084 2132733 .. 2132750 + -11.3  -5.24129   CTCGGCCATAAAAAA             GGGAAGC AGAT GCTTCCC              TTTTTTATGGCCGCA 100 52
    Dde_2088 2135039 .. 2135056 + -12.7   -5.7946   CACGCATCATCAACG             GGCCGGA ACAC TCCGGCC              TTTTTTTATTCACGG 100 53
    Dde_2089 NONE
    Dde_2090 2138820 .. 2138837 +  -2.6  -4.07568   TTCTGGTCGGGCCGC             AGCTCC GCAGAA GGAGCC              TTTTCCAGAACAGCG  56 388
    Dde_2097 2147850 .. 2147868 +  -6.7   -3.0371   GCCCGGGACACCTCC            TGC-GCGC CAAA GCGCAGCA             TATGTGTCGTAGTCT  52 208
    Dde_2102 NONE
    Dde_2103 2152739 .. 2152755 +  -5.1   -4.1964   CACACATGGACATGG              TGTGCTG CCG CAGCAGA              TTTTCAGCTGTTGCA  65 179
    Dde_2109 2159617 .. 2159637 +  -6.8  -3.53012   GAATGGAAAGATAGC            TGCGGGTG ACAAG CGCCTGCA            TTTCAACGGCAAAAG  60 497
    Dde_2116 NONE
    Dde_2117 NONE
    Dde_2118 2169174 .. 2169200 +  -4.2  -2.78738   ATACGCACATCAGAC         CGGTACGGCAAC GTT GACGCCGTGCAG         TCCTTCAGCTTTTCA  45 9
    Dde_2119 NONE
    Dde_2120 NONE
    Dde_2121 NONE
    Dde_2122 NONE
    Dde_2123 NONE
    Dde_2124 NONE
    Dde_2125 2175170 .. 2175184 +  -4.2  -2.72379   AAGTTGGTAAGGCAA               CGGG TTTTGGT CCCG               TCATTCGAGGGTTCA  45 56
    Dde_2126 NONE
    Dde_2127 2176881 .. 2176909 + -21.1  -3.36823   ATCAAGTTGCTACTG        TGCGGCTCCGTAC TAC GTGCGGAGCCGCA        TTCCCTTTTGCCGGA 100 59
    Dde_2128 2177603 .. 2177622 +  -2.8  -3.10474   AACGGAGCAGCAAAT            AGCCGTAGA CTC TCT-CGGCC            TGTTAGGGTATTATC  43 39
    Dde_2129 2178203 .. 2178228 +  -3.2  -4.11216   CCCGAATAGCTTCTT         GCCAAGCC CGCTGCTTTA GGCTAGGC          TTTTCAGAATAGGCC  58 32
    Dde_2130 2179808 .. 2179830 + -14.9  -5.78622   AATACCCGCCTCTTA           GCCCGCTCT TATCC AGAGCGGGC           TTTTTTTTGGGGTGA 100 39
    Dde_2134 2182126 .. 2182138 +  -3.3  -3.02043   CCCCGACGGCAAGTC                CCCGT TCT ACGAG                TCTTAACAAGCGCTT  43 7
    Dde_2135 2183731 .. 2183746 + -11.8  -4.66537   CACCTTGCTTCGTAA              GGGGCC TTCG GGCCCC               TTTTCTGTTACCCCG 100 113
    Dde_2136 2184331 .. 2184355 +   -13  -5.45802   CAACCTGATTTTACA          GGCTGTTTTC CCAGA GAAAACAGCC          TTTTTCTTTTACCGA 100 49
    Dde_2137 NONE
    Dde_2138 2187426 .. 2187452 + -11.5  -5.13473   AACAGCAAAATGAGA         GGGAGCCCGGC CTTGC GCTGGACTCCC         TTTTTTCCCTATAGT 100 52
    Dde_2139 NONE
    Dde_2140 2188228 .. 2188240 +  -3.3  -2.75229   AGAAGGAACTCCCGG                AGGCT TTT AGCCG                TGCTTCCGCCTTTTA  41 16
    Dde_2141 NONE
    Dde_2142 2191745 .. 2191771 +   -23  -2.91264   TGATACTGATCATCT         GCGCGGGCCCGC ACT GCGGGTCCGCGC         TATCTCCATACAGAG 100 38
    Dde_2143 2192408 .. 2192426 +  -5.9  -3.51924   TATTCAAATGAATTT             CCCTCTC CGGCA GAGCGGG             TTCTCTGGATGGGAA  57 169
    Dde_2144 2193040 .. 2193054 +  -2.9  -2.72991   AGCCCTGAGCAAAAC               GTAAA AGCTC TTTAC               TGCTTGCCCATATAA  41 33
    Dde_2145 NONE
    Dde_2146 2194677 .. 2194708 +  -2.2   -4.1711   CATCTCCGGCAGGTT      CCGGCTTAT-GTCCG GCA CCGACGATCAGCCGC      TTTATTCCGGCTGGT  56 85
    Dde_2147 NONE
    Dde_2148 2195972 .. 2195996 + -21.5  -4.52589   CTTCTGAACTACCGG          CACCCCGCGCT CAC AGCGCGGGGTG          TTTTATCTGCAGCCC 100 65
    Dde_2150 2196414 .. 2196429 +  -2.6   -5.0133   CACAGATATGATTCC              CATATT AGAT AATGTG               TTTTTTCCAACCCTC  74 14
    Dde_2151 2197516 .. 2197536 + -14.1  -5.60689   CACCACGAACGTAAA            GGTTACGAC ATA GTCGTAACC            TTTTTTCTTGTCTGC 100 186
    Dde_2152 NONE
    Dde_2153 2200201 .. 2200221 +  -2.5  -3.65991   ATACGACAGGGAGAA            TCATACGGT GCA GCTGCATGA            TTATCTTGAACAGGT  50 5
    Dde_2154 NONE
    Dde_2155 NONE
    Dde_2156 NONE
    Dde_2157 2203166 .. 2203220 + -14.2  -3.56092   CCTCTTCGCCGCGCC CCGGCCTGCGTACGTCAACGGCTGC CTTCTT GCCGCCGTTGCCG-GCGCGGGCTGC TTTCCACAATCCTCC  95 122
    Dde_2159 NONE
    Dde_2160 NONE
    Dde_2162 2208090 .. 2208101 +  -7.2  -2.85351   CTGGGGCGCAGCAGC                CCGC TGTA GCGG                 TGTCCTGTACCCCGC  55 17
    Dde_2163 2208556 .. 2208568 +  -6.9  -3.68827   CCCTGAGCCAGCAGC                TCGGC ACG GCCGG                TTTCAATCCTGCGTA  63 211
    Dde_2165 2209123 .. 2209142 + -16.4  -3.53811   CGCCCGGAAAAACAA            GGCCGCCC TTGC GGGCGGCC             TTTAACAACAATGCC 100 46
    Dde_2177 2218106 .. 2218128 + -14.8  -4.81212   AACCGATGTACAAAA           TCCCGAGGCC CCA GGCCCCGGGA           TTTTATTATAGTGAA 100 60
    Dde_2182 NONE
    Dde_2183 2224496 .. 2224535 +  -6.2  -3.53761   GTGGCCGGACAGGAA  GCG-GGATAACCGGCCCGC ACT GCAGGCAGGGTGCCCGCGC  TTTGCAAAGGAGTTA  57 17
    Dde_2184 NONE
    Dde_2185 2226729 .. 2226739 +  -4.6  -4.57353   TGCAGACGCGCCTGC                 GGTG TAC CGCC                 TTTTCTGTCCTGCGG  71 88
    Dde_2186 2226876 .. 2226902 +  -9.5  -2.80796   AGCCAGAATCAATAA        CGC-TGGTCGCTG TGC CAGCG-CCATGCG        GTTTCAATGATCCGG  64 40
    Dde_2188 2229597 .. 2229610 +  -5.9  -2.87344   AACGGCAGCGTATAT               CCGCG CGGC TGCGG                TATATGCCCCGCCTG  48 455
    Dde_2190 2231397 .. 2231420 +  -8.8  -4.25104   ACACTTTCGGCCAGC          ACCGCC-GCAG CCT CTGCCGGCGGC          TTTTCGTGCAGGGCA  78 285
    Dde_2196 NONE
    Dde_2197 NONE
    Dde_2198 2239022 .. 2239039 + -14.1  -5.41143   GACATCAGTCCTGCA             GCCCCGC TCCG GCGGGGC              TTTTTTTGCACAGTA 100 39
    Dde_2199 2240075 .. 2240097 + -16.3  -5.09895   CCATATAACGCAAAA           GTCCCGCCG TCATC CGGCGGGAC           TTTTTTACGTAGCTG 100 146
    Dde_2208 NONE
    Dde_2209 NONE
    Dde_2210 NONE
    Dde_2211 2252140 .. 2252161 + -14.5  -4.56367   ACCATTCCTGACATA           CAAAGGCCC CCGC GGGCCTTTG            TTTCTTTATGACCTC 100 30
    Dde_2212 NONE
    Dde_2213 2254102 .. 2254125 + -19.6  -5.21709   CCGTACAAAAACAGA          CCGCCCCGTG ATGC CACGGGGCGG           TTTTTTGCTGTACCG 100 48
    Dde_2221 2262656 .. 2262669 +  -5.9  -4.32678   AGCAGAAACTATTCA               GCGGC TTCG GCTGC                TTCTTTCTTTGCGGG  71 110
    Dde_2223 NONE
    Dde_2224 2265041 .. 2265058 +  -6.3  -3.40403   TTTGCGGACTTTCCA             GTACTTC TGAA GAAGTGC              TTGTGGTGCGAGAGA  56 328
    Dde_2228 NONE
    Dde_2229 2268700 .. 2268711 +  -5.8  -3.65991   GCTGCCTTCTTAGCA                GGCT TTGC AGCC                 TTCTCTTCAGCAACT  58 417
    Dde_2265 2288501 .. 2288522 + -15.9  -5.36441   CTTTGCAAGTACAGA           GGGGGAGAC ATAT GTCTCCCCC            TTTTTTATATGCACA 100 57
    Dde_2266 2288934 .. 2288954 +  -7.5  -3.33815   ACGCATGGCAGCCCA            GCCGGGC AGATAGC GTCCGGC            TTCCTTCAAAGCGGT  61 164
    Dde_2268 NONE
    Dde_2269 NONE
    Dde_2270 NONE
    Dde_2271 NONE
    Dde_2272 NONE
    Dde_2273 NONE
    Dde_2274 2295276 .. 2295286 +    -4  -2.62184   GGGCACGCAGCCCGG                 TGTA TAC TACA                 TCATCTAAGGGGAGA  42 7
    Dde_2275 2296498 .. 2296523 + -20.5  -5.42605   CGACAGATAATACAA         GAGCCTGCCCG TTTT CGGGCAGGCTC          TTTTCTTTTTATTCC 100 54
    Dde_2290 NONE
    Dde_2291 NONE
    Dde_2292 2313320 .. 2313358 +  -4.4  -2.88544   CGCCCCGAAATCCCA   TATCTGCGGGCCGCACTG GGG CACTGCATCGCGCAGAAA   TCTGTCAAGATGCAG  46 427
    Dde_2294 2314791 .. 2314810 + -10.7  -3.57144   AGAAAGGAAGACGGA            GGCGACC CAGTGC GGTCGCC             TTTCCACGTCCAGAC  74 87
    Dde_2295 2316537 .. 2316548 +  -7.2   -2.6176   GCCCGAGGCAATGTA                GCCG CTAC CGGC                 ATTATCCGTAACCTT  54 25
    Dde_2296 2317256 .. 2317266 +    -4  -2.71011   CTTTTGAAAGAACAG                 GAAA CCA TTTC                 TGATTAACAAGCAAT  43 8
    Dde_2297 NONE
    Dde_2298 NONE
    Dde_2299 NONE
    Dde_2300 NONE
    Dde_2301 2321034 .. 2321051 + -14.1  -4.74132   AAAAACAGCATCACA             GGGGCGC TCAG GCGCCCC              TTTTTCATGACCTGT 100 40
    Dde_2304 NONE
    Dde_2305 2323346 .. 2323361 +    -4  -2.73575   TGCACATTGACAACC              GGCTGCA AAA TG-AGCC              ATTATACATTTTTGT  43 97
    Dde_2306 2324174 .. 2324198 + -16.5  -4.19735   GAAGTCGAATCAACG          GGACTGGTGCA TCC TGCACCGGTCC          TTTCATTTTGCAAGC 100 48
    Dde_2307 NONE
    Dde_2308 2325783 .. 2325808 + -18.3  -4.39166   CGGTACTGACAACAA         CGGGGAGCTCC ATCA GGGGCTCCCCG          TTTTACTGTATGCAC 100 66
    Dde_2312 2330326 .. 2330339 +  -5.3  -5.36441   AAACAACAAAAGATA               CTTAC CGAG GTAAG                TTTTTTGTCTGCGCC  95 99
    Dde_2313 2330960 .. 2330979 + -16.4  -5.81412   AACCGGACCATGAAA            GGGCGGCC TGCA GGCCGCCC             TTTTTTTTCAATACG 100 39
    Dde_2314 2331908 .. 2331918 +  -4.6  -4.71426   TTACAAAGATGTCCT                 TGGC TCC GCCG                 TTTTCTTCATACCGC  72 254
    Dde_2316 2334389 .. 2334418 + -23.6  -5.20333   CGGCATAACACAACT       GCGCCCCGCGGC TTTTCT GCCGCGGGGCGC        TTTTTGTTATGCATA 100 54
    Dde_2327 2345340 .. 2345365 + -19.1  -3.41587   ACCGGACCGTAAAAA         TCCGGCAGACC CGCG GGTCTGCCGGA          TTGCATTTTATACAC 100 73
    Dde_2340 2360083 .. 2360102 + -12.1  -3.53012   AACCGTCATTTGCGA            CCGGCGC AGCACA GCGCCGG             TTTCGCCGAGGAGGA  81 199
    Dde_2341 2361052 .. 2361062 +  -3.2  -3.09671   AAGGCATAAAGGAAC                 GCTA GCA TGGC                 TGTTACGCTTGGCAT  43 32
    Dde_2342 2362087 .. 2362112 + -16.1  -5.07567   ACATATATGCCAAAA         GCCCGCCGCAC ACAT GTGCGACGGGC          TTTTTTCACATCTGC 100 53
    Dde_2346 2366229 .. 2366252 + -16.8  -4.53349   CCAAGAGTATACCCG          CCTGCGGTGT GAAA ACACCGCAGG           TTTATTTCCTGCTTC 100 327
    Dde_2347 NONE
    Dde_2348 2368770 .. 2368796 +  -8.1  -4.09243   CGCCGCAGCCCCTGC        CTGAGCGCCGCAG CCC CTGC--CGCTCAG        TTTTGCACAGCTCTG  77 42
    Dde_2349 NONE
    Dde_2350 2370413 .. 2370454 + -13.2  -4.56775   TGCTGCAGCGCACGC CAA--AAACCCCCTCCGCAG ACAT CTGCGGAGGGGGTTCACTTG TTTTTGCGGCGCCGT 100 137
    Dde_2352 2373521 .. 2373559 + -22.5  -4.10429   GACAGCTATGCAGAC  GGCTGTCCGCGGCGTCCG GTCA CAGACGCCGCGG-CAGCC   TTTTCCGCACTGATT 100 39
    Dde_2354 2377720 .. 2377743 +    -3  -3.30124   CCCCAACCCCCCCAT          GCGGCATGAG CGAA CACATCCTGC           TTATCGAAGATGACA  45 137
    Dde_2355 2379110 .. 2379137 +    -4  -4.52949   ACTGCAGAAGCATCA        GATACGCATCTG AGTG CCGTCGCGTATC         TATTTTTTTTAGACC  69 13
    Dde_2357 2379879 .. 2379901 + -16.3  -4.07568   CGCAGACAGCAAAAA           GGGCCGGAG CGCAT CTCCGGCCC           TTTTAGCCACAAAAC 100 175
    Dde_2358 NONE
    Dde_2359 2381309 .. 2381321 +  -3.3  -2.71712   CTCAACACTGAGGTT                CAGGC AAT GACTG                CTTTCAACAAAGCCA  41 16
    Dde_2360 NONE
    Dde_2361 NONE
    Dde_2362 NONE
    Dde_2363 NONE
    Dde_2364 NONE
    Dde_2365 NONE
    Dde_2366 NONE
    Dde_2367 NONE
    Dde_2368 NONE
    Dde_2369 2391613 .. 2391627 +  -2.1  -3.33492   CCATGGGTGGCATGC              CGGTGA GCGT TC-CCG               TTCTGGCCTGCATGC  45 20
    Dde_2370 2394177 .. 2394189 +  -4.8  -3.38291   CCGGAACACCACGGA                CACC ACAGA GGTG                TTGTGCAGTTCTCCG  51 176
    Dde_2373 2397958 .. 2397977 + -16.4  -5.00616   TTGTATAAAGTCTCT            GCCGCCCC GAAA GGGGCGGC             TTTTTTGAACACACG 100 92
    Dde_2374 2400730 .. 2400749 + -16.4  -4.72272   ATGAATGAAAAGCAA            GGCCCGCC GCAA GGCGGGCC             TTTTTACTGCGCAGG 100 79
    Dde_2377 2401772 .. 2401800 +  -9.5  -5.29782   TTGCCCTGTTTTCCA        CGGTGCGCCCG CTGTTGC CGCGCGCACTG        TTTTTTATGAATCTA 100 57
    Dde_2378 NONE
    Dde_2379 2403783 .. 2403795 + -10.5  -3.01712   GTGACCGGAGACCTT                CCGGC ACC GCCGG                TATTCACCACAAGGA  69 37
    Dde_2380 2404580 .. 2404590 +  -2.4  -2.76964   GGCGTCCGGTCATGC                 CGCC ACA GCCG                 TCCTCTTGCCTGTCC  39 135
    Dde_2381 2408008 .. 2408018 +  -2.4  -3.07443   TCTAAAGAAAATCTG                 CCGG CTG CCGA                 TTGCATAGGGTGTGG  42 80
    Dde_2382 2408560 .. 2408579 +    -5  -3.82824   ATATGTCATTCGAGC            GCCTGT ATATCGCC ACAGGC             TTGTTCTCCATACTG  61 90
    Dde_2383 NONE
    Dde_2384 2409972 .. 2409996 + -12.7  -3.18681   GGCCCCATAGCAAAA          GACGCCGACCC TCA GGGCCGGCGCC          TTCATAACCTTACCG  83 40
    Dde_2397 2421188 .. 2421210 +  -7.6  -3.61889   ATAGTTGCCCAGCAG           CACGGCCTGC GCG GCATACCGTG           TTTCCAGCATTTTTG  62 326
    Dde_2401 2423633 .. 2423656 + -19.6  -5.75342   CCGGAAAAAATCATC          CGCGCCGCGT CACC ACGCGGCGCG           TTTTTTTTACACCGC 100 59
    Dde_2403 NONE
    Dde_2404 2425299 .. 2425316 + -14.1  -3.00138   CATGCTGTACAAAAA             CGGCGCC TGAT GGCGCCG              TAATTTCATGTGGAT  86 5
    Dde_2408 2428203 .. 2428241 + -22.4  -3.10895   ACGGCAGCCCCTGTT   TTCGGGCCGCCCGCCTGC CCC GCAGGCCGGCGGCCTGCA   TGTGTATATATTCCA 100 77
    Dde_2409 2429356 .. 2429383 + -14.9  -3.68827   CGCCACCGGCAACCG        GACCGGCATCC CTCTGC GGGTGCCGGTC         TTTCAATACTCAGTC  95 50
    Dde_2411 2432557 .. 2432580 + -19.6  -4.00532   GAGGTATCTGCAAAA          GGCCGCTCCC CGCG GGGAGCGGCC           TTTGATATTTACAGG 100 60
    Dde_2414 NONE
    Dde_2415 2439406 .. 2439443 + -11.3  -2.87211   CCAGCGACACAGCCA   GGCCG-CCGCTGCCGT AAACGCG ACGGTACCGGACGGCC   TGTGTCCGGCCGCGT  71 44
    Dde_2417 2439950 .. 2439969 + -13.6  -5.07567   CCGCGCATCAAAAAA            GGCCTTCC ACGG GGAAGGCC             TTTTTTACGGTATCA 100 41
    Dde_2419 NONE
    Dde_2420 2444318 .. 2444345 + -22.8  -3.46602   ATCCATGAAAAAACA        CGGCGGCGGAAC ACAG GTTCCGCCGCCG         TTCTGCTGTGCGCAA 100 54
    Dde_2426 2448334 .. 2448355 +  -2.1  -3.42379   AGAAAGGGTATGCGT           CGTTCTCAC CACC GTGTGGCCG            TTCCTTCGGTTGTGT  45 134
    Dde_2427 2449516 .. 2449540 + -12.8  -2.67021   ACTACCGACCCGTGA          CGGCGGCGCG TTACC TGCGTCGCCG          CTTCATGTTTCACGG  75 40
    Dde_2428 NONE
    Dde_2429 NONE
    Dde_2430 2451759 .. 2451785 +   -16  -3.80207   AATACATGCAAGCAG         GCGTCTTATGAC GGA GTCATAAGGCGC         TTTGCCCTTTTCTTC 100 59
    Dde_2431 NONE
    Dde_2432 2454481 .. 2454508 + -21.4  -3.11316   CAAAGCAACATTGCA        GCGGGGCGGTTT GACA AAACCGCCCCGC         TATATTCACTGCTAA 100 48
    Dde_2433 NONE
    Dde_2434 NONE
    Dde_2435 NONE
    Dde_2436 2458160 .. 2458199 + -10.1  -3.12668   CCCTCAATTTGTTGA TG-ATG-CGCACCCCGTGT TCCG GCACGGGGTGCGACCTGCA  TATTCCACTTTGCCA  67 61
    Dde_2437 NONE
    Dde_2438 NONE
    Dde_2439 NONE
    Dde_2440 2462295 .. 2462323 + -16.8  -4.56597   AGCCATCGTATATAA       CGCCCGGAGA-CC GATA GGCTCTCCGGGCG        TTTTTCAACCACCAA 100 52
    Dde_2441 2463378 .. 2463390 +  -7.7  -5.36364   TCCGCCATGTTTCCT                TCCTG TCG CAGGA                TTTTTCTCTTTTTCA 100 64
    Dde_2442 NONE
    Dde_2443 2464560 .. 2464570 +  -2.4  -3.14132   GGGAAACGCCGACCC                 ACGG CCC CCGA                 TTAATGGAAGGAGAA  42 185
    Dde_2444 2467011 .. 2467033 + -20.6  -5.02074   AAAAATAACATCAGA           CGGGCACGGC ACT GCCGTGCCCG           TTTTTTCGGCACTGC 100 33
    Dde_2445 2467650 .. 2467664 +  -3.4  -4.49756   ACTGCGGCACTCCTG               CGGCGG AAC CTCCCG               TTTTGCTCTTTGCGC  64 65
    Dde_2446 2470459 .. 2470495 +  -6.4  -3.65529   TCTTCCTGCAGTACC   CCCAGCAGCACTCCGGG CATC TCCGGCCTGC-GCAGGG    TTTCGCTGAGCATGT  61 518
    Dde_2450 2474668 .. 2474694 + -15.1  -5.81412   CTGCCGCCGCGCAGG         CGCCGTCCCGC ATTTC GCGGGACGGCA         TTTTTTTTCACTGCG 100 74
    Dde_2451 2475014 .. 2475044 + -22.6  -3.31248   GACCGCAAATCGTAA       CCCCCGCTGCCGTC CGT GACCGCAGCGGGGG       TTCTGCACACTGTTA 100 39
    Dde_2455 NONE
    Dde_2456 NONE
    Dde_2457 NONE
    Dde_2458 NONE
    Dde_2459 2482563 .. 2482589 +   -18   -3.3318   GCAGAACGGCAAAAA         CAAAGGGCCGGC AAA GCCGGCCCCTTG         TGTTGTCATCTGTTC 100 353
    Dde_2461 2485647 .. 2485657 +    -4  -3.63968   AAAGCCATGCCACAA                 GATA TTC TATC                 TTTCCGGCTTTCACA  54 492
    Dde_2463 2486356 .. 2486375 +  -2.8  -3.07655   GACACATCGTTGTGA            ACA-ACGGC ATT GCCGTATGC            ATATTTTTTCACCGC  43 26
    Dde_2464 2486859 .. 2486903 + -18.7  -2.87931   ACACAACCGGTTCAG ATGCACAAAAAGCGTCCGGAA TTT TTCCGGACGCTTTTTGCGCTG TATCTGCCGCCTGCC 100 102
    Dde_2469 2491110 .. 2491129 + -12.2  -5.60993   ACCGGTACCGTTCTG            CCTCTCAC CATT GTGAGAGG             TTTTTTTATGCAGAG 100 123
    Dde_2470 2491573 .. 2491599 +   -18  -3.37796   TACGCCAAAGGCGAA         GGGCCGGCAGGA AGG TGCTGCCGGCCC         TTGTCCATACTCCCG 100 58
    Dde_2475 2495075 .. 2495091 +  -9.5  -3.13382   GTGGCACATACATAT              TCAGGAA CAA TTCCTGA              TATTAAGATTTAATC  67 145
    Dde_2478 2499236 .. 2499270 +   -15   -3.9279   GGCAGCAGCCAAAAA    CGGCGCGGCC-CCTG CATACA CAGCCGGCCGCGCCG     TTTATCGCCTTACCT 100 44
    Dde_2481 NONE
    Dde_2482 2503218 .. 2503249 +   -13  -3.08813   GCTGAGCGACAAAAA      AGCAGGCCGGAG AGATATGC CTCCGGCCTGCG       TCTGTTACGATGGCA  81 36
    Dde_2483 2503601 .. 2503615 +  -2.8    -3.922   CGTATGCATTGCGGA               TGGC GGACTTG GCCA               TTTCCTTCACGCTTT  55 237
    Dde_2489 2509499 .. 2509527 +   -14   -5.0916   CCAGAAATGAAATAA        GGCACTTACAGT CAAAA ACTGTAGGTGCC        TTTTTCTGTTCCACG 100 140
    Dde_2491 NONE
    Dde_2492 2513173 .. 2513221 + -10.4  -3.15544   TTTCTGCTGGAGATG GAGCCGCGAACCTAAAATAGCG GCTCG CTTTATTTTAGGTTCGTGCCGC TTCCTAAAACTACGG  69 11
    Dde_2501 2526246 .. 2526292 +  -9.5   -5.1101   GACAATACGCAGAAA AACAAAACCCGTCCACCAACCG GACG TGGTTAGTGGACGGGTCT-GTC TTTTTTAAATGGTGG 100 84
    Dde_2505 2527947 .. 2527959 +  -4.8  -3.00525   AGACATGCCAGCCTC                TGCG TTCAT CGCA                TATCATTTCAGGAGG  46 95
    Dde_2506 2529733 .. 2529758 + -14.1  -3.65224   CTTTCCTGACAATAA         TAAAGCGCTCC TTAC GGGGCGCTTTA          TTATTACAGTCCGCT  95 32
    Dde_2513 NONE
    Dde_2514 2535789 .. 2535807 +  -5.8  -3.66028   CATGAGGCAAACCGC             CGTGACCG GCC CGGACTCG             TTATTGCCGCTTATC  60 126
    Dde_2515 2537358 .. 2537373 +  -4.6  -3.96618   GCGTGGCTTCAAGCC              GCCATG TAAG CAGGGC               TTCTTTCAGCTTGCG  62 292
    Dde_2517 2538289 .. 2538301 +  -6.2  -2.66316   AATCATTTTCCGGAA                GCCG GCACA CGGC                TAGTATCATGACAGC  49 39
    Dde_2518 2540567 .. 2540580 +  -3.8  -2.63182   ATTTCAGAAATGAAC               GCAG CCCGCA CTGC                ACTTTTATCTTGACG  42 28
    Dde_2519 2540924 .. 2540935 +  -4.4  -4.56775   CGCCCTGAGGCTTTT                CAGA ATGC TCTG                 TTTTTAAAAGCGCCT  71 63
    Dde_2520 NONE
    Dde_2521 2542688 .. 2542711 + -13.8    -5.252   CTGCCCGTCGTCACA          GGCCGCTCCC GCAA GAGAGCGGCC           TTTTTTATCCGCATC 100 73
    Dde_2523 2544675 .. 2544694 +  -4.8  -3.39668   ACAGGGCCGTCACCG            GCGGCACC ATAA GGAGACGC             TTATGAACTTTACCG  51 123
    Dde_2524 2545430 .. 2545452 + -16.3  -4.91109   AGTCGGAGAAATATC           CGGGCCGGA AAATA TCCGGCCCG           TTTTTGTGCTGCCGC 100 123
    Dde_2527 NONE
    Dde_2528 2548583 .. 2548615 +  -9.2   -3.4582   GAATATGCGCGGCTA     TCTGCACCGCTATCT GTAC AGAT-GCGGCGCAGG      TCTTTGCTGCGGTGC  67 260
    Dde_2533 2553121 .. 2553158 +  -6.4   -5.1615   CCTTTTTGTCCTGTA  CC-TGAGCGGCCTTGTCTG TTT CTGA-AAGGCCGC-CACGG  TTTTTTGCGTCTTCA  90 67
    Dde_2534 2554453 .. 2554481 +  -8.1  -4.17657   AGAGCCCCCCCTTAG        CCTGCAGGCCG CGCTTAC CGGTCTGCAGC        TTTTGCGCTATCGTC  77 233
    Dde_2535 2555452 .. 2555487 +  -8.8  -4.03234   GCCGTGGCATAAACA    CAATACGGCGCGCTCC TGCC GGAACGCGCCGCACCG     TTTGTGTGGCGGACA  76 29
    Dde_2537 NONE
    Dde_2538 2557406 .. 2557445 + -17.2  -4.74103   CCTTCATTGCTGTCA  CTCAGGCGGTACGGTTTG CACG CAAGCCGTACCGCCTGTC   TTTTTCCGTTCCGCC 100 52
    Dde_2540 2558270 .. 2558284 +  -2.1  -4.22041   CGGATGGCGTGCATC               GTGTC GGGCA GATAC               TGTTTTTCCTTTTTT  59 220
    Dde_2552 NONE
    Dde_2553 2570770 .. 2570811 + -27.4  -4.00782   CTGCCGTATGCAAAA CAGCGGGCCGCCCGTTGC TTCATC GCAAAGGGCGGCCCGCTG  TTTCTGATGCTGTGC 100 247
    Dde_2556 NONE
    Dde_2557 NONE
    Dde_2558 2577102 .. 2577150 + -13.8  -3.90112   ACTGCTCAAATATTT CCGGCGGTCTCCTGCACCGTGCG CACC CGTGCGG-GCAGCAGACCGGCGC TTTCCTTGAGCCGGA  93 40
    Dde_2560 2579258 .. 2579268 +  -2.4  -4.07885   GCGCCCGGCACCGCG                 ACGG CAT CCGC                 TTTTCCGGCGCCGTC  56 95
    Dde_2561 NONE
    Dde_2562 2581347 .. 2581366 + -10.7  -5.52023   TCAGACGTCCGAAAA            CCCGCAG CTTGCC CTGCGGG             TTTTTTGTTAATAAT 100 60
    Dde_2563 2582772 .. 2582791 +    -7  -2.83715   CACAAAAATAATATC            GCCCCGTC GTGC GGCGCGGC             TATGGTCATAATAAG  52 57
    Dde_2564 2583140 .. 2583182 + -11.2  -5.75342   CAGCTTTTTCTCTTT CAAAAAGCACGGCCCGCCAC TGC GCAGCGGGTCGTGCTTTTCA TTTTTTTTACAAACC 100 72
    Dde_2566 2585706 .. 2585716 +  -8.2  -4.07687   ACTCCGGCCCGTGCC                 GGGG CAC CCCC                 TTTTCCCGCAGAGCT  71 286
    Dde_2571 2589055 .. 2589069 +  -2.7  -3.64103   CCCGAAGCGGGCTGA               CCGCC CGGCA GGCTG               TTTAAAGTCTGCCTG  51 26
    Dde_2573 2591072 .. 2591095 +  -8.1   -3.5393   CTGTGTCGGTGGCTG          CACGCAGCG GCCAAA CGATGCGTG           TTTACGCGGAATGAT  65 271
    Dde_2575 2592334 .. 2592367 + -19.6   -5.1861   AAATAGCCAACTTTC     CGCTCCGGCGTGCC AGAACG GGCAGGCCGGAGCG      TTTTTTACTGCTGCC 100 35
    Dde_2576 2593444 .. 2593481 + -19.9  -4.56775   TAAAACGCAATGCTC   TTCCGGCGCG-CCGTCCC TGC GGGGCGTACGCGCCGGAA   TTTTTCAGCCGACCT 100 38
    Dde_2577 2594728 .. 2594739 +  -7.2  -3.18728   GCTGTGCATACAGCA                GCCG GACG CGGC                 TTCACTCTTAACGAT  59 49
    Dde_2578 NONE
    Dde_2579 2596300 .. 2596320 + -12.5  -3.79295   CCGCAGCCCCGTCAT            CCGCTCCGG TCC TCGGGGCGG            TCTCTTTTTTTGCTC  90 44
    Dde_2583 NONE
    Dde_2584 2600948 .. 2600963 +  -6.8  -3.21099   TGAACAAAGCAGGAA              GCCTTC GCAC GGAGGC               TTCCTGCTCCGGCCC  56 42
    Dde_2585 NONE
    Dde_2586 2603205 .. 2603253 +  -6.6  -3.01712   ATGGTTGCTCAGTAA CTGC-CTCCG-GCGGGCAGGGAGA TGA TCTCCCTGCACCCACGATGCGCGG TGTTGGCAGGCGGCA  54 26
    Dde_2587 2603453 .. 2603500 +    -9  -3.43751   CCCGCACAGGACGCG CGCAACGGGGGATGCAAGGGGAA TCA TTCCCCTTGCC-CGCCGGAGGCG TATTTAGGGTTGTTC  66 41
    Dde_2588 2603986 .. 2604029 + -19.8  -4.56597   TGGAGGGGCTTAGAA ACGACAACAGGCTCTGATCCG TTT TGGATCAGAGCCTGTTG-CGC TTTTTAAAGAAAAAG 100 9
    Dde_2591 NONE
    Dde_2592 NONE
    Dde_2593 NONE
    Dde_2594 2612729 .. 2612748 +  -4.2   -3.1855   GTCACCGCAAGCCTT            TCCCGCGT TGTT ATGCGGCA             TTACCTCTTGCCGCC  49 51
    Dde_2596 NONE
    Dde_2597 2616168 .. 2616180 +  -4.8  -6.02919   GCCGTGCCGGAGTGT                CTGC GCTAG GCAG                TTTTTTTCTTTGTAC 100 220
    Dde_2602 2621566 .. 2621602 + -12.3  -4.57569   ATATAAAACCCTGAC   GTAACGCGGCGG-CCGC CACAT GCGGGCCGCCGCGC-AC   TTTTTGCGCACCTGC 100 27
    Dde_2603 2624065 .. 2624086 + -17.3  -5.37043   TTCCGTACACAAAAA           CGCCGCAGC AGAT GCTGCGGCG            TTTTTTGTCTGCAAT 100 73
    Dde_2607 NONE
    Dde_2608 2627186 .. 2627207 + -15.9  -5.47218   TACGGAACATCACAA           GGCAGACCC TCTG GGGTCTGCC            TTTTTTTACATCCGC 100 51
    Dde_2609 NONE
    Dde_2610 NONE
    Dde_2611 2629123 .. 2629144 + -17.3  -3.32844   TACCGAAAAGCAGAA           CGGCCGGCA GCAA TGCCGGCCG            TTCTGCCATGACAGA  93 103
    Dde_2619 2635776 .. 2635802 +  -2.1  -2.95656   GGCTTGAACAGCCGG         CGGAAAGCCGC TAGGC GGGGCTTGCCA         TATATCCGTTAAGTT  40 12
    Dde_2620 NONE
    Dde_2621 2637076 .. 2637106 +   -27  -4.41348   AAACGCCATACAAAA       CGGGCGGCGCAGAT AAT ATCTGCGCCGCCCG       TTTCTTTCAGAAAGA 100 48
    Dde_2626 NONE
    Dde_2627 2644285 .. 2644308 + -15.3  -5.48825   TCAGGGCATTCAACG          GCCGCGCTC CGCAGA GAGCGCGGC           TTTTTTTACATCCTG 100 43
    Dde_2628 2645151 .. 2645161 +  -5.4  -3.88787   GGAGCCCGTTTTCAT                 TTCC GCT GGAA                 TTTCTGACGGTGTGC  61 8
    Dde_2629 2645537 .. 2645557 +  -9.7  -3.85698   CGTGGATATATAGGA            TACGCCGTC ACG GACGCCGTA            TTTATCCACAGCGGC  75 224
    Dde_2641 2659226 .. 2659267 +  -7.8  -3.04144   ATTCTGGGTTAACAG CGCCGCGGCGGGAGGC TCTGCCTCCC GCCGCCCTCTGAGGCG  TATTCCCCGTGCCCA  57 29
    Dde_2642 2660173 .. 2660194 + -18.7  -5.08824   TGCCGGCCGGCACAG           GCCCCGCCG CTGA CGGCGGGGC            TTTTTTGCGTCCGGC 100 47
    Dde_2643 2661164 .. 2661174 +  -2.4  -3.03124   CCAGCATGTTCATTG                 CCAG TGA CGGG                 TCTTGGGCAATGCGG  41 383
    Dde_2645 NONE
    Dde_2646 NONE
    Dde_2647 2662963 .. 2662996 + -17.5  -3.33696   TCCTTTCTCAAAAAA     AGCAGCGCCGTATCC ATCA GGATACGGCGCTGTA      TTCATTGACGCACAA 100 61
    Dde_2652 NONE
    Dde_2653 2668091 .. 2668112 +  -7.2  -2.70932   GCCCAGTCGTATACT           GCTGCCGG TTATGC CCGCCAGC            TGCTTCCACCGGGCC  51 167
    Dde_2655 NONE
    Dde_2656 NONE
    Dde_2657 NONE
    Dde_2658 NONE
    Dde_2659 NONE
    Dde_2660 NONE
    Dde_2661 NONE
    Dde_2662 NONE
    Dde_2663 2677135 .. 2677152 +  -5.5  -4.57569   AGATCTGTACCGGCA             AAACGGC GTTC GCCGTTG              TTTTTGACGGCATGC  75 425
    Dde_2666 NONE
    Dde_2667 2680232 .. 2680253 +  -5.1  -3.77831   CTGGACAAACCGGCA           GCCACAG-CC TGA GGTCTTTGGC           TTTGCCTGTTAATAC  61 14
    Dde_2668 2680838 .. 2680865 + -24.2  -6.06723   CGTGCGGCTTTGACA        GGGCGCCGCGGT GTAT ACCGCGGCGCCC         TTTTTTTTTGCAGCA 100 55
    Dde_2671 2683660 .. 2683693 +  -5.1  -3.32159   CTGCTATTTATGATT     GGCTCCGCCGCAGCA GGTG TGCTGCGAAGAAGAC      TTGCCTTTGATATCC  53 43
    Dde_2674 2685494 .. 2685518 + -18.5  -2.62184   GCGTACCGTGCAAAA          GGGCGGACCGG TAA CCGGCCCGCCC          TGCTATACGGCACGC 100 468
    Dde_2684 NONE
    Dde_2685 2693511 .. 2693522 +  -7.2  -3.55761   CCAGTTTGTGCCCGT                GCGC CTGC GCGC                 TTTCAGCGGTGCATG  60 286
    Dde_2693 2700233 .. 2700247 +  -5.6  -4.08216   CCTGCCACCGGAAAT               CACGGC GCA GACGTG               TTTTGCGCCAGATGA  65 48
    Dde_2694 2700840 .. 2700853 +  -3.8  -2.91276   CAGAACATTCCTGAA               CGAG CAAACA CTCG                CTTTATAAGAGCAGC  44 173
    Dde_2695 NONE
    Dde_2696 2702439 .. 2702470 +  -3.5  -4.28774   TGTCACCCGCCAGCA      CCCGACGGCGCTC AGGCAC GAGCGTCGCCCTG       TTTTCAATTCGATGA  64 86
    Dde_2697 2702782 .. 2702796 +  -4.9  -3.98859   CGTGCGGCACAGCCT               GTGGC AGCCC GCCGC               TATTTTTGAATTGCC  60 2
    Dde_2698 NONE
    Dde_2699 NONE
    Dde_2700 NONE
    Dde_2701 2704861 .. 2704883 + -20.6  -4.67635   CTCAGGCGATTTCGA           GGAGGCCGGG TTT CCCGGCCTCC           TTTTGTAGTTTTGAC 100 50
    Dde_2702 2705669 .. 2705685 +  -9.3  -3.53012   ACGCTGCACGGAATA              CCGGCCG CAC CGCCCGG              TTTCCCGCAGCAGCA  68 107
    Dde_2703 NONE
    Dde_2704 2707711 .. 2707725 +  -5.6  -3.41222   TTATCTGAAGAGGTT               TTCCGC ATG GCGGGG               TCTTTCAAATTCAAG  53 122
    Dde_2705 NONE
    Dde_2706 NONE
    Dde_2707 2709693 .. 2709706 +  -9.5  -3.33509   AGCTGACAAAAAAAA               GCGGC CGAA GCCGC                TTGCATTCTTTCCGG  70 35
    Dde_2711 2713419 .. 2713431 +  -6.2  -4.36063   CACCACCAACTTCAT                GCGC CATAT GCGC                TTTTCATAATATTAT  71 4
    Dde_2712 NONE
    Dde_2713 NONE
    Dde_2714 2716703 .. 2716727 + -15.1  -2.93382   GCATATAACACAACA          GCCGGATGTTT TCA GAACATCCGGC          TGTCTGCATATCCGC  86 63
    Dde_2729 2732425 .. 2732435 +  -6.8  -4.85782   CCGCTTTTCACGGGC                 GCTG ACG CAGC                 TTTCTTTTTGACAGC  85 44
    Dde_2730 NONE
    Dde_2731 NONE
    Dde_2732 2736315 .. 2736340 +  -7.5  -2.90212   CGGCCACAAATTCCG         CCAGTTCACCG CTGC CGCTGAACAGG          TCTATCCGGTGCTCC  53 176
    Dde_2734 2740019 .. 2740046 + -19.8  -5.51402   CAGTTCTGACCGTAC        GCCGCGCCCCCC CACC GGCGGGCGCGGC         TTTTTTTACATGTAT 100 48
    Dde_2735 2740635 .. 2740647 +  -4.7  -3.53012   GCTACGCCAAACCGC                CCGCG CCC CGCTG                TTTACCGCGGAGGCA  52 48
    Dde_2736 2741521 .. 2741545 +   -10  -5.76633   CCTTGCACAAAAAAA          CACCGCATCC TTAAT GAATGCGGTG          TTTTTTTGTGTCTGA 100 63
    Dde_2741 2745408 .. 2745439 + -15.8  -3.49951   ATTGCCTCAACGACA      TCCACGCGGCCGCC TCCG GGCGGCCGCATGCA       TTGTATCGGGGTGTG 100 46
    Dde_2742 NONE
    Dde_2743 NONE
    Dde_2744 2748643 .. 2748672 + -12.8  -5.47218   GTTATCTGAAAAAAT       GTCCGGCACGGC GTACAA GCTGCGCCGGAC        TTTTTTTCACTCCCG 100 54
    Dde_2746 2748990 .. 2749006 +  -2.2  -5.64274   CTGCCTTTTCATCCA              GCGG CATCATAAA CCGC              TTTTTTTATCCGTGA  87 14
    Dde_2747 2750404 .. 2750429 + -14.8   -4.2243   GTTACCAAAGACAAA         GGCCGCATTC ATCACA GAATGCGGCC          TTTTCGGGTGTTTGT 100 91
    Dde_2748 NONE
    Dde_2749 2750832 .. 2750855 + -14.6  -5.41143   CATGCACAGTGTCAG          GCCGTCTTCC AGCC GGAAGGCGGC           TTTTTTTGCGCCCTG 100 48
    Dde_2751 2753162 .. 2753180 + -17.4  -3.22091   GGCATAAATAAAAAA             CGCCCCGC AAA GCGGGGCG             TTCATGCATTCCGGT 100 116
    Dde_2753 NONE
    Dde_2754 2754795 .. 2754807 +  -4.8  -3.80115   TTGTCGCCGCCACGC                GCAG ATAGG CTGC                TTCTGTGTTCTTTAC  58 18
    Dde_2755 2756220 .. 2756240 + -11.1  -4.14472   AAGGCTGTAAAAGTC            GCGCCGC CGGTTAC GCGGCGC            TTTTCACACTGTTCC  88 366
    Dde_2756 2756825 .. 2756852 +  -3.3  -2.72977   GCCTGATACCTTCTT        CCTTTGCGGGT TATGAT ACCCGCGATGC         TACTGTGTGTGCCGT  41 71
    Dde_2757 2757133 .. 2757149 +  -6.5  -2.73875   CGGCATGACGCACAC              TTGCGCC GGA GGCACAA              TCATGTTCACACCCG  52 33
    Dde_2758 NONE
    Dde_2759 2758760 .. 2758787 +  -7.7  -3.86346   CCCGTGCGGGCAGAG       CCGT-CCGCC-GC AACA GCAGGCGGTGCGG        TTTCTGACGGCGTAC  68 57
    Dde_2762 2761698 .. 2761740 + -14.1  -3.86653   TTGCCGCCCGGTGCG GCCGCTGTGTGCCCGGCCA TTCAT TGATCGCGCACACAGCGCC TTGTCTTTACTGAAT 100 104
    Dde_2763 2762678 .. 2762696 + -11.6  -4.19238   CGTGATTCACCCCGT             CCGCGCCG GTG CGGCGGGG             TTTTCGCATTACCAC  88 46
    Dde_2764 2763625 .. 2763658 + -18.1  -3.55444   CATCCCGATTAATGT     TCAGCGCAAGCCCGG CATG CCGGGCTTGCGCAGC      TTTCAAGGCTAACGG 100 55
    Dde_2765 2765647 .. 2765671 +  -3.4  -4.48987   GCCGCCCTGCGGAAA         CCGGCAGCAGG CCGT CCAGC-GCAGG          TTTTCCTTCTGCAAG  64 175
    Dde_2768 NONE
    Dde_2769 2772427 .. 2772439 +  -3.3   -4.4267   CCAGCTTTTCAGCCA                GCGGG CGA TCTGC                TTTTCCGTTTTCAGC  66 482
    Dde_2772 2775921 .. 2775944 +  -4.4   -5.1356   AACCGTCTGACACAT          GC-CACTCCGG TTT CCGGCGGGTGC          TTTTTCTTGCTGCCC  80 31
    Dde_2774 NONE
    Dde_2775 2779006 .. 2779033 +  -7.2  -4.87291   AGCTGAACTGCAAAA        CATATGTCAA CCAATTAC TTGACATATG         TTTTTGCTTGGCCTA  91 35
    Dde_2776 NONE
    Dde_2777 NONE
    Dde_2778 2780934 .. 2780956 +  -2.6  -3.64599   AATTAAAATGTTCTG           CCTCGCTG GAATCGG CGGCAAGG           TTTCCGGTATCGTCA  51 192
    Dde_2780 2781193 .. 2781204 +  -2.2  -3.41051   TGAAGAAATATATCT                GGAG TATG CTTC                 TTCTCGTGGGCCTGG  45 44
    Dde_2781 2781602 .. 2781617 +  -3.2  -2.50492   AAAGCTTGGGGTGAA              CTAGTC AATG GACCAG               ATATTCATCCTCATC  40 22
    Dde_2782 NONE
    Dde_2783 2782866 .. 2782885 +  -2.1  -3.25823   TCGCTGTCATTCTTC            GATTGAC ACTTAC GGCAATC             TTCATATGCGCAAGC  43 189
    Dde_2784 NONE
    Dde_2785 NONE
    Dde_2786 2783700 .. 2783737 +  -8.5  -3.34398   GTTTAAGAATAAAAT   C-ATGCGCCGTCCTTT CTCCTTA AGAGGACGGCGCAACG   TATTTACAAGGCGAA  64 35
    Dde_2787 NONE
    Dde_2788 2784853 .. 2784890 +  -4.9  -3.35679   AGACATTAAAAAGGA   TGTCCTCGAAAACGG GCGCTCAA CCATTTTCGAGCGCA    TTATGAATGAAAAAA  51 233
    Dde_2789 2785029 .. 2785046 +  -2.8  -3.66178   ATTTCCAAAGTGACA             TTTTGA TGACAC TCAAAA              TTTCACATTGACGAA  51 20
    Dde_2790 2785387 .. 2785399 +  -3.3  -2.87132   CATGAAGGATTATCA                GTGTC TTT GTCAC                TATCTCGAAACCAAG  42 104
    Dde_2791 NONE
    Dde_2792 NONE
    Dde_2793 NONE
    Dde_2794 2787747 .. 2787765 +  -3.8  -3.53012   ACATGATTTCAGACA             GATGCAAT TAG GTTGCACC             TTTGAGCGAAGGAAC  51 105
    Dde_2795 2788504 .. 2788530 + -11.7  -5.00196   AAACCCAAACATGAA        GGCTGGTTGAGA GAAA TCTCA-CCAGCC         TTTTCTTATTTCAAA 100 169
    Dde_2796 2789442 .. 2789473 + -10.8  -5.37865   TATAACGAATGAAAA      GAGCCGGATAAAGC CTTT GCCCTGTCCGGCTC       TTTTTTCGTTCTTAG 100 62
    Dde_2798 2790480 .. 2790517 +  -7.9  -5.76949   AGACGATACAACACC  GAA-GGCTGGTTGAGGA CGATGA TCCTCG-CCAGCCTTTC   TTTTTTTTGAAAATC 100 94
    Dde_2799 2791299 .. 2791310 +  -4.4  -3.12351   ATGAATTTAGTAGCT                TCAG GCCA CTGA                 TTGGCTATACCAACA  47 155
    Dde_2802 NONE
    Dde_2803 2793487 .. 2793525 + -11.9  -4.46656   TTCATTCTTGGTAAG  GCCGGAGAACACTAGC CCGACACA GC-AGTGTTCTTCGGC   TTTTCATATTGTGAC  95 249
    Dde_2804 2794846 .. 2794868 +    -2  -3.84715   TTGTCAGTCTTTTTA           TTGAAAGTGA ATT TCAATTACAA           TTATTCGTGTGTTTT  52 155
    Dde_2805 NONE
    Dde_2806 NONE
    Dde_2807 2796537 .. 2796547 +  -2.4  -4.87133   GTCAGCGGCAGAATG                 CCCG TAA CCGG                 TTTTATTTCACCCGT  70 426
    Dde_2812 2799019 .. 2799043 +  -2.2  -4.56775   TTTTTTTTGCGCCAT         GC-GCAATG CGCCGTAA CATTGCAGC          TTTTTGCCGCAACAT  65 10
    Dde_2814 2801507 .. 2801524 + -14.1  -4.72272   TCCGCAGCCTTTCCA             GCCCCGC TTTG GCGGGGC              TTTTTCATGCCGCCG 100 69
    Dde_2818 2804606 .. 2804649 + -10.6  -3.52874   GCCGTGCCGCGGGCC GCCGGTGTATAAAAAAAAGAC AGT GTCTTGTTTTTATACAG-GGC TCTTCTTCTGTCCGG  74 14
    Dde_2819 2805557 .. 2805572 + -11.8  -4.44915   CGCAAATAAACAAAA              GCCCCC GCAA GGGGGC               TTTTCTGCGTGCTTC  95 65
    Dde_2821 NONE
    Dde_2822 NONE
    Dde_2823 2809383 .. 2809403 +  -2.4  -3.21276   ACATGGCAGCTACAG            GCATGCCG TGAAC CAGCTTGC            TGTTGTCAGAACGGG  44 235
    Dde_2831 NONE
    Dde_2832 2820517 .. 2820533 +  -3.6  -2.70932   ACACCGCCATACAGG              GCCTTG TCACC CATGGC              TGATTCCGGCGAAAC  43 208
    Dde_2840 NONE
    Dde_2841 2830285 .. 2830297 +  -4.8  -3.39844   AACACCGCCACCGGT                TGCC CCGAC GGCA                TATTTACCCTATACA  51 43
    Dde_2842 2831194 .. 2831215 + -17.3  -4.81685   TGCCCGCTTATAAAA           GGCGGCCTG AATT CAGGCCGCC            TTTTTCATGCTTCAT 100 61
    Dde_2844 2833053 .. 2833078 + -17.6  -4.87291   GCTCATACAGTGAAA         GGCCGCACGG CATACC CCGTGCGGCC          TTTTTCATTCCCCTG 100 89
    Dde_2846 2834175 .. 2834195 +  -8.9  -2.90496   ACCGCCGTTACAGCA            CCGGTGCGG GCA CGGCACTGG            TCATTTGCACCGGGG  62 49
    Dde_2848 2835857 .. 2835870 +  -3.7  -3.60792   TTCTGGAATTTCGAT               GCGGG TCTC CCCGA                TTTGACGCTTGCCGC  51 347
    Dde_2850 2838521 .. 2838546 +  -7.5  -3.37245   CACTTAGCCTTCATT         GC-GCTTTGCGC AAC GCGCAGCGCCGC         TTCCTCTTCAAGTAG  61 503
    Dde_2852 2840029 .. 2840065 +   -13  -4.07568   TAGAAAGTGTGTGGT    TGGTGAAAGGCCGGAC ATCGG GTCCGGCCTTTCCGCG    TTTTACAAAGCCGGA  95 51
    Dde_2856 2845053 .. 2845073 + -14.7  -6.28401   CCACAAAAACAAAAA            GCCGGAGCG TAT TGCTCCGGC            TTTTTTTGTTTTTTC 100 108
    Dde_2859 2849260 .. 2849276 +  -2.2   -5.0133   GCTGTTTACACTCAC              CACAAG GCAGG CATGTG              TTTTTTCAGCAGCTG  74 117
    Dde_2864 NONE
    Dde_2865 NONE
    Dde_2866 2853615 .. 2853625 +  -6.8  -2.93367   AACAAAAGAATTCAA                 GGCA ACG TGCC                 TATATAAGCTTCTTC  53 65
    Dde_2867 2854477 .. 2854495 +    -3  -4.38154   TCGCAGATTTAGCCC             GGAAATGG AAT CCAGTCCC             TTTTGTGCAAAATAT  64 223
    Dde_2868 NONE
    Dde_2869 NONE
    Dde_2870 NONE
    Dde_2871 2862810 .. 2862830 +  -2.6  -4.15833   GAATGATTCAGCAAC           GGC-ATTGT CCCA ACAGTTGCC            TTTTCGACTCATGCT  59 364
    Dde_2874 2864196 .. 2864218 +  -5.5  -3.86194   TTGTTGCTGCGCCAA          GCTGTGGACC TTAC GGGCCAC-GC           TTTGTGAACCACCTT  61 363
    Dde_2884 2872025 .. 2872035 +  -5.4  -2.63902   TTCAGGTGCATAGCC                 TGCA ACA TGCA                 TGACTTCATTATTAT  46 186
    Dde_2905 NONE
    Dde_2906 2891901 .. 2891915 +  -4.2  -5.00616   AACTGAATTTTGACC               CACCTG CCT CAGTTG               TTTTTTCCGAACACG  80 451
    Dde_2910 NONE
    Dde_2911 2894519 .. 2894537 +  -8.8  -3.09492   AAACTTTCTCGCTCA             TAGGCCAC TTT GGGGCCTA             TCTTGGCCTTGACCG  63 133
    Dde_2914 NONE
    Dde_2915 2896678 .. 2896716 +  -7.4   -3.3514   ATTTTTACAAAACAA   TGAGCGCTGCATGATC AAAACAA GATCACGCAACGCCCA   TTGTCACATCTAAGT  58 227
    Dde_2918 2898029 .. 2898050 +  -5.8  -3.27259   CTGGGACGACCACTT           GAGCAGAG GCAGAA CTCGGCTC            TTCGTAATATCTCTG  51 244
    Dde_2927 2907679 .. 2907691 +  -4.9  -2.67289   CTACAGAATTTAAAA                TGATT CTA AATCA                ATTACTCTTTCAAAT  44 136
    Dde_2928 2908357 .. 2908384 + -12.8  -4.26881   TCTGGAACGACAAAA        GGCTTACTCGAT TTTC ATCGTGTAAGCC         TTTGATTTTGTGGCG 100 318
    Dde_2930 NONE
    Dde_2931 2912540 .. 2912555 +    -4   -3.8613   ACTAGTTCAACGTGG              CAAGTG TGGG CATTTG               TTATTCATCTTTCAA  56 114
    Dde_2932 NONE
    Dde_2933 NONE
    Dde_2934 NONE
    Dde_2935 2917378 .. 2917402 + -19.3  -5.24129   AAAGCTTGAAGTCAG          GCGGAGCGGGG TTG TCCCGCTCCGC          TTTTTTATGCACAGC 100 54
    Dde_2946 NONE
    Dde_2947 2927421 .. 2927470 + -22.5   -5.0133   CAGTAATACGTCCCC ACGTCACATGTTACACTTGTGTC ACTC GACACAAGTGTAACATGTGACAC TTTTTTCAGGCCATC 100 35
    Dde_2948 2927796 .. 2927814 +  -7.3  -2.92371   TGTCCGCTTTACATC             CGCGCCG CTTGC CGGCGCA             TGTCGTTCGGTCCGT  56 127
    Dde_2949 2928572 .. 2928591 +   -15  -5.93809   TTCCCTGCACGCAAA            GCCGGACG CCCG CGTCCGGC             TTTTTTTTATCACCG 100 41
    Dde_2950 NONE
    Dde_2951 NONE
    Dde_2952 2934612 .. 2934633 + -14.4  -4.65895   TGCGGCATGCAAAAA           GCCGCCGG AATACA CCGGCGGC            TTTTTGCATGCCGCA 100 461
    Dde_2955 2936804 .. 2936835 +  -2.9  -2.71924   GACCCGCGACGCCTC     CGGCGCAG-G-CCGC GCAC GCTGACTCTGCACCG      CTTTGCGGCACCGTC  41 4
    Dde_2956 2937369 .. 2937406 +  -2.5  -5.79595   GATCCGCCTCTGGTC   CGGCAGCAGCTCCGGGC GCAA GGCCGGGGTTTTTGGTG    TTTTTTCTTTTCGGC  91 94
    Dde_2957 2938292 .. 2938326 +  -9.2  -3.80276   GCAGCACAACCATCA    GGCGCAGTC-ACCGG CACACA CCGGCAGTCTGCGCC     TTGTCTTGTCTGCAT  73 87
    Dde_2958 2938840 .. 2938854 +  -2.1  -5.42265   CCCCTGTTCCAGCCC              TC-CGG CTTC CCGTGA               TTTTTTCTGATTTGG  81 51
    Dde_2959 2939987 .. 2939999 +  -6.2  -3.61398   CTGGACAAATAATTC                CGGC ACACG GCCG                TTATTACGCCGCCGG  57 29
    Dde_2960 NONE
    Dde_2961 2944749 .. 2944775 +  -3.7  -4.42386   GCAGACGGCAGTCCA        CATAATGCTCGG CATA CCGGGCAA-ATG         TTTTCTGCCTGCCGA  68 163
    Dde_2963 NONE
    Dde_2964 NONE
    Dde_2965 2949453 .. 2949466 +  -3.8  -4.07568   GCTTGAAATGCATTG               GCTG AACGAA CAGC                TTTTCCGCCGAAAGC  60 88
    Dde_2966 2950836 .. 2950862 + -21.6  -3.82205   CCGATAAAAAAATCA         GGGCCGGAGGGG TTC CCCTTCCGGCCC         TTCTTCCTATATTCC 100 34
    Dde_2967 2952105 .. 2952145 + -20.6  -3.45571   CACAGCCATAAAAAA GACTCCGTACCGG-CCACC CTGC GGTGCTCCGGTACGGAGTC  TTCATATTTCACAGA 100 61
    Dde_2975 2958568 .. 2958578 +    -4  -3.72302   GGCTGCCATTTTGTC                 TTGA CTT TCAA                 ATTTTTTAATATCAA  53 6
    Dde_2976 NONE
    Dde_2977 NONE
    Dde_2978 2960468 .. 2960504 + -19.6  -2.98823   CGGCATGAACGACAC    AAAAACGCCGGACTCC TCTGC GGAGTCCGGCGTTTTA    TCTGTATACGGAACC 100 59
    Dde_2982 2963505 .. 2963551 + -16.7  -3.17688   CTCGCCGGTCGGTGA TTCTTCCTCCCCGGGCATACGC GCAC GCGTGTTCCCGGGGA-GAAGCA TTCCTAGCCTGCTTC 100 74
    Dde_2983 2964586 .. 2964600 +  -2.8  -3.35522   CCAGAATACACCTAT               TCGGAG TAA TTTCGA               TGTTTGCCAAGCTTG  47 17
    Dde_2984 2965655 .. 2965668 +  -2.3  -2.54634   CGAAGCTCTCAAGGC               GCAGG CCAA CGTGC                ATTAATCATGTGCAC  38 7
    Dde_2985 2966553 .. 2966564 +  -2.2  -2.55351   ACAGAGCCTTGTACG                CACG TCGC TGTG                 ATTGATGTAAAAAAA  38 9
    Dde_2986 2967653 .. 2967672 +   -15  -4.71061   AATGCACAGAAAAAA            GCCGTCCG TCGC CGGACGGC             TTTTTCAATATCCGT 100 55
    Dde_2987 2968130 .. 2968168 +  -6.6   -3.3353   AAAGCCAAAGTAAGC   TTGGCGGCTTGTTGCAGG CAG CTCGGGGTGAGCCGCCAA   TCTGTTTATCAGGCC  58 28
    Dde_2988 2969144 .. 2969163 +  -2.1  -3.96148   CGTTGCTGGCGTAGC            TCAACTG GCAGAG CAGCTGA             TTTGTAATCAGCCGG  54 203
    Dde_2989 2970979 .. 2970997 +    -3  -3.06261   TCCAACGGCTAGAGC             GGCGGTCT CCA AAACCGCA             TGTTGGGGGTTCGAA  43 222
    Dde_2990 NONE
    Dde_2991 NONE
    Dde_2992 2972379 .. 2972395 + -12.3  -4.66318   AACATTACTGCCGCT              TGCCGGA TAC TCCGGCA              TTTTATTCCAGTGAT 100 53
    Dde_2993 2973179 .. 2973204 + -17.7    -4.183   AAGTCGCCATATCAG         GCTTGGGCAAC TGCG GTTGCCCAAGC          TTTGTTGACAATTGG 100 50
    Dde_2994 NONE
    Dde_2995 2974306 .. 2974340 +   -20  -3.60151   CGTTACGGCGAATTA     AAGGCGCGGGCACTTG TCA CATGTGCCCGCGCCTC     TTCTGCTTTCGGGCA 100 56
    Dde_2997 2978911 .. 2978933 + -17.7  -2.91264   GCAAATACGGCAACG           GGGCGGCCC GCACA GGGCCGCCC           TGTCTGAATACAGGA  95 40
    Dde_2998 2983198 .. 2983217 + -16.4  -5.60993   CCTGCAGATACCAAA            GCCCCCGC TCCG GCGGGGGC             TTTTTTTGTGCAGCC 100 54
    Dde_2999 NONE
    Dde_3000 NONE
    Dde_3001 NONE
    Dde_3002 NONE
    Dde_3003 NONE
    Dde_3004 NONE
    Dde_3005 2991804 .. 2991833 +  -4.3    -3.675   GTTCTTCCTGACTGG       TCATGTACGGTGCC GTG GGCATCG-GCATCA       TTGTATGGTTTATAT  55 150
    Dde_3006 2993330 .. 2993343 +  -4.5  -4.24948   AAGCTGACCGGCATT               GTCTC CCGC GGGAC                TTTTCCGTATAGTGC  66 34
    Dde_3007 NONE
    Dde_3008 2995751 .. 2995785 + -12.3  -4.31065   ACCCGCATATTTCAG    CAGCGGTTTG-GTGTT TGAC AACGCGCAAGCCGCTG     TTTACTTTTGTCTAT  93 321
    Dde_3010 2996129 .. 2996145 + -13.7  -4.72272   GCATCCTGATTTTTT              GGCAGCC TCC GGCTGCC              TTTTTCATACCCACA 100 32
    Dde_3011 NONE
    Dde_3012 NONE
    Dde_3013 NONE
    Dde_3014 3000177 .. 3000219 + -17.2  -3.72576   ACCTATTCCGGCTCC GTAAGTAACGGCGCCTGCGG CCAGA CCGCAGGCGCCGTT-CT-GC TTTCATCCGCGCGGC 100 72
    Dde_3018 3004301 .. 3004319 +    -3  -3.17075   CTGCACATCTGATCC             GCCGCC GTGCGCG GGCTGC             TTGCCTTCGGACGGG  45 75
    Dde_3019 3005391 .. 3005401 +  -2.4  -2.86203   CTCAGGCCTCTTCCA                 CCGC TTC GCCG                 CTTGTATTATGGTAG  40 42
    Dde_3020 3007595 .. 3007618 + -18.2  -5.63504   CACGCAAAAAAAACG          GACGGACCGG CATG CCGGTCCGTC           TTTTTTTCTACAGTT 100 58
    Dde_3021 3008668 .. 3008685 + -11.3  -5.76633   CCACGCATACAACAG             GGAGAGG ACTG CCTCTCC              TTTTTTTATGTCTGC 100 51
    Dde_3022 3010437 .. 3010492 +  -8.9  -3.14132   AACTGCTGACCTGCG CGCGGCAGCAAGCTGCCGGCAGAGCCCG CGA CGGGC---GCCTGCGGCTTACGGCCCCG TTCATCCGCGGGCAA  63 32
    Dde_3026 3013607 .. 3013626 + -16.4  -5.76949   CCGCAAAGCGCACAC            GCCCCGGC TCAT GCCGGGGC             TTTTTTTTGCCCATC 100 54
    Dde_3027 3014492 .. 3014514 +  -9.1  -3.34715   TCAGACACACACAAC           GCAGACAGC CGCAT GCCGTCTGC           TATTTCCGGAGGATA  66 123
    Dde_3028 NONE
    Dde_3029 3017286 .. 3017316 + -18.3  -3.64822   CCTGACACACAAACA       CAGCGCCTCCGGC AACCC GCCGGAGGCGCTC       TTTGCCTGCGCCCCT 100 71
    Dde_3030 3018958 .. 3018974 +  -3.7  -4.08064   AATCTCGTGAAAATA              GCCAT CTGAGTA ATGGC              TTTTCGCGGACAATT  60 17
    Dde_3031 NONE
    Dde_3032 NONE
    Dde_3033 3021643 .. 3021676 +  -5.8  -5.39721   GACAGTGCACGCCGC     CGCGGCCCGCGCGGC ACGGC GCCGC-CGGACAGCC     TTTTTTATATACTGC  95 103
    Dde_3034 3022968 .. 3022992 + -16.4  -3.35798   CAGATATATGACAAA          CGGCCCGTGC CTTGT GCGCGGGCCG          TTCTGCGTGCGCCGT 100 53
    Dde_3037 3025333 .. 3025353 +  -6.7  -3.30159   ACTCGAACCCGCGGC            CTCCGGCGT GAC AGGCCGGCG            TTATAACCGACTTAA  56 15
    Dde_3040 3032173 .. 3032189 +    -8  -3.59946   CCCAAAAATAAAAAA              CGGAAC CGGAC GTTCCG              TTCTGTGATTCCGGC  65 30
    Dde_3041 NONE
    Dde_3042 NONE
    Dde_3043 NONE
    Dde_3044 3036598 .. 3036615 +  -2.6  -4.39227   CTTCCCGAAATTCTT             CACCGC ATTCCA GCGCTG              TTTCATTTTCTTTAT  62 234
    Dde_3052 3042938 .. 3042956 +  -5.2  -2.71712   AATCACACAAACGCG             GAATGGCG TCG TGCCATGC             ATTTACAAGGAGAAA  47 115
    Dde_3053 NONE
    Dde_3054 3045325 .. 3045335 +  -4.6  -3.32963   TCGGCAGAAAGTAAC                 CGCC GGT GGTG                 TTGTGAAATGAAAGT  51 79
    Dde_3055 3047998 .. 3048023 +  -9.8  -5.18357   ACGCCTCCGGTCCAT         GCCCCC-CATT CTTGC AATGCGGGGGC         TTTTTTCATGCCTTA 100 131
    Dde_3057 NONE
    Dde_3058 3049952 .. 3049980 + -14.5   -2.5655   GGATGAGGTTCCGGC        GGGTTAGCCGGTC TGC GGCCGGCAAGCCC        CTTGCTGTGCATACG  81 44
    Dde_3059 NONE
    Dde_3060 NONE
    Dde_3061 3054063 .. 3054090 + -19.2  -5.90981   GTGCTGACACCAAGG        GCGGCAGCGGAG CATC TTCCGCTGCCGC         TTTTTTTTCATCTCC 100 34
    Dde_3062 3055599 .. 3055642 + -20.3  -2.85351   ACAGATAATCTCCGT C-ACCGCACCGCGGGAACGC CCTGT GCGCTCCCGCGGTGCGGCCG TATCCTGTCCCGCAC 100 33
    Dde_3063 3057018 .. 3057034 +  -9.3  -3.50832   TCCCGTTCTTCACGG              CTGGCCG TAT CGGCCCG              TATTTCACTTTCAAA  69 499
    Dde_3065 NONE
    Dde_3066 NONE
    Dde_3067 3059390 .. 3059411 +  -6.5  -3.07443   ATAGCGGAATAACAC           CGGC-ACGGA TCT TCCGGCGCCG           TTACGTCACCTCTCC  54 29
    Dde_3068 3060391 .. 3060403 + -10.5  -2.91276   AAAGACCGGCCTGAC                CCCGC AGG GCGGG                CTTTGTCCGGCAGCC  68 27
    Dde_3073 3063741 .. 3063760 +  -6.4  -3.05384   AACGGCCTTGCATAC            CGGCTGTT CAGA AAAAGCCG             TTGAGTAACGCACAG  52 2
    Dde_3075 NONE
    Dde_3076 3066747 .. 3066759 +  -4.8  -3.73224   GCCGGACGGCCAGCA                CCGA GCGAA TCGG                TTTCCTGAGCCCTAC  55 155
    Dde_3077 3067872 .. 3067886 +  -7.8  -5.93809   ATTATTGCGCCCGCG               GCCTGT GCA GCAGGC               TTTTTTTTATCGACA 100 65
    Dde_3078 NONE
    Dde_3079 3070117 .. 3070153 + -23.8  -5.75342   TACATGCATCCGAGG    GGCCGGAAACGGACGC ACTGC GCGTCCGGTTCCGGCC    TTTTTTTTACAGCAA 100 54
    Dde_3080 NONE
    Dde_3081 NONE
    Dde_3082 NONE
    Dde_3083 3072807 .. 3072838 + -11.6  -3.31792   ATGTTCCGGGCATAC      GGCGGCAGGATG CCATGTAC TGTCCTGCCGCC       TTCTGCAACTGCTGA  75 73
    Dde_3084 3074186 .. 3074212 +    -8  -2.72471   ACCCGTGGTGCCGCC        GCGTTGC-CGC AGTGCC GCGTGCAGCGC         ATTCTGTCATACCGC  57 80
    Dde_3085 NONE
    Dde_3086 NONE
    Dde_3087 3076988 .. 3077005 +  -3.3  -4.28361   ATCATATCCATCACC             CGGCGCA GCTC TGCATCG              TTTTCATAAAATTCC  64 477
    Dde_3094 NONE
    Dde_3095 NONE
    Dde_3096 NONE
    Dde_3097 3088134 .. 3088148 +  -5.6  -2.87132   CATATGCCGGTGCCT               GCGCAC GAT GTCCGC               TATCTCGGACACAAC  49 131
    Dde_3099 3089246 .. 3089258 +  -2.6  -3.33583   CACCAGTGAAGAAAC                CGGC ACCCC GCTG                TTCTGCGCCTCTTCT  46 363
    Dde_3102 3093566 .. 3093577 +  -7.2  -3.14931   CGAATCGATTCAGGT                GCCC TGCG GGGC                 TTGATAGGGAATCCC  57 88
    Dde_3103 NONE
    Dde_3104 NONE
    Dde_3105 NONE
    Dde_3106 NONE
    Dde_3107 3098797 .. 3098819 +  -7.6  -2.54896   CCCGAAAACAAAAAA           GCCGTTACAC CCC GTGACACGGC           TGCATTCCGTCAGAG  53 513
    Dde_3111 3101672 .. 3101686 +    -5   -2.6155   GAAATGCCCCCCACG               GGTATT CAA AATGCC               ATTGATATTAAAAAA  46 39
    Dde_3112 3102275 .. 3102289 +  -2.1  -4.11805   ACCGGCCGACCGCCG              CGGCTG ACAT CA-CCG               TTTCTATAATATCCT  56 19
    Dde_3113 NONE
    Dde_3114 NONE
    Dde_3115 NONE
    Dde_3116 NONE
    Dde_3117 3109066 .. 3109088 +  -9.8  -4.05245   CCGGCACCAAAAAAA           GCCGCGTC CTCAGTC GGCGCGGC           TTTCATTGTGTCCTA  80 87
    Dde_3121 3112598 .. 3112631 + -21.8  -3.61517   TCATCAGATAACAGC     CG-CGCCGCCTGCCG CAGAC CGGCAGGCGGCGTCG     TTGTTCCGCAAGGAT 100 30
    Dde_3122 NONE
    Dde_3123 NONE
    Dde_3124 3117368 .. 3117425 + -19.8  -3.35679   AGCAGATGTTCTGAT CTGCCGGCACCGGCAACGCCCCGCGG AATTTC CCGCGGGGCGTTTTTCATGGCGGCAG TTCTGGCTCAGCCGG 100 27
    Dde_3125 NONE
    Dde_3126 3120256 .. 3120281 + -19.1  -5.08824   CGCATATATAAAAAA         GGGCTTTCCGC AAAA GCGGAAAGCCC          TTTTTTCCGTACAGC 100 50
    Dde_3133 3124612 .. 3124641 + -10.5  -2.80443   GGACCGCGCACTAAA       AAAGCCGCCCCGC AAAA GCGGGGCGGCCGG        TATGATACCATATGA  66 27
    Dde_3136 3128149 .. 3128172 + -15.4  -5.48213   CCAAAATGAAGATAA          GCACTCATGC CCGC GCATGAGTGC           TTTTTCTTTTGCCTG 100 358
    Dde_3138 NONE
    Dde_3139 NONE
    Dde_3140 3131800 .. 3131814 +  -4.2  -2.94099   AAAAAGCAGCAAAAC               GTGCTG TAG CGGTAC               TATCTCATGAGCAAA  46 122
    Dde_3141 NONE
    Dde_3142 3133128 .. 3133151 + -15.4  -5.48213   CCAAAATGAAGATAA          GCACTCATGC CCGC GCATGAGTGC           TTTTTCTTTTGCCTC 100 309
    Dde_3147 NONE
    Dde_3148 3135869 .. 3135888 +  -4.2  -4.02334   ACGGCAACCTGTCTG            ATGTTGCG CAGG CGCAGCAG             TTTCTGCTCTGCATC  60 336
    Dde_3160 NONE
    Dde_3161 3148398 .. 3148415 +  -3.3  -2.71712   TCCGATACGCACCTG             CGTCATC TGCA GGAGACG              GTTTGCAAAGAGCGA  41 75
    Dde_3162 3151558 .. 3151587 + -20.7  -3.32844   TCGATTAAACACTCC       CCCTGCGGGGCGC TGCG GCGCCCCGCAGGA        TTATACCATGCCGCG 100 33
    Dde_3163 NONE
    Dde_3164 3152955 .. 3152967 +  -4.7  -3.16475   GCAATCTTGCACTGG                ACGCC GAG GGCGC                TTAACTGTATGGCTG  49 9
    Dde_3165 3153909 .. 3153924 +    -4  -3.30443   TGGAATACATAATAT              GTTACT CGGA GGTAAC               TTGCTGTGGTAATGA  47 29
    Dde_3166 3154208 .. 3154231 + -18.2  -3.00946   AAAGTAGGTTCACAC          GGGGAACCCC GACA GGGGTTCCCC           TGCTTTGTACACCCC 100 34
    Dde_3167 3156633 .. 3156656 +   -16  -4.72272   GCACTGCAATAACAG          GGCGCGGAGT GTAT GCTCCGCGCC           TTTTTCGTGCAGCCC 100 51
    Dde_3169 3157354 .. 3157364 +  -2.4  -5.05782   GACAGCCCCATGTAT                 CACC GCA GGCG                 TTTTTTCCGCTGCAT  74 116
    Dde_3174 NONE
    Dde_3175 3163499 .. 3163540 +  -4.2    -5.252   CCCGCTGCGATAATC CCCTGCCGCAGCATGCTC TTATCC GCTCATGCCGCGGCAGAC  TTTTTTCTGCCAATA  85 48
    Dde_3176 NONE
    Dde_3177 3165007 .. 3165034 +  -6.9  -2.57132   GGCTCATTTCTGCCA        GCCCGCG-GGTG ATGAG CGCCGCACGGGC        ATTATGGCCGAACCC  50 412
    Dde_3179 NONE
    Dde_3180 3167597 .. 3167610 +  -3.1  -2.57344   GCCATGCTCGCAGCA               GTG-CG CAA CGTCAC               CTTCTAGGGCAAATC  40 5
    Dde_3181 3169637 .. 3169652 + -10.4  -3.53012   GCTGAGCCGGACACG              GCGCAG GCAT CTGCGC               TTTGCACGCCGCGCA  74 36
    Dde_3182 3170286 .. 3170309 + -19.6  -3.17075   CGGATTTGCTTGTTC          GAGGCCGCCC GAAA GGGCGGCCTC           TTGCGTTACGGCGCG 100 50
    Dde_3183 3173045 .. 3173071 + -23.8  -3.88232   ACACAGATATCCCGA         CGCGGAACCGGC TCT GCCGGTTCCGCG         TTATTGTATGCGCGG 100 49
    Dde_3184 NONE
    Dde_3185 3174206 .. 3174251 +  -2.4  -3.60151   AGCGCCACAGCCCCG ACGCCCAGCAGCATCATGACC AGACC GGTAATGC-GCAGATGGGCGG TTCTGGTTTCCGCAA  47 55
    Dde_3187 3175806 .. 3175825 +  -2.7  -4.86731   GCCGGTTTTGACTAC            TGGCGCC TGTAAC GGCACCG             TTTTGTTTGCGGCGC  74 14
    Dde_3188 NONE
    Dde_3189 NONE
    Dde_3190 3180257 .. 3180269 +  -6.9  -5.60993   GCCCACCCCCCGCAC                GGGGC TGC GCCTC                TTTTTTTATCCGCAG 100 55
    Dde_3191 3183381 .. 3183406 + -12.5  -2.60496   ACTTCTAGTATTCGG         GCACCGCCGCG GTAC CGCGGTGTTGC          GTCTTTCCGGCGGCC  75 33
    Dde_3192 3183661 .. 3183674 +  -3.1  -3.10894   GGCCCGTGCTCCGCA               C-CGGA ATG TCCGCG               TTGCCTGATGATCCT  43 98
    Dde_3193 NONE
    Dde_3194 3184313 .. 3184341 + -23.2  -4.09685   CATAAGGTTCTTTTG        CGCCCCTCCCGC ATACG GCGGGAGGGGCG        TTTTACGGCCTCCCG 100 36
    Dde_3195 3185691 .. 3185711 + -18.3  -5.43974   CTAGACCGGCTCTGA            CGCCCCTGC CCT GCAGGGGCG            TTTTTCTTTACTTTT 100 37
    Dde_3196 3187546 .. 3187561 +  -8.2  -3.21924   AAAACACGCCTGAAG              CGCTCC GCAT GGGGCG               TATTATACGCCATCA  62 39
    Dde_3197 NONE
    Dde_3198 NONE
    Dde_3199 NONE
    Dde_3200 NONE
    Dde_3201 3190783 .. 3190804 +  -2.1  -2.55896   GTCATGCAGCGGGTG           GCGGGCTAG ACAT CCGGCTTGC            GTATTCATTACTCCA  38 17
    Dde_3202 3192114 .. 3192130 +  -9.4   -5.7946   ATCCTCTGATCATAA              GTGGCC CTTGC GGCCAC              TTTTTTTATTAGCAC 100 61
    Dde_3203 3192273 .. 3192290 +  -3.3  -5.49809   TTAATAAAAGTTTGC             CTGCTCT TCAT GGAGCTG              TTTTTTTCACCTTTA  89 53
    Dde_3204 NONE
    Dde_3205 3194760 .. 3194778 + -17.4  -5.60993   CTTTAAACAACAGAA             CGCCCCGC ACC GCGGGGCG             TTTTTTTATGCCCGC 100 49
    Dde_3208 3201188 .. 3201209 +  -5.7  -3.45571   ACTCCGGACACATCC           GCCGACAGC ACCT GCTGACCGC            TTACTCTTTCCGCGG  56 8
    Dde_3209 3201767 .. 3201777 +  -2.4  -3.34398   GCAGCCCCCGTCTGA                 CCGC CAT GCGC                 TATTTCCGGACCGGA  45 135
    Dde_3210 3202171 .. 3202192 +  -6.5  -2.70932   TTGCACAAATCACTA           CCTTCCGGT GCCC GCCGGAAGC            TGATTCAGAGCAAAG  52 217
    Dde_3211 3203198 .. 3203222 + -21.5  -4.06185   TGCCGTACACAAAAA          GCCCGTCCGGA AAC TCCGGACGGGC          TTTCGTATTTCTGTC 100 159
    Dde_3215 NONE
    Dde_3216 NONE
    Dde_3217 3207603 .. 3207614 +  -4.4  -3.32844   CTGCTACGCGACCTA                TCCT AATC AGGA                 TTGTCCGATAGCAAG  51 20
    Dde_3218 NONE
    Dde_3219 NONE
    Dde_3220 NONE
    Dde_3221 NONE
    Dde_3222 3213057 .. 3213101 +  -7.1  -3.14564   ACGAACGCATCTGAC GACC--CGCAGCCCGTGTCCCG CCAA CGGGGCACGGGC-GCTATGGAC TTGGTGGGGCAGTGA  54 27
    Dde_3223 3214013 .. 3214032 +  -9.2  -2.65298   GGCCGGAAAAAAAAA            ATGCGGCC TTAC GGCCGCAC             CTTCTGCTGCATACA  59 84
    Dde_3227 NONE
    Dde_3228 NONE
    Dde_3229 3219511 .. 3219534 + -19.6  -4.37886   ATGAGATAAAAAAAA          GCCGCCGGTC ATCT GACCGGCGGC           TTTTATGCCGCGTGG 100 114
    Dde_3233 NONE
    Dde_3234 NONE
    Dde_3235 NONE
    Dde_3236 3227124 .. 3227156 +  -2.5  -3.57792   CACGGTCATTCTTCA      GCGCATGAGGTTGTC ACG GACGCCCGAATCCGC      TTTGACGATCACTCA  47 18
    Dde_3237 NONE
    Dde_3238 3232714 .. 3232743 + -13.6  -4.58395   TTCTAACCCGCACCA       AGGGGGCGGAAT GCGCGA ATTCCGCCCCCC        TTTTTGCGGCATGAA 100 35
    Dde_3239 NONE
    Dde_3240 3235596 .. 3235616 + -19.7  -3.59262   CACAGCGTATCTTAA            GGCCCGCCC GTT GGGCGGGCC            TTTCGGGCTGTGGCG 100 70
    Dde_3241 3237810 .. 3237826 +  -3.6  -3.74693   GGCTCAGGCGGAAAA              AGGCCT TCGCT AGGCCA              TTTCATAGAGTAAAA  53 13
    Dde_3242 3239101 .. 3239129 + -19.6   -5.4505   GCATGACATAGACGC        GGGGGCGGGGCT CCGGC AGCTCCGCCCCC        TTTTTTCTTCCGGCA 100 62
    Dde_3243 NONE
    Dde_3244 NONE
    Dde_3245 3243030 .. 3243050 + -15.5  -5.77677   TGCCAAACATACAAA            GGCCACTAC AGT GTAGTGGCC            TTTTTTGTTATTTTC 100 50
    Dde_3246 3245047 .. 3245068 + -17.3  -4.39329   CACCGCACAATTCAG           GCGGCCACC TCGG GGTGGCCGC            TTTGTTCTGTGCCCT 100 110
    Dde_3259 3257321 .. 3257344 +    -3  -5.14985   CCTTGCCGCGGCGGC          GGCCATACGG CTCC CCGTGTGTCA           TTTTTCTGTCTTTGC  78 182
    Dde_3262 3259955 .. 3259974 +  -2.8  -4.08767   GTTATCAGACCAGAG            CTGTTTTC AGGA GAGAACTG             TTTTCAGGGCATCCA  58 92
    Dde_3277 3268316 .. 3268340 +  -9.9  -3.05384   CACATTGTTGGCGGC          GGCTGCGCCTG CGT CGGTTGCAGCC          TTCACTGCGCCCACG  64 129
    Dde_3288 NONE
    Dde_3289 3278794 .. 3278821 + -12.6  -5.08824   TTGCCGCATGTCATA        AGGGGCTGTCCC GCAC GGGGCGGCCCCC         TTTTTTACATGACGG 100 52
    Dde_3291 3279948 .. 3279973 + -20.5  -4.99043   CTCTGATAACTTAAA         GCCCGCACTGC TTGC GCAGTGCGGGC          TTTTCTTTCTGCAGC 100 35
    Dde_3294 3283061 .. 3283100 + -17.8  -3.85698   CATCTGCAGCACAAA  GCGGCAGCGCGCCTGCAT CATC ACGCAGGCACACTGCCGC   TTTCTCCGAAGGACC 100 97
    Dde_3296 3286285 .. 3286296 +  -7.2   -2.8511   GTCGTGAAACGCGCC                GCGC ACCT GCGC                 TATCATCATATGCTG  51 472
    Dde_3299 NONE
    Dde_3300 3288432 .. 3288451 +  -4.3  -4.18018   GCGGCGGTAAAGCTG            TT-CCGGC CTCAA GCCGGCAA            TTTTCAGTAAAGGAA  62 82
    Dde_3301 3289594 .. 3289610 +  -3.7  -3.83026   CGCATGGCCGAATTA              TGAATTG ACA CATTTCA              TTTCATGTCCAACCA  56 185
    Dde_3302 NONE
    Dde_3303 3290739 .. 3290752 +  -5.2  -3.53012   GTGACGGGATACGTA               CCGG CTTATT CCGG                TTTACGCCGGGCAGG  55 226
    Dde_3305 NONE
    Dde_3306 NONE
    Dde_3307 3294109 .. 3294136 + -16.3  -3.88698   ATCTGATAACATTCC        CCGAGCCCGCC CGGACA GGCGGGCTTGG         TATTTTATCTGCCTG 100 35
    Dde_3308 3296045 .. 3296072 +    -9  -3.71124   TGCTCCGTACAGAAC        TGCCGGCGCCGT CACC GCCGCGGCGGCA         TTATCTGTTAATGGT  70 327
    Dde_3311 3298548 .. 3298578 +  -7.6  -3.34222   CACCAGCGGGGACTC      CCCTT-CGGCAGC AATCAG GCTGCCGCAACGG       TTGTACAGTACTCCT  61 179
    Dde_3320 3307493 .. 3307527 + -19.3  -4.08919   TTTGATACGCAAAAA     GCCCCCGCGCCACAC TTGTC GTGTGCTGCGGGGGC     TTTACTTTACGCTTT 100 68
    Dde_3324 3310670 .. 3310686 +  -2.1  -2.60194   GCCGCCTGTGCGTAG              CCGTTGC CCG GCACCAG              ATTACTTACGCCCCT  38 26
    Dde_3325 NONE
    Dde_3326 3313207 .. 3313220 +  -4.5  -4.18018   CACTGGGAATACGGC               TCTGC CGCA GCAGG                TTTTCGCTGAAGCGG  64 501
    Dde_3328 NONE
    Dde_3329 NONE
    Dde_3330 NONE
    Dde_3331 NONE
    Dde_3332 NONE
    Dde_3333 NONE
    Dde_3334 3319583 .. 3319595 + -10.5  -2.62184   CGCACGGTATGGCGG                GGCGG CAA CCGCC                TGCTGTAGACGGCAG  66 5
    Dde_3335 NONE
    Dde_3336 3320929 .. 3320955 + -23.8  -2.62396   CTTCGCTGAAACACA         CAGCGCGCCCGT GTT ACGGGCGCGCTG         TGATATCCGGCCATG 100 32
    Dde_3338 3322033 .. 3322044 +  -3.6  -4.11216   ATAAACAACTGCGGC                CGGC ATAC GCTG                 TTTTCAGCATCACAC  60 122
    Dde_3341 3323269 .. 3323281 +  -4.8  -3.53722   GGCCGACTGGGAAAC                GCGA GGCGG TCGC                TTATCTGACTGTCGA  52 41
    Dde_3342 NONE
    Dde_3343 3324510 .. 3324549 +    -3  -5.04325   CCTGGGCAAAACAAA  GGGTGAAATCCA-AAAT GAGAAAA ATCTCTGGATTGCACCC  TTTTTGTACTTTCGA  76 192
    Dde_3346 NONE
    Dde_3347 NONE
    Dde_3348 NONE
    Dde_3349 NONE
    Dde_3350 NONE
    Dde_3351 NONE
    Dde_3352 NONE
    Dde_3353 NONE
    Dde_3354 3331091 .. 3331106 +  -3.2  -2.73338   AGGCTGCGTAAGGAG              GCTGTA TGAC TGCGGC               ATTTGAGCGGATTAT  41 30
    Dde_3355 NONE
    Dde_3356 NONE
    Dde_3357 NONE
    Dde_3358 NONE
    Dde_3359 NONE
    Dde_3360 3333831 .. 3333866 + -17.6  -3.24235   TATGCCGCCTTTCTG    GGGCAAGCCAGAGGGG GTAC CCCCTCTGGCTTGAAC     TGTTGATATATCTCC 100 410
    Dde_3363 3335740 .. 3335756 +  -9.4   -3.0976   TTGCAAAGTTATAGA              GGGACC AAGAA GGTCCC              TCTTAACATATTGGG  63 72
    Dde_3366 3337499 .. 3337544 + -16.4  -4.55295   TAACTAAATCCCCTA TACGCTGCATGACATCACACT CTTAT GGAG-GATGTCATGCAGCGTA TTTCTTTGTCCCCCA 100 96
    Dde_3367 NONE
    Dde_3368 NONE
    Dde_3369 NONE
    Dde_3370 NONE
    Dde_3371 NONE
    Dde_3372 NONE
    Dde_3373 NONE
    Dde_3374 NONE
    Dde_3375 3345233 .. 3345244 +  -4.4  -3.29511   GTCAACACCAGCGGC                CTTG CCGC CAAG                 TTCTAGGGGAATAAA  49 8
    Dde_3376 NONE
    Dde_3377 NONE
    Dde_3378 NONE
    Dde_3379 NONE
    Dde_3380 NONE
    Dde_3381 NONE
    Dde_3382 NONE
    Dde_3383 NONE
    Dde_3384 3350878 .. 3350930 +  -6.7  -2.78596   GGTTGAACCGGGAAA CTAGAACAAGCCAGAGCGGCGGTGC GTG GCAACGCCGCTCTGGCCTACGCCGA TATCGTGCGCCACTG  52 22
    Dde_3385 NONE
    Dde_3386 NONE
    Dde_3387 NONE
    Dde_3388 NONE
    Dde_3389 3355458 .. 3355468 +  -2.6  -4.98061   CTTCTGCGGCAGTAT                 TAAA TTT TTTA                 TTTTGTTTACTGTAT  72 137
    Dde_3390 NONE
    Dde_3391 NONE
    Dde_3392 3358017 .. 3358027 +  -2.4  -2.70298   CAGATTATAAGGAGA                 GCAC CGT GAGC                 CTTATCATTACCAAA  38 31
    Dde_3393 NONE
    Dde_3394 3360248 .. 3360281 + -10.1  -2.73875   TAGCGATGCAAAAAA     CGAAAGCGGCCCGGT AGGT GCCGGGCCGCTGACA      TACTGTTGGAGCAGG  64 95
    Dde_3395 NONE
    Dde_3396 NONE
    Dde_3397 3362494 .. 3362527 +  -5.1  -4.23758   AAATACAATCTAAAA     ACAGGTGCCCCGG AATACCGA CCGGGGCACCAAA      TTTTAACTCTCGAAT  69 28
    Dde_3398 NONE
    Dde_3399 3365676 .. 3365690 +  -5.8  -4.89729   CAAACACCACCTAGA               TACAAA GCC TTTGTA               TTTTTGAATTTTATC  83 351
    Dde_3401 3366499 .. 3366512 +  -2.3   -2.7795   AAAAACTTGTGCCAT               TGCCT AACA AGGCC                TCCTTAACTCATTTG  39 362
    Dde_3403 NONE
    Dde_3404 3368346 .. 3368371 +  -8.3   -5.1101   TGCTAACACTAAAAA         GAGCTGCCGTT TGCC GATGGTAGCTC          TTTTTTACATAATCG  95 75
    Dde_3408 3370644 .. 3370672 +  -2.3   -2.9006   TGACATCATCCCTTC        GGCGGATACGG ATCGTTC CCGTGGCTGTC        CTTGTTCTGGATCTT  40 44
    Dde_3409 3370840 .. 3370854 +  -2.8  -3.25946   CGGCGTTGGGTACGA               CATGAT GTG ATCCTG               GTTTCTTTGGCATGG  45 16
    Dde_3410 3371631 .. 3371658 +   -12  -3.55304   TGAAGATTGGAGTCA        CATCCATCGGCC AGCA GGTCGCTGGATG         TTGATTCTTGACTGT  81 296
    Dde_3412 3372688 .. 3372704 +  -7.2  -2.79915   CACAAAAGGATGAGA              CGCCGT GATCG GCGGCG              TCTCATCAAATCAAT  55 68
    Dde_3413 NONE
    Dde_3414 NONE
    Dde_3415 NONE
    Dde_3416 3378434 .. 3378452 +  -2.2  -3.47751   GCTTGCCGCAATGAC             GCGGCGCG AAC CACCCTGC             TTATCAGTTGTTCGA  47 27
    Dde_3417 3381540 .. 3381552 +  -3.4  -3.90112   TCTTCTCGGACTCCC                CGTT CCATT AACG                TTTCATTGAAAGAGA  54 170
    Dde_3418 NONE
    Dde_3419 NONE
    Dde_3420 3384646 .. 3384663 +    -7  -3.53811   AGCCCTCGAAGCGCT             TGGCCA AGTCGA TGGCCA              TTTGCGGCACCTCGA  60 472
    Dde_3431 3395789 .. 3395819 + -19.1  -4.63218   CAGACATTTAGCACT       CAGCACAGCCTCC ACAAA GGGGGCTGTGCTG       TTTTGTTGCAGGAGG 100 52
    Dde_3432 NONE
    Dde_3433 3398131 .. 3398157 + -13.1  -4.47456   TAGAGAACACTTGAA        GGGAGCC-CTGA GAGA TCAGCGGCTCCC         TTTCTTATTCAATAT 100 27
    Dde_3434 NONE
    Dde_3435 3400863 .. 3400892 +  -6.4  -3.14881   CCCACTTCATAAGTA       GTCTGCAGCCGT TATTTT GTGGCTGCAGAG        TTCATAACACCCTTA  52 29
    Dde_3436 3401497 .. 3401542 + -18.4  -4.12456   CCGATGTCATTGGCA AGACAGATGCCCGAAGTGAG TTCATT CTCGCCTCGGGCATCTGTCG TTTTGGACGTCATGT 100 96
    Dde_3438 NONE
    Dde_3439 3402606 .. 3402650 + -18.8   -4.3898   CTCACTTAGATGTGA CAATGGGCGTTGCGTGATCG TGTTT TGATCATGCAGCGCTCATTG TTTTGTAAAAATGAT 100 56
    Dde_3440 3403128 .. 3403140 +  -6.3  -4.07687   AGGATGCATGCTGTG                TGATG CGG CATCA                TTTTCAGCAAGGAAT  66 437
    Dde_3444 3404981 .. 3405009 + -16.3  -2.87211   AAAACTTACCACAAA        TTCATGACAGAAT TCA ATTCTGTCATGAA        TATCTAAACGCAAGT  87 150
    Dde_3447 NONE
    Dde_3448 3408266 .. 3408297 + -12.4  -5.31519   AACGCAGAAATGAAT      TGAAACCGCGCC CCCCACAC GGCGCGGTTTTA       TTTTTGTTTCACTAT 100 90
    Dde_3449 3408690 .. 3408701 +  -5.8  -2.89564   AACGACCACCTTTGC                CAGC GGCA GCTG                 TCTGTCCCCTGAAAC  51 2
    Dde_3450 NONE
    Dde_3451 NONE
    Dde_3452 NONE
    Dde_3453 NONE
    Dde_3454 NONE
    Dde_3455 3416136 .. 3416169 + -20.9  -3.59979   CGCCGGAAAAATAAA     ACGCCCCGCAGCGGC ATCA GCCGCAGCGGGGCGC      TTTCACGTCCAAAAA 100 42
    Dde_3458 3420637 .. 3420658 + -18.7   -2.8547   TCCGCAACCGGGACT           GCGGGCCGC CTGT GCGGCCCGC            TCTGATATCCACCAT 100 63
    Dde_3459 3421225 .. 3421252 + -21.4  -4.70046   TCAGACCGAAAGCAA        GGGCCGTGATCG CATG CGATCACGGCCC         TTTTCTGCTTTTCTG 100 50
    Dde_3462 NONE
    Dde_3463 NONE
    Dde_3464 3425404 .. 3425421 + -12.7  -5.52909   GACGGCGCACCGGCA             GGCCGGA ACAT TCCGGCC              TTTTTTTGCGTCTTA 100 47
    Dde_3465 3427052 .. 3427074 +  -6.1  -3.33261   GCCGCATAAAAAAAA           CGCCGCAGG ACCTG CCCCCGGCG           TTCTGAGCGTTACGC  56 50
    Dde_3470 NONE
    Dde_3471 3433821 .. 3433845 +  -5.5  -3.01791   GGCTACTCAGGCGCC          GCAGCCGCAGC AGG GCTGCGGGGGG          TGTTCCCCGCGGGCT  50 101
    Dde_3473 3435934 .. 3435960 +  -5.8  -3.01712   GCGGCAGTGGCGGCA        CGGCCGTCCGC CCCCAC GCGCA-GGCCG         TGTTCCGCGGCAAAA  48 389
    Dde_3475 3437339 .. 3437376 + -18.6  -3.53012   GCAGAAGCCGCCTCA   CAAACACACCCCGGTG CCATAA CACCGGGGTGTATTTG    TTTGCACGCCACAGC 100 110
    Dde_3477 3439043 .. 3439055 +  -4.7  -3.09492   ATCCAGTCTGTCGCC                GCAGG CTG CCAGC                TGTTCCGGTTCACGG  47 233
    Dde_3491 3451940 .. 3451962 +    -5  -3.60431   TAAAAACAGAAAACA           TATAATAACA GCA TGTTATCATA           TTTGGCCCTCCTTTT  55 69
    Dde_3492 NONE
    Dde_3493 3453861 .. 3453877 + -13.7  -4.16943   ATCCCTGCAGGAAAA              GGCAGCC TCC GGCTGCC              TTTTCCCATATAAAC 100 120
    Dde_3497 NONE
    Dde_3498 3457275 .. 3457291 +  -3.6  -3.69297   AAATTCAAGACCTTT              TGCCGC ATGCA GCGACA              TTATCTGTACTTTTT  54 425
    Dde_3500 NONE
    Dde_3501 NONE
    Dde_3502 NONE
    Dde_3503 3462424 .. 3462451 + -12.6  -3.96327   CATCCGGCATAAAAA        ACCCCCGTCAGC ATAT GCAGACGGGGGG         TTTGTCATCGGGGCT  93 90
    Dde_3508 NONE
    Dde_3509 NONE
    Dde_3510 3471064 .. 3471106 + -30.8  -2.62396   GTTATGACATTCATC CCGCGGGCAGCCGGAAAC GTACAGG GTTTCCGGCTGCCCGCGG TCATGTCAAACCATG 100 34
    Dde_3511 3471732 .. 3471749 +  -7.1  -3.42699   TGCTCCGCACGCCGT             TGTGTTA ATAT TAACACA              TTATAATAACTGACT  58 60
    Dde_3512 3472449 .. 3472459 +  -5.4  -2.71011   GCGCAACTGTAGCGG                 CTCT GGG AGAG                 TCGTTCGGACGCGGT  47 45
    Dde_3513 3474912 .. 3474923 +  -7.2  -3.25823   ACCGATAGCCATACG                GCGG ACGG CCGC                 TTCATGTGGCCGCCC  59 33
    Dde_3514 3475699 .. 3475726 + -18.5  -2.71712   GGACCGAACAACAGC        CCGGAAGGCCG CTTACC CGGCCTTCCGG         CTTTACCGGAGCACG 100 40
    Dde_3515 NONE
    Dde_3516 3478073 .. 3478084 +  -5.8  -3.30243   TCTGAAGCTGTTACG                CGCA CTGC TGCG                 TTCTCCCGCATCCAT  51 518
    Dde_3518 NONE
    Dde_3519 NONE
    Dde_3520 3481094 .. 3481140 + -19.4  -3.02263   CGGCATCTGTCAGGC GGAAGACCTGCGGGCCGGAGCA TTG TGCTCCGGCCCGCATATATACC TGTTACCGGCAATAT 100 62
    Dde_3523 3483215 .. 3483226 +  -7.2  -5.42259   CGCCTGCTTACAGCG                GGGG AAAA CCCC                 TTTTTTTCCCGCTGC 100 41
    Dde_3524 NONE
    Dde_3525 NONE
    Dde_3526 NONE
    Dde_3527 NONE
    Dde_3528 NONE
    Dde_3529 NONE
    Dde_3530 3490120 .. 3490146 + -20.8  -3.14132   CGCAACTGCCCGGAA         CCGCCGGCGCGG CTT CCCCGCCGGCGG         TTCCTGCGCCGGGCA 100 44
    Dde_3531 3491014 .. 3491045 + -21.6  -2.91912   ATGACATGAACGTGA      AGGGCCTCCGGCAG CATG CTGCCGGAGGCCCG       TATATGCCTGCGTGC 100 37
    Dde_3533 NONE
    Dde_3534 NONE
    Dde_3535 NONE
    Dde_3536 3495684 .. 3495698 +  -6.4  -5.00884   TGCGCTGTGTGTACA               GACACG TTT TGTGTC               TTTTTTAAGAACAGT  86 381
    Dde_3538 3496827 .. 3496840 +  -9.5  -4.18494   AACATGTTCCAGACC               GCCCG CTTA CGGGC                TTTTGGATACACATA  83 46
    Dde_3539 3499656 .. 3499687 + -19.4  -5.40474   TAACAGATACCATGC      AGACGGCCCCCGCT CAGG GGCGGGGGCCGTCC       TTTTTTTCCGCGCGT 100 43
    Dde_3540 3502252 .. 3502272 +  -5.4  -3.29043   GTCAACGGGAGAACA            CCGTCATG AGCAC CATGAAGG            TTCTGGACAAAGATT  52 17
    Dde_3541 NONE
    Dde_3542 NONE
    Dde_3543 NONE
    Dde_3544 NONE
    Dde_3545 NONE
    Dde_3546 NONE
    Dde_3547 3509207 .. 3509227 +  -3.3  -3.79113   GACTCGCAGGCCTTG           CCGGA-AC CTAGTC GTATCCGG            TTGTTGTACACGGCT  55 378
    Dde_3550 3511514 .. 3511527 +  -2.3  -3.85698   GCCGCGGCCCTGCTG               GGCAC CCCC GTACC                TTTCTGACGCGCAAC  52 5
    Dde_3551 3512427 .. 3512443 +  -3.6  -3.40403   GCCCGCCTGTAGCCA              CGCCAC CGCCC GTGCCG              TTCTGATAACCGCGC  49 29
    Dde_3552 NONE
    Dde_3553 3514760 .. 3514783 + -16.8  -6.01369   CACCACGAGTGCCAG          GGCGGCTACA GAAA TGTAGCCGCC           TTTTTTTATTCTTTC 100 202
    Dde_3554 3515654 .. 3515669 + -11.8   -4.3739   TGCAGCAAACACAAA              GCCCCC TTGC GGGGGC               TTTTCTGCAACGGTC  93 132
    Dde_3558 NONE
    Dde_3559 3519253 .. 3519269 +  -5.8  -2.52676   CACACAGCAAACGCT              GGGCCT GTGAA AGGCTC              TCCATTCCACACATA  45 153
    Dde_3561 3521410 .. 3521439 + -19.3  -4.52857   CCACACAACAGACAA       CAGGCCGGAGGAC GTTT GCCCTCCGGCCTG        TTTTGTATGCGGGGT 100 46
    Dde_3562 NONE
    Dde_3563 3522919 .. 3522936 +  -5.5  -3.34517   CCTGCCGGTCTCCGG             CCATGCC CAGC GGTGTGG              TGTTTACCACAAGAT  53 371
    Dde_3573 3531430 .. 3531442 +  -2.6  -2.91264   GTCACGGCATTACAT                CGGG CACAA CCTG                TCTGTACCTGCACAA  40 128
    Dde_3576 NONE
    Dde_3577 NONE
    Dde_3578 3533558 .. 3533601 + -19.8  -4.56597   TGGAGGGGCTTAGAA ACGACAACAGGCTCTGATCCG TTT TGGATCAGAGCCTGTTG-CGC TTTTTAAAGAAAAAG 100 174
    Dde_3579 3539442 .. 3539470 +  -7.4  -3.17941   ACAACGGCCTTGCGC       GCCTGT-TCCGCG TCCT TGCGGGTACGGGC        TTCCTGCGCTCTGGT  56 388
    Dde_3581 3541873 .. 3541909 +   -18  -5.52384   CGGCACCCAAAGCTT    TGCAACGCCGCCCCGC AGCCC GCGGGGCGGCGTTCTG    TTTTTTTCCTGCCGC 100 45
    Dde_3592 3550553 .. 3550588 +  -4.1  -3.40511   CATTGGCTGTTTACA   G-CAGC-GCGCCACGGTA TTT TGCCGT-GCGCCGTTGAC   CTTTTGTCTTCAATC  49 112
    Dde_3593 3551295 .. 3551314 +  -2.8  -4.62069   GAAAAGCGGCCACGT            CGTCCTCCA CCA TGGTG-ACG            TTTTTGCACTCCACC  69 415
    Dde_3596 NONE
    Dde_3597 NONE
    Dde_3598 NONE
    Dde_3599 3557420 .. 3557462 + -21.5  -3.31792   TCTGTCATATTCCGT CATATCAGGGCCGGAACTCC GCAC GGAGTTCCGGCCCTGAC-TG TTATGGCGGTCGTCA 100 41
    Dde_3600 NONE
    Dde_3601 3559234 .. 3559246 +  -4.7  -2.78384   CACCCGATATTCTTC                ACGGC ACT GCCGG                TCTCATGCCGCAACG  45 102
    Dde_3603 3563272 .. 3563283 +  -2.2  -5.02476   CGTCTGCACCGCGGG                CGGA GATT TCTG                 TTTTTTCCGGCATAT  74 125
    Dde_3604 3566200 .. 3566219 +   -15   -4.0162   GGTATCACAAACAAA            GCGGGTGC TACG GCACCCGC             TTTATCATGTGAGCA 100 43
    Dde_3610 3570658 .. 3570668 +  -4.6   -3.5393   CGACGAAATCATCGT                 CCGC ACA GTGG                 TTTCCGCAGGCTGAT  52 1
    Dde_3611 3571724 .. 3571754 + -21.9  -2.98823   GCATAAAAACACCCC       TGCCGCGGGCCGC ATCCG GCGGTCCGCGGCA       TATATATGCGGCAAC 100 80
    Dde_3612 NONE
    Dde_3613 3575948 .. 3575977 + -14.9  -2.83403   ACTGCCATAAAAAAA       CGCGGCCCCCTGC TTAT GCAGGGGGCCGGA        ATTTGGTAGCGGGGG  83 416
    Dde_3616 NONE
    Dde_3617 3578893 .. 3578904 +  -2.2  -4.36914   TCCGCGGTGCATTCC                TCCG CTGC TGGA                 TTTTCTGGCCCGGAG  60 41
    Dde_3618 NONE
    Dde_3619 NONE
    Dde_3620 3582091 .. 3582111 +  -3.9  -3.41051   AGATGACCCTTGTGC            TGCTTGTGG GTG CGGCAAGCG            TTCTGCTGCGGGTCA  49 285
    Dde_3622 3583672 .. 3583698 +  -7.8  -3.64703   GCATCCCCGCGCGTG         CCGCCCGCAGGG CCA CCCTTCCGGCCG         TTTGCCTCCGCGGCG  65 70
    Dde_3623 3585112 .. 3585125 +  -5.3  -2.86202   CCTGCTGGAGGCCCG               CTGAT GCGC ATCAG                ATCTTTTCATATGGA  49 22
    Dde_3624 NONE
    Dde_3625 NONE
    Dde_3626 3590693 .. 3590718 +   -19  -3.36492   CGGCATATAAAAAAA         CGCGCGGCGG AAAAAA CCGCCGCGCG          TTGTCGCATTGCCGG 100 31
    Dde_3628 3593405 .. 3593425 +  -3.2  -4.34482   CCTGACCCGGTACAG           GCA-GGCCC TCCG GGGCCGTGA            TATTTTTTTGCCCAC  62 78
    Dde_3629 3594147 .. 3594171 +  -4.2  -3.53855   CTCGCGCGGCGATGC         CGCCTA-GCGG AGAC CCTCATGGGCG          TATCTTTTTCCAACA  52 19
    Dde_3630 NONE
    Dde_3631 NONE
    Dde_3632 3597042 .. 3597077 + -11.8  -4.09108   ACTGATTACAATGCG    TAACGGGGGTGTGACA ATGT TGTCACGCCCCCGCAG     TTTATGTACGTTGCG  91 36
    Dde_3633 3597827 .. 3597844 + -10.5  -6.09888   ATTGCCAATAGAGAA             GCCGCCT GAAA GGGCGGC              TTTTTTTTATTGCCG 100 51
    Dde_3634 3598497 .. 3598513 +    -5  -4.07568   TTTTCTGCAGCACAA              CGGCTG CCAGA CTGCCG              TTTTCACCGGCACGG  62 392
    Dde_3643 NONE
    Dde_3644 3608279 .. 3608298 + -12.1  -4.24422   CGCATCAAAAAAAAA            CGGCCCC GCAACG GGGGCCG             TTTCATTTATTATCA  93 118
    Dde_3648 3611267 .. 3611280 +  -5.9  -2.64155   TCTATAGCATAACAC               CGCCC TCGC GGGTG                TCCCTTTCAGGGCGC  49 53
    Dde_3649 NONE
    Dde_3650 3614371 .. 3614386 +  -3.2  -3.06696   TACCCGGAAAACAAC              CCGG CACTCAGA CCGG               TGTCTTCCGGAGACA  43 174
    Dde_3652 NONE
    Dde_3653 NONE
    Dde_3654 NONE
    Dde_3655 NONE
    Dde_3656 NONE
    Dde_3657 3621729 .. 3621775 +  -7.1  -2.73441   ACGATAGCATACTGA CCATTC-ACCGCGCCGGAGACC GGCA GGTCTCCGGCGCCACAGACGGG GTTTGCACAATAATG  52 34
    Dde_3658 NONE
    Dde_3659 3623748 .. 3623780 + -14.3  -4.85599   TCACCGGCATAAAAA      CAGACGGGCATTT CCGCCAA AGATGCCCGTCTG      TTTTTATGCCGTGCG 100 43
    Dde_3661 3626812 .. 3626842 + -17.6  -4.06786   GGCGCCTTGACAACA       CACCCCGTGCGGAT ACA GTCCGCACGGGGTC       TTTCTGGTCTTGCCT 100 250
    Dde_3662 3627381 .. 3627403 +  -5.6  -5.27335   AAACGAGCAGTTTTA           CAACATGCTG TTA TAGCATGTTA           TTTTTGTTTGGCACG  90 112
    Dde_3664 NONE
    Dde_3665 3628616 .. 3628628 +  -4.7    -4.371   CCTGCCGCAGAATAC                GCCGC ATG GCGCC                TTTTCATCTGCTGCC  66 248
    Dde_3668 3629623 .. 3629637 +    -7  -2.78463   TGTCAGTTCGGGCGC               CCTGCG CGC CGCCGG               TCTGGTAAGGAGCAT  52 59
    Dde_3669 3629808 .. 3629824 +  -5.1  -6.17268   GTTGCCGCAGTATAT              TACCCTT TAA AGGGGTG              TTTTTTTTCTTGTGA 100 16
    Dde_3670 NONE
    Dde_3671 NONE
    Dde_3672 NONE
    Dde_3673 3634036 .. 3634059 + -19.6  -5.52384   CCACCCGCACATAAA          GCCCGCAGGC ATAA GCCTGCGGGC           TTTTTTTCATACACG 100 50
    Dde_3683 3645464 .. 3645488 +  -6.4  -2.62439   TCGCCCTTGCGGCAC         AGCGCGCA-CA AAAC TGATGCGCGCC          CTATTTCCGGCTCTT  49 9
    Dde_3684 NONE
    Dde_3685 NONE
    Dde_3686 3647830 .. 3647842 +  -2.7  -4.59944   GTTGTCCCTGAAAAT                TTATC CCT GATGA                TTTCTTTCTGATGAT  67 56
    Dde_3687 NONE
    Dde_3688 3649331 .. 3649349 +  -4.4  -3.05769   AACGCGCCATCAAAC             CCGTGCGC ATG GCGCACAA             TATCTGCTTTACGGA  47 40
    Dde_3689 NONE
    Dde_3690 NONE
    Dde_3691 NONE
    Dde_3692 NONE
    Dde_3693 NONE
    Dde_3694 NONE
    Dde_3695 NONE
    Dde_3696 3658617 .. 3658628 +  -7.2  -2.62184   CCGGAGCAGACCTTT                CCGG CACG CCGG                 TCATGTAACGGCGGC  54 6
    Dde_3697 3659820 .. 3659832 +  -3.3  -2.71364   TTCATGCAGGAGAAC                CGCTG ATG CAGCC                TGATTCCGCCGCTGC  41 20
    Dde_3698 3660783 .. 3660795 +  -6.9  -5.06451   CCGCGGCAGCTTATA                TGCGC ATG GCGCG                TTTTTTCAGATAGTC  86 0
    Dde_3699 3663062 .. 3663078 + -12.3  -2.97021   GGTATATATTTACAC              GGCACAC GCC GTGTGCC              TGTACTCTTTGCAAG  75 74
    Dde_3700 NONE
    Dde_3701 3664251 .. 3664271 + -15.4  -2.64293   ACCAGCCGTAAAAAA            GCCCGCGG CAGAA CCGCGGGC            ATATTCTGTTCACAG  83 96
    Dde_3703 NONE
    Dde_3704 3667335 .. 3667359 + -21.5  -4.46926   AACTGACACACGATG          CAGCGGAGCCG TTA CGGCTCCGCTG          TTTTGTCATGCCGTG 100 35
    Dde_3705 3667772 .. 3667802 + -15.5  -4.71186   CCGCGCTTAGCCTCA       TGCAACGGCACCG CTTTC CGGTCCCGTTGCA       TTTTCTGTTCATACT 100 64
    Dde_3706 NONE
    Dde_3707 3669655 .. 3669665 +  -4.6  -3.91473   ATAGCAAGGGAGGCA                 GTCG TGA CGGC                 TTTCTACAACTTTGT  58 37
    Dde_3708 NONE
    Dde_3709 NONE
    Dde_3710 NONE
    Dde_3711 3672603 .. 3672622 +  -4.2  -3.06815   GGTGGCTCCCAGCAA            TGCAGCCT CAGG AGGTAGCA             TATGTTCAAAAAAAT  47 8
    Dde_3712 NONE
    Dde_3713 NONE
    Dde_3714 3674437 .. 3674477 +  -4.6  -2.62184   GGGGGGCGTCCCGAC GCAACTGCCGGTCCTGTTC TGCG GAACAGG-CCGGAACGCGC  TGCTATGCGCCGAGG  44 63
    Dde_3715 3676792 .. 3676825 +  -5.2  -3.33162   GCGGCCGTTGCGGAG    CTGC-CCCGCC-GCCT CAGC AGGCAGGCCGGAGCCG     TTGTCGCATACGATC  53 356
    Dde_3721 NONE
    Dde_3722 3682995 .. 3683011 +  -2.1  -3.76224   TCCCCGGATACGCCC              GCGGCGC GCT GTACTGC              TTTGCTCCGTGCCGA  51 171
    Dde_3732 3690509 .. 3690542 + -16.9   -4.2803   TCTCTCTCAAAATAA     GCGTCCGGAAACT GCATGAAA AGTTTCCGGACGC      TTTTCCGTTACAATG 100 43
    Dde_3733 3692255 .. 3692302 + -26.5  -3.16191   CCGTACTTTGTTGCA TGCAGCAGAAAAGCCCGCACC TGTTCT GGCGCGGGCTTTTCTGCTGCG TTGCTGGCCATCTAG 100 96
    Dde_3738 3695643 .. 3695655 +  -4.7   -3.3761   ACCTGCCCTTTTATC                GCTGC AGC GCCGC                CTTTTCTTGCACGAC  51 333
    Dde_3740 3696913 .. 3696926 +  -5.2   -2.8372   TTTTCAGCTACCTGC               GGCG CAAGCC CGCC                CTTTCATAACGGGTA  47 3
    Dde_3741 NONE
    Dde_3742 3698047 .. 3698058 +  -5.8  -4.07568   TAACCACCCGCTAGC                GCGT AGAA ACGC                 TTTTACCGCCGCACA  67 27
    Dde_3743 NONE
    Dde_3744 3699528 .. 3699538 +  -5.4  -2.62184   ACGCACACAGGCGTT                 TCTG GGG CAGA                 TACTCTGACCCCGCA  46 7
    Dde_3746 3700334 .. 3700349 +  -4.6   -2.7535   TACTGATCAAGCACT              GCGGAG AAGG CTCCAC               TGGTGTATTGGCACC  44 266
    Dde_3749 3702894 .. 3702909 +  -4.6   -2.7535   TACTGATCAAGCACT              GCGGAG AAGG CTCCAC               TGGTGTATTGGCACC  44 363
    Dde_3751 NONE
    Dde_3752 3705334 .. 3705351 +  -6.9  -3.36492   TCCTTCTCCGGTGTC             CGCGTGC CGTT GCGTGCG              TTATCACGTTCCGCC  58 84
    Dde_3754 NONE
    Dde_3755 NONE
    Dde_3756 3708700 .. 3708729 + -18.6  -5.40072   CACTCTGTCTTGTCC       CGCGGCCCTGAC CTTACA GTCGGGGCCGCG        TTTTTTTACGGACAA 100 54
    Dde_3758 3710064 .. 3710090 +    -8  -3.60798   ACCAGAGCAACACCA         TGGCCCGGAT AGTAATC ATCAGGGCCA         TTCATTTGTAAACAT  65 77
    Dde_3761 NONE
    Dde_3762 NONE
    Dde_3763 3712239 .. 3712258 + -10.7  -5.09259   TGAGGGGGTACCCAA            GGCCGCA CTGCTA TGCGGCC             TTTTCTTTTAGGCTC 100 147
    Dde_3766 NONE
    Dde_3767 3713782 .. 3713799 +  -4.7  -4.10178   CAGCAAACTGGCTTT             CCGCGCG GATA TGCGCTG              TTTGTGATATTATTC  62 43
    Dde_3768 3714762 .. 3714781 +  -7.8  -3.21099   CGATTGCGTTGGTTT            TGCGGTGT TTTT GCGCCGCA             TTGCTCATACCGCAC  59 81
    Dde_3769 3715130 .. 3715144 + -11.4  -5.18371   TACTACATCCTAAAA               CCCGCA TTA TGCGGG               TTTTCTTTTCTCAAC 100 121
    Dde_3777 NONE
    Dde_3778 3722243 .. 3722271 +  -3.8  -3.33744   TGTATGCATAAACCC       GCAG-CTGCCG CCGACAAC CGGCAGACCGC        CTTTTTCCGGCACAG  49 30
    Dde_3779 3723601 .. 3723622 + -15.9  -5.40474   ATGAAAAAAGCAAAA           CGGCACACC GCAC GGTGTGCCG            TTTTTTTACGGCCAT 100 51
    Dde_3782 3727805 .. 3727839 + -17.9  -4.88407   CAAAAAAAATTCAAA     GGCTTCCGCTGGCAG AAACA CTTCCGGCGGAAGCC     TTTTTCATTCCCTGC 100 51
    Dde_3783 3728746 .. 3728770 +   -20  -3.52481   TTTCAAAATAAAAAA          CCCCCGCCGG AATGA CCGGCGGGGG          TTATCTACAATATTT 100 94
    Dde_3784 3728746 .. 3728770 -   -20  -5.79595   TTTCAAAATAAAAAA          CCCCCGCCGG AATGA CCGGCGGGGG          TTATCTACAATATTT 100 54
    Dde_3781 NONE
    Dde_3780 3723745 .. 3723760 - -10.4  -5.96219   GAGCCATAAAAAAAA              GCCCTC TTGC GAGGGC               ATTTGGTATCGGAAA 100 45
    Dde_3776 3718506 .. 3718533 -    -7  -3.55071   CCAGATTTTTGTAAA       CCGCG-CC-GCG TAAAGC CGCTGGACGCGG        ACTTGTGGCAGCTAA  60 139
    Dde_3775 3718193 .. 3718233 - -21.3  -4.08394   ATATCCTGCTGAAAA TGCTGACCGGACGACGGG ATAAAG CCCGCCGTCCGG-CAGCA  TGTCGCGTATGCTTG 100 56
    Dde_3774 NONE
    Dde_3773 NONE
    Dde_3772 NONE
    Dde_3771 3715460 .. 3715472 -  -4.7  -4.91429   AAACCTGAAACAAAA                CAGCC TAC GGCGG                GCAGGGAGATGATCT  77 17
    Dde_3770 3715130 .. 3715144 - -11.4  -4.17657   TACTACATCCTAAAA               CCCGCA TTA TGCGGG               TTTTCTTTTCTCAAC  88 69
    Dde_3764 3712239 .. 3712258 - -11.4  -3.05816   TGAGGGGGTACCCAA            GGCCGCAC TGCT ATGCGGCC             TTTTCTTTTAGGCTC  72 33
    Dde_3760 NONE
    Dde_3759 3710064 .. 3710090 -  -8.7  -2.79589   ACCAGAGCAACACCA         TGGCCCGGATA GTAAT CATCAGGGCCA         TTCATTTGTAAACAT  60 27
    Dde_3757 3708762 .. 3708776 -  -2.1   -4.8667   CAGACCGTAGAAAAA              GCA-CG CCAC CGCTGC               ATCACTGCCGGTTGT  72 75
    Dde_3753 3705048 .. 3705059 -  -5.8  -3.34398   TGTCTGGCCGAAAGA                CTCC GCAG GGAG                 GTTGCCGCATGCCCC  53 245
    Dde_3750 3702608 .. 3702620 -  -3.3  -5.19328   ATGCCATAAGAAAAA                TGGAC AGT GTCCG                GGAGATTACGCCGCC  79 31
    Dde_3748 NONE
    Dde_3747 3700048 .. 3700060 -  -4.7  -5.19328   ATGCCATAAGAAAAA                CGGAC AGT GGCCG                AGAGATTACGCCGCC  86 31
    Dde_3745 3699160 .. 3699178 -  -4.5  -4.82661   ATGAACAAAAAAGAA             GCCCG CGAACTGGC CGGGC             ACTATCTGGAAAAAG  76 470
    Dde_3739 3695110 .. 3695122 -  -3.3  -5.55664   TCAGCAGGAAAAAAA                CACCC GCA GGCTG                TAAATATACCGCCCG  89 310
    Dde_3737 NONE
    Dde_3736 3693223 .. 3693245 - -19.2  -5.82316   AGCACGCAAAAAAAA           GGCCGCAACC CCC GGTTGCGGCC           TTAGCATTACGTCTC 100 74
    Dde_3735 NONE
    Dde_3734 3691716 .. 3691726 -  -4.6  -3.92577   CAAGGTGGAAAAAGA                 CGCC GCC GGCA                 ATGCCCCGCTGCTGA  59 505
    Dde_3731 3688780 .. 3688804 -  -7.1  -3.24021   CCGGCAAAGAGGCAA          TGCCCGCCG GCGTATG CGGCAGACA          TCAGGCAAGAAACAG  56 26
    Dde_3730 3687471 .. 3687513 - -16.3  -4.19276   GTAAAACCCTGAAAA CATGGACAGTGGGCGTCGG AAACA CCGACGCCCACTGTGTAAG CCGTTATCAAATGGT 100 55
    Dde_3729 NONE
    Dde_3728 3686678 .. 3686697 -  -2.8  -3.82097   CCCAAAGCCATGAAA            CCCTCC TGCGCTTC GGAGGA             TTATCCTTTATTTTC  54 162
    Dde_3727 NONE
    Dde_3726 NONE
    Dde_3725 NONE
    Dde_3724 3683156 .. 3683187 -   -18  -5.10933   CTATTTAAAACAAAA      CGGACCCCGCTTCC TGCA AGAGGCGGGGTCCG       TCAACAATCCCTTAC 100 74
    Dde_3723 3682679 .. 3682689 -  -2.4  -3.53444   GCACTGCTGGGCAAA                 GGCG CCG CGCT                 GGGTACCGTACTGGC  47 250
    Dde_3720 3680850 .. 3680870 -  -6.8  -3.28712   TTTTTGGTCTTACAA            GGCCGC ACAATATCA GCGGCC            AAACACAAGCAAGGC  56 113
    Dde_3719 NONE
    Dde_3718 NONE
    Dde_3717 NONE
    Dde_3716 3676162 .. 3676176 -  -2.8  -5.24531   ACTCCGGACAAAAAA               CATGCA GTA CACATG               GCCGTCAGCGGCCTG  81 350
    Dde_3702 3664251 .. 3664271 - -16.1  -5.03715   ACCAGCCGTAAAAAA            GCCCGCGGC AGA ACCGCGGGC            ATATTCTGTTCACAG 100 50
    Dde_3682 3643363 .. 3643385 -  -4.2  -2.94099   GGTTTTTATCAGATA           TGAAATAACT CAC AGCTTTTTCA           CCATGTGCGTTCAAT  46 58
    Dde_3681 NONE
    Dde_3680 NONE
    Dde_3679 NONE
    Dde_3678 NONE
    Dde_3677 3637611 .. 3637627 -  -2.2  -4.46514   AGTTATTGAAATAAA              CGCC TCACGCATC GGCG              CAGTCTTCAAGAAAC  62 13
    Dde_3676 NONE
    Dde_3675 3635022 .. 3635043 -  -7.9  -2.75481   CTGCAATGTCAAGGA           CCGGCGGTC TCGC GACCGCAGA            AAATACTGTCCGCCA  55 51
    Dde_3674 3634513 .. 3634570 - -15.5  -4.19735   GTGCGGAAAACGAAA TGACCGCGGGGCTGCGCCGCAGCCG TTCACAGC CGGCTGCAGCGCAGTCGCGGCATCA GTTTTTCGTCATGCA 100 23
    Dde_3667 3628937 .. 3628962 -  -6.1  -2.57463   AACGCCGCGCAGAAC         GCTCCGCAAAA AGCC TTTTGCGGTTC          CCCGGGAATGAATGC  49 82
    Dde_3666 3628455 .. 3628470 - -11.8   -4.9725   AGCCGCACACAAAAA              GGGCGC CGGA GCGCCC               TTACGGATACATGCC 100 200
    Dde_3663 3626941 .. 3626958 -  -6.9  -4.24204   GATGCACAGGCAAAA             CCGCACC CGCA GGTGCTG              GAGCTCATCCGTCAG  71 458
    Dde_3660 3623748 .. 3623780 - -13.5  -4.84359   TCACCGGCATAAAAA      CAGACGGGCATTTCC GCC AAAGATGCCCGTCTG      TTTTTATGCCGTGCG 100 315
    Dde_3651 3613890 .. 3613906 -  -8.7  -3.30771   GGACATGCCGGAGAA              GGACAGA GTC TCTGCCC              GTACCGGCTTGTGCA  63 356
    Dde_3647 NONE
    Dde_3646 NONE
    Dde_3645 3608279 .. 3608298 - -12.1  -6.15828   CGCATCAAAAAAAAA            CGGCCCC GCAACG GGGGCCG             TTTCATTTATTATCA 100 74
    Dde_3642 NONE
    Dde_3641 3605203 .. 3605230 -  -6.9  -3.01712   CTTGTCTCCGTAACA        GCGCGGTCCCA TTGCCG CGGGACCGCAG         TTGTCGGTTGTTCCT  54 39
    Dde_3640 3603684 .. 3603703 - -16.4  -5.37043   ATCGCACATAAAAAA            GCCGCCCC TTAC GGGGCGGC             CGTCAATGTTTCAGG 100 74
    Dde_3639 NONE
    Dde_3638 NONE
    Dde_3637 3600498 .. 3600523 -  -6.8  -4.82901   GTTCCTGCAGAAAAA         GCGTGCTGCGC TGACT GTGCAGC-CGC         ACAACCATAGACAAA  81 266
    Dde_3636 NONE
    Dde_3635 3598103 .. 3598127 - -24.3  -4.41353   GCAGAGACAGCAAAA          GCGCCCGCGGC GTT GCCGCGGGCGC          TGAAAGTATGCTGCA 100 57
    Dde_3627 3590693 .. 3590718 -   -19  -5.71712   CGGCATATAAAAAAA         CGCGCGGCGG AAAAAA CCGCCGCGCG          TTGTCGCATTGCCGG 100 52
    Dde_3621 3581500 .. 3581513 -  -5.9  -3.74077   CGCGATATATGGAAA               CGCCC GATC AGGCG                GGGCAGGTACTGGCC  58 349
    Dde_3615 3575949 .. 3575976 - -18.4  -3.95873   CTGCCATAAAAAAAC        GCGGCCCCCTGC TTAT GCAGGGGGCCGG         AATTTGGTAGCGGGG 100 228
    Dde_3614 3575611 .. 3575638 - -21.4  -3.19463   CGTACGACGCAGCAA        GGCCCGTTCTGC CATG GCAGAACGGGCC         TTGCCGATGCACCGG 100 69
    Dde_3609 3569456 .. 3569489 - -15.9  -4.86001   ACCACGCCACAAAAA     CAGGCGCCCCGCGGC GCAG ACTGCGGGACGCCCG      GTGCACGGCAGGCGG 100 50
    Dde_3608 NONE
    Dde_3607 3567635 .. 3567660 - -16.9  -4.56597   GCGTCTCCTGAAAAA         CGACGGGCGCAC ATG GTGCGCCCG-CG         GTCATTATGGTTGGT 100 43
    Dde_3606 NONE
    Dde_3605 3566279 .. 3566301 - -14.1  -5.03145   CAATGCCGTAAAAAA           GGCGGCGCC TTGCC GACGCCGCC           GCAAAAAAATCAAGA 100 51
    Dde_3602 3559183 .. 3559210 -   -20  -3.67792   GCACATGTATGCAAA        GGTGTTCCGCAC CATG GTGCGGAACACC         GTATACAACACCCGA 100 47
    Dde_3595 NONE
    Dde_3594 3550897 .. 3550914 -  -7.7  -3.66028   CAGAACGGCGAAGAA             CGCGCCTG AAG CAGGC-CG             TACAACAGCCACGGG  65 122
    Dde_3591 3547973 .. 3548006 - -16.7  -3.54424   CGCCACCGCCCCAAA     CAGCAATGCCCCGCC GTCA GGCAGGGCATCGCGG      CGCAGACAATACCGG 100 63
    Dde_3590 NONE
    Dde_3589 3546346 .. 3546356 -  -2.4  -3.14132   CTGGTGCCGGACTAA                 CCGG CAT CCGC                 CTTGCGTTCTTTGGG  42 11
    Dde_3588 NONE
    Dde_3587 NONE
    Dde_3586 NONE
    Dde_3585 3543508 .. 3543523 -  -3.2  -3.20723   GCCGCACTAAGCGAA              GCGTTA TGCA TACCGC               CGTACCCGCTAGCCC  45 34
    Dde_3584 3542959 .. 3542988 -  -7.8  -2.64616   CGGGCATGCACAGCA       GGGCCAGCGCCGC AGCCA GCA-CACCGGCCC       CTGTCAACAGAGTGA  54 49
    Dde_3583 3542249 .. 3542261 -  -4.8  -3.24747   CCGTCAGAGCATGAA                GCTG TTGAC CAGC                GATGTTGTAAGCAGG  49 1
    Dde_3582 3541869 .. 3541910 -  -4.4  -3.65351   TCACCGGCACCCAAA GCTTTGCAACGCCGCCCCGCA GCC CGCGGGGCGGCGTT-CT--GT TTTTTTCCTGCCGCG  55 48
    Dde_3580 3539239 .. 3539258 - -16.4   -5.1523   CTCATAACACAAAAA            GCCCCGCC GGGT GGCGGGGC             TTGCGGGGTCAGGCT 100 52
    Dde_3575 3531874 .. 3531901 -   -12  -4.00934   ATGTGAAACAGCAAA        GGCGACTACAGC AAAA GCCATAGCCGCC         TTTCTTGCGTGGTAC  90 136
    Dde_3574 3531467 .. 3531480 -  -5.9  -3.53019   GCACAAAGGTAAACA               GCCCG AATG CAGGC                CCGCCGTACTGTCAT  57 37
    Dde_3572 NONE
    Dde_3571 NONE
    Dde_3570 NONE
    Dde_3569 3525110 .. 3525124 -  -4.2  -2.83409   CAGCAACGCACTATA               TGCCTG ACG CATGCA               GGTGCATTCCGGCAA  45 6
    Dde_3568 NONE
    Dde_3567 NONE
    Dde_3566 3523636 .. 3523654 -  -5.8  -3.57561   CCGGAAGGCCGCAAA             CGCCGCAG GCA CGGCTGCG             CCATGCGTCAGATGA  57 33
    Dde_3565 NONE
    Dde_3564 3522575 .. 3522618 - -14.4   -3.5882   CACAGTACCCGTAAA GCCCCGTGCGCCCCGCCTCC ACGC GACGGCGGGGCGCACATACC GCTCCGTTGCGCTCC  95 66
    Dde_3560 3519133 .. 3519147 -  -2.8  -3.48578   ATACATAATATAACA               GCACAC ATC ATATGC               AATAAATACACAGTA  49 56
    Dde_3557 3518739 .. 3518750 -  -2.2  -2.86343   AGTTCAATCACTATA                TCGC AAAT GCAA                 AACAGGATATTTAAT  40 2
    Dde_3556 3516562 .. 3516575 -  -2.3  -3.04054   AAACAATACCAGATA               TGCGC CTCA GAGCA                AGAATAAACACACTA  42 43
    Dde_3555 3515654 .. 3515669 - -11.8  -4.36903   TGCAGCAAACACAAA              GCCCCC TTGC GGGGGC               TTTTCTGCAACGGTC  93 52
    Dde_3549 3510236 .. 3510255 -  -2.8  -3.82097   CCCAAAGCCATGAAA            CCCTCC TGCGCTTC GGAGGA             TTATCCTTTATTTTC  54 162
    Dde_3548 3508660 .. 3508684 - -11.3  -4.77438   AGGCAGCACGAAAAA          GCCGGCGGAGC CAT GCTGCGCCGGT          ACGGATTTGACGCCG  95 217
    Dde_3537 3495408 .. 3495422 -  -4.2  -3.87627   CGGCGATATAAAACA               GGGTCA CAA TGACAC               ACATGATAACGTGCC  58 97
    Dde_3532 3491009 .. 3491051 - -12.7   -3.3071   AGAGGATGACATGAA CGT-GAAGGGCCTCCGGCAG CATG CTGCCGGAGGCCCGTATATG CCTGCGTGCCCTGAG  83 47
    Dde_3522 NONE
    Dde_3521 3481100 .. 3481134 - -22.2  -3.04144   CTGTCAGGCGGAAGA     CCTGCGGGCCGGAGCA TTG TGCTCCGGCCCGCATA     TATACCTGTTACCGG 100 101
    Dde_3517 3477104 .. 3477133 -  -6.4  -4.38927   CCGGCAGACAACAAA       GAGGCTTTCCGG GTGGCA CCGGAAACACTC        AATGCCCTGCTGCGC  72 491
    Dde_3507 3466402 .. 3466416 -  -2.1  -4.15788   AAGCCTGTCAATAAA               GGAAA ATACA CTTCC               GGTTCCCGCATCCAT  56 3
    Dde_3506 3465683 .. 3465708 - -11.9  -3.73224   CCATTCGCGATTAAA         GGGAAACAGAC ATAT GTCGGTTTCCC          TTTTTTCTTTATTTG  83 136
    Dde_3505 3464379 .. 3464401 -   -17  -3.55444   TTTGCACGGTGCAAA           CACCGCCACG CCG CGCGGCGGTG           CCGGGCGGCGTACAG 100 68
    Dde_3504 3462425 .. 3462450 - -16.1  -5.24531   ATCCGGCATAAAAAA         CCCCCGTCAGC ATAT GCAGACGGGGG          GTTTGTCATCGGGGC 100 63
    Dde_3499 3456437 .. 3456462 -  -5.3  -5.26316   GCACGCCATAAAAAA         CGTGCCCGG-AC CTA GTGCCGGGCTTG         CCTTGCGCCGATACG  88 514
    Dde_3496 NONE
    Dde_3495 NONE
    Dde_3494 3453861 .. 3453877 - -13.7  -4.25283   ATCCCTGCAGGAAAA              GGCAGCC TCC GGCTGCC              TTTTCCCATATAAAC 100 79
    Dde_3490 NONE
    Dde_3489 NONE
    Dde_3488 NONE
    Dde_3487 NONE
    Dde_3486 NONE
    Dde_3485 3445498 .. 3445522 - -17.2  -5.93252   GGTAAAAACAAAAAA          GGCCGCATCC GGGGA GGATGCGGCC          TTGGTATCAACCAAA 100 68
    Dde_3484 NONE
    Dde_3483 NONE
    Dde_3482 NONE
    Dde_3481 NONE
    Dde_3480 3440961 .. 3440979 -  -5.8  -3.34962   CCGCACAGTGCAGAA             GCCGCCGG ACA CCCGCCGC             CGCAGGAGAGACATC  56 47
    Dde_3479 NONE
    Dde_3478 3438648 .. 3438684 - -17.4  -4.07568   GTTCCTCCCGTAAAA    TTTCCGCCGCCCTTCT GCGAG AGAAGAGCGGCGGTAA    GCAGGTCACGACCTG 100 264
    Dde_3476 3437432 .. 3437452 - -14.7  -6.09133   GAGCGCAAAAAAAAA            CGTCCCGGC ATA ACCGGGACG            TCTGGATGCATGATG 100 50
    Dde_3474 3435566 .. 3435583 -  -2.7  -4.56775   AGGCGCTGGCAAAAA             GCTGA CATACGCC TCAGC              GCAGAACAAGAGCCG  67 21
    Dde_3472 3433760 .. 3433784 - -22.9  -5.14894   AAAAAATGACAAAAA          CCGCCCGCGCA TCA TGCGCGGGCGG          CCGGAATTCATCCGT 100 53
    Dde_3469 NONE
    Dde_3468 NONE
    Dde_3467 NONE
    Dde_3466 3427052 .. 3427074 -  -8.3  -5.93809   GCCGCATAAAAAAAA           CGCCGCAGG ACCTG CCCCCGGCG           TTCTGAGCGTTACGC 100 59
    Dde_3461 NONE
    Dde_3460 3421221 .. 3421256 - -16.2  -3.70902   GTCCTCAGACCGAAA    GCAAGGGCCGTGATCG CATG CGATCACGGCCCTTTT     CTGCTTTTCTGCACA 100 49
    Dde_3457 3417765 .. 3417792 - -12.6  -3.84039   ACACCAAGGAAAACA        CCCCGCCGCAGC ACAC GCAGCGGCAGAG         TCTGCCGTCCGACCC  90 80
    Dde_3456 3416137 .. 3416168 - -24.4  -5.26119   GCCGGAAAAATAAAA      CGCCCCGCAGCGGC ATCA GCCGCAGCGGGGCG       CTTTCACGTCCAAAA 100 284
    Dde_3446 NONE
    Dde_3445 3404792 .. 3404810 - -13.2  -3.09492   CGGTCAAGGCCAAGA             TAGGCCAC AAA GTGGCCTA             TGAGCGAGAAAGTTT  76 145
    Dde_3443 3404338 .. 3404349 -  -5.8  -3.05384   CGGTGTCGGATTGAA                CCAG ATCA CTGG                 CGCACAGGCGAATCA  52 46
    Dde_3442 NONE
    Dde_3441 3402609 .. 3402647 -  -7.4   -3.3514   ACTTAGATGTGACAA   TGGGCGTTGCGTGATC GTGTTTT GATCATGCAGCGCTCA   TTGTTTTGTAAAAAT  58 227
    Dde_3437 3401220 .. 3401241 -  -5.8  -3.27259   CAGAGATATTACGAA           GAGCCGAG TTCTGC CTCTGCTC            AAGTGGTCGTCCCAG  51 244
    Dde_3430 NONE
    Dde_3429 NONE
    Dde_3428 NONE
    Dde_3427 NONE
    Dde_3426 NONE
    Dde_3425 NONE
    Dde_3424 NONE
    Dde_3423 NONE
    Dde_3422 NONE
    Dde_3421 3384162 .. 3384174 -  -4.7  -4.08064   AACGGGCCGGCAAAA                CGCGC GAA GTGCG                TGTGGAGCTGCAACC  62 69
    Dde_3411 3371074 .. 3371093 -  -7.8  -2.99319   AAGTGGGCAGAGAGA            GACGCCGT AACC ACAGCGCC             AGGTGGTGCCAGTTG  56 326
    Dde_3407 NONE
    Dde_3406 3368346 .. 3368371 -  -3.2  -4.87626   TGCTAACACTAAAAA         GAGCTGCCGT TTGCCG ATGGTAGCTC          TTTTTTACATAATCG  74 286
    Dde_3402 3366226 .. 3366238 -  -4.7  -5.18726   GTGCCATAAGAAAAA                CGGAC AAT GACCG                TGAGGTTACGCCGCC  85 31
    Dde_3400 3365408 .. 3365461 -  -3.2  -4.84363   CGAAATTATCAAAAA TATTTCTTTTGCTGGCAATGGC TTTAACCGTC ACCATTGCCAGCAAGAGGCAGA CACCGCCGCTTACTC  74 224
    Dde_3365 NONE
    Dde_3364 3335732 .. 3335763 - -12.5  -3.54741   GAGCATTTTTGCAAA      GTTATAGAGGGACC AAGAA GGTCCCTCT-TAAC      ATATTGGGAGGTTTA  85 239
    Dde_3362 3334536 .. 3334558 -  -8.4  -2.83639   AACTCCATGAACAAC           TCGTCGATGC GCT GCATCAACGT           CAGATTGTACTCGGA  57 157
    Dde_3361 3333336 .. 3333346 -  -6.8  -3.31322   CTGAATGTCTCAGAA                 CGCA CAG TGCG                 TAGGCTAGTTGATGA  56 494
    Dde_3345 3325113 .. 3325128 -  -3.2  -3.71527   GCCCAACTATTGAAA              GCAGTG TAAC CATTGC               CCCTCCCGTCGTGAA  51 157
    Dde_3344 3324510 .. 3324549 -  -5.2  -4.64861   CCTGGGCAAAACAAA  GGGTGAAATCCA-AAAT GAGAAAA ATCTCTGGATTGCACCC  TTTTTGTACTTTCGA  73 53
    Dde_3340 NONE
    Dde_3339 3321952 .. 3321967 -  -4.7  -3.50535   AATTTGCAGAAAAAC              GTACC TGCCAC GGTAC               CCTGTAGTCCGCATA  52 205
    Dde_3337 3320925 .. 3320960 - -20.6  -3.53444   TTATCTTCGCTGAAA    CA-CACAGCGCGCCCGT GTT ACGGGCGCGCTGTGATA    TCCGGCCATGTCAGA 100 288
    Dde_3327 3312463 .. 3312510 -  -8.2  -2.52795   AAGCCGTGGAAGCCA GCGGCGCCAGCTCGGTACAGAC CATT GTCTTTTCCGTGCTGCCGCAGA TGATGCCGCTCATTG  53 285
    Dde_3323 NONE
    Dde_3322 3309021 .. 3309054 -  -3.1  -3.43604   ACAGCACAACAGGAA     TGG-CAGTCATCAGCG GAG CGCTCATTGCTGTCCA     CCGTCCTTGTCTGCA  47 13
    Dde_3321 3307493 .. 3307527 - -17.1  -4.70659   TTTGATACGCAAAAA     GCCCCCGCGCCACAC TTGTC GTGTGCTGCGGGGGC     TTTACTTTACGCTTT 100 59
    Dde_3319 NONE
    Dde_3318 NONE
    Dde_3317 NONE
    Dde_3316 3301501 .. 3301516 -  -4.6   -3.0263   ATGAGTTCCCTAAGA              TGCCTG ACAG CCGGCA               ATACTGCCGGTGAGC  47 4
    Dde_3315 3299838 .. 3299860 -  -7.6  -5.90231   AGAAAGAGAAAAAAA           GCCCCCGG TTGATGG CCGGGGGA           AGCATGTACACGGTA 100 111
    Dde_3314 3299177 .. 3299193 -  -2.2  -2.71712   CTGTTCCGGTGAAAT              TATCGG CTATT CCGGTA              TACTACCCGGCCTTT  39 90
    Dde_3313 NONE
    Dde_3312 3298394 .. 3298445 -  -9.5  -2.62184   CGTGCCTTCACAGTA GGCCTGC-GCGGTC-CGCCTGCAGAC AGC GT-TGCAGGCGTGACAGCCGAAGGCT GCCGCCGGTGAATCT  63 50
    Dde_3310 NONE
    Dde_3309 3295940 .. 3295965 - -20.5  -5.07486   TACGCGCAACAAAAA         CGCCGGACGCT CTGA AGCGTCCGGCG          ATGCACCCTGTGTTA 100 140
    Dde_3304 3290114 .. 3290124 -  -6.8  -3.57144   TGCCGCAGCGGGAAA                 CAGC CCT GCTG                 CTCAGCGCGCTCATT  60 519
    Dde_3298 3286562 .. 3286584 - -19.2  -5.07652   CTGTGCAAAACAAAA           GGCTCCGCAC ATC GTGCGGAGCC           TTGGACCGGCATAGC 100 48
    Dde_3297 3285792 .. 3285812 - -18.3  -5.93809   GCGGCACAAAAAAAA            GCAGCCCCC CGT GGGGGCTGC            CCGATATCTTCACAA 100 54
    Dde_3295 3283061 .. 3283100 - -24.4  -3.96624   CATCTGCAGCACAAA  GCGGCAGCGCGCCTGCAT CATC ACGCAGGCACACTGCCGC   TTTCTCCGAAGGACC 100 125
    Dde_3293 3280120 .. 3280147 -  -9.8  -3.03771   GGACACGGGTGAACA        CGGGCGGATACGG GCC CCGCA-CCGCACG        TGTCTATTCCTGACT  67 29
    Dde_3292 3279867 .. 3279878 -  -4.4  -3.56862   AGAAATTCCGCCAAA                TTCG TCAC CGAA                 ATAATGATCAAGGCA  53 90
    Dde_3290 3278281 .. 3278316 -   -11  -2.57211   ATGTTCTGGTACAAG    GGCAACGCCATGTGCG GTGC CGCACTGGGCATGGCC     TGCAACGGCACATTC  66 498
    Dde_3287 3277045 .. 3277055 -  -2.6  -3.12395   TGCATTAGGCAAAAT                 TAAT CAA ATTA                 TTACATGACATTAAC  42 4
    Dde_3286 3276902 .. 3276917 -  -3.2  -2.66656   CAGACAGGGAAACAC              CGCACA TGAG TGTGTG               AAACAATCAGAAAAA  40 32
    Dde_3285 NONE
    Dde_3284 3275816 .. 3275826 -  -2.4  -2.62463   GCGACCATTCAGAAC                 GCCC CGT GCGC                 ACTGCTGCCCGTTGT  38 50
    Dde_3283 NONE
    Dde_3282 3271696 .. 3271708 -  -7.7  -4.05446   TGGCTTAATTAGAAA                CCATG CAG CATGG                TACGGCTGATGATTT  71 6
    Dde_3281 NONE
    Dde_3280 NONE
    Dde_3279 3268548 .. 3268561 -  -3.7  -3.32819   TATATATTGTTACAA               GCCAC AGCC GGGGC                TTAGGCCATTTTTTT  49 26
    Dde_3278 3268113 .. 3268167 -  -6.7  -4.48449   CTATGAAAACACAAA GGACGCTTTCAGCCGGGC-GCGGAGGAG ATGC CTCCTCCGCAGCCCGG-T--AA-CGTCA CGGGATTACCGCCGG  74 81
    Dde_3276 NONE
    Dde_3275 NONE
    Dde_3274 NONE
    Dde_3273 NONE
    Dde_3272 NONE
    Dde_3271 NONE
    Dde_3270 NONE
    Dde_3269 NONE
    Dde_3268 NONE
    Dde_3267 NONE
    Dde_3266 NONE
    Dde_3265 3260780 .. 3260825 - -16.3  -4.56597   CCTCCGGTTGAAAAA CGCAGGCGGCGGGTACCCGGGCG CATG CGCCCG----CCCGCCGCCTGCG GCACCGCCTTGTATT 100 39
    Dde_3264 3260369 .. 3260384 -  -3.3  -2.61264   GGTCTCACCGATAAG              CATGA CTTTCT TCATG               ACGTAAACACGCGCT  40 39
    Dde_3263 3259754 .. 3259779 -  -9.1  -4.61916   AGAAAAAATAAAGAA         CGCCTGA-TGCA GGA TGCACTCAGGCA         GCATGGGGGCGGCAG  86 207
    Dde_3261 3257437 .. 3257461 - -14.4  -5.08178   ATACATACAGAAAAA          GGGCAGACAT ATATG ATGTCTGCCC          CTGATGGTGCTATGT 100 122
    Dde_3260 3256975 .. 3257023 -    -8  -3.38034   AAAGAGCAGAGAAGA GACACGGCAG-GCACCTGCACGC GCAT ACGGGCAGACGCGCTGCAGAGCC CGCGCCGCAAGGCTT  64 171
    Dde_3258 NONE
    Dde_3257 NONE
    Dde_3256 NONE
    Dde_3255 NONE
    Dde_3254 NONE
    Dde_3253 NONE
    Dde_3252 NONE
    Dde_3251 NONE
    Dde_3250 NONE
    Dde_3249 3247570 .. 3247597 - -18.6  -4.64676   CCACTTGTAAGAAAA        GCCCTCTGCATA CATG TATGCAGAGGGC         TTTTCTTGTTGCACG 100 95
    Dde_3248 NONE
    Dde_3247 3244659 .. 3244696 -  -5.5  -4.86385   ACTGGCAAAAACAAA   CGTGGACGGCATGACAG AAGC CTCTCAGGCCATCGACA    AGGCCGTAGCCCGTT  79 442
    Dde_3232 3221217 .. 3221231 -  -5.6   -4.3739   CAGTTCGTTACAAAA               GGGGCA TTG TGCCCG               CTGAAGCCTGATACA  69 3
    Dde_3231 3219961 .. 3219976 -    -4  -3.66489   CAAGCAGAAACAACA              TGAAAG GCCT CCTTCA               CACCGCCGCGTTCCG  53 173
    Dde_3230 3219511 .. 3219534 - -19.6   -6.0427   ATGAGATAAAAAAAA          GCCGCCGGTC ATCT GACCGGCGGC           TTTTATGCCGCGTGG 100 111
    Dde_3226 3214892 .. 3214906 -  -4.2  -4.62069   CTGTTATCTGAAAAA               CGGC AGACAAA GCCG               CGGCAGCGGGTGGCA  71 118
    Dde_3225 NONE
    Dde_3224 3214014 .. 3214031 - -12.7  -6.34424   GCCGGAAAAAAAAAA             TGCGGCC TTAC GGCCGCA              CCTTCTGCTGCATAC 100 167
    Dde_3214 3204339 .. 3204349 -    -4  -3.00003   TCATGACAAGAAGGA                 TAGT GAA ACTA                 TAAGCGTTCCGGTGC  44 60
    Dde_3213 3203940 .. 3203970 -  -4.6  -3.00022   CGGACCGGACAGACA      CGGCACGCACCGC AAAACG GCAG-GCGCGCGG       AGTAAGGCCGGAATC  46 39
    Dde_3212 3203198 .. 3203222 - -21.5  -4.96848   TGCCGTACACAAAAA          GCCCGTCCGGA AAC TCCGGACGGGC          TTTCGTATTTCTGTC 100 66
    Dde_3207 NONE
    Dde_3206 3194760 .. 3194778 - -17.4  -3.90464   CTTTAAACAACAGAA             CGCCCCGC ACC GCGGGGCG             TTTTTTTATGCCCGC 100 197
    Dde_3186 3173672 .. 3173685 -  -9.5  -2.71348   AATAAGACGACAGTA               CCCGC ACAT GCGGG                TTGCCGCGCTGGATT  61 503
    Dde_3178 3164414 .. 3164430 -  -7.9  -3.64703   CTGCTGGCAGGCAAA              CTTCCGG ATA CCGGCAG              GGCGCGCCGGTTCAT  66 261
    Dde_3173 3159315 .. 3159343 - -19.6  -3.39327   GCGGCACAGGCAGAA        CGGGCTGCGGAG TTTCG CCCCGCAGCCCG        TGGTCATATCATGCT 100 52
    Dde_3172 3159111 .. 3159131 -  -7.5  -4.51378   AGCCACATTATAAAA            CGGTACAAC GCG GCCGCACCG            CATCCGGCGGGTGCC  79 90
    Dde_3171 NONE
    Dde_3170 3157069 .. 3157086 -  -2.7  -3.96624   CAGGCCCATGAGAAA             GC-CATGC AGC GCATACGC             AAGGAACACGAACGT  56 292
    Dde_3168 3156633 .. 3156656 - -15.3  -2.64045   GCACTGCAATAACAG          GGCGCGGAG TGTATG CTCCGCGCC           TTTTTCGTGCAGCCC  83 216
    Dde_3159 NONE
    Dde_3158 NONE
    Dde_3157 NONE
    Dde_3156 NONE
    Dde_3155 NONE
    Dde_3154 NONE
    Dde_3153 NONE
    Dde_3152 NONE
    Dde_3151 NONE
    Dde_3150 NONE
    Dde_3149 3135588 .. 3135610 -   -17  -5.75342   CGGCCGCAAAAAAAA           GCGGGCCGCA TGA TGCAGCCCGC           CCGTAAAATCAGTTA 100 52
    Dde_3146 NONE
    Dde_3145 NONE
    Dde_3144 3133416 .. 3133435 -  -3.5  -3.05522   CAAGCTTCCTAAAAT            TGATGGG GGATTA CCCTTCA             CCAGGTATTCAGGAA  45 23
    Dde_3143 3132925 .. 3132940 -  -5.4  -3.25111   TTAAAATGACTAAGA              CAACGT ACTG ACGCTG               ATCGCCGCTTTGTTT  52 72
    Dde_3137 3128149 .. 3128172 - -15.4  -3.83375   CCAAAATGAAGATAA          GCACTCATGC CCGC GCATGAGTGC           TTTTTCTTTTGCCTG 100 129
    Dde_3135 NONE
    Dde_3134 3124615 .. 3124638 -   -21  -5.14563   CCGCGCACTAAAAAA          GCCGCCCCGC AAAA GCGGGGCGGC           CGGTATGATACCATA 100 71
    Dde_3132 3123662 .. 3123704 - -25.7  -4.57073   CAGTGCTGTGAAAAA CTG-ACGGGCCGCGACGCGC ACCC GCGCACCGCGGCCCGTGCAG GCCGGCTGCCTTTAC 100 48
    Dde_3131 NONE
    Dde_3130 NONE
    Dde_3129 NONE
    Dde_3128 3120955 .. 3120983 - -14.6  -2.91274   CGCACGTCAAGTATA       CAGGCGGGCAGCC TTGC GGCC-CCCGCCTG        CTGTACCCTGAAAAA  86 53
    Dde_3127 3120256 .. 3120281 - -19.1   -5.4251   CGCATATATAAAAAA         GGGCTTTCCGC AAAA GCGGAAAGCCC          TTTTTTCCGTACAGC 100 66
    Dde_3120 NONE
    Dde_3119 3109452 .. 3109471 - -16.4   -5.4505   CCGCGCAACAAAAAA            CGGCGGGG AAGA CCCCGCCG             CACATTTGAAACGCC 100 70
    Dde_3118 3109066 .. 3109088 -  -8.4  -5.52384   CCGGCACCAAAAAAA          GCCGCGTCC TCAGTC GG-CGCGGC           TTTCATTGTGTCCTA 100 51
    Dde_3110 NONE
    Dde_3109 NONE
    Dde_3108 3098352 .. 3098389 - -14.1   -3.7456   ACAACTACATGCAAA   GCCCCCCTGCGCCGCCGC ATA GCAA-AGCGCAGGGGGGT   AACATGTACAGTTGG  95 88
    Dde_3101 NONE
    Dde_3100 3088954 .. 3088974 - -14.7  -5.64274   GCAGGCACAAAAAAA            CCCGCACCG GAA CGGTACGGG            CCGCAACAGACATAC 100 51
    Dde_3098 3087923 .. 3087950 -  -6.3  -3.58726   GCGCCGTACAGACAA        CGACATCGCCGC GGCAT GCGCC-ATGTCG        GGACTTTCCCGTTCT  58 249
    Dde_3093 3081988 .. 3082004 -  -5.7  -4.72986   TATGGCCATGAAAAA              CTCCGCG GCA CACGGCG              CCACACAACGGCACC  78 54
    Dde_3092 NONE
    Dde_3091 3081129 .. 3081149 - -12.5  -6.04324   GTAAAAAATAAAAAA            GCCCCCGCA GCA CGCAGGGGC            AAAAAGCCTGCCGGT 100 48
    Dde_3090 NONE
    Dde_3089 3079296 .. 3079324 - -16.1  -3.34715   GACTGCGCGCAAACA        GAAAAGACCCGCC GCG GGCGGGTCTTTTG        CAAAACAGAACATCA 100 68
    Dde_3088 3076656 .. 3076683 - -15.6  -4.52857   ATCCGCCACAGAAAA        CCCGCACGGAAC ATGC ATCCCGTGCGGG         TTCAGCGTACAAGGC 100 47
    Dde_3074 3063710 .. 3063731 - -11.5  -4.65895   CCGGTCATGCAAAAA           GCCGCCCCG CATG CGGAACGGC            CTTGCATACCGGCTG  93 74
    Dde_3072 NONE
    Dde_3071 NONE
    Dde_3070 3061362 .. 3061408 - -16.5    -3.224   CAACGCGGCACAATA CCGG-CTGCCGCGGCGGAAGCC GCAC AGTTTCCGCCGCGGCGCTCCGG AGTTATTTAATCCTG 100 28
    Dde_3069 3060379 .. 3060404 -    -6  -4.91852   TGCAGGAAAAAGAAA         GACCGGCCTG ACCCCG CAGGGCGGGC          TTTGTCCGGCAGCCG  83 78
    Dde_3064 3056465 .. 3056481 -  -2.1   -4.1964   TGGAATACCGGAAAA              CGCCCGA AGC CCGGACC              GCATTTGACTGCTTC  59 108
    Dde_3056 3047960 .. 3047995 -   -17  -3.14564   GCAGCCTTGGACTAA    GGACTGGAGGC-TTGCA GTC TGCAACGCCTCCGGTCC    ATGCCCCCCATTCTT 100 227
    Dde_3051 3041096 .. 3041114 - -11.6  -2.62396   CATTCTGTGACAGCA             GGCGGGCG AAA CGCCCGCG             CCGGTATGCCTGTCA  68 74
    Dde_3050 3040243 .. 3040255 -  -2.7  -2.60496   TCCGGCTGTAAAGAC                CCATA TCG TATGA                CCAGCAAATCGCTGT  40 45
    Dde_3049 3040062 .. 3040077 -  -5.4  -3.90744   TTGCCGTGCAAAGAA              GCA-CCG CCA CGGCTGC              CGCAAGGCACCATGA  61 66
    Dde_3048 3038797 .. 3038808 -  -2.2  -2.70932   GCGTGCCGGTAAGCA                TGCC GGTC AGCA                 TATCTGTCCAGATAC  39 46
    Dde_3047 NONE
    Dde_3046 NONE
    Dde_3045 3036429 .. 3036474 - -26.3  -5.00616   CGCCGGGGCAAAAAA CACGCGCTGACGCCTGCCATG CGGG CATGGCAGGCGTCAGCATGCG CCGGATCATATTGCT 100 93
    Dde_3039 3027975 .. 3027998 -   -16   -4.2711   ACAAAAACAAGGAAA          GGGCCGCC-CG TCG CGCGGCGGCCC          TCACATACATACAAA 100 73
    Dde_3038 3025267 .. 3025290 - -15.4   -5.7946   CGCGCAACAAAAAAA          GCCCTGATGT GATT ACATCAGGGC           TTTACTTGCAGTGGC 100 279
    Dde_3036 3023752 .. 3023762 -  -8.2  -3.60971   AGTTGAAGCCGTAAA                 CCGC AGT GCGG                 CGCATCAGCGCCCGT  65 30
    Dde_3035 3022968 .. 3022992 - -14.2  -4.05389   CAGATATATGACAAA          CGGCCCGTGC CTTGT GCGCGGGCCG          TTCTGCGTGCGCCGT 100 44
    Dde_3025 3012086 .. 3012109 - -13.2  -5.79595   CCGGAAAACAAAAAA          GCCCTGACAC ATAT GTATCAGGGC           TTTGCTTGCAGTGGC 100 266
    Dde_3024 3011488 .. 3011536 - -31.3  -5.79595   GCTGAAAACAAAAAA GCAATACAGCCGCCCCTGCTGTC GCA AAAAGCAGGGGCGGCTGTATTGC GCGCAAAAAACCATA 100 72
    Dde_3023 3010448 .. 3010468 -  -4.5  -3.14132   TGCGCGCGGCAGCAA            GCTGCCGGC AGA GCCCGCGAC            GGGCGCCTGCGGCTT  47 51
    Dde_3017 3002842 .. 3002859 -  -6.9  -2.78384   TCCGCGCGCAGCACA             GCGCATC ATCC GGTGCGC              GGAACGACCGGATAC  52 235
    Dde_3016 NONE
    Dde_3015 3000334 .. 3000364 - -24.2  -5.76633   GGACACATAAAAAAA       GAACGCGTCCGGAA ATT TTCCGGACGCGTTC       CGTCGTTTTTTTTCG 100 88
    Dde_3009 2995493 .. 2995505 -  -4.8  -3.53012   CTCCGGTGTGTCAAA                GGCT GGACA AGCC                CCCCGCACATGGGGT  52 75
    Dde_2996 2974308 .. 2974338 - -22.6  -3.91084   TTACGGCGAATTAAA       GGCGCGGGCACTTG TCA CATGTGCCCGCGCC       TCTTCTGCTTTCGGG 100 197
    Dde_2981 2962252 .. 2962268 -  -7.2  -3.36515   CGTGAGGCTCAAAGA              CGAGGC AGCTG GCCCCG              CAATGTTATCATGGC  61 34
    Dde_2980 2961817 .. 2961837 -    -4  -4.56597   GGCCGCCGCGAAAAA            CAGAAAAC GACCT GTTCTCCG            GCCTCCTGCGCATGA  69 153
    Dde_2979 2960473 .. 2960499 - -19.5  -5.04175   TGAACGACACAAAAA         CGCCGGACTCC TCTGC GGAGTCCGGCG         TTTTATCTGTATACG 100 53
    Dde_2974 NONE
    Dde_2973 NONE
    Dde_2972 2954815 .. 2954836 - -13.7  -5.60993   CTGCGCATAAAAAAA           GCAGCCTGC AAAA GCAGGCCGC            CTGAAAATTTACTGA 100 57
    Dde_2971 NONE
    Dde_2970 2954486 .. 2954501 -  -3.2  -3.06171   GTGAATAAGCATACA              CTCAGC ATCT GCCAAG               GTGCGGTGCCCACTG  43 59
    Dde_2969 2954221 .. 2954234 -  -2.3  -5.44119   CCCATTGTAAAAAAA               CATGC TCCT GCCTG                ACCGCAGAACCGGAT  85 137
    Dde_2968 2952105 .. 2952145 - -20.6  -5.29782   CACAGCCATAAAAAA GACTCCGTACCGG-CCACC CTGC GGTGCTCCGGTACGGAGTC  TTCATATTTCACAGA 100 56
    Dde_2962 2944273 .. 2944293 -  -5.3   -2.8547   ATGGCGCAGATCATA            CGCCGTGCG GCT CAGACGGCA            GACCCCGGCGGGCAG  47 425
    Dde_2954 NONE
    Dde_2953 2934612 .. 2934633 - -14.4  -4.65895   TGCGGCATGCAAAAA           GCCGCCGG AATACA CCGGCGGC            TTTTTGCATGCCGCA 100 88
    Dde_2945 2923973 .. 2923996 - -12.4  -2.60234   AGTAAAAAGATACAC          CGCCTGCAGC GCGC GCCGCAGGCA           TCCGCGCCGTTTTCA  72 38
    Dde_2944 NONE
    Dde_2943 NONE
    Dde_2942 2921144 .. 2921162 -  -4.4  -2.70354   TGTTTCATAAATGTA             TCGCCGTC AAG GGCGGCCA             AGGCCGCTCCATATT  44 13
    Dde_2941 NONE
    Dde_2940 2919944 .. 2919959 -    -6  -2.78596   CAGCCCCGCATGACA              GGCCCG TCTT CCGGCC               GTGCCGTCAGACTGC  50 32
    Dde_2939 2918805 .. 2918817 -  -3.3  -4.43283   TCACAGAAACAGAAA                TCACC TAC GGTGT                CCCGTCGCCTGTTCC  64 89
    Dde_2938 2918379 .. 2918391 -  -3.3  -4.12397   TCACAGAAGCAGAAA                TCACC TAC GGTGT                CCCGTCGCCTGTTCC  58 60
    Dde_2937 2917956 .. 2917968 -  -3.3  -4.12397   TCACAGAAGCAGAAA                TCACC TAC GGTGT                CCCGTCGCCTGTTCC  58 45
    Dde_2936 2917377 .. 2917403 - -15.1  -2.54387   GAAAGCTTGAAGTCA         GGCGGAGCGGG GTTGT CCCGCTCCGCT         TTTTTATGCACAGCA  83 205
    Dde_2929 2908357 .. 2908384 - -12.8   -4.5442   TCTGGAACGACAAAA        GGCTTACTCGAT TTTC ATCGTGTAAGCC         TTTGATTTTGTGGCG 100 220
    Dde_2926 2904563 .. 2904582 -  -3.5  -2.55712   GGACAGTTATAATAT            CAGCTAG TTTTTT CAAGCTG             CTGCAGCCACCATTC  42 5
    Dde_2925 NONE
    Dde_2924 2903451 .. 2903481 - -19.1  -4.63218   CCTCCTGCAACAAAA       CAGCACAGCCCCC TTTGT GGAGGCTGTGCTG       AGTGCTAAATGTCTG 100 52
    Dde_2923 NONE
    Dde_2922 2901113 .. 2901139 - -13.1  -4.47456   ATATTGAATAAGAAA        GGGAGCCGCTGA TCTC TCAG-GGCTCCC         TTCAAGTGTTCTCTA 100 27
    Dde_2921 NONE
    Dde_2920 2898378 .. 2898407 -  -6.4  -3.14881   TAAGGGCGTTATGAA       CTCTGCAGCCAC AAAATA ACGGCTGCAGAC        TACTTATGAAGTGGG  52 29
    Dde_2919 2897728 .. 2897773 - -18.4  -4.12456   ACATGACCTCCAAAA CGACAGATGCCCGAGGCGAG AATGAA CTCACTTCGGGCATCTGTCT TGCCAATGACATCGG 100 96
    Dde_2917 2896675 .. 2896719 - -18.1   -4.3898   ATCATTTTTACAAAA CAATGAGCGCTGCATGATC AAAACAA GATCACGCAACGCCCATTG TCACATCTAAGTGAG 100 56
    Dde_2916 2896185 .. 2896197 -  -6.3  -4.07687   ACTCCTTGCTGAAAA                TGATG CCG CATCA                CACAGCATGCATCCT  66 437
    Dde_2913 2894913 .. 2894925 -  -4.1  -4.13767   CTGTTGATTTCAAAA                CGAAA GCA TCTCG                TGCCATTCTGCCCAC  60 40
    Dde_2912 2894368 .. 2894386 -   -11  -2.73875   CGTTCGTCAACATCA             TCGGCGTG CTG CACGCCAA             GATGGATGTTGCGGG  69 174
    Dde_2909 NONE
    Dde_2908 2891586 .. 2891599 -  -2.3  -3.99592   AGCTATTATTACAAA               TCCAC AAGA GAGGA                CGATGTGCCGTTGCG  54 335
    Dde_2904 NONE
    Dde_2903 NONE
    Dde_2902 NONE
    Dde_2901 NONE
    Dde_2900 2888028 .. 2888051 -  -6.8  -3.13371   CAGTTTATGAATATA          TTTTATGGCA GAAC TGCCGTAAAA           TCGCGATAAGCAAAG  54 4
    Dde_2899 NONE
    Dde_2898 2887471 .. 2887486 -  -5.4  -3.29658   GCAGAAAACACAAAC              CGAAAC CCTA GTTCCG               CTGGCTGTGTGTCAA  52 17
    Dde_2897 2886589 .. 2886600 -  -5.8  -3.58269   CAACGTATTGCTAAA                GAGC CTAG GCTC                 TCAGCATAGCAATGG  57 264
    Dde_2896 2885484 .. 2885502 -  -2.5  -3.32343   CGCAGAGTTTGATAA            GTTGTGTC TTGG GA-ACAAC             GTAGCCGGTATTTCT  45 74
    Dde_2895 NONE
    Dde_2894 NONE
    Dde_2893 NONE
    Dde_2892 NONE
    Dde_2891 NONE
    Dde_2890 NONE
    Dde_2889 NONE
    Dde_2888 NONE
    Dde_2887 NONE
    Dde_2886 NONE
    Dde_2885 2872489 .. 2872499 -  -2.4  -2.76093   AATCGGAATACATTA                 GGTG TGT CGCC                 AGCCAGCTCAGATAG  39 138
    Dde_2883 NONE
    Dde_2882 NONE
    Dde_2881 NONE
    Dde_2880 NONE
    Dde_2879 NONE
    Dde_2878 2867412 .. 2867430 -  -2.4  -3.41126   CGACAAATTTCACAA             CAACACCA TTC TAACGTTG             CTGTTTATTGAAAAC  45 17
    Dde_2877 NONE
    Dde_2876 NONE
    Dde_2875 2863951 .. 2863967 -  -2.9  -2.72739   GGTAACTCACACAAG              CCCGG ACCTAAA CCAGG              GGCATCTCCAGCCAG  41 449
    Dde_2873 NONE
    Dde_2872 2862532 .. 2862565 -  -3.9  -4.88407   TGAGGCAATGAAAAA     CAGAGC-AATCCAACC AGA GGTTGCATTTGACCTG     ACCAAGAATCCAGGG  75 63
    Dde_2863 2851062 .. 2851084 -  -6.2  -4.34482   TCCCCGAAAAAAAGA           TCACTTCAGC ATA GCTGTTGTGA           AATGAAATGGTTATA  71 102
    Dde_2862 2849669 .. 2849680 -  -3.6  -3.54543   ACCTATTTCCGCAAA                CGGA CCGC CCCG                 CGTAAAAACAATGCA  51 1
    Dde_2861 2849352 .. 2849365 -  -3.1  -4.69622   ACATAATGCCAAAAA               CAATG CACA CATCG                GAAATGAACAGTACA  70 46
    Dde_2860 2849001 .. 2849011 -    -4  -4.13767   GTTGTCACGGGAAAA                 TCTT CGG AAGA                 ACCGGCTTCTGAGGA  62 253
    Dde_2858 2847133 .. 2847160 -  -3.4  -2.96984   GAAATGCAGCATACA        GACCTCCTAGTGG GCA CCGCT-GGAAATC        AGCGGCTTGTACCCG  42 4
    Dde_2857 2845053 .. 2845073 -   -14  -5.69262   CCACAAAAACAAAAA            GCCGGAGC GTATT GCTCCGGC            TTTTTTTGTTTTTTC 100 57
    Dde_2855 NONE
    Dde_2854 2841500 .. 2841521 - -17.3  -4.82901   GCGCGTTTACAAAAA           GGCCGGAGC AACT GCTCCGGCC            TCCGCTTACCGATAC 100 91
    Dde_2853 2840037 .. 2840057 -   -14  -3.53012   GTGTGGTTGGTGAAA            GGCCGGAC ATCGG GTCCGGCC            TTTCCGCGTTTTACA  95 244
    Dde_2851 2838061 .. 2838071 -  -8.2  -3.30124   GCGCATGCCGCACAA                 CGGC AGC GCCG                 TACCGGTACACAAAA  62 125
    Dde_2849 2835559 .. 2835589 - -11.1   -4.7657   GAAAAACTCTAAAAA      CGGCCTGT-CAGGC GCAA GCCCGTACCGGCCG       AACATTGGGTCGGAA 100 2
    Dde_2847 2834175 .. 2834195 -  -6.7  -2.62263   ACCGCCGTTACAGCA            CCGGTGCGG GCA CGGCACTGG            TCATTTGCACCGGGG  51 49
    Dde_2845 2832722 .. 2832733 -  -2.2  -4.64861   GGCCGGTAAAATAAA                CATC AAAC GACG                 CGAGTTTGCAGAAGA  66 332
    Dde_2843 2831194 .. 2831215 - -17.3  -4.36914   TGCCCGCTTATAAAA           GGCGGCCTG AATT CAGGCCGCC            TTTTTCATGCTTCAT 100 51
    Dde_2839 2825287 .. 2825305 -  -2.3  -2.77104   GCATAATCACATAAG             CTGCCCT GTTTT AGGGCTA             ATCCATGGCATCCGC  39 23
    Dde_2838 NONE
    Dde_2837 2823444 .. 2823465 - -18.7  -4.64861   GGCTGTTAAAACAAA           GCGGGCCGG AAAA CCGGCCCGC            CAGACAGCTGAGCAG 100 48
    Dde_2836 2822773 .. 2822796 -  -5.9  -3.36655   CTATAATCAAAGACA          CTGCACGCC GCACAT GACGGGCAG           CCGTAACAACATCAT  56 47
    Dde_2835 2821985 .. 2822029 -  -2.1  -3.54543   ATGCACCGCTGCAAA CGGCAC-CGGACCTCG-GCCGC AGCG GCCGCACG-GGTGCACATGCCG CCACGGCACACCGCG  47 63
    Dde_2834 2820996 .. 2821021 -  -3.1   -3.0263   ATTAGCTCCTGAATA         CTGCACGGCGG TATC CCGCCGCATAT          CAATGTGCAAAAAGT  43 25
    Dde_2833 2820021 .. 2820063 -  -4.7  -4.46112   CGGCACTGAAAGAAA CGGGCGCGGAAGAGTACAG GCCCA CCATACACCTGCGCACACG CAGAGAAGACGACTG  70 304
    Dde_2830 2816247 .. 2816285 -  -4.6  -5.40072   TGCTCCGTAAAAAAA  CATGATGCGCAGGTCCCT GCTGA AGTG-CCTGCGCTTC-TG  CAGCAAAGACGTCAG  90 37
    Dde_2829 2814949 .. 2814959 -  -4.6  -3.72576   CTCCTTGTGATTAAA                 CCGC ACC GCAG                 CATAACAATAGCCCC  55 100
    Dde_2828 NONE
    Dde_2827 NONE
    Dde_2826 NONE
    Dde_2825 2809996 .. 2810021 -   -14  -5.01497   ACCAGCACAGAAAAA         CGGCGGCAGA ATATCA TCCGCCGCCG          GAAAACAGCCATAAC 100 171
    Dde_2824 2809271 .. 2809295 - -21.5  -4.77567   ACCCGCATAAGAAAA          GCCCGCCCGAT AAC ATCGGGCGGGC          TGGCGGGTACAAAAA 100 66
    Dde_2820 2805557 .. 2805572 - -11.8  -5.18866   CGCAAATAAACAAAA              GCCCCC GCAA GGGGGC               TTTTCTGCGTGCTTC 100 65
    Dde_2817 NONE
    Dde_2816 2801807 .. 2801836 - -22.2  -3.95073   CGGCAGATGCAGAAA       CGCCCCGCCGTC ACACGG GACGGCGGGGCG        TTGTCATATCATATG 100 103
    Dde_2815 2801335 .. 2801349 -  -5.6  -4.56597   CTGGCCTTTGAAAAA               GACCTG CAG CAGGGC               AAGGTTACCGTGACC  75 230
    Dde_2813 2798925 .. 2798953 -  -2.2  -4.77173   GCGGCAGAAAACAAA       CCG-CCCGTCCGC GTCT GCCGTCGGGACTG        TCCGCCCTGCCGGTC  70 157
    Dde_2811 2798254 .. 2798278 -  -9.9  -5.14563   TCCGTCAGGAAAAAA          TTCTCCGCCCG TCA CGGCCGGAGAC          GCATTGTCAGTGTCT 100 44
    Dde_2810 2797993 .. 2798018 - -16.1  -4.77778   AAGAAAGACATAAAA         GGCCCGGAAGG TTAC CCGTCCGGGCC          GCGGCATCCTGCCTT 100 59
    Dde_2809 2796966 .. 2797003 -  -3.6  -3.85539   CATACGTACACCAAA  CTATG-GCGG-ACAACAAC TGC GGTGTTGTGCCGCACA-AG  GTGTTTTTGTCATGG  56 57
    Dde_2808 2795877 .. 2795889 -  -2.7  -3.41229   ACATTGGCATTAGAA                TCAAC GGC ATTGA                TACGCCTGAGATGCG  46 348
    Dde_2800 2790691 .. 2790718 -  -6.2  -3.65199   AACGCCTGATCGAAA        GGGGTGTGCCCA ATTT TGAGCAGACCTC         ATACGTCCATCCGCA  61 488
    Dde_2797 2789184 .. 2789196 -  -9.1   -2.8092   GAAGACCTGATGAGA                GCAGG ATA CCTGC                GGCGTTCCGGTGGCG  58 240
    Dde_2779 2780430 .. 2780452 - -10.6  -2.72511   GTTATTCTTCGAAAG           GTGCTCAAGC CTC GCTTGATCAC           AATATTCATCGGCGT  63 475
    Dde_2773 2775772 .. 2775788 -  -2.1  -4.98758   AAAAACGGACAAAAA              GAAGCCG CGG CAGCCAC              AGGCCTGTACCTGAA  74 244
    Dde_2771 2773028 .. 2773045 - -14.1  -5.76633   GCAGACACAAAAAAA             GGGCGCG TTGC CGCGCCC              TTCATAACCAGGAGG 100 44
    Dde_2770 2771890 .. 2771943 -  -6.5  -4.09685   GGCCATCTGGTAAAA CCCGTCACACGCAAAGCACTGCTGAC TGC GTT-GCAGAGCTGTGCGGGCGGCGGT GCCACGCATTCCGGT  66 398
    Dde_2767 2767005 .. 2767026 - -18.7   -4.3208   CGGCATAACGCAAAA           CGCCCGCGC GGCT GCGCGGGCG            TTCCGGAACAATGCG 100 43
    Dde_2766 2765550 .. 2765573 - -13.8  -5.58522   GACAGAAAAGAAAAA          GGCGCCCTGT GAAA ACGGGGCGCC           TGCCTGTATGGCAGA 100 79
    Dde_2761 NONE
    Dde_2760 2758501 .. 2758512 -  -3.6   -3.0792   GAAGACGGCACCGAA                GCGC TGGA ACGC                 AACGGCGATATGCTG  45 364
    Dde_2752 2753162 .. 2753180 - -17.4  -5.72622   GGCATAAATAAAAAA             CGCCCCGC AAA GCGGGGCG             TTCATGCATTCCGGT 100 55
    Dde_2750 2750883 .. 2750903 - -14.7  -2.62184   CTGTGCCGGACAGCA            TGCCGCGGC ACC GCCACGGCA            AAAGTCTGCCCCTCA  83 92
    Dde_2745 2748642 .. 2748673 -  -9.3   -5.0538   GGTTATCTGAAAAAA      TGTCCGGCACGGC GTACAA GCTGCGCCGGACT       TTTTTTCACTCCCGC 100 31
    Dde_2740 NONE
    Dde_2739 NONE
    Dde_2738 2741655 .. 2741674 -   -15  -4.30576   CGGGCATTATGAAAA            GCCACCGG CGCA CCGGTGGC             GGCCCGTCTGCGCCG 100 225
    Dde_2737 2741521 .. 2741545 - -12.2  -5.60993   CCTTGCACAAAAAAA          CACCGCATCC TTAAT GAATGCGGTG          TTTTTTTGTGTCTGA 100 11
    Dde_2733 2736196 .. 2736218 -   -12  -5.78622   CGAGGGCAAAAAAAA           GCGCCCGT CGGGTAC ACGGGCGC           CTCAGGTCGCTTTCA 100 48
    Dde_2728 2730148 .. 2730198 -  -8.9  -4.52589   TGCCCGCATATAAAA GACCGCCGGAACGGACCGGCAGAA ACGC CTCTGCCTG-CCATGCAGGCGGTA CAGCCACAGCATACC  85 89
    Dde_2727 2729554 .. 2729612 - -14.5  -5.71983   GGAATCAGAAAAAAA GAATACGTGCGGCCGGAACATACGCCGC GCAG ACGGCGCACGGTCCGGACGCACGAAA-C ATATCCCGCAAGCAG 100 100
    Dde_2726 NONE
    Dde_2725 2726114 .. 2726142 -  -8.7  -2.98823   CGCTGTTTACATACA        CCGCAGCACCGCA CCG TCCGGCGCCGCCG        GTCATACCCCGCGGG  62 27
    Dde_2724 NONE
    Dde_2723 NONE
    Dde_2722 2722968 .. 2722988 - -18.3  -3.36327   GTACTCCATGCAGAA            CCGCCCTGC TGT GCAGGGCGG            ATGATAACGGTGCAA 100 238
    Dde_2721 NONE
    Dde_2720 NONE
    Dde_2719 NONE
    Dde_2718 2720473 .. 2720493 - -10.4  -2.57211   ACTCCTTCTGACAAT            GACAGGCG GTCTA CGCCTGCC            GGACAGATTCCATGA  66 15
    Dde_2717 NONE
    Dde_2716 2718519 .. 2718568 -  -6.3  -6.28401   TAAAAAACAAAAAAA CA-ACGGCAGGCCGCCGCATGGGA GTA TCCCACATTGCGGGCCACCGCATG AATATTCCAGAATGT 100 40
    Dde_2715 2716701 .. 2716729 - -17.6  -3.80276   AGGCATATAACACAA        CAGCCGGATGTT TTCAG AACATCCGGCTG        TCTGCATATCCGCTG 100 75
    Dde_2710 2710890 .. 2710904 -    -7  -3.32022   CCGGGCAGACATCAA               GCCCCG AAA CGGCGC               CGTGCCACTTCAAGG  58 7
    Dde_2709 NONE
    Dde_2708 2709693 .. 2709706 -  -9.5  -5.94713   AGCTGACAAAAAAAA               GCGGC CGAA GCCGC                TTGCATTCTTTCCGG 100 66
    Dde_2692 NONE
    Dde_2691 2698202 .. 2698234 - -16.3  -4.87291   CAGCCCAACGAAAAA      TAGGGCGAAAGACGC AAT GCGACTTTCGCCCTT      GACGTATCGTCAGAA 100 52
    Dde_2690 NONE
    Dde_2689 NONE
    Dde_2688 2694846 .. 2694862 - -12.3  -5.60993   CTGTGTATAAAAAAA              GACCTGC AGG GCAGGTC              TTAATAGTTAGCAAC 100 69
    Dde_2687 NONE
    Dde_2686 2692907 .. 2692928 -  -5.9   -3.5594   AACTGACCCTGCAAA           GCGATA-CCG GAG CGGATATCAC           CTTCCGCGGACGTCT  55 348
    Dde_2683 2692240 .. 2692252 -  -6.2  -2.81089   AGCCCAAACACACCA                CGGC GTCCA GCCG                CAAAGCAAAAAAAGA  50 137
    Dde_2682 2691766 .. 2691782 - -10.8  -5.42198   CCGTAAAAAATAAAA              GGCCCC GCATG GGGGCC              GGATGTGTGCCGCTG 100 72
    Dde_2681 NONE
    Dde_2680 NONE
    Dde_2679 2689315 .. 2689325 -  -3.2  -3.90744   GCGCGGTGCAAAGAA                 GCTA TTC CAGC                 CGCCGGCTGATCACA  54 16
    Dde_2678 2689183 .. 2689212 -  -2.8  -2.62263   ACCGCGCGCAGACCA       GCACCGTGCACGG CGGTT CCG-GCACACTAC       CCCATAGCGATGATA  40 22
    Dde_2677 2686035 .. 2686066 -  -8.8  -2.63913   TATGACCGGACAGTA      TCCGCAAGACTGACA ATA CG-CAACCTTGCGGA      TTACATAATGCTCTT  59 26
    Dde_2676 2685494 .. 2685518 - -20.7  -4.09685   GCGTACCGTGCAAAA          GGGCGGACCGG TAA CCGGCCCGCCC          TGCTATACGGCACGC 100 60
    Dde_2675 2684666 .. 2684686 -  -3.2  -4.77165   CCGCGCATAACAAAA            GCGCGC TCATTTTCC GCACGC            TTCATGCCGGGGCAG  73 485
    Dde_2673 NONE
    Dde_2672 2683604 .. 2683624 -  -6.2  -5.40474   ATGGCCGTAAAAAAA           GCGTG-TGA GACA TCATCACGC            ATCCGGCCCAGTCCC  95 49
    Dde_2670 NONE
    Dde_2669 2680890 .. 2680915 - -20.5   -5.1101   GCAGCACGGAAAAAA         GGCCGGAGAGG CGAA CCTCTCCGGCC          GGTTACCGGTATGAT 100 60
    Dde_2665 NONE
    Dde_2664 2676609 .. 2676621 -  -3.3  -4.28994   CATGATTCAGGAAAA                CATGG ACG CCGTG                TCCGCATTTTCCGGA  64 136
    Dde_2654 2667909 .. 2667925 - -13.7  -5.65927   CAGCCAAACAAAAAA              GCGCACC AGA GGTGCGC              CCCGTGCCGGTCCTG 100 56
    Dde_2651 NONE
    Dde_2650 2664588 .. 2664612 - -21.5  -3.71649   GTGTCAAACGGCAAA          GGCGGCGCAGA ATC TCTGCGCCGCC          GGTACAGCAGCGTTG 100 121
    Dde_2649 2664445 .. 2664461 -  -7.9  -2.87132   CGCTCTGCGGACAGA              GCGCCGT TGG ACGGGGC              GGCGCGCCCCGCGGC  56 40
    Dde_2648 2662964 .. 2662995 - -18.8  -5.40072   CCTTTCTCAAAAAAA      GCAGCGCCGTATCC ATCA GGATACGGCGCTGT       ATTCATTGACGCACA 100 50
    Dde_2644 2660611 .. 2660642 -  -4.5  -4.07568   GCCCGTGGCGGAAAA     CATC-G-AGGTGGCC GTGG GGCAACCTGCCGATG      TCATTCTGGAACGCG  62 227
    Dde_2640 2657198 .. 2657220 - -16.3  -4.99861   CACCAATGACAAAAA           GGGGGAGGC TACGG GCCTCCCCC           TGCTTTGTTCGATGT 100 160
    Dde_2639 NONE
    Dde_2638 2654547 .. 2654559 - -10.5  -2.67171   GACCGGACGAAACAT                GCCCG GTA CGGGC                TGCTCCGTGTTACTT  66 147
    Dde_2637 2654268 .. 2654308 -  -2.4  -4.25283   AGCCTGCTATGAAAA TCCGGATGCCG-CCTGCGC CTAG GCGTAGGGCAGCATGCGCT  TGACAGCCTTTTCGT  60 3
    Dde_2636 NONE
    Dde_2635 2652746 .. 2652783 -  -9.2  -3.18602   AGCAAATACGCAACA  GGTCAT-CCGCACCGGCC CGCA GGCC-GCGCGGCACAACC   GCATCAGGCAAACTG  65 29
    Dde_2634 2650181 .. 2650203 - -14.9  -2.63631   GCAACCTTCACAGCA           CTGTCCGGC CGCAC GCCGGACAG           TGCTGTGGCGGATAT  83 47
    Dde_2633 NONE
    Dde_2632 2648930 .. 2648951 -   -13  -4.62471   CGGAAGCCCGAAAAA           GGGGCACG TGTTAC CGTGCCCC            GTTCCATTACATGAC 100 43
    Dde_2631 2646665 .. 2646697 -   -15  -5.35459   ATACAGCATAAAAAA      GGTGCGAATGTGAT CATGC ATCACACCCGCACC      TTTTGTTGTACATGG 100 71
    Dde_2630 2645305 .. 2645353 - -15.4  -4.16943   CGCCACACCGCAAAA TGATTCTGCCGGACTGTTACCGC ATAT GCGGTAACAGTCCGGCAGGGG-A CTGCTGTTTCAGATA 100 113
    Dde_2625 NONE
    Dde_2624 NONE
    Dde_2623 NONE
    Dde_2622 2637076 .. 2637106 -   -27  -4.55721   AAACGCCATACAAAA       CGGGCGGCGCAGAT AAT ATCTGCGCCGCCCG       TTTCTTTCAGAAAGA 100 53
    Dde_2618 2633989 .. 2634017 -  -9.5  -4.58283   TAACCTCCGGAAAAA        CGGCCGCGCATCA GCT TGATGCGGGAACG        GCCCGCCCGCGTCCT  91 7
    Dde_2617 NONE
    Dde_2616 2631496 .. 2631530 -  -5.7  -4.37092   ACTCCTTGGACAAAA    GCAT-GTGCCAGCAGGG CGG CCCCGC-AGCGCTATGC    CTTTCCTTTTCTGTT  71 20
    Dde_2615 2630033 .. 2630043 -  -2.4  -2.78596   TACGGCGCCATTATA                 CCGG CAG CCTG                 CTATCCCAGCTTTTC  39 26
    Dde_2614 NONE
    Dde_2613 2629266 .. 2629287 - -14.5  -5.24129   TCGCGGCACAAAAAA           CGGCCTGTA AAAC TACAGGCCG            TCGGTGTTATTCAGC 100 32
    Dde_2612 2628885 .. 2628907 -  -6.2  -2.98866   CCATAGGCAAAGAAC           GGGGGATTCC GCT GGAATTCACC           TTTGACGCCGGCACC  51 203
    Dde_2606 2626135 .. 2626150 -  -6.2  -4.20783   ATTTTATCCAATAAA              CTACTT GGCA AAGTAG               GCTATCTTGGTATAA  67 10
    Dde_2605 2624742 .. 2624759 - -11.3   -3.5394   AAACTGTTTGGCAAA             GCGGACA CCCC TGTCCGC              AGAACGGCGCAGCAA  77 135
    Dde_2604 2624065 .. 2624086 - -17.3  -4.96848   TTCCGTACACAAAAA           CGCCGCAGC AGAT GCTGCGGCG            TTTTTTGTCTGCAAT 100 143
    Dde_2601 2620190 .. 2620207 - -12.7  -5.31877   AGCCACCACAAAAAA             GGGAGCC TCAC GGCTCCC              TTCGTGTACTCATTT 100 46
    Dde_2600 2619029 .. 2619050 -  -7.2  -4.60255   AGAACCTTTGAAAAA           CCGGCAGC TGTCAT GCTGCCGT            CATCCGGCAACATGC  83 77
    Dde_2599 2618798 .. 2618819 -  -4.3  -3.23611   AAAAAACCTCATGAA           TCCGGAATG AAAA CAAGCCGGA            AACGTATAAAAATTT  49 50
    Dde_2598 2616059 .. 2616088 - -17.9  -4.59853   GGAACCGCGCAAAAA       CGCCGGAGACAGC TTTC ACTGCCTCCGGCG        ATATGGTGTACGGTT 100 110
    Dde_2595 2612351 .. 2612363 -  -4.7  -3.53012   TGGTGCGTGCCGAAA                CGCTG ACC CTGCG                GGAGCGGGATTTCAT  53 401
    Dde_2590 2609537 .. 2609549 -  -3.3  -4.49556   TTGTCATGAAACAAA                CGCCG TTA CAGCA                TGATAATCCGAGGGC  64 1
    Dde_2589 2609280 .. 2609324 -    -5   -4.2573   CAAAGAACTCCAAAA GACCCGCCCTTGAAGCAAAAA GCGT TTTTCGCTGCGGGGACGG-TC TTTCTAGACGAACCC  69 63
    Dde_2582 NONE
    Dde_2581 2598029 .. 2598055 - -17.3  -5.00616   TTCCCTTGCAAAAAA         GCCGCACCCGC GCAAA GCGGATGCGGC         TCTGAGTCTTATTCC 100 34
    Dde_2580 2596475 .. 2596490 - -10.4  -5.70829   AAGACCACAAAAAAA              GGGAGC CGCA GCTCCC               TTTCGTTATACATAA 100 51
    Dde_2574 2590831 .. 2590843 -  -5.5  -5.02074   GCACTTTCTAAAAAA                CAGCA AAA CGCTG                TAAATACGAGATGTT  82 39
    Dde_2572 2588866 .. 2588894 - -20.3   -5.0538   CGGCACCGCAAAAAA        CCCCGCACCGGTA GTA TTCCGGTGCGGGG        TTGGCGCAGGCTGAT 100 250
    Dde_2570 2588500 .. 2588533 -    -3  -4.13767   CGCGGCAGGGCAAAA    GCCCCGCGGCGC-CAC TGCG GCGTGCCCC-CGGCGC     TGTCCCGCCCATGTC  58 63
    Dde_2569 2587792 .. 2587815 -  -3.8  -3.11988   CGGCAGTGAACAAAC          CGGTGAGCGCC GTA AGCG-TCACCT          TCCTGTCCAGACTCC  45 53
    Dde_2568 NONE
    Dde_2567 2585463 .. 2585493 - -22.6  -3.70902   GCCCGTACACTGAAA       CACCGCCGGCCCCC AAA AGGGACCGGCGGTG       AAAAACATCCGGCCA 100 47
    Dde_2565 2583146 .. 2583176 - -16.8  -4.56597   TTTCTCTTTCAAAAA       GCACGGCCCGCCAC TGC GCAGCGGGTCGTGC       TTTTCATTTTTTTTA 100 54
    Dde_2559 2577046 .. 2577060 -  -8.6  -4.84529   GCACAAATGGAAAAA               CTGTTC ACG GAACAG               CCGCGCTTTTCCGCC  93 57
    Dde_2555 2570770 .. 2570811 - -27.4  -4.18018   CTGCCGTATGCAAAA CAGCGGGCCGCCCGTTGC TTCATC GCAAAGGGCGGCCCGCTG  TTTCTGATGCTGTGC 100 172
    Dde_2554 2570294 .. 2570308 -  -3.4  -4.64144   AATAACGTGGAAAAA               GGCGTC GCT GCCACC               ATCGGACAGGAACCT  69 408
    Dde_2551 NONE
    Dde_2550 NONE
    Dde_2549 NONE
    Dde_2548 NONE
    Dde_2547 2564460 .. 2564482 -  -2.7  -3.11072   CGCACGGAAGAGACA          GC-GCGGA CAAGCACT TCCGCTGC           GCCGCACATGGACCC  43 196
    Dde_2546 NONE
    Dde_2545 NONE
    Dde_2544 NONE
    Dde_2543 NONE
    Dde_2542 2558538 .. 2558563 - -12.5  -5.42259   GCAGCGGCAAAAAAA         CAGCGGGGAGC AGAT GCTCCCCGCAA          ATATCCGGACAAAGG 100 51
    Dde_2541 2557874 .. 2557913 -  -8.4  -5.45813   CACCAAAAAAGAAAA  GGCCCCGCCTGCCGGG AAGAGCGG CTGGGCAGACGGGGCG   GGGGAAGTATCCGGC 100 336
    Dde_2536 2555455 .. 2555484 - -17.9  -3.89695   GTGGCATAAACACAA       TACGGCGCGCTCC TGCC GGAACGCGCCGCA        CCGTTTGTGTGGCGG 100 67
    Dde_2532 2551547 .. 2551565 - -17.4  -4.18018   CGCCCTTACTGAAAA             CGGGGCGC CCC GCGCCCCG             TGGTGGTACAACCGT 100 75
    Dde_2531 NONE
    Dde_2530 2548849 .. 2548870 - -15.1  -4.96848   CTGCGCATACAAAAA           GGCCGCCCG CATG CGGACGGCC            TGTCACATACATTAA 100 58
    Dde_2529 2548316 .. 2548328 -  -9.1  -3.34236   AAACGCAGTGCACAA                CTGCG CCC CGCAG                CCACATCCCGCTCCC  66 150
    Dde_2526 NONE
    Dde_2525 2545634 .. 2545662 - -21.9  -5.34555   GCAGAGCACAAAAAA        TCCGGCTCCGTTT TAA AAACGGAGCCGGA        TTTCATTTCAGCTGT 100 83
    Dde_2522 2542742 .. 2542752 -  -2.4  -4.82901   TCCGCCGGATAAAAA                 GCAG CCG CAGC                 GTAATGCATGCCAAA  68 191
    Dde_2516 2536651 .. 2536665 -  -8.6  -2.87132   TCGCTGCGCCACAGA               CATCTG TGG CAGATG               GTGCTCGTCATTGCC  59 455
    Dde_2512 2533340 .. 2533365 - -12.5  -5.65496   CAGCAAAAACAAAAA         GCCCCCGCCAC AAAA ACGGCAGGGGC          TTACAGAGCTTGTCT 100 116
    Dde_2511 2533208 .. 2533222 -  -2.2  -3.05483   AAAAAAAGCGACACA               TCTTAT AAT ATAAAA               TAGCCCTTACATTAC  42 37
    Dde_2510 2532224 .. 2532243 - -12.8  -5.93809   TGTGCACAAAAAAAA            GCGGCCCG CAGG CGGACCGC             TTGGCAGATTCAGCA 100 52
    Dde_2509 NONE
    Dde_2508 2530723 .. 2530736 -  -3.1  -2.96405   CGCACGCAAAAAGAG               CACGA ATTT TCATG                AGCTGATTCCCCCCA  42 377
    Dde_2507 2529900 .. 2529923 - -14.6  -5.41143   CACTGCGCAAAAAAA          GCAGGCCCTG TTTC CAGAGCCTGC           CGTATGCTGTCCGAT 100 58
    Dde_2504 NONE
    Dde_2503 2527001 .. 2527022 -  -2.4  -5.98675   TAGAAAAACAAAAAA           GAAAAAGAC GAGAA GTCTTTT-C           GCGGGCAAAAGACTT 100 91
    Dde_2502 2526253 .. 2526286 -   -19  -5.35224   CGCAGAAAAACAAAA     CCCGTCCACCAACC GGACGT GGTTAGTGGACGGG      TCTGTCTTTTTTAAA 100 129
    Dde_2500 NONE
    Dde_2499 NONE
    Dde_2498 NONE
    Dde_2497 NONE
    Dde_2496 2518663 .. 2518708 -  -3.3  -2.98942   ACTGGCCGATATAGA GCGATGTCAGGCGCATGGCAT CTCCCT ATGCC-TGCGCC-ATCACGGC GTTGAGCAGTTCGGT  42 5
    Dde_2495 NONE
    Dde_2494 2515725 .. 2515739 -  -4.3  -3.53012   TGTCGGCGGTCCAAA               TTTGC TCCAG GCAAA               TTTGTCGCAAGTATG  52 47
    Dde_2493 2513190 .. 2513202 -  -3.3  -4.27316   GCCGCGAACCTAAAA                TAGCG GCT CGCTT                TATTTTAGGTTCGTG  62 25
    Dde_2490 2509499 .. 2509527 - -12.5  -4.18676   CCAGAAATGAAATAA        GGCACTTACAGTC AAA AACTGTAGGTGCC        TTTTTCTGTTCCACG  95 138
    Dde_2488 2508318 .. 2508344 -  -4.2  -4.03078   TGAGCATAGCAGAAA         GTTCAGCCGCCG CAC CAGCGGCGCTAC         ATGAAAAAGTAGGAA  60 22
    Dde_2487 2508111 .. 2508122 -  -5.8  -2.52623   GCGCCCTGAGAATAT                TCCG GCGC CGGA                 CGCTTAATGATAATG  48 74
    Dde_2486 2505228 .. 2505256 - -26.1  -5.00895   TGCAGCACACAAAAA        GCGCCGCAGCGGA ATT TCCGCTGCGGCGC        CGGATTACGCCGGAA 100 59
    Dde_2485 2504783 .. 2504800 -  -4.1  -3.20896   TAAGCAAGCAACATA             CATAAGC GGGG GCGTATG              CTTATATCAAAGCAT  47 32
    Dde_2484 2503219 .. 2503248 - -17.2  -5.28176   CTGAGCGACAAAAAA       GCAGGCCGGAGA GATATG CCTCCGGCCTGC        GTCTGTTACGATGGC 100 202
    Dde_2480 NONE
    Dde_2479 2499236 .. 2499270 - -15.7  -4.68593   GGCAGCAGCCAAAAA    CGGCGCGGCC-CCTGC ATAC ACAGCCGGCCGCGCCG     TTTATCGCCTTACCT 100 77
    Dde_2477 2496588 .. 2496611 -   -16   -4.8622   CCTGTCAATGAAAAA          GCCGCTCCGG AACA CCGGAACGGC           CACAGGTGATTTTTT 100 136
    Dde_2476 2495042 .. 2495065 - -12.4  -5.60993   TTTTCCATAAAAAAA          TGTCACCCCC GGCG GGGGGTGGCA           CATACATATTCAGGA 100 54
    Dde_2474 2494433 .. 2494443 -  -5.4   -2.7464   AAGTCAGTGGGAAAG                 TCAG TTA CTGA                 ATGATAGCCAGAATG  47 19
    Dde_2473 2492687 .. 2492708 - -17.3  -5.53288   GCGAACGCAAAAAAA           GGGCCGGAG TAAA CTCCGGCCC            TGAAGGTTCGGTTGG 100 59
    Dde_2472 NONE
    Dde_2471 2491567 .. 2491605 - -17.4  -3.65425   TGTACATACGCCAAA   GGCGAAGGGCCGGCAGGA AGG TGCTGCCGGCCCTTGTCC   ATACTCCCGAAAAAC 100 58
    Dde_2468 2488863 .. 2488902 -  -2.8   -3.7108   AGCCGCAGAGTCAAA GCCTGCGCCC-CGCCGCA GAGGAT TGCGCCGCGGGCG-AATC  GTCCCGCGCGCGGCA  51 189
    Dde_2467 NONE
    Dde_2466 2487031 .. 2487079 -  -6.6  -2.99471   CGACCGGCACAGACA GGCACCGACTGGCACGGACCGGTC TCA GGCCAG-CCGGG-CAGCCACTGCC GCAGCCACTTTTTCG  53 1
    Dde_2465 2486870 .. 2486892 - -17.8  -4.89852   TCAGATGCACAAAAA           GCGTCCGGAA TTT TTCCGGACGC           TTTTTGCGCTGTATC 100 67
    Dde_2462 2485209 .. 2485236 -   -17  -5.15634   CAGCGTACGAAAAAA        GCCGCGGG-CGGC AGA ACCGGCCCGCGGC        ATACATGCTGGTTGT 100 53
    Dde_2460 2482563 .. 2482589 - -20.2   -4.6902   GCAGAACGGCAAAAA         CAAAGGGCCGGC AAA GCCGGCCCCTTG         TGTTGTCATCTGTTC 100 49
    Dde_2454 NONE
    Dde_2453 NONE
    Dde_2452 2475008 .. 2475050 - -16.2  -3.62096   TGGTATGACCGCAAA TCGTAACCCCCGCTGCCGTC CGT GACCGCAGCGGGGGTTCTGC ACACTGTTACTGCTC 100 39
    Dde_2449 NONE
    Dde_2448 2472607 .. 2472624 -  -8.3  -3.07816   TTCTGAGTCATGGAA             TCCCCGG CGTG CCGGGGG              GGATGGCACGCCTAC  60 105
    Dde_2447 2469639 .. 2469649 -  -4.6  -4.86862   CGCAAAAAAGGAAAA                 CGGC CTT ACCG                 ACACCATACGCGAAA  76 381
    Dde_2425 2447229 .. 2447253 - -13.6  -5.26875   CGGGCAACGAAAAAA         GGCCCGGACAG TATT CTG-CCGGGCC          TTTTGCGGTCGTATG 100 52
    Dde_2424 2446280 .. 2446290 -  -4.6  -2.62735   ACAGGCCGGACATCA                 CCCC GCA AGGG                 CTATCATCGCAGCAC  44 12
    Dde_2423 NONE
    Dde_2422 2445463 .. 2445475 -  -3.3  -3.86194   AACGTCCGGCAGAAA                TGGCC ACA GGCTA                TTTCCGCCGCGGACC  54 23
    Dde_2421 2444316 .. 2444347 - -20.2  -5.18357   CAATCCATGAAAAAA      CACGGCGGCGGAAC ACAG GTTCCGCCGCCGTT       CTGCTGTGCGCAACT 100 110
    Dde_2418 2439950 .. 2439969 - -13.6  -5.14563   CCGCGCATCAAAAAA            GGCCTTCC ACGG GGAAGGCC             TTTTTTACGGTATCA 100 38
    Dde_2416 2439070 .. 2439080 -  -3.2  -4.56597   CGCCGGCTGGAAAAA                 CTGC TGC GCAA                 AGCCGCCCGCAACCA  69 403
    Dde_2413 2433932 .. 2433953 -  -2.2  -2.62735   AGACGGTGTACAGCA           CAG-GCAGC TCCTT GCGGCGCTG           TTTTCCCTGCCGTGC  38 48
    Dde_2412 2432557 .. 2432580 - -19.6  -4.11692   GAGGTATCTGCAAAA          GGCCGCTCCC CGCG GGGAGCGGCC           TTTGATATTTACAGG 100 214
    Dde_2410 2429141 .. 2429157 -  -2.9  -3.30441   GAGTACTGGGTATAA              CGGCC CTGCTGC GACCG              CTCAGCGTTGATGCA  45 284
    Dde_2407 2426165 .. 2426201 -  -2.2  -4.15545   AGAAAAAGAAAAAAG   GACCGGTTGC-GCAACGG CAG CCGTTACAGCC-CCGAAC   GCCAGCAGTGTTCGG  56 12
    Dde_2406 NONE
    Dde_2405 2425299 .. 2425316 - -14.1  -4.83615   CATGCTGTACAAAAA             CGGCGCC TGAT GGCGCCG              TAATTTCATGTGGAT 100 52
    Dde_2402 2423628 .. 2423661 -  -6.5   -5.0538   CTGCACCGGAAAAAA     TCATCCGCGCCGCGT CACC ACGCGGCGCGTTTTT      TTTACACCGCAACGC  86 74
    Dde_2400 2422423 .. 2422455 -  -7.7  -2.63623   TCGGTGAAAACAGAG      CGGAACAGAGAAAGA CTC TCATACTCTGTTTCG      GCACAATCAGTCCGT  54 32
    Dde_2399 NONE
    Dde_2398 2420844 .. 2420863 -    -7  -3.99228   GAACGCAAAACACAA            CCCGCCCG CCGG CCGGCGGA             CACAGCCGCTGCAAA  68 65
    Dde_2396 NONE
    Dde_2395 2419809 .. 2419826 -  -3.4  -2.78384   TTGTTTTCCATGAGA             CGTCAA CAGCTC CTGACG              CGTTTCGCGTCTTGA  41 10
    Dde_2394 NONE
    Dde_2393 2416789 .. 2416819 - -20.6  -4.18367   GACTATACATAGAAA       GCGGAGGAAAATCC TGT GGACTTTCCTCCGC       ATATCTTCGGCTGGC 100 47
    Dde_2392 2415246 .. 2415266 -   -14  -5.71712   CTGCACACAAAAAAA            GCCCGTCC TGCAC GGACGGGC            TTGCACGGCGGCAGA 100 42
    Dde_2391 NONE
    Dde_2390 NONE
    Dde_2389 NONE
    Dde_2388 2412390 .. 2412424 - -24.4  -4.72272   GCCCGCCATGAAAAA     CGACAGCCGCTCCGGA GTA CCCGAAGCGGCTGTCG     TTTTTCGTGCGCAGT 100 58
    Dde_2387 NONE
    Dde_2386 2410725 .. 2410748 -  -4.4  -3.28712   TTGCCTTGGGCATAA          GGTGCTCCTG CTAG CCGAAGCGCC           CGGTTATGTAGTCTT  49 12
    Dde_2385 2409972 .. 2409996 - -17.1  -4.34402   GGCCCCATAGCAAAA          GACGCCGACCC TCA GGGCCGGCGCC          TTCATAACCTTACCG 100 86
    Dde_2376 2401224 .. 2401242 -  -5.3  -4.23892   CGGAATTATTCAAAA             CCATACC GCGCA AGTATGG             CATAGCCTGCAGGTG  69 1
    Dde_2375 2400945 .. 2400968 - -14.6  -5.60993   CGGCGCACAAAAAAA          GAGCCTCCGC ACGG GCAGAGGCTC           CTGTAGTCGGTCTGC 100 52
    Dde_2372 2395562 .. 2395584 - -11.3  -5.42198   TGCCAAAAAACAAAA           GCGGCACTC TCATC AAGTGCCGC           ATAAAACGTTCTTAT 100 41
    Dde_2371 2394037 .. 2394060 -   -16   -5.0538   TGTGACCGCAAAAAA          CCCCTGCCGC AAAA ACGGCAGGGG           TCAGGAACTGCAGCG 100 52
    Dde_2356 2379104 .. 2379126 -  -5.7  -3.42366   GGCAAAACTGCAGAA          GCA-TCAGAT ACGC ATCTGAGTGC           CGTCGCGTATCTATT  56 162
    Dde_2353 2373432 .. 2373451 -  -2.1  -4.18401   CGACATACGCGAAAA            CGTCAAA GCAGTG TTTGCCG             AACTGCTGGACCGCA  59 178
    Dde_2351 2370419 .. 2370446 - -22.8  -4.62336   AGCGCACGCCAAAAA        CCCCCTCCGCAG ACAT CTGCGGAGGGGG         TTCACTTGTTTTTGC 100 50
    Dde_2345 2365195 .. 2365214 -  -2.7  -3.85698   GCCCTTCTGCAGAAA            GCCGGAC CTAGTC GCCCCGC             AGGCTTTCGTCCTCT  54 13
    Dde_2344 2363483 .. 2363496 -  -5.2  -3.03124   CGGCATGCCTGAACA               GCCG TGTCAC CGGC                GGCACAGTGGCCAGA  50 156
    Dde_2343 2362087 .. 2362112 - -18.3  -4.18802   ACATATATGCCAAAA         GCCCGCCGCAC ACAT GTGCGACGGGC          TTTTTTCACATCTGC 100 49
    Dde_2339 NONE
    Dde_2338 NONE
    Dde_2337 2355743 .. 2355760 -  -6.9  -3.21276   CCGCGGCGCATAAGA             CCACCGC ACAG GCGACGG              GAAGCACAAAACACA  56 101
    Dde_2336 NONE
    Dde_2335 2353743 .. 2353769 - -12.3  -5.43866   GAAGCTGCAAAAAAA        GGCCGT-CCCGC AATG GCGGACACGGCC         TGAATGTCGTCGGTT 100 59
    Dde_2334 NONE
    Dde_2333 2351364 .. 2351393 - -14.9  -3.39505   ACCCCACAGGCACAA       CCGGCAGCCCCGA TTAC CCGAGGCGGCCGG        ACAACCATCTTTTTG  95 9
    Dde_2332 2351160 .. 2351174 -  -2.8  -2.75993   GTACGCAGATATAAG               CAGG CGGACAC CCTG               TGCAAAAAGAAGTCA  41 75
    Dde_2331 2349392 .. 2349417 - -18.3  -3.85817   AGGCGGTTTGACAAA         GCGGCTCCGCA CGGG CGCGGAGCCGC          CATCTGATAATTACA 100 46
    Dde_2330 2348038 .. 2348056 - -17.4  -5.03145   CAATGCCGCAAAAAA             GCCCGCCG TAA CGGCGGGC             TGAAAAACAACCGGA 100 83
    Dde_2329 2347767 .. 2347777 -  -2.4  -3.37344   CGGTCAGGCAAGCAA                 CCTG CCG CCGG                 TACGTGTCAGCCCAA  45 3
    Dde_2328 2345340 .. 2345365 - -19.1  -4.62336   ACCGGACCGTAAAAA         TCCGGCAGACC CGCG GGTCTGCCGGA          TTGCATTTTATACAC 100 69
    Dde_2326 2342906 .. 2342917 -  -2.2  -4.56597   CTGTTCTGCGAAAAA                GACC TTTC AGTC                 TTCGCCCTCTTGTTC  65 20
    Dde_2325 2342000 .. 2342026 - -20.2  -3.61517   ATGCCGGCGGAACAA         GCCGGCCGGAAC AGA ATTCCGGCCGGC         CGTAAAGGCTAGTCT 100 34
    Dde_2324 2341400 .. 2341410 -  -2.4  -4.90002   GAACAGAGAATAAAA                 GGCC GCT GTCC                 GCATTGCGCGCCGGG  72 61
    Dde_2323 NONE
    Dde_2322 2339751 .. 2339776 - -10.3  -2.90496   CCGCGGGGGAAATCA         GTGCACCCGCC CGGA GGCGGGTGGTC          TTGTTATTACGCAAG  68 32
    Dde_2321 2338682 .. 2338703 - -10.9  -4.23892   TGCAAGGATCGAAAA           CCGGACATCG GCA CGA-GTCCGG           CGACGAGTTTTTCCC  90 287
    Dde_2320 2337229 .. 2337241 -  -4.7  -3.85698   CCGGCGCCGCATAAA                GCGGC CAC GCCCC                GACTCTGGTCAGGGG  58 34
    Dde_2319 NONE
    Dde_2318 2336416 .. 2336433 -  -3.3  -2.97188   GGACAGCAGCACACA             CGGCGCTG ATT CCG-GCCG             AATGGAAACTAGCTA  42 34
    Dde_2317 2334387 .. 2334420 - -16.6  -3.75378   AGCGGCATAACACAA     CTGCGCCCCGCGGC TTTTCT GCCGCGGGGCGCTT      TTTGTTATGCATACC 100 241
    Dde_2315 2331714 .. 2331737 - -16.7  -3.12606   GTACACAGCAGGCAA          GGGCCGCCG TGGCTG CGGCGGCCC           GTACAGTTCAGTCAC 100 62
    Dde_2311 NONE
    Dde_2310 NONE
    Dde_2309 2325783 .. 2325808 - -16.1   -3.8211   CGGTACTGACAACAA         CGGGGAGCTCC ATCA GGGGCTCCCCG          TTTTACTGTATGCAC 100 106
    Dde_2303 2321655 .. 2321680 - -14.7  -4.00323   TCAAAGACATAACAA         TGCGGGCTGAC CGCA GTCAGCCCGCC          AATACGCGTCCTGGG 100 170
    Dde_2302 2321197 .. 2321219 - -19.2  -5.47159   GGGCAATACAAAAAA           TCGCAGGGGC ACT GCCCCTGCGA           ACCTGCTTTGCGCTT 100 202
    Dde_2293 2312518 .. 2312531 -  -5.2  -2.77899   CTTTCGGATGAAGTA               CGCG GCAAAG CGCG                GCACACCATGGCCCT  47 373
    Dde_2289 NONE
    Dde_2288 NONE
    Dde_2287 2310539 .. 2310557 -  -2.3  -2.64225   GCAAAAAGGACCAAC             GGTTGCA TCCGC CGCATCC             CTCCTTCGGATATTA  38 38
    Dde_2286 NONE
    Dde_2285 2306968 .. 2306998 -  -9.7  -5.47159   CCGCAACATAAAAAA      CGGCACGCGCCGCA AAAA TGCAGC-CGTGCCC       GATGCCGCGGTCTCC 100 192
    Dde_2284 2305938 .. 2305973 -    -6  -4.36914   CCCGCCCGCATAAAA    CGGAGCATGCCGCGAA TCAT TCCGCCATATGCACCG     AAGCATGCACGCTGC  71 6
    Dde_2283 NONE
    Dde_2282 2303056 .. 2303081 - -16.1   -4.2349   CTTTTACACGCAAAA         GGCGCGCCCCG TTGC CGGAACGCGCC          CCGTGAATACAAAGG 100 62
    Dde_2281 NONE
    Dde_2280 2300905 .. 2300917 -  -4.8  -2.69799   GCACCGGATACAGTA                GAGG GCAGG CCTC                TGGGTCAGTGTAATA  44 69
    Dde_2279 NONE
    Dde_2278 2299122 .. 2299162 -    -9  -3.12606   CTATAGAGCACGTAA TGGTTAAGCGGCCGGAAGC CGGA GCTTCCGGCCGCTGTAT-A  TGCCTGAAAGAACGG  63 42
    Dde_2277 NONE
    Dde_2276 2296498 .. 2296523 - -20.5  -3.82061   CGACAGATAATACAA         GAGCCTGCCCG TTTT CGGGCAGGCTC          TTTTCTTTTTATTCC 100 372
    Dde_2267 2288501 .. 2288522 - -15.9  -3.00298   CTTTGCAAGTACAGA           GGGGGAGAC ATAT GTCTCCCCC            TTTTTTATATGCACA  87 419
    Dde_2264 2286616 .. 2286646 - -14.8  -3.16117   AGACGCAAGGCAATA       CGCCATTGCCGACA CAC TGTCAACAACGGCG       GTCCGAGGAGAACTC  95 174
    Dde_2263 NONE
    Dde_2262 NONE
    Dde_2261 2283560 .. 2283581 - -18.7  -5.75342   TTTCTGCAAAAAAAA           GCGCCCCGC AAAA GCGGGGCGC            CGGATAAGCATATTC 100 48
    Dde_2260 NONE
    Dde_2259 2283147 .. 2283170 -    -3  -4.64844   GGGAGAGAGATAAAA          CGGTGG-GCCA GAC TGGCACCTCTG          TTGCTCTGCTCCGCC  67 123
    Dde_2258 NONE
    Dde_2257 NONE
    Dde_2256 NONE
    Dde_2255 NONE
    Dde_2254 NONE
    Dde_2253 NONE
    Dde_2252 NONE
    Dde_2251 NONE
    Dde_2250 NONE
    Dde_2249 NONE
    Dde_2248 NONE
    Dde_2247 NONE
    Dde_2246 NONE
    Dde_2245 NONE
    Dde_2244 NONE
    Dde_2243 NONE
    Dde_2242 NONE
    Dde_2241 NONE
    Dde_2240 NONE
    Dde_2239 NONE
    Dde_2238 NONE
    Dde_2237 NONE
    Dde_2236 2271962 .. 2271975 -  -2.4  -3.95073   CCTTATACTTACAAA               CGTA TCCGGT TACG                CCTGACTCAGGATTA  54 21
    Dde_2235 NONE
    Dde_2234 2271274 .. 2271284 -  -2.4   -4.2828   GCTCAGTTATGAAAA                 GAGC CGT GCAC                 GCTGACGACAGAGTT  60 90
    Dde_2233 NONE
    Dde_2232 NONE
    Dde_2231 NONE
    Dde_2230 2268588 .. 2268609 - -15.9  -6.30182   GCATACAAAAAAAAA           GGGCGAACC TTAC GGTTCGCCC            TGAATAAGCTATACA 100 52
    Dde_2227 2267346 .. 2267362 -  -2.9  -3.47078   TATGCGAGAGCAGAA              GCAGG CTATCTC CCCGC              GGACAAATATTCCGC  49 54
    Dde_2226 2266211 .. 2266248 -  -6.3  -3.48276   CGTCCGGGCAGAGAA   GCAAGAATCTGCTCCAGG TCC CCCGGAGCT-ATCTTTGC   TGCTCAGCCTGCAGC  57 99
    Dde_2225 2265003 .. 2265038 -  -8.2  -3.77302   GGACGACAAAACCAA    GAAAGCCCGCGCCAGC CGTA GCTTTTGCGGACTTTC     CAGTACTTCTGAAGA  71 231
    Dde_2222 2262596 .. 2262622 -   -21   -4.9792   CATTTTAGACAAAAA         CAGGGGAAGTGC GGT GCACTTCCCCTG         CAAAACAACAACAGA 100 52
    Dde_2220 NONE
    Dde_2219 2260318 .. 2260345 -    -7  -4.86385   ACGTTGAAAAAGAAA        GGGACGTCAGACC AAA AG-CTAACGCCCC        TGTCGGAATTGTCAA  85 117
    Dde_2218 2257763 .. 2257784 - -17.3  -4.77775   ACGTCATAAAAGAAA           CGCCCCGCT TTTC AGCGGGGCG            TTTGATACAGTGCGC 100 53
    Dde_2217 NONE
    Dde_2216 2255963 .. 2255986 - -18.2  -3.91897   CCCCTTACGGACAAA          CAGGCACGGG ATAT CCCGTGCCTG           TAATCACTGTTCAAG 100 54
    Dde_2215 NONE
    Dde_2214 2254098 .. 2254129 - -14.4  -4.82901   CCGGCCGTACAAAAA      CAGACCGCCCCGTG ATGC CACGGGGCGGTTTT       TTGCTGTACCGTTCT 100 40
    Dde_2207 NONE
    Dde_2206 2245960 .. 2245991 - -19.5  -4.18494   CAGCGCCATGCAAAA      CCGCCCGTATCCC GCAAGG GGGACACGGGCGG       CAGACTGTCAGCGTA 100 41
    Dde_2205 NONE
    Dde_2204 NONE
    Dde_2203 NONE
    Dde_2202 NONE
    Dde_2201 2242217 .. 2242239 -  -4.1  -3.83561   CGCTGTTAAAAAAAT           CACATGGCC CGATC GGCAATGTA           CTGTGCAAGTGCCCT  56 2
    Dde_2200 2240075 .. 2240097 - -16.3  -4.34267   CCATATAACGCAAAA           GTCCCGCCG TCATC CGGCGGGAC           TTTTTTACGTAGCTG 100 50
    Dde_2195 NONE
    Dde_2194 NONE
    Dde_2193 2233044 .. 2233055 -  -7.2  -2.78384   CGTTTTTCCATTATA                CGGC AACA GCCG                 CAAGCACTCCGGCCC  55 9
    Dde_2192 NONE
    Dde_2191 2230783 .. 2230796 -  -3.1  -4.31433   TATCGTCACAAGAAA               CTGCCG CGC CGG-AG               TGCTGGCCATGCTGC  64 370
    Dde_2189 2229158 .. 2229170 -  -7.7  -4.07568   TCCGCCGGCCGAAAA                CAGCT GGT AGCTG                CGGTACCGCCCTACT  74 67
    Dde_2187 2226816 .. 2226843 -   -17  -5.18726   CCGTTACAACAAAAA        CGCCCTGCGGTC ATAC GATCGCAGGGCG         TTACGTCATTGCGCT 100 51
    Dde_2181 NONE
    Dde_2180 NONE
    Dde_2179 2219163 .. 2219205 -  -4.7  -3.84183   TTCCAGCATAAAACA GGGCG-GCGGGCAAG-CGGCA GCA TGCGGGCATTCCCGCACGCTC ATGGCTGTTTCGCAC  58 24
    Dde_2178 2218106 .. 2218128 -   -17  -4.43501   AACCGATGTACAAAA           TCCCGAGGCC CCA GGCCCCGGGA           TTTTATTATAGTGAA 100 31
    Dde_2176 NONE
    Dde_2175 NONE
    Dde_2174 2214674 .. 2214693 -    -7  -3.62495   AAAAAACTGACACAA            CGGCTCAG CTTT CCGCGCCG             AAAACAACCGTAAAC  62 10
    Dde_2173 NONE
    Dde_2172 NONE
    Dde_2171 NONE
    Dde_2170 NONE
    Dde_2169 NONE
    Dde_2168 2210746 .. 2210756 -  -5.4  -2.98778   CCAGAACGGAAAGTA                 CATG ACG CATG                 GAAGTCTCCTACACA  49 34
    Dde_2167 2210213 .. 2210246 - -14.6  -5.64274   TTACCTATAAAAAAA     CCCACCTGAGAGGC TCAAGC GCCCGTCAGGTGGG      TTGCCGCAAAAATGC 100 43
    Dde_2166 2209120 .. 2209145 - -14.7  -4.57569   TGACGCCCGGAAAAA         CAAGGCCGCCC TTGC GGGCGGCCTTT          AACAACAATGCCGGC 100 43
    Dde_2164 2208372 .. 2208393 - -15.9  -3.68767   ACACCGGAAAATGAA           GCGGGATGC CGAA GCATCCCGC            AGGCAGGTTCTGTAA 100 46
    Dde_2161 2205418 .. 2205438 -  -3.9  -4.91977   CAGCAAAACAGAAAA            CGGAATCCA TGC TGTCTTCCG            CAGCAGAATTTTCGG  78 211
    Dde_2158 2203095 .. 2203119 -    -5  -3.14132   GCCGTGCTGCAGCAA         TGTCATGCGCA GCCA TGCGCATG-CT          GCCCTGTTGTCTCCC  50 49
    Dde_2149 2195600 .. 2195617 -  -5.5  -3.86015   GATGCTCTGGAGAAA             GAAGCCC CCGG GGACTCC              ATAACGCAGTTACGT  61 390
    Dde_2133 2180808 .. 2180823 -    -4  -3.08679   GCCGGGCACGCAATA              TG-GGCA TCC TGCCGCA              GCAGACGTCACACGG  45 33
    Dde_2132 NONE
    Dde_2131 2179694 .. 2179709 -  -2.6  -4.08216   GGATTCTGCGCAAAA              TTC-TGG CAC CCATGAA              CTCTGTCGACAGTAT  56 303
    Dde_2115 NONE
    Dde_2114 NONE
    Dde_2113 NONE
    Dde_2112 NONE
    Dde_2111 NONE
    Dde_2110 2159200 .. 2159222 - -10.5  -4.46073   TTGGAACAGAAGAAA           CGCGGAGGC ATCAG GCATCCGCG           GCGGGGTTGCGGAAA  93 13
    Dde_2108 NONE
    Dde_2107 2156890 .. 2156912 -  -4.9  -3.14211   ATCCTCCTGCATGAA          CTCTGCCGCT GCCT AGCG-CAGAA           CTTTTTTTACCACGG  47 15
    Dde_2106 2154727 .. 2154743 -  -4.4  -4.64334   AATCGCGTAACAAAA             GCAG-GC TGAT GCGCTGC              CGGAACTGCAACTCT  71 39
    Dde_2105 NONE
    Dde_2104 2152671 .. 2152686 -  -3.2  -5.40072   GCCGGTTCAAAAAAA              TCTTGC AGCC GCAAGG               TATCAGAAAAGACAA  84 98
    Dde_2101 NONE
    Dde_2100 NONE
    Dde_2099 NONE
    Dde_2098 2147686 .. 2147709 -   -21   -4.8048   TTTTCACATCAAAAA          CGCCCGCCGG CATA CCGGCGGGCG           TTACAGCTCACTGAT 100 33
    Dde_2096 NONE
    Dde_2095 2143825 .. 2143841 -  -2.1  -3.42078   CATAGTGCAGTATAA              CAGCCGC AAT GCGCATG              GCGTGCTACAAAATC  45 31
    Dde_2094 NONE
    Dde_2093 NONE
    Dde_2092 2140201 .. 2140214 -  -3.1  -3.04144   GGTTCAGTTGTAACA               GA-GCG ATA CGCATC               TACAGCATGTCCGAC  43 25
    Dde_2091 2138521 .. 2138543 - -12.7  -5.64873   CCGAATAATAAAAAA           CCCCGCTCC GGAAA AGAGCGGGG           ATAAAAGCAGCACAA 100 43
    Dde_2087 NONE
    Dde_2086 NONE
    Dde_2085 2132733 .. 2132750 - -11.3  -5.24129   CTCGGCCATAAAAAA             GGGAAGC AGAT GCTTCCC              TTTTTTATGGCCGCA 100 70
    Dde_2082 2128994 .. 2129019 -  -2.5  -4.44914   TACTCAACAAAACAA         CCGG-AGCCCAT TGC ATAGACGACCGG         GGTTACAACGATCAC  62 67
    Dde_2081 2125159 .. 2125172 -  -9.5  -3.65351   TCACGCGTATTGAAA               GGCGG AAAA CCGCC                GGCCCGGGCCGAACG  74 105
    Dde_2080 2121430 .. 2121451 - -17.3   -5.7946   GCCGGAACAAAAAAA           GGGGCTGCC GTAA GGCAGCCCC            GCTGTATTCTGTCAG 100 48
    Dde_2077 2118536 .. 2118546 -  -2.4  -4.59109   CATAGGTTTGAAAAA                 GCTC ATT GCGC                 CGTCCTACCACCCGT  65 30
    Dde_2076 2117930 .. 2117945 -  -8.2  -3.48924   CCAGCCGGCAGACAA              CCCCGC TTTG GCAGGG               GCAGCAAATCACTTC  65 34
    Dde_2075 2116954 .. 2116973 - -16.4  -3.79419   GGGCGGCATAAAACA            GCGGGGCC GGAA GGCCCCGC             ATTATCAGGCATGAA 100 30
    Dde_2074 2116288 .. 2116320 -  -9.7  -4.16921   GAACAACGCGGAAAA      CCGCGCCTGCCGGCT ATT AACCGGCATCCGCCG      TGCGCCAGTTTTTAT  83 9
    Dde_2073 NONE
    Dde_2072 NONE
    Dde_2071 2114706 .. 2114723 -  -4.1  -3.22689   AGATAAAAACGAAAG             TGCCTGAC TTA GCC-GGCA             GCGCGGGCCTCTAGG  47 16
    Dde_2070 NONE
    Dde_2069 2112308 .. 2112337 - -14.9  -3.65294   CCGCACAGAAATGAA       GCCGGCAGCCCCG GAAG CAGGACAGCCGGC        CATTGAATCACCTTG  95 51
    Dde_2068 2111087 .. 2111109 -    -7   -4.2349   GCTTCATAGCTAAAA           TGCAACTCCC GTC AGGAGTCACA           AGCCAATTCAACAAG  74 97
    Dde_2067 2110649 .. 2110676 - -12.6  -4.36774   AACGAAGAAGATAAA        GGGCGGCCGTCA TGCC TGCCGGCCCCCC         TCCGATAACAATGGA 100 55
    Dde_2066 NONE
    Dde_2065 2109029 .. 2109044 - -11.8  -6.02919   GGAGAAATAAAAAAA              GGCGGC CTCA GCCGCC               TTGATATTGTTCTGT 100 40
    Dde_2064 NONE
    Dde_2063 NONE
    Dde_2062 NONE
    Dde_2061 2104634 .. 2104650 -  -6.5  -3.62849   TGGAGGAAACTATAA              CGGCAAC GGC ACTGCCG              GACAACCCGGAGCAG  62 67
    Dde_2060 NONE
    Dde_2059 2102308 .. 2102321 -  -3.8  -3.68024   TGCGTCAAGACACAA               GCTG TGATTC CAGC                AGGTTTGCAAGTTGT  53 1
    Dde_2058 NONE
    Dde_2057 2101589 .. 2101606 - -10.5    -5.626   CACGGCACAAAAAAA             GGCGACC CGAA GGCCGCC              CCGAAAAACGGAGTC 100 40
    Dde_2056 2101185 .. 2101214 - -15.8  -3.41024   TTTTGCAAGACAATA       CGGGAAACCCGG AGCAAG CCGGATTTCCCG        TGAAAGTTATATCAG 100 83
    Dde_2055 NONE
    Dde_2054 NONE
    Dde_2053 NONE
    Dde_2052 2094843 .. 2094864 - -15.1    -4.946   ATGAAACACCAAAAA           GGCGGCCCC GTGC GGAGCCGCC            CTGAAGTCTAGCTTT 100 33
    Dde_2051 2094113 .. 2094124 -  -2.2  -2.94726   CTTCATAACACTATA                CCTG TCAG CAGA                 AGGATTATCACTACA  40 44
    Dde_2050 2092949 .. 2092964 - -11.8  -3.88001   CCCGATAAAAATCAA              GGCCGG TCAC CCGGCC               TTTTTTATTCAATTC  86 52
    Dde_2042 2084683 .. 2084700 - -14.1  -4.91977   GACCAAAAGAGAAAA             GCCCCGC GCAA GCGGGGC              TTTTTTTACAATACT 100 57
    Dde_2040 2083631 .. 2083658 -    -9  -4.56133   CGTCAACAAGCAAAA        GCCGCCACCCCG CTGA CGGGTTGATGGC         GGCTTCAGCAAACGC  89 52
    Dde_2039 NONE
    Dde_2038 2079087 .. 2079103 -    -5  -2.78211   AGCGCCGGAAAACAC              CTGCCC GTCAA GGGCCG              CGTCAGCTTGCCCCC  47 28
    Dde_2037 2078045 .. 2078061 -  -4.3  -2.78384   GTCTCCTTGACTAGA              GGCGGAT ATC AACCACC              GCACGTTCACGCAGC  45 4
    Dde_2036 NONE
    Dde_2035 2076246 .. 2076262 -  -2.2  -3.00121   ACTATAAATAGTACA              CCATCC GGCCG GAACGG              TCCGTCCCGTCATAT  40 35
    Dde_2034 NONE
    Dde_2033 2072921 .. 2072931 -    -4  -4.13767   GTTGTCACGGGAAAA                 TCTT CGG AAGA                 ACCGGCTTCTGAGGA  62 323
    Dde_2031 2071250 .. 2071271 - -13.7  -5.55769   CGGCAGAACAAAAAA           GCCCGCCAC CGAA GTGACGGGC            AATACTAACTAGAGC 100 53
    Dde_2030 NONE
    Dde_2029 2068126 .. 2068148 - -20.6  -4.82901   CTTCCGCCACAAAAA           GGCCCCCGCT GAA AGCGGGGGCC           TTTTCTTATGCATAA 100 116
    Dde_2022 NONE
    Dde_2021 2060276 .. 2060301 - -23.3  -5.04597   ATGCACACACAAAAA         GCGGGGCCGCC ATAT GGCGGCCCCGC          TTTACCTGTTCAGGC 100 35
    Dde_2016 2058607 .. 2058640 - -28.3  -3.40403   TGTTCCTGATTACAA     CCGGCAGGCGGAACC GCCG GGTTCCGCCTGCCGG      ACAACATGCATGCCG 100 53
    Dde_2012 2053542 .. 2053558 - -15.1  -4.10612   ACGGATAATGACAAA              GGGGGCC GCA GGCCCCC              TTTTTTTGTGCACAT 100 40
    Dde_2010 NONE
    Dde_2009 2051532 .. 2051542 -  -4.6  -4.49311   AGCATTACTATAAAA                 CCCC AAT GAGG                 TGAACATGTTTGCCA  68 7
    Dde_2008 NONE
    Dde_2007 2048408 .. 2048427 - -11.4  -5.12971   AATAGCCAACAAAAA            CCCCGCCT TCTC AGACGGGG             TTCGCATACGCACAT 100 138
    Dde_2006 2047849 .. 2047863 - -11.4   -5.2853   GACCCAAAAACAAAA               GGCCCT CAA AGGGCC               TTACCATTTTCCACA 100 44
    Dde_2004 2045934 .. 2045950 -  -5.1  -3.38812   TTCCTTGCAATAATA              CCGGA GCAGATA TCCGG              ACATCCCGCCTACCA  53 54
    Dde_2003 2045468 .. 2045488 - -14.7  -5.31275   CCTGATGATAAAAAA            GGGGGTGCC CAA AGCACCCCC            TTTTCTTGTAACGCA 100 55
    Dde_1994 NONE
    Dde_1993 2035019 .. 2035034 -  -8.2  -5.40072   CGCCCCGTAAAAAAA              GCGGCC TTTC AGCCGC               TTCATCTTGTTATAA 100 48
    Dde_1992 2034202 .. 2034219 -  -6.9    -2.867   ATGAACACCACTATA             CCGCCAG CAGG CCGGCAG              CGGCCCCGTGCAGCA  53 3
    Dde_1990 NONE
    Dde_1989 NONE
    Dde_1988 2031862 .. 2031886 - -11.4  -5.60993   GCGTGTACAAAAAAA          GCGCTGCAGC TTTCC GCCGCAACGC          TTTTCCGCTCAATGG 100 130
    Dde_1987 2030574 .. 2030591 - -12.7  -5.80364   ATGTGAACAAAAAAA             GAGGGGC CGAA GCCCCTC              CTGACATGTCACACG 100 110
    Dde_1985 2029362 .. 2029374 -  -2.7  -2.69151   TGTGTTCATAGATTA                TATCC CGA GAATA                TTACACAGAAACGTT  40 10
    Dde_1984 NONE
    Dde_1983 NONE
    Dde_1982 2026904 .. 2026928 - -11.4  -4.66537   TCCCCGAACATAAAA          GCCCGCCG GTGTGGTGT CGGCGGGC          TTTTATGCACATGGC  95 56
    Dde_1970 NONE
    Dde_1969 NONE
    Dde_1968 2012637 .. 2012661 - -19.3  -5.28778   ACCATGTACAAAAAA          GCCCGCGACAG TTA CTGCCGCGGGC          TGGAAAGGCCTTCTC 100 72
    Dde_1967 2012006 .. 2012018 -  -4.1  -4.18967   AATGACAAAAAAAAG                GCCTT AGA AAGAC                ATTTCAGCAGCCTTT  62 494
    Dde_1963 2011149 .. 2011162 -  -5.9  -4.13343   ACAAACGCTGGAAAA               CCCAG CCAT CCGGG                TCCCGCCGAGTCCAG  66 152
    Dde_1959 NONE
    Dde_1958 NONE
    Dde_1957 2005971 .. 2005984 -  -2.5  -4.07763   TGATGGAAAAAAAAC               TTTTT CAGT AAAAA                ATGCTGACAGGTTAT  56 41
    Dde_1950 2000803 .. 2000827 - -21.5  -4.82901   GCCGCCTGACAAAAA          GCCCCGCAGAC ATC GTCTGCGGGGC          TTTTTGTGATCACTC 100 35
    Dde_1946 1997342 .. 1997352 -  -5.4  -3.49298   ATACAAGAACACCAA                 GCTT TGC AAGC                 AGTTTTTCGACGTCA  55 38
    Dde_1945 NONE
    Dde_1944 NONE
    Dde_1943 NONE
    Dde_1942 1990444 .. 1990454 -  -2.4  -2.80816   GCGGTATGTATCATA                 TGGC ACC GCCC                 TGAACGGTCATCTCC  39 33
    Dde_1941 1989236 .. 1989257 -  -4.4  -4.35742   AGGGAATTAGCAAAA           TGGATGCC AGAACA GGCATTCA            GCAGGGAAGCAAAAA  66 23
    Dde_1940 NONE
    Dde_1939 1988081 .. 1988115 - -13.5  -5.27023   AGGGGAAAAAGAAAA     CCCGTCACCCCGGAG AATGA CCCCAGAGAGACGGG     TTTGTCTTTTCTAAA 100 314
    Dde_1937 1987740 .. 1987758 -  -7.4  -2.87683   AGACCGCCCCAGAGA             GCCGAC CATCAGC GTCGGC             TTTTCTTCTTTGGGG  56 71
    Dde_1932 NONE
    Dde_1931 1982789 .. 1982799 -  -2.4  -3.61356   ATCACTCATCCGAAA                 CGCC CCC GGCT                 CCGACGATGAAACCT  47 1
    Dde_1930 1981660 .. 1981687 - -17.8  -4.74706   TCCAAGACGCAAAAA        GCCCCGATCCAG AATC CTGAATCGGGGC         TATAGATTTGTCGGG 100 56
    Dde_1929 1980870 .. 1980909 -  -6.5  -3.56366   AAGAATTCTGTGAAA CCATCG-GGGCCTCCTC GGAGCGAG GAGGAGGTCCGCG-TGG  GTGTCGGCACGGGCC  60 185
    Dde_1928 NONE
    Dde_1927 1979829 .. 1979861 -  -5.6  -3.37198   CCGCCACATAGAATA     GGTGGTGGTCATCAG CTCG CTCAT-ACCGCCACC      CCCGCTTCGGCGGCG  53 13
    Dde_1926 1978842 .. 1978854 -  -6.9  -4.13767   GTTGGGATTTCAAAA                CACCG GAG CGGCG                TCTTCACCGGCTCCG  70 7
    Dde_1925 NONE
    Dde_1924 NONE
    Dde_1923 NONE
    Dde_1922 NONE
    Dde_1921 1971569 .. 1971581 -  -3.4  -4.30448   AAAGTCAATCTAAAA                GAGA AAATA TCTC                TTTAAACACCCTTGC  62 27
    Dde_1920 NONE
    Dde_1919 1969500 .. 1969517 -  -9.1  -4.67608   CACCGCAACAGAAAA             GGACGCC CGAG AGCGTCC              TGGATGATTGGGGAT  89 56
    Dde_1917 NONE
    Dde_1916 NONE
    Dde_1915 1966914 .. 1966941 -  -5.7  -3.31208   CCGCAGAAGAACACA        TCCGCCGATGAT GAATG ATCAT-GACGGA        GGGTCTCTACCTCCC  54 497
    Dde_1911 NONE
    Dde_1910 NONE
    Dde_1909 1963021 .. 1963054 -    -6  -2.78384   GTTTCGGCCATGACA    GCCGCACATCCGGCCC GCGT GGGCCGAAC-C-CGGC     TCGATGCCGGTTACT  50 76
    Dde_1908 NONE
    Dde_1907 NONE
    Dde_1906 NONE
    Dde_1905 NONE
    Dde_1904 NONE
    Dde_1903 NONE
    Dde_1902 NONE
    Dde_1901 NONE
    Dde_1900 1951404 .. 1951419 -  -5.4  -2.98947   CTGAAGCAAGAATCA              GCCG-TG CTA CATCGGC              CACAGCCTGAGCTCT  49 52
    Dde_1899 1950195 .. 1950214 -  -3.6  -3.32159   TGATATCAAATGGAA            GTCTTATT CCGG AATAAGCC             AAATTATCGAAGGTT  49 429
    Dde_1892 NONE
    Dde_1891 1942935 .. 1942946 -  -4.4  -2.68072   GGTAGGATAATCAAT                GAAC AGAG GTTC                 GTCTAAAAGCTGTGG  44 42
    Dde_1890 1942134 .. 1942155 -  -2.2  -3.54424   CGCCACCGGTGGAAA           GGTC-GGTG ATACG CACCAGGCC           GCGTTTAGCCGCGGT  47 179
    Dde_1889 NONE
    Dde_1888 NONE
    Dde_1887 1939226 .. 1939275 - -20.9  -3.67622   CACGTTCAAAATCAA GCTGCCGCTCGAGGGCCTCGACG AACTGA CGCCG-GACCCT-GAGCGGCAGC GAGCGGGTTTCCGAC 100 84
    Dde_1886 1935535 .. 1935547 -  -3.4  -4.03234   CGGGCTGCAGACAAA                GATG CGTTT CATC                GGTCCTCTCACAGGG  56 33
    Dde_1885 NONE
    Dde_1884 1934587 .. 1934603 -  -5.7  -2.81642   AGATGATCCACCAGA              GCCGGGC ATC GCCCAGA              TAGCGGTGCGCGAGC  50 183
    Dde_1883 NONE
    Dde_1882 NONE
    Dde_1881 NONE
    Dde_1880 NONE
    Dde_1879 NONE
    Dde_1878 1930452 .. 1930463 -  -3.6  -3.33696   CGCCCCGGGAACGAA                GCCG CACT CGAC                 ATTGCCGTCCTCATC  49 213
    Dde_1877 1929312 .. 1929324 -  -3.4  -2.90496   GTTCTTCGGAAATCA                TGGA CAACC TCCA                TTACATGCCGACGTT  42 26
    Dde_1876 NONE
    Dde_1875 NONE
    Dde_1874 1925990 .. 1926003 -  -2.3  -2.60075   TGTCCTTGAACCAAT               CCGAC ATCA ACCGG                CCCTCCGCAGATCGA  38 18
    Dde_1873 NONE
    Dde_1872 NONE
    Dde_1871 NONE
    Dde_1870 NONE
    Dde_1869 NONE
    Dde_1868 NONE
    Dde_1867 1917791 .. 1917830 - -21.7  -2.69151   GCTGCGCACAGACGA  CAGAAACCCCGGA-ACGG GCTGG CCGTATCCGGGGTTTCTG  GGTTGGCGGTGGCAG 100 49
    Dde_1866 NONE
    Dde_1865 NONE
    Dde_1864 NONE
    Dde_1863 1914755 .. 1914767 -  -3.3  -4.22927   TCATCAATATACAAA                GGCAC TAT GTGCT                ATGTCAAACGATCTT  62 67
    Dde_1862 NONE
    Dde_1861 NONE
    Dde_1860 NONE
    Dde_1859 NONE
    Dde_1858 NONE
    Dde_1857 NONE
    Dde_1856 1905539 .. 1905575 -    -5  -3.08679   TTGCTTGATGCAACA    TTGGCAAAGGCGAGCA TCATG CGCCAGCCTCCGCCAC    ATCGATGGTTCCAGG  50 5
    Dde_1855 1904612 .. 1904633 -  -5.8   -4.3078   AATCACAGCAACAAA           GGCGAGTG TCATGC CACTCCCC            TTTTCATATCAGTTT  71 12
    Dde_1854 NONE
    Dde_1853 NONE
    Dde_1852 1899788 .. 1899821 - -12.6  -5.36689   AAATCAAAAAGAAAA     GGGTTTCATGGAGT TTTGAG ACTTCATGAAACCC      AGCGAAATAGGGGTC 100 505
    Dde_1850 1899118 .. 1899158 -  -8.4  -5.72622   TCCAGAAAGAAAAAA CAAAGGGTTTCATGGCTGC AAAC ACA-CCATGAAACCCTGAG  TATTTACTTTCTGCT 100 57
    Dde_1848 1898449 .. 1898464 - -10.4  -4.25347   AAGCATTAAGACAAA              CGCCTC TTCG GAGGCG               TTTTTTTTATCTCAG  90 81
    Dde_1841 1891789 .. 1891806 - -12.7  -4.78149   TCCATAACGCAAAAA             GCTGCGG TAAC CCGCAGC              TTTTGTGCCTAGTTA 100 53
    Dde_1840 1891098 .. 1891133 - -29.2  -2.90212   TTATCATCGGACAGA    CAGAAAGGCCCGCCGG CAAT CCGGCGGGCCTTTCTG     TTTGCAGACTATGCC 100 57
    Dde_1837 1887380 .. 1887397 -  -6.9   -2.7363   GAAGGAAAGAATGCA             GCCCGGA AACG TCTGGGC              ATTGCTGCAGCAGCC  51 522
    Dde_1834 1883422 .. 1883443 - -10.2  -4.54727   TCCGGCAAATGAAAA           GACAGAGC GCAAAA GCTCTGTC            TGATATGATCCGGAG  95 76
    Dde_1833 1882662 .. 1882681 -   -15  -5.63012   AAAAACAAACAAAAA            GGCCGGTG CGGA CACCGGCC             TTTTATTATGCGGAA 100 55
    Dde_1831 NONE
    Dde_1830 NONE
    Dde_1829 1877495 .. 1877550 - -22.2  -4.01853   TAACAGCAGCACAAA GCATATACGCAAATAAAAACGGGACC CGAA GGTCCCGTTTTTATTTGCGTATCAGT CTATCCGGTAATGGC 100 21
    Dde_1820 1870540 .. 1870552 -  -6.3  -2.69151   GGCGCTCATACACGA                CGTAA CCA TTACG                GTGGGGCTTTTTTCC  48 430
    Dde_1812 1861709 .. 1861735 -  -5.8  -3.53091   ATTGTTGTCTTGAAA         GCAGGAATCCAT GAT ACGGATTGCGGC         AAATGTCAACATAAA  57 68
    Dde_1811 1861339 .. 1861367 - -23.3  -5.40072   GCCTGTGCAAAAAAA        CGAAAGGGCTGCC GAG GGCAGCCCTTTCG        AAAGCTCGCGACAAG 100 48
    Dde_1810 1859976 .. 1859996 - -14.7  -5.14477   GACATAGCTAAAAAA            GGCGCGTCA TTT CGACGCGCC            GGGCTGACTTTTATC 100 36
    Dde_1809 1857994 .. 1858007 -  -8.1  -3.55203   AAAAGCTGCTCCAAA               GGCTG AAAA CAGCC                TTGTGTATTTCAAGG  65 97
    Dde_1808 1856838 .. 1856857 -    -5  -3.61089   TTCGAATAAGCATAA            CCGCTT TTCAAGGC AAGCGG             TTTACCGGCTAAAAA  55 48
    Dde_1807 1855918 .. 1855933 - -11.8  -4.77036   TGTCATCATGAAAAA              GGCGGC CGGA GCCGCC               TTGAATTATTCAGAG 100 31
    Dde_1806 1854258 .. 1854268 -  -2.4  -3.30635   CAAACTGCTGGAGAA                 GGGC ATT GCCT                 CTGGAACGGAGTTCG  43 66
    Dde_1805 NONE
    Dde_1804 NONE
    Dde_1803 1852379 .. 1852398 -  -2.8  -3.82097   CCCAAAGCCATGAAA            CCCTCC TGCGCTTC GGAGGA             TTATCCTTTATTTTC  54 162
    Dde_1802 NONE
    Dde_1801 NONE
    Dde_1800 NONE
    Dde_1799 1849220 .. 1849252 - -13.3  -5.61596   ACCGGCAGAAAAAAA      GACGCCCGAAACGGC ATT GCCGGTTCGGGCGAA      CTTCGGATTCAGAAC 100 46
    Dde_1798 1848188 .. 1848206 -  -7.3  -4.19735   GTTTGCAAAAGCAAA             TGGCCGG AAAAA CCGGCCG             TTGAAACTAATCTAG  74 32
    Dde_1797 1847116 .. 1847128 -  -4.1  -4.77173   CCGTCAGAAAAGAAA                GAGTA TTG CACTC                AGTACAGAATGTTTA  72 178
    Dde_1796 1846076 .. 1846095 - -16.4  -5.66868   AATTAATGAAAAAAA            GGCCGGCC CGAA GGCCGGCC             ACAGACAGCTTAATC 100 35
    Dde_1795 1845597 .. 1845630 - -16.9  -3.32022   TTCCGGACACATGAA     CTGAAAAAGGGCACC TCGC GGTGTCCTTTTTCAG      TTCGGCATAAGTGTT 100 22
    Dde_1790 1841664 .. 1841705 - -26.1  -2.78816   GCAGTCCGCACCACA TAAAACAGCCGGGCCGTGA TGTT TCACGGCCCGGCTGTTTTT  CCTGTCACACTCTGT 100 30
    Dde_1788 1840080 .. 1840094 - -12.8   -6.0427   AGGACATAAAAAAAA               CCCCGG AAA CCGGGG               TTTTGTAAGCTGGCG 100 401
    Dde_1780 NONE
    Dde_1779 1831367 .. 1831384 - -14.1  -4.13945   AGCCTGACTGTAAAA             GCCCGCC TTAC GGCGGGC              TTTTTTAATTATCAA 100 231
    Dde_1764 1818916 .. 1818939 - -16.8  -4.28589   AAAAATTACTGAAAA          GCGGAGCATG GATT CATGCTCCGC           TCTGAGTGCTATTGT 100 34
    Dde_1763 1818424 .. 1818460 - -19.6  -2.72879   AACAGAATCAGACCA    TAAAAGGGCCGGAACG AACTG CGTTCCGGCCCTTTTT    TCTGTAACAGACTAA 100 63
    Dde_1760 NONE
    Dde_1759 1815907 .. 1815922 - -11.8  -5.63103   GTTCAATCAAAAAAA              GCCCCG CGTG CGGGGC               TTTTTTTTGTATCGG 100 53
    Dde_1755 NONE
    Dde_1754 1811136 .. 1811150 -  -5.6  -4.82901   GTTTGCTTATAAAAA               GAGCCG GTG CCGCTC               CGTCAGCGACTGCTG  76 114
    Dde_1753 1810916 .. 1810952 - -16.6  -2.57132   CCGGCGGGTTATAAC    GGCAGGCGGCGGAACA TCAAG TGTTCCGCCGCCTGAT    TATCGTCTGGCAATA  89 25
    Dde_1750 NONE
    Dde_1749 1807229 .. 1807245 -  -5.9  -3.09933   GCTGAATGGACTCAA              CGGTTAT CTA ATAACCA              GACCGGGTAGTTACC  52 65
    Dde_1748 NONE
    Dde_1747 NONE
    Dde_1746 NONE
    Dde_1745 NONE
    Dde_1744 NONE
    Dde_1743 NONE
    Dde_1742 1797031 .. 1797060 - -15.1  -4.70659   CTGTACACGCAAAAA       GGCTGGCTAAGGA ATAT TCCTCAACCAGCC        TTGGGCTATGTGTTT 100 56
    Dde_1741 1796189 .. 1796215 -  -9.5  -5.00196   GTTGAAATAAGAAAA        GGCTGG-CGAGA TTTT TCTCAACCAGCC         TTCATGTTTGGGTTT 100 169
    Dde_1739 1795245 .. 1795277 - -14.1  -4.99435   GCTAAGAACGAAAAA      GAGCCGGACAGGGCC AAT GGCTTTATCCGGCTC      TTTTCATTCGTTATG 100 62
    Dde_1738 1794208 .. 1794237 - -15.8  -5.04249   TTTTCAAAAAAGAAA       GGCTGGCGAGGA TCATCG TCCTCACCAGCC        TTCGGGGTTGTATCG 100 97
    Dde_1737 1793428 .. 1793448 -  -6.1   -3.2115   GAAAGCACCTACCAA            CCGTCACGA CAT TCCTGACAG            TTGGCGAATTCGATG  54 206
    Dde_1736 NONE
    Dde_1735 1792389 .. 1792427 - -11.9  -4.46656   GTCACAATATGAAAA  GCCGAAGAACACT-GC TGTGTCTG GCTAGTGTTCTCCGGC   CTTACCAAGAATGAA  95 249
    Dde_1734 1791064 .. 1791077 -  -5.3  -2.68071   TGTAATTGAAATTCA               CTTTC AATA GAAAG                ACTGACAAACTAGGA  46 147
    Dde_1733 1790858 .. 1790877 -  -2.1   -3.9392   CCTTACCGGAAACAA            GGACG ACAAGGAAAA CGTCC             ATATTCCGCTTCTAA  54 37
    Dde_1732 1790360 .. 1790373 -  -6.7   -2.6027   TCAAAATTGAACCGA               CGGAA TGGC TTCCG                GCTTGCGGGAGCGGA  51 235
    Dde_1731 1789315 .. 1789335 -  -6.1  -4.15006   ACACTTAGGTCAAAA            GGCGAACAA CAC CTGTTCTCC            CGCAAGACCTTGAGC  69 458
    Dde_1729 1786302 .. 1786337 -  -8.3   -3.6422   GATGGCTTCAAAATA    TC-CGGCGGAGCCG GGGCTTTTG CGGCTCAGCCGTGA    ACCGGATGAAGCCGT  68 16
    Dde_1728 1785269 .. 1785281 -  -4.7  -2.53995   ACCTACCCGAAGGCA                TCGGC CGG GCCGG                CCTTGGCGCCTTCCT  43 276
    Dde_1727 NONE
    Dde_1726 1783897 .. 1783918 -  -3.7  -4.67038   GGCGGAAAACTAAAA           GCC-GGTC AGGAAGA GACCCGGC           GCAGAGCGGTCACGG  69 9
    Dde_1725 NONE
    Dde_1724 NONE
    Dde_1723 1780403 .. 1780422 -  -2.1  -3.29144   CTATGCCTTTTACAA           GTGCGC-GG CATG CCTGCGC-C            TCGGCGCGGGTGCAA  43 50
    Dde_1722 1779659 .. 1779679 -  -3.3  -3.79113   AGCCGTGTACAACAA           CCGGATAC GACTAG GT-TCCGG            CAAGGCCTGCGAGTC  55 378
    Dde_1719 1777784 .. 1777794 -  -3.2   -2.7185   ATGATGCTCTAAGTA                 CCAC GGC ATGG                 GCACTCCTTCCGGCC  41 87
    Dde_1718 NONE
    Dde_1717 NONE
    Dde_1716 NONE
    Dde_1715 NONE
    Dde_1714 1771974 .. 1772002 -  -3.7  -3.08813   TTTTATGGCAAGACA        TCCCGCGGAAGAA GTT TCCTATCGCGGCA        ATGCCGCGAAGAGGG  45 15
    Dde_1713 NONE
    Dde_1712 1769256 .. 1769276 - -10.3  -4.11216   CGCGTATGGCGAAAA            GCCCGGGCC GCT GGCCTGAGC            CGCTATCCCTTTCTT  86 48
    Dde_1711 1767483 .. 1767507 - -13.6  -4.39166   GCCGATACAGCAAAA         GGCTCCGCCCG TTTC CGGG-GGAGCC          TTTTTTGTATGCATC 100 96
    Dde_1709 1765785 .. 1765812 - -17.1  -4.14472   TGAACATCGGTAAAA        TGACCGGGGAG GGGGAG CTCCCCGGTCA         TTCTGTCTTTGGTCA 100 74
    Dde_1705 1763317 .. 1763332 - -11.8  -5.52384   GGTGCAGCAAAAAAA              GGGGCC TGAC GGCCCC               TTTTCCCGTTCAGGC 100 55
    Dde_1703 1761781 .. 1761818 -  -7.7  -3.05844   GTTTTGAGCGCAAGA   GACAG-ATGGGATACCGC GGC GCGTTACCCCCTGCTGCC   GGCTGTTTTTACAAG  57 11
    Dde_1702 1761258 .. 1761277 - -13.6  -4.70659   GGGTAGACGGAAAAA            GGGTGACC GGCA GGTCACCC             CCTGAAAGTACAACA 100 61
    Dde_1701 1758605 .. 1758643 - -14.5  -3.28912   GGACAGGCAGATTAA   CGCAGCCAGCCCCTCTG AGATG CTGAGGGGCTGGCTGTT   GTGTATCTATTCAAA  95 32
    Dde_1699 1753894 .. 1753920 - -22.4  -6.02919   TGACAAAGAAAAAAA         CGGGCCGGTTTG CGC CAAACCGGCCCG         GAATGTCAGGGCAGT 100 31
    Dde_1698 1752575 .. 1752597 -  -7.7  -3.01712   CCCTTTGGGTTAAGA          GCACCGCAGC AGCT GCT-CGGCGC           AACAGACGGTCGGGG  57 132
    Dde_1697 1749783 .. 1749795 -  -5.5  -4.62069   CTTGCATTTCAAAAA                GCACA AAG CGTGC                CTGAAATCAGAAAAT  73 60
    Dde_1696 NONE
    Dde_1695 1747150 .. 1747162 -  -9.1  -4.07568   GTGTCTTTTTGAAAA                TGCCG CTC CGGCA                AGGTAGCCTCTTGTG  80 67
    Dde_1694 1746580 .. 1746606 - -14.5  -4.81644   CAAATAAAATGAAAA        CGGCCATGGCGC TTAT GCGC-ATGGCCG         GAAAGAGCAGAAGAT 100 59
    Dde_1693 NONE
    Dde_1692 NONE
    Dde_1691 NONE
    Dde_1690 1741917 .. 1741941 - -15.8  -5.83211   CACTAAAAGAAAAAA          GAGGCAGCAC TTTTT GTGCTGCCTC          CCGTTCACGCATTTT 100 30
    Dde_1689 1740707 .. 1740732 - -21.9  -4.18018   CGTGTTGATGCAAAA         CAGCCCGGCGG GATT CCGCCGGGCTG          TTTTTATTAGCGATT 100 48
    Dde_1688 1740199 .. 1740218 -   -15   -4.8066   AAGACAATTGAAAAA            GGGACCGG AATT CCGGTCCC             TTTTTTCTCGGCAGG 100 46
    Dde_1681 1731775 .. 1731798 - -19.6  -3.49858   GTAACGACACTAGAA          GGCGGGGTGC TGCG GCACCCCGCC           TTTCTTTCTGATCAC 100 37
    Dde_1679 1729272 .. 1729293 - -11.5  -2.98312   AAAAATACTGACAGA           GCAGGCCGG AGTT CCGGCTTGC            GGTTACGTTCCGCGG  71 28
    Dde_1676 NONE
    Dde_1675 NONE
    Dde_1674 1726447 .. 1726489 -  -5.4  -3.51934   TCGGCCTGATAAACA GATTGGCGGCTCACCCCGAG CTG CCTGCAACAAGCCGCCAAGC TTACTTTGGCTTTTT  55 26
    Dde_1673 1725241 .. 1725256 -  -3.2   -2.7464   AATTTATGTGGAAAC              CATCCG TAAC CTGATG               CGGGATTTTCAGATA  41 420
    Dde_1671 NONE
    Dde_1670 NONE
    Dde_1669 NONE
    Dde_1668 1722098 .. 1722122 - -16.5  -6.04378   AAAGCATAAAAAAAA          CGGGTTACAGC CAT GCTGCAACCCG          AAATTTTTATGGTCG 100 168
    Dde_1666 NONE
    Dde_1665 1718596 .. 1718626 - -19.9   -3.7941   TACTGCGCAGAATAA       CCAAAACACGCCC TCTCG GGGCGTGTTTTGG       TTTGCGGGTTGAGCA 100 53
    Dde_1658 1710271 .. 1710307 - -20.9  -4.18018   CGTCCGGATGGAAAA    TCAAGGCGCGGCAGACT GTC AGGCTGCCGCGCCTTGT    TGTTATCTGCGCAGA 100 28
    Dde_1653 NONE
    Dde_1652 NONE
    Dde_1651 1703197 .. 1703211 -  -4.2  -3.53811   CGCAGCGGCTGCAAA               GTTTGC ACG GCAGAC               AAGTGGCGGACGGCT  52 46
    Dde_1649 1700064 .. 1700077 -  -4.5  -3.01924   CATTGTCCGGTAACA               CAAGG CGGG CCCTG                TGTTGCCATTGTCAC  47 104
    Dde_1648 NONE
    Dde_1647 1696889 .. 1696910 -  -2.9   -3.9122   GAGTGCTGGAAATAA           CCAGAACCA TCCA TGATGCCGG            TAAGCCTGTGGCGCA  55 411
    Dde_1644 NONE
    Dde_1643 1693959 .. 1693994 - -26.2  -4.38154   ATAGTTGGCATAAAA    GCAGGGGGCGGCCGGA ATCT TCCGGCCGCCCCCTGT     CATATGGGCATGTAT 100 44
    Dde_1642 1693269 .. 1693292 -    -6    -3.484   CTTACCATACGATAA          TTCCGTGCCT GACA ACGCACGAAA           ACGGTGAACTGCACG  58 373
    Dde_1640 1691737 .. 1691757 -  -2.5  -4.36914   CTTGCCCGGACAAAA            GGCTACA CAAATGC CGCAGCC            TTTACACCAGTCCGG  60 27
    Dde_1639 NONE
    Dde_1638 NONE
    Dde_1637 1688909 .. 1688927 - -14.6   -4.9218   GATTGATGATAAAAA             GAGGGAGC CGC GCTCCCTC             AGTGTGTCAGTCTGT 100 32
    Dde_1636 1688455 .. 1688490 - -19.2  -2.83403   TCTGGCGGATGAAAG    TAAAAGCGGAGGTTCC GGCG GGAACCTCCGCTTTTT     TGTATTTCGCCGGGC 100 89
    Dde_1633 NONE
    Dde_1632 1683632 .. 1683654 -  -7.7  -2.82516   CTGGGCATGAGCATA          GGCGTGCTGC TGCT ACAGC-CGCC           CGATGTTGTTGACGC  54 150
    Dde_1630 1680567 .. 1680606 -  -8.5  -3.58343   TTGATGAGGCCGAAA  CTG-CAGCTGCCGGCGGC CTGCT GCCGTCTGCACCTGACAG  GCCTTTGGTGGCGCT  66 515
    Dde_1628 1677217 .. 1677235 -  -4.4  -4.18506   GCAGTTGTAAAACAA             GTGCAGGC TGC GCCGGCAA             AAGCGGCGGCGCCTG  64 356
    Dde_1626 1674712 .. 1674732 -  -6.8  -2.64472   GACCTCTGAAATGCA            GGCAGAGC TTTCC GCTCTGCG            CGATGCGCAGGAAAA  50 243
    Dde_1621 NONE
    Dde_1620 NONE
    Dde_1619 1668348 .. 1668359 -  -2.2  -2.80443   TGACATTGCATTATA                GCACG CTC CG-GC                TGCCTGCTGTCAATG  39 116
    Dde_1618 1667643 .. 1667684 -   -26  -3.29511   CGGAGCTGTTGATAA GAGCACACCGGCAGCGGC GGAAAA GCGGCTGCCGGTGTGCTC  TTATCGTTACGGGCG 100 32
    Dde_1609 1649167 .. 1649192 -  -3.2  -2.94032   ATCCGGGAAGGAAAG        CGG-CGGG-GGG CTTT CCTTCCCGTCCG         GCAGGGAACTGGCTA  42 38
    Dde_1608 1639105 .. 1639125 -  -3.3  -3.79113   AGCCGTGTACAACAA           CCGGATAC GACTAG GT-TCCGG            CAAGGCCTGCGAGTC  55 425
    Dde_1605 NONE
    Dde_1604 NONE
    Dde_1603 NONE
    Dde_1602 NONE
    Dde_1601 1631452 .. 1631466 -  -2.7  -3.05384   TGTTCCGGCAGGTAA               CCGGC AAGTA GCTGG               AAGTAGTGTAGTGTG  43 156
    Dde_1600 1629199 .. 1629225 - -18.1  -4.31433   TACCGGCAGAAGAAA         CGGGAGGCTCT CAGGC AGAGCCTCCCG         CTGTTCGGGGACTGT 100 68
    Dde_1599 1628869 .. 1628880 -  -3.6  -3.24365   TGACATGTCACAACA                CCGC CTGA GCAG                 GTTCAAGACGGATGC  47 6
    Dde_1598 NONE
    Dde_1597 1626644 .. 1626671 - -14.2  -3.43944   ACCATGAACGCAGAA        CGGCAACCGATC AGAA GATTGGTTGCCG         TTTTTTGTTGTTTTC  95 8
    Dde_1596 1625657 .. 1625680 -  -8.9  -3.36096   ACCACAGAAACGGAA          TCTGG-GCGG CAAGT CCGCTCCAGA          AAAGAATCCAGTGCC  66 67
    Dde_1595 1624686 .. 1624724 - -11.7  -4.95155   TGCAGAGGATAAAAA   TACAAACGCCGCCTGAG AGATG CTCGGGCGGCGTTTTTT   TGTCGGCAAAGCCGG 100 67
    Dde_1591 NONE
    Dde_1590 1619704 .. 1619722 - -14.6    -5.252   CAGGCGCATAAAAAA             GGCCGGAA GGG TTCCGGCC             TTTTTGTAAAACGGG 100 51
    Dde_1589 NONE
    Dde_1588 NONE
    Dde_1587 NONE
    Dde_1586 1610750 .. 1610769 - -12.8  -5.75342   CGGCTGCAAAAAAAA            GCGCCCCC TTTC GGGAGCGC             TTTGTATCAGCTTGT 100 32
    Dde_1579 1604092 .. 1604136 - -25.4  -3.12668   CACGGGGATACTCAA CAACACAAAAGCCGGTG-AGC AAAC GCTGCACCGGCTTTTGTGTTG TTTCAATGTCCGGAC 100 40
    Dde_1570 1593241 .. 1593264 - -16.7   -4.1899   GGATGCCATTTAAAA          GGGCCGCCC TTTGCG GGGCGGCCC           TTTTTTCTGGCGCTT 100 148
    Dde_1564 1584041 .. 1584073 - -27.1  -4.63048   GGTATAAATAACAAA      GCCCCGCTGCAGAGG AAT CCTCCGCAGCGGGGC      TGATGTTTGCAAAAA 100 46
    Dde_1546 1564594 .. 1564617 - -19.6  -3.60098   ATTCGTGATGTTAAA          GCCCCGCAGG CAAG CCTGCGGGGC           TTTTGTATTCTGTAT 100 114
    Dde_1537 1556187 .. 1556224 - -27.1  -5.24129   TTTGCTGACAAAAAA   TGCTCCGGCACCGGTGC ACAT GCACCGGTGCCGGAGCT    TCGGTTTTTCAGAAA 100 52
    Dde_1535 NONE
    Dde_1534 1553270 .. 1553281 -    -3  -5.64006   AGGTAAGCAAAAAAA                GAAA CGCC TTTC                 GATGGCTGGCGCATA  89 138
    Dde_1533 1551350 .. 1551380 - -19.1  -5.50499   CCAGAGCCAAAAAAA      CGGCGCGGCAGGAT ATGC ATCC-GCCGCGCCG       TGTTTTTTGGCCGGT 100 40
    Dde_1532 NONE
    Dde_1530 1548604 .. 1548615 -  -3.6   -2.8733   TCCGGCAGAAAACAT                CCCG CCGG CAGG                 CCGCGTTCATTCGCG  44 41
    Dde_1525 NONE
    Dde_1524 NONE
    Dde_1512 1531223 .. 1531244 - -11.6  -4.52589   CTTGCGCACACAAAA           GCCGGTCT GTGGTG AGACCGGC            TTTTGTGTGCGGGCG  93 56
    Dde_1500 1519341 .. 1519362 -  -5.7  -2.62396   CAGGCTTGCACAGGA           CGACGAGGT TTTT ACCGCGGCG            GTTACCGCCGCCACT  46 453
    Dde_1498 NONE
    Dde_1497 NONE
    Dde_1496 1516272 .. 1516292 -   -14  -5.40474   ACGGGCCTAAAAAAA            GCCGGAGC AAGAA GCTCCGGC            CGGAATAAGCTGACG 100 53
    Dde_1490 NONE
    Dde_1489 1511062 .. 1511090 - -21.1  -5.25803   AACCGCCATAAAAAA        GAGGCTGCCACGT CAT ACGCGGCAGCCTC        TTTTTTTATGCAAGA 100 48
    Dde_1486 NONE
    Dde_1485 1504942 .. 1504967 -   -19  -5.26316   TCAGGCGATAAAAAA         CCGGCCGCGG GTATGA CCGCGGCCGG          TTTTTTTTGTGGGGG 100 44
    Dde_1483 1502252 .. 1502286 - -15.8  -3.34715   GAGCCGCCGGAAAGA     TTCGGGGACGGAAG AGTGCAG CTTCCGTCCCCGAT     TGTCCGCCATGAATG 100 105
    Dde_1480 1499857 .. 1499884 -  -2.1  -3.39948   CCAGAATAAATTCAA        TCATGAC-GGAT GAATG ATCCTGTTATGA        AAAAGGAGGGGACGT  45 20
    Dde_1479 1498796 .. 1498806 -  -6.8  -3.13403   TTGTTTTTACGAATA                 CGGA CTT TCCG                 GTCGGGAATCAAGGC  54 42
    Dde_1478 1498244 .. 1498262 -  -9.5  -5.00616   CCTGCCTGTAAAAAA             GGCCAGC TGGCT GCCGGCC             TTGTTTCAGCCCTGT 100 43
    Dde_1477 NONE
    Dde_1476 NONE
    Dde_1475 NONE
    Dde_1474 NONE
    Dde_1473 1493330 .. 1493359 - -17.2  -4.08144   CCGACCAAGCATAAA       CGGGCAACAGGC GTTGCA GCCTGCTGCCCG        TGGAGGGTCAGTGTG 100 83
    Dde_1471 NONE
    Dde_1470 NONE
    Dde_1469 NONE
    Dde_1468 1488449 .. 1488483 -  -8.7  -3.53012   TGGTGTCTCCTGAAA    GCCGGAAAAAA-AGCG GCTA CGCTGTTTCTTCCTGC     TCATCGTTTTCATCT  68 7
    Dde_1467 NONE
    Dde_1466 1487191 .. 1487203 -  -4.1  -3.49482   CCACAGCAGGAAAGA                TGATC ACA GACCA                AGCTCCTTGATTCCC  51 16
    Dde_1465 1486238 .. 1486255 - -11.3  -4.18197   ATGCCTTATGCAAAA             GGGGATG TTTC CATCCCC              CTGCATGACCGGCAG  88 230
    Dde_1464 1485373 .. 1485391 - -11.6  -3.33696   GTGGGGCTGAACGAA             CGGCGGGC GCA GGCCGCCG             GAGTCGATTATACCG  73 379
    Dde_1458 1479917 .. 1479949 -  -6.2  -2.82516   TTCTGCAGCAGCAGA      CCTTTCCCGACACG CTGGC CGTGCCGGAACACG      AGCGCTGGAAGCTGC  49 202
    Dde_1456 1478627 .. 1478641 - -12.8  -4.11906   AGAAGCCAGAAAGAA               GCCGCG CGG CGCGGC               TGCCGGTTTTGATTC  93 523
    Dde_1454 1477786 .. 1477809 - -14.6  -5.16237   AACTGTAGCAAAAAA          GGGACGGTTC GTGA GAACCGCCCC           TCTGGATAATCCACC 100 71
    Dde_1453 1476609 .. 1476619 -  -3.2  -3.36878   TTCAGCCACGGAGAA                 GCTC CTT GAAC                 TGAGCTATGAACAGC  47 1
    Dde_1452 NONE
    Dde_1451 NONE
    Dde_1450 1475276 .. 1475310 - -20.1  -3.33744   GTGTCCGGTAAAAAT    GCA-GGCCGGTCCCGC TGGG GCGGGACCGGCCGTAC     GAGGAGCGTGCTGCC 100 96
    Dde_1447 NONE
    Dde_1446 1470364 .. 1470406 - -11.3  -3.53563   ACAGTTTCCGGCAAA GCCGTAGGCACATGATCCC GTGCG GAGATCATGTGCGTGCTGC GGAGACCGGCAGGAG  77 213
    Dde_1445 NONE
    Dde_1444 1468312 .. 1468332 - -15.4   -3.9941   CGCCGCATAAGGAAA            GCCCCGCG ACATG CGCGGGGC            CTTGCAAGCGGTGCT 100 58
    Dde_1443 1467682 .. 1467708 - -16.6  -4.83615   TACCGTTTATAAAAA         CAGGCCTGCAGA GCT TCTGCGGGCCTG         TTTTTATTTAAGGCA 100 67
    Dde_1441 1465523 .. 1465547 - -17.2  -3.83668   CAACAGAGAATACAA          CGGGATGCCC GCAAA GGGCATCCCG          TTTTTTTTTGGGATG 100 134
    Dde_1433 1458232 .. 1458248 - -13.7  -5.19916   AAAAGATGTAAAAAA              GCGGAGC AGT GCTCCGC              TTTTTTTGTGCCGGA 100 54
    Dde_1424 1448856 .. 1448870 -  -3.5  -3.14132   CGTTGGTGTTATGAA               GCCCA GCGTA TGAGC               CCGAGCGAATGGGGG  45 4
    Dde_1423 1448006 .. 1448021 -  -5.4  -3.14878   GGGCGCAAGGCAAGA              GGCAGCG GCC CG-TGCC              GTCACATGCCCGGCA  50 27
    Dde_1422 1446538 .. 1446574 - -20.3  -3.32844   GGCGTCAGTGGATAA    GAAAACCGGCGGAACGC ATG ACGTTCCGCCGGTTTTT    TGCTGCGGAGCTAAC 100 48
    Dde_1416 NONE
    Dde_1415 1433390 .. 1433409 -   -15  -5.71712   TTGCACATAAAAAAA            GGGCCTGC AGTT GCAGGCCC             TTCGAAAAAGTACCG 100 43
    Dde_1412 NONE
    Dde_1411 NONE
    Dde_1410 1428927 .. 1428954 - -16.2  -2.52543   ACCTGCCCGAAGGGA        CCGCCCCCGCCC GTGC GGGCGGGAGCGT         TTCCCTGAAAGGCTG  89 43
    Dde_1409 1427502 .. 1427539 - -24.3  -4.33417   CGCAGCCAGAACAAA   CAATGACGCCGCGCTTC TCAG GGAGCGCGGCGTCATTG    TGTTTACTGGAATTC 100 29
    Dde_1404 1419934 .. 1419946 -  -3.3  -5.02074   TGACGGCGGAAAAAA                GACGC AAA ACGCC                AGATGGACGCGGGAT  76 218
    Dde_1402 NONE
    Dde_1401 1416326 .. 1416352 -  -6.4  -2.87132   CGCCGCCCTCAGACA         CTCGGGGCGCAC CGG ATGCGCCCTGCA         CGAGGCGGAGCAGCA  51 498
    Dde_1399 NONE
    Dde_1398 NONE
    Dde_1397 1412791 .. 1412819 -  -3.2  -2.91276   GCTTTGGCTATAAAG       TGATCCTGCCACA TTTT TGTGG-AGTACCA        GTTAAGCTACTTTTT  42 27
    Dde_1396 1412266 .. 1412295 - -19.5  -3.92522   CTGGAAGCTTAGAAA       CAACAAAGCCCGT CTGT ACGGGCTTTGTTG        TTTCAGGGCGGGAGA 100 76
    Dde_1381 1398657 .. 1398671 -   -10  -4.65895   CGGCGGACGGAAAAA               CTCTGG ACG CCAGAG               TGGAGCCTGTTTTCG  90 419
    Dde_1362 1381867 .. 1381884 - -12.7  -5.42259   TGAGGCGGAAAAAAA             GGCCGGA TTGG TCCGGCC              CTGCATATTATTCTT 100 33
    Dde_1359 1374438 .. 1374460 - -13.4   -5.2189   TCAAGTATGAAAAAA           GGATGCGCGC GTT GCGTGCATCC           TTTGAGGAACGGTAT 100 51
    Dde_1358 NONE
    Dde_1357 NONE
    Dde_1356 1371464 .. 1371487 -  -3.8  -3.16971   GCAGCACAGATGGAA          GCTGCGCA-AG CTG CTGTGCACGGC          AGAGTGCAGACCCGT  45 246
    Dde_1352 1369475 .. 1369496 -  -7.9  -3.87815   TTTTATTTTCATAAA           CCGCTGCCGG TGG CCG-CTGCGG           AACTGTTGCTGAACG  68 126
    Dde_1342 1360423 .. 1360441 - -13.1   -4.6902   GCAGAACGTTAAAAA             GGCCGGC ACAGG GCCGGCC             TTTTTAATCTGCGGG 100 46
    Dde_1341 NONE
    Dde_1340 NONE
    Dde_1339 1357474 .. 1357498 - -10.6  -5.63517   GCGTGAAACAAAAAA          GGCCGCGGGC GGTAA GCCTGCGACC          TTCGGGTGCACTGTG 100 239
    Dde_1338 NONE
    Dde_1337 1355579 .. 1355623 - -19.3  -3.62491   AAAAAAGTCCTGAAA CGGCTGTCCGGCG-GCCGCG GAAAAA CGCGGCACGCCGGACAGAGG CGATAACGGCACTGC 100 67
    Dde_1336 NONE
    Dde_1335 NONE
    Dde_1334 NONE
    Dde_1333 1351416 .. 1351426 -  -2.4   -4.3255   TCTGCAAGTAATAAA                 GGCG GCA CGCG                 GCTTCAGCGCCGGGG  60 29
    Dde_1332 NONE
    Dde_1331 1350505 .. 1350518 -  -9.5  -5.02074   GCAGCCGTTAAAAAA               GGGCC CGGA GGCCC                TTGTGATATGCGGCT 100 46
    Dde_1330 NONE
    Dde_1329 NONE
    Dde_1328 NONE
    Dde_1327 NONE
    Dde_1326 NONE
    Dde_1325 1345242 .. 1345252 -  -8.2  -3.53811   TGCATCCGGTGCAAA                 GGCG CAG CGCC                 GGTGGGGCTGCTAGG  65 36
    Dde_1324 1344287 .. 1344314 - -15.7   -2.9234   CATACGAAACAGAAG        GACGGGAGTAC GCTCAG GTACTCCCGTC         TGTTTTTTAGCAAAT  87 86
    Dde_1317 NONE
    Dde_1315 1334186 .. 1334208 - -11.3  -4.74706   CGGAACACTGAAAAA           GGCAACGGC TGCAG ACCGTTGCC           CTGAACTCTGTGTTT 100 66
    Dde_1314 1333118 .. 1333144 -  -7.9  -3.66424   GAAAAGGATGCCAAA         GTGGCGGCGCT GCAGG AGCGCGGCTAC         AGAGTGGCCATGGTG  66 512
    Dde_1312 1330493 .. 1330511 - -13.2  -5.60993   TGTTGCATAAAAAAA             GACATCGC ATT GCGATGTC             TTTTTTATGGCGCGG 100 71
    Dde_1308 NONE
    Dde_1307 1326688 .. 1326712 - -17.1  -5.40072   GCTGCCCGAAAAAAA          GCCCGCAGCGC GGT GCGTTGCGGGC          CGGTGCATATACGGA 100 44
    Dde_1306 1325305 .. 1325335 - -11.1  -5.01732   AAGGGGCGGAAAAAA       GACAGCCCCGTCC GGTCA GGAAGGGGCTGTG       AACTGGCTGTGACGG 100 115
    Dde_1304 NONE
    Dde_1303 NONE
    Dde_1302 1321856 .. 1321877 - -10.2  -4.20768   ATCCGCAAGAAATAA           GGTTACGG TTTGTT CCGTAACC            TTTTTTTTGTGCCGC  86 87
    Dde_1301 1319571 .. 1319591 - -14.1  -5.71712   GGGTACACAAAAAAA            GACTGCAGT GTA ACTGCAGTC            TTATACTAGCGGATG 100 197
    Dde_1294 1315761 .. 1315771 -  -4.6  -3.43751   GAACAACCCTAAATA                 CACC TCC GGCG                 GGCAAGGGAAATGAT  51 162
    Dde_1293 1315133 .. 1315175 -  -7.7  -2.56011   CAACCCTAAATACAC CTCCGGCGG--GCAAGGGGAA TGA TTCCCCTTGCATCCCCCGTTG CGCCCGCCCTGCACC  54 279
    Dde_1292 NONE
    Dde_1291 1314603 .. 1314646 - -19.8  -4.56597   CTTTTTCTTTAAAAA GCG-CAACAGGCTCTGATCCA AAA CGGATCAGAGCCTGTTGTCGT TTCTAAGCCCCTCCA 100 59
    Dde_1290 NONE
    Dde_1289 NONE
    Dde_1288 1306816 .. 1306838 - -12.7  -5.24129   GGTGTCTATAAAAAA           GCCGGACGC GCTGG GCATCCGGC           TTAAGGACAGGTCGC 100 50
    Dde_1286 NONE
    Dde_1285 NONE
    Dde_1284 1302470 .. 1302483 -  -2.3  -2.50545   TTGCGATAATAAACG               GTGTG TTCA CTCAC                TCAGAGGTGTGGTGA  38 22
    Dde_1283 1301805 .. 1301824 - -13.6  -5.76949   GACCCCGAAAAAAAA            GAGCCGTG CGGG CACGGCTC             TTTGCAAAAACATTT 100 51
    Dde_1280 1299048 .. 1299068 -  -6.1  -3.23183   GCACAGAACATGCAA            CCAACTCGC AGG GCAAACTGG            CTGAAATAGTTAATC  54 320
    Dde_1275 1294236 .. 1294255 -   -10  -3.14132   TTTCCGGGGCAGGAA            GCGGGCAGG CCC CCTGCCC-C            GGTTTCTGTTTACTG  67 35
    Dde_1274 1292257 .. 1292271 -  -2.7  -2.78384   GGGCGGTGCAGGACA               CCGGC CGTGC GCCGT               GCTTTCATCAGCCCG  41 33
    Dde_1273 1289623 .. 1289659 - -13.7  -2.72144   GCAGGTTCGGTAAAT   GCCGG--TGCCGCCCCC GTAAA GGGGGCGGCTGGCCGGC   TGAGTGTGGATGATG  79 59
    Dde_1272 1288558 .. 1288585 - -11.4  -4.92783   AATGCATCATAAAAA        TGAAGCCGCT GTTATCTG AGCGGCTTCA         TGACATTTTTTGCGT 100 97
    Dde_1270 1286587 .. 1286644 - -17.2   -4.1891   CGTCTGTAACAGAAA CAGATGCACCGCCC-GCACAGGCC CGTCCGGCCATT GGCC-GGGCAGGGCGGTGCATCTG TCTTTTTCCGGTGCG 100 328
    Dde_1264 1278264 .. 1278302 -  -5.8  -3.14602   GGTACTGCAGGAATA   TGCGCGGCAGGCACGC GGGCAGG GAGTGCGTGCCGCTCC   GACTTTTTTCATTGA  49 225
    Dde_1261 NONE
    Dde_1260 NONE
    Dde_1259 1273643 .. 1273661 -  -8.8  -4.07568   TCGTTGCTGGGAAAA             GGCCTGCC GGA AACAGGCC             GCCACCCGTGCACTG  80 157
    Dde_1258 NONE
    Dde_1257 NONE
    Dde_1256 NONE
    Dde_1255 NONE
    Dde_1254 NONE
    Dde_1253 1267522 .. 1267534 -  -3.3  -3.60475   AACCGGGAGCTTAAA                GACCG TAG CTGTC                GACAACACGCGCAAT  49 8
    Dde_1252 NONE
    Dde_1251 NONE
    Dde_1250 1263516 .. 1263539 -  -9.5  -5.08824   TGTTTATTGAAAAAA          GGGCCACGC ACACAG GCGTGGCCG           GATAAATTGCTTTTA 100 227
    Dde_1248 1262825 .. 1262855 - -16.2  -2.71712   TGCGCCGCCGTAAAC      GGCCGCCCGTCCG GTTATA CGGA-GGGCGGCC       TGACGTGCCGGTTAT  90 37
    Dde_1247 1261634 .. 1261658 - -20.1  -4.57353   TCCGATTATATAAAA          GCCGCACCTGA CCG TCAGGTGCGGC          TTTGTCGTGCGGGCA 100 101
    Dde_1243 1258483 .. 1258493 -  -2.4   -3.1505   ATCAGTTTTTATGAA                 CCGG GTG CCTG                 CTGCTTGCAGCAACG  42 8
    Dde_1242 NONE
    Dde_1241 NONE
    Dde_1240 1256023 .. 1256035 -  -4.9  -2.72436   TCACAATGAAACCCA                CATTA TGA TAATG                AATTTCGTTATTGTG  45 107
    Dde_1239 NONE
    Dde_1238 NONE
    Dde_1237 1254246 .. 1254267 - -17.3  -3.66666   CGCAAAATGCGGAAA           GGGCCGGAG TGTT CTCCGGCCC            TTTTTTTGTGCGGTG 100 91
    Dde_1229 NONE
    Dde_1228 NONE
    Dde_1227 NONE
    Dde_1226 1249821 .. 1249878 -  -5.6  -4.42653   ACGGCATTCAGAAAA CGCAGGCCGACC--CCGGCTCCT-TGCCA TTC TGGCATAACAACCAGCCGGCAGGCCCGCG CTTCGTAACGTGACC  70 47
    Dde_1225 1248915 .. 1248948 -  -5.1  -4.23758   ATTCGAGAGTTAAAA     TTTGGTGCCCCGG TCGGTATT CCGGGGCACCTGT      TTTTAGATTGTATTT  69 28
    Dde_1223 1248480 .. 1248512 -  -2.7  -3.80733   TCTATCCGAGAATAA      GCAGCTTGTCAATAA TTA TTCCTGATAAGCTGT      TTTCTTCTTTATTGC  54 8
    Dde_1222 1247787 .. 1247816 - -13.5  -5.47218   TTTCAGGCAAAAAAA       GAAAGGCGCCCGC CGTA GCGGGCGCCTTGT        GCGCTGGTAGGCGCA 100 49
    Dde_1220 1247473 .. 1247486 -  -2.5  -3.60971   ATTTTAACTTTTAAA               TTTTT TGAG AAAAA                TGCAATGCATTGATT  47 88
    Dde_1218 1245589 .. 1245614 - -20.5  -4.62471   TGTAATGCTGAAAAA         GGGGCGCATCC CGAA GGATGCGCCCC          TTGTCTGGTATGGAA 100 62
    Dde_1199 1227024 .. 1227035 -  -3.6  -3.09635   ATGCTTACTATGCAA                CCGC GTCA GCGA                 GTATTCAATTATAGT  45 30
    Dde_1198 NONE
    Dde_1197 1224701 .. 1224714 -  -2.3  -3.06183   CTCATGGCGAGTGAA               TCCCA GAAC TGGGG                CGCCGTGTCAAGTCT  42 134
    Dde_1196 NONE
    Dde_1195 1223333 .. 1223353 -    -6  -3.86346   GCAGCCGCTCAGAAA            CCGCATGC GTCCG GCCCGCGG            GCGGAAAAGGCAGTG  63 41
    Dde_1194 1222251 .. 1222263 -  -7.7  -3.58343   TGCATGATCCGGAAA                TGGTG CCC CACCA                TCACGCACACGCCCA  62 101
    Dde_1187 NONE
    Dde_1186 1215924 .. 1215937 -  -5.3  -2.90194   ATCCGGTTAATTATA               TCACA AAAA TGTGA                CGAAGGAAAGCGCCG  49 65
    Dde_1185 1214139 .. 1214166 - -19.9  -3.65812   TCCCGTTGAATACAA        CGGCAGGGGCG GTTGCG CGCCCCTGCCG         GTAGATGGTTCACAT 100 61
    Dde_1184 NONE
    Dde_1183 NONE
    Dde_1182 NONE
    Dde_1181 1210137 .. 1210160 - -19.6   -5.0133   GATGGGTTTAAAAAA          CGGCCCCGTG CTTG CACGGGGCCG           ACTGCGTATTTCAGA 100 36
    Dde_1176 1203640 .. 1203664 -  -4.2  -2.94912   TGGCGAAGCCAGACA         GCCCGGG-GTG CACA CACACCCTAGC          GGTACTCGGTGTATG  46 21
    Dde_1175 1203145 .. 1203170 - -16.1  -5.75342   GGCGCGCAAAAAAAA         GCCCCGCACCG TTGC CGGTGCGGGGG          AGTGTGCGCATTACG 100 79
    Dde_1172 1197170 .. 1197184 -  -2.1   -2.5805   ATTAGCTGTGATAAC              CGGACA GTAA TG-CCG               ATCAGTATGCATATT  38 54
    Dde_1171 1195038 .. 1195051 -  -3.7  -4.10161   CATGACGGCGTAAAA               GACGC AGCG GCGGC                TAGCGGATGCGGATG  60 25
    Dde_1170 1194191 .. 1194217 -   -18  -3.49653   ATTACCGGTAGATAA         GAGGCGGGCAGC ACG GCTGCCCGCCTT         TTCATGTATTCACCT 100 50
    Dde_1168 NONE
    Dde_1167 NONE
    Dde_1166 1189975 .. 1190000 -  -6.1  -4.14056   ACCCGAAATCATAAA         GGCACC-ATGAC GGT GACATCGGCGCC         GGGCAGAGGCAGCTG  69 107
    Dde_1163 NONE
    Dde_1162 1185379 .. 1185393 -  -2.8  -3.10354   GATAGTCAGGGAAGA               GTGG GTGTCTG CCAC               ATTATGCAGCGTGAG  43 106
    Dde_1161 1184609 .. 1184643 - -13.7  -3.13299   TTATCATACGGAATA    CCCCGTGTCAT-ACCC GCAG GGGTGATGATACGGGG     GCTGTAGGCAGCAGG  84 468
    Dde_1157 NONE
    Dde_1156 NONE
    Dde_1155 NONE
    Dde_1154 NONE
    Dde_1153 1180772 .. 1180805 -  -9.5  -3.85817   ATGTGGCGGCAGAAA     CTGGCGGAACCGCAA TATG CTGCGGTTCCGCGTA      AACTATGGTCCCGAA  76 79
    Dde_1148 1175145 .. 1175157 -  -5.5  -3.65996   CTGCATACATAAATA                CGCAG CGC CTGCA                GTCAAGATGTTCCGG  58 85
    Dde_1147 1173091 .. 1173116 - -20.5  -4.30719   CTTCCGCATAAGAAA         CGCCCCGCAGA ATGT TCTGCGGGGCG          TTTTTATACGGGATG 100 54
    Dde_1142 1169753 .. 1169778 -  -8.9  -2.57468   CCTTAGTATACCAAT         GTGCCGCACTG CATA CCGCACGGCAC          GAGTACAGCGCCGTA  57 184
    Dde_1133 NONE
    Dde_1132 1161481 .. 1161499 - -13.1  -5.40072   CGTTGCCCAAAAAAA             GGGGGGC TGTGT GCCCCCC             CTTTATAACCGGGTC 100 71
    Dde_1131 NONE
    Dde_1130 NONE
    Dde_1129 NONE
    Dde_1128 1158041 .. 1158053 -  -3.4   -3.5125   GGCGCAAGCAAAAAG                CATG TCGCG CATG                TTTTCCGGCATTGCC  49 57
    Dde_1127 NONE
    Dde_1126 NONE
    Dde_1125 NONE
    Dde_1124 NONE
    Dde_1123 1153596 .. 1153609 -  -5.2  -4.37092   AGGCCGCGGAGAAAA               CGCG TCTAGC CGCG                GGCGCCCGCAAGGTC  69 17
    Dde_1122 NONE
    Dde_1121 1151546 .. 1151566 - -14.7   -4.4078   CGGCTGCAATGAAAA            GGCCGCCAC GCT GTGACGGCC            TGAAGTTCAGTATTG 100 65
    Dde_1120 NONE
    Dde_1119 1148560 .. 1148576 -  -4.3  -5.48213   TATTGAAAAGAAAAA              CCCTGAG GAG CACAGAG              ACCGCGGGGCGGTGC  93 179
    Dde_1118 NONE
    Dde_1117 1145998 .. 1146008 -  -3.2  -2.63723   TCTGCATGAATTAAC                 CCTC GGG GAAG                 TAATCAGCCAAGTTT  40 83
    Dde_1116 NONE
    Dde_1115 1144161 .. 1144185 - -21.5  -4.83615   CAGCGGGCAGAAAAA          CGTCCGGCAGC AGC GCTGCCGGACG          TTCTGGTGAGTCTCG 100 57
    Dde_1107 1135299 .. 1135317 -  -5.8  -3.53091   AGTGCGCGGCGGAAA             GGGGGTCC GGC GGGCCCGC             AGATGCGGGGTGAAG  57 53
    Dde_1106 1133469 .. 1133486 -  -2.6   -3.0263   ACGAGGGCCTCAACA             TCCGGA ATGTTA TCCGGT              AATGATACGTCTGCG  42 17
    Dde_1105 1133217 .. 1133238 - -14.5  -5.75342   GGTCTGGAAAAAAAA           GCGGCATTC CGGA GAATGCCGC            CTTGCAGGTCGGTTG 100 45
    Dde_1104 1132460 .. 1132496 -  -5.7   -4.2828   GCTGATGGAGGAAAA   GGTGCTCGCGGTACCC GGATCA GGGTTCGGCG-GCCCC    GGTTATTTCAGGCTG  69 243
    Dde_1102 NONE
    Dde_1101 1129260 .. 1129276 -  -5.8  -2.92613   GTGTAGCGGAAACTA              CCCCTG TAACG CAAGGG              CGGTCTGCCTGCGTG  51 6
    Dde_1100 1127564 .. 1127585 -  -2.1  -3.53811   GGTATTTGCGGGAAA           TCGCAAGGG GACA CCCCTGTGC            TGGCCGCAATCTTAC  47 37
    Dde_1099 1127246 .. 1127256 -  -8.2  -2.87132   GCGCTGCCGCATAGA                 CCGG TAT CCGG                 CGCCACGCCGGATCA  59 44
    Dde_1098 NONE
    Dde_1097 NONE
    Dde_1096 NONE
    Dde_1095 1124574 .. 1124596 - -11.3  -5.88471   GATCACGAAAAAAAA          GGGGGCGTGC GAGA GCA-GCCCCC           TTTCCGGCTTCGTAT 100 43
    Dde_1094 NONE
    Dde_1093 NONE
    Dde_1092 NONE
    Dde_1091 NONE
    Dde_1090 NONE
    Dde_1089 NONE
    Dde_1088 1118914 .. 1118944 - -17.7  -5.00616   CCGGCGCGGAAAAAA       GGAAACACCGCAC CTGAC GCGCGGTGTTTCC       TGCGGTATCAATGAC 100 33
    Dde_1087 NONE
    Dde_1086 NONE
    Dde_1085 1114975 .. 1114989 -  -7.2  -3.51924   CCTGTATTTACACAA               CAAGAT GTA ATCTTG               AAAAACGACTGCAAC  62 442
    Dde_1083 1114178 .. 1114190 -  -7.7  -3.57239   ATTGAAACAGGATAA                GAACG CAA CGTTC                CGCGTCAAGCTCCGG  62 222
    Dde_1082 NONE
    Dde_1081 1109594 .. 1109623 - -12.3   -5.0538   CCGGAGCGCAAAAAA       GAAGGGTTCAGAA TTTC TTCTGAACCCTTG        AATATGGCGGTGAGG 100 279
    Dde_1080 1109084 .. 1109101 - -11.3  -4.17914   GAGGTAACAAAAATA             GCGGCAT CTGC ATGCCGC              CCGCGCAATGTGCCC  88 344
    Dde_1079 1108312 .. 1108338 - -15.2  -5.29445   TGCGAAGAACAAAAA         CGCGGCTGCA TGGGTAG TGCAGCCGCG         TTTTATTACTTGCGG 100 97
    Dde_1076 NONE
    Dde_1075 1102653 .. 1102673 -  -5.4  -4.56775   ATGTCTGCGGAAAAA            GGACAGGA TTTTG TCCTGTAC            CGCCAGTAACAGTGC  73 128
    Dde_1074 1100845 .. 1100869 - -20.1  -3.97088   GCGGACAATAGTAAA          GCGGGAAGGCT GTC AGCCTTCCCGC          TTTTTTTATATGCAG 100 68
    Dde_1070 1095530 .. 1095546 -  -6.5  -3.30338   AGAAGTGGCGGACAA              TGCCCTG CGG CAGGCCA              AACGGCATGGAAAAA  54 144
    Dde_1067 1093294 .. 1093311 -  -6.9  -4.18164   AAGCGCCGAAAAGAA             CCGCCGC AGAG ACAGCGG              CTTTATGCTGGACGG  71 475
    Dde_1062 NONE
    Dde_1061 NONE
    Dde_1060 1086763 .. 1086786 -   -21  -4.72272   CCTGTTGATGAAAAA          GGGCGGCGGC GGGT GCCGCCGCCC           TGATAAAGCGGTGTG 100 49
    Dde_1059 1085459 .. 1085486 - -19.2   -3.2024   GAGAAGAAAATTATA        CCCCGCACGGTG TGCG CACCATGCGGGG         CCGGAAGGTCAGCTG 100 61
    Dde_1058 NONE
    Dde_1057 NONE
    Dde_1056 1083913 .. 1083924 -  -5.8  -2.76823   AACGTTGAAAAAAGG                CTGC CGGA GCAG                 GGAGGAAGCAGACTG  50 49
    Dde_1055 NONE
    Dde_1054 1081349 .. 1081372 - -18.2  -5.26119   CCGCCAAAAATAAAA          CCCGCCTGTC CGGT GACAGGCGGG           GCGGAAAAACGTCCG 100 193
    Dde_1052 1080090 .. 1080121 -  -7.3   -3.6422   TATCGCGGGAAAACA      CGTCAGAAGGG AGGAACAATA CCCCCCTGACG       ACAATGATAATCCCG  65 80
    Dde_1051 1079105 .. 1079127 - -19.2  -4.81249   CTGCAAACGGAAAAA           GGCCGCCTCT TTC AGAGGCGGCC           TTTGATTTTAGTCGG 100 57
    Dde_1049 1077305 .. 1077326 - -15.9  -4.30576   TCCGGATCATTAAAA           GGCCGCTCT GTAC AGAGCGGCC            TTTTCAGTTTTTATC 100 177
    Dde_1032 NONE
    Dde_1031 1057380 .. 1057401 - -15.9  -5.52384   CGGGCAGTAAAAAAA           CAAGCGCCG CGGA CGGCGCTTG            TCTGTCAGGCTGCGG 100 30
    Dde_1029 1054817 .. 1054827 -  -3.2  -2.50197   AACAGAAGAAACGAC                 CGCA GTA TACG                 TGATGGAAAGCAGGG  40 65
    Dde_1028 1052567 .. 1052583 -  -2.1  -4.18018   CGCCGCGATGTAAAA              GACTGCG CGG CGGTGTC              TGCTACCTTGAAGCG  56 28
    Dde_1027 1051934 .. 1051950 -  -9.3  -2.80816   GGGCCATGGATGACA              GGCCGGC AGC GCCGTCC              GCATCATGCAGACAG  60 115
    Dde_1026 1050787 .. 1050808 -  -9.3  -3.48593   GATGCGCGTACAGAA           CGCCCCCGC CGGA GCGGGCACG            TTTCAGAACAGCAGG  68 52
    Dde_1025 1050049 .. 1050088 - -26.5  -4.16842   GGCAGCCGGAATAAA  GCGCGGCCTGCGGTGCG TCAGTG CGCACCGCAGGCCGCGG   TGTTGAAACTGTATG 100 78
    Dde_1024 1049339 .. 1049354 -    -9  -3.06696   TTTTGGCGGAATATA              TGCCGT GTAT ACGGCA               TGTTGGGGAAATGCC  63 117
    Dde_1023 1047182 .. 1047211 - -17.2   -4.7254   ATCGGTCATGAAAAA       GGCCTGACCCGC GGAAAT GCGGATCAGGCC        AAGCTAATCATGTTC 100 77
    Dde_1022 NONE
    Dde_1021 NONE
    Dde_1020 1043124 .. 1043158 - -21.5  -4.52857   AGTGTGCAGATAAAA     GCCGCACACGGCACG CTTGC CGTGCCGTGTGCGGA     ATACCTGCCGGTTGT 100 92
    Dde_1019 1041766 .. 1041791 - -14.7  -3.55444   GGCGGACTGCTGAAA         CGCCCTCTTCC TCAC GGAAGGGGGCG          TTTTGTGTTGCAGGC  95 255
    Dde_1013 1035666 .. 1035689 -  -5.4  -4.57073   TATCCTGCTGAAAAA          TATACATACA CAAA TGTTTGTATA           ATGGGTTGTGAGTAT  73 73
    Dde_1011 1033951 .. 1033974 - -19.6  -5.55698   CAGAACGCAAAAAAA          GCCGGAGGCC TTGC GGCCTCCGGC           GTCAAAAGCATCAGG 100 52
    Dde_1010 NONE
    Dde_1009 NONE
    Dde_1008 NONE
    Dde_1007 NONE
    Dde_1006 NONE
    Dde_1005 NONE
    Dde_1004 1028370 .. 1028398 -   -11    -5.626   CAGGGCATAAAAAAA        GAGCGCAAGGCT TGTAC AGCATTGCGCCC        TTTAGGGAGCCGGGC 100 259
    Dde_1003 NONE
    Dde_1002 1026924 .. 1026934 -  -6.8  -5.08824   TCCGCATTGAAAAAA                 CTGC TCC GCAG                 GCTGCTTGATAAGGA  90 115
    Dde_0999 1023829 .. 1023847 -  -5.8  -4.08767   CTTACGGGGGTAAAA             CTGCCCCG GCC CGGCGCGG             AAGCCGGCGACCTGC  64 478
    Dde_0996 NONE
    Dde_0995 1020399 .. 1020427 - -13.8  -4.07568   GTTTGCGGGTCAAAA        CGGTGCCGCCCC GCGGA GGGGCGGCACAA        GTATCGTCCGGTGCA 100 45
    Dde_0994 NONE
    Dde_0993 NONE
    Dde_0992 NONE
    Dde_0991 1016544 .. 1016560 - -15.1  -4.24204   TATTCATATTCAAAA              GGGCCGC TGT GCGGCCC              CTTGTCTACTGGTCT 100 31
    Dde_0990 NONE
    Dde_0989 NONE
    Dde_0988 NONE
    Dde_0987 1013277 .. 1013287 -  -3.2  -3.91984   ACATCTTTCAAAGAA                 GGCA TAT TACC                 CCCCGCGGTTAGGCG  54 34
    Dde_0986 NONE
    Dde_0985 NONE
    Dde_0984 1010508 .. 1010531 - -19.6  -5.53991   GAGGGAGTAAAAAAA          CGGGCCGGCT GTAA AGCCGGCCCG           TTGTCATACTGGTTG 100 57
    Dde_0983 1009846 .. 1009888 -  -4.9  -3.83963   ACTGCGTAAAAAAAG TGCTACCGGAATATCTTTT TGAAC AACAGACATTCCGGCCGGA GGGCTGCTGTTTGGT  58 296
    Dde_0982 NONE
    Dde_0981 NONE
    Dde_0980 NONE
    Dde_0979 1007465 .. 1007483 -    -3  -3.82061   CTACAGACAAGAGAA             CACGCC GGACGGA GGCGGG             GTGACGCAAGGGTAT  54 196
    Dde_0978 1005701 .. 1005724 - -18.2   -5.1417   GGAGAAAAGTAAAAA          CGCCCGCATC TGCC GATGCGGGCG           TTTTGTATGCAGAGC 100 55
    Dde_0976 1004273 .. 1004304 - -10.9  -5.00884   AGGCGGCGCAAAAAA      GCAGAAACGGACC GCTGCG GGCCCGTTTCTGT       TACTCTTGAAAAATG 100 70
    Dde_0975 1002956 .. 1002973 -  -5.5  -3.18264   GTTGTCACGCATGAA             GAGCAGG AAAT CCTGTTC              GCGGCATTGCAGGAT  51 306
    Dde_0968  997680 ..  997698 -    -3  -4.59773   TTGGAGGTCGAAAAA             TGGAGGGC CTG GGCGTCCA             ACCTGGGACTGTGGG  69 335
    Dde_0964  988744 ..  988757 -  -5.3  -5.64274   TGATCGAGAAAAAAA               GAATG GAAT CATTC                AGTGGACGGCCCGAA 100 20
    Dde_0952 NONE
    Dde_0951  976278 ..  976306 -  -8.7  -2.71712   GCGTCGCCCGGAAAC        GCTCCTGTCCATG AAC CGTGGCCAGGCGC        TCAAGCTCAGCGGGA  60 32
    Dde_0914  941164 ..  941180 -  -4.4  -2.78384   GGTGTGTTCAGGACA              GGAACT CGTCC AGCTCC              CGCAGCAGTTCCTCG  45 1
    Dde_0913 NONE
    Dde_0912  939811 ..  939834 -  -8.8   -4.4078   CTTCCCCAACGAAAA          CAGGAGCAGC CGAG GCCGCTCCCA           TCGTCGGGTCCGGAA  85 44
    Dde_0908  934978 ..  935026 -  -2.4  -4.02022   GGCAACCATGACAAA CGGC--GCTGCAACGAATACCTCA GCC TGATGTATCTGATGCTGCTGGCCG GGTCATCTCAGGATC  56 490
    Dde_0893 NONE
    Dde_0892 NONE
    Dde_0891 NONE
    Dde_0890  918426 ..  918470 - -17.2  -5.06451   CACCATTTGAAAAAA GACAACCCGTCTCTCCAGAG TGATT CTCTGGGGTGACGGGTTTTC TTTTTCCCCTTGTAT 100 331
    Dde_0886  915755 ..  915794 -  -4.3  -3.09635   ATTTTTATTAGCCAA TCGGCTG-C-CCGCTGTCAA GGG TTG-CTGCGGCGTCAGCCGT CCGGAGCGGCAGCAA  47 18
    Dde_0885  915498 ..  915515 -  -9.8  -4.51378   ACTGATATGACAAAA             GGCGGG TCATTG CCCGCC              TTTTATCCTGTGATC  88 53
    Dde_0884  914462 ..  914506 -  -3.4  -3.15364   ACAGCATGAAAATGA CATGCCGGCCGGTGCTCCGGAC CAT GGCTAG-GTACCGGCCTGC-TG CATGGTCAGCGCCAC  43 8
    Dde_0883  914119 ..  914133 -  -5.8  -3.80018   GTCAGAGATGAACAA               GAAAAA AAC TTTTTC               TATTTTATGACAATG  63 116
    Dde_0882  913194 ..  913223 - -16.5  -2.87132   CGGTGCCGGTACATA       CAGGCGGACAGTT TTGT AACTGCCCGCCCG        CATTGCATCATTCTG  93 173
    Dde_0880  910566 ..  910597 -   -16  -3.36785   GTATATTGTAATTAA      GAAAAGCCCGCGAA CTTG TTCGCGGGCTTTTG       CGGTATGACGGGACA 100 70
    Dde_0875 NONE
    Dde_0874  903009 ..  903034 - -11.7  -2.78384   TCTTTTGCCATGACA         GGCGCGGCCGG TTAT CCGGCCGCGTT          TTTTTGTATGCAGAA  72 187
    Dde_0871  899950 ..  899975 - -16.1  -5.14965   AGGTCTATCAAAAAA         GCCCCGCGTCG GTTC CGATGCGGGGC          TTTTGTTTTATTCAG 100 43
    Dde_0870  899452 ..  899494 -  -5.4  -3.51934   TCGGCCTGATAAACA GATTGGCGGCTCACCCCGAG CTG CCTGCAACAAGCCGCCAAGC TTACTTTGGCTTTTT  55 26
    Dde_0869  898536 ..  898548 -  -3.3  -3.21099   GTTCCGCATCAGCAA                CGGGA AGG TGCCG                TTCAGGCGCGGGGGC  45 133
    Dde_0868  896477 ..  896504 -  -8.4  -4.32482   AGGCACAACGCAAAA        GGCCCCGCAT CTGTCTGC ATGCGGGGCT         TTTCGTGTAACAGAA  81 138
    Dde_0865  892197 ..  892216 - -11.4  -4.77567   ATGGGTATAATAAAA            CCCGCTGA TATG CCAGCGGG             TTTGAAAAAAATTCA 100 58
    Dde_0864 NONE
    Dde_0863 NONE
    Dde_0862 NONE
    Dde_0861 NONE
    Dde_0860 NONE
    Dde_0859 NONE
    Dde_0858  886602 ..  886616 -  -8.6  -2.71364   GCACGTTTTCAACCA               CGATGA CCG TCATCG               CCTATACCCTCTTTT  57 4
    Dde_0857 NONE
    Dde_0827 NONE
    Dde_0826 NONE
    Dde_0825 NONE
    Dde_0824  847813 ..  847832 -  -4.2  -5.42259   TTATCTGTAAAAAAA            GCC-GACCG CAC CTGTCAGGC            GGTTTACCAGAATGA  90 29
    Dde_0823  846794 ..  846812 -   -16  -5.05601   TATGACATACAAAAA             GCCCGCGT AAT ACGCGGGC             TTTTGTATGCGGGCA 100 51
    Dde_0821  842783 ..  842807 - -14.9  -2.71144   TACTGGGGTGAATGA          TGCGCCGCGCA GAC CGCGCGGCGCT          GACTGTGGCGTGTGC  83 214
    Dde_0817  837340 ..  837358 -  -7.4  -4.60487   TACGAGCTGGAAAAA             GCGGGT ATTCTCA ACCCGC             GTTCAGGCACGGGGA  79 217
    Dde_0814 NONE
    Dde_0813 NONE
    Dde_0812  832281 ..  832311 - -16.9  -3.59698   GTACTTCAGACAGAA       GAGGGGACAGGCG TTTTC CGCCTGTCCCCTG       CAACTGCGGTTGCAC 100 50
    Dde_0811  830717 ..  830730 -  -8.1  -5.72622   CGGATAAATAAAAAA               GGGAC CGGA GTCCC                TTATGGTATGCATAA 100 54
    Dde_0810  829845 ..  829862 - -12.7  -6.13503   CAGCAATAAAAAAAA             GCTCCCG CTTG CGGGAGC              TTTTGTGCTGTCAGC 100 36
    Dde_0809  829211 ..  829233 - -10.5  -2.71731   CCGATGGTGTAAGGA           GCCGCCGCC CCTTC AACGGCGGC           TTCCCGGGACAGTCC  66 55
    Dde_0808 NONE
    Dde_0807  826583 ..  826604 -   -13  -3.95153   GCAACCATGCAGAAA           GGCGCAGC ATGGGG GCTGCGCC            TTTCATATGGCGGAA  93 82
    Dde_0804 NONE
    Dde_0803 NONE
    Dde_0802 NONE
    Dde_0801  821028 ..  821047 -  -7.1  -3.92075   AGTCGCAGTCAGAAA            GGCACCG GCGTGG CAGTGCC             GCGCTTCCGTTACTT  68 35
    Dde_0800  819707 ..  819723 -  -2.1  -4.07568   TTTCGCGCGGGAAAA              TCCGGAG CAG CTGCGGC              CTTTTATCCGCCGCC  56 226
    Dde_0798 NONE
    Dde_0797 NONE
    Dde_0796  815772 ..  815800 - -16.8  -5.00616   GTGTCCGGTAAAAAA       GGCCGCATGCTCC TTGC GG-GCATGCGGCC        TCCGGTCTGCGGTCA 100 38
    Dde_0795  814443 ..  814465 -  -2.7  -4.07568   TTCCCTTGCGGAAAA          GCACT-CTGT ATAA ACTGAAGTGC           AATGTTTATGTCGAA  56 261
    Dde_0793  814049 ..  814064 - -11.8  -5.76633   GCAGACATAAAAAAA              GGCCGC GTAT GCGGCC               TTTGAATTCGAGACA 100 59
    Dde_0787 NONE
    Dde_0786  806452 ..  806466 -  -4.2  -4.36914   GCGGTTCGGACAAAA               GGGACA TGT TGTCTC               CGGTACCCTGCCACC  66 302
    Dde_0785 NONE
    Dde_0784  804706 ..  804743 -  -9.3  -2.84878   TCTTGCAACTGAAAC   TGAGCAGTTTGAGGTGCG ATG CGCAGCTCAAACCA-TCA   TCTGCTCAAAACTGG  61 365
    Dde_0778  798962 ..  798989 - -11.2  -4.59069   AGGACAAGCAGAAAA        TTGGGGGCAGGG TTAA CCCCACCCCCAT         AGAGCTCGATTCAGC  95 349
    Dde_0775 NONE
    Dde_0774  797250 ..  797260 -  -5.4  -3.22298   TTCATTGAGGAGTAA                 CCAT TTG ATGG                 CCTGAGTCAAGGCCG  52 77
    Dde_0773  796243 ..  796272 - -17.2  -4.82667   TGACGACAGTAAAAA       CGGGCACACGGT TGTTTT ACCGCGTGCCCG        CTTCGTGTCGGTGAG 100 55
    Dde_0770 NONE
    Dde_0769 NONE
    Dde_0768 NONE
    Dde_0767  791190 ..  791201 -  -7.2  -5.86061   TGTGATGAAAAAAAA                CCGC CCCG GCGG                 AGCGCTGACCGTGCT 100 503
    Dde_0765  789500 ..  789519 -   -15  -6.19302   AGAGAACAAAAAAAA            GCGGGTGC ACAG GCACCCGC             CGTAATTGAGCGGTA 100 45
    Dde_0762  788656 ..  788677 - -15.9  -5.61596   AGCGGCATAAAAAAA           GGCGGAAGC TTGC GCTTCCGCC            TATGCGAGCAATTGC 100 47
    Dde_0757  782899 ..  782918 -  -2.8  -3.82097   CCCAAAGCCATGAAA            CCCTCC TGCGCTTC GGAGGA             TTATCCTTTATTTTC  54 162
    Dde_0756  781305 ..  781318 -  -3.1  -2.98823   GCGGGCTGATAGATA               CG-CAG CAT CTGGCG               GAACGCTTTCTGGAC  42 246
    Dde_0753  779005 ..  779019 - -11.4  -3.36823   CCGCGGAAAACGGAA               CAGCGG TTT CCGCTG               CGTACAGCGCCCTGC  73 257
    Dde_0742 NONE
    Dde_0741 NONE
    Dde_0740 NONE
    Dde_0739 NONE
    Dde_0738 NONE
    Dde_0737 NONE
    Dde_0736 NONE
    Dde_0735 NONE
    Dde_0734 NONE
    Dde_0733 NONE
    Dde_0732 NONE
    Dde_0731 NONE
    Dde_0730 NONE
    Dde_0729  751583 ..  751594 -  -7.2  -4.08692   CAAGTCCGCCTAAAA                CGGG AATA CCCG                 GTAAGGATTGCCGGT  74 8
    Dde_0728  749550 ..  749573 - -13.8  -3.27786   TTTAAAACGCATGAA          CCGGCACCTC TGAC GGGGTGCCGG           TGTTTTTTTCCGCAG  87 64
    Dde_0724  745127 ..  745145 -   -11  -2.62184   GTGCTGCGGAGAGCA             CACACCCA AGG TGGGCGTG             AGCCTTATCTGACGG  68 56
    Dde_0721 NONE
    Dde_0720  738847 ..  738873 - -17.3  -3.30124   GGTCAGGCCGGATAA         CGGGCGCACGC ACATG GCATGCGCCCG         GTTCCGCAGACCGCT 100 157
    Dde_0712 NONE
    Dde_0711 NONE
    Dde_0710  726944 ..  726956 -  -4.7   -3.5774   ATCGAAGGCGGCAAA                GGGCG TTT CGGCC                TTATCACGCCGCTTT  53 329
    Dde_0705  723655 ..  723667 -  -3.3  -2.90212   GCAGTATGTTATACA                GCTAG GAA CAAGC                AGGGGGAAGTCAATT  42 6
    Dde_0704 NONE
    Dde_0703  720328 ..  720351 - -19.6  -4.20516   TTTGCACGGAATAAA          CCGGCCGGTG CATG CACCGGCCGG           TTTTTTTTATTCAGT 100 62
    Dde_0700 NONE
    Dde_0699 NONE
    Dde_0698  713517 ..  713529 -  -7.7  -4.11216   GCGTGAGCTGGAAAA                CTGCA TTC TGCAG                GCCGCCGTCAATGCG  74 516
    Dde_0696 NONE
    Dde_0695 NONE
    Dde_0694 NONE
    Dde_0693 NONE
    Dde_0692  705929 ..  705960 -   -26  -3.35679   GCCGTCCATGCAGAA      GCGGCCCGCACCAT ACAT ATGGTGCGGGCCGC       TCCGTTATGGGACTG 100 281
    Dde_0690  704248 ..  704304 - -27.5  -3.42078   GAGATGTTATTAGAA CTGGAGCTGCCCTGCTAAACCAACCGC TGA GTGCCCGGTTTAGCAGGGCAACTCCAG CGGTGGCTGACACGC 100 234
    Dde_0688  703982 ..  703997 -  -2.5  -3.42274   AAAACAGCCAAGCAA              GGACA CGCGAC TGCCC               GTAGCGTACTGGAAC  45 59
    Dde_0683 NONE
    Dde_0682 NONE
    Dde_0681 NONE
    Dde_0680 NONE
    Dde_0679  695242 ..  695258 -  -2.1  -2.52464   CGCGGCGGGAATGCA              TTCCCGC CGC GCGGCAT              GAGGTTAGGGTACCG  38 30
    Dde_0678  693605 ..  693618 -  -3.7  -4.08144   TTCATCAATGATAAA               GCCGG CGCC CCCGC                ACTGCCTTATGAATC  60 408
    Dde_0676  692893 ..  692916 - -17.4  -5.60993   CGGGGCATAAAAAAA          CGCGGCCCGC AAAG GCAGGCCGCG           TTGCAGATACAGTTC 100 47
    Dde_0671 NONE
    Dde_0670  684864 ..  684883 - -12.8  -5.53288   GGGAAGGCAAAAAAA            GGCGGACC GTAA GGCCCGCC             TCTGCAGTGGTGTTC 100 50
    Dde_0669  684166 ..  684180 -  -2.7  -2.91684   GTATAAGGATGAAAT               CGGGC ATGGG GCCTG               CAGGGGTAGATGGTT  42 39
    Dde_0668  682936 ..  682966 - -16.8  -4.71426   CGGGTATGAATAAAA       GGCTGCTCCGGGAC GTT GTTCCGGGGCAGCC       TTTGTGTTGCAGGAT 100 65
    Dde_0661  677820 ..  677833 -  -5.9  -4.12532   GTTTCTATAGATAAA               CCACC GACG GGCGG                TTAGCTCAGCTGGGA  67 302
    Dde_0657 NONE
    Dde_0656  674307 ..  674337 -  -6.1  -3.05384   CCCTGCCTGATTGAA      TCCG-TCCGGCG GATGCGCG CGCCGGAGCGGT       TCAGCGGCGCGGGGC  52 26
    Dde_0653 NONE
    Dde_0652 NONE
    Dde_0651 NONE
    Dde_0650 NONE
    Dde_0649 NONE
    Dde_0648  666650 ..  666677 -   -17  -3.65351   TCACGGGGAGCGAAA        CGGGGCGGAAGC GTCT GCTTCCGCCCCT         GTTGTTGTTATTCGT 100 33
    Dde_0647  666106 ..  666129 - -18.2  -4.65895   GCCGGTACTGAAAAA          GCGGTCTGCC TGAT GGCAGACCGC           TTTTATTGCGGTATG 100 57
    Dde_0642 NONE
    Dde_0639  657959 ..  657969 -  -6.8  -3.26471   TGATTTGCATAGCAA                 CCTC CCC GAGG                 GACGCTGTGACATCT  56 39
    Dde_0638  657462 ..  657488 - -13.1  -4.53303   CAGGCTTATACAAAA        GAACAAGGCGGC ATGA GCCGCCTTGT-C         TGTATTTATGGCATG 100 185
    Dde_0631 NONE
    Dde_0630  650077 ..  650115 - -12.4  -4.11216   TGTGCAGCGGTAAAA   GCGGCGGACGGCCG GGCGTGTCCTG CAGCCGTCCCCCGC   AGGGCCGGTTTAGCA  91 64
    Dde_0629 NONE
    Dde_0628  647229 ..  647243 - -11.4  -2.72344   CGGCAGGGTCAATTA               TGCCGC TTT GCGGCA               CGCGGCAGAGGCAGT  69 63
    Dde_0627 NONE
    Dde_0626  645350 ..  645374 - -19.3  -5.24129   GCCGGGCATAAAAAA          GCGCCGCACCC GAA AGGTGCGGCGC          TTTGTCAGGCGGAGA 100 54
    Dde_0621  640611 ..  640634 -   -14  -5.83211   GAGCAAAAGAAAAAA          GCACTTATGC TATC GCATAAGTGC           TTAATTTCCTTGGCG 100 313
    Dde_0618  638254 ..  638265 -  -5.8  -3.09823   GGCCTGAAAAGTAGA                GGCT ATGC AGCC                 ATTCTCAGTTTTTGG  52 16
    Dde_0617  637494 ..  637506 -  -7.7  -5.42975   TTACATAAATAAAAA                CAGCA TAT TGCTG                ATTGCGTTTGTCACT 100 109
    Dde_0615  636682 ..  636697 -  -6.2  -3.67068   AGGAAAACTGTCAAA              TCTGTA ACGG TACAGA               TGGTGATTATTATAT  60 289
    Dde_0613  636561 ..  636579 -  -3.2  -3.46183   ATCCAGAAAACAAAT             TTGTGAAT ACT ATTCAGAA             GTGCCGCTGAAGCGA  47 16
    Dde_0612  635364 ..  635399 - -20.4  -4.08216   TTATGGTGTGCAAAA    TGCGGGGGACAGGCAG ATAT CCGCCTGCCCCCCGCC     TCAGTCTGCGTGTCA 100 38
    Dde_0611  634349 ..  634373 -  -9.2  -4.59773   TGCGATCCTGAAAAA         GCGCGGCGGGC GTGT GCGCGCCGC-C          TTCTGGTTACACCTT  89 32
    Dde_0610  633114 ..  633124 -  -2.4   -3.6579   AATCTACCTCAAGAA                 CCGG CAT CAGG                 CCTCTCCTTCTTTAC  50 61
    Dde_0609 NONE
    Dde_0608  631564 ..  631589 - -20.5  -4.33754   AAGTACAACGCAAAA         CGCCGTCGTCC CTGC GGACGACGGCG          TTTTTTTTTGCTGCG 100 74
    Dde_0599  622432 ..  622473 -  -5.7  -3.16564   GCGGCACTGCATGAA CCCTGCGGCGGGCGGATAAC GCT GCTATCCGCCCGCCTT-GTT CCCTCTTCACTTGCC  54 32
    Dde_0595 NONE
    Dde_0594  617524 ..  617542 - -13.1  -4.91873   GATATGAATGAAAAA             GGGCGCC TTTGC GGCGCCC             TTTGGTGTTTTTTTG 100 53
    Dde_0588  611135 ..  611149 -  -5.6  -4.84359   GGACCCTGATAAAAA               GCGGAA CTA CCCCGC               GACTATTGCCCTGCG  79 472
    Dde_0577  603310 ..  603329 - -13.6  -3.53343   AAGGGGCGTCGTAAA            GGCCGCAA CGCG TTGCGGCC             GGTTTTCAGGTGCGT  89 85
    Dde_0576 NONE
    Dde_0575  600597 ..  600609 -  -4.7  -3.25942   ACGCCGTCACAGGAA                CACCG TGA CGGGG                GGTGCGCGGCCGTAT  49 118
    Dde_0569  593573 ..  593592 - -16.4  -3.37056   ATGATGCATGCATAA            GGGCGGCC CGCG GGCCGCCC             TTTCTTTATGTGCAC 100 82
    Dde_0567 NONE
    Dde_0566  589629 ..  589650 - -13.7  -4.66537   CGGTGCAATACAAAA           GGCAGGCGC ACAT GCACCTGCC            TGTCGTATCGTCCGG 100 62
    Dde_0565 NONE
    Dde_0564 NONE
    Dde_0563  586852 ..  586875 -  -3.9  -4.15044   GCCGGCTTGAAGAAA         GC-AGCA-GGC ATCA GCCGTGCTTGC          TTATGTAATGACTGT  60 12
    Dde_0562  586524 ..  586543 - -11.4  -2.62024   CAGTACCAGAACGCA            CCCGGCCCC GTG GGGGC-GGG            CGGTAACTGCGCCGT  66 102
    Dde_0559 NONE
    Dde_0558  580386 ..  580417 - -15.8  -4.58466   CTGACAATGACAAAA      CGACGCGCCCCGTC ATGC GACGGGGCGCGTTT       TTTGTGCGCTGAGCC 100 61
    Dde_0555  575325 ..  575364 -  -7.1   -3.6869   GATAGCAACGGGAAA  CATGACGCCGTCCTATCA GGTGG CG-CAGGACGGCGGCGTG  CGGCCGGTATATTTT  63 204
    Dde_0553 NONE
    Dde_0552  572405 ..  572445 - -21.4  -5.63103   CTGTAATGAAAAAAA GGCAGGCACGG-AAA-CCGG ACA CCGGTTTTTCCGTGCCTGCC TTTATTATCTAACGC 100 34
    Dde_0549 NONE
    Dde_0548  564561 ..  564600 - -25.2  -3.01791   ACGGTGGCCGGAACA  GCATGACGGCCGGAACAG GTAA CTGTTCCGCCCGTCATGC   TTGCTTTTTTTGTCT 100 72
    Dde_0538  549157 ..  549179 -  -4.1  -5.67967   ATGAGGATAAAAAAA          GT-GTACGGG TAAT CCCGTGCGAC           GGAACAGATGTGCCG  91 42
    Dde_0537  547636 ..  547652 -  -7.9  -2.50816   TGGTGATGGAGCAAG              GCCCGCA GCA TGCGTGC              ACAAGCACTCTTGCC  53 45
    Dde_0536  545674 ..  545685 -  -2.2  -3.01712   GCGTGTTGCTGAAGA                GCAG GCCG CTAC                 GGTTCCTGTGCTGCG  42 22
    Dde_0535  542850 ..  542860 -    -4  -4.13767   GTTGTCACGGGAAAA                 TCTT CGG AAGA                 ACCGGCTTCTGAGGA  62 264
    Dde_0533  540734 ..  540749 -    -6  -2.78463   AGGGCTTTTATTACA              GCAGGC CCGT GCCGGC               TGCGGAGTTTGAAGA  49 130
    Dde_0530  535946 ..  535957 -  -7.2  -2.57211   AGTCGCTTTCAGAAG                CGGG TATG CCCG                 TGTATGCCGAGTGCG  50 458
    Dde_0525  531718 ..  531736 -  -2.2  -3.72695   ACCTCTCGTATGAAA             TGGCCGCA CGC CGCTGCCT             TGCCCGTGCGTGTGA  50 60
    Dde_0524  531386 ..  531397 -  -7.2  -3.25192   CGCAACCGGACAATA                CCGC AGGG GCGG                 AAAAAAAAGACAACC  59 68
    Dde_0523  530727 ..  530751 -  -9.4   -2.8507   CCATTCAATGAAGCA         CG-CGTTGACA TATT TGTCAACGTCG          CCTGTCAGAGCATGC  60 30
    Dde_0522 NONE
    Dde_0521 NONE
    Dde_0520  527790 ..  527813 - -17.4   -4.4078   TGCGGGCAAGTAAAA          GAGGGCGCGG TTTT CCGCGCCCCC           GTCAGTTGCCGTGTC 100 86
    Dde_0519  526879 ..  526905 - -18.8  -4.96848   TGCGGCATATAAAAA         GGGAAGCCCTCC TGC GGAAGGCTTCCC         CCGTGTGCGGCATGC 100 49
    Dde_0518  525249 ..  525274 - -16.9  -3.40403   CCGTCCGGATGAGAA         GCCGCCCGCTGC AGA GCAG-GGGCGGC         TTTTCTTGTTTTGCC 100 54
    Dde_0516  524383 ..  524403 -  -2.6  -2.58822   CTGCGCACAGAACAC           GCAG-C-GTC CCG GACAGCCTGC           AAACGGAATGAAAAC  38 116
    Dde_0515  522997 ..  523034 - -11.9  -2.60992   AATGTGCTCAAAGAG   GCCGCCGC-GCAGAAGCC TGA AGCTCCGGCTGCGGCGGG   TATGCAGCATAACGG  69 444
    Dde_0512  520693 ..  520711 - -13.1  -3.32647   GCCGAAGGACAGCAA             CGGCCCG TTTTG CGGGCCG             TTTTTGCGTGTACTT  84 48
    Dde_0509  517407 ..  517420 -  -8.1  -5.06414   GGCCCCGAAGAAAAA               CGCAG CATT CTGCG                CGAGCTGTTTCTTTC  91 137
    Dde_0505 NONE
    Dde_0504  511167 ..  511200 - -17.6  -5.40072   GTGCGTTTAAAAAAA     GCCCTGTTCCTGAC AGGATA GTCAGAAACAGGGC      CGGAAGTGTGCGGCT 100 50
    Dde_0503  510501 ..  510511 -  -5.4  -2.75252   ATCAGCGCAAGAGTA                 TGAG ACA CTCA                 CCACCACCAGCGCGG  47 23
    Dde_0502  508423 ..  508446 -  -8.9  -4.17958   AATATTGTTAACAAA          GGCTATCCC TGGGTC GGAATAGCC           TTTGTTGTATAGTTC  80 160
    Dde_0501 NONE
    Dde_0500  507388 ..  507417 - -19.3  -3.90112   CTCCCCCGAATTAAA       CAGCCCCCGTCCG GTAC CGGACGGGGGCTT        AGAAATCAGCAACAC 100 49
    Dde_0499  506805 ..  506825 - -11.9  -5.48063   ACGGAATACAAAAAA            GCCTTTCCC CGC GGAAAAGGC            TTTTTTTTGTGTGTC 100 50
    Dde_0487  496333 ..  496352 -  -2.8  -3.82097   CCCAAAGCCATGAAA            CCCTCC TGCGCTTC GGAGGA             TTATCCTTTATTTTC  54 162
    Dde_0486  494845 ..  494863 -  -8.8  -2.60075   GCGTGGCGAAGCAAC             GGGAAGAC TGC GTCTGCCC             TGGCGGGAAGAACAG  57 135
    Dde_0482  491691 ..  491713 - -16.2  -3.31144   TGCGGACTGTGACAA           GCCCCGCCGG TAA CCGGCGGGGT           TTTTTTCGTGGTGCG 100 356
    Dde_0479  487648 ..  487666 -   -16   -3.7732   GGCGCATATGAAGAA             CCCCCAGC TAT GCTGGGGG             GTACCTTTTTTATTT 100 64
    Dde_0471  481952 ..  481963 -  -2.2  -3.05935   ATATGCGGCACGCAA                GTCCG TCA CGG-C                ATGGAGCAGTATCCG  42 203
    Dde_0469  481382 ..  481394 -  -6.2  -3.35679   TGCCTGCAGTGATAA                GCCC GTGGT GGGC                GTGGTGGACGGCGGC  56 388
    Dde_0460  470558 ..  470571 -  -2.3  -3.09878   TGTACGTATGGAATA               CCACA TGGT TGAGG                ATACTACAGAAAATG  42 29
    Dde_0459  469709 ..  469748 -    -4  -3.50853   CGGCGGCAATGATAA  CTCCGCAGGCTGCGCGGA TATG TCGGCTCCGGCGGCGGAA   CAACAGGTTATCATC  51 73
    Dde_0458  467334 ..  467368 -  -6.9  -4.57837   ACACGGGCGGAAAAA     GCGTTCAGGCCGCCC CGTAC GGGCGGCCTGTCTGT     TTTTTTGTGCGGGGT  78 111
    Dde_0443  446975 ..  447006 -  -3.6  -2.98823   TGTCCGGCAGATATA      GCGGCAGATATAGC GGCA GATATACCGGCAGC       CATGCGCCGCTCCGG  44 417
    Dde_0437  443102 ..  443122 - -12.5  -2.88249   GAGATGGCCTACATA            CGCAAGGCG GTG CGCCCCGCG            AGGGAAATCGCGTTG  74 511
    Dde_0434  439285 ..  439309 - -17.1  -4.56597   CGTGCGCCGGAAAAA          TGCCGCACCGG TGT CCGGAGCGGCA          TCTGCGGGCGTATGC 100 104
    Dde_0433 NONE
    Dde_0432  437844 ..  437872 - -18.9  -5.09225   AGCGGATGTAAAAAA        GCGGGCAGGATGC GGT GCATCCTGCCCGT        CGTTGCATGCGGCCG 100 108
    Dde_0423 NONE
    Dde_0422 NONE
    Dde_0421 NONE
    Dde_0420 NONE
    Dde_0419 NONE
    Dde_0418 NONE
    Dde_0417 NONE
    Dde_0416 NONE
    Dde_0415  411771 ..  411782 -  -3.6  -4.96848   GCTGGGACAGAAAAA                GCGG TTGC CCAC                 CGTGGTGGACGCTTC  78 258
    Dde_0412 NONE
    Dde_0411  406545 ..  406583 - -12.4  -2.83403   GGCGTGCCATGAAAG  TGCAGGCACCCCCGTCC GCAACA GGGCGGGGGTGCC-GTA   TTATTGGGGTTATTC  72 35
    Dde_0406 NONE
    Dde_0405 NONE
    Dde_0404  399852 ..  399875 - -12.4  -5.61596   ATTTCCACAAAAAAA          TAAGGCGGGC AGAT GCCCGCCTTG           TTCTTTGGAGTTTTG 100 44
    Dde_0403  399194 ..  399214 -  -2.6  -3.71873   TTATGCATACGTAAA            TCCATAAA AAAAG TTTGTGGA            ATCCCGACGAGTGCC  50 44
    Dde_0402 NONE
    Dde_0401 NONE
    Dde_0400  393286 ..  393305 -   -15  -5.00895   TGCATGACAGAAAAA            GGGCCGGA ATAT TCCGGCCC             TTTCTGTGTCTGTGC 100 62
    Dde_0394  387314 ..  387335 -  -7.2  -3.92659   TTCGTAAAACTGAAA           TGCGCTGC CTGTGT GCAGCGCG            GGGGAAAGACTCTTC  71 103
    Dde_0393  386525 ..  386538 -  -9.5  -5.58454   GGCAGATGAAAAAAA               CCGCC CGGA GGCGG                TTATCCTGACGGGGG 100 41
    Dde_0392  385701 ..  385719 -    -3  -3.71873   TCACCGACATTGAAA             TGCCCAGC ATG GACGGACA             CAATCTGTGCAAACG  52 298
    Dde_0377 NONE
    Dde_0376  370663 ..  370697 -  -7.8  -3.01712   GTGCGGCGGTTAATA     CGCGGAGGCTGCAG GGGCCGG CTACAGCATCCGCT     CCCAGTCTATGCGTC  57 12
    Dde_0375  369729 ..  369741 -  -9.1  -5.41746   AACTGTTCAAAAAAA                GGCAC TGT GTGCC                GGAGTAAGCCTACTT 100 4
    Dde_0374  367857 ..  367882 - -23.3  -5.54894   AAGGCATGAAAAAAA         GCGGCGCGGCC GTAT GGCCGCGCCGC          GGTGATGCCGGATGG 100 46
    Dde_0373  367052 ..  367075 -  -4.4  -3.75665   GCACACCGGACGAAA          TCAGCCAGGC ATGG GCGCGGCTGC           TGTCTCTGCAGGGTG  56 119
    Dde_0371 NONE
    Dde_0370  361424 ..  361445 - -15.9  -4.72986   TATGCGTATGAAAAA           GGCTTCCCC GTCG GGGGAAGCC            TTTTTGTTTTTGCAG 100 88
    Dde_0368  359201 ..  359215 -    -7  -4.13014   CGGATATGTTGAAAA               GCGCCG CGG CGGTGC               CCGCATGGCCGCTGA  71 134
    Dde_0364 NONE
    Dde_0363  353913 ..  353940 - -17.8  -2.61548   CTGCACCATAATTGA        GAACGCCGGACA GGAC CGTCCGGCGTTC         TGTAAATTGTTTATG  95 118
    Dde_0362  351983 ..  351997 - -11.4  -3.24329   GACGCGGAAGGAAGA               CGTGCC TGC GGCACG               CTCAGGCGGGTGCGG  74 128
    Dde_0361 NONE
    Dde_0360  348664 ..  348690 - -16.5  -5.32882   CATGATCATAAAAAA         GCGGCCCCGGC GTCAT GCCGGGGCCGT         TTGTTTTATCTGCGG 100 52
    Dde_0358  346691 ..  346743 - -28.8   -4.4261   GCGGGAAGAGGAAAA TAAGAACAAAGCCACGCACGG-GCC TATG GGCACCGTGCGTGGCTTTGTTCTTG TTATGCAGGCAGGCT 100 42
    Dde_0356 NONE
    Dde_0355 NONE
    Dde_0354 NONE
    Dde_0353 NONE
    Dde_0352 NONE
    Dde_0351 NONE
    Dde_0350  339289 ..  339300 -  -7.2  -3.00498   TACAGGTGACAGAGA                GCCC GACT GGGC                 GGGGCACGGCGGGCC  53 433
    Dde_0348  337930 ..  337949 -   -15  -6.09133   CAGGCGAAAAAAAAA            GCCCGTGC ATAG GCACGGGC             TGTCGGGCAGCGTGT 100 51
    Dde_0345 NONE
    Dde_0344 NONE
    Dde_0343 NONE
    Dde_0342  332203 ..  332216 -  -9.5  -4.25283   AGGGGCGTATGAAAA               GCGCC TCGG GGCGC                GTGGGTGCACTGCGG  86 130
    Dde_0341 NONE
    Dde_0340  330004 ..  330033 - -15.1  -5.40072   TGCGGGTGAAAAAAA       CAGGCCGGAAGTAG TAT CC-CTTCCGGCCTG       TGCATTTTCAGATGC 100 50
    Dde_0338  327892 ..  327902 -  -4.6  -3.08133   TATTCAGGTATGGAA                 CGCC GGC GGCA                 GGGTGCTGTATGACG  47 351
    Dde_0332 NONE
    Dde_0331 NONE
    Dde_0330 NONE
    Dde_0329  317303 ..  317334 - -15.1  -4.84527   CTCACACAGGAAAAA      CGCTCCGG-CGCGC ATGTG GCGCGTCCGGGGCG      TTTTTAGTACTGCGG 100 69
    Dde_0311  300359 ..  300389 -    -9  -3.50393   GGCGATTCCATACAA      TGCGCGCTGGGGC GGATGA GCCGCAGCG-GCA       TAGCCCAGCTGCCGG  66 233
    Dde_0307  295723 ..  295772 -  -4.1  -2.57423   ACATGCATCAATTGA CACGGCACCGCAAGGGGCGGGCG GACGGA CGGATGCCCC--GCGGTGCCCCG CGGTGTCCGGCGGGG  42 41
    Dde_0306 NONE
    Dde_0305  294394 ..  294404 -  -5.4  -4.07568   TTCCGGCGGGCAAAA                 TGTG CGG CACA                 TCGGGCGGAGCATCG  65 65
    Dde_0304  293500 ..  293520 -    -4  -5.40072   CCTTTCTTAAAAAAA           TGTCACTGC TGAA GCAGCG-CA            CGTGCTGATGAAAGT  86 260
    Dde_0303  293036 ..  293050 -  -2.7  -2.78384   CCGCCCCGCATCATA               TGGCG GCATA CGCCG               TGTTGCTGCGGCAGT  41 57
    Dde_0302 NONE
    Dde_0301  291500 ..  291524 - -15.8  -3.41767   AGACGGCAAAATACA          GGGAGAAGGC TTCAG GCCTTCTCCC          TTTTTGTGAGCATCT 100 213
    Dde_0292 NONE
    Dde_0291  279721 ..  279745 - -14.3  -4.61199   ACTCCATACAGAAAA          CGCCCCGAC GGTGCAG GTCGGGGCG          TTTTTCGTAGTGGTT 100 51
    Dde_0290  279215 ..  279237 -  -2.7  -4.33151   GACCAGAATTGAAAA           CATGCCATT CTTTC AACTGCATG           ATATTTAATGATAAG  62 30
    Dde_0289 NONE
    Dde_0288  276723 ..  276750 - -16.4  -3.78597   AGTCATGAAGGCAAA        CCGCACGAGACA GCAC TGTCTCATGCGG         TTTTTGCTGTTCTGC 100 83
    Dde_0286  275640 ..  275657 - -11.3  -5.28176   CTGAGGTATAAAAAA             GGCATCC CTGC GGATGCC              TTTTTTTGTTACAGG 100 66
    Dde_0283 NONE
    Dde_0282  272970 ..  272988 -  -4.5  -4.07568   TTGCTTTCCTGAAAA             TGGCGTG TGCAG CACGTCA             GCGCATGCGCACCGC  62 158
    Dde_0281  272434 ..  272449 - -11.8  -6.10295   TGAACATAAAAAAAA              GCCCGC ACAG GCGGGC               CGGAAAATTTGCAGA 100 50
    Dde_0280  272051 ..  272062 -  -2.2  -4.48743   AAAACTTTAAACAAA                GTAC GTAC GCAC                 AGGTCAGAAAGATAC  62 211
    Dde_0278 NONE
    Dde_0277  269189 ..  269218 - -25.1   -5.4251   GGCAGAGACAAAAAA       CAGCGCCTCCGGC CTGT GCCGGAGGCGCTG        AAAAGAGACATGAAG 100 47
    Dde_0276  267676 ..  267699 -  -3.2  -3.53012   GCTTTTCGCTTCAAA          TGCCATTG ATATGTCA CAATGACA           TTTTTGTAACATGTT  49 116
    Dde_0275 NONE
    Dde_0274 NONE
    Dde_0273 NONE
    Dde_0272 NONE
    Dde_0271  261772 ..  261799 - -19.8  -4.61873   GTGTACAAAGTAAAA        CGGCGCCGTCCC GTGC GGGGCGGCGCCG         TCTGCGGCTGCAGAT 100 47
    Dde_0270  256453 ..  256484 - -18.6  -3.48593   TACCGTTGCACATAA      TGCGCGCCGGCGGC ATAT GCCGCCGGCGCGGG       AGTTCCGGTTGTTTC 100 55
    Dde_0269  254192 ..  254217 - -10.3  -2.84687   GGAACCATGACTACA         GGCGCACGGCC CGCA GGCTGTGCGCT          TTTTTTTTCCGGCGT  66 72
    Dde_0267  252283 ..  252297 -  -4.2  -5.40072   CGCGGGGGAAAAAAA               GCGGAT TAT ATCTGC               CGCGCGGATTACTTT  90 34
    Dde_0266 NONE
    Dde_0265 NONE
    Dde_0264 NONE
    Dde_0263  246884 ..  246904 -  -5.3  -2.72344   GTTCACCCGTAAGGA            TCAGGCCGG AAT CCGGCGCAA            TCTGGATTGGATTTA  47 516
    Dde_0257  239392 ..  239404 -  -3.3  -2.87132   CCCGGTTTTGACATA                CTGGC TGT GCCAT                CGGTGGACGGCGAAG  42 356
    Dde_0245  229272 ..  229295 -  -3.8  -2.87132   GCGCGGGGTGAGATA          CCTGCTTCCGC CGT GCG-ATGCAAG          TTTGTGCAGTGCCGC  44 110
    Dde_0244  228388 ..  228405 -  -4.1  -3.34716   GTATTTGTTAAAAAG             CATAGCC GGGG GGTTATG              GTGTCAGTTCGTGCC  49 74
    Dde_0243  227456 ..  227472 - -13.7  -5.81412   CGGATGCAAAAAAAA              GCCCTGC AGG GCAGGGC              TTGAAGTCGGGAAGT 100 41
    Dde_0242  227337 ..  227350 -  -3.8  -3.28712   CGGGCCGTTTCATAA               GGCA CCTTCC TGCC                GTGCGCGACTGCGCA  47 6
    Dde_0241  226475 ..  226487 -  -6.2  -3.35679   GGTGTCTATGCAGAA                GGGC CGCGT GCCC                CCCTGCGGATGCACT  56 45
    Dde_0240  224668 ..  224691 -  -4.4  -3.76568   TCATGCAGAACAGAA          CCCCGCGGCT GTGC ATCCGCACGG           CTGCTCTGGAGACGG  56 310
    Dde_0237  222400 ..  222446 - -13.7  -4.56597   GCGCCCGCTGAAAAA GTACGGCAGCGGCCGGTCCGTA TGCA CACGGACCGGCCGCTGT-GTTG TTTTAGTAAGGAAGA 100 28
    Dde_0235  219919 ..  219937 - -13.1  -5.15634   CAGCGCATGAAAAAA             GCCGCCC TCTAC GGGCGGC             CTGAGCTTTTTTGGG 100 64
    Dde_0234  218844 ..  218870 - -18.1  -2.72463   ACTGACCTGTAATGA         CAGAGGGGCGA ACGGG TCGCCCCTCTG         CCGGTGGCCGGACGG  95 70
    Dde_0233 NONE
    Dde_0232  217297 ..  217308 -  -7.2  -3.86944   TGCACAAGGACGAAA                GCGG CAGC CCGC                 AGGAGGCGCGCAGCG  68 102
    Dde_0231 NONE
    Dde_0230 NONE
    Dde_0229  215064 ..  215077 -  -3.7  -3.38522   CACTGATGTCAAAGA               CGCCG TCTG CCGCG                CACCTGCCCCGCATC  49 50
    Dde_0228  213743 ..  213767 - -20.1  -5.60993   CGGTGCATAAAAAAA          GAGCATCCGCC ATG GGCGGATGCTC          CGTTTTTTGTGTCAT 100 61
    Dde_0227  212012 ..  212031 - -16.4  -5.24129   GCGCCGCATAAAAAA            GCCCCCGC TGCG GCGGGGGC             TCTGAGTGCTGTGAC 100 44
    Dde_0225  207934 ..  207957 - -19.6  -4.55287   CGGATGCATACAAAA          CAGGCGGCCC ATCG GGGCCGCCTG           TCTGCGGTGTTTTGT 100 56
    Dde_0224  206857 ..  206881 -  -3.3  -3.06515   CTCCAGTGGCAAAAT          GGAGCGGCGGG TAT CCTTCCGGCCC          CCGGATATCCGTGGG  43 96
    Dde_0223 NONE
    Dde_0222  204813 ..  204840 - -19.9  -4.08216   GCATGCTGGTTAAAA        CCCCCGCCGTC GCTCAG GACGGCGGGGG         TTGGTTGTTCTGCGG 100 47
    Dde_0221  204287 ..  204304 -    -4  -2.69151   GTGCGGCACAGACGA             GTCCGG TCTTTT CCGGTC              CTGGTGAGTACGGGT  42 144
    Dde_0214 NONE
    Dde_0213  194107 ..  194153 -  -9.2  -2.78679   TGCGGCTACGGAAAG CCGCTGGGTGCGTTTTGCCG AGCTGGA CGGCTATACGCTGCCTGCGG GGCACCGCAAACTTG  61 87
    Dde_0211  191013 ..  191033 -  -3.1  -4.20367   CGCTGGAAGAAATAA            GTCCGGAGA ATC CCTGCGGGC            GGCGGCCGGTTTACA  58 71
    Dde_0209  188529 ..  188550 - -14.5  -5.03994   GCGGACACAGAAAAA           GCCGCTTCA TGCA TGAAGCGGC            TTTGATGTTGATATC 100 165
    Dde_0208  186550 ..  186571 - -17.3   -4.1585   GTACAATGTGTAAAA           GCCGCCGGA ATGT TCCGGCGGC            TTTTTTTACAGAAAG 100 54
    Dde_0203 NONE
    Dde_0202  183404 ..  183427 -   -11  -2.78384   GGCGGCGGCAGTACA          CCGCAGGCAGC AAG GC-ACCTGCGG          TCCGGTTCAGATATC  69 32
    Dde_0197  181292 ..  181303 -  -5.8  -4.17657   CAGCAGACGGTAAAA                CCGT CTGC ACGG                 GTATATGGCCGGCTG  67 116
    Dde_0196  179729 ..  179750 - -14.5  -5.37593   CCGGAAACGAAAAAA           GGTTGCGAC ATGT GTCGCAACC            GTTGCTTACTTGGTG 100 198
    Dde_0193  177103 ..  177123 -  -5.3  -2.78463   AGTTTTTGCACCATA            CATCCGGCG GAC CGGCAGACG            GAAGATCAGTCAGGA  47 124
    Dde_0192  176868 ..  176889 - -13.7  -5.14563   GGGGGCATGAAAAAA           CGGCCTCCG TCGC CGGAAGCCG            TTCAGTCGGTTAAAA 100 27
    Dde_0191 NONE
    Dde_0190  175976 ..  175986 -    -4  -3.54022   AAATTTTTATAAAGA                 CAAA GTT TTTG                 TTGTATGCATTGTAA  51 6
    Dde_0189 NONE
    Dde_0188  173313 ..  173342 - -17.9  -3.64599   GCACCATATGGTAAA       CCGCCCCGGAGAA TAAT TTTTCCGGGGCGG        TTTATGTTCCGGCTG 100 101
    Dde_0186  171595 ..  171615 -  -3.1  -3.53012   GTTCCGGCGGGTAAA            CCGGCCGGA ACA TGCGGCAGA            GCATTACGGCATCAG  49 37
    Dde_0185 NONE
    Dde_0184  169906 ..  169926 -  -2.6  -4.36914   CTGGTCGGTATAAAA           GCTGT-CCA GCAC TAGCACAGC            TCCTCGCACAGGTTG  60 16
    Dde_0183  169170 ..  169197 - -10.5  -5.40072   CTGTGCGTAAAAAAA        GCCGCTCACGCC TTTCC GGCGGG-GCGGC        TATGTCGTGTCGGCA 100 74
    Dde_0182  167687 ..  167710 -  -5.9  -3.39908   GCTCCGGAAAATATA          CAGGCTAGG GAAAGA CCTTGCCCG           GATTCATGATGTTGC  56 6
    Dde_0181  167148 ..  167167 -  -6.3  -2.52946   GGCCTTCAGAAAAGG            GCGGGCC TGAGTT GTCCCGC             GTGCGCCTGTATTTT  48 195
    Dde_0175  159924 ..  159936 -  -5.5  -3.23708   GCGCTGGAAAAACCA                GCTGC ATA ACAGC                CATATGTCCGAAATG  52 110
    Dde_0174  158224 ..  158234 -  -4.6  -3.57561   GGTTAATGCTTGAAA                 GACC GCT GGCC                 GGTGAAGACCATGGC  52 2
    Dde_0173 NONE
    Dde_0172  155381 ..  155397 -    -3  -3.08314   GGTAAGCGGGAAAAT             CATG-CG CTGC CGTCATG              TTATTCATGTTCCTT  43 26
    Dde_0171 NONE
    Dde_0170  153117 ..  153132 -  -7.6  -5.18371   TTTCAGAAAAGAAAA              CAGAAG GCGG CTTCTG               AAGCAGAAAACATAT  93 125
    Dde_0168  151966 ..  151999 - -13.9  -4.72272   GCGGTGCATGAAAAA     CGGCATAGGGATGGC GCGC GCCATCCCTATGCAT      GTCCGGGCGGTTATT 100 59
    Dde_0167 NONE
    Dde_0166  150387 ..  150402 - -11.8  -5.24799   GCACAAACAGAAAAA              GGGCGC ACAT GCGCCC               TTTTTGATGGAAGAA 100 105
    Dde_0165  150126 ..  150173 -    -9  -3.50853   GCCCTTGAAGCATAA GCAGCCTCCGGCGGGCAGGGAGA TGA TCTCCCTGCACCCTCGATGC-GC GCGCATGGCGCGGCC  68 153
    Dde_0161  148076 ..  148106 -    -4  -3.01712   TCCGCTGCGGCAATA      CGGGGC-GGTC ACCGCTATCA GACCAGCCCCA       GCCGTTCCTTGAAAT  45 12
    Dde_0160  146311 ..  146324 -  -3.7  -2.87344   CAGCCGGGGCACATA               CCGGC CACA GCCGC                AGCGTGTGCCCTGCG  44 50
    Dde_0157  143179 ..  143189 -  -8.2  -4.77165   CTGTGGATAAGAAAA                 CCGC AAT GCGG                 TCAGGCGATACGCAA  90 68
    Dde_0156  143024 ..  143037 -  -3.8  -3.96481   AAAAAACAACGCAAA               CAGC GCATGG GCTG                ATGCGGTTATAAACG  58 32
    Dde_0155  142182 ..  142199 -  -6.3  -2.64099   CGGTTGCATCAGAAT             CTC-TGCC AGA GGCATGAG             CTACAGTCCGTTGGC  49 26
    Dde_0154 NONE
    Dde_0153  140681 ..  140711 -   -11  -2.78816   TCAGTGCTGAGTATA       CCGCCCGCTCCGGA TTT TCCGGAGCGGGTTT       TTTTGCGGGCGGGGC  69 98
    Dde_0147  135904 ..  135925 - -17.3  -3.38604   TATGAAAACGATGAA           GCCCGGCAG CATG CTGCCGGGC            TTTTGTAGTGAAGAG 100 82
    Dde_0142 NONE
    Dde_0141  132072 ..  132100 - -20.3  -2.86124   GGTACGGAAACAGGA        GACTCCGGGCCGC AAT GCGACCCGGAGCC        GGAAAACCGTTATGG 100 57
    Dde_0140 NONE
    Dde_0139 NONE
    Dde_0138  128722 ..  128735 -  -6.7  -3.36515   CCGTATCCGGAAACA               GCATG CCGT CATGC                ATCGGTATTTCCGGC  58 20
    Dde_0137 NONE
    Dde_0136  125893 ..  125938 - -13.9  -2.64616   GGTGCAGGGAGATCA TCTCCCTGCCCGCCGGAGGCTG CTT CATC-TCCGGCGGGCAGGTTGT TCAGCTGCGGCCGTG  78 52
    Dde_0135  125336 ..  125347 -  -5.8  -2.87132   TCCGCCCGTGACATA                TCCG GTTA CGGA                 CTTTGCGCCCAGCCG  51 248
    Dde_0133  124687 ..  124708 - -14.5  -5.93809   GGGGGACAAAAAAAA           GGAGCAGGA TAGT TCCTGCTCC            CTGATGACCGGTGCG 100 48
    Dde_0132  123175 ..  123199 - -16.4  -4.63218   GCCGGCGCAATAAAA          GCGCCCCGCC GGTGA AGCGGGGCGC          AGTGTATTCAGAAAA 100 65
    Dde_0131  122819 ..  122860 - -15.1  -4.07568   TTGTCTTGTGCAAAA CGCAGCC-CGACCGGCGGCG TAG CGTCTCCGGTCATGGCTGCA CCCTAGCAACCGGTA 100 77
    Dde_0130 NONE
    Dde_0129 NONE
    Dde_0128 NONE
    Dde_0127  118440 ..  118474 - -15.6  -4.07885   TATGGCCGCTGAAAA     CCCCGCCGGACGGACG CTC CGTTTTTCCGGCGGGG     TTTCTGACGCCGTGG 100 96
    Dde_0125  117192 ..  117215 - -19.6  -5.61596   ATGCTGATAAAAAAA          CGGCCGCGGA ATTT TCCGCGGCCG           TCAGACGTTCACAGG 100 46
    Dde_0123  115347 ..  115366 -  -3.4  -3.53012   GCGCGTTTCCGCAAA            GAGGGCGA TTCA CCGCCGCC             TGAACCTGTTTCTGC  49 474
    Dde_0121  112643 ..  112666 - -19.6  -4.18018   CCGTGGGATGTAAAA          GGCCCGGACG AGTG CGTCCGGGCC           GTTTTGTCTGTTCTG 100 76
    Dde_0120  111546 ..  111558 - -10.5  -3.44622   GACGTTGAGAAGGAA                GCGGC ATT GCCGC                GAACCGGTTTTTATC  73 89
    Dde_0118 NONE
    Dde_0117  110104 ..  110114 -  -6.8  -3.53091   ACGCCCGTGGTGAAA                 GAGG TCA CCTC                 TCCGCTGCTGAAACG  60 157
    Dde_0110 NONE
    Dde_0109  100087 ..  100098 -  -7.2  -4.65747   GAAGCCTGAAGAAAA                CCCC GTCA GGGG                 GCGGCTGAACCTTCC  83 232
    Dde_0106   95347 ..   95368 - -15.1  -5.68039   AAATCCACAAAAAAA           CGCGGGGCC GTTA AGCCCCGCG            TCATGCTATTCTTCG 100 31
    Dde_0103   93420 ..   93437 - -14.1  -3.63627   TTCCGACACTGTAAA             GGCCCGC GTCA GCGGGCC              TTTCCTTTTTCTGCG  95 61
    Dde_0101   90985 ..   91001 -  -2.3  -3.88291   GATTATGTGCAGAAA              GTTGTTA TTT TAACAAA              AAAGTTAACTAAAAT  53 83
    Dde_0099   89398 ..   89415 - -11.3  -5.64274   GTACGCACAAAAAAA             GCTCTGC AGAT GCAGAGC              TTTTTTTATGTACGG 100 54
    Dde_0098   88665 ..   88677 -  -6.2  -3.05816   GCACTGCGCAGCGAA                GGCG CCACC CGCC                GCTTTTATCTGCAGA  52 223
    Dde_0094   86369 ..   86399 - -11.9  -3.66095   AAAGCCTGACTGAAA      CGCCGAAAGGCCCC GTAA GGGGCCTTT-GGAG       TTGCCGGAGTATCTT  83 62
    Dde_0090 NONE
    Dde_0089   81952 ..   81977 - -20.5  -6.06723   CGGGCGAAAAAAAAA         GCCCCTTCCGC CACA GCGGAAGGGGC          CGGATTGTTGCCGGA 100 41
    Dde_0087   80283 ..   80307 - -10.8  -2.69849   TAATAACCGAAATAT         GACGTGCGGCA GCAA TGCCGCA-GTC          CCCTGCACCGCGTGC  66 96
    Dde_0085 NONE
    Dde_0083   77239 ..   77252 -  -2.3  -3.89822   GACCGACCGCATAAA               CAGTG TCTA CGCTG                CGGACAAAACGTTTG  53 347
    Dde_0080   75012 ..   75055 - -19.8  -4.56597   CTTTTTCTTTAAAAA GCG-CAACAGGCTCTGATCCA AAA CGGATCAGAGCCTGTTGTCGT TTCTGAACCCCTCCA 100 177
    Dde_0078   67814 ..   67864 -  -7.6  -4.69622   ATACAAGGCCAAAAA GGCAGGCAGAAACAAAGTCGCTC TGCTGT GAACGGCCCTGTC-CTGCCTGTC TGTCCTGTCCGGCCA  86 87
    Dde_0076   65178 ..   65200 -  -7.6  -2.54166   GGGGGAATGAAAATG           CAGGTGCGCA TCA TGTGCTCCTG           TGCGTGGCGGTGCAG  53 91
    Dde_0075 NONE
    Dde_0074 NONE
    Dde_0073   62849 ..   62877 - -11.6  -3.31983   TACAGACGACAGGAA        GCGTGCCGCGGC GTTGT GTTGCGGCACGC        TGCGCGGACAGCGGG  75 42
    Dde_0071   62046 ..   62069 - -10.2  -2.94099   GCTCTGCACTACACA          CACCCGCCGC TGGT GCAGCGGCTG           CAAGCTCTCGGCGCG  64 109
    Dde_0069   59748 ..   59798 - -16.3  -2.87211   AGGCTGCCCGACATA TCCGGTCATACCCCGCTCCGGCGCA TCA TGCGCCGGA-CAGGA-ACCACCGGA GTCTGGCCCTGCCGT  93 202
    Dde_0064 NONE
    Dde_0063   53351 ..   53381 -   -27  -3.12351   TGCCCGTATACTGAA       CGGCGCCGGATTCC TGT GGAATCCGGCGCCG       TTTTTGTCTGTCCGG 100 73
    Dde_0060   51031 ..   51054 - -19.6   -5.4505   TGCGGCAATAAAAAA          GGCGGCACCC CGCA GGGTGCCGCC           GGAAAGACGCAAAAA 100 53
    Dde_0059   49927 ..   49950 - -18.2  -3.83502   GATGCGTACAGCAAA          GACCGGACGG GTAT CCGTCCGGTC           TTTTTGTATGCAGAG 100 100
    Dde_0057 NONE
    Dde_0056   45575 ..   45598 - -16.8  -5.75342   CCGGTGCAAAAAAAA          GCCGGAAAGG AAAT CCTTTCCGGC           CTGATGGCGGTGTTG 100 122
    Dde_0054   42281 ..   42298 - -11.3  -5.28176   CCGACTGATAAAAAA             GGCTCCT TTTC AGGAGCC              TTTCATGTTTGTTTT 100 62
    Dde_0052   41027 ..   41056 - -20.7  -3.85092   ATTACGCATAGTAAA       CAGCCCGCCGGCC ATGT GGCCTGCGGGCTG        TTTTTTGTCCTTATG 100 158
    Dde_0049 NONE
    Dde_0048   38494 ..   38512 -  -6.6  -3.32769   GCCGCAAAGGAGCAA             TGCGCGGC GGG GCAACGCA             TGACCGGACAATATG  58 64
    Dde_0047   37435 ..   37450 -  -7.6  -2.64155   CGCTGCGGAAATTGA              CGTTTC ACGT GAAACG               CTGATGACTGTACAG  54 164
    Dde_0041 NONE
    Dde_0040 NONE
    Dde_0039 NONE
    Dde_0038   30521 ..   30549 -  -8.9  -5.31519   AGACTGAAAGAAAAA       GCCGGC-C-CCGT ACATG ACGGCGGGCCGGC       TTCGGGATTCAGCGG 100 34
    Dde_0037 NONE
    Dde_0036   28107 ..   28122 - -11.8  -4.93547   GGAAGTAATCAAAAA              GGGGCC TAGC GGCCCC               TTTATCGGTGTGTGT 100 53
    Dde_0034 NONE
    Dde_0033 NONE
    Dde_0032   26113 ..   26128 -  -6.2  -3.39352   TAAGGCAAAACTTAA              TGTTTC ACGT GAAACA               AAAGAAAGCCTGATG  56 6
    Dde_0031   24787 ..   24799 -  -3.3  -3.34222   ACCATCAGTGCAGAA                CTCTG GAA CAGGG                TGGGCCGCAAGGTTG  47 354
    Dde_0029 NONE
    Dde_0028   22632 ..   22651 - -13.6  -5.42514   GGACAAAGCAAAAAA            GCTCCGGA AGGA TCCGGAGC             TTTTATTTACAGCCA 100 32
    Dde_0027 NONE
    Dde_0026 NONE
    Dde_0025 NONE
    Dde_0024 NONE
    Dde_0023 NONE
    Dde_0022 NONE
    Dde_0021 NONE
    Dde_0020 NONE
    Dde_0019 NONE
    Dde_0018   17359 ..   17379 -  -6.7  -2.59055   GAAATTCTGGACAAT            GTCTGGCAG GTT CTGCCCGCC            GGCGGCCTGCTTGCT  48 286
    Dde_0008    9198 ..    9246 -  -3.9   -3.1855   CTGCGGAACATGCAA GGCGCGCACTGAGGGTGCAGGGAGA TCA TCTCCCTGC-CCGCC-G-GCG-GCT GTTTTTGTTTCAGGT  47 35
    Dde_0007    8746 ..    8794 -  -3.9   -3.1855   CTGCGGAACATGCAA GGCGCGCACTGAGGGTGCAGGGAGA TCA TCTCCCTGC-CCGCC-G-GCG-GCT GTTTTTGTTTCAGGT  47 252
