# Supplementary material for: Rapid, accurate, computational discovery of Rho-independent transcription terminators illuminates their relationship to DNA uptake
Source: Genome Biol. 2007 Feb 21;8(2):R22. doi: 10.1186/gb-2007-8-2-r22 (PMC1852404; doi:10.1186/gb-2007-8-2-r22)
Supplement: Additional data file 4 — Best terminators found downstream of each of the genes of the 343 organisms studied. [file gb-2007-8-2-r22-S4.zip › Desulfovibrio_vulgaris_Hildenborough.bag]

      dnaA-1 NONE
        dnaN NONE
        gyrB    5168 ..    5210 +  -9.2  -2.82623   CGACATATAGCGTGA CGCGCCCGAGACGC-GGGGTGG TTT TCGCCCCTGCG-C-CGGGC-CG TGGTTGTCCGCAGCG  57 31
        gyrA    7824 ..    7841 +  -3.3  -3.31792   GGAACGGAAGGCACT             GCCGGGT AGCC ATGCGGC              TTCTCGCCATCCTGA  46 17
     DVU0005    9025 ..    9068 +  -8.8  -3.51032   CCCATGACGATGAGT CCG-CAGCGCGTATTCTGGGC CAC GCGCGGGATGCACGTTGCCGG TTCTCCTTCGACGAT  62 430
     DVU0012   16288 ..   16311 +  -8.1  -2.53911   ACGGTTTCATCAGGG          CG-GCGCTGG GCTAG CCGGCGCACG          TACCTTGCGGGTTGC  53 12
     DVU0013   18297 ..   18328 + -16.6  -3.57263   GAGCCAAAGGACCAT      GCCGCCTCTTCCTT GCAC GAGGGAGGGGCGGC       TTTCAACGTGGCAGT  91 52
     DVU0016   19984 ..   20009 + -16.9  -4.96388   CAGACGTTCACCGAA         CGGGGGTATCC GAAA GGATGCCCCCG          TTTTCTTTCATCCTT 100 170
     DVU0018   22424 ..   22453 + -14.3  -3.23274   CAGACACGGAAAAGG       GAACCGCCCCGGCA TCA TGC-GGGGCGGTCC       TTGCATTGTCCGACG  80 64
     DVU0023 NONE
     DVU0024   27652 ..   27688 +   -10  -5.75342   AGGCTTCACGACGCG    TTTGCGCCCCGCGAGG TATTC CTTCGCGGGGCGTGTC    TTTTTTTTGAGGGGG 100 39
     DVU0026   31225 ..   31242 + -14.1  -3.81287   TCAGAGACAGGAAAA             GGCCCGC CGAA GCGGGCC              TTTCGTACTCGTATC  84 191
        csaA   33837 ..   33847 +  -2.4  -2.79133   TCAGGGTGACGGGTC                 GGGG TCG CGCC                 TATGATGCCGCATTG  39 253
     DVU0029   36013 ..   36023 +  -8.2  -2.62184   GCAGGGCACCTCAAC                 CCCG CGC CGGG                 TGGTATGCCAGCCAC  53 340
     DVU0031 NONE
     DVU0032   39630 ..   39640 +  -2.4  -3.74693   TCCGCTGCGGCGGGT                 GAGG AGT CCCC                 TTTCGTCGGATGGCG  52 158
     DVU0033   40447 ..   40458 +  -7.2  -3.03159   AACGGCGTGACAGAT                GGCG TCAG CGCC                 TGTTCCGCCGCTTGC  54 94
     DVU0034   41667 ..   41690 + -13.8   -4.4084   CTCCAGCAAACCGAA          GGCCGTCCCG AAAC CGGAACGGCC           TTTTCATGTCTACTT 100 381
     DVU0039   46255 ..   46277 +  -4.8  -2.94466   AGATGGCGAGAGGTT           GACGGGAC GGGTCTA GTGCCGTC           TGTCCTTCCTCCATT  46 10
     DVU0040   47525 ..   47551 +  -6.4  -3.44146   GTGGATGTGGCGCGT         GCCACAGGGGCC TGC GGCTTCTCCGGC         TTGCTTGTCGCGACA  57 486
     DVU0042   50373 ..   50413 + -22.7  -4.07568   GCAGCATGACAGATG  TAGATGCCCCCGCTGCGTC GAC GACGTAGCGGGGGCATTCA  TTTTGAGGCAGGAGG 100 84
     DVU0053   60378 ..   60388 +  -8.2  -2.52464   GCTGGCGTTGCGAAC                 GGCG TCA CGCC                 TCCGTTGGCAAGCCG  53 326
     DVU0054 NONE
        ispH NONE
      cheV-1   63747 ..   63778 + -17.2   -4.1899   ATACATGCAGACCAG      GCCCCCGTCGCGTC ATCC GGCTCGGCGGGGGC       TTTTGCGTGGCGTGG 100 143
     DVU0057   64522 ..   64542 +  -3.9  -3.10464   CGTTTCGGGGGAGGC            GAGGCATGA GAC TCATGCGAC            TGTTGCCGTTGCTGG  45 17
     DVU0058 NONE
     DVU0059 NONE
     DVU0060   70726 ..   70739 +  -5.2  -2.60909   GCGCAGCCAGCTAGC               CCGG AGGAAC CCGG                ATGTTCTCTCGCTTT  43 27
     DVU0061 NONE
     DVU0062 NONE
     DVU0063   75906 ..   75923 +  -4.7  -3.14132   ATCCCCCTTCAACCG             ACCGCCT CGCG GGGCGGC              TTCATGACAACAGGA  48 70
     DVU0064   76899 ..   76931 +    -9    -3.737   GGCGGTTCCCATCCA      TATGTCCGGGGGGC CTTGT GCCCCCCGTGCCTG      TTTCATGACCCCTTG  71 66
     DVU0065 NONE
     DVU0066   79038 ..   79058 +  -5.3  -3.53811   TCGCCTTATGGCATG            GGCGGCATG CCC TGTGCCACC            TTTCGGCCCCCTCCC  53 372
        dinP   88973 ..   89004 +   -10  -3.55444   ACTCCGTGCCGCGTC      GCGCGTCGCGCGTGG CGA CCCCGCGTG-CGGGC      TTTCCGGCCTCGCCC  70 299
     DVU0072 NONE
     DVU0073 NONE
     DVU0074   91439 ..   91484 + -17.6  -2.87463   ACTGGTAGAATCCGT CGCGGCGGCGGTGCGGTGTCC CCTGC GGATGCC-TGCCGTCGCCGCG TGTATCGGGCCCCTT  87 33
     DVU0075 NONE
     DVU0076   93977 ..   94007 + -19.7  -4.21827   AAAGGGATGATTTCG       CGGGCGGTGCGGC ATGAG GCCGTGCCGCCCG       TTTTGCGGTCTTTCC 100 49
     DVU0077 NONE
     DVU0078   96041 ..   96060 +  -2.1  -4.27297   CCGCCGAATCTCCCC            CGC-GGGA TGCCT TCCCTGTG            TCTTTTTCTTGTTGC  62 280
     DVU0079 NONE
        fumC   98827 ..   98839 +  -5.5  -3.53012   ACTCCGGGCCCGTTG                TCCGT GAC GCGGA                TTTCCAGCAGGCGGC  55 446
     DVU0083  102518 ..  102573 +  -2.4  -3.85817   GTCCCCCCGGCCGGA G-GAGTAGAAGACCCTTCCCCTCCGGT GTC GCCGGAAAGGAAGGGTCTGAAGCTGGC TTTGTGCGGAAGGCT  54 19
      trpB-1  105771 ..  105797 +  -5.7  -4.77896   GGGGCATAACGCCTC        CTCGCCGCGACG GAAA CG-CGCGGCCTG         TTTTTCGGTTCCTTG  80 387
     DVU0087 NONE
        panF  113855 ..  113873 +  -6.6  -3.27476   GTCGGGAGGTCGATG             CGCTCTTC GGC GGCGAGCG             TTCCTGATTGCGGGT  55 0
        wcaG NONE
     DVU0091  117475 ..  117505 +  -5.5  -3.62572   GAATGGGCGGCAGGT      CGGGT-TGCGT-CTC GAA GAGGATGCGCACCCG      TTTGAAATCGTAGTC  57 438
     DVU0094  125629 ..  125650 + -15.9  -3.60419   AGGTGAACGGAAAAA           GGCCGGTTC TCAC GAACCGGCC            TTCTCGTTTGCGGAT  86 118
     DVU0100  133301 ..  133311 +  -2.4  -3.53091   TGACCTTCTAGCATG                 ACCG GGG CGGC                 TTTCGCCGCCGCACT  47 30
     DVU0101  135054 ..  135074 +  -9.6  -3.69094   CACGCCGGTCGCGGT            GCAGGCGG GCACG CCGCCGGC            TTTCAGTGGTGGATT  71 146
     DVU0102 NONE
     DVU0103 NONE
     DVU0104  138200 ..  138215 +  -8.2  -3.65046   GACCTTGCCCAGAAA              CTCCCG CAGG CGGGGG               TTCTTCGGGTCGGCG  65 293
     DVU0109 NONE
     DVU0110  144139 ..  144168 +  -9.3  -2.54896   GCATGTTTTCACCAT       TC-CTCCCGGTCAG GGG CTGACGGGGAGAGG       TGCGTTGCGTCCCGG  56 62
     DVU0111 NONE
     DVU0112  146849 ..  146871 + -10.5  -2.52795   TGCGTCGAATCGTCC           GGGCCGCAC TGCCC GTGCGGACC           TACGTTGCACCCCTT  59 399
        hisI NONE
        hisG  148399 ..  148434 + -14.6  -4.93296   ATCTTCAGCCTGTCC    GTC-CGGGCGGGGCGGC GCT GCCGTCCCGCCCTTGTC    TTTTTCTCATCGTCC 100 49
        aroE  149416 ..  149434 +  -3.7  -3.10344   GCCTCTCCCGCTAAG             GCATCGG GTCTG CCGGGGC             TCTGTTGGGTCGACC  45 61
     DVU0116  150847 ..  150859 +  -6.2  -3.85698   CGGGCCACGGACTAT                CCGG ATTGC CCGG                TTTCTCCGGACCGAC  62 77
     DVU0124  158206 ..  158224 +  -4.5  -3.30584   AGCCGTCACACAGGA             GCGTTGC ATGAA GAAACGC             CTTTTCGTTCTCCTT  48 221
     DVU0125 NONE
     DVU0126 NONE
     DVU0127  164441 ..  164460 +    -5  -3.05384   CACTCCACAGCACGA            GACCGATGG CCG CCGT-GGTC            TTGCCTGCGAACCAC  47 492
     DVU0129  167248 ..  167263 +  -3.2  -3.55761   ATGCCATGCGCAGTG              CCGC TTCAGGGT GCGG               TTTGCGGGGTACGTC  49 422
     DVU0132 NONE
     DVU0133  170109 ..  170132 +   -21  -4.63479   ACGAAGGATTCTCTG          GGCCCCCCGG TACG CCGGGGGGCC           TTTTCGTTTGTGCTG 100 51
     DVU0138  173535 ..  173574 + -12.3  -2.78547   TCTCCTTCCGGGCTC GTTCGCCCCGTCTGTTGCC ACGA GGGAACA--CGGGGCGAAC  TCGTTGCTGGCGTGG  66 94
     DVU0139 NONE
     DVU0140  176092 ..  176106 +  -7.1  -3.00498   CCGGAAGGTCGGATT               CACCG GCGTG CGGTG               TGTCTGTGGCCTCTG  51 112
     DVU0141 NONE
        trpS NONE
     DVU0143  178990 ..  179015 + -17.6  -3.40403   CACACCGTATCCAAG         GCCACCCGCC CGTAAA GGCGGGTGGC          TTCTCATCCCGCAGG  93 200
     DVU0144  179768 ..  179778 +  -2.4  -4.59027   CCGCATGCGCGACGC                 CGGC ATT GCCC                 TTTTCTGTCCTGATT  68 150
     DVU0151  186917 ..  186948 +  -2.2  -3.61089   GACTATCGGGGGTAG      GCATGGCGCAG-GTG CGC CACACTCTGCCGTGA      TTCTGGTTGTTGCGC  49 26
     DVU0152  189620 ..  189636 + -10.8  -4.67353   GAGATTACAGGAAAA              GCCCCC TTGAT GGGGGC              TTTTTGCGTGCGTGG  95 98
     DVU0154  190747 ..  190763 +  -7.9  -3.53012   CCGTGGCTGTCGCCC              CGGCGGC AGC GTCGCTG              TTTGCCAGCGGCCGG  60 204
     DVU0155 NONE
     DVU0156 NONE
        thiL  195379 ..  195395 +    -3  -3.10522   CTGACCTCACGAGGA             GGTTCGC CCAT GC-AACC              TGTATTGCGTCCCAT  43 37
     DVU0158  196478 ..  196517 + -25.2  -3.28712   TGATATGACCCCGTT  ACGACAATCCCCGTCCTC GCAT GAGGACGGGGATTGTCGC   TTGTGGAAGAGGCGG 100 117
     DVU0163 NONE
     DVU0164  205272 ..  205301 + -12.1  -4.40003   TTCGTGTCGCTCAAT       GGAAAGGCCCGCA TGTA TGCGGGCCCTTCG        TTTGTCTTTATGGGG 100 232
     DVU0170  213668 ..  213685 +  -8.3  -2.81702   AGGCAACCGCCACAC             CCGGTCG TGTA CGTCCGG              TGGTTGCTCCTCTTG  54 197
     DVU0179  224934 ..  224958 +  -4.2  -2.72461   CCCGGAGATGTCGGC          CGGGTACCTG TCTGC CACGTGTCCG          ATTTCGAAGAAGTTC  42 354
     DVU0184  229847 ..  229857 +  -2.4  -3.30771   AAAAAACATGCCAAA                 GCCG TGT CTGC                 TTGTGCAGAATATGC  45 48
     DVU0185  229954 ..  229968 +  -4.2  -3.96148   TTCCGGCCTTCGGTA               TGGGTG GCA CATCCG               TTTGTCGTAACGCGG  58 55
     DVU0186  230859 ..  230884 + -21.9  -4.36931   TGTCTGCATCGTCAA         GCCCGCCGGAC TGCC GTCCGGCGGGC          TTTTCATATGGCTTC 100 84
     DVU0188  232494 ..  232515 +  -5.1  -3.67597   AGAACCTTTGACGTC           TGCCTCGTC AAGG GATGATGCA            TTGTTCACTACAGGC  55 67
     DVU0189  235567 ..  235580 +  -2.3   -2.7094   TCTTGCCACGCACAT               GCGCA TGAT TGCGA                GTTGTGTGCATCGCC  38 155
     DVU0191 NONE
     DVU0192  238739 ..  238754 +  -3.2  -3.91597   GGCGAGGGAGGTGGC              CCATGC ATGA GCATGA               TTTGCTGTCTCTCGT  56 16
     DVU0193 NONE
     DVU0194 NONE
     DVU0195  242140 ..  242162 +  -4.8  -3.53012   ATCCAGCACCGAAAG           GGATGTCG GTAATGA CGACACCC           TTTAGCAACAAAGGG  53 503
     DVU0196  242581 ..  242599 +  -4.5  -3.15544   CCCGTCATCGGACGG            GGGTAGCG GATG CGC-GCCC             TTCGTCCACATGCCC  47 20
     DVU0197 NONE
     DVU0198 NONE
     DVU0199 NONE
     DVU0200 NONE
     DVU0201 NONE
     DVU0202 NONE
     DVU0203 NONE
     DVU0204 NONE
     DVU0205 NONE
     DVU0206 NONE
     DVU0207 NONE
     DVU0208 NONE
     DVU0209 NONE
     DVU0210 NONE
     DVU0211 NONE
     DVU0212  252750 ..  252778 +  -6.6  -3.32963   ATTTTTTGCCCGCTG        GCCCGAGGACTG GACAG TAGCCGTCGGGC        TTATCGCCTACACCT  55 6
     DVU0213 NONE
     DVU0214  255648 ..  255672 +  -4.9  -3.90112   CCGCTGAAGAATTTG          AGGTGTTGCGC CGT GCGTAACGTCA          TTTCCTTGGGCGACG  60 6
     DVU0215 NONE
     DVU0216  257545 ..  257560 +    -6  -2.62263   CGGCGCGGCGACCCT              GCCGCC CATC GGAGGC               TGATGTGGCAGACCT  46 7
     DVU0217  258043 ..  258055 +  -3.3  -3.78953   TCGACCTTGCATAGG                AGGCA CCA TGCCC                TTTGATCGTCCAAGT  54 27
     DVU0218 NONE
     DVU0219 NONE
     DVU0220 NONE
     DVU0221 NONE
     DVU0222  261586 ..  261643 + -23.3  -3.13403   GCCATTAGATCTATA CAAAATACACACGGTACACACTT TTTGCTTGACTC AAGTGTGTACCGTGTGTATTTTG TATTCATGAAGACGA 100 62
     DVU0223  261854 ..  261867 +  -2.3  -3.47078   GGGGGCTCCCCCCCC               CCTCC TCAC GGAGA                TTATACTATGCGCTA  47 48
     DVU0224  262272 ..  262314 +    -9  -4.36649   AGCCACGAGGGTAAT AAGAAAGCAGGCAGGTCGGG GGT CCCGGCTTGCCTGCTTGAAG TTGTTTTGTGCTGTC  83 27
     DVU0225  262958 ..  262974 +  -8.7  -3.53091   TTGCCGAGCATTTTG              GACACTG CTC CGGTGTC              TTTCCCGGCAACGGT  62 473
     DVU0228  265122 ..  265136 +  -4.3  -4.70879   ATAAAACCGCAATAA               CAGTT GAGTA AACTG               TTTTTAAAGTTTAGA  75 382
     DVU0230 NONE
     DVU0231 NONE
     DVU0232  267153 ..  267167 +  -4.2  -2.56596   TGTGATCGATTCGAC               CCCTAT GAA AAAGGG               TGCCTTGGTCACGAA  41 366
     DVU0234 NONE
     DVU0235  269159 ..  269183 +  -6.3  -3.14132   GTTATCTGGAACAGC          TGCGGCGCGAT AAT ATCGGCCCGCG          TTACTCCAAGCCGAC  53 313
     DVU0241  273909 ..  273923 +  -3.4  -2.71011   CGGCCATCATCATGA               GGGCTG CGG CGGCCA               TCATTAAAGAAGGAT  40 4
     DVU0242  274443 ..  274466 +   -16   -4.3586   GTAATGTCGATGCGA          GACCGGGCGG GCGA CCGTCCGGTC           TTTTCGTATGCGTCG 100 37
     DVU0243  276164 ..  276183 +   -15  -4.72272   CCGGTCGCCCCTCCT            GACCGCCG TCAC CGGCGGTC             TTTTTCCTGACGCAG 100 77
     DVU0255  290973 ..  290998 +  -8.3  -3.34192   AGGAATCCCCGGTGG         C-GGCACATGGC GGT GCTGTGTGCCCG         TTCATTCGGGCCGTT  60 87
     DVU0257  301473 ..  301483 +  -4.6  -3.29511   CCGCCTCGTCACCCT                 CGGG TTG TCCG                 TTCTGAGGGGCTGGG  49 212
     DVU0268  310154 ..  310165 +  -5.8  -3.34222   GAGGTGACATTGCCA                TCCG GAAT CGGA                 TTATGGCATCGTCAT  52 141
     DVU0269  310850 ..  310871 +  -7.9  -3.11173   ATCCTGCCGTGGTGC           GTCGGCAGC GCGA GCTGCCCGC            TTGACTGCCTTCTGT  56 152
     DVU0270 NONE
     DVU0271  314845 ..  314858 +  -8.1  -3.28791   TCTGGCACGGAGGCT               TGCCG TATG CGGCA                TTGTAGCGGGGCGGT  60 150
     DVU0272  315136 ..  315172 + -10.8  -3.02324   ATTATTTTCAATATC    AGACACGGAGCCGATG GCTTG CATCGGCCCGGTGTCA    TGTCGTTTGCGTGCC  66 49
     DVU0273  316797 ..  316845 + -18.2  -2.52543   GATGCCCGGCATGAG TAATGAAGAGGCCACTCCCGTC TGTCT GGCGGGGGTGGCCTCGTCATCG TGCGTTGCGGGCGCT  86 156
     DVU0277  321379 ..  321407 + -20.3  -3.23711   AGGCACTGTGAATGA        GGCCCGTTGCGCC AAT GGCGTGACGGGCC        TTCATGCGTTGTCGG  95 67
     DVU0279  324120 ..  324156 + -11.6  -2.78596   TTCCCCATGAAGGAA   CGCTGGAAACGCCAGCC TCTG GGTCGGCGTTTCT-GCG    TATCGTGCGGGGCTG  66 61
      ppiB-1  331308 ..  331331 + -13.8  -2.90392   TGTGTGATCGACATT          ACGGGACGCC TTCG GGCGTCCCGC           TGTCGTTCCGGGGTG  74 56
        hisH NONE
        hisF  333039 ..  333049 +  -6.8  -3.35679   TATCAGTTTGGCAAC                 GCAG TGA CTGC                 TTGTCAGTACAAGAC  55 189
     DVU0293  338140 ..  338164 + -12.7   -3.5032   ATTCCCCGATGCCAG          CCCCGACCGGC CTA GCCGTGCGGGG          TCTTTCATGTCGCCC  76 57
     DVU0294  340413 ..  340433 +    -6  -3.01712   CTCGGGCGGCGTCAT            CGGGGCGC CTCGT GCGCGTCG            TCTTCAGGGCGGGCG  49 112
     DVU0295  341826 ..  341865 + -13.6  -3.06501   AGAGACGACGTATAG  GGTGTGAGCCCGG-GCGGA GTG TCCGTGCCGGGTTTGCGCC  TTCCGTGAACATGTG  75 19
     DVU0296  343078 ..  343099 + -17.3  -4.96848   GTCGATGTGTGATGA           GGGCCGGGA GCTA TCCCGGCCC            TTTTTGTGTGCGGCG 100 102
     DVU0297  343819 ..  343829 +  -8.2  -3.21218   TTCCCCCGCCCCGTG                 GCGG CCC CCGC                 TTCGTAGTCGCACGT  58 8
     DVU0298  345576 ..  345605 + -17.3  -4.34267   CATGGCAGTACAAAA       G-GAAGGGACGGGT GAA ACCCGTCCCTTCGC       TTTTACCTTGTCTGA 100 369
     DVU0306  351386 ..  351398 +  -9.1  -3.65902   GCATCCTCTGTTCTG                GCACG GCT CGTGC                TTTGCGTCAGGTGGC  68 91
     DVU0307  352988 ..  353012 + -16.4  -4.46072   GGCAGGCATCATGAG          GGGCTGCCCG CTGGA CGGGCGGCCC          TTTGTCTTTGTTGCC 100 76
     DVU0309  355044 ..  355059 +    -6  -2.50988   GTCGGGGTTGGAACC              CGTGGC GTAG GCCCCG               ATGTTGATCATGTCC  45 293
     DVU0318  362100 ..  362124 + -13.6   -4.8143   TAACGCCGAGGGCAA          GGGCTGCATC CTGAA GATGCGGCCC          TTTTTGCGTTCTTCC 100 112
     DVU0321 NONE
         eno  366563 ..  366596 + -18.2  -4.17048   TGACGTGCGTCCGTG     AACCGGCCGGAACC CCTACA GGTTCCGGCCGGTA      TTCTTTTCAAGCAGG 100 179
        folD  367467 ..  367477 +  -2.4   -2.9155   CCAGTCGTGGAAGGT                 GCGC TGC GGGC                 TGTAGTGTTGCGGGC  40 10
     DVU0324  367647 ..  367676 + -17.9  -3.34895   ATATATGATCGCATC       GAAGCGCGTCGCC CCTA GGTGGCGCGCTTC        TTCATTGCCCGTCGC  93 33
        hypD NONE
        hypE  370156 ..  370183 + -19.9  -3.71156   CATCCATAAAGCAAA        GGCCCGTCCGG CATGTA CCGGACGGGCC         TTGTCTCTTGCGTTT 100 120
     DVU0329  373487 ..  373497 +  -2.4  -2.78384   ACAGTCCCGCCTGCG                 TGGC GAT GCCC                 TGTGCTAGCCCGGAG  38 495
     DVU0333 NONE
     DVU0334 NONE
     DVU0335  380555 ..  380579 + -12.8  -3.48822   GCGATGCCTACGCAA          CAGGGCGACC GCTAG GGCCGCCCTG          TTCTGCATTCTTCTG  76 11
     DVU0354  403460 ..  403488 + -10.2   -2.9348   TCTCGTGTCTCCGGC        ATCGGCTCGCTG CGGCA CAGCGGGCCGGG        TGTCTCGCCTTTGGC  61 81
         tag NONE
     DVU0357  407020 ..  407041 + -15.9  -4.23674   ACGCCAATGCGAAAA           GGCCACGGA TTTC TCCGTGGCC            TTTCTATTCATGGAG 100 69
     DVU0358  408210 ..  408220 +  -6.8  -3.11326   TTGTCTCGGATGTCG                 TGCG AAC CGCA                 TCTGTTCCGCTTCTG  53 150
     DVU0359  408753 ..  408777 + -20.7  -3.64103   CATCTACGGAATCAG          CGCCCGGTGGC TTT GCCGCCGGGCG          TTTCGCGTATGCGTG 100 84
      ilvB-1 NONE
     DVU0361  411638 ..  411658 +  -6.7  -2.83164   GTCGTGTACGGGCAG            CACGGTGCG TGC CGCGTCGAG            TGTCGTGCTGCGTAG  49 253
     DVU0367  417159 ..  417185 + -18.1  -4.16943   CAACCAGAATCGCAA         GCGCGTATGGG AACAC CCCATACGCGC         TTTTCGCGTATGCGG 100 255
     DVU0368  418039 ..  418054 +  -7.6  -4.66609   ATTTTATTGATTTGA              TGTTGC GAAT GCAACA               TTTTTCAGTAAAATG  83 118
     DVU0369  418308 ..  418330 +  -5.6   -3.2115   TGCGCGTCATGTGGC           CAGTTCAAGA TGA TTTTGATCTG           TTGATGGCTCATTTG  51 157
     DVU0371  419925 ..  419960 +   -14  -4.08216   GGATGCCCGGCACAA    TGAAAGGCCCTTGCAC TGCT GTGCAAGGGCCTGCCG     TTTTCAAGCACCTGA  90 114
     DVU0382  432918 ..  432932 +  -7.1  -4.46926   GAGGCGTCGGGGGTG               GACGC CTTGT GCGTC               TTTTCTCATGCGCTG  76 60
     DVU0383  433729 ..  433761 + -26.5  -3.06162   CTTCGCATCACGCAG      GAAGCCCGCACCATG TAG CATGGTGCGGGCTTC      TCTTCCGGTCGCATC 100 301
     DVU0385  434507 ..  434520 +  -5.2  -3.96148   ATATATAGCAACCTT               GCGC GGTGGG GCGC                TTTCTGGTAGCGCAA  60 2
     DVU0386  435405 ..  435444 + -10.1   -5.1287   GGGGCAAGGCTTTGC CGTCCGGAAGGCG--GGGA ATTC TCCTGTCGCCTTCCGGACC  TTTTTTCGGTATGAC 100 53
     DVU0387 NONE
     DVU0388 NONE
     DVU0389  437647 ..  437668 +   -13  -3.16191   CGCGCCAAGCAGTAG           CCCTCCGC AACCGG GCGGAGGG            TTCATGACCGTATCG  73 26
     DVU0390  439083 ..  439110 + -15.6  -4.56597   AGCCATGCGTTGAAC        GCCCCGGTATCT GTAC GGATGCCGGGGC         TTTTTCAGGCCGGGA 100 54
     DVU0392  441623 ..  441672 +  -6.4  -2.78935   ATGCAGGCCCCTGCA CATGGCGCGACGCATCGTCCCC CGAAGGGA GGGGGCGATGC--CGGGCCGAG TGTCGTGGCAACTGT  49 138
         ung  442797 ..  442819 +  -4.7  -3.47573   CGGTCAGCCCCAGTG           CCGCGTAGC GTGAG GCAAGGCGG           TTGTGCTGTCCGTAC  53 321
     DVU0395 NONE
       hup-1  444749 ..  444790 + -19.5  -3.65224   GCGGGCATAGCCCTA TTTCAGGACGCCGTTCTCC GTGA GGAGGGCGGCGTCCTGTGA  TTGTTGGCCTGCGGT 100 49
        dsvA NONE
        dvsB  452383 ..  452405 + -17.7  -3.05463   GGCATCGTAACCATA           CCGGGGGCG GTAAA CGCCCCCGG           TTCACTAAAAGGGGT  90 43
     DVU0404  452697 ..  452726 + -13.7  -4.78237   ATCGCTCCAGCCAGG       AAGCGTATGAACC GCAT GGTTCATACGCTC        TTTTCTTATGGCCTG 100 59
      cobB-1  454583 ..  454596 +  -8.1  -3.67112   CCATCCATCATTCGA               GGGCA GCCC TGCCC                TTGTTCACGTGTCGT  65 423
     DVU0407 NONE
     DVU0408  458822 ..  458847 + -20.5  -3.64703   ACGTGTGACGACAAA         GGCCGGATGCC CGCG GGCATCCGGCC          TTTACGTCGGCAACA 100 195
     DVU0414  465190 ..  465228 +  -4.5  -3.53811   CTGGATTTCTAGCCA  CGGG-ACGTCTTGCATCC TGCT GGATGCGAGCGGTGCCCA   TTTGCGGAGGATAAG  53 29
        pepA  466920 ..  466941 + -15.1   -4.2349   GACGGCGTTCATGGA           GGGTCGCCC CTTG GGGCGGCCC            TTTTCCGTCTGCGAA 100 178
        speA  470636 ..  470681 + -15.3  -2.70932   CTACTTCGAACGGTA ACGGAAAGGGGCGCG-CCCGCC GCA GGCGGGGTGTGCCCCTACCCGG TGATTCCCGGCCCGG  78 25
        lys1  472086 ..  472115 + -17.1  -3.35438   AATAGTCTGACACGG       GACGGGGGCCGCG AGAG TGCGACCCCCGTC        TTCTCGAATGTCGTC  91 36
        nspC  473619 ..  473635 +  -5.7  -2.89191   CGTCGGTGGCACCCC              CGCCGGG CAC TCCGCCG              TCTGTGGAGGTATCC  48 119
     DVU0420 NONE
     DVU0421  474953 ..  474984 + -18.8  -3.27525   CCGGAATGGAAGGAA      CATCCCCCGTGCGG TTCT TCGCATGGGGGATG       TTGCGTTTCAGGGGC  93 139
     DVU0423  478956 ..  478972 +  -2.1  -3.07816   TAGCAGGAAATCGAC              GGGCGGC ATG GTCGGTC              TTGCGTCCGTGCCGC  41 38
         cls  480806 ..  480827 +  -5.7  -2.58249   CTGGGGGCCGGGTAT           CCACATGGC TACG GCCTCGTGG            CTTCTCGACCATCTG  46 290
     DVU0425  481669 ..  481690 +  -4.4  -3.47078   ATGGTGGATGCCTGT           CG-CCTTGC ACCGG GCAGGGGCG           TTGTCCTCTGCCGTC  51 78
     DVU0427  483426 ..  483436 +  -4.6  -3.82604   AGGGTACGCGGTATC                 GGCG TGG TGCC                 TTCTTGCTTCGATGG  60 50
     DVU0428  484312 ..  484335 + -19.6  -3.87075   GCCTGAACATGAGAA          GGGGCACGGC GTTC GCCGTGCCCC           TTTGTCAGACATGGT 100 363
     DVU0436 NONE
     DVU0437  492207 ..  492226 +  -2.8  -3.71848   AAGGCTGCGGAGGCC            CGCCAGTGA ACG TCAC-GGAG            TTCTTCATCCGCAGG  54 17
     DVU0438 NONE
     DVU0439  495735 ..  495754 +    -7  -3.01712   TCACATTGGCCCCGG            CACCCTGC GCAC GCGGGGCG             TCTTGGGGGCAAGGA  51 98
     DVU0440  497494 ..  497531 + -19.9  -3.42078   ATTTTTTGACTTGTA   TGGGCAAGGGCCGCAGC GGAA GCTGCGGCCCTTGTGCG    TTGTCGTGGGATGTC 100 57
         gmd  509880 ..  509895 +    -6  -3.34398   TCCTTGACCTTCCTG              CCCTGC GGGC GCCGGG               TCTTTCCGACCGGGA  53 467
        ribF  515750 ..  515765 +  -3.2  -3.04792   TCGACGCGCCAGAGG              CGAGGCT GTA GGCC-CG              TGTTACGCATCCTGG  43 15
     DVU0451  517587 ..  517611 +   -10  -3.36878   ATTAGCCGCCACTGC         GGGCGGCAGGC GAGA GCTT-CCGCCC          TTGTCACTCACTGCG  66 36
     DVU0453  522914 ..  522928 +  -3.4  -3.76224   GTACAGGGTCGAGAC               CCTGCC TGC GGCGCG               TTTGCTGAGTCCGGC  54 187
     DVU0455 NONE
     DVU0456  524975 ..  524998 +  -3.8  -2.60496   CGTCTGCGGTACCCG          TCATCCCGGT CGAT ACTGTGATGG           ATGTTTCGGAGGCGG  41 43
     DVU0459  527492 ..  527517 + -17.5  -4.84311   GCACCGAGACAACAG         GGGCCGCGGGC GAAA GCCAGCGGCCC          TTTTCTTGTATCCGG 100 61
     DVU0460 NONE
     DVU0461 NONE
     DVU0462  530612 ..  530624 +  -6.2  -2.78463   CTGCCCGATCAGATA                GGCC AGGGA GGCC                TGTGATGGAACCCGT  46 8
        aroA NONE
     DVU0464  532754 ..  532780 + -18.7  -5.61881   CATATCGTTGTTGCA         GCCGCGCTCCC TCCCC GGGGGCGCGGC         TTTTTCTTTTTCGCC 100 58
     DVU0465 NONE
        trpG NONE
        trpD NONE
        trpC  536816 ..  536844 +  -8.8  -2.78463   GCTGGGGCGGGAGGC        GGCGTGACGTCC CGGAC GGATGTTTCGCC        TCTGCTGCCCGCCCT  54 19
      trpF-1 NONE
      trpB-2 NONE
        trpA  539688 ..  539709 + -12.9  -4.28067   AGATAAGGGTGACTG           AGGGCGGCC TTCG GGCCGCCCG            TTTCTGTGTTGTTCC  95 35
     DVU0476  542325 ..  542347 + -16.3  -3.53012   GGCACGATACCAGAA           CCCCGCACG CCTGA CGTGCGGGG           TTTCCACAAAGGAGC  89 116
         icd  543537 ..  543567 + -21.1  -3.00525   CAACAAGGTCATTCC       CGGCCCCCGCCGC TTCGT GCGACGGGGGCCG       TCTGCTTTCCAAGCC  93 53
     DVU0478  544467 ..  544481 +  -6.4  -3.08966   ACATCGACAGGCTGG               GCTGAT TCG ATCGGC               TTGCGTAGAGTTTGC  51 21
     DVU0479 NONE
     DVU0480 NONE
        rfaD  548124 ..  548143 +   -15  -4.22652   CTGCATCGATCGAAA            GGCCACCG GAGA CGGTGGCC             TTTTGCGTGATGTGC 100 75
     DVU0484 NONE
     DVU0485 NONE
     DVU0486  554367 ..  554390 + -17.4  -3.86202   TGCTACGGTGAAAAA          GGCCGCTCCC GCGA GGGGGCGGCC           TTTAGTCTGCTGCCG 100 63
      paaK-1  558063 ..  558092 +  -9.3  -2.62396   GCCTCTCGTGCATGC       GGCACTGGT-CGCT GAA AGCGGGCCGGTGTC       TCATGTCCACGGGTC  56 205
     DVU0491  561153 ..  561206 + -31.3  -3.10344   GGCGGTGCGGGAGAA TCTTGCATGACAAAGGGGCGCTCCC GGTC GGGAGCGCCCCTTTGTCATGTGTGA TGTGTTCCGTGGCCG 100 151
        selB  573269 ..  573288 +   -15  -4.13767   TTTGACGATTCGGAA            GGCGGCTG GCGA CAGCCGCC             TTTTCGCGTAGGGCC 100 125
     DVU0512 NONE
        flgG NONE
     DVU0514 NONE
        flgH NONE
        flgI NONE
     DVU0517 NONE
     DVU0518  592493 ..  592511 +    -3  -2.65993   GCGCGTCGAGGCCGC             CATCATCC ACG GGAGGCTG             TGATGTCCATCTCCT  39 4
     DVU0519 NONE
     DVU0520 NONE
        csrA NONE
     DVU0522  596968 ..  596999 + -22.4  -4.07526   GCTTTTGACATAAAA      CGTCCCGACCGTGG CATT TCACGGTCGGGACG       TTTCTATAGGTCGTT 100 50
     DVU0525 NONE
     DVU0526  600335 ..  600353 +  -4.4  -2.71144   GGCTGCACGCTGAAC             ACGTCACG GGC CGTGTCGA             TGCTTGCGCGACGTC  42 28
         maF NONE
     DVU0528  601599 ..  601618 +   -15  -4.18494   GTCGGCAAAAGAAAA            GGCCGGGA GCAA TCCCGGCC             TTTTACATGCGCATA 100 87
     DVU0538  610329 ..  610340 +  -2.2  -3.60661   CAGAAGACGACGAGC                CTGC GGAT GTAG                 TTCTGTAGTTCCCTG  50 323
     DVU0541 NONE
     DVU0542 NONE
     DVU0543 NONE
     DVU0544 NONE
     DVU0545  616591 ..  616618 + -19.2  -2.85606   TTCTGTGATTATCAG        GAGGCCGCCGCA GAGA TGTGGCGGCCTC         TCTGGTCATGTGTCC  91 69
     DVU0547  618135 ..  618166 + -19.4  -4.13767   GAACAGGACATCAAC      CCCAGGGGGCGGGC CTGT GCCCGTCCCCTGGA       TTTTGCAATGCGGAA 100 46
     DVU0548 NONE
     DVU0549 NONE
     DVU0550 NONE
     DVU0551  621887 ..  621911 + -17.9  -3.92625   TCATCCTGAACGTCG          GAAGGCGCCTG TCA CGGGCGCCTTC          TTTCGTTGGCGTATC 100 50
     DVU0552  623225 ..  623235 +  -5.4  -5.47218   AATAGTATCTTGAAT                 GATG TGC CATC                 TTTTTTTGGGTAGAG 100 221
     DVU0554 NONE
     DVU0555 NONE
     DVU0556  625037 ..  625054 +  -4.8  -3.70902   GCGATGTCAGGTCTA             GCTGCGG CGTAT CCGC-GC             TTTGGATATCGCCGG  58 184
     DVU0558 NONE
     DVU0560 NONE
     DVU0561  628303 ..  628313 +  -4.6  -2.88544   CTGGGAATCGTTAAC                 CGCT CTG GGCG                 TGTGTAGCCCTCCCC  46 53
     DVU0562  628662 ..  628672 +  -2.4  -2.75294   AGCTTTGAGGCCAGC                 CGAG AAG CGCG                 ATTTGGCGGATTTCA  39 33
     DVU0563  629672 ..  629686 + -11.4  -2.86271   CTCTGTCGCCTCGTC               CACCCG GTT CGGGTG               TGGTTCTCGTGGCCC  64 198
     DVU0569  635972 ..  636004 +  -6.4  -2.90685   GATAAGATGCGGCGT     CACGG-C-GTCATTCT GGA AGAATGACAGACCGCG     TGGTTGGTTTACATT  50 2
     DVU0570  636262 ..  636287 +  -5.5  -2.71268   AGCGTTGGCAAGGCC         TTTGCTATCGT GGTG ATGATGGCAGA          TGGTCTGTCATGGGC  46 119
         ald  637726 ..  637756 + -22.6  -3.44146   CGTAGCGATATGTCG       CACCCCGTCCCGTC TTT GGCGGGGCGGGGTG       TTCCTTGTGCGGGGG 100 265
     DVU0572  638531 ..  638554 + -10.2  -3.01712   CGGGGCGGTCGAAGT          CGGGTCCGGA TATG TCCGGGGCCG           TCTTCGAGACGACCC  62 325
        creA  639238 ..  639254 +  -3.5  -4.15833   CGGAGAGGTCGGTTG              CGGGCGG TAG CCCCCGG              TTTTGCCATCCTCAT  61 114
     DVU0577  642453 ..  642465 +  -3.3  -2.59564   TTTCGCGTCCGACGG                CCTCG GCG TGGGG                GTTCTAGCATGGAAG  39 6
     DVU0578  643252 ..  643266 +  -4.2  -2.65815   ACCGCGCGGGGAGGG               TCGCTC CGT GAGGGA               TGCTCTCCATGTGAC  41 15
     DVU0579 NONE
        moaA  645242 ..  645261 +  -2.8  -3.32844   GTCCGAAGCCCATGA            CCT-CGAAC ACG GTGCGCAGG            TTGTCGGATGCGCCG  47 318
     DVU0584  650615 ..  650636 +  -7.9  -2.91264   CATCCAGCGAATCGC           CATCCCGCA TGCC TGCGGGGAG            TGTCTGCATGGCGGG  52 427
     DVU0586 NONE
      fdnG-1 NONE
     DVU0588  657333 ..  657362 + -22.9  -2.90615   AAGCCAGAGGTTCAG       CACCGCCCGGGGC GCAA GCCTCGGGCGGTG        TCCTTTACGGAACGT 100 232
     DVU0589  658535 ..  658564 + -19.3  -3.08508   CGCCTCTTTGCCCTC       GGGGGCAGGGATG CCCA CACCCCTGCCCCC        TCCTTTTCAAGCCTG  91 230
     DVU0590  659178 ..  659198 +  -7.5  -3.28712   GAGGGCCGTGTGGGA            CGCGGGAAT ATA ATGTCCGCG            TTATGGGCAGAGCGG  58 81
     DVU0591  661273 ..  661293 +  -9.6  -3.34398   GTACTGAACGTAGCG            GCGGCCCG CAGGA CGGGGCGC            TCTTTCGGGGGAAAC  63 34
      cheW-1  662121 ..  662170 + -21.5  -3.59979   CAGACACATGGCAGA CGAGAAACGGCGGGAACAGCAGC CTTG GCTGATGTTCCCGCCGTATTCCG TTTCCGGTGCAGGGG 100 315
        iciA  663830 ..  663848 + -10.2  -3.35679   TTCCCGAAGCGCTGT             TGACGGGG GGC CCCCGGCA             TTCTGCCTGCAGGGG  66 44
     DVU0595  664320 ..  664333 +  -9.5  -3.55444   AGCCCTAGGCCGGGG               GGCGC TGAA GCGCC                TTTACAAGGTGCGGA  68 33
        lytR  665300 ..  665312 +  -4.7  -4.00103   GCACGGGCTTGACGC                CCCCG CTT CGTGG                TTTCATCGTTTTTTT  63 80
        lytS  667090 ..  667106 + -13.7  -4.57569   GCAGCTGCCTGAAGT              GCTGCCC GCA GGGCAGC              TTTTTGGGAGCATCC 100 29
     DVU0598  668735 ..  668762 + -19.9  -5.09225   CTATCCGTTCCGACA        GGACGCCCCGC CTCGCC GCGGGGCGTCC         TTTTTTCCATGCAAT 100 49
     DVU0599  670481 ..  670512 + -12.2  -4.56597   TCCACCTCGAATGAA      CCTGACGCCCCGCT GCAA AGCGGGGCGTTCGC       TTTTTACGGAGACGG 100 47
         ldh  671971 ..  671995 +  -6.3  -3.18602   CATCCCGGTCGGCCC          CTCGACGTGGC GGG GCGAGGTCGGG          TATTGCCTCTTTGAT  53 310
     DVU0601  672641 ..  672663 + -17.8  -4.22652   GCATACAATAGAAAA           CGGCTGCAAC ATG GTTGCAGCCG           TTTTGCGTGCTGTGG 100 134
     DVU0605  674139 ..  674165 +  -5.9  -4.89562   CCGGTTGACTATATG         CTTGATGTTGG ATATG TCTACATCAAG         TTTTCTTGATTTTAA  82 227
     DVU0606  675139 ..  675154 +    -6  -2.78384   ACAACAGTAACCCTA              GCCGCC GACT GGAGGC               TCTCATGACCGACGC  46 31
        ahcY  676627 ..  676669 + -14.9  -3.57783   CGGGCTGCGTGTTTG CAATGAAAGGGCGGGGAAGC ATCG GCTTCCCCGCCCTC-CGTCG TTCTGGTTGTGCTGG  85 54
     DVU0613  683191 ..  683215 +  -7.2  -2.82635   AGGTGACTGCCGAGG         TCGATGCCCGCG CCT CGCGG-CA-CGA         TGTGGTACTCGACAT  52 311
     DVU0615  683698 ..  683730 +  -3.4  -3.53012   GTTCAGTGTCCGTGA     CGCCGCGAAG-CAGGA AAA TCCTGTCATC-CGGGG     TTTCAAGAACCGGCC  49 229
     DVU0618  684424 ..  684436 +  -4.1  -5.36441   TATTTTATCGAGTAA                GAACT GAA GGTTC                TTTTTTGTCTAGAGA  88 79
     DVU0620  686414 ..  686439 + -19.7  -3.53444   CGCACTGTGAGGTCT         CGCCCGTCCCC TTCC GGGGGCGGGCG          TTTCCGCACGCATGG 100 31
     DVU0623 NONE
     DVU0624 NONE
     DVU0625  693146 ..  693169 + -17.4  -3.23216   TTTCGCAAAGGTATG          GGGGCGCTCC TTCG GGGGCGCCCC           TTCATCATGGTACCG  89 53
      ilvN-1 NONE
         ptB NONE
         buk  696267 ..  696281 +  -6.4  -2.85847   TATACTTGACGTGAC               GGTATC CGC GATGCC               TATAGTGTGAGGGTT  50 112
     DVU0629 NONE
     DVU0630  697106 ..  697141 + -20.5  -3.57783   GACAGGGTGACATCA    CGACAAGGCCCGCCC CGTAAA GGGCGGGCCTTGTCA     TTGTCATTGTCATCG 100 68
     DVU0636  706355 ..  706367 +  -4.8  -3.72788   TTTTTCGGCCACCTC                TGCG CCAGC CGCA                TTCTCTCTTCTAGGA  58 268
     DVU0637  707848 ..  707873 + -20.5  -4.19817   TGCATCACAACGAGA         GGGGCCGGACA GCTT TGTCCGGCCCC          TTTTGCATCGATGCG 100 93
     DVU0642  713495 ..  713506 +  -7.2  -3.53224   TGGCAGTGCGATGCA                GGGC CGCG GCCC                 TTTGACGGCAGCCTG  60 68
     DVU0643  714522 ..  714535 +  -3.9  -3.35485   ATGTTCGTCACGAGA               TTCAT GTAT ATGAA                ATTTGTTTGTGATGT  48 171
     DVU0645  716899 ..  716926 + -17.1  -3.10975   TGGATAGACACGGAA        CGCCCTCCATC CTCACC GATGGAGGGCG         TCTTGCGTCATGCCT  88 66
      cheV-2  724642 ..  724683 + -18.1  -3.32844   TTTGTCATGTCCGCA CCCTGTCGCCGTCTACTTT GTCC GGAGTGCACGGCGACAGGG  TTCTGGGCTCCGACC  93 368
     DVU0656 NONE
     DVU0657 NONE
     DVU0658  730030 ..  730077 + -10.4  -3.01712   GCGCCCGCGTCGTAT CCGCGTCGAAG-TGGGCTAGCCG CTC CGTCTCGCCCAGCCTCGCCGGGG TCTTCGCACGGGGCC  62 7
     DVU0660  731933 ..  731951 +  -4.4  -2.88663   TGACCCGGATGGTGA             AGCGACTG CCA CCGTCGCC             TCTGTGGCGGTACGT  44 104
     DVU0661  733221 ..  733242 + -15.9  -3.33483   GTCGACAATGGAAAA           GGCCGGACA TTTC TGTCCGGCC            TTCATGGTTTCCGTC  84 176
     DVU0668  741460 ..  741470 +  -6.8  -3.26471   TGCGAGCAGTAGCCG                 GGAC GAT GTCC                 TTGGTATACAAGTCA  55 56
     DVU0669 NONE
     DVU0670  743748 ..  743801 + -30.7  -2.69964   AGCCTTTCCATGGTT TGACCA-TGCAAGAGGGGGATGTCCC GTC GGGACATCCCCCTCTTGCAATTGTCA TAGTCTGGTTAAGCC 100 116
     DVU0672  746138 ..  746163 +  -8.2  -2.69964   CGGTCAGGGGGCATG         CGGGGGGCTG ACTGGG CACTCCCCCG          TGCTGTGCTTCCGGA  54 399
     DVU0674 NONE
     DVU0675  748066 ..  748079 +  -2.3  -3.34962   CATGGCGGGGCTTGT               CGCAT GCCT AGGCG                TTGTGGAGTATCGCG  45 94
     DVU0676  749133 ..  749164 + -22.4  -2.67747   GTCGCTCGAAATGAA      CGCCCACGATGACC TGAA GGTCGTCGTGGGCG       CTTGTGCTGTGCAGG 100 202
     DVU0678  750611 ..  750641 +  -9.9  -3.34398   CGTGCGGAAAAGCAC      GTGCG-AATACGCAC GGC GTGCG-ATTGCGCAC      TATTTGCGGAGGCGG  66 92
     DVU0685  760756 ..  760773 +  -2.5  -2.89683   ATGAAGATTCTCAAG             GCGAACC GGAT GGAGCGC              TGTATCGGCTGCCAT  40 100
     DVU0686 NONE
     DVU0687 NONE
     DVU0688 NONE
        rnhA  764243 ..  764262 +  -2.8  -4.68593   CGGCGAGCCATCGTG            GCGGGCGTG GCG CAC-CTTGC            TTTTTGCATGATGCC  73 281
     DVU0690 NONE
     DVU0691  766479 ..  766500 + -17.3  -4.08216   GGCTGCAACGAAAAA           GGAGCGGGG GTGA CCCCGCTCC            TTTTGAAGGCGATGC 100 510
     DVU0695  771463 ..  771475 +  -5.5  -2.62184   GGGCTGGATGAGAGG                CGCAT ATT GTGCG                TCATGTCAAACGCAG  46 210
     DVU0696  772061 ..  772086 +  -5.3  -3.92324   ATCTGCAGGGAAAGG         CGCG-CGCCGGG AAG CACGGTGATGCG         TTTGATCTTGAAGAG  60 348
        glcB  781290 ..  781305 +  -4.6  -3.31208   GCTGATGCGGGTACT              CGCTGC ATCG GAAGCG               TGTCTTGTTGTCGCC  50 365
     DVU0702  782093 ..  782128 +  -7.3  -3.85817   TGGGGTCTGATTCTC    CACCCGCTGCGACCC CAGCGC GGGCCGCTCCGGGCG     TTTCTGCGCCCGCAT  68 106
        lepA  784008 ..  784024 +  -9.4   -3.5393   TAACGCCCGCCACCG              CCGCAC GCAGA GTGCGG              TTTCGGAGGCATCCT  68 38
        lepB  784666 ..  784685 +   -15  -4.08144   TCAATATGCTGAAAA            GGGAGGCG GTAA CGCCTCCC             TTTCTCATTGATGGA  93 50
     DVU0708 NONE
     DVU0709  788585 ..  788616 + -19.6  -3.49858   TAGCTGCATACGGGC      TGTCGCGCATCGTG GGGA CATGATGCGCGACA       TTGTCGTGTAGTTGC 100 174
     DVU0710  790611 ..  790626 +  -3.2  -3.67878   CCTGTGACGACTCCC              CGGC TTGCCCGT GCCG               TTCTCTTGGCGTAGT  51 47
     DVU0711  791551 ..  791564 +  -2.4   -3.6215   TCCACAGGGTCTTTT               GACA ATAATG TGTC                TTTAGGCTAGGTTGG  49 262
     DVU0712  792827 ..  792847 + -19.7  -3.55444   CCTCAACGACCACAC            GGGGCGGCC TTG GGCCGCCCC            TTTCGCGCGTGGCGC 100 41
     DVU0713 NONE
     DVU0714 NONE
     DVU0715 NONE
     DVU0716  796273 ..  796303 +   -22  -3.39327   TGTGTCTACAAGGAA       TGACGAAGCCCCCT CCA AGGGGGCTTCGTCG       TTGTGGCTGTCGAAG 100 60
     DVU0718 NONE
     DVU0719  799544 ..  799559 +  -4.6  -3.78953   AGTCTGTTGATGGCA              TGGCCG ATGG CGGCGA               TTTCGTCATCGCCGT  58 271
     DVU0721 NONE
     DVU0722 NONE
        purT  806374 ..  806395 + -13.7  -3.64703   GATGCTGTTTTGATC           GAGGCCCCC GAAA GGGGGCTTC            TTTGCGTCGAAAGAC  81 103
     DVU0729  813798 ..  813827 + -16.5    -3.484   TGGGTGCATCGAAGA       CGCCCTTCATTCC TTTG GGGATGGAGGGCG        TTCTGCTGTCGTGGC  89 163
        valS  819135 ..  819160 + -23.3  -5.08601   GCAAATAGAGCACTG         GGCCGCGCCGG GACA CCGGCGCGGCC          TTTTTCTTGAGGTCC 100 33
     DVU0733  819932 ..  819948 +  -9.3  -3.72576   CATTCGACGCTAACG              CCGGGCG TGA CGCCCGC              TTTCATACCGGAGGA  71 225
     DVU0734  821475 ..  821525 +  -8.9  -4.46155   CGTATTGCCTGAATT GTAAGACC-TCGGGCGGCATGTCC TTGC GGATGTGCCGCCCTCCGGTCTCCC TTTTCTGCCTCTCTC  84 22
     DVU0735 NONE
        purN  823597 ..  823617 +    -9  -3.05844   GGGTGTCCACGGCTT           CCGGCTGCA TCAG TGC-GCCGG            TGTTCCGGTACGGCA  60 298
     DVU0739  827723 ..  827738 +  -3.9  -3.33696   ACTCCGCAAGGCAGG              CTGGC GAGAGG GCCGG               TTAGTTGGCGGGGGG  48 111
     DVU0740 NONE
     DVU0741 NONE
     DVU0742  830445 ..  830463 +  -3.1  -2.67515   CAAGGTCGACCGCTT             TTCGCTC TGGGT GAGCAAA             TGATGTCATGATGGC  39 4
     DVU0743  832461 ..  832474 +  -3.7  -2.75496   TGGTCGAAGACGGAG               ACGCC TGAT GGCGC                ATATTCTTCTTGTCG  42 18
     DVU0744  834196 ..  834207 +  -4.4  -3.48684   CGAGTGCTGGCGTTT                GTGA ACTG TCAC                 TTCTGGTCGTTATCG  51 44
     DVU0745  835262 ..  835285 +   -16  -3.90112   CCGGATAGTACCGGG          GGCGGGGTTG CTTG CAGCCCCGCC           TTTCATTCAGGAGCG  95 59
     DVU0746 NONE
     DVU0747  837015 ..  837038 +  -8.8  -3.03124   GCGGGGCGCATCGTC          GCCTGATGCT ACGG GGCATCCGGC           TGTTGCCCGCTGCGC  57 20
     DVU0756 NONE
     DVU0757  849290 ..  849317 +  -3.2  -2.52516   GCCGTGAGGCCTCTC        GCCCATGTCGGG TGTG CCTCCCACGGGC         CTTGCTAATGGCCCG  39 198
     DVU0763  854611 ..  854622 +  -2.2  -3.55622   GAGTGAAAAAACGGC                GTCA TGAC TGGC                 TTTGCACGGCTTGCC  49 19
       hup-2  855032 ..  855074 + -21.5  -2.87211   TCCTGCAGCCGACAT TTCGAAGGCCCCCTGTATC GGTAA GATACAGGGGGCCTTTGCA TGTCTGCGGGGGCAT 100 45
     DVU0766  857741 ..  857756 + -11.8   -4.3277   CGCCTGAAGAACAAA              GGCCCC GTAA GGGGCC               TTTGTGTTGTGTCTG  91 109
     DVU0771  863332 ..  863347 + -11.8    -4.053   CACGGATGCGACAAA              GGCCCC GTGA GGGGCC               TTTGTATGACGTCAT  83 199
     DVU0773  864339 ..  864366 + -24.2  -2.60763   CCTGCATGAAAAGAA        GGCGGGCCGGAG TTTC CTCCGGCCCGCC         GTTGTCGCGTATGGA 100 102
     DVU0781 NONE
     DVU0782 NONE
     DVU0783  870877 ..  870896 +   -10  -2.79133   ATATGCGAGAGTGTG            TGCGAAGC GGGG GCTTCGCG             TCTCCTGAGGCCTTC  60 187
     DVU0790 NONE
     DVU0791  878365 ..  878383 +  -5.9  -3.05384   TGCGCCGACAAGGGG             GCACGGT GCTGA ACCGGGC             TTCGCTCGAAGGCGA  49 14
     DVU0792  878771 ..  878804 + -22.6  -2.52896   CTCTCCATCCAGACA     GAGAGGCCGACGCT CCCGAT AGCGTCGGCCTCTC      TGACTTGGAGGATGC 100 94
        uvrC  888377 ..  888395 +  -5.2  -2.77523   TCCGTTCGAAACATT             CGGCTGAA GCC TCCAGCTG             TCGTGTTCGTCGGCG  44 92
     DVU0802 NONE
     DVU0803 NONE
     DVU0804  891275 ..  891285 +  -2.6  -3.55563   AAAAAGGTTATTCTG                 TAAA CTT TTTA                 TTTACAAAATGACAT  49 46
     DVU0805 NONE
     DVU0806  892180 ..  892196 + -10.1  -3.37796   GCGGGCTGGATAGAA              TGCCCCG CGA TGGGGCA              TTCTGCATGGTGGCC  66 80
        cobQ  906164 ..  906178 +  -2.1  -5.45726   CCGGTCGGACTACTG               CTTGA ATGTA TCGAG               TTTTTTTGCGATGTC  90 94
     DVU0818  908822 ..  908855 + -19.7  -3.29511   ATGGGCACGAATCGA     CACGGAGGGCACCGGA AAA TCTGG-GCCCTCCGTG     TTGTCGGAAGATAGG  95 271
     DVU0820  910032 ..  910050 +  -6.7   -3.2614   ATTTTTTCATGTACA             GTGCTGT GTCTA GCAGCAC             TTGATCTCACGGATG  54 134
     DVU0824  913105 ..  913117 +  -9.1  -3.04144   GCACAGGTCGTTGCG                CCCCA CCT TGGGG                TCTTCACGATGCGGC  59 153
     DVU0844  932974 ..  932991 +  -2.7  -4.59773   GTGAAGTCCGAAAAG             GTAGG CCCCCGAA CCTAC              TTTTTCAGCCTCCAC  70 427
        aprB NONE
        aprA  935627 ..  935654 + -22.8  -4.35524   ATAGGATGAGCACCA        GGGCGGTTGCGG GGTA CCGCAACCGCCC         TTTTCACTTTCACCC 100 37
     DVU0848 NONE
     DVU0849 NONE
     DVU0850 NONE
     DVU0851  941311 ..  941332 + -17.3  -4.98531   TCTTCATGCCATCAG           GGCCCGACC ATCC GGTCGGGCC            TTTTTCATTTCAGCC 100 50
     DVU0852  942708 ..  942731 +  -3.8  -3.57798   TGCAGTACGTTTGCG          CCATCGACCTC GGC GTGGTTG-TGG          TTCTCGTTGATTGTA  53 436
     DVU0860  951898 ..  951913 +  -3.2  -3.74693   TGTTCCGGTAAGGCA              CCGAGA AGCG TCTCGA               TTTCGTGGCGTGAAG  54 219
     DVU0882  974218 ..  974234 +  -9.5  -2.50622   CGTGAGCGTCGAGAT              TGCCATA TGC TATGGCA              CTTGCTAGGGTCTGT  56 36
     DVU0883  974716 ..  974732 +  -3.7  -3.28712   ACCGCGAAGATGAAC              TGAAGGA GGC TCTTTCG              TTATGAGCGCACCGG  48 3
     DVU0884  975283 ..  975321 +  -9.5  -4.30576   CTGGAGCTTTCGGAG  TGCCCGCCCGTGTCTGGC CTTT GTCA-ACGCGGACGGGCC   TTTTCGTCATGGCGC  83 229
     DVU0887  978140 ..  978160 +  -3.1  -3.05343   GGAGTGAATGACATC            CAGGCATTG TCG CGCGGCCTG            TCTTCGGCGTGTGCG  43 66
     DVU0888  980096 ..  980109 +  -3.7  -3.30124   TGGCAATGCCGTCTT               GCGGG CCGT CCGGC                TTGTGCAGGATGAAC  49 219
      aroK-1 NONE
     DVU0893  984837 ..  984875 +  -2.3  -2.69151   ACAAGGCGGTCTCCG  CCGGAGGGTGCC-CCTGA ACTT TTGGGAGGCATCCGTCAG   TGCTCTGTACGGCCG  39 97
        aroC  986043 ..  986055 +  -3.3  -3.33671   CACCGGAGAGCGTCT                CCACA GCC TGCGG                TTCTGGCCTCAGTCT  46 48
     DVU0895  988425 ..  988453 +  -7.3  -3.17222   GCGCTCCTCTGATAC        CGTCACATGAAGG CTG CCAACATGAGACG        TCTCTTCGTGCTTTC  56 29
     DVU0896 NONE
     DVU0897  991236 ..  991246 +  -6.8  -3.05935   CGGAGTATGCGCCGC                 TCCG TGC CGGA                 TTCCATGGCGCGTGT  51 58
     DVU0898 NONE
     DVU0899 NONE
         gmk NONE
        pyrF NONE
     DVU0902 NONE
     DVU0903 NONE
        recJ  997434 ..  997469 + -13.3  -4.67607   GGAAGGCCATCAATC    CCCGGCGCAC-AGGCA GTCGA TGCCGCGTGTGCCGGG    TTTCTTTCTTCAGGC 100 79
     DVU0909 1004127 .. 1004144 +  -7.7  -3.90112   TTGCAACGTAAAAGA             GGGCGGCA GGA TGC-GCCC             TTTCCTTGACCCGGA  68 61
        fliM 1005413 .. 1005424 +  -7.2  -5.06451   GACGCCTTCTTCAAA                GCCC GTAA GGGC                 TTTTTTCGCGTCCTG  93 231
     DVU0921 1013039 .. 1013054 +    -4  -3.50853   CGATCAGTGGGCGCC              GCC-TTG CAG CAATGGC              TTGTAATTGAACGAG  51 80
        rplU NONE
        rpmA 1018480 .. 1018508 + -16.7   -4.7629   GCCTTACCAGCATGG        GGGCGGAAGTCGC GCT GCGTCTTTCGCCC        TTTTTGCGTTCATGC 100 58
     DVU0929 NONE
        proB 1020865 .. 1020891 +    -5  -2.87229   GGTATAGCCCGCGAA         ACATCGACGTGT GGC ACCCGTCGAAGG         GTTTGCTGCTCACGT  46 34
        thiD 1021967 .. 1022001 + -10.7  -2.54325   GTGCCATTGCAACTC    G-AGAGTCCCCGTCGC CTGC GCTCCGGGGACTCTGC     ATATGTTTGCGGACC  62 251
     DVU0932 NONE
     DVU0933 NONE
     DVU0934 NONE
     DVU0935 1027576 .. 1027611 + -17.6  -4.72272   GGCGGTTCAGGGCGC    TGACCAGCCTCGCTTC TACG GATGCGAGGCTGGTCC     TTTTTGGTGCAAGAC 100 76
     DVU0936 NONE
     DVU0937 1028839 .. 1028858 +  -4.2  -6.25578   GCTCAAGGCTGCCAA            CGGCTAGA CGTT TCTGGCAG             TTTTTTTTCTTTGGT 100 19
     DVU0938 1029316 .. 1029333 +  -5.5  -2.85216   ACACACCCTGGCATC             GTCTCGC CTTT GCGAGAG              TCGTTGTCGGTCGTG  48 64
     DVU0939 NONE
     DVU0940 1031227 .. 1031247 +  -3.2  -4.64861   AAAGCCGCTACTCGG           GACCTGCCC GAAT GGGCCG-TC            TTTCTTTTCGGCCGA  69 82
     DVU0941 1034422 .. 1034433 +  -2.2  -3.11024   GGTGCTGTAGTGAGC                CGTA TTCT TGCG                 CTTTATCTTCCGGAA  41 31
     DVU0942 1034958 .. 1034985 + -17.8  -4.05788   AAGACTGCTGTGAGC        GGGGGAGGAACC TTGG GGTTCTTCCCCC         TTTCGTTTGCAGAAG 100 56
     DVU0943 NONE
     DVU0944 1037520 .. 1037536 +    -5  -4.81249   CGTTTCATTCTGTAA              CGCGGC CCCGT GCCGCC              TTTTTCGCTTTCGAG  78 74
     DVU0945 NONE
     DVU0946 1041823 .. 1041846 + -11.7  -4.20516   CGTGGTGGTCAGCGA          CCCGAGGGC CGAAAT GCCTTCGGG           TTTCTTGCGTAGCAG  88 426
     DVU0950 NONE
     DVU0951 1045291 .. 1045308 +  -4.1  -4.08216   GCTCTTCGGGGAACG             CTAGGAT GCGC ATCCTCG              TTTTCGGCGACGTAG  61 22
     DVU0952 1046216 .. 1046236 +  -4.6  -2.57931   GCTCACGCATCGCCC            TGCCCTCT CCTGT AGTGGGCG            ATTGTGCCGCATCGG  43 73
        tyrS 1047642 .. 1047674 + -25.7  -2.75528   CAGACAATGCCAGAA      GAAGCCCCCTCCTGC GAT GCGGGAGGGGGCTTC      TAGTATCTTCAGGCT 100 109
         alr NONE
        rpsF NONE
        rpsR 1052060 .. 1052071 +    -3  -3.75024   TGTAGGAGGAGCTGG                TGAT GAAG ATCA                 TTCTTCGTGCTGACG  54 36
        rplI NONE
        dnaB 1054043 .. 1054068 + -20.5   -4.4017   ACGTTATGTGATGAA         GCCCGCCTGTC TCTC GACAGGCGGGC          TTTTCTGCGCGTTGC 100 71
     DVU0964 1062739 .. 1062762 + -17.4  -4.06361   CGATGCATCATGGAA          GGGCCGCCCT GTCG GGGGCGGCCC           TTTGCTTCTGTGTAC 100 97
     DVU0965 NONE
     DVU0966 1064136 .. 1064159 + -16.7  -2.75294   TACTTCCGGATGGCC          GGGGCGGGG CTAGCC CCCCGCCCC           CTTTCCGGGGTTTCG  81 165
     DVU0967 NONE
     DVU0968 1066196 .. 1066235 +  -8.7  -2.52676   GTTGCGGCTGATTCG AT-TCAAGCGGGGGAGGGT TGCG GCCCTCCCCCG-TTGACAG  TAGATTGAAGGCCTG  53 205
     DVU0969 1067011 .. 1067031 +  -3.9  -2.78762   GAAAAGGGTGTCTGA            TGATGCGTC ACC GGGGCGTCA            TGCTGTTCCTGCTGT  42 26
     DVU0970 1067699 .. 1067713 +  -5.6  -3.62096   GTGCTGCGATCCAGC               GAGGGC GTC GACCTC               TTTCGCATCGTCGGG  57 172
     DVU0971 NONE
     DVU0972 NONE
     DVU0973 1070558 .. 1070573 +  -4.6  -2.66634   CGTTGCAGGACTTGA              CGCTGT ACCT GCGGCG               TGCTCTCATCGGCTA  43 82
     DVU0974 NONE
     DVU0975 1071559 .. 1071586 + -19.2  -3.41602   CCCGCAGAGAATAGA        CGCCCCCGTTTC GAGA GAGACGGGGGCG         TTGTCGTCGGGTGCC  95 53
     DVU0977 1073477 .. 1073489 +  -3.3  -3.25015   CAATTCCTGTTGTCA                CGTGA TGC TCCCG                TTGCTAGTCGTTGAA  44 440
     DVU0978 NONE
     DVU0979 1075731 .. 1075783 + -15.5  -2.72344   ATCCACCGTCCCTTT GC-CATCCCGCAGCCGGCGGGCGA TTCGGT TCGCCTTCCTGCTGCGGGGCGCGC TACTTGCGCGTCCGC  78 111
     DVU0980 NONE
     DVU0981 1079082 .. 1079102 +  -3.2  -3.69354   GGACTTCGCGCAGCA           GCCTGCCCA GCAA TGTGC-GGC            TTTCGGCTTCTGCGG  54 83
     DVU0985 1082058 .. 1082093 +  -2.6  -3.13403   CTGTCAGGCAAGGCG   GCGCGGGTGGCGC-GGC ACTTC GCCAGC-CCATT-GCGC   TCTTGATAACGGGGC  43 220
     DVU0987 1082775 .. 1082801 + -21.6  -2.74485   GGGTTCGTCGAAGAC         CGGGGGCCACCT CAT GGGTGGCCCCCG         TCATGTGTGTCATTG 100 416
     DVU0990 NONE
     DVU0991 1086091 .. 1086111 + -10.3  -2.73364   GGAAGTCCATTCACG            GGCGGGGCG TCG CGTCCAGCC            TCATTCGCCTGCAAC  60 111
      cheV-3 1087144 .. 1087161 +  -4.7  -3.01712   CTCATCGCCAAGACA             CGCGGGC GGTA GCCTTCG              TCTTGCACGCGGCCC  47 14
     DVU0993 1087989 .. 1088014 + -20.5  -4.34402   GTCTGAATGCCAAAA         CGCCGTCTCCG GTTC CGGAGACGGCG          TTTTCATGTGCAGCG 100 58
     DVU0995 1089243 .. 1089301 + -21.7  -2.62263   AAGCCTGATCATCAA CAGGAAAC-GCCCCCTGCGGATGCGTCG ACGA CGGCGCATCCGCAGGGGGCAGACAGCTG TCCTCTACGCGCCGT 100 33
        metF 1091608 .. 1091645 +   -17  -4.54727   ACTATAAGTGGAGTC   GACGGCGCCCCGGTCTG CATAC CTG-CCGGGGCGTCGTC   TTTTACTTTCACACG 100 34
     DVU0998 1093217 .. 1093243 + -20.2  -4.24948   TTTCTGGTGATACAA         GGCCCCTGGGGA ATG TCCTCAGGGGCC         TTTTGCATGTGATGG 100 64
     DVU0999 1095964 .. 1095990 + -13.8  -4.41548   GATGGTTATGACAAG         GAAAGGGCCG CACAGGT CGGCCCTTTC         TTTTGTCCAGTCTGC 100 41
     DVU1001 NONE
     DVU1002 NONE
     DVU1003 1099700 .. 1099710 +  -8.2  -3.24924   TACCAGCAGAAGCCA                 CGCC GTG GGCG                 TCTTGTGCGTGAAGG  59 440
     DVU1005 1101896 .. 1101931 + -22.1  -2.78715   CAGTATGAATGACTT    CAGGAATGCCGAAGG CCAAGA CCTTCGGCATTCCTG     TCTGATGAGCCCGTT 100 159
        cobU 1103454 .. 1103472 +  -5.3  -3.01416   CTGCGCTGATTGTCG            TG-CGCAG GCCC CTGCGGCA             TATCTCTCACTCCTC  47 32
     DVU1008 1104512 .. 1104530 + -14.6  -3.99228   GAGTGATGCATCAAA             GGCCATCC ACA GGATGGCC             TTTCTGCATTCATCT  93 234
     DVU1010 1105939 .. 1105962 + -19.6  -3.43636   GACAGGTAATGGAAA          GGCCCGCACC TTGC GGTGCGGGCC           TCTTGTCTGTTCATT 100 386
     DVU1014 NONE
     DVU1015 1116959 .. 1116985 +  -4.4  -3.66999   CTTTTGTTGCACAGG         GCTGAAAAGGGT TGT ACCTTTCTCAAC         TTTCGATAGGTCGCT  53 103
     DVU1017 NONE
     DVU1018 NONE
     DVU1019 NONE
     DVU1020 1124219 .. 1124241 + -16.3   -2.8511   CATGTCAATGAAAGA           GGCCCGGAG CGAAA CTCCGGGCC           TCTCGTCGTCTGGTC  83 183
         upp 1129857 .. 1129915 + -19.2  -5.07107   GGTATCCGCAATGGT GGGGCATTTTTC--CGGAGTCGGCGCAT CGTGA ATGTGCCGGCTTCGTTGAAGAATGCCCC TTTTTTGCGGCTTTC 100 44
        uraA 1131316 .. 1131331 + -11.8  -3.93057   CCCGTCTTTTCGAAA              GCCGCC TTCG GGCGGC               TTTCCTGCTTTTGCG  81 64
     DVU1027 1132590 .. 1132613 + -18.2  -4.27117   GAGGATAGATAAGAA          GGGGGGAACC GTCA GGTTCCCCCC           TTTCTATTCTGGGGA 100 133
     DVU1031 NONE
     DVU1032 1136176 .. 1136209 + -10.9  -3.04144   CGCAGGGAAATCAGA     GACCGTCCCGACACC TGAA GGTGAACGGACGGTC      TCTTGGCGATGACCA  66 190
     DVU1034 NONE
     DVU1035 NONE
     DVU1036 NONE
     DVU1037 1141382 .. 1141409 + -17.8  -3.89617   GCGCAGAAACAGGAA        GCCCCCCGGCATC GGC GATGC-GGGGGGC        TTTGCATTTGTCAGT 100 58
     DVU1053 1154881 .. 1154893 +  -4.1  -3.37796   CAGGTGAAATCGCGT                GGCTT GCA AAGTC                TTCTGCCTCATGCCA  48 46
     DVU1054 1155699 .. 1155722 +  -4.4  -2.75064   GGACATGCCCCTCTC          CATCCGCCTG CCTG CAAGCGGGAG           TCCTTGCCTCGCAGC  42 137
     DVU1055 1157175 .. 1157185 +  -4.6  -3.93695   AGCGCATCCACTGTC                 GGCG TAC CGTC                 TTTATCGCTCGTGCC  60 342
     DVU1063 1165811 .. 1165855 + -12.3  -3.39505   CCCGACCGGATACCG GGGC-TCCCCTCGACGTCTGC CGGGT GCAGATGT-GACGGGATGCCC TTATACGTGTCAGGT  72 236
     DVU1064 NONE
     DVU1065 1169839 .. 1169879 + -14.8  -4.20516   GGGGTGACTGAAAGT ACAGGGGAAGCCCGATGCG CCAG CGCGTCGGGCTT-CCTTGC  TTTCTTGCATAGGCA 100 71
         gpt 1170785 .. 1170798 +  -4.5  -2.74589   CCAACGCAGGGAGGA               GC-GCG ATG CGCCGC               ATTATCGTTCTGCTT  42 106
     DVU1067 NONE
     DVU1068 NONE
     DVU1069 1174018 .. 1174028 +  -2.4  -3.16191   GCAGACGGGGCGTAC                 CGGC AGG GCCC                 TTCGTCACGATGTGA  43 98
     DVU1070 1175555 .. 1175575 + -19.7  -3.38768   TAGTGCGTACAAGAA            GGCCGGGGC AAT GCCCCGGCC            TTCTCGCTGCTGTCG  95 56
     DVU1073 1178415 .. 1178446 +  -6.4  -4.14392   CGGGCGGCACTGCGG      GCGACACCGGC-GGG CGA CCCGGCCCGTCACGC      TTTTAGAGGTTGAAA  69 51
        rpmH 1178754 .. 1178794 +  -6.3  -5.75342   AGCCACCGACTGACC CGGCGGCCTGAGTTTCA-AG CCTG CTATGGAGC--AGGCCGCCG TTTTTTTTCAAAGAA 100 52
        rnpA 1179096 .. 1179106 +  -2.4  -2.64099   ACGGCGGAAAACGGA                 GCGC CAT GAGC                 GTTATGCTGCGCAGA  38 17
     DVU1076 NONE
     DVU1077 NONE
     DVU1078 1182328 .. 1182355 + -15.6  -5.15969   TGCCAGTCATCACGA        CGGGGGAGCCTT TGAA AGGGTTCCCCCG         TTTTTTCCGTTCAGG 100 49
        trmE 1183994 .. 1184016 +    -4   -4.1552   ACCGGGACGGTGCCG           CTTCTCCCTC GTC GAGGGAGGCC           TTTCTTCCGCAGATG  63 268
     DVU1080 NONE
     DVU1081 1186289 .. 1186305 +  -9.4  -2.74192   GTATGAAAACCGCCG              CGACGC ATGCC GCGTCG              TGCTATTCAGCCGTG  57 86
     DVU1082 1186985 .. 1187011 +   -10  -4.98436   CCCGCCTCTTTCGAG         TCCCCGTTCCCG TAG CCGGAGCGGGGC         TTTTTGTCATGTTGG 100 57
        phoB NONE
      pstB-1 NONE
        phoU 1189363 .. 1189383 +   -14  -3.62096   CTCAGAAACTGCAAA            GGCGCACG TCTCC CGTGCGCC            TTTGCAGTGATACAG  81 103
     DVU1086 NONE
     DVU1087 1191187 .. 1191205 +  -4.4  -3.33492   CGTGATGCGGGGAGT             GATGCGCC CGC GTCGCAAC             TTCTGCAATCCGTGC  48 36
     DVU1088 1191516 .. 1191538 +  -3.4  -3.86202   TTGCGGCTGTGGGCC          GGGGGCAGA GGTGTA TC-GCCCTC           TTTCGTGTCGTCAGC  56 142
     DVU1091 1196987 .. 1197015 +   -16  -4.77173   GTCATGAGAAATGTG        GCGGCGTGTCCC GGCAG GGGATGCGCCGC        TTTCTTTTGTCCAGC 100 47
     DVU1092 1198609 .. 1198632 + -19.6  -3.47573   CACTCCAGATACGAA          GGCCCCCGGT GAGA ACCGGGGGCC           TTGTCATATGCATGG 100 90
     DVU1097 1204198 .. 1204226 + -16.7  -5.26316   TTGGCCATCGTAGAA        GCCCCCCGAAGGT GAT GCCTTCAGGGGGC        TTTTTTGTGGCCTAG 100 405
     DVU1109 1216139 .. 1216186 +  -2.8   -4.9138   AAAGTTGTAAAATAT TGGCGCAATGG-TCCATAG TTGCATTTGTT TAAAGGAACCATTGCGCCA TTTTCTTTACCTCCT  75 31
     DVU1144 1240269 .. 1240317 +  -6.1  -4.55023   AAATCAACTGCACAA AAAAGCCCCGGTAATTTGCGTCT ATTTC AG-CGCAAACT-CCGGGGCTTCC TTTTCTCATCTTGAG  76 43
     DVU1145 1241149 .. 1241162 +  -5.9  -3.14468   TGTACACCAGTAAGC               TGCCG GTTC CGGCG                TTGCATATGCTCAAC  51 143
     DVU1147 NONE
     DVU1148 1244500 .. 1244526 +  -3.1  -4.26019   CACTCTTCCCGAAAC        CGGCC--ATTGAA GCT TTCGATGTGGCCG        TTTTCAGTCTGCTTG  64 261
     DVU1150 1245651 .. 1245676 + -11.9  -3.26031   GAGGTGGTTTAGCCT         GTCGACACGTG GCAT CACCTGTCGAC          TGTCTTTACAATGCA  72 72
     DVU1151 NONE
     DVU1152 1246810 .. 1246847 +  -9.8  -2.74144   GCGCAACAGGGCGTC   CGGCGTCGTGCCTGTCG GTATG CGTCAGGC-TGAAGCCG   CTTTCGGCATGGGGC  60 130
     DVU1158 1252878 .. 1252900 +  -7.8  -2.81535   GGTAGAAGCGAGCAC           CATGCCAA AGGATGC TTGGCATG           TAATATATTTGAATA  52 269
     DVU1165 1259524 .. 1259536 +  -9.1  -3.61103   CAAAACGGCTCACCT                GCCGA CCG TCGGC                TTTGCAGTGCAGTTC  68 420
     DVU1167 1260816 .. 1260844 +  -9.5  -3.58533   AATCCGCCTTCGCTA        CGGGCGGTCATGG CGA CCATGAAAGCCTG        TTTGAGACGTTGTGG  68 504
     DVU1171 1264228 .. 1264239 +  -2.2   -3.4252   CGTTCCCGTCGCGGC                TGGT TGGC ACCG                 TTGTGCTGGCTGACG  47 193
      mviN-1 1266146 .. 1266176 + -16.9  -3.64822   CGTCACGAAGCAAGA       GAGCACCGGATGG ACCCG CCACCCGGTGCTC       TTTGCATCAGAAGCT 100 60
     DVU1176 1268106 .. 1268132 + -15.2   -4.7629   GTTGTAAAGGGACAA         CGGGCATATGCC ATC GGCATGTGCTCG         TTTTTGCGTTCATGA 100 95
         aor 1270996 .. 1271019 + -18.2   -4.8048   CCGTTGTAATGCAAA          GGGCCGAAGC GAAA GCTTCGGCCC           TTTTTGCTGTCGCGG 100 114
     DVU1184 NONE
     DVU1185 NONE
     DVU1186 1276155 .. 1276183 +  -5.3  -4.20516   GGGCGTTGCGGGAAG       GGCTTGAGGTCG ACCCCC CGACGTCA-GCC        TTTCTTGCGTCGCAA  65 65
     DVU1187 1277095 .. 1277117 +  -6.1  -3.06183   CGCCGTGGCTGAAGG           CTGCGGCGG ATGCC CCGCCACCG           TTCCATCCCCGTGGA  49 64
     DVU1188 NONE
     DVU1189 1278572 .. 1278591 +  -9.2  -4.49344   AAGAGGGGGAGAGGT            GCGCACGG ATGC CCGTCCGC             TTTTCTCGTGAATTT  91 76
     DVU1190 1281859 .. 1281888 + -19.3  -3.51032   GGATTCGTCGAGAAA       GCCCCCGCCCTTC TTCG GAAAGGCGGGGGC        TTGTCATTCAGACCT  95 353
        rpmB 1301471 .. 1301492 + -13.7  -5.15969   CTCACGGATGGAAGA           CCCCGGTAG TCCG CTGCCGGGG            TTTTTTGCATTGACG 100 53
        fsxA 1302292 .. 1302307 +  -6.8  -2.70932   GCAGCCCTCTGGTGA              CGGACG GCCC CGTTCG               TGATTCCCCCACCGC  49 7
     DVU1213 1303655 .. 1303679 + -18.6  -4.36595   CTTGCCAATGGAAAA          GGCCCACGGG GACTA CCCGTGGGCC          TTTTGGCTTTCCATC 100 360
     DVU1217 1308623 .. 1308650 +   -17  -3.71848   GGTCTGATTGTACAA        GGGGAGTGCGCC TTCG GGCACACTCCCC         TTGTTGATGGCAACG 100 52
     DVU1220 NONE
     DVU1221 NONE
     DVU1222 1313292 .. 1313313 + -14.4    -4.371   GTCTGTATGATGAAA           GGCCGGGG CAACCA CCCCGGCC            TTTTCGTGTCGTCGC 100 101
         nfo 1316827 .. 1316844 +  -8.3  -2.96216   GCCTCGCACGTTCAC             GGCCCCC CCGT GGGGGCA              TGTCTGATGATGACG  55 334
     DVU1226 1317600 .. 1317615 +  -6.8  -2.79501   GCAGCATGACTTGGC              CACGTC GCGG GGCGTG               TGTCATGCCGGTGTA  49 61
     DVU1227 1318055 .. 1318065 +  -3.2  -3.56092   TGAGTATCTTCACGT                 CTTC TCC GAGG                 TTTGCCGCCTCCTGA  51 320
     DVU1230 1318586 .. 1318596 +  -3.2  -3.21276   GCGTTGCGAAAACAC                 CTTC GAG GAGG                 TCTTATGAACGCGGC  44 7
         amt 1319880 .. 1319892 +  -3.3  -3.55071   CGCCTACAGATGCGT                GAGGA TGT TCCCC                TTTCGCAGAATATGA  51 96
      glnB-1 NONE
     DVU1233 NONE
     DVU1234 1323864 .. 1323876 +  -4.8   -3.5944   GCGTTTCGAACCTCG                CAGG TGCAC CCTG                TTTCGCAATGTGCGT  55 41
     DVU1235 1325115 .. 1325147 + -26.5  -3.48474   GTGCCTGGAAAGACT      GACGGGGAGATGGTC GTG GACCATCTCCCCGTC      TTGCTTGTGCCTTTG 100 288
     DVU1241 1329381 .. 1329412 + -23.2  -3.34962   CGAGACATGAGATAG      TCAGAAGGGAGGCC CATG GGCCTCCCTTCTGA       TTCTGCAATGTCCGA 100 73
        gidB 1337736 .. 1337755 +  -5.7  -3.05384   AGCCGTCGCTCTTCG            GGCGAGT ATTCGA ACTCGTC             TTCCATGCGACCGGA  49 125
     DVU1252 1340536 .. 1340549 +  -3.7  -3.66556   GCGGAAAGGTCATGG               GCCCG AGGG CGAGC                TTGTGTTCGGCCCTT  53 341
     DVU1255 1341925 .. 1341949 +  -7.7  -3.03441   CAAGCCGGAGGCTGG          CGCGGACGGGG GCG TCCCGTGCGCC          TGTTCAGCCGTCGTC  54 57
     DVU1257 1343653 .. 1343678 + -20.5  -5.76633   GACCTAGCAAGCAAG         GCCCCCGGTCA GATA TGACCGGGGGC          TTTTTTTGTGTGTAG 100 48
     DVU1259 1346583 .. 1346608 +  -8.3  -3.10053   ATCGCCAGGGAATAA         GGTTCTTGATC GAGG GAACAAGAGCC          TCTCTTGGCGTGTGT  57 422
     DVU1260 1348014 .. 1348038 + -12.8  -4.68424   TCCTCCACCAAGTGA          GGGTCGGGGC TGCGT GCTCCGGCCC          TTTTTCACTGGATTC 100 99
        pppA 1352101 .. 1352115 +  -5.6  -3.42699   CCCTTGTCACCGGAC               GGCCCT TCT AGCGCC               TTCTGATGGGTGGAT  55 15
     DVU1265 1354175 .. 1354192 +  -3.3  -3.62176   CGTGTTGAGCGATGC             CTCATGC GTTG GCAGGGG              TTTCCGAGTGTTCTT  51 260
     DVU1269 1359222 .. 1359232 +  -4.6   -4.1523   CGCCGCCGTGGGCGT                 GGGG GCG CCTC                 TTATTTCTGGTTGAA  65 101
     DVU1277 1369477 .. 1369490 +  -9.5  -3.32727   GCGGATATGAAAAAA               GCCCG TTGC CGGGC                TTGGTATGCTATTGG  63 152
        ftsH NONE
        folP NONE
     DVU1280 NONE
     DVU1281 NONE
        glmM NONE
        galU 1376805 .. 1376830 + -18.3  -3.34344   TCCGTTGTTGACACT         GGTGCCCGGCT GCAA GGCCGGGCACC          TTGCTTCGCCCCTCG  93 30
        priA NONE
     DVU1285 1379933 .. 1379956 + -13.1  -5.21709   ATTGCAGGCGAATGG          GCCTCCGGC GTTATG GCCGGGGGC           TTTTTTCGTGTGCAG 100 62
     DVU1294 1387667 .. 1387688 + -15.9  -3.50737   GTTTCCATAAAAAAA           GGAGGCACC TTGC GGTGCCTCC            TTCGTATTTGTGCCT  85 132
     DVU1296 NONE
     DVU1297 1389505 .. 1389551 +  -9.3  -3.34895   GGGGGCCCCGTGTCG TAGCGCGCATCGTTGCCGGGT AGGTG AACCGGCGGCGGGGTGTGCTG TTGCTTGACAATCGC  63 262
        rpsL NONE
        rpsG NONE
      fusA-1 1392597 .. 1392618 + -17.3  -6.22802   TTGATCTGCCTTCGA           GACCCCGGC TTCG GCCGGGGTC            TTTTTTTTTGTGGAA 100 41
     DVU1301 NONE
        rpsJ NONE
        rplC NONE
        rplD NONE
        rplW NONE
        rplB NONE
        rpsS NONE
        rplV NONE
        rpsC NONE
        rplP NONE
        rpmC NONE
        rpsQ NONE
        rplN NONE
        rplX NONE
        rplE NONE
        rpsN NONE
        rpsH NONE
        rplF NONE
        rplR NONE
        rpsE NONE
        rpmD NONE
        rplO NONE
        secY NONE
         map 1404185 .. 1404202 +  -3.3  -3.56325   ACGGAGTGGTATCCG             TCCCTGT TCCG GCAGGGC              TTGTCGTTCTGCCGG  51 58
        rpmJ NONE
        rpsM 1404823 .. 1404840 +  -5.5  -2.72379   GACCAGTGCGGCACG             GCTCTGT CATG ACTGAGC              TCGTTCAGAGGTTCC  46 102
        rpsK NONE
        rpsD NONE
        rpoA NONE
        rplQ 1407397 .. 1407418 + -13.7  -5.62219   TGACGTAGTATGAGA           GGCAGCTCC TTCG GGGGCTGCC            TTTTTTTCGTGTCTT 100 49
     DVU1331 NONE
        selD 1409501 .. 1409514 +  -3.1  -3.55378   AGCCTGTCCTAATGC               TTCGG GAAG TCGAA                TGTTTCTGGGTAAAT  51 40
     DVU1333 1409645 .. 1409669 +  -2.7  -3.92075   GGCGGAATAGGTAGA          CGCACTGGACT TAG AATCCAGCGCC          TTTGTGCGTGGGAGT  54 31
         tig 1411118 .. 1411139 + -17.3  -4.79826   ACGTCGAAGCGTAAC           GGGGAGCGC CCAG GCGCTCCCC            TTTTTCGTCCTGTGT 100 57
        clpP NONE
        clpX 1413178 .. 1413212 +  -7.2  -4.08216   AGCGTTGACTTTACC    GGA-CGGGGCGTT ACTTCTGCCA GACGCCCCGTTCC     TTTTGAACGGCGTAA  70 61
         lon 1415748 .. 1415780 + -24.3  -3.32993   TCCCTGATTGTCAAA      GAGGCCCGATAGCAC CAT GTGCTGTCGGGCCTC      TTCATGTATGCATCA 100 47
        ispG NONE
        proS 1424053 .. 1424080 +   -17  -3.79747   GACTCTAGCCATGTG        GCGGGTCGGCGT TACG GCGTCGACCCGC         TTTCCTGATCCATGA 100 33
        xseA 1425500 .. 1425514 +  -5.6  -3.32022   TATAGCCTGCTTTCA               GGGGTG CCG CGCCTC               TTCATGTCTGCCGGG  52 36
     DVU1347 1426407 .. 1426424 +  -6.9  -2.78463   GCATCGCCCCCTTAC             CGCTGCT TGAA GGCGGCG              TATACTAGGGAGACT  49 0
        xseB NONE
     DVU1349 NONE
         dxs 1429724 .. 1429762 + -22.6  -2.54325   TGCAGTGATATGAAA   CGAAAAGGCCGGAACCTG TGG CAGGTTCCGGCCTTTCTG   CTATCTTTCCGACAC 100 212
     DVU1354 NONE
     DVU1355 NONE
     DVU1356 1436035 .. 1436071 +  -3.4  -3.72576   TCGCCGATGCAGCAC    GGGGCAGGGGGGGAGC ATGAC GCCCCCCGCATCCACC    TTTGATGCCCGCGAC  54 6
     DVU1357 1436678 .. 1436702 +  -9.3  -3.14132   AGAAGGCCGTCCTAG         CCGGG-GACG GGGCGA CGTCTCCCGG          TTGGTAGCCCCCGCG  61 26
        galE 1439865 .. 1439892 + -19.9  -3.88766   AGTCGCAAAGCACAA        GGCCCCGGACG AACGAA CGTCCGGGGCC         TTTCGTGTCTGAGGT 100 52
     DVU1365 1445138 .. 1445154 +    -3  -4.14472   AGCGGAGCATATGCC             GATG-CG TTTT CGTCATC              TTTTGAACATGTTCG  61 185
     DVU1366 1446054 .. 1446084 + -20.6  -3.32343   CCCTAGGGGCGTAAA       CAGAGAATCCCGGT CTT GCCGGGATTCTCTG       TTGTAAACGTCTGAC  95 35
     DVU1368 NONE
     DVU1369 NONE
     DVU1370 NONE
     DVU1371 1450067 .. 1450078 +  -2.2  -2.60075   TGAGGGCCGAGGCCC                CGGA AGTT TTCG                 CTTGATTCCGGAGGC  38 38
     DVU1372 NONE
      divIVA NONE
     DVU1374 NONE
     DVU1375 NONE
      ilvB-2 1453244 .. 1453254 +  -6.8  -2.95116   GGTGTAGGAGGCTTT                 CGTG CGT CACG                 TCCTTTCCGTCCTCG  50 34
      ilvN-2 1453751 .. 1453786 + -12.7  -5.20216   ACCACCCGGTCGGCT   CCCCGTTTCCGAGCCCC GGAA GGGG-T-GGAAGCGGGG    TTTTTTCATAATATG 100 43
        ilvC NONE
     DVU1379 1455480 .. 1455503 +  -6.7  -3.73402   ACGTCCCACGACGAG          TTCGCGCTGC TGTTT GC-GCGCGAG          TTTGATGGCGAGTAT  62 518
     DVU1383 NONE
        pyrR 1457199 .. 1457243 + -25.9  -3.15544   TTGCCTGAATCAACA AGCCAAAAGGCGAGTGTCTCC TGC GGGGGCACTCGCCTTTTGGCG TTACTCCCGGTGGGC 100 227
     DVU1387 1460519 .. 1460564 +  -9.7  -2.93164   GAGCTGACCCGCAAT AGGCTGTCTATCCTTTCACGCG TTC TGCG-GTGAGGGTGGACAGCCG TGTCATTCCATCTGC  58 45
     DVU1388 1461517 .. 1461536 +  -5.6  -3.59583   GGGGCTGTCACCATT            GCGGGTGA GCCT TTTCCCGC             TTTGCCGGTGATTCT  57 115
     DVU1391 NONE
     DVU1392 1465174 .. 1465191 + -12.7  -5.15634   GCTGCAATCATGATG             GGGCACC CTTG GGTGCCC              TTTTTTCGTGCACTG 100 45
     DVU1393 NONE
     DVU1394 NONE
     DVU1395 1465832 .. 1465862 + -16.9  -4.46926   TCCAGCCGAAACAAA       GCCCTCCTTGCAC TCGAC GTGCATGGAGGGC       TTTTGTCGTAGGGTC 100 219
     DVU1400 1470327 .. 1470356 + -16.5  -5.16237   GTCTACGATGAAAAA       GTCCCCGGCAG AGGATAGC CTGCCGGGGAC        TTTTTTCATCGCCTT 100 111
     DVU1402 1472554 .. 1472572 +  -5.3  -3.75332   CCTTGGTGGCGGTCA            CACCCTGT TGCC AC-GGGTG             TTTCACTTCACCCAT  58 59
        purM 1475692 .. 1475719 + -22.8  -3.67976   GCCTGATAGCTGAAA        CGGGCCGGAACC GATG GGTTCCGGCCCG         TTTGCCGTTCATGCA 100 55
     DVU1408 1477924 .. 1477951 +  -5.6  -2.82635   GAATAGCCGTTGCAG        GTG-TGCCTATGG AGA CCATGGCCATCAC        TCTCGTCATCAGCCT  46 35
     DVU1409 1478421 .. 1478451 + -22.6   -3.1355   TTTATGATCTTGCAG       GCAGCCCCCGGCAC ATC GTGGCGGGGGCTGC       TTGCGTCTGCCTGCC 100 50
        thiC 1481382 .. 1481403 + -17.3  -3.23456   GCTATCGATGATGAA           GGGAGCCCC CACC GGGGCTCCC            TCTCTGTTTGGTTGA  89 99
     DVU1413 1484025 .. 1484078 +  -2.3  -3.78778   CCGATGAGCCGGGCA GGGAGTGTCTCAGGAGGGGCGGCATG ATC CGT-TCGCGTCTCTTCAGGCGTACCC TTCTTGGTATGCTCG  52 34
     DVU1414 1487042 .. 1487060 +  -6.6  -3.54424   ACTGGGGTAGCCTAG             GCGGGCAT CAC AAGTCCGC             TTTCCCCCGGTAGCA  59 26
     DVU1415 1490839 .. 1490864 +  -3.9  -4.42238   AGTGCAGCCGGTTTC         GTAGGGCGG-GT CGT ACTCCGCCGTCC         TTTTCCTTCACATGA  69 203
     DVU1418 NONE
     DVU1419 1494249 .. 1494259 +  -2.4  -2.78384   CCCTGTAAGGTCTTG                 CGGC GTC GGCG                 TGTGGTACCGCAGAG  39 51
     DVU1420 1494832 .. 1494847 + -11.8  -3.45634   GATGGCAAGAAAAAA              GGGCGC TTTC GCGCCC               TTGCCTTTTATTGCC  74 202
     DVU1431 1510421 .. 1510446 + -16.1  -4.67608   CTATTGCCTGAAAAA         GGCCCGCCTCC TGTT GGAGACGGGCC          TTTTGTCTTCGGGTG 100 202
     DVU1433 1513255 .. 1513280 +  -7.4  -3.05596   TCAGATATGGTTGTA         ACCGGGGGAG ACGAGG CCCCCCCGGA          TTCACTGCGACAGTC  54 25
     DVU1437 1515515 .. 1515527 +  -7.7  -3.61715   TTTGTGCCGTGAGAG                GATGG CTT CCATC                TTCTTGGCGACGGTA  63 108
         rnc 1517738 .. 1517780 + -17.7  -3.86283   GAGCGCTGACGTGGT GTCATCGGCACCGGGGAGG CCGCT CCTCCCCGGTACGGATGTC TTTGGTCTGCCTTCA 100 49
     DVU1442 1519609 .. 1519633 + -19.3  -4.23892   TCTGTGCTGATGCTC          GCCGCTGTCCG TGC CGGACGGCGGC          TTTTCCATCGTTCCG 100 277
     DVU1464 1544374 .. 1544389 +  -6.8  -3.21276   CATGTATGGTGGTTC              GCTGCCC ATA GGGC-GC              TATTGTGCAGACGCC  53 176
     DVU1465 1545653 .. 1545674 + -14.4  -4.86621   CTGCCGCAATGAAAA           CGGCCCGG AACAGA CCGGGCCG            TTTTTCATTGCAGAT 100 83
        ppiC 1551618 .. 1551647 + -12.1  -3.29829   GCCGGAAGAGTCGTT       CAG-CGGGGGGCGA GAA TCGCCTCCCGCCCG       TTATGGAGGGCTGTA  72 52
     DVU1471 NONE
     DVU1472 1554616 .. 1554639 + -14.6  -4.01888   CGGACACGTCGATGC          GCCCCGTCTT TTTC AAGGCGGGGC           TTTCTGCTGTACGGT  93 87
     DVU1474 1555453 .. 1555469 +  -2.2  -4.51765   GGCGTCCGGTATGTT              CTGCCT CATGA AGGTGG              TTTATTTGCGTTCTG  65 197
     DVU1475 1556322 .. 1556365 + -18.2  -3.80858   GATGTGTGAATGAAA TC-AGCCCCCGTCCCGGAGAT GAC GTCTCCGTGGCGGGGGCTTGG TTTGCTACGTTCTAG 100 106
     DVU1477 NONE
     DVU1478 1558631 .. 1558641 +  -3.2  -4.08767   AGAGCTTGGATTTGA                 GGTG TTA CATC                 TTTTACGCAGATGAG  58 1
     DVU1479 NONE
     DVU1480 1560106 .. 1560122 + -15.1  -4.30014   ACCAGACACACAAAA              GCCCCCG CAT CGGGGGC              TTTTGCATTACTCGG 100 60
     DVU1491 1570771 .. 1570793 + -16.3  -3.33151   TGACACCACCCCACA           GGGCCGGGA TAACC TCCCGGCCC           TCTTCGTTTCCACCC  90 491
     DVU1519 NONE
     DVU1520 NONE
     DVU1521 1590357 .. 1590367 +  -2.4  -4.79949   CTCCCGGGCCATTTT                 CCTC GGG GCGG                 TTATTTTTTTGCAGC  72 62
     DVU1522 1591125 .. 1591157 +  -4.1  -4.57073   CGGTTGACGCTCGCA     CGGC-CGACGGCTT CAACCT AAGGCGTAGAGCCG      TTTTTCCCCGACATC  72 5
     DVU1523 NONE
     DVU1524 NONE
     DVU1525 1594430 .. 1594440 +  -2.4  -3.28712   AGCACTAAGGAGCCA                 CGCC CCC GGCC                 TTGTAGGGGGCAGGA  45 325
     DVU1530 1599656 .. 1599713 + -22.7  -3.70149   CGCTACGTGCGTCAT GCTCCG-TAGACGGGGCGGGGGTCGTGC CGC GCACAGCCCTCGCCCCGTTGGTCGGGGC TTTGAGTCGTATCCC 100 56
     DVU1531 NONE
        coaD NONE
        miaA 1601858 .. 1601872 +  -4.2  -4.28188   TAGATGTATACTGAA               GCGGAG GGT TTTCGC               TTTCTCTTGTCCCTC  66 98
     DVU1534 1602441 .. 1602460 +  -2.8  -2.78935   GTTGTACGGAGGTCG            TCGCTGAT GCTC ATCAACGG             TCTGGTGACGGGTGT  40 19
     DVU1535 1602959 .. 1602976 +  -3.3  -3.74872   CCTTGTCGAACGAAA             GGG-GCTG TAG CCGCTCCC             TTTCATCAACTGGCT  54 16
     DVU1536 1604275 .. 1604298 +    -3  -2.68806   CGTATGTGAGTGGGC          CGTGCCCGGA CGAT TTCGGGTGCA           TGACTTCTTGTCCCC  40 71
     DVU1537 1604968 .. 1604991 + -18.2  -4.52589   CTCTGTACACGGCAA          GGCCCACGTC GAAC GACGTGGGCC           TTTTCTATCGCAGGC 100 68
        hrpB 1611676 .. 1611730 + -18.8  -3.05463   TTCACAGCATGTCCT TCATGATATGCACGCCCCCGCCTTC GTGATG GAAGACGGGGGCGT-CGTTTCATGA TTCAGTCAGAACCGT  91 192
     DVU1546 1622270 .. 1622290 +  -2.4  -4.58283   CCTGTATCGATGATC            CAGTCGGG GGGGA CCCGGTCG            TTTTTGCGGGCGTTG  67 268
     DVU1548 1625256 .. 1625279 + -13.9  -4.13945   GCTTATGTCAGAAAA          GAGCCGGGA CATCGT TCCCGGCTC           TTTTCGCGTGAGAGT  93 103
     DVU1549 1626293 .. 1626303 +  -4.6  -3.67976   CATCTCTCTCCCCTT                 CCGT GGG GCGG                 TTTCAGGTTCATAAC  55 88
     DVU1561 1641527 .. 1641539 +  -4.8   -3.9941   TGCGCGCCAGAGGAT                GGAG CAGCT CTCC                TTTGATTCTGCGCGG  62 341
     DVU1563 1647606 .. 1647618 +  -2.7   -3.8698   TATGGCCTTATGATA                TATCG ATT TGATA                TTTCAGTTTGCATTG  54 93
     DVU1564 1648189 .. 1648210 + -17.3  -4.10552   CCATCAACGACAAGA           CCCCCCGGT TTTC ACCGGGGGG            TTTGCTTTCGTGGCG 100 266
     DVU1565 1648914 .. 1648927 +  -9.5  -2.78384   ATGAGCGAAGTATGT               GGCCC TTTG GGGCC                TGTCGTGGCAAGCAC  57 66
     DVU1566 1649803 .. 1649830 +  -2.6  -3.49668   ATGGCGTCATCCATT        TCCGCGACGTAG TCGG CGATGTCGTAGA         TTCTGTCACAGCTTT  47 90
     DVU1568 1650668 .. 1650685 +  -7.7  -3.34398   TTCATTCAGGGCGCG             CCG-TCCG ACC CGGAACGG             TCTTTACCCGGAGGG  58 60
        porA NONE
        porB 1653699 .. 1653724 + -19.1  -3.60627   GCGCAGAATGTGAAA         GGCCCGCTTTC GGTC GAAAGCGGGCC          TTTGAAGTCGGGTCG 100 431
     DVU1585 1669886 .. 1669905 +    -7  -3.34715   CTTGCAAAATCGCTT            CTCGCCGG GTAA TCGGCGCG             TCTTTCGACGAGGTG  55 14
     DVU1586 NONE
     DVU1587 NONE
         hpt NONE
     DVU1589 NONE
        radA 1673765 .. 1673779 +  -5.6  -3.12327   GTCCCGGGCTGACTT               CAGCGG ATG CGGCTG               TCTTCCGTGTGCGCC  51 122
     DVU1591 NONE
     DVU1592 NONE
      cheY-1 1676121 .. 1676135 +  -3.4    -3.002   TGCTAGGCTAGCGCA               TGGCTG TCG CTGCCG               TATGTCTGCCGTGAT  43 30
      cheA-1 1678362 .. 1678377 +    -6  -3.53012   CGCCGGAAAGGGGAG              GGGGCG ATGG CGCGCC               TTTCAGACCGAAGAG  55 77
      cheR-1 NONE
      cheB-1 NONE
     DVU1597 1680972 .. 1680987 + -11.8  -3.84901   CTCGGTTAGAATCAG              GGGGGC TGCG GCCCCC               TTCCTTTTTGATGCC  81 32
     DVU1600 NONE
     DVU1601 NONE
        clpA NONE
         aat 1686481 .. 1686495 +  -4.9  -3.59979   GAAGGCTTCGAGCAC               GGCGC GCAGG GCGTC               TTTCGGGTCGCCGGG  55 296
        uvrB NONE
     DVU1606 NONE
     DVU1607 NONE
        ligA 1693164 .. 1693181 + -10.5  -3.61983   GCTGGTTGAACGTAT             CCCGCTG TCGT CGGCGGG              TTGTATCTCGATTCC  70 112
        dapB NONE
        nadE 1695779 .. 1695818 +   -18  -2.88544   ATGACATGACTGAAA  TG-AAGAGGGTCGGGCATC GAT GATGCCCGACCCTCTAGCG  TCTGTCAGAGTCGCG  90 106
     DVU1613 NONE
     DVU1614 1700377 .. 1700400 + -12.4  -4.49389   GGCATGGGATGACAG          GGGGGAGGGC AGAG GCTCTTCCCC           TTTTCCTTGTCGGCT 100 63
     DVU1617 NONE
     DVU1618 NONE
        gpmA 1704773 .. 1704788 +  -2.6  -2.63102   TGACCGGAACGAGCC              TCATCAC GGA GTGA-GA              TGATGTCGCAGTCCT  38 12
     DVU1620 1705073 .. 1705114 + -25.5  -3.05384   TGCGTCTGGTCCTTG GAATGTCAAAAGGCCATCC GGGT GGGTGGCCTTTTGACATTC  TTGGGTCCGGAACAG 100 65
        pyrG NONE
        kdsA NONE
     DVU1625 NONE
     DVU1626 1711031 .. 1711053 +  -4.1  -3.83026   CCTTTCTTCTCTCCC          TGACCATGGC TGCT GCCGTGG-CG           TTTCCTGTGCCGACC  58 69
     DVU1627 1712361 .. 1712377 +  -2.9  -5.10656   ATGATACTACGTAAC              GCACTGT TGC ACGGTAC              TTTTCTTCTTTTGCT  82 77
        rpoN 1713901 .. 1713915 +  -3.5  -3.08679   TAGCACGAAGAGGCC              CG-GCC GCAA GGCACG               TGTTCCATCGAACCC  43 43
        yfiA 1714457 .. 1714473 +  -7.9  -2.64243   CAGGAACGGCGACTT              CGGGCTC ATC GACCCCG              TCGTCTAGAGTGTCG  51 1
     DVU1630 NONE
     DVU1631 NONE
     DVU1632 NONE
     DVU1633 1716812 .. 1716832 +    -6  -6.09133   TGATGTCTCGTGGGT            GCTGTGGG CCTTT CCCGCCGC            TTTTTTTTTGCCCTG 100 48
     DVU1634 NONE
     DVU1635 NONE
        ppaC 1718568 .. 1718591 + -19.6  -4.53163   TCCTCTGTGCGTTGG          GGGCTGGCGG GTGA CCGCCAGCCC           TTTTGTGCTATCTGG 100 52
     DVU1639 NONE
     DVU1640 NONE
     DVU1641 NONE
     DVU1642 1723092 .. 1723122 +    -6  -3.89346   GTAATGGCTGGTCTC       GCTGCTGGTCGAGG ACG CCTTGCCCAACACC       TTTCTACGGTACGCC  62 222
        arsC 1725904 .. 1725931 +  -8.5  -4.41047   GCTTGAATGCGAAAA        GGGAACCCT CTGCCGATGC AGGGTTCCC         TTTTCGTTCCGGGCT  84 154
     DVU1655 NONE
        folK NONE
     DVU1657 1738659 .. 1738696 +    -2   -3.9461   CGGACGCATGACACA   TCTGGTTCCTCTCTCTG GCTGG CACAGGG-GGAATCCGA   TTGTTCTTCCGGGGG  54 99
     DVU1658 1739514 .. 1739554 + -19.1  -4.19704   TGCGGCATATCATCG  CGCGAAGGCGACACAGG CATTGGT CCTGCGTCGCCTTCGTG  TTTTGCATGCGGTTG 100 49
     DVU1659 1740186 .. 1740202 +  -6.5  -2.62396   TTGAACCCCCGACAC              TGCGGAT ATG AGCCGCA              TGCTCTGACCAACTG  48 59
     DVU1661 1741558 .. 1741571 +  -4.5  -3.02461   CTCGTTCACGACTCT               TCTGC AGAG GCAGG                TGTTCAAGGAGCTTG  45 55
     DVU1662 NONE
     DVU1663 1743815 .. 1743834 +   -15  -4.54727   CCCTGACAACCGAAA            GGCCGTGG TCTC CCACGGCC             TTTTCCTTTGAAAGC 100 48
        aroQ NONE
         efp 1745811 .. 1745844 + -16.9  -2.90496   TTGGCCCTGTTCATG     TAAGGGATATGGTCG ATTG CGGCCGTATCCCTTA      TCATTTCCAACGCCC  87 65
     DVU1667 NONE
     DVU1668 1748959 .. 1748994 +   -22   -2.7094   CAAGCGAAGACACAA    CAAGAGGCAGCCGTCC TTCG GGAAGGCTGCCTCTTG     CTTATATCGATGAAA 100 58
     DVU1671 NONE
     DVU1672 1753220 .. 1753243 +  -5.2  -2.71712   CGTCACTCGCCGGCA          AGGCAAGCTT CGAA GGGCTTGCCA           CTTTCGGAGACCGGA  44 86
     DVU1673 1754343 .. 1754355 +  -7.7  -3.68222   TGTCGGCAATCCGAT                GCGAT CCA ATCGC                TTGTTCGGATTCAAA  65 268
     DVU1674 1755308 .. 1755334 +    -5  -5.00616   TCGGCAAGATCGTAT         GGCTTTGCCGCG CGG TGCAGTGAGGCC         TTTTTTCAGGCCCAC  83 3
     DVU1675 1755577 .. 1755610 + -11.1  -3.61232   TGGATGTTGCAACCG     CCACGGCGTATGAC CGCTTGA GTC-TGCGCCGTGG     TCTTTCTCTCGCCAA  73 49
         idi 1758238 .. 1758252 +  -6.4  -3.16564   CCACGGCTTGAGGTC               GTCTTC GTA GAAGGC               TTCGTAGCGTCCGGC  51 154
     DVU1683 NONE
        gcvT 1764077 .. 1764103 + -12.3  -4.11394   TTGAACCAGAAAACC        GGGGGGCTCTGCC GAC GGC-G-GCCCCCC        TTTTGAGGATAGAGT  86 37
     DVU1685 NONE
     DVU1686 NONE
     DVU1687 NONE
     DVU1688 1767788 .. 1767821 + -11.8  -4.42386   CAACGGAACACTCCT     CATAAGTGGCCCTC ATCCCG GAGGGCCACTTGTC      TTTTGTGCCTCCCCC 100 205
     DVU1689 1767997 .. 1768010 +  -8.1  -4.14392   TCTTTGGAAGAAAGG               CGAGC AACC GCTCG                TTTTCCCGATTGCCA  76 44
     DVU1690 1768818 .. 1768843 + -16.1  -4.42788   AACCATGAAACAAAA         GGCCCACCTCC AAAC GGAGGCGGGCC          TTTTATACGGTTGAC 100 98
     DVU1691 1769273 .. 1769291 +  -3.8  -3.08679   GTGCAATTCAAAGGC             GAAGGTCA ACC TGTTCTTC             TCTTGGGTGACGAAC  45 232
     DVU1699 1774101 .. 1774111 +    -4  -2.74523   TCCAAACCTACGCTT                 CATA GAG TATG                 TGATATTCCAAATGC  42 69
     DVU1700 NONE
     DVU1729 NONE
     DVU1730 1801613 .. 1801630 + -12.7  -4.63218   TCTCCCCGTTCCAAT             GCCCCGT CTCC ACGGGGC              TTTTCTTCACCCGCC 100 99
     DVU1735 NONE
     DVU1736 1806319 .. 1806336 + -14.1  -3.71848   CCCCAAAAACAGAAA             GCCCCGC TCAA GCGGGGC              TTCTTCATGACCGAC  84 61
     DVU1742 1810686 .. 1810732 +  -8.1  -3.10612   CCCTTCCCGGCTCGC CGTGTCCCCATGTAACCGCAC CCACTCC GTGCGGT-ACTTGGCG-CACG TCTGTTCGCATTCGC  57 55
     DVU1745 1812170 .. 1812192 +  -4.1  -5.47218   TTCAAATTACCACCG          TAACGCCCCC GTCA GGGGG-GCTA           TTTTTTTACCTGCCC 100 164
     DVU1746 NONE
     DVU1747 NONE
     DVU1748 1818139 .. 1818156 + -14.1  -4.51224   CTCGAATCGATTCCT             GCCCCGC TCCG GCGGGGC              TTTCTTCTTCCTATT 100 50
     DVU1750 NONE
     DVU1751 1819507 .. 1819524 + -14.1  -4.41616   ACTCAGTCTCCCGCT             GCCCCGC TCCG GCGGGGC              TTTCTTTCGCCCACT 100 75
     DVU1752 1820147 .. 1820161 +  -3.5  -2.87132   CATTCGCTACCGCAG              C-GCCC ACAC GGGCCG               TGTCTACACAGGCGC  42 95
     DVU1753 NONE
     DVU1754 NONE
     DVU1755 1821247 .. 1821261 +  -4.2  -2.78018   CCTCCCACCACCTGC               GGCG ACCAGCG CGCC               TCCTTCCTGCGCGCT  42 295
     DVU1756 1821715 .. 1821756 + -13.1  -2.70932   CGTCATCTCAAGCGA TGAGTGCCCCATCAATACGG CTA TCGTATAGA-GGGGCACTCC TCGTTGGGCGAGCCA  68 105
     DVU1758 1823789 .. 1823823 + -21.6  -2.91264   AGAGATAGCACCGCA     TGAAACGCGCCGATGA AGG TCCTCGGCGCGTTTCA     TGTATGAATCCGCAG 100 33
     DVU1761 1825728 .. 1825748 +  -3.2  -2.92157   CTACAAATCCTGCTA           CGCCA-GCG GTGA CGCCTGACG            TATGTGACGTTGGTC  42 7
     DVU1762 1826464 .. 1826495 +  -5.2  -3.29461   CCCTGCCCATATGGC      TTGGT-TGCAGCCAT CCG ATTGCCGCATACCAA      TTCTCCAACACATTG  50 245
     DVU1764 NONE
     DVU1765 NONE
     DVU1766 1830115 .. 1830158 +  -2.4  -2.62184   GTCTCGTGGCACTGG GGTACAGAGGATGACCGC CATGCAGC GCGATGAACTTCTGTATC TGCTCTACGAAGCCC  38 12
     DVU1767 NONE
     DVU1768 1832370 .. 1832380 +  -2.4  -3.52073   GAATCTCCGCAGGCA                 GAGC AAT GCCC                 TTCTGATATTACAGA  47 65
        hydA NONE
        hydB 1834564 .. 1834579 +    -4  -4.11216   GAGCGGATTGTTGTG              CG-ACTG CCG CAGTGCG              TTTTCCGCATCGAGC  62 458
     DVU1773 NONE
     DVU1774 1839741 .. 1839761 + -13.9  -3.71792   GGCCATACATGAAAA            GGGGCGCCC GCA GGACGCCCC            TTCATTTTCCCTTCA  84 137
     DVU1784 NONE
     DVU1785 1848724 .. 1848751 + -22.8  -3.44325   AAGCGCCATGAAAAA        GCCCCCGGCATG TTGT CATGCCGGGGGC         TTCATTCTACCGAAT 100 252
     DVU1800 1863280 .. 1863324 +  -4.3  -3.61398   AAGAGCCTTGCGCAA CTCGGTCTCG--GGGGTGCGAC GCAG GTTGCGCCCCAACGTGGC-GAG TTCTTCGGCAGGCGG  53 523
     DVU1802 1865321 .. 1865331 +  -4.6  -3.05384   TCGACGCATCCGTGA                 CGGG CTG CCTG                 TTACCTAACCAGCGC  47 7
     DVU1805 1869953 .. 1869975 + -14.9  -3.65902   ATTCGATTATGCAAA           GAGGCCGGA ATGGA TCCGGCCTC           TTTGCGTAGCATGAC  85 58
        nadC NONE
        nadA NONE
        nadB 1875257 .. 1875279 + -12.7   -4.2349   AACATCGACGCAAAA          GGGCC-CCCC GAGA GGGGTGGCCC           TTTTGCGTCTGCCCA  89 53
     DVU1825 NONE
     DVU1826 1892218 .. 1892246 + -17.6   -5.1356   TCTTTCGCCCCCGCA        GGGAAAGGGTAC CTTGC GTACCCTTTCCC        TTTTTCTTCCTCCGG 100 41
     DVU1827 NONE
        gidA 1895468 .. 1895500 +   -20  -4.05877   ACACGAGGTGTGAAA     GCGACGACCG-GGCA CCAT TGCCACGGTCGTCGC      TTCTTTCCTGTCCTG 100 48
     DVU1830 1897163 .. 1897179 +  -5.1  -3.12351   CTATCAGGAAACACG              TGACAAC ATC GTTGGCA              TTGCCTATGCCAAAG  48 418
     DVU1832 1898420 .. 1898467 + -24.4  -2.57344   CCCTGTGTCATGGGA AGCTGAATACGAAAAGGCGGTC TTTC GACCGCCTTCTCGTATTCAGCA ATTGTGCAGAGAGTG 100 299
     DVU1836 1908116 .. 1908134 + -11.6  -4.26903   GAAAGGTGCCCCGGA             GGCCCGGC ATA GCAGGGCC             TTTTCCTCCAGTCGA  91 14
     DVU1850 1918754 .. 1918777 +   -11  -3.93038   TACCTGTCGTCGCTA          GCCGTCCG GGACCCAA CGGACGGC           TTTCATGTTGAAGTA  79 54
     DVU1851 1920153 .. 1920169 + -10.8  -4.93365   GATAGCAATGAAAAA              GGCCGC CCCCA GCGGCC              TTTTTCATTGTCCCG 100 50
     DVU1852 1921099 .. 1921143 +  -6.5  -3.08813   TCCCGGCTTCACGGT TGTAGTCGCGTACAGCG-CGG TCGAC CTGACGCTGGATGCG-CTGCA TATCTTCACGTGCCG  51 230
     DVU1854 1922638 .. 1922671 + -18.3  -3.53444   GCACACAGCCCCTCA     GAAAGCCCGGACG CCTCCAAA CGTCCGGGCTTTC      TTGATTCTTCAGGGC  95 522
     DVU1855 1923421 .. 1923451 + -19.9  -3.03459   CGGCAGATGAAAACA       GAACAGGCAGGGA GTTCA TCCCTGCCTGTTC       TCGTTTGTGGCTATG 100 330
     DVU1859 1926811 .. 1926827 +  -2.1  -3.86194   CCACCAGAGGTTTTT              CTGGCCC GAT GCACCAG              TTTCTAACACCCCTT  54 2
         lnt NONE
        prfB NONE
     DVU1862 NONE
     DVU1863 NONE
     DVU1864 NONE
     DVU1865 NONE
     DVU1866 NONE
        dapF 1933409 .. 1933429 +  -2.4  -3.06312   CAGCCCCGTCGCAAG            CAGCAAGG AGTCA CCATGCAG            TTCACTGGAGCCTTT  41 66
        dapA 1934328 .. 1934344 + -13.7  -5.41143   CTTCGACCACGAAAA              GCCACCC TCC GGGTGGC              TTTTTTTACGCCCTG 100 51
     DVU1869 1937031 .. 1937058 + -22.8   -3.1211   GCTGCGACGACACGG        GGCCCGCCATCC ATCC GGATGGCGGGCC         TTGACTCATCTGCTC 100 66
     DVU1877 1946189 .. 1946215 +   -18  -3.41602   TGAGCGCAAAAGAAA         CAGGCCGGAAGC TCT GCTCCCGGCCTG         TTGTCATCACGTGAG  95 178
     DVU1881 1950612 .. 1950638 +  -5.6  -2.96216   CTCGCGCTCGTGACC         GACGCCGGCGGC CTC GTCGCCCTCGCC         TGTGTCATCATCGCG  48 54
     DVU1882 1953029 .. 1953044 +  -2.4   -3.9461   AGGAGAGCGGGACGG              GACGGC ATGA GTCGGC               TTCTTGTTGACGACC  54 16
     DVU1883 1953854 .. 1953882 +  -3.8   -3.1739   TCTCCGTGGCATTGG       CGATGCCG-CGCA CCTC TTCGACCGCATCG        TTGATGGCGTCGTGT  47 356
        gmhA 1962096 .. 1962106 +  -3.2  -3.07816   CGACCAACGCATAGG                 CATC GCA GGTG                 TTCCGTCCATGCGAC  43 27
        hemC 1963606 .. 1963636 +   -22  -3.82486   ACGTATGCACACAAA       GGCCCTTCCCTGTG ATA TACAGGGAAGGGCC       TTCTTCGTATTCGCT 100 275
     DVU1893 1967781 .. 1967817 + -10.2  -2.89564   TGCCCCGGAGACAGA   C-AAAACGGCAGCCCAT GCAG ATGGGCTGCCGTCTACG    TATATGGACTCAAGC  61 79
     DVU1895 1969545 .. 1969565 +  -3.2  -4.45945   ACGCCCTCCCCTTCA           CCC-TGCAC CGCG GCGCATGGG            TTTTCGTTCATGGCT  67 40
     DVU1905 1981889 .. 1981915 + -14.4  -4.61199   CGAATCGACCGACTG         CAAGAGCCCCGC ACT GCGGGGCTTCTG         TTTTATGTCTCGAAT 100 49
     DVU1906 1982128 .. 1982153 + -21.9  -3.65529   CAATACATGCTGAAA         GCCCCTCCGCC TGTC GGCGGAGGGGC          TTTGCGTCAAACTGT 100 91
        pdxJ NONE
        acpS NONE
     DVU1910 NONE
     DVU1911 1987137 .. 1987147 +  -6.8  -3.76373   GGAGCCTAGCGGAGA                 CGCA CCG TGCG                 TTTCCATCTTCCCGG  62 32
     DVU1912 1987636 .. 1987662 +  -2.9  -3.64703   TGCAGCCTTGAGGGA        TCGGGCG-GG-CG GGC CGTCCACTCCCGG        TTTCCCTACCAACGC  51 30
     DVU1913 NONE
     DVU1914 1990727 .. 1990757 + -11.8  -2.87132   CACTAAGACGAAAGC       GGACGGGGGGCTAC GCG GTGGTTGCCCGTCC       TCTCTCGCAGCACCA  66 205
        hysB NONE
        hysA 1993608 .. 1993632 +   -15  -4.52589   AGACCCGATCATGAA          GGGGAGGGGC CGCGA GCCTCTCCCC          TTTTCTATGCCGCAC 100 47
     DVU1919 1994414 .. 1994444 + -22.7  -3.93695   CCCCATGTATGACAA       GGGCCGGAGGCAT ATCTA ATGCCTCCGGCCC       TTTCTGCATCATCAA 100 114
      hynB-1 NONE
      hynA-1 1997362 .. 1997393 + -10.8  -3.02144   AGCGGACAGCGCAAG      ACAACGGGGCTGGCC TTG GGCCAGCCCC-TCGC      TCTTCCAACGGGTCA  66 39
        hupD NONE
        hypC 1998457 .. 1998471 +  -3.5  -3.33162   GCCGAAGCAGCTGAA              GG-CGC CCCC GCGGCC               TTCTGACATCGCGTC  46 5
     DVU1925 NONE
     DVU1926 1999752 .. 1999762 +  -2.4  -5.14477   TGCGTGACCCGCCAA                 CGCG GAG CGCA                 TTTTTTCGATATGTC  81 171
        ileS NONE
        lspA 2003219 .. 2003231 +  -5.5  -2.90219   GAAACAAGGAGTAAC                GATGG ATC CCGTC                TATCTGCCCCTTCTG  48 27
     DVU1929 NONE
     DVU1930 NONE
     DVU1931 2004888 .. 2004904 +  -9.4  -4.56597   GATGAGAAATGGAAA              GGGAGC CTCGT GCTCCC              TTTTTCACGAGCAGG  91 54
         adk 2006039 .. 2006065 + -14.5   -4.0162   CTTCTGACGACACGA        GGCCCCACTGTC ACCA GAC-GTGGGGCC         TTTCTCATGTCCCGC  93 50
     DVU1942 2017070 .. 2017087 +  -2.6  -3.58564   GCTGTGAAGGCTTGC             CAGCAG AACCGA CTGCCG              TTACTTTGATGCTGT  49 51
     DVU1943 2017420 .. 2017440 + -16.9  -4.87133   TACGAGCCATCGTCA            GGGCCGGAT CGT ATCCGGCCC            TTTTCTTTGGCCCGT 100 81
     DVU1944 NONE
     DVU1945 NONE
     DVU1946 NONE
     DVU1947 NONE
     DVU1948 2020839 .. 2020864 + -21.9  -3.57144   ACCCGGCACGCAGAA         CGGCCCGTCGC ACAA GCGACGGGCCG          TTTCAGCGTACACCG 100 46
        proA NONE
        nadD NONE
     DVU1955 2029122 .. 2029144 + -14.8  -4.60797   GCGCATCAAAAAGCA           GCCTGGGCGG CTA CCACCCAGGC           TTTTATATGTGGCGG 100 101
     DVU1958 NONE
     DVU1959 2035703 .. 2035713 +  -6.8  -4.11394   TATGCCGCAGTGGTA                 CGCA AAG TGCG                 TTTTGACGGTAGGAT  69 9
     DVU1965 2042360 .. 2042371 +  -2.2  -4.07568   CTTGCAAGAACAGTC                TGCA CAGG TGCG                 TTTTGAAACACGCGG  58 184
     DVU1967 NONE
     DVU1968 NONE
     DVU1969 NONE
     DVU1970 2045447 .. 2045499 + -11.9  -3.21276   ATCTTTCACGCACTC CGGATGGGCCGTCCGCTTCGCTG CCCGCAA CACCCGCATGGACGGCCCATCCG TCTTATCCGGCAGAG  70 43
     DVU1973 NONE
     DVU1974 2048963 .. 2048991 +   -16  -3.43492   TTACAAGACACGAAA        GTGCCCGCCTGC GAAAG GAAGGCGGGCAC        TTCTCATCCATGTCC  89 45
     DVU1980 2057579 .. 2057593 +  -4.2  -3.02461   ACCGGACGCTCCTGA               CGCC GCAAAAA GGCG               TGTTCCAGACGATTG  45 59
     DVU1983 NONE
        msrA 2062791 .. 2062814 + -19.6  -3.12999   CGGCATGATGCAAAA          CGGGGACGCC TCAC GGCGTCCCCG           TTGCATATGCCCTGC  95 54
     DVU1986 2065040 .. 2065073 + -18.1  -4.10161   TCCCGAAAGAATGAA     GGGCCACCGCCTTGC CGAG GCAAGACGGCGGCCC      TTTTCAGACGTGATA 100 105
     DVU1990 2069789 .. 2069832 + -11.9  -4.87665   GTACCAGAATGAAAA CAAAGGGATACG-ACCACTT TCAAC GAGTGGGACGTGTCCCTTTG TTTTTGTCCCTCGCC 100 187
     DVU1991 2071412 .. 2071429 +  -4.7  -3.48276   ACGACAACGGCGACC             CGTGCCG GATT CAGCGCG              TTGTATCGCACCAGC  53 218
     DVU1994 2075114 .. 2075125 +  -3.6  -5.06414   TGGCCCCGTAACGAT                GGCC GGAC GGTC                 TTTTTCTTACGAGGC  78 30
     DVU1995 2076678 .. 2076695 +  -5.5  -2.89039   CGTTACACGAAGCGT             CCCTGAA TTGC TTCTGGG              TGTATCGAGCTGGTT  48 118
     DVU1996 2077626 .. 2077647 +  -2.9  -3.29511   ACCGTTCAAATATTG           CAGCATCAA ATTC TCGCTGCTG            TTGTAACCAGATGAC  46 138
     DVU1998 NONE
     DVU1999 2081884 .. 2081895 +  -5.8  -4.13767   TATAGCTTGATAGCA                CCCT CGAC AGGG                 TTTTCAGGTGCGGAC  67 205
     DVU2002 2085188 .. 2085199 +  -2.2  -4.26903   ACACACAGGAGGTAT                CGTT TGTG GACG                 TTTTCCTGCCCTCGA  63 397
     DVU2004 NONE
     DVU2005 2087934 .. 2087947 +  -3.1  -3.41913   GGATTACGGCCAGGA               TGACG GCGA TGTCA                ATTTTTGGCTCTGAC  49 312
     DVU2009 2089246 .. 2089265 +  -2.8  -3.54424   CAGTTCTCCGTAATT            TCCTTCAC TTCT GTAAGGGA             TTTGAACAGATAGAA  49 133
     DVU2015 2094034 .. 2094044 +  -5.4  -2.80074   TTCTTTGATATCCAG                 GTCA AAT TGAC                 TCCTGTTATAAACAG  45 265
     DVU2027 2111200 .. 2111222 +  -2.8  -3.01924   TGGCTTTCCCAAGCT          CCTGA-ACA ATCTGC TGTCTCAGG           TGTTGAGGGGAGATC  42 275
     DVU2029 NONE
     DVU2030 2112946 .. 2112961 +  -3.2  -3.73402   GGCGATTTCATGGAG              CTTGGG CTGG TCCAGG               TTTGCTGCAAGATAT  54 294
     DVU2032 2114695 .. 2114730 + -25.6  -3.25942   CGGTACCAACAGACA    TGAAGCGGGGAGGGCC ATAC GGCTCTCCCCGCTTCA     TTCGTATGGAGCAAT 100 44
     DVU2033 NONE
     DVU2034 NONE
     DVU2037 2117987 .. 2118001 +  -4.2  -3.11988   CACCACTGGATGCGA               CCGC TCCCCTT GCGG               ATTTCTTGGATAACC  47 59
     DVU2038 NONE
     DVU2039 NONE
     DVU2040 2118948 .. 2118965 + -12.7  -3.90425   GACGGAGAGTAACGA             GCCCCTC AAAT GAGGGGC              TTCTTCATTTGCATG  83 29
     DVU2041 2119965 .. 2119982 +  -2.7  -2.75064   CCGCAGCCTACGCTA             CCA-AGCT ACG GGCTCTGG             TGATTCGCTGGACAG  39 5
     DVU2042 2120818 .. 2120841 +   -16  -4.28254   CCATACGCCAGCAAA          GCCCCGGAGC ATCC GCTTCGGGGC           TTTTGCATGTTGGAG 100 50
     DVU2043 2122518 .. 2122532 +  -8.6  -3.18681   AGGAGCCATGTTTTG               GAGCAA GCC TTGCTC               TTACTGGCGTTGCCA  58 80
     DVU2044 NONE
     DVU2045 2122867 .. 2122918 +  -3.8  -2.87132   GGACACCCCTTCGAG GAGTAGTCTATG-GTGAGGGGGGG AGCATG CCCCTCCTCACGCTTACAAT-CTC TGTGTCAAAGCGACA  44 20
     DVU2046 2123473 .. 2123505 +  -2.6  -4.08317   CTCGATATGGCGCCA      CCCACTACCTACCG GAAGG TGGTAGGTACAGGA      TTTCCTTTCAAGTTG  57 316
     DVU2047 2125545 .. 2125556 +  -7.2  -3.40899   TGCAGGAACTGGTTA                CCGG TTGC CCGG                 TTGTGCTAGCACGTT  60 131
     DVU2052 NONE
     DVU2053 2131085 .. 2131110 +  -8.2  -3.41002   CGAAAGATAGACGAA         GCCCCCTATC TTCATC GGCAGGGGGC          TTCATTGCGTATTCT  63 137
     DVU2056 2133389 .. 2133405 +  -7.9  -3.55444   GAAGAGCCGCCGTCG              CGCGGGC GGC GCTTGCG              TTTGCGCCGTCCACG  60 156
     DVU2058 NONE
     DVU2059 2136586 .. 2136604 +  -4.5  -3.25823   CTTGGTTCCCAGTAT             CCCACCA CGCCC TGGTAGG             TTCGTATGCCGAGAG  48 8
     DVU2060 NONE
        pfkA NONE
     DVU2062 NONE
     DVU2063 2144661 .. 2144685 +  -4.9  -3.53012   CGCGAGGGATACAAT         GGG-GCCGCC AACACC GACGGCACCC          TTTCACGCACCGGCC  53 41
     DVU2064 2145925 .. 2145942 + -14.1  -4.30014   TTCCGAGAACATGAA             GGCCGGG GAGA CCCGGCC              TTTTGCATTCATCAA 100 72
     DVU2071 2154082 .. 2154101 +   -15  -3.96506   CCTCGACACGAAAAA            GGGCCACC TTCG GGTGGCCC             TTCTCTTTTGCGATG  93 49
     DVU2082 2168495 .. 2168520 + -16.9   -3.2614   ACTCAAGCGCCAGCA         GGGAGGGTACC GCAA GGTGCCCTCCC          TTCGTCTCGGGCATC  91 146
     DVU2085 2175935 .. 2175974 + -27.4  -2.78384   GCAGATATTACGACA  GAACAGCAATGGCGCGCC ATCA GGTGCGCCATTGCTGTTC   TGTCATGGGAGACGA 100 85
     DVU2087 NONE
     DVU2088 NONE
     DVU2089 NONE
     DVU2090 2180751 .. 2180785 +  -7.9  -3.83155   GCGTCACGACCCAGT    CGAGGTATGCGTACCC CACC GGGT-CGCATACGTCC     TTCTTGGTCTTGGTG  67 372
     DVU2097 2186082 .. 2186098 +  -2.2  -3.08774   GTAAGGACGCATGCA              GCAGCA AATCA TGCTCC              TCTTCGGGCTTTGTC  41 100
        cooS 2188210 .. 2188243 +  -7.3  -3.01712   ACTTCCGGACATGAA     CGCCGGG-GGGCGTCT GCC ACACGCCCTCCCGCCC     TCTTACGACCACGCA  54 50
     DVU2099 2189474 .. 2189487 +  -9.5  -3.76125   TGAGCAGTTCACCAT               GGGCG ACGA CGCCC                TTTCCCTTGGCATAG  71 348
     DVU2106 2201858 .. 2201872 +   -10  -3.32844   CGCTGGCCTCCATGC               CGGTCT CCA AGACCG               TTATCCCCTGCCCGA  66 150
     DVU2107 NONE
     DVU2108 NONE
     DVU2109 2204486 .. 2204512 +   -18   -4.2558   CCCATGCAGCATGAA         GCCCCCCCGG TTGCGGT CCGGGGGGGC         TTTTCATGGCACATG 100 200
     DVU2111 NONE
     DVU2112 2208029 .. 2208054 + -21.9  -3.59262   CTTCAGAGCACAAAA         GGGCCGCCCGT TCAC ACGGGCGGCCC          TTTGCACATCTGACA 100 282
     DVU2114 2211778 .. 2211791 +  -3.1  -2.94322   TCCTGAACAGCATGT               TATGC AAGA GCATG                TCCTTTCGATCGCGT  42 368
     DVU2116 2212309 .. 2212338 + -15.7  -3.16564   CATGCCGCTCCCGAA       GGGGCCGGAGCATG CCC CCTGC-CCGGCCCC       TTCGTAACGTCCAAA  83 60
     DVU2117 NONE
     DVU2118 NONE
     DVU2119 NONE
     DVU2120 NONE
     DVU2121 2217125 .. 2217141 +    -5  -3.62597   GACACCGGGACACAC              GGGCCG GAGAA CGCCCC              TTCTTCGCACCTCGA  55 170
     DVU2122 NONE
     DVU2123 2219911 .. 2219935 +  -3.5  -3.63515   TCTGGCCGCACTGCT         GGCCGGT-GC CTCCGT GCTGCTGGCC          TTCTTCGGCGTACAG  51 81
     DVU2124 NONE
     DVU2125 NONE
     DVU2126 NONE
     DVU2127 NONE
     DVU2128 NONE
     DVU2129 2227119 .. 2227136 +  -2.6  -3.15663   TGCATCCGGCTTGTC             GGCGCC ATGATA GGTGTC              TTCATCCGCCTGCAT  42 267
     DVU2131 2228404 .. 2228449 + -12.3  -2.93236   CAAGGCATGGGAAAA GGCGGGGCTTCCCCCGCCTCGC GGT GCG-GGCGAAGGTCACCCCGCC TGTCATGTTCACTTG  67 127
     DVU2134 2231308 .. 2231322 +   -10  -3.01712   GCCAGACCCTCAACG               CGGCAA TCA TTGCCG               TATTCCAAGGAGGCG  62 450
     DVU2135 2231956 .. 2231973 +  -6.9  -2.57211   GAAAAAGCGTTGCGC             GGCAGGG CGCT CCATGCC              ATTCTCCGGCAGCGT  48 90
     DVU2136 NONE
        surE 2240540 .. 2240563 +  -4.5  -3.61465   GCGCATTCATCGGAC          GTGTGATGG AAGCCC CCTTCGCAC           CTTTATTTTTTCGAG  53 272
         fba NONE
       gap-2 2242760 .. 2242783 + -18.2  -3.85698   CATATGAAACAGAAA          GCCCCCTTCC GCAC GGAAGGGGGC           TTTCTGCAAGCGAAA 100 95
     DVU2146 2244196 .. 2244206 +  -8.2  -3.19192   TGTAGGCTTTCACCG                 CGCC CAC GGCG                 TTGCGTTCGATGCAC  59 252
     DVU2148 2247558 .. 2247571 +  -3.7  -3.28712   TCGTCATCATGACCG               GGCGG AATG CCCCC                TTCTGCGAGGCGCGC  47 180
     DVU2173 2270157 .. 2270190 + -22.6  -2.57564   CCACAAACAAAACAA     GCCGGAGTTGCCCT GCTACA AGGGCAACTCCGGC      GTTCTGGAAACATGA 100 66
     DVU2176 2276013 .. 2276032 +   -15   -3.2375   GCAATAGAACGCAAA            GAGGGGCC GCAA GGCCCCTC             TTCAGTTGTGGGATG  80 34
     DVU2180 2279531 .. 2279545 +  -3.5  -4.07568   AGGGAAAATAGCCCG               CAGCT CCGAT GGCTG               TTTTGAGCACCCGGC  58 30
     DVU2181 2280504 .. 2280523 +   -15   -3.2375   GCAATAGAACGCAAA            GAGGGGCC GCAA GGCCCCTC             TTCAGTTGTGGGATG  80 34
     DVU2182 NONE
     DVU2183 2281631 .. 2281646 + -11.8  -3.96148   ACAAAACAACATCAA              GGGGCC TTCC GGCCCC               TTTCTCATAGGCACA  81 40
     DVU2191 NONE
     DVU2192 NONE
     DVU2193 NONE
     DVU2194 2291908 .. 2291924 +  -4.3  -2.79133   CACCGCAGGAGGATA              CCGATGC GTA GCGTCCG              TCTCATGCCGGCTTC  42 15
     DVU2195 NONE
     DVU2196 2292992 .. 2293007 +  -6.8  -3.21416   CAGATCGCGGACAAC              CCGGAC GAAC GTCTGG               TTGATCGTCCGCATC  54 254
     DVU2200 2295232 .. 2295259 + -16.4  -3.68302   CCATCGCAAACAATA        GAAGGGCATCTC ATGT GAGGTGCCCTTC         TTCTTCGACTATTCC  93 63
     DVU2201 2297238 .. 2297264 + -15.9  -3.75292   TACACCATACAAGAC        CGGCCCGGTGCA GCAA TGC-CCGGGCCG         TTCTTCGTGATGCCT  90 104
     DVU2203 2299744 .. 2299757 +  -3.7  -2.52464   ACTCCATAGGGGACG               AGGCC GCCA GGCCC                TCAGTTCGGCACAAC  41 83
        tnaA 2301191 .. 2301218 + -22.8  -5.08824   ATCGCCTGACAGGAC        GGGGGGAACGCC TTCG GGCGTTCCCCCC         TTTTTTACATCAACA 100 32
     DVU2205 2302767 .. 2302791 +  -2.8  -3.01712   CGTTGTCCCTGCGGG         TGGCCAC-CGT CGCC ACGCGTTGCCG          TCTTCCCGCAAGGGG  43 160
     DVU2209 NONE
     DVU2210 2306816 .. 2306839 + -16.8  -3.06696   CACGGATGAAGCAAA          GAAGGTCGCC CCCG GGCGACCTTC           TCTATTGCAACACCG  84 74
     DVU2212 2309968 .. 2309996 + -16.7  -4.64676   GTCGAAGCATAAAAA        GCCCCATGCCGGT ACT GCCAGCATGGGGC        TTTTCTTGCAAATAC 100 68
     DVU2213 NONE
     DVU2214 NONE
     DVU2215 2311668 .. 2311695 + -16.4  -3.76534   TTAAGACATCCACAA        GAGGCCCC-TTCC TCA GGAACGGGGCCTC        TTTGCACTTTCTTGC  93 48
      infA-2 2312017 .. 2312043 + -12.9   -3.1506   GCGTACAACGCATGA         CGCAGGCGCCC CCGAC GGGCGTCCGCG         TTCGTGCAGACGTTT  73 54
     DVU2220 2314804 .. 2314827 + -13.8  -3.03124   TGAACATGAGCAAGA          CCCGCCTCCG TCAC CGGAAGCGGG           TCTTGAAGCATGACG  75 38
     DVU2221 2315041 .. 2315066 +  -4.6   -3.6968   CCGGGCCGAGGTCGT         CGTCATAGGC CTGGTT GCCCATGTCG          TTGTTGCGGTTCTGC  58 89
        deoD 2323193 .. 2323234 +  -4.4  -2.66695   CCGCCATGCATGAAC GCGCGAGACGCCCGCCA AACAAGCCC TTGCG-GCGTTTCGAGC CTGTTTCGTCACCCC  41 58
        typA 2325241 .. 2325269 + -19.6  -3.43676   ACCTCGCAAGATACA        GGCCCCCGCGTC ATCAC GATGCGGGGGCC        TTCTGCATTCATGCC 100 61
     DVU2232 2326323 .. 2326334 +  -2.2  -3.14132   GACTCTGCCCAGTAC                CTGT TGTG ACGG                 TTCATGGAGACGAAG  42 339
     DVU2234 2328836 .. 2328848 +    -2  -3.14931   TCCATGGTAGATGCA                TAGA AGAAA TCTA                TTCATCAGACATGGA  43 96
     DVU2235 NONE
     DVU2236 2329202 .. 2329235 + -18.1  -3.06796   TCAACTTCTGATGCA     TGCGGCCCAGCTGCG CCAT CGCAACCGGGCCGCA      TTGCCTACCATAGGC  90 30
     DVU2246 2344007 .. 2344036 + -20.8  -3.35278   CCCGGACAGGACAAA       GCCCCCGCACAC CTTGCA GTGTGCGGGGGC        TTCATGTGTCGTTGC  95 148
     DVU2248 2344896 .. 2344927 + -20.2  -2.70932   GAACAGCCAGCAAAA      GCCCCCCGTATGTC GGAA GACACACGGGGGGC       TCGTTCGGCCGAAGC  93 118
     DVU2253 2349762 .. 2349812 +  -7.3  -3.02511   CTTGCGGCAGCCTGC GGCAGGACGAAGCGGGCATCCTCG TTCG CGCGGCTGCCCG-TACGACCGTCC TGTTCGAGCAATGCC  54 308
     DVU2261 2356251 .. 2356276 + -11.9  -4.67353   CACCACGCAAGCAAA         GGCTCATGGTT GTCA GACCATGGGCC          TTTTTGCATAGCTCC 100 208
     DVU2264 2359144 .. 2359160 +  -6.5   -3.8917   ATCATGCCTGTTCAG              CGAAGAG CAG CACTTCG              TTGTTGTCGTTGAAC  65 344
     DVU2268 2360050 .. 2360063 +  -9.5  -3.34715   GTCGTTACACCATGA               CGGGC ACGA GCCCG                TGTTTCGCAAACCTG  63 491
     DVU2273 2363945 .. 2363955 +  -2.4  -3.28712   TTTCGCCGACGTAAG                 CCGC GCA GCCG                 TTCTCACGCCGGCCA  45 60
     DVU2275 2365500 .. 2365512 +  -3.3  -3.21218   GGCGTACGATGCGCA                TCGGC AGG GCTGG                TTGATGCTGGAGCGT  44 80
     DVU2280 2369804 .. 2369847 +   -16  -2.54325   CGTAGACACATCCCG GACAGGCAGCCCCCCGCAGGA ACA TCCTGCGGGGGGCT-CATCGC ATGTCTTTCAGACCC  80 52
     DVU2282 2374124 .. 2374142 +  -4.4  -2.77182   TGGCATTGCCCGCAG             CAGCCCCG TGA CCGGCCTG             TCGTTGCCTGTCCCG  42 195
     DVU2283 2374208 .. 2374224 +  -6.5  -2.82516   CCCGCAGGGCAGATT              TGATGCC TGC GGCATCC              TGTGCTAGTGAAGCC  49 1
     DVU2284 2375165 .. 2375186 + -12.9  -4.38927   CTCGCCATACGAAAA           GGGCCGCCC CGAA GGACGGCCC            TTTGTTGTCTCCGCG  95 387
     DVU2286 NONE
     DVU2287 NONE
     DVU2288 NONE
     DVU2289 NONE
     DVU2290 NONE
     DVU2291 NONE
        hypA NONE
        cooF 2385657 .. 2385682 + -23.3  -3.21099   TCGACAGAATGCAGA         CGCCCCGCCGG AAAC CCGGCGGGGCG          TTCGTCATAAGAACG 100 51
        mtgA 2390972 .. 2391001 + -19.3  -2.82516   CCTCGCACACGATGA       AGCCCCCGGAACG CAGT CGTTCCGGGGGCC        TGTCGTCATCACGAG  87 79
     DVU2302 2396676 .. 2396688 +  -4.7  -3.54424   GCACCTGCCCCCAGA                CAGGG TCG CCCGG                TTTACCGCCGTCGCA  55 42
     DVU2303 NONE
     DVU2304 2398413 .. 2398437 +  -2.7  -4.03234   AAGGCAGCCATAGCC          CGGCGCTTGTG GGG CACGGTTGCTG          TTTATGTGCACAACC  57 28
     DVU2305 NONE
     DVU2306 2400146 .. 2400181 + -17.6  -2.62263   GACACGACAATATCA    GAAGGGCCGACAATGC TTGC GCATAGGCGGCCCTTC     TGATGTCACAAAAAT  83 49
     DVU2309 2403325 .. 2403351 + -20.9  -3.53012   TCGTAGCCACAATGA         GGCCCCCGGTC GGACA GACCGGGGGCC         TTTCACGAGGCGCGC 100 57
     DVU2310 2404292 .. 2404311 + -11.4  -5.26316   CATATGCATTCGACA            GGCCACCT TCCG GGGTGGCC             TTTTTTGTGCCGTGG 100 49
     DVU2312 2406435 .. 2406465 + -22.7  -2.71712   ATCCGGGCAATGGAC       GGCAGGGCGCACA GAAGG TGTGCGCCCTGCC       CTTTCCGCCGGCAAC 100 64
         pgl 2407435 .. 2407454 + -13.6  -3.87149   GATTTACATGCAAAA            GGGGAAGC TTCG GCTTCCCC             TTTGCGTTTACTGAA  86 97
     DVU2314 2407639 .. 2407655 +    -5  -2.82516   GACTTGCCCCTCATG              CGGCAG CTAGC CCGCCG              TGTCATCGTCCCCGC  44 16
        topB 2411093 .. 2411129 +  -7.9  -4.51174   GCATCTGTCTGCCCA    GAATCTAGCCCTCCGTG CAC TACGGGGGGCTCACTTC    TTTTCGTTCTACTCG  81 74
     DVU2317 2413127 .. 2413154 +   -17  -3.50853   GCATACATATGCAAA        GGGCGCGGCATC CTCG GGTGTCGCGCCC         TTGTCGTTCAACCGC  93 49
     DVU2318 2414216 .. 2414246 +  -6.6   -3.4252   GTCGACTAGTCTTCC       GGCGGTGGCGCAGC CGC GCGCCGCAACAGCC       TTCTCCTCACTGCCC  57 32
     DVU2319 NONE
     DVU2320 2416882 .. 2416907 + -20.5  -3.54424   ACCAGAGATATAACA         GGCCCCCATGC TCAT GCATGGGGGCC          TTTCACACCCTGAAG 100 52
     DVU2322 2418860 .. 2418891 +  -2.9  -4.13805   GGCGGATGCCGAATC      TGCAGCACACC ACATGCTCTA GGCGCGCTGCA       TTTCTCTAGATTTTT  61 132
     DVU2323 2419462 .. 2419478 +    -8  -3.85698   TGTCATACCTACCTT              TCCGGA TTCGC TCCGGA              TTTGTCCCGGACAGA  68 62
        merP 2422854 .. 2422880 + -15.8  -4.62984   CGAAACAACGATGAA         CCCCCGCCACGG CAT TCGTGACGGGGG         TTTTCTGTATCATCA 100 54
     DVU2327 2424765 .. 2424793 +  -5.1  -4.16943   TGAGACGACGGGGGA        GACGGCGGGCG GGGTGGA CGCCCTCTGGC        TTTTCCAGTATCCAA  65 154
     DVU2328 NONE
        hypB NONE
     DVU2330 2426754 .. 2426779 + -23.3  -3.65902   TTCTCGCTCATCCCG         GGGCGGCCCGC ACAG GCGGGCCGCCC          TTTGCGTCCGGTCCC 100 49
     DVU2331 2428515 .. 2428546 + -24.6  -3.65902   TTGCCATGCCTGCGA      GAACGCCCTCCGTC TTGC GACGGAGGGCGTTC       TTTCAATCACATGGA 100 278
     DVU2334 2430055 .. 2430069 +  -4.2   -3.4178   GTTCCGCTCCTCAAC               GGCG CACCCGT CGCC               TTGTGGTGACATGAT  51 2
     DVU2344 NONE
     DVU2346 2440399 .. 2440443 + -37.4  -3.64703   CCAGTCCATGAAAAA GGCACTCGCCCACGGCGGGA GTGAA TCCCGCCGTGGGCGAGTGCC TTTCGCTGCCCGCCG 100 74
     DVU2349 2445241 .. 2445265 +   -15  -3.53012   CACACAAGACACGAA          GGCCGTCTCC GCCAA GGAGGCGGCC          TTTCCGCGCACGGAC  83 69
         gid NONE
     DVU2351 2447702 .. 2447716 +  -7.1  -3.00923   GACGGGCAGGTCGCC               CGCCA CGGCA TGGCG               TATGTCATGTTCGAG  50 336
     DVU2353 NONE
     DVU2354 2452412 .. 2452439 +   -17  -3.74693   CCCCACAACAGGCAA        GCCCCCGAAGGA ACCA TCCTCCGGGGGC         TTTCATACGATGCGG 100 213
     DVU2356 2454841 .. 2454877 + -12.9  -2.57132   TCGGGATATGACGCA    GAAAAGCCCCCCGTGTG GAA CGCACGGGGGGCTTGAA    GTTGTGGGACCAGAG  67 162
     DVU2359 2458320 .. 2458342 +  -4.2    -3.551   AGGCTAGCCGGACAG          CCTTC-TGC CGCCCT GCACGAAGG           TTGTATAGATTGAAC  53 34
     DVU2360 2459342 .. 2459377 +  -4.7  -3.28712   AGGGGCATGGTCGCC   GCCTGTCTCATGCCATG TCAG CA-GGCAGGCG-CAGGC    TTGTCGGGAAAGGCA  49 146
     DVU2366 2463858 .. 2463870 +  -9.1  -3.63515   GACGGTGACATGCCC                CGCCA GCG TGGCG                TTGTTGGACATCACC  68 468
     DVU2378 2476298 .. 2476319 +  -3.7  -4.11484   CCCGTTCACGACATC           CACGACTGAC AAC GTC-GTCCTG           TTTTCCGGGGTTCGC  63 17
     DVU2379 NONE
     DVU2380 NONE
     DVU2381 NONE
     DVU2382 NONE
     DVU2383 2485056 .. 2485107 +  -4.8  -2.62616   TCAAATACACCTTCT GATGTTTACAGCCGTGCCGCGCCC GAAA GGGCGCGGCACCCCGGAGACTGCC TCATGTCCGCCCTGC  43 24
     DVU2384 NONE
     DVU2385 NONE
     DVU2386 NONE
     DVU2387 NONE
      tolQ-1 NONE
     DVU2389 NONE
     DVU2390 2493589 .. 2493608 + -12.2  -4.73448   AGCCAGAATGATTTA            GGCCTGTA GAAA TACAGGCC             TTTTTCAGTATATGT 100 393
     DVU2392 2494618 .. 2494633 +  -7.6  -3.54459   TCCATCAAAGAGAGG              TTGCCA TGAA TGGCAA               TTTGCAAGCCCTTGG  62 133
        sodB 2514658 .. 2514671 +  -5.9  -2.87132   ATAGCCTTCACACTC               CCGGC CTTT GCTGG                TATGTGCAGGCGACG  48 152
     DVU2411 2515166 .. 2515203 + -28.7  -3.21099   AACCGCATCAGTCAA   CACGAGAAGGGGACACC GTAC GGTGTCCCCTTCTCGTG    TTCGTCATGAACCAC 100 60
     DVU2413 2520655 .. 2520673 +  -6.6  -4.32048   TGAACCGCGTGGTGC             GGCGCACC GCC GATGCGTC             TTTTCCGTCTTCTTG  73 44
     DVU2415 NONE
     DVU2416 NONE
     DVU2417 2525450 .. 2525472 + -15.6  -3.34534   CCCTGACAACAGACA           GACCTTCGCC ACC GGCGGAGGTC           TTCCTGTCTCATCTG  84 74
     DVU2423 2529433 .. 2529478 +  -8.1  -3.01712   CGACGACGAAGCATC TGGCCCGACGCACCGGCGCAGA ACA TCTG-GCGGGCGCGGCGAGGCA TCTTGCCCCGCGCAG  57 244
     DVU2426 2531806 .. 2531838 +  -2.5  -3.65812   TAGACGTTGAAGGAG     CGGGCGAAGAGGGC TTCGAT GGCCGCA-CGCCCG      TTGTCTTCAAGGAAG  49 206
     DVU2429 2533587 .. 2533603 +  -5.7  -3.06183   CAGGCAGAACCAATC              TGCCCGT CGC GCGGGCC              TTCAATGCCCATGCC  49 350
     DVU2431 NONE
     DVU2432 2538446 .. 2538473 + -11.4  -2.63479   AGAATGGCACGCACC        TCACCCAGTCCGA AGG TCGGG-TGGGTGA        TGATCTGCCCCTCTT  62 443
     DVU2435 2540353 .. 2540373 +   -14  -2.63623   CGCTTAAGCTGCGCC            GGGCCGGA CGACC TCCGGCCC            CTATCTTTTCAGGAG  71 290
     DVU2436 2541031 .. 2541077 + -17.5  -3.14132   AGCACAAGTAGCGTT GCGTCGCCTCACTCCGGCA-ATG CAC CATGTGCCGGA-TGCGGCGATGC TTCGTCCCCGGACGC  89 30
     DVU2441 NONE
     DVU2442 2548357 .. 2548383 + -21.6  -3.58343   ACCACAGACGGTAAA         GCCCCCGCGACG AGA TGTCGCGGGGGC         TTTACGCGTGATGCA 100 54
        panB 2551569 .. 2551587 +  -5.2  -3.05384   CTCAGCGCCCTTCAA             GCAACCAT ACC GTGGGTGC             TTCGATCAACAGCAG  47 158
        panC NONE
        metK 2554407 .. 2554431 + -22.9   -4.7497   GTCGATGACCATCGA          GGCGGGGCCCT TCA AGGGCCCCGCC          TTTTTCGTCCATGAA 100 51
     DVU2450 2554963 .. 2554989 +   -18  -4.07568   TCAGGGAAGCAAGAA         GCCCCGCCTTCC GAG GAAAGGCGGGGC         TTTTCACGAACGGAC 100 230
     DVU2452 2557093 .. 2557107 +  -2.7  -3.89033   AGGGCCCATGTGCAA               GAGGG AATGG CCCAC               TCTTTATTATTTCCA  54 74
     DVU2455 2559069 .. 2559100 + -18.8  -4.16921   ACCAGAGACAAAAAA      GAACGGCGGCAACC AGAT GGTTACCGCCGTTC       TTTTGAAGATTCTTG 100 247
     DVU2456 NONE
     DVU2457 NONE
     DVU2459 2565464 .. 2565479 +  -6.1  -2.71364   GCTGGACATCATAGA              GGCGA CCCAGT TCGCC               TGATTCGCGGACTCG  46 7
     DVU2460 NONE
     DVU2461 NONE
     DVU2462 2568199 .. 2568211 +  -6.3  -3.41602   CCGCGCACCTCTCAA                CAAAC ACG GTTTG                TTATGCTAGGGTGCG  57 117
        recN NONE
     DVU2464 NONE
     DVU2466 2573356 .. 2573379 +  -2.2  -4.08064   CTTGCGGTGGGATGA          AGCCTTTCCC TTAC GGGACTGGCC           TTTTCCGGCGGGCTT  58 434
     DVU2469 2577301 .. 2577352 +  -7.1  -4.07568   AAGGTACAGGGTCAG CGCACCGA-GGATGGTGCCACGGC GTATG GCCACGGCGTCGTCCATGGGGGCG TTTTCGCCGAAGGCC  68 94
     DVU2471 2579803 .. 2579828 + -16.1  -3.51232   ATGATAACGACACAC         GGGGGGTGGCC ATCT GGCCGCCCCTC          TTCGTTTCACGCCAC  89 105
     DVU2472 NONE
     DVU2475 NONE
        gltA NONE
        pstS NONE
        pstC NONE
     DVU2479 2588834 .. 2588877 +   -27  -3.53811   CGACTCCCACGCGAA TGACCGCAGCCTGAACCC CGTCTAGA GGGTTCAGGCTGCGGTCA TTTGCGGGCACTCCG 100 143
     DVU2480 2589039 .. 2589074 + -17.6  -3.12505   ATTCCATACACGAAA    CCCCGGAAGGTGATCG TCAG CGACAACCTTCCGGGG     TGTTGCGTATCCAGT  89 13
     DVU2488 NONE
     DVU2489 2600556 .. 2600572 +  -5.7  -3.61398   CGTCCTCGCCTGAAG              CGGACGC TCC GTGCCCG              TTCTTCCCGGGCCGA  57 145
     DVU2490 NONE
     DVU2491 NONE
      trpF-2 2604755 .. 2604765 +  -2.4  -3.67918   CTCCCTGAACTTGCA                 AGCG GCC CGCC                 TTTCGGCTATTGCTT  49 33
     DVU2493 2606314 .. 2606330 +  -2.2    -3.481   GCTAGTGCCGCAACG              GATTCC AGACA GGAACC              TTCGTGTTTCACTTG  47 96
     DVU2494 2607326 .. 2607345 + -16.4  -4.27584   CAAAATGCACCCACC            GGGCCGCC TCAG GGCGGCCC             TTTTGCCTTCGGAGT 100 61
     DVU2495 NONE
     DVU2496 2608566 .. 2608587 + -17.3  -4.22375   ACTGGAAAACGACAG           GAGCCGGGG CATG CCCCGGCTC            TTTCTTGCATCATGT 100 211
         pyk NONE
     DVU2515 2629742 .. 2629769 +  -6.8  -3.14878   ACGCCTCAGACAACA        GAAAGGCCGCCC ATGA GAGCGGCCGTCC         TATTCCGTTGCCCGC  53 181
        rplM NONE
        rpsI 2632989 .. 2633013 + -19.3  -4.44797   ACCCCGGATACGACA          GGCAGGCCCGC ATT GCGGGTCTGCC          TTTTCGTGTTCGTGA 100 77
      aroK-2 NONE
     DVU2522 NONE
     DVU2523 2635210 .. 2635221 +  -5.8  -3.36878   ATACTGCGACGCCGC                CACG TGGT CGTG                 TTCTCCCTGAGTGCA  52 103
     DVU2524 NONE
      hynB-2 NONE
      hynA-2 2639064 .. 2639079 +    -6  -3.53343   TCCTTGATGGCCTTG              CGAGGG TCTC CCCCCG               TTTCGCAGCAGCCTT  55 391
     DVU2542 NONE
     DVU2543 2655578 .. 2655616 +  -4.3  -2.94099   AAGGCGACCCGACGA   ATGCAAGACGGGGGGCG TACAC CGCCCCCCTTCACGGAG   TATCTCATGAAGACC  44 39
     DVU2544 2656876 .. 2656889 +  -2.3  -3.53012   CGGCAGACAAGAGTG               GAGGG GATA CCGTC                TTTCCGGGGGACCAC  47 463
     DVU2545 NONE
     DVU2546 NONE
     DVU2549 2661863 .. 2661879 +  -2.9  -2.52933   CCCCGTGCCCTTCAG              GCTGG CACCTGT CCGGC              GTTCCTGCCTTCAGC  39 61
     DVU2550 2662090 .. 2662105 +  -6.8  -3.58533   CATCCTGCCCTGTCA              GGTCGA CTGA TCGGCC               TTTGCGCCCTTCTCC  59 16
     DVU2556 2668452 .. 2668477 +  -6.9  -3.28791   GGCCGAGGATACGTG         CATGACGCACAT CGT ATG-GCGCCATG         TTCTCCCGCAGCCCT  55 98
        bioB NONE
        bioA NONE
     DVU2560 NONE
     DVU2561 NONE
     DVU2562 2674394 .. 2674430 +  -2.7  -2.85351   GGGGAAAGAGACAGG    GGACAAGGGGGGCATGG ACA CCAGGCCCCGTCACTCC    TGTCCTCTCACCGAC  40 52
     DVU2563 2676577 .. 2676587 +  -2.4  -3.06796   GGTGGGTGGGGCAGG                 GTGC GAT GCTC                 TTCGGTCGCGTCCCC  41 509
        bioF NONE
        bioD 2678746 .. 2678775 +  -6.3  -3.53091   GGCGCACTCCGGGCA       GACG-GGGTGCACT CCC GGAGCACCCGCGCC       TTTCCGGAGAAACGT  57 116
     DVU2568 2682613 .. 2682624 +  -5.8  -3.62096   GCAACGGGAATGACC                GCGT AAAA ACGC                 TTTGACATGCTGCAA  57 20
     DVU2569 2683161 .. 2683186 + -18.3  -3.71873   CCTATGCGCAACGAA         CGGCGCGTACC CCAC GGTGCGCGCCG          TTTCCATGTCCGTCC 100 73
     DVU2575 NONE
     DVU2576 NONE
     DVU2577 2691025 .. 2691062 + -19.3  -4.09519   CAATCGCAGACGATA   CGAGGCCCTTCGTAC CCTTACAT GTACGAGGGGCCTCG    TTCTTTGTGGATGAT 100 44
     DVU2578 2692320 .. 2692363 +  -2.5   -3.3197   CAGTCAAAGTGGGAA GCTGGTGTCCCGACTGCA CCCTCATCC TTCAGTC-GGATAGCAGC TTATAGGGCTGATAT  45 323
     DVU2579 2698966 .. 2699011 +  -3.7  -2.95307   TCAAGCAACTTTCCG CGAAATAGCGGGGAGAGGGGCC CAA GCCCCCTCGCCCCACGAGA-CG ATTTGCTGTATGTTC  44 18
     DVU2580 NONE
     DVU2581 NONE
     DVU2582 2704351 .. 2704369 + -17.4  -3.70811   GACGCATGCCATCAA             GCGGGGCC TTC GGCCCCGC             TTTCCACTTGTATGG 100 144
     DVU2583 2705193 .. 2705204 +  -7.2  -3.14132   CCTGACCTGCACGAC                GGCG CATC CGCC                 TTCGTGGGGCCGGAG  56 247
     DVU2584 2706427 .. 2706464 + -19.3  -3.05596   GACGCCCCGTACTGC   CGCAAGAAGACCCCGTAC ATG GCACGGGGTCTTCT-GCG   TTCAGTGACGGACTC  91 87
     DVU2585 2708507 .. 2708536 + -16.3  -3.01924   GCATCCAGATGGCAA       AGGCCCCCCCGCC TTGC GGCGAGGGGGCCG        TGTTGCGCGCGGATG  84 48
     DVU2590 2714835 .. 2714873 + -23.2  -3.21354   GATAACGGATGAAGA   GCCCCTGTCGCGCCATCG TCA TGTTGGCGTGACAGGGGC   TTGCTCCGTCTCTGC 100 53
     DVU2593 2716850 .. 2716867 +  -5.5  -2.67245   GATACGATCGTCATG             GGCACAC CTCC GTATGCC              GTTCATTCTCCATAA  46 39
     DVU2594 2717348 .. 2717367 +  -7.8  -2.78463   AGCCTCTGCCTGACG            GTGCCGTG CACG TGCGGCAC             TGTCGTCGAACAGGT  52 155
     DVU2597 2719048 .. 2719066 + -10.2  -2.87211   TGCGGGCGGGCATGA             GCCAGCGC ACC GCGCTGAC             TGTATCGGCAGCGAT  61 84
     DVU2601 2722613 .. 2722638 + -10.3  -2.72144   CGCCACCGCCACGCA         CCGCGCCGAGG CTGT CCTCGCCGAGG          GTTTCGGCGAGATGC  59 99
     DVU2606 2726222 .. 2726235 +  -5.3  -2.89971   CTGTCCGTATGACTT               TTCAC GAAC GTGAA                TCTCGTCTATGCTCA  46 86
     DVU2607 NONE
      motA-3 NONE
     DVU2609 2728928 .. 2728938 +  -2.4  -3.53012   TGCGTCGACACGATA                 GAGC CAT GCCC                 TTTCAGGCGCCAGCA  47 437
     DVU2612 2731796 .. 2731823 + -22.8  -2.94144   AGTAAGAGTCTCCTC        CCCTCTGCGGGC CCCG GCCCGCAGAGGG         TGCTTTGCATGACGA 100 36
     DVU2613 NONE
     DVU2614 2733129 .. 2733141 +  -5.5  -2.61264   CAGTGCGGGGTGCCA                GTGCA GGG TGCGC                CTTGTGCCTGAGACA  46 64
     DVU2615 NONE
     DVU2616 2737846 .. 2737881 + -11.3   -5.0666   CGATTCTGACGATTA   GCGAGACCTTCATGGCA GCAA TGCCG-G-AGGTCTCGC    TTTATTTTTTGCGTG 100 310
     DVU2617 NONE
     DVU2618 2739393 .. 2739405 +  -4.9  -3.34089   ACAACTTTTCAACAA                TAACA GAA TGTTA                TATTCATTATTGCAA  50 23
     DVU2619 2740209 .. 2740223 +  -5.6  -3.10796   GCCGCCCTCTGGGGA               CGGTAG CAG CCACCG               TATTCCATCATCGCC  49 20
     DVU2620 2741709 .. 2741729 +  -9.7  -3.01712   AGCACTAGATGCTCT            CTCGTGGCA AGG TGCCACAAG            TGTTCCGCACGAAGG  60 259
     DVU2621 2742594 .. 2742610 + -15.1  -5.94597   CTCATGCCCCTAACA              GCCCCGC ACC GCGGGGC              TTTTTTTTGGTGTTA 100 49
     DVU2623 NONE
     DVU2624 2744185 .. 2744209 + -12.7  -4.44667   TGATGAAGTGAACCC          GCCGCAGCCTC GTC GCGGCAGCGGC          TTTGTTGTTCAGGAG 100 165
     DVU2626 2744666 .. 2744683 +    -4  -3.48684   TCCACGACTTCACCA             CGCTCG ACAAGC CGCGCG              TTCTCGTCGTTGTAG  51 252
     DVU2629 NONE
     DVU2630 2747016 .. 2747034 + -11.7  -3.91897   GAACGCGACACAAAA             GGCGGGA GTGAA TCCCGCC             TTTCTGCATGACGCC  81 39
     DVU2632 2748490 .. 2748518 +  -3.8  -2.81045   CCAGCGCACGCATAC       GCGCCCGGACACG TTCC TGTGT-CGGGTCC        TCATGTTCTGCATAG  42 215
     DVU2633 2749543 .. 2749587 +  -3.4  -3.35832   TCATCGGGCGCGTAC TCTGGGCAGG-CAAGGAGTTG TGAC CGGCCCGTCGACCTGCCCTGA CTTTTTCGCACATTT  46 3
     DVU2634 NONE
     DVU2635 2751572 .. 2751598 +  -2.1  -3.53012   CGGGAACACCGGGCA         CCACCGCAAAC CGGGA GTTCGCGGACG         TTTCCGCGGACAGGC  47 423
     DVU2639 2755972 .. 2756004 + -20.6  -4.12532   GACAGACGTGACATA     CGCGGCCCTGCCCTG TGAC CGGGGC-GGGCCGCG      TTTCTGTGTGCCACC 100 64
     DVU2640 NONE
     DVU2641 2757793 .. 2757829 + -11.6  -3.14132   ACTGACCGTACGACA   CTC-GTGTGGCGCATTC TCCG GGGTGCGCCACACCGCG    TTCATGCAAGGAGCA  70 36
     DVU2642 2758341 .. 2758360 +  -6.4  -2.88544   ACCTGCCGTCTCGGC            CGTCCACA GGGG TGTGAACG             TCTATGGCGGTCGCA  50 75
        htpG 2760418 .. 2760442 + -18.6   -4.1899   TCATCCATCACGAAA          CGGCCCCGGT ATAGA ACCGGGGCCG          TTTTCGCTCACATGC 100 58
     DVU2648 NONE
     DVU2649 2765607 .. 2765632 + -19.1  -4.57569   CGCCAATGACAAAAA         GAAGCGGAGGC TGGT GCCTCCGCTTC          TTTTTGCGGGGATGG 100 480
     DVU2653 2767753 .. 2767771 +  -2.3  -3.23216   CAGGCGCATGGTAGT             GCGCTCG CCGTA TGAGCCC             TTCATGATGATGGAC  43 27
     DVU2654 2768177 .. 2768193 +  -2.1  -3.24329   TTTCCATGCAACAGT              CCCATCG ACC TGGCGGG              TATTCCTTCACCGTA  43 97
     DVU2655 2769960 .. 2769997 + -28.6  -2.71731   ACAGCGGCAACAAGA   CACGACAGCCCCGGCG CGCAAT CGCCGGGGCTGTCGTG    TCATTCACCCATGGA 100 298
     DVU2661 NONE
     DVU2662 2775224 .. 2775235 +  -5.8  -2.87931   CGCCATCTCCCTGCG                CACG GTCC CGTG                 TGTGTCCGCGGTGAG  47 350
     DVU2668 2780768 .. 2780784 +  -2.2  -3.54424   AGACCAACCTTCCGC              GCAAGC CCAAA GCTTGA              TTTCGCGCCCTGAAA  49 9
     DVU2669 NONE
     DVU2670 2781600 .. 2781628 +  -3.7  -3.07935   TGCATATGAGTGCGC       GGAGCGGCC-CG GAGCGA CGCGGCAGCACC        TTGCCTGAATCCCGT  45 290
     DVU2671 2783313 .. 2783336 + -19.6  -3.64703   GAGAATGCGCGACAA          GAGCCCGGCC ATCA GGCCGGGCTC           TTTCCATAACGAAGC 100 52
     DVU2672 2784198 .. 2784212 +  -5.6  -2.85351   CCATTTCCGGTGAGT               CTGGGG TCA CCGCAG               TATCCTGTGGGCCGG  48 216
     DVU2673 NONE
     DVU2674 2786785 .. 2786804 +  -3.5  -4.18018   TCGCCATGAAGTTGG            CACGGTG CTTTTC CACCGTC             TTTTCGCTCACCACC  60 357
     DVU2676 2787896 .. 2787935 + -30.2  -3.01712   TTGTCCGCCATGCCG  CCTGTCTTCGCCGGGGGC TACG GCCTCCGGCGAAGACAGG   TCTTGCAAACCCGGC 100 46
     DVU2677 NONE
     DVU2678 2790725 .. 2790738 +  -3.8  -3.59262   ACCCGCTCCAGTTCG               CCCA GTTCGA TGGG                TTTGGGGATGTAGGC  53 85
     DVU2680 2794630 .. 2794651 +  -9.3  -2.90496   GCACGCAGGGCCTTC           GGCCGGGGC ATAC GCTCCGCCC            TCCTTTCGGGGGGGC  58 174
     DVU2683 2798625 .. 2798641 +  -2.1   -3.0263   ACCACGCGACACATC              GAGCAGG TAG CCTGCCA              TGTTGCCCGCCTCGT  41 456
     DVU2687 2801219 .. 2801235 +  -7.2  -2.57132   GCCGCCGAAACAACA              GGCGCG TTCTC CGCGTC              CTTGTGGAGCGAGGC  51 154
     DVU2688 NONE
     DVU2689 2804308 .. 2804347 +    -5   -2.8293   ACAGGTGGCAGGGGG  GCGTTAGTCATGGCGTGGT ACG GCAATGCCATT-CTGACGC  TGCTTGCTGATTGTT  46 19
     DVU2690 2804950 .. 2804982 +  -6.1  -3.06302   AGGTCGCACCAAGGC      GGCCGTGGCGCGTGA ACT TGGCGTGTCGCGTCC      TTCGGTGAGCCTGCT  49 71
     DVU2691 NONE
     DVU2692 NONE
     DVU2693 NONE
     DVU2694 NONE
     DVU2695 NONE
     DVU2696 NONE
     DVU2697 2808080 .. 2808127 +   -22  -4.12188   GAACCCCTTCAACCT GTCACCGCCCCCGGTCGCTGTCA TTC TGACAGCG-CCGGGGGCGGCCCC TTTTCCGCCTCCTGC 100 46
     DVU2698 NONE
     DVU2699 NONE
     DVU2700 NONE
     DVU2701 NONE
     DVU2702 NONE
     DVU2703 NONE
     DVU2704 NONE
     DVU2705 NONE
     DVU2706 NONE
     DVU2707 NONE
     DVU2708 NONE
     DVU2709 2816408 .. 2816419 +  -4.4  -3.87994   ATAAGAGATATGTAA                TTGC ATTA GCAA                 TTTATGGAGCTCGCT  58 113
     DVU2710 NONE
     DVU2711 NONE
     DVU2712 NONE
     DVU2713 NONE
     DVU2714 NONE
     DVU2715 NONE
     DVU2716 NONE
     DVU2717 NONE
     DVU2718 NONE
     DVU2719 2823367 .. 2823382 +    -6  -3.29511   TAGAATAGGACACGC              CCCGGC GCAC GCCGCG               TTGTCCAGCCGTCGC  52 33
     DVU2720 NONE
     DVU2721 NONE
     DVU2722 NONE
     DVU2723 NONE
     DVU2724 2829217 .. 2829248 +    -3   -2.5547   GCTATAAGCCCACCA      CTGCTGTTAGTGCTG TTC CACCACTGAT-GCGG      CTTCATCTCCACAAT  39 130
     DVU2726 NONE
     DVU2727 NONE
     DVU2728 NONE
     DVU2729 NONE
     DVU2730 NONE
     DVU2731 2833310 .. 2833331 +  -8.6  -3.36289   GCTGGACCACGGCCC           CCGGCAGG CGGCAA CCCGCCGG            TTCGTTCCGCTGCTC  60 222
     DVU2732 NONE
     DVU2733 2834348 .. 2834375 + -14.1  -4.40894   CTAGCCCAAAACGAA        GCCCCCGGCAG ACCATC CTACCGGGGGC         TTTTGCTGTAATTTC 100 37
     DVU2734 2835456 .. 2835485 + -11.4  -2.70932   GGCGCGCCCTCGCCG       CC-GTGGCGGGGC TGCCC GCCCCGGCACTGG       TGGTTGCGGCCGCAC  63 340
      paaK-3 NONE
     DVU2736 2838467 .. 2838486 +    -5  -2.87132   GCACGACGTCACTTG            GCGTCTGCG GCA CG-AGATGC            TATCTCCGCCACCGG  46 284
     DVU2737 2839384 .. 2839401 +  -3.3  -3.29511   CATCCCCTTCAGGAA             CGTGGCA CACT TGCCGGG              TTGTCACAGACTGGA  46 103
     DVU2738 2841980 .. 2841999 +   -15  -3.91897   ACCGGACATCAGAAA            GGGGTCGC CATG GCGACCCC             TTTCTGCGTACGGCG  89 56
     DVU2739 2845703 .. 2845721 + -12.4  -3.25652   TCATCCGAATCGACT             CCACCTGC ATT GCGGGTGG             TGTTCGTTGCATCCA  72 283
     DVU2746 2852027 .. 2852037 +  -2.4  -3.15544   GGCTTTCGTTTCCAT                 CGCC TGA GGCC                 TTCATGCGCCTGCGC  43 19
     DVU2747 2855519 .. 2855532 +  -2.3  -3.53091   GGGGCAAGGGGAACG               TCCAC GGCA GTGGC                TTTCCGCCCACAGAT  47 49
     DVU2751 NONE
     DVU2752 2861116 .. 2861142 + -17.2  -4.39571   GAAGTAGACATCTTC         GGGGCGACGGGT CGT GCCCGCCGCCCC         TTTTCGCTTTCTGGC 100 34
     DVU2753 2862420 .. 2862463 +  -2.8  -3.03159   GCACGGAGACGACAC CCCGCGCCACCACGTCGAAG AGGT CTGCGGCATGGGCGAGCAGG TCTTCACGGCGTTCG  42 401
     DVU2756 NONE
     DVU2757 NONE
     DVU2758 2868041 .. 2868066 +  -6.4  -3.53224   CACTTCAGGCTTGCA         TTATATATAG CAAACA CTATATATAA          TTTCGCAAGACGCTA  57 67
     DVU2760 2869094 .. 2869107 +  -2.3  -2.87468   CCAGAACGCGAGAAG               GGCTG TCGA CAGAC                TATGGTGTCGTGAGA  40 136
     DVU2764 NONE
     DVU2765 2874413 .. 2874432 +  -6.4  -2.87211   TTGAGGCGTCGGCCT            GGAGGTAC GGTG GTACCTCA             TGTATGACGGGACCT  50 94
     DVU2766 NONE
     DVU2767 2875205 .. 2875221 +  -3.7  -3.01712   CACTGCCCCCCTGCA              TCGTG AAACCGG CACGA              TGTTGCCGCAAGGCA  45 20
     DVU2768 2876572 .. 2876584 +  -4.1  -3.89614   CGTGTAACGAAGCAA                CATCT TTT AGGTG                TTTCATATGTCACTT  58 399
     DVU2769 2877499 .. 2877517 +  -7.4   -5.1861   GGACTGGTACCCATA             CGAATGGA GGC TCCATGCG             TTTTTTGATCGTCGA  93 121
     DVU2770 NONE
     DVU2771 2878917 .. 2878942 + -19.7  -3.68435   CAGCCCGAAACGCAC         GGGGCCGCGGC AGAC GTCGCGGCCCC          TCTTCTTTTCCGGGA 100 54
     DVU2774 2882546 .. 2882571 + -20.5  -3.59979   CATCTATGACAAGAA         GCCCCGGTGGA GCGT TCCACCGGGGC          TTTGCCGTGCAAGAG 100 186
        dsvC 2883800 .. 2883825 + -19.1  -5.44119   ACGACAAGACACTTC         GAGGCGGAAGC GCAA GCTTCCGCCTC          TTTTTTTGGCATGCA 100 46
     DVU2789 2893400 .. 2893435 + -16.9  -3.35371   CACCCCGCATGACCC    GCCGGCGCGACAGTCC AGTAC GGAC-GTCGCGCCGTC    TTCGTTCACACTGTG  91 146
     DVU2791 NONE
     DVU2792 NONE
     DVU2793 NONE
     DVU2794 NONE
     DVU2795 NONE
     DVU2796 2898810 .. 2898831 + -15.1  -3.31144   CATCAACGGAAGAGG           GGCGCGGCC CGCG GGCCGTGCC            TTGTGACCATACAGA  84 45
     DVU2797 NONE
     DVU2798 2900788 .. 2900823 + -14.8   -3.0976   CGACGGCAAGAATGA    AC-ACTCCCCGGAAGGT CAT GCCTTCCGGGGAGTCGC    TCTTCGGGTGTTCCG  78 59
     DVU2801 2904812 .. 2904840 + -17.5   -5.4505   CTCGATCATTCCAAA        GGCCATATCTGGC ACT GCCAGTTATGGCC        TTTTTTGTTGCAGAA 100 146
     DVU2802 2905702 .. 2905735 +  -7.3  -2.98823   CGTCCCGTGAGACAG     GCACACGCTGGCGGGG CCA CTCCGCT-GCGTGACC     TCTATCTGCGGGCGA  54 93
     DVU2803 NONE
     DVU2804 2908637 .. 2908647 +  -2.4  -3.53811   CTGTCCGCCGCCTGC                 CGCG ACG CCCG                 TTTCAAGAAGCTCAC  49 165
     DVU2805 NONE
     DVU2806 NONE
     DVU2807 2911642 .. 2911696 +  -5.4  -2.54999   GGCGGCAGTGACAGC CCCGACACACCATGACCCCCGCCGAA CGT TTCGCCGCCTGCCTTGCCGTGTCGGG CTTCGTGCATTTCGT  43 11
     DVU2808 2912365 .. 2912375 +  -3.2  -4.30719   CAGGGGGGTATGCCG                 TGGC AGG GCTA                 TTTCTTCTCGGACGC  64 228
     DVU2819 2925907 .. 2925920 +  -4.5  -3.33492   ATGATGCCGTTCATG               GCCTG AATG TAGGC                TTCTGCCATGGGTGC  49 376
     DVU2822 2928441 .. 2928469 +  -3.8  -2.61274   CGCCCCGGCATCCTC       GGCTGGCTCGACG CAAA CTTCGAGA-AGCC        CTTCCTTGCGGTGGG  41 190
     DVU2823 NONE
     DVU2824 2932835 .. 2932845 +  -2.4  -2.62184   CCTCATCGCCCGCAC                 CGGC CAC GACG                 TGATGTAACGGCGCG  38 7
     DVU2825 NONE
     DVU2826 NONE
     DVU2827 2936145 .. 2936182 + -17.2  -3.28712   ATAACATCCCCAGAA   CAAGAATCCCCCACGT CCGGAT ACGTGAGGGATTCTTG    TTCTGGCGCGCCCGG  91 356
     DVU2828 2937759 .. 2937777 +  -6.7  -4.02022   CGATGACCAGACGCT            CTCGCGGC CCGC GCC-CGAG             TTTGTCGTCGTTCGC  67 128
     DVU2833 2939916 .. 2939931 +    -6  -3.84185   GCACAGGGCAGTGCC              CACGGC GATG GCCGCG               TTGTCTTTCCATGCG  62 99
     DVU2836 2941094 .. 2941112 + -11.7  -4.91852   GCGGTGGAAAGAAAG             TGCCCCC TGTCC GGGGGCA             TTTGTTTTTGGTCAG 100 64
     DVU2837 2942247 .. 2942271 +  -8.5  -3.31726   CACTATTTGACATCG          GGCTACAAGAG AGG CTCATGTCGCC          TATTCTCTAAACAAC  60 31
     DVU2838 NONE
     DVU2839 2944200 .. 2944237 + -16.5  -3.63515   TTTTACTTAACATTA   TGAAAACGGCATCCC ATCACACC GGGGTGCCGTTTTCA    TTCTTGACGGTCAGA  91 50
     DVU2842 NONE
     DVU2843 NONE
     DVU2844 NONE
     DVU2845 NONE
     DVU2846 2949683 .. 2949694 +  -5.8  -3.22475   ACGGCGTACAGCCAA                GGCT GAAG AGCC                 TCTTGTGGGGGTCGA  51 394
     DVU2880 2975420 .. 2975442 +  -2.6  -4.12942   GAATGTTGTGACTGC           GCGTCCGT CATTACA ACGGGAGC           TTTTGGGAGGTTTCC  59 61
        folC 2979743 .. 2979753 +  -8.2  -3.08679   CCACGGCGCGAAGGC                 GGGC AGG GCCC                 TCTTGCCTGCAACGA  57 53
        selA NONE
     DVU2884 NONE
     DVU2885 2984187 .. 2984201 +    -7  -2.78596   TCACGCAATACGCCA               CCCCGC CTT GCCGGG               TATGGTGCGAGGATG  49 92
     DVU2886 2985224 .. 2985236 +  -6.2  -2.52946   CGCCACCGCATGGAC                GCGG CCCCA CCGC                AATTTTCTGCAACAA  45 183
     DVU2887 2986306 .. 2986364 +  -5.1  -3.53012   CGATGACAGTCCGCT GACCGCGCGCTGACCAGCCCAGCC AGACTGCGGAGA GGCTGGGCTGG-CTGCGAACAGGC TTTGGACAGGCCGCA  53 46
     DVU2890 NONE
        nikR NONE
     DVU2892 NONE
     DVU2893 2990434 .. 2990466 + -18.5  -3.64822   CCCGCATGAACGTAC      CGCGCCGGATGCC CACTACA GGTATCCGGCGCG      TTTGCGTCGACGCCT 100 55
     DVU2894 NONE
     DVU2895 NONE
     DVU2896 2995514 .. 2995527 +  -8.1  -3.05384   GCACGATGTACGTGA               TGCCG CATA CGGCA                TTGCCTCCGGCACCG  57 266
     DVU2897 NONE
     DVU2898 2997791 .. 2997809 +  -8.8  -2.78596   GAGCATCGCACCCCG             CATGCGGC ATC GCCCCATG             TGTCATGCCCCGGTG  54 79
     DVU2900 NONE
        pyrB 3001344 .. 3001358 +  -2.8   -3.1552   ACGGACGGAGGCCGC               TGATGT CCG ACATCC               TCTTCCTGCGTAACG  44 23
        pyrC 3002847 .. 3002879 +  -6.2  -4.07568   CCGTAGCGGAATATC     CCGATG--CGGCGCGC CGT GCGCGCCGCTCACCTG     TTTTGCACAGCCGCC  65 258
     DVU2903 3004364 .. 3004393 + -26.5  -3.23853   TGCAGACGAAGCGTT       CCGGGCCGGGAGG AGAA CCTCCCGGCCCGG        TCTTCCTTCACCGGG 100 129
     DVU2904 3005956 .. 3005970 +  -3.4  -3.15579   CGAGGGATGCCCGAG               GGGCGG AAC CTGCCG               TTGCTGAAGCCTTGG  44 153
     DVU2908 NONE
     DVU2909 NONE
     DVU2910 3012118 .. 3012128 +  -6.8  -3.14132   CCCTTGATGGCCGAA                 GGCA CGG TGCC                 TTCATGCACCAGCCC  51 290
        rpmE 3013252 .. 3013275 +  -9.6  -3.85698   TTTTCGTCCGTACGC          GGCGCACGCGT CGC ACG-GTGCGTC          TTTCTCCCCGGAGGG  74 45
     DVU2913 NONE
        prfA 3015473 .. 3015496 + -13.8  -4.66163   CCATCCGGAATGACG          GGGGAGGCCC AAAC GGGACTCCCC           TTTTTCGATGCCCCT 100 64
     DVU2915 3015965 .. 3015979 +  -7.1  -3.04144   CCGATGCCACGCGCC               CCGCT CGCAC AGCGG               TCTTCGGCATGGGCA  51 81
        hemK 3017055 .. 3017070 +  -3.9  -2.62616   AGCCGCCTGCTGCAC              GGGGC AACCCA GCCTC               TCCTCTCCGCGCTCG  41 59
        lpxC 3018184 .. 3018207 + -18.2  -3.95073   TCGTTCAAGACACGA          GGGGAGAGGC GAAA GCCTCTCCCC           TTTCTACATCTCACA 100 54
     DVU2918 NONE
         tuf NONE
        rpmG 3020895 .. 3020913 +    -3  -3.06261   TCTAACGGCTAGAGC             GCCGGTCT CCA AAACCGGA             TGTTGGGGGTTCGAA  43 70
        secE NONE
        nusG 3021806 .. 3021826 +    -9  -2.72049   CAGACGACGTTACCG            CGCGGTGA CAGGC TCACCGTG            TCGTTCAGAGGTATA  57 41
        rplK 3022262 .. 3022276 +  -2.8  -3.22091   GCATGGGCATTGAAG               TGAAGT AGC GCTTCG               TTAATCAGTTGCACT  44 18
        rplA 3023105 .. 3023126 + -15.1  -2.72144   CCTTCGTAGATATCA           GGCCCGGGC GCAA GTCCGGGCC            GTTTCCGGCAAATGG  78 44
        rplJ NONE
        rplL 3024247 .. 3024270 +   -21  -3.98907   CATGGCGCATCCACA          GCGCGGGCGG GTCA CCGCCCGCGC           TTCTTATACTTTTTC 100 59
        rpoB NONE
        rpoC 3033080 .. 3033105 + -20.5  -3.14132   GCCTCATGGAGAACA         GAACCCCCGCC GCAA GGCGGGGGTTC          TTGCTGGCGACACCG  95 43
     DVU2930 NONE
     DVU2931 NONE
     DVU2932 NONE
     DVU2933 NONE
     DVU2934 NONE
         gpm NONE
     DVU2937 3042816 .. 3042829 +  -3.7    -3.224   ACCTCACGCCGACGG               CCGCG TCGC CCCGG                TGTTGTGGGACGTTG  47 179
     DVU2938 NONE
     DVU2939 NONE
     DVU2940 3045449 .. 3045483 + -14.5  -4.06055   CTGCATTTTTCCAAG    CAGCGG-TTTCGTGTT TGAC AACGCGAAATCCGCTG     TTTACTTTCGCGCAT  93 84
     DVU2941 3045832 .. 3045850 + -13.8  -5.72207   CGTAGCACTCCCCAA             GGGCGGCC CTC GGCTGCCC             TTTTTTTCGTTTCCG 100 36
        purB NONE
        pyrE NONE
     DVU2944 NONE
     DVU2945 3050304 .. 3050331 +  -7.7  -3.34088   CACCCATACGCGAAA        TGCCCGG-CGGT ACCAG ACCTTCCGGGCA        TTGCTGTATGCTGAT  58 299
     DVU2948 NONE
     DVU2949 3055264 .. 3055275 +  -5.8  -2.90571   CCTCGTCTCCGACGG                CGTG CCCC CACG                 TGTCATTGACCAGTT  48 398
        glnS 3058514 .. 3058539 + -20.5  -2.52676   CACGAAGCTGACACG         GAACGCCCCGC ATTC GCGGGGCGTTC          TACGTTGGCACAGTG  91 55
     DVU2953 3061934 .. 3061957 + -15.4  -4.73108   CGCCACTGAAGTCAT          GCCCTCATGT TCCC ACATGAGGGC           TTTTCCTTTTCTGCG 100 290
     DVU2954 3064027 .. 3064054 + -21.4  -3.09516   GGAAGCACCATGCAA        GAGGGGCGGCAA TCTT TTGCCGCCCCTC         TTGCATGGTCGCCAC 100 310
     DVU2957 NONE
     DVU2958 NONE
     DVU2959 3066883 .. 3066893 +  -2.4  -2.89971   CACTAGGCAACCTGT                 AGGC AAC GCCG                 TATGGTGTGTCGTGC  40 35
     DVU2960 NONE
     DVU2961 NONE
     DVU2962 NONE
     DVU2963 NONE
     DVU2964 3071527 .. 3071540 +  -4.5  -3.89956   TAGCGGTTTTTGCTT               CCGTGC GAC GC-CGG               TTTCATATATGATAC  58 38
     DVU2965 NONE
     DVU2966 NONE
     DVU2967 NONE
     DVU2970 3080339 .. 3080349 +  -4.6    -3.322   TGCGCGCCTCGCAAC                 GGCT ACA GGCC                 TTGCTGTCTGCCGGT  50 192
     DVU2977 3085402 .. 3085419 +  -5.5  -3.57561   ACGACTAGCCACACT             GGAACAG GCCC CTGTCCC              TTTCGCCCGTTCCGG  57 139
     DVU2978 3086122 .. 3086139 +  -6.9   -4.1899   GGTGGCCAGTGCCCC             CGTTGCC AACG GGCTACG              TTTTGCCTACAGTGC  69 58
     DVU2979 NONE
        pssA NONE
        leuA NONE
     DVU2982 NONE
        leuD NONE
     DVU2984 NONE
        leuB 3093375 .. 3093395 +   -14  -4.30719   TGCGTGCATGCAAAA            GGCGACGG CACCA CCGTCGCC            TTTGTTGTCGCCAGA 100 135
        pspF NONE
        moeA 3098653 .. 3098685 + -21.4  -3.88232   CGACAACACCCCTTC      GGACACGGGCAGCC AGCAC GGTTGCCCGTGTCC      TTCTTCTGTCAGGCG 100 49
     DVU2991 NONE
     DVU2992 NONE
     DVU2993 NONE
     DVU2994 3105277 .. 3105292 + -10.4  -3.09516   CCTTGCAATGAAAAA              GTCCCC GCAA GGGGAC               TTCGATGATGCACGG  62 74
     DVU3004 NONE
     DVU3005 3118302 .. 3118320 +  -4.5  -3.33696   CTGGGGTAGGGGGCA             GGCGATG CGCGT CATGGCC             TTCGTTCAGGCGCGG  48 32
     DVU3006 3119666 .. 3119676 +  -2.4  -3.01712   GGCGCCGGAGGGGTT                 GACC ATG GGCC                 TGTTCGACGCCGGAC  41 24
     DVU3007 NONE
     DVU3008 3121955 .. 3121976 +  -2.2   -3.0263   ACAGACGACAAGGAA           GG-TGCCGC ATGAC GCCGCAACC           TCTTCCCCGCGTGGT  41 14
     DVU3009 3122951 .. 3122961 +  -2.4  -3.05816   TCGGCCTCTGAGGTG                 GCAC CAT GAGC                 TTCACTCCCGCATCC  41 30
     DVU3010 3124123 .. 3124147 +  -7.2  -2.54098   CACGTCGTCACCGAA         GGCGCG-A-GGT AGC ACCGTGCGCGCC         ATGTTGCTTCAGCCC  50 14
     DVU3011 NONE
     DVU3012 NONE
     DVU3013 NONE
     DVU3014 NONE
     DVU3015 3131271 .. 3131314 + -25.6   -3.6502   ACGCCTCGACCAGAA TACGACACGCCATGACGG TTTCTCGT CCGTCATGGCGTGTCGTA TTTGCGTGCCAGGTC 100 75
     DVU3022 NONE
     DVU3023 3143466 .. 3143479 +  -3.8  -3.03338   TTACCCGCACAATCA               TGGC ATCATC GCCA                TCTTCGGCGCATTGT  45 134
     DVU3024 NONE
         poR NONE
     DVU3026 3149251 .. 3149279 + -21.7  -3.78233   ACACATCGCCTGACA        TGGGGGGCGGCAG CCG CGGCCGCCCCCCA        TTTGCATATTGCTGT 100 44
        glcD NONE
     DVU3028 NONE
         pta 3154309 .. 3154322 +  -5.2  -2.62933   GGCCATACAGGCCCA               GGCC GAAAAG GGCC                TGATCTAAAGCCTTC  43 4
        ackA 3155588 .. 3155627 + -21.4  -3.53012   AGGCTAACGCATCAG  CCACGG-ACGGGGCGCGGC AAC GCCGCGCCCCGCACCGTGC  TTTCCGGGCGCGACG 100 49
     DVU3031 NONE
     DVU3032 NONE
     DVU3033 3159556 .. 3159577 + -17.3  -5.88471   CGACATCGACCAACG           GGGGGCCGT CGCG ACGGCCCCC            TTTTTTTTCGTCATG 100 43
     DVU3035 3161639 .. 3161668 + -21.5  -3.46602   GAATGATGAAGAACA       GGCGGCGAGGGTG GCGA CACCTTCGCCGCC        TTCTCGTGTCAGGGG 100 123
     DVU3038 3163937 .. 3163960 + -16.8  -4.08144   ACGAGATTACCCCAA          GGGGACCAAC GCAA GTTGGTCCCC           TTTCTCGTTGATGAA 100 170
     DVU3041 NONE
     DVU3042 3165891 .. 3165913 + -14.9  -3.17075   GACGACACCGCACGA           GACCCTCCG CACGA CGGAGGGTC           TTGCCTTCCACCACA  80 127
     DVU3043 3167515 .. 3167538 + -10.2  -3.23853   GCGAGGACGTGGTGC          GCGGTGCCTG CGGT CAGGCCCTGC           TGTTCCTTGCCCACG  65 491
     DVU3045 3171349 .. 3171372 +    -6  -2.53119   CCGTCTCAGGTGTGC          CGCAGCAGG CGTCCGC CCTGC-GCG          CTCTTCTGCAGGGTT  45 164
     DVU3054 NONE
     DVU3055 NONE
     DVU3056 3183669 .. 3183697 +    -3  -3.85698   GCGGGCCCAACCGGG        GGCACAGTGCTG CTCTA CATCCATGTGCC        TTTCTGCCGCCGCAA  56 64
     DVU3057 NONE
     DVU3058 3188918 .. 3188950 + -19.9  -3.22951   GGCCAACGCCAAACA      TGAACGGCGCGGAAC ACA GTCCCGCGCCGTTCG      TCTTCTGCGAATGTC  95 107
     DVU3061 3192986 .. 3193012 +  -5.9  -2.78384   CCCGTCAACGGCAAA        TGGGGCATCCACG GCG CGTGG-T-CCCCG        TGTCATGGCGGACCG  46 45
     DVU3064 3200504 .. 3200526 + -20.6  -3.59979   ATTGCAAAACGACAA           GCCCCCGTGC ATG GCACGGGGGC           TTTCACATGCAAACG 100 59
        hypF 3205568 .. 3205584 +  -6.6  -3.57144   CACCCCCATCACGGC              CGACAT CACAA ATGTCG              TTTGACGCTGGGCCA  59 145
     DVU3068 3208517 .. 3208532 +  -4.6  -3.07895   AGCGATGCACACGCG              CACCTC ATGA GCGGTG               TATGTTCAGGCTGCG  47 381
     DVU3073 3217540 .. 3217550 +  -8.2  -3.14463   CGCCAGACCTACCGA                 CGCG ACG CGCG                 TTGCTGCAACAGGTT  58 343
     DVU3075 NONE
     DVU3076 3219585 .. 3219597 +  -6.2  -3.21924   CTGACGCGCGCCCCC                CGGC AGGCA GCCG                TATTGTAACGCATGG  51 37
     DVU3077 3221137 .. 3221159 +  -3.4  -2.78073   ACCGCGCTGCAAACC           ATCCGATG GCATACG CATCGGAC           CTTGTTACGCATCGT  40 400
     DVU3079 3222175 .. 3222200 +  -4.6  -3.01712   ACTTTCCTTACAACG         CGGCACACCG CAACGA CACTGTGCCG          TGTTACCAGAACACA  47 89
     DVU3080 3222928 .. 3222945 +  -6.9  -2.88579   CTTCCCCGCAACAGA             CACGACG CGTC CGCCGTG              TGTATGCGGCCTTCA  50 182
     DVU3081 3224221 .. 3224254 + -10.9  -2.63596   ACGAGGCAGACAAAA     CGAAAACGGCCCGCT TCGC AGCGGGCCGTCTGGG      TCATATGACATCCGG  62 305
     DVU3083 3226855 .. 3226882 +  -4.8  -3.35046   CATGGTGCGAACGCT        GGCC-TGCGCCTT GAC AATGCCCAAGGCC        TCTTTCAACAGATCA  51 418
     DVU3085 3227300 .. 3227312 +  -3.3  -2.87132   CCACGCGCCTTGCCC                CCCGT GAC ACAGG                TGTCTGAAGCGCGAC  42 6
      cobB-2 NONE
        cobH NONE
     DVU3088 NONE
     DVU3089 3232147 .. 3232170 + -11.7  -4.52589   CACACGTCATGGACA          GGGGTGGAG CATCGT CTCCGCCCC           TTTTCTGTCGCAGGC 100 70
     DVU3091 3235655 .. 3235674 +  -4.2  -3.90112   TCGTCATCGACGCAG            GGCGCAGCA GTA TGCGG-GCC            TTTCATTGCAGCCCC  58 68
     DVU3092 3236489 .. 3236506 + -14.1   -3.1355   GGATATAACGATGAA             GCCCCCC TTAC GGGGGGC              TTCACTATCGATCAC  76 40
     DVU3098 NONE
      tolQ-2 NONE
     DVU3100 NONE
     DVU3101 3241943 .. 3241958 +  -4.6  -3.14132   CCTCAACGACATGAT              GGGCAA ACGC TAGCCC               TTCGTCGAACGGGAA  48 13
     DVU3102 3242654 .. 3242672 +  -5.2  -2.58822   GGGGCAATAGGCCCC             CATTGCCG AAG CGGTAAAG             CTGTTATATCACCCG  43 31
     DVU3103 3244127 .. 3244141 +   -10  -3.05647   AAAAGAGAGGGAAAA               GAGCAC GAT GTGCTC               TCTCTCTCCTTGACA  62 57
     DVU3104 3244818 .. 3244841 + -18.2  -5.64274   TGCTCCGCCTTTCAA          GGGCCACTCC GCAA GGAGTGGCCC           TTTTTTTATGCCTAG 100 45
     DVU3105 3252831 .. 3252849 +  -3.9  -3.03635   GCCCCTTTGAAGCAG            TGCC-TCA TGGA TGACGGCA             TGTTCCCCGGCTTTC  44 349
     DVU3107 3256701 .. 3256724 + -19.6  -3.59946   TAGCCTGACGACAAA          GGGGGGCACC TTGC GGTGCCCCCC           TTCTGTGATTCGCGC 100 55
        prfC 3266166 .. 3266188 + -17.8  -5.40072   GTTGCGACAGCACAA           GAGGGGCATC GAC GATGCCCCTC           TTTTTTTGCGCCCGC 100 42
     DVU3117 3267095 .. 3267120 + -14.7   -4.0162   CCCTCTGAACACCAA         GGGGCGATACC GCGA GGTACCGCCCC          TTTCTGCTGTCCGAC  93 104
     DVU3119 3269694 .. 3269714 + -14.7  -3.83324   CATACCGAACAAAAA            GCCTGCGGG TGG TCCGCAGGC            TTTCGGTATTTCTAG  89 395
     DVU3125 3272981 .. 3272995 +  -2.8  -3.05844   CGCCTCCCGCAATCT               CGAC GCCCCCG GTCG               TATTGCCCTCCAGCC  43 213
        pqiB NONE
     DVU3128 3276767 .. 3276824 + -12.8  -2.57274   GACCTGCACGGGCAA G--GCACCTAGCCACGACGTTCCGATGC CGCG GCATCGGAACGTCGTGGCAACAAGCAAC GTGTTCCTTCTCGCG  67 17
     DVU3129 NONE
     DVU3130 NONE
     DVU3131 NONE
     DVU3132 NONE
     DVU3133 3280963 .. 3280973 +  -8.2  -3.28712   CACCGCAAGACAGGC                 CCGG TAC CCGG                 TTCTCGACAGGCCGC  60 118
        glpK 3282541 .. 3282564 + -19.6  -4.13767   AACCGCCAACACCAA          GGGCGACGGG GATT CCCGTCGCCC           TTTTCCGGTCCGAGG 100 56
        fabG 3285769 .. 3285780 +  -4.4  -3.08679   CGACTAATACAGCCA                GATG AAAC CATC                 TCTTGAATCCAAGCC  45 297
     DVU3139 3287429 .. 3287456 + -11.3  -4.93296   TGAGCCAAGAAAAAA        GCACTCGCAGC TGTTAC GCTGCAAGTGC         TTTTTGTACTCGTGG 100 255
     DVU3143 NONE
     DVU3144 NONE
     DVU3145 3296084 .. 3296110 + -19.4  -3.17194   CTCCGCACGGTCCGG         CCGCCCGGCGCA CCG TGCACCGGGCGG         TTCCCTTGCAGGCAT  93 121
     DVU3152 NONE
     DVU3153 NONE
     DVU3154 3307777 .. 3307809 + -19.1  -3.21218   CCCCTGAATGCCATG      GGGCCGTCGCCGCGT CAT GTGCGGTGGCGGCCC      TTCATCCTCGGACAT  93 48
        dcrH 3311429 .. 3311456 +  -9.2  -3.30007   GCGGGCACTCAGGGG        C-CTACATGCACG GGC CGGGCATGTAGCG        TTCTCCGACACTGTT  63 333
        glmS 3313459 .. 3313488 + -20.1  -3.72027   TGACCTGATGCCAAG       GGGCCGTGGTGAA CCAG TTCGCCACGGCCC        TTCTTGCTGGGACAT 100 50
     DVU3157 NONE
     DVU3158 3316178 .. 3316190 +  -9.1  -2.83409   CGACTCCTTACTCTT                CGCGA AGC TCGCG                TGTCATGAGTTCCTG  58 154
     DVU3160 NONE
     DVU3161 3318524 .. 3318544 +  -4.6  -2.61383   CACTGCCGTAACCTG            CGGCAGGT ACACC ACCCGTCG            ATTCTGGATCAGGCT  43 46
     DVU3162 3319915 .. 3319941 + -19.4   -3.7347   AGACTGTTGCACACT         GCGGGGCGGGTG TGA CGCCCGTCCCGC         TTCTTCCGTCTTACG 100 39
     DVU3163 NONE
     DVU3164 NONE
     DVU3165 NONE
     DVU3166 3323279 .. 3323291 +  -3.3  -3.12668   GACGGACAGGGACGG                GACGC CGG GCTTC                TTGCCTATGACGCTA  44 42
     DVU3167 3323839 .. 3323871 +    -6  -3.01712   ATGACCTATTTCTAG      AGGCCCTGCCGCGC ACGAC GCGCGGCCCCGCCC      TCTTCGCAGCAACCG  49 26
        hemL 3325203 .. 3325231 + -19.6  -4.18018   GTCATTGTCATCCGA        CGCCGTGCGGCC ATCGA GGTCGCACGGCG        TTTTGCATACGCGAC 100 51
        cbiG 3326526 .. 3326541 +  -2.4  -2.70932   GCAAGCCATGGCAGG              GCCCCG TAGA TGGCGC               TCGTTGCGACCAGCC  39 57
        cobJ 3327680 .. 3327697 +  -2.5  -2.87211   GTACGCGTCACAGAC             AGCCCTG ACAT CCGGGCC              TGTGTGAGCGAAGAT  40 64
     DVU3171 3328338 .. 3328359 + -15.1  -3.36823   GACTGACGCATTTAC           GGGCCGCCT TTCG GGGCGGCCC            TTGCATTTTCGCCCC  84 49
     DVU3172 3330652 .. 3330665 +  -4.5  -5.26119   CCGGTCAGGACCATT               CCC-CC ACG GGCGGG               TTTTCTTTTTCCGGC  88 170
     DVU3173 NONE
        ubiE 3332108 .. 3332128 +  -6.1  -3.28712   GCAAAGGAACGTACC            GGCGTCG AAGTGCA TGACGCC            TTCTCCCACGGGGCG  51 481
     DVU3176 NONE
     DVU3177 3333887 .. 3333901 +  -3.4  -2.78384   CGGCTTCAACGGCCG               CGGCAG GGT CGGCTG               TGTCATGCCCGAAGA  40 90
     DVU3178 NONE
        ispB NONE
     DVU3180 3338223 .. 3338254 +  -5.1  -3.04144   TCACGAATCCCTCGG      CCTCGACGCAGGCG ATGTG CGGCTG-GTCAAGG      TATTCACCATCGACG  47 200
        purL 3341141 .. 3341175 + -24.4  -4.09685   CACCACACCATCGAC     AACGAGGCCCGCAGCA CTT TGCTGCGGGCCTCGTC     TTTTGCAACATACCG 100 51
        dcrA 3343613 .. 3343635 + -16.3  -3.59979   GCCACGACAGCACAA           GGGGCACGC TCGAC GCGTGCCCC           TTTCGCATCACGGGC  91 52
         rbO NONE
     DVU3184 3344499 .. 3344538 + -20.6  -4.29106   AAGCGCTTTCCATGA  CGCCGCCGCCGGTTGCCC GTAC GGGTTGCCCGCGGCGGCG   TTTCTTCGTATAGGG 100 42
         roO 3345859 .. 3345890 + -22.4  -3.74693   ACCGTATGCATACAG      GAAGGCACCGGGCG CAAT CGTCCGGTGCCTTC       TTTGCTGGCATGGAG 100 62
       hup-4 3347426 .. 3347452 + -22.4  -4.74453   GCGCTGCAAACGAAA         GGGCTTCCACGC ATG GCGTGGAAGCCC         TTTTTCCATGTCTTC 100 118
     DVU3190 3351393 .. 3351417 + -16.4  -5.40072   ATCGTACGCATCCCA          GCCCGGCGGG TCGCT CCCGTCGGGC          TTTTTTTCAGGAGGA 100 60
        rluC NONE
     DVU3192 3353797 .. 3353811 +  -6.4  -2.85999   GCCTGCGCCGTATCG               CGAGAT GCC GTCTCG               TATGGTGTCGAGTGA  50 57
        engA 3356679 .. 3356710 + -20.9  -3.75153   CCCATCGCACTGAAA      GGCGGCGGTACGG TTCATT CCGTGCCGCCGCC       TTTGCGTTGCGAAGA 100 48
        ilvE 3360459 .. 3360484 +  -6.1  -3.59262   CCAGCTACGACCACT         G-GCTGCACCGC TAC GCGCTGTAGCAC         TTTCGCAGTATAGAC  57 3
     DVU3198 NONE
     DVU3199 NONE
        recR 3363655 .. 3363680 + -23.3  -4.18018   AAATCGGAACGACGG         GCGGCGGCGGG GAGA CCCGCCGCCGC          TTTTCGGTGCCGCCC 100 270
     DVU3201 3365079 .. 3365089 +  -8.2  -2.62616   CTGAAATCCCGCTGC                 CCCG GCA CGGG                 TGATGTCCGGAGTCA  53 230
     DVU3202 3366210 .. 3366233 + -10.2  -4.78839   TGAAGAGACGACAAA          GGGCGCGGTG GAGA CATCGCACCC           TTTTCTTGTGACCTT 100 287
     DVU3205 3370344 .. 3370357 +  -3.7  -3.01712   CCTGAATGAGCGAAA               GGACG AGGG CGGCC                TCTTCCCAACGGCGG  45 169
     DVU3206 NONE
     DVU3207 NONE
     DVU3208 NONE
     DVU3209 3375293 .. 3375319 +  -4.5   -3.0094   ATGCCCTCCTGTGAT        TTTC--CCGGCTG GCG CAGCCGGATGGAA        TATGTCTGCCTCGGA  45 27
        thrC 3376754 .. 3376786 + -19.3  -3.00525   ACAACGACCTTGCAC      GAAGGCCGGAGCA TGTTCGC TGCTCCGGCCTTC      TGTCATTTGCCGCAA  91 53
     DVU3212 3379595 .. 3379624 + -21.5  -3.75629   GACAGATGACAACGA       GGCGGGTGTGCGC GATA GCGCATACCCGCC        TTTGCCTTGGGCGTA 100 212
     DVU3213 3380343 .. 3380383 +  -8.3  -3.38272   GCACCGCTAGCATCT CGTCAC-GCAAGCGCTGGT GCAAG GCC-GCGCGTGCAGTGGCG TTGTGCATGATCATG  60 355
        sfsA 3395323 .. 3395333 +  -6.8  -3.36273   TAGCTGCATGGGGGC                 GGTC TCA GACC                 TTGATGTTCACGAAG  55 494
     DVU3235 NONE
        hflX 3406473 .. 3406506 + -15.3  -3.35798   TTTTCCAATATCCAG     CGGGGACGACCTTTT TCCG GAGAGGCCGTCCCCG      TTCTGCGTCCGGAGT  84 111
        rpoZ NONE
        dnaJ 3414704 .. 3414735 + -10.2  -5.44119   TTCCCGACACAGCCC      CAGTCCCGCCATGAG ATT CTCATGGCGTGG-TG      TTTTTTTGACGTGCA 100 323
        greA 3415542 .. 3415580 + -24.1   -3.9279   CCCTGACACGAATCA   TGACAATCCCGCAGGAG TGCCT CTCCTGCGGGATTGTCG   TTTATGCCATTGCAT 100 293
     DVU3246 3417456 .. 3417476 +  -3.9  -3.53444   CCCGAAGGGGGTCGT            TGATGTTGC GCC GCCACACCA            TTTCAAGAGCCGTCC  51 65
     DVU3247 NONE
     DVU3248 NONE
     DVU3249 3422860 .. 3422884 + -14.4  -3.55122   CAACAGCACGAAAAA          CGGGTTAGGA TATAC TCCTAACCCG          TTGATTTCCGTGGTG  85 398
     DVU3252 3424965 .. 3424983 +  -4.5  -3.43965   TTAACATAATACTTG             CCACTCG CCGTT CGATTGG             TTATCGATTGCGTTT  51 37
     DVU3253 NONE
     DVU3254 3427690 .. 3427700 +  -2.4  -2.87564   CACTCATCCTCAGGA                 GCCC GAC GTGC                 TCTATCCCGCACTCC  40 54
     DVU3255 NONE
        mutM 3429409 .. 3429433 +  -6.3  -3.09492   GCCCACGGCAGGACA          CATGCACGGCA TGA TGCCGTCCGCG          TCTTGCCCTTGAAGG  51 146
         xth 3436095 .. 3436113 +  -6.6  -3.60627   GCCTGCGGGGCCATC             GGTCTGCC GCA GGCAAGCC             TTTGGCATAGCCTCG  59 524
        frdC NONE
        fdrA NONE
        frdB 3439645 .. 3439659 +  -8.5  -2.71268   GACACCATGACGCCA               CGGCG CATCC CGCCG               TCATATGTCGTGCCG  54 108
     DVU3264 NONE
     DVU3265 3441380 .. 3441402 + -11.3  -4.34402   AACAGGACAAGCGAA          GCCCCTGACC GCAT GG-CAGGGGC           TTTTCCTCTGGCAGA  89 67
     DVU3267 NONE
     DVU3268 3444493 .. 3444504 +  -5.8   -3.6422   GTAGTACAGCCGCAC                GCCA TTGC TGGC                 TCTTTTCCGGAGGTC  57 120
     DVU3269 3447075 .. 3447107 +    -4  -3.14931   TGCGCCCCGGCACAT     CGGGGAG-GCGGACG CCTG CGTCCGTGCACTCCA      TTGCTGCCACATCCC  47 55
        cobT 3455782 .. 3455794 + -10.5  -3.14132   TGGCCGAACCACTGA                CGGCC TCC GGCCG                TTCCTCCGCAGCCCG  64 519
     DVU3281 3457057 .. 3457085 + -27.5  -2.97925   TTCCGCGTAGCGTGA        GGGGCGACCCGGC CAA GCCGGGTCGCCCC        TGTCTCATCTCCGCT 100 92
     DVU3283 3459398 .. 3459428 +  -4.5  -2.71483   CGAAGGGGCCCGCCT       GCGGCAACTGGCC TCGCT GTCCGCTGGCCGC       TGGTTCCAGCCGTCT  42 49
     DVU3288 NONE
     DVU3290 NONE
     DVU3291 NONE
     DVU3292 3469452 .. 3469475 +   -21  -4.18018   CAGACGAACATGCAA          GGCCCCCCGG ACGA CCGGGGGGCC           TTTTACGTGACGCGA 100 138
     DVU3293 NONE
     DVU3294 3473000 .. 3473011 +  -3.6  -2.75844   AGCCCACAGCGTATC                CGCT CACG GGCG                 CTTTCGCCTGCACAC  40 223
     DVU3296 3474744 .. 3474756 +  -7.7  -3.18264   GGGAGGGCCGAAGGT                GACCA GCG TGGTC                TTCGTGCGTCCGGCG  57 314
     DVU3303 3481246 .. 3481274 +  -6.6  -4.08216   CGCAGCCCGCGACAA        AGGGAGGCCTCG ACGCA TGAGACCTCCCC        TTTTCGGCACGCTCC  67 6
     DVU3305 3484240 .. 3484256 + -13.7  -3.05816   AGAGTGAACCCCAAG              GGGGCGA TAC TCGCCCC              TTGCCTCCCGGGTCC  75 173
     DVU3306 3484492 .. 3484519 +  -6.9  -4.02051   GACCGCATGAAAAAA        GCACCTGCCGC TTTTAC GCTGCAAGTGC         TTGTTTCCATTAGTG  67 31
        ubiX NONE
     DVU3308 NONE
     DVU3309 NONE
     DVU3310 3488234 .. 3488269 +   -12  -4.27316   ACAAGTAGAAAGAAA   GCCCGACCCC--CTGA CGAAAC TCAGATGGGGTCGGGC    TTTTCCATTGAGGGC  91 67
     DVU3312 3489235 .. 3489266 +  -2.8  -2.62184   CCGTAACAGCGCGTC      GTCGCGCCCCTTGCG CCA CGCGAGGT-CGAGCC      TGATGTCCGGCAAGG  39 113
        pyrK NONE
        pyrD 3494901 .. 3494932 + -15.9  -4.30416   TGTCTGCAACCCCAA      GGGGTGGAAGCGG CATACA CCGCTTTCGCCCC       TTTTGCATTGATGAT 100 79
        putA 3498392 .. 3498419 + -19.2  -3.90112   ACAGACCACAATGAA        GGGCGACCTTCC ACTG GGGAGGTCGCCC         TTTCATTGCGCAACG 100 101
     DVU3322 NONE
     DVU3323 NONE
     DVU3324 3502058 .. 3502070 +  -3.3  -3.06515   GCGCCATTCTGCGGC                GTGGC ACG GCAAC                CTTTTCGGCATCCGG  43 52
     DVU3325 3502265 .. 3502301 + -16.6  -2.64099   GCGCCACGAACACGA    ACGTCCGCAAGCCCCT GTCAG AGGCGCTTGCGGACGC    GTTGTCATAGGCAGA  80 105
     DVU3330 3504274 .. 3504310 + -10.8  -3.06133   CCGCATCGTTCACGA   GATTCCGGGGCGTGTGC GTCT GCGCGCGCCCC-GAGGC    TTCGATGAAGGCTTC  66 60
     DVU3331 NONE
     DVU3332 NONE
     DVU3333 3507027 .. 3507056 + -20.7  -3.16154   GTCACTGACGACACC       GACGCCCCGGAGC CTGC GCACCGGGGCGTC        TTGCCTGTGGTCTTC  95 88
     DVU3340 3516457 .. 3516471 +  -5.8  -3.29947   GGCTTCACATTATGT               TTAATG GAG CATTAA               TTGCTATCGTAGATG  52 178
     DVU3342 NONE
     DVU3343 NONE
     DVU3344 3518592 .. 3518639 +  -7.7  -2.87344   AGACCGTAGGGCAAC AAGA-A-GCCCCGCAGGGCGTGC AAAG GCACATCCTGCGGGGCGTATCCC TATCTGCCAAGCCTG  53 32
     DVU3345 3518995 .. 3519031 +  -9.2  -2.65091   ATGCTTTGCAACGTA    GCCGCGTCATCCCGGC TCATT GCACGGCTGTCGCGGC    ATTCTCCGTTGCCAT  56 40
     DVU3346 3519328 .. 3519360 +  -3.9  -3.90856   TCTTGGGAATGAGGT      GGCTGTAGTGCGCCG AGA TGACGCTCTTCAGGC      TTTCCTTCACGGCTT  58 211
     DVU3352 NONE
       coaBC 3525653 .. 3525699 +  -7.9  -3.17075   GAAGGGCAGGATGGA GTTGCTGCGGCACGCCCCGCGCC CGT GACGCTGGGCGT-C-GAAGCCAC TTCGCTTCCGCCCGA  56 397
     DVU3355 NONE
     DVU3356 3528486 .. 3528510 + -11.4   -5.1675   TGTGACCACCTGAAA          GGGCCCTCAC TGCAC GTGACGGCCC          TTTTTTCATGGCTAC 100 52
     DVU3358 3530224 .. 3530239 +    -4  -3.03159   GAAATCCCAATAGTC              CTTGAA CATC TTCAGG               TCTTCGACAGGTTCG  44 264
     DVU3360 NONE
     DVU3361 NONE
     DVU3362 3533029 .. 3533065 +   -11  -3.63805   GCTGCATAGAAGAAT   TCGCG--CGAGACATCCT CAA GGGGTGTCTCGTACGCGA   TTTCAAGTCTCGCAT  74 156
     DVU3370 3542553 .. 3542567 +  -4.9  -3.15544   GCGCAGGGGCAGCCC               CTCGC GCAAG GCGGG               TTCGTCGACCTGCAC  47 478
     DVU3383 NONE
        zraP 3558914 .. 3558949 + -24.2  -2.98823   GTAGCGATCAAATAA    CGACAAGAGGCCACCT TCAC GGGTGGCCTCTTGTCG     TGTGTATGGGCGAGA 100 56
        topA 3566036 .. 3566059 + -15.3  -2.75769   ATCCCGGATAACCAA          GGCCCCGTG CAACAT CACGGGGCC           ATTCTCGTTTCAGGG  78 136
     DVU3390 NONE
     DVU3391 NONE
        glnA 3568847 .. 3568874 +   -17  -3.78067   TCGCCTTTACGCCAA        GGCCCGACAGTC AGCT GACTGCCGGGCC         TTTCCCTTCCATGTT 100 55
     DVU3394 3569467 .. 3569506 +  -4.2  -3.61517   CCCATCGATGAAGGT  GCGTATGAAGGCGACC CTGTCACC GAAAGCCTTCATGCGC   TTCTTGGCCACGGGT  53 231
     DVU3395 3569351 .. 3569381 - -16.9  -4.91573   AAAAGACATGAAAAA       GGGCCTCCCGCAC GTGTG GTGCAGAAGGCCC       GGTATGCCATCGGAA 100 48
     DVU3393 3568364 .. 3568389 -  -6.1  -3.35774   GATAAACTCCTACAA         GCGCCTCGT-GC CGG GCTATGAGGCAC         CGGTGTACATCGCGT  53 493
     DVU3388 3562673 .. 3562701 -  -6.6  -2.53759   AAGACCCTGAATGCA        CCCGCCGCCG TCACTTCCC CGACGGAGGG        CGGTACACCCTCAGG  48 7
     DVU3387 3561323 .. 3561342 -  -4.2  -2.91276   TGCCCGTCCACAAAG            GGTATGAG GTGG CCCTTACC             GGTCTTCACCAGCCG  44 185
     DVU3386 3559348 .. 3559378 - -16.2  -3.61398   CTCGCCCGTCAACAA       GGCCCACAGCCG GTTTTCG CGACTGTGGGCC       CTATCCGTTCACCAC  91 95
     DVU3385 3558914 .. 3558949 - -23.5    -4.015   GTAGCGATCAAATAA    CGACAAGAGGCCACC TTCACG GGTGGCCTCTTGTCG     TGTGTATGGGCGAGA 100 296
        zraS NONE
     DVU3381 3554172 .. 3554184 -  -6.9  -3.17075   CCTTCCGCAAGCGAA                GCCGA CAC CCGGC                GTCCGACCGTGACCG  53 191
     DVU3380 3553890 .. 3553901 -  -2.2  -4.12198   GACAACCGCCGAAAA                GCCT TGCC AGAC                 CTGCTCTCCCGACCG  59 47
     DVU3379 3551408 .. 3551436 - -21.8  -3.05384   GGTCTCGCCAGCCAA        GGGCCGTGCGCT GACGA AGCGCACGGCCC        TTGCCGGACATGGAA 100 66
     DVU3378 3550487 .. 3550527 -  -8.2  -2.87881   GAACGGGGTGAGAGA  CGTTTCGCGGGCATCGGT CGCGC ACCTATGCCCGTGACAGG  CGCGCCACTATACCT  55 33
        dgkA NONE
     DVU3376 3548340 .. 3548357 -  -3.3  -3.24245   GCAGGGAGAATGCAA             TCACCCC GTCC GGGATGG              CATGGAAGCGTGCCA  44 146
     DVU3375 NONE
     DVU3374 3546676 .. 3546686 -  -8.2  -2.73364   CTCGCACGGGAATGA                 CGCC GAA GGCG                 TCAGTTGCGGTCGCG  54 26
        ilvD 3544933 .. 3544960 -   -22  -4.22652   CCACATGACGCAAAA        GGCCCGCCCCGC GTAG GCGGGACGGGCC         TTGAAGACCGATGAA 100 56
     DVU3372 3544632 .. 3544647 -  -3.2  -3.28497   CCATGCGAAATTGAA              GCCC ACTCGACA GGGC               GGCCCTTCCCGGTGC  46 157
        metE 3541697 .. 3541737 - -13.9  -2.69151   GGCCGCCAGAGATGA  CCGTCAGCCGCTGGCCCCG GGG CAGGGCCAGCCAGTTACGG  GATGAACATACCCCA  71 385
     DVU3369 NONE
        hisS NONE
        aspS 3537540 .. 3537560 - -15.4  -3.59979   CCCCCCGATGCGAAA            GGGGCGGC ACATG GCCGCCCC            CTGCGAACTTGCTAG  86 42
         def NONE
         fmt 3535728 .. 3535762 -  -7.7  -2.85668   GACCTTCACATCACA     CGCAGCCTAGCACCG GAATG CGACGCAAGGCAACG     ACATGTGGAAGTGAA  53 57
     DVU3364 3534679 .. 3534702 -  -3.1   -3.4072   CAGCCCGGACGAGAA         CCAGAGGC-CG AAGA CGCGCCCC-GG          ACACTGTGCGACAAG  49 73
         sun 3532477 .. 3532504 -   -15  -3.11951   GGACGAAGACACAGA        CATGTTCCACGG TTTC CCGTGAAACATG         ACAAGAGGCGAACAT  80 516
     DVU3359 3529908 .. 3529965 - -10.5   -4.6038   GACATCAAATCAAAA GGCGCTGAAGCCTACCTCGCAC-TCGCC AAA GAGGTCGTGCTACGTAAGCCCCAGCGCC GTGACGCGCAGGCGG  95 50
     DVU3357 3528486 .. 3528510 - -11.4  -3.62096   TGTGACCACCTGAAA          GGGCCCTCAC TGCAC GTGACGGCCC          TTTTTTCATGGCTAC  73 429
     DVU3354 3524957 .. 3524969 - -10.5  -3.85159   CGAAAAATTCAAGAA                GGCCG ATG CGGCC                GACGGCTTCGACATC  75 334
        queA 3521999 .. 3522027 -  -7.3  -3.48689   AAAGCTATAGGACAA        GTCGCAAGGGTTT TCC AACCCCCCGCGCC        CCACTTTCCCGGCCG  60 268
     DVU3350 NONE
     DVU3349 NONE
     DVU3348 NONE
     DVU3347 3518995 .. 3519031 -  -9.2  -2.52543   ATGCTTTGCAACGTA    GCCGCGTCATCCCGGC TCATT GCACGGCTGTCGCGGC    ATTCTCCGTTGCCAT  55 260
     DVU3341 3516151 .. 3516189 - -23.4  -4.25104   CGCGGCGTATCAAAA   TGAAAGGCTCCCGTTACA AAA TGTAACGGGAGCCTTTCG   TTTCCTCATATTGCT 100 282
        kdpF NONE
        kdpA 3514233 .. 3514243 -  -4.6  -2.84841   AAGGCTAATGAAGCA                 GCCC GTC GAGC                 ATCTGGAAGTGTTCG  46 4
        kdpB NONE
        kdpC 3511541 .. 3511577 -  -6.3   -2.7185   ATCATCCTGCAATGA    GGGTGGGCGCGCACCCC TGC AGGGCGCGCGCCGAATG    TCTCCAGCTACGGGG  49 50
     DVU3336 NONE
     DVU3335 NONE
     DVU3334 3507025 .. 3507058 - -13.7  -2.80816   CCGTCACTGACGACA     CCGACGCCCCGGAGC CTGC GCACCGGGGCGTCTT      GCCTGTGGTCTTCGA  72 224
     DVU3329 NONE
     DVU3328 3503413 .. 3503442 -  -9.9  -3.68292   AGCCGGAACACACAA       CGCGCGAACGACG GAAA CGCCGTTCCTGCG        TAGGCGCAATCGGCC  74 40
     DVU3327 NONE
     DVU3326 3502266 .. 3502300 - -20.1  -3.39449   CGCCACGAACACGAA     CGTCCGCAAGCCCCT GTCAG AGGCGCTTGCGGACG     CGTTGTCATAGGCAG  95 148
     DVU3321 NONE
     DVU3320 3498392 .. 3498419 -   -17  -3.49182   ACAGACCACAATGAA        GGGCGACCTTCC ACTG GGGAGGTCGCCC         TTTCATTGCGCAACG  93 181
     DVU3318 3495006 .. 3495035 -  -7.9  -4.87803   CACCCTGAAATAAAA       TGTGGCGC-ACCAT CAA ATGGCAGCGTCACA       CCCTCTCCATGCTCT  88 21
     DVU3317 3494335 .. 3494349 -  -2.8  -3.66178   TGCCCCAACGTGAAA               GAGG GCGGCAT CCTC               TTCGGGCAGGACGCC  51 524
     DVU3314 3490489 .. 3490520 - -13.1  -3.70902   GCCTGTATATCGAAA     CGGCCTCCCATACCC TGCC GGGT--GGGAGGCCG      TTCGACATTGCTCAT  81 245
     DVU3313 3488999 .. 3489009 -  -2.4  -3.89346   GCCGGACTCTAGAAA                 TCGG TGA CCGG                 ACCTTCGAGGTCATC  55 194
     DVU3311 3488234 .. 3488269 -   -12  -4.63526   ACAAGTAGAAAGAAA   GCCCGACCCC--CTGA CGAAAC TCAGATGGGGTCGGGC    TTTTCCATTGAGGGC 100 135
     DVU3302 3478754 .. 3478774 -  -4.6  -2.73124   CCTGACTCCTGAAAT            CCCATCAG ACGCG CTGCCGGG            GTGCAGGACGGGAGG  44 9
     DVU3301 NONE
     DVU3300 NONE
     DVU3299 NONE
     DVU3298 3475767 .. 3475789 - -11.3  -4.61873   CTCGATAAATGAAAA           GAGGAGCGC GCTAT GCACTCCTC           ATTGTTGAACAGAGT  95 223
     DVU3297 3474326 .. 3474341 -  -3.2  -2.69151   TCTGGCCATACAGGA              CATCCC CACC GAGACG               TGGAGCATCATCGGC  40 167
     DVU3295 3473056 .. 3473081 - -10.4  -3.70902   CCTCTCACAGCGAAA         CGCCCTCCCT GCGCGG AGGGAGGGCT          GCCGCGGGCTACAGC  74 34
     DVU3289 NONE
     DVU3287 3461722 .. 3461747 - -20.5   -3.6682   GGGCACGCATGCAAA         GACGGCGCACC TTAC GGTGCGCCGTC          CGGCATTGGTAACAT 100 207
     DVU3286 NONE
     DVU3285 NONE
     DVU3284 3459462 .. 3459492 - -14.7  -5.02502   TACACCAGACAAAAA       GAGGCTCCCCCGC CCTGC GCAGGGGAGCCTT       CCGAGAACCGGAGCG 100 68
     DVU3282 3456915 .. 3456966 -  -3.7  -3.33261   GCGCAACTCCGACAA GGTGAAGGCCCAGAT--TGACGCCG CGCG CGAAGCCAGCACCCGCGCCTCCACC TCTTCCTGCGATACC  48 284
     DVU3278 NONE
     DVU3277 3452392 .. 3452431 -  -7.1  -2.66316   CTTTTCATGATATCA  CCCTGACATGTCAGGAG TAATGT CGCTTAGCATGTCAGGG   GCACGTTCAGCACTT  48 12
     DVU3276 NONE
     DVU3275 NONE
     DVU3274 NONE
     DVU3273 NONE
     DVU3272 3450138 .. 3450180 - -14.2  -4.11183   TGCGACGAGAAACAA GGAA-GGGGCGGAGGGGGT GTCGCA ACCCTCTCCGCCCCGTTAC GGCACTGTGCACGGC 100 74
        cydA NONE
        cydB 3447232 .. 3447255 -   -21  -3.35679   CCGGGCCATGCAGAA          GGGGCCGCCC TTGC GGGCGGCCCC           TTGCAATCCGTCATA  95 76
     DVU3266 3441380 .. 3441402 - -11.3  -3.26188   AACAGGACAAGCGAA          GCCCCTGACC GCAT GG-CAGGGGC           TTTTCCTCTGGCAGA  69 225
     DVU3260 3435815 .. 3435847 - -16.3  -3.70676   CAGACGGAAAATGAA      GCGGCACGCCCCC ATACCGG GAAGGCGTGCCGC      ACATGCTCCTGTTAA  93 37
        murA NONE
     DVU3257 3429409 .. 3429421 -  -7.7  -2.79796   GCCCACGGCAGGACA                CATGC ACG GCATG                ATGCCGTCCGCGTCT  52 164
     DVU3251 3424028 .. 3424048 -  -5.3  -2.64243   GGATATCGCACACTA            CGACGGTTG CAG CATGCGTCG            CCACAAGGGCTTTTC  43 129
     DVU3250 3423040 .. 3423086 -  -9.3  -5.00616   CCCTGTCCCAAAAAA CATGACGGCCCTTGGCGGAATC GCAC GAACCCGCCCCGCGCCG-CATG CTGTCCAAAGTGGTT 100 39
     DVU3244 3414301 .. 3414317 - -12.3  -3.72027   ACGGCTCACCAAGAA              GCAGGAG GAA CTCCTGC              GCGAGTTCGCCCTGC  80 157
     DVU3241 NONE
     DVU3240 NONE
     DVU3239 3410132 .. 3410148 -  -7.9   -3.1855   CCCGCGAACACGGAA              CAGGGGC GCG GCCACTG              CACGGCCGGTGACGG  56 72
     DVU3238 3409242 .. 3409254 -  -3.3  -3.53811   TGCACGGCGTTGAAA                CGTTC CTC GAGCG                CAGCGAACCTGCCCG  51 337
     DVU3237 3406581 .. 3406599 -  -7.3  -2.88999   CGGGCATACAGGATA             GGGCCGG ACATG CCGGACC             GAGCGTGACCGGACA  53 291
     DVU3234 NONE
        flhB NONE
        flhA NONE
     DVU3231 NONE
     DVU3230 NONE
        fliA NONE
      cheY-3 3396368 .. 3396411 -  -4.4  -3.28791   ATGCCGCCCGCATAA GGACG-GGTCGGACAGGGGTG GCG CGGCCTTATGCGACCGCGCCC GGAAATCAACCGAAG  48 31
     DVU3227 NONE
     DVU3226 NONE
     DVU3225 3394623 .. 3394655 -    -7  -2.78018   ACGTGGCAGCAAGCA     CCTGCGCGAGATGAT GGAC ATCGTGTCGCGC-GG      CGAACGCGCCGCCAT  48 264
        aspB NONE
         pgi NONE
     DVU3221 NONE
     DVU3220 3388172 .. 3388202 -  -2.3  -3.29144   GCACCGGGTCGAGAA       GGCCGCGGCGAGG GTCTT CTCCGCCATGGGC       GGCGGGGTCACGGAA  45 150
     DVU3219 NONE
        pncA 3386327 .. 3386361 - -14.3  -2.91264   CCCTGCATGCAGACA    GGCGCGAACCC-CGCC ACAG GGCACGGGTTCGCGCT     GTCCGTCACACATGC  77 62
     DVU3217 3385382 .. 3385408 -   -18  -4.14739   GTACCGACGCGAAAA         CGCCCGACCCCA GAA TGGGGCCGGACG         TCAGGGTCAGCGTAG 100 335
     DVU3216 NONE
     DVU3215 NONE
     DVU3214 3380273 .. 3380291 -  -7.4  -3.64103   CAGCCAGATGCGAAA             CGCACC CCCTAAC GGTGCG             GCTGCACATAGGGGA  62 15
     DVU3211 3376757 .. 3376783 - -15.2   -3.1505   ACGACCTTGCACGAA         GGCCGGAGCA TGTTCGC TGCTCCGGCC         TTCTGTCATTTGCCG  83 524
        purA 3367148 .. 3367202 -   -10  -3.06796   GCGCACGCCATCGAA GCGTGCGGCAAGGGCCGGGGAGAGGGC TTTC ACCCCCTCCCCGGCCCCGG--GAA-GC GTAGCGTCGACGTCG  62 55
     DVU3203 3366210 .. 3366233 - -10.2  -4.06505   TGAAGAGACGACAAA          GGGCGCGGTG GAGA CATCGCACCC           TTTTCTTGTGACCTT  78 55
     DVU3196 NONE
     DVU3195 3356679 .. 3356710 - -18.7  -3.65902   CCCATCGCACTGAAA      GGCGGCGGTACGG TTCATT CCGTGCCGCCGCC       TTTGCGTTGCGAAGA 100 56
     DVU3193 3353558 .. 3353598 -  -8.2  -3.17212   GCAGGATGGCACCAA CGGCCTGCTGGTGCC-CGGC CCG GACGCGGCACCGGAAGGC-G ACGCCGCCCCCGCAG  57 442
     DVU3189 NONE
     DVU3188 3347426 .. 3347452 - -22.4  -4.05788   GCGCTGCAAACGAAA         GGGCTTCCACGC ATG GCGTGGAAGCCC         TTTTTCCATGTCTTC 100 55
     DVU3186 3345862 .. 3345887 - -16.1  -3.32993   GTATGCATACAGGAA         GGCACCGGGCG CAAT CGTCCGGTGCC          TTCTTTGCTGGCATG  88 288
     DVU3175 3331644 .. 3331656 -  -9.1   -4.0371   CATGTGGGAGAGAAA                CCCCT GTA AGGGG                AAGGGCCCTCGCACG  76 288
        gpsA 3316082 .. 3316115 - -18.1  -2.99947   CAATGTTTAGAGACA     GCAGGGCGCGTCACC GCAA GGAGACGCGCCCTGA      ATACGACCTGACATC  90 80
     DVU3151 3303361 .. 3303383 -  -5.4  -2.84865   CCAACAACAAAAATT           TTCCTGCCCG TAT CGAGCCGGAT           TTGTCTACATAGCAG  46 189
        rpsA NONE
        sppA 3300612 .. 3300628 -  -2.2  -3.32946   TTTGCAAGGAGAACA              CGCCCA GGCGG TAGACG              GCATGGAGGAGGACT  45 122
        malQ 3298975 .. 3298994 -  -2.8  -2.91322   AGACGGTGCAAACTA            TGCGCGCAG CAT CCACGCG-A            CCGGACGGCGTCAGC  42 36
     DVU3147 3297366 .. 3297401 -  -5.4  -3.15544   GTCGACCGCTACGAA    CGC-TGACGGTCGAC CGTGCTC GTCGACCGCCTTACG    GCATCGACACCGCCC  48 78
     DVU3146 3296494 .. 3296524 - -12.6  -2.52543   ATGTGCGGCAACGCA       CCTGAAGCCACCAC GTA ACGGCAGCTTCAGG       CATCATTCTCCGACT  67 41
     DVU3142 3289946 .. 3289965 -  -7.1    -3.281   CCGGAAGGGACAATA            CCCTCGCC GGGCT GGCG-GGG            CGTGGCATGACAGGT  55 178
     DVU3141 3289491 .. 3289504 -  -9.5  -3.48276   TGGGGTTTGACACAA               GGGCG GTGA CGCCC                GACGTGCATCTACTG  65 35
     DVU3140 3287429 .. 3287456 - -13.5   -5.4833   TGAGCCAAGAAAAAA        GCACTCGCAGC TGTTAC GCTGCAAGTGC         TTTTTGTACTCGTGG 100 183
     DVU3138 3286080 .. 3286090 -  -2.4  -4.74801   CAAGGCCATTAAAAA                 GGGG CCA CCGC                 AACCCGGACAAACCT  72 255
     DVU3136 3283375 .. 3283387 -  -9.1  -2.57243   TGATGATCAGAACAT                GCGAC ATG GTCGC                CTCCTGCCGGAAGTC  56 75
     DVU3135 3282541 .. 3282564 - -19.6  -3.37017   AACCGCCAACACCAA          GGGCGACGGG GATT CCCGTCGCCC           TTTTCCGGTCCGAGG  95 234
     DVU3124 NONE
     DVU3123 3271199 .. 3271211 -  -3.3  -3.34398   GCGCCTTCGCAAACA                CTTCG CTA CGCAG                GAGTCACATGTGCAA  46 18
     DVU3122 NONE
     DVU3121 3269694 .. 3269714 -   -14  -5.12068   CATACCGAACAAAAA            GCCTGCGG GTGGT CCGCAGGC            TTTCGGTATTTCTAG 100 86
     DVU3120 3269380 .. 3269394 -  -5.6  -3.15354   CACCGGAACGGAAGA               CGCCAC GGC GCGGCA               GCCCCCTGTGCGCGT  51 72
     DVU3118 3267095 .. 3267120 - -16.9  -3.36273   CCCTCTGAACACCAA         GGGGCGATACC GCGA GGTACCGCCCC          TTTCTGCTGTCCGAC  91 49
     DVU3115 3264309 .. 3264334 - -12.5  -2.71712   CGCGGGCCCTGAAAT         CGCCCCGCCGC GCCA GCGGCAGGACA          TGTCGCCCTGAAACT  68 58
        kdsB NONE
        carA NONE
     DVU3112 3261430 .. 3261444 -    -7  -3.30771   TGAGACCGCGCAGAA               GCGGCC CGT GGCAGC               GTGGCAGACGCATGG  55 86
     DVU3111 3260489 .. 3260501 -  -6.2  -4.13945   AGTGCGACGGCAAAA                GCGG GACGA CCGC                GGCAGGCGGTGCCAC  67 172
     DVU3110 3258671 .. 3258692 -  -5.8  -2.64274   ATTCCTGTAAATGCA           CCGAAGCG GCTAGG CGCTTCGC            ACGGGTTGCCGTGTC  46 13
     DVU3109 NONE
      nhaC-2 3256701 .. 3256724 - -19.6  -3.96624   TAGCCTGACGACAAA          GGGGGGCACC TTGC GGTGCCCCCC           TTCTGTGATTCGCGC 100 120
     DVU3106 3252252 .. 3252278 -  -5.7  -4.77896   CAAGGAACCGAAAAA        CAGGCCGCG-CG TTTC CGTCGCGGCGAG         GAGGCGTTATGCCCC  80 407
     DVU3097 3238084 .. 3238096 -  -6.2  -3.30651   CTGGACACGAGAAGA                GGCC GAAAA GGCC                TAGCTGCCGGACAGG  52 25
     DVU3096 3237790 .. 3237806 -  -5.9  -2.64274   ACCTCCGTAAATTTA              CCAGTAA CAA TTACTGA              TATTGGAGGAGACTG  46 19
     DVU3095 NONE
          rr NONE
         rdl 3236485 .. 3236510 - -19.1   -2.9062   GGTAGGATATAACGA         TGAAGCCCCCC TTAC GGGGGGCTTCA          CTATCGATCACTTGT  91 33
     DVU3090 3232398 .. 3232424 - -20.9  -3.92324   CCCTGCAATACCAAA         CGGGCCGCAGG GTATG CCTGCGGCCCG         TTTCAACGCAGTGGT 100 188
     DVU3084 3226354 .. 3226375 - -18.7  -4.19258   ATACCCCATGCAAAA           GGCGCGGGC CTTC GCCCGCGCC            TCTATCAACCGGTCA 100 166
     DVU3082 3224227 .. 3224248 - -17.3  -4.75518   CAGACAAAACGAAAA           CGGCCCGCT TCGC AGCGGGCCG            TCTGGGTCATATGAC 100 59
     DVU3078 3221135 .. 3221145 -  -5.4   -3.5394   AAACCGCGCTGCAAA                 CCAT CCG ATGG                 CATACGCATCGGACC  55 133
     DVU3074 3217216 .. 3217226 -  -8.2  -3.28712   GCTCCTGCGCGACAA                 GGCG TGA CGCC                 CGCAGGGCACGAACG  60 332
     DVU3072 NONE
     DVU3071 3210346 .. 3210400 -  -9.3  -4.18197   ACCCGTCAGGCAAAA GTGGATTCGGGAGGAGACGCCACGGCA CCG TGCCGTAACGTCCCCT-CCGCG-CCAG GGTAATGTCAGCCGT  79 33
     DVU3070 NONE
     DVU3069 3208172 .. 3208184 -  -3.3  -3.54543   AGTGATTGTGCGAAA                GACGC TCA GCTTC                CGGCTGTAACGGGCC  51 420
     DVU3066 NONE
     DVU3065 3200540 .. 3200563 - -19.6  -3.70902   GCTTTCACATGCAAA          CGCCCCCGGA TGAC TCCGGGGGCG           TGGCATTGCCGTTGC 100 60
      mviN-2 3196600 .. 3196613 -  -3.7  -2.64099   GGTTCCGACCATAAT               GCGCC ATCA GGCGG                TTCATGGCAACGGCG  41 98
     DVU3062 3192986 .. 3193012 -  -3.7  -3.66178   CCCGTCAACGGCAAA        TGGGGCATCCACG GCG CGTGG-T-CCCCG        TGTCATGGCGGACCG  53 335
     DVU3060 NONE
        ftsY 3188916 .. 3188952 - -17.3  -3.66356   ACGGCCAACGCCAAA    CATGAACGGCGCGGAAC ACA GTCCCGCGCCGTTCGTC    TTCTGCGAATGTCCT 100 94
     DVU3053 3179063 .. 3179093 - -12.5  -2.78384   GGCGCGTGTACGACA       TGGCGGGGCACCC GGAAG GAATGCCCCGCCC       TTGTGTGCTATTCCA  68 33
     DVU3052 NONE
        mutT 3176352 .. 3176390 -   -11  -2.79312   AAACGCCTGATCACA   CCGGGTCTTCAAGCCA CCGTGCC CGGCCCGAAGACACGG   CACATGTGCCGGACT  63 133
     DVU3050 3175796 .. 3175810 -  -4.2  -3.28219   AACCGCATCACAATA               GGCC AAGCGCG GGCC               AAACTCAAACATCCG  48 57
     DVU3049 NONE
         asd 3173988 .. 3174004 -  -9.3  -3.05463   AGGCGGGCCAGTGAA              CCGGCGC GTC GCGCCGT              CCCGGGAGTCGGCTG  60 230
     DVU3047 3172781 .. 3172794 -  -3.7  -3.34534   CACACCACACATGAA               CGCCC CCAA GGCCG                CCTCTTTCGGGACAG  48 234
     DVU3046 3171242 .. 3171262 -  -6.8  -3.32963   ACCCTGAGCGCACAA            CCACCTCG CATGT CGAGACGG            ACGCGCTGACGTATG  55 190
     DVU3044 3166928 .. 3166956 -  -2.4  -3.56541   ACCAGTACGACAGAA       TGCCCGGAC-TCT TCGC AGACGTACGCGCA        CGCTATGCGCCGCCG  50 247
     DVU3040 3164936 .. 3164948 -  -9.1  -3.53012   TGGGGTGTTTTGAAA                CCGGT GTC ACCGG                CACGATGCCCCTCGT  65 68
     DVU3039 3163988 .. 3164007 - -11.4   -3.8698   GAAGCGAAATGCAAA            CGGGCAGC CGGG GCTACCCG             TTCCGAAACGACTGT  79 161
     DVU3037 3162739 .. 3162770 -  -3.4  -3.16564   GCCGGAGGGCATGAA      CCCGTGGGGGCAGC CGTC GCCGCCTCCGCCCG       TCGCCCGTCATCGGG  44 72
     DVU3036 3161639 .. 3161668 - -19.3  -3.46813   GAATGATGAAGAACA       GGCGGCGAGGGTG GCGA CACCTTCGCCGCC        TTCTCGTGTCAGGGG  95 81
     DVU3034 3159555 .. 3159578 - -13.8  -2.52193   ACGACATCGACCAAC          GGGGGGCCGT CGCG ACGGCCCCCT           TTTTTTTCGTCATGC  71 58
     DVU3021 3136962 .. 3136976 -  -6.4  -2.60194   AGGTTCGGAAGCAAG               GCACAT GCC ATGCGC               GACGAATCCATGTAC  48 134
     DVU3020 NONE
     DVU3019 NONE
     DVU3018 NONE
     DVU3017 NONE
     DVU3016 3131271 .. 3131314 - -25.6  -3.40522   ACGCCTCGACCAGAA TACGACACGCCATGACGG TTTCTCGT CCGTCATGGCGTGTCGTA TTTGCGTGCCAGGTC 100 47
     DVU3003 NONE
     DVU3002 NONE
     DVU3001 NONE
     DVU3000 3110840 .. 3110852 -  -9.1  -2.64099   CTCGTTGACCAGAAG                GTCGG TGC CCGAC                GGGTCGATGGCTGAC  56 73
     DVU2999 3109873 .. 3109885 -  -3.3  -3.53012   CGTCGTCCCTTGAAA                GTCGT ATC ACGCC                GTCCTCCGCACTGTA  49 48
     DVU2998 NONE
     DVU2997 3107728 .. 3107748 -  -2.4  -3.30124   TCGCACCGGTGACAA            GCACCGTC GCCAT GTCAGCGC            ATCCTCACGGCGAAG  45 19
     DVU2996 3106727 .. 3106737 -  -2.4  -2.87344   GACGGCCCCCACACA                 CCCG TGG CGCG                 CAATCCGCACTCATG  40 105
     DVU2995 3105277 .. 3105292 - -10.4   -4.8622   CCTTGCAATGAAAAA              GTCCCC GCAA GGGGAC               TTCGATGATGCACGG 100 232
        pspA 3094643 .. 3094668 -  -6.1  -2.82516   GCTCTCACTACCATA         GTCTGCGCGACG TGG CGTCGCA-AGGC         CGTCAGCCATCCCGC  46 28
     DVU2987 NONE
        pspC 3093811 .. 3093837 - -15.8  -5.63517   GCCTCAAACAAAAAA         GGGGCGCAGACC AAC GGCCCGCACCCC         CTGCACGGAGACGCC 100 62
     DVU2976 3083870 .. 3083909 -  -3.6  -3.62046   CGATGCGCGCAAGAA CGCCCGGGGGCTCAC-CA CGGACC TGCGTGAACCCCCTGA-G  AATGCAGGACCGTCC  51 123
     DVU2975 NONE
     DVU2974 3082530 .. 3082551 -    -6   -3.4252   GGCTAGGTAGGACAA           TTACTTCA TCCTAT TGAAGTAA            TACCGTGAGAGGAAC  55 42
     DVU2973 NONE
     DVU2972 3081541 .. 3081561 -  -5.3  -3.60098   ATGGTCGACGGCAAA            CGCCCCATC AAC GATGGCGCC            ATGATCGAAGGTCTT  55 43
     DVU2971 3080148 .. 3080160 -  -5.5  -3.41229   AGACCCGCAGGACAA                GTCGC CCG ACGAC                GCTCGAAGCTGAACG  55 379
     DVU2969 3075167 .. 3075210 - -13.2  -4.57482   GCATGGAGAAAGAAA GAGGGGAGCCTCACG-CAC AGGGGGG GTGGCGTGAGGCTCCCGGC ACAGGGGGAATGGGT 100 81
     DVU2968 3073702 .. 3073723 -  -3.5  -3.57144   CCGCTGACCGCGAAA           CCGCCCTGC GCCC GCGAGGCGT            GAAGACCCGCGGGAC  51 123
     DVU2956 3064103 .. 3064130 -  -9.3  -2.92255   CTAATATATATGACA        TTCATGCCACGA CTTTT TCG-GGCATGAA        CTCAACGGGCCGACT  58 57
     DVU2955 3063801 .. 3063841 -  -3.9   -3.1247   ACGCCCCAGACGCAA GCGGACATGCC-GACCCG TTATGG CGACTCAGGTATGACCGC  CTGCCATGACGACCA  47 128
     DVU2952 3058675 .. 3058716 - -18.8  -3.12803   CATGCAGACGGAAGA GGGCGGCAAGCGAAGGCA TGTCCG TACCTTCGCCTCCCGCCC  GTCAGGTGGGGGACA  93 53
     DVU2947 NONE
     DVU2946 3050304 .. 3050331 -  -7.7  -3.64103   CACCCATACGCGAAA        TGCCCGG-CGGT ACCAG ACCTTCCGGGCA        TTGCTGTATGCTGAT  62 115
     DVU2936 3041143 .. 3041183 - -13.1  -2.87132   CTCGGCCTTCACACA  GGCCCGGCGTCTCCGAGCG ACG CGCCCCGGAACGCCGCACC  ATTCAAGCCACGAAT  70 28
     DVU2919 3018184 .. 3018207 - -18.2   -2.7535   TCGTTCAAGACACGA          GGGGAGAGGC GAAA GCCTCTCCCC           TTTCTACATCTCACA  86 305
     DVU2911 3012045 .. 3012065 -  -8.9  -2.74012   CCAGCAGCGCAACGA            CGCGAGAGG TCA CGCCTCGCG            GCGCAGACAGACGAG  54 14
        umuD 3009038 .. 3009052 -  -3.4  -3.02144   GCACTCCCCGCAATA               CCGGAG ACG CCCCGC               TGGGCGTGCGCCATT  43 150
        umuC 3007531 .. 3007556 -  -8.9  -3.32844   TCCCGTACGCCACAA         CAGCCTCGTCA TCAA TGCCGGGGCTG          CCGCAGGCGGACACT  60 48
     DVU2905 3006032 .. 3006087 - -28.4  -3.16564   TTGCCATGGCATCAA TGC-CTACTACGCCAAGGGGCCGCGCA TGA TGCGCGGCCCCTTGGCGTAGATGTGCG TGACCGGCCACGCAG 100 60
     DVU2899 2997640 .. 2997653 -  -3.7  -3.04322   TCGAAGGGGTCAACA               GCCCC CGGC GCGGC                TGGTTCAAGCTGAGT  44 494
     DVU2889 NONE
     DVU2888 2986131 .. 2986151 -  -9.7  -2.88544   GGGCACTGGGACACA            TGCCCGC CAGCCGC GCGGGCA            ACTTCATCAACCTCG  58 341
     DVU2881 2975322 .. 2975335 -  -2.3   -2.7094   GGCGATGCACACAAC               TCGCA ATCA TGCGC                ATGTGCGTGGCAAGA  38 155
     DVU2879 NONE
     DVU2878 2972151 .. 2972166 -  -7.6  -3.91597   ACGAGAGACAGCAAA              TCATGC TCAT GCATGA               GCCACCTCCCTCGCC  68 16
     DVU2877 NONE
     DVU2876 NONE
     DVU2875 NONE
     DVU2874 2968750 .. 2968772 - -13.4  -3.53012   CCCTTTGTTGCGAAA           GGGCGTCGGC ATT ACCGACACCC           CTTCGGTGCTAGATG  79 81
     DVU2873 NONE
     DVU2872 NONE
     DVU2871 NONE
     DVU2870 NONE
     DVU2869 NONE
     DVU2868 NONE
     DVU2867 NONE
     DVU2866 NONE
     DVU2865 NONE
     DVU2864 NONE
     DVU2863 NONE
     DVU2862 NONE
     DVU2861 NONE
     DVU2860 NONE
     DVU2859 2958799 .. 2958813 -  -4.3  -4.36914   CCTTTGGTTACAAAA               TGAAG GAGAG CTTCA               CGCCACCAACGCAGA  66 3
     DVU2858 NONE
     DVU2857 NONE
     DVU2856 NONE
     DVU2855 2955213 .. 2955237 -  -4.9  -3.90112   CGTCGCCCAAGGAAA          TGACGTTACGC ACG GCGCAACACCT          CCAGTTCTTCAGCGG  60 6
     DVU2854 NONE
     DVU2853 2953325 .. 2953340 -    -6  -2.62263   AGGTCTGCCACATCA              GCCTCC GATG GGCGGC               AGGGTCGCCGCGCCG  46 7
     DVU2852 2952830 .. 2952842 -  -3.3  -3.78953   ACTTGGACGATCAAA                GGGCA TGG TGCCT                CCTATGCAAGGTCGA  54 27
     DVU2851 NONE
     DVU2850 NONE
     DVU2849 NONE
     DVU2848 NONE
     DVU2847 2949184 .. 2949212 -  -8.1  -4.33165   CTAAAGGGAGGAAAA        CATGGCAGCAGCT AGC ACCTGACGCCATG        CCCACTAGACATGGA  78 254
     DVU2841 NONE
     DVU2840 2944206 .. 2944231 -  -8.2  -4.35461   TTAACATTATGAAAA         CGGCATCCCA TCACAC CGGGGTGCCG          TTTTCATTCTTGACG  79 78
     DVU2835 2940229 .. 2940239 -  -6.8  -3.87364   TCGAGAACAACAGAA                 CAGC GCC GCTG                 CTATTCCGGCTGCGA  65 26
     DVU2834 2939508 .. 2939519 -  -5.8  -3.60419   AGTCTGAAAGGAGAA                TGCG AATG CGCA                 TTGCATGTGTGCTCA  57 338
     DVU2832 NONE
     DVU2831 2938422 .. 2938439 -  -4.1  -3.86897   GCCAGGGGTCAGAAA             GGTGC GGCATGGG GCACC              TCCTCCACCGGGGCA  58 299
     DVU2830 2937959 .. 2937973 -  -9.2  -3.03159   GTAACTTCGCCAACA               GCCCCG TCA CAGGGC               GCTCTCAGGTCGTCG  60 17
     DVU2829 2937400 .. 2937453 - -12.4  -2.75992   CGGTACGCAACACGA CGGCCGTGA-GCCGTGCGATGGCGCA CATC TGCGCCA-CGCTTGGCCTCAATGCCG ACGTGACGGACGACC  65 230
     DVU2821 NONE
     DVU2820 2925677 .. 2925696 - -16.4   -4.1891   CCCCTGCAACAGAAA            GGGCCGCC CGAA GGCGGCCC             TGTGACGCGATGACC 100 73
     DVU2818 NONE
     DVU2817 NONE
     DVU2816 NONE
     DVU2815 2918353 .. 2918371 -  -8.1  -3.14931   TTCATGCTGCATGAA             CACGGCA GACGG TGCCGCG             TTCCATTTTCCGTCT  58 39
     DVU2814 2918144 .. 2918156 - -10.5  -3.21218   ATGCGGTATCACGAA                GCCCG GTA CGGGC                ACGGACAACCGCCGA  64 51
     DVU2813 2917689 .. 2917714 -  -5.4  -3.53012   CGTTCGCGGCGGAAA         CGGTCCGTTCC GGGAA GGAAC-GCCCG         CGCATCCGCACGCCG  53 153
      fdnG-3 NONE
     DVU2811 2913673 .. 2913692 -  -2.8  -3.53091   ACTCTCCGGCCGAAA            GCAGGGGTT CGA AAGCCC-GC            AACACAGGTTCGAGG  49 176
     DVU2810 NONE
     DVU2809 2912296 .. 2912334 - -20.3  -2.72977   AGCGCAGAGACACGA  CGCGACAGCGCCGCCCGG TTCA CCGGACGGCGCTG-CGTG   AGACGACATTCCCCG  90 64
     DVU2800 NONE
     DVU2799 2900789 .. 2900821 - -17.8  -3.54158   GACGGCAAGAATGAA      CACTCCCCGGAAGG TCATG CCTTCCGGGGAGTC      GCTCTTCGGGTGTTC 100 53
     DVU2790 2893579 .. 2893589 -  -3.2  -3.51934   CCCGTTGCATAAATA                 CAGA ACG CCTG                 TCTCGCACTTCGTCG  49 97
     DVU2788 NONE
     DVU2787 2891358 .. 2891392 - -20.9   -4.0641   TGTTACCGATAGAAA    CGCACGGTTTC-CGGC TTTT GCCGAGAAACCGTGCG     CGCACGACGGAAGGG 100 114
     DVU2786 NONE
     DVU2785 2890416 .. 2890440 -  -5.5  -3.05844   GTTGCCACGCGAACA          TGGGCGGTGCG GGG CGCACAGTCCC          GATGCCGTGGGTCGC  49 97
     DVU2784 NONE
     DVU2783 NONE
     DVU2782 2888309 .. 2888338 -  -2.6  -3.17392   GATGCGGGAACGCAA       CGTGGTACGTCG ATCATG CGCCGCCCCCCG        ACAGCAACGAACAAC  43 95
     DVU2781 2887729 .. 2887750 -  -7.9  -3.06831   GCAACGGCGATTTAA           CG-CCGTGGC ACC GCCCCGGTCG           AGATGGGTTCAGGGG  54 34
     DVU2780 NONE
     DVU2779 2884880 .. 2884917 - -18.6  -2.98823   TCCCGTGGACACACA   GAAGGGCGGCAACCGGA CTCTT TCCG-CTGCCGCCCTTC   GATGGTCAGGAATCA  91 71
     DVU2778 2884243 .. 2884268 - -14.7  -3.55487   CCATATGAACGACAA         GGGCGACAGGA TACC CCCTGCCGCCC          GGTCATCGCGTCATG  85 65
     DVU2777 2883948 .. 2883976 -  -4.4  -4.36554   CATCAGCAGAACAAA       TCGCC-CCGCACC GCGT GGAGCGGTGGCAT        CAGCTGCACCTCCCC  66 25
     DVU2775 2882546 .. 2882571 - -20.5   -3.8512   CATCTATGACAAGAA         GCCCCGGTGGA GCGT TCCACCGGGGC          TTTGCCGTGCAAGAG 100 286
     DVU2773 2880617 .. 2880663 -  -4.9  -3.02829   CACAGTCGCCGAAGA CGGGATGGGGTCCAAGCACAC GTGGG GTGTGCCCGCATCGCCGCCCG CATCGCCGCCAACGC  47 71
     DVU2772 2878916 .. 2878943 -   -14  -2.64803   TCAGCCCGAAACGCA        CGGGGCCGCGGC AGAC GTCGCGGCCCCT         CTTCTTTTCCGGGAT  71 230
     DVU2763 2870376 .. 2870389 -  -3.8   -3.0263   ATGACCGCCTCAACA               CCGA CGCCCT TCGG                GTCTGCACGGCATGA  45 121
     DVU2762 2869335 .. 2869351 -  -7.9  -3.62572   GACCACGATGGCAAA              GACGCCC GGA GGACGCC              CGCCATCAGTCGTCC  62 31
     DVU2761 2868905 .. 2868939 -  -2.7  -3.61654   GAGAGGCACCGGAAA    GACCCGC-CCCCCTAC ACGT GCAGACGGTGCGCGCC     ATAAATCCCCCTGCC  50 193
     DVU2759 2868046 .. 2868061 -  -2.6  -2.78596   CAGGCTTGCATTATA              TATAGC AAAC ACTATA               TATAATTTCGCAAGA  39 5
     DVU2755 2863388 .. 2863402 -  -9.2  -2.74192   CACCTTGCAACAGGA               CGCCCG CGC CGGACG               GCGCCCAGCCCGAAG  57 187
         qor 2862139 .. 2862162 -    -3  -3.72893   CATCGGGGCACCAAA          GGGC-ACCCCG CAC CGGGACAGTCC          CGAGGTCGCGCCACG  54 173
        cbiD 2858682 .. 2858705 -  -9.6  -2.87132   GCGGGGCTTCAGAGA          CGCCCTCATCC ACC GGA-GAGGGCA          AGATGATACCGGGAA  58 56
        cobL NONE
        cobM 2855562 .. 2855595 - -28.3  -3.14468   TTGCACCATATGCAA     GAACGGCCGCTGCGC TCAT GCGCAGCGGCCGTTC      CAGTCATCGACAGCC 100 57
     DVU2745 NONE
     DVU2744 2849502 .. 2849528 - -20.8  -2.52464   GCGGGGGGCAATGGA         CGGGCGGCGCGC GAT GCGCGCCGCCCC         CTCGTGTCGATGCGG  91 51
        livH NONE
        livM NONE
        livG NONE
        livF 2845775 .. 2845797 -   -17  -4.08485   GCCATGGAAACGAAA           GGAGGCGGGC CAA ACCCGCCTCC           GACTTTTCCGATTCA 100 151
     DVU2725 2829011 .. 2829043 - -17.8  -3.01001   GACCTGCAAACGACA      GGCGACGTGACCTC ACAGG GAGACCACGTCGCC      GGGGGCATCAGCTTG  90 33
     DVU2686 2799557 .. 2799569 -  -3.3  -3.32986   TATCTAGAAAAAGGA                CTGCA TTT TGCTG                CGCAGGTGTGGCATT  46 47
     DVU2685 NONE
     DVU2684 2798207 .. 2798233 - -22.4    -3.254   TAGCGACCGACAACA         GGAACCCCGCGT CTG ACGCGGGGTTCC         ACTGATCAAAGGCCG 100 135
     DVU2682 2795151 .. 2795179 - -20.4  -3.70902   GCCTCCAGACGGAAA        GCCCCCTGTACC GTAGT GGTACAGGGGGC        TTCCTACTGAACGTA 100 64
     DVU2681 2794568 .. 2794578 -  -2.4  -3.57119   CATACAGTCTGCAAA                 GGAG TAT CACC                 ATGACCACCGCCAGT  49 50
     DVU2679 2790658 .. 2790686 -  -5.1  -2.82516   TCCTCGACGACGAGA        GGCCCTGACCCCG CTG CCGCATCAGGGCA        TGGCTGCCGCCAGAC  44 18
     DVU2675 2786230 .. 2786254 -  -9.9  -2.99471   TCACCGGCACAGAGA          CCGGCGACGGA ACG TCTTTCGCCGG          GCCTGCCGTACTCGC  59 446
     DVU2667 2778057 .. 2778098 -    -5  -2.90763   CGCAGAGCGCACACA CGGTCGTGACCACGCCGCC CTTCC AGCGGCGGAG-CATCACCG GCCTGTGGGGATGTA  46 20
     DVU2666 2777201 .. 2777213 -  -5.5  -3.31248   GAAGATGCGCCATAA                CGCAA GAT TCGCG                CAACGCCTCAAGTTC  52 33
     DVU2665 NONE
     DVU2664 NONE
     DVU2663 2774594 .. 2774605 -  -5.8  -3.14344   GACCTTTTCGATGAA                GCGA GACG TCGC                 GGGCTGTTCCGGCCC  49 344
     DVU2660 NONE
     DVU2659 NONE
     DVU2658 2770477 .. 2770500 -    -3  -3.64716   CCACCCGGGAAAACA          GCG-TGCCATC TCA GAAGGCTGCGC          ACTCTGATTGCCTGA  51 195
     DVU2657 NONE
     DVU2656 2769581 .. 2769597 -  -6.5  -4.41956   AGACAGAGACGAAAA              CGACCGT GAA ACGGTCC              AAGCCCGCCACCGCC  75 205
     DVU2652 2766724 .. 2766757 - -12.4  -5.60864   CACATACCAAAAAAA     GGCGGAGAGCGACG TGTGGT CGTCGCTCTCCGGG      GGAAGGGAGGATCAT 100 92
     DVU2651 2766287 .. 2766304 -  -3.4  -5.42259   TGATCTCTAAAAAAA             TCCTGC ACTGAG GCAAGA              TTTGCCAGGCCTTGC  91 176
     DVU2650 2765607 .. 2765632 - -19.1  -4.98255   CGCCAATGACAAAAA         GAAGCGGAGGC TGGT GCCTCCGCTTC          TTTTTGCGGGGATGG 100 90
     DVU2647 2764089 .. 2764111 -  -5.5  -3.05384   GTCGGTTGTATTGAA          TGGTGCGGCC TTAT GGC-GCACCT           AGCCTTCGAGGGCGA  49 24
     DVU2646 2763035 .. 2763056 - -15.9  -4.13945   ACCGTGATGTGAAAA           GGGCACCAC GCAT GTGGTGCCC            GGGGGTTACTTGAAC 100 31
     DVU2645 2761535 .. 2761571 - -22.6  -3.09516   GGCTGCATGACCCAA    TATGAAAGGAGGCTGC CTCAT GCAGCCTCCTTTCATA    TCGAGCGGTGGGGGG 100 53
     DVU2644 2760418 .. 2760442 - -18.6  -3.79747   TCATCCATCACGAAA          CGGCCCCGGT ATAGA ACCGGGGCCG          TTTTCGCTCACATGC 100 367
     DVU2638 2754231 .. 2754246 -  -7.5  -4.07687   AGTGCGGCGCGAAAA              GCCGG TGGCCC CCGGC               CGCTTCGGCCTCAGG  70 99
     DVU2637 2752491 .. 2752506 -  -6.8  -2.77523   CGGGGAGGAAGATTA              TGCCGC CCAC ACGGCA               ACACAACTGGCGGAT  49 48
     DVU2636 2751109 .. 2751122 -  -9.5  -3.66803   CCCGAAGACGTGAAA               GCCGG AATA CCGGC                ATGGGTGGAACGGAT  68 200
     DVU2631 2747179 .. 2747210 - -17.4  -2.70932   TTGGCCGTCGAAGCA      TGGAAAAGGCGGGA CGAC CCCCGCCTTTCCCA       GATTCGCCGGGCGTC  84 381
     DVU2628 NONE
     DVU2627 NONE
     DVU2625 2744101 .. 2744130 - -18.7  -3.23393   CGGCATTCCAGAAGA       CTCGAAGGGCCGA GGCG TCGGCCCTTCGAA        AATCATGGTCGTCAC  93 37
     DVU2622 2742450 .. 2742466 -  -4.3  -4.03586   GGCCAAACAGAAGAA              GACTGCG GTG CGCAAGC              CAGCCCAGACTCGTC  60 139
     DVU2611 2729230 .. 2729254 -  -4.9  -3.35934   GCATATAGCGCACAA          GCCGAAGTC CCGTACC GACCGCGGC          CCTTTCACCCCCGCG  50 72
     DVU2610 2728184 .. 2728204 -  -7.5  -3.28712   CCCGGTTCCGCAGAA            CTTGCCCCC GAA GGAGCCAAG            GTTCTTGATGATGTG  57 371
     DVU2605 NONE
     DVU2604 NONE
     DVU2603 NONE
     DVU2602 2722164 .. 2722196 - -12.8  -2.62263   AGTTGTCGTAGACGA     TGCGCTGTT-CGGCA GCCA TGCCGGAACGGCGCA      GCACCTTGGGCAGCT  67 365
     DVU2600 NONE
     DVU2599 NONE
     DVU2598 2719898 .. 2719913 -  -2.4  -3.87149   CCCATGAAACGTAAA              CCCGGC CTGC GCCATG               CCCCGCCGTGGGGGT  54 166
     DVU2596 NONE
     DVU2595 2717084 .. 2717102 -  -8.8  -2.78596   CATGTCCGCACCATA             CCGGGC ATCGGCG GCCCGG             CGTCGCGTCTCATGT  53 306
     DVU2592 NONE
     DVU2591 2714835 .. 2714873 - -20.3  -3.18033   GATAACGGATGAAGA   GCCCCTGTCGCGCCATC GTCAT GTTGGCGTGACAGGGGC   TTGCTCCGTCTCTGC  95 105
     DVU2589 NONE
     DVU2588 NONE
     DVU2587 NONE
     DVU2586 2708952 .. 2708979 -   -22  -3.99324   CCGCACCATGACAAA        GGCCCCCCCGCC TTGC GGCGAGGGGGCC         GTGTTGCGCACGGAT 100 51
     DVU2574 NONE
     DVU2573 2687540 .. 2687557 -  -5.5  -2.57327   GCCAAAAAAAAGACT             CAGTGCC GGCA GCCACTG              CAACCGCCCGAACCG  46 7
     DVU2572 NONE
        feoB 2684949 .. 2684978 - -23.7  -3.33129   AGAATATCATATGAA       GAAGGGGCACCCC CTAC GGGGTGCCCCTTC        CGGCAGTCCTGTGTC 100 50
     DVU2570 2683161 .. 2683186 - -16.1  -3.34895   CCTATGCGCAACGAA         CGGCGCGTACC CCAC GGTGCGCGCCG          TTTCCATGTCCGTCC  88 52
     DVU2567 NONE
      lysA-2 2678721 .. 2678768 - -11.1  -2.64099   CCGCGGCAGGAGAAT GCGGTGCGGGGGCGCACTCCG GGCAGA CGGGGTGCACTCCCGGAGCAC CCGCGCCTTTCCGGA  62 68
        birA 2668384 .. 2668402 - -11.7  -3.34398   GTCCGGCCTGAAACA             GGGGGCT GCAGA AGCCCCC             TCGGACCCGGTGCCC  72 290
     DVU2555 NONE
     DVU2554 2665528 .. 2665540 -  -4.8  -3.53444   GCAGGGGGTGTCAAA                CGAG GGAGG CTCG                CACCGTCCCCTCCGA  53 57
     DVU2553 2665070 .. 2665088 - -17.4  -3.25823   TCTCCCTGACAGGAA             CGGCGGGC AAG GCCCGCCG             GTATGATATTGTGGA  91 161
      gltX-2 2663577 .. 2663599 - -12.7  -4.24948   GCAGCACAGCGAAAA           GGGCACCCC TAGAC GGGATGCCC           TTGCAATCTGACGCA  95 85
     DVU2551 2661652 .. 2661673 -  -9.5  -3.76492   TCGAACCGCACGAAA           TCGCAGC-CA ACA TGCGCTGCGA           CATCTGGCCCGACCA  71 439
        acpD NONE
     DVU2547 2659521 .. 2659551 -  -7.5  -3.28791   AGCCGTTCTTCACAA      CCAAGCCTCCCGGC AAGG GCACGG-GGCTTGG       GCTGTCGGTGTCGTA  57 452
     DVU2541 NONE
     DVU2540 NONE
     DVU2539 2651227 .. 2651250 - -15.4  -4.95155   TGTATACGATAAAAA          GAAAGGGAGG TGTT CCTCCCTTTC           CTTATCTTGCGGTGT 100 139
        thrS NONE
        infC 2648645 .. 2648664 -  -9.2  -3.76224   GCGGGACGCAGCAAA            CCGTCCCC CTCC GGGGAGGG             GCATAATGCGACAAT  71 68
        rpmI NONE
        rplT 2647863 .. 2647896 - -22.5  -3.50853   TTCGGCGAACGATAA     GCCGCCGGACGGCCA CACG TGACCGTCCGGCGAC      ATGCACCCTAGTTGA 100 33
        pheS 2646613 .. 2646629 -  -5.8  -3.16742   CTGAACCCTCAGGAA              GCGGTG ATGCG CACCAC              TCCCCGTCCTGTCGT  51 91
        pheT NONE
     DVU2532 NONE
         rpe NONE
         tkt 2640812 .. 2640845 - -20.4  -3.99592   ATGCATTACGAGAAA     GGCGCGAACGCGGT CATCCT ACCACGTTCGCGCC      CCGGGTCATAGAGCA 100 90
         pgk 2639540 .. 2639567 - -17.8  -5.67063   CTCATGACAAAAAAA        GGCGGCCTTCAGC ATT GC-GAAGGCCGCC        CACAGTACGTAGCAC 100 50
     DVU2528 NONE
     DVU2527 2638770 .. 2638798 - -19.6  -3.51825   GCATTGCAACGACAA        GGGGCACCGCCA GCAAA CGGCGGTGCCCC        TGCAAAGGAAACAGA 100 68
     DVU2520 2632565 .. 2632602 -  -9.7   -2.8304   CAAAGAATTCAATTA   CGGCACCGGCCGTCGCA AGAC CGCGACCGCCCGTACCC    GTCTCTACCCCGGTA  58 357
     DVU2517 2630534 .. 2630571 -   -12  -2.78384   CCTGCCTTCATGACA   CGCGCACCGCGTC-GCC CCTTC GGCAGACAGGGTACGCG   GGCATCCTGCCTGAA  66 107
     DVU2516 2629746 .. 2629765 - -12.8  -4.31164   CTCAGACAACAGAAA            GGCCGCCC ATGA GAGCGGCC             GTCCTATTCCGTTGC  95 66
        mraZ NONE
        mraW NONE
     DVU2511 NONE
     DVU2510 NONE
        murE NONE
        murF NONE
        mraY NONE
        murD NONE
     DVU2505 NONE
        murG NONE
        murC NONE
        murB NONE
     DVU2501 2612547 .. 2612560 -  -3.7  -2.83403   CTTGCTCTACGAAAG               CCTGC CCTA GCGGG                ATTCGGGGTCTTTGA  44 18
        ftsA 2611263 .. 2611273 -  -2.4  -2.71712   CGCCTCTCCTTAAAG                 CCCC AAA GCGG                 TTCCTTCTGATAGAC  39 48
        ftsZ 2609736 .. 2609769 - -10.4  -4.72007   GTGGAGCAAAAGAAA    CGAGAAAAGGCCACCC GCAA GGGTGGCCTTC-C-CG     TAAACCGGTCCAGGA 100 153
     DVU2498 NONE
     DVU2497 2608560 .. 2608592 -  -8.4  -4.18401   GCAGAGACTGGAAAA     CGACAGGAGCCGGGG CATG CCCCGGCT-CTTTCT      TGCATCATGTCAGCC  76 49
     DVU2487 NONE
     DVU2486 2597329 .. 2597347 -  -5.2  -3.68798   TGCGAAAAGAATCAA             CGGCACAC CGC GTGTCCCA             GTGGTGGCTTGCAAT  58 297
     DVU2485 NONE
     DVU2484 NONE
     DVU2483 NONE
      fdnG-2 NONE
     DVU2481 2589039 .. 2589074 - -19.8  -3.88766   ATTCCATACACGAAA    CCCCGGAAGGTGATCG TCAG CGACAACCTTCCGGGG     TGTTGCGTATCCAGT 100 122
     DVU2474 2582639 .. 2582679 -  -3.2  -3.69068   GTATGCGAAGAAAGA TGCGAACGCGGCCTGACAA TGCG TCGTCAGACC-CGGGCGGA  GAGCATGGTGGGCAC  54 11
     DVU2473 2582240 .. 2582250 -  -6.8  -2.79694   GACAAGATCGAACGA                 CGCA TCG TGCG                 GACACGCGCCCTGCT  49 289
     DVU2470 2577174 .. 2577201 - -22.8  -3.35073   ACCAGCTTCAAGCAA        CCACGGGAGGCC ACCA GGCCTCCCGTGG         TTCGAATCGCTTTCC 100 53
        lpxK NONE
         rnr 2573109 .. 2573146 - -19.2  -4.32804   AGAAGGAACGCAAAA   GGGCCGACCTTGCTCC TTTCAC GGAACAGGGTCGGCCC    TCGAGACATCAGGAA 100 187
     DVU2465 2571514 .. 2571524 -  -8.2  -2.73875   GTTGTGGGAACAGGA                 CCCG CAC CGGG                 AAGACATGCTGCTCT  53 242
     DVU2458 2564352 .. 2564374 -  -9.2  -4.00868   TGAGCCAGAATCAAA           CTCTCCAGTT AGT AATTGGAGAG           ACCACACCCCTTTCG  75 485
     DVU2454 NONE
     DVU2453 2557052 .. 2557087 - -15.5  -4.18983   GCACATAAATAAGAA    CATGGGCCGTGTCCG ACATTG CAGACAGGGCCCATG     TGCAAGAGGGAATGG 100 314
     DVU2451 2554963 .. 2554989 - -20.2  -3.82604   TCAGGGAAGCAAGAA         GCCCCGCCTTCC GAG GAAAGGCGGGGC         TTTTCACGAACGGAC 100 91
     DVU2447 2551260 .. 2551286 - -12.2  -3.55444   CCGCGATTCGTCAAA         CGCTACGCCGAC CTC GCCGGCATGGCG         GGTGAAGCTGTGGCC  75 294
     DVU2445 NONE
     DVU2444 2549297 .. 2549318 - -18.7  -4.02132   CTTGAAACGCAGAAA           CCGGGCCGC TTGC GCGGCCCGG            TCGTGTGTGTCCCGG 100 68
     DVU2443 2548350 .. 2548391 - -25.4  -2.99545   CGCACATACCACAGA CG-GTAAAGCCCCCGCGAC GAGAT GTCGCGGGGGCTTTACGCG TGATGCAGAATACGG 100 188
     DVU2440 2546356 .. 2546380 - -13.5  -2.75992   GCCTACGGAAGATGA          GGCGGGAACAG TCA CCGTACCCGCC          GGAACGATCATCAGA  72 36
     DVU2439 2544328 .. 2544338 -  -6.8  -3.45839   ATTCTGAAAGACGAA                 GCCT GTC AGGC                 TGTTGCGCCGATGGC  57 371
     DVU2437 2541026 .. 2541082 -  -9.4  -2.89447   GGGCAAGCACAAGTA GCGTTGCGTCGCCTCACTCCGGCA-ATG CAC CATGTGCCGGA-TGCGGCGATGCTTCGT CCCCGGACGCCCGCC  58 47
     DVU2434 2538380 .. 2538390 -  -4.6  -3.14468   GGCTAGCAGACGCAA                 CGCA GAA CGCG                 GATACCGTCCTGAAA  48 2
     DVU2433 2537882 .. 2537905 -  -2.3  -3.70773   GTGGAGACCGAAGAA          CAGTTCGCC TTCCTC GCCGGACTG           GGATGTGATGCCGTG  53 377
     DVU2430 2533214 .. 2533234 - -15.4  -4.82667   GGAGGACATGAAAAA            CGCCCCGG AACGA CCGGGGCG            CGAGATACGGCACGG 100 50
     DVU2428 NONE
     DVU2427 2531580 .. 2531601 - -12.9  -4.65933   GATGTCGAAAAGAAA           CGGGGCCGC CGAA GCGGCCCCC            TGCAAAGAACTTTTG 100 214
        rarD 2530573 .. 2530610 - -13.6  -3.02829   GATACTCCGTGAAGA  CGCCGG-GACGATACGGT ATGC ACCGTACCGTCACCGG-G   AGGCGGGTGTGCAGG  75 62
     DVU2424 2529191 .. 2529210 -  -7.8  -3.15663   ATCGACGGGGACGAA            GCCGACGAC GAG GCCG-CGGC            CTAGCCCTGCCCCAG  56 455
     DVU2422 NONE
     DVU2421 NONE
     DVU2420 2527409 .. 2527464 -  -9.8  -4.18197   AGGTCGCAGGGAAAA CCAGAGGAACATCCGCACGATGCA TTGTTCGG CACATCGTGCGGACGTTACGCTAA TTGGCGGATACGGTC  81 22
     DVU2419 2526466 .. 2526490 -  -6.3  -2.67143   ACACCGACGACATCA          CGCCAACGG CAGCCCC CCGACGGCG          GCACTCGACAGCAGT  48 152
     DVU2418 2525444 .. 2525478 -   -15  -3.29144   TGACGGCCCTGACAA     CAGACAGACCTTCGCC ACC GGCGGAGGTCTTCCTG     TCTCATCTGTCGTCT  82 384
     DVU2414 2520606 .. 2520630 - -10.6  -3.16564   CCGGGAGGGCAGGAA          GGGGGGCAGC AAGAG GCCGCCCCGC          CGCTGACGTTGAACC  64 226
     DVU2412 2515166 .. 2515203 - -28.7  -3.10012   AACCGCATCAGTCAA   CACGAGAAGGGGACACC GTAC GGTGTCCCCTTCTCGTG    TTCGTCATGAACCAC 100 295
     DVU2409 2512674 .. 2512686 -  -3.3  -3.19936   AACCACGGAACCCAA                CCACG GGC CTTGG                CATCTGATACCGCCC  44 86
     DVU2408 NONE
     DVU2407 2511543 .. 2511576 -    -7  -5.99154   CACGAAACAAAAAAA    GACCATG--ATGACAA TACG TTGTCATGACATGGTC     AAAATGATGCACCAG 100 341
     DVU2406 NONE
     DVU2405 2509939 .. 2509974 - -13.4  -2.57132   CGCGCCCCGGATAAC    GCTGCGGGAAGG GTCTGGAGTCCA CCTTCCCGCAGC     TTCCGGAAGCACAAG  71 177
        hdrC NONE
        hdrB NONE
        hdrA NONE
     DVU2401 NONE
     DVU2400 NONE
     DVU2399 2502901 .. 2502912 -  -7.2  -2.62184   CCCGCCGCCAGATTA                CGGC GAGC GCCG                 GATGGCAGACGGCAG  51 64
     DVU2398 2502169 .. 2502197 - -11.6  -2.61548   GGGGAGGAGAACCGA        CGTCCCGCGGCG TGCCG CGCAGCCGGACG        CAGACTAGCTGCGCT  65 30
     DVU2397 2500899 .. 2500939 -  -6.2  -4.41895   AACCGTGAAGCAAAA GCGGAGAC-CATGGACCCCG TGT CGGCGTC-ATGAATCTCCGG GATGGTGCCTGCGCC  74 338
     DVU2396 NONE
     DVU2395 NONE
     DVU2394 2496950 .. 2496972 -  -4.6  -3.55563   ACGTCAGCCCTTAAA           CGGCATGGCG CAA CGGCTAGCCG           ATGTCGTATTCCCGC  55 19
     DVU2393 2495582 .. 2495616 -   -15  -3.53224   CATGCTTCCCCCAAA     CCTGACCACTGCGGTC TGC GACAGCATTGGCCAGG     TCGCGCAGTCGATGG  83 97
     DVU2391 2493640 .. 2493666 -  -5.8  -4.64157   CAAAGAACTACAAAA         CGTCCATTCTGA TCA TCAGCAAGGACA         CTCTTAACGAATAAC  76 89
     DVU2377 2475384 .. 2475395 -  -2.2  -3.93695   TTCATTATTCACAAA                CATC GAAC GACG                 TAACCACTCGCACGA  54 3
        lysS NONE
     DVU2375 NONE
        lolD 2471138 .. 2471162 -  -2.7  -3.59979   CGCGTTCACCTGAAA          GGGCAGCACCA TGA TGGTGGTCTCC          TGCACGGCGGGTGCT  49 98
     DVU2373 2468523 .. 2468548 - -21.9  -4.13995   GGGCGACAAATGAAA         GGGGGCGCGGT TCAC ACCGCGCCCCC          CTTTCTCACATCCTG 100 41
     DVU2372 2468093 .. 2468104 -  -7.2  -3.06183   CGCACGGGCAGCCAA                GGCG CTAC CGCC                 CATGCCGAGGAAGGT  54 18
     DVU2371 2466338 .. 2466350 -  -5.5  -2.88544   TGGGAGGTGGATAGA                TACCG GCC CGGCA                GCGGGCCTTTTTCGC  48 136
     DVU2370 NONE
        lpxD NONE
        fabZ NONE
        lpxA 2463420 .. 2463446 - -13.1   -4.7254   ATGCTGCATGAAAAA        GGGGAAAG-GGC CACG GCCTCTTTCCCC         TCTGCATTGCGTTCT 100 50
     DVU2365 NONE
     DVU2364 2461153 .. 2461173 - -15.4  -3.60627   CCAGCCTACGGCAAA            GGGCCGGG ATGAA CCCGGCCC            TGATCATGCTACGAT  86 86
        thiM NONE
      thiE-2 2459389 .. 2459420 -  -3.1  -3.53091   AGGCTTGTCGGGAAA     GGCACGGACGTACAG GGAG CTG-AC-TCCATACC      CGGCCCCCATGTTCA  49 50
     DVU2361 2459058 .. 2459074 -  -3.7  -3.33744   TGGCCTTCGAAAAAG              GTCAC ATCGACA GTGAC              GTGGTGCAACGACAC  49 157
     DVU2358 2456027 .. 2456038 -  -2.2  -4.68593   CCCACGAGCGAAAAA                CG-GG CAG CCACG                GCCTCCTGTGCCTGT  72 128
     DVU2357 2454846 .. 2454872 - -19.4  -4.44245   ATATGACGCAGAAAA         GCCCCCCGTGTG GAA CGCACGGGGGGC         TTGAAGTTGTGGGAC 100 153
        trmH 2452412 .. 2452439 - -19.2  -3.21726   CCCCACAACAGGCAA        GCCCCCGAAGGA ACCA TCCTCCGGGGGC         TTTCATACGATGCGG  93 71
     DVU2352 2447196 .. 2447233 - -11.5  -5.40072   CGCCTTCGAAAAAAA  CGTGCCGCTACATATCC AGAAGA GG-TATGTAGCGGC-CG   GTCTTTTGTGCGGGC 100 284
         dut 2441867 .. 2441883 -  -2.1  -3.53811   TGCACGGCGGGCAAA              CCCGCCA TCC TGTCGTG              TCCTCGGGGTCGCGT  49 77
        argD 2440480 .. 2440503 - -19.6  -3.96327   AGGCGGCAGCACAAA          CCGGGGCGAC TCGC GTCGCCCCGG           TTTGACTATACCACG 100 53
     DVU2345 2439682 .. 2439723 - -12.6  -5.09245   TGAAAACGACAAAAA TACGAAGGTCGGAAGC-AGCG GCT CGCTCGCTTCCGACCTT-G-A CTGATTTTACAAACA 100 53
     DVU2343 NONE
     DVU2342 NONE
     DVU2341 NONE
     DVU2340 NONE
     DVU2339 2435383 .. 2435416 - -16.7  -2.62184   GGGGCGGCTACACGA     CTGGCGGGCGTGAAG TTCC CCCCACGCCCGCCAC      GAACGCTATTCCCAG  80 31
     DVU2338 NONE
     DVU2337 2433297 .. 2433319 -  -2.6  -3.54741   GATGATCCTCCGAAA           GCCAGATAAC GTC GCTAGTTGGC           CCTAGTTAACCACCC  49 17
     DVU2336 2431928 .. 2431954 - -15.9  -3.12999   GTATCCCATACGGAA        GGAG-GGCGCGG TCAC CCGCGCCCCTCC         GTATCTGCGTCTCGC  83 63
     DVU2335 2430115 .. 2430137 - -13.4  -3.30124   CCGCAGGGGGGAGAA           TCCGGCGACG GCA CACCGCCGGA           GGGCATGAAACATCT  77 249
         ndk NONE
        proC 2428518 .. 2428543 - -20.5  -3.29144   CCATGCCTGCGAGAA         CGCCCTCCGTC TTGC GACGGAGGGCG          TTCTTTCAATCACAT  95 75
     DVU2326 2422854 .. 2422880 - -17.3  -3.35358   CGAAACAACGATGAA         CCCCCGCCACG GCATT CGTGACGGGGG         TTTTCTGTATCATCA  91 67
     DVU2324 2419583 .. 2419620 - -23.6  -3.86015   TACCCCCTCCAGAAA   CG-TCGGGGGGCACCTC TCGAT GAGGTGCCCCCCGAACG   CATTCAGGGTATGGG 100 43
     DVU2321 2416880 .. 2416909 - -17.9  -3.65656   CCACCAGAGATATAA       CAGGCCCCCATGC TCAT GCATGGGGGCCTT        TCACACCCTGAAGCA 100 252
     DVU2315 2407435 .. 2407454 - -13.6  -4.24204   GATTTACATGCAAAA            GGGGAAGC TTCG GCTTCCCC             TTTGCGTTTACTGAA  93 216
     DVU2311 2404556 .. 2404587 -  -5.1  -3.52472   ATACTGTCAAACGAA      GGTGCTG-CAAGCC GCCGA GGGTTGTCAGCCCC      CCCTTCTCAGCCCGC  53 389
     DVU2308 NONE
     DVU2307 2400143 .. 2400184 - -21.7  -3.32109   GCAGACACGACAATA TCAGAAGGGCCGACAATGC TTGC GCATAGGCGGCCCTTCTGA  TGTCACAAAAATCCG 100 61
     DVU2301 2394471 .. 2394487 -  -5.1  -4.42667   TGAAAAGGAGCAAAA              TCATCCA TTG TGGAGGA              CATGCTACAGCAATG  71 30
     DVU2300 2394266 .. 2394289 -  -8.8  -3.14647   AGGGAGGACAGCGAA          CGC-CGCCCGC AAA ACGGGCACGCG          GAAGGCGCAAGGCTG  58 59
     DVU2299 NONE
     DVU2298 2392044 .. 2392097 - -13.2  -3.29461   GAATGGCGGGGAGAA CCG-CCGCG-TGCG-GCACCGGAGGCT GCA AGCCCCCGGCACACGCACCGTGATCGG TGACAGGCGCGCTGA  74 74
     DVU2297 2390973 .. 2391000 - -22.8  -3.24747   CTCGCACACGATGAA        GCCCCCGGAACG CAGT CGTTCCGGGGGC         CTGTCGTCATCACGA 100 156
     DVU2295 2387361 .. 2387390 - -20.1  -3.59109   CGAGACATGACAGAA       GCCCCCGCATTCC TTGC AGAATGCGGGGGC        CGCGACATCTGTCAT 100 49
     DVU2294 2385651 .. 2385689 - -18.9  -3.48276   CGCCTCTCGACAGAA  TG-CAGACGCCCCGCCGG AAAC CCGGCGGGGCGTTCGTCA   TAAGAACGTTCGTCA  95 164
     DVU2285 2375165 .. 2375186 - -15.1  -4.34402   CTCGCCATACGAAAA           GGGCCGCCC CGAA GGACGGCCC            TTTGTTGTCTCCGCG 100 65
     DVU2281 2369876 .. 2369892 -  -5.7  -3.53012   CCTTTGCCGTGCAAA              GGTGCGC CTG ACGCCCC              ATCCACACCGCGCCC  55 66
     DVU2279 2367825 .. 2367835 -  -2.4  -3.57144   GTGCGCATGTGCAAA                 GCTG ATG CCGC                 TTGCCATGACGAAGC  49 115
     DVU2278 2366898 .. 2366922 -  -2.7  -3.80595   ATATATACGAAAAGA          GGTTGCCATAC GCC GCACGGCAGCT          TTCACGCTACTCGGC  52 32
     DVU2277 NONE
     DVU2276 2365455 .. 2365492 - -11.4  -3.55761   GATTGAGCCGCGAAA  CGGCAACGCCCCGCACGTG CAA CACG-GCGGGGCGT-AC-G  ATGCGCATCGGCAGG  73 60
     DVU2274 2363719 .. 2363731 -  -5.5  -3.28712   CCCTTTTCTGCACAA                GCCAT GCC ACGGC                CCTTTCACAGCCGCC  52 86
     DVU2272 2361001 .. 2361033 - -13.4  -4.25256   GGTGGATGAAAAGAA     GA-AGGCGGGAGCCG GGTT CGGCCCCCGCCAGTC      GATCATGCCATTAGT 100 36
     DVU2271 NONE
     DVU2270 NONE
     DVU2269 2359661 .. 2359685 - -21.5   -4.4267   CCGGAAAACGCAAAA          GCCCCCTGTCG AGG CGACAGGGGGC          GGCAATGGCGGTGAA 100 65
     DVU2267 2359065 .. 2359104 - -14.4  -3.48064   TCCACAACGAACGAA  TGGCCTTTCTCCCTTGAA ATGC TTCTGAGGAGAAAGGCCA   GGATAACCTTATCCG  83 51
     DVU2266 NONE
     DVU2265 2358691 .. 2358721 - -11.9  -3.40597   TTGCGGATGCAAATA      TGCCCGGTG-CAGC GGGT GCTGACATCGGGCA       TGGATACGGCCTCAT  73 113
     DVU2263 2356530 .. 2356557 - -21.4  -4.42974   TCCAGAGACAAGAAA        GTGGGCGCATGC CACT GCATGCGCCCAC         TTCAAATCAAAACAG 100 164
     DVU2262 2356251 .. 2356276 -    -9  -3.94002   CACCACGCAAGCAAA         GGCTCATGGT TGTCAG ACCATGGGCC          TTTTTGCATAGCTCC  74 170
        rrmJ NONE
     DVU2259 2352755 .. 2352778 - -19.6  -3.51232   GGCGGCGTAAATGAA          GGAGCCCGCC GTAC GGCGGGCTCC           GGAACAGTCTAGCCC 100 34
        ruvC 2352035 .. 2352072 -  -9.9  -2.95298   GGCATTCAGCAGACA  CCGCGG-GCC-GACCTC CACGAT GAGGTCAGGCGCCCCGG   ACTTGCGTCCGGCCC  61 165
     DVU2257 2351869 .. 2351883 -  -6.4  -2.56596   GTTTCCATGAATGGA               GGTGCA GCC TACACC               AAAAGCCGCGCACCT  48 19
        ruvA NONE
        ruvB NONE
        thyX 2349458 .. 2349488 - -14.9  -3.55486   AGCTAATATCAAAGA      CAGGGCACCATCAG TACA CTGATG-TGCCCTG       CAGCATTTACGTTTT  85 49
      dnaA-2 2347648 .. 2347671 - -17.4   -5.9873   GCAGGACAAAAAAAA          CGCGGCCCCC GGAC GGGGACCGCG           CACAGATGCGTCATG 100 71
     DVU2251 2346758 .. 2346774 -  -3.5  -2.71731   TCCACCCGGCAACGA              CGCTGCC GAT GGTGGCG              CAAGCCCTGTCCGGG  40 191
     DVU2250 2344896 .. 2344927 - -22.4  -4.30809   GAACAGCCAGCAAAA      GCCCCCCGTATGTC GGAA GACACACGGGGGGC       TCGTTCGGCCGAAGC 100 50
     DVU2249 2344772 .. 2344786 -  -8.6  -3.89695   TGTCGAGAAAGATAA               CAGGAA TCA TTCCTG               TGTCAATGGCTTTCT  71 17
     DVU2247 2344007 .. 2344036 - -21.5   -4.0162   CCCGGACAGGACAAA       GCCCCCGCACACC TTGC AGTGTGCGGGGGC        TTCATGTGTCGTTGC 100 46
     DVU2245 2340136 .. 2340149 -  -2.3  -2.73994   ATGTGGCGAACACGA               CCTGC CGTT GCATG                ATGGCTGTCTCCACG  39 53
        glgA NONE
        glgB 2336644 .. 2336665 -  -7.9  -2.72733   AAAAGAGGAAACGTA           CCCCGACCA CCTG TGGGCAGGG            GCATTCTGTTGATGG  52 120
     DVU2242 2335414 .. 2335424 -  -3.2  -3.36327   GCAGGGCATCGACAA                 CTGC GAC ACAG                 GCGGCTGACAGAAGC  46 128
        pdxA NONE
     DVU2240 2332360 .. 2332402 -  -5.5  -3.39449   GGCGACGAACAGTAA CCCGGCACCACAGGAACAGT CATC AC-GCCCCCAGAATGCCGGG ACGCACCTGGCATTT  52 5
     DVU2239 2330755 .. 2330779 - -11.4  -4.07568   GCGTCTGGCGGAAAA          GCCCCGGCAT CGCCC ATGCCGCGGC          AAGGCAGAGGTACGG  82 183
     DVU2238 NONE
     DVU2237 2329066 .. 2329077 -  -7.2  -3.05384   TTCTCGCTCAGCGAA                GGCG TTCT CGCC                 GCCTGAGGCAAGTGC  54 204
     DVU2233 2326134 .. 2326144 -  -4.6  -3.16264   AACCATGCAGCAAGA                 CCCA GCA CGGG                 GCAGCCAGCATCCAC  48 155
      motA-2 NONE
     DVU2228 NONE
     DVU2227 NONE
     DVU2226 2318903 .. 2318915 -  -9.1  -3.42503   CGTGAACAGCTAGAA                CCGCA GGA TGCGG                CCGGTGTTGTCGCGC  65 7
     DVU2225 NONE
     DVU2224 NONE
     DVU2223 NONE
         ssb 2314933 .. 2314958 - -19.1  -4.28774   GGACTCAACGCAAAA         GAGGCGAAGCC TTTC GGCTTCGCCTC          TTCACATCTCATGTG 100 49
     DVU2219 2314177 .. 2314194 -  -8.4  -3.21276   TTCCGTTGCAGAACA             CGGCAG ACAGCA CTGCCG              CATTCGAAGTAGAGT  58 183
     DVU2218 2313015 .. 2313030 -  -4.7  -2.57132   TTCCTCCCGTACAAT              CATGG AAGCCA CCATG               TGCTCTCCCTGTAGG  43 96
     DVU2217 2312103 .. 2312147 -  -9.1  -4.72497   CACGCAGCAAGAAAA GCCCCGCTGGCCGATTCACGA TAC CCGGAAGTCTTCCAGCGAGGC TATCTGCTCACTCCG  93 401
     DVU2211 2306816 .. 2306839 - -16.8  -3.96298   CACGGATGAAGCAAA          GAAGGTCGCC CCCG GGCGACCTTC           TCTATTGCAACACCG  95 100
     DVU2208 NONE
     DVU2207 2303642 .. 2303663 -  -2.4  -5.00616   GTTGCTGTGAAAAAA           TAGTCTTT GTGCAA AAAAACTA            TTGTACAGCAAAAAA  77 23
     DVU2206 2302668 .. 2302695 - -18.5   -4.2828   CCCCACGCACCAAAA        GGCGGCGCATC GTCACT GATGCGCCGCC         TTCGCATATGCAGCC 100 268
     DVU2202 2297235 .. 2297267 - -15.6   -3.5951   ATATACACCATACAA     GACCGGCCCGGTGCA GCAA TGC-CCGGGCCGTTC      TTCGTGATGCCTACC  86 228
     DVU2199 2294472 .. 2294486 -  -2.7  -2.78384   TTTCCCCTCATTATA               GCGCG TACGG CGTGC               CACAGGCAAGAAGAC  39 6
     DVU2198 2294066 .. 2294089 - -15.4  -3.23274   CGCTCCAGAATTCAA          TGCCTCACGA GAAA TCGTGAGGCA           TTTCGCTTTGATACG  83 154
     DVU2197 2292297 .. 2292324 -  -9.8  -2.62613   GGGCAGCCGAAACAC        GCCGGGGGTG GACGACGA CACCCCTGGC         CAAACCGGAAGAGAT  55 465
     DVU2190 2289298 .. 2289339 - -10.3  -3.61398   GTTCTGCTTTAAGAA GAGCTGGACGCCTGCCATG GTTAAG CATGACAGGCGT-C-GCCC TGCGGCAGCTCGATA  70 4
     DVU2189 NONE
     DVU2188 2285924 .. 2285963 - -14.2  -3.42297   AAAAACTAGACAATA  CGCACGCGCGCACCCGTA CACG CATGCGTGCGCCCGTGCG   CGCATTATGTTCCGC  83 293
     DVU2187 2285049 .. 2285072 -  -3.1   -3.4072   GACTTCGCATGACAA          TTCG-CCGCG ATACG CGAGGCCGAA          CGCCGAAGGGCCACG  49 237
     DVU2186 NONE
     DVU2185 NONE
     DVU2184 2281631 .. 2281646 - -11.8  -3.54739   ACAAAACAACATCAA              GGGGCC TTCC GGCCCC               TTTCTCATAGGCACA  75 30
     DVU2179 NONE
     DVU2178 2277810 .. 2277825 -  -2.4  -5.35459   ACAGACCAGAAAAAA              CCGCAC CAAA GCGCGT               TAAGCACTGAATTTT  84 193
     DVU2177 2276013 .. 2276032 -   -15  -3.85509   GCAATAGAACGCAAA            GAGGGGCC GCAA GGCCCCTC             TTCAGTTGTGGGATG  89 347
     DVU2175 NONE
     DVU2174 2270154 .. 2270193 - -16.5  -4.99645   ACTCCACAAACAAAA  CAAGCCGGAGTTGCCCT GCTACA AGGGCAACTCCGGCGTT   CTGGAAACATGAATC 100 62
     DVU2172 2269729 .. 2269784 -  -5.8  -2.63596   CCTGACGCGATACCA GGGGCTGACGCGCCGCGCGTGACCGT ATGG ACTGACCCGGGAAGCGCATCAGCGCA CGCTCCCGAAGTTGA  46 18
     DVU2171 2268201 .. 2268216 -    -9  -3.01924   GAGGCCCCGCCAACA              GCTGCA TGGG TGCAGC               CGCTTCGTCAGCTGG  60 33
     DVU2170 NONE
     DVU2169 NONE
     DVU2168 NONE
     DVU2167 NONE
     DVU2166 NONE
     DVU2165 2264251 .. 2264308 -  -4.6  -3.06501   CAGAGGCCGAGGCAA CCCGAGGCAGCGCAGCCGGCAACGCAC ATGCA GGGCGTTGA-AGCGGTGCTGCGCCGTG CTGCGGTTCATGCCA  47 33
     DVU2164 NONE
     DVU2163 NONE
     DVU2162 NONE
     DVU2161 NONE
     DVU2160 NONE
     DVU2159 NONE
     DVU2158 NONE
     DVU2157 NONE
     DVU2156 NONE
     DVU2155 NONE
     DVU2154 NONE
     DVU2153 2252190 .. 2252214 -  -3.6  -2.63549   CACGTTGAACAATAC         CGATGCCTGTG GGAA CACAGCCAT-G          TTAACCTCCTGCCGC  39 26
     DVU2152 NONE
     DVU2151 2250744 .. 2250769 - -16.3  -3.68738   GCTCCAAGAAATCAA         GAGGCTTACGA GCAA TCGTAAGCCTC          TTTTTCGTTTCCGTG  93 84
     DVU2150 2249233 .. 2249261 -  -3.7  -3.02144   TCAGTGCCGCGAACA        CGCGGCGGACG ACATGCG CGTCCATGGCG        ACTCCCCGACGGAGG  45 41
     DVU2149 2247490 .. 2247508 -  -8.8  -4.13767   GTGGCTACGGCAAAA             CTGGCAGG AGT CCTGCCAT             ACCAGTCGTCTAGTC  76 35
     DVU2147 2243962 .. 2243976 -  -3.5  -4.08767   TCTATTGGCGTAAAA               GCGAC TAGCC ATCGC               CCCTTTGTTAGCACA  58 75
     DVU2145 2242754 .. 2242789 - -26.4  -3.89212   CAGTGACATATGAAA    CAGAAAGCCCCCTTCC GCAC GGAAGGGGGCTTTCTG     CAAGCGAAACTGCAC 100 251
     DVU2141 NONE
         tmk NONE
     DVU2139 NONE
     DVU2138 2235504 .. 2235529 - -19.7  -4.15703   GCGCACAAACAAGAA         GCGCCGCCCCG TTTC CGGAGCGGCGC          AGTGGCATCAGTAGC 100 33
       sucCD 2233258 .. 2233290 -  -9.8  -4.13767   CCCGCGACGGGAAAA     CCCCGGCG-GACGTC TCGT GACACCACTCCGGGG      TTCCCATGACAACCT  81 106
     DVU2133 NONE
     DVU2132 2228404 .. 2228449 - -18.9  -4.15453   CAAGGCATGGGAAAA GGCGGGGCTTCCCCCGCCTCGC GGT GCG-GGCGAAGGTCACCCCGCC TGTCATGTTCACTTG 100 145
     DVU2130 2226636 .. 2226659 -  -9.6  -2.80816   TGGTCACCGACCAGA          CCATGCCCGGC ATG ACCGG-CATGG          AACTCGCCGCCCATA  58 230
     DVU2115 2211382 .. 2211412 -    -3  -3.53343   AACCTGTGGGCCAAA       CTCCGCAAGCACGG CAT CCGTGCGGGCACGG       AAGACCTGCTCCAAC  49 248
     DVU2113 2208029 .. 2208054 - -21.9  -4.50976   CTTCAGAGCACAAAA         GGGCCGCCCGT TCAC ACGGGCGGCCC          TTTGCACATCTGACA 100 55
     DVU2110 2204486 .. 2204512 -   -18  -3.22298   CCCATGCAGCATGAA         GCCCCCCCGG TTGCGGT CCGGGGGGGC         TTTTCATGGCACATG  91 173
     DVU2105 NONE
     DVU2104 NONE
     DVU2103 2197741 .. 2197764 -    -3  -3.55444   GGCTGACGCCTGAAA          GGCATGGGAA GGCG TTCCCCCGTC           AGACTTCGCGCATGT  51 151
     DVU2102 NONE
     DVU2101 2189829 .. 2189848 -  -5.6  -3.15544   CTCGATGCGGAGCAA            CCGG-GCCG ACA CGGTTCCGG            CTATCTTGAAGTTAA  51 111
     DVU2100 2189221 .. 2189242 - -15.1   -4.7219   GATACGAACAGAAAA           GGGCGCAGC CTGT GCCGCGCCC            GTCCTTTTCAAGAGC 100 75
     DVU2096 2184740 .. 2184760 - -12.6  -5.93252   TCGAAAAACAAAAAA            GCCCATCC GCAGA GGATGGGC            GAACGGACGTTGTCC 100 239
        thiS NONE
        thiG NONE
        thiH NONE
     DVU2092 NONE
      thiE-1 2180521 .. 2180535 -  -5.6  -4.03696   AAGAACGATGACAAA               GGCACC GCA AGCGCC               AACCTATCCGGCCTG  65 29
     DVU2086 2175927 .. 2175982 - -24.2  -2.87683   AGAGTCCTGCAGATA TTACGACAGAACAGCAATGGCGCGCC ATCA GGTGCGCCATTGCTGTTCTGTCATGG GAGACGACGGGCCGG 100 173
     DVU2084 NONE
        relA 2168415 .. 2168436 -  -7.9   -3.8186   CAGGTGAATTAACAA           CCAGGCTTC CATC GACGCCCGG            AGACAAGCCCCGACG  65 162
     DVU2081 2167128 .. 2167142 -  -2.1  -3.29511   CGCAGTCCGTCATAA              CCTCTG CCTG CAG-GG               CTGAACGTCTCCTCT  45 5
     DVU2080 2166585 .. 2166596 -  -2.2  -3.68073   GAGGTCATGGAAGAA                TCCG TTTG CGAA                 GAGATACCCGAGGCC  52 188
     DVU2079 2163583 .. 2163608 - -16.3  -3.77808   CCGACCAGAACATAA         GAGGTCTACGA AATT TCGTAGACCTC          TTTCGTTTGGTGCAC  93 66
      cheB-2 NONE
     DVU2077 2160216 .. 2160229 -  -2.4  -3.35597   TGGATTTGGCAAACA               GTGA CATCAC TCAC                CCTCGCTGTCTTGTT  45 18
      cheR-2 NONE
     DVU2075 NONE
     DVU2074 NONE
      cheY-2 2157437 .. 2157455 -  -2.2  -2.76261   GTGGAACCCCGAAAC             CGGCAGGG AAG CTACGCCG             CATATCTGGCCTGCG  39 68
      cheA-3 2154082 .. 2154101 -   -15   -4.8048   CCTCGACACGAAAAA            GGGCCACC TTCG GGTGGCCC             TTCTCTTTTGCGATG 100 57
     DVU2070 NONE
     DVU2069 2149669 .. 2149693 -  -4.9  -3.96148   GCCTTGGACGAGAAA          CGGCGCATCAG GAA CTGATGCATGG          TCGCCATGAACCTGT  60 310
     DVU2068 NONE
     DVU2067 NONE
     DVU2066 2146152 .. 2146168 -  -2.9  -3.06315   CGAACAGGGCGAACA              GGGCGAA CTC TTCAGCC              AGCGTACGAGGGATG  43 49
     DVU2065 2145574 .. 2145584 -  -8.2  -3.18023   TGACCATCATCAAGA                 GCCC GGT GGGC                 ATGCCCGGTCGCGCC  59 348
     DVU2057 2133215 .. 2133236 -  -2.2  -2.78384   GTGGCGCTGACCACA           TCC-GCCCG CATCC CGCGCTGGA           ACTCATTTGCACATC  39 153
        metG 2131081 .. 2131114 -   -11  -3.19285   CACGCGAAAGATAGA     CGAAGCCCCCTATC TTCATC GGCAGGGGGCTTCA      TTGCGTATTCTATGC  67 54
     DVU2054 NONE
     DVU2051 2127270 .. 2127296 -  -3.1  -4.55118   CAAGCCGACAGAAAA        CGGCCACATCGAA AGC TTCAAT--GGCCG        GTTTCGGGAAGAGAG  69 372
     DVU2048 2125496 .. 2125532 -  -5.1  -2.91274   GTGATGTCAATGACA    GCAGGCTCACCAAGCAA AGA TTCCTTCCTGAGCGTGC    AGGAACTGGTTACCG  46 144
     DVU2036 NONE
     DVU2035 2115982 .. 2115996 -   -10  -2.52516   GCGCCCAGCATGAAC               GGCTGA CCA TCAGCC               CCATCAACACCAAAG  59 413
     DVU2031 2112757 .. 2112785 - -13.2  -2.63089   CATTAGTCCAAACAG        CCCCTCTGCCTC GCTCG GAGGCAAAGGGA        GATTGAATGTTCTGC  67 218
     DVU2028 2110824 .. 2110834 -  -2.4  -3.66095   AAACTGCGAGCCAAA                 GGAG ATA CGCC                 TGCTCTTGGTGGCTT  50 359
     DVU2026 NONE
     DVU2025 NONE
     DVU2024 NONE
     DVU2023 NONE
     DVU2022 NONE
     DVU2021 2100763 .. 2100775 -  -4.1  -3.72576   CGGTCGTTCATGAAA                GATTC CTT GAACC                GCGAAAGGCGCTAAA  56 5
     DVU2020 NONE
     DVU2019 2096136 .. 2096154 -  -4.4   -3.2614   CAGGGGCCAGACGAA             CCCACGGA AGA TCCGATGG             CTTTTGATTTTGCTT  48 47
     DVU2017 NONE
     DVU2016 2093682 .. 2093694 -  -6.3  -3.00003   TGATTATAACAATCA                GAATG ACT CATTC                CATCTGTATACACAG  48 95
     DVU2014 NONE
     DVU2013 2090644 .. 2090661 - -10.5  -5.53991   TATTGATGAAAAAAA             GGGGAGC CGAA GCCCCCC              CTTCATCTATTTACC 100 32
     DVU2012 2090281 .. 2090291 -  -5.4  -2.52896   CTATTTTTCAATGGA                 CCTA TTC TAGG                 GGAGGGCTACACTGT  43 133
     DVU2011 2089946 .. 2089956 -  -2.4  -2.75294   TGAAATCCGCCAAAT                 CGCG CTT CTCG                 GCTGGCCTCAAAGCT  39 33
     DVU2010 2089075 .. 2089092 -  -5.6  -3.54129   GATACTCCTCCTAAA             TGGCAA CGTCAC TTGCCA              TAGCTGGAACTGTAA  55 52
     DVU2008 2088552 .. 2088568 -  -2.3  -3.38326   CACAACTTCAATCAA              CTTAACA TCA TGCTAAA              ATAGGTATATCTAAC  45 75
     DVU2007 NONE
     DVU2006 2087385 .. 2087398 -  -2.3  -3.90464   GCCGAAAGAAGACAA               CGAAG GACA CTACG                CAGCCTGATCAGCGC  54 339
     DVU2003 2084683 .. 2084693 -  -4.6  -3.51235   CGACATACACCACAA                 GGCC TGA AGCC                 CTGTCGCACAGCCTC  53 309
     DVU2000 2082569 .. 2082594 - -19.1  -5.27206   CATACACAACAAAAA         GCGCGCATGGA ATAT TCCATGCGCGC          TTGCGTTTACTGGTT 100 85
     DVU1997 2078453 .. 2078474 -  -4.5  -3.67611   GCGACCGCAAGACAA           GACG-AGAAA TCT TCTCTGCGTC           TTCAGGCACTGCAAA  53 202
     DVU1993 2072150 .. 2072182 - -14.8  -3.25823   CGCGGGTCACACGAA      CGGCCTCCCCCCAC ACATG GCAGGCGGAGGCCG      CGTCAGTACGTCAAG  82 53
     DVU1992 2070978 .. 2070995 -  -7.7  -3.54424   GGCGACTGCTGGAAA             TGGACGA GTAC TCGCCCA              CGCGCTGGTTCGATG  60 452
     DVU1989 2068832 .. 2068846 -  -2.1  -2.70932   TTGTGCGGTTAATCA              GGCGCT TGAT AGC-CC               ATATCATGGGATATT  39 4
     DVU1988 2068078 .. 2068090 -  -4.7  -2.85013   AGGGCATAACATAAT                CCGCC TCC GGCCG                GGTGCAAGCCCCCTT  46 52
        uvrA 2065036 .. 2065077 - -17.3  -3.90744   CTTTTCCCGAAAGAA TGAAGGGCCACCGCCTTGC CGAG GCAAGACGGCGGCCCTTTT  CAGACGTGATACTCC 100 87
     DVU1985 2062791 .. 2062814 - -19.6  -4.21194   CGGCATGATGCAAAA          CGGGGACGCC TCAC GGCGTCCCCG           TTGCATATGCCCTGC 100 83
        rhlE 2058663 .. 2058685 -  -5.5  -3.71321   ATCAAACGGGAACAA           TACCGCCCG TTATT CGTACGGTA           CGCGCCGCTCATCGC  60 219
     DVU1981 2057606 .. 2057641 -   -14  -2.62184   GCGTGTTCCAGACGA    TTGTTCAGGCCGGGGA GATT CCCCCGGCCTGAAAGA     ACGAGCATCCAGGTC  71 407
     DVU1979 2054834 .. 2054845 -  -2.2  -3.49777   GGCCAGAGAGTAGAA                GCTC CTGT GAAC                 GGGTCTTGGAGTATC  47 252
     DVU1978 NONE
       groES 2052644 .. 2052658 -  -2.8  -2.72344   TGGTACGGGGAATTA               CTCG ATGATGG CGAG               GATGTCGTCTTCGCG  40 8
       groEL 2050905 .. 2050930 - -16.9  -4.57209   ACACCAATGACAAAA         GGGCCGGCATC CGAA GATGCCGACCC          TTGCAAGTCTCAAAG 100 53
     DVU1975 2048963 .. 2048991 -   -16  -3.95449   TTACAAGACACGAAA        GTGCCCGCCTGC GAAAG GAAGGCGGGCAC        TTCTCATCCATGTCC  95 49
     DVU1972 2046695 .. 2046725 -  -5.3  -3.01791   ATCGGCGGTCGAAGA       GGACATGCGTGGC TGCCC GCGCGGCATGTCC       TACCTCGATGGTATG  47 106
     DVU1971 2045815 .. 2045836 - -17.3  -3.38786   TACAGTGAACACGAA           GGGCCACGG TCAC CCGTGGCCC            TCATGCGCCCGCCTT  91 83
     DVU1966 2042049 .. 2042072 -  -4.6  -4.87665   CCTTATTCACAAAAA          GACGTTCT CTGCCTTC AGAACGCC           ACCTCTCTCCCCTGC  81 200
     DVU1964 2041366 .. 2041382 - -15.1  -5.26875   GTTGCAATGAAAAAA              CGCCCCC GGT GGGGGCG              TCTGAAGCGACAAGG 100 51
     DVU1963 NONE
     DVU1962 NONE
      cheW-3 NONE
      cheA-2 2035597 .. 2035607 -  -4.6  -3.39668   CTGGAAATCGGAGAA                 CGGG CGG CCCA                 TGTGAAACACCTGGC  51 359
     DVU1957 NONE
     DVU1956 2029119 .. 2029147 - -10.9   -4.7373   CCAGCGCATCAAAAA        GCAGCCTGGGCGG CTA CCACCCAGGCTTT        TATATGTGGCGGCCC 100 66
     DVU1952 NONE
     DVU1951 NONE
     DVU1950 NONE
      nifA-1 2021005 .. 2021030 - -19.7  -3.73414   GACACCATATGGAAA         CGGCCCGCCGC ATGA GCGACGGGCCG          TTGCATTTTCACAAG 100 78
     DVU1941 2014082 .. 2014099 -  -8.4  -2.79133   GAACCTCCGATTACA             GCGGTG TTCGAG CACCGC              TACAGCGACCCGAGG  54 25
     DVU1940 NONE
     DVU1939 2011171 .. 2011203 - -27.9  -2.78816   CGACCTTGGAGCATA      CGCAAAGGGCCGGTC TTG GACCGGCCCTTTGCG      TATGAAACCGAAAGA 100 43
     DVU1938 2010729 .. 2010740 -  -5.8  -4.26386   GTAAAAACCAAAGAA                GTGC AAAA GCAC                 TATTTTGCGCATCAA  71 185
     DVU1937 2009568 .. 2009594 - -20.2  -5.37043   ACGTTAGACAAAAAA         CGGGTGCCGGAA CGA CTCCGGCACCCG         CAACGGTCTGCTACT 100 36
     DVU1936 NONE
     DVU1935 NONE
     DVU1934 2007117 .. 2007139 -   -22  -5.31456   GCAACCCACAAAAAA           GCGGGGCGGC AAA GCCGCCCCGC           GTGCCTGCATCAGAT 100 35
     DVU1933 2006449 .. 2006479 - -21.2  -3.53811   TCCATGGTGCCCAAA       GACGAGGACCCCGC CAT GCGGGGTCCTCGTT       GACACTGACAGTTAT 100 81
     DVU1920 1994414 .. 1994444 - -22.7   -3.4252   CCCCATGTATGACAA       GGGCCGGAGGCAT ATCTA ATGCCTCCGGCCC       TTTCTGCATCATCAA 100 37
     DVU1916 NONE
     DVU1915 1990175 .. 1990218 - -15.5  -3.47494   ATCGAAGCAGGAGAA CGACCTCGAGCCCATGTCCGA AGCC TCGGTCATGG--TCGAGGTCG AGGGCATCATCGAAC  90 396
         ugd 1982128 .. 1982153 - -21.9  -3.60948   CAATACATGCTGAAA         GCCCCTCCGCC TGTC GGCGGAGGGGC          TTTGCGTCAAACTGT 100 112
      cheW-2 1980891 .. 1980915 - -11.4  -4.62783   CATGTACGGCAAAAA         GCCGCCGAAGC TGAA GCC-CGGCGGC          GTATTGCCAGAAGAC  95 50
         mfd 1977355 .. 1977386 -  -2.2  -3.65046   CCGCGACGGGAACAA      CAGCACAAGCCCAT GGGC ACCGCCTTATGCCG       ACGAAGGGGTTGAAT  49 18
     DVU1902 NONE
     DVU1901 1975244 .. 1975261 -  -5.5  -2.53263   TTCATCCGCAACCGA             CCGCGAC CGTC ATCGCAG              CCATCGGAGCAGCGG  45 62
     DVU1900 NONE
     DVU1899 NONE
        glyQ NONE
        glyS 1970463 .. 1970475 - -10.5  -2.79492   CTGTCAAGCGTAAAG                GGCCC GAT GGGCC                TACATCTGCAACGCG  60 25
        rpsT 1970048 .. 1970071 -   -16  -4.38129   ACACAAGCACGAAAA          GCCCGCCGAC ATCT GTCAGCGGGC           TTCTGGTATCGATAG 100 50
     DVU1894 1967786 .. 1967811 - -19.1  -4.64844   CGGAGACAGACAAAA         CGGCAGCCCAT GCAG ATGGGCTGCCG          TCTACGTATATGGAC 100 152
     DVU1892 NONE
     DVU1891 1963606 .. 1963636 - -21.3  -4.06678   ACGTATGCACACAAA       GGCCCTTCCCTGT GATAT ACAGGGAAGGGCC       TTCTTCGTATTCGCT 100 88
     DVU1888 1960423 .. 1960445 -  -7.6   -3.5672   ACGGCAACAACAATA           GGCGGACGCA TCA CACGTCCGTC           GATGTCCCCCCCTCA  62 13
     DVU1887 NONE
     DVU1886 NONE
        gatB 1956373 .. 1956398 - -21.9   -4.4767   CGAGGCATGACAAAA         GCGGGGGGAGG TCTC CCTCCCCCCGC          ATCATGGGCTGCATG 100 104
     DVU1884 1953481 .. 1953499 -    -8  -3.03159   GGAAGCCTTCGAAGA             GGCGGCCC GCG AGGCTGCC             CTCGCGACGCGCACA  54 276
     DVU1880 1948395 .. 1948411 -  -9.3  -3.66874   TGAATGGTACGCAAA              CCCCCGG CTG CCGGGGC              GGAAGGGACGGGATG  68 378
     DVU1879 NONE
        ltaE 1946189 .. 1946215 - -20.2  -4.67048   TGAGCGCAAAAGAAA         CAGGCCGGAAGC TCT GCTCCCGGCCTG         TTGTCATCACGTGAG 100 45
     DVU1876 NONE
     DVU1875 NONE
        clpB 1940813 .. 1940866 - -15.5  -2.96692   GAGCAGCACCACAGA GTCATG-CCGCTACCGACCACGACC TCAAGC AGTCGTGGTCGGCAGCGGGCA-GAG AGTCTTATTCGATTC  79 30
      ppiB-2 NONE
     DVU1872 1939614 .. 1939631 -  -4.1  -3.21276   GCGGTTGTGACAAGA             CACGC TTGTTCTT GCGTG              TTCAGCAACAGCCTC  47 27
        aspA 1938085 .. 1938096 -  -2.2  -3.28924   GATTCCTCTGCAGAA                CGGA CCGT TCCA                 TGACCAGCCTGTACA  45 81
     DVU1870 1937028 .. 1937061 - -18.1  -2.79312   AAAGCTGCGACGACA     CGGGGCCCGCCATCC ATCC GGATGGCGGGCCTTG      ACTCATCTGCTCGGG  86 64
     DVU1858 1925781 .. 1925817 - -25.4  -3.57462   CATGGCATCTTCAAA    GCAGAACAGGCAGGGA TTCTC TCCCTGCCTGTTCTGC    TACCAGCCCCTGCAC 100 25
     DVU1857 1923419 .. 1923453 - -17.3  -4.35116   CACGGCAGATGAAAA     CAGAACAGGCAGGGA GTTCA TCCCTGCCTGTTCTC     GTTTGTGGCTATGTG 100 47
     DVU1856 1922843 .. 1922871 -  -7.3  -3.95555   ACAACCATGGACAAA        GGCCTATCGCATC GCT GACGCGTCAGGAC        TATGCCTTGAGGCAT  70 405
     DVU1853 1921006 .. 1921017 -  -3.6  -3.54424   CCTGACTCCTTGAAA                CGAC CGTG GCCG                 CGACGAGGACTCTCG  51 84
         pcm 1917436 .. 1917459 -    -6   -3.0782   GAAGTCCGGAAGACA          TCGACTACCA GCCG TGACAGCCGA           CAAGGTCGACGAAAC  49 6
     DVU1848 1916721 .. 1916741 -    -6  -4.56597   CGTTGCCCGTAAAAA            CGCACCGG GCGTG CCTGCGCG            TAAGGTAATGAAAAA  76 127
     DVU1847 1915750 .. 1915780 - -16.1   -3.1012   AAAGCCGCAAAAGGA       CGCGGCGGCGCCC GCAAG GGACACCGCCGCA       CTGGAATCAGGCATG  84 32
        pgsA 1915086 .. 1915103 -  -5.5  -4.37886   TCATTCCGCATAAAA             TCTTCCG TGCA CGGAGGA              GGACCACCTAGCCTG  71 33
     DVU1845 NONE
     DVU1844 NONE
     DVU1843 1913535 .. 1913558 -  -2.2  -2.80816   GGTTGACGCACCACA          CGCGAAATGC CTCA GCTGTGCGCG           CGCGTTTCAAGACGT  39 13
     DVU1842 1912496 .. 1912531 - -18.4  -4.07678   CTGCAAAACACGAAA    CCGGAACCCGCAAC AGGAAAAG GCTGCGGGTTCCGG     CACGAAAAGAAACTA 100 38
         fbp 1911420 .. 1911430 -  -6.8  -2.53911   GTAACCGCGAAGGTA                 GCTC CCT GAGC                 GGTCTCCTCAGGCCC  48 33
     DVU1840 1910295 .. 1910335 -  -2.3  -2.74597   TTTAGAGAGATATTA  GCGGTGCCCTGCCGTGT CAAGAGC ACCCGGCAGGTCCCTGA  CGGTAGTCATCAGGG  39 1
         trx NONE
      trxB-2 NONE
     DVU1837 1908184 .. 1908203 -   -15  -4.79756   CATACAACGCAAAAA            GCCCCGGA TTCC TCCGGGGC             TCATGGCAGTATTCG 100 50
     DVU1835 NONE
     DVU1834 NONE
     DVU1833 1898435 .. 1898452 - -12.7  -4.43012   AGCTGAATACGAAAA             GGCGGTC TTTC GACCGCC              TTCTCGTATTCAGCA 100 59
     DVU1829 1895239 .. 1895265 -  -6.4  -3.21099   GCCCGTCAGCAGGAA         CTCGTCGCGCGC TCT GCACGCATGGAG         GATACGGTACTGCCT  54 211
     DVU1824 1889396 .. 1889424 -  -2.4  -2.72144   CGATGCTGTCGAAAC       CGGTCAATCGTTC AATT GAA-GAATGCCCG        CTCAAAGCGCCAATT  39 116
     DVU1823 NONE
     DVU1822 NONE
     DVU1821 1885775 .. 1885804 - -16.5  -3.59315   GCAACCATGCCGAAA       GCCCCCGC-CCTTC GAA GAAGGAACGGGGGC       GATCCCGCAAGTCAC  91 127
        yajC 1884987 .. 1885021 - -17.9  -3.60792   TGTTCAACGGCGAAA     GGGCAAGCACGCACC GCGTT GGCCCGTGCTTGCCC     CAGGGCGTGACGCCT 100 44
        secD NONE
        secF 1882156 .. 1882184 - -23.2  -5.31275   GTTTACGATAAAAAA        GGGGGCGGTGGC GCGTG GCCACCGCCCCC        TGTCAGGGCTGAAGT 100 51
         cyf 1881696 .. 1881725 -  -4.3  -3.91984   ACAGGCCGCAAACAA       CATCACGCACGCAC GGT GTGCA-ACACGATG       CAGCCCAGACATACG  58 47
     DVU1816 NONE
     DVU1815 NONE
     DVU1814 NONE
     DVU1813 NONE
     DVU1812 1876660 .. 1876680 -  -3.9  -3.56821   ACGAGACTCCTGAAA            CCGTCATGA CAG TCATGTCGT            CGCCTGTCACTGAGT  53 32
     DVU1811 1875746 .. 1875772 -  -2.1  -3.22653   ATCACCTGCACAAGA         GGATGCGACCA GAGCA TGTACGCCTCC         GAAGGAGTCAGAACA  43 33
     DVU1810 1875246 .. 1875290 - -19.4  -3.02511   GGTATCCCCGCAACA TCGACGCAAAAGGGCC-CCCC GAGA GGGGTGGCCCTTTTGCGTCTG CCCATTACAGCGCAT  91 75
        mgtE 1869953 .. 1869975 - -14.9  -3.68529   ATTCGATTATGCAAA           GAGGCCGGA ATGGA TCCGGCCTC           TTTGCGTAGCATGAC  88 206
     DVU1804 NONE
     DVU1803 1865133 .. 1865144 -  -7.2  -3.32647   GTCGAACGACACGAA                GCCG CACC CGGC                 GTGCCCTGTGTCGCC  55 251
     DVU1801 1863024 .. 1863052 - -16.8  -3.39449   CTCCAGCAATACCAA        GGCGCAACCGGA GAAGA TCCGATTGCGCC        TGTCCATGTCCTTTC  88 55
      fusA-2 NONE
     DVU1798 NONE
        ksgA 1858345 .. 1858359 -    -7  -2.78715   AATGGGCTTACCAGA               TGCGGC CAC GCCGCG               CAACAACCACAATCA  49 79
     DVU1796 NONE
       hup-3 NONE
     DVU1794 NONE
     DVU1793 NONE
        rpsU 1857322 .. 1857351 - -20.1  -3.07227   GGATGAAACGAGACA       CGGGAAACCCGGA TGGA TCCGGGCTTCCCG        TTCAATGCGTGCGTC  93 79
     DVU1791 NONE
     DVU1790 NONE
        dnaG NONE
        rpoD 1850971 .. 1850994 - -11.6  -3.91897   GCTGCCATGTACAAA          TGGGGCGACC CGAA GGCCGCCCCG           AAGTCGATCAGCTCT  81 33
     DVU1787 1850130 .. 1850144 -    -5  -3.53444   TTATGGCCTCGCAAA               CATACA CTA TGCATG               GCCCTATACCCCACC  53 29
     DVU1786 1848724 .. 1848751 - -22.8  -4.73388   AAGCGCCATGAAAAA        GCCCCCGGCATG TTGT CATGCCGGGGGC         TTCATTCTACCGAAT 100 331
     DVU1783 NONE
     DVU1782 NONE
     DVU1781 1843894 .. 1843917 - -19.6  -5.42259   GTACCGTCAAAAAAA          GGCCGGGACC ATTC GGTCCCGGCC           CGGTCTGCCATCACT 100 36
     DVU1780 NONE
     DVU1779 1843140 .. 1843150 -  -2.4  -2.57564   TCACTCCGGTAGAAT                 CTGG CAT CCGG                 CGGCGGCGCGCACGA  38 51
     DVU1778 NONE
        cynT 1840965 .. 1840982 - -12.7  -5.62219   AACAGACGAAAAAAA             GGCCGGA CTAA TCCGGCC              CTGAAGTCCATGCAA 100 53
     DVU1776 1840579 .. 1840626 -  -8.5  -2.91264   GGGCGTAGGGACAGA GGC-TCCGT-CTATGCGCAAAGC ATGA GCCTTTCGCACGGCACGGATGCC ACCGCCGCATTCTCT  55 187
        ribB 1839741 .. 1839761 - -16.1  -4.39166   GGCCATACATGAAAA            GGGGCGCCC GCA GGACGCCCC            TTCATTTTCCCTTCA 100 156
     DVU1772 NONE
        hydC 1834332 .. 1834358 - -17.2  -4.52589   CGCGGCGACAGAAAA         GCCCCCCGACGC GCA GCGCAGGGGGGC         GGAAAACGTCAGCAC 100 51
     DVU1763 1826652 .. 1826678 -  -3.6  -3.68292   AGCCCGAACAGACAA         TCCACGGGCACA GGA TGCGGCGATGGA         TGTGCTGGTTATCAC  54 203
     DVU1760 1824721 .. 1824752 - -13.6  -5.18715   ACAAAAAGAAGAAAA      CGGGGCCCCCCCGC TGCT GCGAAGGGGCCTCA       TGGTCAATGCTTGAG 100 226
     DVU1759 1823794 .. 1823818 - -15.7  -3.75169   TAGCACCGCATGAAA          CGCGCCGATGA AGG TCCTCGGCGCG          TTTCATGTATGAATC  90 153
     DVU1757 1821095 .. 1821139 - -10.8  -3.01712   CCCTCTGCGCGAAGA CGGCACG-GTCAACGACGA-GC GAT GCGTCATCGTCGATGCGCGCCG CCCCGTCTACACCGA  66 493
     DVU1749 1817771 .. 1817783 -  -2.7  -4.28361   TTAAGCTTACTAAAA                TTACT GAT AGCAA                CAGAATAGCAAAGGC  63 338
     DVU1744 1811088 .. 1811136 - -11.8  -3.58726   GTGGCCCACAGAGAA GATGCGCTGCATTCCCGCAAGGCC GAG GGCCTCGCGC-AGCGCAGC-CATC ACCTCCCACGACCGC  75 72
     DVU1743 1810402 .. 1810415 -  -3.1  -2.88544   CGGTATCTGCACATA               GAAAG AGGA CTCTC                CATGCTACAGGCCGT  42 272
     DVU1741 NONE
     DVU1740 1808455 .. 1808480 -    -4  -3.30969   AGCCAGCAAATTCAA         GCGGCTCATT GAACGA AATGAGCTAC          TGCACGAGATGGACA  48 123
     DVU1739 NONE
     DVU1738 NONE
     DVU1737 1806319 .. 1806336 - -14.1  -4.55887   CCCCAAAAACAGAAA             GCCCCGC TCAA GCGGGGC              TTCTTCATGACCGAC 100 79
     DVU1734 1804314 .. 1804329 -  -3.2  -3.59698   TCATCTCAGAGAGAA              TGGTCG CTGA CGACAA               CCTTGCCGGTCAACT  51 501
     DVU1733 1802880 .. 1802899 -  -6.4  -3.01712   CTGGGGTGGGCAAGA            CACGGCTT GTCG AAGCCCTG             TTCGATGACAGGGTG  51 233
     DVU1732 NONE
     DVU1731 1801152 .. 1801163 -  -2.2  -3.15861   CAGCATCCGCATCAA                CGACC AGT GG-CG                TGTGTGCTTTGTCTG  42 509
     DVU1728 1800230 .. 1800275 -  -5.9  -3.53224   CACGCGGCCCGCAAA CCCTCCGGTGAGAATGTCGAG CCAG CCCATCACGCCCGCCCGAGGG CCATGTCGCAGCCCC  55 9
     DVU1727 NONE
     DVU1726 1799574 .. 1799624 -  -7.4  -3.64703   CGGGGGCCACTGAAA GTCCGGTTGCCGCCGCC-CG-CCG TGGAG CGGACGAGGCGGGAGCTACCCGCC GGGTGAACCGGCCCC  62 65
     DVU1725 NONE
     DVU1724 NONE
     DVU1723 1796769 .. 1796790 -  -2.3  -2.62192   GGCGACGCAACGAAC           GGAGCACC TTCATGC GGT-CTCC           TCCTGTGTGAGGTCG  38 13
     DVU1722 NONE
     DVU1721 NONE
     DVU1720 NONE
     DVU1719 NONE
     DVU1718 NONE
     DVU1717 NONE
     DVU1716 1791828 .. 1791847 - -16.4  -3.53091   ATGTCTTCTCCGAAA            GGGCCGGG TCAC CCCGGCCC             CGTTGCTGTTACTTC  89 34
     DVU1715 1791190 .. 1791204 -  -5.6  -3.19192   CCGGAGCGAACGGAA               CGGCTG ACG CAGCCC               GAAGGCGAAATCCCG  51 48
     DVU1714 NONE
     DVU1713 NONE
     DVU1712 1786660 .. 1786672 -  -3.3  -2.55896   GTCACGAACTAATAG                CTGGG ATA CCTAG                AGGGGAAAAGATCCC  39 99
     DVU1711 1786196 .. 1786242 -  -3.7  -5.28778   ATGATGCAGAAAAAA TTAGAGGAAACAGGCTCCGACC GTGA GGCCAAAGCCAACCCCCTC-AA GAGATCAGGGCGTTG  88 295
     DVU1710 NONE
        hsdM NONE
     DVU1708 NONE
     DVU1707 NONE
     DVU1706 1782488 .. 1782500 -  -4.8  -3.65046   GGTCCATTGCAATAA                CCAG ATCGG CTGG                TTTTAAAGCAAAACG  55 49
     DVU1705 NONE
     DVU1704 1781140 .. 1781171 -  -2.9  -3.86015   CAGGCTGGCTACAAA      GCACGGTTTGATG TTGCAG CATCGAGCCGTGT       TTTTCTTTGTGCCCT  56 60
     DVU1703 NONE
     DVU1702 1776897 .. 1776913 - -12.3  -4.16842   GGCACCCCGAACAAA              GCCGCTT TCA AAGCGGC              TTTTTTTGTCTATAC  86 110
     DVU1701 1775406 .. 1775419 -  -6.7  -3.74693   TCTCATTCCATGAAA               TCCAC ACCA GTGGA                CATGCTTTCCGGCAA  62 373
     DVU1698 1772605 .. 1772629 -  -4.2  -2.87931   CGCAGCCCCGACAGA         CGCCTGCGCTA CGGC CAGCGC-GGAG          TTGATGTCATCCATT  44 482
     DVU1697 NONE
     DVU1696 NONE
     DVU1695 NONE
     DVU1694 1770788 .. 1770818 -  -9.7  -4.57353   GCGCACCATAGAAAA       CAACGGGTTACGC GAAAT GCGCAGCCCGTTA       TTTTTTGTTGTGCTA  91 86
      gltX-1 1769463 .. 1769476 -  -4.5  -3.41024   TCCCTTAAGATAACA               GGACA CAGC TGCCC                CTAGCATAGCGGTCA  51 160
     DVU1692 1768813 .. 1768848 - -20.6  -3.84514   AGGGGAACCATGAAA    CAAAAGGCCCACCTCC AAAC GGAGGCGGGCCTTTTA     TACGGTTGACTTAGC 100 222
     DVU1682 NONE
      mreB-2 1758861 .. 1758871 -  -2.4  -2.64616   CGGGGATGGACATGA                 TCCG CTC CGGG                 GGAAATCAGTTGATA  38 31
        suhB 1757649 .. 1757674 -  -9.7  -2.63723   TGCCCACGAACGAAG         CCGGCAG-GCAA CGT CTGCGCCGCCGG         GTCGTGCTGGTGGCA  55 418
        rimI NONE
        tpiA 1756267 .. 1756280 -  -5.9  -3.05384   CCTCCTCGGACGGAA               CGCGC GGCT ACGCG                TCATGCCAGAATGAT  49 26
        secG 1755756 .. 1755780 - -10.8  -5.69262   CCACAAAAAGAAAAA          GGATTGCAGC GGCCA GCTACAATCC          TTTCATCTTTCATTG 100 138
     DVU1670 NONE
        rluB 1748959 .. 1748994 -   -22  -3.70553   CAAGCGAAGACACAA    CAAGAGGCAGCCGTCC TTCG GGAAGGCTGCCTCTTG     CTTATATCGATGAAA 100 137
     DVU1664 1743815 .. 1743834 -   -15  -3.80625   CCCTGACAACCGAAA            GGCCGTGG TCTC CCACGGCC             TTTTCCTTTGAAAGC  88 102
     DVU1660 1740099 .. 1740142 -   -16  -4.71382   ATAACTACGCAAAAA GACCGGGGTTCGTGGATGCC TGCG GACATCTGCGAACCCCGGTT CATTTGCTAGTGGTA 100 210
     DVU1654 NONE
     DVU1653 NONE
     DVU1652 1732124 .. 1732145 -  -2.9   -3.0701   AGAACCTTGATGTAA           CGCATGCAG TCCT CCTCATGCA            TCCCCGTCCGCGGCG  43 19
     DVU1651 NONE
     DVU1650 1730588 .. 1730603 - -10.4  -3.08679   GGCGGGCAGGCAATA              CCCTGC CGGG GCAGGG               GCGGGGCGTACACCT  62 40
        mutS NONE
     DVU1648 NONE
      lysA-1 1725904 .. 1725931 -  -8.5  -4.19238   GCTTGAATGCGAAAA        GGGAACCCT CTGCCGATGC AGGGTTCCC         TTTTCGTTCCGGGCT  76 95
     DVU1645 NONE
     DVU1644 1723512 .. 1723534 - -12.8  -4.78149   CCCAGAACGCAAAAA           GGTTACGAGC GAC ACTCGTAACC           TCTTGATTTCATGGT 100 199
     DVU1638 NONE
     DVU1637 1718327 .. 1718338 -  -4.4  -4.24342   GCCTGTACGAAGAAA                TCAC CCGC GTGA                 AGGGCGAAGGCCGTC  66 432
        purQ 1706228 .. 1706248 -  -8.3  -3.14132   GGCCCCGCCGATGAA            GCTATTTGC CGT GCAGATAGC            GGACGGCGTTGTCGA  58 6
     DVU1621 1705084 .. 1705103 -  -9.2  -4.19238   CTTGGAATGTCAAAA            GGCCATCC GGGT GGGTGGCC             TTTTGACATTCTTGG  79 57
     DVU1616 NONE
      paaK-2 1700694 .. 1700725 - -23.8   -4.4078   GTCGGCCAATGAAAA      GGGCCGGAAGAGCG GCAT CGCTCCTCCGGCCC       CGTCAGGTCGGCGTT 100 51
     DVU1612 1698052 .. 1698067 - -11.8  -3.63968   GCGGAAAGCTTCAAA              GGCCGG TTGC CCGGCC               TTTGATTTGCACACG  75 42
     DVU1611 1695783 .. 1695813 - -25.6  -3.55122   CATGACTGAAATGAA       GAGGGTCGGGCATC GAT GATGCCCGACCCTC       TAGCGTCTGTCAGAG 100 87
     DVU1604 1685803 .. 1685852 -  -4.1  -3.61715   GATGTGCTCGAACAA TGCGCCGCCACCCCGCGTCCCG GACAGGG CGGGACGTGGC-TGGTGCCGGA GATGCGCGCCGCCTA  53 390
        crcB NONE
     DVU1598 1680971 .. 1680987 -  -9.3  -2.82742   ACTCGGTTAGAATCA              GGGGGGC TGC GGCCCCC              TTCCTTTTTGATGCC  58 399
     DVU1584 NONE
     DVU1583 NONE
     DVU1582 1663651 .. 1663666 -  -4.7   -3.2818   GGAAGAGGGAGAAGA              CATGG TGGACT CCATG               ATCATTTGCGGCCGA  50 27
     DVU1581 NONE
     DVU1580 1662849 .. 1662859 -  -2.4  -3.23708   TCTCCGGAAAAACTA                 GCGG CAA CCGT                 TGAGGTCGAAAAGGT  43 12
        cysS NONE
     DVU1578 1659815 .. 1659834 - -13.6  -3.40403   CTGTCCGCACCACAA            GAGGGCAG GGGG CTGCCCTC             TTGTGGTGTTCTGGG  79 112
        hslV NONE
        ispE 1658339 .. 1658364 -  -2.5  -3.14132   CCGTTGCCTTACCAA         CTTGGCGACAC CCCA GCGTCACAAAA          GATGCTGATATACCC  43 18
        prsA NONE
        rplY 1656627 .. 1656650 - -19.6  -4.66953   CCAACACGGGAAAAA          GCCGGCTCCG CAAG CGGAGCCGGC           CTGAAGCGGCGGAGA 100 50
         pth 1655899 .. 1655931 - -10.6  -3.77486   AAACATAATACACAA      TAGCCGCAACGG CGTCCACTC CCGATGCGGCTA      CCCTGCTGGCAATGT  74 49
     DVU1572 1655223 .. 1655236 -  -3.8  -3.60234   CTACACACGCGTAAA               CGAC AACGAA GTCG                ATGCGATGCAGGGAA  53 114
         rho 1653699 .. 1653724 - -19.1  -3.69354   GCGCAGAATGTGAAA         GGCCCGCTTTC GGTC GAAAGCGGGCC          TTTGAAGTCGGGTCG 100 49
     DVU1567 1649699 .. 1649714 -  -4.6  -2.78547   GGACGCCACCAAGGA              GGCGTC GATG GATGCC               CTGCACGCCCTCGGC  44 59
     DVU1562 1641024 .. 1641042 - -10.2  -2.80493   TGCGCAAGATAGAAG             CCCGCCTC GGC GAGGCGGT             TCTACGGAAGCGAGG  60 253
     DVU1560 NONE
         mop NONE
     DVU1558 NONE
     DVU1557 NONE
     DVU1556 NONE
     DVU1555 NONE
     DVU1554 1631082 .. 1631095 -  -3.7  -2.72144   CGAGGGGTGCGAAAC               GGCTC ATGT GCGCC                CCCTGTACAGCGGGG  42 15
     DVU1553 NONE
     DVU1552 1628458 .. 1628476 -  -3.8  -3.18728   ATCCGTAACATGTAA             CCTTCTTC AGT AAAGATGG             CGGGTTGCTGCATCT  47 140
     DVU1551 NONE
     DVU1550 1625994 .. 1626032 -  -4.6  -3.09933   GCCGAAGCCATGGAA  CGACA-CGGGTATGAAC TTCTCG GTTCATTCCGGCTGCCG   GTGGCGGACTGGTGG  47 305
     DVU1547 1622008 .. 1622032 -  -4.3  -3.17229   ATGGGAGTATGAAGA         GCCCCCATAC AGTCGA GTA-GGGAGC          TTTAGAAAAAGCCGT  47 181
     DVU1545 1614428 .. 1614452 - -10.1  -3.57792   GGACGCACCCGGAAA          GAGGTCATC ACGTTCG GATGACCTC          TTTCCGGGTGTGAGC  70 50
     DVU1544 1611684 .. 1611722 - -13.2  -2.78463   ATGTCCTTCATGATA  TGCACGCCCCCGCCTTC GTGATG GAAGACGGGGGCGT-CG   TTTCATGATTCAGTC  68 117
     DVU1542 1608475 .. 1608510 - -10.2  -4.07568   CCGGGCTTGGGAAAA    GGTGGGCGCGGTAGCC TGCA GGCTGCCGCGCCCGTT     TCAGACAGGGAAGGA  78 45
     DVU1541 NONE
        purU 1606826 .. 1606851 -  -6.7  -2.62263   ACGGGGGGTATACTA         TGTCGACGGCG TCTG CGCCGCCGTGA          AATGCAGTCGATCGG  48 165
        glpX NONE
     DVU1538 1604889 .. 1604904 -    -6  -3.36492   GGTGGAAGCCGACAA              GGCTGC TCCT GCTGCC               AACGCCACTGCAAAG  52 310
     DVU1529 1597177 .. 1597203 - -12.9  -3.05384   GTGTGGTGTAGGCAA         TGCGGCGGGAC ACAAG GCCCCGCCGCT         GTGGTGTCGGCGTGC  71 44
     DVU1528 1596031 .. 1596060 - -15.8  -4.10863   ATAGAAAAAGAAAGA       GCCCGCAAGCAC TTAGGT GTACTTGCGGGC        ATGTCTTGTCAGTGA 100 481
     DVU1527 NONE
     DVU1526 1594144 .. 1594155 -  -7.2  -3.37912   GAGCCAGACACAAGA                GGGG GCGG CCCC                 ACGCCGGAAACAGAA  58 364
     DVU1518 1587966 .. 1587980 -  -2.1  -3.68351   GTGTGAGCATGGAAA               CGCTA CACGT TAACG               TCGCCCGCCTTAGGC  52 152
     DVU1517 NONE
     DVU1516 NONE
     DVU1515 NONE
     DVU1514 NONE
     DVU1513 NONE
     DVU1512 NONE
     DVU1511 1583068 .. 1583084 -  -6.5  -6.32216   ATACACAAAAAAAAA              CAACCCC GCC GGGGCTA              AACGAACAATGAGGA 100 45
     DVU1510 NONE
     DVU1509 1581978 .. 1581997 - -13.6  -4.93365   GTTTACAAGCAAAAA            GCCTCGGT TCAA ACCGAGGC             GCTTCCGTACAAAGG 100 78
     DVU1508 NONE
     DVU1507 NONE
     DVU1506 NONE
     DVU1505 1580424 .. 1580434 -  -3.2  -3.63515   TTGCACGCGTAAGAA                 TCGA AGC CCGA                 CATCGGTCTATCCCG  51 57
     DVU1504 NONE
     DVU1503 NONE
     DVU1502 NONE
     DVU1501 1576129 .. 1576144 -  -6.8  -2.60212   GGACTACTGGAGAAG              CGACCT CATG AGGCCG               ACGATGTGGCGGAAT  48 108
     DVU1500 NONE
     DVU1499 NONE
     DVU1498 NONE
     DVU1497 1573617 .. 1573632 -  -4.6  -2.77899   TGCCCTGATGAACGA              GTTGCG CCTA CGCATC               GATGGACCTCTCAAC  44 17
     DVU1496 NONE
     DVU1495 1572751 .. 1572764 -  -5.3  -2.72511   TGCATCCTCCTAAAG               TTTGG CGAT CCAAA                TTTCGTAGGTGATAT  44 6
     DVU1494 NONE
     DVU1493 NONE
     DVU1492 1570056 .. 1570070 -  -2.1  -3.71848   TCCCTTCATGAACAA              GCCGTC TGGG GA-GGC               GTTGTTGACCGTGTG  52 515
     DVU1490 1567141 .. 1567156 -  -3.2  -3.54424   CGCGATGGTCGGAAA              GGTATC CATG GCTACC               CCCCTGTGGCCACCG  51 21
     DVU1489 NONE
     DVU1488 1565895 .. 1565907 -  -7.7  -3.59979   TTCGGTCAGGCTAAA                GCACA TAG TGTGC                TCCTTTGCCGCAGAA  62 8
     DVU1487 1565200 .. 1565221 -  -3.7  -3.21695   TGACCAGCAATGCAA           CCA-TGGCCA CCG TCGCCAGTGG           GTTTTTCCCTCCGCC  47 276
     DVU1486 NONE
     DVU1485 NONE
     DVU1484 NONE
     DVU1483 NONE
     DVU1482 NONE
     DVU1481 1560106 .. 1560122 - -15.1  -4.65446   ACCAGACACACAAAA              GCCCCCG CAT CGGGGGC              TTTTGCATTACTCGG 100 33
     DVU1476 1556432 .. 1556461 - -20.9  -4.20042   ATGAATACTTTAAAA       GACCCCGGAAACA TTCG TGTTTCCGGGGTC        TTGCATTCTGTATGG 100 56
     DVU1473 1554200 .. 1554215 -  -3.2  -3.50853   GTCCGTCAACCAGAA              GGGC GAGGTGCA GCCC               ATAGGCGGTGTGAAC  49 493
     DVU1469 1549638 .. 1549666 - -22.5  -3.30039   CAGGCAGAACGAAGA        CGGGGGCCATGCC TCT GGCATGACCCCCG        CTGAGGATGTCTTTT 100 49
     DVU1468 1548030 .. 1548061 -  -9.4  -3.09492   GGGGGAATGCCAATA      TGCGAAGGGGCGCAC CAT GTGCGCCCCTT-GTG      GTCATGCGGGTTGTG  60 45
        hslU NONE
        argB 1545653 .. 1545674 - -14.4   -4.4078   CTGCCGCAATGAAAA           CGGCCCGG AACAGA CCGGGCCG            TTTTTCATTGCAGAT 100 53
     DVU1463 1542165 .. 1542175 -  -2.4  -3.19602   CGGCGTAGAGGAACA                 GGAC GAG GGCC                 GAAAGCAGGAATTCA  43 38
     DVU1462 NONE
        hemA 1540033 .. 1540048 -  -3.2  -3.22884   GTACGAACGCATGAA              GAGTCT CCGC AGGCTC               AGTTGTCTTCGTCGT  44 24
     DVU1460 NONE
     DVU1459 1538326 .. 1538348 -  -2.7  -4.52589   GCGGTGCACAGAAAA          GACAGAATGG GAGT CC-CTCTGCC           GGTACAGACCGCAGG  65 163
     DVU1458 NONE
     DVU1457 1536022 .. 1536061 - -14.3  -4.75472   TCGAGACCAAGAAAA  GAGGGTGCTCTCTCCGC GGTGTG GCGGCGAAAGCACCCTG   AATGGCCAGAGGTGT 100 211
     DVU1456 NONE
     DVU1455 1533811 .. 1533836 - -16.1  -2.83403   GGGCCTCCATGAAAG         GCAGGGGGCGC ATTT GCGCCCCCTGA          AAAAGTGGGAGTCGG  83 398
        ispD 1532562 .. 1532575 -  -2.3  -2.83715   TGTACTATGACGACA               CTGGC AAGG GCAAG                TGGCGGTGGGCCCTA  40 57
        fadD NONE
         dtd NONE
     DVU1451 NONE
     DVU1450 NONE
     DVU1449 1528360 .. 1528372 -  -3.3  -2.85351   TGGTGGTACAGCAGA                TAGGG CAT CCCTC                GAACTCCTCGTGTGG  42 41
     DVU1448 NONE
     DVU1447 NONE
     DVU1446 NONE
     DVU1445 NONE
        flgD NONE
        flgE 1519752 .. 1519778 - -12.3   -4.4078   CCTTTGCAACGAAAA        GCCGCCGTGTCC CTGA AGAC-CGGCGGC         TTTGTTCGGTGCGTC 100 72
     DVU1441 1517510 .. 1517532 -  -4.1  -3.47941   CACCAAGGACTACAA           GAGCCAGTT GCAGG AACTGACGC           AGAAGCTCTTTCGCG  51 308
     DVU1439 NONE
     DVU1438 1515166 .. 1515181 -    -9  -2.59742   CTGAATCGGCAGAAG              CCGTCT CGGG AGACGG               AAGCCGCTTCGTATT  56 254
     DVU1436 1514938 .. 1514958 - -16.9  -3.41738   GACTCCAAGAGAAGA            GGGAGACCC GAT GGGTCTCCC            CGTGAATTGTCGGCG  93 117
     DVU1435 NONE
     DVU1434 1513101 .. 1513119 -   -16  -4.82901   CGGTGGGCACAAAAA             GGGTGGCC TCA GGCCACCC             CGGACAAAAGGCAAA 100 207
     DVU1432 1510421 .. 1510446 - -18.3  -4.57569   CTATTGCCTGAAAAA         GGCCCGCCTCC TGTT GGAGACGGGCC          TTTTGTCTTCGGGTG 100 50
     DVU1430 1505162 .. 1505189 - -16.3  -3.21416   GAGCGCCAGTATGAA        GGGCGGAAGGC TTCATC GCCTCCCGCCC         TTGTCGTGCTTGTCT  86 85
     DVU1429 1503645 .. 1503670 - -19.1  -3.60627   GGACGGCATGTGAAA         GGGGGACGCAT CGCG ATGCGTCCCCC          CGTTCCTGTCACGTC 100 90
         pgm NONE
     DVU1427 1501192 .. 1501209 - -12.7  -4.55128   ATGCGTAAAGCAAAA             GGCCGGA TGGT TCCGGCC              TTTTGTCGCATCTTG 100 96
        gcvH NONE
       gcvPA 1499367 .. 1499378 -  -2.2  -2.62263   ACGGTCTTCACAGGA                TGCC TCCG AGCA                 TTTCGGCCAGAATAC  38 6
       gcvPB NONE
        lpdA 1496562 .. 1496574 -  -7.7  -3.54424   CCCTACCTGTTCAAA                CCTTC TGT GAAGG                TGCAAGCAGTGCGGC  62 8
     DVU1422 1495334 .. 1495361 - -24.2  -3.02461   TAATCTCGTGCAAGA        GTGGCCCGGCGG ATAA CCGCCGGGCCAC         ATTCATGCGGTGTGT 100 45
     DVU1421 1494832 .. 1494847 - -11.8  -5.46657   GATGGCAAGAAAAAA              GGGCGC TTTC GCGCCC               TTGCCTTTTATTGCC 100 33
     DVU1417 1490594 .. 1490648 -  -5.6  -2.78384   CGCGCGGTGATGATA CGGGC-GGGCGCAGCGTC-TCCCCACC GCTT GGCGGAGATGGCGG-GCGACCTGCCCA GACCGTGCCCTAGCA  46 173
     DVU1416 1488648 .. 1488683 -  -9.6  -2.69151   CGCTCCCAGACATGA    CGCGCCGCCGCCAG TGCCTGTG CCGGGGACGGCACG     TGCTGCTGCGATGGA  57 56
     DVU1412 1481382 .. 1481403 - -17.3  -3.22298   GCTATCGATGATGAA           GGGAGCCCC CACC GGGGCTCCC            TCTCTGTTTGGTTGA  89 252
     DVU1410 1478343 .. 1478364 -  -4.3  -2.94218   ATGTTCGACTACATA           TCCGCCG AGGTCATG CGGCGGG            CGAAGGCCGATTTCG  44 334
     DVU1407 1475692 .. 1475719 - -22.8  -3.63627   GCCTGATAGCTGAAA        CGGGCCGGAACC GATG GGTTCCGGCCCG         TTTGCCGTTCATGCA 100 285
     DVU1405 NONE
     DVU1404 NONE
        cobO 1472399 .. 1472438 -  -3.6  -2.78384   GGCTGGTCGACGAGA TGCGACGTGATGCCGACG TGGATG CGT-GGCTTCA-GTCGCG  TGAGGCTGCCTACAT  40 112
     DVU1401 1470327 .. 1470356 - -17.2  -4.77036   GTCTACGATGAAAAA       GTCCCCGGCAGA GGATAG CCTGCCGGGGAC        TTTTTTCATCGCCTT 100 76
     DVU1399 NONE
     DVU1398 1466881 .. 1466891 -  -6.8  -3.52652   CGTAGCGAACCATAA                 CGCT AGG AGCG                 GTGATGAAGCTATCC  57 156
         bfr NONE
     DVU1396 1465369 .. 1465379 -  -3.2  -3.62032   ACACGAACGGCGAAA                 GCAC GAC ATGC                 TCCCGGTACTCATCG  51 410
     DVU1390 NONE
     DVU1389 1461641 .. 1461658 -  -5.5  -4.65895   CTTGCCAGTGAAAAA             CCG-GGCA GTG CGCCGCGG             GTCGTTTACATGTCA  76 31
     DVU1386 1457200 .. 1457242 -   -25  -3.81146   TGCCTGAATCAACAA GCCAAAAGGCGAGTGTCTCC TGC GGGGGCACTCGCCTTTTGGC GTTACTCCCGGTGGG 100 113
     DVU1385 1456703 .. 1456746 -  -4.4  -3.09834   GACCCTATCAGGCAA GCCCGCCATAGGTCAGTCGTC GAT GCCGTGCGACCT-TGAAGGGC GCGATGTGCTGCTGG  45 408
     DVU1382 1455554 .. 1455583 - -14.9  -2.50816   TGCGTACTCACGAAT       GTCGCGGCCTCCC GTTG GGGAGGCCGCGTT        CTGTTGTCCGGGATA  74 42
     DVU1381 NONE
     DVU1380 1454875 .. 1454896 - -12.9  -4.44245   ATATGATTGATAAAA           GGCCGCGCC ATCA GGCGTGGCC            TTTTCTTTTGTCATC  95 242
     DVU1367 1446054 .. 1446084 - -19.9  -3.54424   CCCTAGGGGCGTAAA       CAGAGAATCCCGG TCTTG CCGGGATTCTCTG       TTGTAAACGTCTGAC 100 48
        rfbB NONE
        rfbD NONE
     DVU1362 NONE
        lpxB 1439865 .. 1439892 - -19.9  -3.60419   AGTCGCAAAGCACAA        GGCCCCGGACG AACGAA CGTCCGGGGCC         TTTCGTGTCTGAGGT 100 53
     DVU1359 1437540 .. 1437553 -  -3.7  -3.09492   CGTCGAAGTCGAAGA               CCACG GCCC CGAGG                CGAGCACCTCCCGGC  45 57
     DVU1358 1436723 .. 1436746 -    -3  -4.56775   AGCCCCCGCGAAAAA          TGCACCAATG AAGG CAGCGGTGCC           TTCGCGCCCAAGCCG  69 175
        dnaE NONE
     DVU1352 1430488 .. 1430504 -  -2.2  -3.53012   CTGGCGCGTGGCAAA              GCGC AGGGACGTG GCGC              TTCGGGGCTAGTCGC  47 33
     DVU1351 1429724 .. 1429762 - -22.6  -3.84825   TGCAGTGATATGAAA   CGAAAAGGCCGGAACCTG TGG CAGGTTCCGGCCTTTCTG   CTATCTTTCCGACAC 100 43
     DVU1343 NONE
     DVU1342 NONE
     DVU1341 NONE
     DVU1340 1417690 .. 1417701 -  -2.2  -2.87132   GCTCGGGGCGAGATA                TGCC CGAT GACA                 CGCCGTTGCCCCGTT  40 90
     DVU1339 1416733 .. 1416745 -  -6.2  -2.72379   GGAAGCCTGGAAGCA                GGGC GCGTA GCCC                CTTCATGGTGATGCA  46 54
     DVU1338 1415748 .. 1415780 - -22.1  -3.57144   TCCCTGATTGTCAAA      GAGGCCCGATAGCAC CAT GTGCTGTCGGGCCTC      TTCATGTATGCATCA 100 134
         sat 1387667 .. 1387688 - -15.9  -5.60993   GTTTCCATAAAAAAA           GGAGGCACC TTGC GGTGCCTCC            TTCGTATTTGTGCCT 100 49
     DVU1293 NONE
     DVU1292 1385533 .. 1385561 -  -2.4  -3.53012   TCCTGTCGTGTCAAA        GGGGTAGGTT GCGTAGATG AACTCACCCC        ATCTGGCGCTGATTT  47 19
     DVU1291 NONE
     DVU1290 NONE
     DVU1289 NONE
     DVU1288 NONE
     DVU1287 NONE
     DVU1286 1380042 .. 1380065 - -19.6  -5.93252   GCGAAAAACAAAAAA          GGCCCGCCTC TTGC GAGGCGGGCC           TTGATGTCGGAAGGG 100 44
     DVU1276 NONE
     DVU1275 NONE
     DVU1274 NONE
     DVU1273 NONE
     DVU1272 NONE
     DVU1271 NONE
     DVU1270 1358969 .. 1358986 - -12.7  -3.62096   CTCGACGAGCGTAAA             GCCTCGC TGAC GCGAGGC              ATGATCGGCCCTCGA  77 272
     DVU1268 NONE
     DVU1267 NONE
     DVU1266 1354123 .. 1354144 -  -8.7   -5.4505   CCCCCCAATAAAAAA           CGGTAGTTC AGAC GAACGACCG            GCAACAGCCTCCCGA 100 272
     DVU1264 1352214 .. 1352231 -  -2.5  -3.06696   GGTGCCGCGAACATA             CCCTGCG ACCA CGCCCGG              TGGCTTTCCGATGCC  41 213
     DVU1262 NONE
     DVU1261 1348014 .. 1348038 -  -8.4  -2.56596   TCCTCCACCAAGTGA          GGGTCGGGGC TGCGT GCTCCGGCCC          TTTTTCACTGGATTC  53 241
        glnN 1343728 .. 1343751 - -13.8   -5.4251   GCTACACACAAAAAA          GCGGGCTGCC TTTC GGCAGCCCGT           TCTGTATCTGTCGAT 100 51
     DVU1256 NONE
     DVU1254 NONE
     DVU1253 1339861 .. 1339885 -  -3.6  -3.62775   AGTATCCCGCAACAA         CTCTCGTA-CA GCCT TGATACGGGAG          AGGTGCAGGTGCAGG  51 411
     DVU1251 1337117 .. 1337138 -  -5.1  -3.22223   GAACCGGAGCATGAA           CCTTGTG-GG AAC CCGCACATGG           CAGGACACCTTCCAT  49 484
        fabD NONE
        argS NONE
     DVU1247 NONE
     DVU1246 NONE
     DVU1245 NONE
     DVU1244 NONE
     DVU1243 NONE
     DVU1242 1329380 .. 1329413 - -19.7  -2.99545   GCGAGACATGAGATA     GTCAGAAGGGAGGCC CATG GGCCTCCCTTCTGAT      TCTGCAATGTCCGAT  93 68
     DVU1240 NONE
     DVU1239 1327664 .. 1327691 -  -3.5  -3.93768   ATTGTCAAGAAAAGA       GTGCCGTGCTGCCA TCT TGGC-GCA-GGC-C       GATTCACAACTGTGT  56 45
     DVU1238 1326779 .. 1326812 - -18.1  -4.08767   TTGACGTTGGCAAAA     GCAGGGGACTGGCGG CATT CCGCCAGTCCCCGTC      ATATGCGGTAGGCTT 100 52
     DVU1237 NONE
     DVU1236 1325111 .. 1325151 - -18.3  -3.54935   GAAAGTGCCTGGAAA  GACTGACGGGGAGATGGTC GTG GACCATCTCCCCGTCTTGC  TTGTGCCTTTGAGGT 100 106
     DVU1229 NONE
         tpX 1317732 .. 1317747 - -11.8  -5.26875   GGGGCAATGAAAAAA              GGGGGC TGAT GCCCCC               TTTCCGGTTGTGATG 100 58
     DVU1225 1316722 .. 1316741 -  -4.2  -3.12351   TCCTGCGATAGGCAA            GGATGGCC GACA GACAATCC             CCTGCTGGCGCTACG  47 289
     DVU1223 1313292 .. 1313313 - -15.1  -3.78775   GTCTGTATGATGAAA           GGCCGGGGC AACC ACCCCGGCC            TTTTCGTGTCGTCGC  90 96
     DVU1219 NONE
     DVU1218 1308623 .. 1308650 - -19.2  -3.32844   GGTCTGATTGTACAA        GGGGAGTGCGCC TTCG GGCACACTCCCC         TTGTTGATGGCAACG  93 302
     DVU1216 1306558 .. 1306571 -  -3.8  -2.89556   AAAGAGCATAGCAGA               CGGT GCGAAG ACCG                GGTTGCATGGGGGCG  44 69
     DVU1215 NONE
     DVU1214 1303655 .. 1303679 - -18.6  -4.27316   CTTGCCAATGGAAAA          GGCCCACGGG GACTA CCCGTGGGCC          TTTTGGCTTTCCATC 100 52
     DVU1210 NONE
        rpmF NONE
        plsX NONE
        fabH 1298199 .. 1298213 -  -9.2  -3.86015   GAGGGCCTCTAGAAA               CGCAGC AAT GCCGCG               CCCCATGTGAAGCCG  74 4
        fabG 1297305 .. 1297321 -  -2.2  -2.52464   TTTTTCTTCAACGGA              CATGGG TCCCT CCAATG              CGGTGTTTTCGGTTG  37 68
        acpP 1297009 .. 1297053 - -20.9  -4.82901   CGTCCCTGAGAAAAA TGCGCAAGAGCGTCTTATGAC ACC GTCATAAGACGCCCGTGCTCA GTGTCGCATAGAAGA 100 49
        fabF 1295604 .. 1295642 -  -5.1  -3.14132   CGCCCTCCGCAGTAA  GGGT-TGTGGCCGCACGG CAAG CCGTGCGGCCTTGTACTC   TAGTCTTCGTACCGT  48 25
        glyA 1294325 .. 1294340 -  -3.2  -3.53091   AGCGGGGCGGCCAAA              GGC-CGC CCC GCATGCC              GTTGCTACCATGCGA  49 30
     DVU1202 NONE
        ribD NONE
        ribE 1291942 .. 1291954 -  -3.3   -4.2803   TATGTGAAGGGAAAA                GGGCT AGA AGCCG                TTCTCCCGCAAGAAA  64 16
       ribAB NONE
        ribH NONE
        nusB NONE
        leuS NONE
     DVU1195 NONE
     DVU1194 NONE
        radC NONE
     DVU1192 NONE
     DVU1191 1281859 .. 1281888 - -21.5  -3.86346   GGATTCGTCGAGAAA       GCCCCCGCCCTTC TTCG GAAAGGCGGGGGC        TTGTCATTCAGACCT 100 57
     DVU1183 NONE
     DVU1182 NONE
     DVU1181 NONE
     DVU1180 1270996 .. 1271019 - -18.2  -3.75153   CCGTTGTAATGCAAA          GGGCCGAAGC GAAA GCTTCGGCCC           TTTTTGCTGTCGCGG 100 140
     DVU1178 1269010 .. 1269022 -  -3.4  -3.51934   TGGGCTTTATAAAGA                GTGT GAATG ACAC                ATAGGCAGCTATAGT  49 34
     DVU1177 1268106 .. 1268132 - -10.8  -3.47349   GTTGTAAAGGGACAA         CGGGCATATGCC ATC GGCATGTGCTCG         TTTTTGCGTTCATGA  71 253
     DVU1175 1266841 .. 1266861 -    -9  -3.53091   ACGCTCCTTGCGAAA           GATGCGCCC CGAA GGGCGC-TC            AAATGCGGTGTTGTA  65 24
     DVU1174 1266140 .. 1266181 - -20.4  -3.14564   TCAGTTCGTCACGAA GCAAGAGAGCACCGGATGG ACCCG CCACCCGGTGCTCT-TTGC ATCAGAAGCTGAAAA  95 290
     DVU1172 1264162 .. 1264181 -  -7.8  -5.93252   CCGAAAAACAAAAAA            CCTCCCCA ACAA CGGAGAGG             CCGACGCCGCAAGCC 100 156
     DVU1170 1263709 .. 1263738 - -12.1  -4.73682   GTGCAGAACATAAAA       TAACGCCCACACC TTGC GGCGCGGGCGTTT        CGGAACGGCGTGAGG 100 48
     DVU1169 NONE
     DVU1168 1260361 .. 1260377 -  -5.1  -3.31905   ACCGCCCACACAACA              CTCAACA ACG TGCCGAG              AATCTTTCCGGTGGT  50 169
     DVU1166 1259514 .. 1259527 -  -5.2  -4.14472   GGAATATGTCCAAAA               CGGC TCACCT GCCG                ACCGTCGGCTTTGCA  65 69
        amiE 1256085 .. 1256108 - -19.6  -4.24204   CACTTAGAGTGAAAA          GAGGCGGCCG TGAC CGGCCGCCTC           TGCGAACCTGCTACA 100 51
     DVU1163 1254645 .. 1254676 - -16.6  -2.62184   CGCTGCCGGAGAGGA      CGGGCGGTCCGTGTC CGA GGCA-GGACCGCCCG      TTGCGGCATCGGCCT  80 89
     DVU1162 NONE
     DVU1161 NONE
     DVU1160 1252954 .. 1252983 - -10.7  -2.71712   CGTCGCGTGCCAAAG       GGGAGGTCACAAC GTCT GTTGTGGCTTCCC        GGGGAGACTGCTCCT  63 181
     DVU1159 1252586 .. 1252603 -  -4.7  -2.53015   ACACCCGGCAAGGGA             CGGCGGC GGTG GCTGCCA              TCAGGTCGGTGCCGC  43 239
     DVU1157 NONE
     DVU1156 NONE
     DVU1155 1247124 .. 1247144 -  -5.4  -3.66654   GACCGTAACGTGAAA            GCTCCACA TGCAT CGTGAAGC            TGGTGATTGGAGCGC  55 84
     DVU1154 1246944 .. 1246960 -  -5.1  -3.21276   CGTCCTCGCACAACA              CCTGC GGAGGAT GCAGG              GCAAGACAGGGCGGA  48 64
     DVU1153 1246707 .. 1246725 -  -5.9  -3.44622   GACGTGGACAATGAA             GGTTGCC TGCCC GGCATCC             TCTCCCGTCCACACT  55 134
     DVU1143 NONE
     DVU1142 NONE
     DVU1141 1237988 .. 1238001 -  -4.5  -3.53224   CATCTGGCGCTCAAA               CACAC ATGC GTGCG                GGCGCTCTGTGGCTC  51 67
     DVU1140 NONE
     DVU1139 NONE
     DVU1138 NONE
     DVU1137 NONE
     DVU1136 NONE
     DVU1135 1233353 .. 1233367 -  -9.2  -2.52464   CTCCTTTTCAATTGA               GGCGCA ACA CGCGCC               GCACCTTTGCCTTGC  56 3
        hupB 1233052 .. 1233062 -  -2.4  -3.05384   GGTTTCGCTATCCAA                 GGGC TTC GCGC                 AGGTCTTTTCCCGCC  41 7
     DVU1133 NONE
     DVU1132 NONE
     DVU1131 NONE
     DVU1130 1231143 .. 1231178 - -14.2  -4.18488   AGCGAGGGGAAGAAA    CGCATATGATCCTCCTT TTT AGGGAGGATCATA-GCG    ACATGGCAGGATGTT 100 68
     DVU1129 NONE
     DVU1128 NONE
     DVU1127 NONE
     DVU1126 NONE
     DVU1125 NONE
     DVU1124 1228663 .. 1228702 -  -2.6  -2.71144   CACGCGCTCGAACGA  CAGGCGGTCGACGCAGTA GAGT TCCTGCGCCCGCCACACG   GTTTCCGGCTCATGT  39 63
     DVU1123 1228120 .. 1228130 -  -2.4  -3.50393   TTGCAGCGGACAGAA                 CGCG GGC CGCC                 ATCATTTGAGTCCCA  47 27
     DVU1122 NONE
     DVU1121 1225839 .. 1225863 - -15.8  -4.72272   GGTTTGCATGAAAAA          GCCTCCTGTC GCTTG GACAGGAGGC          TATGCAATGGCGGGG 100 79
     DVU1120 NONE
     DVU1119 1222869 .. 1222885 -  -9.4  -3.14963   GGCATAACCACTGAA              CCTCCG GCAGG CGGAGG              GTCGCAAGTAAGTGG  61 79
     DVU1118 NONE
     DVU1117 NONE
     DVU1116 1220421 .. 1220438 -  -4.9  -4.07687   AGCCGGTGGGCAAAA             GGACGTAG CGC CTA-GTCC             ACCGCCACGGTCTTG  63 19
     DVU1115 NONE
     DVU1114 NONE
     DVU1113 NONE
     DVU1112 NONE
     DVU1111 NONE
     DVU1110 1216095 .. 1216121 -    -3  -4.60487   GAGTACCTTGAAAAA        TGCCAGCA-GG AAATTA CCGTGCTTGCA         GGAAAGTTGTAAAAT  69 97
     DVU1108 1214498 .. 1214508 -  -2.4  -2.71731   GCCAGTGGCGAATGA                 GCGC CTC GCCC                 TTGCCGACCCCGCCA  39 63
     DVU1107 1212011 .. 1212026 -  -6.8  -2.63102   AGCAGGCTCATACCA              GTCCCC CTTC GGGAAC               GCCGTCGTATGCGGC  48 2
     DVU1106 1211379 .. 1211389 -  -2.4  -2.71712   TCGCTTGCCGGAAAC                 GCGG TTC CGGC                 TGCGCTCGCGCTGCG  39 91
     DVU1105 NONE
     DVU1104 NONE
     DVU1103 1209367 .. 1209380 -  -3.8  -2.91912   CCATGGATTTAGAGA               GTCG TGGGGT CGAC                ATCGTTCACCACCAG  44 5
     DVU1102 NONE
     DVU1101 NONE
     DVU1100 NONE
     DVU1099 1205234 .. 1205256 -  -9.1  -3.07113   GAGCAGCGGATCGAA           CCGGAAGGG GTCGG CCTTTCCGG           GGGCCGTGGGCCGGT  60 180
     DVU1098 1204198 .. 1204226 - -18.2  -3.32844   TTGGCCATCGTAGAA        GCCCCCCGAAGG TGATG CCTTCAGGGGGC        TTTTTTGTGGCCTAG  93 37
        argF 1201998 .. 1202018 - -19.7  -3.00525   CCTCTTGAAATGAGA            CGGCCCGCC GGG GGCGGGCCG            ACGTTGTTATTCGGT  93 32
        argG NONE
        argH 1199326 .. 1199349 -   -16  -3.75629   TACGGTCAAGTGAAA          GGGCCGTCCC TTGC GGAACGGCCC           TCGGCAACTCTTCAT  93 73
     DVU1093 1198609 .. 1198632 - -19.6  -3.32498   CACTCCAGATACGAA          GGCCCCCGGT GAGA ACCGGGGGCC           TTGTCATATGCATGG  95 127
        recA NONE
        alaS 1191719 .. 1191745 - -19.5  -3.86202   GGGCAGCATATGAAA         GGCCCCGCATC GTCAT GATGCGGGGCC         CGTGTCCACAGAGGG 100 59
     DVU1072 NONE
     DVU1071 1175552 .. 1175578 - -23.8  -3.30771   TCATAGTGCGTACAA         GAAGGCCGGGGC AAT GCCCCGGCCTTC         TCGCTGCTGTCGAAG 100 400
     DVU1062 1163112 .. 1163123 -  -4.4  -3.21934   TGGCGTTGACAAAAG                CGAT GTTC ATCG                 TAGGGAAGTTCCCTT  47 149
     DVU1061 NONE
     DVU1060 NONE
     DVU1059 NONE
        cbiM NONE
     DVU1057 NONE
     DVU1056 1156973 .. 1156997 -  -7.7  -3.34962   TGGCAGACTCGAGAA          GGGCCTGACAG CCC CCGGCAGCCCC          TGAAGCCATGGCCGC  58 381
     DVU1052 NONE
        ccmE 1153113 .. 1153137 -  -9.9  -3.18681   CGCGAACGGCATCAA          CGCGGATGGCC CAA GGCCACGCGCA          GCGGACAGCCCATGG  64 56
        ccmF NONE
     DVU1049 NONE
        ccmB NONE
        ccmC NONE
     DVU1046 NONE
     DVU1045 1148349 .. 1148378 - -19.4   -3.9009   AAGTGATTGCATAAA       CTACGGGCAGCG TTTTGC CGCTGCCCGTAG        TGCTGTCTTGGTCAG 100 49
        guaB NONE
        guaA NONE
        tatB NONE
        tatC NONE
        hisB NONE
     DVU1039 1142195 .. 1142207 -  -5.5  -3.35046   CGATGGCGGGAAAGA                CGATC ACA GACCG                AACTCCTTGATGGCC  52 16
        hisA 1141382 .. 1141409 - -17.8  -3.50335   GCGCAGAAACAGGAA        GCCCCCCGGCATC GGC GATGC-GGGGGGC        TTTGCATTTGTCAGT  95 68
     DVU1033 1136174 .. 1136211 - -14.1  -2.94144   TTCGCAGGGAAATCA   GAGACCGTCCCGACACC TGAA GGTGAACGGACGGTCTC    TTGGCGATGACCACC  74 258
     DVU1030 1134748 .. 1134773 - -19.7  -4.32804   ACAACGAACGTAAAA         GGGCCGCCGCC AGAT GGCGACGGCCC          GAAGTGGACGATGCG 100 50
        hisC NONE
         cmk 1132590 .. 1132613 - -18.2  -3.94067   GAGGATAGATAAGAA          GGGGGGAACC GTCA GGTTCCCCCC           TTTCTATTCTGGGGA 100 131
   rluD/coaE NONE
     DVU1023 1126634 .. 1126656 -    -4  -3.06515   GGGGATGCGCAAAAG           CTCGGGCAGA TGC TCTGCGCAGG           ACGCCGTGAGGCTGC  45 94
     DVU1022 NONE
     DVU1021 1124217 .. 1124243 - -20.2  -3.91911   CCCATGTCAATGAAA         GAGGCCCGGAGC GAA ACTCCGGGCCTC         TCGTCGTCTGGTCTG 100 62
     DVU1016 NONE
     DVU1013 NONE
     DVU1012 NONE
     DVU1011 1105609 .. 1105635 -  -3.6  -3.01712   TCTCCTGTGCGAACA         TGGACAGGCTAG CTT CTATCCTGTTCG         GGGTCAAGCTGGCTA  43 268
     DVU1009 1104512 .. 1104530 - -14.6    -3.767   GAGTGATGCATCAAA             GGCCATCC ACA GGATGGCC             TTTCTGCATTCATCT  88 142
     DVU1006 1101902 .. 1101925 - -13.2  -3.17688   GAATGACTTCAGGAA          TGCCGAAGGC CAAG ACCTTCGGCA           TTCCTGTCTGATGAG  73 346
     DVU1004 1099080 .. 1099120 -   -11  -3.14693   TTGACGAGGAACAGA  CCATCCACCTGCCCGCAG CCAAT CTGCTGCCGGGCGGACGG  GTGCGCTTGCAGATT  66 332
     DVU1000 1095968 .. 1095986 -  -8.8  -4.02108   GTTATGACAAGGAAA             GGGCCG CACAGGT CGGCCC             TTTCTTTTGTCCAGT  73 98
     DVU0996 1089250 .. 1089293 - -30.4  -3.95424   ATCATCAACAGGAAA CGCCCCCTGCGGATGCGTCG ACGA CGGCGCATCCGCAGGGGGCA GACAGCTGTCCTCTA 100 180
     DVU0994 1087989 .. 1088014 - -20.5  -4.19238   GTCTGAATGCCAAAA         CGCCGTCTCCG GTTC CGGAGACGGCG          TTTTCATGTGCAGCG 100 240
     DVU0989 NONE
     DVU0988 1082774 .. 1082802 - -17.4  -3.01712   CGGGTTCGTCGAAGA        CCGGGGGCCACC TCATG GGTGGCCCCCGT        CATGTGTGTCATTGC  88 65
     DVU0986 1081915 .. 1081928 -  -5.9  -2.57132   GCGCGCGGCGAGAAC               GCCGC CCAT GCAGC                CTGCCCCGAACCATA  46 143
        miaB NONE
     DVU0983 NONE
     DVU0982 1078892 .. 1078902 -  -4.6   -3.2327   TGAACTGAGCATGAA                 CGGC CCC GCCA                 TCCCACGTGCCAAGG  49 185
     DVU0976 1071559 .. 1071586 -   -17  -3.22618   CCCGCAGAGAATAGA        CGCCCCCGTTTC GAGA GAGACGGGGGCG         TTGTCGTCGGGTGCC  89 113
     DVU0963 1058866 .. 1058893 - -14.2  -4.40561   CGGGTGCAAAAAGAA        CACCCCGACC TGTGGCGG GGTCGGGGTG         CGGGGGGACAGGGGG 100 57
     DVU0962 NONE
     DVU0961 NONE
     DVU0960 1053835 .. 1053853 -  -5.2  -3.79906   CGACGCCTACAACAA             GCGCGA CGACAAC CCGCGC             AAGGGCATTGCCGAG  58 203
     DVU0954 1047642 .. 1047674 - -23.5  -3.39005   CAGACAATGCCAGAA      GAAGCCCCCTCCTGC GAT GCGGGAGGGGGCTTC      TAGTATCTTCAGGCT 100 82
     DVU0949 NONE
     DVU0948 NONE
     DVU0947 1041242 .. 1041257 -  -3.2  -3.30124   GGTGATGCCCTACAA              GGATGC CAAG GCATCG               CTGGTCGAGTCGTTC  47 246
     DVU0926 1017500 .. 1017540 - -11.6  -3.29511   TTCACTTCGGGAGAA  CCCGCCTGCACCCTACCC TGGAG AGGAGGGGGGCGGGCGGG  GGGATGCTATGCTAT  72 32
        rfbA 1016010 .. 1016023 -  -6.7  -2.52464   TTTTCCGGCAATTGA               GGCAA CTAG TTGCC                CATCCGAGCACATAC  48 371
        rumA NONE
     DVU0923 1013811 .. 1013828 - -10.5  -4.87665   TGCTATGCAGAAAAA             CCGGGAG CCCT CCCCCGG              CGATCCGGTCTGCCG 100 263
     DVU0922 1012865 .. 1012885 -  -3.9  -2.62184   GCTGCGCGCATAGCA            GGACTGTTC TGT GAACGGTAC            GGGGCGGGTGACCGG  41 167
        atpI NONE
     DVU0919 NONE
        atpB 1010845 .. 1010856 -  -2.2  -3.93288   GGGCAGCGAAGGAAA                CCAT GGCC ACGG                 TGTTGAGGGCGATCA  54 111
        atpE 1010512 .. 1010534 - -17.8  -4.93318   TATAATGCAGAAAAA           GGAGGCCGTT TGC AACGGCCTCC           TTTCAGTCTGCCGGA 100 49
     DVU0916 NONE
     DVU0915 1008929 .. 1008942 -  -2.3  -2.78384   GTTCGGTTCAGGATA               TGGTG TTCG CCCCA                TTGTCATGGCGGGCA  39 70
        cobS 1007860 .. 1007874 -  -4.2  -3.29471   TCCGGACTATAGCAA               GGAACG GGC CGTTAC               CCCATGCTCGCGGCA  48 22
     DVU0913 1007361 .. 1007372 -  -2.2  -3.57792   CCAGCCAGCGGCAAA                GCCT AGAA AGAC                 GGAGCCCTGAACCGG  49 16
     DVU0912 NONE
        truA 1005413 .. 1005424 -  -7.2  -3.53224   GACGCCTTCTTCAAA                GCCC GTAA GGGC                 TTTTTTCGCGTCCTG  60 408
     DVU0908 NONE
     DVU0907 NONE
        lipB NONE
        lipA  997433 ..  997470 -  -9.8  -2.50994   CGGAAGGCCATCAAT   CCCCGGCGCACA-GGCA GTCGA TGCCGCGTGTGCCGGGT   TTCTTTCTTCAGGCA  59 34
     DVU0891 NONE
         hom  981142 ..  981158 -  -3.6  -2.66316   TTCGCCATCACAGCA              CGCGGT AGCAG ACCGGG              TCGGCCGTGAGCAGA  39 1
     DVU0889  979659 ..  979681 -  -7.6  -3.09933   CGCCAACGCACTCAA           GCACGCGTTC GCG GAACGTGGGC           ACGGCAGGCTTTCCG  55 342
     DVU0886 NONE
     DVU0885  975016 ..  975060 -  -5.6  -3.18274   CTCACGCGAATGGAA CGAGGGCAAGGTACC-GCACG TATT CGTGCCGGAACGTCGGCCTCC GGAGAAAATATTCGG  51 486
     DVU0881  971329 ..  971363 - -21.5  -3.55444   CTTTCACGCTTGAAA    GGGGCGGGG-TACGGC TTGT GCCGCAACCCCGCCCC     GCTTGTCTCGTGTAA 100 133
     DVU0880 NONE
     DVU0879 NONE
     DVU0878  970053 ..  970080 -  -4.7  -3.12351   GTGCCTCACAGGGAA        CGGC-CCGTCCG GGCGT CGGGGGGTGCCG        ACAGTCAGGTTCTGG  48 30
     DVU0877 NONE
     DVU0876 NONE
     DVU0875  966975 ..  966986 -  -7.2  -2.87931   GGCATGGGGCAGAGA                CCCG GTGC CGGG                 CTTGACGGCTGTGGC  53 180
        rpsB NONE
         tsf  965096 ..  965113 - -12.7  -5.41143   TATCGCTCAAAAAAA             GGGGGTC TTGC GACCCCC              TTTTCGATCTAGCAC 100 52
     DVU0872 NONE
        pyrH NONE
         frr  962736 ..  962759 - -19.6  -3.85909   GCAGGTAAAGCGAAA          GGCAGGCGGG CGAA CCCGCCTGCC           TGTCAGGCACGGCAA 100 47
        uppS NONE
        cdsA NONE
     DVU0867 NONE
         dxr NONE
     DVU0865 NONE
     DVU0864  956461 ..  956473 -  -4.1  -3.65351   CGAGGCTCATCCAAA                CGGAT GCA ATCCA                GATGCCACGTGACTG  53 101
     DVU0863 NONE
     DVU0862 NONE
     DVU0861  952346 ..  952362 -  -2.9  -3.61398   CTCCTGCCGGAACAA              TGCCCCG TCC CAAAGCA              GGATGCAAGGCCGCA  51 153
     DVU0859  948972 ..  949001 - -19.3  -4.56597   CGGGTGTCGGAAAAA       CGCCTCCGAGGAG GTGT CTCCACGGAGGCG        AAGCAAGAACGATGC 100 400
     DVU0858  948186 ..  948224 - -15.2  -2.77043   GGCATGATGCGAAAT   CCTCCGCCAACCATGGCC CAA GGGCATGAAAGGCGGAGG   TGAAAGGCGGTACCG  78 59
     DVU0857 NONE
        hemB NONE
     DVU0855 NONE
     DVU0854  943978 ..  944002 - -16.4  -3.07043   GCTATCACGTCAAGA          CGCCCCACGG TGGTG CCGCGGGGCG          TCTCGTTCATAAGGC  84 61
     DVU0853  942252 ..  942278 -  -7.2  -2.70932   GGGGGCGCTGAAGCA         GATTCGCGCAAG CTA CCTGCCCGATTC         GAGTGTGTCCGGGCG  52 100
     DVU0845  932573 ..  932605 -  -6.3  -2.94144   CGGTCAGTGAAATGA      CGACAGGGACACC TCCAGTC AGTATACCTGTCG      TGTGGGCTTTGTGAA  50 202
     DVU0843 NONE
     DVU0842  930369 ..  930384 -  -3.2  -3.48276   TCTGTTGGGAGAGAA              GAGACA CGGT TGGCTC               CGGTGGTTGCGGGTT  49 125
     DVU0841  929021 ..  929064 - -13.9  -3.29043   AACTTCCGGGCAGAA GTCAAGGGAAGGCGGCACCG GGGTG CGGTGCCGCTCTCCTTTG-C TGTCGTGTACGCGCG  77 155
         ffh  927409 ..  927430 -    -8  -4.59773   CGGTATGCGGAAAAA           GGGCAAGG GGGTCA CCTTACCC            GCCTTTTGTCAACGT  83 34
        rpsP NONE
     DVU0838 NONE
        rimM  926243 ..  926253 -  -3.2  -2.82834   CAGCGCATGAGCAGA                 CCGA GGG TCAG                 TCAGACAGGTAGATG  42 22
        trmD NONE
        rplS  924516 ..  924532 - -15.1  -5.55769   GTCCACAACAAAAAA              GGGGGGC AAG GCCCCCC              TTTTTCGCGAACAAG 100 50
        rnhB NONE
     DVU0833 NONE
     DVU0832  922145 ..  922159 -  -2.7  -2.72991   GTAGAGGGGGAACGA               CGCTG CCATC CTGCG               GCCACCGGTCTGCAC  39 243
     DVU0831 NONE
        ptsH NONE
        ptsI NONE
        smpB NONE
     DVU0827  917079 ..  917098 -  -4.8  -2.85574   TCAAGGGCAGGAAAG            GCAGCGGC GGCA GCGGCGGC             AGCGGGGGACGACGG  46 106
     DVU0826 NONE
        secA  912900 ..  912925 - -19.7   -3.9941   TCGCGTACAAGGAAA         GGGCGGCACGG TGTC CCGCGCCGCCC          TCTTCATGGCGTACT 100 145
        argJ  911301 ..  911324 - -14.6  -5.36364   CGAAAAACACAAAAA          GGGCCACGGT TTGC ACCGTGACCC           TTCGTGTTCTGGCGG 100 286
     DVU0822 NONE
     DVU0821  909777 ..  909800 - -16.8  -4.96848   GCGGGCACACAAAAA          GGGTCACGGT TTGC ACCGTGACCC           TTCGTGTTCTGGCGG 100 136
     DVU0819  908822 ..  908855 - -17.5  -2.56715   ATGGGCACGAATCGA     CACGGAGGGCACCGGA AAA TCTGG-GCCCTCCGTG     TTGTCGGAAGATAGG  83 60
     DVU0817  906118 ..  906149 - -10.9  -4.07568   CCGCGTGTCGGAAAA      GGGACGCGGACTTG TGGCG CCA-TCCGCGTCCC      CGGTCGGACTACTGC  82 34
     DVU0815  902169 ..  902206 -  -8.4  -3.30243   ACGTAGCTGGCAGAA  GACAGGCCGG-GTCGGGC AGTT GCCGGACACCTGCC-GTC   AGGGAAGCAGGTTGC  60 24
     DVU0814  901492 ..  901507 -  -2.5  -3.06162   GACCCGAGTGCAACA              CGCTG GACATG CAGCA               CTTTTACGTCGCGTC  41 53
        hrcA  900142 ..  900156 -  -2.1  -3.35813   CCGGAGGCGAATGAA              GCCGGT GTGC ACCG-C               TACGAGGCGGGTACC  45 204
        grpE  899417 ..  899449 - -19.2  -3.66803   CCTGAACACGCGAAA      CGCCGGAAGGACGC GGTCT GCATCCCTCCGGCG      CAGGAAAGGCCGAAG 100 70
        dnaK  897291 ..  897321 - -19.1  -4.72272   CCGTTGCAGGAAAAA       GGCCTGACTCGCC ACAAG GGCGAATCAGGCC       AAGGTACTCGTTGTG 100 69
     DVU0810 NONE
        gatC NONE
        gatA NONE
        trmU  892180 ..  892196 -  -9.4  -3.48276   GCGGGCTGGATAGAA              TGCCCC GCGAT GGGGCA              TTCTGCATGGTGGCC  65 224
     DVU0800 NONE
     DVU0799  884332 ..  884353 - -17.3  -4.72272   GTTGCGCATGAAAAA           GGGGAGGCC TTGC GGCCTCCCC            TCGCATGTCGCGGAT 100 51
     DVU0798 NONE
     DVU0797  882496 ..  882520 -   -15  -3.66908   TGCGCCGAAAACGAA         GCC-GGGGGCC TTGC GGCCCCCCGGC          GTGTGTACGTCAGGC  85 51
        hisD NONE
        purC  880108 ..  880136 -  -4.6  -2.62184   GCGTTGGGCACACGA       CATG--GCGCGGCA AGG TGTCGCGCTGCATG       TGCGGCCGTGCGGGG  43 82
        fabI NONE
     DVU0793  879120 ..  879150 - -12.7  -5.09426   TGCAAGTGGAAAAAA      CAA-GGGCAGTGGT CGAA ACCACTGCCCATCG       CCTCTTTTCGTGCGG 100 92
      mreB-1 NONE
        mreC  874691 ..  874734 -    -3  -3.99324   GCCCACCACGAGAAA GGTCATCCACCATAACGC GTCGCGTG GCGACATGGCGGCCTACC GGGGTTTGCGCGCCT  58 21
     DVU0787 NONE
     DVU0786 NONE
        rodA NONE
     DVU0784  870543 ..  870561 - -11.7  -5.90981   GCAGATGAAAAAAAA             GCCCGTC TAACC GACGGGC             GTGACGAATGCGAAT 100 449
     DVU0780  869713 ..  869731 -  -4.4  -4.86731   TGCTCGCAAAGAAAA             GCGTCATG GCT CCTGCCGC             TGCCGTGATTTTCAG  77 86
     DVU0779 NONE
        atpH NONE
        atpA NONE
        atpG NONE
        atpD NONE
        atpC  864339 ..  864366 - -24.2  -4.25256   CCTGCATGAAAAGAA        GGCGGGCCGGAG TTTC CTCCGGCCCGCC         GTTGTCGCGTATGGA 100 48
     DVU0772  863332 ..  863347 - -11.8  -3.89822   CACGGATGCGACAAA              GGCCCC GTGA GGGGCC               TTTGTATGACGTCAT  81 78
     DVU0770  860906 ..  860943 - -14.2  -2.78596   GACGGGGGGAGGAGA   GCCTCCGGTCATCCTC TCGGTG GAGGATGACCGGAGTA    TGATGCAGGGAGGGA  75 65
     DVU0769 NONE
        murI  858923 ..  858941 -  -6.6  -2.62184   CGGTGTGGCAGACGA             CCGGCCCT CGC AAGTCCGG             CTCATGCCTGCCTGA  48 57
     DVU0767  857741 ..  857756 - -11.8  -4.44667   CGCCTGAAGAACAAA              GGCCCC GTAA GGGGCC               TTTGTGTTGTGTCTG 100 47
     DVU0765  855415 ..  855429 -  -7.8  -3.33315   GCAACACGTCGAGAA               CGCACG GGT CATGCG               GGGCGCCGTCCAACT  58 160
     DVU0762 NONE
     DVU0761  852414 ..  852428 -  -3.5  -3.20723   GGTGCAGGAAGGGAA              GC-CGG TGCG CCGCGC               GGCGTGGCCGCTGCG  44 95
     DVU0760  851180 ..  851191 -  -4.4  -3.04322   GCGAACCGTGCAAGA                CAAG TGCC CTTG                 CGGGATGGGAAGGCG  45 51
     DVU0759 NONE
     DVU0758  849182 ..  849192 -  -2.4  -3.53224   CATGCCGCCCGGAAA                 CGCC GTT GTCG                 TCCTACGCCCACCCG  47 155
     DVU0755 NONE
     DVU0754 NONE
     DVU0753  845500 ..  845520 - -16.1  -3.29591   ACGACGTAAACCGAA            GGCCCGCCG CGC CGACGGGCC            ATCATGCCGTCTAGT  88 36
     DVU0752  844554 ..  844582 - -21.8  -3.61398   CCGTTGGTGGAAGAA        GCGCAAGCCCGG TCGAG CCGGGCTTGCGC        GGTTCTAGCCTGTAC 100 49
     DVU0751  842670 ..  842699 - -21.5  -3.25072   TCGACCATAATCGAA       CAGGGGCCTCCCG TTGT CGGAAGGCCCCTG        TATCTGGCGATGGGA 100 53
     DVU0750  840099 ..  840132 - -21.1  -3.90112   GGGCCGGGAAGGAAA     GTGCGGGAACACCGG CGAA CCGGCATTCCCGCAC      TCTGGCTGCACAGTG 100 215
     DVU0749 NONE
         acs  836989 ..  837020 -  -5.8  -2.52516   TTGCGGATGATCAAC      TCAGGC-TCAAGGCG GGG CGCATCGTCGCCTGA      TGCTACGGGGCATCC  45 111
     DVU0738 NONE
     DVU0737  823077 ..  823113 -  -2.2  -2.86164   TCGTGAATGAGGAGA   TGGACGGCGGCGCTGTCA TCG TG-CAG-GCTGCCGTGCC   CGTCACGCCGGGTGA  40 489
     DVU0731 NONE
     DVU0730  813798 ..  813827 - -12.1  -3.08679   TGGGTGCATCGAAGA       CGCCCTTCATTCC TTTG GGGATGGAGGGCG        TTCTGCTGTCGTGGC  68 248
     DVU0728 NONE
     DVU0727 NONE
         tgt  810888 ..  810907 - -16.4  -3.21099   GGGCGTGACGATGAA            GGGCGGCC CTGT GGCCGCCC             TCTCGCGTGTCCTGT  86 56
     DVU0725  808010 ..  808031 -  -7.9  -2.84732   GGGAAAGGGAGGACA           GGGGCGCGT CAAG ACGCACCCG            TGCGATGGGAAGCCG  53 317
     DVU0724  806453 ..  806489 - -19.4  -2.73159   TCAAGCCCCGGAAAC    GCTACAGGCCGGGGGG CCAAT CCCCCCGGCCTGCGAC    CACATGACTCACCCA  87 59
     DVU0720  799126 ..  799150 -  -2.2  -3.03243   AGGCATTCGTGAAGA         CATTCAAGCGT GATT ACG-TTGACTG          CAACATCTGTCCCGA  41 136
     DVU0717  796273 ..  796303 - -19.8  -3.44146   TGTGTCTACAAGGAA       TGACGAAGCCCCCT CCA AGGGGGCTTCGTCG       TTGTGGCTGTCGAAG 100 179
        dctP  786894 ..  786918 -   -20  -3.05384   CCCGCCGTCACGGAA          GCGGCCCGCC GCCGG GGCGGGCCGC          GGGATTCCTAACGGG  93 33
     DVU0706 NONE
        dctM  784666 ..  784685 -   -15  -4.14472   TCAATATGCTGAAAA            GGGAGGCG GTAA CGCCTCCC             TTTCTCATTGATGGA 100 431
     DVU0700  776007 ..  776042 - -15.6  -3.35813   TGCCATCGTAACGAA    GCGAACCCGCAACTGCC TGC GACAATTGCGGGTTC-C    TTTCTGATTCCGGTG  84 46
        rfbC NONE
     DVU0697  771374 ..  771384 -  -5.4  -3.85698   GGCGGCTGCGAGAAA                 CCTT GTC AAGG                 TGAAATATTTCACGA  60 449
     DVU0694 NONE
     DVU0693 NONE
     DVU0692  766479 ..  766500 - -17.3   -4.8622   GGCTGCAACGAAAAA           GGAGCGGGG GTGA CCCCGCTCC            TTTTGAAGGCGATGC 100 52
     DVU0684 NONE
     DVU0683  757141 ..  757199 - -16.4  -4.72986   TATGGCGAGCAAAAA TCGGGCCACCA-ACGTG--TCTTCG-TGGA ATC TCCAGCGAAGTGGCACGTATGGTGGCCCGA TGTGTCACAATCGGA 100 105
     DVU0682  756203 ..  756226 - -17.4  -5.52384   CGGGTACGAAAAAAA          CGGGCGACCC TTGC GGGCCGCCCG           AAACTGCTGTCTTGG 100 51
     DVU0681 NONE
     DVU0680 NONE
     DVU0679  750341 ..  750383 - -14.3  -4.08767   GGCAGCGGGGGAAAA GGTCGAAGCCTCCGGGAT GGGGGGGT ATCCCGGAGGCTTCG-CA GGAAGGAACAGGCCG  93 283
     DVU0677  749133 ..  749164 - -20.2  -3.51232   GTCGCTCGAAATGAA      CGCCCACGATGACC TGAA GGTCGTCGTGGGCG       CTTGTGCTGTGCAGG 100 99
     DVU0673  745754 ..  745767 -  -5.3  -3.36492   TTTTGAATCGTATAA               TCATC CATT GATGA                TCATTCTGTGAAAAA  50 73
     DVU0671  743759 ..  743789 - -25.6  -3.09516   GGTTTGACCATGCAA       GAGGGGGATGTCCC GTC GGGACATCCCCCTC       TTGCAATTGTCATAG 100 53
     DVU0667 NONE
     DVU0666  737532 ..  737547 -  -2.4  -3.58365   CACCAGAGCAGATAA              CACCGC AATG ACGGAG               GGGGAAGAGGCGAGG  49 50
     DVU0665 NONE
     DVU0664  735401 ..  735443 - -18.5  -3.02144   GTAGGCGTCGGAACA TGCAAGGGCGCAC-GTGGCA ACCA TGCCTCCGTGCGCCCTTGCC GGCTATCAGCAGGTG  90 31
        cysK  734299 ..  734344 - -11.7  -2.74563   GGCACACGTCAATGA CGCCTCCGCCCCGGTGCAG CCCGTTCC CTTTCCCGTGGCGGAGGCG CAGGACTCCGGGACG  66 76
        cysE  733221 ..  733242 - -15.9   -4.3208   GTCGACAATGGAAAA           GGCCGGACA TTTC TGTCCGGCC            TTCATGGTTTCCGTC 100 39
     DVU0659  730128 ..  730143 -  -3.2  -3.67976   CGCACGAAGGCGAAA              GCCCGCA AGC CG-GGGC              CATGCGCAGGAGGTC  51 189
     DVU0655 NONE
     DVU0654 NONE
     DVU0653  724548 ..  724575 - -17.8  -3.66178   TTCTGTAATGTTAAA        TGCGCGCCATCC TTGC GGATGACGCGCA         TTCCATGCCGCCTAG 100 360
     DVU0651  721612 ..  721629 -    -4  -4.36914   CCCGGTCGGACAAAA             GCCCCG TTGTCG CCGGGC              ATGGCATCGGACGTG  66 517
     DVU0650 NONE
     DVU0649 NONE
     DVU0648 NONE
     DVU0647 NONE
        cobI  716899 ..  716926 - -17.1  -3.17797   TGGATAGACACGGAA        CGCCCTCCATC CTCACC GATGGAGGGCG         TCTTGCGTCATGCCT  89 167
     DVU0644  714183 ..  714214 - -12.3  -2.53876   TCGCACCGGAAGGCA      CCGCCCCTG-CCGA CCTTT TCGGACAGGGGCGT      GCAGCCGAAGATGTG  64 381
     DVU0641 NONE
        pomA NONE
        pomB  709352 ..  709385 - -15.4  -3.29211   GAACGCCAAACGCAA     GAACAGGGCCTGTG TGCAAG CACAGGCCCTTTTC      GCGTCTGGTGCTGTC  84 202
     DVU0638  707843 ..  707878 - -17.6   -3.4252   CGGGATGCATCACAA    CGAGAGGGGCCGGACA GCTT TGTCCGGCCCCTTTTG     CATCGATGCGTCACC  93 60
     DVU0635  702705 ..  702717 -  -3.3  -2.82623   CCCCCTTTAGAACGA                CCTGA AAC TCCGG                CGCGGCCACTCGCCA  40 4
     DVU0634 NONE
     DVU0633 NONE
     DVU0632  698859 ..  698874 -  -3.2  -3.33492   CTAGCTACCCGATAA              GCCC TAGCACGG GGGC               GGTGTGGAGGACAAT  46 214
     DVU0631  697106 ..  697141 - -23.4  -2.63301   GACAGGGTGACATCA    CGACAAGGCCCGCCCC GTAA AGGGCGGGCCTTGTCA     TTGTCATTGTCATCG 100 135
     DVU0622  688220 ..  688230 -  -2.4  -2.52516   GTGCGCAGTATGAAG                 CCCG GCG CGGT                 TCATGCGTCTTCCCT  37 26
     DVU0621  686300 ..  686312 -  -7.7  -2.70932   CGCCGCCGTGAACGA                GGTCT ACA AGACC                TTCTTCTGCAAGCCG  51 408
     DVU0619  684394 ..  684408 -  -2.8   -3.8512   TATTGAGCATAACAA               GCCATA TTA TATTGC               TATTTTATCGAGTAA  56 87
     DVU0617 NONE
     DVU0616  683395 ..  683419 -  -2.9  -3.38201   CAAGAGTGCGAAATA          TATTTCCTTTC GCG AAAAGGCAACA          GTCGTAGGACATAAA  47 116
     DVU0614  683005 ..  683043 -  -4.5  -3.70773   GCCGAGAGCGAAGAA  CCCCTGCCTGTGCACGGT GGAT ACCGCACAGAGGC-GACG   CAGGCTCATTCCTCG  56 31
     DVU0612 NONE
     DVU0611 NONE
     DVU0610 NONE
     DVU0609  678867 ..  678896 -   -13  -4.81249   GTCCAAAGCTAAAAA       TAACGCCAACGA GGGCTG TCGCTGGCGTTA        TTTTCCGGCCTCTTG 100 69
     DVU0608  676635 ..  676662 - -22.8  -3.90112   GTGTTTGCAATGAAA        GGGCGGGGAAGC ATCG GCTTCCCCGCCC         TCCGTCGTTCTGGTT 100 114
     DVU0604 NONE
     DVU0603  673333 ..  673388 - -19.1   -4.0162   TTCTCATACCACAAA CGGTGCCGGATTGCATCGCCGGGACGG GTGC CCGTCCCGGC--TGGATTCCTGCACCG GTTGGGTACCCGGAC 100 69
     DVU0602  672641 ..  672663 - -17.8  -4.76963   GCATACAATAGAAAA           CGGCTGCAAC ATG GTTGCAGCCG           TTTTGCGTGCTGTGG 100 203
     DVU0593  662128 ..  662163 - -23.4  -4.01888   ATGGCAGACGAGAAA    CGGCGGGAACAGCAGC CTTG GCTGATGTTCCCGCCG     TATTCCGTTTCCGGT 100 53
     DVU0585  650346 ..  650358 -  -5.5  -3.48276   GGTCGTCTCAGACAA                GGAAC ATC GCTCC                GGACCCGCCCCGTCG  55 43
     DVU0583 NONE
     DVU0582 NONE
     DVU0581  645077 ..  645088 -  -7.2  -2.78384   TCGGGCGGCAGCACA                GGGC GGGA GCCC                 AAGGGCCTCACATGC  52 123
        msrB NONE
     DVU0575  640204 ..  640217 -  -9.5  -2.62184   CGGCGGCGTAGATGA               CGGGC GGCT GCCCG                GACACGCTGTCATGT  56 91
     DVU0574  639624 ..  639635 -  -3.6  -4.19577   CAAGGCCGAAAAGAA                GCGG GTGA CCAC                 GACGCAGAAGGTGAT  61 191
     DVU0568  633061 ..  633087 -  -2.8  -3.18452   ATTACGGGAATCTAA         TCCTCTCGCCGC CGG GATGCAAGGGGA         CAGGCGTGTCAGCCT  44 34
     DVU0567  631809 ..  631837 - -20.4  -4.13767   CGCCGTATGGCAAAA        GGGCCGGACATC ACGGG GATGTCCGGCCC        TTCGTGTAAGGCAGG 100 83
     DVU0566 NONE
       gap-1  630006 ..  630042 - -17.3  -4.18802   ACACATATGGCAAAA    TTTCGGCGGCGACATGT CCA ACATGCCGCCGCCGATT    CTTTTTCAGCCAGTG 100 70
     DVU0564  629353 ..  629372 -  -2.8  -3.54424   TTCTATCTGTTCAAA            TCCCTTAC AGAA GTGAAGGA             AATTACGGAGAACTG  49 133
     DVU0559  626150 ..  626171 -  -2.2  -3.54676   AGCCATGTAAATGAA           CAGCCC CCGAGTTGTT GGGCCG            ACCTTTTTTTGTCAT  49 328
     DVU0553  623085 ..  623103 -    -3  -3.40709   ACGATGCAATAAAAC             TCTTTGCC ATA GGCATAGT             CCATTACGTACTCGT  49 44
     DVU0546  616331 ..  616361 -  -5.4  -3.53761   GAAGGCCGCCGCAAA       GGCTGCGACG AGGTATCTTGA CCTCGCAGCC       GGGATCCCCGGAGGG  53 491
     DVU0540 NONE
     DVU0539  609668 ..  609680 -  -6.9  -3.14745   CCTTGAGAACACACA                CGAGC GCA GCCCG                GAGCATCTTCGGAGG  51 394
     DVU0537  608853 ..  608907 -  -2.8   -2.8937   ACACATCCTCAGACA TCC-CCAGCCGGACGTCGC-CCCCG TTTCCCCG CGGGGAGCGGCGTC-GCCAGACGGA CGTGCCACGGTGGTT  42 138
        hmcA NONE
     DVU0535 NONE
     DVU0534 NONE
     DVU0533 NONE
     DVU0532 NONE
     DVU0531 NONE
     DVU0530 NONE
     DVU0529  601599 ..  601618 -   -15  -5.07652   GTCGGCAAAAGAAAA            GGCCGGGA GCAA TCCCGGCC             TTTTACATGCGCATA 100 45
     DVU0524  597616 ..  597628 -  -9.1  -2.52635   ATTTCCATGATCAAC                CTCCC CGT GGGAG                TGACGTCAGAGCATG  56 31
        flgM  596968 ..  596999 - -21.7  -4.52589   GCTTTTGACATAAAA      CGTCCCGACCGTG GCATTT CACGGTCGGGACG       TTTCTATAGGTCGTT 100 320
     DVU0511 NONE
        nusA NONE
     DVU0509 NONE
        infB  580041 ..  580057 -  -2.9  -3.62046   CCACCCCCGTAACAA              GCACTAC AGT GTAGCGG              CCTCTTCGACCATTT  51 12
     DVU0507 NONE
     DVU0506 NONE
        truB NONE
        rpsO  577288 ..  577303 -  -4.6  -2.57344   GATTCCGGGGAGAAG              GTCGGG CTTT CCGGAC               GGCGTCCGTGCGGCC  43 140
         pnp  574928 ..  574949 - -18.7  -3.96148   CTGCCCCACGAGAAA           GGGCGCGGG TTGC CCCGCGCCC            TCATGGCTTACAGCT 100 40
     DVU0502 NONE
     DVU0501  573459 ..  573480 - -17.3  -3.68024   GTGTGCAACAGAGAA           GGGCGACCG TTTC CGGTCGCCC            TTGGTAGGCGTGAAA 100 59
     DVU0499  570492 ..  570502 -  -6.8  -3.34344   GTAGTGGTGAATCAA                 CCAG TCA CTGG                 GCCAGCCATTGGGCC  55 19
     DVU0498 NONE
     DVU0497 NONE
        polA NONE
     DVU0495 NONE
     DVU0494 NONE
     DVU0493 NONE
        argC  561153 ..  561206 - -26.9  -3.28712   GGCGGTGCGGGAGAA TCTTGCATGACAAAGGGGCGCTCCC GGTC GGGAGCGCCCCTTTGTCATGTGTGA TGTGTTCCGTGGCCG 100 82
        purD NONE
        purE  554367 ..  554390 - -15.2  -4.59773   TGCTACGGTGAAAAA          GGCCGCTCCC GCGA GGGGGCGGCC           TTTAGTCTGCTGCCG 100 264
     DVU0483  549753 ..  549771 - -10.2  -3.96068   GGAGGGGAAGAACAA             TCCTCGCC GCG GGCGTGGA             CTTTCTGTGACGGAA  76 197
     DVU0482  548124 ..  548143 -   -15   -3.6682   CTGCATCGATCGAAA            GGCCACCG GAGA CGGTGGCC             TTTTGCGTGATGTGC  85 77
     DVU0475 NONE
     DVU0474 NONE
     DVU0473 NONE
     DVU0472 NONE
     DVU0458  526699 ..  526717 -  -3.1  -3.42503   TTCGAAGACGCACAA             GGGGT AGGGGATGA ACCCC             GTGCCATGGCGTGAA  49 454
     DVU0457  524868 ..  524882 -  -7.8  -2.57211   ATCCCCCTCGAGAAG               GCTGCG GGG CGCAAC               GTCGAGTTGTTCATC  50 256
     DVU0454  522461 ..  522473 -  -3.3  -3.01712   GCCCGCGCTGGAAGA                CGGCA TAC TGCCC                TTCGCCGGGGCGGCG  42 415
     DVU0452  517633 ..  517651 -    -8  -3.29511   CTCACTGCGGGAGAA             CCTGCCCC GGC GGGGCTGA             CTGCCCGTTGCGCGC  58 90
     DVU0449  509322 ..  509365 - -14.6  -3.64703   CGCCTCGGATGGAAA CCGCGGACGACCTTCGCCGAC ATG GT-GGCGGAGATGGTCCGCGA GGACGTGAACCTCGC  87 86
     DVU0447 NONE
     DVU0446  506045 ..  506062 -  -6.9  -2.74741   ATCAGAGGGGAATCA             CTCCGCG CCTA CGCCGAG              GTAGTTGCGAATCTT  49 5
     DVU0445 NONE
     DVU0444 NONE
     DVU0443  501202 ..  501212 -  -2.4  -3.28924   CATGCCGCGCTAGAA                 CGTC ATG GCCG                 TGGCACCGTTCAGTT  45 9
     DVU0442  499687 ..  499724 -  -4.5  -2.64616   CGGGGAGGGAGATGA   GGTGCGTCTCGGGCCGG ACTG CCGCCACATGCCGCGCC    GCAGGGGGTTGTGCG  41 88
         ade  497197 ..  497207 -  -2.4  -3.57144   CTGTGCAGGCCGAAA                 GGGC CGT GGCC                 TCGTTGATGGCTTCA  50 431
     DVU0435 NONE
     DVU0434 NONE
     DVU0433 NONE
     DVU0432 NONE
     DVU0431 NONE
     DVU0430 NONE
     DVU0429  484312 ..  484335 - -19.6  -3.52073   GCCTGAACATGAGAA          GGGGCACGGC GTTC GCCGTGCCCC           TTTGTCAGACATGGT 100 58
     DVU0426  481809 ..  481824 -  -4.6  -3.01712   GCGTCGTTTGCAAGA              CCCTGC CGAT GCAGGT               CAGAGCAACGCGGAA  47 25
     DVU0422  474949 ..  474988 - -16.5  -3.17075   GCCCCCGGAATGGAA  GGAACATCCCCCGTGCG GTTCTT CGCATGGGGGATGTTGC   GTTTCAGGGGCTCAT  86 184
     DVU0416  466798 ..  466809 -  -5.8  -3.01791   AGGCTGTCGGCAACA                GCAG GAGG CTGC                 GCAACAGGTGTCCTG  49 238
     DVU0413  462389 ..  462411 -  -8.4  -3.53012   GTGCGCGCCGCGAAA           GGATGCGGCT GTC AGGCACATCC           TAGCCGATGGGCATG  63 25
     DVU0412 NONE
     DVU0411  459895 ..  459921 -  -2.9  -4.15849   ACAAGAATAAGCAAA         TTCCGGGCCAA CGTCC TTGATCCGGAT         GGGGCAGGTATGCAG  61 102
     DVU0410 NONE
     DVU0409  458822 ..  458847 - -20.5  -3.96327   ACGTGTGACGACAAA         GGCCGGATGCC CGCG GGCATCCGGCC          TTTACGTCGGCAACA 100 53
     DVU0406  454404 ..  454438 -  -2.7  -3.25204   CCATGGCGAAAGACA    CCACAGCCTGCACACC ATTC GGAACGCC-GCTGCGG     TCGTTACCTCGGTCC  43 250
     DVU0401 NONE
     DVU0400 NONE
     DVU0399 NONE
     DVU0398 NONE
     DVU0397  445011 ..  445054 - -17.5  -3.06796   TGGCATCCCATGCAA CGCGGCGTCACCTC-TCCCC ATACA GGGATGGAAGTGACGCCGCG GCAGTGCGAGGGAGC  88 44
     DVU0394  442543 ..  442554 -  -4.4  -3.72576   GGTGTCGCTAGCAAA                TACG GTGT CGTA                 CCGTGCGGTCTGGGG  56 212
     DVU0391  438866 ..  438877 -  -7.2  -3.62522   GAACGTGCGGAAGAA                GGCG TTGT CGCC                 CTTGCCCGACGTGTG  59 263
         flr  433732 ..  433758 - -22.4  -3.19463   CGCATCACGCAGGAA         GCCCGCACCATG TAG CATGGTGCGGGC         TTCTCTTCCGGTCGC 100 79
      nhaC-1 NONE
     DVU0380 NONE
     DVU0379 NONE
     DVU0378  428413 ..  428428 -  -2.6  -3.14944   GATGATGAGATCGAA              TGC-ATG ACT CATTGCA              ACAATTCTCCGGAAT  43 40
      trxB-1 NONE
     DVU0376 NONE
     DVU0375 NONE
     DVU0374  423363 ..  423384 - -17.3  -2.78384   GGCGGGCCGACGAGA           GGGGGGAGG GGAC CCTCCCCCC            GGGTCGGAACGTACT  84 44
     DVU0373 NONE
     DVU0372  419930 ..  419955 - -19.1   -3.9941   CCCGGCACAATGAAA         GGCCCTTGCAC TGCT GTGCAAGGGCC          TGCCGTTTTCAAGCA 100 206
     DVU0370  418068 ..  418078 -  -5.4   -4.2558   CATTTTTCAGTAAAA                 TGCT TGC AGCA                 TGGAGTGGTTTTTAT  68 215
     DVU0366 NONE
     DVU0365 NONE
        pabA  413322 ..  413348 -  -8.6  -3.16564   TGCGTAGCGCATCAA         GCAGGCGACGCA GCA TGGGCAGCCTGC         GTTGTCCCGTTGCCG  58 457
        pabB NONE
     DVU0362  411349 ..  411362 -  -3.7  -2.62184   TCCCGGCGGACATGA               GCGCG TTCA CCCGC                CTTGAGGACAGCATG  41 124
     DVU0355  403086 ..  403107 -  -5.8  -2.70932   GCCCGTCGTGAATGA           CGGGGC TTCGCCGTCG GCCCCG            GTGGATGCCGGGGGC  46 446
     DVU0353 NONE
     DVU0352 NONE
     DVU0351 NONE
        spsF NONE
     DVU0349 NONE
     DVU0348 NONE
     DVU0347  393597 ..  393613 -  -8.7  -2.69151   GGGGCGCAGAGAGCA              GGGGACT GAA AATCCCC              CGGTCCGTCGTCTCG  54 76
     DVU0346  391773 ..  391801 - -13.9  -3.15544   GTGCATGCTGATGAA        GTGCCACACGG TGTGTTC CCGTGCGGCAC        TTCAGTGTTCTTTCC  76 54
     DVU0345  391592 ..  391604 -  -4.8  -3.57462   GACTTTACCTGCAAA                TGCC ACGAA GGCA                ATGGGGGATGTGGAG  55 2
     DVU0344  389560 ..  389600 - -29.2  -2.70932   TCGGCCGGTGAATGA CGCCCCTGCCTGCGGCCTG TGCA CAGGCCGCAGGCAGGGG-G  CTGATACTCCAGTGT 100 94
     DVU0343 NONE
     DVU0342 NONE
     DVU0341 NONE
     DVU0340 NONE
     DVU0339 NONE
     DVU0338 NONE
     DVU0337 NONE
     DVU0336  380555 ..  380579 -   -15  -3.06183   GCGATGCCTACGCAA          CAGGGCGACC GCTAG GGCCGCCCTG          TTCTGCATTCTTCTG  78 216
     DVU0332 NONE
     DVU0331  374222 ..  374236 -  -2.1  -2.77523   CGTCGACGAACAGGA               TGACG GGCAG CATCA               TGCCTCCTGCGAGGG  39 23
     DVU0330  372840 ..  372852 - -10.5  -4.49781   AAAAGAGGGAGAAAA                CCGGG TGC CCCGG                CCTCCGGTATGGCTG  95 169
     DVU0328 NONE
     DVU0327  370156 ..  370183 - -20.6  -4.15066   CATCCATAAAGCAAA        GGCCCGTCCGGC ATGT ACCGGACGGGCC         TTGTCTCTTGCGTTT 100 59
     DVU0320  363617 ..  363662 -  -2.5   -2.7263   ACGAGGCCTGTAAAG GCGCGCACGTTAGAAGCTGC GAGCGCT ACAG-TTCAAGCAGGCGCGC GACGCGTGCCGGGTC  39 5
     DVU0319  362439 ..  362456 - -14.1  -3.84451   GTCGCCAAATGCAAA             GGCCGCC CGGA GGCGGCC              TTGATGGATGGCATG  86 54
     DVU0317  361011 ..  361024 -  -9.5  -3.18264   TTTGGTATGCACCAA               GCCCC CGTG GGGGC                GCAGGGGAGGCACCC  61 287
        flgB NONE
        flgC NONE
        fliE NONE
        fliF NONE
        fliG NONE
     DVU0311 NONE
        fliI  354616 ..  354648 -  -3.3  -3.53811   CCTACCTGCCGGAAA      GTCTTGCCGCATC CGACCTC GATGCGGGCAGGC      TGGTGCGCCTCGACC  49 289
     DVU0308  353235 ..  353261 - -15.1  -3.32844   GTTGCCAGCCCAGAA         GGGGCCGCACC TTATT GGCGCGACCCC         TTCGGTATGGAATGG  84 93
     DVU0305  350359 ..  350377 -  -9.5  -5.28176   CGGAGTGACAAAAAA             GGCCGGA CAAGT CCCGGCC             TCTTGGTGTTCTTTC 100 63
     DVU0304 NONE
     DVU0303 NONE
     DVU0302  348787 ..  348813 - -22.4  -4.18018   CCTCCGGACGCAAAA         GCAGGCGGTACG TTG CGTACCGCCTGC         TGGTGTCTGCCAAAG 100 53
     DVU0301  348486 ..  348496 -  -2.4  -4.01943   CCTAGAGAAAAAAAG                 CGGG TAT CCCT                 TTTCTGGATAATTTT  57 1
     DVU0300 NONE
     DVU0299  345576 ..  345604 - -17.5  -4.46926   CATGGCAGTACAAAA        GGAAGGGACGGGT GAA ACCCGTCCCTTCG        CTTTTACCTTGTCTG 100 63
     DVU0292 NONE
     DVU0291  335219 ..  335240 -  -2.2  -2.82516   TTGCCGACTACCAGA           GGCTTCGT CAGGGC ACAAGGCC            GGGGTGCTCAGTGTC  39 11
     DVU0290  334419 ..  334445 -  -3.6  -3.30124   TGTCATGTGCGAGAA         GGCGGCCC TTTCTTTCACG GGGTCGCC         GCAGGTCTCCGGCCC  46 173
        moaC  333886 ..  333914 - -21.8  -3.12923   ACCATGAAAATGAGA        CCGCCGGACGTC TGCAG GACGTCCGGCGG        TTTGTTCTTTGTCAG 100 62
     DVU0288 NONE
     DVU0287  332973 ..  332990 -  -2.1  -3.56972   ATGGGATCAAATGAA             TTCAT-GA TGT TCTATGAA             AGGCTCGTTAGCGAG  49 350
     DVU0283  328544 ..  328579 - -24.9  -2.52464   CGGTGCTCGAATGCA    GGAACGGCGAAGGCG TGCATT CGCCTTCGCCGTTCC     GTCATGGCACGTTCA 100 216
        mutY  327261 ..  327277 -  -6.5  -5.52384   CCTTCACGAAAAAAA              GCCCC TATGTGC GGGGC              TTTACAGGCGAAATG 100 62
     DVU0281 NONE
     DVU0280  324120 ..  324156 -  -9.4  -3.39895   TTCCCCATGAAGGAA   CGCTGGAAACGCCAGCC TCTG GGTCGGCGTTTCT-GCG    TATCGTGCGGGGCTG  65 266
     DVU0278  321379 ..  321407 - -15.9  -2.72463   AGGCACTGTGAATGA        GGCCCGTTGCGCC AAT GGCGTGACGGGCC        TTCATGCGTTGTCGG  78 249
     DVU0276  319152 ..  319182 - -17.6  -3.48593   CATTTTTCGACATAA       GCCCCGCAAGTACC AAG AGTGCTTGCGGGGC       TTATGTTTTGCGTGT  93 247
     DVU0275 NONE
     DVU0274  316804 ..  316838 - -17.1  -3.41693   GGCATGAGTAATGAA     GAGGCCACTCCCGTC TGTCT GGCGGGGGTGGCCTC     GTCATCGTGCGTTGC  93 165
     DVU0267 NONE
     DVU0266  308434 ..  308448 -  -2.8  -3.28712   TGTTGCCCCCTAGAA               GTCG TTGCATG CGAC               GATGTGCCGCACCGC  46 5
     DVU0265 NONE
     DVU0264 NONE
     DVU0263 NONE
     DVU0262 NONE
     DVU0261  304484 ..  304504 -  -2.4  -2.66216   GTCGACGATGAGAAC            CCGCATGG CGCCC CCCCGCGA            CCGTCTAGACGACGG  38 30
     DVU0260 NONE
     DVU0259  303552 ..  303573 -  -2.2  -2.78816   GCATGGGCGACCACA           TGCGCCGT AGGGGG ACAGCGGA            ACGCCATGCGATGGA  39 133
     DVU0258  301415 ..  301441 -  -4.5  -3.09492   CGGGCAATGGCAACA        TGG-ACA-CGCCC CTA GGGCGATATGCCA        GCGGGTCAGTTGTCG  45 31
     DVU0256  290823 ..  290839 -  -3.5  -3.58726   CCGTGGGAGAGAGAA              CGTCGCG TTG CGTGGCG              GCGGGGCTTTTCGAC  51 207
     DVU0254  289978 ..  289988 -  -2.4  -3.01712   GGGGCTGCGGGAAGA                 GGGG CAA CCGC                 TTACATCTGCACCAT  41 249
     DVU0253  286955 ..  286984 - -19.3  -3.21218   ACCCTCGATGATGAA       GAGGCGGGGAGGC TCAA GCCTCTCCGCCTC        TTCAGGGTTGTCGTG  93 63
     DVU0252  286458 ..  286478 - -10.4  -2.90075   CGGGCTCGAACCAGA           GCGCGC-CG ATGG CGAGCGCGC            CGAGCATGATGACGA  61 212
     DVU0251  285310 ..  285339 - -22.2  -3.70902   TCCTGTATAGGGAAA       GGGGGGACGGGG TCAGTG CCCCGTCCCCCC        CGGTGTACGGTGTCC 100 53
     DVU0250  284646 ..  284661 -  -2.4  -2.52464   TGTTGCCTGAATGCA              GGCCGC ACGG ACGGAC               TGTCGGGGGCGGGGC  37 67
     DVU0249  283145 ..  283158 -  -8.1  -2.63631   TGAACCCGTAGACCA               CGTCG CGGT CGACG                CCGCGCAGGTCGTTG  53 291
     DVU0247  280637 ..  280650 -  -3.7  -2.57211   ATGCGGGCGTAGAAG               GCCAC CTTC GAGGC                ATAGTCCGCAAGGTC  41 319
     DVU0246  278292 ..  278346 -  -7.7  -2.52464   CTGCCCGCGAAGGGA TGCGCACGGCCC-CTGACGGTTG-CGG CGG CTGTCTGCCGTGAGAGGGCCGCGGGCA TCAGTCGTCCTCCGG  50 26
     DVU0245  276997 ..  277045 -  -9.4  -2.71712   TGTCGCGCCGGAAAG CCCGCGCCGGACAGCCGTGGCG CCATC CGCCACAGGTATCCCCCGCAGT GTCTGCGCCTTGGTC  57 39
     DVU0244  275830 ..  275845 -    -6   -3.2794   GCTGACCGACATCAA              GCCCGG CAGT CCGGTC               CGGGGCGTACTGACG  51 352
     DVU0240  272781 ..  272806 - -17.6  -3.02511   GCGATTGCTCCAAGA         CGACCCGCGC ACGAGA GCGCGGGTCG          TCTCTTGGTATCAGG  88 189
     DVU0239  272481 ..  272495 -    -5  -4.96848   CTGGTCATAGAAAAA               CATGGA ATC TCCATA               TGACTATGGGGAGAT  83 86
     DVU0238 NONE
        serS  270493 ..  270521 - -11.1  -3.81885   TACACAAAGAGAGAA        GGGAGTCACAG TCTAGTG CTGTAACTCCC        TGTAATATCATGGTG  76 170
     DVU0236  269250 ..  269262 -  -3.3  -3.86346   GGATTGGCTCACAAA                CGCCT ACC AGCCG                ACGCAGGATCAACCG  56 46
     DVU0233  266509 ..  266527 -  -2.2   -4.1721   AGGCACAGGTCAAAA             TGCAGCCC CAT GGGCAACC             TTACCCCGGAGAGTT  58 435
     DVU0229  264789 ..  264813 - -13.5  -2.68434   TTCGACACCACATGA          GGCCAGCCCCA TCA TGGGGACGGCC          CTCAGCCGCGGGGGG  71 258
     DVU0227  263782 ..  263798 -  -2.9  -3.28637   GACGAAGACCATCAA              CCATCCG CAC CGCATAG              TTAGCCTTCGTGGTT  46 26
     DVU0226  262278 ..  262308 - -16.8  -4.45738   GAGGGTAATAAGAAA       GCAGGCAGGTCGGG GGT CCCGGCTTGCCTGC       TTGAAGTTGTTTTGT 100 374
     DVU0190  235376 ..  235414 -  -3.8  -2.91728   AGGTCGAAGACGAGA   TGGCTACGGATGCG AGTTCGTCTGA CGCATCCTCTGCCA   AAAGGAAGAAGCTCT  44 45
     DVU0187  230797 ..  230850 -  -2.9  -4.56133   CTTCAAGAAGGAAAA GTAGACGCGCCGGGTGTGGCC-CG GTCTCCG CGTGGCCATGCGCGGGGTGTCTGC ATCGTCAAGCCCGCC  69 397
     DVU0183  227409 ..  227452 -  -2.3  -2.87683   AGATTCGGCCACATA TGGCAATGGCACAGCCG AAGGTGATGG CGCCTGCCCCACTGCCG GGGAATGGCCCGAGA  40 80
     DVU0182  226362 ..  226385 - -16.7  -4.82128   CGACTAAACAGAAAA          CGCCGCCCC GTTTCG GGGGCGGCG           TTCATGTGTAACCGT 100 56
        modB NONE
        modC  224300 ..  224326 -  -2.8  -3.36273   TGCCGCGAAGACGAA         TCCCGCGAGACA CCG TGCCTTGCGGCG         GCATGTCAGGCGGGG  47 291
     DVU0178  223128 ..  223143 -  -4.7  -3.15544   CCTCATGGTGACGAA              CGTGA CCGCAT TCACG               CACGGCTGGACTTGG  48 21
        modA NONE
     DVU0176  220963 ..  220981 -  -5.3  -3.46602   TTTGCCATAGCAGAA            GGCGGACA GGTT TGTC-GCC             CCCTGTCATGTTGGT  53 189
     DVU0175  219212 ..  219242 - -22.6  -3.53224   GATGTGGCGGCGAAA       TCCGGCCCGCGGGA GTG CCCCGCAGGCCGGA       CGGAAGATGGTGTGG 100 41
     DVU0174  218674 ..  218698 -  -9.3  -2.66316   TGTCGCAGGACATCA          TCATGTGGTGC GTA GCACCACATAG          CCCCGACCCTTGTGT  56 1
     DVU0173 NONE
     DVU0172  215376 ..  215402 - -20.9  -3.58726   GTCCGGCAGAGAGAA         GGCCCGCGACG CCTAT CGTCGCGGGCC         TTACGCCTGTGGGAG 100 107
     DVU0171  213569 ..  213592 - -13.8  -3.57615   GGAACATCCGGGAAA          GGGCCGGGAC GTTT GTTCCGGCCC           TGCACGTCATGGGCA  81 158
     DVU0169  209397 ..  209422 - -16.9  -2.52464   GCGGGGCGCAACGCA         TCGCGGGAGGC GTCA ACCTCCCGCGA          TTTTTGTCGTTACTG  83 35
     DVU0168 NONE
     DVU0167 NONE
     DVU0166 NONE
     DVU0165  205277 ..  205296 -   -15  -3.75153   GTCGCTCAATGGAAA            GGCCCGCA TGTA TGCGGGCC             CTTCGTTTGTCTTTA  88 79
        carB  199857 ..  199870 -  -9.5  -2.77899   CTTCTTCAGGAATGA               CGGCC TACA GGCCG                TAGTATTCCTGAAGG  57 16
        purF  198396 ..  198419 - -19.6  -4.18018   TTGTGTCACGCAAAA          GGGCCTCCGG CATG CCGGAGGCCC           TTCATTGCATGGTCG 100 51
     DVU0160 NONE
     DVU0159  196485 ..  196510 - -19.1  -3.40522   ACCCCGTTACGACAA         TCCCCGTCCTC GCAT GAGGACGGGGA          TTGTCGCTTGTGGAA  95 115
     DVU0153  189620 ..  189636 - -10.8  -4.38171   GAGATTACAGGAAAA              GCCCCC TTGAT GGGGGC              TTTTTGCGTGCGTGG  89 393
     DVU0150  183397 ..  183407 -  -5.4  -3.62616   CATCAGGATATACAA                 CCAT TCC ATGG                 TGTCCTCCGTCGTCC  55 45
     DVU0149 NONE
     DVU0148 NONE
     DVU0147 NONE
     DVU0146 NONE
     DVU0145  179973 ..  179996 - -13.2  -3.29096   CCCATGAACGAGGAA          TGCCCGTGCA GGGC TACACGGGCA           TTCGAGGGAGGAGTG  74 58
     DVU0137 NONE
     DVU0136  172588 ..  172609 - -12.3  -3.68024   TGCCGTAACACAGAA           GCGC-TGGCG TGA CGCCACGCGC           GCAGTGGTGGACATG  78 54
     DVU0135  171526 ..  171552 - -19.4  -4.56597   TCTGGCCTTGAAAAA         GCCGCCTGCCCG GTA CGGGGAGGCGGC         CTGGGCTGGTCAGTC 100 35
     DVU0134  170074 ..  170088 -  -5.6  -2.75481   GTCCAAGGTGAAGCA               GGAAGC CTA GCCCCC               TGCGGACGAAGGATT  46 381
     DVU0131  167674 ..  167703 -  -4.9  -3.06737   CATCAAGGTCGAAGA       TGCAGGCGCGGAT GTTC ATGCCCGCCTTCA        TACTGCATGCCGCCC  47 269
     DVU0130  166598 ..  166617 -  -5.6  -3.05715   AACGGCTTGACGGAA            CAGGCTAC CCGC GCGGCCTG             CGTGGTGACGCCATC  49 438
     DVU0128  163903 ..  163918 -  -4.6  -2.70932   CTGGCCCGTGAACTA              TGGCCG CTTG CCGCCA               TCGGCCTTTTCTGCA  44 297
     DVU0123 NONE
     DVU0122 NONE
     DVU0121 NONE
     DVU0120 NONE
     DVU0119 NONE
     DVU0118 NONE
     DVU0117  150687 ..  150717 -  -6.6  -3.25823   GCTGTGCCACATGAA       CCGCCCTTCCAGCG GCA CGCGTGAGGGGCTG       GCGCAGGCCCTTCCC  54 151
     DVU0108  140590 ..  140604 -  -6.4  -2.57132   GCTTTGCGGTACAAC               CGCGAA AAC TTCGCA               CAATCCGCTGCTGAA  48 232
        glnH  139717 ..  139744 - -18.6  -3.08032   CGGTTCGGAAAAGGA        CATAGGGAAGGC CCGA GCCTTCCCTATG         TGTTACATGCGCAAG  91 51
        glnP  138917 ..  138941 -  -3.5  -3.59979   GGGGGTCATGGGAAA          CTCCTGTGC GGTTCGT GCACCGGAA          GAGGCTCGCTGTAGC  51 68
     DVU0105  138140 ..  138165 - -20.5  -2.84325   CCGCCTGAAACATGA         GCGGGACGGAG TTCG CTCCGTCCCGC          AGGGTGTCGTCTAAT  93 36
     DVU0099  129525 ..  129561 - -16.4  -2.70525   GGGTGGCAAACGAAG    CCCGGTGCCGGTGCGC TATAT GCGCTCCTGCTCCGGG    GTCGGGCGTCGGTCC  81 354
        potA NONE
        potB NONE
        potC NONE
     DVU0095  125629 ..  125650 - -15.9  -4.74504   AGGTGAACGGAAAAA           GGCCGGTTC TCAC GAACCGGCC            TTCTCGTTTGCGGAT 100 52
     DVU0093  120640 ..  120667 -  -6.8  -2.91912   CCACTGATGCAGAGA        TGCTGTCGCCCG CAGG CTGGCGGCTGCA         CTGCGCAGCGATGTC  50 50
     DVU0092  117062 ..  117073 -  -7.2  -3.39732   GAAGGACGGCAAATA                GCCC GGTA GGGC                 CGGTAGCGGTAAAGC  60 71
     DVU0089  113769 ..  113826 -  -4.5  -2.87344   CATGGGCGGCATACA TGCCATCGTGCCCACCACGCTGTTGTC CCTT GTCATGTTCGTGGCGGGGTCGCTGGCA GGGCGTCCTTCCGGT  43 135
     DVU0086  105274 ..  105304 -  -7.6  -3.16564   CGCCCATGCCATGAA      GATGGCG-CCTGC CATGCC GAAGGACGCCATC       ATCGTTGTGAATCTC  55 167
     DVU0084  102527 ..  102563 -   -21  -3.44051   GCCGGAGGAGTAGAA    GACCCTTCCCCTCCGG TGTCG CCGGAAAGGAAGGGTC    TGAAGCTGGCTTTGT 100 58
     DVU0082  100361 ..  100378 -  -4.7  -3.86346   TCATGCCGTTATAAA             GACCGCG TCCG CGCCGCC              GGCGTCACTGTGCGG  60 30
     DVU0081   98477 ..   98497 -  -3.9  -2.71712   TGGCGCCGCTGAAAT            CCGCAAGTA CAG CACCTGCCG            CCTGACACCTGCCTC  42 87
     DVU0070 NONE
     DVU0069   81115 ..   81131 -  -2.1  -2.89742   TGCAATCGGCACACA              CGGGTGG AGT CCACGGG              GGCTTCCCTGTGTGG  40 157
     DVU0068   79200 ..   79210 -  -2.4  -3.59979   CTGTCCCATCGGAAA                 CGTG GCG CTCG                 GTCGGGCCTTTCGAG  49 362
     DVU0067   78703 ..   78725 -  -3.2   -3.6239   ATAGGGACAAAGGAA           GCCCGACGCC GTT GGCACCGTGA           GAACCGTGGACGAAG  51 162
         era   56796 ..   56824 -   -16   -5.4505   CCTGCGAAGAAAAAA       GCCGCGCGCCGCC GTCA GG-GGCACGCGGC        GGAATGCCGTCGGGG 100 48
     DVU0051 NONE
      motA-1 NONE
     DVU0049 NONE
     DVU0048 NONE
     DVU0047 NONE
        fliN NONE
     DVU0045   51525 ..   51564 -  -3.4  -2.82516   GTGGGCATGACCACA  TCCTGCGCGGCCATGGCCG CCA CGGCGGTGAGCGC-CAGCA  GGGCGGCGATGCTAG  40 37
        fliP NONE
        fliQ   50371 ..   50413 - -16.5  -2.96216   CGGCAGCATGACAGA TGTAGATGCCCCCGCTGCGTC GAC GACGTAGCGGGGGCAT-T-CA TTTTGAGGCAGGAGG  83 166
     DVU0041   47241 ..   47255 -  -3.4  -3.40522   ACCGGCGGACGACAA               CGGCCC TGT AGGCAG               GCTATTCCTGCGTCA  49 27
     DVU0038   43400 ..   43416 -  -3.7  -3.17194   ACGCCGTGAAGTCAA              CCATG TGCACAG CATGG              CGCATGTCCATGGCG  47 287
     DVU0037   42868 ..   42897 - -19.5  -3.57144   TGTGCCATGTGCAAA       GCCGTTTGTGCAT GGTG ATGCACAAACGGC        CTTTGCACAATTGCA 100 52
     DVU0036   42035 ..   42065 - -19.8  -3.28712   GCCTTGGGCTGATAA       CACGAAACCCCGGC GGG GCCGGGGTCTCATG       TGAAGGAGGATCGGT  95 247
     DVU0035   41361 ..   41385 - -14.2   -3.8372   ATCGCAAGAAGAGAA          GGCCGCCCTG TTCCT CGGGGCGGCC          TTTGCGTTGTGGAGA  89 340
     DVU0030   36431 ..   36449 -   -16  -4.70583   GCCATCAACATAAAA             GCCCGGCA TCC TGCCGGGC             TTTTCGTACACGGGC 100 58
     DVU0027   31225 ..   31242 - -14.1  -4.41353   TCAGAGACAGGAAAA             GGCCCGC CGAA GCGGGCC              TTTCGTACTCGTATC 100 61
     DVU0025   27297 ..   27331 -  -5.6  -3.08464   GCATCATTCATGGAA     GCAGTGGACATCGATG CTC CATCGCGGTGTACTGC     AAAGGGTAGGGTAAT  49 408
     DVU0022   24798 ..   24824 - -11.4  -3.36327   GCACGGCAGCGAGAA         GGCGCGGCGCTC GTC GGGCGGCACGCC         GGGAAGGGGCTGGGG  69 58
     DVU0021   23488 ..   23508 - -14.7  -5.28176   TCCACGCAGAAAAAA            GGCCCCTGC TGT GCAGGAGCC            TTCTGGCTATAGGCG 100 129
     DVU0020   23145 ..   23164 -  -2.7  -3.53012   TTGTGTGGGCGCAAA            GGGGGGC TGGTCG ACCACCC             CATGGGTTCGACCTT  47 82
         ngr   22422 ..   22454 - -10.6  -4.26589   AGCAGACACGGAAAA     GGGAACCGCCCCGGCA TCA TGC-GGGGCGGT-CCT     TGCATTGTCCGACGC  85 73
     DVU0017   19973 ..   19985 -  -7.7  -2.79183   CTCAGCTCCACCAGA                CGTTC ACC GAACG                GGGGTATCCGAAAGG  52 16
         lgt NONE
      infA-1   18424 ..   18441 - -11.3  -5.64274   GCACCCATAAAAAAA             GGAACGC CTTG GCGTTCC              TTGCGTGCTGTGAAG 100 54
     DVU0011 NONE
     DVU0010 NONE
     DVU0009   11600 ..   11614 -  -5.6  -2.87132   GTCGTGGGGGAGACA               GAGGAG GCA CACCTC               TGCAGGGGTGTCGGG  48 92
     DVU0008 NONE
        asnS    9507 ..    9530 - -17.4  -4.41494   CAGGGCCAATGAAAA          GGCCGCGCCC ATCG GGACGCGGCC           TGAGGTCTGCGGAAG 100 47
     DVU0006    8725 ..    8745 -  -2.5  -3.61178   CGGATGCACGGTAAA            GGGCC TCATCAGGCTT GGCCC            GTTAAGATGAGGTGC  49 193
    DVUA0002    1684 ..    1699 +  -3.2  -3.06796   CAGGACGCGCCCTCT              GCCTAG CCGA CTAGAC               TTCCCTACCCTGCCC  43 20
    DVUA0003    5423 ..    5437 +    -7  -3.31726   ACAAGCCCGTGACAT               GGGCGG TCA CCCCCC               TCTTATATAAGGAAG  55 313
    DVUA0004    6266 ..    6292 +  -2.8  -3.17075   GTCGCCACGCCGTGA         GGTGTGGGCCGA CCA TGGGCACAGGCC         TTGCGTTGCCGGAGG  44 448
    DVUA0016   21683 ..   21708 +  -3.2  -3.53811   CCGGGGACAAACGAG         GCTGACGGCCC GCGTG GGGCC-TAGGC         TTTGCGAGGGGTGGC  51 86
    DVUA0017   22483 ..   22501 +  -4.6  -3.38316   AGAAACTCGAGAGAT             CAAGGA TAAATCC TCCTTG             TTGGTTAAGTACTAG  50 147
    DVUA0019 NONE
    DVUA0020   25161 ..   25176 +  -6.1  -4.26202   GCTGGCCATATTGCC              GCCGA AGCCGC TCGGC               TTTCTTAATACATAT  71 2
    DVUA0026   31489 ..   31507 +  -3.8  -3.66784   CATGTCGTCGATCTG             CGTTCTCA TGA TGCGAATG             TTGTATTGAAAATGC  53 134
    DVUA0028   32051 ..   32099 + -19.9  -3.78934   TGAGTCATAGACAAA CGAGGCGGAACATGAAGGC-GT CTTCGC ACGGCCTTCATGTTCCGTCTTG TTGTTGTGACGCAGA 100 79
    DVUA0030   34071 ..   34098 + -19.2   -3.2794   TCTGACGGGGAAACA        GGGGCGGTACAC GCAG GTGTGCCGCCCC         TTCCTGTCGCTGCCG  93 74
    DVUA0033   36935 ..   36957 + -12.6  -2.92192   GCGGGCGAAAGTGAA           GGGGGGGGCG ATG TGCCCCCCCG           TGTCATTGCATGCGG  70 163
    DVUA0036   44127 ..   44139 +  -4.7  -2.62184   GACATGCTGGTGCTG                GCCGC CGT GCTGC                TGGTCTGCGCCGCCG  43 166
    DVUA0037 NONE
    DVUA0038 NONE
    DVUA0039 NONE
    DVUA0040 NONE
    DVUA0041 NONE
    DVUA0042 NONE
    DVUA0043 NONE
    DVUA0044 NONE
    DVUA0045 NONE
    DVUA0046   56910 ..   56930 +  -3.1  -3.64488   GACGCCCAGAGGGGA            CTGACGCGG CGT CAGCGTCGA            TGTTTTCAGGGGATT  51 22
    DVUA0047 NONE
    DVUA0048 NONE
    DVUA0049 NONE
    DVUA0050   62498 ..   62522 +  -3.6  -3.14132   CGGCGGGAGGTCGCG         CATG-AGACGC CCGC GCGTGTGCATG          TTGCTGGCCACCGAC  44 21
    DVUA0051   64028 ..   64054 +  -7.2  -3.06696   GGGCCACACGCACCT         CGACGTGGCACA ACT TCTGGCGCGTCG         TCTATTACGAGCCGA  54 166
    DVUA0052   64784 ..   64801 + -14.1  -2.62184   GGGCCCGGTACTGTA             CCCGGCG GCAT CGCCGGG              TGGTGTGCCGCCCGA  71 72
    DVUA0053 NONE
    DVUA0054 NONE
    DVUA0055 NONE
    DVUA0056 NONE
    DVUA0057 NONE
    DVUA0058 NONE
    DVUA0059 NONE
    DVUA0060 NONE
    DVUA0061 NONE
    DVUA0062   78508 ..   78519 +  -2.2  -3.14132   ACTGACGGGCAGCCT                GCTGC GAC GC-GC                TTCGTACAGACGGCA  43 54
    DVUA0063   80191 ..   80205 +  -5.6  -3.14211   CCGCTGTTCCATTCA               CGGCGG TGG CTGTCG               TTGCTCGCCCGCCAT  51 124
    DVUA0064 NONE
    DVUA0065   85076 ..   85096 +  -2.3  -3.06261   GACGGAGGTGGTGAC            GGGCGCGGC GAA GGCGCGACA            TCTTCGGCCTTGCGA  41 183
    DVUA0066   87057 ..   87076 +  -2.8  -4.18018   AGGTCATGCGCTGGC            GG-ATGGAC GAC GACCATGCC            TTTTGCGTGGCAGCA  61 298
        cysC  106244 ..  106254 +  -8.2  -2.65354   GGATGCCCAAGCCCC                 CGGC AAG GCCG                 TCCGTTTCCCGTAGC  53 1
    DVUA0080 NONE
    DVUA0081  109716 ..  109748 +  -8.4  -2.64735   TCTCCCCGGCGGGTT     CCGTCAGGTGCG-GC GAGT GCTCGTACCGGATGG      TGGTCTGGATGGACT  53 380
    DVUA0083  110997 ..  111022 + -10.6  -3.05463   AGAAAAGTCGTGTTA         TGTCCGAAAA CATTTA TTTTCGGACA          TTGCATAAAAACGCT  62 88
    DVUA0084  111313 ..  111323 +  -2.4  -3.08314   CTGAATAGCCCGCCC                 CGAG ACT CCCG                 ATTTTCCAGCTTACC  41 37
    DVUA0085  115002 ..  115029 +  -6.2  -3.65902   AGGCAGCACGGTCAG        TCG-CGCCAGCGG TCG CGGATGGCGTCGA        TTTCGGTGCGGTGGC  57 141
    DVUA0090  123459 ..  123477 +  -4.4  -2.71712   GCAGCGCGCCCAGAA             GTTGCGGC CAC GCCACACC             CTTTCAAGGAGGACC  42 126
        katA  125180 ..  125191 +  -7.2  -3.05384   GTGCACCTAGTAGCG                CGGG CGAA CCCG                 TTCGGTGGCACCGCC  54 253
    DVUA0095 NONE
    DVUA0096  130642 ..  130652 +  -2.4   -3.2794   CAAGGGGTGACTTGA                 CGGG CAC CACG                 TTCATGTCCATAGCA  45 293
    DVUA0097  132286 ..  132296 +  -4.6  -2.61274   GAACATACGGCTGCA                 CTGG CTT CCGG                 CTTCCTTGAGCTGAC  43 105
    DVUA0107  144974 ..  144986 +  -5.5  -2.75382   AAAATGCTTTAATGC                GCTGT ACA ACGGC                TAGTTAAATGACATA  46 10
    DVUA0108 NONE
    DVUA0109 NONE
    DVUA0110 NONE
    DVUA0111  148680 ..  148697 +  -7.7   -3.1855   ACCCCGCAACCCGGC             GGCG-ACG GCG CGTACGCC             TTCCGTCTTGAGGGC  56 147
    DVUA0112 NONE
    DVUA0113 NONE
    DVUA0114 NONE
    DVUA0115  153627 ..  153639 + -10.5  -2.62263   TGGTGCGCATGTCGT                GCGCG TGA CGCGC                TCATGTAGCGCACAT  59 125
    DVUA0116  154153 ..  154166 +  -8.1  -3.62522   AGCCGCCGTCGGCAA               GGCGT CGTC ACGCC                TTCTTGAGGCGCTTG  65 91
        escJ  156151 ..  156169 +    -8  -3.39668   CGGCGCACCGGCTTC             GGGCGCAC CGC GCGTGCCC             TTCTGGGATTTCGCC  60 391
    DVUA0118  157390 ..  157404 +  -3.4  -3.53224   CCCGCCGACCCTCTC               CGGTGC CGT GCGCCA               TTTCGCGGACACCTC  49 104
    DVUA0119 NONE
    DVUA0120 NONE
    DVUA0121 NONE
    DVUA0122 NONE
    DVUA0123  162631 ..  162654 +  -2.2  -3.06696   TCTCTCGCCTAGCCG          GAGGACGGAC GCAT GGCCACCCTC           TCTGTTCCGGCAAGC  41 29
    DVUA0124 NONE
    DVUA0125 NONE
    DVUA0126  165507 ..  165545 + -11.5  -3.02144   ACATCGCGCAGCCCG   GGCCGCAGGGTCTTGCC GGACA GGCACGCCCCGGCGGGC   TCTTCCAGAACATGC  65 269
        cas3  170370 ..  170389 +    -5  -3.03124   TCAGCTGAAAAGGAG            GTACCCATG ACA CATGGG-GC            TGTTAAGACATACGG  47 33
    DVUA0130 NONE
    DVUA0131 NONE
    DVUA0132 NONE
    DVUA0133 NONE
        cas1 NONE
    DVUA0135  175900 ..  175918 + -13.1  -2.52543   TTGATGGCCGACAGT             CGCCCCC CACGC GGGGGCG             TGGATTGAAACCAGT  67 206
    DVUA0145 NONE
    DVUA0146  192147 ..  192164 +  -4.8  -2.87564   TCGGCATGACCGCGA             TGTGCC CTGCGC GGCACG              TCTCTGCGCCCGTAA  46 417
    DVUA0147 NONE
    DVUA0148 NONE
    DVUA0149  198612 ..  198623 +  -5.8  -3.11192   GGGCGCCCCGCCCTA                TCGC AGAT GCGA                 TTCGATGATCCTGTC  51 221
    DVUA0151 NONE
    DVUA0152  201831 ..  201841 +  -2.4  -2.71791   GTGCGGATGACATCT                 CCCG CGT CAGG                 CTTTCCGAGAAGACT   0 321
    DVUA0150  198176 ..  198209 -  -9.5  -2.64616   CGGGCACCGAGACCA     CTGCACCGACCC-GCG CCC CGCCGGGACAGTGGAG     ATGTTCGCCGCAGGC  55 425
    DVUA0144  186559 ..  186569 -  -3.2  -5.60993   GTGCTCACAAAAAAA                 GCAA ATA TCGC                 GAATCAAAAATGACG  93 4
      nifA-2  184740 ..  184770 -  -5.2  -2.57463   AATGCCGGGCATAAC       CCGTAGCAGGGGGA CGC CCCCCCTCACCCGG       TCACCGGTCAGCCCC  43 41
    DVUA0142  184207 ..  184217 -  -6.8  -3.63837   AGAACGTTGGAAGAA                 CGAC TCC GTCG                 CCTGCCTCGTTCGCC  59 80
    DVUA0141  183885 ..  183899 -  -4.3  -3.59966   ATATTGGACATAGAA               TATGC GCTTT GCATA               TATTCGATGCGACTC  53 78
    DVUA0140 NONE
    DVUA0139  181523 ..  181552 - -17.9  -2.89881   GACGGACTGTATAGA       CGGCGGGGGGATC TTTC AATCCCCCCGCCA        TGTTCCGAAAGGACA  90 138
    DVUA0138 NONE
    DVUA0137  178757 ..  178768 -  -7.2  -2.56539   TTCAATCGATAACAT                GGCC GGGG GGCC                 GTTCGGGGAGGCTCT  51 40
        zupT  177579 ..  177627 -  -2.3  -3.64703   GGGCGTGGATTGAAA CGCGGGCGGGGGCGGTGCATCGCT CGGC ATCGAGG-TC-GCCCCC-CACGCG GGGGCGTGGATTGAA  49 226
    DVUA0128 NONE
    DVUA0127  164813 ..  164856 -  -3.7  -4.10161   GACCATTCGTGAAAA CGCACAGCAGATTCTCGAC GGGCTG GCCGAAACGCTTCAGTGCG GCCCTCTGGCCTTTG  62 429
    DVUA0106 NONE
    DVUA0105  143131 ..  143162 -  -5.6  -3.62046   CGACCCGTCGAAGAA      CCCGGTGACGCGGC TCAT GCGCCCTCCCCGGG       TGCGGTGGCCCTGTC  57 8
    DVUA0104  140106 ..  140117 -  -3.6  -3.67597   CGCCTGACCGAATAA                CAGC GTGC GCCG                 ACGTCTGGCCGGATG  51 236
        invX NONE
        escT NONE
    DVUA0101 NONE
    DVUA0100  135991 ..  136007 -  -8.7  -2.69964   GCGTGAAGGACACCA              CCGGACA CCG TGTCCGA              CGCGAGGCCCACGGT  54 130
    DVUA0099 NONE
    DVUA0098  131957 ..  131970 -  -5.9  -3.14564   CGACGGCGCGACCAA               GCAGG TGTA CCCGC                GCCGCTTCGGGTCGC  49 406
        chrB NONE
    DVUA0093  125818 ..  125847 -    -5  -3.57792   GCATGCATCCGGAAA       CCGCCGC-ACAGG TACCG CCTGTCACAGCAG       CAGCTTCATGGCCCA  55 17
    DVUA0092  124974 ..  125017 - -25.4  -2.70932   CCCTCCCCGTAACGA CACCGAAGGCCCCGCGACCA GTCA TGGTTGCGGGGCCTTCGACG ATGGTGCCGGTACGT 100 179
    DVUA0089  121239 ..  121269 - -19.1  -4.65933   GACCCCGAAAAGAAA       CGGGGAGTGTCAG GAATA CCGACACTCCCCG       TCCGGGTTCGCAGAT 100 45
    DVUA0088  119750 ..  119766 -  -2.1  -2.74144   TGTCGAGGGTGAAAC              GGTCACG TAG CGCATCC              ATGAAACGTCTCACT  39 36
    DVUA0087  116115 ..  116134 -  -4.8  -3.48276   CGTCGGGCCAGAGAA            GGGCGCGC ATAC GCGCGATC             ATGCGTTCCATGTCG  53 366
    DVUA0086  114738 ..  114750 -  -9.1  -2.96274   TTGTGGACAAGCATA                CCCTC GTT GAGGG                GTCGTTCAACTGGTT  59 273
    DVUA0082  109499 ..  109516 -    -4  -4.08767   GGCATGGCCGGAAAA             CCAGCG ACATGA CGCGGG              CGAGACGCCGCCATG  61 175
    DVUA0078  105176 ..  105190 -   -10  -3.08996   TATGCTTATTGAATA               CACGGT TTT ACCGTG               CAGTGCAAATGCAAG  62 65
    DVUA0077 NONE
    DVUA0076 NONE
    DVUA0075 NONE
    DVUA0074  100519 ..  100534 -  -5.4  -3.26319   AATGCCGCACATGAA              TGCCTC TATG GAAGCA               GGGATGCCGCAGGGT  50 97
    DVUA0073   97764 ..   97814 -  -5.8  -2.60075   GTCTCCTGAAGTAAG GCTCCTGATTCGGGGCGGGCGG CACCTGT CCGCCCAGCCAGCGTCCGGGGC ATGACGCCCCGTCCT  46 57
    DVUA0072   96298 ..   96315 -  -3.4  -3.28924   CACTTGCTGTTACAA             GACACG TTTCGC CATGTC              TTTGCCGTGGTTCAT  46 110
    DVUA0071 NONE
    DVUA0070   92032 ..   92043 -  -7.2  -3.22774   GACAGGCAGCATGAA                GCCC TCAG GGGC                 TGGTGCGTCATCGTG  56 73
    DVUA0069   90843 ..   90855 -  -7.7  -3.23183   TCATAGAAGATGGAA                TTGGC GCC GCCAA                GCTCGACGAGGCTCT  56 41
    DVUA0068   88326 ..   88337 -  -2.2  -3.04398   GGGCGTCTGGAAAAC                GATG CCGT CACC                 ATTTTCGAGCGTCCT  41 21
    DVUA0067   86941 ..   86951 -  -3.2   -2.6039   AGATTACTGCAGAAG                 GCCT TGG AGAC                 GCCTCCGGTGACGCG  39 231
    DVUA0035   40320 ..   40336 -  -4.4  -2.55351   TTTTTCGACAGTAAG             GTGTCGG AATG CCGAC-C              TTCGATTTCTGTAAC  41 93
    DVUA0034   36935 ..   36957 - -11.9  -3.27525   GCGGGCGAAAGTGAA           GGGGGGGGC GATGT GCCCCCCCG           TGTCATTGCATGCGG  72 322
    DVUA0032 NONE
    DVUA0031   34658 ..   34686 - -18.9  -3.19602   CCCCGCACACGAAGA        GGCCGACCTCCAC GTG GTGAAGGCCGGCC        TGTTGTATCGTCAGG  93 56
    DVUA0029   32051 ..   32099 - -15.5   -4.1399   TGAGTCATAGACAAA CGAGGCGGAACATGAAGGC-GT CTTCGC ACGGCCTTCATGTTCCGTCTTG TTGTTGTGACGCAGA 100 44
    DVUA0027   31319 ..   31331 -  -6.3  -2.62263   ATTTGTGGGATAGTA                TAGTC ATG GACTA                TGCAGCATATCCTAT  45 153
    DVUA0025 NONE
    DVUA0024 NONE
    DVUA0023 NONE
    DVUA0022 NONE
    DVUA0021   26257 ..   26277 -  -2.4  -2.78384   GGGGCGGGCAGCAGA            GGCCATGC TCTCC GCGTTGCC            CGGTGTGTTTCGTGG  39 380
    DVUA0018   22473 ..   22486 -  -3.1  -4.31433   CATGGTCAGAAGAAA               CTCGA GAGA TCAAG                GATAAATCCTCCTTG  64 2
        nifH   18821 ..   18831 -  -2.4  -2.78463   ATGCCGTGGATGATA                 CGGG CGA CGCG                 GATGTCGCGGGTGAC  39 71
      glnB-3 NONE
      glnB-2 NONE
        nifD NONE
        nifK   14764 ..   14793 - -14.9  -3.01712   CGTCGCCCCGGAACA       CCCCGCAAGCGGG ATGT CCCGCGTGCGGGC        GTGCCGGCTACATGA  78 33
    DVUA0010 NONE
    DVUA0009 NONE
    DVUA0008 NONE
        nifB    8806 ..    8831 - -17.6  -3.32844   TCCTTGATGCGACAA         CGGCCCCGGA TGGGCT TCCGGGGCCG          TTGTGCGGCAGGCAT  91 95
    DVUA0006 NONE
    DVUA0005    5992 ..    6020 - -11.8  -3.37245   GCAGGTGAATATCAA       GGTCACCCC-CGA TGCT TCGCGAGGTGACC        CCGGCAGAGGGCGAC  72 503
    DVUA0001     408 ..     430 -  -3.3  -3.09516   CCGCCGATGAGCGAA          GGTCCGCCGG CGAC CCGTCAG-CC           ACTCAAGGGTACTTC   0 294
